# Supplementary material for: Fade into you: genetic control of pigmentation patterns in red-flesh apple (Malus domestica)
Source: Front Plant Sci. 2025 Jan 13;15:1462545. doi: 10.3389/fpls.2024.1462545 (PMC11770013; doi:10.3389/fpls.2024.1462545)
Supplement: Supplementary file 4 [file DataSheet1.zip › CB C1UV_VIS_4/CB C1UV_VIS_4.txt]

URL	chrom://thermo-pfav3ojr/ChromeleonLocal/Instrument Data/Vanquish_MS/Dimitri/VALEMA/Pierre/Echantillons 03-04-24.seq/648.smp/UV_VIS_4.channel/UV_VIS_4.chm
Channel	UV_VIS_4

Injection Information:
Data Vault	ChromeleonLocal
Sequence	Echantillons 03-04-24
Name	CB C1
Number	2
Position	B:A2
Comment	colonne SB-AQ MeOH+5%AA
Processing Method	Quantitative
Instrument Method	VALEMA test separation GRAQ 4
Type	Unknown
Status	Finished
Inject Time	4/3/2024 6:08:26 PM +02:00
Volume (µl)	10.0000
Dilution Factor	1.0000
Weight	1.0000

Chromatogram Data Information:
Time Min. (min)	0.001717
Time Max. (min)	47.000050
Data Points	28200
Detector	UV
Generating Data System	Chromeleon 7.3.2.10759
Exporting Data System	Chromeleon 7.3.2.0
Operator	Instrument Controller
Signal Quantity	Absorbance
Signal Unit	mAU
Signal Min.	-7.619611
Signal Max.	29.736050
Channel	UV_VIS_4
Driver Name	VDAD.dll
Channel Type	Evaluation
Min. Step (s)	0.1
Max. Step (s)	0.1
Average Step (s)	0.1

Signal Parameter Information:
Signal Info	WVL:512 nm

Chromatogram Data:
Time (min)	Step (s)	Value (mAU)
0.001717	n.a.	0.000000
0.003383	0.1	0.000140
0.005050	0.1	0.000973
0.006717	0.1	0.003129
0.008383	0.1	0.006519
0.010050	0.1	0.010482
0.011717	0.1	0.014370
0.013383	0.1	0.017341
0.015050	0.1	0.018761
0.016717	0.1	0.019073
0.018383	0.1	0.019367
0.020050	0.1	0.020135
0.021717	0.1	0.020782
0.023383	0.1	0.020410
0.025050	0.1	0.019153
0.026717	0.1	0.018026
0.028383	0.1	0.017961
0.030050	0.1	0.019595
0.031717	0.1	0.022994
0.033383	0.1	0.027041
0.035050	0.1	0.030044
0.036717	0.1	0.030873
0.038383	0.1	0.029346
0.040050	0.1	0.026110
0.041717	0.1	0.022161
0.043383	0.1	0.018240
0.045050	0.1	0.014571
0.046717	0.1	0.011027
0.048383	0.1	0.007669
0.050050	0.1	0.004605
0.051717	0.1	0.001588
0.053383	0.1	-0.001555
0.055050	0.1	-0.004452
0.056717	0.1	-0.006878
0.058383	0.1	-0.009355
0.060050	0.1	-0.012317
0.061717	0.1	-0.015306
0.063383	0.1	-0.017597
0.065050	0.1	-0.018808
0.066717	0.1	-0.018715
0.068383	0.1	-0.017434
0.070050	0.1	-0.015516
0.071717	0.1	-0.013593
0.073383	0.1	-0.012172
0.075050	0.1	-0.011385
0.076717	0.1	-0.010566
0.078383	0.1	-0.008601
0.080050	0.1	-0.005215
0.081717	0.1	-0.001565
0.083383	0.1	0.000782
0.085050	0.1	0.000997
0.086717	0.1	-0.000875
0.088383	0.1	-0.004382
0.090050	0.1	-0.008908
0.091717	0.1	-0.013700
0.093383	0.1	-0.017718
0.095050	0.1	-0.019534
0.096717	0.1	-0.018021
0.098383	0.1	-0.013434
0.100050	0.1	-0.007576
0.101717	0.1	-0.002501
0.103383	0.1	0.000824
0.105050	0.1	0.002584
0.106717	0.1	0.003250
0.108383	0.1	0.002878
0.110050	0.1	0.001346
0.111717	0.1	-0.000903
0.113383	0.1	-0.003087
0.115050	0.1	-0.005094
0.116717	0.1	-0.007381
0.118383	0.1	-0.010137
0.120050	0.1	-0.012848
0.121717	0.1	-0.014538
0.123383	0.1	-0.014571
0.125050	0.1	-0.013351
0.126717	0.1	-0.011735
0.128383	0.1	-0.009951
0.130050	0.1	-0.007912
0.131717	0.1	-0.006100
0.133383	0.1	-0.005011
0.135050	0.1	-0.004312
0.136717	0.1	-0.003269
0.138383	0.1	-0.001471
0.140050	0.1	0.000987
0.141717	0.1	0.003604
0.143383	0.1	0.005774
0.145050	0.1	0.007264
0.146717	0.1	0.007935
0.148383	0.1	0.007353
0.150050	0.1	0.005285
0.151717	0.1	0.002012
0.153383	0.1	-0.001797
0.155050	0.1	-0.005155
0.156717	0.1	-0.007045
0.158383	0.1	-0.007059
0.160050	0.1	-0.005593
0.161717	0.1	-0.003087
0.163383	0.1	0.000321
0.165050	0.1	0.004228
0.166717	0.1	0.007800
0.168383	0.1	0.010463
0.170050	0.1	0.012051
0.171717	0.1	0.012149
0.173383	0.1	0.010147
0.175050	0.1	0.006137
0.176717	0.1	0.001192
0.178383	0.1	-0.003143
0.180050	0.1	-0.005611
0.181717	0.1	-0.005714
0.183383	0.1	-0.003646
0.185050	0.1	-0.000042
0.186717	0.1	0.003995
0.188383	0.1	0.007185
0.190050	0.1	0.008536
0.191717	0.1	0.007786
0.193383	0.1	0.005630
0.195050	0.1	0.003390
0.196717	0.1	0.001853
0.198383	0.1	0.000545
0.200050	0.1	-0.001565
0.201717	0.1	-0.004764
0.203383	0.1	-0.008121
0.205050	0.1	-0.010179
0.206717	0.1	-0.010226
0.208383	0.1	-0.008671
0.210050	0.1	-0.006338
0.211717	0.1	-0.004070
0.213383	0.1	-0.002752
0.215050	0.1	-0.002761
0.216717	0.1	-0.003534
0.218383	0.1	-0.004047
0.220050	0.1	-0.003306
0.221717	0.1	-0.000913
0.223383	0.1	0.002314
0.225050	0.1	0.004824
0.226717	0.1	0.005569
0.228383	0.1	0.004410
0.230050	0.1	0.001746
0.231717	0.1	-0.001853
0.233383	0.1	-0.005765
0.235050	0.1	-0.009146
0.236717	0.1	-0.011092
0.238383	0.1	-0.011311
0.240050	0.1	-0.010170
0.241717	0.1	-0.008303
0.243383	0.1	-0.006426
0.245050	0.1	-0.005080
0.246717	0.1	-0.004102
0.248383	0.1	-0.003004
0.250050	0.1	-0.002002
0.251717	0.1	-0.001686
0.253383	0.1	-0.001974
0.255050	0.1	-0.002412
0.256717	0.1	-0.003148
0.258383	0.1	-0.004764
0.260050	0.1	-0.007339
0.261717	0.1	-0.010077
0.263383	0.1	-0.011772
0.265050	0.1	-0.011432
0.266717	0.1	-0.008917
0.268383	0.1	-0.005206
0.270050	0.1	-0.002035
0.271717	0.1	-0.001159
0.273383	0.1	-0.003134
0.275050	0.1	-0.006505
0.276717	0.1	-0.008810
0.278383	0.1	-0.008703
0.280050	0.1	-0.006845
0.281717	0.1	-0.005136
0.283383	0.1	-0.005192
0.285050	0.1	-0.007190
0.286717	0.1	-0.009900
0.288383	0.1	-0.011986
0.290050	0.1	-0.013020
0.291717	0.1	-0.013299
0.293383	0.1	-0.013211
0.295050	0.1	-0.012810
0.296717	0.1	-0.012000
0.298383	0.1	-0.011129
0.300050	0.1	-0.010887
0.301717	0.1	-0.011129
0.303383	0.1	-0.010408
0.305050	0.1	-0.007716
0.306717	0.1	-0.004219
0.308383	0.1	-0.002077
0.310050	0.1	-0.001923
0.311717	0.1	-0.002594
0.313383	0.1	-0.002887
0.315050	0.1	-0.002668
0.316717	0.1	-0.002454
0.318383	0.1	-0.002617
0.320050	0.1	-0.002938
0.321717	0.1	-0.002794
0.323383	0.1	-0.002016
0.325050	0.1	-0.001364
0.326717	0.1	-0.001676
0.328383	0.1	-0.002910
0.330050	0.1	-0.004480
0.331717	0.1	-0.005979
0.333383	0.1	-0.007171
0.335050	0.1	-0.007888
0.336717	0.1	-0.008298
0.338383	0.1	-0.008619
0.340050	0.1	-0.008359
0.341717	0.1	-0.006533
0.343383	0.1	-0.002938
0.345050	0.1	0.001271
0.346717	0.1	0.004359
0.348383	0.1	0.005090
0.350050	0.1	0.003455
0.351717	0.1	0.000861
0.353383	0.1	-0.000955
0.355050	0.1	-0.001313
0.356717	0.1	-0.000768
0.358383	0.1	-0.000182
0.360050	0.1	-0.000112
0.361717	0.1	-0.000722
0.363383	0.1	-0.001928
0.365050	0.1	-0.003735
0.366717	0.1	-0.006142
0.368383	0.1	-0.008652
0.370050	0.1	-0.010151
0.371717	0.1	-0.010110
0.373383	0.1	-0.009304
0.375050	0.1	-0.008475
0.376717	0.1	-0.007208
0.378383	0.1	-0.004866
0.380050	0.1	-0.001872
0.381717	0.1	0.000531
0.383383	0.1	0.001825
0.385050	0.1	0.002785
0.386717	0.1	0.004219
0.388383	0.1	0.006114
0.390050	0.1	0.008033
0.391717	0.1	0.009472
0.393383	0.1	0.009974
0.395050	0.1	0.009392
0.396717	0.1	0.007940
0.398383	0.1	0.005965
0.400050	0.1	0.003697
0.401717	0.1	0.001434
0.403383	0.1	-0.000037
0.405050	0.1	-0.000009
0.406717	0.1	0.001318
0.408383	0.1	0.003157
0.410050	0.1	0.004838
0.411717	0.1	0.005788
0.413383	0.1	0.005541
0.415050	0.1	0.004224
0.416717	0.1	0.002817
0.418383	0.1	0.002622
0.420050	0.1	0.004075
0.421717	0.1	0.006468
0.423383	0.1	0.008955
0.425050	0.1	0.011236
0.426717	0.1	0.013122
0.428383	0.1	0.013895
0.430050	0.1	0.012768
0.431717	0.1	0.010105
0.433383	0.1	0.007488
0.435050	0.1	0.006361
0.436717	0.1	0.006901
0.438383	0.1	0.008154
0.440050	0.1	0.009155
0.441717	0.1	0.010007
0.443383	0.1	0.011325
0.445050	0.1	0.013127
0.446717	0.1	0.014906
0.448383	0.1	0.016252
0.450050	0.1	0.016945
0.451717	0.1	0.017076
0.453383	0.1	0.016727
0.455050	0.1	0.015693
0.456717	0.1	0.013947
0.458383	0.1	0.011828
0.460050	0.1	0.009434
0.461717	0.1	0.006696
0.463383	0.1	0.003935
0.465050	0.1	0.001760
0.466717	0.1	0.000400
0.468383	0.1	-0.000373
0.470050	0.1	-0.000712
0.471717	0.1	-0.000498
0.473383	0.1	0.000419
0.475050	0.1	0.001872
0.476717	0.1	0.003437
0.478383	0.1	0.005011
0.480050	0.1	0.006990
0.481717	0.1	0.009569
0.483383	0.1	0.012284
0.485050	0.1	0.014352
0.486717	0.1	0.015204
0.488383	0.1	0.014678
0.490050	0.1	0.012922
0.491717	0.1	0.010314
0.493383	0.1	0.007288
0.495050	0.1	0.004005
0.496717	0.1	0.000568
0.498383	0.1	-0.002580
0.500050	0.1	-0.004778
0.501717	0.1	-0.005625
0.503383	0.1	-0.005229
0.505050	0.1	-0.003995
0.506717	0.1	-0.002203
0.508383	0.1	-0.000163
0.510050	0.1	0.001388
0.511717	0.1	0.001737
0.513383	0.1	0.000861
0.515050	0.1	-0.000577
0.516717	0.1	-0.001797
0.518383	0.1	-0.002589
0.520050	0.1	-0.003204
0.521717	0.1	-0.003865
0.523383	0.1	-0.004754
0.525050	0.1	-0.005802
0.526717	0.1	-0.006333
0.528383	0.1	-0.005495
0.530050	0.1	-0.003432
0.531717	0.1	-0.001499
0.533383	0.1	-0.000908
0.535050	0.1	-0.001900
0.536717	0.1	-0.004284
0.538383	0.1	-0.007474
0.540050	0.1	-0.010445
0.541717	0.1	-0.012279
0.543383	0.1	-0.012428
0.545050	0.1	-0.010584
0.546717	0.1	-0.006985
0.548383	0.1	-0.002780
0.550050	0.1	0.000419
0.551717	0.1	0.001569
0.553383	0.1	0.000629
0.555050	0.1	-0.001793
0.556717	0.1	-0.005229
0.558383	0.1	-0.009518
0.560050	0.1	-0.014245
0.561717	0.1	-0.018962
0.563383	0.1	-0.023455
0.565050	0.1	-0.027106
0.566717	0.1	-0.028857
0.568383	0.1	-0.028275
0.570050	0.1	-0.026040
0.571717	0.1	-0.023302
0.573383	0.1	-0.020470
0.575050	0.1	-0.017127
0.576717	0.1	-0.013178
0.578383	0.1	-0.009397
0.580050	0.1	-0.006692
0.581717	0.1	-0.005197
0.583383	0.1	-0.004410
0.585050	0.1	-0.004219
0.586717	0.1	-0.005108
0.588383	0.1	-0.007120
0.590050	0.1	-0.009430
0.591717	0.1	-0.011120
0.593383	0.1	-0.011809
0.595050	0.1	-0.011683
0.596717	0.1	-0.011548
0.598383	0.1	-0.012140
0.600050	0.1	-0.013211
0.601717	0.1	-0.013867
0.603383	0.1	-0.013686
0.605050	0.1	-0.012633
0.606717	0.1	-0.010864
0.608383	0.1	-0.009006
0.610050	0.1	-0.007665
0.611717	0.1	-0.006645
0.613383	0.1	-0.005346
0.615050	0.1	-0.003586
0.616717	0.1	-0.001774
0.618383	0.1	-0.000638
0.620050	0.1	-0.000834
0.621717	0.1	-0.002603
0.623383	0.1	-0.005732
0.625050	0.1	-0.009751
0.626717	0.1	-0.013849
0.628383	0.1	-0.016880
0.630050	0.1	-0.017886
0.631717	0.1	-0.016834
0.633383	0.1	-0.014831
0.635050	0.1	-0.013532
0.636717	0.1	-0.013765
0.638383	0.1	-0.014654
0.640050	0.1	-0.014543
0.641717	0.1	-0.012731
0.643383	0.1	-0.009681
0.645050	0.1	-0.006240
0.646717	0.1	-0.003255
0.648383	0.1	-0.001462
0.650050	0.1	-0.001010
0.651717	0.1	-0.001211
0.653383	0.1	-0.001299
0.655050	0.1	-0.001220
0.656717	0.1	-0.001583
0.658383	0.1	-0.003050
0.660050	0.1	-0.005355
0.661717	0.1	-0.007325
0.663383	0.1	-0.008387
0.665050	0.1	-0.009108
0.666717	0.1	-0.010151
0.668383	0.1	-0.011413
0.670050	0.1	-0.012224
0.671717	0.1	-0.012028
0.673383	0.1	-0.011092
0.675050	0.1	-0.010356
0.676717	0.1	-0.010277
0.678383	0.1	-0.010668
0.680050	0.1	-0.011572
0.681717	0.1	-0.013174
0.683383	0.1	-0.014869
0.685050	0.1	-0.015544
0.686717	0.1	-0.014598
0.688383	0.1	-0.012522
0.690050	0.1	-0.010543
0.691717	0.1	-0.009779
0.693383	0.1	-0.010445
0.695050	0.1	-0.011683
0.696717	0.1	-0.012242
0.698383	0.1	-0.011506
0.700050	0.1	-0.009811
0.701717	0.1	-0.007581
0.703383	0.1	-0.004815
0.705050	0.1	-0.001672
0.706717	0.1	0.001122
0.708383	0.1	0.002850
0.710050	0.1	0.003236
0.711717	0.1	0.002310
0.713383	0.1	0.000498
0.715050	0.1	-0.001322
0.716717	0.1	-0.002244
0.718383	0.1	-0.001998
0.720050	0.1	-0.001155
0.721717	0.1	-0.000577
0.723383	0.1	-0.000675
0.725050	0.1	-0.001104
0.726717	0.1	-0.001220
0.728383	0.1	-0.000726
0.730050	0.1	-0.000051
0.731717	0.1	0.000033
0.733383	0.1	-0.000894
0.735050	0.1	-0.002612
0.736717	0.1	-0.004517
0.738383	0.1	-0.006049
0.740050	0.1	-0.007097
0.741717	0.1	-0.007963
0.743383	0.1	-0.008973
0.745050	0.1	-0.010077
0.746717	0.1	-0.010538
0.748383	0.1	-0.009406
0.750050	0.1	-0.006598
0.751717	0.1	-0.003078
0.753383	0.1	0.000075
0.755050	0.1	0.002412
0.756717	0.1	0.003842
0.758383	0.1	0.004168
0.760050	0.1	0.003316
0.761717	0.1	0.001458
0.763383	0.1	-0.001346
0.765050	0.1	-0.005076
0.766717	0.1	-0.009309
0.768383	0.1	-0.013271
0.770050	0.1	-0.016559
0.771717	0.1	-0.019362
0.773383	0.1	-0.021812
0.775050	0.1	-0.023395
0.776717	0.1	-0.023413
0.778383	0.1	-0.021914
0.780050	0.1	-0.019772
0.781717	0.1	-0.017826
0.783383	0.1	-0.016317
0.785050	0.1	-0.014910
0.786717	0.1	-0.013039
0.788383	0.1	-0.010454
0.790050	0.1	-0.007590
0.791717	0.1	-0.005430
0.793383	0.1	-0.004992
0.795050	0.1	-0.006827
0.796717	0.1	-0.010533
0.798383	0.1	-0.014710
0.800050	0.1	-0.017895
0.801717	0.1	-0.019688
0.803383	0.1	-0.020587
0.805050	0.1	-0.021206
0.806717	0.1	-0.022114
0.808383	0.1	-0.023418
0.810050	0.1	-0.024177
0.811717	0.1	-0.023185
0.813383	0.1	-0.020354
0.815050	0.1	-0.016759
0.816717	0.1	-0.013658
0.818383	0.1	-0.011828
0.820050	0.1	-0.011330
0.821717	0.1	-0.011669
0.823383	0.1	-0.012415
0.825050	0.1	-0.013541
0.826717	0.1	-0.014915
0.828383	0.1	-0.016000
0.830050	0.1	-0.016633
0.831717	0.1	-0.017402
0.833383	0.1	-0.018710
0.835050	0.1	-0.020214
0.836717	0.1	-0.021127
0.838383	0.1	-0.020764
0.840050	0.1	-0.019153
0.841717	0.1	-0.017332
0.843383	0.1	-0.016731
0.845050	0.1	-0.018096
0.846717	0.1	-0.020899
0.848383	0.1	-0.023772
0.850050	0.1	-0.025430
0.851717	0.1	-0.025462
0.853383	0.1	-0.024294
0.855050	0.1	-0.022706
0.856717	0.1	-0.021351
0.858383	0.1	-0.020307
0.860050	0.1	-0.019292
0.861717	0.1	-0.018268
0.863383	0.1	-0.017607
0.865050	0.1	-0.017672
0.866717	0.1	-0.018566
0.868383	0.1	-0.020354
0.870050	0.1	-0.022785
0.871717	0.1	-0.025118
0.873383	0.1	-0.026887
0.875050	0.1	-0.028135
0.876717	0.1	-0.028918
0.878383	0.1	-0.029323
0.880050	0.1	-0.029719
0.881717	0.1	-0.029909
0.883383	0.1	-0.028913
0.885050	0.1	-0.026333
0.886717	0.1	-0.022929
0.888383	0.1	-0.019684
0.890050	0.1	-0.016969
0.891717	0.1	-0.014752
0.893383	0.1	-0.013304
0.895050	0.1	-0.013323
0.896717	0.1	-0.015073
0.898383	0.1	-0.017881
0.900050	0.1	-0.020610
0.901717	0.1	-0.022370
0.903383	0.1	-0.022715
0.905050	0.1	-0.021644
0.906717	0.1	-0.019735
0.908383	0.1	-0.018063
0.910050	0.1	-0.017611
0.911717	0.1	-0.018324
0.913383	0.1	-0.019022
0.915050	0.1	-0.018524
0.916717	0.1	-0.016652
0.918383	0.1	-0.014277
0.920050	0.1	-0.012699
0.921717	0.1	-0.013066
0.923383	0.1	-0.015660
0.925050	0.1	-0.019399
0.926717	0.1	-0.022575
0.928383	0.1	-0.024284
0.930050	0.1	-0.024610
0.931717	0.1	-0.023879
0.933383	0.1	-0.022603
0.935050	0.1	-0.021481
0.936717	0.1	-0.020773
0.938383	0.1	-0.020256
0.940050	0.1	-0.019758
0.941717	0.1	-0.019302
0.943383	0.1	-0.019171
0.945050	0.1	-0.019809
0.946717	0.1	-0.021127
0.948383	0.1	-0.022245
0.950050	0.1	-0.022217
0.951717	0.1	-0.020787
0.953383	0.1	-0.018580
0.955050	0.1	-0.016955
0.956717	0.1	-0.017029
0.958383	0.1	-0.018328
0.960050	0.1	-0.019274
0.961717	0.1	-0.019008
0.963383	0.1	-0.018072
0.965050	0.1	-0.017541
0.966717	0.1	-0.018151
0.968383	0.1	-0.020042
0.970050	0.1	-0.022985
0.971717	0.1	-0.026324
0.973383	0.1	-0.028815
0.975050	0.1	-0.029402
0.976717	0.1	-0.028117
0.978383	0.1	-0.025951
0.980050	0.1	-0.023996
0.981717	0.1	-0.022682
0.983383	0.1	-0.021770
0.985050	0.1	-0.020838
0.986717	0.1	-0.019572
0.988383	0.1	-0.017867
0.990050	0.1	-0.015940
0.991717	0.1	-0.014384
0.993383	0.1	-0.013746
0.995050	0.1	-0.014077
0.996717	0.1	-0.015097
0.998383	0.1	-0.016466
1.000050	0.1	-0.017788
1.001717	0.1	-0.018436
1.003383	0.1	-0.017737
1.005050	0.1	-0.015609
1.006717	0.1	-0.012517
1.008383	0.1	-0.009118
1.010050	0.1	-0.006109
1.011717	0.1	-0.003804
1.013383	0.1	-0.001960
1.015050	0.1	-0.000484
1.016717	0.1	0.000312
1.018383	0.1	-0.000009
1.020050	0.1	-0.001863
1.021717	0.1	-0.005281
1.023383	0.1	-0.009430
1.025050	0.1	-0.013220
1.026717	0.1	-0.016405
1.028383	0.1	-0.019325
1.030050	0.1	-0.021877
1.031717	0.1	-0.023418
1.033383	0.1	-0.023660
1.035050	0.1	-0.023381
1.036717	0.1	-0.024065
1.038383	0.1	-0.026426
1.040050	0.1	-0.029458
1.041717	0.1	-0.031278
1.043383	0.1	-0.031032
1.045050	0.1	-0.029579
1.046717	0.1	-0.028340
1.048383	0.1	-0.027739
1.050050	0.1	-0.027111
1.051717	0.1	-0.026058
1.053383	0.1	-0.024950
1.055050	0.1	-0.024107
1.056717	0.1	-0.023753
1.058383	0.1	-0.024182
1.060050	0.1	-0.025150
1.061717	0.1	-0.025895
1.063383	0.1	-0.026193
1.065050	0.1	-0.026361
1.066717	0.1	-0.026207
1.068383	0.1	-0.025136
1.070050	0.1	-0.023339
1.071717	0.1	-0.021667
1.073383	0.1	-0.020228
1.075050	0.1	-0.018389
1.076717	0.1	-0.016345
1.078383	0.1	-0.015083
1.080050	0.1	-0.015171
1.081717	0.1	-0.016685
1.083383	0.1	-0.019288
1.085050	0.1	-0.021770
1.086717	0.1	-0.022817
1.088383	0.1	-0.022203
1.090050	0.1	-0.020824
1.091717	0.1	-0.019870
1.093383	0.1	-0.020089
1.095050	0.1	-0.021453
1.096717	0.1	-0.023739
1.098383	0.1	-0.027092
1.100050	0.1	-0.031320
1.101717	0.1	-0.035176
1.103383	0.1	-0.037234
1.105050	0.1	-0.037043
1.106717	0.1	-0.035116
1.108383	0.1	-0.032298
1.110050	0.1	-0.029309
1.111717	0.1	-0.026552
1.113383	0.1	-0.024284
1.115050	0.1	-0.022533
1.116717	0.1	-0.021188
1.118383	0.1	-0.020373
1.120050	0.1	-0.020303
1.121717	0.1	-0.020782
1.123383	0.1	-0.021164
1.125050	0.1	-0.020931
1.126717	0.1	-0.020340
1.128383	0.1	-0.020070
1.130050	0.1	-0.020280
1.131717	0.1	-0.020475
1.133383	0.1	-0.020359
1.135050	0.1	-0.020382
1.136717	0.1	-0.021025
1.138383	0.1	-0.021900
1.140050	0.1	-0.022226
1.141717	0.1	-0.021947
1.143383	0.1	-0.021616
1.145050	0.1	-0.021425
1.146717	0.1	-0.021281
1.148383	0.1	-0.021146
1.150050	0.1	-0.020922
1.151717	0.1	-0.020629
1.153383	0.1	-0.020829
1.155050	0.1	-0.022142
1.156717	0.1	-0.024554
1.158383	0.1	-0.027488
1.160050	0.1	-0.030058
1.161717	0.1	-0.031167
1.163383	0.1	-0.029835
1.165050	0.1	-0.026282
1.166717	0.1	-0.022198
1.168383	0.1	-0.019600
1.170050	0.1	-0.019716
1.171717	0.1	-0.022603
1.173383	0.1	-0.027129
1.175050	0.1	-0.031581
1.176717	0.1	-0.034594
1.178383	0.1	-0.035558
1.180050	0.1	-0.034529
1.181717	0.1	-0.031726
1.183383	0.1	-0.027544
1.185050	0.1	-0.023087
1.186717	0.1	-0.019707
1.188383	0.1	-0.018119
1.190050	0.1	-0.017937
1.191717	0.1	-0.017881
1.193383	0.1	-0.016992
1.195050	0.1	-0.015511
1.196717	0.1	-0.014142
1.198383	0.1	-0.013351
1.200050	0.1	-0.013718
1.201717	0.1	-0.015921
1.203383	0.1	-0.019963
1.205050	0.1	-0.024433
1.206717	0.1	-0.027101
1.208383	0.1	-0.026850
1.210050	0.1	-0.024508
1.211717	0.1	-0.021658
1.213383	0.1	-0.019521
1.215050	0.1	-0.018743
1.216717	0.1	-0.019521
1.218383	0.1	-0.021616
1.220050	0.1	-0.024308
1.221717	0.1	-0.026659
1.223383	0.1	-0.027907
1.225050	0.1	-0.027828
1.226717	0.1	-0.026999
1.228383	0.1	-0.026356
1.230050	0.1	-0.026408
1.231717	0.1	-0.027125
1.233383	0.1	-0.028149
1.235050	0.1	-0.028708
1.236717	0.1	-0.028117
1.238383	0.1	-0.026310
1.240050	0.1	-0.023423
1.241717	0.1	-0.019632
1.243383	0.1	-0.015772
1.245050	0.1	-0.012987
1.246717	0.1	-0.011600
1.248383	0.1	-0.011059
1.250050	0.1	-0.010901
1.251717	0.1	-0.011073
1.253383	0.1	-0.011614
1.255050	0.1	-0.012582
1.256717	0.1	-0.013988
1.258383	0.1	-0.015539
1.260050	0.1	-0.016284
1.261717	0.1	-0.015101
1.263383	0.1	-0.012028
1.265050	0.1	-0.008573
1.266717	0.1	-0.006519
1.268383	0.1	-0.006547
1.270050	0.1	-0.008112
1.271717	0.1	-0.010245
1.273383	0.1	-0.012293
1.275050	0.1	-0.014044
1.276717	0.1	-0.015567
1.278383	0.1	-0.017015
1.280050	0.1	-0.018352
1.281717	0.1	-0.019441
1.283383	0.1	-0.019907
1.285050	0.1	-0.018971
1.286717	0.1	-0.016200
1.288383	0.1	-0.012075
1.290050	0.1	-0.007800
1.291717	0.1	-0.005132
1.293383	0.1	-0.005630
1.295050	0.1	-0.009667
1.296717	0.1	-0.016252
1.298383	0.1	-0.023562
1.300050	0.1	-0.029947
1.301717	0.1	-0.035237
1.303383	0.1	-0.040727
1.305050	0.1	-0.047856
1.306717	0.1	-0.057314
1.308383	0.1	-0.068857
1.310050	0.1	-0.081123
1.311717	0.1	-0.092154
1.313383	0.1	-0.100243
1.315050	0.1	-0.104103
1.316717	0.1	-0.103130
1.318383	0.1	-0.097714
1.320050	0.1	-0.088778
1.321717	0.1	-0.076955
1.323383	0.1	-0.062347
1.325050	0.1	-0.045076
1.326717	0.1	-0.025788
1.328383	0.1	-0.005551
1.330050	0.1	0.014789
1.331717	0.1	0.034682
1.333383	0.1	0.053383
1.335050	0.1	0.069840
1.336717	0.1	0.082967
1.338383	0.1	0.091922
1.340050	0.1	0.096648
1.341717	0.1	0.097924
1.343383	0.1	0.096424
1.345050	0.1	0.092266
1.346717	0.1	0.085579
1.348383	0.1	0.076909
1.350050	0.1	0.067200
1.351717	0.1	0.057388
1.353383	0.1	0.047898
1.355050	0.1	0.038869
1.356717	0.1	0.030487
1.358383	0.1	0.022668
1.360050	0.1	0.015423
1.361717	0.1	0.009197
1.363383	0.1	0.004335
1.365050	0.1	0.000875
1.366717	0.1	-0.001709
1.368383	0.1	-0.005108
1.370050	0.1	-0.010771
1.371717	0.1	-0.018105
1.373383	0.1	-0.025379
1.375050	0.1	-0.031544
1.376717	0.1	-0.036694
1.378383	0.1	-0.041598
1.380050	0.1	-0.047158
1.381717	0.1	-0.054021
1.383383	0.1	-0.062240
1.385050	0.1	-0.071614
1.386717	0.1	-0.082538
1.388383	0.1	-0.095889
1.390050	0.1	-0.112117
1.391717	0.1	-0.130716
1.393383	0.1	-0.150362
1.395050	0.1	-0.169533
1.396717	0.1	-0.187475
1.398383	0.1	-0.204863
1.400050	0.1	-0.223126
1.401717	0.1	-0.243401
1.403383	0.1	-0.266191
1.405050	0.1	-0.291057
1.406717	0.1	-0.316855
1.408383	0.1	-0.342857
1.410050	0.1	-0.368790
1.411717	0.1	-0.394117
1.413383	0.1	-0.418280
1.415050	0.1	-0.440916
1.416717	0.1	-0.461703
1.418383	0.1	-0.480739
1.420050	0.1	-0.498537
1.421717	0.1	-0.515524
1.423383	0.1	-0.531790
1.425050	0.1	-0.547073
1.426717	0.1	-0.561019
1.428383	0.1	-0.573327
1.430050	0.1	-0.583879
1.431717	0.1	-0.593103
1.433383	0.1	-0.602040
1.435050	0.1	-0.611367
1.436717	0.1	-0.620461
1.438383	0.1	-0.628075
1.440050	0.1	-0.633327
1.441717	0.1	-0.635763
1.443383	0.1	-0.635595
1.445050	0.1	-0.633853
1.446717	0.1	-0.631656
1.448383	0.1	-0.629458
1.450050	0.1	-0.627306
1.451717	0.1	-0.625411
1.453383	0.1	-0.623898
1.455050	0.1	-0.622245
1.456717	0.1	-0.619781
1.458383	0.1	-0.616401
1.460050	0.1	-0.612508
1.461717	0.1	-0.608573
1.463383	0.1	-0.604796
1.465050	0.1	-0.601322
1.466717	0.1	-0.598687
1.468383	0.1	-0.597541
1.470050	0.1	-0.598049
1.471717	0.1	-0.599953
1.473383	0.1	-0.602915
1.475050	0.1	-0.606505
1.476717	0.1	-0.610002
1.478383	0.1	-0.612820
1.480050	0.1	-0.615129
1.481717	0.1	-0.617574
1.483383	0.1	-0.620456
1.485050	0.1	-0.623548
1.486717	0.1	-0.626291
1.488383	0.1	-0.628317
1.490050	0.1	-0.630450
1.491717	0.1	-0.633881
1.493383	0.1	-0.638310
1.495050	0.1	-0.642454
1.496717	0.1	-0.645961
1.498383	0.1	-0.649262
1.500050	0.1	-0.652377
1.501717	0.1	-0.654785
1.503383	0.1	-0.655982
1.505050	0.1	-0.655712
1.506717	0.1	-0.653844
1.508383	0.1	-0.650086
1.510050	0.1	-0.644266
1.511717	0.1	-0.637076
1.513383	0.1	-0.629639
1.515050	0.1	-0.622398
1.516717	0.1	-0.614901
1.518383	0.1	-0.606338
1.520050	0.1	-0.596065
1.521717	0.1	-0.584265
1.523383	0.1	-0.571799
1.525050	0.1	-0.558849
1.526717	0.1	-0.544498
1.528383	0.1	-0.528260
1.530050	0.1	-0.510896
1.531717	0.1	-0.493359
1.533383	0.1	-0.475892
1.535050	0.1	-0.458434
1.536717	0.1	-0.441112
1.538383	0.1	-0.424297
1.540050	0.1	-0.408483
1.541717	0.1	-0.394252
1.543383	0.1	-0.381977
1.545050	0.1	-0.371477
1.546717	0.1	-0.362122
1.548383	0.1	-0.353442
1.550050	0.1	-0.345651
1.551717	0.1	-0.339439
1.553383	0.1	-0.334992
1.555050	0.1	-0.331644
1.556717	0.1	-0.328380
1.558383	0.1	-0.324179
1.560050	0.1	-0.318070
1.561717	0.1	-0.309418
1.563383	0.1	-0.298549
1.565050	0.1	-0.286880
1.566717	0.1	-0.276151
1.568383	0.1	-0.267797
1.570050	0.1	-0.262908
1.571717	0.1	-0.262391
1.573383	0.1	-0.267318
1.575050	0.1	-0.279523
1.576717	0.1	-0.301627
1.578383	0.1	-0.336240
1.580050	0.1	-0.385297
1.581717	0.1	-0.450113
1.583383	0.1	-0.532330
1.585050	0.1	-0.635115
1.586717	0.1	-0.763778
1.588383	0.1	-0.925013
1.590050	0.1	-1.125159
1.591717	0.1	-1.369445
1.593383	0.1	-1.661917
1.595050	0.1	-2.005249
1.596717	0.1	-2.400456
1.598383	0.1	-2.846215
1.600050	0.1	-3.338195
1.601717	0.1	-3.868095
1.603383	0.1	-4.421845
1.605050	0.1	-4.978376
1.606717	0.1	-5.509965
1.608383	0.1	-5.983841
1.610050	0.1	-6.364034
1.611717	0.1	-6.613676
1.613383	0.1	-6.698468
1.615050	0.1	-6.590276
1.616717	0.1	-6.269976
1.618383	0.1	-5.730139
1.620050	0.1	-4.977062
1.621717	0.1	-4.030541
1.623383	0.1	-2.921582
1.625050	0.1	-1.688791
1.626717	0.1	-0.373926
1.628383	0.1	0.982187
1.630050	0.1	2.342304
1.631717	0.1	3.673839
1.633383	0.1	4.948922
1.635050	0.1	6.144554
1.636717	0.1	7.243333
1.638383	0.1	8.233264
1.640050	0.1	9.106454
1.641717	0.1	9.858059
1.643383	0.1	10.486012
1.645050	0.1	10.990645
1.646717	0.1	11.374587
1.648383	0.1	11.643111
1.650050	0.1	11.804244
1.651717	0.1	11.868072
1.653383	0.1	11.845962
1.655050	0.1	11.749701
1.656717	0.1	11.590826
1.658383	0.1	11.380641
1.660050	0.1	11.130199
1.661717	0.1	10.849424
1.663383	0.1	10.546427
1.665050	0.1	10.227710
1.666717	0.1	9.898725
1.668383	0.1	9.564152
1.670050	0.1	9.228042
1.671717	0.1	8.893884
1.673383	0.1	8.564400
1.675050	0.1	8.241185
1.676717	0.1	7.924638
1.678383	0.1	7.614107
1.680050	0.1	7.308531
1.681717	0.1	7.007276
1.683383	0.1	6.710473
1.685050	0.1	6.418731
1.686717	0.1	6.132638
1.688383	0.1	5.852645
1.690050	0.1	5.579209
1.691717	0.1	5.312432
1.693383	0.1	5.052113
1.695050	0.1	4.798449
1.696717	0.1	4.552123
1.698383	0.1	4.313551
1.700050	0.1	4.082355
1.701717	0.1	3.858004
1.703383	0.1	3.640414
1.705050	0.1	3.429353
1.706717	0.1	3.224169
1.708383	0.1	3.024824
1.710050	0.1	2.832077
1.711717	0.1	2.646619
1.713383	0.1	2.468610
1.715050	0.1	2.297703
1.716717	0.1	2.132989
1.718383	0.1	1.973347
1.720050	0.1	1.818384
1.721717	0.1	1.668953
1.723383	0.1	1.526088
1.725050	0.1	1.389971
1.726717	0.1	1.260336
1.728383	0.1	1.137001
1.730050	0.1	1.019794
1.731717	0.1	0.908487
1.733383	0.1	0.802781
1.735050	0.1	0.702268
1.736717	0.1	0.606268
1.738383	0.1	0.513811
1.740050	0.1	0.424185
1.741717	0.1	0.337451
1.743383	0.1	0.254042
1.745050	0.1	0.174232
1.746717	0.1	0.098245
1.748383	0.1	0.026324
1.750050	0.1	-0.041253
1.751717	0.1	-0.103749
1.753383	0.1	-0.160476
1.755050	0.1	-0.212495
1.756717	0.1	-0.262321
1.758383	0.1	-0.311402
1.760050	0.1	-0.359328
1.761717	0.1	-0.405088
1.763383	0.1	-0.447836
1.765050	0.1	-0.487347
1.766717	0.1	-0.524363
1.768383	0.1	-0.559664
1.770050	0.1	-0.593010
1.771717	0.1	-0.623413
1.773383	0.1	-0.650194
1.775050	0.1	-0.673817
1.776717	0.1	-0.695847
1.778383	0.1	-0.717919
1.780050	0.1	-0.740644
1.781717	0.1	-0.763554
1.783383	0.1	-0.785780
1.785050	0.1	-0.806190
1.786717	0.1	-0.823708
1.788383	0.1	-0.838172
1.790050	0.1	-0.850656
1.791717	0.1	-0.862554
1.793383	0.1	-0.874544
1.795050	0.1	-0.886521
1.796717	0.1	-0.897972
1.798383	0.1	-0.908012
1.800050	0.1	-0.915700
1.801717	0.1	-0.921153
1.803383	0.1	-0.925907
1.805050	0.1	-0.931448
1.806717	0.1	-0.937982
1.808383	0.1	-0.944780
1.810050	0.1	-0.951258
1.811717	0.1	-0.957432
1.813383	0.1	-0.963528
1.815050	0.1	-0.969446
1.816717	0.1	-0.974750
1.818383	0.1	-0.978550
1.820050	0.1	-0.979784
1.821717	0.1	-0.978820
1.823383	0.1	-0.977856
1.825050	0.1	-0.978559
1.826717	0.1	-0.980515
1.828383	0.1	-0.982308
1.830050	0.1	-0.983067
1.831717	0.1	-0.982876
1.833383	0.1	-0.982089
1.835050	0.1	-0.980883
1.836717	0.1	-0.979202
1.838383	0.1	-0.976771
1.840050	0.1	-0.973642
1.841717	0.1	-0.970578
1.843383	0.1	-0.968217
1.845050	0.1	-0.966419
1.846717	0.1	-0.964729
1.848383	0.1	-0.962922
1.850050	0.1	-0.960846
1.851717	0.1	-0.958154
1.853383	0.1	-0.954792
1.855050	0.1	-0.951244
1.856717	0.1	-0.947630
1.858383	0.1	-0.943206
1.860050	0.1	-0.937274
1.861717	0.1	-0.930005
1.863383	0.1	-0.921795
1.865050	0.1	-0.912393
1.866717	0.1	-0.900934
1.868383	0.1	-0.886116
1.870050	0.1	-0.866479
1.871717	0.1	-0.841385
1.873383	0.1	-0.810791
1.875050	0.1	-0.774092
1.876717	0.1	-0.730776
1.878383	0.1	-0.682012
1.880050	0.1	-0.630138
1.881717	0.1	-0.577127
1.883383	0.1	-0.524418
1.885050	0.1	-0.473093
1.886717	0.1	-0.423687
1.888383	0.1	-0.376478
1.890050	0.1	-0.332291
1.891717	0.1	-0.292794
1.893383	0.1	-0.259555
1.895050	0.1	-0.233124
1.896717	0.1	-0.213506
1.898383	0.1	-0.200463
1.900050	0.1	-0.193189
1.901717	0.1	-0.190767
1.903383	0.1	-0.192565
1.905050	0.1	-0.197878
1.906717	0.1	-0.205878
1.908383	0.1	-0.216053
1.910050	0.1	-0.228514
1.911717	0.1	-0.243513
1.913383	0.1	-0.260640
1.915050	0.1	-0.278791
1.916717	0.1	-0.296878
1.918383	0.1	-0.314573
1.920050	0.1	-0.332403
1.921717	0.1	-0.350885
1.923383	0.1	-0.369633
1.925050	0.1	-0.387533
1.926717	0.1	-0.403458
1.928383	0.1	-0.417237
1.930050	0.1	-0.429908
1.931717	0.1	-0.442551
1.933383	0.1	-0.454932
1.935050	0.1	-0.465820
1.936717	0.1	-0.474518
1.938383	0.1	-0.481438
1.940050	0.1	-0.487440
1.941717	0.1	-0.493308
1.943383	0.1	-0.499273
1.945050	0.1	-0.504456
1.946717	0.1	-0.507543
1.948383	0.1	-0.508274
1.950050	0.1	-0.507552
1.951717	0.1	-0.506737
1.953383	0.1	-0.507329
1.955050	0.1	-0.510211
1.956717	0.1	-0.514719
1.958383	0.1	-0.518993
1.960050	0.1	-0.521550
1.961717	0.1	-0.522169
1.963383	0.1	-0.521722
1.965050	0.1	-0.521513
1.966717	0.1	-0.522612
1.968383	0.1	-0.525489
1.970050	0.1	-0.530430
1.971717	0.1	-0.537448
1.973383	0.1	-0.545462
1.975050	0.1	-0.552409
1.976717	0.1	-0.556856
1.978383	0.1	-0.558929
1.980050	0.1	-0.559706
1.981717	0.1	-0.560512
1.983383	0.1	-0.562356
1.985050	0.1	-0.565252
1.986717	0.1	-0.568321
1.988383	0.1	-0.570924
1.990050	0.1	-0.573131
1.991717	0.1	-0.574673
1.993383	0.1	-0.574682
1.995050	0.1	-0.573033
1.996717	0.1	-0.570971
1.998383	0.1	-0.569862
2.000050	0.1	-0.569811
2.001717	0.1	-0.569928
2.003383	0.1	-0.569578
2.005050	0.1	-0.568880
2.006717	0.1	-0.568293
2.008383	0.1	-0.568260
2.010050	0.1	-0.569131
2.011717	0.1	-0.570877
2.013383	0.1	-0.572894
2.015050	0.1	-0.574635
2.016717	0.1	-0.576200
2.018383	0.1	-0.577951
2.020050	0.1	-0.579944
2.021717	0.1	-0.581974
2.023383	0.1	-0.583744
2.025050	0.1	-0.584824
2.026717	0.1	-0.584871
2.028383	0.1	-0.583939
2.030050	0.1	-0.582342
2.031717	0.1	-0.580405
2.033383	0.1	-0.578486
2.035050	0.1	-0.576982
2.036717	0.1	-0.576163
2.038383	0.1	-0.576125
2.040050	0.1	-0.576847
2.041717	0.1	-0.578319
2.043383	0.1	-0.580507
2.045050	0.1	-0.582845
2.046717	0.1	-0.583977
2.048383	0.1	-0.583027
2.050050	0.1	-0.580736
2.051717	0.1	-0.578542
2.053383	0.1	-0.577248
2.055050	0.1	-0.576973
2.056717	0.1	-0.577681
2.058383	0.1	-0.579162
2.060050	0.1	-0.580773
2.061717	0.1	-0.581988
2.063383	0.1	-0.582566
2.065050	0.1	-0.581937
2.066717	0.1	-0.579450
2.068383	0.1	-0.575320
2.070050	0.1	-0.570542
2.071717	0.1	-0.566063
2.073383	0.1	-0.562342
2.075050	0.1	-0.559292
2.076717	0.1	-0.556493
2.078383	0.1	-0.553746
2.080050	0.1	-0.551422
2.081717	0.1	-0.550025
2.083383	0.1	-0.549555
2.085050	0.1	-0.549550
2.086717	0.1	-0.549452
2.088383	0.1	-0.548721
2.090050	0.1	-0.547091
2.091717	0.1	-0.544880
2.093383	0.1	-0.542784
2.095050	0.1	-0.541257
2.096717	0.1	-0.539990
2.098383	0.1	-0.538370
2.100050	0.1	-0.536237
2.101717	0.1	-0.533806
2.103383	0.1	-0.530845
2.105050	0.1	-0.526658
2.106717	0.1	-0.521000
2.108383	0.1	-0.514612
2.110050	0.1	-0.508619
2.111717	0.1	-0.504018
2.113383	0.1	-0.501326
2.115050	0.1	-0.500004
2.116717	0.1	-0.498402
2.118383	0.1	-0.494677
2.120050	0.1	-0.488008
2.121717	0.1	-0.479100
2.123383	0.1	-0.469475
2.125050	0.1	-0.460274
2.126717	0.1	-0.451640
2.128383	0.1	-0.443188
2.130050	0.1	-0.435067
2.131717	0.1	-0.428273
2.133383	0.1	-0.423733
2.135050	0.1	-0.421098
2.136717	0.1	-0.418620
2.138383	0.1	-0.414620
2.140050	0.1	-0.408981
2.141717	0.1	-0.402411
2.143383	0.1	-0.394811
2.145050	0.1	-0.385647
2.146717	0.1	-0.375398
2.148383	0.1	-0.365772
2.150050	0.1	-0.358373
2.151717	0.1	-0.353260
2.153383	0.1	-0.349116
2.155050	0.1	-0.344836
2.156717	0.1	-0.340366
2.158383	0.1	-0.335979
2.160050	0.1	-0.331691
2.161717	0.1	-0.327490
2.163383	0.1	-0.323383
2.165050	0.1	-0.318936
2.166717	0.1	-0.313362
2.168383	0.1	-0.306047
2.170050	0.1	-0.297083
2.171717	0.1	-0.287369
2.173383	0.1	-0.278065
2.175050	0.1	-0.270009
2.176717	0.1	-0.263741
2.178383	0.1	-0.259541
2.180050	0.1	-0.257026
2.181717	0.1	-0.255103
2.183383	0.1	-0.252635
2.185050	0.1	-0.249245
2.186717	0.1	-0.245208
2.188383	0.1	-0.240826
2.190050	0.1	-0.236202
2.191717	0.1	-0.231336
2.193383	0.1	-0.226358
2.195050	0.1	-0.221496
2.196717	0.1	-0.216849
2.198383	0.1	-0.212197
2.200050	0.1	-0.206875
2.201717	0.1	-0.200211
2.203383	0.1	-0.192667
2.205050	0.1	-0.185776
2.206717	0.1	-0.180830
2.208383	0.1	-0.178120
2.210050	0.1	-0.176891
2.211717	0.1	-0.175694
2.213383	0.1	-0.173487
2.215050	0.1	-0.170465
2.216717	0.1	-0.167424
2.218383	0.1	-0.164807
2.220050	0.1	-0.162623
2.221717	0.1	-0.160546
2.223383	0.1	-0.157896
2.225050	0.1	-0.154204
2.226717	0.1	-0.149664
2.228383	0.1	-0.144676
2.230050	0.1	-0.139414
2.231717	0.1	-0.133896
2.233383	0.1	-0.128271
2.235050	0.1	-0.123237
2.236717	0.1	-0.119661
2.238383	0.1	-0.117514
2.240050	0.1	-0.116108
2.241717	0.1	-0.115018
2.243383	0.1	-0.113985
2.245050	0.1	-0.112723
2.246717	0.1	-0.111335
2.248383	0.1	-0.110082
2.250050	0.1	-0.108927
2.251717	0.1	-0.107526
2.253383	0.1	-0.105537
2.255050	0.1	-0.102972
2.256717	0.1	-0.099917
2.258383	0.1	-0.096089
2.260050	0.1	-0.091246
2.261717	0.1	-0.085891
2.263383	0.1	-0.081314
2.265050	0.1	-0.078562
2.266717	0.1	-0.077556
2.268383	0.1	-0.077398
2.270050	0.1	-0.077188
2.271717	0.1	-0.076308
2.273383	0.1	-0.074534
2.275050	0.1	-0.072191
2.276717	0.1	-0.069798
2.278383	0.1	-0.067502
2.280050	0.1	-0.065332
2.281717	0.1	-0.063484
2.283383	0.1	-0.062021
2.285050	0.1	-0.060820
2.286717	0.1	-0.059721
2.288383	0.1	-0.058617
2.290050	0.1	-0.057612
2.291717	0.1	-0.057039
2.293383	0.1	-0.057039
2.295050	0.1	-0.057360
2.296717	0.1	-0.057770
2.298383	0.1	-0.058133
2.300050	0.1	-0.057952
2.301717	0.1	-0.056615
2.303383	0.1	-0.054613
2.305050	0.1	-0.053365
2.306717	0.1	-0.053262
2.308383	0.1	-0.053043
2.310050	0.1	-0.051488
2.311717	0.1	-0.048685
2.313383	0.1	-0.045630
2.315050	0.1	-0.043241
2.316717	0.1	-0.041998
2.318383	0.1	-0.041784
2.320050	0.1	-0.041877
2.321717	0.1	-0.041802
2.323383	0.1	-0.041863
2.325050	0.1	-0.042329
2.326717	0.1	-0.042869
2.328383	0.1	-0.042943
2.330050	0.1	-0.042222
2.331717	0.1	-0.040773
2.333383	0.1	-0.038999
2.335050	0.1	-0.037500
2.336717	0.1	-0.036876
2.338383	0.1	-0.037360
2.340050	0.1	-0.038506
2.341717	0.1	-0.039181
2.343383	0.1	-0.038464
2.345050	0.1	-0.036568
2.346717	0.1	-0.034333
2.348383	0.1	-0.032354
2.350050	0.1	-0.031018
2.351717	0.1	-0.030701
2.353383	0.1	-0.031376
2.355050	0.1	-0.032228
2.356717	0.1	-0.032308
2.358383	0.1	-0.031414
2.360050	0.1	-0.030063
2.361717	0.1	-0.029043
2.363383	0.1	-0.029146
2.365050	0.1	-0.030557
2.366717	0.1	-0.032363
2.368383	0.1	-0.033230
2.370050	0.1	-0.032717
2.371717	0.1	-0.031376
2.373383	0.1	-0.029840
2.375050	0.1	-0.028578
2.376717	0.1	-0.027944
2.378383	0.1	-0.027791
2.380050	0.1	-0.027469
2.381717	0.1	-0.026659
2.383383	0.1	-0.025653
2.385050	0.1	-0.024503
2.386717	0.1	-0.022990
2.388383	0.1	-0.021341
2.390050	0.1	-0.020107
2.391717	0.1	-0.019474
2.393383	0.1	-0.019134
2.395050	0.1	-0.018631
2.396717	0.1	-0.017746
2.398383	0.1	-0.016461
2.400050	0.1	-0.014752
2.401717	0.1	-0.012927
2.403383	0.1	-0.011581
2.405050	0.1	-0.011129
2.406717	0.1	-0.011623
2.408383	0.1	-0.012862
2.410050	0.1	-0.014282
2.411717	0.1	-0.015181
2.413383	0.1	-0.015241
2.415050	0.1	-0.014734
2.416717	0.1	-0.014221
2.418383	0.1	-0.014063
2.420050	0.1	-0.014119
2.421717	0.1	-0.014184
2.423383	0.1	-0.014086
2.425050	0.1	-0.013416
2.426717	0.1	-0.011981
2.428383	0.1	-0.010328
2.430050	0.1	-0.009257
2.431717	0.1	-0.009141
2.433383	0.1	-0.009746
2.435050	0.1	-0.010603
2.436717	0.1	-0.011250
2.438383	0.1	-0.011385
2.440050	0.1	-0.011232
2.441717	0.1	-0.011371
2.443383	0.1	-0.012312
2.445050	0.1	-0.014142
2.446717	0.1	-0.016200
2.448383	0.1	-0.017588
2.450050	0.1	-0.018049
2.451717	0.1	-0.017905
2.453383	0.1	-0.017793
2.455050	0.1	-0.018203
2.456717	0.1	-0.018934
2.458383	0.1	-0.019274
2.460050	0.1	-0.018761
2.461717	0.1	-0.017723
2.463383	0.1	-0.016978
2.465050	0.1	-0.016908
2.466717	0.1	-0.017188
2.468383	0.1	-0.017402
2.470050	0.1	-0.017295
2.471717	0.1	-0.016517
2.473383	0.1	-0.014827
2.475050	0.1	-0.012945
2.476717	0.1	-0.012424
2.478383	0.1	-0.014366
2.480050	0.1	-0.018673
2.481717	0.1	-0.024047
2.483383	0.1	-0.028168
2.485050	0.1	-0.028918
2.486717	0.1	-0.026049
2.488383	0.1	-0.021541
2.490050	0.1	-0.018189
2.491717	0.1	-0.017565
2.493383	0.1	-0.019353
2.495050	0.1	-0.022352
2.496717	0.1	-0.025742
2.498383	0.1	-0.029132
2.500050	0.1	-0.032047
2.501717	0.1	-0.034194
2.503383	0.1	-0.035698
2.505050	0.1	-0.036629
2.506717	0.1	-0.036573
2.508383	0.1	-0.035218
2.510050	0.1	-0.033202
2.511717	0.1	-0.031590
2.513383	0.1	-0.030645
2.515050	0.1	-0.029961
2.516717	0.1	-0.029290
2.518383	0.1	-0.028573
2.520050	0.1	-0.027986
2.521717	0.1	-0.028093
2.523383	0.1	-0.029239
2.525050	0.1	-0.030701
2.526717	0.1	-0.031283
2.528383	0.1	-0.030734
2.530050	0.1	-0.029816
2.531717	0.1	-0.029076
2.533383	0.1	-0.028573
2.535050	0.1	-0.028727
2.536717	0.1	-0.030329
2.538383	0.1	-0.033672
2.540050	0.1	-0.038114
2.541717	0.1	-0.042403
2.543383	0.1	-0.045472
2.545050	0.1	-0.047036
2.546717	0.1	-0.047651
2.548383	0.1	-0.048103
2.550050	0.1	-0.048564
2.551717	0.1	-0.048522
2.553383	0.1	-0.047334
2.555050	0.1	-0.044792
2.556717	0.1	-0.041523
2.558383	0.1	-0.038943
2.560050	0.1	-0.038445
2.561717	0.1	-0.040242
2.563383	0.1	-0.043125
2.565050	0.1	-0.045453
2.566717	0.1	-0.046305
2.568383	0.1	-0.045858
2.570050	0.1	-0.044778
2.571717	0.1	-0.043353
2.573383	0.1	-0.041598
2.575050	0.1	-0.039809
2.576717	0.1	-0.038436
2.578383	0.1	-0.037663
2.580050	0.1	-0.037355
2.581717	0.1	-0.037402
2.583383	0.1	-0.037979
2.585050	0.1	-0.039251
2.586717	0.1	-0.040969
2.588383	0.1	-0.042538
2.590050	0.1	-0.043460
2.591717	0.1	-0.043735
2.593383	0.1	-0.043553
2.595050	0.1	-0.042706
2.596717	0.1	-0.040918
2.598383	0.1	-0.038589
2.600050	0.1	-0.036582
2.601717	0.1	-0.035511
2.603383	0.1	-0.035507
2.605050	0.1	-0.036447
2.606717	0.1	-0.037951
2.608383	0.1	-0.039353
2.610050	0.1	-0.040294
2.611717	0.1	-0.040983
2.613383	0.1	-0.041751
2.615050	0.1	-0.042468
2.616717	0.1	-0.042669
2.618383	0.1	-0.042175
2.620050	0.1	-0.041230
2.621717	0.1	-0.040079
2.623383	0.1	-0.039120
2.625050	0.1	-0.038953
2.626717	0.1	-0.039604
2.628383	0.1	-0.040289
2.630050	0.1	-0.040247
2.631717	0.1	-0.039390
2.633383	0.1	-0.037788
2.635050	0.1	-0.035055
2.636717	0.1	-0.031223
2.638383	0.1	-0.027558
2.640050	0.1	-0.025681
2.641717	0.1	-0.026086
2.643383	0.1	-0.028270
2.645050	0.1	-0.031837
2.646717	0.1	-0.036331
2.648383	0.1	-0.040503
2.650050	0.1	-0.042664
2.651717	0.1	-0.041793
2.653383	0.1	-0.038394
2.655050	0.1	-0.034147
2.656717	0.1	-0.030436
2.658383	0.1	-0.027632
2.660050	0.1	-0.025821
2.661717	0.1	-0.025290
2.663383	0.1	-0.026026
2.665050	0.1	-0.027376
2.666717	0.1	-0.028615
2.668383	0.1	-0.029639
2.670050	0.1	-0.030505
2.671717	0.1	-0.030883
2.673383	0.1	-0.030557
2.675050	0.1	-0.029989
2.676717	0.1	-0.029993
2.678383	0.1	-0.030897
2.680050	0.1	-0.032117
2.681717	0.1	-0.032741
2.683383	0.1	-0.032294
2.685050	0.1	-0.030799
2.686717	0.1	-0.028634
2.688383	0.1	-0.026296
2.690050	0.1	-0.024163
2.691717	0.1	-0.022687
2.693383	0.1	-0.022282
2.695050	0.1	-0.022752
2.696717	0.1	-0.023609
2.698383	0.1	-0.024866
2.700050	0.1	-0.026813
2.701717	0.1	-0.029337
2.703383	0.1	-0.031968
2.705050	0.1	-0.034166
2.706717	0.1	-0.035577
2.708383	0.1	-0.036270
2.710050	0.1	-0.036638
2.711717	0.1	-0.037076
2.713383	0.1	-0.037844
2.715050	0.1	-0.039209
2.716717	0.1	-0.041374
2.718383	0.1	-0.043847
2.720050	0.1	-0.045295
2.721717	0.1	-0.044513
2.723383	0.1	-0.041295
2.725050	0.1	-0.036298
2.726717	0.1	-0.030622
2.728383	0.1	-0.025523
2.730050	0.1	-0.022100
2.731717	0.1	-0.020899
2.733383	0.1	-0.021593
2.735050	0.1	-0.023181
2.736717	0.1	-0.025015
2.738383	0.1	-0.026990
2.740050	0.1	-0.028522
2.741717	0.1	-0.028769
2.743383	0.1	-0.028037
2.745050	0.1	-0.027562
2.746717	0.1	-0.027982
2.748383	0.1	-0.028755
2.750050	0.1	-0.029090
2.751717	0.1	-0.028778
2.753383	0.1	-0.028037
2.755050	0.1	-0.027134
2.756717	0.1	-0.026533
2.758383	0.1	-0.026864
2.760050	0.1	-0.028261
2.761717	0.1	-0.030338
2.763383	0.1	-0.032680
2.765050	0.1	-0.034762
2.766717	0.1	-0.035842
2.768383	0.1	-0.035595
2.770050	0.1	-0.034296
2.771717	0.1	-0.032349
2.773383	0.1	-0.030226
2.775050	0.1	-0.028391
2.776717	0.1	-0.026827
2.778383	0.1	-0.025253
2.780050	0.1	-0.023688
2.781717	0.1	-0.022687
2.783383	0.1	-0.022957
2.785050	0.1	-0.024354
2.786717	0.1	-0.025919
2.788383	0.1	-0.027088
2.790050	0.1	-0.027684
2.791717	0.1	-0.027209
2.793383	0.1	-0.025337
2.795050	0.1	-0.022720
2.796717	0.1	-0.020675
2.798383	0.1	-0.020019
2.800050	0.1	-0.020363
2.801717	0.1	-0.021034
2.803383	0.1	-0.022319
2.805050	0.1	-0.024675
2.806717	0.1	-0.027274
2.808383	0.1	-0.028498
2.810050	0.1	-0.027469
2.811717	0.1	-0.024382
2.813383	0.1	-0.019995
2.815050	0.1	-0.015646
2.816717	0.1	-0.013169
2.818383	0.1	-0.013630
2.820050	0.1	-0.016396
2.821717	0.1	-0.019777
2.823383	0.1	-0.022207
2.825050	0.1	-0.023120
2.826717	0.1	-0.022803
2.828383	0.1	-0.021635
2.830050	0.1	-0.020061
2.831717	0.1	-0.018850
2.833383	0.1	-0.018710
2.835050	0.1	-0.019930
2.836717	0.1	-0.022207
2.838383	0.1	-0.024894
2.840050	0.1	-0.027567
2.841717	0.1	-0.029774
2.843383	0.1	-0.030743
2.845050	0.1	-0.029956
2.846717	0.1	-0.027707
2.848383	0.1	-0.024699
2.850050	0.1	-0.021686
2.851717	0.1	-0.019418
2.853383	0.1	-0.018533
2.855050	0.1	-0.019297
2.856717	0.1	-0.021304
2.858383	0.1	-0.023441
2.860050	0.1	-0.024633
2.861717	0.1	-0.024810
2.863383	0.1	-0.024922
2.865050	0.1	-0.025765
2.866717	0.1	-0.027139
2.868383	0.1	-0.028335
2.870050	0.1	-0.028899
2.871717	0.1	-0.028680
2.873383	0.1	-0.027786
2.875050	0.1	-0.026831
2.876717	0.1	-0.026510
2.878383	0.1	-0.026934
2.880050	0.1	-0.027679
2.881717	0.1	-0.028396
2.883383	0.1	-0.029099
2.885050	0.1	-0.029933
2.886717	0.1	-0.030692
2.888383	0.1	-0.030999
2.890050	0.1	-0.030864
2.891717	0.1	-0.030412
2.893383	0.1	-0.029551
2.895050	0.1	-0.028429
2.896717	0.1	-0.027390
2.898383	0.1	-0.026338
2.900050	0.1	-0.025262
2.901717	0.1	-0.024824
2.903383	0.1	-0.025444
2.905050	0.1	-0.026464
2.906717	0.1	-0.026706
2.908383	0.1	-0.025444
2.910050	0.1	-0.022557
2.911717	0.1	-0.018459
2.913383	0.1	-0.014454
2.915050	0.1	-0.012345
2.916717	0.1	-0.012815
2.918383	0.1	-0.014869
2.920050	0.1	-0.017327
2.921717	0.1	-0.019851
2.923383	0.1	-0.022105
2.925050	0.1	-0.023269
2.926717	0.1	-0.023134
2.928383	0.1	-0.022678
2.930050	0.1	-0.022994
2.931717	0.1	-0.024312
2.933383	0.1	-0.026319
2.935050	0.1	-0.028503
2.936717	0.1	-0.030100
2.938383	0.1	-0.030580
2.940050	0.1	-0.030170
2.941717	0.1	-0.029588
2.943383	0.1	-0.029323
2.945050	0.1	-0.029420
2.946717	0.1	-0.029686
2.948383	0.1	-0.029923
2.950050	0.1	-0.030128
2.951717	0.1	-0.030273
2.953383	0.1	-0.030012
2.955050	0.1	-0.028866
2.956717	0.1	-0.026803
2.958383	0.1	-0.024540
2.960050	0.1	-0.023320
2.961717	0.1	-0.024126
2.963383	0.1	-0.026464
2.965050	0.1	-0.028335
2.966717	0.1	-0.027926
2.968383	0.1	-0.025039
2.970050	0.1	-0.020908
2.971717	0.1	-0.017220
2.973383	0.1	-0.015055
2.975050	0.1	-0.014612
2.976717	0.1	-0.015842
2.978383	0.1	-0.018631
2.980050	0.1	-0.022459
2.981717	0.1	-0.026426
2.983383	0.1	-0.029821
2.985050	0.1	-0.032447
2.986717	0.1	-0.034189
2.988383	0.1	-0.034766
2.990050	0.1	-0.034212
2.991717	0.1	-0.033309
2.993383	0.1	-0.033062
2.995050	0.1	-0.033518
2.996717	0.1	-0.033695
2.998383	0.1	-0.033006
3.000050	0.1	-0.031618
3.001717	0.1	-0.029835
3.003383	0.1	-0.028028
3.005050	0.1	-0.026827
3.006717	0.1	-0.026794
3.008383	0.1	-0.027963
3.010050	0.1	-0.029705
3.011717	0.1	-0.031162
3.013383	0.1	-0.031614
3.015050	0.1	-0.030641
3.016717	0.1	-0.028387
3.018383	0.1	-0.025588
3.020050	0.1	-0.022999
3.021717	0.1	-0.021099
3.023383	0.1	-0.020196
3.025050	0.1	-0.020191
3.026717	0.1	-0.020536
3.028383	0.1	-0.020959
3.030050	0.1	-0.021798
3.031717	0.1	-0.023209
3.033383	0.1	-0.024592
3.035050	0.1	-0.025257
3.036717	0.1	-0.025141
3.038383	0.1	-0.024410
3.040050	0.1	-0.023087
3.041717	0.1	-0.021472
3.043383	0.1	-0.020224
3.045050	0.1	-0.019646
3.046717	0.1	-0.019437
3.048383	0.1	-0.018938
3.050050	0.1	-0.017583
3.051717	0.1	-0.015739
3.053383	0.1	-0.014859
3.055050	0.1	-0.016112
3.056717	0.1	-0.018892
3.058383	0.1	-0.021458
3.060050	0.1	-0.022976
3.061717	0.1	-0.024037
3.063383	0.1	-0.025323
3.065050	0.1	-0.026911
3.066717	0.1	-0.028620
3.068383	0.1	-0.030329
3.070050	0.1	-0.031823
3.071717	0.1	-0.032666
3.073383	0.1	-0.032671
3.075050	0.1	-0.032433
3.076717	0.1	-0.032578
3.078383	0.1	-0.032913
3.080050	0.1	-0.032708
3.081717	0.1	-0.031651
3.083383	0.1	-0.030296
3.085050	0.1	-0.029341
3.086717	0.1	-0.028680
3.088383	0.1	-0.027884
3.090050	0.1	-0.027255
3.091717	0.1	-0.027600
3.093383	0.1	-0.029188
3.095050	0.1	-0.031404
3.096717	0.1	-0.033295
3.098383	0.1	-0.034305
3.100050	0.1	-0.034706
3.101717	0.1	-0.035362
3.103383	0.1	-0.036736
3.105050	0.1	-0.038268
3.106717	0.1	-0.039013
3.108383	0.1	-0.038664
3.110050	0.1	-0.037672
3.111717	0.1	-0.036554
3.113383	0.1	-0.035358
3.115050	0.1	-0.033774
3.116717	0.1	-0.031516
3.118383	0.1	-0.028899
3.120050	0.1	-0.026878
3.121717	0.1	-0.025956
3.123383	0.1	-0.025565
3.125050	0.1	-0.024838
3.126717	0.1	-0.023660
3.128383	0.1	-0.022822
3.130050	0.1	-0.022994
3.131717	0.1	-0.023860
3.133383	0.1	-0.024787
3.135050	0.1	-0.025774
3.136717	0.1	-0.027181
3.138383	0.1	-0.028750
3.140050	0.1	-0.029611
3.141717	0.1	-0.029253
3.143383	0.1	-0.027926
3.145050	0.1	-0.026268
3.146717	0.1	-0.024959
3.148383	0.1	-0.024587
3.150050	0.1	-0.025309
3.151717	0.1	-0.026752
3.153383	0.1	-0.028466
3.155050	0.1	-0.030077
3.156717	0.1	-0.030841
3.158383	0.1	-0.030315
3.160050	0.1	-0.029313
3.161717	0.1	-0.029076
3.163383	0.1	-0.029956
3.165050	0.1	-0.031651
3.166717	0.1	-0.033607
3.168383	0.1	-0.035050
3.170050	0.1	-0.035660
3.171717	0.1	-0.036084
3.173383	0.1	-0.037192
3.175050	0.1	-0.039134
3.176717	0.1	-0.041085
3.178383	0.1	-0.041793
3.180050	0.1	-0.040918
3.181717	0.1	-0.039451
3.183383	0.1	-0.038566
3.185050	0.1	-0.038636
3.186717	0.1	-0.039381
3.188383	0.1	-0.040112
3.190050	0.1	-0.040042
3.191717	0.1	-0.039088
3.193383	0.1	-0.038035
3.195050	0.1	-0.037551
3.196717	0.1	-0.037625
3.198383	0.1	-0.038017
3.200050	0.1	-0.038552
3.201717	0.1	-0.038967
3.203383	0.1	-0.038953
3.205050	0.1	-0.038375
3.206717	0.1	-0.037341
3.208383	0.1	-0.035940
3.210050	0.1	-0.034203
3.211717	0.1	-0.032238
3.213383	0.1	-0.030333
3.215050	0.1	-0.029001
3.216717	0.1	-0.028363
3.218383	0.1	-0.027660
3.220050	0.1	-0.026049
3.221717	0.1	-0.023646
3.223383	0.1	-0.021551
3.225050	0.1	-0.020904
3.226717	0.1	-0.022002
3.228383	0.1	-0.024294
3.230050	0.1	-0.027115
3.231717	0.1	-0.030058
3.233383	0.1	-0.032731
3.235050	0.1	-0.034599
3.236717	0.1	-0.035288
3.238383	0.1	-0.034845
3.240050	0.1	-0.033532
3.241717	0.1	-0.031642
3.243383	0.1	-0.029542
3.245050	0.1	-0.027874
3.246717	0.1	-0.027195
3.248383	0.1	-0.027381
3.250050	0.1	-0.027916
3.251717	0.1	-0.028438
3.253383	0.1	-0.028778
3.255050	0.1	-0.029001
3.256717	0.1	-0.029374
3.258383	0.1	-0.029742
3.260050	0.1	-0.029360
3.261717	0.1	-0.027749
3.263383	0.1	-0.025281
3.265050	0.1	-0.022962
3.266717	0.1	-0.021765
3.268383	0.1	-0.022142
3.270050	0.1	-0.024028
3.271717	0.1	-0.027171
3.273383	0.1	-0.031106
3.275050	0.1	-0.034631
3.276717	0.1	-0.036331
3.278383	0.1	-0.035982
3.280050	0.1	-0.034748
3.281717	0.1	-0.033905
3.283383	0.1	-0.033895
3.285050	0.1	-0.034543
3.286717	0.1	-0.035502
3.288383	0.1	-0.036298
3.290050	0.1	-0.036238
3.291717	0.1	-0.034748
3.293383	0.1	-0.032131
3.295050	0.1	-0.029719
3.296717	0.1	-0.028755
3.298383	0.1	-0.029239
3.300050	0.1	-0.030380
3.301717	0.1	-0.031791
3.303383	0.1	-0.033597
3.305050	0.1	-0.035539
3.306717	0.1	-0.036606
3.308383	0.1	-0.035726
3.310050	0.1	-0.032880
3.311717	0.1	-0.029355
3.313383	0.1	-0.026971
3.315050	0.1	-0.026990
3.316717	0.1	-0.029220
3.318383	0.1	-0.032242
3.320050	0.1	-0.034659
3.321717	0.1	-0.035893
3.323383	0.1	-0.035870
3.325050	0.1	-0.034901
3.326717	0.1	-0.033877
3.328383	0.1	-0.033765
3.330050	0.1	-0.034757
3.331717	0.1	-0.035935
3.333383	0.1	-0.035870
3.335050	0.1	-0.033951
3.336717	0.1	-0.031013
3.338383	0.1	-0.028396
3.340050	0.1	-0.026734
3.341717	0.1	-0.025830
3.343383	0.1	-0.025318
3.345050	0.1	-0.025071
3.346717	0.1	-0.025020
3.348383	0.1	-0.024918
3.350050	0.1	-0.024494
3.351717	0.1	-0.023614
3.353383	0.1	-0.022175
3.355050	0.1	-0.020228
3.356717	0.1	-0.018519
3.358383	0.1	-0.018058
3.360050	0.1	-0.018715
3.361717	0.1	-0.019185
3.363383	0.1	-0.018645
3.365050	0.1	-0.017593
3.366717	0.1	-0.016899
3.368383	0.1	-0.016820
3.370050	0.1	-0.017085
3.371717	0.1	-0.017788
3.373383	0.1	-0.019548
3.375050	0.1	-0.022328
3.376717	0.1	-0.025076
3.378383	0.1	-0.027004
3.380050	0.1	-0.028368
3.381717	0.1	-0.029961
3.383383	0.1	-0.032349
3.385050	0.1	-0.035642
3.386717	0.1	-0.039455
3.388383	0.1	-0.042985
3.390050	0.1	-0.045281
3.391717	0.1	-0.045430
3.393383	0.1	-0.042836
3.395050	0.1	-0.037947
3.396717	0.1	-0.032382
3.398383	0.1	-0.027684
3.400050	0.1	-0.024308
3.401717	0.1	-0.021826
3.403383	0.1	-0.019642
3.405050	0.1	-0.017472
3.406717	0.1	-0.015632
3.408383	0.1	-0.014924
3.410050	0.1	-0.015791
3.411717	0.1	-0.017928
3.413383	0.1	-0.020745
3.415050	0.1	-0.023786
3.416717	0.1	-0.026724
3.418383	0.1	-0.029616
3.420050	0.1	-0.032587
3.421717	0.1	-0.035185
3.423383	0.1	-0.036890
3.425050	0.1	-0.037993
3.426717	0.1	-0.038971
3.428383	0.1	-0.039553
3.430050	0.1	-0.039167
3.431717	0.1	-0.037858
3.433383	0.1	-0.036415
3.435050	0.1	-0.035679
3.436717	0.1	-0.035553
3.438383	0.1	-0.035060
3.440050	0.1	-0.033439
3.441717	0.1	-0.031008
3.443383	0.1	-0.028987
3.445050	0.1	-0.028438
3.446717	0.1	-0.029211
3.448383	0.1	-0.030263
3.450050	0.1	-0.030897
3.451717	0.1	-0.031474
3.453383	0.1	-0.032820
3.455050	0.1	-0.035018
3.456717	0.1	-0.037071
3.458383	0.1	-0.038287
3.460050	0.1	-0.038878
3.461717	0.1	-0.038771
3.463383	0.1	-0.037202
3.465050	0.1	-0.033858
3.466717	0.1	-0.029337
3.468383	0.1	-0.024587
3.470050	0.1	-0.020489
3.471717	0.1	-0.018063
3.473383	0.1	-0.018505
3.475050	0.1	-0.022394
3.476717	0.1	-0.028987
3.478383	0.1	-0.037001
3.480050	0.1	-0.045663
3.481717	0.1	-0.054897
3.483383	0.1	-0.065207
3.485050	0.1	-0.077211
3.486717	0.1	-0.091083
3.488383	0.1	-0.106283
3.490050	0.1	-0.121747
3.491717	0.1	-0.136569
3.493383	0.1	-0.150539
3.495050	0.1	-0.163848
3.496717	0.1	-0.176323
3.498383	0.1	-0.187135
3.500050	0.1	-0.195378
3.501717	0.1	-0.200639
3.503383	0.1	-0.203038
3.505050	0.1	-0.202991
3.506717	0.1	-0.200332
3.508383	0.1	-0.193729
3.510050	0.1	-0.181939
3.511717	0.1	-0.165435
3.513383	0.1	-0.146064
3.515050	0.1	-0.125514
3.516717	0.1	-0.104452
3.518383	0.1	-0.082990
3.520050	0.1	-0.061807
3.521717	0.1	-0.042459
3.523383	0.1	-0.026277
3.525050	0.1	-0.013341
3.526717	0.1	-0.002789
3.528383	0.1	0.006123
3.530050	0.1	0.013378
3.531717	0.1	0.018403
3.533383	0.1	0.021015
3.535050	0.1	0.021923
3.536717	0.1	0.022296
3.538383	0.1	0.022915
3.540050	0.1	0.023399
3.541717	0.1	0.022580
3.543383	0.1	0.020000
3.545050	0.1	0.016820
3.546717	0.1	0.014752
3.548383	0.1	0.014389
3.550050	0.1	0.014892
3.551717	0.1	0.015334
3.553383	0.1	0.015758
3.555050	0.1	0.016531
3.556717	0.1	0.017239
3.558383	0.1	0.017080
3.560050	0.1	0.016056
3.561717	0.1	0.015073
3.563383	0.1	0.014920
3.565050	0.1	0.015814
3.566717	0.1	0.017700
3.568383	0.1	0.020247
3.570050	0.1	0.022710
3.571717	0.1	0.024363
3.573383	0.1	0.025025
3.575050	0.1	0.025341
3.576717	0.1	0.026221
3.578383	0.1	0.027921
3.580050	0.1	0.029816
3.581717	0.1	0.031106
3.583383	0.1	0.031432
3.585050	0.1	0.030696
3.586717	0.1	0.028629
3.588383	0.1	0.025276
3.590050	0.1	0.021397
3.591717	0.1	0.017849
3.593383	0.1	0.015111
3.595050	0.1	0.013369
3.596717	0.1	0.012415
3.598383	0.1	0.011609
3.600050	0.1	0.010515
3.601717	0.1	0.009453
3.603383	0.1	0.009136
3.605050	0.1	0.009905
3.606717	0.1	0.011702
3.608383	0.1	0.013974
3.610050	0.1	0.015581
3.611717	0.1	0.015670
3.613383	0.1	0.014501
3.615050	0.1	0.012890
3.616717	0.1	0.011418
3.618383	0.1	0.010286
3.620050	0.1	0.009416
3.621717	0.1	0.008526
3.623383	0.1	0.007227
3.625050	0.1	0.005127
3.626717	0.1	0.002231
3.628383	0.1	-0.000726
3.630050	0.1	-0.002752
3.631717	0.1	-0.003437
3.633383	0.1	-0.003194
3.635050	0.1	-0.002710
3.636717	0.1	-0.002347
3.638383	0.1	-0.001807
3.640050	0.1	-0.000545
3.641717	0.1	0.001173
3.643383	0.1	0.002105
3.645050	0.1	0.001355
3.646717	0.1	-0.000610
3.648383	0.1	-0.002761
3.650050	0.1	-0.004647
3.651717	0.1	-0.006352
3.653383	0.1	-0.007926
3.655050	0.1	-0.009364
3.656717	0.1	-0.010408
3.658383	0.1	-0.010249
3.660050	0.1	-0.008401
3.661717	0.1	-0.005481
3.663383	0.1	-0.002463
3.665050	0.1	0.000340
3.666717	0.1	0.002850
3.668383	0.1	0.004680
3.670050	0.1	0.005360
3.671717	0.1	0.004643
3.673383	0.1	0.002896
3.675050	0.1	0.001090
3.676717	0.1	-0.000056
3.678383	0.1	-0.000442
3.680050	0.1	-0.000056
3.681717	0.1	0.001057
3.683383	0.1	0.002100
3.685050	0.1	0.001746
3.686717	0.1	-0.000740
3.688383	0.1	-0.005006
3.690050	0.1	-0.009914
3.691717	0.1	-0.013830
3.693383	0.1	-0.015437
3.695050	0.1	-0.014901
3.696717	0.1	-0.013602
3.698383	0.1	-0.012713
3.700050	0.1	-0.012671
3.701717	0.1	-0.013090
3.703383	0.1	-0.012927
3.705050	0.1	-0.011339
3.706717	0.1	-0.008661
3.708383	0.1	-0.006258
3.710050	0.1	-0.005472
3.711717	0.1	-0.006417
3.713383	0.1	-0.007981
3.715050	0.1	-0.008871
3.716717	0.1	-0.008638
3.718383	0.1	-0.007804
3.720050	0.1	-0.007311
3.721717	0.1	-0.007707
3.723383	0.1	-0.008685
3.725050	0.1	-0.009476
3.726717	0.1	-0.009588
3.728383	0.1	-0.008978
3.730050	0.1	-0.007758
3.731717	0.1	-0.006147
3.733383	0.1	-0.004629
3.735050	0.1	-0.003693
3.736717	0.1	-0.003665
3.738383	0.1	-0.004782
3.740050	0.1	-0.006584
3.741717	0.1	-0.007949
3.743383	0.1	-0.008196
3.745050	0.1	-0.007711
3.746717	0.1	-0.007586
3.748383	0.1	-0.008564
3.750050	0.1	-0.010403
3.751717	0.1	-0.012266
3.753383	0.1	-0.013518
3.755050	0.1	-0.014263
3.756717	0.1	-0.015022
3.758383	0.1	-0.015898
3.760050	0.1	-0.016219
3.761717	0.1	-0.015171
3.763383	0.1	-0.012862
3.765050	0.1	-0.010370
3.766717	0.1	-0.008536
3.768383	0.1	-0.007348
3.770050	0.1	-0.006640
3.771717	0.1	-0.006659
3.773383	0.1	-0.007497
3.775050	0.1	-0.008307
3.776717	0.1	-0.008065
3.778383	0.1	-0.007115
3.780050	0.1	-0.006887
3.781717	0.1	-0.008154
3.783383	0.1	-0.010417
3.785050	0.1	-0.012624
3.786717	0.1	-0.014184
3.788383	0.1	-0.015101
3.790050	0.1	-0.015390
3.791717	0.1	-0.014841
3.793383	0.1	-0.013672
3.795050	0.1	-0.012713
3.796717	0.1	-0.012568
3.798383	0.1	-0.012987
3.800050	0.1	-0.013071
3.801717	0.1	-0.012019
3.803383	0.1	-0.010123
3.805050	0.1	-0.008540
3.806717	0.1	-0.007972
3.808383	0.1	-0.008475
3.810050	0.1	-0.010002
3.811717	0.1	-0.011963
3.813383	0.1	-0.013025
3.815050	0.1	-0.012149
3.816717	0.1	-0.009662
3.818383	0.1	-0.006976
3.820050	0.1	-0.005397
3.821717	0.1	-0.005448
3.823383	0.1	-0.006892
3.825050	0.1	-0.009076
3.826717	0.1	-0.010952
3.828383	0.1	-0.011018
3.830050	0.1	-0.008489
3.831717	0.1	-0.004624
3.833383	0.1	-0.001644
3.835050	0.1	-0.000377
3.836717	0.1	0.000042
3.838383	0.1	0.000373
3.840050	0.1	0.000261
3.841717	0.1	-0.000759
3.843383	0.1	-0.002482
3.845050	0.1	-0.004596
3.846717	0.1	-0.007190
3.848383	0.1	-0.009979
3.850050	0.1	-0.011800
3.851717	0.1	-0.011493
3.853383	0.1	-0.008945
3.855050	0.1	-0.005462
3.856717	0.1	-0.003194
3.858383	0.1	-0.003544
3.860050	0.1	-0.006156
3.861717	0.1	-0.009434
3.863383	0.1	-0.011739
3.865050	0.1	-0.012200
3.866717	0.1	-0.010938
3.868383	0.1	-0.008717
3.870050	0.1	-0.006156
3.871717	0.1	-0.003516
3.873383	0.1	-0.001192
3.875050	0.1	0.000428
3.876717	0.1	0.001430
3.878383	0.1	0.001932
3.880050	0.1	0.001597
3.881717	0.1	0.000186
3.883383	0.1	-0.001732
3.885050	0.1	-0.003232
3.886717	0.1	-0.003879
3.888383	0.1	-0.003856
3.890050	0.1	-0.003343
3.891717	0.1	-0.002244
3.893383	0.1	-0.000997
3.895050	0.1	-0.000750
3.896717	0.1	-0.002179
3.898383	0.1	-0.004973
3.900050	0.1	-0.008382
3.901717	0.1	-0.011483
3.903383	0.1	-0.013551
3.905050	0.1	-0.014617
3.906717	0.1	-0.015083
3.908383	0.1	-0.014985
3.910050	0.1	-0.013956
3.911717	0.1	-0.011837
3.913383	0.1	-0.009164
3.915050	0.1	-0.006785
3.916717	0.1	-0.005476
3.918383	0.1	-0.005709
3.920050	0.1	-0.006962
3.921717	0.1	-0.007944
3.923383	0.1	-0.008014
3.925050	0.1	-0.007590
3.926717	0.1	-0.007399
3.928383	0.1	-0.008042
3.930050	0.1	-0.009439
3.931717	0.1	-0.010384
3.933383	0.1	-0.010040
3.935050	0.1	-0.009271
3.936717	0.1	-0.009621
3.938383	0.1	-0.011902
3.940050	0.1	-0.015786
3.941717	0.1	-0.019870
3.943383	0.1	-0.022356
3.945050	0.1	-0.022189
3.946717	0.1	-0.019767
3.948383	0.1	-0.016433
3.950050	0.1	-0.013225
3.951717	0.1	-0.010394
3.953383	0.1	-0.007935
3.955050	0.1	-0.005942
3.956717	0.1	-0.004275
3.958383	0.1	-0.002724
3.960050	0.1	-0.001444
3.961717	0.1	-0.000787
3.963383	0.1	-0.000917
3.965050	0.1	-0.001588
3.966717	0.1	-0.002291
3.968383	0.1	-0.002780
3.970050	0.1	-0.003278
3.971717	0.1	-0.004396
3.973383	0.1	-0.006799
3.975050	0.1	-0.010440
3.976717	0.1	-0.014226
3.978383	0.1	-0.016950
3.980050	0.1	-0.018287
3.981717	0.1	-0.018575
3.983383	0.1	-0.017881
3.985050	0.1	-0.015777
3.986717	0.1	-0.012326
3.988383	0.1	-0.008713
3.990050	0.1	-0.006333
3.991717	0.1	-0.005588
3.993383	0.1	-0.006300
3.995050	0.1	-0.008396
3.996717	0.1	-0.011413
3.998383	0.1	-0.014161
4.000050	0.1	-0.015553
4.001717	0.1	-0.015465
4.003383	0.1	-0.014515
4.005050	0.1	-0.013071
4.006717	0.1	-0.011139
4.008383	0.1	-0.009094
4.010050	0.1	-0.007707
4.011717	0.1	-0.007390
4.013383	0.1	-0.007744
4.015050	0.1	-0.008061
4.016717	0.1	-0.007777
4.018383	0.1	-0.006417
4.020050	0.1	-0.003949
4.021717	0.1	-0.000950
4.023383	0.1	0.001839
4.025050	0.1	0.003735
4.026717	0.1	0.004084
4.028383	0.1	0.002421
4.030050	0.1	-0.000927
4.031717	0.1	-0.004582
4.033383	0.1	-0.007264
4.035050	0.1	-0.008801
4.036717	0.1	-0.009579
4.038383	0.1	-0.009770
4.040050	0.1	-0.009504
4.041717	0.1	-0.008955
4.043383	0.1	-0.008103
4.045050	0.1	-0.006971
4.046717	0.1	-0.005742
4.048383	0.1	-0.004424
4.050050	0.1	-0.002943
4.051717	0.1	-0.001504
4.053383	0.1	-0.000335
4.055050	0.1	0.000368
4.056717	0.1	0.000261
4.058383	0.1	-0.000824
4.060050	0.1	-0.002747
4.061717	0.1	-0.005071
4.063383	0.1	-0.007194
4.065050	0.1	-0.008717
4.066717	0.1	-0.009327
4.068383	0.1	-0.008582
4.070050	0.1	-0.006249
4.071717	0.1	-0.002957
4.073383	0.1	0.000056
4.075050	0.1	0.002179
4.076717	0.1	0.003674
4.078383	0.1	0.004512
4.080050	0.1	0.004261
4.081717	0.1	0.003162
4.083383	0.1	0.002007
4.085050	0.1	0.001118
4.086717	0.1	0.000247
4.088383	0.1	-0.000694
4.090050	0.1	-0.001430
4.091717	0.1	-0.001863
4.093383	0.1	-0.002189
4.095050	0.1	-0.002552
4.096717	0.1	-0.002971
4.098383	0.1	-0.003371
4.100050	0.1	-0.003753
4.101717	0.1	-0.004200
4.103383	0.1	-0.004536
4.105050	0.1	-0.004354
4.106717	0.1	-0.003432
4.108383	0.1	-0.001970
4.110050	0.1	-0.000615
4.111717	0.1	-0.000177
4.113383	0.1	-0.000838
4.115050	0.1	-0.001802
4.116717	0.1	-0.002128
4.118383	0.1	-0.001467
4.120050	0.1	0.000070
4.121717	0.1	0.001998
4.123383	0.1	0.003730
4.125050	0.1	0.004945
4.126717	0.1	0.005653
4.128383	0.1	0.006258
4.130050	0.1	0.007334
4.131717	0.1	0.008885
4.133383	0.1	0.010026
4.135050	0.1	0.009891
4.136717	0.1	0.008508
4.138383	0.1	0.006575
4.140050	0.1	0.004708
4.141717	0.1	0.002957
4.143383	0.1	0.000992
4.145050	0.1	-0.001239
4.146717	0.1	-0.003176
4.148383	0.1	-0.004116
4.150050	0.1	-0.003628
4.151717	0.1	-0.001555
4.153383	0.1	0.001681
4.155050	0.1	0.004922
4.156717	0.1	0.006822
4.158383	0.1	0.006515
4.160050	0.1	0.004023
4.161717	0.1	0.000275
4.163383	0.1	-0.003069
4.165050	0.1	-0.004587
4.166717	0.1	-0.004196
4.168383	0.1	-0.002882
4.170050	0.1	-0.001909
4.171717	0.1	-0.002445
4.173383	0.1	-0.004978
4.175050	0.1	-0.008880
4.176717	0.1	-0.012838
4.178383	0.1	-0.015353
4.180050	0.1	-0.015455
4.181717	0.1	-0.013760
4.183383	0.1	-0.011935
4.185050	0.1	-0.010952
4.186717	0.1	-0.010654
4.188383	0.1	-0.010519
4.190050	0.1	-0.010193
4.191717	0.1	-0.009723
4.193383	0.1	-0.009523
4.195050	0.1	-0.009770
4.196717	0.1	-0.009988
4.198383	0.1	-0.009527
4.200050	0.1	-0.008140
4.201717	0.1	-0.006021
4.203383	0.1	-0.003576
4.205050	0.1	-0.001215
4.206717	0.1	0.000843
4.208383	0.1	0.002566
4.210050	0.1	0.003837
4.211717	0.1	0.004633
4.213383	0.1	0.005472
4.215050	0.1	0.006617
4.216717	0.1	0.007399
4.218383	0.1	0.007083
4.220050	0.1	0.005565
4.221717	0.1	0.003083
4.223383	0.1	0.000051
4.225050	0.1	-0.002794
4.226717	0.1	-0.004764
4.228383	0.1	-0.005541
4.230050	0.1	-0.005257
4.231717	0.1	-0.004494
4.233383	0.1	-0.004098
4.235050	0.1	-0.004456
4.236717	0.1	-0.005187
4.238383	0.1	-0.005611
4.240050	0.1	-0.005537
4.241717	0.1	-0.005276
4.243383	0.1	-0.004778
4.245050	0.1	-0.003809
4.246717	0.1	-0.002962
4.248383	0.1	-0.003222
4.250050	0.1	-0.004736
4.251717	0.1	-0.006575
4.253383	0.1	-0.007530
4.255050	0.1	-0.007078
4.256717	0.1	-0.005458
4.258383	0.1	-0.003115
4.260050	0.1	-0.000708
4.261717	0.1	0.000941
4.263383	0.1	0.001448
4.265050	0.1	0.001052
4.266717	0.1	0.000210
4.268383	0.1	-0.000685
4.270050	0.1	-0.001146
4.271717	0.1	-0.000624
4.273383	0.1	0.000857
4.275050	0.1	0.002370
4.276717	0.1	0.002864
4.278383	0.1	0.002082
4.280050	0.1	0.000615
4.281717	0.1	-0.000647
4.283383	0.1	-0.001099
4.285050	0.1	-0.000782
4.286717	0.1	-0.000116
4.288383	0.1	0.000736
4.290050	0.1	0.001704
4.291717	0.1	0.002650
4.293383	0.1	0.003818
4.295050	0.1	0.005504
4.296717	0.1	0.007320
4.298383	0.1	0.008689
4.300050	0.1	0.009527
4.301717	0.1	0.010217
4.303383	0.1	0.011171
4.305050	0.1	0.012354
4.306717	0.1	0.013323
4.308383	0.1	0.013555
4.310050	0.1	0.012596
4.311717	0.1	0.010412
4.313383	0.1	0.007842
4.315050	0.1	0.006338
4.316717	0.1	0.006799
4.318383	0.1	0.008862
4.320050	0.1	0.011753
4.321717	0.1	0.015204
4.323383	0.1	0.018943
4.325050	0.1	0.022096
4.326717	0.1	0.023572
4.328383	0.1	0.022631
4.330050	0.1	0.019483
4.331717	0.1	0.015572
4.333383	0.1	0.012624
4.335050	0.1	0.011367
4.336717	0.1	0.011218
4.338383	0.1	0.011115
4.340050	0.1	0.010622
4.341717	0.1	0.010398
4.343383	0.1	0.011302
4.345050	0.1	0.013267
4.346717	0.1	0.015716
4.348383	0.1	0.018221
4.350050	0.1	0.020089
4.351717	0.1	0.020354
4.353383	0.1	0.018645
4.355050	0.1	0.015576
4.356717	0.1	0.012410
4.358383	0.1	0.010286
4.360050	0.1	0.009625
4.361717	0.1	0.010133
4.363383	0.1	0.011353
4.365050	0.1	0.013020
4.366717	0.1	0.014976
4.368383	0.1	0.016880
4.370050	0.1	0.018207
4.371717	0.1	0.018724
4.373383	0.1	0.018529
4.375050	0.1	0.017639
4.376717	0.1	0.015893
4.378383	0.1	0.013490
4.380050	0.1	0.011469
4.381717	0.1	0.010896
4.383383	0.1	0.011479
4.385050	0.1	0.012126
4.386717	0.1	0.012536
4.388383	0.1	0.012927
4.390050	0.1	0.012983
4.391717	0.1	0.012326
4.393383	0.1	0.011194
4.395050	0.1	0.009849
4.396717	0.1	0.008252
4.398383	0.1	0.006687
4.400050	0.1	0.005895
4.401717	0.1	0.006347
4.403383	0.1	0.007860
4.405050	0.1	0.009998
4.406717	0.1	0.011967
4.408383	0.1	0.012764
4.410050	0.1	0.012163
4.411717	0.1	0.010808
4.413383	0.1	0.009253
4.415050	0.1	0.007823
4.416717	0.1	0.007045
4.418383	0.1	0.007227
4.420050	0.1	0.007898
4.421717	0.1	0.008391
4.423383	0.1	0.008363
4.425050	0.1	0.007381
4.426717	0.1	0.004857
4.428383	0.1	0.001113
4.430050	0.1	-0.002328
4.431717	0.1	-0.003795
4.433383	0.1	-0.002407
4.435050	0.1	0.001709
4.436717	0.1	0.007325
4.438383	0.1	0.012456
4.440050	0.1	0.015283
4.441717	0.1	0.014897
4.443383	0.1	0.011707
4.445050	0.1	0.007465
4.446717	0.1	0.004079
4.448383	0.1	0.002459
4.450050	0.1	0.002794
4.451717	0.1	0.004838
4.453383	0.1	0.007744
4.455050	0.1	0.010352
4.456717	0.1	0.011851
4.458383	0.1	0.012130
4.460050	0.1	0.011660
4.461717	0.1	0.011139
4.463383	0.1	0.011032
4.465050	0.1	0.010934
4.466717	0.1	0.009937
4.468383	0.1	0.008047
4.470050	0.1	0.006533
4.471717	0.1	0.006785
4.473383	0.1	0.009132
4.475050	0.1	0.012517
4.476717	0.1	0.015083
4.478383	0.1	0.015507
4.480050	0.1	0.013979
4.481717	0.1	0.011818
4.483383	0.1	0.010310
4.485050	0.1	0.009988
4.486717	0.1	0.011036
4.488383	0.1	0.013434
4.490050	0.1	0.016391
4.491717	0.1	0.018491
4.493383	0.1	0.018869
4.495050	0.1	0.017993
4.496717	0.1	0.017122
4.498383	0.1	0.017090
4.500050	0.1	0.017635
4.501717	0.1	0.017765
4.503383	0.1	0.016945
4.505050	0.1	0.015888
4.506717	0.1	0.015558
4.508383	0.1	0.015642
4.510050	0.1	0.014994
4.511717	0.1	0.013295
4.513383	0.1	0.011367
4.515050	0.1	0.010137
4.516717	0.1	0.009877
4.518383	0.1	0.010226
4.520050	0.1	0.010692
4.521717	0.1	0.010850
4.523383	0.1	0.010482
4.525050	0.1	0.009867
4.526717	0.1	0.009690
4.528383	0.1	0.010282
4.530050	0.1	0.011255
4.531717	0.1	0.012000
4.533383	0.1	0.012433
4.535050	0.1	0.012885
4.536717	0.1	0.013323
4.538383	0.1	0.013555
4.540050	0.1	0.013923
4.541717	0.1	0.014785
4.543383	0.1	0.016028
4.545050	0.1	0.017583
4.546717	0.1	0.019353
4.548383	0.1	0.020931
4.550050	0.1	0.022058
4.551717	0.1	0.022566
4.553383	0.1	0.021909
4.555050	0.1	0.019958
4.556717	0.1	0.017765
4.558383	0.1	0.016862
4.560050	0.1	0.018105
4.561717	0.1	0.021206
4.563383	0.1	0.025020
4.565050	0.1	0.028224
4.566717	0.1	0.029886
4.568383	0.1	0.029695
4.570050	0.1	0.028061
4.571717	0.1	0.025528
4.573383	0.1	0.022263
4.575050	0.1	0.018571
4.576717	0.1	0.015525
4.578383	0.1	0.014375
4.580050	0.1	0.015302
4.581717	0.1	0.017234
4.583383	0.1	0.018808
4.585050	0.1	0.019143
4.586717	0.1	0.018207
4.588383	0.1	0.016633
4.590050	0.1	0.015213
4.591717	0.1	0.014696
4.593383	0.1	0.015278
4.595050	0.1	0.016168
4.596717	0.1	0.016484
4.598383	0.1	0.016121
4.600050	0.1	0.015418
4.601717	0.1	0.014724
4.603383	0.1	0.014319
4.605050	0.1	0.014375
4.606717	0.1	0.014990
4.608383	0.1	0.015921
4.610050	0.1	0.016303
4.611717	0.1	0.015073
4.613383	0.1	0.011832
4.615050	0.1	0.007413
4.616717	0.1	0.003646
4.618383	0.1	0.002263
4.620050	0.1	0.004005
4.621717	0.1	0.008307
4.623383	0.1	0.013430
4.625050	0.1	0.017565
4.626717	0.1	0.020005
4.628383	0.1	0.020987
4.630050	0.1	0.021039
4.631717	0.1	0.020629
4.633383	0.1	0.020098
4.635050	0.1	0.019977
4.636717	0.1	0.020890
4.638383	0.1	0.022519
4.640050	0.1	0.023786
4.641717	0.1	0.024433
4.643383	0.1	0.025155
4.645050	0.1	0.026440
4.646717	0.1	0.028014
4.648383	0.1	0.029113
4.650050	0.1	0.029430
4.651717	0.1	0.029150
4.653383	0.1	0.027963
4.655050	0.1	0.025276
4.656717	0.1	0.021392
4.658383	0.1	0.017569
4.660050	0.1	0.015036
4.661717	0.1	0.014310
4.663383	0.1	0.015097
4.665050	0.1	0.016540
4.666717	0.1	0.017979
4.668383	0.1	0.019516
4.670050	0.1	0.021625
4.671717	0.1	0.024135
4.673383	0.1	0.026189
4.675050	0.1	0.027171
4.676717	0.1	0.027209
4.678383	0.1	0.026557
4.680050	0.1	0.025039
4.681717	0.1	0.022543
4.683383	0.1	0.019814
4.685050	0.1	0.018016
4.686717	0.1	0.017523
4.688383	0.1	0.017891
4.690050	0.1	0.018612
4.691717	0.1	0.019213
4.693383	0.1	0.019306
4.695050	0.1	0.018971
4.696717	0.1	0.018915
4.698383	0.1	0.020280
4.700050	0.1	0.023469
4.701717	0.1	0.026934
4.703383	0.1	0.028345
4.705050	0.1	0.026934
4.706717	0.1	0.023735
4.708383	0.1	0.019884
4.710050	0.1	0.016028
4.711717	0.1	0.013132
4.713383	0.1	0.012112
4.715050	0.1	0.012680
4.716717	0.1	0.013537
4.718383	0.1	0.013351
4.720050	0.1	0.011548
4.721717	0.1	0.008568
4.723383	0.1	0.005490
4.725050	0.1	0.003432
4.726717	0.1	0.003064
4.728383	0.1	0.004144
4.730050	0.1	0.005770
4.731717	0.1	0.007241
4.733383	0.1	0.008573
4.735050	0.1	0.010100
4.736717	0.1	0.012033
4.738383	0.1	0.014384
4.740050	0.1	0.017080
4.741717	0.1	0.020163
4.743383	0.1	0.023656
4.745050	0.1	0.027120
4.746717	0.1	0.029667
4.748383	0.1	0.030631
4.750050	0.1	0.030152
4.751717	0.1	0.029164
4.753383	0.1	0.028606
4.755050	0.1	0.028652
4.756717	0.1	0.029006
4.758383	0.1	0.029546
4.760050	0.1	0.029975
4.761717	0.1	0.029742
4.763383	0.1	0.028717
4.765050	0.1	0.027432
4.766717	0.1	0.026687
4.768383	0.1	0.027101
4.770050	0.1	0.028536
4.771717	0.1	0.030133
4.773383	0.1	0.031251
4.775050	0.1	0.031786
4.776717	0.1	0.031567
4.778383	0.1	0.030291
4.780050	0.1	0.028075
4.781717	0.1	0.025393
4.783383	0.1	0.022580
4.785050	0.1	0.020000
4.786717	0.1	0.018314
4.788383	0.1	0.018147
4.790050	0.1	0.019525
4.791717	0.1	0.021816
4.793383	0.1	0.024177
4.795050	0.1	0.025891
4.796717	0.1	0.026450
4.798383	0.1	0.025546
4.800050	0.1	0.023283
4.801717	0.1	0.020703
4.803383	0.1	0.019432
4.805050	0.1	0.020321
4.806717	0.1	0.022850
4.808383	0.1	0.025863
4.810050	0.1	0.028284
4.811717	0.1	0.029569
4.813383	0.1	0.030105
4.815050	0.1	0.030966
4.816717	0.1	0.032880
4.818383	0.1	0.035497
4.820050	0.1	0.037686
4.821717	0.1	0.038403
4.823383	0.1	0.037374
4.825050	0.1	0.035106
4.826717	0.1	0.032387
4.828383	0.1	0.030040
4.830050	0.1	0.028689
4.831717	0.1	0.028242
4.833383	0.1	0.027833
4.835050	0.1	0.026571
4.836717	0.1	0.024443
4.838383	0.1	0.022491
4.840050	0.1	0.021607
4.841717	0.1	0.021486
4.843383	0.1	0.021425
4.845050	0.1	0.021588
4.846717	0.1	0.022566
4.848383	0.1	0.024159
4.850050	0.1	0.025281
4.851717	0.1	0.025025
4.853383	0.1	0.023586
4.855050	0.1	0.022086
4.856717	0.1	0.021709
4.858383	0.1	0.022836
4.860050	0.1	0.024838
4.861717	0.1	0.026617
4.863383	0.1	0.027455
4.865050	0.1	0.027600
4.866717	0.1	0.028191
4.868383	0.1	0.030217
4.870050	0.1	0.033430
4.871717	0.1	0.036387
4.873383	0.1	0.037346
4.875050	0.1	0.035642
4.876717	0.1	0.032499
4.878383	0.1	0.030072
4.880050	0.1	0.029537
4.881717	0.1	0.030319
4.883383	0.1	0.031297
4.885050	0.1	0.032447
4.886717	0.1	0.034575
4.888383	0.1	0.037639
4.890050	0.1	0.040149
4.891717	0.1	0.040503
4.893383	0.1	0.038454
4.895050	0.1	0.035041
4.896717	0.1	0.031940
4.898383	0.1	0.030464
4.900050	0.1	0.030668
4.901717	0.1	0.031814
4.903383	0.1	0.033216
4.905050	0.1	0.034310
4.906717	0.1	0.034622
4.908383	0.1	0.033956
4.910050	0.1	0.032736
4.911717	0.1	0.031893
4.913383	0.1	0.031805
4.915050	0.1	0.031856
4.916717	0.1	0.031656
4.918383	0.1	0.031423
4.920050	0.1	0.030878
4.921717	0.1	0.029365
4.923383	0.1	0.027092
4.925050	0.1	0.025164
4.926717	0.1	0.024349
4.928383	0.1	0.024731
4.930050	0.1	0.026193
4.931717	0.1	0.028177
4.933383	0.1	0.029854
4.935050	0.1	0.031139
4.936717	0.1	0.032508
4.938383	0.1	0.033956
4.940050	0.1	0.034920
4.941717	0.1	0.034929
4.943383	0.1	0.033821
4.945050	0.1	0.031958
4.946717	0.1	0.030422
4.948383	0.1	0.030142
4.950050	0.1	0.030873
4.951717	0.1	0.031949
4.953383	0.1	0.033067
4.955050	0.1	0.034128
4.956717	0.1	0.035237
4.958383	0.1	0.036829
4.960050	0.1	0.039232
4.961717	0.1	0.042110
4.963383	0.1	0.044554
4.965050	0.1	0.045723
4.966717	0.1	0.045300
4.968383	0.1	0.043595
4.970050	0.1	0.041137
4.971717	0.1	0.038282
4.973383	0.1	0.035716
4.975050	0.1	0.034701
4.976717	0.1	0.036098
4.978383	0.1	0.039181
4.980050	0.1	0.042105
4.981717	0.1	0.043586
4.983383	0.1	0.043577
4.985050	0.1	0.042412
4.986717	0.1	0.040410
4.988383	0.1	0.038184
4.990050	0.1	0.036554
4.991717	0.1	0.036149
4.993383	0.1	0.037425
4.995050	0.1	0.040350
4.996717	0.1	0.043991
4.998383	0.1	0.047116
5.000050	0.1	0.048988
5.001717	0.1	0.049663
5.003383	0.1	0.049500
5.005050	0.1	0.048685
5.006717	0.1	0.047581
5.008383	0.1	0.046948
5.010050	0.1	0.047185
5.011717	0.1	0.047814
5.013383	0.1	0.048210
5.015050	0.1	0.048405
5.016717	0.1	0.048624
5.018383	0.1	0.048419
5.020050	0.1	0.047088
5.021717	0.1	0.044643
5.023383	0.1	0.041937
5.025050	0.1	0.039996
5.026717	0.1	0.039446
5.028383	0.1	0.040065
5.030050	0.1	0.040922
5.031717	0.1	0.041551
5.033383	0.1	0.042836
5.035050	0.1	0.045761
5.036717	0.1	0.049709
5.038383	0.1	0.052699
5.040050	0.1	0.053388
5.041717	0.1	0.052280
5.043383	0.1	0.050752
5.045050	0.1	0.049649
5.046717	0.1	0.048685
5.048383	0.1	0.046953
5.050050	0.1	0.044182
5.051717	0.1	0.041309
5.053383	0.1	0.039777
5.055050	0.1	0.040601
5.056717	0.1	0.043828
5.058383	0.1	0.048261
5.060050	0.1	0.052014
5.061717	0.1	0.053891
5.063383	0.1	0.054105
5.065050	0.1	0.053681
5.066717	0.1	0.053509
5.068383	0.1	0.053728
5.070050	0.1	0.053965
5.071717	0.1	0.054128
5.073383	0.1	0.054431
5.075050	0.1	0.054878
5.076717	0.1	0.055432
5.078383	0.1	0.056350
5.080050	0.1	0.058091
5.081717	0.1	0.060513
5.083383	0.1	0.062245
5.085050	0.1	0.061886
5.086717	0.1	0.059516
5.088383	0.1	0.056531
5.090050	0.1	0.054734
5.091717	0.1	0.055213
5.093383	0.1	0.057430
5.095050	0.1	0.059465
5.096717	0.1	0.059488
5.098383	0.1	0.056932
5.100050	0.1	0.052610
5.101717	0.1	0.047861
5.103383	0.1	0.043744
5.105050	0.1	0.040787
5.106717	0.1	0.039036
5.108383	0.1	0.038198
5.110050	0.1	0.037891
5.111717	0.1	0.037975
5.113383	0.1	0.038464
5.115050	0.1	0.039386
5.116717	0.1	0.040797
5.118383	0.1	0.042627
5.120050	0.1	0.044480
5.121717	0.1	0.046012
5.123383	0.1	0.047465
5.125050	0.1	0.049132
5.126717	0.1	0.050771
5.128383	0.1	0.051842
5.130050	0.1	0.052033
5.131717	0.1	0.051535
5.133383	0.1	0.050715
5.135050	0.1	0.049779
5.136717	0.1	0.048890
5.138383	0.1	0.048359
5.140050	0.1	0.048531
5.141717	0.1	0.049504
5.143383	0.1	0.051111
5.145050	0.1	0.053220
5.146717	0.1	0.055544
5.148383	0.1	0.057407
5.150050	0.1	0.058319
5.151717	0.1	0.058268
5.153383	0.1	0.057444
5.155050	0.1	0.056191
5.156717	0.1	0.054976
5.158383	0.1	0.054114
5.160050	0.1	0.053453
5.161717	0.1	0.052564
5.163383	0.1	0.051609
5.165050	0.1	0.051246
5.166717	0.1	0.051945
5.168383	0.1	0.053886
5.170050	0.1	0.056648
5.171717	0.1	0.058999
5.173383	0.1	0.059931
5.175050	0.1	0.059651
5.176717	0.1	0.059209
5.178383	0.1	0.059567
5.180050	0.1	0.060881
5.181717	0.1	0.062361
5.183383	0.1	0.062878
5.185050	0.1	0.061784
5.186717	0.1	0.059251
5.188383	0.1	0.056089
5.190050	0.1	0.053481
5.191717	0.1	0.052471
5.193383	0.1	0.053234
5.195050	0.1	0.054911
5.196717	0.1	0.056345
5.198383	0.1	0.056941
5.200050	0.1	0.056671
5.201717	0.1	0.055763
5.203383	0.1	0.054394
5.205050	0.1	0.052545
5.206717	0.1	0.050296
5.208383	0.1	0.048163
5.210050	0.1	0.046622
5.211717	0.1	0.045672
5.213383	0.1	0.045230
5.215050	0.1	0.045416
5.216717	0.1	0.046333
5.218383	0.1	0.047819
5.220050	0.1	0.049518
5.221717	0.1	0.051274
5.223383	0.1	0.053486
5.225050	0.1	0.056378
5.226717	0.1	0.059004
5.228383	0.1	0.060326
5.230050	0.1	0.060480
5.231717	0.1	0.060140
5.233383	0.1	0.059619
5.235050	0.1	0.059283
5.236717	0.1	0.059661
5.238383	0.1	0.060666
5.240050	0.1	0.061463
5.241717	0.1	0.061030
5.243383	0.1	0.058813
5.245050	0.1	0.055432
5.246717	0.1	0.052340
5.248383	0.1	0.050603
5.250050	0.1	0.050412
5.251717	0.1	0.051581
5.253383	0.1	0.053779
5.255050	0.1	0.056177
5.256717	0.1	0.057928
5.258383	0.1	0.058943
5.260050	0.1	0.059316
5.261717	0.1	0.058659
5.263383	0.1	0.056750
5.265050	0.1	0.054124
5.266717	0.1	0.051646
5.268383	0.1	0.049854
5.270050	0.1	0.048797
5.271717	0.1	0.048340
5.273383	0.1	0.048312
5.275050	0.1	0.048303
5.276717	0.1	0.047628
5.278383	0.1	0.046198
5.280050	0.1	0.044922
5.281717	0.1	0.044806
5.283383	0.1	0.046114
5.285050	0.1	0.048396
5.286717	0.1	0.050892
5.288383	0.1	0.052978
5.290050	0.1	0.054543
5.291717	0.1	0.055884
5.293383	0.1	0.057090
5.295050	0.1	0.057621
5.296717	0.1	0.057160
5.298383	0.1	0.056340
5.300050	0.1	0.056317
5.301717	0.1	0.057998
5.303383	0.1	0.061085
5.305050	0.1	0.063851
5.306717	0.1	0.064685
5.308383	0.1	0.063516
5.310050	0.1	0.061337
5.311717	0.1	0.059088
5.313383	0.1	0.057505
5.315050	0.1	0.057118
5.316717	0.1	0.057789
5.318383	0.1	0.058659
5.320050	0.1	0.058701
5.321717	0.1	0.057458
5.323383	0.1	0.055549
5.325050	0.1	0.054259
5.326717	0.1	0.054436
5.328383	0.1	0.056173
5.330050	0.1	0.059060
5.331717	0.1	0.062166
5.333383	0.1	0.064336
5.335050	0.1	0.064764
5.336717	0.1	0.063349
5.338383	0.1	0.060918
5.340050	0.1	0.058939
5.341717	0.1	0.058454
5.343383	0.1	0.059437
5.345050	0.1	0.061239
5.346717	0.1	0.063311
5.348383	0.1	0.065393
5.350050	0.1	0.067125
5.351717	0.1	0.067730
5.353383	0.1	0.066655
5.355050	0.1	0.064392
5.356717	0.1	0.062059
5.358383	0.1	0.060773
5.360050	0.1	0.061239
5.361717	0.1	0.062971
5.363383	0.1	0.064466
5.365050	0.1	0.064848
5.366717	0.1	0.064606
5.368383	0.1	0.064727
5.370050	0.1	0.065793
5.371717	0.1	0.067493
5.373383	0.1	0.068760
5.375050	0.1	0.068755
5.376717	0.1	0.067633
5.378383	0.1	0.066096
5.380050	0.1	0.064475
5.381717	0.1	0.062520
5.383383	0.1	0.060210
5.385050	0.1	0.058692
5.386717	0.1	0.059470
5.388383	0.1	0.062613
5.390050	0.1	0.066659
5.391717	0.1	0.070157
5.393383	0.1	0.072299
5.395050	0.1	0.072513
5.396717	0.1	0.070548
5.398383	0.1	0.067251
5.400050	0.1	0.064420
5.401717	0.1	0.063451
5.403383	0.1	0.064429
5.405050	0.1	0.066482
5.406717	0.1	0.068466
5.408383	0.1	0.069612
5.410050	0.1	0.069905
5.411717	0.1	0.069821
5.413383	0.1	0.070012
5.415050	0.1	0.070948
5.416717	0.1	0.072583
5.418383	0.1	0.074585
5.420050	0.1	0.076471
5.421717	0.1	0.077379
5.423383	0.1	0.076415
5.425050	0.1	0.073747
5.426717	0.1	0.070692
5.428383	0.1	0.068378
5.430050	0.1	0.066948
5.431717	0.1	0.066226
5.433383	0.1	0.066133
5.435050	0.1	0.066352
5.436717	0.1	0.066478
5.438383	0.1	0.066403
5.440050	0.1	0.066324
5.441717	0.1	0.066678
5.443383	0.1	0.067726
5.445050	0.1	0.069225
5.446717	0.1	0.070771
5.448383	0.1	0.072047
5.450050	0.1	0.072839
5.451717	0.1	0.073207
5.453383	0.1	0.073304
5.455050	0.1	0.073086
5.456717	0.1	0.072541
5.458383	0.1	0.071907
5.460050	0.1	0.071409
5.461717	0.1	0.071125
5.463383	0.1	0.071209
5.465050	0.1	0.071754
5.466717	0.1	0.072354
5.468383	0.1	0.072196
5.470050	0.1	0.070529
5.471717	0.1	0.067200
5.473383	0.1	0.062757
5.475050	0.1	0.058282
5.476717	0.1	0.054836
5.478383	0.1	0.053071
5.480050	0.1	0.053355
5.481717	0.1	0.055642
5.483383	0.1	0.059237
5.485050	0.1	0.062999
5.486717	0.1	0.065672
5.488383	0.1	0.066273
5.490050	0.1	0.064918
5.491717	0.1	0.062925
5.493383	0.1	0.061900
5.495050	0.1	0.062566
5.496717	0.1	0.063917
5.498383	0.1	0.064350
5.500050	0.1	0.063577
5.501717	0.1	0.062296
5.503383	0.1	0.060974
5.505050	0.1	0.059633
5.506717	0.1	0.058254
5.508383	0.1	0.056927
5.510050	0.1	0.055735
5.511717	0.1	0.055055
5.513383	0.1	0.055609
5.515050	0.1	0.057705
5.516717	0.1	0.060862
5.518383	0.1	0.064238
5.520050	0.1	0.067214
5.521717	0.1	0.069686
5.523383	0.1	0.071637
5.525050	0.1	0.072736
5.526717	0.1	0.072666
5.528383	0.1	0.071554
5.530050	0.1	0.069868
5.531717	0.1	0.068005
5.533383	0.1	0.066166
5.535050	0.1	0.064359
5.536717	0.1	0.062510
5.538383	0.1	0.060773
5.540050	0.1	0.059782
5.541717	0.1	0.060201
5.543383	0.1	0.061779
5.545050	0.1	0.063223
5.546717	0.1	0.063535
5.548383	0.1	0.063065
5.550050	0.1	0.062557
5.551717	0.1	0.062361
5.553383	0.1	0.063060
5.555050	0.1	0.065351
5.556717	0.1	0.068988
5.558383	0.1	0.072639
5.560050	0.1	0.074827
5.561717	0.1	0.074971
5.563383	0.1	0.074082
5.565050	0.1	0.074152
5.566717	0.1	0.076126
5.568383	0.1	0.078692
5.570050	0.1	0.079502
5.571717	0.1	0.077384
5.573383	0.1	0.073216
5.575050	0.1	0.068909
5.576717	0.1	0.065961
5.578383	0.1	0.064997
5.580050	0.1	0.066077
5.581717	0.1	0.068881
5.583383	0.1	0.072531
5.585050	0.1	0.075689
5.586717	0.1	0.077221
5.588383	0.1	0.076992
5.590050	0.1	0.075800
5.591717	0.1	0.074604
5.593383	0.1	0.073672
5.595050	0.1	0.072620
5.596717	0.1	0.071586
5.598383	0.1	0.071609
5.600050	0.1	0.073235
5.601717	0.1	0.075609
5.603383	0.1	0.077519
5.605050	0.1	0.078627
5.606717	0.1	0.079307
5.608383	0.1	0.079819
5.610050	0.1	0.080182
5.611717	0.1	0.080285
5.613383	0.1	0.079763
5.615050	0.1	0.078417
5.616717	0.1	0.076871
5.618383	0.1	0.076238
5.620050	0.1	0.077002
5.621717	0.1	0.078497
5.623383	0.1	0.079628
5.625050	0.1	0.079889
5.626717	0.1	0.079568
5.628383	0.1	0.079423
5.630050	0.1	0.080122
5.631717	0.1	0.081658
5.633383	0.1	0.083335
5.635050	0.1	0.084355
5.636717	0.1	0.084434
5.638383	0.1	0.083842
5.640050	0.1	0.083055
5.641717	0.1	0.082809
5.643383	0.1	0.083931
5.645050	0.1	0.086278
5.646717	0.1	0.088513
5.648383	0.1	0.089109
5.650050	0.1	0.087647
5.651717	0.1	0.085090
5.653383	0.1	0.082878
5.655050	0.1	0.081952
5.656717	0.1	0.082725
5.658383	0.1	0.085155
5.660050	0.1	0.088410
5.661717	0.1	0.090906
5.663383	0.1	0.091549
5.665050	0.1	0.090613
5.666717	0.1	0.088997
5.668383	0.1	0.087139
5.670050	0.1	0.085016
5.671717	0.1	0.082715
5.673383	0.1	0.080671
5.675050	0.1	0.079335
5.676717	0.1	0.078953
5.678383	0.1	0.079381
5.680050	0.1	0.080019
5.681717	0.1	0.080359
5.683383	0.1	0.080741
5.685050	0.1	0.081738
5.686717	0.1	0.082958
5.688383	0.1	0.083549
5.690050	0.1	0.083488
5.691717	0.1	0.083419
5.693383	0.1	0.083670
5.695050	0.1	0.084117
5.696717	0.1	0.084634
5.698383	0.1	0.085277
5.700050	0.1	0.086012
5.701717	0.1	0.086790
5.703383	0.1	0.087563
5.705050	0.1	0.087987
5.706717	0.1	0.087605
5.708383	0.1	0.086534
5.710050	0.1	0.085463
5.711717	0.1	0.085118
5.713383	0.1	0.085556
5.715050	0.1	0.086296
5.716717	0.1	0.086781
5.718383	0.1	0.086278
5.720050	0.1	0.084243
5.721717	0.1	0.081384
5.723383	0.1	0.079414
5.725050	0.1	0.079498
5.726717	0.1	0.081351
5.728383	0.1	0.083987
5.730050	0.1	0.086897
5.731717	0.1	0.089975
5.733383	0.1	0.092802
5.735050	0.1	0.094711
5.736717	0.1	0.095293
5.738383	0.1	0.094613
5.740050	0.1	0.093137
5.741717	0.1	0.091256
5.743383	0.1	0.089072
5.745050	0.1	0.086585
5.746717	0.1	0.083931
5.748383	0.1	0.081775
5.750050	0.1	0.081221
5.751717	0.1	0.082455
5.753383	0.1	0.084220
5.755050	0.1	0.085300
5.756717	0.1	0.085528
5.758383	0.1	0.085235
5.760050	0.1	0.084727
5.761717	0.1	0.084271
5.763383	0.1	0.083940
5.765050	0.1	0.083577
5.766717	0.1	0.083162
5.768383	0.1	0.083013
5.770050	0.1	0.083367
5.771717	0.1	0.083982
5.773383	0.1	0.084555
5.775050	0.1	0.085072
5.776717	0.1	0.085454
5.778383	0.1	0.085435
5.780050	0.1	0.085146
5.781717	0.1	0.085137
5.783383	0.1	0.085626
5.785050	0.1	0.086096
5.786717	0.1	0.085980
5.788383	0.1	0.085160
5.790050	0.1	0.083805
5.791717	0.1	0.082101
5.793383	0.1	0.080271
5.795050	0.1	0.078538
5.796717	0.1	0.076997
5.798383	0.1	0.075512
5.800050	0.1	0.074254
5.801717	0.1	0.074063
5.803383	0.1	0.075675
5.805050	0.1	0.078841
5.806717	0.1	0.082375
5.808383	0.1	0.085109
5.810050	0.1	0.086832
5.811717	0.1	0.087884
5.813383	0.1	0.088285
5.815050	0.1	0.087866
5.816717	0.1	0.086515
5.818383	0.1	0.084010
5.820050	0.1	0.080257
5.821717	0.1	0.076089
5.823383	0.1	0.073351
5.825050	0.1	0.073290
5.826717	0.1	0.075172
5.828383	0.1	0.077267
5.830050	0.1	0.078464
5.831717	0.1	0.078604
5.833383	0.1	0.078473
5.835050	0.1	0.079433
5.836717	0.1	0.082199
5.838383	0.1	0.086026
5.840050	0.1	0.089416
5.841717	0.1	0.091190
5.843383	0.1	0.090837
5.845050	0.1	0.088629
5.846717	0.1	0.085947
5.848383	0.1	0.084545
5.850050	0.1	0.085100
5.851717	0.1	0.086785
5.853383	0.1	0.088201
5.855050	0.1	0.088480
5.856717	0.1	0.087861
5.858383	0.1	0.087270
5.860050	0.1	0.087311
5.861717	0.1	0.087582
5.863383	0.1	0.087116
5.865050	0.1	0.085691
5.866717	0.1	0.084322
5.868383	0.1	0.084005
5.870050	0.1	0.084811
5.871717	0.1	0.086650
5.873383	0.1	0.089388
5.875050	0.1	0.092029
5.876717	0.1	0.093291
5.878383	0.1	0.093034
5.880050	0.1	0.092629
5.881717	0.1	0.093700
5.883383	0.1	0.096289
5.885050	0.1	0.098813
5.886717	0.1	0.099610
5.888383	0.1	0.097919
5.890050	0.1	0.094320
5.891717	0.1	0.090683
5.893383	0.1	0.088960
5.895050	0.1	0.089691
5.896717	0.1	0.091786
5.898383	0.1	0.093468
5.900050	0.1	0.093365
5.901717	0.1	0.091433
5.903383	0.1	0.089100
5.905050	0.1	0.087814
5.906717	0.1	0.087461
5.908383	0.1	0.086906
5.910050	0.1	0.085668
5.911717	0.1	0.084308
5.913383	0.1	0.083572
5.915050	0.1	0.083880
5.916717	0.1	0.085388
5.918383	0.1	0.088047
5.920050	0.1	0.091395
5.921717	0.1	0.094273
5.923383	0.1	0.095274
5.925050	0.1	0.093961
5.926717	0.1	0.091372
5.928383	0.1	0.089267
5.930050	0.1	0.088867
5.931717	0.1	0.089933
5.933383	0.1	0.090944
5.935050	0.1	0.090348
5.936717	0.1	0.087889
5.938383	0.1	0.084722
5.940050	0.1	0.082329
5.941717	0.1	0.081421
5.943383	0.1	0.081775
5.945050	0.1	0.082715
5.946717	0.1	0.083554
5.948383	0.1	0.084084
5.950050	0.1	0.084783
5.951717	0.1	0.086138
5.953383	0.1	0.087749
5.955050	0.1	0.088429
5.956717	0.1	0.087563
5.958383	0.1	0.085970
5.960050	0.1	0.084932
5.961717	0.1	0.084941
5.963383	0.1	0.085728
5.965050	0.1	0.086739
5.966717	0.1	0.087628
5.968383	0.1	0.088573
5.970050	0.1	0.089840
5.971717	0.1	0.091060
5.973383	0.1	0.091693
5.975050	0.1	0.091894
5.976717	0.1	0.092331
5.978383	0.1	0.093328
5.980050	0.1	0.094473
5.981717	0.1	0.095312
5.983383	0.1	0.095777
5.985050	0.1	0.095977
5.986717	0.1	0.096154
5.988383	0.1	0.096401
5.990050	0.1	0.096429
5.991717	0.1	0.096052
5.993383	0.1	0.095358
5.995050	0.1	0.094348
5.996717	0.1	0.092871
5.998383	0.1	0.090883
6.000050	0.1	0.088601
6.001717	0.1	0.086585
6.003383	0.1	0.085435
6.005050	0.1	0.085337
6.006717	0.1	0.086250
6.008383	0.1	0.088103
6.010050	0.1	0.090711
6.011717	0.1	0.093826
6.013383	0.1	0.097021
6.015050	0.1	0.099628
6.016717	0.1	0.101291
6.018383	0.1	0.101952
6.020050	0.1	0.101551
6.021717	0.1	0.100331
6.023383	0.1	0.099074
6.025050	0.1	0.098282
6.026717	0.1	0.097747
6.028383	0.1	0.097253
6.030050	0.1	0.096997
6.031717	0.1	0.097291
6.033383	0.1	0.098404
6.035050	0.1	0.100527
6.036717	0.1	0.103288
6.038383	0.1	0.105719
6.040050	0.1	0.106939
6.041717	0.1	0.106618
6.043383	0.1	0.105039
6.045050	0.1	0.103055
6.046717	0.1	0.101458
6.048383	0.1	0.100341
6.050050	0.1	0.099493
6.051717	0.1	0.098846
6.053383	0.1	0.098301
6.055050	0.1	0.097668
6.056717	0.1	0.096611
6.058383	0.1	0.094804
6.060050	0.1	0.092438
6.061717	0.1	0.090203
6.063383	0.1	0.089044
6.065050	0.1	0.089579
6.066717	0.1	0.091475
6.068383	0.1	0.093631
6.070050	0.1	0.094823
6.071717	0.1	0.094217
6.073383	0.1	0.091968
6.075050	0.1	0.089388
6.076717	0.1	0.088033
6.078383	0.1	0.088690
6.080050	0.1	0.091055
6.081717	0.1	0.093924
6.083383	0.1	0.095870
6.085050	0.1	0.096252
6.086717	0.1	0.095363
6.088383	0.1	0.093905
6.090050	0.1	0.092555
6.091717	0.1	0.091628
6.093383	0.1	0.090990
6.095050	0.1	0.090301
6.096717	0.1	0.089235
6.098383	0.1	0.087833
6.100050	0.1	0.086664
6.101717	0.1	0.086413
6.103383	0.1	0.087433
6.105050	0.1	0.089654
6.106717	0.1	0.092541
6.108383	0.1	0.095083
6.110050	0.1	0.096187
6.111717	0.1	0.095661
6.113383	0.1	0.094650
6.115050	0.1	0.094506
6.116717	0.1	0.095358
6.118383	0.1	0.096154
6.120050	0.1	0.096192
6.121717	0.1	0.095940
6.123383	0.1	0.096005
6.125050	0.1	0.096364
6.126717	0.1	0.096839
6.128383	0.1	0.097193
6.130050	0.1	0.096955
6.131717	0.1	0.095996
6.133383	0.1	0.095069
6.135050	0.1	0.095051
6.136717	0.1	0.096019
6.138383	0.1	0.097556
6.140050	0.1	0.099298
6.141717	0.1	0.100946
6.143383	0.1	0.102604
6.145050	0.1	0.104723
6.146717	0.1	0.107270
6.148383	0.1	0.109258
6.150050	0.1	0.109663
6.151717	0.1	0.108522
6.153383	0.1	0.106492
6.155050	0.1	0.104033
6.156717	0.1	0.101603
6.158383	0.1	0.099717
6.160050	0.1	0.098520
6.161717	0.1	0.097663
6.163383	0.1	0.096820
6.165050	0.1	0.096248
6.166717	0.1	0.096569
6.168383	0.1	0.097924
6.170050	0.1	0.099684
6.171717	0.1	0.101081
6.173383	0.1	0.101868
6.175050	0.1	0.102404
6.176717	0.1	0.102962
6.178383	0.1	0.102962
6.180050	0.1	0.101542
6.181717	0.1	0.098762
6.183383	0.1	0.095763
6.185050	0.1	0.093933
6.186717	0.1	0.094161
6.188383	0.1	0.096485
6.190050	0.1	0.100252
6.191717	0.1	0.104192
6.193383	0.1	0.106604
6.195050	0.1	0.106380
6.196717	0.1	0.103610
6.198383	0.1	0.099256
6.200050	0.1	0.094958
6.201717	0.1	0.092676
6.203383	0.1	0.093598
6.205050	0.1	0.097249
6.206717	0.1	0.101957
6.208383	0.1	0.106278
6.210050	0.1	0.109561
6.211717	0.1	0.110958
6.213383	0.1	0.109677
6.215050	0.1	0.106557
6.216717	0.1	0.103787
6.218383	0.1	0.102711
6.220050	0.1	0.103060
6.221717	0.1	0.104024
6.223383	0.1	0.105253
6.225050	0.1	0.106641
6.226717	0.1	0.107861
6.228383	0.1	0.108285
6.230050	0.1	0.107251
6.231717	0.1	0.104709
6.233383	0.1	0.101305
6.235050	0.1	0.098106
6.236717	0.1	0.095973
6.238383	0.1	0.094939
6.240050	0.1	0.094394
6.241717	0.1	0.093929
6.243383	0.1	0.093570
6.245050	0.1	0.093351
6.246717	0.1	0.093081
6.248383	0.1	0.092643
6.250050	0.1	0.092378
6.251717	0.1	0.092741
6.253383	0.1	0.093733
6.255050	0.1	0.094883
6.256717	0.1	0.095475
6.258383	0.1	0.094972
6.260050	0.1	0.093631
6.261717	0.1	0.092643
6.263383	0.1	0.093402
6.265050	0.1	0.096192
6.266717	0.1	0.099665
6.268383	0.1	0.101919
6.270050	0.1	0.101933
6.271717	0.1	0.100047
6.273383	0.1	0.097430
6.275050	0.1	0.095214
6.276717	0.1	0.094115
6.278383	0.1	0.094064
6.280050	0.1	0.094189
6.281717	0.1	0.094161
6.283383	0.1	0.094995
6.285050	0.1	0.097575
6.286717	0.1	0.101095
6.288383	0.1	0.103982
6.290050	0.1	0.105607
6.291717	0.1	0.106483
6.293383	0.1	0.107288
6.295050	0.1	0.108276
6.296717	0.1	0.109444
6.298383	0.1	0.110795
6.300050	0.1	0.112508
6.301717	0.1	0.114930
6.303383	0.1	0.118483
6.305050	0.1	0.122907
6.306717	0.1	0.126585
6.308383	0.1	0.127549
6.310050	0.1	0.125184
6.311717	0.1	0.120495
6.313383	0.1	0.114958
6.315050	0.1	0.109677
6.316717	0.1	0.105542
6.318383	0.1	0.103265
6.320050	0.1	0.103004
6.321717	0.1	0.104541
6.323383	0.1	0.107414
6.325050	0.1	0.110706
6.326717	0.1	0.113328
6.328383	0.1	0.114799
6.330050	0.1	0.115414
6.331717	0.1	0.115517
6.333383	0.1	0.114930
6.335050	0.1	0.113267
6.336717	0.1	0.110823
6.338383	0.1	0.108690
6.340050	0.1	0.107558
6.341717	0.1	0.106897
6.343383	0.1	0.106138
6.345050	0.1	0.105733
6.346717	0.1	0.106301
6.348383	0.1	0.107689
6.350050	0.1	0.109551
6.351717	0.1	0.112136
6.353383	0.1	0.115554
6.355050	0.1	0.119065
6.356717	0.1	0.121580
6.358383	0.1	0.122292
6.360050	0.1	0.121142
6.361717	0.1	0.118683
6.363383	0.1	0.115479
6.365050	0.1	0.112024
6.366717	0.1	0.108965
6.368383	0.1	0.106930
6.370050	0.1	0.106543
6.371717	0.1	0.108215
6.373383	0.1	0.111493
6.375050	0.1	0.115074
6.376717	0.1	0.117416
6.378383	0.1	0.117491
6.380050	0.1	0.115498
6.381717	0.1	0.112527
6.383383	0.1	0.109454
6.385050	0.1	0.106590
6.386717	0.1	0.104462
6.388383	0.1	0.104173
6.390050	0.1	0.106134
6.391717	0.1	0.108718
6.393383	0.1	0.109924
6.395050	0.1	0.109836
6.396717	0.1	0.110101
6.398383	0.1	0.111759
6.400050	0.1	0.114436
6.401717	0.1	0.117263
6.403383	0.1	0.119666
6.405050	0.1	0.121025
6.406717	0.1	0.120844
6.408383	0.1	0.119666
6.410050	0.1	0.118618
6.411717	0.1	0.118283
6.413383	0.1	0.118604
6.415050	0.1	0.119256
6.416717	0.1	0.119805
6.418383	0.1	0.120001
6.420050	0.1	0.120075
6.421717	0.1	0.120378
6.423383	0.1	0.120620
6.425050	0.1	0.120196
6.426717	0.1	0.119079
6.428383	0.1	0.117682
6.430050	0.1	0.116196
6.431717	0.1	0.114613
6.433383	0.1	0.113044
6.435050	0.1	0.111824
6.436717	0.1	0.111437
6.438383	0.1	0.112043
6.440050	0.1	0.113025
6.441717	0.1	0.113421
6.443383	0.1	0.112779
6.445050	0.1	0.111484
6.446717	0.1	0.110352
6.448383	0.1	0.110129
6.450050	0.1	0.111233
6.451717	0.1	0.113277
6.453383	0.1	0.114921
6.455050	0.1	0.114799
6.456717	0.1	0.112690
6.458383	0.1	0.109570
6.460050	0.1	0.106758
6.461717	0.1	0.105132
6.463383	0.1	0.104918
6.465050	0.1	0.105933
6.466717	0.1	0.107810
6.468383	0.1	0.110026
6.470050	0.1	0.112001
6.471717	0.1	0.113221
6.473383	0.1	0.113575
6.475050	0.1	0.113915
6.476717	0.1	0.115698
6.478383	0.1	0.119493
6.480050	0.1	0.124215
6.481717	0.1	0.128215
6.483383	0.1	0.130394
6.485050	0.1	0.130143
6.486717	0.1	0.127479
6.488383	0.1	0.123270
6.490050	0.1	0.118846
6.491717	0.1	0.115498
6.493383	0.1	0.113882
6.495050	0.1	0.113440
6.496717	0.1	0.113137
6.498383	0.1	0.112704
6.500050	0.1	0.112448
6.501717	0.1	0.112136
6.503383	0.1	0.111228
6.505050	0.1	0.110143
6.506717	0.1	0.110078
6.508383	0.1	0.111507
6.510050	0.1	0.113663
6.511717	0.1	0.115349
6.513383	0.1	0.115866
6.515050	0.1	0.115358
6.516717	0.1	0.114720
6.518383	0.1	0.114669
6.520050	0.1	0.114851
6.521717	0.1	0.114362
6.523383	0.1	0.113058
6.525050	0.1	0.111777
6.526717	0.1	0.111433
6.528383	0.1	0.112546
6.530050	0.1	0.115223
6.531717	0.1	0.118706
6.533383	0.1	0.121580
6.535050	0.1	0.123032
6.536717	0.1	0.123279
6.538383	0.1	0.122790
6.540050	0.1	0.121761
6.541717	0.1	0.120183
6.543383	0.1	0.117971
6.545050	0.1	0.115335
6.546717	0.1	0.112881
6.548383	0.1	0.111237
6.550050	0.1	0.110487
6.551717	0.1	0.110082
6.553383	0.1	0.109524
6.555050	0.1	0.108797
6.556717	0.1	0.107815
6.558383	0.1	0.106161
6.560050	0.1	0.103791
6.561717	0.1	0.101714
6.563383	0.1	0.101575
6.565050	0.1	0.104140
6.566717	0.1	0.108364
6.568383	0.1	0.112206
6.570050	0.1	0.114148
6.571717	0.1	0.113896
6.573383	0.1	0.112308
6.575050	0.1	0.110758
6.576717	0.1	0.110273
6.578383	0.1	0.111042
6.580050	0.1	0.112676
6.581717	0.1	0.114832
6.583383	0.1	0.117361
6.585050	0.1	0.120215
6.586717	0.1	0.123410
6.588383	0.1	0.126357
6.590050	0.1	0.127694
6.591717	0.1	0.126632
6.593383	0.1	0.123829
6.595050	0.1	0.120527
6.596717	0.1	0.117705
6.598383	0.1	0.116113
6.600050	0.1	0.115833
6.601717	0.1	0.115908
6.603383	0.1	0.115540
6.605050	0.1	0.115009
6.606717	0.1	0.114562
6.608383	0.1	0.113659
6.610050	0.1	0.111987
6.611717	0.1	0.110096
6.613383	0.1	0.108643
6.615050	0.1	0.107875
6.616717	0.1	0.107978
6.618383	0.1	0.109216
6.620050	0.1	0.111465
6.621717	0.1	0.114036
6.623383	0.1	0.116136
6.625050	0.1	0.117486
6.626717	0.1	0.118176
6.628383	0.1	0.117966
6.630050	0.1	0.116606
6.631717	0.1	0.114851
6.633383	0.1	0.113957
6.635050	0.1	0.114408
6.636717	0.1	0.115982
6.638383	0.1	0.118283
6.640050	0.1	0.120481
6.641717	0.1	0.121561
6.643383	0.1	0.121370
6.645050	0.1	0.120397
6.646717	0.1	0.119116
6.648383	0.1	0.118134
6.650050	0.1	0.117822
6.651717	0.1	0.117579
6.653383	0.1	0.116588
6.655050	0.1	0.114935
6.656717	0.1	0.113184
6.658383	0.1	0.111661
6.660050	0.1	0.110655
6.661717	0.1	0.110599
6.663383	0.1	0.111568
6.665050	0.1	0.112946
6.666717	0.1	0.114110
6.668383	0.1	0.115368
6.670050	0.1	0.117458
6.671717	0.1	0.120052
6.673383	0.1	0.121719
6.675050	0.1	0.121528
6.676717	0.1	0.119954
6.678383	0.1	0.118148
6.680050	0.1	0.117100
6.681717	0.1	0.117309
6.683383	0.1	0.118678
6.685050	0.1	0.120541
6.686717	0.1	0.121961
6.688383	0.1	0.122329
6.690050	0.1	0.121654
6.691717	0.1	0.120201
6.693383	0.1	0.118036
6.695050	0.1	0.115153
6.696717	0.1	0.111959
6.698383	0.1	0.109337
6.700050	0.1	0.108252
6.701717	0.1	0.109044
6.703383	0.1	0.111144
6.705050	0.1	0.113589
6.706717	0.1	0.115321
6.708383	0.1	0.115489
6.710050	0.1	0.114138
6.711717	0.1	0.112318
6.713383	0.1	0.111223
6.715050	0.1	0.111437
6.716717	0.1	0.112783
6.718383	0.1	0.114758
6.720050	0.1	0.117123
6.721717	0.1	0.119624
6.723383	0.1	0.121356
6.725050	0.1	0.121365
6.726717	0.1	0.119703
6.728383	0.1	0.117221
6.730050	0.1	0.114865
6.731717	0.1	0.113319
6.733383	0.1	0.112741
6.735050	0.1	0.112434
6.736717	0.1	0.111680
6.738383	0.1	0.110860
6.740050	0.1	0.110790
6.741717	0.1	0.111330
6.743383	0.1	0.111484
6.745050	0.1	0.110576
6.746717	0.1	0.108974
6.748383	0.1	0.107852
6.750050	0.1	0.108280
6.751717	0.1	0.110306
6.753383	0.1	0.112811
6.755050	0.1	0.114278
6.756717	0.1	0.114180
6.758383	0.1	0.113356
6.760050	0.1	0.112718
6.761717	0.1	0.112206
6.763383	0.1	0.111265
6.765050	0.1	0.109947
6.766717	0.1	0.108918
6.768383	0.1	0.108844
6.770050	0.1	0.110171
6.771717	0.1	0.112681
6.773383	0.1	0.115442
6.775050	0.1	0.117691
6.776717	0.1	0.119242
6.778383	0.1	0.120215
6.780050	0.1	0.120881
6.781717	0.1	0.121561
6.783383	0.1	0.122250
6.785050	0.1	0.122394
6.786717	0.1	0.121379
6.788383	0.1	0.119517
6.790050	0.1	0.117901
6.791717	0.1	0.117342
6.793383	0.1	0.117905
6.795050	0.1	0.119130
6.796717	0.1	0.120280
6.798383	0.1	0.120699
6.800050	0.1	0.120304
6.801717	0.1	0.119531
6.803383	0.1	0.118776
6.805050	0.1	0.118255
6.806717	0.1	0.118171
6.808383	0.1	0.118455
6.810050	0.1	0.118883
6.811717	0.1	0.119754
6.813383	0.1	0.121347
6.815050	0.1	0.123144
6.816717	0.1	0.124373
6.818383	0.1	0.124755
6.820050	0.1	0.124499
6.821717	0.1	0.124145
6.823383	0.1	0.124066
6.825050	0.1	0.124085
6.826717	0.1	0.123959
6.828383	0.1	0.124122
6.830050	0.1	0.125179
6.831717	0.1	0.126958
6.833383	0.1	0.128583
6.835050	0.1	0.129128
6.836717	0.1	0.127912
6.838383	0.1	0.125067
6.840050	0.1	0.121668
6.841717	0.1	0.118930
6.843383	0.1	0.117449
6.845050	0.1	0.117277
6.846717	0.1	0.118380
6.848383	0.1	0.120807
6.850050	0.1	0.124332
6.851717	0.1	0.128080
6.853383	0.1	0.130972
6.855050	0.1	0.132774
6.856717	0.1	0.134110
6.858383	0.1	0.135545
6.860050	0.1	0.137133
6.861717	0.1	0.138553
6.863383	0.1	0.139321
6.865050	0.1	0.139074
6.866717	0.1	0.137705
6.868383	0.1	0.135447
6.870050	0.1	0.132662
6.871717	0.1	0.129621
6.873383	0.1	0.126795
6.875050	0.1	0.125007
6.876717	0.1	0.124769
6.878383	0.1	0.125570
6.880050	0.1	0.126031
6.881717	0.1	0.124928
6.883383	0.1	0.122176
6.885050	0.1	0.118958
6.886717	0.1	0.116779
6.888383	0.1	0.116583
6.890050	0.1	0.118497
6.891717	0.1	0.121957
6.893383	0.1	0.125971
6.895050	0.1	0.129393
6.896717	0.1	0.131181
6.898383	0.1	0.131223
6.900050	0.1	0.130655
6.901717	0.1	0.130585
6.903383	0.1	0.130967
6.905050	0.1	0.131140
6.906717	0.1	0.130730
6.908383	0.1	0.129705
6.910050	0.1	0.127838
6.911717	0.1	0.125039
6.913383	0.1	0.122371
6.915050	0.1	0.121561
6.916717	0.1	0.123298
6.918383	0.1	0.126674
6.920050	0.1	0.130436
6.921717	0.1	0.134078
6.923383	0.1	0.137514
6.925050	0.1	0.140355
6.926717	0.1	0.141994
6.928383	0.1	0.142176
6.930050	0.1	0.141300
6.931717	0.1	0.140090
6.933383	0.1	0.138800
6.935050	0.1	0.137012
6.936717	0.1	0.134599
6.938383	0.1	0.132313
6.940050	0.1	0.130800
6.941717	0.1	0.129603
6.943383	0.1	0.128075
6.945050	0.1	0.126353
6.946717	0.1	0.124825
6.948383	0.1	0.123633
6.950050	0.1	0.123074
6.951717	0.1	0.123414
6.953383	0.1	0.124509
6.955050	0.1	0.125961
6.956717	0.1	0.127316
6.958383	0.1	0.127992
6.960050	0.1	0.127512
6.961717	0.1	0.126073
6.963383	0.1	0.124550
6.965050	0.1	0.123535
6.966717	0.1	0.122823
6.968383	0.1	0.121882
6.970050	0.1	0.120467
6.971717	0.1	0.118786
6.973383	0.1	0.117458
6.975050	0.1	0.117384
6.976717	0.1	0.119321
6.978383	0.1	0.123070
6.980050	0.1	0.127275
6.981717	0.1	0.130394
6.983383	0.1	0.131652
6.985050	0.1	0.131270
6.986717	0.1	0.130245
6.988383	0.1	0.129701
6.990050	0.1	0.130171
6.991717	0.1	0.131526
6.993383	0.1	0.133356
6.995050	0.1	0.134846
6.996717	0.1	0.134823
6.998383	0.1	0.132876
7.000050	0.1	0.129682
7.001717	0.1	0.126283
7.003383	0.1	0.123619
7.005050	0.1	0.122222
7.006717	0.1	0.121933
7.008383	0.1	0.122054
7.010050	0.1	0.122008
7.011717	0.1	0.122013
7.013383	0.1	0.122688
7.015050	0.1	0.124150
7.016717	0.1	0.125803
7.018383	0.1	0.126832
7.020050	0.1	0.126804
7.021717	0.1	0.125957
7.023383	0.1	0.124997
7.025050	0.1	0.124895
7.026717	0.1	0.126287
7.028383	0.1	0.128723
7.030050	0.1	0.131195
7.031717	0.1	0.133119
7.033383	0.1	0.134241
7.035050	0.1	0.134637
7.036717	0.1	0.134674
7.038383	0.1	0.134232
7.040050	0.1	0.132653
7.041717	0.1	0.129882
7.043383	0.1	0.126888
7.045050	0.1	0.124746
7.046717	0.1	0.123745
7.048383	0.1	0.123628
7.050050	0.1	0.124057
7.051717	0.1	0.124690
7.053383	0.1	0.125137
7.055050	0.1	0.125249
7.056717	0.1	0.125221
7.058383	0.1	0.125263
7.060050	0.1	0.125212
7.061717	0.1	0.124578
7.063383	0.1	0.123261
7.065050	0.1	0.121915
7.066717	0.1	0.121682
7.068383	0.1	0.123568
7.070050	0.1	0.127708
7.071717	0.1	0.132984
7.073383	0.1	0.137971
7.075050	0.1	0.141938
7.076717	0.1	0.144639
7.078383	0.1	0.146013
7.080050	0.1	0.146371
7.081717	0.1	0.146166
7.083383	0.1	0.145477
7.085050	0.1	0.144322
7.086717	0.1	0.142953
7.088383	0.1	0.141426
7.090050	0.1	0.139461
7.091717	0.1	0.136998
7.093383	0.1	0.134576
7.095050	0.1	0.133133
7.096717	0.1	0.133505
7.098383	0.1	0.135787
7.100050	0.1	0.139107
7.101717	0.1	0.142273
7.103383	0.1	0.144793
7.105050	0.1	0.146739
7.106717	0.1	0.148001
7.108383	0.1	0.148355
7.110050	0.1	0.147866
7.111717	0.1	0.147093
7.113383	0.1	0.146972
7.115050	0.1	0.147815
7.116717	0.1	0.148802
7.118383	0.1	0.149179
7.120050	0.1	0.149109
7.121717	0.1	0.149072
7.123383	0.1	0.149445
7.125050	0.1	0.150590
7.126717	0.1	0.152471
7.128383	0.1	0.154218
7.130050	0.1	0.154474
7.131717	0.1	0.152439
7.133383	0.1	0.148704
7.135050	0.1	0.144821
7.136717	0.1	0.142134
7.138383	0.1	0.141119
7.140050	0.1	0.141375
7.141717	0.1	0.141859
7.143383	0.1	0.141556
7.145050	0.1	0.140690
7.146717	0.1	0.140360
7.148383	0.1	0.140718
7.150050	0.1	0.140821
7.151717	0.1	0.140201
7.153383	0.1	0.139480
7.155050	0.1	0.139270
7.156717	0.1	0.139386
7.158383	0.1	0.139335
7.160050	0.1	0.139042
7.161717	0.1	0.139116
7.163383	0.1	0.140276
7.165050	0.1	0.142204
7.166717	0.1	0.143610
7.168383	0.1	0.143498
7.170050	0.1	0.142022
7.171717	0.1	0.140350
7.173383	0.1	0.139540
7.175050	0.1	0.139703
7.176717	0.1	0.140583
7.178383	0.1	0.142208
7.180050	0.1	0.144248
7.181717	0.1	0.145999
7.183383	0.1	0.147494
7.185050	0.1	0.149328
7.186717	0.1	0.151424
7.188383	0.1	0.153030
7.190050	0.1	0.153896
7.191717	0.1	0.154404
7.193383	0.1	0.154553
7.195050	0.1	0.153799
7.196717	0.1	0.151871
7.198383	0.1	0.149170
7.200050	0.1	0.146213
7.201717	0.1	0.143242
7.203383	0.1	0.140644
7.205050	0.1	0.139214
7.206717	0.1	0.139666
7.208383	0.1	0.141598
7.210050	0.1	0.143442
7.211717	0.1	0.143959
7.213383	0.1	0.143172
7.215050	0.1	0.141859
7.216717	0.1	0.141012
7.218383	0.1	0.141282
7.220050	0.1	0.142376
7.221717	0.1	0.143619
7.223383	0.1	0.144867
7.225050	0.1	0.146120
7.226717	0.1	0.146911
7.228383	0.1	0.146730
7.230050	0.1	0.145589
7.231717	0.1	0.144052
7.233383	0.1	0.142781
7.235050	0.1	0.141896
7.236717	0.1	0.140895
7.238383	0.1	0.139377
7.240050	0.1	0.137752
7.241717	0.1	0.136890
7.243383	0.1	0.137324
7.245050	0.1	0.138949
7.246717	0.1	0.140956
7.248383	0.1	0.142064
7.250050	0.1	0.141757
7.251717	0.1	0.141193
7.253383	0.1	0.141989
7.255050	0.1	0.144192
7.256717	0.1	0.146357
7.258383	0.1	0.147582
7.260050	0.1	0.148332
7.261717	0.1	0.149179
7.263383	0.1	0.149840
7.265050	0.1	0.149589
7.266717	0.1	0.148057
7.268383	0.1	0.145771
7.270050	0.1	0.143992
7.271717	0.1	0.143736
7.273383	0.1	0.144821
7.275050	0.1	0.145799
7.276717	0.1	0.145133
7.278383	0.1	0.142762
7.280050	0.1	0.140397
7.281717	0.1	0.140062
7.283383	0.1	0.142516
7.285050	0.1	0.146902
7.286717	0.1	0.151340
7.288383	0.1	0.154129
7.290050	0.1	0.154776
7.291717	0.1	0.153910
7.293383	0.1	0.152234
7.295050	0.1	0.149938
7.296717	0.1	0.147009
7.298383	0.1	0.143740
7.300050	0.1	0.140909
7.301717	0.1	0.139517
7.303383	0.1	0.139810
7.305050	0.1	0.141147
7.306717	0.1	0.143102
7.308383	0.1	0.145487
7.310050	0.1	0.147247
7.311717	0.1	0.147116
7.313383	0.1	0.145426
7.315050	0.1	0.143945
7.316717	0.1	0.143852
7.318383	0.1	0.144774
7.320050	0.1	0.145575
7.321717	0.1	0.145603
7.323383	0.1	0.145216
7.325050	0.1	0.145137
7.326717	0.1	0.145584
7.328383	0.1	0.146544
7.330050	0.1	0.148257
7.331717	0.1	0.150744
7.333383	0.1	0.153268
7.335050	0.1	0.154567
7.336717	0.1	0.153878
7.338383	0.1	0.151619
7.340050	0.1	0.148956
7.341717	0.1	0.146874
7.343383	0.1	0.146152
7.345050	0.1	0.147526
7.346717	0.1	0.151047
7.348383	0.1	0.155480
7.350050	0.1	0.159075
7.351717	0.1	0.160858
7.353383	0.1	0.161333
7.355050	0.1	0.161654
7.356717	0.1	0.161915
7.358383	0.1	0.161347
7.360050	0.1	0.160085
7.361717	0.1	0.159042
7.363383	0.1	0.158390
7.365050	0.1	0.157864
7.366717	0.1	0.157673
7.368383	0.1	0.158008
7.370050	0.1	0.158744
7.371717	0.1	0.159899
7.373383	0.1	0.161529
7.375050	0.1	0.163377
7.376717	0.1	0.165137
7.378383	0.1	0.166669
7.380050	0.1	0.167708
7.381717	0.1	0.167880
7.383383	0.1	0.167037
7.385050	0.1	0.165473
7.386717	0.1	0.163959
7.388383	0.1	0.163568
7.390050	0.1	0.164895
7.391717	0.1	0.167359
7.393383	0.1	0.169487
7.395050	0.1	0.169957
7.396717	0.1	0.168267
7.398383	0.1	0.164849
7.400050	0.1	0.160928
7.401717	0.1	0.157920
7.403383	0.1	0.156574
7.405050	0.1	0.156728
7.406717	0.1	0.157910
7.408383	0.1	0.159834
7.410050	0.1	0.162032
7.411717	0.1	0.163899
7.413383	0.1	0.165417
7.415050	0.1	0.167042
7.416717	0.1	0.168630
7.418383	0.1	0.169543
7.420050	0.1	0.169752
7.421717	0.1	0.169910
7.423383	0.1	0.170325
7.425050	0.1	0.170604
7.426717	0.1	0.170302
7.428383	0.1	0.169459
7.430050	0.1	0.168351
7.431717	0.1	0.167089
7.433383	0.1	0.165724
7.435050	0.1	0.164639
7.436717	0.1	0.164257
7.438383	0.1	0.164672
7.440050	0.1	0.165734
7.441717	0.1	0.166856
7.443383	0.1	0.167028
7.445050	0.1	0.165738
7.446717	0.1	0.163396
7.448383	0.1	0.160863
7.450050	0.1	0.159158
7.451717	0.1	0.158874
7.453383	0.1	0.159764
7.455050	0.1	0.161352
7.456717	0.1	0.163326
7.458383	0.1	0.165282
7.460050	0.1	0.166567
7.461717	0.1	0.166507
7.463383	0.1	0.165049
7.465050	0.1	0.162972
7.466717	0.1	0.161235
7.468383	0.1	0.160364
7.470050	0.1	0.160178
7.471717	0.1	0.160164
7.473383	0.1	0.160388
7.475050	0.1	0.161412
7.476717	0.1	0.163107
7.478383	0.1	0.164546
7.480050	0.1	0.165408
7.481717	0.1	0.166162
7.483383	0.1	0.166874
7.485050	0.1	0.167028
7.486717	0.1	0.166483
7.488383	0.1	0.165771
7.490050	0.1	0.165654
7.491717	0.1	0.166632
7.493383	0.1	0.168607
7.495050	0.1	0.170907
7.496717	0.1	0.172653
7.498383	0.1	0.173352
7.500050	0.1	0.173198
7.501717	0.1	0.172472
7.503383	0.1	0.171126
7.505050	0.1	0.169151
7.506717	0.1	0.166926
7.508383	0.1	0.164970
7.510050	0.1	0.163629
7.511717	0.1	0.163075
7.513383	0.1	0.163415
7.515050	0.1	0.164318
7.516717	0.1	0.164984
7.518383	0.1	0.164825
7.520050	0.1	0.164020
7.521717	0.1	0.163107
7.523383	0.1	0.162395
7.525050	0.1	0.161948
7.526717	0.1	0.161640
7.528383	0.1	0.161203
7.530050	0.1	0.160607
7.531717	0.1	0.160066
7.533383	0.1	0.159456
7.535050	0.1	0.158204
7.536717	0.1	0.156043
7.538383	0.1	0.153533
7.540050	0.1	0.151554
7.541717	0.1	0.150595
7.543383	0.1	0.150925
7.545050	0.1	0.152774
7.546717	0.1	0.156057
7.548383	0.1	0.160174
7.550050	0.1	0.164039
7.551717	0.1	0.166777
7.553383	0.1	0.168276
7.555050	0.1	0.168551
7.556717	0.1	0.167284
7.558383	0.1	0.164504
7.560050	0.1	0.161245
7.561717	0.1	0.158832
7.563383	0.1	0.157543
7.565050	0.1	0.156686
7.566717	0.1	0.155945
7.568383	0.1	0.155545
7.570050	0.1	0.155624
7.571717	0.1	0.156052
7.573383	0.1	0.156499
7.575050	0.1	0.156462
7.576717	0.1	0.155726
7.578383	0.1	0.154870
7.580050	0.1	0.155061
7.581717	0.1	0.156951
7.583383	0.1	0.159726
7.585050	0.1	0.162073
7.586717	0.1	0.163801
7.588383	0.1	0.165659
7.590050	0.1	0.167997
7.591717	0.1	0.170385
7.593383	0.1	0.172146
7.595050	0.1	0.172844
7.596717	0.1	0.172546
7.598383	0.1	0.171727
7.600050	0.1	0.170884
7.601717	0.1	0.170302
7.603383	0.1	0.170362
7.605050	0.1	0.171764
7.606717	0.1	0.174618
7.608383	0.1	0.177720
7.610050	0.1	0.179620
7.611717	0.1	0.179899
7.613383	0.1	0.178949
7.615050	0.1	0.177510
7.616717	0.1	0.176607
7.618383	0.1	0.176723
7.620050	0.1	0.177179
7.621717	0.1	0.177058
7.623383	0.1	0.176500
7.625050	0.1	0.176514
7.626717	0.1	0.177608
7.628383	0.1	0.178786
7.630050	0.1	0.178209
7.631717	0.1	0.175303
7.633383	0.1	0.171834
7.635050	0.1	0.170241
7.636717	0.1	0.170944
7.638383	0.1	0.172178
7.640050	0.1	0.172420
7.641717	0.1	0.171992
7.643383	0.1	0.171848
7.645050	0.1	0.172225
7.646717	0.1	0.173128
7.648383	0.1	0.174516
7.650050	0.1	0.175643
7.651717	0.1	0.175787
7.653383	0.1	0.175140
7.655050	0.1	0.174069
7.656717	0.1	0.172555
7.658383	0.1	0.170777
7.660050	0.1	0.169161
7.661717	0.1	0.167717
7.663383	0.1	0.166222
7.665050	0.1	0.165096
7.666717	0.1	0.165375
7.668383	0.1	0.167540
7.670050	0.1	0.170763
7.671717	0.1	0.173696
7.673383	0.1	0.175694
7.675050	0.1	0.176774
7.676717	0.1	0.176742
7.678383	0.1	0.175280
7.680050	0.1	0.172593
7.681717	0.1	0.169300
7.683383	0.1	0.166036
7.685050	0.1	0.163238
7.686717	0.1	0.161021
7.688383	0.1	0.159470
7.690050	0.1	0.158814
7.691717	0.1	0.159279
7.693383	0.1	0.161156
7.695050	0.1	0.164462
7.696717	0.1	0.168323
7.698383	0.1	0.171475
7.700050	0.1	0.173301
7.701717	0.1	0.173920
7.703383	0.1	0.173743
7.705050	0.1	0.173319
7.706717	0.1	0.172923
7.708383	0.1	0.172378
7.710050	0.1	0.171582
7.711717	0.1	0.170921
7.713383	0.1	0.170884
7.715050	0.1	0.171703
7.716717	0.1	0.173501
7.718383	0.1	0.175973
7.720050	0.1	0.177869
7.721717	0.1	0.177678
7.723383	0.1	0.175089
7.725050	0.1	0.171349
7.726717	0.1	0.168369
7.728383	0.1	0.167452
7.730050	0.1	0.168541
7.731717	0.1	0.170479
7.733383	0.1	0.172150
7.735050	0.1	0.173301
7.736717	0.1	0.174316
7.738383	0.1	0.175629
7.740050	0.1	0.177398
7.741717	0.1	0.179140
7.743383	0.1	0.179573
7.745050	0.1	0.177883
7.746717	0.1	0.174926
7.748383	0.1	0.172053
7.750050	0.1	0.169422
7.751717	0.1	0.166600
7.753383	0.1	0.164271
7.755050	0.1	0.163843
7.756717	0.1	0.165734
7.758383	0.1	0.168998
7.760050	0.1	0.171983
7.761717	0.1	0.173165
7.763383	0.1	0.172080
7.765050	0.1	0.169547
7.766717	0.1	0.166702
7.768383	0.1	0.164080
7.770050	0.1	0.161896
7.771717	0.1	0.160406
7.773383	0.1	0.159638
7.775050	0.1	0.159326
7.776717	0.1	0.159270
7.778383	0.1	0.159368
7.780050	0.1	0.159345
7.781717	0.1	0.158907
7.783383	0.1	0.158446
7.785050	0.1	0.158972
7.786717	0.1	0.161128
7.788383	0.1	0.164583
7.790050	0.1	0.168192
7.791717	0.1	0.170460
7.793383	0.1	0.170278
7.795050	0.1	0.167722
7.796717	0.1	0.164146
7.798383	0.1	0.161240
7.800050	0.1	0.160001
7.801717	0.1	0.160579
7.803383	0.1	0.162749
7.805050	0.1	0.166022
7.806717	0.1	0.169561
7.808383	0.1	0.172281
7.810050	0.1	0.173328
7.811717	0.1	0.172560
7.813383	0.1	0.170697
7.815050	0.1	0.168881
7.816717	0.1	0.168015
7.818383	0.1	0.168211
7.820050	0.1	0.168942
7.821717	0.1	0.169734
7.823383	0.1	0.170218
7.825050	0.1	0.169706
7.826717	0.1	0.167727
7.828383	0.1	0.165184
7.830050	0.1	0.163978
7.831717	0.1	0.165054
7.833383	0.1	0.167657
7.835050	0.1	0.170432
7.836717	0.1	0.172234
7.838383	0.1	0.172406
7.840050	0.1	0.170935
7.841717	0.1	0.168039
7.843383	0.1	0.164150
7.845050	0.1	0.160756
7.846717	0.1	0.159936
7.848383	0.1	0.162520
7.850050	0.1	0.167280
7.851717	0.1	0.171885
7.853383	0.1	0.174739
7.855050	0.1	0.176108
7.856717	0.1	0.177356
7.858383	0.1	0.179275
7.860050	0.1	0.181580
7.861717	0.1	0.183289
7.863383	0.1	0.183550
7.865050	0.1	0.182576
7.866717	0.1	0.181603
7.868383	0.1	0.181631
7.870050	0.1	0.182353
7.871717	0.1	0.182586
7.873383	0.1	0.181510
7.875050	0.1	0.179401
7.876717	0.1	0.177221
7.878383	0.1	0.175880
7.880050	0.1	0.175722
7.881717	0.1	0.176164
7.883383	0.1	0.175834
7.885050	0.1	0.173985
7.886717	0.1	0.171731
7.888383	0.1	0.171112
7.890050	0.1	0.173007
7.891717	0.1	0.176509
7.893383	0.1	0.179950
7.895050	0.1	0.182306
7.896717	0.1	0.183741
7.898383	0.1	0.184816
7.900050	0.1	0.185492
7.901717	0.1	0.185315
7.903383	0.1	0.184379
7.905050	0.1	0.183443
7.906717	0.1	0.183070
7.908383	0.1	0.183210
7.910050	0.1	0.183634
7.911717	0.1	0.184337
7.913383	0.1	0.185296
7.915050	0.1	0.186269
7.916717	0.1	0.186693
7.918383	0.1	0.186078
7.920050	0.1	0.184583
7.921717	0.1	0.183079
7.923383	0.1	0.182288
7.925050	0.1	0.181948
7.926717	0.1	0.181161
7.928383	0.1	0.179349
7.930050	0.1	0.176728
7.931717	0.1	0.174306
7.933383	0.1	0.173338
7.935050	0.1	0.174316
7.936717	0.1	0.176458
7.938383	0.1	0.178469
7.940050	0.1	0.179620
7.941717	0.1	0.179904
7.943383	0.1	0.179610
7.945050	0.1	0.179154
7.946717	0.1	0.178991
7.948383	0.1	0.179531
7.950050	0.1	0.180970
7.951717	0.1	0.183089
7.953383	0.1	0.185329
7.955050	0.1	0.187121
7.956717	0.1	0.188048
7.958383	0.1	0.187797
7.960050	0.1	0.186269
7.961717	0.1	0.183680
7.963383	0.1	0.180495
7.965050	0.1	0.177487
7.966717	0.1	0.175717
7.968383	0.1	0.175852
7.970050	0.1	0.177510
7.971717	0.1	0.179708
7.973383	0.1	0.181585
7.975050	0.1	0.182451
7.976717	0.1	0.182176
7.978383	0.1	0.181473
7.980050	0.1	0.181426
7.981717	0.1	0.182851
7.983383	0.1	0.185804
7.985050	0.1	0.189249
7.986717	0.1	0.191494
7.988383	0.1	0.191457
7.990050	0.1	0.189440
7.991717	0.1	0.186507
7.993383	0.1	0.183741
7.995050	0.1	0.181957
7.996717	0.1	0.181091
7.998383	0.1	0.180411
8.000050	0.1	0.179643
8.001717	0.1	0.178847
8.003383	0.1	0.177720
8.005050	0.1	0.176309
8.006717	0.1	0.175345
8.008383	0.1	0.174991
8.010050	0.1	0.174711
8.011717	0.1	0.174362
8.013383	0.1	0.174316
8.015050	0.1	0.174860
8.016717	0.1	0.175880
8.018383	0.1	0.176900
8.020050	0.1	0.177282
8.021717	0.1	0.176611
8.023383	0.1	0.175317
8.025050	0.1	0.174376
8.026717	0.1	0.174078
8.028383	0.1	0.173971
8.030050	0.1	0.173766
8.031717	0.1	0.173608
8.033383	0.1	0.173519
8.035050	0.1	0.173212
8.036717	0.1	0.172523
8.038383	0.1	0.171801
8.040050	0.1	0.171778
8.041717	0.1	0.173054
8.043383	0.1	0.175554
8.045050	0.1	0.178572
8.046717	0.1	0.181221
8.048383	0.1	0.182898
8.050050	0.1	0.183559
8.051717	0.1	0.183624
8.053383	0.1	0.183615
8.055050	0.1	0.183983
8.056717	0.1	0.184933
8.058383	0.1	0.186418
8.060050	0.1	0.188318
8.061717	0.1	0.190106
8.063383	0.1	0.191047
8.065050	0.1	0.191052
8.066717	0.1	0.190763
8.068383	0.1	0.190861
8.070050	0.1	0.191471
8.071717	0.1	0.191950
8.073383	0.1	0.191508
8.075050	0.1	0.190185
8.076717	0.1	0.188826
8.078383	0.1	0.188081
8.080050	0.1	0.187750
8.081717	0.1	0.187382
8.083383	0.1	0.187145
8.085050	0.1	0.187699
8.086717	0.1	0.189412
8.088383	0.1	0.192057
8.090050	0.1	0.194851
8.091717	0.1	0.196858
8.093383	0.1	0.197436
8.095050	0.1	0.196593
8.096717	0.1	0.195066
8.098383	0.1	0.193822
8.100050	0.1	0.193375
8.101717	0.1	0.193422
8.103383	0.1	0.193315
8.105050	0.1	0.193007
8.106717	0.1	0.192998
8.108383	0.1	0.193412
8.110050	0.1	0.193752
8.111717	0.1	0.193524
8.113383	0.1	0.192905
8.115050	0.1	0.192784
8.116717	0.1	0.193869
8.118383	0.1	0.195703
8.120050	0.1	0.196993
8.121717	0.1	0.196854
8.123383	0.1	0.195610
8.125050	0.1	0.194344
8.126717	0.1	0.193822
8.128383	0.1	0.194092
8.130050	0.1	0.194726
8.131717	0.1	0.195140
8.133383	0.1	0.195149
8.135050	0.1	0.195033
8.136717	0.1	0.194963
8.138383	0.1	0.194805
8.140050	0.1	0.194828
8.141717	0.1	0.195815
8.143383	0.1	0.197948
8.145050	0.1	0.200239
8.146717	0.1	0.201361
8.148383	0.1	0.200775
8.150050	0.1	0.198823
8.151717	0.1	0.196304
8.153383	0.1	0.194185
8.155050	0.1	0.193049
8.156717	0.1	0.192667
8.158383	0.1	0.192435
8.160050	0.1	0.192155
8.161717	0.1	0.192337
8.163383	0.1	0.193724
8.165050	0.1	0.196490
8.166717	0.1	0.199806
8.168383	0.1	0.202321
8.170050	0.1	0.203047
8.171717	0.1	0.201985
8.173383	0.1	0.200300
8.175050	0.1	0.199685
8.176717	0.1	0.201035
8.178383	0.1	0.203913
8.180050	0.1	0.207247
8.181717	0.1	0.209729
8.183383	0.1	0.210283
8.185050	0.1	0.208900
8.186717	0.1	0.206544
8.188383	0.1	0.204160
8.190050	0.1	0.202372
8.191717	0.1	0.201953
8.193383	0.1	0.203606
8.195050	0.1	0.206879
8.196717	0.1	0.210246
8.198383	0.1	0.212281
8.200050	0.1	0.212085
8.201717	0.1	0.209506
8.203383	0.1	0.205762
8.205050	0.1	0.202842
8.206717	0.1	0.201995
8.208383	0.1	0.203317
8.210050	0.1	0.206190
8.211717	0.1	0.209515
8.213383	0.1	0.211890
8.215050	0.1	0.212253
8.216717	0.1	0.210726
8.218383	0.1	0.208518
8.220050	0.1	0.206833
8.221717	0.1	0.205869
8.223383	0.1	0.204821
8.225050	0.1	0.202949
8.226717	0.1	0.200509
8.228383	0.1	0.198521
8.230050	0.1	0.197920
8.231717	0.1	0.198460
8.233383	0.1	0.198432
8.235050	0.1	0.196141
8.236717	0.1	0.191708
8.238383	0.1	0.187247
8.240050	0.1	0.185161
8.241717	0.1	0.186376
8.243383	0.1	0.190041
8.245050	0.1	0.194344
8.246717	0.1	0.197706
8.248383	0.1	0.199708
8.250050	0.1	0.201017
8.251717	0.1	0.202409
8.253383	0.1	0.203960
8.255050	0.1	0.205175
8.256717	0.1	0.205566
8.258383	0.1	0.204793
8.260050	0.1	0.202688
8.261717	0.1	0.199419
8.263383	0.1	0.195717
8.265050	0.1	0.192565
8.266717	0.1	0.190339
8.268383	0.1	0.188337
8.270050	0.1	0.185990
8.271717	0.1	0.184374
8.273383	0.1	0.185459
8.275050	0.1	0.189799
8.276717	0.1	0.195657
8.278383	0.1	0.200556
8.280050	0.1	0.203373
8.281717	0.1	0.204644
8.283383	0.1	0.205152
8.285050	0.1	0.205007
8.286717	0.1	0.204006
8.288383	0.1	0.201995
8.290050	0.1	0.199215
8.291717	0.1	0.196546
8.293383	0.1	0.194893
8.295050	0.1	0.194595
8.296717	0.1	0.195489
8.298383	0.1	0.197138
8.300050	0.1	0.198758
8.301717	0.1	0.199424
8.303383	0.1	0.198525
8.305050	0.1	0.196164
8.306717	0.1	0.193054
8.308383	0.1	0.190102
8.310050	0.1	0.188057
8.311717	0.1	0.187350
8.313383	0.1	0.188011
8.315050	0.1	0.189664
8.316717	0.1	0.191778
8.318383	0.1	0.193929
8.320050	0.1	0.195638
8.321717	0.1	0.196523
8.323383	0.1	0.196802
8.325050	0.1	0.196788
8.326717	0.1	0.196225
8.328383	0.1	0.194726
8.330050	0.1	0.192723
8.331717	0.1	0.191489
8.333383	0.1	0.192006
8.335050	0.1	0.194116
8.336717	0.1	0.196844
8.338383	0.1	0.198940
8.340050	0.1	0.199443
8.341717	0.1	0.198502
8.343383	0.1	0.197180
8.345050	0.1	0.196421
8.346717	0.1	0.196425
8.348383	0.1	0.196756
8.350050	0.1	0.196826
8.351717	0.1	0.196355
8.353383	0.1	0.195578
8.355050	0.1	0.195289
8.356717	0.1	0.196295
8.358383	0.1	0.198609
8.360050	0.1	0.201222
8.361717	0.1	0.202819
8.363383	0.1	0.202805
8.365050	0.1	0.202004
8.366717	0.1	0.202013
8.368383	0.1	0.203652
8.370050	0.1	0.206414
8.371717	0.1	0.209264
8.373383	0.1	0.211447
8.375050	0.1	0.212681
8.376717	0.1	0.212928
8.378383	0.1	0.212346
8.380050	0.1	0.211243
8.381717	0.1	0.209822
8.383383	0.1	0.208053
8.385050	0.1	0.206167
8.386717	0.1	0.205021
8.388383	0.1	0.205324
8.390050	0.1	0.206693
8.391717	0.1	0.208034
8.393383	0.1	0.208677
8.395050	0.1	0.208905
8.396717	0.1	0.209319
8.398383	0.1	0.209976
8.400050	0.1	0.210633
8.401717	0.1	0.211233
8.403383	0.1	0.211853
8.405050	0.1	0.212779
8.406717	0.1	0.214372
8.408383	0.1	0.216272
8.410050	0.1	0.217520
8.411717	0.1	0.217594
8.413383	0.1	0.217129
8.415050	0.1	0.217366
8.416717	0.1	0.218716
8.418383	0.1	0.220095
8.420050	0.1	0.220183
8.421717	0.1	0.218744
8.423383	0.1	0.216304
8.425050	0.1	0.213622
8.426717	0.1	0.211815
8.428383	0.1	0.211769
8.430050	0.1	0.213040
8.431717	0.1	0.214241
8.433383	0.1	0.214567
8.435050	0.1	0.214395
8.436717	0.1	0.214265
8.438383	0.1	0.214013
8.440050	0.1	0.213203
8.441717	0.1	0.211722
8.443383	0.1	0.209776
8.445050	0.1	0.207745
8.446717	0.1	0.206176
8.448383	0.1	0.205496
8.450050	0.1	0.205748
8.451717	0.1	0.206726
8.453383	0.1	0.208141
8.455050	0.1	0.209445
8.456717	0.1	0.210055
8.458383	0.1	0.210009
8.460050	0.1	0.209804
8.461717	0.1	0.209599
8.463383	0.1	0.209101
8.465050	0.1	0.208132
8.466717	0.1	0.206945
8.468383	0.1	0.205967
8.470050	0.1	0.205655
8.471717	0.1	0.206302
8.473383	0.1	0.207773
8.475050	0.1	0.209492
8.476717	0.1	0.210772
8.478383	0.1	0.211261
8.480050	0.1	0.210977
8.481717	0.1	0.210153
8.483383	0.1	0.209128
8.485050	0.1	0.208067
8.486717	0.1	0.207019
8.488383	0.1	0.206502
8.490050	0.1	0.207047
8.491717	0.1	0.208225
8.493383	0.1	0.209254
8.495050	0.1	0.210130
8.496717	0.1	0.211196
8.498383	0.1	0.212356
8.500050	0.1	0.213212
8.501717	0.1	0.213222
8.503383	0.1	0.211806
8.505050	0.1	0.209217
8.506717	0.1	0.206954
8.508383	0.1	0.206330
8.510050	0.1	0.207070
8.511717	0.1	0.207764
8.513383	0.1	0.207224
8.515050	0.1	0.205236
8.516717	0.1	0.202586
8.518383	0.1	0.200719
8.520050	0.1	0.200560
8.521717	0.1	0.201631
8.523383	0.1	0.202721
8.525050	0.1	0.203354
8.526717	0.1	0.203899
8.528383	0.1	0.204667
8.530050	0.1	0.205757
8.531717	0.1	0.207075
8.533383	0.1	0.207936
8.535050	0.1	0.207000
8.536717	0.1	0.203326
8.538383	0.1	0.197701
8.540050	0.1	0.192556
8.541717	0.1	0.190120
8.543383	0.1	0.191070
8.545050	0.1	0.194605
8.546717	0.1	0.199089
8.548383	0.1	0.202637
8.550050	0.1	0.203946
8.551717	0.1	0.202917
8.553383	0.1	0.200542
8.555050	0.1	0.198372
8.556717	0.1	0.197729
8.558383	0.1	0.198898
8.560050	0.1	0.200975
8.561717	0.1	0.202535
8.563383	0.1	0.202479
8.565050	0.1	0.200816
8.566717	0.1	0.198889
8.568383	0.1	0.198167
8.570050	0.1	0.198865
8.571717	0.1	0.199964
8.573383	0.1	0.200584
8.575050	0.1	0.201082
8.576717	0.1	0.202721
8.578383	0.1	0.206330
8.580050	0.1	0.211489
8.581717	0.1	0.216672
8.583383	0.1	0.219997
8.585050	0.1	0.220351
8.586717	0.1	0.218102
8.588383	0.1	0.214931
8.590050	0.1	0.212817
8.591717	0.1	0.212626
8.593383	0.1	0.213473
8.595050	0.1	0.213697
8.596717	0.1	0.212588
8.598383	0.1	0.210763
8.600050	0.1	0.209101
8.601717	0.1	0.207988
8.603383	0.1	0.207531
8.605050	0.1	0.207927
8.606717	0.1	0.209413
8.608383	0.1	0.211941
8.610050	0.1	0.214921
8.611717	0.1	0.217548
8.613383	0.1	0.219219
8.615050	0.1	0.219648
8.616717	0.1	0.219201
8.618383	0.1	0.218847
8.620050	0.1	0.219257
8.621717	0.1	0.220221
8.623383	0.1	0.221231
8.625050	0.1	0.222255
8.626717	0.1	0.223727
8.628383	0.1	0.225790
8.630050	0.1	0.227727
8.631717	0.1	0.228500
8.633383	0.1	0.227811
8.635050	0.1	0.226204
8.636717	0.1	0.224318
8.638383	0.1	0.222716
8.640050	0.1	0.221995
8.641717	0.1	0.222502
8.643383	0.1	0.224286
8.645050	0.1	0.227187
8.646717	0.1	0.230623
8.648383	0.1	0.233944
8.650050	0.1	0.236863
8.651717	0.1	0.238805
8.653383	0.1	0.238810
8.655050	0.1	0.236644
8.656717	0.1	0.233217
8.658383	0.1	0.229850
8.660050	0.1	0.227657
8.661717	0.1	0.226847
8.663383	0.1	0.226675
8.665050	0.1	0.226377
8.666717	0.1	0.225934
8.668383	0.1	0.225711
8.670050	0.1	0.225636
8.671717	0.1	0.225105
8.673383	0.1	0.223853
8.675050	0.1	0.222498
8.676717	0.1	0.222069
8.678383	0.1	0.223080
8.680050	0.1	0.224952
8.681717	0.1	0.226330
8.683383	0.1	0.226172
8.685050	0.1	0.224374
8.686717	0.1	0.221431
8.688383	0.1	0.218428
8.690050	0.1	0.217021
8.691717	0.1	0.218311
8.693383	0.1	0.221804
8.695050	0.1	0.225897
8.696717	0.1	0.229036
8.698383	0.1	0.230069
8.700050	0.1	0.228593
8.701717	0.1	0.225496
8.703383	0.1	0.222242
8.705050	0.1	0.219834
8.706717	0.1	0.218870
8.708383	0.1	0.219350
8.710050	0.1	0.220295
8.711717	0.1	0.220747
8.713383	0.1	0.220793
8.715050	0.1	0.221096
8.716717	0.1	0.221897
8.718383	0.1	0.222893
8.720050	0.1	0.223708
8.721717	0.1	0.224235
8.723383	0.1	0.224677
8.725050	0.1	0.225422
8.726717	0.1	0.226581
8.728383	0.1	0.227620
8.730050	0.1	0.227657
8.731717	0.1	0.226409
8.733383	0.1	0.224411
8.735050	0.1	0.222228
8.736717	0.1	0.220072
8.738383	0.1	0.218037
8.740050	0.1	0.216272
8.741717	0.1	0.214800
8.743383	0.1	0.213436
8.745050	0.1	0.211811
8.746717	0.1	0.210023
8.748383	0.1	0.209161
8.750050	0.1	0.210404
8.751717	0.1	0.213473
8.753383	0.1	0.216686
8.755050	0.1	0.218209
8.756717	0.1	0.216956
8.758383	0.1	0.212993
8.760050	0.1	0.207676
8.761717	0.1	0.203112
8.763383	0.1	0.201012
8.765050	0.1	0.201506
8.766717	0.1	0.203485
8.768383	0.1	0.205897
8.770050	0.1	0.208365
8.771717	0.1	0.210805
8.773383	0.1	0.212947
8.775050	0.1	0.214316
8.776717	0.1	0.214758
8.778383	0.1	0.214581
8.780050	0.1	0.213780
8.781717	0.1	0.212179
8.783383	0.1	0.210381
8.785050	0.1	0.209268
8.786717	0.1	0.208765
8.788383	0.1	0.208151
8.790050	0.1	0.207163
8.791717	0.1	0.206139
8.793383	0.1	0.205627
8.795050	0.1	0.206125
8.796717	0.1	0.207680
8.798383	0.1	0.209827
8.800050	0.1	0.211853
8.801717	0.1	0.213245
8.803383	0.1	0.214009
8.805050	0.1	0.214451
8.806717	0.1	0.214688
8.808383	0.1	0.214516
8.810050	0.1	0.213678
8.811717	0.1	0.212584
8.813383	0.1	0.212523
8.815050	0.1	0.214693
8.816717	0.1	0.218796
8.818383	0.1	0.222973
8.820050	0.1	0.225529
8.821717	0.1	0.226074
8.823383	0.1	0.225049
8.825050	0.1	0.223243
8.826717	0.1	0.221645
8.828383	0.1	0.220942
8.830050	0.1	0.221157
8.831717	0.1	0.222120
8.833383	0.1	0.223825
8.835050	0.1	0.226218
8.836717	0.1	0.228719
8.838383	0.1	0.230321
8.840050	0.1	0.230600
8.841717	0.1	0.229939
8.843383	0.1	0.228705
8.845050	0.1	0.227038
8.846717	0.1	0.225273
8.848383	0.1	0.223964
8.850050	0.1	0.223555
8.851717	0.1	0.224230
8.853383	0.1	0.225962
8.855050	0.1	0.228304
8.856717	0.1	0.230367
8.858383	0.1	0.231219
8.860050	0.1	0.230614
8.861717	0.1	0.229115
8.863383	0.1	0.227140
8.865050	0.1	0.224505
8.866717	0.1	0.221520
8.868383	0.1	0.219694
8.870050	0.1	0.220416
8.871717	0.1	0.223448
8.873383	0.1	0.227448
8.875050	0.1	0.231341
8.876717	0.1	0.234512
8.878383	0.1	0.236486
8.880050	0.1	0.237189
8.881717	0.1	0.237096
8.883383	0.1	0.236761
8.885050	0.1	0.236486
8.886717	0.1	0.236458
8.888383	0.1	0.236756
8.890050	0.1	0.236966
8.891717	0.1	0.236500
8.893383	0.1	0.235355
8.895050	0.1	0.233897
8.896717	0.1	0.232472
8.898383	0.1	0.231387
8.900050	0.1	0.230805
8.901717	0.1	0.230405
8.903383	0.1	0.229622
8.905050	0.1	0.228281
8.906717	0.1	0.226884
8.908383	0.1	0.226102
8.910050	0.1	0.225957
8.911717	0.1	0.225734
8.913383	0.1	0.224747
8.915050	0.1	0.222987
8.916717	0.1	0.221040
8.918383	0.1	0.219401
8.920050	0.1	0.218409
8.921717	0.1	0.218726
8.923383	0.1	0.220770
8.925050	0.1	0.224034
8.926717	0.1	0.227732
8.928383	0.1	0.231368
8.930050	0.1	0.234675
8.931717	0.1	0.237571
8.933383	0.1	0.239769
8.935050	0.1	0.240542
8.936717	0.1	0.239243
8.938383	0.1	0.235820
8.940050	0.1	0.230768
8.941717	0.1	0.225180
8.943383	0.1	0.220849
8.945050	0.1	0.219285
8.946717	0.1	0.220253
8.948383	0.1	0.222041
8.950050	0.1	0.223070
8.951717	0.1	0.222689
8.953383	0.1	0.221226
8.955050	0.1	0.219741
8.956717	0.1	0.219159
8.958383	0.1	0.219494
8.960050	0.1	0.220127
8.961717	0.1	0.220546
8.963383	0.1	0.220621
8.965050	0.1	0.220216
8.966717	0.1	0.219112
8.968383	0.1	0.217617
8.970050	0.1	0.216449
8.971717	0.1	0.215773
8.973383	0.1	0.215187
8.975050	0.1	0.214227
8.976717	0.1	0.212542
8.978383	0.1	0.210125
8.980050	0.1	0.207806
8.981717	0.1	0.206754
8.983383	0.1	0.207298
8.985050	0.1	0.208584
8.986717	0.1	0.209357
8.988383	0.1	0.209217
8.990050	0.1	0.209049
8.991717	0.1	0.209864
8.993383	0.1	0.211508
8.995050	0.1	0.213105
8.996717	0.1	0.214353
8.998383	0.1	0.215862
9.000050	0.1	0.218134
9.001717	0.1	0.220602
9.003383	0.1	0.221971
9.005050	0.1	0.221455
9.006717	0.1	0.219443
9.008383	0.1	0.217068
9.010050	0.1	0.215550
9.011717	0.1	0.215969
9.013383	0.1	0.218451
9.015050	0.1	0.221645
9.016717	0.1	0.223774
9.018383	0.1	0.223825
9.020050	0.1	0.221748
9.021717	0.1	0.218195
9.023383	0.1	0.214069
9.025050	0.1	0.210349
9.026717	0.1	0.207783
9.028383	0.1	0.206460
9.030050	0.1	0.205953
9.031717	0.1	0.206167
9.033383	0.1	0.207536
9.035050	0.1	0.210344
9.036717	0.1	0.214004
9.038383	0.1	0.217273
9.040050	0.1	0.219229
9.041717	0.1	0.220053
9.043383	0.1	0.220728
9.045050	0.1	0.221985
9.046717	0.1	0.223494
9.048383	0.1	0.224258
9.050050	0.1	0.223932
9.051717	0.1	0.223131
9.053383	0.1	0.222456
9.055050	0.1	0.221916
9.056717	0.1	0.221375
9.058383	0.1	0.220989
9.060050	0.1	0.220798
9.061717	0.1	0.220444
9.063383	0.1	0.219825
9.065050	0.1	0.219611
9.066717	0.1	0.220365
9.068383	0.1	0.221459
9.070050	0.1	0.221627
9.071717	0.1	0.220365
9.073383	0.1	0.218307
9.075050	0.1	0.216453
9.076717	0.1	0.215406
9.078383	0.1	0.215243
9.080050	0.1	0.215480
9.081717	0.1	0.215494
9.083383	0.1	0.215480
9.085050	0.1	0.216332
9.086717	0.1	0.218237
9.088383	0.1	0.220332
9.090050	0.1	0.221608
9.091717	0.1	0.221711
9.093383	0.1	0.221147
9.095050	0.1	0.220966
9.096717	0.1	0.221822
9.098383	0.1	0.223331
9.100050	0.1	0.224519
9.101717	0.1	0.224612
9.103383	0.1	0.223476
9.105050	0.1	0.221627
9.106717	0.1	0.219895
9.108383	0.1	0.218949
9.110050	0.1	0.219014
9.111717	0.1	0.219992
9.113383	0.1	0.221631
9.115050	0.1	0.223406
9.116717	0.1	0.224519
9.118383	0.1	0.224286
9.120050	0.1	0.222460
9.121717	0.1	0.219778
9.123383	0.1	0.218078
9.125050	0.1	0.218847
9.126717	0.1	0.221808
9.128383	0.1	0.225711
9.130050	0.1	0.229683
9.131717	0.1	0.233287
9.133383	0.1	0.236304
9.135050	0.1	0.238759
9.136717	0.1	0.240756
9.138383	0.1	0.242377
9.140050	0.1	0.243620
9.141717	0.1	0.244370
9.143383	0.1	0.244323
9.145050	0.1	0.243005
9.146717	0.1	0.240346
9.148383	0.1	0.236998
9.150050	0.1	0.233692
9.151717	0.1	0.230693
9.153383	0.1	0.228160
9.155050	0.1	0.226540
9.156717	0.1	0.226488
9.158383	0.1	0.228430
9.160050	0.1	0.231876
9.161717	0.1	0.235438
9.163383	0.1	0.237878
9.165050	0.1	0.238968
9.166717	0.1	0.239024
9.168383	0.1	0.238451
9.170050	0.1	0.237944
9.171717	0.1	0.238181
9.173383	0.1	0.238954
9.175050	0.1	0.239275
9.176717	0.1	0.238619
9.178383	0.1	0.237338
9.180050	0.1	0.235778
9.181717	0.1	0.234125
9.183383	0.1	0.232793
9.185050	0.1	0.231871
9.186717	0.1	0.230870
9.188383	0.1	0.229529
9.190050	0.1	0.228318
9.191717	0.1	0.228025
9.193383	0.1	0.228947
9.195050	0.1	0.230554
9.196717	0.1	0.231955
9.198383	0.1	0.232542
9.200050	0.1	0.232323
9.201717	0.1	0.231997
9.203383	0.1	0.232453
9.205050	0.1	0.234200
9.206717	0.1	0.237143
9.208383	0.1	0.240700
9.210050	0.1	0.244053
9.211717	0.1	0.246326
9.213383	0.1	0.246442
9.215050	0.1	0.243839
9.216717	0.1	0.239541
9.218383	0.1	0.235355
9.220050	0.1	0.232109
9.221717	0.1	0.229636
9.223383	0.1	0.228006
9.225050	0.1	0.227513
9.226717	0.1	0.228151
9.228383	0.1	0.229757
9.230050	0.1	0.231895
9.231717	0.1	0.233338
9.233383	0.1	0.232556
9.235050	0.1	0.229268
9.236717	0.1	0.225138
9.238383	0.1	0.222465
9.240050	0.1	0.222311
9.241717	0.1	0.224020
9.243383	0.1	0.226251
9.245050	0.1	0.227946
9.246717	0.1	0.228612
9.248383	0.1	0.228332
9.250050	0.1	0.227639
9.251717	0.1	0.227052
9.253383	0.1	0.226838
9.255050	0.1	0.226926
9.256717	0.1	0.227131
9.258383	0.1	0.227536
9.260050	0.1	0.228318
9.261717	0.1	0.229147
9.263383	0.1	0.229366
9.265050	0.1	0.228765
9.266717	0.1	0.227862
9.268383	0.1	0.227592
9.270050	0.1	0.228588
9.271717	0.1	0.230647
9.273383	0.1	0.232765
9.275050	0.1	0.233892
9.276717	0.1	0.233855
9.278383	0.1	0.233315
9.280050	0.1	0.232849
9.281717	0.1	0.232579
9.283383	0.1	0.232421
9.285050	0.1	0.232453
9.286717	0.1	0.232817
9.288383	0.1	0.233226
9.290050	0.1	0.232952
9.291717	0.1	0.231550
9.293383	0.1	0.229324
9.295050	0.1	0.226940
9.296717	0.1	0.224612
9.298383	0.1	0.222209
9.300050	0.1	0.219988
9.301717	0.1	0.218404
9.303383	0.1	0.217501
9.305050	0.1	0.217156
9.306717	0.1	0.217245
9.308383	0.1	0.217529
9.310050	0.1	0.218009
9.311717	0.1	0.218702
9.313383	0.1	0.219285
9.315050	0.1	0.219732
9.316717	0.1	0.220686
9.318383	0.1	0.222493
9.320050	0.1	0.224616
9.321717	0.1	0.226381
9.323383	0.1	0.227480
9.325050	0.1	0.227829
9.326717	0.1	0.227354
9.328383	0.1	0.226018
9.330050	0.1	0.224109
9.331717	0.1	0.222037
9.333383	0.1	0.219764
9.335050	0.1	0.217152
9.336717	0.1	0.214987
9.338383	0.1	0.214661
9.340050	0.1	0.216737
9.341717	0.1	0.220528
9.343383	0.1	0.225003
9.345050	0.1	0.229254
9.346717	0.1	0.232398
9.348383	0.1	0.234004
9.350050	0.1	0.234414
9.351717	0.1	0.234046
9.353383	0.1	0.233050
9.355050	0.1	0.231978
9.356717	0.1	0.231839
9.358383	0.1	0.233129
9.360050	0.1	0.235247
9.361717	0.1	0.237226
9.363383	0.1	0.238693
9.365050	0.1	0.239708
9.366717	0.1	0.240365
9.368383	0.1	0.240924
9.370050	0.1	0.241804
9.371717	0.1	0.243313
9.373383	0.1	0.245529
9.375050	0.1	0.248146
9.376717	0.1	0.250479
9.378383	0.1	0.251736
9.380050	0.1	0.251438
9.381717	0.1	0.249869
9.383383	0.1	0.248104
9.385050	0.1	0.247215
9.386717	0.1	0.247373
9.388383	0.1	0.247955
9.390050	0.1	0.248584
9.391717	0.1	0.249669
9.393383	0.1	0.251853
9.395050	0.1	0.255103
9.396717	0.1	0.258754
9.398383	0.1	0.262093
9.400050	0.1	0.264728
9.401717	0.1	0.266498
9.403383	0.1	0.267159
9.405050	0.1	0.266507
9.406717	0.1	0.264840
9.408383	0.1	0.262675
9.410050	0.1	0.260323
9.411717	0.1	0.258116
9.413383	0.1	0.256333
9.415050	0.1	0.254833
9.416717	0.1	0.253567
9.418383	0.1	0.253082
9.420050	0.1	0.253906
9.421717	0.1	0.255546
9.423383	0.1	0.256645
9.425050	0.1	0.256263
9.426717	0.1	0.254619
9.428383	0.1	0.252407
9.430050	0.1	0.250037
9.431717	0.1	0.247667
9.433383	0.1	0.245539
9.435050	0.1	0.244137
9.436717	0.1	0.243969
9.438383	0.1	0.244966
9.440050	0.1	0.246400
9.441717	0.1	0.247555
9.443383	0.1	0.248421
9.445050	0.1	0.249445
9.446717	0.1	0.250861
9.448383	0.1	0.252221
9.450050	0.1	0.252575
9.451717	0.1	0.251653
9.453383	0.1	0.250675
9.455050	0.1	0.251238
9.456717	0.1	0.253683
9.458383	0.1	0.256593
9.460050	0.1	0.258093
9.461717	0.1	0.257585
9.463383	0.1	0.256044
9.465050	0.1	0.254614
9.466717	0.1	0.253599
9.468383	0.1	0.253045
9.470050	0.1	0.253231
9.471717	0.1	0.254097
9.473383	0.1	0.254977
9.475050	0.1	0.255257
9.476717	0.1	0.255015
9.478383	0.1	0.254810
9.480050	0.1	0.254950
9.481717	0.1	0.255276
9.483383	0.1	0.255355
9.485050	0.1	0.254577
9.486717	0.1	0.252575
9.488383	0.1	0.249594
9.490050	0.1	0.246195
9.491717	0.1	0.242898
9.493383	0.1	0.240249
9.495050	0.1	0.239010
9.496717	0.1	0.239857
9.498383	0.1	0.242572
9.500050	0.1	0.245785
9.501717	0.1	0.248053
9.503383	0.1	0.248686
9.505050	0.1	0.247704
9.506717	0.1	0.245827
9.508383	0.1	0.244072
9.510050	0.1	0.242824
9.511717	0.1	0.241869
9.513383	0.1	0.240989
9.515050	0.1	0.240179
9.516717	0.1	0.239885
9.518383	0.1	0.240798
9.520050	0.1	0.242977
9.521717	0.1	0.245566
9.523383	0.1	0.247303
9.525050	0.1	0.247280
9.526717	0.1	0.245497
9.528383	0.1	0.242516
9.530050	0.1	0.238866
9.531717	0.1	0.235387
9.533383	0.1	0.233343
9.535050	0.1	0.233431
9.536717	0.1	0.235289
9.538383	0.1	0.238069
9.540050	0.1	0.240980
9.541717	0.1	0.243471
9.543383	0.1	0.245413
9.545050	0.1	0.247173
9.546717	0.1	0.249068
9.548383	0.1	0.251052
9.550050	0.1	0.252812
9.551717	0.1	0.254204
9.553383	0.1	0.255466
9.555050	0.1	0.256593
9.556717	0.1	0.256975
9.558383	0.1	0.256207
9.560050	0.1	0.254503
9.561717	0.1	0.252351
9.563383	0.1	0.250372
9.565050	0.1	0.249371
9.566717	0.1	0.249655
9.568383	0.1	0.250353
9.570050	0.1	0.250242
9.571717	0.1	0.249059
9.573383	0.1	0.247597
9.575050	0.1	0.246717
9.576717	0.1	0.246484
9.578383	0.1	0.246670
9.580050	0.1	0.247359
9.581717	0.1	0.248640
9.583383	0.1	0.250298
9.585050	0.1	0.251899
9.586717	0.1	0.252943
9.588383	0.1	0.253115
9.590050	0.1	0.252258
9.591717	0.1	0.250316
9.593383	0.1	0.247755
9.595050	0.1	0.245660
9.596717	0.1	0.244915
9.598383	0.1	0.245543
9.600050	0.1	0.247052
9.601717	0.1	0.249012
9.603383	0.1	0.251224
9.605050	0.1	0.253408
9.606717	0.1	0.255024
9.608383	0.1	0.255890
9.610050	0.1	0.256659
9.611717	0.1	0.257986
9.613383	0.1	0.260011
9.615050	0.1	0.262395
9.616717	0.1	0.264160
9.618383	0.1	0.264472
9.620050	0.1	0.263820
9.621717	0.1	0.263532
9.623383	0.1	0.264337
9.625050	0.1	0.265855
9.626717	0.1	0.267145
9.628383	0.1	0.267439
9.630050	0.1	0.266521
9.631717	0.1	0.264826
9.633383	0.1	0.263383
9.635050	0.1	0.263453
9.636717	0.1	0.265543
9.638383	0.1	0.268831
9.640050	0.1	0.271481
9.641717	0.1	0.271634
9.643383	0.1	0.268929
9.645050	0.1	0.265036
9.646717	0.1	0.262111
9.648383	0.1	0.261390
9.650050	0.1	0.263094
9.651717	0.1	0.266428
9.653383	0.1	0.269846
9.655050	0.1	0.272081
9.656717	0.1	0.272691
9.658383	0.1	0.271909
9.660050	0.1	0.270074
9.661717	0.1	0.267415
9.663383	0.1	0.264216
9.665050	0.1	0.260980
9.666717	0.1	0.258391
9.668383	0.1	0.257110
9.670050	0.1	0.257506
9.671717	0.1	0.259411
9.673383	0.1	0.262237
9.675050	0.1	0.265064
9.676717	0.1	0.266652
9.678383	0.1	0.266167
9.680050	0.1	0.264100
9.681717	0.1	0.262000
9.683383	0.1	0.261404
9.685050	0.1	0.263043
9.686717	0.1	0.266456
9.688383	0.1	0.270363
9.690050	0.1	0.273488
9.691717	0.1	0.274861
9.693383	0.1	0.274153
9.695050	0.1	0.272174
9.696717	0.1	0.270293
9.698383	0.1	0.269343
9.700050	0.1	0.269469
9.701717	0.1	0.270149
9.703383	0.1	0.270326
9.705050	0.1	0.269334
9.706717	0.1	0.267592
9.708383	0.1	0.265599
9.710050	0.1	0.263262
9.711717	0.1	0.260873
9.713383	0.1	0.259611
9.715050	0.1	0.260333
9.716717	0.1	0.262791
9.718383	0.1	0.266116
9.720050	0.1	0.269380
9.721717	0.1	0.271872
9.723383	0.1	0.273171
9.725050	0.1	0.272952
9.726717	0.1	0.271103
9.728383	0.1	0.267983
9.730050	0.1	0.263997
9.731717	0.1	0.259741
9.733383	0.1	0.256365
9.735050	0.1	0.254754
9.736717	0.1	0.254670
9.738383	0.1	0.255508
9.740050	0.1	0.257320
9.741717	0.1	0.260188
9.743383	0.1	0.263257
9.745050	0.1	0.265418
9.746717	0.1	0.266256
9.748383	0.1	0.265981
9.750050	0.1	0.264910
9.751717	0.1	0.263052
9.753383	0.1	0.260174
9.755050	0.1	0.256337
9.756717	0.1	0.252281
9.758383	0.1	0.248929
9.760050	0.1	0.246451
9.761717	0.1	0.244561
9.763383	0.1	0.243448
9.765050	0.1	0.243369
9.766717	0.1	0.243802
9.768383	0.1	0.244156
9.770050	0.1	0.244607
9.771717	0.1	0.245711
9.773383	0.1	0.247988
9.775050	0.1	0.251373
9.776717	0.1	0.254642
9.778383	0.1	0.256374
9.780050	0.1	0.256300
9.781717	0.1	0.255215
9.783383	0.1	0.254163
9.785050	0.1	0.253720
9.786717	0.1	0.253199
9.788383	0.1	0.251466
9.790050	0.1	0.249199
9.791717	0.1	0.248626
9.793383	0.1	0.250554
9.795050	0.1	0.253338
9.796717	0.1	0.254852
9.798383	0.1	0.254232
9.800050	0.1	0.251979
9.801717	0.1	0.249422
9.803383	0.1	0.247927
9.805050	0.1	0.247713
9.806717	0.1	0.247755
9.808383	0.1	0.247187
9.810050	0.1	0.246121
9.811717	0.1	0.245217
9.813383	0.1	0.245250
9.815050	0.1	0.246665
9.816717	0.1	0.249227
9.818383	0.1	0.252044
9.820050	0.1	0.253902
9.821717	0.1	0.253934
9.823383	0.1	0.252249
9.825050	0.1	0.249757
9.826717	0.1	0.247699
9.828383	0.1	0.247005
9.830050	0.1	0.247671
9.831717	0.1	0.249012
9.833383	0.1	0.250232
9.835050	0.1	0.251010
9.836717	0.1	0.251830
9.838383	0.1	0.253106
9.840050	0.1	0.254433
9.841717	0.1	0.255206
9.843383	0.1	0.255210
9.845050	0.1	0.254628
9.846717	0.1	0.253888
9.848383	0.1	0.253320
9.850050	0.1	0.252915
9.851717	0.1	0.252402
9.853383	0.1	0.251778
9.855050	0.1	0.251802
9.856717	0.1	0.253478
9.858383	0.1	0.256924
9.860050	0.1	0.260924
9.861717	0.1	0.263564
9.863383	0.1	0.263527
9.865050	0.1	0.261073
9.866717	0.1	0.257595
9.868383	0.1	0.254456
9.870050	0.1	0.252482
9.871717	0.1	0.251988
9.873383	0.1	0.253017
9.875050	0.1	0.255411
9.876717	0.1	0.258577
9.878383	0.1	0.261357
9.880050	0.1	0.262815
9.881717	0.1	0.262866
9.883383	0.1	0.262181
9.885050	0.1	0.261902
9.886717	0.1	0.263005
9.888383	0.1	0.265595
9.890050	0.1	0.268966
9.891717	0.1	0.272044
9.893383	0.1	0.273786
9.895050	0.1	0.273683
9.896717	0.1	0.272230
9.898383	0.1	0.270628
9.900050	0.1	0.269730
9.901717	0.1	0.269567
9.903383	0.1	0.270004
9.905050	0.1	0.270982
9.906717	0.1	0.272230
9.908383	0.1	0.273227
9.910050	0.1	0.273562
9.911717	0.1	0.273311
9.913383	0.1	0.272933
9.915050	0.1	0.272752
9.916717	0.1	0.272798
9.918383	0.1	0.272878
9.920050	0.1	0.272621
9.921717	0.1	0.271853
9.923383	0.1	0.270810
9.925050	0.1	0.269734
9.926717	0.1	0.268621
9.928383	0.1	0.267699
9.930050	0.1	0.267555
9.931717	0.1	0.268519
9.933383	0.1	0.270163
9.935050	0.1	0.271746
9.936717	0.1	0.272901
9.938383	0.1	0.273860
9.940050	0.1	0.274936
9.941717	0.1	0.275816
9.943383	0.1	0.275685
9.945050	0.1	0.274195
9.946717	0.1	0.271755
9.948383	0.1	0.269092
9.950050	0.1	0.267061
9.951717	0.1	0.266093
9.953383	0.1	0.265627
9.955050	0.1	0.264947
9.956717	0.1	0.264216
9.958383	0.1	0.264063
9.960050	0.1	0.264533
9.961717	0.1	0.264980
9.963383	0.1	0.264845
9.965050	0.1	0.264333
9.966717	0.1	0.264253
9.968383	0.1	0.265301
9.970050	0.1	0.267280
9.971717	0.1	0.268929
9.973383	0.1	0.268850
9.975050	0.1	0.266992
9.976717	0.1	0.264905
9.978383	0.1	0.264291
9.980050	0.1	0.265567
9.981717	0.1	0.267858
9.983383	0.1	0.269711
9.985050	0.1	0.269809
9.986717	0.1	0.268016
9.988383	0.1	0.265655
9.990050	0.1	0.264174
9.991717	0.1	0.263685
9.993383	0.1	0.263290
9.995050	0.1	0.262340
9.996717	0.1	0.260752
9.998383	0.1	0.258829
10.000050	0.1	0.257078
10.001717	0.1	0.255802
10.003383	0.1	0.254679
10.005050	0.1	0.253478
10.006717	0.1	0.252617
10.008383	0.1	0.252435
10.010050	0.1	0.252672
10.011717	0.1	0.252905
10.013383	0.1	0.253073
10.015050	0.1	0.253399
10.016717	0.1	0.254060
10.018383	0.1	0.254917
10.020050	0.1	0.255653
10.021717	0.1	0.256128
10.023383	0.1	0.256463
10.025050	0.1	0.256915
10.026717	0.1	0.257641
10.028383	0.1	0.258395
10.030050	0.1	0.258675
10.031717	0.1	0.258172
10.033383	0.1	0.256947
10.035050	0.1	0.255480
10.036717	0.1	0.254647
10.038383	0.1	0.255066
10.040050	0.1	0.256486
10.041717	0.1	0.258116
10.043383	0.1	0.259238
10.045050	0.1	0.259373
10.046717	0.1	0.258363
10.048383	0.1	0.256570
10.050050	0.1	0.254754
10.051717	0.1	0.253664
10.053383	0.1	0.253511
10.055050	0.1	0.253874
10.056717	0.1	0.254349
10.058383	0.1	0.255196
10.060050	0.1	0.256696
10.061717	0.1	0.258205
10.063383	0.1	0.258735
10.065050	0.1	0.258107
10.066717	0.1	0.257092
10.068383	0.1	0.256686
10.070050	0.1	0.257283
10.071717	0.1	0.258512
10.073383	0.1	0.260109
10.075050	0.1	0.261990
10.076717	0.1	0.263611
10.078383	0.1	0.264314
10.080050	0.1	0.264281
10.081717	0.1	0.264361
10.083383	0.1	0.265120
10.085050	0.1	0.266475
10.086717	0.1	0.268160
10.088383	0.1	0.270228
10.090050	0.1	0.272910
10.091717	0.1	0.275951
10.093383	0.1	0.278265
10.095050	0.1	0.278573
10.096717	0.1	0.276421
10.098383	0.1	0.272403
10.100050	0.1	0.267886
10.101717	0.1	0.264412
10.103383	0.1	0.262791
10.105050	0.1	0.262675
10.106717	0.1	0.262843
10.108383	0.1	0.262130
10.110050	0.1	0.260356
10.111717	0.1	0.258368
10.113383	0.1	0.257213
10.115050	0.1	0.257250
10.116717	0.1	0.258200
10.118383	0.1	0.259704
10.120050	0.1	0.261613
10.121717	0.1	0.264011
10.123383	0.1	0.266945
10.125050	0.1	0.270214
10.126717	0.1	0.273669
10.128383	0.1	0.277315
10.130050	0.1	0.281050
10.131717	0.1	0.284435
10.133383	0.1	0.286829
10.135050	0.1	0.287895
10.136717	0.1	0.287914
10.138383	0.1	0.287648
10.140050	0.1	0.287849
10.141717	0.1	0.288612
10.143383	0.1	0.289325
10.145050	0.1	0.289353
10.146717	0.1	0.288542
10.148383	0.1	0.287266
10.150050	0.1	0.286251
10.151717	0.1	0.286042
10.153383	0.1	0.286642
10.155050	0.1	0.288021
10.156717	0.1	0.290391
10.158383	0.1	0.293441
10.160050	0.1	0.295951
10.161717	0.1	0.296701
10.163383	0.1	0.295504
10.165050	0.1	0.293031
10.166717	0.1	0.290121
10.168383	0.1	0.287392
10.170050	0.1	0.285301
10.171717	0.1	0.284384
10.173383	0.1	0.285348
10.175050	0.1	0.288202
10.176717	0.1	0.291881
10.178383	0.1	0.295360
10.180050	0.1	0.298321
10.181717	0.1	0.300598
10.183383	0.1	0.302033
10.185050	0.1	0.302722
10.186717	0.1	0.302955
10.188383	0.1	0.302987
10.190050	0.1	0.302955
10.191717	0.1	0.302587
10.193383	0.1	0.301092
10.195050	0.1	0.298005
10.196717	0.1	0.293963
10.198383	0.1	0.290219
10.200050	0.1	0.287741
10.201717	0.1	0.286805
10.203383	0.1	0.287066
10.205050	0.1	0.288016
10.206717	0.1	0.289124
10.208383	0.1	0.289641
10.210050	0.1	0.288836
10.211717	0.1	0.286545
10.213383	0.1	0.283313
10.215050	0.1	0.280044
10.216717	0.1	0.277446
10.218383	0.1	0.275825
10.220050	0.1	0.275141
10.221717	0.1	0.275173
10.223383	0.1	0.275774
10.225050	0.1	0.276784
10.226717	0.1	0.277911
10.228383	0.1	0.279034
10.230050	0.1	0.280300
10.231717	0.1	0.281776
10.233383	0.1	0.283602
10.235050	0.1	0.285967
10.236717	0.1	0.288417
10.238383	0.1	0.289674
10.240050	0.1	0.288505
10.241717	0.1	0.284808
10.243383	0.1	0.279825
10.245050	0.1	0.275141
10.246717	0.1	0.271681
10.248383	0.1	0.269702
10.250050	0.1	0.269162
10.251717	0.1	0.269772
10.253383	0.1	0.270815
10.255050	0.1	0.271429
10.256717	0.1	0.271192
10.258383	0.1	0.270200
10.260050	0.1	0.268756
10.261717	0.1	0.267196
10.263383	0.1	0.265799
10.265050	0.1	0.264780
10.266717	0.1	0.264547
10.268383	0.1	0.265632
10.270050	0.1	0.268100
10.271717	0.1	0.271201
10.273383	0.1	0.273813
10.275050	0.1	0.275294
10.276717	0.1	0.275760
10.278383	0.1	0.275630
10.280050	0.1	0.275238
10.281717	0.1	0.274461
10.283383	0.1	0.272766
10.285050	0.1	0.269995
10.286717	0.1	0.266763
10.288383	0.1	0.264128
10.290050	0.1	0.262931
10.291717	0.1	0.263257
10.293383	0.1	0.264631
10.295050	0.1	0.266558
10.296717	0.1	0.268649
10.298383	0.1	0.270661
10.300050	0.1	0.272570
10.301717	0.1	0.274628
10.303383	0.1	0.277013
10.305050	0.1	0.279411
10.306717	0.1	0.281418
10.308383	0.1	0.282843
10.310050	0.1	0.283360
10.311717	0.1	0.282489
10.313383	0.1	0.280151
10.315050	0.1	0.276812
10.316717	0.1	0.273404
10.318383	0.1	0.271155
10.320050	0.1	0.270689
10.321717	0.1	0.271574
10.323383	0.1	0.273059
10.325050	0.1	0.274577
10.326717	0.1	0.275793
10.328383	0.1	0.276766
10.330050	0.1	0.277949
10.331717	0.1	0.279769
10.333383	0.1	0.282205
10.335050	0.1	0.284887
10.336717	0.1	0.287145
10.338383	0.1	0.288337
10.340050	0.1	0.288351
10.341717	0.1	0.287318
10.343383	0.1	0.285404
10.345050	0.1	0.283364
10.346717	0.1	0.282298
10.348383	0.1	0.282605
10.350050	0.1	0.283895
10.351717	0.1	0.285860
10.353383	0.1	0.288333
10.355050	0.1	0.290563
10.356717	0.1	0.291755
10.358383	0.1	0.292449
10.360050	0.1	0.294144
10.361717	0.1	0.297287
10.363383	0.1	0.301003
10.365050	0.1	0.304263
10.366717	0.1	0.305837
10.368383	0.1	0.304752
10.370050	0.1	0.301707
10.371717	0.1	0.298773
10.373383	0.1	0.297548
10.375050	0.1	0.298186
10.376717	0.1	0.300016
10.378383	0.1	0.302354
10.380050	0.1	0.304705
10.381717	0.1	0.306414
10.383383	0.1	0.306792
10.385050	0.1	0.306019
10.386717	0.1	0.305059
10.388383	0.1	0.304501
10.390050	0.1	0.304007
10.391717	0.1	0.302950
10.393383	0.1	0.301632
10.395050	0.1	0.301241
10.396717	0.1	0.302298
10.398383	0.1	0.304296
10.400050	0.1	0.306577
10.401717	0.1	0.308673
10.403383	0.1	0.310200
10.405050	0.1	0.311071
10.406717	0.1	0.311891
10.408383	0.1	0.313460
10.410050	0.1	0.315662
10.411717	0.1	0.317595
10.413383	0.1	0.318629
10.415050	0.1	0.318764
10.416717	0.1	0.318256
10.418383	0.1	0.317381
10.420050	0.1	0.316650
10.421717	0.1	0.316631
10.423383	0.1	0.317418
10.425050	0.1	0.318740
10.426717	0.1	0.320328
10.428383	0.1	0.321819
10.430050	0.1	0.322764
10.431717	0.1	0.323034
10.433383	0.1	0.323108
10.435050	0.1	0.323607
10.436717	0.1	0.324291
10.438383	0.1	0.324110
10.440050	0.1	0.322117
10.441717	0.1	0.318177
10.443383	0.1	0.313236
10.445050	0.1	0.308948
10.446717	0.1	0.306726
10.448383	0.1	0.306899
10.450050	0.1	0.308626
10.451717	0.1	0.310536
10.453383	0.1	0.311271
10.455050	0.1	0.310587
10.456717	0.1	0.309590
10.458383	0.1	0.309120
10.460050	0.1	0.309031
10.461717	0.1	0.309134
10.463383	0.1	0.309516
10.465050	0.1	0.310377
10.466717	0.1	0.311993
10.468383	0.1	0.314233
10.470050	0.1	0.316347
10.471717	0.1	0.317353
10.473383	0.1	0.316594
10.475050	0.1	0.314312
10.476717	0.1	0.311453
10.478383	0.1	0.308873
10.480050	0.1	0.306997
10.481717	0.1	0.305790
10.483383	0.1	0.304827
10.485050	0.1	0.303867
10.486717	0.1	0.303211
10.488383	0.1	0.302754
10.490050	0.1	0.301502
10.491717	0.1	0.298768
10.493383	0.1	0.295131
10.495050	0.1	0.291844
10.496717	0.1	0.289851
10.498383	0.1	0.289469
10.500050	0.1	0.290517
10.501717	0.1	0.292775
10.503383	0.1	0.295979
10.505050	0.1	0.299332
10.506717	0.1	0.301730
10.508383	0.1	0.302624
10.510050	0.1	0.302223
10.511717	0.1	0.301045
10.513383	0.1	0.299220
10.515050	0.1	0.296352
10.516717	0.1	0.292659
10.518383	0.1	0.289273
10.520050	0.1	0.286838
10.521717	0.1	0.285194
10.523383	0.1	0.284738
10.525050	0.1	0.286372
10.526717	0.1	0.289949
10.528383	0.1	0.293860
10.530050	0.1	0.296291
10.531717	0.1	0.296333
10.533383	0.1	0.294321
10.535050	0.1	0.291434
10.536717	0.1	0.288831
10.538383	0.1	0.287048
10.540050	0.1	0.285883
10.541717	0.1	0.284715
10.543383	0.1	0.283155
10.545050	0.1	0.281394
10.546717	0.1	0.279816
10.548383	0.1	0.278596
10.550050	0.1	0.278070
10.551717	0.1	0.278661
10.553383	0.1	0.280365
10.555050	0.1	0.282777
10.556717	0.1	0.285255
10.558383	0.1	0.287066
10.560050	0.1	0.287830
10.561717	0.1	0.287858
10.563383	0.1	0.287881
10.565050	0.1	0.288570
10.566717	0.1	0.290242
10.568383	0.1	0.292617
10.570050	0.1	0.294903
10.571717	0.1	0.296473
10.573383	0.1	0.297492
10.575050	0.1	0.298233
10.576717	0.1	0.298303
10.578383	0.1	0.297292
10.580050	0.1	0.295369
10.581717	0.1	0.292999
10.583383	0.1	0.290861
10.585050	0.1	0.289674
10.586717	0.1	0.289599
10.588383	0.1	0.290121
10.590050	0.1	0.290787
10.591717	0.1	0.291746
10.593383	0.1	0.293227
10.595050	0.1	0.295271
10.596717	0.1	0.297842
10.598383	0.1	0.300538
10.600050	0.1	0.302466
10.601717	0.1	0.302806
10.603383	0.1	0.301497
10.605050	0.1	0.299439
10.606717	0.1	0.298275
10.608383	0.1	0.299709
10.610050	0.1	0.304184
10.611717	0.1	0.309935
10.613383	0.1	0.314177
10.615050	0.1	0.315276
10.616717	0.1	0.313330
10.618383	0.1	0.309525
10.620050	0.1	0.305208
10.621717	0.1	0.301148
10.623383	0.1	0.297707
10.625050	0.1	0.295443
10.626717	0.1	0.294885
10.628383	0.1	0.295723
10.630050	0.1	0.296580
10.631717	0.1	0.296128
10.633383	0.1	0.294382
10.635050	0.1	0.292729
10.636717	0.1	0.292668
10.638383	0.1	0.294349
10.640050	0.1	0.296468
10.641717	0.1	0.297776
10.643383	0.1	0.298275
10.645050	0.1	0.298852
10.646717	0.1	0.300407
10.648383	0.1	0.302973
10.650050	0.1	0.305446
10.651717	0.1	0.306782
10.653383	0.1	0.307094
10.655050	0.1	0.307038
10.656717	0.1	0.306992
10.658383	0.1	0.307211
10.660050	0.1	0.307937
10.661717	0.1	0.309050
10.663383	0.1	0.309874
10.665050	0.1	0.309590
10.666717	0.1	0.307923
10.668383	0.1	0.305260
10.670050	0.1	0.302540
10.671717	0.1	0.301204
10.673383	0.1	0.302284
10.675050	0.1	0.305367
10.676717	0.1	0.309129
10.678383	0.1	0.312319
10.680050	0.1	0.314023
10.681717	0.1	0.313884
10.683383	0.1	0.312207
10.685050	0.1	0.309455
10.686717	0.1	0.306070
10.688383	0.1	0.302740
10.690050	0.1	0.300072
10.691717	0.1	0.298042
10.693383	0.1	0.296403
10.695050	0.1	0.295495
10.696717	0.1	0.295830
10.698383	0.1	0.297218
10.700050	0.1	0.298726
10.701717	0.1	0.299374
10.703383	0.1	0.298824
10.705050	0.1	0.297446
10.706717	0.1	0.295793
10.708383	0.1	0.294177
10.710050	0.1	0.292663
10.711717	0.1	0.291453
10.713383	0.1	0.291090
10.715050	0.1	0.291751
10.716717	0.1	0.292570
10.718383	0.1	0.292310
10.720050	0.1	0.290368
10.721717	0.1	0.287225
10.723383	0.1	0.284053
10.725050	0.1	0.281744
10.726717	0.1	0.280640
10.728383	0.1	0.281064
10.730050	0.1	0.282894
10.731717	0.1	0.284845
10.733383	0.1	0.285376
10.735050	0.1	0.284170
10.736717	0.1	0.282084
10.738383	0.1	0.280249
10.740050	0.1	0.279499
10.741717	0.1	0.280174
10.743383	0.1	0.281930
10.745050	0.1	0.283550
10.746717	0.1	0.283378
10.748383	0.1	0.280654
10.750050	0.1	0.276421
10.751717	0.1	0.272742
10.753383	0.1	0.271043
10.755050	0.1	0.271122
10.756717	0.1	0.271555
10.758383	0.1	0.271173
10.760050	0.1	0.269949
10.761717	0.1	0.268589
10.763383	0.1	0.267820
10.765050	0.1	0.267997
10.766717	0.1	0.269106
10.768383	0.1	0.270936
10.770050	0.1	0.273134
10.771717	0.1	0.275113
10.773383	0.1	0.276053
10.775050	0.1	0.275495
10.776717	0.1	0.273907
10.778383	0.1	0.272365
10.780050	0.1	0.271439
10.781717	0.1	0.270787
10.783383	0.1	0.269907
10.785050	0.1	0.268817
10.786717	0.1	0.267760
10.788383	0.1	0.266703
10.790050	0.1	0.265669
10.791717	0.1	0.265413
10.793383	0.1	0.266884
10.795050	0.1	0.270037
10.796717	0.1	0.273474
10.798383	0.1	0.275141
10.800050	0.1	0.273883
10.801717	0.1	0.270549
10.803383	0.1	0.267066
10.805050	0.1	0.264570
10.806717	0.1	0.262996
10.808383	0.1	0.262060
10.810050	0.1	0.261590
10.811717	0.1	0.261008
10.813383	0.1	0.259699
10.815050	0.1	0.258074
10.816717	0.1	0.257217
10.818383	0.1	0.257608
10.820050	0.1	0.258801
10.821717	0.1	0.260225
10.823383	0.1	0.261739
10.825050	0.1	0.263466
10.826717	0.1	0.265674
10.828383	0.1	0.268784
10.830050	0.1	0.272794
10.831717	0.1	0.276631
10.833383	0.1	0.278847
10.835050	0.1	0.279061
10.836717	0.1	0.278060
10.838383	0.1	0.276775
10.840050	0.1	0.275839
10.841717	0.1	0.275415
10.843383	0.1	0.274926
10.845050	0.1	0.273585
10.846717	0.1	0.271308
10.848383	0.1	0.268803
10.850050	0.1	0.267043
10.851717	0.1	0.266968
10.853383	0.1	0.269162
10.855050	0.1	0.273390
10.856717	0.1	0.278302
10.858383	0.1	0.282130
10.860050	0.1	0.283951
10.861717	0.1	0.283886
10.863383	0.1	0.282498
10.865050	0.1	0.280491
10.866717	0.1	0.278582
10.868383	0.1	0.277408
10.870050	0.1	0.277609
10.871717	0.1	0.279690
10.873383	0.1	0.283252
10.875050	0.1	0.286549
10.876717	0.1	0.287886
10.878383	0.1	0.287183
10.880050	0.1	0.285450
10.881717	0.1	0.283406
10.883383	0.1	0.281180
10.885050	0.1	0.279015
10.886717	0.1	0.277623
10.888383	0.1	0.277953
10.890050	0.1	0.280710
10.891717	0.1	0.285907
10.893383	0.1	0.292729
10.895050	0.1	0.299467
10.896717	0.1	0.303937
10.898383	0.1	0.304715
10.900050	0.1	0.301986
10.901717	0.1	0.297218
10.903383	0.1	0.292454
10.905050	0.1	0.289329
10.906717	0.1	0.288389
10.908383	0.1	0.289436
10.910050	0.1	0.292184
10.911717	0.1	0.296100
10.913383	0.1	0.300044
10.915050	0.1	0.302815
10.916717	0.1	0.304100
10.918383	0.1	0.304380
10.920050	0.1	0.304021
10.921717	0.1	0.303076
10.923383	0.1	0.301604
10.925050	0.1	0.299835
10.926717	0.1	0.297963
10.928383	0.1	0.296026
10.930050	0.1	0.294028
10.931717	0.1	0.292212
10.933383	0.1	0.290987
10.935050	0.1	0.290591
10.936717	0.1	0.291076
10.938383	0.1	0.292291
10.940050	0.1	0.293613
10.941717	0.1	0.294377
10.943383	0.1	0.294545
10.945050	0.1	0.294405
10.946717	0.1	0.293786
10.948383	0.1	0.292417
10.950050	0.1	0.290968
10.951717	0.1	0.290661
10.953383	0.1	0.292170
10.955050	0.1	0.295490
10.956717	0.1	0.299751
10.958383	0.1	0.303243
10.960050	0.1	0.304808
10.961717	0.1	0.304682
10.963383	0.1	0.303788
10.965050	0.1	0.302903
10.966717	0.1	0.302494
10.968383	0.1	0.302540
10.970050	0.1	0.302335
10.971717	0.1	0.301064
10.973383	0.1	0.298591
10.975050	0.1	0.295565
10.976717	0.1	0.292975
10.978383	0.1	0.291532
10.980050	0.1	0.291150
10.981717	0.1	0.291248
10.983383	0.1	0.291574
10.985050	0.1	0.292328
10.986717	0.1	0.293492
10.988383	0.1	0.294414
10.990050	0.1	0.294158
10.991717	0.1	0.292398
10.993383	0.1	0.289907
10.995050	0.1	0.287956
10.996717	0.1	0.287239
10.998383	0.1	0.287560
11.000050	0.1	0.288319
11.001717	0.1	0.288747
11.003383	0.1	0.288025
11.005050	0.1	0.285995
11.006717	0.1	0.283634
11.008383	0.1	0.282279
11.010050	0.1	0.282512
11.011717	0.1	0.283858
11.013383	0.1	0.285329
11.015050	0.1	0.286279
11.016717	0.1	0.286894
11.018383	0.1	0.287783
11.020050	0.1	0.289115
11.021717	0.1	0.290163
11.023383	0.1	0.290009
11.025050	0.1	0.288440
11.026717	0.1	0.286074
11.028383	0.1	0.283588
11.030050	0.1	0.281013
11.031717	0.1	0.278410
11.033383	0.1	0.276533
11.035050	0.1	0.276226
11.036717	0.1	0.277353
11.038383	0.1	0.278791
11.040050	0.1	0.279546
11.041717	0.1	0.279560
11.043383	0.1	0.279211
11.045050	0.1	0.278582
11.046717	0.1	0.277697
11.048383	0.1	0.276989
11.050050	0.1	0.277054
11.051717	0.1	0.278321
11.053383	0.1	0.280864
11.055050	0.1	0.283918
11.056717	0.1	0.286000
11.058383	0.1	0.286037
11.060050	0.1	0.284314
11.061717	0.1	0.282200
11.063383	0.1	0.280775
11.065050	0.1	0.279886
11.066717	0.1	0.279099
11.068383	0.1	0.278600
11.070050	0.1	0.278475
11.071717	0.1	0.278475
11.073383	0.1	0.278759
11.075050	0.1	0.279732
11.076717	0.1	0.281176
11.078383	0.1	0.282121
11.080050	0.1	0.281855
11.081717	0.1	0.280808
11.083383	0.1	0.279737
11.085050	0.1	0.278736
11.086717	0.1	0.277823
11.088383	0.1	0.277739
11.090050	0.1	0.279318
11.091717	0.1	0.282363
11.093383	0.1	0.285730
11.095050	0.1	0.288384
11.096717	0.1	0.290098
11.098383	0.1	0.291262
11.100050	0.1	0.292212
11.101717	0.1	0.292473
11.103383	0.1	0.291020
11.105050	0.1	0.288105
11.106717	0.1	0.285944
11.108383	0.1	0.286889
11.110050	0.1	0.291499
11.111717	0.1	0.298312
11.113383	0.1	0.304817
11.115050	0.1	0.308743
11.116717	0.1	0.308938
11.118383	0.1	0.305790
11.120050	0.1	0.301157
11.121717	0.1	0.297460
11.123383	0.1	0.296375
11.125050	0.1	0.298088
11.126717	0.1	0.301190
11.128383	0.1	0.303471
11.130050	0.1	0.303681
11.131717	0.1	0.302559
11.133383	0.1	0.301721
11.135050	0.1	0.301632
11.136717	0.1	0.301716
11.138383	0.1	0.301856
11.140050	0.1	0.302261
11.141717	0.1	0.302852
11.143383	0.1	0.303858
11.145050	0.1	0.305870
11.146717	0.1	0.309157
11.148383	0.1	0.313320
11.150050	0.1	0.317194
11.151717	0.1	0.319611
11.153383	0.1	0.320622
11.155050	0.1	0.321208
11.156717	0.1	0.322121
11.158383	0.1	0.323327
11.160050	0.1	0.324338
11.161717	0.1	0.324706
11.163383	0.1	0.324273
11.165050	0.1	0.323183
11.166717	0.1	0.321595
11.168383	0.1	0.319588
11.170050	0.1	0.317385
11.171717	0.1	0.315201
11.173383	0.1	0.313036
11.175050	0.1	0.311183
11.176717	0.1	0.310661
11.178383	0.1	0.312198
11.180050	0.1	0.314908
11.181717	0.1	0.317008
11.183383	0.1	0.317586
11.185050	0.1	0.316920
11.186717	0.1	0.315695
11.188383	0.1	0.314717
11.190050	0.1	0.314973
11.191717	0.1	0.316915
11.193383	0.1	0.319663
11.195050	0.1	0.321730
11.196717	0.1	0.322233
11.198383	0.1	0.321134
11.200050	0.1	0.318913
11.201717	0.1	0.316352
11.203383	0.1	0.314238
11.205050	0.1	0.312584
11.206717	0.1	0.311057
11.208383	0.1	0.309930
11.210050	0.1	0.309641
11.211717	0.1	0.309865
11.213383	0.1	0.309511
11.215050	0.1	0.307928
11.216717	0.1	0.306028
11.218383	0.1	0.305315
11.220050	0.1	0.306149
11.221717	0.1	0.307644
11.223383	0.1	0.308882
11.225050	0.1	0.309665
11.226717	0.1	0.309902
11.228383	0.1	0.309092
11.230050	0.1	0.307285
11.231717	0.1	0.305651
11.233383	0.1	0.305404
11.235050	0.1	0.306843
11.236717	0.1	0.309255
11.238383	0.1	0.311527
11.240050	0.1	0.313055
11.241717	0.1	0.314037
11.243383	0.1	0.314773
11.245050	0.1	0.314992
11.246717	0.1	0.314070
11.248383	0.1	0.311942
11.250050	0.1	0.309385
11.251717	0.1	0.307150
11.253383	0.1	0.305469
11.255050	0.1	0.304272
11.256717	0.1	0.303462
11.258383	0.1	0.302903
11.260050	0.1	0.302470
11.261717	0.1	0.302326
11.263383	0.1	0.302433
11.265050	0.1	0.302000
11.266717	0.1	0.300324
11.268383	0.1	0.297353
11.270050	0.1	0.293213
11.271717	0.1	0.288580
11.273383	0.1	0.284915
11.275050	0.1	0.283495
11.276717	0.1	0.284361
11.278383	0.1	0.286330
11.280050	0.1	0.287862
11.281717	0.1	0.288184
11.283383	0.1	0.287690
11.285050	0.1	0.287532
11.286717	0.1	0.288589
11.288383	0.1	0.290726
11.290050	0.1	0.292961
11.291717	0.1	0.294452
11.293383	0.1	0.295523
11.295050	0.1	0.297506
11.296717	0.1	0.301157
11.298383	0.1	0.305586
11.300050	0.1	0.309064
11.301717	0.1	0.310563
11.303383	0.1	0.310065
11.305050	0.1	0.307928
11.306717	0.1	0.304803
11.308383	0.1	0.301884
11.310050	0.1	0.300640
11.311717	0.1	0.301930
11.313383	0.1	0.305194
11.315050	0.1	0.308747
11.316717	0.1	0.310787
11.318383	0.1	0.310563
11.320050	0.1	0.308906
11.321717	0.1	0.307434
11.323383	0.1	0.306955
11.325050	0.1	0.306899
11.326717	0.1	0.306242
11.328383	0.1	0.304710
11.330050	0.1	0.302885
11.331717	0.1	0.301674
11.333383	0.1	0.301609
11.335050	0.1	0.302424
11.336717	0.1	0.303318
11.338383	0.1	0.303588
11.340050	0.1	0.303155
11.341717	0.1	0.302359
11.343383	0.1	0.301362
11.345050	0.1	0.300147
11.346717	0.1	0.298982
11.348383	0.1	0.298326
11.350050	0.1	0.298456
11.351717	0.1	0.299490
11.353383	0.1	0.301534
11.355050	0.1	0.304389
11.356717	0.1	0.307257
11.358383	0.1	0.309069
11.360050	0.1	0.309260
11.361717	0.1	0.308217
11.363383	0.1	0.307085
11.365050	0.1	0.307458
11.366717	0.1	0.310284
11.368383	0.1	0.314638
11.370050	0.1	0.318503
11.371717	0.1	0.320640
11.373383	0.1	0.321111
11.375050	0.1	0.320743
11.376717	0.1	0.320612
11.378383	0.1	0.321250
11.380050	0.1	0.322228
11.381717	0.1	0.322796
11.383383	0.1	0.322685
11.385050	0.1	0.322056
11.386717	0.1	0.321195
11.388383	0.1	0.320175
11.390050	0.1	0.318973
11.391717	0.1	0.318205
11.393383	0.1	0.318890
11.395050	0.1	0.321199
11.396717	0.1	0.324268
11.398383	0.1	0.327243
11.400050	0.1	0.329795
11.401717	0.1	0.331788
11.403383	0.1	0.333246
11.405050	0.1	0.334536
11.406717	0.1	0.335737
11.408383	0.1	0.335919
11.410050	0.1	0.334140
11.411717	0.1	0.331034
11.413383	0.1	0.328491
11.415050	0.1	0.327816
11.416717	0.1	0.328994
11.418383	0.1	0.331425
11.420050	0.1	0.334363
11.421717	0.1	0.337111
11.423383	0.1	0.339253
11.425050	0.1	0.340459
11.426717	0.1	0.340454
11.428383	0.1	0.339113
11.430050	0.1	0.336356
11.431717	0.1	0.332468
11.433383	0.1	0.328724
11.435050	0.1	0.326885
11.436717	0.1	0.327970
11.438383	0.1	0.331216
11.440050	0.1	0.334214
11.441717	0.1	0.334806
11.443383	0.1	0.332980
11.445050	0.1	0.330410
11.446717	0.1	0.328687
11.448383	0.1	0.328147
11.450050	0.1	0.328063
11.451717	0.1	0.327891
11.453383	0.1	0.328007
11.455050	0.1	0.329232
11.456717	0.1	0.331732
11.458383	0.1	0.334471
11.460050	0.1	0.336245
11.461717	0.1	0.336734
11.463383	0.1	0.336044
11.465050	0.1	0.334186
11.466717	0.1	0.331448
11.468383	0.1	0.328664
11.470050	0.1	0.326759
11.471717	0.1	0.326117
11.473383	0.1	0.326340
11.475050	0.1	0.326494
11.476717	0.1	0.325837
11.478383	0.1	0.324547
11.480050	0.1	0.323378
11.481717	0.1	0.322703
11.483383	0.1	0.322559
11.485050	0.1	0.323206
11.486717	0.1	0.324901
11.488383	0.1	0.327160
11.490050	0.1	0.328813
11.491717	0.1	0.328757
11.493383	0.1	0.326550
11.495050	0.1	0.322587
11.496717	0.1	0.318312
11.498383	0.1	0.315672
11.500050	0.1	0.315444
11.501717	0.1	0.316366
11.503383	0.1	0.316422
11.505050	0.1	0.314503
11.506717	0.1	0.310750
11.508383	0.1	0.306247
11.510050	0.1	0.302512
11.511717	0.1	0.300468
11.513383	0.1	0.299816
11.515050	0.1	0.299690
11.516717	0.1	0.299490
11.518383	0.1	0.299001
11.520050	0.1	0.298326
11.521717	0.1	0.297832
11.523383	0.1	0.297795
11.525050	0.1	0.298163
11.526717	0.1	0.298843
11.528383	0.1	0.299918
11.530050	0.1	0.301511
11.531717	0.1	0.303434
11.533383	0.1	0.305208
11.535050	0.1	0.306456
11.536717	0.1	0.306959
11.538383	0.1	0.306708
11.540050	0.1	0.306056
11.541717	0.1	0.305367
11.543383	0.1	0.304454
11.545050	0.1	0.302861
11.546717	0.1	0.300645
11.548383	0.1	0.298643
11.550050	0.1	0.297944
11.551717	0.1	0.299127
11.553383	0.1	0.301972
11.555050	0.1	0.305702
11.556717	0.1	0.309064
11.558383	0.1	0.310643
11.560050	0.1	0.309772
11.561717	0.1	0.307090
11.563383	0.1	0.304016
11.565050	0.1	0.301958
11.566717	0.1	0.301511
11.568383	0.1	0.302140
11.570050	0.1	0.302726
11.571717	0.1	0.302792
11.573383	0.1	0.302936
11.575050	0.1	0.303811
11.576717	0.1	0.305385
11.578383	0.1	0.307634
11.580050	0.1	0.310433
11.581717	0.1	0.312887
11.583383	0.1	0.314005
11.585050	0.1	0.313753
11.586717	0.1	0.313115
11.588383	0.1	0.313129
11.590050	0.1	0.313702
11.591717	0.1	0.313800
11.593383	0.1	0.312789
11.595050	0.1	0.310866
11.596717	0.1	0.308724
11.598383	0.1	0.307197
11.600050	0.1	0.307211
11.601717	0.1	0.309572
11.603383	0.1	0.314279
11.605050	0.1	0.319979
11.606717	0.1	0.324617
11.608383	0.1	0.327001
11.610050	0.1	0.327616
11.611717	0.1	0.327830
11.613383	0.1	0.328450
11.615050	0.1	0.329497
11.616717	0.1	0.330722
11.618383	0.1	0.331532
11.620050	0.1	0.331136
11.621717	0.1	0.329246
11.623383	0.1	0.326387
11.625050	0.1	0.323448
11.626717	0.1	0.321227
11.628383	0.1	0.320398
11.630050	0.1	0.320999
11.631717	0.1	0.321832
11.633383	0.1	0.321693
11.635050	0.1	0.320929
11.636717	0.1	0.320622
11.638383	0.1	0.321250
11.640050	0.1	0.322806
11.641717	0.1	0.325264
11.643383	0.1	0.328161
11.645050	0.1	0.330294
11.646717	0.1	0.330596
11.648383	0.1	0.329395
11.650050	0.1	0.328287
11.651717	0.1	0.328775
11.653383	0.1	0.331160
11.655050	0.1	0.334443
11.656717	0.1	0.337060
11.658383	0.1	0.338033
11.660050	0.1	0.337632
11.661717	0.1	0.336864
11.663383	0.1	0.336287
11.665050	0.1	0.335900
11.666717	0.1	0.336100
11.668383	0.1	0.337791
11.670050	0.1	0.341302
11.671717	0.1	0.345763
11.673383	0.1	0.349744
11.675050	0.1	0.352398
11.676717	0.1	0.353693
11.678383	0.1	0.353544
11.680050	0.1	0.351495
11.681717	0.1	0.347602
11.683383	0.1	0.342773
11.685050	0.1	0.338452
11.686717	0.1	0.336352
11.688383	0.1	0.337241
11.690050	0.1	0.339816
11.691717	0.1	0.342256
11.693383	0.1	0.343877
11.695050	0.1	0.344613
11.696717	0.1	0.344273
11.698383	0.1	0.342783
11.700050	0.1	0.340492
11.701717	0.1	0.337963
11.703383	0.1	0.335863
11.705050	0.1	0.335015
11.706717	0.1	0.336017
11.708383	0.1	0.338834
11.710050	0.1	0.342848
11.711717	0.1	0.346918
11.713383	0.1	0.349395
11.715050	0.1	0.348799
11.716717	0.1	0.344897
11.718383	0.1	0.338750
11.720050	0.1	0.331788
11.721717	0.1	0.325544
11.723383	0.1	0.321758
11.725050	0.1	0.321558
11.726717	0.1	0.324482
11.728383	0.1	0.328976
11.730050	0.1	0.333227
11.731717	0.1	0.335565
11.733383	0.1	0.335192
11.735050	0.1	0.332710
11.736717	0.1	0.329330
11.738383	0.1	0.326065
11.740050	0.1	0.323630
11.741717	0.1	0.322177
11.743383	0.1	0.320892
11.745050	0.1	0.318624
11.746717	0.1	0.315318
11.748383	0.1	0.312361
11.750050	0.1	0.311253
11.751717	0.1	0.312058
11.753383	0.1	0.313581
11.755050	0.1	0.314852
11.756717	0.1	0.315793
11.758383	0.1	0.316468
11.760050	0.1	0.316706
11.761717	0.1	0.316571
11.763383	0.1	0.316408
11.765050	0.1	0.316286
11.766717	0.1	0.315779
11.768383	0.1	0.314559
11.770050	0.1	0.312719
11.771717	0.1	0.310396
11.773383	0.1	0.307788
11.775050	0.1	0.305213
11.776717	0.1	0.303024
11.778383	0.1	0.301888
11.780050	0.1	0.302526
11.781717	0.1	0.304789
11.783383	0.1	0.307416
11.785050	0.1	0.308780
11.786717	0.1	0.307821
11.788383	0.1	0.304687
11.790050	0.1	0.300901
11.791717	0.1	0.298251
11.793383	0.1	0.297073
11.795050	0.1	0.296407
11.796717	0.1	0.295616
11.798383	0.1	0.294489
11.800050	0.1	0.292822
11.801717	0.1	0.290982
11.803383	0.1	0.290191
11.805050	0.1	0.291443
11.806717	0.1	0.294535
11.808383	0.1	0.298484
11.810050	0.1	0.302410
11.811717	0.1	0.305925
11.813383	0.1	0.308999
11.815050	0.1	0.311425
11.816717	0.1	0.312719
11.818383	0.1	0.312692
11.820050	0.1	0.311714
11.821717	0.1	0.310298
11.823383	0.1	0.308701
11.825050	0.1	0.307034
11.826717	0.1	0.305632
11.828383	0.1	0.305097
11.830050	0.1	0.305902
11.831717	0.1	0.307942
11.833383	0.1	0.310559
11.835050	0.1	0.312827
11.836717	0.1	0.313986
11.838383	0.1	0.313972
11.840050	0.1	0.313381
11.841717	0.1	0.312924
11.843383	0.1	0.313157
11.845050	0.1	0.314009
11.846717	0.1	0.314540
11.848383	0.1	0.313884
11.850050	0.1	0.312491
11.851717	0.1	0.311816
11.853383	0.1	0.312799
11.855050	0.1	0.315174
11.856717	0.1	0.318224
11.858383	0.1	0.321590
11.860050	0.1	0.324957
11.861717	0.1	0.327528
11.863383	0.1	0.328436
11.865050	0.1	0.327639
11.866717	0.1	0.325963
11.868383	0.1	0.324342
11.870050	0.1	0.323127
11.871717	0.1	0.322089
11.873383	0.1	0.320878
11.875050	0.1	0.319700
11.876717	0.1	0.319215
11.878383	0.1	0.319541
11.880050	0.1	0.320068
11.881717	0.1	0.320524
11.883383	0.1	0.321171
11.885050	0.1	0.322061
11.886717	0.1	0.322973
11.888383	0.1	0.323984
11.890050	0.1	0.325558
11.891717	0.1	0.328035
11.893383	0.1	0.331239
11.895050	0.1	0.334512
11.896717	0.1	0.336701
11.898383	0.1	0.336822
11.900050	0.1	0.335290
11.901717	0.1	0.333637
11.903383	0.1	0.332766
11.905050	0.1	0.332533
11.906717	0.1	0.332925
11.908383	0.1	0.334205
11.910050	0.1	0.335961
11.911717	0.1	0.337199
11.913383	0.1	0.337265
11.915050	0.1	0.335989
11.916717	0.1	0.333455
11.918383	0.1	0.330089
11.920050	0.1	0.326848
11.921717	0.1	0.324929
11.923383	0.1	0.325064
11.925050	0.1	0.327243
11.926717	0.1	0.331029
11.928383	0.1	0.335635
11.930050	0.1	0.339784
11.931717	0.1	0.341958
11.933383	0.1	0.341432
11.935050	0.1	0.339039
11.936717	0.1	0.336687
11.938383	0.1	0.336040
11.940050	0.1	0.337223
11.941717	0.1	0.338824
11.943383	0.1	0.339374
11.945050	0.1	0.338675
11.946717	0.1	0.337744
11.948383	0.1	0.337693
11.950050	0.1	0.338750
11.951717	0.1	0.340277
11.953383	0.1	0.341469
11.955050	0.1	0.341837
11.956717	0.1	0.341316
11.958383	0.1	0.340226
11.960050	0.1	0.339216
11.961717	0.1	0.338643
11.963383	0.1	0.338117
11.965050	0.1	0.337060
11.966717	0.1	0.335355
11.968383	0.1	0.333213
11.970050	0.1	0.331076
11.971717	0.1	0.329739
11.973383	0.1	0.329730
11.975050	0.1	0.330615
11.976717	0.1	0.331434
11.978383	0.1	0.331416
11.980050	0.1	0.330452
11.981717	0.1	0.329390
11.983383	0.1	0.329120
11.985050	0.1	0.329404
11.986717	0.1	0.329320
11.988383	0.1	0.328519
11.990050	0.1	0.327509
11.991717	0.1	0.326778
11.993383	0.1	0.326191
11.995050	0.1	0.325693
11.996717	0.1	0.325819
11.998383	0.1	0.326950
12.000050	0.1	0.328766
12.001717	0.1	0.330852
12.003383	0.1	0.333162
12.005050	0.1	0.335448
12.006717	0.1	0.337102
12.008383	0.1	0.337642
12.010050	0.1	0.336897
12.011717	0.1	0.335001
12.013383	0.1	0.332450
12.015050	0.1	0.329758
12.016717	0.1	0.327160
12.018383	0.1	0.324873
12.020050	0.1	0.323071
12.021717	0.1	0.321409
12.023383	0.1	0.319225
12.025050	0.1	0.316235
12.026717	0.1	0.312831
12.028383	0.1	0.309902
12.030050	0.1	0.308375
12.031717	0.1	0.308682
12.033383	0.1	0.310512
12.035050	0.1	0.313134
12.036717	0.1	0.315947
12.038383	0.1	0.318661
12.040050	0.1	0.321032
12.041717	0.1	0.322722
12.043383	0.1	0.323583
12.045050	0.1	0.323728
12.046717	0.1	0.323360
12.048383	0.1	0.322806
12.050050	0.1	0.322741
12.051717	0.1	0.323649
12.053383	0.1	0.325143
12.055050	0.1	0.326401
12.056717	0.1	0.327113
12.058383	0.1	0.327644
12.060050	0.1	0.327928
12.061717	0.1	0.327122
12.063383	0.1	0.324794
12.065050	0.1	0.321665
12.066717	0.1	0.318945
12.068383	0.1	0.317344
12.070050	0.1	0.316827
12.071717	0.1	0.317069
12.073383	0.1	0.317702
12.075050	0.1	0.318442
12.076717	0.1	0.319309
12.078383	0.1	0.320310
12.080050	0.1	0.321274
12.081717	0.1	0.322079
12.083383	0.1	0.322908
12.085050	0.1	0.324212
12.086717	0.1	0.326219
12.088383	0.1	0.328589
12.090050	0.1	0.330983
12.091717	0.1	0.333376
12.093383	0.1	0.335746
12.095050	0.1	0.337814
12.096717	0.1	0.339136
12.098383	0.1	0.339388
12.100050	0.1	0.338699
12.101717	0.1	0.337739
12.103383	0.1	0.337432
12.105050	0.1	0.338010
12.106717	0.1	0.338717
12.108383	0.1	0.338820
12.110050	0.1	0.338242
12.111717	0.1	0.337511
12.113383	0.1	0.337702
12.115050	0.1	0.339877
12.116717	0.1	0.343993
12.118383	0.1	0.348687
12.120050	0.1	0.352394
12.121717	0.1	0.354466
12.123383	0.1	0.355253
12.125050	0.1	0.355439
12.126717	0.1	0.355276
12.128383	0.1	0.354662
12.130050	0.1	0.353768
12.131717	0.1	0.353251
12.133383	0.1	0.353879
12.135050	0.1	0.355793
12.136717	0.1	0.358261
12.138383	0.1	0.360245
12.140050	0.1	0.361013
12.141717	0.1	0.360543
12.143383	0.1	0.359518
12.145050	0.1	0.358885
12.146717	0.1	0.359192
12.148383	0.1	0.360338
12.150050	0.1	0.361828
12.151717	0.1	0.363137
12.153383	0.1	0.364231
12.155050	0.1	0.365865
12.156717	0.1	0.368492
12.158383	0.1	0.371290
12.160050	0.1	0.373116
12.161717	0.1	0.374098
12.163383	0.1	0.375500
12.165050	0.1	0.378108
12.166717	0.1	0.381507
12.168383	0.1	0.384906
12.170050	0.1	0.387761
12.171717	0.1	0.389726
12.173383	0.1	0.390601
12.175050	0.1	0.390452
12.176717	0.1	0.389470
12.178383	0.1	0.387435
12.180050	0.1	0.383919
12.181717	0.1	0.379519
12.183383	0.1	0.375952
12.185050	0.1	0.374671
12.186717	0.1	0.375598
12.188383	0.1	0.377325
12.190050	0.1	0.378592
12.191717	0.1	0.379216
12.193383	0.1	0.379398
12.195050	0.1	0.379006
12.196717	0.1	0.378089
12.198383	0.1	0.377283
12.200050	0.1	0.377088
12.201717	0.1	0.377386
12.203383	0.1	0.377768
12.205050	0.1	0.378010
12.206717	0.1	0.378527
12.208383	0.1	0.379798
12.210050	0.1	0.381679
12.211717	0.1	0.383733
12.213383	0.1	0.385405
12.215050	0.1	0.386299
12.216717	0.1	0.386690
12.218383	0.1	0.387351
12.220050	0.1	0.389088
12.221717	0.1	0.392287
12.223383	0.1	0.396166
12.225050	0.1	0.398783
12.226717	0.1	0.398392
12.228383	0.1	0.394848
12.230050	0.1	0.389675
12.231717	0.1	0.385041
12.233383	0.1	0.382620
12.235050	0.1	0.382857
12.236717	0.1	0.384660
12.238383	0.1	0.386122
12.240050	0.1	0.386038
12.241717	0.1	0.384483
12.243383	0.1	0.381912
12.245050	0.1	0.378643
12.246717	0.1	0.375281
12.248383	0.1	0.372804
12.250050	0.1	0.371835
12.251717	0.1	0.372138
12.253383	0.1	0.372957
12.255050	0.1	0.373707
12.256717	0.1	0.374550
12.258383	0.1	0.376143
12.260050	0.1	0.378839
12.261717	0.1	0.382182
12.263383	0.1	0.385288
12.265050	0.1	0.387644
12.266717	0.1	0.389335
12.268383	0.1	0.390555
12.270050	0.1	0.391216
12.271717	0.1	0.391086
12.273383	0.1	0.390187
12.275050	0.1	0.389041
12.276717	0.1	0.388385
12.278383	0.1	0.388850
12.280050	0.1	0.390620
12.281717	0.1	0.393093
12.283383	0.1	0.395128
12.285050	0.1	0.395770
12.286717	0.1	0.394876
12.288383	0.1	0.393288
12.290050	0.1	0.392245
12.291717	0.1	0.392431
12.293383	0.1	0.393651
12.295050	0.1	0.395272
12.296717	0.1	0.396771
12.298383	0.1	0.397828
12.300050	0.1	0.398410
12.301717	0.1	0.398690
12.303383	0.1	0.398653
12.305050	0.1	0.398178
12.306717	0.1	0.397190
12.308383	0.1	0.395435
12.310050	0.1	0.392576
12.311717	0.1	0.388813
12.313383	0.1	0.385377
12.315050	0.1	0.384036
12.316717	0.1	0.385814
12.318383	0.1	0.389908
12.320050	0.1	0.394117
12.321717	0.1	0.396986
12.323383	0.1	0.398834
12.325050	0.1	0.400427
12.326717	0.1	0.401800
12.328383	0.1	0.402792
12.330050	0.1	0.403859
12.331717	0.1	0.405591
12.333383	0.1	0.407710
12.335050	0.1	0.409395
12.336717	0.1	0.410276
12.338383	0.1	0.410746
12.340050	0.1	0.411351
12.341717	0.1	0.412376
12.343383	0.1	0.413875
12.345050	0.1	0.415538
12.346717	0.1	0.416664
12.348383	0.1	0.416823
12.350050	0.1	0.416189
12.351717	0.1	0.415142
12.353383	0.1	0.413968
12.355050	0.1	0.413093
12.356717	0.1	0.413153
12.358383	0.1	0.414718
12.360050	0.1	0.417898
12.361717	0.1	0.422136
12.363383	0.1	0.426592
12.365050	0.1	0.430653
12.366717	0.1	0.434131
12.368383	0.1	0.437209
12.370050	0.1	0.440101
12.371717	0.1	0.442681
12.373383	0.1	0.444404
12.375050	0.1	0.444632
12.376717	0.1	0.443133
12.378383	0.1	0.440329
12.380050	0.1	0.437060
12.381717	0.1	0.434453
12.383383	0.1	0.433614
12.385050	0.1	0.434783
12.386717	0.1	0.437140
12.388383	0.1	0.439622
12.390050	0.1	0.441726
12.391717	0.1	0.443626
12.393383	0.1	0.445489
12.395050	0.1	0.447189
12.396717	0.1	0.448679
12.398383	0.1	0.450038
12.400050	0.1	0.451277
12.401717	0.1	0.452418
12.403383	0.1	0.453847
12.405050	0.1	0.456003
12.406717	0.1	0.458518
12.408383	0.1	0.460548
12.410050	0.1	0.461903
12.411717	0.1	0.463142
12.413383	0.1	0.464921
12.415050	0.1	0.467421
12.416717	0.1	0.469908
12.418383	0.1	0.471268
12.420050	0.1	0.471342
12.421717	0.1	0.471240
12.423383	0.1	0.472148
12.425050	0.1	0.474276
12.426717	0.1	0.476888
12.428383	0.1	0.478947
12.430050	0.1	0.479813
12.431717	0.1	0.479594
12.433383	0.1	0.479203
12.435050	0.1	0.479855
12.436717	0.1	0.481866
12.438383	0.1	0.484413
12.440050	0.1	0.486774
12.441717	0.1	0.488837
12.443383	0.1	0.490593
12.445050	0.1	0.491962
12.446717	0.1	0.492455
12.448383	0.1	0.491599
12.450050	0.1	0.489913
12.451717	0.1	0.488805
12.453383	0.1	0.489294
12.455050	0.1	0.491138
12.456717	0.1	0.493126
12.458383	0.1	0.494244
12.460050	0.1	0.494285
12.461717	0.1	0.493499
12.463383	0.1	0.492330
12.465050	0.1	0.491361
12.466717	0.1	0.490695
12.468383	0.1	0.489606
12.470050	0.1	0.487729
12.471717	0.1	0.485755
12.473383	0.1	0.484679
12.475050	0.1	0.484968
12.476717	0.1	0.486039
12.478383	0.1	0.486351
12.480050	0.1	0.484847
12.481717	0.1	0.482379
12.483383	0.1	0.480996
12.485050	0.1	0.481755
12.486717	0.1	0.484139
12.488383	0.1	0.487217
12.490050	0.1	0.490332
12.491717	0.1	0.492828
12.493383	0.1	0.494127
12.495050	0.1	0.494276
12.496717	0.1	0.493713
12.498383	0.1	0.492795
12.500050	0.1	0.491939
12.501717	0.1	0.491887
12.503383	0.1	0.493019
12.505050	0.1	0.494439
12.506717	0.1	0.494681
12.508383	0.1	0.493410
12.510050	0.1	0.491631
12.511717	0.1	0.490407
12.513383	0.1	0.490160
12.515050	0.1	0.490611
12.516717	0.1	0.490858
12.518383	0.1	0.490164
12.520050	0.1	0.488763
12.521717	0.1	0.487538
12.523383	0.1	0.487259
12.525050	0.1	0.487859
12.526717	0.1	0.488535
12.528383	0.1	0.488716
12.530050	0.1	0.488488
12.531717	0.1	0.487948
12.533383	0.1	0.486956
12.535050	0.1	0.485671
12.536717	0.1	0.484469
12.538383	0.1	0.482835
12.540050	0.1	0.479538
12.541717	0.1	0.474658
12.543383	0.1	0.470295
12.545050	0.1	0.468851
12.546717	0.1	0.470923
12.548383	0.1	0.475021
12.550050	0.1	0.479189
12.551717	0.1	0.482430
12.553383	0.1	0.484474
12.555050	0.1	0.485308
12.556717	0.1	0.485154
12.558383	0.1	0.484288
12.560050	0.1	0.482798
12.561717	0.1	0.480791
12.563383	0.1	0.478551
12.565050	0.1	0.476288
12.566717	0.1	0.473862
12.568383	0.1	0.470821
12.570050	0.1	0.467058
12.571717	0.1	0.463245
12.573383	0.1	0.460492
12.575050	0.1	0.459589
12.576717	0.1	0.460842
12.578383	0.1	0.464069
12.580050	0.1	0.468567
12.581717	0.1	0.473238
12.583383	0.1	0.476954
12.585050	0.1	0.479259
12.586717	0.1	0.480567
12.588383	0.1	0.481266
12.590050	0.1	0.481177
12.591717	0.1	0.480097
12.593383	0.1	0.478192
12.595050	0.1	0.475827
12.596717	0.1	0.473079
12.598383	0.1	0.470094
12.600050	0.1	0.467789
12.601717	0.1	0.467617
12.603383	0.1	0.470546
12.605050	0.1	0.476339
12.606717	0.1	0.483515
12.608383	0.1	0.490267
12.610050	0.1	0.495478
12.611717	0.1	0.498849
12.613383	0.1	0.500306
12.615050	0.1	0.499887
12.616717	0.1	0.497890
12.618383	0.1	0.494649
12.620050	0.1	0.490481
12.621717	0.1	0.485950
12.623383	0.1	0.481927
12.625050	0.1	0.479468
12.626717	0.1	0.479170
12.628383	0.1	0.480381
12.630050	0.1	0.481587
12.631717	0.1	0.481694
12.633383	0.1	0.480544
12.635050	0.1	0.478551
12.636717	0.1	0.476483
12.638383	0.1	0.475254
12.640050	0.1	0.475300
12.641717	0.1	0.476427
12.643383	0.1	0.477931
12.645050	0.1	0.478774
12.646717	0.1	0.478360
12.648383	0.1	0.476949
12.650050	0.1	0.475105
12.651717	0.1	0.473429
12.653383	0.1	0.472348
12.655050	0.1	0.471668
12.656717	0.1	0.470751
12.658383	0.1	0.469484
12.660050	0.1	0.468423
12.661717	0.1	0.467994
12.663383	0.1	0.468176
12.665050	0.1	0.468967
12.666717	0.1	0.470635
12.668383	0.1	0.472963
12.670050	0.1	0.474895
12.671717	0.1	0.475505
12.673383	0.1	0.474942
12.675050	0.1	0.473964
12.676717	0.1	0.473065
12.678383	0.1	0.472120
12.680050	0.1	0.470825
12.681717	0.1	0.469149
12.683383	0.1	0.467259
12.685050	0.1	0.465270
12.686717	0.1	0.463095
12.688383	0.1	0.460474
12.690050	0.1	0.457307
12.691717	0.1	0.454052
12.693383	0.1	0.451645
12.695050	0.1	0.450877
12.696717	0.1	0.451771
12.698383	0.1	0.453931
12.700050	0.1	0.456930
12.701717	0.1	0.460027
12.703383	0.1	0.462281
12.705050	0.1	0.463002
12.706717	0.1	0.461885
12.708383	0.1	0.459249
12.710050	0.1	0.456036
12.711717	0.1	0.453223
12.713383	0.1	0.451417
12.715050	0.1	0.450653
12.716717	0.1	0.450299
12.718383	0.1	0.449615
12.720050	0.1	0.448236
12.721717	0.1	0.445894
12.723383	0.1	0.442476
12.725050	0.1	0.438401
12.726717	0.1	0.434532
12.728383	0.1	0.431691
12.730050	0.1	0.430336
12.731717	0.1	0.430681
12.733383	0.1	0.432385
12.735050	0.1	0.433936
12.736717	0.1	0.433577
12.738383	0.1	0.431170
12.740050	0.1	0.428143
12.741717	0.1	0.425535
12.743383	0.1	0.423077
12.745050	0.1	0.420134
12.746717	0.1	0.416781
12.748383	0.1	0.413670
12.750050	0.1	0.411356
12.751717	0.1	0.409931
12.753383	0.1	0.409312
12.755050	0.1	0.409377
12.756717	0.1	0.409740
12.758383	0.1	0.409880
12.760050	0.1	0.409586
12.761717	0.1	0.408958
12.763383	0.1	0.408022
12.765050	0.1	0.406383
12.766717	0.1	0.403249
12.768383	0.1	0.398643
12.770050	0.1	0.394168
12.771717	0.1	0.391719
12.773383	0.1	0.391593
12.775050	0.1	0.392306
12.776717	0.1	0.392236
12.778383	0.1	0.391076
12.780050	0.1	0.389572
12.781717	0.1	0.388273
12.783383	0.1	0.387207
12.785050	0.1	0.386396
12.786717	0.1	0.385856
12.788383	0.1	0.385507
12.790050	0.1	0.385335
12.791717	0.1	0.385386
12.793383	0.1	0.385772
12.795050	0.1	0.386368
12.796717	0.1	0.386541
12.798383	0.1	0.385721
12.800050	0.1	0.384008
12.801717	0.1	0.382061
12.803383	0.1	0.380492
12.805050	0.1	0.379388
12.806717	0.1	0.378476
12.808383	0.1	0.377544
12.810050	0.1	0.376548
12.811717	0.1	0.375500
12.813383	0.1	0.374629
12.815050	0.1	0.374382
12.816717	0.1	0.374932
12.818383	0.1	0.375980
12.820050	0.1	0.376888
12.821717	0.1	0.376948
12.823383	0.1	0.375817
12.825050	0.1	0.373889
12.826717	0.1	0.372203
12.828383	0.1	0.371630
12.830050	0.1	0.372264
12.831717	0.1	0.373726
12.833383	0.1	0.375686
12.835050	0.1	0.377838
12.836717	0.1	0.379854
12.838383	0.1	0.381460
12.840050	0.1	0.382829
12.841717	0.1	0.384524
12.843383	0.1	0.386448
12.845050	0.1	0.387412
12.846717	0.1	0.386694
12.848383	0.1	0.385186
12.850050	0.1	0.384287
12.851717	0.1	0.384636
12.853383	0.1	0.386117
12.855050	0.1	0.388254
12.856717	0.1	0.390136
12.858383	0.1	0.390704
12.860050	0.1	0.389740
12.861717	0.1	0.388208
12.863383	0.1	0.386969
12.865050	0.1	0.386126
12.866717	0.1	0.385768
12.868383	0.1	0.386275
12.870050	0.1	0.387644
12.871717	0.1	0.389437
12.873383	0.1	0.391253
12.875050	0.1	0.392827
12.876717	0.1	0.393661
12.878383	0.1	0.393409
12.880050	0.1	0.392399
12.881717	0.1	0.391263
12.883383	0.1	0.390275
12.885050	0.1	0.389535
12.886717	0.1	0.389675
12.888383	0.1	0.391402
12.890050	0.1	0.394424
12.891717	0.1	0.397745
12.893383	0.1	0.400590
12.895050	0.1	0.402485
12.896717	0.1	0.403151
12.898383	0.1	0.402597
12.900050	0.1	0.401121
12.901717	0.1	0.399305
12.903383	0.1	0.397577
12.905050	0.1	0.396091
12.906717	0.1	0.395007
12.908383	0.1	0.394289
12.910050	0.1	0.393768
12.911717	0.1	0.393530
12.913383	0.1	0.393889
12.915050	0.1	0.395156
12.916717	0.1	0.397433
12.918383	0.1	0.400250
12.920050	0.1	0.402648
12.921717	0.1	0.403845
12.923383	0.1	0.403691
12.925050	0.1	0.402560
12.926717	0.1	0.400962
12.928383	0.1	0.399081
12.930050	0.1	0.396920
12.931717	0.1	0.394927
12.933383	0.1	0.393866
12.935050	0.1	0.393945
12.936717	0.1	0.394532
12.938383	0.1	0.395100
12.940050	0.1	0.395831
12.941717	0.1	0.396855
12.943383	0.1	0.397749
12.945050	0.1	0.397880
12.946717	0.1	0.396618
12.948383	0.1	0.393912
12.950050	0.1	0.390550
12.951717	0.1	0.387221
12.953383	0.1	0.384101
12.955050	0.1	0.381535
12.956717	0.1	0.379854
12.958383	0.1	0.378457
12.960050	0.1	0.376441
12.961717	0.1	0.373987
12.963383	0.1	0.371933
12.965050	0.1	0.370545
12.966717	0.1	0.369656
12.968383	0.1	0.369195
12.970050	0.1	0.369083
12.971717	0.1	0.369111
12.973383	0.1	0.369437
12.975050	0.1	0.370569
12.976717	0.1	0.372441
12.978383	0.1	0.373931
12.980050	0.1	0.373614
12.981717	0.1	0.370857
12.983383	0.1	0.366424
12.985050	0.1	0.361954
12.986717	0.1	0.358596
12.988383	0.1	0.356594
12.990050	0.1	0.355975
12.991717	0.1	0.356385
12.993383	0.1	0.356762
12.995050	0.1	0.356245
12.996717	0.1	0.354764
12.998383	0.1	0.352715
13.000050	0.1	0.350825
13.001717	0.1	0.349507
13.003383	0.1	0.348194
13.005050	0.1	0.346261
13.006717	0.1	0.344217
13.008383	0.1	0.342964
13.010050	0.1	0.342531
13.011717	0.1	0.342256
13.013383	0.1	0.341907
13.015050	0.1	0.341744
13.016717	0.1	0.341511
13.018383	0.1	0.340492
13.020050	0.1	0.338559
13.021717	0.1	0.336529
13.023383	0.1	0.335476
13.025050	0.1	0.335886
13.026717	0.1	0.337488
13.028383	0.1	0.339495
13.030050	0.1	0.340925
13.031717	0.1	0.341432
13.033383	0.1	0.341483
13.035050	0.1	0.341227
13.036717	0.1	0.340291
13.038383	0.1	0.338564
13.040050	0.1	0.336356
13.041717	0.1	0.333926
13.043383	0.1	0.331379
13.045050	0.1	0.328873
13.046717	0.1	0.326899
13.048383	0.1	0.326340
13.050050	0.1	0.327621
13.051717	0.1	0.330014
13.053383	0.1	0.332361
13.055050	0.1	0.334214
13.056717	0.1	0.335774
13.058383	0.1	0.336841
13.060050	0.1	0.336799
13.061717	0.1	0.335472
13.063383	0.1	0.333302
13.065050	0.1	0.330945
13.066717	0.1	0.328994
13.068383	0.1	0.327593
13.070050	0.1	0.326470
13.071717	0.1	0.325278
13.073383	0.1	0.323956
13.075050	0.1	0.323057
13.076717	0.1	0.323541
13.078383	0.1	0.325860
13.080050	0.1	0.329204
13.081717	0.1	0.331942
13.083383	0.1	0.333041
13.085050	0.1	0.332668
13.086717	0.1	0.331718
13.088383	0.1	0.330843
13.090050	0.1	0.329851
13.091717	0.1	0.328319
13.093383	0.1	0.326531
13.095050	0.1	0.325432
13.096717	0.1	0.325902
13.098383	0.1	0.327788
13.100050	0.1	0.329926
13.101717	0.1	0.331495
13.103383	0.1	0.332678
13.105050	0.1	0.334042
13.106717	0.1	0.335933
13.108383	0.1	0.338140
13.110050	0.1	0.339756
13.111717	0.1	0.339700
13.113383	0.1	0.337772
13.115050	0.1	0.334969
13.116717	0.1	0.332552
13.118383	0.1	0.331220
13.120050	0.1	0.331192
13.121717	0.1	0.332328
13.123383	0.1	0.333874
13.125050	0.1	0.334997
13.126717	0.1	0.335635
13.128383	0.1	0.336226
13.130050	0.1	0.336743
13.131717	0.1	0.336678
13.133383	0.1	0.336282
13.135050	0.1	0.336724
13.136717	0.1	0.338601
13.138383	0.1	0.341269
13.140050	0.1	0.344040
13.141717	0.1	0.346890
13.143383	0.1	0.350019
13.145050	0.1	0.353316
13.146717	0.1	0.356250
13.148383	0.1	0.358028
13.150050	0.1	0.358056
13.151717	0.1	0.356450
13.153383	0.1	0.353805
13.155050	0.1	0.350657
13.156717	0.1	0.347546
13.158383	0.1	0.344971
13.160050	0.1	0.343090
13.161717	0.1	0.341865
13.163383	0.1	0.341269
13.165050	0.1	0.341302
13.166717	0.1	0.342098
13.168383	0.1	0.344119
13.170050	0.1	0.347770
13.171717	0.1	0.352338
13.173383	0.1	0.356170
13.175050	0.1	0.358582
13.176717	0.1	0.360184
13.178383	0.1	0.361404
13.180050	0.1	0.362098
13.181717	0.1	0.362122
13.183383	0.1	0.361744
13.185050	0.1	0.362480
13.186717	0.1	0.368329
13.188383	0.1	0.386639
13.190050	0.1	0.426159
13.191717	0.1	0.491794
13.193383	0.1	0.580866
13.195050	0.1	0.684322
13.196717	0.1	0.790753
13.198383	0.1	0.889376
13.200050	0.1	0.971020
13.201717	0.1	1.029610
13.203383	0.1	1.064483
13.205050	0.1	1.079491
13.206717	0.1	1.078304
13.208383	0.1	1.060558
13.210050	0.1	1.024036
13.211717	0.1	0.969935
13.213383	0.1	0.903420
13.215050	0.1	0.829743
13.216717	0.1	0.752560
13.218383	0.1	0.675293
13.220050	0.1	0.602230
13.221717	0.1	0.537736
13.223383	0.1	0.484870
13.225050	0.1	0.444902
13.226717	0.1	0.417084
13.228383	0.1	0.398858
13.230050	0.1	0.387453
13.231717	0.1	0.381013
13.233383	0.1	0.378131
13.235050	0.1	0.377581
13.236717	0.1	0.378750
13.238383	0.1	0.381218
13.240050	0.1	0.384166
13.241717	0.1	0.386499
13.243383	0.1	0.387090
13.245050	0.1	0.384962
13.246717	0.1	0.380017
13.248383	0.1	0.373572
13.250050	0.1	0.367831
13.251717	0.1	0.364655
13.253383	0.1	0.364268
13.255050	0.1	0.365116
13.256717	0.1	0.365479
13.258383	0.1	0.365051
13.260050	0.1	0.364557
13.261717	0.1	0.364501
13.263383	0.1	0.364995
13.265050	0.1	0.366168
13.266717	0.1	0.367798
13.268383	0.1	0.368687
13.270050	0.1	0.367225
13.271717	0.1	0.362559
13.273383	0.1	0.355309
13.275050	0.1	0.347239
13.276717	0.1	0.339746
13.278383	0.1	0.333162
13.280050	0.1	0.327798
13.281717	0.1	0.324221
13.283383	0.1	0.322307
13.285050	0.1	0.321204
13.286717	0.1	0.320524
13.288383	0.1	0.320682
13.290050	0.1	0.322061
13.291717	0.1	0.324259
13.293383	0.1	0.326266
13.295050	0.1	0.327337
13.296717	0.1	0.327486
13.298383	0.1	0.327290
13.300050	0.1	0.327863
13.301717	0.1	0.330433
13.303383	0.1	0.335141
13.305050	0.1	0.340608
13.306717	0.1	0.345125
13.308383	0.1	0.347914
13.310050	0.1	0.348822
13.311717	0.1	0.347653
13.313383	0.1	0.344818
13.315050	0.1	0.341902
13.316717	0.1	0.340599
13.318383	0.1	0.341455
13.320050	0.1	0.343593
13.321717	0.1	0.345404
13.323383	0.1	0.345926
13.325050	0.1	0.345604
13.326717	0.1	0.345372
13.328383	0.1	0.345246
13.330050	0.1	0.344585
13.331717	0.1	0.343360
13.333383	0.1	0.342494
13.335050	0.1	0.342852
13.336717	0.1	0.344380
13.338383	0.1	0.346354
13.340050	0.1	0.348114
13.341717	0.1	0.349246
13.343383	0.1	0.349530
13.345050	0.1	0.349320
13.346717	0.1	0.349674
13.348383	0.1	0.351565
13.350050	0.1	0.354992
13.351717	0.1	0.358857
13.353383	0.1	0.361656
13.355050	0.1	0.362569
13.356717	0.1	0.362028
13.358383	0.1	0.361246
13.360050	0.1	0.361232
13.361717	0.1	0.362387
13.363383	0.1	0.364641
13.365050	0.1	0.367579
13.366717	0.1	0.370373
13.368383	0.1	0.372143
13.370050	0.1	0.372534
13.371717	0.1	0.371761
13.373383	0.1	0.370084
13.375050	0.1	0.367817
13.376717	0.1	0.365432
13.378383	0.1	0.363509
13.380050	0.1	0.362825
13.381717	0.1	0.364068
13.383383	0.1	0.367183
13.385050	0.1	0.371393
13.386717	0.1	0.375826
13.388383	0.1	0.379966
13.390050	0.1	0.383402
13.391717	0.1	0.385460
13.393383	0.1	0.385838
13.395050	0.1	0.385400
13.396717	0.1	0.385405
13.398383	0.1	0.386243
13.400050	0.1	0.387225
13.401717	0.1	0.387393
13.403383	0.1	0.386178
13.405050	0.1	0.383495
13.406717	0.1	0.379798
13.408383	0.1	0.376361
13.410050	0.1	0.374713
13.411717	0.1	0.375286
13.413383	0.1	0.377074
13.415050	0.1	0.378834
13.416717	0.1	0.380087
13.418383	0.1	0.380860
13.420050	0.1	0.381242
13.421717	0.1	0.381577
13.423383	0.1	0.382341
13.425050	0.1	0.383547
13.426717	0.1	0.385060
13.428383	0.1	0.387090
13.430050	0.1	0.389838
13.431717	0.1	0.393051
13.433383	0.1	0.396091
13.435050	0.1	0.398308
13.436717	0.1	0.399430
13.438383	0.1	0.399677
13.440050	0.1	0.399482
13.441717	0.1	0.399137
13.443383	0.1	0.398718
13.445050	0.1	0.398480
13.446717	0.1	0.399002
13.448383	0.1	0.400478
13.450050	0.1	0.402322
13.451717	0.1	0.403901
13.453383	0.1	0.405083
13.455050	0.1	0.406154
13.456717	0.1	0.407533
13.458383	0.1	0.409097
13.460050	0.1	0.409926
13.461717	0.1	0.409354
13.463383	0.1	0.408003
13.465050	0.1	0.407188
13.466717	0.1	0.407659
13.468383	0.1	0.408804
13.470050	0.1	0.409186
13.471717	0.1	0.408143
13.473383	0.1	0.406187
13.475050	0.1	0.403845
13.476717	0.1	0.401088
13.478383	0.1	0.398005
13.480050	0.1	0.395291
13.481717	0.1	0.393656
13.483383	0.1	0.393423
13.485050	0.1	0.394625
13.486717	0.1	0.396715
13.488383	0.1	0.398504
13.490050	0.1	0.398965
13.491717	0.1	0.397605
13.493383	0.1	0.394718
13.495050	0.1	0.391440
13.496717	0.1	0.388818
13.498383	0.1	0.387034
13.500050	0.1	0.385935
13.501717	0.1	0.385200
13.503383	0.1	0.384371
13.505050	0.1	0.383141
13.506717	0.1	0.381614
13.508383	0.1	0.380501
13.510050	0.1	0.380613
13.511717	0.1	0.382015
13.513383	0.1	0.383989
13.515050	0.1	0.385605
13.516717	0.1	0.386285
13.518383	0.1	0.386070
13.520050	0.1	0.385419
13.521717	0.1	0.384767
13.523383	0.1	0.383998
13.525050	0.1	0.382666
13.526717	0.1	0.380883
13.528383	0.1	0.379332
13.530050	0.1	0.378476
13.531717	0.1	0.378536
13.533383	0.1	0.379537
13.535050	0.1	0.381041
13.536717	0.1	0.382443
13.538383	0.1	0.383542
13.540050	0.1	0.384683
13.541717	0.1	0.386257
13.543383	0.1	0.388208
13.545050	0.1	0.389996
13.546717	0.1	0.391123
13.548383	0.1	0.391500
13.550050	0.1	0.391286
13.551717	0.1	0.390410
13.553383	0.1	0.388478
13.555050	0.1	0.385256
13.556717	0.1	0.381595
13.558383	0.1	0.379155
13.560050	0.1	0.378937
13.561717	0.1	0.380729
13.563383	0.1	0.383863
13.565050	0.1	0.387444
13.566717	0.1	0.390476
13.568383	0.1	0.392203
13.570050	0.1	0.392143
13.571717	0.1	0.390215
13.573383	0.1	0.387221
13.575050	0.1	0.384622
13.576717	0.1	0.383458
13.578383	0.1	0.383537
13.580050	0.1	0.383817
13.581717	0.1	0.383672
13.583383	0.1	0.383630
13.585050	0.1	0.384590
13.586717	0.1	0.386480
13.588383	0.1	0.388240
13.590050	0.1	0.389162
13.591717	0.1	0.389665
13.593383	0.1	0.390434
13.595050	0.1	0.391370
13.596717	0.1	0.391994
13.598383	0.1	0.392133
13.600050	0.1	0.391626
13.601717	0.1	0.390243
13.603383	0.1	0.388664
13.605050	0.1	0.388627
13.606717	0.1	0.391314
13.608383	0.1	0.395984
13.610050	0.1	0.400529
13.611717	0.1	0.403160
13.613383	0.1	0.403253
13.615050	0.1	0.401014
13.616717	0.1	0.397274
13.618383	0.1	0.393577
13.620050	0.1	0.391384
13.621717	0.1	0.391114
13.623383	0.1	0.392497
13.625050	0.1	0.395365
13.626717	0.1	0.399426
13.628383	0.1	0.403589
13.630050	0.1	0.406462
13.631717	0.1	0.407668
13.633383	0.1	0.408059
13.635050	0.1	0.408469
13.636717	0.1	0.408967
13.638383	0.1	0.409405
13.640050	0.1	0.410043
13.641717	0.1	0.411249
13.643383	0.1	0.412902
13.645050	0.1	0.414625
13.646717	0.1	0.416404
13.648383	0.1	0.418159
13.650050	0.1	0.419510
13.651717	0.1	0.420068
13.653383	0.1	0.419542
13.655050	0.1	0.418071
13.656717	0.1	0.416180
13.658383	0.1	0.414043
13.660050	0.1	0.411868
13.661717	0.1	0.410383
13.663383	0.1	0.409824
13.665050	0.1	0.409526
13.666717	0.1	0.409163
13.668383	0.1	0.409251
13.670050	0.1	0.410201
13.671717	0.1	0.411649
13.673383	0.1	0.413149
13.675050	0.1	0.414965
13.676717	0.1	0.417731
13.678383	0.1	0.421572
13.680050	0.1	0.425964
13.681717	0.1	0.429973
13.683383	0.1	0.432525
13.685050	0.1	0.432883
13.686717	0.1	0.431244
13.688383	0.1	0.428762
13.690050	0.1	0.426727
13.691717	0.1	0.425549
13.693383	0.1	0.424869
13.695050	0.1	0.424297
13.696717	0.1	0.423822
13.698383	0.1	0.423598
13.700050	0.1	0.423668
13.701717	0.1	0.423957
13.703383	0.1	0.424050
13.705050	0.1	0.423416
13.706717	0.1	0.421801
13.708383	0.1	0.418951
13.710050	0.1	0.414615
13.711717	0.1	0.409218
13.713383	0.1	0.404236
13.715050	0.1	0.401251
13.716717	0.1	0.400417
13.718383	0.1	0.400571
13.720050	0.1	0.400860
13.721717	0.1	0.401358
13.723383	0.1	0.402182
13.725050	0.1	0.403118
13.726717	0.1	0.404045
13.728383	0.1	0.404799
13.730050	0.1	0.405167
13.731717	0.1	0.405409
13.733383	0.1	0.405991
13.735050	0.1	0.406583
13.736717	0.1	0.406257
13.738383	0.1	0.404501
13.740050	0.1	0.401679
13.741717	0.1	0.398662
13.743383	0.1	0.395994
13.745050	0.1	0.393782
13.746717	0.1	0.392133
13.748383	0.1	0.390634
13.750050	0.1	0.388124
13.751717	0.1	0.384152
13.753383	0.1	0.379747
13.755050	0.1	0.376478
13.756717	0.1	0.375463
13.758383	0.1	0.376799
13.760050	0.1	0.379579
13.761717	0.1	0.382653
13.763383	0.1	0.385344
13.765050	0.1	0.387346
13.766717	0.1	0.388431
13.768383	0.1	0.388441
13.770050	0.1	0.387477
13.771717	0.1	0.385926
13.773383	0.1	0.384273
13.775050	0.1	0.382438
13.776717	0.1	0.380008
13.778383	0.1	0.377200
13.780050	0.1	0.374620
13.781717	0.1	0.372552
13.783383	0.1	0.370918
13.785050	0.1	0.369386
13.786717	0.1	0.367900
13.788383	0.1	0.367379
13.790050	0.1	0.368939
13.791717	0.1	0.372287
13.793383	0.1	0.375859
13.795050	0.1	0.378392
13.796717	0.1	0.379356
13.798383	0.1	0.378354
13.800050	0.1	0.375463
13.801717	0.1	0.371835
13.803383	0.1	0.369130
13.805050	0.1	0.368133
13.806717	0.1	0.367989
13.808383	0.1	0.367155
13.810050	0.1	0.365265
13.811717	0.1	0.363486
13.813383	0.1	0.362792
13.815050	0.1	0.362643
13.816717	0.1	0.361893
13.818383	0.1	0.360212
13.820050	0.1	0.358350
13.821717	0.1	0.357451
13.823383	0.1	0.357954
13.825050	0.1	0.359267
13.826717	0.1	0.360645
13.828383	0.1	0.361991
13.830050	0.1	0.363919
13.831717	0.1	0.367090
13.833383	0.1	0.371370
13.835050	0.1	0.375686
13.836717	0.1	0.378643
13.838383	0.1	0.379342
13.840050	0.1	0.377879
13.841717	0.1	0.374820
13.843383	0.1	0.370825
13.845050	0.1	0.367016
13.846717	0.1	0.364524
13.848383	0.1	0.363626
13.850050	0.1	0.364017
13.851717	0.1	0.365069
13.853383	0.1	0.365991
13.855050	0.1	0.366592
13.856717	0.1	0.367309
13.858383	0.1	0.368524
13.860050	0.1	0.370280
13.861717	0.1	0.372492
13.863383	0.1	0.375072
13.865050	0.1	0.377796
13.866717	0.1	0.380310
13.868383	0.1	0.382364
13.870050	0.1	0.383565
13.871717	0.1	0.383221
13.873383	0.1	0.381148
13.875050	0.1	0.378285
13.876717	0.1	0.376063
13.878383	0.1	0.375439
13.880050	0.1	0.376436
13.881717	0.1	0.378476
13.883383	0.1	0.380953
13.885050	0.1	0.383658
13.886717	0.1	0.386550
13.888383	0.1	0.389284
13.890050	0.1	0.391207
13.891717	0.1	0.391873
13.893383	0.1	0.391477
13.895050	0.1	0.390578
13.896717	0.1	0.389377
13.898383	0.1	0.387803
13.900050	0.1	0.386504
13.901717	0.1	0.387030
13.903383	0.1	0.390667
13.905050	0.1	0.396902
13.906717	0.1	0.403007
13.908383	0.1	0.405796
13.910050	0.1	0.404157
13.911717	0.1	0.399607
13.913383	0.1	0.394764
13.915050	0.1	0.391817
13.916717	0.1	0.391672
13.918383	0.1	0.393637
13.920050	0.1	0.395984
13.921717	0.1	0.397107
13.923383	0.1	0.396315
13.925050	0.1	0.394005
13.926717	0.1	0.391477
13.928383	0.1	0.390206
13.930050	0.1	0.390857
13.931717	0.1	0.392962
13.933383	0.1	0.395500
13.935050	0.1	0.397596
13.936717	0.1	0.398834
13.938383	0.1	0.399342
13.940050	0.1	0.399631
13.941717	0.1	0.400185
13.943383	0.1	0.401060
13.945050	0.1	0.401945
13.946717	0.1	0.402252
13.948383	0.1	0.401475
13.950050	0.1	0.399738
13.951717	0.1	0.397861
13.953383	0.1	0.396473
13.955050	0.1	0.395621
13.956717	0.1	0.395346
13.958383	0.1	0.395812
13.960050	0.1	0.396706
13.961717	0.1	0.397475
13.963383	0.1	0.398140
13.965050	0.1	0.399011
13.966717	0.1	0.399593
13.968383	0.1	0.398825
13.970050	0.1	0.396413
13.971717	0.1	0.393372
13.973383	0.1	0.391146
13.975050	0.1	0.390457
13.976717	0.1	0.391398
13.978383	0.1	0.393875
13.980050	0.1	0.397409
13.981717	0.1	0.400636
13.983383	0.1	0.401554
13.985050	0.1	0.398778
13.986717	0.1	0.392906
13.988383	0.1	0.386285
13.990050	0.1	0.381437
13.991717	0.1	0.379835
13.993383	0.1	0.381465
13.995050	0.1	0.385242
13.996717	0.1	0.389605
13.998383	0.1	0.392799
14.000050	0.1	0.393316
14.001717	0.1	0.390774
14.003383	0.1	0.386043
14.005050	0.1	0.380613
14.006717	0.1	0.376049
14.008383	0.1	0.373516
14.010050	0.1	0.373255
14.011717	0.1	0.374457
14.013383	0.1	0.375859
14.015050	0.1	0.376850
14.016717	0.1	0.377684
14.018383	0.1	0.378643
14.020050	0.1	0.379561
14.021717	0.1	0.379928
14.023383	0.1	0.379258
14.025050	0.1	0.377488
14.026717	0.1	0.375002
14.028383	0.1	0.372268
14.030050	0.1	0.369763
14.031717	0.1	0.367826
14.033383	0.1	0.366713
14.035050	0.1	0.366555
14.036717	0.1	0.367146
14.038383	0.1	0.368045
14.040050	0.1	0.368808
14.041717	0.1	0.368976
14.043383	0.1	0.368510
14.045050	0.1	0.368096
14.046717	0.1	0.368264
14.048383	0.1	0.368683
14.050050	0.1	0.368408
14.051717	0.1	0.366759
14.053383	0.1	0.364124
14.055050	0.1	0.361884
14.056717	0.1	0.361227
14.058383	0.1	0.362410
14.060050	0.1	0.365092
14.061717	0.1	0.368715
14.063383	0.1	0.372534
14.065050	0.1	0.375565
14.066717	0.1	0.376678
14.068383	0.1	0.375411
14.070050	0.1	0.372585
14.071717	0.1	0.369721
14.073383	0.1	0.368007
14.075050	0.1	0.367747
14.076717	0.1	0.368524
14.078383	0.1	0.369777
14.080050	0.1	0.371039
14.081717	0.1	0.371933
14.083383	0.1	0.372231
14.085050	0.1	0.371751
14.086717	0.1	0.370038
14.088383	0.1	0.366974
14.090050	0.1	0.363924
14.091717	0.1	0.362941
14.093383	0.1	0.364543
14.095050	0.1	0.367193
14.096717	0.1	0.369130
14.098383	0.1	0.369814
14.100050	0.1	0.369567
14.101717	0.1	0.368967
14.103383	0.1	0.369083
14.105050	0.1	0.371146
14.106717	0.1	0.375342
14.108383	0.1	0.380306
14.110050	0.1	0.384110
14.111717	0.1	0.385595
14.113383	0.1	0.384809
14.115050	0.1	0.382452
14.116717	0.1	0.379295
14.118383	0.1	0.376338
14.120050	0.1	0.374662
14.121717	0.1	0.374913
14.123383	0.1	0.377074
14.125050	0.1	0.380459
14.126717	0.1	0.384026
14.128383	0.1	0.387044
14.130050	0.1	0.389498
14.131717	0.1	0.391765
14.133383	0.1	0.393987
14.135050	0.1	0.396101
14.136717	0.1	0.398108
14.138383	0.1	0.399984
14.140050	0.1	0.401502
14.141717	0.1	0.402182
14.143383	0.1	0.401717
14.145050	0.1	0.400478
14.146717	0.1	0.399076
14.148383	0.1	0.397931
14.150050	0.1	0.397400
14.151717	0.1	0.397544
14.153383	0.1	0.398145
14.155050	0.1	0.399146
14.156717	0.1	0.400678
14.158383	0.1	0.402723
14.160050	0.1	0.405074
14.161717	0.1	0.407668
14.163383	0.1	0.410322
14.165050	0.1	0.412106
14.166717	0.1	0.412078
14.168383	0.1	0.410629
14.170050	0.1	0.409372
14.171717	0.1	0.409572
14.173383	0.1	0.411286
14.175050	0.1	0.413554
14.176717	0.1	0.415100
14.178383	0.1	0.415095
14.180050	0.1	0.413703
14.181717	0.1	0.411975
14.183383	0.1	0.411058
14.185050	0.1	0.411561
14.186717	0.1	0.413628
14.188383	0.1	0.417163
14.190050	0.1	0.421824
14.191717	0.1	0.426704
14.193383	0.1	0.430425
14.195050	0.1	0.432022
14.196717	0.1	0.431398
14.198383	0.1	0.428958
14.200050	0.1	0.425526
14.201717	0.1	0.422238
14.203383	0.1	0.419901
14.205050	0.1	0.418378
14.206717	0.1	0.416962
14.208383	0.1	0.415081
14.210050	0.1	0.412832
14.211717	0.1	0.411216
14.213383	0.1	0.410960
14.215050	0.1	0.411361
14.216717	0.1	0.411505
14.218383	0.1	0.411766
14.220050	0.1	0.412902
14.221717	0.1	0.414583
14.223383	0.1	0.415421
14.225050	0.1	0.414145
14.226717	0.1	0.410667
14.228383	0.1	0.406294
14.230050	0.1	0.402723
14.231717	0.1	0.400771
14.233383	0.1	0.400208
14.235050	0.1	0.400543
14.236717	0.1	0.401386
14.238383	0.1	0.402480
14.240050	0.1	0.403896
14.241717	0.1	0.405586
14.243383	0.1	0.407067
14.245050	0.1	0.407966
14.246717	0.1	0.408352
14.248383	0.1	0.408180
14.250050	0.1	0.407179
14.251717	0.1	0.405540
14.253383	0.1	0.403910
14.255050	0.1	0.402755
14.256717	0.1	0.402294
14.258383	0.1	0.402755
14.260050	0.1	0.403901
14.261717	0.1	0.404753
14.263383	0.1	0.404245
14.265050	0.1	0.401884
14.266717	0.1	0.398108
14.268383	0.1	0.394182
14.270050	0.1	0.391346
14.271717	0.1	0.390285
14.273383	0.1	0.391277
14.275050	0.1	0.394005
14.276717	0.1	0.397209
14.278383	0.1	0.399328
14.280050	0.1	0.399863
14.281717	0.1	0.399635
14.283383	0.1	0.399789
14.285050	0.1	0.400990
14.286717	0.1	0.402853
14.288383	0.1	0.403924
14.290050	0.1	0.403081
14.291717	0.1	0.400771
14.293383	0.1	0.398476
14.295050	0.1	0.397158
14.296717	0.1	0.396599
14.298383	0.1	0.396022
14.300050	0.1	0.394923
14.301717	0.1	0.393605
14.303383	0.1	0.392902
14.305050	0.1	0.393335
14.306717	0.1	0.394764
14.308383	0.1	0.396827
14.310050	0.1	0.399146
14.311717	0.1	0.401018
14.313383	0.1	0.401563
14.315050	0.1	0.400599
14.316717	0.1	0.399039
14.318383	0.1	0.398238
14.320050	0.1	0.398783
14.321717	0.1	0.400264
14.323383	0.1	0.402252
14.325050	0.1	0.404720
14.326717	0.1	0.407430
14.328383	0.1	0.409386
14.330050	0.1	0.409442
14.331717	0.1	0.407635
14.333383	0.1	0.405451
14.335050	0.1	0.404748
14.336717	0.1	0.406201
14.338383	0.1	0.409032
14.340050	0.1	0.412078
14.341717	0.1	0.414625
14.343383	0.1	0.416311
14.345050	0.1	0.416706
14.346717	0.1	0.415687
14.348383	0.1	0.414224
14.350050	0.1	0.413647
14.351717	0.1	0.414327
14.353383	0.1	0.415915
14.355050	0.1	0.418043
14.356717	0.1	0.420180
14.358383	0.1	0.421749
14.360050	0.1	0.422937
14.361717	0.1	0.424581
14.363383	0.1	0.426755
14.365050	0.1	0.428385
14.366717	0.1	0.428413
14.368383	0.1	0.426695
14.370050	0.1	0.423966
14.371717	0.1	0.421400
14.373383	0.1	0.420166
14.375050	0.1	0.420893
14.376717	0.1	0.423105
14.378383	0.1	0.425815
14.380050	0.1	0.428450
14.381717	0.1	0.430509
14.383383	0.1	0.431277
14.385050	0.1	0.430467
14.386717	0.1	0.428609
14.388383	0.1	0.426471
14.390050	0.1	0.424399
14.391717	0.1	0.422453
14.393383	0.1	0.421046
14.395050	0.1	0.420739
14.396717	0.1	0.421661
14.398383	0.1	0.423598
14.400050	0.1	0.426215
14.401717	0.1	0.429032
14.403383	0.1	0.431510
14.405050	0.1	0.433326
14.406717	0.1	0.434360
14.408383	0.1	0.434755
14.410050	0.1	0.435058
14.411717	0.1	0.435770
14.413383	0.1	0.437000
14.415050	0.1	0.438704
14.416717	0.1	0.440814
14.418383	0.1	0.443109
14.420050	0.1	0.445140
14.421717	0.1	0.446541
14.423383	0.1	0.447282
14.425050	0.1	0.447724
14.426717	0.1	0.448585
14.428383	0.1	0.450430
14.430050	0.1	0.453354
14.431717	0.1	0.456888
14.433383	0.1	0.459813
14.435050	0.1	0.461079
14.436717	0.1	0.460991
14.438383	0.1	0.460711
14.440050	0.1	0.460930
14.441717	0.1	0.461522
14.443383	0.1	0.461978
14.445050	0.1	0.461973
14.446717	0.1	0.461899
14.448383	0.1	0.462779
14.450050	0.1	0.465186
14.451717	0.1	0.468371
14.453383	0.1	0.471063
14.455050	0.1	0.472525
14.456717	0.1	0.472572
14.458383	0.1	0.471347
14.460050	0.1	0.469512
14.461717	0.1	0.468078
14.463383	0.1	0.467650
14.465050	0.1	0.468036
14.466717	0.1	0.468609
14.468383	0.1	0.468674
14.470050	0.1	0.467659
14.471717	0.1	0.465140
14.473383	0.1	0.461312
14.475050	0.1	0.457368
14.476717	0.1	0.454513
14.478383	0.1	0.453186
14.480050	0.1	0.453279
14.481717	0.1	0.454350
14.483383	0.1	0.455938
14.485050	0.1	0.457717
14.486717	0.1	0.459477
14.488383	0.1	0.461219
14.490050	0.1	0.463151
14.491717	0.1	0.465056
14.493383	0.1	0.465945
14.495050	0.1	0.465000
14.496717	0.1	0.462634
14.498383	0.1	0.460106
14.500050	0.1	0.458197
14.501717	0.1	0.456772
14.503383	0.1	0.455552
14.505050	0.1	0.454364
14.506717	0.1	0.452846
14.508383	0.1	0.450867
14.510050	0.1	0.449000
14.511717	0.1	0.447836
14.513383	0.1	0.447137
14.515050	0.1	0.446197
14.516717	0.1	0.444921
14.518383	0.1	0.443868
14.520050	0.1	0.443398
14.521717	0.1	0.443682
14.523383	0.1	0.444930
14.525050	0.1	0.446727
14.526717	0.1	0.447868
14.528383	0.1	0.447794
14.530050	0.1	0.447538
14.531717	0.1	0.448260
14.533383	0.1	0.449792
14.535050	0.1	0.451147
14.536717	0.1	0.451296
14.538383	0.1	0.449512
14.540050	0.1	0.446225
14.541717	0.1	0.443170
14.543383	0.1	0.442090
14.545050	0.1	0.443361
14.546717	0.1	0.445815
14.548383	0.1	0.447840
14.550050	0.1	0.448618
14.551717	0.1	0.447934
14.553383	0.1	0.445503
14.555050	0.1	0.441596
14.556717	0.1	0.437628
14.558383	0.1	0.435333
14.560050	0.1	0.435505
14.561717	0.1	0.437461
14.563383	0.1	0.439603
14.565050	0.1	0.440665
14.566717	0.1	0.440376
14.568383	0.1	0.439188
14.570050	0.1	0.437535
14.571717	0.1	0.435594
14.573383	0.1	0.433624
14.575050	0.1	0.432124
14.576717	0.1	0.431538
14.578383	0.1	0.431864
14.580050	0.1	0.432902
14.581717	0.1	0.434555
14.583383	0.1	0.436646
14.585050	0.1	0.438639
14.586717	0.1	0.439878
14.588383	0.1	0.440218
14.590050	0.1	0.440045
14.591717	0.1	0.439673
14.593383	0.1	0.439328
14.595050	0.1	0.439617
14.596717	0.1	0.441461
14.598383	0.1	0.445382
14.600050	0.1	0.450895
14.601717	0.1	0.456437
14.603383	0.1	0.460078
14.605050	0.1	0.460567
14.606717	0.1	0.458094
14.608383	0.1	0.454099
14.610050	0.1	0.450085
14.611717	0.1	0.446867
14.613383	0.1	0.445796
14.615050	0.1	0.451766
14.616717	0.1	0.474760
14.618383	0.1	0.525741
14.620050	0.1	0.609821
14.621717	0.1	0.724075
14.623383	0.1	0.859299
14.625050	0.1	1.001544
14.626717	0.1	1.134579
14.628383	0.1	1.244284
14.630050	0.1	1.322217
14.631717	0.1	1.367312
14.633383	0.1	1.384602
14.635050	0.1	1.380327
14.636717	0.1	1.357654
14.638383	0.1	1.316303
14.640050	0.1	1.254091
14.641717	0.1	1.169387
14.643383	0.1	1.064287
14.645050	0.1	0.946503
14.646717	0.1	0.828216
14.648383	0.1	0.722404
14.650050	0.1	0.638380
14.651717	0.1	0.579082
14.653383	0.1	0.541788
14.655050	0.1	0.520470
14.656717	0.1	0.508181
14.658383	0.1	0.499515
14.660050	0.1	0.492297
14.661717	0.1	0.486961
14.663383	0.1	0.484246
14.665050	0.1	0.483273
14.666717	0.1	0.481685
14.668383	0.1	0.477680
14.670050	0.1	0.471929
14.671717	0.1	0.466853
14.673383	0.1	0.463994
14.675050	0.1	0.462756
14.676717	0.1	0.461400
14.678383	0.1	0.459109
14.680050	0.1	0.456795
14.681717	0.1	0.455789
14.683383	0.1	0.456427
14.685050	0.1	0.457782
14.686717	0.1	0.458620
14.688383	0.1	0.458681
14.690050	0.1	0.458504
14.691717	0.1	0.458420
14.693383	0.1	0.458267
14.695050	0.1	0.457773
14.696717	0.1	0.457140
14.698383	0.1	0.456935
14.700050	0.1	0.457461
14.701717	0.1	0.458648
14.703383	0.1	0.460139
14.705050	0.1	0.461210
14.706717	0.1	0.461354
14.708383	0.1	0.460777
14.710050	0.1	0.459841
14.711717	0.1	0.458695
14.713383	0.1	0.457489
14.715050	0.1	0.456311
14.716717	0.1	0.455226
14.718383	0.1	0.454434
14.720050	0.1	0.454020
14.721717	0.1	0.453708
14.723383	0.1	0.453140
14.725050	0.1	0.452260
14.726717	0.1	0.451370
14.728383	0.1	0.450835
14.730050	0.1	0.450886
14.731717	0.1	0.451826
14.733383	0.1	0.453824
14.735050	0.1	0.456083
14.736717	0.1	0.456870
14.738383	0.1	0.454816
14.740050	0.1	0.450113
14.741717	0.1	0.444315
14.743383	0.1	0.439263
14.745050	0.1	0.436399
14.746717	0.1	0.436315
14.748383	0.1	0.438341
14.750050	0.1	0.440963
14.751717	0.1	0.442616
14.753383	0.1	0.442220
14.755050	0.1	0.439803
14.756717	0.1	0.436311
14.758383	0.1	0.432832
14.760050	0.1	0.430425
14.761717	0.1	0.429940
14.763383	0.1	0.431533
14.765050	0.1	0.434797
14.766717	0.1	0.439039
14.768383	0.1	0.443044
14.770050	0.1	0.445517
14.771717	0.1	0.446071
14.773383	0.1	0.445144
14.775050	0.1	0.443188
14.776717	0.1	0.440767
14.778383	0.1	0.438783
14.780050	0.1	0.437815
14.781717	0.1	0.437447
14.783383	0.1	0.436692
14.785050	0.1	0.434918
14.786717	0.1	0.432213
14.788383	0.1	0.429079
14.790050	0.1	0.425982
14.791717	0.1	0.422932
14.793383	0.1	0.419831
14.795050	0.1	0.417084
14.796717	0.1	0.415579
14.798383	0.1	0.415803
14.800050	0.1	0.417265
14.801717	0.1	0.418988
14.803383	0.1	0.420040
14.805050	0.1	0.419738
14.806717	0.1	0.418006
14.808383	0.1	0.415444
14.810050	0.1	0.412865
14.811717	0.1	0.411016
14.813383	0.1	0.410695
14.815050	0.1	0.412306
14.816717	0.1	0.415184
14.818383	0.1	0.417996
14.820050	0.1	0.420082
14.821717	0.1	0.421847
14.823383	0.1	0.423626
14.825050	0.1	0.424986
14.826717	0.1	0.425079
14.828383	0.1	0.423472
14.830050	0.1	0.420795
14.831717	0.1	0.418406
14.833383	0.1	0.417358
14.835050	0.1	0.417847
14.836717	0.1	0.419565
14.838383	0.1	0.422094
14.840050	0.1	0.424818
14.841717	0.1	0.427188
14.843383	0.1	0.429079
14.845050	0.1	0.430616
14.846717	0.1	0.432003
14.848383	0.1	0.433163
14.850050	0.1	0.433368
14.851717	0.1	0.431924
14.853383	0.1	0.429135
14.855050	0.1	0.426276
14.856717	0.1	0.424855
14.858383	0.1	0.425666
14.860050	0.1	0.428017
14.861717	0.1	0.430173
14.863383	0.1	0.430970
14.865050	0.1	0.430751
14.866717	0.1	0.430462
14.868383	0.1	0.430560
14.870050	0.1	0.431095
14.871717	0.1	0.432082
14.873383	0.1	0.433731
14.875050	0.1	0.436283
14.876717	0.1	0.439505
14.878383	0.1	0.442727
14.880050	0.1	0.445363
14.881717	0.1	0.447039
14.883383	0.1	0.447575
14.885050	0.1	0.446965
14.886717	0.1	0.445503
14.888383	0.1	0.443743
14.890050	0.1	0.442122
14.891717	0.1	0.440879
14.893383	0.1	0.440143
14.895050	0.1	0.440120
14.896717	0.1	0.440925
14.898383	0.1	0.442201
14.900050	0.1	0.443468
14.901717	0.1	0.444674
14.903383	0.1	0.446225
14.905050	0.1	0.448558
14.906717	0.1	0.451785
14.908383	0.1	0.455687
14.910050	0.1	0.459738
14.911717	0.1	0.463012
14.913383	0.1	0.464832
14.915050	0.1	0.465563
14.916717	0.1	0.465843
14.918383	0.1	0.465601
14.920050	0.1	0.464683
14.921717	0.1	0.463421
14.923383	0.1	0.462160
14.925050	0.1	0.460921
14.926717	0.1	0.459552
14.928383	0.1	0.457847
14.930050	0.1	0.455757
14.931717	0.1	0.453917
14.933383	0.1	0.453601
14.935050	0.1	0.455482
14.936717	0.1	0.458839
14.938383	0.1	0.462495
14.940050	0.1	0.465643
14.941717	0.1	0.467668
14.943383	0.1	0.468087
14.945050	0.1	0.467105
14.946717	0.1	0.465778
14.948383	0.1	0.465359
14.950050	0.1	0.466625
14.951717	0.1	0.469582
14.953383	0.1	0.473121
14.955050	0.1	0.475380
14.956717	0.1	0.475128
14.958383	0.1	0.472572
14.960050	0.1	0.469019
14.961717	0.1	0.465987
14.963383	0.1	0.464120
14.965050	0.1	0.463077
14.966717	0.1	0.462430
14.968383	0.1	0.461973
14.970050	0.1	0.461526
14.971717	0.1	0.461200
14.973383	0.1	0.461405
14.975050	0.1	0.462448
14.976717	0.1	0.464264
14.978383	0.1	0.466285
14.980050	0.1	0.467538
14.981717	0.1	0.467324
14.983383	0.1	0.465610
14.985050	0.1	0.462877
14.986717	0.1	0.459780
14.988383	0.1	0.456986
14.990050	0.1	0.455170
14.991717	0.1	0.454593
14.993383	0.1	0.454616
14.995050	0.1	0.454616
14.996717	0.1	0.454793
14.998383	0.1	0.455445
15.000050	0.1	0.456204
15.001717	0.1	0.456274
15.003383	0.1	0.455044
15.005050	0.1	0.452539
15.006717	0.1	0.449610
15.008383	0.1	0.447342
15.010050	0.1	0.446024
15.011717	0.1	0.444879
15.013383	0.1	0.442956
15.015050	0.1	0.439966
15.016717	0.1	0.436399
15.018383	0.1	0.433056
15.020050	0.1	0.430779
15.021717	0.1	0.430243
15.023383	0.1	0.431389
15.025050	0.1	0.433214
15.026717	0.1	0.434625
15.028383	0.1	0.435184
15.030050	0.1	0.434797
15.031717	0.1	0.433279
15.033383	0.1	0.430895
15.035050	0.1	0.428502
15.036717	0.1	0.426625
15.038383	0.1	0.425139
15.040050	0.1	0.423989
15.041717	0.1	0.423524
15.043383	0.1	0.423929
15.045050	0.1	0.424869
15.046717	0.1	0.425666
15.048383	0.1	0.425652
15.050050	0.1	0.424692
15.051717	0.1	0.423142
15.053383	0.1	0.421079
15.055050	0.1	0.418392
15.056717	0.1	0.415663
15.058383	0.1	0.414024
15.060050	0.1	0.413838
15.061717	0.1	0.414667
15.063383	0.1	0.416227
15.065050	0.1	0.418201
15.066717	0.1	0.419756
15.068383	0.1	0.420068
15.070050	0.1	0.418946
15.071717	0.1	0.417009
15.073383	0.1	0.415333
15.075050	0.1	0.414830
15.076717	0.1	0.415859
15.078383	0.1	0.418173
15.080050	0.1	0.421079
15.081717	0.1	0.423533
15.083383	0.1	0.424446
15.085050	0.1	0.423598
15.086717	0.1	0.422313
15.088383	0.1	0.422616
15.090050	0.1	0.425265
15.091717	0.1	0.429242
15.093383	0.1	0.433037
15.095050	0.1	0.435654
15.096717	0.1	0.436837
15.098383	0.1	0.437074
15.100050	0.1	0.436935
15.101717	0.1	0.436334
15.103383	0.1	0.434779
15.105050	0.1	0.432343
15.106717	0.1	0.429749
15.108383	0.1	0.427612
15.110050	0.1	0.426294
15.111717	0.1	0.426220
15.113383	0.1	0.427472
15.115050	0.1	0.429638
15.116717	0.1	0.432278
15.118383	0.1	0.435049
15.120050	0.1	0.437479
15.121717	0.1	0.439063
15.123383	0.1	0.439379
15.125050	0.1	0.438299
15.126717	0.1	0.436511
15.128383	0.1	0.435179
15.130050	0.1	0.434895
15.131717	0.1	0.435635
15.133383	0.1	0.437284
15.135050	0.1	0.439934
15.136717	0.1	0.443710
15.138383	0.1	0.448166
15.140050	0.1	0.452464
15.141717	0.1	0.455999
15.143383	0.1	0.458411
15.145050	0.1	0.459547
15.146717	0.1	0.459575
15.148383	0.1	0.458839
15.150050	0.1	0.457824
15.151717	0.1	0.457079
15.153383	0.1	0.456735
15.155050	0.1	0.456404
15.156717	0.1	0.455850
15.158383	0.1	0.455538
15.160050	0.1	0.456325
15.161717	0.1	0.458518
15.163383	0.1	0.461424
15.165050	0.1	0.463743
15.166717	0.1	0.464590
15.168383	0.1	0.463990
15.170050	0.1	0.462355
15.171717	0.1	0.460218
15.173383	0.1	0.458290
15.175050	0.1	0.457088
15.176717	0.1	0.456315
15.178383	0.1	0.455203
15.180050	0.1	0.453903
15.181717	0.1	0.453684
15.183383	0.1	0.455142
15.185050	0.1	0.457265
15.186717	0.1	0.458602
15.188383	0.1	0.458858
15.190050	0.1	0.459221
15.191717	0.1	0.460935
15.193383	0.1	0.464059
15.195050	0.1	0.467650
15.196717	0.1	0.470304
15.198383	0.1	0.470802
15.200050	0.1	0.469079
15.201717	0.1	0.466551
15.203383	0.1	0.464832
15.205050	0.1	0.464190
15.206717	0.1	0.463794
15.208383	0.1	0.463012
15.210050	0.1	0.461778
15.211717	0.1	0.460516
15.213383	0.1	0.459733
15.215050	0.1	0.459203
15.216717	0.1	0.458206
15.218383	0.1	0.456884
15.220050	0.1	0.456190
15.221717	0.1	0.456674
15.223383	0.1	0.458136
15.225050	0.1	0.459808
15.226717	0.1	0.460795
15.228383	0.1	0.461154
15.230050	0.1	0.461978
15.231717	0.1	0.463603
15.233383	0.1	0.464730
15.235050	0.1	0.464050
15.236717	0.1	0.461666
15.238383	0.1	0.458728
15.240050	0.1	0.456334
15.241717	0.1	0.454751
15.243383	0.1	0.453368
15.245050	0.1	0.451645
15.246717	0.1	0.449433
15.248383	0.1	0.446574
15.250050	0.1	0.443100
15.251717	0.1	0.439561
15.253383	0.1	0.436855
15.255050	0.1	0.435668
15.256717	0.1	0.435808
15.258383	0.1	0.436008
15.260050	0.1	0.434797
15.261717	0.1	0.431822
15.263383	0.1	0.428124
15.265050	0.1	0.424865
15.266717	0.1	0.422229
15.268383	0.1	0.419924
15.270050	0.1	0.418224
15.271717	0.1	0.417870
15.273383	0.1	0.418890
15.275050	0.1	0.420278
15.276717	0.1	0.420972
15.278383	0.1	0.420758
15.280050	0.1	0.420231
15.281717	0.1	0.420078
15.283383	0.1	0.420371
15.285050	0.1	0.420804
15.286717	0.1	0.421456
15.288383	0.1	0.422564
15.290050	0.1	0.423808
15.291717	0.1	0.424781
15.293383	0.1	0.425437
15.295050	0.1	0.425526
15.296717	0.1	0.424790
15.298383	0.1	0.423640
15.300050	0.1	0.423007
15.301717	0.1	0.423538
15.303383	0.1	0.425181
15.305050	0.1	0.427114
15.306717	0.1	0.428106
15.308383	0.1	0.427766
15.310050	0.1	0.427002
15.311717	0.1	0.426630
15.313383	0.1	0.426560
15.315050	0.1	0.426546
15.316717	0.1	0.426210
15.318383	0.1	0.424730
15.320050	0.1	0.421656
15.321717	0.1	0.417400
15.323383	0.1	0.413000
15.325050	0.1	0.410033
15.326717	0.1	0.409991
15.328383	0.1	0.412990
15.330050	0.1	0.417512
15.331717	0.1	0.421656
15.333383	0.1	0.424413
15.335050	0.1	0.425628
15.336717	0.1	0.425507
15.338383	0.1	0.424650
15.340050	0.1	0.424157
15.341717	0.1	0.425028
15.343383	0.1	0.427184
15.345050	0.1	0.429298
15.346717	0.1	0.430038
15.348383	0.1	0.429526
15.350050	0.1	0.428958
15.351717	0.1	0.429051
15.353383	0.1	0.429563
15.355050	0.1	0.430080
15.356717	0.1	0.430802
15.358383	0.1	0.432245
15.360050	0.1	0.434420
15.361717	0.1	0.436851
15.363383	0.1	0.439268
15.365050	0.1	0.441680
15.366717	0.1	0.443803
15.368383	0.1	0.444958
15.370050	0.1	0.444688
15.371717	0.1	0.443463
15.373383	0.1	0.442504
15.375050	0.1	0.442755
15.376717	0.1	0.444180
15.378383	0.1	0.446169
15.380050	0.1	0.448204
15.381717	0.1	0.450066
15.383383	0.1	0.451761
15.385050	0.1	0.453601
15.386717	0.1	0.456115
15.388383	0.1	0.459352
15.390050	0.1	0.462458
15.391717	0.1	0.464777
15.393383	0.1	0.466662
15.395050	0.1	0.468749
15.396717	0.1	0.471207
15.398383	0.1	0.473978
15.400050	0.1	0.477144
15.401717	0.1	0.480767
15.403383	0.1	0.484562
15.405050	0.1	0.488162
15.406717	0.1	0.491273
15.408383	0.1	0.493354
15.410050	0.1	0.493922
15.411717	0.1	0.493424
15.413383	0.1	0.492930
15.415050	0.1	0.493187
15.416717	0.1	0.494453
15.418383	0.1	0.497038
15.420050	0.1	0.501317
15.421717	0.1	0.507114
15.423383	0.1	0.513564
15.425050	0.1	0.519520
15.426717	0.1	0.524083
15.428383	0.1	0.527292
15.430050	0.1	0.530197
15.431717	0.1	0.533960
15.433383	0.1	0.538980
15.435050	0.1	0.544754
15.436717	0.1	0.550146
15.438383	0.1	0.553760
15.440050	0.1	0.554803
15.441717	0.1	0.554151
15.443383	0.1	0.553858
15.445050	0.1	0.555618
15.446717	0.1	0.559911
15.448383	0.1	0.566230
15.450050	0.1	0.573718
15.451717	0.1	0.581532
15.453383	0.1	0.588913
15.455050	0.1	0.595408
15.456717	0.1	0.601211
15.458383	0.1	0.606664
15.460050	0.1	0.611655
15.461717	0.1	0.615860
15.463383	0.1	0.619246
15.465050	0.1	0.622221
15.466717	0.1	0.625369
15.468383	0.1	0.629080
15.470050	0.1	0.633360
15.471717	0.1	0.637858
15.473383	0.1	0.642231
15.475050	0.1	0.646636
15.476717	0.1	0.651176
15.478383	0.1	0.655269
15.480050	0.1	0.658520
15.481717	0.1	0.661365
15.483383	0.1	0.664024
15.485050	0.1	0.666305
15.486717	0.1	0.668592
15.488383	0.1	0.671828
15.490050	0.1	0.676541
15.491717	0.1	0.682576
15.493383	0.1	0.689379
15.495050	0.1	0.696024
15.496717	0.1	0.701244
15.498383	0.1	0.704480
15.500050	0.1	0.706795
15.501717	0.1	0.709649
15.503383	0.1	0.713291
15.505050	0.1	0.717267
15.506717	0.1	0.721542
15.508383	0.1	0.726213
15.510050	0.1	0.730837
15.511717	0.1	0.734762
15.513383	0.1	0.738171
15.515050	0.1	0.742110
15.516717	0.1	0.747349
15.518383	0.1	0.753747
15.520050	0.1	0.760639
15.521717	0.1	0.767014
15.523383	0.1	0.771713
15.525050	0.1	0.774581
15.526717	0.1	0.776872
15.528383	0.1	0.779592
15.530050	0.1	0.782176
15.531717	0.1	0.783396
15.533383	0.1	0.782707
15.535050	0.1	0.780406
15.536717	0.1	0.777412
15.538383	0.1	0.775070
15.540050	0.1	0.774297
15.541717	0.1	0.774791
15.543383	0.1	0.775321
15.545050	0.1	0.774441
15.546717	0.1	0.771419
15.548383	0.1	0.766926
15.550050	0.1	0.762581
15.551717	0.1	0.759689
15.553383	0.1	0.758385
15.555050	0.1	0.757594
15.556717	0.1	0.755824
15.558383	0.1	0.751899
15.560050	0.1	0.745412
15.561717	0.1	0.737002
15.563383	0.1	0.728150
15.565050	0.1	0.720634
15.566717	0.1	0.715847
15.568383	0.1	0.713924
15.570050	0.1	0.713500
15.571717	0.1	0.712876
15.573383	0.1	0.711149
15.575050	0.1	0.708215
15.576717	0.1	0.704695
15.578383	0.1	0.701826
15.580050	0.1	0.700336
15.581717	0.1	0.699535
15.583383	0.1	0.698320
15.585050	0.1	0.696545
15.586717	0.1	0.694580
15.588383	0.1	0.692462
15.590050	0.1	0.690403
15.591717	0.1	0.688974
15.593383	0.1	0.688406
15.595050	0.1	0.688522
15.596717	0.1	0.688988
15.598383	0.1	0.689230
15.600050	0.1	0.688536
15.601717	0.1	0.686622
15.603383	0.1	0.683838
15.605050	0.1	0.680550
15.606717	0.1	0.676829
15.608383	0.1	0.672578
15.610050	0.1	0.667949
15.611717	0.1	0.663628
15.613383	0.1	0.660163
15.615050	0.1	0.657258
15.616717	0.1	0.654468
15.618383	0.1	0.651944
15.620050	0.1	0.650291
15.621717	0.1	0.649844
15.623383	0.1	0.650319
15.625050	0.1	0.651339
15.626717	0.1	0.652866
15.628383	0.1	0.654878
15.630050	0.1	0.656997
15.631717	0.1	0.658571
15.633383	0.1	0.659078
15.635050	0.1	0.658678
15.636717	0.1	0.658100
15.638383	0.1	0.657784
15.640050	0.1	0.657607
15.641717	0.1	0.657504
15.643383	0.1	0.657528
15.645050	0.1	0.657416
15.646717	0.1	0.656908
15.648383	0.1	0.656052
15.650050	0.1	0.654766
15.651717	0.1	0.652904
15.653383	0.1	0.650710
15.655050	0.1	0.648866
15.656717	0.1	0.648173
15.658383	0.1	0.648918
15.660050	0.1	0.650324
15.661717	0.1	0.651302
15.663383	0.1	0.651488
15.665050	0.1	0.651223
15.666717	0.1	0.650682
15.668383	0.1	0.649486
15.670050	0.1	0.647167
15.671717	0.1	0.643688
15.673383	0.1	0.639446
15.675050	0.1	0.635032
15.676717	0.1	0.630971
15.678383	0.1	0.627530
15.680050	0.1	0.624689
15.681717	0.1	0.622482
15.683383	0.1	0.620987
15.685050	0.1	0.620047
15.686717	0.1	0.619516
15.688383	0.1	0.619371
15.690050	0.1	0.619455
15.691717	0.1	0.619474
15.693383	0.1	0.619390
15.695050	0.1	0.619530
15.696717	0.1	0.619981
15.698383	0.1	0.620098
15.700050	0.1	0.618831
15.701717	0.1	0.615697
15.703383	0.1	0.611469
15.705050	0.1	0.607665
15.706717	0.1	0.605383
15.708383	0.1	0.604778
15.710050	0.1	0.605299
15.711717	0.1	0.606263
15.713383	0.1	0.607139
15.715050	0.1	0.607320
15.716717	0.1	0.606305
15.718383	0.1	0.604326
15.720050	0.1	0.602170
15.721717	0.1	0.599949
15.723383	0.1	0.596996
15.725050	0.1	0.593052
15.726717	0.1	0.588675
15.728383	0.1	0.584591
15.730050	0.1	0.581159
15.731717	0.1	0.578566
15.733383	0.1	0.577155
15.735050	0.1	0.576992
15.736717	0.1	0.577173
15.738383	0.1	0.576354
15.740050	0.1	0.573853
15.741717	0.1	0.569853
15.743383	0.1	0.564959
15.745050	0.1	0.559902
15.746717	0.1	0.555166
15.748383	0.1	0.550882
15.750050	0.1	0.546901
15.751717	0.1	0.542961
15.753383	0.1	0.538984
15.755050	0.1	0.535385
15.756717	0.1	0.532717
15.758383	0.1	0.530826
15.760050	0.1	0.528884
15.761717	0.1	0.526533
15.763383	0.1	0.524134
15.765050	0.1	0.522183
15.766717	0.1	0.521028
15.768383	0.1	0.520637
15.770050	0.1	0.520409
15.771717	0.1	0.519734
15.773383	0.1	0.518449
15.775050	0.1	0.516507
15.776717	0.1	0.513727
15.778383	0.1	0.510216
15.780050	0.1	0.506798
15.781717	0.1	0.504600
15.783383	0.1	0.503985
15.785050	0.1	0.504195
15.786717	0.1	0.504269
15.788383	0.1	0.503827
15.790050	0.1	0.503031
15.791717	0.1	0.502239
15.793383	0.1	0.501452
15.795050	0.1	0.500227
15.796717	0.1	0.498481
15.798383	0.1	0.496879
15.800050	0.1	0.495859
15.801717	0.1	0.494905
15.803383	0.1	0.493540
15.805050	0.1	0.492078
15.806717	0.1	0.490975
15.808383	0.1	0.490434
15.810050	0.1	0.490509
15.811717	0.1	0.491361
15.813383	0.1	0.493210
15.815050	0.1	0.495715
15.816717	0.1	0.498085
15.818383	0.1	0.499794
15.820050	0.1	0.500558
15.821717	0.1	0.500083
15.823383	0.1	0.498216
15.825050	0.1	0.495329
15.826717	0.1	0.492255
15.828383	0.1	0.489866
15.830050	0.1	0.488623
15.831717	0.1	0.488376
15.833383	0.1	0.488665
15.835050	0.1	0.489419
15.836717	0.1	0.490900
15.838383	0.1	0.492814
15.840050	0.1	0.494127
15.841717	0.1	0.494253
15.843383	0.1	0.493727
15.845050	0.1	0.493256
15.846717	0.1	0.493107
15.848383	0.1	0.493415
15.850050	0.1	0.494411
15.851717	0.1	0.496176
15.853383	0.1	0.498304
15.855050	0.1	0.499841
15.856717	0.1	0.499845
15.858383	0.1	0.498211
15.860050	0.1	0.495790
15.861717	0.1	0.493694
15.863383	0.1	0.492446
15.865050	0.1	0.491715
15.866717	0.1	0.490919
15.868383	0.1	0.490071
15.870050	0.1	0.489946
15.871717	0.1	0.491142
15.873383	0.1	0.493205
15.875050	0.1	0.495231
15.876717	0.1	0.496898
15.878383	0.1	0.498150
15.880050	0.1	0.498565
15.881717	0.1	0.497997
15.883383	0.1	0.497354
15.885050	0.1	0.498118
15.886717	0.1	0.501135
15.888383	0.1	0.505964
15.890050	0.1	0.511114
15.891717	0.1	0.514905
15.893383	0.1	0.516423
15.895050	0.1	0.516302
15.896717	0.1	0.516265
15.898383	0.1	0.517443
15.900050	0.1	0.519669
15.901717	0.1	0.522188
15.903383	0.1	0.524176
15.905050	0.1	0.524702
15.906717	0.1	0.523478
15.908383	0.1	0.521457
15.910050	0.1	0.519701
15.911717	0.1	0.518556
15.913383	0.1	0.518342
15.915050	0.1	0.519529
15.916717	0.1	0.522002
15.918383	0.1	0.525010
15.920050	0.1	0.527753
15.921717	0.1	0.529629
15.923383	0.1	0.530267
15.925050	0.1	0.529606
15.926717	0.1	0.528088
15.928383	0.1	0.526663
15.930050	0.1	0.526141
15.931717	0.1	0.526551
15.933383	0.1	0.527259
15.935050	0.1	0.527543
15.936717	0.1	0.527115
15.938383	0.1	0.526179
15.940050	0.1	0.525098
15.941717	0.1	0.524209
15.943383	0.1	0.523869
15.945050	0.1	0.524255
15.946717	0.1	0.524996
15.948383	0.1	0.525755
15.950050	0.1	0.527026
15.951717	0.1	0.529527
15.953383	0.1	0.532954
15.955050	0.1	0.535874
15.956717	0.1	0.536679
15.958383	0.1	0.534705
15.960050	0.1	0.530654
15.961717	0.1	0.526006
15.963383	0.1	0.522221
15.965050	0.1	0.520139
15.966717	0.1	0.519864
15.968383	0.1	0.521094
15.970050	0.1	0.523096
15.971717	0.1	0.524642
15.973383	0.1	0.525014
15.975050	0.1	0.524698
15.976717	0.1	0.524502
15.978383	0.1	0.524628
15.980050	0.1	0.524875
15.981717	0.1	0.525122
15.983383	0.1	0.525559
15.985050	0.1	0.526593
15.986717	0.1	0.528106
15.988383	0.1	0.529177
15.990050	0.1	0.528665
15.991717	0.1	0.526039
15.993383	0.1	0.522044
15.995050	0.1	0.518351
15.996717	0.1	0.516213
15.998383	0.1	0.515650
16.000050	0.1	0.515771
16.001717	0.1	0.515543
16.003383	0.1	0.514546
16.005050	0.1	0.513368
16.006717	0.1	0.513135
16.008383	0.1	0.514346
16.010050	0.1	0.516311
16.011717	0.1	0.517718
16.013383	0.1	0.517634
16.015050	0.1	0.515799
16.016717	0.1	0.512283
16.018383	0.1	0.507650
16.020050	0.1	0.503249
16.021717	0.1	0.500730
16.023383	0.1	0.501228
16.025050	0.1	0.504670
16.026717	0.1	0.509215
16.028383	0.1	0.512060
16.030050	0.1	0.511585
16.031717	0.1	0.508460
16.033383	0.1	0.504525
16.035050	0.1	0.501168
16.036717	0.1	0.499180
16.038383	0.1	0.499105
16.040050	0.1	0.500949
16.041717	0.1	0.504106
16.043383	0.1	0.507608
16.045050	0.1	0.510481
16.046717	0.1	0.512628
16.048383	0.1	0.514691
16.050050	0.1	0.516758
16.051717	0.1	0.517983
16.053383	0.1	0.517364
16.055050	0.1	0.514863
16.056717	0.1	0.511738
16.058383	0.1	0.509713
16.060050	0.1	0.509718
16.061717	0.1	0.511189
16.063383	0.1	0.512516
16.065050	0.1	0.512525
16.066717	0.1	0.511361
16.068383	0.1	0.509834
16.070050	0.1	0.508660
16.071717	0.1	0.508600
16.073383	0.1	0.510141
16.075050	0.1	0.512865
16.076717	0.1	0.516083
16.078383	0.1	0.519673
16.080050	0.1	0.523613
16.081717	0.1	0.527361
16.083383	0.1	0.530137
16.085050	0.1	0.531371
16.086717	0.1	0.530989
16.088383	0.1	0.529713
16.090050	0.1	0.529033
16.091717	0.1	0.530290
16.093383	0.1	0.533564
16.095050	0.1	0.537648
16.096717	0.1	0.540945
16.098383	0.1	0.542370
16.100050	0.1	0.541797
16.101717	0.1	0.540349
16.103383	0.1	0.540144
16.105050	0.1	0.542519
16.106717	0.1	0.546705
16.108383	0.1	0.550803
16.110050	0.1	0.553103
16.111717	0.1	0.552856
16.113383	0.1	0.550728
16.115050	0.1	0.548386
16.116717	0.1	0.547376
16.118383	0.1	0.548162
16.120050	0.1	0.549974
16.121717	0.1	0.551580
16.123383	0.1	0.552475
16.125050	0.1	0.553317
16.126717	0.1	0.555096
16.128383	0.1	0.558235
16.130050	0.1	0.562761
16.131717	0.1	0.568395
16.133383	0.1	0.574151
16.135050	0.1	0.578500
16.136717	0.1	0.580396
16.138383	0.1	0.579911
16.140050	0.1	0.577504
16.141717	0.1	0.573369
16.143383	0.1	0.568209
16.145050	0.1	0.564153
16.146717	0.1	0.563613
16.148383	0.1	0.566929
16.150050	0.1	0.571958
16.151717	0.1	0.576498
16.153383	0.1	0.580167
16.155050	0.1	0.583683
16.156717	0.1	0.587604
16.158383	0.1	0.591888
16.160050	0.1	0.595925
16.161717	0.1	0.599171
16.163383	0.1	0.601690
16.165050	0.1	0.603716
16.166717	0.1	0.605169
16.168383	0.1	0.605793
16.170050	0.1	0.605653
16.171717	0.1	0.605290
16.173383	0.1	0.605118
16.175050	0.1	0.604871
16.176717	0.1	0.604009
16.178383	0.1	0.602570
16.180050	0.1	0.601280
16.181717	0.1	0.600982
16.183383	0.1	0.602095
16.185050	0.1	0.604293
16.186717	0.1	0.606901
16.188383	0.1	0.609495
16.190050	0.1	0.611753
16.191717	0.1	0.613257
16.193383	0.1	0.614002
16.195050	0.1	0.614650
16.196717	0.1	0.615879
16.198383	0.1	0.617825
16.200050	0.1	0.620536
16.201717	0.1	0.624149
16.203383	0.1	0.628312
16.205050	0.1	0.632186
16.206717	0.1	0.635004
16.208383	0.1	0.635898
16.210050	0.1	0.634305
16.211717	0.1	0.631092
16.213383	0.1	0.628144
16.215050	0.1	0.626636
16.216717	0.1	0.626477
16.218383	0.1	0.627106
16.220050	0.1	0.628205
16.221717	0.1	0.629672
16.223383	0.1	0.631330
16.225050	0.1	0.632638
16.226717	0.1	0.632945
16.228383	0.1	0.631972
16.230050	0.1	0.629732
16.231717	0.1	0.626799
16.233383	0.1	0.624699
16.235050	0.1	0.624689
16.236717	0.1	0.626161
16.238383	0.1	0.627446
16.240050	0.1	0.627828
16.241717	0.1	0.627632
16.243383	0.1	0.627213
16.245050	0.1	0.626664
16.246717	0.1	0.626370
16.248383	0.1	0.627195
16.250050	0.1	0.629681
16.251717	0.1	0.633197
16.253383	0.1	0.636252
16.255050	0.1	0.637737
16.256717	0.1	0.637807
16.258383	0.1	0.637360
16.260050	0.1	0.636904
16.261717	0.1	0.636554
16.263383	0.1	0.636154
16.265050	0.1	0.635097
16.266717	0.1	0.633183
16.268383	0.1	0.631167
16.270050	0.1	0.629816
16.271717	0.1	0.629034
16.273383	0.1	0.628228
16.275050	0.1	0.627046
16.276717	0.1	0.625653
16.278383	0.1	0.624452
16.280050	0.1	0.623669
16.281717	0.1	0.623297
16.283383	0.1	0.623353
16.285050	0.1	0.624228
16.286717	0.1	0.626459
16.288383	0.1	0.629807
16.290050	0.1	0.633267
16.291717	0.1	0.635968
16.293383	0.1	0.637458
16.295050	0.1	0.637406
16.296717	0.1	0.635828
16.298383	0.1	0.633663
16.300050	0.1	0.632340
16.301717	0.1	0.632722
16.303383	0.1	0.634757
16.305050	0.1	0.637714
16.306717	0.1	0.640689
16.308383	0.1	0.643278
16.310050	0.1	0.645588
16.311717	0.1	0.647670
16.313383	0.1	0.649337
16.315050	0.1	0.650389
16.316717	0.1	0.650771
16.318383	0.1	0.650524
16.320050	0.1	0.649751
16.321717	0.1	0.648876
16.323383	0.1	0.648675
16.325050	0.1	0.649979
16.326717	0.1	0.652890
16.328383	0.1	0.656391
16.330050	0.1	0.659139
16.331717	0.1	0.660527
16.333383	0.1	0.660792
16.335050	0.1	0.660755
16.336717	0.1	0.661393
16.338383	0.1	0.663358
16.340050	0.1	0.666999
16.341717	0.1	0.672350
16.343383	0.1	0.678776
16.345050	0.1	0.684704
16.346717	0.1	0.688434
16.348383	0.1	0.689630
16.350050	0.1	0.689374
16.351717	0.1	0.688843
16.353383	0.1	0.688829
16.355050	0.1	0.690124
16.356717	0.1	0.693304
16.358383	0.1	0.697919
16.360050	0.1	0.702515
16.361717	0.1	0.705784
16.363383	0.1	0.707251
16.365050	0.1	0.707163
16.366717	0.1	0.706413
16.368383	0.1	0.706413
16.370050	0.1	0.708322
16.371717	0.1	0.712378
16.373383	0.1	0.717822
16.375050	0.1	0.723251
16.376717	0.1	0.727247
16.378383	0.1	0.729193
16.380050	0.1	0.729626
16.381717	0.1	0.729566
16.383383	0.1	0.729878
16.385050	0.1	0.731251
16.386717	0.1	0.733966
16.388383	0.1	0.737691
16.390050	0.1	0.741910
16.391717	0.1	0.746255
16.393383	0.1	0.750190
16.395050	0.1	0.753133
16.396717	0.1	0.755140
16.398383	0.1	0.756830
16.400050	0.1	0.758711
16.401717	0.1	0.761007
16.403383	0.1	0.763941
16.405050	0.1	0.767596
16.406717	0.1	0.771456
16.408383	0.1	0.774758
16.410050	0.1	0.777259
16.411717	0.1	0.779293
16.413383	0.1	0.781259
16.415050	0.1	0.783526
16.416717	0.1	0.786330
16.418383	0.1	0.789464
16.420050	0.1	0.792556
16.421717	0.1	0.795438
16.423383	0.1	0.798260
16.425050	0.1	0.801440
16.426717	0.1	0.805189
16.428383	0.1	0.809273
16.430050	0.1	0.813268
16.431717	0.1	0.816649
16.433383	0.1	0.819084
16.435050	0.1	0.820505
16.436717	0.1	0.820849
16.438383	0.1	0.820453
16.440050	0.1	0.820244
16.441717	0.1	0.820826
16.443383	0.1	0.821999
16.445050	0.1	0.822921
16.446717	0.1	0.822702
16.448383	0.1	0.821184
16.450050	0.1	0.819210
16.451717	0.1	0.818023
16.453383	0.1	0.818139
16.455050	0.1	0.819182
16.456717	0.1	0.820993
16.458383	0.1	0.823913
16.460050	0.1	0.827755
16.461717	0.1	0.831559
16.463383	0.1	0.834758
16.465050	0.1	0.837799
16.466717	0.1	0.841348
16.468383	0.1	0.845231
16.470050	0.1	0.848700
16.471717	0.1	0.851499
16.473383	0.1	0.853706
16.475050	0.1	0.855247
16.476717	0.1	0.856314
16.478383	0.1	0.857324
16.480050	0.1	0.858386
16.481717	0.1	0.859257
16.483383	0.1	0.859704
16.485050	0.1	0.859858
16.486717	0.1	0.859876
16.488383	0.1	0.859457
16.490050	0.1	0.858777
16.491717	0.1	0.859187
16.493383	0.1	0.861902
16.495050	0.1	0.866605
16.496717	0.1	0.871583
16.498383	0.1	0.875005
16.500050	0.1	0.876137
16.501717	0.1	0.875699
16.503383	0.1	0.875420
16.505050	0.1	0.877045
16.506717	0.1	0.881357
16.508383	0.1	0.887844
16.510050	0.1	0.894871
16.511717	0.1	0.900356
16.513383	0.1	0.903057
16.515050	0.1	0.903453
16.516717	0.1	0.902968
16.518383	0.1	0.902596
16.520050	0.1	0.902503
16.521717	0.1	0.902582
16.523383	0.1	0.902866
16.525050	0.1	0.903262
16.526717	0.1	0.903490
16.528383	0.1	0.903765
16.530050	0.1	0.904505
16.531717	0.1	0.905483
16.533383	0.1	0.906447
16.535050	0.1	0.907700
16.536717	0.1	0.909227
16.538383	0.1	0.910657
16.540050	0.1	0.912142
16.541717	0.1	0.914047
16.543383	0.1	0.916221
16.545050	0.1	0.918349
16.546717	0.1	0.920463
16.548383	0.1	0.922689
16.550050	0.1	0.924990
16.551717	0.1	0.927574
16.553383	0.1	0.931015
16.555050	0.1	0.935579
16.556717	0.1	0.941027
16.558383	0.1	0.946783
16.560050	0.1	0.951942
16.561717	0.1	0.955882
16.563383	0.1	0.958773
16.565050	0.1	0.961116
16.566717	0.1	0.963225
16.568383	0.1	0.965041
16.570050	0.1	0.966098
16.571717	0.1	0.965972
16.573383	0.1	0.964925
16.575050	0.1	0.964054
16.576717	0.1	0.964995
16.578383	0.1	0.968999
16.580050	0.1	0.976054
16.581717	0.1	0.985009
16.583383	0.1	0.994271
16.585050	0.1	1.002820
16.586717	0.1	1.010457
16.588383	0.1	1.016976
16.590050	0.1	1.021950
16.591717	0.1	1.025540
16.593383	0.1	1.028697
16.595050	0.1	1.032180
16.596717	0.1	1.035929
16.598383	0.1	1.039794
16.600050	0.1	1.043966
16.601717	0.1	1.048329
16.603383	0.1	1.052348
16.605050	0.1	1.055575
16.606717	0.1	1.057927
16.608383	0.1	1.059887
16.610050	0.1	1.062234
16.611717	0.1	1.065512
16.613383	0.1	1.069997
16.615050	0.1	1.075771
16.616717	0.1	1.082942
16.618383	0.1	1.091622
16.620050	0.1	1.101382
16.621717	0.1	1.111114
16.623383	0.1	1.119981
16.625050	0.1	1.127715
16.626717	0.1	1.134155
16.628383	0.1	1.139282
16.630050	0.1	1.143613
16.631717	0.1	1.147967
16.633383	0.1	1.152814
16.635050	0.1	1.158179
16.636717	0.1	1.164214
16.638383	0.1	1.171222
16.640050	0.1	1.179031
16.641717	0.1	1.187213
16.643383	0.1	1.195716
16.645050	0.1	1.204470
16.646717	0.1	1.212629
16.648383	0.1	1.219031
16.650050	0.1	1.223455
16.651717	0.1	1.226985
16.653383	0.1	1.231027
16.655050	0.1	1.236186
16.656717	0.1	1.242203
16.658383	0.1	1.248633
16.660050	0.1	1.255237
16.661717	0.1	1.261788
16.663383	0.1	1.267805
16.665050	0.1	1.273043
16.666717	0.1	1.278073
16.668383	0.1	1.283758
16.670050	0.1	1.290264
16.671717	0.1	1.296727
16.673383	0.1	1.302138
16.675050	0.1	1.306543
16.676717	0.1	1.310734
16.678383	0.1	1.314911
16.680050	0.1	1.318525
16.681717	0.1	1.321570
16.683383	0.1	1.325039
16.685050	0.1	1.330092
16.686717	0.1	1.336979
16.688383	0.1	1.344741
16.690050	0.1	1.351950
16.691717	0.1	1.358017
16.693383	0.1	1.363303
16.695050	0.1	1.367745
16.696717	0.1	1.370562
16.698383	0.1	1.371535
16.700050	0.1	1.371321
16.701717	0.1	1.370562
16.703383	0.1	1.369654
16.705050	0.1	1.369161
16.706717	0.1	1.369505
16.708383	0.1	1.370590
16.710050	0.1	1.372253
16.711717	0.1	1.374451
16.713383	0.1	1.376495
16.715050	0.1	1.377086
16.716717	0.1	1.375554
16.718383	0.1	1.372527
16.720050	0.1	1.369482
16.721717	0.1	1.367675
16.723383	0.1	1.366963
16.725050	0.1	1.366087
16.726717	0.1	1.364416
16.728383	0.1	1.362516
16.730050	0.1	1.361012
16.731717	0.1	1.359936
16.733383	0.1	1.359009
16.735050	0.1	1.357961
16.736717	0.1	1.356862
16.738383	0.1	1.355805
16.740050	0.1	1.354362
16.741717	0.1	1.352108
16.743383	0.1	1.349547
16.745050	0.1	1.347708
16.746717	0.1	1.346986
16.748383	0.1	1.346678
16.750050	0.1	1.345836
16.751717	0.1	1.344108
16.753383	0.1	1.341458
16.755050	0.1	1.337575
16.756717	0.1	1.332336
16.758383	0.1	1.326329
16.760050	0.1	1.320550
16.761717	0.1	1.315917
16.763383	0.1	1.312792
16.765050	0.1	1.310878
16.766717	0.1	1.309607
16.768383	0.1	1.308694
16.770050	0.1	1.308392
16.771717	0.1	1.309169
16.773383	0.1	1.311237
16.775050	0.1	1.314185
16.776717	0.1	1.316923
16.778383	0.1	1.318357
16.780050	0.1	1.317873
16.781717	0.1	1.315293
16.783383	0.1	1.311013
16.785050	0.1	1.306194
16.786717	0.1	1.302175
16.788383	0.1	1.299507
16.790050	0.1	1.297914
16.791717	0.1	1.296974
16.793383	0.1	1.296676
16.795050	0.1	1.297509
16.796717	0.1	1.299931
16.798383	0.1	1.303754
16.800050	0.1	1.308089
16.801717	0.1	1.311689
16.803383	0.1	1.313579
16.805050	0.1	1.313784
16.806717	0.1	1.312955
16.808383	0.1	1.311777
16.810050	0.1	1.310878
16.811717	0.1	1.310427
16.813383	0.1	1.309975
16.815050	0.1	1.309281
16.816717	0.1	1.308993
16.818383	0.1	1.309919
16.820050	0.1	1.312080
16.821717	0.1	1.314785
16.823383	0.1	1.317263
16.825050	0.1	1.319135
16.826717	0.1	1.320718
16.828383	0.1	1.322846
16.830050	0.1	1.325975
16.831717	0.1	1.329393
16.833383	0.1	1.331903
16.835050	0.1	1.333146
16.836717	0.1	1.333822
16.838383	0.1	1.334706
16.840050	0.1	1.335912
16.841717	0.1	1.337109
16.843383	0.1	1.338180
16.845050	0.1	1.339386
16.846717	0.1	1.340709
16.848383	0.1	1.341542
16.850050	0.1	1.341575
16.851717	0.1	1.341505
16.853383	0.1	1.342162
16.855050	0.1	1.343624
16.856717	0.1	1.345514
16.858383	0.1	1.347554
16.860050	0.1	1.349561
16.861717	0.1	1.351433
16.863383	0.1	1.353435
16.865050	0.1	1.355982
16.866717	0.1	1.359079
16.868383	0.1	1.362469
16.870050	0.1	1.366101
16.871717	0.1	1.370003
16.873383	0.1	1.374134
16.875050	0.1	1.378241
16.876717	0.1	1.381487
16.878383	0.1	1.382623
16.880050	0.1	1.380998
16.881717	0.1	1.377687
16.883383	0.1	1.375182
16.885050	0.1	1.375419
16.886717	0.1	1.378735
16.888383	0.1	1.384509
16.890050	0.1	1.391466
16.891717	0.1	1.397845
16.893383	0.1	1.402567
16.895050	0.1	1.405948
16.896717	0.1	1.408788
16.898383	0.1	1.411024
16.900050	0.1	1.411778
16.901717	0.1	1.410688
16.903383	0.1	1.408611
16.905050	0.1	1.406735
16.906717	0.1	1.405552
16.908383	0.1	1.405082
16.910050	0.1	1.405333
16.911717	0.1	1.406288
16.913383	0.1	1.407764
16.915050	0.1	1.409440
16.916717	0.1	1.411024
16.918383	0.1	1.412304
16.920050	0.1	1.413003
16.921717	0.1	1.412728
16.923383	0.1	1.411373
16.925050	0.1	1.409431
16.926717	0.1	1.407703
16.928383	0.1	1.406730
16.930050	0.1	1.406795
16.931717	0.1	1.408053
16.933383	0.1	1.409911
16.935050	0.1	1.411107
16.936717	0.1	1.411000
16.938383	0.1	1.409804
16.940050	0.1	1.407885
16.941717	0.1	1.405985
16.943383	0.1	1.405021
16.945050	0.1	1.405338
16.946717	0.1	1.406507
16.948383	0.1	1.407620
16.950050	0.1	1.407680
16.951717	0.1	1.406129
16.953383	0.1	1.403322
16.955050	0.1	1.400281
16.956717	0.1	1.397915
16.958383	0.1	1.396462
16.960050	0.1	1.395913
16.961717	0.1	1.396504
16.963383	0.1	1.398162
16.965050	0.1	1.399904
16.966717	0.1	1.400206
16.968383	0.1	1.397943
16.970050	0.1	1.393342
16.971717	0.1	1.388025
16.973383	0.1	1.383643
16.975050	0.1	1.380923
16.976717	0.1	1.379633
16.978383	0.1	1.378916
16.980050	0.1	1.378180
16.981717	0.1	1.377440
16.983383	0.1	1.376737
16.985050	0.1	1.375945
16.986717	0.1	1.374832
16.988383	0.1	1.373151
16.990050	0.1	1.370991
16.991717	0.1	1.368923
16.993383	0.1	1.367405
16.995050	0.1	1.366315
16.996717	0.1	1.365039
16.998383	0.1	1.363005
17.000050	0.1	1.360229
17.001717	0.1	1.357491
17.003383	0.1	1.355610
17.005050	0.1	1.354371
17.006717	0.1	1.352592
17.008383	0.1	1.349533
17.010050	0.1	1.345798
17.011717	0.1	1.342357
17.013383	0.1	1.339219
17.015050	0.1	1.335647
17.016717	0.1	1.331056
17.018383	0.1	1.325314
17.020050	0.1	1.318729
17.021717	0.1	1.312299
17.023383	0.1	1.307456
17.025050	0.1	1.305002
17.026717	0.1	1.304392
17.028383	0.1	1.304159
17.030050	0.1	1.302930
17.031717	0.1	1.300029
17.033383	0.1	1.295647
17.035050	0.1	1.290734
17.036717	0.1	1.286464
17.038383	0.1	1.283479
17.040050	0.1	1.281495
17.041717	0.1	1.279754
17.043383	0.1	1.277518
17.045050	0.1	1.274347
17.046717	0.1	1.270706
17.048383	0.1	1.267795
17.050050	0.1	1.266357
17.051717	0.1	1.265993
17.053383	0.1	1.265546
17.055050	0.1	1.264024
17.056717	0.1	1.261183
17.058383	0.1	1.257365
17.060050	0.1	1.253290
17.061717	0.1	1.249714
17.063383	0.1	1.246859
17.065050	0.1	1.244321
17.066717	0.1	1.241760
17.068383	0.1	1.239399
17.070050	0.1	1.237639
17.071717	0.1	1.236666
17.073383	0.1	1.236205
17.075050	0.1	1.235404
17.076717	0.1	1.233495
17.078383	0.1	1.230263
17.080050	0.1	1.225718
17.081717	0.1	1.220033
17.083383	0.1	1.214114
17.085050	0.1	1.209308
17.086717	0.1	1.206291
17.088383	0.1	1.204843
17.090050	0.1	1.204819
17.091717	0.1	1.206426
17.093383	0.1	1.209318
17.095050	0.1	1.212093
17.096717	0.1	1.213108
17.098383	0.1	1.211790
17.100050	0.1	1.208829
17.101717	0.1	1.205015
17.103383	0.1	1.200531
17.105050	0.1	1.195441
17.106717	0.1	1.189993
17.108383	0.1	1.184521
17.110050	0.1	1.179576
17.111717	0.1	1.175874
17.113383	0.1	1.173485
17.115050	0.1	1.171599
17.116717	0.1	1.169587
17.118383	0.1	1.167757
17.120050	0.1	1.166835
17.121717	0.1	1.166905
17.123383	0.1	1.167078
17.125050	0.1	1.166337
17.126717	0.1	1.164358
17.128383	0.1	1.161476
17.130050	0.1	1.158309
17.131717	0.1	1.155566
17.133383	0.1	1.153727
17.135050	0.1	1.153019
17.136717	0.1	1.153303
17.138383	0.1	1.153778
17.140050	0.1	1.153410
17.141717	0.1	1.151850
17.143383	0.1	1.149355
17.145050	0.1	1.146439
17.146717	0.1	1.143604
17.148383	0.1	1.140679
17.150050	0.1	1.137150
17.151717	0.1	1.133028
17.153383	0.1	1.128847
17.155050	0.1	1.125103
17.156717	0.1	1.122188
17.158383	0.1	1.120209
17.160050	0.1	1.118537
17.161717	0.1	1.116148
17.163383	0.1	1.112786
17.165050	0.1	1.109196
17.166717	0.1	1.106332
17.168383	0.1	1.104707
17.170050	0.1	1.104549
17.171717	0.1	1.106150
17.173383	0.1	1.109079
17.175050	0.1	1.111557
17.176717	0.1	1.111869
17.178383	0.1	1.109606
17.180050	0.1	1.105303
17.181717	0.1	1.099790
17.183383	0.1	1.094178
17.185050	0.1	1.089796
17.186717	0.1	1.087231
17.188383	0.1	1.085568
17.190050	0.1	1.083105
17.191717	0.1	1.078937
17.193383	0.1	1.073512
17.195050	0.1	1.067910
17.196717	0.1	1.063109
17.198383	0.1	1.059393
17.200050	0.1	1.056115
17.201717	0.1	1.052651
17.203383	0.1	1.049358
17.205050	0.1	1.047114
17.206717	0.1	1.046425
17.208383	0.1	1.047142
17.210050	0.1	1.048520
17.211717	0.1	1.049400
17.213383	0.1	1.048567
17.215050	0.1	1.045228
17.216717	0.1	1.039370
17.218383	0.1	1.031589
17.220050	0.1	1.022895
17.221717	0.1	1.014713
17.223383	0.1	1.008445
17.225050	0.1	1.004455
17.226717	0.1	1.001731
17.228383	0.1	0.998769
17.230050	0.1	0.994876
17.231717	0.1	0.990573
17.233383	0.1	0.986904
17.235050	0.1	0.984417
17.236717	0.1	0.982839
17.238383	0.1	0.981423
17.240050	0.1	0.979290
17.241717	0.1	0.975826
17.243383	0.1	0.971435
17.245050	0.1	0.967584
17.246717	0.1	0.965660
17.248383	0.1	0.965828
17.250050	0.1	0.966946
17.251717	0.1	0.967286
17.253383	0.1	0.965544
17.255050	0.1	0.961809
17.256717	0.1	0.957297
17.258383	0.1	0.952939
17.260050	0.1	0.948934
17.261717	0.1	0.945199
17.263383	0.1	0.941767
17.265050	0.1	0.938727
17.266717	0.1	0.935765
17.268383	0.1	0.932398
17.270050	0.1	0.928622
17.271717	0.1	0.924957
17.273383	0.1	0.921953
17.275050	0.1	0.919621
17.276717	0.1	0.917190
17.278383	0.1	0.913874
17.280050	0.1	0.909674
17.281717	0.1	0.905115
17.283383	0.1	0.900659
17.285050	0.1	0.896873
17.286717	0.1	0.894079
17.288383	0.1	0.891746
17.290050	0.1	0.889176
17.291717	0.1	0.885972
17.293383	0.1	0.881758
17.295050	0.1	0.876593
17.296717	0.1	0.871276
17.298383	0.1	0.866642
17.300050	0.1	0.863466
17.301717	0.1	0.862679
17.303383	0.1	0.864598
17.305050	0.1	0.868165
17.306717	0.1	0.871560
17.308383	0.1	0.873310
17.310050	0.1	0.872733
17.311717	0.1	0.869823
17.313383	0.1	0.865320
17.315050	0.1	0.860402
17.316717	0.1	0.855844
17.318383	0.1	0.851629
17.320050	0.1	0.847504
17.321717	0.1	0.843671
17.323383	0.1	0.840751
17.325050	0.1	0.839122
17.326717	0.1	0.838391
17.328383	0.1	0.837534
17.330050	0.1	0.835457
17.331717	0.1	0.831559
17.333383	0.1	0.826283
17.335050	0.1	0.821203
17.336717	0.1	0.818260
17.338383	0.1	0.818367
17.340050	0.1	0.820686
17.341717	0.1	0.823294
17.343383	0.1	0.824253
17.345050	0.1	0.822707
17.346717	0.1	0.819573
17.348383	0.1	0.816723
17.350050	0.1	0.815243
17.351717	0.1	0.814865
17.353383	0.1	0.814563
17.355050	0.1	0.813515
17.356717	0.1	0.812099
17.358383	0.1	0.811596
17.360050	0.1	0.812607
17.361717	0.1	0.814446
17.363383	0.1	0.815885
17.365050	0.1	0.816067
17.366717	0.1	0.815117
17.368383	0.1	0.814078
17.370050	0.1	0.813901
17.371717	0.1	0.814833
17.373383	0.1	0.816756
17.375050	0.1	0.819559
17.376717	0.1	0.822959
17.378383	0.1	0.825948
17.380050	0.1	0.827117
17.381717	0.1	0.825827
17.383383	0.1	0.822595
17.385050	0.1	0.818432
17.386717	0.1	0.814381
17.388383	0.1	0.811238
17.390050	0.1	0.809254
17.391717	0.1	0.808118
17.393383	0.1	0.807228
17.395050	0.1	0.806372
17.396717	0.1	0.805985
17.398383	0.1	0.806260
17.400050	0.1	0.806646
17.401717	0.1	0.806437
17.403383	0.1	0.805329
17.405050	0.1	0.803317
17.406717	0.1	0.800467
17.408383	0.1	0.797058
17.410050	0.1	0.793813
17.411717	0.1	0.791443
17.413383	0.1	0.790111
17.415050	0.1	0.789664
17.416717	0.1	0.790101
17.418383	0.1	0.791382
17.420050	0.1	0.793231
17.421717	0.1	0.795112
17.423383	0.1	0.796164
17.425050	0.1	0.795671
17.426717	0.1	0.793627
17.428383	0.1	0.790721
17.430050	0.1	0.787820
17.431717	0.1	0.785338
17.433383	0.1	0.783005
17.435050	0.1	0.780141
17.436717	0.1	0.776430
17.438383	0.1	0.772295
17.440050	0.1	0.768541
17.441717	0.1	0.765775
17.443383	0.1	0.764276
17.445050	0.1	0.764215
17.446717	0.1	0.765366
17.448383	0.1	0.767042
17.450050	0.1	0.768765
17.451717	0.1	0.770134
17.453383	0.1	0.770371
17.455050	0.1	0.768849
17.456717	0.1	0.765915
17.458383	0.1	0.762832
17.460050	0.1	0.760495
17.461717	0.1	0.758534
17.463383	0.1	0.756057
17.465050	0.1	0.753007
17.466717	0.1	0.750162
17.468383	0.1	0.747754
17.470050	0.1	0.744918
17.471717	0.1	0.741021
17.473383	0.1	0.736853
17.475050	0.1	0.733864
17.476717	0.1	0.732779
17.478383	0.1	0.733230
17.480050	0.1	0.733980
17.481717	0.1	0.733379
17.483383	0.1	0.730515
17.485050	0.1	0.726134
17.486717	0.1	0.721733
17.488383	0.1	0.718124
17.490050	0.1	0.715256
17.491717	0.1	0.712909
17.493383	0.1	0.711055
17.495050	0.1	0.709477
17.496717	0.1	0.707665
17.498383	0.1	0.705528
17.500050	0.1	0.703279
17.501717	0.1	0.700611
17.503383	0.1	0.697183
17.505050	0.1	0.693346
17.506717	0.1	0.689733
17.508383	0.1	0.686618
17.510050	0.1	0.683735
17.511717	0.1	0.680638
17.513383	0.1	0.677234
17.515050	0.1	0.674003
17.516717	0.1	0.671730
17.518383	0.1	0.670725
17.520050	0.1	0.670389
17.521717	0.1	0.669882
17.523383	0.1	0.668834
17.525050	0.1	0.666953
17.526717	0.1	0.663958
17.528383	0.1	0.660550
17.530050	0.1	0.658147
17.531717	0.1	0.657314
17.533383	0.1	0.657337
17.535050	0.1	0.657146
17.536717	0.1	0.656052
17.538383	0.1	0.653993
17.540050	0.1	0.651544
17.541717	0.1	0.649355
17.543383	0.1	0.647679
17.545050	0.1	0.646515
17.546717	0.1	0.645882
17.548383	0.1	0.645518
17.550050	0.1	0.644736
17.551717	0.1	0.642836
17.553383	0.1	0.639590
17.555050	0.1	0.635372
17.556717	0.1	0.631241
17.558383	0.1	0.628396
17.560050	0.1	0.627129
17.561717	0.1	0.626636
17.563383	0.1	0.625802
17.565050	0.1	0.624149
17.566717	0.1	0.621933
17.568383	0.1	0.619823
17.570050	0.1	0.618598
17.571717	0.1	0.618324
17.573383	0.1	0.618040
17.575050	0.1	0.616894
17.576717	0.1	0.614957
17.578383	0.1	0.612740
17.580050	0.1	0.610324
17.581717	0.1	0.607590
17.583383	0.1	0.605136
17.585050	0.1	0.604191
17.586717	0.1	0.605220
17.588383	0.1	0.607311
17.590050	0.1	0.609155
17.591717	0.1	0.609970
17.593383	0.1	0.609686
17.595050	0.1	0.608978
17.596717	0.1	0.608955
17.598383	0.1	0.610375
17.600050	0.1	0.613071
17.601717	0.1	0.615828
17.603383	0.1	0.616880
17.605050	0.1	0.615069
17.606717	0.1	0.610626
17.608383	0.1	0.605136
17.610050	0.1	0.600861
17.611717	0.1	0.599334
17.613383	0.1	0.600317
17.615050	0.1	0.602552
17.616717	0.1	0.605066
17.618383	0.1	0.607362
17.620050	0.1	0.608885
17.621717	0.1	0.609113
17.623383	0.1	0.608126
17.625050	0.1	0.606626
17.626717	0.1	0.605565
17.628383	0.1	0.605378
17.630050	0.1	0.605276
17.631717	0.1	0.603991
17.633383	0.1	0.601546
17.635050	0.1	0.599567
17.636717	0.1	0.599590
17.638383	0.1	0.601616
17.640050	0.1	0.604363
17.641717	0.1	0.606347
17.643383	0.1	0.606989
17.645050	0.1	0.606901
17.646717	0.1	0.606868
17.648383	0.1	0.607003
17.650050	0.1	0.607087
17.651717	0.1	0.607260
17.653383	0.1	0.607725
17.655050	0.1	0.608102
17.656717	0.1	0.608088
17.658383	0.1	0.608200
17.660050	0.1	0.609318
17.661717	0.1	0.611809
17.663383	0.1	0.615227
17.665050	0.1	0.618761
17.666717	0.1	0.621537
17.668383	0.1	0.622743
17.670050	0.1	0.622366
17.671717	0.1	0.621607
17.673383	0.1	0.622114
17.675050	0.1	0.624410
17.676717	0.1	0.627409
17.678383	0.1	0.629555
17.680050	0.1	0.629881
17.681717	0.1	0.628312
17.683383	0.1	0.625597
17.685050	0.1	0.622706
17.686717	0.1	0.620261
17.688383	0.1	0.618426
17.690050	0.1	0.617099
17.691717	0.1	0.616126
17.693383	0.1	0.615441
17.695050	0.1	0.615097
17.696717	0.1	0.615153
17.698383	0.1	0.615520
17.700050	0.1	0.616158
17.701717	0.1	0.617225
17.703383	0.1	0.618803
17.705050	0.1	0.620359
17.706717	0.1	0.620764
17.708383	0.1	0.619236
17.710050	0.1	0.616210
17.711717	0.1	0.612992
17.713383	0.1	0.610691
17.715050	0.1	0.609634
17.716717	0.1	0.609579
17.718383	0.1	0.610137
17.720050	0.1	0.611204
17.721717	0.1	0.612903
17.723383	0.1	0.615055
17.725050	0.1	0.616969
17.726717	0.1	0.617919
17.728383	0.1	0.617523
17.730050	0.1	0.615888
17.731717	0.1	0.613690
17.733383	0.1	0.611637
17.735050	0.1	0.610026
17.736717	0.1	0.608913
17.738383	0.1	0.608186
17.740050	0.1	0.607595
17.741717	0.1	0.606920
17.743383	0.1	0.605816
17.745050	0.1	0.604014
17.746717	0.1	0.601867
17.748383	0.1	0.600321
17.750050	0.1	0.600065
17.751717	0.1	0.601052
17.753383	0.1	0.602701
17.755050	0.1	0.604191
17.756717	0.1	0.604647
17.758383	0.1	0.603492
17.760050	0.1	0.600833
17.761717	0.1	0.597527
17.763383	0.1	0.594705
17.765050	0.1	0.593150
17.766717	0.1	0.592805
17.768383	0.1	0.592940
17.770050	0.1	0.593108
17.771717	0.1	0.593271
17.773383	0.1	0.593220
17.775050	0.1	0.592754
17.776717	0.1	0.592191
17.778383	0.1	0.592284
17.780050	0.1	0.593406
17.781717	0.1	0.594840
17.783383	0.1	0.595334
17.785050	0.1	0.594403
17.786717	0.1	0.592596
17.788383	0.1	0.590663
17.790050	0.1	0.589015
17.791717	0.1	0.587753
17.793383	0.1	0.586682
17.795050	0.1	0.585527
17.796717	0.1	0.584391
17.798383	0.1	0.583632
17.800050	0.1	0.583418
17.801717	0.1	0.583688
17.803383	0.1	0.584540
17.805050	0.1	0.586244
17.806717	0.1	0.588554
17.808383	0.1	0.590901
17.810050	0.1	0.593234
17.811717	0.1	0.595790
17.813383	0.1	0.598426
17.815050	0.1	0.600815
17.816717	0.1	0.602817
17.818383	0.1	0.604503
17.820050	0.1	0.605956
17.821717	0.1	0.607185
17.823383	0.1	0.608084
17.825050	0.1	0.608373
17.826717	0.1	0.607823
17.828383	0.1	0.606468
17.830050	0.1	0.604573
17.831717	0.1	0.602687
17.833383	0.1	0.601546
17.835050	0.1	0.601625
17.836717	0.1	0.602701
17.838383	0.1	0.603963
17.840050	0.1	0.604875
17.841717	0.1	0.605891
17.843383	0.1	0.608000
17.845050	0.1	0.611264
17.846717	0.1	0.614282
17.848383	0.1	0.615465
17.850050	0.1	0.614515
17.851717	0.1	0.612400
17.853383	0.1	0.610421
17.855050	0.1	0.609616
17.856717	0.1	0.610454
17.858383	0.1	0.612689
17.860050	0.1	0.615530
17.861717	0.1	0.618105
17.863383	0.1	0.619926
17.865050	0.1	0.621076
17.866717	0.1	0.621849
17.868383	0.1	0.622356
17.870050	0.1	0.622775
17.871717	0.1	0.623800
17.873383	0.1	0.626100
17.875050	0.1	0.629369
17.876717	0.1	0.632373
17.878383	0.1	0.634110
17.880050	0.1	0.634626
17.881717	0.1	0.634640
17.883383	0.1	0.634510
17.885050	0.1	0.634273
17.886717	0.1	0.634291
17.888383	0.1	0.634925
17.890050	0.1	0.636010
17.891717	0.1	0.637234
17.893383	0.1	0.638203
17.895050	0.1	0.638347
17.896717	0.1	0.637588
17.898383	0.1	0.636722
17.900050	0.1	0.636773
17.901717	0.1	0.638193
17.903383	0.1	0.640787
17.905050	0.1	0.644061
17.906717	0.1	0.647502
17.908383	0.1	0.650701
17.910050	0.1	0.653248
17.911717	0.1	0.654780
17.913383	0.1	0.655167
17.915050	0.1	0.654561
17.916717	0.1	0.653234
17.918383	0.1	0.651330
17.920050	0.1	0.649053
17.921717	0.1	0.647078
17.923383	0.1	0.646310
17.925050	0.1	0.646990
17.926717	0.1	0.648531
17.928383	0.1	0.650319
17.930050	0.1	0.652242
17.931717	0.1	0.654804
17.933383	0.1	0.658543
17.935050	0.1	0.663097
17.936717	0.1	0.667023
17.938383	0.1	0.668843
17.940050	0.1	0.668196
17.941717	0.1	0.665979
17.943383	0.1	0.663516
17.945050	0.1	0.661486
17.946717	0.1	0.659544
17.948383	0.1	0.657127
17.950050	0.1	0.654729
17.951717	0.1	0.653611
17.953383	0.1	0.654305
17.955050	0.1	0.656238
17.956717	0.1	0.658585
17.958383	0.1	0.660731
17.960050	0.1	0.662408
17.961717	0.1	0.663763
17.963383	0.1	0.664834
17.965050	0.1	0.665155
17.966717	0.1	0.664359
17.968383	0.1	0.662324
17.970050	0.1	0.658985
17.971717	0.1	0.655130
17.973383	0.1	0.652657
17.975050	0.1	0.652871
17.976717	0.1	0.655088
17.978383	0.1	0.657407
17.980050	0.1	0.658361
17.981717	0.1	0.657714
17.983383	0.1	0.656080
17.985050	0.1	0.654259
17.986717	0.1	0.652922
17.988383	0.1	0.652238
17.990050	0.1	0.651707
17.991717	0.1	0.650850
17.993383	0.1	0.649756
17.995050	0.1	0.648480
17.996717	0.1	0.646519
17.998383	0.1	0.643493
18.000050	0.1	0.639968
18.001717	0.1	0.636978
18.003383	0.1	0.634957
18.005050	0.1	0.633644
18.006717	0.1	0.632820
18.008383	0.1	0.633039
18.010050	0.1	0.635255
18.011717	0.1	0.639316
18.013383	0.1	0.643828
18.015050	0.1	0.647805
18.016717	0.1	0.651171
18.018383	0.1	0.653672
18.020050	0.1	0.654603
18.021717	0.1	0.653723
18.023383	0.1	0.651572
18.025050	0.1	0.648811
18.026717	0.1	0.645933
18.028383	0.1	0.643535
18.030050	0.1	0.642082
18.031717	0.1	0.641239
18.033383	0.1	0.639893
18.035050	0.1	0.637090
18.036717	0.1	0.632871
18.038383	0.1	0.628303
18.040050	0.1	0.624680
18.041717	0.1	0.622491
18.043383	0.1	0.621127
18.045050	0.1	0.619721
18.046717	0.1	0.617844
18.048383	0.1	0.615478
18.050050	0.1	0.613029
18.051717	0.1	0.610906
18.053383	0.1	0.609071
18.055050	0.1	0.607618
18.056717	0.1	0.607162
18.058383	0.1	0.607884
18.060050	0.1	0.608945
18.061717	0.1	0.609499
18.063383	0.1	0.609634
18.065050	0.1	0.609667
18.066717	0.1	0.609262
18.068383	0.1	0.607925
18.070050	0.1	0.605849
18.071717	0.1	0.603837
18.073383	0.1	0.602389
18.075050	0.1	0.601397
18.076717	0.1	0.600847
18.078383	0.1	0.601169
18.080050	0.1	0.602854
18.081717	0.1	0.606067
18.083383	0.1	0.610189
18.085050	0.1	0.613928
18.086717	0.1	0.616270
18.088383	0.1	0.617057
18.090050	0.1	0.616745
18.091717	0.1	0.616014
18.093383	0.1	0.615544
18.095050	0.1	0.615567
18.096717	0.1	0.616051
18.098383	0.1	0.617285
18.100050	0.1	0.619660
18.101717	0.1	0.622990
18.103383	0.1	0.626473
18.105050	0.1	0.629146
18.106717	0.1	0.630408
18.108383	0.1	0.630291
18.110050	0.1	0.629351
18.111717	0.1	0.628280
18.113383	0.1	0.627325
18.115050	0.1	0.626198
18.116717	0.1	0.624745
18.118383	0.1	0.623283
18.120050	0.1	0.622100
18.121717	0.1	0.621057
18.123383	0.1	0.619781
18.125050	0.1	0.618114
18.126717	0.1	0.616238
18.128383	0.1	0.614463
18.130050	0.1	0.613271
18.131717	0.1	0.613248
18.133383	0.1	0.614491
18.135050	0.1	0.616610
18.136717	0.1	0.619516
18.138383	0.1	0.623441
18.140050	0.1	0.628196
18.141717	0.1	0.632913
18.143383	0.1	0.636526
18.145050	0.1	0.638552
18.146717	0.1	0.639367
18.148383	0.1	0.639558
18.150050	0.1	0.639497
18.151717	0.1	0.639600
18.153383	0.1	0.640256
18.155050	0.1	0.641379
18.156717	0.1	0.642543
18.158383	0.1	0.643581
18.160050	0.1	0.644540
18.161717	0.1	0.645192
18.163383	0.1	0.645132
18.165050	0.1	0.644382
18.166717	0.1	0.643297
18.168383	0.1	0.642007
18.170050	0.1	0.640466
18.171717	0.1	0.638925
18.173383	0.1	0.637951
18.175050	0.1	0.637928
18.176717	0.1	0.638915
18.178383	0.1	0.640908
18.180050	0.1	0.643595
18.181717	0.1	0.646282
18.183383	0.1	0.648717
18.185050	0.1	0.651134
18.186717	0.1	0.653327
18.188383	0.1	0.654762
18.190050	0.1	0.655479
18.191717	0.1	0.655875
18.193383	0.1	0.656038
18.195050	0.1	0.655861
18.196717	0.1	0.655255
18.198383	0.1	0.654045
18.200050	0.1	0.651833
18.201717	0.1	0.648303
18.203383	0.1	0.643847
18.205050	0.1	0.639600
18.206717	0.1	0.636685
18.208383	0.1	0.635432
18.210050	0.1	0.635474
18.211717	0.1	0.636335
18.213383	0.1	0.637416
18.215050	0.1	0.637919
18.216717	0.1	0.637411
18.218383	0.1	0.636294
18.220050	0.1	0.635465
18.221717	0.1	0.635418
18.223383	0.1	0.635828
18.225050	0.1	0.636303
18.226717	0.1	0.636922
18.228383	0.1	0.637663
18.230050	0.1	0.637998
18.231717	0.1	0.637206
18.233383	0.1	0.635143
18.235050	0.1	0.632959
18.236717	0.1	0.632154
18.238383	0.1	0.632796
18.240050	0.1	0.633565
18.241717	0.1	0.633318
18.243383	0.1	0.632065
18.245050	0.1	0.630524
18.246717	0.1	0.629136
18.248383	0.1	0.627730
18.250050	0.1	0.626268
18.251717	0.1	0.625285
18.253383	0.1	0.625113
18.255050	0.1	0.625178
18.256717	0.1	0.624438
18.258383	0.1	0.622254
18.260050	0.1	0.618841
18.261717	0.1	0.615120
18.263383	0.1	0.612121
18.265050	0.1	0.610505
18.266717	0.1	0.610198
18.268383	0.1	0.610603
18.270050	0.1	0.611041
18.271717	0.1	0.610980
18.273383	0.1	0.610300
18.275050	0.1	0.609141
18.276717	0.1	0.607371
18.278383	0.1	0.604843
18.280050	0.1	0.601993
18.281717	0.1	0.599758
18.283383	0.1	0.598868
18.285050	0.1	0.599334
18.286717	0.1	0.600624
18.288383	0.1	0.602044
18.290050	0.1	0.602887
18.291717	0.1	0.602813
18.293383	0.1	0.602119
18.295050	0.1	0.601187
18.296717	0.1	0.599851
18.298383	0.1	0.597890
18.300050	0.1	0.595567
18.301717	0.1	0.593127
18.303383	0.1	0.590547
18.305050	0.1	0.588098
18.306717	0.1	0.586351
18.308383	0.1	0.585518
18.310050	0.1	0.585099
18.311717	0.1	0.584498
18.313383	0.1	0.583860
18.315050	0.1	0.583851
18.316717	0.1	0.584684
18.318383	0.1	0.585564
18.320050	0.1	0.585415
18.321717	0.1	0.584042
18.323383	0.1	0.582165
18.325050	0.1	0.580442
18.326717	0.1	0.578850
18.328383	0.1	0.577448
18.330050	0.1	0.577029
18.331717	0.1	0.578403
18.333383	0.1	0.581276
18.335050	0.1	0.584307
18.336717	0.1	0.586440
18.338383	0.1	0.588032
18.340050	0.1	0.590109
18.341717	0.1	0.592903
18.343383	0.1	0.595585
18.345050	0.1	0.597332
18.346717	0.1	0.598216
18.348383	0.1	0.598826
18.350050	0.1	0.599665
18.351717	0.1	0.600889
18.353383	0.1	0.602077
18.355050	0.1	0.602244
18.356717	0.1	0.600726
18.358383	0.1	0.597984
18.360050	0.1	0.594896
18.361717	0.1	0.591977
18.363383	0.1	0.589760
18.365050	0.1	0.588833
18.366717	0.1	0.589215
18.368383	0.1	0.590109
18.370050	0.1	0.590314
18.371717	0.1	0.589187
18.373383	0.1	0.587204
18.375050	0.1	0.585453
18.376717	0.1	0.584978
18.378383	0.1	0.586617
18.380050	0.1	0.590482
18.381717	0.1	0.595404
18.383383	0.1	0.599553
18.385050	0.1	0.601709
18.386717	0.1	0.601835
18.388383	0.1	0.600810
18.390050	0.1	0.599665
18.391717	0.1	0.598840
18.393383	0.1	0.598338
18.395050	0.1	0.598370
18.396717	0.1	0.599474
18.398383	0.1	0.601793
18.400050	0.1	0.604787
18.401717	0.1	0.607506
18.403383	0.1	0.609071
18.405050	0.1	0.609565
18.406717	0.1	0.610035
18.408383	0.1	0.611348
18.410050	0.1	0.613313
18.411717	0.1	0.614976
18.413383	0.1	0.615721
18.415050	0.1	0.615451
18.416717	0.1	0.614082
18.418383	0.1	0.611865
18.420050	0.1	0.609751
18.421717	0.1	0.608950
18.423383	0.1	0.609993
18.425050	0.1	0.612382
18.426717	0.1	0.615227
18.428383	0.1	0.618063
18.430050	0.1	0.620801
18.431717	0.1	0.623278
18.433383	0.1	0.625039
18.435050	0.1	0.625220
18.436717	0.1	0.623176
18.438383	0.1	0.619492
18.440050	0.1	0.615725
18.441717	0.1	0.613010
18.443383	0.1	0.611274
18.445050	0.1	0.609867
18.446717	0.1	0.608684
18.448383	0.1	0.607893
18.450050	0.1	0.607194
18.451717	0.1	0.606547
18.453383	0.1	0.606808
18.455050	0.1	0.608563
18.456717	0.1	0.611129
18.458383	0.1	0.613257
18.460050	0.1	0.614184
18.461717	0.1	0.613835
18.463383	0.1	0.612326
18.465050	0.1	0.610012
18.466717	0.1	0.607907
18.468383	0.1	0.606999
18.470050	0.1	0.607106
18.471717	0.1	0.607125
18.473383	0.1	0.606054
18.475050	0.1	0.603711
18.476717	0.1	0.601048
18.478383	0.1	0.599325
18.480050	0.1	0.598584
18.481717	0.1	0.597825
18.483383	0.1	0.596694
18.485050	0.1	0.595520
18.486717	0.1	0.594049
18.488383	0.1	0.591520
18.490050	0.1	0.587911
18.491717	0.1	0.584177
18.493383	0.1	0.581257
18.495050	0.1	0.579306
18.496717	0.1	0.577848
18.498383	0.1	0.576312
18.500050	0.1	0.574240
18.501717	0.1	0.571888
18.503383	0.1	0.570449
18.505050	0.1	0.571008
18.506717	0.1	0.573522
18.508383	0.1	0.576782
18.510050	0.1	0.578812
18.511717	0.1	0.578254
18.513383	0.1	0.575683
18.515050	0.1	0.572708
18.516717	0.1	0.570146
18.518383	0.1	0.568032
18.520050	0.1	0.566174
18.521717	0.1	0.564107
18.523383	0.1	0.561215
18.525050	0.1	0.557383
18.526717	0.1	0.553210
18.528383	0.1	0.549364
18.530050	0.1	0.545969
18.531717	0.1	0.543068
18.533383	0.1	0.541019
18.535050	0.1	0.540083
18.536717	0.1	0.540051
18.538383	0.1	0.540456
18.540050	0.1	0.541043
18.541717	0.1	0.541895
18.543383	0.1	0.543091
18.545050	0.1	0.544484
18.546717	0.1	0.545732
18.548383	0.1	0.546640
18.550050	0.1	0.547091
18.551717	0.1	0.546477
18.553383	0.1	0.543930
18.555050	0.1	0.539599
18.556717	0.1	0.534924
18.558383	0.1	0.531357
18.560050	0.1	0.529741
18.561717	0.1	0.530728
18.563383	0.1	0.534225
18.565050	0.1	0.538495
18.566717	0.1	0.541084
18.568383	0.1	0.540754
18.570050	0.1	0.538491
18.571717	0.1	0.536279
18.573383	0.1	0.535073
18.575050	0.1	0.534505
18.576717	0.1	0.534062
18.578383	0.1	0.533788
18.580050	0.1	0.534044
18.581717	0.1	0.534784
18.583383	0.1	0.535427
18.585050	0.1	0.535566
18.586717	0.1	0.535278
18.588383	0.1	0.534849
18.590050	0.1	0.534505
18.591717	0.1	0.534188
18.593383	0.1	0.533937
18.595050	0.1	0.534211
18.596717	0.1	0.535250
18.598383	0.1	0.536777
18.600050	0.1	0.538565
18.601717	0.1	0.540777
18.603383	0.1	0.543492
18.605050	0.1	0.546300
18.606717	0.1	0.548721
18.608383	0.1	0.550631
18.610050	0.1	0.551930
18.611717	0.1	0.552251
18.613383	0.1	0.551082
18.615050	0.1	0.548298
18.616717	0.1	0.544749
18.618383	0.1	0.542337
18.620050	0.1	0.542835
18.621717	0.1	0.546505
18.623383	0.1	0.552041
18.625050	0.1	0.557532
18.626717	0.1	0.561280
18.628383	0.1	0.562412
18.630050	0.1	0.560833
18.631717	0.1	0.557229
18.633383	0.1	0.553019
18.635050	0.1	0.549722
18.636717	0.1	0.548279
18.638383	0.1	0.548908
18.640050	0.1	0.551254
18.641717	0.1	0.554426
18.643383	0.1	0.557415
18.645050	0.1	0.559986
18.646717	0.1	0.562752
18.648383	0.1	0.566030
18.650050	0.1	0.568884
18.651717	0.1	0.570081
18.653383	0.1	0.569741
18.655050	0.1	0.569304
18.656717	0.1	0.570030
18.658383	0.1	0.572167
18.660050	0.1	0.575162
18.661717	0.1	0.578146
18.663383	0.1	0.580461
18.665050	0.1	0.582221
18.666717	0.1	0.584009
18.668383	0.1	0.585886
18.670050	0.1	0.587278
18.671717	0.1	0.587953
18.673383	0.1	0.588503
18.675050	0.1	0.589518
18.676717	0.1	0.590794
18.678383	0.1	0.591348
18.680050	0.1	0.589821
18.681717	0.1	0.585378
18.683383	0.1	0.579003
18.685050	0.1	0.573294
18.686717	0.1	0.570365
18.688383	0.1	0.570258
18.690050	0.1	0.571469
18.691717	0.1	0.572284
18.693383	0.1	0.571720
18.695050	0.1	0.569923
18.696717	0.1	0.567650
18.698383	0.1	0.565434
18.700050	0.1	0.563730
18.701717	0.1	0.563050
18.703383	0.1	0.563459
18.705050	0.1	0.564326
18.706717	0.1	0.564819
18.708383	0.1	0.564405
18.710050	0.1	0.562961
18.711717	0.1	0.560908
18.713383	0.1	0.559036
18.715050	0.1	0.557811
18.716717	0.1	0.557164
18.718383	0.1	0.557019
18.720050	0.1	0.557401
18.721717	0.1	0.558044
18.723383	0.1	0.558547
18.725050	0.1	0.558877
18.726717	0.1	0.559241
18.728383	0.1	0.559692
18.730050	0.1	0.560204
18.731717	0.1	0.560558
18.733383	0.1	0.560400
18.735050	0.1	0.559441
18.736717	0.1	0.557401
18.738383	0.1	0.554286
18.740050	0.1	0.550780
18.741717	0.1	0.547809
18.743383	0.1	0.545746
18.745050	0.1	0.544288
18.746717	0.1	0.542891
18.748383	0.1	0.541075
18.750050	0.1	0.538686
18.751717	0.1	0.535944
18.753383	0.1	0.532907
18.755050	0.1	0.529485
18.756717	0.1	0.526067
18.758383	0.1	0.523347
18.760050	0.1	0.521783
18.761717	0.1	0.521555
18.763383	0.1	0.522472
18.765050	0.1	0.524018
18.766717	0.1	0.525704
18.768383	0.1	0.527347
18.770050	0.1	0.528959
18.771717	0.1	0.530435
18.773383	0.1	0.531515
18.775050	0.1	0.531725
18.776717	0.1	0.530342
18.778383	0.1	0.527026
18.780050	0.1	0.522630
18.781717	0.1	0.518919
18.783383	0.1	0.517117
18.785050	0.1	0.517159
18.786717	0.1	0.518444
18.788383	0.1	0.520395
18.790050	0.1	0.522546
18.791717	0.1	0.524600
18.793383	0.1	0.526365
18.795050	0.1	0.527799
18.796717	0.1	0.529108
18.798383	0.1	0.530519
18.800050	0.1	0.531711
18.801717	0.1	0.531767
18.803383	0.1	0.529853
18.805050	0.1	0.525918
18.806717	0.1	0.520851
18.808383	0.1	0.515995
18.810050	0.1	0.512204
18.811717	0.1	0.509634
18.813383	0.1	0.508255
18.815050	0.1	0.507887
18.816717	0.1	0.508474
18.818383	0.1	0.510346
18.820050	0.1	0.513336
18.821717	0.1	0.516241
18.823383	0.1	0.517983
18.825050	0.1	0.518430
18.826717	0.1	0.518118
18.828383	0.1	0.517783
18.830050	0.1	0.517941
18.831717	0.1	0.518654
18.833383	0.1	0.519827
18.835050	0.1	0.521448
18.836717	0.1	0.523166
18.838383	0.1	0.524218
18.840050	0.1	0.524474
18.841717	0.1	0.525047
18.843383	0.1	0.527278
18.845050	0.1	0.531427
18.846717	0.1	0.536563
18.848383	0.1	0.541601
18.850050	0.1	0.545802
18.851717	0.1	0.548521
18.853383	0.1	0.549555
18.855050	0.1	0.549415
18.856717	0.1	0.549140
18.858383	0.1	0.549755
18.860050	0.1	0.551250
18.861717	0.1	0.552419
18.863383	0.1	0.552144
18.865050	0.1	0.550537
18.866717	0.1	0.548572
18.868383	0.1	0.547180
18.870050	0.1	0.547138
18.871717	0.1	0.549033
18.873383	0.1	0.552745
18.875050	0.1	0.557443
18.876717	0.1	0.562249
18.878383	0.1	0.566542
18.880050	0.1	0.569699
18.881717	0.1	0.571180
18.883383	0.1	0.571287
18.885050	0.1	0.571269
18.886717	0.1	0.572097
18.888383	0.1	0.573467
18.890050	0.1	0.574500
18.891717	0.1	0.575203
18.893383	0.1	0.576619
18.895050	0.1	0.579706
18.896717	0.1	0.584489
18.898383	0.1	0.589979
18.900050	0.1	0.594747
18.901717	0.1	0.597797
18.903383	0.1	0.599367
18.905050	0.1	0.600778
18.906717	0.1	0.602966
18.908383	0.1	0.605369
18.910050	0.1	0.606757
18.911717	0.1	0.606873
18.913383	0.1	0.606780
18.915050	0.1	0.607879
18.916717	0.1	0.610906
18.918383	0.1	0.615162
18.920050	0.1	0.618966
18.921717	0.1	0.621537
18.923383	0.1	0.623534
18.925050	0.1	0.625439
18.926717	0.1	0.626934
18.928383	0.1	0.628047
18.930050	0.1	0.629453
18.931717	0.1	0.631693
18.933383	0.1	0.634650
18.935050	0.1	0.637728
18.936717	0.1	0.640214
18.938383	0.1	0.641393
18.940050	0.1	0.640512
18.941717	0.1	0.637402
18.943383	0.1	0.632894
18.945050	0.1	0.628312
18.946717	0.1	0.624796
18.948383	0.1	0.622999
18.950050	0.1	0.622743
18.951717	0.1	0.622994
18.953383	0.1	0.622668
18.955050	0.1	0.621607
18.956717	0.1	0.620373
18.958383	0.1	0.619264
18.960050	0.1	0.617788
18.961717	0.1	0.615362
18.963383	0.1	0.612088
18.965050	0.1	0.608475
18.966717	0.1	0.605024
18.968383	0.1	0.602063
18.970050	0.1	0.599446
18.971717	0.1	0.596591
18.973383	0.1	0.592927
18.975050	0.1	0.588074
18.976717	0.1	0.582202
18.978383	0.1	0.576279
18.980050	0.1	0.571669
18.981717	0.1	0.569182
18.983383	0.1	0.568368
18.985050	0.1	0.567599
18.986717	0.1	0.565210
18.988383	0.1	0.560889
18.990050	0.1	0.555608
18.991717	0.1	0.550454
18.993383	0.1	0.546332
18.995050	0.1	0.544237
18.996717	0.1	0.544288
18.998383	0.1	0.544991
19.000050	0.1	0.544703
19.001717	0.1	0.542989
19.003383	0.1	0.540339
19.005050	0.1	0.537429
19.006717	0.1	0.534635
19.008383	0.1	0.531836
19.010050	0.1	0.528754
19.011717	0.1	0.525410
19.013383	0.1	0.522253
19.015050	0.1	0.519943
19.016717	0.1	0.519291
19.018383	0.1	0.520675
19.020050	0.1	0.523082
19.021717	0.1	0.524689
19.023383	0.1	0.524605
19.025050	0.1	0.523478
19.026717	0.1	0.522239
19.028383	0.1	0.521028
19.030050	0.1	0.519622
19.031717	0.1	0.517815
19.033383	0.1	0.515236
19.035050	0.1	0.511818
19.036717	0.1	0.508279
19.038383	0.1	0.505266
19.040050	0.1	0.502490
19.041717	0.1	0.499487
19.043383	0.1	0.496539
19.045050	0.1	0.494304
19.046717	0.1	0.492856
19.048383	0.1	0.491533
19.050050	0.1	0.489629
19.051717	0.1	0.486714
19.053383	0.1	0.482756
19.055050	0.1	0.478476
19.056717	0.1	0.475273
19.058383	0.1	0.474341
19.060050	0.1	0.475813
19.061717	0.1	0.478788
19.063383	0.1	0.481843
19.065050	0.1	0.483473
19.066717	0.1	0.482923
19.068383	0.1	0.480786
19.070050	0.1	0.478611
19.071717	0.1	0.477857
19.073383	0.1	0.478909
19.075050	0.1	0.480977
19.076717	0.1	0.482821
19.078383	0.1	0.483538
19.080050	0.1	0.482695
19.081717	0.1	0.480413
19.083383	0.1	0.477405
19.085050	0.1	0.474351
19.086717	0.1	0.471678
19.088383	0.1	0.470029
19.090050	0.1	0.470136
19.091717	0.1	0.471761
19.093383	0.1	0.473675
19.095050	0.1	0.474835
19.096717	0.1	0.475207
19.098383	0.1	0.475477
19.100050	0.1	0.476199
19.101717	0.1	0.477275
19.103383	0.1	0.478327
19.105050	0.1	0.479198
19.106717	0.1	0.479948
19.108383	0.1	0.480865
19.110050	0.1	0.482257
19.111717	0.1	0.484055
19.113383	0.1	0.486118
19.115050	0.1	0.488735
19.116717	0.1	0.491943
19.118383	0.1	0.494877
19.120050	0.1	0.496348
19.121717	0.1	0.495808
19.123383	0.1	0.493522
19.125050	0.1	0.490355
19.126717	0.1	0.487478
19.128383	0.1	0.485657
19.130050	0.1	0.485205
19.131717	0.1	0.486136
19.133383	0.1	0.487776
19.135050	0.1	0.489033
19.136717	0.1	0.489340
19.138383	0.1	0.488595
19.140050	0.1	0.486942
19.141717	0.1	0.485042
19.143383	0.1	0.483869
19.145050	0.1	0.484069
19.146717	0.1	0.485717
19.148383	0.1	0.488455
19.150050	0.1	0.491710
19.151717	0.1	0.495207
19.153383	0.1	0.498975
19.155050	0.1	0.502695
19.156717	0.1	0.505573
19.158383	0.1	0.506938
19.160050	0.1	0.506495
19.161717	0.1	0.504497
19.163383	0.1	0.502174
19.165050	0.1	0.501443
19.166717	0.1	0.503529
19.168383	0.1	0.507715
19.170050	0.1	0.511641
19.171717	0.1	0.513243
19.173383	0.1	0.512181
19.175050	0.1	0.509466
19.176717	0.1	0.506663
19.178383	0.1	0.505173
19.180050	0.1	0.505312
19.181717	0.1	0.506076
19.183383	0.1	0.506202
19.185050	0.1	0.505410
19.186717	0.1	0.504516
19.188383	0.1	0.504837
19.190050	0.1	0.507198
19.191717	0.1	0.511054
19.193383	0.1	0.514942
19.195050	0.1	0.517354
19.196717	0.1	0.517480
19.198383	0.1	0.515780
19.200050	0.1	0.513466
19.201717	0.1	0.511077
19.203383	0.1	0.508563
19.205050	0.1	0.506444
19.206717	0.1	0.505564
19.208383	0.1	0.505904
19.210050	0.1	0.506644
19.211717	0.1	0.506924
19.213383	0.1	0.506248
19.215050	0.1	0.504777
19.216717	0.1	0.503142
19.218383	0.1	0.501717
19.220050	0.1	0.500185
19.221717	0.1	0.498272
19.223383	0.1	0.496698
19.225050	0.1	0.496404
19.226717	0.1	0.497112
19.228383	0.1	0.497513
19.230050	0.1	0.496749
19.231717	0.1	0.495184
19.233383	0.1	0.493759
19.235050	0.1	0.493010
19.236717	0.1	0.492511
19.238383	0.1	0.491273
19.240050	0.1	0.489145
19.241717	0.1	0.487203
19.243383	0.1	0.486630
19.245050	0.1	0.487701
19.246717	0.1	0.489750
19.248383	0.1	0.491794
19.250050	0.1	0.493154
19.251717	0.1	0.493601
19.253383	0.1	0.493205
19.255050	0.1	0.492083
19.256717	0.1	0.490565
19.258383	0.1	0.489466
19.260050	0.1	0.489517
19.261717	0.1	0.490579
19.263383	0.1	0.491655
19.265050	0.1	0.491883
19.266717	0.1	0.491366
19.268383	0.1	0.490593
19.270050	0.1	0.489312
19.271717	0.1	0.486854
19.273383	0.1	0.483193
19.275050	0.1	0.478788
19.276717	0.1	0.473857
19.278383	0.1	0.468735
19.280050	0.1	0.464641
19.281717	0.1	0.462974
19.283383	0.1	0.463906
19.285050	0.1	0.466281
19.286717	0.1	0.468791
19.288383	0.1	0.470867
19.290050	0.1	0.472507
19.291717	0.1	0.473596
19.293383	0.1	0.473629
19.295050	0.1	0.471985
19.296717	0.1	0.468707
19.298383	0.1	0.464981
19.300050	0.1	0.462369
19.301717	0.1	0.461605
19.303383	0.1	0.462662
19.305050	0.1	0.465261
19.306717	0.1	0.468735
19.308383	0.1	0.472241
19.310050	0.1	0.475263
19.311717	0.1	0.477470
19.313383	0.1	0.478281
19.315050	0.1	0.477154
19.316717	0.1	0.474420
19.318383	0.1	0.471701
19.320050	0.1	0.470649
19.321717	0.1	0.471338
19.323383	0.1	0.472507
19.325050	0.1	0.473093
19.326717	0.1	0.473261
19.328383	0.1	0.473759
19.330050	0.1	0.474672
19.331717	0.1	0.475831
19.333383	0.1	0.477466
19.335050	0.1	0.479626
19.336717	0.1	0.482043
19.338383	0.1	0.484642
19.340050	0.1	0.487622
19.341717	0.1	0.490812
19.343383	0.1	0.493010
19.345050	0.1	0.492940
19.346717	0.1	0.490989
19.348383	0.1	0.489042
19.350050	0.1	0.488437
19.351717	0.1	0.488963
19.353383	0.1	0.489582
19.355050	0.1	0.489461
19.356717	0.1	0.488549
19.358383	0.1	0.487384
19.360050	0.1	0.486411
19.361717	0.1	0.485857
19.363383	0.1	0.486108
19.365050	0.1	0.487650
19.366717	0.1	0.490583
19.368383	0.1	0.494230
19.370050	0.1	0.497261
19.371717	0.1	0.498653
19.373383	0.1	0.498313
19.375050	0.1	0.496446
19.376717	0.1	0.493233
19.378383	0.1	0.489396
19.380050	0.1	0.486095
19.381717	0.1	0.484162
19.383383	0.1	0.483994
19.385050	0.1	0.485764
19.386717	0.1	0.489159
19.388383	0.1	0.493350
19.390050	0.1	0.497489
19.391717	0.1	0.501042
19.393383	0.1	0.503915
19.395050	0.1	0.506085
19.396717	0.1	0.507068
19.398383	0.1	0.506556
19.400050	0.1	0.505433
19.401717	0.1	0.505052
19.403383	0.1	0.505769
19.405050	0.1	0.506933
19.406717	0.1	0.507850
19.408383	0.1	0.508325
19.410050	0.1	0.508712
19.411717	0.1	0.509303
19.413383	0.1	0.509708
19.415050	0.1	0.509447
19.416717	0.1	0.508958
19.418383	0.1	0.509010
19.420050	0.1	0.509629
19.421717	0.1	0.510500
19.423383	0.1	0.511846
19.425050	0.1	0.513867
19.426717	0.1	0.515957
19.428383	0.1	0.517359
19.430050	0.1	0.517834
19.431717	0.1	0.517378
19.433383	0.1	0.516162
19.435050	0.1	0.514770
19.436717	0.1	0.513759
19.438383	0.1	0.513257
19.440050	0.1	0.513252
19.441717	0.1	0.513853
19.443383	0.1	0.514877
19.445050	0.1	0.515855
19.446717	0.1	0.516595
19.448383	0.1	0.517266
19.450050	0.1	0.517974
19.451717	0.1	0.518546
19.453383	0.1	0.518626
19.455050	0.1	0.518276
19.456717	0.1	0.518314
19.458383	0.1	0.519375
19.460050	0.1	0.520819
19.461717	0.1	0.521336
19.463383	0.1	0.520479
19.465050	0.1	0.519156
19.466717	0.1	0.518388
19.468383	0.1	0.518248
19.470050	0.1	0.518193
19.471717	0.1	0.517708
19.473383	0.1	0.516442
19.475050	0.1	0.514379
19.476717	0.1	0.511734
19.478383	0.1	0.508693
19.480050	0.1	0.505717
19.481717	0.1	0.503636
19.483383	0.1	0.502961
19.485050	0.1	0.503468
19.486717	0.1	0.504418
19.488383	0.1	0.504879
19.490050	0.1	0.503957
19.491717	0.1	0.501368
19.493383	0.1	0.497755
19.495050	0.1	0.494230
19.496717	0.1	0.491855
19.498383	0.1	0.491184
19.500050	0.1	0.492027
19.501717	0.1	0.493685
19.503383	0.1	0.495315
19.505050	0.1	0.496283
19.506717	0.1	0.496209
19.508383	0.1	0.495007
19.510050	0.1	0.492902
19.511717	0.1	0.490388
19.513383	0.1	0.488078
19.515050	0.1	0.486192
19.516717	0.1	0.484451
19.518383	0.1	0.482891
19.520050	0.1	0.482048
19.521717	0.1	0.482081
19.523383	0.1	0.482230
19.525050	0.1	0.481429
19.526717	0.1	0.479203
19.528383	0.1	0.476041
19.530050	0.1	0.473089
19.531717	0.1	0.471431
19.533383	0.1	0.471286
19.535050	0.1	0.471761
19.536717	0.1	0.471584
19.538383	0.1	0.470136
19.540050	0.1	0.467687
19.541717	0.1	0.464576
19.543383	0.1	0.460641
19.545050	0.1	0.455645
19.546717	0.1	0.450010
19.548383	0.1	0.444897
19.550050	0.1	0.441507
19.551717	0.1	0.440395
19.553383	0.1	0.441023
19.555050	0.1	0.441964
19.556717	0.1	0.442201
19.558383	0.1	0.442215
19.560050	0.1	0.443296
19.561717	0.1	0.446071
19.563383	0.1	0.449605
19.565050	0.1	0.451873
19.566717	0.1	0.451449
19.568383	0.1	0.448432
19.570050	0.1	0.444115
19.571717	0.1	0.440464
19.573383	0.1	0.439291
19.575050	0.1	0.440897
19.576717	0.1	0.443724
19.578383	0.1	0.445773
19.580050	0.1	0.446178
19.581717	0.1	0.445289
19.583383	0.1	0.443985
19.585050	0.1	0.443025
19.586717	0.1	0.442625
19.588383	0.1	0.442555
19.590050	0.1	0.442467
19.591717	0.1	0.442094
19.593383	0.1	0.441293
19.595050	0.1	0.440357
19.596717	0.1	0.439752
19.598383	0.1	0.439347
19.600050	0.1	0.438616
19.601717	0.1	0.437475
19.603383	0.1	0.436408
19.605050	0.1	0.435957
19.606717	0.1	0.435943
19.608383	0.1	0.435826
19.610050	0.1	0.435812
19.611717	0.1	0.436837
19.613383	0.1	0.439552
19.615050	0.1	0.443845
19.616717	0.1	0.448683
19.618383	0.1	0.452455
19.620050	0.1	0.454090
19.621717	0.1	0.453712
19.623383	0.1	0.452208
19.625050	0.1	0.450555
19.626717	0.1	0.449354
19.628383	0.1	0.448641
19.630050	0.1	0.448260
19.631717	0.1	0.448339
19.633383	0.1	0.449154
19.635050	0.1	0.450797
19.636717	0.1	0.452949
19.638383	0.1	0.454988
19.640050	0.1	0.456423
19.641717	0.1	0.457224
19.643383	0.1	0.457708
19.645050	0.1	0.458253
19.646717	0.1	0.459226
19.648383	0.1	0.460711
19.650050	0.1	0.462434
19.651717	0.1	0.464045
19.653383	0.1	0.465186
19.655050	0.1	0.465540
19.656717	0.1	0.465037
19.658383	0.1	0.463757
19.660050	0.1	0.461903
19.661717	0.1	0.459813
19.663383	0.1	0.457885
19.665050	0.1	0.456772
19.666717	0.1	0.457354
19.668383	0.1	0.459962
19.670050	0.1	0.463827
19.671717	0.1	0.467445
19.673383	0.1	0.469410
19.675050	0.1	0.469191
19.676717	0.1	0.467184
19.678383	0.1	0.464367
19.680050	0.1	0.461964
19.681717	0.1	0.460935
19.683383	0.1	0.461517
19.685050	0.1	0.463082
19.686717	0.1	0.464567
19.688383	0.1	0.465433
19.690050	0.1	0.465764
19.691717	0.1	0.465577
19.693383	0.1	0.464683
19.695050	0.1	0.463082
19.696717	0.1	0.461121
19.698383	0.1	0.459612
19.700050	0.1	0.459538
19.701717	0.1	0.460972
19.703383	0.1	0.462974
19.705050	0.1	0.464995
19.706717	0.1	0.467105
19.708383	0.1	0.468963
19.710050	0.1	0.469880
19.711717	0.1	0.469503
19.713383	0.1	0.468069
19.715050	0.1	0.466295
19.716717	0.1	0.464679
19.718383	0.1	0.462849
19.720050	0.1	0.460213
19.721717	0.1	0.457158
19.723383	0.1	0.454742
19.725050	0.1	0.453508
19.726717	0.1	0.453144
19.728383	0.1	0.452991
19.730050	0.1	0.452450
19.731717	0.1	0.451175
19.733383	0.1	0.449005
19.735050	0.1	0.446043
19.736717	0.1	0.443133
19.738383	0.1	0.441442
19.740050	0.1	0.441386
19.741717	0.1	0.442509
19.743383	0.1	0.444115
19.745050	0.1	0.445638
19.746717	0.1	0.446667
19.748383	0.1	0.446737
19.750050	0.1	0.445363
19.751717	0.1	0.442560
19.753383	0.1	0.439351
19.755050	0.1	0.437540
19.756717	0.1	0.438262
19.758383	0.1	0.440846
19.760050	0.1	0.443649
19.761717	0.1	0.445317
19.763383	0.1	0.445223
19.765050	0.1	0.443459
19.766717	0.1	0.440581
19.768383	0.1	0.437307
19.770050	0.1	0.434467
19.771717	0.1	0.433009
19.773383	0.1	0.433661
19.775050	0.1	0.436259
19.776717	0.1	0.439859
19.778383	0.1	0.443375
19.780050	0.1	0.445559
19.781717	0.1	0.445070
19.783383	0.1	0.441689
19.785050	0.1	0.436869
19.786717	0.1	0.432474
19.788383	0.1	0.429610
19.790050	0.1	0.428562
19.791717	0.1	0.429135
19.793383	0.1	0.430727
19.795050	0.1	0.432478
19.796717	0.1	0.433614
19.798383	0.1	0.433596
19.800050	0.1	0.432250
19.801717	0.1	0.430089
19.803383	0.1	0.427747
19.805050	0.1	0.425228
19.806717	0.1	0.422546
19.808383	0.1	0.420432
19.810050	0.1	0.419775
19.811717	0.1	0.420865
19.813383	0.1	0.423337
19.815050	0.1	0.426304
19.816717	0.1	0.428762
19.818383	0.1	0.430387
19.820050	0.1	0.431743
19.821717	0.1	0.433475
19.823383	0.1	0.435752
19.825050	0.1	0.438355
19.826717	0.1	0.440818
19.828383	0.1	0.442737
19.830050	0.1	0.444185
19.831717	0.1	0.445461
19.833383	0.1	0.446574
19.835050	0.1	0.447202
19.836717	0.1	0.447007
19.838383	0.1	0.445987
19.840050	0.1	0.444674
19.841717	0.1	0.443831
19.843383	0.1	0.443780
19.845050	0.1	0.444320
19.846717	0.1	0.445177
19.848383	0.1	0.446001
19.850050	0.1	0.446211
19.851717	0.1	0.445377
19.853383	0.1	0.443524
19.855050	0.1	0.441140
19.856717	0.1	0.439202
19.858383	0.1	0.438439
19.860050	0.1	0.438471
19.861717	0.1	0.438555
19.863383	0.1	0.438951
19.865050	0.1	0.440842
19.866717	0.1	0.444674
19.868383	0.1	0.449298
19.870050	0.1	0.452972
19.871717	0.1	0.454606
19.873383	0.1	0.454239
19.875050	0.1	0.452800
19.876717	0.1	0.451081
19.878383	0.1	0.449251
19.880050	0.1	0.447575
19.881717	0.1	0.446667
19.883383	0.1	0.446741
19.885050	0.1	0.447170
19.886717	0.1	0.447077
19.888383	0.1	0.446108
19.890050	0.1	0.444530
19.891717	0.1	0.442830
19.893383	0.1	0.441340
19.895050	0.1	0.440385
19.896717	0.1	0.440106
19.898383	0.1	0.439994
19.900050	0.1	0.439580
19.901717	0.1	0.439389
19.903383	0.1	0.440483
19.905050	0.1	0.443086
19.906717	0.1	0.446266
19.908383	0.1	0.449014
19.910050	0.1	0.451002
19.911717	0.1	0.452190
19.913383	0.1	0.452818
19.915050	0.1	0.453754
19.916717	0.1	0.455603
19.918383	0.1	0.457801
19.920050	0.1	0.459217
19.921717	0.1	0.459058
19.923383	0.1	0.456991
19.925050	0.1	0.453503
19.926717	0.1	0.450122
19.928383	0.1	0.448707
19.930050	0.1	0.450206
19.931717	0.1	0.454048
19.933383	0.1	0.458579
19.935050	0.1	0.462122
19.936717	0.1	0.463980
19.938383	0.1	0.464832
19.940050	0.1	0.466025
19.941717	0.1	0.468078
19.943383	0.1	0.470057
19.945050	0.1	0.470667
19.946717	0.1	0.469452
19.948383	0.1	0.466937
19.950050	0.1	0.464050
19.951717	0.1	0.461498
19.953383	0.1	0.459272
19.955050	0.1	0.457056
19.956717	0.1	0.455203
19.958383	0.1	0.454704
19.960050	0.1	0.455803
19.961717	0.1	0.457121
19.963383	0.1	0.456963
19.965050	0.1	0.455184
19.966717	0.1	0.453014
19.968383	0.1	0.451561
19.970050	0.1	0.450830
19.971717	0.1	0.449959
19.973383	0.1	0.448260
19.975050	0.1	0.446034
19.976717	0.1	0.444320
19.978383	0.1	0.444134
19.980050	0.1	0.445694
19.981717	0.1	0.448022
19.983383	0.1	0.449661
19.985050	0.1	0.449973
19.986717	0.1	0.449438
19.988383	0.1	0.448716
19.990050	0.1	0.448013
19.991717	0.1	0.447379
19.993383	0.1	0.447002
19.995050	0.1	0.446690
19.996717	0.1	0.445503
19.998383	0.1	0.442513
20.000050	0.1	0.437857
20.001717	0.1	0.432678
20.003383	0.1	0.428301
20.005050	0.1	0.425563
20.006717	0.1	0.424637
20.008383	0.1	0.424962
20.010050	0.1	0.425396
20.011717	0.1	0.425009
20.013383	0.1	0.423803
20.015050	0.1	0.422308
20.016717	0.1	0.420967
20.018383	0.1	0.419649
20.020050	0.1	0.417791
20.021717	0.1	0.415477
20.023383	0.1	0.413819
20.025050	0.1	0.413735
20.026717	0.1	0.414732
20.028383	0.1	0.415593
20.030050	0.1	0.415687
20.031717	0.1	0.414960
20.033383	0.1	0.413368
20.035050	0.1	0.410872
20.036717	0.1	0.407575
20.038383	0.1	0.403598
20.040050	0.1	0.399463
20.041717	0.1	0.396385
20.043383	0.1	0.395272
20.045050	0.1	0.395728
20.046717	0.1	0.396823
20.048383	0.1	0.398178
20.050050	0.1	0.399915
20.051717	0.1	0.401954
20.053383	0.1	0.403356
20.055050	0.1	0.402564
20.056717	0.1	0.399249
20.058383	0.1	0.395346
20.060050	0.1	0.393395
20.061717	0.1	0.394215
20.063383	0.1	0.396520
20.065050	0.1	0.398112
20.066717	0.1	0.397651
20.068383	0.1	0.395668
20.070050	0.1	0.393689
20.071717	0.1	0.392725
20.073383	0.1	0.392571
20.075050	0.1	0.392417
20.076717	0.1	0.391994
20.078383	0.1	0.391621
20.080050	0.1	0.391603
20.081717	0.1	0.392171
20.083383	0.1	0.393563
20.085050	0.1	0.395952
20.086717	0.1	0.399132
20.088383	0.1	0.402317
20.090050	0.1	0.404296
20.091717	0.1	0.404166
20.093383	0.1	0.402210
20.095050	0.1	0.399998
20.096717	0.1	0.399454
20.098383	0.1	0.401549
20.100050	0.1	0.405679
20.101717	0.1	0.410224
20.103383	0.1	0.413354
20.105050	0.1	0.413633
20.106717	0.1	0.410909
20.108383	0.1	0.406597
20.110050	0.1	0.402997
20.111717	0.1	0.402043
20.113383	0.1	0.403980
20.115050	0.1	0.407593
20.116717	0.1	0.411901
20.118383	0.1	0.416660
20.120050	0.1	0.421493
20.121717	0.1	0.425680
20.123383	0.1	0.428506
20.125050	0.1	0.429507
20.126717	0.1	0.428543
20.128383	0.1	0.425838
20.130050	0.1	0.422285
20.131717	0.1	0.419314
20.133383	0.1	0.417950
20.135050	0.1	0.418606
20.136717	0.1	0.421274
20.138383	0.1	0.425284
20.140050	0.1	0.429479
20.141717	0.1	0.432865
20.143383	0.1	0.435119
20.145050	0.1	0.436488
20.146717	0.1	0.437340
20.148383	0.1	0.437875
20.150050	0.1	0.437768
20.151717	0.1	0.436539
20.153383	0.1	0.434532
20.155050	0.1	0.433070
20.156717	0.1	0.433479
20.158383	0.1	0.436003
20.160050	0.1	0.439640
20.161717	0.1	0.443170
20.163383	0.1	0.446043
20.165050	0.1	0.448078
20.166717	0.1	0.448995
20.168383	0.1	0.448618
20.170050	0.1	0.447091
20.171717	0.1	0.444818
20.173383	0.1	0.442523
20.175050	0.1	0.440828
20.176717	0.1	0.439859
20.178383	0.1	0.439631
20.180050	0.1	0.440311
20.181717	0.1	0.441810
20.183383	0.1	0.443882
20.185050	0.1	0.446276
20.186717	0.1	0.448385
20.188383	0.1	0.449596
20.190050	0.1	0.450169
20.191717	0.1	0.451021
20.193383	0.1	0.452818
20.195050	0.1	0.455254
20.196717	0.1	0.457275
20.198383	0.1	0.458099
20.200050	0.1	0.457605
20.201717	0.1	0.455831
20.203383	0.1	0.452916
20.205050	0.1	0.449349
20.206717	0.1	0.445894
20.208383	0.1	0.443556
20.210050	0.1	0.443156
20.211717	0.1	0.444739
20.213383	0.1	0.447645
20.215050	0.1	0.451030
20.216717	0.1	0.454187
20.218383	0.1	0.456376
20.220050	0.1	0.456851
20.221717	0.1	0.455678
20.223383	0.1	0.453619
20.225050	0.1	0.451193
20.226717	0.1	0.448814
20.228383	0.1	0.447296
20.230050	0.1	0.447095
20.231717	0.1	0.447789
20.233383	0.1	0.448856
20.235050	0.1	0.449866
20.236717	0.1	0.449899
20.238383	0.1	0.448199
20.240050	0.1	0.445405
20.241717	0.1	0.443109
20.243383	0.1	0.442383
20.245050	0.1	0.443468
20.246717	0.1	0.446220
20.248383	0.1	0.450010
20.250050	0.1	0.453610
20.251717	0.1	0.455775
20.253383	0.1	0.455715
20.255050	0.1	0.453391
20.256717	0.1	0.449819
20.258383	0.1	0.446681
20.260050	0.1	0.445177
20.261717	0.1	0.444995
20.263383	0.1	0.444409
20.265050	0.1	0.441684
20.266717	0.1	0.436795
20.268383	0.1	0.431528
20.270050	0.1	0.427528
20.271717	0.1	0.424744
20.273383	0.1	0.422122
20.275050	0.1	0.419123
20.276717	0.1	0.416222
20.278383	0.1	0.414201
20.280050	0.1	0.413368
20.281717	0.1	0.413633
20.283383	0.1	0.414606
20.285050	0.1	0.415370
20.286717	0.1	0.414941
20.288383	0.1	0.413051
20.290050	0.1	0.409959
20.291717	0.1	0.406234
20.293383	0.1	0.402783
20.295050	0.1	0.400590
20.296717	0.1	0.400092
20.298383	0.1	0.400855
20.300050	0.1	0.402080
20.301717	0.1	0.403216
20.303383	0.1	0.404017
20.305050	0.1	0.404208
20.306717	0.1	0.403537
20.308383	0.1	0.401987
20.310050	0.1	0.399984
20.311717	0.1	0.398359
20.313383	0.1	0.397707
20.315050	0.1	0.397824
20.316717	0.1	0.398210
20.318383	0.1	0.398690
20.320050	0.1	0.399463
20.321717	0.1	0.400809
20.323383	0.1	0.402560
20.325050	0.1	0.403887
20.326717	0.1	0.404003
20.328383	0.1	0.402988
20.330050	0.1	0.401759
20.331717	0.1	0.401223
20.333383	0.1	0.401549
20.335050	0.1	0.402150
20.336717	0.1	0.402257
20.338383	0.1	0.401805
20.340050	0.1	0.401884
20.341717	0.1	0.403882
20.343383	0.1	0.407929
20.345050	0.1	0.412571
20.346717	0.1	0.415975
20.348383	0.1	0.417382
20.350050	0.1	0.417456
20.351717	0.1	0.417200
20.353383	0.1	0.416851
20.355050	0.1	0.416059
20.356717	0.1	0.414615
20.358383	0.1	0.412511
20.360050	0.1	0.410154
20.361717	0.1	0.408706
20.363383	0.1	0.409484
20.365050	0.1	0.412692
20.366717	0.1	0.417042
20.368383	0.1	0.420953
20.370050	0.1	0.423938
20.371717	0.1	0.426513
20.373383	0.1	0.429191
20.375050	0.1	0.431798
20.376717	0.1	0.433573
20.378383	0.1	0.434280
20.380050	0.1	0.434997
20.381717	0.1	0.436692
20.383383	0.1	0.438821
20.385050	0.1	0.439915
20.386717	0.1	0.438988
20.388383	0.1	0.436427
20.390050	0.1	0.433754
20.391717	0.1	0.432306
20.393383	0.1	0.432152
20.395050	0.1	0.432776
20.396717	0.1	0.434117
20.398383	0.1	0.435775
20.400050	0.1	0.436786
20.401717	0.1	0.437191
20.403383	0.1	0.438076
20.405050	0.1	0.440371
20.406717	0.1	0.444329
20.408383	0.1	0.449340
20.410050	0.1	0.454192
20.411717	0.1	0.457806
20.413383	0.1	0.459808
20.415050	0.1	0.460828
20.416717	0.1	0.461885
20.418383	0.1	0.463389
20.420050	0.1	0.465256
20.421717	0.1	0.467221
20.423383	0.1	0.468711
20.425050	0.1	0.468921
20.426717	0.1	0.467543
20.428383	0.1	0.465219
20.430050	0.1	0.463240
20.431717	0.1	0.462513
20.433383	0.1	0.463231
20.435050	0.1	0.465289
20.436717	0.1	0.468488
20.438383	0.1	0.472255
20.440050	0.1	0.475701
20.441717	0.1	0.478178
20.443383	0.1	0.479463
20.445050	0.1	0.479575
20.446717	0.1	0.478830
20.448383	0.1	0.477391
20.450050	0.1	0.475175
20.451717	0.1	0.472353
20.453383	0.1	0.469261
20.455050	0.1	0.466155
20.456717	0.1	0.463347
20.458383	0.1	0.461163
20.460050	0.1	0.459836
20.461717	0.1	0.459258
20.463383	0.1	0.458662
20.465050	0.1	0.457219
20.466717	0.1	0.454858
20.468383	0.1	0.452055
20.470050	0.1	0.449070
20.471717	0.1	0.445889
20.473383	0.1	0.442737
20.475050	0.1	0.440120
20.476717	0.1	0.438550
20.478383	0.1	0.438234
20.480050	0.1	0.438779
20.481717	0.1	0.439533
20.483383	0.1	0.440357
20.485050	0.1	0.441736
20.486717	0.1	0.444166
20.488383	0.1	0.447459
20.490050	0.1	0.450653
20.491717	0.1	0.452795
20.493383	0.1	0.453210
20.495050	0.1	0.451677
20.496717	0.1	0.448856
20.498383	0.1	0.445861
20.500050	0.1	0.443449
20.501717	0.1	0.442038
20.503383	0.1	0.441833
20.505050	0.1	0.442574
20.506717	0.1	0.443542
20.508383	0.1	0.444357
20.510050	0.1	0.445512
20.511717	0.1	0.447487
20.513383	0.1	0.449806
20.515050	0.1	0.451528
20.516717	0.1	0.451943
20.518383	0.1	0.450783
20.520050	0.1	0.448292
20.521717	0.1	0.445079
20.523383	0.1	0.441698
20.525050	0.1	0.438388
20.526717	0.1	0.435300
20.528383	0.1	0.432865
20.530050	0.1	0.431808
20.531717	0.1	0.432623
20.533383	0.1	0.434639
20.535050	0.1	0.436436
20.536717	0.1	0.437158
20.538383	0.1	0.436725
20.540050	0.1	0.435421
20.541717	0.1	0.433871
20.543383	0.1	0.432823
20.545050	0.1	0.432665
20.546717	0.1	0.433084
20.548383	0.1	0.433405
20.550050	0.1	0.433382
20.551717	0.1	0.433298
20.553383	0.1	0.433568
20.555050	0.1	0.434467
20.556717	0.1	0.435663
20.558383	0.1	0.436185
20.560050	0.1	0.435687
20.561717	0.1	0.435011
20.563383	0.1	0.434937
20.565050	0.1	0.435309
20.566717	0.1	0.435519
20.568383	0.1	0.434988
20.570050	0.1	0.433405
20.571717	0.1	0.431240
20.573383	0.1	0.429666
20.575050	0.1	0.429461
20.576717	0.1	0.430574
20.578383	0.1	0.432641
20.580050	0.1	0.435309
20.581717	0.1	0.438238
20.583383	0.1	0.441177
20.585050	0.1	0.443938
20.586717	0.1	0.446504
20.588383	0.1	0.448814
20.590050	0.1	0.450513
20.591717	0.1	0.451263
20.593383	0.1	0.451133
20.595050	0.1	0.450793
20.596717	0.1	0.451175
20.598383	0.1	0.452553
20.600050	0.1	0.454257
20.601717	0.1	0.455813
20.603383	0.1	0.457731
20.605050	0.1	0.460339
20.606717	0.1	0.462709
20.608383	0.1	0.463915
20.610050	0.1	0.464604
20.611717	0.1	0.466211
20.613383	0.1	0.468963
20.615050	0.1	0.471873
20.616717	0.1	0.474509
20.618383	0.1	0.477517
20.620050	0.1	0.481154
20.621717	0.1	0.484386
20.623383	0.1	0.485978
20.625050	0.1	0.486206
20.626717	0.1	0.486723
20.628383	0.1	0.488632
20.630050	0.1	0.491464
20.631717	0.1	0.494174
20.633383	0.1	0.496348
20.635050	0.1	0.498267
20.636717	0.1	0.500376
20.638383	0.1	0.502951
20.640050	0.1	0.506118
20.641717	0.1	0.509894
20.643383	0.1	0.513834
20.645050	0.1	0.516986
20.646717	0.1	0.518830
20.648383	0.1	0.519715
20.650050	0.1	0.520297
20.651717	0.1	0.521075
20.653383	0.1	0.522439
20.655050	0.1	0.524726
20.656717	0.1	0.527794
20.658383	0.1	0.530672
20.660050	0.1	0.532260
20.661717	0.1	0.532311
20.663383	0.1	0.531389
20.665050	0.1	0.530034
20.666717	0.1	0.528474
20.668383	0.1	0.526849
20.670050	0.1	0.525541
20.671717	0.1	0.525299
20.673383	0.1	0.526537
20.675050	0.1	0.528526
20.676717	0.1	0.529811
20.678383	0.1	0.529457
20.680050	0.1	0.527715
20.681717	0.1	0.525732
20.683383	0.1	0.524656
20.685050	0.1	0.525215
20.686717	0.1	0.527981
20.688383	0.1	0.533001
20.690050	0.1	0.538966
20.691717	0.1	0.543748
20.693383	0.1	0.546086
20.695050	0.1	0.546314
20.696717	0.1	0.545583
20.698383	0.1	0.544898
20.700050	0.1	0.544842
20.701717	0.1	0.545317
20.703383	0.1	0.545564
20.705050	0.1	0.545057
20.706717	0.1	0.543958
20.708383	0.1	0.542486
20.710050	0.1	0.540614
20.711717	0.1	0.538519
20.713383	0.1	0.536619
20.715050	0.1	0.535152
20.716717	0.1	0.533806
20.718383	0.1	0.532130
20.720050	0.1	0.530421
20.721717	0.1	0.529564
20.723383	0.1	0.530258
20.725050	0.1	0.532344
20.726717	0.1	0.534737
20.728383	0.1	0.536479
20.730050	0.1	0.537671
20.731717	0.1	0.538970
20.733383	0.1	0.540446
20.735050	0.1	0.541629
20.736717	0.1	0.542132
20.738383	0.1	0.541788
20.740050	0.1	0.540568
20.741717	0.1	0.538621
20.743383	0.1	0.536698
20.745050	0.1	0.536200
20.746717	0.1	0.538062
20.748383	0.1	0.541457
20.750050	0.1	0.543962
20.751717	0.1	0.543692
20.753383	0.1	0.541341
20.755050	0.1	0.539338
20.756717	0.1	0.539361
20.758383	0.1	0.541378
20.760050	0.1	0.544260
20.761717	0.1	0.546365
20.763383	0.1	0.546426
20.765050	0.1	0.544488
20.766717	0.1	0.542044
20.768383	0.1	0.540866
20.770050	0.1	0.541601
20.771717	0.1	0.543469
20.773383	0.1	0.545192
20.775050	0.1	0.546137
20.776717	0.1	0.546435
20.778383	0.1	0.546505
20.780050	0.1	0.546575
20.781717	0.1	0.546570
20.783383	0.1	0.546565
20.785050	0.1	0.547054
20.786717	0.1	0.548516
20.788383	0.1	0.550956
20.790050	0.1	0.554002
20.791717	0.1	0.557103
20.793383	0.1	0.559762
20.795050	0.1	0.561909
20.796717	0.1	0.563916
20.798383	0.1	0.566039
20.800050	0.1	0.567958
20.801717	0.1	0.569304
20.803383	0.1	0.570398
20.805050	0.1	0.571809
20.806717	0.1	0.573276
20.808383	0.1	0.573862
20.810050	0.1	0.572973
20.811717	0.1	0.570873
20.813383	0.1	0.568544
20.815050	0.1	0.567012
20.816717	0.1	0.566863
20.818383	0.1	0.568228
20.820050	0.1	0.570677
20.821717	0.1	0.573075
20.823383	0.1	0.574314
20.825050	0.1	0.574095
20.826717	0.1	0.572810
20.828383	0.1	0.571152
20.830050	0.1	0.569760
20.831717	0.1	0.569131
20.833383	0.1	0.569941
20.835050	0.1	0.572703
20.836717	0.1	0.576670
20.838383	0.1	0.580163
20.840050	0.1	0.582254
20.841717	0.1	0.583404
20.843383	0.1	0.584624
20.845050	0.1	0.586724
20.846717	0.1	0.589970
20.848383	0.1	0.593881
20.850050	0.1	0.597565
20.851717	0.1	0.600684
20.853383	0.1	0.603665
20.855050	0.1	0.606640
20.856717	0.1	0.608875
20.858383	0.1	0.609658
20.860050	0.1	0.609322
20.861717	0.1	0.609043
20.863383	0.1	0.609756
20.865050	0.1	0.611646
20.866717	0.1	0.614678
20.868383	0.1	0.618650
20.870050	0.1	0.622729
20.871717	0.1	0.625951
20.873383	0.1	0.628158
20.875050	0.1	0.629695
20.876717	0.1	0.630496
20.878383	0.1	0.630352
20.880050	0.1	0.629723
20.881717	0.1	0.629546
20.883383	0.1	0.630254
20.885050	0.1	0.631670
20.886717	0.1	0.633695
20.888383	0.1	0.636303
20.890050	0.1	0.639255
20.891717	0.1	0.642380
20.893383	0.1	0.645583
20.895050	0.1	0.648377
20.896717	0.1	0.650217
20.898383	0.1	0.651269
20.900050	0.1	0.652103
20.901717	0.1	0.653085
20.903383	0.1	0.654515
20.905050	0.1	0.656764
20.906717	0.1	0.659921
20.908383	0.1	0.663605
20.910050	0.1	0.667367
20.911717	0.1	0.671111
20.913383	0.1	0.675009
20.915050	0.1	0.679097
20.916717	0.1	0.683004
20.918383	0.1	0.686226
20.920050	0.1	0.688527
20.921717	0.1	0.690133
20.923383	0.1	0.691814
20.925050	0.1	0.694282
20.926717	0.1	0.697221
20.928383	0.1	0.699516
20.930050	0.1	0.700494
20.931717	0.1	0.700257
20.933383	0.1	0.699027
20.935050	0.1	0.697090
20.936717	0.1	0.695186
20.938383	0.1	0.694222
20.940050	0.1	0.694413
20.941717	0.1	0.695363
20.943383	0.1	0.697095
20.945050	0.1	0.700136
20.946717	0.1	0.704392
20.948383	0.1	0.708806
20.950050	0.1	0.711991
20.951717	0.1	0.713086
20.953383	0.1	0.712406
20.955050	0.1	0.711042
20.956717	0.1	0.709938
20.958383	0.1	0.709584
20.960050	0.1	0.710250
20.961717	0.1	0.711884
20.963383	0.1	0.713975
20.965050	0.1	0.715782
20.966717	0.1	0.716243
20.968383	0.1	0.714245
20.970050	0.1	0.709998
20.971717	0.1	0.705500
20.973383	0.1	0.702771
20.975050	0.1	0.702231
20.976717	0.1	0.703167
20.978383	0.1	0.704993
20.980050	0.1	0.707507
20.981717	0.1	0.710255
20.983383	0.1	0.712504
20.985050	0.1	0.713775
20.986717	0.1	0.714301
20.988383	0.1	0.714744
20.990050	0.1	0.715656
20.991717	0.1	0.717328
20.993383	0.1	0.719726
20.995050	0.1	0.722231
20.996717	0.1	0.723880
20.998383	0.1	0.724359
21.000050	0.1	0.724485
21.001717	0.1	0.725342
21.003383	0.1	0.727228
21.005050	0.1	0.729449
21.006717	0.1	0.731023
21.008383	0.1	0.731279
21.010050	0.1	0.730143
21.011717	0.1	0.728359
21.013383	0.1	0.726962
21.015050	0.1	0.726492
21.016717	0.1	0.726958
21.018383	0.1	0.727829
21.020050	0.1	0.728178
21.021717	0.1	0.727312
21.023383	0.1	0.725174
21.025050	0.1	0.722124
21.026717	0.1	0.718744
21.028383	0.1	0.715754
21.030050	0.1	0.714022
21.031717	0.1	0.714259
21.033383	0.1	0.716220
21.035050	0.1	0.718683
21.036717	0.1	0.720536
21.038383	0.1	0.721482
21.040050	0.1	0.721640
21.041717	0.1	0.721230
21.043383	0.1	0.720820
21.045050	0.1	0.721067
21.046717	0.1	0.722003
21.048383	0.1	0.723065
21.050050	0.1	0.724001
21.051717	0.1	0.725146
21.053383	0.1	0.726739
21.055050	0.1	0.728616
21.056717	0.1	0.730837
21.058383	0.1	0.733561
21.060050	0.1	0.736364
21.061717	0.1	0.738273
21.063383	0.1	0.738683
21.065050	0.1	0.738017
21.066717	0.1	0.737514
21.068383	0.1	0.738301
21.070050	0.1	0.740457
21.071717	0.1	0.742921
21.073383	0.1	0.744723
21.075050	0.1	0.746138
21.076717	0.1	0.748076
21.078383	0.1	0.750506
21.080050	0.1	0.752392
21.081717	0.1	0.753305
21.083383	0.1	0.754036
21.085050	0.1	0.755526
21.086717	0.1	0.758027
21.088383	0.1	0.761338
21.090050	0.1	0.765161
21.091717	0.1	0.769044
21.093383	0.1	0.772360
21.095050	0.1	0.774586
21.096717	0.1	0.775685
21.098383	0.1	0.776118
21.100050	0.1	0.776327
21.101717	0.1	0.776411
21.103383	0.1	0.776243
21.105050	0.1	0.775750
21.106717	0.1	0.775447
21.108383	0.1	0.776364
21.110050	0.1	0.779349
21.111717	0.1	0.784867
21.113383	0.1	0.792583
21.115050	0.1	0.800528
21.116717	0.1	0.806060
21.118383	0.1	0.807997
21.120050	0.1	0.807289
21.121717	0.1	0.806120
21.123383	0.1	0.806586
21.125050	0.1	0.809296
21.126717	0.1	0.813301
21.128383	0.1	0.817608
21.130050	0.1	0.822041
21.131717	0.1	0.826800
21.133383	0.1	0.831946
21.135050	0.1	0.837059
21.136717	0.1	0.841157
21.138383	0.1	0.843499
21.140050	0.1	0.844495
21.141717	0.1	0.845403
21.143383	0.1	0.847322
21.145050	0.1	0.850633
21.146717	0.1	0.854852
21.148383	0.1	0.858945
21.150050	0.1	0.862498
21.151717	0.1	0.866158
21.153383	0.1	0.870321
21.155050	0.1	0.874815
21.156717	0.1	0.879811
21.158383	0.1	0.885529
21.160050	0.1	0.891192
21.161717	0.1	0.895695
21.163383	0.1	0.899159
21.165050	0.1	0.902056
21.166717	0.1	0.903606
21.168383	0.1	0.902768
21.170050	0.1	0.899835
21.171717	0.1	0.895998
21.173383	0.1	0.892282
21.175050	0.1	0.889297
21.176717	0.1	0.887350
21.178383	0.1	0.886717
21.180050	0.1	0.887639
21.181717	0.1	0.889888
21.183383	0.1	0.892631
21.185050	0.1	0.894968
21.186717	0.1	0.896230
21.188383	0.1	0.895904
21.190050	0.1	0.893883
21.191717	0.1	0.890698
21.193383	0.1	0.887350
21.195050	0.1	0.884780
21.196717	0.1	0.883630
21.198383	0.1	0.884323
21.200050	0.1	0.886824
21.201717	0.1	0.890237
21.203383	0.1	0.893101
21.205050	0.1	0.894074
21.206717	0.1	0.892626
21.208383	0.1	0.889162
21.210050	0.1	0.884314
21.211717	0.1	0.878950
21.213383	0.1	0.874624
21.215050	0.1	0.872579
21.216717	0.1	0.872300
21.218383	0.1	0.872109
21.220050	0.1	0.870917
21.221717	0.1	0.868668
21.223383	0.1	0.865478
21.225050	0.1	0.861245
21.226717	0.1	0.856249
21.228383	0.1	0.851271
21.230050	0.1	0.847070
21.231717	0.1	0.844076
21.233383	0.1	0.842316
21.235050	0.1	0.841245
21.236717	0.1	0.839918
21.238383	0.1	0.837371
21.240050	0.1	0.833371
21.241717	0.1	0.828905
21.243383	0.1	0.825357
21.245050	0.1	0.823471
21.246717	0.1	0.823247
21.248383	0.1	0.823997
21.250050	0.1	0.824621
21.251717	0.1	0.824528
21.253383	0.1	0.823797
21.255050	0.1	0.822567
21.256717	0.1	0.820840
21.258383	0.1	0.818721
21.260050	0.1	0.816719
21.261717	0.1	0.815699
21.263383	0.1	0.816360
21.265050	0.1	0.818432
21.266717	0.1	0.820537
21.268383	0.1	0.821194
21.270050	0.1	0.820141
21.271717	0.1	0.818130
21.273383	0.1	0.815685
21.275050	0.1	0.812914
21.276717	0.1	0.809957
21.278383	0.1	0.806842
21.280050	0.1	0.803443
21.281717	0.1	0.799983
21.283383	0.1	0.797450
21.285050	0.1	0.796914
21.286717	0.1	0.798213
21.288383	0.1	0.799736
21.290050	0.1	0.800127
21.291717	0.1	0.799769
21.293383	0.1	0.799927
21.295050	0.1	0.800872
21.296717	0.1	0.801589
21.298383	0.1	0.800868
21.300050	0.1	0.798050
21.301717	0.1	0.793259
21.303383	0.1	0.787531
21.305050	0.1	0.782390
21.306717	0.1	0.779033
21.308383	0.1	0.777910
21.310050	0.1	0.778730
21.311717	0.1	0.780514
21.313383	0.1	0.782083
21.315050	0.1	0.783070
21.316717	0.1	0.783987
21.318383	0.1	0.784905
21.320050	0.1	0.785026
21.321717	0.1	0.783806
21.323383	0.1	0.781626
21.325050	0.1	0.779531
21.326717	0.1	0.778427
21.328383	0.1	0.778292
21.330050	0.1	0.778278
21.331717	0.1	0.777314
21.333383	0.1	0.774655
21.335050	0.1	0.770637
21.336717	0.1	0.766930
21.338383	0.1	0.765324
21.340050	0.1	0.766315
21.341717	0.1	0.769091
21.343383	0.1	0.772509
21.345050	0.1	0.775680
21.346717	0.1	0.777869
21.348383	0.1	0.778730
21.350050	0.1	0.778628
21.351717	0.1	0.778413
21.353383	0.1	0.778791
21.355050	0.1	0.779373
21.356717	0.1	0.778688
21.358383	0.1	0.775750
21.360050	0.1	0.771205
21.361717	0.1	0.766683
21.363383	0.1	0.763619
21.365050	0.1	0.762511
21.366717	0.1	0.762977
21.368383	0.1	0.764611
21.370050	0.1	0.767135
21.371717	0.1	0.769701
21.373383	0.1	0.771154
21.375050	0.1	0.770972
21.376717	0.1	0.769706
21.378383	0.1	0.768951
21.380050	0.1	0.770134
21.381717	0.1	0.773035
21.383383	0.1	0.776201
21.385050	0.1	0.778441
21.386717	0.1	0.779359
21.388383	0.1	0.779079
21.390050	0.1	0.778032
21.391717	0.1	0.776853
21.393383	0.1	0.776015
21.395050	0.1	0.775331
21.396717	0.1	0.774362
21.398383	0.1	0.773277
21.400050	0.1	0.772779
21.401717	0.1	0.773147
21.403383	0.1	0.774022
21.405050	0.1	0.774767
21.406717	0.1	0.774758
21.408383	0.1	0.773757
21.410050	0.1	0.772276
21.411717	0.1	0.771475
21.413383	0.1	0.772239
21.415050	0.1	0.774222
21.416717	0.1	0.775908
21.418383	0.1	0.776025
21.420050	0.1	0.774600
21.421717	0.1	0.772704
21.423383	0.1	0.771633
21.425050	0.1	0.772090
21.426717	0.1	0.773473
21.428383	0.1	0.774725
21.430050	0.1	0.775578
21.431717	0.1	0.776448
21.433383	0.1	0.777296
21.435050	0.1	0.777021
21.436717	0.1	0.774413
21.438383	0.1	0.769771
21.440050	0.1	0.764946
21.441717	0.1	0.761524
21.443383	0.1	0.759745
21.445050	0.1	0.759000
21.446717	0.1	0.758292
21.448383	0.1	0.756537
21.450050	0.1	0.753663
21.451717	0.1	0.751019
21.453383	0.1	0.749924
21.455050	0.1	0.750627
21.456717	0.1	0.752322
21.458383	0.1	0.753454
21.460050	0.1	0.752886
21.461717	0.1	0.750814
21.463383	0.1	0.747731
21.465050	0.1	0.743428
21.466717	0.1	0.737673
21.468383	0.1	0.731135
21.470050	0.1	0.725202
21.471717	0.1	0.720834
21.473383	0.1	0.717849
21.475050	0.1	0.715558
21.476717	0.1	0.713230
21.478383	0.1	0.710217
21.480050	0.1	0.706958
21.481717	0.1	0.705016
21.483383	0.1	0.705072
21.485050	0.1	0.706296
21.486717	0.1	0.707689
21.488383	0.1	0.708369
21.490050	0.1	0.707372
21.491717	0.1	0.704238
21.493383	0.1	0.699474
21.495050	0.1	0.694073
21.496717	0.1	0.688839
21.498383	0.1	0.684471
21.500050	0.1	0.681910
21.501717	0.1	0.681761
21.503383	0.1	0.683386
21.505050	0.1	0.685100
21.506717	0.1	0.685123
21.508383	0.1	0.682422
21.510050	0.1	0.677202
21.511717	0.1	0.670729
21.513383	0.1	0.664499
21.515050	0.1	0.659488
21.516717	0.1	0.655954
21.518383	0.1	0.653868
21.520050	0.1	0.653472
21.521717	0.1	0.654808
21.523383	0.1	0.656792
21.525050	0.1	0.657598
21.526717	0.1	0.656294
21.528383	0.1	0.653309
21.530050	0.1	0.649677
21.531717	0.1	0.646431
21.533383	0.1	0.644159
21.535050	0.1	0.642822
21.536717	0.1	0.642086
21.538383	0.1	0.641416
21.540050	0.1	0.640186
21.541717	0.1	0.638091
21.543383	0.1	0.635115
21.545050	0.1	0.631213
21.546717	0.1	0.626408
21.548383	0.1	0.621225
21.550050	0.1	0.616633
21.551717	0.1	0.613243
21.553383	0.1	0.610631
21.555050	0.1	0.607860
21.556717	0.1	0.604694
21.558383	0.1	0.601895
21.560050	0.1	0.600135
21.561717	0.1	0.599292
21.563383	0.1	0.598640
21.565050	0.1	0.597360
21.566717	0.1	0.595278
21.568383	0.1	0.593024
21.570050	0.1	0.591176
21.571717	0.1	0.589918
21.573383	0.1	0.589327
21.575050	0.1	0.589313
21.576717	0.1	0.589616
21.578383	0.1	0.589895
21.580050	0.1	0.589658
21.581717	0.1	0.588647
21.583383	0.1	0.587218
21.585050	0.1	0.586030
21.586717	0.1	0.585439
21.588383	0.1	0.585201
21.590050	0.1	0.585043
21.591717	0.1	0.585173
21.593383	0.1	0.585453
21.595050	0.1	0.585010
21.596717	0.1	0.583376
21.598383	0.1	0.581020
21.600050	0.1	0.578579
21.601717	0.1	0.576554
21.603383	0.1	0.575599
21.605050	0.1	0.576233
21.606717	0.1	0.577816
21.608383	0.1	0.578603
21.610050	0.1	0.577341
21.611717	0.1	0.574258
21.613383	0.1	0.570305
21.615050	0.1	0.566300
21.616717	0.1	0.562854
21.618383	0.1	0.560391
21.620050	0.1	0.559194
21.621717	0.1	0.559520
21.623383	0.1	0.561024
21.625050	0.1	0.562477
21.626717	0.1	0.562742
21.628383	0.1	0.561732
21.630050	0.1	0.560335
21.631717	0.1	0.559655
21.633383	0.1	0.560237
21.635050	0.1	0.561969
21.636717	0.1	0.564251
21.638383	0.1	0.565983
21.640050	0.1	0.565979
21.641717	0.1	0.564121
21.643383	0.1	0.561476
21.645050	0.1	0.559078
21.646717	0.1	0.556936
21.648383	0.1	0.554440
21.650050	0.1	0.551506
21.651717	0.1	0.548968
21.653383	0.1	0.547771
21.655050	0.1	0.548232
21.656717	0.1	0.550016
21.658383	0.1	0.552377
21.660050	0.1	0.554249
21.661717	0.1	0.554579
21.663383	0.1	0.553150
21.665050	0.1	0.550854
21.666717	0.1	0.548796
21.668383	0.1	0.547324
21.670050	0.1	0.546342
21.671717	0.1	0.545937
21.673383	0.1	0.545946
21.675050	0.1	0.545676
21.676717	0.1	0.544679
21.678383	0.1	0.543259
21.680050	0.1	0.542225
21.681717	0.1	0.542318
21.683383	0.1	0.543548
21.685050	0.1	0.545019
21.686717	0.1	0.545746
21.688383	0.1	0.545448
21.690050	0.1	0.544456
21.691717	0.1	0.542980
21.693383	0.1	0.541047
21.695050	0.1	0.539091
21.696717	0.1	0.537536
21.698383	0.1	0.535939
21.700050	0.1	0.533629
21.701717	0.1	0.530803
21.703383	0.1	0.528395
21.705050	0.1	0.527170
21.706717	0.1	0.526984
21.708383	0.1	0.527231
21.710050	0.1	0.527864
21.711717	0.1	0.528926
21.713383	0.1	0.529848
21.715050	0.1	0.530030
21.716717	0.1	0.529443
21.718383	0.1	0.528600
21.720050	0.1	0.528158
21.721717	0.1	0.527995
21.723383	0.1	0.526980
21.725050	0.1	0.524353
21.726717	0.1	0.520479
21.728383	0.1	0.516106
21.730050	0.1	0.511585
21.731717	0.1	0.507198
21.733383	0.1	0.503780
21.735050	0.1	0.501894
21.736717	0.1	0.500679
21.738383	0.1	0.498681
21.740050	0.1	0.495124
21.741717	0.1	0.489759
21.743383	0.1	0.482905
21.745050	0.1	0.475850
21.746717	0.1	0.470281
21.748383	0.1	0.467096
21.750050	0.1	0.465917
21.751717	0.1	0.465414
21.753383	0.1	0.464353
21.755050	0.1	0.462537
21.756717	0.1	0.460874
21.758383	0.1	0.460669
21.760050	0.1	0.462555
21.761717	0.1	0.465848
21.763383	0.1	0.468767
21.765050	0.1	0.469759
21.766717	0.1	0.468898
21.768383	0.1	0.467263
21.770050	0.1	0.465284
21.771717	0.1	0.462802
21.773383	0.1	0.459882
21.775050	0.1	0.456586
21.776717	0.1	0.452749
21.778383	0.1	0.448315
21.780050	0.1	0.443533
21.781717	0.1	0.439007
21.783383	0.1	0.435668
21.785050	0.1	0.434164
21.786717	0.1	0.433982
21.788383	0.1	0.433675
21.790050	0.1	0.432059
21.791717	0.1	0.428981
21.793383	0.1	0.425037
21.795050	0.1	0.421079
21.796717	0.1	0.417996
21.798383	0.1	0.416394
21.800050	0.1	0.416343
21.801717	0.1	0.417228
21.803383	0.1	0.418071
21.805050	0.1	0.418331
21.806717	0.1	0.417968
21.808383	0.1	0.416795
21.810050	0.1	0.414671
21.811717	0.1	0.411915
21.813383	0.1	0.409028
21.815050	0.1	0.406462
21.816717	0.1	0.404660
21.818383	0.1	0.403859
21.820050	0.1	0.403770
21.821717	0.1	0.403612
21.823383	0.1	0.402769
21.825050	0.1	0.401051
21.826717	0.1	0.398303
21.828383	0.1	0.394895
21.830050	0.1	0.392082
21.831717	0.1	0.390792
21.833383	0.1	0.390890
21.835050	0.1	0.391868
21.836717	0.1	0.393251
21.838383	0.1	0.394220
21.840050	0.1	0.393540
21.841717	0.1	0.390331
21.843383	0.1	0.385302
21.845050	0.1	0.380720
21.846717	0.1	0.378848
21.848383	0.1	0.380282
21.850050	0.1	0.383719
21.851717	0.1	0.387263
21.853383	0.1	0.389633
21.855050	0.1	0.390387
21.856717	0.1	0.389749
21.858383	0.1	0.388469
21.860050	0.1	0.387449
21.861717	0.1	0.387402
21.863383	0.1	0.388706
21.865050	0.1	0.391039
21.866717	0.1	0.393204
21.868383	0.1	0.393903
21.870050	0.1	0.392604
21.871717	0.1	0.389777
21.873383	0.1	0.386806
21.875050	0.1	0.385223
21.876717	0.1	0.385693
21.878383	0.1	0.387984
21.880050	0.1	0.391505
21.881717	0.1	0.395267
21.883383	0.1	0.397908
21.885050	0.1	0.398629
21.886717	0.1	0.397819
21.888383	0.1	0.396422
21.890050	0.1	0.395472
21.891717	0.1	0.396045
21.893383	0.1	0.398494
21.895050	0.1	0.401717
21.896717	0.1	0.403798
21.898383	0.1	0.403482
21.900050	0.1	0.400995
21.901717	0.1	0.397689
21.903383	0.1	0.394885
21.905050	0.1	0.393116
21.906717	0.1	0.392422
21.908383	0.1	0.393083
21.910050	0.1	0.395547
21.911717	0.1	0.399482
21.913383	0.1	0.403165
21.915050	0.1	0.404492
21.916717	0.1	0.402769
21.918383	0.1	0.398960
21.920050	0.1	0.394555
21.921717	0.1	0.390816
21.923383	0.1	0.388785
21.925050	0.1	0.389279
21.926717	0.1	0.392175
21.928383	0.1	0.396082
21.930050	0.1	0.399281
21.931717	0.1	0.400958
21.933383	0.1	0.401218
21.935050	0.1	0.400334
21.936717	0.1	0.398261
21.938383	0.1	0.395211
21.940050	0.1	0.392259
21.941717	0.1	0.390746
21.943383	0.1	0.390988
21.945050	0.1	0.392115
21.946717	0.1	0.392827
21.948383	0.1	0.392022
21.950050	0.1	0.389614
21.951717	0.1	0.387053
21.953383	0.1	0.386438
21.955050	0.1	0.388878
21.956717	0.1	0.393693
21.958383	0.1	0.398937
21.960050	0.1	0.402876
21.961717	0.1	0.404818
21.963383	0.1	0.404762
21.965050	0.1	0.402941
21.966717	0.1	0.400022
21.968383	0.1	0.396743
21.970050	0.1	0.393228
21.971717	0.1	0.389242
21.973383	0.1	0.384673
21.975050	0.1	0.379607
21.976717	0.1	0.374713
21.978383	0.1	0.371370
21.980050	0.1	0.370410
21.981717	0.1	0.371048
21.983383	0.1	0.371975
21.985050	0.1	0.372827
21.986717	0.1	0.373963
21.988383	0.1	0.375500
21.990050	0.1	0.376976
21.991717	0.1	0.377581
21.993383	0.1	0.376869
21.995050	0.1	0.375104
21.996717	0.1	0.372971
21.998383	0.1	0.371062
22.000050	0.1	0.369372
22.001717	0.1	0.367463
22.003383	0.1	0.364794
22.005050	0.1	0.361013
22.006717	0.1	0.356548
22.008383	0.1	0.352543
22.010050	0.1	0.349926
22.011717	0.1	0.348766
22.013383	0.1	0.348417
22.015050	0.1	0.348170
22.016717	0.1	0.347788
22.018383	0.1	0.347416
22.020050	0.1	0.347225
22.021717	0.1	0.347071
22.023383	0.1	0.346680
22.025050	0.1	0.346531
22.026717	0.1	0.347546
22.028383	0.1	0.349628
22.030050	0.1	0.351686
22.031717	0.1	0.353004
22.033383	0.1	0.353511
22.035050	0.1	0.352869
22.036717	0.1	0.350648
22.038383	0.1	0.347220
22.040050	0.1	0.343355
22.041717	0.1	0.339313
22.043383	0.1	0.335453
22.045050	0.1	0.332482
22.046717	0.1	0.330578
22.048383	0.1	0.329311
22.050050	0.1	0.328533
22.051717	0.1	0.328403
22.053383	0.1	0.328827
22.055050	0.1	0.329399
22.056717	0.1	0.329646
22.058383	0.1	0.329069
22.060050	0.1	0.327430
22.061717	0.1	0.325073
22.063383	0.1	0.322778
22.065050	0.1	0.321050
22.066717	0.1	0.319816
22.068383	0.1	0.318945
22.070050	0.1	0.318466
22.071717	0.1	0.318028
22.073383	0.1	0.317092
22.075050	0.1	0.315872
22.076717	0.1	0.315290
22.078383	0.1	0.315807
22.080050	0.1	0.317139
22.081717	0.1	0.318740
22.083383	0.1	0.319988
22.085050	0.1	0.320440
22.086717	0.1	0.320110
22.088383	0.1	0.319364
22.090050	0.1	0.318885
22.091717	0.1	0.319299
22.093383	0.1	0.320426
22.095050	0.1	0.321516
22.096717	0.1	0.322172
22.098383	0.1	0.322331
22.100050	0.1	0.321837
22.101717	0.1	0.320892
22.103383	0.1	0.320147
22.105050	0.1	0.320114
22.106717	0.1	0.321087
22.108383	0.1	0.322908
22.110050	0.1	0.324557
22.111717	0.1	0.324957
22.113383	0.1	0.324235
22.115050	0.1	0.323406
22.116717	0.1	0.323281
22.118383	0.1	0.323956
22.120050	0.1	0.324999
22.121717	0.1	0.325837
22.123383	0.1	0.326210
22.125050	0.1	0.326470
22.126717	0.1	0.327532
22.128383	0.1	0.329972
22.130050	0.1	0.333209
22.131717	0.1	0.336342
22.133383	0.1	0.339067
22.135050	0.1	0.341320
22.136717	0.1	0.342773
22.138383	0.1	0.343001
22.140050	0.1	0.341828
22.141717	0.1	0.339481
22.143383	0.1	0.336585
22.145050	0.1	0.334182
22.146717	0.1	0.333255
22.148383	0.1	0.333954
22.150050	0.1	0.335495
22.151717	0.1	0.336710
22.153383	0.1	0.336748
22.155050	0.1	0.335523
22.156717	0.1	0.333437
22.158383	0.1	0.330969
22.160050	0.1	0.328799
22.161717	0.1	0.327621
22.163383	0.1	0.327458
22.165050	0.1	0.327681
22.166717	0.1	0.327840
22.168383	0.1	0.328077
22.170050	0.1	0.328487
22.171717	0.1	0.328971
22.173383	0.1	0.329837
22.175050	0.1	0.331565
22.176717	0.1	0.334019
22.178383	0.1	0.336715
22.180050	0.1	0.339430
22.181717	0.1	0.342121
22.183383	0.1	0.344263
22.185050	0.1	0.344962
22.186717	0.1	0.344370
22.188383	0.1	0.344175
22.190050	0.1	0.345488
22.191717	0.1	0.347355
22.193383	0.1	0.347807
22.195050	0.1	0.345842
22.196717	0.1	0.342205
22.198383	0.1	0.338606
22.200050	0.1	0.336175
22.201717	0.1	0.334857
22.203383	0.1	0.334173
22.205050	0.1	0.334084
22.206717	0.1	0.334801
22.208383	0.1	0.336003
22.210050	0.1	0.336897
22.211717	0.1	0.336943
22.213383	0.1	0.336319
22.215050	0.1	0.335509
22.216717	0.1	0.334629
22.218383	0.1	0.333237
22.220050	0.1	0.331090
22.221717	0.1	0.328547
22.223383	0.1	0.326079
22.225050	0.1	0.324110
22.226717	0.1	0.323113
22.228383	0.1	0.322876
22.230050	0.1	0.322452
22.231717	0.1	0.321241
22.233383	0.1	0.319383
22.235050	0.1	0.317460
22.236717	0.1	0.316128
22.238383	0.1	0.315611
22.240050	0.1	0.315607
22.241717	0.1	0.315849
22.243383	0.1	0.316314
22.245050	0.1	0.316976
22.246717	0.1	0.317576
22.248383	0.1	0.317935
22.250050	0.1	0.318340
22.251717	0.1	0.319248
22.253383	0.1	0.320389
22.255050	0.1	0.320561
22.256717	0.1	0.318713
22.258383	0.1	0.315160
22.260050	0.1	0.311378
22.261717	0.1	0.308403
22.263383	0.1	0.305958
22.265050	0.1	0.303178
22.266717	0.1	0.299644
22.268383	0.1	0.295541
22.270050	0.1	0.291569
22.271717	0.1	0.288673
22.273383	0.1	0.287467
22.275050	0.1	0.287718
22.276717	0.1	0.288449
22.278383	0.1	0.288556
22.280050	0.1	0.287313
22.281717	0.1	0.284570
22.283383	0.1	0.281059
22.285050	0.1	0.278261
22.286717	0.1	0.277543
22.288383	0.1	0.279145
22.290050	0.1	0.281716
22.291717	0.1	0.283471
22.293383	0.1	0.283918
22.295050	0.1	0.283988
22.296717	0.1	0.284738
22.298383	0.1	0.286279
22.300050	0.1	0.287867
22.301717	0.1	0.288556
22.303383	0.1	0.287849
22.305050	0.1	0.286177
22.306717	0.1	0.284822
22.308383	0.1	0.284817
22.310050	0.1	0.285939
22.311717	0.1	0.286922
22.313383	0.1	0.286917
22.315050	0.1	0.286079
22.316717	0.1	0.284812
22.318383	0.1	0.283308
22.320050	0.1	0.281492
22.321717	0.1	0.279224
22.323383	0.1	0.276836
22.325050	0.1	0.275131
22.326717	0.1	0.274619
22.328383	0.1	0.275136
22.330050	0.1	0.276035
22.331717	0.1	0.276496
22.333383	0.1	0.276281
22.335050	0.1	0.276281
22.336717	0.1	0.277683
22.338383	0.1	0.280505
22.340050	0.1	0.283387
22.341717	0.1	0.285008
22.343383	0.1	0.285609
22.345050	0.1	0.286484
22.346717	0.1	0.288133
22.348383	0.1	0.289781
22.350050	0.1	0.290684
22.351717	0.1	0.291024
22.353383	0.1	0.291402
22.355050	0.1	0.292044
22.356717	0.1	0.292631
22.358383	0.1	0.292668
22.360050	0.1	0.292179
22.361717	0.1	0.292053
22.363383	0.1	0.293166
22.365050	0.1	0.295253
22.366717	0.1	0.297022
22.368383	0.1	0.297399
22.370050	0.1	0.296594
22.371717	0.1	0.295937
22.373383	0.1	0.296510
22.375050	0.1	0.297795
22.376717	0.1	0.298303
22.378383	0.1	0.297516
22.380050	0.1	0.296389
22.381717	0.1	0.296012
22.383383	0.1	0.296663
22.385050	0.1	0.298042
22.386717	0.1	0.300007
22.388383	0.1	0.302750
22.390050	0.1	0.305944
22.391717	0.1	0.308519
22.393383	0.1	0.309898
22.395050	0.1	0.310778
22.396717	0.1	0.312077
22.398383	0.1	0.313842
22.400050	0.1	0.315350
22.401717	0.1	0.315877
22.403383	0.1	0.315164
22.405050	0.1	0.313409
22.406717	0.1	0.311183
22.408383	0.1	0.309185
22.410050	0.1	0.307742
22.411717	0.1	0.306843
22.413383	0.1	0.306643
22.415050	0.1	0.307425
22.416717	0.1	0.309227
22.418383	0.1	0.311686
22.420050	0.1	0.313986
22.421717	0.1	0.315229
22.423383	0.1	0.314964
22.425050	0.1	0.313376
22.426717	0.1	0.311043
22.428383	0.1	0.308654
22.430050	0.1	0.307206
22.431717	0.1	0.307704
22.433383	0.1	0.310251
22.435050	0.1	0.313874
22.436717	0.1	0.316971
22.438383	0.1	0.318065
22.440050	0.1	0.316990
22.441717	0.1	0.314931
22.443383	0.1	0.313162
22.445050	0.1	0.312207
22.446717	0.1	0.311849
22.448383	0.1	0.311579
22.450050	0.1	0.311318
22.451717	0.1	0.311257
22.453383	0.1	0.311215
22.455050	0.1	0.310852
22.456717	0.1	0.310107
22.458383	0.1	0.308808
22.460050	0.1	0.306745
22.461717	0.1	0.304519
22.463383	0.1	0.303215
22.465050	0.1	0.302726
22.466717	0.1	0.301809
22.468383	0.1	0.299797
22.470050	0.1	0.297260
22.471717	0.1	0.295164
22.473383	0.1	0.293851
22.475050	0.1	0.292938
22.476717	0.1	0.292254
22.478383	0.1	0.292361
22.480050	0.1	0.293734
22.481717	0.1	0.296114
22.483383	0.1	0.299099
22.485050	0.1	0.302335
22.486717	0.1	0.304915
22.488383	0.1	0.305618
22.490050	0.1	0.303984
22.491717	0.1	0.300943
22.493383	0.1	0.298303
22.495050	0.1	0.297120
22.496717	0.1	0.296822
22.498383	0.1	0.296463
22.500050	0.1	0.295793
22.501717	0.1	0.294796
22.503383	0.1	0.293297
22.505050	0.1	0.291229
22.506717	0.1	0.288826
22.508383	0.1	0.286386
22.510050	0.1	0.283956
22.511717	0.1	0.281455
22.513383	0.1	0.279006
22.515050	0.1	0.276980
22.516717	0.1	0.275704
22.518383	0.1	0.275089
22.520050	0.1	0.274731
22.521717	0.1	0.274424
22.523383	0.1	0.274102
22.525050	0.1	0.273651
22.526717	0.1	0.273436
22.528383	0.1	0.274656
22.530050	0.1	0.278330
22.531717	0.1	0.283616
22.533383	0.1	0.288170
22.535050	0.1	0.290717
22.536717	0.1	0.291858
22.538383	0.1	0.292147
22.540050	0.1	0.291029
22.541717	0.1	0.288188
22.543383	0.1	0.284533
22.545050	0.1	0.281404
22.546717	0.1	0.279718
22.548383	0.1	0.279839
22.550050	0.1	0.281385
22.551717	0.1	0.283220
22.553383	0.1	0.284328
22.555050	0.1	0.285232
22.556717	0.1	0.287918
22.558383	0.1	0.293795
22.560050	0.1	0.302014
22.561717	0.1	0.309786
22.563383	0.1	0.313940
22.565050	0.1	0.312687
22.566717	0.1	0.306824
22.568383	0.1	0.299173
22.570050	0.1	0.292431
22.571717	0.1	0.287709
22.573383	0.1	0.284752
22.575050	0.1	0.282661
22.576717	0.1	0.280901
22.578383	0.1	0.279862
22.580050	0.1	0.279900
22.581717	0.1	0.280263
22.583383	0.1	0.279746
22.585050	0.1	0.277776
22.586717	0.1	0.274484
22.588383	0.1	0.270298
22.590050	0.1	0.266042
22.591717	0.1	0.262586
22.593383	0.1	0.259927
22.595050	0.1	0.257296
22.596717	0.1	0.254144
22.598383	0.1	0.250470
22.600050	0.1	0.246759
22.601717	0.1	0.243946
22.603383	0.1	0.242782
22.605050	0.1	0.243108
22.606717	0.1	0.244058
22.608383	0.1	0.244924
22.610050	0.1	0.245529
22.611717	0.1	0.246088
22.613383	0.1	0.246651
22.615050	0.1	0.246670
22.616717	0.1	0.245352
22.618383	0.1	0.242456
22.620050	0.1	0.238563
22.621717	0.1	0.234973
22.623383	0.1	0.233101
22.625050	0.1	0.233492
22.626717	0.1	0.235545
22.628383	0.1	0.238237
22.630050	0.1	0.240700
22.631717	0.1	0.242409
22.633383	0.1	0.243168
22.635050	0.1	0.243085
22.636717	0.1	0.242731
22.638383	0.1	0.243071
22.640050	0.1	0.244826
22.641717	0.1	0.247722
22.643383	0.1	0.250395
22.645050	0.1	0.251471
22.646717	0.1	0.250754
22.648383	0.1	0.249040
22.650050	0.1	0.247429
22.651717	0.1	0.247234
22.653383	0.1	0.249431
22.655050	0.1	0.253548
22.656717	0.1	0.257967
22.658383	0.1	0.261213
22.660050	0.1	0.262614
22.661717	0.1	0.262223
22.663383	0.1	0.260449
22.665050	0.1	0.257832
22.666717	0.1	0.254833
22.668383	0.1	0.251909
22.670050	0.1	0.249990
22.671717	0.1	0.250326
22.673383	0.1	0.253003
22.675050	0.1	0.256738
22.676717	0.1	0.260435
22.678383	0.1	0.263862
22.680050	0.1	0.267229
22.681717	0.1	0.271173
22.683383	0.1	0.275932
22.685050	0.1	0.280165
22.686717	0.1	0.281949
22.688383	0.1	0.280803
22.690050	0.1	0.278004
22.691717	0.1	0.275411
22.693383	0.1	0.274200
22.695050	0.1	0.274368
22.696717	0.1	0.275006
22.698383	0.1	0.274950
22.700050	0.1	0.273837
22.701717	0.1	0.272379
22.703383	0.1	0.271508
22.705050	0.1	0.271671
22.706717	0.1	0.272850
22.708383	0.1	0.274372
22.710050	0.1	0.274796
22.711717	0.1	0.272752
22.713383	0.1	0.268249
22.715050	0.1	0.262768
22.716717	0.1	0.258344
22.718383	0.1	0.256537
22.720050	0.1	0.257515
22.721717	0.1	0.260258
22.723383	0.1	0.263760
22.725050	0.1	0.267490
22.726717	0.1	0.270829
22.728383	0.1	0.272980
22.730050	0.1	0.273441
22.731717	0.1	0.271797
22.733383	0.1	0.267616
22.735050	0.1	0.261269
22.736717	0.1	0.254423
22.738383	0.1	0.249124
22.740050	0.1	0.246447
22.741717	0.1	0.245874
22.743383	0.1	0.246176
22.745050	0.1	0.246675
22.746717	0.1	0.247187
22.748383	0.1	0.247550
22.750050	0.1	0.247583
22.751717	0.1	0.247043
22.753383	0.1	0.245562
22.755050	0.1	0.243126
22.756717	0.1	0.240370
22.758383	0.1	0.238121
22.760050	0.1	0.237105
22.761717	0.1	0.237268
22.763383	0.1	0.237343
22.765050	0.1	0.236239
22.766717	0.1	0.234372
22.768383	0.1	0.233036
22.770050	0.1	0.233171
22.771717	0.1	0.234586
22.773383	0.1	0.236020
22.775050	0.1	0.236365
22.776717	0.1	0.235611
22.778383	0.1	0.234134
22.780050	0.1	0.232114
22.781717	0.1	0.230293
22.783383	0.1	0.230004
22.785050	0.1	0.231755
22.786717	0.1	0.234684
22.788383	0.1	0.237394
22.790050	0.1	0.238838
22.791717	0.1	0.238633
22.793383	0.1	0.236835
22.795050	0.1	0.233729
22.796717	0.1	0.230186
22.798383	0.1	0.227559
22.800050	0.1	0.226754
22.801717	0.1	0.227620
22.803383	0.1	0.228784
22.805050	0.1	0.228449
22.806717	0.1	0.225888
22.808383	0.1	0.221832
22.810050	0.1	0.217576
22.811717	0.1	0.214246
22.813383	0.1	0.212574
22.815050	0.1	0.213082
22.816717	0.1	0.215648
22.818383	0.1	0.219001
22.820050	0.1	0.221762
22.821717	0.1	0.223732
22.823383	0.1	0.225715
22.825050	0.1	0.228342
22.826717	0.1	0.231271
22.828383	0.1	0.233622
22.830050	0.1	0.234782
22.831717	0.1	0.234554
22.833383	0.1	0.232924
22.835050	0.1	0.230297
22.836717	0.1	0.227829
22.838383	0.1	0.226866
22.840050	0.1	0.227853
22.841717	0.1	0.230260
22.843383	0.1	0.233320
22.845050	0.1	0.236169
22.846717	0.1	0.237590
22.848383	0.1	0.236458
22.850050	0.1	0.233036
22.851717	0.1	0.229110
22.853383	0.1	0.226265
22.855050	0.1	0.224817
22.856717	0.1	0.224444
22.858383	0.1	0.224975
22.860050	0.1	0.226339
22.861717	0.1	0.228081
22.863383	0.1	0.229711
22.865050	0.1	0.231429
22.866717	0.1	0.233557
22.868383	0.1	0.235667
22.870050	0.1	0.236877
22.871717	0.1	0.236803
22.873383	0.1	0.236081
22.875050	0.1	0.235988
22.876717	0.1	0.237091
22.878383	0.1	0.238675
22.880050	0.1	0.239811
22.881717	0.1	0.240244
22.883383	0.1	0.240179
22.885050	0.1	0.240123
22.886717	0.1	0.240570
22.888383	0.1	0.241548
22.890050	0.1	0.242749
22.891717	0.1	0.244016
22.893383	0.1	0.245292
22.895050	0.1	0.246535
22.896717	0.1	0.247681
22.898383	0.1	0.248705
22.900050	0.1	0.250167
22.901717	0.1	0.252994
22.903383	0.1	0.257129
22.905050	0.1	0.261301
22.906717	0.1	0.264109
22.908383	0.1	0.264845
22.910050	0.1	0.263699
22.911717	0.1	0.261650
22.913383	0.1	0.259844
22.915050	0.1	0.258922
22.916717	0.1	0.259317
22.918383	0.1	0.261520
22.920050	0.1	0.265283
22.921717	0.1	0.269115
22.923383	0.1	0.271229
22.925050	0.1	0.270992
22.926717	0.1	0.269348
22.928383	0.1	0.267760
22.930050	0.1	0.267276
22.931717	0.1	0.268589
22.933383	0.1	0.271774
22.935050	0.1	0.275532
22.936717	0.1	0.277786
22.938383	0.1	0.277255
22.940050	0.1	0.274121
22.941717	0.1	0.269781
22.943383	0.1	0.266172
22.945050	0.1	0.264677
22.946717	0.1	0.265278
22.948383	0.1	0.266926
22.950050	0.1	0.268533
22.951717	0.1	0.269427
22.953383	0.1	0.269036
22.955050	0.1	0.266987
22.956717	0.1	0.263960
22.958383	0.1	0.261655
22.960050	0.1	0.261520
22.961717	0.1	0.263709
22.963383	0.1	0.266978
22.965050	0.1	0.269478
22.966717	0.1	0.270177
22.968383	0.1	0.269124
22.970050	0.1	0.266619
22.971717	0.1	0.262908
22.973383	0.1	0.258456
22.975050	0.1	0.253599
22.976717	0.1	0.248603
22.978383	0.1	0.244221
22.980050	0.1	0.241427
22.981717	0.1	0.240542
22.983383	0.1	0.241175
22.985050	0.1	0.242502
22.986717	0.1	0.243364
22.988383	0.1	0.242596
22.990050	0.1	0.239722
22.991717	0.1	0.235355
22.993383	0.1	0.230977
22.995050	0.1	0.228058
22.996717	0.1	0.226926
22.998383	0.1	0.226740
23.000050	0.1	0.226600
23.001717	0.1	0.226414
23.003383	0.1	0.226581
23.005050	0.1	0.227462
23.006717	0.1	0.229129
23.008383	0.1	0.231192
23.010050	0.1	0.232868
23.011717	0.1	0.233562
23.013383	0.1	0.233394
23.015050	0.1	0.232733
23.016717	0.1	0.231629
23.018383	0.1	0.229799
23.020050	0.1	0.226940
23.021717	0.1	0.223364
23.023383	0.1	0.220127
23.025050	0.1	0.218060
23.026717	0.1	0.217198
23.028383	0.1	0.217147
23.030050	0.1	0.217180
23.031717	0.1	0.216416
23.033383	0.1	0.214675
23.035050	0.1	0.212686
23.036717	0.1	0.211271
23.038383	0.1	0.210870
23.040050	0.1	0.211531
23.041717	0.1	0.212900
23.043383	0.1	0.214330
23.045050	0.1	0.215122
23.046717	0.1	0.214968
23.048383	0.1	0.214134
23.050050	0.1	0.212863
23.051717	0.1	0.211224
23.053383	0.1	0.209808
23.055050	0.1	0.209566
23.056717	0.1	0.210595
23.058383	0.1	0.211876
23.060050	0.1	0.212342
23.061717	0.1	0.211932
23.063383	0.1	0.211610
23.065050	0.1	0.212207
23.066717	0.1	0.213194
23.068383	0.1	0.212919
23.070050	0.1	0.210460
23.071717	0.1	0.206805
23.073383	0.1	0.203755
23.075050	0.1	0.202619
23.076717	0.1	0.204132
23.078383	0.1	0.208174
23.080050	0.1	0.213184
23.081717	0.1	0.216831
23.083383	0.1	0.217794
23.085050	0.1	0.216458
23.086717	0.1	0.213985
23.088383	0.1	0.211345
23.090050	0.1	0.209347
23.091717	0.1	0.208556
23.093383	0.1	0.208686
23.095050	0.1	0.208821
23.096717	0.1	0.208588
23.098383	0.1	0.208342
23.100050	0.1	0.208570
23.101717	0.1	0.209450
23.103383	0.1	0.210409
23.105050	0.1	0.210488
23.106717	0.1	0.209473
23.108383	0.1	0.208034
23.110050	0.1	0.207061
23.111717	0.1	0.207368
23.113383	0.1	0.209515
23.115050	0.1	0.213333
23.116717	0.1	0.217748
23.118383	0.1	0.221478
23.120050	0.1	0.223666
23.121717	0.1	0.224109
23.123383	0.1	0.223527
23.125050	0.1	0.223187
23.126717	0.1	0.223913
23.128383	0.1	0.225585
23.130050	0.1	0.227373
23.131717	0.1	0.228398
23.133383	0.1	0.228407
23.135050	0.1	0.228011
23.136717	0.1	0.227848
23.138383	0.1	0.227895
23.140050	0.1	0.227788
23.141717	0.1	0.227070
23.143383	0.1	0.225529
23.145050	0.1	0.223941
23.146717	0.1	0.223569
23.148383	0.1	0.224784
23.150050	0.1	0.226884
23.151717	0.1	0.228630
23.153383	0.1	0.228789
23.155050	0.1	0.227159
23.156717	0.1	0.225385
23.158383	0.1	0.225687
23.160050	0.1	0.228840
23.161717	0.1	0.233972
23.163383	0.1	0.239490
23.165050	0.1	0.243764
23.166717	0.1	0.245902
23.168383	0.1	0.246339
23.170050	0.1	0.246237
23.171717	0.1	0.246414
23.173383	0.1	0.247010
23.175050	0.1	0.247485
23.176717	0.1	0.246898
23.178383	0.1	0.244854
23.180050	0.1	0.241948
23.181717	0.1	0.239126
23.183383	0.1	0.236938
23.185050	0.1	0.235680
23.186717	0.1	0.235778
23.188383	0.1	0.237017
23.190050	0.1	0.237953
23.191717	0.1	0.237115
23.193383	0.1	0.234419
23.195050	0.1	0.231103
23.196717	0.1	0.228714
23.198383	0.1	0.228263
23.200050	0.1	0.229725
23.201717	0.1	0.231601
23.203383	0.1	0.231895
23.205050	0.1	0.230223
23.206717	0.1	0.228095
23.208383	0.1	0.226945
23.210050	0.1	0.226642
23.211717	0.1	0.226307
23.213383	0.1	0.225715
23.215050	0.1	0.225226
23.216717	0.1	0.225166
23.218383	0.1	0.225645
23.220050	0.1	0.226432
23.221717	0.1	0.226879
23.223383	0.1	0.226488
23.225050	0.1	0.225329
23.226717	0.1	0.223704
23.228383	0.1	0.222009
23.230050	0.1	0.220924
23.231717	0.1	0.220807
23.233383	0.1	0.221473
23.235050	0.1	0.222875
23.236717	0.1	0.225017
23.238383	0.1	0.227303
23.240050	0.1	0.228868
23.241717	0.1	0.229399
23.243383	0.1	0.229115
23.245050	0.1	0.228011
23.246717	0.1	0.225622
23.248383	0.1	0.221655
23.250050	0.1	0.216933
23.251717	0.1	0.213296
23.253383	0.1	0.212248
23.255050	0.1	0.213957
23.256717	0.1	0.217278
23.258383	0.1	0.220519
23.260050	0.1	0.222363
23.261717	0.1	0.222395
23.263383	0.1	0.221045
23.265050	0.1	0.219108
23.266717	0.1	0.216947
23.268383	0.1	0.214432
23.270050	0.1	0.211569
23.271717	0.1	0.208444
23.273383	0.1	0.205142
23.275050	0.1	0.202432
23.276717	0.1	0.201464
23.278383	0.1	0.202172
23.280050	0.1	0.203173
23.281717	0.1	0.203447
23.283383	0.1	0.203140
23.285050	0.1	0.202958
23.286717	0.1	0.203531
23.288383	0.1	0.204826
23.290050	0.1	0.206162
23.291717	0.1	0.206977
23.293383	0.1	0.207219
23.295050	0.1	0.206823
23.296717	0.1	0.205515
23.298383	0.1	0.203294
23.300050	0.1	0.201128
23.301717	0.1	0.200574
23.303383	0.1	0.202227
23.305050	0.1	0.205277
23.306717	0.1	0.208714
23.308383	0.1	0.211918
23.310050	0.1	0.214158
23.311717	0.1	0.214865
23.313383	0.1	0.214232
23.315050	0.1	0.212863
23.316717	0.1	0.211294
23.318383	0.1	0.209971
23.320050	0.1	0.209087
23.321717	0.1	0.208444
23.323383	0.1	0.207806
23.325050	0.1	0.207112
23.326717	0.1	0.206302
23.328383	0.1	0.205403
23.330050	0.1	0.204761
23.331717	0.1	0.204835
23.333383	0.1	0.205799
23.335050	0.1	0.207243
23.336717	0.1	0.208318
23.338383	0.1	0.208435
23.340050	0.1	0.207820
23.341717	0.1	0.207517
23.343383	0.1	0.208551
23.345050	0.1	0.211103
23.346717	0.1	0.214498
23.348383	0.1	0.217655
23.350050	0.1	0.219680
23.351717	0.1	0.220244
23.353383	0.1	0.219522
23.355050	0.1	0.217939
23.356717	0.1	0.216053
23.358383	0.1	0.214376
23.360050	0.1	0.213222
23.361717	0.1	0.212933
23.363383	0.1	0.213934
23.365050	0.1	0.216253
23.366717	0.1	0.219024
23.368383	0.1	0.221096
23.370050	0.1	0.222013
23.371717	0.1	0.222195
23.373383	0.1	0.222479
23.375050	0.1	0.223583
23.376717	0.1	0.225552
23.378383	0.1	0.227634
23.380050	0.1	0.229082
23.381717	0.1	0.229944
23.383383	0.1	0.230656
23.385050	0.1	0.231368
23.386717	0.1	0.232100
23.388383	0.1	0.233040
23.390050	0.1	0.234172
23.391717	0.1	0.234949
23.393383	0.1	0.234791
23.395050	0.1	0.233874
23.396717	0.1	0.232984
23.398383	0.1	0.232793
23.400050	0.1	0.233348
23.401717	0.1	0.234027
23.403383	0.1	0.234046
23.405050	0.1	0.233194
23.406717	0.1	0.231946
23.408383	0.1	0.231215
23.410050	0.1	0.231927
23.411717	0.1	0.234190
23.413383	0.1	0.236938
23.415050	0.1	0.238842
23.416717	0.1	0.239341
23.418383	0.1	0.238568
23.420050	0.1	0.236882
23.421717	0.1	0.234642
23.423383	0.1	0.232281
23.425050	0.1	0.230307
23.426717	0.1	0.229049
23.428383	0.1	0.228412
23.430050	0.1	0.227806
23.431717	0.1	0.226665
23.433383	0.1	0.225157
23.435050	0.1	0.223964
23.436717	0.1	0.223601
23.438383	0.1	0.224165
23.440050	0.1	0.225333
23.441717	0.1	0.226498
23.443383	0.1	0.227359
23.445050	0.1	0.228188
23.446717	0.1	0.229301
23.448383	0.1	0.230488
23.450050	0.1	0.230940
23.451717	0.1	0.229678
23.453383	0.1	0.226637
23.455050	0.1	0.223136
23.456717	0.1	0.220598
23.458383	0.1	0.219010
23.460050	0.1	0.217627
23.461717	0.1	0.216509
23.463383	0.1	0.216444
23.465050	0.1	0.217897
23.466717	0.1	0.220374
23.468383	0.1	0.222479
23.470050	0.1	0.222889
23.471717	0.1	0.221538
23.473383	0.1	0.219615
23.475050	0.1	0.218395
23.476717	0.1	0.218321
23.478383	0.1	0.218735
23.480050	0.1	0.218484
23.481717	0.1	0.216784
23.483383	0.1	0.213832
23.485050	0.1	0.210879
23.486717	0.1	0.209166
23.488383	0.1	0.208747
23.490050	0.1	0.208910
23.491717	0.1	0.209543
23.493383	0.1	0.211010
23.495050	0.1	0.212858
23.496717	0.1	0.213827
23.498383	0.1	0.213338
23.500050	0.1	0.212081
23.501717	0.1	0.210903
23.503383	0.1	0.209808
23.505050	0.1	0.208258
23.506717	0.1	0.205929
23.508383	0.1	0.203187
23.510050	0.1	0.200812
23.511717	0.1	0.199392
23.513383	0.1	0.198861
23.515050	0.1	0.198609
23.516717	0.1	0.198046
23.518383	0.1	0.197142
23.520050	0.1	0.196248
23.521717	0.1	0.195503
23.523383	0.1	0.194684
23.525050	0.1	0.193678
23.526717	0.1	0.192747
23.528383	0.1	0.192286
23.530050	0.1	0.192686
23.531717	0.1	0.194139
23.533383	0.1	0.196053
23.535050	0.1	0.197166
23.536717	0.1	0.196761
23.538383	0.1	0.195215
23.540050	0.1	0.193440
23.541717	0.1	0.192239
23.543383	0.1	0.191685
23.545050	0.1	0.191135
23.546717	0.1	0.190041
23.548383	0.1	0.188462
23.550050	0.1	0.187010
23.551717	0.1	0.186367
23.553383	0.1	0.186581
23.555050	0.1	0.187084
23.556717	0.1	0.187308
23.558383	0.1	0.186828
23.560050	0.1	0.185720
23.561717	0.1	0.184774
23.563383	0.1	0.184374
23.565050	0.1	0.184034
23.566717	0.1	0.183671
23.568383	0.1	0.183908
23.570050	0.1	0.185152
23.571717	0.1	0.187433
23.573383	0.1	0.190558
23.575050	0.1	0.193631
23.576717	0.1	0.195415
23.578383	0.1	0.195303
23.580050	0.1	0.193324
23.581717	0.1	0.190074
23.583383	0.1	0.186772
23.585050	0.1	0.184467
23.586717	0.1	0.183606
23.588383	0.1	0.184309
23.590050	0.1	0.186181
23.591717	0.1	0.188109
23.593383	0.1	0.188979
23.595050	0.1	0.188430
23.596717	0.1	0.186791
23.598383	0.1	0.184616
23.600050	0.1	0.182474
23.601717	0.1	0.181044
23.603383	0.1	0.181030
23.605050	0.1	0.183019
23.606717	0.1	0.186944
23.608383	0.1	0.191526
23.610050	0.1	0.194907
23.611717	0.1	0.196192
23.613383	0.1	0.196015
23.615050	0.1	0.195624
23.616717	0.1	0.195676
23.618383	0.1	0.196132
23.620050	0.1	0.197040
23.621717	0.1	0.198875
23.623383	0.1	0.202022
23.625050	0.1	0.206204
23.626717	0.1	0.210553
23.628383	0.1	0.214083
23.630050	0.1	0.216276
23.631717	0.1	0.217073
23.633383	0.1	0.216370
23.635050	0.1	0.214376
23.636717	0.1	0.211992
23.638383	0.1	0.209939
23.640050	0.1	0.208118
23.641717	0.1	0.206176
23.643383	0.1	0.204192
23.645050	0.1	0.202819
23.646717	0.1	0.202884
23.648383	0.1	0.204784
23.650050	0.1	0.208104
23.651717	0.1	0.211843
23.653383	0.1	0.214879
23.655050	0.1	0.216695
23.656717	0.1	0.217673
23.658383	0.1	0.218423
23.660050	0.1	0.218987
23.661717	0.1	0.218991
23.663383	0.1	0.218288
23.665050	0.1	0.217445
23.666717	0.1	0.217627
23.668383	0.1	0.219676
23.670050	0.1	0.223368
23.671717	0.1	0.227680
23.673383	0.1	0.231494
23.675050	0.1	0.233846
23.676717	0.1	0.234181
23.678383	0.1	0.232877
23.680050	0.1	0.231215
23.681717	0.1	0.230703
23.683383	0.1	0.231783
23.685050	0.1	0.233063
23.686717	0.1	0.233031
23.688383	0.1	0.232123
23.690050	0.1	0.231946
23.691717	0.1	0.233161
23.693383	0.1	0.234987
23.695050	0.1	0.236197
23.696717	0.1	0.236370
23.698383	0.1	0.236151
23.700050	0.1	0.236216
23.701717	0.1	0.236714
23.703383	0.1	0.237678
23.705050	0.1	0.239154
23.706717	0.1	0.240942
23.708383	0.1	0.242917
23.710050	0.1	0.245329
23.711717	0.1	0.248328
23.713383	0.1	0.251373
23.715050	0.1	0.253143
23.716717	0.1	0.252249
23.718383	0.1	0.248416
23.720050	0.1	0.242773
23.721717	0.1	0.237161
23.723383	0.1	0.233324
23.725050	0.1	0.232109
23.726717	0.1	0.233124
23.728383	0.1	0.235047
23.730050	0.1	0.236561
23.731717	0.1	0.237296
23.733383	0.1	0.237594
23.735050	0.1	0.237380
23.736717	0.1	0.236104
23.738383	0.1	0.233827
23.740050	0.1	0.231545
23.741717	0.1	0.230027
23.743383	0.1	0.228705
23.745050	0.1	0.225957
23.746717	0.1	0.220630
23.748383	0.1	0.213403
23.750050	0.1	0.206642
23.751717	0.1	0.202442
23.753383	0.1	0.201059
23.755050	0.1	0.201399
23.756717	0.1	0.202344
23.758383	0.1	0.203322
23.760050	0.1	0.203880
23.761717	0.1	0.203061
23.763383	0.1	0.200048
23.765050	0.1	0.195489
23.766717	0.1	0.191010
23.768383	0.1	0.187643
23.770050	0.1	0.185389
23.771717	0.1	0.183447
23.773383	0.1	0.180937
23.775050	0.1	0.177817
23.776717	0.1	0.174781
23.778383	0.1	0.172565
23.780050	0.1	0.171494
23.781717	0.1	0.171261
23.783383	0.1	0.171079
23.785050	0.1	0.170246
23.786717	0.1	0.168737
23.788383	0.1	0.167391
23.790050	0.1	0.167135
23.791717	0.1	0.168169
23.793383	0.1	0.169850
23.795050	0.1	0.171065
23.796717	0.1	0.171107
23.798383	0.1	0.170250
23.800050	0.1	0.169179
23.801717	0.1	0.168248
23.803383	0.1	0.167559
23.805050	0.1	0.167261
23.806717	0.1	0.167242
23.808383	0.1	0.167028
23.810050	0.1	0.166087
23.811717	0.1	0.164178
23.813383	0.1	0.161482
23.815050	0.1	0.158772
23.816717	0.1	0.157328
23.818383	0.1	0.157948
23.820050	0.1	0.160271
23.821717	0.1	0.163391
23.823383	0.1	0.166558
23.825050	0.1	0.169249
23.826717	0.1	0.171177
23.828383	0.1	0.172132
23.830050	0.1	0.171768
23.831717	0.1	0.169845
23.833383	0.1	0.167126
23.835050	0.1	0.165319
23.836717	0.1	0.165552
23.838383	0.1	0.167326
23.840050	0.1	0.169082
23.841717	0.1	0.169645
23.843383	0.1	0.169333
23.845050	0.1	0.169352
23.846717	0.1	0.170488
23.848383	0.1	0.172509
23.850050	0.1	0.174455
23.851717	0.1	0.175564
23.853383	0.1	0.175964
23.855050	0.1	0.176020
23.856717	0.1	0.175633
23.858383	0.1	0.174651
23.860050	0.1	0.173417
23.861717	0.1	0.172355
23.863383	0.1	0.171592
23.865050	0.1	0.171070
23.866717	0.1	0.170609
23.868383	0.1	0.170167
23.870050	0.1	0.170195
23.871717	0.1	0.171098
23.873383	0.1	0.172495
23.875050	0.1	0.173654
23.876717	0.1	0.174097
23.878383	0.1	0.173612
23.880050	0.1	0.172490
23.881717	0.1	0.171443
23.883383	0.1	0.170995
23.885050	0.1	0.171163
23.886717	0.1	0.171633
23.888383	0.1	0.172099
23.890050	0.1	0.172583
23.891717	0.1	0.173412
23.893383	0.1	0.174721
23.895050	0.1	0.176220
23.896717	0.1	0.177575
23.898383	0.1	0.178800
23.900050	0.1	0.180244
23.901717	0.1	0.182102
23.903383	0.1	0.184132
23.905050	0.1	0.185892
23.906717	0.1	0.187126
23.908383	0.1	0.187661
23.910050	0.1	0.187191
23.911717	0.1	0.185571
23.913383	0.1	0.183191
23.915050	0.1	0.180635
23.916717	0.1	0.178474
23.918383	0.1	0.177510
23.920050	0.1	0.178465
23.921717	0.1	0.181431
23.923383	0.1	0.185622
23.925050	0.1	0.189729
23.926717	0.1	0.192653
23.928383	0.1	0.193855
23.930050	0.1	0.193138
23.931717	0.1	0.190898
23.933383	0.1	0.188360
23.935050	0.1	0.186642
23.936717	0.1	0.185748
23.938383	0.1	0.184965
23.940050	0.1	0.183554
23.941717	0.1	0.181268
23.943383	0.1	0.178777
23.945050	0.1	0.177366
23.946717	0.1	0.177766
23.948383	0.1	0.179699
23.950050	0.1	0.182437
23.951717	0.1	0.185235
23.953383	0.1	0.187494
23.955050	0.1	0.189082
23.956717	0.1	0.190255
23.958383	0.1	0.190958
23.960050	0.1	0.190767
23.961717	0.1	0.190060
23.963383	0.1	0.190130
23.965050	0.1	0.191415
23.966717	0.1	0.192518
23.968383	0.1	0.191838
23.970050	0.1	0.189431
23.971717	0.1	0.186558
23.973383	0.1	0.184090
23.975050	0.1	0.181943
23.976717	0.1	0.179438
23.978383	0.1	0.176029
23.980050	0.1	0.172160
23.981717	0.1	0.169287
23.983383	0.1	0.168458
23.985050	0.1	0.168942
23.986717	0.1	0.169100
23.988383	0.1	0.168211
23.990050	0.1	0.166786
23.991717	0.1	0.165836
23.993383	0.1	0.165980
23.995050	0.1	0.166940
23.996717	0.1	0.167973
23.998383	0.1	0.168714
24.000050	0.1	0.169212
24.001717	0.1	0.169277
24.003383	0.1	0.168406
24.005050	0.1	0.166092
24.006717	0.1	0.162087
24.008383	0.1	0.156770
24.010050	0.1	0.151596
24.011717	0.1	0.148793
24.013383	0.1	0.149710
24.015050	0.1	0.153640
24.016717	0.1	0.158721
24.018383	0.1	0.163298
24.020050	0.1	0.166018
24.021717	0.1	0.166022
24.023383	0.1	0.163713
24.025050	0.1	0.160793
24.026717	0.1	0.159186
24.028383	0.1	0.159545
24.030050	0.1	0.161035
24.031717	0.1	0.162791
24.033383	0.1	0.164709
24.035050	0.1	0.166935
24.036717	0.1	0.169347
24.038383	0.1	0.171582
24.040050	0.1	0.173301
24.041717	0.1	0.174390
24.043383	0.1	0.174800
24.045050	0.1	0.174320
24.046717	0.1	0.172923
24.048383	0.1	0.170982
24.050050	0.1	0.168751
24.051717	0.1	0.166395
24.053383	0.1	0.164490
24.055050	0.1	0.163643
24.056717	0.1	0.164071
24.058383	0.1	0.165589
24.060050	0.1	0.167643
24.061717	0.1	0.169273
24.063383	0.1	0.169529
24.065050	0.1	0.168174
24.066717	0.1	0.165761
24.068383	0.1	0.162791
24.070050	0.1	0.159447
24.071717	0.1	0.156187
24.073383	0.1	0.153622
24.075050	0.1	0.151866
24.076717	0.1	0.150646
24.078383	0.1	0.149938
24.080050	0.1	0.149985
24.081717	0.1	0.150502
24.083383	0.1	0.150739
24.085050	0.1	0.150613
24.086717	0.1	0.150767
24.088383	0.1	0.151573
24.090050	0.1	0.152690
24.091717	0.1	0.153538
24.093383	0.1	0.153789
24.095050	0.1	0.153440
24.096717	0.1	0.152765
24.098383	0.1	0.152243
24.100050	0.1	0.152462
24.101717	0.1	0.153682
24.103383	0.1	0.155475
24.105050	0.1	0.156946
24.106717	0.1	0.157361
24.108383	0.1	0.156593
24.110050	0.1	0.155279
24.111717	0.1	0.154520
24.113383	0.1	0.155051
24.115050	0.1	0.156662
24.116717	0.1	0.158562
24.118383	0.1	0.160341
24.120050	0.1	0.162227
24.121717	0.1	0.164071
24.123383	0.1	0.164825
24.125050	0.1	0.163857
24.126717	0.1	0.162059
24.128383	0.1	0.160807
24.130050	0.1	0.160635
24.131717	0.1	0.161352
24.133383	0.1	0.162553
24.135050	0.1	0.163750
24.136717	0.1	0.164667
24.138383	0.1	0.165496
24.140050	0.1	0.166413
24.141717	0.1	0.167196
24.143383	0.1	0.167307
24.145050	0.1	0.166106
24.146717	0.1	0.163238
24.148383	0.1	0.159224
24.150050	0.1	0.155643
24.151717	0.1	0.154157
24.153383	0.1	0.155102
24.155050	0.1	0.157338
24.156717	0.1	0.159503
24.158383	0.1	0.160886
24.160050	0.1	0.161696
24.161717	0.1	0.162940
24.163383	0.1	0.165328
24.165050	0.1	0.168360
24.166717	0.1	0.170828
24.168383	0.1	0.171899
24.170050	0.1	0.171722
24.171717	0.1	0.171210
24.173383	0.1	0.170963
24.175050	0.1	0.170730
24.176717	0.1	0.170199
24.178383	0.1	0.169673
24.180050	0.1	0.169682
24.181717	0.1	0.170446
24.183383	0.1	0.171615
24.185050	0.1	0.172323
24.186717	0.1	0.172015
24.188383	0.1	0.171154
24.190050	0.1	0.170637
24.191717	0.1	0.170865
24.193383	0.1	0.171247
24.195050	0.1	0.170618
24.196717	0.1	0.168495
24.198383	0.1	0.165775
24.200050	0.1	0.163796
24.201717	0.1	0.163014
24.203383	0.1	0.163182
24.205050	0.1	0.164029
24.206717	0.1	0.165110
24.208383	0.1	0.165692
24.210050	0.1	0.165352
24.211717	0.1	0.164085
24.213383	0.1	0.162050
24.215050	0.1	0.159675
24.216717	0.1	0.157533
24.218383	0.1	0.155927
24.220050	0.1	0.154958
24.221717	0.1	0.154725
24.223383	0.1	0.155312
24.225050	0.1	0.156411
24.226717	0.1	0.157207
24.228383	0.1	0.157016
24.230050	0.1	0.155885
24.231717	0.1	0.154548
24.233383	0.1	0.154050
24.235050	0.1	0.154735
24.236717	0.1	0.155470
24.238383	0.1	0.154823
24.240050	0.1	0.152858
24.241717	0.1	0.150925
24.243383	0.1	0.150059
24.245050	0.1	0.149971
24.246717	0.1	0.149528
24.248383	0.1	0.148150
24.250050	0.1	0.146362
24.251717	0.1	0.145091
24.253383	0.1	0.145072
24.255050	0.1	0.146497
24.256717	0.1	0.148709
24.258383	0.1	0.150306
24.260050	0.1	0.149854
24.261717	0.1	0.146902
24.263383	0.1	0.142623
24.265050	0.1	0.139028
24.266717	0.1	0.137361
24.268383	0.1	0.137142
24.270050	0.1	0.136681
24.271717	0.1	0.134595
24.273383	0.1	0.131046
24.275050	0.1	0.127801
24.276717	0.1	0.126930
24.278383	0.1	0.129044
24.280050	0.1	0.132737
24.281717	0.1	0.135759
24.283383	0.1	0.136574
24.285050	0.1	0.135070
24.286717	0.1	0.132010
24.288383	0.1	0.128257
24.290050	0.1	0.124457
24.291717	0.1	0.121170
24.293383	0.1	0.119312
24.295050	0.1	0.119698
24.296717	0.1	0.121812
24.298383	0.1	0.123815
24.300050	0.1	0.124197
24.301717	0.1	0.122879
24.303383	0.1	0.120797
24.305050	0.1	0.119084
24.306717	0.1	0.118609
24.308383	0.1	0.119582
24.310050	0.1	0.121300
24.311717	0.1	0.122767
24.313383	0.1	0.123563
24.315050	0.1	0.123829
24.316717	0.1	0.123614
24.318383	0.1	0.122623
24.320050	0.1	0.120723
24.321717	0.1	0.118385
24.323383	0.1	0.116257
24.325050	0.1	0.114636
24.326717	0.1	0.113370
24.328383	0.1	0.111973
24.330050	0.1	0.110110
24.331717	0.1	0.107866
24.333383	0.1	0.105784
24.335050	0.1	0.104755
24.336717	0.1	0.105528
24.338383	0.1	0.108206
24.340050	0.1	0.111987
24.341717	0.1	0.115307
24.343383	0.1	0.116872
24.345050	0.1	0.116546
24.346717	0.1	0.115172
24.348383	0.1	0.113873
24.350050	0.1	0.113575
24.351717	0.1	0.114501
24.353383	0.1	0.116020
24.355050	0.1	0.117347
24.356717	0.1	0.118581
24.358383	0.1	0.120420
24.360050	0.1	0.122916
24.361717	0.1	0.125295
24.363383	0.1	0.126855
24.365050	0.1	0.127484
24.366717	0.1	0.127517
24.368383	0.1	0.127410
24.370050	0.1	0.127107
24.371717	0.1	0.126120
24.373383	0.1	0.124467
24.375050	0.1	0.122674
24.376717	0.1	0.121309
24.378383	0.1	0.120988
24.380050	0.1	0.122162
24.381717	0.1	0.124723
24.383383	0.1	0.128052
24.385050	0.1	0.131177
24.386717	0.1	0.133007
24.388383	0.1	0.132890
24.390050	0.1	0.131261
24.391717	0.1	0.129566
24.393383	0.1	0.129035
24.395050	0.1	0.129608
24.396717	0.1	0.130390
24.398383	0.1	0.130697
24.400050	0.1	0.130381
24.401717	0.1	0.129747
24.403383	0.1	0.129323
24.405050	0.1	0.129659
24.406717	0.1	0.130972
24.408383	0.1	0.132937
24.410050	0.1	0.134683
24.411717	0.1	0.135209
24.413383	0.1	0.134166
24.415050	0.1	0.132183
24.416717	0.1	0.130292
24.418383	0.1	0.129235
24.420050	0.1	0.129198
24.421717	0.1	0.129659
24.423383	0.1	0.129752
24.425050	0.1	0.129156
24.426717	0.1	0.128541
24.428383	0.1	0.128932
24.430050	0.1	0.130837
24.431717	0.1	0.133780
24.433383	0.1	0.136290
24.435050	0.1	0.136667
24.436717	0.1	0.134432
24.438383	0.1	0.131037
24.440050	0.1	0.128676
24.441717	0.1	0.128695
24.443383	0.1	0.131084
24.445050	0.1	0.134697
24.446717	0.1	0.137668
24.448383	0.1	0.138045
24.450050	0.1	0.135088
24.451717	0.1	0.130078
24.453383	0.1	0.125263
24.455050	0.1	0.121999
24.456717	0.1	0.120350
24.458383	0.1	0.119903
24.460050	0.1	0.120630
24.461717	0.1	0.122688
24.463383	0.1	0.125556
24.465050	0.1	0.128043
24.466717	0.1	0.129170
24.468383	0.1	0.128848
24.470050	0.1	0.127973
24.471717	0.1	0.127694
24.473383	0.1	0.128318
24.475050	0.1	0.129142
24.476717	0.1	0.129142
24.478383	0.1	0.127614
24.480050	0.1	0.124616
24.481717	0.1	0.121179
24.483383	0.1	0.118916
24.485050	0.1	0.118590
24.486717	0.1	0.119358
24.488383	0.1	0.119586
24.490050	0.1	0.118180
24.491717	0.1	0.115321
24.493383	0.1	0.112318
24.495050	0.1	0.110432
24.496717	0.1	0.110036
24.498383	0.1	0.110832
24.500050	0.1	0.112331
24.501717	0.1	0.113882
24.503383	0.1	0.114664
24.505050	0.1	0.113975
24.506717	0.1	0.111922
24.508383	0.1	0.109607
24.510050	0.1	0.108136
24.511717	0.1	0.107791
24.513383	0.1	0.108099
24.515050	0.1	0.108425
24.516717	0.1	0.108620
24.518383	0.1	0.108839
24.520050	0.1	0.109021
24.521717	0.1	0.109160
24.523383	0.1	0.109253
24.525050	0.1	0.108820
24.526717	0.1	0.107400
24.528383	0.1	0.105328
24.530050	0.1	0.103721
24.531717	0.1	0.103638
24.533383	0.1	0.104918
24.535050	0.1	0.106045
24.536717	0.1	0.105454
24.538383	0.1	0.103028
24.540050	0.1	0.100229
24.541717	0.1	0.098944
24.543383	0.1	0.100224
24.545050	0.1	0.103600
24.546717	0.1	0.107605
24.548383	0.1	0.110827
24.550050	0.1	0.112322
24.551717	0.1	0.111843
24.553383	0.1	0.109966
24.555050	0.1	0.107610
24.556717	0.1	0.105365
24.558383	0.1	0.103596
24.560050	0.1	0.102995
24.561717	0.1	0.104122
24.563383	0.1	0.106106
24.565050	0.1	0.106837
24.566717	0.1	0.104997
24.568383	0.1	0.101230
24.570050	0.1	0.097253
24.571717	0.1	0.094785
24.573383	0.1	0.095330
24.575050	0.1	0.099442
24.576717	0.1	0.105784
24.578383	0.1	0.111773
24.580050	0.1	0.115274
24.581717	0.1	0.115670
24.583383	0.1	0.113854
24.585050	0.1	0.111284
24.586717	0.1	0.108969
24.588383	0.1	0.107428
24.590050	0.1	0.107069
24.591717	0.1	0.108029
24.593383	0.1	0.109738
24.595050	0.1	0.111321
24.596717	0.1	0.112168
24.598383	0.1	0.112155
24.600050	0.1	0.111815
24.601717	0.1	0.111964
24.603383	0.1	0.112704
24.605050	0.1	0.113286
24.606717	0.1	0.113030
24.608383	0.1	0.112196
24.610050	0.1	0.111843
24.611717	0.1	0.112434
24.613383	0.1	0.113361
24.615050	0.1	0.114096
24.616717	0.1	0.114730
24.618383	0.1	0.115428
24.620050	0.1	0.116061
24.621717	0.1	0.116318
24.623383	0.1	0.115815
24.625050	0.1	0.114227
24.626717	0.1	0.111628
24.628383	0.1	0.108755
24.630050	0.1	0.106576
24.631717	0.1	0.105854
24.633383	0.1	0.107037
24.635050	0.1	0.109989
24.636717	0.1	0.113859
24.638383	0.1	0.117542
24.640050	0.1	0.120401
24.641717	0.1	0.122357
24.643383	0.1	0.123512
24.645050	0.1	0.123978
24.646717	0.1	0.123894
24.648383	0.1	0.123335
24.650050	0.1	0.122515
24.651717	0.1	0.121659
24.653383	0.1	0.120830
24.655050	0.1	0.120401
24.656717	0.1	0.121053
24.658383	0.1	0.122832
24.660050	0.1	0.124881
24.661717	0.1	0.126166
24.663383	0.1	0.126115
24.665050	0.1	0.124807
24.666717	0.1	0.122832
24.668383	0.1	0.120983
24.670050	0.1	0.119759
24.671717	0.1	0.119209
24.673383	0.1	0.119070
24.675050	0.1	0.119046
24.676717	0.1	0.118986
24.678383	0.1	0.118986
24.680050	0.1	0.119368
24.681717	0.1	0.120616
24.683383	0.1	0.123093
24.685050	0.1	0.126814
24.686717	0.1	0.131158
24.688383	0.1	0.134888
24.690050	0.1	0.136914
24.691717	0.1	0.137049
24.693383	0.1	0.135656
24.695050	0.1	0.132890
24.696717	0.1	0.128774
24.698383	0.1	0.123978
24.700050	0.1	0.119912
24.701717	0.1	0.117705
24.703383	0.1	0.117365
24.705050	0.1	0.118134
24.706717	0.1	0.119316
24.708383	0.1	0.120653
24.710050	0.1	0.122217
24.711717	0.1	0.124304
24.713383	0.1	0.126888
24.715050	0.1	0.129114
24.716717	0.1	0.129961
24.718383	0.1	0.129142
24.720050	0.1	0.127014
24.721717	0.1	0.124169
24.723383	0.1	0.121309
24.725050	0.1	0.119037
24.726717	0.1	0.117505
24.728383	0.1	0.116532
24.730050	0.1	0.115889
24.731717	0.1	0.115205
24.733383	0.1	0.114124
24.735050	0.1	0.112583
24.736717	0.1	0.110725
24.738383	0.1	0.108704
24.740050	0.1	0.106832
24.741717	0.1	0.105677
24.743383	0.1	0.105561
24.745050	0.1	0.106185
24.746717	0.1	0.106939
24.748383	0.1	0.107349
24.750050	0.1	0.107521
24.751717	0.1	0.108038
24.753383	0.1	0.108965
24.755050	0.1	0.109780
24.756717	0.1	0.110189
24.758383	0.1	0.110301
24.760050	0.1	0.110408
24.761717	0.1	0.110809
24.763383	0.1	0.111344
24.765050	0.1	0.111065
24.766717	0.1	0.108927
24.768383	0.1	0.105002
24.770050	0.1	0.100671
24.771717	0.1	0.097584
24.773383	0.1	0.096355
24.775050	0.1	0.096415
24.776717	0.1	0.096955
24.778383	0.1	0.097631
24.780050	0.1	0.098362
24.781717	0.1	0.098823
24.783383	0.1	0.098562
24.785050	0.1	0.097407
24.786717	0.1	0.095596
24.788383	0.1	0.093952
24.790050	0.1	0.093421
24.791717	0.1	0.094241
24.793383	0.1	0.095847
24.795050	0.1	0.097509
24.796717	0.1	0.098622
24.798383	0.1	0.098860
24.800050	0.1	0.098469
24.801717	0.1	0.097929
24.803383	0.1	0.097239
24.805050	0.1	0.096019
24.806717	0.1	0.094520
24.808383	0.1	0.093556
24.810050	0.1	0.093253
24.811717	0.1	0.092904
24.813383	0.1	0.091991
24.815050	0.1	0.090557
24.816717	0.1	0.088895
24.818383	0.1	0.087321
24.820050	0.1	0.085984
24.821717	0.1	0.084806
24.823383	0.1	0.083614
24.825050	0.1	0.082362
24.826717	0.1	0.081123
24.828383	0.1	0.079679
24.830050	0.1	0.077453
24.831717	0.1	0.074473
24.833383	0.1	0.071810
24.835050	0.1	0.070860
24.836717	0.1	0.072387
24.838383	0.1	0.075968
24.840050	0.1	0.080364
24.841717	0.1	0.084350
24.843383	0.1	0.087149
24.845050	0.1	0.088341
24.846717	0.1	0.087763
24.848383	0.1	0.085686
24.850050	0.1	0.083041
24.851717	0.1	0.081076
24.853383	0.1	0.080476
24.855050	0.1	0.081118
24.856717	0.1	0.082725
24.858383	0.1	0.085016
24.860050	0.1	0.087465
24.861717	0.1	0.089174
24.863383	0.1	0.089193
24.865050	0.1	0.087433
24.866717	0.1	0.085109
24.868383	0.1	0.083684
24.870050	0.1	0.083582
24.871717	0.1	0.083945
24.873383	0.1	0.083456
24.875050	0.1	0.081691
24.876717	0.1	0.079535
24.878383	0.1	0.078222
24.880050	0.1	0.078366
24.881717	0.1	0.079721
24.883383	0.1	0.081402
24.885050	0.1	0.082697
24.886717	0.1	0.083717
24.888383	0.1	0.085267
24.890050	0.1	0.088033
24.891717	0.1	0.091651
24.893383	0.1	0.094660
24.895050	0.1	0.095679
24.896717	0.1	0.094404
24.898383	0.1	0.091796
24.900050	0.1	0.089472
24.901717	0.1	0.088462
24.903383	0.1	0.088662
24.905050	0.1	0.089537
24.906717	0.1	0.090925
24.908383	0.1	0.092993
24.910050	0.1	0.095549
24.911717	0.1	0.097686
24.913383	0.1	0.098282
24.915050	0.1	0.097053
24.916717	0.1	0.094939
24.918383	0.1	0.093672
24.920050	0.1	0.094944
24.921717	0.1	0.099130
24.923383	0.1	0.104620
24.925050	0.1	0.108941
24.926717	0.1	0.110627
24.928383	0.1	0.109700
24.930050	0.1	0.106879
24.931717	0.1	0.102902
24.933383	0.1	0.098431
24.935050	0.1	0.094217
24.936717	0.1	0.091088
24.938383	0.1	0.089561
24.940050	0.1	0.089337
24.941717	0.1	0.089230
24.943383	0.1	0.087968
24.945050	0.1	0.085426
24.946717	0.1	0.082771
24.948383	0.1	0.081258
24.950050	0.1	0.081384
24.951717	0.1	0.082855
24.953383	0.1	0.084899
24.955050	0.1	0.086734
24.956717	0.1	0.088024
24.958383	0.1	0.088904
24.960050	0.1	0.089477
24.961717	0.1	0.089472
24.963383	0.1	0.088713
24.965050	0.1	0.087796
24.966717	0.1	0.087782
24.968383	0.1	0.089142
24.970050	0.1	0.091242
24.971717	0.1	0.092988
24.973383	0.1	0.093901
24.975050	0.1	0.094115
24.976717	0.1	0.093649
24.978383	0.1	0.092718
24.980050	0.1	0.092112
24.981717	0.1	0.092257
24.983383	0.1	0.092816
24.985050	0.1	0.093528
24.986717	0.1	0.094278
24.988383	0.1	0.094590
24.990050	0.1	0.093877
24.991717	0.1	0.091563
24.993383	0.1	0.087232
24.995050	0.1	0.081221
24.996717	0.1	0.074776
24.998383	0.1	0.069211
25.000050	0.1	0.065211
25.001717	0.1	0.062948
25.003383	0.1	0.062278
25.005050	0.1	0.062585
25.006717	0.1	0.062850
25.008383	0.1	0.062231
25.010050	0.1	0.060629
25.011717	0.1	0.058394
25.013383	0.1	0.055931
25.015050	0.1	0.054035
25.016717	0.1	0.053612
25.018383	0.1	0.054510
25.020050	0.1	0.055549
25.021717	0.1	0.056066
25.023383	0.1	0.056643
25.025050	0.1	0.058040
25.026717	0.1	0.060070
25.028383	0.1	0.061900
25.030050	0.1	0.062981
25.031717	0.1	0.063344
25.033383	0.1	0.063470
25.035050	0.1	0.063893
25.036717	0.1	0.064308
25.038383	0.1	0.063386
25.040050	0.1	0.060135
25.041717	0.1	0.055418
25.043383	0.1	0.051358
25.045050	0.1	0.049355
25.046717	0.1	0.049309
25.048383	0.1	0.050650
25.050050	0.1	0.052904
25.051717	0.1	0.055046
25.053383	0.1	0.055977
25.055050	0.1	0.055851
25.056717	0.1	0.055674
25.058383	0.1	0.055772
25.060050	0.1	0.055339
25.061717	0.1	0.053705
25.063383	0.1	0.051460
25.065050	0.1	0.050003
25.066717	0.1	0.050291
25.068383	0.1	0.052364
25.070050	0.1	0.055372
25.071717	0.1	0.057756
25.073383	0.1	0.058161
25.075050	0.1	0.056508
25.076717	0.1	0.053840
25.078383	0.1	0.051348
25.080050	0.1	0.049812
25.081717	0.1	0.049393
25.083383	0.1	0.049574
25.085050	0.1	0.049719
25.086717	0.1	0.049723
25.088383	0.1	0.049719
25.090050	0.1	0.049872
25.091717	0.1	0.051032
25.093383	0.1	0.054324
25.095050	0.1	0.059484
25.096717	0.1	0.064680
25.098383	0.1	0.068033
25.100050	0.1	0.068871
25.101717	0.1	0.067847
25.103383	0.1	0.065970
25.105050	0.1	0.063879
25.106717	0.1	0.062045
25.108383	0.1	0.060834
25.110050	0.1	0.060527
25.111717	0.1	0.061314
25.113383	0.1	0.063023
25.115050	0.1	0.064783
25.116717	0.1	0.065309
25.118383	0.1	0.063912
25.120050	0.1	0.061183
25.121717	0.1	0.058273
25.123383	0.1	0.055954
25.125050	0.1	0.054571
25.126717	0.1	0.054459
25.128383	0.1	0.055945
25.130050	0.1	0.058804
25.131717	0.1	0.061900
25.133383	0.1	0.063926
25.135050	0.1	0.064429
25.136717	0.1	0.063991
25.138383	0.1	0.063544
25.140050	0.1	0.063539
25.141717	0.1	0.063675
25.143383	0.1	0.063353
25.145050	0.1	0.062222
25.146717	0.1	0.060401
25.148383	0.1	0.058822
25.150050	0.1	0.058785
25.151717	0.1	0.060536
25.153383	0.1	0.063460
25.155050	0.1	0.067204
25.156717	0.1	0.071209
25.158383	0.1	0.074157
25.160050	0.1	0.074883
25.161717	0.1	0.073160
25.163383	0.1	0.069705
25.165050	0.1	0.065789
25.166717	0.1	0.062655
25.168383	0.1	0.061053
25.170050	0.1	0.060908
25.171717	0.1	0.061523
25.173383	0.1	0.062413
25.175050	0.1	0.063861
25.176717	0.1	0.066487
25.178383	0.1	0.070105
25.180050	0.1	0.073514
25.181717	0.1	0.075614
25.183383	0.1	0.076322
25.185050	0.1	0.076359
25.186717	0.1	0.076522
25.188383	0.1	0.077207
25.190050	0.1	0.078687
25.191717	0.1	0.080969
25.193383	0.1	0.083153
25.195050	0.1	0.083717
25.196717	0.1	0.081877
25.198383	0.1	0.078199
25.200050	0.1	0.073602
25.201717	0.1	0.068811
25.203383	0.1	0.064657
25.205050	0.1	0.061560
25.206717	0.1	0.059283
25.208383	0.1	0.057761
25.210050	0.1	0.057141
25.211717	0.1	0.057388
25.213383	0.1	0.058622
25.215050	0.1	0.060908
25.216717	0.1	0.063544
25.218383	0.1	0.065495
25.220050	0.1	0.066156
25.221717	0.1	0.065295
25.223383	0.1	0.063246
25.225050	0.1	0.061030
25.226717	0.1	0.059437
25.228383	0.1	0.058319
25.230050	0.1	0.056885
25.231717	0.1	0.054552
25.233383	0.1	0.051656
25.235050	0.1	0.049272
25.236717	0.1	0.047954
25.238383	0.1	0.047362
25.240050	0.1	0.047241
25.241717	0.1	0.047977
25.243383	0.1	0.049593
25.245050	0.1	0.051246
25.246717	0.1	0.051991
25.248383	0.1	0.051497
25.250050	0.1	0.050152
25.251717	0.1	0.048759
25.253383	0.1	0.047954
25.255050	0.1	0.047493
25.256717	0.1	0.046492
25.258383	0.1	0.044480
25.260050	0.1	0.041914
25.261717	0.1	0.039740
25.263383	0.1	0.038729
25.265050	0.1	0.038766
25.266717	0.1	0.039171
25.268383	0.1	0.039777
25.270050	0.1	0.040866
25.271717	0.1	0.042687
25.273383	0.1	0.045281
25.275050	0.1	0.047963
25.276717	0.1	0.049481
25.278383	0.1	0.049351
25.280050	0.1	0.048317
25.281717	0.1	0.047223
25.283383	0.1	0.046110
25.285050	0.1	0.044457
25.286717	0.1	0.041863
25.288383	0.1	0.038510
25.290050	0.1	0.035344
25.291717	0.1	0.033840
25.293383	0.1	0.034915
25.295050	0.1	0.037919
25.296717	0.1	0.040843
25.298383	0.1	0.041993
25.300050	0.1	0.041621
25.301717	0.1	0.041234
25.303383	0.1	0.041616
25.305050	0.1	0.042240
25.306717	0.1	0.042180
25.308383	0.1	0.040983
25.310050	0.1	0.039083
25.311717	0.1	0.037514
25.313383	0.1	0.036713
25.315050	0.1	0.035977
25.316717	0.1	0.034305
25.318383	0.1	0.031497
25.320050	0.1	0.028340
25.321717	0.1	0.026030
25.323383	0.1	0.025453
25.325050	0.1	0.026561
25.326717	0.1	0.028475
25.328383	0.1	0.030240
25.330050	0.1	0.031386
25.331717	0.1	0.031940
25.333383	0.1	0.032433
25.335050	0.1	0.033658
25.336717	0.1	0.035758
25.338383	0.1	0.038152
25.340050	0.1	0.040438
25.341717	0.1	0.042715
25.343383	0.1	0.045244
25.345050	0.1	0.047772
25.346717	0.1	0.049402
25.348383	0.1	0.049486
25.350050	0.1	0.048191
25.351717	0.1	0.045947
25.353383	0.1	0.043064
25.355050	0.1	0.040191
25.356717	0.1	0.038361
25.358383	0.1	0.038194
25.360050	0.1	0.039395
25.361717	0.1	0.041076
25.363383	0.1	0.042566
25.365050	0.1	0.043600
25.366717	0.1	0.043781
25.368383	0.1	0.042655
25.370050	0.1	0.040513
25.371717	0.1	0.038538
25.373383	0.1	0.037691
25.375050	0.1	0.037896
25.376717	0.1	0.038454
25.378383	0.1	0.038934
25.380050	0.1	0.039474
25.381717	0.1	0.040368
25.383383	0.1	0.041374
25.385050	0.1	0.041891
25.386717	0.1	0.041830
25.388383	0.1	0.041937
25.390050	0.1	0.042738
25.391717	0.1	0.043693
25.393383	0.1	0.044233
25.395050	0.1	0.044708
25.396717	0.1	0.045607
25.398383	0.1	0.046594
25.400050	0.1	0.046850
25.401717	0.1	0.046031
25.403383	0.1	0.044536
25.405050	0.1	0.042836
25.406717	0.1	0.041570
25.408383	0.1	0.041663
25.410050	0.1	0.043153
25.411717	0.1	0.045099
25.413383	0.1	0.046710
25.415050	0.1	0.047763
25.416717	0.1	0.048429
25.418383	0.1	0.049225
25.420050	0.1	0.050683
25.421717	0.1	0.052731
25.423383	0.1	0.054589
25.425050	0.1	0.055321
25.426717	0.1	0.054189
25.428383	0.1	0.051190
25.430050	0.1	0.047488
25.431717	0.1	0.044634
25.433383	0.1	0.043381
25.435050	0.1	0.043418
25.436717	0.1	0.043740
25.438383	0.1	0.043409
25.440050	0.1	0.042319
25.441717	0.1	0.041183
25.443383	0.1	0.040908
25.445050	0.1	0.042017
25.446717	0.1	0.044261
25.448383	0.1	0.046603
25.450050	0.1	0.048014
25.451717	0.1	0.048317
25.453383	0.1	0.048131
25.455050	0.1	0.048373
25.456717	0.1	0.049407
25.458383	0.1	0.050501
25.460050	0.1	0.050673
25.461717	0.1	0.049719
25.463383	0.1	0.048005
25.465050	0.1	0.046208
25.466717	0.1	0.045081
25.468383	0.1	0.044936
25.470050	0.1	0.045598
25.471717	0.1	0.046776
25.473383	0.1	0.048396
25.475050	0.1	0.050403
25.476717	0.1	0.052368
25.478383	0.1	0.053695
25.480050	0.1	0.053886
25.481717	0.1	0.052759
25.483383	0.1	0.050827
25.485050	0.1	0.048946
25.486717	0.1	0.047632
25.488383	0.1	0.046962
25.490050	0.1	0.046827
25.491717	0.1	0.046925
25.493383	0.1	0.046613
25.495050	0.1	0.045528
25.496717	0.1	0.043982
25.498383	0.1	0.042091
25.500050	0.1	0.039646
25.501717	0.1	0.037071
25.503383	0.1	0.035176
25.505050	0.1	0.034152
25.506717	0.1	0.033439
25.508383	0.1	0.032159
25.510050	0.1	0.029998
25.511717	0.1	0.027819
25.513383	0.1	0.026990
25.515050	0.1	0.027823
25.516717	0.1	0.029085
25.518383	0.1	0.029244
25.520050	0.1	0.027693
25.521717	0.1	0.024885
25.523383	0.1	0.021900
25.525050	0.1	0.019809
25.526717	0.1	0.019288
25.528383	0.1	0.020545
25.530050	0.1	0.023213
25.531717	0.1	0.026342
25.533383	0.1	0.028415
25.535050	0.1	0.028145
25.536717	0.1	0.025621
25.538383	0.1	0.022030
25.540050	0.1	0.018487
25.541717	0.1	0.015823
25.543383	0.1	0.014915
25.545050	0.1	0.016228
25.546717	0.1	0.019176
25.548383	0.1	0.022352
25.550050	0.1	0.024545
25.551717	0.1	0.025495
25.553383	0.1	0.025518
25.555050	0.1	0.024983
25.556717	0.1	0.024368
25.558383	0.1	0.024429
25.560050	0.1	0.025705
25.561717	0.1	0.027930
25.563383	0.1	0.030277
25.565050	0.1	0.032340
25.566717	0.1	0.034361
25.568383	0.1	0.036280
25.570050	0.1	0.037053
25.571717	0.1	0.035553
25.573383	0.1	0.032349
25.575050	0.1	0.029523
25.576717	0.1	0.028461
25.578383	0.1	0.028769
25.580050	0.1	0.029537
25.581717	0.1	0.030566
25.583383	0.1	0.031982
25.585050	0.1	0.033150
25.586717	0.1	0.032810
25.588383	0.1	0.030575
25.590050	0.1	0.027614
25.591717	0.1	0.025658
25.593383	0.1	0.026007
25.595050	0.1	0.028838
25.596717	0.1	0.033183
25.598383	0.1	0.037854
25.600050	0.1	0.041998
25.601717	0.1	0.044643
25.603383	0.1	0.044834
25.605050	0.1	0.042589
25.606717	0.1	0.039050
25.608383	0.1	0.035581
25.610050	0.1	0.032764
25.611717	0.1	0.030599
25.613383	0.1	0.029458
25.615050	0.1	0.029653
25.616717	0.1	0.030315
25.618383	0.1	0.030058
25.620050	0.1	0.028596
25.621717	0.1	0.026580
25.623383	0.1	0.024489
25.625050	0.1	0.022599
25.626717	0.1	0.021323
25.628383	0.1	0.021122
25.630050	0.1	0.022221
25.631717	0.1	0.024238
25.633383	0.1	0.026412
25.635050	0.1	0.028312
25.636717	0.1	0.030203
25.638383	0.1	0.032568
25.640050	0.1	0.035129
25.641717	0.1	0.036946
25.643383	0.1	0.037448
25.645050	0.1	0.036778
25.646717	0.1	0.035432
25.648383	0.1	0.033956
25.650050	0.1	0.032810
25.651717	0.1	0.032187
25.653383	0.1	0.031930
25.655050	0.1	0.031739
25.656717	0.1	0.031316
25.658383	0.1	0.030366
25.660050	0.1	0.028843
25.661717	0.1	0.027288
25.663383	0.1	0.026543
25.665050	0.1	0.026883
25.666717	0.1	0.027632
25.668383	0.1	0.028112
25.670050	0.1	0.028559
25.671717	0.1	0.029742
25.673383	0.1	0.032033
25.675050	0.1	0.035190
25.676717	0.1	0.038650
25.678383	0.1	0.041611
25.680050	0.1	0.042911
25.681717	0.1	0.041761
25.683383	0.1	0.038524
25.685050	0.1	0.034296
25.686717	0.1	0.030128
25.688383	0.1	0.026738
25.690050	0.1	0.024475
25.691717	0.1	0.023553
25.693383	0.1	0.024135
25.695050	0.1	0.025844
25.696717	0.1	0.027483
25.698383	0.1	0.027972
25.700050	0.1	0.027302
25.701717	0.1	0.026203
25.703383	0.1	0.025374
25.705050	0.1	0.024806
25.706717	0.1	0.023632
25.708383	0.1	0.020866
25.710050	0.1	0.016666
25.711717	0.1	0.012703
25.713383	0.1	0.010878
25.715050	0.1	0.011986
25.716717	0.1	0.015497
25.718383	0.1	0.019912
25.720050	0.1	0.023553
25.721717	0.1	0.025565
25.723383	0.1	0.025919
25.725050	0.1	0.025025
25.726717	0.1	0.023330
25.728383	0.1	0.021262
25.730050	0.1	0.019232
25.731717	0.1	0.017337
25.733383	0.1	0.015101
25.735050	0.1	0.011693
25.736717	0.1	0.006640
25.738383	0.1	0.000703
25.740050	0.1	-0.004102
25.741717	0.1	-0.006137
25.743383	0.1	-0.005760
25.745050	0.1	-0.004754
25.746717	0.1	-0.004205
25.748383	0.1	-0.003609
25.750050	0.1	-0.002095
25.751717	0.1	0.000144
25.753383	0.1	0.002012
25.755050	0.1	0.002580
25.756717	0.1	0.001756
25.758383	0.1	0.000470
25.760050	0.1	-0.000070
25.761717	0.1	0.000671
25.763383	0.1	0.002519
25.765050	0.1	0.005085
25.766717	0.1	0.007967
25.768383	0.1	0.010552
25.770050	0.1	0.011921
25.771717	0.1	0.011516
25.773383	0.1	0.009919
25.775050	0.1	0.008452
25.776717	0.1	0.007940
25.778383	0.1	0.008089
25.780050	0.1	0.007874
25.781717	0.1	0.006650
25.783383	0.1	0.004852
25.785050	0.1	0.003572
25.786717	0.1	0.003283
25.788383	0.1	0.003097
25.790050	0.1	0.001802
25.791717	0.1	-0.000778
25.793383	0.1	-0.003902
25.795050	0.1	-0.006529
25.796717	0.1	-0.007595
25.798383	0.1	-0.006771
25.800050	0.1	-0.004829
25.801717	0.1	-0.002878
25.803383	0.1	-0.001336
25.805050	0.1	0.000158
25.806717	0.1	0.001914
25.808383	0.1	0.003651
25.810050	0.1	0.005020
25.811717	0.1	0.005872
25.813383	0.1	0.006096
25.815050	0.1	0.005923
25.816717	0.1	0.005686
25.818383	0.1	0.005066
25.820050	0.1	0.003474
25.821717	0.1	0.001318
25.823383	0.1	0.000009
25.825050	0.1	0.000456
25.826717	0.1	0.002133
25.828383	0.1	0.003818
25.830050	0.1	0.004699
25.831717	0.1	0.004559
25.833383	0.1	0.003455
25.835050	0.1	0.001462
25.836717	0.1	-0.001285
25.838383	0.1	-0.004442
25.840050	0.1	-0.007334
25.841717	0.1	-0.009090
25.843383	0.1	-0.009299
25.845050	0.1	-0.008643
25.846717	0.1	-0.008084
25.848383	0.1	-0.007837
25.850050	0.1	-0.007884
25.851717	0.1	-0.008512
25.853383	0.1	-0.009728
25.855050	0.1	-0.010822
25.856717	0.1	-0.011050
25.858383	0.1	-0.010659
25.860050	0.1	-0.010505
25.861717	0.1	-0.010780
25.863383	0.1	-0.011171
25.865050	0.1	-0.011474
25.866717	0.1	-0.011544
25.868383	0.1	-0.011194
25.870050	0.1	-0.010305
25.871717	0.1	-0.009048
25.873383	0.1	-0.008009
25.875050	0.1	-0.007525
25.876717	0.1	-0.007250
25.878383	0.1	-0.006766
25.880050	0.1	-0.006114
25.881717	0.1	-0.005672
25.883383	0.1	-0.005611
25.885050	0.1	-0.005714
25.886717	0.1	-0.005760
25.888383	0.1	-0.005942
25.890050	0.1	-0.006487
25.891717	0.1	-0.007297
25.893383	0.1	-0.008163
25.895050	0.1	-0.009132
25.896717	0.1	-0.010435
25.898383	0.1	-0.011716
25.900050	0.1	-0.011679
25.901717	0.1	-0.009183
25.903383	0.1	-0.004410
25.905050	0.1	0.001220
25.906717	0.1	0.006021
25.908383	0.1	0.008745
25.910050	0.1	0.009038
25.911717	0.1	0.007739
25.913383	0.1	0.006063
25.915050	0.1	0.004498
25.916717	0.1	0.003083
25.918383	0.1	0.002114
25.920050	0.1	0.001965
25.921717	0.1	0.002342
25.923383	0.1	0.002375
25.925050	0.1	0.001621
25.926717	0.1	0.000428
25.928383	0.1	-0.000596
25.930050	0.1	-0.000997
25.931717	0.1	-0.000703
25.933383	0.1	-0.000163
25.935050	0.1	0.000168
25.936717	0.1	0.000005
25.938383	0.1	-0.000903
25.940050	0.1	-0.002696
25.941717	0.1	-0.005201
25.943383	0.1	-0.007614
25.945050	0.1	-0.008703
25.946717	0.1	-0.007767
25.948383	0.1	-0.005355
25.950050	0.1	-0.002729
25.951717	0.1	-0.000675
25.953383	0.1	0.000736
25.955050	0.1	0.001453
25.956717	0.1	0.001225
25.958383	0.1	0.000233
25.960050	0.1	-0.000913
25.961717	0.1	-0.001979
25.963383	0.1	-0.003399
25.965050	0.1	-0.005555
25.966717	0.1	-0.008214
25.968383	0.1	-0.010971
25.970050	0.1	-0.013732
25.971717	0.1	-0.016261
25.973383	0.1	-0.017784
25.975050	0.1	-0.017709
25.976717	0.1	-0.016340
25.978383	0.1	-0.014468
25.980050	0.1	-0.012731
25.981717	0.1	-0.011749
25.983383	0.1	-0.012275
25.985050	0.1	-0.014375
25.986717	0.1	-0.016852
25.988383	0.1	-0.018124
25.990050	0.1	-0.017555
25.991717	0.1	-0.015679
25.993383	0.1	-0.013481
25.995050	0.1	-0.011879
25.996717	0.1	-0.011320
25.998383	0.1	-0.011665
26.000050	0.1	-0.012578
26.001717	0.1	-0.013798
26.003383	0.1	-0.015078
26.005050	0.1	-0.016242
26.006717	0.1	-0.017355
26.008383	0.1	-0.018617
26.010050	0.1	-0.019856
26.011717	0.1	-0.020284
26.013383	0.1	-0.019199
26.015050	0.1	-0.016913
26.016717	0.1	-0.014808
26.018383	0.1	-0.014137
26.020050	0.1	-0.014924
26.021717	0.1	-0.016540
26.023383	0.1	-0.018515
26.025050	0.1	-0.020242
26.026717	0.1	-0.020904
26.028383	0.1	-0.020666
26.030050	0.1	-0.020829
26.031717	0.1	-0.022389
26.033383	0.1	-0.024950
26.035050	0.1	-0.027032
26.036717	0.1	-0.027344
26.038383	0.1	-0.025667
26.040050	0.1	-0.022855
26.041717	0.1	-0.020303
26.043383	0.1	-0.019115
26.045050	0.1	-0.019534
26.046717	0.1	-0.021071
26.048383	0.1	-0.022836
26.050050	0.1	-0.023972
26.051717	0.1	-0.024247
26.053383	0.1	-0.024182
26.055050	0.1	-0.024559
26.056717	0.1	-0.025947
26.058383	0.1	-0.028205
26.060050	0.1	-0.030356
26.061717	0.1	-0.031553
26.063383	0.1	-0.031623
26.065050	0.1	-0.030529
26.066717	0.1	-0.028228
26.068383	0.1	-0.025257
26.070050	0.1	-0.022785
26.071717	0.1	-0.021979
26.073383	0.1	-0.023274
26.075050	0.1	-0.026035
26.076717	0.1	-0.029025
26.078383	0.1	-0.031278
26.080050	0.1	-0.032266
26.081717	0.1	-0.031786
26.083383	0.1	-0.030212
26.085050	0.1	-0.028624
26.086717	0.1	-0.027949
26.088383	0.1	-0.028266
26.090050	0.1	-0.029453
26.091717	0.1	-0.031623
26.093383	0.1	-0.034398
26.095050	0.1	-0.036587
26.096717	0.1	-0.037155
26.098383	0.1	-0.035693
26.100050	0.1	-0.032107
26.101717	0.1	-0.027018
26.103383	0.1	-0.022021
26.105050	0.1	-0.018692
26.106717	0.1	-0.017732
26.108383	0.1	-0.019120
26.110050	0.1	-0.022105
26.111717	0.1	-0.025537
26.113383	0.1	-0.028554
26.115050	0.1	-0.030841
26.116717	0.1	-0.032359
26.118383	0.1	-0.033127
26.120050	0.1	-0.033141
26.121717	0.1	-0.032457
26.123383	0.1	-0.031423
26.125050	0.1	-0.030501
26.126717	0.1	-0.029737
26.128383	0.1	-0.028871
26.130050	0.1	-0.027991
26.131717	0.1	-0.027698
26.133383	0.1	-0.028498
26.135050	0.1	-0.030273
26.136717	0.1	-0.032443
26.138383	0.1	-0.034622
26.140050	0.1	-0.036759
26.141717	0.1	-0.039018
26.143383	0.1	-0.041467
26.145050	0.1	-0.043688
26.146717	0.1	-0.044820
26.148383	0.1	-0.044410
26.150050	0.1	-0.042552
26.151717	0.1	-0.039558
26.153383	0.1	-0.036266
26.155050	0.1	-0.033826
26.156717	0.1	-0.032592
26.158383	0.1	-0.031935
26.160050	0.1	-0.030939
26.161717	0.1	-0.028769
26.163383	0.1	-0.025276
26.165050	0.1	-0.021430
26.166717	0.1	-0.018682
26.168383	0.1	-0.017881
26.170050	0.1	-0.018883
26.171717	0.1	-0.020913
26.173383	0.1	-0.023148
26.175050	0.1	-0.025178
26.176717	0.1	-0.026971
26.178383	0.1	-0.028545
26.180050	0.1	-0.029840
26.181717	0.1	-0.031018
26.183383	0.1	-0.032326
26.185050	0.1	-0.033467
26.186717	0.1	-0.033635
26.188383	0.1	-0.032620
26.190050	0.1	-0.031441
26.191717	0.1	-0.031120
26.193383	0.1	-0.031423
26.195050	0.1	-0.031567
26.196717	0.1	-0.031311
26.198383	0.1	-0.031120
26.200050	0.1	-0.031628
26.201717	0.1	-0.032601
26.203383	0.1	-0.032880
26.205050	0.1	-0.031479
26.206717	0.1	-0.028419
26.208383	0.1	-0.024787
26.210050	0.1	-0.022319
26.211717	0.1	-0.022412
26.213383	0.1	-0.025243
26.215050	0.1	-0.029854
26.216717	0.1	-0.034506
26.218383	0.1	-0.037267
26.220050	0.1	-0.037216
26.221717	0.1	-0.034901
26.223383	0.1	-0.031795
26.225050	0.1	-0.029341
26.226717	0.1	-0.028401
26.228383	0.1	-0.029230
26.230050	0.1	-0.031251
26.231717	0.1	-0.033043
26.233383	0.1	-0.033327
26.235050	0.1	-0.031935
26.236717	0.1	-0.029956
26.238383	0.1	-0.028485
26.240050	0.1	-0.027409
26.241717	0.1	-0.026217
26.243383	0.1	-0.025327
26.245050	0.1	-0.025565
26.246717	0.1	-0.027139
26.248383	0.1	-0.029709
26.250050	0.1	-0.033104
26.251717	0.1	-0.037611
26.253383	0.1	-0.043237
26.255050	0.1	-0.048848
26.256717	0.1	-0.052489
26.258383	0.1	-0.053030
26.260050	0.1	-0.051367
26.261717	0.1	-0.049556
26.263383	0.1	-0.048820
26.265050	0.1	-0.048988
26.266717	0.1	-0.049169
26.268383	0.1	-0.048620
26.270050	0.1	-0.047162
26.271717	0.1	-0.045225
26.273383	0.1	-0.043712
26.275050	0.1	-0.043726
26.276717	0.1	-0.045928
26.278383	0.1	-0.049896
26.280050	0.1	-0.054045
26.281717	0.1	-0.056690
26.283383	0.1	-0.057169
26.285050	0.1	-0.055851
26.286717	0.1	-0.053463
26.288383	0.1	-0.050883
26.290050	0.1	-0.049192
26.291717	0.1	-0.049029
26.293383	0.1	-0.049924
26.295050	0.1	-0.050631
26.296717	0.1	-0.050138
26.298383	0.1	-0.048452
26.300050	0.1	-0.046403
26.301717	0.1	-0.044936
26.303383	0.1	-0.044629
26.305050	0.1	-0.045598
26.306717	0.1	-0.047502
26.308383	0.1	-0.049779
26.310050	0.1	-0.051754
26.311717	0.1	-0.052918
26.313383	0.1	-0.053300
26.315050	0.1	-0.053379
26.316717	0.1	-0.053463
26.318383	0.1	-0.053537
26.320050	0.1	-0.053495
26.321717	0.1	-0.053286
26.323383	0.1	-0.052988
26.325050	0.1	-0.053030
26.326717	0.1	-0.053933
26.328383	0.1	-0.055442
26.330050	0.1	-0.056219
26.331717	0.1	-0.055195
26.333383	0.1	-0.052983
26.335050	0.1	-0.051097
26.336717	0.1	-0.050273
26.338383	0.1	-0.050291
26.340050	0.1	-0.050729
26.341717	0.1	-0.051451
26.343383	0.1	-0.052499
26.345050	0.1	-0.054035
26.346717	0.1	-0.056340
26.348383	0.1	-0.059274
26.350050	0.1	-0.061896
26.351717	0.1	-0.063288
26.353383	0.1	-0.063377
26.355050	0.1	-0.062543
26.356717	0.1	-0.061332
26.358383	0.1	-0.060317
26.360050	0.1	-0.059325
26.361717	0.1	-0.057374
26.363383	0.1	-0.053844
26.365050	0.1	-0.049346
26.366717	0.1	-0.045686
26.368383	0.1	-0.045062
26.370050	0.1	-0.048033
26.371717	0.1	-0.052289
26.373383	0.1	-0.054110
26.375050	0.1	-0.051442
26.376717	0.1	-0.045835
26.378383	0.1	-0.041076
26.380050	0.1	-0.039754
26.381717	0.1	-0.041481
26.383383	0.1	-0.044168
26.385050	0.1	-0.046212
26.386717	0.1	-0.047181
26.388383	0.1	-0.047027
26.390050	0.1	-0.045728
26.391717	0.1	-0.043707
26.393383	0.1	-0.041947
26.395050	0.1	-0.041383
26.396717	0.1	-0.042138
26.398383	0.1	-0.043595
26.400050	0.1	-0.045081
26.401717	0.1	-0.046305
26.403383	0.1	-0.047479
26.405050	0.1	-0.048988
26.406717	0.1	-0.050757
26.408383	0.1	-0.052159
26.410050	0.1	-0.052657
26.411717	0.1	-0.052159
26.413383	0.1	-0.050836
26.415050	0.1	-0.048880
26.416717	0.1	-0.046692
26.418383	0.1	-0.044899
26.420050	0.1	-0.043707
26.421717	0.1	-0.042585
26.423383	0.1	-0.041230
26.425050	0.1	-0.040187
26.426717	0.1	-0.040019
26.428383	0.1	-0.040550
26.430050	0.1	-0.041509
26.431717	0.1	-0.043218
26.433383	0.1	-0.045798
26.435050	0.1	-0.048359
26.436717	0.1	-0.049900
26.438383	0.1	-0.050063
26.440050	0.1	-0.049029
26.441717	0.1	-0.047735
26.443383	0.1	-0.047511
26.445050	0.1	-0.048974
26.446717	0.1	-0.051716
26.448383	0.1	-0.054850
26.450050	0.1	-0.057444
26.451717	0.1	-0.058641
26.453383	0.1	-0.058021
26.455050	0.1	-0.056466
26.456717	0.1	-0.055591
26.458383	0.1	-0.055674
26.460050	0.1	-0.055539
26.461717	0.1	-0.054613
26.463383	0.1	-0.053500
26.465050	0.1	-0.052857
26.466717	0.1	-0.052811
26.468383	0.1	-0.052978
26.470050	0.1	-0.052718
26.471717	0.1	-0.051698
26.473383	0.1	-0.050217
26.475050	0.1	-0.048811
26.476717	0.1	-0.047791
26.478383	0.1	-0.046939
26.480050	0.1	-0.045644
26.481717	0.1	-0.043618
26.483383	0.1	-0.041309
26.485050	0.1	-0.039670
26.486717	0.1	-0.039767
26.488383	0.1	-0.041998
26.490050	0.1	-0.045486
26.491717	0.1	-0.048787
26.493383	0.1	-0.051032
26.495050	0.1	-0.052219
26.496717	0.1	-0.052778
26.498383	0.1	-0.053216
26.500050	0.1	-0.053910
26.501717	0.1	-0.054976
26.503383	0.1	-0.056359
26.505050	0.1	-0.057896
26.506717	0.1	-0.059456
26.508383	0.1	-0.061067
26.510050	0.1	-0.062655
26.511717	0.1	-0.064080
26.513383	0.1	-0.065141
26.515050	0.1	-0.065309
26.516717	0.1	-0.063879
26.518383	0.1	-0.060708
26.520050	0.1	-0.056620
26.521717	0.1	-0.053430
26.523383	0.1	-0.053220
26.525050	0.1	-0.056750
26.526717	0.1	-0.062701
26.528383	0.1	-0.068764
26.530050	0.1	-0.073123
26.531717	0.1	-0.074999
26.533383	0.1	-0.074408
26.535050	0.1	-0.071642
26.536717	0.1	-0.067120
26.538383	0.1	-0.061691
26.540050	0.1	-0.056564
26.541717	0.1	-0.052894
26.543383	0.1	-0.051502
26.545050	0.1	-0.052783
26.546717	0.1	-0.056587
26.548383	0.1	-0.061947
26.550050	0.1	-0.067162
26.551717	0.1	-0.070715
26.553383	0.1	-0.071991
26.555050	0.1	-0.070920
26.556717	0.1	-0.067879
26.558383	0.1	-0.064084
26.560050	0.1	-0.061332
26.561717	0.1	-0.060857
26.563383	0.1	-0.062515
26.565050	0.1	-0.065332
26.566717	0.1	-0.068666
26.568383	0.1	-0.072136
26.570050	0.1	-0.075377
26.571717	0.1	-0.078208
26.573383	0.1	-0.080084
26.575050	0.1	-0.079856
26.576717	0.1	-0.076913
26.578383	0.1	-0.071977
26.580050	0.1	-0.066473
26.581717	0.1	-0.061896
26.583383	0.1	-0.059614
26.585050	0.1	-0.059907
26.586717	0.1	-0.061411
26.588383	0.1	-0.062753
26.590050	0.1	-0.063917
26.591717	0.1	-0.065072
26.593383	0.1	-0.065533
26.595050	0.1	-0.065020
26.596717	0.1	-0.064513
26.598383	0.1	-0.065113
26.600050	0.1	-0.066818
26.601717	0.1	-0.068839
26.603383	0.1	-0.070469
26.605050	0.1	-0.071493
26.606717	0.1	-0.072145
26.608383	0.1	-0.072555
26.610050	0.1	-0.072308
26.611717	0.1	-0.071004
26.613383	0.1	-0.068834
26.615050	0.1	-0.066473
26.616717	0.1	-0.064680
26.618383	0.1	-0.063819
26.620050	0.1	-0.063614
26.621717	0.1	-0.063549
26.623383	0.1	-0.063460
26.625050	0.1	-0.063884
26.626717	0.1	-0.065756
26.628383	0.1	-0.069500
26.630050	0.1	-0.074361
26.631717	0.1	-0.078636
26.633383	0.1	-0.080727
26.635050	0.1	-0.080443
26.636717	0.1	-0.079065
26.638383	0.1	-0.077989
26.640050	0.1	-0.077840
26.641717	0.1	-0.078445
26.643383	0.1	-0.078953
26.645050	0.1	-0.078348
26.646717	0.1	-0.076364
26.648383	0.1	-0.073770
26.650050	0.1	-0.071744
26.651717	0.1	-0.070892
26.653383	0.1	-0.071018
26.655050	0.1	-0.071833
26.656717	0.1	-0.073151
26.658383	0.1	-0.074366
26.660050	0.1	-0.074669
26.661717	0.1	-0.073900
26.663383	0.1	-0.072629
26.665050	0.1	-0.071316
26.666717	0.1	-0.069952
26.668383	0.1	-0.068326
26.670050	0.1	-0.066492
26.671717	0.1	-0.065044
26.673383	0.1	-0.064848
26.675050	0.1	-0.066562
26.676717	0.1	-0.070096
26.678383	0.1	-0.074161
26.680050	0.1	-0.076778
26.681717	0.1	-0.076750
26.683383	0.1	-0.074520
26.685050	0.1	-0.071805
26.686717	0.1	-0.070529
26.688383	0.1	-0.071633
26.690050	0.1	-0.074753
26.691717	0.1	-0.078641
26.693383	0.1	-0.081663
26.695050	0.1	-0.082613
26.696717	0.1	-0.081565
26.698383	0.1	-0.079698
26.700050	0.1	-0.078571
26.701717	0.1	-0.079349
26.703383	0.1	-0.081649
26.705050	0.1	-0.083754
26.706717	0.1	-0.084643
26.708383	0.1	-0.084918
26.710050	0.1	-0.085379
26.711717	0.1	-0.085882
26.713383	0.1	-0.086110
26.715050	0.1	-0.086217
26.716717	0.1	-0.086320
26.718383	0.1	-0.086222
26.720050	0.1	-0.085775
26.721717	0.1	-0.084997
26.723383	0.1	-0.083819
26.725050	0.1	-0.082129
26.726717	0.1	-0.080089
26.728383	0.1	-0.078138
26.730050	0.1	-0.076941
26.731717	0.1	-0.077407
26.733383	0.1	-0.080056
26.735050	0.1	-0.083968
26.736717	0.1	-0.087125
26.738383	0.1	-0.088257
26.740050	0.1	-0.087819
26.741717	0.1	-0.087065
26.743383	0.1	-0.086501
26.745050	0.1	-0.085668
26.746717	0.1	-0.084327
26.748383	0.1	-0.083032
26.750050	0.1	-0.082478
26.751717	0.1	-0.083167
26.753383	0.1	-0.085197
26.755050	0.1	-0.088001
26.756717	0.1	-0.090799
26.758383	0.1	-0.093295
26.760050	0.1	-0.095358
26.761717	0.1	-0.096424
26.763383	0.1	-0.095922
26.765050	0.1	-0.093984
26.766717	0.1	-0.091251
26.768383	0.1	-0.088578
26.770050	0.1	-0.086925
26.771717	0.1	-0.086981
26.773383	0.1	-0.088750
26.775050	0.1	-0.091558
26.776717	0.1	-0.094636
26.778383	0.1	-0.097658
26.780050	0.1	-0.100392
26.781717	0.1	-0.102259
26.783383	0.1	-0.102641
26.785050	0.1	-0.101514
26.786717	0.1	-0.099591
26.788383	0.1	-0.097924
26.790050	0.1	-0.097114
26.791717	0.1	-0.096974
26.793383	0.1	-0.097016
26.795050	0.1	-0.096997
26.796717	0.1	-0.097011
26.798383	0.1	-0.097407
26.800050	0.1	-0.098040
26.801717	0.1	-0.098194
26.803383	0.1	-0.097714
26.805050	0.1	-0.097165
26.806717	0.1	-0.096802
26.808383	0.1	-0.096397
26.810050	0.1	-0.095824
26.811717	0.1	-0.095204
26.813383	0.1	-0.095014
26.815050	0.1	-0.095782
26.816717	0.1	-0.097156
26.818383	0.1	-0.097896
26.820050	0.1	-0.097221
26.821717	0.1	-0.095759
26.823383	0.1	-0.095074
26.825050	0.1	-0.096303
26.826717	0.1	-0.099260
26.828383	0.1	-0.102790
26.830050	0.1	-0.105835
26.831717	0.1	-0.107954
26.833383	0.1	-0.108974
26.835050	0.1	-0.108904
26.836717	0.1	-0.107810
26.838383	0.1	-0.105663
26.840050	0.1	-0.102948
26.841717	0.1	-0.100536
26.843383	0.1	-0.098627
26.845050	0.1	-0.097090
26.846717	0.1	-0.096285
26.848383	0.1	-0.096490
26.850050	0.1	-0.097700
26.851717	0.1	-0.100019
26.853383	0.1	-0.103256
26.855050	0.1	-0.106459
26.856717	0.1	-0.108369
26.858383	0.1	-0.108471
26.860050	0.1	-0.107437
26.861717	0.1	-0.106464
26.863383	0.1	-0.106241
26.865050	0.1	-0.106590
26.866717	0.1	-0.106818
26.868383	0.1	-0.106185
26.870050	0.1	-0.104136
26.871717	0.1	-0.100746
26.873383	0.1	-0.096974
26.875050	0.1	-0.094185
26.876717	0.1	-0.092988
26.878383	0.1	-0.092662
26.880050	0.1	-0.092275
26.881717	0.1	-0.092075
26.883383	0.1	-0.092802
26.885050	0.1	-0.094329
26.886717	0.1	-0.096071
26.888383	0.1	-0.097943
26.890050	0.1	-0.100047
26.891717	0.1	-0.102003
26.893383	0.1	-0.102906
26.895050	0.1	-0.102068
26.896717	0.1	-0.099526
26.898383	0.1	-0.095679
26.900050	0.1	-0.090953
26.901717	0.1	-0.086171
26.903383	0.1	-0.082580
26.905050	0.1	-0.081104
26.906717	0.1	-0.081728
26.908383	0.1	-0.083656
26.910050	0.1	-0.085821
26.911717	0.1	-0.087605
26.913383	0.1	-0.089486
26.915050	0.1	-0.092280
26.916717	0.1	-0.095419
26.918383	0.1	-0.097384
26.920050	0.1	-0.097766
26.921717	0.1	-0.097635
26.923383	0.1	-0.098269
26.925050	0.1	-0.100262
26.926717	0.1	-0.103163
26.928383	0.1	-0.105794
26.930050	0.1	-0.107512
26.931717	0.1	-0.108597
26.933383	0.1	-0.109659
26.935050	0.1	-0.110869
26.936717	0.1	-0.111670
26.938383	0.1	-0.111256
26.940050	0.1	-0.109160
26.941717	0.1	-0.105472
26.943383	0.1	-0.101184
26.945050	0.1	-0.097980
26.946717	0.1	-0.096876
26.948383	0.1	-0.097402
26.950050	0.1	-0.098208
26.951717	0.1	-0.098473
26.953383	0.1	-0.098464
26.955050	0.1	-0.099079
26.956717	0.1	-0.101184
26.958383	0.1	-0.104746
26.960050	0.1	-0.108541
26.961717	0.1	-0.111237
26.963383	0.1	-0.112480
26.965050	0.1	-0.112937
26.966717	0.1	-0.113524
26.968383	0.1	-0.114450
26.970050	0.1	-0.115065
26.971717	0.1	-0.114753
26.973383	0.1	-0.113728
26.975050	0.1	-0.112769
26.976717	0.1	-0.112574
26.978383	0.1	-0.113267
26.980050	0.1	-0.114460
26.981717	0.1	-0.115521
26.983383	0.1	-0.115940
26.985050	0.1	-0.115642
26.986717	0.1	-0.115060
26.988383	0.1	-0.114590
26.990050	0.1	-0.114162
26.991717	0.1	-0.114036
26.993383	0.1	-0.115610
26.995050	0.1	-0.119950
26.996717	0.1	-0.126073
26.998383	0.1	-0.131754
27.000050	0.1	-0.135400
27.001717	0.1	-0.136727
27.003383	0.1	-0.136187
27.005050	0.1	-0.134083
27.006717	0.1	-0.130744
27.008383	0.1	-0.127149
27.010050	0.1	-0.124513
27.011717	0.1	-0.123638
27.013383	0.1	-0.124737
27.015050	0.1	-0.127256
27.016717	0.1	-0.129822
27.018383	0.1	-0.131046
27.020050	0.1	-0.130478
27.021717	0.1	-0.128797
27.023383	0.1	-0.126874
27.025050	0.1	-0.125053
27.026717	0.1	-0.123610
27.028383	0.1	-0.123056
27.030050	0.1	-0.123577
27.031717	0.1	-0.124616
27.033383	0.1	-0.125384
27.035050	0.1	-0.125351
27.036717	0.1	-0.124224
27.038383	0.1	-0.122124
27.040050	0.1	-0.119754
27.041717	0.1	-0.117817
27.043383	0.1	-0.116602
27.045050	0.1	-0.116234
27.046717	0.1	-0.116676
27.048383	0.1	-0.117426
27.050050	0.1	-0.117626
27.051717	0.1	-0.116928
27.053383	0.1	-0.115698
27.055050	0.1	-0.114073
27.056717	0.1	-0.111512
27.058383	0.1	-0.107796
27.060050	0.1	-0.103717
27.061717	0.1	-0.100341
27.063383	0.1	-0.098324
27.065050	0.1	-0.098236
27.066717	0.1	-0.100108
27.068383	0.1	-0.102986
27.070050	0.1	-0.106078
27.071717	0.1	-0.109528
27.073383	0.1	-0.113668
27.075050	0.1	-0.118371
27.076717	0.1	-0.122995
27.078383	0.1	-0.126702
27.080050	0.1	-0.129160
27.081717	0.1	-0.130776
27.083383	0.1	-0.132034
27.085050	0.1	-0.132886
27.086717	0.1	-0.133095
27.088383	0.1	-0.132793
27.090050	0.1	-0.132271
27.091717	0.1	-0.131703
27.093383	0.1	-0.131237
27.095050	0.1	-0.131396
27.096717	0.1	-0.132723
27.098383	0.1	-0.134674
27.100050	0.1	-0.135750
27.101717	0.1	-0.135009
27.103383	0.1	-0.132699
27.105050	0.1	-0.129757
27.106717	0.1	-0.127363
27.108383	0.1	-0.126227
27.110050	0.1	-0.125938
27.111717	0.1	-0.125538
27.113383	0.1	-0.124676
27.115050	0.1	-0.123717
27.116717	0.1	-0.123037
27.118383	0.1	-0.122790
27.120050	0.1	-0.123023
27.121717	0.1	-0.123857
27.123383	0.1	-0.125114
27.125050	0.1	-0.126055
27.126717	0.1	-0.126110
27.128383	0.1	-0.125305
27.130050	0.1	-0.123898
27.131717	0.1	-0.122152
27.133383	0.1	-0.120206
27.135050	0.1	-0.118385
27.136717	0.1	-0.117570
27.138383	0.1	-0.118441
27.140050	0.1	-0.120564
27.141717	0.1	-0.122827
27.143383	0.1	-0.124504
27.145050	0.1	-0.125756
27.146717	0.1	-0.127237
27.148383	0.1	-0.129440
27.150050	0.1	-0.132434
27.151717	0.1	-0.136015
27.153383	0.1	-0.139792
27.155050	0.1	-0.143200
27.156717	0.1	-0.145487
27.158383	0.1	-0.146101
27.160050	0.1	-0.145151
27.161717	0.1	-0.143042
27.163383	0.1	-0.140076
27.165050	0.1	-0.136895
27.166717	0.1	-0.134613
27.168383	0.1	-0.133836
27.170050	0.1	-0.134096
27.171717	0.1	-0.134497
27.173383	0.1	-0.134408
27.175050	0.1	-0.133696
27.176717	0.1	-0.132723
27.178383	0.1	-0.132076
27.180050	0.1	-0.132169
27.181717	0.1	-0.133011
27.183383	0.1	-0.134325
27.185050	0.1	-0.135829
27.186717	0.1	-0.137230
27.188383	0.1	-0.138194
27.190050	0.1	-0.138641
27.191717	0.1	-0.138734
27.193383	0.1	-0.138758
27.195050	0.1	-0.139037
27.196717	0.1	-0.139545
27.198383	0.1	-0.139833
27.200050	0.1	-0.139759
27.201717	0.1	-0.139698
27.203383	0.1	-0.139922
27.205050	0.1	-0.140406
27.206717	0.1	-0.141091
27.208383	0.1	-0.141743
27.210050	0.1	-0.141771
27.211717	0.1	-0.140709
27.213383	0.1	-0.138883
27.215050	0.1	-0.137226
27.216717	0.1	-0.136690
27.218383	0.1	-0.137715
27.220050	0.1	-0.140024
27.221717	0.1	-0.142879
27.223383	0.1	-0.145356
27.225050	0.1	-0.146604
27.226717	0.1	-0.146190
27.228383	0.1	-0.144471
27.230050	0.1	-0.142520
27.231717	0.1	-0.141202
27.233383	0.1	-0.140690
27.235050	0.1	-0.140946
27.236717	0.1	-0.141785
27.238383	0.1	-0.142702
27.240050	0.1	-0.143256
27.241717	0.1	-0.143512
27.243383	0.1	-0.143964
27.245050	0.1	-0.145063
27.246717	0.1	-0.146977
27.248383	0.1	-0.149319
27.250050	0.1	-0.151014
27.251717	0.1	-0.151061
27.253383	0.1	-0.149738
27.255050	0.1	-0.148336
27.256717	0.1	-0.147573
27.258383	0.1	-0.146828
27.260050	0.1	-0.145216
27.261717	0.1	-0.142455
27.263383	0.1	-0.138716
27.265050	0.1	-0.134506
27.266717	0.1	-0.130692
27.268383	0.1	-0.128369
27.270050	0.1	-0.128206
27.271717	0.1	-0.129687
27.273383	0.1	-0.131521
27.275050	0.1	-0.133030
27.276717	0.1	-0.134683
27.278383	0.1	-0.137091
27.280050	0.1	-0.139899
27.281717	0.1	-0.142287
27.283383	0.1	-0.143819
27.285050	0.1	-0.144485
27.286717	0.1	-0.144513
27.288383	0.1	-0.143829
27.290050	0.1	-0.141929
27.291717	0.1	-0.138981
27.293383	0.1	-0.136346
27.295050	0.1	-0.135531
27.296717	0.1	-0.137114
27.298383	0.1	-0.140350
27.300050	0.1	-0.143661
27.301717	0.1	-0.145510
27.303383	0.1	-0.145086
27.305050	0.1	-0.142618
27.306717	0.1	-0.139331
27.308383	0.1	-0.136658
27.310050	0.1	-0.135358
27.311717	0.1	-0.135447
27.313383	0.1	-0.136434
27.315050	0.1	-0.137636
27.316717	0.1	-0.138730
27.318383	0.1	-0.139992
27.320050	0.1	-0.141840
27.321717	0.1	-0.144457
27.323383	0.1	-0.147759
27.325050	0.1	-0.151349
27.326717	0.1	-0.154390
27.328383	0.1	-0.155703
27.330050	0.1	-0.154404
27.331717	0.1	-0.150795
27.333383	0.1	-0.146562
27.335050	0.1	-0.143568
27.336717	0.1	-0.142339
27.338383	0.1	-0.142087
27.340050	0.1	-0.142157
27.341717	0.1	-0.142632
27.343383	0.1	-0.143521
27.345050	0.1	-0.144718
27.346717	0.1	-0.146609
27.348383	0.1	-0.149459
27.350050	0.1	-0.152588
27.351717	0.1	-0.155079
27.353383	0.1	-0.156905
27.355050	0.1	-0.158688
27.356717	0.1	-0.160607
27.358383	0.1	-0.162148
27.360050	0.1	-0.162907
27.361717	0.1	-0.162763
27.363383	0.1	-0.161710
27.365050	0.1	-0.159810
27.366717	0.1	-0.157291
27.368383	0.1	-0.154618
27.370050	0.1	-0.152411
27.371717	0.1	-0.151200
27.373383	0.1	-0.151340
27.375050	0.1	-0.152830
27.376717	0.1	-0.155382
27.378383	0.1	-0.158707
27.380050	0.1	-0.162316
27.381717	0.1	-0.165268
27.383383	0.1	-0.166502
27.385050	0.1	-0.165538
27.386717	0.1	-0.162791
27.388383	0.1	-0.159102
27.390050	0.1	-0.155573
27.391717	0.1	-0.153724
27.393383	0.1	-0.154586
27.395050	0.1	-0.157538
27.396717	0.1	-0.160653
27.398383	0.1	-0.162395
27.400050	0.1	-0.162465
27.401717	0.1	-0.161212
27.403383	0.1	-0.159345
27.405050	0.1	-0.158302
27.406717	0.1	-0.159503
27.408383	0.1	-0.163014
27.410050	0.1	-0.167238
27.411717	0.1	-0.170073
27.413383	0.1	-0.170534
27.415050	0.1	-0.169137
27.416717	0.1	-0.166879
27.418383	0.1	-0.164341
27.420050	0.1	-0.161780
27.421717	0.1	-0.159526
27.423383	0.1	-0.158041
27.425050	0.1	-0.157650
27.426717	0.1	-0.158371
27.428383	0.1	-0.159838
27.430050	0.1	-0.161305
27.431717	0.1	-0.161924
27.433383	0.1	-0.161603
27.435050	0.1	-0.161282
27.436717	0.1	-0.162022
27.438383	0.1	-0.164062
27.440050	0.1	-0.166763
27.441717	0.1	-0.169207
27.443383	0.1	-0.170534
27.445050	0.1	-0.170427
27.446717	0.1	-0.169636
27.448383	0.1	-0.169361
27.450050	0.1	-0.170101
27.451717	0.1	-0.171382
27.453383	0.1	-0.172281
27.455050	0.1	-0.171862
27.456717	0.1	-0.169720
27.458383	0.1	-0.166432
27.460050	0.1	-0.163396
27.461717	0.1	-0.161901
27.463383	0.1	-0.162325
27.465050	0.1	-0.164066
27.466717	0.1	-0.166032
27.468383	0.1	-0.167391
27.470050	0.1	-0.167699
27.471717	0.1	-0.166525
27.473383	0.1	-0.163917
27.475050	0.1	-0.161366
27.476717	0.1	-0.161044
27.478383	0.1	-0.163973
27.480050	0.1	-0.169249
27.481717	0.1	-0.174670
27.483383	0.1	-0.178423
27.485050	0.1	-0.180593
27.486717	0.1	-0.182292
27.488383	0.1	-0.183810
27.490050	0.1	-0.184625
27.491717	0.1	-0.184439
27.493383	0.1	-0.183480
27.495050	0.1	-0.182153
27.496717	0.1	-0.180472
27.498383	0.1	-0.178064
27.500050	0.1	-0.174916
27.501717	0.1	-0.171885
27.503383	0.1	-0.170204
27.505050	0.1	-0.170511
27.506717	0.1	-0.172369
27.508383	0.1	-0.174735
27.510050	0.1	-0.176588
27.511717	0.1	-0.177259
27.513383	0.1	-0.176728
27.515050	0.1	-0.175582
27.516717	0.1	-0.174283
27.518383	0.1	-0.173012
27.520050	0.1	-0.172094
27.521717	0.1	-0.171885
27.523383	0.1	-0.172434
27.525050	0.1	-0.173384
27.526717	0.1	-0.174064
27.528383	0.1	-0.173883
27.530050	0.1	-0.172877
27.531717	0.1	-0.171671
27.533383	0.1	-0.170763
27.535050	0.1	-0.170353
27.536717	0.1	-0.170683
27.538383	0.1	-0.171866
27.540050	0.1	-0.173729
27.541717	0.1	-0.176113
27.543383	0.1	-0.178763
27.545050	0.1	-0.180951
27.546717	0.1	-0.181915
27.548383	0.1	-0.181398
27.550050	0.1	-0.179298
27.551717	0.1	-0.175489
27.553383	0.1	-0.170786
27.555050	0.1	-0.166954
27.556717	0.1	-0.164937
27.558383	0.1	-0.163987
27.560050	0.1	-0.162884
27.561717	0.1	-0.161342
27.563383	0.1	-0.160160
27.565050	0.1	-0.160425
27.566717	0.1	-0.162842
27.568383	0.1	-0.167452
27.570050	0.1	-0.173487
27.571717	0.1	-0.179512
27.573383	0.1	-0.184048
27.575050	0.1	-0.186078
27.576717	0.1	-0.185501
27.578383	0.1	-0.183205
27.580050	0.1	-0.180528
27.581717	0.1	-0.178376
27.583383	0.1	-0.176840
27.585050	0.1	-0.175573
27.586717	0.1	-0.174451
27.588383	0.1	-0.173673
27.590050	0.1	-0.173408
27.591717	0.1	-0.173287
27.593383	0.1	-0.172639
27.595050	0.1	-0.171238
27.596717	0.1	-0.169561
27.598383	0.1	-0.168299
27.600050	0.1	-0.168001
27.601717	0.1	-0.168965
27.603383	0.1	-0.171037
27.605050	0.1	-0.173678
27.606717	0.1	-0.176346
27.608383	0.1	-0.178586
27.610050	0.1	-0.180020
27.611717	0.1	-0.180714
27.613383	0.1	-0.181105
27.615050	0.1	-0.181268
27.616717	0.1	-0.180947
27.618383	0.1	-0.180095
27.620050	0.1	-0.178898
27.621717	0.1	-0.177613
27.623383	0.1	-0.176639
27.625050	0.1	-0.176239
27.626717	0.1	-0.176150
27.628383	0.1	-0.175876
27.630050	0.1	-0.175056
27.631717	0.1	-0.173696
27.633383	0.1	-0.172211
27.635050	0.1	-0.171214
27.636717	0.1	-0.171275
27.638383	0.1	-0.172453
27.640050	0.1	-0.174148
27.641717	0.1	-0.175843
27.643383	0.1	-0.177752
27.645050	0.1	-0.180355
27.646717	0.1	-0.183652
27.648383	0.1	-0.186921
27.650050	0.1	-0.189166
27.651717	0.1	-0.189878
27.653383	0.1	-0.189603
27.655050	0.1	-0.189519
27.656717	0.1	-0.190241
27.658383	0.1	-0.191373
27.660050	0.1	-0.192025
27.661717	0.1	-0.191587
27.663383	0.1	-0.190153
27.665050	0.1	-0.188299
27.666717	0.1	-0.186712
27.668383	0.1	-0.186004
27.670050	0.1	-0.186269
27.671717	0.1	-0.186940
27.673383	0.1	-0.187666
27.675050	0.1	-0.188756
27.676717	0.1	-0.190339
27.678383	0.1	-0.191769
27.680050	0.1	-0.192337
27.681717	0.1	-0.192150
27.683383	0.1	-0.192025
27.685050	0.1	-0.192393
27.686717	0.1	-0.192914
27.688383	0.1	-0.193156
27.690050	0.1	-0.193105
27.691717	0.1	-0.193091
27.693383	0.1	-0.193440
27.695050	0.1	-0.194167
27.696717	0.1	-0.195233
27.698383	0.1	-0.196840
27.700050	0.1	-0.199024
27.701717	0.1	-0.201161
27.703383	0.1	-0.202213
27.705050	0.1	-0.201305
27.706717	0.1	-0.198465
27.708383	0.1	-0.194940
27.710050	0.1	-0.192244
27.711717	0.1	-0.191024
27.713383	0.1	-0.191214
27.715050	0.1	-0.192509
27.716717	0.1	-0.194362
27.718383	0.1	-0.195941
27.720050	0.1	-0.196393
27.721717	0.1	-0.195419
27.723383	0.1	-0.193315
27.725050	0.1	-0.190404
27.726717	0.1	-0.187224
27.728383	0.1	-0.184998
27.730050	0.1	-0.185040
27.731717	0.1	-0.187578
27.733383	0.1	-0.191308
27.735050	0.1	-0.194330
27.736717	0.1	-0.195550
27.738383	0.1	-0.195112
27.740050	0.1	-0.193897
27.741717	0.1	-0.192914
27.743383	0.1	-0.192830
27.745050	0.1	-0.193706
27.746717	0.1	-0.195312
27.748383	0.1	-0.197529
27.750050	0.1	-0.200174
27.751717	0.1	-0.202497
27.753383	0.1	-0.203429
27.755050	0.1	-0.202749
27.756717	0.1	-0.201082
27.758383	0.1	-0.198996
27.760050	0.1	-0.197091
27.761717	0.1	-0.196039
27.763383	0.1	-0.196011
27.765050	0.1	-0.196616
27.766717	0.1	-0.197575
27.768383	0.1	-0.198684
27.770050	0.1	-0.199419
27.771717	0.1	-0.199233
27.773383	0.1	-0.198171
27.775050	0.1	-0.196653
27.776717	0.1	-0.195149
27.778383	0.1	-0.194181
27.780050	0.1	-0.194106
27.781717	0.1	-0.194646
27.783383	0.1	-0.195182
27.785050	0.1	-0.195513
27.786717	0.1	-0.195950
27.788383	0.1	-0.196546
27.790050	0.1	-0.197003
27.791717	0.1	-0.197641
27.793383	0.1	-0.199219
27.795050	0.1	-0.201128
27.796717	0.1	-0.201426
27.798383	0.1	-0.199322
27.800050	0.1	-0.196253
27.801717	0.1	-0.194348
27.803383	0.1	-0.194390
27.805050	0.1	-0.195634
27.806717	0.1	-0.197026
27.808383	0.1	-0.197985
27.810050	0.1	-0.198237
27.811717	0.1	-0.197808
27.813383	0.1	-0.197198
27.815050	0.1	-0.197170
27.816717	0.1	-0.198036
27.818383	0.1	-0.199224
27.820050	0.1	-0.199741
27.821717	0.1	-0.199149
27.823383	0.1	-0.197981
27.825050	0.1	-0.197287
27.826717	0.1	-0.197729
27.828383	0.1	-0.199140
27.830050	0.1	-0.200928
27.831717	0.1	-0.202563
27.833383	0.1	-0.203778
27.835050	0.1	-0.204579
27.836717	0.1	-0.205240
27.838383	0.1	-0.206265
27.840050	0.1	-0.207750
27.841717	0.1	-0.209040
27.843383	0.1	-0.209357
27.845050	0.1	-0.208835
27.846717	0.1	-0.208491
27.848383	0.1	-0.209198
27.850050	0.1	-0.211038
27.851717	0.1	-0.213552
27.853383	0.1	-0.215960
27.855050	0.1	-0.217096
27.856717	0.1	-0.215797
27.858383	0.1	-0.211806
27.860050	0.1	-0.206223
27.861717	0.1	-0.200919
27.863383	0.1	-0.197464
27.865050	0.1	-0.196444
27.866717	0.1	-0.197673
27.868383	0.1	-0.200369
27.870050	0.1	-0.203205
27.871717	0.1	-0.205003
27.873383	0.1	-0.205403
27.875050	0.1	-0.204626
27.876717	0.1	-0.203010
27.878383	0.1	-0.201031
27.880050	0.1	-0.199522
27.881717	0.1	-0.199513
27.883383	0.1	-0.201482
27.885050	0.1	-0.204863
27.886717	0.1	-0.208309
27.888383	0.1	-0.210651
27.890050	0.1	-0.211657
27.891717	0.1	-0.211871
27.893383	0.1	-0.211927
27.895050	0.1	-0.212137
27.896717	0.1	-0.212579
27.898383	0.1	-0.213096
27.900050	0.1	-0.213343
27.901717	0.1	-0.213096
27.903383	0.1	-0.212425
27.905050	0.1	-0.211778
27.906717	0.1	-0.211718
27.908383	0.1	-0.212267
27.910050	0.1	-0.212858
27.911717	0.1	-0.212817
27.913383	0.1	-0.211857
27.915050	0.1	-0.210255
27.916717	0.1	-0.208328
27.918383	0.1	-0.206288
27.920050	0.1	-0.204835
27.921717	0.1	-0.204872
27.923383	0.1	-0.206572
27.925050	0.1	-0.209031
27.926717	0.1	-0.210814
27.928383	0.1	-0.210786
27.930050	0.1	-0.208719
27.931717	0.1	-0.205673
27.933383	0.1	-0.203336
27.935050	0.1	-0.202637
27.936717	0.1	-0.203317
27.938383	0.1	-0.204896
27.940050	0.1	-0.207420
27.941717	0.1	-0.211047
27.943383	0.1	-0.215508
27.945050	0.1	-0.219913
27.946717	0.1	-0.222954
27.948383	0.1	-0.223909
27.950050	0.1	-0.223373
27.951717	0.1	-0.222479
27.953383	0.1	-0.221655
27.955050	0.1	-0.220346
27.956717	0.1	-0.217897
27.958383	0.1	-0.214865
27.960050	0.1	-0.212961
27.961717	0.1	-0.213627
27.963383	0.1	-0.217087
27.965050	0.1	-0.222558
27.966717	0.1	-0.228812
27.968383	0.1	-0.234419
27.970050	0.1	-0.237930
27.971717	0.1	-0.238498
27.973383	0.1	-0.236309
27.975050	0.1	-0.232044
27.976717	0.1	-0.226335
27.978383	0.1	-0.220393
27.980050	0.1	-0.216397
27.981717	0.1	-0.215941
27.983383	0.1	-0.218530
27.985050	0.1	-0.222400
27.986717	0.1	-0.226055
27.988383	0.1	-0.228537
27.990050	0.1	-0.229436
27.991717	0.1	-0.229436
27.993383	0.1	-0.229883
27.995050	0.1	-0.231410
27.996717	0.1	-0.233771
27.998383	0.1	-0.236360
28.000050	0.1	-0.238195
28.001717	0.1	-0.238270
28.003383	0.1	-0.236547
28.005050	0.1	-0.234013
28.006717	0.1	-0.231941
28.008383	0.1	-0.231285
28.010050	0.1	-0.231969
28.011717	0.1	-0.232714
28.013383	0.1	-0.232281
28.015050	0.1	-0.230633
28.016717	0.1	-0.228807
28.018383	0.1	-0.227815
28.020050	0.1	-0.227741
28.021717	0.1	-0.228044
28.023383	0.1	-0.228337
28.025050	0.1	-0.228384
28.026717	0.1	-0.228044
28.028383	0.1	-0.227601
28.030050	0.1	-0.227313
28.031717	0.1	-0.226814
28.033383	0.1	-0.225818
28.035050	0.1	-0.224793
28.036717	0.1	-0.224630
28.038383	0.1	-0.226055
28.040050	0.1	-0.229017
28.041717	0.1	-0.232533
28.043383	0.1	-0.235485
28.045050	0.1	-0.237385
28.046717	0.1	-0.238381
28.048383	0.1	-0.239001
28.050050	0.1	-0.239760
28.051717	0.1	-0.240440
28.053383	0.1	-0.240244
28.055050	0.1	-0.239071
28.056717	0.1	-0.237618
28.058383	0.1	-0.236169
28.060050	0.1	-0.234265
28.061717	0.1	-0.231527
28.063383	0.1	-0.228612
28.065050	0.1	-0.226814
28.066717	0.1	-0.226744
28.068383	0.1	-0.227834
28.070050	0.1	-0.229077
28.071717	0.1	-0.229860
28.073383	0.1	-0.230004
28.075050	0.1	-0.229478
28.076717	0.1	-0.228481
28.078383	0.1	-0.227350
28.080050	0.1	-0.226116
28.081717	0.1	-0.224840
28.083383	0.1	-0.223792
28.085050	0.1	-0.222828
28.086717	0.1	-0.221352
28.088383	0.1	-0.219173
28.090050	0.1	-0.217054
28.091717	0.1	-0.215918
28.093383	0.1	-0.215769
28.095050	0.1	-0.216123
28.096717	0.1	-0.216900
28.098383	0.1	-0.218395
28.100050	0.1	-0.221091
28.101717	0.1	-0.224831
28.103383	0.1	-0.228044
28.105050	0.1	-0.229082
28.106717	0.1	-0.228090
28.108383	0.1	-0.226754
28.110050	0.1	-0.226595
28.111717	0.1	-0.227974
28.113383	0.1	-0.230167
28.115050	0.1	-0.232072
28.116717	0.1	-0.232821
28.118383	0.1	-0.232081
28.120050	0.1	-0.230107
28.121717	0.1	-0.227657
28.123383	0.1	-0.225604
28.125050	0.1	-0.224430
28.126717	0.1	-0.224225
28.128383	0.1	-0.224961
28.130050	0.1	-0.226446
28.131717	0.1	-0.228039
28.133383	0.1	-0.228728
28.135050	0.1	-0.228202
28.136717	0.1	-0.227690
28.138383	0.1	-0.228761
28.140050	0.1	-0.231536
28.141717	0.1	-0.234810
28.143383	0.1	-0.237469
28.145050	0.1	-0.239164
28.146717	0.1	-0.240025
28.148383	0.1	-0.240509
28.150050	0.1	-0.241338
28.151717	0.1	-0.242689
28.153383	0.1	-0.243997
28.155050	0.1	-0.244984
28.156717	0.1	-0.245692
28.158383	0.1	-0.245748
28.160050	0.1	-0.244859
28.161717	0.1	-0.243671
28.163383	0.1	-0.243098
28.165050	0.1	-0.243196
28.166717	0.1	-0.243341
28.168383	0.1	-0.242945
28.170050	0.1	-0.241776
28.171717	0.1	-0.240155
28.173383	0.1	-0.238824
28.175050	0.1	-0.238628
28.176717	0.1	-0.240128
28.178383	0.1	-0.242842
28.180050	0.1	-0.245203
28.181717	0.1	-0.245823
28.183383	0.1	-0.244733
28.185050	0.1	-0.243187
28.186717	0.1	-0.242391
28.188383	0.1	-0.242614
28.190050	0.1	-0.243201
28.191717	0.1	-0.243364
28.193383	0.1	-0.243047
28.195050	0.1	-0.242754
28.196717	0.1	-0.242726
28.198383	0.1	-0.242456
28.200050	0.1	-0.241417
28.201717	0.1	-0.239946
28.203383	0.1	-0.238703
28.205050	0.1	-0.237999
28.206717	0.1	-0.238093
28.208383	0.1	-0.239280
28.210050	0.1	-0.241604
28.211717	0.1	-0.244924
28.213383	0.1	-0.248854
28.215050	0.1	-0.252342
28.216717	0.1	-0.254400
28.218383	0.1	-0.255061
28.220050	0.1	-0.254610
28.221717	0.1	-0.252696
28.223383	0.1	-0.249348
28.225050	0.1	-0.245916
28.226717	0.1	-0.244165
28.228383	0.1	-0.244682
28.230050	0.1	-0.246461
28.231717	0.1	-0.247932
28.233383	0.1	-0.248165
28.235050	0.1	-0.247397
28.236717	0.1	-0.246665
28.238383	0.1	-0.246959
28.240050	0.1	-0.248733
28.241717	0.1	-0.251592
28.243383	0.1	-0.254246
28.245050	0.1	-0.255425
28.246717	0.1	-0.254582
28.248383	0.1	-0.251764
28.250050	0.1	-0.247783
28.251717	0.1	-0.244393
28.253383	0.1	-0.243238
28.255050	0.1	-0.244421
28.256717	0.1	-0.246451
28.258383	0.1	-0.247904
28.260050	0.1	-0.248621
28.261717	0.1	-0.249250
28.263383	0.1	-0.250139
28.265050	0.1	-0.251196
28.266717	0.1	-0.252682
28.268383	0.1	-0.254922
28.270050	0.1	-0.257129
28.271717	0.1	-0.257893
28.273383	0.1	-0.256710
28.275050	0.1	-0.254423
28.276717	0.1	-0.252267
28.278383	0.1	-0.250726
28.280050	0.1	-0.249664
28.281717	0.1	-0.249236
28.283383	0.1	-0.249804
28.285050	0.1	-0.251108
28.286717	0.1	-0.252197
28.288383	0.1	-0.252514
28.290050	0.1	-0.252170
28.291717	0.1	-0.251271
28.293383	0.1	-0.249781
28.295050	0.1	-0.247960
28.296717	0.1	-0.246498
28.298383	0.1	-0.245920
28.300050	0.1	-0.245883
28.301717	0.1	-0.245539
28.303383	0.1	-0.244491
28.305050	0.1	-0.243057
28.306717	0.1	-0.241748
28.308383	0.1	-0.240738
28.310050	0.1	-0.240072
28.311717	0.1	-0.239997
28.313383	0.1	-0.240835
28.315050	0.1	-0.242451
28.316717	0.1	-0.244146
28.318383	0.1	-0.245250
28.320050	0.1	-0.245697
28.321717	0.1	-0.245902
28.323383	0.1	-0.246339
28.325050	0.1	-0.247052
28.326717	0.1	-0.247727
28.328383	0.1	-0.248249
28.330050	0.1	-0.248663
28.331717	0.1	-0.248896
28.333383	0.1	-0.249073
28.335050	0.1	-0.249720
28.336717	0.1	-0.251103
28.338383	0.1	-0.252551
28.340050	0.1	-0.253199
28.341717	0.1	-0.253017
28.343383	0.1	-0.252668
28.345050	0.1	-0.252728
28.346717	0.1	-0.253180
28.348383	0.1	-0.253385
28.350050	0.1	-0.252747
28.351717	0.1	-0.251327
28.353383	0.1	-0.249846
28.355050	0.1	-0.248933
28.356717	0.1	-0.248612
28.358383	0.1	-0.248654
28.360050	0.1	-0.248961
28.361717	0.1	-0.249255
28.363383	0.1	-0.249147
28.365050	0.1	-0.248631
28.366717	0.1	-0.248016
28.368383	0.1	-0.247434
28.370050	0.1	-0.247010
28.371717	0.1	-0.247266
28.373383	0.1	-0.248393
28.375050	0.1	-0.249646
28.376717	0.1	-0.250163
28.378383	0.1	-0.249767
28.380050	0.1	-0.248831
28.381717	0.1	-0.247802
28.383383	0.1	-0.247117
28.385050	0.1	-0.247327
28.386717	0.1	-0.248998
28.388383	0.1	-0.252533
28.390050	0.1	-0.257744
28.391717	0.1	-0.263732
28.393383	0.1	-0.269157
28.395050	0.1	-0.272417
28.396717	0.1	-0.272291
28.398383	0.1	-0.269208
28.400050	0.1	-0.264877
28.401717	0.1	-0.260933
28.403383	0.1	-0.258358
28.405050	0.1	-0.257278
28.406717	0.1	-0.256905
28.408383	0.1	-0.256202
28.410050	0.1	-0.254554
28.411717	0.1	-0.252230
28.413383	0.1	-0.250530
28.415050	0.1	-0.250754
28.416717	0.1	-0.252659
28.418383	0.1	-0.254749
28.420050	0.1	-0.255830
28.421717	0.1	-0.255848
28.423383	0.1	-0.255764
28.425050	0.1	-0.256803
28.426717	0.1	-0.259485
28.428383	0.1	-0.263383
28.430050	0.1	-0.267765
28.431717	0.1	-0.271904
28.433383	0.1	-0.274819
28.435050	0.1	-0.275718
28.436717	0.1	-0.274885
28.438383	0.1	-0.273678
28.440050	0.1	-0.273641
28.441717	0.1	-0.275425
28.443383	0.1	-0.278559
28.445050	0.1	-0.281911
28.446717	0.1	-0.284244
28.448383	0.1	-0.284966
28.450050	0.1	-0.284505
28.451717	0.1	-0.283783
28.453383	0.1	-0.283411
28.455050	0.1	-0.283360
28.456717	0.1	-0.283262
28.458383	0.1	-0.282866
28.460050	0.1	-0.282242
28.461717	0.1	-0.281604
28.463383	0.1	-0.281050
28.465050	0.1	-0.280505
28.466717	0.1	-0.280100
28.468383	0.1	-0.280375
28.470050	0.1	-0.281753
28.471717	0.1	-0.284160
28.473383	0.1	-0.286819
28.475050	0.1	-0.288505
28.476717	0.1	-0.288384
28.478383	0.1	-0.286805
28.480050	0.1	-0.284985
28.481717	0.1	-0.283788
28.483383	0.1	-0.283308
28.485050	0.1	-0.283597
28.486717	0.1	-0.284910
28.488383	0.1	-0.286871
28.490050	0.1	-0.288337
28.491717	0.1	-0.288421
28.493383	0.1	-0.287322
28.495050	0.1	-0.286018
28.496717	0.1	-0.285166
28.498383	0.1	-0.284556
28.500050	0.1	-0.283769
28.501717	0.1	-0.282740
28.503383	0.1	-0.281502
28.505050	0.1	-0.280077
28.506717	0.1	-0.278908
28.508383	0.1	-0.278857
28.510050	0.1	-0.280398
28.511717	0.1	-0.283131
28.513383	0.1	-0.286186
28.515050	0.1	-0.288859
28.516717	0.1	-0.290675
28.518383	0.1	-0.291201
28.520050	0.1	-0.290181
28.521717	0.1	-0.287839
28.523383	0.1	-0.284854
28.525050	0.1	-0.282242
28.526717	0.1	-0.280798
28.528383	0.1	-0.280305
28.530050	0.1	-0.280007
28.531717	0.1	-0.279904
28.533383	0.1	-0.280566
28.535050	0.1	-0.282312
28.536717	0.1	-0.284873
28.538383	0.1	-0.287234
28.540050	0.1	-0.288296
28.541717	0.1	-0.287797
28.543383	0.1	-0.286121
28.545050	0.1	-0.284002
28.546717	0.1	-0.282465
28.548383	0.1	-0.281897
28.550050	0.1	-0.281320
28.551717	0.1	-0.279527
28.553383	0.1	-0.276873
28.555050	0.1	-0.275136
28.556717	0.1	-0.275727
28.558383	0.1	-0.278717
28.560050	0.1	-0.283094
28.561717	0.1	-0.287346
28.563383	0.1	-0.290237
28.565050	0.1	-0.291392
28.566717	0.1	-0.290731
28.568383	0.1	-0.287965
28.570050	0.1	-0.283266
28.571717	0.1	-0.277604
28.573383	0.1	-0.272198
28.575050	0.1	-0.268039
28.576717	0.1	-0.265762
28.578383	0.1	-0.265646
28.580050	0.1	-0.267401
28.581717	0.1	-0.270014
28.583383	0.1	-0.272491
28.585050	0.1	-0.274577
28.586717	0.1	-0.276505
28.588383	0.1	-0.278545
28.590050	0.1	-0.280631
28.591717	0.1	-0.282009
28.593383	0.1	-0.281651
28.595050	0.1	-0.279532
28.596717	0.1	-0.276924
28.598383	0.1	-0.275071
28.600050	0.1	-0.274391
28.601717	0.1	-0.274996
28.603383	0.1	-0.277003
28.605050	0.1	-0.280184
28.606717	0.1	-0.283602
28.608383	0.1	-0.285916
28.610050	0.1	-0.286582
28.611717	0.1	-0.286335
28.613383	0.1	-0.286074
28.615050	0.1	-0.286191
28.616717	0.1	-0.287089
28.618383	0.1	-0.289069
28.620050	0.1	-0.291625
28.621717	0.1	-0.293418
28.623383	0.1	-0.293283
28.625050	0.1	-0.291560
28.626717	0.1	-0.289856
28.628383	0.1	-0.289287
28.630050	0.1	-0.289674
28.631717	0.1	-0.290247
28.633383	0.1	-0.290573
28.635050	0.1	-0.290796
28.636717	0.1	-0.291192
28.638383	0.1	-0.291807
28.640050	0.1	-0.292393
28.641717	0.1	-0.292677
28.643383	0.1	-0.292435
28.645050	0.1	-0.291388
28.646717	0.1	-0.289562
28.648383	0.1	-0.287700
28.650050	0.1	-0.286652
28.651717	0.1	-0.286689
28.653383	0.1	-0.287527
28.655050	0.1	-0.288598
28.656717	0.1	-0.289278
28.658383	0.1	-0.289502
28.660050	0.1	-0.289856
28.661717	0.1	-0.290787
28.663383	0.1	-0.292361
28.665050	0.1	-0.294568
28.666717	0.1	-0.297278
28.668383	0.1	-0.300072
28.670050	0.1	-0.302405
28.671717	0.1	-0.303746
28.673383	0.1	-0.303970
28.675050	0.1	-0.303774
28.676717	0.1	-0.304300
28.678383	0.1	-0.306075
28.680050	0.1	-0.308547
28.681717	0.1	-0.310871
28.683383	0.1	-0.312771
28.685050	0.1	-0.314438
28.686717	0.1	-0.316026
28.688383	0.1	-0.317227
28.690050	0.1	-0.317506
28.691717	0.1	-0.316733
28.693383	0.1	-0.314848
28.695050	0.1	-0.311416
28.696717	0.1	-0.306712
28.698383	0.1	-0.302219
28.700050	0.1	-0.299336
28.701717	0.1	-0.298559
28.703383	0.1	-0.299765
28.705050	0.1	-0.302331
28.706717	0.1	-0.305241
28.708383	0.1	-0.307383
28.710050	0.1	-0.307849
28.711717	0.1	-0.306419
28.713383	0.1	-0.304054
28.715050	0.1	-0.302093
28.716717	0.1	-0.301036
28.718383	0.1	-0.300598
28.720050	0.1	-0.300370
28.721717	0.1	-0.300328
28.723383	0.1	-0.300971
28.725050	0.1	-0.302573
28.726717	0.1	-0.304664
28.728383	0.1	-0.306601
28.730050	0.1	-0.308286
28.731717	0.1	-0.310130
28.733383	0.1	-0.312505
28.735050	0.1	-0.315146
28.736717	0.1	-0.317302
28.738383	0.1	-0.318512
28.740050	0.1	-0.318848
28.741717	0.1	-0.318452
28.743383	0.1	-0.317288
28.745050	0.1	-0.315434
28.746717	0.1	-0.313292
28.748383	0.1	-0.311439
28.750050	0.1	-0.310359
28.751717	0.1	-0.310303
28.753383	0.1	-0.311239
28.755050	0.1	-0.312659
28.756717	0.1	-0.313628
28.758383	0.1	-0.313511
28.760050	0.1	-0.312356
28.761717	0.1	-0.310442
28.763383	0.1	-0.308282
28.765050	0.1	-0.306773
28.766717	0.1	-0.306298
28.768383	0.1	-0.306298
28.770050	0.1	-0.306242
28.771717	0.1	-0.306186
28.773383	0.1	-0.306312
28.775050	0.1	-0.306419
28.776717	0.1	-0.306214
28.778383	0.1	-0.305744
28.780050	0.1	-0.305204
28.781717	0.1	-0.304682
28.783383	0.1	-0.304515
28.785050	0.1	-0.305171
28.786717	0.1	-0.306214
28.788383	0.1	-0.306517
28.790050	0.1	-0.305851
28.791717	0.1	-0.305283
28.793383	0.1	-0.305763
28.795050	0.1	-0.307085
28.796717	0.1	-0.308277
28.798383	0.1	-0.308831
28.800050	0.1	-0.309418
28.801717	0.1	-0.310619
28.803383	0.1	-0.311970
28.805050	0.1	-0.312780
28.806717	0.1	-0.312584
28.808383	0.1	-0.311090
28.810050	0.1	-0.308603
28.811717	0.1	-0.305586
28.813383	0.1	-0.302042
28.815050	0.1	-0.298088
28.816717	0.1	-0.294489
28.818383	0.1	-0.291830
28.820050	0.1	-0.289925
28.821717	0.1	-0.288649
28.823383	0.1	-0.288775
28.825050	0.1	-0.291350
28.826717	0.1	-0.296319
28.828383	0.1	-0.302014
28.830050	0.1	-0.306610
28.831717	0.1	-0.309721
28.833383	0.1	-0.311802
28.835050	0.1	-0.313190
28.836717	0.1	-0.314182
28.838383	0.1	-0.314941
28.840050	0.1	-0.315090
28.841717	0.1	-0.314130
28.843383	0.1	-0.312254
28.845050	0.1	-0.310359
28.846717	0.1	-0.309083
28.848383	0.1	-0.308249
28.850050	0.1	-0.307504
28.851717	0.1	-0.306708
28.853383	0.1	-0.305492
28.855050	0.1	-0.303118
28.856717	0.1	-0.299360
28.858383	0.1	-0.295127
28.860050	0.1	-0.291914
28.861717	0.1	-0.290745
28.863383	0.1	-0.291616
28.865050	0.1	-0.293972
28.866717	0.1	-0.297367
28.868383	0.1	-0.301278
28.870050	0.1	-0.305171
28.871717	0.1	-0.308757
28.873383	0.1	-0.311704
28.875050	0.1	-0.313497
28.876717	0.1	-0.313981
28.878383	0.1	-0.313707
28.880050	0.1	-0.313777
28.881717	0.1	-0.314969
28.883383	0.1	-0.317115
28.885050	0.1	-0.319574
28.886717	0.1	-0.321814
28.888383	0.1	-0.323462
28.890050	0.1	-0.324505
28.891717	0.1	-0.325036
28.893383	0.1	-0.324706
28.895050	0.1	-0.323057
28.896717	0.1	-0.320259
28.898383	0.1	-0.317167
28.900050	0.1	-0.314643
28.901717	0.1	-0.313064
28.903383	0.1	-0.312394
28.905050	0.1	-0.312482
28.906717	0.1	-0.313250
28.908383	0.1	-0.314782
28.910050	0.1	-0.317045
28.911717	0.1	-0.319425
28.913383	0.1	-0.321027
28.915050	0.1	-0.321725
28.916717	0.1	-0.322410
28.918383	0.1	-0.323709
28.920050	0.1	-0.325255
28.921717	0.1	-0.326429
28.923383	0.1	-0.327155
28.925050	0.1	-0.327844
28.926717	0.1	-0.328766
28.928383	0.1	-0.329749
28.930050	0.1	-0.330610
28.931717	0.1	-0.331295
28.933383	0.1	-0.331616
28.935050	0.1	-0.331393
28.936717	0.1	-0.330736
28.938383	0.1	-0.330014
28.940050	0.1	-0.329842
28.941717	0.1	-0.330755
28.943383	0.1	-0.332771
28.945050	0.1	-0.335323
28.946717	0.1	-0.337516
28.948383	0.1	-0.338466
28.950050	0.1	-0.337809
28.951717	0.1	-0.335816
28.953383	0.1	-0.333008
28.955050	0.1	-0.330182
28.956717	0.1	-0.328445
28.958383	0.1	-0.328314
28.960050	0.1	-0.329097
28.961717	0.1	-0.329833
28.963383	0.1	-0.330461
28.965050	0.1	-0.331788
28.966717	0.1	-0.334280
28.968383	0.1	-0.337251
28.970050	0.1	-0.339886
28.971717	0.1	-0.342145
28.973383	0.1	-0.343947
28.975050	0.1	-0.344603
28.976717	0.1	-0.343267
28.978383	0.1	-0.339798
28.980050	0.1	-0.335458
28.981717	0.1	-0.332128
28.983383	0.1	-0.330415
28.985050	0.1	-0.329334
28.986717	0.1	-0.327770
28.988383	0.1	-0.325544
28.990050	0.1	-0.323439
28.991717	0.1	-0.322438
28.993383	0.1	-0.322997
28.995050	0.1	-0.324845
28.996717	0.1	-0.327141
28.998383	0.1	-0.328920
29.000050	0.1	-0.329907
29.001717	0.1	-0.330429
29.003383	0.1	-0.330694
29.005050	0.1	-0.330755
29.006717	0.1	-0.330717
29.008383	0.1	-0.330624
29.010050	0.1	-0.330657
29.011717	0.1	-0.331379
29.013383	0.1	-0.332803
29.015050	0.1	-0.334010
29.016717	0.1	-0.334317
29.018383	0.1	-0.333949
29.020050	0.1	-0.333367
29.021717	0.1	-0.332529
29.023383	0.1	-0.331160
29.025050	0.1	-0.329413
29.026717	0.1	-0.327914
29.028383	0.1	-0.327388
29.030050	0.1	-0.328240
29.031717	0.1	-0.330121
29.033383	0.1	-0.332100
29.035050	0.1	-0.333199
29.036717	0.1	-0.332813
29.038383	0.1	-0.330950
29.040050	0.1	-0.328054
29.041717	0.1	-0.324319
29.043383	0.1	-0.319635
[truncated: 257,074 more chars]
