# Supplementary material for: Fade into you: genetic control of pigmentation patterns in red-flesh apple (Malus domestica)
Source: Front Plant Sci. 2025 Jan 13;15:1462545. doi: 10.3389/fpls.2024.1462545 (PMC11770013; doi:10.3389/fpls.2024.1462545)
Supplement: Supplementary file 4 [file DataSheet1.zip › CB C2EXT250NM/CB C2EXT250NM.txt]

URL	chrom://thermo-pfav3ojr/ChromeleonLocal/Instrument Data/Vanquish_MS/Dimitri/VALEMA/Pierre/Echantillons 03-04-24.seq/209.smp/EXT250NM.channel/EXT250NM.chm
Channel	EXT250NM

Injection Information:
Data Vault	ChromeleonLocal
Sequence	Echantillons 03-04-24
Name	CB C2
Number	18
Position	B:B9
Comment	colonne SB-AQ MeOH+5%AA
Processing Method	Quantitative
Instrument Method	VALEMA test separation GRAQ 4
Type	Unknown
Status	Finished
Inject Time	4/4/2024 7:04:08 AM +02:00
Volume (µl)	10.0000
Dilution Factor	1.0000
Weight	1.0000

Chromatogram Data Information:
Time Min. (min)	0.001717
Time Max. (min)	47.000050
Data Points	28200
Detector	UV
Generating Data System	Chromeleon 7.3.2.10759
Exporting Data System	Chromeleon 7.3.2.0
Operator	Administrator
Signal Quantity	Absorbance
Signal Unit	mAU
Signal Min.	-0.761986
Signal Max.	835.690667
Channel	EXT250NM
Driver Name	VDAD.dll
Channel Type	Evaluation
Min. Step (s)	0.1
Max. Step (s)	0.1
Average Step (s)	0.1

Signal Parameter Information:
Signal Info	WVL:250 nm

Chromatogram Data:
Time (min)	Step (s)	Value (mAU)
0.001717	n.a.	0.000000
0.003383	0.1	0.000060
0.005050	0.1	0.000238
0.006717	0.1	0.000119
0.008383	0.1	-0.001192
0.010050	0.1	-0.003397
0.011717	0.1	-0.004649
0.013383	0.1	-0.003397
0.015050	0.1	-0.000417
0.016717	0.1	0.002086
0.018383	0.1	0.002742
0.020050	0.1	0.001371
0.021717	0.1	-0.000477
0.023383	0.1	-0.001192
0.025050	0.1	-0.000417
0.026717	0.1	0.000358
0.028383	0.1	0.000119
0.030050	0.1	-0.000477
0.031717	0.1	-0.000477
0.033383	0.1	-0.000119
0.035050	0.1	-0.000119
0.036717	0.1	-0.001192
0.038383	0.1	-0.003994
0.040050	0.1	-0.008285
0.041717	0.1	-0.012755
0.043383	0.1	-0.016212
0.045050	0.1	-0.019312
0.046717	0.1	-0.023484
0.048383	0.1	-0.028670
0.050050	0.1	-0.033021
0.051717	0.1	-0.034809
0.053383	0.1	-0.033975
0.055050	0.1	-0.031710
0.056717	0.1	-0.029325
0.058383	0.1	-0.028133
0.060050	0.1	-0.028133
0.061717	0.1	-0.028193
0.063383	0.1	-0.027239
0.065050	0.1	-0.025451
0.066717	0.1	-0.023246
0.068383	0.1	-0.020683
0.070050	0.1	-0.017881
0.071717	0.1	-0.014901
0.073383	0.1	-0.011325
0.075050	0.1	-0.006974
0.076717	0.1	-0.001848
0.078383	0.1	0.003695
0.080050	0.1	0.008881
0.081717	0.1	0.012755
0.083383	0.1	0.014663
0.085050	0.1	0.014186
0.086717	0.1	0.011921
0.088383	0.1	0.009179
0.090050	0.1	0.006795
0.091717	0.1	0.004888
0.093383	0.1	0.003219
0.095050	0.1	0.001788
0.096717	0.1	0.001550
0.098383	0.1	0.002980
0.100050	0.1	0.005364
0.101717	0.1	0.007451
0.103383	0.1	0.008464
0.105050	0.1	0.008106
0.106717	0.1	0.007093
0.108383	0.1	0.006258
0.110050	0.1	0.006139
0.111717	0.1	0.007272
0.113383	0.1	0.010192
0.115050	0.1	0.014365
0.116717	0.1	0.017703
0.118383	0.1	0.018656
0.120050	0.1	0.017047
0.121717	0.1	0.014186
0.123383	0.1	0.012040
0.125050	0.1	0.011265
0.126717	0.1	0.010967
0.128383	0.1	0.009954
0.130050	0.1	0.008225
0.131717	0.1	0.006437
0.133383	0.1	0.004768
0.135050	0.1	0.003040
0.136717	0.1	0.001252
0.138383	0.1	-0.000060
0.140050	0.1	0.000179
0.141717	0.1	0.002861
0.143383	0.1	0.007331
0.145050	0.1	0.011384
0.146717	0.1	0.012636
0.148383	0.1	0.010550
0.150050	0.1	0.006497
0.151717	0.1	0.002384
0.153383	0.1	-0.000477
0.155050	0.1	-0.001669
0.156717	0.1	-0.001132
0.158383	0.1	0.000656
0.160050	0.1	0.003755
0.161717	0.1	0.008166
0.163383	0.1	0.012338
0.165050	0.1	0.014007
0.166717	0.1	0.012577
0.168383	0.1	0.009835
0.170050	0.1	0.008106
0.171717	0.1	0.007987
0.173383	0.1	0.008404
0.175050	0.1	0.008345
0.176717	0.1	0.007629
0.178383	0.1	0.007093
0.180050	0.1	0.007033
0.181717	0.1	0.006855
0.183383	0.1	0.006020
0.185050	0.1	0.004411
0.186717	0.1	0.002563
0.188383	0.1	0.001013
0.190050	0.1	0.000000
0.191717	0.1	-0.000298
0.193383	0.1	0.000060
0.195050	0.1	0.001252
0.196717	0.1	0.003219
0.198383	0.1	0.005245
0.200050	0.1	0.005960
0.201717	0.1	0.005066
0.203383	0.1	0.003517
0.205050	0.1	0.002265
0.206717	0.1	0.001431
0.208383	0.1	0.001252
0.210050	0.1	0.002146
0.211717	0.1	0.003695
0.213383	0.1	0.005245
0.215050	0.1	0.006437
0.216717	0.1	0.007391
0.218383	0.1	0.008106
0.220050	0.1	0.008404
0.221717	0.1	0.008225
0.223383	0.1	0.007808
0.225050	0.1	0.006974
0.226717	0.1	0.005305
0.228383	0.1	0.002980
0.230050	0.1	0.000954
0.231717	0.1	0.000060
0.233383	0.1	0.000000
0.235050	0.1	-0.000179
0.236717	0.1	-0.001252
0.238383	0.1	-0.003695
0.240050	0.1	-0.007629
0.241717	0.1	-0.011921
0.243383	0.1	-0.015378
0.245050	0.1	-0.017524
0.246717	0.1	-0.018775
0.248383	0.1	-0.019848
0.250050	0.1	-0.020564
0.251717	0.1	-0.019848
0.253383	0.1	-0.017166
0.255050	0.1	-0.013173
0.256717	0.1	-0.009298
0.258383	0.1	-0.006557
0.260050	0.1	-0.005245
0.261717	0.1	-0.005960
0.263383	0.1	-0.008464
0.265050	0.1	-0.011623
0.266717	0.1	-0.013888
0.268383	0.1	-0.014186
0.270050	0.1	-0.012755
0.271717	0.1	-0.010848
0.273383	0.1	-0.009537
0.275050	0.1	-0.008941
0.276717	0.1	-0.008702
0.278383	0.1	-0.008821
0.280050	0.1	-0.009596
0.281717	0.1	-0.010014
0.283383	0.1	-0.008941
0.285050	0.1	-0.007033
0.286717	0.1	-0.006199
0.288383	0.1	-0.007272
0.290050	0.1	-0.009358
0.291717	0.1	-0.010490
0.293383	0.1	-0.008941
0.295050	0.1	-0.004470
0.296717	0.1	0.001013
0.298383	0.1	0.005245
0.300050	0.1	0.007272
0.301717	0.1	0.006974
0.303383	0.1	0.004888
0.305050	0.1	0.002623
0.306717	0.1	0.001550
0.308383	0.1	0.001013
0.310050	0.1	-0.000775
0.311717	0.1	-0.004411
0.313383	0.1	-0.008821
0.315050	0.1	-0.012517
0.316717	0.1	-0.014365
0.318383	0.1	-0.014663
0.320050	0.1	-0.014246
0.321717	0.1	-0.014007
0.323383	0.1	-0.014305
0.325050	0.1	-0.014782
0.326717	0.1	-0.014484
0.328383	0.1	-0.013888
0.330050	0.1	-0.014067
0.331717	0.1	-0.015199
0.333383	0.1	-0.016332
0.335050	0.1	-0.016809
0.336717	0.1	-0.016272
0.338383	0.1	-0.014365
0.340050	0.1	-0.011444
0.341717	0.1	-0.008047
0.343383	0.1	-0.004709
0.345050	0.1	-0.001669
0.346717	0.1	0.000894
0.348383	0.1	0.002205
0.350050	0.1	0.002146
0.351717	0.1	0.001192
0.353383	0.1	-0.000238
0.355050	0.1	-0.001490
0.356717	0.1	-0.002384
0.358383	0.1	-0.003219
0.360050	0.1	-0.004351
0.361717	0.1	-0.005364
0.363383	0.1	-0.005841
0.365050	0.1	-0.006199
0.366717	0.1	-0.006914
0.368383	0.1	-0.007808
0.370050	0.1	-0.008643
0.371717	0.1	-0.009239
0.373383	0.1	-0.010073
0.375050	0.1	-0.011623
0.376717	0.1	-0.013530
0.378383	0.1	-0.014424
0.380050	0.1	-0.013769
0.381717	0.1	-0.011563
0.383383	0.1	-0.008464
0.385050	0.1	-0.005543
0.386717	0.1	-0.004113
0.388383	0.1	-0.004828
0.390050	0.1	-0.007570
0.391717	0.1	-0.010967
0.393383	0.1	-0.013828
0.395050	0.1	-0.015914
0.396717	0.1	-0.017822
0.398383	0.1	-0.019491
0.400050	0.1	-0.020325
0.401717	0.1	-0.019610
0.403383	0.1	-0.017703
0.405050	0.1	-0.016093
0.406717	0.1	-0.016332
0.408383	0.1	-0.018060
0.410050	0.1	-0.019193
0.411717	0.1	-0.018239
0.413383	0.1	-0.015676
0.415050	0.1	-0.012875
0.416717	0.1	-0.010371
0.418383	0.1	-0.008047
0.420050	0.1	-0.006795
0.421717	0.1	-0.007391
0.423383	0.1	-0.009000
0.425050	0.1	-0.009477
0.426717	0.1	-0.007510
0.428383	0.1	-0.003219
0.430050	0.1	0.002623
0.431717	0.1	0.007987
0.433383	0.1	0.010431
0.435050	0.1	0.008643
0.436717	0.1	0.003457
0.438383	0.1	-0.002682
0.440050	0.1	-0.007987
0.441717	0.1	-0.011683
0.443383	0.1	-0.013947
0.445050	0.1	-0.014961
0.446717	0.1	-0.014663
0.448383	0.1	-0.013411
0.450050	0.1	-0.012279
0.451717	0.1	-0.011444
0.453383	0.1	-0.010312
0.455050	0.1	-0.008643
0.456717	0.1	-0.006974
0.458383	0.1	-0.006676
0.460050	0.1	-0.008225
0.461717	0.1	-0.011146
0.463383	0.1	-0.014544
0.465050	0.1	-0.018358
0.466717	0.1	-0.022769
0.468383	0.1	-0.027120
0.470050	0.1	-0.030339
0.471717	0.1	-0.030994
0.473383	0.1	-0.028372
0.475050	0.1	-0.023901
0.476717	0.1	-0.020504
0.478383	0.1	-0.019968
0.480050	0.1	-0.021994
0.481717	0.1	-0.024974
0.483383	0.1	-0.026941
0.485050	0.1	-0.026226
0.486717	0.1	-0.022948
0.488383	0.1	-0.018954
0.490050	0.1	-0.015974
0.491717	0.1	-0.014842
0.493383	0.1	-0.015497
0.495050	0.1	-0.017226
0.496717	0.1	-0.018895
0.498383	0.1	-0.019431
0.500050	0.1	-0.019372
0.501717	0.1	-0.019431
0.503383	0.1	-0.020087
0.505050	0.1	-0.021458
0.506717	0.1	-0.024080
0.508383	0.1	-0.028551
0.510050	0.1	-0.033975
0.511717	0.1	-0.038445
0.513383	0.1	-0.040233
0.515050	0.1	-0.039160
0.516717	0.1	-0.036240
0.518383	0.1	-0.032544
0.520050	0.1	-0.028849
0.521717	0.1	-0.025630
0.523383	0.1	-0.022650
0.525050	0.1	-0.019670
0.526717	0.1	-0.017285
0.528383	0.1	-0.016391
0.530050	0.1	-0.017405
0.531717	0.1	-0.019550
0.533383	0.1	-0.021517
0.535050	0.1	-0.022590
0.536717	0.1	-0.022531
0.538383	0.1	-0.021577
0.540050	0.1	-0.020206
0.541717	0.1	-0.018716
0.543383	0.1	-0.017524
0.545050	0.1	-0.017226
0.546717	0.1	-0.018060
0.548383	0.1	-0.019610
0.550050	0.1	-0.021219
0.551717	0.1	-0.022352
0.553383	0.1	-0.022769
0.555050	0.1	-0.022471
0.556717	0.1	-0.022054
0.558383	0.1	-0.022173
0.560050	0.1	-0.022590
0.561717	0.1	-0.022829
0.563383	0.1	-0.023007
0.565050	0.1	-0.022888
0.566717	0.1	-0.021935
0.568383	0.1	-0.019848
0.570050	0.1	-0.017285
0.571717	0.1	-0.015318
0.573383	0.1	-0.014842
0.575050	0.1	-0.015676
0.576717	0.1	-0.016510
0.578383	0.1	-0.016570
0.580050	0.1	-0.016451
0.581717	0.1	-0.016987
0.583383	0.1	-0.017524
0.585050	0.1	-0.017524
0.586717	0.1	-0.017881
0.588383	0.1	-0.019670
0.590050	0.1	-0.022709
0.591717	0.1	-0.026166
0.593383	0.1	-0.029206
0.595050	0.1	-0.030994
0.596717	0.1	-0.030518
0.598383	0.1	-0.027597
0.600050	0.1	-0.023007
0.601717	0.1	-0.019133
0.603383	0.1	-0.017703
0.605050	0.1	-0.018835
0.606717	0.1	-0.020981
0.608383	0.1	-0.023007
0.610050	0.1	-0.024259
0.611717	0.1	-0.024676
0.613383	0.1	-0.024259
0.615050	0.1	-0.022829
0.616717	0.1	-0.020385
0.618383	0.1	-0.017524
0.620050	0.1	-0.014901
0.621717	0.1	-0.013173
0.623383	0.1	-0.012636
0.625050	0.1	-0.013411
0.626717	0.1	-0.015497
0.628383	0.1	-0.018418
0.630050	0.1	-0.020981
0.631717	0.1	-0.022113
0.633383	0.1	-0.021935
0.635050	0.1	-0.020862
0.636717	0.1	-0.019431
0.638383	0.1	-0.019014
0.640050	0.1	-0.021040
0.641717	0.1	-0.025451
0.643383	0.1	-0.030220
0.645050	0.1	-0.033319
0.646717	0.1	-0.033855
0.648383	0.1	-0.032306
0.650050	0.1	-0.028789
0.651717	0.1	-0.024140
0.653383	0.1	-0.019968
0.655050	0.1	-0.017941
0.656717	0.1	-0.018179
0.658383	0.1	-0.020087
0.660050	0.1	-0.022888
0.661717	0.1	-0.025928
0.663383	0.1	-0.028193
0.665050	0.1	-0.029027
0.666717	0.1	-0.028670
0.668383	0.1	-0.027359
0.670050	0.1	-0.025153
0.671717	0.1	-0.023067
0.673383	0.1	-0.022173
0.675050	0.1	-0.022471
0.676717	0.1	-0.023246
0.678383	0.1	-0.024021
0.680050	0.1	-0.024617
0.681717	0.1	-0.024974
0.683383	0.1	-0.024974
0.685050	0.1	-0.024259
0.686717	0.1	-0.022829
0.688383	0.1	-0.021100
0.690050	0.1	-0.019550
0.691717	0.1	-0.018716
0.693383	0.1	-0.018537
0.695050	0.1	-0.019312
0.696717	0.1	-0.021160
0.698383	0.1	-0.023544
0.700050	0.1	-0.025034
0.701717	0.1	-0.025332
0.703383	0.1	-0.026226
0.705050	0.1	-0.029445
0.706717	0.1	-0.034392
0.708383	0.1	-0.038803
0.710050	0.1	-0.039935
0.711717	0.1	-0.036299
0.713383	0.1	-0.029802
0.715050	0.1	-0.024140
0.716717	0.1	-0.021815
0.718383	0.1	-0.022769
0.720050	0.1	-0.025392
0.721717	0.1	-0.028670
0.723383	0.1	-0.031710
0.725050	0.1	-0.033379
0.726717	0.1	-0.032902
0.728383	0.1	-0.030816
0.730050	0.1	-0.028253
0.731717	0.1	-0.026107
0.733383	0.1	-0.024796
0.735050	0.1	-0.024736
0.736717	0.1	-0.026941
0.738383	0.1	-0.031114
0.740050	0.1	-0.035286
0.741717	0.1	-0.037313
0.743383	0.1	-0.036240
0.745050	0.1	-0.033021
0.746717	0.1	-0.029504
0.748383	0.1	-0.026464
0.750050	0.1	-0.023901
0.751717	0.1	-0.021935
0.753383	0.1	-0.021577
0.755050	0.1	-0.023007
0.756717	0.1	-0.025809
0.758383	0.1	-0.029206
0.760050	0.1	-0.032425
0.761717	0.1	-0.034690
0.763383	0.1	-0.035882
0.765050	0.1	-0.036180
0.766717	0.1	-0.035763
0.768383	0.1	-0.034750
0.770050	0.1	-0.034034
0.771717	0.1	-0.034630
0.773383	0.1	-0.037074
0.775050	0.1	-0.040412
0.776717	0.1	-0.042975
0.778383	0.1	-0.043631
0.780050	0.1	-0.042021
0.781717	0.1	-0.038624
0.783383	0.1	-0.034690
0.785050	0.1	-0.032306
0.786717	0.1	-0.032902
0.788383	0.1	-0.036001
0.790050	0.1	-0.039637
0.791717	0.1	-0.041842
0.793383	0.1	-0.041664
0.795050	0.1	-0.038862
0.796717	0.1	-0.034451
0.798383	0.1	-0.030220
0.800050	0.1	-0.027955
0.801717	0.1	-0.028431
0.803383	0.1	-0.030577
0.805050	0.1	-0.032783
0.806717	0.1	-0.033975
0.808383	0.1	-0.034094
0.810050	0.1	-0.033379
0.811717	0.1	-0.032902
0.813383	0.1	-0.033319
0.815050	0.1	-0.034690
0.816717	0.1	-0.036955
0.818383	0.1	-0.040591
0.820050	0.1	-0.045061
0.821717	0.1	-0.048757
0.823383	0.1	-0.050247
0.825050	0.1	-0.049531
0.826717	0.1	-0.047386
0.828383	0.1	-0.044465
0.830050	0.1	-0.041842
0.831717	0.1	-0.040650
0.833383	0.1	-0.041306
0.835050	0.1	-0.042498
0.836717	0.1	-0.042379
0.838383	0.1	-0.040591
0.840050	0.1	-0.038803
0.841717	0.1	-0.038505
0.843383	0.1	-0.039399
0.845050	0.1	-0.040174
0.846717	0.1	-0.040591
0.848383	0.1	-0.041664
0.850050	0.1	-0.044167
0.851717	0.1	-0.047624
0.853383	0.1	-0.050545
0.855050	0.1	-0.051618
0.856717	0.1	-0.050962
0.858383	0.1	-0.050008
0.860050	0.1	-0.050008
0.861717	0.1	-0.051379
0.863383	0.1	-0.053167
0.865050	0.1	-0.054121
0.866717	0.1	-0.053942
0.868383	0.1	-0.053227
0.870050	0.1	-0.053167
0.871717	0.1	-0.054300
0.873383	0.1	-0.056088
0.875050	0.1	-0.057220
0.876717	0.1	-0.056505
0.878383	0.1	-0.053942
0.880050	0.1	-0.050604
0.881717	0.1	-0.048041
0.883383	0.1	-0.047266
0.885050	0.1	-0.048041
0.886717	0.1	-0.048757
0.888383	0.1	-0.048101
0.890050	0.1	-0.046551
0.891717	0.1	-0.045359
0.893383	0.1	-0.044942
0.895050	0.1	-0.044644
0.896717	0.1	-0.043035
0.898383	0.1	-0.039816
0.900050	0.1	-0.036001
0.901717	0.1	-0.033319
0.903383	0.1	-0.032961
0.905050	0.1	-0.034630
0.906717	0.1	-0.037074
0.908383	0.1	-0.038981
0.910050	0.1	-0.039220
0.911717	0.1	-0.037134
0.913383	0.1	-0.033855
0.915050	0.1	-0.031471
0.916717	0.1	-0.031233
0.918383	0.1	-0.032842
0.920050	0.1	-0.035763
0.921717	0.1	-0.039458
0.923383	0.1	-0.043273
0.925050	0.1	-0.046432
0.926717	0.1	-0.048041
0.928383	0.1	-0.047743
0.930050	0.1	-0.046194
0.931717	0.1	-0.044346
0.933383	0.1	-0.042737
0.935050	0.1	-0.041723
0.936717	0.1	-0.041366
0.938383	0.1	-0.041246
0.940050	0.1	-0.040889
0.941717	0.1	-0.040591
0.943383	0.1	-0.041068
0.945050	0.1	-0.042498
0.946717	0.1	-0.044346
0.948383	0.1	-0.045776
0.950050	0.1	-0.046253
0.951717	0.1	-0.046253
0.953383	0.1	-0.047028
0.955050	0.1	-0.049055
0.956717	0.1	-0.051081
0.958383	0.1	-0.051796
0.960050	0.1	-0.051379
0.961717	0.1	-0.050724
0.963383	0.1	-0.050068
0.965050	0.1	-0.049591
0.966717	0.1	-0.049949
0.968383	0.1	-0.051081
0.970050	0.1	-0.051737
0.971717	0.1	-0.050724
0.973383	0.1	-0.047684
0.975050	0.1	-0.043333
0.976717	0.1	-0.038743
0.978383	0.1	-0.034809
0.980050	0.1	-0.031590
0.981717	0.1	-0.028968
0.983383	0.1	-0.027537
0.985050	0.1	-0.028551
0.986717	0.1	-0.032544
0.988383	0.1	-0.038266
0.990050	0.1	-0.043094
0.991717	0.1	-0.045240
0.993383	0.1	-0.044823
0.995050	0.1	-0.043571
0.996717	0.1	-0.043333
0.998383	0.1	-0.044644
1.000050	0.1	-0.046670
1.001717	0.1	-0.048816
1.003383	0.1	-0.050366
1.005050	0.1	-0.051022
1.006717	0.1	-0.051320
1.008383	0.1	-0.051796
1.010050	0.1	-0.052392
1.011717	0.1	-0.052452
1.013383	0.1	-0.051737
1.015050	0.1	-0.051200
1.016717	0.1	-0.051320
1.018383	0.1	-0.052273
1.020050	0.1	-0.053942
1.021717	0.1	-0.055850
1.023383	0.1	-0.057399
1.025050	0.1	-0.058413
1.026717	0.1	-0.058949
1.028383	0.1	-0.058413
1.030050	0.1	-0.056386
1.031717	0.1	-0.053346
1.033383	0.1	-0.050366
1.035050	0.1	-0.048399
1.036717	0.1	-0.047803
1.038383	0.1	-0.048399
1.040050	0.1	-0.050008
1.041717	0.1	-0.052512
1.043383	0.1	-0.055909
1.045050	0.1	-0.059724
1.046717	0.1	-0.063002
1.048383	0.1	-0.064850
1.050050	0.1	-0.064969
1.051717	0.1	-0.063419
1.053383	0.1	-0.060618
1.055050	0.1	-0.057459
1.056717	0.1	-0.054419
1.058383	0.1	-0.051796
1.060050	0.1	-0.049651
1.061717	0.1	-0.047803
1.063383	0.1	-0.045776
1.065050	0.1	-0.043392
1.066717	0.1	-0.041425
1.068383	0.1	-0.040889
1.070050	0.1	-0.042379
1.071717	0.1	-0.045657
1.073383	0.1	-0.049531
1.075050	0.1	-0.052571
1.076717	0.1	-0.054896
1.078383	0.1	-0.058115
1.080050	0.1	-0.062644
1.081717	0.1	-0.066578
1.083383	0.1	-0.067055
1.085050	0.1	-0.063002
1.086717	0.1	-0.056386
1.088383	0.1	-0.050843
1.090050	0.1	-0.048935
1.091717	0.1	-0.050366
1.093383	0.1	-0.053048
1.095050	0.1	-0.055492
1.096717	0.1	-0.057459
1.098383	0.1	-0.059903
1.100050	0.1	-0.063181
1.101717	0.1	-0.066757
1.103383	0.1	-0.069320
1.105050	0.1	-0.069499
1.106717	0.1	-0.066459
1.108383	0.1	-0.061154
1.110050	0.1	-0.056088
1.111717	0.1	-0.053704
1.113383	0.1	-0.054479
1.115050	0.1	-0.057399
1.116717	0.1	-0.061154
1.118383	0.1	-0.065029
1.120050	0.1	-0.067413
1.121717	0.1	-0.066459
1.123383	0.1	-0.061870
1.125050	0.1	-0.055790
1.126717	0.1	-0.051081
1.128383	0.1	-0.049531
1.130050	0.1	-0.050902
1.131717	0.1	-0.053644
1.133383	0.1	-0.056565
1.135050	0.1	-0.059128
1.136717	0.1	-0.060976
1.138383	0.1	-0.061810
1.140050	0.1	-0.061631
1.141717	0.1	-0.061035
1.143383	0.1	-0.060081
1.145050	0.1	-0.058293
1.146717	0.1	-0.055194
1.148383	0.1	-0.051618
1.150050	0.1	-0.049353
1.151717	0.1	-0.049412
1.153383	0.1	-0.051439
1.155050	0.1	-0.054121
1.156717	0.1	-0.056684
1.158383	0.1	-0.058591
1.160050	0.1	-0.059545
1.161717	0.1	-0.059843
1.163383	0.1	-0.060439
1.165050	0.1	-0.061870
1.166717	0.1	-0.063062
1.168383	0.1	-0.062585
1.170050	0.1	-0.060439
1.171717	0.1	-0.058174
1.173383	0.1	-0.057459
1.175050	0.1	-0.058174
1.176717	0.1	-0.059366
1.178383	0.1	-0.060022
1.180050	0.1	-0.060141
1.181717	0.1	-0.060081
1.183383	0.1	-0.059903
1.185050	0.1	-0.060081
1.186717	0.1	-0.060916
1.188383	0.1	-0.062466
1.190050	0.1	-0.063956
1.191717	0.1	-0.064671
1.193383	0.1	-0.064433
1.195050	0.1	-0.063598
1.196717	0.1	-0.062764
1.198383	0.1	-0.062883
1.200050	0.1	-0.065029
1.201717	0.1	-0.069201
1.203383	0.1	-0.074625
1.205050	0.1	-0.080168
1.206717	0.1	-0.085115
1.208383	0.1	-0.088573
1.210050	0.1	-0.089526
1.211717	0.1	-0.087798
1.213383	0.1	-0.084460
1.215050	0.1	-0.081062
1.216717	0.1	-0.078380
1.218383	0.1	-0.076473
1.220050	0.1	-0.075459
1.221717	0.1	-0.075936
1.223383	0.1	-0.078738
1.225050	0.1	-0.083447
1.226717	0.1	-0.088036
1.228383	0.1	-0.090718
1.230050	0.1	-0.091553
1.231717	0.1	-0.091851
1.233383	0.1	-0.092149
1.235050	0.1	-0.092268
1.236717	0.1	-0.092983
1.238383	0.1	-0.095367
1.240050	0.1	-0.098765
1.241717	0.1	-0.101507
1.243383	0.1	-0.102937
1.245050	0.1	-0.103891
1.246717	0.1	-0.105500
1.248383	0.1	-0.107646
1.250050	0.1	-0.109613
1.251717	0.1	-0.110984
1.253383	0.1	-0.111699
1.255050	0.1	-0.111699
1.256717	0.1	-0.111222
1.258383	0.1	-0.110626
1.260050	0.1	-0.110209
1.261717	0.1	-0.110149
1.263383	0.1	-0.110626
1.265050	0.1	-0.111341
1.266717	0.1	-0.112176
1.268383	0.1	-0.112772
1.270050	0.1	-0.112653
1.271717	0.1	-0.111580
1.273383	0.1	-0.110924
1.275050	0.1	-0.111759
1.276717	0.1	-0.113308
1.278383	0.1	-0.113964
1.280050	0.1	-0.113368
1.281717	0.1	-0.112593
1.283383	0.1	-0.112653
1.285050	0.1	-0.113964
1.286717	0.1	-0.115871
1.288383	0.1	-0.117123
1.290050	0.1	-0.117123
1.291717	0.1	-0.115871
1.293383	0.1	-0.114024
1.295050	0.1	-0.112414
1.296717	0.1	-0.111341
1.298383	0.1	-0.110269
1.300050	0.1	-0.108302
1.301717	0.1	-0.104368
1.303383	0.1	-0.098109
1.305050	0.1	-0.089884
1.306717	0.1	-0.080884
1.308383	0.1	-0.072598
1.310050	0.1	-0.066042
1.311717	0.1	-0.061393
1.313383	0.1	-0.058115
1.315050	0.1	-0.055254
1.316717	0.1	-0.052452
1.318383	0.1	-0.050485
1.320050	0.1	-0.050306
1.321717	0.1	-0.052452
1.323383	0.1	-0.056803
1.325050	0.1	-0.063062
1.326717	0.1	-0.070095
1.328383	0.1	-0.076354
1.330050	0.1	-0.081539
1.331717	0.1	-0.086486
1.333383	0.1	-0.091910
1.335050	0.1	-0.097454
1.336717	0.1	-0.102937
1.338383	0.1	-0.108898
1.340050	0.1	-0.115991
1.341717	0.1	-0.124156
1.343383	0.1	-0.133097
1.345050	0.1	-0.141799
1.346717	0.1	-0.148594
1.348383	0.1	-0.153065
1.350050	0.1	-0.157356
1.351717	0.1	-0.163913
1.353383	0.1	-0.172734
1.355050	0.1	-0.181377
1.356717	0.1	-0.187695
1.358383	0.1	-0.191152
1.360050	0.1	-0.192523
1.361717	0.1	-0.192642
1.363383	0.1	-0.192225
1.365050	0.1	-0.192046
1.366717	0.1	-0.192881
1.368383	0.1	-0.195086
1.370050	0.1	-0.198483
1.371717	0.1	-0.202298
1.373383	0.1	-0.205457
1.375050	0.1	-0.207186
1.376717	0.1	-0.206888
1.378383	0.1	-0.204802
1.380050	0.1	-0.201881
1.381717	0.1	-0.199378
1.383383	0.1	-0.198126
1.385050	0.1	-0.198722
1.386717	0.1	-0.200629
1.388383	0.1	-0.202775
1.390050	0.1	-0.204206
1.391717	0.1	-0.204623
1.393383	0.1	-0.204086
1.395050	0.1	-0.202775
1.396717	0.1	-0.201345
1.398383	0.1	-0.200570
1.400050	0.1	-0.200629
1.401717	0.1	-0.200808
1.403383	0.1	-0.201166
1.405050	0.1	-0.202835
1.406717	0.1	-0.207186
1.408383	0.1	-0.214219
1.410050	0.1	-0.222445
1.411717	0.1	-0.230968
1.413383	0.1	-0.239968
1.415050	0.1	-0.249624
1.416717	0.1	-0.258625
1.418383	0.1	-0.265241
1.420050	0.1	-0.269413
1.421717	0.1	-0.272214
1.423383	0.1	-0.273764
1.425050	0.1	-0.272989
1.426717	0.1	-0.269234
1.428383	0.1	-0.263155
1.430050	0.1	-0.255227
1.431717	0.1	-0.245750
1.433383	0.1	-0.235438
1.435050	0.1	-0.225782
1.436717	0.1	-0.218093
1.438383	0.1	-0.211775
1.440050	0.1	-0.205219
1.441717	0.1	-0.197828
1.443383	0.1	-0.189662
1.445050	0.1	-0.179708
1.446717	0.1	-0.165761
1.448383	0.1	-0.146747
1.450050	0.1	-0.124276
1.451717	0.1	-0.101030
1.453383	0.1	-0.078917
1.455050	0.1	-0.057876
1.456717	0.1	-0.037074
1.458383	0.1	-0.015914
1.460050	0.1	0.005543
1.461717	0.1	0.026643
1.463383	0.1	0.047266
1.465050	0.1	0.068247
1.466717	0.1	0.090957
1.468383	0.1	0.116050
1.470050	0.1	0.142455
1.471717	0.1	0.167668
1.473383	0.1	0.189722
1.475050	0.1	0.208378
1.476717	0.1	0.225365
1.478383	0.1	0.243008
1.480050	0.1	0.263155
1.481717	0.1	0.286400
1.483383	0.1	0.312328
1.485050	0.1	0.340045
1.486717	0.1	0.368655
1.488383	0.1	0.397325
1.490050	0.1	0.425100
1.491717	0.1	0.451446
1.493383	0.1	0.476480
1.495050	0.1	0.500321
1.496717	0.1	0.522494
1.498383	0.1	0.542939
1.500050	0.1	0.562489
1.501717	0.1	0.581801
1.503383	0.1	0.601172
1.505050	0.1	0.620782
1.506717	0.1	0.640690
1.508383	0.1	0.660956
1.510050	0.1	0.681639
1.511717	0.1	0.703156
1.513383	0.1	0.725210
1.515050	0.1	0.746965
1.516717	0.1	0.768125
1.518383	0.1	0.789642
1.520050	0.1	0.813425
1.521717	0.1	0.840724
1.523383	0.1	0.871122
1.525050	0.1	0.904024
1.526717	0.1	0.939488
1.528383	0.1	0.978172
1.530050	0.1	1.020908
1.531717	0.1	1.068592
1.533383	0.1	1.120806
1.535050	0.1	1.175940
1.536717	0.1	1.233041
1.538383	0.1	1.292884
1.540050	0.1	1.356900
1.541717	0.1	1.424849
1.543383	0.1	1.495540
1.545050	0.1	1.568556
1.546717	0.1	1.645386
1.548383	0.1	1.727939
1.550050	0.1	1.817763
1.551717	0.1	1.914978
1.553383	0.1	2.018809
1.555050	0.1	2.128661
1.556717	0.1	2.244532
1.558383	0.1	2.366185
1.560050	0.1	2.494574
1.561717	0.1	2.632082
1.563383	0.1	2.782285
1.565050	0.1	2.949953
1.566717	0.1	3.139198
1.568383	0.1	3.351987
1.570050	0.1	3.588975
1.571717	0.1	3.851772
1.573383	0.1	4.143179
1.575050	0.1	4.466176
1.576717	0.1	4.823089
1.578383	0.1	5.215109
1.580050	0.1	5.643249
1.581717	0.1	6.107986
1.583383	0.1	6.608844
1.585050	0.1	7.143736
1.586717	0.1	7.708014
1.588383	0.1	8.295119
1.590050	0.1	8.898736
1.591717	0.1	9.513796
1.593383	0.1	10.135651
1.595050	0.1	10.758937
1.596717	0.1	11.377156
1.598383	0.1	11.984111
1.600050	0.1	12.574673
1.601717	0.1	13.144196
1.603383	0.1	13.688506
1.605050	0.1	14.203847
1.606717	0.1	14.686824
1.608383	0.1	15.134753
1.610050	0.1	15.545786
1.611717	0.1	15.917481
1.613383	0.1	16.245128
1.615050	0.1	16.521812
1.616717	0.1	16.739787
1.618383	0.1	16.890884
1.620050	0.1	16.967119
1.621717	0.1	16.961754
1.623383	0.1	16.871036
1.625050	0.1	16.695858
1.626717	0.1	16.440571
1.628383	0.1	16.111375
1.630050	0.1	15.716613
1.631717	0.1	15.267909
1.633383	0.1	14.778794
1.635050	0.1	14.263392
1.636717	0.1	13.735057
1.638383	0.1	13.206244
1.640050	0.1	12.689353
1.641717	0.1	12.196482
1.643383	0.1	11.738122
1.645050	0.1	11.323274
1.646717	0.1	10.959864
1.648383	0.1	10.653914
1.650050	0.1	10.407925
1.651717	0.1	10.220767
1.653383	0.1	10.089160
1.655050	0.1	10.008872
1.656717	0.1	9.976209
1.658383	0.1	9.987593
1.660050	0.1	10.037542
1.661717	0.1	10.118008
1.663383	0.1	10.220230
1.665050	0.1	10.335684
1.666717	0.1	10.456801
1.668383	0.1	10.578156
1.670050	0.1	10.695935
1.671717	0.1	10.806263
1.673383	0.1	10.905684
1.675050	0.1	10.992408
1.676717	0.1	11.065603
1.678383	0.1	11.124552
1.680050	0.1	11.167765
1.681717	0.1	11.193991
1.683383	0.1	11.203290
1.685050	0.1	11.197746
1.686717	0.1	11.181057
1.688383	0.1	11.156619
1.690050	0.1	11.126280
1.691717	0.1	11.090279
1.693383	0.1	11.048556
1.695050	0.1	11.002601
1.696717	0.1	10.954321
1.698383	0.1	10.904790
1.700050	0.1	10.854722
1.701717	0.1	10.805309
1.703383	0.1	10.758401
1.705050	0.1	10.715187
1.706717	0.1	10.675550
1.708383	0.1	10.639489
1.710050	0.1	10.607541
1.711717	0.1	10.580004
1.713383	0.1	10.556102
1.715050	0.1	10.535002
1.716717	0.1	10.517419
1.718383	0.1	10.504425
1.720050	0.1	10.495485
1.721717	0.1	10.488272
1.723383	0.1	10.480762
1.725050	0.1	10.472656
1.726717	0.1	10.464550
1.728383	0.1	10.457040
1.730050	0.1	10.449470
1.731717	0.1	10.439873
1.733383	0.1	10.426880
1.735050	0.1	10.410548
1.736717	0.1	10.392309
1.738383	0.1	10.373355
1.740050	0.1	10.354400
1.741717	0.1	10.335625
1.743383	0.1	10.316253
1.745050	0.1	10.294915
1.746717	0.1	10.271133
1.748383	0.1	10.245264
1.750050	0.1	10.217667
1.751717	0.1	10.188103
1.753383	0.1	10.156274
1.755050	0.1	10.121704
1.756717	0.1	10.083974
1.758383	0.1	10.043681
1.760050	0.1	10.002494
1.761717	0.1	9.962261
1.763383	0.1	9.923816
1.765050	0.1	9.887159
1.766717	0.1	9.852410
1.768383	0.1	9.819747
1.770050	0.1	9.789229
1.771717	0.1	9.759904
1.773383	0.1	9.729922
1.775050	0.1	9.697855
1.776717	0.1	9.663642
1.778383	0.1	9.628535
1.780050	0.1	9.594739
1.781717	0.1	9.564877
1.783383	0.1	9.539545
1.785050	0.1	9.517193
1.786717	0.1	9.495617
1.788383	0.1	9.472788
1.790050	0.1	9.448052
1.791717	0.1	9.422422
1.793383	0.1	9.397567
1.795050	0.1	9.374559
1.796717	0.1	9.353757
1.798383	0.1	9.334744
1.800050	0.1	9.315968
1.801717	0.1	9.296179
1.803383	0.1	9.275735
1.805050	0.1	9.256542
1.806717	0.1	9.239674
1.808383	0.1	9.224892
1.810050	0.1	9.211660
1.811717	0.1	9.199441
1.813383	0.1	9.187401
1.815050	0.1	9.174824
1.816717	0.1	9.161175
1.818383	0.1	9.146393
1.820050	0.1	9.130836
1.821717	0.1	9.114683
1.823383	0.1	9.098113
1.825050	0.1	9.081364
1.826717	0.1	9.064496
1.828383	0.1	9.047509
1.830050	0.1	9.030164
1.831717	0.1	9.012104
1.833383	0.1	8.993507
1.835050	0.1	8.975149
1.836717	0.1	8.957863
1.838383	0.1	8.942485
1.840050	0.1	8.929432
1.841717	0.1	8.918644
1.843383	0.1	8.909464
1.845050	0.1	8.901239
1.846717	0.1	8.894086
1.848383	0.1	8.889378
1.850050	0.1	8.888543
1.851717	0.1	8.892537
1.853383	0.1	8.902550
1.855050	0.1	8.920074
1.856717	0.1	8.945525
1.858383	0.1	8.978665
1.860050	0.1	9.018899
1.861717	0.1	9.064735
1.863383	0.1	9.114504
1.865050	0.1	9.167731
1.866717	0.1	9.225548
1.868383	0.1	9.289146
1.870050	0.1	9.358526
1.871717	0.1	9.433508
1.873383	0.1	9.515524
1.875050	0.1	9.606124
1.876717	0.1	9.705663
1.878383	0.1	9.812713
1.880050	0.1	9.924710
1.881717	0.1	10.038853
1.883383	0.1	10.153175
1.885050	0.1	10.267318
1.886717	0.1	10.382653
1.888383	0.1	10.502339
1.890050	0.1	10.628224
1.891717	0.1	10.758818
1.893383	0.1	10.890604
1.895050	0.1	11.020661
1.896717	0.1	11.146963
1.898383	0.1	11.268855
1.900050	0.1	11.386753
1.901717	0.1	11.501432
1.903383	0.1	11.613429
1.905050	0.1	11.722804
1.906717	0.1	11.828662
1.908383	0.1	11.930168
1.910050	0.1	12.027384
1.911717	0.1	12.119830
1.913383	0.1	12.206019
1.915050	0.1	12.284339
1.916717	0.1	12.355984
1.918383	0.1	12.424231
1.920050	0.1	12.491644
1.921717	0.1	12.558521
1.923383	0.1	12.623251
1.925050	0.1	12.683929
1.926717	0.1	12.740255
1.928383	0.1	12.792469
1.930050	0.1	12.840808
1.931717	0.1	12.884916
1.933383	0.1	12.924732
1.935050	0.1	12.960494
1.936717	0.1	12.992264
1.938383	0.1	13.019682
1.940050	0.1	13.042570
1.941717	0.1	13.061524
1.943383	0.1	13.077439
1.945050	0.1	13.091207
1.946717	0.1	13.103844
1.948383	0.1	13.115824
1.950050	0.1	13.126434
1.951717	0.1	13.135255
1.953383	0.1	13.142706
1.955050	0.1	13.149441
1.956717	0.1	13.155640
1.958383	0.1	13.160766
1.960050	0.1	13.164044
1.961717	0.1	13.164998
1.963383	0.1	13.163210
1.965050	0.1	13.158918
1.966717	0.1	13.152541
1.968383	0.1	13.144553
1.970050	0.1	13.135434
1.971717	0.1	13.126136
1.973383	0.1	13.116778
1.975050	0.1	13.105810
1.976717	0.1	13.091803
1.978383	0.1	13.074578
1.980050	0.1	13.054908
1.981717	0.1	13.033927
1.983383	0.1	13.012946
1.985050	0.1	12.992323
1.986717	0.1	12.971283
1.988383	0.1	12.948454
1.990050	0.1	12.922824
1.991717	0.1	12.895108
1.993383	0.1	12.866796
1.995050	0.1	12.838245
1.996717	0.1	12.809039
1.998383	0.1	12.778760
2.000050	0.1	12.747885
2.001717	0.1	12.716652
2.003383	0.1	12.685300
2.005050	0.1	12.653948
2.006717	0.1	12.622476
2.008383	0.1	12.590111
2.010050	0.1	12.555064
2.011717	0.1	12.516380
2.013383	0.1	12.474895
2.015050	0.1	12.432636
2.016717	0.1	12.391449
2.018383	0.1	12.352527
2.020050	0.1	12.315989
2.021717	0.1	12.281240
2.023383	0.1	12.247265
2.025050	0.1	12.212873
2.026717	0.1	12.176932
2.028383	0.1	12.138904
2.030050	0.1	12.099684
2.031717	0.1	12.060285
2.033383	0.1	12.020469
2.035050	0.1	11.979223
2.036717	0.1	11.936546
2.038383	0.1	11.894227
2.040050	0.1	11.853338
2.041717	0.1	11.813343
2.043383	0.1	11.773170
2.045050	0.1	11.731864
2.046717	0.1	11.688829
2.048383	0.1	11.644424
2.050050	0.1	11.599363
2.051717	0.1	11.554599
2.053383	0.1	11.511505
2.055050	0.1	11.470795
2.056717	0.1	11.431516
2.058383	0.1	11.391402
2.060050	0.1	11.348785
2.061717	0.1	11.303902
2.063383	0.1	11.258066
2.065050	0.1	11.212230
2.066717	0.1	11.166633
2.068383	0.1	11.121512
2.070050	0.1	11.077047
2.071717	0.1	11.032940
2.073383	0.1	10.988951
2.075050	0.1	10.945082
2.076717	0.1	10.901571
2.078383	0.1	10.858358
2.080050	0.1	10.814965
2.081717	0.1	10.770381
2.083383	0.1	10.723770
2.085050	0.1	10.675789
2.086717	0.1	10.628343
2.088383	0.1	10.583044
2.090050	0.1	10.540069
2.091717	0.1	10.498048
2.093383	0.1	10.455073
2.095050	0.1	10.410429
2.096717	0.1	10.364593
2.098383	0.1	10.318518
2.100050	0.1	10.272921
2.101717	0.1	10.228336
2.103383	0.1	10.185004
2.105050	0.1	10.142923
2.106717	0.1	10.102094
2.108383	0.1	10.062099
2.110050	0.1	10.021985
2.111717	0.1	9.980798
2.113383	0.1	9.938002
2.115050	0.1	9.894431
2.116717	0.1	9.851337
2.118383	0.1	9.809673
2.120050	0.1	9.769381
2.121717	0.1	9.729684
2.123383	0.1	9.689451
2.125050	0.1	9.648264
2.126717	0.1	9.607614
2.128383	0.1	9.569109
2.130050	0.1	9.532869
2.131717	0.1	9.497226
2.133383	0.1	9.459794
2.135050	0.1	9.419501
2.136717	0.1	9.377599
2.138383	0.1	9.336413
2.140050	0.1	9.297014
2.141717	0.1	9.258271
2.143383	0.1	9.218216
2.145050	0.1	9.176493
2.146717	0.1	9.134234
2.148383	0.1	9.092510
2.150050	0.1	9.051741
2.151717	0.1	9.012104
2.153383	0.1	8.973837
2.155050	0.1	8.936525
2.156717	0.1	8.899451
2.158383	0.1	8.862138
2.160050	0.1	8.824766
2.161717	0.1	8.787513
2.163383	0.1	8.750678
2.165050	0.1	8.714259
2.166717	0.1	8.678258
2.168383	0.1	8.642555
2.170050	0.1	8.606494
2.171717	0.1	8.569181
2.173383	0.1	8.530558
2.175050	0.1	8.491517
2.176717	0.1	8.452774
2.178383	0.1	8.414269
2.180050	0.1	8.376122
2.181717	0.1	8.338333
2.183383	0.1	8.301020
2.185050	0.1	8.263946
2.186717	0.1	8.226634
2.188383	0.1	8.188546
2.190050	0.1	8.149922
2.191717	0.1	8.111895
2.193383	0.1	8.075178
2.195050	0.1	8.039117
2.196717	0.1	8.002341
2.198383	0.1	7.963777
2.200050	0.1	7.922352
2.201717	0.1	7.877827
2.203383	0.1	7.831634
2.205050	0.1	7.786513
2.206717	0.1	7.744730
2.208383	0.1	7.707060
2.210050	0.1	7.672430
2.211717	0.1	7.639289
2.213383	0.1	7.606149
2.215050	0.1	7.572234
2.216717	0.1	7.537425
2.218383	0.1	7.501781
2.220050	0.1	7.465184
2.221717	0.1	7.427752
2.223383	0.1	7.389963
2.225050	0.1	7.352651
2.226717	0.1	7.316232
2.228383	0.1	7.280767
2.230050	0.1	7.245779
2.231717	0.1	7.210494
2.233383	0.1	7.174433
2.235050	0.1	7.137001
2.236717	0.1	7.098496
2.238383	0.1	7.059277
2.240050	0.1	7.019818
2.241717	0.1	6.980420
2.243383	0.1	6.941379
2.245050	0.1	6.903470
2.246717	0.1	6.867469
2.248383	0.1	6.833792
2.250050	0.1	6.801784
2.251717	0.1	6.770075
2.253383	0.1	6.737054
2.255050	0.1	6.702364
2.256717	0.1	6.666720
2.258383	0.1	6.630958
2.260050	0.1	6.594897
2.261717	0.1	6.559194
2.263383	0.1	6.524802
2.265050	0.1	6.491840
2.266717	0.1	6.459475
2.268383	0.1	6.427288
2.270050	0.1	6.395460
2.271717	0.1	6.363511
2.273383	0.1	6.330550
2.275050	0.1	6.296277
2.276717	0.1	6.262184
2.278383	0.1	6.230176
2.280050	0.1	6.199897
2.281717	0.1	6.169916
2.283383	0.1	6.139458
2.285050	0.1	6.108702
2.286717	0.1	6.078005
2.288383	0.1	6.048203
2.290050	0.1	6.020308
2.291717	0.1	5.993903
2.293383	0.1	5.967498
2.295050	0.1	5.940080
2.296717	0.1	5.912662
2.298383	0.1	5.887092
2.300050	0.1	5.864442
2.301717	0.1	5.843521
2.303383	0.1	5.822659
2.305050	0.1	5.801440
2.306717	0.1	5.781353
2.308383	0.1	5.763412
2.310050	0.1	5.747021
2.311717	0.1	5.730093
2.313383	0.1	5.711019
2.315050	0.1	5.689681
2.316717	0.1	5.666972
2.318383	0.1	5.644381
2.320050	0.1	5.622924
2.321717	0.1	5.603433
2.323383	0.1	5.586803
2.325050	0.1	5.573511
2.326717	0.1	5.563021
2.328383	0.1	5.553127
2.330050	0.1	5.541623
2.331717	0.1	5.527556
2.333383	0.1	5.511284
2.335050	0.1	5.493582
2.336717	0.1	5.475045
2.338383	0.1	5.455911
2.340050	0.1	5.436063
2.341717	0.1	5.415798
2.343383	0.1	5.395949
2.345050	0.1	5.377233
2.346717	0.1	5.359233
2.348383	0.1	5.340815
2.350050	0.1	5.321205
2.351717	0.1	5.300403
2.353383	0.1	5.278945
2.355050	0.1	5.257607
2.356717	0.1	5.237341
2.358383	0.1	5.218625
2.360050	0.1	5.200327
2.361717	0.1	5.180419
2.363383	0.1	5.157590
2.365050	0.1	5.131424
2.366717	0.1	5.102873
2.368383	0.1	5.073607
2.370050	0.1	5.045891
2.371717	0.1	5.020678
2.373383	0.1	4.997611
2.375050	0.1	4.975260
2.376717	0.1	4.951716
2.378383	0.1	4.925907
2.380050	0.1	4.898072
2.381717	0.1	4.869104
2.383383	0.1	4.839659
2.385050	0.1	4.810274
2.386717	0.1	4.781664
2.388383	0.1	4.753948
2.390050	0.1	4.726112
2.391717	0.1	4.697502
2.393383	0.1	4.668236
2.395050	0.1	4.638970
2.396717	0.1	4.609704
2.398383	0.1	4.580677
2.400050	0.1	4.551888
2.401717	0.1	4.521966
2.403383	0.1	4.489959
2.405050	0.1	4.456699
2.406717	0.1	4.423917
2.408383	0.1	4.392743
2.410050	0.1	4.363597
2.411717	0.1	4.335702
2.413383	0.1	4.307568
2.415050	0.1	4.278124
2.416717	0.1	4.247129
2.418383	0.1	4.214883
2.420050	0.1	4.181803
2.421717	0.1	4.148245
2.423383	0.1	4.114449
2.425050	0.1	4.080653
2.426717	0.1	4.046262
2.428383	0.1	4.010439
2.430050	0.1	3.973484
2.431717	0.1	3.937364
2.433383	0.1	3.903330
2.435050	0.1	3.871322
2.436717	0.1	3.840745
2.438383	0.1	3.811300
2.440050	0.1	3.783047
2.441717	0.1	3.755629
2.443383	0.1	3.728330
2.445050	0.1	3.700078
2.446717	0.1	3.670037
2.448383	0.1	3.638089
2.450050	0.1	3.604830
2.451717	0.1	3.571332
2.453383	0.1	3.539086
2.455050	0.1	3.509104
2.456717	0.1	3.481508
2.458383	0.1	3.454983
2.460050	0.1	3.427983
2.461717	0.1	3.399909
2.463383	0.1	3.371716
2.465050	0.1	3.344119
2.466717	0.1	3.316522
2.468383	0.1	3.288567
2.470050	0.1	3.261090
2.471717	0.1	3.234923
2.473383	0.1	3.210068
2.475050	0.1	3.186047
2.476717	0.1	3.162325
2.478383	0.1	3.138244
2.480050	0.1	3.113568
2.481717	0.1	3.087819
2.483383	0.1	3.060579
2.485050	0.1	3.032327
2.486717	0.1	3.004015
2.488383	0.1	2.976120
2.490050	0.1	2.949357
2.491717	0.1	2.924383
2.493383	0.1	2.901435
2.495050	0.1	2.880216
2.496717	0.1	2.860487
2.498383	0.1	2.841175
2.500050	0.1	2.820492
2.501717	0.1	2.797604
2.503383	0.1	2.772987
2.505050	0.1	2.748132
2.506717	0.1	2.724528
2.508383	0.1	2.702773
2.510050	0.1	2.682388
2.511717	0.1	2.661884
2.513383	0.1	2.640605
2.515050	0.1	2.619505
2.516717	0.1	2.599597
2.518383	0.1	2.580702
2.520050	0.1	2.561569
2.521717	0.1	2.540827
2.523383	0.1	2.518356
2.525050	0.1	2.495766
2.526717	0.1	2.475143
2.528383	0.1	2.457321
2.530050	0.1	2.441526
2.531717	0.1	2.426088
2.533383	0.1	2.409935
2.535050	0.1	2.392769
2.536717	0.1	2.374590
2.538383	0.1	2.355814
2.540050	0.1	2.337098
2.541717	0.1	2.319276
2.543383	0.1	2.302468
2.545050	0.1	2.286255
2.546717	0.1	2.270639
2.548383	0.1	2.255559
2.550050	0.1	2.240837
2.551717	0.1	2.226234
2.553383	0.1	2.212167
2.555050	0.1	2.199590
2.556717	0.1	2.188504
2.558383	0.1	2.177715
2.560050	0.1	2.165854
2.561717	0.1	2.152145
2.563383	0.1	2.136648
2.565050	0.1	2.120197
2.566717	0.1	2.104104
2.568383	0.1	2.089322
2.570050	0.1	2.075672
2.571717	0.1	2.061963
2.573383	0.1	2.047777
2.575050	0.1	2.034605
2.576717	0.1	2.024114
2.578383	0.1	2.016008
2.580050	0.1	2.008379
2.581717	0.1	1.999378
2.583383	0.1	1.988173
2.585050	0.1	1.975060
2.586717	0.1	1.961947
2.588383	0.1	1.950741
2.590050	0.1	1.941502
2.591717	0.1	1.933277
2.593383	0.1	1.925707
2.595050	0.1	1.917958
2.596717	0.1	1.909018
2.598383	0.1	1.898348
2.600050	0.1	1.886845
2.601717	0.1	1.876116
2.603383	0.1	1.867116
2.605050	0.1	1.859307
2.606717	0.1	1.851022
2.608383	0.1	1.841128
2.610050	0.1	1.829624
2.611717	0.1	1.817286
2.613383	0.1	1.805306
2.615050	0.1	1.794696
2.616717	0.1	1.785934
2.618383	0.1	1.778782
2.620050	0.1	1.772642
2.621717	0.1	1.767218
2.623383	0.1	1.762271
2.625050	0.1	1.757681
2.626717	0.1	1.753807
2.628383	0.1	1.751125
2.630050	0.1	1.749396
2.631717	0.1	1.747549
2.633383	0.1	1.744509
2.635050	0.1	1.740217
2.636717	0.1	1.735389
2.638383	0.1	1.730442
2.640050	0.1	1.724959
2.641717	0.1	1.718581
2.643383	0.1	1.711845
2.645050	0.1	1.705945
2.646717	0.1	1.701355
2.648383	0.1	1.697302
2.650050	0.1	1.692295
2.651717	0.1	1.685858
2.653383	0.1	1.678169
2.655050	0.1	1.670301
2.656717	0.1	1.663447
2.658383	0.1	1.658261
2.660050	0.1	1.654565
2.661717	0.1	1.652122
2.663383	0.1	1.650334
2.665050	0.1	1.647949
2.666717	0.1	1.644015
2.668383	0.1	1.639307
2.670050	0.1	1.635552
2.671717	0.1	1.633465
2.673383	0.1	1.631975
2.675050	0.1	1.630128
2.676717	0.1	1.627505
2.678383	0.1	1.623690
2.680050	0.1	1.618564
2.681717	0.1	1.612723
2.683383	0.1	1.606882
2.685050	0.1	1.601935
2.686717	0.1	1.598537
2.688383	0.1	1.596928
2.690050	0.1	1.596570
2.691717	0.1	1.596928
2.693383	0.1	1.597762
2.695050	0.1	1.598418
2.696717	0.1	1.597464
2.698383	0.1	1.594603
2.700050	0.1	1.591623
2.701717	0.1	1.590014
2.703383	0.1	1.588762
2.705050	0.1	1.585364
2.706717	0.1	1.579642
2.708383	0.1	1.573503
2.710050	0.1	1.568973
2.711717	0.1	1.566529
2.713383	0.1	1.565158
2.715050	0.1	1.564443
2.716717	0.1	1.564860
2.718383	0.1	1.566589
2.720050	0.1	1.569033
2.721717	0.1	1.572073
2.723383	0.1	1.575589
2.725050	0.1	1.579404
2.726717	0.1	1.582742
2.728383	0.1	1.584828
2.730050	0.1	1.585126
2.731717	0.1	1.583755
2.733383	0.1	1.581371
2.735050	0.1	1.578212
2.736717	0.1	1.574874
2.738383	0.1	1.572609
2.740050	0.1	1.573086
2.741717	0.1	1.576901
2.743383	0.1	1.583278
2.745050	0.1	1.590312
2.746717	0.1	1.596630
2.748383	0.1	1.602829
2.750050	0.1	1.609922
2.751717	0.1	1.617909
2.753383	0.1	1.625836
2.755050	0.1	1.633048
2.756717	0.1	1.639307
2.758383	0.1	1.644135
2.760050	0.1	1.647115
2.761717	0.1	1.648545
2.763383	0.1	1.649320
2.765050	0.1	1.650691
2.766717	0.1	1.653612
2.768383	0.1	1.658499
2.770050	0.1	1.664221
2.771717	0.1	1.669347
2.773383	0.1	1.673937
2.775050	0.1	1.679719
2.776717	0.1	1.688480
2.778383	0.1	1.699448
2.780050	0.1	1.709342
2.781717	0.1	1.715541
2.783383	0.1	1.718044
2.785050	0.1	1.718462
2.786717	0.1	1.718700
2.788383	0.1	1.719654
2.790050	0.1	1.721799
2.791717	0.1	1.725435
2.793383	0.1	1.730323
2.795050	0.1	1.736224
2.796717	0.1	1.742542
2.798383	0.1	1.748622
2.800050	0.1	1.753748
2.801717	0.1	1.757324
2.803383	0.1	1.759529
2.805050	0.1	1.760900
2.806717	0.1	1.762211
2.808383	0.1	1.764238
2.810050	0.1	1.767039
2.811717	0.1	1.770318
2.813383	0.1	1.774132
2.815050	0.1	1.778901
2.816717	0.1	1.785219
2.818383	0.1	1.792789
2.820050	0.1	1.800299
2.821717	0.1	1.806080
2.823383	0.1	1.809239
2.825050	0.1	1.810253
2.826717	0.1	1.809836
2.828383	0.1	1.808763
2.830050	0.1	1.807749
2.831717	0.1	1.807511
2.833383	0.1	1.808584
2.835050	0.1	1.810372
2.836717	0.1	1.812399
2.838383	0.1	1.815617
2.840050	0.1	1.820624
2.841717	0.1	1.826406
2.843383	0.1	1.831174
2.845050	0.1	1.834035
2.846717	0.1	1.835823
2.848383	0.1	1.838088
2.850050	0.1	1.841724
2.851717	0.1	1.845777
2.853383	0.1	1.848877
2.855050	0.1	1.850486
2.856717	0.1	1.851142
2.858383	0.1	1.852512
2.860050	0.1	1.855195
2.861717	0.1	1.857877
2.863383	0.1	1.858652
2.865050	0.1	1.857817
2.866717	0.1	1.857400
2.868383	0.1	1.858652
2.870050	0.1	1.860738
2.871717	0.1	1.862228
2.873383	0.1	1.862884
2.875050	0.1	1.863301
2.876717	0.1	1.864314
2.878383	0.1	1.865447
2.880050	0.1	1.865745
2.881717	0.1	1.865327
2.883383	0.1	1.865387
2.885050	0.1	1.866222
2.886717	0.1	1.867533
2.888383	0.1	1.868487
2.890050	0.1	1.868367
2.891717	0.1	1.867712
2.893383	0.1	1.867771
2.895050	0.1	1.869142
2.896717	0.1	1.871824
2.898383	0.1	1.875341
2.900050	0.1	1.879633
2.901717	0.1	1.884937
2.903383	0.1	1.890481
2.905050	0.1	1.894236
2.906717	0.1	1.894713
2.908383	0.1	1.891434
2.910050	0.1	1.885712
2.911717	0.1	1.880407
2.913383	0.1	1.877964
2.915050	0.1	1.878917
2.916717	0.1	1.882196
2.918383	0.1	1.886249
2.920050	0.1	1.890123
2.921717	0.1	1.893282
2.923383	0.1	1.896083
2.925050	0.1	1.898468
2.926717	0.1	1.899481
2.928383	0.1	1.897395
2.930050	0.1	1.891971
2.931717	0.1	1.884878
2.933383	0.1	1.878202
2.935050	0.1	1.872480
2.936717	0.1	1.867414
2.938383	0.1	1.862884
2.940050	0.1	1.859605
2.941717	0.1	1.858592
2.943383	0.1	1.860142
2.945050	0.1	1.863003
2.946717	0.1	1.865268
2.948383	0.1	1.865745
2.950050	0.1	1.864612
2.951717	0.1	1.862288
2.953383	0.1	1.858831
2.955050	0.1	1.854301
2.956717	0.1	1.848996
2.958383	0.1	1.843870
2.960050	0.1	1.840115
2.961717	0.1	1.838684
2.963383	0.1	1.839161
2.965050	0.1	1.840294
2.966717	0.1	1.841009
2.968383	0.1	1.840770
2.970050	0.1	1.839995
2.971717	0.1	1.839817
2.973383	0.1	1.841188
2.975050	0.1	1.844049
2.976717	0.1	1.847029
2.978383	0.1	1.848400
2.980050	0.1	1.846969
2.981717	0.1	1.842618
2.983383	0.1	1.836002
2.985050	0.1	1.828373
2.986717	0.1	1.821518
2.988383	0.1	1.816511
2.990050	0.1	1.813233
2.991717	0.1	1.810968
2.993383	0.1	1.809359
2.995050	0.1	1.808405
2.996717	0.1	1.807571
2.998383	0.1	1.806021
3.000050	0.1	1.803577
3.001717	0.1	1.800239
3.003383	0.1	1.796424
3.005050	0.1	1.793027
3.006717	0.1	1.790702
3.008383	0.1	1.789928
3.010050	0.1	1.790762
3.011717	0.1	1.792669
3.013383	0.1	1.794160
3.015050	0.1	1.794100
3.016717	0.1	1.792312
3.018383	0.1	1.789510
3.020050	0.1	1.786351
3.021717	0.1	1.783669
3.023383	0.1	1.781762
3.025050	0.1	1.780033
3.026717	0.1	1.777709
3.028383	0.1	1.774252
3.030050	0.1	1.769483
3.031717	0.1	1.764000
3.033383	0.1	1.759291
3.035050	0.1	1.757145
3.036717	0.1	1.757622
3.038383	0.1	1.758933
3.040050	0.1	1.758576
3.041717	0.1	1.755774
3.043383	0.1	1.751781
3.045050	0.1	1.748324
3.046717	0.1	1.745582
3.048383	0.1	1.742423
3.050050	0.1	1.737654
3.051717	0.1	1.730561
3.053383	0.1	1.722097
3.055050	0.1	1.714647
3.056717	0.1	1.709998
3.058383	0.1	1.707852
3.060050	0.1	1.706958
3.061717	0.1	1.706421
3.063383	0.1	1.705647
3.065050	0.1	1.704514
3.066717	0.1	1.703024
3.068383	0.1	1.700521
3.070050	0.1	1.695693
3.071717	0.1	1.688004
3.073383	0.1	1.678348
3.075050	0.1	1.669228
3.076717	0.1	1.662731
3.078383	0.1	1.658559
3.080050	0.1	1.654923
3.081717	0.1	1.650989
3.083383	0.1	1.647294
3.085050	0.1	1.644075
3.086717	0.1	1.641035
3.088383	0.1	1.637995
3.090050	0.1	1.634300
3.091717	0.1	1.629233
3.093383	0.1	1.622975
3.095050	0.1	1.616955
3.096717	0.1	1.612485
3.098383	0.1	1.609564
3.100050	0.1	1.607537
3.101717	0.1	1.605988
3.103383	0.1	1.604140
3.105050	0.1	1.600742
3.106717	0.1	1.595080
3.108383	0.1	1.588166
3.110050	0.1	1.581848
3.111717	0.1	1.577318
3.113383	0.1	1.574874
3.115050	0.1	1.574159
3.116717	0.1	1.574040
3.118383	0.1	1.572907
3.120050	0.1	1.569569
3.121717	0.1	1.563728
3.123383	0.1	1.556277
3.125050	0.1	1.548946
3.126717	0.1	1.542509
3.128383	0.1	1.536965
3.130050	0.1	1.531899
3.131717	0.1	1.527429
3.133383	0.1	1.523793
3.135050	0.1	1.521051
3.136717	0.1	1.518965
3.138383	0.1	1.517236
3.140050	0.1	1.515150
3.141717	0.1	1.511335
3.143383	0.1	1.505315
3.145050	0.1	1.497686
3.146717	0.1	1.489580
3.148383	0.1	1.482070
3.150050	0.1	1.475334
3.151717	0.1	1.469195
3.153383	0.1	1.464069
3.155050	0.1	1.460672
3.156717	0.1	1.458883
3.158383	0.1	1.457512
3.160050	0.1	1.454830
3.161717	0.1	1.449585
3.163383	0.1	1.442552
3.165050	0.1	1.435340
3.166717	0.1	1.428485
3.168383	0.1	1.421750
3.170050	0.1	1.414776
3.171717	0.1	1.407623
3.173383	0.1	1.400232
3.175050	0.1	1.393020
3.176717	0.1	1.386762
3.178383	0.1	1.381874
3.180050	0.1	1.378536
3.181717	0.1	1.376331
3.183383	0.1	1.374245
3.185050	0.1	1.370907
3.186717	0.1	1.365364
3.188383	0.1	1.357615
3.190050	0.1	1.348376
3.191717	0.1	1.339018
3.193383	0.1	1.330733
3.195050	0.1	1.324058
3.196717	0.1	1.318932
3.198383	0.1	1.314163
3.200050	0.1	1.308560
3.201717	0.1	1.301825
3.203383	0.1	1.294673
3.205050	0.1	1.287758
3.206717	0.1	1.281798
3.208383	0.1	1.277268
3.210050	0.1	1.274169
3.211717	0.1	1.271069
3.213383	0.1	1.265585
3.215050	0.1	1.256883
3.216717	0.1	1.246393
3.218383	0.1	1.236677
3.220050	0.1	1.228690
3.221717	0.1	1.221776
3.223383	0.1	1.214922
3.225050	0.1	1.207054
3.226717	0.1	1.197994
3.228383	0.1	1.188576
3.230050	0.1	1.180887
3.231717	0.1	1.176536
3.233383	0.1	1.175165
3.235050	0.1	1.174569
3.236717	0.1	1.173377
3.238383	0.1	1.171708
3.240050	0.1	1.170099
3.241717	0.1	1.167893
3.243383	0.1	1.163781
3.245050	0.1	1.157165
3.246717	0.1	1.148999
3.248383	0.1	1.140952
3.250050	0.1	1.134515
3.251717	0.1	1.129747
3.253383	0.1	1.125693
3.255050	0.1	1.120746
3.256717	0.1	1.114249
3.258383	0.1	1.106739
3.260050	0.1	1.099289
3.261717	0.1	1.092374
3.263383	0.1	1.085043
3.265050	0.1	1.075804
3.266717	0.1	1.064539
3.268383	0.1	1.052737
3.270050	0.1	1.042306
3.271717	0.1	1.034260
3.273383	0.1	1.028478
3.275050	0.1	1.024425
3.276717	0.1	1.020908
3.278383	0.1	1.016736
3.280050	0.1	1.010954
3.281717	0.1	1.003027
3.283383	0.1	0.993133
3.285050	0.1	0.982821
3.286717	0.1	0.974178
3.288383	0.1	0.968576
3.290050	0.1	0.965655
3.291717	0.1	0.963569
3.293383	0.1	0.959933
3.295050	0.1	0.953376
3.296717	0.1	0.944853
3.298383	0.1	0.936806
3.300050	0.1	0.930727
3.301717	0.1	0.926077
3.303383	0.1	0.920832
3.305050	0.1	0.914097
3.306717	0.1	0.906467
3.308383	0.1	0.898659
3.310050	0.1	0.890791
3.311717	0.1	0.882506
3.313383	0.1	0.873387
3.315050	0.1	0.863910
3.316717	0.1	0.855088
3.318383	0.1	0.847995
3.320050	0.1	0.842750
3.321717	0.1	0.838578
3.323383	0.1	0.834823
3.325050	0.1	0.831127
3.326717	0.1	0.827253
3.328383	0.1	0.822306
3.330050	0.1	0.815690
3.331717	0.1	0.807881
3.333383	0.1	0.800073
3.335050	0.1	0.793576
3.336717	0.1	0.788927
3.338383	0.1	0.785410
3.340050	0.1	0.781417
3.341717	0.1	0.775516
3.343383	0.1	0.768065
3.345050	0.1	0.760913
3.346717	0.1	0.755131
3.348383	0.1	0.749767
3.350050	0.1	0.743449
3.351717	0.1	0.736237
3.353383	0.1	0.729382
3.355050	0.1	0.723541
3.356717	0.1	0.718653
3.358383	0.1	0.713766
3.360050	0.1	0.708163
3.361717	0.1	0.702262
3.363383	0.1	0.697851
3.365050	0.1	0.695646
3.366717	0.1	0.694454
3.368383	0.1	0.693202
3.370050	0.1	0.691056
3.371717	0.1	0.687182
3.373383	0.1	0.681460
3.375050	0.1	0.674546
3.376717	0.1	0.666738
3.378383	0.1	0.658155
3.380050	0.1	0.649214
3.381717	0.1	0.641167
3.383383	0.1	0.635326
3.385050	0.1	0.631988
3.386717	0.1	0.630200
3.388383	0.1	0.628650
3.390050	0.1	0.626743
3.391717	0.1	0.624239
3.393383	0.1	0.620961
3.395050	0.1	0.617027
3.396717	0.1	0.612617
3.398383	0.1	0.608087
3.400050	0.1	0.603676
3.401717	0.1	0.599682
3.403383	0.1	0.596166
3.405050	0.1	0.592589
3.406717	0.1	0.588775
3.408383	0.1	0.584483
3.410050	0.1	0.579715
3.411717	0.1	0.575006
3.413383	0.1	0.571847
3.415050	0.1	0.571251
3.416717	0.1	0.572622
3.418383	0.1	0.573099
3.420050	0.1	0.569880
3.421717	0.1	0.562966
3.423383	0.1	0.554264
3.425050	0.1	0.546098
3.426717	0.1	0.539601
3.428383	0.1	0.534594
3.430050	0.1	0.530362
3.431717	0.1	0.526726
3.433383	0.1	0.524640
3.435050	0.1	0.524879
3.436717	0.1	0.527084
3.438383	0.1	0.529110
3.440050	0.1	0.527859
3.441717	0.1	0.521600
3.443383	0.1	0.511885
3.445050	0.1	0.502467
3.446717	0.1	0.496507
3.448383	0.1	0.494480
3.450050	0.1	0.495851
3.451717	0.1	0.499249
3.453383	0.1	0.502646
3.455050	0.1	0.504494
3.456717	0.1	0.504613
3.458383	0.1	0.503719
3.460050	0.1	0.502706
3.461717	0.1	0.502765
3.463383	0.1	0.505149
3.465050	0.1	0.510991
3.466717	0.1	0.520527
3.468383	0.1	0.532866
3.470050	0.1	0.546694
3.471717	0.1	0.561178
3.473383	0.1	0.575483
3.475050	0.1	0.588775
3.476717	0.1	0.600517
3.478383	0.1	0.610411
3.480050	0.1	0.618756
3.481717	0.1	0.625730
3.483383	0.1	0.631213
3.485050	0.1	0.634730
3.486717	0.1	0.635862
3.488383	0.1	0.633955
3.490050	0.1	0.628293
3.491717	0.1	0.618815
3.493383	0.1	0.607371
3.495050	0.1	0.596643
3.496717	0.1	0.588000
3.498383	0.1	0.581205
3.500050	0.1	0.575781
3.501717	0.1	0.571013
3.503383	0.1	0.566959
3.505050	0.1	0.564516
3.506717	0.1	0.564694
3.508383	0.1	0.568748
3.510050	0.1	0.577807
3.511717	0.1	0.591576
3.513383	0.1	0.607967
3.515050	0.1	0.624597
3.516717	0.1	0.639916
3.518383	0.1	0.653148
3.520050	0.1	0.664413
3.521717	0.1	0.674069
3.523383	0.1	0.682712
3.525050	0.1	0.690699
3.526717	0.1	0.698328
3.528383	0.1	0.705719
3.530050	0.1	0.712216
3.531717	0.1	0.717044
3.533383	0.1	0.720203
3.535050	0.1	0.722706
3.536717	0.1	0.726104
3.538383	0.1	0.730574
3.540050	0.1	0.735045
3.541717	0.1	0.738442
3.543383	0.1	0.740349
3.545050	0.1	0.740767
3.546717	0.1	0.739753
3.548383	0.1	0.737250
3.550050	0.1	0.733972
3.551717	0.1	0.731111
3.553383	0.1	0.730395
3.555050	0.1	0.732124
3.556717	0.1	0.734746
3.558383	0.1	0.735819
3.560050	0.1	0.735104
3.561717	0.1	0.734746
3.563383	0.1	0.736535
3.565050	0.1	0.740290
3.566717	0.1	0.744164
3.568383	0.1	0.746071
3.570050	0.1	0.744879
3.571717	0.1	0.741422
3.573383	0.1	0.738025
3.575050	0.1	0.737071
3.576717	0.1	0.739396
3.578383	0.1	0.743270
3.580050	0.1	0.745833
3.581717	0.1	0.745118
3.583383	0.1	0.740886
3.585050	0.1	0.734389
3.586717	0.1	0.727713
3.588383	0.1	0.722885
3.590050	0.1	0.720620
3.591717	0.1	0.720501
3.593383	0.1	0.721276
3.595050	0.1	0.721633
3.596717	0.1	0.720799
3.598383	0.1	0.719607
3.600050	0.1	0.719726
3.601717	0.1	0.720978
3.603383	0.1	0.721157
3.605050	0.1	0.719190
3.606717	0.1	0.716507
3.608383	0.1	0.714839
3.610050	0.1	0.714243
3.611717	0.1	0.713229
3.613383	0.1	0.711203
3.615050	0.1	0.708640
3.616717	0.1	0.706255
3.618383	0.1	0.703931
3.620050	0.1	0.701010
3.621717	0.1	0.697434
3.623383	0.1	0.694335
3.625050	0.1	0.693381
3.626717	0.1	0.694811
3.628383	0.1	0.696898
3.630050	0.1	0.697732
3.631717	0.1	0.697136
3.633383	0.1	0.696063
3.635050	0.1	0.695229
3.636717	0.1	0.694275
3.638383	0.1	0.692546
3.640050	0.1	0.690579
3.641717	0.1	0.688970
3.643383	0.1	0.687361
3.645050	0.1	0.684679
3.646717	0.1	0.680864
3.648383	0.1	0.676930
3.650050	0.1	0.673771
3.651717	0.1	0.671804
3.653383	0.1	0.670612
3.655050	0.1	0.670016
3.656717	0.1	0.669718
3.658383	0.1	0.669301
3.660050	0.1	0.668526
3.661717	0.1	0.667512
3.663383	0.1	0.665784
3.665050	0.1	0.662506
3.666717	0.1	0.657439
3.668383	0.1	0.651658
3.670050	0.1	0.646651
3.671717	0.1	0.643253
3.673383	0.1	0.641823
3.675050	0.1	0.642180
3.676717	0.1	0.643015
3.678383	0.1	0.643015
3.680050	0.1	0.641942
3.681717	0.1	0.640810
3.683383	0.1	0.640512
3.685050	0.1	0.640571
3.686717	0.1	0.639916
3.688383	0.1	0.638068
3.690050	0.1	0.635505
3.691717	0.1	0.633061
3.693383	0.1	0.631154
3.695050	0.1	0.629365
3.696717	0.1	0.627399
3.698383	0.1	0.625849
3.700050	0.1	0.625670
3.701717	0.1	0.627160
3.703383	0.1	0.629842
3.705050	0.1	0.633240
3.706717	0.1	0.636756
3.708383	0.1	0.639916
3.710050	0.1	0.641763
3.711717	0.1	0.641048
3.713383	0.1	0.637412
3.715050	0.1	0.631571
3.716717	0.1	0.625432
3.718383	0.1	0.621200
3.720050	0.1	0.619829
3.721717	0.1	0.621200
3.723383	0.1	0.624538
3.725050	0.1	0.628471
3.726717	0.1	0.630975
3.728383	0.1	0.630140
3.730050	0.1	0.625312
3.731717	0.1	0.618219
3.733383	0.1	0.611723
3.735050	0.1	0.607610
3.736717	0.1	0.605822
3.738383	0.1	0.605166
3.740050	0.1	0.604510
3.741717	0.1	0.603080
3.743383	0.1	0.601292
3.745050	0.1	0.599980
3.746717	0.1	0.599265
3.748383	0.1	0.598788
3.750050	0.1	0.598311
3.751717	0.1	0.598133
3.753383	0.1	0.598371
3.755050	0.1	0.599265
3.756717	0.1	0.600517
3.758383	0.1	0.601709
3.760050	0.1	0.602663
3.761717	0.1	0.603259
3.763383	0.1	0.602901
3.765050	0.1	0.601053
3.766717	0.1	0.598013
3.768383	0.1	0.594616
3.770050	0.1	0.591874
3.771717	0.1	0.590742
3.773383	0.1	0.592113
3.775050	0.1	0.595450
3.776717	0.1	0.598252
3.778383	0.1	0.597835
3.780050	0.1	0.593662
3.781717	0.1	0.588059
3.783383	0.1	0.583470
3.785050	0.1	0.580907
3.786717	0.1	0.580132
3.788383	0.1	0.580251
3.790050	0.1	0.580192
3.791717	0.1	0.579417
3.793383	0.1	0.577569
3.795050	0.1	0.574470
3.796717	0.1	0.570774
3.798383	0.1	0.567675
3.800050	0.1	0.566006
3.801717	0.1	0.565052
3.803383	0.1	0.563324
3.805050	0.1	0.559807
3.806717	0.1	0.554979
3.808383	0.1	0.550330
3.810050	0.1	0.547707
3.811717	0.1	0.547528
3.813383	0.1	0.548840
3.815050	0.1	0.549912
3.816717	0.1	0.550389
3.818383	0.1	0.550449
3.820050	0.1	0.549912
3.821717	0.1	0.548244
3.823383	0.1	0.545263
3.825050	0.1	0.541329
3.826717	0.1	0.537097
3.828383	0.1	0.532806
3.830050	0.1	0.528574
3.831717	0.1	0.524282
3.833383	0.1	0.520349
3.835050	0.1	0.517309
3.836717	0.1	0.515461
3.838383	0.1	0.514150
3.840050	0.1	0.512540
3.841717	0.1	0.510931
3.843383	0.1	0.510633
3.845050	0.1	0.512302
3.846717	0.1	0.515521
3.848383	0.1	0.519097
3.850050	0.1	0.521779
3.851717	0.1	0.523090
3.853383	0.1	0.522435
3.855050	0.1	0.519455
3.856717	0.1	0.514209
3.858383	0.1	0.507712
3.860050	0.1	0.501096
3.861717	0.1	0.494540
3.863383	0.1	0.488043
3.865050	0.1	0.481725
3.866717	0.1	0.476301
3.868383	0.1	0.472605
3.870050	0.1	0.471532
3.871717	0.1	0.473559
3.873383	0.1	0.478029
3.875050	0.1	0.483573
3.876717	0.1	0.488043
3.878383	0.1	0.489414
3.880050	0.1	0.487268
3.881717	0.1	0.483632
3.883383	0.1	0.480413
3.885050	0.1	0.478506
3.886717	0.1	0.478089
3.888383	0.1	0.478089
3.890050	0.1	0.476956
3.891717	0.1	0.473380
3.893383	0.1	0.467896
3.895050	0.1	0.462592
3.896717	0.1	0.459194
3.898383	0.1	0.457764
3.900050	0.1	0.457406
3.901717	0.1	0.456572
3.903383	0.1	0.454187
3.905050	0.1	0.450015
3.906717	0.1	0.445187
3.908383	0.1	0.441432
3.910050	0.1	0.439644
3.911717	0.1	0.440180
3.913383	0.1	0.442445
3.915050	0.1	0.445485
3.916717	0.1	0.447810
3.918383	0.1	0.448108
3.920050	0.1	0.446439
3.921717	0.1	0.444174
3.923383	0.1	0.442624
3.925050	0.1	0.442326
3.926717	0.1	0.442624
3.928383	0.1	0.442207
3.930050	0.1	0.439823
3.931717	0.1	0.435114
3.933383	0.1	0.429213
3.935050	0.1	0.424385
3.936717	0.1	0.422359
3.938383	0.1	0.422120
3.940050	0.1	0.420928
3.941717	0.1	0.417173
3.943383	0.1	0.411630
3.945050	0.1	0.405967
3.946717	0.1	0.401557
3.948383	0.1	0.398934
3.950050	0.1	0.397980
3.951717	0.1	0.398278
3.953383	0.1	0.399351
3.955050	0.1	0.400245
3.956717	0.1	0.399768
3.958383	0.1	0.397384
3.960050	0.1	0.393510
3.961717	0.1	0.389636
3.963383	0.1	0.387132
3.965050	0.1	0.386417
3.966717	0.1	0.386357
3.968383	0.1	0.385821
3.970050	0.1	0.384688
3.971717	0.1	0.383616
3.973383	0.1	0.383258
3.975050	0.1	0.383437
3.976717	0.1	0.383198
3.978383	0.1	0.382006
3.980050	0.1	0.379384
3.981717	0.1	0.375450
3.983383	0.1	0.371099
3.985050	0.1	0.367463
3.986717	0.1	0.365138
3.988383	0.1	0.364065
3.990050	0.1	0.363946
3.991717	0.1	0.364065
3.993383	0.1	0.363410
3.995050	0.1	0.361443
3.996717	0.1	0.358641
3.998383	0.1	0.356019
4.000050	0.1	0.354171
4.001717	0.1	0.353038
4.003383	0.1	0.351965
4.005050	0.1	0.351191
4.006717	0.1	0.351846
4.008383	0.1	0.354290
4.010050	0.1	0.357449
4.011717	0.1	0.360310
4.013383	0.1	0.362515
4.015050	0.1	0.363529
4.016717	0.1	0.362396
4.018383	0.1	0.358641
4.020050	0.1	0.352263
4.021717	0.1	0.344038
4.023383	0.1	0.336230
4.025050	0.1	0.331223
4.026717	0.1	0.329375
4.028383	0.1	0.329137
4.030050	0.1	0.329316
4.031717	0.1	0.329256
4.033383	0.1	0.328481
4.035050	0.1	0.326157
4.036717	0.1	0.322223
4.038383	0.1	0.317574
4.040050	0.1	0.313520
4.041717	0.1	0.310302
4.043383	0.1	0.307620
4.045050	0.1	0.305474
4.046717	0.1	0.304043
4.048383	0.1	0.303209
4.050050	0.1	0.302970
4.051717	0.1	0.303447
4.053383	0.1	0.303924
4.055050	0.1	0.303566
4.056717	0.1	0.302374
4.058383	0.1	0.300825
4.060050	0.1	0.298977
4.061717	0.1	0.296474
4.063383	0.1	0.293076
4.065050	0.1	0.289321
4.066717	0.1	0.286222
4.068383	0.1	0.284910
4.070050	0.1	0.286043
4.071717	0.1	0.288963
4.073383	0.1	0.291705
4.075050	0.1	0.292242
4.076717	0.1	0.289500
4.078383	0.1	0.284493
4.080050	0.1	0.278771
4.081717	0.1	0.273228
4.083383	0.1	0.268281
4.085050	0.1	0.264585
4.086717	0.1	0.263155
4.088383	0.1	0.264466
4.090050	0.1	0.267863
4.091717	0.1	0.272155
4.093383	0.1	0.275612
4.095050	0.1	0.276804
4.096717	0.1	0.275791
4.098383	0.1	0.273883
4.100050	0.1	0.271916
4.101717	0.1	0.269532
4.103383	0.1	0.266910
4.105050	0.1	0.264645
4.106717	0.1	0.262856
4.108383	0.1	0.261426
4.110050	0.1	0.261009
4.111717	0.1	0.262260
4.113383	0.1	0.264943
4.115050	0.1	0.267923
4.116717	0.1	0.269890
4.118383	0.1	0.269771
4.120050	0.1	0.267208
4.121717	0.1	0.262201
4.123383	0.1	0.255764
4.125050	0.1	0.249922
4.126717	0.1	0.246882
4.128383	0.1	0.247598
4.130050	0.1	0.250638
4.131717	0.1	0.253201
4.133383	0.1	0.252545
4.135050	0.1	0.248015
4.136717	0.1	0.241697
4.138383	0.1	0.236154
4.140050	0.1	0.232756
4.141717	0.1	0.231147
4.143383	0.1	0.230134
4.145050	0.1	0.229478
4.146717	0.1	0.229299
4.148383	0.1	0.229180
4.150050	0.1	0.227869
4.151717	0.1	0.224710
4.153383	0.1	0.220120
4.155050	0.1	0.216007
4.156717	0.1	0.214338
4.158383	0.1	0.215769
4.160050	0.1	0.218928
4.161717	0.1	0.221252
4.163383	0.1	0.221014
4.165050	0.1	0.217974
4.166717	0.1	0.213146
4.168383	0.1	0.208199
4.170050	0.1	0.204682
4.171717	0.1	0.203848
4.173383	0.1	0.205874
4.175050	0.1	0.209510
4.176717	0.1	0.212789
4.178383	0.1	0.214279
4.180050	0.1	0.213742
4.181717	0.1	0.212312
4.183383	0.1	0.211000
4.185050	0.1	0.209689
4.186717	0.1	0.208199
4.188383	0.1	0.207007
4.190050	0.1	0.206172
4.191717	0.1	0.205219
4.193383	0.1	0.204265
4.195050	0.1	0.203192
4.196717	0.1	0.201762
4.198383	0.1	0.199795
4.200050	0.1	0.197709
4.201717	0.1	0.195861
4.203383	0.1	0.194967
4.205050	0.1	0.195384
4.206717	0.1	0.196815
4.208383	0.1	0.197947
4.210050	0.1	0.197828
4.211717	0.1	0.196517
4.213383	0.1	0.194550
4.215050	0.1	0.192821
4.216717	0.1	0.192106
4.218383	0.1	0.191927
4.220050	0.1	0.190854
4.221717	0.1	0.188530
4.223383	0.1	0.185549
4.225050	0.1	0.182509
4.226717	0.1	0.179172
4.228383	0.1	0.175834
4.230050	0.1	0.173688
4.231717	0.1	0.173748
4.233383	0.1	0.175357
4.235050	0.1	0.176549
4.236717	0.1	0.175476
4.238383	0.1	0.171959
4.240050	0.1	0.167549
4.241717	0.1	0.163734
4.243383	0.1	0.160813
4.245050	0.1	0.159085
4.246717	0.1	0.159144
4.248383	0.1	0.161767
4.250050	0.1	0.166476
4.251717	0.1	0.171185
4.253383	0.1	0.173748
4.255050	0.1	0.173748
4.256717	0.1	0.171483
4.258383	0.1	0.167608
4.260050	0.1	0.163734
4.261717	0.1	0.161469
4.263383	0.1	0.160873
4.265050	0.1	0.160337
4.266717	0.1	0.158787
4.268383	0.1	0.156641
4.270050	0.1	0.154316
4.271717	0.1	0.151694
4.273383	0.1	0.149071
4.275050	0.1	0.147164
4.276717	0.1	0.146806
4.278383	0.1	0.148177
4.280050	0.1	0.150740
4.281717	0.1	0.153601
4.283383	0.1	0.156283
4.285050	0.1	0.158131
4.286717	0.1	0.158846
4.288383	0.1	0.158370
4.290050	0.1	0.156999
4.291717	0.1	0.154853
4.293383	0.1	0.152290
4.295050	0.1	0.149667
4.296717	0.1	0.147581
4.298383	0.1	0.146627
4.300050	0.1	0.147104
4.301717	0.1	0.148892
4.303383	0.1	0.151992
4.305050	0.1	0.156105
4.306717	0.1	0.160635
4.308383	0.1	0.164151
4.310050	0.1	0.164866
4.311717	0.1	0.162125
4.313383	0.1	0.156760
4.315050	0.1	0.150979
4.316717	0.1	0.147164
4.318383	0.1	0.146210
4.320050	0.1	0.147820
4.321717	0.1	0.151455
4.323383	0.1	0.155449
4.325050	0.1	0.157833
4.326717	0.1	0.157535
4.328383	0.1	0.155211
4.330050	0.1	0.152588
4.331717	0.1	0.150919
4.333383	0.1	0.150263
4.335050	0.1	0.150204
4.336717	0.1	0.150561
4.338383	0.1	0.151217
4.340050	0.1	0.152051
4.341717	0.1	0.152707
4.343383	0.1	0.152826
4.345050	0.1	0.152230
4.346717	0.1	0.151515
4.348383	0.1	0.151455
4.350050	0.1	0.152230
4.351717	0.1	0.153422
4.353383	0.1	0.154436
4.355050	0.1	0.154972
4.356717	0.1	0.155091
4.358383	0.1	0.155449
4.360050	0.1	0.156343
4.361717	0.1	0.157535
4.363383	0.1	0.158370
4.365050	0.1	0.158727
4.366717	0.1	0.158966
4.368383	0.1	0.160038
4.370050	0.1	0.162661
4.371717	0.1	0.166476
4.373383	0.1	0.169992
4.375050	0.1	0.171661
4.376717	0.1	0.171483
4.378383	0.1	0.170589
4.380050	0.1	0.170112
4.381717	0.1	0.170946
4.383383	0.1	0.173330
4.385050	0.1	0.177026
4.386717	0.1	0.181437
4.388383	0.1	0.185728
4.390050	0.1	0.189364
4.391717	0.1	0.192165
4.393383	0.1	0.194311
4.395050	0.1	0.196219
4.396717	0.1	0.198066
4.398383	0.1	0.199676
4.400050	0.1	0.201345
4.401717	0.1	0.204027
4.403383	0.1	0.208855
4.405050	0.1	0.216246
4.406717	0.1	0.225127
4.408383	0.1	0.234246
4.410050	0.1	0.242770
4.411717	0.1	0.249743
4.413383	0.1	0.254095
4.415050	0.1	0.255585
4.416717	0.1	0.255227
4.418383	0.1	0.254571
4.420050	0.1	0.255406
4.421717	0.1	0.258863
4.423383	0.1	0.264466
4.425050	0.1	0.269711
4.426717	0.1	0.272334
4.428383	0.1	0.271738
4.430050	0.1	0.269771
4.431717	0.1	0.269055
4.433383	0.1	0.271022
4.435050	0.1	0.275075
4.436717	0.1	0.280082
4.438383	0.1	0.285566
4.440050	0.1	0.291228
4.441717	0.1	0.296116
4.443383	0.1	0.299454
4.445050	0.1	0.301421
4.446717	0.1	0.303090
4.448383	0.1	0.305235
4.450050	0.1	0.307083
4.451717	0.1	0.307739
4.453383	0.1	0.306845
4.455050	0.1	0.305057
4.456717	0.1	0.303686
4.458383	0.1	0.303805
4.460050	0.1	0.305474
4.461717	0.1	0.308156
4.463383	0.1	0.311494
4.465050	0.1	0.315249
4.466717	0.1	0.319004
4.468383	0.1	0.322878
4.470050	0.1	0.326812
4.471717	0.1	0.329793
4.473383	0.1	0.330091
4.475050	0.1	0.326812
4.476717	0.1	0.321031
4.478383	0.1	0.314772
4.480050	0.1	0.310421
4.481717	0.1	0.308990
4.483383	0.1	0.309706
4.485050	0.1	0.310957
4.486717	0.1	0.311196
4.488383	0.1	0.309527
4.490050	0.1	0.306249
4.491717	0.1	0.302613
4.493383	0.1	0.299871
4.495050	0.1	0.298798
4.496717	0.1	0.299096
4.498383	0.1	0.299871
4.500050	0.1	0.300646
4.501717	0.1	0.301421
4.503383	0.1	0.301957
4.505050	0.1	0.302255
4.506717	0.1	0.302136
4.508383	0.1	0.301719
4.510050	0.1	0.301361
4.511717	0.1	0.300705
4.513383	0.1	0.298798
4.515050	0.1	0.295222
4.516717	0.1	0.291169
4.518383	0.1	0.288129
4.520050	0.1	0.286341
4.521717	0.1	0.285625
4.523383	0.1	0.285387
4.525050	0.1	0.284553
4.526717	0.1	0.281870
4.528383	0.1	0.277221
4.530050	0.1	0.272155
4.531717	0.1	0.267923
4.533383	0.1	0.264764
4.535050	0.1	0.262737
4.536717	0.1	0.262082
4.538383	0.1	0.262916
4.540050	0.1	0.264943
4.541717	0.1	0.267744
4.543383	0.1	0.270784
4.545050	0.1	0.273347
4.546717	0.1	0.274718
4.548383	0.1	0.275254
4.550050	0.1	0.275671
4.551717	0.1	0.276029
4.553383	0.1	0.275314
4.555050	0.1	0.272989
4.556717	0.1	0.270247
4.558383	0.1	0.268221
4.560050	0.1	0.267327
4.561717	0.1	0.267625
4.563383	0.1	0.268936
4.565050	0.1	0.271201
4.566717	0.1	0.273824
4.568383	0.1	0.275493
4.570050	0.1	0.275373
4.571717	0.1	0.273824
4.573383	0.1	0.272095
4.575050	0.1	0.270605
4.576717	0.1	0.268996
4.578383	0.1	0.267088
4.580050	0.1	0.264406
4.581717	0.1	0.260532
4.583383	0.1	0.256181
4.585050	0.1	0.253260
4.586717	0.1	0.253081
4.588383	0.1	0.255048
4.590050	0.1	0.257492
4.591717	0.1	0.259221
4.593383	0.1	0.260115
4.595050	0.1	0.259697
4.596717	0.1	0.257134
4.598383	0.1	0.251949
4.600050	0.1	0.245273
4.601717	0.1	0.239372
4.603383	0.1	0.236392
4.605050	0.1	0.237048
4.606717	0.1	0.240862
4.608383	0.1	0.246406
4.610050	0.1	0.251949
4.611717	0.1	0.255704
4.613383	0.1	0.256717
4.615050	0.1	0.255048
4.616717	0.1	0.251710
4.618383	0.1	0.248253
4.620050	0.1	0.245869
4.621717	0.1	0.244737
4.623383	0.1	0.243664
4.625050	0.1	0.241578
4.626717	0.1	0.238597
4.628383	0.1	0.236034
4.630050	0.1	0.235319
4.631717	0.1	0.237227
4.633383	0.1	0.241101
4.635050	0.1	0.245571
4.636717	0.1	0.249505
4.638383	0.1	0.252128
4.640050	0.1	0.253081
4.641717	0.1	0.252724
4.643383	0.1	0.251293
4.645050	0.1	0.248909
4.646717	0.1	0.245869
4.648383	0.1	0.242651
4.650050	0.1	0.240445
4.651717	0.1	0.240505
4.653383	0.1	0.242710
4.655050	0.1	0.246108
4.656717	0.1	0.249505
4.658383	0.1	0.252187
4.660050	0.1	0.254154
4.661717	0.1	0.255346
4.663383	0.1	0.255823
4.665050	0.1	0.256360
4.666717	0.1	0.258207
4.668383	0.1	0.261545
4.670050	0.1	0.265121
4.671717	0.1	0.266790
4.673383	0.1	0.265718
4.675050	0.1	0.263155
4.676717	0.1	0.259817
4.678383	0.1	0.255764
4.680050	0.1	0.251174
4.681717	0.1	0.246763
4.683383	0.1	0.242889
4.685050	0.1	0.239372
4.686717	0.1	0.236273
4.688383	0.1	0.234306
4.690050	0.1	0.234842
4.691717	0.1	0.238955
4.693383	0.1	0.245512
4.695050	0.1	0.252426
4.696717	0.1	0.257552
4.698383	0.1	0.259757
4.700050	0.1	0.259280
4.701717	0.1	0.256956
4.703383	0.1	0.253201
4.705050	0.1	0.248492
4.706717	0.1	0.244141
4.708383	0.1	0.241697
4.710050	0.1	0.241637
4.711717	0.1	0.243187
4.713383	0.1	0.244856
4.715050	0.1	0.245392
4.716717	0.1	0.244737
4.718383	0.1	0.243783
4.720050	0.1	0.242949
4.721717	0.1	0.242591
4.723383	0.1	0.242770
4.725050	0.1	0.244081
4.726717	0.1	0.246942
4.728383	0.1	0.251055
4.730050	0.1	0.254810
4.731717	0.1	0.257373
4.733383	0.1	0.258803
4.735050	0.1	0.259757
4.736717	0.1	0.260115
4.738383	0.1	0.259101
4.740050	0.1	0.256240
4.741717	0.1	0.252247
4.743383	0.1	0.248909
4.745050	0.1	0.247896
4.746717	0.1	0.249445
4.748383	0.1	0.252366
4.750050	0.1	0.255167
4.751717	0.1	0.257432
4.753383	0.1	0.259638
4.755050	0.1	0.262201
4.756717	0.1	0.264168
4.758383	0.1	0.264227
4.760050	0.1	0.262976
4.761717	0.1	0.262260
4.763383	0.1	0.262558
4.765050	0.1	0.262558
4.766717	0.1	0.260890
4.768383	0.1	0.257850
4.770050	0.1	0.254571
4.771717	0.1	0.252068
4.773383	0.1	0.251234
4.775050	0.1	0.252366
4.776717	0.1	0.255287
4.778383	0.1	0.259817
4.780050	0.1	0.265479
4.781717	0.1	0.270844
4.783383	0.1	0.273645
4.785050	0.1	0.273108
4.786717	0.1	0.269890
4.788383	0.1	0.266075
4.790050	0.1	0.263751
4.791717	0.1	0.263631
4.793383	0.1	0.264525
4.795050	0.1	0.265181
4.796717	0.1	0.265002
4.798383	0.1	0.264049
4.800050	0.1	0.262618
4.801717	0.1	0.261188
4.803383	0.1	0.260592
4.805050	0.1	0.261962
4.806717	0.1	0.265241
4.808383	0.1	0.269115
4.810050	0.1	0.271738
4.811717	0.1	0.272334
4.813383	0.1	0.271916
4.815050	0.1	0.271916
4.816717	0.1	0.272930
4.818383	0.1	0.274599
4.820050	0.1	0.276089
4.821717	0.1	0.276685
4.823383	0.1	0.276446
4.825050	0.1	0.275433
4.826717	0.1	0.273168
4.828383	0.1	0.269353
4.830050	0.1	0.264585
4.831717	0.1	0.260174
4.833383	0.1	0.257075
4.835050	0.1	0.255764
4.836717	0.1	0.256240
4.838383	0.1	0.258565
4.840050	0.1	0.262618
4.841717	0.1	0.267684
4.843383	0.1	0.273168
4.845050	0.1	0.278473
4.846717	0.1	0.283122
4.848383	0.1	0.286222
4.850050	0.1	0.287414
4.851717	0.1	0.286877
4.853383	0.1	0.285149
4.855050	0.1	0.283182
4.856717	0.1	0.281453
4.858383	0.1	0.279963
4.860050	0.1	0.278652
4.861717	0.1	0.277817
4.863383	0.1	0.277638
4.865050	0.1	0.278115
4.866717	0.1	0.278831
4.868383	0.1	0.278950
4.870050	0.1	0.278115
4.871717	0.1	0.276446
4.873383	0.1	0.274897
4.875050	0.1	0.274360
4.876717	0.1	0.275612
4.878383	0.1	0.278473
4.880050	0.1	0.281572
4.881717	0.1	0.283718
4.883383	0.1	0.284433
4.885050	0.1	0.283718
4.886717	0.1	0.281870
4.888383	0.1	0.279367
4.890050	0.1	0.276864
4.891717	0.1	0.275016
4.893383	0.1	0.274062
4.895050	0.1	0.274360
4.896717	0.1	0.276566
4.898383	0.1	0.280619
4.900050	0.1	0.285685
4.901717	0.1	0.290632
4.903383	0.1	0.294209
4.905050	0.1	0.295460
4.906717	0.1	0.294805
4.908383	0.1	0.293553
4.910050	0.1	0.292242
4.911717	0.1	0.290811
4.913383	0.1	0.289381
4.915050	0.1	0.288665
4.916717	0.1	0.289261
4.918383	0.1	0.290811
4.920050	0.1	0.292361
4.921717	0.1	0.292599
4.923383	0.1	0.290751
4.925050	0.1	0.287175
4.926717	0.1	0.283420
4.928383	0.1	0.281632
4.930050	0.1	0.283003
4.931717	0.1	0.286937
4.933383	0.1	0.291348
4.935050	0.1	0.294507
4.936717	0.1	0.295699
4.938383	0.1	0.295818
4.940050	0.1	0.296474
4.941717	0.1	0.299037
4.943383	0.1	0.303388
4.945050	0.1	0.307918
4.946717	0.1	0.310600
4.948383	0.1	0.310779
4.950050	0.1	0.308871
4.951717	0.1	0.306249
4.953383	0.1	0.304639
4.955050	0.1	0.304699
4.956717	0.1	0.305653
4.958383	0.1	0.306070
4.960050	0.1	0.305057
4.961717	0.1	0.302851
4.963383	0.1	0.300169
4.965050	0.1	0.297666
4.966717	0.1	0.296175
4.968383	0.1	0.296593
4.970050	0.1	0.299275
4.971717	0.1	0.303328
4.973383	0.1	0.307620
4.975050	0.1	0.311852
4.976717	0.1	0.315666
4.978383	0.1	0.318646
4.980050	0.1	0.320733
4.981717	0.1	0.322461
4.983383	0.1	0.324786
4.985050	0.1	0.328422
4.986717	0.1	0.333250
4.988383	0.1	0.338078
4.990050	0.1	0.341296
4.991717	0.1	0.342309
4.993383	0.1	0.342071
4.995050	0.1	0.341952
4.996717	0.1	0.342608
4.998383	0.1	0.343919
5.000050	0.1	0.346124
5.001717	0.1	0.349462
5.003383	0.1	0.354350
5.005050	0.1	0.360370
5.006717	0.1	0.366867
5.008383	0.1	0.373185
5.010050	0.1	0.378907
5.011717	0.1	0.382960
5.013383	0.1	0.385225
5.015050	0.1	0.386775
5.016717	0.1	0.388682
5.018383	0.1	0.390887
5.020050	0.1	0.392973
5.021717	0.1	0.395179
5.023383	0.1	0.397801
5.025050	0.1	0.400484
5.026717	0.1	0.402868
5.028383	0.1	0.404477
5.030050	0.1	0.405073
5.031717	0.1	0.405073
5.033383	0.1	0.405610
5.035050	0.1	0.407696
5.036717	0.1	0.411451
5.038383	0.1	0.416160
5.040050	0.1	0.420690
5.041717	0.1	0.423789
5.043383	0.1	0.424564
5.045050	0.1	0.422895
5.046717	0.1	0.420034
5.048383	0.1	0.417829
5.050050	0.1	0.418007
5.051717	0.1	0.420690
5.053383	0.1	0.425041
5.055050	0.1	0.429988
5.056717	0.1	0.434935
5.058383	0.1	0.440419
5.060050	0.1	0.446796
5.061717	0.1	0.453234
5.063383	0.1	0.458002
5.065050	0.1	0.460207
5.066717	0.1	0.460207
5.068383	0.1	0.459015
5.070050	0.1	0.458241
5.071717	0.1	0.459850
5.073383	0.1	0.465095
5.075050	0.1	0.472903
5.076717	0.1	0.480652
5.078383	0.1	0.487089
5.080050	0.1	0.492752
5.081717	0.1	0.498712
5.083383	0.1	0.505507
5.085050	0.1	0.512302
5.086717	0.1	0.517368
5.088383	0.1	0.520110
5.090050	0.1	0.521421
5.091717	0.1	0.522316
5.093383	0.1	0.522971
5.095050	0.1	0.523388
5.096717	0.1	0.523865
5.098383	0.1	0.524819
5.100050	0.1	0.526369
5.101717	0.1	0.528812
5.103383	0.1	0.532746
5.105050	0.1	0.538707
5.106717	0.1	0.545859
5.108383	0.1	0.552416
5.110050	0.1	0.557184
5.111717	0.1	0.560105
5.113383	0.1	0.561535
5.115050	0.1	0.562191
5.116717	0.1	0.563383
5.118383	0.1	0.566363
5.120050	0.1	0.571430
5.121717	0.1	0.577569
5.123383	0.1	0.583887
5.125050	0.1	0.589728
5.126717	0.1	0.595212
5.128383	0.1	0.600576
5.130050	0.1	0.606179
5.131717	0.1	0.611842
5.133383	0.1	0.617445
5.135050	0.1	0.622928
5.136717	0.1	0.627995
5.138383	0.1	0.632525
5.140050	0.1	0.637531
5.141717	0.1	0.643909
5.143383	0.1	0.651598
5.145050	0.1	0.660181
5.146717	0.1	0.669301
5.148383	0.1	0.678897
5.150050	0.1	0.688553
5.151717	0.1	0.697672
5.153383	0.1	0.705779
5.155050	0.1	0.712454
5.156717	0.1	0.717700
5.158383	0.1	0.721693
5.160050	0.1	0.725746
5.161717	0.1	0.731766
5.163383	0.1	0.741303
5.165050	0.1	0.753820
5.166717	0.1	0.767827
5.168383	0.1	0.781953
5.170050	0.1	0.794649
5.171717	0.1	0.805259
5.173383	0.1	0.814855
5.175050	0.1	0.825942
5.176717	0.1	0.840068
5.178383	0.1	0.856221
5.180050	0.1	0.871658
5.181717	0.1	0.885069
5.183383	0.1	0.897348
5.185050	0.1	0.909925
5.186717	0.1	0.923336
5.188383	0.1	0.937820
5.190050	0.1	0.953913
5.191717	0.1	0.971437
5.193383	0.1	0.989139
5.195050	0.1	1.006365
5.196717	0.1	1.023412
5.198383	0.1	1.041234
5.200050	0.1	1.059890
5.201717	0.1	1.078606
5.203383	0.1	1.096547
5.205050	0.1	1.113772
5.206717	0.1	1.130700
5.208383	0.1	1.147986
5.210050	0.1	1.165450
5.211717	0.1	1.182318
5.213383	0.1	1.197815
5.215050	0.1	1.212299
5.216717	0.1	1.227260
5.218383	0.1	1.244247
5.220050	0.1	1.263976
5.221717	0.1	1.285493
5.223383	0.1	1.306892
5.225050	0.1	1.327157
5.226717	0.1	1.346409
5.228383	0.1	1.365244
5.230050	0.1	1.383603
5.231717	0.1	1.400948
5.233383	0.1	1.417339
5.235050	0.1	1.433849
5.236717	0.1	1.451790
5.238383	0.1	1.471222
5.240050	0.1	1.490116
5.241717	0.1	1.505613
5.243383	0.1	1.516819
5.245050	0.1	1.525819
5.246717	0.1	1.535356
5.248383	0.1	1.546502
5.250050	0.1	1.558304
5.251717	0.1	1.568854
5.253383	0.1	1.577377
5.255050	0.1	1.584411
5.256717	0.1	1.590371
5.258383	0.1	1.595497
5.260050	0.1	1.600385
5.261717	0.1	1.606464
5.263383	0.1	1.615048
5.265050	0.1	1.626432
5.266717	0.1	1.639724
5.268383	0.1	1.653075
5.270050	0.1	1.664698
5.271717	0.1	1.673281
5.273383	0.1	1.678586
5.275050	0.1	1.681566
5.276717	0.1	1.683891
5.278383	0.1	1.686394
5.280050	0.1	1.688659
5.281717	0.1	1.690030
5.283383	0.1	1.691043
5.285050	0.1	1.692891
5.286717	0.1	1.696169
5.288383	0.1	1.699865
5.290050	0.1	1.702368
5.291717	0.1	1.702964
5.293383	0.1	1.702130
5.295050	0.1	1.701594
5.296717	0.1	1.703024
5.298383	0.1	1.707018
5.300050	0.1	1.712501
5.301717	0.1	1.717448
5.303383	0.1	1.720131
5.305050	0.1	1.719713
5.306717	0.1	1.716554
5.308383	0.1	1.712322
5.310050	0.1	1.709044
5.311717	0.1	1.707852
5.313383	0.1	1.708329
5.315050	0.1	1.709283
5.316717	0.1	1.710415
5.318383	0.1	1.711845
5.320050	0.1	1.713634
5.321717	0.1	1.715362
5.323383	0.1	1.716256
5.325050	0.1	1.715839
5.326717	0.1	1.713634
5.328383	0.1	1.709223
5.330050	0.1	1.703262
5.331717	0.1	1.697183
5.333383	0.1	1.692474
5.335050	0.1	1.689494
5.336717	0.1	1.687884
5.338383	0.1	1.686633
5.340050	0.1	1.685560
5.341717	0.1	1.685202
5.343383	0.1	1.686275
5.345050	0.1	1.688480
5.346717	0.1	1.690567
5.348383	0.1	1.691461
5.350050	0.1	1.691103
5.351717	0.1	1.689792
5.353383	0.1	1.687229
5.355050	0.1	1.682878
5.356717	0.1	1.677573
5.358383	0.1	1.672924
5.360050	0.1	1.670420
5.361717	0.1	1.670778
5.363383	0.1	1.673460
5.365050	0.1	1.676500
5.366717	0.1	1.677990
5.368383	0.1	1.676798
5.370050	0.1	1.673341
5.371717	0.1	1.669526
5.373383	0.1	1.667440
5.375050	0.1	1.667857
5.376717	0.1	1.670122
5.378383	0.1	1.672983
5.380050	0.1	1.675010
5.381717	0.1	1.674950
5.383383	0.1	1.672924
5.385050	0.1	1.670241
5.386717	0.1	1.668871
5.388383	0.1	1.669765
5.390050	0.1	1.672268
5.391717	0.1	1.674593
5.393383	0.1	1.675248
5.395050	0.1	1.674056
5.396717	0.1	1.671136
5.398383	0.1	1.667082
5.400050	0.1	1.662672
5.401717	0.1	1.658440
5.403383	0.1	1.655221
5.405050	0.1	1.654208
5.406717	0.1	1.655281
5.408383	0.1	1.657009
5.410050	0.1	1.658797
5.411717	0.1	1.660586
5.413383	0.1	1.661599
5.415050	0.1	1.661122
5.416717	0.1	1.659632
5.418383	0.1	1.658440
5.420050	0.1	1.657784
5.421717	0.1	1.656830
5.423383	0.1	1.655161
5.425050	0.1	1.653016
5.426717	0.1	1.650810
5.428383	0.1	1.648963
5.430050	0.1	1.647890
5.431717	0.1	1.647055
5.433383	0.1	1.645744
5.435050	0.1	1.643777
5.436717	0.1	1.641214
5.438383	0.1	1.638055
5.440050	0.1	1.634538
5.441717	0.1	1.631200
5.443383	0.1	1.628518
5.445050	0.1	1.626194
5.446717	0.1	1.623869
5.448383	0.1	1.621664
5.450050	0.1	1.620293
5.451717	0.1	1.620829
5.453383	0.1	1.623035
5.455050	0.1	1.625836
5.456717	0.1	1.628041
5.458383	0.1	1.629531
5.460050	0.1	1.630545
5.461717	0.1	1.630604
5.463383	0.1	1.629591
5.465050	0.1	1.627743
5.466717	0.1	1.625478
5.468383	0.1	1.622796
5.470050	0.1	1.620174
5.471717	0.1	1.618981
5.473383	0.1	1.620293
5.475050	0.1	1.624048
5.476717	0.1	1.628399
5.478383	0.1	1.630783
5.480050	0.1	1.629830
5.481717	0.1	1.626730
5.483383	0.1	1.623511
5.485050	0.1	1.621246
5.486717	0.1	1.619697
5.488383	0.1	1.618922
5.490050	0.1	1.618683
5.491717	0.1	1.618505
5.493383	0.1	1.617789
5.495050	0.1	1.616240
5.496717	0.1	1.613796
5.498383	0.1	1.610935
5.500050	0.1	1.608074
5.501717	0.1	1.605392
5.503383	0.1	1.603186
5.505050	0.1	1.602411
5.506717	0.1	1.603603
5.508383	0.1	1.606107
5.510050	0.1	1.608253
5.511717	0.1	1.609087
5.513383	0.1	1.609206
5.515050	0.1	1.609147
5.516717	0.1	1.609087
5.518383	0.1	1.608610
5.520050	0.1	1.607180
5.521717	0.1	1.604557
5.523383	0.1	1.601577
5.525050	0.1	1.599193
5.526717	0.1	1.598418
5.528383	0.1	1.599908
5.530050	0.1	1.603663
5.531717	0.1	1.608551
5.533383	0.1	1.612544
5.535050	0.1	1.613796
5.536717	0.1	1.611889
5.538383	0.1	1.608312
5.540050	0.1	1.604974
5.541717	0.1	1.602650
5.543383	0.1	1.600683
5.545050	0.1	1.599193
5.546717	0.1	1.599252
5.548383	0.1	1.601398
5.550050	0.1	1.604378
5.551717	0.1	1.606643
5.553383	0.1	1.607776
5.555050	0.1	1.608431
5.556717	0.1	1.609087
5.558383	0.1	1.609743
5.560050	0.1	1.610220
5.561717	0.1	1.610398
5.563383	0.1	1.610756
5.565050	0.1	1.611948
5.566717	0.1	1.613796
5.568383	0.1	1.615822
5.570050	0.1	1.617849
5.571717	0.1	1.619279
5.573383	0.1	1.619518
5.575050	0.1	1.618385
5.576717	0.1	1.616120
5.578383	0.1	1.612485
5.580050	0.1	1.607716
5.581717	0.1	1.602709
5.583383	0.1	1.598001
5.585050	0.1	1.593590
5.586717	0.1	1.589954
5.588383	0.1	1.587987
5.590050	0.1	1.588941
5.591717	0.1	1.592636
5.593383	0.1	1.597464
5.595050	0.1	1.601696
5.596717	0.1	1.603782
5.598383	0.1	1.603365
5.600050	0.1	1.600921
5.601717	0.1	1.597822
5.603383	0.1	1.595378
5.605050	0.1	1.594186
5.606717	0.1	1.594126
5.608383	0.1	1.594782
5.610050	0.1	1.595318
5.611717	0.1	1.595318
5.613383	0.1	1.595497
5.615050	0.1	1.596511
5.616717	0.1	1.598120
5.618383	0.1	1.599491
5.620050	0.1	1.599968
5.621717	0.1	1.598895
5.623383	0.1	1.595676
5.625050	0.1	1.590550
5.626717	0.1	1.585245
5.628383	0.1	1.581192
5.630050	0.1	1.579106
5.631717	0.1	1.579166
5.633383	0.1	1.580954
5.635050	0.1	1.583338
5.636717	0.1	1.585722
5.638383	0.1	1.587629
5.640050	0.1	1.588106
5.641717	0.1	1.586676
5.643383	0.1	1.584828
5.645050	0.1	1.584709
5.646717	0.1	1.586616
5.648383	0.1	1.588643
5.650050	0.1	1.588464
5.651717	0.1	1.585543
5.653383	0.1	1.581490
5.655050	0.1	1.578391
5.656717	0.1	1.576901
5.658383	0.1	1.576185
5.660050	0.1	1.574993
5.661717	0.1	1.573026
5.663383	0.1	1.570463
5.665050	0.1	1.567125
5.666717	0.1	1.562834
5.668383	0.1	1.558960
5.670050	0.1	1.557827
5.671717	0.1	1.559377
5.673383	0.1	1.561344
5.675050	0.1	1.562119
5.676717	0.1	1.561761
5.678383	0.1	1.560629
5.680050	0.1	1.558542
5.681717	0.1	1.555741
5.683383	0.1	1.552940
5.685050	0.1	1.550615
5.686717	0.1	1.548648
5.688383	0.1	1.546383
5.690050	0.1	1.543939
5.691717	0.1	1.542509
5.693383	0.1	1.543403
5.695050	0.1	1.546443
5.696717	0.1	1.550078
5.698383	0.1	1.552403
5.700050	0.1	1.552820
5.701717	0.1	1.551449
5.703383	0.1	1.549065
5.705050	0.1	1.546860
5.706717	0.1	1.545072
5.708383	0.1	1.542986
5.710050	0.1	1.540244
5.711717	0.1	1.537204
5.713383	0.1	1.534522
5.715050	0.1	1.532436
5.716717	0.1	1.530528
5.718383	0.1	1.528442
5.720050	0.1	1.526177
5.721717	0.1	1.523733
5.723383	0.1	1.521826
5.725050	0.1	1.521111
5.726717	0.1	1.521289
5.728383	0.1	1.521587
5.730050	0.1	1.521289
5.731717	0.1	1.519978
5.733383	0.1	1.517654
5.735050	0.1	1.514852
5.736717	0.1	1.512051
5.738383	0.1	1.509845
5.740050	0.1	1.508474
5.741717	0.1	1.507580
5.743383	0.1	1.506150
5.745050	0.1	1.503348
5.746717	0.1	1.498938
5.748383	0.1	1.493454
5.750050	0.1	1.488030
5.751717	0.1	1.483440
5.753383	0.1	1.480341
5.755050	0.1	1.479149
5.756717	0.1	1.480460
5.758383	0.1	1.483202
5.760050	0.1	1.485467
5.761717	0.1	1.485169
5.763383	0.1	1.482010
5.765050	0.1	1.477361
5.766717	0.1	1.472771
5.768383	0.1	1.469135
5.770050	0.1	1.466751
5.771717	0.1	1.465321
5.773383	0.1	1.463890
5.775050	0.1	1.461268
5.776717	0.1	1.457870
5.778383	0.1	1.455188
5.780050	0.1	1.454115
5.781717	0.1	1.454234
5.783383	0.1	1.454175
5.785050	0.1	1.452744
5.786717	0.1	1.449943
5.788383	0.1	1.446009
5.790050	0.1	1.441538
5.791717	0.1	1.436949
5.793383	0.1	1.432359
5.795050	0.1	1.428008
5.796717	0.1	1.424790
5.798383	0.1	1.423478
5.800050	0.1	1.423955
5.801717	0.1	1.425564
5.803383	0.1	1.427114
5.805050	0.1	1.427770
5.806717	0.1	1.427293
5.808383	0.1	1.425803
5.810050	0.1	1.423776
5.811717	0.1	1.422048
5.813383	0.1	1.420796
5.815050	0.1	1.419783
5.816717	0.1	1.419187
5.818383	0.1	1.418948
5.820050	0.1	1.417577
5.821717	0.1	1.414001
5.823383	0.1	1.408815
5.825050	0.1	1.403451
5.826717	0.1	1.398861
5.828383	0.1	1.395404
5.830050	0.1	1.393437
5.831717	0.1	1.392782
5.833383	0.1	1.393199
5.835050	0.1	1.394212
5.836717	0.1	1.395464
5.838383	0.1	1.396477
5.840050	0.1	1.396656
5.841717	0.1	1.396060
5.843383	0.1	1.395285
5.845050	0.1	1.394272
5.846717	0.1	1.392543
5.848383	0.1	1.390040
5.850050	0.1	1.386762
5.851717	0.1	1.382887
5.853383	0.1	1.378596
5.855050	0.1	1.373649
5.856717	0.1	1.367807
5.858383	0.1	1.361847
5.860050	0.1	1.357198
5.861717	0.1	1.355052
5.863383	0.1	1.355052
5.865050	0.1	1.355767
5.866717	0.1	1.356125
5.868383	0.1	1.355469
5.870050	0.1	1.353324
5.871717	0.1	1.349270
5.873383	0.1	1.344264
5.875050	0.1	1.339674
5.876717	0.1	1.335919
5.878383	0.1	1.331985
5.880050	0.1	1.327157
5.881717	0.1	1.322150
5.883383	0.1	1.317978
5.885050	0.1	1.315117
5.886717	0.1	1.313031
5.888383	0.1	1.310647
5.890050	0.1	1.307249
5.891717	0.1	1.303017
5.893383	0.1	1.298368
5.895050	0.1	1.293957
5.896717	0.1	1.290560
5.898383	0.1	1.288652
5.900050	0.1	1.288533
5.901717	0.1	1.290679
5.903383	0.1	1.293957
5.905050	0.1	1.295745
5.906717	0.1	1.293957
5.908383	0.1	1.288295
5.910050	0.1	1.280129
5.911717	0.1	1.270890
5.913383	0.1	1.260996
5.915050	0.1	1.250804
5.916717	0.1	1.241207
5.918383	0.1	1.233161
5.920050	0.1	1.227021
5.921717	0.1	1.222313
5.923383	0.1	1.218438
5.925050	0.1	1.215160
5.926717	0.1	1.212120
5.928383	0.1	1.209140
5.930050	0.1	1.206100
5.931717	0.1	1.202762
5.933383	0.1	1.198888
5.935050	0.1	1.194298
5.936717	0.1	1.188815
5.938383	0.1	1.182735
5.940050	0.1	1.176357
5.941717	0.1	1.170039
5.943383	0.1	1.164377
5.945050	0.1	1.159668
5.946717	0.1	1.155436
5.948383	0.1	1.151025
5.950050	0.1	1.145542
5.951717	0.1	1.139104
5.953383	0.1	1.132786
5.955050	0.1	1.127482
5.956717	0.1	1.123428
5.958383	0.1	1.120687
5.960050	0.1	1.118839
5.961717	0.1	1.116574
5.963383	0.1	1.112282
5.965050	0.1	1.105309
5.966717	0.1	1.096129
5.968383	0.1	1.085699
5.970050	0.1	1.075208
5.971717	0.1	1.066387
5.973383	0.1	1.059711
5.975050	0.1	1.054108
5.976717	0.1	1.047909
5.978383	0.1	1.041055
5.980050	0.1	1.034617
5.981717	0.1	1.029253
5.983383	0.1	1.024067
5.985050	0.1	1.016975
5.986717	0.1	1.007021
5.988383	0.1	0.995696
5.990050	0.1	0.985682
5.991717	0.1	0.978530
5.993383	0.1	0.973344
5.995050	0.1	0.968337
5.996717	0.1	0.962436
5.998383	0.1	0.955522
6.000050	0.1	0.948012
6.001717	0.1	0.939965
6.003383	0.1	0.930846
6.005050	0.1	0.921011
6.006717	0.1	0.911713
6.008383	0.1	0.903428
6.010050	0.1	0.895977
6.011717	0.1	0.889123
6.013383	0.1	0.882983
6.015050	0.1	0.877857
6.016717	0.1	0.873566
6.018383	0.1	0.869274
6.020050	0.1	0.864208
6.021717	0.1	0.857770
6.023383	0.1	0.850976
6.025050	0.1	0.845015
6.026717	0.1	0.839889
6.028383	0.1	0.834167
6.030050	0.1	0.826955
6.031717	0.1	0.819027
6.033383	0.1	0.811040
6.035050	0.1	0.802815
6.036717	0.1	0.794470
6.038383	0.1	0.786543
6.040050	0.1	0.778973
6.041717	0.1	0.771523
6.043383	0.1	0.764668
6.045050	0.1	0.759780
6.046717	0.1	0.757575
6.048383	0.1	0.757039
6.050050	0.1	0.755727
6.051717	0.1	0.751555
6.053383	0.1	0.744462
6.055050	0.1	0.735283
6.056717	0.1	0.724196
6.058383	0.1	0.711858
6.060050	0.1	0.699997
6.061717	0.1	0.690162
6.063383	0.1	0.682354
6.065050	0.1	0.675499
6.066717	0.1	0.668824
6.068383	0.1	0.662506
6.070050	0.1	0.656962
6.071717	0.1	0.651956
6.073383	0.1	0.646889
6.075050	0.1	0.641406
6.076717	0.1	0.635684
6.078383	0.1	0.629842
6.080050	0.1	0.623822
6.081717	0.1	0.617623
6.083383	0.1	0.611484
6.085050	0.1	0.605881
6.086717	0.1	0.601351
6.088383	0.1	0.598311
6.090050	0.1	0.596285
6.091717	0.1	0.594139
6.093383	0.1	0.591099
6.095050	0.1	0.587583
6.096717	0.1	0.584245
6.098383	0.1	0.580967
6.100050	0.1	0.576079
6.101717	0.1	0.568926
6.103383	0.1	0.560820
6.105050	0.1	0.553846
6.106717	0.1	0.548959
6.108383	0.1	0.545383
6.110050	0.1	0.542164
6.111717	0.1	0.538349
6.113383	0.1	0.533760
6.115050	0.1	0.528753
6.116717	0.1	0.524104
6.118383	0.1	0.520408
6.120050	0.1	0.517845
6.121717	0.1	0.516057
6.123383	0.1	0.515223
6.125050	0.1	0.515223
6.126717	0.1	0.514925
6.128383	0.1	0.513077
6.130050	0.1	0.509024
6.131717	0.1	0.503182
6.133383	0.1	0.495911
6.135050	0.1	0.488281
6.136717	0.1	0.481784
6.138383	0.1	0.477552
6.140050	0.1	0.475705
6.141717	0.1	0.475824
6.143383	0.1	0.476778
6.145050	0.1	0.477672
6.146717	0.1	0.478387
6.148383	0.1	0.479221
6.150050	0.1	0.479698
6.151717	0.1	0.479043
6.153383	0.1	0.477016
6.155050	0.1	0.473797
6.156717	0.1	0.469506
6.158383	0.1	0.464082
6.160050	0.1	0.458360
6.161717	0.1	0.453830
6.163383	0.1	0.451148
6.165050	0.1	0.449717
6.166717	0.1	0.448465
6.168383	0.1	0.446320
6.170050	0.1	0.443101
6.171717	0.1	0.439167
6.173383	0.1	0.435352
6.175050	0.1	0.432014
6.176717	0.1	0.429332
6.178383	0.1	0.427306
6.180050	0.1	0.425756
6.181717	0.1	0.424802
6.183383	0.1	0.424504
6.185050	0.1	0.424325
6.186717	0.1	0.423670
6.188383	0.1	0.421822
6.190050	0.1	0.418425
6.191717	0.1	0.413954
6.193383	0.1	0.410140
6.195050	0.1	0.408411
6.196717	0.1	0.408649
6.198383	0.1	0.409782
6.200050	0.1	0.410855
6.201717	0.1	0.411510
6.203383	0.1	0.411987
6.205050	0.1	0.412643
6.206717	0.1	0.413179
6.208383	0.1	0.413179
6.210050	0.1	0.411868
6.211717	0.1	0.408769
6.213383	0.1	0.404477
6.215050	0.1	0.400662
6.216717	0.1	0.398994
6.218383	0.1	0.399888
6.220050	0.1	0.402391
6.221717	0.1	0.405014
6.223383	0.1	0.407159
6.225050	0.1	0.408769
6.226717	0.1	0.409544
6.228383	0.1	0.409484
6.230050	0.1	0.409484
6.231717	0.1	0.409901
6.233383	0.1	0.410855
6.235050	0.1	0.412285
6.236717	0.1	0.414014
6.238383	0.1	0.415206
6.240050	0.1	0.414848
6.241717	0.1	0.412405
6.243383	0.1	0.408590
6.245050	0.1	0.405014
6.246717	0.1	0.402927
6.248383	0.1	0.402808
6.250050	0.1	0.404000
6.251717	0.1	0.405371
6.253383	0.1	0.406444
6.255050	0.1	0.407279
6.256717	0.1	0.407636
6.258383	0.1	0.407636
6.260050	0.1	0.408173
6.261717	0.1	0.410199
6.263383	0.1	0.413597
6.265050	0.1	0.416935
6.266717	0.1	0.418544
6.268383	0.1	0.418544
6.270050	0.1	0.418723
6.271717	0.1	0.420332
6.273383	0.1	0.423312
6.275050	0.1	0.426590
6.276717	0.1	0.429392
6.278383	0.1	0.431418
6.280050	0.1	0.432372
6.281717	0.1	0.432193
6.283383	0.1	0.431657
6.285050	0.1	0.431895
6.286717	0.1	0.433028
6.288383	0.1	0.434637
6.290050	0.1	0.435591
6.291717	0.1	0.435412
6.293383	0.1	0.435174
6.295050	0.1	0.436425
6.296717	0.1	0.440002
6.298383	0.1	0.445306
6.300050	0.1	0.451028
6.301717	0.1	0.456154
6.303383	0.1	0.460565
6.305050	0.1	0.465155
6.306717	0.1	0.470281
6.308383	0.1	0.475109
6.310050	0.1	0.478625
6.311717	0.1	0.480294
6.313383	0.1	0.480354
6.315050	0.1	0.479698
6.316717	0.1	0.479698
6.318383	0.1	0.481010
6.320050	0.1	0.483274
6.321717	0.1	0.486910
6.323383	0.1	0.492930
6.325050	0.1	0.501871
6.326717	0.1	0.512242
6.328383	0.1	0.521660
6.330050	0.1	0.528693
6.331717	0.1	0.533402
6.333383	0.1	0.536799
6.335050	0.1	0.540376
6.336717	0.1	0.544965
6.338383	0.1	0.550211
6.340050	0.1	0.554919
6.341717	0.1	0.558615
6.343383	0.1	0.562012
6.345050	0.1	0.566304
6.346717	0.1	0.572801
6.348383	0.1	0.582039
6.350050	0.1	0.593483
6.351717	0.1	0.605404
6.353383	0.1	0.615835
6.355050	0.1	0.623643
6.356717	0.1	0.628591
6.358383	0.1	0.631750
6.360050	0.1	0.634849
6.361717	0.1	0.639439
6.363383	0.1	0.646532
6.365050	0.1	0.655711
6.366717	0.1	0.665844
6.368383	0.1	0.676096
6.370050	0.1	0.686467
6.371717	0.1	0.696719
6.373383	0.1	0.705838
6.375050	0.1	0.713050
6.376717	0.1	0.718951
6.378383	0.1	0.725091
6.380050	0.1	0.733078
6.381717	0.1	0.744224
6.383383	0.1	0.758231
6.385050	0.1	0.772893
6.386717	0.1	0.786424
6.388383	0.1	0.799298
6.390050	0.1	0.812829
6.391717	0.1	0.826299
6.393383	0.1	0.838041
6.395050	0.1	0.847757
6.396717	0.1	0.857234
6.398383	0.1	0.867963
6.400050	0.1	0.880480
6.401717	0.1	0.894308
6.403383	0.1	0.908852
6.405050	0.1	0.923038
6.406717	0.1	0.935495
6.408383	0.1	0.945687
6.410050	0.1	0.954092
6.411717	0.1	0.962019
6.413383	0.1	0.970841
6.415050	0.1	0.981152
6.416717	0.1	0.992358
6.418383	0.1	1.003027
6.420050	0.1	1.011789
6.421717	0.1	1.018524
6.423383	0.1	1.024127
6.425050	0.1	1.029670
6.426717	0.1	1.035392
6.428383	0.1	1.041234
6.430050	0.1	1.047850
6.431717	0.1	1.056016
6.433383	0.1	1.065850
6.435050	0.1	1.075685
6.436717	0.1	1.083136
6.438383	0.1	1.086772
6.440050	0.1	1.086831
6.441717	0.1	1.084983
6.443383	0.1	1.084387
6.445050	0.1	1.087308
6.446717	0.1	1.093626
6.448383	0.1	1.101494
6.450050	0.1	1.108468
6.451717	0.1	1.113534
6.453383	0.1	1.116872
6.455050	0.1	1.118958
6.456717	0.1	1.120269
6.458383	0.1	1.121402
6.460050	0.1	1.122892
6.461717	0.1	1.124680
6.463383	0.1	1.126051
6.465050	0.1	1.126468
6.466717	0.1	1.125872
6.468383	0.1	1.125038
6.470050	0.1	1.124799
6.471717	0.1	1.124859
6.473383	0.1	1.124382
6.475050	0.1	1.122892
6.476717	0.1	1.120985
6.478383	0.1	1.119971
6.480050	0.1	1.120925
6.481717	0.1	1.123071
6.483383	0.1	1.123726
6.485050	0.1	1.121044
6.486717	0.1	1.116097
6.488383	0.1	1.111388
6.490050	0.1	1.107931
6.491717	0.1	1.105070
6.493383	0.1	1.101852
6.495050	0.1	1.098871
6.496717	0.1	1.097441
6.498383	0.1	1.097441
6.500050	0.1	1.097202
6.501717	0.1	1.095772
6.503383	0.1	1.093388
6.505050	0.1	1.090884
6.506717	0.1	1.088679
6.508383	0.1	1.086950
6.510050	0.1	1.086116
6.511717	0.1	1.085579
6.513383	0.1	1.084387
6.515050	0.1	1.082122
6.516717	0.1	1.080036
6.518383	0.1	1.079798
6.520050	0.1	1.081586
6.521717	0.1	1.083911
6.523383	0.1	1.085341
6.525050	0.1	1.085401
6.526717	0.1	1.084089
6.528383	0.1	1.081646
6.530050	0.1	1.078785
6.531717	0.1	1.076400
6.533383	0.1	1.075029
6.535050	0.1	1.074791
6.536717	0.1	1.075506
6.538383	0.1	1.076579
6.540050	0.1	1.077354
6.541717	0.1	1.077890
6.543383	0.1	1.078665
6.545050	0.1	1.079619
6.546717	0.1	1.080036
6.548383	0.1	1.079500
6.550050	0.1	1.078248
6.551717	0.1	1.077056
6.553383	0.1	1.076341
6.555050	0.1	1.075983
6.556717	0.1	1.075566
6.558383	0.1	1.074970
6.560050	0.1	1.074195
6.561717	0.1	1.073599
6.563383	0.1	1.073480
6.565050	0.1	1.073182
6.566717	0.1	1.071870
6.568383	0.1	1.070023
6.570050	0.1	1.069307
6.571717	0.1	1.071036
6.573383	0.1	1.074970
6.575050	0.1	1.079619
6.576717	0.1	1.083195
6.578383	0.1	1.084685
6.580050	0.1	1.084447
6.581717	0.1	1.083672
6.583383	0.1	1.082957
6.585050	0.1	1.081824
6.586717	0.1	1.080275
6.588383	0.1	1.079202
6.590050	0.1	1.079321
6.591717	0.1	1.080990
6.593383	0.1	1.083791
6.595050	0.1	1.086831
6.596717	0.1	1.089156
6.598383	0.1	1.090765
6.600050	0.1	1.091957
6.601717	0.1	1.092553
6.603383	0.1	1.092017
6.605050	0.1	1.090288
6.606717	0.1	1.088679
6.608383	0.1	1.089096
6.610050	0.1	1.092136
6.611717	0.1	1.096785
6.613383	0.1	1.101315
6.615050	0.1	1.105130
6.616717	0.1	1.109004
6.618383	0.1	1.112819
6.620050	0.1	1.114965
6.621717	0.1	1.114726
6.623383	0.1	1.113415
6.625050	0.1	1.112521
6.626717	0.1	1.112998
6.628383	0.1	1.114786
6.630050	0.1	1.117170
6.631717	0.1	1.118779
6.633383	0.1	1.118958
6.635050	0.1	1.118362
6.636717	0.1	1.118243
6.638383	0.1	1.119316
6.640050	0.1	1.121223
6.641717	0.1	1.123488
6.643383	0.1	1.126170
6.645050	0.1	1.129747
6.646717	0.1	1.134217
6.648383	0.1	1.139104
6.650050	0.1	1.143336
6.651717	0.1	1.146257
6.653383	0.1	1.148462
6.655050	0.1	1.150847
6.656717	0.1	1.153171
6.658383	0.1	1.154900
6.660050	0.1	1.156092
6.661717	0.1	1.157224
6.663383	0.1	1.159132
6.665050	0.1	1.162231
6.666717	0.1	1.165688
6.668383	0.1	1.168490
6.670050	0.1	1.169920
6.671717	0.1	1.169980
6.673383	0.1	1.169205
6.675050	0.1	1.168251
6.676717	0.1	1.167476
6.678383	0.1	1.166761
6.680050	0.1	1.166582
6.681717	0.1	1.167715
6.683383	0.1	1.170576
6.685050	0.1	1.174748
6.686717	0.1	1.179040
6.688383	0.1	1.182973
6.690050	0.1	1.186252
6.691717	0.1	1.188159
6.693383	0.1	1.188278
6.695050	0.1	1.186490
6.696717	0.1	1.183212
6.698383	0.1	1.179516
6.700050	0.1	1.176894
6.701717	0.1	1.176357
6.703383	0.1	1.177907
6.705050	0.1	1.180828
6.706717	0.1	1.183987
6.708383	0.1	1.187086
6.710050	0.1	1.190364
6.711717	0.1	1.193702
6.713383	0.1	1.196742
6.715050	0.1	1.200259
6.716717	0.1	1.204610
6.718383	0.1	1.208484
6.720050	0.1	1.209974
6.721717	0.1	1.208365
6.723383	0.1	1.204431
6.725050	0.1	1.199186
6.726717	0.1	1.193702
6.728383	0.1	1.189292
6.730050	0.1	1.186669
6.731717	0.1	1.186073
6.733383	0.1	1.187027
6.735050	0.1	1.188815
6.736717	0.1	1.191259
6.738383	0.1	1.193881
6.740050	0.1	1.196265
6.741717	0.1	1.198232
6.743383	0.1	1.200020
6.745050	0.1	1.201511
6.746717	0.1	1.202643
6.748383	0.1	1.202762
6.750050	0.1	1.201212
6.751717	0.1	1.198053
6.753383	0.1	1.194418
6.755050	0.1	1.191616
6.756717	0.1	1.190543
6.758383	0.1	1.191616
6.760050	0.1	1.194477
6.761717	0.1	1.198471
6.763383	0.1	1.203179
6.765050	0.1	1.208007
6.766717	0.1	1.212001
6.768383	0.1	1.214087
6.770050	0.1	1.213551
6.771717	0.1	1.210928
6.773383	0.1	1.207233
6.775050	0.1	1.203895
6.776717	0.1	1.202285
6.778383	0.1	1.203060
6.780050	0.1	1.206279
6.781717	0.1	1.211643
6.783383	0.1	1.217306
6.785050	0.1	1.221001
6.786717	0.1	1.221478
6.788383	0.1	1.219273
6.790050	0.1	1.215577
6.791717	0.1	1.211464
6.793383	0.1	1.208007
6.795050	0.1	1.205742
6.796717	0.1	1.204372
6.798383	0.1	1.202583
6.800050	0.1	1.199782
6.801717	0.1	1.196981
6.803383	0.1	1.195669
6.805050	0.1	1.196146
6.806717	0.1	1.197636
6.808383	0.1	1.199663
6.810050	0.1	1.202047
6.811717	0.1	1.204610
6.813383	0.1	1.206935
6.815050	0.1	1.208961
6.816717	0.1	1.210690
6.818383	0.1	1.211703
6.820050	0.1	1.212001
6.821717	0.1	1.211822
6.823383	0.1	1.211584
6.825050	0.1	1.210928
6.826717	0.1	1.209974
6.828383	0.1	1.209200
6.830050	0.1	1.209140
6.831717	0.1	1.209378
6.833383	0.1	1.209080
6.835050	0.1	1.207948
6.836717	0.1	1.206398
6.838383	0.1	1.205206
6.840050	0.1	1.204491
6.841717	0.1	1.203716
6.843383	0.1	1.202166
6.845050	0.1	1.199603
6.846717	0.1	1.196563
6.848383	0.1	1.194596
6.850050	0.1	1.195252
6.851717	0.1	1.199007
6.853383	0.1	1.203835
6.855050	0.1	1.207173
6.856717	0.1	1.208127
6.858383	0.1	1.207650
6.860050	0.1	1.206577
6.861717	0.1	1.205206
6.863383	0.1	1.204312
6.865050	0.1	1.204610
6.866717	0.1	1.206160
6.868383	0.1	1.207829
6.870050	0.1	1.207829
6.871717	0.1	1.205802
6.873383	0.1	1.203239
6.875050	0.1	1.202345
6.876717	0.1	1.204133
6.878383	0.1	1.207709
6.880050	0.1	1.211107
6.881717	0.1	1.212716
6.883383	0.1	1.211584
6.885050	0.1	1.208067
6.886717	0.1	1.204372
6.888383	0.1	1.202703
6.890050	0.1	1.203179
6.891717	0.1	1.203835
6.893383	0.1	1.202941
6.895050	0.1	1.200199
6.896717	0.1	1.196683
6.898383	0.1	1.193643
6.900050	0.1	1.191795
6.901717	0.1	1.191676
6.903383	0.1	1.193225
6.905050	0.1	1.195550
6.906717	0.1	1.197338
6.908383	0.1	1.197994
6.910050	0.1	1.197696
6.911717	0.1	1.196683
6.913383	0.1	1.195610
6.915050	0.1	1.194298
6.916717	0.1	1.192391
6.918383	0.1	1.190126
6.920050	0.1	1.187623
6.921717	0.1	1.184225
6.923383	0.1	1.179814
6.925050	0.1	1.175821
6.926717	0.1	1.173914
6.928383	0.1	1.174331
6.930050	0.1	1.176417
6.931717	0.1	1.178980
6.933383	0.1	1.180649
6.935050	0.1	1.180530
6.936717	0.1	1.179159
6.938383	0.1	1.178026
6.940050	0.1	1.177847
6.941717	0.1	1.177430
6.943383	0.1	1.175404
6.945050	0.1	1.172066
6.946717	0.1	1.168728
6.948383	0.1	1.166642
6.950050	0.1	1.166046
6.951717	0.1	1.166344
6.953383	0.1	1.166999
6.955050	0.1	1.167953
6.956717	0.1	1.169324
6.958383	0.1	1.171351
6.960050	0.1	1.174390
6.961717	0.1	1.177907
6.963383	0.1	1.180530
6.965050	0.1	1.181305
6.966717	0.1	1.180649
6.968383	0.1	1.180112
6.970050	0.1	1.180887
6.971717	0.1	1.182377
6.973383	0.1	1.183033
6.975050	0.1	1.182377
6.976717	0.1	1.180530
6.978383	0.1	1.177549
6.980050	0.1	1.173735
6.981717	0.1	1.169443
6.983383	0.1	1.165390
6.985050	0.1	1.161873
6.986717	0.1	1.158953
6.988383	0.1	1.156747
6.990050	0.1	1.156032
6.991717	0.1	1.157224
6.993383	0.1	1.159489
6.995050	0.1	1.161099
6.996717	0.1	1.160264
6.998383	0.1	1.156271
7.000050	0.1	1.149297
7.001717	0.1	1.141250
7.003383	0.1	1.134455
7.005050	0.1	1.129687
7.006717	0.1	1.125693
7.008383	0.1	1.121521
7.010050	0.1	1.117885
7.011717	0.1	1.115203
7.013383	0.1	1.113474
7.015050	0.1	1.112282
7.016717	0.1	1.111329
7.018383	0.1	1.110256
7.020050	0.1	1.108885
7.021717	0.1	1.106918
7.023383	0.1	1.104176
7.025050	0.1	1.100600
7.026717	0.1	1.096308
7.028383	0.1	1.091659
7.030050	0.1	1.087010
7.031717	0.1	1.082599
7.033383	0.1	1.079023
7.035050	0.1	1.076579
7.036717	0.1	1.073897
7.038383	0.1	1.068950
7.040050	0.1	1.061678
7.041717	0.1	1.053989
7.043383	0.1	1.047671
7.045050	0.1	1.043379
7.046717	0.1	1.040995
7.048383	0.1	1.039803
7.050050	0.1	1.038790
7.051717	0.1	1.037002
7.053383	0.1	1.034558
7.055050	0.1	1.032054
7.056717	0.1	1.029253
7.058383	0.1	1.025558
7.060050	0.1	1.020610
7.061717	0.1	1.014173
7.063383	0.1	1.005888
7.065050	0.1	0.995815
7.066717	0.1	0.985146
7.068383	0.1	0.976026
7.070050	0.1	0.969827
7.071717	0.1	0.965893
7.073383	0.1	0.962496
7.075050	0.1	0.958920
7.076717	0.1	0.955820
7.078383	0.1	0.953794
7.080050	0.1	0.952065
7.081717	0.1	0.949860
7.083383	0.1	0.947654
7.085050	0.1	0.945985
7.086717	0.1	0.944197
7.088383	0.1	0.941217
7.090050	0.1	0.936449
7.091717	0.1	0.930548
7.093383	0.1	0.924826
7.095050	0.1	0.919819
7.096717	0.1	0.915945
7.098383	0.1	0.913084
7.100050	0.1	0.910759
7.101717	0.1	0.908017
7.103383	0.1	0.904739
7.105050	0.1	0.901103
7.106717	0.1	0.897408
7.108383	0.1	0.894070
7.110050	0.1	0.891149
7.111717	0.1	0.887930
7.113383	0.1	0.883520
7.115050	0.1	0.878274
7.116717	0.1	0.873566
7.118383	0.1	0.870466
7.120050	0.1	0.868559
7.121717	0.1	0.866354
7.123383	0.1	0.862360
7.125050	0.1	0.856400
7.126717	0.1	0.849843
7.128383	0.1	0.844538
7.130050	0.1	0.841141
7.131717	0.1	0.839174
7.133383	0.1	0.837565
7.135050	0.1	0.835955
7.136717	0.1	0.835359
7.138383	0.1	0.836492
7.140050	0.1	0.838816
7.141717	0.1	0.841439
7.143383	0.1	0.843346
7.145050	0.1	0.843525
7.146717	0.1	0.841916
7.148383	0.1	0.838876
7.150050	0.1	0.834465
7.151717	0.1	0.829279
7.153383	0.1	0.825346
7.155050	0.1	0.824153
7.156717	0.1	0.825107
7.158383	0.1	0.826180
7.160050	0.1	0.826180
7.161717	0.1	0.825763
7.163383	0.1	0.826061
7.165050	0.1	0.827611
7.166717	0.1	0.829160
7.168383	0.1	0.829101
7.170050	0.1	0.826955
7.171717	0.1	0.823438
7.173383	0.1	0.820041
7.175050	0.1	0.817716
7.176717	0.1	0.816405
7.178383	0.1	0.814855
7.180050	0.1	0.813067
7.181717	0.1	0.812113
7.183383	0.1	0.813246
7.185050	0.1	0.816703
7.186717	0.1	0.822127
7.188383	0.1	0.828624
7.190050	0.1	0.834525
7.191717	0.1	0.837684
7.193383	0.1	0.836790
7.195050	0.1	0.832856
7.196717	0.1	0.828624
7.198383	0.1	0.826836
7.200050	0.1	0.828207
7.201717	0.1	0.831664
7.203383	0.1	0.835896
7.205050	0.1	0.840724
7.206717	0.1	0.846326
7.208383	0.1	0.851631
7.210050	0.1	0.855506
7.211717	0.1	0.857115
7.213383	0.1	0.856280
7.215050	0.1	0.853539
7.216717	0.1	0.850737
7.218383	0.1	0.849783
7.220050	0.1	0.851572
7.221717	0.1	0.855744
7.223383	0.1	0.860930
7.225050	0.1	0.865936
7.226717	0.1	0.870347
7.228383	0.1	0.874043
7.230050	0.1	0.876904
7.231717	0.1	0.878394
7.233383	0.1	0.878632
7.235050	0.1	0.878453
7.236717	0.1	0.879049
7.238383	0.1	0.880599
7.240050	0.1	0.882149
7.241717	0.1	0.882566
7.243383	0.1	0.881791
7.245050	0.1	0.880182
7.246717	0.1	0.878036
7.248383	0.1	0.875771
7.250050	0.1	0.874579
7.251717	0.1	0.875294
7.253383	0.1	0.877500
7.255050	0.1	0.879645
7.256717	0.1	0.880778
7.258383	0.1	0.881195
7.260050	0.1	0.881195
7.261717	0.1	0.880599
7.263383	0.1	0.879347
7.265050	0.1	0.878215
7.266717	0.1	0.877976
7.268383	0.1	0.878334
7.270050	0.1	0.878692
7.271717	0.1	0.878871
7.273383	0.1	0.878871
7.275050	0.1	0.878513
7.276717	0.1	0.877559
7.278383	0.1	0.875950
7.280050	0.1	0.874758
7.281717	0.1	0.875056
7.283383	0.1	0.876427
7.285050	0.1	0.876665
7.286717	0.1	0.873745
7.288383	0.1	0.867903
7.290050	0.1	0.861824
7.291717	0.1	0.858665
7.293383	0.1	0.859559
7.295050	0.1	0.863493
7.296717	0.1	0.868022
7.298383	0.1	0.870943
7.300050	0.1	0.871301
7.301717	0.1	0.869751
7.303383	0.1	0.867724
7.305050	0.1	0.866056
7.306717	0.1	0.864506
7.308383	0.1	0.862598
7.310050	0.1	0.860035
7.311717	0.1	0.857532
7.313383	0.1	0.856459
7.315050	0.1	0.857115
7.316717	0.1	0.859022
7.318383	0.1	0.861347
7.320050	0.1	0.862777
7.321717	0.1	0.862241
7.323383	0.1	0.859380
7.325050	0.1	0.855386
7.326717	0.1	0.851393
7.328383	0.1	0.847936
7.330050	0.1	0.845492
7.331717	0.1	0.844777
7.333383	0.1	0.846088
7.335050	0.1	0.848830
7.336717	0.1	0.851989
7.338383	0.1	0.854671
7.340050	0.1	0.856400
7.341717	0.1	0.856698
7.343383	0.1	0.855625
7.345050	0.1	0.853598
7.346717	0.1	0.851810
7.348383	0.1	0.851095
7.350050	0.1	0.851810
7.351717	0.1	0.853479
7.353383	0.1	0.855029
7.355050	0.1	0.855386
7.356717	0.1	0.854015
7.358383	0.1	0.850737
7.360050	0.1	0.846326
7.361717	0.1	0.842571
7.363383	0.1	0.841022
7.365050	0.1	0.841916
7.366717	0.1	0.844240
7.368383	0.1	0.846684
7.370050	0.1	0.848293
7.371717	0.1	0.848949
7.373383	0.1	0.848234
7.375050	0.1	0.845850
7.376717	0.1	0.841916
7.378383	0.1	0.837982
7.380050	0.1	0.835300
7.381717	0.1	0.834048
7.383383	0.1	0.833392
7.385050	0.1	0.833154
7.386717	0.1	0.832737
7.388383	0.1	0.831664
7.390050	0.1	0.830710
7.391717	0.1	0.832439
7.393383	0.1	0.837982
7.395050	0.1	0.846028
7.396717	0.1	0.853300
7.398383	0.1	0.856817
7.400050	0.1	0.855506
7.401717	0.1	0.850439
7.403383	0.1	0.843644
7.405050	0.1	0.837386
7.406717	0.1	0.833690
7.408383	0.1	0.833750
7.410050	0.1	0.837028
7.411717	0.1	0.841677
7.413383	0.1	0.845552
7.415050	0.1	0.847578
7.416717	0.1	0.847638
7.418383	0.1	0.845969
7.420050	0.1	0.842989
7.421717	0.1	0.839353
7.423383	0.1	0.836074
7.425050	0.1	0.834048
7.426717	0.1	0.833452
7.428383	0.1	0.834227
7.430050	0.1	0.835776
7.431717	0.1	0.837207
7.433383	0.1	0.837624
7.435050	0.1	0.837326
7.436717	0.1	0.837207
7.438383	0.1	0.837863
7.440050	0.1	0.838935
7.441717	0.1	0.839829
7.443383	0.1	0.840366
7.445050	0.1	0.840366
7.446717	0.1	0.839770
7.448383	0.1	0.838935
7.450050	0.1	0.838697
7.451717	0.1	0.839293
7.453383	0.1	0.840187
7.455050	0.1	0.841081
7.456717	0.1	0.841677
7.458383	0.1	0.841796
7.460050	0.1	0.841260
7.461717	0.1	0.840724
7.463383	0.1	0.840724
7.465050	0.1	0.840485
7.466717	0.1	0.839353
7.468383	0.1	0.837266
7.470050	0.1	0.834405
7.471717	0.1	0.831068
7.473383	0.1	0.828266
7.475050	0.1	0.827253
7.476717	0.1	0.827730
7.478383	0.1	0.828981
7.480050	0.1	0.830591
7.481717	0.1	0.832558
7.483383	0.1	0.835180
7.485050	0.1	0.838518
7.486717	0.1	0.841737
7.488383	0.1	0.843704
7.490050	0.1	0.844300
7.491717	0.1	0.843883
7.493383	0.1	0.842989
7.495050	0.1	0.842035
7.496717	0.1	0.841022
7.498383	0.1	0.839591
7.500050	0.1	0.837386
7.501717	0.1	0.834823
7.503383	0.1	0.833035
7.505050	0.1	0.833392
7.506717	0.1	0.836611
7.508383	0.1	0.841558
7.510050	0.1	0.846624
7.511717	0.1	0.851035
7.513383	0.1	0.854790
7.515050	0.1	0.858247
7.516717	0.1	0.860691
7.518383	0.1	0.861108
7.520050	0.1	0.859082
7.521717	0.1	0.855386
7.523383	0.1	0.851154
7.525050	0.1	0.847280
7.526717	0.1	0.844300
7.528383	0.1	0.842273
7.530050	0.1	0.840962
7.531717	0.1	0.839829
7.533383	0.1	0.838339
7.535050	0.1	0.835896
7.536717	0.1	0.832915
7.538383	0.1	0.830889
7.540050	0.1	0.831366
7.541717	0.1	0.834286
7.543383	0.1	0.837386
7.545050	0.1	0.838399
7.546717	0.1	0.836670
7.548383	0.1	0.833213
7.550050	0.1	0.829756
7.551717	0.1	0.827849
7.553383	0.1	0.828326
7.555050	0.1	0.830233
7.556717	0.1	0.831902
7.558383	0.1	0.832200
7.560050	0.1	0.831366
7.561717	0.1	0.830412
7.563383	0.1	0.830591
7.565050	0.1	0.832498
7.566717	0.1	0.835121
7.568383	0.1	0.836909
7.570050	0.1	0.836968
7.571717	0.1	0.835061
7.573383	0.1	0.831485
7.575050	0.1	0.827491
7.576717	0.1	0.824213
7.578383	0.1	0.821829
7.580050	0.1	0.819683
7.581717	0.1	0.817239
7.583383	0.1	0.815392
7.585050	0.1	0.815630
7.586717	0.1	0.818074
7.588383	0.1	0.821531
7.590050	0.1	0.824451
7.591717	0.1	0.825763
7.593383	0.1	0.825167
7.595050	0.1	0.823557
7.596717	0.1	0.822127
7.598383	0.1	0.821412
7.600050	0.1	0.821352
7.601717	0.1	0.822544
7.603383	0.1	0.825048
7.605050	0.1	0.828266
7.606717	0.1	0.831306
7.608383	0.1	0.833511
7.610050	0.1	0.834286
7.611717	0.1	0.833273
7.613383	0.1	0.830889
7.615050	0.1	0.827670
7.616717	0.1	0.824213
7.618383	0.1	0.821412
7.620050	0.1	0.819802
7.621717	0.1	0.818968
7.623383	0.1	0.818372
7.625050	0.1	0.818849
7.626717	0.1	0.821710
7.628383	0.1	0.827253
7.630050	0.1	0.834405
7.631717	0.1	0.840545
7.633383	0.1	0.842750
7.635050	0.1	0.840426
7.636717	0.1	0.836015
7.638383	0.1	0.831902
7.640050	0.1	0.828683
7.641717	0.1	0.825644
7.643383	0.1	0.822365
7.645050	0.1	0.819266
7.646717	0.1	0.817478
7.648383	0.1	0.818133
7.650050	0.1	0.821471
7.651717	0.1	0.826478
7.653383	0.1	0.831127
7.655050	0.1	0.834107
7.656717	0.1	0.834942
7.658383	0.1	0.834167
7.660050	0.1	0.833035
7.661717	0.1	0.832379
7.663383	0.1	0.832498
7.665050	0.1	0.832915
7.666717	0.1	0.833094
7.668383	0.1	0.832796
7.670050	0.1	0.832081
7.671717	0.1	0.831127
7.673383	0.1	0.829935
7.675050	0.1	0.828803
7.676717	0.1	0.828505
7.678383	0.1	0.829756
7.680050	0.1	0.832439
7.681717	0.1	0.835359
7.683383	0.1	0.836849
7.685050	0.1	0.835955
7.686717	0.1	0.833273
7.688383	0.1	0.830233
7.690050	0.1	0.828624
7.691717	0.1	0.829339
7.693383	0.1	0.832140
7.695050	0.1	0.835896
7.696717	0.1	0.839710
7.698383	0.1	0.843227
7.700050	0.1	0.846386
7.701717	0.1	0.849247
7.703383	0.1	0.851929
7.705050	0.1	0.853956
7.706717	0.1	0.854313
7.708383	0.1	0.852644
7.710050	0.1	0.849545
7.711717	0.1	0.846446
7.713383	0.1	0.844419
7.715050	0.1	0.843942
7.716717	0.1	0.844955
7.718383	0.1	0.847220
7.720050	0.1	0.849426
7.721717	0.1	0.850737
7.723383	0.1	0.851333
7.725050	0.1	0.851631
7.726717	0.1	0.851870
7.728383	0.1	0.851333
7.730050	0.1	0.849485
7.731717	0.1	0.846565
7.733383	0.1	0.843167
7.735050	0.1	0.839531
7.736717	0.1	0.836015
7.738383	0.1	0.833869
7.740050	0.1	0.834227
7.741717	0.1	0.837088
7.743383	0.1	0.840604
7.745050	0.1	0.842571
7.746717	0.1	0.842512
7.748383	0.1	0.841320
7.750050	0.1	0.839770
7.751717	0.1	0.837743
7.753383	0.1	0.834823
7.755050	0.1	0.831723
7.756717	0.1	0.829816
7.758383	0.1	0.829935
7.760050	0.1	0.831902
7.761717	0.1	0.834584
7.763383	0.1	0.836492
7.765050	0.1	0.836372
7.766717	0.1	0.834167
7.768383	0.1	0.830412
7.770050	0.1	0.826061
7.771717	0.1	0.821352
7.773383	0.1	0.816882
7.775050	0.1	0.813365
7.776717	0.1	0.810981
7.778383	0.1	0.808895
7.780050	0.1	0.806809
7.781717	0.1	0.805020
7.783383	0.1	0.804126
7.785050	0.1	0.803649
7.786717	0.1	0.801981
7.788383	0.1	0.798106
7.790050	0.1	0.793040
7.791717	0.1	0.789225
7.793383	0.1	0.788391
7.795050	0.1	0.790179
7.796717	0.1	0.792921
7.798383	0.1	0.795364
7.800050	0.1	0.796914
7.801717	0.1	0.797868
7.803383	0.1	0.798106
7.805050	0.1	0.797272
7.806717	0.1	0.796437
7.808383	0.1	0.797093
7.810050	0.1	0.799120
7.811717	0.1	0.800908
7.813383	0.1	0.800848
7.815050	0.1	0.798285
7.816717	0.1	0.793874
7.818383	0.1	0.788689
7.820050	0.1	0.783503
7.821717	0.1	0.778973
7.823383	0.1	0.775576
7.825050	0.1	0.772893
7.826717	0.1	0.770867
7.828383	0.1	0.770271
7.830050	0.1	0.771225
7.831717	0.1	0.772893
7.833383	0.1	0.774860
7.835050	0.1	0.777185
7.836717	0.1	0.780106
7.838383	0.1	0.782788
7.840050	0.1	0.783503
7.841717	0.1	0.781775
7.843383	0.1	0.778735
7.845050	0.1	0.776172
7.846717	0.1	0.775099
7.848383	0.1	0.775456
7.850050	0.1	0.777066
7.851717	0.1	0.779331
7.853383	0.1	0.781715
7.855050	0.1	0.783563
7.856717	0.1	0.784576
7.858383	0.1	0.784814
7.860050	0.1	0.784099
7.861717	0.1	0.781834
7.863383	0.1	0.777900
7.865050	0.1	0.772953
7.866717	0.1	0.768483
7.868383	0.1	0.766099
7.870050	0.1	0.766933
7.871717	0.1	0.770927
7.873383	0.1	0.776351
7.875050	0.1	0.781298
7.876717	0.1	0.784457
7.878383	0.1	0.785589
7.880050	0.1	0.784934
7.881717	0.1	0.782251
7.883383	0.1	0.777900
7.885050	0.1	0.773609
7.886717	0.1	0.771046
7.888383	0.1	0.770032
7.890050	0.1	0.769436
7.891717	0.1	0.768900
7.893383	0.1	0.769317
7.895050	0.1	0.771046
7.896717	0.1	0.773430
7.898383	0.1	0.775218
7.900050	0.1	0.775576
7.901717	0.1	0.774860
7.903383	0.1	0.774682
7.905050	0.1	0.776291
7.906717	0.1	0.779569
7.908383	0.1	0.783145
7.910050	0.1	0.785053
7.911717	0.1	0.784099
7.913383	0.1	0.781536
7.915050	0.1	0.779092
7.916717	0.1	0.777006
7.918383	0.1	0.774086
7.920050	0.1	0.770152
7.921717	0.1	0.765920
7.923383	0.1	0.762045
7.925050	0.1	0.759482
7.926717	0.1	0.759006
7.928383	0.1	0.760675
7.930050	0.1	0.763416
7.931717	0.1	0.766397
7.933383	0.1	0.769079
7.935050	0.1	0.771165
7.936717	0.1	0.771999
7.938383	0.1	0.770807
7.940050	0.1	0.767827
7.941717	0.1	0.764549
7.943383	0.1	0.762701
7.945050	0.1	0.763059
7.946717	0.1	0.765502
7.948383	0.1	0.768721
7.950050	0.1	0.771284
7.951717	0.1	0.772476
7.953383	0.1	0.772655
7.955050	0.1	0.772715
7.956717	0.1	0.773132
7.958383	0.1	0.774324
7.960050	0.1	0.775874
7.961717	0.1	0.777185
7.963383	0.1	0.777781
7.965050	0.1	0.778377
7.966717	0.1	0.780165
7.968383	0.1	0.783801
7.970050	0.1	0.788450
7.971717	0.1	0.792384
7.973383	0.1	0.794232
7.975050	0.1	0.793159
7.976717	0.1	0.788868
7.978383	0.1	0.782013
7.980050	0.1	0.774682
7.981717	0.1	0.769377
7.983383	0.1	0.767350
7.985050	0.1	0.767708
7.986717	0.1	0.768602
7.988383	0.1	0.769496
7.990050	0.1	0.770986
7.991717	0.1	0.773430
7.993383	0.1	0.776410
7.995050	0.1	0.779212
7.996717	0.1	0.781357
7.998383	0.1	0.782251
8.000050	0.1	0.781655
8.001717	0.1	0.780165
8.003383	0.1	0.779152
8.005050	0.1	0.779688
8.006717	0.1	0.782013
8.008383	0.1	0.784695
8.010050	0.1	0.786543
8.011717	0.1	0.786841
8.013383	0.1	0.785291
8.015050	0.1	0.782013
8.016717	0.1	0.778258
8.018383	0.1	0.775039
8.020050	0.1	0.772119
8.021717	0.1	0.768960
8.023383	0.1	0.765860
8.025050	0.1	0.763953
8.026717	0.1	0.763774
8.028383	0.1	0.765026
8.030050	0.1	0.766873
8.031717	0.1	0.768244
8.033383	0.1	0.769138
8.035050	0.1	0.769913
8.036717	0.1	0.770748
8.038383	0.1	0.772119
8.040050	0.1	0.774801
8.041717	0.1	0.779510
8.043383	0.1	0.785828
8.045050	0.1	0.792205
8.046717	0.1	0.796020
8.048383	0.1	0.795245
8.050050	0.1	0.789642
8.051717	0.1	0.781834
8.053383	0.1	0.775218
8.055050	0.1	0.771999
8.056717	0.1	0.771821
8.058383	0.1	0.773072
8.060050	0.1	0.774622
8.061717	0.1	0.776470
8.063383	0.1	0.778735
8.065050	0.1	0.780463
8.066717	0.1	0.780702
8.068383	0.1	0.778854
8.070050	0.1	0.775218
8.071717	0.1	0.770807
8.073383	0.1	0.766993
8.075050	0.1	0.765264
8.076717	0.1	0.766635
8.078383	0.1	0.770330
8.080050	0.1	0.774324
8.081717	0.1	0.777006
8.083383	0.1	0.777841
8.085050	0.1	0.776947
8.086717	0.1	0.775516
8.088383	0.1	0.775099
8.090050	0.1	0.776768
8.091717	0.1	0.780046
8.093383	0.1	0.783980
8.095050	0.1	0.786722
8.096717	0.1	0.786483
8.098383	0.1	0.783801
8.100050	0.1	0.781000
8.101717	0.1	0.779510
8.103383	0.1	0.778496
8.105050	0.1	0.777006
8.106717	0.1	0.775516
8.108383	0.1	0.774920
8.110050	0.1	0.775158
8.111717	0.1	0.775218
8.113383	0.1	0.774920
8.115050	0.1	0.774682
8.116717	0.1	0.774682
8.118383	0.1	0.774384
8.120050	0.1	0.773132
8.121717	0.1	0.771046
8.123383	0.1	0.768721
8.125050	0.1	0.766814
8.126717	0.1	0.765860
8.128383	0.1	0.766456
8.130050	0.1	0.768185
8.131717	0.1	0.769854
8.133383	0.1	0.771403
8.135050	0.1	0.773549
8.136717	0.1	0.776053
8.138383	0.1	0.777125
8.140050	0.1	0.776112
8.141717	0.1	0.774622
8.143383	0.1	0.774324
8.145050	0.1	0.774920
8.146717	0.1	0.775695
8.148383	0.1	0.776112
8.150050	0.1	0.775158
8.151717	0.1	0.771880
8.153383	0.1	0.766635
8.155050	0.1	0.761330
8.156717	0.1	0.757813
8.158383	0.1	0.756681
8.160050	0.1	0.757575
8.161717	0.1	0.759542
8.163383	0.1	0.761390
8.165050	0.1	0.762880
8.166717	0.1	0.764728
8.168383	0.1	0.767469
8.170050	0.1	0.770748
8.171717	0.1	0.773490
8.173383	0.1	0.775278
8.175050	0.1	0.776112
8.176717	0.1	0.776351
8.178383	0.1	0.776768
8.180050	0.1	0.778258
8.181717	0.1	0.780642
8.183383	0.1	0.783145
8.185050	0.1	0.785172
8.186717	0.1	0.786960
8.188383	0.1	0.789225
8.190050	0.1	0.792086
8.191717	0.1	0.794947
8.193383	0.1	0.797570
8.195050	0.1	0.799894
8.196717	0.1	0.801981
8.198383	0.1	0.804365
8.200050	0.1	0.807524
8.201717	0.1	0.810266
8.203383	0.1	0.810683
8.205050	0.1	0.808299
8.206717	0.1	0.804782
8.208383	0.1	0.802040
8.210050	0.1	0.800967
8.211717	0.1	0.802219
8.213383	0.1	0.806451
8.215050	0.1	0.813365
8.216717	0.1	0.821233
8.218383	0.1	0.828683
8.220050	0.1	0.834942
8.221717	0.1	0.839412
8.223383	0.1	0.841379
8.225050	0.1	0.841141
8.226717	0.1	0.839591
8.228383	0.1	0.838578
8.230050	0.1	0.839353
8.231717	0.1	0.842392
8.233383	0.1	0.846982
8.235050	0.1	0.851572
8.236717	0.1	0.854790
8.238383	0.1	0.856638
8.240050	0.1	0.857890
8.241717	0.1	0.859380
8.243383	0.1	0.861585
8.245050	0.1	0.864446
8.246717	0.1	0.867844
8.248383	0.1	0.871241
8.250050	0.1	0.874698
8.251717	0.1	0.878871
8.253383	0.1	0.884593
8.255050	0.1	0.891864
8.256717	0.1	0.900149
8.258383	0.1	0.908554
8.260050	0.1	0.915945
8.261717	0.1	0.920832
8.263383	0.1	0.922561
8.265050	0.1	0.921786
8.266717	0.1	0.920296
8.268383	0.1	0.919700
8.270050	0.1	0.919938
8.271717	0.1	0.920653
8.273383	0.1	0.922501
8.275050	0.1	0.926077
8.276717	0.1	0.931025
8.278383	0.1	0.936210
8.280050	0.1	0.940561
8.281717	0.1	0.943780
8.283383	0.1	0.946283
8.285050	0.1	0.948072
8.286717	0.1	0.949264
8.288383	0.1	0.950158
8.290050	0.1	0.950575
8.291717	0.1	0.950515
8.293383	0.1	0.950515
8.295050	0.1	0.951529
8.296717	0.1	0.953078
8.298383	0.1	0.954270
8.300050	0.1	0.954747
8.301717	0.1	0.954807
8.303383	0.1	0.953972
8.305050	0.1	0.952244
8.306717	0.1	0.950694
8.308383	0.1	0.950515
8.310050	0.1	0.951946
8.311717	0.1	0.953972
8.313383	0.1	0.955105
8.315050	0.1	0.954688
8.316717	0.1	0.953376
8.318383	0.1	0.952184
8.320050	0.1	0.951767
8.321717	0.1	0.952482
8.323383	0.1	0.954032
8.325050	0.1	0.954986
8.326717	0.1	0.954568
8.328383	0.1	0.953674
8.330050	0.1	0.953376
8.331717	0.1	0.953496
8.333383	0.1	0.953436
8.335050	0.1	0.953198
8.336717	0.1	0.952959
8.338383	0.1	0.952482
8.340050	0.1	0.951767
8.341717	0.1	0.951350
8.343383	0.1	0.951290
8.345050	0.1	0.950694
8.346717	0.1	0.949383
8.348383	0.1	0.947714
8.350050	0.1	0.945091
8.351717	0.1	0.940502
8.353383	0.1	0.935197
8.355050	0.1	0.931263
8.356717	0.1	0.929654
8.358383	0.1	0.929892
8.360050	0.1	0.930667
8.361717	0.1	0.930905
8.363383	0.1	0.930548
8.365050	0.1	0.930250
8.366717	0.1	0.930905
8.368383	0.1	0.932276
8.370050	0.1	0.933468
8.371717	0.1	0.933886
8.373383	0.1	0.933707
8.375050	0.1	0.933468
8.376717	0.1	0.933528
8.378383	0.1	0.934184
8.380050	0.1	0.935912
8.381717	0.1	0.938475
8.383383	0.1	0.940383
8.385050	0.1	0.939310
8.386717	0.1	0.934839
8.388383	0.1	0.928938
8.390050	0.1	0.923395
8.391717	0.1	0.918865
8.393383	0.1	0.915170
8.395050	0.1	0.912488
8.396717	0.1	0.911057
8.398383	0.1	0.910878
8.400050	0.1	0.911593
8.401717	0.1	0.912428
8.403383	0.1	0.912726
8.405050	0.1	0.912666
8.406717	0.1	0.912309
8.408383	0.1	0.912011
8.410050	0.1	0.912070
8.411717	0.1	0.913024
8.413383	0.1	0.914633
8.415050	0.1	0.916600
8.416717	0.1	0.918686
8.418383	0.1	0.920296
8.420050	0.1	0.921309
8.421717	0.1	0.921667
8.423383	0.1	0.921667
8.425050	0.1	0.920832
8.426717	0.1	0.918031
8.428383	0.1	0.913322
8.430050	0.1	0.908315
8.431717	0.1	0.905037
8.433383	0.1	0.904441
8.435050	0.1	0.906646
8.436717	0.1	0.911057
8.438383	0.1	0.916839
8.440050	0.1	0.923097
8.441717	0.1	0.928879
8.443383	0.1	0.933051
8.445050	0.1	0.934959
8.446717	0.1	0.934780
8.448383	0.1	0.932694
8.450050	0.1	0.929534
8.451717	0.1	0.926793
8.453383	0.1	0.925124
8.455050	0.1	0.923812
8.456717	0.1	0.922084
8.458383	0.1	0.920296
8.460050	0.1	0.918686
8.461717	0.1	0.917792
8.463383	0.1	0.918269
8.465050	0.1	0.920355
8.466717	0.1	0.923336
8.468383	0.1	0.926852
8.470050	0.1	0.930786
8.471717	0.1	0.934482
8.473383	0.1	0.936806
8.475050	0.1	0.937283
8.476717	0.1	0.936091
8.478383	0.1	0.934482
8.480050	0.1	0.933826
8.481717	0.1	0.934541
8.483383	0.1	0.936627
8.485050	0.1	0.939667
8.486717	0.1	0.943244
8.488383	0.1	0.947118
8.490050	0.1	0.951052
8.491717	0.1	0.954032
8.493383	0.1	0.955045
8.495050	0.1	0.955105
8.496717	0.1	0.956059
8.498383	0.1	0.958681
8.500050	0.1	0.962198
8.501717	0.1	0.965118
8.503383	0.1	0.965715
8.505050	0.1	0.963509
8.506717	0.1	0.959218
8.508383	0.1	0.954807
8.510050	0.1	0.952184
8.511717	0.1	0.952423
8.513383	0.1	0.955224
8.515050	0.1	0.960171
8.516717	0.1	0.966787
8.518383	0.1	0.973702
8.520050	0.1	0.978708
8.521717	0.1	0.981093
8.523383	0.1	0.982225
8.525050	0.1	0.983357
8.526717	0.1	0.984311
8.528383	0.1	0.984788
8.530050	0.1	0.985026
8.531717	0.1	0.985801
8.533383	0.1	0.987530
8.535050	0.1	0.989795
8.536717	0.1	0.992239
8.538383	0.1	0.994861
8.540050	0.1	0.997961
8.541717	0.1	1.001239
8.543383	0.1	1.003623
8.545050	0.1	1.004398
8.546717	0.1	1.003623
8.548383	0.1	1.001775
8.550050	0.1	0.999510
8.551717	0.1	0.998020
8.553383	0.1	0.997901
8.555050	0.1	0.998676
8.556717	0.1	0.999689
8.558383	0.1	1.001179
8.560050	0.1	1.003563
8.561717	0.1	1.006305
8.563383	0.1	1.008630
8.565050	0.1	1.011372
8.566717	0.1	1.016080
8.568383	0.1	1.022458
8.570050	0.1	1.028180
8.571717	0.1	1.030862
8.573383	0.1	1.029968
8.575050	0.1	1.026809
8.576717	0.1	1.023889
8.578383	0.1	1.022935
8.580050	0.1	1.023710
8.581717	0.1	1.024842
8.583383	0.1	1.025915
8.585050	0.1	1.027823
8.586717	0.1	1.030624
8.588383	0.1	1.033366
8.590050	0.1	1.034975
8.591717	0.1	1.035512
8.593383	0.1	1.035869
8.595050	0.1	1.037002
8.596717	0.1	1.038909
8.598383	0.1	1.040578
8.600050	0.1	1.042008
8.601717	0.1	1.044214
8.603383	0.1	1.048148
8.605050	0.1	1.052797
8.606717	0.1	1.056254
8.608383	0.1	1.057506
8.610050	0.1	1.057148
8.611717	0.1	1.056492
8.613383	0.1	1.056314
8.615050	0.1	1.055956
8.616717	0.1	1.054287
8.618383	0.1	1.051247
8.620050	0.1	1.047492
8.621717	0.1	1.044095
8.623383	0.1	1.041770
8.625050	0.1	1.040518
8.626717	0.1	1.040816
8.628383	0.1	1.043022
8.630050	0.1	1.045942
8.631717	0.1	1.047075
8.633383	0.1	1.044929
8.635050	0.1	1.040757
8.636717	0.1	1.036882
8.638383	0.1	1.034439
8.640050	0.1	1.033127
8.641717	0.1	1.032472
8.643383	0.1	1.032233
8.645050	0.1	1.031697
8.646717	0.1	1.030564
8.648383	0.1	1.029372
8.650050	0.1	1.028776
8.651717	0.1	1.029015
8.653383	0.1	1.029670
8.655050	0.1	1.029551
8.656717	0.1	1.028001
8.658383	0.1	1.025379
8.660050	0.1	1.022101
8.661717	0.1	1.017273
8.663383	0.1	1.010597
8.665050	0.1	1.003265
8.666717	0.1	0.997186
8.668383	0.1	0.993431
8.670050	0.1	0.991464
8.671717	0.1	0.989795
8.673383	0.1	0.987291
8.675050	0.1	0.984311
8.676717	0.1	0.981689
8.678383	0.1	0.979662
8.680050	0.1	0.978172
8.681717	0.1	0.976980
8.683383	0.1	0.975668
8.685050	0.1	0.973642
8.686717	0.1	0.970781
8.688383	0.1	0.967383
8.690050	0.1	0.963748
8.691717	0.1	0.959694
8.693383	0.1	0.954986
8.695050	0.1	0.949562
8.696717	0.1	0.943959
8.698383	0.1	0.938952
8.700050	0.1	0.934780
8.701717	0.1	0.931323
8.703383	0.1	0.928223
8.705050	0.1	0.925541
8.706717	0.1	0.923038
8.708383	0.1	0.920475
8.710050	0.1	0.917733
8.711717	0.1	0.915051
8.713383	0.1	0.912666
8.715050	0.1	0.910699
8.716717	0.1	0.908732
8.718383	0.1	0.906467
8.720050	0.1	0.903368
8.721717	0.1	0.899434
8.723383	0.1	0.895560
8.725050	0.1	0.892699
8.726717	0.1	0.890791
8.728383	0.1	0.889003
8.730050	0.1	0.886738
8.731717	0.1	0.883699
8.733383	0.1	0.880539
8.735050	0.1	0.877619
8.736717	0.1	0.875115
8.738383	0.1	0.873447
8.740050	0.1	0.873208
8.741717	0.1	0.873447
8.743383	0.1	0.872850
8.745050	0.1	0.870824
8.746717	0.1	0.868082
8.748383	0.1	0.866115
8.750050	0.1	0.865459
8.751717	0.1	0.865638
8.753383	0.1	0.865579
8.755050	0.1	0.864506
8.756717	0.1	0.862300
8.758383	0.1	0.859499
8.760050	0.1	0.856578
8.761717	0.1	0.853360
8.763383	0.1	0.849426
8.765050	0.1	0.845075
8.766717	0.1	0.841975
8.768383	0.1	0.841081
8.770050	0.1	0.841141
8.771717	0.1	0.840068
8.773383	0.1	0.837445
8.775050	0.1	0.834763
8.776717	0.1	0.833571
8.778383	0.1	0.834703
8.780050	0.1	0.838399
8.781717	0.1	0.844240
8.783383	0.1	0.850737
8.785050	0.1	0.856042
8.786717	0.1	0.858307
8.788383	0.1	0.856936
8.790050	0.1	0.853360
8.791717	0.1	0.850201
8.793383	0.1	0.849605
8.795050	0.1	0.852108
8.796717	0.1	0.856578
8.798383	0.1	0.861228
8.800050	0.1	0.865102
8.801717	0.1	0.867426
8.803383	0.1	0.867069
8.805050	0.1	0.863016
8.806717	0.1	0.855923
8.808383	0.1	0.848591
8.810050	0.1	0.843644
8.811717	0.1	0.841677
8.813383	0.1	0.841796
8.815050	0.1	0.843108
8.816717	0.1	0.845790
8.818383	0.1	0.850201
8.820050	0.1	0.855625
8.821717	0.1	0.860691
8.823383	0.1	0.863612
8.825050	0.1	0.863612
8.826717	0.1	0.861168
8.828383	0.1	0.857651
8.830050	0.1	0.854373
8.831717	0.1	0.852048
8.833383	0.1	0.851333
8.835050	0.1	0.852525
8.836717	0.1	0.854671
8.838383	0.1	0.856459
8.840050	0.1	0.857413
8.841717	0.1	0.857413
8.843383	0.1	0.856578
8.845050	0.1	0.855207
8.846717	0.1	0.854135
8.848383	0.1	0.854731
8.850050	0.1	0.857592
8.851717	0.1	0.861347
8.853383	0.1	0.863791
8.855050	0.1	0.863671
8.856717	0.1	0.861585
8.858383	0.1	0.859380
8.860050	0.1	0.858724
8.861717	0.1	0.859797
8.863383	0.1	0.861585
8.865050	0.1	0.862777
8.866717	0.1	0.863135
8.868383	0.1	0.863016
8.870050	0.1	0.863016
8.871717	0.1	0.863433
8.873383	0.1	0.864089
8.875050	0.1	0.865042
8.876717	0.1	0.866175
8.878383	0.1	0.866652
8.880050	0.1	0.865281
8.881717	0.1	0.861466
8.883383	0.1	0.856638
8.885050	0.1	0.853419
8.886717	0.1	0.853539
8.888383	0.1	0.857115
8.890050	0.1	0.863075
8.891717	0.1	0.869691
8.893383	0.1	0.875056
8.895050	0.1	0.877619
8.896717	0.1	0.876844
8.898383	0.1	0.873685
8.900050	0.1	0.869632
8.901717	0.1	0.866234
8.903383	0.1	0.864327
8.905050	0.1	0.863433
8.906717	0.1	0.862479
8.908383	0.1	0.861049
8.910050	0.1	0.859857
8.911717	0.1	0.860333
8.913383	0.1	0.863195
8.915050	0.1	0.867069
8.916717	0.1	0.870049
8.918383	0.1	0.871539
8.920050	0.1	0.872433
8.921717	0.1	0.873625
8.923383	0.1	0.875413
8.925050	0.1	0.877142
8.926717	0.1	0.878096
8.928383	0.1	0.878453
8.930050	0.1	0.878394
8.931717	0.1	0.878215
8.933383	0.1	0.878096
8.935050	0.1	0.877976
8.936717	0.1	0.877976
8.938383	0.1	0.878394
8.940050	0.1	0.878930
8.941717	0.1	0.878990
8.943383	0.1	0.878155
8.945050	0.1	0.876427
8.946717	0.1	0.874221
8.948383	0.1	0.872552
8.950050	0.1	0.872672
8.951717	0.1	0.874817
8.953383	0.1	0.877619
8.955050	0.1	0.879705
8.956717	0.1	0.880778
8.958383	0.1	0.881136
8.960050	0.1	0.881016
8.961717	0.1	0.880420
8.963383	0.1	0.879049
8.965050	0.1	0.876665
8.966717	0.1	0.873625
8.968383	0.1	0.870466
8.970050	0.1	0.867903
8.971717	0.1	0.866175
8.973383	0.1	0.864804
8.975050	0.1	0.863135
8.976717	0.1	0.861406
8.978383	0.1	0.859857
8.980050	0.1	0.859439
8.981717	0.1	0.861108
8.983383	0.1	0.864863
8.985050	0.1	0.868619
8.986717	0.1	0.869989
8.988383	0.1	0.867903
8.990050	0.1	0.862896
8.991717	0.1	0.857294
8.993383	0.1	0.853896
8.995050	0.1	0.853896
8.996717	0.1	0.856519
8.998383	0.1	0.859857
9.000050	0.1	0.862122
9.001717	0.1	0.862420
9.003383	0.1	0.860989
9.005050	0.1	0.858903
9.006717	0.1	0.857532
9.008383	0.1	0.857294
9.010050	0.1	0.857770
9.011717	0.1	0.858307
9.013383	0.1	0.858665
9.015050	0.1	0.859201
9.016717	0.1	0.860691
9.018383	0.1	0.862777
9.020050	0.1	0.864387
9.021717	0.1	0.864804
9.023383	0.1	0.864029
9.025050	0.1	0.862539
9.026717	0.1	0.861108
9.028383	0.1	0.860453
9.030050	0.1	0.860453
9.031717	0.1	0.860870
9.033383	0.1	0.861228
9.035050	0.1	0.861108
9.036717	0.1	0.860453
9.038383	0.1	0.859320
9.040050	0.1	0.857890
9.041717	0.1	0.856876
9.043383	0.1	0.856638
9.045050	0.1	0.856757
9.046717	0.1	0.857055
9.048383	0.1	0.857830
9.050050	0.1	0.859559
9.051717	0.1	0.862479
9.053383	0.1	0.865877
9.055050	0.1	0.868022
9.056717	0.1	0.867248
9.058383	0.1	0.863910
9.060050	0.1	0.859618
9.061717	0.1	0.856102
9.063383	0.1	0.854373
9.065050	0.1	0.853777
9.066717	0.1	0.852823
9.068383	0.1	0.850856
9.070050	0.1	0.848591
9.071717	0.1	0.846982
9.073383	0.1	0.846565
9.075050	0.1	0.846863
9.076717	0.1	0.847220
9.078383	0.1	0.847697
9.080050	0.1	0.848889
9.081717	0.1	0.850737
9.083383	0.1	0.852168
9.085050	0.1	0.852525
9.086717	0.1	0.852048
9.088383	0.1	0.851095
9.090050	0.1	0.850141
9.091717	0.1	0.849962
9.093383	0.1	0.851035
9.095050	0.1	0.852346
9.096717	0.1	0.852704
9.098383	0.1	0.851750
9.100050	0.1	0.850081
9.101717	0.1	0.848115
9.103383	0.1	0.846028
9.105050	0.1	0.843823
9.106717	0.1	0.841618
9.108383	0.1	0.840426
9.110050	0.1	0.841141
9.111717	0.1	0.843227
9.113383	0.1	0.845671
9.115050	0.1	0.848234
9.116717	0.1	0.851274
9.118383	0.1	0.854254
9.120050	0.1	0.856102
9.121717	0.1	0.856042
9.123383	0.1	0.854194
9.125050	0.1	0.851274
9.126717	0.1	0.848353
9.128383	0.1	0.845909
9.130050	0.1	0.844121
9.131717	0.1	0.843287
9.133383	0.1	0.843525
9.135050	0.1	0.844419
9.136717	0.1	0.844717
9.138383	0.1	0.843823
9.140050	0.1	0.842094
9.141717	0.1	0.840128
9.143383	0.1	0.838161
9.145050	0.1	0.835836
9.146717	0.1	0.833333
9.148383	0.1	0.831366
9.150050	0.1	0.829935
9.151717	0.1	0.828624
9.153383	0.1	0.826895
9.155050	0.1	0.824332
9.156717	0.1	0.820935
9.158383	0.1	0.817835
9.160050	0.1	0.816584
9.161717	0.1	0.817657
9.163383	0.1	0.820220
9.165050	0.1	0.823677
9.166717	0.1	0.827551
9.168383	0.1	0.831425
9.170050	0.1	0.834942
9.171717	0.1	0.837505
9.173383	0.1	0.838101
9.175050	0.1	0.835776
9.176717	0.1	0.830770
9.178383	0.1	0.824869
9.180050	0.1	0.820041
9.181717	0.1	0.817299
9.183383	0.1	0.816762
9.185050	0.1	0.817478
9.186717	0.1	0.818014
9.188383	0.1	0.817835
9.190050	0.1	0.817776
9.191717	0.1	0.819147
9.193383	0.1	0.821888
9.195050	0.1	0.824273
9.196717	0.1	0.824213
9.198383	0.1	0.821531
9.200050	0.1	0.817418
9.201717	0.1	0.813425
9.203383	0.1	0.811398
9.205050	0.1	0.811875
9.206717	0.1	0.813365
9.208383	0.1	0.813961
9.210050	0.1	0.813127
9.211717	0.1	0.810921
9.213383	0.1	0.808299
9.215050	0.1	0.806451
9.216717	0.1	0.806272
9.218383	0.1	0.807285
9.220050	0.1	0.808358
9.221717	0.1	0.808656
9.223383	0.1	0.808001
9.225050	0.1	0.806689
9.226717	0.1	0.805140
9.228383	0.1	0.803292
9.230050	0.1	0.801027
9.231717	0.1	0.799298
9.233383	0.1	0.799596
9.235050	0.1	0.802577
9.236717	0.1	0.807047
9.238383	0.1	0.810027
9.240050	0.1	0.809431
9.241717	0.1	0.806093
9.243383	0.1	0.802398
9.245050	0.1	0.800014
9.246717	0.1	0.798881
9.248383	0.1	0.798285
9.250050	0.1	0.798225
9.251717	0.1	0.799298
9.253383	0.1	0.801921
9.255050	0.1	0.805378
9.256717	0.1	0.808299
9.258383	0.1	0.809670
9.260050	0.1	0.809312
9.261717	0.1	0.807583
9.263383	0.1	0.804901
9.265050	0.1	0.802338
9.266717	0.1	0.801504
9.268383	0.1	0.803709
9.270050	0.1	0.809073
9.271717	0.1	0.816584
9.273383	0.1	0.823915
9.275050	0.1	0.829101
9.276717	0.1	0.831187
9.278383	0.1	0.830650
9.280050	0.1	0.828505
9.281717	0.1	0.825763
9.283383	0.1	0.822187
9.285050	0.1	0.816703
9.286717	0.1	0.809610
9.288383	0.1	0.802994
9.290050	0.1	0.799537
9.291717	0.1	0.800550
9.293383	0.1	0.805080
9.295050	0.1	0.810385
9.296717	0.1	0.814438
9.298383	0.1	0.817478
9.300050	0.1	0.820637
9.301717	0.1	0.824451
9.303383	0.1	0.828266
9.305050	0.1	0.830948
9.306717	0.1	0.831366
9.308383	0.1	0.829637
9.310050	0.1	0.827611
9.311717	0.1	0.827134
9.313383	0.1	0.828743
9.315050	0.1	0.831962
9.316717	0.1	0.836372
9.318383	0.1	0.841498
9.320050	0.1	0.845730
9.321717	0.1	0.847161
9.323383	0.1	0.845015
9.325050	0.1	0.840306
9.326717	0.1	0.835717
9.328383	0.1	0.833571
9.330050	0.1	0.834227
9.331717	0.1	0.836730
9.333383	0.1	0.839889
9.335050	0.1	0.842571
9.336717	0.1	0.844121
9.338383	0.1	0.844121
9.340050	0.1	0.842452
9.341717	0.1	0.839949
9.343383	0.1	0.837863
9.345050	0.1	0.837207
9.346717	0.1	0.838280
9.348383	0.1	0.840843
9.350050	0.1	0.843704
9.351717	0.1	0.845075
9.353383	0.1	0.844240
9.355050	0.1	0.842214
9.356717	0.1	0.840664
9.358383	0.1	0.841081
9.360050	0.1	0.844061
9.361717	0.1	0.848174
9.363383	0.1	0.851512
9.365050	0.1	0.853121
9.366717	0.1	0.853479
9.368383	0.1	0.853241
9.370050	0.1	0.853181
9.371717	0.1	0.854015
9.373383	0.1	0.856519
9.375050	0.1	0.860512
9.376717	0.1	0.864208
9.378383	0.1	0.865340
9.380050	0.1	0.863493
9.381717	0.1	0.860155
9.383383	0.1	0.856876
9.385050	0.1	0.854790
9.386717	0.1	0.854731
9.388383	0.1	0.856876
9.390050	0.1	0.860274
9.391717	0.1	0.863493
9.393383	0.1	0.864983
9.395050	0.1	0.863969
9.396717	0.1	0.861585
9.398383	0.1	0.859737
9.400050	0.1	0.859618
9.401717	0.1	0.861824
9.403383	0.1	0.866294
9.405050	0.1	0.872254
9.406717	0.1	0.877857
9.408383	0.1	0.881374
9.410050	0.1	0.882387
9.411717	0.1	0.881851
9.413383	0.1	0.881255
9.415050	0.1	0.881255
9.416717	0.1	0.882208
9.418383	0.1	0.884175
9.420050	0.1	0.887275
9.421717	0.1	0.890672
9.423383	0.1	0.893652
9.425050	0.1	0.895619
9.426717	0.1	0.896215
9.428383	0.1	0.894904
9.430050	0.1	0.891626
9.431717	0.1	0.887454
9.433383	0.1	0.883997
9.435050	0.1	0.881732
9.436717	0.1	0.880539
9.438383	0.1	0.880480
9.440050	0.1	0.881612
9.441717	0.1	0.883699
9.443383	0.1	0.886858
9.445050	0.1	0.890911
9.446717	0.1	0.894368
9.448383	0.1	0.895262
9.450050	0.1	0.893772
9.451717	0.1	0.891805
9.453383	0.1	0.890970
9.455050	0.1	0.892460
9.456717	0.1	0.896752
9.458383	0.1	0.903249
9.460050	0.1	0.909865
9.461717	0.1	0.914216
9.463383	0.1	0.915408
9.465050	0.1	0.914574
9.466717	0.1	0.913143
9.468383	0.1	0.911772
9.470050	0.1	0.910401
9.471717	0.1	0.909090
9.473383	0.1	0.908375
9.475050	0.1	0.908792
9.476717	0.1	0.910223
9.478383	0.1	0.912249
9.480050	0.1	0.914514
9.481717	0.1	0.916839
9.483383	0.1	0.919044
9.485050	0.1	0.920951
9.486717	0.1	0.922561
9.488383	0.1	0.923634
9.490050	0.1	0.923693
9.491717	0.1	0.922740
9.493383	0.1	0.921190
9.495050	0.1	0.919700
9.496717	0.1	0.918925
9.498383	0.1	0.919282
9.500050	0.1	0.920832
9.501717	0.1	0.923097
9.503383	0.1	0.925183
9.505050	0.1	0.927031
9.506717	0.1	0.929177
9.508383	0.1	0.932038
9.510050	0.1	0.935793
9.511717	0.1	0.940383
9.513383	0.1	0.945509
9.515050	0.1	0.950515
9.516717	0.1	0.954688
9.518383	0.1	0.957847
9.520050	0.1	0.959456
9.521717	0.1	0.959277
9.523383	0.1	0.958204
9.525050	0.1	0.957906
9.526717	0.1	0.959516
9.528383	0.1	0.962615
9.530050	0.1	0.966430
9.531717	0.1	0.970006
9.533383	0.1	0.972509
9.535050	0.1	0.972986
9.536717	0.1	0.971139
9.538383	0.1	0.968516
9.540050	0.1	0.967979
9.541717	0.1	0.970483
9.543383	0.1	0.974894
9.545050	0.1	0.979304
9.546717	0.1	0.982344
9.548383	0.1	0.983417
9.550050	0.1	0.983119
9.551717	0.1	0.983179
9.553383	0.1	0.985146
9.555050	0.1	0.989437
9.556717	0.1	0.994980
9.558383	0.1	1.000345
9.560050	0.1	1.004934
9.561717	0.1	1.009286
9.563383	0.1	1.013875
9.565050	0.1	1.018882
9.566717	0.1	1.024067
9.568383	0.1	1.029551
9.570050	0.1	1.035273
9.571717	0.1	1.040042
9.573383	0.1	1.042485
9.575050	0.1	1.042306
9.576717	0.1	1.040399
9.578383	0.1	1.038551
9.580050	0.1	1.039028
9.581717	0.1	1.042843
9.583383	0.1	1.048625
9.585050	0.1	1.054347
9.586717	0.1	1.059055
9.588383	0.1	1.063705
9.590050	0.1	1.069188
9.591717	0.1	1.075089
9.593383	0.1	1.080453
9.595050	0.1	1.084507
9.596717	0.1	1.087546
9.598383	0.1	1.090229
9.600050	0.1	1.093566
9.601717	0.1	1.098216
9.603383	0.1	1.104474
9.605050	0.1	1.112163
9.606717	0.1	1.119554
9.608383	0.1	1.124382
9.610050	0.1	1.125813
9.611717	0.1	1.124144
9.613383	0.1	1.120746
9.615050	0.1	1.117289
9.616717	0.1	1.115263
9.618383	0.1	1.115680
9.620050	0.1	1.118839
9.621717	0.1	1.124501
9.623383	0.1	1.131356
9.625050	0.1	1.137436
9.626717	0.1	1.141489
9.628383	0.1	1.143992
9.630050	0.1	1.146138
9.631717	0.1	1.148284
9.633383	0.1	1.149654
9.635050	0.1	1.149595
9.636717	0.1	1.148403
9.638383	0.1	1.147091
9.640050	0.1	1.146138
9.641717	0.1	1.145005
9.643383	0.1	1.143634
9.645050	0.1	1.143336
9.646717	0.1	1.144886
9.648383	0.1	1.147449
9.650050	0.1	1.149774
9.651717	0.1	1.152098
9.653383	0.1	1.155675
9.655050	0.1	1.160622
9.656717	0.1	1.165629
9.658383	0.1	1.168966
9.660050	0.1	1.169741
9.661717	0.1	1.168311
9.663383	0.1	1.165867
9.665050	0.1	1.164854
9.666717	0.1	1.167119
9.668383	0.1	1.171589
9.670050	0.1	1.175642
9.671717	0.1	1.177728
9.673383	0.1	1.177967
9.675050	0.1	1.177251
9.676717	0.1	1.176298
9.678383	0.1	1.175106
9.680050	0.1	1.174092
9.681717	0.1	1.174092
9.683383	0.1	1.175761
9.685050	0.1	1.178205
9.686717	0.1	1.179993
9.688383	0.1	1.180947
9.690050	0.1	1.182199
9.691717	0.1	1.184344
9.693383	0.1	1.187086
9.695050	0.1	1.190066
9.696717	0.1	1.193225
9.698383	0.1	1.195610
9.700050	0.1	1.195967
9.701717	0.1	1.194239
9.703383	0.1	1.191437
9.705050	0.1	1.188636
9.706717	0.1	1.186013
9.708383	0.1	1.183510
9.710050	0.1	1.181662
9.711717	0.1	1.181185
9.713383	0.1	1.182258
9.715050	0.1	1.184583
9.716717	0.1	1.187444
9.718383	0.1	1.189947
9.720050	0.1	1.191557
9.721717	0.1	1.191974
9.723383	0.1	1.191378
9.725050	0.1	1.191020
9.726717	0.1	1.191795
9.728383	0.1	1.193404
9.730050	0.1	1.195073
9.731717	0.1	1.196146
9.733383	0.1	1.196504
9.735050	0.1	1.196504
9.736717	0.1	1.195490
9.738383	0.1	1.192749
9.740050	0.1	1.188457
9.741717	0.1	1.185119
9.743383	0.1	1.185060
9.745050	0.1	1.188576
9.746717	0.1	1.194000
9.748383	0.1	1.199126
9.750050	0.1	1.202643
9.751717	0.1	1.204193
9.753383	0.1	1.204491
9.755050	0.1	1.205087
9.756717	0.1	1.206577
9.758383	0.1	1.208365
9.760050	0.1	1.209378
9.761717	0.1	1.209438
9.763383	0.1	1.209438
9.765050	0.1	1.210332
9.766717	0.1	1.212180
9.768383	0.1	1.214683
9.770050	0.1	1.217127
9.771717	0.1	1.218736
9.773383	0.1	1.219332
9.775050	0.1	1.219571
9.776717	0.1	1.219809
9.778383	0.1	1.219928
9.780050	0.1	1.220346
9.781717	0.1	1.222193
9.783383	0.1	1.225591
9.785050	0.1	1.228869
9.786717	0.1	1.230121
9.788383	0.1	1.229048
9.790050	0.1	1.226723
9.791717	0.1	1.224697
9.793383	0.1	1.223981
9.795050	0.1	1.224339
9.796717	0.1	1.225293
9.798383	0.1	1.226604
9.800050	0.1	1.228035
9.801717	0.1	1.229882
9.803383	0.1	1.232982
9.805050	0.1	1.237154
9.806717	0.1	1.240909
9.808383	0.1	1.242399
9.810050	0.1	1.241148
9.811717	0.1	1.238108
9.813383	0.1	1.234651
9.815050	0.1	1.231313
9.816717	0.1	1.228273
9.818383	0.1	1.226246
9.820050	0.1	1.225650
9.821717	0.1	1.225650
9.823383	0.1	1.225591
9.825050	0.1	1.225591
9.826717	0.1	1.225591
9.828383	0.1	1.225114
9.830050	0.1	1.224041
9.831717	0.1	1.222909
9.833383	0.1	1.223028
9.835050	0.1	1.225174
9.836717	0.1	1.228631
9.838383	0.1	1.232028
9.840050	0.1	1.234710
9.841717	0.1	1.236379
9.843383	0.1	1.236916
9.845050	0.1	1.237035
9.846717	0.1	1.237273
9.848383	0.1	1.236916
9.850050	0.1	1.235247
9.851717	0.1	1.232743
9.853383	0.1	1.229882
9.855050	0.1	1.227081
9.856717	0.1	1.224697
9.858383	0.1	1.222611
9.860050	0.1	1.220584
9.861717	0.1	1.218796
9.863383	0.1	1.217485
9.865050	0.1	1.216412
9.866717	0.1	1.215637
9.868383	0.1	1.215756
9.870050	0.1	1.217306
9.871717	0.1	1.220286
9.873383	0.1	1.223743
9.875050	0.1	1.226425
9.876717	0.1	1.227319
9.878383	0.1	1.226187
9.880050	0.1	1.223922
9.881717	0.1	1.221538
9.883383	0.1	1.219452
9.885050	0.1	1.217961
9.886717	0.1	1.217485
9.888383	0.1	1.217425
9.890050	0.1	1.216590
9.891717	0.1	1.214981
9.893383	0.1	1.213849
9.895050	0.1	1.213610
9.896717	0.1	1.213074
9.898383	0.1	1.211405
9.900050	0.1	1.209319
9.901717	0.1	1.207769
9.903383	0.1	1.206517
9.905050	0.1	1.204491
9.906717	0.1	1.200736
9.908383	0.1	1.195610
9.910050	0.1	1.190364
9.911717	0.1	1.186669
9.913383	0.1	1.185298
9.915050	0.1	1.185894
9.916717	0.1	1.187563
9.918383	0.1	1.189888
9.920050	0.1	1.192153
9.921717	0.1	1.192987
9.923383	0.1	1.191318
9.925050	0.1	1.187325
9.926717	0.1	1.182020
9.928383	0.1	1.177013
9.930050	0.1	1.173735
9.931717	0.1	1.172006
9.933383	0.1	1.170635
9.935050	0.1	1.169145
9.936717	0.1	1.168192
9.938383	0.1	1.168311
9.940050	0.1	1.168490
9.941717	0.1	1.167238
9.943383	0.1	1.164675
9.945050	0.1	1.161814
9.946717	0.1	1.159430
9.948383	0.1	1.157701
9.950050	0.1	1.156449
9.951717	0.1	1.155615
9.953383	0.1	1.154840
9.955050	0.1	1.154006
9.956717	0.1	1.153410
9.958383	0.1	1.153529
9.960050	0.1	1.154423
9.961717	0.1	1.155496
9.963383	0.1	1.156092
9.965050	0.1	1.155198
9.966717	0.1	1.151681
9.968383	0.1	1.145244
9.970050	0.1	1.137197
9.971717	0.1	1.129389
9.973383	0.1	1.123130
9.975050	0.1	1.119316
9.976717	0.1	1.117826
9.978383	0.1	1.118183
9.980050	0.1	1.119495
9.981717	0.1	1.120389
9.983383	0.1	1.119733
9.985050	0.1	1.117706
9.986717	0.1	1.115263
9.988383	0.1	1.113355
9.990050	0.1	1.112580
9.991717	0.1	1.112223
9.993383	0.1	1.111090
9.995050	0.1	1.108289
9.996717	0.1	1.104415
9.998383	0.1	1.101017
10.000050	0.1	1.099408
10.001717	0.1	1.099467
10.003383	0.1	1.099944
10.005050	0.1	1.100004
10.006717	0.1	1.100123
10.008383	0.1	1.100600
10.010050	0.1	1.100302
10.011717	0.1	1.097918
10.013383	0.1	1.093924
10.015050	0.1	1.090109
10.016717	0.1	1.087129
10.018383	0.1	1.084507
10.020050	0.1	1.081884
10.021717	0.1	1.079142
10.023383	0.1	1.076520
10.025050	0.1	1.074195
10.026717	0.1	1.072407
10.028383	0.1	1.071096
10.030050	0.1	1.069903
10.031717	0.1	1.068235
10.033383	0.1	1.066387
10.035050	0.1	1.064718
10.036717	0.1	1.063526
10.038383	0.1	1.062274
10.040050	0.1	1.060486
10.041717	0.1	1.058757
10.043383	0.1	1.057983
10.045050	0.1	1.058519
10.046717	0.1	1.059711
10.048383	0.1	1.060367
10.050050	0.1	1.059771
10.051717	0.1	1.058340
10.053383	0.1	1.056910
10.055050	0.1	1.055658
10.056717	0.1	1.054466
10.058383	0.1	1.053393
10.060050	0.1	1.052380
10.061717	0.1	1.051784
10.063383	0.1	1.051903
10.065050	0.1	1.052320
10.066717	0.1	1.052558
10.068383	0.1	1.052976
10.070050	0.1	1.054049
10.071717	0.1	1.054883
10.073383	0.1	1.053929
10.075050	0.1	1.050711
10.076717	0.1	1.046181
10.078383	0.1	1.042128
10.080050	0.1	1.039624
10.081717	0.1	1.039147
10.083383	0.1	1.040340
10.085050	0.1	1.042247
10.086717	0.1	1.043201
10.088383	0.1	1.042485
10.090050	0.1	1.040578
10.091717	0.1	1.039147
10.093383	0.1	1.039088
10.095050	0.1	1.040340
10.096717	0.1	1.042068
10.098383	0.1	1.043379
10.100050	0.1	1.043558
10.101717	0.1	1.042605
10.103383	0.1	1.041114
10.105050	0.1	1.039982
10.106717	0.1	1.039863
10.108383	0.1	1.039982
10.110050	0.1	1.039147
10.111717	0.1	1.037359
10.113383	0.1	1.035512
10.115050	0.1	1.034200
10.116717	0.1	1.033723
10.118383	0.1	1.033366
10.120050	0.1	1.032293
10.121717	0.1	1.029491
10.123383	0.1	1.024962
10.125050	0.1	1.019895
10.126717	0.1	1.016438
10.128383	0.1	1.015961
10.130050	0.1	1.018524
10.131717	0.1	1.022875
10.133383	0.1	1.027107
10.135050	0.1	1.029313
10.136717	0.1	1.028597
10.138383	0.1	1.025140
10.140050	0.1	1.020193
10.141717	0.1	1.015604
10.143383	0.1	1.012683
10.145050	0.1	1.012027
10.146717	0.1	1.013994
10.148383	0.1	1.018286
10.150050	0.1	1.023173
10.151717	0.1	1.027048
10.153383	0.1	1.029253
10.155050	0.1	1.029551
10.156717	0.1	1.028121
10.158383	0.1	1.025260
10.160050	0.1	1.022041
10.161717	0.1	1.019061
10.163383	0.1	1.016975
10.165050	0.1	1.016557
10.166717	0.1	1.018167
10.168383	0.1	1.021504
10.170050	0.1	1.026213
10.171717	0.1	1.031697
10.173383	0.1	1.036406
10.175050	0.1	1.039207
10.176717	0.1	1.039982
10.178383	0.1	1.039147
10.180050	0.1	1.037479
10.181717	0.1	1.035094
10.183383	0.1	1.031995
10.185050	0.1	1.028717
10.186717	0.1	1.026392
10.188383	0.1	1.025319
10.190050	0.1	1.024783
10.191717	0.1	1.024187
10.193383	0.1	1.023352
10.195050	0.1	1.022637
10.196717	0.1	1.022399
10.198383	0.1	1.022220
10.200050	0.1	1.021922
10.201717	0.1	1.021564
10.203383	0.1	1.021624
10.205050	0.1	1.022220
10.206717	0.1	1.023531
10.208383	0.1	1.025856
10.210050	0.1	1.028419
10.211717	0.1	1.029968
10.213383	0.1	1.030088
10.215050	0.1	1.030028
10.216717	0.1	1.031697
10.218383	0.1	1.035750
10.220050	0.1	1.041234
10.221717	0.1	1.046419
10.223383	0.1	1.049936
10.225050	0.1	1.050651
10.226717	0.1	1.048207
10.228383	0.1	1.042962
10.230050	0.1	1.036525
10.231717	0.1	1.031101
10.233383	0.1	1.028955
10.235050	0.1	1.030564
10.236717	0.1	1.034856
10.238383	0.1	1.039684
10.240050	0.1	1.042962
10.241717	0.1	1.043141
10.243383	0.1	1.039803
10.245050	0.1	1.033843
10.246717	0.1	1.027048
10.248383	0.1	1.021326
10.250050	0.1	1.017928
10.251717	0.1	1.017332
10.253383	0.1	1.019359
10.255050	0.1	1.022816
10.256717	0.1	1.026154
10.258383	0.1	1.028061
10.260050	0.1	1.028359
10.261717	0.1	1.027703
10.263383	0.1	1.027584
10.265050	0.1	1.029253
10.266717	0.1	1.032710
10.268383	0.1	1.036704
10.270050	0.1	1.040399
10.271717	0.1	1.043618
10.273383	0.1	1.046300
10.275050	0.1	1.048625
10.276717	0.1	1.051068
10.278383	0.1	1.053512
10.280050	0.1	1.055241
10.281717	0.1	1.055420
10.283383	0.1	1.053572
10.285050	0.1	1.049578
10.286717	0.1	1.044631
10.288383	0.1	1.040816
10.290050	0.1	1.039684
10.291717	0.1	1.041234
10.293383	0.1	1.044512
10.295050	0.1	1.048029
10.296717	0.1	1.051128
10.298383	0.1	1.054227
10.300050	0.1	1.057983
10.301717	0.1	1.062334
10.303383	0.1	1.066446
10.305050	0.1	1.070023
10.306717	0.1	1.073122
10.308383	0.1	1.075625
10.310050	0.1	1.077473
10.311717	0.1	1.078665
10.313383	0.1	1.079381
10.315050	0.1	1.080036
10.316717	0.1	1.081526
10.318383	0.1	1.084030
10.320050	0.1	1.087427
10.321717	0.1	1.090825
10.323383	0.1	1.092851
10.325050	0.1	1.093090
10.326717	0.1	1.092911
10.328383	0.1	1.094043
10.330050	0.1	1.097679
10.331717	0.1	1.103699
10.333383	0.1	1.110733
10.335050	0.1	1.117587
10.336717	0.1	1.123488
10.338383	0.1	1.127899
10.340050	0.1	1.130402
10.341717	0.1	1.131952
10.343383	0.1	1.134753
10.345050	0.1	1.139939
10.346717	0.1	1.146734
10.348383	0.1	1.153886
10.350050	0.1	1.161099
10.351717	0.1	1.168609
10.353383	0.1	1.176775
10.355050	0.1	1.185358
10.356717	0.1	1.194060
10.358383	0.1	1.202464
10.360050	0.1	1.209438
10.361717	0.1	1.214087
10.363383	0.1	1.217127
10.365050	0.1	1.220942
10.366717	0.1	1.227737
10.368383	0.1	1.238585
10.370050	0.1	1.252949
10.371717	0.1	1.268327
10.373383	0.1	1.281977
10.375050	0.1	1.292646
10.376717	0.1	1.300931
10.378383	0.1	1.307845
10.380050	0.1	1.314581
10.381717	0.1	1.322508
10.383383	0.1	1.332104
10.385050	0.1	1.342118
10.386717	0.1	1.350999
10.388383	0.1	1.358628
10.390050	0.1	1.365602
10.391717	0.1	1.373172
10.393383	0.1	1.382828
10.395050	0.1	1.395106
10.396717	0.1	1.409650
10.398383	0.1	1.425445
10.400050	0.1	1.442015
10.401717	0.1	1.459360
10.403383	0.1	1.476646
10.405050	0.1	1.492679
10.406717	0.1	1.507104
10.408383	0.1	1.521409
10.410050	0.1	1.537383
10.411717	0.1	1.555979
10.413383	0.1	1.576901
10.415050	0.1	1.599491
10.416717	0.1	1.622915
10.418383	0.1	1.646102
10.420050	0.1	1.667976
10.421717	0.1	1.688242
10.423383	0.1	1.707614
10.425050	0.1	1.727581
10.426717	0.1	1.748920
10.428383	0.1	1.771450
10.430050	0.1	1.795113
10.431717	0.1	1.819909
10.433383	0.1	1.845300
10.435050	0.1	1.870573
10.436717	0.1	1.895607
10.438383	0.1	1.920104
10.440050	0.1	1.943708
10.441717	0.1	1.966834
10.443383	0.1	1.990497
10.445050	0.1	2.015233
10.446717	0.1	2.040744
10.448383	0.1	2.066612
10.450050	0.1	2.091944
10.451717	0.1	2.116144
10.453383	0.1	2.139509
10.455050	0.1	2.163053
10.456717	0.1	2.187312
10.458383	0.1	2.212286
10.460050	0.1	2.238035
10.461717	0.1	2.264857
10.463383	0.1	2.292335
10.465050	0.1	2.319574
10.466717	0.1	2.345622
10.468383	0.1	2.370417
10.470050	0.1	2.394080
10.471717	0.1	2.416313
10.473383	0.1	2.436400
10.475050	0.1	2.453864
10.476717	0.1	2.469719
10.478383	0.1	2.485931
10.480050	0.1	2.504110
10.481717	0.1	2.524913
10.483383	0.1	2.547920
10.485050	0.1	2.571106
10.486717	0.1	2.592445
10.488383	0.1	2.611041
10.490050	0.1	2.628505
10.491717	0.1	2.647460
10.493383	0.1	2.668560
10.495050	0.1	2.689660
10.496717	0.1	2.708137
10.498383	0.1	2.723396
10.500050	0.1	2.736867
10.501717	0.1	2.750576
10.503383	0.1	2.765596
10.505050	0.1	2.781928
10.506717	0.1	2.799094
10.508383	0.1	2.816439
10.510050	0.1	2.833486
10.511717	0.1	2.849996
10.513383	0.1	2.865851
10.515050	0.1	2.880752
10.516717	0.1	2.894759
10.518383	0.1	2.908468
10.520050	0.1	2.922177
10.521717	0.1	2.936244
10.523383	0.1	2.950072
10.525050	0.1	2.962709
10.526717	0.1	2.973676
10.528383	0.1	2.983332
10.530050	0.1	2.993047
10.531717	0.1	3.003895
10.533383	0.1	3.015578
10.535050	0.1	3.026903
10.536717	0.1	3.037274
10.538383	0.1	3.047526
10.540050	0.1	3.058613
10.541717	0.1	3.070295
10.543383	0.1	3.081799
10.545050	0.1	3.092110
10.546717	0.1	3.100336
10.548383	0.1	3.106356
10.550050	0.1	3.111243
10.551717	0.1	3.116131
10.553383	0.1	3.121555
10.555050	0.1	3.127396
10.556717	0.1	3.133655
10.558383	0.1	3.140629
10.560050	0.1	3.148258
10.561717	0.1	3.156305
10.563383	0.1	3.164768
10.565050	0.1	3.173173
10.566717	0.1	3.180683
10.568383	0.1	3.186464
10.570050	0.1	3.189624
10.571717	0.1	3.189743
10.573383	0.1	3.187418
10.575050	0.1	3.184676
10.576717	0.1	3.183305
10.578383	0.1	3.183186
10.580050	0.1	3.183127
10.581717	0.1	3.183484
10.583383	0.1	3.185988
10.585050	0.1	3.191531
10.586717	0.1	3.198803
10.588383	0.1	3.205896
10.590050	0.1	3.211498
10.591717	0.1	3.214896
10.593383	0.1	3.215254
10.595050	0.1	3.212333
10.596717	0.1	3.207267
10.598383	0.1	3.201544
10.600050	0.1	3.196895
10.601717	0.1	3.194392
10.603383	0.1	3.194392
10.605050	0.1	3.196597
10.606717	0.1	3.199458
10.608383	0.1	3.201187
10.610050	0.1	3.201127
10.611717	0.1	3.200770
10.613383	0.1	3.201902
10.615050	0.1	3.204942
10.616717	0.1	3.208816
10.618383	0.1	3.212154
10.620050	0.1	3.214419
10.621717	0.1	3.216207
10.623383	0.1	3.218591
10.625050	0.1	3.222227
10.626717	0.1	3.226638
10.628383	0.1	3.230155
10.630050	0.1	3.231406
10.631717	0.1	3.229678
10.633383	0.1	3.225744
10.635050	0.1	3.221631
10.636717	0.1	3.219843
10.638383	0.1	3.221274
10.640050	0.1	3.224850
10.641717	0.1	3.228963
10.643383	0.1	3.232360
10.645050	0.1	3.234625
10.646717	0.1	3.235400
10.648383	0.1	3.234506
10.650050	0.1	3.232658
10.651717	0.1	3.230870
10.653383	0.1	3.230035
10.655050	0.1	3.230691
10.656717	0.1	3.232420
10.658383	0.1	3.233731
10.660050	0.1	3.233433
10.661717	0.1	3.231466
10.663383	0.1	3.228903
10.665050	0.1	3.226757
10.666717	0.1	3.225088
10.668383	0.1	3.223121
10.670050	0.1	3.220558
10.671717	0.1	3.217042
10.673383	0.1	3.212094
10.675050	0.1	3.205180
10.676717	0.1	3.196597
10.678383	0.1	3.187120
10.680050	0.1	3.177703
10.681717	0.1	3.168881
10.683383	0.1	3.160596
10.685050	0.1	3.152192
10.686717	0.1	3.143847
10.688383	0.1	3.136099
10.690050	0.1	3.129125
10.691717	0.1	3.122390
10.693383	0.1	3.115773
10.695050	0.1	3.108680
10.696717	0.1	3.100515
10.698383	0.1	3.091276
10.700050	0.1	3.081441
10.701717	0.1	3.071130
10.703383	0.1	3.060281
10.705050	0.1	3.048957
10.706717	0.1	3.037095
10.708383	0.1	3.024578
10.710050	0.1	3.011167
10.711717	0.1	2.997339
10.713383	0.1	2.984047
10.715050	0.1	2.971709
10.716717	0.1	2.959609
10.718383	0.1	2.946854
10.720050	0.1	2.932847
10.721717	0.1	2.917171
10.723383	0.1	2.900303
10.725050	0.1	2.882719
10.726717	0.1	2.864301
10.728383	0.1	2.845168
10.730050	0.1	2.826393
10.731717	0.1	2.808154
10.733383	0.1	2.789855
10.735050	0.1	2.771259
10.736717	0.1	2.752841
10.738383	0.1	2.735257
10.740050	0.1	2.718747
10.741717	0.1	2.702296
10.743383	0.1	2.684772
10.745050	0.1	2.665639
10.746717	0.1	2.644837
10.748383	0.1	2.622724
10.750050	0.1	2.600074
10.751717	0.1	2.578676
10.753383	0.1	2.559960
10.755050	0.1	2.544165
10.756717	0.1	2.529681
10.758383	0.1	2.513826
10.760050	0.1	2.495468
10.761717	0.1	2.475143
10.763383	0.1	2.453745
10.765050	0.1	2.431929
10.766717	0.1	2.410710
10.768383	0.1	2.391160
10.770050	0.1	2.372980
10.771717	0.1	2.355039
10.773383	0.1	2.336264
10.775050	0.1	2.316058
10.776717	0.1	2.294004
10.778383	0.1	2.270639
10.780050	0.1	2.247095
10.781717	0.1	2.224267
10.783383	0.1	2.201676
10.785050	0.1	2.179265
10.786717	0.1	2.157807
10.788383	0.1	2.138436
10.790050	0.1	2.121508
10.791717	0.1	2.106428
10.793383	0.1	2.091766
10.795050	0.1	2.076268
10.796717	0.1	2.059102
10.798383	0.1	2.039969
10.800050	0.1	2.019405
10.801717	0.1	1.998425
10.803383	0.1	1.978099
10.805050	0.1	1.959205
10.806717	0.1	1.941383
10.808383	0.1	1.923621
10.810050	0.1	1.905501
10.811717	0.1	1.887500
10.813383	0.1	1.869440
10.815050	0.1	1.850486
10.816717	0.1	1.830757
10.818383	0.1	1.811564
10.820050	0.1	1.794756
10.821717	0.1	1.781464
10.823383	0.1	1.771212
10.825050	0.1	1.762271
10.826717	0.1	1.752675
10.828383	0.1	1.740694
10.830050	0.1	1.725495
10.831717	0.1	1.707792
10.833383	0.1	1.689494
10.835050	0.1	1.672447
10.836717	0.1	1.658082
10.838383	0.1	1.646996
10.840050	0.1	1.638591
10.841717	0.1	1.630664
10.843383	0.1	1.621366
10.845050	0.1	1.610160
10.846717	0.1	1.598299
10.848383	0.1	1.586914
10.850050	0.1	1.576245
10.851717	0.1	1.565874
10.853383	0.1	1.556158
10.855050	0.1	1.547456
10.856717	0.1	1.540005
10.858383	0.1	1.533926
10.860050	0.1	1.528919
10.861717	0.1	1.523972
10.863383	0.1	1.518309
10.865050	0.1	1.511216
10.866717	0.1	1.502574
10.868383	0.1	1.492620
10.870050	0.1	1.482368
10.871717	0.1	1.472831
10.873383	0.1	1.464486
10.875050	0.1	1.457393
10.876717	0.1	1.451612
10.878383	0.1	1.447678
10.880050	0.1	1.445949
10.881717	0.1	1.444995
10.883383	0.1	1.442731
10.885050	0.1	1.438022
10.886717	0.1	1.431167
10.888383	0.1	1.423121
10.890050	0.1	1.415551
10.891717	0.1	1.410127
10.893383	0.1	1.407206
10.895050	0.1	1.405835
10.896717	0.1	1.404822
10.898383	0.1	1.403034
10.900050	0.1	1.399338
10.901717	0.1	1.392841
10.903383	0.1	1.384258
10.905050	0.1	1.375914
10.906717	0.1	1.370192
10.908383	0.1	1.367092
10.910050	0.1	1.364827
10.911717	0.1	1.362562
10.913383	0.1	1.360297
10.915050	0.1	1.357734
10.916717	0.1	1.354456
10.918383	0.1	1.350820
10.920050	0.1	1.347661
10.921717	0.1	1.345456
10.923383	0.1	1.344323
10.925050	0.1	1.343906
10.926717	0.1	1.343906
10.928383	0.1	1.343906
10.930050	0.1	1.343370
10.931717	0.1	1.342058
10.933383	0.1	1.340509
10.935050	0.1	1.340032
10.936717	0.1	1.341343
10.938383	0.1	1.343310
10.940050	0.1	1.344144
10.941717	0.1	1.343250
10.943383	0.1	1.340747
10.945050	0.1	1.336873
10.946717	0.1	1.332223
10.948383	0.1	1.327455
10.950050	0.1	1.322448
10.951717	0.1	1.317382
10.953383	0.1	1.313627
10.955050	0.1	1.312733
10.956717	0.1	1.314223
10.958383	0.1	1.316130
10.960050	0.1	1.316190
10.961717	0.1	1.313806
10.963383	0.1	1.310587
10.965050	0.1	1.308918
10.966717	0.1	1.310229
10.968383	0.1	1.313329
10.970050	0.1	1.315296
10.971717	0.1	1.314044
10.973383	0.1	1.309991
10.975050	0.1	1.305103
10.976717	0.1	1.300931
10.978383	0.1	1.297712
10.980050	0.1	1.294971
10.981717	0.1	1.291931
10.983383	0.1	1.288474
10.985050	0.1	1.284957
10.986717	0.1	1.281738
10.988383	0.1	1.279414
10.990050	0.1	1.278818
10.991717	0.1	1.279593
10.993383	0.1	1.280367
10.995050	0.1	1.280129
10.996717	0.1	1.279175
10.998383	0.1	1.277626
11.000050	0.1	1.275718
11.001717	0.1	1.274288
11.003383	0.1	1.273930
11.005050	0.1	1.274824
11.006717	0.1	1.276672
11.008383	0.1	1.278520
11.010050	0.1	1.279116
11.011717	0.1	1.278639
11.013383	0.1	1.278579
11.015050	0.1	1.280010
11.016717	0.1	1.282334
11.018383	0.1	1.284361
11.020050	0.1	1.285434
11.021717	0.1	1.285017
11.023383	0.1	1.283050
11.025050	0.1	1.279712
11.026717	0.1	1.275182
11.028383	0.1	1.270175
11.030050	0.1	1.266182
11.031717	0.1	1.264513
11.033383	0.1	1.265645
11.035050	0.1	1.269102
11.036717	0.1	1.273513
11.038383	0.1	1.277149
11.040050	0.1	1.279652
11.041717	0.1	1.281500
11.043383	0.1	1.283288
11.045050	0.1	1.285434
11.046717	0.1	1.288235
11.048383	0.1	1.291215
11.050050	0.1	1.293480
11.051717	0.1	1.294494
11.053383	0.1	1.294673
11.055050	0.1	1.295269
11.056717	0.1	1.298189
11.058383	0.1	1.304090
11.060050	0.1	1.311243
11.061717	0.1	1.316905
11.063383	0.1	1.319945
11.065050	0.1	1.320958
11.066717	0.1	1.321137
11.068383	0.1	1.320422
11.070050	0.1	1.318038
11.071717	0.1	1.313806
11.073383	0.1	1.309395
11.075050	0.1	1.306772
11.076717	0.1	1.306772
11.078383	0.1	1.309514
11.080050	0.1	1.314759
11.081717	0.1	1.321554
11.083383	0.1	1.328468
11.085050	0.1	1.334071
11.086717	0.1	1.337588
11.088383	0.1	1.339197
11.090050	0.1	1.340270
11.091717	0.1	1.341760
11.093383	0.1	1.343727
11.095050	0.1	1.346350
11.096717	0.1	1.349866
11.098383	0.1	1.354635
11.100050	0.1	1.360715
11.101717	0.1	1.367509
11.103383	0.1	1.374304
11.105050	0.1	1.380742
11.106717	0.1	1.386523
11.108383	0.1	1.391172
11.110050	0.1	1.394570
11.111717	0.1	1.397610
11.113383	0.1	1.401544
11.115050	0.1	1.407087
11.116717	0.1	1.413763
11.118383	0.1	1.420438
11.120050	0.1	1.426399
11.121717	0.1	1.431704
11.123383	0.1	1.435995
11.125050	0.1	1.438379
11.126717	0.1	1.438439
11.128383	0.1	1.437247
11.130050	0.1	1.436472
11.131717	0.1	1.436472
11.133383	0.1	1.437068
11.135050	0.1	1.438797
11.136717	0.1	1.442611
11.138383	0.1	1.448929
11.140050	0.1	1.457810
11.141717	0.1	1.468599
11.143383	0.1	1.479268
11.145050	0.1	1.487672
11.146717	0.1	1.493573
11.148383	0.1	1.498282
11.150050	0.1	1.502812
11.151717	0.1	1.507163
11.153383	0.1	1.510978
11.155050	0.1	1.514435
11.156717	0.1	1.517952
11.158383	0.1	1.522243
11.160050	0.1	1.527548
11.161717	0.1	1.532972
11.163383	0.1	1.536489
11.165050	0.1	1.537085
11.166717	0.1	1.535475
11.168383	0.1	1.534283
11.170050	0.1	1.535595
11.171717	0.1	1.539052
11.173383	0.1	1.542211
11.175050	0.1	1.543701
11.176717	0.1	1.544237
11.178383	0.1	1.545429
11.180050	0.1	1.547933
11.181717	0.1	1.551271
11.183383	0.1	1.554489
11.185050	0.1	1.557589
11.186717	0.1	1.561225
11.188383	0.1	1.565814
11.190050	0.1	1.570881
11.191717	0.1	1.575410
11.193383	0.1	1.578331
11.195050	0.1	1.579642
11.196717	0.1	1.580179
11.198383	0.1	1.580894
11.200050	0.1	1.582086
11.201717	0.1	1.583755
11.203383	0.1	1.585960
11.205050	0.1	1.588643
11.206717	0.1	1.591086
11.208383	0.1	1.592457
11.210050	0.1	1.593053
11.211717	0.1	1.594186
11.213383	0.1	1.596868
11.215050	0.1	1.601696
11.216717	0.1	1.607955
11.218383	0.1	1.613915
11.220050	0.1	1.618922
11.221717	0.1	1.623869
11.223383	0.1	1.629531
11.225050	0.1	1.635730
11.226717	0.1	1.641154
11.228383	0.1	1.644969
11.230050	0.1	1.647115
11.231717	0.1	1.648307
11.233383	0.1	1.649261
11.235050	0.1	1.649737
11.236717	0.1	1.649082
11.238383	0.1	1.647353
11.240050	0.1	1.645446
11.241717	0.1	1.644373
11.243383	0.1	1.644611
11.245050	0.1	1.645923
11.246717	0.1	1.647055
11.248383	0.1	1.647532
11.250050	0.1	1.647711
11.251717	0.1	1.648069
11.253383	0.1	1.648784
11.255050	0.1	1.650572
11.256717	0.1	1.653433
11.258383	0.1	1.656771
11.260050	0.1	1.659751
11.261717	0.1	1.661599
11.263383	0.1	1.661897
11.265050	0.1	1.661301
11.266717	0.1	1.660943
11.268383	0.1	1.662076
11.270050	0.1	1.664877
11.271717	0.1	1.668096
11.273383	0.1	1.669467
11.275050	0.1	1.667917
11.276717	0.1	1.664281
11.278383	0.1	1.659930
11.280050	0.1	1.655936
11.281717	0.1	1.652479
11.283383	0.1	1.649618
11.285050	0.1	1.647830
11.286717	0.1	1.647771
11.288383	0.1	1.649201
11.290050	0.1	1.650870
11.291717	0.1	1.652002
11.293383	0.1	1.653016
11.295050	0.1	1.654327
11.296717	0.1	1.656234
11.298383	0.1	1.658499
11.300050	0.1	1.660168
11.301717	0.1	1.660168
11.303383	0.1	1.658142
11.305050	0.1	1.654863
11.306717	0.1	1.651883
11.308383	0.1	1.650214
11.310050	0.1	1.650095
11.311717	0.1	1.650751
11.313383	0.1	1.651347
11.315050	0.1	1.651287
11.316717	0.1	1.650751
11.318383	0.1	1.650095
11.320050	0.1	1.649022
11.321717	0.1	1.646757
11.323383	0.1	1.643241
11.325050	0.1	1.640320
11.326717	0.1	1.639426
11.328383	0.1	1.640380
11.330050	0.1	1.642346
11.331717	0.1	1.644731
11.333383	0.1	1.646936
11.335050	0.1	1.648128
11.336717	0.1	1.647234
11.338383	0.1	1.644313
11.340050	0.1	1.640737
11.341717	0.1	1.637817
11.343383	0.1	1.635432
11.345050	0.1	1.633048
11.346717	0.1	1.631260
11.348383	0.1	1.630783
11.350050	0.1	1.631081
11.351717	0.1	1.631022
11.353383	0.1	1.630187
11.355050	0.1	1.628995
11.356717	0.1	1.627684
11.358383	0.1	1.626432
11.360050	0.1	1.625419
11.361717	0.1	1.624525
11.363383	0.1	1.622856
11.365050	0.1	1.620114
11.366717	0.1	1.616895
11.368383	0.1	1.614332
11.370050	0.1	1.613081
11.371717	0.1	1.613557
11.373383	0.1	1.615882
11.375050	0.1	1.619041
11.376717	0.1	1.621425
11.378383	0.1	1.622141
11.380050	0.1	1.621246
11.381717	0.1	1.618743
11.383383	0.1	1.615524
11.385050	0.1	1.613081
11.386717	0.1	1.612544
11.388383	0.1	1.613140
11.390050	0.1	1.613081
11.391717	0.1	1.610458
11.393383	0.1	1.605809
11.395050	0.1	1.601815
11.396717	0.1	1.601100
11.398383	0.1	1.603365
11.400050	0.1	1.606226
11.401717	0.1	1.607895
11.403383	0.1	1.608133
11.405050	0.1	1.607835
11.406717	0.1	1.607597
11.408383	0.1	1.607299
11.410050	0.1	1.606584
11.411717	0.1	1.605570
11.413383	0.1	1.605272
11.415050	0.1	1.606047
11.416717	0.1	1.607001
11.418383	0.1	1.607359
11.420050	0.1	1.607359
11.421717	0.1	1.607478
11.423383	0.1	1.607478
11.425050	0.1	1.606464
11.426717	0.1	1.604200
11.428383	0.1	1.601040
11.430050	0.1	1.597881
11.431717	0.1	1.595140
11.433383	0.1	1.593351
11.435050	0.1	1.592815
11.436717	0.1	1.593471
11.438383	0.1	1.595020
11.440050	0.1	1.597285
11.441717	0.1	1.599550
11.443383	0.1	1.600683
11.445050	0.1	1.600564
11.446717	0.1	1.600206
11.448383	0.1	1.599908
11.450050	0.1	1.599372
11.451717	0.1	1.599312
11.453383	0.1	1.600623
11.455050	0.1	1.603246
11.456717	0.1	1.606166
11.458383	0.1	1.608551
11.460050	0.1	1.609922
11.461717	0.1	1.610696
11.463383	0.1	1.611948
11.465050	0.1	1.614332
11.466717	0.1	1.616836
11.468383	0.1	1.617670
11.470050	0.1	1.616299
11.471717	0.1	1.613021
11.473383	0.1	1.608670
11.475050	0.1	1.604259
11.476717	0.1	1.601279
11.478383	0.1	1.600802
11.480050	0.1	1.602888
11.481717	0.1	1.606166
11.483383	0.1	1.609087
11.485050	0.1	1.610637
11.486717	0.1	1.610279
11.488383	0.1	1.608193
11.490050	0.1	1.604676
11.491717	0.1	1.600444
11.493383	0.1	1.595914
11.495050	0.1	1.591921
11.496717	0.1	1.589298
11.498383	0.1	1.588822
11.500050	0.1	1.590610
11.501717	0.1	1.593471
11.503383	0.1	1.595497
11.505050	0.1	1.596034
11.506717	0.1	1.595736
11.508383	0.1	1.596093
11.510050	0.1	1.598299
11.511717	0.1	1.602411
11.513383	0.1	1.607239
11.515050	0.1	1.610994
11.516717	0.1	1.612008
11.518383	0.1	1.610279
11.520050	0.1	1.607537
11.521717	0.1	1.605451
11.523383	0.1	1.604140
11.525050	0.1	1.602590
11.526717	0.1	1.600146
11.528383	0.1	1.597226
11.530050	0.1	1.594544
11.531717	0.1	1.592934
11.533383	0.1	1.592159
11.535050	0.1	1.591563
11.536717	0.1	1.591325
11.538383	0.1	1.592457
11.540050	0.1	1.595020
11.541717	0.1	1.597762
11.543383	0.1	1.599014
11.545050	0.1	1.598418
11.546717	0.1	1.596689
11.548383	0.1	1.594722
11.550050	0.1	1.593232
11.551717	0.1	1.592815
11.553383	0.1	1.593530
11.555050	0.1	1.594901
11.556717	0.1	1.596630
11.558383	0.1	1.597703
11.560050	0.1	1.596809
11.561717	0.1	1.593709
11.563383	0.1	1.589656
11.565050	0.1	1.585662
11.566717	0.1	1.582265
11.568383	0.1	1.579642
11.570050	0.1	1.577914
11.571717	0.1	1.576901
11.573383	0.1	1.576603
11.575050	0.1	1.577497
11.576717	0.1	1.579881
11.578383	0.1	1.583755
11.580050	0.1	1.587987
11.581717	0.1	1.590848
11.583383	0.1	1.590192
11.585050	0.1	1.585841
11.586717	0.1	1.579881
11.588383	0.1	1.574397
11.590050	0.1	1.569748
11.591717	0.1	1.565456
11.593383	0.1	1.561821
11.595050	0.1	1.559436
11.596717	0.1	1.557827
11.598383	0.1	1.555681
11.600050	0.1	1.552403
11.601717	0.1	1.547933
11.603383	0.1	1.542866
11.605050	0.1	1.537919
11.606717	0.1	1.532912
11.608383	0.1	1.527786
11.610050	0.1	1.522660
11.611717	0.1	1.517534
11.613383	0.1	1.511991
11.615050	0.1	1.505911
11.616717	0.1	1.499653
11.618383	0.1	1.494467
11.620050	0.1	1.491189
11.621717	0.1	1.489282
11.623383	0.1	1.487315
11.625050	0.1	1.484633
11.626717	0.1	1.481354
11.628383	0.1	1.477420
11.630050	0.1	1.473069
11.631717	0.1	1.469433
11.633383	0.1	1.467466
11.635050	0.1	1.466870
11.636717	0.1	1.466155
11.638383	0.1	1.463592
11.640050	0.1	1.459003
11.641717	0.1	1.454055
11.643383	0.1	1.450718
11.645050	0.1	1.450121
11.646717	0.1	1.452029
11.648383	0.1	1.454830
11.650050	0.1	1.456618
11.651717	0.1	1.456082
11.653383	0.1	1.452029
11.655050	0.1	1.444459
11.656717	0.1	1.435161
11.658383	0.1	1.427114
11.660050	0.1	1.422346
11.661717	0.1	1.421094
11.663383	0.1	1.421988
11.665050	0.1	1.422882
11.666717	0.1	1.422167
11.668383	0.1	1.418948
11.670050	0.1	1.413524
11.671717	0.1	1.406670
11.673383	0.1	1.399279
11.675050	0.1	1.392603
11.676717	0.1	1.388371
11.678383	0.1	1.387656
11.680050	0.1	1.390457
11.681717	0.1	1.395464
11.683383	0.1	1.400530
11.685050	0.1	1.403332
11.686717	0.1	1.402378
11.688383	0.1	1.397848
11.690050	0.1	1.390815
11.691717	0.1	1.382411
11.693383	0.1	1.373589
11.695050	0.1	1.365602
11.696717	0.1	1.359999
11.698383	0.1	1.357794
11.700050	0.1	1.358032
11.701717	0.1	1.358330
11.703383	0.1	1.356959
11.705050	0.1	1.354098
11.706717	0.1	1.351416
11.708383	0.1	1.350463
11.710050	0.1	1.351237
11.711717	0.1	1.352608
11.713383	0.1	1.353204
11.715050	0.1	1.352787
11.716717	0.1	1.351714
11.718383	0.1	1.350641
11.720050	0.1	1.349866
11.721717	0.1	1.349151
11.723383	0.1	1.347780
11.725050	0.1	1.345515
11.726717	0.1	1.342535
11.728383	0.1	1.339197
11.730050	0.1	1.336217
11.731717	0.1	1.334548
11.733383	0.1	1.334548
11.735050	0.1	1.335383
11.736717	0.1	1.336217
11.738383	0.1	1.336932
11.740050	0.1	1.337886
11.741717	0.1	1.338899
11.743383	0.1	1.339138
11.745050	0.1	1.338065
11.746717	0.1	1.336217
11.748383	0.1	1.334250
11.750050	0.1	1.332641
11.751717	0.1	1.331508
11.753383	0.1	1.330793
11.755050	0.1	1.331151
11.756717	0.1	1.333118
11.758383	0.1	1.336634
11.760050	0.1	1.340747
11.761717	0.1	1.344204
11.763383	0.1	1.346290
11.765050	0.1	1.346707
11.766717	0.1	1.345277
11.768383	0.1	1.341581
11.770050	0.1	1.336038
11.771717	0.1	1.329839
11.773383	0.1	1.324356
11.775050	0.1	1.320243
11.776717	0.1	1.318157
11.778383	0.1	1.318574
11.780050	0.1	1.321256
11.781717	0.1	1.324833
11.783383	0.1	1.327396
11.785050	0.1	1.328290
11.786717	0.1	1.328230
11.788383	0.1	1.327992
11.790050	0.1	1.327574
11.791717	0.1	1.326740
11.793383	0.1	1.325488
11.795050	0.1	1.324594
11.796717	0.1	1.325011
11.798383	0.1	1.326621
11.800050	0.1	1.328588
11.801717	0.1	1.330137
11.803383	0.1	1.330495
11.805050	0.1	1.328886
11.806717	0.1	1.325727
11.808383	0.1	1.322627
11.810050	0.1	1.321197
11.811717	0.1	1.321912
11.813383	0.1	1.324117
11.815050	0.1	1.325667
11.816717	0.1	1.325488
11.818383	0.1	1.324296
11.820050	0.1	1.323402
11.821717	0.1	1.322687
11.823383	0.1	1.321375
11.825050	0.1	1.319349
11.826717	0.1	1.318038
11.828383	0.1	1.318634
11.830050	0.1	1.320958
11.831717	0.1	1.324534
11.833383	0.1	1.328945
11.835050	0.1	1.333654
11.836717	0.1	1.337290
11.838383	0.1	1.338780
11.840050	0.1	1.338303
11.841717	0.1	1.337051
11.843383	0.1	1.336694
11.845050	0.1	1.338780
11.846717	0.1	1.343608
11.848383	0.1	1.349568
11.850050	0.1	1.354098
11.851717	0.1	1.355708
11.853383	0.1	1.354218
11.855050	0.1	1.350761
11.856717	0.1	1.347244
11.858383	0.1	1.345217
11.860050	0.1	1.345694
11.861717	0.1	1.348555
11.863383	0.1	1.352251
11.865050	0.1	1.354754
11.866717	0.1	1.354456
11.868383	0.1	1.352012
11.870050	0.1	1.349926
11.871717	0.1	1.350164
11.873383	0.1	1.352489
11.875050	0.1	1.354933
11.876717	0.1	1.356185
11.878383	0.1	1.355887
11.880050	0.1	1.354992
11.881717	0.1	1.354754
11.883383	0.1	1.355529
11.885050	0.1	1.357257
11.886717	0.1	1.359224
11.888383	0.1	1.361013
11.890050	0.1	1.361966
11.891717	0.1	1.361728
11.893383	0.1	1.360774
11.895050	0.1	1.360059
11.896717	0.1	1.360118
11.898383	0.1	1.360595
11.900050	0.1	1.360953
11.901717	0.1	1.360953
11.903383	0.1	1.361191
11.905050	0.1	1.362085
11.906717	0.1	1.363337
11.908383	0.1	1.364648
11.910050	0.1	1.366139
11.911717	0.1	1.368463
11.913383	0.1	1.371503
11.915050	0.1	1.374245
11.916717	0.1	1.375735
11.918383	0.1	1.376569
11.920050	0.1	1.377225
11.921717	0.1	1.378000
11.923383	0.1	1.379371
11.925050	0.1	1.382530
11.926717	0.1	1.387358
11.928383	0.1	1.392305
11.930050	0.1	1.395941
11.931717	0.1	1.398206
11.933383	0.1	1.399815
11.935050	0.1	1.401424
11.936717	0.1	1.403153
11.938383	0.1	1.405060
11.940050	0.1	1.407206
11.941717	0.1	1.409352
11.943383	0.1	1.410544
11.945050	0.1	1.410425
11.946717	0.1	1.409412
11.948383	0.1	1.408160
11.950050	0.1	1.407027
11.951717	0.1	1.406372
11.953383	0.1	1.406193
11.955050	0.1	1.406372
11.956717	0.1	1.407504
11.958383	0.1	1.410663
11.960050	0.1	1.415491
11.961717	0.1	1.420438
11.963383	0.1	1.425028
11.965050	0.1	1.429141
11.966717	0.1	1.432836
11.968383	0.1	1.435578
11.970050	0.1	1.436830
11.971717	0.1	1.437008
11.973383	0.1	1.437068
11.975050	0.1	1.438201
11.976717	0.1	1.440883
11.978383	0.1	1.444757
11.980050	0.1	1.449168
11.981717	0.1	1.453638
11.983383	0.1	1.458287
11.985050	0.1	1.463294
11.986717	0.1	1.468241
11.988383	0.1	1.472056
11.990050	0.1	1.474023
11.991717	0.1	1.474619
11.993383	0.1	1.474857
11.995050	0.1	1.476348
11.996717	0.1	1.480639
11.998383	0.1	1.487911
12.000050	0.1	1.495898
12.001717	0.1	1.502097
12.003383	0.1	1.505196
12.005050	0.1	1.505613
12.006717	0.1	1.505077
12.008383	0.1	1.505494
12.010050	0.1	1.507640
12.011717	0.1	1.511455
12.013383	0.1	1.517117
12.015050	0.1	1.525343
12.016717	0.1	1.536191
12.018383	0.1	1.547575
12.020050	0.1	1.556993
12.021717	0.1	1.563013
12.023383	0.1	1.566708
12.025050	0.1	1.570940
12.026717	0.1	1.577377
12.028383	0.1	1.585543
12.030050	0.1	1.593053
12.031717	0.1	1.598299
12.033383	0.1	1.601756
12.035050	0.1	1.605511
12.036717	0.1	1.610816
12.038383	0.1	1.617491
12.040050	0.1	1.624942
12.041717	0.1	1.632691
12.043383	0.1	1.640082
12.045050	0.1	1.647055
12.046717	0.1	1.655042
12.048383	0.1	1.665235
12.050050	0.1	1.677036
12.051717	0.1	1.689255
12.053383	0.1	1.701772
12.055050	0.1	1.714766
12.056717	0.1	1.727462
12.058383	0.1	1.738310
12.060050	0.1	1.746595
12.061717	0.1	1.753032
12.063383	0.1	1.758397
12.065050	0.1	1.763344
12.066717	0.1	1.769006
12.068383	0.1	1.776040
12.070050	0.1	1.784504
12.071717	0.1	1.794279
12.073383	0.1	1.805067
12.075050	0.1	1.816452
12.076717	0.1	1.827955
12.078383	0.1	1.839042
12.080050	0.1	1.849115
12.081717	0.1	1.858115
12.083383	0.1	1.867056
12.085050	0.1	1.877368
12.086717	0.1	1.890123
12.088383	0.1	1.904667
12.090050	0.1	1.919210
12.091717	0.1	1.932860
12.093383	0.1	1.945496
12.095050	0.1	1.957834
12.096717	0.1	1.970112
12.098383	0.1	1.981974
12.100050	0.1	1.993001
12.101717	0.1	2.003253
12.103383	0.1	2.013028
12.105050	0.1	2.022088
12.106717	0.1	2.030015
12.108383	0.1	2.036989
12.110050	0.1	2.044082
12.111717	0.1	2.052128
12.113383	0.1	2.061367
12.115050	0.1	2.071738
12.116717	0.1	2.083063
12.118383	0.1	2.094329
12.120050	0.1	2.104640
12.121717	0.1	2.113342
12.123383	0.1	2.120376
12.125050	0.1	2.126575
12.126717	0.1	2.133370
12.128383	0.1	2.141476
12.130050	0.1	2.150476
12.131717	0.1	2.159238
12.133383	0.1	2.166867
12.135050	0.1	2.172470
12.136717	0.1	2.176345
12.138383	0.1	2.179682
12.140050	0.1	2.183855
12.141717	0.1	2.189100
12.143383	0.1	2.195001
12.145050	0.1	2.200365
12.146717	0.1	2.204299
12.148383	0.1	2.206743
12.150050	0.1	2.208769
12.151717	0.1	2.211630
12.153383	0.1	2.215922
12.155050	0.1	2.221644
12.156717	0.1	2.228379
12.158383	0.1	2.235294
12.160050	0.1	2.240956
12.161717	0.1	2.244473
12.163383	0.1	2.245844
12.165050	0.1	2.245188
12.166717	0.1	2.242983
12.168383	0.1	2.240181
12.170050	0.1	2.237916
12.171717	0.1	2.236903
12.173383	0.1	2.237260
12.175050	0.1	2.238512
12.176717	0.1	2.239883
12.178383	0.1	2.241075
12.180050	0.1	2.242148
12.181717	0.1	2.243161
12.183383	0.1	2.243996
12.185050	0.1	2.243936
12.186717	0.1	2.241790
12.188383	0.1	2.237737
12.190050	0.1	2.233267
12.191717	0.1	2.230168
12.193383	0.1	2.229393
12.195050	0.1	2.230764
12.196717	0.1	2.233029
12.198383	0.1	2.234757
12.200050	0.1	2.235294
12.201717	0.1	2.234459
12.203383	0.1	2.232015
12.205050	0.1	2.227843
12.206717	0.1	2.222598
12.208383	0.1	2.217531
12.210050	0.1	2.213359
12.211717	0.1	2.210200
12.213383	0.1	2.207458
12.215050	0.1	2.204895
12.216717	0.1	2.202273
12.218383	0.1	2.199173
12.220050	0.1	2.194762
12.221717	0.1	2.188087
12.223383	0.1	2.179086
12.225050	0.1	2.167940
12.226717	0.1	2.155662
12.228383	0.1	2.144396
12.230050	0.1	2.136886
12.231717	0.1	2.134144
12.233383	0.1	2.134621
12.235050	0.1	2.135873
12.236717	0.1	2.135992
12.238383	0.1	2.133966
12.240050	0.1	2.129913
12.241717	0.1	2.124250
12.243383	0.1	2.117157
12.245050	0.1	2.109170
12.246717	0.1	2.100706
12.248383	0.1	2.092064
12.250050	0.1	2.083600
12.251717	0.1	2.075970
12.253383	0.1	2.070069
12.255050	0.1	2.066732
12.256717	0.1	2.066016
12.258383	0.1	2.066732
12.260050	0.1	2.067328
12.261717	0.1	2.067030
12.263383	0.1	2.066434
12.265050	0.1	2.066314
12.266717	0.1	2.066076
12.268383	0.1	2.064228
12.270050	0.1	2.059996
12.271717	0.1	2.054811
12.273383	0.1	2.050877
12.275050	0.1	2.049446
12.276717	0.1	2.050221
12.278383	0.1	2.051830
12.280050	0.1	2.052546
12.281717	0.1	2.051175
12.283383	0.1	2.048075
12.285050	0.1	2.044320
12.286717	0.1	2.040625
12.288383	0.1	2.037943
12.290050	0.1	2.036929
12.291717	0.1	2.037943
12.293383	0.1	2.040625
12.295050	0.1	2.043903
12.296717	0.1	2.046228
12.298383	0.1	2.046943
12.300050	0.1	2.047539
12.301717	0.1	2.050161
12.303383	0.1	2.055287
12.305050	0.1	2.060771
12.306717	0.1	2.064288
12.308383	0.1	2.066016
12.310050	0.1	2.067268
12.311717	0.1	2.068162
12.313383	0.1	2.068758
12.315050	0.1	2.070010
12.316717	0.1	2.073228
12.318383	0.1	2.078414
12.320050	0.1	2.084673
12.321717	0.1	2.090871
12.323383	0.1	2.096474
12.325050	0.1	2.101779
12.326717	0.1	2.107263
12.328383	0.1	2.112568
12.330050	0.1	2.116978
12.331717	0.1	2.120316
12.333383	0.1	2.122760
12.335050	0.1	2.125502
12.336717	0.1	2.130330
12.338383	0.1	2.138376
12.340050	0.1	2.148986
12.341717	0.1	2.159834
12.343383	0.1	2.168715
12.345050	0.1	2.174914
12.346717	0.1	2.179861
12.348383	0.1	2.185345
12.350050	0.1	2.192319
12.351717	0.1	2.200365
12.353383	0.1	2.208531
12.355050	0.1	2.216220
12.356717	0.1	2.223671
12.358383	0.1	2.231300
12.360050	0.1	2.239645
12.361717	0.1	2.248228
12.363383	0.1	2.256334
12.365050	0.1	2.264083
12.366717	0.1	2.272606
12.368383	0.1	2.282858
12.370050	0.1	2.294898
12.371717	0.1	2.307773
12.373383	0.1	2.320707
12.375050	0.1	2.333224
12.376717	0.1	2.344787
12.378383	0.1	2.354920
12.380050	0.1	2.363801
12.381717	0.1	2.371669
12.383383	0.1	2.378345
12.385050	0.1	2.383590
12.386717	0.1	2.387822
12.388383	0.1	2.391994
12.390050	0.1	2.397299
12.391717	0.1	2.404630
12.393383	0.1	2.413988
12.395050	0.1	2.424359
12.396717	0.1	2.434611
12.398383	0.1	2.444148
12.400050	0.1	2.453029
12.401717	0.1	2.461791
12.403383	0.1	2.470851
12.405050	0.1	2.479911
12.406717	0.1	2.488196
12.408383	0.1	2.495468
12.410050	0.1	2.502442
12.411717	0.1	2.510131
12.413383	0.1	2.518892
12.415050	0.1	2.527952
12.416717	0.1	2.535999
12.418383	0.1	2.542317
12.420050	0.1	2.547264
12.421717	0.1	2.551377
12.423383	0.1	2.555907
12.425050	0.1	2.562046
12.426717	0.1	2.569974
12.428383	0.1	2.577841
12.430050	0.1	2.583385
12.431717	0.1	2.586365
12.433383	0.1	2.588630
12.435050	0.1	2.591789
12.436717	0.1	2.595604
12.438383	0.1	2.599418
12.440050	0.1	2.603769
12.441717	0.1	2.609372
12.443383	0.1	2.616108
12.445050	0.1	2.623439
12.446717	0.1	2.630174
12.448383	0.1	2.635539
12.450050	0.1	2.639532
12.451717	0.1	2.642751
12.453383	0.1	2.645612
12.455050	0.1	2.649188
12.456717	0.1	2.654135
12.458383	0.1	2.660334
12.460050	0.1	2.666116
12.461717	0.1	2.669335
12.463383	0.1	2.669394
12.465050	0.1	2.668739
12.466717	0.1	2.670109
12.468383	0.1	2.674222
12.470050	0.1	2.679467
12.471717	0.1	2.683640
12.473383	0.1	2.685726
12.475050	0.1	2.686322
12.476717	0.1	2.686441
12.478383	0.1	2.686501
12.480050	0.1	2.686858
12.481717	0.1	2.688348
12.483383	0.1	2.690911
12.485050	0.1	2.693415
12.486717	0.1	2.695382
12.488383	0.1	2.698004
12.490050	0.1	2.701938
12.491717	0.1	2.706051
12.493383	0.1	2.708554
12.495050	0.1	2.708256
12.496717	0.1	2.704680
12.498383	0.1	2.698481
12.500050	0.1	2.691209
12.501717	0.1	2.684474
12.503383	0.1	2.679169
12.505050	0.1	2.675116
12.506717	0.1	2.671182
12.508383	0.1	2.665937
12.510050	0.1	2.659202
12.511717	0.1	2.652824
12.513383	0.1	2.649367
12.515050	0.1	2.649784
12.516717	0.1	2.652764
12.518383	0.1	2.655626
12.520050	0.1	2.655506
12.521717	0.1	2.651096
12.523383	0.1	2.643168
12.525050	0.1	2.633333
12.526717	0.1	2.623022
12.528383	0.1	2.613366
12.530050	0.1	2.605260
12.531717	0.1	2.599478
12.533383	0.1	2.595723
12.535050	0.1	2.592027
12.536717	0.1	2.586961
12.538383	0.1	2.580524
12.540050	0.1	2.573908
12.541717	0.1	2.568603
12.543383	0.1	2.565205
12.545050	0.1	2.562583
12.546717	0.1	2.558470
12.548383	0.1	2.551496
12.550050	0.1	2.541959
12.551717	0.1	2.531052
12.553383	0.1	2.520263
12.555050	0.1	2.510846
12.556717	0.1	2.503634
12.558383	0.1	2.498567
12.560050	0.1	2.494753
12.561717	0.1	2.491772
12.563383	0.1	2.489805
12.565050	0.1	2.488136
12.566717	0.1	2.485275
12.568383	0.1	2.479851
12.570050	0.1	2.471984
12.571717	0.1	2.462804
12.573383	0.1	2.453745
12.575050	0.1	2.445758
12.576717	0.1	2.439618
12.578383	0.1	2.436042
12.580050	0.1	2.434671
12.581717	0.1	2.433717
12.583383	0.1	2.431095
12.585050	0.1	2.425909
12.586717	0.1	2.418935
12.588383	0.1	2.411664
12.590050	0.1	2.405048
12.591717	0.1	2.399206
12.593383	0.1	2.393723
12.595050	0.1	2.388656
12.596717	0.1	2.384603
12.598383	0.1	2.382159
12.600050	0.1	2.380610
12.601717	0.1	2.379120
12.603383	0.1	2.377629
12.605050	0.1	2.377212
12.606717	0.1	2.377987
12.608383	0.1	2.378225
12.610050	0.1	2.376080
12.611717	0.1	2.371490
12.613383	0.1	2.366066
12.615050	0.1	2.361715
12.616717	0.1	2.359331
12.618383	0.1	2.358556
12.620050	0.1	2.358735
12.621717	0.1	2.359152
12.623383	0.1	2.359152
12.625050	0.1	2.357900
12.626717	0.1	2.354741
12.628383	0.1	2.349198
12.630050	0.1	2.341926
12.631717	0.1	2.334535
12.633383	0.1	2.328515
12.635050	0.1	2.324224
12.636717	0.1	2.321005
12.638383	0.1	2.317965
12.640050	0.1	2.314806
12.641717	0.1	2.311587
12.643383	0.1	2.308190
12.645050	0.1	2.304495
12.646717	0.1	2.301753
12.648383	0.1	2.301335
12.650050	0.1	2.302289
12.651717	0.1	2.301514
12.653383	0.1	2.296388
12.655050	0.1	2.287090
12.656717	0.1	2.276838
12.658383	0.1	2.268911
12.660050	0.1	2.264798
12.661717	0.1	2.263546
12.663383	0.1	2.263487
12.665050	0.1	2.262890
12.666717	0.1	2.260625
12.668383	0.1	2.255976
12.670050	0.1	2.249658
12.671717	0.1	2.243281
12.673383	0.1	2.237916
12.675050	0.1	2.233207
12.676717	0.1	2.228618
12.678383	0.1	2.223849
12.680050	0.1	2.219021
12.681717	0.1	2.214372
12.683383	0.1	2.210081
12.685050	0.1	2.205968
12.686717	0.1	2.201438
12.688383	0.1	2.195954
12.690050	0.1	2.189279
12.691717	0.1	2.181292
12.693383	0.1	2.173066
12.695050	0.1	2.166152
12.696717	0.1	2.161443
12.698383	0.1	2.159119
12.700050	0.1	2.159178
12.701717	0.1	2.160728
12.703383	0.1	2.162755
12.705050	0.1	2.164543
12.706717	0.1	2.165616
12.708383	0.1	2.164662
12.710050	0.1	2.160609
12.711717	0.1	2.153337
12.713383	0.1	2.144158
12.715050	0.1	2.134919
12.716717	0.1	2.127350
12.718383	0.1	2.122224
12.720050	0.1	2.119303
12.721717	0.1	2.117157
12.723383	0.1	2.113700
12.725050	0.1	2.108276
12.726717	0.1	2.102614
12.728383	0.1	2.099097
12.730050	0.1	2.098441
12.731717	0.1	2.099395
12.733383	0.1	2.100110
12.735050	0.1	2.099753
12.736717	0.1	2.098382
12.738383	0.1	2.097011
12.740050	0.1	2.096892
12.741717	0.1	2.098441
12.743383	0.1	2.100945
12.745050	0.1	2.102852
12.746717	0.1	2.103150
12.748383	0.1	2.101839
12.750050	0.1	2.099633
12.751717	0.1	2.097011
12.753383	0.1	2.094150
12.755050	0.1	2.092362
12.756717	0.1	2.092540
12.758383	0.1	2.094209
12.760050	0.1	2.095640
12.761717	0.1	2.096176
12.763383	0.1	2.096534
12.765050	0.1	2.098024
12.766717	0.1	2.101064
12.768383	0.1	2.105653
12.770050	0.1	2.110601
12.771717	0.1	2.113998
12.773383	0.1	2.114892
12.775050	0.1	2.114654
12.776717	0.1	2.115309
12.778383	0.1	2.117634
12.780050	0.1	2.120137
12.781717	0.1	2.121449
12.783383	0.1	2.121270
12.785050	0.1	2.120495
12.786717	0.1	2.119839
12.788383	0.1	2.120614
12.790050	0.1	2.124071
12.791717	0.1	2.129972
12.793383	0.1	2.136827
12.795050	0.1	2.143324
12.796717	0.1	2.148867
12.798383	0.1	2.153278
12.800050	0.1	2.156258
12.801717	0.1	2.158046
12.803383	0.1	2.159357
12.805050	0.1	2.161145
12.806717	0.1	2.164245
12.808383	0.1	2.169371
12.810050	0.1	2.176881
12.811717	0.1	2.186597
12.813383	0.1	2.197623
12.815050	0.1	2.208889
12.816717	0.1	2.219677
12.818383	0.1	2.229393
12.820050	0.1	2.236962
12.821717	0.1	2.242029
12.823383	0.1	2.244949
12.825050	0.1	2.246797
12.826717	0.1	2.248705
12.828383	0.1	2.252042
12.830050	0.1	2.257764
12.831717	0.1	2.266109
12.833383	0.1	2.276361
12.835050	0.1	2.286792
12.836717	0.1	2.296567
12.838383	0.1	2.306104
12.840050	0.1	2.316475
12.841717	0.1	2.327979
12.843383	0.1	2.339661
12.845050	0.1	2.350152
12.846717	0.1	2.359212
12.848383	0.1	2.368152
12.850050	0.1	2.378762
12.851717	0.1	2.392590
12.853383	0.1	2.409935
12.855050	0.1	2.430380
12.856717	0.1	2.452612
12.858383	0.1	2.474010
12.860050	0.1	2.492190
12.861717	0.1	2.506733
12.863383	0.1	2.519310
12.865050	0.1	2.532244
12.866717	0.1	2.546966
12.868383	0.1	2.563358
12.870050	0.1	2.581000
12.871717	0.1	2.599955
12.873383	0.1	2.620220
12.875050	0.1	2.641201
12.876717	0.1	2.662599
12.878383	0.1	2.684951
12.880050	0.1	2.708614
12.881717	0.1	2.732635
12.883383	0.1	2.755881
12.885050	0.1	2.778351
12.886717	0.1	2.801299
12.888383	0.1	2.825260
12.890050	0.1	2.849817
12.891717	0.1	2.874434
12.893383	0.1	2.898514
12.895050	0.1	2.921879
12.896717	0.1	2.944768
12.898383	0.1	2.967954
12.900050	0.1	2.992511
12.901717	0.1	3.018856
12.903383	0.1	3.046513
12.905050	0.1	3.074229
12.906717	0.1	3.100515
12.908383	0.1	3.124058
12.910050	0.1	3.144682
12.911717	0.1	3.163517
12.913383	0.1	3.182054
12.915050	0.1	3.201544
12.916717	0.1	3.222227
12.918383	0.1	3.243566
12.920050	0.1	3.264427
12.921717	0.1	3.284335
12.923383	0.1	3.303468
12.925050	0.1	3.322184
12.926717	0.1	3.341079
12.928383	0.1	3.360331
12.930050	0.1	3.379822
12.931717	0.1	3.398597
12.933383	0.1	3.416062
12.935050	0.1	3.432214
12.936717	0.1	3.447592
12.938383	0.1	3.461778
12.940050	0.1	3.474355
12.941717	0.1	3.485203
12.943383	0.1	3.494382
12.945050	0.1	3.502190
12.946717	0.1	3.509343
12.948383	0.1	3.516436
12.950050	0.1	3.523946
12.951717	0.1	3.532052
12.953383	0.1	3.539860
12.955050	0.1	3.546417
12.956717	0.1	3.551603
12.958383	0.1	3.556133
12.960050	0.1	3.560961
12.961717	0.1	3.566742
12.963383	0.1	3.573597
12.965050	0.1	3.581166
12.966717	0.1	3.588498
12.968383	0.1	3.594339
12.970050	0.1	3.597737
12.971717	0.1	3.598690
12.973383	0.1	3.598035
12.975050	0.1	3.596962
12.976717	0.1	3.595531
12.978383	0.1	3.593028
12.980050	0.1	3.589213
12.981717	0.1	3.585041
12.983383	0.1	3.581763
12.985050	0.1	3.579736
12.986717	0.1	3.578067
12.988383	0.1	3.575266
12.990050	0.1	3.570855
12.991717	0.1	3.564716
12.993383	0.1	3.557086
12.995050	0.1	3.548146
12.996717	0.1	3.538132
12.998383	0.1	3.527284
13.000050	0.1	3.517032
13.001717	0.1	3.508151
13.003383	0.1	3.499806
13.005050	0.1	3.490329
13.006717	0.1	3.478825
13.008383	0.1	3.465593
13.010050	0.1	3.451169
13.011717	0.1	3.435254
13.013383	0.1	3.417075
13.015050	0.1	3.396213
13.016717	0.1	3.373027
13.018383	0.1	3.348172
13.020050	0.1	3.322244
13.021717	0.1	3.295958
13.023383	0.1	3.269553
13.025050	0.1	3.243268
13.026717	0.1	3.216565
13.028383	0.1	3.188670
13.030050	0.1	3.159762
13.031717	0.1	3.130973
13.033383	0.1	3.103197
13.035050	0.1	3.076196
13.036717	0.1	3.048361
13.038383	0.1	3.018022
13.040050	0.1	2.984643
13.041717	0.1	2.949357
13.043383	0.1	2.913892
13.045050	0.1	2.879262
13.046717	0.1	2.845764
13.048383	0.1	2.813876
13.050050	0.1	2.783656
13.051717	0.1	2.754927
13.053383	0.1	2.727389
13.055050	0.1	2.700508
13.056717	0.1	2.673567
13.058383	0.1	2.645970
13.060050	0.1	2.617657
13.061717	0.1	2.589941
13.063383	0.1	2.564311
13.065050	0.1	2.541185
13.066717	0.1	2.519846
13.068383	0.1	2.498746
13.070050	0.1	2.476216
13.071717	0.1	2.451956
13.073383	0.1	2.426863
13.075050	0.1	2.402246
13.076717	0.1	2.379060
13.078383	0.1	2.358079
13.080050	0.1	2.340078
13.081717	0.1	2.325058
13.083383	0.1	2.311945
13.085050	0.1	2.299011
13.086717	0.1	2.285779
13.088383	0.1	2.272844
13.090050	0.1	2.261102
13.091717	0.1	2.250552
13.093383	0.1	2.240718
13.095050	0.1	2.231181
13.096717	0.1	2.222240
13.098383	0.1	2.213895
13.100050	0.1	2.206683
13.101717	0.1	2.201498
13.103383	0.1	2.198517
13.105050	0.1	2.196968
13.106717	0.1	2.195656
13.108383	0.1	2.193749
13.110050	0.1	2.191425
13.111717	0.1	2.189398
13.113383	0.1	2.188146
13.115050	0.1	2.187908
13.116717	0.1	2.188087
13.118383	0.1	2.187312
13.120050	0.1	2.184391
13.121717	0.1	2.179921
13.123383	0.1	2.176523
13.125050	0.1	2.176821
13.126717	0.1	2.181113
13.128383	0.1	2.186597
13.130050	0.1	2.190471
13.131717	0.1	2.191663
13.133383	0.1	2.190411
13.135050	0.1	2.186954
13.136717	0.1	2.182782
13.138383	0.1	2.180815
13.140050	0.1	2.183080
13.141717	0.1	2.188742
13.143383	0.1	2.195418
13.145050	0.1	2.201676
13.146717	0.1	2.207935
13.148383	0.1	2.214551
13.150050	0.1	2.220035
13.151717	0.1	2.222240
13.153383	0.1	2.221406
13.155050	0.1	2.220512
13.156717	0.1	2.222657
13.158383	0.1	2.228975
13.160050	0.1	2.238035
13.161717	0.1	2.247632
13.163383	0.1	2.256751
13.165050	0.1	2.265632
13.166717	0.1	2.273798
13.168383	0.1	2.280533
13.170050	0.1	2.285361
13.171717	0.1	2.288997
13.173383	0.1	2.292514
13.175050	0.1	2.296269
13.176717	0.1	2.299786
13.178383	0.1	2.302766
13.180050	0.1	2.305985
13.181717	0.1	2.310753
13.183383	0.1	2.317369
13.185050	0.1	2.324760
13.186717	0.1	2.331495
13.188383	0.1	2.336562
13.190050	0.1	2.339959
13.191717	0.1	2.342820
13.193383	0.1	2.345920
13.195050	0.1	2.350271
13.196717	0.1	2.356589
13.198383	0.1	2.364338
13.200050	0.1	2.372027
13.201717	0.1	2.379120
13.203383	0.1	2.386093
13.205050	0.1	2.393186
13.206717	0.1	2.398968
13.208383	0.1	2.402425
13.210050	0.1	2.403915
13.211717	0.1	2.405286
13.213383	0.1	2.407909
13.215050	0.1	2.412439
13.216717	0.1	2.418697
13.218383	0.1	2.426028
13.220050	0.1	2.433658
13.221717	0.1	2.440632
13.223383	0.1	2.446115
13.225050	0.1	2.449930
13.226717	0.1	2.452850
13.228383	0.1	2.455354
13.230050	0.1	2.457798
13.231717	0.1	2.460539
13.233383	0.1	2.463758
13.235050	0.1	2.467215
13.236717	0.1	2.470076
13.238383	0.1	2.471507
13.240050	0.1	2.471805
13.241717	0.1	2.472758
13.243383	0.1	2.476275
13.245050	0.1	2.482057
13.246717	0.1	2.488673
13.248383	0.1	2.494514
13.250050	0.1	2.498806
13.251717	0.1	2.501488
13.253383	0.1	2.504051
13.255050	0.1	2.507746
13.256717	0.1	2.512992
13.258383	0.1	2.518833
13.260050	0.1	2.523482
13.261717	0.1	2.525926
13.263383	0.1	2.526522
13.265050	0.1	2.525985
13.266717	0.1	2.524376
13.268383	0.1	2.522230
13.270050	0.1	2.520800
13.271717	0.1	2.521277
13.273383	0.1	2.523780
13.275050	0.1	2.527416
13.276717	0.1	2.531052
13.278383	0.1	2.534151
13.280050	0.1	2.537310
13.281717	0.1	2.541244
13.283383	0.1	2.546251
13.285050	0.1	2.551675
13.286717	0.1	2.557039
13.288383	0.1	2.562285
13.290050	0.1	2.567589
13.291717	0.1	2.572954
13.293383	0.1	2.578616
13.295050	0.1	2.584875
13.296717	0.1	2.591074
13.298383	0.1	2.596557
13.300050	0.1	2.601028
13.301717	0.1	2.604783
13.303383	0.1	2.608597
13.305050	0.1	2.613425
13.306717	0.1	2.619386
13.308383	0.1	2.625942
13.310050	0.1	2.632439
13.311717	0.1	2.638817
13.313383	0.1	2.645254
13.315050	0.1	2.652228
13.316717	0.1	2.660513
13.318383	0.1	2.670229
13.320050	0.1	2.680779
13.321717	0.1	2.691865
13.323383	0.1	2.703369
13.325050	0.1	2.713978
13.326717	0.1	2.722263
13.328383	0.1	2.728701
13.330050	0.1	2.735317
13.331717	0.1	2.744079
13.333383	0.1	2.755463
13.335050	0.1	2.769351
13.336717	0.1	2.784670
13.338383	0.1	2.799452
13.340050	0.1	2.812445
13.341717	0.1	2.824783
13.343383	0.1	2.838016
13.345050	0.1	2.852380
13.346717	0.1	2.867043
13.348383	0.1	2.882183
13.350050	0.1	2.899230
13.351717	0.1	2.919913
13.353383	0.1	2.943993
13.355050	0.1	2.969325
13.356717	0.1	2.993643
13.358383	0.1	3.015638
13.360050	0.1	3.035784
13.361717	0.1	3.055453
13.363383	0.1	3.075600
13.365050	0.1	3.097356
13.366717	0.1	3.121495
13.368383	0.1	3.147483
13.370050	0.1	3.174842
13.371717	0.1	3.203869
13.373383	0.1	3.235102
13.375050	0.1	3.268361
13.376717	0.1	3.303349
13.378383	0.1	3.339470
13.380050	0.1	3.375590
13.381717	0.1	3.410697
13.383383	0.1	3.444612
13.385050	0.1	3.477395
13.386717	0.1	3.508747
13.388383	0.1	3.538788
13.390050	0.1	3.569126
13.391717	0.1	3.602028
13.393383	0.1	3.639102
13.395050	0.1	3.680527
13.396717	0.1	3.724992
13.398383	0.1	3.771186
13.400050	0.1	3.818631
13.401717	0.1	3.867746
13.403383	0.1	3.919125
13.405050	0.1	3.972531
13.406717	0.1	4.027188
13.408383	0.1	4.081846
13.410050	0.1	4.135907
13.411717	0.1	4.189134
13.413383	0.1	4.241526
13.415050	0.1	4.294276
13.416717	0.1	4.349053
13.418383	0.1	4.406750
13.420050	0.1	4.466653
13.421717	0.1	4.527688
13.423383	0.1	4.589320
13.425050	0.1	4.651487
13.426717	0.1	4.713655
13.428383	0.1	4.774988
13.430050	0.1	4.835248
13.431717	0.1	4.895151
13.433383	0.1	4.956365
13.435050	0.1	5.019129
13.436717	0.1	5.082012
13.438383	0.1	5.143166
13.440050	0.1	5.201876
13.441717	0.1	5.258680
13.443383	0.1	5.314470
13.445050	0.1	5.369246
13.446717	0.1	5.423487
13.448383	0.1	5.477488
13.450050	0.1	5.531133
13.451717	0.1	5.584181
13.453383	0.1	5.637229
13.455050	0.1	5.689919
13.456717	0.1	5.740166
13.458383	0.1	5.786419
13.460050	0.1	5.829037
13.461717	0.1	5.869449
13.463383	0.1	5.908609
13.465050	0.1	5.946041
13.466717	0.1	5.980850
13.468383	0.1	6.012977
13.470050	0.1	6.043494
13.471717	0.1	6.073594
13.473383	0.1	6.103516
13.475050	0.1	6.132663
13.476717	0.1	6.160021
13.478383	0.1	6.184698
13.480050	0.1	6.206811
13.481717	0.1	6.227553
13.483383	0.1	6.248117
13.485050	0.1	6.268382
13.486717	0.1	6.286681
13.488383	0.1	6.301284
13.490050	0.1	6.311655
13.491717	0.1	6.318629
13.493383	0.1	6.323278
13.495050	0.1	6.325961
13.496717	0.1	6.326437
13.498383	0.1	6.325305
13.500050	0.1	6.324530
13.501717	0.1	6.325603
13.503383	0.1	6.328643
13.505050	0.1	6.331921
13.506717	0.1	6.333232
13.508383	0.1	6.331385
13.510050	0.1	6.326378
13.511717	0.1	6.318689
13.513383	0.1	6.308675
13.515050	0.1	6.296993
13.516717	0.1	6.284237
13.518383	0.1	6.270588
13.520050	0.1	6.255627
13.521717	0.1	6.238342
13.523383	0.1	6.218195
13.525050	0.1	6.195903
13.526717	0.1	6.172538
13.528383	0.1	6.148041
13.530050	0.1	6.121576
13.531717	0.1	6.092549
13.533383	0.1	6.061554
13.535050	0.1	6.029964
13.536717	0.1	5.999446
13.538383	0.1	5.970359
13.540050	0.1	5.941272
13.541717	0.1	5.910457
13.543383	0.1	5.876720
13.545050	0.1	5.839408
13.546717	0.1	5.798638
13.548383	0.1	5.755008
13.550050	0.1	5.709768
13.551717	0.1	5.663872
13.553383	0.1	5.617500
13.555050	0.1	5.570531
13.556717	0.1	5.522967
13.558383	0.1	5.474687
13.560050	0.1	5.425334
13.561717	0.1	5.374432
13.563383	0.1	5.321205
13.565050	0.1	5.264044
13.566717	0.1	5.201876
13.568383	0.1	5.135656
13.570050	0.1	5.068004
13.571717	0.1	5.001247
13.573383	0.1	4.936636
13.575050	0.1	4.874051
13.576717	0.1	4.812897
13.578383	0.1	4.752577
13.580050	0.1	4.692316
13.581717	0.1	4.631520
13.583383	0.1	4.569412
13.585050	0.1	4.505933
13.586717	0.1	4.442573
13.588383	0.1	4.380942
13.590050	0.1	4.320681
13.591717	0.1	4.259885
13.593383	0.1	4.197419
13.595050	0.1	4.134119
13.596717	0.1	4.071951
13.598383	0.1	4.011452
13.600050	0.1	3.952146
13.601717	0.1	3.892958
13.603383	0.1	3.833413
13.605050	0.1	3.774345
13.606717	0.1	3.717542
13.608383	0.1	3.664375
13.610050	0.1	3.614128
13.611717	0.1	3.565431
13.613383	0.1	3.516793
13.615050	0.1	3.467262
13.616717	0.1	3.416360
13.618383	0.1	3.364980
13.620050	0.1	3.314734
13.621717	0.1	3.267408
13.623383	0.1	3.223777
13.625050	0.1	3.183127
13.626717	0.1	3.145158
13.628383	0.1	3.110528
13.630050	0.1	3.079832
13.631717	0.1	3.051460
13.633383	0.1	3.022552
13.635050	0.1	2.991378
13.636717	0.1	2.958834
13.638383	0.1	2.926588
13.640050	0.1	2.895832
13.641717	0.1	2.867103
13.643383	0.1	2.840221
13.645050	0.1	2.814591
13.646717	0.1	2.789319
13.648383	0.1	2.764166
13.650050	0.1	2.740026
13.651717	0.1	2.718210
13.653383	0.1	2.699077
13.655050	0.1	2.681613
13.656717	0.1	2.665103
13.658383	0.1	2.649546
13.660050	0.1	2.634764
13.661717	0.1	2.620101
13.663383	0.1	2.605438
13.665050	0.1	2.590835
13.666717	0.1	2.576709
13.668383	0.1	2.563596
13.670050	0.1	2.552688
13.671717	0.1	2.544403
13.673383	0.1	2.537131
13.675050	0.1	2.528191
13.676717	0.1	2.516151
13.678383	0.1	2.501726
13.680050	0.1	2.487242
13.681717	0.1	2.475679
13.683383	0.1	2.469301
13.685050	0.1	2.467573
13.686717	0.1	2.467215
13.688383	0.1	2.464771
13.690050	0.1	2.458930
13.691717	0.1	2.450884
13.693383	0.1	2.442122
13.695050	0.1	2.433598
13.696717	0.1	2.426028
13.698383	0.1	2.420008
13.700050	0.1	2.415598
13.701717	0.1	2.412796
13.703383	0.1	2.411306
13.705050	0.1	2.410233
13.706717	0.1	2.407909
13.708383	0.1	2.403677
13.710050	0.1	2.398431
13.711717	0.1	2.394378
13.713383	0.1	2.392531
13.715050	0.1	2.392709
13.716717	0.1	2.394080
13.718383	0.1	2.396166
13.720050	0.1	2.397835
13.721717	0.1	2.397239
13.723383	0.1	2.393365
13.725050	0.1	2.387822
13.726717	0.1	2.383351
13.728383	0.1	2.381146
13.730050	0.1	2.380669
13.731717	0.1	2.381325
13.733383	0.1	2.383292
13.735050	0.1	2.386093
13.736717	0.1	2.388477
13.738383	0.1	2.389729
13.740050	0.1	2.389729
13.741717	0.1	2.389193
13.743383	0.1	2.389372
13.745050	0.1	2.391338
13.746717	0.1	2.395630
13.748383	0.1	2.402008
13.750050	0.1	2.409220
13.751717	0.1	2.415598
13.753383	0.1	2.420068
13.755050	0.1	2.422631
13.756717	0.1	2.423763
13.758383	0.1	2.423644
13.760050	0.1	2.422989
13.761717	0.1	2.422810
13.763383	0.1	2.423763
13.765050	0.1	2.425730
13.766717	0.1	2.428413
13.768383	0.1	2.431929
13.770050	0.1	2.435625
13.771717	0.1	2.438307
13.773383	0.1	2.439976
13.775050	0.1	2.441585
13.776717	0.1	2.444327
13.778383	0.1	2.448380
13.780050	0.1	2.453029
13.781717	0.1	2.457798
13.783383	0.1	2.463102
13.785050	0.1	2.469003
13.786717	0.1	2.474308
13.788383	0.1	2.477884
13.790050	0.1	2.480149
13.791717	0.1	2.482414
13.793383	0.1	2.485514
13.795050	0.1	2.488792
13.796717	0.1	2.491653
13.798383	0.1	2.494574
13.800050	0.1	2.498090
13.801717	0.1	2.502322
13.803383	0.1	2.506852
13.805050	0.1	2.511025
13.806717	0.1	2.514601
13.808383	0.1	2.517879
13.810050	0.1	2.520561
13.811717	0.1	2.521694
13.813383	0.1	2.520621
13.815050	0.1	2.518296
13.816717	0.1	2.517104
13.818383	0.1	2.518892
13.820050	0.1	2.523661
13.821717	0.1	2.529919
13.823383	0.1	2.536357
13.825050	0.1	2.542734
13.826717	0.1	2.549112
13.828383	0.1	2.555192
13.830050	0.1	2.559841
13.831717	0.1	2.562761
13.833383	0.1	2.564788
13.835050	0.1	2.566993
13.836717	0.1	2.569795
13.838383	0.1	2.573133
13.840050	0.1	2.576113
13.841717	0.1	2.577782
13.843383	0.1	2.577722
13.845050	0.1	2.576649
13.846717	0.1	2.575815
13.848383	0.1	2.576053
13.850050	0.1	2.577245
13.851717	0.1	2.579034
13.853383	0.1	2.580762
13.855050	0.1	2.581537
13.856717	0.1	2.581299
13.858383	0.1	2.581120
13.860050	0.1	2.582312
13.861717	0.1	2.585530
13.863383	0.1	2.590120
13.865050	0.1	2.594888
13.866717	0.1	2.598822
13.868383	0.1	2.601743
13.870050	0.1	2.603591
13.871717	0.1	2.604127
13.873383	0.1	2.603233
13.875050	0.1	2.601445
13.876717	0.1	2.599657
13.878383	0.1	2.597809
13.880050	0.1	2.595484
13.881717	0.1	2.592862
13.883383	0.1	2.590835
13.885050	0.1	2.590418
13.886717	0.1	2.591670
13.888383	0.1	2.593458
13.890050	0.1	2.594531
13.891717	0.1	2.594412
13.893383	0.1	2.593815
13.895050	0.1	2.593100
13.896717	0.1	2.592623
13.898383	0.1	2.592862
13.900050	0.1	2.593875
13.901717	0.1	2.594710
13.903383	0.1	2.594292
13.905050	0.1	2.592802
13.906717	0.1	2.591491
13.908383	0.1	2.591193
13.910050	0.1	2.592266
13.911717	0.1	2.594769
13.913383	0.1	2.598405
13.915050	0.1	2.602160
13.916717	0.1	2.604962
13.918383	0.1	2.606213
13.920050	0.1	2.605915
13.921717	0.1	2.605200
13.923383	0.1	2.604962
13.925050	0.1	2.605021
13.926717	0.1	2.604723
13.928383	0.1	2.603591
13.930050	0.1	2.602458
13.931717	0.1	2.602697
13.933383	0.1	2.604962
13.935050	0.1	2.608180
13.936717	0.1	2.610624
13.938383	0.1	2.611518
13.940050	0.1	2.610505
13.941717	0.1	2.607584
13.943383	0.1	2.603233
13.945050	0.1	2.598643
13.946717	0.1	2.595604
13.948383	0.1	2.596021
13.950050	0.1	2.600134
13.951717	0.1	2.606392
13.953383	0.1	2.612651
13.955050	0.1	2.617955
13.956717	0.1	2.622128
13.958383	0.1	2.624452
13.960050	0.1	2.623916
13.961717	0.1	2.620816
13.963383	0.1	2.617479
13.965050	0.1	2.616823
13.966717	0.1	2.620161
13.968383	0.1	2.625823
13.970050	0.1	2.630949
13.971717	0.1	2.633929
13.973383	0.1	2.634943
13.975050	0.1	2.635479
13.976717	0.1	2.637267
13.978383	0.1	2.640248
13.980050	0.1	2.643109
13.981717	0.1	2.645016
13.983383	0.1	2.646685
13.985050	0.1	2.649546
13.986717	0.1	2.653778
13.988383	0.1	2.658844
13.990050	0.1	2.663613
13.991717	0.1	2.667368
13.993383	0.1	2.670169
13.995050	0.1	2.672255
13.996717	0.1	2.673924
13.998383	0.1	2.675772
14.000050	0.1	2.678335
14.001717	0.1	2.681911
14.003383	0.1	2.686560
14.005050	0.1	2.691925
14.006717	0.1	2.697230
14.008383	0.1	2.701938
14.010050	0.1	2.706349
14.011717	0.1	2.711058
14.013383	0.1	2.716422
14.015050	0.1	2.722681
14.016717	0.1	2.730012
14.018383	0.1	2.737761
14.020050	0.1	2.744854
14.021717	0.1	2.751410
14.023383	0.1	2.758324
14.025050	0.1	2.765954
14.026717	0.1	2.773285
14.028383	0.1	2.779484
14.030050	0.1	2.784372
14.031717	0.1	2.788186
14.033383	0.1	2.790928
14.035050	0.1	2.793253
14.036717	0.1	2.796710
14.038383	0.1	2.801955
14.040050	0.1	2.808213
14.041717	0.1	2.814710
14.043383	0.1	2.821326
14.045050	0.1	2.828360
14.046717	0.1	2.836526
14.048383	0.1	2.846539
14.050050	0.1	2.858758
14.051717	0.1	2.872527
14.053383	0.1	2.886057
14.055050	0.1	2.897799
14.056717	0.1	2.906919
14.058383	0.1	2.913237
14.060050	0.1	2.917350
14.061717	0.1	2.920389
14.063383	0.1	2.923966
14.065050	0.1	2.930105
14.066717	0.1	2.939761
14.068383	0.1	2.952099
14.070050	0.1	2.964676
14.071717	0.1	2.975106
14.073383	0.1	2.982080
14.075050	0.1	2.986193
14.076717	0.1	2.990604
14.078383	0.1	2.998591
14.080050	0.1	3.010571
14.081717	0.1	3.024996
14.083383	0.1	3.039777
14.085050	0.1	3.053963
14.086717	0.1	3.067911
14.088383	0.1	3.082097
14.090050	0.1	3.096402
14.091717	0.1	3.110290
14.093383	0.1	3.123105
14.095050	0.1	3.134430
14.096717	0.1	3.143847
14.098383	0.1	3.151179
14.100050	0.1	3.157377
14.101717	0.1	3.164411
14.103383	0.1	3.173590
14.105050	0.1	3.184319
14.106717	0.1	3.196001
14.108383	0.1	3.207982
14.110050	0.1	3.219843
14.111717	0.1	3.231108
14.113383	0.1	3.241897
14.115050	0.1	3.252626
14.116717	0.1	3.263593
14.118383	0.1	3.274739
14.120050	0.1	3.285825
14.121717	0.1	3.296375
14.123383	0.1	3.305972
14.125050	0.1	3.314316
14.126717	0.1	3.321946
14.128383	0.1	3.329873
14.130050	0.1	3.338754
14.131717	0.1	3.348351
14.133383	0.1	3.358245
14.135050	0.1	3.368259
14.136717	0.1	3.378034
14.138383	0.1	3.386736
14.140050	0.1	3.393471
14.141717	0.1	3.398597
14.143383	0.1	3.402949
14.145050	0.1	3.407240
14.146717	0.1	3.411710
14.148383	0.1	3.416777
14.150050	0.1	3.422976
14.151717	0.1	3.430367
14.153383	0.1	3.438533
14.155050	0.1	3.446579
14.156717	0.1	3.453613
14.158383	0.1	3.459931
14.160050	0.1	3.466904
14.161717	0.1	3.474832
14.163383	0.1	3.482461
14.165050	0.1	3.488481
14.166717	0.1	3.492356
14.168383	0.1	3.494442
14.170050	0.1	3.495157
14.171717	0.1	3.495395
14.173383	0.1	3.496051
14.175050	0.1	3.497839
14.176717	0.1	3.500402
14.178383	0.1	3.503382
14.180050	0.1	3.506541
14.181717	0.1	3.509641
14.183383	0.1	3.513038
14.185050	0.1	3.516853
14.186717	0.1	3.520429
14.188383	0.1	3.523171
14.190050	0.1	3.525555
14.191717	0.1	3.527701
14.193383	0.1	3.528655
14.195050	0.1	3.528118
14.196717	0.1	3.526986
14.198383	0.1	3.526986
14.200050	0.1	3.528953
14.201717	0.1	3.531933
14.203383	0.1	3.534079
14.205050	0.1	3.534377
14.206717	0.1	3.533483
14.208383	0.1	3.531993
14.210050	0.1	3.529549
14.211717	0.1	3.525615
14.213383	0.1	3.521383
14.215050	0.1	3.518164
14.216717	0.1	3.515780
14.218383	0.1	3.513515
14.220050	0.1	3.511429
14.221717	0.1	3.509820
14.223383	0.1	3.508926
14.225050	0.1	3.509164
14.226717	0.1	3.511131
14.228383	0.1	3.514350
14.230050	0.1	3.517866
14.231717	0.1	3.520668
14.233383	0.1	3.522158
14.235050	0.1	3.522039
14.236717	0.1	3.520310
14.238383	0.1	3.517807
14.240050	0.1	3.515721
14.241717	0.1	3.514886
14.243383	0.1	3.515184
14.245050	0.1	3.515721
14.246717	0.1	3.515899
14.248383	0.1	3.515959
14.250050	0.1	3.517151
14.251717	0.1	3.520072
14.253383	0.1	3.523410
14.255050	0.1	3.525257
14.256717	0.1	3.525436
14.258383	0.1	3.525615
14.260050	0.1	3.527165
14.261717	0.1	3.530085
14.263383	0.1	3.533900
14.265050	0.1	3.538609
14.266717	0.1	3.544331
14.268383	0.1	3.550589
14.270050	0.1	3.556073
14.271717	0.1	3.559649
14.273383	0.1	3.561318
14.275050	0.1	3.563166
14.276717	0.1	3.567100
14.278383	0.1	3.573477
14.280050	0.1	3.581465
14.281717	0.1	3.590226
14.283383	0.1	3.598750
14.285050	0.1	3.606200
14.286717	0.1	3.611744
14.288383	0.1	3.615797
14.290050	0.1	3.619194
14.291717	0.1	3.623128
14.293383	0.1	3.628016
14.295050	0.1	3.634036
14.296717	0.1	3.641248
14.298383	0.1	3.649831
14.300050	0.1	3.659308
14.301717	0.1	3.669203
14.303383	0.1	3.679633
14.305050	0.1	3.690243
14.306717	0.1	3.699422
14.308383	0.1	3.705502
14.310050	0.1	3.708720
14.311717	0.1	3.711164
14.313383	0.1	3.714740
14.315050	0.1	3.719807
14.316717	0.1	3.726065
14.318383	0.1	3.732920
14.320050	0.1	3.740013
14.321717	0.1	3.746331
14.323383	0.1	3.750205
14.325050	0.1	3.750086
14.326717	0.1	3.746569
14.328383	0.1	3.741980
14.330050	0.1	3.738344
14.331717	0.1	3.737033
14.333383	0.1	3.738821
14.335050	0.1	3.743172
14.336717	0.1	3.748834
14.338383	0.1	3.754795
14.340050	0.1	3.760457
14.341717	0.1	3.765166
14.343383	0.1	3.768563
14.345050	0.1	3.771067
14.346717	0.1	3.773391
14.348383	0.1	3.775954
14.350050	0.1	3.778160
14.351717	0.1	3.778458
14.353383	0.1	3.776431
14.355050	0.1	3.773868
14.356717	0.1	3.772497
14.358383	0.1	3.771961
14.360050	0.1	3.771603
14.361717	0.1	3.771782
14.363383	0.1	3.773034
14.365050	0.1	3.774941
14.366717	0.1	3.776491
14.368383	0.1	3.777623
14.370050	0.1	3.779054
14.371717	0.1	3.781498
14.373383	0.1	3.785193
14.375050	0.1	3.789842
14.376717	0.1	3.794730
14.378383	0.1	3.798306
14.380050	0.1	3.799618
14.381717	0.1	3.799618
14.383383	0.1	3.800750
14.385050	0.1	3.804744
14.386717	0.1	3.811062
14.388383	0.1	3.817737
14.390050	0.1	3.823340
14.391717	0.1	3.828168
14.393383	0.1	3.832638
14.395050	0.1	3.836692
14.396717	0.1	3.840566
14.398383	0.1	3.845334
14.400050	0.1	3.852129
14.401717	0.1	3.861368
14.403383	0.1	3.872633
14.405050	0.1	3.884733
14.406717	0.1	3.895760
14.408383	0.1	3.904879
14.410050	0.1	3.913105
14.411717	0.1	3.922105
14.413383	0.1	3.931940
14.415050	0.1	3.941238
14.416717	0.1	3.949583
14.418383	0.1	3.958345
14.420050	0.1	3.968776
14.421717	0.1	3.980816
14.423383	0.1	3.994107
14.425050	0.1	4.009187
14.426717	0.1	4.026354
14.428383	0.1	4.044593
14.430050	0.1	4.062295
14.431717	0.1	4.078329
14.433383	0.1	4.092753
14.435050	0.1	4.106462
14.436717	0.1	4.120589
14.438383	0.1	4.135847
14.440050	0.1	4.152119
14.441717	0.1	4.168749
14.443383	0.1	4.185021
14.445050	0.1	4.200638
14.446717	0.1	4.215837
14.448383	0.1	4.230738
14.450050	0.1	4.245460
14.451717	0.1	4.260361
14.453383	0.1	4.275680
14.455050	0.1	4.291892
14.456717	0.1	4.309297
14.458383	0.1	4.327297
14.460050	0.1	4.345536
14.461717	0.1	4.364968
14.463383	0.1	4.386306
14.465050	0.1	4.409075
14.466717	0.1	4.432082
14.468383	0.1	4.454375
14.470050	0.1	4.475594
14.471717	0.1	4.495681
14.473383	0.1	4.514694
14.475050	0.1	4.533530
14.476717	0.1	4.553259
14.478383	0.1	4.574538
14.480050	0.1	4.596710
14.481717	0.1	4.618943
14.483383	0.1	4.641593
14.485050	0.1	4.665673
14.486717	0.1	4.691124
14.488383	0.1	4.717410
14.490050	0.1	4.744292
14.491717	0.1	4.771591
14.493383	0.1	4.799366
14.495050	0.1	4.828155
14.496717	0.1	4.858315
14.498383	0.1	4.888952
14.500050	0.1	4.918576
14.501717	0.1	4.946888
14.503383	0.1	4.975140
14.505050	0.1	5.005360
14.506717	0.1	5.039215
14.508383	0.1	5.077303
14.510050	0.1	5.119205
14.511717	0.1	5.163849
14.513383	0.1	5.209744
14.515050	0.1	5.255699
14.516717	0.1	5.301893
14.518383	0.1	5.349279
14.520050	0.1	5.398035
14.521717	0.1	5.447030
14.523383	0.1	5.495847
14.525050	0.1	5.545497
14.526717	0.1	5.597413
14.528383	0.1	5.651772
14.530050	0.1	5.708337
14.531717	0.1	5.768121
14.533383	0.1	5.831600
14.535050	0.1	5.897880
14.536717	0.1	5.965650
14.538383	0.1	6.034375
14.540050	0.1	6.104410
14.541717	0.1	6.176830
14.543383	0.1	6.252647
14.545050	0.1	6.331742
14.546717	0.1	6.413818
14.548383	0.1	6.498695
14.550050	0.1	6.585837
14.551717	0.1	6.675005
14.553383	0.1	6.767452
14.555050	0.1	6.864548
14.556717	0.1	6.966711
14.558383	0.1	7.072807
14.560050	0.1	7.181287
14.561717	0.1	7.291377
14.563383	0.1	7.403613
14.565050	0.1	7.519126
14.566717	0.1	7.638753
14.568383	0.1	7.762790
14.570050	0.1	7.891298
14.571717	0.1	8.024216
14.573383	0.1	8.161724
14.575050	0.1	8.304239
14.576717	0.1	8.451522
14.578383	0.1	8.602202
14.580050	0.1	8.754433
14.581717	0.1	8.907259
14.583383	0.1	9.060860
14.585050	0.1	9.216548
14.586717	0.1	9.376348
14.588383	0.1	9.541572
14.590050	0.1	9.712458
14.591717	0.1	9.888352
14.593383	0.1	10.067881
14.595050	0.1	10.249735
14.596717	0.1	10.432840
14.598383	0.1	10.616422
14.600050	0.1	10.800243
14.601717	0.1	10.984243
14.603383	0.1	11.168659
14.605050	0.1	11.353672
14.606717	0.1	11.539043
14.608383	0.1	11.725009
14.610050	0.1	11.912287
14.611717	0.1	12.100876
14.613383	0.1	12.289942
14.615050	0.1	12.478293
14.616717	0.1	12.664796
14.618383	0.1	12.848736
14.620050	0.1	13.029338
14.621717	0.1	13.206125
14.623383	0.1	13.379396
14.625050	0.1	13.549805
14.626717	0.1	13.717593
14.628383	0.1	13.882280
14.630050	0.1	14.043153
14.631717	0.1	14.199377
14.633383	0.1	14.349938
14.635050	0.1	14.493645
14.636717	0.1	14.629603
14.638383	0.1	14.758111
14.640050	0.1	14.880777
14.641717	0.1	14.998973
14.643383	0.1	15.111626
14.645050	0.1	15.215994
14.646717	0.1	15.310646
14.648383	0.1	15.396477
14.650050	0.1	15.475214
14.651717	0.1	15.547396
14.653383	0.1	15.612365
14.655050	0.1	15.669347
14.656717	0.1	15.718223
14.658383	0.1	15.758515
14.660050	0.1	15.789867
14.661717	0.1	15.812160
14.663383	0.1	15.825988
14.665050	0.1	15.832008
14.666717	0.1	15.829266
14.668383	0.1	15.816868
14.670050	0.1	15.795232
14.671717	0.1	15.765489
14.673383	0.1	15.728117
14.675050	0.1	15.682639
14.676717	0.1	15.628398
14.678383	0.1	15.565814
14.680050	0.1	15.496791
14.681717	0.1	15.423120
14.683383	0.1	15.344978
14.685050	0.1	15.260995
14.686717	0.1	15.170277
14.688383	0.1	15.073479
14.690050	0.1	14.972270
14.691717	0.1	14.867485
14.693383	0.1	14.758409
14.695050	0.1	14.644385
14.696717	0.1	14.525355
14.698383	0.1	14.402212
14.700050	0.1	14.276327
14.701717	0.1	14.149130
14.703383	0.1	14.021695
14.705050	0.1	13.893784
14.706717	0.1	13.764621
14.708383	0.1	13.634027
14.710050	0.1	13.502062
14.711717	0.1	13.369203
14.713383	0.1	13.236225
14.715050	0.1	13.104320
14.716717	0.1	12.974561
14.718383	0.1	12.846888
14.720050	0.1	12.720168
14.721717	0.1	12.593389
14.723383	0.1	12.466670
14.725050	0.1	12.341202
14.726717	0.1	12.218416
14.728383	0.1	12.099267
14.730050	0.1	11.983753
14.731717	0.1	11.871577
14.733383	0.1	11.763216
14.735050	0.1	11.660040
14.736717	0.1	11.562587
14.738383	0.1	11.469842
14.740050	0.1	11.379481
14.741717	0.1	11.289478
14.743383	0.1	11.199415
14.745050	0.1	11.109830
14.746717	0.1	11.021257
14.748383	0.1	10.934473
14.750050	0.1	10.850967
14.751717	0.1	10.772288
14.753383	0.1	10.697961
14.755050	0.1	10.625840
14.756717	0.1	10.554553
14.758383	0.1	10.484279
14.760050	0.1	10.415614
14.761717	0.1	10.349036
14.763383	0.1	10.284961
14.765050	0.1	10.223807
14.766717	0.1	10.165811
14.768383	0.1	10.110796
14.770050	0.1	10.057688
14.771717	0.1	10.004938
14.773383	0.1	9.951056
14.775050	0.1	9.895921
14.776717	0.1	9.840549
14.778383	0.1	9.786308
14.780050	0.1	9.734929
14.781717	0.1	9.687484
14.783383	0.1	9.643674
14.785050	0.1	9.601832
14.786717	0.1	9.560586
14.788383	0.1	9.519041
14.790050	0.1	9.477199
14.791717	0.1	9.435893
14.793383	0.1	9.395779
14.795050	0.1	9.356797
14.796717	0.1	9.318233
14.798383	0.1	9.279550
14.800050	0.1	9.240866
14.801717	0.1	9.202779
14.803383	0.1	9.165586
14.805050	0.1	9.129227
14.806717	0.1	9.093762
14.808383	0.1	9.059728
14.810050	0.1	9.027243
14.811717	0.1	8.996487
14.813383	0.1	8.967579
14.815050	0.1	8.940697
14.816717	0.1	8.915186
14.818383	0.1	8.889676
14.820050	0.1	8.862734
14.821717	0.1	8.834482
14.823383	0.1	8.805991
14.825050	0.1	8.778513
14.826717	0.1	8.752287
14.828383	0.1	8.727134
14.830050	0.1	8.702636
14.831717	0.1	8.678735
14.833383	0.1	8.655191
14.835050	0.1	8.631886
14.836717	0.1	8.609117
14.838383	0.1	8.587540
14.840050	0.1	8.567334
14.841717	0.1	8.547307
14.843383	0.1	8.525491
14.845050	0.1	8.500934
14.846717	0.1	8.474649
14.848383	0.1	8.448303
14.850050	0.1	8.422912
14.851717	0.1	8.399070
14.853383	0.1	8.377433
14.855050	0.1	8.358181
14.856717	0.1	8.340180
14.858383	0.1	8.321047
14.860050	0.1	8.298100
14.861717	0.1	8.270324
14.863383	0.1	8.238972
14.865050	0.1	8.207202
14.866717	0.1	8.177400
14.868383	0.1	8.149684
14.870050	0.1	8.121372
14.871717	0.1	8.090139
14.873383	0.1	8.056343
14.875050	0.1	8.021594
14.876717	0.1	7.986904
14.878383	0.1	7.951797
14.880050	0.1	7.916332
14.881717	0.1	7.880748
14.883383	0.1	7.844925
14.885050	0.1	7.808745
14.886717	0.1	7.772863
14.888383	0.1	7.737816
14.890050	0.1	7.703901
14.891717	0.1	7.670939
14.893383	0.1	7.637740
14.895050	0.1	7.602275
14.896717	0.1	7.563234
14.898383	0.1	7.521272
14.900050	0.1	7.478178
14.901717	0.1	7.436216
14.903383	0.1	7.396818
14.905050	0.1	7.360161
14.906717	0.1	7.325113
14.908383	0.1	7.291079
14.910050	0.1	7.258535
14.911717	0.1	7.227719
14.913383	0.1	7.197798
14.915050	0.1	7.167340
14.916717	0.1	7.135809
14.918383	0.1	7.103146
14.920050	0.1	7.070065
14.921717	0.1	7.038236
14.923383	0.1	7.008732
14.925050	0.1	6.981850
14.926717	0.1	6.957710
14.928383	0.1	6.936789
14.930050	0.1	6.918669
14.931717	0.1	6.902099
14.933383	0.1	6.885410
14.935050	0.1	6.867886
14.936717	0.1	6.850481
14.938383	0.1	6.835163
14.940050	0.1	6.823123
14.941717	0.1	6.813884
14.943383	0.1	6.806136
14.945050	0.1	6.798268
14.946717	0.1	6.790042
14.948383	0.1	6.783367
14.950050	0.1	6.781400
14.951717	0.1	6.785930
14.953383	0.1	6.796182
14.955050	0.1	6.809831
14.956717	0.1	6.824851
14.958383	0.1	6.840289
14.960050	0.1	6.857098
14.961717	0.1	6.876171
14.963383	0.1	6.896139
14.965050	0.1	6.913782
14.966717	0.1	6.927252
14.968383	0.1	6.937623
14.970050	0.1	6.946624
14.971717	0.1	6.955147
14.973383	0.1	6.963313
14.975050	0.1	6.971896
14.976717	0.1	6.981671
14.978383	0.1	6.992698
14.980050	0.1	7.004619
14.981717	0.1	7.017851
14.983383	0.1	7.033349
14.985050	0.1	7.051409
14.986717	0.1	7.071972
14.988383	0.1	7.094443
14.990050	0.1	7.118166
14.991717	0.1	7.142306
14.993383	0.1	7.166803
14.995050	0.1	7.191897
14.996717	0.1	7.218063
14.998383	0.1	7.246077
15.000050	0.1	7.276595
15.001717	0.1	7.309676
15.003383	0.1	7.344187
15.005050	0.1	7.378340
15.006717	0.1	7.410765
15.008383	0.1	7.441104
15.010050	0.1	7.469714
15.011717	0.1	7.497550
15.013383	0.1	7.525444
15.015050	0.1	7.553220
15.016717	0.1	7.580102
15.018383	0.1	7.605374
15.020050	0.1	7.629216
15.021717	0.1	7.652998
15.023383	0.1	7.678211
15.025050	0.1	7.704795
15.026717	0.1	7.731736
15.028383	0.1	7.758379
15.030050	0.1	7.783711
15.031717	0.1	7.806898
15.033383	0.1	7.828236
15.035050	0.1	7.848919
15.036717	0.1	7.869840
15.038383	0.1	7.891238
15.040050	0.1	7.912338
15.041717	0.1	7.931948
15.043383	0.1	7.949114
15.045050	0.1	7.963181
15.046717	0.1	7.974387
15.048383	0.1	7.983625
15.050050	0.1	7.992030
15.051717	0.1	8.001149
15.053383	0.1	8.012534
15.055050	0.1	8.026720
15.056717	0.1	8.042694
15.058383	0.1	8.058489
15.060050	0.1	8.073032
15.061717	0.1	8.086324
15.063383	0.1	8.098662
15.065050	0.1	8.110226
15.066717	0.1	8.122027
15.068383	0.1	8.135617
15.070050	0.1	8.152009
15.071717	0.1	8.170665
15.073383	0.1	8.189977
15.075050	0.1	8.208991
15.076717	0.1	8.227826
15.078383	0.1	8.246422
15.080050	0.1	8.264363
15.081717	0.1	8.281470
15.083383	0.1	8.298040
15.085050	0.1	8.314610
15.086717	0.1	8.331776
15.088383	0.1	8.349598
15.090050	0.1	8.368075
15.091717	0.1	8.387983
15.093383	0.1	8.410335
15.095050	0.1	8.435846
15.096717	0.1	8.464873
15.098383	0.1	8.496821
15.100050	0.1	8.530021
15.101717	0.1	8.563638
15.103383	0.1	8.598209
15.105050	0.1	8.634627
15.106717	0.1	8.672059
15.108383	0.1	8.709491
15.110050	0.1	8.747042
15.111717	0.1	8.785964
15.113383	0.1	8.826852
15.115050	0.1	8.869470
15.116717	0.1	8.913577
15.118383	0.1	8.959175
15.120050	0.1	9.006739
15.121717	0.1	9.057105
15.123383	0.1	9.110928
15.125050	0.1	9.168268
15.126717	0.1	9.229124
15.128383	0.1	9.293199
15.130050	0.1	9.360135
15.131717	0.1	9.429694
15.133383	0.1	9.501577
15.135050	0.1	9.574712
15.136717	0.1	9.648383
15.138383	0.1	9.723545
15.140050	0.1	9.802044
15.141717	0.1	9.884179
15.143383	0.1	9.968460
15.145050	0.1	10.053278
15.146717	0.1	10.139228
15.148383	0.1	10.228396
15.150050	0.1	10.322154
15.151717	0.1	10.419727
15.153383	0.1	10.519505
15.155050	0.1	10.620714
15.156717	0.1	10.723890
15.158383	0.1	10.830701
15.160050	0.1	10.942937
15.161717	0.1	11.061133
15.163383	0.1	11.184157
15.165050	0.1	11.309744
15.166717	0.1	11.436165
15.168383	0.1	11.564255
15.170050	0.1	11.696399
15.171717	0.1	11.834503
15.173383	0.1	11.978627
15.175050	0.1	12.127341
15.176717	0.1	12.279452
15.178383	0.1	12.433828
15.180050	0.1	12.590051
15.181717	0.1	12.748779
15.183383	0.1	12.911022
15.185050	0.1	13.076783
15.186717	0.1	13.245583
15.188383	0.1	13.417126
15.190050	0.1	13.591469
15.191717	0.1	13.768793
15.193383	0.1	13.949097
15.195050	0.1	14.131845
15.196717	0.1	14.317156
15.198383	0.1	14.505506
15.200050	0.1	14.697851
15.201717	0.1	14.893890
15.203383	0.1	15.091480
15.205050	0.1	15.288771
15.206717	0.1	15.484930
15.208383	0.1	15.679897
15.210050	0.1	15.873493
15.211717	0.1	16.064704
15.213383	0.1	16.252638
15.215050	0.1	16.438008
15.216717	0.1	16.621948
15.218383	0.1	16.805054
15.220050	0.1	16.986490
15.221717	0.1	17.165066
15.223383	0.1	17.339469
15.225050	0.1	17.509223
15.226717	0.1	17.675282
15.228383	0.1	17.838539
15.230050	0.1	17.997743
15.231717	0.1	18.150152
15.233383	0.1	18.293978
15.235050	0.1	18.429102
15.236717	0.1	18.555285
15.238383	0.1	18.671573
15.240050	0.1	18.777729
15.241717	0.1	18.874706
15.243383	0.1	18.963398
15.245050	0.1	19.043983
15.246717	0.1	19.115866
15.248383	0.1	19.178213
15.250050	0.1	19.230903
15.251717	0.1	19.273819
15.253383	0.1	19.306601
15.255050	0.1	19.328595
15.256717	0.1	19.340218
15.258383	0.1	19.343139
15.260050	0.1	19.338430
15.261717	0.1	19.325079
15.263383	0.1	19.301714
15.265050	0.1	19.268097
15.266717	0.1	19.224824
15.268383	0.1	19.172729
15.270050	0.1	19.112886
15.271717	0.1	19.046189
15.273383	0.1	18.973173
15.275050	0.1	18.893899
15.276717	0.1	18.807770
15.278383	0.1	18.714191
15.280050	0.1	18.614174
15.281717	0.1	18.509389
15.283383	0.1	18.401385
15.285050	0.1	18.290878
15.286717	0.1	18.178226
15.288383	0.1	18.063248
15.290050	0.1	17.945410
15.291717	0.1	17.824830
15.293383	0.1	17.702581
15.295050	0.1	17.579855
15.296717	0.1	17.457427
15.298383	0.1	17.335833
15.300050	0.1	17.215193
15.301717	0.1	17.095924
15.303383	0.1	16.979278
15.305050	0.1	16.866208
15.306717	0.1	16.757012
15.308383	0.1	16.652466
15.310050	0.1	16.554297
15.311717	0.1	16.463936
15.313383	0.1	16.381026
15.315050	0.1	16.304673
15.316717	0.1	16.235353
15.318383	0.1	16.174139
15.320050	0.1	16.121150
15.321717	0.1	16.076327
15.323383	0.1	16.040803
15.325050	0.1	16.016901
15.326717	0.1	16.006053
15.328383	0.1	16.008438
15.330050	0.1	16.023398
15.331717	0.1	16.050697
15.333383	0.1	16.091050
15.335050	0.1	16.145767
15.336717	0.1	16.215862
15.338383	0.1	16.302229
15.340050	0.1	16.404809
15.341717	0.1	16.523303
15.343383	0.1	16.658009
15.345050	0.1	16.810418
15.346717	0.1	16.982080
15.348383	0.1	17.174722
15.350050	0.1	17.389358
15.351717	0.1	17.625512
15.353383	0.1	17.881752
15.355050	0.1	18.157424
15.356717	0.1	18.453540
15.358383	0.1	18.772067
15.360050	0.1	19.115688
15.361717	0.1	19.486667
15.363383	0.1	19.886733
15.365050	0.1	20.316304
15.366717	0.1	20.774902
15.368383	0.1	21.262111
15.370050	0.1	21.778823
15.371717	0.1	22.328020
15.373383	0.1	22.914411
15.375050	0.1	23.542227
15.376717	0.1	24.213494
15.378383	0.1	24.928094
15.380050	0.1	25.685968
15.381717	0.1	26.488783
15.383383	0.1	27.338983
15.385050	0.1	28.238715
15.386717	0.1	29.190482
15.388383	0.1	30.197801
15.390050	0.1	31.265201
15.391717	0.1	32.397689
15.393383	0.1	33.599438
15.395050	0.1	34.872772
15.396717	0.1	36.219659
15.398383	0.1	37.642839
15.400050	0.1	39.146247
15.401717	0.1	40.734651
15.403383	0.1	42.413297
15.405050	0.1	44.187012
15.406717	0.1	46.058836
15.408383	0.1	48.031989
15.410050	0.1	50.110224
15.411717	0.1	52.297476
15.413383	0.1	54.598215
15.415050	0.1	57.018581
15.416717	0.1	59.565488
15.418383	0.1	62.244717
15.420050	0.1	65.060262
15.421717	0.1	68.013613
15.423383	0.1	71.106080
15.425050	0.1	74.340288
15.426717	0.1	77.719693
15.428383	0.1	81.246858
15.430050	0.1	84.924166
15.431717	0.1	88.755255
15.433383	0.1	92.744654
15.435050	0.1	96.896297
15.436717	0.1	101.211435
15.438383	0.1	105.690664
15.440050	0.1	110.335237
15.441717	0.1	115.147299
15.443383	0.1	120.129175
15.445050	0.1	125.283010
15.446717	0.1	130.610414
15.448383	0.1	136.112519
15.450050	0.1	141.790637
15.451717	0.1	147.646555
15.453383	0.1	153.682301
15.455050	0.1	159.899662
15.456717	0.1	166.301260
15.458383	0.1	172.890673
15.460050	0.1	179.669927
15.461717	0.1	186.639916
15.463383	0.1	193.802189
15.465050	0.1	201.160860
15.466717	0.1	208.723319
15.468383	0.1	216.500355
15.470050	0.1	224.504723
15.471717	0.1	232.747330
15.473383	0.1	241.235628
15.475050	0.1	249.976590
15.476717	0.1	258.980290
15.478383	0.1	268.259839
15.480050	0.1	277.829783
15.481717	0.1	287.707048
15.483383	0.1	297.910768
15.485050	0.1	308.459360
15.486717	0.1	319.368501
15.488383	0.1	330.652733
15.490050	0.1	342.326304
15.491717	0.1	354.402206
15.493383	0.1	366.892240
15.495050	0.1	379.806958
15.496717	0.1	393.155121
15.498383	0.1	406.942928
15.500050	0.1	421.174611
15.501717	0.1	435.849991
15.503383	0.1	450.959888
15.505050	0.1	466.484574
15.506717	0.1	482.396691
15.508383	0.1	498.661548
15.510050	0.1	515.237779
15.511717	0.1	532.080146
15.513383	0.1	549.139413
15.515050	0.1	566.358302
15.516717	0.1	583.668863
15.518383	0.1	600.995755
15.520050	0.1	618.258275
15.521717	0.1	635.369816
15.523383	0.1	652.240136
15.525050	0.1	668.779949
15.526717	0.1	684.901457
15.528383	0.1	700.517458
15.530050	0.1	715.545578
15.531717	0.1	729.910656
15.533383	0.1	743.541941
15.535050	0.1	756.370828
15.536717	0.1	768.333242
15.538383	0.1	779.374467
15.540050	0.1	789.452957
15.541717	0.1	798.541772
15.543383	0.1	806.624699
15.545050	0.1	813.691486
15.546717	0.1	819.739450
15.548383	0.1	824.778606
15.550050	0.1	828.828742
15.551717	0.1	831.913282
15.553383	0.1	834.060540
15.555050	0.1	835.306098
15.556717	0.1	835.690667
15.558383	0.1	835.257580
15.560050	0.1	834.053685
15.561717	0.1	832.130720
15.563383	0.1	829.542806
15.565050	0.1	826.344837
15.566717	0.1	822.591592
15.568383	0.1	818.335761
15.570050	0.1	813.624550
15.571717	0.1	808.500636
15.573383	0.1	803.006041
15.575050	0.1	797.182309
15.576717	0.1	791.068422
15.578383	0.1	784.703421
15.580050	0.1	778.128015
15.581717	0.1	771.378384
15.583383	0.1	764.480696
15.585050	0.1	757.455573
15.586717	0.1	750.325725
15.588383	0.1	743.114814
15.590050	0.1	735.842987
15.591717	0.1	728.527411
15.593383	0.1	721.184535
15.595050	0.1	713.828427
15.596717	0.1	706.470412
15.598383	0.1	699.122113
15.600050	0.1	691.795569
15.601717	0.1	684.499960
15.603383	0.1	677.240650
15.605050	0.1	670.020143
15.606717	0.1	662.841181
15.608383	0.1	655.708829
15.610050	0.1	648.628512
15.611717	0.1	641.602495
15.613383	0.1	634.630420
15.615050	0.1	627.712645
15.616717	0.1	620.850183
15.618383	0.1	614.044405
15.620050	0.1	607.297874
15.621717	0.1	600.613451
15.623383	0.1	593.991255
15.625050	0.1	587.429499
15.626717	0.1	580.925499
15.628383	0.1	574.475501
15.630050	0.1	568.075214
15.631717	0.1	561.722550
15.633383	0.1	555.418524
15.635050	0.1	549.165401
15.636717	0.1	542.963478
15.638383	0.1	536.808523
15.640050	0.1	530.694993
15.641717	0.1	524.619551
15.643383	0.1	518.582792
15.645050	0.1	512.586088
15.646717	0.1	506.628961
15.648383	0.1	500.709862
15.650050	0.1	494.826585
15.651717	0.1	488.975494
15.653383	0.1	483.152895
15.655050	0.1	477.357893
15.656717	0.1	471.591680
15.658383	0.1	465.855209
15.660050	0.1	460.148839
15.661717	0.1	454.471079
15.663383	0.1	448.817101
15.665050	0.1	443.180230
15.666717	0.1	437.556352
15.668383	0.1	431.944634
15.670050	0.1	426.345255
15.671717	0.1	420.759941
15.673383	0.1	415.192271
15.675050	0.1	409.644449
15.676717	0.1	404.115820
15.678383	0.1	398.603880
15.680050	0.1	393.106067
15.681717	0.1	387.620949
15.683383	0.1	382.148646
15.685050	0.1	376.691841
15.686717	0.1	371.253989
15.688383	0.1	365.836225
15.690050	0.1	360.437057
15.691717	0.1	355.055234
15.693383	0.1	349.691114
15.695050	0.1	344.345590
15.696717	0.1	339.018663
15.698383	0.1	333.709856
15.700050	0.1	328.420241
15.701717	0.1	323.152740
15.703383	0.1	317.909975
15.705050	0.1	312.692780
15.706717	0.1	307.502228
15.708383	0.1	302.340704
15.710050	0.1	297.209281
15.711717	0.1	292.108076
15.713383	0.1	287.038403
15.715050	0.1	282.003181
15.716717	0.1	277.004437
15.718383	0.1	272.043066
15.720050	0.1	267.120794
15.721717	0.1	262.239293
15.723383	0.1	257.399098
15.725050	0.1	252.600446
15.726717	0.1	247.844592
15.728383	0.1	243.133440
15.730050	0.1	238.469198
15.731717	0.1	233.854487
15.733383	0.1	229.291334
15.735050	0.1	224.780811
15.736717	0.1	220.323695
15.738383	0.1	215.921415
15.740050	0.1	211.576415
15.741717	0.1	207.291615
15.743383	0.1	203.069341
15.745050	0.1	198.910069
15.746717	0.1	194.813442
15.748383	0.1	190.779399
15.750050	0.1	186.808657
15.751717	0.1	182.901811
15.753383	0.1	179.059635
15.755050	0.1	175.282787
15.756717	0.1	171.571444
15.758383	0.1	167.925666
15.760050	0.1	164.346764
15.761717	0.1	160.837481
15.763383	0.1	157.400737
15.765050	0.1	154.036948
15.766717	0.1	150.744209
15.768383	0.1	147.520670
15.770050	0.1	144.365975
15.771717	0.1	141.280123
15.773383	0.1	138.261863
15.775050	0.1	135.309645
15.776717	0.1	132.423230
15.778383	0.1	129.603513
15.780050	0.1	126.850970
15.781717	0.1	124.166198
15.783383	0.1	121.548600
15.785050	0.1	118.996031
15.786717	0.1	116.505987
15.788383	0.1	114.077336
15.790050	0.1	111.710913
15.791717	0.1	109.408147
15.793383	0.1	107.168860
15.795050	0.1	104.991502
15.796717	0.1	102.873451
15.798383	0.1	100.811964
15.800050	0.1	98.805314
15.801717	0.1	96.853322
15.803383	0.1	94.956165
15.805050	0.1	93.112951
15.806717	0.1	91.322308
15.808383	0.1	89.583104
15.810050	0.1	87.893551
15.811717	0.1	86.251622
15.813383	0.1	84.655767
15.815050	0.1	83.106106
15.816717	0.1	81.603174
15.818383	0.1	80.146854
15.820050	0.1	78.735714
15.821717	0.1	77.367549
15.823383	0.1	76.040570
15.825050	0.1	74.753825
15.826717	0.1	73.506479
15.828383	0.1	72.297458
15.830050	0.1	71.125750
15.831717	0.1	69.990222
15.833383	0.1	68.889503
15.835050	0.1	67.822222
15.836717	0.1	66.787068
15.838383	0.1	65.782730
15.840050	0.1	64.808373
15.841717	0.1	63.863758
15.843383	0.1	62.948946
15.845050	0.1	62.064413
15.846717	0.1	61.209921
15.848383	0.1	60.384575
15.850050	0.1	59.586111
15.851717	0.1	58.812324
15.853383	0.1	58.062438
15.855050	0.1	57.336334
15.856717	0.1	56.632403
15.858383	0.1	55.948082
15.860050	0.1	55.281881
15.861717	0.1	54.634097
15.863383	0.1	54.006163
15.865050	0.1	53.398612
15.866717	0.1	52.809540
15.868383	0.1	52.236918
15.870050	0.1	51.680330
15.871717	0.1	51.141086
15.873383	0.1	50.619903
15.875050	0.1	50.116006
15.876717	0.1	49.628201
15.878383	0.1	49.155596
15.880050	0.1	48.696521
15.881717	0.1	48.248473
15.883383	0.1	47.810200
15.885050	0.1	47.382238
15.886717	0.1	46.964827
15.888383	0.1	46.557429
15.890050	0.1	46.159926
15.891717	0.1	45.772734
15.893383	0.1	45.396688
15.895050	0.1	45.032027
15.896717	0.1	44.678035
15.898383	0.1	44.333997
15.900050	0.1	43.999734
15.901717	0.1	43.674829
15.903383	0.1	43.357911
15.905050	0.1	43.047073
15.906717	0.1	42.741480
15.908383	0.1	42.441728
15.910050	0.1	42.148354
15.911717	0.1	41.861000
15.913383	0.1	41.580203
15.915050	0.1	41.307094
15.916717	0.1	41.042330
15.918383	0.1	40.785077
15.920050	0.1	40.533664
15.921717	0.1	40.286424
15.923383	0.1	40.043297
15.925050	0.1	39.805713
15.926717	0.1	39.575341
15.928383	0.1	39.352360
15.930050	0.1	39.135578
15.931717	0.1	38.923564
15.933383	0.1	38.715424
15.935050	0.1	38.511219
15.936717	0.1	38.311901
15.938383	0.1	38.118544
15.940050	0.1	37.931445
15.941717	0.1	37.749889
15.943383	0.1	37.573697
15.945050	0.1	37.403467
15.946717	0.1	37.239375
15.948383	0.1	37.080529
15.950050	0.1	36.925139
15.951717	0.1	36.772313
15.953383	0.1	36.622228
15.955050	0.1	36.475541
15.956717	0.1	36.331775
15.958383	0.1	36.190214
15.960050	0.1	36.050918
15.961717	0.1	35.915496
15.963383	0.1	35.785558
15.965050	0.1	35.660984
15.966717	0.1	35.540583
15.968383	0.1	35.423460
15.970050	0.1	35.309198
15.971717	0.1	35.197141
15.973383	0.1	35.087290
15.975050	0.1	34.980001
15.976717	0.1	34.874859
15.978383	0.1	34.771683
15.980050	0.1	34.670772
15.981717	0.1	34.572246
15.983383	0.1	34.475746
15.985050	0.1	34.381094
15.986717	0.1	34.288885
15.988383	0.1	34.199180
15.990050	0.1	34.111383
15.991717	0.1	34.025075
15.993383	0.1	33.940138
15.995050	0.1	33.857348
15.996717	0.1	33.777656
15.998383	0.1	33.701601
16.000050	0.1	33.628406
16.001717	0.1	33.557357
16.003383	0.1	33.488037
16.005050	0.1	33.420088
16.006717	0.1	33.352615
16.008383	0.1	33.284726
16.010050	0.1	33.217372
16.011717	0.1	33.152582
16.013383	0.1	33.091487
16.015050	0.1	33.034148
16.016717	0.1	32.979848
16.018383	0.1	32.927932
16.020050	0.1	32.878341
16.021717	0.1	32.831790
16.023383	0.1	32.788636
16.025050	0.1	32.748582
16.026717	0.1	32.710971
16.028383	0.1	32.674493
16.030050	0.1	32.637956
16.031717	0.1	32.601358
16.033383	0.1	32.566728
16.035050	0.1	32.536568
16.036717	0.1	32.512071
16.038383	0.1	32.492282
16.040050	0.1	32.475473
16.041717	0.1	32.460930
16.043383	0.1	32.448771
16.045050	0.1	32.438936
16.046717	0.1	32.430830
16.048383	0.1	32.423558
16.050050	0.1	32.416942
16.051717	0.1	32.411756
16.053383	0.1	32.408895
16.055050	0.1	32.408895
16.056717	0.1	32.411339
16.058383	0.1	32.414975
16.060050	0.1	32.418670
16.061717	0.1	32.422723
16.063383	0.1	32.428028
16.065050	0.1	32.434763
16.066717	0.1	32.442750
16.068383	0.1	32.451810
16.070050	0.1	32.461824
16.071717	0.1	32.472851
16.073383	0.1	32.484533
16.075050	0.1	32.495977
16.076717	0.1	32.506349
16.078383	0.1	32.516183
16.080050	0.1	32.527449
16.081717	0.1	32.541694
16.083383	0.1	32.557847
16.085050	0.1	32.572867
16.086717	0.1	32.584490
16.088383	0.1	32.592418
16.090050	0.1	32.598557
16.091717	0.1	32.605590
16.093383	0.1	32.614710
16.095050	0.1	32.624962
16.096717	0.1	32.634201
16.098383	0.1	32.641294
16.100050	0.1	32.646122
16.101717	0.1	32.649161
16.103383	0.1	32.651546
16.105050	0.1	32.654347
16.106717	0.1	32.656791
16.108383	0.1	32.656612
16.110050	0.1	32.652320
16.111717	0.1	32.645585
16.113383	0.1	32.639565
16.115050	0.1	32.637062
16.116717	0.1	32.638671
16.118383	0.1	32.642486
16.120050	0.1	32.645347
16.121717	0.1	32.645287
16.123383	0.1	32.642366
16.125050	0.1	32.637896
16.126717	0.1	32.633187
16.128383	0.1	32.628479
16.130050	0.1	32.622637
16.131717	0.1	32.615127
16.133383	0.1	32.606544
16.135050	0.1	32.598199
16.136717	0.1	32.590570
16.138383	0.1	32.584669
16.140050	0.1	32.582047
16.141717	0.1	32.583537
16.143383	0.1	32.587888
16.145050	0.1	32.592716
16.146717	0.1	32.596173
16.148383	0.1	32.598378
16.150050	0.1	32.600584
16.151717	0.1	32.603623
16.153383	0.1	32.608213
16.155050	0.1	32.615306
16.156717	0.1	32.625439
16.158383	0.1	32.638194
16.160050	0.1	32.653036
16.161717	0.1	32.670083
16.163383	0.1	32.689633
16.165050	0.1	32.711031
16.166717	0.1	32.732846
16.168383	0.1	32.754662
16.170050	0.1	32.777669
16.171717	0.1	32.803597
16.173383	0.1	32.832923
16.175050	0.1	32.864930
16.176717	0.1	32.899024
16.178383	0.1	32.934429
16.180050	0.1	32.970788
16.181717	0.1	33.007981
16.183383	0.1	33.046128
16.185050	0.1	33.085050
16.186717	0.1	33.124508
16.188383	0.1	33.164503
16.190050	0.1	33.205511
16.191717	0.1	33.248605
16.193383	0.1	33.294918
16.195050	0.1	33.344867
16.196717	0.1	33.397319
16.198383	0.1	33.450725
16.200050	0.1	33.503654
16.201717	0.1	33.555092
16.203383	0.1	33.604266
16.205050	0.1	33.651712
16.206717	0.1	33.698978
16.208383	0.1	33.748092
16.210050	0.1	33.800366
16.211717	0.1	33.855619
16.213383	0.1	33.911945
16.215050	0.1	33.967378
16.216717	0.1	34.021320
16.218383	0.1	34.074845
16.220050	0.1	34.129443
16.221717	0.1	34.185888
16.223383	0.1	34.243526
16.225050	0.1	34.300568
16.226717	0.1	34.355583
16.228383	0.1	34.408154
16.230050	0.1	34.457984
16.231717	0.1	34.505489
16.233383	0.1	34.552397
16.235050	0.1	34.601333
16.236717	0.1	34.653010
16.238383	0.1	34.706297
16.240050	0.1	34.759702
16.241717	0.1	34.812929
16.243383	0.1	34.866574
16.245050	0.1	34.920337
16.246717	0.1	34.973147
16.248383	0.1	35.025003
16.250050	0.1	35.076680
16.251717	0.1	35.127821
16.253383	0.1	35.177412
16.255050	0.1	35.225930
16.256717	0.1	35.274985
16.258383	0.1	35.325708
16.260050	0.1	35.377564
16.261717	0.1	35.429003
16.263383	0.1	35.478594
16.265050	0.1	35.525741
16.266717	0.1	35.570326
16.268383	0.1	35.613241
16.270050	0.1	35.656693
16.271717	0.1	35.703184
16.273383	0.1	35.753431
16.275050	0.1	35.805406
16.276717	0.1	35.856607
16.278383	0.1	35.906436
16.280050	0.1	35.955610
16.281717	0.1	36.005141
16.283383	0.1	36.055209
16.285050	0.1	36.105993
16.286717	0.1	36.157431
16.288383	0.1	36.209585
16.290050	0.1	36.262038
16.291717	0.1	36.314192
16.293383	0.1	36.365332
16.295050	0.1	36.415639
16.296717	0.1	36.465647
16.298383	0.1	36.515953
16.300050	0.1	36.567988
16.301717	0.1	36.623540
16.303383	0.1	36.682310
16.305050	0.1	36.742391
16.306717	0.1	36.801817
16.308383	0.1	36.860289
16.310050	0.1	36.918225
16.311717	0.1	36.976101
16.313383	0.1	37.034216
16.315050	0.1	37.092449
16.316717	0.1	37.150981
16.318383	0.1	37.210944
16.320050	0.1	37.273707
16.321717	0.1	37.339392
16.323383	0.1	37.406626
16.325050	0.1	37.474098
16.326717	0.1	37.541749
16.328383	0.1	37.610116
16.330050	0.1	37.679257
16.331717	0.1	37.748935
16.333383	0.1	37.819447
16.335050	0.1	37.891390
16.336717	0.1	37.965240
16.338383	0.1	38.039687
16.340050	0.1	38.113298
16.341717	0.1	38.185420
16.343383	0.1	38.256946
16.345050	0.1	38.329484
16.346717	0.1	38.404884
16.348383	0.1	38.483622
16.350050	0.1	38.564088
16.351717	0.1	38.644197
16.353383	0.1	38.723233
16.355050	0.1	38.801434
16.356717	0.1	38.879397
16.358383	0.1	38.957837
16.360050	0.1	39.037468
16.361717	0.1	39.118888
16.363383	0.1	39.201858
16.365050	0.1	39.285364
16.366717	0.1	39.369228
16.368383	0.1	39.453509
16.370050	0.1	39.538088
16.371717	0.1	39.622965
16.373383	0.1	39.708378
16.375050	0.1	39.794269
16.376717	0.1	39.879742
16.378383	0.1	39.963844
16.380050	0.1	40.046813
16.381717	0.1	40.129724
16.383383	0.1	40.213587
16.385050	0.1	40.298703
16.386717	0.1	40.384653
16.388383	0.1	40.470543
16.390050	0.1	40.555956
16.391717	0.1	40.641310
16.393383	0.1	40.727439
16.395050	0.1	40.814641
16.396717	0.1	40.902498
16.398383	0.1	40.990295
16.400050	0.1	41.077497
16.401717	0.1	41.163924
16.403383	0.1	41.249874
16.405050	0.1	41.335943
16.406717	0.1	41.423085
16.408383	0.1	41.512015
16.410050	0.1	41.602316
16.411717	0.1	41.692796
16.413383	0.1	41.782978
16.415050	0.1	41.872683
16.416717	0.1	41.962090
16.418383	0.1	42.051735
16.420050	0.1	42.142573
16.421717	0.1	42.234781
16.423383	0.1	42.327347
16.425050	0.1	42.418900
16.426717	0.1	42.508187
16.428383	0.1	42.594793
16.430050	0.1	42.679789
16.431717	0.1	42.764666
16.433383	0.1	42.850020
16.435050	0.1	42.936566
16.436717	0.1	43.025139
16.438383	0.1	43.115738
16.440050	0.1	43.207827
16.441717	0.1	43.300631
16.443383	0.1	43.394032
16.445050	0.1	43.488207
16.446717	0.1	43.582978
16.448383	0.1	43.677929
16.450050	0.1	43.772640
16.451717	0.1	43.866518
16.453383	0.1	43.959322
16.455050	0.1	44.051471
16.456717	0.1	44.144633
16.458383	0.1	44.240597
16.460050	0.1	44.339361
16.461717	0.1	44.439557
16.463383	0.1	44.539633
16.465050	0.1	44.638756
16.466717	0.1	44.736507
16.468383	0.1	44.832471
16.470050	0.1	44.927063
16.471717	0.1	45.021358
16.473383	0.1	45.117202
16.475050	0.1	45.215907
16.476717	0.1	45.317653
16.478383	0.1	45.420769
16.480050	0.1	45.523348
16.481717	0.1	45.624140
16.483383	0.1	45.723322
16.485050	0.1	45.821491
16.486717	0.1	45.919958
16.488383	0.1	46.019855
16.490050	0.1	46.121779
16.491717	0.1	46.225849
16.493383	0.1	46.332064
16.495050	0.1	46.439829
16.496717	0.1	46.548727
16.498383	0.1	46.658519
16.500050	0.1	46.768907
16.501717	0.1	46.879533
16.503383	0.1	46.990576
16.505050	0.1	47.102573
16.506717	0.1	47.216061
16.508383	0.1	47.330680
16.510050	0.1	47.446075
16.511717	0.1	47.562006
16.513383	0.1	47.678414
16.515050	0.1	47.795358
16.516717	0.1	47.913077
16.518383	0.1	48.032406
16.520050	0.1	48.154536
16.521717	0.1	48.280540
16.523383	0.1	48.410717
16.525050	0.1	48.543873
16.526717	0.1	48.677030
16.528383	0.1	48.807505
16.530050	0.1	48.934761
16.531717	0.1	49.060944
16.533383	0.1	49.188915
16.535050	0.1	49.320224
16.536717	0.1	49.455169
16.538383	0.1	49.593928
16.540050	0.1	49.735907
16.541717	0.1	49.880210
16.543383	0.1	50.026360
16.545050	0.1	50.174895
16.546717	0.1	50.326529
16.548383	0.1	50.481084
16.550050	0.1	50.637129
16.551717	0.1	50.792638
16.553383	0.1	50.947252
16.555050	0.1	51.102284
16.556717	0.1	51.259640
16.558383	0.1	51.420096
16.560050	0.1	51.582936
16.561717	0.1	51.747504
16.563383	0.1	51.913622
16.565050	0.1	52.081350
16.566717	0.1	52.251104
16.568383	0.1	52.423898
16.570050	0.1	52.600446
16.571717	0.1	52.780751
16.573383	0.1	52.963498
16.575050	0.1	53.146544
16.576717	0.1	53.328696
16.578383	0.1	53.509715
16.580050	0.1	53.690675
16.581717	0.1	53.873244
16.583383	0.1	54.059211
16.585050	0.1	54.249171
16.586717	0.1	54.442051
16.588383	0.1	54.635528
16.590050	0.1	54.827574
16.591717	0.1	55.018190
16.593383	0.1	55.208686
16.595050	0.1	55.399898
16.596717	0.1	55.592779
16.598383	0.1	55.787984
16.600050	0.1	55.984977
16.601717	0.1	56.181792
16.603383	0.1	56.376639
16.605050	0.1	56.569580
16.606717	0.1	56.761507
16.608383	0.1	56.953374
16.610050	0.1	57.146076
16.611717	0.1	57.340625
16.613383	0.1	57.537142
16.615050	0.1	57.735089
16.616717	0.1	57.933334
16.618383	0.1	58.131043
16.620050	0.1	58.328155
16.621717	0.1	58.525327
16.623383	0.1	58.723096
16.625050	0.1	58.920804
16.626717	0.1	59.117798
16.628383	0.1	59.313837
16.630050	0.1	59.509340
16.631717	0.1	59.704844
16.633383	0.1	59.900347
16.635050	0.1	60.095791
16.636717	0.1	60.291771
16.638383	0.1	60.488943
16.640050	0.1	60.687486
16.641717	0.1	60.886387
16.643383	0.1	61.084453
16.645050	0.1	61.281446
16.646717	0.1	61.477665
16.648383	0.1	61.672870
16.650050	0.1	61.866287
16.651717	0.1	62.057558
16.653383	0.1	62.247399
16.655050	0.1	62.437478
16.656717	0.1	62.629584
16.658383	0.1	62.823776
16.660050	0.1	63.018683
16.661717	0.1	63.213293
16.663383	0.1	63.406829
16.665050	0.1	63.598577
16.666717	0.1	63.788656
16.668383	0.1	63.977722
16.670050	0.1	64.166311
16.671717	0.1	64.355020
16.673383	0.1	64.543668
16.675050	0.1	64.730529
16.676717	0.1	64.914052
16.678383	0.1	65.094177
16.680050	0.1	65.271799
16.681717	0.1	65.447394
16.683383	0.1	65.620486
16.685050	0.1	65.789763
16.686717	0.1	65.954689
16.688383	0.1	66.116575
16.690050	0.1	66.277091
16.691717	0.1	66.436354
16.693383	0.1	66.593472
16.695050	0.1	66.746835
16.696717	0.1	66.895429
16.698383	0.1	67.039673
16.700050	0.1	67.180280
16.701717	0.1	67.317728
16.703383	0.1	67.451779
16.705050	0.1	67.582254
16.706717	0.1	67.709092
16.708383	0.1	67.832057
16.710050	0.1	67.951087
16.711717	0.1	68.067078
16.713383	0.1	68.180744
16.715050	0.1	68.291907
16.716717	0.1	68.400566
16.718383	0.1	68.506722
16.720050	0.1	68.610315
16.721717	0.1	68.711225
16.723383	0.1	68.809573
16.725050	0.1	68.905596
16.726717	0.1	68.999295
16.728383	0.1	69.090549
16.730050	0.1	69.179420
16.731717	0.1	69.265787
16.733383	0.1	69.350247
16.735050	0.1	69.434230
16.736717	0.1	69.519524
16.738383	0.1	69.606845
16.740050	0.1	69.695060
16.741717	0.1	69.782202
16.743383	0.1	69.866959
16.745050	0.1	69.948975
16.746717	0.1	70.029084
16.748383	0.1	70.109014
16.750050	0.1	70.190136
16.751717	0.1	70.273225
16.753383	0.1	70.358042
16.755050	0.1	70.444409
16.756717	0.1	70.533161
16.758383	0.1	70.625488
16.760050	0.1	70.721392
16.761717	0.1	70.819203
16.763383	0.1	70.916538
16.765050	0.1	71.011965
16.766717	0.1	71.105902
16.768383	0.1	71.200852
16.770050	0.1	71.299796
16.771717	0.1	71.404163
16.773383	0.1	71.513657
16.775050	0.1	71.627025
16.776717	0.1	71.742300
16.778383	0.1	71.857993
16.780050	0.1	71.973626
16.781717	0.1	72.089855
16.783383	0.1	72.207872
16.785050	0.1	72.328035
16.786717	0.1	72.450285
16.788383	0.1	72.574560
16.790050	0.1	72.700862
16.791717	0.1	72.829489
16.793383	0.1	72.960441
16.795050	0.1	73.094194
16.796717	0.1	73.231523
16.798383	0.1	73.372428
16.800050	0.1	73.515777
16.801717	0.1	73.660616
16.803383	0.1	73.806648
16.805050	0.1	73.953395
16.806717	0.1	74.100260
16.808383	0.1	74.247245
16.810050	0.1	74.394707
16.811717	0.1	74.544494
16.813383	0.1	74.698929
16.815050	0.1	74.858670
16.816717	0.1	75.021629
16.818383	0.1	75.185303
16.820050	0.1	75.348203
16.821717	0.1	75.510089
16.823383	0.1	75.671379
16.825050	0.1	75.832312
16.826717	0.1	75.992946
16.828383	0.1	76.154475
16.830050	0.1	76.319103
16.831717	0.1	76.488559
16.833383	0.1	76.662962
16.835050	0.1	76.840584
16.836717	0.1	77.018981
16.838383	0.1	77.197318
16.840050	0.1	77.375715
16.841717	0.1	77.553754
16.843383	0.1	77.731256
16.845050	0.1	77.908878
16.846717	0.1	78.087811
16.848383	0.1	78.269248
16.850050	0.1	78.452711
16.851717	0.1	78.636651
16.853383	0.1	78.820531
16.855050	0.1	79.004650
16.856717	0.1	79.188888
16.858383	0.1	79.372411
16.860050	0.1	79.555218
16.861717	0.1	79.737847
16.863383	0.1	79.921012
16.865050	0.1	80.105190
16.866717	0.1	80.290322
16.868383	0.1	80.476527
16.870050	0.1	80.664640
16.871717	0.1	80.854838
16.873383	0.1	81.045692
16.875050	0.1	81.235831
16.876717	0.1	81.425612
16.878383	0.1	81.615989
16.880050	0.1	81.808095
16.881717	0.1	82.002049
16.883383	0.1	82.196658
16.885050	0.1	82.390313
16.886717	0.1	82.582419
16.888383	0.1	82.773094
16.890050	0.1	82.962935
16.891717	0.1	83.152418
16.893383	0.1	83.341961
16.895050	0.1	83.531444
16.896717	0.1	83.721225
16.898383	0.1	83.910947
16.900050	0.1	84.100013
16.901717	0.1	84.288602
16.903383	0.1	84.477132
16.905050	0.1	84.665542
16.906717	0.1	84.853118
16.908383	0.1	85.039859
16.910050	0.1	85.225826
16.911717	0.1	85.410838
16.913383	0.1	85.595196
16.915050	0.1	85.780506
16.916717	0.1	85.968500
16.918383	0.1	86.159234
16.920050	0.1	86.351459
16.921717	0.1	86.543744
16.923383	0.1	86.734956
16.925050	0.1	86.924439
16.926717	0.1	87.111001
16.928383	0.1	87.293928
16.930050	0.1	87.474113
16.931717	0.1	87.654000
16.933383	0.1	87.835138
16.935050	0.1	88.017409
16.936717	0.1	88.198905
16.938383	0.1	88.378315
16.940050	0.1	88.555580
16.941717	0.1	88.731413
16.943383	0.1	88.906353
16.945050	0.1	89.080816
16.946717	0.1	89.254861
16.948383	0.1	89.427953
16.950050	0.1	89.600270
16.951717	0.1	89.772766
16.953383	0.1	89.945977
16.955050	0.1	90.119427
16.956717	0.1	90.292996
16.958383	0.1	90.466207
16.960050	0.1	90.638107
16.961717	0.1	90.807741
16.963383	0.1	90.975588
16.965050	0.1	91.142481
16.966717	0.1	91.308182
16.968383	0.1	91.471499
16.970050	0.1	91.631656
16.971717	0.1	91.789489
16.973383	0.1	91.947263
16.975050	0.1	92.106109
16.976717	0.1	92.265731
16.978383	0.1	92.425233
16.980050	0.1	92.584258
16.981717	0.1	92.741912
16.983383	0.1	92.898017
16.985050	0.1	93.053346
16.986717	0.1	93.208676
16.988383	0.1	93.363708
16.990050	0.1	93.517488
16.991717	0.1	93.669360
16.993383	0.1	93.819266
16.995050	0.1	93.967920
16.996717	0.1	94.116395
16.998383	0.1	94.265288
17.000050	0.1	94.415134
17.001717	0.1	94.566768
17.003383	0.1	94.720369
17.005050	0.1	94.875461
17.006717	0.1	95.030969
17.008383	0.1	95.186478
17.010050	0.1	95.342046
17.011717	0.1	95.497733
17.013383	0.1	95.652526
17.015050	0.1	95.805710
17.016717	0.1	95.958715
17.018383	0.1	96.113628
17.020050	0.1	96.271759
17.021717	0.1	96.433228
17.023383	0.1	96.596664
17.025050	0.1	96.759504
17.026717	0.1	96.920675
17.028383	0.1	97.082203
17.030050	0.1	97.247010
17.031717	0.1	97.416466
17.033383	0.1	97.589975
17.035050	0.1	97.766286
17.036717	0.1	97.943431
17.038383	0.1	98.120040
17.040050	0.1	98.296052
17.041717	0.1	98.472124
17.043383	0.1	98.649448
17.045050	0.1	98.829752
17.046717	0.1	99.013632
17.048383	0.1	99.199659
17.050050	0.1	99.386638
17.051717	0.1	99.574512
17.053383	0.1	99.763638
17.055050	0.1	99.954194
17.056717	0.1	100.146061
17.058383	0.1	100.339538
17.060050	0.1	100.535220
17.061717	0.1	100.733882
17.063383	0.1	100.935286
17.065050	0.1	101.137644
17.066717	0.1	101.339406
17.068383	0.1	101.540989
17.070050	0.1	101.744300
17.071717	0.1	101.950771
17.073383	0.1	102.160400
17.075050	0.1	102.371937
17.076717	0.1	102.583891
17.078383	0.1	102.795965
17.080050	0.1	103.009230
17.081717	0.1	103.224403
17.083383	0.1	103.441006
17.085050	0.1	103.659159
17.086717	0.1	103.879041
17.088383	0.1	104.099876
17.090050	0.1	104.320413
17.091717	0.1	104.539877
17.093383	0.1	104.758627
17.095050	0.1	104.977554
17.096717	0.1	105.196899
17.098383	0.1	105.415947
17.100050	0.1	105.634457
17.101717	0.1	105.853743
17.103383	0.1	106.075591
17.105050	0.1	106.300599
17.106717	0.1	106.527573
17.108383	0.1	106.754965
17.110050	0.1	106.982059
17.111717	0.1	107.208556
17.113383	0.1	107.434518
17.115050	0.1	107.660360
17.116717	0.1	107.886738
17.118383	0.1	108.113951
17.120050	0.1	108.342058
17.121717	0.1	108.570642
17.123383	0.1	108.799404
17.125050	0.1	109.028465
17.126717	0.1	109.258599
17.128383	0.1	109.490342
17.130050	0.1	109.723276
17.131717	0.1	109.956152
17.133383	0.1	110.188074
17.135050	0.1	110.417730
17.136717	0.1	110.643393
17.138383	0.1	110.865659
17.140050	0.1	111.087806
17.141717	0.1	111.312217
17.143383	0.1	111.538953
17.145050	0.1	111.766941
17.146717	0.1	111.995942
17.148383	0.1	112.225897
17.150050	0.1	112.456030
17.151717	0.1	112.685270
17.153383	0.1	112.913198
17.155050	0.1	113.139636
17.156717	0.1	113.364167
17.158383	0.1	113.586611
17.160050	0.1	113.808341
17.161717	0.1	114.030666
17.163383	0.1	114.253826
17.165050	0.1	114.477105
17.166717	0.1	114.700145
17.168383	0.1	114.922709
17.170050	0.1	115.144438
17.171717	0.1	115.365512
17.173383	0.1	115.586288
17.175050	0.1	115.806229
17.176717	0.1	116.024203
17.178383	0.1	116.239972
17.180050	0.1	116.454549
17.181717	0.1	116.669721
17.183383	0.1	116.886027
17.185050	0.1	117.102630
17.186717	0.1	117.318101
17.188383	0.1	117.531485
17.190050	0.1	117.742188
17.191717	0.1	117.951460
17.193383	0.1	118.162281
17.195050	0.1	118.377097
17.196717	0.1	118.595190
17.198383	0.1	118.812747
17.200050	0.1	119.027264
17.201717	0.1	119.239635
17.203383	0.1	119.452722
17.205050	0.1	119.668312
17.206717	0.1	119.886167
17.208383	0.1	120.105274
17.210050	0.1	120.324500
17.211717	0.1	120.542831
17.213383	0.1	120.760210
17.215050	0.1	120.978363
17.216717	0.1	121.199794
17.218383	0.1	121.425099
17.220050	0.1	121.652134
17.221717	0.1	121.879168
17.223383	0.1	122.107215
17.225050	0.1	122.338898
17.226717	0.1	122.575588
17.228383	0.1	122.817106
17.230050	0.1	123.062082
17.231717	0.1	123.308606
17.233383	0.1	123.555608
17.235050	0.1	123.803206
17.236717	0.1	124.051996
17.238383	0.1	124.303289
17.240050	0.1	124.558397
17.241717	0.1	124.817975
17.243383	0.1	125.082083
17.245050	0.1	125.349887
17.246717	0.1	125.620313
17.248383	0.1	125.892885
17.250050	0.1	126.167543
17.251717	0.1	126.444526
17.253383	0.1	126.724191
17.255050	0.1	127.006360
17.256717	0.1	127.290256
17.258383	0.1	127.575703
17.260050	0.1	127.863534
17.261717	0.1	128.154881
17.263383	0.1	128.450461
17.265050	0.1	128.750928
17.266717	0.1	129.056998
17.268383	0.1	129.367598
17.270050	0.1	129.679807
17.271717	0.1	129.991301
17.273383	0.1	130.301901
17.275050	0.1	130.612918
17.276717	0.1	130.925544
17.278383	0.1	131.240376
17.280050	0.1	131.558009
17.281717	0.1	131.879636
17.283383	0.1	132.206090
17.285050	0.1	132.536181
17.286717	0.1	132.867165
17.288383	0.1	133.196481
17.290050	0.1	133.523472
17.291717	0.1	133.849867
17.293383	0.1	134.178646
17.295050	0.1	134.511956
17.296717	0.1	134.850510
17.298383	0.1	135.193177
17.300050	0.1	135.537811
17.301717	0.1	135.883339
17.303383	0.1	136.230894
17.305050	0.1	136.582681
17.306717	0.1	136.940368
17.308383	0.1	137.304672
17.310050	0.1	137.674519
17.311717	0.1	138.047465
17.313383	0.1	138.421961
17.315050	0.1	138.799020
17.316717	0.1	139.181086
17.318383	0.1	139.571258
17.320050	0.1	139.971741
17.321717	0.1	140.382119
17.323383	0.1	140.799769
17.325050	0.1	141.222962
17.326717	0.1	141.651341
17.328383	0.1	142.085322
17.330050	0.1	142.525443
17.331717	0.1	142.972359
17.333383	0.1	143.426010
17.335050	0.1	143.886217
17.336717	0.1	144.353100
17.338383	0.1	144.827613
17.340050	0.1	145.310530
17.341717	0.1	145.801791
17.343383	0.1	146.301159
17.345050	0.1	146.807858
17.346717	0.1	147.320220
17.348383	0.1	147.836515
17.350050	0.1	148.355612
17.351717	0.1	148.876914
17.353383	0.1	149.399289
17.355050	0.1	149.921069
17.356717	0.1	150.440761
17.358383	0.1	150.958309
17.360050	0.1	151.474723
17.361717	0.1	151.990363
17.363383	0.1	152.503976
17.365050	0.1	153.013835
17.366717	0.1	153.517673
17.368383	0.1	154.011855
17.370050	0.1	154.492864
17.371717	0.1	154.959628
17.373383	0.1	155.413041
17.375050	0.1	155.854830
17.376717	0.1	156.286666
17.378383	0.1	156.708906
17.380050	0.1	157.120416
17.381717	0.1	157.518873
17.383383	0.1	157.902191
17.385050	0.1	158.268938
17.386717	0.1	158.619234
17.388383	0.1	158.953974
17.390050	0.1	159.273336
17.391717	0.1	159.575591
17.393383	0.1	159.857879
17.395050	0.1	160.118768
17.396717	0.1	160.359392
17.398383	0.1	160.581360
17.400050	0.1	160.784731
17.401717	0.1	160.969386
17.403383	0.1	161.135922
17.405050	0.1	161.285172
17.406717	0.1	161.417971
17.408383	0.1	161.535869
17.410050	0.1	161.639581
17.411717	0.1	161.728153
17.413383	0.1	161.799142
17.415050	0.1	161.850641
17.416717	0.1	161.883066
17.418383	0.1	161.898921
17.420050	0.1	161.900649
17.421717	0.1	161.889086
17.423383	0.1	161.863873
17.425050	0.1	161.824832
17.426717	0.1	161.772142
17.428383	0.1	161.706576
17.430050	0.1	161.628137
17.431717	0.1	161.536405
17.433383	0.1	161.431799
17.435050	0.1	161.315630
17.436717	0.1	161.188970
17.438383	0.1	161.052535
17.440050	0.1	160.906920
17.441717	0.1	160.752544
17.443383	0.1	160.588572
17.445050	0.1	160.414646
17.446717	0.1	160.231719
17.448383	0.1	160.040984
17.450050	0.1	159.843097
17.451717	0.1	159.638653
17.453383	0.1	159.428487
17.455050	0.1	159.213731
17.456717	0.1	158.994923
17.458383	0.1	158.772001
17.460050	0.1	158.545504
17.461717	0.1	158.315966
17.463383	0.1	158.083269
17.465050	0.1	157.847533
17.466717	0.1	157.609472
17.468383	0.1	157.369563
17.470050	0.1	157.128224
17.471717	0.1	156.886051
17.473383	0.1	156.644175
17.475050	0.1	156.404028
17.476717	0.1	156.166622
17.478383	0.1	155.931959
17.480050	0.1	155.699858
17.481717	0.1	155.471096
17.483383	0.1	155.246386
17.485050	0.1	155.025074
17.486717	0.1	154.806146
17.488383	0.1	154.590735
17.490050	0.1	154.381642
17.491717	0.1	154.180655
17.493383	0.1	153.987357
17.495050	0.1	153.800735
17.496717	0.1	153.619358
17.498383	0.1	153.441200
17.500050	0.1	153.265426
17.501717	0.1	153.093228
17.503383	0.1	152.926633
17.505050	0.1	152.767369
17.506717	0.1	152.616212
17.508383	0.1	152.472744
17.510050	0.1	152.335772
17.511717	0.1	152.204701
17.513383	0.1	152.079353
17.515050	0.1	151.959786
17.516717	0.1	151.846179
17.518383	0.1	151.738712
17.520050	0.1	151.637682
17.521717	0.1	151.543030
17.523383	0.1	151.453683
17.525050	0.1	151.368627
17.526717	0.1	151.287922
17.528383	0.1	151.212284
17.530050	0.1	151.142785
17.531717	0.1	151.080319
17.533383	0.1	151.025066
17.535050	0.1	150.976369
17.536717	0.1	150.934050
17.538383	0.1	150.897333
17.540050	0.1	150.864908
17.541717	0.1	150.835523
17.543383	0.1	150.808403
17.545050	0.1	150.782952
17.546717	0.1	150.759706
17.548383	0.1	150.740096
17.550050	0.1	150.725791
17.551717	0.1	150.717387
17.553383	0.1	150.714526
17.555050	0.1	150.716075
17.556717	0.1	150.721261
17.558383	0.1	150.730261
17.560050	0.1	150.744209
17.561717	0.1	150.762805
17.563383	0.1	150.783607
17.565050	0.1	150.804707
17.566717	0.1	150.826702
17.568383	0.1	150.850722
17.570050	0.1	150.877664
17.571717	0.1	150.907704
17.573383	0.1	150.940606
17.575050	0.1	150.976428
17.576717	0.1	151.015887
17.578383	0.1	151.059160
17.580050	0.1	151.106009
17.581717	0.1	151.156017
17.583383	0.1	151.208827
17.585050	0.1	151.263604
17.586717	0.1	151.319632
17.588383	0.1	151.376674
17.590050	0.1	151.435205
17.591717	0.1	151.495406
17.593383	0.1	151.557574
17.595050	0.1	151.622304
17.596717	0.1	151.689538
17.598383	0.1	151.758859
17.600050	0.1	151.830325
17.601717	0.1	151.904532
17.603383	0.1	151.982257
17.605050	0.1	152.063021
17.606717	0.1	152.145693
17.608383	0.1	152.228961
17.610050	0.1	152.311513
17.611717	0.1	152.393291
17.613383	0.1	152.475307
17.615050	0.1	152.558872
17.616717	0.1	152.644584
17.618383	0.1	152.732739
17.620050	0.1	152.822980
17.621717	0.1	152.914414
17.623383	0.1	153.006086
17.625050	0.1	153.096923
17.626717	0.1	153.187105
17.628383	0.1	153.277943
17.630050	0.1	153.370390
17.631717	0.1	153.463909
17.633383	0.1	153.557250
17.635050	0.1	153.648743
17.636717	0.1	153.737256
17.638383	0.1	153.822908
17.640050	0.1	153.907308
17.641717	0.1	153.991828
17.643383	0.1	154.076943
17.645050	0.1	154.161999
17.646717	0.1	154.246041
17.648383	0.1	154.328117
17.650050	0.1	154.407808
17.651717	0.1	154.485593
17.653383	0.1	154.562363
17.655050	0.1	154.638478
17.656717	0.1	154.713342
17.658383	0.1	154.786656
17.660050	0.1	154.859969
17.661717	0.1	154.934594
17.663383	0.1	155.009756
17.665050	0.1	155.083129
17.666717	0.1	155.153999
17.668383	0.1	155.222902
17.670050	0.1	155.288884
17.671717	0.1	155.350337
17.673383	0.1	155.406306
17.675050	0.1	155.456612
17.676717	0.1	155.501673
17.678383	0.1	155.543694
17.680050	0.1	155.585119
17.681717	0.1	155.627320
17.683383	0.1	155.670116
17.685050	0.1	155.712137
17.686717	0.1	155.752012
17.688383	0.1	155.789206
17.690050	0.1	155.823002
17.691717	0.1	155.852983
17.693383	0.1	155.880282
17.695050	0.1	155.906925
17.696717	0.1	155.933687
17.698383	0.1	155.959437
17.700050	0.1	155.983100
17.701717	0.1	156.004140
17.703383	0.1	156.022618
17.705050	0.1	156.039128
17.706717	0.1	156.054804
17.708383	0.1	156.070182
17.710050	0.1	156.084487
17.711717	0.1	156.095991
17.713383	0.1	156.103084
17.715050	0.1	156.105587
17.716717	0.1	156.105230
17.718383	0.1	156.104395
17.720050	0.1	156.104514
17.721717	0.1	156.105647
17.723383	0.1	156.106839
17.725050	0.1	156.107793
17.726717	0.1	156.108389
17.728383	0.1	156.108031
17.730050	0.1	156.105945
17.731717	0.1	156.102607
17.733383	0.1	156.099269
17.735050	0.1	156.096408
17.736717	0.1	156.093964
17.738383	0.1	156.091640
17.740050	0.1	156.088660
17.741717	0.1	156.083772
17.743383	0.1	156.075547
17.745050	0.1	156.063626
17.746717	0.1	156.049499
17.748383	0.1	156.036207
17.750050	0.1	156.026015
17.751717	0.1	156.019399
17.753383	0.1	156.015525
17.755050	0.1	156.012962
17.756717	0.1	156.010518
17.758383	0.1	156.006942
17.760050	0.1	156.001398
17.761717	0.1	155.993232
17.763383	0.1	155.983517
17.765050	0.1	155.974338
17.766717	0.1	155.967662
17.768383	0.1	155.963669
17.770050	0.1	155.961284
17.771717	0.1	155.959198
17.773383	0.1	155.956635
17.775050	0.1	155.953834
17.776717	0.1	155.952165
17.778383	0.1	155.952463
17.780050	0.1	155.954370
17.781717	0.1	155.956874
17.783383	0.1	155.958960
17.785050	0.1	155.959973
17.786717	0.1	155.959735
17.788383	0.1	155.958960
17.790050	0.1	155.958721
17.791717	0.1	155.959198
17.793383	0.1	155.960331
17.795050	0.1	155.961404
17.796717	0.1	155.961284
17.798383	0.1	155.959377
17.800050	0.1	155.956993
17.801717	0.1	155.956456
17.803383	0.1	155.959794
17.805050	0.1	155.968079
17.806717	0.1	155.980358
17.808383	0.1	155.994007
17.810050	0.1	156.006584
17.811717	0.1	156.016121
17.813383	0.1	156.021962
17.815050	0.1	156.025240
17.816717	0.1	156.028399
17.818383	0.1	156.033227
17.820050	0.1	156.040320
17.821717	0.1	156.049440
17.823383	0.1	156.060824
17.825050	0.1	156.075010
17.826717	0.1	156.091521
17.828383	0.1	156.108687
17.830050	0.1	156.124184
17.831717	0.1	156.136522
17.833383	0.1	156.146595
17.835050	0.1	156.157026
17.836717	0.1	156.170020
17.838383	0.1	156.186292
17.840050	0.1	156.205127
17.841717	0.1	156.225393
17.843383	0.1	156.246314
17.845050	0.1	156.267533
17.846717	0.1	156.288693
17.848383	0.1	156.308899
17.850050	0.1	156.327793
17.851717	0.1	156.346390
17.853383	0.1	156.365106
17.855050	0.1	156.383106
17.856717	0.1	156.400213
17.858383	0.1	156.417737
17.860050	0.1	156.437883
17.861717	0.1	156.461129
17.863383	0.1	156.485328
17.865050	0.1	156.507084
17.866717	0.1	156.525502
17.868383	0.1	156.542370
17.870050	0.1	156.559953
17.871717	0.1	156.578669
17.873383	0.1	156.597802
17.875050	0.1	156.617055
17.876717	0.1	156.637916
17.878383	0.1	156.661758
17.880050	0.1	156.688163
17.881717	0.1	156.715164
17.883383	0.1	156.740675
17.885050	0.1	156.763861
17.886717	0.1	156.785021
17.888383	0.1	156.804154
17.890050	0.1	156.821022
17.891717	0.1	156.836102
17.893383	0.1	156.850586
17.895050	0.1	156.865129
17.896717	0.1	156.878779
17.898383	0.1	156.890580
17.900050	0.1	156.901130
17.901717	0.1	156.912217
17.903383	0.1	156.924436
17.905050	0.1	156.936476
17.906717	0.1	156.945894
17.908383	0.1	156.951377
17.910050	0.1	156.953523
17.911717	0.1	156.954298
17.913383	0.1	156.955371
17.915050	0.1	156.957099
17.916717	0.1	156.958589
17.918383	0.1	156.959007
17.920050	0.1	156.957338
17.921717	0.1	156.952152
17.923383	0.1	156.942556
17.925050	0.1	156.929443
17.926717	0.1	156.914720
17.928383	0.1	156.899879
17.930050	0.1	156.885454
17.931717	0.1	156.870673
17.933383	0.1	156.854579
17.935050	0.1	156.836579
17.936717	0.1	156.816194
17.938383	0.1	156.791994
17.940050	0.1	156.762371
17.941717	0.1	156.727383
17.943383	0.1	156.689117
17.945050	0.1	156.649658
17.946717	0.1	156.610915
17.948383	0.1	156.574318
17.950050	0.1	156.539271
17.951717	0.1	156.502912
17.953383	0.1	156.462142
17.955050	0.1	156.415651
17.956717	0.1	156.363735
17.958383	0.1	156.307885
17.960050	0.1	156.250367
17.961717	0.1	156.193146
17.963383	0.1	156.136403
17.965050	0.1	156.078586
17.966717	0.1	156.018088
17.968383	0.1	155.954728
17.970050	0.1	155.889163
17.971717	0.1	155.822286
17.973383	0.1	155.754516
17.975050	0.1	155.685196
17.976717	0.1	155.613193
17.978383	0.1	155.538091
17.980050	0.1	155.459592
17.981717	0.1	155.377576
17.983383	0.1	155.292461
17.985050	0.1	155.205199
17.986717	0.1	155.117283
17.988383	0.1	155.029962
17.990050	0.1	154.943475
17.991717	0.1	154.857466
17.993383	0.1	154.771218
17.995050	0.1	154.683659
17.996717	0.1	154.593417
17.998383	0.1	154.499898
18.000050	0.1	154.403338
18.001717	0.1	154.304156
18.003383	0.1	154.203126
18.005050	0.1	154.101500
18.006717	0.1	154.001126
18.008383	0.1	153.902719
18.010050	0.1	153.805801
18.011717	0.1	153.708527
18.013383	0.1	153.608808
18.015050	0.1	153.504738
18.016717	0.1	153.395602
18.018383	0.1	153.281877
18.020050	0.1	153.164694
18.021717	0.1	153.046379
18.023383	0.1	152.928958
18.025050	0.1	152.813205
18.026717	0.1	152.698526
18.028383	0.1	152.585575
18.030050	0.1	152.476677
18.031717	0.1	152.373383
18.033383	0.1	152.275035
18.035050	0.1	152.178952
18.036717	0.1	152.082214
18.038383	0.1	151.983330
18.040050	0.1	151.882658
18.041717	0.1	151.781210
18.043383	0.1	151.679465
18.045050	0.1	151.577780
18.046717	0.1	151.477107
18.048383	0.1	151.378581
18.050050	0.1	151.282081
18.051717	0.1	151.187071
18.053383	0.1	151.092717
18.055050	0.1	150.998542
18.056717	0.1	150.905141
18.058383	0.1	150.813410
18.060050	0.1	150.722811
18.061717	0.1	150.632927
18.063383	0.1	150.544950
18.065050	0.1	150.460550
18.066717	0.1	150.380382
18.068383	0.1	150.303671
18.070050	0.1	150.229761
18.071717	0.1	150.158474
18.073383	0.1	150.090286
18.075050	0.1	150.025079
18.076717	0.1	149.961302
18.078383	0.1	149.896869
18.080050	0.1	149.831185
18.081717	0.1	149.765083
18.083383	0.1	149.699518
18.085050	0.1	149.634549
18.086717	0.1	149.569878
18.088383	0.1	149.505147
18.090050	0.1	149.439880
18.091717	0.1	149.373957
18.093383	0.1	149.308512
18.095050	0.1	149.244675
18.096717	0.1	149.182448
18.098383	0.1	149.120220
18.100050	0.1	149.056265
18.101717	0.1	148.989984
18.103383	0.1	148.921856
18.105050	0.1	148.852000
18.106717	0.1	148.780116
18.108383	0.1	148.705849
18.110050	0.1	148.628661
18.111717	0.1	148.548493
18.113383	0.1	148.466000
18.115050	0.1	148.382255
18.116717	0.1	148.297796
18.118383	0.1	148.213336
18.120050	0.1	148.128876
18.121717	0.1	148.043463
18.123383	0.1	147.955724
18.125050	0.1	147.864649
18.126717	0.1	147.769341
18.128383	0.1	147.669145
18.130050	0.1	147.563287
18.131717	0.1	147.451648
18.133383	0.1	147.335717
18.135050	0.1	147.218057
18.136717	0.1	147.100815
18.138383	0.1	146.984109
18.140050	0.1	146.866271
18.141717	0.1	146.745571
18.143383	0.1	146.621296
18.145050	0.1	146.493384
18.146717	0.1	146.362313
18.148383	0.1	146.228680
18.150050	0.1	146.091768
18.151717	0.1	145.950028
18.153383	0.1	145.802983
18.155050	0.1	145.652064
18.156717	0.1	145.499417
18.158383	0.1	145.346352
18.160050	0.1	145.192989
18.161717	0.1	145.039031
18.163383	0.1	144.884833
18.165050	0.1	144.730517
18.166717	0.1	144.575545
18.168383	0.1	144.418427
18.170050	0.1	144.258865
18.171717	0.1	144.097039
18.173383	0.1	143.932768
18.175050	0.1	143.765756
18.176717	0.1	143.596419
18.178383	0.1	143.425890
18.180050	0.1	143.254825
18.181717	0.1	143.083641
18.183383	0.1	142.912337
18.185050	0.1	142.740258
18.186717	0.1	142.567524
18.188383	0.1	142.395207
18.190050	0.1	142.224082
18.191717	0.1	142.053374
18.193383	0.1	141.880878
18.195050	0.1	141.704389
18.196717	0.1	141.524264
18.198383	0.1	141.342648
18.200050	0.1	141.161748
18.201717	0.1	140.982934
18.203383	0.1	140.807101
18.205050	0.1	140.634426
18.206717	0.1	140.463659
18.208383	0.1	140.293547
18.210050	0.1	140.123197
18.211717	0.1	139.952430
18.213383	0.1	139.781305
18.215050	0.1	139.609643
18.216717	0.1	139.436909
18.218383	0.1	139.263042
18.220050	0.1	139.088937
18.221717	0.1	138.915368
18.223383	0.1	138.741740
18.225050	0.1	138.567396
18.226717	0.1	138.393530
18.228383	0.1	138.222047
18.230050	0.1	138.053306
18.231717	0.1	137.885996
18.233383	0.1	137.718686
18.235050	0.1	137.550362
18.236717	0.1	137.381145
18.238383	0.1	137.212463
18.240050	0.1	137.045034
18.241717	0.1	136.879512
18.243383	0.1	136.716672
18.245050	0.1	136.556097
18.246717	0.1	136.395582
18.248383	0.1	136.233636
18.250050	0.1	136.070796
18.251717	0.1	135.908195
18.253383	0.1	135.746010
18.255050	0.1	135.584243
18.256717	0.1	135.424205
18.258383	0.1	135.267385
18.260050	0.1	135.113426
18.261717	0.1	134.960779
18.263383	0.1	134.808787
18.265050	0.1	134.658523
18.266717	0.1	134.511598
18.268383	0.1	134.368666
18.270050	0.1	134.228238
18.271717	0.1	134.088643
18.273383	0.1	133.949169
18.275050	0.1	133.810051
18.276717	0.1	133.671411
18.278383	0.1	133.533903
18.280050	0.1	133.398243
18.281717	0.1	133.264132
18.283383	0.1	133.130201
18.285050	0.1	132.996031
18.286717	0.1	132.862457
18.288383	0.1	132.731326
18.290050	0.1	132.604667
18.291717	0.1	132.483371
18.293383	0.1	132.366844
18.295050	0.1	132.253655
18.296717	0.1	132.141658
18.298383	0.1	132.028826
18.300050	0.1	131.915041
18.301717	0.1	131.801136
18.303383	0.1	131.687947
18.305050	0.1	131.576486
18.306717	0.1	131.467589
18.308383	0.1	131.360658
18.310050	0.1	131.254621
18.311717	0.1	131.149777
18.313383	0.1	131.047495
18.315050	0.1	130.948671
18.316717	0.1	130.853184
18.318383	0.1	130.761035
18.320050	0.1	130.672641
18.321717	0.1	130.588062
18.323383	0.1	130.507298
18.325050	0.1	130.431064
18.326717	0.1	130.359359
18.328383	0.1	130.290456
18.330050	0.1	130.222209
18.331717	0.1	130.153425
18.333383	0.1	130.084165
18.335050	0.1	130.015619
18.336717	0.1	129.948922
18.338383	0.1	129.883953
18.340050	0.1	129.819520
18.341717	0.1	129.755326
18.343383	0.1	129.692562
18.345050	0.1	129.632362
18.346717	0.1	129.574843
18.348383	0.1	129.519232
18.350050	0.1	129.464753
18.351717	0.1	129.411288
18.353383	0.1	129.358299
18.355050	0.1	129.303821
18.356717	0.1	129.246421
18.358383	0.1	129.185803
18.360050	0.1	129.122503
18.361717	0.1	129.056640
18.363383	0.1	128.988274
18.365050	0.1	128.917285
18.366717	0.1	128.843434
18.368383	0.1	128.767319
18.370050	0.1	128.689118
18.371717	0.1	128.607758
18.373383	0.1	128.521390
18.375050	0.1	128.429122
18.376717	0.1	128.331192
18.378383	0.1	128.227838
18.380050	0.1	128.118999
18.381717	0.1	128.004797
18.383383	0.1	127.885409
18.385050	0.1	127.760478
18.386717	0.1	127.628990
18.388383	0.1	127.490588
18.390050	0.1	127.344974
18.391717	0.1	127.191909
18.393383	0.1	127.030976
18.395050	0.1	126.862474
18.396717	0.1	126.687117
18.398383	0.1	126.505263
18.400050	0.1	126.317211
18.401717	0.1	126.123495
18.403383	0.1	125.924654
18.405050	0.1	125.720449
18.406717	0.1	125.510044
18.408383	0.1	125.292666
18.410050	0.1	125.069089
18.411717	0.1	124.841042
18.413383	0.1	124.609716
18.415050	0.1	124.374934
18.416717	0.1	124.134906
18.418383	0.1	123.888083
18.420050	0.1	123.634882
18.421717	0.1	123.377867
18.423383	0.1	123.120196
18.425050	0.1	122.863956
18.426717	0.1	122.608609
18.428383	0.1	122.352727
18.430050	0.1	122.096546
18.431717	0.1	121.840544
18.433383	0.1	121.583171
18.435050	0.1	121.322520
18.436717	0.1	121.059306
18.438383	0.1	120.795972
18.440050	0.1	120.534427
18.441717	0.1	120.276220
18.443383	0.1	120.021648
18.445050	0.1	119.769104
18.446717	0.1	119.515188
18.448383	0.1	119.257636
18.450050	0.1	118.996568
18.451717	0.1	118.734963
18.453383	0.1	118.476517
18.455050	0.1	118.223674
18.456717	0.1	117.976553
18.458383	0.1	117.734082
18.460050	0.1	117.495544
18.461717	0.1	117.261178
18.463383	0.1	117.030270
18.465050	0.1	116.800315
18.466717	0.1	116.568930
18.468383	0.1	116.335518
18.470050	0.1	116.101391
18.471717	0.1	115.869052
18.473383	0.1	115.640707
18.475050	0.1	115.417070
18.476717	0.1	115.197129
18.478383	0.1	114.978797
18.480050	0.1	114.759810
18.481717	0.1	114.538974
18.483383	0.1	114.316649
18.485050	0.1	114.094503
18.486717	0.1	113.874144
18.488383	0.1	113.656885
18.490050	0.1	113.443501
18.491717	0.1	113.232858
18.493383	0.1	113.022334
18.495050	0.1	112.809665
18.496717	0.1	112.595028
18.498383	0.1	112.379975
18.500050	0.1	112.166233
18.501717	0.1	111.955173
18.503383	0.1	111.747093
18.505050	0.1	111.541635
18.506717	0.1	111.337966
18.508383	0.1	111.135013
18.510050	0.1	110.932178
18.511717	0.1	110.729284
18.513383	0.1	110.526449
18.515050	0.1	110.324151
18.516717	0.1	110.122389
18.518383	0.1	109.920568
18.520050	0.1	109.717674
18.521717	0.1	109.514005
18.523383	0.1	109.311170
18.525050	0.1	109.109945
18.526717	0.1	108.909494
18.528383	0.1	108.709699
18.530050	0.1	108.511872
18.531717	0.1	108.316786
18.533383	0.1	108.123369
18.535050	0.1	107.929773
18.536717	0.1	107.735521
18.538383	0.1	107.541627
18.540050	0.1	107.349045
18.541717	0.1	107.157833
18.543383	0.1	106.967575
18.545050	0.1	106.778270
18.546717	0.1	106.590039
18.548383	0.1	106.403476
18.550050	0.1	106.218821
18.551717	0.1	106.035000
18.553383	0.1	105.849868
18.555050	0.1	105.662233
18.556717	0.1	105.472631
18.558383	0.1	105.283326
18.560050	0.1	105.097300
18.561717	0.1	104.916460
18.563383	0.1	104.740864
18.565050	0.1	104.569382
18.566717	0.1	104.399807
18.568383	0.1	104.229278
18.570050	0.1	104.056782
18.571717	0.1	103.882796
18.573383	0.1	103.707737
18.575050	0.1	103.532320
18.576717	0.1	103.358394
18.578383	0.1	103.187031
18.580050	0.1	103.017992
18.581717	0.1	102.850384
18.583383	0.1	102.683848
18.585050	0.1	102.519280
18.586717	0.1	102.357155
18.588383	0.1	102.196163
18.590050	0.1	102.034277
18.591717	0.1	101.870960
18.593383	0.1	101.707286
18.595050	0.1	101.544803
18.596717	0.1	101.385182
18.598383	0.1	101.229614
18.600050	0.1	101.077384
18.601717	0.1	100.926048
18.603383	0.1	100.773281
18.605050	0.1	100.618428
18.606717	0.1	100.461966
18.608383	0.1	100.304729
18.610050	0.1	100.147194
18.611717	0.1	99.989659
18.613383	0.1	99.832064
18.615050	0.1	99.673873
18.616717	0.1	99.514371
18.618383	0.1	99.354333
18.620050	0.1	99.195963
18.621717	0.1	99.040335
18.623383	0.1	98.886794
18.625050	0.1	98.733669
18.626717	0.1	98.579532
18.628383	0.1	98.424023
18.630050	0.1	98.267680
18.631717	0.1	98.112053
18.633383	0.1	97.957975
18.635050	0.1	97.805387
18.636717	0.1	97.652978
18.638383	0.1	97.499496
18.640050	0.1	97.344524
18.641717	0.1	97.188300
18.643383	0.1	97.031838
18.645050	0.1	96.876746
18.646717	0.1	96.724576
18.648383	0.1	96.575206
18.650050	0.1	96.427446
18.651717	0.1	96.279865
18.653383	0.1	96.131688
18.655050	0.1	95.982736
18.656717	0.1	95.833844
18.658383	0.1	95.685726
18.660050	0.1	95.537847
18.661717	0.1	95.388657
18.663383	0.1	95.237440
18.665050	0.1	95.084077
18.666717	0.1	94.929284
18.668383	0.1	94.774729
18.670050	0.1	94.622260
18.671717	0.1	94.472891
18.673383	0.1	94.326800
18.675050	0.1	94.183033
18.676717	0.1	94.040101
18.678383	0.1	93.896633
18.680050	0.1	93.752271
18.681717	0.1	93.607908
18.683383	0.1	93.465036
18.685050	0.1	93.323892
18.686717	0.1	93.183344
18.688383	0.1	93.042081
18.690050	0.1	92.899626
18.691717	0.1	92.756038
18.693383	0.1	92.611557
18.695050	0.1	92.466956
18.696717	0.1	92.324084
18.698383	0.1	92.185026
18.700050	0.1	92.050439
18.701717	0.1	91.918772
18.703383	0.1	91.788059
18.705050	0.1	91.657942
18.706717	0.1	91.528481
18.708383	0.1	91.399019
18.710050	0.1	91.268545
18.711717	0.1	91.136819
18.713383	0.1	91.004615
18.715050	0.1	90.873962
18.716717	0.1	90.746468
18.718383	0.1	90.621834
18.720050	0.1	90.498810
18.721717	0.1	90.376681
18.723383	0.1	90.255802
18.725050	0.1	90.137249
18.726717	0.1	90.021079
18.728383	0.1	89.906638
18.730050	0.1	89.792615
18.731717	0.1	89.678591
18.733383	0.1	89.564865
18.735050	0.1	89.451736
18.736717	0.1	89.340096
18.738383	0.1	89.231258
18.740050	0.1	89.124983
18.741717	0.1	89.019721
18.743383	0.1	88.914221
18.745050	0.1	88.808601
18.746717	0.1	88.703399
18.748383	0.1	88.599270
18.750050	0.1	88.496929
18.751717	0.1	88.397270
18.753383	0.1	88.301187
18.755050	0.1	88.208681
18.756717	0.1	88.119154
18.758383	0.1	88.031774
18.760050	0.1	87.945467
18.761717	0.1	87.859517
18.763383	0.1	87.773626
18.765050	0.1	87.687736
18.766717	0.1	87.602263
18.768383	0.1	87.518638
18.770050	0.1	87.438529
18.771717	0.1	87.362235
18.773383	0.1	87.288921
18.775050	0.1	87.217753
18.776717	0.1	87.148672
18.778383	0.1	87.081676
18.780050	0.1	87.017363
18.781717	0.1	86.956506
18.783383	0.1	86.898332
18.785050	0.1	86.841410
18.786717	0.1	86.785441
18.788383	0.1	86.732512
18.790050	0.1	86.685543
18.791717	0.1	86.645191
18.793383	0.1	86.609548
18.795050	0.1	86.575752
18.796717	0.1	86.542731
18.798383	0.1	86.511557
18.800050	0.1	86.484259
18.801717	0.1	86.461549
18.803383	0.1	86.442714
18.805050	0.1	86.427634
18.806717	0.1	86.417501
18.808383	0.1	86.413329
18.810050	0.1	86.415058
18.811717	0.1	86.422270
18.813383	0.1	86.434787
18.815050	0.1	86.452012
18.816717	0.1	86.473172
18.818383	0.1	86.498325
18.820050	0.1	86.528187
18.821717	0.1	86.563056
18.823383	0.1	86.601382
18.825050	0.1	86.641019
18.826717	0.1	86.680775
18.828383	0.1	86.720651
18.830050	0.1	86.761480
18.831717	0.1	86.804812
18.833383	0.1	86.852079
18.835050	0.1	86.903518
18.836717	0.1	86.957817
18.838383	0.1	87.013250
18.840050	0.1	87.068742
18.841717	0.1	87.124174
18.843383	0.1	87.179130
18.845050	0.1	87.231701
18.846717	0.1	87.279146
18.848383	0.1	87.319975
18.850050	0.1	87.354188
18.851717	0.1	87.382918
18.853383	0.1	87.407952
18.855050	0.1	87.429707
18.856717	0.1	87.446933
18.858383	0.1	87.457781
18.860050	0.1	87.460821
18.861717	0.1	87.455218
18.863383	0.1	87.440913
18.865050	0.1	87.418263
18.866717	0.1	87.388401
18.868383	0.1	87.352877
18.870050	0.1	87.312525
18.871717	0.1	87.265914
18.873383	0.1	87.210303
18.875050	0.1	87.144201
18.876717	0.1	87.068325
18.878383	0.1	86.983507
18.880050	0.1	86.889689
18.881717	0.1	86.786216
18.883383	0.1	86.672907
18.885050	0.1	86.550658
18.886717	0.1	86.421197
18.888383	0.1	86.285537
18.890050	0.1	86.144035
18.891717	0.1	85.996812
18.893383	0.1	85.843509
18.895050	0.1	85.683053
18.896717	0.1	85.514670
18.898383	0.1	85.338657
18.900050	0.1	85.156684
18.901717	0.1	84.971493
18.903383	0.1	84.783976
18.905050	0.1	84.592884
18.906717	0.1	84.396069
18.908383	0.1	84.192698
18.910050	0.1	83.983128
18.911717	0.1	83.768492
18.913383	0.1	83.550577
18.915050	0.1	83.331888
18.916717	0.1	83.114271
18.918383	0.1	82.898026
18.920050	0.1	82.681303
18.921717	0.1	82.461124
18.923383	0.1	82.235937
18.925050	0.1	82.005923
18.926717	0.1	81.771855
18.928383	0.1	81.534331
18.930050	0.1	81.294363
18.931717	0.1	81.053441
18.933383	0.1	80.813055
18.935050	0.1	80.573146
18.936717	0.1	80.332284
18.938383	0.1	80.089633
18.940050	0.1	79.845791
18.941717	0.1	79.601591
18.943383	0.1	79.357152
18.945050	0.1	79.112296
18.946717	0.1	78.867202
18.948383	0.1	78.622227
18.950050	0.1	78.377371
18.951717	0.1	78.132753
18.953383	0.1	77.888493
18.955050	0.1	77.645187
18.956717	0.1	77.403550
18.958383	0.1	77.164297
18.960050	0.1	76.927786
18.961717	0.1	76.693539
18.963383	0.1	76.461260
18.965050	0.1	76.231246
18.966717	0.1	76.004808
18.968383	0.1	75.783674
18.970050	0.1	75.568084
18.971717	0.1	75.356488
18.973383	0.1	75.146262
18.975050	0.1	74.935500
18.976717	0.1	74.724738
18.978383	0.1	74.515526
18.980050	0.1	74.309771
18.981717	0.1	74.109678
18.983383	0.1	73.916201
18.985050	0.1	73.728387
18.986717	0.1	73.544566
18.988383	0.1	73.363428
18.990050	0.1	73.184137
18.991717	0.1	73.005800
18.993383	0.1	72.827820
18.995050	0.1	72.650258
18.996717	0.1	72.475259
18.998383	0.1	72.305088
19.000050	0.1	72.140579
19.001717	0.1	71.980958
19.003383	0.1	71.825270
19.005050	0.1	71.673219
19.006717	0.1	71.524684
19.008383	0.1	71.379129
19.010050	0.1	71.236674
19.011717	0.1	71.097378
19.013383	0.1	70.960049
19.015050	0.1	70.823316
19.016717	0.1	70.687954
19.018383	0.1	70.555691
19.020050	0.1	70.427124
19.021717	0.1	70.300881
19.023383	0.1	70.175175
19.025050	0.1	70.048992
19.026717	0.1	69.922153
19.028383	0.1	69.795851
19.030050	0.1	69.671754
19.031717	0.1	69.550578
19.033383	0.1	69.432263
19.035050	0.1	69.316451
19.036717	0.1	69.202487
19.038383	0.1	69.089715
19.040050	0.1	68.977360
19.041717	0.1	68.865482
19.043383	0.1	68.754141
19.045050	0.1	68.642978
19.046717	0.1	68.531517
19.048383	0.1	68.420295
19.050050	0.1	68.311338
19.051717	0.1	68.206732
19.053383	0.1	68.106834
19.055050	0.1	68.010155
19.056717	0.1	67.914252
19.058383	0.1	67.817215
19.060050	0.1	67.718093
19.061717	0.1	67.617301
19.063383	0.1	67.515437
19.065050	0.1	67.413513
19.066717	0.1	67.312721
19.068383	0.1	67.214493
19.070050	0.1	67.119602
19.071717	0.1	67.027573
19.073383	0.1	66.936616
19.075050	0.1	66.845659
19.076717	0.1	66.755120
19.078383	0.1	66.665832
19.080050	0.1	66.576902
19.081717	0.1	66.486720
19.083383	0.1	66.395406
19.085050	0.1	66.305105
19.086717	0.1	66.218022
19.088383	0.1	66.134814
19.090050	0.1	66.053931
19.091717	0.1	65.972213
19.093383	0.1	65.887872
19.095050	0.1	65.800969
19.096717	0.1	65.712515
19.098383	0.1	65.624003
19.100050	0.1	65.537755
19.101717	0.1	65.454725
19.103383	0.1	65.373067
19.105050	0.1	65.290217
19.106717	0.1	65.205459
19.108383	0.1	65.120105
19.110050	0.1	65.035883
19.111717	0.1	64.953033
19.113383	0.1	64.870600
19.115050	0.1	64.787511
19.116717	0.1	64.703528
19.118383	0.1	64.618770
19.120050	0.1	64.533714
19.121717	0.1	64.448897
19.123383	0.1	64.364676
19.125050	0.1	64.280931
19.126717	0.1	64.197842
19.128383	0.1	64.115826
19.130050	0.1	64.034704
19.131717	0.1	63.954178
19.133383	0.1	63.873891
19.135050	0.1	63.793544
19.136717	0.1	63.712660
19.138383	0.1	63.631121
19.140050	0.1	63.548926
19.141717	0.1	63.466433
19.143383	0.1	63.384239
19.145050	0.1	63.302044
19.146717	0.1	63.219015
19.148383	0.1	63.134316
19.150050	0.1	63.048605
19.151717	0.1	62.962893
19.153383	0.1	62.878195
19.155050	0.1	62.795345
19.156717	0.1	62.714759
19.158383	0.1	62.635724
19.160050	0.1	62.556867
19.161717	0.1	62.476996
19.163383	0.1	62.394861
19.165050	0.1	62.309746
19.166717	0.1	62.222246
19.168383	0.1	62.134746
19.170050	0.1	62.048916
19.171717	0.1	61.965290
19.173383	0.1	61.883155
19.175050	0.1	61.801437
19.176717	0.1	61.719302
19.178383	0.1	61.636094
19.180050	0.1	61.551277
19.181717	0.1	61.464850
19.183383	0.1	61.377291
19.185050	0.1	61.289672
19.186717	0.1	61.203126
19.188383	0.1	61.118487
19.190050	0.1	61.034862
19.191717	0.1	60.950402
19.193383	0.1	60.863200
19.195050	0.1	60.772840
19.196717	0.1	60.680214
19.198383	0.1	60.586575
19.200050	0.1	60.492758
19.201717	0.1	60.398761
19.203383	0.1	60.304943
19.205050	0.1	60.211900
19.206717	0.1	60.119573
19.208383	0.1	60.027543
19.210050	0.1	59.935633
19.211717	0.1	59.844497
19.213383	0.1	59.753958
19.215050	0.1	59.662644
19.216717	0.1	59.569660
19.218383	0.1	59.474710
19.220050	0.1	59.377853
19.221717	0.1	59.279803
19.223383	0.1	59.181753
19.225050	0.1	59.084955
19.226717	0.1	58.989350
19.228383	0.1	58.893744
19.230050	0.1	58.797005
19.231717	0.1	58.698538
19.233383	0.1	58.597389
19.235050	0.1	58.492783
19.236717	0.1	58.385256
19.238383	0.1	58.276359
19.240050	0.1	58.167640
19.241717	0.1	58.060769
19.243383	0.1	57.955924
19.245050	0.1	57.851795
19.246717	0.1	57.746950
19.248383	0.1	57.640675
19.250050	0.1	57.533625
19.251717	0.1	57.426396
19.253383	0.1	57.318512
19.255050	0.1	57.208839
19.256717	0.1	57.097558
19.258383	0.1	56.985799
19.260050	0.1	56.874934
19.261717	0.1	56.765083
19.263383	0.1	56.655708
19.265050	0.1	56.546155
19.266717	0.1	56.436065
19.268383	0.1	56.325141
19.270050	0.1	56.213621
19.271717	0.1	56.101504
19.273383	0.1	55.988077
19.275050	0.1	55.873517
19.276717	0.1	55.759374
19.278383	0.1	55.646661
19.280050	0.1	55.534843
19.281717	0.1	55.423144
19.283383	0.1	55.312160
19.285050	0.1	55.202964
19.286717	0.1	55.096391
19.288383	0.1	54.992739
19.290050	0.1	54.890934
19.291717	0.1	54.789368
19.293383	0.1	54.686669
19.295050	0.1	54.582003
19.296717	0.1	54.475728
19.298383	0.1	54.368499
19.300050	0.1	54.260674
19.301717	0.1	54.152552
19.303383	0.1	54.044965
19.305050	0.1	53.938988
19.306717	0.1	53.834978
19.308383	0.1	53.732935
19.310050	0.1	53.632680
19.311717	0.1	53.534034
19.313383	0.1	53.437057
19.315050	0.1	53.341869
19.316717	0.1	53.247276
19.318383	0.1	53.151611
19.320050	0.1	53.053561
19.321717	0.1	52.953366
19.323383	0.1	52.852515
19.325050	0.1	52.753332
19.326717	0.1	52.657905
19.328383	0.1	52.567008
19.330050	0.1	52.479389
19.331717	0.1	52.392605
19.333383	0.1	52.305344
19.335050	0.1	52.217129
19.336717	0.1	52.127662
19.338383	0.1	52.037540
19.340050	0.1	51.948431
19.341717	0.1	51.861349
19.343383	0.1	51.775518
19.345050	0.1	51.689449
19.346717	0.1	51.602009
19.348383	0.1	51.512900
19.350050	0.1	51.423314
19.351717	0.1	51.334503
19.353383	0.1	51.247063
19.355050	0.1	51.160696
19.356717	0.1	51.074925
19.358383	0.1	50.990585
19.360050	0.1	50.909701
19.361717	0.1	50.833169
19.363383	0.1	50.759557
19.365050	0.1	50.685826
19.366717	0.1	50.609115
19.368383	0.1	50.528052
19.370050	0.1	50.443473
19.371717	0.1	50.357822
19.373383	0.1	50.274137
19.375050	0.1	50.194326
19.376717	0.1	50.118509
19.378383	0.1	50.044659
19.380050	0.1	49.970093
19.381717	0.1	49.892846
19.383383	0.1	49.812856
19.385050	0.1	49.731794
19.386717	0.1	49.651149
19.388383	0.1	49.570563
19.390050	0.1	49.488607
19.391717	0.1	49.404564
19.393383	0.1	49.319151
19.395050	0.1	49.234214
19.396717	0.1	49.151245
19.398383	0.1	49.070659
19.400050	0.1	48.991445
19.401717	0.1	48.912051
19.403383	0.1	48.831525
19.405050	0.1	48.749390
19.406717	0.1	48.666182
19.408383	0.1	48.583332
19.410050	0.1	48.501733
19.411717	0.1	48.420194
19.413383	0.1	48.337343
19.415050	0.1	48.253181
19.416717	0.1	48.168424
19.418383	0.1	48.083487
19.420050	0.1	47.998610
19.421717	0.1	47.914448
19.423383	0.1	47.831181
19.425050	0.1	47.748509
19.426717	0.1	47.666076
19.428383	0.1	47.583940
19.430050	0.1	47.502401
19.431717	0.1	47.421577
19.433383	0.1	47.340932
19.435050	0.1	47.259334
19.436717	0.1	47.175708
19.438383	0.1	47.090474
19.440050	0.1	47.004762
19.441717	0.1	46.919527
19.443383	0.1	46.835425
19.445050	0.1	46.752098
19.446717	0.1	46.668592
19.448383	0.1	46.584609
19.450050	0.1	46.500626
19.451717	0.1	46.416762
19.453383	0.1	46.332958
19.455050	0.1	46.249810
19.456717	0.1	46.167734
19.458383	0.1	46.086433
19.460050	0.1	46.005788
19.461717	0.1	45.926335
19.463383	0.1	45.848432
19.465050	0.1	45.772257
19.466717	0.1	45.697573
19.468383	0.1	45.623544
19.470050	0.1	45.549634
19.471717	0.1	45.476082
19.473383	0.1	45.402708
19.475050	0.1	45.328262
19.476717	0.1	45.251372
19.478383	0.1	45.171800
19.480050	0.1	45.090499
19.481717	0.1	45.009079
19.483383	0.1	44.929209
19.485050	0.1	44.851961
19.486717	0.1	44.777575
19.488383	0.1	44.705513
19.490050	0.1	44.635239
19.491717	0.1	44.566515
19.493383	0.1	44.499460
19.495050	0.1	44.433775
19.496717	0.1	44.367972
19.498383	0.1	44.300022
19.500050	0.1	44.229152
19.501717	0.1	44.156733
19.503383	0.1	44.084730
19.505050	0.1	44.014278
19.506717	0.1	43.945434
19.508383	0.1	43.877247
19.510050	0.1	43.808284
19.511717	0.1	43.738368
19.513383	0.1	43.667617
19.515050	0.1	43.595853
19.516717	0.1	43.523076
19.518383	0.1	43.449464
19.520050	0.1	43.375137
19.521717	0.1	43.299976
19.523383	0.1	43.224635
19.525050	0.1	43.150070
19.526717	0.1	43.076697
19.528383	0.1	43.003502
19.530050	0.1	42.928877
19.531717	0.1	42.851629
19.533383	0.1	42.771759
19.535050	0.1	42.690399
19.536717	0.1	42.608621
19.538383	0.1	42.527559
19.540050	0.1	42.447689
19.541717	0.1	42.368176
19.543383	0.1	42.287471
19.545050	0.1	42.205515
19.546717	0.1	42.124095
19.548383	0.1	42.044344
19.550050	0.1	41.965666
19.551717	0.1	41.886153
19.553383	0.1	41.804495
19.555050	0.1	41.720274
19.556717	0.1	41.634026
19.558383	0.1	41.547003
19.560050	0.1	41.460219
19.561717	0.1	41.374209
19.563383	0.1	41.289749
19.565050	0.1	41.207435
19.566717	0.1	41.127327
19.568383	0.1	41.049125
19.570050	0.1	40.972652
19.571717	0.1	40.897491
19.573383	0.1	40.822449
19.575050	0.1	40.746453
19.576717	0.1	40.669801
19.578383	0.1	40.594163
19.580050	0.1	40.520253
19.581717	0.1	40.447655
19.583383	0.1	40.375950
19.585050	0.1	40.305080
19.586717	0.1	40.234926
19.588383	0.1	40.165188
19.590050	0.1	40.095630
19.591717	0.1	40.026429
19.593383	0.1	39.958599
19.595050	0.1	39.892795
19.596717	0.1	39.828005
19.598383	0.1	39.763036
19.600050	0.1	39.697530
19.601717	0.1	39.632978
19.603383	0.1	39.570990
19.605050	0.1	39.512160
19.606717	0.1	39.455774
19.608383	0.1	39.400520
19.610050	0.1	39.344730
19.611717	0.1	39.287212
19.613383	0.1	39.228203
19.615050	0.1	39.170148
19.616717	0.1	39.115372
19.618383	0.1	39.064290
19.620050	0.1	39.015534
19.621717	0.1	38.967314
19.623383	0.1	38.918259
19.625050	0.1	38.868012
19.626717	0.1	38.817170
19.628383	0.1	38.766804
19.630050	0.1	38.716855
19.631717	0.1	38.666370
19.633383	0.1	38.614871
19.635050	0.1	38.562539
19.636717	0.1	38.509967
19.638383	0.1	38.457813
19.640050	0.1	38.407090
19.641717	0.1	38.358154
19.643383	0.1	38.309338
19.645050	0.1	38.258495
19.646717	0.1	38.204255
19.648383	0.1	38.147094
19.650050	0.1	38.089337
19.651717	0.1	38.033368
19.653383	0.1	37.979545
19.655050	0.1	37.927153
19.656717	0.1	37.874999
19.658383	0.1	37.822070
19.660050	0.1	37.767115
19.661717	0.1	37.709060
19.663383	0.1	37.648680
19.665050	0.1	37.588003
19.666717	0.1	37.528457
19.668383	0.1	37.470224
19.670050	0.1	37.412944
19.671717	0.1	37.356200
19.673383	0.1	37.299039
19.675050	0.1	37.240507
19.676717	0.1	37.180128
19.678383	0.1	37.117901
19.680050	0.1	37.055018
19.681717	0.1	36.992969
19.683383	0.1	36.932649
19.685050	0.1	36.873045
19.686717	0.1	36.812308
19.688383	0.1	36.749306
19.690050	0.1	36.684277
19.691717	0.1	36.618295
19.693383	0.1	36.552729
19.695050	0.1	36.487701
19.696717	0.1	36.422255
19.698383	0.1	36.355438
19.700050	0.1	36.287846
19.701717	0.1	36.220612
19.703383	0.1	36.154332
19.705050	0.1	36.089005
19.706717	0.1	36.024394
19.708383	0.1	35.960378
19.710050	0.1	35.897674
19.711717	0.1	35.836818
19.713383	0.1	35.777631
19.715050	0.1	35.719218
19.716717	0.1	35.660686
19.718383	0.1	35.601797
19.720050	0.1	35.542669
19.721717	0.1	35.483005
19.723383	0.1	35.422089
19.725050	0.1	35.359862
19.726717	0.1	35.296502
19.728383	0.1	35.232606
19.730050	0.1	35.168590
19.731717	0.1	35.104754
19.733383	0.1	35.041275
19.735050	0.1	34.979167
19.736717	0.1	34.919145
19.738383	0.1	34.861209
19.740050	0.1	34.804704
19.741717	0.1	34.748974
19.743383	0.1	34.693601
19.745050	0.1	34.637990
19.746717	0.1	34.580948
19.748383	0.1	34.521939
19.750050	0.1	34.461858
19.751717	0.1	34.402730
19.753383	0.1	34.346165
19.755050	0.1	34.292342
19.756717	0.1	34.239771
19.758383	0.1	34.186425
19.760050	0.1	34.132185
19.761717	0.1	34.078838
19.763383	0.1	34.027578
19.765050	0.1	33.977809
19.766717	0.1	33.927741
19.768383	0.1	33.876183
19.770050	0.1	33.823254
19.771717	0.1	33.770384
19.773383	0.1	33.719363
19.775050	0.1	33.671500
19.776717	0.1	33.627095
19.778383	0.1	33.584478
19.780050	0.1	33.542158
19.781717	0.1	33.499660
19.783383	0.1	33.456804
19.785050	0.1	33.413651
19.786717	0.1	33.370199
19.788383	0.1	33.326389
19.790050	0.1	33.282401
19.791717	0.1	33.239367
19.793383	0.1	33.198299
19.795050	0.1	33.159437
19.796717	0.1	33.122065
19.798383	0.1	33.085110
19.800050	0.1	33.048214
19.801717	0.1	33.011975
19.803383	0.1	32.976331
19.805050	0.1	32.939913
19.806717	0.1	32.901229
19.808383	0.1	32.860400
19.810050	0.1	32.818498
19.811717	0.1	32.777073
19.813383	0.1	32.737734
19.815050	0.1	32.700719
19.816717	0.1	32.665195
19.818383	0.1	32.630088
19.820050	0.1	32.594385
19.821717	0.1	32.558085
19.823383	0.1	32.522084
19.825050	0.1	32.486679
19.826717	0.1	32.450857
19.828383	0.1	32.414081
19.830050	0.1	32.376768
19.831717	0.1	32.339575
19.833383	0.1	32.302084
19.835050	0.1	32.263340
19.836717	0.1	32.222213
19.838383	0.1	32.178523
19.840050	0.1	32.132449
19.841717	0.1	32.084884
19.843383	0.1	32.036068
19.845050	0.1	31.985821
19.846717	0.1	31.934084
19.848383	0.1	31.881573
19.850050	0.1	31.828882
19.851717	0.1	31.775596
19.853383	0.1	31.720759
19.855050	0.1	31.663062
19.856717	0.1	31.602683
19.858383	0.1	31.541230
19.860050	0.1	31.480612
19.861717	0.1	31.421544
19.863383	0.1	31.363012
19.865050	0.1	31.303110
19.866717	0.1	31.240942
19.868383	0.1	31.177701
19.870050	0.1	31.115534
19.871717	0.1	31.055035
19.873383	0.1	30.994894
19.875050	0.1	30.933203
19.876717	0.1	30.869128
19.878383	0.1	30.803861
19.880050	0.1	30.739309
19.881717	0.1	30.676188
19.883383	0.1	30.613901
19.885050	0.1	30.551555
19.886717	0.1	30.489506
19.888383	0.1	30.428590
19.890050	0.1	30.368986
19.891717	0.1	30.309679
19.893383	0.1	30.250253
19.895050	0.1	30.191662
19.896717	0.1	30.135335
19.898383	0.1	30.081274
19.900050	0.1	30.028405
19.901717	0.1	29.975476
19.903383	0.1	29.922070
19.905050	0.1	29.868485
19.906717	0.1	29.815616
19.908383	0.1	29.765131
19.910050	0.1	29.717030
19.911717	0.1	29.669763
19.913383	0.1	29.621484
19.915050	0.1	29.571833
19.916717	0.1	29.520871
19.918383	0.1	29.469313
19.920050	0.1	29.417934
19.921717	0.1	29.367627
19.923383	0.1	29.319109
19.925050	0.1	29.272260
19.926717	0.1	29.226245
19.928383	0.1	29.180171
19.930050	0.1	29.134216
19.931717	0.1	29.089095
19.933383	0.1	29.045047
19.935050	0.1	29.001118
19.936717	0.1	28.956236
19.938383	0.1	28.909923
19.940050	0.1	28.863253
19.941717	0.1	28.818132
19.943383	0.1	28.776111
19.945050	0.1	28.736653
19.946717	0.1	28.697671
19.948383	0.1	28.657498
19.950050	0.1	28.615417
19.951717	0.1	28.571965
19.953383	0.1	28.527560
19.955050	0.1	28.482200
19.956717	0.1	28.436901
19.958383	0.1	28.392853
19.960050	0.1	28.350117
19.961717	0.1	28.307559
19.963383	0.1	28.265597
19.965050	0.1	28.225483
19.966717	0.1	28.187336
19.968383	0.1	28.149845
19.970050	0.1	28.112115
19.971717	0.1	28.074624
19.973383	0.1	28.037907
19.975050	0.1	28.001072
19.976717	0.1	27.962746
19.978383	0.1	27.922513
19.980050	0.1	27.880074
19.981717	0.1	27.835669
19.983383	0.1	27.791085
19.985050	0.1	27.748348
19.986717	0.1	27.708472
19.988383	0.1	27.671100
19.990050	0.1	27.635218
19.991717	0.1	27.599873
19.993383	0.1	27.564766
19.995050	0.1	27.529480
19.996717	0.1	27.493061
19.998383	0.1	27.455332
20.000050	0.1	27.417304
20.001717	0.1	27.380408
20.003383	0.1	27.345361
20.005050	0.1	27.311446
20.006717	0.1	27.276458
20.008383	0.1	27.238967
20.010050	0.1	27.199628
20.011717	0.1	27.160408
20.013383	0.1	27.122320
20.015050	0.1	27.084948
20.016717	0.1	27.047099
20.018383	0.1	27.008595
20.020050	0.1	26.970329
20.021717	0.1	26.933970
20.023383	0.1	26.900174
20.025050	0.1	26.867928
20.026717	0.1	26.835145
20.028383	0.1	26.800038
20.030050	0.1	26.761951
20.031717	0.1	26.721777
20.033383	0.1	26.681306
20.035050	0.1	26.641430
20.036717	0.1	26.601435
20.038383	0.1	26.559474
20.040050	0.1	26.514830
20.041717	0.1	26.468636
20.043383	0.1	26.422919
20.045050	0.1	26.379289
20.046717	0.1	26.338221
20.048383	0.1	26.299419
20.050050	0.1	26.261272
20.051717	0.1	26.222231
20.053383	0.1	26.181223
20.055050	0.1	26.138069
20.056717	0.1	26.094081
20.058383	0.1	26.051523
20.060050	0.1	26.011588
20.061717	0.1	25.972785
20.063383	0.1	25.932552
20.065050	0.1	25.889994
20.066717	0.1	25.846244
20.068383	0.1	25.803568
20.070050	0.1	25.763573
20.071717	0.1	25.726022
20.073383	0.1	25.689723
20.075050	0.1	25.653721
20.076717	0.1	25.617184
20.078383	0.1	25.579752
20.080050	0.1	25.541724
20.081717	0.1	25.504471
20.083383	0.1	25.469007
20.085050	0.1	25.435032
20.086717	0.1	25.401475
20.088383	0.1	25.367321
20.090050	0.1	25.332452
20.091717	0.1	25.297464
20.093383	0.1	25.263192
20.095050	0.1	25.230171
20.096717	0.1	25.198580
20.098383	0.1	25.168540
20.100050	0.1	25.139929
20.101717	0.1	25.112690
20.103383	0.1	25.086464
20.105050	0.1	25.060476
20.106717	0.1	25.033416
20.108383	0.1	25.004269
20.110050	0.1	24.972679
20.111717	0.1	24.938823
20.113383	0.1	24.903597
20.115050	0.1	24.868371
20.116717	0.1	24.834158
20.118383	0.1	24.802031
20.120050	0.1	24.772824
20.121717	0.1	24.746360
20.123383	0.1	24.721862
20.125050	0.1	24.699153
20.126717	0.1	24.678411
20.128383	0.1	24.659277
20.130050	0.1	24.641336
20.131717	0.1	24.624170
20.133383	0.1	24.606885
20.135050	0.1	24.587513
20.136717	0.1	24.564327
20.138383	0.1	24.538042
20.140050	0.1	24.511577
20.141717	0.1	24.487020
20.143383	0.1	24.464311
20.145050	0.1	24.442615
20.146717	0.1	24.421276
20.148383	0.1	24.400057
20.150050	0.1	24.378659
20.151717	0.1	24.357320
20.153383	0.1	24.336280
20.155050	0.1	24.315537
20.156717	0.1	24.295033
20.158383	0.1	24.274827
20.160050	0.1	24.254622
20.161717	0.1	24.234416
20.163383	0.1	24.214865
20.165050	0.1	24.196209
20.166717	0.1	24.177791
20.168383	0.1	24.158598
20.170050	0.1	24.137737
20.171717	0.1	24.115683
20.173383	0.1	24.094523
20.175050	0.1	24.075629
20.176717	0.1	24.058939
20.178383	0.1	24.043204
20.180050	0.1	24.027051
20.181717	0.1	24.009229
20.183383	0.1	23.989440
20.185050	0.1	23.968936
20.186717	0.1	23.949625
20.188383	0.1	23.933233
20.190050	0.1	23.919882
20.191717	0.1	23.908020
20.193383	0.1	23.895623
20.195050	0.1	23.881258
20.196717	0.1	23.864926
20.198383	0.1	23.847462
20.200050	0.1	23.829938
20.201717	0.1	23.813070
20.203383	0.1	23.796619
20.205050	0.1	23.780169
20.206717	0.1	23.763777
20.208383	0.1	23.747446
20.210050	0.1	23.730518
20.211717	0.1	23.711742
20.213383	0.1	23.691179
20.215050	0.1	23.670436
20.216717	0.1	23.651661
20.218383	0.1	23.636521
20.220050	0.1	23.625196
20.221717	0.1	23.615481
20.223383	0.1	23.604573
20.225050	0.1	23.591103
20.226717	0.1	23.575486
20.228383	0.1	23.558439
20.230050	0.1	23.540975
20.231717	0.1	23.524763
20.233383	0.1	23.511054
20.235050	0.1	23.499311
20.236717	0.1	23.487689
20.238383	0.1	23.475768
20.240050	0.1	23.463847
20.241717	0.1	23.451687
20.243383	0.1	23.438217
20.245050	0.1	23.422898
20.246717	0.1	23.405971
20.248383	0.1	23.388149
20.250050	0.1	23.370327
20.251717	0.1	23.352326
20.253383	0.1	23.333372
20.255050	0.1	23.313405
20.256717	0.1	23.293675
20.258383	0.1	23.274661
20.260050	0.1	23.254396
20.261717	0.1	23.230137
20.263383	0.1	23.201586
20.265050	0.1	23.170890
20.266717	0.1	23.141087
20.268383	0.1	23.113729
20.270050	0.1	23.088755
20.271717	0.1	23.064555
20.273383	0.1	23.038985
20.275050	0.1	23.010792
20.276717	0.1	22.980572
20.278383	0.1	22.949161
20.280050	0.1	22.916616
20.281717	0.1	22.882940
20.283383	0.1	22.848011
20.285050	0.1	22.811355
20.286717	0.1	22.771837
20.288383	0.1	22.729875
20.290050	0.1	22.687258
20.291717	0.1	22.645713
20.293383	0.1	22.605719
20.295050	0.1	22.566797
20.296717	0.1	22.528352
20.298383	0.1	22.490682
20.300050	0.1	22.453488
20.301717	0.1	22.415460
20.303383	0.1	22.375585
20.305050	0.1	22.334517
20.306717	0.1	22.293390
20.308383	0.1	22.252680
20.310050	0.1	22.212149
20.311717	0.1	22.171081
20.313383	0.1	22.129954
20.315050	0.1	22.090258
20.316717	0.1	22.052468
20.318383	0.1	22.015692
20.320050	0.1	21.979393
20.321717	0.1	21.943153
20.323383	0.1	21.906794
20.325050	0.1	21.871270
20.326717	0.1	21.837593
20.328383	0.1	21.805228
20.330050	0.1	21.772326
20.331717	0.1	21.737458
20.333383	0.1	21.700682
20.335050	0.1	21.663250
20.336717	0.1	21.626116
20.338383	0.1	21.589996
20.340050	0.1	21.555783
20.341717	0.1	21.523775
20.343383	0.1	21.493138
20.345050	0.1	21.463753
20.346717	0.1	21.436514
20.348383	0.1	21.410884
20.350050	0.1	21.384062
20.351717	0.1	21.353484
20.353383	0.1	21.319510
20.355050	0.1	21.284880
20.356717	0.1	21.251680
20.358383	0.1	21.220387
20.360050	0.1	21.192075
20.361717	0.1	21.168174
20.363383	0.1	21.148146
20.365050	0.1	21.129252
20.366717	0.1	21.109344
20.368383	0.1	21.088005
20.370050	0.1	21.066250
20.371717	0.1	21.044077
20.373383	0.1	21.020235
20.375050	0.1	20.993770
20.376717	0.1	20.966054
20.378383	0.1	20.939590
20.380050	0.1	20.915688
20.381717	0.1	20.893813
20.383383	0.1	20.872475
20.385050	0.1	20.850838
20.386717	0.1	20.828964
20.388383	0.1	20.807387
20.390050	0.1	20.787360
20.391717	0.1	20.769717
20.393383	0.1	20.753385
20.395050	0.1	20.736100
20.396717	0.1	20.716251
20.398383	0.1	20.694257
20.400050	0.1	20.671607
20.401717	0.1	20.649494
20.403383	0.1	20.628990
20.405050	0.1	20.611645
20.406717	0.1	20.598472
20.408383	0.1	20.588518
20.410050	0.1	20.579518
20.411717	0.1	20.569326
20.413383	0.1	20.556868
20.415050	0.1	20.541610
20.416717	0.1	20.523669
20.418383	0.1	20.504118
20.420050	0.1	20.484985
20.421717	0.1	20.468236
20.423383	0.1	20.454050
20.425050	0.1	20.440818
20.426717	0.1	20.426751
20.428383	0.1	20.410956
20.430050	0.1	20.393015
20.431717	0.1	20.372928
20.433383	0.1	20.351471
20.435050	0.1	20.331265
20.436717	0.1	20.315231
20.438383	0.1	20.303668
20.440050	0.1	20.293654
20.441717	0.1	20.281495
20.443383	0.1	20.265104
20.445050	0.1	20.244659
20.446717	0.1	20.221711
20.448383	0.1	20.198525
20.450050	0.1	20.176591
20.451717	0.1	20.156444
20.453383	0.1	20.137728
20.455050	0.1	20.120324
20.456717	0.1	20.103992
20.458383	0.1	20.087303
20.460050	0.1	20.068170
20.461717	0.1	20.045043
20.463383	0.1	20.018042
20.465050	0.1	19.988776
20.466717	0.1	19.959272
20.468383	0.1	19.931079
20.470050	0.1	19.904734
20.471717	0.1	19.879342
20.473383	0.1	19.853355
20.475050	0.1	19.826890
20.476717	0.1	19.801677
20.478383	0.1	19.778372
20.480050	0.1	19.755484
20.481717	0.1	19.730867
20.483383	0.1	19.703151
20.485050	0.1	19.672514
20.486717	0.1	19.640447
20.488383	0.1	19.608976
20.490050	0.1	19.579829
20.491717	0.1	19.553126
20.493383	0.1	19.527436
20.495050	0.1	19.501926
20.496717	0.1	19.476474
20.498383	0.1	19.450964
20.500050	0.1	19.424559
20.501717	0.1	19.397260
20.503383	0.1	19.370080
20.505050	0.1	19.343973
20.506717	0.1	19.318522
20.508383	0.1	19.292952
20.510050	0.1	19.266428
20.511717	0.1	19.238771
20.513383	0.1	19.211115
20.515050	0.1	19.185008
20.516717	0.1	19.160749
20.518383	0.1	19.137026
20.520050	0.1	19.112827
20.521717	0.1	19.087435
20.523383	0.1	19.061149
20.525050	0.1	19.035519
20.526717	0.1	19.012452
20.528383	0.1	18.992842
20.530050	0.1	18.976332
20.531717	0.1	18.961788
20.533383	0.1	18.948139
20.535050	0.1	18.934072
20.536717	0.1	18.918754
20.538383	0.1	18.901707
20.540050	0.1	18.882753
20.541717	0.1	18.862010
20.543383	0.1	18.840195
20.545050	0.1	18.818439
20.546717	0.1	18.797756
20.548383	0.1	18.779398
20.550050	0.1	18.763961
20.551717	0.1	18.750728
20.553383	0.1	18.737377
20.555050	0.1	18.722655
20.556717	0.1	18.707813
20.558383	0.1	18.695415
20.560050	0.1	18.686653
20.561717	0.1	18.679799
20.563383	0.1	18.671871
20.565050	0.1	18.661262
20.566717	0.1	18.647910
20.568383	0.1	18.633844
20.570050	0.1	18.621803
20.571717	0.1	18.613518
20.573383	0.1	18.607558
20.575050	0.1	18.601121
20.576717	0.1	18.591822
20.578383	0.1	18.578828
20.580050	0.1	18.563033
20.581717	0.1	18.547238
20.583383	0.1	18.534661
20.585050	0.1	18.526674
20.586717	0.1	18.522621
20.588383	0.1	18.520476
20.590050	0.1	18.518687
20.591717	0.1	18.516482
20.593383	0.1	18.514098
20.595050	0.1	18.512310
20.596717	0.1	18.511654
20.598383	0.1	18.512012
20.600050	0.1	18.512906
20.601717	0.1	18.513919
20.603383	0.1	18.514575
20.605050	0.1	18.514157
20.606717	0.1	18.512667
20.608383	0.1	18.511177
20.610050	0.1	18.510402
20.611717	0.1	18.510045
20.613383	0.1	18.510104
20.615050	0.1	18.512012
20.616717	0.1	18.516720
20.618383	0.1	18.523217
20.620050	0.1	18.529714
20.621717	0.1	18.535198
20.623383	0.1	18.539847
20.625050	0.1	18.543543
20.626717	0.1	18.545986
20.628383	0.1	18.546463
20.630050	0.1	18.544317
20.631717	0.1	18.539311
20.633383	0.1	18.532277
20.635050	0.1	18.524588
20.636717	0.1	18.517495
20.638383	0.1	18.511177
20.640050	0.1	18.505098
20.641717	0.1	18.498362
20.643383	0.1	18.490912
20.645050	0.1	18.482388
20.646717	0.1	18.472196
20.648383	0.1	18.459977
20.650050	0.1	18.445672
20.651717	0.1	18.429936
20.653383	0.1	18.413724
20.655050	0.1	18.396677
20.656717	0.1	18.376888
20.658383	0.1	18.353165
20.660050	0.1	18.326105
20.661717	0.1	18.296720
20.663383	0.1	18.266023
20.665050	0.1	18.234790
20.666717	0.1	18.203498
20.668383	0.1	18.172682
20.670050	0.1	18.142522
20.671717	0.1	18.112899
20.673383	0.1	18.083037
20.675050	0.1	18.052996
20.676717	0.1	18.023850
20.678383	0.1	17.996253
20.680050	0.1	17.969907
20.681717	0.1	17.943681
20.683383	0.1	17.916800
20.685050	0.1	17.889620
20.686717	0.1	17.863632
20.688383	0.1	17.839492
20.690050	0.1	17.816485
20.691717	0.1	17.793478
20.693383	0.1	17.771007
20.695050	0.1	17.749668
20.696717	0.1	17.728687
20.698383	0.1	17.706812
20.700050	0.1	17.683328
20.701717	0.1	17.658771
20.703383	0.1	17.634691
20.705050	0.1	17.612816
20.706717	0.1	17.594637
20.708383	0.1	17.581404
20.710050	0.1	17.573656
20.711717	0.1	17.569722
20.713383	0.1	17.566146
20.715050	0.1	17.559589
20.716717	0.1	17.548681
20.718383	0.1	17.533721
20.720050	0.1	17.516912
20.721717	0.1	17.502011
20.723383	0.1	17.491819
20.725050	0.1	17.486514
20.726717	0.1	17.484606
20.728383	0.1	17.484845
20.730050	0.1	17.486096
20.731717	0.1	17.486812
20.733383	0.1	17.485500
20.735050	0.1	17.481984
20.736717	0.1	17.477811
20.738383	0.1	17.474950
20.740050	0.1	17.474712
20.741717	0.1	17.477513
20.743383	0.1	17.483831
20.745050	0.1	17.492772
20.746717	0.1	17.501951
20.748383	0.1	17.509104
20.750050	0.1	17.514170
20.751717	0.1	17.518581
20.753383	0.1	17.523767
20.755050	0.1	17.530621
20.756717	0.1	17.539621
20.758383	0.1	17.550768
20.760050	0.1	17.564119
20.761717	0.1	17.579318
20.763383	0.1	17.595352
20.765050	0.1	17.611505
20.766717	0.1	17.627896
20.768383	0.1	17.644049
20.770050	0.1	17.659010
20.771717	0.1	17.672778
20.773383	0.1	17.686130
20.775050	0.1	17.699958
20.776717	0.1	17.715098
20.778383	0.1	17.731966
20.780050	0.1	17.749907
20.781717	0.1	17.767609
20.783383	0.1	17.784358
20.785050	0.1	17.800213
20.786717	0.1	17.815174
20.788383	0.1	17.829240
20.790050	0.1	17.843307
20.791717	0.1	17.858149
20.793383	0.1	17.874004
20.795050	0.1	17.890454
20.796717	0.1	17.906369
20.798383	0.1	17.921151
20.800050	0.1	17.935337
20.801717	0.1	17.949821
20.803383	0.1	17.964722
20.805050	0.1	17.979265
20.806717	0.1	17.992319
20.808383	0.1	18.003644
20.810050	0.1	18.014313
20.811717	0.1	18.025638
20.813383	0.1	18.037499
20.815050	0.1	18.049182
20.816717	0.1	18.060089
20.818383	0.1	18.069745
20.820050	0.1	18.078805
20.821717	0.1	18.089355
20.823383	0.1	18.101991
20.825050	0.1	18.114747
20.826717	0.1	18.125416
20.828383	0.1	18.133582
20.830050	0.1	18.140913
20.831717	0.1	18.150569
20.833383	0.1	18.164815
20.835050	0.1	18.182696
20.836717	0.1	18.201412
20.838383	0.1	18.219830
20.840050	0.1	18.239440
20.841717	0.1	18.263222
20.843383	0.1	18.292309
20.845050	0.1	18.325449
20.846717	0.1	18.360199
20.848383	0.1	18.394710
20.850050	0.1	18.428088
20.851717	0.1	18.460930
20.853383	0.1	18.494428
20.855050	0.1	18.529595
20.856717	0.1	18.567325
20.858383	0.1	18.608571
20.860050	0.1	18.653334
20.861717	0.1	18.700303
20.863383	0.1	18.747569
20.865050	0.1	18.793226
20.866717	0.1	18.835903
20.868383	0.1	18.875779
20.870050	0.1	18.914462
20.871717	0.1	18.953921
20.873383	0.1	18.994750
20.875050	0.1	19.036294
20.876717	0.1	19.077541
20.878383	0.1	19.117953
20.880050	0.1	19.156159
20.881717	0.1	19.189955
20.883383	0.1	19.217492
20.885050	0.1	19.238771
20.886717	0.1	19.255043
20.888383	0.1	19.267739
20.890050	0.1	19.278051
20.891717	0.1	19.287051
20.893383	0.1	19.294263
20.895050	0.1	19.297482
20.896717	0.1	19.294561
20.898383	0.1	19.284607
20.900050	0.1	19.267560
20.901717	0.1	19.243838
20.903383	0.1	19.214274
20.905050	0.1	19.179703
20.906717	0.1	19.140900
20.908383	0.1	19.098402
20.910050	0.1	19.052149
20.911717	0.1	19.001545
20.913383	0.1	18.945814
20.915050	0.1	18.885137
20.916717	0.1	18.820466
20.918383	0.1	18.752993
20.920050	0.1	18.683852
20.921717	0.1	18.613280
20.923383	0.1	18.540383
20.925050	0.1	18.463076
20.926717	0.1	18.379868
20.928383	0.1	18.291713
20.930050	0.1	18.201948
20.931717	0.1	18.113197
20.933383	0.1	18.026234
20.935050	0.1	17.940045
20.936717	0.1	17.853380
20.938383	0.1	17.765583
20.940050	0.1	17.676891
20.941717	0.1	17.588259
20.943383	0.1	17.501236
20.945050	0.1	17.417253
20.946717	0.1	17.336489
20.948383	0.1	17.258228
20.950050	0.1	17.182172
20.951717	0.1	17.107905
20.953383	0.1	17.035187
20.955050	0.1	16.963960
20.956717	0.1	16.894043
20.958383	0.1	16.824425
20.960050	0.1	16.754509
20.961717	0.1	16.685427
20.963383	0.1	16.619803
20.965050	0.1	16.559006
20.966717	0.1	16.502143
20.968383	0.1	16.448082
20.970050	0.1	16.396345
20.971717	0.1	16.346396
20.973383	0.1	16.297520
20.975050	0.1	16.249419
20.976717	0.1	16.202570
20.978383	0.1	16.157449
20.980050	0.1	16.114236
20.981717	0.1	16.073228
20.983383	0.1	16.034604
20.985050	0.1	15.998484
20.986717	0.1	15.964390
20.988383	0.1	15.931786
20.990050	0.1	15.900792
20.991717	0.1	15.871943
20.993383	0.1	15.844763
20.995050	0.1	15.818060
20.996717	0.1	15.790583
20.998383	0.1	15.761436
21.000050	0.1	15.731455
21.001717	0.1	15.702606
21.003383	0.1	15.675605
21.005050	0.1	15.649796
21.006717	0.1	15.625180
21.008383	0.1	15.602709
21.010050	0.1	15.583516
21.011717	0.1	15.567721
21.013383	0.1	15.553773
21.015050	0.1	15.539111
21.016717	0.1	15.521944
21.018383	0.1	15.502394
21.020050	0.1	15.481294
21.021717	0.1	15.459717
21.023383	0.1	15.439571
21.025050	0.1	15.422584
21.026717	0.1	15.407980
21.028383	0.1	15.393795
21.030050	0.1	15.378476
21.031717	0.1	15.362204
21.033383	0.1	15.346409
21.035050	0.1	15.332819
21.036717	0.1	15.321673
21.038383	0.1	15.312017
21.040050	0.1	15.302659
21.041717	0.1	15.292347
21.043383	0.1	15.280665
21.045050	0.1	15.268446
21.046717	0.1	15.257121
21.048383	0.1	15.246988
21.050050	0.1	15.236498
21.051717	0.1	15.224875
21.053383	0.1	15.212835
21.055050	0.1	15.201868
21.056717	0.1	15.192569
21.058383	0.1	15.185059
21.060050	0.1	15.178622
21.061717	0.1	15.172125
21.063383	0.1	15.164615
21.065050	0.1	15.156091
21.066717	0.1	15.147389
21.068383	0.1	15.138806
21.070050	0.1	15.130402
21.071717	0.1	15.122415
21.073383	0.1	15.115143
21.075050	0.1	15.108527
21.076717	0.1	15.102447
21.078383	0.1	15.096725
21.080050	0.1	15.090824
21.081717	0.1	15.083791
21.083383	0.1	15.075684
21.085050	0.1	15.068055
21.086717	0.1	15.062929
21.088383	0.1	15.060008
21.090050	0.1	15.057326
21.091717	0.1	15.053035
21.093383	0.1	15.047193
21.095050	0.1	15.041114
21.096717	0.1	15.036286
21.098383	0.1	15.033663
21.100050	0.1	15.032829
21.101717	0.1	15.033008
21.103383	0.1	15.033723
21.105050	0.1	15.035273
21.106717	0.1	15.037836
21.108383	0.1	15.040875
21.110050	0.1	15.043856
21.111717	0.1	15.046836
21.113383	0.1	15.050174
21.115050	0.1	15.054048
21.116717	0.1	15.058399
21.118383	0.1	15.063466
21.120050	0.1	15.069605
21.121717	0.1	15.076519
21.123383	0.1	15.083612
21.125050	0.1	15.090466
21.126717	0.1	15.096427
21.128383	0.1	15.100420
21.130050	0.1	15.101970
21.131717	0.1	15.101851
21.133383	0.1	15.101970
21.135050	0.1	15.103758
21.136717	0.1	15.107156
21.138383	0.1	15.111268
21.140050	0.1	15.115143
21.141717	0.1	15.118421
21.143383	0.1	15.121103
21.145050	0.1	15.123487
21.146717	0.1	15.125335
21.148383	0.1	15.125991
21.150050	0.1	15.124978
21.151717	0.1	15.122772
21.153383	0.1	15.120686
21.155050	0.1	15.120090
21.156717	0.1	15.121342
21.158383	0.1	15.123309
21.160050	0.1	15.124620
21.161717	0.1	15.125097
21.163383	0.1	15.125097
21.165050	0.1	15.124262
21.166717	0.1	15.121520
21.168383	0.1	15.115620
21.170050	0.1	15.106560
21.171717	0.1	15.095473
21.173383	0.1	15.084089
21.175050	0.1	15.073181
21.176717	0.1	15.062512
21.178383	0.1	15.051127
21.180050	0.1	15.037955
21.181717	0.1	15.022398
21.183383	0.1	15.004636
21.185050	0.1	14.985383
21.186717	0.1	14.965475
21.188383	0.1	14.945746
21.190050	0.1	14.926971
21.191717	0.1	14.909686
21.193383	0.1	14.893950
21.195050	0.1	14.878453
21.196717	0.1	14.861227
21.198383	0.1	14.841498
21.200050	0.1	14.820219
21.201717	0.1	14.799417
21.203383	0.1	14.779986
21.205050	0.1	14.761032
21.206717	0.1	14.741362
21.208383	0.1	14.720858
21.210050	0.1	14.699937
21.211717	0.1	14.679194
21.213383	0.1	14.659286
21.215050	0.1	14.640213
21.216717	0.1	14.621318
21.218383	0.1	14.602364
21.220050	0.1	14.584185
21.221717	0.1	14.567972
21.223383	0.1	14.553548
21.225050	0.1	14.539958
21.226717	0.1	14.526249
21.228383	0.1	14.512897
21.230050	0.1	14.500500
21.231717	0.1	14.488996
21.233383	0.1	14.477135
21.235050	0.1	14.464022
21.236717	0.1	14.449955
21.238383	0.1	14.436782
21.240050	0.1	14.425875
21.241717	0.1	14.416874
21.243383	0.1	14.408291
21.245050	0.1	14.399410
21.246717	0.1	14.391423
21.248383	0.1	14.385582
21.250050	0.1	14.381886
21.251717	0.1	14.378727
21.253383	0.1	14.374078
21.255050	0.1	14.366687
21.256717	0.1	14.356614
21.258383	0.1	14.345289
21.260050	0.1	14.334978
21.261717	0.1	14.327587
21.263383	0.1	14.323653
21.265050	0.1	14.322401
21.266717	0.1	14.322043
21.268383	0.1	14.320613
21.270050	0.1	14.317215
21.271717	0.1	14.312387
21.273383	0.1	14.306546
21.275050	0.1	14.299274
21.276717	0.1	14.289916
21.278383	0.1	14.278890
21.280050	0.1	14.267982
21.281717	0.1	14.258564
21.283383	0.1	14.251173
21.285050	0.1	14.245928
21.286717	0.1	14.242829
21.288383	0.1	14.240266
21.290050	0.1	14.235736
21.291717	0.1	14.228106
21.293383	0.1	14.218391
21.295050	0.1	14.208318
21.296717	0.1	14.199377
21.298383	0.1	14.191867
21.300050	0.1	14.184476
21.301717	0.1	14.175475
21.303383	0.1	14.164270
21.305050	0.1	14.151693
21.306717	0.1	14.138938
21.308383	0.1	14.127196
21.310050	0.1	14.117361
21.311717	0.1	14.109612
21.313383	0.1	14.103115
21.315050	0.1	14.096321
21.316717	0.1	14.087439
21.318383	0.1	14.075817
21.320050	0.1	14.062525
21.321717	0.1	14.049054
21.323383	0.1	14.036239
21.325050	0.1	14.023901
21.326717	0.1	14.011920
21.328383	0.1	14.000417
21.330050	0.1	13.988973
21.331717	0.1	13.976694
21.333383	0.1	13.963521
21.335050	0.1	13.950528
21.336717	0.1	13.938547
21.338383	0.1	13.927997
21.340050	0.1	13.918699
21.341717	0.1	13.910473
21.343383	0.1	13.902784
21.345050	0.1	13.894916
21.346717	0.1	13.886214
21.348383	0.1	13.876379
21.350050	0.1	13.866068
21.351717	0.1	13.855875
21.353383	0.1	13.845623
21.355050	0.1	13.834835
21.356717	0.1	13.824225
21.358383	0.1	13.815344
21.360050	0.1	13.809086
21.361717	0.1	13.805033
21.363383	0.1	13.801278
21.365050	0.1	13.796211
21.366717	0.1	13.789416
21.368383	0.1	13.781668
21.370050	0.1	13.773919
21.371717	0.1	13.766886
21.373383	0.1	13.760746
21.375050	0.1	13.755084
21.376717	0.1	13.749660
21.378383	0.1	13.744593
21.380050	0.1	13.740481
21.381717	0.1	13.737739
21.383383	0.1	13.735534
21.385050	0.1	13.732255
21.386717	0.1	13.727189
21.388383	0.1	13.722123
21.390050	0.1	13.719202
21.391717	0.1	13.717950
21.393383	0.1	13.716222
21.395050	0.1	13.712347
21.396717	0.1	13.706268
21.398383	0.1	13.698996
21.400050	0.1	13.692141
21.401717	0.1	13.687313
21.403383	0.1	13.684512
21.405050	0.1	13.682426
21.406717	0.1	13.680697
21.408383	0.1	13.680101
21.410050	0.1	13.680936
21.411717	0.1	13.682009
21.413383	0.1	13.682307
21.415050	0.1	13.682128
21.416717	0.1	13.681949
21.418383	0.1	13.681770
21.420050	0.1	13.682426
21.421717	0.1	13.684393
21.423383	0.1	13.687552
21.425050	0.1	13.691426
21.426717	0.1	13.695062
21.428383	0.1	13.697744
21.430050	0.1	13.699234
21.431717	0.1	13.699890
21.433383	0.1	13.699950
21.435050	0.1	13.699473
21.436717	0.1	13.698579
21.438383	0.1	13.696731
21.440050	0.1	13.693632
21.441717	0.1	13.689519
21.443383	0.1	13.685168
21.445050	0.1	13.681770
21.446717	0.1	13.680459
21.448383	0.1	13.681889
21.450050	0.1	13.685287
21.451717	0.1	13.689161
21.453383	0.1	13.692380
21.455050	0.1	13.693512
21.456717	0.1	13.691724
21.458383	0.1	13.687552
21.460050	0.1	13.682664
21.461717	0.1	13.677657
21.463383	0.1	13.671816
21.465050	0.1	13.663770
21.466717	0.1	13.653100
21.468383	0.1	13.640881
21.470050	0.1	13.628662
21.471717	0.1	13.617576
21.473383	0.1	13.608337
21.475050	0.1	13.600648
21.476717	0.1	13.593734
21.478383	0.1	13.585986
21.480050	0.1	13.576508
21.481717	0.1	13.565422
21.483383	0.1	13.552965
21.485050	0.1	13.538779
21.486717	0.1	13.522685
21.488383	0.1	13.505460
21.490050	0.1	13.487817
21.491717	0.1	13.470174
21.493383	0.1	13.453663
21.495050	0.1	13.439239
21.496717	0.1	13.426245
21.498383	0.1	13.412715
21.500050	0.1	13.396622
21.501717	0.1	13.376833
21.503383	0.1	13.354123
21.505050	0.1	13.330580
21.506717	0.1	13.308585
21.508383	0.1	13.289631
21.510050	0.1	13.273776
21.511717	0.1	13.260187
21.513383	0.1	13.247372
21.515050	0.1	13.233603
21.516717	0.1	13.217927
21.518383	0.1	13.201238
21.520050	0.1	13.185383
21.521717	0.1	13.171256
21.523383	0.1	13.157726
21.525050	0.1	13.143421
21.526717	0.1	13.128639
21.528383	0.1	13.115228
21.530050	0.1	13.104499
21.531717	0.1	13.095916
21.533383	0.1	13.087750
21.535050	0.1	13.078869
21.536717	0.1	13.068796
21.538383	0.1	13.057710
21.540050	0.1	13.046742
21.541717	0.1	13.037444
21.543383	0.1	13.030351
21.545050	0.1	13.024808
21.546717	0.1	13.020039
21.548383	0.1	13.015748
21.550050	0.1	13.011456
21.551717	0.1	13.006688
21.553383	0.1	13.001085
21.555050	0.1	12.994827
21.556717	0.1	12.988270
21.558383	0.1	12.981654
21.560050	0.1	12.974978
21.561717	0.1	12.968422
21.563383	0.1	12.962580
21.565050	0.1	12.958051
21.566717	0.1	12.954713
21.568383	0.1	12.952269
21.570050	0.1	12.950421
21.571717	0.1	12.948931
21.573383	0.1	12.947977
21.575050	0.1	12.948156
21.576717	0.1	12.949706
21.578383	0.1	12.952150
21.580050	0.1	12.953997
21.581717	0.1	12.953878
21.583383	0.1	12.952030
21.585050	0.1	12.950481
21.586717	0.1	12.951196
21.588383	0.1	12.953878
21.590050	0.1	12.956322
21.591717	0.1	12.956918
21.593383	0.1	12.956084
21.595050	0.1	12.955190
21.596717	0.1	12.954951
21.598383	0.1	12.955786
21.600050	0.1	12.958587
21.601717	0.1	12.964369
21.603383	0.1	12.972892
21.605050	0.1	12.982727
21.606717	0.1	12.991668
21.608383	0.1	12.998582
21.610050	0.1	13.002516
21.611717	0.1	13.003410
21.613383	0.1	13.002218
21.615050	0.1	13.000727
21.616717	0.1	13.000668
21.618383	0.1	13.003588
21.620050	0.1	13.009907
21.621717	0.1	13.018609
21.623383	0.1	13.027430
21.625050	0.1	13.034166
21.626717	0.1	13.037861
21.628383	0.1	13.039590
21.630050	0.1	13.040841
21.631717	0.1	13.042570
21.633383	0.1	13.044596
21.635050	0.1	13.046087
21.636717	0.1	13.046206
21.638383	0.1	13.046087
21.640050	0.1	13.047815
21.641717	0.1	13.052285
21.643383	0.1	13.058425
21.645050	0.1	13.064683
21.646717	0.1	13.070167
21.648383	0.1	13.074637
21.650050	0.1	13.078333
21.651717	0.1	13.082565
21.653383	0.1	13.088406
21.655050	0.1	13.095499
21.656717	0.1	13.103307
21.658383	0.1	13.111473
21.660050	0.1	13.119698
21.661717	0.1	13.127805
21.663383	0.1	13.135732
21.665050	0.1	13.143719
21.666717	0.1	13.151408
21.668383	0.1	13.157965
21.670050	0.1	13.162077
21.671717	0.1	13.163627
21.673383	0.1	13.163985
21.675050	0.1	13.164998
21.676717	0.1	13.168515
21.678383	0.1	13.175786
21.680050	0.1	13.186575
21.681717	0.1	13.199747
21.683383	0.1	13.213993
21.685050	0.1	13.229013
21.686717	0.1	13.245166
21.688383	0.1	13.262451
21.690050	0.1	13.280691
21.691717	0.1	13.299406
21.693383	0.1	13.318241
21.695050	0.1	13.337613
21.696717	0.1	13.357759
21.698383	0.1	13.378085
21.700050	0.1	13.397575
21.701717	0.1	13.416112
21.703383	0.1	13.434471
21.705050	0.1	13.454796
21.706717	0.1	13.479055
21.708383	0.1	13.507129
21.710050	0.1	13.536633
21.711717	0.1	13.565183
21.713383	0.1	13.591886
21.715050	0.1	13.617874
21.716717	0.1	13.644219
21.718383	0.1	13.671101
21.720050	0.1	13.697923
21.721717	0.1	13.723434
21.723383	0.1	13.746560
21.725050	0.1	13.767541
21.726717	0.1	13.787092
21.728383	0.1	13.805509
21.730050	0.1	13.823152
21.731717	0.1	13.840497
21.733383	0.1	13.857425
21.735050	0.1	13.874114
21.736717	0.1	13.890029
21.738383	0.1	13.904036
21.740050	0.1	13.915122
21.741717	0.1	13.922573
21.743383	0.1	13.926268
21.745050	0.1	13.926447
21.746717	0.1	13.923586
21.748383	0.1	13.917864
21.750050	0.1	13.909460
21.751717	0.1	13.898612
21.753383	0.1	13.884724
21.755050	0.1	13.867081
21.756717	0.1	13.845862
21.758383	0.1	13.821424
21.760050	0.1	13.794244
21.761717	0.1	13.764621
21.763383	0.1	13.732673
21.765050	0.1	13.697983
21.766717	0.1	13.660670
21.768383	0.1	13.621748
21.770050	0.1	13.582171
21.771717	0.1	13.541997
21.773383	0.1	13.500453
21.775050	0.1	13.457120
21.776717	0.1	13.411046
21.778383	0.1	13.361753
21.780050	0.1	13.310254
21.781717	0.1	13.258518
21.783383	0.1	13.206840
21.785050	0.1	13.154507
21.786717	0.1	13.101340
21.788383	0.1	13.048232
21.790050	0.1	12.996198
21.791717	0.1	12.946010
21.793383	0.1	12.897015
21.795050	0.1	12.847305
21.796717	0.1	12.796224
21.798383	0.1	12.745620
21.800050	0.1	12.698293
21.801717	0.1	12.655438
21.803383	0.1	12.615741
21.805050	0.1	12.577773
21.806717	0.1	12.540758
21.808383	0.1	12.504519
21.810050	0.1	12.469173
21.811717	0.1	12.435377
21.813383	0.1	12.403072
21.815050	0.1	12.371720
21.816717	0.1	12.341262
21.818383	0.1	12.312413
21.820050	0.1	12.285651
21.821717	0.1	12.260497
21.823383	0.1	12.236477
21.825050	0.1	12.213827
21.826717	0.1	12.193383
21.828383	0.1	12.175143
21.830050	0.1	12.158156
21.831717	0.1	12.141467
21.833383	0.1	12.126029
21.835050	0.1	12.112916
21.836717	0.1	12.101949
21.838383	0.1	12.092651
21.840050	0.1	12.084962
21.841717	0.1	12.079180
21.843383	0.1	12.075127
21.845050	0.1	12.072206
21.846717	0.1	12.069226
21.848383	0.1	12.065173
21.850050	0.1	12.059808
21.851717	0.1	12.054325
21.853383	0.1	12.050689
21.855050	0.1	12.050033
21.856717	0.1	12.051225
21.858383	0.1	12.052060
21.860050	0.1	12.050987
21.861717	0.1	12.047828
21.863383	0.1	12.043656
21.865050	0.1	12.040258
21.866717	0.1	12.039364
21.868383	0.1	12.041808
21.870050	0.1	12.047232
21.871717	0.1	12.054444
21.873383	0.1	12.061895
21.875050	0.1	12.068213
21.876717	0.1	12.072802
21.878383	0.1	12.076557
21.880050	0.1	12.080789
21.881717	0.1	12.086094
21.883383	0.1	12.092055
21.885050	0.1	12.098253
21.886717	0.1	12.103856
21.888383	0.1	12.107969
21.890050	0.1	12.110830
21.891717	0.1	12.113989
21.893383	0.1	12.118459
21.895050	0.1	12.124062
21.896717	0.1	12.129963
21.898383	0.1	12.135328
21.900050	0.1	12.139917
21.901717	0.1	12.144268
21.903383	0.1	12.149275
21.905050	0.1	12.155534
21.906717	0.1	12.162448
21.908383	0.1	12.168587
21.910050	0.1	12.172342
21.911717	0.1	12.173475
21.913383	0.1	12.172938
21.915050	0.1	12.171567
21.916717	0.1	12.170077
21.918383	0.1	12.168885
21.920050	0.1	12.168527
21.921717	0.1	12.168945
21.923383	0.1	12.169481
21.925050	0.1	12.168945
21.926717	0.1	12.166203
21.928383	0.1	12.160958
21.930050	0.1	12.153924
21.931717	0.1	12.146593
21.933383	0.1	12.140692
21.935050	0.1	12.136758
21.936717	0.1	12.133778
21.938383	0.1	12.130321
21.940050	0.1	12.126029
21.941717	0.1	12.120724
21.943383	0.1	12.114883
21.945050	0.1	12.109042
21.946717	0.1	12.103916
21.948383	0.1	12.099982
21.950050	0.1	12.097121
21.951717	0.1	12.094141
21.953383	0.1	12.089730
21.955050	0.1	12.083889
21.956717	0.1	12.077451
21.958383	0.1	12.071729
21.960050	0.1	12.067557
21.961717	0.1	12.064577
21.963383	0.1	12.061418
21.965050	0.1	12.057067
21.966717	0.1	12.051404
21.968383	0.1	12.044192
21.970050	0.1	12.034715
21.971717	0.1	12.022556
21.973383	0.1	12.009145
21.975050	0.1	11.996866
21.976717	0.1	11.987866
21.978383	0.1	11.982680
21.980050	0.1	11.980534
21.981717	0.1	11.979700
21.983383	0.1	11.978627
21.985050	0.1	11.976362
21.986717	0.1	11.972726
21.988383	0.1	11.967898
21.990050	0.1	11.962116
21.991717	0.1	11.956216
21.993383	0.1	11.951686
21.995050	0.1	11.949480
21.996717	0.1	11.948884
21.998383	0.1	11.949063
22.000050	0.1	11.949659
22.001717	0.1	11.950494
22.003383	0.1	11.951268
22.005050	0.1	11.951566
22.006717	0.1	11.951149
22.008383	0.1	11.950613
22.010050	0.1	11.949898
22.011717	0.1	11.947871
22.013383	0.1	11.944414
22.015050	0.1	11.940778
22.016717	0.1	11.938394
22.018383	0.1	11.937798
22.020050	0.1	11.939407
22.021717	0.1	11.943103
22.023383	0.1	11.947156
22.025050	0.1	11.949600
22.026717	0.1	11.950255
22.028383	0.1	11.950017
22.030050	0.1	11.949301
22.031717	0.1	11.948467
22.033383	0.1	11.948407
22.035050	0.1	11.949778
22.036717	0.1	11.952818
22.038383	0.1	11.957825
22.040050	0.1	11.964560
22.041717	0.1	11.972309
22.043383	0.1	11.980296
22.045050	0.1	11.988760
22.046717	0.1	11.998058
22.048383	0.1	12.007952
22.050050	0.1	12.017668
22.051717	0.1	12.027205
22.053383	0.1	12.037040
22.055050	0.1	12.048066
22.056717	0.1	12.060583
22.058383	0.1	12.074412
22.060050	0.1	12.088657
22.061717	0.1	12.102187
22.063383	0.1	12.114883
22.065050	0.1	12.127639
22.066717	0.1	12.141288
22.068383	0.1	12.155593
22.070050	0.1	12.169719
22.071717	0.1	12.183786
22.073383	0.1	12.198747
22.075050	0.1	12.215377
22.076717	0.1	12.233437
22.078383	0.1	12.252332
22.080050	0.1	12.272418
22.081717	0.1	12.293697
22.083383	0.1	12.315036
22.085050	0.1	12.335540
22.086717	0.1	12.354911
22.088383	0.1	12.372852
22.090050	0.1	12.388886
22.091717	0.1	12.403310
22.093383	0.1	12.417377
22.095050	0.1	12.432576
22.096717	0.1	12.448490
22.098383	0.1	12.463511
22.100050	0.1	12.476087
22.101717	0.1	12.485684
22.103383	0.1	12.491883
22.105050	0.1	12.494267
22.106717	0.1	12.493015
22.108383	0.1	12.488664
22.110050	0.1	12.482405
22.111717	0.1	12.475253
22.113383	0.1	12.467445
22.115050	0.1	12.459160
22.116717	0.1	12.450815
22.118383	0.1	12.442113
22.120050	0.1	12.431622
22.121717	0.1	12.417913
22.123383	0.1	12.400568
22.125050	0.1	12.380183
22.126717	0.1	12.358428
22.128383	0.1	12.336672
22.130050	0.1	12.315274
22.131717	0.1	12.293041
22.133383	0.1	12.268723
22.135050	0.1	12.242437
22.136717	0.1	12.214840
22.138383	0.1	12.186409
22.140050	0.1	12.156964
22.141717	0.1	12.127043
22.143383	0.1	12.098134
22.145050	0.1	12.072206
22.146717	0.1	12.049735
22.148383	0.1	12.028814
22.150050	0.1	12.006462
22.151717	0.1	11.981548
22.153383	0.1	11.954904
22.155050	0.1	11.927307
22.156717	0.1	11.899174
22.158383	0.1	11.871279
22.160050	0.1	11.844457
22.161717	0.1	11.819304
22.163383	0.1	11.796177
22.165050	0.1	11.776329
22.166717	0.1	11.760593
22.168383	0.1	11.748017
22.170050	0.1	11.736692
22.171717	0.1	11.724890
22.173383	0.1	11.711360
22.175050	0.1	11.696339
22.176717	0.1	11.681677
22.178383	0.1	11.669100
22.180050	0.1	11.658967
22.181717	0.1	11.650503
22.183383	0.1	11.642576
22.185050	0.1	11.634649
22.186717	0.1	11.626363
22.188383	0.1	11.618019
22.190050	0.1	11.610628
22.191717	0.1	11.605800
22.193383	0.1	11.604369
22.195050	0.1	11.606098
22.196717	0.1	11.610032
22.198383	0.1	11.614800
22.200050	0.1	11.619390
22.201717	0.1	11.623145
22.203383	0.1	11.626065
22.205050	0.1	11.628926
22.206717	0.1	11.631907
22.208383	0.1	11.634947
22.210050	0.1	11.638106
22.211717	0.1	11.641443
22.213383	0.1	11.644841
22.215050	0.1	11.648119
22.216717	0.1	11.651517
22.218383	0.1	11.656285
22.220050	0.1	11.663557
22.221717	0.1	11.672378
22.223383	0.1	11.679948
22.225050	0.1	11.684716
22.226717	0.1	11.687697
22.228383	0.1	11.691273
22.230050	0.1	11.696280
22.231717	0.1	11.701823
22.233383	0.1	11.707068
22.235050	0.1	11.711837
22.236717	0.1	11.716188
22.238383	0.1	11.719645
22.240050	0.1	11.722446
22.241717	0.1	11.726440
22.243383	0.1	11.733592
22.245050	0.1	11.743189
22.246717	0.1	11.751772
22.248383	0.1	11.756659
22.250050	0.1	11.758030
22.251717	0.1	11.757613
22.253383	0.1	11.756719
22.255050	0.1	11.755408
22.256717	0.1	11.753262
22.258383	0.1	11.750162
22.260050	0.1	11.746765
22.261717	0.1	11.743308
22.263383	0.1	11.739434
22.265050	0.1	11.735261
22.266717	0.1	11.731745
22.268383	0.1	11.728705
22.270050	0.1	11.724950
22.271717	0.1	11.719645
22.273383	0.1	11.713565
22.275050	0.1	11.707724
22.276717	0.1	11.702598
22.278383	0.1	11.697770
22.280050	0.1	11.692763
22.281717	0.1	11.687399
22.283383	0.1	11.681915
22.285050	0.1	11.676431
22.286717	0.1	11.670590
22.288383	0.1	11.663140
22.290050	0.1	11.653186
22.291717	0.1	11.640847
22.293383	0.1	11.627317
22.295050	0.1	11.613966
22.296717	0.1	11.601628
22.298383	0.1	11.590601
22.300050	0.1	11.581243
22.301717	0.1	11.573673
22.303383	0.1	11.566878
22.305050	0.1	11.559725
22.306717	0.1	11.551202
22.308383	0.1	11.541188
22.310050	0.1	11.529983
22.311717	0.1	11.518300
22.313383	0.1	11.506022
22.315050	0.1	11.493207
22.316717	0.1	11.480869
22.318383	0.1	11.470676
22.320050	0.1	11.464477
22.321717	0.1	11.463583
22.323383	0.1	11.466742
22.325050	0.1	11.470915
22.326717	0.1	11.473299
22.328383	0.1	11.473597
22.330050	0.1	11.473418
22.331717	0.1	11.474193
22.333383	0.1	11.475862
22.335050	0.1	11.477948
22.336717	0.1	11.480332
22.338383	0.1	11.483253
22.340050	0.1	11.487127
22.341717	0.1	11.492491
22.343383	0.1	11.499525
22.345050	0.1	11.508108
22.346717	0.1	11.518181
22.348383	0.1	11.529387
22.350050	0.1	11.540950
22.351717	0.1	11.551262
22.353383	0.1	11.559427
22.355050	0.1	11.565805
22.356717	0.1	11.572302
22.358383	0.1	11.580766
22.360050	0.1	11.591852
22.361717	0.1	11.604906
22.363383	0.1	11.619271
22.365050	0.1	11.634172
22.366717	0.1	11.648954
22.368383	0.1	11.663199
22.370050	0.1	11.677266
22.371717	0.1	11.692525
22.373383	0.1	11.710346
22.375050	0.1	11.730791
22.376717	0.1	11.752368
22.378383	0.1	11.773349
22.380050	0.1	11.793316
22.381717	0.1	11.813403
22.383383	0.1	11.834086
22.385050	0.1	11.854828
22.386717	0.1	11.875571
22.388383	0.1	11.897088
22.390050	0.1	11.919797
22.391717	0.1	11.942924
22.393383	0.1	11.965812
22.395050	0.1	11.988044
22.396717	0.1	12.010277
22.398383	0.1	12.034477
22.400050	0.1	12.062133
22.401717	0.1	12.092770
22.403383	0.1	12.124241
22.405050	0.1	12.154103
22.406717	0.1	12.181402
22.408383	0.1	12.207330
22.410050	0.1	12.233794
22.411717	0.1	12.261630
22.413383	0.1	12.290419
22.415050	0.1	12.319685
22.416717	0.1	12.348414
22.418383	0.1	12.375713
22.420050	0.1	12.401641
22.421717	0.1	12.427092
22.423383	0.1	12.453318
22.425050	0.1	12.481035
22.426717	0.1	12.509585
22.428383	0.1	12.536646
22.430050	0.1	12.559832
22.431717	0.1	12.579740
22.433383	0.1	12.599886
22.435050	0.1	12.622774
22.436717	0.1	12.648166
22.438383	0.1	12.674213
22.440050	0.1	12.699366
22.441717	0.1	12.722910
22.443383	0.1	12.744487
22.445050	0.1	12.764455
22.446717	0.1	12.784124
22.448383	0.1	12.804807
22.450050	0.1	12.827159
22.451717	0.1	12.850822
22.453383	0.1	12.875021
22.455050	0.1	12.898923
22.456717	0.1	12.922228
22.458383	0.1	12.945593
22.460050	0.1	12.969673
22.461717	0.1	12.993813
22.463383	0.1	13.017357
22.465050	0.1	13.041259
22.466717	0.1	13.066829
22.468383	0.1	13.094486
22.470050	0.1	13.124824
22.471717	0.1	13.158203
22.473383	0.1	13.193847
22.475050	0.1	13.230503
22.476717	0.1	13.267756
22.478383	0.1	13.306022
22.480050	0.1	13.346017
22.481717	0.1	13.388635
22.483383	0.1	13.434828
22.485050	0.1	13.486148
22.486717	0.1	13.543845
22.488383	0.1	13.607860
22.490050	0.1	13.676227
22.491717	0.1	13.746620
22.493383	0.1	13.818265
22.495050	0.1	13.892711
22.496717	0.1	13.971687
22.498383	0.1	14.055313
22.500050	0.1	14.142812
22.501717	0.1	14.234126
22.503383	0.1	14.330328
22.505050	0.1	14.432372
22.506717	0.1	14.540316
22.508383	0.1	14.653684
22.510050	0.1	14.772833
22.511717	0.1	14.899016
22.513383	0.1	15.033604
22.515050	0.1	15.176714
22.516717	0.1	15.327097
22.518383	0.1	15.482248
22.520050	0.1	15.640260
22.521717	0.1	15.801013
22.523383	0.1	15.967072
22.525050	0.1	16.142488
22.526717	0.1	16.329886
22.528383	0.1	16.529799
22.530050	0.1	16.741396
22.531717	0.1	16.963960
22.533383	0.1	17.197193
22.535050	0.1	17.441274
22.536717	0.1	17.696382
22.538383	0.1	17.962576
22.540050	0.1	18.239618
22.541717	0.1	18.527509
22.543383	0.1	18.826367
22.545050	0.1	19.136251
22.546717	0.1	19.457103
22.548383	0.1	19.788564
22.550050	0.1	20.130397
22.551717	0.1	20.483018
22.553383	0.1	20.846607
22.555050	0.1	21.221281
22.556717	0.1	21.606625
22.558383	0.1	22.001268
22.560050	0.1	22.401871
22.561717	0.1	22.804679
22.563383	0.1	23.207547
22.565050	0.1	23.610414
22.566717	0.1	24.013938
22.568383	0.1	24.417879
22.570050	0.1	24.820687
22.571717	0.1	25.219978
22.573383	0.1	25.613429
22.575050	0.1	25.998773
22.576717	0.1	26.373865
22.578383	0.1	26.736559
22.580050	0.1	27.084710
22.581717	0.1	27.415456
22.583383	0.1	27.726175
22.585050	0.1	28.014840
22.586717	0.1	28.279425
22.588383	0.1	28.517904
22.590050	0.1	28.728308
22.591717	0.1	28.909327
22.593383	0.1	29.060246
22.595050	0.1	29.181065
22.596717	0.1	29.271724
22.598383	0.1	29.330673
22.600050	0.1	29.355528
22.601717	0.1	29.344978
22.603383	0.1	29.299261
22.605050	0.1	29.219152
22.606717	0.1	29.106142
22.608383	0.1	28.961899
22.610050	0.1	28.787615
22.611717	0.1	28.584124
22.613383	0.1	28.351666
22.615050	0.1	28.090657
22.616717	0.1	27.802409
22.618383	0.1	27.489485
22.620050	0.1	27.154268
22.621717	0.1	26.798548
22.623383	0.1	26.423933
22.625050	0.1	26.033045
22.626717	0.1	25.628389
22.628383	0.1	25.211753
22.630050	0.1	24.784090
22.631717	0.1	24.346770
22.633383	0.1	23.901881
22.635050	0.1	23.450972
22.636717	0.1	22.995771
22.638383	0.1	22.538783
22.640050	0.1	22.082688
22.641717	0.1	21.628798
22.643383	0.1	21.177234
22.645050	0.1	20.727516
22.646717	0.1	20.279886
22.648383	0.1	19.836248
22.650050	0.1	19.399883
22.651717	0.1	18.974067
22.653383	0.1	18.561066
22.655050	0.1	18.161894
22.656717	0.1	17.775894
22.658383	0.1	17.402054
22.660050	0.1	17.040313
22.661717	0.1	16.692163
22.663383	0.1	16.358913
22.665050	0.1	16.040743
22.666717	0.1	15.736938
22.668383	0.1	15.447379
22.670050	0.1	15.172363
22.671717	0.1	14.910699
22.673383	0.1	14.660180
22.675050	0.1	14.420331
22.676717	0.1	14.192940
22.678383	0.1	13.980270
22.680050	0.1	13.782979
22.681717	0.1	13.600171
22.683383	0.1	13.430715
22.685050	0.1	13.273598
22.686717	0.1	13.126911
22.688383	0.1	12.989403
22.690050	0.1	12.861610
22.691717	0.1	12.744845
22.693383	0.1	12.638987
22.695050	0.1	12.542249
22.696717	0.1	12.453736
22.698383	0.1	12.374044
22.700050	0.1	12.303949
22.701717	0.1	12.243212
22.703383	0.1	12.190998
22.705050	0.1	12.146712
22.706717	0.1	12.109876
22.708383	0.1	12.079597
22.710050	0.1	12.054504
22.711717	0.1	12.034000
22.713383	0.1	12.017906
22.715050	0.1	12.004853
22.716717	0.1	11.993290
22.718383	0.1	11.982918
22.720050	0.1	11.974872
22.721717	0.1	11.970700
22.723383	0.1	11.971653
22.725050	0.1	11.978508
22.726717	0.1	11.990965
22.728383	0.1	12.007774
22.730050	0.1	12.027741
22.731717	0.1	12.050808
22.733383	0.1	12.077571
22.735050	0.1	12.108505
22.736717	0.1	12.142659
22.738383	0.1	12.177706
22.740050	0.1	12.211502
22.741717	0.1	12.242974
22.743383	0.1	12.272537
22.745050	0.1	12.301148
22.746717	0.1	12.329162
22.748383	0.1	12.356699
22.750050	0.1	12.383760
22.751717	0.1	12.409986
22.753383	0.1	12.435258
22.755050	0.1	12.459815
22.756717	0.1	12.483359
22.758383	0.1	12.505174
22.760050	0.1	12.525142
22.761717	0.1	12.544037
22.763383	0.1	12.562335
22.765050	0.1	12.578846
22.766717	0.1	12.591244
22.768383	0.1	12.598575
22.770050	0.1	12.601972
22.771717	0.1	12.603045
22.773383	0.1	12.602092
22.775050	0.1	12.598336
22.776717	0.1	12.590826
22.778383	0.1	12.578727
22.780050	0.1	12.561858
22.781717	0.1	12.540818
22.783383	0.1	12.517215
22.785050	0.1	12.492002
22.786717	0.1	12.464345
22.788383	0.1	12.433112
22.790050	0.1	12.398721
22.791717	0.1	12.361885
22.793383	0.1	12.322784
22.795050	0.1	12.281717
22.796717	0.1	12.239278
22.798383	0.1	12.195349
22.800050	0.1	12.149037
22.801717	0.1	12.100042
22.803383	0.1	12.048484
22.805050	0.1	11.995078
22.806717	0.1	11.940480
22.808383	0.1	11.885286
22.810050	0.1	11.830450
22.811717	0.1	11.776806
22.813383	0.1	11.724592
22.815050	0.1	11.673392
22.816717	0.1	11.622370
22.818383	0.1	11.570931
22.820050	0.1	11.518539
22.821717	0.1	11.465193
22.823383	0.1	11.411727
22.825050	0.1	11.359931
22.826717	0.1	11.310936
22.828383	0.1	11.264981
22.830050	0.1	11.221529
22.831717	0.1	11.179746
22.833383	0.1	11.138678
22.835050	0.1	11.097670
22.836717	0.1	11.056364
22.838383	0.1	11.015058
22.840050	0.1	10.974169
22.841717	0.1	10.934175
22.843383	0.1	10.896266
22.845050	0.1	10.861457
22.846717	0.1	10.829807
22.848383	0.1	10.800601
22.850050	0.1	10.773361
22.851717	0.1	10.747970
22.853383	0.1	10.724307
22.855050	0.1	10.702432
22.856717	0.1	10.681987
22.858383	0.1	10.662497
22.860050	0.1	10.643304
22.861717	0.1	10.624350
22.863383	0.1	10.606111
22.865050	0.1	10.589719
22.866717	0.1	10.575951
22.868383	0.1	10.564387
22.870050	0.1	10.553957
22.871717	0.1	10.544539
22.873383	0.1	10.536612
22.875050	0.1	10.529280
22.876717	0.1	10.520518
22.878383	0.1	10.509730
22.880050	0.1	10.498644
22.881717	0.1	10.489345
22.883383	0.1	10.482133
22.885050	0.1	10.476351
22.886717	0.1	10.471643
22.888383	0.1	10.467411
22.890050	0.1	10.462821
22.891717	0.1	10.457516
22.893383	0.1	10.452331
22.895050	0.1	10.448218
22.896717	0.1	10.445655
22.898383	0.1	10.445119
22.900050	0.1	10.446370
22.901717	0.1	10.447980
22.903383	0.1	10.448039
22.905050	0.1	10.445834
22.906717	0.1	10.442019
22.908383	0.1	10.438264
22.910050	0.1	10.435820
22.911717	0.1	10.434867
22.913383	0.1	10.435165
22.915050	0.1	10.436237
22.916717	0.1	10.436893
22.918383	0.1	10.436357
22.920050	0.1	10.434867
22.921717	0.1	10.433317
22.923383	0.1	10.432244
22.925050	0.1	10.431231
22.926717	0.1	10.429621
22.928383	0.1	10.427654
22.930050	0.1	10.426045
22.931717	0.1	10.425628
22.933383	0.1	10.426462
22.935050	0.1	10.427595
22.936717	0.1	10.427535
22.938383	0.1	10.426105
22.940050	0.1	10.424495
22.941717	0.1	10.424495
22.943383	0.1	10.427356
22.945050	0.1	10.432542
22.946717	0.1	10.438562
22.948383	0.1	10.444165
22.950050	0.1	10.448218
22.951717	0.1	10.450841
22.953383	0.1	10.453642
22.955050	0.1	10.458410
22.956717	0.1	10.464967
22.958383	0.1	10.471762
22.960050	0.1	10.477305
22.961717	0.1	10.481120
22.963383	0.1	10.484100
22.965050	0.1	10.487676
22.966717	0.1	10.492445
22.968383	0.1	10.498465
22.970050	0.1	10.505498
22.971717	0.1	10.512949
22.973383	0.1	10.520042
22.975050	0.1	10.527254
22.976717	0.1	10.536016
22.978383	0.1	10.546327
22.980050	0.1	10.555506
22.981717	0.1	10.561288
22.983383	0.1	10.563791
22.985050	0.1	10.565401
22.986717	0.1	10.568798
22.988383	0.1	10.575236
22.990050	0.1	10.583819
22.991717	0.1	10.592461
22.993383	0.1	10.599554
22.995050	0.1	10.604799
22.996717	0.1	10.608674
22.998383	0.1	10.612071
23.000050	0.1	10.616303
23.001717	0.1	10.622740
23.003383	0.1	10.631800
23.005050	0.1	10.642589
23.006717	0.1	10.653973
23.008383	0.1	10.665537
23.010050	0.1	10.677279
23.011717	0.1	10.689557
23.013383	0.1	10.702730
23.015050	0.1	10.717095
23.016717	0.1	10.732353
23.018383	0.1	10.747970
23.020050	0.1	10.764242
23.021717	0.1	10.782064
23.023383	0.1	10.801852
23.025050	0.1	10.822476
23.026717	0.1	10.842145
23.028383	0.1	10.859848
23.030050	0.1	10.876537
23.031717	0.1	10.893822
23.033383	0.1	10.912181
23.035050	0.1	10.930539
23.036717	0.1	10.948480
23.038383	0.1	10.967255
23.040050	0.1	10.988653
23.041717	0.1	11.013330
23.043383	0.1	11.040092
23.045050	0.1	11.066616
23.046717	0.1	11.091114
23.048383	0.1	11.112810
23.050050	0.1	11.132599
23.051717	0.1	11.152089
23.053383	0.1	11.172772
23.055050	0.1	11.195303
23.056717	0.1	11.218847
23.058383	0.1	11.242271
23.060050	0.1	11.265338
23.061717	0.1	11.288048
23.063383	0.1	11.310340
23.065050	0.1	11.331380
23.066717	0.1	11.349917
23.068383	0.1	11.364938
23.070050	0.1	11.376560
23.071717	0.1	11.385442
23.073383	0.1	11.391819
23.075050	0.1	11.396170
23.076717	0.1	11.400164
23.078383	0.1	11.405171
23.080050	0.1	11.411072
23.081717	0.1	11.417330
23.083383	0.1	11.423350
23.085050	0.1	11.428059
23.086717	0.1	11.430503
23.088383	0.1	11.430503
23.090050	0.1	11.428834
23.091717	0.1	11.425913
23.093383	0.1	11.421800
23.095050	0.1	11.416496
23.096717	0.1	11.410952
23.098383	0.1	11.406303
23.100050	0.1	11.402071
23.101717	0.1	11.396230
23.103383	0.1	11.386812
23.105050	0.1	11.372925
23.106717	0.1	11.355997
23.108383	0.1	11.338115
23.110050	0.1	11.320711
23.111717	0.1	11.304081
23.113383	0.1	11.288405
23.115050	0.1	11.273623
23.116717	0.1	11.259020
23.118383	0.1	11.243284
23.120050	0.1	11.226059
23.121717	0.1	11.208118
23.123383	0.1	11.189998
23.125050	0.1	11.172176
23.126717	0.1	11.154652
23.128383	0.1	11.137307
23.130050	0.1	11.120141
23.131717	0.1	11.103690
23.133383	0.1	11.088312
23.135050	0.1	11.073769
23.136717	0.1	11.059523
23.138383	0.1	11.044563
23.140050	0.1	11.027635
23.141717	0.1	11.009277
23.143383	0.1	10.991991
23.145050	0.1	10.977507
23.146717	0.1	10.965348
23.148383	0.1	10.954560
23.150050	0.1	10.944308
23.151717	0.1	10.933877
23.153383	0.1	10.922492
23.155050	0.1	10.909558
23.156717	0.1	10.894538
23.158383	0.1	10.876954
23.160050	0.1	10.857285
23.161717	0.1	10.837675
23.163383	0.1	10.819972
23.165050	0.1	10.804058
23.166717	0.1	10.789276
23.168383	0.1	10.775150
23.170050	0.1	10.761619
23.171717	0.1	10.748923
23.173383	0.1	10.737122
23.175050	0.1	10.725260
23.176717	0.1	10.711671
23.178383	0.1	10.695339
23.180050	0.1	10.677517
23.181717	0.1	10.660530
23.183383	0.1	10.645927
23.185050	0.1	10.632754
23.186717	0.1	10.619641
23.188383	0.1	10.606468
23.190050	0.1	10.594011
23.191717	0.1	10.582150
23.193383	0.1	10.569573
23.195050	0.1	10.555089
23.196717	0.1	10.539413
23.198383	0.1	10.524035
23.200050	0.1	10.509551
23.201717	0.1	10.495246
23.203383	0.1	10.480881
23.205050	0.1	10.467530
23.206717	0.1	10.455609
23.208383	0.1	10.444701
23.210050	0.1	10.434628
23.211717	0.1	10.425509
23.213383	0.1	10.417581
23.215050	0.1	10.409773
23.216717	0.1	10.400177
23.218383	0.1	10.387839
23.220050	0.1	10.373712
23.221717	0.1	10.360003
23.223383	0.1	10.348380
23.225050	0.1	10.338665
23.226717	0.1	10.329724
23.228383	0.1	10.321201
23.230050	0.1	10.313571
23.231717	0.1	10.307015
23.233383	0.1	10.301173
23.235050	0.1	10.295451
23.236717	0.1	10.289670
23.238383	0.1	10.284067
23.240050	0.1	10.279358
23.241717	0.1	10.275603
23.243383	0.1	10.271609
23.245050	0.1	10.266126
23.246717	0.1	10.259331
23.248383	0.1	10.252476
23.250050	0.1	10.246874
23.251717	0.1	10.243297
23.253383	0.1	10.241211
23.255050	0.1	10.239721
23.256717	0.1	10.238588
23.258383	0.1	10.237158
23.260050	0.1	10.233820
23.261717	0.1	10.228038
23.263383	0.1	10.221005
23.265050	0.1	10.214449
23.266717	0.1	10.209442
23.268383	0.1	10.206342
23.270050	0.1	10.205031
23.271717	0.1	10.205031
23.273383	0.1	10.205508
23.275050	0.1	10.206283
23.276717	0.1	10.207296
23.278383	0.1	10.207773
23.280050	0.1	10.206462
23.281717	0.1	10.203422
23.283383	0.1	10.199547
23.285050	0.1	10.195614
23.286717	0.1	10.192097
23.288383	0.1	10.189176
23.290050	0.1	10.186136
23.291717	0.1	10.182322
23.293383	0.1	10.177971
23.295050	0.1	10.174811
23.296717	0.1	10.174215
23.298383	0.1	10.176182
23.300050	0.1	10.178865
23.301717	0.1	10.180176
23.303383	0.1	10.179103
23.305050	0.1	10.176659
23.306717	0.1	10.174037
23.308383	0.1	10.171831
23.310050	0.1	10.169387
23.311717	0.1	10.165871
23.313383	0.1	10.160685
23.315050	0.1	10.154248
23.316717	0.1	10.147572
23.318383	0.1	10.141433
23.320050	0.1	10.136307
23.321717	0.1	10.132850
23.323383	0.1	10.130764
23.325050	0.1	10.128737
23.326717	0.1	10.125459
23.328383	0.1	10.121406
23.330050	0.1	10.118008
23.331717	0.1	10.115803
23.333383	0.1	10.113240
23.335050	0.1	10.108770
23.336717	0.1	10.102451
23.338383	0.1	10.095716
23.340050	0.1	10.090590
23.341717	0.1	10.088504
23.343383	0.1	10.089398
23.345050	0.1	10.091484
23.346717	0.1	10.092617
23.348383	0.1	10.091484
23.350050	0.1	10.088146
23.351717	0.1	10.083318
23.353383	0.1	10.078788
23.355050	0.1	10.076523
23.356717	0.1	10.076821
23.358383	0.1	10.077954
23.360050	0.1	10.077894
23.361717	0.1	10.076345
23.363383	0.1	10.074258
23.365050	0.1	10.073245
23.366717	0.1	10.074080
23.368383	0.1	10.076047
23.370050	0.1	10.078371
23.371717	0.1	10.080755
23.373383	0.1	10.083199
23.375050	0.1	10.085166
23.376717	0.1	10.085941
23.378383	0.1	10.085464
23.380050	0.1	10.084034
23.381717	0.1	10.082484
23.383383	0.1	10.081530
23.385050	0.1	10.080934
23.386717	0.1	10.079384
23.388383	0.1	10.075927
23.390050	0.1	10.071159
23.391717	0.1	10.066748
23.393383	0.1	10.064424
23.395050	0.1	10.064781
23.396717	0.1	10.066867
23.398383	0.1	10.069252
23.400050	0.1	10.070980
23.401717	0.1	10.072470
23.403383	0.1	10.074854
23.405050	0.1	10.079265
23.406717	0.1	10.085464
23.408383	0.1	10.091961
23.410050	0.1	10.096193
23.411717	0.1	10.096610
23.413383	0.1	10.094107
23.415050	0.1	10.090531
23.416717	0.1	10.087491
23.418383	0.1	10.086537
23.420050	0.1	10.087848
23.421717	0.1	10.090054
23.423383	0.1	10.091901
23.425050	0.1	10.092855
23.426717	0.1	10.092736
23.428383	0.1	10.092140
23.430050	0.1	10.092140
23.431717	0.1	10.093570
23.433383	0.1	10.095358
23.435050	0.1	10.096253
23.436717	0.1	10.096074
23.438383	0.1	10.095001
23.440050	0.1	10.092974
23.441717	0.1	10.090411
23.443383	0.1	10.088087
23.445050	0.1	10.086239
23.446717	0.1	10.084630
23.448383	0.1	10.083557
23.450050	0.1	10.083080
23.451717	0.1	10.082543
23.453383	0.1	10.081888
23.455050	0.1	10.081828
23.456717	0.1	10.082603
23.458383	0.1	10.083736
23.460050	0.1	10.084570
23.461717	0.1	10.084034
23.463383	0.1	10.081947
23.465050	0.1	10.079265
23.466717	0.1	10.076821
23.468383	0.1	10.074735
23.470050	0.1	10.073007
23.471717	0.1	10.071338
23.473383	0.1	10.069013
23.475050	0.1	10.065735
23.476717	0.1	10.062338
23.478383	0.1	10.060073
23.480050	0.1	10.059417
23.481717	0.1	10.059596
23.483383	0.1	10.059357
23.485050	0.1	10.058702
23.486717	0.1	10.058463
23.488383	0.1	10.058821
23.490050	0.1	10.059059
23.491717	0.1	10.058225
23.493383	0.1	10.056675
23.495050	0.1	10.054947
23.496717	0.1	10.053278
23.498383	0.1	10.051489
23.500050	0.1	10.048569
23.501717	0.1	10.043622
23.503383	0.1	10.037363
23.505050	0.1	10.031701
23.506717	0.1	10.028065
23.508383	0.1	10.026157
23.510050	0.1	10.024369
23.511717	0.1	10.021747
23.513383	0.1	10.018349
23.515050	0.1	10.015071
23.516717	0.1	10.011972
23.518383	0.1	10.008813
23.520050	0.1	10.004879
23.521717	0.1	10.000170
23.523383	0.1	9.996236
23.525050	0.1	9.994925
23.526717	0.1	9.996415
23.528383	0.1	9.999216
23.530050	0.1	10.002137
23.531717	0.1	10.005236
23.533383	0.1	10.008693
23.535050	0.1	10.012448
23.536717	0.1	10.015846
23.538383	0.1	10.017992
23.540050	0.1	10.018409
23.541717	0.1	10.017992
23.543383	0.1	10.017992
23.545050	0.1	10.018588
23.546717	0.1	10.018886
23.548383	0.1	10.018886
23.550050	0.1	10.019661
23.551717	0.1	10.022045
23.553383	0.1	10.026217
23.555050	0.1	10.032297
23.556717	0.1	10.041118
23.558383	0.1	10.052086
23.560050	0.1	10.062993
23.561717	0.1	10.072113
23.563383	0.1	10.079921
23.565050	0.1	10.087848
23.566717	0.1	10.096431
23.568383	0.1	10.105312
23.570050	0.1	10.113836
23.571717	0.1	10.121525
23.573383	0.1	10.129095
23.575050	0.1	10.138333
23.576717	0.1	10.151089
23.578383	0.1	10.167957
23.580050	0.1	10.187984
23.581717	0.1	10.209203
23.583383	0.1	10.230005
23.585050	0.1	10.250748
23.586717	0.1	10.272504
23.588383	0.1	10.295928
23.590050	0.1	10.320664
23.591717	0.1	10.345877
23.593383	0.1	10.371388
23.595050	0.1	10.397494
23.596717	0.1	10.424793
23.598383	0.1	10.453523
23.600050	0.1	10.484517
23.601717	0.1	10.518492
23.603383	0.1	10.555268
23.605050	0.1	10.593057
23.606717	0.1	10.630191
23.608383	0.1	10.666848
23.610050	0.1	10.705293
23.611717	0.1	10.747731
23.613383	0.1	10.795117
23.615050	0.1	10.847212
23.616717	0.1	10.902882
23.618383	0.1	10.960639
23.620050	0.1	11.019648
23.621717	0.1	11.079372
23.623383	0.1	11.139811
23.625050	0.1	11.201323
23.626717	0.1	11.264504
23.628383	0.1	11.329950
23.630050	0.1	11.398078
23.631717	0.1	11.469484
23.633383	0.1	11.544407
23.635050	0.1	11.622370
23.636717	0.1	11.703253
23.638383	0.1	11.787117
23.640050	0.1	11.874319
23.641717	0.1	11.964978
23.643383	0.1	12.059272
23.645050	0.1	12.156845
23.646717	0.1	12.257934
23.648383	0.1	12.363017
23.650050	0.1	12.471736
23.651717	0.1	12.583555
23.653383	0.1	12.697817
23.655050	0.1	12.814105
23.656717	0.1	12.932719
23.658383	0.1	13.054670
23.660050	0.1	13.181330
23.661717	0.1	13.314069
23.663383	0.1	13.453961
23.665050	0.1	13.601542
23.666717	0.1	13.755859
23.668383	0.1	13.915361
23.670050	0.1	14.078797
23.671717	0.1	14.245511
23.673383	0.1	14.415801
23.675050	0.1	14.590562
23.676717	0.1	14.770688
23.678383	0.1	14.956535
23.680050	0.1	15.147627
23.681717	0.1	15.343131
23.683383	0.1	15.543700
23.685050	0.1	15.751720
23.686717	0.1	15.969933
23.688383	0.1	16.199947
23.690050	0.1	16.442359
23.691717	0.1	16.697050
23.693383	0.1	16.962648
23.695050	0.1	17.236651
23.696717	0.1	17.517508
23.698383	0.1	17.805160
23.700050	0.1	18.100799
23.701717	0.1	18.406094
23.703383	0.1	18.722595
23.705050	0.1	19.050718
23.706717	0.1	19.389988
23.708383	0.1	19.739748
23.710050	0.1	20.099641
23.711717	0.1	20.468534
23.713383	0.1	20.844699
23.715050	0.1	21.226705
23.716717	0.1	21.614732
23.718383	0.1	22.009255
23.720050	0.1	22.408844
23.721717	0.1	22.810818
23.723383	0.1	23.212851
23.725050	0.1	23.614706
23.726717	0.1	24.016441
23.728383	0.1	24.416627
23.730050	0.1	24.811508
23.731717	0.1	25.196911
23.733383	0.1	25.570215
23.735050	0.1	25.930227
23.736717	0.1	26.276292
23.738383	0.1	26.607157
23.740050	0.1	26.920320
23.741717	0.1	27.212502
23.743383	0.1	27.480902
23.745050	0.1	27.724148
23.746717	0.1	27.940931
23.748383	0.1	28.130593
23.750050	0.1	28.292896
23.751717	0.1	28.427126
23.753383	0.1	28.530301
23.755050	0.1	28.599383
23.756717	0.1	28.633298
23.758383	0.1	28.633715
23.760050	0.1	28.602781
23.761717	0.1	28.541507
23.763383	0.1	28.449418
23.765050	0.1	28.325202
23.766717	0.1	28.167845
23.768383	0.1	27.978124
23.770050	0.1	27.758183
23.771717	0.1	27.510883
23.773383	0.1	27.238728
23.775050	0.1	26.943387
23.776717	0.1	26.626112
23.778383	0.1	26.288630
23.780050	0.1	25.932552
23.781717	0.1	25.558294
23.783383	0.1	25.165679
23.785050	0.1	24.755777
23.786717	0.1	24.331273
23.788383	0.1	23.895384
23.790050	0.1	23.450912
23.791717	0.1	23.000301
23.793383	0.1	22.545339
23.795050	0.1	22.087456
23.796717	0.1	21.628560
23.798383	0.1	21.170796
23.800050	0.1	20.715953
23.801717	0.1	20.265342
23.803383	0.1	19.819440
23.805050	0.1	19.378127
23.806717	0.1	18.942596
23.808383	0.1	18.515528
23.810050	0.1	18.099309
23.811717	0.1	17.695011
23.813383	0.1	17.302812
23.815050	0.1	16.922177
23.816717	0.1	16.552807
23.818383	0.1	16.195000
23.820050	0.1	15.849353
23.821717	0.1	15.516103
23.823383	0.1	15.195371
23.825050	0.1	14.887632
23.826717	0.1	14.593781
23.828383	0.1	14.313937
23.830050	0.1	14.047624
23.831717	0.1	13.794423
23.833383	0.1	13.553322
23.835050	0.1	13.323546
23.836717	0.1	13.105334
23.838383	0.1	12.899221
23.840050	0.1	12.704790
23.841717	0.1	12.521029
23.843383	0.1	12.347103
23.845050	0.1	12.182415
23.846717	0.1	12.026489
23.848383	0.1	11.879504
23.850050	0.1	11.742414
23.851717	0.1	11.616231
23.853383	0.1	11.501194
23.855050	0.1	11.396290
23.856717	0.1	11.299313
23.858383	0.1	11.208118
23.860050	0.1	11.121333
23.861717	0.1	11.038721
23.863383	0.1	10.960580
23.865050	0.1	10.887206
23.866717	0.1	10.817946
23.868383	0.1	10.752798
23.870050	0.1	10.692835
23.871717	0.1	10.638774
23.873383	0.1	10.590256
23.875050	0.1	10.546268
23.876717	0.1	10.506154
23.878383	0.1	10.469378
23.880050	0.1	10.434926
23.881717	0.1	10.401905
23.883383	0.1	10.369719
23.885050	0.1	10.337771
23.886717	0.1	10.306419
23.888383	0.1	10.276616
23.890050	0.1	10.248662
23.891717	0.1	10.222912
23.893383	0.1	10.200322
23.895050	0.1	10.181666
23.896717	0.1	10.166646
23.898383	0.1	10.154307
23.900050	0.1	10.142923
23.901717	0.1	10.130227
23.903383	0.1	10.115505
23.905050	0.1	10.099948
23.906717	0.1	10.084689
23.908383	0.1	10.070503
23.910050	0.1	10.058046
23.911717	0.1	10.047496
23.913383	0.1	10.038376
23.915050	0.1	10.030151
23.916717	0.1	10.022402
23.918383	0.1	10.014296
23.920050	0.1	10.005415
23.921717	0.1	9.996296
23.923383	0.1	9.988130
23.925050	0.1	9.981812
23.926717	0.1	9.977222
23.928383	0.1	9.973407
23.930050	0.1	9.969593
23.931717	0.1	9.965122
23.933383	0.1	9.959996
23.935050	0.1	9.954930
23.936717	0.1	9.950758
23.938383	0.1	9.947777
23.940050	0.1	9.945751
23.941717	0.1	9.943724
23.943383	0.1	9.940267
23.945050	0.1	9.934784
23.946717	0.1	9.927989
23.948383	0.1	9.921134
23.950050	0.1	9.914518
23.951717	0.1	9.908021
23.953383	0.1	9.902359
23.955050	0.1	9.899021
23.956717	0.1	9.898544
23.958383	0.1	9.899438
23.960050	0.1	9.899319
23.961717	0.1	9.896458
23.963383	0.1	9.890020
23.965050	0.1	9.881139
23.966717	0.1	9.871781
23.968383	0.1	9.863496
23.970050	0.1	9.856940
23.971717	0.1	9.852350
23.973383	0.1	9.849549
23.975050	0.1	9.847701
23.976717	0.1	9.845615
23.978383	0.1	9.842575
23.980050	0.1	9.838641
23.981717	0.1	9.834946
23.983383	0.1	9.833038
23.985050	0.1	9.833158
23.986717	0.1	9.833813
23.988383	0.1	9.833277
23.990050	0.1	9.831191
23.991717	0.1	9.827972
23.993383	0.1	9.824813
23.995050	0.1	9.822608
23.996717	0.1	9.820998
23.998383	0.1	9.818853
24.000050	0.1	9.815813
24.001717	0.1	9.812654
24.003383	0.1	9.810091
24.005050	0.1	9.808839
24.006717	0.1	9.809018
24.008383	0.1	9.809912
24.010050	0.1	9.810329
24.011717	0.1	9.809733
24.013383	0.1	9.807945
24.015050	0.1	9.804845
24.016717	0.1	9.800494
24.018383	0.1	9.795011
24.020050	0.1	9.789169
24.021717	0.1	9.784163
24.023383	0.1	9.780884
24.025050	0.1	9.779394
24.026717	0.1	9.779513
24.028383	0.1	9.781063
24.030050	0.1	9.783269
24.031717	0.1	9.784759
24.033383	0.1	9.784341
24.035050	0.1	9.781778
24.036717	0.1	9.777845
24.038383	0.1	9.774328
24.040050	0.1	9.772778
24.041717	0.1	9.773315
24.043383	0.1	9.775043
24.045050	0.1	9.776950
24.046717	0.1	9.778023
24.048383	0.1	9.777785
24.050050	0.1	9.776593
24.051717	0.1	9.775818
24.053383	0.1	9.776354
24.055050	0.1	9.777427
24.056717	0.1	9.778083
24.058383	0.1	9.778798
24.060050	0.1	9.781182
24.061717	0.1	9.785414
24.063383	0.1	9.790123
24.065050	0.1	9.793938
24.066717	0.1	9.797276
24.068383	0.1	9.800792
24.070050	0.1	9.803892
24.071717	0.1	9.805799
24.073383	0.1	9.806753
24.075050	0.1	9.807408
24.076717	0.1	9.808720
24.078383	0.1	9.811462
24.080050	0.1	9.815753
24.081717	0.1	9.820581
24.083383	0.1	9.824873
24.085050	0.1	9.828270
24.086717	0.1	9.830893
24.088383	0.1	9.832621
24.090050	0.1	9.833456
24.091717	0.1	9.834111
24.093383	0.1	9.835423
24.095050	0.1	9.837926
24.096717	0.1	9.841741
24.098383	0.1	9.846449
24.100050	0.1	9.851456
24.101717	0.1	9.856582
24.103383	0.1	9.861827
24.105050	0.1	9.866894
24.106717	0.1	9.871543
24.108383	0.1	9.876013
24.110050	0.1	9.880782
24.111717	0.1	9.886027
24.113383	0.1	9.892047
24.115050	0.1	9.898961
24.116717	0.1	9.905398
24.118383	0.1	9.909630
24.120050	0.1	9.911240
24.121717	0.1	9.911657
24.123383	0.1	9.912611
24.125050	0.1	9.915472
24.126717	0.1	9.920180
24.128383	0.1	9.925604
24.130050	0.1	9.930254
24.131717	0.1	9.933472
24.133383	0.1	9.935797
24.135050	0.1	9.937406
24.136717	0.1	9.938062
24.138383	0.1	9.938121
24.140050	0.1	9.938658
24.141717	0.1	9.940208
24.143383	0.1	9.942413
24.145050	0.1	9.945214
24.146717	0.1	9.948791
24.148383	0.1	9.952486
24.150050	0.1	9.955466
24.151717	0.1	9.957553
24.153383	0.1	9.959341
24.155050	0.1	9.961248
24.156717	0.1	9.962679
24.158383	0.1	9.962798
24.160050	0.1	9.961963
24.161717	0.1	9.961248
24.163383	0.1	9.960771
24.165050	0.1	9.960056
24.166717	0.1	9.958864
24.168383	0.1	9.957791
24.170050	0.1	9.957791
24.171717	0.1	9.959937
24.173383	0.1	9.964288
24.175050	0.1	9.968997
24.176717	0.1	9.971798
24.178383	0.1	9.971858
24.180050	0.1	9.970546
24.181717	0.1	9.969712
24.183383	0.1	9.970070
24.185050	0.1	9.971023
24.186717	0.1	9.971738
24.188383	0.1	9.971858
24.190050	0.1	9.971798
24.191717	0.1	9.972454
24.193383	0.1	9.974957
24.195050	0.1	9.979249
24.196717	0.1	9.983302
24.198383	0.1	9.984732
24.200050	0.1	9.983540
24.201717	0.1	9.981812
24.203383	0.1	9.980560
24.205050	0.1	9.979368
24.206717	0.1	9.977937
24.208383	0.1	9.977341
24.210050	0.1	9.978831
24.211717	0.1	9.982467
24.213383	0.1	9.987236
24.215050	0.1	9.992183
24.216717	0.1	9.997190
24.218383	0.1	10.002018
24.220050	0.1	10.006071
24.221717	0.1	10.008872
24.223383	0.1	10.010541
24.225050	0.1	10.011554
24.226717	0.1	10.011852
24.228383	0.1	10.011376
24.230050	0.1	10.010839
24.231717	0.1	10.011316
24.233383	0.1	10.013164
24.235050	0.1	10.015965
24.236717	0.1	10.018767
24.238383	0.1	10.020793
24.240050	0.1	10.021449
24.241717	0.1	10.020614
24.243383	0.1	10.017932
24.245050	0.1	10.013283
24.246717	0.1	10.007561
24.248383	0.1	10.002375
24.250050	0.1	9.999455
24.251717	0.1	9.999276
24.253383	0.1	10.001302
24.255050	0.1	10.004342
24.256717	0.1	10.006548
24.258383	0.1	10.005773
24.260050	0.1	10.001004
24.261717	0.1	9.993375
24.263383	0.1	9.985150
24.265050	0.1	9.977639
24.266717	0.1	9.971023
24.268383	0.1	9.965122
24.270050	0.1	9.959758
24.271717	0.1	9.954394
24.273383	0.1	9.949148
24.275050	0.1	9.944916
24.276717	0.1	9.942055
24.278383	0.1	9.939016
24.280050	0.1	9.933890
24.281717	0.1	9.926141
24.283383	0.1	9.916247
24.285050	0.1	9.905041
24.286717	0.1	9.893895
24.288383	0.1	9.883822
24.290050	0.1	9.874523
24.291717	0.1	9.865046
24.293383	0.1	9.855152
24.295050	0.1	9.845138
24.296717	0.1	9.835363
24.298383	0.1	9.826124
24.300050	0.1	9.817899
24.301717	0.1	9.810508
24.303383	0.1	9.803415
24.305050	0.1	9.796858
24.306717	0.1	9.791494
24.308383	0.1	9.787441
24.310050	0.1	9.783745
24.311717	0.1	9.779156
24.313383	0.1	9.773017
24.315050	0.1	9.765804
24.316717	0.1	9.758473
24.318383	0.1	9.751857
24.320050	0.1	9.745837
24.321717	0.1	9.740174
24.323383	0.1	9.734631
24.325050	0.1	9.728790
24.326717	0.1	9.722174
24.328383	0.1	9.714723
24.330050	0.1	9.707809
24.331717	0.1	9.703041
24.333383	0.1	9.701014
24.335050	0.1	9.701133
24.336717	0.1	9.702385
24.338383	0.1	9.703160
24.340050	0.1	9.702445
24.341717	0.1	9.700418
24.343383	0.1	9.698332
24.345050	0.1	9.697140
24.346717	0.1	9.696425
24.348383	0.1	9.694398
24.350050	0.1	9.689749
24.351717	0.1	9.682835
24.353383	0.1	9.675742
24.355050	0.1	9.670020
24.356717	0.1	9.665371
24.358383	0.1	9.661198
24.360050	0.1	9.657622
24.361717	0.1	9.655595
24.363383	0.1	9.655417
24.365050	0.1	9.656072
24.366717	0.1	9.656728
24.368383	0.1	9.657801
24.370050	0.1	9.659529
24.371717	0.1	9.661735
24.373383	0.1	9.664000
24.375050	0.1	9.666086
24.376717	0.1	9.667695
24.378383	0.1	9.668470
24.380050	0.1	9.668232
24.381717	0.1	9.667159
24.383383	0.1	9.666205
24.385050	0.1	9.666026
24.386717	0.1	9.666801
24.388383	0.1	9.668410
24.390050	0.1	9.670914
24.391717	0.1	9.674073
24.393383	0.1	9.677530
24.395050	0.1	9.680808
24.396717	0.1	9.683073
24.398383	0.1	9.683610
24.400050	0.1	9.682239
24.401717	0.1	9.679914
24.403383	0.1	9.678186
24.405050	0.1	9.677590
24.406717	0.1	9.677053
24.408383	0.1	9.675682
24.410050	0.1	9.674490
24.411717	0.1	9.674669
24.413383	0.1	9.676219
24.415050	0.1	9.678841
24.416717	0.1	9.682775
24.418383	0.1	9.688259
24.420050	0.1	9.694338
24.421717	0.1	9.698988
24.423383	0.1	9.700955
24.425050	0.1	9.701074
24.426717	0.1	9.701014
24.428383	0.1	9.701551
24.430050	0.1	9.701849
24.431717	0.1	9.700895
24.433383	0.1	9.698809
24.435050	0.1	9.696663
24.436717	0.1	9.695829
24.438383	0.1	9.697199
24.440050	0.1	9.700776
24.441717	0.1	9.705604
24.443383	0.1	9.710551
24.445050	0.1	9.715021
24.446717	0.1	9.719432
24.448383	0.1	9.723724
24.450050	0.1	9.727240
24.451717	0.1	9.729326
24.453383	0.1	9.730161
24.455050	0.1	9.730518
24.456717	0.1	9.730638
24.458383	0.1	9.730220
24.460050	0.1	9.729207
24.461717	0.1	9.727955
24.463383	0.1	9.726942
24.465050	0.1	9.726704
24.466717	0.1	9.727061
24.468383	0.1	9.728313
24.470050	0.1	9.731353
24.471717	0.1	9.736240
24.473383	0.1	9.741307
24.475050	0.1	9.744585
24.476717	0.1	9.745837
24.478383	0.1	9.746075
24.480050	0.1	9.746314
24.481717	0.1	9.747208
24.483383	0.1	9.748638
24.485050	0.1	9.750128
24.486717	0.1	9.751559
24.488383	0.1	9.752930
24.490050	0.1	9.754241
24.491717	0.1	9.756148
24.493383	0.1	9.759784
24.495050	0.1	9.764791
24.496717	0.1	9.768844
24.498383	0.1	9.770275
24.500050	0.1	9.769977
24.501717	0.1	9.769619
24.503383	0.1	9.769858
24.505050	0.1	9.770275
24.506717	0.1	9.770811
24.508383	0.1	9.772063
24.510050	0.1	9.774328
24.511717	0.1	9.776772
24.513383	0.1	9.779037
24.515050	0.1	9.780884
24.516717	0.1	9.781719
24.518383	0.1	9.781004
24.520050	0.1	9.779573
24.521717	0.1	9.778798
24.523383	0.1	9.779573
24.525050	0.1	9.781600
24.526717	0.1	9.783507
24.528383	0.1	9.784163
24.530050	0.1	9.783745
24.531717	0.1	9.782911
24.533383	0.1	9.781480
24.535050	0.1	9.779037
24.536717	0.1	9.776712
24.538383	0.1	9.775997
24.540050	0.1	9.776950
24.541717	0.1	9.778441
24.543383	0.1	9.779454
24.545050	0.1	9.779513
24.546717	0.1	9.779633
24.548383	0.1	9.781361
24.550050	0.1	9.785236
24.551717	0.1	9.790242
24.553383	0.1	9.794534
24.555050	0.1	9.796799
24.556717	0.1	9.796918
24.558383	0.1	9.795786
24.560050	0.1	9.794534
24.561717	0.1	9.793819
24.563383	0.1	9.793401
24.565050	0.1	9.793044
24.566717	0.1	9.792984
24.568383	0.1	9.793223
24.570050	0.1	9.794057
24.571717	0.1	9.796560
24.573383	0.1	9.801865
24.575050	0.1	9.808660
24.576717	0.1	9.814263
24.578383	0.1	9.817482
24.580050	0.1	9.819091
24.581717	0.1	9.820700
24.583383	0.1	9.823263
24.585050	0.1	9.827138
24.586717	0.1	9.831370
24.588383	0.1	9.834767
24.590050	0.1	9.836972
24.591717	0.1	9.838641
24.593383	0.1	9.840906
24.595050	0.1	9.843946
24.596717	0.1	9.847224
24.598383	0.1	9.850026
24.600050	0.1	9.851933
24.601717	0.1	9.853066
24.603383	0.1	9.853960
24.605050	0.1	9.855033
24.606717	0.1	9.856701
24.608383	0.1	9.858966
24.610050	0.1	9.861649
24.611717	0.1	9.864152
24.613383	0.1	9.865761
24.615050	0.1	9.866953
24.616717	0.1	9.868920
24.618383	0.1	9.872556
24.620050	0.1	9.877444
24.621717	0.1	9.881616
24.623383	0.1	9.883047
24.625050	0.1	9.880901
24.626717	0.1	9.876192
24.628383	0.1	9.871185
24.630050	0.1	9.867967
24.631717	0.1	9.867311
24.633383	0.1	9.869218
24.635050	0.1	9.873212
24.636717	0.1	9.878278
24.638383	0.1	9.882391
24.640050	0.1	9.883822
24.641717	0.1	9.882331
24.643383	0.1	9.879768
24.645050	0.1	9.878457
24.646717	0.1	9.879351
24.648383	0.1	9.881557
24.650050	0.1	9.883226
24.651717	0.1	9.883404
24.653383	0.1	9.882510
24.655050	0.1	9.881020
24.656717	0.1	9.878755
24.658383	0.1	9.875060
24.660050	0.1	9.870470
24.661717	0.1	9.866357
24.663383	0.1	9.863914
24.665050	0.1	9.863377
24.666717	0.1	9.863794
24.668383	0.1	9.863854
24.670050	0.1	9.862662
24.671717	0.1	9.860814
24.673383	0.1	9.859563
24.675050	0.1	9.859622
24.676717	0.1	9.860516
24.678383	0.1	9.860576
24.680050	0.1	9.858847
24.681717	0.1	9.855688
24.683383	0.1	9.852350
24.685050	0.1	9.849489
24.686717	0.1	9.847046
24.688383	0.1	9.844661
24.690050	0.1	9.842694
24.691717	0.1	9.841860
24.693383	0.1	9.842694
24.695050	0.1	9.845079
24.696717	0.1	9.848118
24.698383	0.1	9.851516
24.700050	0.1	9.855390
24.701717	0.1	9.858609
24.703383	0.1	9.859264
24.705050	0.1	9.856463
24.706717	0.1	9.851397
24.708383	0.1	9.846271
24.710050	0.1	9.842933
24.711717	0.1	9.841741
24.713383	0.1	9.841562
24.715050	0.1	9.841502
24.716717	0.1	9.841383
24.718383	0.1	9.841800
24.720050	0.1	9.843886
24.721717	0.1	9.847761
24.723383	0.1	9.851575
24.725050	0.1	9.853066
24.726717	0.1	9.851814
24.728383	0.1	9.849907
24.730050	0.1	9.849132
24.731717	0.1	9.849668
24.733383	0.1	9.850860
24.735050	0.1	9.852827
24.736717	0.1	9.855807
24.738383	0.1	9.858847
24.740050	0.1	9.860039
24.741717	0.1	9.858788
24.743383	0.1	9.856046
24.745050	0.1	9.853364
24.746717	0.1	9.851754
24.748383	0.1	9.851516
24.750050	0.1	9.852887
24.751717	0.1	9.855390
24.753383	0.1	9.858132
24.755050	0.1	9.860755
24.756717	0.1	9.863735
24.758383	0.1	9.866953
24.760050	0.1	9.869874
24.761717	0.1	9.872139
24.763383	0.1	9.873570
24.765050	0.1	9.873808
24.766717	0.1	9.872735
24.768383	0.1	9.870887
24.770050	0.1	9.868920
24.771717	0.1	9.867788
24.773383	0.1	9.868384
24.775050	0.1	9.870947
24.776717	0.1	9.874523
24.778383	0.1	9.877146
24.780050	0.1	9.877444
24.781717	0.1	9.875656
24.783383	0.1	9.873689
24.785050	0.1	9.872735
24.786717	0.1	9.872795
24.788383	0.1	9.873450
24.790050	0.1	9.874583
24.791717	0.1	9.876073
24.793383	0.1	9.877802
24.795050	0.1	9.879053
24.796717	0.1	9.879232
24.798383	0.1	9.878278
24.800050	0.1	9.877682
24.801717	0.1	9.879172
24.803383	0.1	9.882808
24.805050	0.1	9.886742
24.806717	0.1	9.888948
24.808383	0.1	9.889067
24.810050	0.1	9.888828
24.811717	0.1	9.890795
24.813383	0.1	9.896041
24.815050	0.1	9.903312
24.816717	0.1	9.910524
24.818383	0.1	9.916843
24.820050	0.1	9.922743
24.821717	0.1	9.928406
24.823383	0.1	9.933770
24.825050	0.1	9.938717
24.826717	0.1	9.942651
24.828383	0.1	9.944738
24.830050	0.1	9.945274
24.831717	0.1	9.945155
24.833383	0.1	9.944797
24.835050	0.1	9.944380
24.836717	0.1	9.943903
24.838383	0.1	9.944320
24.840050	0.1	9.946824
24.841717	0.1	9.951771
24.843383	0.1	9.958208
24.845050	0.1	9.965242
24.846717	0.1	9.971679
24.848383	0.1	9.975672
24.850050	0.1	9.976447
24.851717	0.1	9.975851
24.853383	0.1	9.976686
24.855050	0.1	9.980500
24.856717	0.1	9.987713
24.858383	0.1	9.997786
24.860050	0.1	10.009111
24.861717	0.1	10.020257
24.863383	0.1	10.031224
24.865050	0.1	10.042728
24.866717	0.1	10.054708
24.868383	0.1	10.066450
24.870050	0.1	10.077119
24.871717	0.1	10.085881
24.873383	0.1	10.092795
24.875050	0.1	10.098994
24.876717	0.1	10.106445
24.878383	0.1	10.116637
24.880050	0.1	10.129989
24.881717	0.1	10.145724
24.883383	0.1	10.162652
24.885050	0.1	10.179520
24.886717	0.1	10.195792
24.888383	0.1	10.212005
24.890050	0.1	10.228813
24.891717	0.1	10.246874
24.893383	0.1	10.265589
24.895050	0.1	10.284186
24.896717	0.1	10.302663
24.898383	0.1	10.322154
24.900050	0.1	10.343910
24.901717	0.1	10.367871
24.903383	0.1	10.393143
24.905050	0.1	10.419012
24.906717	0.1	10.445893
24.908383	0.1	10.474563
24.910050	0.1	10.505558
24.911717	0.1	10.538757
24.913383	0.1	10.573686
24.915050	0.1	10.609210
24.916717	0.1	10.644317
24.918383	0.1	10.678411
24.920050	0.1	10.711492
24.921717	0.1	10.744334
24.923383	0.1	10.778130
24.925050	0.1	10.814012
24.926717	0.1	10.852159
24.928383	0.1	10.892094
24.930050	0.1	10.933519
24.931717	0.1	10.976971
24.933383	0.1	11.022449
24.935050	0.1	11.069000
24.936717	0.1	11.115671
24.938383	0.1	11.162222
24.940050	0.1	11.208952
24.941717	0.1	11.255563
24.943383	0.1	11.301041
24.945050	0.1	11.344672
24.946717	0.1	11.386753
24.948383	0.1	11.427344
24.950050	0.1	11.466027
24.951717	0.1	11.501671
24.953383	0.1	11.533738
24.955050	0.1	11.563302
24.956717	0.1	11.591912
24.958383	0.1	11.620045
24.960050	0.1	11.647523
24.961717	0.1	11.674166
24.963383	0.1	11.699320
24.965050	0.1	11.721016
24.966717	0.1	11.736871
24.968383	0.1	11.745692
24.970050	0.1	11.748195
24.971717	0.1	11.746169
24.973383	0.1	11.740506
24.975050	0.1	11.732162
24.976717	0.1	11.722387
24.978383	0.1	11.711956
24.980050	0.1	11.699916
24.981717	0.1	11.684538
24.983383	0.1	11.664689
24.985050	0.1	11.640549
24.986717	0.1	11.613250
24.988383	0.1	11.583508
24.990050	0.1	11.551202
24.991717	0.1	11.516274
24.993383	0.1	11.479796
24.995050	0.1	11.442960
24.996717	0.1	11.406005
24.998383	0.1	11.368454
25.000050	0.1	11.330009
25.001717	0.1	11.290968
25.003383	0.1	11.251033
25.005050	0.1	11.209965
25.006717	0.1	11.167527
25.008383	0.1	11.124016
25.010050	0.1	11.079908
25.011717	0.1	11.035503
25.013383	0.1	10.991514
25.015050	0.1	10.948241
25.016717	0.1	10.905028
25.018383	0.1	10.861338
25.020050	0.1	10.817886
25.021717	0.1	10.776520
25.023383	0.1	10.738195
25.025050	0.1	10.702670
25.026717	0.1	10.668994
25.028383	0.1	10.636628
25.030050	0.1	10.605157
25.031717	0.1	10.573865
25.033383	0.1	10.541917
25.035050	0.1	10.509253
25.036717	0.1	10.476649
25.038383	0.1	10.445893
25.040050	0.1	10.418654
25.041717	0.1	10.395945
25.043383	0.1	10.377467
25.045050	0.1	10.361434
25.046717	0.1	10.344923
25.048383	0.1	10.326386
25.050050	0.1	10.306359
25.051717	0.1	10.286511
25.053383	0.1	10.267795
25.055050	0.1	10.249973
25.056717	0.1	10.233105
25.058383	0.1	10.217548
25.060050	0.1	10.203243
25.061717	0.1	10.189355
25.063383	0.1	10.175110
25.065050	0.1	10.160566
25.066717	0.1	10.146440
25.068383	0.1	10.133803
25.070050	0.1	10.123850
25.071717	0.1	10.117293
25.073383	0.1	10.113836
25.075050	0.1	10.112405
25.076717	0.1	10.111273
25.078383	0.1	10.108948
25.080050	0.1	10.104538
25.081717	0.1	10.098160
25.083383	0.1	10.090769
25.085050	0.1	10.083676
25.086717	0.1	10.077656
25.088383	0.1	10.073305
25.090050	0.1	10.070086
25.091717	0.1	10.067046
25.093383	0.1	10.064006
25.095050	0.1	10.061324
25.096717	0.1	10.058582
25.098383	0.1	10.054649
25.100050	0.1	10.049403
25.101717	0.1	10.044397
25.103383	0.1	10.041655
25.105050	0.1	10.041714
25.106717	0.1	10.043741
25.108383	0.1	10.046721
25.110050	0.1	10.049761
25.111717	0.1	10.052443
25.113383	0.1	10.054708
25.115050	0.1	10.056437
25.116717	0.1	10.057331
25.118383	0.1	10.057748
25.120050	0.1	10.058344
25.121717	0.1	10.059178
25.123383	0.1	10.059655
25.125050	0.1	10.059298
25.126717	0.1	10.057688
25.128383	0.1	10.054887
25.130050	0.1	10.051430
25.131717	0.1	10.048152
25.133383	0.1	10.045887
25.135050	0.1	10.044456
25.136717	0.1	10.042668
25.138383	0.1	10.039211
25.140050	0.1	10.034145
25.141717	0.1	10.028422
25.143383	0.1	10.022998
25.145050	0.1	10.018111
25.146717	0.1	10.014177
25.148383	0.1	10.011674
25.150050	0.1	10.010541
25.151717	0.1	10.009945
25.153383	0.1	10.009409
25.155050	0.1	10.008753
25.156717	0.1	10.007501
25.158383	0.1	10.005475
25.160050	0.1	10.003508
25.161717	0.1	10.002614
25.163383	0.1	10.002554
25.165050	0.1	10.002733
25.166717	0.1	10.002792
25.168383	0.1	10.002256
25.170050	0.1	10.000587
25.171717	0.1	9.997965
25.173383	0.1	9.995700
25.175050	0.1	9.994388
25.176717	0.1	9.993494
25.178383	0.1	9.992421
25.180050	0.1	9.991527
25.181717	0.1	9.990812
25.183383	0.1	9.990097
25.185050	0.1	9.989501
25.186717	0.1	9.989918
25.188383	0.1	9.992183
25.190050	0.1	9.996057
25.191717	0.1	10.000766
25.193383	0.1	10.005773
25.195050	0.1	10.010005
25.196717	0.1	10.012627
25.198383	0.1	10.012806
25.200050	0.1	10.010362
25.201717	0.1	10.005832
25.203383	0.1	10.001004
25.205050	0.1	9.997607
25.206717	0.1	9.995998
25.208383	0.1	9.995103
25.210050	0.1	9.994031
25.211717	0.1	9.993435
25.213383	0.1	9.994448
25.215050	0.1	9.997309
25.216717	0.1	10.001660
25.218383	0.1	10.006905
25.220050	0.1	10.011912
25.221717	0.1	10.015071
25.223383	0.1	10.015190
25.225050	0.1	10.013104
25.226717	0.1	10.010362
25.228383	0.1	10.008217
25.230050	0.1	10.007144
25.231717	0.1	10.008574
25.233383	0.1	10.013581
25.235050	0.1	10.021449
25.236717	0.1	10.029793
25.238383	0.1	10.036767
25.240050	0.1	10.041595
25.241717	0.1	10.044397
25.243383	0.1	10.045648
25.245050	0.1	10.045767
25.246717	0.1	10.044993
25.248383	0.1	10.044277
25.250050	0.1	10.045171
25.251717	0.1	10.049403
25.253383	0.1	10.057748
25.255050	0.1	10.068715
25.256717	0.1	10.080100
25.258383	0.1	10.090411
25.260050	0.1	10.099054
25.261717	0.1	10.105730
25.263383	0.1	10.110856
25.265050	0.1	10.115624
25.266717	0.1	10.120869
25.268383	0.1	10.127068
25.270050	0.1	10.135234
25.271717	0.1	10.146440
25.273383	0.1	10.160089
25.275050	0.1	10.174215
25.276717	0.1	10.187150
25.278383	0.1	10.198415
25.280050	0.1	10.208667
25.281717	0.1	10.219038
25.283383	0.1	10.229886
25.285050	0.1	10.241628
25.286717	0.1	10.255218
25.288383	0.1	10.271550
25.290050	0.1	10.290206
25.291717	0.1	10.309399
25.293383	0.1	10.327638
25.295050	0.1	10.344923
25.296717	0.1	10.361910
25.298383	0.1	10.379434
25.300050	0.1	10.397494
25.301717	0.1	10.416210
25.303383	0.1	10.436059
25.305050	0.1	10.457636
25.306717	0.1	10.480643
25.308383	0.1	10.503770
25.310050	0.1	10.526121
25.311717	0.1	10.547817
25.313383	0.1	10.569215
25.315050	0.1	10.591150
25.316717	0.1	10.614992
25.318383	0.1	10.642112
25.320050	0.1	10.672331
25.321717	0.1	10.704041
25.323383	0.1	10.735334
25.325050	0.1	10.765434
25.326717	0.1	10.794819
25.328383	0.1	10.824145
25.330050	0.1	10.854245
25.331717	0.1	10.885895
25.333383	0.1	10.920585
25.335050	0.1	10.958911
25.336717	0.1	10.999442
25.338383	0.1	11.040033
25.340050	0.1	11.080683
25.341717	0.1	11.123241
25.343383	0.1	11.169077
25.345050	0.1	11.217595
25.346717	0.1	11.267126
25.348383	0.1	11.316121
25.350050	0.1	11.364401
25.351717	0.1	11.413396
25.353383	0.1	11.464835
25.355050	0.1	11.520029
25.356717	0.1	11.579335
25.358383	0.1	11.641980
25.360050	0.1	11.706711
25.361717	0.1	11.771680
25.363383	0.1	11.835695
25.365050	0.1	11.898995
25.366717	0.1	11.962832
25.368383	0.1	12.028754
25.370050	0.1	12.097598
25.371717	0.1	12.169660
25.373383	0.1	12.243629
25.375050	0.1	12.317897
25.376717	0.1	12.391091
25.378383	0.1	12.461782
25.380050	0.1	12.528778
25.381717	0.1	12.591780
25.383383	0.1	12.651861
25.385050	0.1	12.710274
25.386717	0.1	12.767435
25.388383	0.1	12.823106
25.390050	0.1	12.876809
25.391717	0.1	12.928129
25.393383	0.1	12.975336
25.395050	0.1	13.016582
25.396717	0.1	13.051630
25.398383	0.1	13.081432
25.400050	0.1	13.106526
25.401717	0.1	13.126612
25.403383	0.1	13.142110
25.405050	0.1	13.153435
25.406717	0.1	13.159753
25.408383	0.1	13.159216
25.410050	0.1	13.151050
25.411717	0.1	13.135672
25.413383	0.1	13.113440
25.415050	0.1	13.085008
25.416717	0.1	13.052285
25.418383	0.1	13.016880
25.420050	0.1	12.978614
25.421717	0.1	12.936593
25.423383	0.1	12.890578
25.425050	0.1	12.840808
25.426717	0.1	12.787224
25.428383	0.1	12.729884
25.430050	0.1	12.669087
25.431717	0.1	12.605191
25.433383	0.1	12.538076
25.435050	0.1	12.467981
25.436717	0.1	12.396038
25.438383	0.1	12.323797
25.440050	0.1	12.252272
25.441717	0.1	12.181044
25.443383	0.1	12.109161
25.445050	0.1	12.036980
25.446717	0.1	11.965395
25.448383	0.1	11.895180
25.450050	0.1	11.826754
25.451717	0.1	11.759699
25.453383	0.1	11.693359
25.455050	0.1	11.627138
25.456717	0.1	11.561096
25.458383	0.1	11.495770
25.460050	0.1	11.432291
25.461717	0.1	11.371852
25.463383	0.1	11.314393
25.465050	0.1	11.259258
25.466717	0.1	11.206210
25.468383	0.1	11.155189
25.470050	0.1	11.106194
25.471717	0.1	11.059046
25.473383	0.1	11.013568
25.475050	0.1	10.969341
25.476717	0.1	10.925711
25.478383	0.1	10.882676
25.480050	0.1	10.841430
25.481717	0.1	10.802866
25.483383	0.1	10.766805
25.485050	0.1	10.732651
25.486717	0.1	10.700107
25.488383	0.1	10.669232
25.490050	0.1	10.638953
25.491717	0.1	10.608078
25.493383	0.1	10.576130
25.495050	0.1	10.543943
25.496717	0.1	10.511995
25.498383	0.1	10.480405
25.500050	0.1	10.449589
25.501717	0.1	10.420681
25.503383	0.1	10.394693
25.505050	0.1	10.371507
25.506717	0.1	10.349930
25.508383	0.1	10.329605
25.510050	0.1	10.310829
25.511717	0.1	10.293604
25.513383	0.1	10.277391
25.515050	0.1	10.261357
25.516717	0.1	10.245085
25.518383	0.1	10.228694
25.520050	0.1	10.213018
25.521717	0.1	10.198653
25.523383	0.1	10.185362
25.525050	0.1	10.172845
25.526717	0.1	10.160983
25.528383	0.1	10.149360
25.530050	0.1	10.137320
25.531717	0.1	10.124744
25.533383	0.1	10.112763
25.535050	0.1	10.103286
25.536717	0.1	10.097683
25.538383	0.1	10.096074
25.540050	0.1	10.096729
25.541717	0.1	10.096729
25.543383	0.1	10.093511
25.545050	0.1	10.086179
25.546717	0.1	10.075987
25.548383	0.1	10.065377
25.550050	0.1	10.056735
25.551717	0.1	10.051251
25.553383	0.1	10.048390
25.555050	0.1	10.046840
25.556717	0.1	10.046006
25.558383	0.1	10.045529
25.560050	0.1	10.044635
25.561717	0.1	10.042251
25.563383	0.1	10.038376
25.565050	0.1	10.033966
25.566717	0.1	10.030330
25.568383	0.1	10.028184
25.570050	0.1	10.027052
25.571717	0.1	10.025800
25.573383	0.1	10.024250
25.575050	0.1	10.023296
25.576717	0.1	10.023773
25.578383	0.1	10.024667
25.580050	0.1	10.024906
25.581717	0.1	10.024131
25.583383	0.1	10.022522
25.585050	0.1	10.020435
25.586717	0.1	10.017574
25.588383	0.1	10.013581
25.590050	0.1	10.008217
25.591717	0.1	10.001839
25.593383	0.1	9.994984
25.595050	0.1	9.987772
25.596717	0.1	9.980322
25.598383	0.1	9.973288
25.600050	0.1	9.968222
25.601717	0.1	9.966612
25.603383	0.1	9.967983
25.605050	0.1	9.970248
25.606717	0.1	9.971500
25.608383	0.1	9.970904
25.610050	0.1	9.968579
25.611717	0.1	9.964467
25.613383	0.1	9.958625
25.615050	0.1	9.951413
25.616717	0.1	9.943843
25.618383	0.1	9.936572
25.620050	0.1	9.929896
25.621717	0.1	9.923757
25.623383	0.1	9.917796
25.625050	0.1	9.911895
25.626717	0.1	9.906114
25.628383	0.1	9.900749
25.630050	0.1	9.896339
25.631717	0.1	9.893180
25.633383	0.1	9.891213
25.635050	0.1	9.890378
25.636717	0.1	9.889961
25.638383	0.1	9.888650
25.640050	0.1	9.885610
25.641717	0.1	9.881080
25.643383	0.1	9.875894
25.645050	0.1	9.871185
25.646717	0.1	9.868026
25.648383	0.1	9.866775
25.650050	0.1	9.866953
25.651717	0.1	9.868086
25.653383	0.1	9.869874
25.655050	0.1	9.871960
25.656717	0.1	9.874523
25.658383	0.1	9.877504
25.660050	0.1	9.880663
25.661717	0.1	9.883404
25.663383	0.1	9.884358
25.665050	0.1	9.882510
25.666717	0.1	9.877921
25.668383	0.1	9.871483
25.670050	0.1	9.864867
25.671717	0.1	9.860099
25.673383	0.1	9.858549
25.675050	0.1	9.860218
25.676717	0.1	9.864033
25.678383	0.1	9.868444
25.680050	0.1	9.871960
25.681717	0.1	9.874285
25.683383	0.1	9.876311
25.685050	0.1	9.878219
25.686717	0.1	9.879053
25.688383	0.1	9.877921
25.690050	0.1	9.874642
25.691717	0.1	9.869636
25.693383	0.1	9.863794
25.695050	0.1	9.858370
25.696717	0.1	9.855033
25.698383	0.1	9.854615
25.700050	0.1	9.856284
25.701717	0.1	9.858668
25.703383	0.1	9.861589
25.705050	0.1	9.865344
25.706717	0.1	9.869576
25.708383	0.1	9.873450
25.710050	0.1	9.876609
25.711717	0.1	9.878815
25.713383	0.1	9.879411
25.715050	0.1	9.877861
25.716717	0.1	9.874464
25.718383	0.1	9.870172
25.720050	0.1	9.865702
25.721717	0.1	9.862126
25.723383	0.1	9.861291
25.725050	0.1	9.863496
25.726717	0.1	9.867371
25.728383	0.1	9.871126
25.730050	0.1	9.873927
25.731717	0.1	9.876311
25.733383	0.1	9.879232
25.735050	0.1	9.882749
25.736717	0.1	9.886087
25.738383	0.1	9.887934
25.740050	0.1	9.887219
25.741717	0.1	9.883702
25.743383	0.1	9.878517
25.745050	0.1	9.873272
25.746717	0.1	9.869397
25.748383	0.1	9.867848
25.750050	0.1	9.868265
25.751717	0.1	9.869755
25.753383	0.1	9.871662
25.755050	0.1	9.873808
25.756717	0.1	9.876073
25.758383	0.1	9.878100
25.760050	0.1	9.879411
25.761717	0.1	9.879292
25.763383	0.1	9.877504
25.765050	0.1	9.874881
25.766717	0.1	9.872616
25.768383	0.1	9.870887
25.770050	0.1	9.868742
25.771717	0.1	9.865463
25.773383	0.1	9.861589
25.775050	0.1	9.858490
25.776717	0.1	9.857059
25.778383	0.1	9.857536
25.780050	0.1	9.859145
25.781717	0.1	9.861112
25.783383	0.1	9.863139
25.785050	0.1	9.864927
25.786717	0.1	9.865642
25.788383	0.1	9.864331
25.790050	0.1	9.860993
25.791717	0.1	9.856761
25.793383	0.1	9.853423
25.795050	0.1	9.851993
25.796717	0.1	9.852231
25.798383	0.1	9.853304
25.800050	0.1	9.854198
25.801717	0.1	9.854437
25.803383	0.1	9.854138
25.805050	0.1	9.854198
25.806717	0.1	9.854735
25.808383	0.1	9.853960
25.810050	0.1	9.850503
25.811717	0.1	9.845436
25.813383	0.1	9.841085
25.815050	0.1	9.839059
25.816717	0.1	9.839953
25.818383	0.1	9.842694
25.820050	0.1	9.844959
25.821717	0.1	9.844781
25.823383	0.1	9.842277
25.825050	0.1	9.839237
25.826717	0.1	9.837568
25.828383	0.1	9.837747
25.830050	0.1	9.838701
25.831717	0.1	9.839714
25.833383	0.1	9.840906
25.835050	0.1	9.842158
25.836717	0.1	9.843112
25.838383	0.1	9.843231
25.840050	0.1	9.841979
25.841717	0.1	9.839476
25.843383	0.1	9.837151
25.845050	0.1	9.836257
25.846717	0.1	9.837449
25.848383	0.1	9.840608
25.850050	0.1	9.844959
25.851717	0.1	9.849489
25.853383	0.1	9.853483
25.855050	0.1	9.856403
25.856717	0.1	9.857417
25.858383	0.1	9.855748
25.860050	0.1	9.852052
25.861717	0.1	9.847940
25.863383	0.1	9.844959
25.865050	0.1	9.843410
25.866717	0.1	9.843231
25.868383	0.1	9.844125
25.870050	0.1	9.846271
25.871717	0.1	9.849430
25.873383	0.1	9.852350
25.875050	0.1	9.853721
25.876717	0.1	9.853960
25.878383	0.1	9.854735
25.880050	0.1	9.856761
25.881717	0.1	9.859801
25.883383	0.1	9.863496
25.885050	0.1	9.867609
25.886717	0.1	9.871662
25.888383	0.1	9.875358
25.890050	0.1	9.878338
25.891717	0.1	9.879947
25.893383	0.1	9.879709
25.895050	0.1	9.878100
25.896717	0.1	9.875894
25.898383	0.1	9.873689
25.900050	0.1	9.872020
25.901717	0.1	9.871007
25.903383	0.1	9.870589
25.905050	0.1	9.870530
25.906717	0.1	9.869934
25.908383	0.1	9.868801
25.910050	0.1	9.867967
25.911717	0.1	9.868205
25.913383	0.1	9.869278
25.915050	0.1	9.870828
25.916717	0.1	9.872795
25.918383	0.1	9.874881
25.920050	0.1	9.876729
25.921717	0.1	9.879292
25.923383	0.1	9.883762
25.925050	0.1	9.889424
25.926717	0.1	9.894491
25.928383	0.1	9.897769
25.930050	0.1	9.899438
25.931717	0.1	9.900094
25.933383	0.1	9.900451
25.935050	0.1	9.901524
25.936717	0.1	9.903908
25.938383	0.1	9.907425
25.940050	0.1	9.911419
25.941717	0.1	9.914995
25.943383	0.1	9.917796
25.945050	0.1	9.920180
25.946717	0.1	9.922565
25.948383	0.1	9.924889
25.950050	0.1	9.926618
25.951717	0.1	9.927393
25.953383	0.1	9.927691
25.955050	0.1	9.927810
25.956717	0.1	9.927750
25.958383	0.1	9.927214
25.960050	0.1	9.926320
25.961717	0.1	9.925664
25.963383	0.1	9.925485
25.965050	0.1	9.925306
25.966717	0.1	9.924770
25.968383	0.1	9.923995
25.970050	0.1	9.923220
25.971717	0.1	9.922565
25.973383	0.1	9.922267
25.975050	0.1	9.922207
25.976717	0.1	9.921611
25.978383	0.1	9.920061
25.980050	0.1	9.918631
25.981717	0.1	9.918213
25.983383	0.1	9.918154
25.985050	0.1	9.916902
25.986717	0.1	9.914518
25.988383	0.1	9.911836
25.990050	0.1	9.909154
25.991717	0.1	9.905875
25.993383	0.1	9.902239
25.995050	0.1	9.899796
25.996717	0.1	9.899140
25.998383	0.1	9.899855
26.000050	0.1	9.901167
26.001717	0.1	9.901941
26.003383	0.1	9.901524
26.005050	0.1	9.899736
26.006717	0.1	9.897054
26.008383	0.1	9.894789
26.010050	0.1	9.894312
26.011717	0.1	9.895862
26.013383	0.1	9.898484
26.015050	0.1	9.901107
26.016717	0.1	9.903193
26.018383	0.1	9.905160
26.020050	0.1	9.907425
26.021717	0.1	9.909273
26.023383	0.1	9.909452
26.025050	0.1	9.908021
26.026717	0.1	9.905995
26.028383	0.1	9.904445
26.030050	0.1	9.903491
26.031717	0.1	9.902299
26.033383	0.1	9.900630
26.035050	0.1	9.899557
26.036717	0.1	9.900094
26.038383	0.1	9.901584
26.040050	0.1	9.902180
26.041717	0.1	9.901167
26.043383	0.1	9.899319
26.045050	0.1	9.897650
26.046717	0.1	9.896279
26.048383	0.1	9.895743
26.050050	0.1	9.896875
26.051717	0.1	9.899915
26.053383	0.1	9.903551
26.055050	0.1	9.906114
26.056717	0.1	9.907365
26.058383	0.1	9.907246
26.060050	0.1	9.905518
26.061717	0.1	9.902895
26.063383	0.1	9.900988
26.065050	0.1	9.901405
26.066717	0.1	9.905100
26.068383	0.1	9.911717
26.070050	0.1	9.919108
26.071717	0.1	9.924949
26.073383	0.1	9.928048
26.075050	0.1	9.928346
26.076717	0.1	9.926499
26.078383	0.1	9.923578
26.080050	0.1	9.920896
26.081717	0.1	9.919644
26.083383	0.1	9.920300
26.085050	0.1	9.923101
26.086717	0.1	9.927333
26.088383	0.1	9.931446
26.090050	0.1	9.934307
26.091717	0.1	9.936333
26.093383	0.1	9.938956
26.095050	0.1	9.942294
26.096717	0.1	9.945512
26.098383	0.1	9.947658
26.100050	0.1	9.948314
26.101717	0.1	9.948671
26.103383	0.1	9.950281
26.105050	0.1	9.953976
26.106717	0.1	9.960056
26.108383	0.1	9.968460
26.110050	0.1	9.977997
26.111717	0.1	9.986818
26.113383	0.1	9.993673
26.115050	0.1	9.998799
26.116717	0.1	10.002673
26.118383	0.1	10.005355
26.120050	0.1	10.007144
26.121717	0.1	10.009051
26.123383	0.1	10.011674
26.125050	0.1	10.015250
26.126717	0.1	10.019601
26.128383	0.1	10.024667
26.130050	0.1	10.029972
26.131717	0.1	10.034681
26.133383	0.1	10.038674
26.135050	0.1	10.042370
26.136717	0.1	10.046900
26.138383	0.1	10.053397
26.140050	0.1	10.062457
26.141717	0.1	10.072888
26.143383	0.1	10.081947
26.145050	0.1	10.087669
26.146717	0.1	10.089934
26.148383	0.1	10.089815
26.150050	0.1	10.089279
26.151717	0.1	10.090590
26.153383	0.1	10.095120
26.155050	0.1	10.102571
26.156717	0.1	10.111333
26.158383	0.1	10.120273
26.160050	0.1	10.129274
26.161717	0.1	10.138274
26.163383	0.1	10.147155
26.165050	0.1	10.156215
26.166717	0.1	10.166109
26.168383	0.1	10.176182
26.170050	0.1	10.185838
26.171717	0.1	10.195315
26.173383	0.1	10.205269
26.175050	0.1	10.215939
26.176717	0.1	10.226966
26.178383	0.1	10.237694
26.180050	0.1	10.247827
26.181717	0.1	10.257960
26.183383	0.1	10.268748
26.185050	0.1	10.280908
26.186717	0.1	10.294855
26.188383	0.1	10.310233
26.190050	0.1	10.326207
26.191717	0.1	10.342003
26.193383	0.1	10.357619
26.195050	0.1	10.372937
26.196717	0.1	10.387362
26.198383	0.1	10.400713
26.200050	0.1	10.414541
26.201717	0.1	10.430515
26.203383	0.1	10.449589
26.205050	0.1	10.471881
26.206717	0.1	10.497034
26.208383	0.1	10.524631
26.210050	0.1	10.553659
26.211717	0.1	10.582567
26.213383	0.1	10.610223
26.215050	0.1	10.636688
26.216717	0.1	10.662974
26.218383	0.1	10.690392
26.220050	0.1	10.719836
26.221717	0.1	10.751248
26.223383	0.1	10.783971
26.225050	0.1	10.817588
26.226717	0.1	10.851920
26.228383	0.1	10.887087
26.230050	0.1	10.922969
26.231717	0.1	10.959328
26.233383	0.1	10.996760
26.235050	0.1	11.036397
26.236717	0.1	11.078478
26.238383	0.1	11.122049
26.240050	0.1	11.166156
26.241717	0.1	11.210561
26.243383	0.1	11.255384
26.245050	0.1	11.300445
26.246717	0.1	11.344672
26.248383	0.1	11.387170
26.250050	0.1	11.427582
26.251717	0.1	11.467040
26.253383	0.1	11.507512
26.255050	0.1	11.549056
26.256717	0.1	11.589707
26.258383	0.1	11.628211
26.260050	0.1	11.665643
26.261717	0.1	11.703671
26.263383	0.1	11.741937
26.265050	0.1	11.778415
26.266717	0.1	11.811853
26.268383	0.1	11.842371
26.270050	0.1	11.870385
26.271717	0.1	11.895836
26.273383	0.1	11.917473
26.275050	0.1	11.934222
26.276717	0.1	11.946619
26.278383	0.1	11.956633
26.280050	0.1	11.965276
26.281717	0.1	11.971534
26.283383	0.1	11.974455
26.285050	0.1	11.973024
26.286717	0.1	11.966527
26.288383	0.1	11.955262
26.290050	0.1	11.939705
26.291717	0.1	11.919559
26.293383	0.1	11.894823
26.295050	0.1	11.866928
26.296717	0.1	11.837304
26.298383	0.1	11.806131
26.300050	0.1	11.773766
26.301717	0.1	11.740924
26.303383	0.1	11.707724
26.305050	0.1	11.672378
26.306717	0.1	11.633218
26.308383	0.1	11.589826
26.310050	0.1	11.543275
26.311717	0.1	11.495114
26.313383	0.1	11.446417
26.315050	0.1	11.397005
26.316717	0.1	11.346460
26.318383	0.1	11.295081
26.320050	0.1	11.243642
26.321717	0.1	11.192680
26.323383	0.1	11.142493
26.325050	0.1	11.093319
26.326717	0.1	11.045516
26.328383	0.1	10.998727
26.330050	0.1	10.952295
26.331717	0.1	10.906280
26.333383	0.1	10.861278
26.335050	0.1	10.818244
26.336717	0.1	10.778011
26.338383	0.1	10.741115
26.340050	0.1	10.707021
26.341717	0.1	10.674477
26.343383	0.1	10.641754
26.345050	0.1	10.607124
26.346717	0.1	10.570586
26.348383	0.1	10.534108
26.350050	0.1	10.500670
26.351717	0.1	10.471941
26.353383	0.1	10.447384
26.355050	0.1	10.425151
26.356717	0.1	10.403634
26.358383	0.1	10.382057
26.360050	0.1	10.360718
26.361717	0.1	10.340036
26.363383	0.1	10.320664
26.365050	0.1	10.303498
26.366717	0.1	10.288656
26.368383	0.1	10.275603
26.370050	0.1	10.263503
26.371717	0.1	10.251821
26.373383	0.1	10.240615
26.375050	0.1	10.229648
26.376717	0.1	10.219336
26.378383	0.1	10.210217
26.380050	0.1	10.202528
26.381717	0.1	10.196567
26.383383	0.1	10.192454
26.385050	0.1	10.188759
26.386717	0.1	10.183275
26.388383	0.1	10.175408
26.390050	0.1	10.166824
26.391717	0.1	10.159433
26.393383	0.1	10.154129
26.395050	0.1	10.151327
26.396717	0.1	10.150910
26.398383	0.1	10.152102
26.400050	0.1	10.154129
26.401717	0.1	10.156334
26.403383	0.1	10.158241
26.405050	0.1	10.159255
26.406717	0.1	10.158659
26.408383	0.1	10.155798
26.410050	0.1	10.151089
26.411717	0.1	10.146261
26.413383	0.1	10.143102
26.415050	0.1	10.141254
26.416717	0.1	10.139287
26.418383	0.1	10.136486
26.420050	0.1	10.133267
26.421717	0.1	10.131121
26.423383	0.1	10.131181
26.425050	0.1	10.132731
26.426717	0.1	10.132909
26.428383	0.1	10.129929
26.430050	0.1	10.124863
26.431717	0.1	10.120035
26.433383	0.1	10.117472
26.435050	0.1	10.117889
26.436717	0.1	10.120571
26.438383	0.1	10.124028
26.440050	0.1	10.126949
26.441717	0.1	10.127664
26.443383	0.1	10.124982
26.445050	0.1	10.119200
26.446717	0.1	10.112227
26.448383	0.1	10.106385
26.450050	0.1	10.103047
26.451717	0.1	10.102273
26.453383	0.1	10.103167
26.455050	0.1	10.104418
26.456717	0.1	10.105074
26.458383	0.1	10.104895
26.460050	0.1	10.103524
26.461717	0.1	10.100306
26.463383	0.1	10.095478
26.465050	0.1	10.089636
26.466717	0.1	10.083676
26.468383	0.1	10.078252
26.470050	0.1	10.074437
26.471717	0.1	10.072888
26.473383	0.1	10.073424
26.475050	0.1	10.075033
26.476717	0.1	10.076404
26.478383	0.1	10.076166
26.480050	0.1	10.072828
26.481717	0.1	10.066510
26.483383	0.1	10.059000
26.485050	0.1	10.052860
26.486717	0.1	10.049701
26.488383	0.1	10.049642
26.490050	0.1	10.051787
26.491717	0.1	10.054947
26.493383	0.1	10.057748
26.495050	0.1	10.059894
26.496717	0.1	10.061443
26.498383	0.1	10.062755
26.500050	0.1	10.063530
26.501717	0.1	10.063232
26.503383	0.1	10.061682
26.505050	0.1	10.059476
26.506717	0.1	10.057867
26.508383	0.1	10.057450
26.510050	0.1	10.057688
26.511717	0.1	10.057569
26.513383	0.1	10.055781
26.515050	0.1	10.052026
26.516717	0.1	10.046960
26.518383	0.1	10.041535
26.520050	0.1	10.037006
26.521717	0.1	10.034681
26.523383	0.1	10.035635
26.525050	0.1	10.039688
26.526717	0.1	10.045052
26.528383	0.1	10.049761
26.530050	0.1	10.053099
26.531717	0.1	10.055006
26.533383	0.1	10.055185
26.535050	0.1	10.053337
26.536717	0.1	10.049940
26.538383	0.1	10.047019
26.540050	0.1	10.046542
26.541717	0.1	10.048748
26.543383	0.1	10.051489
26.545050	0.1	10.052324
26.546717	0.1	10.050834
26.548383	0.1	10.048390
26.550050	0.1	10.046244
26.551717	0.1	10.044218
26.553383	0.1	10.041595
26.555050	0.1	10.038555
26.556717	0.1	10.036350
26.558383	0.1	10.035754
26.560050	0.1	10.036171
26.561717	0.1	10.036469
26.563383	0.1	10.036231
26.565050	0.1	10.035456
26.566717	0.1	10.034025
26.568383	0.1	10.032297
26.570050	0.1	10.030270
26.571717	0.1	10.027171
26.573383	0.1	10.022939
26.575050	0.1	10.018767
26.576717	0.1	10.015667
26.578383	0.1	10.013343
26.580050	0.1	10.010958
26.581717	0.1	10.008336
26.583383	0.1	10.006607
26.585050	0.1	10.006786
26.586717	0.1	10.008872
26.588383	0.1	10.012210
26.590050	0.1	10.016144
26.591717	0.1	10.019780
26.593383	0.1	10.022402
26.595050	0.1	10.023893
26.596717	0.1	10.025025
26.598383	0.1	10.027350
26.600050	0.1	10.031045
26.601717	0.1	10.035039
26.603383	0.1	10.037900
26.605050	0.1	10.038794
26.606717	0.1	10.037423
26.608383	0.1	10.034621
26.610050	0.1	10.031701
26.611717	0.1	10.029793
26.613383	0.1	10.029376
26.615050	0.1	10.029972
26.616717	0.1	10.030151
26.618383	0.1	10.029019
26.620050	0.1	10.026634
26.621717	0.1	10.023595
26.623383	0.1	10.020793
26.625050	0.1	10.019422
26.626717	0.1	10.020495
26.628383	0.1	10.024906
26.630050	0.1	10.032535
26.631717	0.1	10.041655
26.633383	0.1	10.049284
26.635050	0.1	10.053516
26.636717	0.1	10.054768
26.638383	0.1	10.054708
26.640050	0.1	10.054768
26.641717	0.1	10.055483
26.643383	0.1	10.057033
26.645050	0.1	10.059119
26.646717	0.1	10.061443
26.648383	0.1	10.064662
26.650050	0.1	10.069907
26.651717	0.1	10.076345
26.653383	0.1	10.081292
26.655050	0.1	10.083140
26.656717	0.1	10.083080
26.658383	0.1	10.083378
26.660050	0.1	10.085285
26.661717	0.1	10.088206
26.663383	0.1	10.090471
26.665050	0.1	10.091246
26.666717	0.1	10.091246
26.668383	0.1	10.092080
26.670050	0.1	10.094762
26.671717	0.1	10.098816
26.673383	0.1	10.103465
26.675050	0.1	10.107756
26.676717	0.1	10.110796
26.678383	0.1	10.112763
26.680050	0.1	10.114730
26.681717	0.1	10.117531
26.683383	0.1	10.121227
26.685050	0.1	10.125697
26.686717	0.1	10.130823
26.688383	0.1	10.136188
26.690050	0.1	10.141492
26.691717	0.1	10.146142
26.693383	0.1	10.149956
26.695050	0.1	10.153413
26.696717	0.1	10.157169
26.698383	0.1	10.161758
26.700050	0.1	10.167361
26.701717	0.1	10.173619
26.703383	0.1	10.180295
26.705050	0.1	10.187567
26.706717	0.1	10.195494
26.708383	0.1	10.203481
26.710050	0.1	10.210395
26.711717	0.1	10.215939
26.713383	0.1	10.220707
26.715050	0.1	10.226668
26.716717	0.1	10.234893
26.718383	0.1	10.244728
26.720050	0.1	10.254801
26.721717	0.1	10.265172
26.723383	0.1	10.276557
26.725050	0.1	10.289550
26.726717	0.1	10.303617
26.728383	0.1	10.317386
26.730050	0.1	10.329903
26.731717	0.1	10.341287
26.733383	0.1	10.352195
26.735050	0.1	10.364354
26.736717	0.1	10.378838
26.738383	0.1	10.395170
26.740050	0.1	10.411859
26.741717	0.1	10.427714
26.743383	0.1	10.442019
26.745050	0.1	10.454357
26.746717	0.1	10.465146
26.748383	0.1	10.476351
26.750050	0.1	10.490180
26.751717	0.1	10.507405
26.753383	0.1	10.527373
26.755050	0.1	10.547937
26.756717	0.1	10.567129
26.758383	0.1	10.584891
26.760050	0.1	10.602713
26.761717	0.1	10.621548
26.763383	0.1	10.641993
26.765050	0.1	10.664941
26.766717	0.1	10.690511
26.768383	0.1	10.717989
26.770050	0.1	10.746778
26.771717	0.1	10.776640
26.773383	0.1	10.806680
26.775050	0.1	10.835648
26.776717	0.1	10.863245
26.778383	0.1	10.890663
26.780050	0.1	10.919512
26.781717	0.1	10.950566
26.783383	0.1	10.984004
26.785050	0.1	11.019588
26.786717	0.1	11.056901
26.788383	0.1	11.094750
26.790050	0.1	11.132181
26.791717	0.1	11.168838
26.793383	0.1	11.205316
26.795050	0.1	11.243046
26.796717	0.1	11.283339
26.798383	0.1	11.326791
26.800050	0.1	11.372746
26.801717	0.1	11.420251
26.803383	0.1	11.468411
26.805050	0.1	11.516810
26.806717	0.1	11.566461
26.808383	0.1	11.619926
26.810050	0.1	11.678696
26.811717	0.1	11.742354
26.813383	0.1	11.809469
26.815050	0.1	11.878730
26.816717	0.1	11.949838
26.818383	0.1	12.023390
26.820050	0.1	12.099863
26.821717	0.1	12.178541
26.823383	0.1	12.258173
26.825050	0.1	12.338639
26.826717	0.1	12.421668
26.828383	0.1	12.508751
26.830050	0.1	12.599409
26.831717	0.1	12.691916
26.833383	0.1	12.784541
26.835050	0.1	12.876690
26.836717	0.1	12.968303
26.838383	0.1	13.058842
26.840050	0.1	13.147772
26.841717	0.1	13.234974
26.843383	0.1	13.320983
26.845050	0.1	13.406516
26.846717	0.1	13.491393
26.848383	0.1	13.574661
26.850050	0.1	13.655961
26.851717	0.1	13.735355
26.853383	0.1	13.812006
26.855050	0.1	13.885022
26.856717	0.1	13.954998
26.858383	0.1	14.022709
26.860050	0.1	14.086843
26.861717	0.1	14.144898
26.863383	0.1	14.195562
26.865050	0.1	14.238716
26.866717	0.1	14.274658
26.868383	0.1	14.303625
26.870050	0.1	14.326514
26.871717	0.1	14.344633
26.873383	0.1	14.358104
26.875050	0.1	14.365078
26.876717	0.1	14.363469
26.878383	0.1	14.353038
26.880050	0.1	14.335097
26.881717	0.1	14.310659
26.883383	0.1	14.280022
26.885050	0.1	14.243246
26.886717	0.1	14.201165
26.888383	0.1	14.154793
26.890050	0.1	14.105082
26.891717	0.1	14.052571
26.893383	0.1	13.997198
26.895050	0.1	13.939262
26.896717	0.1	13.879419
26.898383	0.1	13.818086
26.900050	0.1	13.755680
26.901717	0.1	13.691545
26.903383	0.1	13.625146
26.905050	0.1	13.556660
26.906717	0.1	13.487697
26.908383	0.1	13.420523
26.910050	0.1	13.356865
26.911717	0.1	13.297320
26.913383	0.1	13.240755
26.915050	0.1	13.184906
26.916717	0.1	13.127566
26.918383	0.1	13.069213
26.920050	0.1	13.012768
26.921717	0.1	12.960792
26.923383	0.1	12.914420
26.925050	0.1	12.873829
26.926717	0.1	12.838126
26.928383	0.1	12.805820
26.930050	0.1	12.775541
26.931717	0.1	12.746931
26.933383	0.1	12.720466
26.935050	0.1	12.697340
26.936717	0.1	12.678624
26.938383	0.1	12.663663
26.940050	0.1	12.650431
26.941717	0.1	12.637497
26.943383	0.1	12.624920
26.945050	0.1	12.612761
26.946717	0.1	12.600721
26.948383	0.1	12.588383
26.950050	0.1	12.576223
26.951717	0.1	12.565494
26.953383	0.1	12.557269
26.955050	0.1	12.551070
26.956717	0.1	12.545288
26.958383	0.1	12.538195
26.960050	0.1	12.528539
26.961717	0.1	12.515426
26.963383	0.1	12.498976
26.965050	0.1	12.480081
26.966717	0.1	12.459875
26.968383	0.1	12.439431
26.970050	0.1	12.419165
26.971717	0.1	12.397528
26.973383	0.1	12.372137
26.975050	0.1	12.342394
26.976717	0.1	12.309492
26.978383	0.1	12.275518
26.980050	0.1	12.241543
26.981717	0.1	12.207151
26.983383	0.1	12.170792
26.985050	0.1	12.131692
26.986717	0.1	12.090326
26.988383	0.1	12.047411
26.990050	0.1	12.002350
26.991717	0.1	11.954427
26.993383	0.1	11.903883
26.995050	0.1	11.852206
26.996717	0.1	11.800111
26.998383	0.1	11.747599
27.000050	0.1	11.694790
27.001717	0.1	11.642397
27.003383	0.1	11.591614
27.005050	0.1	11.543215
27.006717	0.1	11.496366
27.008383	0.1	11.449993
27.010050	0.1	11.404217
27.011717	0.1	11.359752
27.013383	0.1	11.316598
27.015050	0.1	11.274756
27.016717	0.1	11.234046
27.018383	0.1	11.194647
27.020050	0.1	11.156798
27.021717	0.1	11.120856
27.023383	0.1	11.087001
27.025050	0.1	11.055232
27.026717	0.1	11.025429
27.028383	0.1	10.997236
27.030050	0.1	10.970116
27.031717	0.1	10.943950
27.033383	0.1	10.919750
27.035050	0.1	10.898412
27.036717	0.1	10.879934
27.038383	0.1	10.862947
27.040050	0.1	10.846615
27.041717	0.1	10.831416
27.043383	0.1	10.817707
27.045050	0.1	10.804773
27.046717	0.1	10.791600
27.048383	0.1	10.778309
27.050050	0.1	10.766149
27.051717	0.1	10.756314
27.053383	0.1	10.749043
27.055050	0.1	10.743917
27.056717	0.1	10.740579
27.058383	0.1	10.739327
27.060050	0.1	10.740698
27.061717	0.1	10.744334
27.063383	0.1	10.749221
27.065050	0.1	10.754586
27.066717	0.1	10.760606
27.068383	0.1	10.767461
27.070050	0.1	10.775090
27.071717	0.1	10.783256
27.073383	0.1	10.791422
27.075050	0.1	10.798932
27.076717	0.1	10.805965
27.078383	0.1	10.813118
27.080050	0.1	10.820509
27.081717	0.1	10.828257
27.083383	0.1	10.836960
27.085050	0.1	10.847569
27.086717	0.1	10.860563
27.088383	0.1	10.874868
27.090050	0.1	10.888160
27.091717	0.1	10.898591
27.093383	0.1	10.905922
27.095050	0.1	10.912300
27.096717	0.1	10.921300
27.098383	0.1	10.936082
27.100050	0.1	10.956944
27.101717	0.1	10.981918
27.103383	0.1	11.008144
27.105050	0.1	11.033595
27.106717	0.1	11.057258
27.108383	0.1	11.078537
27.110050	0.1	11.097491
27.111717	0.1	11.115611
27.113383	0.1	11.134685
27.115050	0.1	11.155725
27.116717	0.1	11.178017
27.118383	0.1	11.200607
27.120050	0.1	11.222721
27.121717	0.1	11.244178
27.123383	0.1	11.265159
27.125050	0.1	11.286677
27.126717	0.1	11.310280
27.128383	0.1	11.337579
27.130050	0.1	11.368931
27.131717	0.1	11.403383
27.133383	0.1	11.439443
27.135050	0.1	11.475266
27.136717	0.1	11.509896
27.138383	0.1	11.543990
27.140050	0.1	11.579037
27.141717	0.1	11.615277
27.143383	0.1	11.652232
27.145050	0.1	11.689425
27.146717	0.1	11.726261
27.148383	0.1	11.761904
27.150050	0.1	11.796416
27.151717	0.1	11.831523
27.153383	0.1	11.869372
27.155050	0.1	11.910737
27.156717	0.1	11.955024
27.158383	0.1	12.001754
27.160050	0.1	12.050570
27.161717	0.1	12.100816
27.163383	0.1	12.151778
27.165050	0.1	12.203754
27.166717	0.1	12.257636
27.168383	0.1	12.314857
27.170050	0.1	12.376369
27.171717	0.1	12.441517
27.173383	0.1	12.507737
27.175050	0.1	12.573541
27.176717	0.1	12.640060
27.178383	0.1	12.709976
27.180050	0.1	12.784661
27.181717	0.1	12.863816
27.183383	0.1	12.947083
27.185050	0.1	13.035060
27.186717	0.1	13.128877
27.188383	0.1	13.227702
27.190050	0.1	13.328911
27.191717	0.1	13.430298
27.193383	0.1	13.531924
27.195050	0.1	13.635934
27.196717	0.1	13.744474
27.198383	0.1	13.858617
27.200050	0.1	13.977946
27.201717	0.1	14.101923
27.203383	0.1	14.229775
27.205050	0.1	14.361263
27.206717	0.1	14.497043
27.208383	0.1	14.638961
27.210050	0.1	14.788927
27.211717	0.1	14.947117
27.213383	0.1	15.112639
27.215050	0.1	15.285135
27.216717	0.1	15.465797
27.218383	0.1	15.655459
27.220050	0.1	15.853525
27.221717	0.1	16.058684
27.223383	0.1	16.270221
27.225050	0.1	16.488553
27.226717	0.1	16.716243
27.228383	0.1	16.956330
27.230050	0.1	17.210365
27.231717	0.1	17.478050
27.233383	0.1	17.758132
27.235050	0.1	18.048943
27.236717	0.1	18.348635
27.238383	0.1	18.656315
27.240050	0.1	18.973471
27.241717	0.1	19.302310
27.243383	0.1	19.643189
27.245050	0.1	19.994677
27.246717	0.1	20.354987
27.248383	0.1	20.723046
27.250050	0.1	21.098496
27.251717	0.1	21.481336
27.253383	0.1	21.870495
27.255050	0.1	22.263647
27.256717	0.1	22.657813
27.258383	0.1	23.051263
27.260050	0.1	23.443700
27.261717	0.1	23.835005
27.263383	0.1	24.224581
27.265050	0.1	24.611534
27.266717	0.1	24.994136
27.268383	0.1	25.368632
27.270050	0.1	25.730075
27.271717	0.1	26.074709
27.273383	0.1	26.401581
27.275050	0.1	26.712121
27.276717	0.1	27.006866
27.278383	0.1	27.283968
27.280050	0.1	27.540268
27.281717	0.1	27.772071
27.283383	0.1	27.976395
27.285050	0.1	28.151335
27.286717	0.1	28.295995
27.288383	0.1	28.409662
27.290050	0.1	28.491558
27.291717	0.1	28.541686
27.293383	0.1	28.560283
27.295050	0.1	28.547050
27.296717	0.1	28.501572
27.298383	0.1	28.424384
27.300050	0.1	28.316142
27.301717	0.1	28.176607
27.303383	0.1	28.005602
27.305050	0.1	27.804198
27.306717	0.1	27.573945
27.308383	0.1	27.316453
27.310050	0.1	27.033986
27.311717	0.1	26.728691
27.313383	0.1	26.401402
27.315050	0.1	26.052357
27.316717	0.1	25.682868
27.318383	0.1	25.295915
27.320050	0.1	24.894477
27.321717	0.1	24.480583
27.323383	0.1	24.055900
27.325050	0.1	23.622157
27.326717	0.1	23.181976
27.328383	0.1	22.738637
27.330050	0.1	22.294642
27.331717	0.1	21.850945
27.333383	0.1	21.407248
27.335050	0.1	20.962955
27.336717	0.1	20.518662
27.338383	0.1	20.076693
27.340050	0.1	19.640685
27.341717	0.1	19.214095
27.343383	0.1	18.799664
27.345050	0.1	18.398703
27.346717	0.1	18.011213
27.348383	0.1	17.636121
27.350050	0.1	17.272175
27.351717	0.1	16.918958
27.353383	0.1	16.577364
27.355050	0.1	16.248287
27.356717	0.1	15.931965
27.358383	0.1	15.628637
27.360050	0.1	15.338779
27.361717	0.1	15.062571
27.363383	0.1	14.799596
27.365050	0.1	14.550150
27.366717	0.1	14.314533
27.368383	0.1	14.091552
27.370050	0.1	13.878525
27.371717	0.1	13.673366
27.373383	0.1	13.476790
27.375050	0.1	13.291121
27.376717	0.1	13.118149
27.378383	0.1	12.957455
27.380050	0.1	12.807489
27.381717	0.1	12.667418
27.383383	0.1	12.537659
27.385050	0.1	12.417675
27.386717	0.1	12.305260
27.388383	0.1	12.197853
27.390050	0.1	12.094677
27.391717	0.1	11.996270
27.393383	0.1	11.903585
27.395050	0.1	11.817218
27.396717	0.1	11.736334
27.398383	0.1	11.659086
27.400050	0.1	11.584581
27.401717	0.1	11.514188
27.403383	0.1	11.449874
27.405050	0.1	11.391462
27.406717	0.1	11.336625
27.408383	0.1	11.283398
27.410050	0.1	11.231244
27.411717	0.1	11.181236
27.413383	0.1	11.134625
27.415050	0.1	11.092008
27.416717	0.1	11.053503
27.418383	0.1	11.018694
27.420050	0.1	10.986388
27.421717	0.1	10.954679
27.423383	0.1	10.921837
27.425050	0.1	10.887683
27.426717	0.1	10.853708
27.428383	0.1	10.821760
27.430050	0.1	10.793329
27.431717	0.1	10.768951
27.433383	0.1	10.748506
27.435050	0.1	10.731579
27.436717	0.1	10.717214
27.438383	0.1	10.703207
27.440050	0.1	10.687054
27.441717	0.1	10.668457
27.443383	0.1	10.649443
27.445050	0.1	10.631920
27.446717	0.1	10.616244
27.448383	0.1	10.602058
27.450050	0.1	10.589123
27.451717	0.1	10.577977
27.453383	0.1	10.568798
27.455050	0.1	10.561169
27.456717	0.1	10.554135
27.458383	0.1	10.547341
27.460050	0.1	10.540605
27.461717	0.1	10.533333
27.463383	0.1	10.524572
27.465050	0.1	10.514498
27.466717	0.1	10.504306
27.468383	0.1	10.495127
27.470050	0.1	10.487736
27.471717	0.1	10.482491
27.473383	0.1	10.479212
27.475050	0.1	10.477126
27.476717	0.1	10.475159
27.478383	0.1	10.472775
27.480050	0.1	10.469497
27.481717	0.1	10.465861
27.483383	0.1	10.462702
27.485050	0.1	10.459841
27.486717	0.1	10.456026
27.488383	0.1	10.451198
27.490050	0.1	10.446251
27.491717	0.1	10.442138
27.493383	0.1	10.438920
27.495050	0.1	10.436357
27.496717	0.1	10.433734
27.498383	0.1	10.430396
27.500050	0.1	10.426999
27.501717	0.1	10.424436
27.503383	0.1	10.423124
27.505050	0.1	10.422528
27.506717	0.1	10.423184
27.508383	0.1	10.425449
27.510050	0.1	10.428012
27.511717	0.1	10.428489
27.513383	0.1	10.426164
27.515050	0.1	10.422052
27.516717	0.1	10.417998
27.518383	0.1	10.414661
27.520050	0.1	10.412098
27.521717	0.1	10.410309
27.523383	0.1	10.410131
27.525050	0.1	10.411442
27.526717	0.1	10.412992
27.528383	0.1	10.413826
27.530050	0.1	10.413588
27.531717	0.1	10.412455
27.533383	0.1	10.410667
27.535050	0.1	10.409117
27.536717	0.1	10.408402
27.538383	0.1	10.407746
27.540050	0.1	10.406316
27.541717	0.1	10.404349
27.543383	0.1	10.402024
27.545050	0.1	10.398329
27.546717	0.1	10.392428
27.548383	0.1	10.384679
27.550050	0.1	10.377169
27.551717	0.1	10.372162
27.553383	0.1	10.370494
27.555050	0.1	10.370434
27.556717	0.1	10.370434
27.558383	0.1	10.369778
27.560050	0.1	10.367871
27.561717	0.1	10.364295
27.563383	0.1	10.360003
27.565050	0.1	10.356606
27.566717	0.1	10.354937
27.568383	0.1	10.354639
27.570050	0.1	10.355354
27.571717	0.1	10.356308
27.573383	0.1	10.357142
27.575050	0.1	10.357857
27.576717	0.1	10.358751
27.578383	0.1	10.359467
27.580050	0.1	10.359109
27.581717	0.1	10.357142
27.583383	0.1	10.354102
27.585050	0.1	10.350526
27.586717	0.1	10.346711
27.588383	0.1	10.342897
27.590050	0.1	10.340155
27.591717	0.1	10.339678
27.593383	0.1	10.341645
27.595050	0.1	10.344744
27.596717	0.1	10.347129
27.598383	0.1	10.347963
27.600050	0.1	10.347605
27.601717	0.1	10.347069
27.603383	0.1	10.346652
27.605050	0.1	10.346115
27.606717	0.1	10.345460
27.608383	0.1	10.345221
27.610050	0.1	10.346294
27.611717	0.1	10.348380
27.613383	0.1	10.349632
27.615050	0.1	10.348559
27.616717	0.1	10.345519
27.618383	0.1	10.342479
27.620050	0.1	10.340512
27.621717	0.1	10.339320
27.623383	0.1	10.338665
27.625050	0.1	10.338903
27.626717	0.1	10.340274
27.628383	0.1	10.342420
27.630050	0.1	10.344864
27.631717	0.1	10.346831
27.633383	0.1	10.347546
27.635050	0.1	10.346890
27.636717	0.1	10.345698
27.638383	0.1	10.345162
27.640050	0.1	10.344685
27.641717	0.1	10.342956
27.643383	0.1	10.340870
27.645050	0.1	10.340751
27.646717	0.1	10.343910
27.648383	0.1	10.348678
27.650050	0.1	10.352553
27.651717	0.1	10.354520
27.653383	0.1	10.354877
27.655050	0.1	10.354639
27.656717	0.1	10.354579
27.658383	0.1	10.354639
27.660050	0.1	10.354162
27.661717	0.1	10.352493
27.663383	0.1	10.349990
27.665050	0.1	10.347725
27.666717	0.1	10.346175
27.668383	0.1	10.345281
27.670050	0.1	10.344923
27.671717	0.1	10.345102
27.673383	0.1	10.346056
27.675050	0.1	10.347903
27.676717	0.1	10.350705
27.678383	0.1	10.353804
27.680050	0.1	10.356486
27.681717	0.1	10.359169
27.683383	0.1	10.362447
27.685050	0.1	10.365904
27.686717	0.1	10.368229
27.688383	0.1	10.369182
27.690050	0.1	10.369778
27.691717	0.1	10.371268
27.693383	0.1	10.373831
27.695050	0.1	10.376752
27.696717	0.1	10.379255
27.698383	0.1	10.380924
27.700050	0.1	10.381342
27.701717	0.1	10.380448
27.703383	0.1	10.378957
27.705050	0.1	10.377944
27.706717	0.1	10.377169
27.708383	0.1	10.376156
27.710050	0.1	10.375500
27.711717	0.1	10.376096
27.713383	0.1	10.378004
27.715050	0.1	10.380507
27.716717	0.1	10.382653
27.718383	0.1	10.384322
27.720050	0.1	10.386050
27.721717	0.1	10.388971
27.723383	0.1	10.393739
27.725050	0.1	10.399938
27.726717	0.1	10.406316
27.728383	0.1	10.411740
27.730050	0.1	10.416091
27.731717	0.1	10.419608
27.733383	0.1	10.422052
27.735050	0.1	10.423601
27.736717	0.1	10.424376
27.738383	0.1	10.424376
27.740050	0.1	10.423840
27.741717	0.1	10.423542
27.743383	0.1	10.425032
27.745050	0.1	10.428787
27.746717	0.1	10.434151
27.748383	0.1	10.439814
27.750050	0.1	10.444821
27.751717	0.1	10.448754
27.753383	0.1	10.452092
27.755050	0.1	10.455490
27.756717	0.1	10.459185
27.758383	0.1	10.463060
27.760050	0.1	10.466993
27.761717	0.1	10.471166
27.763383	0.1	10.476292
27.765050	0.1	10.482312
27.766717	0.1	10.487796
27.768383	0.1	10.491133
27.770050	0.1	10.492147
27.771717	0.1	10.491968
27.773383	0.1	10.492266
27.775050	0.1	10.493577
27.776717	0.1	10.495246
27.778383	0.1	10.496259
27.780050	0.1	10.496677
27.781717	0.1	10.497034
27.783383	0.1	10.497511
27.785050	0.1	10.498703
27.786717	0.1	10.500491
27.788383	0.1	10.501981
27.790050	0.1	10.502160
27.791717	0.1	10.501326
27.793383	0.1	10.500551
27.795050	0.1	10.500611
27.796717	0.1	10.501505
27.798383	0.1	10.502220
27.800050	0.1	10.501743
27.801717	0.1	10.500789
27.803383	0.1	10.500670
27.805050	0.1	10.501266
27.806717	0.1	10.501803
27.808383	0.1	10.502101
27.810050	0.1	10.502399
27.811717	0.1	10.502458
27.813383	0.1	10.501564
27.815050	0.1	10.499895
27.816717	0.1	10.498167
27.818383	0.1	10.496796
27.820050	0.1	10.495246
27.821717	0.1	10.493160
27.823383	0.1	10.491133
27.825050	0.1	10.489762
27.826717	0.1	10.488868
27.828383	0.1	10.488034
27.830050	0.1	10.487199
27.831717	0.1	10.486484
27.833383	0.1	10.486186
27.835050	0.1	10.486544
27.836717	0.1	10.487259
27.838383	0.1	10.487199
27.840050	0.1	10.485471
27.841717	0.1	10.482550
27.843383	0.1	10.479749
27.845050	0.1	10.477842
27.846717	0.1	10.476471
27.848383	0.1	10.474682
27.850050	0.1	10.472298
27.851717	0.1	10.469676
27.853383	0.1	10.467351
27.855050	0.1	10.466219
27.856717	0.1	10.466874
27.858383	0.1	10.469080
27.860050	0.1	10.471702
27.861717	0.1	10.474265
27.863383	0.1	10.476232
27.865050	0.1	10.476888
27.866717	0.1	10.475875
27.868383	0.1	10.473490
27.870050	0.1	10.470391
27.871717	0.1	10.466695
27.873383	0.1	10.463060
27.875050	0.1	10.461212
27.876717	0.1	10.462344
27.878383	0.1	10.465921
27.880050	0.1	10.469616
27.881717	0.1	10.471285
27.883383	0.1	10.471106
27.885050	0.1	10.470927
27.886717	0.1	10.471881
27.888383	0.1	10.473192
27.890050	0.1	10.474086
27.891717	0.1	10.474146
27.893383	0.1	10.472954
27.895050	0.1	10.470212
27.896717	0.1	10.466815
27.898383	0.1	10.464371
27.900050	0.1	10.464371
27.901717	0.1	10.467172
27.903383	0.1	10.471464
27.905050	0.1	10.475219
27.906717	0.1	10.477126
27.908383	0.1	10.477424
27.910050	0.1	10.477007
27.911717	0.1	10.477424
27.913383	0.1	10.479332
27.915050	0.1	10.482133
27.916717	0.1	10.484517
27.918383	0.1	10.486246
27.920050	0.1	10.488392
27.921717	0.1	10.491789
27.923383	0.1	10.495127
27.925050	0.1	10.496617
27.926717	0.1	10.496557
27.928383	0.1	10.496915
27.930050	0.1	10.499359
27.931717	0.1	10.503472
27.933383	0.1	10.506869
27.935050	0.1	10.507405
27.936717	0.1	10.505081
27.938383	0.1	10.501564
27.940050	0.1	10.499001
27.941717	0.1	10.499001
27.943383	0.1	10.501803
27.945050	0.1	10.506333
27.946717	0.1	10.511220
27.948383	0.1	10.515988
27.950050	0.1	10.520220
27.951717	0.1	10.522843
27.953383	0.1	10.523618
27.955050	0.1	10.523081
27.956717	0.1	10.522187
27.958383	0.1	10.521889
27.960050	0.1	10.523201
27.961717	0.1	10.526479
27.963383	0.1	10.530890
27.965050	0.1	10.534704
27.966717	0.1	10.537267
27.968383	0.1	10.538042
27.970050	0.1	10.536373
27.971717	0.1	10.531903
27.973383	0.1	10.526121
27.975050	0.1	10.521472
27.976717	0.1	10.519922
27.978383	0.1	10.521949
27.980050	0.1	10.526181
27.981717	0.1	10.531009
27.983383	0.1	10.535539
27.985050	0.1	10.540128
27.986717	0.1	10.545433
27.988383	0.1	10.550857
27.990050	0.1	10.554672
27.991717	0.1	10.555745
27.993383	0.1	10.554314
27.995050	0.1	10.551513
27.996717	0.1	10.548592
27.998383	0.1	10.546327
28.000050	0.1	10.545612
28.001717	0.1	10.547102
28.003383	0.1	10.550619
28.005050	0.1	10.554910
28.006717	0.1	10.558069
28.008383	0.1	10.559083
28.010050	0.1	10.558904
28.011717	0.1	10.559202
28.013383	0.1	10.560811
28.015050	0.1	10.563613
28.016717	0.1	10.566414
28.018383	0.1	10.568441
28.020050	0.1	10.569990
28.021717	0.1	10.572017
28.023383	0.1	10.574282
28.025050	0.1	10.575534
28.026717	0.1	10.575355
28.028383	0.1	10.573984
28.030050	0.1	10.572255
28.031717	0.1	10.570288
28.033383	0.1	10.568500
28.035050	0.1	10.567487
28.036717	0.1	10.567427
28.038383	0.1	10.568083
28.040050	0.1	10.569275
28.041717	0.1	10.571659
28.043383	0.1	10.575712
28.045050	0.1	10.580421
28.046717	0.1	10.584057
28.048383	0.1	10.585964
28.050050	0.1	10.586978
28.051717	0.1	10.588527
28.053383	0.1	10.591269
28.055050	0.1	10.594547
28.056717	0.1	10.597468
28.058383	0.1	10.599793
28.060050	0.1	10.601819
28.061717	0.1	10.604263
28.063383	0.1	10.607422
28.065050	0.1	10.610879
28.066717	0.1	10.613979
28.068383	0.1	10.616422
28.070050	0.1	10.617734
28.071717	0.1	10.617078
28.073383	0.1	10.614575
28.075050	0.1	10.612310
28.076717	0.1	10.612369
28.078383	0.1	10.615051
28.080050	0.1	10.619403
28.081717	0.1	10.624409
28.083383	0.1	10.629714
28.085050	0.1	10.635198
28.086717	0.1	10.639847
28.088383	0.1	10.642648
28.090050	0.1	10.643602
28.091717	0.1	10.644258
28.093383	0.1	10.646046
28.095050	0.1	10.648728
28.096717	0.1	10.650933
28.098383	0.1	10.651887
28.100050	0.1	10.652066
28.101717	0.1	10.652424
28.103383	0.1	10.653377
28.105050	0.1	10.655106
28.106717	0.1	10.657669
28.108383	0.1	10.660411
28.110050	0.1	10.662318
28.111717	0.1	10.663510
28.113383	0.1	10.665179
28.115050	0.1	10.667444
28.116717	0.1	10.668994
28.118383	0.1	10.669053
28.120050	0.1	10.668159
28.121717	0.1	10.667027
28.123383	0.1	10.666013
28.125050	0.1	10.665477
28.126717	0.1	10.666013
28.128383	0.1	10.667504
28.130050	0.1	10.668755
28.131717	0.1	10.668398
28.133383	0.1	10.665775
28.135050	0.1	10.661722
28.136717	0.1	10.657788
28.138383	0.1	10.655344
28.140050	0.1	10.654689
28.141717	0.1	10.654510
28.143383	0.1	10.653556
28.145050	0.1	10.651768
28.146717	0.1	10.650278
28.148383	0.1	10.650278
28.150050	0.1	10.652126
28.151717	0.1	10.654987
28.153383	0.1	10.657430
28.155050	0.1	10.658324
28.156717	0.1	10.657252
28.158383	0.1	10.653914
28.160050	0.1	10.648251
28.161717	0.1	10.641516
28.163383	0.1	10.635555
28.165050	0.1	10.631323
28.166717	0.1	10.628224
28.168383	0.1	10.625065
28.170050	0.1	10.621310
28.171717	0.1	10.616780
28.173383	0.1	10.611773
28.175050	0.1	10.606945
28.176717	0.1	10.602832
28.178383	0.1	10.598779
28.180050	0.1	10.594309
28.181717	0.1	10.590256
28.183383	0.1	10.587752
28.185050	0.1	10.587097
28.186717	0.1	10.587633
28.188383	0.1	10.588408
28.190050	0.1	10.588349
28.191717	0.1	10.587216
28.193383	0.1	10.585249
28.195050	0.1	10.582567
28.196717	0.1	10.579169
28.198383	0.1	10.575772
28.200050	0.1	10.574103
28.201717	0.1	10.574878
28.203383	0.1	10.577381
28.205050	0.1	10.579587
28.206717	0.1	10.580242
28.208383	0.1	10.579348
28.210050	0.1	10.577799
28.211717	0.1	10.576010
28.213383	0.1	10.574341
28.215050	0.1	10.573328
28.216717	0.1	10.572911
28.218383	0.1	10.571778
28.220050	0.1	10.568798
28.221717	0.1	10.564685
28.223383	0.1	10.560692
28.225050	0.1	10.558069
28.226717	0.1	10.556996
28.228383	0.1	10.557295
28.230050	0.1	10.557950
28.231717	0.1	10.558308
28.233383	0.1	10.558189
28.235050	0.1	10.558189
28.236717	0.1	10.559381
28.238383	0.1	10.562301
28.240050	0.1	10.566176
28.241717	0.1	10.569156
28.243383	0.1	10.569573
28.245050	0.1	10.567666
28.246717	0.1	10.564745
28.248383	0.1	10.562063
28.250050	0.1	10.559619
28.251717	0.1	10.557235
28.253383	0.1	10.555387
28.255050	0.1	10.555208
28.256717	0.1	10.557473
28.258383	0.1	10.561705
28.260050	0.1	10.566176
28.261717	0.1	10.569633
28.263383	0.1	10.571659
28.265050	0.1	10.571778
28.266717	0.1	10.569454
28.268383	0.1	10.565341
28.270050	0.1	10.560692
28.271717	0.1	10.556639
28.273383	0.1	10.554493
28.275050	0.1	10.555566
28.276717	0.1	10.559321
28.278383	0.1	10.564149
28.280050	0.1	10.568917
28.281717	0.1	10.573507
28.283383	0.1	10.577560
28.285050	0.1	10.580958
28.286717	0.1	10.583699
28.288383	0.1	10.585666
28.290050	0.1	10.586858
28.291717	0.1	10.587514
28.293383	0.1	10.587395
28.295050	0.1	10.585964
28.296717	0.1	10.583938
28.298383	0.1	10.582567
28.300050	0.1	10.582626
28.301717	0.1	10.584117
28.303383	0.1	10.586322
28.305050	0.1	10.588706
28.306717	0.1	10.590733
28.308383	0.1	10.591925
28.310050	0.1	10.592044
28.311717	0.1	10.591388
28.313383	0.1	10.590733
28.315050	0.1	10.590792
28.316717	0.1	10.592163
28.318383	0.1	10.594965
28.320050	0.1	10.598541
28.321717	0.1	10.602236
28.323383	0.1	10.605515
28.325050	0.1	10.608555
28.326717	0.1	10.611475
28.328383	0.1	10.613323
28.330050	0.1	10.613561
28.331717	0.1	10.613144
28.333383	0.1	10.613442
28.335050	0.1	10.615171
28.336717	0.1	10.618389
28.338383	0.1	10.622621
28.340050	0.1	10.627151
28.341717	0.1	10.631443
28.343383	0.1	10.635079
28.345050	0.1	10.638059
28.346717	0.1	10.640503
28.348383	0.1	10.642708
28.350050	0.1	10.644913
28.351717	0.1	10.646821
28.353383	0.1	10.648609
28.355050	0.1	10.651053
28.356717	0.1	10.654748
28.358383	0.1	10.659397
28.360050	0.1	10.664821
28.361717	0.1	10.670543
28.363383	0.1	10.675252
28.365050	0.1	10.678352
28.366717	0.1	10.680438
28.368383	0.1	10.682285
28.370050	0.1	10.684431
28.371717	0.1	10.687233
28.373383	0.1	10.691405
28.375050	0.1	10.696471
28.376717	0.1	10.701001
28.378383	0.1	10.703505
28.380050	0.1	10.703207
28.381717	0.1	10.700823
28.383383	0.1	10.698260
28.385050	0.1	10.697127
28.386717	0.1	10.697961
28.388383	0.1	10.700346
28.390050	0.1	10.703624
28.391717	0.1	10.706902
28.393383	0.1	10.709406
28.395050	0.1	10.710657
28.396717	0.1	10.710359
28.398383	0.1	10.708452
28.400050	0.1	10.705352
28.401717	0.1	10.701538
28.403383	0.1	10.697067
28.405050	0.1	10.692597
28.406717	0.1	10.689974
28.408383	0.1	10.690749
28.410050	0.1	10.694385
28.411717	0.1	10.698498
28.413383	0.1	10.700763
28.415050	0.1	10.700524
28.416717	0.1	10.698319
28.418383	0.1	10.694862
28.420050	0.1	10.690451
28.421717	0.1	10.684908
28.423383	0.1	10.679305
28.425050	0.1	10.675193
28.426717	0.1	10.672808
28.428383	0.1	10.671378
28.430050	0.1	10.669709
28.431717	0.1	10.666669
28.433383	0.1	10.661662
28.435050	0.1	10.655344
28.436717	0.1	10.648847
28.438383	0.1	10.643364
28.440050	0.1	10.639847
28.441717	0.1	10.638178
28.443383	0.1	10.636986
28.445050	0.1	10.634840
28.446717	0.1	10.631502
28.448383	0.1	10.627032
28.450050	0.1	10.621608
28.451717	0.1	10.615707
28.453383	0.1	10.610283
28.455050	0.1	10.606409
28.456717	0.1	10.604740
28.458383	0.1	10.605455
28.460050	0.1	10.607362
28.461717	0.1	10.608495
28.463383	0.1	10.607422
28.465050	0.1	10.604263
28.466717	0.1	10.600210
28.468383	0.1	10.595859
28.470050	0.1	10.591448
28.471717	0.1	10.587037
28.473383	0.1	10.582090
28.475050	0.1	10.576249
28.476717	0.1	10.571063
28.478383	0.1	10.568977
28.480050	0.1	10.570408
28.481717	0.1	10.573447
28.483383	0.1	10.576368
28.485050	0.1	10.579050
28.486717	0.1	10.581136
28.488383	0.1	10.581673
28.490050	0.1	10.581136
28.491717	0.1	10.581136
28.493383	0.1	10.582388
28.495050	0.1	10.584236
28.496717	0.1	10.586262
28.498383	0.1	10.588527
28.500050	0.1	10.590912
28.501717	0.1	10.593057
28.503383	0.1	10.594428
28.505050	0.1	10.594369
28.506717	0.1	10.592521
28.508383	0.1	10.589719
28.510050	0.1	10.587633
28.511717	0.1	10.587156
28.513383	0.1	10.587931
28.515050	0.1	10.588945
28.516717	0.1	10.589004
28.518383	0.1	10.587872
28.520050	0.1	10.586501
28.521717	0.1	10.586203
28.523383	0.1	10.587276
28.525050	0.1	10.589123
28.526717	0.1	10.591210
28.528383	0.1	10.593832
28.530050	0.1	10.597110
28.531717	0.1	10.599971
28.533383	0.1	10.600746
28.535050	0.1	10.598660
28.536717	0.1	10.594667
28.538383	0.1	10.590256
28.540050	0.1	10.587037
28.541717	0.1	10.586441
28.543383	0.1	10.589600
28.545050	0.1	10.596038
28.546717	0.1	10.603369
28.548383	0.1	10.609091
28.550050	0.1	10.612071
28.551717	0.1	10.613144
28.553383	0.1	10.613204
28.555050	0.1	10.612429
28.556717	0.1	10.611177
28.558383	0.1	10.611118
28.560050	0.1	10.614396
28.561717	0.1	10.622085
28.563383	0.1	10.632694
28.565050	0.1	10.643662
28.566717	0.1	10.652543
28.568383	0.1	10.658920
28.570050	0.1	10.663629
28.571717	0.1	10.668219
28.573383	0.1	10.673822
28.575050	0.1	10.680915
28.576717	0.1	10.688306
28.578383	0.1	10.694862
28.580050	0.1	10.700763
28.581717	0.1	10.706425
28.583383	0.1	10.711432
28.585050	0.1	10.716141
28.586717	0.1	10.721446
28.588383	0.1	10.727645
28.590050	0.1	10.734022
28.591717	0.1	10.739804
28.593383	0.1	10.744692
28.595050	0.1	10.749043
28.596717	0.1	10.754288
28.598383	0.1	10.761679
28.600050	0.1	10.771514
28.601717	0.1	10.782540
28.603383	0.1	10.792971
28.605050	0.1	10.801972
28.606717	0.1	10.809959
28.608383	0.1	10.816992
28.610050	0.1	10.823131
28.611717	0.1	10.829211
28.613383	0.1	10.836542
28.615050	0.1	10.845543
28.616717	0.1	10.855437
28.618383	0.1	10.865212
28.620050	0.1	10.873676
28.621717	0.1	10.880233
28.623383	0.1	10.886253
28.625050	0.1	10.893465
28.626717	0.1	10.903121
28.628383	0.1	10.915220
28.630050	0.1	10.928930
28.631717	0.1	10.943294
28.633383	0.1	10.958076
28.635050	0.1	10.974229
28.636717	0.1	10.992051
28.638383	0.1	11.010945
28.640050	0.1	11.029721
28.641717	0.1	11.047960
28.643383	0.1	11.066080
28.645050	0.1	11.083842
28.646717	0.1	11.100889
28.648383	0.1	11.117995
28.650050	0.1	11.136711
28.651717	0.1	11.157931
28.653383	0.1	11.181653
28.655050	0.1	11.207343
[truncated: 261,862 more chars]
