# Supplementary material for: Fade into you: genetic control of pigmentation patterns in red-flesh apple (Malus domestica)
Source: Front Plant Sci. 2025 Jan 13;15:1462545. doi: 10.3389/fpls.2024.1462545 (PMC11770013; doi:10.3389/fpls.2024.1462545)
Supplement: Supplementary file 4 [file DataSheet1.zip › CB C2EXT284NM/CB C2EXT284NM.txt]

URL	chrom://thermo-pfav3ojr/ChromeleonLocal/Instrument Data/Vanquish_MS/Dimitri/VALEMA/Pierre/Echantillons 03-04-24.seq/209.smp/EXT284NM.channel/EXT284NM.chm
Channel	EXT284NM

Injection Information:
Data Vault	ChromeleonLocal
Sequence	Echantillons 03-04-24
Name	CB C2
Number	18
Position	B:B9
Comment	colonne SB-AQ MeOH+5%AA
Processing Method	Quantitative
Instrument Method	VALEMA test separation GRAQ 4
Type	Unknown
Status	Finished
Inject Time	4/4/2024 7:04:08 AM +02:00
Volume (µl)	10.0000
Dilution Factor	1.0000
Weight	1.0000

Chromatogram Data Information:
Time Min. (min)	0.001717
Time Max. (min)	47.000050
Data Points	28200
Detector	UV
Generating Data System	Chromeleon 7.3.2.10759
Exporting Data System	Chromeleon 7.3.2.0
Operator	Administrator
Signal Quantity	Absorbance
Signal Unit	mAU
Signal Min.	-1.322806
Signal Max.	890.163654
Channel	EXT284NM
Driver Name	VDAD.dll
Channel Type	Evaluation
Min. Step (s)	0.1
Max. Step (s)	0.1
Average Step (s)	0.1

Signal Parameter Information:
Signal Info	WVL:284 nm

Chromatogram Data:
Time (min)	Step (s)	Value (mAU)
0.001717	n.a.	0.000000
0.003383	0.1	0.000119
0.005050	0.1	0.000715
0.006717	0.1	0.002444
0.008383	0.1	0.005662
0.010050	0.1	0.010729
0.011717	0.1	0.016630
0.013383	0.1	0.020802
0.015050	0.1	0.020683
0.016717	0.1	0.016391
0.018383	0.1	0.010788
0.020050	0.1	0.007093
0.021717	0.1	0.007212
0.023383	0.1	0.010788
0.025050	0.1	0.015795
0.026717	0.1	0.019968
0.028383	0.1	0.022531
0.030050	0.1	0.024199
0.031717	0.1	0.025809
0.033383	0.1	0.027537
0.035050	0.1	0.028729
0.036717	0.1	0.028789
0.038383	0.1	0.027239
0.040050	0.1	0.023901
0.041717	0.1	0.019491
0.043383	0.1	0.016272
0.045050	0.1	0.016153
0.046717	0.1	0.018179
0.048383	0.1	0.019729
0.050050	0.1	0.018954
0.051717	0.1	0.015974
0.053383	0.1	0.012219
0.055050	0.1	0.009835
0.056717	0.1	0.010252
0.058383	0.1	0.013053
0.060050	0.1	0.016391
0.061717	0.1	0.018239
0.063383	0.1	0.017464
0.065050	0.1	0.014246
0.066717	0.1	0.010431
0.068383	0.1	0.007987
0.070050	0.1	0.008464
0.071717	0.1	0.011563
0.073383	0.1	0.015438
0.075050	0.1	0.018120
0.076717	0.1	0.018537
0.078383	0.1	0.016570
0.080050	0.1	0.013173
0.081717	0.1	0.009596
0.083383	0.1	0.006676
0.085050	0.1	0.004709
0.086717	0.1	0.004470
0.088383	0.1	0.007033
0.090050	0.1	0.012875
0.091717	0.1	0.020146
0.093383	0.1	0.026286
0.095050	0.1	0.030398
0.096717	0.1	0.033617
0.098383	0.1	0.036776
0.100050	0.1	0.039220
0.101717	0.1	0.039756
0.103383	0.1	0.037432
0.105050	0.1	0.032485
0.106717	0.1	0.026047
0.108383	0.1	0.019848
0.110050	0.1	0.015199
0.111717	0.1	0.012279
0.113383	0.1	0.010848
0.115050	0.1	0.011325
0.116717	0.1	0.013411
0.118383	0.1	0.015616
0.120050	0.1	0.016212
0.121717	0.1	0.014901
0.123383	0.1	0.013411
0.125050	0.1	0.014305
0.126717	0.1	0.018001
0.128383	0.1	0.023603
0.130050	0.1	0.030160
0.131717	0.1	0.036597
0.133383	0.1	0.040531
0.135050	0.1	0.040174
0.136717	0.1	0.036240
0.138383	0.1	0.030696
0.140050	0.1	0.024796
0.141717	0.1	0.019193
0.143383	0.1	0.014961
0.145050	0.1	0.013113
0.146717	0.1	0.013471
0.148383	0.1	0.014484
0.150050	0.1	0.014484
0.151717	0.1	0.013351
0.153383	0.1	0.012338
0.155050	0.1	0.012636
0.156717	0.1	0.015140
0.158383	0.1	0.019848
0.160050	0.1	0.024915
0.161717	0.1	0.028193
0.163383	0.1	0.028431
0.165050	0.1	0.026107
0.166717	0.1	0.021994
0.168383	0.1	0.017464
0.170050	0.1	0.014186
0.171717	0.1	0.013173
0.173383	0.1	0.014126
0.175050	0.1	0.015914
0.176717	0.1	0.017166
0.178383	0.1	0.017047
0.180050	0.1	0.016272
0.181717	0.1	0.015616
0.183383	0.1	0.014484
0.185050	0.1	0.012159
0.186717	0.1	0.009358
0.188383	0.1	0.006974
0.190050	0.1	0.005722
0.191717	0.1	0.006080
0.193383	0.1	0.008404
0.195050	0.1	0.011861
0.196717	0.1	0.015199
0.198383	0.1	0.016868
0.200050	0.1	0.016034
0.201717	0.1	0.012994
0.203383	0.1	0.009537
0.205050	0.1	0.008166
0.206717	0.1	0.010729
0.208383	0.1	0.017166
0.210050	0.1	0.025332
0.211717	0.1	0.032783
0.213383	0.1	0.038505
0.215050	0.1	0.042677
0.216717	0.1	0.044763
0.218383	0.1	0.043809
0.220050	0.1	0.039339
0.221717	0.1	0.031710
0.223383	0.1	0.022352
0.225050	0.1	0.013590
0.226717	0.1	0.007331
0.228383	0.1	0.003576
0.230050	0.1	0.001669
0.231717	0.1	0.001550
0.233383	0.1	0.003099
0.235050	0.1	0.005245
0.236717	0.1	0.007331
0.238383	0.1	0.009418
0.240050	0.1	0.011325
0.241717	0.1	0.012636
0.243383	0.1	0.013530
0.245050	0.1	0.014365
0.246717	0.1	0.014842
0.248383	0.1	0.013709
0.250050	0.1	0.010490
0.251717	0.1	0.006616
0.253383	0.1	0.003338
0.255050	0.1	0.000715
0.256717	0.1	-0.001371
0.258383	0.1	-0.002682
0.260050	0.1	-0.003099
0.261717	0.1	-0.003159
0.263383	0.1	-0.003755
0.265050	0.1	-0.004888
0.266717	0.1	-0.005901
0.268383	0.1	-0.005960
0.270050	0.1	-0.004590
0.271717	0.1	-0.002146
0.273383	0.1	0.000358
0.275050	0.1	0.002980
0.276717	0.1	0.005841
0.278383	0.1	0.008106
0.280050	0.1	0.009298
0.281717	0.1	0.010073
0.283383	0.1	0.011206
0.285050	0.1	0.011742
0.286717	0.1	0.010788
0.288383	0.1	0.008941
0.290050	0.1	0.007749
0.291717	0.1	0.007093
0.293383	0.1	0.006199
0.295050	0.1	0.005603
0.296717	0.1	0.006735
0.298383	0.1	0.010014
0.300050	0.1	0.014067
0.301717	0.1	0.016928
0.303383	0.1	0.017762
0.305050	0.1	0.017583
0.306717	0.1	0.018001
0.308383	0.1	0.018537
0.310050	0.1	0.017524
0.311717	0.1	0.014782
0.313383	0.1	0.012457
0.315050	0.1	0.012159
0.316717	0.1	0.014007
0.318383	0.1	0.017524
0.320050	0.1	0.021935
0.321717	0.1	0.025213
0.323383	0.1	0.024915
0.325050	0.1	0.020206
0.326717	0.1	0.012755
0.328383	0.1	0.004411
0.330050	0.1	-0.002921
0.331717	0.1	-0.007689
0.333383	0.1	-0.009120
0.335050	0.1	-0.007570
0.336717	0.1	-0.004292
0.338383	0.1	-0.000715
0.340050	0.1	0.002265
0.341717	0.1	0.004411
0.343383	0.1	0.005722
0.345050	0.1	0.005901
0.346717	0.1	0.004172
0.348383	0.1	0.001073
0.350050	0.1	-0.001848
0.351717	0.1	-0.003278
0.353383	0.1	-0.003219
0.355050	0.1	-0.002265
0.356717	0.1	-0.000894
0.358383	0.1	0.000179
0.360050	0.1	0.000536
0.361717	0.1	0.000417
0.363383	0.1	0.000358
0.365050	0.1	0.000656
0.366717	0.1	0.002325
0.368383	0.1	0.005424
0.370050	0.1	0.009000
0.371717	0.1	0.011683
0.373383	0.1	0.013053
0.375050	0.1	0.013649
0.376717	0.1	0.014126
0.378383	0.1	0.014246
0.380050	0.1	0.013113
0.381717	0.1	0.010610
0.383383	0.1	0.007093
0.385050	0.1	0.003517
0.386717	0.1	0.000954
0.388383	0.1	0.000060
0.390050	0.1	0.001550
0.391717	0.1	0.005662
0.393383	0.1	0.011444
0.395050	0.1	0.017047
0.396717	0.1	0.020981
0.398383	0.1	0.022173
0.400050	0.1	0.020802
0.401717	0.1	0.017941
0.403383	0.1	0.014365
0.405050	0.1	0.010312
0.406717	0.1	0.006855
0.408383	0.1	0.005007
0.410050	0.1	0.003457
0.411717	0.1	-0.000298
0.413383	0.1	-0.006378
0.415050	0.1	-0.011563
0.416717	0.1	-0.012040
0.418383	0.1	-0.006855
0.420050	0.1	0.001669
0.421717	0.1	0.009954
0.423383	0.1	0.015736
0.425050	0.1	0.017762
0.426717	0.1	0.015855
0.428383	0.1	0.010848
0.430050	0.1	0.004411
0.431717	0.1	-0.001371
0.433383	0.1	-0.004411
0.435050	0.1	-0.003934
0.436717	0.1	-0.001490
0.438383	0.1	0.001132
0.440050	0.1	0.004172
0.441717	0.1	0.008285
0.443383	0.1	0.012457
0.445050	0.1	0.014365
0.446717	0.1	0.012994
0.448383	0.1	0.009120
0.450050	0.1	0.003636
0.451717	0.1	-0.002325
0.453383	0.1	-0.006557
0.455050	0.1	-0.007451
0.456717	0.1	-0.005901
0.458383	0.1	-0.003994
0.460050	0.1	-0.002444
0.461717	0.1	-0.000954
0.463383	0.1	0.001431
0.465050	0.1	0.005007
0.466717	0.1	0.008881
0.468383	0.1	0.011384
0.470050	0.1	0.011563
0.471717	0.1	0.009537
0.473383	0.1	0.006139
0.475050	0.1	0.003159
0.476717	0.1	0.001669
0.478383	0.1	0.001848
0.480050	0.1	0.003576
0.481717	0.1	0.006557
0.483383	0.1	0.009477
0.485050	0.1	0.010610
0.486717	0.1	0.009060
0.488383	0.1	0.005841
0.490050	0.1	0.003755
0.491717	0.1	0.004411
0.493383	0.1	0.006795
0.495050	0.1	0.008762
0.496717	0.1	0.009179
0.498383	0.1	0.008464
0.500050	0.1	0.007272
0.501717	0.1	0.006020
0.503383	0.1	0.004232
0.505050	0.1	0.002146
0.506717	0.1	0.001609
0.508383	0.1	0.003874
0.510050	0.1	0.007629
0.511717	0.1	0.010371
0.513383	0.1	0.011623
0.515050	0.1	0.012457
0.516717	0.1	0.013351
0.518383	0.1	0.013828
0.520050	0.1	0.012755
0.521717	0.1	0.010073
0.523383	0.1	0.007153
0.525050	0.1	0.005662
0.526717	0.1	0.006735
0.528383	0.1	0.009894
0.530050	0.1	0.012994
0.531717	0.1	0.014007
0.533383	0.1	0.012636
0.535050	0.1	0.010371
0.536717	0.1	0.008285
0.538383	0.1	0.005543
0.540050	0.1	0.001073
0.541717	0.1	-0.004232
0.543383	0.1	-0.008345
0.545050	0.1	-0.010669
0.546717	0.1	-0.012636
0.548383	0.1	-0.014305
0.550050	0.1	-0.013769
0.551717	0.1	-0.010014
0.553383	0.1	-0.004947
0.555050	0.1	-0.001490
0.556717	0.1	-0.000894
0.558383	0.1	-0.002503
0.560050	0.1	-0.004351
0.561717	0.1	-0.004768
0.563383	0.1	-0.003755
0.565050	0.1	-0.002682
0.566717	0.1	-0.002742
0.568383	0.1	-0.003338
0.570050	0.1	-0.003397
0.571717	0.1	-0.002205
0.573383	0.1	-0.000417
0.575050	0.1	0.000894
0.576717	0.1	0.000834
0.578383	0.1	-0.000656
0.580050	0.1	-0.003517
0.581717	0.1	-0.007093
0.583383	0.1	-0.009358
0.585050	0.1	-0.008643
0.586717	0.1	-0.005543
0.588383	0.1	-0.003219
0.590050	0.1	-0.004113
0.591717	0.1	-0.008225
0.593383	0.1	-0.013292
0.595050	0.1	-0.017047
0.596717	0.1	-0.018656
0.598383	0.1	-0.018001
0.600050	0.1	-0.014842
0.601717	0.1	-0.010371
0.603383	0.1	-0.006795
0.605050	0.1	-0.005424
0.606717	0.1	-0.005126
0.608383	0.1	-0.003815
0.610050	0.1	-0.001013
0.611717	0.1	0.002682
0.613383	0.1	0.005841
0.615050	0.1	0.006855
0.616717	0.1	0.004590
0.618383	0.1	-0.000298
0.620050	0.1	-0.005603
0.621717	0.1	-0.008166
0.623383	0.1	-0.005782
0.625050	0.1	0.000954
0.626717	0.1	0.009000
0.628383	0.1	0.015140
0.630050	0.1	0.018537
0.631717	0.1	0.020325
0.633383	0.1	0.020802
0.635050	0.1	0.018835
0.636717	0.1	0.014067
0.638383	0.1	0.007570
0.640050	0.1	0.001132
0.641717	0.1	-0.004172
0.643383	0.1	-0.007868
0.645050	0.1	-0.010014
0.646717	0.1	-0.009954
0.648383	0.1	-0.007987
0.650050	0.1	-0.005662
0.651717	0.1	-0.004351
0.653383	0.1	-0.004888
0.655050	0.1	-0.007570
0.656717	0.1	-0.012100
0.658383	0.1	-0.016809
0.660050	0.1	-0.019073
0.661717	0.1	-0.017285
0.663383	0.1	-0.013351
0.665050	0.1	-0.010490
0.666717	0.1	-0.010729
0.668383	0.1	-0.013590
0.670050	0.1	-0.016987
0.671717	0.1	-0.018239
0.673383	0.1	-0.015318
0.675050	0.1	-0.008881
0.676717	0.1	-0.001609
0.678383	0.1	0.003099
0.680050	0.1	0.003874
0.681717	0.1	0.001311
0.683383	0.1	-0.002623
0.685050	0.1	-0.006139
0.686717	0.1	-0.008345
0.688383	0.1	-0.009179
0.690050	0.1	-0.009120
0.691717	0.1	-0.007868
0.693383	0.1	-0.005186
0.695050	0.1	-0.002325
0.696717	0.1	-0.001431
0.698383	0.1	-0.003636
0.700050	0.1	-0.008166
0.701717	0.1	-0.013113
0.703383	0.1	-0.017047
0.705050	0.1	-0.018835
0.706717	0.1	-0.018001
0.708383	0.1	-0.015259
0.710050	0.1	-0.012815
0.711717	0.1	-0.012696
0.713383	0.1	-0.015259
0.715050	0.1	-0.018537
0.716717	0.1	-0.020623
0.718383	0.1	-0.020325
0.720050	0.1	-0.017524
0.721717	0.1	-0.013173
0.723383	0.1	-0.009298
0.725050	0.1	-0.007272
0.726717	0.1	-0.006855
0.728383	0.1	-0.006855
0.730050	0.1	-0.006497
0.731717	0.1	-0.005841
0.733383	0.1	-0.004947
0.735050	0.1	-0.004113
0.736717	0.1	-0.004172
0.738383	0.1	-0.005960
0.740050	0.1	-0.009120
0.741717	0.1	-0.012517
0.743383	0.1	-0.014842
0.745050	0.1	-0.015497
0.746717	0.1	-0.014126
0.748383	0.1	-0.010967
0.750050	0.1	-0.006855
0.751717	0.1	-0.002623
0.753383	0.1	0.000119
0.755050	0.1	-0.000894
0.756717	0.1	-0.006020
0.758383	0.1	-0.012815
0.760050	0.1	-0.018060
0.761717	0.1	-0.020027
0.763383	0.1	-0.018179
0.765050	0.1	-0.013173
0.766717	0.1	-0.006557
0.768383	0.1	-0.000834
0.770050	0.1	0.002146
0.771717	0.1	0.001729
0.773383	0.1	-0.001371
0.775050	0.1	-0.005901
0.776717	0.1	-0.010014
0.778383	0.1	-0.012577
0.780050	0.1	-0.014424
0.781717	0.1	-0.016868
0.783383	0.1	-0.018895
0.785050	0.1	-0.018179
0.786717	0.1	-0.014722
0.788383	0.1	-0.010669
0.790050	0.1	-0.007391
0.791717	0.1	-0.005066
0.793383	0.1	-0.004888
0.795050	0.1	-0.008821
0.796717	0.1	-0.016689
0.798383	0.1	-0.024915
0.800050	0.1	-0.029802
0.801717	0.1	-0.030458
0.803383	0.1	-0.028312
0.805050	0.1	-0.025570
0.806717	0.1	-0.023603
0.808383	0.1	-0.022233
0.810050	0.1	-0.021040
0.811717	0.1	-0.020266
0.813383	0.1	-0.021040
0.815050	0.1	-0.023723
0.816717	0.1	-0.028193
0.818383	0.1	-0.033557
0.820050	0.1	-0.038326
0.821717	0.1	-0.040889
0.823383	0.1	-0.040233
0.825050	0.1	-0.036418
0.826717	0.1	-0.030875
0.828383	0.1	-0.025451
0.830050	0.1	-0.021517
0.831717	0.1	-0.018954
0.833383	0.1	-0.016928
0.835050	0.1	-0.015020
0.836717	0.1	-0.013649
0.838383	0.1	-0.012636
0.840050	0.1	-0.011146
0.841717	0.1	-0.009179
0.843383	0.1	-0.006914
0.845050	0.1	-0.004351
0.846717	0.1	-0.002384
0.848383	0.1	-0.002623
0.850050	0.1	-0.006258
0.851717	0.1	-0.011981
0.853383	0.1	-0.016630
0.855050	0.1	-0.018001
0.856717	0.1	-0.015676
0.858383	0.1	-0.011027
0.860050	0.1	-0.006378
0.861717	0.1	-0.004232
0.863383	0.1	-0.005186
0.865050	0.1	-0.007629
0.866717	0.1	-0.009835
0.868383	0.1	-0.011444
0.870050	0.1	-0.013351
0.871717	0.1	-0.017107
0.873383	0.1	-0.022829
0.875050	0.1	-0.028729
0.876717	0.1	-0.033438
0.878383	0.1	-0.036180
0.880050	0.1	-0.036061
0.881717	0.1	-0.033319
0.883383	0.1	-0.030100
0.885050	0.1	-0.028491
0.886717	0.1	-0.029206
0.888383	0.1	-0.031531
0.890050	0.1	-0.033200
0.891717	0.1	-0.031471
0.893383	0.1	-0.025034
0.895050	0.1	-0.015199
0.896717	0.1	-0.005364
0.898383	0.1	0.001609
0.900050	0.1	0.004768
0.901717	0.1	0.005484
0.903383	0.1	0.005186
0.905050	0.1	0.004053
0.906717	0.1	0.001431
0.908383	0.1	-0.002742
0.910050	0.1	-0.007272
0.911717	0.1	-0.010133
0.913383	0.1	-0.010490
0.915050	0.1	-0.009418
0.916717	0.1	-0.009835
0.918383	0.1	-0.013411
0.920050	0.1	-0.018716
0.921717	0.1	-0.022292
0.923383	0.1	-0.022292
0.925050	0.1	-0.020087
0.926717	0.1	-0.017524
0.928383	0.1	-0.015676
0.930050	0.1	-0.014603
0.931717	0.1	-0.014484
0.933383	0.1	-0.014782
0.935050	0.1	-0.014961
0.936717	0.1	-0.014961
0.938383	0.1	-0.015080
0.940050	0.1	-0.015855
0.941717	0.1	-0.017822
0.943383	0.1	-0.020802
0.945050	0.1	-0.023484
0.946717	0.1	-0.024915
0.948383	0.1	-0.026464
0.950050	0.1	-0.030339
0.951717	0.1	-0.035763
0.953383	0.1	-0.039279
0.955050	0.1	-0.038564
0.956717	0.1	-0.033677
0.958383	0.1	-0.025809
0.960050	0.1	-0.016451
0.961717	0.1	-0.007510
0.963383	0.1	-0.000596
0.965050	0.1	0.003457
0.966717	0.1	0.004649
0.968383	0.1	0.002921
0.970050	0.1	-0.000894
0.971717	0.1	-0.005424
0.973383	0.1	-0.009894
0.975050	0.1	-0.014126
0.976717	0.1	-0.017583
0.978383	0.1	-0.019550
0.980050	0.1	-0.019252
0.981717	0.1	-0.016212
0.983383	0.1	-0.011146
0.985050	0.1	-0.006676
0.986717	0.1	-0.005305
0.988383	0.1	-0.007272
0.990050	0.1	-0.010312
0.991717	0.1	-0.012040
0.993383	0.1	-0.011325
0.995050	0.1	-0.009179
0.996717	0.1	-0.007987
0.998383	0.1	-0.009239
1.000050	0.1	-0.012457
1.001717	0.1	-0.015974
1.003383	0.1	-0.018060
1.005050	0.1	-0.017583
1.006717	0.1	-0.015259
1.008383	0.1	-0.013053
1.010050	0.1	-0.012875
1.011717	0.1	-0.014126
1.013383	0.1	-0.014186
1.015050	0.1	-0.011861
1.016717	0.1	-0.008821
1.018383	0.1	-0.006735
1.020050	0.1	-0.005960
1.021717	0.1	-0.006378
1.023383	0.1	-0.008345
1.025050	0.1	-0.011861
1.026717	0.1	-0.016212
1.028383	0.1	-0.020921
1.030050	0.1	-0.024974
1.031717	0.1	-0.026464
1.033383	0.1	-0.024378
1.035050	0.1	-0.020206
1.036717	0.1	-0.016212
1.038383	0.1	-0.013828
1.040050	0.1	-0.012815
1.041717	0.1	-0.012159
1.043383	0.1	-0.010967
1.045050	0.1	-0.009775
1.046717	0.1	-0.009418
1.048383	0.1	-0.010610
1.050050	0.1	-0.013053
1.051717	0.1	-0.015974
1.053383	0.1	-0.018060
1.055050	0.1	-0.018418
1.056717	0.1	-0.018060
1.058383	0.1	-0.018656
1.060050	0.1	-0.020564
1.061717	0.1	-0.022650
1.063383	0.1	-0.023961
1.065050	0.1	-0.024319
1.066717	0.1	-0.023365
1.068383	0.1	-0.020325
1.070050	0.1	-0.015557
1.071717	0.1	-0.010908
1.073383	0.1	-0.008047
1.075050	0.1	-0.007808
1.076717	0.1	-0.010490
1.078383	0.1	-0.015974
1.080050	0.1	-0.023007
1.081717	0.1	-0.028610
1.083383	0.1	-0.030041
1.085050	0.1	-0.027299
1.086717	0.1	-0.023067
1.088383	0.1	-0.019908
1.090050	0.1	-0.019014
1.091717	0.1	-0.019908
1.093383	0.1	-0.021219
1.095050	0.1	-0.022113
1.096717	0.1	-0.022471
1.098383	0.1	-0.022411
1.100050	0.1	-0.022650
1.101717	0.1	-0.023782
1.103383	0.1	-0.024796
1.105050	0.1	-0.023961
1.106717	0.1	-0.021338
1.108383	0.1	-0.019014
1.110050	0.1	-0.018239
1.111717	0.1	-0.018656
1.113383	0.1	-0.019550
1.115050	0.1	-0.020206
1.116717	0.1	-0.019312
1.118383	0.1	-0.015855
1.120050	0.1	-0.011146
1.121717	0.1	-0.007987
1.123383	0.1	-0.007749
1.125050	0.1	-0.010371
1.126717	0.1	-0.015438
1.128383	0.1	-0.021994
1.130050	0.1	-0.028312
1.131717	0.1	-0.032842
1.133383	0.1	-0.034451
1.135050	0.1	-0.032425
1.136717	0.1	-0.027597
1.138383	0.1	-0.023067
1.140050	0.1	-0.020683
1.141717	0.1	-0.019252
1.143383	0.1	-0.016928
1.145050	0.1	-0.013828
1.146717	0.1	-0.011384
1.148383	0.1	-0.010312
1.150050	0.1	-0.010252
1.151717	0.1	-0.011325
1.153383	0.1	-0.014305
1.155050	0.1	-0.018775
1.156717	0.1	-0.023007
1.158383	0.1	-0.025630
1.160050	0.1	-0.026643
1.161717	0.1	-0.026762
1.163383	0.1	-0.026584
1.165050	0.1	-0.026345
1.166717	0.1	-0.024736
1.168383	0.1	-0.020206
1.170050	0.1	-0.014424
1.171717	0.1	-0.011325
1.173383	0.1	-0.012994
1.175050	0.1	-0.018001
1.176717	0.1	-0.022769
1.178383	0.1	-0.024796
1.180050	0.1	-0.024259
1.181717	0.1	-0.022829
1.183383	0.1	-0.022352
1.185050	0.1	-0.024378
1.186717	0.1	-0.028729
1.188383	0.1	-0.033081
1.190050	0.1	-0.034332
1.191717	0.1	-0.030816
1.193383	0.1	-0.022650
1.195050	0.1	-0.011683
1.196717	0.1	-0.001550
1.198383	0.1	0.005066
1.200050	0.1	0.007868
1.201717	0.1	0.007093
1.203383	0.1	0.003338
1.205050	0.1	-0.001550
1.206717	0.1	-0.005186
1.208383	0.1	-0.007272
1.210050	0.1	-0.009060
1.211717	0.1	-0.011146
1.213383	0.1	-0.012457
1.215050	0.1	-0.012159
1.216717	0.1	-0.011563
1.218383	0.1	-0.012815
1.220050	0.1	-0.016391
1.221717	0.1	-0.020504
1.223383	0.1	-0.022888
1.225050	0.1	-0.022948
1.226717	0.1	-0.022471
1.228383	0.1	-0.022829
1.230050	0.1	-0.024199
1.231717	0.1	-0.026345
1.233383	0.1	-0.029206
1.235050	0.1	-0.031471
1.236717	0.1	-0.031292
1.238383	0.1	-0.028193
1.240050	0.1	-0.024199
1.241717	0.1	-0.020564
1.243383	0.1	-0.017226
1.245050	0.1	-0.014901
1.246717	0.1	-0.015140
1.248383	0.1	-0.018179
1.250050	0.1	-0.023544
1.251717	0.1	-0.030220
1.253383	0.1	-0.035107
1.255050	0.1	-0.034809
1.256717	0.1	-0.029385
1.258383	0.1	-0.022709
1.260050	0.1	-0.018060
1.261717	0.1	-0.016451
1.263383	0.1	-0.017941
1.265050	0.1	-0.022113
1.266717	0.1	-0.027418
1.268383	0.1	-0.031888
1.270050	0.1	-0.033915
1.271717	0.1	-0.032842
1.273383	0.1	-0.029206
1.275050	0.1	-0.024915
1.276717	0.1	-0.021160
1.278383	0.1	-0.018120
1.280050	0.1	-0.016272
1.281717	0.1	-0.016034
1.283383	0.1	-0.016868
1.285050	0.1	-0.017583
1.286717	0.1	-0.018001
1.288383	0.1	-0.018656
1.290050	0.1	-0.019610
1.291717	0.1	-0.019908
1.293383	0.1	-0.019252
1.295050	0.1	-0.018597
1.296717	0.1	-0.018239
1.298383	0.1	-0.017166
1.300050	0.1	-0.014663
1.301717	0.1	-0.011384
1.303383	0.1	-0.007510
1.305050	0.1	-0.003099
1.306717	0.1	0.000358
1.308383	0.1	0.001192
1.310050	0.1	-0.000894
1.311717	0.1	-0.004590
1.313383	0.1	-0.008345
1.315050	0.1	-0.011325
1.316717	0.1	-0.013113
1.318383	0.1	-0.012994
1.320050	0.1	-0.011563
1.321717	0.1	-0.010610
1.323383	0.1	-0.011086
1.325050	0.1	-0.012398
1.326717	0.1	-0.014246
1.328383	0.1	-0.017166
1.330050	0.1	-0.021279
1.331717	0.1	-0.024378
1.333383	0.1	-0.024259
1.335050	0.1	-0.020564
1.336717	0.1	-0.014663
1.338383	0.1	-0.008106
1.340050	0.1	-0.001907
1.341717	0.1	0.003338
1.343383	0.1	0.006914
1.345050	0.1	0.008225
1.346717	0.1	0.007331
1.348383	0.1	0.005245
1.350050	0.1	0.002086
1.351717	0.1	-0.003397
1.353383	0.1	-0.011384
1.355050	0.1	-0.019670
1.356717	0.1	-0.025392
1.358383	0.1	-0.027597
1.360050	0.1	-0.026882
1.361717	0.1	-0.025213
1.363383	0.1	-0.024617
1.365050	0.1	-0.026345
1.366717	0.1	-0.029862
1.368383	0.1	-0.033498
1.370050	0.1	-0.035524
1.371717	0.1	-0.035465
1.373383	0.1	-0.033557
1.375050	0.1	-0.030875
1.376717	0.1	-0.028610
1.378383	0.1	-0.028074
1.380050	0.1	-0.030160
1.381717	0.1	-0.033975
1.383383	0.1	-0.037074
1.385050	0.1	-0.037611
1.386717	0.1	-0.036120
1.388383	0.1	-0.034451
1.390050	0.1	-0.033736
1.391717	0.1	-0.033975
1.393383	0.1	-0.034332
1.395050	0.1	-0.033617
1.396717	0.1	-0.030696
1.398383	0.1	-0.026166
1.400050	0.1	-0.021756
1.401717	0.1	-0.018299
1.403383	0.1	-0.014305
1.405050	0.1	-0.007808
1.406717	0.1	0.001729
1.408383	0.1	0.014007
1.410050	0.1	0.027955
1.411717	0.1	0.042260
1.413383	0.1	0.056565
1.415050	0.1	0.072002
1.416717	0.1	0.090122
1.418383	0.1	0.111878
1.420050	0.1	0.137031
1.421717	0.1	0.164866
1.423383	0.1	0.195026
1.425050	0.1	0.227690
1.426717	0.1	0.263810
1.428383	0.1	0.304759
1.430050	0.1	0.350118
1.431717	0.1	0.397325
1.433383	0.1	0.444293
1.435050	0.1	0.490069
1.436717	0.1	0.534952
1.438383	0.1	0.579894
1.440050	0.1	0.625849
1.441717	0.1	0.673056
1.443383	0.1	0.721276
1.445050	0.1	0.771165
1.446717	0.1	0.823259
1.448383	0.1	0.877023
1.450050	0.1	0.932038
1.451717	0.1	0.988782
1.453383	0.1	1.048267
1.455050	0.1	1.110911
1.456717	0.1	1.175761
1.458383	0.1	1.240790
1.460050	0.1	1.304090
1.461717	0.1	1.365483
1.463383	0.1	1.425922
1.465050	0.1	1.485825
1.466717	0.1	1.544952
1.468383	0.1	1.603127
1.470050	0.1	1.660228
1.471717	0.1	1.715779
1.473383	0.1	1.769841
1.475050	0.1	1.823485
1.476717	0.1	1.877546
1.478383	0.1	1.931846
1.480050	0.1	1.986206
1.481717	0.1	2.040982
1.483383	0.1	2.095997
1.485050	0.1	2.150417
1.486717	0.1	2.204418
1.488383	0.1	2.259314
1.490050	0.1	2.316296
1.491717	0.1	2.375424
1.493383	0.1	2.434969
1.495050	0.1	2.491951
1.496717	0.1	2.544701
1.498383	0.1	2.594650
1.500050	0.1	2.644360
1.501717	0.1	2.695263
1.503383	0.1	2.747357
1.505050	0.1	2.799988
1.506717	0.1	2.852500
1.508383	0.1	2.903879
1.510050	0.1	2.954185
1.511717	0.1	3.004551
1.513383	0.1	3.056050
1.515050	0.1	3.108263
1.516717	0.1	3.159821
1.518383	0.1	3.211141
1.520050	0.1	3.264904
1.521717	0.1	3.323138
1.523383	0.1	3.385127
1.525050	0.1	3.449083
1.526717	0.1	3.512562
1.528383	0.1	3.573895
1.530050	0.1	3.633797
1.531717	0.1	3.694594
1.533383	0.1	3.757537
1.535050	0.1	3.821016
1.536717	0.1	3.881634
1.538383	0.1	3.936589
1.540050	0.1	3.986180
1.541717	0.1	4.033804
1.543383	0.1	4.083038
1.545050	0.1	4.135132
1.546717	0.1	4.189432
1.548383	0.1	4.245341
1.550050	0.1	4.302204
1.551717	0.1	4.358590
1.553383	0.1	4.413307
1.555050	0.1	4.466772
1.556717	0.1	4.520357
1.558383	0.1	4.575670
1.560050	0.1	4.634679
1.561717	0.1	4.698992
1.563383	0.1	4.768610
1.565050	0.1	4.842162
1.566717	0.1	4.919112
1.568383	0.1	5.000472
1.570050	0.1	5.087495
1.571717	0.1	5.180657
1.573383	0.1	5.281031
1.575050	0.1	5.390227
1.576717	0.1	5.508602
1.578383	0.1	5.635143
1.580050	0.1	5.769194
1.581717	0.1	5.910695
1.583383	0.1	6.060183
1.585050	0.1	6.218970
1.586717	0.1	6.388307
1.588383	0.1	6.568313
1.590050	0.1	6.759048
1.591717	0.1	6.963253
1.593383	0.1	7.186652
1.595050	0.1	7.435203
1.596717	0.1	7.712484
1.598383	0.1	8.018196
1.600050	0.1	8.347869
1.601717	0.1	8.693755
1.603383	0.1	9.046913
1.605050	0.1	9.399951
1.606717	0.1	9.747923
1.608383	0.1	10.087312
1.610050	0.1	10.414780
1.611717	0.1	10.725916
1.613383	0.1	11.014403
1.615050	0.1	11.270583
1.616717	0.1	11.481643
1.618383	0.1	11.634172
1.620050	0.1	11.717261
1.621717	0.1	11.724652
1.623383	0.1	11.653543
1.625050	0.1	11.504472
1.626717	0.1	11.281670
1.628383	0.1	10.994316
1.630050	0.1	10.655106
1.631717	0.1	10.277987
1.633383	0.1	9.876788
1.635050	0.1	9.464682
1.636717	0.1	9.053290
1.638383	0.1	8.652211
1.640050	0.1	8.269787
1.641717	0.1	7.914663
1.643383	0.1	7.594943
1.645050	0.1	7.316113
1.646717	0.1	7.079959
1.648383	0.1	6.885112
1.650050	0.1	6.728769
1.651717	0.1	6.608546
1.653383	0.1	6.520987
1.655050	0.1	6.460965
1.656717	0.1	6.423235
1.658383	0.1	6.403625
1.660050	0.1	6.398082
1.661717	0.1	6.402433
1.663383	0.1	6.412983
1.665050	0.1	6.426573
1.666717	0.1	6.441176
1.668383	0.1	6.455422
1.670050	0.1	6.467641
1.671717	0.1	6.475628
1.673383	0.1	6.477476
1.675050	0.1	6.472350
1.676717	0.1	6.459713
1.678383	0.1	6.439209
1.680050	0.1	6.411553
1.681717	0.1	6.378830
1.683383	0.1	6.341875
1.685050	0.1	6.299377
1.686717	0.1	6.250680
1.688383	0.1	6.197095
1.690050	0.1	6.140709
1.691717	0.1	6.082297
1.693383	0.1	6.021560
1.695050	0.1	5.957961
1.696717	0.1	5.891979
1.698383	0.1	5.825281
1.700050	0.1	5.759716
1.701717	0.1	5.695403
1.703383	0.1	5.631686
1.705050	0.1	5.568326
1.706717	0.1	5.505681
1.708383	0.1	5.444289
1.710050	0.1	5.385042
1.711717	0.1	5.328596
1.713383	0.1	5.275488
1.715050	0.1	5.226314
1.716717	0.1	5.180955
1.718383	0.1	5.138994
1.720050	0.1	5.100012
1.721717	0.1	5.062759
1.723383	0.1	5.025983
1.725050	0.1	4.989624
1.726717	0.1	4.954100
1.728383	0.1	4.918635
1.730050	0.1	4.882038
1.731717	0.1	4.845798
1.733383	0.1	4.813016
1.735050	0.1	4.784525
1.736717	0.1	4.758060
1.738383	0.1	4.732132
1.740050	0.1	4.707635
1.741717	0.1	4.686296
1.743383	0.1	4.668892
1.745050	0.1	4.654646
1.746717	0.1	4.641831
1.748383	0.1	4.628897
1.750050	0.1	4.614950
1.751717	0.1	4.599572
1.753383	0.1	4.582882
1.755050	0.1	4.566253
1.756717	0.1	4.551292
1.758383	0.1	4.539311
1.760050	0.1	4.529834
1.761717	0.1	4.521549
1.763383	0.1	4.512549
1.765050	0.1	4.502237
1.766717	0.1	4.490793
1.768383	0.1	4.478097
1.770050	0.1	4.463315
1.771717	0.1	4.445613
1.773383	0.1	4.425049
1.775050	0.1	4.403174
1.776717	0.1	4.382372
1.778383	0.1	4.364968
1.780050	0.1	4.352451
1.781717	0.1	4.344285
1.783383	0.1	4.338622
1.785050	0.1	4.332960
1.786717	0.1	4.325688
1.788383	0.1	4.315913
1.790050	0.1	4.302860
1.791717	0.1	4.286289
1.793383	0.1	4.267633
1.795050	0.1	4.249394
1.796717	0.1	4.233599
1.798383	0.1	4.220963
1.800050	0.1	4.210830
1.801717	0.1	4.201830
1.803383	0.1	4.192174
1.805050	0.1	4.181028
1.806717	0.1	4.169226
1.808383	0.1	4.158557
1.810050	0.1	4.149199
1.811717	0.1	4.139781
1.813383	0.1	4.129350
1.815050	0.1	4.118026
1.816717	0.1	4.106522
1.818383	0.1	4.094243
1.820050	0.1	4.079819
1.821717	0.1	4.063368
1.823383	0.1	4.046977
1.825050	0.1	4.032433
1.826717	0.1	4.019559
1.828383	0.1	4.006446
1.830050	0.1	3.991604
1.831717	0.1	3.975272
1.833383	0.1	3.958822
1.835050	0.1	3.943861
1.836717	0.1	3.931046
1.838383	0.1	3.919482
1.840050	0.1	3.907860
1.841717	0.1	3.895819
1.843383	0.1	3.884495
1.845050	0.1	3.874541
1.846717	0.1	3.865242
1.848383	0.1	3.855169
1.850050	0.1	3.843367
1.851717	0.1	3.829539
1.853383	0.1	3.814399
1.855050	0.1	3.799737
1.856717	0.1	3.787399
1.858383	0.1	3.778041
1.860050	0.1	3.770650
1.861717	0.1	3.763974
1.863383	0.1	3.756821
1.865050	0.1	3.748358
1.866717	0.1	3.737927
1.868383	0.1	3.724516
1.870050	0.1	3.707886
1.871717	0.1	3.688693
1.873383	0.1	3.667832
1.875050	0.1	3.645599
1.876717	0.1	3.622711
1.878383	0.1	3.599584
1.880050	0.1	3.575981
1.881717	0.1	3.552199
1.883383	0.1	3.528893
1.885050	0.1	3.506303
1.886717	0.1	3.484190
1.888383	0.1	3.463507
1.890050	0.1	3.445029
1.891717	0.1	3.427804
1.893383	0.1	3.410220
1.895050	0.1	3.390968
1.896717	0.1	3.368676
1.898383	0.1	3.342509
1.900050	0.1	3.313244
1.901717	0.1	3.283322
1.903383	0.1	3.254652
1.905050	0.1	3.228009
1.906717	0.1	3.203690
1.908383	0.1	3.181338
1.910050	0.1	3.159344
1.911717	0.1	3.135860
1.913383	0.1	3.110767
1.915050	0.1	3.086150
1.916717	0.1	3.064156
1.918383	0.1	3.044903
1.920050	0.1	3.026724
1.921717	0.1	3.007472
1.923383	0.1	2.986968
1.925050	0.1	2.966345
1.926717	0.1	2.945602
1.928383	0.1	2.923906
1.930050	0.1	2.901912
1.931717	0.1	2.882123
1.933383	0.1	2.866268
1.935050	0.1	2.852380
1.936717	0.1	2.836704
1.938383	0.1	2.816498
1.940050	0.1	2.792120
1.941717	0.1	2.765656
1.943383	0.1	2.739608
1.945050	0.1	2.715826
1.946717	0.1	2.694845
1.948383	0.1	2.675474
1.950050	0.1	2.656043
1.951717	0.1	2.636075
1.953383	0.1	2.616406
1.955050	0.1	2.598822
1.956717	0.1	2.584279
1.958383	0.1	2.572417
1.960050	0.1	2.562821
1.961717	0.1	2.555311
1.963383	0.1	2.549172
1.965050	0.1	2.543330
1.966717	0.1	2.536655
1.968383	0.1	2.528131
1.970050	0.1	2.516747
1.971717	0.1	2.502024
1.973383	0.1	2.484977
1.975050	0.1	2.467871
1.976717	0.1	2.452135
1.978383	0.1	2.438247
1.980050	0.1	2.426148
1.981717	0.1	2.415300
1.983383	0.1	2.404630
1.985050	0.1	2.394378
1.986717	0.1	2.385855
1.988383	0.1	2.378941
1.990050	0.1	2.371252
1.991717	0.1	2.360046
1.993383	0.1	2.344728
1.995050	0.1	2.327740
1.996717	0.1	2.312601
1.998383	0.1	2.300561
2.000050	0.1	2.290070
2.001717	0.1	2.278686
2.003383	0.1	2.266228
2.005050	0.1	2.255380
2.006717	0.1	2.248585
2.008383	0.1	2.245367
2.010050	0.1	2.243340
2.011717	0.1	2.240718
2.013383	0.1	2.237499
2.015050	0.1	2.234399
2.016717	0.1	2.231717
2.018383	0.1	2.229333
2.020050	0.1	2.226651
2.021717	0.1	2.222955
2.023383	0.1	2.217829
2.025050	0.1	2.212346
2.026717	0.1	2.207458
2.028383	0.1	2.202749
2.030050	0.1	2.197862
2.031717	0.1	2.193511
2.033383	0.1	2.190054
2.035050	0.1	2.187669
2.036717	0.1	2.186656
2.038383	0.1	2.186895
2.040050	0.1	2.187371
2.041717	0.1	2.187610
2.043383	0.1	2.187967
2.045050	0.1	2.188385
2.046717	0.1	2.187550
2.048383	0.1	2.183736
2.050050	0.1	2.177060
2.051717	0.1	2.169430
2.053383	0.1	2.162635
2.055050	0.1	2.157629
2.056717	0.1	2.154946
2.058383	0.1	2.154827
2.060050	0.1	2.156079
2.061717	0.1	2.157331
2.063383	0.1	2.157450
2.065050	0.1	2.155602
2.066717	0.1	2.150536
2.068383	0.1	2.141476
2.070050	0.1	2.128780
2.071717	0.1	2.114356
2.073383	0.1	2.100408
2.075050	0.1	2.088964
2.076717	0.1	2.081394
2.078383	0.1	2.077222
2.080050	0.1	2.073765
2.081717	0.1	2.068877
2.083383	0.1	2.062500
2.085050	0.1	2.055049
2.086717	0.1	2.045989
2.088383	0.1	2.035141
2.090050	0.1	2.023757
2.091717	0.1	2.013385
2.093383	0.1	2.004445
2.095050	0.1	1.995921
2.096717	0.1	1.986742
2.098383	0.1	1.976967
2.100050	0.1	1.967669
2.101717	0.1	1.959443
2.103383	0.1	1.951397
2.105050	0.1	1.941860
2.106717	0.1	1.930356
2.108383	0.1	1.918972
2.110050	0.1	1.910687
2.111717	0.1	1.905620
2.113383	0.1	1.900852
2.115050	0.1	1.893818
2.116717	0.1	1.884461
2.118383	0.1	1.873434
2.120050	0.1	1.861274
2.121717	0.1	1.848638
2.123383	0.1	1.837254
2.125050	0.1	1.828492
2.126717	0.1	1.822710
2.128383	0.1	1.818717
2.130050	0.1	1.814485
2.131717	0.1	1.808763
2.133383	0.1	1.801550
2.135050	0.1	1.792789
2.136717	0.1	1.782477
2.138383	0.1	1.770616
2.140050	0.1	1.756847
2.141717	0.1	1.741588
2.143383	0.1	1.726270
2.145050	0.1	1.712620
2.146717	0.1	1.701236
2.148383	0.1	1.692414
2.150050	0.1	1.686335
2.151717	0.1	1.682758
2.153383	0.1	1.681090
2.155050	0.1	1.679838
2.156717	0.1	1.677215
2.158383	0.1	1.672030
2.160050	0.1	1.664341
2.161717	0.1	1.653910
2.163383	0.1	1.640558
2.165050	0.1	1.625657
2.166717	0.1	1.611412
2.168383	0.1	1.598775
2.170050	0.1	1.587272
2.171717	0.1	1.576305
2.173383	0.1	1.566410
2.175050	0.1	1.559377
2.176717	0.1	1.555204
2.178383	0.1	1.551330
2.180050	0.1	1.545370
2.181717	0.1	1.537263
2.183383	0.1	1.528204
2.185050	0.1	1.519382
2.186717	0.1	1.512110
2.188383	0.1	1.507640
2.190050	0.1	1.505971
2.191717	0.1	1.505792
2.193383	0.1	1.505435
2.195050	0.1	1.503229
2.196717	0.1	1.497865
2.198383	0.1	1.489282
2.200050	0.1	1.478076
2.201717	0.1	1.465499
2.203383	0.1	1.453340
2.205050	0.1	1.442373
2.206717	0.1	1.432359
2.208383	0.1	1.422584
2.210050	0.1	1.412690
2.211717	0.1	1.402736
2.213383	0.1	1.393676
2.215050	0.1	1.387537
2.216717	0.1	1.385748
2.218383	0.1	1.387060
2.220050	0.1	1.388371
2.221717	0.1	1.386702
2.223383	0.1	1.380324
2.225050	0.1	1.369655
2.226717	0.1	1.356721
2.228383	0.1	1.343906
2.230050	0.1	1.332760
2.231717	0.1	1.324236
2.233383	0.1	1.318574
2.235050	0.1	1.316011
2.236717	0.1	1.316190
2.238383	0.1	1.316845
2.240050	0.1	1.315594
2.241717	0.1	1.311779
2.243383	0.1	1.306474
2.245050	0.1	1.300335
2.246717	0.1	1.293123
2.248383	0.1	1.284540
2.250050	0.1	1.274824
2.251717	0.1	1.265109
2.253383	0.1	1.257002
2.255050	0.1	1.251340
2.256717	0.1	1.247764
2.258383	0.1	1.245320
2.260050	0.1	1.243234
2.261717	0.1	1.240790
2.263383	0.1	1.237392
2.265050	0.1	1.233041
2.266717	0.1	1.227856
2.268383	0.1	1.222015
2.270050	0.1	1.216352
2.271717	0.1	1.212299
2.273383	0.1	1.209915
2.275050	0.1	1.207113
2.276717	0.1	1.202583
2.278383	0.1	1.196623
2.280050	0.1	1.190424
2.281717	0.1	1.184702
2.283383	0.1	1.179636
2.285050	0.1	1.175404
2.286717	0.1	1.172245
2.288383	0.1	1.170397
2.290050	0.1	1.170099
2.291717	0.1	1.171708
2.293383	0.1	1.174808
2.295050	0.1	1.177907
2.296717	0.1	1.179218
2.298383	0.1	1.177847
2.300050	0.1	1.173794
2.301717	0.1	1.167476
2.303383	0.1	1.160443
2.305050	0.1	1.154780
2.306717	0.1	1.151621
2.308383	0.1	1.151025
2.310050	0.1	1.152754
2.311717	0.1	1.156390
2.313383	0.1	1.161158
2.315050	0.1	1.166821
2.316717	0.1	1.173318
2.318383	0.1	1.179636
2.320050	0.1	1.184285
2.321717	0.1	1.186013
2.323383	0.1	1.184225
2.325050	0.1	1.179576
2.326717	0.1	1.174152
2.328383	0.1	1.169980
2.330050	0.1	1.168370
2.331717	0.1	1.169682
2.333383	0.1	1.173318
2.335050	0.1	1.178086
2.336717	0.1	1.183093
2.338383	0.1	1.188576
2.340050	0.1	1.194775
2.341717	0.1	1.201212
2.343383	0.1	1.206935
2.345050	0.1	1.210690
2.346717	0.1	1.211524
2.348383	0.1	1.209438
2.350050	0.1	1.206040
2.351717	0.1	1.203537
2.353383	0.1	1.203299
2.355050	0.1	1.205266
2.356717	0.1	1.208425
2.358383	0.1	1.211584
2.360050	0.1	1.213670
2.361717	0.1	1.213968
2.363383	0.1	1.212716
2.365050	0.1	1.211047
2.366717	0.1	1.209319
2.368383	0.1	1.207411
2.370050	0.1	1.205504
2.371717	0.1	1.203597
2.373383	0.1	1.201451
2.375050	0.1	1.199365
2.376717	0.1	1.196504
2.378383	0.1	1.192212
2.380050	0.1	1.187205
2.381717	0.1	1.182973
2.383383	0.1	1.180530
2.385050	0.1	1.179814
2.386717	0.1	1.179695
2.388383	0.1	1.179636
2.390050	0.1	1.180589
2.391717	0.1	1.182914
2.393383	0.1	1.184404
2.395050	0.1	1.182199
2.396717	0.1	1.175344
2.398383	0.1	1.164734
2.400050	0.1	1.153350
2.401717	0.1	1.145125
2.403383	0.1	1.142323
2.405050	0.1	1.143456
2.406717	0.1	1.144946
2.408383	0.1	1.144767
2.410050	0.1	1.143396
2.411717	0.1	1.142442
2.413383	0.1	1.142562
2.415050	0.1	1.143813
2.416717	0.1	1.145601
2.418383	0.1	1.146257
2.420050	0.1	1.143992
2.421717	0.1	1.138747
2.423383	0.1	1.131415
2.425050	0.1	1.122832
2.426717	0.1	1.114070
2.428383	0.1	1.106918
2.430050	0.1	1.102448
2.431717	0.1	1.100361
2.433383	0.1	1.099408
2.435050	0.1	1.097918
2.436717	0.1	1.094699
2.438383	0.1	1.089156
2.440050	0.1	1.081228
2.441717	0.1	1.072526
2.443383	0.1	1.065910
2.445050	0.1	1.063109
2.446717	0.1	1.063347
2.448383	0.1	1.065016
2.450050	0.1	1.067162
2.451717	0.1	1.068950
2.453383	0.1	1.069725
2.455050	0.1	1.069009
2.456717	0.1	1.067102
2.458383	0.1	1.064539
2.460050	0.1	1.060724
2.461717	0.1	1.054764
2.463383	0.1	1.047254
2.465050	0.1	1.040697
2.466717	0.1	1.036942
2.468383	0.1	1.036108
2.470050	0.1	1.036525
2.471717	0.1	1.036108
2.473383	0.1	1.033783
2.475050	0.1	1.029611
2.476717	0.1	1.024187
2.478383	0.1	1.017809
2.480050	0.1	1.010299
2.481717	0.1	1.001358
2.483383	0.1	0.991523
2.485050	0.1	0.982583
2.486717	0.1	0.976801
2.488383	0.1	0.974834
2.490050	0.1	0.975072
2.491717	0.1	0.975788
2.493383	0.1	0.976622
2.495050	0.1	0.977755
2.496717	0.1	0.978530
2.498383	0.1	0.977874
2.500050	0.1	0.975490
2.501717	0.1	0.972271
2.503383	0.1	0.968695
2.505050	0.1	0.964642
2.506717	0.1	0.960350
2.508383	0.1	0.956535
2.510050	0.1	0.954747
2.511717	0.1	0.955343
2.513383	0.1	0.956714
2.515050	0.1	0.956714
2.516717	0.1	0.954926
2.518383	0.1	0.951827
2.520050	0.1	0.948548
2.521717	0.1	0.945747
2.523383	0.1	0.943303
2.525050	0.1	0.940740
2.526717	0.1	0.938475
2.528383	0.1	0.936925
2.530050	0.1	0.935972
2.531717	0.1	0.935495
2.533383	0.1	0.935435
2.535050	0.1	0.935018
2.536717	0.1	0.933528
2.538383	0.1	0.930786
2.540050	0.1	0.927508
2.541717	0.1	0.924826
2.543383	0.1	0.923395
2.545050	0.1	0.922978
2.546717	0.1	0.921845
2.548383	0.1	0.917733
2.550050	0.1	0.909269
2.551717	0.1	0.897944
2.553383	0.1	0.887275
2.555050	0.1	0.879765
2.556717	0.1	0.875831
2.558383	0.1	0.874877
2.560050	0.1	0.875831
2.561717	0.1	0.877202
2.563383	0.1	0.878632
2.565050	0.1	0.881493
2.566717	0.1	0.886619
2.568383	0.1	0.891864
2.570050	0.1	0.894606
2.571717	0.1	0.893593
2.573383	0.1	0.888765
2.575050	0.1	0.880301
2.576717	0.1	0.868917
2.578383	0.1	0.856578
2.580050	0.1	0.846267
2.581717	0.1	0.840485
2.583383	0.1	0.839889
2.585050	0.1	0.842989
2.586717	0.1	0.847518
2.588383	0.1	0.851095
2.590050	0.1	0.851929
2.591717	0.1	0.849485
2.593383	0.1	0.845373
2.595050	0.1	0.841737
2.596717	0.1	0.839770
2.598383	0.1	0.839710
2.600050	0.1	0.841081
2.601717	0.1	0.843346
2.603383	0.1	0.845850
2.605050	0.1	0.847578
2.606717	0.1	0.846982
2.608383	0.1	0.843763
2.610050	0.1	0.839591
2.611717	0.1	0.836670
2.613383	0.1	0.836074
2.615050	0.1	0.836849
2.616717	0.1	0.837207
2.618383	0.1	0.835896
2.620050	0.1	0.833213
2.621717	0.1	0.830591
2.623383	0.1	0.829637
2.625050	0.1	0.831068
2.626717	0.1	0.833571
2.628383	0.1	0.834942
2.630050	0.1	0.834525
2.631717	0.1	0.833511
2.633383	0.1	0.832737
2.635050	0.1	0.831246
2.636717	0.1	0.827849
2.638383	0.1	0.822723
2.640050	0.1	0.817061
2.641717	0.1	0.812590
2.643383	0.1	0.810206
2.645050	0.1	0.809014
2.646717	0.1	0.808001
2.648383	0.1	0.806987
2.650050	0.1	0.806272
2.651717	0.1	0.806093
2.653383	0.1	0.807107
2.655050	0.1	0.808418
2.656717	0.1	0.807643
2.658383	0.1	0.803113
2.660050	0.1	0.795782
2.661717	0.1	0.788331
2.663383	0.1	0.782490
2.665050	0.1	0.778377
2.666717	0.1	0.776529
2.668383	0.1	0.777304
2.670050	0.1	0.780046
2.671717	0.1	0.782609
2.673383	0.1	0.783324
2.675050	0.1	0.782490
2.676717	0.1	0.781000
2.678383	0.1	0.779688
2.680050	0.1	0.778794
2.681717	0.1	0.778317
2.683383	0.1	0.778079
2.685050	0.1	0.777662
2.686717	0.1	0.776768
2.688383	0.1	0.774980
2.690050	0.1	0.772893
2.691717	0.1	0.771999
2.693383	0.1	0.772953
2.695050	0.1	0.774860
2.696717	0.1	0.776708
2.698383	0.1	0.777543
2.700050	0.1	0.776649
2.701717	0.1	0.773788
2.703383	0.1	0.770092
2.705050	0.1	0.767052
2.706717	0.1	0.765204
2.708383	0.1	0.763536
2.710050	0.1	0.760436
2.711717	0.1	0.756145
2.713383	0.1	0.752151
2.715050	0.1	0.750721
2.716717	0.1	0.752747
2.718383	0.1	0.756800
2.720050	0.1	0.760496
2.721717	0.1	0.762284
2.723383	0.1	0.760973
2.725050	0.1	0.756562
2.726717	0.1	0.750482
2.728383	0.1	0.744700
2.730050	0.1	0.740290
2.731717	0.1	0.737429
2.733383	0.1	0.735700
2.735050	0.1	0.734687
2.736717	0.1	0.733912
2.738383	0.1	0.733018
2.740050	0.1	0.732064
2.741717	0.1	0.731885
2.743383	0.1	0.732839
2.745050	0.1	0.734627
2.746717	0.1	0.736654
2.748383	0.1	0.737667
2.750050	0.1	0.736535
2.751717	0.1	0.733078
2.753383	0.1	0.728369
2.755050	0.1	0.723958
2.756717	0.1	0.720799
2.758383	0.1	0.719428
2.760050	0.1	0.719249
2.761717	0.1	0.719905
2.763383	0.1	0.721395
2.765050	0.1	0.723302
2.766717	0.1	0.724793
2.768383	0.1	0.724971
2.770050	0.1	0.723720
2.771717	0.1	0.722647
2.773383	0.1	0.724316
2.775050	0.1	0.729203
2.776717	0.1	0.733912
2.778383	0.1	0.734389
2.780050	0.1	0.729621
2.781717	0.1	0.721633
2.783383	0.1	0.713527
2.785050	0.1	0.707805
2.786717	0.1	0.705600
2.788383	0.1	0.706255
2.790050	0.1	0.707865
2.791717	0.1	0.708401
2.793383	0.1	0.706852
2.795050	0.1	0.703991
2.796717	0.1	0.701547
2.798383	0.1	0.701010
2.800050	0.1	0.702798
2.801717	0.1	0.705481
2.803383	0.1	0.706613
2.805050	0.1	0.703633
2.806717	0.1	0.696600
2.808383	0.1	0.688553
2.810050	0.1	0.683487
2.811717	0.1	0.683785
2.813383	0.1	0.689328
2.815050	0.1	0.697374
2.816717	0.1	0.704050
2.818383	0.1	0.707209
2.820050	0.1	0.707388
2.821717	0.1	0.706494
2.823383	0.1	0.705659
2.825050	0.1	0.704825
2.826717	0.1	0.703573
2.828383	0.1	0.701666
2.830050	0.1	0.699163
2.831717	0.1	0.695944
2.833383	0.1	0.692487
2.835050	0.1	0.690103
2.836717	0.1	0.690222
2.838383	0.1	0.693560
2.840050	0.1	0.698686
2.841717	0.1	0.702500
2.843383	0.1	0.702381
2.845050	0.1	0.699043
2.846717	0.1	0.695765
2.848383	0.1	0.694752
2.850050	0.1	0.696540
2.851717	0.1	0.700891
2.853383	0.1	0.706673
2.855050	0.1	0.711560
2.856717	0.1	0.713587
2.858383	0.1	0.712454
2.860050	0.1	0.709415
2.861717	0.1	0.706136
2.863383	0.1	0.703752
2.865050	0.1	0.703633
2.866717	0.1	0.706494
2.868383	0.1	0.711143
2.870050	0.1	0.715435
2.871717	0.1	0.717640
2.873383	0.1	0.716507
2.875050	0.1	0.712037
2.876717	0.1	0.706554
2.878383	0.1	0.702918
2.880050	0.1	0.702739
2.881717	0.1	0.705719
2.883383	0.1	0.709415
2.885050	0.1	0.710785
2.886717	0.1	0.708103
2.888383	0.1	0.702381
2.890050	0.1	0.695825
2.891717	0.1	0.691414
2.893383	0.1	0.692189
2.895050	0.1	0.698745
2.896717	0.1	0.708044
2.898383	0.1	0.715494
2.900050	0.1	0.717759
2.901717	0.1	0.714243
2.903383	0.1	0.706911
2.905050	0.1	0.699222
2.906717	0.1	0.694335
2.908383	0.1	0.693977
2.910050	0.1	0.697613
2.911717	0.1	0.703454
2.913383	0.1	0.710070
2.915050	0.1	0.716507
2.916717	0.1	0.721872
2.918383	0.1	0.725806
2.920050	0.1	0.728667
2.921717	0.1	0.730753
2.923383	0.1	0.731647
2.925050	0.1	0.730813
2.926717	0.1	0.727356
2.928383	0.1	0.721157
2.930050	0.1	0.713289
2.931717	0.1	0.706136
2.933383	0.1	0.701845
2.935050	0.1	0.700474
2.936717	0.1	0.700414
2.938383	0.1	0.699997
2.940050	0.1	0.698984
2.941717	0.1	0.697970
2.943383	0.1	0.697196
2.945050	0.1	0.696302
2.946717	0.1	0.695586
2.948383	0.1	0.696182
2.950050	0.1	0.698745
2.951717	0.1	0.701904
2.953383	0.1	0.702858
2.955050	0.1	0.700355
2.956717	0.1	0.695825
2.958383	0.1	0.692189
2.960050	0.1	0.691354
2.961717	0.1	0.694394
2.963383	0.1	0.700355
2.965050	0.1	0.707090
2.966717	0.1	0.711620
2.968383	0.1	0.712156
2.970050	0.1	0.709295
2.971717	0.1	0.704706
2.973383	0.1	0.700176
2.975050	0.1	0.697494
2.976717	0.1	0.697017
2.978383	0.1	0.697613
2.980050	0.1	0.698090
2.981717	0.1	0.697970
2.983383	0.1	0.696778
2.985050	0.1	0.694156
2.986717	0.1	0.690401
2.988383	0.1	0.686765
2.990050	0.1	0.685096
2.991717	0.1	0.686228
2.993383	0.1	0.689149
2.995050	0.1	0.692189
2.996717	0.1	0.694811
2.998383	0.1	0.696659
3.000050	0.1	0.697792
3.001717	0.1	0.698745
3.003383	0.1	0.699520
3.005050	0.1	0.699520
3.006717	0.1	0.697434
3.008383	0.1	0.692070
3.010050	0.1	0.683487
3.011717	0.1	0.673890
3.013383	0.1	0.666022
3.015050	0.1	0.660956
3.016717	0.1	0.659704
3.018383	0.1	0.662983
3.020050	0.1	0.670075
3.021717	0.1	0.678420
3.023383	0.1	0.685751
3.025050	0.1	0.690460
3.026717	0.1	0.691176
3.028383	0.1	0.687540
3.030050	0.1	0.681162
3.031717	0.1	0.674963
3.033383	0.1	0.670731
3.035050	0.1	0.668466
3.036717	0.1	0.667751
3.038383	0.1	0.668824
3.040050	0.1	0.671148
3.041717	0.1	0.672400
3.043383	0.1	0.670731
3.045050	0.1	0.666738
3.046717	0.1	0.662506
3.048383	0.1	0.659049
3.050050	0.1	0.655949
3.051717	0.1	0.652850
3.053383	0.1	0.650227
3.055050	0.1	0.648856
3.056717	0.1	0.649095
3.058383	0.1	0.650346
3.060050	0.1	0.651419
3.061717	0.1	0.651598
3.063383	0.1	0.650585
3.065050	0.1	0.648975
3.066717	0.1	0.647962
3.068383	0.1	0.647485
3.070050	0.1	0.646174
3.071717	0.1	0.644267
3.073383	0.1	0.643194
3.075050	0.1	0.643611
3.076717	0.1	0.644445
3.078383	0.1	0.644684
3.080050	0.1	0.644982
3.081717	0.1	0.646949
3.083383	0.1	0.651062
3.085050	0.1	0.656068
3.086717	0.1	0.659525
3.088383	0.1	0.659347
3.090050	0.1	0.654399
3.091717	0.1	0.645280
3.093383	0.1	0.634670
3.095050	0.1	0.626266
3.096717	0.1	0.621617
3.098383	0.1	0.620186
3.100050	0.1	0.620842
3.101717	0.1	0.622511
3.103383	0.1	0.624538
3.105050	0.1	0.627101
3.106717	0.1	0.630498
3.108383	0.1	0.634134
3.110050	0.1	0.637054
3.111717	0.1	0.638366
3.113383	0.1	0.636637
3.115050	0.1	0.630915
3.116717	0.1	0.622690
3.118383	0.1	0.614822
3.120050	0.1	0.610113
3.121717	0.1	0.609219
3.123383	0.1	0.611424
3.125050	0.1	0.615478
3.126717	0.1	0.619412
3.128383	0.1	0.620842
3.130050	0.1	0.619113
3.131717	0.1	0.615478
3.133383	0.1	0.612259
3.135050	0.1	0.610590
3.136717	0.1	0.609517
3.138383	0.1	0.607789
3.140050	0.1	0.605047
3.141717	0.1	0.601292
3.143383	0.1	0.597000
3.145050	0.1	0.593305
3.146717	0.1	0.591338
3.148383	0.1	0.591576
3.150050	0.1	0.593722
3.151717	0.1	0.596762
3.153383	0.1	0.599206
3.155050	0.1	0.599980
3.156717	0.1	0.598609
3.158383	0.1	0.595033
3.160050	0.1	0.590384
3.161717	0.1	0.585914
3.163383	0.1	0.582278
3.165050	0.1	0.579357
3.166717	0.1	0.577569
3.168383	0.1	0.577629
3.170050	0.1	0.579536
3.171717	0.1	0.581384
3.173383	0.1	0.580549
3.175050	0.1	0.576019
3.176717	0.1	0.569463
3.178383	0.1	0.564158
3.180050	0.1	0.562847
3.181717	0.1	0.565410
3.183383	0.1	0.568807
3.185050	0.1	0.570118
3.186717	0.1	0.568867
3.188383	0.1	0.565589
3.190050	0.1	0.560224
3.191717	0.1	0.553072
3.193383	0.1	0.545561
3.195050	0.1	0.539601
3.196717	0.1	0.536442
3.198383	0.1	0.536680
3.200050	0.1	0.539541
3.201717	0.1	0.543118
3.203383	0.1	0.545800
3.205050	0.1	0.546873
3.206717	0.1	0.546575
3.208383	0.1	0.545085
3.210050	0.1	0.541985
3.211717	0.1	0.537276
3.213383	0.1	0.532210
3.215050	0.1	0.527978
3.216717	0.1	0.525117
3.218383	0.1	0.522912
3.220050	0.1	0.520587
3.221717	0.1	0.517249
3.223383	0.1	0.512838
3.225050	0.1	0.508964
3.226717	0.1	0.507832
3.228383	0.1	0.509024
3.230050	0.1	0.510335
3.231717	0.1	0.510573
3.233383	0.1	0.509560
3.235050	0.1	0.506699
3.236717	0.1	0.501931
3.238383	0.1	0.495791
3.240050	0.1	0.488877
3.241717	0.1	0.482202
3.243383	0.1	0.477791
3.245050	0.1	0.477731
3.246717	0.1	0.482500
3.248383	0.1	0.490010
3.250050	0.1	0.497222
3.251717	0.1	0.502348
3.253383	0.1	0.504851
3.255050	0.1	0.504434
3.256717	0.1	0.500917
3.258383	0.1	0.494480
3.260050	0.1	0.486553
3.261717	0.1	0.479102
3.263383	0.1	0.473559
3.265050	0.1	0.470459
3.266717	0.1	0.469148
3.268383	0.1	0.468969
3.270050	0.1	0.469983
3.271717	0.1	0.472426
3.273383	0.1	0.475228
3.275050	0.1	0.476480
3.276717	0.1	0.474691
3.278383	0.1	0.470161
3.280050	0.1	0.464320
3.281717	0.1	0.459075
3.283383	0.1	0.455022
3.285050	0.1	0.451386
3.286717	0.1	0.446916
3.288383	0.1	0.441551
3.290050	0.1	0.437140
3.291717	0.1	0.435352
3.293383	0.1	0.435054
3.295050	0.1	0.433564
3.296717	0.1	0.429392
3.298383	0.1	0.423431
3.300050	0.1	0.417411
3.301717	0.1	0.412881
3.303383	0.1	0.409722
3.305050	0.1	0.407040
3.306717	0.1	0.404358
3.308383	0.1	0.401557
3.310050	0.1	0.399053
3.311717	0.1	0.397384
3.313383	0.1	0.396669
3.315050	0.1	0.396311
3.316717	0.1	0.395894
3.318383	0.1	0.395179
3.320050	0.1	0.394106
3.321717	0.1	0.392973
3.323383	0.1	0.392437
3.325050	0.1	0.392318
3.326717	0.1	0.391305
3.328383	0.1	0.387967
3.330050	0.1	0.381589
3.331717	0.1	0.373006
3.333383	0.1	0.364602
3.335050	0.1	0.358880
3.336717	0.1	0.356376
3.338383	0.1	0.356376
3.340050	0.1	0.357091
3.341717	0.1	0.356019
3.343383	0.1	0.352681
3.345050	0.1	0.348628
3.346717	0.1	0.345707
3.348383	0.1	0.344396
3.350050	0.1	0.343800
3.351717	0.1	0.342727
3.353383	0.1	0.340939
3.355050	0.1	0.339210
3.356717	0.1	0.338316
3.358383	0.1	0.338316
3.360050	0.1	0.338733
3.361717	0.1	0.339925
3.363383	0.1	0.342786
3.365050	0.1	0.346303
3.366717	0.1	0.348270
3.368383	0.1	0.347137
3.370050	0.1	0.343442
3.371717	0.1	0.338137
3.373383	0.1	0.332832
3.375050	0.1	0.329375
3.376717	0.1	0.327706
3.378383	0.1	0.325918
3.380050	0.1	0.322700
3.381717	0.1	0.318766
3.383383	0.1	0.315368
3.385050	0.1	0.313222
3.386717	0.1	0.312090
3.388383	0.1	0.310898
3.390050	0.1	0.309169
3.391717	0.1	0.307739
3.393383	0.1	0.306964
3.395050	0.1	0.306785
3.396717	0.1	0.307560
3.398383	0.1	0.309706
3.400050	0.1	0.313282
3.401717	0.1	0.317395
3.403383	0.1	0.320435
3.405050	0.1	0.320375
3.406717	0.1	0.316978
3.408383	0.1	0.311315
3.410050	0.1	0.305057
3.411717	0.1	0.299513
3.413383	0.1	0.296116
3.415050	0.1	0.295699
3.416717	0.1	0.297725
3.418383	0.1	0.299931
3.420050	0.1	0.299573
3.421717	0.1	0.296295
3.423383	0.1	0.292003
3.425050	0.1	0.288546
3.426717	0.1	0.286639
3.428383	0.1	0.286877
3.430050	0.1	0.289619
3.431717	0.1	0.294387
3.433383	0.1	0.300050
3.435050	0.1	0.305355
3.436717	0.1	0.308990
3.438383	0.1	0.310123
3.440050	0.1	0.308871
3.441717	0.1	0.305653
3.443383	0.1	0.301123
3.445050	0.1	0.296414
3.446717	0.1	0.292659
3.448383	0.1	0.291526
3.450050	0.1	0.293911
3.451717	0.1	0.298619
3.453383	0.1	0.303268
3.455050	0.1	0.306785
3.456717	0.1	0.310242
3.458383	0.1	0.314772
3.460050	0.1	0.320554
3.461717	0.1	0.326931
3.463383	0.1	0.333250
3.465050	0.1	0.338793
3.466717	0.1	0.342727
3.468383	0.1	0.345349
3.470050	0.1	0.347853
3.471717	0.1	0.352144
3.473383	0.1	0.358701
3.475050	0.1	0.366449
3.476717	0.1	0.373900
3.478383	0.1	0.379682
3.480050	0.1	0.382543
3.481717	0.1	0.382185
3.483383	0.1	0.379622
3.485050	0.1	0.376225
3.486717	0.1	0.373185
3.488383	0.1	0.372112
3.490050	0.1	0.373244
3.491717	0.1	0.374913
3.493383	0.1	0.375748
3.495050	0.1	0.375986
3.496717	0.1	0.376701
3.498383	0.1	0.377655
3.500050	0.1	0.377655
3.501717	0.1	0.375628
3.503383	0.1	0.371754
3.505050	0.1	0.368595
3.506717	0.1	0.369012
3.508383	0.1	0.373125
3.510050	0.1	0.377834
3.511717	0.1	0.380397
3.513383	0.1	0.380039
3.515050	0.1	0.377357
3.516717	0.1	0.373244
3.518383	0.1	0.368536
3.520050	0.1	0.364065
3.521717	0.1	0.360787
3.523383	0.1	0.358999
3.525050	0.1	0.357866
3.526717	0.1	0.355542
3.528383	0.1	0.350356
3.530050	0.1	0.342011
3.531717	0.1	0.331998
3.533383	0.1	0.322700
3.535050	0.1	0.315547
3.536717	0.1	0.310421
3.538383	0.1	0.306010
3.540050	0.1	0.301421
3.541717	0.1	0.297010
3.543383	0.1	0.293672
3.545050	0.1	0.291228
3.546717	0.1	0.288725
3.548383	0.1	0.285208
3.550050	0.1	0.280857
3.551717	0.1	0.276923
3.553383	0.1	0.274241
3.555050	0.1	0.272393
3.556717	0.1	0.270724
3.558383	0.1	0.268638
3.560050	0.1	0.265002
3.561717	0.1	0.259221
3.563383	0.1	0.251114
3.565050	0.1	0.241816
3.566717	0.1	0.234067
3.568383	0.1	0.230253
3.570050	0.1	0.229418
3.571717	0.1	0.228286
3.573383	0.1	0.225425
3.575050	0.1	0.221908
3.576717	0.1	0.220180
3.578383	0.1	0.221849
3.580050	0.1	0.225842
3.581717	0.1	0.229657
3.583383	0.1	0.231683
3.585050	0.1	0.231981
3.586717	0.1	0.231326
3.588383	0.1	0.230610
3.590050	0.1	0.230730
3.591717	0.1	0.232756
3.593383	0.1	0.236809
3.595050	0.1	0.242233
3.596717	0.1	0.248313
3.598383	0.1	0.254035
3.600050	0.1	0.257969
3.601717	0.1	0.259817
3.603383	0.1	0.259995
3.605050	0.1	0.258923
3.606717	0.1	0.257432
3.608383	0.1	0.255406
3.610050	0.1	0.251055
3.611717	0.1	0.243366
3.613383	0.1	0.234425
3.615050	0.1	0.227451
3.616717	0.1	0.224054
3.618383	0.1	0.224173
3.620050	0.1	0.226498
3.621717	0.1	0.229478
3.623383	0.1	0.232816
3.625050	0.1	0.236869
3.626717	0.1	0.240386
3.628383	0.1	0.242054
3.630050	0.1	0.242829
3.631717	0.1	0.243723
3.633383	0.1	0.243902
3.635050	0.1	0.243306
3.636717	0.1	0.243247
3.638383	0.1	0.245035
3.640050	0.1	0.248134
3.641717	0.1	0.250876
3.643383	0.1	0.251532
3.645050	0.1	0.249565
3.646717	0.1	0.245273
3.648383	0.1	0.239015
3.650050	0.1	0.231683
3.651717	0.1	0.224531
3.653383	0.1	0.217795
3.655050	0.1	0.211120
3.656717	0.1	0.205338
3.658383	0.1	0.201285
3.660050	0.1	0.199080
3.661717	0.1	0.198901
3.663383	0.1	0.200987
3.665050	0.1	0.204921
3.666717	0.1	0.209928
3.668383	0.1	0.215411
3.670050	0.1	0.220120
3.671717	0.1	0.222921
3.673383	0.1	0.223160
3.675050	0.1	0.221372
3.676717	0.1	0.219524
3.678383	0.1	0.219226
3.680050	0.1	0.220656
3.681717	0.1	0.222921
3.683383	0.1	0.223875
3.685050	0.1	0.222325
3.686717	0.1	0.219166
3.688383	0.1	0.215828
3.690050	0.1	0.212491
3.691717	0.1	0.209332
3.693383	0.1	0.207424
3.695050	0.1	0.207126
3.696717	0.1	0.207603
3.698383	0.1	0.207484
3.700050	0.1	0.206351
3.701717	0.1	0.204623
3.703383	0.1	0.203252
3.705050	0.1	0.203371
3.706717	0.1	0.205696
3.708383	0.1	0.209749
3.710050	0.1	0.213861
3.711717	0.1	0.216544
3.713383	0.1	0.217676
3.715050	0.1	0.218093
3.716717	0.1	0.218451
3.718383	0.1	0.218987
3.720050	0.1	0.220060
3.721717	0.1	0.221431
3.723383	0.1	0.222683
3.725050	0.1	0.222981
3.726717	0.1	0.221193
3.728383	0.1	0.216424
3.730050	0.1	0.209630
3.731717	0.1	0.203729
3.733383	0.1	0.201762
3.735050	0.1	0.204980
3.736717	0.1	0.211835
3.738383	0.1	0.218511
3.740050	0.1	0.221133
3.741717	0.1	0.218511
3.743383	0.1	0.212729
3.745050	0.1	0.207245
3.746717	0.1	0.204146
3.748383	0.1	0.203550
3.750050	0.1	0.204504
3.751717	0.1	0.205219
3.753383	0.1	0.204742
3.755050	0.1	0.203490
3.756717	0.1	0.202477
3.758383	0.1	0.202715
3.760050	0.1	0.204921
3.761717	0.1	0.208259
3.763383	0.1	0.210524
3.765050	0.1	0.210702
3.766717	0.1	0.209212
3.768383	0.1	0.206888
3.770050	0.1	0.204921
3.771717	0.1	0.205040
3.773383	0.1	0.207603
3.775050	0.1	0.211060
3.776717	0.1	0.213921
3.778383	0.1	0.216305
3.780050	0.1	0.219286
3.781717	0.1	0.223279
3.783383	0.1	0.227392
3.785050	0.1	0.230849
3.786717	0.1	0.233471
3.788383	0.1	0.235975
3.790050	0.1	0.238478
3.791717	0.1	0.240684
3.793383	0.1	0.241756
3.795050	0.1	0.241220
3.796717	0.1	0.239015
3.798383	0.1	0.235856
3.800050	0.1	0.232518
3.801717	0.1	0.228763
3.803383	0.1	0.224948
3.805050	0.1	0.223219
3.806717	0.1	0.225365
3.808383	0.1	0.230372
3.810050	0.1	0.235140
3.811717	0.1	0.237405
3.813383	0.1	0.237107
3.815050	0.1	0.235260
3.816717	0.1	0.233471
3.818383	0.1	0.232935
3.820050	0.1	0.233471
3.821717	0.1	0.233829
3.823383	0.1	0.233412
3.825050	0.1	0.232697
3.826717	0.1	0.232875
3.828383	0.1	0.235498
3.830050	0.1	0.240982
3.831717	0.1	0.247121
3.833383	0.1	0.250578
3.835050	0.1	0.249445
3.836717	0.1	0.244558
3.838383	0.1	0.238717
3.840050	0.1	0.233769
3.841717	0.1	0.230193
3.843383	0.1	0.228226
3.845050	0.1	0.228703
3.846717	0.1	0.231087
3.848383	0.1	0.232697
3.850050	0.1	0.231385
3.851717	0.1	0.227988
3.853383	0.1	0.224888
3.855050	0.1	0.223875
3.856717	0.1	0.224650
3.858383	0.1	0.226080
3.860050	0.1	0.227392
3.861717	0.1	0.228345
3.863383	0.1	0.229776
3.865050	0.1	0.232041
3.866717	0.1	0.234425
3.868383	0.1	0.235975
3.870050	0.1	0.236511
3.871717	0.1	0.236988
3.873383	0.1	0.238121
3.875050	0.1	0.238836
3.876717	0.1	0.237763
3.878383	0.1	0.234425
3.880050	0.1	0.229657
3.881717	0.1	0.224829
3.883383	0.1	0.221133
3.885050	0.1	0.219226
3.886717	0.1	0.219524
3.888383	0.1	0.221968
3.890050	0.1	0.225425
3.891717	0.1	0.228822
3.893383	0.1	0.230849
3.895050	0.1	0.230849
3.896717	0.1	0.229239
3.898383	0.1	0.226021
3.900050	0.1	0.221193
3.901717	0.1	0.215769
3.903383	0.1	0.211060
3.905050	0.1	0.207603
3.906717	0.1	0.205636
3.908383	0.1	0.204802
3.910050	0.1	0.205159
3.911717	0.1	0.207543
3.913383	0.1	0.212014
3.915050	0.1	0.216603
3.916717	0.1	0.219166
3.918383	0.1	0.219464
3.920050	0.1	0.218451
3.921717	0.1	0.217199
3.923383	0.1	0.216842
3.925050	0.1	0.218332
3.926717	0.1	0.221312
3.928383	0.1	0.224769
3.930050	0.1	0.227451
3.931717	0.1	0.227928
3.933383	0.1	0.225425
3.935050	0.1	0.220954
3.936717	0.1	0.216484
3.938383	0.1	0.213385
3.940050	0.1	0.211597
3.941717	0.1	0.209272
3.943383	0.1	0.205874
3.945050	0.1	0.202894
3.946717	0.1	0.201762
3.948383	0.1	0.202239
3.950050	0.1	0.202537
3.951717	0.1	0.201583
3.953383	0.1	0.199318
3.955050	0.1	0.197053
3.956717	0.1	0.196278
3.958383	0.1	0.197530
3.960050	0.1	0.200331
3.961717	0.1	0.203967
3.963383	0.1	0.207424
3.965050	0.1	0.209391
3.966717	0.1	0.208795
3.968383	0.1	0.205636
3.970050	0.1	0.200689
3.971717	0.1	0.195026
3.973383	0.1	0.190198
3.975050	0.1	0.187099
3.976717	0.1	0.185072
3.978383	0.1	0.182867
3.980050	0.1	0.180185
3.981717	0.1	0.177920
3.983383	0.1	0.176728
3.985050	0.1	0.175893
3.986717	0.1	0.174940
3.988383	0.1	0.175118
3.990050	0.1	0.177443
3.991717	0.1	0.180423
3.993383	0.1	0.182152
3.995050	0.1	0.182629
3.996717	0.1	0.182807
3.998383	0.1	0.183582
4.000050	0.1	0.185788
4.001717	0.1	0.189483
4.003383	0.1	0.192702
4.005050	0.1	0.193298
4.006717	0.1	0.190854
4.008383	0.1	0.186026
4.010050	0.1	0.179827
4.011717	0.1	0.173152
4.013383	0.1	0.168026
4.015050	0.1	0.166297
4.016717	0.1	0.168443
4.018383	0.1	0.173748
4.020050	0.1	0.179708
4.021717	0.1	0.182807
4.023383	0.1	0.181079
4.025050	0.1	0.175357
4.026717	0.1	0.168383
4.028383	0.1	0.163138
4.030050	0.1	0.161111
4.031717	0.1	0.161827
4.033383	0.1	0.163853
4.035050	0.1	0.165820
4.036717	0.1	0.166595
4.038383	0.1	0.165522
4.040050	0.1	0.162959
4.041717	0.1	0.159860
4.043383	0.1	0.157535
4.045050	0.1	0.156879
4.046717	0.1	0.157535
4.048383	0.1	0.159562
4.050050	0.1	0.163317
4.051717	0.1	0.168204
4.053383	0.1	0.172436
4.055050	0.1	0.174701
4.056717	0.1	0.175238
4.058383	0.1	0.175655
4.060050	0.1	0.177801
4.061717	0.1	0.181615
4.063383	0.1	0.184834
4.065050	0.1	0.185132
4.066717	0.1	0.182092
4.068383	0.1	0.177383
4.070050	0.1	0.173628
4.071717	0.1	0.172377
4.073383	0.1	0.172853
4.075050	0.1	0.173628
4.076717	0.1	0.173628
4.078383	0.1	0.172198
4.080050	0.1	0.170112
4.081717	0.1	0.169396
4.083383	0.1	0.171185
4.085050	0.1	0.174820
4.086717	0.1	0.178397
4.088383	0.1	0.180542
4.090050	0.1	0.180185
4.091717	0.1	0.176370
4.093383	0.1	0.169039
4.095050	0.1	0.160277
4.096717	0.1	0.153840
4.098383	0.1	0.153124
4.100050	0.1	0.158191
4.101717	0.1	0.165403
4.103383	0.1	0.169933
4.105050	0.1	0.169873
4.106717	0.1	0.166714
4.108383	0.1	0.162363
4.110050	0.1	0.157595
4.111717	0.1	0.152588
4.113383	0.1	0.148654
4.115050	0.1	0.147104
4.116717	0.1	0.147522
4.118383	0.1	0.147700
4.120050	0.1	0.145793
4.121717	0.1	0.142396
4.123383	0.1	0.140309
4.125050	0.1	0.141501
4.126717	0.1	0.145137
4.128383	0.1	0.149131
4.130050	0.1	0.152051
4.131717	0.1	0.153363
4.133383	0.1	0.152469
4.135050	0.1	0.149667
4.136717	0.1	0.146568
4.138383	0.1	0.144959
4.140050	0.1	0.145376
4.141717	0.1	0.147045
4.143383	0.1	0.149667
4.145050	0.1	0.152707
4.146717	0.1	0.154793
4.148383	0.1	0.155032
4.150050	0.1	0.153959
4.151717	0.1	0.152290
4.153383	0.1	0.150442
4.155050	0.1	0.148952
4.156717	0.1	0.148773
4.158383	0.1	0.149608
4.160050	0.1	0.149667
4.161717	0.1	0.147641
4.163383	0.1	0.144303
4.165050	0.1	0.141561
4.166717	0.1	0.140548
4.168383	0.1	0.141442
4.170050	0.1	0.143826
4.171717	0.1	0.146866
4.173383	0.1	0.149310
4.175050	0.1	0.150025
4.176717	0.1	0.148296
4.178383	0.1	0.145197
4.180050	0.1	0.143051
4.181717	0.1	0.143886
4.183383	0.1	0.147462
4.185050	0.1	0.151336
4.186717	0.1	0.152707
4.188383	0.1	0.151098
4.190050	0.1	0.147939
4.191717	0.1	0.144780
4.193383	0.1	0.141203
4.195050	0.1	0.135839
4.196717	0.1	0.128150
4.198383	0.1	0.119984
4.200050	0.1	0.114441
4.201717	0.1	0.114024
4.203383	0.1	0.118434
4.205050	0.1	0.124872
4.206717	0.1	0.130832
4.208383	0.1	0.134885
4.210050	0.1	0.137091
4.211717	0.1	0.138044
4.213383	0.1	0.137568
4.215050	0.1	0.135064
4.216717	0.1	0.131786
4.218383	0.1	0.129461
4.220050	0.1	0.128269
4.221717	0.1	0.127614
4.223383	0.1	0.127256
4.225050	0.1	0.126481
4.226717	0.1	0.124455
4.228383	0.1	0.121593
4.230050	0.1	0.119746
4.231717	0.1	0.121176
4.233383	0.1	0.126421
4.235050	0.1	0.133395
4.236717	0.1	0.138462
4.238383	0.1	0.139058
4.240050	0.1	0.135303
4.241717	0.1	0.129104
4.243383	0.1	0.122786
4.245050	0.1	0.118017
4.246717	0.1	0.116706
4.248383	0.1	0.119686
4.250050	0.1	0.125229
4.251717	0.1	0.130475
4.253383	0.1	0.133753
4.255050	0.1	0.135124
4.256717	0.1	0.135481
4.258383	0.1	0.135601
4.260050	0.1	0.135839
4.261717	0.1	0.136375
4.263383	0.1	0.136971
4.265050	0.1	0.137389
4.266717	0.1	0.137568
4.268383	0.1	0.137448
4.270050	0.1	0.136912
4.271717	0.1	0.135660
4.273383	0.1	0.133634
4.275050	0.1	0.132024
4.276717	0.1	0.131667
4.278383	0.1	0.131786
4.280050	0.1	0.131845
4.281717	0.1	0.132799
4.283383	0.1	0.135601
4.285050	0.1	0.139534
4.286717	0.1	0.143468
4.288383	0.1	0.146329
4.290050	0.1	0.147343
4.291717	0.1	0.146151
4.293383	0.1	0.143588
4.295050	0.1	0.141025
4.296717	0.1	0.138402
4.298383	0.1	0.135303
4.300050	0.1	0.132024
4.301717	0.1	0.129521
4.303383	0.1	0.128686
4.305050	0.1	0.129402
4.306717	0.1	0.130594
4.308383	0.1	0.131190
4.310050	0.1	0.130594
4.311717	0.1	0.128627
4.313383	0.1	0.125647
4.315050	0.1	0.122488
4.316717	0.1	0.120640
4.318383	0.1	0.120461
4.320050	0.1	0.121713
4.321717	0.1	0.123620
4.323383	0.1	0.124693
4.325050	0.1	0.124931
4.326717	0.1	0.125647
4.328383	0.1	0.126243
4.330050	0.1	0.124097
4.331717	0.1	0.117540
4.333383	0.1	0.108242
4.335050	0.1	0.100434
4.336717	0.1	0.097871
4.338383	0.1	0.101030
4.340050	0.1	0.107110
4.341717	0.1	0.112772
4.343383	0.1	0.116527
4.345050	0.1	0.118554
4.346717	0.1	0.120044
4.348383	0.1	0.122488
4.350050	0.1	0.126243
4.351717	0.1	0.129521
4.353383	0.1	0.130653
4.355050	0.1	0.129998
4.356717	0.1	0.129223
4.358383	0.1	0.128627
4.360050	0.1	0.127077
4.361717	0.1	0.123918
4.363383	0.1	0.120521
4.365050	0.1	0.118494
4.366717	0.1	0.117779
4.368383	0.1	0.117064
4.370050	0.1	0.115633
4.371717	0.1	0.114799
4.373383	0.1	0.116289
4.375050	0.1	0.120819
4.376717	0.1	0.127733
4.378383	0.1	0.135481
4.380050	0.1	0.142574
4.381717	0.1	0.148416
4.383383	0.1	0.153065
4.385050	0.1	0.156462
4.386717	0.1	0.158668
4.388383	0.1	0.159562
4.390050	0.1	0.159383
4.391717	0.1	0.158429
4.393383	0.1	0.156283
4.395050	0.1	0.152946
4.396717	0.1	0.149369
4.398383	0.1	0.146985
4.400050	0.1	0.146806
4.401717	0.1	0.148892
4.403383	0.1	0.152946
4.405050	0.1	0.158608
4.406717	0.1	0.165224
4.408383	0.1	0.172138
4.410050	0.1	0.178635
4.411717	0.1	0.183880
4.413383	0.1	0.186861
4.415050	0.1	0.187576
4.416717	0.1	0.186443
4.418383	0.1	0.184059
4.420050	0.1	0.180483
4.421717	0.1	0.176311
4.423383	0.1	0.173092
4.425050	0.1	0.172913
4.426717	0.1	0.177145
4.428383	0.1	0.185251
4.430050	0.1	0.194550
4.431717	0.1	0.202298
4.433383	0.1	0.207007
4.435050	0.1	0.209272
4.436717	0.1	0.210345
4.438383	0.1	0.211179
4.440050	0.1	0.212252
4.441717	0.1	0.214100
4.443383	0.1	0.216842
4.445050	0.1	0.220239
4.446717	0.1	0.224173
4.448383	0.1	0.227749
4.450050	0.1	0.229597
4.451717	0.1	0.228584
4.453383	0.1	0.224471
4.455050	0.1	0.218034
4.456717	0.1	0.211656
4.458383	0.1	0.207543
4.460050	0.1	0.206769
4.461717	0.1	0.208855
4.463383	0.1	0.212669
4.465050	0.1	0.216365
4.466717	0.1	0.218451
4.468383	0.1	0.218511
4.470050	0.1	0.217021
4.471717	0.1	0.215352
4.473383	0.1	0.215590
4.475050	0.1	0.219047
4.476717	0.1	0.224352
4.478383	0.1	0.228524
4.480050	0.1	0.229716
4.481717	0.1	0.228465
4.483383	0.1	0.226200
4.485050	0.1	0.224054
4.486717	0.1	0.222862
4.488383	0.1	0.223875
4.490050	0.1	0.227451
4.491717	0.1	0.231326
4.493383	0.1	0.232875
4.495050	0.1	0.231445
4.496717	0.1	0.228167
4.498383	0.1	0.224590
4.500050	0.1	0.221074
4.501717	0.1	0.216842
4.503383	0.1	0.211298
4.505050	0.1	0.205457
4.506717	0.1	0.200808
4.508383	0.1	0.198066
4.510050	0.1	0.196695
4.511717	0.1	0.196099
4.513383	0.1	0.196278
4.515050	0.1	0.197530
4.516717	0.1	0.199735
4.518383	0.1	0.202239
4.520050	0.1	0.203788
4.521717	0.1	0.203609
4.523383	0.1	0.201941
4.525050	0.1	0.200152
4.526717	0.1	0.199497
4.528383	0.1	0.200331
4.530050	0.1	0.201404
4.531717	0.1	0.200868
4.533383	0.1	0.197649
4.535050	0.1	0.192642
4.536717	0.1	0.187278
4.538383	0.1	0.182986
4.540050	0.1	0.180960
4.541717	0.1	0.181198
4.543383	0.1	0.182748
4.545050	0.1	0.184298
4.546717	0.1	0.185192
4.548383	0.1	0.186324
4.550050	0.1	0.188530
4.551717	0.1	0.191152
4.553383	0.1	0.192940
4.555050	0.1	0.193954
4.556717	0.1	0.194550
4.558383	0.1	0.194669
4.560050	0.1	0.193596
4.561717	0.1	0.190735
4.563383	0.1	0.186741
4.565050	0.1	0.182986
4.566717	0.1	0.180960
4.568383	0.1	0.182390
4.570050	0.1	0.187099
4.571717	0.1	0.192344
4.573383	0.1	0.195324
4.575050	0.1	0.195920
4.576717	0.1	0.195682
4.578383	0.1	0.195920
4.580050	0.1	0.197232
4.581717	0.1	0.199616
4.583383	0.1	0.202715
4.585050	0.1	0.205576
4.586717	0.1	0.206530
4.588383	0.1	0.204146
4.590050	0.1	0.198305
4.591717	0.1	0.190914
4.593383	0.1	0.184715
4.595050	0.1	0.180721
4.596717	0.1	0.178039
4.598383	0.1	0.175953
4.600050	0.1	0.174463
4.601717	0.1	0.173688
4.603383	0.1	0.173569
4.605050	0.1	0.174522
4.606717	0.1	0.177026
4.608383	0.1	0.180602
4.610050	0.1	0.182867
4.611717	0.1	0.181973
4.613383	0.1	0.178456
4.615050	0.1	0.174224
4.616717	0.1	0.171006
4.618383	0.1	0.169992
4.620050	0.1	0.170827
4.621717	0.1	0.172555
4.623383	0.1	0.174642
4.625050	0.1	0.176489
4.626717	0.1	0.176907
4.628383	0.1	0.175297
4.630050	0.1	0.173211
4.631717	0.1	0.172794
4.633383	0.1	0.174046
4.635050	0.1	0.175118
4.636717	0.1	0.174940
4.638383	0.1	0.174820
4.640050	0.1	0.175715
4.641717	0.1	0.177026
4.643383	0.1	0.177443
4.645050	0.1	0.175893
4.646717	0.1	0.172794
4.648383	0.1	0.169992
4.650050	0.1	0.169039
4.651717	0.1	0.169694
4.653383	0.1	0.170469
4.655050	0.1	0.170767
4.656717	0.1	0.171185
4.658383	0.1	0.171423
4.660050	0.1	0.169992
4.661717	0.1	0.166476
4.663383	0.1	0.161886
4.665050	0.1	0.158072
4.666717	0.1	0.156760
4.668383	0.1	0.158072
4.670050	0.1	0.161290
4.671717	0.1	0.165701
4.673383	0.1	0.170112
4.675050	0.1	0.172555
4.676717	0.1	0.171900
4.678383	0.1	0.169098
4.680050	0.1	0.166476
4.681717	0.1	0.165641
4.683383	0.1	0.165880
4.685050	0.1	0.165522
4.686717	0.1	0.164151
4.688383	0.1	0.162125
4.690050	0.1	0.160217
4.691717	0.1	0.159025
4.693383	0.1	0.159144
4.695050	0.1	0.160515
4.696717	0.1	0.162900
4.698383	0.1	0.165582
4.700050	0.1	0.168622
4.701717	0.1	0.172555
4.703383	0.1	0.176430
4.705050	0.1	0.177622
4.706717	0.1	0.174046
4.708383	0.1	0.166476
4.710050	0.1	0.158429
4.711717	0.1	0.153959
4.713383	0.1	0.154555
4.715050	0.1	0.158310
4.716717	0.1	0.161409
4.718383	0.1	0.162125
4.720050	0.1	0.161231
4.721717	0.1	0.159919
4.723383	0.1	0.158489
4.725050	0.1	0.156999
4.726717	0.1	0.155687
4.728383	0.1	0.155091
4.730050	0.1	0.156105
4.731717	0.1	0.158966
4.733383	0.1	0.162959
4.735050	0.1	0.167489
4.736717	0.1	0.171900
4.738383	0.1	0.175595
4.740050	0.1	0.177443
4.741717	0.1	0.176787
4.743383	0.1	0.173748
4.745050	0.1	0.168920
4.746717	0.1	0.163257
4.748383	0.1	0.157595
4.750050	0.1	0.152290
4.751717	0.1	0.148058
4.753383	0.1	0.146449
4.755050	0.1	0.148475
4.756717	0.1	0.153720
4.758383	0.1	0.160217
4.760050	0.1	0.164986
4.761717	0.1	0.166297
4.763383	0.1	0.165164
4.765050	0.1	0.164092
4.766717	0.1	0.164270
4.768383	0.1	0.165105
4.770050	0.1	0.165164
4.771717	0.1	0.163555
4.773383	0.1	0.160575
4.775050	0.1	0.156879
4.776717	0.1	0.153542
4.778383	0.1	0.151336
4.780050	0.1	0.150025
4.781717	0.1	0.149071
4.783383	0.1	0.148833
4.785050	0.1	0.149488
4.786717	0.1	0.150740
4.788383	0.1	0.151694
4.790050	0.1	0.151992
4.791717	0.1	0.152111
4.793383	0.1	0.153422
4.795050	0.1	0.156879
4.796717	0.1	0.161469
4.798383	0.1	0.165403
4.800050	0.1	0.168443
4.801717	0.1	0.171423
4.803383	0.1	0.175118
4.805050	0.1	0.178993
4.806717	0.1	0.181377
4.808383	0.1	0.180483
4.810050	0.1	0.175715
4.811717	0.1	0.168622
4.813383	0.1	0.162542
4.815050	0.1	0.159800
4.816717	0.1	0.160754
4.818383	0.1	0.164032
4.820050	0.1	0.168145
4.821717	0.1	0.171304
4.823383	0.1	0.171959
4.825050	0.1	0.169933
4.826717	0.1	0.166118
4.828383	0.1	0.162244
4.830050	0.1	0.159621
4.831717	0.1	0.159085
4.833383	0.1	0.160396
4.835050	0.1	0.162005
4.836717	0.1	0.161946
4.838383	0.1	0.159085
4.840050	0.1	0.154674
4.841717	0.1	0.151575
4.843383	0.1	0.152111
4.845050	0.1	0.155687
4.846717	0.1	0.160038
4.848383	0.1	0.163257
4.850050	0.1	0.164211
4.851717	0.1	0.163138
4.853383	0.1	0.161529
4.855050	0.1	0.161290
4.856717	0.1	0.163615
4.858383	0.1	0.167906
4.860050	0.1	0.172079
4.861717	0.1	0.174940
4.863383	0.1	0.176370
4.865050	0.1	0.176966
4.866717	0.1	0.176251
4.868383	0.1	0.173569
4.870050	0.1	0.169873
4.871717	0.1	0.167072
4.873383	0.1	0.167191
4.875050	0.1	0.171185
4.876717	0.1	0.177503
4.878383	0.1	0.182569
4.880050	0.1	0.183523
4.881717	0.1	0.180244
4.883383	0.1	0.174642
4.885050	0.1	0.169575
4.886717	0.1	0.167489
4.888383	0.1	0.169635
4.890050	0.1	0.175357
4.891717	0.1	0.182748
4.893383	0.1	0.188947
4.895050	0.1	0.192225
4.896717	0.1	0.192225
4.898383	0.1	0.190079
4.900050	0.1	0.186741
4.901717	0.1	0.182748
4.903383	0.1	0.179410
4.905050	0.1	0.178397
4.906717	0.1	0.179768
4.908383	0.1	0.181556
4.910050	0.1	0.182629
4.911717	0.1	0.183702
4.913383	0.1	0.185609
4.915050	0.1	0.187993
4.916717	0.1	0.190377
4.918383	0.1	0.192165
4.920050	0.1	0.193715
4.921717	0.1	0.196338
4.923383	0.1	0.200331
4.925050	0.1	0.204265
4.926717	0.1	0.207603
4.928383	0.1	0.210881
4.930050	0.1	0.214100
4.931717	0.1	0.216424
4.933383	0.1	0.217736
4.935050	0.1	0.219047
4.936717	0.1	0.221372
4.938383	0.1	0.224710
4.940050	0.1	0.227332
4.941717	0.1	0.228226
4.943383	0.1	0.227809
4.945050	0.1	0.227630
4.946717	0.1	0.228822
4.948383	0.1	0.232041
4.950050	0.1	0.237644
4.951717	0.1	0.245333
4.953383	0.1	0.254095
4.955050	0.1	0.262856
4.956717	0.1	0.271082
4.958383	0.1	0.278890
4.960050	0.1	0.286341
4.961717	0.1	0.293314
4.963383	0.1	0.300407
4.965050	0.1	0.308335
4.966717	0.1	0.316143
4.968383	0.1	0.322044
4.970050	0.1	0.325501
4.971717	0.1	0.329077
4.973383	0.1	0.335455
4.975050	0.1	0.344634
4.976717	0.1	0.354350
4.978383	0.1	0.362098
4.980050	0.1	0.367284
4.981717	0.1	0.371337
4.983383	0.1	0.375927
4.985050	0.1	0.381827
4.986717	0.1	0.388861
4.988383	0.1	0.396371
4.990050	0.1	0.404000
4.991717	0.1	0.411987
4.993383	0.1	0.421166
4.995050	0.1	0.431240
4.996717	0.1	0.441074
4.998383	0.1	0.449896
5.000050	0.1	0.458241
5.001717	0.1	0.466585
5.003383	0.1	0.474751
5.005050	0.1	0.483274
5.006717	0.1	0.493169
5.008383	0.1	0.505447
5.010050	0.1	0.519872
5.011717	0.1	0.535071
5.013383	0.1	0.549674
5.015050	0.1	0.563324
5.016717	0.1	0.575662
5.018383	0.1	0.585973
5.020050	0.1	0.594676
5.021717	0.1	0.603676
5.023383	0.1	0.614464
5.025050	0.1	0.626624
5.026717	0.1	0.638485
5.028383	0.1	0.649333
5.030050	0.1	0.660062
5.031717	0.1	0.671208
5.033383	0.1	0.682116
5.035050	0.1	0.692010
5.036717	0.1	0.700891
5.038383	0.1	0.708580
5.040050	0.1	0.715077
5.041717	0.1	0.721633
5.043383	0.1	0.730515
5.045050	0.1	0.742376
5.046717	0.1	0.755787
5.048383	0.1	0.768840
5.050050	0.1	0.780880
5.051717	0.1	0.792265
5.053383	0.1	0.803530
5.055050	0.1	0.814199
5.056717	0.1	0.823915
5.058383	0.1	0.832915
5.060050	0.1	0.841677
5.061717	0.1	0.850558
5.063383	0.1	0.859559
5.065050	0.1	0.868022
5.066717	0.1	0.876010
5.068383	0.1	0.884473
5.070050	0.1	0.893593
5.071717	0.1	0.901759
5.073383	0.1	0.907719
5.075050	0.1	0.912130
5.076717	0.1	0.916421
5.078383	0.1	0.920832
5.080050	0.1	0.924587
5.081717	0.1	0.926733
5.083383	0.1	0.927329
5.085050	0.1	0.927568
5.086717	0.1	0.929892
5.088383	0.1	0.935614
5.090050	0.1	0.943303
5.091717	0.1	0.951529
5.093383	0.1	0.960350
5.095050	0.1	0.969410
5.096717	0.1	0.977457
5.098383	0.1	0.983417
5.100050	0.1	0.986636
5.101717	0.1	0.987828
5.103383	0.1	0.988722
5.105050	0.1	0.990331
5.106717	0.1	0.992060
5.108383	0.1	0.992894
5.110050	0.1	0.993192
5.111717	0.1	0.994027
5.113383	0.1	0.995934
5.115050	0.1	0.998795
5.116717	0.1	1.002610
5.118383	0.1	1.007021
5.120050	0.1	1.011133
5.121717	0.1	1.014054
5.123383	0.1	1.016498
5.125050	0.1	1.020908
5.126717	0.1	1.028717
5.128383	0.1	1.038194
5.130050	0.1	1.045406
5.131717	0.1	1.047492
5.133383	0.1	1.045048
5.135050	0.1	1.040638
5.136717	0.1	1.035988
5.138383	0.1	1.032174
5.140050	0.1	1.030922
5.141717	0.1	1.034319
5.143383	0.1	1.042664
5.145050	0.1	1.053214
5.146717	0.1	1.062453
5.148383	0.1	1.068533
5.150050	0.1	1.071274
5.151717	0.1	1.071096
5.153383	0.1	1.069009
5.155050	0.1	1.066625
5.156717	0.1	1.065195
5.158383	0.1	1.065493
5.160050	0.1	1.067877
5.161717	0.1	1.072347
5.163383	0.1	1.078308
5.165050	0.1	1.084447
5.166717	0.1	1.088858
5.168383	0.1	1.090467
5.170050	0.1	1.089692
5.171717	0.1	1.087368
5.173383	0.1	1.084566
5.175050	0.1	1.082838
5.176717	0.1	1.084447
5.178383	0.1	1.090109
5.180050	0.1	1.098096
5.181717	0.1	1.105666
5.183383	0.1	1.111090
5.185050	0.1	1.114488
5.186717	0.1	1.116514
5.188383	0.1	1.117170
5.190050	0.1	1.116216
5.191717	0.1	1.113892
5.193383	0.1	1.110852
5.195050	0.1	1.109123
5.196717	0.1	1.111806
5.198383	0.1	1.120269
5.200050	0.1	1.132310
5.201717	0.1	1.143813
5.203383	0.1	1.152098
5.205050	0.1	1.156688
5.206717	0.1	1.158118
5.208383	0.1	1.157343
5.210050	0.1	1.156092
5.211717	0.1	1.156688
5.213383	0.1	1.159728
5.215050	0.1	1.164258
5.216717	0.1	1.168907
5.218383	0.1	1.173735
5.220050	0.1	1.179814
5.221717	0.1	1.187027
5.223383	0.1	1.194537
5.225050	0.1	1.202822
5.226717	0.1	1.213133
5.228383	0.1	1.224279
5.230050	0.1	1.232505
5.231717	0.1	1.235366
5.233383	0.1	1.233220
5.235050	0.1	1.228750
5.236717	0.1	1.225472
5.238383	0.1	1.225352
5.240050	0.1	1.227260
5.241717	0.1	1.228571
5.243383	0.1	1.228273
5.245050	0.1	1.227439
5.246717	0.1	1.227439
5.248383	0.1	1.228750
5.250050	0.1	1.231134
5.251717	0.1	1.234233
5.253383	0.1	1.237571
5.255050	0.1	1.240909
5.256717	0.1	1.244485
5.258383	0.1	1.248419
5.260050	0.1	1.251519
5.261717	0.1	1.252890
5.263383	0.1	1.252472
5.265050	0.1	1.250565
5.266717	0.1	1.247346
5.268383	0.1	1.243293
5.270050	0.1	1.240194
5.271717	0.1	1.240373
5.273383	0.1	1.245081
5.275050	0.1	1.253128
5.276717	0.1	1.262546
5.278383	0.1	1.271665
5.280050	0.1	1.278520
5.281717	0.1	1.282394
5.283383	0.1	1.284123
5.285050	0.1	1.284659
5.286717	0.1	1.284182
5.288383	0.1	1.282573
5.290050	0.1	1.280010
5.291717	0.1	1.275957
5.293383	0.1	1.270592
5.295050	0.1	1.265168
5.296717	0.1	1.262248
5.298383	0.1	1.263619
5.300050	0.1	1.269639
5.301717	0.1	1.278937
5.303383	0.1	1.288712
5.305050	0.1	1.295149
5.306717	0.1	1.295984
5.308383	0.1	1.291692
5.310050	0.1	1.284957
5.311717	0.1	1.278281
5.313383	0.1	1.272678
5.315050	0.1	1.268745
5.316717	0.1	1.267433
5.318383	0.1	1.269043
5.320050	0.1	1.272678
5.321717	0.1	1.276374
5.323383	0.1	1.278162
5.325050	0.1	1.277328
5.326717	0.1	1.274645
5.328383	0.1	1.271606
5.330050	0.1	1.268625
5.331717	0.1	1.265526
5.333383	0.1	1.262426
5.335050	0.1	1.259744
5.336717	0.1	1.257658
5.338383	0.1	1.255989
5.340050	0.1	1.254678
5.341717	0.1	1.253367
5.343383	0.1	1.251876
5.345050	0.1	1.251221
5.346717	0.1	1.253009
5.348383	0.1	1.257181
5.350050	0.1	1.261413
5.351717	0.1	1.263738
5.353383	0.1	1.263976
5.355050	0.1	1.262665
5.356717	0.1	1.260221
5.358383	0.1	1.257479
5.360050	0.1	1.255989
5.361717	0.1	1.256347
5.363383	0.1	1.257777
5.365050	0.1	1.258969
5.366717	0.1	1.258791
5.368383	0.1	1.255989
5.370050	0.1	1.251161
5.371717	0.1	1.246631
5.373383	0.1	1.243889
5.375050	0.1	1.241803
5.376717	0.1	1.239002
5.378383	0.1	1.236022
5.380050	0.1	1.234412
5.381717	0.1	1.235962
5.383383	0.1	1.240790
5.385050	0.1	1.245856
5.386717	0.1	1.247525
5.388383	0.1	1.245260
5.390050	0.1	1.241207
5.391717	0.1	1.237154
5.393383	0.1	1.233697
5.395050	0.1	1.230598
5.396717	0.1	1.227677
5.398383	0.1	1.224518
5.400050	0.1	1.221836
5.401717	0.1	1.220882
5.403383	0.1	1.221597
5.405050	0.1	1.222432
5.406717	0.1	1.221597
5.408383	0.1	1.218736
5.410050	0.1	1.215339
5.411717	0.1	1.213610
5.413383	0.1	1.214445
5.415050	0.1	1.216948
5.416717	0.1	1.219273
5.418383	0.1	1.220524
5.420050	0.1	1.221418
5.421717	0.1	1.222372
5.423383	0.1	1.223147
5.425050	0.1	1.223505
5.426717	0.1	1.223922
5.428383	0.1	1.224518
5.430050	0.1	1.224041
5.431717	0.1	1.220167
5.433383	0.1	1.211226
5.435050	0.1	1.198173
5.436717	0.1	1.184821
5.438383	0.1	1.174748
5.440050	0.1	1.169562
5.441717	0.1	1.169682
5.443383	0.1	1.174510
5.445050	0.1	1.181603
5.446717	0.1	1.187861
5.448383	0.1	1.191259
5.450050	0.1	1.191080
5.451717	0.1	1.188338
5.453383	0.1	1.184523
5.455050	0.1	1.180828
5.456717	0.1	1.177669
5.458383	0.1	1.174986
5.460050	0.1	1.172483
5.461717	0.1	1.170397
5.463383	0.1	1.169443
5.465050	0.1	1.169682
5.466717	0.1	1.170337
5.468383	0.1	1.170576
5.470050	0.1	1.171053
5.471717	0.1	1.173437
5.473383	0.1	1.177311
5.475050	0.1	1.179814
5.476717	0.1	1.178265
5.478383	0.1	1.172960
5.480050	0.1	1.166225
5.481717	0.1	1.161158
5.483383	0.1	1.160085
5.485050	0.1	1.162946
5.486717	0.1	1.167297
5.488383	0.1	1.170755
5.490050	0.1	1.172364
5.491717	0.1	1.171827
5.493383	0.1	1.169205
5.495050	0.1	1.165092
5.496717	0.1	1.161039
5.498383	0.1	1.158476
5.500050	0.1	1.157224
5.501717	0.1	1.155794
5.503383	0.1	1.152694
5.505050	0.1	1.147509
5.506717	0.1	1.141071
5.508383	0.1	1.134634
5.510050	0.1	1.129747
5.511717	0.1	1.127720
5.513383	0.1	1.128256
5.515050	0.1	1.130283
5.516717	0.1	1.132488
5.518383	0.1	1.133740
5.520050	0.1	1.133204
5.521717	0.1	1.130402
5.523383	0.1	1.125276
5.525050	0.1	1.118958
5.526717	0.1	1.113951
5.528383	0.1	1.112580
5.530050	0.1	1.115859
5.531717	0.1	1.122892
5.533383	0.1	1.130641
5.535050	0.1	1.135528
5.536717	0.1	1.136243
5.538383	0.1	1.133919
5.540050	0.1	1.130462
5.541717	0.1	1.127184
5.543383	0.1	1.124322
5.545050	0.1	1.122058
5.546717	0.1	1.119971
5.548383	0.1	1.116574
5.550050	0.1	1.111269
5.551717	0.1	1.105428
5.553383	0.1	1.100898
5.555050	0.1	1.098156
5.556717	0.1	1.095951
5.558383	0.1	1.092851
5.560050	0.1	1.088977
5.561717	0.1	1.085401
5.563383	0.1	1.083314
5.565050	0.1	1.083434
5.566717	0.1	1.084924
5.568383	0.1	1.085401
5.570050	0.1	1.082599
5.571717	0.1	1.076043
5.573383	0.1	1.066923
5.575050	0.1	1.057625
5.576717	0.1	1.050353
5.578383	0.1	1.046360
5.580050	0.1	1.046360
5.581717	0.1	1.049578
5.583383	0.1	1.053631
5.585050	0.1	1.055718
5.586717	0.1	1.055360
5.588383	0.1	1.054227
5.590050	0.1	1.054227
5.591717	0.1	1.055181
5.593383	0.1	1.055420
5.595050	0.1	1.053095
5.596717	0.1	1.047552
5.598383	0.1	1.040042
5.600050	0.1	1.032829
5.601717	0.1	1.027346
5.603383	0.1	1.023948
5.605050	0.1	1.023173
5.606717	0.1	1.024365
5.608383	0.1	1.025021
5.610050	0.1	1.023531
5.611717	0.1	1.020193
5.613383	0.1	1.016498
5.615050	0.1	1.013577
5.616717	0.1	1.011908
5.618383	0.1	1.011550
5.620050	0.1	1.011610
5.621717	0.1	1.010239
5.623383	0.1	1.006782
5.625050	0.1	1.002491
5.626717	0.1	0.999212
5.628383	0.1	0.997186
5.630050	0.1	0.995398
5.631717	0.1	0.992835
5.633383	0.1	0.988960
5.635050	0.1	0.984252
5.636717	0.1	0.980258
5.638383	0.1	0.978053
5.640050	0.1	0.977278
5.641717	0.1	0.976265
5.643383	0.1	0.973582
5.645050	0.1	0.968754
5.646717	0.1	0.962913
5.648383	0.1	0.957668
5.650050	0.1	0.953853
5.651717	0.1	0.950158
5.653383	0.1	0.944495
5.655050	0.1	0.936329
5.656717	0.1	0.927031
5.658383	0.1	0.918686
5.660050	0.1	0.913262
5.661717	0.1	0.911474
5.663383	0.1	0.911772
5.665050	0.1	0.912130
5.666717	0.1	0.911772
5.668383	0.1	0.910759
5.670050	0.1	0.908494
5.671717	0.1	0.904679
5.673383	0.1	0.900090
5.675050	0.1	0.895500
5.676717	0.1	0.890791
5.678383	0.1	0.884950
5.680050	0.1	0.877559
5.681717	0.1	0.869632
5.683383	0.1	0.862896
5.685050	0.1	0.857592
5.686717	0.1	0.852644
5.688383	0.1	0.847757
5.690050	0.1	0.843585
5.691717	0.1	0.840545
5.693383	0.1	0.838339
5.695050	0.1	0.836134
5.696717	0.1	0.832617
5.698383	0.1	0.827313
5.700050	0.1	0.821352
5.701717	0.1	0.817120
5.703383	0.1	0.815511
5.705050	0.1	0.815511
5.706717	0.1	0.815213
5.708383	0.1	0.813365
5.710050	0.1	0.809491
5.711717	0.1	0.804722
5.713383	0.1	0.800729
5.715050	0.1	0.797689
5.716717	0.1	0.794530
5.718383	0.1	0.791013
5.720050	0.1	0.788152
5.721717	0.1	0.785708
5.723383	0.1	0.781953
5.725050	0.1	0.775158
5.726717	0.1	0.765324
5.728383	0.1	0.753701
5.730050	0.1	0.741720
5.731717	0.1	0.730991
5.733383	0.1	0.723481
5.735050	0.1	0.720263
5.736717	0.1	0.720322
5.738383	0.1	0.721574
5.740050	0.1	0.721932
5.741717	0.1	0.719726
5.743383	0.1	0.713885
5.745050	0.1	0.705242
5.746717	0.1	0.695944
5.748383	0.1	0.687301
5.750050	0.1	0.679374
5.751717	0.1	0.672221
5.753383	0.1	0.666320
5.755050	0.1	0.661790
5.756717	0.1	0.658870
5.758383	0.1	0.656962
5.760050	0.1	0.654876
5.761717	0.1	0.651598
5.763383	0.1	0.647068
5.765050	0.1	0.641763
5.766717	0.1	0.636101
5.768383	0.1	0.630379
5.770050	0.1	0.624597
5.771717	0.1	0.618339
5.773383	0.1	0.612676
5.775050	0.1	0.609160
5.776717	0.1	0.608623
5.778383	0.1	0.609577
5.780050	0.1	0.608981
5.781717	0.1	0.604630
5.783383	0.1	0.596762
5.785050	0.1	0.587702
5.786717	0.1	0.580251
5.788383	0.1	0.576139
5.790050	0.1	0.575662
5.791717	0.1	0.577986
5.793383	0.1	0.581145
5.795050	0.1	0.582635
5.796717	0.1	0.580430
5.798383	0.1	0.574172
5.800050	0.1	0.565350
5.801717	0.1	0.556588
5.803383	0.1	0.549138
5.805050	0.1	0.543177
5.806717	0.1	0.538886
5.808383	0.1	0.536382
5.810050	0.1	0.534952
5.811717	0.1	0.534177
5.813383	0.1	0.535011
5.815050	0.1	0.537753
5.816717	0.1	0.541091
5.818383	0.1	0.542998
5.820050	0.1	0.541866
5.821717	0.1	0.536919
5.823383	0.1	0.528872
5.825050	0.1	0.519812
5.826717	0.1	0.511289
5.828383	0.1	0.504255
5.830050	0.1	0.499189
5.831717	0.1	0.495315
5.833383	0.1	0.490725
5.835050	0.1	0.483930
5.836717	0.1	0.475347
5.838383	0.1	0.467598
5.840050	0.1	0.464380
5.841717	0.1	0.467360
5.843383	0.1	0.473678
5.845050	0.1	0.477672
5.846717	0.1	0.475109
5.848383	0.1	0.466764
5.850050	0.1	0.457764
5.851717	0.1	0.452340
5.853383	0.1	0.450850
5.855050	0.1	0.451148
5.856717	0.1	0.451624
5.858383	0.1	0.452578
5.860050	0.1	0.454605
5.861717	0.1	0.457227
5.863383	0.1	0.459015
5.865050	0.1	0.458956
5.866717	0.1	0.456750
5.868383	0.1	0.452340
5.870050	0.1	0.446320
5.871717	0.1	0.439644
5.873383	0.1	0.434160
5.875050	0.1	0.430882
5.876717	0.1	0.429571
5.878383	0.1	0.428975
5.880050	0.1	0.428319
5.881717	0.1	0.427485
5.883383	0.1	0.426829
5.885050	0.1	0.425577
5.886717	0.1	0.422716
5.888383	0.1	0.418663
5.890050	0.1	0.415623
5.891717	0.1	0.415325
5.893383	0.1	0.418484
5.895050	0.1	0.423908
5.896717	0.1	0.428677
5.898383	0.1	0.429988
5.900050	0.1	0.427783
5.901717	0.1	0.424624
5.903383	0.1	0.422657
5.905050	0.1	0.421703
5.906717	0.1	0.420570
5.908383	0.1	0.418067
5.910050	0.1	0.413716
5.911717	0.1	0.408232
5.913383	0.1	0.403225
5.915050	0.1	0.399590
5.916717	0.1	0.397265
5.918383	0.1	0.395536
5.920050	0.1	0.394166
5.921717	0.1	0.393212
5.923383	0.1	0.393033
5.925050	0.1	0.394404
5.926717	0.1	0.397444
5.928383	0.1	0.401199
5.930050	0.1	0.404179
5.931717	0.1	0.404656
5.933383	0.1	0.401855
5.935050	0.1	0.396431
5.936717	0.1	0.389755
5.938383	0.1	0.383079
5.940050	0.1	0.378013
5.941717	0.1	0.374913
5.943383	0.1	0.372410
5.945050	0.1	0.369370
5.946717	0.1	0.365734
5.948383	0.1	0.361621
5.950050	0.1	0.357032
5.951717	0.1	0.353098
5.953383	0.1	0.352323
5.955050	0.1	0.356436
5.956717	0.1	0.363708
5.958383	0.1	0.370502
5.960050	0.1	0.373483
5.961717	0.1	0.371099
5.963383	0.1	0.363112
5.965050	0.1	0.351250
5.966717	0.1	0.338793
5.968383	0.1	0.328779
5.970050	0.1	0.322878
5.971717	0.1	0.321329
5.973383	0.1	0.323534
5.975050	0.1	0.327826
5.976717	0.1	0.331938
5.978383	0.1	0.334620
5.980050	0.1	0.335574
5.981717	0.1	0.334978
5.983383	0.1	0.332594
5.985050	0.1	0.328660
5.986717	0.1	0.324011
5.988383	0.1	0.319898
5.990050	0.1	0.317276
5.991717	0.1	0.316739
5.993383	0.1	0.317812
5.995050	0.1	0.319779
5.996717	0.1	0.321627
5.998383	0.1	0.322461
6.000050	0.1	0.321090
6.001717	0.1	0.317216
6.003383	0.1	0.312388
6.005050	0.1	0.309050
6.006717	0.1	0.308931
6.008383	0.1	0.310957
6.010050	0.1	0.312150
6.011717	0.1	0.310123
6.013383	0.1	0.305474
6.015050	0.1	0.300407
6.016717	0.1	0.296772
6.018383	0.1	0.294626
6.020050	0.1	0.293434
6.021717	0.1	0.293195
6.023383	0.1	0.294864
6.025050	0.1	0.298083
6.026717	0.1	0.300884
6.028383	0.1	0.301659
6.030050	0.1	0.300467
6.031717	0.1	0.297606
6.033383	0.1	0.293434
6.035050	0.1	0.288963
6.036717	0.1	0.285983
6.038383	0.1	0.284493
6.040050	0.1	0.282288
6.041717	0.1	0.277519
6.043383	0.1	0.271499
6.045050	0.1	0.267446
6.046717	0.1	0.267148
6.048383	0.1	0.270367
6.050050	0.1	0.274956
6.051717	0.1	0.277877
6.053383	0.1	0.277519
6.055050	0.1	0.274539
6.056717	0.1	0.271082
6.058383	0.1	0.267863
6.060050	0.1	0.263929
6.061717	0.1	0.259221
6.063383	0.1	0.255048
6.065050	0.1	0.253320
6.066717	0.1	0.254810
6.068383	0.1	0.258625
6.070050	0.1	0.262260
6.071717	0.1	0.263989
6.073383	0.1	0.264227
6.075050	0.1	0.264049
6.076717	0.1	0.263214
6.078383	0.1	0.260234
6.080050	0.1	0.254929
6.081717	0.1	0.249505
6.083383	0.1	0.246584
6.085050	0.1	0.247359
6.086717	0.1	0.250757
6.088383	0.1	0.254929
6.090050	0.1	0.258386
6.091717	0.1	0.260592
6.093383	0.1	0.260770
6.095050	0.1	0.258565
6.096717	0.1	0.253797
6.098383	0.1	0.246882
6.100050	0.1	0.239491
6.101717	0.1	0.233531
6.103383	0.1	0.228882
6.105050	0.1	0.224531
6.106717	0.1	0.220418
6.108383	0.1	0.216842
6.110050	0.1	0.213563
6.111717	0.1	0.211239
6.113383	0.1	0.211179
6.115050	0.1	0.214577
6.116717	0.1	0.221312
6.118383	0.1	0.229478
6.120050	0.1	0.235677
6.121717	0.1	0.237882
6.123383	0.1	0.236452
6.125050	0.1	0.233173
6.126717	0.1	0.229776
6.128383	0.1	0.227511
6.130050	0.1	0.227273
6.131717	0.1	0.229180
6.133383	0.1	0.232458
6.135050	0.1	0.235379
6.136717	0.1	0.236571
6.138383	0.1	0.234962
6.140050	0.1	0.229478
6.141717	0.1	0.220358
6.143383	0.1	0.209212
6.145050	0.1	0.197709
6.146717	0.1	0.187159
6.148383	0.1	0.179827
6.150050	0.1	0.177681
6.151717	0.1	0.180960
6.153383	0.1	0.187218
6.155050	0.1	0.193000
6.156717	0.1	0.196159
6.158383	0.1	0.196695
6.160050	0.1	0.196159
6.161717	0.1	0.195980
6.163383	0.1	0.196338
6.165050	0.1	0.197113
6.166717	0.1	0.198066
6.168383	0.1	0.199139
6.170050	0.1	0.200272
6.171717	0.1	0.200450
6.173383	0.1	0.198126
6.175050	0.1	0.193477
6.176717	0.1	0.188649
6.178383	0.1	0.185967
6.180050	0.1	0.186026
6.181717	0.1	0.187814
6.183383	0.1	0.190198
6.185050	0.1	0.192702
6.186717	0.1	0.195384
6.188383	0.1	0.197709
6.190050	0.1	0.198543
6.191717	0.1	0.197232
6.193383	0.1	0.194132
6.195050	0.1	0.190496
6.196717	0.1	0.187457
6.198383	0.1	0.185788
6.200050	0.1	0.186086
6.201717	0.1	0.188112
6.203383	0.1	0.190079
6.205050	0.1	0.190377
6.206717	0.1	0.189602
6.208383	0.1	0.189006
6.210050	0.1	0.188470
6.211717	0.1	0.186265
6.213383	0.1	0.181735
6.215050	0.1	0.176072
6.216717	0.1	0.170887
6.218383	0.1	0.166893
6.220050	0.1	0.164092
6.221717	0.1	0.162542
6.223383	0.1	0.162184
6.225050	0.1	0.162482
6.226717	0.1	0.162363
6.228383	0.1	0.161588
6.230050	0.1	0.161052
6.231717	0.1	0.161767
6.233383	0.1	0.164390
6.235050	0.1	0.168681
6.236717	0.1	0.173867
6.238383	0.1	0.178516
6.240050	0.1	0.181139
6.241717	0.1	0.180244
6.243383	0.1	0.175834
6.245050	0.1	0.169277
6.246717	0.1	0.163138
6.248383	0.1	0.159800
6.250050	0.1	0.160158
6.251717	0.1	0.163019
6.253383	0.1	0.166178
6.255050	0.1	0.167727
6.256717	0.1	0.166118
6.258383	0.1	0.160992
6.260050	0.1	0.154853
6.261717	0.1	0.151157
6.263383	0.1	0.151217
6.265050	0.1	0.154197
6.266717	0.1	0.158906
6.268383	0.1	0.164568
6.270050	0.1	0.170648
6.271717	0.1	0.175953
6.273383	0.1	0.179291
6.275050	0.1	0.179887
6.276717	0.1	0.177145
6.278383	0.1	0.171721
6.280050	0.1	0.165284
6.281717	0.1	0.159740
6.283383	0.1	0.155807
6.285050	0.1	0.153124
6.286717	0.1	0.150740
6.288383	0.1	0.148058
6.290050	0.1	0.145972
6.291717	0.1	0.145912
6.293383	0.1	0.148296
6.295050	0.1	0.152826
6.296717	0.1	0.157893
6.298383	0.1	0.161290
6.300050	0.1	0.161648
6.301717	0.1	0.159860
6.303383	0.1	0.157893
6.305050	0.1	0.157177
6.306717	0.1	0.157952
6.308383	0.1	0.159502
6.310050	0.1	0.160754
6.311717	0.1	0.161350
6.313383	0.1	0.161529
6.315050	0.1	0.160992
6.316717	0.1	0.158787
6.318383	0.1	0.154912
6.320050	0.1	0.150442
6.321717	0.1	0.146210
6.323383	0.1	0.142813
6.325050	0.1	0.140786
6.326717	0.1	0.140607
6.328383	0.1	0.142634
6.330050	0.1	0.146449
6.331717	0.1	0.150800
6.333383	0.1	0.154138
6.335050	0.1	0.156224
6.336717	0.1	0.157177
6.338383	0.1	0.157297
6.340050	0.1	0.156820
6.341717	0.1	0.156701
6.343383	0.1	0.158072
6.345050	0.1	0.161111
6.346717	0.1	0.164628
6.348383	0.1	0.167310
6.350050	0.1	0.168562
6.351717	0.1	0.168443
6.353383	0.1	0.167489
6.355050	0.1	0.166237
6.356717	0.1	0.164866
6.358383	0.1	0.163972
6.360050	0.1	0.165045
6.361717	0.1	0.168562
6.363383	0.1	0.172973
6.365050	0.1	0.176370
6.366717	0.1	0.178039
6.368383	0.1	0.178278
6.370050	0.1	0.177145
6.371717	0.1	0.174284
6.373383	0.1	0.169635
6.375050	0.1	0.163198
6.376717	0.1	0.155151
6.378383	0.1	0.146806
6.380050	0.1	0.140548
6.381717	0.1	0.138044
6.383383	0.1	0.139475
6.385050	0.1	0.144184
6.386717	0.1	0.150859
6.388383	0.1	0.158429
6.390050	0.1	0.166655
6.391717	0.1	0.175357
6.393383	0.1	0.183821
6.395050	0.1	0.190794
6.396717	0.1	0.196099
6.398383	0.1	0.199497
6.400050	0.1	0.200033
6.401717	0.1	0.196874
6.403383	0.1	0.191152
6.405050	0.1	0.185192
6.406717	0.1	0.180185
6.408383	0.1	0.175655
6.410050	0.1	0.171602
6.411717	0.1	0.168920
6.413383	0.1	0.167727
6.415050	0.1	0.167787
6.416717	0.1	0.167966
6.418383	0.1	0.167549
6.420050	0.1	0.167310
6.421717	0.1	0.168622
6.423383	0.1	0.171781
6.425050	0.1	0.176191
6.426717	0.1	0.181317
6.428383	0.1	0.186145
6.430050	0.1	0.188947
6.431717	0.1	0.188649
6.433383	0.1	0.186384
6.435050	0.1	0.184178
6.436717	0.1	0.182807
6.438383	0.1	0.182390
6.440050	0.1	0.183105
6.441717	0.1	0.184357
6.443383	0.1	0.184774
6.445050	0.1	0.183761
6.446717	0.1	0.182331
6.448383	0.1	0.181317
6.450050	0.1	0.181615
6.451717	0.1	0.184715
6.453383	0.1	0.190139
6.455050	0.1	0.194967
6.456717	0.1	0.196993
6.458383	0.1	0.197232
6.460050	0.1	0.197947
6.461717	0.1	0.199974
6.463383	0.1	0.202656
6.465050	0.1	0.205576
6.466717	0.1	0.209212
6.468383	0.1	0.213265
6.470050	0.1	0.215888
6.471717	0.1	0.214875
6.473383	0.1	0.209987
6.475050	0.1	0.202537
6.476717	0.1	0.194848
6.478383	0.1	0.189543
6.480050	0.1	0.188470
6.481717	0.1	0.191510
6.483383	0.1	0.197172
6.485050	0.1	0.203788
6.486717	0.1	0.209928
6.488383	0.1	0.214577
6.490050	0.1	0.217497
6.491717	0.1	0.219405
6.493383	0.1	0.221252
6.495050	0.1	0.222802
6.496717	0.1	0.222921
6.498383	0.1	0.220478
6.500050	0.1	0.216007
6.501717	0.1	0.210941
6.503383	0.1	0.206053
6.505050	0.1	0.201225
6.506717	0.1	0.196576
6.508383	0.1	0.193000
6.510050	0.1	0.191152
6.511717	0.1	0.190437
6.513383	0.1	0.190020
6.515050	0.1	0.189662
6.516717	0.1	0.190139
6.518383	0.1	0.192761
6.520050	0.1	0.197947
6.521717	0.1	0.204742
6.523383	0.1	0.210762
6.525050	0.1	0.214636
6.526717	0.1	0.217140
6.528383	0.1	0.219345
6.530050	0.1	0.220895
6.531717	0.1	0.221193
6.533383	0.1	0.220478
6.535050	0.1	0.218570
6.536717	0.1	0.215292
6.538383	0.1	0.211537
6.540050	0.1	0.209868
6.541717	0.1	0.212431
6.543383	0.1	0.219107
6.545050	0.1	0.227392
6.546717	0.1	0.234246
6.548383	0.1	0.237525
6.550050	0.1	0.237227
6.551717	0.1	0.235677
6.553383	0.1	0.234425
6.555050	0.1	0.233412
6.556717	0.1	0.232101
6.558383	0.1	0.231624
6.560050	0.1	0.233769
6.561717	0.1	0.238836
6.563383	0.1	0.245214
6.565050	0.1	0.250459
6.566717	0.1	0.252545
6.568383	0.1	0.250876
6.570050	0.1	0.246584
6.571717	0.1	0.242233
6.573383	0.1	0.240445
6.575050	0.1	0.241995
6.576717	0.1	0.245512
6.578383	0.1	0.249386
6.580050	0.1	0.253260
6.581717	0.1	0.257492
6.583383	0.1	0.262201
6.585050	0.1	0.266254
6.586717	0.1	0.267565
6.588383	0.1	0.265598
6.590050	0.1	0.262618
6.591717	0.1	0.261784
6.593383	0.1	0.263691
6.595050	0.1	0.266671
6.596717	0.1	0.268638
6.598383	0.1	0.268936
6.600050	0.1	0.267684
6.601717	0.1	0.265718
6.603383	0.1	0.264585
6.605050	0.1	0.265837
6.606717	0.1	0.269830
6.608383	0.1	0.275552
6.610050	0.1	0.281513
6.611717	0.1	0.286579
6.613383	0.1	0.289500
6.615050	0.1	0.289083
6.616717	0.1	0.285804
6.618383	0.1	0.281692
6.620050	0.1	0.279009
6.621717	0.1	0.279069
6.623383	0.1	0.281870
6.625050	0.1	0.286400
6.626717	0.1	0.290394
6.628383	0.1	0.291586
6.630050	0.1	0.289798
6.631717	0.1	0.286579
6.633383	0.1	0.283301
6.635050	0.1	0.281036
6.636717	0.1	0.280678
6.638383	0.1	0.282705
6.640050	0.1	0.286460
6.641717	0.1	0.290453
6.643383	0.1	0.293851
6.645050	0.1	0.296712
6.646717	0.1	0.299215
6.648383	0.1	0.301898
6.650050	0.1	0.305712
6.651717	0.1	0.311077
6.653383	0.1	0.317216
6.655050	0.1	0.322521
6.656717	0.1	0.325799
6.658383	0.1	0.327170
6.660050	0.1	0.326991
6.661717	0.1	0.325859
6.663383	0.1	0.324547
6.665050	0.1	0.323713
6.666717	0.1	0.323057
6.668383	0.1	0.322342
6.670050	0.1	0.322402
6.671717	0.1	0.323594
6.673383	0.1	0.325382
6.675050	0.1	0.326514
6.676717	0.1	0.326395
6.678383	0.1	0.325263
6.680050	0.1	0.323474
6.681717	0.1	0.321448
6.683383	0.1	0.319421
6.685050	0.1	0.318646
6.686717	0.1	0.320315
6.688383	0.1	0.324786
6.690050	0.1	0.330746
6.691717	0.1	0.335932
6.693383	0.1	0.339568
6.695050	0.1	0.342131
6.696717	0.1	0.343323
6.698383	0.1	0.342011
6.700050	0.1	0.338495
6.701717	0.1	0.334501
6.703383	0.1	0.330627
6.705050	0.1	0.327110
6.706717	0.1	0.323534
6.708383	0.1	0.319481
6.710050	0.1	0.315428
6.711717	0.1	0.313401
6.713383	0.1	0.314713
6.715050	0.1	0.318587
6.716717	0.1	0.323117
6.718383	0.1	0.326872
6.720050	0.1	0.329196
6.721717	0.1	0.330389
6.723383	0.1	0.330865
6.725050	0.1	0.330865
6.726717	0.1	0.331402
6.728383	0.1	0.333130
6.730050	0.1	0.334859
6.731717	0.1	0.334919
6.733383	0.1	0.332773
6.735050	0.1	0.328958
6.736717	0.1	0.324547
6.738383	0.1	0.321031
6.740050	0.1	0.319242
6.741717	0.1	0.319362
6.743383	0.1	0.320613
6.745050	0.1	0.321686
6.746717	0.1	0.320852
6.748383	0.1	0.317156
6.750050	0.1	0.312030
6.751717	0.1	0.308931
6.753383	0.1	0.310361
6.755050	0.1	0.315368
6.756717	0.1	0.320792
6.758383	0.1	0.324667
6.760050	0.1	0.326216
6.761717	0.1	0.325382
6.763383	0.1	0.322878
6.765050	0.1	0.320137
6.766717	0.1	0.318527
6.768383	0.1	0.318646
6.770050	0.1	0.319302
6.771717	0.1	0.318348
6.773383	0.1	0.315011
6.775050	0.1	0.310242
6.776717	0.1	0.306129
6.778383	0.1	0.304341
6.780050	0.1	0.304580
6.781717	0.1	0.305533
6.783383	0.1	0.306308
6.785050	0.1	0.306249
6.786717	0.1	0.305295
6.788383	0.1	0.303984
6.790050	0.1	0.303268
6.791717	0.1	0.303745
6.793383	0.1	0.305593
6.795050	0.1	0.308275
6.796717	0.1	0.310540
6.798383	0.1	0.311136
6.800050	0.1	0.309765
6.801717	0.1	0.306427
6.803383	0.1	0.301361
6.805050	0.1	0.295758
6.806717	0.1	0.291646
6.808383	0.1	0.290155
6.810050	0.1	0.290275
6.811717	0.1	0.290930
6.813383	0.1	0.292361
6.815050	0.1	0.294924
6.816717	0.1	0.297010
6.818383	0.1	0.297010
6.820050	0.1	0.295818
6.821717	0.1	0.295222
6.823383	0.1	0.296295
6.825050	0.1	0.299513
6.826717	0.1	0.304639
6.828383	0.1	0.310302
6.830050	0.1	0.314295
6.831717	0.1	0.315189
6.833383	0.1	0.313640
6.835050	0.1	0.311494
6.836717	0.1	0.310004
6.838383	0.1	0.308454
6.840050	0.1	0.305831
6.841717	0.1	0.302434
6.843383	0.1	0.299156
6.845050	0.1	0.296772
6.846717	0.1	0.295162
6.848383	0.1	0.293553
6.850050	0.1	0.291705
6.851717	0.1	0.289559
6.853383	0.1	0.287652
6.855050	0.1	0.285804
6.856717	0.1	0.282884
6.858383	0.1	0.278950
6.860050	0.1	0.276089
6.861717	0.1	0.276089
6.863383	0.1	0.278831
6.865050	0.1	0.283003
6.866717	0.1	0.286818
6.868383	0.1	0.288606
6.870050	0.1	0.288367
6.871717	0.1	0.286996
6.873383	0.1	0.284851
6.875050	0.1	0.282109
6.876717	0.1	0.279546
6.878383	0.1	0.277877
6.880050	0.1	0.276506
6.881717	0.1	0.274539
6.883383	0.1	0.271618
6.885050	0.1	0.268579
6.886717	0.1	0.267029
6.888383	0.1	0.267208
6.890050	0.1	0.268400
6.891717	0.1	0.269711
6.893383	0.1	0.270665
6.895050	0.1	0.270903
6.896717	0.1	0.270307
6.898383	0.1	0.269115
6.900050	0.1	0.268996
6.901717	0.1	0.271320
6.903383	0.1	0.275850
6.905050	0.1	0.280321
6.906717	0.1	0.283062
6.908383	0.1	0.283003
6.910050	0.1	0.279844
6.911717	0.1	0.274301
6.913383	0.1	0.268877
6.915050	0.1	0.265718
6.916717	0.1	0.265062
6.918383	0.1	0.265360
6.920050	0.1	0.266194
6.921717	0.1	0.267565
6.923383	0.1	0.268757
6.925050	0.1	0.269175
6.926717	0.1	0.268519
6.928383	0.1	0.266731
6.930050	0.1	0.264585
6.931717	0.1	0.263989
6.933383	0.1	0.265479
6.935050	0.1	0.267565
6.936717	0.1	0.269234
6.938383	0.1	0.270486
6.940050	0.1	0.271678
6.941717	0.1	0.272810
6.943383	0.1	0.273585
6.945050	0.1	0.274837
6.946717	0.1	0.277877
6.948383	0.1	0.282288
6.950050	0.1	0.286162
6.951717	0.1	0.287712
6.953383	0.1	0.286698
6.955050	0.1	0.284433
6.956717	0.1	0.281751
6.958383	0.1	0.278652
6.960050	0.1	0.275135
6.961717	0.1	0.272393
6.963383	0.1	0.272334
6.965050	0.1	0.275373
6.966717	0.1	0.279903
6.968383	0.1	0.284135
6.970050	0.1	0.286877
6.971717	0.1	0.287592
6.973383	0.1	0.286520
6.975050	0.1	0.284553
6.976717	0.1	0.283301
6.978383	0.1	0.283897
6.980050	0.1	0.286281
6.981717	0.1	0.289321
6.983383	0.1	0.291467
6.985050	0.1	0.292182
6.986717	0.1	0.292182
6.988383	0.1	0.292778
6.990050	0.1	0.293672
6.991717	0.1	0.293672
6.993383	0.1	0.292182
6.995050	0.1	0.289857
6.996717	0.1	0.287473
6.998383	0.1	0.285208
7.000050	0.1	0.282347
7.001717	0.1	0.278652
7.003383	0.1	0.275195
7.005050	0.1	0.273407
7.006717	0.1	0.274241
7.008383	0.1	0.277340
7.010050	0.1	0.281572
7.011717	0.1	0.285447
7.013383	0.1	0.288129
7.015050	0.1	0.289142
7.016717	0.1	0.288844
7.018383	0.1	0.288248
7.020050	0.1	0.288665
7.021717	0.1	0.290215
7.023383	0.1	0.292003
7.025050	0.1	0.292957
7.026717	0.1	0.292778
7.028383	0.1	0.291705
7.030050	0.1	0.290573
7.031717	0.1	0.289977
7.033383	0.1	0.289917
7.035050	0.1	0.290096
7.036717	0.1	0.289559
7.038383	0.1	0.288248
7.040050	0.1	0.287473
7.041717	0.1	0.288606
7.043383	0.1	0.291348
7.045050	0.1	0.294209
7.046717	0.1	0.296652
7.048383	0.1	0.299573
7.050050	0.1	0.303626
7.051717	0.1	0.307798
7.053383	0.1	0.309825
7.055050	0.1	0.308454
7.056717	0.1	0.304461
7.058383	0.1	0.299633
7.060050	0.1	0.294983
7.061717	0.1	0.291944
7.063383	0.1	0.291884
7.065050	0.1	0.294507
7.066717	0.1	0.297368
7.068383	0.1	0.298798
7.070050	0.1	0.298440
7.071717	0.1	0.295937
7.073383	0.1	0.291765
7.075050	0.1	0.287831
7.076717	0.1	0.285804
7.078383	0.1	0.285089
7.080050	0.1	0.284314
7.081717	0.1	0.282645
7.083383	0.1	0.280559
7.085050	0.1	0.278115
7.086717	0.1	0.275493
7.088383	0.1	0.273585
7.090050	0.1	0.273347
7.091717	0.1	0.274897
7.093383	0.1	0.277877
7.095050	0.1	0.281394
7.096717	0.1	0.284493
7.098383	0.1	0.286937
7.100050	0.1	0.289261
7.101717	0.1	0.290632
7.103383	0.1	0.290215
7.105050	0.1	0.288427
7.106717	0.1	0.286222
7.108383	0.1	0.284433
7.110050	0.1	0.283420
7.111717	0.1	0.282168
7.113383	0.1	0.280499
7.115050	0.1	0.279367
7.116717	0.1	0.279665
7.118383	0.1	0.281692
7.120050	0.1	0.285268
7.121717	0.1	0.289202
7.123383	0.1	0.291586
7.125050	0.1	0.291228
7.126717	0.1	0.288188
7.128383	0.1	0.283957
7.130050	0.1	0.280857
7.131717	0.1	0.281036
7.133383	0.1	0.284195
7.135050	0.1	0.288069
7.136717	0.1	0.291348
7.138383	0.1	0.293851
7.140050	0.1	0.295699
7.141717	0.1	0.297010
7.143383	0.1	0.298142
7.145050	0.1	0.299275
7.146717	0.1	0.299156
7.148383	0.1	0.296891
7.150050	0.1	0.292778
7.151717	0.1	0.288367
7.153383	0.1	0.285089
7.155050	0.1	0.283420
7.156717	0.1	0.282586
7.158383	0.1	0.280976
7.160050	0.1	0.278056
7.161717	0.1	0.274837
7.163383	0.1	0.272989
7.165050	0.1	0.273943
7.166717	0.1	0.278294
7.168383	0.1	0.284791
7.170050	0.1	0.291526
7.171717	0.1	0.298023
7.173383	0.1	0.304520
7.175050	0.1	0.310957
7.176717	0.1	0.316679
7.178383	0.1	0.320077
7.180050	0.1	0.320256
7.181717	0.1	0.317991
7.183383	0.1	0.315547
7.185050	0.1	0.315070
7.186717	0.1	0.317574
7.188383	0.1	0.322163
7.190050	0.1	0.326455
7.191717	0.1	0.327587
7.193383	0.1	0.324368
7.195050	0.1	0.318229
7.196717	0.1	0.312150
7.198383	0.1	0.308216
7.200050	0.1	0.307500
7.201717	0.1	0.310898
7.203383	0.1	0.317991
7.205050	0.1	0.326812
7.206717	0.1	0.334680
7.208383	0.1	0.339627
7.210050	0.1	0.341117
7.211717	0.1	0.339925
7.213383	0.1	0.337720
7.215050	0.1	0.336468
7.216717	0.1	0.337303
7.218383	0.1	0.339925
7.220050	0.1	0.342846
7.221717	0.1	0.344455
7.223383	0.1	0.344276
7.225050	0.1	0.343323
7.226717	0.1	0.343263
7.228383	0.1	0.345349
7.230050	0.1	0.348926
7.231717	0.1	0.352561
7.233383	0.1	0.354946
7.235050	0.1	0.355542
7.236717	0.1	0.354767
7.238383	0.1	0.353277
7.240050	0.1	0.352204
7.241717	0.1	0.352025
7.243383	0.1	0.352204
7.245050	0.1	0.351787
7.246717	0.1	0.350237
7.248383	0.1	0.348091
7.250050	0.1	0.346422
7.251717	0.1	0.346541
7.253383	0.1	0.348747
7.255050	0.1	0.352263
7.256717	0.1	0.355303
7.258383	0.1	0.356138
7.260050	0.1	0.353575
7.261717	0.1	0.348151
7.263383	0.1	0.341535
7.265050	0.1	0.335991
7.266717	0.1	0.334084
7.268383	0.1	0.336587
7.270050	0.1	0.341773
7.271717	0.1	0.346541
7.273383	0.1	0.348151
7.275050	0.1	0.346243
7.276717	0.1	0.343263
7.278383	0.1	0.341535
7.280050	0.1	0.341654
7.281717	0.1	0.343144
7.283383	0.1	0.344336
7.285050	0.1	0.343502
7.286717	0.1	0.340462
7.288383	0.1	0.336885
7.290050	0.1	0.334322
7.291717	0.1	0.332654
7.293383	0.1	0.330985
7.295050	0.1	0.328600
7.296717	0.1	0.326276
7.298383	0.1	0.325143
7.300050	0.1	0.325739
7.301717	0.1	0.327706
7.303383	0.1	0.329912
7.305050	0.1	0.331521
7.306717	0.1	0.331879
7.308383	0.1	0.331223
7.310050	0.1	0.330210
7.311717	0.1	0.329375
7.313383	0.1	0.329077
7.315050	0.1	0.328779
7.316717	0.1	0.327587
7.318383	0.1	0.325620
7.320050	0.1	0.323832
7.321717	0.1	0.322938
7.323383	0.1	0.323176
7.325050	0.1	0.324070
7.326717	0.1	0.324547
7.328383	0.1	0.323415
7.330050	0.1	0.319958
7.331717	0.1	0.314415
7.333383	0.1	0.307679
7.335050	0.1	0.301242
7.336717	0.1	0.296891
7.338383	0.1	0.295579
7.340050	0.1	0.296474
7.341717	0.1	0.297666
7.343383	0.1	0.297904
7.345050	0.1	0.297904
7.346717	0.1	0.299752
7.348383	0.1	0.304878
7.350050	0.1	0.312150
7.351717	0.1	0.318468
7.353383	0.1	0.321150
7.355050	0.1	0.319958
7.356717	0.1	0.316739
7.358383	0.1	0.313342
7.360050	0.1	0.310481
7.361717	0.1	0.308692
7.363383	0.1	0.307858
7.365050	0.1	0.307381
7.366717	0.1	0.306070
7.368383	0.1	0.303090
7.370050	0.1	0.299037
7.371717	0.1	0.296235
7.373383	0.1	0.296295
7.375050	0.1	0.298381
7.376717	0.1	0.300407
7.378383	0.1	0.300944
7.380050	0.1	0.299871
7.381717	0.1	0.297546
7.383383	0.1	0.294924
7.385050	0.1	0.292957
7.386717	0.1	0.291765
7.388383	0.1	0.290751
7.390050	0.1	0.289083
7.391717	0.1	0.287175
7.393383	0.1	0.286579
7.395050	0.1	0.287175
7.396717	0.1	0.287831
7.398383	0.1	0.287652
7.400050	0.1	0.286579
7.401717	0.1	0.285566
7.403383	0.1	0.285566
7.405050	0.1	0.286758
7.406717	0.1	0.289142
7.408383	0.1	0.292122
7.410050	0.1	0.293732
7.411717	0.1	0.291586
7.413383	0.1	0.285327
7.415050	0.1	0.277162
7.416717	0.1	0.270426
7.418383	0.1	0.266850
7.420050	0.1	0.266254
7.421717	0.1	0.267863
7.423383	0.1	0.270426
7.425050	0.1	0.272453
7.426717	0.1	0.273049
7.428383	0.1	0.273049
7.430050	0.1	0.273526
7.431717	0.1	0.275135
7.433383	0.1	0.276685
7.435050	0.1	0.276983
7.436717	0.1	0.276327
7.438383	0.1	0.276148
7.440050	0.1	0.278234
7.441717	0.1	0.283480
7.443383	0.1	0.290990
7.445050	0.1	0.297606
7.446717	0.1	0.300586
7.448383	0.1	0.299692
7.450050	0.1	0.296950
7.451717	0.1	0.293612
7.453383	0.1	0.289142
7.455050	0.1	0.283599
7.456717	0.1	0.278294
7.458383	0.1	0.274062
7.460050	0.1	0.270784
7.461717	0.1	0.268877
7.463383	0.1	0.268698
7.465050	0.1	0.269055
7.466717	0.1	0.267982
7.468383	0.1	0.264525
7.470050	0.1	0.259638
7.471717	0.1	0.255048
7.473383	0.1	0.253022
7.475050	0.1	0.254929
7.476717	0.1	0.260115
7.478383	0.1	0.266135
7.480050	0.1	0.271440
7.481717	0.1	0.276148
7.483383	0.1	0.280082
7.485050	0.1	0.281990
7.486717	0.1	0.280917
7.488383	0.1	0.277221
7.490050	0.1	0.272393
7.491717	0.1	0.267923
7.493383	0.1	0.265002
7.495050	0.1	0.264585
7.496717	0.1	0.266731
7.498383	0.1	0.270665
7.500050	0.1	0.275373
7.501717	0.1	0.279903
7.503383	0.1	0.282526
7.505050	0.1	0.281811
7.506717	0.1	0.277817
7.508383	0.1	0.272751
7.510050	0.1	0.269532
7.511717	0.1	0.269592
7.513383	0.1	0.271440
7.515050	0.1	0.272632
7.516717	0.1	0.271797
7.518383	0.1	0.268936
7.520050	0.1	0.265598
7.521717	0.1	0.263989
7.523383	0.1	0.265837
7.525050	0.1	0.271022
7.526717	0.1	0.277400
7.528383	0.1	0.282466
7.530050	0.1	0.285447
7.531717	0.1	0.287414
7.533383	0.1	0.289083
7.535050	0.1	0.290275
7.536717	0.1	0.290275
7.538383	0.1	0.288367
7.540050	0.1	0.284791
7.541717	0.1	0.280976
7.543383	0.1	0.278175
7.545050	0.1	0.276208
7.546717	0.1	0.274420
7.548383	0.1	0.272632
7.550050	0.1	0.271142
7.551717	0.1	0.270247
7.553383	0.1	0.269949
7.555050	0.1	0.269949
7.556717	0.1	0.270009
7.558383	0.1	0.270188
7.560050	0.1	0.270545
7.561717	0.1	0.270903
7.563383	0.1	0.271618
7.565050	0.1	0.273943
7.566717	0.1	0.277579
7.568383	0.1	0.280321
7.570050	0.1	0.280380
7.571717	0.1	0.277638
7.573383	0.1	0.273049
7.575050	0.1	0.268579
7.576717	0.1	0.266254
7.578383	0.1	0.266433
7.580050	0.1	0.268579
7.581717	0.1	0.271678
7.583383	0.1	0.274658
7.585050	0.1	0.276148
7.586717	0.1	0.275552
7.588383	0.1	0.273168
7.590050	0.1	0.269830
7.591717	0.1	0.266969
7.593383	0.1	0.265896
7.595050	0.1	0.266969
7.596717	0.1	0.269711
7.598383	0.1	0.273764
7.600050	0.1	0.278831
7.601717	0.1	0.284553
7.603383	0.1	0.289738
7.605050	0.1	0.292778
7.606717	0.1	0.293434
7.608383	0.1	0.293255
7.610050	0.1	0.293612
7.611717	0.1	0.294387
7.613383	0.1	0.295281
7.615050	0.1	0.296175
7.616717	0.1	0.296175
7.618383	0.1	0.293791
7.620050	0.1	0.289142
7.621717	0.1	0.283897
7.623383	0.1	0.280321
7.625050	0.1	0.280619
7.626717	0.1	0.285268
7.628383	0.1	0.291646
7.630050	0.1	0.296056
7.631717	0.1	0.296772
7.633383	0.1	0.294268
7.635050	0.1	0.289977
7.636717	0.1	0.285745
7.638383	0.1	0.283718
7.640050	0.1	0.285506
7.641717	0.1	0.291348
7.643383	0.1	0.299394
7.645050	0.1	0.306904
7.646717	0.1	0.312209
7.648383	0.1	0.316143
7.650050	0.1	0.319600
7.651717	0.1	0.322044
7.653383	0.1	0.322878
7.655050	0.1	0.322640
7.656717	0.1	0.322044
7.658383	0.1	0.321746
7.660050	0.1	0.322998
7.661717	0.1	0.326633
7.663383	0.1	0.331700
7.665050	0.1	0.336647
7.666717	0.1	0.340045
7.668383	0.1	0.341535
7.670050	0.1	0.342071
7.671717	0.1	0.343263
7.673383	0.1	0.345647
7.675050	0.1	0.348985
7.676717	0.1	0.352919
7.678383	0.1	0.356793
7.680050	0.1	0.359833
7.681717	0.1	0.362039
7.683383	0.1	0.363469
7.685050	0.1	0.364244
7.686717	0.1	0.365317
7.688383	0.1	0.367880
7.690050	0.1	0.371337
7.691717	0.1	0.374317
7.693383	0.1	0.376105
7.695050	0.1	0.376999
7.696717	0.1	0.378609
7.698383	0.1	0.382483
7.700050	0.1	0.387430
7.701717	0.1	0.390530
7.703383	0.1	0.391364
7.705050	0.1	0.391960
7.706717	0.1	0.394404
7.708383	0.1	0.399053
7.710050	0.1	0.404596
7.711717	0.1	0.408888
7.713383	0.1	0.410914
7.715050	0.1	0.411630
7.716717	0.1	0.412941
7.718383	0.1	0.416040
7.720050	0.1	0.420272
7.721717	0.1	0.423908
7.723383	0.1	0.425756
7.725050	0.1	0.426233
7.726717	0.1	0.427067
7.728383	0.1	0.429392
7.730050	0.1	0.432909
7.731717	0.1	0.435889
7.733383	0.1	0.437975
7.735050	0.1	0.440955
7.736717	0.1	0.445366
7.738383	0.1	0.449240
7.740050	0.1	0.450969
7.741717	0.1	0.451148
7.743383	0.1	0.451207
7.745050	0.1	0.451684
7.746717	0.1	0.451803
7.748383	0.1	0.450373
7.750050	0.1	0.446916
7.751717	0.1	0.442028
7.753383	0.1	0.437260
7.755050	0.1	0.434101
7.756717	0.1	0.433266
7.758383	0.1	0.433922
7.760050	0.1	0.434041
7.761717	0.1	0.433326
7.763383	0.1	0.433445
7.765050	0.1	0.436008
7.766717	0.1	0.440121
7.768383	0.1	0.442386
7.770050	0.1	0.440300
7.771717	0.1	0.434399
7.773383	0.1	0.427783
7.775050	0.1	0.423372
7.776717	0.1	0.422061
7.778383	0.1	0.422537
7.780050	0.1	0.422716
7.781717	0.1	0.421941
7.783383	0.1	0.421107
7.785050	0.1	0.420928
7.786717	0.1	0.420153
7.788383	0.1	0.417352
7.790050	0.1	0.412881
7.791717	0.1	0.407577
7.793383	0.1	0.401914
7.795050	0.1	0.396132
7.796717	0.1	0.391006
7.798383	0.1	0.387073
7.800050	0.1	0.384986
7.801717	0.1	0.384808
7.803383	0.1	0.386059
7.805050	0.1	0.387728
7.806717	0.1	0.388682
7.808383	0.1	0.387907
7.810050	0.1	0.385046
7.811717	0.1	0.380516
7.813383	0.1	0.375688
7.815050	0.1	0.371635
7.816717	0.1	0.368774
7.818383	0.1	0.366986
7.820050	0.1	0.366390
7.821717	0.1	0.367284
7.823383	0.1	0.369847
7.825050	0.1	0.373483
7.826717	0.1	0.377357
7.828383	0.1	0.380993
7.830050	0.1	0.383914
7.831717	0.1	0.384808
7.833383	0.1	0.383496
7.835050	0.1	0.381649
7.836717	0.1	0.381291
7.838383	0.1	0.382721
7.840050	0.1	0.384808
7.841717	0.1	0.386179
7.843383	0.1	0.386477
7.845050	0.1	0.386238
7.846717	0.1	0.386059
7.848383	0.1	0.385761
7.850050	0.1	0.384569
7.851717	0.1	0.382364
7.853383	0.1	0.379384
7.855050	0.1	0.377238
7.856717	0.1	0.377178
7.858383	0.1	0.378132
7.860050	0.1	0.378191
7.861717	0.1	0.376880
7.863383	0.1	0.375032
7.865050	0.1	0.373423
7.866717	0.1	0.371575
7.868383	0.1	0.368893
7.870050	0.1	0.366271
7.871717	0.1	0.365675
7.873383	0.1	0.368238
7.875050	0.1	0.373244
7.876717	0.1	0.378907
7.878383	0.1	0.383198
7.880050	0.1	0.385106
7.881717	0.1	0.385404
7.883383	0.1	0.385225
7.885050	0.1	0.384867
7.886717	0.1	0.384331
7.888383	0.1	0.384152
7.890050	0.1	0.384986
7.891717	0.1	0.387669
7.893383	0.1	0.392377
7.895050	0.1	0.397444
7.896717	0.1	0.400543
7.898383	0.1	0.400782
7.900050	0.1	0.398755
7.901717	0.1	0.395119
7.903383	0.1	0.390291
7.905050	0.1	0.384331
7.906717	0.1	0.377357
7.908383	0.1	0.370681
7.910050	0.1	0.367165
7.911717	0.1	0.368357
7.913383	0.1	0.373304
7.915050	0.1	0.379264
7.916717	0.1	0.384212
7.918383	0.1	0.387311
7.920050	0.1	0.388920
7.921717	0.1	0.389934
7.923383	0.1	0.391603
7.925050	0.1	0.394404
7.926717	0.1	0.397265
7.928383	0.1	0.398934
7.930050	0.1	0.399232
7.931717	0.1	0.399232
7.933383	0.1	0.400066
7.935050	0.1	0.401914
7.936717	0.1	0.404775
7.938383	0.1	0.408471
7.940050	0.1	0.411868
7.941717	0.1	0.413775
7.943383	0.1	0.413716
7.945050	0.1	0.413060
7.946717	0.1	0.413954
7.948383	0.1	0.417471
7.950050	0.1	0.422657
7.951717	0.1	0.428081
7.953383	0.1	0.432313
7.955050	0.1	0.434637
7.956717	0.1	0.435531
7.958383	0.1	0.436068
7.960050	0.1	0.436723
7.961717	0.1	0.437200
7.963383	0.1	0.436902
7.965050	0.1	0.435948
7.966717	0.1	0.434935
7.968383	0.1	0.434637
7.970050	0.1	0.435174
7.971717	0.1	0.436008
7.973383	0.1	0.436544
7.975050	0.1	0.436366
7.976717	0.1	0.436008
7.978383	0.1	0.436246
7.980050	0.1	0.436902
7.981717	0.1	0.436544
7.983383	0.1	0.434637
7.985050	0.1	0.432253
7.986717	0.1	0.430644
7.988383	0.1	0.429988
7.990050	0.1	0.429630
7.991717	0.1	0.429630
7.993383	0.1	0.430822
7.995050	0.1	0.432789
7.996717	0.1	0.434041
7.998383	0.1	0.433326
8.000050	0.1	0.430822
8.001717	0.1	0.427783
8.003383	0.1	0.425637
8.005050	0.1	0.425696
8.006717	0.1	0.428319
8.008383	0.1	0.432730
8.010050	0.1	0.437140
8.011717	0.1	0.439525
8.013383	0.1	0.438392
8.015050	0.1	0.434101
8.016717	0.1	0.428796
8.018383	0.1	0.424445
8.020050	0.1	0.422299
8.021717	0.1	0.423491
8.023383	0.1	0.429451
8.025050	0.1	0.439584
8.026717	0.1	0.450432
8.028383	0.1	0.458121
8.030050	0.1	0.460923
8.031717	0.1	0.459015
8.033383	0.1	0.454009
8.035050	0.1	0.448108
8.036717	0.1	0.442803
8.038383	0.1	0.438213
8.040050	0.1	0.434160
8.041717	0.1	0.431895
8.043383	0.1	0.432789
8.045050	0.1	0.435710
8.046717	0.1	0.438511
8.048383	0.1	0.441372
8.050050	0.1	0.445843
8.051717	0.1	0.451267
8.053383	0.1	0.455678
8.055050	0.1	0.457823
8.056717	0.1	0.458062
8.058383	0.1	0.456870
8.060050	0.1	0.454605
8.061717	0.1	0.451922
8.063383	0.1	0.449479
8.065050	0.1	0.447631
8.066717	0.1	0.446677
8.068383	0.1	0.446320
8.070050	0.1	0.446618
8.071717	0.1	0.448108
8.073383	0.1	0.451148
8.075050	0.1	0.455022
8.076717	0.1	0.457943
8.078383	0.1	0.458539
8.080050	0.1	0.456810
8.081717	0.1	0.453711
8.083383	0.1	0.449479
8.085050	0.1	0.444233
8.086717	0.1	0.439167
8.088383	0.1	0.435829
8.090050	0.1	0.434876
8.091717	0.1	0.436544
8.093383	0.1	0.440419
8.095050	0.1	0.445008
8.096717	0.1	0.448406
8.098383	0.1	0.449121
8.100050	0.1	0.446439
8.101717	0.1	0.440717
8.103383	0.1	0.433266
8.105050	0.1	0.425160
8.106717	0.1	0.417590
8.108383	0.1	0.412226
8.110050	0.1	0.410795
8.111717	0.1	0.413060
8.113383	0.1	0.417471
8.115050	0.1	0.421762
8.116717	0.1	0.424504
8.118383	0.1	0.425994
8.120050	0.1	0.426948
8.121717	0.1	0.426412
8.123383	0.1	0.423253
8.125050	0.1	0.418484
8.126717	0.1	0.414908
8.128383	0.1	0.414908
8.130050	0.1	0.418603
8.131717	0.1	0.424087
8.133383	0.1	0.428379
8.135050	0.1	0.429153
8.136717	0.1	0.426114
8.138383	0.1	0.421345
8.140050	0.1	0.418067
8.141717	0.1	0.418723
8.143383	0.1	0.422657
8.145050	0.1	0.427961
8.146717	0.1	0.432909
8.148383	0.1	0.436008
8.150050	0.1	0.436008
8.151717	0.1	0.432491
8.153383	0.1	0.426173
8.155050	0.1	0.418186
8.156717	0.1	0.410020
8.158383	0.1	0.403464
8.160050	0.1	0.399351
8.161717	0.1	0.396669
8.163383	0.1	0.393152
8.165050	0.1	0.388563
8.166717	0.1	0.383973
8.168383	0.1	0.379264
8.170050	0.1	0.373900
8.171717	0.1	0.368655
8.173383	0.1	0.365198
8.175050	0.1	0.364482
8.176717	0.1	0.366509
8.178383	0.1	0.369310
8.180050	0.1	0.370741
8.181717	0.1	0.370026
8.183383	0.1	0.368238
8.185050	0.1	0.367224
8.186717	0.1	0.367820
8.188383	0.1	0.368893
8.190050	0.1	0.368595
8.191717	0.1	0.367701
8.193383	0.1	0.368595
8.195050	0.1	0.373423
8.196717	0.1	0.381112
8.198383	0.1	0.388265
8.200050	0.1	0.391305
8.201717	0.1	0.388324
8.203383	0.1	0.380456
8.205050	0.1	0.371635
8.206717	0.1	0.365794
8.208383	0.1	0.364244
8.210050	0.1	0.365317
8.211717	0.1	0.366926
8.213383	0.1	0.367582
8.215050	0.1	0.366986
8.216717	0.1	0.366628
8.218383	0.1	0.367820
8.220050	0.1	0.370681
8.221717	0.1	0.373781
8.223383	0.1	0.375092
8.225050	0.1	0.372946
8.226717	0.1	0.367463
8.228383	0.1	0.361800
8.230050	0.1	0.359595
8.231717	0.1	0.361681
8.233383	0.1	0.366211
8.235050	0.1	0.370979
8.236717	0.1	0.374556
8.238383	0.1	0.376463
8.240050	0.1	0.377417
8.241717	0.1	0.378728
8.243383	0.1	0.381172
8.245050	0.1	0.384390
8.246717	0.1	0.387609
8.248383	0.1	0.389934
8.250050	0.1	0.390887
8.251717	0.1	0.390112
8.253383	0.1	0.387490
8.255050	0.1	0.384629
8.256717	0.1	0.384629
8.258383	0.1	0.388265
8.260050	0.1	0.393152
8.261717	0.1	0.397265
8.263383	0.1	0.400722
8.265050	0.1	0.404596
8.266717	0.1	0.408649
8.268383	0.1	0.410795
8.270050	0.1	0.409961
8.271717	0.1	0.406504
8.273383	0.1	0.401974
8.275050	0.1	0.398040
8.276717	0.1	0.395954
8.278383	0.1	0.396311
8.280050	0.1	0.399053
8.281717	0.1	0.402749
8.283383	0.1	0.405371
8.285050	0.1	0.406206
8.286717	0.1	0.406861
8.288383	0.1	0.408530
8.290050	0.1	0.410497
8.291717	0.1	0.410736
8.293383	0.1	0.408053
8.295050	0.1	0.403047
8.296717	0.1	0.397742
8.298383	0.1	0.393868
8.300050	0.1	0.392616
8.301717	0.1	0.394046
8.303383	0.1	0.396550
8.305050	0.1	0.398040
8.306717	0.1	0.397444
8.308383	0.1	0.395715
8.310050	0.1	0.394225
8.311717	0.1	0.393033
8.313383	0.1	0.391185
8.315050	0.1	0.388742
8.316717	0.1	0.386655
8.318383	0.1	0.384808
8.320050	0.1	0.383437
8.321717	0.1	0.383735
8.323383	0.1	0.386119
8.325050	0.1	0.388384
8.326717	0.1	0.387907
8.328383	0.1	0.384390
8.330050	0.1	0.379384
8.331717	0.1	0.374079
8.333383	0.1	0.369489
8.335050	0.1	0.366569
8.336717	0.1	0.365734
8.338383	0.1	0.366211
8.340050	0.1	0.366747
8.341717	0.1	0.366986
8.343383	0.1	0.367522
8.345050	0.1	0.368893
8.346717	0.1	0.370741
8.348383	0.1	0.372469
8.350050	0.1	0.372887
8.351717	0.1	0.370801
8.353383	0.1	0.366211
8.355050	0.1	0.360787
8.356717	0.1	0.356019
8.358383	0.1	0.352502
8.360050	0.1	0.349939
8.361717	0.1	0.347674
8.363383	0.1	0.345767
8.365050	0.1	0.344932
8.366717	0.1	0.345111
8.368383	0.1	0.345349
8.370050	0.1	0.344694
8.371717	0.1	0.342608
8.373383	0.1	0.339746
8.375050	0.1	0.337660
8.376717	0.1	0.338018
8.378383	0.1	0.341773
8.380050	0.1	0.348926
8.381717	0.1	0.357211
8.383383	0.1	0.363529
8.385050	0.1	0.366151
8.386717	0.1	0.365555
8.388383	0.1	0.362337
8.390050	0.1	0.356853
8.391717	0.1	0.349283
8.393383	0.1	0.340760
8.395050	0.1	0.333726
8.396717	0.1	0.329852
8.398383	0.1	0.328064
8.400050	0.1	0.325799
8.401717	0.1	0.322461
8.403383	0.1	0.320315
8.405050	0.1	0.321388
8.406717	0.1	0.323951
8.408383	0.1	0.324607
8.410050	0.1	0.322998
8.411717	0.1	0.321746
8.413383	0.1	0.322104
8.415050	0.1	0.322521
8.416717	0.1	0.320315
8.418383	0.1	0.314713
8.420050	0.1	0.307739
8.421717	0.1	0.301480
8.423383	0.1	0.297070
8.425050	0.1	0.295401
8.426717	0.1	0.296772
8.428383	0.1	0.299931
8.430050	0.1	0.302732
8.431717	0.1	0.303984
8.433383	0.1	0.304341
8.435050	0.1	0.305414
8.436717	0.1	0.307977
8.438383	0.1	0.311017
8.440050	0.1	0.312746
8.441717	0.1	0.312388
8.443383	0.1	0.310957
8.445050	0.1	0.309765
8.446717	0.1	0.310123
8.448383	0.1	0.312507
8.450050	0.1	0.315666
8.451717	0.1	0.317931
8.453383	0.1	0.317395
8.455050	0.1	0.313342
8.456717	0.1	0.307024
8.458383	0.1	0.300586
8.460050	0.1	0.295937
8.461717	0.1	0.293911
8.463383	0.1	0.294805
8.465050	0.1	0.298142
8.466717	0.1	0.302911
8.468383	0.1	0.307024
8.470050	0.1	0.308335
8.471717	0.1	0.306785
8.473383	0.1	0.303626
8.475050	0.1	0.300109
8.476717	0.1	0.298083
8.478383	0.1	0.299454
8.480050	0.1	0.304222
8.481717	0.1	0.309885
8.483383	0.1	0.312984
8.485050	0.1	0.311673
8.486717	0.1	0.306666
8.488383	0.1	0.300884
8.490050	0.1	0.296593
8.491717	0.1	0.294149
8.493383	0.1	0.292897
8.495050	0.1	0.292301
8.496717	0.1	0.292301
8.498383	0.1	0.292540
8.500050	0.1	0.292540
8.501717	0.1	0.293255
8.503383	0.1	0.295758
8.505050	0.1	0.299752
8.506717	0.1	0.303745
8.508383	0.1	0.306189
8.510050	0.1	0.306785
8.511717	0.1	0.305712
8.513383	0.1	0.302911
8.515050	0.1	0.299156
8.516717	0.1	0.296891
8.518383	0.1	0.298023
8.520050	0.1	0.301361
8.521717	0.1	0.303626
8.523383	0.1	0.303864
8.525050	0.1	0.303984
8.526717	0.1	0.305772
8.528383	0.1	0.308633
8.530050	0.1	0.310481
8.531717	0.1	0.310779
8.533383	0.1	0.310063
8.535050	0.1	0.308752
8.536717	0.1	0.306785
8.538383	0.1	0.304520
8.540050	0.1	0.303388
8.541717	0.1	0.304580
8.543383	0.1	0.307739
8.545050	0.1	0.310838
8.546717	0.1	0.311911
8.548383	0.1	0.310481
8.550050	0.1	0.308335
8.551717	0.1	0.307560
8.553383	0.1	0.309229
8.555050	0.1	0.313044
8.556717	0.1	0.317752
8.558383	0.1	0.321686
8.560050	0.1	0.324130
8.561717	0.1	0.326276
8.563383	0.1	0.328660
8.565050	0.1	0.330091
8.566717	0.1	0.329494
8.568383	0.1	0.327110
8.570050	0.1	0.324249
8.571717	0.1	0.322402
8.573383	0.1	0.322104
8.575050	0.1	0.322342
8.576717	0.1	0.322282
8.578383	0.1	0.323057
8.580050	0.1	0.326574
8.581717	0.1	0.332534
8.583383	0.1	0.339031
8.585050	0.1	0.344634
8.586717	0.1	0.348926
8.588383	0.1	0.351191
8.590050	0.1	0.350714
8.591717	0.1	0.347912
8.593383	0.1	0.344396
8.595050	0.1	0.341713
8.596717	0.1	0.339925
8.598383	0.1	0.337482
8.600050	0.1	0.334620
8.601717	0.1	0.333130
8.603383	0.1	0.333548
8.605050	0.1	0.334322
8.606717	0.1	0.334024
8.608383	0.1	0.332236
8.610050	0.1	0.329971
8.611717	0.1	0.329018
8.613383	0.1	0.330806
8.615050	0.1	0.334620
8.616717	0.1	0.338614
8.618383	0.1	0.340760
8.620050	0.1	0.340343
8.621717	0.1	0.337422
8.623383	0.1	0.333130
8.625050	0.1	0.328898
8.626717	0.1	0.325859
8.628383	0.1	0.325024
8.630050	0.1	0.326633
8.631717	0.1	0.329554
8.633383	0.1	0.332236
8.635050	0.1	0.333369
8.636717	0.1	0.332654
8.638383	0.1	0.330269
8.640050	0.1	0.326335
8.641717	0.1	0.321269
8.643383	0.1	0.316739
8.645050	0.1	0.314236
8.646717	0.1	0.314116
8.648383	0.1	0.315011
8.650050	0.1	0.315011
8.651717	0.1	0.313163
8.653383	0.1	0.309944
8.655050	0.1	0.306785
8.656717	0.1	0.305057
8.658383	0.1	0.305116
8.660050	0.1	0.306010
8.661717	0.1	0.305653
8.663383	0.1	0.302792
8.665050	0.1	0.297070
8.666717	0.1	0.289917
8.668383	0.1	0.284016
8.670050	0.1	0.281215
8.671717	0.1	0.280797
8.673383	0.1	0.281274
8.675050	0.1	0.281870
8.676717	0.1	0.282764
8.678383	0.1	0.283182
8.680050	0.1	0.281572
8.681717	0.1	0.277638
8.683383	0.1	0.272930
8.685050	0.1	0.268042
8.686717	0.1	0.261962
8.688383	0.1	0.253797
8.690050	0.1	0.245154
8.691717	0.1	0.238240
8.693383	0.1	0.234127
8.695050	0.1	0.232756
8.696717	0.1	0.232995
8.698383	0.1	0.233710
8.700050	0.1	0.234187
8.701717	0.1	0.233948
8.703383	0.1	0.231683
8.705050	0.1	0.226796
8.706717	0.1	0.220358
8.708383	0.1	0.214696
8.710050	0.1	0.210643
8.711717	0.1	0.207543
8.713383	0.1	0.204861
8.715050	0.1	0.203252
8.716717	0.1	0.202894
8.718383	0.1	0.202239
8.720050	0.1	0.200152
8.721717	0.1	0.197530
8.723383	0.1	0.196219
8.725050	0.1	0.197291
8.726717	0.1	0.199735
8.728383	0.1	0.200450
8.730050	0.1	0.197828
8.731717	0.1	0.193179
8.733383	0.1	0.188053
8.735050	0.1	0.183046
8.736717	0.1	0.178218
8.738383	0.1	0.173748
8.740050	0.1	0.169694
8.741717	0.1	0.166297
8.743383	0.1	0.163794
8.745050	0.1	0.162601
8.746717	0.1	0.162840
8.748383	0.1	0.164449
8.750050	0.1	0.166595
8.751717	0.1	0.168264
8.753383	0.1	0.169098
8.755050	0.1	0.169754
8.756717	0.1	0.171006
8.758383	0.1	0.171840
8.760050	0.1	0.170171
8.761717	0.1	0.165045
8.763383	0.1	0.158310
8.765050	0.1	0.153124
8.766717	0.1	0.151336
8.768383	0.1	0.152767
8.770050	0.1	0.155747
8.771717	0.1	0.157833
8.773383	0.1	0.158012
8.775050	0.1	0.156522
8.776717	0.1	0.153542
8.778383	0.1	0.149012
8.780050	0.1	0.143588
8.781717	0.1	0.138700
8.783383	0.1	0.135958
8.785050	0.1	0.136137
8.786717	0.1	0.139117
8.788383	0.1	0.144303
8.790050	0.1	0.150919
8.791717	0.1	0.156760
8.793383	0.1	0.159621
8.795050	0.1	0.159264
8.796717	0.1	0.157237
8.798383	0.1	0.155330
8.800050	0.1	0.154138
8.801717	0.1	0.152528
8.803383	0.1	0.149012
8.805050	0.1	0.144422
8.806717	0.1	0.140965
8.808383	0.1	0.139892
8.810050	0.1	0.141442
8.811717	0.1	0.145674
8.813383	0.1	0.151813
8.815050	0.1	0.157297
8.816717	0.1	0.159681
8.818383	0.1	0.158668
8.820050	0.1	0.156045
8.821717	0.1	0.153005
8.823383	0.1	0.150204
8.825050	0.1	0.147939
8.826717	0.1	0.147045
8.828383	0.1	0.147998
8.830050	0.1	0.150442
8.831717	0.1	0.152886
8.833383	0.1	0.154495
8.835050	0.1	0.156164
8.836717	0.1	0.158966
8.838383	0.1	0.162661
8.840050	0.1	0.165999
8.841717	0.1	0.168502
8.843383	0.1	0.170350
8.845050	0.1	0.171423
8.846717	0.1	0.171363
8.848383	0.1	0.170290
8.850050	0.1	0.167906
8.851717	0.1	0.162840
8.853383	0.1	0.154376
8.855050	0.1	0.144362
8.856717	0.1	0.136018
8.858383	0.1	0.131607
8.860050	0.1	0.131309
8.861717	0.1	0.133514
8.863383	0.1	0.136316
8.865050	0.1	0.138998
8.866717	0.1	0.141084
8.868383	0.1	0.141978
8.870050	0.1	0.141680
8.871717	0.1	0.141501
8.873383	0.1	0.143528
8.875050	0.1	0.148892
8.876717	0.1	0.156760
8.878383	0.1	0.164628
8.880050	0.1	0.170052
8.881717	0.1	0.172257
8.883383	0.1	0.171781
8.885050	0.1	0.169516
8.886717	0.1	0.166237
8.888383	0.1	0.162840
8.890050	0.1	0.160098
8.891717	0.1	0.157416
8.893383	0.1	0.153959
8.895050	0.1	0.150502
8.896717	0.1	0.148714
8.898383	0.1	0.149429
8.900050	0.1	0.152171
8.901717	0.1	0.156343
8.903383	0.1	0.160992
8.905050	0.1	0.164390
8.906717	0.1	0.164568
8.908383	0.1	0.161409
8.910050	0.1	0.156581
8.911717	0.1	0.152171
8.913383	0.1	0.149608
8.915050	0.1	0.148416
8.916717	0.1	0.146747
8.918383	0.1	0.143290
8.920050	0.1	0.139058
8.921717	0.1	0.136852
8.923383	0.1	0.138640
8.925050	0.1	0.142813
8.926717	0.1	0.145793
8.928383	0.1	0.145793
8.930050	0.1	0.143409
8.931717	0.1	0.140905
8.933383	0.1	0.140667
8.935050	0.1	0.143051
8.936717	0.1	0.146449
8.938383	0.1	0.148416
8.940050	0.1	0.147402
8.941717	0.1	0.143826
8.943383	0.1	0.139833
8.945050	0.1	0.138223
8.946717	0.1	0.140429
8.948383	0.1	0.145316
8.950050	0.1	0.150144
8.951717	0.1	0.152409
8.953383	0.1	0.150919
8.955050	0.1	0.145376
8.956717	0.1	0.137329
8.958383	0.1	0.129879
8.960050	0.1	0.125468
8.961717	0.1	0.125110
8.963383	0.1	0.129163
8.965050	0.1	0.136614
8.966717	0.1	0.145197
8.968383	0.1	0.151396
8.970050	0.1	0.152409
8.971717	0.1	0.148892
8.973383	0.1	0.144362
8.975050	0.1	0.141442
8.976717	0.1	0.139296
8.978383	0.1	0.136316
8.980050	0.1	0.132680
8.981717	0.1	0.130177
8.983383	0.1	0.129819
8.985050	0.1	0.131130
8.986717	0.1	0.133336
8.988383	0.1	0.135541
8.990050	0.1	0.136673
8.991717	0.1	0.136435
8.993383	0.1	0.135183
8.995050	0.1	0.133157
8.996717	0.1	0.130534
8.998383	0.1	0.128269
9.000050	0.1	0.127316
9.001717	0.1	0.127435
9.003383	0.1	0.127375
9.005050	0.1	0.126302
9.006717	0.1	0.123560
9.008383	0.1	0.118375
9.010050	0.1	0.111997
9.011717	0.1	0.107586
9.013383	0.1	0.107169
9.015050	0.1	0.109673
9.016717	0.1	0.112116
9.018383	0.1	0.112414
9.020050	0.1	0.110865
9.021717	0.1	0.109255
9.023383	0.1	0.108540
9.025050	0.1	0.108361
9.026717	0.1	0.107586
9.028383	0.1	0.106215
9.030050	0.1	0.104964
9.031717	0.1	0.104785
9.033383	0.1	0.105798
9.035050	0.1	0.107348
9.036717	0.1	0.108898
9.038383	0.1	0.110507
9.040050	0.1	0.112653
9.041717	0.1	0.115752
9.043383	0.1	0.119865
9.045050	0.1	0.123978
9.046717	0.1	0.126898
9.048383	0.1	0.128031
9.050050	0.1	0.127733
9.051717	0.1	0.126898
9.053383	0.1	0.126243
9.055050	0.1	0.125706
9.056717	0.1	0.125051
9.058383	0.1	0.124574
9.060050	0.1	0.123799
9.061717	0.1	0.121713
9.063383	0.1	0.118077
9.065050	0.1	0.113606
9.066717	0.1	0.110030
9.068383	0.1	0.109077
9.070050	0.1	0.110924
9.071717	0.1	0.114501
9.073383	0.1	0.119329
9.075050	0.1	0.124753
9.076717	0.1	0.128448
9.078383	0.1	0.128865
9.080050	0.1	0.126481
9.081717	0.1	0.122368
9.083383	0.1	0.117242
9.085050	0.1	0.111938
9.086717	0.1	0.106990
9.088383	0.1	0.102520
9.090050	0.1	0.098944
9.091717	0.1	0.097036
9.093383	0.1	0.096679
9.095050	0.1	0.097156
9.096717	0.1	0.098169
9.098383	0.1	0.099957
9.100050	0.1	0.102520
9.101717	0.1	0.105083
9.103383	0.1	0.106812
9.105050	0.1	0.107408
9.106717	0.1	0.106394
9.108383	0.1	0.103354
9.110050	0.1	0.098169
9.111717	0.1	0.091851
9.113383	0.1	0.086069
9.115050	0.1	0.082612
9.116717	0.1	0.081956
9.118383	0.1	0.083387
9.120050	0.1	0.085652
9.121717	0.1	0.088453
9.123383	0.1	0.092685
9.125050	0.1	0.098646
9.126717	0.1	0.104666
9.128383	0.1	0.107586
9.130050	0.1	0.106215
9.131717	0.1	0.102818
9.133383	0.1	0.100434
9.135050	0.1	0.099659
9.136717	0.1	0.099540
9.138383	0.1	0.099719
9.140050	0.1	0.100613
9.141717	0.1	0.101686
9.143383	0.1	0.102222
9.145050	0.1	0.102162
9.146717	0.1	0.102401
9.148383	0.1	0.102937
9.150050	0.1	0.101626
9.151717	0.1	0.096262
9.153383	0.1	0.087619
9.155050	0.1	0.079155
9.156717	0.1	0.074744
9.158383	0.1	0.075638
9.160050	0.1	0.080347
9.161717	0.1	0.086308
9.163383	0.1	0.092089
9.165050	0.1	0.096321
9.166717	0.1	0.098169
9.168383	0.1	0.097930
9.170050	0.1	0.097275
9.171717	0.1	0.097871
9.173383	0.1	0.099659
9.175050	0.1	0.101209
9.176717	0.1	0.101149
9.178383	0.1	0.099659
9.180050	0.1	0.097275
9.181717	0.1	0.094414
9.183383	0.1	0.091851
9.185050	0.1	0.089765
9.186717	0.1	0.088155
9.188383	0.1	0.087440
9.190050	0.1	0.087976
9.191717	0.1	0.088930
9.193383	0.1	0.088990
9.195050	0.1	0.087619
9.196717	0.1	0.084519
9.198383	0.1	0.079751
9.200050	0.1	0.074387
9.201717	0.1	0.069201
9.203383	0.1	0.064611
9.205050	0.1	0.061393
9.206717	0.1	0.061154
9.208383	0.1	0.065804
9.210050	0.1	0.074923
9.211717	0.1	0.085294
9.213383	0.1	0.093102
9.215050	0.1	0.096202
9.216717	0.1	0.095248
9.218383	0.1	0.091791
9.220050	0.1	0.086784
9.221717	0.1	0.080705
9.223383	0.1	0.073731
9.225050	0.1	0.067472
9.226717	0.1	0.064671
9.228383	0.1	0.067174
9.230050	0.1	0.073671
9.231717	0.1	0.080466
9.233383	0.1	0.084460
9.235050	0.1	0.084341
9.236717	0.1	0.081241
9.238383	0.1	0.077963
9.240050	0.1	0.076652
9.241717	0.1	0.076830
9.243383	0.1	0.077188
9.245050	0.1	0.076711
9.246717	0.1	0.075638
9.248383	0.1	0.074565
9.250050	0.1	0.073731
9.251717	0.1	0.072896
9.253383	0.1	0.072241
9.255050	0.1	0.073195
9.256717	0.1	0.077486
9.258383	0.1	0.084460
9.260050	0.1	0.091195
9.261717	0.1	0.095427
9.263383	0.1	0.097811
9.265050	0.1	0.098944
9.266717	0.1	0.098050
9.268383	0.1	0.094891
9.270050	0.1	0.091434
9.271717	0.1	0.089645
9.273383	0.1	0.090003
9.275050	0.1	0.091791
9.276717	0.1	0.093877
9.278383	0.1	0.095010
9.280050	0.1	0.094652
9.281717	0.1	0.093460
9.283383	0.1	0.092149
9.285050	0.1	0.090778
9.286717	0.1	0.089824
9.288383	0.1	0.090599
9.290050	0.1	0.093758
9.291717	0.1	0.098526
9.293383	0.1	0.102997
9.295050	0.1	0.106037
9.296717	0.1	0.107646
9.298383	0.1	0.108421
9.300050	0.1	0.108957
9.301717	0.1	0.110149
9.303383	0.1	0.112772
9.305050	0.1	0.116587
9.306717	0.1	0.120819
9.308383	0.1	0.124931
9.310050	0.1	0.128150
9.311717	0.1	0.129521
9.313383	0.1	0.129461
9.315050	0.1	0.129223
9.316717	0.1	0.129282
9.318383	0.1	0.130355
9.320050	0.1	0.133395
9.321717	0.1	0.138581
9.323383	0.1	0.144720
9.325050	0.1	0.150204
9.326717	0.1	0.153959
9.328383	0.1	0.155866
9.330050	0.1	0.156701
9.331717	0.1	0.157535
9.333383	0.1	0.158966
9.335050	0.1	0.161290
9.336717	0.1	0.164509
9.338383	0.1	0.168085
9.340050	0.1	0.171423
9.341717	0.1	0.173867
9.343383	0.1	0.174165
9.345050	0.1	0.170946
9.346717	0.1	0.164211
9.348383	0.1	0.156403
9.350050	0.1	0.150979
9.351717	0.1	0.150383
9.353383	0.1	0.154734
9.355050	0.1	0.161767
9.356717	0.1	0.168681
9.358383	0.1	0.173390
9.360050	0.1	0.175178
9.361717	0.1	0.174820
9.363383	0.1	0.173450
9.365050	0.1	0.172496
9.366717	0.1	0.172436
9.368383	0.1	0.172734
9.370050	0.1	0.172436
9.371717	0.1	0.171840
9.373383	0.1	0.171721
9.375050	0.1	0.172973
9.376717	0.1	0.176191
9.378383	0.1	0.180483
9.380050	0.1	0.183940
9.381717	0.1	0.186205
9.383383	0.1	0.187457
9.385050	0.1	0.187933
9.386717	0.1	0.188053
9.388383	0.1	0.187695
9.390050	0.1	0.186980
9.391717	0.1	0.186265
9.393383	0.1	0.185311
9.395050	0.1	0.183344
9.396717	0.1	0.180960
9.398383	0.1	0.179946
9.400050	0.1	0.182092
9.401717	0.1	0.187397
9.403383	0.1	0.194073
9.405050	0.1	0.199914
9.406717	0.1	0.203431
9.408383	0.1	0.204980
9.410050	0.1	0.206411
9.411717	0.1	0.209034
9.413383	0.1	0.212073
9.415050	0.1	0.213385
9.416717	0.1	0.211656
9.418383	0.1	0.208139
9.420050	0.1	0.205338
9.421717	0.1	0.204206
9.423383	0.1	0.204504
9.425050	0.1	0.204742
9.426717	0.1	0.203133
9.428383	0.1	0.199795
9.430050	0.1	0.196576
9.431717	0.1	0.195503
9.433383	0.1	0.197053
9.435050	0.1	0.199914
9.436717	0.1	0.202775
9.438383	0.1	0.205278
9.440050	0.1	0.207722
9.441717	0.1	0.210106
9.443383	0.1	0.212550
9.445050	0.1	0.215411
9.446717	0.1	0.218868
9.448383	0.1	0.222266
9.450050	0.1	0.224948
9.451717	0.1	0.226200
9.453383	0.1	0.225604
9.455050	0.1	0.223279
9.456717	0.1	0.220597
9.458383	0.1	0.218749
9.460050	0.1	0.217676
9.461717	0.1	0.216186
9.463383	0.1	0.214219
9.465050	0.1	0.212491
9.466717	0.1	0.211418
9.468383	0.1	0.210941
9.470050	0.1	0.212431
9.471717	0.1	0.216901
9.473383	0.1	0.223637
9.475050	0.1	0.230491
9.476717	0.1	0.236273
9.478383	0.1	0.240803
9.480050	0.1	0.243723
9.481717	0.1	0.244439
9.483383	0.1	0.243008
9.485050	0.1	0.239968
9.486717	0.1	0.235200
9.488383	0.1	0.229001
9.490050	0.1	0.223398
9.491717	0.1	0.220776
9.493383	0.1	0.222027
9.495050	0.1	0.226080
9.496717	0.1	0.231087
9.498383	0.1	0.235200
9.500050	0.1	0.238419
9.501717	0.1	0.241756
9.503383	0.1	0.245810
9.505050	0.1	0.249922
9.506717	0.1	0.253439
9.508383	0.1	0.255167
9.510050	0.1	0.254810
9.511717	0.1	0.253916
9.513383	0.1	0.254989
9.515050	0.1	0.259042
9.516717	0.1	0.264347
9.518383	0.1	0.268161
9.520050	0.1	0.269294
9.521717	0.1	0.267386
9.523383	0.1	0.262916
9.525050	0.1	0.258029
9.526717	0.1	0.255406
9.528383	0.1	0.256360
9.530050	0.1	0.260651
9.531717	0.1	0.267506
9.533383	0.1	0.275791
9.535050	0.1	0.283837
9.536717	0.1	0.289679
9.538383	0.1	0.292301
9.540050	0.1	0.292480
9.541717	0.1	0.292599
9.543383	0.1	0.294328
9.545050	0.1	0.297785
9.546717	0.1	0.301957
9.548383	0.1	0.305295
9.550050	0.1	0.306606
9.551717	0.1	0.305355
9.553383	0.1	0.302374
9.555050	0.1	0.299037
9.556717	0.1	0.296891
9.558383	0.1	0.297189
9.560050	0.1	0.300825
9.561717	0.1	0.308096
9.563383	0.1	0.317514
9.565050	0.1	0.326574
9.566717	0.1	0.333130
9.568383	0.1	0.335872
9.570050	0.1	0.335515
9.571717	0.1	0.334084
9.573383	0.1	0.333309
9.575050	0.1	0.334382
9.576717	0.1	0.338078
9.578383	0.1	0.343800
9.580050	0.1	0.349939
9.581717	0.1	0.355542
9.583383	0.1	0.360310
9.585050	0.1	0.364065
9.586717	0.1	0.367284
9.588383	0.1	0.371456
9.590050	0.1	0.378191
9.591717	0.1	0.386894
9.593383	0.1	0.395298
9.595050	0.1	0.401616
9.596717	0.1	0.404596
9.598383	0.1	0.404656
9.600050	0.1	0.403881
9.601717	0.1	0.404239
9.603383	0.1	0.407338
9.605050	0.1	0.413358
9.606717	0.1	0.421524
9.608383	0.1	0.430405
9.610050	0.1	0.438631
9.611717	0.1	0.444829
9.613383	0.1	0.448048
9.615050	0.1	0.448406
9.616717	0.1	0.447392
9.618383	0.1	0.446141
9.620050	0.1	0.445306
9.621717	0.1	0.445485
9.623383	0.1	0.446856
9.625050	0.1	0.449300
9.626717	0.1	0.452817
9.628383	0.1	0.457168
9.630050	0.1	0.460804
9.631717	0.1	0.462353
9.633383	0.1	0.462055
9.635050	0.1	0.461221
9.636717	0.1	0.460446
9.638383	0.1	0.458181
9.640050	0.1	0.453115
9.641717	0.1	0.445902
9.643383	0.1	0.439405
9.645050	0.1	0.436723
9.646717	0.1	0.438929
9.648383	0.1	0.444472
9.650050	0.1	0.450671
9.651717	0.1	0.455499
9.653383	0.1	0.458300
9.655050	0.1	0.459373
9.656717	0.1	0.459313
9.658383	0.1	0.458837
9.660050	0.1	0.459075
9.661717	0.1	0.460148
9.663383	0.1	0.460863
9.665050	0.1	0.460923
9.666717	0.1	0.461936
9.668383	0.1	0.466168
9.670050	0.1	0.473797
9.671717	0.1	0.482261
9.673383	0.1	0.488341
9.675050	0.1	0.490069
9.676717	0.1	0.487030
9.678383	0.1	0.480950
9.680050	0.1	0.474572
9.681717	0.1	0.469923
9.683383	0.1	0.467122
9.685050	0.1	0.465810
9.686717	0.1	0.465453
9.688383	0.1	0.465333
9.690050	0.1	0.464439
9.691717	0.1	0.462294
9.693383	0.1	0.459611
9.695050	0.1	0.457525
9.696717	0.1	0.456929
9.698383	0.1	0.458121
9.700050	0.1	0.460207
9.701717	0.1	0.462592
9.703383	0.1	0.464678
9.705050	0.1	0.465930
9.706717	0.1	0.466168
9.708383	0.1	0.465751
9.710050	0.1	0.464857
9.711717	0.1	0.463069
9.713383	0.1	0.459194
9.715050	0.1	0.452995
9.716717	0.1	0.446379
9.718383	0.1	0.441730
9.720050	0.1	0.439584
9.721717	0.1	0.440002
9.723383	0.1	0.442386
9.725050	0.1	0.445962
9.726717	0.1	0.449955
9.728383	0.1	0.454307
9.730050	0.1	0.458479
9.731717	0.1	0.462294
9.733383	0.1	0.465393
9.735050	0.1	0.466645
9.736717	0.1	0.464380
9.738383	0.1	0.458181
9.740050	0.1	0.449419
9.741717	0.1	0.440955
9.743383	0.1	0.436008
9.745050	0.1	0.436366
9.746717	0.1	0.440478
9.748383	0.1	0.445426
9.750050	0.1	0.449419
9.751717	0.1	0.451922
9.753383	0.1	0.453055
9.755050	0.1	0.453234
9.756717	0.1	0.452995
9.758383	0.1	0.452399
9.760050	0.1	0.451565
9.761717	0.1	0.451148
9.763383	0.1	0.452161
9.765050	0.1	0.455022
9.766717	0.1	0.459254
9.768383	0.1	0.463069
9.770050	0.1	0.465214
9.771717	0.1	0.465512
9.773383	0.1	0.464141
9.775050	0.1	0.461161
9.776717	0.1	0.457406
9.778383	0.1	0.454545
9.780050	0.1	0.453770
9.781717	0.1	0.455260
9.783383	0.1	0.457943
9.785050	0.1	0.460088
9.786717	0.1	0.460804
9.788383	0.1	0.460982
9.790050	0.1	0.461757
9.791717	0.1	0.463963
9.793383	0.1	0.467598
9.795050	0.1	0.471115
9.796717	0.1	0.472844
9.798383	0.1	0.472784
9.800050	0.1	0.471830
9.801717	0.1	0.470698
9.803383	0.1	0.469446
9.805050	0.1	0.467658
9.806717	0.1	0.464916
9.808383	0.1	0.461757
9.810050	0.1	0.459015
9.811717	0.1	0.457108
9.813383	0.1	0.456452
9.815050	0.1	0.456631
9.816717	0.1	0.456154
9.818383	0.1	0.454247
9.820050	0.1	0.452757
9.821717	0.1	0.454187
9.823383	0.1	0.459194
9.825050	0.1	0.466168
9.826717	0.1	0.473380
9.828383	0.1	0.480115
9.830050	0.1	0.485182
9.831717	0.1	0.486612
9.833383	0.1	0.483274
9.835050	0.1	0.476837
9.836717	0.1	0.470340
9.838383	0.1	0.465095
9.840050	0.1	0.461102
9.841717	0.1	0.458241
9.843383	0.1	0.456452
9.845050	0.1	0.455081
9.846717	0.1	0.453830
9.848383	0.1	0.452876
9.850050	0.1	0.452280
9.851717	0.1	0.451744
9.853383	0.1	0.451446
9.855050	0.1	0.452399
9.856717	0.1	0.454903
9.858383	0.1	0.457585
9.860050	0.1	0.458181
9.861717	0.1	0.456393
9.863383	0.1	0.454128
9.865050	0.1	0.452936
9.866717	0.1	0.452876
9.868383	0.1	0.453174
9.870050	0.1	0.453293
9.871717	0.1	0.453413
9.873383	0.1	0.453949
9.875050	0.1	0.454307
9.876717	0.1	0.453472
9.878383	0.1	0.451922
9.880050	0.1	0.450671
9.881717	0.1	0.450194
9.883383	0.1	0.450015
9.885050	0.1	0.449061
9.886717	0.1	0.446618
9.888383	0.1	0.442684
9.890050	0.1	0.437379
9.891717	0.1	0.431299
9.893383	0.1	0.425756
9.895050	0.1	0.422001
9.896717	0.1	0.419378
9.898383	0.1	0.417054
9.900050	0.1	0.415206
9.901717	0.1	0.415087
9.903383	0.1	0.418127
9.905050	0.1	0.423074
9.906717	0.1	0.426233
9.908383	0.1	0.425458
9.910050	0.1	0.421882
9.911717	0.1	0.417709
9.913383	0.1	0.413477
9.915050	0.1	0.408411
9.916717	0.1	0.401974
9.918383	0.1	0.395060
9.920050	0.1	0.390112
9.921717	0.1	0.389278
9.923383	0.1	0.391901
9.925050	0.1	0.395119
9.926717	0.1	0.395596
9.928383	0.1	0.392318
9.930050	0.1	0.385940
9.931717	0.1	0.378311
9.933383	0.1	0.371695
9.935050	0.1	0.367701
9.936717	0.1	0.366628
9.938383	0.1	0.367463
9.940050	0.1	0.368655
9.941717	0.1	0.368953
9.943383	0.1	0.368178
9.945050	0.1	0.367045
9.946717	0.1	0.366688
9.948383	0.1	0.367463
9.950050	0.1	0.369132
9.951717	0.1	0.370562
9.953383	0.1	0.370502
9.955050	0.1	0.368178
9.956717	0.1	0.364542
9.958383	0.1	0.361145
9.960050	0.1	0.358641
9.961717	0.1	0.356615
9.963383	0.1	0.354052
9.965050	0.1	0.350416
9.966717	0.1	0.346184
9.968383	0.1	0.341654
9.970050	0.1	0.337362
9.971717	0.1	0.334620
9.973383	0.1	0.334084
9.975050	0.1	0.334322
9.976717	0.1	0.333071
9.978383	0.1	0.330091
9.980050	0.1	0.327766
9.981717	0.1	0.327408
9.983383	0.1	0.327587
9.985050	0.1	0.325680
9.986717	0.1	0.320733
9.988383	0.1	0.314891
9.990050	0.1	0.311434
9.991717	0.1	0.312388
9.993383	0.1	0.316679
9.995050	0.1	0.321031
9.996717	0.1	0.321984
9.998383	0.1	0.318229
10.000050	0.1	0.310957
10.001717	0.1	0.303626
10.003383	0.1	0.299156
10.005050	0.1	0.297427
10.006717	0.1	0.296474
10.008383	0.1	0.295579
10.010050	0.1	0.294447
10.011717	0.1	0.292003
10.013383	0.1	0.286937
10.015050	0.1	0.279129
10.016717	0.1	0.269532
10.018383	0.1	0.260592
10.020050	0.1	0.255346
10.021717	0.1	0.255406
10.023383	0.1	0.260174
10.025050	0.1	0.267148
10.026717	0.1	0.273049
10.028383	0.1	0.275612
10.030050	0.1	0.275254
10.031717	0.1	0.273526
10.033383	0.1	0.271261
10.035050	0.1	0.269115
10.036717	0.1	0.267625
10.038383	0.1	0.267327
10.040050	0.1	0.268638
10.041717	0.1	0.270367
10.043383	0.1	0.270486
10.045050	0.1	0.267923
10.046717	0.1	0.263691
10.048383	0.1	0.259340
10.050050	0.1	0.255883
10.051717	0.1	0.254571
10.053383	0.1	0.256240
10.055050	0.1	0.259697
10.056717	0.1	0.262558
10.058383	0.1	0.264049
10.060050	0.1	0.265002
10.061717	0.1	0.265896
10.063383	0.1	0.266254
10.065050	0.1	0.265479
10.066717	0.1	0.263631
10.068383	0.1	0.260472
10.070050	0.1	0.256181
10.071717	0.1	0.251353
10.073383	0.1	0.246823
10.075050	0.1	0.243127
10.076717	0.1	0.240564
10.078383	0.1	0.239134
10.080050	0.1	0.238359
10.081717	0.1	0.238001
10.083383	0.1	0.237882
10.085050	0.1	0.238419
10.086717	0.1	0.240147
10.088383	0.1	0.242353
10.090050	0.1	0.243604
10.091717	0.1	0.244379
10.093383	0.1	0.245750
10.095050	0.1	0.247538
10.096717	0.1	0.249147
10.098383	0.1	0.250518
10.100050	0.1	0.251353
10.101717	0.1	0.250876
10.103383	0.1	0.248969
10.105050	0.1	0.246227
10.106717	0.1	0.242710
10.108383	0.1	0.237465
10.110050	0.1	0.230432
10.111717	0.1	0.223517
10.113383	0.1	0.218987
10.115050	0.1	0.217319
10.116717	0.1	0.218272
10.118383	0.1	0.221610
10.120050	0.1	0.226378
10.121717	0.1	0.230730
10.123383	0.1	0.232935
10.125050	0.1	0.232220
10.126717	0.1	0.229061
10.128383	0.1	0.224769
10.130050	0.1	0.221074
10.131717	0.1	0.219822
10.133383	0.1	0.221312
10.135050	0.1	0.223696
10.136717	0.1	0.225484
10.138383	0.1	0.227511
10.140050	0.1	0.231028
10.141717	0.1	0.234842
10.143383	0.1	0.237167
10.145050	0.1	0.237942
10.146717	0.1	0.238657
10.148383	0.1	0.240088
10.150050	0.1	0.241101
10.151717	0.1	0.240207
10.153383	0.1	0.237346
10.155050	0.1	0.233769
10.156717	0.1	0.230491
10.158383	0.1	0.228226
10.160050	0.1	0.226796
10.161717	0.1	0.225484
10.163383	0.1	0.224471
10.165050	0.1	0.225127
10.166717	0.1	0.228822
10.168383	0.1	0.235081
10.170050	0.1	0.241458
10.171717	0.1	0.245512
10.173383	0.1	0.246108
10.175050	0.1	0.243962
10.176717	0.1	0.240624
10.178383	0.1	0.237763
10.180050	0.1	0.235856
10.181717	0.1	0.234008
10.183383	0.1	0.231802
10.185050	0.1	0.230730
10.186717	0.1	0.232339
10.188383	0.1	0.235617
10.190050	0.1	0.237703
10.191717	0.1	0.236869
10.193383	0.1	0.233769
10.195050	0.1	0.229657
10.196717	0.1	0.224650
10.198383	0.1	0.218868
10.200050	0.1	0.214100
10.201717	0.1	0.212848
10.203383	0.1	0.215709
10.205050	0.1	0.220835
10.206717	0.1	0.226259
10.208383	0.1	0.230432
10.210050	0.1	0.232458
10.211717	0.1	0.231802
10.213383	0.1	0.229239
10.215050	0.1	0.226080
10.216717	0.1	0.223756
10.218383	0.1	0.222981
10.220050	0.1	0.223517
10.221717	0.1	0.225067
10.223383	0.1	0.227690
10.225050	0.1	0.231087
10.226717	0.1	0.233233
10.228383	0.1	0.232339
10.230050	0.1	0.228822
10.231717	0.1	0.224650
10.233383	0.1	0.221431
10.235050	0.1	0.219345
10.236717	0.1	0.218332
10.238383	0.1	0.218332
10.240050	0.1	0.219226
10.241717	0.1	0.220299
10.243383	0.1	0.220954
10.245050	0.1	0.220954
10.246717	0.1	0.220537
10.248383	0.1	0.220537
10.250050	0.1	0.221789
10.251717	0.1	0.224412
10.253383	0.1	0.227690
10.255050	0.1	0.230610
10.256717	0.1	0.232697
10.258383	0.1	0.233889
10.260050	0.1	0.234246
10.261717	0.1	0.233531
10.263383	0.1	0.231624
10.265050	0.1	0.229001
10.266717	0.1	0.226140
10.268383	0.1	0.222981
10.270050	0.1	0.220001
10.271717	0.1	0.218213
10.273383	0.1	0.218987
10.275050	0.1	0.222206
10.276717	0.1	0.226378
10.278383	0.1	0.229061
10.280050	0.1	0.229001
10.281717	0.1	0.227094
10.283383	0.1	0.225186
10.285050	0.1	0.224590
10.286717	0.1	0.225306
10.288383	0.1	0.226498
10.290050	0.1	0.227153
10.291717	0.1	0.226975
10.293383	0.1	0.226557
10.295050	0.1	0.226557
10.296717	0.1	0.227749
10.298383	0.1	0.231266
10.300050	0.1	0.237286
10.301717	0.1	0.244379
10.303383	0.1	0.251114
10.305050	0.1	0.256836
10.306717	0.1	0.260830
10.308383	0.1	0.262618
10.310050	0.1	0.262737
10.311717	0.1	0.262856
10.313383	0.1	0.263870
10.315050	0.1	0.265360
10.316717	0.1	0.267148
10.318383	0.1	0.269890
10.320050	0.1	0.274599
10.321717	0.1	0.282228
10.323383	0.1	0.291944
10.325050	0.1	0.300825
10.326717	0.1	0.306845
10.328383	0.1	0.310063
10.330050	0.1	0.311077
10.331717	0.1	0.310779
10.333383	0.1	0.310719
10.335050	0.1	0.311911
10.336717	0.1	0.314415
10.338383	0.1	0.317693
10.340050	0.1	0.321269
10.341717	0.1	0.325263
10.343383	0.1	0.330508
10.345050	0.1	0.338137
10.346717	0.1	0.348270
10.348383	0.1	0.359595
10.350050	0.1	0.369251
10.351717	0.1	0.375569
10.353383	0.1	0.379860
10.355050	0.1	0.384271
10.356717	0.1	0.389218
10.358383	0.1	0.394881
10.360050	0.1	0.401974
10.361717	0.1	0.411272
10.363383	0.1	0.422239
10.365050	0.1	0.433266
10.366717	0.1	0.442982
10.368383	0.1	0.451565
10.370050	0.1	0.459611
10.371717	0.1	0.467241
10.373383	0.1	0.474036
10.375050	0.1	0.480413
10.376717	0.1	0.486910
10.378383	0.1	0.494480
10.380050	0.1	0.503361
10.381717	0.1	0.512660
10.383383	0.1	0.521600
10.385050	0.1	0.530839
10.386717	0.1	0.541151
10.388383	0.1	0.553131
10.390050	0.1	0.566959
10.391717	0.1	0.582635
10.393383	0.1	0.599682
10.395050	0.1	0.617564
10.396717	0.1	0.635564
10.398383	0.1	0.652790
10.400050	0.1	0.669003
10.401717	0.1	0.684917
10.403383	0.1	0.701547
10.405050	0.1	0.719130
10.406717	0.1	0.737131
10.408383	0.1	0.754893
10.410050	0.1	0.771940
10.411717	0.1	0.788152
10.413383	0.1	0.803769
10.415050	0.1	0.819862
10.416717	0.1	0.838280
10.418383	0.1	0.859976
10.420050	0.1	0.884175
10.421717	0.1	0.909388
10.423383	0.1	0.934064
10.425050	0.1	0.956178
10.426717	0.1	0.974298
10.428383	0.1	0.989378
10.430050	0.1	1.003623
10.431717	0.1	1.019180
10.433383	0.1	1.037419
10.435050	0.1	1.058579
10.436717	0.1	1.081348
10.438383	0.1	1.103640
10.440050	0.1	1.123905
10.441717	0.1	1.142860
10.443383	0.1	1.162708
10.445050	0.1	1.185179
10.446717	0.1	1.211047
10.448383	0.1	1.240492
10.450050	0.1	1.272202
10.451717	0.1	1.303136
10.453383	0.1	1.330793
10.455050	0.1	1.355112
10.456717	0.1	1.377225
10.458383	0.1	1.398623
10.460050	0.1	1.420498
10.461717	0.1	1.442552
10.463383	0.1	1.462519
10.465050	0.1	1.478791
10.466717	0.1	1.492381
10.468383	0.1	1.506627
10.470050	0.1	1.524329
10.471717	0.1	1.545966
10.473383	0.1	1.569450
10.475050	0.1	1.591802
10.476717	0.1	1.611114
10.478383	0.1	1.626790
10.480050	0.1	1.639605
10.481717	0.1	1.650810
10.483383	0.1	1.661897
10.485050	0.1	1.674175
10.486717	0.1	1.687944
10.488383	0.1	1.702309
10.490050	0.1	1.716077
10.491717	0.1	1.728535
10.493383	0.1	1.740277
10.495050	0.1	1.751483
10.496717	0.1	1.761913
10.498383	0.1	1.770794
10.500050	0.1	1.777947
10.501717	0.1	1.784146
10.503383	0.1	1.790226
10.505050	0.1	1.795292
10.506717	0.1	1.798630
10.508383	0.1	1.801372
10.510050	0.1	1.805544
10.511717	0.1	1.813293
10.513383	0.1	1.825035
10.515050	0.1	1.838923
10.516717	0.1	1.851678
10.518383	0.1	1.861751
10.520050	0.1	1.869559
10.521717	0.1	1.874924
10.523383	0.1	1.877606
10.525050	0.1	1.878440
10.526717	0.1	1.878560
10.528383	0.1	1.878262
10.530050	0.1	1.877606
10.531717	0.1	1.877189
10.533383	0.1	1.878023
10.535050	0.1	1.880348
10.536717	0.1	1.883924
10.538383	0.1	1.889050
10.540050	0.1	1.895726
10.541717	0.1	1.902461
10.543383	0.1	1.907468
10.545050	0.1	1.910448
10.546717	0.1	1.912773
10.548383	0.1	1.916111
10.550050	0.1	1.921237
10.551717	0.1	1.927912
10.553383	0.1	1.934826
10.555050	0.1	1.940847
10.556717	0.1	1.945853
10.558383	0.1	1.949430
10.560050	0.1	1.950264
10.561717	0.1	1.948118
10.563383	0.1	1.945078
10.565050	0.1	1.942992
10.566717	0.1	1.941979
10.568383	0.1	1.942456
10.570050	0.1	1.945436
10.571717	0.1	1.951933
10.573383	0.1	1.961351
10.575050	0.1	1.970410
10.576717	0.1	1.975894
10.578383	0.1	1.976967
10.580050	0.1	1.975060
10.581717	0.1	1.972139
10.583383	0.1	1.968920
10.585050	0.1	1.965404
10.586717	0.1	1.962423
10.588383	0.1	1.961827
10.590050	0.1	1.965284
10.591717	0.1	1.971960
10.593383	0.1	1.979292
10.595050	0.1	1.985550
10.596717	0.1	1.991034
10.598383	0.1	1.996696
10.600050	0.1	2.002835
10.601717	0.1	2.008498
10.603383	0.1	2.012551
10.605050	0.1	2.015293
10.606717	0.1	2.017558
10.608383	0.1	2.019882
10.610050	0.1	2.022028
10.611717	0.1	2.023637
10.613383	0.1	2.024472
10.615050	0.1	2.024651
10.616717	0.1	2.024412
10.618383	0.1	2.023876
10.620050	0.1	2.023459
10.621717	0.1	2.024114
10.623383	0.1	2.026439
10.625050	0.1	2.029598
10.626717	0.1	2.032340
10.628383	0.1	2.033830
10.630050	0.1	2.034485
10.631717	0.1	2.035558
10.633383	0.1	2.038121
10.635050	0.1	2.041698
10.636717	0.1	2.044380
10.638383	0.1	2.044201
10.640050	0.1	2.041519
10.641717	0.1	2.038121
10.643383	0.1	2.035380
10.645050	0.1	2.033770
10.646717	0.1	2.033413
10.648383	0.1	2.033353
10.650050	0.1	2.032399
10.651717	0.1	2.030552
10.653383	0.1	2.028525
10.655050	0.1	2.026320
10.656717	0.1	2.023637
10.658383	0.1	2.020419
10.660050	0.1	2.016723
10.661717	0.1	2.012611
10.663383	0.1	2.008081
10.665050	0.1	2.003849
10.666717	0.1	2.001226
10.668383	0.1	2.000213
10.670050	0.1	1.998305
10.671717	0.1	1.992822
10.673383	0.1	1.983941
10.675050	0.1	1.973808
10.676717	0.1	1.964450
10.678383	0.1	1.956761
10.680050	0.1	1.949966
10.681717	0.1	1.942515
10.683383	0.1	1.933575
10.685050	0.1	1.923859
10.686717	0.1	1.914442
10.688383	0.1	1.906216
10.690050	0.1	1.899302
10.691717	0.1	1.892448
10.693383	0.1	1.883984
10.695050	0.1	1.873672
10.696717	0.1	1.861930
10.698383	0.1	1.849353
10.700050	0.1	1.835883
10.701717	0.1	1.820624
10.703383	0.1	1.803160
10.705050	0.1	1.785278
10.706717	0.1	1.769424
10.708383	0.1	1.756489
10.710050	0.1	1.745045
10.711717	0.1	1.732171
10.713383	0.1	1.715779
10.715050	0.1	1.696229
10.716717	0.1	1.675010
10.718383	0.1	1.654089
10.720050	0.1	1.635075
10.721717	0.1	1.617909
10.723383	0.1	1.601100
10.725050	0.1	1.583219
10.726717	0.1	1.564264
10.728383	0.1	1.544952
10.730050	0.1	1.525879
10.731717	0.1	1.506746
10.733383	0.1	1.487315
10.735050	0.1	1.467943
10.736717	0.1	1.449287
10.738383	0.1	1.431465
10.740050	0.1	1.413703
10.741717	0.1	1.394928
10.743383	0.1	1.375198
10.745050	0.1	1.355767
10.746717	0.1	1.338661
10.748383	0.1	1.325488
10.750050	0.1	1.315832
10.751717	0.1	1.306355
10.753383	0.1	1.293242
10.755050	0.1	1.275122
10.756717	0.1	1.253963
10.758383	0.1	1.233280
10.760050	0.1	1.215577
10.761717	0.1	1.200914
10.763383	0.1	1.187146
10.765050	0.1	1.171172
10.766717	0.1	1.151800
10.768383	0.1	1.130998
10.770050	0.1	1.110554
10.771717	0.1	1.091063
10.773383	0.1	1.072884
10.775050	0.1	1.057029
10.776717	0.1	1.044273
10.778383	0.1	1.034379
10.780050	0.1	1.026154
10.781717	0.1	1.017690
10.783383	0.1	1.007319
10.785050	0.1	0.994861
10.786717	0.1	0.980079
10.788383	0.1	0.963032
10.790050	0.1	0.944793
10.791717	0.1	0.927508
10.793383	0.1	0.912726
10.795050	0.1	0.899494
10.796717	0.1	0.884771
10.798383	0.1	0.866473
10.800050	0.1	0.846386
10.801717	0.1	0.828445
10.803383	0.1	0.815749
10.805050	0.1	0.808597
10.806717	0.1	0.805736
10.808383	0.1	0.805140
10.810050	0.1	0.804067
10.811717	0.1	0.800073
10.813383	0.1	0.790834
10.815050	0.1	0.776172
10.816717	0.1	0.759423
10.818383	0.1	0.744820
10.820050	0.1	0.733674
10.821717	0.1	0.725448
10.823383	0.1	0.720143
10.825050	0.1	0.717700
10.826717	0.1	0.716806
10.828383	0.1	0.714779
10.830050	0.1	0.709415
10.831717	0.1	0.701070
10.833383	0.1	0.691474
10.835050	0.1	0.681520
10.836717	0.1	0.671148
10.838383	0.1	0.660956
10.840050	0.1	0.652075
10.841717	0.1	0.645459
10.843383	0.1	0.640810
10.845050	0.1	0.637293
10.846717	0.1	0.633597
10.848383	0.1	0.629485
10.850050	0.1	0.625134
10.851717	0.1	0.620544
10.853383	0.1	0.615776
10.855050	0.1	0.611246
10.856717	0.1	0.606120
10.858383	0.1	0.599086
10.860050	0.1	0.591397
10.861717	0.1	0.585258
10.863383	0.1	0.581682
10.865050	0.1	0.580192
10.866717	0.1	0.579894
10.868383	0.1	0.579059
10.870050	0.1	0.576019
10.871717	0.1	0.570178
10.873383	0.1	0.562906
10.875050	0.1	0.556886
10.876717	0.1	0.553370
10.878383	0.1	0.551164
10.880050	0.1	0.549614
10.881717	0.1	0.550032
10.883383	0.1	0.552654
10.885050	0.1	0.555575
10.886717	0.1	0.556231
10.888383	0.1	0.552833
10.890050	0.1	0.546217
10.891717	0.1	0.539005
10.893383	0.1	0.533223
10.895050	0.1	0.529766
10.896717	0.1	0.529051
10.898383	0.1	0.530601
10.900050	0.1	0.533104
10.901717	0.1	0.535131
10.903383	0.1	0.535131
10.905050	0.1	0.532389
10.906717	0.1	0.527680
10.908383	0.1	0.523746
10.910050	0.1	0.523567
10.911717	0.1	0.528276
10.913383	0.1	0.535786
10.915050	0.1	0.542223
10.916717	0.1	0.544131
10.918383	0.1	0.540257
10.920050	0.1	0.532150
10.921717	0.1	0.522852
10.923383	0.1	0.515401
10.925050	0.1	0.510931
10.926717	0.1	0.508308
10.928383	0.1	0.504911
10.930050	0.1	0.499308
10.931717	0.1	0.492752
10.933383	0.1	0.487506
10.935050	0.1	0.485599
10.936717	0.1	0.487745
10.938383	0.1	0.493825
10.940050	0.1	0.502229
10.941717	0.1	0.509441
10.943383	0.1	0.512540
10.945050	0.1	0.511944
10.946717	0.1	0.510931
10.948383	0.1	0.511646
10.950050	0.1	0.513911
10.951717	0.1	0.516474
10.953383	0.1	0.518203
10.955050	0.1	0.518203
10.956717	0.1	0.516295
10.958383	0.1	0.513375
10.960050	0.1	0.510275
10.961717	0.1	0.506222
10.963383	0.1	0.500619
10.965050	0.1	0.494719
10.966717	0.1	0.490189
10.968383	0.1	0.488162
10.970050	0.1	0.488639
10.971717	0.1	0.490546
10.973383	0.1	0.491560
10.975050	0.1	0.490010
10.976717	0.1	0.484943
10.978383	0.1	0.476956
10.980050	0.1	0.468850
10.981717	0.1	0.464141
10.983383	0.1	0.464439
10.985050	0.1	0.468195
10.986717	0.1	0.472069
10.988383	0.1	0.473082
10.990050	0.1	0.470161
10.991717	0.1	0.464380
10.993383	0.1	0.458002
10.995050	0.1	0.452936
10.996717	0.1	0.450075
10.998383	0.1	0.448823
11.000050	0.1	0.448287
11.001717	0.1	0.447989
11.003383	0.1	0.447929
11.005050	0.1	0.447571
11.006717	0.1	0.446200
11.008383	0.1	0.443995
11.010050	0.1	0.441313
11.011717	0.1	0.438750
11.013383	0.1	0.437856
11.015050	0.1	0.438929
11.016717	0.1	0.440717
11.018383	0.1	0.442028
11.020050	0.1	0.442803
11.021717	0.1	0.443280
11.023383	0.1	0.443399
11.025050	0.1	0.443280
11.026717	0.1	0.443339
11.028383	0.1	0.444055
11.030050	0.1	0.445664
11.031717	0.1	0.447691
11.033383	0.1	0.449061
11.035050	0.1	0.448942
11.036717	0.1	0.446856
11.038383	0.1	0.443697
11.040050	0.1	0.441253
11.041717	0.1	0.440419
11.043383	0.1	0.440776
11.045050	0.1	0.441313
11.046717	0.1	0.441790
11.048383	0.1	0.442266
11.050050	0.1	0.441432
11.051717	0.1	0.438273
11.053383	0.1	0.433445
11.055050	0.1	0.428855
11.056717	0.1	0.426352
11.058383	0.1	0.427306
11.060050	0.1	0.431359
11.061717	0.1	0.437558
11.063383	0.1	0.444055
11.065050	0.1	0.448883
11.066717	0.1	0.451446
11.068383	0.1	0.453770
11.070050	0.1	0.458121
11.071717	0.1	0.464976
11.073383	0.1	0.473201
11.075050	0.1	0.481010
11.076717	0.1	0.486255
11.078383	0.1	0.486970
11.080050	0.1	0.482976
11.081717	0.1	0.476778
11.083383	0.1	0.472307
11.085050	0.1	0.471711
11.086717	0.1	0.474632
11.088383	0.1	0.479698
11.090050	0.1	0.485659
11.091717	0.1	0.491738
11.093383	0.1	0.497520
11.095050	0.1	0.502706
11.096717	0.1	0.506580
11.098383	0.1	0.508010
11.100050	0.1	0.506878
11.101717	0.1	0.503957
11.103383	0.1	0.500917
11.105050	0.1	0.499308
11.106717	0.1	0.500262
11.108383	0.1	0.504017
11.110050	0.1	0.509799
11.111717	0.1	0.515938
11.113383	0.1	0.520766
11.115050	0.1	0.523806
11.116717	0.1	0.526011
11.118383	0.1	0.528395
11.120050	0.1	0.530243
11.121717	0.1	0.530303
11.123383	0.1	0.529289
11.125050	0.1	0.529528
11.126717	0.1	0.532508
11.128383	0.1	0.537455
11.130050	0.1	0.542223
11.131717	0.1	0.545025
11.133383	0.1	0.547171
11.135050	0.1	0.550985
11.136717	0.1	0.557184
11.138383	0.1	0.564277
11.140050	0.1	0.569701
11.141717	0.1	0.571191
11.143383	0.1	0.569224
11.145050	0.1	0.566363
11.146717	0.1	0.564694
11.148383	0.1	0.564158
11.150050	0.1	0.564218
11.151717	0.1	0.565290
11.153383	0.1	0.567675
11.155050	0.1	0.571191
11.156717	0.1	0.575364
11.158383	0.1	0.580072
11.160050	0.1	0.585437
11.161717	0.1	0.591099
11.163383	0.1	0.595450
11.165050	0.1	0.596821
11.166717	0.1	0.595689
11.168383	0.1	0.594318
11.170050	0.1	0.594318
11.171717	0.1	0.594318
11.173383	0.1	0.593126
11.175050	0.1	0.592411
11.176717	0.1	0.594735
11.178383	0.1	0.599504
11.180050	0.1	0.603735
11.181717	0.1	0.605702
11.183383	0.1	0.605762
11.185050	0.1	0.605166
11.186717	0.1	0.603974
11.188383	0.1	0.601530
11.190050	0.1	0.598252
11.191717	0.1	0.595927
11.193383	0.1	0.595808
11.195050	0.1	0.597775
11.196717	0.1	0.600338
11.198383	0.1	0.601530
11.200050	0.1	0.601113
11.201717	0.1	0.600815
11.203383	0.1	0.602901
11.205050	0.1	0.608623
11.206717	0.1	0.617325
11.208383	0.1	0.625968
11.210050	0.1	0.631630
11.211717	0.1	0.633538
11.213383	0.1	0.632882
11.215050	0.1	0.631154
11.216717	0.1	0.629127
11.218383	0.1	0.627220
11.220050	0.1	0.625491
11.221717	0.1	0.624657
11.223383	0.1	0.625491
11.225050	0.1	0.627458
11.226717	0.1	0.629246
11.228383	0.1	0.630677
11.230050	0.1	0.633180
11.231717	0.1	0.636876
11.233383	0.1	0.639975
11.235050	0.1	0.641167
11.236717	0.1	0.641286
11.238383	0.1	0.642240
11.240050	0.1	0.644684
11.241717	0.1	0.646949
11.243383	0.1	0.647903
11.245050	0.1	0.648737
11.246717	0.1	0.651121
11.248383	0.1	0.655115
11.250050	0.1	0.659406
11.251717	0.1	0.663042
11.253383	0.1	0.665426
11.255050	0.1	0.666320
11.256717	0.1	0.665605
11.258383	0.1	0.663877
11.260050	0.1	0.662506
11.261717	0.1	0.662983
11.263383	0.1	0.665724
11.265050	0.1	0.668824
11.266717	0.1	0.669718
11.268383	0.1	0.667751
11.270050	0.1	0.664532
11.271717	0.1	0.661194
11.273383	0.1	0.658035
11.275050	0.1	0.655949
11.276717	0.1	0.656128
11.278383	0.1	0.658095
11.280050	0.1	0.659704
11.281717	0.1	0.659466
11.283383	0.1	0.658631
11.285050	0.1	0.659347
11.286717	0.1	0.662029
11.288383	0.1	0.665069
11.290050	0.1	0.666261
11.291717	0.1	0.664473
11.293383	0.1	0.661492
11.295050	0.1	0.661254
11.296717	0.1	0.665128
11.298383	0.1	0.670493
11.300050	0.1	0.674188
11.301717	0.1	0.676334
11.303383	0.1	0.678301
11.305050	0.1	0.679851
11.306717	0.1	0.679791
11.308383	0.1	0.678122
11.310050	0.1	0.675619
11.311717	0.1	0.671983
11.313383	0.1	0.666201
11.315050	0.1	0.658631
11.316717	0.1	0.651419
11.318383	0.1	0.646353
11.320050	0.1	0.643671
11.321717	0.1	0.643194
11.323383	0.1	0.645101
11.325050	0.1	0.648975
11.326717	0.1	0.653088
11.328383	0.1	0.654936
11.330050	0.1	0.652075
11.331717	0.1	0.644922
11.333383	0.1	0.636876
11.335050	0.1	0.631928
11.336717	0.1	0.631511
11.338383	0.1	0.633180
11.340050	0.1	0.633836
11.341717	0.1	0.632525
11.343383	0.1	0.630796
11.345050	0.1	0.630498
11.346717	0.1	0.632227
11.348383	0.1	0.634551
11.350050	0.1	0.635982
11.351717	0.1	0.635862
11.353383	0.1	0.634015
11.355050	0.1	0.630260
11.356717	0.1	0.625014
11.358383	0.1	0.619769
11.360050	0.1	0.616074
11.361717	0.1	0.614166
11.363383	0.1	0.612795
11.365050	0.1	0.611246
11.366717	0.1	0.610113
11.368383	0.1	0.610530
11.370050	0.1	0.613213
11.371717	0.1	0.617802
11.373383	0.1	0.622332
11.375050	0.1	0.624538
11.376717	0.1	0.624120
11.378383	0.1	0.622451
11.380050	0.1	0.620663
11.381717	0.1	0.618100
11.383383	0.1	0.613511
11.385050	0.1	0.607073
11.386717	0.1	0.600636
11.388383	0.1	0.595927
11.390050	0.1	0.593662
11.391717	0.1	0.592887
11.393383	0.1	0.591278
11.395050	0.1	0.587583
11.396717	0.1	0.583410
11.398383	0.1	0.581563
11.400050	0.1	0.583649
11.401717	0.1	0.588536
11.403383	0.1	0.593126
11.405050	0.1	0.595152
11.406717	0.1	0.594616
11.408383	0.1	0.593543
11.410050	0.1	0.592947
11.411717	0.1	0.591576
11.413383	0.1	0.587821
11.415050	0.1	0.582933
11.416717	0.1	0.580549
11.418383	0.1	0.582635
11.420050	0.1	0.587583
11.421717	0.1	0.592053
11.423383	0.1	0.593960
11.425050	0.1	0.593364
11.426717	0.1	0.590980
11.428383	0.1	0.587702
11.430050	0.1	0.584424
11.431717	0.1	0.581622
11.433383	0.1	0.579000
11.435050	0.1	0.576317
11.436717	0.1	0.574112
11.438383	0.1	0.572741
11.440050	0.1	0.572205
11.441717	0.1	0.571966
11.443383	0.1	0.571609
11.445050	0.1	0.571191
11.446717	0.1	0.571489
11.448383	0.1	0.572562
11.450050	0.1	0.574589
11.451717	0.1	0.577629
11.453383	0.1	0.581145
11.455050	0.1	0.583649
11.456717	0.1	0.584066
11.458383	0.1	0.582635
11.460050	0.1	0.580311
11.461717	0.1	0.577569
11.463383	0.1	0.574768
11.465050	0.1	0.571609
11.466717	0.1	0.567019
11.468383	0.1	0.560820
11.470050	0.1	0.554264
11.471717	0.1	0.549376
11.473383	0.1	0.547648
11.475050	0.1	0.548959
11.476717	0.1	0.551939
11.478383	0.1	0.555456
11.480050	0.1	0.557900
11.481717	0.1	0.557601
11.483383	0.1	0.554621
11.485050	0.1	0.550509
11.486717	0.1	0.546634
11.488383	0.1	0.543833
11.490050	0.1	0.543416
11.491717	0.1	0.546277
11.493383	0.1	0.551343
11.495050	0.1	0.556588
11.496717	0.1	0.560403
11.498383	0.1	0.561774
11.500050	0.1	0.560463
11.501717	0.1	0.557184
11.503383	0.1	0.552654
11.505050	0.1	0.547051
11.506717	0.1	0.540495
11.508383	0.1	0.533164
11.510050	0.1	0.525296
11.511717	0.1	0.518143
11.513383	0.1	0.513077
11.515050	0.1	0.511229
11.516717	0.1	0.512540
11.518383	0.1	0.516117
11.520050	0.1	0.520349
11.521717	0.1	0.523746
11.523383	0.1	0.526249
11.525050	0.1	0.528514
11.526717	0.1	0.531495
11.528383	0.1	0.535309
11.530050	0.1	0.538766
11.531717	0.1	0.540853
11.533383	0.1	0.541031
11.535050	0.1	0.538230
11.536717	0.1	0.532389
11.538383	0.1	0.525415
11.540050	0.1	0.519693
11.541717	0.1	0.515699
11.543383	0.1	0.512421
11.545050	0.1	0.509441
11.546717	0.1	0.507772
11.548383	0.1	0.508666
11.550050	0.1	0.511944
11.551717	0.1	0.515699
11.553383	0.1	0.518203
11.555050	0.1	0.518441
11.556717	0.1	0.516772
11.558383	0.1	0.513375
11.560050	0.1	0.508487
11.561717	0.1	0.503778
11.563383	0.1	0.501812
11.565050	0.1	0.504077
11.566717	0.1	0.508904
11.568383	0.1	0.512958
11.570050	0.1	0.513911
11.571717	0.1	0.511825
11.573383	0.1	0.507653
11.575050	0.1	0.503004
11.576717	0.1	0.499368
11.578383	0.1	0.497878
11.580050	0.1	0.498235
11.581717	0.1	0.498772
11.583383	0.1	0.497758
11.585050	0.1	0.494421
11.586717	0.1	0.489354
11.588383	0.1	0.484288
11.590050	0.1	0.481010
11.591717	0.1	0.480175
11.593383	0.1	0.480413
11.595050	0.1	0.480294
11.596717	0.1	0.479817
11.598383	0.1	0.479758
11.600050	0.1	0.480235
11.601717	0.1	0.480652
11.603383	0.1	0.479817
11.605050	0.1	0.477195
11.606717	0.1	0.473976
11.608383	0.1	0.471532
11.610050	0.1	0.469625
11.611717	0.1	0.467479
11.613383	0.1	0.464022
11.615050	0.1	0.458717
11.616717	0.1	0.452220
11.618383	0.1	0.446320
11.620050	0.1	0.441909
11.621717	0.1	0.438273
11.623383	0.1	0.434577
11.625050	0.1	0.431538
11.626717	0.1	0.430167
11.628383	0.1	0.429869
11.630050	0.1	0.428438
11.631717	0.1	0.423789
11.633383	0.1	0.416696
11.635050	0.1	0.410616
11.636717	0.1	0.408769
11.638383	0.1	0.410974
11.640050	0.1	0.414550
11.641717	0.1	0.416935
11.643383	0.1	0.416398
11.645050	0.1	0.412762
11.646717	0.1	0.407755
11.648383	0.1	0.403345
11.650050	0.1	0.400424
11.651717	0.1	0.398874
11.653383	0.1	0.397682
11.655050	0.1	0.395834
11.656717	0.1	0.393868
11.658383	0.1	0.393450
11.660050	0.1	0.395060
11.661717	0.1	0.397086
11.663383	0.1	0.397146
11.665050	0.1	0.394285
11.666717	0.1	0.390291
11.668383	0.1	0.388026
11.670050	0.1	0.388920
11.671717	0.1	0.391364
11.673383	0.1	0.392914
11.675050	0.1	0.391305
11.676717	0.1	0.386298
11.678383	0.1	0.379205
11.680050	0.1	0.372052
11.681717	0.1	0.366569
11.683383	0.1	0.363767
11.685050	0.1	0.363410
11.686717	0.1	0.364065
11.688383	0.1	0.364304
11.690050	0.1	0.363112
11.691717	0.1	0.361025
11.693383	0.1	0.359058
11.695050	0.1	0.357270
11.696717	0.1	0.354290
11.698383	0.1	0.349820
11.700050	0.1	0.345230
11.701717	0.1	0.342071
11.703383	0.1	0.340998
11.705050	0.1	0.341535
11.706717	0.1	0.343025
11.708383	0.1	0.344157
11.710050	0.1	0.343442
11.711717	0.1	0.340223
11.713383	0.1	0.335574
11.715050	0.1	0.331938
11.716717	0.1	0.330389
11.718383	0.1	0.330210
11.720050	0.1	0.330567
11.721717	0.1	0.330925
11.723383	0.1	0.331163
11.725050	0.1	0.330806
11.726717	0.1	0.329375
11.728383	0.1	0.326872
11.730050	0.1	0.323772
11.731717	0.1	0.320494
11.733383	0.1	0.317395
11.735050	0.1	0.314474
11.736717	0.1	0.311852
11.738383	0.1	0.310659
11.740050	0.1	0.312150
11.741717	0.1	0.315368
11.743383	0.1	0.318944
11.745050	0.1	0.322580
11.746717	0.1	0.326753
11.748383	0.1	0.330091
11.750050	0.1	0.330448
11.751717	0.1	0.327170
11.753383	0.1	0.322461
11.755050	0.1	0.318944
11.756717	0.1	0.317216
11.758383	0.1	0.316441
11.760050	0.1	0.315428
11.761717	0.1	0.313342
11.763383	0.1	0.310600
11.765050	0.1	0.308275
11.766717	0.1	0.306785
11.768383	0.1	0.306606
11.770050	0.1	0.308573
11.771717	0.1	0.312448
11.773383	0.1	0.316143
11.775050	0.1	0.317633
11.776717	0.1	0.316918
11.778383	0.1	0.316083
11.780050	0.1	0.317395
11.781717	0.1	0.321865
11.783383	0.1	0.328183
11.785050	0.1	0.333965
11.786717	0.1	0.337243
11.788383	0.1	0.337064
11.790050	0.1	0.333607
11.791717	0.1	0.328243
11.793383	0.1	0.322342
11.795050	0.1	0.316143
11.796717	0.1	0.310421
11.798383	0.1	0.306547
11.800050	0.1	0.304878
11.801717	0.1	0.305057
11.803383	0.1	0.306547
11.805050	0.1	0.308573
11.806717	0.1	0.310004
11.808383	0.1	0.310838
11.810050	0.1	0.311911
11.811717	0.1	0.314295
11.813383	0.1	0.318885
11.815050	0.1	0.325739
11.816717	0.1	0.333130
11.818383	0.1	0.338912
11.820050	0.1	0.341237
11.821717	0.1	0.339687
11.823383	0.1	0.336051
11.825050	0.1	0.332594
11.826717	0.1	0.329852
11.828383	0.1	0.327528
11.830050	0.1	0.326157
11.831717	0.1	0.326633
11.833383	0.1	0.328720
11.835050	0.1	0.330567
11.836717	0.1	0.329435
11.838383	0.1	0.324905
11.840050	0.1	0.319719
11.841717	0.1	0.317633
11.843383	0.1	0.320137
11.845050	0.1	0.325680
11.846717	0.1	0.331223
11.848383	0.1	0.334919
11.850050	0.1	0.337005
11.851717	0.1	0.339210
11.853383	0.1	0.342846
11.855050	0.1	0.348270
11.856717	0.1	0.353992
11.858383	0.1	0.357866
11.860050	0.1	0.359058
11.861717	0.1	0.358880
11.863383	0.1	0.359297
11.865050	0.1	0.361443
11.866717	0.1	0.364661
11.868383	0.1	0.367045
11.870050	0.1	0.366509
11.871717	0.1	0.363112
11.873383	0.1	0.358462
11.875050	0.1	0.354230
11.876717	0.1	0.351250
11.878383	0.1	0.350416
11.880050	0.1	0.352979
11.881717	0.1	0.358999
11.883383	0.1	0.366867
11.885050	0.1	0.374615
11.886717	0.1	0.380814
11.888383	0.1	0.384390
11.890050	0.1	0.385344
11.891717	0.1	0.384748
11.893383	0.1	0.384033
11.895050	0.1	0.384748
11.896717	0.1	0.387192
11.898383	0.1	0.390828
11.900050	0.1	0.395298
11.901717	0.1	0.401080
11.903383	0.1	0.408947
11.905050	0.1	0.419021
11.906717	0.1	0.430167
11.908383	0.1	0.440061
11.910050	0.1	0.446260
11.911717	0.1	0.447869
11.913383	0.1	0.445902
11.915050	0.1	0.443220
11.916717	0.1	0.443041
11.918383	0.1	0.447154
11.920050	0.1	0.455320
11.921717	0.1	0.465095
11.923383	0.1	0.473022
11.925050	0.1	0.477374
11.926717	0.1	0.478804
11.928383	0.1	0.479221
11.930050	0.1	0.479937
11.931717	0.1	0.481069
11.933383	0.1	0.483036
11.935050	0.1	0.487030
11.936717	0.1	0.493228
11.938383	0.1	0.500083
11.940050	0.1	0.505984
11.941717	0.1	0.510931
11.943383	0.1	0.515997
11.945050	0.1	0.522018
11.946717	0.1	0.529349
11.948383	0.1	0.537813
11.950050	0.1	0.546873
11.951717	0.1	0.555337
11.953383	0.1	0.561953
11.955050	0.1	0.565469
11.956717	0.1	0.566185
11.958383	0.1	0.566065
11.960050	0.1	0.567138
11.961717	0.1	0.570834
11.963383	0.1	0.577688
11.965050	0.1	0.585973
11.966717	0.1	0.593364
11.968383	0.1	0.599980
11.970050	0.1	0.607610
11.971717	0.1	0.616252
11.973383	0.1	0.625014
11.975050	0.1	0.633776
11.976717	0.1	0.642777
11.978383	0.1	0.650942
11.980050	0.1	0.657678
11.981717	0.1	0.663579
11.983383	0.1	0.669837
11.985050	0.1	0.677168
11.986717	0.1	0.684917
11.988383	0.1	0.691414
11.990050	0.1	0.695407
11.991717	0.1	0.697851
11.993383	0.1	0.701547
11.995050	0.1	0.708342
11.996717	0.1	0.717461
11.998383	0.1	0.726640
12.000050	0.1	0.734627
12.001717	0.1	0.742018
12.003383	0.1	0.749946
12.005050	0.1	0.759125
12.006717	0.1	0.769615
12.008383	0.1	0.781059
12.010050	0.1	0.792265
12.011717	0.1	0.801802
12.013383	0.1	0.808716
12.015050	0.1	0.813186
12.016717	0.1	0.816882
12.018383	0.1	0.821829
12.020050	0.1	0.828862
12.021717	0.1	0.837326
12.023383	0.1	0.846207
12.025050	0.1	0.854850
12.026717	0.1	0.862837
12.028383	0.1	0.870705
12.030050	0.1	0.879526
12.031717	0.1	0.889659
12.033383	0.1	0.899911
12.035050	0.1	0.908971
12.036717	0.1	0.917137
12.038383	0.1	0.925899
12.040050	0.1	0.936508
12.041717	0.1	0.948668
12.043383	0.1	0.961244
12.045050	0.1	0.973463
12.046717	0.1	0.985384
12.048383	0.1	0.997722
12.050050	0.1	1.010537
12.051717	0.1	1.023293
12.053383	0.1	1.035214
12.055050	0.1	1.045942
12.056717	0.1	1.055420
12.058383	0.1	1.064360
12.060050	0.1	1.074255
12.061717	0.1	1.085937
12.063383	0.1	1.098991
12.065050	0.1	1.112759
12.066717	0.1	1.126409
12.068383	0.1	1.139939
12.070050	0.1	1.154363
12.071717	0.1	1.170397
12.073383	0.1	1.186967
12.075050	0.1	1.202583
12.076717	0.1	1.216829
12.078383	0.1	1.229584
12.080050	0.1	1.239836
12.081717	0.1	1.246929
12.083383	0.1	1.251876
12.085050	0.1	1.256585
12.086717	0.1	1.263380
12.088383	0.1	1.274049
12.090050	0.1	1.288354
12.091717	0.1	1.303971
12.093383	0.1	1.318634
12.095050	0.1	1.331329
12.096717	0.1	1.341462
12.098383	0.1	1.349092
12.100050	0.1	1.354814
12.101717	0.1	1.360595
12.103383	0.1	1.368463
12.105050	0.1	1.379073
12.106717	0.1	1.391709
12.108383	0.1	1.405537
12.110050	0.1	1.419783
12.111717	0.1	1.433313
12.113383	0.1	1.443982
12.115050	0.1	1.449943
12.116717	0.1	1.451373
12.118383	0.1	1.451135
12.120050	0.1	1.452506
12.121717	0.1	1.456857
12.123383	0.1	1.463294
12.125050	0.1	1.469553
12.126717	0.1	1.473725
12.128383	0.1	1.475275
12.130050	0.1	1.475394
12.131717	0.1	1.476526
12.133383	0.1	1.480460
12.135050	0.1	1.487076
12.136717	0.1	1.494467
12.138383	0.1	1.500607
12.140050	0.1	1.504600
12.141717	0.1	1.506627
12.143383	0.1	1.507580
12.145050	0.1	1.507819
12.146717	0.1	1.507461
12.148383	0.1	1.507223
12.150050	0.1	1.508117
12.151717	0.1	1.511097
12.153383	0.1	1.516342
12.155050	0.1	1.523376
12.156717	0.1	1.530767
12.158383	0.1	1.536608
12.160050	0.1	1.539707
12.161717	0.1	1.539767
12.163383	0.1	1.537263
12.165050	0.1	1.532495
12.166717	0.1	1.526475
12.168383	0.1	1.520991
12.170050	0.1	1.517773
12.171717	0.1	1.517058
12.173383	0.1	1.517177
12.175050	0.1	1.515985
12.176717	0.1	1.512468
12.178383	0.1	1.507402
12.180050	0.1	1.503170
12.181717	0.1	1.501620
12.183383	0.1	1.501739
12.185050	0.1	1.501381
12.186717	0.1	1.499653
12.188383	0.1	1.497388
12.190050	0.1	1.495123
12.191717	0.1	1.493514
12.193383	0.1	1.493156
12.195050	0.1	1.493394
12.196717	0.1	1.493573
12.198383	0.1	1.493216
12.200050	0.1	1.492262
12.201717	0.1	1.490474
12.203383	0.1	1.487196
12.205050	0.1	1.481652
12.206717	0.1	1.473963
12.208383	0.1	1.465440
12.210050	0.1	1.458466
12.211717	0.1	1.453698
12.213383	0.1	1.449823
12.215050	0.1	1.445711
12.216717	0.1	1.442075
12.218383	0.1	1.439750
12.220050	0.1	1.438618
12.221717	0.1	1.438737
12.223383	0.1	1.439929
12.225050	0.1	1.440406
12.226717	0.1	1.438141
12.228383	0.1	1.433849
12.230050	0.1	1.430214
12.231717	0.1	1.428843
12.233383	0.1	1.429617
12.235050	0.1	1.432061
12.236717	0.1	1.435459
12.238383	0.1	1.438320
12.240050	0.1	1.439154
12.241717	0.1	1.437426
12.243383	0.1	1.434684
12.245050	0.1	1.433492
12.246717	0.1	1.434803
12.248383	0.1	1.437426
12.250050	0.1	1.439452
12.251717	0.1	1.441062
12.253383	0.1	1.443327
12.255050	0.1	1.446426
12.256717	0.1	1.449406
12.258383	0.1	1.451790
12.260050	0.1	1.453519
12.261717	0.1	1.454890
12.263383	0.1	1.456738
12.265050	0.1	1.460552
12.266717	0.1	1.466811
12.268383	0.1	1.475096
12.270050	0.1	1.485467
12.271717	0.1	1.497984
12.273383	0.1	1.511633
12.275050	0.1	1.524627
12.276717	0.1	1.535356
12.278383	0.1	1.543999
12.280050	0.1	1.552224
12.281717	0.1	1.561284
12.283383	0.1	1.571179
12.285050	0.1	1.580894
12.286717	0.1	1.590312
12.288383	0.1	1.600564
12.290050	0.1	1.613736
12.291717	0.1	1.631200
12.293383	0.1	1.652718
12.295050	0.1	1.676262
12.296717	0.1	1.699388
12.298383	0.1	1.720905
12.300050	0.1	1.740575
12.301717	0.1	1.758218
12.303383	0.1	1.773954
12.305050	0.1	1.789093
12.306717	0.1	1.806140
12.308383	0.1	1.826108
12.310050	0.1	1.847148
12.311717	0.1	1.866579
12.313383	0.1	1.884461
12.315050	0.1	1.903057
12.316717	0.1	1.924038
12.318383	0.1	1.946926
12.320050	0.1	1.969695
12.321717	0.1	1.990438
12.323383	0.1	2.008975
12.325050	0.1	2.027154
12.326717	0.1	2.046466
12.328383	0.1	2.066910
12.330050	0.1	2.088130
12.331717	0.1	2.110243
12.333383	0.1	2.133131
12.335050	0.1	2.155900
12.336717	0.1	2.177835
12.338383	0.1	2.198935
12.340050	0.1	2.220571
12.341717	0.1	2.244473
12.343383	0.1	2.271056
12.345050	0.1	2.299488
12.346717	0.1	2.328634
12.348383	0.1	2.357841
12.350050	0.1	2.386689
12.351717	0.1	2.414167
12.353383	0.1	2.439380
12.355050	0.1	2.462447
12.356717	0.1	2.484322
12.358383	0.1	2.505481
12.360050	0.1	2.526045
12.361717	0.1	2.546787
12.363383	0.1	2.568901
12.365050	0.1	2.592862
12.366717	0.1	2.618432
12.368383	0.1	2.644897
12.370050	0.1	2.671123
12.371717	0.1	2.695918
12.373383	0.1	2.719879
12.375050	0.1	2.745390
12.376717	0.1	2.773941
12.378383	0.1	2.804458
12.380050	0.1	2.834976
12.381717	0.1	2.863825
12.383383	0.1	2.889514
12.385050	0.1	2.911568
12.386717	0.1	2.931237
12.388383	0.1	2.951324
12.390050	0.1	2.973795
12.391717	0.1	2.998650
12.393383	0.1	3.024519
12.395050	0.1	3.050506
12.396717	0.1	3.076673
12.398383	0.1	3.103852
12.400050	0.1	3.132642
12.401717	0.1	3.162325
12.403383	0.1	3.191889
12.405050	0.1	3.220618
12.406717	0.1	3.248692
12.408383	0.1	3.277004
12.410050	0.1	3.305733
12.411717	0.1	3.333390
12.413383	0.1	3.358484
12.415050	0.1	3.380954
12.416717	0.1	3.401995
12.418383	0.1	3.422797
12.420050	0.1	3.443539
12.421717	0.1	3.464341
12.423383	0.1	3.486335
12.425050	0.1	3.510773
12.426717	0.1	3.538251
12.428383	0.1	3.569126
12.430050	0.1	3.602743
12.431717	0.1	3.636897
12.433383	0.1	3.669143
12.435050	0.1	3.698468
12.436717	0.1	3.725410
12.438383	0.1	3.750861
12.440050	0.1	3.776193
12.441717	0.1	3.802717
12.443383	0.1	3.831566
12.445050	0.1	3.862679
12.446717	0.1	3.894389
12.448383	0.1	3.924132
12.450050	0.1	3.950477
12.451717	0.1	3.974557
12.453383	0.1	3.998995
12.455050	0.1	4.025162
12.456717	0.1	4.052580
12.458383	0.1	4.080534
12.460050	0.1	4.108966
12.461717	0.1	4.137337
12.463383	0.1	4.164219
12.465050	0.1	4.187644
12.466717	0.1	4.207313
12.468383	0.1	4.225254
12.470050	0.1	4.244030
12.471717	0.1	4.264474
12.473383	0.1	4.285634
12.475050	0.1	4.306674
12.476717	0.1	4.327119
12.478383	0.1	4.346252
12.480050	0.1	4.362881
12.481717	0.1	4.376173
12.483383	0.1	4.386068
12.485050	0.1	4.393518
12.486717	0.1	4.400194
12.488383	0.1	4.407287
12.490050	0.1	4.414082
12.491717	0.1	4.418910
12.493383	0.1	4.422128
12.495050	0.1	4.425109
12.496717	0.1	4.428327
12.498383	0.1	4.431069
12.500050	0.1	4.433096
12.501717	0.1	4.434467
12.503383	0.1	4.434407
12.505050	0.1	4.431904
12.506717	0.1	4.426837
12.508383	0.1	4.420221
12.510050	0.1	4.412174
12.511717	0.1	4.402697
12.513383	0.1	4.393280
12.515050	0.1	4.385054
12.516717	0.1	4.376948
12.518383	0.1	4.367352
12.520050	0.1	4.355550
12.521717	0.1	4.341543
12.523383	0.1	4.325271
12.525050	0.1	4.307866
12.526717	0.1	4.290641
12.528383	0.1	4.274071
12.530050	0.1	4.257858
12.531717	0.1	4.242361
12.533383	0.1	4.228592
12.535050	0.1	4.217506
12.536717	0.1	4.208803
12.538383	0.1	4.200459
12.540050	0.1	4.190207
12.541717	0.1	4.177809
12.543383	0.1	4.164517
12.545050	0.1	4.150868
12.546717	0.1	4.136086
12.548383	0.1	4.120052
12.550050	0.1	4.103363
12.551717	0.1	4.087270
12.553383	0.1	4.073978
12.555050	0.1	4.065216
12.556717	0.1	4.059613
12.558383	0.1	4.053951
12.560050	0.1	4.045844
12.561717	0.1	4.034758
12.563383	0.1	4.021406
12.565050	0.1	4.007101
12.566717	0.1	3.993809
12.568383	0.1	3.983915
12.570050	0.1	3.978074
12.571717	0.1	3.974080
12.573383	0.1	3.968776
12.575050	0.1	3.961563
12.576717	0.1	3.954351
12.578383	0.1	3.948987
12.580050	0.1	3.946185
12.581717	0.1	3.944993
12.583383	0.1	3.943146
12.585050	0.1	3.938496
12.586717	0.1	3.930807
12.588383	0.1	3.920734
12.590050	0.1	3.909946
12.591717	0.1	3.899992
12.593383	0.1	3.891886
12.595050	0.1	3.884912
12.596717	0.1	3.877878
12.598383	0.1	3.870428
12.600050	0.1	3.862977
12.601717	0.1	3.855348
12.603383	0.1	3.846586
12.605050	0.1	3.836513
12.606717	0.1	3.825665
12.608383	0.1	3.813207
12.610050	0.1	3.797174
12.611717	0.1	3.776610
12.613383	0.1	3.753543
12.615050	0.1	3.731132
12.616717	0.1	3.710926
12.618383	0.1	3.692866
12.620050	0.1	3.676534
12.621717	0.1	3.661692
12.623383	0.1	3.648043
12.625050	0.1	3.634572
12.626717	0.1	3.619969
12.628383	0.1	3.603995
12.630050	0.1	3.586889
12.631717	0.1	3.567815
12.633383	0.1	3.545702
12.635050	0.1	3.520727
12.636717	0.1	3.494323
12.638383	0.1	3.467798
12.640050	0.1	3.440738
12.641717	0.1	3.412128
12.643383	0.1	3.381372
12.645050	0.1	3.348887
12.646717	0.1	3.315509
12.648383	0.1	3.281176
12.650050	0.1	3.245890
12.651717	0.1	3.210485
12.653383	0.1	3.176391
12.655050	0.1	3.143728
12.656717	0.1	3.111184
12.658383	0.1	3.077865
12.660050	0.1	3.044069
12.661717	0.1	3.010750
12.663383	0.1	2.978862
12.665050	0.1	2.949178
12.666717	0.1	2.922297
12.668383	0.1	2.897918
12.670050	0.1	2.874494
12.671717	0.1	2.849519
12.673383	0.1	2.820373
12.675050	0.1	2.785683
12.676717	0.1	2.746225
12.678383	0.1	2.704621
12.680050	0.1	2.663970
12.681717	0.1	2.626300
12.683383	0.1	2.592385
12.685050	0.1	2.562344
12.686717	0.1	2.535343
12.688383	0.1	2.509773
12.690050	0.1	2.483845
12.691717	0.1	2.455652
12.693383	0.1	2.424598
12.695050	0.1	2.391756
12.696717	0.1	2.359212
12.698383	0.1	2.328396
12.700050	0.1	2.299488
12.701717	0.1	2.271533
12.703383	0.1	2.243817
12.705050	0.1	2.216578
12.706717	0.1	2.189815
12.708383	0.1	2.162874
12.710050	0.1	2.134502
12.711717	0.1	2.104163
12.713383	0.1	2.072632
12.715050	0.1	2.041876
12.716717	0.1	2.013505
12.718383	0.1	1.987457
12.720050	0.1	1.962483
12.721717	0.1	1.937628
12.723383	0.1	1.913369
12.725050	0.1	1.890481
12.726717	0.1	1.868785
12.728383	0.1	1.847029
12.730050	0.1	1.824141
12.731717	0.1	1.798511
12.733383	0.1	1.769126
12.735050	0.1	1.736641
12.736717	0.1	1.704157
12.738383	0.1	1.674771
12.740050	0.1	1.650035
12.741717	0.1	1.628757
12.743383	0.1	1.609206
12.745050	0.1	1.590669
12.746717	0.1	1.573026
12.748383	0.1	1.555324
12.750050	0.1	1.536965
12.751717	0.1	1.518846
12.753383	0.1	1.502693
12.755050	0.1	1.490295
12.756717	0.1	1.482070
12.758383	0.1	1.476407
12.760050	0.1	1.471043
12.761717	0.1	1.464069
12.763383	0.1	1.454115
12.765050	0.1	1.440168
12.766717	0.1	1.421928
12.768383	0.1	1.400113
12.770050	0.1	1.377523
12.771717	0.1	1.358271
12.773383	0.1	1.345158
12.775050	0.1	1.338005
12.776717	0.1	1.334250
12.778383	0.1	1.330614
12.780050	0.1	1.325250
12.781717	0.1	1.318097
12.783383	0.1	1.310289
12.785050	0.1	1.302540
12.786717	0.1	1.295269
12.788383	0.1	1.288593
12.790050	0.1	1.282692
12.791717	0.1	1.277983
12.793383	0.1	1.275420
12.795050	0.1	1.275063
12.796717	0.1	1.275718
12.798383	0.1	1.275837
12.800050	0.1	1.275301
12.801717	0.1	1.274467
12.803383	0.1	1.273692
12.805050	0.1	1.272798
12.806717	0.1	1.271308
12.808383	0.1	1.269937
12.810050	0.1	1.268983
12.811717	0.1	1.268625
12.813383	0.1	1.269519
12.815050	0.1	1.272559
12.816717	0.1	1.277149
12.818383	0.1	1.281500
12.820050	0.1	1.284242
12.821717	0.1	1.284897
12.823383	0.1	1.284480
12.825050	0.1	1.284659
12.826717	0.1	1.286924
12.828383	0.1	1.291990
12.830050	0.1	1.299322
12.831717	0.1	1.306951
12.833383	0.1	1.313210
12.835050	0.1	1.317859
12.836717	0.1	1.322568
12.838383	0.1	1.328826
12.840050	0.1	1.337051
12.841717	0.1	1.346886
12.843383	0.1	1.358569
12.845050	0.1	1.371443
12.846717	0.1	1.383483
12.848383	0.1	1.393497
12.850050	0.1	1.401961
12.851717	0.1	1.409590
12.853383	0.1	1.416683
12.855050	0.1	1.424491
12.856717	0.1	1.434922
12.858383	0.1	1.448631
12.860050	0.1	1.464129
12.861717	0.1	1.479864
12.863383	0.1	1.495123
12.865050	0.1	1.508951
12.866717	0.1	1.520515
12.868383	0.1	1.530349
12.870050	0.1	1.540005
12.871717	0.1	1.550555
12.873383	0.1	1.561701
12.875050	0.1	1.572967
12.876717	0.1	1.585007
12.878383	0.1	1.599133
12.880050	0.1	1.615822
12.881717	0.1	1.633883
12.883383	0.1	1.652122
12.885050	0.1	1.670599
12.886717	0.1	1.689613
12.888383	0.1	1.708210
12.890050	0.1	1.724839
12.891717	0.1	1.738906
12.893383	0.1	1.751363
12.895050	0.1	1.763225
12.896717	0.1	1.774728
12.898383	0.1	1.785874
12.900050	0.1	1.796603
12.901717	0.1	1.807034
12.903383	0.1	1.817763
12.905050	0.1	1.829207
12.906717	0.1	1.841605
12.908383	0.1	1.854599
12.910050	0.1	1.867950
12.911717	0.1	1.881540
12.913383	0.1	1.895666
12.915050	0.1	1.910269
12.916717	0.1	1.924336
12.918383	0.1	1.937330
12.920050	0.1	1.949549
12.921717	0.1	1.962006
12.923383	0.1	1.975298
12.925050	0.1	1.988530
12.926717	0.1	2.000451
12.928383	0.1	2.010822
12.930050	0.1	2.020121
12.931717	0.1	2.027333
12.933383	0.1	2.031267
12.935050	0.1	2.032042
12.936717	0.1	2.031922
12.938383	0.1	2.033472
12.940050	0.1	2.037943
12.941717	0.1	2.044022
12.943383	0.1	2.050161
12.945050	0.1	2.055526
12.946717	0.1	2.060712
12.948383	0.1	2.066136
12.950050	0.1	2.071500
12.951717	0.1	2.075970
12.953383	0.1	2.079129
12.955050	0.1	2.080619
12.956717	0.1	2.079785
12.958383	0.1	2.076626
12.960050	0.1	2.072096
12.961717	0.1	2.067685
12.963383	0.1	2.064407
12.965050	0.1	2.062738
12.966717	0.1	2.062976
12.968383	0.1	2.064467
12.970050	0.1	2.066076
12.971717	0.1	2.066434
12.973383	0.1	2.064705
12.975050	0.1	2.061010
12.976717	0.1	2.056718
12.978383	0.1	2.052724
12.980050	0.1	2.048195
12.981717	0.1	2.042055
12.983383	0.1	2.034605
12.985050	0.1	2.026737
12.986717	0.1	2.019286
12.988383	0.1	2.012372
12.990050	0.1	2.005875
12.991717	0.1	1.998842
12.993383	0.1	1.990080
12.995050	0.1	1.978934
12.996717	0.1	1.966179
12.998383	0.1	1.954258
13.000050	0.1	1.945198
13.001717	0.1	1.938880
13.003383	0.1	1.933456
13.005050	0.1	1.926899
13.006717	0.1	1.918078
13.008383	0.1	1.907289
13.010050	0.1	1.895607
13.011717	0.1	1.884163
13.013383	0.1	1.872838
13.015050	0.1	1.860023
13.016717	0.1	1.844347
13.018383	0.1	1.825750
13.020050	0.1	1.804888
13.021717	0.1	1.782477
13.023383	0.1	1.759172
13.025050	0.1	1.734614
13.026717	0.1	1.708031
13.028383	0.1	1.679540
13.030050	0.1	1.650989
13.031717	0.1	1.624704
13.033383	0.1	1.601577
13.035050	0.1	1.580715
13.036717	0.1	1.560211
13.038383	0.1	1.539290
13.040050	0.1	1.518905
13.041717	0.1	1.499713
13.043383	0.1	1.480579
13.045050	0.1	1.459360
13.046717	0.1	1.435638
13.048383	0.1	1.411021
13.050050	0.1	1.386762
13.051717	0.1	1.362801
13.053383	0.1	1.338780
13.055050	0.1	1.314700
13.056717	0.1	1.290441
13.058383	0.1	1.267016
13.060050	0.1	1.246750
13.061717	0.1	1.231670
13.063383	0.1	1.220822
13.065050	0.1	1.210034
13.066717	0.1	1.195014
13.068383	0.1	1.174688
13.070050	0.1	1.150489
13.071717	0.1	1.125693
13.073383	0.1	1.103580
13.075050	0.1	1.085520
13.076717	0.1	1.071096
13.078383	0.1	1.059234
13.080050	0.1	1.049519
13.081717	0.1	1.041532
13.083383	0.1	1.033783
13.085050	0.1	1.023948
13.086717	0.1	1.011491
13.088383	0.1	0.998199
13.090050	0.1	0.987053
13.091717	0.1	0.980377
13.093383	0.1	0.977933
13.095050	0.1	0.977159
13.096717	0.1	0.975967
13.098383	0.1	0.973880
13.100050	0.1	0.971913
13.101717	0.1	0.970960
13.103383	0.1	0.970781
13.105050	0.1	0.971615
13.106717	0.1	0.974298
13.108383	0.1	0.978291
13.110050	0.1	0.981867
13.111717	0.1	0.983477
13.113383	0.1	0.982702
13.115050	0.1	0.980198
13.116717	0.1	0.977933
13.118383	0.1	0.977993
13.120050	0.1	0.980377
13.121717	0.1	0.983954
13.123383	0.1	0.987649
13.125050	0.1	0.990033
13.126717	0.1	0.990033
13.128383	0.1	0.988960
13.130050	0.1	0.989795
13.131717	0.1	0.993788
13.133383	0.1	0.999987
13.135050	0.1	1.007438
13.136717	0.1	1.015604
13.138383	0.1	1.023710
13.140050	0.1	1.030922
13.141717	0.1	1.036942
13.143383	0.1	1.042008
13.145050	0.1	1.046062
13.146717	0.1	1.049280
13.148383	0.1	1.052558
13.150050	0.1	1.056433
13.151717	0.1	1.060784
13.153383	0.1	1.065314
13.155050	0.1	1.070738
13.156717	0.1	1.077354
13.158383	0.1	1.084030
13.160050	0.1	1.089454
13.161717	0.1	1.093507
13.163383	0.1	1.097024
13.165050	0.1	1.100361
13.166717	0.1	1.103818
13.168383	0.1	1.108110
13.170050	0.1	1.114070
13.171717	0.1	1.121104
13.173383	0.1	1.128495
13.175050	0.1	1.136899
13.176717	0.1	1.146853
13.178383	0.1	1.158357
13.180050	0.1	1.170337
13.181717	0.1	1.181007
13.183383	0.1	1.188755
13.185050	0.1	1.192987
13.186717	0.1	1.193941
13.188383	0.1	1.192391
13.190050	0.1	1.188994
13.191717	0.1	1.184762
13.193383	0.1	1.181245
13.195050	0.1	1.180112
13.196717	0.1	1.182139
13.198383	0.1	1.187682
13.200050	0.1	1.196802
13.201717	0.1	1.207650
13.203383	0.1	1.217485
13.205050	0.1	1.224577
13.206717	0.1	1.230061
13.208383	0.1	1.235843
13.210050	0.1	1.241863
13.211717	0.1	1.246631
13.213383	0.1	1.249373
13.215050	0.1	1.250923
13.216717	0.1	1.252413
13.218383	0.1	1.254261
13.220050	0.1	1.256585
13.221717	0.1	1.259208
13.223383	0.1	1.261592
13.225050	0.1	1.263619
13.226717	0.1	1.265466
13.228383	0.1	1.267016
13.230050	0.1	1.267731
13.231717	0.1	1.267910
13.233383	0.1	1.268745
13.235050	0.1	1.271725
13.236717	0.1	1.277864
13.238383	0.1	1.287162
13.240050	0.1	1.299024
13.241717	0.1	1.312077
13.243383	0.1	1.324773
13.245050	0.1	1.336038
13.246717	0.1	1.345575
13.248383	0.1	1.353324
13.250050	0.1	1.359046
13.251717	0.1	1.363814
13.253383	0.1	1.369655
13.255050	0.1	1.378357
13.256717	0.1	1.390219
13.258383	0.1	1.405239
13.260050	0.1	1.422644
13.261717	0.1	1.439810
13.263383	0.1	1.454473
13.265050	0.1	1.467168
13.266717	0.1	1.480460
13.268383	0.1	1.496017
13.270050	0.1	1.514673
13.271717	0.1	1.536369
13.273383	0.1	1.561105
13.275050	0.1	1.587868
13.276717	0.1	1.614988
13.278383	0.1	1.640916
13.280050	0.1	1.664817
13.281717	0.1	1.687825
13.283383	0.1	1.712561
13.285050	0.1	1.741231
13.286717	0.1	1.774550
13.288383	0.1	1.811624
13.290050	0.1	1.851320
13.291717	0.1	1.892567
13.293383	0.1	1.934767
13.295050	0.1	1.978159
13.296717	0.1	2.024591
13.298383	0.1	2.076090
13.300050	0.1	2.131820
13.301717	0.1	2.188563
13.303383	0.1	2.243638
13.305050	0.1	2.296865
13.306717	0.1	2.350390
13.308383	0.1	2.407432
13.310050	0.1	2.469540
13.311717	0.1	2.536476
13.313383	0.1	2.606630
13.315050	0.1	2.678633
13.316717	0.1	2.752185
13.318383	0.1	2.827943
13.320050	0.1	2.907694
13.321717	0.1	2.993465
13.323383	0.1	3.085315
13.325050	0.1	3.181338
13.326717	0.1	3.279388
13.328383	0.1	3.378391
13.330050	0.1	3.478229
13.331717	0.1	3.579736
13.333383	0.1	3.683746
13.335050	0.1	3.790796
13.336717	0.1	3.901959
13.338383	0.1	4.019499
13.340050	0.1	4.144430
13.341717	0.1	4.275561
13.343383	0.1	4.410327
13.345050	0.1	4.547000
13.346717	0.1	4.685700
13.348383	0.1	4.828513
13.350050	0.1	4.976988
13.351717	0.1	5.130589
13.353383	0.1	5.288244
13.355050	0.1	5.449832
13.356717	0.1	5.615056
13.358383	0.1	5.783558
13.360050	0.1	5.955875
13.361717	0.1	6.133914
13.363383	0.1	6.318927
13.365050	0.1	6.510079
13.366717	0.1	6.705821
13.368383	0.1	6.905795
13.370050	0.1	7.110775
13.371717	0.1	7.321895
13.373383	0.1	7.540405
13.375050	0.1	7.766724
13.376717	0.1	7.999838
13.378383	0.1	8.239031
13.380050	0.1	8.484602
13.381717	0.1	8.736313
13.383383	0.1	8.994222
13.385050	0.1	9.258986
13.386717	0.1	9.532214
13.388383	0.1	9.814919
13.390050	0.1	10.106862
13.391717	0.1	10.405839
13.393383	0.1	10.709823
13.395050	0.1	11.019350
13.396717	0.1	11.337162
13.398383	0.1	11.665583
13.400050	0.1	12.004317
13.401717	0.1	12.351633
13.403383	0.1	12.706102
13.405050	0.1	13.067187
13.406717	0.1	13.435782
13.408383	0.1	13.813079
13.410050	0.1	14.199675
13.411717	0.1	14.594675
13.413383	0.1	14.996708
13.415050	0.1	15.404464
13.416717	0.1	15.816689
13.418383	0.1	16.231419
13.420050	0.1	16.646982
13.421717	0.1	17.063619
13.423383	0.1	17.483235
13.425050	0.1	17.907978
13.426717	0.1	18.337906
13.428383	0.1	18.771948
13.430050	0.1	19.208134
13.431717	0.1	19.643725
13.433383	0.1	20.076336
13.435050	0.1	20.505430
13.436717	0.1	20.930768
13.438383	0.1	21.351219
13.440050	0.1	21.765770
13.441717	0.1	22.174419
13.443383	0.1	22.577108
13.445050	0.1	22.973062
13.446717	0.1	23.360731
13.448383	0.1	23.739101
13.450050	0.1	24.108829
13.451717	0.1	24.471642
13.453383	0.1	24.828495
13.455050	0.1	25.177778
13.456717	0.1	25.516035
13.458383	0.1	25.839688
13.460050	0.1	26.145877
13.461717	0.1	26.434364
13.463383	0.1	26.708008
13.465050	0.1	26.969911
13.466717	0.1	27.220191
13.468383	0.1	27.456702
13.470050	0.1	27.677776
13.471717	0.1	27.884008
13.473383	0.1	28.077306
13.475050	0.1	28.259041
13.476717	0.1	28.428854
13.478383	0.1	28.586330
13.480050	0.1	28.731467
13.481717	0.1	28.863789
13.483383	0.1	28.982879
13.485050	0.1	29.089214
13.486717	0.1	29.183211
13.488383	0.1	29.264213
13.490050	0.1	29.331149
13.491717	0.1	29.384794
13.493383	0.1	29.427471
13.495050	0.1	29.460790
13.496717	0.1	29.485406
13.498383	0.1	29.501082
13.500050	0.1	29.506566
13.501717	0.1	29.500307
13.503383	0.1	29.481234
13.505050	0.1	29.449822
13.506717	0.1	29.407980
13.508383	0.1	29.357614
13.510050	0.1	29.299321
13.511717	0.1	29.232683
13.513383	0.1	29.157044
13.515050	0.1	29.071929
13.516717	0.1	28.977038
13.518383	0.1	28.872074
13.520050	0.1	28.756084
13.521717	0.1	28.628411
13.523383	0.1	28.490187
13.525050	0.1	28.343441
13.526717	0.1	28.188230
13.528383	0.1	28.021874
13.530050	0.1	27.841987
13.531717	0.1	27.648808
13.533383	0.1	27.444126
13.535050	0.1	27.227999
13.536717	0.1	26.998998
13.538383	0.1	26.756467
13.540050	0.1	26.501180
13.541717	0.1	26.233973
13.543383	0.1	25.955202
13.545050	0.1	25.665106
13.546717	0.1	25.363626
13.548383	0.1	25.050046
13.550050	0.1	24.723352
13.551717	0.1	24.383308
13.553383	0.1	24.031223
13.555050	0.1	23.669483
13.556717	0.1	23.299397
13.558383	0.1	22.921385
13.560050	0.1	22.535504
13.561717	0.1	22.141518
13.563383	0.1	21.738709
13.565050	0.1	21.326841
13.566717	0.1	20.905854
13.568383	0.1	20.475925
13.570050	0.1	20.036758
13.571717	0.1	19.589664
13.573383	0.1	19.137145
13.575050	0.1	18.681647
13.576717	0.1	18.225075
13.578383	0.1	17.768324
13.580050	0.1	17.311276
13.581717	0.1	16.852797
13.583383	0.1	16.392709
13.585050	0.1	15.931548
13.586717	0.1	15.469612
13.588383	0.1	15.007080
13.590050	0.1	14.545322
13.591717	0.1	14.086426
13.593383	0.1	13.632179
13.595050	0.1	13.183833
13.596717	0.1	12.741566
13.598383	0.1	12.304784
13.600050	0.1	11.872769
13.601717	0.1	11.446477
13.603383	0.1	11.028231
13.605050	0.1	10.620118
13.606717	0.1	10.222614
13.608383	0.1	9.834409
13.610050	0.1	9.453834
13.611717	0.1	9.080649
13.613383	0.1	8.716286
13.615050	0.1	8.362175
13.616717	0.1	8.018852
13.618383	0.1	7.686735
13.620050	0.1	7.367254
13.621717	0.1	7.060945
13.623383	0.1	6.766856
13.625050	0.1	6.483615
13.626717	0.1	6.210864
13.628383	0.1	5.948067
13.630050	0.1	5.694390
13.631717	0.1	5.449891
13.633383	0.1	5.215466
13.635050	0.1	4.992307
13.636717	0.1	4.781008
13.638383	0.1	4.580856
13.640050	0.1	4.390538
13.641717	0.1	4.208625
13.643383	0.1	4.034043
13.645050	0.1	3.867030
13.646717	0.1	3.708422
13.648383	0.1	3.558338
13.650050	0.1	3.416658
13.651717	0.1	3.284395
13.653383	0.1	3.162146
13.655050	0.1	3.048837
13.656717	0.1	2.942145
13.658383	0.1	2.839863
13.660050	0.1	2.740503
13.661717	0.1	2.642811
13.663383	0.1	2.546728
13.665050	0.1	2.454281
13.666717	0.1	2.368510
13.668383	0.1	2.290726
13.670050	0.1	2.220392
13.671717	0.1	2.156079
13.673383	0.1	2.096176
13.675050	0.1	2.039790
13.676717	0.1	1.986504
13.678383	0.1	1.936495
13.680050	0.1	1.890123
13.681717	0.1	1.847088
13.683383	0.1	1.806378
13.685050	0.1	1.766682
13.686717	0.1	1.727283
13.688383	0.1	1.689136
13.690050	0.1	1.654029
13.691717	0.1	1.622319
13.693383	0.1	1.592696
13.695050	0.1	1.564086
13.696717	0.1	1.536310
13.698383	0.1	1.509488
13.700050	0.1	1.484037
13.701717	0.1	1.460731
13.703383	0.1	1.439571
13.705050	0.1	1.419664
13.706717	0.1	1.400173
13.708383	0.1	1.381636
13.710050	0.1	1.365125
13.711717	0.1	1.351535
13.713383	0.1	1.340687
13.715050	0.1	1.331747
13.716717	0.1	1.323700
13.718383	0.1	1.315415
13.720050	0.1	1.305640
13.721717	0.1	1.293123
13.723383	0.1	1.277387
13.725050	0.1	1.259863
13.726717	0.1	1.243472
13.728383	0.1	1.230300
13.730050	0.1	1.220107
13.731717	0.1	1.211405
13.733383	0.1	1.202881
13.735050	0.1	1.194656
13.736717	0.1	1.187265
13.738383	0.1	1.181185
13.740050	0.1	1.176000
13.741717	0.1	1.170516
13.743383	0.1	1.163781
13.745050	0.1	1.156032
13.746717	0.1	1.148343
13.748383	0.1	1.140595
13.750050	0.1	1.131833
13.751717	0.1	1.122356
13.753383	0.1	1.113772
13.755050	0.1	1.107335
13.756717	0.1	1.102865
13.758383	0.1	1.099289
13.760050	0.1	1.095593
13.761717	0.1	1.091957
13.763383	0.1	1.089394
13.765050	0.1	1.088679
13.766717	0.1	1.088977
13.768383	0.1	1.088262
13.770050	0.1	1.085401
13.771717	0.1	1.080811
13.773383	0.1	1.076341
13.775050	0.1	1.073599
13.776717	0.1	1.073062
13.778383	0.1	1.074433
13.780050	0.1	1.077414
13.781717	0.1	1.081169
13.783383	0.1	1.084149
13.785050	0.1	1.084447
13.786717	0.1	1.080990
13.788383	0.1	1.074851
13.790050	0.1	1.068473
13.791717	0.1	1.064122
13.793383	0.1	1.062930
13.795050	0.1	1.064062
13.796717	0.1	1.065970
13.798383	0.1	1.067281
13.800050	0.1	1.067758
13.801717	0.1	1.067340
13.803383	0.1	1.066685
13.805050	0.1	1.066864
13.806717	0.1	1.067579
13.808383	0.1	1.066923
13.810050	0.1	1.064241
13.811717	0.1	1.060903
13.813383	0.1	1.058459
13.815050	0.1	1.056910
13.816717	0.1	1.054764
13.818383	0.1	1.050651
13.820050	0.1	1.044512
13.821717	0.1	1.038134
13.823383	0.1	1.034439
13.825050	0.1	1.035631
13.826717	0.1	1.041532
13.828383	0.1	1.049519
13.830050	0.1	1.056910
13.831717	0.1	1.062751
13.833383	0.1	1.067042
13.835050	0.1	1.070142
13.836717	0.1	1.072645
13.838383	0.1	1.074731
13.840050	0.1	1.075566
13.841717	0.1	1.074135
13.843383	0.1	1.071036
13.845050	0.1	1.067579
13.846717	0.1	1.065135
13.848383	0.1	1.064897
13.850050	0.1	1.067519
13.851717	0.1	1.072884
13.853383	0.1	1.079798
13.855050	0.1	1.086056
13.856717	0.1	1.089692
13.858383	0.1	1.090050
13.860050	0.1	1.087129
13.861717	0.1	1.081824
13.863383	0.1	1.076281
13.865050	0.1	1.071692
13.866717	0.1	1.067638
13.868383	0.1	1.063705
13.870050	0.1	1.059473
13.871717	0.1	1.055658
13.873383	0.1	1.053870
13.875050	0.1	1.055241
13.876717	0.1	1.058459
13.878383	0.1	1.061201
13.880050	0.1	1.062751
13.881717	0.1	1.064360
13.883383	0.1	1.066566
13.885050	0.1	1.067698
13.886717	0.1	1.065791
13.888383	0.1	1.061380
13.890050	0.1	1.056433
13.891717	0.1	1.052380
13.893383	0.1	1.049638
13.895050	0.1	1.049280
13.896717	0.1	1.053155
13.898383	0.1	1.061618
13.900050	0.1	1.071274
13.901717	0.1	1.077533
13.903383	0.1	1.077890
13.905050	0.1	1.073361
13.906717	0.1	1.067340
13.908383	0.1	1.063109
13.910050	0.1	1.062691
13.911717	0.1	1.065970
13.913383	0.1	1.071572
13.915050	0.1	1.078129
13.916717	0.1	1.085222
13.918383	0.1	1.093090
13.920050	0.1	1.101255
13.921717	0.1	1.107991
13.923383	0.1	1.111150
13.925050	0.1	1.110613
13.926717	0.1	1.108646
13.928383	0.1	1.107991
13.930050	0.1	1.109123
13.931717	0.1	1.111448
13.933383	0.1	1.114070
13.935050	0.1	1.117110
13.936717	0.1	1.121223
13.938383	0.1	1.126051
13.940050	0.1	1.129508
13.941717	0.1	1.129925
13.943383	0.1	1.128674
13.945050	0.1	1.128852
13.946717	0.1	1.132369
13.948383	0.1	1.138687
13.950050	0.1	1.145780
13.951717	0.1	1.152158
13.953383	0.1	1.156867
13.955050	0.1	1.159847
13.956717	0.1	1.161993
13.958383	0.1	1.164377
13.960050	0.1	1.167476
13.961717	0.1	1.171947
13.963383	0.1	1.178801
13.965050	0.1	1.188874
13.966717	0.1	1.200974
13.968383	0.1	1.213074
13.970050	0.1	1.223862
13.971717	0.1	1.233757
13.973383	0.1	1.243293
13.975050	0.1	1.251519
13.976717	0.1	1.258135
13.978383	0.1	1.264870
13.980050	0.1	1.273155
13.981717	0.1	1.283407
13.983383	0.1	1.294971
13.985050	0.1	1.307011
13.986717	0.1	1.318157
13.988383	0.1	1.327634
13.990050	0.1	1.336157
13.991717	0.1	1.345038
13.993383	0.1	1.355231
13.995050	0.1	1.367152
13.996717	0.1	1.381695
13.998383	0.1	1.398921
14.000050	0.1	1.417160
14.001717	0.1	1.434386
14.003383	0.1	1.450121
14.005050	0.1	1.466036
14.006717	0.1	1.483500
14.008383	0.1	1.502454
14.010050	0.1	1.522243
14.011717	0.1	1.542747
14.013383	0.1	1.563966
14.015050	0.1	1.584947
14.016717	0.1	1.604974
14.018383	0.1	1.624644
14.020050	0.1	1.644909
14.021717	0.1	1.666248
14.023383	0.1	1.689196
14.025050	0.1	1.715064
14.026717	0.1	1.743674
14.028383	0.1	1.772881
14.030050	0.1	1.799882
14.031717	0.1	1.824081
14.033383	0.1	1.847506
14.035050	0.1	1.872301
14.036717	0.1	1.898885
14.038383	0.1	1.927137
14.040050	0.1	1.956999
14.041717	0.1	1.987517
14.043383	0.1	2.017677
14.045050	0.1	2.047002
14.046717	0.1	2.076030
14.048383	0.1	2.106488
14.050050	0.1	2.140045
14.051717	0.1	2.176345
14.053383	0.1	2.213001
14.055050	0.1	2.248585
14.056717	0.1	2.283752
14.058383	0.1	2.319694
14.060050	0.1	2.356470
14.061717	0.1	2.393901
14.063383	0.1	2.432346
14.065050	0.1	2.472222
14.066717	0.1	2.513290
14.068383	0.1	2.554953
14.070050	0.1	2.596796
14.071717	0.1	2.638579
14.073383	0.1	2.680183
14.075050	0.1	2.722204
14.076717	0.1	2.765477
14.078383	0.1	2.809882
14.080050	0.1	2.854824
14.081717	0.1	2.900183
14.083383	0.1	2.946496
14.085050	0.1	2.994359
14.086717	0.1	3.043533
14.088383	0.1	3.093302
14.090050	0.1	3.143192
14.091717	0.1	3.193081
14.093383	0.1	3.241480
14.095050	0.1	3.287077
14.096717	0.1	3.330469
14.098383	0.1	3.373504
14.100050	0.1	3.416896
14.101717	0.1	3.461063
14.103383	0.1	3.506541
14.105050	0.1	3.553093
14.106717	0.1	3.599525
14.108383	0.1	3.644645
14.110050	0.1	3.687859
14.111717	0.1	3.729403
14.113383	0.1	3.769636
14.115050	0.1	3.808737
14.116717	0.1	3.846169
14.118383	0.1	3.881872
14.120050	0.1	3.916025
14.121717	0.1	3.948808
14.123383	0.1	3.980220
14.125050	0.1	4.010380
14.126717	0.1	4.039288
14.128383	0.1	4.066766
14.130050	0.1	4.092813
14.131717	0.1	4.118026
14.133383	0.1	4.143238
14.135050	0.1	4.169464
14.136717	0.1	4.196763
14.138383	0.1	4.223228
14.140050	0.1	4.246414
14.141717	0.1	4.266322
14.143383	0.1	4.284978
14.145050	0.1	4.303098
14.146717	0.1	4.319072
14.148383	0.1	4.331231
14.150050	0.1	4.339397
14.151717	0.1	4.344404
14.153383	0.1	4.347265
14.155050	0.1	4.348219
14.156717	0.1	4.347980
14.158383	0.1	4.347682
14.160050	0.1	4.347623
14.161717	0.1	4.346609
14.163383	0.1	4.343510
14.165050	0.1	4.338444
14.166717	0.1	4.332721
14.168383	0.1	4.326999
14.170050	0.1	4.319847
14.171717	0.1	4.309535
14.173383	0.1	4.296482
14.175050	0.1	4.282832
14.176717	0.1	4.269719
14.178383	0.1	4.256606
14.180050	0.1	4.242182
14.181717	0.1	4.225552
14.183383	0.1	4.205942
14.185050	0.1	4.183054
14.186717	0.1	4.157067
14.188383	0.1	4.128695
14.190050	0.1	4.098952
14.191717	0.1	4.069209
14.193383	0.1	4.040838
14.195050	0.1	4.013777
14.196717	0.1	3.985942
14.198383	0.1	3.954649
14.200050	0.1	3.918946
14.201717	0.1	3.880143
14.203383	0.1	3.839851
14.205050	0.1	3.799379
14.206717	0.1	3.759384
14.208383	0.1	3.720045
14.210050	0.1	3.681898
14.211717	0.1	3.645599
14.213383	0.1	3.609896
14.215050	0.1	3.572941
14.216717	0.1	3.534138
14.218383	0.1	3.494263
14.220050	0.1	3.454924
14.221717	0.1	3.417254
14.223383	0.1	3.381252
14.225050	0.1	3.345251
14.226717	0.1	3.307164
14.228383	0.1	3.266633
14.230050	0.1	3.225446
14.231717	0.1	3.185511
14.233383	0.1	3.147006
14.235050	0.1	3.107846
14.236717	0.1	3.065705
14.238383	0.1	3.021002
14.240050	0.1	2.977014
14.241717	0.1	2.936125
14.243383	0.1	2.897263
14.245050	0.1	2.857268
14.246717	0.1	2.814055
14.248383	0.1	2.768994
14.250050	0.1	2.726138
14.251717	0.1	2.689004
14.253383	0.1	2.658129
14.255050	0.1	2.631962
14.256717	0.1	2.608538
14.258383	0.1	2.586425
14.260050	0.1	2.564073
14.261717	0.1	2.539933
14.263383	0.1	2.512932
14.265050	0.1	2.483368
14.266717	0.1	2.452552
14.268383	0.1	2.421677
14.270050	0.1	2.392590
14.271717	0.1	2.367616
14.273383	0.1	2.347887
14.275050	0.1	2.332568
14.276717	0.1	2.320826
14.278383	0.1	2.311647
14.280050	0.1	2.304256
14.281717	0.1	2.297640
14.283383	0.1	2.290189
14.285050	0.1	2.280235
14.286717	0.1	2.267778
14.288383	0.1	2.254427
14.290050	0.1	2.242327
14.291717	0.1	2.233505
14.293383	0.1	2.228141
14.295050	0.1	2.223909
14.296717	0.1	2.219141
14.298383	0.1	2.214372
14.300050	0.1	2.210677
14.301717	0.1	2.207756
14.303383	0.1	2.204776
14.305050	0.1	2.201319
14.306717	0.1	2.197266
14.308383	0.1	2.193034
14.310050	0.1	2.188742
14.311717	0.1	2.184570
14.313383	0.1	2.180874
14.315050	0.1	2.177954
14.316717	0.1	2.175689
14.318383	0.1	2.173960
14.320050	0.1	2.173066
14.321717	0.1	2.171993
14.323383	0.1	2.169490
14.325050	0.1	2.165258
14.326717	0.1	2.159953
14.328383	0.1	2.154708
14.330050	0.1	2.150297
14.331717	0.1	2.147079
14.333383	0.1	2.145231
14.335050	0.1	2.145052
14.336717	0.1	2.147138
14.338383	0.1	2.151668
14.340050	0.1	2.157569
14.341717	0.1	2.162755
14.343383	0.1	2.165318
14.345050	0.1	2.164304
14.346717	0.1	2.159774
14.348383	0.1	2.152383
14.350050	0.1	2.144277
14.351717	0.1	2.138376
14.353383	0.1	2.136648
14.355050	0.1	2.139509
14.356717	0.1	2.145529
14.358383	0.1	2.151966
14.360050	0.1	2.155781
14.361717	0.1	2.155543
14.363383	0.1	2.151787
14.365050	0.1	2.146363
14.366717	0.1	2.141357
14.368383	0.1	2.137602
14.370050	0.1	2.134800
14.371717	0.1	2.132654
14.373383	0.1	2.131283
14.375050	0.1	2.130985
14.376717	0.1	2.132476
14.378383	0.1	2.136231
14.380050	0.1	2.140403
14.381717	0.1	2.142787
14.383383	0.1	2.143562
14.385050	0.1	2.144694
14.386717	0.1	2.147794
14.388383	0.1	2.153814
14.390050	0.1	2.162814
14.391717	0.1	2.174080
14.393383	0.1	2.186120
14.395050	0.1	2.197206
14.396717	0.1	2.205193
14.398383	0.1	2.209067
14.400050	0.1	2.210140
14.401717	0.1	2.211452
14.403383	0.1	2.215803
14.405050	0.1	2.224684
14.406717	0.1	2.237141
14.408383	0.1	2.250493
14.410050	0.1	2.262294
14.411717	0.1	2.271414
14.413383	0.1	2.277970
14.415050	0.1	2.283156
14.416717	0.1	2.288401
14.418383	0.1	2.294541
14.420050	0.1	2.302170
14.421717	0.1	2.312005
14.423383	0.1	2.324402
14.425050	0.1	2.339006
14.426717	0.1	2.354026
14.428383	0.1	2.367497
14.430050	0.1	2.378762
14.431717	0.1	2.388537
14.433383	0.1	2.397776
14.435050	0.1	2.406776
14.436717	0.1	2.415300
14.438383	0.1	2.422512
14.440050	0.1	2.428413
14.441717	0.1	2.433419
14.443383	0.1	2.437353
14.445050	0.1	2.441049
14.446717	0.1	2.447128
14.448383	0.1	2.458453
14.450050	0.1	2.475143
14.451717	0.1	2.495229
14.453383	0.1	2.516151
14.455050	0.1	2.535045
14.456717	0.1	2.549589
14.458383	0.1	2.559424
14.460050	0.1	2.566815
14.461717	0.1	2.574444
14.463383	0.1	2.583623
14.465050	0.1	2.594352
14.466717	0.1	2.606929
14.468383	0.1	2.620399
14.470050	0.1	2.633155
14.471717	0.1	2.644718
14.473383	0.1	2.656818
14.475050	0.1	2.672196
14.476717	0.1	2.691865
14.478383	0.1	2.714992
14.480050	0.1	2.740026
14.481717	0.1	2.765656
14.483383	0.1	2.790809
14.485050	0.1	2.815068
14.486717	0.1	2.838791
14.488383	0.1	2.862573
14.490050	0.1	2.886474
14.491717	0.1	2.911449
14.493383	0.1	2.938450
14.495050	0.1	2.967775
14.496717	0.1	2.999008
14.498383	0.1	3.031731
14.500050	0.1	3.066242
14.501717	0.1	3.103078
14.503383	0.1	3.141463
14.505050	0.1	3.179491
14.506717	0.1	3.216148
14.508383	0.1	3.252566
14.510050	0.1	3.289700
14.511717	0.1	3.327012
14.513383	0.1	3.364742
14.515050	0.1	3.405214
14.516717	0.1	3.450394
14.518383	0.1	3.500819
14.520050	0.1	3.556609
14.521717	0.1	3.617585
14.523383	0.1	3.682256
14.525050	0.1	3.747702
14.526717	0.1	3.811538
14.528383	0.1	3.873348
14.530050	0.1	3.935218
14.531717	0.1	4.000187
14.533383	0.1	4.070461
14.535050	0.1	4.145801
14.536717	0.1	4.224658
14.538383	0.1	4.305899
14.540050	0.1	4.388750
14.541717	0.1	4.472792
14.543383	0.1	4.558087
14.545050	0.1	4.644990
14.546717	0.1	4.735232
14.548383	0.1	4.830540
14.550050	0.1	4.931927
14.551717	0.1	5.038977
14.553383	0.1	5.149782
14.555050	0.1	5.262494
14.556717	0.1	5.376757
14.558383	0.1	5.494118
14.560050	0.1	5.616308
14.561717	0.1	5.744696
14.563383	0.1	5.879522
14.565050	0.1	6.019235
14.566717	0.1	6.161511
14.568383	0.1	6.305933
14.570050	0.1	6.454111
14.571717	0.1	6.607771
14.573383	0.1	6.767333
14.575050	0.1	6.932199
14.576717	0.1	7.101715
14.578383	0.1	7.275224
14.580050	0.1	7.453084
14.581717	0.1	7.636667
14.583383	0.1	7.827461
14.585050	0.1	8.025468
14.586717	0.1	8.228720
14.588383	0.1	8.434892
14.590050	0.1	8.643032
14.591717	0.1	8.853317
14.593383	0.1	9.066523
14.595050	0.1	9.283424
14.596717	0.1	9.504200
14.598383	0.1	9.728551
14.600050	0.1	9.956062
14.601717	0.1	10.185719
14.603383	0.1	10.416270
14.605050	0.1	10.647715
14.606717	0.1	10.881305
14.608383	0.1	11.118711
14.610050	0.1	11.359633
14.611717	0.1	11.601568
14.613383	0.1	11.842311
14.615050	0.1	12.081922
14.616717	0.1	12.321652
14.618383	0.1	12.561024
14.620050	0.1	12.798906
14.621717	0.1	13.034404
14.623383	0.1	13.267160
14.625050	0.1	13.496161
14.626717	0.1	13.720871
14.628383	0.1	13.941885
14.630050	0.1	14.159084
14.631717	0.1	14.371217
14.633383	0.1	14.578403
14.635050	0.1	14.782132
14.636717	0.1	14.982642
14.638383	0.1	15.177906
14.640050	0.1	15.366138
14.641717	0.1	15.547276
14.643383	0.1	15.721739
14.645050	0.1	15.889586
14.646717	0.1	16.050578
14.648383	0.1	16.204716
14.650050	0.1	16.351701
14.651717	0.1	16.490997
14.653383	0.1	16.621710
14.655050	0.1	16.743125
14.656717	0.1	16.855062
14.658383	0.1	16.958595
14.660050	0.1	17.054916
14.661717	0.1	17.144681
14.663383	0.1	17.228247
14.665050	0.1	17.306448
14.666717	0.1	17.378927
14.668383	0.1	17.443837
14.670050	0.1	17.499627
14.671717	0.1	17.545940
14.673383	0.1	17.583669
14.675050	0.1	17.614366
14.676717	0.1	17.638923
14.678383	0.1	17.657460
14.680050	0.1	17.670752
14.681717	0.1	17.680586
14.683383	0.1	17.688156
14.685050	0.1	17.692448
14.686717	0.1	17.691792
14.688383	0.1	17.685891
14.690050	0.1	17.676176
14.691717	0.1	17.664553
14.693383	0.1	17.652155
14.695050	0.1	17.639102
14.696717	0.1	17.625631
14.698383	0.1	17.612697
14.700050	0.1	17.601074
14.701717	0.1	17.591358
14.703383	0.1	17.584087
14.705050	0.1	17.580331
14.706717	0.1	17.581285
14.708383	0.1	17.586471
14.710050	0.1	17.594398
14.711717	0.1	17.605663
14.713383	0.1	17.622532
14.715050	0.1	17.645300
14.716717	0.1	17.672659
14.718383	0.1	17.703892
14.720050	0.1	17.738999
14.721717	0.1	17.778398
14.723383	0.1	17.823995
14.725050	0.1	17.878235
14.726717	0.1	17.942430
14.728383	0.1	18.015863
14.730050	0.1	18.096329
14.731717	0.1	18.180312
14.733383	0.1	18.263937
14.735050	0.1	18.344523
14.736717	0.1	18.421591
14.738383	0.1	18.496395
14.740050	0.1	18.570961
14.741717	0.1	18.647493
14.743383	0.1	18.727125
14.745050	0.1	18.809618
14.746717	0.1	18.893720
14.748383	0.1	18.977166
14.750050	0.1	19.057454
14.751717	0.1	19.132258
14.753383	0.1	19.199969
14.755050	0.1	19.260229
14.756717	0.1	19.313694
14.758383	0.1	19.360603
14.760050	0.1	19.399286
14.761717	0.1	19.427420
14.763383	0.1	19.443871
14.765050	0.1	19.449772
14.766717	0.1	19.447387
14.768383	0.1	19.438566
14.770050	0.1	19.423128
14.771717	0.1	19.399465
14.773383	0.1	19.365014
14.775050	0.1	19.317807
14.776717	0.1	19.258083
14.778383	0.1	19.188703
14.780050	0.1	19.112171
14.781717	0.1	19.029082
14.783383	0.1	18.940033
14.785050	0.1	18.845142
14.786717	0.1	18.744410
14.788383	0.1	18.637658
14.790050	0.1	18.525005
14.791717	0.1	18.407048
14.793383	0.1	18.284739
14.795050	0.1	18.157900
14.796717	0.1	18.026770
14.798383	0.1	17.892779
14.800050	0.1	17.757059
14.801717	0.1	17.619194
14.803383	0.1	17.478348
14.805050	0.1	17.334641
14.806717	0.1	17.189444
14.808383	0.1	17.044724
14.810050	0.1	16.901971
14.811717	0.1	16.761066
14.813383	0.1	16.620875
14.815050	0.1	16.481222
14.816717	0.1	16.343416
14.818383	0.1	16.207934
14.820050	0.1	16.074062
14.821717	0.1	15.940548
14.823383	0.1	15.806974
14.825050	0.1	15.672983
14.826717	0.1	15.539587
14.828383	0.1	15.409769
14.830050	0.1	15.286149
14.831717	0.1	15.167774
14.833383	0.1	15.050531
14.835050	0.1	14.931739
14.836717	0.1	14.812292
14.838383	0.1	14.694036
14.840050	0.1	14.577628
14.841717	0.1	14.461876
14.843383	0.1	14.346362
14.845050	0.1	14.231683
14.846717	0.1	14.118732
14.848383	0.1	14.007867
14.850050	0.1	13.898135
14.851717	0.1	13.787747
14.853383	0.1	13.676108
14.855050	0.1	13.564349
14.856717	0.1	13.453186
14.858383	0.1	13.341428
14.860050	0.1	13.227523
14.861717	0.1	13.110638
14.863383	0.1	12.991012
14.865050	0.1	12.869061
14.866717	0.1	12.745620
14.868383	0.1	12.621582
14.870050	0.1	12.498081
14.871717	0.1	12.374521
14.873383	0.1	12.248755
14.875050	0.1	12.118400
14.876717	0.1	11.982918
14.878383	0.1	11.844218
14.880050	0.1	11.704207
14.881717	0.1	11.563004
14.883383	0.1	11.419357
14.885050	0.1	11.272968
14.886717	0.1	11.124373
14.888383	0.1	10.974110
14.890050	0.1	10.821820
14.891717	0.1	10.667325
14.893383	0.1	10.511399
14.895050	0.1	10.354877
14.896717	0.1	10.197700
14.898383	0.1	10.039032
14.900050	0.1	9.878457
14.901717	0.1	9.716988
14.903383	0.1	9.556354
14.905050	0.1	9.398103
14.906717	0.1	9.242535
14.908383	0.1	9.088040
14.910050	0.1	8.931995
14.911717	0.1	8.773804
14.913383	0.1	8.614779
14.915050	0.1	8.456052
14.916717	0.1	8.298338
14.918383	0.1	8.143664
14.920050	0.1	7.993997
14.921717	0.1	7.849992
14.923383	0.1	7.711828
14.925050	0.1	7.579446
14.926717	0.1	7.451833
14.928383	0.1	7.327140
14.930050	0.1	7.204295
14.931717	0.1	7.083655
14.933383	0.1	6.966353
14.935050	0.1	6.853342
14.936717	0.1	6.744624
14.938383	0.1	6.640613
14.940050	0.1	6.541908
14.941717	0.1	6.448448
14.943383	0.1	6.359756
14.945050	0.1	6.275773
14.946717	0.1	6.197691
14.948383	0.1	6.128669
14.950050	0.1	6.071091
14.951717	0.1	6.024421
14.953383	0.1	5.986035
14.955050	0.1	5.954206
14.956717	0.1	5.927742
14.958383	0.1	5.905152
14.960050	0.1	5.883932
14.961717	0.1	5.862534
14.963383	0.1	5.840838
14.965050	0.1	5.819559
14.966717	0.1	5.800188
14.968383	0.1	5.784870
14.970050	0.1	5.775750
14.971717	0.1	5.773247
14.973383	0.1	5.775452
14.975050	0.1	5.779624
14.976717	0.1	5.784035
14.978383	0.1	5.789161
14.980050	0.1	5.796254
14.981717	0.1	5.806148
14.983383	0.1	5.819559
14.985050	0.1	5.838633
14.986717	0.1	5.865693
14.988383	0.1	5.899907
14.990050	0.1	5.937815
14.991717	0.1	5.977333
14.993383	0.1	6.018699
14.995050	0.1	6.063342
14.996717	0.1	6.112039
14.998383	0.1	6.164432
15.000050	0.1	6.219268
15.001717	0.1	6.275535
15.003383	0.1	6.332934
15.005050	0.1	6.390810
15.006717	0.1	6.448031
15.008383	0.1	6.504417
15.010050	0.1	6.560207
15.011717	0.1	6.615460
15.013383	0.1	6.670773
15.015050	0.1	6.726206
15.016717	0.1	6.780446
15.018383	0.1	6.832123
15.020050	0.1	6.880939
15.021717	0.1	6.927491
15.023383	0.1	6.972850
15.025050	0.1	7.017374
15.026717	0.1	7.060826
15.028383	0.1	7.102609
15.030050	0.1	7.143081
15.031717	0.1	7.183075
15.033383	0.1	7.223726
15.035050	0.1	7.265211
15.036717	0.1	7.306278
15.038383	0.1	7.344842
15.040050	0.1	7.379532
15.041717	0.1	7.410348
15.043383	0.1	7.438541
15.045050	0.1	7.465303
15.046717	0.1	7.491172
15.048383	0.1	7.515491
15.050050	0.1	7.537127
15.051717	0.1	7.554830
15.053383	0.1	7.568539
15.055050	0.1	7.578910
15.056717	0.1	7.586956
15.058383	0.1	7.593394
15.060050	0.1	7.598639
15.061717	0.1	7.602990
15.063383	0.1	7.607103
15.065050	0.1	7.611633
15.066717	0.1	7.616163
15.068383	0.1	7.619918
15.070050	0.1	7.623256
15.071717	0.1	7.627547
15.073383	0.1	7.632971
15.075050	0.1	7.637084
15.076717	0.1	7.637203
15.078383	0.1	7.632792
15.080050	0.1	7.625163
15.081717	0.1	7.615805
15.083383	0.1	7.605613
15.085050	0.1	7.594586
15.086717	0.1	7.583142
15.088383	0.1	7.572532
15.090050	0.1	7.563711
15.091717	0.1	7.557631
15.093383	0.1	7.554472
15.095050	0.1	7.552982
15.096717	0.1	7.551074
15.098383	0.1	7.547677
15.100050	0.1	7.542849
15.101717	0.1	7.537902
15.103383	0.1	7.535220
15.105050	0.1	7.536352
15.106717	0.1	7.540405
15.108383	0.1	7.545412
15.110050	0.1	7.549942
15.111717	0.1	7.553518
15.113383	0.1	7.556618
15.115050	0.1	7.560373
15.116717	0.1	7.565260
15.118383	0.1	7.571638
15.120050	0.1	7.580102
15.121717	0.1	7.591427
15.123383	0.1	7.606268
15.125050	0.1	7.625103
15.126717	0.1	7.647515
15.128383	0.1	7.673085
15.130050	0.1	7.701993
15.131717	0.1	7.734359
15.133383	0.1	7.769406
15.135050	0.1	7.805527
15.136717	0.1	7.842660
15.138383	0.1	7.881999
15.140050	0.1	7.923902
15.141717	0.1	7.967294
15.143383	0.1	8.011520
15.145050	0.1	8.057416
15.146717	0.1	8.106709
15.148383	0.1	8.160770
15.150050	0.1	8.220613
15.151717	0.1	8.286059
15.153383	0.1	8.354664
15.155050	0.1	8.423985
15.156717	0.1	8.494616
15.158383	0.1	8.569539
15.160050	0.1	8.651078
15.161717	0.1	8.738995
15.163383	0.1	8.830607
15.165050	0.1	8.923531
15.166717	0.1	9.017349
15.168383	0.1	9.113133
15.170050	0.1	9.211183
15.171717	0.1	9.311319
15.173383	0.1	9.414197
15.175050	0.1	9.520889
15.176717	0.1	9.632946
15.178383	0.1	9.752572
15.180050	0.1	9.880424
15.181717	0.1	10.013879
15.183383	0.1	10.149420
15.185050	0.1	10.285617
15.186717	0.1	10.422886
15.188383	0.1	10.562003
15.190050	0.1	10.703445
15.191717	0.1	10.847331
15.193383	0.1	10.993362
15.195050	0.1	11.141360
15.196717	0.1	11.291266
15.198383	0.1	11.442960
15.200050	0.1	11.596621
15.201717	0.1	11.752845
15.203383	0.1	11.910797
15.205050	0.1	12.068988
15.206717	0.1	12.226582
15.208383	0.1	12.384237
15.210050	0.1	12.543143
15.211717	0.1	12.703539
15.213383	0.1	12.863994
15.215050	0.1	13.022543
15.216717	0.1	13.177872
15.218383	0.1	13.329447
15.220050	0.1	13.477386
15.221717	0.1	13.622344
15.223383	0.1	13.764978
15.225050	0.1	13.904811
15.226717	0.1	14.040888
15.228383	0.1	14.172078
15.230050	0.1	14.296950
15.231717	0.1	14.413596
15.233383	0.1	14.520467
15.235050	0.1	14.617861
15.236717	0.1	14.706791
15.238383	0.1	14.788211
15.240050	0.1	14.863194
15.241717	0.1	14.933349
15.243383	0.1	14.999093
15.245050	0.1	15.058578
15.246717	0.1	15.109480
15.248383	0.1	15.150190
15.250050	0.1	15.180589
15.251717	0.1	15.201450
15.253383	0.1	15.212596
15.255050	0.1	15.213610
15.256717	0.1	15.205503
15.258383	0.1	15.189887
15.260050	0.1	15.166522
15.261717	0.1	15.133918
15.263383	0.1	15.091241
15.265050	0.1	15.039564
15.266717	0.1	14.980198
15.268383	0.1	14.913441
15.270050	0.1	14.839054
15.271717	0.1	14.757455
15.273383	0.1	14.669658
15.275050	0.1	14.577092
15.276717	0.1	14.479817
15.278383	0.1	14.376999
15.280050	0.1	14.268220
15.281717	0.1	14.154375
15.283383	0.1	14.036299
15.285050	0.1	13.914467
15.286717	0.1	13.789178
15.288383	0.1	13.660372
15.290050	0.1	13.527096
15.291717	0.1	13.389290
15.293383	0.1	13.249040
15.295050	0.1	13.109327
15.296717	0.1	12.971640
15.298383	0.1	12.837292
15.300050	0.1	12.706817
15.301717	0.1	12.579144
15.303383	0.1	12.451888
15.305050	0.1	12.324930
15.306717	0.1	12.200475
15.308383	0.1	12.080968
15.310050	0.1	11.967421
15.311717	0.1	11.860252
15.313383	0.1	11.760057
15.315050	0.1	11.667610
15.316717	0.1	11.583389
15.318383	0.1	11.507929
15.320050	0.1	11.441231
15.321717	0.1	11.383713
15.323383	0.1	11.335970
15.325050	0.1	11.298001
15.326717	0.1	11.269212
15.328383	0.1	11.250079
15.330050	0.1	11.242390
15.331717	0.1	11.248410
15.333383	0.1	11.268736
15.335050	0.1	11.302293
15.336717	0.1	11.348069
15.338383	0.1	11.407078
15.340050	0.1	11.481345
15.341717	0.1	11.572421
15.343383	0.1	11.680365
15.345050	0.1	11.805416
15.346717	0.1	11.947990
15.348383	0.1	12.108267
15.350050	0.1	12.286723
15.351717	0.1	12.485564
15.353383	0.1	12.706519
15.355050	0.1	12.949706
15.356717	0.1	13.214708
15.358383	0.1	13.502062
15.360050	0.1	13.814152
15.361717	0.1	14.153541
15.363383	0.1	14.521004
15.365050	0.1	14.916480
15.366717	0.1	15.341104
15.368383	0.1	15.797199
15.370050	0.1	16.287209
15.371717	0.1	16.813160
15.373383	0.1	17.376484
15.375050	0.1	17.978133
15.376717	0.1	18.619419
15.378383	0.1	19.302489
15.380050	0.1	20.028950
15.381717	0.1	20.799817
15.383383	0.1	21.618010
15.385050	0.1	22.488119
15.386717	0.1	23.414613
15.388383	0.1	24.399938
15.390050	0.1	25.445284
15.391717	0.1	26.553573
15.393383	0.1	27.730467
15.395050	0.1	28.982045
15.396717	0.1	30.312659
15.398383	0.1	31.724634
15.400050	0.1	33.220293
15.401717	0.1	34.802320
15.403383	0.1	36.474826
15.405050	0.1	38.242521
15.406717	0.1	40.109994
15.408383	0.1	42.081597
15.410050	0.1	44.162097
15.411717	0.1	46.356860
15.413383	0.1	48.671070
15.415050	0.1	51.108602
15.416717	0.1	53.671602
15.418383	0.1	56.361023
15.420050	0.1	59.179786
15.421717	0.1	62.133912
15.423383	0.1	65.230671
15.425050	0.1	68.476443
15.426717	0.1	71.875934
15.428383	0.1	75.431173
15.430050	0.1	79.142635
15.431717	0.1	83.011096
15.433383	0.1	87.038641
15.435050	0.1	91.228908
15.436717	0.1	95.586842
15.438383	0.1	100.116616
15.440050	0.1	104.820556
15.441717	0.1	109.700209
15.443383	0.1	114.757068
15.445050	0.1	119.992859
15.446717	0.1	125.409253
15.448383	0.1	131.007918
15.450050	0.1	136.790522
15.451717	0.1	142.760345
15.453383	0.1	148.922273
15.455050	0.1	155.280420
15.456717	0.1	161.836813
15.458383	0.1	168.593417
15.460050	0.1	175.554107
15.461717	0.1	182.724725
15.463383	0.1	190.111589
15.465050	0.1	197.721612
15.466717	0.1	205.562663
15.468383	0.1	213.643087
15.470050	0.1	221.971823
15.471717	0.1	230.560793
15.473383	0.1	239.424243
15.475050	0.1	248.576179
15.476717	0.1	258.029417
15.478383	0.1	267.798440
15.480050	0.1	277.900236
15.481717	0.1	288.352745
15.483383	0.1	299.174148
15.485050	0.1	310.382623
15.486717	0.1	321.995635
15.488383	0.1	334.030410
15.490050	0.1	346.505007
15.491717	0.1	359.437308
15.493383	0.1	372.844361
15.495050	0.1	386.741482
15.496717	0.1	401.139224
15.498383	0.1	416.040505
15.500050	0.1	431.443061
15.501717	0.1	447.342244
15.503383	0.1	463.728992
15.505050	0.1	480.588167
15.506717	0.1	497.898191
15.508383	0.1	515.626878
15.510050	0.1	533.726664
15.511717	0.1	552.138063
15.513383	0.1	570.797895
15.515050	0.1	589.641189
15.516717	0.1	608.596540
15.518383	0.1	627.583660
15.520050	0.1	646.514573
15.521717	0.1	665.294866
15.523383	0.1	683.826785
15.525050	0.1	702.015740
15.526717	0.1	719.772024
15.528383	0.1	737.004741
15.530050	0.1	753.619775
15.531717	0.1	769.525276
15.533383	0.1	784.636723
15.535050	0.1	798.877883
15.536717	0.1	812.185872
15.538383	0.1	824.512114
15.540050	0.1	835.815241
15.541717	0.1	846.058181
15.543383	0.1	855.213932
15.545050	0.1	863.271169
15.546717	0.1	870.233051
15.548383	0.1	876.112871
15.550050	0.1	880.931191
15.551717	0.1	884.713345
15.553383	0.1	887.487345
15.555050	0.1	889.288598
15.556717	0.1	890.163654
15.558383	0.1	890.162461
15.560050	0.1	889.334374
15.561717	0.1	887.736671
15.563383	0.1	885.436051
15.565050	0.1	882.494979
15.566717	0.1	878.966324
15.568383	0.1	874.898724
15.570050	0.1	870.337359
15.571717	0.1	865.320436
15.573383	0.1	859.883658
15.575050	0.1	854.068688
15.576717	0.1	847.922554
15.578383	0.1	841.491034
15.580050	0.1	834.814539
15.581717	0.1	827.930142
15.583383	0.1	820.872833
15.585050	0.1	813.674856
15.586717	0.1	806.362737
15.588383	0.1	798.956144
15.590050	0.1	791.470813
15.591717	0.1	783.922421
15.593383	0.1	776.327656
15.595050	0.1	768.704758
15.596717	0.1	761.071608
15.598383	0.1	753.443107
15.600050	0.1	745.830521
15.601717	0.1	738.240524
15.603383	0.1	730.676337
15.605050	0.1	723.142429
15.606717	0.1	715.644164
15.608383	0.1	708.184702
15.610050	0.1	700.764638
15.611717	0.1	693.384868
15.613383	0.1	686.049919
15.615050	0.1	678.766768
15.616717	0.1	671.541135
15.618383	0.1	664.374093
15.620050	0.1	657.262961
15.621717	0.1	650.205472
15.623383	0.1	643.199899
15.625050	0.1	636.244037
15.626717	0.1	629.337468
15.628383	0.1	622.482456
15.630050	0.1	615.679480
15.631717	0.1	608.925021
15.633383	0.1	602.215624
15.635050	0.1	595.550930
15.636717	0.1	588.930225
15.638383	0.1	582.349514
15.640050	0.1	575.805996
15.641717	0.1	569.301162
15.643383	0.1	562.837336
15.645050	0.1	556.414399
15.646717	0.1	550.030801
15.648383	0.1	543.683442
15.650050	0.1	537.366839
15.651717	0.1	531.073662
15.653383	0.1	524.798305
15.655050	0.1	518.541486
15.656717	0.1	512.308747
15.658383	0.1	506.105036
15.660050	0.1	499.930710
15.661717	0.1	493.781834
15.663383	0.1	487.653344
15.665050	0.1	481.540828
15.666717	0.1	475.440948
15.668383	0.1	469.352333
15.670050	0.1	463.276116
15.671717	0.1	457.214502
15.673383	0.1	451.169577
15.675050	0.1	445.140031
15.676717	0.1	439.121094
15.678383	0.1	433.109428
15.680050	0.1	427.106942
15.681717	0.1	421.117748
15.683383	0.1	415.145601
15.685050	0.1	409.192885
15.686717	0.1	403.258288
15.688383	0.1	397.337818
15.690050	0.1	391.428136
15.691717	0.1	385.528528
15.693383	0.1	379.639827
15.695050	0.1	373.764358
15.696717	0.1	367.905818
15.698383	0.1	362.068734
15.700050	0.1	356.256983
15.701717	0.1	350.472650
15.703383	0.1	344.715735
15.705050	0.1	338.985761
15.706717	0.1	333.282669
15.708383	0.1	327.605863
15.710050	0.1	321.953912
15.711717	0.1	316.326637
15.713383	0.1	310.727436
15.715050	0.1	305.162627
15.716717	0.1	299.637634
15.718383	0.1	294.153708
15.720050	0.1	288.710909
15.721717	0.1	283.310073
15.723383	0.1	277.952211
15.725050	0.1	272.638874
15.726717	0.1	267.372982
15.728383	0.1	262.156800
15.730050	0.1	256.990508
15.731717	0.1	251.874641
15.733383	0.1	246.812835
15.735050	0.1	241.809919
15.736717	0.1	236.869111
15.738383	0.1	231.990709
15.740050	0.1	227.173640
15.741717	0.1	222.417964
15.743383	0.1	217.726363
15.745050	0.1	213.102055
15.746717	0.1	208.547128
15.748383	0.1	204.062176
15.750050	0.1	199.646723
15.751717	0.1	195.299995
15.753383	0.1	191.021811
15.755050	0.1	186.813842
15.756717	0.1	182.678710
15.758383	0.1	178.618859
15.760050	0.1	174.636076
15.761717	0.1	170.730601
15.763383	0.1	166.901241
15.765050	0.1	163.147698
15.766717	0.1	159.470925
15.768383	0.1	155.870805
15.770050	0.1	152.345786
15.771717	0.1	148.894498
15.773383	0.1	145.516881
15.775050	0.1	142.213293
15.776717	0.1	138.984748
15.778383	0.1	135.831960
15.780050	0.1	132.754274
15.781717	0.1	129.750319
15.783383	0.1	126.819737
15.785050	0.1	123.962052
15.786717	0.1	121.175296
15.788383	0.1	118.457622
15.790050	0.1	115.808971
15.791717	0.1	113.229699
15.793383	0.1	110.717661
15.795050	0.1	108.270532
15.796717	0.1	105.888015
15.798383	0.1	103.571063
15.800050	0.1	101.319140
15.801717	0.1	99.129385
15.803383	0.1	96.997386
15.805050	0.1	94.919926
15.806717	0.1	92.897719
15.808383	0.1	90.933924
15.810050	0.1	89.030986
15.811717	0.1	87.188309
15.813383	0.1	85.403388
15.815050	0.1	83.672707
15.816717	0.1	81.992214
15.818383	0.1	80.358868
15.820050	0.1	78.770881
15.821717	0.1	77.227776
15.823383	0.1	75.729315
15.825050	0.1	74.273829
15.826717	0.1	72.859530
15.828383	0.1	71.486895
15.830050	0.1	70.157711
15.831717	0.1	68.872456
15.833383	0.1	67.628745
15.835050	0.1	66.423957
15.836717	0.1	65.256421
15.838383	0.1	64.125303
15.840050	0.1	63.029770
15.841717	0.1	61.968688
15.843383	0.1	60.941759
15.845050	0.1	59.948627
15.846717	0.1	58.988277
15.848383	0.1	58.058981
15.850050	0.1	57.159010
15.851717	0.1	56.286458
15.853383	0.1	55.439535
15.855050	0.1	54.617289
15.856717	0.1	53.818885
15.858383	0.1	53.042653
15.860050	0.1	52.288059
15.861717	0.1	51.556113
15.863383	0.1	50.847653
15.865050	0.1	50.162318
15.866717	0.1	49.498680
15.868383	0.1	48.855010
15.870050	0.1	48.229638
15.871717	0.1	47.621909
15.873383	0.1	47.031763
15.875050	0.1	46.459678
15.876717	0.1	45.906070
15.878383	0.1	45.369926
15.880050	0.1	44.848922
15.881717	0.1	44.341150
15.883383	0.1	43.846669
15.885050	0.1	43.366554
15.886717	0.1	42.901876
15.888383	0.1	42.452219
15.890050	0.1	42.015436
15.891717	0.1	41.588786
15.893383	0.1	41.170480
15.895050	0.1	40.759566
15.896717	0.1	40.355983
15.898383	0.1	39.961162
15.900050	0.1	39.577546
15.901717	0.1	39.206746
15.903383	0.1	38.848343
15.905050	0.1	38.501325
15.906717	0.1	38.165214
15.908383	0.1	37.839832
15.910050	0.1	37.525000
15.911717	0.1	37.219348
15.913383	0.1	36.920252
15.915050	0.1	36.626043
15.916717	0.1	36.336603
15.918383	0.1	36.052706
15.920050	0.1	35.775366
15.921717	0.1	35.506906
15.923383	0.1	35.249355
15.925050	0.1	35.002830
15.926717	0.1	34.766199
15.928383	0.1	34.538748
15.930050	0.1	34.319939
15.931717	0.1	34.108879
15.933383	0.1	33.904137
15.935050	0.1	33.703508
15.936717	0.1	33.505621
15.938383	0.1	33.311846
15.940050	0.1	33.124449
15.941717	0.1	32.944085
15.943383	0.1	32.771112
15.945050	0.1	32.606842
15.946717	0.1	32.451989
15.948383	0.1	32.305302
15.950050	0.1	32.164754
15.951717	0.1	32.030107
15.953383	0.1	31.901421
15.955050	0.1	31.777265
15.956717	0.1	31.655313
15.958383	0.1	31.534554
15.960050	0.1	31.415524
15.961717	0.1	31.298937
15.963383	0.1	31.185033
15.965050	0.1	31.073214
15.966717	0.1	30.961813
15.968383	0.1	30.849816
15.970050	0.1	30.737283
15.971717	0.1	30.624153
15.973383	0.1	30.509712
15.975050	0.1	30.393900
15.976717	0.1	30.276777
15.978383	0.1	30.156674
15.980050	0.1	30.031444
15.981717	0.1	29.901208
15.983383	0.1	29.767634
15.985050	0.1	29.631259
15.986717	0.1	29.492082
15.988383	0.1	29.349746
15.990050	0.1	29.203595
15.991717	0.1	29.052200
15.993383	0.1	28.894963
15.995050	0.1	28.731884
15.996717	0.1	28.563859
15.998383	0.1	28.392197
16.000050	0.1	28.217794
16.001717	0.1	28.041007
16.003383	0.1	27.861239
16.005050	0.1	27.678134
16.006717	0.1	27.492227
16.008383	0.1	27.303995
16.010050	0.1	27.113797
16.011717	0.1	26.922168
16.013383	0.1	26.730003
16.015050	0.1	26.538612
16.016717	0.1	26.350083
16.018383	0.1	26.165368
16.020050	0.1	25.983931
16.021717	0.1	25.804879
16.023383	0.1	25.627913
16.025050	0.1	25.452973
16.026717	0.1	25.280537
16.028383	0.1	25.112094
16.030050	0.1	24.948539
16.031717	0.1	24.789692
16.033383	0.1	24.635972
16.035050	0.1	24.489345
16.036717	0.1	24.351777
16.038383	0.1	24.223329
16.040050	0.1	24.102808
16.041717	0.1	23.988666
16.043383	0.1	23.879827
16.045050	0.1	23.775162
16.046717	0.1	23.673774
16.048383	0.1	23.575486
16.050050	0.1	23.480715
16.051717	0.1	23.389877
16.053383	0.1	23.304106
16.055050	0.1	23.224236
16.056717	0.1	23.150743
16.058383	0.1	23.083688
16.060050	0.1	23.023011
16.061717	0.1	22.968770
16.063383	0.1	22.920729
16.065050	0.1	22.877814
16.066717	0.1	22.837879
16.068383	0.1	22.799791
16.070050	0.1	22.763552
16.071717	0.1	22.729339
16.073383	0.1	22.696616
16.075050	0.1	22.664489
16.076717	0.1	22.631468
16.078383	0.1	22.596480
16.080050	0.1	22.559763
16.081717	0.1	22.522332
16.083383	0.1	22.484602
16.085050	0.1	22.447289
16.086717	0.1	22.412957
16.088383	0.1	22.383632
16.090050	0.1	22.357882
16.091717	0.1	22.332133
16.093383	0.1	22.303642
16.095050	0.1	22.272111
16.096717	0.1	22.238971
16.098383	0.1	22.205771
16.100050	0.1	22.171976
16.101717	0.1	22.135557
16.103383	0.1	22.095205
16.105050	0.1	22.051336
16.106717	0.1	22.005023
16.108383	0.1	21.958054
16.110050	0.1	21.912397
16.111717	0.1	21.868588
16.113383	0.1	21.825017
16.115050	0.1	21.779479
16.116717	0.1	21.730961
16.118383	0.1	21.680476
16.120050	0.1	21.629752
16.121717	0.1	21.580101
16.123383	0.1	21.531643
16.125050	0.1	21.484078
16.126717	0.1	21.437050
16.128383	0.1	21.389188
16.130050	0.1	21.338822
16.131717	0.1	21.284701
16.133383	0.1	21.227480
16.135050	0.1	21.169127
16.136717	0.1	21.111609
16.138383	0.1	21.056236
16.140050	0.1	21.003844
16.141717	0.1	20.954014
16.143383	0.1	20.905854
16.145050	0.1	20.858647
16.146717	0.1	20.811857
16.148383	0.1	20.765663
16.150050	0.1	20.720543
16.151717	0.1	20.676912
16.153383	0.1	20.635129
16.155050	0.1	20.596207
16.156717	0.1	20.560385
16.158383	0.1	20.526291
16.160050	0.1	20.492138
16.161717	0.1	20.457686
16.163383	0.1	20.424069
16.165050	0.1	20.393134
16.166717	0.1	20.366551
16.168383	0.1	20.345033
16.170050	0.1	20.328106
16.171717	0.1	20.314039
16.173383	0.1	20.300628
16.175050	0.1	20.286859
16.176717	0.1	20.273627
16.178383	0.1	20.261885
16.180050	0.1	20.252110
16.181717	0.1	20.244302
16.183383	0.1	20.238282
16.185050	0.1	20.234407
16.186717	0.1	20.234228
16.188383	0.1	20.238937
16.190050	0.1	20.247818
16.191717	0.1	20.258845
16.193383	0.1	20.270110
16.195050	0.1	20.280362
16.196717	0.1	20.290197
16.198383	0.1	20.301045
16.200050	0.1	20.313562
16.201717	0.1	20.327212
16.203383	0.1	20.341219
16.205050	0.1	20.355345
16.206717	0.1	20.368756
16.208383	0.1	20.380498
16.210050	0.1	20.391227
16.211717	0.1	20.403625
16.213383	0.1	20.419956
16.215050	0.1	20.440162
16.216717	0.1	20.462514
16.218383	0.1	20.484866
16.220050	0.1	20.505191
16.221717	0.1	20.523073
16.223383	0.1	20.539345
16.225050	0.1	20.555438
16.226717	0.1	20.572544
16.228383	0.1	20.591201
16.230050	0.1	20.610930
16.231717	0.1	20.630659
16.233383	0.1	20.649852
16.235050	0.1	20.669581
16.236717	0.1	20.690740
16.238383	0.1	20.712854
16.240050	0.1	20.734073
16.241717	0.1	20.752610
16.243383	0.1	20.768584
16.245050	0.1	20.783783
16.246717	0.1	20.799340
16.248383	0.1	20.815016
16.250050	0.1	20.831050
16.251717	0.1	20.848454
16.253383	0.1	20.867051
16.255050	0.1	20.884932
16.256717	0.1	20.901145
16.258383	0.1	20.915927
16.260050	0.1	20.930411
16.261717	0.1	20.945312
16.263383	0.1	20.960153
16.265050	0.1	20.973684
16.266717	0.1	20.985783
16.268383	0.1	20.997406
16.270050	0.1	21.009327
16.271717	0.1	21.021487
16.273383	0.1	21.033646
16.275050	0.1	21.045626
16.276717	0.1	21.056892
16.278383	0.1	21.066905
16.280050	0.1	21.075667
16.281717	0.1	21.083833
16.283383	0.1	21.092655
16.285050	0.1	21.103801
16.286717	0.1	21.117569
16.288383	0.1	21.133066
16.290050	0.1	21.148504
16.291717	0.1	21.162750
16.293383	0.1	21.175982
16.295050	0.1	21.189333
16.296717	0.1	21.202923
16.298383	0.1	21.215381
16.300050	0.1	21.226586
16.301717	0.1	21.238269
16.303383	0.1	21.251620
16.305050	0.1	21.265925
16.306717	0.1	21.280469
16.308383	0.1	21.295728
16.310050	0.1	21.312238
16.311717	0.1	21.328451
16.313383	0.1	21.342994
16.315050	0.1	21.356345
16.316717	0.1	21.370710
16.318383	0.1	21.386982
16.320050	0.1	21.404506
16.321717	0.1	21.422864
16.323383	0.1	21.442593
16.325050	0.1	21.463813
16.326717	0.1	21.486224
16.328383	0.1	21.508576
16.330050	0.1	21.529199
16.331717	0.1	21.547319
16.333383	0.1	21.564247
16.335050	0.1	21.582247
16.336717	0.1	21.603168
16.338383	0.1	21.627189
16.340050	0.1	21.652461
16.341717	0.1	21.676720
16.343383	0.1	21.699966
16.345050	0.1	21.723927
16.346717	0.1	21.749677
16.348383	0.1	21.776975
16.350050	0.1	21.804334
16.351717	0.1	21.830620
16.353383	0.1	21.856309
16.355050	0.1	21.883191
16.356717	0.1	21.911682
16.358383	0.1	21.940709
16.360050	0.1	21.968902
16.361717	0.1	21.995844
16.363383	0.1	22.021533
16.365050	0.1	22.046150
16.366717	0.1	22.070052
16.368383	0.1	22.094013
16.370050	0.1	22.119106
16.371717	0.1	22.146763
16.373383	0.1	22.177817
16.375050	0.1	22.212685
16.376717	0.1	22.251071
16.378383	0.1	22.291602
16.380050	0.1	22.331418
16.381717	0.1	22.368850
16.383383	0.1	22.404136
16.385050	0.1	22.437753
16.386717	0.1	22.470416
16.388383	0.1	22.502543
16.390050	0.1	22.534729
16.391717	0.1	22.567512
16.393383	0.1	22.601487
16.395050	0.1	22.636892
16.396717	0.1	22.673787
16.398383	0.1	22.712590
16.400050	0.1	22.753240
16.401717	0.1	22.794963
16.403383	0.1	22.836567
16.405050	0.1	22.877873
16.406717	0.1	22.918703
16.408383	0.1	22.959353
16.410050	0.1	23.000838
16.411717	0.1	23.043217
16.413383	0.1	23.085655
16.415050	0.1	23.127736
16.416717	0.1	23.170353
16.418383	0.1	23.213328
16.420050	0.1	23.256065
16.421717	0.1	23.298742
16.423383	0.1	23.342015
16.425050	0.1	23.385943
16.426717	0.1	23.429634
16.428383	0.1	23.471834
16.430050	0.1	23.512007
16.431717	0.1	23.550750
16.433383	0.1	23.588838
16.435050	0.1	23.627461
16.436717	0.1	23.668589
16.438383	0.1	23.713054
16.440050	0.1	23.759486
16.441717	0.1	23.806037
16.443383	0.1	23.851813
16.445050	0.1	23.896338
16.446717	0.1	23.939253
16.448383	0.1	23.981871
16.450050	0.1	24.026336
16.451717	0.1	24.073721
16.453383	0.1	24.123074
16.455050	0.1	24.172367
16.456717	0.1	24.220468
16.458383	0.1	24.267675
16.460050	0.1	24.315418
16.461717	0.1	24.364175
16.463383	0.1	24.413110
16.465050	0.1	24.460615
16.466717	0.1	24.506272
16.468383	0.1	24.551512
16.470050	0.1	24.598004
16.471717	0.1	24.645509
16.473383	0.1	24.693252
16.475050	0.1	24.742068
16.476717	0.1	24.794044
16.478383	0.1	24.848761
16.480050	0.1	24.903835
16.481717	0.1	24.957956
16.483383	0.1	25.011481
16.485050	0.1	25.064172
16.486717	0.1	25.114836
16.488383	0.1	25.162996
16.490050	0.1	25.209786
16.491717	0.1	25.257887
16.493383	0.1	25.309028
16.495050	0.1	25.363089
16.496717	0.1	25.418820
16.498383	0.1	25.475682
16.500050	0.1	25.532664
16.501717	0.1	25.588931
16.503383	0.1	25.644960
16.505050	0.1	25.702120
16.506717	0.1	25.760950
16.508383	0.1	25.820674
16.510050	0.1	25.880458
16.511717	0.1	25.940181
16.513383	0.1	26.000561
16.515050	0.1	26.062132
16.516717	0.1	26.124539
16.518383	0.1	26.187481
16.520050	0.1	26.251437
16.521717	0.1	26.316644
16.523383	0.1	26.382746
16.525050	0.1	26.449503
16.526717	0.1	26.516737
16.528383	0.1	26.584627
16.530050	0.1	26.653113
16.531717	0.1	26.722314
16.533383	0.1	26.793183
16.535050	0.1	26.866676
16.536717	0.1	26.942195
16.538383	0.1	27.018429
16.540050	0.1	27.095200
16.541717	0.1	27.173044
16.543383	0.1	27.251841
16.545050	0.1	27.330817
16.546717	0.1	27.410092
16.548383	0.1	27.490856
16.550050	0.1	27.574898
16.551717	0.1	27.662935
16.553383	0.1	27.754249
16.555050	0.1	27.846874
16.556717	0.1	27.938785
16.558383	0.1	28.029145
16.560050	0.1	28.118433
16.561717	0.1	28.208138
16.563383	0.1	28.299572
16.565050	0.1	28.394224
16.566717	0.1	28.493406
16.568383	0.1	28.596939
16.570050	0.1	28.703036
16.571717	0.1	28.808893
16.573383	0.1	28.911831
16.575050	0.1	29.011430
16.576717	0.1	29.110791
16.578383	0.1	29.213430
16.580050	0.1	29.319944
16.581717	0.1	29.428961
16.583383	0.1	29.539587
16.585050	0.1	29.651286
16.586717	0.1	29.762925
16.588383	0.1	29.873433
16.590050	0.1	29.982449
16.591717	0.1	30.090930
16.593383	0.1	30.200364
16.595050	0.1	30.311169
16.596717	0.1	30.422809
16.598383	0.1	30.535104
16.600050	0.1	30.648710
16.601717	0.1	30.763926
16.603383	0.1	30.880155
16.605050	0.1	30.995728
16.606717	0.1	31.109394
16.608383	0.1	31.221272
16.610050	0.1	31.331601
16.611717	0.1	31.440200
16.613383	0.1	31.548502
16.615050	0.1	31.658473
16.616717	0.1	31.769754
16.618383	0.1	31.880619
16.620050	0.1	31.990947
16.621717	0.1	32.101991
16.623383	0.1	32.214465
16.625050	0.1	32.327535
16.626717	0.1	32.440426
16.628383	0.1	32.553019
16.630050	0.1	32.664718
16.631717	0.1	32.774450
16.633383	0.1	32.882633
16.635050	0.1	32.990517
16.636717	0.1	33.098104
16.638383	0.1	33.205154
16.640050	0.1	33.312203
16.641717	0.1	33.419253
16.643383	0.1	33.525171
16.645050	0.1	33.628943
16.646717	0.1	33.730390
16.648383	0.1	33.830287
16.650050	0.1	33.930781
16.651717	0.1	34.034433
16.653383	0.1	34.142854
16.655050	0.1	34.255328
16.656717	0.1	34.368517
16.658383	0.1	34.478488
16.660050	0.1	34.583690
16.661717	0.1	34.684779
16.663383	0.1	34.782829
16.665050	0.1	34.877779
16.666717	0.1	34.969868
16.668383	0.1	35.060825
16.670050	0.1	35.152974
16.671717	0.1	35.247864
16.673383	0.1	35.345199
16.675050	0.1	35.443010
16.676717	0.1	35.539868
16.678383	0.1	35.635771
16.680050	0.1	35.730901
16.681717	0.1	35.824778
16.683383	0.1	35.916629
16.685050	0.1	36.005022
16.686717	0.1	36.087992
16.688383	0.1	36.164942
16.690050	0.1	36.238792
16.691717	0.1	36.314251
16.693383	0.1	36.394479
16.695050	0.1	36.479356
16.696717	0.1	36.566379
16.698383	0.1	36.652031
16.700050	0.1	36.733868
16.701717	0.1	36.811533
16.703383	0.1	36.885085
16.705050	0.1	36.953332
16.706717	0.1	37.016513
16.708383	0.1	37.076654
16.710050	0.1	37.136438
16.711717	0.1	37.196758
16.713383	0.1	37.256958
16.715050	0.1	37.315729
16.716717	0.1	37.371995
16.718383	0.1	37.425461
16.720050	0.1	37.477138
16.721717	0.1	37.528756
16.723383	0.1	37.581446
16.725050	0.1	37.634494
16.726717	0.1	37.686708
16.728383	0.1	37.737610
16.730050	0.1	37.786963
16.731717	0.1	37.833872
16.733383	0.1	37.878456
16.735050	0.1	37.921610
16.736717	0.1	37.963095
16.738383	0.1	38.002314
16.740050	0.1	38.040700
16.741717	0.1	38.080456
16.743383	0.1	38.122120
16.745050	0.1	38.164797
16.746717	0.1	38.207712
16.748383	0.1	38.250210
16.750050	0.1	38.291576
16.751717	0.1	38.331451
16.753383	0.1	38.371446
16.755050	0.1	38.414004
16.756717	0.1	38.459363
16.758383	0.1	38.506033
16.760050	0.1	38.553121
16.761717	0.1	38.600805
16.763383	0.1	38.649144
16.765050	0.1	38.697781
16.766717	0.1	38.746180
16.768383	0.1	38.794699
16.770050	0.1	38.844051
16.771717	0.1	38.894060
16.773383	0.1	38.943770
16.775050	0.1	38.992109
16.776717	0.1	39.038839
16.778383	0.1	39.085212
16.780050	0.1	39.134028
16.781717	0.1	39.187076
16.783383	0.1	39.243939
16.785050	0.1	39.302649
16.786717	0.1	39.361181
16.788383	0.1	39.419117
16.790050	0.1	39.477708
16.791717	0.1	39.538267
16.793383	0.1	39.600792
16.795050	0.1	39.665165
16.796717	0.1	39.731922
16.798383	0.1	39.801004
16.800050	0.1	39.870801
16.801717	0.1	39.938810
16.803383	0.1	40.003123
16.805050	0.1	40.064456
16.806717	0.1	40.125790
16.808383	0.1	40.190938
16.810050	0.1	40.261986
16.811717	0.1	40.338340
16.813383	0.1	40.418150
16.815050	0.1	40.500345
16.816717	0.1	40.583851
16.818383	0.1	40.666642
16.820050	0.1	40.747764
16.821717	0.1	40.828409
16.823383	0.1	40.909770
16.825050	0.1	40.991070
16.826717	0.1	41.071000
16.828383	0.1	41.148844
16.830050	0.1	41.225078
16.831717	0.1	41.301551
16.833383	0.1	41.381302
16.835050	0.1	41.466179
16.836717	0.1	41.555407
16.838383	0.1	41.646781
16.840050	0.1	41.738036
16.841717	0.1	41.827204
16.843383	0.1	41.913571
16.845050	0.1	41.997852
16.846717	0.1	42.082074
16.848383	0.1	42.169275
16.850050	0.1	42.261961
16.851717	0.1	42.359176
16.853383	0.1	42.457941
16.855050	0.1	42.555692
16.856717	0.1	42.651358
16.858383	0.1	42.744937
16.860050	0.1	42.836967
16.861717	0.1	42.927387
16.863383	0.1	43.016257
16.865050	0.1	43.105605
16.866717	0.1	43.197754
16.868383	0.1	43.292644
16.870050	0.1	43.389561
16.871717	0.1	43.487671
16.873383	0.1	43.586555
16.875050	0.1	43.686273
16.876717	0.1	43.787244
16.878383	0.1	43.889287
16.880050	0.1	43.991628
16.881717	0.1	44.093135
16.883383	0.1	44.192853
16.885050	0.1	44.290307
16.886717	0.1	44.386032
16.888383	0.1	44.480803
16.890050	0.1	44.575634
16.891717	0.1	44.671598
16.893383	0.1	44.769826
16.895050	0.1	44.870677
16.896717	0.1	44.973197
16.898383	0.1	45.075777
16.900050	0.1	45.177999
16.901717	0.1	45.279625
16.903383	0.1	45.379880
16.905050	0.1	45.478466
16.906717	0.1	45.575979
16.908383	0.1	45.673254
16.910050	0.1	45.771184
16.911717	0.1	45.870247
16.913383	0.1	45.969668
16.915050	0.1	46.068135
16.916717	0.1	46.164813
16.918383	0.1	46.259823
16.920050	0.1	46.353701
16.921717	0.1	46.447280
16.923383	0.1	46.541574
16.925050	0.1	46.637061
16.926717	0.1	46.733680
16.928383	0.1	46.831372
16.930050	0.1	46.931270
16.931717	0.1	47.033849
16.933383	0.1	47.136965
16.935050	0.1	47.237935
16.936717	0.1	47.335747
16.938383	0.1	47.429922
16.940050	0.1	47.520104
16.941717	0.1	47.607127
16.943383	0.1	47.693494
16.945050	0.1	47.781828
16.946717	0.1	47.872963
16.948383	0.1	47.965827
16.950050	0.1	48.059288
16.951717	0.1	48.153105
16.953383	0.1	48.246089
16.955050	0.1	48.336449
16.956717	0.1	48.424008
16.958383	0.1	48.510376
16.960050	0.1	48.597041
16.961717	0.1	48.684242
16.963383	0.1	48.771205
16.965050	0.1	48.856798
16.966717	0.1	48.940363
16.968383	0.1	49.021724
16.970050	0.1	49.100819
16.971717	0.1	49.178901
16.973383	0.1	49.258593
16.975050	0.1	49.341562
16.976717	0.1	49.426201
16.978383	0.1	49.510303
16.980050	0.1	49.593392
16.981717	0.1	49.676064
16.983383	0.1	49.758437
16.985050	0.1	49.839917
16.986717	0.1	49.919847
16.988383	0.1	49.998406
16.990050	0.1	50.076190
16.991717	0.1	50.153437
16.993383	0.1	50.229076
16.995050	0.1	50.302389
16.996717	0.1	50.374332
16.998383	0.1	50.445738
17.000050	0.1	50.517085
17.001717	0.1	50.589505
17.003383	0.1	50.664726
17.005050	0.1	50.742331
17.006717	0.1	50.820234
17.008383	0.1	50.897303
17.010050	0.1	50.974789
17.011717	0.1	51.054719
17.013383	0.1	51.137629
17.015050	0.1	51.221910
17.016717	0.1	51.304820
17.018383	0.1	51.384392
17.020050	0.1	51.461402
17.021717	0.1	51.537636
17.023383	0.1	51.614645
17.025050	0.1	51.692370
17.026717	0.1	51.770511
17.028383	0.1	51.849845
17.030050	0.1	51.931086
17.031717	0.1	52.013818
17.033383	0.1	52.097800
17.035050	0.1	52.183095
17.036717	0.1	52.269760
17.038383	0.1	52.357856
17.040050	0.1	52.447799
17.041717	0.1	52.540603
17.043383	0.1	52.636269
17.045050	0.1	52.733186
17.046717	0.1	52.829924
17.048383	0.1	52.926067
17.050050	0.1	53.023103
17.051717	0.1	53.122941
17.053383	0.1	53.225878
17.055050	0.1	53.329769
17.056717	0.1	53.432229
17.058383	0.1	53.532127
17.060050	0.1	53.629521
17.061717	0.1	53.725127
17.063383	0.1	53.821150
17.065050	0.1	53.921226
17.066717	0.1	54.027680
17.068383	0.1	54.139558
17.070050	0.1	54.254416
17.071717	0.1	54.369572
17.073383	0.1	54.483000
17.075050	0.1	54.593805
17.076717	0.1	54.702762
17.078383	0.1	54.811123
17.080050	0.1	54.920319
17.081717	0.1	55.030588
17.083383	0.1	55.141452
17.085050	0.1	55.253330
17.086717	0.1	55.368010
17.088383	0.1	55.486444
17.090050	0.1	55.606726
17.091717	0.1	55.725816
17.093383	0.1	55.842045
17.095050	0.1	55.956427
17.096717	0.1	56.071404
17.098383	0.1	56.189540
17.100050	0.1	56.311909
17.101717	0.1	56.437734
17.103383	0.1	56.564811
17.105050	0.1	56.691173
17.106717	0.1	56.816820
17.108383	0.1	56.943062
17.110050	0.1	57.069841
17.111717	0.1	57.195726
17.113383	0.1	57.319525
17.115050	0.1	57.441178
17.116717	0.1	57.561401
17.118383	0.1	57.681981
17.120050	0.1	57.805065
17.121717	0.1	57.931009
17.123383	0.1	58.058444
17.125050	0.1	58.186475
17.126717	0.1	58.316055
17.128383	0.1	58.447901
17.130050	0.1	58.580938
17.131717	0.1	58.712426
17.133383	0.1	58.841530
17.135050	0.1	58.970634
17.136717	0.1	59.103016
17.138383	0.1	59.240404
17.140050	0.1	59.382740
17.141717	0.1	59.529308
17.143383	0.1	59.678439
17.145050	0.1	59.828285
17.146717	0.1	59.977177
17.148383	0.1	60.124818
17.150050	0.1	60.273353
17.151717	0.1	60.425583
17.153383	0.1	60.581986
17.155050	0.1	60.741726
17.156717	0.1	60.904268
17.158383	0.1	61.068658
17.160050	0.1	61.233345
17.161717	0.1	61.398033
17.163383	0.1	61.563078
17.165050	0.1	61.728481
17.166717	0.1	61.894719
17.168383	0.1	62.063817
17.170050	0.1	62.237684
17.171717	0.1	62.416974
17.173383	0.1	62.601212
17.175050	0.1	62.789265
17.176717	0.1	62.981192
17.178383	0.1	63.179020
17.180050	0.1	63.384716
17.181717	0.1	63.597385
17.183383	0.1	63.815121
17.185050	0.1	64.038221
17.186717	0.1	64.267699
17.188383	0.1	64.503197
17.190050	0.1	64.743105
17.191717	0.1	64.986710
17.193383	0.1	65.235797
17.195050	0.1	65.493826
17.196717	0.1	65.764133
17.198383	0.1	66.047553
17.200050	0.1	66.342537
17.201717	0.1	66.646461
17.203383	0.1	66.957001
17.205050	0.1	67.273978
17.206717	0.1	67.599658
17.208383	0.1	67.936246
17.210050	0.1	68.284754
17.211717	0.1	68.645779
17.213383	0.1	69.020693
17.215050	0.1	69.410447
17.216717	0.1	69.814448
17.218383	0.1	70.230846
17.220050	0.1	70.659284
17.221717	0.1	71.102147
17.223383	0.1	71.563010
17.225050	0.1	72.044556
17.226717	0.1	72.546904
17.228383	0.1	73.067848
17.230050	0.1	73.605005
17.231717	0.1	74.157779
17.233383	0.1	74.726407
17.235050	0.1	75.310771
17.236717	0.1	75.912480
17.238383	0.1	76.535051
17.240050	0.1	77.181105
17.241717	0.1	77.851658
17.243383	0.1	78.547602
17.245050	0.1	79.269712
17.246717	0.1	80.016618
17.248383	0.1	80.786114
17.250050	0.1	81.577485
17.251717	0.1	82.391982
17.253383	0.1	83.231514
17.255050	0.1	84.097808
17.256717	0.1	84.991401
17.258383	0.1	85.911041
17.260050	0.1	86.856847
17.261717	0.1	87.830489
17.263383	0.1	88.832682
17.265050	0.1	89.862114
17.266717	0.1	90.918010
17.268383	0.1	92.002576
17.270050	0.1	93.118792
17.271717	0.1	94.267255
17.273383	0.1	95.445996
17.275050	0.1	96.652692
17.276717	0.1	97.887403
17.278383	0.1	99.153584
17.280050	0.1	100.455648
17.281717	0.1	101.795918
17.283383	0.1	103.173262
17.285050	0.1	104.584581
17.286717	0.1	106.027848
17.288383	0.1	107.503123
17.290050	0.1	109.013147
17.291717	0.1	110.561377
17.293383	0.1	112.149424
17.295050	0.1	113.776869
17.296717	0.1	115.443594
17.298383	0.1	117.152161
17.300050	0.1	118.905551
17.301717	0.1	120.705195
17.303383	0.1	122.552223
17.305050	0.1	124.448426
17.306717	0.1	126.394637
17.308383	0.1	128.390916
17.310050	0.1	130.439110
17.311717	0.1	132.541724
17.313383	0.1	134.698995
17.315050	0.1	136.910327
17.316717	0.1	139.177331
17.318383	0.1	141.503700
17.320050	0.1	143.893012
17.321717	0.1	146.346578
17.323383	0.1	148.863384
17.325050	0.1	151.440927
17.326717	0.1	154.077062
17.328383	0.1	156.770596
17.330050	0.1	159.520934
17.331717	0.1	162.328372
17.333383	0.1	165.193031
17.335050	0.1	168.113838
17.336717	0.1	171.088348
17.338383	0.1	174.112509
17.340050	0.1	177.180897
17.341717	0.1	180.286776
17.343383	0.1	183.422755
17.345050	0.1	186.581980
17.346717	0.1	189.759206
17.348383	0.1	192.950558
17.350050	0.1	196.151984
17.351717	0.1	199.357581
17.353383	0.1	202.559126
17.355050	0.1	205.747676
17.356717	0.1	208.914114
17.358383	0.1	212.048901
17.360050	0.1	215.142561
17.361717	0.1	218.186868
17.363383	0.1	221.174551
17.365050	0.1	224.096788
17.366717	0.1	226.943208
17.368383	0.1	229.704096
17.370050	0.1	232.371404
17.371717	0.1	234.938039
17.373383	0.1	237.396910
17.375050	0.1	239.740922
17.376717	0.1	241.963937
17.378383	0.1	244.061902
17.380050	0.1	246.031657
17.381717	0.1	247.869864
17.383383	0.1	249.572173
17.385050	0.1	251.132682
17.386717	0.1	252.546445
17.388383	0.1	253.811494
17.390050	0.1	254.927352
17.391717	0.1	255.893305
17.393383	0.1	256.709174
17.395050	0.1	257.377580
17.396717	0.1	257.901684
17.398383	0.1	258.281664
17.400050	0.1	258.513943
17.401717	0.1	258.594826
17.403383	0.1	258.525506
17.405050	0.1	258.312896
17.406717	0.1	257.966117
17.408383	0.1	257.491008
17.410050	0.1	256.888524
17.411717	0.1	256.159082
17.413383	0.1	255.306259
17.415050	0.1	254.335717
17.416717	0.1	253.252581
17.418383	0.1	252.061263
17.420050	0.1	250.765994
17.421717	0.1	249.370828
17.423383	0.1	247.879341
17.425050	0.1	246.294930
17.426717	0.1	244.621709
17.428383	0.1	242.864623
17.430050	0.1	241.029456
17.431717	0.1	239.121928
17.433383	0.1	237.146213
17.435050	0.1	235.105171
17.436717	0.1	233.000769
17.438383	0.1	230.835213
17.440050	0.1	228.611304
17.441717	0.1	226.333393
17.443383	0.1	224.007441
17.445050	0.1	221.640719
17.446717	0.1	219.240261
17.448383	0.1	216.810478
17.450050	0.1	214.351786
17.451717	0.1	211.864365
17.453383	0.1	209.351969
17.455050	0.1	206.820262
17.456717	0.1	204.274011
17.458383	0.1	201.716852
17.460050	0.1	199.152183
17.461717	0.1	196.581793
17.463383	0.1	194.006037
17.465050	0.1	191.426229
17.466717	0.1	188.846182
17.468383	0.1	186.270963
17.470050	0.1	183.705758
17.471717	0.1	181.155096
17.473383	0.1	178.621541
17.475050	0.1	176.106165
17.476717	0.1	173.610817
17.478383	0.1	171.139191
17.480050	0.1	168.695341
17.481717	0.1	166.282723
17.483383	0.1	163.903604
17.485050	0.1	161.558220
17.486717	0.1	159.245083
17.488383	0.1	156.963537
17.490050	0.1	154.716263
17.491717	0.1	152.507076
17.493383	0.1	150.338241
17.495050	0.1	148.211309
17.496717	0.1	146.128663
17.498383	0.1	144.092270
17.500050	0.1	142.102488
17.501717	0.1	140.158721
17.503383	0.1	138.259717
17.505050	0.1	136.403807
17.506717	0.1	134.590515
17.508383	0.1	132.822104
17.510050	0.1	131.101914
17.511717	0.1	129.431732
17.513383	0.1	127.810486
17.515050	0.1	126.236685
17.516717	0.1	124.709971
17.518383	0.1	123.229869
17.520050	0.1	121.795602
17.521717	0.1	120.406992
17.523383	0.1	119.063683
17.525050	0.1	117.763526
17.526717	0.1	116.504199
17.528383	0.1	115.285046
17.530050	0.1	114.105947
17.531717	0.1	112.967021
17.533383	0.1	111.868805
17.535050	0.1	110.811419
17.536717	0.1	109.792835
17.538383	0.1	108.809776
17.540050	0.1	107.860214
17.541717	0.1	106.944627
17.543383	0.1	106.064266
17.545050	0.1	105.218536
17.546717	0.1	104.405111
17.548383	0.1	103.621847
17.550050	0.1	102.867431
17.551717	0.1	102.141088
17.553383	0.1	101.441330
17.555050	0.1	100.766546
17.556717	0.1	100.115603
17.558383	0.1	99.487430
17.560050	0.1	98.881429
17.561717	0.1	98.298019
17.563383	0.1	97.737557
17.565050	0.1	97.199267
17.566717	0.1	96.681481
17.568383	0.1	96.182531
17.570050	0.1	95.702058
17.571717	0.1	95.241314
17.573383	0.1	94.801074
17.575050	0.1	94.380384
17.576717	0.1	93.977636
17.578383	0.1	93.590980
17.580050	0.1	93.218690
17.581717	0.1	92.860168
17.583383	0.1	92.516309
17.585050	0.1	92.186695
17.586717	0.1	91.868942
17.588383	0.1	91.560906
17.590050	0.1	91.263717
17.591717	0.1	90.980416
17.593383	0.1	90.713208
17.595050	0.1	90.462034
17.596717	0.1	90.224867
17.598383	0.1	89.997357
17.600050	0.1	89.776104
17.601717	0.1	89.560752
17.603383	0.1	89.353388
17.605050	0.1	89.156275
17.606717	0.1	88.971263
17.608383	0.1	88.798588
17.610050	0.1	88.636106
17.611717	0.1	88.481312
17.613383	0.1	88.333731
17.615050	0.1	88.193541
17.616717	0.1	88.060444
17.618383	0.1	87.933724
17.620050	0.1	87.812250
17.621717	0.1	87.694889
17.623383	0.1	87.583130
17.625050	0.1	87.479835
17.626717	0.1	87.385779
17.628383	0.1	87.298696
17.630050	0.1	87.215965
17.631717	0.1	87.135380
17.633383	0.1	87.056284
17.635050	0.1	86.980527
17.636717	0.1	86.910968
17.638383	0.1	86.848860
17.640050	0.1	86.792236
17.641717	0.1	86.737459
17.643383	0.1	86.682563
17.645050	0.1	86.627667
17.646717	0.1	86.573427
17.648383	0.1	86.520141
17.650050	0.1	86.468702
17.651717	0.1	86.420541
17.653383	0.1	86.376195
17.655050	0.1	86.335962
17.656717	0.1	86.298650
17.658383	0.1	86.261874
17.660050	0.1	86.224859
17.661717	0.1	86.189096
17.663383	0.1	86.155062
17.665050	0.1	86.120849
17.666717	0.1	86.085742
17.668383	0.1	86.051171
17.670050	0.1	86.018567
17.671717	0.1	85.987275
17.673383	0.1	85.955446
17.675050	0.1	85.922127
17.676717	0.1	85.887735
17.678383	0.1	85.853880
17.680050	0.1	85.821097
17.681717	0.1	85.788672
17.683383	0.1	85.755771
17.685050	0.1	85.722690
17.686717	0.1	85.689729
17.688383	0.1	85.656410
17.690050	0.1	85.622316
17.691717	0.1	85.587209
17.693383	0.1	85.551148
17.695050	0.1	85.515027
17.696717	0.1	85.480516
17.698383	0.1	85.448628
17.700050	0.1	85.419123
17.701717	0.1	85.390513
17.703383	0.1	85.360711
17.705050	0.1	85.328286
17.706717	0.1	85.293238
17.708383	0.1	85.256522
17.710050	0.1	85.219508
17.711717	0.1	85.183328
17.713383	0.1	85.147922
17.715050	0.1	85.112994
17.716717	0.1	85.078781
17.718383	0.1	85.045402
17.720050	0.1	85.011666
17.721717	0.1	84.975784
17.723383	0.1	84.937399
17.725050	0.1	84.898358
17.726717	0.1	84.860926
17.728383	0.1	84.826236
17.730050	0.1	84.793334
17.731717	0.1	84.759956
17.733383	0.1	84.725802
17.735050	0.1	84.692960
17.736717	0.1	84.663396
17.738383	0.1	84.635978
17.740050	0.1	84.607666
17.741717	0.1	84.576552
17.743383	0.1	84.543412
17.745050	0.1	84.510391
17.746717	0.1	84.479456
17.748383	0.1	84.450906
17.750050	0.1	84.423726
17.751717	0.1	84.396367
17.753383	0.1	84.368115
17.755050	0.1	84.340637
17.756717	0.1	84.316080
17.758383	0.1	84.294086
17.760050	0.1	84.271674
17.761717	0.1	84.246223
17.763383	0.1	84.218269
17.765050	0.1	84.190612
17.766717	0.1	84.165757
17.768383	0.1	84.143763
17.770050	0.1	84.123080
17.771717	0.1	84.103112
17.773383	0.1	84.084814
17.775050	0.1	84.068184
17.776717	0.1	84.051793
17.778383	0.1	84.035163
17.780050	0.1	84.018831
17.781717	0.1	84.002798
17.783383	0.1	83.986228
17.785050	0.1	83.968644
17.786717	0.1	83.951061
17.788383	0.1	83.935087
17.790050	0.1	83.921139
17.791717	0.1	83.908265
17.793383	0.1	83.894794
17.795050	0.1	83.879714
17.796717	0.1	83.863025
17.798383	0.1	83.846455
17.800050	0.1	83.832686
17.801717	0.1	83.823090
17.803383	0.1	83.816235
17.805050	0.1	83.809083
17.806717	0.1	83.799546
17.808383	0.1	83.787446
17.810050	0.1	83.773797
17.811717	0.1	83.760445
17.813383	0.1	83.749240
17.815050	0.1	83.741014
17.816717	0.1	83.734517
17.818383	0.1	83.727186
17.820050	0.1	83.719020
17.821717	0.1	83.712225
17.823383	0.1	83.707874
17.825050	0.1	83.705430
17.826717	0.1	83.704536
17.828383	0.1	83.704536
17.830050	0.1	83.703940
17.831717	0.1	83.701616
17.833383	0.1	83.697562
17.835050	0.1	83.693152
17.836717	0.1	83.690768
17.838383	0.1	83.692079
17.840050	0.1	83.697562
17.841717	0.1	83.706384
17.843383	0.1	83.715623
17.845050	0.1	83.722358
17.846717	0.1	83.726232
17.848383	0.1	83.727663
17.850050	0.1	83.727126
17.851717	0.1	83.726709
17.853383	0.1	83.729689
17.855050	0.1	83.738570
17.856717	0.1	83.753352
17.858383	0.1	83.771532
17.860050	0.1	83.789354
17.861717	0.1	83.804851
17.863383	0.1	83.819037
17.865050	0.1	83.832925
17.866717	0.1	83.844726
17.868383	0.1	83.851819
17.870050	0.1	83.854442
17.871717	0.1	83.856170
17.873383	0.1	83.860879
17.875050	0.1	83.870654
17.876717	0.1	83.886271
17.878383	0.1	83.907252
17.880050	0.1	83.933001
17.881717	0.1	83.961909
17.883383	0.1	83.991652
17.885050	0.1	84.019308
17.886717	0.1	84.043329
17.888383	0.1	84.064727
17.890050	0.1	84.085231
17.891717	0.1	84.105854
17.893383	0.1	84.126716
17.895050	0.1	84.149187
17.896717	0.1	84.174042
17.898383	0.1	84.199136
17.900050	0.1	84.221070
17.901717	0.1	84.239369
17.903383	0.1	84.255820
17.905050	0.1	84.272449
17.906717	0.1	84.290033
17.908383	0.1	84.308093
17.910050	0.1	84.325974
17.911717	0.1	84.343677
17.913383	0.1	84.361499
17.915050	0.1	84.379380
17.916717	0.1	84.396963
17.918383	0.1	84.413176
17.920050	0.1	84.426766
17.921717	0.1	84.437435
17.923383	0.1	84.446078
17.925050	0.1	84.454243
17.926717	0.1	84.463184
17.928383	0.1	84.473377
17.930050	0.1	84.485238
17.931717	0.1	84.498649
17.933383	0.1	84.511643
17.935050	0.1	84.521477
17.936717	0.1	84.527498
17.938383	0.1	84.531551
17.940050	0.1	84.535425
17.941717	0.1	84.538942
17.943383	0.1	84.541028
17.945050	0.1	84.540789
17.946717	0.1	84.537750
17.948383	0.1	84.531968
17.950050	0.1	84.525173
17.951717	0.1	84.520047
17.953383	0.1	84.518199
17.955050	0.1	84.518378
17.956717	0.1	84.516948
17.958383	0.1	84.509795
17.960050	0.1	84.494417
17.961717	0.1	84.471410
17.963383	0.1	84.444111
17.965050	0.1	84.417110
17.966717	0.1	84.394520
17.968383	0.1	84.378128
17.970050	0.1	84.366207
17.971717	0.1	84.354346
17.973383	0.1	84.338134
17.975050	0.1	84.315543
17.976717	0.1	84.287768
17.978383	0.1	84.257608
17.980050	0.1	84.227209
17.981717	0.1	84.197407
17.983383	0.1	84.168201
17.985050	0.1	84.139054
17.986717	0.1	84.108238
17.988383	0.1	84.073727
17.990050	0.1	84.034627
17.991717	0.1	83.991354
17.993383	0.1	83.944922
17.995050	0.1	83.896284
17.996717	0.1	83.845859
17.998383	0.1	83.795016
18.000050	0.1	83.745961
18.001717	0.1	83.699529
18.003383	0.1	83.654289
18.005050	0.1	83.608275
18.006717	0.1	83.560114
18.008383	0.1	83.509510
18.010050	0.1	83.456521
18.011717	0.1	83.400850
18.013383	0.1	83.341723
18.015050	0.1	83.278482
18.016717	0.1	83.211367
18.018383	0.1	83.142643
18.020050	0.1	83.075111
18.021717	0.1	83.010142
18.023383	0.1	82.947498
18.025050	0.1	82.887297
18.026717	0.1	82.828825
18.028383	0.1	82.769399
18.030050	0.1	82.705920
18.031717	0.1	82.636540
18.033383	0.1	82.562571
18.035050	0.1	82.487886
18.036717	0.1	82.416480
18.038383	0.1	82.350438
18.040050	0.1	82.289343
18.041717	0.1	82.230573
18.043383	0.1	82.171981
18.045050	0.1	82.112973
18.046717	0.1	82.053726
18.048383	0.1	81.994538
18.050050	0.1	81.935768
18.051717	0.1	81.877356
18.053383	0.1	81.819241
18.055050	0.1	81.761603
18.056717	0.1	81.705039
18.058383	0.1	81.649189
18.060050	0.1	81.592863
18.061717	0.1	81.535225
18.063383	0.1	81.477051
18.065050	0.1	81.419652
18.066717	0.1	81.364458
18.068383	0.1	81.311588
18.070050	0.1	81.260865
18.071717	0.1	81.212704
18.073383	0.1	81.167345
18.075050	0.1	81.123178
18.076717	0.1	81.078534
18.078383	0.1	81.034069
18.080050	0.1	80.992286
18.081717	0.1	80.953186
18.083383	0.1	80.913429
18.085050	0.1	80.869083
18.086717	0.1	80.819850
18.088383	0.1	80.768590
18.090050	0.1	80.717628
18.091717	0.1	80.667620
18.093383	0.1	80.619221
18.095050	0.1	80.572670
18.096717	0.1	80.526953
18.098383	0.1	80.480878
18.100050	0.1	80.434446
18.101717	0.1	80.387001
18.103383	0.1	80.336456
18.105050	0.1	80.280428
18.106717	0.1	80.218320
18.108383	0.1	80.152934
18.110050	0.1	80.087667
18.111717	0.1	80.022757
18.113383	0.1	79.956477
18.115050	0.1	79.888885
18.116717	0.1	79.820757
18.118383	0.1	79.751198
18.120050	0.1	79.678779
18.121717	0.1	79.603438
18.123383	0.1	79.526548
18.125050	0.1	79.449301
18.126717	0.1	79.372709
18.128383	0.1	79.296296
18.130050	0.1	79.218452
18.131717	0.1	79.138701
18.133383	0.1	79.056745
18.135050	0.1	78.971271
18.136717	0.1	78.881507
18.138383	0.1	78.788881
18.140050	0.1	78.695838
18.141717	0.1	78.604345
18.143383	0.1	78.514402
18.145050	0.1	78.424280
18.146717	0.1	78.332548
18.148383	0.1	78.239088
18.150050	0.1	78.143244
18.151717	0.1	78.043227
18.153383	0.1	77.938919
18.155050	0.1	77.832644
18.156717	0.1	77.726965
18.158383	0.1	77.623193
18.160050	0.1	77.521806
18.161717	0.1	77.422981
18.163383	0.1	77.326422
18.165050	0.1	77.230697
18.166717	0.1	77.132885
18.168383	0.1	77.030604
18.170050	0.1	76.924507
18.171717	0.1	76.817815
18.173383	0.1	76.712792
18.175050	0.1	76.609139
18.176717	0.1	76.505606
18.178383	0.1	76.401953
18.180050	0.1	76.297169
18.181717	0.1	76.188509
18.183383	0.1	76.074307
18.185050	0.1	75.957005
18.186717	0.1	75.841014
18.188383	0.1	75.730030
18.190050	0.1	75.624947
18.191717	0.1	75.524037
18.193383	0.1	75.424437
18.195050	0.1	75.324063
18.196717	0.1	75.221007
18.198383	0.1	75.114195
18.200050	0.1	75.003986
18.201717	0.1	74.891512
18.203383	0.1	74.777250
18.205050	0.1	74.661021
18.206717	0.1	74.543063
18.208383	0.1	74.424510
18.210050	0.1	74.307685
18.211717	0.1	74.194555
18.213383	0.1	74.085657
18.215050	0.1	73.979919
18.216717	0.1	73.875193
18.218383	0.1	73.770229
18.220050	0.1	73.665444
18.221717	0.1	73.561375
18.223383	0.1	73.457603
18.225050	0.1	73.353355
18.226717	0.1	73.247974
18.228383	0.1	73.140566
18.230050	0.1	73.030297
18.231717	0.1	72.916929
18.233383	0.1	72.801415
18.235050	0.1	72.685067
18.236717	0.1	72.569315
18.238383	0.1	72.454576
18.240050	0.1	72.341089
18.241717	0.1	72.230105
18.243383	0.1	72.123293
18.245050	0.1	72.021369
18.246717	0.1	71.922783
18.248383	0.1	71.824495
18.250050	0.1	71.725015
18.251717	0.1	71.624879
18.253383	0.1	71.524982
18.255050	0.1	71.425979
18.256717	0.1	71.327869
18.258383	0.1	71.230237
18.260050	0.1	71.132247
18.261717	0.1	71.032528
18.263383	0.1	70.929830
18.265050	0.1	70.824925
18.266717	0.1	70.720736
18.268383	0.1	70.620362
18.270050	0.1	70.525054
18.271717	0.1	70.434396
18.273383	0.1	70.347254
18.275050	0.1	70.261721
18.276717	0.1	70.176546
18.278383	0.1	70.091371
18.280050	0.1	70.006315
18.281717	0.1	69.920246
18.283383	0.1	69.831495
18.285050	0.1	69.740180
18.286717	0.1	69.648032
18.288383	0.1	69.556717
18.290050	0.1	69.467191
18.291717	0.1	69.380824
18.293383	0.1	69.298331
18.295050	0.1	69.219236
18.296717	0.1	69.142584
18.298383	0.1	69.066827
18.300050	0.1	68.990413
18.301717	0.1	68.913166
18.303383	0.1	68.835322
18.305050	0.1	68.755631
18.306717	0.1	68.672423
18.308383	0.1	68.587367
18.310050	0.1	68.504159
18.311717	0.1	68.424587
18.313383	0.1	68.348293
18.315050	0.1	68.273846
18.316717	0.1	68.200413
18.318383	0.1	68.128292
18.320050	0.1	68.058018
18.321717	0.1	67.989592
18.323383	0.1	67.922656
18.325050	0.1	67.856197
18.326717	0.1	67.789737
18.328383	0.1	67.724292
18.330050	0.1	67.661349
18.331717	0.1	67.600254
18.333383	0.1	67.538444
18.335050	0.1	67.473773
18.336717	0.1	67.406182
18.338383	0.1	67.337040
18.340050	0.1	67.268376
18.341717	0.1	67.201440
18.343383	0.1	67.135159
18.345050	0.1	67.067448
18.346717	0.1	66.998903
18.348383	0.1	66.932146
18.350050	0.1	66.867952
18.351717	0.1	66.804413
18.353383	0.1	66.740338
18.355050	0.1	66.676621
18.356717	0.1	66.615705
18.358383	0.1	66.558961
18.360050	0.1	66.505555
18.361717	0.1	66.453461
18.363383	0.1	66.399817
18.365050	0.1	66.342060
18.366717	0.1	66.278938
18.368383	0.1	66.211704
18.370050	0.1	66.142742
18.371717	0.1	66.074196
18.373383	0.1	66.007022
18.375050	0.1	65.941159
18.376717	0.1	65.876071
18.378383	0.1	65.811876
18.380050	0.1	65.748755
18.381717	0.1	65.685991
18.383383	0.1	65.622870
18.385050	0.1	65.559808
18.386717	0.1	65.497343
18.388383	0.1	65.433983
18.390050	0.1	65.367345
18.391717	0.1	65.296177
18.393383	0.1	65.220718
18.395050	0.1	65.142337
18.396717	0.1	65.062944
18.398383	0.1	64.984325
18.400050	0.1	64.907912
18.401717	0.1	64.833764
18.403383	0.1	64.760570
18.405050	0.1	64.687494
18.406717	0.1	64.614955
18.408383	0.1	64.541999
18.410050	0.1	64.465944
18.411717	0.1	64.384762
18.413383	0.1	64.299230
18.415050	0.1	64.211968
18.416717	0.1	64.124230
18.418383	0.1	64.035360
18.420050	0.1	63.943926
18.421717	0.1	63.849572
18.423383	0.1	63.752595
18.425050	0.1	63.653831
18.426717	0.1	63.555125
18.428383	0.1	63.457970
18.430050	0.1	63.362960
18.431717	0.1	63.270334
18.433383	0.1	63.180868
18.435050	0.1	63.095156
18.436717	0.1	63.012783
18.438383	0.1	62.930767
18.440050	0.1	62.843982
18.441717	0.1	62.748317
18.443383	0.1	62.644307
18.445050	0.1	62.536363
18.446717	0.1	62.428955
18.448383	0.1	62.323574
18.450050	0.1	62.220160
18.451717	0.1	62.118832
18.453383	0.1	62.019292
18.455050	0.1	61.919872
18.456717	0.1	61.818723
18.458383	0.1	61.715607
18.460050	0.1	61.610941
18.461717	0.1	61.504845
18.463383	0.1	61.398093
18.465050	0.1	61.291579
18.466717	0.1	61.185542
18.468383	0.1	61.079923
18.470050	0.1	60.975555
18.471717	0.1	60.873452
18.473383	0.1	60.773138
18.475050	0.1	60.671810
18.476717	0.1	60.566489
18.478383	0.1	60.456518
18.480050	0.1	60.344044
18.481717	0.1	60.231272
18.483383	0.1	60.119632
18.485050	0.1	60.009722
18.486717	0.1	59.901360
18.488383	0.1	59.793595
18.490050	0.1	59.685174
18.491717	0.1	59.575621
18.493383	0.1	59.464935
18.495050	0.1	59.353594
18.496717	0.1	59.242729
18.498383	0.1	59.132341
18.500050	0.1	59.021178
18.501717	0.1	58.909539
18.503383	0.1	58.799568
18.505050	0.1	58.692697
18.506717	0.1	58.587614
18.508383	0.1	58.481399
18.510050	0.1	58.371667
18.511717	0.1	58.259073
18.513383	0.1	58.146003
18.515050	0.1	58.034543
18.516717	0.1	57.925883
18.518383	0.1	57.821158
18.520050	0.1	57.719830
18.521717	0.1	57.619098
18.523383	0.1	57.516399
18.525050	0.1	57.411793
18.526717	0.1	57.306055
18.528383	0.1	57.198349
18.530050	0.1	57.087782
18.531717	0.1	56.975845
18.533383	0.1	56.864980
18.535050	0.1	56.756500
18.536717	0.1	56.649807
18.538383	0.1	56.543175
18.540050	0.1	56.435529
18.541717	0.1	56.327466
18.543383	0.1	56.219998
18.545050	0.1	56.113902
18.546717	0.1	56.010309
18.548383	0.1	55.909101
18.550050	0.1	55.808607
18.551717	0.1	55.708173
18.553383	0.1	55.608693
18.555050	0.1	55.510882
18.556717	0.1	55.414620
18.558383	0.1	55.318895
18.560050	0.1	55.222634
18.561717	0.1	55.126372
18.563383	0.1	55.031064
18.565050	0.1	54.937128
18.566717	0.1	54.844085
18.568383	0.1	54.751519
18.570050	0.1	54.658893
18.571717	0.1	54.566446
18.573383	0.1	54.474834
18.575050	0.1	54.384294
18.576717	0.1	54.294172
18.578383	0.1	54.203335
18.580050	0.1	54.110173
18.581717	0.1	54.013792
18.583383	0.1	53.915325
18.585050	0.1	53.817335
18.586717	0.1	53.722325
18.588383	0.1	53.630892
18.590050	0.1	53.542319
18.591717	0.1	53.455654
18.593383	0.1	53.369883
18.595050	0.1	53.283814
18.596717	0.1	53.198043
18.598383	0.1	53.114358
18.600050	0.1	53.032759
18.601717	0.1	52.951220
18.603383	0.1	52.866820
18.605050	0.1	52.778366
18.606717	0.1	52.688185
18.608383	0.1	52.600506
18.610050	0.1	52.517596
18.611717	0.1	52.438739
18.613383	0.1	52.362862
18.615050	0.1	52.288476
18.616717	0.1	52.212897
18.618383	0.1	52.134159
18.620050	0.1	52.052382
18.621717	0.1	51.968280
18.623383	0.1	51.882389
18.625050	0.1	51.795843
18.626717	0.1	51.710549
18.628383	0.1	51.628414
18.630050	0.1	51.550809
18.631717	0.1	51.478031
18.633383	0.1	51.408175
18.635050	0.1	51.338318
18.636717	0.1	51.266792
18.638383	0.1	51.193479
18.640050	0.1	51.119629
18.641717	0.1	51.047447
18.643383	0.1	50.977889
18.645050	0.1	50.909582
18.646717	0.1	50.840500
18.648383	0.1	50.769869
18.650050	0.1	50.698879
18.651717	0.1	50.630394
18.653383	0.1	50.566676
18.655050	0.1	50.507548
18.656717	0.1	50.450924
18.658383	0.1	50.394896
18.660050	0.1	50.339404
18.661717	0.1	50.285283
18.663383	0.1	50.233009
18.665050	0.1	50.182465
18.666717	0.1	50.133470
18.668383	0.1	50.085607
18.670050	0.1	50.038758
18.671717	0.1	49.992743
18.673383	0.1	49.947503
18.675050	0.1	49.903575
18.676717	0.1	49.862447
18.678383	0.1	49.825850
18.680050	0.1	49.794558
18.681717	0.1	49.768451
18.683383	0.1	49.746934
18.685050	0.1	49.729350
18.686717	0.1	49.715283
18.688383	0.1	49.704078
18.690050	0.1	49.695793
18.691717	0.1	49.691382
18.693383	0.1	49.692038
18.695050	0.1	49.697819
18.696717	0.1	49.708250
18.698383	0.1	49.722555
18.700050	0.1	49.740377
18.701717	0.1	49.762490
18.703383	0.1	49.790683
18.705050	0.1	49.826089
18.706717	0.1	49.868408
18.708383	0.1	49.917343
18.710050	0.1	49.972895
18.711717	0.1	50.034884
18.713383	0.1	50.102416
18.715050	0.1	50.174657
18.716717	0.1	50.251248
18.718383	0.1	50.333205
18.720050	0.1	50.423208
18.721717	0.1	50.523105
18.723383	0.1	50.633493
18.725050	0.1	50.753537
18.726717	0.1	50.881866
18.728383	0.1	51.017466
18.730050	0.1	51.160458
18.731717	0.1	51.311556
18.733383	0.1	51.471773
18.735050	0.1	51.641587
18.736717	0.1	51.820222
18.738383	0.1	52.006725
18.740050	0.1	52.200619
18.741717	0.1	52.402082
18.743383	0.1	52.611771
18.745050	0.1	52.831176
18.746717	0.1	53.062442
18.748383	0.1	53.306821
18.750050	0.1	53.564552
18.751717	0.1	53.835455
18.753383	0.1	54.118815
18.755050	0.1	54.412428
18.756717	0.1	54.714921
18.758383	0.1	55.027488
18.760050	0.1	55.352274
18.761717	0.1	55.690530
18.763383	0.1	56.042317
18.765050	0.1	56.407455
18.766717	0.1	56.786839
18.768383	0.1	57.181839
18.770050	0.1	57.591978
18.771717	0.1	58.014516
18.773383	0.1	58.447484
18.775050	0.1	58.892015
18.776717	0.1	59.351448
18.778383	0.1	59.828404
18.780050	0.1	60.323361
18.781717	0.1	60.836021
18.783383	0.1	61.367158
18.785050	0.1	61.919156
18.786717	0.1	62.494580
18.788383	0.1	63.094143
18.790050	0.1	63.716475
18.791717	0.1	64.360384
18.793383	0.1	65.025870
18.795050	0.1	65.714661
18.796717	0.1	66.429261
18.798383	0.1	67.171041
18.800050	0.1	67.939762
18.801717	0.1	68.734412
18.803383	0.1	69.554810
18.805050	0.1	70.401792
18.806717	0.1	71.275894
18.808383	0.1	72.177951
18.810050	0.1	73.109154
18.811717	0.1	74.070339
18.813383	0.1	75.062399
18.815050	0.1	76.085989
18.816717	0.1	77.140217
18.818383	0.1	78.223054
18.820050	0.1	79.332058
18.821717	0.1	80.462937
18.823383	0.1	81.610029
18.825050	0.1	82.768743
18.826717	0.1	83.937114
18.828383	0.1	85.115199
18.830050	0.1	86.303120
18.831717	0.1	87.498789
18.833383	0.1	88.697975
18.835050	0.1	89.895790
18.836717	0.1	91.087466
18.838383	0.1	92.269247
18.840050	0.1	93.437260
18.841717	0.1	94.585365
18.843383	0.1	95.705217
18.845050	0.1	96.789366
18.846717	0.1	97.832686
18.848383	0.1	98.833507
18.850050	0.1	99.791056
18.851717	0.1	100.702053
18.853383	0.1	101.560003
18.855050	0.1	102.358228
18.856717	0.1	103.091783
18.858383	0.1	103.757090
18.860050	0.1	104.351467
18.861717	0.1	104.873187
18.863383	0.1	105.320281
18.865050	0.1	105.688995
18.866717	0.1	105.974084
18.868383	0.1	106.171316
18.870050	0.1	106.279439
18.871717	0.1	106.300360
18.873383	0.1	106.237835
18.875050	0.1	106.094665
18.876717	0.1	105.872041
18.878383	0.1	105.569071
18.880050	0.1	105.184204
18.881717	0.1	104.717499
18.883383	0.1	104.172355
18.885050	0.1	103.554374
18.886717	0.1	102.867669
18.888383	0.1	102.113015
18.890050	0.1	101.291186
18.891717	0.1	100.405341
18.893383	0.1	99.460787
18.895050	0.1	98.463422
18.896717	0.1	97.418195
18.898383	0.1	96.329695
18.900050	0.1	95.202273
18.901717	0.1	94.040459
18.903383	0.1	92.848247
18.905050	0.1	91.629153
18.906717	0.1	90.385204
18.908383	0.1	89.118009
18.910050	0.1	87.830251
18.911717	0.1	86.526459
18.913383	0.1	85.212176
18.915050	0.1	83.892231
18.916717	0.1	82.570379
18.918383	0.1	81.250494
18.920050	0.1	79.936032
18.921717	0.1	78.627889
18.923383	0.1	77.326422
18.925050	0.1	76.034372
18.926717	0.1	74.756388
18.928383	0.1	73.496406
18.930050	0.1	72.256748
18.931717	0.1	71.038310
18.933383	0.1	69.841270
18.935050	0.1	68.665926
18.936717	0.1	67.513828
18.938383	0.1	66.387657
18.940050	0.1	65.289799
18.941717	0.1	64.220850
18.943383	0.1	63.178841
18.945050	0.1	62.161151
18.946717	0.1	61.166827
18.948383	0.1	60.197953
18.950050	0.1	59.257511
18.951717	0.1	58.347527
18.953383	0.1	57.468835
18.955050	0.1	56.620899
18.956717	0.1	55.802647
18.958383	0.1	55.013541
18.960050	0.1	54.253283
18.961717	0.1	53.521756
18.963383	0.1	52.819017
18.965050	0.1	52.143756
18.966717	0.1	51.493290
18.968383	0.1	50.865653
18.970050	0.1	50.260189
18.971717	0.1	49.676898
18.973383	0.1	49.115124
18.975050	0.1	48.573795
18.976717	0.1	48.052552
18.978383	0.1	47.551396
18.980050	0.1	47.070268
18.981717	0.1	46.610239
18.983383	0.1	46.172681
18.985050	0.1	45.756879
18.986717	0.1	45.359614
18.988383	0.1	44.977787
18.990050	0.1	44.610503
18.991717	0.1	44.258418
18.993383	0.1	43.921592
18.995050	0.1	43.597045
18.996717	0.1	43.280962
18.998383	0.1	42.971137
19.000050	0.1	42.668703
19.001717	0.1	42.376640
19.003383	0.1	42.098525
19.005050	0.1	41.836801
19.006717	0.1	41.590932
19.008383	0.1	41.357997
19.010050	0.1	41.134241
19.011717	0.1	40.916803
19.013383	0.1	40.705147
19.015050	0.1	40.500703
19.016717	0.1	40.304186
19.018383	0.1	40.114822
19.020050	0.1	39.931359
19.021717	0.1	39.754035
19.023383	0.1	39.582732
19.025050	0.1	39.416852
19.026717	0.1	39.256158
19.028383	0.1	39.101484
19.030050	0.1	38.953247
19.031717	0.1	38.810553
19.033383	0.1	38.671734
19.035050	0.1	38.535418
19.036717	0.1	38.401904
19.038383	0.1	38.272145
19.040050	0.1	38.145842
19.041717	0.1	38.021924
19.043383	0.1	37.900033
19.045050	0.1	37.781420
19.046717	0.1	37.668052
19.048383	0.1	37.560406
19.050050	0.1	37.457051
19.051717	0.1	37.356498
19.053383	0.1	37.257733
19.055050	0.1	37.160756
19.056717	0.1	37.065866
19.058383	0.1	36.973061
19.060050	0.1	36.882224
19.061717	0.1	36.793413
19.063383	0.1	36.706271
19.065050	0.1	36.620738
19.066717	0.1	36.537828
19.068383	0.1	36.458494
19.070050	0.1	36.381724
19.071717	0.1	36.306026
19.073383	0.1	36.230089
19.075050	0.1	36.153557
19.076717	0.1	36.077084
19.078383	0.1	36.001386
19.080050	0.1	35.926523
19.081717	0.1	35.852554
19.083383	0.1	35.779598
19.085050	0.1	35.707357
19.086717	0.1	35.635056
19.088383	0.1	35.562398
19.090050	0.1	35.490038
19.091717	0.1	35.419407
19.093383	0.1	35.351040
19.095050	0.1	35.284402
19.096717	0.1	35.219135
19.098383	0.1	35.155000
19.100050	0.1	35.091879
19.101717	0.1	35.029890
19.103383	0.1	34.968855
19.105050	0.1	34.908237
19.106717	0.1	34.846964
19.108383	0.1	34.784379
19.110050	0.1	34.721436
19.111717	0.1	34.659507
19.113383	0.1	34.598651
19.115050	0.1	34.537258
19.116717	0.1	34.473540
19.118383	0.1	34.407797
19.120050	0.1	34.341814
19.121717	0.1	34.276845
19.123383	0.1	34.212889
19.125050	0.1	34.149768
19.126717	0.1	34.087958
19.128383	0.1	34.027817
19.130050	0.1	33.968987
19.131717	0.1	33.910217
19.133383	0.1	33.850791
19.135050	0.1	33.790710
19.136717	0.1	33.730569
19.138383	0.1	33.670785
19.140050	0.1	33.611419
19.141717	0.1	33.552768
19.143383	0.1	33.495607
19.145050	0.1	33.440115
19.146717	0.1	33.386352
19.148383	0.1	33.333840
19.150050	0.1	33.281984
19.151717	0.1	33.229651
19.153383	0.1	33.176186
19.155050	0.1	33.122482
19.156717	0.1	33.070924
19.158383	0.1	33.022763
19.160050	0.1	32.976272
19.161717	0.1	32.928052
19.163383	0.1	32.875719
19.165050	0.1	32.819511
19.166717	0.1	32.761874
19.168383	0.1	32.705845
19.170050	0.1	32.652380
19.171717	0.1	32.600703
19.173383	0.1	32.550575
19.175050	0.1	32.502534
19.176717	0.1	32.455804
19.178383	0.1	32.409193
19.180050	0.1	32.361092
19.181717	0.1	32.310071
19.183383	0.1	32.256665
19.185050	0.1	32.203617
19.186717	0.1	32.153310
19.188383	0.1	32.106342
19.190050	0.1	32.061519
19.191717	0.1	32.017591
19.193383	0.1	31.973781
19.195050	0.1	31.928839
19.196717	0.1	31.881334
19.198383	0.1	31.831386
19.200050	0.1	31.781079
19.201717	0.1	31.732859
19.203383	0.1	31.687321
19.205050	0.1	31.643154
19.206717	0.1	31.598510
19.208383	0.1	31.552197
19.210050	0.1	31.503858
19.211717	0.1	31.454029
19.213383	0.1	31.404318
19.215050	0.1	31.355204
19.216717	0.1	31.305971
19.218383	0.1	31.255843
19.220050	0.1	31.204702
19.221717	0.1	31.152846
19.223383	0.1	31.100633
19.225050	0.1	31.049253
19.226717	0.1	30.999364
19.228383	0.1	30.950489
19.230050	0.1	30.901315
19.231717	0.1	30.850591
19.233383	0.1	30.797603
19.235050	0.1	30.742170
19.236717	0.1	30.684294
19.238383	0.1	30.624689
19.240050	0.1	30.564668
19.241717	0.1	30.506195
19.243383	0.1	30.450346
19.245050	0.1	30.396284
19.246717	0.1	30.341329
19.248383	0.1	30.283811
19.250050	0.1	30.223431
19.251717	0.1	30.160250
19.253383	0.1	30.095043
19.255050	0.1	30.029597
19.256717	0.1	29.965760
19.258383	0.1	29.903473
19.260050	0.1	29.841246
19.261717	0.1	29.777946
19.263383	0.1	29.713215
19.265050	0.1	29.647054
19.266717	0.1	29.579284
19.268383	0.1	29.509785
19.270050	0.1	29.439034
19.271717	0.1	29.368283
19.273383	0.1	29.297950
19.275050	0.1	29.227795
19.276717	0.1	29.157879
19.278383	0.1	29.088857
19.280050	0.1	29.021384
19.281717	0.1	28.955581
19.283383	0.1	28.890433
19.285050	0.1	28.823973
19.286717	0.1	28.755130
19.288383	0.1	28.684797
19.290050	0.1	28.615059
19.291717	0.1	28.547527
19.293383	0.1	28.482379
19.295050	0.1	28.418721
19.296717	0.1	28.355421
19.298383	0.1	28.292121
19.300050	0.1	28.228523
19.301717	0.1	28.163733
19.303383	0.1	28.096678
19.305050	0.1	28.027119
19.306717	0.1	27.955951
19.308383	0.1	27.885439
19.310050	0.1	27.818503
19.311717	0.1	27.756931
19.313383	0.1	27.700009
19.315050	0.1	27.644755
19.316717	0.1	27.587773
19.318383	0.1	27.527394
19.320050	0.1	27.464451
19.321717	0.1	27.400376
19.323383	0.1	27.336182
19.325050	0.1	27.273418
19.326717	0.1	27.213396
19.328383	0.1	27.156533
19.330050	0.1	27.101757
19.331717	0.1	27.047815
19.333383	0.1	26.994468
19.335050	0.1	26.942910
19.336717	0.1	26.894333
19.338383	0.1	26.848914
19.340050	0.1	26.804806
19.341717	0.1	26.758911
19.343383	0.1	26.709618
19.345050	0.1	26.657643
19.346717	0.1	26.604952
19.348383	0.1	26.552858
19.350050	0.1	26.501717
19.351717	0.1	26.451172
19.353383	0.1	26.400568
19.355050	0.1	26.349963
19.356717	0.1	26.299955
19.358383	0.1	26.250781
19.360050	0.1	26.201548
19.361717	0.1	26.152434
19.363383	0.1	26.104631
19.365050	0.1	26.059212
19.366717	0.1	26.016297
19.368383	0.1	25.975467
19.370050	0.1	25.935294
19.371717	0.1	25.894822
19.373383	0.1	25.854470
19.375050	0.1	25.814416
19.376717	0.1	25.774480
19.378383	0.1	25.734247
19.380050	0.1	25.693120
19.381717	0.1	25.650622
19.383383	0.1	25.607587
19.385050	0.1	25.564970
19.386717	0.1	25.523068
19.388383	0.1	25.481762
19.390050	0.1	25.441588
19.391717	0.1	25.402726
19.393383	0.1	25.364400
19.395050	0.1	25.326134
19.396717	0.1	25.287153
19.398383	0.1	25.246383
19.400050	0.1	25.202931
19.401717	0.1	25.157036
19.403383	0.1	25.109829
19.405050	0.1	25.062920
19.406717	0.1	25.016846
19.408383	0.1	24.970831
19.410050	0.1	24.924339
19.411717	0.1	24.878325
19.413383	0.1	24.833681
19.415050	0.1	24.789990
19.416717	0.1	24.746300
19.418383	0.1	24.701656
19.420050	0.1	24.655820
19.421717	0.1	24.609210
19.423383	0.1	24.562062
19.425050	0.1	24.514915
19.426717	0.1	24.469079
19.428383	0.1	24.426044
19.430050	0.1	24.385096
19.431717	0.1	24.343850
19.433383	0.1	24.300875
19.435050	0.1	24.256946
19.436717	0.1	24.213137
19.438383	0.1	24.169506
19.440050	0.1	24.125995
19.441717	0.1	24.083318
19.443383	0.1	24.042369
19.445050	0.1	24.003507
19.446717	0.1	23.966016
19.448383	0.1	23.928107
19.450050	0.1	23.888411
19.451717	0.1	23.846508
19.453383	0.1	23.803414
19.455050	0.1	23.760201
19.456717	0.1	23.717286
19.458383	0.1	23.674549
19.460050	0.1	23.631336
19.461717	0.1	23.586275
19.463383	0.1	23.538591
19.465050	0.1	23.489655
19.466717	0.1	23.442806
19.468383	0.1	23.401023
19.470050	0.1	23.365380
19.471717	0.1	23.334922
19.473383	0.1	23.308100
19.475050	0.1	23.282768
19.476717	0.1	23.256422
19.478383	0.1	23.226859
19.480050	0.1	23.194076
19.481717	0.1	23.159744
19.483383	0.1	23.125292
19.485050	0.1	23.091318
19.486717	0.1	23.059310
19.488383	0.1	23.029925
19.490050	0.1	23.002209
19.491717	0.1	22.975089
19.493383	0.1	22.948505
19.495050	0.1	22.922577
19.496717	0.1	22.896708
19.498383	0.1	22.870542
19.500050	0.1	22.843660
19.501717	0.1	22.816242
19.503383	0.1	22.788943
19.505050	0.1	22.762121
19.506717	0.1	22.735061
19.508383	0.1	22.707166
19.510050	0.1	22.678317
19.511717	0.1	22.649170
19.513383	0.1	22.620620
19.515050	0.1	22.591473
19.516717	0.1	22.558988
19.518383	0.1	22.522749
19.520050	0.1	22.485436
19.521717	0.1	22.449137
19.523383	0.1	22.413374
19.525050	0.1	22.376598
19.526717	0.1	22.338272
19.528383	0.1	22.299231
19.530050	0.1	22.260131
19.531717	0.1	22.220315
19.533383	0.1	22.178592
19.535050	0.1	22.134663
19.536717	0.1	22.089900
19.538383	0.1	22.045256
19.540050	0.1	22.000016
19.541717	0.1	21.953048
19.543383	0.1	21.905125
19.545050	0.1	21.857442
19.546717	0.1	21.808924
19.548383	0.1	21.757306
19.550050	0.1	21.702172
19.551717	0.1	21.645607
19.553383	0.1	21.590294
19.555050	0.1	21.537186
19.556717	0.1	21.485211
19.558383	0.1	21.432997
19.560050	0.1	21.379949
19.561717	0.1	21.325649
19.563383	0.1	21.269978
19.565050	0.1	21.213592
19.566717	0.1	21.158458
19.568383	0.1	21.105470
19.570050	0.1	21.054508
19.571717	0.1	21.005036
19.573383	0.1	20.955683
19.575050	0.1	20.904781
19.576717	0.1	20.852805
19.578383	0.1	20.802261
19.580050	0.1	20.755471
19.581717	0.1	20.712079
19.583383	0.1	20.670058
19.585050	0.1	20.627142
19.586717	0.1	20.581485
19.588383	0.1	20.532609
19.590050	0.1	20.482541
19.591717	0.1	20.434381
19.593383	0.1	20.389677
19.595050	0.1	20.348312
19.596717	0.1	20.310284
19.598383	0.1	20.276667
19.600050	0.1	20.247878
19.601717	0.1	20.222665
19.603383	0.1	20.199360
19.605050	0.1	20.176471
19.606717	0.1	20.152808
19.608383	0.1	20.127894
19.610050	0.1	20.102264
19.611717	0.1	20.075740
19.613383	0.1	20.047368
19.615050	0.1	20.016493
19.616717	0.1	19.983710
19.618383	0.1	19.951106
19.620050	0.1	19.921304
19.621717	0.1	19.896091
19.623383	0.1	19.875349
19.625050	0.1	19.857825
19.626717	0.1	19.841434
19.628383	0.1	19.824268
19.630050	0.1	19.806029
19.631717	0.1	19.786955
19.633383	0.1	19.766272
19.635050	0.1	19.742430
19.636717	0.1	19.714178
19.638383	0.1	19.682230
19.640050	0.1	19.649388
19.641717	0.1	19.618989
19.643383	0.1	19.591750
19.645050	0.1	19.566537
19.646717	0.1	19.541801
19.648383	0.1	19.516350
19.650050	0.1	19.490303
19.651717	0.1	19.464077
19.653383	0.1	19.437493
19.655050	0.1	19.409717
19.656717	0.1	19.380571
19.658383	0.1	19.350232
19.660050	0.1	19.319237
19.661717	0.1	19.287468
19.663383	0.1	19.253553
19.665050	0.1	19.215347
19.666717	0.1	19.172491
19.668383	0.1	19.126595
19.670050	0.1	19.079984
19.671717	0.1	19.035102
19.673383	0.1	18.992783
19.675050	0.1	18.952788
19.676717	0.1	18.914820
19.678383	0.1	18.877925
19.680050	0.1	18.840254
19.681717	0.1	18.800319
19.683383	0.1	18.758417
19.685050	0.1	18.715860
19.686717	0.1	18.672944
19.688383	0.1	18.628479
19.690050	0.1	18.580915
19.691717	0.1	18.530966
19.693383	0.1	18.481852
19.695050	0.1	18.435956
19.696717	0.1	18.392922
19.698383	0.1	18.350781
19.700050	0.1	18.308402
19.701717	0.1	18.266143
19.703383	0.1	18.224479
19.705050	0.1	18.182756
19.706717	0.1	18.139959
19.708383	0.1	18.096269
19.710050	0.1	18.053235
19.711717	0.1	18.012227
19.713383	0.1	17.973424
19.715050	0.1	17.936112
19.716717	0.1	17.899932
19.718383	0.1	17.864228
19.720050	0.1	17.827512
19.721717	0.1	17.788590
19.723383	0.1	17.747940
19.725050	0.1	17.707289
19.726717	0.1	17.667950
19.728383	0.1	17.629863
19.730050	0.1	17.592670
19.731717	0.1	17.556907
19.733383	0.1	17.522873
19.735050	0.1	17.489792
19.736717	0.1	17.456831
19.738383	0.1	17.423392
19.740050	0.1	17.389418
19.741717	0.1	17.355383
19.743383	0.1	17.321766
19.745050	0.1	17.288447
19.746717	0.1	17.255486
19.748383	0.1	17.223002
19.750050	0.1	17.191650
19.751717	0.1	17.162384
19.753383	0.1	17.134369
19.755050	0.1	17.105580
19.756717	0.1	17.074824
19.758383	0.1	17.042399
19.760050	0.1	17.008961
19.761717	0.1	16.974689
19.763383	0.1	16.940416
19.765050	0.1	16.907812
19.766717	0.1	16.879440
19.768383	0.1	16.857089
19.770050	0.1	16.840101
19.771717	0.1	16.825021
19.773383	0.1	16.807736
19.775050	0.1	16.786278
19.776717	0.1	16.761125
19.778383	0.1	16.732932
19.780050	0.1	16.702295
19.781717	0.1	16.669692
19.783383	0.1	16.636432
19.785050	0.1	16.605557
19.786717	0.1	16.579987
19.788383	0.1	16.559781
19.790050	0.1	16.542913
19.791717	0.1	16.527177
19.793383	0.1	16.510607
19.795050	0.1	16.491772
19.796717	0.1	16.470850
19.798383	0.1	16.449452
19.800050	0.1	16.428710
19.801717	0.1	16.408564
19.803383	0.1	16.388834
19.805050	0.1	16.370059
19.806717	0.1	16.352118
19.808383	0.1	16.333819
19.810050	0.1	16.313971
19.811717	0.1	16.293169
19.813383	0.1	16.272725
19.815050	0.1	16.253413
19.816717	0.1	16.235293
19.818383	0.1	16.218306
19.820050	0.1	16.201795
19.821717	0.1	16.184987
19.823383	0.1	16.167940
19.825050	0.1	16.150714
19.826717	0.1	16.132952
19.828383	0.1	16.113521
19.830050	0.1	16.092063
19.831717	0.1	16.069056
19.833383	0.1	16.045452
19.835050	0.1	16.021789
19.836717	0.1	15.997470
19.838383	0.1	15.972079
19.840050	0.1	15.946032
19.841717	0.1	15.919984
19.843383	0.1	15.894235
19.845050	0.1	15.868367
19.846717	0.1	15.841962
19.848383	0.1	15.815140
19.850050	0.1	15.788556
19.851717	0.1	15.762211
19.853383	0.1	15.736104
19.855050	0.1	15.710891
19.856717	0.1	15.685857
19.858383	0.1	15.658141
19.860050	0.1	15.626431
19.861717	0.1	15.591384
19.863383	0.1	15.554310
19.865050	0.1	15.517534
19.866717	0.1	15.483678
19.868383	0.1	15.451969
19.870050	0.1	15.418769
19.871717	0.1	15.381874
19.873383	0.1	15.343131
19.875050	0.1	15.305639
19.876717	0.1	15.270413
19.878383	0.1	15.236140
19.880050	0.1	15.200497
19.881717	0.1	15.162767
19.883383	0.1	15.123905
19.885050	0.1	15.086235
19.886717	0.1	15.051783
19.888383	0.1	15.020550
19.890050	0.1	14.990450
19.891717	0.1	14.959873
19.893383	0.1	14.928282
19.895050	0.1	14.896632
19.896717	0.1	14.867247
19.898383	0.1	14.840961
19.900050	0.1	14.815451
19.901717	0.1	14.787496
19.903383	0.1	14.756382
19.905050	0.1	14.723779
19.906717	0.1	14.690758
19.908383	0.1	14.657260
19.910050	0.1	14.623285
19.911717	0.1	14.590026
19.913383	0.1	14.558733
19.915050	0.1	14.530242
19.916717	0.1	14.504374
19.918383	0.1	14.480174
19.920050	0.1	14.455677
19.921717	0.1	14.429093
19.923383	0.1	14.400125
19.925050	0.1	14.370502
19.926717	0.1	14.342547
19.928383	0.1	14.317513
19.930050	0.1	14.294804
19.931717	0.1	14.272750
19.933383	0.1	14.249743
19.935050	0.1	14.224232
19.936717	0.1	14.196099
19.938383	0.1	14.167608
19.940050	0.1	14.142514
19.941717	0.1	14.122189
19.943383	0.1	14.105142
19.945050	0.1	14.088214
19.946717	0.1	14.068545
19.948383	0.1	14.045835
19.950050	0.1	14.021874
19.951717	0.1	13.998688
19.953383	0.1	13.977648
19.955050	0.1	13.958753
19.956717	0.1	13.940812
19.958383	0.1	13.922394
19.960050	0.1	13.903380
19.961717	0.1	13.883174
19.963383	0.1	13.860167
19.965050	0.1	13.833643
19.966717	0.1	13.805092
19.968383	0.1	13.777495
19.970050	0.1	13.753534
19.971717	0.1	13.734938
19.973383	0.1	13.720990
19.975050	0.1	13.708831
19.976717	0.1	13.695718
19.978383	0.1	13.680459
19.980050	0.1	13.663352
19.981717	0.1	13.645471
19.983383	0.1	13.628305
19.985050	0.1	13.612271
19.986717	0.1	13.595939
19.988383	0.1	13.577224
19.990050	0.1	13.555110
19.991717	0.1	13.530732
19.993383	0.1	13.506831
19.995050	0.1	13.486863
19.996717	0.1	13.472498
19.998383	0.1	13.462604
20.000050	0.1	13.454319
20.001717	0.1	13.444901
20.003383	0.1	13.433040
20.005050	0.1	13.418079
20.006717	0.1	13.399363
20.008383	0.1	13.376714
20.010050	0.1	13.351858
20.011717	0.1	13.327301
20.013383	0.1	13.304234
20.015050	0.1	13.282598
20.016717	0.1	13.262869
20.018383	0.1	13.245762
20.020050	0.1	13.231099
20.021717	0.1	13.217688
20.023383	0.1	13.203920
20.025050	0.1	13.188363
20.026717	0.1	13.170482
20.028383	0.1	13.149560
20.030050	0.1	13.125957
20.031717	0.1	13.101519
20.033383	0.1	13.078512
20.035050	0.1	13.057531
20.036717	0.1	13.036967
20.038383	0.1	13.014913
20.040050	0.1	12.990654
20.041717	0.1	12.964249
20.043383	0.1	12.936295
20.045050	0.1	12.907625
20.046717	0.1	12.879134
20.048383	0.1	12.851358
20.050050	0.1	12.824536
20.051717	0.1	12.797595
20.053383	0.1	12.769521
20.055050	0.1	12.740374
20.056717	0.1	12.712301
20.058383	0.1	12.687684
20.060050	0.1	12.667776
20.061717	0.1	12.650252
20.063383	0.1	12.630523
20.065050	0.1	12.604833
20.066717	0.1	12.573005
20.068383	0.1	12.537897
20.070050	0.1	12.503267
20.071717	0.1	12.471975
20.073383	0.1	12.444616
20.075050	0.1	12.420595
20.076717	0.1	12.399019
20.078383	0.1	12.378276
20.080050	0.1	12.356461
20.081717	0.1	12.332142
20.083383	0.1	12.305141
20.085050	0.1	12.277127
20.086717	0.1	12.250722
20.088383	0.1	12.227476
20.090050	0.1	12.206794
20.091717	0.1	12.186468
20.093383	0.1	12.164355
20.095050	0.1	12.139381
20.096717	0.1	12.112082
20.098383	0.1	12.084664
20.100050	0.1	12.060047
20.101717	0.1	12.040318
20.103383	0.1	12.025536
20.105050	0.1	12.014330
20.106717	0.1	12.004793
20.108383	0.1	11.995435
20.110050	0.1	11.985541
20.111717	0.1	11.974037
20.113383	0.1	11.959852
20.115050	0.1	11.943579
20.116717	0.1	11.927725
20.118383	0.1	11.913598
20.120050	0.1	11.901201
20.121717	0.1	11.891068
20.123383	0.1	11.884273
20.125050	0.1	11.880816
20.126717	0.1	11.879147
20.128383	0.1	11.876643
20.130050	0.1	11.871160
20.131717	0.1	11.862458
20.133383	0.1	11.852861
20.135050	0.1	11.845232
20.136717	0.1	11.841477
20.138383	0.1	11.842192
20.140050	0.1	11.846245
20.141717	0.1	11.851311
20.143383	0.1	11.854292
20.145050	0.1	11.853576
20.146717	0.1	11.850656
20.148383	0.1	11.847974
20.150050	0.1	11.846960
20.151717	0.1	11.848033
20.153383	0.1	11.851252
20.155050	0.1	11.856735
20.156717	0.1	11.864663
20.158383	0.1	11.874736
20.160050	0.1	11.885167
20.161717	0.1	11.893690
20.163383	0.1	11.900426
20.165050	0.1	11.906505
20.166717	0.1	11.913002
20.168383	0.1	11.920095
20.170050	0.1	11.927784
20.171717	0.1	11.936010
20.173383	0.1	11.945129
20.175050	0.1	11.956096
20.176717	0.1	11.969925
20.178383	0.1	11.986972
20.180050	0.1	12.006105
20.181717	0.1	12.025834
20.183383	0.1	12.045444
20.185050	0.1	12.065948
20.186717	0.1	12.088478
20.188383	0.1	12.113035
20.190050	0.1	12.139321
20.191717	0.1	12.167753
20.193383	0.1	12.198926
20.195050	0.1	12.232126
20.196717	0.1	12.266577
20.198383	0.1	12.302161
20.200050	0.1	12.338341
20.201717	0.1	12.374819
20.203383	0.1	12.412847
20.205050	0.1	12.454332
20.206717	0.1	12.498678
20.208383	0.1	12.543262
20.210050	0.1	12.586177
20.211717	0.1	12.628973
20.213383	0.1	12.674630
20.215050	0.1	12.724400
20.216717	0.1	12.777150
20.218383	0.1	12.832344
20.220050	0.1	12.890518
20.221717	0.1	12.953044
20.223383	0.1	13.021172
20.225050	0.1	13.094366
20.226717	0.1	13.169885
20.228383	0.1	13.244868
20.230050	0.1	13.317765
20.231717	0.1	13.389111
20.233383	0.1	13.460279
20.235050	0.1	13.531447
20.236717	0.1	13.600887
20.238383	0.1	13.667107
20.240050	0.1	13.731719
20.241717	0.1	13.797463
20.243383	0.1	13.865233
20.245050	0.1	13.932944
20.246717	0.1	13.996960
20.248383	0.1	14.053942
20.250050	0.1	14.103235
20.251717	0.1	14.146329
20.253383	0.1	14.185072
20.255050	0.1	14.220715
20.256717	0.1	14.253677
20.258383	0.1	14.284016
20.260050	0.1	14.310420
20.261717	0.1	14.330984
20.263383	0.1	14.344812
20.265050	0.1	14.352322
20.266717	0.1	14.352919
20.268383	0.1	14.345528
20.270050	0.1	14.329732
20.271717	0.1	14.305712
20.273383	0.1	14.273406
20.275050	0.1	14.231444
20.276717	0.1	14.178515
20.278383	0.1	14.115036
20.280050	0.1	14.043034
20.281717	0.1	13.965727
20.283383	0.1	13.885499
20.285050	0.1	13.802291
20.286717	0.1	13.714076
20.288383	0.1	13.619781
20.290050	0.1	13.520361
20.291717	0.1	13.417662
20.293383	0.1	13.313413
20.295050	0.1	13.208390
20.296717	0.1	13.101638
20.298383	0.1	12.992085
20.300050	0.1	12.880028
20.301717	0.1	12.766124
20.303383	0.1	12.650491
20.305050	0.1	12.533189
20.306717	0.1	12.415052
20.308383	0.1	12.297631
20.310050	0.1	12.182236
20.311717	0.1	12.069643
20.313383	0.1	11.959971
20.315050	0.1	11.853636
20.316717	0.1	11.750997
20.318383	0.1	11.652292
20.320050	0.1	11.557461
20.321717	0.1	11.465193
20.323383	0.1	11.373640
20.325050	0.1	11.282385
20.326717	0.1	11.193217
20.328383	0.1	11.108399
20.330050	0.1	11.029304
20.331717	0.1	10.956407
20.333383	0.1	10.888935
20.335050	0.1	10.825217
20.336717	0.1	10.764123
20.338383	0.1	10.704518
20.340050	0.1	10.644675
20.341717	0.1	10.584891
20.343383	0.1	10.527194
20.345050	0.1	10.473848
20.346717	0.1	10.426105
20.348383	0.1	10.384322
20.350050	0.1	10.347367
20.351717	0.1	10.313035
20.353383	0.1	10.279358
20.355050	0.1	10.246456
20.356717	0.1	10.215581
20.358383	0.1	10.186017
20.360050	0.1	10.155976
20.361717	0.1	10.125638
20.363383	0.1	10.097027
20.365050	0.1	10.071934
20.366717	0.1	10.050297
20.368383	0.1	10.030628
20.370050	0.1	10.011852
20.371717	0.1	9.993971
20.373383	0.1	9.977997
20.375050	0.1	9.964944
20.376717	0.1	9.954513
20.378383	0.1	9.944082
20.380050	0.1	9.931744
20.381717	0.1	9.917796
20.383383	0.1	9.903253
20.385050	0.1	9.889365
20.386717	0.1	9.877623
20.388383	0.1	9.869159
20.390050	0.1	9.862781
20.391717	0.1	9.856403
20.393383	0.1	9.848834
20.395050	0.1	9.840489
20.396717	0.1	9.833098
20.398383	0.1	9.828747
20.400050	0.1	9.827912
20.401717	0.1	9.828866
20.403383	0.1	9.828389
20.405050	0.1	9.824098
20.406717	0.1	9.816409
20.408383	0.1	9.807766
20.410050	0.1	9.800315
20.411717	0.1	9.795011
20.413383	0.1	9.791792
20.415050	0.1	9.789646
20.416717	0.1	9.787679
20.418383	0.1	9.786189
20.420050	0.1	9.786070
20.421717	0.1	9.788156
20.423383	0.1	9.791732
20.425050	0.1	9.794117
20.426717	0.1	9.792626
20.428383	0.1	9.787262
20.430050	0.1	9.781242
20.431717	0.1	9.777725
20.433383	0.1	9.776950
20.435050	0.1	9.777189
20.436717	0.1	9.776891
20.438383	0.1	9.775341
20.440050	0.1	9.773493
20.441717	0.1	9.772540
20.443383	0.1	9.772421
20.445050	0.1	9.772242
20.446717	0.1	9.770930
20.448383	0.1	9.768248
20.450050	0.1	9.765447
20.451717	0.1	9.763122
20.453383	0.1	9.760857
20.455050	0.1	9.758354
20.456717	0.1	9.755910
20.458383	0.1	9.753049
20.460050	0.1	9.749115
20.461717	0.1	9.744287
20.463383	0.1	9.738684
20.465050	0.1	9.732605
20.466717	0.1	9.726465
20.468383	0.1	9.719492
20.470050	0.1	9.710074
20.471717	0.1	9.697021
20.473383	0.1	9.680331
20.475050	0.1	9.661317
20.476717	0.1	9.642780
20.478383	0.1	9.627104
20.480050	0.1	9.613872
20.481717	0.1	9.600640
20.483383	0.1	9.584606
20.485050	0.1	9.565056
20.486717	0.1	9.543777
20.488383	0.1	9.523571
20.490050	0.1	9.505928
20.491717	0.1	9.490491
20.493383	0.1	9.475530
20.495050	0.1	9.458840
20.496717	0.1	9.438217
20.498383	0.1	9.412706
20.500050	0.1	9.384335
20.501717	0.1	9.356618
20.503383	0.1	9.331883
20.505050	0.1	9.310246
20.506717	0.1	9.290517
20.508383	0.1	9.270371
20.510050	0.1	9.247959
20.511717	0.1	9.222687
20.513383	0.1	9.196103
20.515050	0.1	9.169639
20.516717	0.1	9.143651
20.518383	0.1	9.116948
20.520050	0.1	9.089232
20.521717	0.1	9.061754
20.523383	0.1	9.036661
20.525050	0.1	9.015263
20.526717	0.1	8.996547
20.528383	0.1	8.977593
20.530050	0.1	8.956016
20.531717	0.1	8.931399
20.533383	0.1	8.904696
20.535050	0.1	8.877874
20.536717	0.1	8.853972
20.538383	0.1	8.835018
20.540050	0.1	8.820355
20.541717	0.1	8.807362
20.543383	0.1	8.794249
20.545050	0.1	8.780838
20.546717	0.1	8.767367
20.548383	0.1	8.753360
20.550050	0.1	8.739114
20.551717	0.1	8.726657
20.553383	0.1	8.717597
20.555050	0.1	8.710743
20.556717	0.1	8.703769
20.558383	0.1	8.695424
20.560050	0.1	8.686007
20.561717	0.1	8.676112
20.563383	0.1	8.665622
20.565050	0.1	8.654655
20.566717	0.1	8.644164
20.568383	0.1	8.635164
20.570050	0.1	8.627534
20.571717	0.1	8.621038
20.573383	0.1	8.616210
20.575050	0.1	8.613408
20.576717	0.1	8.611680
20.578383	0.1	8.609772
20.580050	0.1	8.606911
20.581717	0.1	8.602620
20.583383	0.1	8.596421
20.585050	0.1	8.588315
20.586717	0.1	8.579135
20.588383	0.1	8.570254
20.590050	0.1	8.562446
20.591717	0.1	8.556307
20.593383	0.1	8.553327
20.595050	0.1	8.554400
20.596717	0.1	8.557857
20.598383	0.1	8.560598
20.600050	0.1	8.560420
20.601717	0.1	8.556784
20.603383	0.1	8.550823
20.605050	0.1	8.544326
20.606717	0.1	8.538008
20.608383	0.1	8.531929
20.610050	0.1	8.527041
20.611717	0.1	8.525134
20.613383	0.1	8.527041
20.615050	0.1	8.532823
20.616717	0.1	8.541227
20.618383	0.1	8.549691
20.620050	0.1	8.555592
20.621717	0.1	8.558214
20.623383	0.1	8.558095
20.625050	0.1	8.556247
20.626717	0.1	8.554161
20.628383	0.1	8.553088
20.630050	0.1	8.553386
20.631717	0.1	8.554936
20.633383	0.1	8.556605
20.635050	0.1	8.556963
20.636717	0.1	8.555830
20.638383	0.1	8.554102
20.640050	0.1	8.552313
20.641717	0.1	8.550227
20.643383	0.1	8.548379
20.645050	0.1	8.548320
20.646717	0.1	8.551419
20.648383	0.1	8.556605
20.650050	0.1	8.560539
20.651717	0.1	8.559227
20.653383	0.1	8.551539
20.655050	0.1	8.539498
20.656717	0.1	8.526981
20.658383	0.1	8.517266
20.660050	0.1	8.511782
20.661717	0.1	8.509160
20.663383	0.1	8.505881
20.665050	0.1	8.499980
20.666717	0.1	8.492470
20.668383	0.1	8.484841
20.670050	0.1	8.477092
20.671717	0.1	8.469523
20.673383	0.1	8.463681
20.675050	0.1	8.460701
20.676717	0.1	8.460224
20.678383	0.1	8.461893
20.680050	0.1	8.465589
20.681717	0.1	8.470238
20.683383	0.1	8.473337
20.685050	0.1	8.473754
20.686717	0.1	8.472980
20.688383	0.1	8.473397
20.690050	0.1	8.475781
20.691717	0.1	8.479417
20.693383	0.1	8.483947
20.695050	0.1	8.488775
20.696717	0.1	8.493007
20.698383	0.1	8.495749
20.700050	0.1	8.496225
20.701717	0.1	8.495093
20.703383	0.1	8.494616
20.705050	0.1	8.497477
20.706717	0.1	8.505226
20.708383	0.1	8.516908
20.710050	0.1	8.530200
20.711717	0.1	8.542896
20.713383	0.1	8.554042
20.715050	0.1	8.563400
20.716717	0.1	8.572996
20.718383	0.1	8.585990
20.720050	0.1	8.604527
20.721717	0.1	8.627534
20.723383	0.1	8.651197
20.725050	0.1	8.671642
20.726717	0.1	8.687377
20.728383	0.1	8.699894
20.730050	0.1	8.712411
20.731717	0.1	8.727193
20.733383	0.1	8.744956
20.735050	0.1	8.765936
20.736717	0.1	8.790970
20.738383	0.1	8.820773
20.740050	0.1	8.854867
20.741717	0.1	8.890868
20.743383	0.1	8.925856
20.745050	0.1	8.958817
20.746717	0.1	8.990646
20.748383	0.1	9.022713
20.750050	0.1	9.055734
20.751717	0.1	9.089768
20.753383	0.1	9.124756
20.755050	0.1	9.161294
20.756717	0.1	9.199858
20.758383	0.1	9.241105
20.760050	0.1	9.285391
20.761717	0.1	9.332717
20.763383	0.1	9.381056
20.765050	0.1	9.428800
20.766717	0.1	9.476543
20.768383	0.1	9.525419
20.770050	0.1	9.574354
20.771717	0.1	9.621621
20.773383	0.1	9.666682
20.775050	0.1	9.710789
20.776717	0.1	9.756625
20.778383	0.1	9.805859
20.780050	0.1	9.857119
20.781717	0.1	9.907604
20.783383	0.1	9.955586
20.785050	0.1	10.001183
20.786717	0.1	10.045648
20.788383	0.1	10.090054
20.790050	0.1	10.134400
20.791717	0.1	10.177553
20.793383	0.1	10.218025
20.795050	0.1	10.254861
20.796717	0.1	10.288001
20.798383	0.1	10.317624
20.800050	0.1	10.344566
20.801717	0.1	10.369778
20.803383	0.1	10.392786
20.805050	0.1	10.412336
20.806717	0.1	10.428131
20.808383	0.1	10.440946
20.810050	0.1	10.451496
20.811717	0.1	10.459781
20.813383	0.1	10.464550
20.815050	0.1	10.465265
20.816717	0.1	10.463179
20.818383	0.1	10.460795
20.820050	0.1	10.460318
20.821717	0.1	10.462881
20.823383	0.1	10.467232
20.825050	0.1	10.471047
20.826717	0.1	10.472358
20.828383	0.1	10.469914
20.830050	0.1	10.462821
20.831717	0.1	10.452510
20.833383	0.1	10.443390
20.835050	0.1	10.439575
20.836717	0.1	10.442258
20.838383	0.1	10.449708
20.840050	0.1	10.459424
20.841717	0.1	10.469795
20.843383	0.1	10.479808
20.845050	0.1	10.488988
20.846717	0.1	10.498226
20.848383	0.1	10.508657
20.850050	0.1	10.521234
20.851717	0.1	10.537625
20.853383	0.1	10.559083
20.855050	0.1	10.585070
20.856717	0.1	10.614694
20.858383	0.1	10.647834
20.860050	0.1	10.684312
20.861717	0.1	10.723115
20.863383	0.1	10.762871
20.865050	0.1	10.801614
20.866717	0.1	10.839165
20.868383	0.1	10.877312
20.870050	0.1	10.918022
20.871717	0.1	10.961176
20.873383	0.1	11.004866
20.875050	0.1	11.046529
20.876717	0.1	11.084498
20.878383	0.1	11.117936
20.880050	0.1	11.148096
20.881717	0.1	11.177540
20.883383	0.1	11.207343
20.885050	0.1	11.237086
20.886717	0.1	11.265875
20.888383	0.1	11.292220
20.890050	0.1	11.314333
20.891717	0.1	11.330844
20.893383	0.1	11.341334
20.895050	0.1	11.345685
20.896717	0.1	11.343420
20.898383	0.1	11.334420
20.900050	0.1	11.318982
20.901717	0.1	11.297525
20.903383	0.1	11.270166
20.905050	0.1	11.237562
20.906717	0.1	11.200846
20.908383	0.1	11.159898
20.910050	0.1	11.113704
20.911717	0.1	11.062146
20.913383	0.1	11.006535
20.915050	0.1	10.947645
20.916717	0.1	10.884882
20.918383	0.1	10.817707
20.920050	0.1	10.746539
20.921717	0.1	10.671676
20.923383	0.1	10.591865
20.925050	0.1	10.506035
20.926717	0.1	10.415495
20.928383	0.1	10.323406
20.930050	0.1	10.232032
20.931717	0.1	10.141254
20.933383	0.1	10.049165
20.935050	0.1	9.954036
20.936717	0.1	9.856403
20.938383	0.1	9.759009
20.940050	0.1	9.663702
20.941717	0.1	9.570122
20.943383	0.1	9.476781
20.945050	0.1	9.382666
20.946717	0.1	9.287298
20.948383	0.1	9.191335
20.950050	0.1	9.096027
20.951717	0.1	9.002090
20.953383	0.1	8.910597
20.955050	0.1	8.823276
20.956717	0.1	8.741618
20.958383	0.1	8.665026
20.960050	0.1	8.590878
20.961717	0.1	8.517206
20.963383	0.1	8.444191
20.965050	0.1	8.373499
20.966717	0.1	8.305729
20.968383	0.1	8.240045
20.970050	0.1	8.175314
20.971717	0.1	8.111954
20.973383	0.1	8.051396
20.975050	0.1	7.994891
20.976717	0.1	7.943273
20.978383	0.1	7.895411
20.980050	0.1	7.848323
20.981717	0.1	7.799864
20.983383	0.1	7.750631
20.985050	0.1	7.703245
20.986717	0.1	7.660568
20.988383	0.1	7.623852
20.990050	0.1	7.592977
20.991717	0.1	7.565916
20.993383	0.1	7.539511
20.995050	0.1	7.511199
20.996717	0.1	7.480860
20.998383	0.1	7.450104
21.000050	0.1	7.421375
21.001717	0.1	7.396877
21.003383	0.1	7.376910
21.005050	0.1	7.359922
21.006717	0.1	7.344187
21.008383	0.1	7.329107
21.010050	0.1	7.314623
21.011717	0.1	7.300675
21.013383	0.1	7.287920
21.015050	0.1	7.276714
21.016717	0.1	7.266939
21.018383	0.1	7.258714
21.020050	0.1	7.251800
21.021717	0.1	7.245362
21.023383	0.1	7.238687
21.025050	0.1	7.231534
21.026717	0.1	7.223845
21.028383	0.1	7.216633
21.030050	0.1	7.211566
21.031717	0.1	7.209659
21.033383	0.1	7.210792
21.035050	0.1	7.214368
21.036717	0.1	7.219375
21.038383	0.1	7.224262
21.040050	0.1	7.228315
21.041717	0.1	7.231355
21.043383	0.1	7.232905
21.045050	0.1	7.233143
21.046717	0.1	7.234097
21.048383	0.1	7.238448
21.050050	0.1	7.247806
21.051717	0.1	7.261575
21.053383	0.1	7.276178
21.055050	0.1	7.286907
21.056717	0.1	7.292271
21.058383	0.1	7.295430
21.060050	0.1	7.300914
21.061717	0.1	7.311285
21.063383	0.1	7.326186
21.065050	0.1	7.343471
21.066717	0.1	7.361055
21.068383	0.1	7.377923
21.070050	0.1	7.394135
21.071717	0.1	7.410408
21.073383	0.1	7.426799
21.075050	0.1	7.443428
21.076717	0.1	7.461429
21.078383	0.1	7.482529
21.080050	0.1	7.507503
21.081717	0.1	7.535696
21.083383	0.1	7.565499
21.085050	0.1	7.595122
21.086717	0.1	7.623375
21.088383	0.1	7.649780
21.090050	0.1	7.675112
21.091717	0.1	7.701695
21.093383	0.1	7.731975
21.095050	0.1	7.766664
21.096717	0.1	7.804871
21.098383	0.1	7.846177
21.100050	0.1	7.890761
21.101717	0.1	7.937968
21.103383	0.1	7.986367
21.105050	0.1	8.035481
21.106717	0.1	8.085847
21.108383	0.1	8.138121
21.110050	0.1	8.192838
21.111717	0.1	8.249224
21.113383	0.1	8.305550
21.115050	0.1	8.361161
21.116717	0.1	8.417249
21.118383	0.1	8.475900
21.120050	0.1	8.538902
21.121717	0.1	8.606792
21.123383	0.1	8.678794
21.125050	0.1	8.752466
21.126717	0.1	8.824945
21.128383	0.1	8.894027
21.130050	0.1	8.958936
21.131717	0.1	9.020925
21.133383	0.1	9.082139
21.135050	0.1	9.144426
21.136717	0.1	9.209455
21.138383	0.1	9.277523
21.140050	0.1	9.346963
21.141717	0.1	9.415448
21.143383	0.1	9.481848
21.145050	0.1	9.545506
21.146717	0.1	9.604991
21.148383	0.1	9.658278
21.150050	0.1	9.704531
21.151717	0.1	9.744764
21.153383	0.1	9.781123
21.155050	0.1	9.815157
21.156717	0.1	9.846569
21.158383	0.1	9.874106
21.160050	0.1	9.896637
21.161717	0.1	9.913266
21.163383	0.1	9.923697
21.165050	0.1	9.928048
21.166717	0.1	9.926618
21.168383	0.1	9.919346
21.170050	0.1	9.906650
21.171717	0.1	9.889305
21.173383	0.1	9.867430
21.175050	0.1	9.839178
21.176717	0.1	9.802104
21.178383	0.1	9.755850
21.180050	0.1	9.702981
21.181717	0.1	9.647012
21.183383	0.1	9.589971
21.185050	0.1	9.531081
21.186717	0.1	9.468675
21.188383	0.1	9.401799
21.190050	0.1	9.330214
21.191717	0.1	9.254516
21.193383	0.1	9.176016
21.195050	0.1	9.095848
21.196717	0.1	9.014547
21.198383	0.1	8.932710
21.200050	0.1	8.852065
21.201717	0.1	8.774698
21.203383	0.1	8.701087
21.205050	0.1	8.630038
21.206717	0.1	8.559883
21.208383	0.1	8.489490
21.210050	0.1	8.418322
21.211717	0.1	8.346499
21.213383	0.1	8.275271
21.215050	0.1	8.207262
21.216717	0.1	8.144618
21.218383	0.1	8.088112
21.220050	0.1	8.036435
21.221717	0.1	7.987321
21.223383	0.1	7.939160
21.225050	0.1	7.892371
21.226717	0.1	7.848442
21.228383	0.1	7.808388
21.230050	0.1	7.772625
21.231717	0.1	7.742346
21.233383	0.1	7.718504
21.235050	0.1	7.700325
21.236717	0.1	7.685900
21.238383	0.1	7.673681
21.240050	0.1	7.663787
21.241717	0.1	7.656157
21.243383	0.1	7.650018
21.245050	0.1	7.644594
21.246717	0.1	7.639885
21.248383	0.1	7.636130
21.250050	0.1	7.634163
21.251717	0.1	7.634938
21.253383	0.1	7.638514
21.255050	0.1	7.644654
21.256717	0.1	7.653654
21.258383	0.1	7.665694
21.260050	0.1	7.679821
21.261717	0.1	7.694602
21.263383	0.1	7.708550
21.265050	0.1	7.721901
21.266717	0.1	7.735610
21.268383	0.1	7.748962
21.270050	0.1	7.760525
21.271717	0.1	7.769764
21.273383	0.1	7.776976
21.275050	0.1	7.783294
21.276717	0.1	7.790030
21.278383	0.1	7.796646
21.280050	0.1	7.800878
21.281717	0.1	7.801176
21.283383	0.1	7.797480
21.285050	0.1	7.789970
21.286717	0.1	7.779360
21.288383	0.1	7.766843
21.290050	0.1	7.753671
21.291717	0.1	7.740319
21.293383	0.1	7.725656
21.295050	0.1	7.708431
21.296717	0.1	7.688761
21.298383	0.1	7.666946
21.300050	0.1	7.642985
21.301717	0.1	7.616997
21.303383	0.1	7.589579
21.305050	0.1	7.561028
21.306717	0.1	7.531226
21.308383	0.1	7.499755
21.310050	0.1	7.466972
21.311717	0.1	7.434011
21.313383	0.1	7.401348
21.315050	0.1	7.367850
21.316717	0.1	7.332623
21.318383	0.1	7.296145
21.320050	0.1	7.259131
21.321717	0.1	7.221580
21.323383	0.1	7.183314
21.325050	0.1	7.144571
21.326717	0.1	7.105291
21.328383	0.1	7.065893
21.330050	0.1	7.027388
21.331717	0.1	6.990314
21.333383	0.1	6.954790
21.335050	0.1	6.920696
21.336717	0.1	6.887675
21.338383	0.1	6.855071
21.340050	0.1	6.822408
21.341717	0.1	6.790519
21.343383	0.1	6.760657
21.345050	0.1	6.733001
21.346717	0.1	6.707073
21.348383	0.1	6.681800
21.350050	0.1	6.656766
21.351717	0.1	6.632328
21.353383	0.1	6.608785
21.355050	0.1	6.586254
21.356717	0.1	6.564558
21.358383	0.1	6.543756
21.360050	0.1	6.523610
21.361717	0.1	6.504655
21.363383	0.1	6.487787
21.365050	0.1	6.473720
21.366717	0.1	6.462574
21.368383	0.1	6.453991
21.370050	0.1	6.447077
21.371717	0.1	6.440163
21.373383	0.1	6.432057
21.375050	0.1	6.423176
21.376717	0.1	6.413758
21.378383	0.1	6.402970
21.380050	0.1	6.390572
21.381717	0.1	6.377519
21.383383	0.1	6.365002
21.385050	0.1	6.353915
21.386717	0.1	6.345451
21.388383	0.1	6.340564
21.390050	0.1	6.338179
21.391717	0.1	6.336451
21.393383	0.1	6.333948
21.395050	0.1	6.330371
21.396717	0.1	6.326497
21.398383	0.1	6.323755
21.400050	0.1	6.323815
21.401717	0.1	6.327451
21.403383	0.1	6.333769
21.405050	0.1	6.341041
21.406717	0.1	6.347955
21.408383	0.1	6.354511
21.410050	0.1	6.360472
21.411717	0.1	6.365061
21.413383	0.1	6.367326
21.415050	0.1	6.367386
21.416717	0.1	6.366253
21.418383	0.1	6.364763
21.420050	0.1	6.363094
21.421717	0.1	6.360352
21.423383	0.1	6.356657
21.425050	0.1	6.353796
21.426717	0.1	6.353379
21.428383	0.1	6.354988
21.430050	0.1	6.356895
21.431717	0.1	6.358683
21.433383	0.1	6.360770
21.435050	0.1	6.363154
21.436717	0.1	6.365419
21.438383	0.1	6.367267
21.440050	0.1	6.368220
21.441717	0.1	6.367863
21.443383	0.1	6.366611
21.445050	0.1	6.365538
21.446717	0.1	6.365002
21.448383	0.1	6.363690
21.450050	0.1	6.359935
21.451717	0.1	6.353319
21.453383	0.1	6.344915
21.455050	0.1	6.335974
21.456717	0.1	6.327391
21.458383	0.1	6.319762
21.460050	0.1	6.313205
21.461717	0.1	6.306351
21.463383	0.1	6.297231
21.465050	0.1	6.284953
21.466717	0.1	6.270469
21.468383	0.1	6.255091
21.470050	0.1	6.239176
21.471717	0.1	6.222964
21.473383	0.1	6.206990
21.475050	0.1	6.191790
21.476717	0.1	6.178201
21.478383	0.1	6.166399
21.480050	0.1	6.155610
21.481717	0.1	6.144166
21.483383	0.1	6.130875
21.485050	0.1	6.114841
21.486717	0.1	6.095946
21.488383	0.1	6.075621
21.490050	0.1	6.055594
21.491717	0.1	6.036818
21.493383	0.1	6.019056
21.495050	0.1	6.002069
21.496717	0.1	5.985022
21.498383	0.1	5.966783
21.500050	0.1	5.948365
21.501717	0.1	5.931378
21.503383	0.1	5.915225
21.505050	0.1	5.898953
21.506717	0.1	5.883456
21.508383	0.1	5.870045
21.510050	0.1	5.858362
21.511717	0.1	5.846978
21.513383	0.1	5.833865
21.515050	0.1	5.818248
21.516717	0.1	5.801082
21.518383	0.1	5.783975
21.520050	0.1	5.767763
21.521717	0.1	5.752564
21.523383	0.1	5.738497
21.525050	0.1	5.726040
21.526717	0.1	5.716145
21.528383	0.1	5.710006
21.530050	0.1	5.706966
21.531717	0.1	5.705059
21.533383	0.1	5.702019
21.535050	0.1	5.696595
21.536717	0.1	5.689323
21.538383	0.1	5.681873
21.540050	0.1	5.674124
21.541717	0.1	5.665660
21.543383	0.1	5.657733
21.545050	0.1	5.652309
21.546717	0.1	5.649686
21.548383	0.1	5.648434
21.550050	0.1	5.646885
21.551717	0.1	5.643607
21.553383	0.1	5.637467
21.555050	0.1	5.628705
21.556717	0.1	5.620242
21.558383	0.1	5.615414
21.560050	0.1	5.615712
21.561717	0.1	5.619586
21.563383	0.1	5.623579
21.565050	0.1	5.625189
21.566717	0.1	5.625129
21.568383	0.1	5.625367
21.570050	0.1	5.626798
21.571717	0.1	5.629301
21.573383	0.1	5.633414
21.575050	0.1	5.639673
21.576717	0.1	5.647123
21.578383	0.1	5.653680
21.580050	0.1	5.658090
21.581717	0.1	5.660653
21.583383	0.1	5.661846
21.585050	0.1	5.662859
21.586717	0.1	5.665362
21.588383	0.1	5.670250
21.590050	0.1	5.676091
21.591717	0.1	5.679846
21.593383	0.1	5.680263
21.595050	0.1	5.679310
21.596717	0.1	5.679250
21.598383	0.1	5.680383
21.600050	0.1	5.681694
21.601717	0.1	5.681992
21.603383	0.1	5.680919
21.605050	0.1	5.680740
21.606717	0.1	5.684018
21.608383	0.1	5.690992
21.610050	0.1	5.700052
21.611717	0.1	5.709946
21.613383	0.1	5.720854
21.615050	0.1	5.732596
21.616717	0.1	5.744160
21.618383	0.1	5.754948
21.620050	0.1	5.764902
21.621717	0.1	5.773545
21.623383	0.1	5.780518
21.625050	0.1	5.786658
21.626717	0.1	5.792499
21.628383	0.1	5.797744
21.630050	0.1	5.802513
21.631717	0.1	5.807937
21.633383	0.1	5.814791
21.635050	0.1	5.822003
21.636717	0.1	5.827546
21.638383	0.1	5.830825
21.640050	0.1	5.834282
21.641717	0.1	5.841017
21.643383	0.1	5.851865
21.645050	0.1	5.865634
21.646717	0.1	5.880535
21.648383	0.1	5.895257
21.650050	0.1	5.908370
21.651717	0.1	5.918503
21.653383	0.1	5.926609
21.655050	0.1	5.935669
21.656717	0.1	5.947113
21.658383	0.1	5.959452
21.660050	0.1	5.970776
21.661717	0.1	5.980850
21.663383	0.1	5.990386
21.665050	0.1	6.000400
21.666717	0.1	6.011904
21.668383	0.1	6.025911
21.670050	0.1	6.043315
21.671717	0.1	6.063998
21.673383	0.1	6.086052
21.675050	0.1	6.107688
21.676717	0.1	6.129265
21.678383	0.1	6.151557
21.680050	0.1	6.173492
21.681717	0.1	6.193936
21.683383	0.1	6.214440
21.685050	0.1	6.237150
21.686717	0.1	6.262422
21.688383	0.1	6.289006
21.690050	0.1	6.315887
21.691717	0.1	6.342829
21.693383	0.1	6.369412
21.695050	0.1	6.395817
21.696717	0.1	6.423176
21.698383	0.1	6.452084
21.700050	0.1	6.482900
21.701717	0.1	6.516040
21.703383	0.1	6.551862
21.705050	0.1	6.590069
21.706717	0.1	6.630540
21.708383	0.1	6.672919
21.710050	0.1	6.715417
21.711717	0.1	6.755293
21.713383	0.1	6.791592
21.715050	0.1	6.825805
21.716717	0.1	6.859720
21.718383	0.1	6.894052
21.720050	0.1	6.929994
21.721717	0.1	6.968677
21.723383	0.1	7.008911
21.725050	0.1	7.046462
21.726717	0.1	7.077456
21.728383	0.1	7.101477
21.730050	0.1	7.120312
21.731717	0.1	7.136345
21.733383	0.1	7.150948
21.735050	0.1	7.163823
21.736717	0.1	7.173300
21.738383	0.1	7.178128
21.740050	0.1	7.178188
21.741717	0.1	7.174612
21.743383	0.1	7.168651
21.745050	0.1	7.160604
21.746717	0.1	7.150233
21.748383	0.1	7.137359
21.750050	0.1	7.121563
21.751717	0.1	7.101894
21.753383	0.1	7.077933
21.755050	0.1	7.049382
21.756717	0.1	7.015467
21.758383	0.1	6.975413
21.760050	0.1	6.929696
21.761717	0.1	6.880165
21.763383	0.1	6.829083
21.765050	0.1	6.778598
21.766717	0.1	6.729007
21.768383	0.1	6.678760
21.770050	0.1	6.626726
21.771717	0.1	6.572903
21.773383	0.1	6.516576
21.775050	0.1	6.456018
21.776717	0.1	6.390989
21.778383	0.1	6.322980
21.780050	0.1	6.254256
21.781717	0.1	6.186486
21.783383	0.1	6.121576
21.785050	0.1	6.061256
21.786717	0.1	6.004811
21.788383	0.1	5.949200
21.790050	0.1	5.891621
21.791717	0.1	5.831838
21.793383	0.1	5.771757
21.795050	0.1	5.714417
21.796717	0.1	5.661488
21.798383	0.1	5.611241
21.800050	0.1	5.561293
21.801717	0.1	5.511105
21.803383	0.1	5.461514
21.805050	0.1	5.413294
21.806717	0.1	5.366505
21.808383	0.1	5.321443
21.810050	0.1	5.279005
21.811717	0.1	5.240262
21.813383	0.1	5.205751
21.815050	0.1	5.174816
21.816717	0.1	5.146563
21.818383	0.1	5.120874
21.820050	0.1	5.097390
21.821717	0.1	5.075097
21.823383	0.1	5.052805
21.825050	0.1	5.030096
21.826717	0.1	5.008340
21.828383	0.1	4.989565
21.830050	0.1	4.974604
21.831717	0.1	4.962862
21.833383	0.1	4.952729
21.835050	0.1	4.942119
21.836717	0.1	4.929841
21.838383	0.1	4.917085
21.840050	0.1	4.906357
21.841717	0.1	4.899681
21.843383	0.1	4.897118
21.845050	0.1	4.897118
21.846717	0.1	4.897595
21.848383	0.1	4.896641
21.850050	0.1	4.893601
21.851717	0.1	4.889369
21.853383	0.1	4.885435
21.855050	0.1	4.882753
21.856717	0.1	4.881382
21.858383	0.1	4.881144
21.860050	0.1	4.881621
21.861717	0.1	4.882276
21.863383	0.1	4.882455
21.865050	0.1	4.882038
21.866717	0.1	4.881323
21.868383	0.1	4.881859
21.870050	0.1	4.884661
21.871717	0.1	4.889548
21.873383	0.1	4.896343
21.875050	0.1	4.905463
21.876717	0.1	4.916966
21.878383	0.1	4.929722
21.880050	0.1	4.941881
21.881717	0.1	4.951716
21.883383	0.1	4.957855
21.885050	0.1	4.960120
21.886717	0.1	4.959941
21.888383	0.1	4.958809
21.890050	0.1	4.957617
21.891717	0.1	4.958213
21.893383	0.1	4.962862
21.895050	0.1	4.971326
21.896717	0.1	4.980743
21.898383	0.1	4.988492
21.900050	0.1	4.993975
21.901717	0.1	4.997611
21.903383	0.1	5.000174
21.905050	0.1	5.001545
21.906717	0.1	5.001128
21.908383	0.1	4.999578
21.910050	0.1	4.999459
21.911717	0.1	5.002678
21.913383	0.1	5.008936
21.915050	0.1	5.016446
21.916717	0.1	5.023778
21.918383	0.1	5.029798
21.920050	0.1	5.033315
21.921717	0.1	5.033076
21.923383	0.1	5.028665
21.925050	0.1	5.021394
21.926717	0.1	5.014301
21.928383	0.1	5.010605
21.930050	0.1	5.011082
21.931717	0.1	5.013526
21.933383	0.1	5.014599
21.935050	0.1	5.013049
21.936717	0.1	5.010188
21.938383	0.1	5.007685
21.940050	0.1	5.006016
21.941717	0.1	5.004406
21.943383	0.1	5.001784
21.945050	0.1	4.997790
21.946717	0.1	4.993022
21.948383	0.1	4.988313
21.950050	0.1	4.983664
21.951717	0.1	4.977405
21.953383	0.1	4.968107
21.955050	0.1	4.957080
21.956717	0.1	4.947186
21.958383	0.1	4.940570
21.960050	0.1	4.938066
21.961717	0.1	4.939080
21.963383	0.1	4.942417
21.965050	0.1	4.946769
21.966717	0.1	4.951299
21.968383	0.1	4.956007
21.970050	0.1	4.960060
21.971717	0.1	4.962325
21.973383	0.1	4.962147
21.975050	0.1	4.959405
21.976717	0.1	4.953385
21.978383	0.1	4.944146
21.980050	0.1	4.933596
21.981717	0.1	4.924655
21.983383	0.1	4.919708
21.985050	0.1	4.918218
21.986717	0.1	4.917503
21.988383	0.1	4.915357
21.990050	0.1	4.911602
21.991717	0.1	4.907430
21.993383	0.1	4.904032
21.995050	0.1	4.902065
21.996717	0.1	4.902959
21.998383	0.1	4.908860
22.000050	0.1	4.920066
22.001717	0.1	4.933596
22.003383	0.1	4.944802
22.005050	0.1	4.950047
22.006717	0.1	4.949630
22.008383	0.1	4.947186
22.010050	0.1	4.946292
22.011717	0.1	4.947663
22.013383	0.1	4.951120
22.015050	0.1	4.957080
22.016717	0.1	4.964829
22.018383	0.1	4.972041
22.020050	0.1	4.977882
22.021717	0.1	4.983187
22.023383	0.1	4.988730
22.025050	0.1	4.995287
22.026717	0.1	5.004049
22.028383	0.1	5.015493
22.030050	0.1	5.027294
22.031717	0.1	5.037129
22.033383	0.1	5.045414
22.035050	0.1	5.054057
22.036717	0.1	5.063713
22.038383	0.1	5.074144
22.040050	0.1	5.086959
22.041717	0.1	5.104423
22.043383	0.1	5.126655
22.045050	0.1	5.150914
22.046717	0.1	5.174160
22.048383	0.1	5.195201
22.050050	0.1	5.214751
22.051717	0.1	5.233944
22.053383	0.1	5.253613
22.055050	0.1	5.274177
22.056717	0.1	5.295992
22.058383	0.1	5.318702
22.060050	0.1	5.341828
22.061717	0.1	5.365908
22.063383	0.1	5.392671
22.065050	0.1	5.422950
22.066717	0.1	5.456746
22.068383	0.1	5.493343
22.070050	0.1	5.531073
22.071717	0.1	5.567253
22.073383	0.1	5.600632
22.075050	0.1	5.632639
22.076717	0.1	5.666197
22.078383	0.1	5.703032
22.080050	0.1	5.742550
22.081717	0.1	5.782009
22.083383	0.1	5.818725
22.085050	0.1	5.851567
22.086717	0.1	5.881489
22.088383	0.1	5.910099
22.090050	0.1	5.938530
22.091717	0.1	5.966962
22.093383	0.1	5.995095
22.095050	0.1	6.021858
22.096717	0.1	6.046057
22.098383	0.1	6.067157
22.100050	0.1	6.085039
22.101717	0.1	6.099224
22.103383	0.1	6.110311
22.105050	0.1	6.120563
22.106717	0.1	6.130934
22.108383	0.1	6.138564
22.110050	0.1	6.140828
22.111717	0.1	6.138504
22.113383	0.1	6.133914
22.115050	0.1	6.127954
22.116717	0.1	6.119788
22.118383	0.1	6.108404
22.120050	0.1	6.093145
22.121717	0.1	6.073654
22.123383	0.1	6.050110
22.125050	0.1	6.022871
22.126717	0.1	5.992949
22.128383	0.1	5.962730
22.130050	0.1	5.933702
22.131717	0.1	5.904496
22.133383	0.1	5.873263
22.135050	0.1	5.838871
22.136717	0.1	5.801082
22.138383	0.1	5.760551
22.140050	0.1	5.719006
22.141717	0.1	5.678773
22.143383	0.1	5.640090
22.145050	0.1	5.600691
22.146717	0.1	5.558312
22.148383	0.1	5.513192
22.150050	0.1	5.466998
22.151717	0.1	5.422175
22.153383	0.1	5.381286
22.155050	0.1	5.345881
22.156717	0.1	5.315185
22.158383	0.1	5.286217
22.160050	0.1	5.256057
22.161717	0.1	5.224705
22.163383	0.1	5.194545
22.165050	0.1	5.168021
22.166717	0.1	5.145848
22.168383	0.1	5.127430
22.170050	0.1	5.111099
22.171717	0.1	5.095423
22.173383	0.1	5.080402
22.175050	0.1	5.066932
22.176717	0.1	5.055726
22.178383	0.1	5.047024
22.180050	0.1	5.040288
22.181717	0.1	5.035103
22.183383	0.1	5.031467
22.185050	0.1	5.029142
22.186717	0.1	5.027354
22.188383	0.1	5.025864
22.190050	0.1	5.025268
22.191717	0.1	5.027294
22.193383	0.1	5.033672
22.195050	0.1	5.045533
22.196717	0.1	5.061984
22.198383	0.1	5.080343
22.200050	0.1	5.098701
22.201717	0.1	5.116463
22.203383	0.1	5.134106
22.205050	0.1	5.152285
22.206717	0.1	5.171478
22.208383	0.1	5.192101
22.210050	0.1	5.213857
22.211717	0.1	5.235493
22.213383	0.1	5.256117
22.215050	0.1	5.277396
22.216717	0.1	5.301357
22.218383	0.1	5.328119
22.220050	0.1	5.356253
22.221717	0.1	5.384684
22.223383	0.1	5.413413
22.225050	0.1	5.443096
22.226717	0.1	5.474329
22.228383	0.1	5.507887
22.230050	0.1	5.544007
22.231717	0.1	5.580068
22.233383	0.1	5.612612
22.235050	0.1	5.640626
22.236717	0.1	5.665839
22.238383	0.1	5.690396
22.240050	0.1	5.716205
22.241717	0.1	5.743564
22.243383	0.1	5.770743
22.245050	0.1	5.796135
22.246717	0.1	5.819738
22.248383	0.1	5.842448
22.250050	0.1	5.864263
22.251717	0.1	5.883336
22.253383	0.1	5.897463
22.255050	0.1	5.906105
22.256717	0.1	5.910695
22.258383	0.1	5.913735
22.260050	0.1	5.916655
22.261717	0.1	5.918026
22.263383	0.1	5.914927
22.265050	0.1	5.906821
22.266717	0.1	5.895377
22.268383	0.1	5.882442
22.270050	0.1	5.868614
22.271717	0.1	5.853951
22.273383	0.1	5.839169
22.275050	0.1	5.824447
22.276717	0.1	5.808175
22.278383	0.1	5.788625
22.280050	0.1	5.765796
22.281717	0.1	5.739987
22.283383	0.1	5.710602
22.285050	0.1	5.677104
22.286717	0.1	5.640328
22.288383	0.1	5.601466
22.290050	0.1	5.561412
22.291717	0.1	5.519986
22.293383	0.1	5.475641
22.295050	0.1	5.427778
22.296717	0.1	5.378604
22.298383	0.1	5.331636
22.300050	0.1	5.288542
22.301717	0.1	5.249024
22.303383	0.1	5.212367
22.305050	0.1	5.176962
22.306717	0.1	5.140662
22.308383	0.1	5.101979
22.310050	0.1	5.061150
22.311717	0.1	5.020321
22.313383	0.1	4.982353
22.315050	0.1	4.948736
22.316717	0.1	4.918397
22.318383	0.1	4.889846
22.320050	0.1	4.862368
22.321717	0.1	4.836321
22.323383	0.1	4.812658
22.325050	0.1	4.791200
22.326717	0.1	4.770100
22.328383	0.1	4.748225
22.330050	0.1	4.726708
22.331717	0.1	4.707814
22.333383	0.1	4.693270
22.335050	0.1	4.682899
22.336717	0.1	4.675627
22.338383	0.1	4.669428
22.340050	0.1	4.662931
22.341717	0.1	4.657150
22.343383	0.1	4.653693
22.345050	0.1	4.652620
22.346717	0.1	4.653454
22.348383	0.1	4.657269
22.350050	0.1	4.665554
22.351717	0.1	4.677713
22.353383	0.1	4.691780
22.355050	0.1	4.706621
22.356717	0.1	4.722417
22.358383	0.1	4.739344
22.360050	0.1	4.757524
22.361717	0.1	4.778147
22.363383	0.1	4.801691
22.365050	0.1	4.827023
22.366717	0.1	4.853070
22.368383	0.1	4.880727
22.370050	0.1	4.910708
22.371717	0.1	4.942298
22.373383	0.1	4.974783
22.375050	0.1	5.008221
22.376717	0.1	5.043567
22.378383	0.1	5.082012
22.380050	0.1	5.124033
22.381717	0.1	5.169452
22.383383	0.1	5.217612
22.385050	0.1	5.267978
22.386717	0.1	5.321205
22.388383	0.1	5.379320
22.390050	0.1	5.444169
22.391717	0.1	5.515635
22.393383	0.1	5.591333
22.395050	0.1	5.668283
22.396717	0.1	5.744160
22.398383	0.1	5.818308
22.400050	0.1	5.892098
22.401717	0.1	5.967915
22.403383	0.1	6.048322
22.405050	0.1	6.135166
22.406717	0.1	6.229580
22.408383	0.1	6.332815
22.410050	0.1	6.444335
22.411717	0.1	6.560743
22.413383	0.1	6.678582
22.415050	0.1	6.797493
22.416717	0.1	6.920278
22.418383	0.1	7.049442
22.420050	0.1	7.186115
22.421717	0.1	7.330001
22.423383	0.1	7.479847
22.425050	0.1	7.634819
22.426717	0.1	7.796169
22.428383	0.1	7.965982
22.430050	0.1	8.144439
22.431717	0.1	8.330405
22.433383	0.1	8.523167
22.435050	0.1	8.723200
22.436717	0.1	8.931041
22.438383	0.1	9.147049
22.440050	0.1	9.372235
22.441717	0.1	9.608448
22.443383	0.1	9.857774
22.445050	0.1	10.121883
22.446717	0.1	10.400952
22.448383	0.1	10.692418
22.450050	0.1	10.993362
22.451717	0.1	11.303545
22.453383	0.1	11.624814
22.455050	0.1	11.959732
22.456717	0.1	12.310506
22.458383	0.1	12.678564
22.460050	0.1	13.065339
22.461717	0.1	13.471664
22.463383	0.1	13.895751
22.465050	0.1	14.334501
22.466717	0.1	14.788211
22.468383	0.1	15.260340
22.470050	0.1	15.753926
22.471717	0.1	16.270042
22.473383	0.1	16.808749
22.475050	0.1	17.369927
22.476717	0.1	17.953099
22.478383	0.1	18.559219
22.480050	0.1	19.191385
22.481717	0.1	19.851865
22.483383	0.1	20.539941
22.485050	0.1	21.253051
22.486717	0.1	21.990181
22.488383	0.1	22.753002
22.490050	0.1	23.544075
22.491717	0.1	24.364711
22.493383	0.1	25.216283
22.495050	0.1	26.100876
22.496717	0.1	27.020456
22.498383	0.1	27.975442
22.500050	0.1	28.965296
22.501717	0.1	29.989781
22.503383	0.1	31.049253
22.505050	0.1	32.145323
22.506717	0.1	33.280494
22.508383	0.1	34.458103
22.510050	0.1	35.682680
22.511717	0.1	36.959054
22.513383	0.1	38.289192
22.515050	0.1	39.671006
22.516717	0.1	41.102710
22.518383	0.1	42.586568
22.520050	0.1	44.127825
22.521717	0.1	45.732203
22.523383	0.1	47.404769
22.525050	0.1	49.148801
22.526717	0.1	50.966027
22.528383	0.1	52.859369
22.530050	0.1	54.833356
22.531717	0.1	56.891385
22.533383	0.1	59.035782
22.535050	0.1	61.270062
22.536717	0.1	63.598696
22.538383	0.1	66.025201
22.540050	0.1	68.550948
22.541717	0.1	71.177010
22.543383	0.1	73.905174
22.545050	0.1	76.736276
22.546717	0.1	79.668825
22.548383	0.1	82.699959
22.550050	0.1	85.825925
22.551717	0.1	89.042788
22.553383	0.1	92.346435
22.555050	0.1	95.732516
22.556717	0.1	99.195665
22.558383	0.1	102.727539
22.560050	0.1	106.315917
22.561717	0.1	109.947152
22.563383	0.1	113.608307
22.565050	0.1	117.286987
22.566717	0.1	120.969541
22.568383	0.1	124.641903
22.570050	0.1	128.289350
22.571717	0.1	131.894954
22.573383	0.1	135.438271
22.575050	0.1	138.897487
22.576717	0.1	142.252692
22.578383	0.1	145.486244
22.580050	0.1	148.580024
22.581717	0.1	151.514539
22.583383	0.1	154.271373
22.585050	0.1	156.833300
22.586717	0.1	159.182737
22.588383	0.1	161.301384
22.590050	0.1	163.172970
22.591717	0.1	164.785753
22.593383	0.1	166.131268
22.595050	0.1	167.201410
22.596717	0.1	167.988728
22.598383	0.1	168.488036
22.600050	0.1	168.695877
22.601717	0.1	168.608199
22.603383	0.1	168.221365
22.605050	0.1	167.535911
22.606717	0.1	166.557143
22.608383	0.1	165.292511
22.610050	0.1	163.749585
22.611717	0.1	161.938260
22.613383	0.1	159.869978
22.615050	0.1	157.557378
22.616717	0.1	155.013690
22.618383	0.1	152.253279
22.620050	0.1	149.290630
22.621717	0.1	146.139809
22.623383	0.1	142.814764
22.625050	0.1	139.331349
22.626717	0.1	135.709592
22.628383	0.1	131.972440
22.630050	0.1	128.141768
22.631717	0.1	124.235578
22.633383	0.1	120.268352
22.635050	0.1	116.253860
22.636717	0.1	112.206466
22.638383	0.1	108.141310
22.640050	0.1	104.074902
22.641717	0.1	100.024587
22.643383	0.1	96.006816
22.645050	0.1	92.034763
22.646717	0.1	88.118856
22.648383	0.1	84.269171
22.650050	0.1	80.496316
22.651717	0.1	76.809590
22.653383	0.1	73.216085
22.655050	0.1	69.723312
22.656717	0.1	66.338722
22.658383	0.1	63.067321
22.660050	0.1	59.911672
22.661717	0.1	56.873385
22.663383	0.1	53.953889
22.665050	0.1	51.154199
22.666717	0.1	48.475447
22.668383	0.1	45.919540
22.670050	0.1	43.488982
22.671717	0.1	41.185858
22.673383	0.1	39.009931
22.675050	0.1	36.958875
22.676717	0.1	35.028579
22.678383	0.1	33.215286
22.680050	0.1	31.515779
22.681717	0.1	29.925825
22.683383	0.1	28.441073
22.685050	0.1	27.058782
22.686717	0.1	25.778176
22.688383	0.1	24.597467
22.690050	0.1	23.512961
22.691717	0.1	22.519947
22.693383	0.1	21.613242
22.695050	0.1	20.787598
22.696717	0.1	20.039023
22.698383	0.1	19.364358
22.700050	0.1	18.759967
22.701717	0.1	18.222512
22.703383	0.1	17.749251
22.705050	0.1	17.337025
22.706717	0.1	16.982139
22.708383	0.1	16.681374
22.710050	0.1	16.431750
22.711717	0.1	16.230227
22.713383	0.1	16.075016
22.715050	0.1	15.964747
22.716717	0.1	15.896619
22.718383	0.1	15.867055
22.720050	0.1	15.873314
22.721717	0.1	15.913189
22.723383	0.1	15.983761
22.725050	0.1	16.082169
22.726717	0.1	16.206981
22.728383	0.1	16.357244
22.730050	0.1	16.530753
22.731717	0.1	16.724528
22.733383	0.1	16.935707
22.735050	0.1	17.162205
22.736717	0.1	17.401577
22.738383	0.1	17.650844
22.740050	0.1	17.907203
22.741717	0.1	18.168689
22.743383	0.1	18.433691
22.745050	0.1	18.701256
22.746717	0.1	18.970312
22.748383	0.1	19.239546
22.750050	0.1	19.507409
22.751717	0.1	19.771398
22.753383	0.1	20.026983
22.755050	0.1	20.268978
22.756717	0.1	20.493628
22.758383	0.1	20.698847
22.760050	0.1	20.883621
22.761717	0.1	21.048666
22.763383	0.1	21.196188
22.765050	0.1	21.328212
22.766717	0.1	21.443189
22.768383	0.1	21.536113
22.770050	0.1	21.601917
22.771717	0.1	21.638156
22.773383	0.1	21.643640
22.775050	0.1	21.617712
22.776717	0.1	21.560491
22.778383	0.1	21.473111
22.780050	0.1	21.356644
22.781717	0.1	21.212937
22.783383	0.1	21.044077
22.785050	0.1	20.851852
22.786717	0.1	20.635487
22.788383	0.1	20.393194
22.790050	0.1	20.124496
22.791717	0.1	19.831480
22.793383	0.1	19.516648
22.795050	0.1	19.181074
22.796717	0.1	18.825949
22.798383	0.1	18.454314
22.800050	0.1	18.069388
22.801717	0.1	17.672599
22.803383	0.1	17.263831
22.805050	0.1	16.843201
22.806717	0.1	16.412676
22.808383	0.1	15.974701
22.810050	0.1	15.531302
22.811717	0.1	15.085042
22.813383	0.1	14.639796
22.815050	0.1	14.198602
22.816717	0.1	13.762296
22.818383	0.1	13.330639
22.820050	0.1	12.903393
22.821717	0.1	12.480617
22.823383	0.1	12.063206
22.825050	0.1	11.653603
22.826717	0.1	11.254073
22.828383	0.1	10.865212
22.830050	0.1	10.486961
22.831717	0.1	10.119796
22.833383	0.1	9.764672
22.835050	0.1	9.423137
22.836717	0.1	9.096921
22.838383	0.1	8.787394
22.840050	0.1	8.494080
22.841717	0.1	8.215070
22.843383	0.1	7.948459
22.845050	0.1	7.693947
22.846717	0.1	7.451892
22.848383	0.1	7.221699
22.850050	0.1	7.003665
22.851717	0.1	6.798923
22.853383	0.1	6.607294
22.855050	0.1	6.426394
22.856717	0.1	6.254971
22.858383	0.1	6.093860
22.860050	0.1	5.943478
22.861717	0.1	5.802870
22.863383	0.1	5.670250
22.865050	0.1	5.544842
22.866717	0.1	5.427778
22.868383	0.1	5.321026
22.870050	0.1	5.225301
22.871717	0.1	5.139292
22.873383	0.1	5.061150
22.875050	0.1	4.989863
22.876717	0.1	4.923642
22.878383	0.1	4.859805
22.880050	0.1	4.797459
22.881717	0.1	4.738927
22.883383	0.1	4.686475
22.885050	0.1	4.639089
22.886717	0.1	4.594446
22.888383	0.1	4.552722
22.890050	0.1	4.515648
22.891717	0.1	4.483998
22.893383	0.1	4.456222
22.895050	0.1	4.429817
22.896717	0.1	4.404009
22.898383	0.1	4.379809
22.900050	0.1	4.358948
22.901717	0.1	4.341662
22.903383	0.1	4.326999
22.905050	0.1	4.313648
22.906717	0.1	4.301012
22.908383	0.1	4.288912
22.910050	0.1	4.277051
22.911717	0.1	4.264951
22.913383	0.1	4.252851
22.915050	0.1	4.242659
22.916717	0.1	4.235864
22.918383	0.1	4.231632
22.920050	0.1	4.228294
22.921717	0.1	4.226148
22.923383	0.1	4.225731
22.925050	0.1	4.226387
22.926717	0.1	4.227042
22.928383	0.1	4.228354
22.930050	0.1	4.231334
22.931717	0.1	4.236937
22.933383	0.1	4.245281
22.935050	0.1	4.255414
22.936717	0.1	4.265785
22.938383	0.1	4.275382
22.940050	0.1	4.284024
22.941717	0.1	4.292667
22.943383	0.1	4.302740
22.945050	0.1	4.314482
22.946717	0.1	4.326880
22.948383	0.1	4.339636
22.950050	0.1	4.354835
22.951717	0.1	4.374385
22.953383	0.1	4.397273
22.955050	0.1	4.420698
22.956717	0.1	4.443527
22.958383	0.1	4.467011
22.960050	0.1	4.492283
22.961717	0.1	4.519165
22.963383	0.1	4.546702
22.965050	0.1	4.573822
22.966717	0.1	4.600048
22.968383	0.1	4.625440
22.970050	0.1	4.652441
22.971717	0.1	4.685104
22.973383	0.1	4.725695
22.975050	0.1	4.772246
22.976717	0.1	4.820645
22.978383	0.1	4.867375
22.980050	0.1	4.911006
22.981717	0.1	4.952193
22.983383	0.1	4.993379
22.985050	0.1	5.036891
22.986717	0.1	5.083442
22.988383	0.1	5.132854
22.990050	0.1	5.184412
22.991717	0.1	5.238056
22.993383	0.1	5.293668
22.995050	0.1	5.351007
22.996717	0.1	5.409718
22.998383	0.1	5.469859
23.000050	0.1	5.531729
23.001717	0.1	5.596876
23.003383	0.1	5.667389
23.005050	0.1	5.743981
23.006717	0.1	5.825878
23.008383	0.1	5.911887
23.010050	0.1	6.001711
23.011717	0.1	6.094933
23.013383	0.1	6.191314
23.015050	0.1	6.290794
23.016717	0.1	6.393373
23.018383	0.1	6.498874
23.020050	0.1	6.608069
23.021717	0.1	6.723047
23.023383	0.1	6.845057
23.025050	0.1	6.973148
23.026717	0.1	7.105530
23.028383	0.1	7.241130
23.030050	0.1	7.379771
23.031717	0.1	7.521511
23.033383	0.1	7.666350
23.035050	0.1	7.814408
23.036717	0.1	7.966578
23.038383	0.1	8.123696
23.040050	0.1	8.284808
23.041717	0.1	8.447230
23.043383	0.1	8.609713
23.045050	0.1	8.773387
23.046717	0.1	8.939446
23.048383	0.1	9.107829
23.050050	0.1	9.276450
23.051717	0.1	9.442688
23.053383	0.1	9.604514
23.055050	0.1	9.761811
23.056717	0.1	9.915293
23.058383	0.1	10.065020
23.060050	0.1	10.209919
23.061717	0.1	10.347546
23.063383	0.1	10.475815
23.065050	0.1	10.594011
23.066717	0.1	10.702551
23.068383	0.1	10.801793
23.070050	0.1	10.892034
23.071717	0.1	10.973156
23.073383	0.1	11.043668
23.075050	0.1	11.100114
23.076717	0.1	11.139334
23.078383	0.1	11.160553
23.080050	0.1	11.165322
23.081717	0.1	11.155368
23.083383	0.1	11.132181
23.085050	0.1	11.097015
23.086717	0.1	11.050344
23.088383	0.1	10.991097
23.090050	0.1	10.917843
23.091717	0.1	10.829926
23.093383	0.1	10.727764
23.095050	0.1	10.612548
23.096717	0.1	10.485531
23.098383	0.1	10.348023
23.100050	0.1	10.200799
23.101717	0.1	10.044039
23.103383	0.1	9.877802
23.105050	0.1	9.702385
23.106717	0.1	9.518922
23.108383	0.1	9.329200
23.110050	0.1	9.135604
23.111717	0.1	8.939565
23.113383	0.1	8.741081
23.115050	0.1	8.540154
23.116717	0.1	8.337737
23.118383	0.1	8.135319
23.120050	0.1	7.934094
23.121717	0.1	7.734001
23.123383	0.1	7.534802
23.125050	0.1	7.337749
23.126717	0.1	7.145107
23.128383	0.1	6.958127
23.130050	0.1	6.776572
23.131717	0.1	6.599784
23.133383	0.1	6.427646
23.135050	0.1	6.261349
23.136717	0.1	6.102384
23.138383	0.1	5.951226
23.140050	0.1	5.806446
23.141717	0.1	5.666495
23.143383	0.1	5.531550
23.145050	0.1	5.403519
23.146717	0.1	5.283833
23.148383	0.1	5.172015
23.150050	0.1	5.066157
23.151717	0.1	4.965008
23.153383	0.1	4.867256
23.155050	0.1	4.772067
23.156717	0.1	4.680932
23.158383	0.1	4.596293
23.160050	0.1	4.519761
23.161717	0.1	4.450739
23.163383	0.1	4.386902
23.165050	0.1	4.326999
23.166717	0.1	4.271567
23.168383	0.1	4.222036
23.170050	0.1	4.179120
23.171717	0.1	4.141987
23.173383	0.1	4.108072
23.175050	0.1	4.074931
23.176717	0.1	4.041851
23.178383	0.1	4.008770
23.180050	0.1	3.976703
23.181717	0.1	3.947318
23.183383	0.1	3.921330
23.185050	0.1	3.896892
23.186717	0.1	3.871978
23.188383	0.1	3.846288
23.190050	0.1	3.821731
23.191717	0.1	3.801227
23.193383	0.1	3.786087
23.195050	0.1	3.775001
23.196717	0.1	3.764272
23.198383	0.1	3.751338
23.200050	0.1	3.736854
23.201717	0.1	3.723204
23.203383	0.1	3.711403
23.205050	0.1	3.701031
23.206717	0.1	3.691912
23.208383	0.1	3.684223
23.210050	0.1	3.677845
23.211717	0.1	3.672183
23.213383	0.1	3.666818
23.215050	0.1	3.661692
23.216717	0.1	3.657818
23.218383	0.1	3.656328
23.220050	0.1	3.656566
23.221717	0.1	3.655911
23.223383	0.1	3.653109
23.225050	0.1	3.649116
23.226717	0.1	3.645838
23.228383	0.1	3.643811
23.230050	0.1	3.642023
23.231717	0.1	3.638804
23.233383	0.1	3.633142
23.235050	0.1	3.626466
23.236717	0.1	3.621876
23.238383	0.1	3.620386
23.240050	0.1	3.620625
23.241717	0.1	3.621161
23.243383	0.1	3.622234
23.245050	0.1	3.624439
23.246717	0.1	3.628373
23.248383	0.1	3.634453
23.250050	0.1	3.642142
23.251717	0.1	3.649175
23.253383	0.1	3.653765
23.255050	0.1	3.656209
23.256717	0.1	3.658176
23.258383	0.1	3.659964
23.260050	0.1	3.660858
23.261717	0.1	3.660977
23.263383	0.1	3.661931
23.265050	0.1	3.664911
23.266717	0.1	3.669143
23.268383	0.1	3.673434
23.270050	0.1	3.677309
23.271717	0.1	3.681004
23.273383	0.1	3.685296
23.275050	0.1	3.691554
23.276717	0.1	3.699720
23.278383	0.1	3.707528
23.280050	0.1	3.712476
23.281717	0.1	3.714562
23.283383	0.1	3.716648
23.285050	0.1	3.721059
23.286717	0.1	3.727854
23.288383	0.1	3.735900
23.290050	0.1	3.744543
23.291717	0.1	3.753782
23.293383	0.1	3.763676
23.295050	0.1	3.773153
23.296717	0.1	3.780306
23.298383	0.1	3.783882
23.300050	0.1	3.784120
23.301717	0.1	3.781557
23.303383	0.1	3.776789
23.305050	0.1	3.771067
23.306717	0.1	3.766775
23.308383	0.1	3.766358
23.310050	0.1	3.770471
23.311717	0.1	3.777087
23.313383	0.1	3.782988
23.315050	0.1	3.785730
23.316717	0.1	3.784657
23.318383	0.1	3.780723
23.320050	0.1	3.775120
23.321717	0.1	3.768504
23.323383	0.1	3.760159
23.325050	0.1	3.750444
23.326717	0.1	3.741265
23.328383	0.1	3.735125
23.330050	0.1	3.733158
23.331717	0.1	3.734648
23.333383	0.1	3.737331
23.335050	0.1	3.738880
23.336717	0.1	3.738106
23.338383	0.1	3.734768
23.340050	0.1	3.728688
23.341717	0.1	3.719747
23.343383	0.1	3.709138
23.345050	0.1	3.699362
23.346717	0.1	3.691554
23.348383	0.1	3.684402
23.350050	0.1	3.676772
23.351717	0.1	3.668845
23.353383	0.1	3.661633
23.355050	0.1	3.655911
23.356717	0.1	3.651738
23.358383	0.1	3.648162
23.360050	0.1	3.643930
23.361717	0.1	3.638685
23.363383	0.1	3.632784
23.365050	0.1	3.627360
23.366717	0.1	3.623367
23.368383	0.1	3.621042
23.370050	0.1	3.619910
23.371717	0.1	3.619313
23.373383	0.1	3.618181
23.375050	0.1	3.615439
23.376717	0.1	3.611326
23.378383	0.1	3.607095
23.380050	0.1	3.604114
23.381717	0.1	3.603757
23.383383	0.1	3.606975
23.385050	0.1	3.613115
23.386717	0.1	3.620327
23.388383	0.1	3.627300
23.390050	0.1	3.633142
23.391717	0.1	3.636599
23.393383	0.1	3.637135
23.395050	0.1	3.636837
23.396717	0.1	3.639877
23.398383	0.1	3.647864
23.400050	0.1	3.658653
23.401717	0.1	3.669143
23.403383	0.1	3.677190
23.405050	0.1	3.681720
23.406717	0.1	3.683031
23.408383	0.1	3.683090
23.410050	0.1	3.684759
23.411717	0.1	3.690005
23.413383	0.1	3.699303
23.415050	0.1	3.711224
23.416717	0.1	3.723741
23.418383	0.1	3.735304
23.420050	0.1	3.745795
23.421717	0.1	3.755808
23.423383	0.1	3.765464
23.425050	0.1	3.774941
23.426717	0.1	3.784955
23.428383	0.1	3.795684
23.430050	0.1	3.805936
23.431717	0.1	3.815651
23.433383	0.1	3.824890
23.435050	0.1	3.833115
23.436717	0.1	3.839910
23.438383	0.1	3.846109
23.440050	0.1	3.852189
23.441717	0.1	3.857196
23.443383	0.1	3.859699
23.445050	0.1	3.858984
23.446717	0.1	3.855288
23.448383	0.1	3.850281
23.450050	0.1	3.846467
23.451717	0.1	3.844083
23.453383	0.1	3.841460
23.455050	0.1	3.837288
23.456717	0.1	3.831625
23.458383	0.1	3.825248
23.460050	0.1	3.819466
23.461717	0.1	3.814578
23.463383	0.1	3.809571
23.465050	0.1	3.802538
23.466717	0.1	3.792465
23.468383	0.1	3.779888
23.470050	0.1	3.766537
23.471717	0.1	3.754199
23.473383	0.1	3.743530
23.475050	0.1	3.734231
23.476717	0.1	3.725231
23.478383	0.1	3.715515
23.480050	0.1	3.704250
23.481717	0.1	3.691316
23.483383	0.1	3.678501
23.485050	0.1	3.668070
23.486717	0.1	3.660918
23.488383	0.1	3.655970
23.490050	0.1	3.651619
23.491717	0.1	3.646791
23.493383	0.1	3.641188
23.495050	0.1	3.635168
23.496717	0.1	3.629446
23.498383	0.1	3.625453
23.500050	0.1	3.623605
23.501717	0.1	3.622592
23.503383	0.1	3.620506
23.505050	0.1	3.616750
23.506717	0.1	3.612876
23.508383	0.1	3.611207
23.510050	0.1	3.613174
23.511717	0.1	3.619015
23.513383	0.1	3.628254
23.515050	0.1	3.640473
23.516717	0.1	3.655613
23.518383	0.1	3.673613
23.520050	0.1	3.693402
23.521717	0.1	3.713370
23.523383	0.1	3.732383
23.525050	0.1	3.749788
23.526717	0.1	3.765881
23.528383	0.1	3.781498
23.530050	0.1	3.798664
23.531717	0.1	3.820300
23.533383	0.1	3.848315
23.535050	0.1	3.882587
23.536717	0.1	3.921569
23.538383	0.1	3.963828
23.540050	0.1	4.007936
23.541717	0.1	4.052878
23.543383	0.1	4.099131
23.545050	0.1	4.147589
23.546717	0.1	4.198134
23.548383	0.1	4.250944
23.550050	0.1	4.307926
23.551717	0.1	4.371107
23.553383	0.1	4.439771
23.555050	0.1	4.511357
23.556717	0.1	4.584253
23.558383	0.1	4.659593
23.560050	0.1	4.738868
23.561717	0.1	4.821956
23.563383	0.1	4.908145
23.565050	0.1	4.998625
23.566717	0.1	5.095840
23.568383	0.1	5.201102
23.570050	0.1	5.314768
23.571717	0.1	5.436898
23.573383	0.1	5.565882
23.575050	0.1	5.699396
23.576717	0.1	5.837500
23.578383	0.1	5.982936
23.580050	0.1	6.137908
23.581717	0.1	6.302834
23.583383	0.1	6.477535
23.585050	0.1	6.662369
23.586717	0.1	6.857813
23.588383	0.1	7.064581
23.590050	0.1	7.282794
23.591717	0.1	7.511080
23.593383	0.1	7.747055
23.595050	0.1	7.989407
23.596717	0.1	8.240581
23.598383	0.1	8.506418
23.600050	0.1	8.791626
23.601717	0.1	9.096504
23.603383	0.1	9.418786
23.605050	0.1	9.756387
23.606717	0.1	10.108233
23.608383	0.1	10.474504
23.610050	0.1	10.856510
23.611717	0.1	11.256576
23.613383	0.1	11.676670
23.615050	0.1	12.117983
23.616717	0.1	12.580157
23.618383	0.1	13.061643
23.620050	0.1	13.560892
23.621717	0.1	14.077843
23.623383	0.1	14.615119
23.625050	0.1	15.176297
23.626717	0.1	15.763582
23.628383	0.1	16.377152
23.630050	0.1	17.016412
23.631717	0.1	17.681361
23.633383	0.1	18.372298
23.635050	0.1	19.089402
23.636717	0.1	19.832314
23.638383	0.1	20.600141
23.640050	0.1	21.392585
23.641717	0.1	22.211076
23.643383	0.1	23.057999
23.645050	0.1	23.935200
23.646717	0.1	24.843456
23.648383	0.1	25.783362
23.650050	0.1	26.755513
23.651717	0.1	27.760269
23.653383	0.1	28.798284
23.655050	0.1	29.871287
23.656717	0.1	30.980708
23.658383	0.1	32.125535
23.660050	0.1	33.303084
23.661717	0.1	34.512105
23.663383	0.1	35.754564
23.665050	0.1	37.034275
23.666717	0.1	38.355234
23.668383	0.1	39.721611
23.670050	0.1	41.136983
23.671717	0.1	42.603853
23.673383	0.1	44.123533
23.675050	0.1	45.696798
23.676717	0.1	47.324601
23.678383	0.1	49.009266
23.680050	0.1	50.753835
23.681717	0.1	52.561048
23.683383	0.1	54.433289
23.685050	0.1	56.373659
23.686717	0.1	58.386747
23.688383	0.1	60.478035
23.690050	0.1	62.652711
23.691717	0.1	64.916078
23.693383	0.1	67.272965
23.695050	0.1	69.724624
23.696717	0.1	72.268729
23.698383	0.1	74.902837
23.700050	0.1	77.626352
23.701717	0.1	80.440586
23.703383	0.1	83.347504
23.705050	0.1	86.349194
23.706717	0.1	89.446312
23.708383	0.1	92.637783
23.710050	0.1	95.920032
23.711717	0.1	99.286801
23.713383	0.1	102.729982
23.715050	0.1	106.240636
23.716717	0.1	109.808571
23.718383	0.1	113.422162
23.720050	0.1	117.069847
23.721717	0.1	120.740302
23.723383	0.1	124.421187
23.725050	0.1	128.099151
23.726717	0.1	131.760307
23.728383	0.1	135.389217
23.730050	0.1	138.967701
23.731717	0.1	142.475554
23.733383	0.1	145.891556
23.735050	0.1	149.192581
23.736717	0.1	152.355978
23.738383	0.1	155.361960
23.740050	0.1	158.193598
23.741717	0.1	160.834978
23.743383	0.1	163.271020
23.745050	0.1	165.488074
23.746717	0.1	167.472432
23.748383	0.1	169.209133
23.750050	0.1	170.683633
23.751717	0.1	171.885083
23.753383	0.1	172.806691
23.755050	0.1	173.442255
23.756717	0.1	173.783790
23.758383	0.1	173.824798
23.760050	0.1	173.564206
23.761717	0.1	173.004280
23.763383	0.1	172.148596
23.765050	0.1	171.002398
23.766717	0.1	169.572900
23.768383	0.1	167.868088
23.770050	0.1	165.895651
23.771717	0.1	163.665602
23.773383	0.1	161.192188
23.775050	0.1	158.490906
23.776717	0.1	155.576179
23.778383	0.1	152.462432
23.780050	0.1	149.165460
23.781717	0.1	145.701834
23.783383	0.1	142.088839
23.785050	0.1	138.344594
23.786717	0.1	134.486624
23.788383	0.1	130.532928
23.790050	0.1	126.502521
23.791717	0.1	122.413762
23.793383	0.1	118.282504
23.795050	0.1	114.122934
23.796717	0.1	109.949417
23.798383	0.1	105.777389
23.800050	0.1	101.622647
23.801717	0.1	97.500688
23.803383	0.1	93.424862
23.805050	0.1	89.405482
23.806717	0.1	85.451250
23.808383	0.1	81.571882
23.810050	0.1	77.776854
23.811717	0.1	74.073617
23.813383	0.1	70.467417
23.815050	0.1	66.963319
23.816717	0.1	63.567285
23.818383	0.1	60.284201
23.820050	0.1	57.117942
23.821717	0.1	54.071132
23.823383	0.1	51.143649
23.825050	0.1	48.333648
23.826717	0.1	45.641485
23.828383	0.1	43.070378
23.830050	0.1	40.622952
23.831717	0.1	38.298848
23.833383	0.1	36.094846
23.835050	0.1	34.006121
23.836717	0.1	32.027366
23.838383	0.1	30.153574
23.840050	0.1	28.380396
23.841717	0.1	26.705088
23.843383	0.1	25.126101
23.845050	0.1	23.642661
23.846717	0.1	22.253693
23.848383	0.1	20.956160
23.850050	0.1	19.744636
23.851717	0.1	18.613340
23.853383	0.1	17.557860
23.855050	0.1	16.573609
23.856717	0.1	15.655697
23.858383	0.1	14.799953
23.860050	0.1	14.002980
23.861717	0.1	13.262451
23.863383	0.1	12.575866
23.865050	0.1	11.940540
23.866717	0.1	11.353791
23.868383	0.1	10.813237
23.870050	0.1	10.315538
23.871717	0.1	9.855867
23.873383	0.1	9.429932
23.875050	0.1	9.035945
23.876717	0.1	8.673013
23.878383	0.1	8.338988
23.880050	0.1	8.030415
23.881717	0.1	7.744611
23.883383	0.1	7.480264
23.885050	0.1	7.236958
23.886717	0.1	7.015169
23.888383	0.1	6.814957
23.890050	0.1	6.634176
23.891717	0.1	6.469727
23.893383	0.1	6.318808
23.895050	0.1	6.178379
23.896717	0.1	6.046653
23.898383	0.1	5.924166
23.900050	0.1	5.812824
23.901717	0.1	5.712927
23.903383	0.1	5.621910
23.905050	0.1	5.536914
23.906717	0.1	5.456627
23.908383	0.1	5.380273
23.910050	0.1	5.306781
23.911717	0.1	5.236209
23.913383	0.1	5.170644
23.915050	0.1	5.112410
23.916717	0.1	5.061150
23.918383	0.1	5.014003
23.920050	0.1	4.968405
23.921717	0.1	4.923106
23.923383	0.1	4.877687
23.925050	0.1	4.832626
23.926717	0.1	4.789055
23.928383	0.1	4.748106
23.930050	0.1	4.710615
23.931717	0.1	4.676819
23.933383	0.1	4.645527
23.935050	0.1	4.614651
23.936717	0.1	4.583001
23.938383	0.1	4.551292
23.940050	0.1	4.520059
23.941717	0.1	4.488826
23.943383	0.1	4.457057
23.945050	0.1	4.424870
23.946717	0.1	4.392505
23.948383	0.1	4.360378
23.950050	0.1	4.329026
23.951717	0.1	4.297793
23.953383	0.1	4.265309
23.955050	0.1	4.231513
23.956717	0.1	4.197419
23.958383	0.1	4.164696
23.960050	0.1	4.134774
23.961717	0.1	4.108012
23.963383	0.1	4.083097
23.965050	0.1	4.057825
23.966717	0.1	4.031420
23.968383	0.1	4.004240
23.970050	0.1	3.976941
23.971717	0.1	3.950060
23.973383	0.1	3.924132
23.975050	0.1	3.898919
23.976717	0.1	3.873766
23.978383	0.1	3.848255
23.980050	0.1	3.822565
23.981717	0.1	3.797055
23.983383	0.1	3.772021
23.985050	0.1	3.748059
23.986717	0.1	3.725946
23.988383	0.1	3.706038
23.990050	0.1	3.688336
23.991717	0.1	3.672481
23.993383	0.1	3.657460
23.995050	0.1	3.642202
23.996717	0.1	3.627181
23.998383	0.1	3.614187
24.000050	0.1	3.603637
24.001717	0.1	3.594816
24.003383	0.1	3.587365
24.005050	0.1	3.580094
24.006717	0.1	3.571272
24.008383	0.1	3.559172
24.010050	0.1	3.543258
24.011717	0.1	3.524959
24.013383	0.1	3.507316
24.015050	0.1	3.493548
24.016717	0.1	3.484309
24.018383	0.1	3.478110
24.020050	0.1	3.472269
24.021717	0.1	3.464997
24.023383	0.1	3.455937
24.025050	0.1	3.445447
24.026717	0.1	3.433883
24.028383	0.1	3.422380
24.030050	0.1	3.413081
24.031717	0.1	3.407061
24.033383	0.1	3.402770
24.035050	0.1	3.397942
24.036717	0.1	3.391803
24.038383	0.1	3.385544
24.040050	0.1	3.380180
24.041717	0.1	3.375948
24.043383	0.1	3.372312
24.045050	0.1	3.368736
24.046717	0.1	3.365100
24.048383	0.1	3.360748
24.050050	0.1	3.354788
24.051717	0.1	3.348112
24.053383	0.1	3.342629
24.055050	0.1	3.339112
24.056717	0.1	3.336549
24.058383	0.1	3.333271
24.060050	0.1	3.328920
24.061717	0.1	3.324390
24.063383	0.1	3.321171
24.065050	0.1	3.319740
24.066717	0.1	3.320217
24.068383	0.1	3.322602
24.070050	0.1	3.325939
24.071717	0.1	3.328622
24.073383	0.1	3.330648
24.075050	0.1	3.332555
24.076717	0.1	3.333986
24.078383	0.1	3.334403
24.080050	0.1	3.334344
24.081717	0.1	3.334582
24.083383	0.1	3.335297
24.085050	0.1	3.335715
24.086717	0.1	3.335178
24.088383	0.1	3.334046
24.090050	0.1	3.334284
24.091717	0.1	3.337264
24.093383	0.1	3.343046
24.095050	0.1	3.350079
24.096717	0.1	3.356934
24.098383	0.1	3.362358
24.100050	0.1	3.365338
24.101717	0.1	3.365994
24.103383	0.1	3.366113
24.105050	0.1	3.367603
24.106717	0.1	3.371775
24.108383	0.1	3.379643
24.110050	0.1	3.391266
24.111717	0.1	3.405214
24.113383	0.1	3.419340
24.115050	0.1	3.432155
24.116717	0.1	3.443182
24.118383	0.1	3.452480
24.120050	0.1	3.460407
24.121717	0.1	3.467143
24.123383	0.1	3.471852
24.125050	0.1	3.473580
24.126717	0.1	3.473759
24.128383	0.1	3.475845
24.130050	0.1	3.481508
24.131717	0.1	3.489554
24.133383	0.1	3.498316
24.135050	0.1	3.506720
24.136717	0.1	3.514111
24.138383	0.1	3.520310
24.140050	0.1	3.526092
24.141717	0.1	3.531873
24.143383	0.1	3.536999
24.145050	0.1	3.540516
24.146717	0.1	3.542483
24.148383	0.1	3.543854
24.150050	0.1	3.546059
24.151717	0.1	3.549695
24.153383	0.1	3.554642
24.155050	0.1	3.560126
24.156717	0.1	3.565192
24.158383	0.1	3.569603
24.160050	0.1	3.573656
24.161717	0.1	3.577769
24.163383	0.1	3.581822
24.165050	0.1	3.585935
24.166717	0.1	3.589571
24.168383	0.1	3.591717
24.170050	0.1	3.592909
24.171717	0.1	3.595174
24.173383	0.1	3.600657
24.175050	0.1	3.609181
24.176717	0.1	3.618121
24.178383	0.1	3.624976
24.180050	0.1	3.630102
24.181717	0.1	3.635347
24.183383	0.1	3.641844
24.185050	0.1	3.649414
24.186717	0.1	3.657401
24.188383	0.1	3.665686
24.190050	0.1	3.674090
24.191717	0.1	3.682256
24.193383	0.1	3.689766
24.195050	0.1	3.696561
24.196717	0.1	3.703416
24.198383	0.1	3.712535
24.200050	0.1	3.725708
24.201717	0.1	3.742635
24.203383	0.1	3.761471
24.205050	0.1	3.780186
24.206717	0.1	3.797770
24.208383	0.1	3.814101
24.210050	0.1	3.829777
24.211717	0.1	3.845811
24.213383	0.1	3.864050
24.215050	0.1	3.885091
24.216717	0.1	3.908158
24.218383	0.1	3.932536
24.220050	0.1	3.958643
24.221717	0.1	3.986180
24.223383	0.1	4.013419
24.225050	0.1	4.039228
24.226717	0.1	4.064143
24.228383	0.1	4.089117
24.230050	0.1	4.114568
24.231717	0.1	4.141212
24.233383	0.1	4.169584
24.235050	0.1	4.198373
24.236717	0.1	4.225075
24.238383	0.1	4.248142
24.240050	0.1	4.268348
24.241717	0.1	4.288018
24.243383	0.1	4.310012
24.245050	0.1	4.335404
24.246717	0.1	4.362881
24.248383	0.1	4.389525
24.250050	0.1	4.412413
24.251717	0.1	4.430294
24.253383	0.1	4.443825
24.255050	0.1	4.455149
24.256717	0.1	4.465699
24.258383	0.1	4.474759
24.260050	0.1	4.479647
24.261717	0.1	4.478395
24.263383	0.1	4.472196
24.265050	0.1	4.464746
24.266717	0.1	4.458964
24.268383	0.1	4.455805
24.270050	0.1	4.453779
24.271717	0.1	4.450083
24.273383	0.1	4.442215
24.275050	0.1	4.429519
24.276717	0.1	4.412711
24.278383	0.1	4.391790
24.280050	0.1	4.366219
24.281717	0.1	4.336894
24.283383	0.1	4.304827
24.285050	0.1	4.270017
24.286717	0.1	4.233003
24.288383	0.1	4.196227
24.290050	0.1	4.161716
24.291717	0.1	4.128278
24.293383	0.1	4.093290
24.295050	0.1	4.055500
24.296717	0.1	4.015446
24.298383	0.1	3.973305
24.300050	0.1	3.929436
24.301717	0.1	3.884971
24.303383	0.1	3.841877
24.305050	0.1	3.800988
24.306717	0.1	3.761828
24.308383	0.1	3.723145
24.310050	0.1	3.683806
24.311717	0.1	3.643692
24.313383	0.1	3.604174
24.315050	0.1	3.566385
24.316717	0.1	3.530085
24.318383	0.1	3.494144
24.320050	0.1	3.458262
24.321717	0.1	3.423095
24.323383	0.1	3.389776
24.325050	0.1	3.358185
24.326717	0.1	3.326357
24.328383	0.1	3.292263
24.330050	0.1	3.256083
24.331717	0.1	3.220499
24.333383	0.1	3.187955
24.335050	0.1	3.158868
24.336717	0.1	3.132403
24.338383	0.1	3.107846
24.340050	0.1	3.085375
24.341717	0.1	3.065527
24.343383	0.1	3.047943
24.345050	0.1	3.031433
24.346717	0.1	3.014624
24.348383	0.1	2.997875
24.350050	0.1	2.982497
24.351717	0.1	2.968669
24.353383	0.1	2.955795
24.355050	0.1	2.943814
24.356717	0.1	2.933502
24.358383	0.1	2.925515
24.360050	0.1	2.919257
24.361717	0.1	2.913356
24.363383	0.1	2.906382
24.365050	0.1	2.897680
24.366717	0.1	2.887547
24.368383	0.1	2.878368
24.370050	0.1	2.873004
24.371717	0.1	2.871990
24.373383	0.1	2.873302
24.375050	0.1	2.874315
24.376717	0.1	2.873838
24.378383	0.1	2.871812
24.380050	0.1	2.868772
24.381717	0.1	2.864599
24.383383	0.1	2.859235
24.385050	0.1	2.853632
24.386717	0.1	2.849102
24.388383	0.1	2.846420
24.390050	0.1	2.845228
24.391717	0.1	2.844989
24.393383	0.1	2.844870
24.395050	0.1	2.844453
24.396717	0.1	2.844095
24.398383	0.1	2.844811
24.400050	0.1	2.846241
24.401717	0.1	2.846301
24.403383	0.1	2.843321
24.405050	0.1	2.837897
24.406717	0.1	2.831996
24.408383	0.1	2.828241
24.410050	0.1	2.829075
24.411717	0.1	2.835155
24.413383	0.1	2.844036
24.415050	0.1	2.851904
24.416717	0.1	2.856791
24.418383	0.1	2.858997
24.420050	0.1	2.860069
24.421717	0.1	2.860308
24.423383	0.1	2.859175
24.425050	0.1	2.856732
24.426717	0.1	2.854526
24.428383	0.1	2.853990
24.430050	0.1	2.855361
24.431717	0.1	2.857983
24.433383	0.1	2.861083
24.435050	0.1	2.863705
24.436717	0.1	2.865732
24.438383	0.1	2.867937
24.440050	0.1	2.870023
24.441717	0.1	2.870858
24.443383	0.1	2.870321
24.445050	0.1	2.869606
24.446717	0.1	2.869487
24.448383	0.1	2.870083
24.450050	0.1	2.870977
24.451717	0.1	2.871216
24.453383	0.1	2.870143
24.455050	0.1	2.868951
24.456717	0.1	2.869547
24.458383	0.1	2.872586
24.460050	0.1	2.876997
24.461717	0.1	2.880633
24.463383	0.1	2.882004
24.465050	0.1	2.881885
24.466717	0.1	2.882064
24.468383	0.1	2.883077
24.470050	0.1	2.885580
24.471717	0.1	2.890885
24.473383	0.1	2.898991
24.475050	0.1	2.907574
24.476717	0.1	2.914012
24.478383	0.1	2.916932
24.480050	0.1	2.917111
24.481717	0.1	2.916694
24.483383	0.1	2.917707
24.485050	0.1	2.920687
24.486717	0.1	2.925158
24.488383	0.1	2.931118
24.490050	0.1	2.938628
24.491717	0.1	2.946675
24.493383	0.1	2.953351
24.495050	0.1	2.957821
24.496717	0.1	2.960503
24.498383	0.1	2.961695
24.500050	0.1	2.962113
24.501717	0.1	2.962530
24.503383	0.1	2.963245
24.505050	0.1	2.964318
24.506717	0.1	2.966285
24.508383	0.1	2.969146
24.510050	0.1	2.971709
24.511717	0.1	2.973020
24.513383	0.1	2.973914
24.515050	0.1	2.975404
24.516717	0.1	2.977133
24.518383	0.1	2.978862
24.520050	0.1	2.981603
24.521717	0.1	2.984822
24.523383	0.1	2.986729
24.525050	0.1	2.986193
24.526717	0.1	2.982974
24.528383	0.1	2.977610
24.530050	0.1	2.971351
24.531717	0.1	2.965748
24.533383	0.1	2.961040
24.535050	0.1	2.957106
24.536717	0.1	2.954245
24.538383	0.1	2.953470
24.540050	0.1	2.955079
24.541717	0.1	2.958417
24.543383	0.1	2.961993
24.545050	0.1	2.964914
24.546717	0.1	2.966106
24.548383	0.1	2.964139
24.550050	0.1	2.958834
24.551717	0.1	2.951980
24.553383	0.1	2.946258
24.555050	0.1	2.943754
24.556717	0.1	2.943874
24.558383	0.1	2.943516
24.560050	0.1	2.940834
24.561717	0.1	2.936423
24.563383	0.1	2.932489
24.565050	0.1	2.929747
24.566717	0.1	2.927423
24.568383	0.1	2.925039
24.570050	0.1	2.923012
24.571717	0.1	2.922058
24.573383	0.1	2.923250
24.575050	0.1	2.927244
24.576717	0.1	2.933324
24.578383	0.1	2.939344
24.580050	0.1	2.943397
24.581717	0.1	2.943754
24.583383	0.1	2.939701
24.585050	0.1	2.932429
24.586717	0.1	2.925635
24.588383	0.1	2.922893
24.590050	0.1	2.925337
24.591717	0.1	2.930522
24.593383	0.1	2.934694
24.595050	0.1	2.935171
24.596717	0.1	2.932251
24.598383	0.1	2.928019
24.600050	0.1	2.924085
24.601717	0.1	2.919972
24.603383	0.1	2.915204
24.605050	0.1	2.909720
24.606717	0.1	2.904177
24.608383	0.1	2.898932
24.610050	0.1	2.894283
24.611717	0.1	2.891243
24.613383	0.1	2.890825
24.615050	0.1	2.893388
24.616717	0.1	2.898336
24.618383	0.1	2.904535
24.620050	0.1	2.910137
24.621717	0.1	2.914310
24.623383	0.1	2.918065
24.625050	0.1	2.922058
24.626717	0.1	2.924502
24.628383	0.1	2.923846
24.630050	0.1	2.920985
24.631717	0.1	2.917946
24.633383	0.1	2.916575
24.635050	0.1	2.918303
24.636717	0.1	2.923370
24.638383	0.1	2.929092
24.640050	0.1	2.932012
24.641717	0.1	2.931595
24.643383	0.1	2.930165
24.645050	0.1	2.930343
24.646717	0.1	2.932489
24.648383	0.1	2.935946
24.650050	0.1	2.940059
24.651717	0.1	2.944231
24.653383	0.1	2.948463
24.655050	0.1	2.953112
24.656717	0.1	2.957523
24.658383	0.1	2.959967
24.660050	0.1	2.959430
24.661717	0.1	2.956927
24.663383	0.1	2.954424
24.665050	0.1	2.954006
24.666717	0.1	2.956867
24.668383	0.1	2.963364
24.670050	0.1	2.972603
24.671717	0.1	2.982438
24.673383	0.1	2.990723
24.675050	0.1	2.996981
24.676717	0.1	3.001988
24.678383	0.1	3.006578
24.680050	0.1	3.010929
24.681717	0.1	3.014922
24.683383	0.1	3.018677
24.685050	0.1	3.022373
24.686717	0.1	3.026247
24.688383	0.1	3.030718
24.690050	0.1	3.036380
24.691717	0.1	3.043354
24.693383	0.1	3.051102
24.695050	0.1	3.058851
24.696717	0.1	3.065527
24.698383	0.1	3.070414
24.700050	0.1	3.074050
24.701717	0.1	3.077865
24.703383	0.1	3.083468
24.705050	0.1	3.090799
24.706717	0.1	3.097475
24.708383	0.1	3.101230
24.710050	0.1	3.101468
24.711717	0.1	3.099263
24.713383	0.1	3.096163
24.715050	0.1	3.093839
24.716717	0.1	3.094256
24.718383	0.1	3.098607
24.720050	0.1	3.105343
24.721717	0.1	3.111184
24.723383	0.1	3.115058
24.725050	0.1	3.118098
24.726717	0.1	3.121555
24.728383	0.1	3.125906
24.730050	0.1	3.130794
24.731717	0.1	3.134608
24.733383	0.1	3.136218
24.735050	0.1	3.136516
24.736717	0.1	3.137052
24.738383	0.1	3.137231
24.740050	0.1	3.134847
24.741717	0.1	3.127992
24.743383	0.1	3.117860
24.745050	0.1	3.107667
24.746717	0.1	3.099501
24.748383	0.1	3.093302
24.750050	0.1	3.088951
24.751717	0.1	3.086329
24.753383	0.1	3.084958
24.755050	0.1	3.084541
24.756717	0.1	3.085315
24.758383	0.1	3.086984
24.760050	0.1	3.087461
24.761717	0.1	3.084362
24.763383	0.1	3.076375
24.765050	0.1	3.064275
24.766717	0.1	3.050268
24.768383	0.1	3.036678
24.770050	0.1	3.024876
24.771717	0.1	3.015638
24.773383	0.1	3.009439
24.775050	0.1	3.005505
24.776717	0.1	3.001988
24.778383	0.1	2.997637
24.780050	0.1	2.992511
24.781717	0.1	2.987206
24.783383	0.1	2.981961
24.785050	0.1	2.977193
24.786717	0.1	2.972961
24.788383	0.1	2.968073
24.790050	0.1	2.960682
24.791717	0.1	2.950549
24.793383	0.1	2.939999
24.795050	0.1	2.930999
24.796717	0.1	2.923846
24.798383	0.1	2.918303
24.800050	0.1	2.915204
24.801717	0.1	2.915085
24.803383	0.1	2.916277
24.805050	0.1	2.915800
24.806717	0.1	2.911806
24.808383	0.1	2.905488
24.810050	0.1	2.899707
24.811717	0.1	2.897024
24.813383	0.1	2.898038
24.815050	0.1	2.900958
24.816717	0.1	2.903402
24.818383	0.1	2.903819
24.820050	0.1	2.902150
24.821717	0.1	2.899051
24.823383	0.1	2.895475
24.825050	0.1	2.892912
24.826717	0.1	2.892614
24.828383	0.1	2.893806
24.830050	0.1	2.894879
24.831717	0.1	2.894581
24.833383	0.1	2.892077
24.835050	0.1	2.886057
24.836717	0.1	2.877355
24.838383	0.1	2.869487
24.840050	0.1	2.865672
24.841717	0.1	2.865195
24.843383	0.1	2.865911
24.845050	0.1	2.867282
24.846717	0.1	2.869189
24.848383	0.1	2.870917
24.850050	0.1	2.871573
24.851717	0.1	2.870798
24.853383	0.1	2.869845
24.855050	0.1	2.871394
24.856717	0.1	2.877414
24.858383	0.1	2.887070
24.860050	0.1	2.897620
24.861717	0.1	2.906382
24.863383	0.1	2.912224
24.865050	0.1	2.915800
24.866717	0.1	2.919674
24.868383	0.1	2.925873
24.870050	0.1	2.933979
24.871717	0.1	2.941966
24.873383	0.1	2.948165
24.875050	0.1	2.952516
24.876717	0.1	2.957106
24.878383	0.1	2.964556
24.880050	0.1	2.975941
24.881717	0.1	2.990365
24.883383	0.1	3.006220
24.885050	0.1	3.022313
24.886717	0.1	3.037274
24.888383	0.1	3.050626
24.890050	0.1	3.063441
24.891717	0.1	3.077865
24.893383	0.1	3.096163
24.895050	0.1	3.119469
24.896717	0.1	3.146708
24.898383	0.1	3.174842
24.900050	0.1	3.200650
24.901717	0.1	3.223062
24.903383	0.1	3.243387
24.905050	0.1	3.264189
24.906717	0.1	3.288031
24.908383	0.1	3.315509
24.910050	0.1	3.344953
24.911717	0.1	3.374636
24.913383	0.1	3.405571
24.915050	0.1	3.440261
24.916717	0.1	3.479243
24.918383	0.1	3.519833
24.920050	0.1	3.558278
24.921717	0.1	3.593326
24.923383	0.1	3.626466
24.925050	0.1	3.660560
24.926717	0.1	3.698170
24.928383	0.1	3.740251
24.930050	0.1	3.785908
24.931717	0.1	3.833592
24.933383	0.1	3.881455
24.935050	0.1	3.928423
24.936717	0.1	3.974915
24.938383	0.1	4.021228
24.940050	0.1	4.067779
24.941717	0.1	4.115463
24.943383	0.1	4.164875
24.945050	0.1	4.215062
24.946717	0.1	4.264057
24.948383	0.1	4.310191
24.950050	0.1	4.352570
24.951717	0.1	4.391432
24.953383	0.1	4.428685
24.955050	0.1	4.465342
24.956717	0.1	4.500330
24.958383	0.1	4.532039
24.960050	0.1	4.560232
24.961717	0.1	4.585207
24.963383	0.1	4.606068
24.965050	0.1	4.621864
24.966717	0.1	4.633487
24.968383	0.1	4.642844
24.970050	0.1	4.649818
24.971717	0.1	4.652083
24.973383	0.1	4.648209
24.975050	0.1	4.640222
24.976717	0.1	4.631877
24.978383	0.1	4.625321
24.980050	0.1	4.620195
24.981717	0.1	4.614473
24.983383	0.1	4.605472
24.985050	0.1	4.590154
24.986717	0.1	4.566491
24.988383	0.1	4.534602
24.990050	0.1	4.497290
24.991717	0.1	4.458070
24.993383	0.1	4.419208
24.995050	0.1	4.380703
24.996717	0.1	4.341483
24.998383	0.1	4.300773
25.000050	0.1	4.258991
25.001717	0.1	4.217267
25.003383	0.1	4.176498
25.005050	0.1	4.135907
25.006717	0.1	4.094243
25.008383	0.1	4.051268
25.010050	0.1	4.007161
25.011717	0.1	3.961265
25.013383	0.1	3.913045
25.015050	0.1	3.863693
25.016717	0.1	3.814697
25.018383	0.1	3.765643
25.020050	0.1	3.715694
25.021717	0.1	3.666282
25.023383	0.1	3.620208
25.025050	0.1	3.579378
25.026717	0.1	3.543437
25.028383	0.1	3.510773
25.030050	0.1	3.478706
25.031717	0.1	3.445447
25.033383	0.1	3.411532
25.035050	0.1	3.378630
25.036717	0.1	3.346563
25.038383	0.1	3.314257
25.040050	0.1	3.282130
25.041717	0.1	3.252268
25.043383	0.1	3.226221
25.045050	0.1	3.204107
25.046717	0.1	3.184200
25.048383	0.1	3.163994
25.050050	0.1	3.141940
25.051717	0.1	3.118575
25.053383	0.1	3.095865
25.055050	0.1	3.076315
25.056717	0.1	3.061295
25.058383	0.1	3.049672
25.060050	0.1	3.037632
25.061717	0.1	3.021777
25.063383	0.1	3.001332
25.065050	0.1	2.978325
25.066717	0.1	2.955973
25.068383	0.1	2.937138
25.070050	0.1	2.922356
25.071717	0.1	2.910376
25.073383	0.1	2.899766
25.075050	0.1	2.890885
25.076717	0.1	2.884388
25.078383	0.1	2.879739
25.080050	0.1	2.875388
25.081717	0.1	2.870381
25.083383	0.1	2.865195
25.085050	0.1	2.861679
25.086717	0.1	2.860248
25.088383	0.1	2.858639
25.090050	0.1	2.854407
25.091717	0.1	2.847314
25.093383	0.1	2.839387
25.095050	0.1	2.831936
25.096717	0.1	2.825320
25.098383	0.1	2.819896
25.100050	0.1	2.816618
25.101717	0.1	2.815962
25.103383	0.1	2.816856
25.105050	0.1	2.817571
25.106717	0.1	2.816796
25.108383	0.1	2.814114
25.110050	0.1	2.810478
25.111717	0.1	2.807498
25.113383	0.1	2.806127
25.115050	0.1	2.805889
25.116717	0.1	2.805770
25.118383	0.1	2.804399
25.120050	0.1	2.800822
25.121717	0.1	2.796114
25.123383	0.1	2.792716
25.125050	0.1	2.791822
25.126717	0.1	2.792597
25.128383	0.1	2.793729
25.130050	0.1	2.794326
25.131717	0.1	2.793849
25.133383	0.1	2.792716
25.135050	0.1	2.791822
25.136717	0.1	2.792001
25.138383	0.1	2.793253
25.140050	0.1	2.795339
25.141717	0.1	2.798081
25.143383	0.1	2.800167
25.145050	0.1	2.799750
25.146717	0.1	2.796590
25.148383	0.1	2.791882
25.150050	0.1	2.786458
25.151717	0.1	2.780616
25.153383	0.1	2.774656
25.155050	0.1	2.768994
25.156717	0.1	2.764344
25.158383	0.1	2.761066
25.160050	0.1	2.758980
25.161717	0.1	2.757490
25.163383	0.1	2.756000
25.165050	0.1	2.754033
25.166717	0.1	2.752185
25.168383	0.1	2.751231
25.170050	0.1	2.751351
25.171717	0.1	2.752781
25.173383	0.1	2.756119
25.175050	0.1	2.760470
25.176717	0.1	2.763748
25.178383	0.1	2.765000
25.180050	0.1	2.764583
25.181717	0.1	2.763748
25.183383	0.1	2.763212
25.185050	0.1	2.762377
25.186717	0.1	2.760232
25.188383	0.1	2.757609
25.190050	0.1	2.755881
25.191717	0.1	2.755284
25.193383	0.1	2.755284
25.195050	0.1	2.756059
25.196717	0.1	2.758503
25.198383	0.1	2.763629
25.200050	0.1	2.771616
25.201717	0.1	2.780914
25.203383	0.1	2.789080
25.205050	0.1	2.793968
25.206717	0.1	2.795160
25.208383	0.1	2.793372
25.210050	0.1	2.789438
25.211717	0.1	2.784252
25.213383	0.1	2.778948
25.215050	0.1	2.775192
25.216717	0.1	2.774298
25.218383	0.1	2.775669
25.220050	0.1	2.776742
25.221717	0.1	2.775431
25.223383	0.1	2.771795
25.225050	0.1	2.767801
25.226717	0.1	2.766073
25.228383	0.1	2.767503
25.230050	0.1	2.771199
25.231717	0.1	2.776563
25.233383	0.1	2.784372
25.235050	0.1	2.794504
25.236717	0.1	2.804935
25.238383	0.1	2.812743
25.240050	0.1	2.816856
25.241717	0.1	2.817691
25.243383	0.1	2.816677
25.245050	0.1	2.815068
25.246717	0.1	2.813757
25.248383	0.1	2.813697
25.250050	0.1	2.815247
25.251717	0.1	2.819002
25.253383	0.1	2.826393
25.255050	0.1	2.837956
25.256717	0.1	2.851725
25.258383	0.1	2.865076
25.260050	0.1	2.876878
25.261717	0.1	2.887249
25.263383	0.1	2.896547
25.265050	0.1	2.904952
25.266717	0.1	2.912581
25.268383	0.1	2.920807
25.270050	0.1	2.931059
25.271717	0.1	2.943218
25.273383	0.1	2.955973
25.275050	0.1	2.968311
25.276717	0.1	2.979815
25.278383	0.1	2.990604
25.280050	0.1	3.001630
25.281717	0.1	3.014922
25.283383	0.1	3.031314
25.285050	0.1	3.049493
25.286717	0.1	3.066719
25.288383	0.1	3.081083
25.290050	0.1	3.093183
25.291717	0.1	3.105343
25.293383	0.1	3.119707
25.295050	0.1	3.136575
25.296717	0.1	3.154934
25.298383	0.1	3.173292
25.300050	0.1	3.190398
25.301717	0.1	3.205419
25.303383	0.1	3.219485
25.305050	0.1	3.235519
25.306717	0.1	3.254950
25.308383	0.1	3.275395
25.310050	0.1	3.293336
25.311717	0.1	3.307283
25.313383	0.1	3.318250
25.315050	0.1	3.328145
25.316717	0.1	3.338039
25.318383	0.1	3.348470
25.320050	0.1	3.360987
25.321717	0.1	3.377140
25.323383	0.1	3.396869
25.325050	0.1	3.418207
25.326717	0.1	3.438950
25.328383	0.1	3.457964
25.330050	0.1	3.474415
25.331717	0.1	3.487647
25.333383	0.1	3.498316
25.335050	0.1	3.508210
25.336717	0.1	3.518701
25.338383	0.1	3.529966
25.340050	0.1	3.541172
25.341717	0.1	3.551543
25.343383	0.1	3.561259
25.345050	0.1	3.570914
25.346717	0.1	3.581107
25.348383	0.1	3.591538
25.350050	0.1	3.601849
25.351717	0.1	3.612280
25.353383	0.1	3.624261
25.355050	0.1	3.638506
25.356717	0.1	3.654003
25.358383	0.1	3.669441
25.360050	0.1	3.683925
25.361717	0.1	3.696859
25.363383	0.1	3.708244
25.365050	0.1	3.718972
25.366717	0.1	3.730357
25.368383	0.1	3.743947
25.370050	0.1	3.760815
25.371717	0.1	3.780425
25.373383	0.1	3.801465
25.375050	0.1	3.822446
25.376717	0.1	3.842056
25.378383	0.1	3.860057
25.380050	0.1	3.876627
25.381717	0.1	3.891289
25.383383	0.1	3.903747
25.385050	0.1	3.914595
25.386717	0.1	3.925026
25.388383	0.1	3.936112
25.390050	0.1	3.948152
25.391717	0.1	3.960610
25.393383	0.1	3.972411
25.395050	0.1	3.983021
25.396717	0.1	3.992856
25.398383	0.1	4.002869
25.400050	0.1	4.012883
25.401717	0.1	4.021526
25.403383	0.1	4.027248
25.405050	0.1	4.029989
25.406717	0.1	4.029870
25.408383	0.1	4.026413
25.410050	0.1	4.018903
25.411717	0.1	4.007638
25.413383	0.1	3.993273
25.415050	0.1	3.976345
25.416717	0.1	3.957629
25.418383	0.1	3.937841
25.420050	0.1	3.917098
25.421717	0.1	3.894747
25.423383	0.1	3.870249
25.425050	0.1	3.843606
25.426717	0.1	3.815770
25.428383	0.1	3.788233
25.430050	0.1	3.761649
25.431717	0.1	3.735364
25.433383	0.1	3.708005
25.435050	0.1	3.679455
25.436717	0.1	3.650427
25.438383	0.1	3.621519
25.440050	0.1	3.591955
25.441717	0.1	3.561080
25.443383	0.1	3.529072
25.445050	0.1	3.497064
25.446717	0.1	3.466070
25.448383	0.1	3.436864
25.450050	0.1	3.409624
25.451717	0.1	3.383517
25.453383	0.1	3.356815
25.455050	0.1	3.329337
25.456717	0.1	3.301978
25.458383	0.1	3.275693
25.460050	0.1	3.250599
25.461717	0.1	3.226876
25.463383	0.1	3.204286
25.465050	0.1	3.182411
25.466717	0.1	3.161013
25.468383	0.1	3.140569
25.470050	0.1	3.121257
25.471717	0.1	3.102362
25.473383	0.1	3.083229
25.475050	0.1	3.063202
25.476717	0.1	3.042400
25.478383	0.1	3.021836
25.480050	0.1	3.002823
25.481717	0.1	2.985180
25.483383	0.1	2.968133
25.485050	0.1	2.951324
25.486717	0.1	2.934754
25.488383	0.1	2.918840
25.490050	0.1	2.904356
25.491717	0.1	2.892256
25.493383	0.1	2.882958
25.495050	0.1	2.875149
25.496717	0.1	2.866984
25.498383	0.1	2.857506
25.500050	0.1	2.846778
25.501717	0.1	2.835274
25.503383	0.1	2.823651
25.505050	0.1	2.812386
25.506717	0.1	2.801478
25.508383	0.1	2.791226
25.510050	0.1	2.781689
25.511717	0.1	2.772749
25.513383	0.1	2.764344
25.515050	0.1	2.756894
25.516717	0.1	2.749503
25.518383	0.1	2.740622
25.520050	0.1	2.730191
25.521717	0.1	2.719700
25.523383	0.1	2.710939
25.525050	0.1	2.704859
25.526717	0.1	2.701163
25.528383	0.1	2.698362
25.530050	0.1	2.695084
25.531717	0.1	2.690554
25.533383	0.1	2.685487
25.535050	0.1	2.681434
25.536717	0.1	2.678454
25.538383	0.1	2.674341
25.540050	0.1	2.667844
25.541717	0.1	2.661169
25.543383	0.1	2.656877
25.545050	0.1	2.655149
25.546717	0.1	2.654791
25.548383	0.1	2.655447
25.550050	0.1	2.657116
25.551717	0.1	2.658904
25.553383	0.1	2.659977
25.555050	0.1	2.660513
25.556717	0.1	2.660334
25.558383	0.1	2.659083
25.560050	0.1	2.657592
25.561717	0.1	2.656996
25.563383	0.1	2.656996
25.565050	0.1	2.656222
25.566717	0.1	2.653420
25.568383	0.1	2.648592
25.570050	0.1	2.643645
25.571717	0.1	2.640128
25.573383	0.1	2.638102
25.575050	0.1	2.637029
25.576717	0.1	2.636254
25.578383	0.1	2.635181
25.580050	0.1	2.633929
25.581717	0.1	2.632916
25.583383	0.1	2.631724
25.585050	0.1	2.628088
25.586717	0.1	2.620578
25.588383	0.1	2.610445
25.590050	0.1	2.601266
25.591717	0.1	2.595306
25.593383	0.1	2.591729
25.595050	0.1	2.589047
25.596717	0.1	2.587319
25.598383	0.1	2.586663
25.600050	0.1	2.585828
25.601717	0.1	2.582550
25.603383	0.1	2.576769
25.605050	0.1	2.570391
25.606717	0.1	2.564669
25.608383	0.1	2.559960
25.610050	0.1	2.557397
25.611717	0.1	2.558053
25.613383	0.1	2.561450
25.615050	0.1	2.565444
25.616717	0.1	2.568185
25.618383	0.1	2.568960
25.620050	0.1	2.567828
25.621717	0.1	2.565026
25.623383	0.1	2.560854
25.625050	0.1	2.556145
25.626717	0.1	2.552271
25.628383	0.1	2.550423
25.630050	0.1	2.550721
25.631717	0.1	2.551258
25.633383	0.1	2.549410
25.635050	0.1	2.543926
25.636717	0.1	2.535761
25.638383	0.1	2.526641
25.640050	0.1	2.518773
25.641717	0.1	2.514005
25.643383	0.1	2.512396
25.645050	0.1	2.513051
25.646717	0.1	2.515376
25.648383	0.1	2.517879
25.650050	0.1	2.517879
25.651717	0.1	2.514243
25.653383	0.1	2.508223
25.655050	0.1	2.502382
25.656717	0.1	2.497912
25.658383	0.1	2.494633
25.660050	0.1	2.492547
25.661717	0.1	2.492905
25.663383	0.1	2.496302
25.665050	0.1	2.500832
25.666717	0.1	2.502620
25.668383	0.1	2.499640
25.670050	0.1	2.493978
25.671717	0.1	2.489805
25.673383	0.1	2.488971
25.675050	0.1	2.490461
25.676717	0.1	2.492070
25.678383	0.1	2.491892
25.680050	0.1	2.489329
25.681717	0.1	2.485931
25.683383	0.1	2.483845
25.685050	0.1	2.483487
25.686717	0.1	2.484441
25.688383	0.1	2.485633
25.690050	0.1	2.486468
25.691717	0.1	2.487123
25.693383	0.1	2.487779
25.695050	0.1	2.487242
25.696717	0.1	2.484739
25.698383	0.1	2.480984
25.700050	0.1	2.477348
25.701717	0.1	2.474010
25.703383	0.1	2.471030
25.705050	0.1	2.468825
25.706717	0.1	2.467930
25.708383	0.1	2.468288
25.710050	0.1	2.468527
25.711717	0.1	2.467930
25.713383	0.1	2.467215
25.715050	0.1	2.467215
25.716717	0.1	2.468348
25.718383	0.1	2.469957
25.720050	0.1	2.471090
25.721717	0.1	2.471209
25.723383	0.1	2.470315
25.725050	0.1	2.469361
25.726717	0.1	2.470017
25.728383	0.1	2.473295
25.730050	0.1	2.478898
25.731717	0.1	2.486110
25.733383	0.1	2.494216
25.735050	0.1	2.501846
25.736717	0.1	2.507448
25.738383	0.1	2.510369
25.740050	0.1	2.511323
25.741717	0.1	2.510250
25.743383	0.1	2.506495
25.745050	0.1	2.500057
25.746717	0.1	2.493084
25.748383	0.1	2.488315
25.750050	0.1	2.486944
25.751717	0.1	2.488315
25.753383	0.1	2.491415
25.755050	0.1	2.495766
25.756717	0.1	2.499700
25.758383	0.1	2.501905
25.760050	0.1	2.502978
25.761717	0.1	2.504170
25.763383	0.1	2.505183
25.765050	0.1	2.505005
25.766717	0.1	2.503693
25.768383	0.1	2.502263
25.770050	0.1	2.501249
25.771717	0.1	2.500415
25.773383	0.1	2.498806
25.775050	0.1	2.495825
25.776717	0.1	2.491534
25.778383	0.1	2.486587
25.780050	0.1	2.482593
25.781717	0.1	2.480865
25.783383	0.1	2.481103
25.785050	0.1	2.481938
25.786717	0.1	2.482295
25.788383	0.1	2.481878
25.790050	0.1	2.480865
25.791717	0.1	2.479494
25.793383	0.1	2.478659
25.795050	0.1	2.478957
25.796717	0.1	2.479434
25.798383	0.1	2.478600
25.800050	0.1	2.474964
25.801717	0.1	2.468527
25.803383	0.1	2.461016
25.805050	0.1	2.454460
25.806717	0.1	2.450049
25.808383	0.1	2.447844
25.810050	0.1	2.446354
25.811717	0.1	2.443731
25.813383	0.1	2.439737
25.815050	0.1	2.435208
25.816717	0.1	2.429962
25.818383	0.1	2.424061
25.820050	0.1	2.419531
25.821717	0.1	2.418220
25.823383	0.1	2.419770
25.825050	0.1	2.422750
25.826717	0.1	2.426684
25.828383	0.1	2.431631
25.830050	0.1	2.436698
25.831717	0.1	2.439678
25.833383	0.1	2.439439
25.835050	0.1	2.436936
25.836717	0.1	2.433479
25.838383	0.1	2.429783
25.840050	0.1	2.426624
25.841717	0.1	2.424836
25.843383	0.1	2.424181
25.845050	0.1	2.423465
25.846717	0.1	2.421975
25.848383	0.1	2.419710
25.850050	0.1	2.417386
25.851717	0.1	2.416253
25.853383	0.1	2.416968
25.855050	0.1	2.419233
25.856717	0.1	2.422929
25.858383	0.1	2.427638
25.860050	0.1	2.432525
25.861717	0.1	2.436400
25.863383	0.1	2.438128
25.865050	0.1	2.436698
25.866717	0.1	2.433002
25.868383	0.1	2.429307
25.870050	0.1	2.427459
25.871717	0.1	2.426744
25.873383	0.1	2.424717
25.875050	0.1	2.420068
25.876717	0.1	2.413392
25.878383	0.1	2.406001
25.880050	0.1	2.399564
25.881717	0.1	2.395213
25.883383	0.1	2.393007
25.885050	0.1	2.392292
25.886717	0.1	2.393186
25.888383	0.1	2.396941
25.890050	0.1	2.403855
25.891717	0.1	2.412200
25.893383	0.1	2.419889
25.895050	0.1	2.425730
25.896717	0.1	2.429366
25.898383	0.1	2.430916
25.900050	0.1	2.431333
25.901717	0.1	2.431452
25.903383	0.1	2.431095
25.905050	0.1	2.430260
25.906717	0.1	2.429903
25.908383	0.1	2.430499
25.910050	0.1	2.431154
25.911717	0.1	2.430380
25.913383	0.1	2.427995
25.915050	0.1	2.425671
25.916717	0.1	2.425075
25.918383	0.1	2.426207
25.920050	0.1	2.427280
25.921717	0.1	2.427042
25.923383	0.1	2.426267
25.925050	0.1	2.427101
25.926717	0.1	2.430618
25.928383	0.1	2.435386
25.930050	0.1	2.438963
25.931717	0.1	2.440632
25.933383	0.1	2.442002
25.935050	0.1	2.444744
25.936717	0.1	2.448738
25.938383	0.1	2.452254
25.940050	0.1	2.453685
25.941717	0.1	2.452374
25.943383	0.1	2.448976
25.945050	0.1	2.445281
25.946717	0.1	2.443910
25.948383	0.1	2.446592
25.950050	0.1	2.452791
25.951717	0.1	2.460480
25.953383	0.1	2.467454
25.955050	0.1	2.472103
25.956717	0.1	2.473295
25.958383	0.1	2.471090
25.960050	0.1	2.467454
25.961717	0.1	2.464652
25.963383	0.1	2.463639
25.965050	0.1	2.464175
25.966717	0.1	2.465665
25.968383	0.1	2.467096
25.970050	0.1	2.467275
25.971717	0.1	2.466619
25.973383	0.1	2.466738
25.975050	0.1	2.468407
25.976717	0.1	2.470017
25.978383	0.1	2.469719
25.980050	0.1	2.467990
25.981717	0.1	2.466321
25.983383	0.1	2.464891
25.985050	0.1	2.462804
25.986717	0.1	2.459943
25.988383	0.1	2.456486
25.990050	0.1	2.452314
25.991717	0.1	2.447307
25.993383	0.1	2.441585
25.995050	0.1	2.435744
25.996717	0.1	2.431512
25.998383	0.1	2.430201
26.000050	0.1	2.431274
26.001717	0.1	2.433419
26.003383	0.1	2.436340
26.005050	0.1	2.440691
26.006717	0.1	2.446950
26.008383	0.1	2.453506
26.010050	0.1	2.457023
26.011717	0.1	2.454996
26.013383	0.1	2.447605
26.015050	0.1	2.438188
26.016717	0.1	2.431154
26.018383	0.1	2.429247
26.020050	0.1	2.431631
26.021717	0.1	2.434433
26.023383	0.1	2.434373
26.025050	0.1	2.431572
26.026717	0.1	2.429009
26.028383	0.1	2.429247
26.030050	0.1	2.431274
26.031717	0.1	2.432287
26.033383	0.1	2.431274
26.035050	0.1	2.428949
26.036717	0.1	2.426207
26.038383	0.1	2.422869
26.040050	0.1	2.418935
26.041717	0.1	2.416074
26.043383	0.1	2.416074
26.045050	0.1	2.418995
26.046717	0.1	2.423227
26.048383	0.1	2.427042
26.050050	0.1	2.428591
26.051717	0.1	2.427161
26.053383	0.1	2.423823
26.055050	0.1	2.421022
26.056717	0.1	2.420366
26.058383	0.1	2.421796
26.060050	0.1	2.423823
26.061717	0.1	2.425313
26.063383	0.1	2.426386
26.065050	0.1	2.427638
26.066717	0.1	2.428413
26.068383	0.1	2.428115
26.070050	0.1	2.427519
26.071717	0.1	2.426803
26.073383	0.1	2.424956
26.075050	0.1	2.422035
26.076717	0.1	2.419770
26.078383	0.1	2.420187
26.080050	0.1	2.424717
26.081717	0.1	2.432645
26.083383	0.1	2.440632
26.085050	0.1	2.444625
26.086717	0.1	2.442897
26.088383	0.1	2.436698
26.090050	0.1	2.430380
26.091717	0.1	2.427936
26.093383	0.1	2.430380
26.095050	0.1	2.435506
26.096717	0.1	2.440751
26.098383	0.1	2.445281
26.100050	0.1	2.448499
26.101717	0.1	2.449393
26.103383	0.1	2.447546
26.105050	0.1	2.444208
26.106717	0.1	2.440453
26.108383	0.1	2.436459
26.110050	0.1	2.433419
26.111717	0.1	2.433181
26.113383	0.1	2.436876
26.115050	0.1	2.443552
26.116717	0.1	2.450645
26.118383	0.1	2.456308
26.120050	0.1	2.460659
26.121717	0.1	2.465189
26.123383	0.1	2.469897
26.125050	0.1	2.472162
26.126717	0.1	2.469421
26.128383	0.1	2.462864
26.130050	0.1	2.456248
26.131717	0.1	2.452314
26.133383	0.1	2.451837
26.135050	0.1	2.455533
26.136717	0.1	2.462983
26.138383	0.1	2.472341
26.140050	0.1	2.481699
26.141717	0.1	2.490401
26.143383	0.1	2.498269
26.145050	0.1	2.504230
26.146717	0.1	2.507329
26.148383	0.1	2.508223
26.150050	0.1	2.508402
26.151717	0.1	2.508402
26.153383	0.1	2.507448
26.155050	0.1	2.505362
26.156717	0.1	2.503216
26.158383	0.1	2.501905
26.160050	0.1	2.501726
26.161717	0.1	2.503216
26.163383	0.1	2.506137
26.165050	0.1	2.509356
26.166717	0.1	2.512157
26.168383	0.1	2.514959
26.170050	0.1	2.517939
26.171717	0.1	2.520383
26.173383	0.1	2.522111
26.175050	0.1	2.524614
26.176717	0.1	2.529919
26.178383	0.1	2.538026
26.180050	0.1	2.546847
26.181717	0.1	2.554178
26.183383	0.1	2.559364
26.185050	0.1	2.562940
26.186717	0.1	2.566874
26.188383	0.1	2.572835
26.190050	0.1	2.580285
26.191717	0.1	2.587021
26.193383	0.1	2.591789
26.195050	0.1	2.595902
26.196717	0.1	2.600849
26.198383	0.1	2.607167
26.200050	0.1	2.614558
26.201717	0.1	2.622128
26.203383	0.1	2.629399
26.205050	0.1	2.636790
26.206717	0.1	2.645195
26.208383	0.1	2.654314
26.210050	0.1	2.663016
26.211717	0.1	2.671778
26.213383	0.1	2.682626
26.215050	0.1	2.696872
26.216717	0.1	2.713800
26.218383	0.1	2.731025
26.220050	0.1	2.746403
26.221717	0.1	2.759338
26.223383	0.1	2.771259
26.225050	0.1	2.784610
26.226717	0.1	2.799750
26.228383	0.1	2.815247
26.230050	0.1	2.829969
26.231717	0.1	2.844095
26.233383	0.1	2.857924
26.235050	0.1	2.871037
26.236717	0.1	2.883136
26.238383	0.1	2.894998
26.240050	0.1	2.908766
26.241717	0.1	2.926290
26.243383	0.1	2.947211
26.245050	0.1	2.970457
26.246717	0.1	2.994716
26.248383	0.1	3.019035
26.250050	0.1	3.042281
26.251717	0.1	3.063262
26.253383	0.1	3.081382
26.255050	0.1	3.097952
26.256717	0.1	3.114224
26.258383	0.1	3.130436
26.260050	0.1	3.145874
26.261717	0.1	3.159940
26.263383	0.1	3.172875
26.265050	0.1	3.186286
26.266717	0.1	3.201425
26.268383	0.1	3.217638
26.270050	0.1	3.232360
26.271717	0.1	3.244102
26.273383	0.1	3.253639
26.275050	0.1	3.262222
26.276717	0.1	3.269971
26.278383	0.1	3.276408
26.280050	0.1	3.280580
26.281717	0.1	3.281117
26.283383	0.1	3.276944
26.285050	0.1	3.269017
26.286717	0.1	3.260374
26.288383	0.1	3.252924
26.290050	0.1	3.246129
26.291717	0.1	3.239572
26.293383	0.1	3.233075
26.295050	0.1	3.226340
26.296717	0.1	3.218889
26.298383	0.1	3.210306
26.300050	0.1	3.199816
26.301717	0.1	3.187657
26.303383	0.1	3.174901
26.305050	0.1	3.161371
26.306717	0.1	3.145099
26.308383	0.1	3.124476
26.310050	0.1	3.100217
26.311717	0.1	3.074825
26.313383	0.1	3.050804
26.315050	0.1	3.029823
26.316717	0.1	3.011942
26.318383	0.1	2.995968
26.320050	0.1	2.980173
26.321717	0.1	2.963603
26.323383	0.1	2.945304
26.325050	0.1	2.924740
26.326717	0.1	2.901495
26.328383	0.1	2.875984
26.330050	0.1	2.849460
26.331717	0.1	2.824307
26.333383	0.1	2.802551
26.335050	0.1	2.783775
26.336717	0.1	2.765775
26.338383	0.1	2.747059
26.340050	0.1	2.727449
26.341717	0.1	2.707839
26.343383	0.1	2.689898
26.345050	0.1	2.674818
26.346717	0.1	2.661586
26.348383	0.1	2.648115
26.350050	0.1	2.633453
26.351717	0.1	2.617777
26.353383	0.1	2.601803
26.355050	0.1	2.586246
26.356717	0.1	2.571523
26.358383	0.1	2.557576
26.360050	0.1	2.544701
26.361717	0.1	2.533555
26.363383	0.1	2.523899
26.365050	0.1	2.514184
26.366717	0.1	2.503455
26.368383	0.1	2.492607
26.370050	0.1	2.482891
26.371717	0.1	2.475500
26.373383	0.1	2.471030
26.375050	0.1	2.468169
26.376717	0.1	2.464533
26.378383	0.1	2.459347
26.380050	0.1	2.454341
26.381717	0.1	2.450824
26.383383	0.1	2.448261
26.385050	0.1	2.445042
26.386717	0.1	2.440453
26.388383	0.1	2.435684
26.390050	0.1	2.432287
26.391717	0.1	2.430499
26.393383	0.1	2.429128
26.395050	0.1	2.427995
26.396717	0.1	2.427220
26.398383	0.1	2.425432
26.400050	0.1	2.420604
26.401717	0.1	2.412677
26.403383	0.1	2.403855
26.405050	0.1	2.395809
26.406717	0.1	2.389491
26.408383	0.1	2.386153
26.410050	0.1	2.386034
26.411717	0.1	2.387345
26.413383	0.1	2.388120
26.415050	0.1	2.386749
26.416717	0.1	2.382398
26.418383	0.1	2.375901
26.420050	0.1	2.369940
26.421717	0.1	2.366781
26.423383	0.1	2.366722
26.425050	0.1	2.368570
26.426717	0.1	2.370894
26.428383	0.1	2.372503
26.430050	0.1	2.373278
26.431717	0.1	2.373517
26.433383	0.1	2.373576
26.435050	0.1	2.373159
26.436717	0.1	2.372146
26.438383	0.1	2.371192
26.440050	0.1	2.371013
26.441717	0.1	2.371788
26.443383	0.1	2.372801
26.445050	0.1	2.373815
26.446717	0.1	2.374947
26.448383	0.1	2.375841
26.450050	0.1	2.375364
26.451717	0.1	2.372265
26.453383	0.1	2.366960
26.455050	0.1	2.361000
26.456717	0.1	2.355397
26.458383	0.1	2.351284
26.460050	0.1	2.349794
26.461717	0.1	2.351105
26.463383	0.1	2.353966
26.465050	0.1	2.356172
26.466717	0.1	2.356112
26.468383	0.1	2.353490
26.470050	0.1	2.349556
26.471717	0.1	2.346218
26.473383	0.1	2.344966
26.475050	0.1	2.346575
26.476717	0.1	2.350688
26.478383	0.1	2.355874
26.480050	0.1	2.359986
26.481717	0.1	2.361953
26.483383	0.1	2.362371
26.485050	0.1	2.362967
26.486717	0.1	2.364695
26.488383	0.1	2.367616
26.490050	0.1	2.370954
26.491717	0.1	2.373576
26.493383	0.1	2.374590
26.495050	0.1	2.373040
26.496717	0.1	2.368450
26.498383	0.1	2.360940
26.500050	0.1	2.352357
26.501717	0.1	2.345503
26.503383	0.1	2.341271
26.505050	0.1	2.337992
26.506717	0.1	2.334774
26.508383	0.1	2.332866
26.510050	0.1	2.333403
26.511717	0.1	2.336145
26.513383	0.1	2.339959
26.515050	0.1	2.343595
26.516717	0.1	2.345741
26.518383	0.1	2.345085
26.520050	0.1	2.342463
26.521717	0.1	2.340257
26.523383	0.1	2.340317
26.525050	0.1	2.342343
26.526717	0.1	2.345383
26.528383	0.1	2.348721
26.530050	0.1	2.352178
26.531717	0.1	2.355218
26.533383	0.1	2.356529
26.535050	0.1	2.355278
26.536717	0.1	2.353132
26.538383	0.1	2.351999
26.540050	0.1	2.352238
26.541717	0.1	2.352655
26.543383	0.1	2.352297
26.545050	0.1	2.350807
26.546717	0.1	2.348960
26.548383	0.1	2.348542
26.550050	0.1	2.350688
26.551717	0.1	2.354264
26.553383	0.1	2.356231
26.555050	0.1	2.354443
26.556717	0.1	2.350152
26.558383	0.1	2.346993
26.560050	0.1	2.346814
26.561717	0.1	2.348125
26.563383	0.1	2.348423
26.565050	0.1	2.346933
26.566717	0.1	2.344906
26.568383	0.1	2.343953
26.570050	0.1	2.344549
26.571717	0.1	2.345443
26.573383	0.1	2.345324
26.575050	0.1	2.344072
26.576717	0.1	2.341926
26.578383	0.1	2.338410
26.580050	0.1	2.333880
26.581717	0.1	2.330840
26.583383	0.1	2.331257
26.585050	0.1	2.335131
26.586717	0.1	2.341271
26.588383	0.1	2.347827
26.590050	0.1	2.352655
26.591717	0.1	2.354443
26.593383	0.1	2.352893
26.595050	0.1	2.348066
26.596717	0.1	2.340555
26.598383	0.1	2.331972
26.600050	0.1	2.324462
26.601717	0.1	2.320051
26.603383	0.1	2.319813
26.605050	0.1	2.322614
26.606717	0.1	2.326250
26.608383	0.1	2.329648
26.610050	0.1	2.332747
26.611717	0.1	2.335012
26.613383	0.1	2.335370
26.615050	0.1	2.334058
26.616717	0.1	2.333045
26.618383	0.1	2.334356
26.620050	0.1	2.338290
26.621717	0.1	2.344132
26.623383	0.1	2.350629
26.625050	0.1	2.355874
26.626717	0.1	2.357900
26.628383	0.1	2.357543
26.630050	0.1	2.357781
26.631717	0.1	2.360106
26.633383	0.1	2.362788
26.635050	0.1	2.363145
26.636717	0.1	2.360344
26.638383	0.1	2.355814
26.640050	0.1	2.350450
26.641717	0.1	2.344728
26.643383	0.1	2.339959
26.645050	0.1	2.337873
26.646717	0.1	2.339304
26.648383	0.1	2.343238
26.650050	0.1	2.348125
26.651717	0.1	2.353251
26.653383	0.1	2.357781
26.655050	0.1	2.360404
26.656717	0.1	2.360284
26.658383	0.1	2.358854
26.660050	0.1	2.358139
26.661717	0.1	2.359152
26.663383	0.1	2.361417
26.665050	0.1	2.364218
26.666717	0.1	2.367020
26.668383	0.1	2.369344
26.670050	0.1	2.371073
26.671717	0.1	2.372742
26.673383	0.1	2.374530
26.675050	0.1	2.376139
26.676717	0.1	2.377749
26.678383	0.1	2.379477
26.680050	0.1	2.381206
26.681717	0.1	2.382696
26.683383	0.1	2.384067
26.685050	0.1	2.385199
26.686717	0.1	2.385497
26.688383	0.1	2.384126
26.690050	0.1	2.381444
26.691717	0.1	2.379120
26.693383	0.1	2.379179
26.695050	0.1	2.381981
26.696717	0.1	2.387226
26.698383	0.1	2.393901
26.700050	0.1	2.400279
26.701717	0.1	2.404988
26.703383	0.1	2.408445
26.705050	0.1	2.411902
26.706717	0.1	2.416134
26.708383	0.1	2.420664
26.710050	0.1	2.424240
26.711717	0.1	2.425730
26.713383	0.1	2.425730
26.715050	0.1	2.426446
26.716717	0.1	2.428949
26.718383	0.1	2.432585
26.720050	0.1	2.437771
26.721717	0.1	2.445758
26.723383	0.1	2.455235
26.725050	0.1	2.463460
26.726717	0.1	2.469242
26.728383	0.1	2.473593
26.730050	0.1	2.477944
26.731717	0.1	2.483487
26.733383	0.1	2.491176
26.735050	0.1	2.501488
26.736717	0.1	2.514482
26.738383	0.1	2.528906
26.740050	0.1	2.541781
26.741717	0.1	2.551556
26.743383	0.1	2.560258
26.745050	0.1	2.571345
26.746717	0.1	2.586663
26.748383	0.1	2.605617
26.750050	0.1	2.626181
26.751717	0.1	2.645016
26.753383	0.1	2.659857
26.755050	0.1	2.670586
26.756717	0.1	2.678514
26.758383	0.1	2.685428
26.760050	0.1	2.693236
26.761717	0.1	2.703667
26.763383	0.1	2.718032
26.765050	0.1	2.736092
26.766717	0.1	2.755165
26.768383	0.1	2.771974
26.770050	0.1	2.786935
26.771717	0.1	2.803266
26.773383	0.1	2.822220
26.775050	0.1	2.842486
26.776717	0.1	2.863228
26.778383	0.1	2.885461
26.780050	0.1	2.909601
26.781717	0.1	2.934933
26.783383	0.1	2.960205
26.785050	0.1	2.984286
26.786717	0.1	3.006816
26.788383	0.1	3.028631
26.790050	0.1	3.050983
26.791717	0.1	3.074348
26.793383	0.1	3.099382
26.795050	0.1	3.127456
26.796717	0.1	3.159702
26.798383	0.1	3.195226
26.800050	0.1	3.231824
26.801717	0.1	3.267408
26.803383	0.1	3.301263
26.805050	0.1	3.333926
26.806717	0.1	3.366649
26.808383	0.1	3.401160
26.810050	0.1	3.438533
26.811717	0.1	3.478527
26.813383	0.1	3.520668
26.815050	0.1	3.565014
26.816717	0.1	3.612101
26.818383	0.1	3.661573
26.820050	0.1	3.712416
26.821717	0.1	3.763616
26.823383	0.1	3.814042
26.825050	0.1	3.862977
26.826717	0.1	3.911734
26.828383	0.1	3.963053
26.830050	0.1	4.018784
26.831717	0.1	4.078985
26.833383	0.1	4.142285
26.835050	0.1	4.206360
26.836717	0.1	4.269600
26.838383	0.1	4.331470
26.840050	0.1	4.391849
26.841717	0.1	4.450083
26.843383	0.1	4.505992
26.845050	0.1	4.560948
26.846717	0.1	4.616618
26.848383	0.1	4.672587
26.850050	0.1	4.727245
26.851717	0.1	4.779876
26.853383	0.1	4.830420
26.855050	0.1	4.878581
26.856717	0.1	4.924417
26.858383	0.1	4.968226
26.860050	0.1	5.009711
26.861717	0.1	5.048335
26.863383	0.1	5.083025
26.865050	0.1	5.112589
26.866717	0.1	5.136550
26.868383	0.1	5.155027
26.870050	0.1	5.168617
26.871717	0.1	5.177617
26.873383	0.1	5.182922
26.875050	0.1	5.185008
26.876717	0.1	5.184233
26.878383	0.1	5.180657
26.880050	0.1	5.173385
26.881717	0.1	5.160332
26.883383	0.1	5.140126
26.885050	0.1	5.113721
26.886717	0.1	5.083561
26.888383	0.1	5.050958
26.890050	0.1	5.015552
26.891717	0.1	4.977465
26.893383	0.1	4.938126
26.895050	0.1	4.898250
26.896717	0.1	4.857004
26.898383	0.1	4.812837
26.900050	0.1	4.764974
26.901717	0.1	4.713476
26.903383	0.1	4.659176
26.905050	0.1	4.603446
26.906717	0.1	4.548192
26.908383	0.1	4.494429
26.910050	0.1	4.441798
26.911717	0.1	4.390061
26.913383	0.1	4.338980
26.915050	0.1	4.288078
26.916717	0.1	4.237116
26.918383	0.1	4.186571
26.920050	0.1	4.136682
26.921717	0.1	4.086852
26.923383	0.1	4.037500
26.925050	0.1	3.990948
26.926717	0.1	3.949881
26.928383	0.1	3.914118
26.930050	0.1	3.880978
26.931717	0.1	3.848434
26.933383	0.1	3.815949
26.935050	0.1	3.783465
26.936717	0.1	3.750921
26.938383	0.1	3.719568
26.940050	0.1	3.690958
26.941717	0.1	3.666103
26.943383	0.1	3.644645
26.945050	0.1	3.626287
26.946717	0.1	3.610552
26.948383	0.1	3.596306
26.950050	0.1	3.581941
26.951717	0.1	3.566504
26.953383	0.1	3.549159
26.955050	0.1	3.530562
26.956717	0.1	3.511906
26.958383	0.1	3.493846
26.960050	0.1	3.476382
26.961717	0.1	3.459931
26.963383	0.1	3.444851
26.965050	0.1	3.431201
26.966717	0.1	3.419221
26.968383	0.1	3.407896
26.970050	0.1	3.394783
26.971717	0.1	3.378570
26.973383	0.1	3.360450
26.975050	0.1	3.342211
26.976717	0.1	3.325522
26.978383	0.1	3.311157
26.980050	0.1	3.297985
26.981717	0.1	3.283441
26.983383	0.1	3.265798
26.985050	0.1	3.244639
26.986717	0.1	3.220916
26.988383	0.1	3.196776
26.990050	0.1	3.174484
26.991717	0.1	3.154099
26.993383	0.1	3.134370
26.995050	0.1	3.114104
26.996717	0.1	3.092826
26.998383	0.1	3.069401
27.000050	0.1	3.043235
27.001717	0.1	3.016055
27.003383	0.1	2.991677
27.005050	0.1	2.972603
27.006717	0.1	2.958477
27.008383	0.1	2.946973
27.010050	0.1	2.936065
27.011717	0.1	2.924144
27.013383	0.1	2.910257
27.015050	0.1	2.893508
27.016717	0.1	2.874494
27.018383	0.1	2.854645
27.020050	0.1	2.835632
27.021717	0.1	2.818763
27.023383	0.1	2.806008
27.025050	0.1	2.797961
27.026717	0.1	2.793670
27.028383	0.1	2.790988
27.030050	0.1	2.788186
27.031717	0.1	2.785027
27.033383	0.1	2.782643
27.035050	0.1	2.781511
27.036717	0.1	2.780020
27.038383	0.1	2.776683
27.040050	0.1	2.771557
27.041717	0.1	2.765179
27.043383	0.1	2.757788
27.045050	0.1	2.749980
27.046717	0.1	2.742946
27.048383	0.1	2.738059
27.050050	0.1	2.735615
27.051717	0.1	2.735078
27.053383	0.1	2.736390
27.055050	0.1	2.740026
27.056717	0.1	2.745032
27.058383	0.1	2.749384
27.060050	0.1	2.750933
27.061717	0.1	2.749264
27.063383	0.1	2.746225
27.065050	0.1	2.743840
27.066717	0.1	2.742648
27.068383	0.1	2.742231
27.070050	0.1	2.742231
27.071717	0.1	2.742350
27.073383	0.1	2.742946
27.075050	0.1	2.745867
27.076717	0.1	2.752721
27.078383	0.1	2.762914
27.080050	0.1	2.774596
27.081717	0.1	2.785385
27.083383	0.1	2.793253
27.085050	0.1	2.796948
27.086717	0.1	2.797067
27.088383	0.1	2.795875
27.090050	0.1	2.796352
27.091717	0.1	2.799750
27.093383	0.1	2.805114
27.095050	0.1	2.811194
27.096717	0.1	2.817691
27.098383	0.1	2.824783
27.100050	0.1	2.833426
27.101717	0.1	2.843797
27.103383	0.1	2.854765
27.105050	0.1	2.864659
27.106717	0.1	2.872288
27.108383	0.1	2.877891
27.110050	0.1	2.882898
27.111717	0.1	2.888799
27.113383	0.1	2.895951
27.115050	0.1	2.904117
27.116717	0.1	2.912700
27.118383	0.1	2.920628
27.120050	0.1	2.926827
27.121717	0.1	2.931416
27.123383	0.1	2.935946
27.125050	0.1	2.942681
27.126717	0.1	2.952159
27.128383	0.1	2.962709
27.130050	0.1	2.971351
27.131717	0.1	2.976597
27.133383	0.1	2.979875
27.135050	0.1	2.984524
27.136717	0.1	2.993226
27.138383	0.1	3.005743
27.140050	0.1	3.020168
27.141717	0.1	3.034771
27.143383	0.1	3.048718
27.145050	0.1	3.061950
27.146717	0.1	3.075183
27.148383	0.1	3.088713
27.150050	0.1	3.102243
27.151717	0.1	3.115833
27.153383	0.1	3.130198
27.155050	0.1	3.146768
27.156717	0.1	3.166020
27.158383	0.1	3.187120
27.160050	0.1	3.208041
27.161717	0.1	3.228069
27.163383	0.1	3.248096
27.165050	0.1	3.268898
27.166717	0.1	3.289879
27.168383	0.1	3.309787
27.170050	0.1	3.328204
27.171717	0.1	3.346801
27.173383	0.1	3.367424
27.175050	0.1	3.390372
27.176717	0.1	3.414750
27.178383	0.1	3.439963
27.180050	0.1	3.466785
27.181717	0.1	3.496826
27.183383	0.1	3.531456
27.185050	0.1	3.569901
27.186717	0.1	3.609956
27.188383	0.1	3.649712
27.190050	0.1	3.689170
27.191717	0.1	3.729582
27.193383	0.1	3.772497
27.195050	0.1	3.818512
27.196717	0.1	3.868103
27.198383	0.1	3.920794
27.200050	0.1	3.975272
27.201717	0.1	4.029632
27.203383	0.1	4.083276
27.205050	0.1	4.138112
27.206717	0.1	4.196882
27.208383	0.1	4.261315
27.210050	0.1	4.332066
27.211717	0.1	4.407883
27.213383	0.1	4.486203
27.215050	0.1	4.565239
27.216717	0.1	4.645169
27.218383	0.1	4.727721
27.220050	0.1	4.814506
27.221717	0.1	4.906655
27.223383	0.1	5.003989
27.225050	0.1	5.105675
27.226717	0.1	5.210936
27.228383	0.1	5.320251
27.230050	0.1	5.434573
27.231717	0.1	5.553842
27.233383	0.1	5.676866
27.235050	0.1	5.802870
27.236717	0.1	5.932808
27.238383	0.1	6.068290
27.240050	0.1	6.210029
27.241717	0.1	6.357074
27.243383	0.1	6.507993
27.245050	0.1	6.662667
27.246717	0.1	6.822110
27.248383	0.1	6.985784
27.250050	0.1	7.151664
27.251717	0.1	7.318736
27.253383	0.1	7.487596
27.255050	0.1	7.659257
27.256717	0.1	7.834375
27.258383	0.1	8.013011
27.260050	0.1	8.194566
27.261717	0.1	8.377731
27.263383	0.1	8.560956
27.265050	0.1	8.742333
27.266717	0.1	8.920193
27.268383	0.1	9.093345
27.270050	0.1	9.260953
27.271717	0.1	9.422124
27.273383	0.1	9.576619
27.275050	0.1	9.725214
27.276717	0.1	9.868682
27.278383	0.1	10.006667
27.280050	0.1	10.137678
27.281717	0.1	10.259450
27.283383	0.1	10.370494
27.285050	0.1	10.469378
27.286717	0.1	10.554672
27.288383	0.1	10.626019
27.290050	0.1	10.684670
27.291717	0.1	10.732413
27.293383	0.1	10.770739
27.295050	0.1	10.799468
27.296717	0.1	10.816336
27.298383	0.1	10.819317
27.300050	0.1	10.808767
27.301717	0.1	10.786832
27.303383	0.1	10.755718
27.305050	0.1	10.716022
27.306717	0.1	10.666371
27.308383	0.1	10.604561
27.310050	0.1	10.530532
27.311717	0.1	10.446728
27.313383	0.1	10.355354
27.315050	0.1	10.256351
27.316717	0.1	10.149241
27.318383	0.1	10.034681
27.320050	0.1	9.914876
27.321717	0.1	9.792388
27.323383	0.1	9.669483
27.325050	0.1	9.547651
27.326717	0.1	9.426296
27.328383	0.1	9.304464
27.330050	0.1	9.182811
27.331717	0.1	9.062350
27.333383	0.1	8.943439
27.335050	0.1	8.826137
27.336717	0.1	8.710444
27.338383	0.1	8.596778
27.340050	0.1	8.485318
27.341717	0.1	8.376718
27.343383	0.1	8.272052
27.345050	0.1	8.171916
27.346717	0.1	8.076013
27.348383	0.1	7.983983
27.350050	0.1	7.896364
27.351717	0.1	7.813275
27.353383	0.1	7.733524
27.355050	0.1	7.654787
27.356717	0.1	7.575810
27.358383	0.1	7.496953
27.360050	0.1	7.419229
27.361717	0.1	7.343829
27.363383	0.1	7.270933
27.365050	0.1	7.198930
27.366717	0.1	7.126570
27.368383	0.1	7.054210
27.370050	0.1	6.982089
27.371717	0.1	6.908656
27.373383	0.1	6.832600
27.375050	0.1	6.754101
27.376717	0.1	6.674648
27.378383	0.1	6.595970
27.380050	0.1	6.518662
27.381717	0.1	6.442070
27.383383	0.1	6.364525
27.385050	0.1	6.284178
27.386717	0.1	6.199420
27.388383	0.1	6.109059
27.390050	0.1	6.013155
27.391717	0.1	5.913198
27.393383	0.1	5.810738
27.395050	0.1	5.706311
27.396717	0.1	5.600274
27.398383	0.1	5.493820
27.400050	0.1	5.387783
27.401717	0.1	5.281747
27.403383	0.1	5.175352
27.405050	0.1	5.068958
27.406717	0.1	4.961849
27.408383	0.1	4.853010
27.410050	0.1	4.742444
27.411717	0.1	4.630924
27.413383	0.1	4.519522
27.415050	0.1	4.410208
27.416717	0.1	4.305005
27.418383	0.1	4.204691
27.420050	0.1	4.108370
27.421717	0.1	4.013896
27.423383	0.1	3.919304
27.425050	0.1	3.824711
27.426717	0.1	3.731668
27.428383	0.1	3.641188
27.430050	0.1	3.553570
27.431717	0.1	3.469646
27.433383	0.1	3.389716
27.435050	0.1	3.313601
27.436717	0.1	3.241778
27.438383	0.1	3.174246
27.440050	0.1	3.109217
27.441717	0.1	3.045619
27.443383	0.1	2.984643
27.445050	0.1	2.928078
27.446717	0.1	2.876878
27.448383	0.1	2.832174
27.450050	0.1	2.793431
27.451717	0.1	2.757788
27.453383	0.1	2.722681
27.455050	0.1	2.687812
27.456717	0.1	2.654374
27.458383	0.1	2.623975
27.460050	0.1	2.596796
27.461717	0.1	2.571941
27.463383	0.1	2.548099
27.465050	0.1	2.525330
27.466717	0.1	2.504885
27.468383	0.1	2.487362
27.470050	0.1	2.471864
27.471717	0.1	2.457976
27.473383	0.1	2.445698
27.475050	0.1	2.435029
27.476717	0.1	2.424836
27.478383	0.1	2.413809
27.480050	0.1	2.401412
27.481717	0.1	2.387941
27.483383	0.1	2.373755
27.485050	0.1	2.359569
27.486717	0.1	2.347469
27.488383	0.1	2.339244
27.490050	0.1	2.335608
27.491717	0.1	2.335727
27.493383	0.1	2.337575
27.495050	0.1	2.338767
27.496717	0.1	2.338350
27.498383	0.1	2.336025
27.500050	0.1	2.330899
27.501717	0.1	2.322137
27.503383	0.1	2.310991
27.505050	0.1	2.300918
27.506717	0.1	2.294064
27.508383	0.1	2.290070
27.510050	0.1	2.288163
27.511717	0.1	2.288282
27.513383	0.1	2.289415
27.515050	0.1	2.289117
27.516717	0.1	2.285779
27.518383	0.1	2.280295
27.520050	0.1	2.275407
27.521717	0.1	2.273500
27.523383	0.1	2.275288
27.525050	0.1	2.279043
27.526717	0.1	2.281904
27.528383	0.1	2.282262
27.530050	0.1	2.281368
27.531717	0.1	2.281368
27.533383	0.1	2.282620
27.535050	0.1	2.282858
27.536717	0.1	2.279699
27.538383	0.1	2.273321
27.540050	0.1	2.266586
27.541717	0.1	2.262235
27.543383	0.1	2.260149
27.545050	0.1	2.258599
27.546717	0.1	2.256453
27.548383	0.1	2.253592
27.550050	0.1	2.250552
27.551717	0.1	2.248645
27.553383	0.1	2.247989
27.555050	0.1	2.247810
27.556717	0.1	2.247989
27.558383	0.1	2.249241
27.560050	0.1	2.251029
27.561717	0.1	2.252042
27.563383	0.1	2.252162
27.565050	0.1	2.251923
27.566717	0.1	2.251387
27.568383	0.1	2.251268
27.570050	0.1	2.252400
27.571717	0.1	2.253533
27.573383	0.1	2.251923
27.575050	0.1	2.246261
27.576717	0.1	2.238155
27.578383	0.1	2.230346
27.580050	0.1	2.224505
27.581717	0.1	2.220869
27.583383	0.1	2.218843
27.585050	0.1	2.217114
27.586717	0.1	2.214372
27.588383	0.1	2.210796
27.590050	0.1	2.207697
27.591717	0.1	2.205253
27.593383	0.1	2.203167
27.595050	0.1	2.202213
27.596717	0.1	2.203703
27.598383	0.1	2.207697
27.600050	0.1	2.212107
27.601717	0.1	2.214193
27.603383	0.1	2.213061
27.605050	0.1	2.209842
27.606717	0.1	2.206445
27.608383	0.1	2.203763
27.610050	0.1	2.201140
27.611717	0.1	2.197862
27.613383	0.1	2.195001
27.615050	0.1	2.194643
27.616717	0.1	2.197862
27.618383	0.1	2.203345
27.620050	0.1	2.208233
27.621717	0.1	2.210498
27.623383	0.1	2.210319
27.625050	0.1	2.210021
27.626717	0.1	2.211213
27.628383	0.1	2.213657
27.630050	0.1	2.214849
27.631717	0.1	2.212942
27.633383	0.1	2.208710
27.635050	0.1	2.203345
27.636717	0.1	2.197683
27.638383	0.1	2.193332
27.640050	0.1	2.192021
27.641717	0.1	2.193809
27.643383	0.1	2.196789
27.645050	0.1	2.199173
27.646717	0.1	2.200306
27.648383	0.1	2.200186
27.650050	0.1	2.198756
27.651717	0.1	2.196014
27.653383	0.1	2.192915
27.655050	0.1	2.190590
27.656717	0.1	2.189458
27.658383	0.1	2.189756
27.660050	0.1	2.191544
27.661717	0.1	2.194107
27.663383	0.1	2.196431
27.665050	0.1	2.197981
27.666717	0.1	2.198517
27.668383	0.1	2.197623
27.670050	0.1	2.195060
27.671717	0.1	2.191782
27.673383	0.1	2.188921
27.675050	0.1	2.186656
27.676717	0.1	2.185106
27.678383	0.1	2.185345
27.680050	0.1	2.187729
27.681717	0.1	2.190471
27.683383	0.1	2.191782
27.685050	0.1	2.191365
27.686717	0.1	2.189696
27.688383	0.1	2.187371
27.690050	0.1	2.185941
27.691717	0.1	2.187550
27.693383	0.1	2.191782
27.695050	0.1	2.196133
27.696717	0.1	2.198875
27.698383	0.1	2.200484
27.700050	0.1	2.202094
27.701717	0.1	2.204239
27.703383	0.1	2.206385
27.705050	0.1	2.207339
27.706717	0.1	2.206802
27.708383	0.1	2.205312
27.710050	0.1	2.203286
27.711717	0.1	2.201140
27.713383	0.1	2.199233
27.715050	0.1	2.198279
27.716717	0.1	2.199233
27.718383	0.1	2.202749
27.720050	0.1	2.207995
27.721717	0.1	2.213776
27.723383	0.1	2.218604
27.725050	0.1	2.221108
27.726717	0.1	2.221406
27.728383	0.1	2.221882
27.730050	0.1	2.225280
27.731717	0.1	2.231717
27.733383	0.1	2.238810
27.735050	0.1	2.243459
27.736717	0.1	2.244473
27.738383	0.1	2.243102
27.740050	0.1	2.241552
27.741717	0.1	2.241016
27.743383	0.1	2.242267
27.745050	0.1	2.246201
27.746717	0.1	2.253294
27.748383	0.1	2.262831
27.750050	0.1	2.273917
27.751717	0.1	2.285242
27.753383	0.1	2.295196
27.755050	0.1	2.303243
27.756717	0.1	2.310693
27.758383	0.1	2.318323
27.760050	0.1	2.325356
27.761717	0.1	2.330363
27.763383	0.1	2.332866
27.765050	0.1	2.333462
27.766717	0.1	2.333880
27.768383	0.1	2.335489
27.770050	0.1	2.338886
27.771717	0.1	2.343893
27.773383	0.1	2.349675
27.775050	0.1	2.355158
27.776717	0.1	2.359688
27.778383	0.1	2.363742
27.780050	0.1	2.368331
27.781717	0.1	2.374232
27.783383	0.1	2.381146
27.785050	0.1	2.387583
27.786717	0.1	2.392352
27.788383	0.1	2.395213
27.790050	0.1	2.396345
27.791717	0.1	2.395451
27.793383	0.1	2.392888
27.795050	0.1	2.389789
27.796717	0.1	2.386689
27.798383	0.1	2.383948
27.800050	0.1	2.381802
27.801717	0.1	2.380252
27.803383	0.1	2.378285
27.805050	0.1	2.375186
27.806717	0.1	2.371371
27.808383	0.1	2.367616
27.810050	0.1	2.364874
27.811717	0.1	2.363801
27.813383	0.1	2.364636
27.815050	0.1	2.366007
27.816717	0.1	2.365947
27.818383	0.1	2.363444
27.820050	0.1	2.359212
27.821717	0.1	2.354920
27.823383	0.1	2.351999
27.825050	0.1	2.350986
27.826717	0.1	2.350986
27.828383	0.1	2.350390
27.830050	0.1	2.348781
27.831717	0.1	2.345562
27.833383	0.1	2.339482
27.835050	0.1	2.329528
27.836717	0.1	2.317488
27.838383	0.1	2.306819
27.840050	0.1	2.299905
27.841717	0.1	2.296209
27.843383	0.1	2.294064
27.845050	0.1	2.292812
27.846717	0.1	2.291978
27.848383	0.1	2.290666
27.850050	0.1	2.288103
27.851717	0.1	2.284229
27.853383	0.1	2.279282
27.855050	0.1	2.274215
27.856717	0.1	2.270043
27.858383	0.1	2.266407
27.860050	0.1	2.262771
27.861717	0.1	2.259851
27.863383	0.1	2.259433
27.865050	0.1	2.262771
27.866717	0.1	2.269268
27.868383	0.1	2.276480
27.870050	0.1	2.281726
27.871717	0.1	2.283156
27.873383	0.1	2.280951
27.875050	0.1	2.277374
27.876717	0.1	2.275229
27.878383	0.1	2.276182
27.880050	0.1	2.279222
27.881717	0.1	2.282024
27.883383	0.1	2.283573
27.885050	0.1	2.285004
27.886717	0.1	2.287090
27.888383	0.1	2.288461
27.890050	0.1	2.287507
27.891717	0.1	2.284587
27.893383	0.1	2.281606
27.895050	0.1	2.280176
27.896717	0.1	2.280414
27.898383	0.1	2.281666
27.900050	0.1	2.284169
27.901717	0.1	2.288818
27.903383	0.1	2.295494
27.905050	0.1	2.302647
27.906717	0.1	2.308488
27.908383	0.1	2.312303
27.910050	0.1	2.313793
27.911717	0.1	2.313197
27.913383	0.1	2.312005
27.915050	0.1	2.311409
27.916717	0.1	2.311587
27.918383	0.1	2.311885
27.920050	0.1	2.312482
27.921717	0.1	2.314329
27.923383	0.1	2.317190
27.925050	0.1	2.320051
27.926717	0.1	2.322197
27.928383	0.1	2.323210
27.930050	0.1	2.322436
27.931717	0.1	2.319873
27.933383	0.1	2.317429
27.935050	0.1	2.316654
27.936717	0.1	2.316475
27.938383	0.1	2.314627
27.940050	0.1	2.310634
27.941717	0.1	2.306700
27.943383	0.1	2.304673
27.945050	0.1	2.304256
27.946717	0.1	2.304196
27.948383	0.1	2.304614
27.950050	0.1	2.305806
27.951717	0.1	2.306700
27.953383	0.1	2.305627
27.955050	0.1	2.302170
27.956717	0.1	2.297700
27.958383	0.1	2.293348
27.960050	0.1	2.289415
27.961717	0.1	2.286792
27.963383	0.1	2.286315
27.965050	0.1	2.287746
27.966717	0.1	2.289295
27.968383	0.1	2.289295
27.970050	0.1	2.287388
27.971717	0.1	2.283812
27.973383	0.1	2.278149
27.975050	0.1	2.270520
27.976717	0.1	2.262831
27.978383	0.1	2.257764
27.980050	0.1	2.256692
27.981717	0.1	2.258539
27.983383	0.1	2.261162
27.985050	0.1	2.262473
27.986717	0.1	2.261937
27.988383	0.1	2.260208
27.990050	0.1	2.258420
27.991717	0.1	2.256990
27.993383	0.1	2.255857
27.995050	0.1	2.254784
27.996717	0.1	2.253056
27.998383	0.1	2.249777
28.000050	0.1	2.245247
28.001717	0.1	2.240837
28.003383	0.1	2.238989
28.005050	0.1	2.241612
28.006717	0.1	2.248824
28.008383	0.1	2.258182
28.010050	0.1	2.266288
28.011717	0.1	2.270162
28.013383	0.1	2.269566
28.015050	0.1	2.266407
28.016717	0.1	2.262414
28.018383	0.1	2.257884
28.020050	0.1	2.252758
28.021717	0.1	2.247870
28.023383	0.1	2.244473
28.025050	0.1	2.242923
28.026717	0.1	2.242744
28.028383	0.1	2.242923
28.030050	0.1	2.243161
28.031717	0.1	2.243579
28.033383	0.1	2.244294
28.035050	0.1	2.245605
28.036717	0.1	2.248705
28.038383	0.1	2.254486
28.040050	0.1	2.262831
28.041717	0.1	2.272666
28.043383	0.1	2.282441
28.045050	0.1	2.290130
28.046717	0.1	2.294123
28.048383	0.1	2.294958
28.050050	0.1	2.295613
28.051717	0.1	2.298415
28.053383	0.1	2.303124
28.055050	0.1	2.308369
28.056717	0.1	2.313852
28.058383	0.1	2.319574
28.060050	0.1	2.324343
28.061717	0.1	2.326429
28.063383	0.1	2.325535
28.065050	0.1	2.322853
28.066717	0.1	2.319336
28.068383	0.1	2.316058
28.070050	0.1	2.314806
28.071717	0.1	2.316892
28.073383	0.1	2.321661
28.075050	0.1	2.327383
28.076717	0.1	2.332389
28.078383	0.1	2.335787
28.080050	0.1	2.337277
28.081717	0.1	2.337039
28.083383	0.1	2.335131
28.085050	0.1	2.331436
28.086717	0.1	2.327204
28.088383	0.1	2.324164
28.090050	0.1	2.323270
28.091717	0.1	2.324164
28.093383	0.1	2.326429
28.095050	0.1	2.329290
28.096717	0.1	2.331376
28.098383	0.1	2.331555
28.100050	0.1	2.330244
28.101717	0.1	2.328754
28.103383	0.1	2.327860
28.105050	0.1	2.327323
28.106717	0.1	2.327144
28.108383	0.1	2.327979
28.110050	0.1	2.329588
28.111717	0.1	2.330721
28.113383	0.1	2.329886
28.115050	0.1	2.326369
28.116717	0.1	2.320409
28.118383	0.1	2.312720
28.120050	0.1	2.304137
28.121717	0.1	2.295673
28.123383	0.1	2.288103
28.125050	0.1	2.281606
28.126717	0.1	2.277076
28.128383	0.1	2.276540
28.130050	0.1	2.280593
28.131717	0.1	2.286613
28.133383	0.1	2.291322
28.135050	0.1	2.293766
28.136717	0.1	2.293944
28.138383	0.1	2.292276
28.140050	0.1	2.290130
28.141717	0.1	2.289772
28.143383	0.1	2.292812
28.145050	0.1	2.298594
28.146717	0.1	2.304673
28.148383	0.1	2.308428
28.150050	0.1	2.308846
28.151717	0.1	2.306819
28.153383	0.1	2.303779
28.155050	0.1	2.300441
28.156717	0.1	2.296746
28.158383	0.1	2.293944
28.160050	0.1	2.292574
28.161717	0.1	2.291083
28.163383	0.1	2.287746
28.165050	0.1	2.282739
28.166717	0.1	2.276242
28.168383	0.1	2.268255
28.170050	0.1	2.260268
28.171717	0.1	2.254129
28.173383	0.1	2.250672
28.175050	0.1	2.249301
28.176717	0.1	2.248943
28.178383	0.1	2.248764
28.180050	0.1	2.247393
28.181717	0.1	2.243996
28.183383	0.1	2.238929
28.185050	0.1	2.233923
28.186717	0.1	2.230406
28.188383	0.1	2.228856
28.190050	0.1	2.228260
28.191717	0.1	2.226591
28.193383	0.1	2.222419
28.195050	0.1	2.216756
28.196717	0.1	2.212465
28.198383	0.1	2.211452
28.200050	0.1	2.214134
28.201717	0.1	2.218902
28.203383	0.1	2.223790
28.205050	0.1	2.227783
28.206717	0.1	2.231181
28.208383	0.1	2.234459
28.210050	0.1	2.237499
28.211717	0.1	2.239764
28.213383	0.1	2.240181
28.215050	0.1	2.237976
28.216717	0.1	2.233863
28.218383	0.1	2.229273
28.220050	0.1	2.225101
28.221717	0.1	2.221942
28.223383	0.1	2.219975
28.225050	0.1	2.218008
28.226717	0.1	2.214134
28.228383	0.1	2.208471
28.230050	0.1	2.203107
28.231717	0.1	2.200067
28.233383	0.1	2.200067
28.235050	0.1	2.202273
28.236717	0.1	2.204657
28.238383	0.1	2.205432
28.240050	0.1	2.204478
28.241717	0.1	2.202809
28.243383	0.1	2.201975
28.245050	0.1	2.202451
28.246717	0.1	2.204061
28.248383	0.1	2.206266
28.250050	0.1	2.208233
28.251717	0.1	2.208710
28.253383	0.1	2.207697
28.255050	0.1	2.206981
28.256717	0.1	2.207875
28.258383	0.1	2.210140
28.260050	0.1	2.212525
28.261717	0.1	2.213597
28.263383	0.1	2.212644
28.265050	0.1	2.210260
28.266717	0.1	2.207637
28.268383	0.1	2.206028
28.270050	0.1	2.206266
28.271717	0.1	2.209067
28.273383	0.1	2.213895
28.275050	0.1	2.219319
28.276717	0.1	2.224624
28.278383	0.1	2.229512
28.280050	0.1	2.233207
28.281717	0.1	2.235532
28.283383	0.1	2.237082
28.285050	0.1	2.238035
28.286717	0.1	2.238870
28.288383	0.1	2.240598
28.290050	0.1	2.243638
28.291717	0.1	2.247036
28.293383	0.1	2.250016
28.295050	0.1	2.252519
28.296717	0.1	2.254665
28.298383	0.1	2.256632
28.300050	0.1	2.258062
28.301717	0.1	2.259374
28.303383	0.1	2.261579
28.305050	0.1	2.265990
28.306717	0.1	2.273202
28.308383	0.1	2.282560
28.310050	0.1	2.291858
28.311717	0.1	2.299607
28.313383	0.1	2.305746
28.315050	0.1	2.310693
28.316717	0.1	2.314389
28.318383	0.1	2.317250
28.320050	0.1	2.319753
28.321717	0.1	2.322078
28.323383	0.1	2.324224
28.325050	0.1	2.326489
28.326717	0.1	2.329886
28.328383	0.1	2.335489
28.330050	0.1	2.343357
28.331717	0.1	2.351821
28.333383	0.1	2.358675
28.335050	0.1	2.362251
28.336717	0.1	2.363145
28.338383	0.1	2.364338
28.340050	0.1	2.368748
28.341717	0.1	2.377212
28.343383	0.1	2.387524
28.345050	0.1	2.395988
28.346717	0.1	2.400696
28.348383	0.1	2.403855
28.350050	0.1	2.408683
28.351717	0.1	2.416194
28.353383	0.1	2.425432
28.355050	0.1	2.435148
28.356717	0.1	2.443969
28.358383	0.1	2.450586
28.360050	0.1	2.454937
28.361717	0.1	2.458036
28.363383	0.1	2.461314
28.365050	0.1	2.465844
28.366717	0.1	2.471507
28.368383	0.1	2.477110
28.370050	0.1	2.481699
28.371717	0.1	2.484918
28.373383	0.1	2.487242
28.375050	0.1	2.489627
28.376717	0.1	2.493143
28.378383	0.1	2.498567
28.380050	0.1	2.505124
28.381717	0.1	2.510965
28.383383	0.1	2.514303
28.385050	0.1	2.514005
28.386717	0.1	2.510131
28.388383	0.1	2.504051
28.390050	0.1	2.497018
28.391717	0.1	2.489627
28.393383	0.1	2.482414
28.395050	0.1	2.475739
28.396717	0.1	2.469659
28.398383	0.1	2.464950
28.400050	0.1	2.461732
28.401717	0.1	2.458811
28.403383	0.1	2.454102
28.405050	0.1	2.446771
28.406717	0.1	2.438128
28.408383	0.1	2.429962
28.410050	0.1	2.423108
28.411717	0.1	2.417028
28.413383	0.1	2.410770
28.415050	0.1	2.403319
28.416717	0.1	2.393782
28.418383	0.1	2.382219
28.420050	0.1	2.369344
28.421717	0.1	2.355576
28.423383	0.1	2.341211
28.425050	0.1	2.327740
28.426717	0.1	2.317488
28.428383	0.1	2.311289
28.430050	0.1	2.307296
28.431717	0.1	2.302587
28.433383	0.1	2.295554
28.435050	0.1	2.286792
28.436717	0.1	2.278149
28.438383	0.1	2.270818
28.440050	0.1	2.264679
28.441717	0.1	2.258778
28.443383	0.1	2.252162
28.445050	0.1	2.244532
28.446717	0.1	2.237022
28.448383	0.1	2.230466
28.450050	0.1	2.224445
28.451717	0.1	2.218068
28.453383	0.1	2.211273
28.455050	0.1	2.204597
28.456717	0.1	2.198339
28.458383	0.1	2.192438
28.460050	0.1	2.186477
28.461717	0.1	2.181292
28.463383	0.1	2.178133
28.465050	0.1	2.176523
28.466717	0.1	2.174258
28.468383	0.1	2.169132
28.470050	0.1	2.161622
28.471717	0.1	2.153814
28.473383	0.1	2.147019
28.475050	0.1	2.141535
28.476717	0.1	2.137482
28.478383	0.1	2.135217
28.480050	0.1	2.134502
28.481717	0.1	2.134144
28.483383	0.1	2.133131
28.485050	0.1	2.131939
28.486717	0.1	2.131641
28.488383	0.1	2.132297
28.490050	0.1	2.133191
28.491717	0.1	2.133846
28.493383	0.1	2.133131
28.495050	0.1	2.130747
28.496717	0.1	2.128661
28.498383	0.1	2.128959
28.500050	0.1	2.130747
28.501717	0.1	2.131343
28.503383	0.1	2.129674
28.505050	0.1	2.126932
28.506717	0.1	2.124310
28.508383	0.1	2.121806
28.510050	0.1	2.120376
28.511717	0.1	2.120853
28.513383	0.1	2.123058
28.515050	0.1	2.125800
28.516717	0.1	2.128482
28.518383	0.1	2.131343
28.520050	0.1	2.134264
28.521717	0.1	2.136290
28.523383	0.1	2.136707
28.525050	0.1	2.135873
28.526717	0.1	2.135575
28.528383	0.1	2.137423
28.530050	0.1	2.142251
28.531717	0.1	2.149820
28.533383	0.1	2.159059
28.535050	0.1	2.168179
28.536717	0.1	2.175748
28.538383	0.1	2.181709
28.540050	0.1	2.186656
28.541717	0.1	2.190948
28.543383	0.1	2.194464
28.545050	0.1	2.197206
28.546717	0.1	2.199710
28.548383	0.1	2.203107
28.550050	0.1	2.208054
28.551717	0.1	2.214134
28.553383	0.1	2.220690
28.555050	0.1	2.227783
28.556717	0.1	2.235234
28.558383	0.1	2.242804
28.560050	0.1	2.250493
28.561717	0.1	2.258420
28.563383	0.1	2.266646
28.565050	0.1	2.275527
28.566717	0.1	2.285183
28.568383	0.1	2.295017
28.570050	0.1	2.305031
28.571717	0.1	2.316177
28.573383	0.1	2.329171
28.575050	0.1	2.342999
28.576717	0.1	2.355755
28.578383	0.1	2.366603
28.580050	0.1	2.376080
28.581717	0.1	2.386391
28.583383	0.1	2.399564
28.585050	0.1	2.415300
28.586717	0.1	2.431393
28.588383	0.1	2.446234
28.590050	0.1	2.459586
28.591717	0.1	2.472162
28.593383	0.1	2.484560
28.595050	0.1	2.497196
28.596717	0.1	2.509952
28.598383	0.1	2.521753
28.600050	0.1	2.532005
28.601717	0.1	2.541840
28.603383	0.1	2.552807
28.605050	0.1	2.565563
28.606717	0.1	2.579689
28.608383	0.1	2.594054
28.610050	0.1	2.606929
28.611717	0.1	2.616882
28.613383	0.1	2.624512
28.615050	0.1	2.631605
28.616717	0.1	2.640009
28.618383	0.1	2.649665
28.620050	0.1	2.659738
28.621717	0.1	2.669871
28.623383	0.1	2.680779
28.625050	0.1	2.692759
28.626717	0.1	2.704680
28.628383	0.1	2.715647
28.630050	0.1	2.725542
28.631717	0.1	2.734780
28.633383	0.1	2.742946
28.635050	0.1	2.750635
28.636717	0.1	2.759159
28.638383	0.1	2.769590
28.640050	0.1	2.781987
28.641717	0.1	2.795756
28.643383	0.1	2.809644
28.645050	0.1	2.821922
28.646717	0.1	2.831578
28.648383	0.1	2.839208
28.650050	0.1	2.846837
28.651717	0.1	2.856493
28.653383	0.1	2.868474
28.655050	0.1	2.881706
28.656717	0.1	2.894938
28.658383	0.1	2.907992
28.660050	0.1	2.921522
28.661717	0.1	2.936363
28.663383	0.1	2.951682
28.665050	0.1	2.965927
28.666717	0.1	2.978623
28.668383	0.1	2.990186
28.670050	0.1	3.000677
28.671717	0.1	3.010571
28.673383	0.1	3.020644
28.675050	0.1	3.031016
28.676717	0.1	3.040850
28.678383	0.1	3.049731
28.680050	0.1	3.058434
28.681717	0.1	3.067851
28.683383	0.1	3.078163
28.685050	0.1	3.090084
28.686717	0.1	3.105521
28.688383	0.1	3.126145
28.690050	0.1	3.150344
28.691717	0.1	3.173530
28.693383	0.1	3.192246
28.695050	0.1	3.206670
28.696717	0.1	3.219605
28.698383	0.1	3.233969
28.700050	0.1	3.250599
28.701717	0.1	3.268480
28.703383	0.1	3.287137
28.705050	0.1	3.307104
28.706717	0.1	3.328681
28.708383	0.1	3.351450
28.710050	0.1	3.375411
28.711717	0.1	3.400982
28.713383	0.1	3.427744
28.715050	0.1	3.454566
28.716717	0.1	3.481269
28.718383	0.1	3.509045
28.720050	0.1	3.539324
28.721717	0.1	3.572881
28.723383	0.1	3.610254
28.725050	0.1	3.651738
28.726717	0.1	3.696203
28.728383	0.1	3.742159
28.730050	0.1	3.789425
28.731717	0.1	3.838063
28.733383	0.1	3.888011
28.735050	0.1	3.939450
28.736717	0.1	3.992439
28.738383	0.1	4.045964
28.740050	0.1	4.100144
28.741717	0.1	4.156709
28.743383	0.1	4.217565
28.745050	0.1	4.282654
28.746717	0.1	4.350305
28.748383	0.1	4.419208
28.750050	0.1	4.488707
28.751717	0.1	4.558862
28.753383	0.1	4.630983
28.755050	0.1	4.706502
28.756717	0.1	4.785300
28.758383	0.1	4.866302
28.760050	0.1	4.948557
28.761717	0.1	5.031884
28.763383	0.1	5.116403
28.765050	0.1	5.202949
28.766717	0.1	5.291820
28.768383	0.1	5.381823
28.770050	0.1	5.472124
28.771717	0.1	5.564392
28.773383	0.1	5.661428
28.775050	0.1	5.764723
28.776717	0.1	5.874217
28.778383	0.1	5.989373
28.780050	0.1	6.108821
28.781717	0.1	6.230653
28.783383	0.1	6.353379
28.785050	0.1	6.477535
28.786717	0.1	6.604910
28.788383	0.1	6.737709
28.790050	0.1	6.877900
28.791717	0.1	7.026017
28.793383	0.1	7.180691
28.795050	0.1	7.338882
28.796717	0.1	7.498086
28.798383	0.1	7.657946
28.800050	0.1	7.819713
28.801717	0.1	7.983625
28.803383	0.1	8.148432
28.805050	0.1	8.313358
28.806717	0.1	8.478582
28.808383	0.1	8.644343
28.810050	0.1	8.810163
28.811717	0.1	8.974851
28.813383	0.1	9.136797
28.815050	0.1	9.294808
28.816717	0.1	9.448529
28.818383	0.1	9.597600
28.820050	0.1	9.740711
28.821717	0.1	9.876550
28.823383	0.1	10.004521
28.825050	0.1	10.123492
28.826717	0.1	10.231376
28.828383	0.1	10.327221
28.830050	0.1	10.412038
28.831717	0.1	10.486782
28.833383	0.1	10.550798
28.835050	0.1	10.602117
28.836717	0.1	10.639072
28.838383	0.1	10.660828
28.840050	0.1	10.667146
28.841717	0.1	10.658086
28.843383	0.1	10.634304
28.845050	0.1	10.598004
28.846717	0.1	10.550678
28.848383	0.1	10.490776
28.850050	0.1	10.415137
28.851717	0.1	10.322273
28.853383	0.1	10.213078
28.855050	0.1	10.089934
28.856717	0.1	9.954751
28.858383	0.1	9.808422
28.860050	0.1	9.651363
28.861717	0.1	9.484947
28.863383	0.1	9.310544
28.865050	0.1	9.128213
28.866717	0.1	8.937538
28.868383	0.1	8.738995
28.870050	0.1	8.534134
28.871717	0.1	8.324147
28.873383	0.1	8.109451
28.875050	0.1	7.890583
28.876717	0.1	7.669211
28.878383	0.1	7.447541
28.880050	0.1	7.227362
28.881717	0.1	7.009507
28.883383	0.1	6.793857
28.885050	0.1	6.579400
28.886717	0.1	6.366313
28.888383	0.1	6.156028
28.890050	0.1	5.950094
28.891717	0.1	5.749166
28.893383	0.1	5.553842
28.895050	0.1	5.364299
28.896717	0.1	5.181134
28.898383	0.1	5.005598
28.900050	0.1	4.838407
28.901717	0.1	4.678786
28.903383	0.1	4.526496
28.905050	0.1	4.382611
28.906717	0.1	4.247308
28.908383	0.1	4.118622
28.910050	0.1	3.994584
28.911717	0.1	3.875017
28.913383	0.1	3.760398
28.915050	0.1	3.651142
28.916717	0.1	3.547192
28.918383	0.1	3.448546
28.920050	0.1	3.356159
28.921717	0.1	3.272832
28.923383	0.1	3.200472
28.925050	0.1	3.138066
28.926717	0.1	3.083348
28.928383	0.1	3.033877
28.930050	0.1	2.987385
28.931717	0.1	2.942622
28.933383	0.1	2.899945
28.935050	0.1	2.859652
28.936717	0.1	2.821565
28.938383	0.1	2.785623
28.940050	0.1	2.752423
28.941717	0.1	2.722323
28.943383	0.1	2.695143
28.945050	0.1	2.670169
28.946717	0.1	2.646923
28.948383	0.1	2.625346
28.950050	0.1	2.605856
28.951717	0.1	2.589107
28.953383	0.1	2.575040
28.955050	0.1	2.562702
28.956717	0.1	2.551556
28.958383	0.1	2.541959
28.960050	0.1	2.534151
28.961717	0.1	2.528310
28.963383	0.1	2.524555
28.965050	0.1	2.521932
28.966717	0.1	2.519310
28.968383	0.1	2.515435
28.970050	0.1	2.509773
28.971717	0.1	2.503216
28.973383	0.1	2.498090
28.975050	0.1	2.495945
28.976717	0.1	2.495229
28.978383	0.1	2.493143
[truncated: 249,315 more chars]
