# Supplementary material for: Fade into you: genetic control of pigmentation patterns in red-flesh apple (Malus domestica)
Source: Front Plant Sci. 2025 Jan 13;15:1462545. doi: 10.3389/fpls.2024.1462545 (PMC11770013; doi:10.3389/fpls.2024.1462545)
Supplement: Supplementary file 4 [file DataSheet1.zip › CB C2EXT325NM/CB C2EXT325NM.txt]

URL	chrom://thermo-pfav3ojr/ChromeleonLocal/Instrument Data/Vanquish_MS/Dimitri/VALEMA/Pierre/Echantillons 03-04-24.seq/209.smp/EXT325NM.channel/EXT325NM.chm
Channel	EXT325NM

Injection Information:
Data Vault	ChromeleonLocal
Sequence	Echantillons 03-04-24
Name	CB C2
Number	18
Position	B:B9
Comment	colonne SB-AQ MeOH+5%AA
Processing Method	Quantitative
Instrument Method	VALEMA test separation GRAQ 4
Type	Unknown
Status	Finished
Inject Time	4/4/2024 7:04:08 AM +02:00
Volume (µl)	10.0000
Dilution Factor	1.0000
Weight	1.0000

Chromatogram Data Information:
Time Min. (min)	0.001717
Time Max. (min)	47.000050
Data Points	28200
Detector	UV
Generating Data System	Chromeleon 7.3.2.10759
Exporting Data System	Chromeleon 7.3.2.0
Operator	Administrator
Signal Quantity	Absorbance
Signal Unit	mAU
Signal Min.	-4.531205
Signal Max.	1,496.452063
Channel	EXT325NM
Driver Name	VDAD.dll
Channel Type	Evaluation
Min. Step (s)	0.1
Max. Step (s)	0.1
Average Step (s)	0.1

Signal Parameter Information:
Signal Info	WVL:325 nm

Chromatogram Data:
Time (min)	Step (s)	Value (mAU)
0.001717	n.a.	0.000000
0.003383	0.1	0.000179
0.005050	0.1	0.001252
0.006717	0.1	0.003457
0.008383	0.1	0.005841
0.010050	0.1	0.006557
0.011717	0.1	0.005186
0.013383	0.1	0.002861
0.015050	0.1	0.001431
0.016717	0.1	0.001490
0.018383	0.1	0.002086
0.020050	0.1	0.002205
0.021717	0.1	0.001848
0.023383	0.1	0.001431
0.025050	0.1	0.001192
0.026717	0.1	0.001311
0.028383	0.1	0.000834
0.030050	0.1	-0.000536
0.031717	0.1	-0.001669
0.033383	0.1	-0.002146
0.035050	0.1	-0.002265
0.036717	0.1	-0.001788
0.038383	0.1	-0.000477
0.040050	0.1	0.000417
0.041717	0.1	-0.001907
0.043383	0.1	-0.008464
0.045050	0.1	-0.017285
0.046717	0.1	-0.025332
0.048383	0.1	-0.031292
0.050050	0.1	-0.034869
0.051717	0.1	-0.036359
0.053383	0.1	-0.036478
0.055050	0.1	-0.036418
0.056717	0.1	-0.037193
0.058383	0.1	-0.038743
0.060050	0.1	-0.040412
0.061717	0.1	-0.041723
0.063383	0.1	-0.043213
0.065050	0.1	-0.045598
0.066717	0.1	-0.049651
0.068383	0.1	-0.055432
0.070050	0.1	-0.062227
0.071717	0.1	-0.068128
0.073383	0.1	-0.071406
0.075050	0.1	-0.071704
0.076717	0.1	-0.069439
0.078383	0.1	-0.066102
0.080050	0.1	-0.063956
0.081717	0.1	-0.063777
0.083383	0.1	-0.063717
0.085050	0.1	-0.061989
0.086717	0.1	-0.059485
0.088383	0.1	-0.057280
0.090050	0.1	-0.054121
0.091717	0.1	-0.048459
0.093383	0.1	-0.041127
0.095050	0.1	-0.034332
0.096717	0.1	-0.029206
0.098383	0.1	-0.025451
0.100050	0.1	-0.021935
0.101717	0.1	-0.018537
0.103383	0.1	-0.015557
0.105050	0.1	-0.013471
0.106717	0.1	-0.012755
0.108383	0.1	-0.014782
0.110050	0.1	-0.019848
0.111717	0.1	-0.025511
0.113383	0.1	-0.029325
0.115050	0.1	-0.030756
0.116717	0.1	-0.030220
0.118383	0.1	-0.027537
0.120050	0.1	-0.022411
0.121717	0.1	-0.016093
0.123383	0.1	-0.010848
0.125050	0.1	-0.008643
0.126717	0.1	-0.010431
0.128383	0.1	-0.015914
0.130050	0.1	-0.022769
0.131717	0.1	-0.027359
0.133383	0.1	-0.027955
0.135050	0.1	-0.026464
0.136717	0.1	-0.025153
0.138383	0.1	-0.023663
0.140050	0.1	-0.020146
0.141717	0.1	-0.014067
0.143383	0.1	-0.006855
0.145050	0.1	-0.001669
0.146717	0.1	-0.001073
0.148383	0.1	-0.005126
0.150050	0.1	-0.011504
0.151717	0.1	-0.017226
0.153383	0.1	-0.019610
0.155050	0.1	-0.018299
0.156717	0.1	-0.015259
0.158383	0.1	-0.012577
0.160050	0.1	-0.010908
0.161717	0.1	-0.010252
0.163383	0.1	-0.010312
0.165050	0.1	-0.010133
0.166717	0.1	-0.008285
0.168383	0.1	-0.004888
0.170050	0.1	-0.001252
0.171717	0.1	0.001132
0.173383	0.1	0.001252
0.175050	0.1	-0.000954
0.176717	0.1	-0.004947
0.178383	0.1	-0.009358
0.180050	0.1	-0.012219
0.181717	0.1	-0.011504
0.183383	0.1	-0.007689
0.185050	0.1	-0.003338
0.186717	0.1	-0.000417
0.188383	0.1	0.000358
0.190050	0.1	-0.001073
0.191717	0.1	-0.004649
0.193383	0.1	-0.009358
0.195050	0.1	-0.013113
0.196717	0.1	-0.014484
0.198383	0.1	-0.013709
0.200050	0.1	-0.011742
0.201717	0.1	-0.009120
0.203383	0.1	-0.005245
0.205050	0.1	-0.000060
0.206717	0.1	0.004888
0.208383	0.1	0.007272
0.210050	0.1	0.006199
0.211717	0.1	0.002980
0.213383	0.1	-0.000536
0.215050	0.1	-0.003457
0.216717	0.1	-0.005722
0.218383	0.1	-0.007033
0.220050	0.1	-0.007570
0.221717	0.1	-0.008583
0.223383	0.1	-0.011444
0.225050	0.1	-0.015795
0.226717	0.1	-0.019491
0.228383	0.1	-0.020623
0.230050	0.1	-0.019133
0.231717	0.1	-0.015020
0.233383	0.1	-0.008464
0.235050	0.1	-0.001848
0.236717	0.1	0.001371
0.238383	0.1	0.000000
0.240050	0.1	-0.003338
0.241717	0.1	-0.005364
0.243383	0.1	-0.004530
0.245050	0.1	-0.001132
0.246717	0.1	0.003338
0.248383	0.1	0.006437
0.250050	0.1	0.006139
0.251717	0.1	0.002682
0.253383	0.1	-0.002086
0.255050	0.1	-0.005603
0.256717	0.1	-0.006020
0.258383	0.1	-0.003397
0.260050	0.1	0.000060
0.261717	0.1	0.001311
0.263383	0.1	0.000179
0.265050	0.1	-0.002205
0.266717	0.1	-0.006258
0.268383	0.1	-0.012755
0.270050	0.1	-0.019848
0.271717	0.1	-0.023484
0.273383	0.1	-0.021398
0.275050	0.1	-0.015736
0.276717	0.1	-0.009596
0.278383	0.1	-0.004351
0.280050	0.1	-0.000775
0.281717	0.1	0.000298
0.283383	0.1	-0.000715
0.285050	0.1	-0.001907
0.286717	0.1	-0.002384
0.288383	0.1	-0.003755
0.290050	0.1	-0.008643
0.291717	0.1	-0.017047
0.293383	0.1	-0.026584
0.295050	0.1	-0.033796
0.296717	0.1	-0.036120
0.298383	0.1	-0.033796
0.300050	0.1	-0.029325
0.301717	0.1	-0.024557
0.303383	0.1	-0.018775
0.305050	0.1	-0.010729
0.306717	0.1	-0.002205
0.308383	0.1	0.002682
0.310050	0.1	0.001967
0.311717	0.1	-0.002563
0.313383	0.1	-0.007570
0.315050	0.1	-0.010908
0.316717	0.1	-0.012219
0.318383	0.1	-0.011265
0.320050	0.1	-0.007212
0.321717	0.1	-0.000417
0.323383	0.1	0.005841
0.325050	0.1	0.006795
0.326717	0.1	0.000596
0.328383	0.1	-0.009716
0.330050	0.1	-0.018418
0.331717	0.1	-0.021458
0.333383	0.1	-0.019073
0.335050	0.1	-0.014842
0.336717	0.1	-0.012100
0.338383	0.1	-0.011563
0.340050	0.1	-0.011802
0.341717	0.1	-0.011384
0.343383	0.1	-0.010431
0.345050	0.1	-0.010133
0.346717	0.1	-0.011742
0.348383	0.1	-0.015199
0.350050	0.1	-0.018775
0.351717	0.1	-0.020564
0.353383	0.1	-0.021517
0.355050	0.1	-0.024259
0.356717	0.1	-0.028372
0.358383	0.1	-0.030100
0.360050	0.1	-0.027061
0.361717	0.1	-0.021636
0.363383	0.1	-0.017405
0.365050	0.1	-0.015378
0.366717	0.1	-0.014365
0.368383	0.1	-0.012517
0.370050	0.1	-0.008464
0.371717	0.1	-0.002563
0.373383	0.1	0.003040
0.375050	0.1	0.005960
0.376717	0.1	0.005305
0.378383	0.1	0.001431
0.380050	0.1	-0.004113
0.381717	0.1	-0.009120
0.383383	0.1	-0.012159
0.385050	0.1	-0.013411
0.386717	0.1	-0.012875
0.388383	0.1	-0.009894
0.390050	0.1	-0.004828
0.391717	0.1	0.000417
0.393383	0.1	0.003815
0.395050	0.1	0.004590
0.396717	0.1	0.002742
0.398383	0.1	-0.001550
0.400050	0.1	-0.007391
0.401717	0.1	-0.012934
0.403383	0.1	-0.016570
0.405050	0.1	-0.017643
0.406717	0.1	-0.016689
0.408383	0.1	-0.015140
0.410050	0.1	-0.014424
0.411717	0.1	-0.014901
0.413383	0.1	-0.016034
0.415050	0.1	-0.017226
0.416717	0.1	-0.017941
0.418383	0.1	-0.016749
0.420050	0.1	-0.012994
0.421717	0.1	-0.008464
0.423383	0.1	-0.005662
0.425050	0.1	-0.004470
0.426717	0.1	-0.002563
0.428383	0.1	0.000715
0.430050	0.1	0.003576
0.431717	0.1	0.004232
0.433383	0.1	0.002861
0.435050	0.1	0.000834
0.436717	0.1	-0.001907
0.438383	0.1	-0.006497
0.440050	0.1	-0.012934
0.441717	0.1	-0.018716
0.443383	0.1	-0.021279
0.445050	0.1	-0.020444
0.446717	0.1	-0.018001
0.448383	0.1	-0.015199
0.450050	0.1	-0.012219
0.451717	0.1	-0.009179
0.453383	0.1	-0.006855
0.455050	0.1	-0.005543
0.456717	0.1	-0.004768
0.458383	0.1	-0.004411
0.460050	0.1	-0.004470
0.461717	0.1	-0.004470
0.463383	0.1	-0.003994
0.465050	0.1	-0.003934
0.466717	0.1	-0.005007
0.468383	0.1	-0.006020
0.470050	0.1	-0.006020
0.471717	0.1	-0.005305
0.473383	0.1	-0.005364
0.475050	0.1	-0.007212
0.476717	0.1	-0.010252
0.478383	0.1	-0.012457
0.480050	0.1	-0.012636
0.481717	0.1	-0.011027
0.483383	0.1	-0.008702
0.485050	0.1	-0.006855
0.486717	0.1	-0.007153
0.488383	0.1	-0.010669
0.490050	0.1	-0.015259
0.491717	0.1	-0.016332
0.493383	0.1	-0.011563
0.495050	0.1	-0.003278
0.496717	0.1	0.003695
0.498383	0.1	0.006795
0.500050	0.1	0.007510
0.501717	0.1	0.007987
0.503383	0.1	0.008345
0.505050	0.1	0.007749
0.506717	0.1	0.006497
0.508383	0.1	0.005186
0.510050	0.1	0.004172
0.511717	0.1	0.002861
0.513383	0.1	0.000477
0.515050	0.1	-0.002921
0.516717	0.1	-0.006318
0.518383	0.1	-0.008762
0.520050	0.1	-0.010312
0.521717	0.1	-0.010788
0.523383	0.1	-0.010669
0.525050	0.1	-0.010431
0.526717	0.1	-0.010371
0.528383	0.1	-0.009894
0.530050	0.1	-0.008047
0.531717	0.1	-0.004888
0.533383	0.1	-0.001609
0.535050	0.1	0.001013
0.536717	0.1	0.003755
0.538383	0.1	0.006735
0.540050	0.1	0.007808
0.541717	0.1	0.004649
0.543383	0.1	-0.002027
0.545050	0.1	-0.008941
0.546717	0.1	-0.013351
0.548383	0.1	-0.015080
0.550050	0.1	-0.015199
0.551717	0.1	-0.013947
0.553383	0.1	-0.011146
0.555050	0.1	-0.007212
0.556717	0.1	-0.003576
0.558383	0.1	-0.001252
0.560050	0.1	0.000000
0.561717	0.1	0.001073
0.563383	0.1	0.001609
0.565050	0.1	-0.000060
0.566717	0.1	-0.004411
0.568383	0.1	-0.010073
0.570050	0.1	-0.015259
0.571717	0.1	-0.018656
0.573383	0.1	-0.018775
0.575050	0.1	-0.014722
0.576717	0.1	-0.008166
0.578383	0.1	-0.002205
0.580050	0.1	0.000536
0.581717	0.1	-0.000715
0.583383	0.1	-0.005007
0.585050	0.1	-0.010133
0.586717	0.1	-0.013947
0.588383	0.1	-0.016093
0.590050	0.1	-0.017703
0.591717	0.1	-0.019729
0.593383	0.1	-0.021815
0.595050	0.1	-0.023484
0.596717	0.1	-0.024319
0.598383	0.1	-0.024021
0.600050	0.1	-0.022769
0.601717	0.1	-0.021040
0.603383	0.1	-0.019372
0.605050	0.1	-0.017703
0.606717	0.1	-0.015378
0.608383	0.1	-0.012517
0.610050	0.1	-0.010252
0.611717	0.1	-0.008941
0.613383	0.1	-0.008523
0.615050	0.1	-0.009239
0.616717	0.1	-0.011504
0.618383	0.1	-0.015199
0.620050	0.1	-0.019848
0.621717	0.1	-0.024736
0.623383	0.1	-0.028729
0.625050	0.1	-0.031054
0.626717	0.1	-0.031650
0.628383	0.1	-0.031888
0.630050	0.1	-0.032246
0.631717	0.1	-0.031710
0.633383	0.1	-0.030160
0.635050	0.1	-0.029504
0.636717	0.1	-0.031412
0.638383	0.1	-0.034153
0.640050	0.1	-0.034511
0.641717	0.1	-0.031769
0.643383	0.1	-0.027955
0.645050	0.1	-0.024736
0.646717	0.1	-0.022173
0.648383	0.1	-0.019789
0.650050	0.1	-0.017762
0.651717	0.1	-0.016272
0.653383	0.1	-0.014782
0.655050	0.1	-0.012875
0.656717	0.1	-0.011206
0.658383	0.1	-0.010967
0.660050	0.1	-0.012279
0.661717	0.1	-0.014246
0.663383	0.1	-0.016510
0.665050	0.1	-0.019014
0.666717	0.1	-0.020742
0.668383	0.1	-0.019670
0.670050	0.1	-0.014782
0.671717	0.1	-0.007033
0.673383	0.1	0.001371
0.675050	0.1	0.008523
0.676717	0.1	0.012279
0.678383	0.1	0.011384
0.680050	0.1	0.007451
0.681717	0.1	0.003278
0.683383	0.1	0.000298
0.685050	0.1	-0.001669
0.686717	0.1	-0.002682
0.688383	0.1	-0.001788
0.690050	0.1	0.001788
0.691717	0.1	0.006199
0.693383	0.1	0.007033
0.695050	0.1	0.002146
0.696717	0.1	-0.006318
0.698383	0.1	-0.013769
0.700050	0.1	-0.016570
0.701717	0.1	-0.014544
0.703383	0.1	-0.011325
0.705050	0.1	-0.010312
0.706717	0.1	-0.011325
0.708383	0.1	-0.012636
0.710050	0.1	-0.014484
0.711717	0.1	-0.018418
0.713383	0.1	-0.024021
0.715050	0.1	-0.028849
0.716717	0.1	-0.031233
0.718383	0.1	-0.032723
0.720050	0.1	-0.034928
0.721717	0.1	-0.036359
0.723383	0.1	-0.034571
0.725050	0.1	-0.029445
0.726717	0.1	-0.023246
0.728383	0.1	-0.018358
0.730050	0.1	-0.015616
0.731717	0.1	-0.014544
0.733383	0.1	-0.013769
0.735050	0.1	-0.012815
0.736717	0.1	-0.012517
0.738383	0.1	-0.013709
0.740050	0.1	-0.016153
0.741717	0.1	-0.018477
0.743383	0.1	-0.019372
0.745050	0.1	-0.018358
0.746717	0.1	-0.017405
0.748383	0.1	-0.018418
0.750050	0.1	-0.020862
0.751717	0.1	-0.022531
0.753383	0.1	-0.023007
0.755050	0.1	-0.023484
0.756717	0.1	-0.023901
0.758383	0.1	-0.022411
0.760050	0.1	-0.018358
0.761717	0.1	-0.014126
0.763383	0.1	-0.012219
0.765050	0.1	-0.012457
0.766717	0.1	-0.013292
0.768383	0.1	-0.012994
0.770050	0.1	-0.010908
0.771717	0.1	-0.007272
0.773383	0.1	-0.003576
0.775050	0.1	-0.002086
0.776717	0.1	-0.003815
0.778383	0.1	-0.008464
0.780050	0.1	-0.014603
0.781717	0.1	-0.020921
0.783383	0.1	-0.026584
0.785050	0.1	-0.030398
0.786717	0.1	-0.032246
0.788383	0.1	-0.033259
0.790050	0.1	-0.033915
0.791717	0.1	-0.033677
0.793383	0.1	-0.032723
0.795050	0.1	-0.032187
0.796717	0.1	-0.032604
0.798383	0.1	-0.033677
0.800050	0.1	-0.034392
0.801717	0.1	-0.033677
0.803383	0.1	-0.031233
0.805050	0.1	-0.027895
0.806717	0.1	-0.025153
0.808383	0.1	-0.024319
0.810050	0.1	-0.026107
0.811717	0.1	-0.029385
0.813383	0.1	-0.031471
0.815050	0.1	-0.031769
0.816717	0.1	-0.031948
0.818383	0.1	-0.032961
0.820050	0.1	-0.034094
0.821717	0.1	-0.034928
0.823383	0.1	-0.035286
0.825050	0.1	-0.034332
0.826717	0.1	-0.031590
0.828383	0.1	-0.027657
0.830050	0.1	-0.022709
0.831717	0.1	-0.016212
0.833383	0.1	-0.009418
0.835050	0.1	-0.005186
0.836717	0.1	-0.005484
0.838383	0.1	-0.009239
0.840050	0.1	-0.014126
0.841717	0.1	-0.018299
0.843383	0.1	-0.021935
0.845050	0.1	-0.025451
0.846717	0.1	-0.028074
0.848383	0.1	-0.029862
0.850050	0.1	-0.032187
0.851717	0.1	-0.035584
0.853383	0.1	-0.038505
0.855050	0.1	-0.039220
0.856717	0.1	-0.037909
0.858383	0.1	-0.035763
0.860050	0.1	-0.032842
0.861717	0.1	-0.028074
0.863383	0.1	-0.021040
0.865050	0.1	-0.013471
0.866717	0.1	-0.008047
0.868383	0.1	-0.005722
0.870050	0.1	-0.006616
0.871717	0.1	-0.011504
0.873383	0.1	-0.020564
0.875050	0.1	-0.031531
0.876717	0.1	-0.040293
0.878383	0.1	-0.043869
0.880050	0.1	-0.042439
0.881717	0.1	-0.037909
0.883383	0.1	-0.031531
0.885050	0.1	-0.024378
0.886717	0.1	-0.018597
0.888383	0.1	-0.015497
0.890050	0.1	-0.014484
0.891717	0.1	-0.013947
0.893383	0.1	-0.013053
0.895050	0.1	-0.011861
0.896717	0.1	-0.011444
0.898383	0.1	-0.012636
0.900050	0.1	-0.014901
0.901717	0.1	-0.017047
0.903383	0.1	-0.017762
0.905050	0.1	-0.016391
0.906717	0.1	-0.013411
0.908383	0.1	-0.010610
0.910050	0.1	-0.009358
0.911717	0.1	-0.010252
0.913383	0.1	-0.013113
0.915050	0.1	-0.016987
0.916717	0.1	-0.020981
0.918383	0.1	-0.024140
0.920050	0.1	-0.025630
0.921717	0.1	-0.025749
0.923383	0.1	-0.025749
0.925050	0.1	-0.025868
0.926717	0.1	-0.024796
0.928383	0.1	-0.021577
0.930050	0.1	-0.017166
0.931717	0.1	-0.014126
0.933383	0.1	-0.014186
0.935050	0.1	-0.016749
0.936717	0.1	-0.020444
0.938383	0.1	-0.024021
0.940050	0.1	-0.026822
0.941717	0.1	-0.028253
0.943383	0.1	-0.029206
0.945050	0.1	-0.031114
0.946717	0.1	-0.033319
0.948383	0.1	-0.033498
0.950050	0.1	-0.031531
0.951717	0.1	-0.030041
0.953383	0.1	-0.030756
0.955050	0.1	-0.032723
0.956717	0.1	-0.033796
0.958383	0.1	-0.032246
0.960050	0.1	-0.028133
0.961717	0.1	-0.023842
0.963383	0.1	-0.022113
0.965050	0.1	-0.024021
0.966717	0.1	-0.028789
0.968383	0.1	-0.034451
0.970050	0.1	-0.038922
0.971717	0.1	-0.041485
0.973383	0.1	-0.041962
0.975050	0.1	-0.039935
0.976717	0.1	-0.035048
0.978383	0.1	-0.027835
0.980050	0.1	-0.019729
0.981717	0.1	-0.011861
0.983383	0.1	-0.005424
0.985050	0.1	-0.001132
0.986717	0.1	0.000656
0.988383	0.1	-0.000417
0.990050	0.1	-0.003874
0.991717	0.1	-0.009120
0.993383	0.1	-0.014484
0.995050	0.1	-0.017107
0.996717	0.1	-0.015199
0.998383	0.1	-0.010133
1.000050	0.1	-0.004411
1.001717	0.1	0.000834
1.003383	0.1	0.004351
1.005050	0.1	0.005424
1.006717	0.1	0.004411
1.008383	0.1	0.002623
1.010050	0.1	-0.000060
1.011717	0.1	-0.004172
1.013383	0.1	-0.008523
1.015050	0.1	-0.011563
1.016717	0.1	-0.013232
1.018383	0.1	-0.014126
1.020050	0.1	-0.013888
1.021717	0.1	-0.013232
1.023383	0.1	-0.014663
1.025050	0.1	-0.019491
1.026717	0.1	-0.025511
1.028383	0.1	-0.029087
1.030050	0.1	-0.028193
1.031717	0.1	-0.022888
1.033383	0.1	-0.015080
1.035050	0.1	-0.008583
1.036717	0.1	-0.007331
1.038383	0.1	-0.011861
1.040050	0.1	-0.018895
1.041717	0.1	-0.023961
1.043383	0.1	-0.024498
1.045050	0.1	-0.020325
1.046717	0.1	-0.013590
1.048383	0.1	-0.007808
1.050050	0.1	-0.005603
1.051717	0.1	-0.006616
1.053383	0.1	-0.008166
1.055050	0.1	-0.008404
1.056717	0.1	-0.007272
1.058383	0.1	-0.005543
1.060050	0.1	-0.004590
1.061717	0.1	-0.004709
1.063383	0.1	-0.004172
1.065050	0.1	-0.001311
1.066717	0.1	0.001967
1.068383	0.1	0.001907
1.070050	0.1	-0.003159
1.071717	0.1	-0.012517
1.073383	0.1	-0.024498
1.075050	0.1	-0.036418
1.076717	0.1	-0.045180
1.078383	0.1	-0.049174
1.080050	0.1	-0.048220
1.081717	0.1	-0.042439
1.083383	0.1	-0.033259
1.085050	0.1	-0.024438
1.086717	0.1	-0.019014
1.088383	0.1	-0.017107
1.090050	0.1	-0.017822
1.091717	0.1	-0.020325
1.093383	0.1	-0.022829
1.095050	0.1	-0.022948
1.096717	0.1	-0.019968
1.098383	0.1	-0.015855
1.100050	0.1	-0.013649
1.101717	0.1	-0.014484
1.103383	0.1	-0.017464
1.105050	0.1	-0.020742
1.106717	0.1	-0.022888
1.108383	0.1	-0.023246
1.110050	0.1	-0.022173
1.111717	0.1	-0.020862
1.113383	0.1	-0.020862
1.115050	0.1	-0.024557
1.116717	0.1	-0.032425
1.118383	0.1	-0.040770
1.120050	0.1	-0.045002
1.121717	0.1	-0.044107
1.123383	0.1	-0.039637
1.125050	0.1	-0.033319
1.126717	0.1	-0.027061
1.128383	0.1	-0.022948
1.130050	0.1	-0.021577
1.131717	0.1	-0.021636
1.133383	0.1	-0.020981
1.135050	0.1	-0.018895
1.136717	0.1	-0.016689
1.138383	0.1	-0.016272
1.140050	0.1	-0.018358
1.141717	0.1	-0.021100
1.143383	0.1	-0.022233
1.145050	0.1	-0.021875
1.146717	0.1	-0.022054
1.148383	0.1	-0.023186
1.150050	0.1	-0.024259
1.151717	0.1	-0.025034
1.153383	0.1	-0.027239
1.155050	0.1	-0.032127
1.156717	0.1	-0.038207
1.158383	0.1	-0.042737
1.160050	0.1	-0.044882
1.161717	0.1	-0.045538
1.163383	0.1	-0.044525
1.165050	0.1	-0.040233
1.166717	0.1	-0.032306
1.168383	0.1	-0.022650
1.170050	0.1	-0.012815
1.171717	0.1	-0.003934
1.173383	0.1	0.002384
1.175050	0.1	0.004530
1.176717	0.1	0.002265
1.178383	0.1	-0.003815
1.180050	0.1	-0.012755
1.181717	0.1	-0.022292
1.183383	0.1	-0.029624
1.185050	0.1	-0.033617
1.186717	0.1	-0.034988
1.188383	0.1	-0.034094
1.190050	0.1	-0.030935
1.191717	0.1	-0.026047
1.193383	0.1	-0.020504
1.195050	0.1	-0.014782
1.196717	0.1	-0.009239
1.198383	0.1	-0.005245
1.200050	0.1	-0.003636
1.201717	0.1	-0.003994
1.203383	0.1	-0.005960
1.205050	0.1	-0.008881
1.206717	0.1	-0.010848
1.208383	0.1	-0.010550
1.210050	0.1	-0.008821
1.211717	0.1	-0.006676
1.213383	0.1	-0.003815
1.215050	0.1	-0.000238
1.216717	0.1	0.002146
1.218383	0.1	0.001073
1.220050	0.1	-0.002563
1.221717	0.1	-0.005484
1.223383	0.1	-0.005126
1.225050	0.1	-0.002027
1.226717	0.1	0.001252
1.228383	0.1	0.002205
1.230050	0.1	-0.000119
1.231717	0.1	-0.005066
1.233383	0.1	-0.011146
1.235050	0.1	-0.016630
1.236717	0.1	-0.019014
1.238383	0.1	-0.016987
1.240050	0.1	-0.012755
1.241717	0.1	-0.010133
1.243383	0.1	-0.010848
1.245050	0.1	-0.013530
1.246717	0.1	-0.015974
1.248383	0.1	-0.016093
1.250050	0.1	-0.013292
1.251717	0.1	-0.008464
1.253383	0.1	-0.003397
1.255050	0.1	0.000119
1.256717	0.1	0.000715
1.258383	0.1	-0.000894
1.260050	0.1	-0.002623
1.261717	0.1	-0.003278
1.263383	0.1	-0.003874
1.265050	0.1	-0.006020
1.266717	0.1	-0.009596
1.268383	0.1	-0.013351
1.270050	0.1	-0.016212
1.271717	0.1	-0.017822
1.273383	0.1	-0.018597
1.275050	0.1	-0.019252
1.276717	0.1	-0.020862
1.278383	0.1	-0.023723
1.280050	0.1	-0.027120
1.281717	0.1	-0.030041
1.283383	0.1	-0.032306
1.285050	0.1	-0.033319
1.286717	0.1	-0.031531
1.288383	0.1	-0.026405
1.290050	0.1	-0.020206
1.291717	0.1	-0.016451
1.293383	0.1	-0.016510
1.295050	0.1	-0.019014
1.296717	0.1	-0.021875
1.298383	0.1	-0.024259
1.300050	0.1	-0.025630
1.301717	0.1	-0.025630
1.303383	0.1	-0.024438
1.305050	0.1	-0.022829
1.306717	0.1	-0.021398
1.308383	0.1	-0.020981
1.310050	0.1	-0.022113
1.311717	0.1	-0.024080
1.313383	0.1	-0.025570
1.315050	0.1	-0.025570
1.316717	0.1	-0.022888
1.318383	0.1	-0.016093
1.320050	0.1	-0.004590
1.321717	0.1	0.010490
1.323383	0.1	0.025928
1.325050	0.1	0.039756
1.326717	0.1	0.053048
1.328383	0.1	0.068069
1.330050	0.1	0.084877
1.331717	0.1	0.102282
1.333383	0.1	0.119269
1.335050	0.1	0.134647
1.336717	0.1	0.146985
1.338383	0.1	0.155926
1.340050	0.1	0.161350
1.341717	0.1	0.163496
1.343383	0.1	0.163734
1.345050	0.1	0.163019
1.346717	0.1	0.160396
1.348383	0.1	0.154257
1.350050	0.1	0.144899
1.351717	0.1	0.133872
1.353383	0.1	0.122547
1.355050	0.1	0.111818
1.356717	0.1	0.101566
1.358383	0.1	0.091195
1.360050	0.1	0.079751
1.361717	0.1	0.066817
1.363383	0.1	0.051737
1.365050	0.1	0.035226
1.366717	0.1	0.020206
1.368383	0.1	0.008941
1.370050	0.1	0.001431
1.371717	0.1	-0.002861
1.373383	0.1	-0.003755
1.375050	0.1	-0.002027
1.376717	0.1	0.000060
1.378383	0.1	0.000417
1.380050	0.1	-0.001431
1.381717	0.1	-0.005305
1.383383	0.1	-0.010192
1.385050	0.1	-0.014067
1.386717	0.1	-0.015616
1.388383	0.1	-0.015378
1.390050	0.1	-0.014901
1.391717	0.1	-0.015795
1.393383	0.1	-0.018477
1.395050	0.1	-0.022590
1.396717	0.1	-0.027835
1.398383	0.1	-0.033617
1.400050	0.1	-0.038683
1.401717	0.1	-0.041246
1.403383	0.1	-0.040233
1.405050	0.1	-0.035942
1.406717	0.1	-0.029802
1.408383	0.1	-0.023425
1.410050	0.1	-0.017762
1.411717	0.1	-0.012994
1.413383	0.1	-0.009954
1.415050	0.1	-0.008762
1.416717	0.1	-0.008345
1.418383	0.1	-0.007868
1.420050	0.1	-0.006974
1.421717	0.1	-0.005424
1.423383	0.1	-0.002742
1.425050	0.1	0.000954
1.426717	0.1	0.005901
1.428383	0.1	0.012457
1.430050	0.1	0.020087
1.431717	0.1	0.027180
1.433383	0.1	0.033438
1.435050	0.1	0.039876
1.436717	0.1	0.046849
1.438383	0.1	0.053823
1.440050	0.1	0.061154
1.441717	0.1	0.069499
1.443383	0.1	0.079215
1.445050	0.1	0.090539
1.446717	0.1	0.102699
1.448383	0.1	0.113249
1.450050	0.1	0.120938
1.451717	0.1	0.128150
1.453383	0.1	0.137627
1.455050	0.1	0.148654
1.456717	0.1	0.158727
1.458383	0.1	0.166178
1.460050	0.1	0.171006
1.461717	0.1	0.174344
1.463383	0.1	0.177801
1.465050	0.1	0.182271
1.466717	0.1	0.188172
1.468383	0.1	0.195086
1.470050	0.1	0.201702
1.471717	0.1	0.207067
1.473383	0.1	0.211000
1.475050	0.1	0.213802
1.476717	0.1	0.215650
1.478383	0.1	0.216246
1.480050	0.1	0.214696
1.481717	0.1	0.212312
1.483383	0.1	0.212073
1.485050	0.1	0.215292
1.486717	0.1	0.219703
1.488383	0.1	0.222921
1.490050	0.1	0.224531
1.491717	0.1	0.225544
1.493383	0.1	0.227749
1.495050	0.1	0.233412
1.496717	0.1	0.243247
1.498383	0.1	0.255764
1.500050	0.1	0.268459
1.501717	0.1	0.278831
1.503383	0.1	0.284910
1.505050	0.1	0.285864
1.506717	0.1	0.283599
1.508383	0.1	0.281811
1.510050	0.1	0.283003
1.511717	0.1	0.287235
1.513383	0.1	0.293851
1.515050	0.1	0.302732
1.516717	0.1	0.313282
1.518383	0.1	0.323713
1.520050	0.1	0.333071
1.521717	0.1	0.341952
1.523383	0.1	0.350475
1.525050	0.1	0.357807
1.526717	0.1	0.364006
1.528383	0.1	0.370622
1.530050	0.1	0.379205
1.531717	0.1	0.390828
1.533383	0.1	0.404656
1.535050	0.1	0.418425
1.536717	0.1	0.429511
1.538383	0.1	0.436008
1.540050	0.1	0.438273
1.541717	0.1	0.439703
1.543383	0.1	0.444114
1.545050	0.1	0.452936
1.546717	0.1	0.465035
1.548383	0.1	0.477970
1.550050	0.1	0.489175
1.551717	0.1	0.497341
1.553383	0.1	0.503242
1.555050	0.1	0.508189
1.556717	0.1	0.513792
1.558383	0.1	0.521421
1.560050	0.1	0.531197
1.561717	0.1	0.542939
1.563383	0.1	0.556231
1.565050	0.1	0.570476
1.566717	0.1	0.585020
1.568383	0.1	0.601113
1.570050	0.1	0.622094
1.571717	0.1	0.650346
1.573383	0.1	0.685036
1.575050	0.1	0.723243
1.576717	0.1	0.761569
1.578383	0.1	0.797808
1.580050	0.1	0.832558
1.581717	0.1	0.868261
1.583383	0.1	0.906766
1.585050	0.1	0.947237
1.586717	0.1	0.987053
1.588383	0.1	1.023293
1.590050	0.1	1.054406
1.591717	0.1	1.079381
1.593383	0.1	1.097620
1.595050	0.1	1.110554
1.596717	0.1	1.122117
1.598383	0.1	1.138449
1.600050	0.1	1.165509
1.601717	0.1	1.207888
1.603383	0.1	1.271308
1.605050	0.1	1.365483
1.606717	0.1	1.501560
1.608383	0.1	1.688540
1.610050	0.1	1.934052
1.611717	0.1	2.243519
1.613383	0.1	2.616882
1.615050	0.1	3.045678
1.616717	0.1	3.513217
1.618383	0.1	3.998280
1.620050	0.1	4.480541
1.621717	0.1	4.944384
1.623383	0.1	5.378843
1.625050	0.1	5.776346
1.626717	0.1	6.133736
1.628383	0.1	6.453097
1.630050	0.1	6.738186
1.631717	0.1	6.991327
1.633383	0.1	7.215381
1.635050	0.1	7.414461
1.636717	0.1	7.591665
1.638383	0.1	7.746876
1.640050	0.1	7.879258
1.641717	0.1	7.987440
1.643383	0.1	8.069456
1.645050	0.1	8.123458
1.646717	0.1	8.150042
1.648383	0.1	8.150936
1.650050	0.1	8.127809
1.651717	0.1	8.083284
1.653383	0.1	8.020521
1.655050	0.1	7.940233
1.656717	0.1	7.840634
1.658383	0.1	7.721007
1.660050	0.1	7.583619
1.661717	0.1	7.432878
1.663383	0.1	7.273555
1.665050	0.1	7.109285
1.666717	0.1	6.941915
1.668383	0.1	6.771982
1.670050	0.1	6.600380
1.671717	0.1	6.427408
1.673383	0.1	6.252110
1.675050	0.1	6.073356
1.676717	0.1	5.891383
1.678383	0.1	5.707622
1.680050	0.1	5.522907
1.681717	0.1	5.336225
1.683383	0.1	5.145967
1.685050	0.1	4.952073
1.686717	0.1	4.757166
1.688383	0.1	4.564643
1.690050	0.1	4.375816
1.691717	0.1	4.190088
1.693383	0.1	4.007101
1.695050	0.1	3.827214
1.696717	0.1	3.649831
1.698383	0.1	3.474653
1.700050	0.1	3.302753
1.701717	0.1	3.135562
1.703383	0.1	2.973318
1.705050	0.1	2.816677
1.706717	0.1	2.665579
1.708383	0.1	2.518058
1.710050	0.1	2.371907
1.711717	0.1	2.227187
1.713383	0.1	2.086520
1.715050	0.1	1.953244
1.716717	0.1	1.828671
1.718383	0.1	1.711309
1.720050	0.1	1.598716
1.721717	0.1	1.490057
1.723383	0.1	1.385331
1.725050	0.1	1.284897
1.726717	0.1	1.189709
1.728383	0.1	1.100600
1.730050	0.1	1.017094
1.731717	0.1	0.938714
1.733383	0.1	0.865877
1.735050	0.1	0.798225
1.736717	0.1	0.734389
1.738383	0.1	0.673592
1.740050	0.1	0.615358
1.741717	0.1	0.560343
1.743383	0.1	0.510156
1.745050	0.1	0.466347
1.746717	0.1	0.428438
1.748383	0.1	0.394821
1.750050	0.1	0.364125
1.751717	0.1	0.335217
1.753383	0.1	0.305712
1.755050	0.1	0.274122
1.756717	0.1	0.241280
1.758383	0.1	0.210404
1.760050	0.1	0.184298
1.761717	0.1	0.163615
1.763383	0.1	0.146806
1.765050	0.1	0.130832
1.766717	0.1	0.114143
1.768383	0.1	0.098169
1.770050	0.1	0.084877
1.771717	0.1	0.074446
1.773383	0.1	0.065804
1.775050	0.1	0.058174
1.776717	0.1	0.051320
1.778383	0.1	0.044644
1.780050	0.1	0.036180
1.781717	0.1	0.024617
1.783383	0.1	0.010729
1.785050	0.1	-0.003874
1.786717	0.1	-0.018239
1.788383	0.1	-0.032425
1.790050	0.1	-0.045300
1.791717	0.1	-0.055134
1.793383	0.1	-0.061572
1.795050	0.1	-0.066102
1.796717	0.1	-0.070453
1.798383	0.1	-0.075400
1.800050	0.1	-0.080228
1.801717	0.1	-0.084162
1.803383	0.1	-0.086725
1.805050	0.1	-0.087380
1.806717	0.1	-0.086904
1.808383	0.1	-0.087798
1.810050	0.1	-0.091791
1.811717	0.1	-0.098228
1.813383	0.1	-0.104427
1.815050	0.1	-0.107646
1.816717	0.1	-0.107169
1.818383	0.1	-0.105023
1.820050	0.1	-0.103295
1.821717	0.1	-0.102282
1.823383	0.1	-0.101268
1.825050	0.1	-0.100076
1.826717	0.1	-0.098944
1.828383	0.1	-0.098109
1.830050	0.1	-0.098109
1.831717	0.1	-0.099838
1.833383	0.1	-0.102818
1.835050	0.1	-0.105977
1.836717	0.1	-0.107944
1.838383	0.1	-0.107706
1.840050	0.1	-0.105202
1.841717	0.1	-0.102103
1.843383	0.1	-0.099540
1.845050	0.1	-0.096917
1.846717	0.1	-0.092506
1.848383	0.1	-0.085413
1.850050	0.1	-0.075519
1.851717	0.1	-0.062883
1.853383	0.1	-0.047922
1.855050	0.1	-0.030756
1.856717	0.1	-0.011027
1.858383	0.1	0.011086
1.860050	0.1	0.035465
1.861717	0.1	0.062585
1.863383	0.1	0.092566
1.865050	0.1	0.124216
1.866717	0.1	0.156820
1.868383	0.1	0.191391
1.870050	0.1	0.229418
1.871717	0.1	0.271559
1.873383	0.1	0.315905
1.875050	0.1	0.359297
1.876717	0.1	0.400066
1.878383	0.1	0.440240
1.880050	0.1	0.482440
1.881717	0.1	0.526488
1.883383	0.1	0.569582
1.885050	0.1	0.608861
1.886717	0.1	0.643075
1.888383	0.1	0.672579
1.890050	0.1	0.698626
1.891717	0.1	0.721812
1.893383	0.1	0.742197
1.895050	0.1	0.759900
1.896717	0.1	0.775635
1.898383	0.1	0.788987
1.900050	0.1	0.798225
1.901717	0.1	0.801921
1.903383	0.1	0.800848
1.905050	0.1	0.796735
1.906717	0.1	0.790358
1.908383	0.1	0.780225
1.910050	0.1	0.765085
1.911717	0.1	0.746310
1.913383	0.1	0.727654
1.915050	0.1	0.711024
1.916717	0.1	0.695407
1.918383	0.1	0.678957
1.920050	0.1	0.660658
1.921717	0.1	0.640273
1.923383	0.1	0.617981
1.925050	0.1	0.594020
1.926717	0.1	0.568450
1.928383	0.1	0.542522
1.930050	0.1	0.519395
1.931717	0.1	0.499904
1.933383	0.1	0.481129
1.935050	0.1	0.460506
1.936717	0.1	0.438809
1.938383	0.1	0.417292
1.940050	0.1	0.395238
1.941717	0.1	0.371039
1.943383	0.1	0.346005
1.945050	0.1	0.323653
1.946717	0.1	0.306785
1.948383	0.1	0.295103
1.950050	0.1	0.286758
1.951717	0.1	0.280678
1.953383	0.1	0.276268
1.955050	0.1	0.272632
1.956717	0.1	0.268400
1.958383	0.1	0.262380
1.960050	0.1	0.253975
1.961717	0.1	0.243902
1.963383	0.1	0.234187
1.965050	0.1	0.226676
1.966717	0.1	0.220478
1.968383	0.1	0.212908
1.970050	0.1	0.203013
1.971717	0.1	0.192881
1.973383	0.1	0.184655
1.975050	0.1	0.178337
1.976717	0.1	0.172079
1.978383	0.1	0.163794
1.980050	0.1	0.151873
1.981717	0.1	0.136197
1.983383	0.1	0.118196
1.985050	0.1	0.100553
1.986717	0.1	0.085711
1.988383	0.1	0.076473
1.990050	0.1	0.073969
1.991717	0.1	0.076056
1.993383	0.1	0.077903
1.995050	0.1	0.076115
1.996717	0.1	0.070214
1.998383	0.1	0.061035
2.000050	0.1	0.050366
2.001717	0.1	0.041306
2.003383	0.1	0.035703
2.005050	0.1	0.033438
2.006717	0.1	0.033081
2.008383	0.1	0.033140
2.010050	0.1	0.032187
2.011717	0.1	0.030041
2.013383	0.1	0.028253
2.015050	0.1	0.027776
2.016717	0.1	0.027597
2.018383	0.1	0.024617
2.020050	0.1	0.016570
2.021717	0.1	0.003397
2.023383	0.1	-0.011861
2.025050	0.1	-0.024438
2.026717	0.1	-0.031710
2.028383	0.1	-0.034869
2.030050	0.1	-0.036120
2.031717	0.1	-0.036418
2.033383	0.1	-0.037074
2.035050	0.1	-0.039756
2.036717	0.1	-0.043869
2.038383	0.1	-0.046134
2.040050	0.1	-0.043809
2.041717	0.1	-0.037193
2.043383	0.1	-0.029266
2.045050	0.1	-0.023961
2.046717	0.1	-0.024438
2.048383	0.1	-0.030220
2.050050	0.1	-0.037968
2.051717	0.1	-0.044584
2.053383	0.1	-0.049114
2.055050	0.1	-0.052333
2.056717	0.1	-0.055254
2.058383	0.1	-0.059068
2.060050	0.1	-0.064015
2.061717	0.1	-0.069380
2.063383	0.1	-0.074983
2.065050	0.1	-0.081062
2.066717	0.1	-0.086308
2.068383	0.1	-0.088513
2.070050	0.1	-0.087321
2.071717	0.1	-0.084519
2.073383	0.1	-0.081539
2.075050	0.1	-0.079751
2.076717	0.1	-0.080943
2.078383	0.1	-0.085294
2.080050	0.1	-0.090241
2.081717	0.1	-0.093520
2.083383	0.1	-0.094771
2.085050	0.1	-0.093400
2.086717	0.1	-0.088453
2.088383	0.1	-0.080228
2.090050	0.1	-0.072062
2.091717	0.1	-0.068784
2.093383	0.1	-0.072956
2.095050	0.1	-0.082254
2.096717	0.1	-0.091612
2.098383	0.1	-0.097275
2.100050	0.1	-0.099003
2.101717	0.1	-0.098705
2.103383	0.1	-0.098586
2.105050	0.1	-0.099421
2.106717	0.1	-0.100076
2.108383	0.1	-0.099182
2.110050	0.1	-0.095904
2.111717	0.1	-0.089705
2.113383	0.1	-0.082076
2.115050	0.1	-0.076652
2.116717	0.1	-0.075459
2.118383	0.1	-0.077009
2.120050	0.1	-0.077963
2.121717	0.1	-0.075996
2.123383	0.1	-0.070989
2.125050	0.1	-0.065029
2.126717	0.1	-0.060499
2.128383	0.1	-0.058889
2.130050	0.1	-0.060916
2.131717	0.1	-0.066519
2.133383	0.1	-0.074089
2.135050	0.1	-0.079989
2.136717	0.1	-0.080526
2.138383	0.1	-0.075758
2.140050	0.1	-0.069380
2.141717	0.1	-0.064015
2.143383	0.1	-0.059307
2.145050	0.1	-0.054240
2.146717	0.1	-0.048697
2.148383	0.1	-0.042796
2.150050	0.1	-0.037193
2.151717	0.1	-0.032604
2.153383	0.1	-0.029027
2.155050	0.1	-0.025988
2.156717	0.1	-0.024021
2.158383	0.1	-0.023484
2.160050	0.1	-0.023603
2.161717	0.1	-0.024199
2.163383	0.1	-0.026345
2.165050	0.1	-0.029802
2.166717	0.1	-0.031531
2.168383	0.1	-0.028610
2.170050	0.1	-0.021100
2.171717	0.1	-0.011325
2.173383	0.1	-0.001669
2.175050	0.1	0.006735
2.176717	0.1	0.013828
2.178383	0.1	0.019610
2.180050	0.1	0.024855
2.181717	0.1	0.030398
2.183383	0.1	0.035584
2.185050	0.1	0.037909
2.186717	0.1	0.036478
2.188383	0.1	0.033379
2.190050	0.1	0.031114
2.191717	0.1	0.030637
2.193383	0.1	0.031590
2.195050	0.1	0.033140
2.196717	0.1	0.035048
2.198383	0.1	0.037968
2.200050	0.1	0.042558
2.201717	0.1	0.048041
2.203383	0.1	0.052452
2.205050	0.1	0.053763
2.206717	0.1	0.051975
2.208383	0.1	0.049353
2.210050	0.1	0.049531
2.211717	0.1	0.055194
2.213383	0.1	0.066280
2.215050	0.1	0.079632
2.216717	0.1	0.090241
2.218383	0.1	0.094175
2.220050	0.1	0.092626
2.221717	0.1	0.090063
2.223383	0.1	0.089347
2.225050	0.1	0.089347
2.226717	0.1	0.087976
2.228383	0.1	0.085056
2.230050	0.1	0.082195
2.231717	0.1	0.081241
2.233383	0.1	0.082076
2.235050	0.1	0.083685
2.236717	0.1	0.086546
2.238383	0.1	0.092149
2.240050	0.1	0.099599
2.241717	0.1	0.106454
2.243383	0.1	0.111699
2.245050	0.1	0.115097
2.246717	0.1	0.115991
2.248383	0.1	0.113845
2.250050	0.1	0.108480
2.251717	0.1	0.100672
2.253383	0.1	0.091493
2.255050	0.1	0.082135
2.256717	0.1	0.074804
2.258383	0.1	0.072718
2.260050	0.1	0.077426
2.261717	0.1	0.086844
2.263383	0.1	0.097930
2.265050	0.1	0.108898
2.266717	0.1	0.117898
2.268383	0.1	0.123382
2.270050	0.1	0.126600
2.271717	0.1	0.130177
2.273383	0.1	0.135064
2.275050	0.1	0.140369
2.276717	0.1	0.144720
2.278383	0.1	0.147045
2.280050	0.1	0.147343
2.281717	0.1	0.145674
2.283383	0.1	0.141859
2.285050	0.1	0.136495
2.286717	0.1	0.130892
2.288383	0.1	0.125885
2.290050	0.1	0.120521
2.291717	0.1	0.114262
2.293383	0.1	0.108600
2.295050	0.1	0.105977
2.296717	0.1	0.107348
2.298383	0.1	0.111163
2.300050	0.1	0.114739
2.301717	0.1	0.116289
2.303383	0.1	0.115335
2.305050	0.1	0.112414
2.306717	0.1	0.109255
2.308383	0.1	0.107706
2.310050	0.1	0.108600
2.311717	0.1	0.111520
2.313383	0.1	0.115395
2.315050	0.1	0.119030
2.316717	0.1	0.120640
2.318383	0.1	0.118673
2.320050	0.1	0.114560
2.321717	0.1	0.112355
2.323383	0.1	0.113726
2.325050	0.1	0.115871
2.326717	0.1	0.115395
2.328383	0.1	0.112355
2.330050	0.1	0.109315
2.331717	0.1	0.108302
2.333383	0.1	0.109494
2.335050	0.1	0.112534
2.336717	0.1	0.116825
2.338383	0.1	0.120699
2.340050	0.1	0.121236
2.341717	0.1	0.117421
2.343383	0.1	0.110865
2.345050	0.1	0.102878
2.346717	0.1	0.093818
2.348383	0.1	0.086069
2.350050	0.1	0.083327
2.351717	0.1	0.086069
2.353383	0.1	0.091314
2.355050	0.1	0.095963
2.356717	0.1	0.099719
2.358383	0.1	0.103712
2.360050	0.1	0.107348
2.361717	0.1	0.109315
2.363383	0.1	0.110149
2.365050	0.1	0.111401
2.366717	0.1	0.113070
2.368383	0.1	0.114441
2.370050	0.1	0.114560
2.371717	0.1	0.112414
2.373383	0.1	0.107467
2.375050	0.1	0.100315
2.376717	0.1	0.092268
2.378383	0.1	0.084817
2.380050	0.1	0.079274
2.381717	0.1	0.076532
2.383383	0.1	0.076175
2.385050	0.1	0.077009
2.386717	0.1	0.077188
2.388383	0.1	0.075042
2.390050	0.1	0.069916
2.391717	0.1	0.063360
2.393383	0.1	0.058293
2.395050	0.1	0.056803
2.396717	0.1	0.058293
2.398383	0.1	0.059605
2.400050	0.1	0.058770
2.401717	0.1	0.056565
2.403383	0.1	0.055909
2.405050	0.1	0.059366
2.406717	0.1	0.066161
2.408383	0.1	0.072956
2.410050	0.1	0.076473
2.411717	0.1	0.075996
2.413383	0.1	0.072360
2.415050	0.1	0.067532
2.416717	0.1	0.063479
2.418383	0.1	0.061870
2.420050	0.1	0.062704
2.421717	0.1	0.064611
2.423383	0.1	0.066042
2.425050	0.1	0.066102
2.426717	0.1	0.064015
2.428383	0.1	0.059783
2.430050	0.1	0.054657
2.431717	0.1	0.050724
2.433383	0.1	0.049293
2.435050	0.1	0.049710
2.436717	0.1	0.050247
2.438383	0.1	0.049710
2.440050	0.1	0.048220
2.441717	0.1	0.046551
2.443383	0.1	0.045598
2.445050	0.1	0.045657
2.446717	0.1	0.046074
2.448383	0.1	0.045657
2.450050	0.1	0.043094
2.451717	0.1	0.037611
2.453383	0.1	0.030398
2.455050	0.1	0.023901
2.456717	0.1	0.020266
2.458383	0.1	0.020683
2.460050	0.1	0.024676
2.461717	0.1	0.029862
2.463383	0.1	0.032902
2.465050	0.1	0.032485
2.466717	0.1	0.029862
2.468383	0.1	0.027418
2.470050	0.1	0.025868
2.471717	0.1	0.024915
2.473383	0.1	0.023663
2.475050	0.1	0.021040
2.476717	0.1	0.016272
2.478383	0.1	0.010312
2.480050	0.1	0.006020
2.481717	0.1	0.005722
2.483383	0.1	0.009477
2.485050	0.1	0.015378
2.486717	0.1	0.020742
2.488383	0.1	0.023723
2.490050	0.1	0.023842
2.491717	0.1	0.021517
2.493383	0.1	0.017166
2.495050	0.1	0.011802
2.496717	0.1	0.007689
2.498383	0.1	0.006974
2.500050	0.1	0.008702
2.501717	0.1	0.010252
2.503383	0.1	0.010967
2.505050	0.1	0.011683
2.506717	0.1	0.012815
2.508383	0.1	0.014067
2.510050	0.1	0.014722
2.511717	0.1	0.013709
2.513383	0.1	0.010908
2.515050	0.1	0.007212
2.516717	0.1	0.003338
2.518383	0.1	-0.000656
2.520050	0.1	-0.005305
2.521717	0.1	-0.009894
2.523383	0.1	-0.013173
2.525050	0.1	-0.014961
2.526717	0.1	-0.016272
2.528383	0.1	-0.017583
2.530050	0.1	-0.018477
2.531717	0.1	-0.018895
2.533383	0.1	-0.019312
2.535050	0.1	-0.019133
2.536717	0.1	-0.016332
2.538383	0.1	-0.010490
2.540050	0.1	-0.004232
2.541717	0.1	-0.000536
2.543383	0.1	0.000417
2.545050	0.1	0.000179
2.546717	0.1	-0.000179
2.548383	0.1	-0.000238
2.550050	0.1	0.000358
2.551717	0.1	0.001013
2.553383	0.1	0.000417
2.555050	0.1	-0.001371
2.556717	0.1	-0.003219
2.558383	0.1	-0.002921
2.560050	0.1	0.000656
2.561717	0.1	0.005782
2.563383	0.1	0.009000
2.565050	0.1	0.009298
2.566717	0.1	0.008583
2.568383	0.1	0.008285
2.570050	0.1	0.007451
2.571717	0.1	0.004351
2.573383	0.1	-0.001609
2.575050	0.1	-0.009716
2.576717	0.1	-0.017405
2.578383	0.1	-0.021577
2.580050	0.1	-0.020564
2.581717	0.1	-0.014424
2.583383	0.1	-0.004888
2.585050	0.1	0.004232
2.586717	0.1	0.008464
2.588383	0.1	0.007153
2.590050	0.1	0.003874
2.591717	0.1	0.001609
2.593383	0.1	0.001311
2.595050	0.1	0.003338
2.596717	0.1	0.007927
2.598383	0.1	0.013709
2.600050	0.1	0.018477
2.601717	0.1	0.020146
2.603383	0.1	0.018358
2.605050	0.1	0.014722
2.606717	0.1	0.011384
2.608383	0.1	0.009656
2.610050	0.1	0.009596
2.611717	0.1	0.010610
2.613383	0.1	0.010788
2.615050	0.1	0.008881
2.616717	0.1	0.006616
2.618383	0.1	0.006139
2.620050	0.1	0.006497
2.621717	0.1	0.006139
2.623383	0.1	0.005126
2.625050	0.1	0.004649
2.626717	0.1	0.005782
2.628383	0.1	0.008821
2.630050	0.1	0.012755
2.631717	0.1	0.015795
2.633383	0.1	0.016332
2.635050	0.1	0.013053
2.636717	0.1	0.006318
2.638383	0.1	-0.001013
2.640050	0.1	-0.005007
2.641717	0.1	-0.004292
2.643383	0.1	-0.000656
2.645050	0.1	0.002444
2.646717	0.1	0.002861
2.648383	0.1	0.000775
2.650050	0.1	-0.002444
2.651717	0.1	-0.005126
2.653383	0.1	-0.005722
2.655050	0.1	-0.003636
2.656717	0.1	0.000596
2.658383	0.1	0.005066
2.660050	0.1	0.007510
2.661717	0.1	0.007391
2.663383	0.1	0.006139
2.665050	0.1	0.005007
2.666717	0.1	0.004232
2.668383	0.1	0.003695
2.670050	0.1	0.003636
2.671717	0.1	0.003397
2.673383	0.1	0.001729
2.675050	0.1	-0.001431
2.676717	0.1	-0.004888
2.678383	0.1	-0.007570
2.680050	0.1	-0.008762
2.681717	0.1	-0.007331
2.683383	0.1	-0.003099
2.685050	0.1	0.002742
2.686717	0.1	0.008941
2.688383	0.1	0.015080
2.690050	0.1	0.020266
2.691717	0.1	0.023901
2.693383	0.1	0.026226
2.695050	0.1	0.027418
2.696717	0.1	0.027657
2.698383	0.1	0.026405
2.700050	0.1	0.023007
2.701717	0.1	0.018418
2.703383	0.1	0.015199
2.705050	0.1	0.014663
2.706717	0.1	0.016868
2.708383	0.1	0.021696
2.710050	0.1	0.028431
2.711717	0.1	0.034511
2.713383	0.1	0.037074
2.715050	0.1	0.035226
2.716717	0.1	0.030518
2.718383	0.1	0.025272
2.720050	0.1	0.020862
2.721717	0.1	0.016928
2.723383	0.1	0.013232
2.725050	0.1	0.010014
2.726717	0.1	0.008404
2.728383	0.1	0.009120
2.730050	0.1	0.011921
2.731717	0.1	0.015676
2.733383	0.1	0.019133
2.735050	0.1	0.020742
2.736717	0.1	0.019729
2.738383	0.1	0.017285
2.740050	0.1	0.015974
2.741717	0.1	0.017822
2.743383	0.1	0.022590
2.745050	0.1	0.027478
2.746717	0.1	0.030041
2.748383	0.1	0.030756
2.750050	0.1	0.032187
2.751717	0.1	0.035524
2.753383	0.1	0.039458
2.755050	0.1	0.041306
2.756717	0.1	0.039458
2.758383	0.1	0.034511
2.760050	0.1	0.029266
2.761717	0.1	0.026345
2.763383	0.1	0.026822
2.765050	0.1	0.029922
2.766717	0.1	0.033438
2.768383	0.1	0.034809
2.770050	0.1	0.032365
2.771717	0.1	0.025928
2.773383	0.1	0.018179
2.775050	0.1	0.012696
2.776717	0.1	0.010848
2.778383	0.1	0.011504
2.780050	0.1	0.013411
2.781717	0.1	0.016212
2.783383	0.1	0.020087
2.785050	0.1	0.025153
2.786717	0.1	0.030339
2.788383	0.1	0.034153
2.790050	0.1	0.035644
2.791717	0.1	0.034750
2.793383	0.1	0.032425
2.795050	0.1	0.029922
2.796717	0.1	0.027895
2.798383	0.1	0.026286
2.800050	0.1	0.025451
2.801717	0.1	0.024855
2.803383	0.1	0.023901
2.805050	0.1	0.022590
2.806717	0.1	0.021338
2.808383	0.1	0.020623
2.810050	0.1	0.020087
2.811717	0.1	0.018835
2.813383	0.1	0.017166
2.815050	0.1	0.016749
2.816717	0.1	0.018656
2.818383	0.1	0.021994
2.820050	0.1	0.024736
2.821717	0.1	0.025630
2.823383	0.1	0.025332
2.825050	0.1	0.025332
2.826717	0.1	0.025928
2.828383	0.1	0.026584
2.830050	0.1	0.027776
2.831717	0.1	0.030220
2.833383	0.1	0.033498
2.835050	0.1	0.036418
2.836717	0.1	0.038743
2.838383	0.1	0.040412
2.840050	0.1	0.040293
2.841717	0.1	0.036776
2.843383	0.1	0.029743
2.845050	0.1	0.021636
2.846717	0.1	0.015914
2.848383	0.1	0.014305
2.850050	0.1	0.016928
2.851717	0.1	0.022709
2.853383	0.1	0.029147
2.855050	0.1	0.033379
2.856717	0.1	0.033915
2.858383	0.1	0.032425
2.860050	0.1	0.032008
2.861717	0.1	0.033796
2.863383	0.1	0.036180
2.865050	0.1	0.037551
2.866717	0.1	0.037611
2.868383	0.1	0.036538
2.870050	0.1	0.034273
2.871717	0.1	0.032127
2.873383	0.1	0.030994
2.875050	0.1	0.029922
2.876717	0.1	0.027895
2.878383	0.1	0.025213
2.880050	0.1	0.022054
2.881717	0.1	0.018358
2.883383	0.1	0.015616
2.885050	0.1	0.015140
2.886717	0.1	0.015914
2.888383	0.1	0.016391
2.890050	0.1	0.016928
2.891717	0.1	0.018656
2.893383	0.1	0.021935
2.895050	0.1	0.025749
2.896717	0.1	0.028551
2.898383	0.1	0.029624
2.900050	0.1	0.029087
2.901717	0.1	0.027657
2.903383	0.1	0.025928
2.905050	0.1	0.024438
2.906717	0.1	0.023425
2.908383	0.1	0.023544
2.910050	0.1	0.025690
2.911717	0.1	0.029683
2.913383	0.1	0.034213
2.915050	0.1	0.038087
2.916717	0.1	0.040948
2.918383	0.1	0.042379
2.920050	0.1	0.042140
2.921717	0.1	0.039637
2.923383	0.1	0.034213
2.925050	0.1	0.026882
2.926717	0.1	0.019729
2.928383	0.1	0.014424
2.930050	0.1	0.012815
2.931717	0.1	0.016272
2.933383	0.1	0.023603
2.935050	0.1	0.031948
2.936717	0.1	0.038743
2.938383	0.1	0.042021
2.940050	0.1	0.040710
2.941717	0.1	0.035524
2.943383	0.1	0.028431
2.945050	0.1	0.021577
2.946717	0.1	0.016868
2.948383	0.1	0.015914
2.950050	0.1	0.018537
2.951717	0.1	0.023186
2.953383	0.1	0.027955
2.955050	0.1	0.031650
2.956717	0.1	0.033796
2.958383	0.1	0.035286
2.960050	0.1	0.037372
2.961717	0.1	0.039876
2.963383	0.1	0.041366
2.965050	0.1	0.040889
2.966717	0.1	0.038147
2.968383	0.1	0.032902
2.970050	0.1	0.025272
2.971717	0.1	0.016570
2.973383	0.1	0.009000
2.975050	0.1	0.004411
2.976717	0.1	0.002921
2.978383	0.1	0.002325
2.980050	0.1	0.001132
2.981717	0.1	0.001192
2.983383	0.1	0.005603
2.985050	0.1	0.014365
2.986717	0.1	0.023961
2.988383	0.1	0.029802
2.990050	0.1	0.029624
2.991717	0.1	0.024736
2.993383	0.1	0.018358
2.995050	0.1	0.013828
2.996717	0.1	0.012636
2.998383	0.1	0.014305
3.000050	0.1	0.017226
3.001717	0.1	0.019729
3.003383	0.1	0.020683
3.005050	0.1	0.019908
3.006717	0.1	0.017643
3.008383	0.1	0.015020
3.010050	0.1	0.014305
3.011717	0.1	0.017405
3.013383	0.1	0.023901
3.015050	0.1	0.031233
3.016717	0.1	0.036299
3.018383	0.1	0.037670
3.020050	0.1	0.037074
3.021717	0.1	0.036538
3.023383	0.1	0.036299
3.025050	0.1	0.034988
3.026717	0.1	0.031590
3.028383	0.1	0.026345
3.030050	0.1	0.020683
3.031717	0.1	0.014961
3.033383	0.1	0.007987
3.035050	0.1	0.000119
3.036717	0.1	-0.006199
3.038383	0.1	-0.009418
3.040050	0.1	-0.009537
3.041717	0.1	-0.007212
3.043383	0.1	-0.003219
3.045050	0.1	0.001788
3.046717	0.1	0.007212
3.048383	0.1	0.011921
3.050050	0.1	0.014961
3.051717	0.1	0.016332
3.053383	0.1	0.017226
3.055050	0.1	0.019372
3.056717	0.1	0.023007
3.058383	0.1	0.026405
3.060050	0.1	0.027537
3.061717	0.1	0.027061
3.063383	0.1	0.026584
3.065050	0.1	0.026405
3.066717	0.1	0.025511
3.068383	0.1	0.023425
3.070050	0.1	0.020564
3.071717	0.1	0.017345
3.073383	0.1	0.014246
3.075050	0.1	0.011504
3.076717	0.1	0.009775
3.078383	0.1	0.009894
3.080050	0.1	0.012755
3.081717	0.1	0.018120
3.083383	0.1	0.024974
3.085050	0.1	0.031769
3.086717	0.1	0.036240
3.088383	0.1	0.036538
3.090050	0.1	0.033498
3.091717	0.1	0.029385
3.093383	0.1	0.026047
3.095050	0.1	0.023425
3.096717	0.1	0.020981
3.098383	0.1	0.019193
3.100050	0.1	0.019670
3.101717	0.1	0.022650
3.103383	0.1	0.026822
3.105050	0.1	0.030518
3.106717	0.1	0.031829
3.108383	0.1	0.029564
3.110050	0.1	0.024557
3.111717	0.1	0.018597
3.113383	0.1	0.013769
3.115050	0.1	0.011742
3.116717	0.1	0.012338
3.118383	0.1	0.013709
3.120050	0.1	0.014663
3.121717	0.1	0.015318
3.123383	0.1	0.015020
3.125050	0.1	0.012457
3.126717	0.1	0.007689
3.128383	0.1	0.001848
3.130050	0.1	-0.003934
3.131717	0.1	-0.008941
3.133383	0.1	-0.012636
3.135050	0.1	-0.014603
3.136717	0.1	-0.013888
3.138383	0.1	-0.010192
3.140050	0.1	-0.004530
3.141717	0.1	0.001967
3.143383	0.1	0.008404
3.145050	0.1	0.014186
3.146717	0.1	0.018418
3.148383	0.1	0.019491
3.150050	0.1	0.016749
3.151717	0.1	0.012636
3.153383	0.1	0.010610
3.155050	0.1	0.011683
3.156717	0.1	0.013947
3.158383	0.1	0.014186
3.160050	0.1	0.010431
3.161717	0.1	0.003934
3.163383	0.1	-0.001550
3.165050	0.1	-0.002921
3.166717	0.1	0.000894
3.168383	0.1	0.008345
3.170050	0.1	0.016034
3.171717	0.1	0.021040
3.173383	0.1	0.022471
3.175050	0.1	0.020325
3.176717	0.1	0.015080
3.178383	0.1	0.008643
3.180050	0.1	0.003815
3.181717	0.1	0.003040
3.183383	0.1	0.007272
3.185050	0.1	0.014961
3.186717	0.1	0.023425
3.188383	0.1	0.029564
3.190050	0.1	0.030756
3.191717	0.1	0.025928
3.193383	0.1	0.017285
3.195050	0.1	0.008404
3.196717	0.1	0.001192
3.198383	0.1	-0.003576
3.200050	0.1	-0.004649
3.201717	0.1	-0.001788
3.203383	0.1	0.003159
3.205050	0.1	0.007272
3.206717	0.1	0.008821
3.208383	0.1	0.007868
3.210050	0.1	0.006318
3.211717	0.1	0.006199
3.213383	0.1	0.008047
3.215050	0.1	0.010788
3.216717	0.1	0.012636
3.218383	0.1	0.013292
3.220050	0.1	0.014186
3.221717	0.1	0.016212
3.223383	0.1	0.018179
3.225050	0.1	0.018656
3.226717	0.1	0.017285
3.228383	0.1	0.014782
3.230050	0.1	0.013411
3.231717	0.1	0.014246
3.233383	0.1	0.015378
3.235050	0.1	0.014424
3.236717	0.1	0.010610
3.238383	0.1	0.004947
3.240050	0.1	-0.001013
3.241717	0.1	-0.005960
3.243383	0.1	-0.008523
3.245050	0.1	-0.008821
3.246717	0.1	-0.009120
3.248383	0.1	-0.011504
3.250050	0.1	-0.015438
3.251717	0.1	-0.018954
3.253383	0.1	-0.021517
3.255050	0.1	-0.023425
3.256717	0.1	-0.024617
3.258383	0.1	-0.024498
3.260050	0.1	-0.022531
3.261717	0.1	-0.018537
3.263383	0.1	-0.013053
3.265050	0.1	-0.006616
3.266717	0.1	0.000238
3.268383	0.1	0.005603
3.270050	0.1	0.007093
3.271717	0.1	0.003517
3.273383	0.1	-0.004590
3.275050	0.1	-0.015259
3.276717	0.1	-0.024438
3.278383	0.1	-0.027597
3.280050	0.1	-0.023067
3.281717	0.1	-0.013173
3.283383	0.1	-0.001907
3.285050	0.1	0.007272
3.286717	0.1	0.012577
3.288383	0.1	0.014186
3.290050	0.1	0.013232
3.291717	0.1	0.010967
3.293383	0.1	0.009000
3.295050	0.1	0.008106
3.296717	0.1	0.008702
3.298383	0.1	0.010312
3.300050	0.1	0.010788
3.301717	0.1	0.008881
3.303383	0.1	0.004888
3.305050	0.1	0.000298
3.306717	0.1	-0.003457
3.308383	0.1	-0.005424
3.310050	0.1	-0.006735
3.311717	0.1	-0.009000
3.313383	0.1	-0.011623
3.315050	0.1	-0.012100
3.316717	0.1	-0.008821
3.318383	0.1	-0.002503
3.320050	0.1	0.004113
3.321717	0.1	0.007331
3.323383	0.1	0.005364
3.325050	0.1	-0.000954
3.326717	0.1	-0.008821
3.328383	0.1	-0.014544
3.330050	0.1	-0.016093
3.331717	0.1	-0.014067
3.333383	0.1	-0.011265
3.335050	0.1	-0.010073
3.336717	0.1	-0.010550
3.338383	0.1	-0.010371
3.340050	0.1	-0.007749
3.341717	0.1	-0.003397
3.343383	0.1	0.001252
3.345050	0.1	0.006139
3.346717	0.1	0.011623
3.348383	0.1	0.016451
3.350050	0.1	0.019014
3.351717	0.1	0.018775
3.353383	0.1	0.016630
3.355050	0.1	0.013053
3.356717	0.1	0.008166
3.358383	0.1	0.002623
3.360050	0.1	-0.002444
3.361717	0.1	-0.006855
3.363383	0.1	-0.010848
3.365050	0.1	-0.013888
3.366717	0.1	-0.015795
3.368383	0.1	-0.017166
3.370050	0.1	-0.017881
3.371717	0.1	-0.016928
3.373383	0.1	-0.014067
3.375050	0.1	-0.009894
3.376717	0.1	-0.005722
3.378383	0.1	-0.003994
3.380050	0.1	-0.006557
3.381717	0.1	-0.012040
3.383383	0.1	-0.016093
3.385050	0.1	-0.016034
3.386717	0.1	-0.013649
3.388383	0.1	-0.012219
3.390050	0.1	-0.012279
3.391717	0.1	-0.011981
3.393383	0.1	-0.010431
3.395050	0.1	-0.008464
3.396717	0.1	-0.006735
3.398383	0.1	-0.004947
3.400050	0.1	-0.002980
3.401717	0.1	-0.001490
3.403383	0.1	-0.001729
3.405050	0.1	-0.003815
3.406717	0.1	-0.006855
3.408383	0.1	-0.009656
3.410050	0.1	-0.010967
3.411717	0.1	-0.010252
3.413383	0.1	-0.008106
3.415050	0.1	-0.005722
3.416717	0.1	-0.004172
3.418383	0.1	-0.003278
3.420050	0.1	-0.002921
3.421717	0.1	-0.003517
3.423383	0.1	-0.004828
3.425050	0.1	-0.005662
3.426717	0.1	-0.004649
3.428383	0.1	-0.002027
3.430050	0.1	0.000417
3.431717	0.1	0.000715
3.433383	0.1	-0.001013
3.435050	0.1	-0.003040
3.436717	0.1	-0.003517
3.438383	0.1	-0.001788
3.440050	0.1	0.001371
3.441717	0.1	0.003338
3.443383	0.1	0.001967
3.445050	0.1	-0.001848
3.446717	0.1	-0.004590
3.448383	0.1	-0.003755
3.450050	0.1	0.000119
3.451717	0.1	0.004768
3.453383	0.1	0.008881
3.455050	0.1	0.012338
3.456717	0.1	0.014365
3.458383	0.1	0.013828
3.460050	0.1	0.010431
3.461717	0.1	0.005186
3.463383	0.1	-0.000119
3.465050	0.1	-0.003934
3.466717	0.1	-0.005722
3.468383	0.1	-0.004888
3.470050	0.1	-0.000715
3.471717	0.1	0.006735
3.473383	0.1	0.015378
3.475050	0.1	0.022531
3.476717	0.1	0.026524
3.478383	0.1	0.027359
3.480050	0.1	0.026345
3.481717	0.1	0.025332
3.483383	0.1	0.026226
3.485050	0.1	0.030518
3.486717	0.1	0.039458
3.488383	0.1	0.053227
3.490050	0.1	0.070989
3.491717	0.1	0.090659
3.493383	0.1	0.110805
3.495050	0.1	0.131845
3.496717	0.1	0.154555
3.498383	0.1	0.178158
3.500050	0.1	0.201464
3.501717	0.1	0.224471
3.503383	0.1	0.246644
3.505050	0.1	0.265419
3.506717	0.1	0.277996
3.508383	0.1	0.284195
3.510050	0.1	0.287175
3.511717	0.1	0.290215
3.513383	0.1	0.294328
3.515050	0.1	0.299156
3.516717	0.1	0.303686
3.518383	0.1	0.305533
3.520050	0.1	0.302553
3.521717	0.1	0.294745
3.523383	0.1	0.284016
3.525050	0.1	0.272274
3.526717	0.1	0.260532
3.528383	0.1	0.248075
3.530050	0.1	0.234306
3.531717	0.1	0.218987
3.533383	0.1	0.202715
3.535050	0.1	0.187457
3.536717	0.1	0.175595
3.538383	0.1	0.167966
3.540050	0.1	0.163734
3.541717	0.1	0.161707
3.543383	0.1	0.160635
3.545050	0.1	0.159204
3.546717	0.1	0.156760
3.548383	0.1	0.152767
3.550050	0.1	0.147343
3.551717	0.1	0.140786
3.553383	0.1	0.132918
3.555050	0.1	0.123084
3.556717	0.1	0.111878
3.558383	0.1	0.102162
3.560050	0.1	0.097036
3.561717	0.1	0.097215
3.563383	0.1	0.100136
3.565050	0.1	0.102162
3.566717	0.1	0.101328
3.568383	0.1	0.098407
3.570050	0.1	0.094116
3.571717	0.1	0.088155
3.573383	0.1	0.080645
3.575050	0.1	0.073314
3.576717	0.1	0.067949
3.578383	0.1	0.064850
3.580050	0.1	0.063360
3.581717	0.1	0.062644
3.583383	0.1	0.062466
3.585050	0.1	0.063598
3.586717	0.1	0.066519
3.588383	0.1	0.070989
3.590050	0.1	0.075877
3.591717	0.1	0.080347
3.593383	0.1	0.084281
3.595050	0.1	0.087142
3.596717	0.1	0.086665
3.598383	0.1	0.080943
3.600050	0.1	0.071287
3.601717	0.1	0.062108
3.603383	0.1	0.057101
3.605050	0.1	0.056982
3.606717	0.1	0.059903
3.608383	0.1	0.063837
3.610050	0.1	0.067651
3.611717	0.1	0.070333
3.613383	0.1	0.070989
3.615050	0.1	0.069618
3.616717	0.1	0.066221
3.618383	0.1	0.060976
3.620050	0.1	0.054955
3.621717	0.1	0.049591
3.623383	0.1	0.046134
3.625050	0.1	0.045598
3.626717	0.1	0.047505
3.628383	0.1	0.048935
3.630050	0.1	0.047207
3.631717	0.1	0.043392
3.633383	0.1	0.040650
3.635050	0.1	0.041485
3.636717	0.1	0.045955
3.638383	0.1	0.052214
3.640050	0.1	0.057817
3.641717	0.1	0.061393
3.643383	0.1	0.062883
3.645050	0.1	0.062943
3.646717	0.1	0.061989
3.648383	0.1	0.060022
3.650050	0.1	0.057518
3.651717	0.1	0.055850
3.653383	0.1	0.056028
3.655050	0.1	0.057459
3.656717	0.1	0.059247
3.658383	0.1	0.060320
3.660050	0.1	0.060201
3.661717	0.1	0.059545
3.663383	0.1	0.059366
3.665050	0.1	0.059307
3.666717	0.1	0.058830
3.668383	0.1	0.058234
3.670050	0.1	0.057817
3.671717	0.1	0.057757
3.673383	0.1	0.058770
3.675050	0.1	0.061572
3.676717	0.1	0.065386
3.678383	0.1	0.067830
3.680050	0.1	0.067174
3.681717	0.1	0.063181
3.683383	0.1	0.057042
3.685050	0.1	0.049889
3.686717	0.1	0.043094
3.688383	0.1	0.037968
3.690050	0.1	0.035286
3.691717	0.1	0.034690
3.693383	0.1	0.034571
3.695050	0.1	0.033796
3.696717	0.1	0.033319
3.698383	0.1	0.034988
3.700050	0.1	0.040233
3.701717	0.1	0.047922
3.703383	0.1	0.054657
3.705050	0.1	0.057817
3.706717	0.1	0.057638
3.708383	0.1	0.055671
3.710050	0.1	0.053704
3.711717	0.1	0.053287
3.713383	0.1	0.054598
3.715050	0.1	0.056028
3.716717	0.1	0.056207
3.718383	0.1	0.055075
3.720050	0.1	0.053287
3.721717	0.1	0.052333
3.723383	0.1	0.052989
3.725050	0.1	0.054121
3.726717	0.1	0.053346
3.728383	0.1	0.049651
3.730050	0.1	0.044584
3.731717	0.1	0.040650
3.733383	0.1	0.038445
3.735050	0.1	0.036001
3.736717	0.1	0.031173
3.738383	0.1	0.024557
3.740050	0.1	0.020027
3.741717	0.1	0.020742
3.743383	0.1	0.026226
3.745050	0.1	0.033140
3.746717	0.1	0.039518
3.748383	0.1	0.045240
3.750050	0.1	0.049531
3.751717	0.1	0.051141
3.753383	0.1	0.049472
3.755050	0.1	0.045776
3.756717	0.1	0.042260
3.758383	0.1	0.041187
3.760050	0.1	0.042796
3.761717	0.1	0.045061
3.763383	0.1	0.044644
3.765050	0.1	0.039637
3.766717	0.1	0.031352
3.768383	0.1	0.023842
3.770050	0.1	0.020444
3.771717	0.1	0.021994
3.773383	0.1	0.026822
3.775050	0.1	0.032663
3.776717	0.1	0.037372
3.778383	0.1	0.039697
3.780050	0.1	0.039220
3.781717	0.1	0.036657
3.783383	0.1	0.033617
3.785050	0.1	0.032008
3.786717	0.1	0.032067
3.788383	0.1	0.032723
3.790050	0.1	0.033617
3.791717	0.1	0.035405
3.793383	0.1	0.038922
3.795050	0.1	0.043929
3.796717	0.1	0.047982
3.798383	0.1	0.048280
3.800050	0.1	0.044167
3.801717	0.1	0.037134
3.803383	0.1	0.029981
3.805050	0.1	0.024498
3.806717	0.1	0.021160
3.808383	0.1	0.020385
3.810050	0.1	0.021994
3.811717	0.1	0.024796
3.813383	0.1	0.027955
3.815050	0.1	0.031769
3.816717	0.1	0.036418
3.818383	0.1	0.041306
3.820050	0.1	0.044644
3.821717	0.1	0.045300
3.823383	0.1	0.044823
3.825050	0.1	0.045419
3.826717	0.1	0.047147
3.828383	0.1	0.048459
3.830050	0.1	0.049591
3.831717	0.1	0.052035
3.833383	0.1	0.055909
3.835050	0.1	0.059426
3.836717	0.1	0.060081
3.838383	0.1	0.057161
3.840050	0.1	0.052452
3.841717	0.1	0.048578
3.843383	0.1	0.046551
3.845050	0.1	0.045359
3.846717	0.1	0.042915
3.848383	0.1	0.038087
3.850050	0.1	0.032365
3.851717	0.1	0.028074
3.853383	0.1	0.026703
3.855050	0.1	0.028014
3.856717	0.1	0.029802
3.858383	0.1	0.030100
3.860050	0.1	0.028729
3.861717	0.1	0.027239
3.863383	0.1	0.027835
3.865050	0.1	0.030637
3.866717	0.1	0.033557
3.868383	0.1	0.034869
3.870050	0.1	0.034690
3.871717	0.1	0.033975
3.873383	0.1	0.033498
3.875050	0.1	0.033557
3.876717	0.1	0.034273
3.878383	0.1	0.036299
3.880050	0.1	0.039697
3.881717	0.1	0.043094
3.883383	0.1	0.044584
3.885050	0.1	0.043452
3.886717	0.1	0.040591
3.888383	0.1	0.037372
3.890050	0.1	0.034392
3.891717	0.1	0.031590
3.893383	0.1	0.028908
3.895050	0.1	0.026762
3.896717	0.1	0.026524
3.898383	0.1	0.028729
3.900050	0.1	0.032961
3.901717	0.1	0.038207
3.903383	0.1	0.042856
3.905050	0.1	0.045478
3.906717	0.1	0.046432
3.908383	0.1	0.047803
3.910050	0.1	0.051141
3.911717	0.1	0.055194
3.913383	0.1	0.056565
3.915050	0.1	0.053227
3.916717	0.1	0.046670
3.918383	0.1	0.040412
3.920050	0.1	0.036359
3.921717	0.1	0.034213
3.923383	0.1	0.033498
3.925050	0.1	0.033855
3.926717	0.1	0.034213
3.928383	0.1	0.033975
3.930050	0.1	0.033379
3.931717	0.1	0.033438
3.933383	0.1	0.034869
3.935050	0.1	0.037789
3.936717	0.1	0.041604
3.938383	0.1	0.045717
3.940050	0.1	0.049174
3.941717	0.1	0.050426
3.943383	0.1	0.048637
3.945050	0.1	0.044942
3.946717	0.1	0.041366
3.948383	0.1	0.039220
3.950050	0.1	0.038624
3.951717	0.1	0.038922
3.953383	0.1	0.039160
3.955050	0.1	0.039339
3.956717	0.1	0.040054
3.958383	0.1	0.040650
3.960050	0.1	0.039637
3.961717	0.1	0.035882
3.963383	0.1	0.029922
3.965050	0.1	0.023961
3.966717	0.1	0.020206
3.968383	0.1	0.019193
3.970050	0.1	0.020623
3.971717	0.1	0.024319
3.973383	0.1	0.029624
3.975050	0.1	0.034511
3.976717	0.1	0.037670
3.978383	0.1	0.039816
3.980050	0.1	0.042498
3.981717	0.1	0.046134
3.983383	0.1	0.049829
3.985050	0.1	0.052631
3.986717	0.1	0.053465
3.988383	0.1	0.051081
3.990050	0.1	0.045598
3.991717	0.1	0.039220
3.993383	0.1	0.034273
3.995050	0.1	0.031352
3.996717	0.1	0.030875
3.998383	0.1	0.032485
4.000050	0.1	0.034928
4.001717	0.1	0.036836
4.003383	0.1	0.037670
4.005050	0.1	0.037491
4.006717	0.1	0.037014
4.008383	0.1	0.036597
4.010050	0.1	0.035942
4.011717	0.1	0.034869
4.013383	0.1	0.033617
4.015050	0.1	0.032842
4.016717	0.1	0.033557
4.018383	0.1	0.035584
4.020050	0.1	0.036716
4.021717	0.1	0.034690
4.023383	0.1	0.029564
4.025050	0.1	0.023127
4.026717	0.1	0.017643
4.028383	0.1	0.015736
4.030050	0.1	0.018954
4.031717	0.1	0.026703
4.033383	0.1	0.036418
4.035050	0.1	0.044763
4.036717	0.1	0.048757
4.038383	0.1	0.048161
4.040050	0.1	0.045240
4.041717	0.1	0.042021
4.043383	0.1	0.039399
4.045050	0.1	0.037074
4.046717	0.1	0.034750
4.048383	0.1	0.033259
4.050050	0.1	0.033617
4.051717	0.1	0.035942
4.053383	0.1	0.038862
4.055050	0.1	0.040650
4.056717	0.1	0.040352
4.058383	0.1	0.038922
4.060050	0.1	0.038028
4.061717	0.1	0.037491
4.063383	0.1	0.036061
4.065050	0.1	0.033498
4.066717	0.1	0.031590
4.068383	0.1	0.031412
4.070050	0.1	0.032306
4.071717	0.1	0.033796
4.073383	0.1	0.035763
4.075050	0.1	0.037372
4.076717	0.1	0.038743
4.078383	0.1	0.041008
4.080050	0.1	0.045359
4.081717	0.1	0.051498
4.083383	0.1	0.057817
4.085050	0.1	0.061870
4.086717	0.1	0.062406
4.088383	0.1	0.059783
4.090050	0.1	0.055254
4.091717	0.1	0.049889
4.093383	0.1	0.044346
4.095050	0.1	0.038862
4.096717	0.1	0.035167
4.098383	0.1	0.034332
4.100050	0.1	0.034750
4.101717	0.1	0.034869
4.103383	0.1	0.034571
4.105050	0.1	0.033617
4.106717	0.1	0.031948
4.108383	0.1	0.030279
4.110050	0.1	0.029743
4.111717	0.1	0.031173
4.113383	0.1	0.033736
4.115050	0.1	0.035465
4.116717	0.1	0.034690
4.118383	0.1	0.031590
4.120050	0.1	0.027537
4.121717	0.1	0.024319
4.123383	0.1	0.022829
4.125050	0.1	0.022769
4.126717	0.1	0.023365
4.128383	0.1	0.023901
4.130050	0.1	0.024199
4.131717	0.1	0.025153
4.133383	0.1	0.027478
4.135050	0.1	0.030994
4.136717	0.1	0.034034
4.138383	0.1	0.035524
4.140050	0.1	0.035644
4.141717	0.1	0.034511
4.143383	0.1	0.031471
4.145050	0.1	0.026882
4.146717	0.1	0.022233
4.148383	0.1	0.018537
4.150050	0.1	0.015974
4.151717	0.1	0.015020
4.153383	0.1	0.015795
4.155050	0.1	0.016749
4.156717	0.1	0.015736
4.158383	0.1	0.012815
4.160050	0.1	0.010431
4.161717	0.1	0.010848
4.163383	0.1	0.013828
4.165050	0.1	0.016928
4.166717	0.1	0.018477
4.168383	0.1	0.019372
4.170050	0.1	0.021875
4.171717	0.1	0.026643
4.173383	0.1	0.031650
4.175050	0.1	0.034869
4.176717	0.1	0.036418
4.178383	0.1	0.037909
4.180050	0.1	0.041127
4.181717	0.1	0.046015
4.183383	0.1	0.050306
4.185050	0.1	0.050962
4.186717	0.1	0.046909
4.188383	0.1	0.039577
4.190050	0.1	0.032723
4.191717	0.1	0.029802
4.193383	0.1	0.032008
4.195050	0.1	0.036716
4.196717	0.1	0.039935
4.198383	0.1	0.039697
4.200050	0.1	0.036478
4.201717	0.1	0.031710
4.203383	0.1	0.026643
4.205050	0.1	0.022709
4.206717	0.1	0.021398
4.208383	0.1	0.023663
4.210050	0.1	0.028133
4.211717	0.1	0.032187
4.213383	0.1	0.034273
4.215050	0.1	0.034332
4.216717	0.1	0.032663
4.218383	0.1	0.030220
4.220050	0.1	0.027776
4.221717	0.1	0.025570
4.223383	0.1	0.024080
4.225050	0.1	0.024736
4.226717	0.1	0.028551
4.228383	0.1	0.034153
4.230050	0.1	0.038862
4.231717	0.1	0.040948
4.233383	0.1	0.040233
4.235050	0.1	0.037611
4.236717	0.1	0.034094
4.238383	0.1	0.030041
4.240050	0.1	0.025630
4.241717	0.1	0.021935
4.243383	0.1	0.019908
4.245050	0.1	0.019908
4.246717	0.1	0.021756
4.248383	0.1	0.024378
4.250050	0.1	0.026286
4.251717	0.1	0.026345
4.253383	0.1	0.023365
4.255050	0.1	0.017345
4.256717	0.1	0.011027
4.258383	0.1	0.008166
4.260050	0.1	0.010669
4.261717	0.1	0.018060
4.263383	0.1	0.028014
4.265050	0.1	0.036955
4.266717	0.1	0.041604
4.268383	0.1	0.041187
4.270050	0.1	0.037253
4.271717	0.1	0.032604
4.273383	0.1	0.029564
4.275050	0.1	0.028670
4.276717	0.1	0.029802
4.278383	0.1	0.032723
4.280050	0.1	0.036538
4.281717	0.1	0.039101
4.283383	0.1	0.039279
4.285050	0.1	0.039101
4.286717	0.1	0.040770
4.288383	0.1	0.043452
4.290050	0.1	0.044644
4.291717	0.1	0.043333
4.293383	0.1	0.040233
4.295050	0.1	0.037074
4.296717	0.1	0.035048
4.298383	0.1	0.033379
4.300050	0.1	0.030756
4.301717	0.1	0.027061
4.303383	0.1	0.023127
4.305050	0.1	0.019372
4.306717	0.1	0.015795
4.308383	0.1	0.012934
4.310050	0.1	0.011206
4.311717	0.1	0.011027
4.313383	0.1	0.012577
4.315050	0.1	0.015020
4.316717	0.1	0.017643
4.318383	0.1	0.020087
4.320050	0.1	0.021935
4.321717	0.1	0.022292
4.323383	0.1	0.020862
4.325050	0.1	0.018656
4.326717	0.1	0.016809
4.328383	0.1	0.015438
4.330050	0.1	0.014901
4.331717	0.1	0.015795
4.333383	0.1	0.017524
4.335050	0.1	0.019073
4.336717	0.1	0.020742
4.338383	0.1	0.024378
4.340050	0.1	0.030875
4.341717	0.1	0.038385
4.343383	0.1	0.042737
4.345050	0.1	0.041485
4.346717	0.1	0.035226
4.348383	0.1	0.026822
4.350050	0.1	0.019193
4.351717	0.1	0.014305
4.353383	0.1	0.012457
4.355050	0.1	0.013351
4.356717	0.1	0.016332
4.358383	0.1	0.020683
4.360050	0.1	0.026226
4.361717	0.1	0.032127
4.363383	0.1	0.036299
4.365050	0.1	0.037611
4.366717	0.1	0.036716
4.368383	0.1	0.034630
4.370050	0.1	0.032008
4.371717	0.1	0.029743
4.373383	0.1	0.028729
4.375050	0.1	0.029147
4.376717	0.1	0.030637
4.378383	0.1	0.031948
4.380050	0.1	0.031412
4.381717	0.1	0.029087
4.383383	0.1	0.027061
4.385050	0.1	0.027061
4.386717	0.1	0.029027
4.388383	0.1	0.031948
4.390050	0.1	0.034511
4.391717	0.1	0.035822
4.393383	0.1	0.035763
4.395050	0.1	0.034690
4.396717	0.1	0.033677
4.398383	0.1	0.034273
4.400050	0.1	0.036836
4.401717	0.1	0.039518
4.403383	0.1	0.040829
4.405050	0.1	0.041604
4.406717	0.1	0.042915
4.408383	0.1	0.044525
4.410050	0.1	0.044525
4.411717	0.1	0.041723
4.413383	0.1	0.037670
4.415050	0.1	0.035584
4.416717	0.1	0.036538
4.418383	0.1	0.038445
4.420050	0.1	0.039220
4.421717	0.1	0.037909
4.423383	0.1	0.035346
4.425050	0.1	0.034153
4.426717	0.1	0.036418
4.428383	0.1	0.040829
4.430050	0.1	0.044286
4.431717	0.1	0.045002
4.433383	0.1	0.043809
4.435050	0.1	0.042677
4.436717	0.1	0.042021
4.438383	0.1	0.040531
4.440050	0.1	0.037074
4.441717	0.1	0.032425
4.443383	0.1	0.028253
4.445050	0.1	0.025451
4.446717	0.1	0.023603
4.448383	0.1	0.021994
4.450050	0.1	0.021815
4.451717	0.1	0.024617
4.453383	0.1	0.029385
4.455050	0.1	0.032961
4.456717	0.1	0.033975
4.458383	0.1	0.033617
4.460050	0.1	0.033140
4.461717	0.1	0.032902
4.463383	0.1	0.033021
4.465050	0.1	0.033438
4.466717	0.1	0.034094
4.468383	0.1	0.035465
4.470050	0.1	0.037789
4.471717	0.1	0.039876
4.473383	0.1	0.040114
4.475050	0.1	0.038803
4.476717	0.1	0.038207
4.478383	0.1	0.040114
4.480050	0.1	0.043988
4.481717	0.1	0.047982
4.483383	0.1	0.050426
4.485050	0.1	0.050664
4.486717	0.1	0.049412
4.488383	0.1	0.047565
4.490050	0.1	0.045776
4.491717	0.1	0.044048
4.493383	0.1	0.042617
4.495050	0.1	0.040770
4.496717	0.1	0.038087
4.498383	0.1	0.035226
4.500050	0.1	0.032663
4.501717	0.1	0.030339
4.503383	0.1	0.028491
4.505050	0.1	0.027895
4.506717	0.1	0.028193
4.508383	0.1	0.027895
4.510050	0.1	0.025809
4.511717	0.1	0.023007
4.513383	0.1	0.021040
4.515050	0.1	0.020325
4.516717	0.1	0.019789
4.518383	0.1	0.019312
4.520050	0.1	0.019670
4.521717	0.1	0.021040
4.523383	0.1	0.023067
4.525050	0.1	0.025332
4.526717	0.1	0.027776
4.528383	0.1	0.030696
4.530050	0.1	0.034392
4.531717	0.1	0.038028
4.533383	0.1	0.040650
4.535050	0.1	0.041842
4.536717	0.1	0.041723
4.538383	0.1	0.040233
4.540050	0.1	0.037551
4.541717	0.1	0.035107
4.543383	0.1	0.033975
4.545050	0.1	0.034094
4.546717	0.1	0.034928
4.548383	0.1	0.035822
4.550050	0.1	0.035465
4.551717	0.1	0.032783
4.553383	0.1	0.028610
4.555050	0.1	0.025094
4.556717	0.1	0.023782
4.558383	0.1	0.024617
4.560050	0.1	0.026822
4.561717	0.1	0.029624
4.563383	0.1	0.032306
4.565050	0.1	0.033915
4.566717	0.1	0.033796
4.568383	0.1	0.031650
4.570050	0.1	0.028372
4.571717	0.1	0.025749
4.573383	0.1	0.025392
4.575050	0.1	0.027359
4.576717	0.1	0.030875
4.578383	0.1	0.034153
4.580050	0.1	0.034750
4.581717	0.1	0.031590
4.583383	0.1	0.026166
4.585050	0.1	0.020444
4.586717	0.1	0.015378
4.588383	0.1	0.011444
4.590050	0.1	0.009894
4.591717	0.1	0.011623
4.593383	0.1	0.015914
4.595050	0.1	0.020921
4.596717	0.1	0.025094
4.598383	0.1	0.028551
4.600050	0.1	0.031948
4.601717	0.1	0.034690
4.603383	0.1	0.036299
4.605050	0.1	0.037432
4.606717	0.1	0.038862
4.608383	0.1	0.041187
4.610050	0.1	0.044286
4.611717	0.1	0.047565
4.613383	0.1	0.050664
4.615050	0.1	0.053048
4.616717	0.1	0.053704
4.618383	0.1	0.051379
4.620050	0.1	0.045836
4.621717	0.1	0.039160
4.623383	0.1	0.034213
4.625050	0.1	0.032067
4.626717	0.1	0.032425
4.628383	0.1	0.035167
4.630050	0.1	0.040710
4.631717	0.1	0.048876
4.633383	0.1	0.058055
4.635050	0.1	0.065207
4.636717	0.1	0.067890
4.638383	0.1	0.065565
4.640050	0.1	0.059366
4.641717	0.1	0.051439
4.643383	0.1	0.044703
4.645050	0.1	0.041366
4.646717	0.1	0.041425
4.648383	0.1	0.043035
4.650050	0.1	0.044107
4.651717	0.1	0.043035
4.653383	0.1	0.039279
4.655050	0.1	0.033140
4.656717	0.1	0.026345
4.658383	0.1	0.021577
4.660050	0.1	0.020623
4.661717	0.1	0.023246
4.663383	0.1	0.027001
4.665050	0.1	0.029087
4.666717	0.1	0.028193
4.668383	0.1	0.024736
4.670050	0.1	0.020146
4.671717	0.1	0.016987
4.673383	0.1	0.018001
4.675050	0.1	0.023246
4.676717	0.1	0.030100
4.678383	0.1	0.036359
4.680050	0.1	0.041306
4.681717	0.1	0.045240
4.683383	0.1	0.048280
4.685050	0.1	0.050128
4.686717	0.1	0.049949
4.688383	0.1	0.048041
4.690050	0.1	0.046015
4.691717	0.1	0.044942
4.693383	0.1	0.043929
4.695050	0.1	0.041664
4.696717	0.1	0.038326
4.698383	0.1	0.035524
4.700050	0.1	0.034928
4.701717	0.1	0.037193
4.703383	0.1	0.041246
4.705050	0.1	0.044644
4.706717	0.1	0.046074
4.708383	0.1	0.046611
4.710050	0.1	0.048518
4.711717	0.1	0.051916
4.713383	0.1	0.054419
4.715050	0.1	0.054002
4.716717	0.1	0.051081
4.718383	0.1	0.047266
4.720050	0.1	0.043869
4.721717	0.1	0.040472
4.723383	0.1	0.035942
4.725050	0.1	0.030160
4.726717	0.1	0.024259
4.728383	0.1	0.019312
4.730050	0.1	0.014842
4.731717	0.1	0.010729
4.733383	0.1	0.007689
4.735050	0.1	0.006437
4.736717	0.1	0.007391
4.738383	0.1	0.011563
4.740050	0.1	0.019550
4.741717	0.1	0.029385
4.743383	0.1	0.037313
4.745050	0.1	0.041008
4.746717	0.1	0.040531
4.748383	0.1	0.037372
4.750050	0.1	0.033140
4.751717	0.1	0.029564
4.753383	0.1	0.027537
4.755050	0.1	0.026524
4.756717	0.1	0.025690
4.758383	0.1	0.025928
4.760050	0.1	0.029147
4.761717	0.1	0.035763
4.763383	0.1	0.043452
4.765050	0.1	0.048876
4.766717	0.1	0.050426
4.768383	0.1	0.048995
4.770050	0.1	0.047028
4.771717	0.1	0.046849
4.773383	0.1	0.050187
4.775050	0.1	0.056565
4.776717	0.1	0.063121
4.778383	0.1	0.067174
4.780050	0.1	0.067949
4.781717	0.1	0.066578
4.783383	0.1	0.064433
4.785050	0.1	0.062108
4.786717	0.1	0.059724
4.788383	0.1	0.057936
4.790050	0.1	0.057757
4.791717	0.1	0.059664
4.793383	0.1	0.062585
4.795050	0.1	0.063956
4.796717	0.1	0.061750
4.798383	0.1	0.055909
4.800050	0.1	0.048280
4.801717	0.1	0.041485
4.803383	0.1	0.037372
4.805050	0.1	0.036001
4.806717	0.1	0.036180
4.808383	0.1	0.037074
4.810050	0.1	0.038981
4.811717	0.1	0.042617
4.813383	0.1	0.047565
4.815050	0.1	0.051856
4.816717	0.1	0.052750
4.818383	0.1	0.049651
4.820050	0.1	0.045419
4.821717	0.1	0.043273
4.823383	0.1	0.043333
4.825050	0.1	0.042915
4.826717	0.1	0.040412
4.828383	0.1	0.036776
4.830050	0.1	0.033736
4.831717	0.1	0.032067
4.833383	0.1	0.032604
4.835050	0.1	0.036180
4.836717	0.1	0.042439
4.838383	0.1	0.049412
4.840050	0.1	0.054359
4.841717	0.1	0.056446
4.843383	0.1	0.057459
4.845050	0.1	0.058770
4.846717	0.1	0.060022
4.848383	0.1	0.061214
4.850050	0.1	0.063002
4.851717	0.1	0.065565
4.853383	0.1	0.067294
4.855050	0.1	0.066280
4.856717	0.1	0.062704
4.858383	0.1	0.058889
4.860050	0.1	0.056505
4.861717	0.1	0.055313
4.863383	0.1	0.054598
4.865050	0.1	0.054002
4.866717	0.1	0.054300
4.868383	0.1	0.056148
4.870050	0.1	0.059605
4.871717	0.1	0.063539
4.873383	0.1	0.066102
4.875050	0.1	0.066102
4.876717	0.1	0.064313
4.878383	0.1	0.062943
4.880050	0.1	0.063181
4.881717	0.1	0.064552
4.883383	0.1	0.065327
4.885050	0.1	0.064790
4.886717	0.1	0.062943
4.888383	0.1	0.059843
4.890050	0.1	0.054717
4.891717	0.1	0.047565
4.893383	0.1	0.040472
4.895050	0.1	0.036001
4.896717	0.1	0.035644
4.898383	0.1	0.039637
4.900050	0.1	0.047147
4.901717	0.1	0.056446
4.903383	0.1	0.065684
4.905050	0.1	0.073135
4.906717	0.1	0.077546
4.908383	0.1	0.078559
4.910050	0.1	0.077426
4.911717	0.1	0.075340
4.913383	0.1	0.073493
4.915050	0.1	0.072718
4.916717	0.1	0.073135
4.918383	0.1	0.073433
4.920050	0.1	0.071824
4.921717	0.1	0.067890
4.923383	0.1	0.062764
4.925050	0.1	0.058293
4.926717	0.1	0.055373
4.928383	0.1	0.053287
4.930050	0.1	0.052452
4.931717	0.1	0.055313
4.933383	0.1	0.062883
4.935050	0.1	0.072777
4.936717	0.1	0.081182
4.938383	0.1	0.085533
4.940050	0.1	0.084341
4.941717	0.1	0.077724
4.943383	0.1	0.068188
4.945050	0.1	0.060141
4.946717	0.1	0.056386
4.948383	0.1	0.056684
4.950050	0.1	0.059724
4.951717	0.1	0.065148
4.953383	0.1	0.072777
4.955050	0.1	0.081062
4.956717	0.1	0.087202
4.958383	0.1	0.088155
4.960050	0.1	0.084221
4.961717	0.1	0.079215
4.963383	0.1	0.076950
4.965050	0.1	0.077784
4.966717	0.1	0.079334
4.968383	0.1	0.079453
4.970050	0.1	0.077605
4.971717	0.1	0.074506
4.973383	0.1	0.072062
4.975050	0.1	0.071704
4.976717	0.1	0.073016
4.978383	0.1	0.074685
4.980050	0.1	0.075698
4.981717	0.1	0.075638
4.983383	0.1	0.074565
4.985050	0.1	0.072420
4.986717	0.1	0.069022
4.988383	0.1	0.065088
4.990050	0.1	0.061870
4.991717	0.1	0.059783
4.993383	0.1	0.058830
4.995050	0.1	0.058889
4.996717	0.1	0.059545
4.998383	0.1	0.061214
5.000050	0.1	0.064254
5.001717	0.1	0.066519
5.003383	0.1	0.065148
5.005050	0.1	0.059903
5.006717	0.1	0.054002
5.008383	0.1	0.051379
5.010050	0.1	0.053704
5.011717	0.1	0.060618
5.013383	0.1	0.070632
5.015050	0.1	0.080645
5.016717	0.1	0.086606
5.018383	0.1	0.086665
5.020050	0.1	0.081956
5.021717	0.1	0.075221
5.023383	0.1	0.068963
5.025050	0.1	0.065029
5.026717	0.1	0.064015
5.028383	0.1	0.064671
5.030050	0.1	0.065029
5.031717	0.1	0.063896
5.033383	0.1	0.061929
5.035050	0.1	0.060558
5.036717	0.1	0.061631
5.038383	0.1	0.065863
5.040050	0.1	0.072300
5.041717	0.1	0.078619
5.043383	0.1	0.083327
5.045050	0.1	0.086188
5.046717	0.1	0.087500
5.048383	0.1	0.087738
5.050050	0.1	0.088632
5.051717	0.1	0.091314
5.053383	0.1	0.095189
5.055050	0.1	0.098109
5.056717	0.1	0.098705
5.058383	0.1	0.097096
5.060050	0.1	0.094414
5.061717	0.1	0.091910
5.063383	0.1	0.090718
5.065050	0.1	0.090539
5.066717	0.1	0.090420
5.068383	0.1	0.089943
5.070050	0.1	0.089347
5.071717	0.1	0.089407
5.073383	0.1	0.090957
5.075050	0.1	0.094652
5.076717	0.1	0.099897
5.078383	0.1	0.104785
5.080050	0.1	0.107527
5.081717	0.1	0.108302
5.083383	0.1	0.108540
5.085050	0.1	0.108540
5.086717	0.1	0.106990
5.088383	0.1	0.103354
5.090050	0.1	0.098646
5.091717	0.1	0.094593
5.093383	0.1	0.092149
5.095050	0.1	0.090778
5.096717	0.1	0.089705
5.098383	0.1	0.089645
5.100050	0.1	0.092387
5.101717	0.1	0.098467
5.103383	0.1	0.105917
5.105050	0.1	0.111282
5.106717	0.1	0.111341
5.108383	0.1	0.105917
5.110050	0.1	0.097871
5.111717	0.1	0.091255
5.113383	0.1	0.088096
5.115050	0.1	0.088692
5.116717	0.1	0.092328
5.118383	0.1	0.097215
5.120050	0.1	0.101030
5.121717	0.1	0.102043
5.123383	0.1	0.099838
5.125050	0.1	0.095308
5.126717	0.1	0.089884
5.128383	0.1	0.084221
5.130050	0.1	0.078499
5.131717	0.1	0.074327
5.133383	0.1	0.073612
5.135050	0.1	0.075758
5.136717	0.1	0.078976
5.138383	0.1	0.082433
5.140050	0.1	0.086129
5.141717	0.1	0.090599
5.143383	0.1	0.096500
5.145050	0.1	0.103056
5.146717	0.1	0.108600
5.148383	0.1	0.111640
5.150050	0.1	0.111580
5.151717	0.1	0.108659
5.153383	0.1	0.104070
5.155050	0.1	0.099778
5.156717	0.1	0.097454
5.158383	0.1	0.097632
5.160050	0.1	0.099301
5.161717	0.1	0.100315
5.163383	0.1	0.099123
5.165050	0.1	0.096381
5.166717	0.1	0.093758
5.168383	0.1	0.091970
5.170050	0.1	0.090897
5.171717	0.1	0.090718
5.173383	0.1	0.091791
5.175050	0.1	0.094235
5.176717	0.1	0.097811
5.178383	0.1	0.101388
5.180050	0.1	0.104189
5.181717	0.1	0.107288
5.183383	0.1	0.111878
5.185050	0.1	0.117242
5.186717	0.1	0.120759
5.188383	0.1	0.120401
5.190050	0.1	0.116229
5.191717	0.1	0.109673
5.193383	0.1	0.102043
5.195050	0.1	0.095129
5.196717	0.1	0.091076
5.198383	0.1	0.091493
5.200050	0.1	0.095665
5.201717	0.1	0.101089
5.203383	0.1	0.105321
5.205050	0.1	0.107229
5.206717	0.1	0.106275
5.208383	0.1	0.102460
5.210050	0.1	0.097334
5.211717	0.1	0.093758
5.213383	0.1	0.093579
5.215050	0.1	0.096202
5.216717	0.1	0.099957
5.218383	0.1	0.103891
5.220050	0.1	0.107408
5.221717	0.1	0.108898
5.223383	0.1	0.107229
5.225050	0.1	0.102639
5.226717	0.1	0.096977
5.228383	0.1	0.092447
5.230050	0.1	0.091016
5.231717	0.1	0.094056
5.233383	0.1	0.100195
5.235050	0.1	0.105441
5.236717	0.1	0.105917
5.238383	0.1	0.101030
5.240050	0.1	0.093520
5.241717	0.1	0.087142
5.243383	0.1	0.084519
5.245050	0.1	0.085711
5.246717	0.1	0.089169
5.248383	0.1	0.092864
5.250050	0.1	0.095248
5.251717	0.1	0.095963
5.253383	0.1	0.095785
5.255050	0.1	0.096202
5.256717	0.1	0.097334
5.258383	0.1	0.098169
5.260050	0.1	0.097573
5.261717	0.1	0.095844
5.263383	0.1	0.094116
5.265050	0.1	0.094891
5.266717	0.1	0.099897
5.268383	0.1	0.107646
5.270050	0.1	0.114799
5.271717	0.1	0.119865
5.273383	0.1	0.123084
5.275050	0.1	0.124872
5.276717	0.1	0.125289
5.278383	0.1	0.123978
5.280050	0.1	0.120819
5.281717	0.1	0.116646
5.283383	0.1	0.113010
5.285050	0.1	0.111282
5.286717	0.1	0.111818
5.288383	0.1	0.113606
5.290050	0.1	0.115454
5.291717	0.1	0.116646
5.293383	0.1	0.117362
5.295050	0.1	0.118554
5.296717	0.1	0.121355
5.298383	0.1	0.126004
5.300050	0.1	0.130892
5.301717	0.1	0.133574
5.303383	0.1	0.133097
5.305050	0.1	0.130594
5.306717	0.1	0.129044
5.308383	0.1	0.131130
5.310050	0.1	0.136316
5.311717	0.1	0.141084
5.313383	0.1	0.142038
5.315050	0.1	0.138104
5.316717	0.1	0.130773
5.318383	0.1	0.123560
5.320050	0.1	0.119567
5.321717	0.1	0.119686
5.323383	0.1	0.123084
5.325050	0.1	0.127852
5.326717	0.1	0.132680
5.328383	0.1	0.136614
5.330050	0.1	0.139356
5.331717	0.1	0.140846
5.333383	0.1	0.141084
5.335050	0.1	0.140190
5.336717	0.1	0.137985
5.338383	0.1	0.134230
5.340050	0.1	0.128925
5.341717	0.1	0.123143
5.343383	0.1	0.119209
5.345050	0.1	0.119448
5.346717	0.1	0.124753
5.348383	0.1	0.133216
5.350050	0.1	0.141025
5.351717	0.1	0.145614
5.353383	0.1	0.146747
5.355050	0.1	0.144839
5.356717	0.1	0.140548
5.358383	0.1	0.135362
5.360050	0.1	0.130594
5.361717	0.1	0.126898
5.363383	0.1	0.124455
5.365050	0.1	0.123799
5.366717	0.1	0.124753
5.368383	0.1	0.126362
5.370050	0.1	0.128269
5.371717	0.1	0.130475
5.373383	0.1	0.132442
5.375050	0.1	0.133574
5.376717	0.1	0.132859
5.378383	0.1	0.129759
5.380050	0.1	0.124812
5.381717	0.1	0.119388
5.383383	0.1	0.114918
5.385050	0.1	0.111699
5.386717	0.1	0.110030
5.388383	0.1	0.110686
5.390050	0.1	0.114322
5.391717	0.1	0.120282
5.393383	0.1	0.126243
5.395050	0.1	0.129640
5.396717	0.1	0.129282
5.398383	0.1	0.126779
5.400050	0.1	0.124872
5.401717	0.1	0.124574
5.403383	0.1	0.125408
5.405050	0.1	0.126541
5.406717	0.1	0.127316
5.408383	0.1	0.127673
5.410050	0.1	0.128508
5.411717	0.1	0.131011
5.413383	0.1	0.134528
5.415050	0.1	0.137746
5.416717	0.1	0.141144
5.418383	0.1	0.145555
5.420050	0.1	0.150323
5.421717	0.1	0.153542
5.423383	0.1	0.154257
5.425050	0.1	0.153482
5.426717	0.1	0.152886
5.428383	0.1	0.152171
5.430050	0.1	0.148892
5.431717	0.1	0.141978
5.433383	0.1	0.133812
5.435050	0.1	0.127673
5.436717	0.1	0.125229
5.438383	0.1	0.126839
5.440050	0.1	0.131786
5.441717	0.1	0.137866
5.443383	0.1	0.142515
5.445050	0.1	0.144899
5.446717	0.1	0.145137
5.448383	0.1	0.143588
5.450050	0.1	0.140905
5.451717	0.1	0.137925
5.453383	0.1	0.135541
5.455050	0.1	0.134289
5.456717	0.1	0.134110
5.458383	0.1	0.134766
5.460050	0.1	0.136077
5.461717	0.1	0.137806
5.463383	0.1	0.139415
5.465050	0.1	0.139475
5.466717	0.1	0.136733
5.468383	0.1	0.131965
5.470050	0.1	0.127614
5.471717	0.1	0.126064
5.473383	0.1	0.128329
5.475050	0.1	0.133574
5.476717	0.1	0.139177
5.478383	0.1	0.143051
5.480050	0.1	0.144541
5.481717	0.1	0.144601
5.483383	0.1	0.144660
5.485050	0.1	0.146270
5.486717	0.1	0.149131
5.488383	0.1	0.151455
5.490050	0.1	0.151813
5.491717	0.1	0.150144
5.493383	0.1	0.146687
5.495050	0.1	0.142038
5.496717	0.1	0.137091
5.498383	0.1	0.133395
5.500050	0.1	0.132203
5.501717	0.1	0.134230
5.503383	0.1	0.139356
5.505050	0.1	0.145495
5.506717	0.1	0.149548
5.508383	0.1	0.149310
5.510050	0.1	0.145137
5.511717	0.1	0.138581
5.513383	0.1	0.131428
5.515050	0.1	0.125706
5.516717	0.1	0.123024
5.518383	0.1	0.123203
5.520050	0.1	0.125051
5.521717	0.1	0.127316
5.523383	0.1	0.128567
5.525050	0.1	0.128806
5.526717	0.1	0.130117
5.528383	0.1	0.133872
5.530050	0.1	0.139594
5.531717	0.1	0.145197
5.533383	0.1	0.148535
5.535050	0.1	0.148892
5.536717	0.1	0.146747
5.538383	0.1	0.143170
5.540050	0.1	0.138044
5.541717	0.1	0.131607
5.543383	0.1	0.125647
5.545050	0.1	0.122845
5.546717	0.1	0.123382
5.548383	0.1	0.124276
5.550050	0.1	0.122607
5.551717	0.1	0.119567
5.553383	0.1	0.118077
5.555050	0.1	0.119209
5.556717	0.1	0.121653
5.558383	0.1	0.124037
5.560050	0.1	0.125945
5.561717	0.1	0.127316
5.563383	0.1	0.128031
5.565050	0.1	0.128627
5.566717	0.1	0.130475
5.568383	0.1	0.133932
5.570050	0.1	0.137627
5.571717	0.1	0.139594
5.573383	0.1	0.138879
5.575050	0.1	0.136733
5.576717	0.1	0.135005
5.578383	0.1	0.134110
5.580050	0.1	0.133336
5.581717	0.1	0.131905
5.583383	0.1	0.129521
5.585050	0.1	0.126004
5.586717	0.1	0.121892
5.588383	0.1	0.118732
5.590050	0.1	0.118196
5.591717	0.1	0.120819
5.593383	0.1	0.125885
5.595050	0.1	0.131547
5.596717	0.1	0.136912
5.598383	0.1	0.142217
5.600050	0.1	0.147581
5.601717	0.1	0.152767
5.603383	0.1	0.157356
5.605050	0.1	0.160992
5.606717	0.1	0.162959
5.608383	0.1	0.162542
5.610050	0.1	0.159502
5.611717	0.1	0.154376
5.613383	0.1	0.149012
5.615050	0.1	0.145614
5.616717	0.1	0.144899
5.618383	0.1	0.145495
5.620050	0.1	0.145078
5.621717	0.1	0.142396
5.623383	0.1	0.137806
5.625050	0.1	0.131965
5.626717	0.1	0.125706
5.628383	0.1	0.121474
5.630050	0.1	0.121176
5.631717	0.1	0.124276
5.633383	0.1	0.129521
5.635050	0.1	0.135779
5.636717	0.1	0.142515
5.638383	0.1	0.148416
5.640050	0.1	0.152290
5.641717	0.1	0.154436
5.643383	0.1	0.155568
5.645050	0.1	0.155747
5.646717	0.1	0.153959
5.648383	0.1	0.148058
5.650050	0.1	0.136614
5.651717	0.1	0.121534
5.653383	0.1	0.107706
5.655050	0.1	0.099897
5.656717	0.1	0.100374
5.658383	0.1	0.108480
5.660050	0.1	0.120640
5.661717	0.1	0.131607
5.663383	0.1	0.138044
5.665050	0.1	0.140548
5.666717	0.1	0.141501
5.668383	0.1	0.142872
5.670050	0.1	0.144959
5.671717	0.1	0.145614
5.673383	0.1	0.142515
5.675050	0.1	0.135839
5.676717	0.1	0.128210
5.678383	0.1	0.123143
5.680050	0.1	0.122786
5.681717	0.1	0.126898
5.683383	0.1	0.133812
5.685050	0.1	0.141263
5.686717	0.1	0.147522
5.688383	0.1	0.151634
5.690050	0.1	0.153303
5.691717	0.1	0.152707
5.693383	0.1	0.150800
5.695050	0.1	0.148475
5.696717	0.1	0.146329
5.698383	0.1	0.144005
5.700050	0.1	0.140548
5.701717	0.1	0.135958
5.703383	0.1	0.131130
5.705050	0.1	0.127077
5.706717	0.1	0.124693
5.708383	0.1	0.124753
5.710050	0.1	0.127852
5.711717	0.1	0.133634
5.713383	0.1	0.139356
5.715050	0.1	0.142634
5.716717	0.1	0.143230
5.718383	0.1	0.141561
5.720050	0.1	0.137210
5.721717	0.1	0.131071
5.723383	0.1	0.125587
5.725050	0.1	0.122786
5.726717	0.1	0.122190
5.728383	0.1	0.121295
5.730050	0.1	0.119388
5.731717	0.1	0.118136
5.733383	0.1	0.118613
5.735050	0.1	0.119805
5.736717	0.1	0.121355
5.738383	0.1	0.124097
5.740050	0.1	0.128686
5.741717	0.1	0.134587
5.743383	0.1	0.140309
5.745050	0.1	0.144660
5.746717	0.1	0.147283
5.748383	0.1	0.147343
5.750050	0.1	0.144005
5.751717	0.1	0.138342
5.753383	0.1	0.133336
5.755050	0.1	0.130534
5.756717	0.1	0.128746
5.758383	0.1	0.126004
5.760050	0.1	0.122070
5.761717	0.1	0.117958
5.763383	0.1	0.114501
5.765050	0.1	0.111938
5.766717	0.1	0.109673
5.768383	0.1	0.106990
5.770050	0.1	0.104427
5.771717	0.1	0.103176
5.773383	0.1	0.104487
5.775050	0.1	0.109255
5.776717	0.1	0.117123
5.778383	0.1	0.126600
5.780050	0.1	0.135660
5.781717	0.1	0.142097
5.783383	0.1	0.144541
5.785050	0.1	0.142276
5.786717	0.1	0.136614
5.788383	0.1	0.129700
5.790050	0.1	0.122547
5.791717	0.1	0.114858
5.793383	0.1	0.108123
5.795050	0.1	0.105560
5.796717	0.1	0.109375
5.798383	0.1	0.118434
5.800050	0.1	0.129044
5.801717	0.1	0.136614
5.803383	0.1	0.138938
5.805050	0.1	0.136673
5.806717	0.1	0.132203
5.808383	0.1	0.127435
5.810050	0.1	0.122786
5.811717	0.1	0.117660
5.813383	0.1	0.112236
5.815050	0.1	0.107348
5.816717	0.1	0.104606
5.818383	0.1	0.105381
5.820050	0.1	0.109911
5.821717	0.1	0.116289
5.823383	0.1	0.121593
5.825050	0.1	0.123680
5.826717	0.1	0.122428
5.828383	0.1	0.119090
5.830050	0.1	0.115514
5.831717	0.1	0.112951
5.833383	0.1	0.111461
5.835050	0.1	0.111341
5.836717	0.1	0.113547
5.838383	0.1	0.117898
5.840050	0.1	0.122368
5.841717	0.1	0.124335
5.843383	0.1	0.122666
5.845050	0.1	0.117600
5.846717	0.1	0.110447
5.848383	0.1	0.103354
5.850050	0.1	0.099957
5.851717	0.1	0.102341
5.853383	0.1	0.108898
5.855050	0.1	0.116169
5.856717	0.1	0.121653
5.858383	0.1	0.125229
5.860050	0.1	0.127733
5.861717	0.1	0.129700
5.863383	0.1	0.130296
5.865050	0.1	0.128388
5.866717	0.1	0.123978
5.868383	0.1	0.118375
5.870050	0.1	0.114381
5.871717	0.1	0.114441
5.873383	0.1	0.118434
5.875050	0.1	0.123143
5.876717	0.1	0.125587
5.878383	0.1	0.125825
5.880050	0.1	0.126123
5.881717	0.1	0.128031
5.883383	0.1	0.131011
5.885050	0.1	0.133634
5.886717	0.1	0.134051
5.888383	0.1	0.130892
5.890050	0.1	0.124395
5.891717	0.1	0.116944
5.893383	0.1	0.111997
5.895050	0.1	0.111520
5.896717	0.1	0.115514
5.898383	0.1	0.122249
5.900050	0.1	0.129163
5.901717	0.1	0.134885
5.903383	0.1	0.138879
5.905050	0.1	0.139892
5.906717	0.1	0.136912
5.908383	0.1	0.131011
5.910050	0.1	0.125885
5.911717	0.1	0.124693
5.913383	0.1	0.126779
5.915050	0.1	0.127852
5.916717	0.1	0.125408
5.918383	0.1	0.121415
5.920050	0.1	0.120044
5.921717	0.1	0.122428
5.923383	0.1	0.125170
5.925050	0.1	0.125051
5.926717	0.1	0.122488
5.928383	0.1	0.120342
5.930050	0.1	0.120699
5.931717	0.1	0.123084
5.933383	0.1	0.124812
5.935050	0.1	0.123501
5.936717	0.1	0.119507
5.938383	0.1	0.115097
5.940050	0.1	0.111759
5.941717	0.1	0.109434
5.943383	0.1	0.107408
5.945050	0.1	0.105560
5.946717	0.1	0.104308
5.948383	0.1	0.103474
5.950050	0.1	0.101864
5.951717	0.1	0.098884
5.953383	0.1	0.095785
5.955050	0.1	0.094235
5.956717	0.1	0.093877
5.958383	0.1	0.092685
5.960050	0.1	0.089586
5.961717	0.1	0.085354
5.963383	0.1	0.082076
5.965050	0.1	0.081539
5.966717	0.1	0.083387
5.968383	0.1	0.085533
5.970050	0.1	0.086606
5.971717	0.1	0.087678
5.973383	0.1	0.090778
5.975050	0.1	0.096142
5.976717	0.1	0.101268
5.978383	0.1	0.104010
5.980050	0.1	0.104666
5.981717	0.1	0.105202
5.983383	0.1	0.106692
5.985050	0.1	0.108838
5.986717	0.1	0.110328
5.988383	0.1	0.110745
5.990050	0.1	0.111163
5.991717	0.1	0.113070
5.993383	0.1	0.116646
5.995050	0.1	0.120223
5.996717	0.1	0.121415
5.998383	0.1	0.118554
6.000050	0.1	0.111163
6.001717	0.1	0.100136
6.003383	0.1	0.088811
6.005050	0.1	0.080764
6.006717	0.1	0.077724
6.008383	0.1	0.079691
6.010050	0.1	0.086129
6.011717	0.1	0.095427
6.013383	0.1	0.104725
6.015050	0.1	0.110984
6.016717	0.1	0.112951
6.018383	0.1	0.111878
6.020050	0.1	0.110328
6.021717	0.1	0.110030
6.023383	0.1	0.110567
6.025050	0.1	0.110626
6.026717	0.1	0.109434
6.028383	0.1	0.107646
6.030050	0.1	0.107050
6.031717	0.1	0.108063
6.033383	0.1	0.109613
6.035050	0.1	0.110388
6.036717	0.1	0.109553
6.038383	0.1	0.107169
6.040050	0.1	0.104785
6.041717	0.1	0.104666
6.043383	0.1	0.108659
6.045050	0.1	0.116169
6.046717	0.1	0.123441
6.048383	0.1	0.125945
6.050050	0.1	0.122905
6.051717	0.1	0.117481
6.053383	0.1	0.112653
6.055050	0.1	0.108838
6.056717	0.1	0.105977
6.058383	0.1	0.105202
6.060050	0.1	0.107288
6.061717	0.1	0.111222
6.063383	0.1	0.114501
6.065050	0.1	0.114739
6.066717	0.1	0.110805
6.068383	0.1	0.104427
6.070050	0.1	0.098467
6.071717	0.1	0.094235
6.073383	0.1	0.091672
6.075050	0.1	0.090837
6.076717	0.1	0.092328
6.078383	0.1	0.095785
6.080050	0.1	0.100017
6.081717	0.1	0.103056
6.083383	0.1	0.103951
6.085050	0.1	0.102818
6.086717	0.1	0.100851
6.088383	0.1	0.099897
6.090050	0.1	0.101089
6.091717	0.1	0.104070
6.093383	0.1	0.107408
6.095050	0.1	0.109851
6.096717	0.1	0.110865
6.098383	0.1	0.110686
6.100050	0.1	0.110328
6.101717	0.1	0.111580
6.103383	0.1	0.115156
6.105050	0.1	0.120044
6.106717	0.1	0.124872
6.108383	0.1	0.128090
6.110050	0.1	0.128329
6.111717	0.1	0.125170
6.113383	0.1	0.120103
6.115050	0.1	0.114799
6.116717	0.1	0.110686
6.118383	0.1	0.108480
6.120050	0.1	0.107527
6.121717	0.1	0.106812
6.123383	0.1	0.105977
6.125050	0.1	0.105500
6.126717	0.1	0.105679
6.128383	0.1	0.105619
6.130050	0.1	0.104129
6.131717	0.1	0.101507
6.133383	0.1	0.099301
6.135050	0.1	0.097573
6.136717	0.1	0.094771
6.138383	0.1	0.090122
6.140050	0.1	0.085473
6.141717	0.1	0.083327
6.143383	0.1	0.084817
6.145050	0.1	0.089645
6.146717	0.1	0.096381
6.148383	0.1	0.103056
6.150050	0.1	0.107229
6.151717	0.1	0.107944
6.153383	0.1	0.106335
6.155050	0.1	0.104308
6.156717	0.1	0.103116
6.158383	0.1	0.102699
6.160050	0.1	0.102878
6.161717	0.1	0.103533
6.163383	0.1	0.104606
6.165050	0.1	0.106871
6.166717	0.1	0.111282
6.168383	0.1	0.117064
6.170050	0.1	0.122190
6.171717	0.1	0.124872
6.173383	0.1	0.124872
6.175050	0.1	0.123620
6.176717	0.1	0.122607
6.178383	0.1	0.122070
6.180050	0.1	0.120878
6.181717	0.1	0.117242
6.183383	0.1	0.110388
6.185050	0.1	0.101924
6.186717	0.1	0.095904
6.188383	0.1	0.095069
6.190050	0.1	0.097692
6.191717	0.1	0.100017
6.193383	0.1	0.099719
6.195050	0.1	0.096917
6.196717	0.1	0.094056
6.198383	0.1	0.093997
6.200050	0.1	0.098288
6.201717	0.1	0.105619
6.203383	0.1	0.112951
6.205050	0.1	0.117481
6.206717	0.1	0.117660
6.208383	0.1	0.114024
6.210050	0.1	0.108659
6.211717	0.1	0.103712
6.213383	0.1	0.099957
6.215050	0.1	0.097036
6.216717	0.1	0.093997
6.218383	0.1	0.089824
6.220050	0.1	0.084519
6.221717	0.1	0.079989
6.223383	0.1	0.077665
6.225050	0.1	0.077724
6.226717	0.1	0.080585
6.228383	0.1	0.086844
6.230050	0.1	0.095963
6.231717	0.1	0.106096
6.233383	0.1	0.115693
6.235050	0.1	0.123799
6.236717	0.1	0.129581
6.238383	0.1	0.132144
6.240050	0.1	0.131130
6.241717	0.1	0.126779
6.243383	0.1	0.119686
6.245050	0.1	0.111401
6.246717	0.1	0.103951
6.248383	0.1	0.098944
6.250050	0.1	0.097573
6.251717	0.1	0.100195
6.253383	0.1	0.105739
6.255050	0.1	0.112295
6.256717	0.1	0.118196
6.258383	0.1	0.122249
6.260050	0.1	0.124335
6.261717	0.1	0.125289
6.263383	0.1	0.126421
6.265050	0.1	0.128746
6.266717	0.1	0.131130
6.268383	0.1	0.131309
6.270050	0.1	0.128269
6.271717	0.1	0.123203
6.273383	0.1	0.117123
6.275050	0.1	0.110984
6.276717	0.1	0.105798
6.278383	0.1	0.102997
6.280050	0.1	0.103474
6.281717	0.1	0.107527
6.283383	0.1	0.113904
6.285050	0.1	0.120401
6.286717	0.1	0.124633
6.288383	0.1	0.125587
6.290050	0.1	0.124037
6.291717	0.1	0.121593
6.293383	0.1	0.118852
6.295050	0.1	0.115454
6.296717	0.1	0.111401
6.298383	0.1	0.108242
6.300050	0.1	0.107706
6.301717	0.1	0.109613
6.303383	0.1	0.112534
6.305050	0.1	0.114262
6.306717	0.1	0.113308
6.308383	0.1	0.110209
6.310050	0.1	0.107586
6.311717	0.1	0.107706
6.313383	0.1	0.110567
6.315050	0.1	0.113904
6.316717	0.1	0.115812
6.318383	0.1	0.115812
6.320050	0.1	0.113666
6.321717	0.1	0.110149
6.323383	0.1	0.107646
6.325050	0.1	0.107944
6.326717	0.1	0.111163
6.328383	0.1	0.116229
6.330050	0.1	0.121295
6.331717	0.1	0.124693
6.333383	0.1	0.126183
6.335050	0.1	0.125468
6.336717	0.1	0.122666
6.338383	0.1	0.118613
6.340050	0.1	0.113845
6.341717	0.1	0.109673
6.343383	0.1	0.108838
6.345050	0.1	0.113130
6.346717	0.1	0.121474
6.348383	0.1	0.131071
6.350050	0.1	0.139117
6.351717	0.1	0.143230
6.353383	0.1	0.142515
6.355050	0.1	0.138044
6.356717	0.1	0.132442
6.358383	0.1	0.128269
6.360050	0.1	0.127256
6.361717	0.1	0.129282
6.363383	0.1	0.132918
6.365050	0.1	0.136375
6.366717	0.1	0.138223
6.368383	0.1	0.138283
6.370050	0.1	0.137210
6.371717	0.1	0.135660
6.373383	0.1	0.133872
6.375050	0.1	0.132561
6.376717	0.1	0.132740
6.378383	0.1	0.134230
6.380050	0.1	0.135124
6.381717	0.1	0.133932
6.383383	0.1	0.130534
6.385050	0.1	0.126243
6.386717	0.1	0.122428
6.388383	0.1	0.120401
6.390050	0.1	0.121415
6.391717	0.1	0.125468
6.393383	0.1	0.131547
6.395050	0.1	0.138283
6.396717	0.1	0.144184
6.398383	0.1	0.147104
6.400050	0.1	0.146508
6.401717	0.1	0.144959
6.403383	0.1	0.145257
6.405050	0.1	0.148237
6.406717	0.1	0.151873
6.408383	0.1	0.153184
6.410050	0.1	0.150859
6.411717	0.1	0.145912
6.413383	0.1	0.140309
6.415050	0.1	0.135839
6.416717	0.1	0.132978
6.418383	0.1	0.130951
6.420050	0.1	0.129104
6.421717	0.1	0.128210
6.423383	0.1	0.129044
6.425050	0.1	0.130653
6.426717	0.1	0.131130
6.428383	0.1	0.129461
6.430050	0.1	0.126541
6.431717	0.1	0.124216
6.433383	0.1	0.123441
6.435050	0.1	0.123858
6.436717	0.1	0.124991
6.438383	0.1	0.126660
6.440050	0.1	0.128329
6.441717	0.1	0.129282
6.443383	0.1	0.129581
6.445050	0.1	0.131249
6.446717	0.1	0.135839
6.448383	0.1	0.141799
6.450050	0.1	0.146687
6.451717	0.1	0.150144
6.453383	0.1	0.152171
6.455050	0.1	0.152767
6.456717	0.1	0.152290
6.458383	0.1	0.151336
6.460050	0.1	0.149906
6.461717	0.1	0.148654
6.463383	0.1	0.148296
6.465050	0.1	0.148535
6.466717	0.1	0.148237
6.468383	0.1	0.146508
6.470050	0.1	0.142872
6.471717	0.1	0.137568
6.473383	0.1	0.131726
6.475050	0.1	0.127554
6.476717	0.1	0.126004
6.478383	0.1	0.126481
6.480050	0.1	0.128090
6.481717	0.1	0.130415
6.483383	0.1	0.132561
6.485050	0.1	0.133634
6.486717	0.1	0.133753
6.488383	0.1	0.134707
6.490050	0.1	0.137448
6.491717	0.1	0.142336
6.493383	0.1	0.149429
6.495050	0.1	0.158310
6.496717	0.1	0.166655
6.498383	0.1	0.170827
6.500050	0.1	0.168622
6.501717	0.1	0.161648
6.503383	0.1	0.152946
6.505050	0.1	0.144422
6.506717	0.1	0.137270
6.508383	0.1	0.133336
6.510050	0.1	0.133932
6.511717	0.1	0.138104
6.513383	0.1	0.142932
6.515050	0.1	0.146031
6.516717	0.1	0.147581
6.518383	0.1	0.147820
6.520050	0.1	0.146627
6.521717	0.1	0.144243
6.523383	0.1	0.141799
6.525050	0.1	0.140190
6.526717	0.1	0.140548
6.528383	0.1	0.143588
6.530050	0.1	0.148177
6.531717	0.1	0.151515
6.533383	0.1	0.151813
6.535050	0.1	0.149310
6.536717	0.1	0.145614
6.538383	0.1	0.142276
6.540050	0.1	0.140190
6.541717	0.1	0.139356
6.543383	0.1	0.139594
6.545050	0.1	0.140667
6.546717	0.1	0.142097
6.548383	0.1	0.143170
6.550050	0.1	0.143051
6.551717	0.1	0.141919
6.553383	0.1	0.140488
6.555050	0.1	0.138462
6.556717	0.1	0.136316
6.558383	0.1	0.135958
6.560050	0.1	0.138640
6.561717	0.1	0.142336
6.563383	0.1	0.144303
6.565050	0.1	0.144184
6.566717	0.1	0.142992
6.568383	0.1	0.142396
6.570050	0.1	0.143826
6.571717	0.1	0.146925
6.573383	0.1	0.150621
6.575050	0.1	0.154555
6.576717	0.1	0.158668
6.578383	0.1	0.162363
6.580050	0.1	0.165045
6.581717	0.1	0.166535
6.583383	0.1	0.167251
6.585050	0.1	0.167847
6.586717	0.1	0.168443
6.588383	0.1	0.169575
6.590050	0.1	0.170827
6.591717	0.1	0.170708
6.593383	0.1	0.168502
6.595050	0.1	0.165880
6.596717	0.1	0.164390
6.598383	0.1	0.164986
6.600050	0.1	0.167906
6.601717	0.1	0.172675
6.603383	0.1	0.177801
6.605050	0.1	0.181556
6.606717	0.1	0.182867
6.608383	0.1	0.183344
6.610050	0.1	0.186563
6.611717	0.1	0.194192
6.613383	0.1	0.204980
6.615050	0.1	0.215352
6.616717	0.1	0.222385
6.618383	0.1	0.226676
6.620050	0.1	0.230730
6.621717	0.1	0.235558
6.623383	0.1	0.239909
6.625050	0.1	0.242054
6.626717	0.1	0.241280
6.628383	0.1	0.238419
6.630050	0.1	0.235319
6.631717	0.1	0.232935
6.633383	0.1	0.231981
6.635050	0.1	0.233352
6.636717	0.1	0.236750
6.638383	0.1	0.240147
6.640050	0.1	0.242829
6.641717	0.1	0.245631
6.643383	0.1	0.247955
6.645050	0.1	0.248492
6.646717	0.1	0.246823
6.648383	0.1	0.245035
6.650050	0.1	0.245869
6.651717	0.1	0.250280
6.653383	0.1	0.257671
6.655050	0.1	0.266969
6.656717	0.1	0.276268
6.658383	0.1	0.283480
6.660050	0.1	0.287771
6.661717	0.1	0.289559
6.663383	0.1	0.289440
6.665050	0.1	0.288785
6.666717	0.1	0.289321
6.668383	0.1	0.291586
6.670050	0.1	0.294685
6.671717	0.1	0.298262
6.673383	0.1	0.302196
6.675050	0.1	0.305116
6.676717	0.1	0.305116
6.678383	0.1	0.302911
6.680050	0.1	0.302672
6.681717	0.1	0.307560
6.683383	0.1	0.315726
6.685050	0.1	0.322759
6.686717	0.1	0.326633
6.688383	0.1	0.328124
6.690050	0.1	0.329077
6.691717	0.1	0.329971
6.693383	0.1	0.328958
6.695050	0.1	0.325322
6.696717	0.1	0.321746
6.698383	0.1	0.321448
6.700050	0.1	0.324667
6.701717	0.1	0.329554
6.703383	0.1	0.333726
6.705050	0.1	0.335574
6.706717	0.1	0.335097
6.708383	0.1	0.333726
6.710050	0.1	0.333369
6.711717	0.1	0.335217
6.713383	0.1	0.337958
6.715050	0.1	0.338793
6.716717	0.1	0.336647
6.718383	0.1	0.333548
6.720050	0.1	0.331998
6.721717	0.1	0.332534
6.723383	0.1	0.334024
6.725050	0.1	0.335574
6.726717	0.1	0.336945
6.728383	0.1	0.337183
6.730050	0.1	0.335336
6.731717	0.1	0.330925
6.733383	0.1	0.324011
6.735050	0.1	0.315666
6.736717	0.1	0.308096
6.738383	0.1	0.303924
6.740050	0.1	0.304818
6.741717	0.1	0.310242
6.743383	0.1	0.316918
6.745050	0.1	0.321090
6.746717	0.1	0.321031
6.748383	0.1	0.317752
6.750050	0.1	0.313580
6.751717	0.1	0.310481
6.753383	0.1	0.309706
6.755050	0.1	0.311553
6.756717	0.1	0.314891
6.758383	0.1	0.317931
6.760050	0.1	0.319779
6.761717	0.1	0.320911
6.763383	0.1	0.321805
6.765050	0.1	0.322282
6.766717	0.1	0.321805
6.768383	0.1	0.320673
6.770050	0.1	0.319958
6.771717	0.1	0.320792
6.773383	0.1	0.322461
6.775050	0.1	0.322521
6.776717	0.1	0.319421
6.778383	0.1	0.313818
6.780050	0.1	0.307560
6.781717	0.1	0.302255
6.783383	0.1	0.299215
6.785050	0.1	0.299215
6.786717	0.1	0.302613
6.788383	0.1	0.308633
6.790050	0.1	0.315785
6.791717	0.1	0.322461
6.793383	0.1	0.326812
6.795050	0.1	0.327647
6.796717	0.1	0.324667
6.798383	0.1	0.319183
6.800050	0.1	0.313461
6.801717	0.1	0.309050
6.803383	0.1	0.306785
6.805050	0.1	0.307858
6.806717	0.1	0.312746
6.808383	0.1	0.319898
6.810050	0.1	0.326395
6.811717	0.1	0.330091
6.813383	0.1	0.330448
6.815050	0.1	0.328362
6.816717	0.1	0.324786
6.818383	0.1	0.320196
6.820050	0.1	0.315130
6.821717	0.1	0.310242
6.823383	0.1	0.305951
6.825050	0.1	0.302851
6.826717	0.1	0.301361
6.828383	0.1	0.302374
6.830050	0.1	0.306368
6.831717	0.1	0.312150
6.833383	0.1	0.317633
6.835050	0.1	0.321865
6.836717	0.1	0.325143
6.838383	0.1	0.327647
6.840050	0.1	0.329852
6.841717	0.1	0.332475
6.843383	0.1	0.335455
6.845050	0.1	0.338137
6.846717	0.1	0.339329
6.848383	0.1	0.337899
6.850050	0.1	0.334084
6.851717	0.1	0.329196
6.853383	0.1	0.324488
6.855050	0.1	0.320852
6.856717	0.1	0.318050
6.858383	0.1	0.314891
6.860050	0.1	0.310421
6.861717	0.1	0.305235
6.863383	0.1	0.301659
6.865050	0.1	0.300765
6.866717	0.1	0.301301
6.868383	0.1	0.301421
6.870050	0.1	0.300467
6.871717	0.1	0.299394
6.873383	0.1	0.299931
6.875050	0.1	0.303507
6.876717	0.1	0.310540
6.878383	0.1	0.319123
6.880050	0.1	0.325859
6.881717	0.1	0.328541
6.883383	0.1	0.327945
6.885050	0.1	0.326633
6.886717	0.1	0.326276
6.888383	0.1	0.326931
6.890050	0.1	0.328004
6.891717	0.1	0.329137
6.893383	0.1	0.330389
6.895050	0.1	0.331521
6.896717	0.1	0.332057
6.898383	0.1	0.332117
6.900050	0.1	0.332356
6.901717	0.1	0.333369
6.903383	0.1	0.334680
6.905050	0.1	0.335693
6.906717	0.1	0.336349
6.908383	0.1	0.336051
6.910050	0.1	0.333726
6.911717	0.1	0.328243
6.913383	0.1	0.319839
6.915050	0.1	0.310838
6.916717	0.1	0.304580
6.918383	0.1	0.303209
6.920050	0.1	0.307620
6.921717	0.1	0.316799
6.923383	0.1	0.327170
6.925050	0.1	0.334799
6.926717	0.1	0.338376
6.928383	0.1	0.339448
6.930050	0.1	0.339627
6.931717	0.1	0.339866
6.933383	0.1	0.339210
6.935050	0.1	0.335515
6.936717	0.1	0.329077
6.938383	0.1	0.322163
6.940050	0.1	0.316679
6.941717	0.1	0.313163
6.943383	0.1	0.311077
6.945050	0.1	0.309646
6.946717	0.1	0.308990
6.948383	0.1	0.310481
6.950050	0.1	0.315726
6.951717	0.1	0.324309
6.953383	0.1	0.333369
6.955050	0.1	0.339091
6.956717	0.1	0.339389
6.958383	0.1	0.335157
6.960050	0.1	0.329196
6.961717	0.1	0.323951
6.963383	0.1	0.321686
6.965050	0.1	0.323117
6.966717	0.1	0.325799
6.968383	0.1	0.327349
6.970050	0.1	0.327408
6.971717	0.1	0.326455
6.973383	0.1	0.324965
6.975050	0.1	0.323832
6.976717	0.1	0.323594
6.978383	0.1	0.323474
6.980050	0.1	0.322402
6.981717	0.1	0.319779
6.983383	0.1	0.315845
6.985050	0.1	0.311553
6.986717	0.1	0.308096
6.988383	0.1	0.306189
6.990050	0.1	0.306964
6.991717	0.1	0.310183
6.993383	0.1	0.313520
6.995050	0.1	0.314116
6.996717	0.1	0.311553
6.998383	0.1	0.307500
7.000050	0.1	0.304580
7.001717	0.1	0.305176
7.003383	0.1	0.309944
7.005050	0.1	0.317335
7.006717	0.1	0.323772
7.008383	0.1	0.326276
7.010050	0.1	0.324667
7.011717	0.1	0.320435
7.013383	0.1	0.315666
7.015050	0.1	0.312448
7.016717	0.1	0.312269
7.018383	0.1	0.315011
7.020050	0.1	0.319779
7.021717	0.1	0.325143
7.023383	0.1	0.329316
7.025050	0.1	0.330985
7.026717	0.1	0.329316
7.028383	0.1	0.325084
7.030050	0.1	0.320315
7.031717	0.1	0.317037
7.033383	0.1	0.315905
7.035050	0.1	0.316858
7.036717	0.1	0.319064
7.038383	0.1	0.320673
7.040050	0.1	0.320315
7.041717	0.1	0.318706
7.043383	0.1	0.317037
7.045050	0.1	0.315368
7.046717	0.1	0.313997
7.048383	0.1	0.313818
7.050050	0.1	0.315547
7.051717	0.1	0.318825
7.053383	0.1	0.322700
7.055050	0.1	0.326157
7.056717	0.1	0.329316
7.058383	0.1	0.332594
7.060050	0.1	0.334919
7.061717	0.1	0.334501
7.063383	0.1	0.330746
7.065050	0.1	0.325441
7.066717	0.1	0.321567
7.068383	0.1	0.320971
7.070050	0.1	0.323236
7.071717	0.1	0.326693
7.073383	0.1	0.329137
7.075050	0.1	0.329137
7.076717	0.1	0.327289
7.078383	0.1	0.324965
7.080050	0.1	0.323534
7.081717	0.1	0.323534
7.083383	0.1	0.324667
7.085050	0.1	0.326157
7.086717	0.1	0.327826
7.088383	0.1	0.329793
7.090050	0.1	0.331879
7.091717	0.1	0.333846
7.093383	0.1	0.335276
7.095050	0.1	0.336468
7.096717	0.1	0.337720
7.098383	0.1	0.338793
7.100050	0.1	0.338256
7.101717	0.1	0.334799
7.103383	0.1	0.328600
7.105050	0.1	0.322044
7.106717	0.1	0.317395
7.108383	0.1	0.315011
7.110050	0.1	0.314772
7.111717	0.1	0.315905
7.113383	0.1	0.317633
7.115050	0.1	0.319660
7.116717	0.1	0.322342
7.118383	0.1	0.325382
7.120050	0.1	0.327766
7.121717	0.1	0.328124
7.123383	0.1	0.326514
7.125050	0.1	0.325084
7.126717	0.1	0.325441
7.128383	0.1	0.327051
7.130050	0.1	0.328541
7.131717	0.1	0.329554
7.133383	0.1	0.330210
7.135050	0.1	0.330210
7.136717	0.1	0.329375
7.138383	0.1	0.328958
7.140050	0.1	0.330806
7.141717	0.1	0.334561
7.143383	0.1	0.338316
7.145050	0.1	0.340045
7.146717	0.1	0.339627
7.148383	0.1	0.338972
7.150050	0.1	0.339985
7.151717	0.1	0.341773
7.153383	0.1	0.341654
7.155050	0.1	0.339210
7.156717	0.1	0.336349
7.158383	0.1	0.334144
7.160050	0.1	0.332236
7.161717	0.1	0.330806
7.163383	0.1	0.330031
7.165050	0.1	0.329912
7.166717	0.1	0.330746
7.168383	0.1	0.333548
7.170050	0.1	0.337958
7.171717	0.1	0.342131
7.173383	0.1	0.344217
7.175050	0.1	0.343680
7.176717	0.1	0.341237
7.178383	0.1	0.337482
7.180050	0.1	0.332832
7.181717	0.1	0.327706
7.183383	0.1	0.322819
7.185050	0.1	0.319898
7.186717	0.1	0.320852
7.188383	0.1	0.325561
7.190050	0.1	0.331581
7.191717	0.1	0.335813
7.193383	0.1	0.335932
7.195050	0.1	0.331163
7.196717	0.1	0.323057
7.198383	0.1	0.315428
7.200050	0.1	0.311553
7.201717	0.1	0.311911
7.203383	0.1	0.315130
7.205050	0.1	0.319719
7.206717	0.1	0.324309
7.208383	0.1	0.327826
7.210050	0.1	0.329614
7.211717	0.1	0.329793
7.213383	0.1	0.328779
7.215050	0.1	0.326812
7.216717	0.1	0.323653
7.218383	0.1	0.319302
7.220050	0.1	0.314057
7.221717	0.1	0.308931
7.223383	0.1	0.305355
7.225050	0.1	0.303984
7.226717	0.1	0.304639
7.228383	0.1	0.306785
7.230050	0.1	0.310063
7.231717	0.1	0.312626
7.233383	0.1	0.311673
7.235050	0.1	0.306249
7.236717	0.1	0.299513
7.238383	0.1	0.295103
7.240050	0.1	0.294030
7.241717	0.1	0.295341
7.243383	0.1	0.297606
7.245050	0.1	0.299871
7.246717	0.1	0.302494
7.248383	0.1	0.306070
7.250050	0.1	0.309646
7.251717	0.1	0.311077
7.253383	0.1	0.309587
7.255050	0.1	0.306308
7.256717	0.1	0.303268
7.258383	0.1	0.300705
7.260050	0.1	0.296831
7.261717	0.1	0.290155
7.263383	0.1	0.281632
7.265050	0.1	0.274420
7.266717	0.1	0.271082
7.268383	0.1	0.271440
7.270050	0.1	0.273526
7.271717	0.1	0.275195
7.273383	0.1	0.274777
7.275050	0.1	0.272095
7.276717	0.1	0.268817
7.278383	0.1	0.267267
7.280050	0.1	0.268340
7.281717	0.1	0.271618
7.283383	0.1	0.274479
7.285050	0.1	0.273764
7.286717	0.1	0.269473
7.288383	0.1	0.265479
7.290050	0.1	0.265837
7.291717	0.1	0.271440
7.293383	0.1	0.280142
7.295050	0.1	0.288606
7.296717	0.1	0.293553
7.298383	0.1	0.293672
7.300050	0.1	0.290275
7.301717	0.1	0.286520
7.303383	0.1	0.285089
7.305050	0.1	0.286520
7.306717	0.1	0.288725
7.308383	0.1	0.288963
7.310050	0.1	0.286937
7.311717	0.1	0.284374
7.313383	0.1	0.283241
7.315050	0.1	0.283599
7.316717	0.1	0.283360
7.318383	0.1	0.280440
7.320050	0.1	0.274956
7.321717	0.1	0.268281
7.323383	0.1	0.262499
7.325050	0.1	0.259459
7.326717	0.1	0.259876
7.328383	0.1	0.262499
7.330050	0.1	0.265241
7.331717	0.1	0.266492
7.333383	0.1	0.266433
7.335050	0.1	0.265002
7.336717	0.1	0.262141
7.338383	0.1	0.258446
7.340050	0.1	0.254869
7.341717	0.1	0.251353
7.343383	0.1	0.247300
7.345050	0.1	0.242710
7.346717	0.1	0.238121
7.348383	0.1	0.234425
7.350050	0.1	0.231862
7.351717	0.1	0.229478
7.353383	0.1	0.226796
7.355050	0.1	0.224710
7.356717	0.1	0.225842
7.358383	0.1	0.231385
7.360050	0.1	0.239015
7.361717	0.1	0.245154
7.363383	0.1	0.247955
7.365050	0.1	0.248134
7.366717	0.1	0.248373
7.368383	0.1	0.250876
7.370050	0.1	0.255287
7.371717	0.1	0.258982
7.373383	0.1	0.259578
7.375050	0.1	0.256836
7.376717	0.1	0.252604
7.378383	0.1	0.249028
7.380050	0.1	0.246882
7.381717	0.1	0.246048
7.383383	0.1	0.246346
7.385050	0.1	0.247419
7.386717	0.1	0.247717
7.388383	0.1	0.246108
7.390050	0.1	0.242412
7.391717	0.1	0.236750
7.393383	0.1	0.229120
7.395050	0.1	0.220835
7.396717	0.1	0.214934
7.398383	0.1	0.214219
7.400050	0.1	0.218630
7.401717	0.1	0.226378
7.403383	0.1	0.235677
7.405050	0.1	0.244439
7.406717	0.1	0.250041
7.408383	0.1	0.250936
7.410050	0.1	0.247419
7.411717	0.1	0.240982
7.413383	0.1	0.233889
7.415050	0.1	0.228286
7.416717	0.1	0.224769
7.418383	0.1	0.222147
7.420050	0.1	0.218213
7.421717	0.1	0.212252
7.423383	0.1	0.206113
7.425050	0.1	0.202179
7.426717	0.1	0.201762
7.428383	0.1	0.205457
7.430050	0.1	0.212610
7.431717	0.1	0.220358
7.433383	0.1	0.225127
7.435050	0.1	0.224829
7.436717	0.1	0.220239
7.438383	0.1	0.213861
7.440050	0.1	0.208974
7.441717	0.1	0.207484
7.443383	0.1	0.208080
7.445050	0.1	0.208020
7.446717	0.1	0.206292
7.448383	0.1	0.204265
7.450050	0.1	0.203848
7.451717	0.1	0.204325
7.453383	0.1	0.203252
7.455050	0.1	0.200570
7.456717	0.1	0.198603
7.458383	0.1	0.199437
7.460050	0.1	0.203431
7.461717	0.1	0.208795
7.463383	0.1	0.212729
7.465050	0.1	0.214219
7.466717	0.1	0.213504
7.468383	0.1	0.210583
7.470050	0.1	0.205278
7.471717	0.1	0.198901
7.473383	0.1	0.194073
7.475050	0.1	0.192940
7.476717	0.1	0.196040
7.478383	0.1	0.201285
7.480050	0.1	0.206590
7.481717	0.1	0.211895
7.483383	0.1	0.217855
7.485050	0.1	0.223458
7.486717	0.1	0.225723
7.488383	0.1	0.222087
7.490050	0.1	0.213563
7.491717	0.1	0.203967
7.493383	0.1	0.196576
7.495050	0.1	0.192881
7.496717	0.1	0.192761
7.498383	0.1	0.194013
7.500050	0.1	0.193894
7.501717	0.1	0.191271
7.503383	0.1	0.187099
7.505050	0.1	0.182688
7.506717	0.1	0.179172
7.508383	0.1	0.177681
7.510050	0.1	0.179291
7.511717	0.1	0.185132
7.513383	0.1	0.194013
7.515050	0.1	0.201941
7.516717	0.1	0.205815
7.518383	0.1	0.205159
7.520050	0.1	0.201464
7.521717	0.1	0.196934
7.523383	0.1	0.193477
7.525050	0.1	0.192046
7.526717	0.1	0.192761
7.528383	0.1	0.194907
7.530050	0.1	0.197232
7.531717	0.1	0.198424
7.533383	0.1	0.197172
7.535050	0.1	0.193119
7.536717	0.1	0.188172
7.538383	0.1	0.184774
7.540050	0.1	0.184000
7.541717	0.1	0.185668
7.543383	0.1	0.188470
7.545050	0.1	0.190854
7.546717	0.1	0.192761
7.548383	0.1	0.194848
7.550050	0.1	0.197530
7.551717	0.1	0.199676
7.553383	0.1	0.199437
7.555050	0.1	0.195742
7.556717	0.1	0.189066
7.558383	0.1	0.180662
7.560050	0.1	0.172496
7.561717	0.1	0.167727
7.563383	0.1	0.168920
7.565050	0.1	0.175655
7.566717	0.1	0.184238
7.568383	0.1	0.190079
7.570050	0.1	0.191271
7.571717	0.1	0.189364
7.573383	0.1	0.187218
7.575050	0.1	0.186324
7.576717	0.1	0.186026
7.578383	0.1	0.185072
7.580050	0.1	0.183344
7.581717	0.1	0.181496
7.583383	0.1	0.179708
7.585050	0.1	0.177920
7.586717	0.1	0.177205
7.588383	0.1	0.178576
7.590050	0.1	0.182807
7.591717	0.1	0.189066
7.593383	0.1	0.195026
7.595050	0.1	0.198662
7.596717	0.1	0.199676
7.598383	0.1	0.198782
7.600050	0.1	0.196755
7.601717	0.1	0.193775
7.603383	0.1	0.190377
7.605050	0.1	0.187874
7.606717	0.1	0.187755
7.608383	0.1	0.189662
7.610050	0.1	0.191748
7.611717	0.1	0.191927
7.613383	0.1	0.190139
7.615050	0.1	0.188589
7.616717	0.1	0.188887
7.618383	0.1	0.189543
7.620050	0.1	0.188172
7.621717	0.1	0.184655
7.623383	0.1	0.180900
7.625050	0.1	0.179231
7.626717	0.1	0.180662
7.628383	0.1	0.184417
7.630050	0.1	0.188828
7.631717	0.1	0.192583
7.633383	0.1	0.194967
7.635050	0.1	0.195086
7.636717	0.1	0.192821
7.638383	0.1	0.188887
7.640050	0.1	0.185132
7.641717	0.1	0.183582
7.643383	0.1	0.185311
7.645050	0.1	0.189185
7.646717	0.1	0.192583
7.648383	0.1	0.194550
7.650050	0.1	0.195980
7.651717	0.1	0.196934
7.653383	0.1	0.196099
7.655050	0.1	0.193954
7.656717	0.1	0.192285
7.658383	0.1	0.192225
7.660050	0.1	0.193477
7.661717	0.1	0.194490
7.663383	0.1	0.193298
7.665050	0.1	0.189900
7.666717	0.1	0.186145
7.668383	0.1	0.184417
7.670050	0.1	0.185549
7.671717	0.1	0.188649
7.673383	0.1	0.191987
7.675050	0.1	0.193954
7.676717	0.1	0.194252
7.678383	0.1	0.193715
7.680050	0.1	0.193000
7.681717	0.1	0.191867
7.683383	0.1	0.189960
7.685050	0.1	0.187635
7.686717	0.1	0.186503
7.688383	0.1	0.187337
7.690050	0.1	0.188768
7.691717	0.1	0.190020
7.693383	0.1	0.192285
7.695050	0.1	0.196278
7.696717	0.1	0.200629
7.698383	0.1	0.203729
7.700050	0.1	0.204802
7.701717	0.1	0.203669
7.703383	0.1	0.200927
7.705050	0.1	0.197649
7.706717	0.1	0.194252
7.708383	0.1	0.191033
7.710050	0.1	0.188947
7.711717	0.1	0.188231
7.713383	0.1	0.187576
7.715050	0.1	0.186086
7.716717	0.1	0.183642
7.718383	0.1	0.181198
7.720050	0.1	0.180066
7.721717	0.1	0.180542
7.723383	0.1	0.182092
7.725050	0.1	0.183940
7.726717	0.1	0.185251
7.728383	0.1	0.185609
7.730050	0.1	0.185192
7.731717	0.1	0.183940
7.733383	0.1	0.182033
7.735050	0.1	0.181377
7.736717	0.1	0.183463
7.738383	0.1	0.186920
7.740050	0.1	0.188649
7.741717	0.1	0.186920
7.743383	0.1	0.181794
7.745050	0.1	0.175416
7.746717	0.1	0.170648
7.748383	0.1	0.168800
7.750050	0.1	0.169098
7.751717	0.1	0.170171
7.753383	0.1	0.170708
7.755050	0.1	0.169635
7.756717	0.1	0.167489
7.758383	0.1	0.166118
7.760050	0.1	0.165880
7.761717	0.1	0.165224
7.763383	0.1	0.163257
7.765050	0.1	0.160813
7.766717	0.1	0.159323
7.768383	0.1	0.160396
7.770050	0.1	0.164330
7.771717	0.1	0.168979
7.773383	0.1	0.172615
7.775050	0.1	0.175834
7.776717	0.1	0.180006
7.778383	0.1	0.184774
7.780050	0.1	0.187933
7.781717	0.1	0.188231
7.783383	0.1	0.186682
7.785050	0.1	0.184834
7.786717	0.1	0.182688
7.788383	0.1	0.180006
7.790050	0.1	0.178158
7.791717	0.1	0.178695
7.793383	0.1	0.181198
7.795050	0.1	0.183642
7.796717	0.1	0.184476
7.798383	0.1	0.183582
7.800050	0.1	0.181615
7.801717	0.1	0.179172
7.803383	0.1	0.176370
7.805050	0.1	0.173867
7.806717	0.1	0.172615
7.808383	0.1	0.172794
7.810050	0.1	0.173509
7.811717	0.1	0.172973
7.813383	0.1	0.169992
7.815050	0.1	0.166178
7.816717	0.1	0.165105
7.818383	0.1	0.168800
7.820050	0.1	0.175834
7.821717	0.1	0.183642
7.823383	0.1	0.191033
7.825050	0.1	0.197291
7.826717	0.1	0.201643
7.828383	0.1	0.203013
7.830050	0.1	0.200510
7.831717	0.1	0.194490
7.833383	0.1	0.187397
7.835050	0.1	0.182033
7.836717	0.1	0.180841
7.838383	0.1	0.184774
7.840050	0.1	0.192344
7.841717	0.1	0.199378
7.843383	0.1	0.202298
7.845050	0.1	0.200808
7.846717	0.1	0.197053
7.848383	0.1	0.193715
7.850050	0.1	0.193179
7.851717	0.1	0.196457
7.853383	0.1	0.202715
7.855050	0.1	0.209868
7.856717	0.1	0.216067
7.858383	0.1	0.220478
7.860050	0.1	0.223696
7.861717	0.1	0.226676
7.863383	0.1	0.229418
7.865050	0.1	0.231147
7.866717	0.1	0.231504
7.868383	0.1	0.230730
7.870050	0.1	0.228584
7.871717	0.1	0.224352
7.873383	0.1	0.217319
7.875050	0.1	0.207901
7.876717	0.1	0.198424
7.878383	0.1	0.192463
7.880050	0.1	0.191867
7.881717	0.1	0.195861
7.883383	0.1	0.202179
7.885050	0.1	0.209034
7.886717	0.1	0.215471
7.888383	0.1	0.220537
7.890050	0.1	0.223339
7.891717	0.1	0.223517
7.893383	0.1	0.221789
7.895050	0.1	0.219643
7.896717	0.1	0.218034
7.898383	0.1	0.216424
7.900050	0.1	0.214040
7.901717	0.1	0.210762
7.903383	0.1	0.207126
7.905050	0.1	0.204444
7.906717	0.1	0.204921
7.908383	0.1	0.209987
7.910050	0.1	0.219166
7.911717	0.1	0.230908
7.913383	0.1	0.242174
7.915050	0.1	0.250280
7.916717	0.1	0.254691
7.918383	0.1	0.257611
7.920050	0.1	0.261009
7.921717	0.1	0.263989
7.923383	0.1	0.264823
7.925050	0.1	0.263333
7.926717	0.1	0.260055
7.928383	0.1	0.255406
7.930050	0.1	0.249684
7.931717	0.1	0.244021
7.933383	0.1	0.240266
7.935050	0.1	0.239790
7.936717	0.1	0.242114
7.938383	0.1	0.245571
7.940050	0.1	0.248671
7.941717	0.1	0.250697
7.943383	0.1	0.251949
7.945050	0.1	0.252903
7.946717	0.1	0.253916
7.948383	0.1	0.254750
7.950050	0.1	0.255466
7.951717	0.1	0.256419
7.953383	0.1	0.258625
7.955050	0.1	0.262916
7.956717	0.1	0.270069
7.958383	0.1	0.279248
7.960050	0.1	0.288606
7.961717	0.1	0.296235
7.963383	0.1	0.300527
7.965050	0.1	0.301778
7.966717	0.1	0.302434
7.968383	0.1	0.303745
7.970050	0.1	0.304818
7.971717	0.1	0.304282
7.973383	0.1	0.301778
7.975050	0.1	0.297248
7.976717	0.1	0.290930
7.978383	0.1	0.283539
7.980050	0.1	0.277400
7.981717	0.1	0.274599
7.983383	0.1	0.275254
7.985050	0.1	0.278234
7.986717	0.1	0.283122
7.988383	0.1	0.289798
7.990050	0.1	0.297785
7.991717	0.1	0.306249
7.993383	0.1	0.313520
7.995050	0.1	0.317514
7.996717	0.1	0.317156
7.998383	0.1	0.313818
8.000050	0.1	0.309885
8.001717	0.1	0.306487
8.003383	0.1	0.303149
8.005050	0.1	0.299871
8.006717	0.1	0.297606
8.008383	0.1	0.297368
8.010050	0.1	0.298977
8.011717	0.1	0.302136
8.013383	0.1	0.306487
8.015050	0.1	0.310600
8.016717	0.1	0.312507
8.018383	0.1	0.311553
8.020050	0.1	0.308096
8.021717	0.1	0.302553
8.023383	0.1	0.295937
8.025050	0.1	0.290453
8.026717	0.1	0.288069
8.028383	0.1	0.289261
8.030050	0.1	0.292659
8.031717	0.1	0.297308
8.033383	0.1	0.303209
8.035050	0.1	0.310540
8.036717	0.1	0.318706
8.038383	0.1	0.325501
8.040050	0.1	0.328898
8.041717	0.1	0.329196
8.043383	0.1	0.328124
8.045050	0.1	0.326693
8.046717	0.1	0.325024
8.048383	0.1	0.323534
8.050050	0.1	0.322521
8.051717	0.1	0.321627
8.053383	0.1	0.321150
8.055050	0.1	0.321269
8.056717	0.1	0.320494
8.058383	0.1	0.317276
8.060050	0.1	0.312209
8.061717	0.1	0.308037
8.063383	0.1	0.308037
8.065050	0.1	0.313222
8.066717	0.1	0.321567
8.068383	0.1	0.329614
8.070050	0.1	0.335157
8.071717	0.1	0.337482
8.073383	0.1	0.337005
8.075050	0.1	0.334501
8.076717	0.1	0.330269
8.078383	0.1	0.325739
8.080050	0.1	0.322938
8.081717	0.1	0.323474
8.083383	0.1	0.326812
8.085050	0.1	0.330687
8.086717	0.1	0.333428
8.088383	0.1	0.335038
8.090050	0.1	0.335991
8.091717	0.1	0.337183
8.093383	0.1	0.339031
8.095050	0.1	0.341058
8.096717	0.1	0.342786
8.098383	0.1	0.343859
8.100050	0.1	0.343502
8.101717	0.1	0.341713
8.103383	0.1	0.339448
8.105050	0.1	0.337839
8.106717	0.1	0.337183
8.108383	0.1	0.337899
8.110050	0.1	0.339985
8.111717	0.1	0.342429
8.113383	0.1	0.343740
8.115050	0.1	0.344038
8.116717	0.1	0.344157
8.118383	0.1	0.344038
8.120050	0.1	0.343144
8.121717	0.1	0.342369
8.123383	0.1	0.343680
8.125050	0.1	0.347435
8.126717	0.1	0.352025
8.128383	0.1	0.355959
8.130050	0.1	0.358582
8.131717	0.1	0.359118
8.133383	0.1	0.357747
8.135050	0.1	0.355363
8.136717	0.1	0.352025
8.138383	0.1	0.346661
8.140050	0.1	0.339270
8.141717	0.1	0.331938
8.143383	0.1	0.327647
8.145050	0.1	0.327468
8.146717	0.1	0.329614
8.148383	0.1	0.331998
8.150050	0.1	0.334322
8.151717	0.1	0.337303
8.153383	0.1	0.340760
8.155050	0.1	0.344634
8.156717	0.1	0.349224
8.158383	0.1	0.353813
8.160050	0.1	0.356138
8.161717	0.1	0.355124
8.163383	0.1	0.351429
8.165050	0.1	0.346780
8.166717	0.1	0.343442
8.168383	0.1	0.342071
8.170050	0.1	0.341475
8.171717	0.1	0.340760
8.173383	0.1	0.340343
8.175050	0.1	0.341475
8.176717	0.1	0.344574
8.178383	0.1	0.348449
8.180050	0.1	0.351489
8.181717	0.1	0.352442
8.183383	0.1	0.351071
8.185050	0.1	0.348866
8.186717	0.1	0.347197
8.188383	0.1	0.346899
8.190050	0.1	0.348330
8.191717	0.1	0.351310
8.193383	0.1	0.355482
8.195050	0.1	0.360549
8.196717	0.1	0.366092
8.198383	0.1	0.369787
8.200050	0.1	0.368714
8.201717	0.1	0.362635
8.203383	0.1	0.353754
8.205050	0.1	0.345111
8.206717	0.1	0.339448
8.208383	0.1	0.338316
8.210050	0.1	0.340700
8.211717	0.1	0.343621
8.213383	0.1	0.344396
8.215050	0.1	0.342429
8.216717	0.1	0.339448
8.218383	0.1	0.339031
8.220050	0.1	0.342131
8.221717	0.1	0.345945
8.223383	0.1	0.347555
8.225050	0.1	0.346601
8.226717	0.1	0.344038
8.228383	0.1	0.342011
8.230050	0.1	0.343263
8.231717	0.1	0.348926
8.233383	0.1	0.356257
8.235050	0.1	0.360906
8.236717	0.1	0.359654
8.238383	0.1	0.352979
8.240050	0.1	0.343204
8.241717	0.1	0.332594
8.243383	0.1	0.324130
8.245050	0.1	0.320196
8.246717	0.1	0.320673
8.248383	0.1	0.323772
8.250050	0.1	0.327826
8.251717	0.1	0.332057
8.253383	0.1	0.335336
8.255050	0.1	0.336885
8.256717	0.1	0.337482
8.258383	0.1	0.337839
8.260050	0.1	0.337482
8.261717	0.1	0.336885
8.263383	0.1	0.336945
8.265050	0.1	0.337362
8.266717	0.1	0.336707
8.268383	0.1	0.334203
8.270050	0.1	0.330925
8.271717	0.1	0.328898
8.273383	0.1	0.329673
8.275050	0.1	0.333309
8.276717	0.1	0.337362
8.278383	0.1	0.338972
8.280050	0.1	0.337839
8.281717	0.1	0.335813
8.283383	0.1	0.334263
8.285050	0.1	0.332594
8.286717	0.1	0.329137
8.288383	0.1	0.323594
8.290050	0.1	0.317991
8.291717	0.1	0.315368
8.293383	0.1	0.317037
8.295050	0.1	0.321984
8.296717	0.1	0.327170
8.298383	0.1	0.329852
8.300050	0.1	0.328839
8.301717	0.1	0.324667
8.303383	0.1	0.319302
8.305050	0.1	0.315130
8.306717	0.1	0.314415
8.308383	0.1	0.317872
8.310050	0.1	0.324130
8.311717	0.1	0.330508
8.313383	0.1	0.334442
8.315050	0.1	0.334203
8.316717	0.1	0.330925
8.318383	0.1	0.327528
8.320050	0.1	0.326216
8.321717	0.1	0.327051
8.323383	0.1	0.328958
8.325050	0.1	0.330687
8.326717	0.1	0.331521
8.328383	0.1	0.331342
8.330050	0.1	0.330091
8.331717	0.1	0.327885
8.333383	0.1	0.325739
8.335050	0.1	0.325322
8.336717	0.1	0.326872
8.338383	0.1	0.328302
8.340050	0.1	0.326574
8.341717	0.1	0.320733
8.343383	0.1	0.312507
8.345050	0.1	0.305176
8.346717	0.1	0.300407
8.348383	0.1	0.297666
8.350050	0.1	0.296593
8.351717	0.1	0.298023
8.353383	0.1	0.302136
8.355050	0.1	0.307262
8.356717	0.1	0.311315
8.358383	0.1	0.313163
8.360050	0.1	0.313461
8.361717	0.1	0.313699
8.363383	0.1	0.315189
8.365050	0.1	0.317991
8.366717	0.1	0.321507
8.368383	0.1	0.325382
8.370050	0.1	0.329733
8.371717	0.1	0.334084
8.373383	0.1	0.336647
8.375050	0.1	0.334978
8.376717	0.1	0.328898
8.378383	0.1	0.321090
8.380050	0.1	0.315547
8.381717	0.1	0.313818
8.383383	0.1	0.314534
8.385050	0.1	0.315905
8.386717	0.1	0.316978
8.388383	0.1	0.317395
8.390050	0.1	0.317454
8.391717	0.1	0.317097
8.393383	0.1	0.315547
8.395050	0.1	0.312150
8.396717	0.1	0.308037
8.398383	0.1	0.305593
8.400050	0.1	0.306487
8.401717	0.1	0.310361
8.403383	0.1	0.315607
8.405050	0.1	0.319958
8.406717	0.1	0.321686
8.408383	0.1	0.320911
8.410050	0.1	0.319064
8.411717	0.1	0.317276
8.413383	0.1	0.315845
8.415050	0.1	0.314891
8.416717	0.1	0.314355
8.418383	0.1	0.312865
8.420050	0.1	0.308633
8.421717	0.1	0.301778
8.423383	0.1	0.294983
8.425050	0.1	0.290513
8.426717	0.1	0.288248
8.428383	0.1	0.287056
8.430050	0.1	0.286937
8.431717	0.1	0.288785
8.433383	0.1	0.293076
8.435050	0.1	0.298798
8.436717	0.1	0.303864
8.438383	0.1	0.307322
8.440050	0.1	0.309229
8.441717	0.1	0.309169
8.443383	0.1	0.307620
8.445050	0.1	0.306427
8.446717	0.1	0.305772
8.448383	0.1	0.304580
8.450050	0.1	0.302136
8.451717	0.1	0.298977
8.453383	0.1	0.295877
8.455050	0.1	0.293493
8.456717	0.1	0.292361
8.458383	0.1	0.292182
8.460050	0.1	0.291586
8.461717	0.1	0.289679
8.463383	0.1	0.287294
8.465050	0.1	0.285804
8.466717	0.1	0.286162
8.468383	0.1	0.288427
8.470050	0.1	0.291407
8.471717	0.1	0.293136
8.473383	0.1	0.292957
8.475050	0.1	0.291884
8.476717	0.1	0.290692
8.478383	0.1	0.289142
8.480050	0.1	0.286579
8.481717	0.1	0.282228
8.483383	0.1	0.276268
8.485050	0.1	0.268757
8.486717	0.1	0.260413
8.488383	0.1	0.253439
8.490050	0.1	0.249803
8.491717	0.1	0.249326
8.493383	0.1	0.250041
8.495050	0.1	0.250578
8.496717	0.1	0.250995
8.498383	0.1	0.252008
8.500050	0.1	0.253379
8.501717	0.1	0.254154
8.503383	0.1	0.253916
8.505050	0.1	0.252903
8.506717	0.1	0.250816
8.508383	0.1	0.247002
8.510050	0.1	0.241399
8.511717	0.1	0.234842
8.513383	0.1	0.228167
8.515050	0.1	0.222743
8.516717	0.1	0.220418
8.518383	0.1	0.222206
8.520050	0.1	0.226736
8.521717	0.1	0.231206
8.523383	0.1	0.233769
8.525050	0.1	0.234783
8.526717	0.1	0.236154
8.528383	0.1	0.239074
8.530050	0.1	0.243306
8.531717	0.1	0.247538
8.533383	0.1	0.250578
8.535050	0.1	0.251651
8.536717	0.1	0.249505
8.538383	0.1	0.243306
8.540050	0.1	0.234306
8.541717	0.1	0.224412
8.543383	0.1	0.214815
8.545050	0.1	0.205755
8.546717	0.1	0.197887
8.548383	0.1	0.192940
8.550050	0.1	0.192404
8.551717	0.1	0.196815
8.553383	0.1	0.205457
8.555050	0.1	0.215948
8.556717	0.1	0.225008
8.558383	0.1	0.230849
8.560050	0.1	0.233412
8.561717	0.1	0.233769
8.563383	0.1	0.233293
8.565050	0.1	0.233293
8.566717	0.1	0.234306
8.568383	0.1	0.235260
8.570050	0.1	0.233650
8.571717	0.1	0.228822
8.573383	0.1	0.222862
8.575050	0.1	0.218093
8.576717	0.1	0.215590
8.578383	0.1	0.215471
8.580050	0.1	0.216723
8.581717	0.1	0.218809
8.583383	0.1	0.221849
8.585050	0.1	0.225186
8.586717	0.1	0.227392
8.588383	0.1	0.227869
8.590050	0.1	0.226498
8.591717	0.1	0.223517
8.593383	0.1	0.219941
8.595050	0.1	0.216305
8.596717	0.1	0.212193
8.598383	0.1	0.208080
8.600050	0.1	0.206053
8.601717	0.1	0.207961
8.603383	0.1	0.212789
8.605050	0.1	0.217855
8.606717	0.1	0.221133
8.608383	0.1	0.222087
8.610050	0.1	0.221074
8.611717	0.1	0.219464
8.613383	0.1	0.218213
8.615050	0.1	0.218093
8.616717	0.1	0.218987
8.618383	0.1	0.219822
8.620050	0.1	0.219584
8.621717	0.1	0.217617
8.623383	0.1	0.213861
8.625050	0.1	0.209510
8.626717	0.1	0.206471
8.628383	0.1	0.206471
8.630050	0.1	0.210047
8.631717	0.1	0.215948
8.633383	0.1	0.222266
8.635050	0.1	0.227809
8.636717	0.1	0.232339
8.638383	0.1	0.235260
8.640050	0.1	0.234902
8.641717	0.1	0.230193
8.643383	0.1	0.222802
8.645050	0.1	0.216901
8.646717	0.1	0.214934
8.648383	0.1	0.216544
8.650050	0.1	0.220537
8.651717	0.1	0.225544
8.653383	0.1	0.230372
8.655050	0.1	0.234723
8.656717	0.1	0.238359
8.658383	0.1	0.240862
8.660050	0.1	0.241756
8.661717	0.1	0.241339
8.663383	0.1	0.240147
8.665050	0.1	0.238419
8.666717	0.1	0.237048
8.668383	0.1	0.236750
8.670050	0.1	0.236750
8.671717	0.1	0.235915
8.673383	0.1	0.234127
8.675050	0.1	0.231564
8.676717	0.1	0.228286
8.678383	0.1	0.224292
8.680050	0.1	0.219643
8.681717	0.1	0.214696
8.683383	0.1	0.210702
8.685050	0.1	0.208497
8.686717	0.1	0.207722
8.688383	0.1	0.207484
8.690050	0.1	0.207841
8.691717	0.1	0.208735
8.693383	0.1	0.209808
8.695050	0.1	0.210226
8.696717	0.1	0.208318
8.698383	0.1	0.203073
8.700050	0.1	0.196397
8.701717	0.1	0.191748
8.703383	0.1	0.191569
8.705050	0.1	0.195444
8.706717	0.1	0.200868
8.708383	0.1	0.205338
8.710050	0.1	0.208080
8.711717	0.1	0.209630
8.713383	0.1	0.210583
8.715050	0.1	0.211537
8.716717	0.1	0.213087
8.718383	0.1	0.215232
8.720050	0.1	0.217378
8.721717	0.1	0.218034
8.723383	0.1	0.215888
8.725050	0.1	0.211775
8.726717	0.1	0.208318
8.728383	0.1	0.206769
8.730050	0.1	0.206053
8.731717	0.1	0.204802
8.733383	0.1	0.202835
8.735050	0.1	0.200450
8.736717	0.1	0.197947
8.738383	0.1	0.195205
8.740050	0.1	0.192463
8.741717	0.1	0.190437
8.743383	0.1	0.189304
8.745050	0.1	0.187874
8.746717	0.1	0.185251
8.748383	0.1	0.182033
8.750050	0.1	0.179470
8.751717	0.1	0.177801
8.753383	0.1	0.176787
8.755050	0.1	0.176787
8.756717	0.1	0.178337
8.758383	0.1	0.180900
8.760050	0.1	0.184000
8.761717	0.1	0.187576
8.763383	0.1	0.191033
8.765050	0.1	0.193596
8.766717	0.1	0.195682
8.768383	0.1	0.198483
8.770050	0.1	0.201762
8.771717	0.1	0.205219
8.773383	0.1	0.209689
8.775050	0.1	0.215530
8.776717	0.1	0.221133
8.778383	0.1	0.224233
8.780050	0.1	0.223994
8.781717	0.1	0.220835
8.783383	0.1	0.215054
8.785050	0.1	0.206828
8.786717	0.1	0.196815
8.788383	0.1	0.185967
8.790050	0.1	0.176489
8.791717	0.1	0.171304
8.793383	0.1	0.171602
8.795050	0.1	0.175893
8.796717	0.1	0.181913
8.798383	0.1	0.188410
8.800050	0.1	0.195026
8.801717	0.1	0.201404
8.803383	0.1	0.206649
8.805050	0.1	0.209570
8.806717	0.1	0.209510
8.808383	0.1	0.207126
8.810050	0.1	0.203550
8.811717	0.1	0.199199
8.813383	0.1	0.194430
8.815050	0.1	0.190079
8.816717	0.1	0.186801
8.818383	0.1	0.184774
8.820050	0.1	0.183404
8.821717	0.1	0.181556
8.823383	0.1	0.179172
8.825050	0.1	0.177920
8.826717	0.1	0.179470
8.828383	0.1	0.183582
8.830050	0.1	0.188649
8.831717	0.1	0.192821
8.833383	0.1	0.194311
8.835050	0.1	0.193059
8.836717	0.1	0.190973
8.838383	0.1	0.191093
8.840050	0.1	0.194490
8.841717	0.1	0.199318
8.843383	0.1	0.203431
8.845050	0.1	0.205994
8.846717	0.1	0.207424
8.848383	0.1	0.208437
8.850050	0.1	0.209689
8.851717	0.1	0.211298
8.853383	0.1	0.213087
8.855050	0.1	0.214458
8.856717	0.1	0.214458
8.858383	0.1	0.213087
8.860050	0.1	0.211597
8.861717	0.1	0.211298
8.863383	0.1	0.212252
8.865050	0.1	0.213087
8.866717	0.1	0.212252
8.868383	0.1	0.209630
8.870050	0.1	0.206351
8.871717	0.1	0.203252
8.873383	0.1	0.200629
8.875050	0.1	0.198782
8.876717	0.1	0.198960
8.878383	0.1	0.201464
8.880050	0.1	0.205278
8.881717	0.1	0.209451
8.883383	0.1	0.213385
8.885050	0.1	0.216365
8.886717	0.1	0.217617
8.888383	0.1	0.217199
8.890050	0.1	0.216126
8.891717	0.1	0.215113
8.893383	0.1	0.214219
8.895050	0.1	0.213861
8.896717	0.1	0.214458
8.898383	0.1	0.215352
8.900050	0.1	0.215769
8.901717	0.1	0.216305
8.903383	0.1	0.218451
8.905050	0.1	0.221908
8.906717	0.1	0.224412
8.908383	0.1	0.224531
8.910050	0.1	0.222504
8.911717	0.1	0.218928
8.913383	0.1	0.215292
8.915050	0.1	0.213802
8.916717	0.1	0.214756
8.918383	0.1	0.215888
8.920050	0.1	0.215173
8.921717	0.1	0.212669
8.923383	0.1	0.209153
8.925050	0.1	0.205457
8.926717	0.1	0.202179
8.928383	0.1	0.200272
8.930050	0.1	0.201225
8.931717	0.1	0.205278
8.933383	0.1	0.210047
8.935050	0.1	0.212848
8.936717	0.1	0.213683
8.938383	0.1	0.214160
8.940050	0.1	0.214756
8.941717	0.1	0.214875
8.943383	0.1	0.214756
8.945050	0.1	0.214994
8.946717	0.1	0.215054
8.948383	0.1	0.214100
8.950050	0.1	0.211775
8.951717	0.1	0.208199
8.953383	0.1	0.204623
8.955050	0.1	0.202715
8.956717	0.1	0.202417
8.958383	0.1	0.202119
8.960050	0.1	0.200510
8.961717	0.1	0.198007
8.963383	0.1	0.195980
8.965050	0.1	0.194788
8.966717	0.1	0.193357
8.968383	0.1	0.191271
8.970050	0.1	0.190020
8.971717	0.1	0.190616
8.973383	0.1	0.192702
8.975050	0.1	0.194967
8.976717	0.1	0.197113
8.978383	0.1	0.199080
8.980050	0.1	0.200152
8.981717	0.1	0.199914
8.983383	0.1	0.198841
8.985050	0.1	0.198066
8.986717	0.1	0.199080
8.988383	0.1	0.201881
8.990050	0.1	0.203729
8.991717	0.1	0.202537
8.993383	0.1	0.199437
8.995050	0.1	0.196397
8.996717	0.1	0.194132
8.998383	0.1	0.192702
9.000050	0.1	0.192225
9.001717	0.1	0.192702
9.003383	0.1	0.193715
9.005050	0.1	0.194371
9.006717	0.1	0.193536
9.008383	0.1	0.191748
9.010050	0.1	0.191271
9.011717	0.1	0.193954
9.013383	0.1	0.199914
9.015050	0.1	0.207305
9.016717	0.1	0.213981
9.018383	0.1	0.218034
9.020050	0.1	0.219226
9.021717	0.1	0.218749
9.023383	0.1	0.217617
9.025050	0.1	0.215292
9.026717	0.1	0.211179
9.028383	0.1	0.206292
9.030050	0.1	0.202715
9.031717	0.1	0.201762
9.033383	0.1	0.202835
9.035050	0.1	0.204146
9.036717	0.1	0.203669
9.038383	0.1	0.200629
9.040050	0.1	0.196278
9.041717	0.1	0.192821
9.043383	0.1	0.192165
9.045050	0.1	0.195086
9.046717	0.1	0.200868
9.048383	0.1	0.207484
9.050050	0.1	0.212967
9.051717	0.1	0.215948
9.053383	0.1	0.216424
9.055050	0.1	0.215530
9.056717	0.1	0.213981
9.058383	0.1	0.212073
9.060050	0.1	0.210047
9.061717	0.1	0.208080
9.063383	0.1	0.206828
9.065050	0.1	0.207245
9.066717	0.1	0.209093
9.068383	0.1	0.211537
9.070050	0.1	0.214279
9.071717	0.1	0.217199
9.073383	0.1	0.220120
9.075050	0.1	0.222981
9.076717	0.1	0.225663
9.078383	0.1	0.227511
9.080050	0.1	0.227392
9.081717	0.1	0.224710
9.083383	0.1	0.221193
9.085050	0.1	0.218868
9.086717	0.1	0.217557
9.088383	0.1	0.216007
9.090050	0.1	0.213861
9.091717	0.1	0.210881
9.093383	0.1	0.206828
9.095050	0.1	0.202477
9.096717	0.1	0.199258
9.098383	0.1	0.197768
9.100050	0.1	0.197947
9.101717	0.1	0.199974
9.103383	0.1	0.204563
9.105050	0.1	0.211537
9.106717	0.1	0.218987
9.108383	0.1	0.224173
9.110050	0.1	0.226021
9.111717	0.1	0.225902
9.113383	0.1	0.226438
9.115050	0.1	0.228941
9.116717	0.1	0.233054
9.118383	0.1	0.238121
9.120050	0.1	0.244021
9.121717	0.1	0.250101
9.123383	0.1	0.254571
9.125050	0.1	0.255942
9.126717	0.1	0.254273
9.128383	0.1	0.251710
9.130050	0.1	0.250399
9.131717	0.1	0.250041
9.133383	0.1	0.248611
9.135050	0.1	0.245571
9.136717	0.1	0.242114
9.138383	0.1	0.239551
9.140050	0.1	0.238180
9.141717	0.1	0.237405
9.143383	0.1	0.235558
9.145050	0.1	0.230491
9.146717	0.1	0.222445
9.148383	0.1	0.214636
9.150050	0.1	0.209987
9.151717	0.1	0.208378
9.153383	0.1	0.209034
9.155050	0.1	0.211835
9.156717	0.1	0.216484
9.158383	0.1	0.221789
9.160050	0.1	0.225961
9.161717	0.1	0.227630
9.163383	0.1	0.227213
9.165050	0.1	0.226736
9.166717	0.1	0.227928
9.168383	0.1	0.231147
9.170050	0.1	0.235438
9.171717	0.1	0.239491
9.173383	0.1	0.241339
9.175050	0.1	0.239611
9.176717	0.1	0.234306
9.178383	0.1	0.227213
9.180050	0.1	0.221372
9.181717	0.1	0.219345
9.183383	0.1	0.221252
9.185050	0.1	0.225008
9.186717	0.1	0.228167
9.188383	0.1	0.229418
9.190050	0.1	0.229120
9.191717	0.1	0.228584
9.193383	0.1	0.228703
9.195050	0.1	0.229955
9.196717	0.1	0.232518
9.198383	0.1	0.236392
9.200050	0.1	0.240445
9.201717	0.1	0.243425
9.203383	0.1	0.243723
9.205050	0.1	0.239849
9.206717	0.1	0.231683
9.208383	0.1	0.221729
9.210050	0.1	0.214279
9.211717	0.1	0.211835
9.213383	0.1	0.213563
9.215050	0.1	0.216544
9.216717	0.1	0.217915
9.218383	0.1	0.217736
9.220050	0.1	0.217974
9.221717	0.1	0.218809
9.223383	0.1	0.219405
9.225050	0.1	0.220299
9.226717	0.1	0.222504
9.228383	0.1	0.226140
9.230050	0.1	0.230849
9.231717	0.1	0.236392
9.233383	0.1	0.241816
9.235050	0.1	0.244737
9.236717	0.1	0.243545
9.238383	0.1	0.238895
9.240050	0.1	0.233531
9.241717	0.1	0.229895
9.243383	0.1	0.228107
9.245050	0.1	0.226617
9.246717	0.1	0.225484
9.248383	0.1	0.226080
9.250050	0.1	0.228703
9.251717	0.1	0.232160
9.253383	0.1	0.234902
9.255050	0.1	0.236273
9.256717	0.1	0.236213
9.258383	0.1	0.235200
9.260050	0.1	0.233710
9.261717	0.1	0.232101
9.263383	0.1	0.230849
9.265050	0.1	0.230968
9.266717	0.1	0.231802
9.268383	0.1	0.230432
9.270050	0.1	0.225425
9.271717	0.1	0.219107
9.273383	0.1	0.215054
9.275050	0.1	0.214636
9.276717	0.1	0.216901
9.278383	0.1	0.221252
9.280050	0.1	0.227749
9.281717	0.1	0.235379
9.283383	0.1	0.241816
9.285050	0.1	0.245452
9.286717	0.1	0.247002
9.288383	0.1	0.248492
9.290050	0.1	0.251532
9.291717	0.1	0.255525
9.293383	0.1	0.257909
9.295050	0.1	0.256479
9.296717	0.1	0.251710
9.298383	0.1	0.247061
9.300050	0.1	0.246882
9.301717	0.1	0.253499
9.303383	0.1	0.265539
9.305050	0.1	0.277698
9.306717	0.1	0.284433
9.308383	0.1	0.283778
9.310050	0.1	0.277460
9.311717	0.1	0.268579
9.313383	0.1	0.259936
9.315050	0.1	0.253081
9.316717	0.1	0.248432
9.318383	0.1	0.246704
9.320050	0.1	0.248849
9.321717	0.1	0.254273
9.323383	0.1	0.261366
9.325050	0.1	0.268459
9.326717	0.1	0.273705
9.328383	0.1	0.275970
9.330050	0.1	0.276327
9.331717	0.1	0.276983
9.333383	0.1	0.278771
9.335050	0.1	0.280857
9.336717	0.1	0.282466
9.338383	0.1	0.284016
9.340050	0.1	0.286758
9.341717	0.1	0.290990
9.343383	0.1	0.295639
9.345050	0.1	0.300169
9.346717	0.1	0.304699
9.348383	0.1	0.307858
9.350050	0.1	0.307858
9.351717	0.1	0.304639
9.353383	0.1	0.300050
9.355050	0.1	0.295162
9.356717	0.1	0.289738
9.358383	0.1	0.284016
9.360050	0.1	0.279784
9.361717	0.1	0.278592
9.363383	0.1	0.280678
9.365050	0.1	0.284374
9.366717	0.1	0.288129
9.368383	0.1	0.291228
9.370050	0.1	0.293195
9.371717	0.1	0.293195
9.373383	0.1	0.291288
9.375050	0.1	0.288963
9.376717	0.1	0.288486
9.378383	0.1	0.290871
9.380050	0.1	0.295341
9.381717	0.1	0.300288
9.383383	0.1	0.304341
9.385050	0.1	0.306845
9.386717	0.1	0.307679
9.388383	0.1	0.307500
9.390050	0.1	0.307024
9.391717	0.1	0.307083
9.393383	0.1	0.307858
9.395050	0.1	0.308812
9.396717	0.1	0.309050
9.398383	0.1	0.308931
9.400050	0.1	0.310123
9.401717	0.1	0.313640
9.403383	0.1	0.317931
9.405050	0.1	0.320971
9.406717	0.1	0.321925
9.408383	0.1	0.321448
9.410050	0.1	0.320733
9.411717	0.1	0.320315
9.413383	0.1	0.319898
9.415050	0.1	0.317991
9.416717	0.1	0.313103
9.418383	0.1	0.306129
9.420050	0.1	0.300050
9.421717	0.1	0.296712
9.423383	0.1	0.296056
9.425050	0.1	0.297368
9.426717	0.1	0.300586
9.428383	0.1	0.306308
9.430050	0.1	0.315011
9.431717	0.1	0.325501
9.433383	0.1	0.334978
9.435050	0.1	0.341654
9.436717	0.1	0.345528
9.438383	0.1	0.347257
9.440050	0.1	0.347555
9.441717	0.1	0.346661
9.443383	0.1	0.343978
9.445050	0.1	0.338912
9.446717	0.1	0.332415
9.448383	0.1	0.327051
9.450050	0.1	0.325441
9.451717	0.1	0.327528
9.453383	0.1	0.330508
9.455050	0.1	0.331879
9.456717	0.1	0.331640
9.458383	0.1	0.330806
9.460050	0.1	0.329912
9.461717	0.1	0.329256
9.463383	0.1	0.328898
9.465050	0.1	0.329018
9.466717	0.1	0.329852
9.468383	0.1	0.331044
9.470050	0.1	0.332356
9.471717	0.1	0.333786
9.473383	0.1	0.335038
9.475050	0.1	0.336409
9.476717	0.1	0.338495
9.478383	0.1	0.340760
9.480050	0.1	0.341833
9.481717	0.1	0.340819
9.483383	0.1	0.338674
9.485050	0.1	0.337541
9.486717	0.1	0.338972
9.488383	0.1	0.343025
9.490050	0.1	0.348449
9.491717	0.1	0.353932
9.493383	0.1	0.357807
9.495050	0.1	0.359535
9.496717	0.1	0.360847
9.498383	0.1	0.363529
9.500050	0.1	0.367165
9.501717	0.1	0.369430
9.503383	0.1	0.369012
9.505050	0.1	0.366628
9.506717	0.1	0.363827
9.508383	0.1	0.362039
9.510050	0.1	0.362515
9.511717	0.1	0.366390
9.513383	0.1	0.372648
9.515050	0.1	0.379264
9.516717	0.1	0.384986
9.518383	0.1	0.390291
9.520050	0.1	0.395417
9.521717	0.1	0.399768
9.523383	0.1	0.402331
9.525050	0.1	0.403285
9.526717	0.1	0.404716
9.528383	0.1	0.408888
9.530050	0.1	0.415921
9.531717	0.1	0.423133
9.533383	0.1	0.427425
9.535050	0.1	0.427365
9.536717	0.1	0.424922
9.538383	0.1	0.423610
9.540050	0.1	0.425816
9.541717	0.1	0.431538
9.543383	0.1	0.438690
9.545050	0.1	0.444889
9.546717	0.1	0.448644
9.548383	0.1	0.449598
9.550050	0.1	0.448883
9.551717	0.1	0.448287
9.553383	0.1	0.449121
9.555050	0.1	0.452518
9.556717	0.1	0.459731
9.558383	0.1	0.470221
9.560050	0.1	0.480890
9.561717	0.1	0.488400
9.563383	0.1	0.492096
9.565050	0.1	0.493884
9.566717	0.1	0.496626
9.568383	0.1	0.502348
9.570050	0.1	0.510931
9.571717	0.1	0.520885
9.573383	0.1	0.531018
9.575050	0.1	0.540793
9.576717	0.1	0.549912
9.578383	0.1	0.558257
9.580050	0.1	0.565290
9.581717	0.1	0.570834
9.583383	0.1	0.576317
9.585050	0.1	0.583470
9.586717	0.1	0.592053
9.588383	0.1	0.600338
9.590050	0.1	0.607610
9.591717	0.1	0.614226
9.593383	0.1	0.619710
9.595050	0.1	0.623345
9.596717	0.1	0.626326
9.598383	0.1	0.630677
9.600050	0.1	0.637353
9.601717	0.1	0.645578
9.603383	0.1	0.653982
9.605050	0.1	0.661612
9.606717	0.1	0.668824
9.608383	0.1	0.675440
9.610050	0.1	0.679791
9.611717	0.1	0.681460
9.613383	0.1	0.682235
9.615050	0.1	0.684142
9.616717	0.1	0.687540
9.618383	0.1	0.691891
9.620050	0.1	0.697196
9.621717	0.1	0.703633
9.623383	0.1	0.710785
9.625050	0.1	0.718534
9.626717	0.1	0.727475
9.628383	0.1	0.737965
9.630050	0.1	0.748813
9.631717	0.1	0.758469
9.633383	0.1	0.765920
9.635050	0.1	0.770390
9.636717	0.1	0.772119
9.638383	0.1	0.772655
9.640050	0.1	0.773490
9.641717	0.1	0.774145
9.643383	0.1	0.773728
9.645050	0.1	0.772417
9.646717	0.1	0.771284
9.648383	0.1	0.771463
9.650050	0.1	0.773907
9.651717	0.1	0.778854
9.653383	0.1	0.784397
9.655050	0.1	0.787556
9.656717	0.1	0.787020
9.658383	0.1	0.783503
9.660050	0.1	0.778854
9.661717	0.1	0.775218
9.663383	0.1	0.774801
9.665050	0.1	0.777900
9.666717	0.1	0.782609
9.668383	0.1	0.787616
9.670050	0.1	0.791550
9.671717	0.1	0.792801
9.673383	0.1	0.791371
9.675050	0.1	0.789344
9.676717	0.1	0.787854
9.678383	0.1	0.786543
9.680050	0.1	0.785589
9.681717	0.1	0.786066
9.683383	0.1	0.788689
9.685050	0.1	0.792205
9.686717	0.1	0.794292
9.688383	0.1	0.793278
9.690050	0.1	0.788808
9.691717	0.1	0.781655
9.693383	0.1	0.773847
9.695050	0.1	0.768840
9.696717	0.1	0.769615
9.698383	0.1	0.775814
9.700050	0.1	0.782907
9.701717	0.1	0.785887
9.703383	0.1	0.783742
9.705050	0.1	0.779688
9.706717	0.1	0.776649
9.708383	0.1	0.775456
9.710050	0.1	0.775516
9.711717	0.1	0.775635
9.713383	0.1	0.775099
9.715050	0.1	0.773728
9.716717	0.1	0.772238
9.718383	0.1	0.770748
9.720050	0.1	0.768483
9.721717	0.1	0.765681
9.723383	0.1	0.763893
9.725050	0.1	0.764489
9.726717	0.1	0.767350
9.728383	0.1	0.770867
9.730050	0.1	0.773370
9.731717	0.1	0.775397
9.733383	0.1	0.778854
9.735050	0.1	0.783145
9.736717	0.1	0.785232
9.738383	0.1	0.783265
9.740050	0.1	0.779390
9.741717	0.1	0.777006
9.743383	0.1	0.777721
9.745050	0.1	0.781417
9.746717	0.1	0.787199
9.748383	0.1	0.792980
9.750050	0.1	0.796795
9.751717	0.1	0.798643
9.753383	0.1	0.799775
9.755050	0.1	0.800371
9.756717	0.1	0.799418
9.758383	0.1	0.796795
9.760050	0.1	0.794470
9.761717	0.1	0.793755
9.763383	0.1	0.793636
9.765050	0.1	0.792444
9.766717	0.1	0.789762
9.768383	0.1	0.786603
9.770050	0.1	0.784755
9.771717	0.1	0.785470
9.773383	0.1	0.788450
9.775050	0.1	0.792623
9.776717	0.1	0.796616
9.778383	0.1	0.799894
9.780050	0.1	0.802398
9.781717	0.1	0.804305
9.783383	0.1	0.805557
9.785050	0.1	0.805378
9.786717	0.1	0.803232
9.788383	0.1	0.800312
9.790050	0.1	0.798345
9.791717	0.1	0.798643
9.793383	0.1	0.801742
9.795050	0.1	0.806809
9.796717	0.1	0.811517
9.798383	0.1	0.813782
9.800050	0.1	0.812709
9.801717	0.1	0.808895
9.803383	0.1	0.804484
9.805050	0.1	0.802219
9.806717	0.1	0.803411
9.808383	0.1	0.807107
9.810050	0.1	0.811517
9.811717	0.1	0.815392
9.813383	0.1	0.817955
9.815050	0.1	0.818849
9.816717	0.1	0.817657
9.818383	0.1	0.814915
9.820050	0.1	0.811935
9.821717	0.1	0.810266
9.823383	0.1	0.810564
9.825050	0.1	0.812471
9.826717	0.1	0.815511
9.828383	0.1	0.818849
9.830050	0.1	0.821650
9.831717	0.1	0.823915
9.833383	0.1	0.826418
9.835050	0.1	0.829160
9.836717	0.1	0.831544
9.838383	0.1	0.833154
9.840050	0.1	0.834048
9.841717	0.1	0.833988
9.843383	0.1	0.832319
9.845050	0.1	0.829041
9.846717	0.1	0.825346
9.848383	0.1	0.823081
9.850050	0.1	0.822306
9.851717	0.1	0.821829
9.853383	0.1	0.820458
9.855050	0.1	0.817657
9.856717	0.1	0.813901
9.858383	0.1	0.810802
9.860050	0.1	0.809372
9.861717	0.1	0.809848
9.863383	0.1	0.811458
9.865050	0.1	0.812948
9.866717	0.1	0.812769
9.868383	0.1	0.809729
9.870050	0.1	0.804186
9.871717	0.1	0.798643
9.873383	0.1	0.795662
9.875050	0.1	0.796497
9.876717	0.1	0.800669
9.878383	0.1	0.805199
9.880050	0.1	0.806034
9.881717	0.1	0.801444
9.883383	0.1	0.792742
9.885050	0.1	0.783324
9.886717	0.1	0.775933
9.888383	0.1	0.771344
9.890050	0.1	0.767648
9.891717	0.1	0.762761
9.893383	0.1	0.756562
9.895050	0.1	0.751495
9.896717	0.1	0.749290
9.898383	0.1	0.749290
9.900050	0.1	0.749886
9.901717	0.1	0.749886
9.903383	0.1	0.748694
9.905050	0.1	0.745893
9.906717	0.1	0.741839
9.908383	0.1	0.737667
9.910050	0.1	0.733912
9.911717	0.1	0.730455
9.913383	0.1	0.726581
9.915050	0.1	0.721991
9.916717	0.1	0.717759
9.918383	0.1	0.715494
9.920050	0.1	0.715315
9.921717	0.1	0.715077
9.923383	0.1	0.712454
9.925050	0.1	0.708401
9.926717	0.1	0.705123
9.928383	0.1	0.703275
9.930050	0.1	0.701368
9.931717	0.1	0.697136
9.933383	0.1	0.689983
9.935050	0.1	0.681639
9.936717	0.1	0.674784
9.938383	0.1	0.671208
9.940050	0.1	0.670910
9.941717	0.1	0.672400
9.943383	0.1	0.673175
9.945050	0.1	0.671387
9.946717	0.1	0.667036
9.948383	0.1	0.661910
9.950050	0.1	0.657737
9.951717	0.1	0.654101
9.953383	0.1	0.649512
9.955050	0.1	0.643551
9.956717	0.1	0.636160
9.958383	0.1	0.627399
9.960050	0.1	0.618458
9.961717	0.1	0.611663
9.963383	0.1	0.608683
9.965050	0.1	0.609517
9.966717	0.1	0.613213
9.968383	0.1	0.616610
9.970050	0.1	0.615299
9.971717	0.1	0.608087
9.973383	0.1	0.597835
9.975050	0.1	0.588238
9.976717	0.1	0.580847
9.978383	0.1	0.575423
9.980050	0.1	0.571549
9.981717	0.1	0.569046
9.983383	0.1	0.566959
9.985050	0.1	0.564218
9.986717	0.1	0.560403
9.988383	0.1	0.556469
9.990050	0.1	0.552714
9.991717	0.1	0.549436
9.993383	0.1	0.547290
9.995050	0.1	0.545979
9.996717	0.1	0.544786
9.998383	0.1	0.543118
10.000050	0.1	0.540137
10.001717	0.1	0.535190
10.003383	0.1	0.529408
10.005050	0.1	0.524938
10.006717	0.1	0.522912
10.008383	0.1	0.522673
10.010050	0.1	0.523210
10.011717	0.1	0.524282
10.013383	0.1	0.526011
10.015050	0.1	0.527144
10.016717	0.1	0.525057
10.018383	0.1	0.519276
10.020050	0.1	0.511825
10.021717	0.1	0.504851
10.023383	0.1	0.498772
10.025050	0.1	0.493765
10.026717	0.1	0.489771
10.028383	0.1	0.486374
10.030050	0.1	0.483632
10.031717	0.1	0.482738
10.033383	0.1	0.484109
10.035050	0.1	0.486732
10.036717	0.1	0.488997
10.038383	0.1	0.489175
10.040050	0.1	0.486553
10.041717	0.1	0.482261
10.043383	0.1	0.477731
10.045050	0.1	0.473082
10.046717	0.1	0.468433
10.048383	0.1	0.464559
10.050050	0.1	0.462115
10.051717	0.1	0.461221
10.053383	0.1	0.462592
10.055050	0.1	0.466406
10.056717	0.1	0.471175
10.058383	0.1	0.474691
10.060050	0.1	0.476539
10.061717	0.1	0.477731
10.063383	0.1	0.479221
10.065050	0.1	0.481069
10.066717	0.1	0.481844
10.068383	0.1	0.480115
10.070050	0.1	0.475884
10.071717	0.1	0.470758
10.073383	0.1	0.467002
10.075050	0.1	0.466108
10.076717	0.1	0.467598
10.078383	0.1	0.468671
10.080050	0.1	0.466883
10.081717	0.1	0.462353
10.083383	0.1	0.457525
10.085050	0.1	0.454962
10.086717	0.1	0.455022
10.088383	0.1	0.456154
10.090050	0.1	0.456393
10.091717	0.1	0.455141
10.093383	0.1	0.453591
10.095050	0.1	0.451982
10.096717	0.1	0.449538
10.098383	0.1	0.446558
10.100050	0.1	0.444114
10.101717	0.1	0.442624
10.103383	0.1	0.442147
10.105050	0.1	0.442624
10.106717	0.1	0.443876
10.108383	0.1	0.446260
10.110050	0.1	0.449538
10.111717	0.1	0.452817
10.113383	0.1	0.455260
10.115050	0.1	0.456631
10.116717	0.1	0.456691
10.118383	0.1	0.456035
10.120050	0.1	0.456572
10.121717	0.1	0.459015
10.123383	0.1	0.461519
10.125050	0.1	0.461340
10.126717	0.1	0.457406
10.128383	0.1	0.451386
10.130050	0.1	0.446081
10.131717	0.1	0.442743
10.133383	0.1	0.440896
10.135050	0.1	0.440002
10.136717	0.1	0.440240
10.138383	0.1	0.441909
10.140050	0.1	0.443399
10.141717	0.1	0.442386
10.143383	0.1	0.438392
10.145050	0.1	0.432670
10.146717	0.1	0.426292
10.148383	0.1	0.420570
10.150050	0.1	0.416935
10.151717	0.1	0.415981
10.153383	0.1	0.417233
10.155050	0.1	0.419796
10.156717	0.1	0.422597
10.158383	0.1	0.425041
10.160050	0.1	0.427604
10.161717	0.1	0.429332
10.163383	0.1	0.428259
10.165050	0.1	0.424147
10.166717	0.1	0.419140
10.168383	0.1	0.414848
10.170050	0.1	0.410974
10.171717	0.1	0.407398
10.173383	0.1	0.405669
10.175050	0.1	0.406444
10.176717	0.1	0.408530
10.178383	0.1	0.409842
10.180050	0.1	0.409842
10.181717	0.1	0.410318
10.183383	0.1	0.413656
10.185050	0.1	0.419796
10.186717	0.1	0.426292
10.188383	0.1	0.430822
10.190050	0.1	0.433028
10.191717	0.1	0.434041
10.193383	0.1	0.434756
10.195050	0.1	0.434876
10.196717	0.1	0.433803
10.198383	0.1	0.431180
10.200050	0.1	0.427127
10.201717	0.1	0.422716
10.203383	0.1	0.419557
10.205050	0.1	0.417650
10.206717	0.1	0.415862
10.208383	0.1	0.414133
10.210050	0.1	0.414193
10.211717	0.1	0.418127
10.213383	0.1	0.425577
10.215050	0.1	0.433326
10.216717	0.1	0.437737
10.218383	0.1	0.437260
10.220050	0.1	0.432074
10.221717	0.1	0.422180
10.223383	0.1	0.408947
10.225050	0.1	0.396490
10.226717	0.1	0.389636
10.228383	0.1	0.391364
10.230050	0.1	0.400841
10.231717	0.1	0.413537
10.233383	0.1	0.424266
10.235050	0.1	0.430226
10.236717	0.1	0.430584
10.238383	0.1	0.426292
10.240050	0.1	0.420094
10.241717	0.1	0.415206
10.243383	0.1	0.413001
10.245050	0.1	0.412703
10.246717	0.1	0.412643
10.248383	0.1	0.412226
10.250050	0.1	0.412285
10.251717	0.1	0.413656
10.253383	0.1	0.416100
10.255050	0.1	0.419617
10.256717	0.1	0.424027
10.258383	0.1	0.427902
10.260050	0.1	0.430286
10.261717	0.1	0.431240
10.263383	0.1	0.431538
10.265050	0.1	0.432253
10.266717	0.1	0.434458
10.268383	0.1	0.437558
10.270050	0.1	0.439644
10.271717	0.1	0.440419
10.273383	0.1	0.440717
10.275050	0.1	0.440836
10.276717	0.1	0.441134
10.278383	0.1	0.442326
10.280050	0.1	0.444472
10.281717	0.1	0.445843
10.283383	0.1	0.444591
10.285050	0.1	0.440180
10.286717	0.1	0.433922
10.288383	0.1	0.428438
10.290050	0.1	0.425935
10.291717	0.1	0.427425
10.293383	0.1	0.432134
10.295050	0.1	0.438273
10.296717	0.1	0.443339
10.298383	0.1	0.445247
10.300050	0.1	0.443757
10.301717	0.1	0.440598
10.303383	0.1	0.438809
10.305050	0.1	0.441134
10.306717	0.1	0.448167
10.308383	0.1	0.457227
10.310050	0.1	0.465155
10.311717	0.1	0.471473
10.313383	0.1	0.476897
10.315050	0.1	0.481546
10.316717	0.1	0.485301
10.318383	0.1	0.488818
10.320050	0.1	0.493646
10.321717	0.1	0.501156
10.323383	0.1	0.510216
10.325050	0.1	0.517786
10.326717	0.1	0.522554
10.328383	0.1	0.526011
10.330050	0.1	0.530481
10.331717	0.1	0.537336
10.333383	0.1	0.545979
10.335050	0.1	0.554860
10.336717	0.1	0.562549
10.338383	0.1	0.568807
10.340050	0.1	0.575244
10.341717	0.1	0.584066
10.343383	0.1	0.596046
10.345050	0.1	0.609040
10.346717	0.1	0.619233
10.348383	0.1	0.625432
10.350050	0.1	0.630021
10.351717	0.1	0.636399
10.353383	0.1	0.646055
10.355050	0.1	0.658393
10.356717	0.1	0.672340
10.358383	0.1	0.687003
10.360050	0.1	0.701129
10.361717	0.1	0.713289
10.363383	0.1	0.723004
10.365050	0.1	0.731111
10.366717	0.1	0.738323
10.368383	0.1	0.744760
10.370050	0.1	0.751138
10.371717	0.1	0.758708
10.373383	0.1	0.768602
10.375050	0.1	0.781059
10.376717	0.1	0.794768
10.378383	0.1	0.809312
10.380050	0.1	0.826120
10.381717	0.1	0.845611
10.383383	0.1	0.865459
10.385050	0.1	0.883460
10.386717	0.1	0.898898
10.388383	0.1	0.913084
10.390050	0.1	0.929236
10.391717	0.1	0.950277
10.393383	0.1	0.975072
10.395050	0.1	0.998735
10.396717	0.1	1.017571
10.398383	0.1	1.031876
10.400050	0.1	1.045764
10.401717	0.1	1.063585
10.403383	0.1	1.087189
10.405050	0.1	1.115322
10.406717	0.1	1.145244
10.408383	0.1	1.174748
10.410050	0.1	1.202822
10.411717	0.1	1.229525
10.413383	0.1	1.255572
10.415050	0.1	1.281917
10.416717	0.1	1.308799
10.418383	0.1	1.335681
10.420050	0.1	1.362324
10.421717	0.1	1.389504
10.423383	0.1	1.418650
10.425050	0.1	1.450598
10.426717	0.1	1.484335
10.428383	0.1	1.517654
10.430050	0.1	1.548886
10.431717	0.1	1.578093
10.433383	0.1	1.606226
10.435050	0.1	1.634657
10.436717	0.1	1.664698
10.438383	0.1	1.697540
10.440050	0.1	1.733422
10.441717	0.1	1.772106
10.443383	0.1	1.813531
10.445050	0.1	1.857519
10.446717	0.1	1.903057
10.448383	0.1	1.947105
10.450050	0.1	1.985967
10.451717	0.1	2.018571
10.453383	0.1	2.046704
10.455050	0.1	2.073467
10.456717	0.1	2.101183
10.458383	0.1	2.129614
10.460050	0.1	2.157986
10.461717	0.1	2.186537
10.463383	0.1	2.216160
10.465050	0.1	2.246738
10.466717	0.1	2.277434
10.468383	0.1	2.306163
10.470050	0.1	2.330125
10.471717	0.1	2.349019
10.473383	0.1	2.366007
10.475050	0.1	2.385020
10.476717	0.1	2.407491
10.478383	0.1	2.431870
10.480050	0.1	2.454937
10.481717	0.1	2.474129
10.483383	0.1	2.489865
10.485050	0.1	2.503872
10.486717	0.1	2.516747
10.488383	0.1	2.528846
10.490050	0.1	2.540708
10.491717	0.1	2.552152
10.493383	0.1	2.562106
10.495050	0.1	2.570093
10.496717	0.1	2.576649
10.498383	0.1	2.582610
10.500050	0.1	2.588511
10.501717	0.1	2.593577
10.503383	0.1	2.596915
10.505050	0.1	2.598703
10.506717	0.1	2.600074
10.508383	0.1	2.602101
10.510050	0.1	2.605260
10.511717	0.1	2.608895
10.513383	0.1	2.610922
10.515050	0.1	2.609968
10.516717	0.1	2.607286
10.518383	0.1	2.605736
10.520050	0.1	2.607346
10.521717	0.1	2.611816
10.523383	0.1	2.616942
10.525050	0.1	2.620220
10.526717	0.1	2.619565
10.528383	0.1	2.614737
10.530050	0.1	2.607882
10.531717	0.1	2.601504
10.533383	0.1	2.596259
10.535050	0.1	2.592981
10.536717	0.1	2.593935
10.538383	0.1	2.599895
10.540050	0.1	2.608478
10.541717	0.1	2.616227
10.543383	0.1	2.621472
10.545050	0.1	2.624631
10.546717	0.1	2.626419
10.548383	0.1	2.626836
10.550050	0.1	2.626002
10.551717	0.1	2.624929
10.553383	0.1	2.625048
10.555050	0.1	2.627015
10.556717	0.1	2.630949
10.558383	0.1	2.636194
10.560050	0.1	2.640724
10.561717	0.1	2.642334
10.563383	0.1	2.640128
10.565050	0.1	2.635002
10.566717	0.1	2.628803
10.568383	0.1	2.624035
10.570050	0.1	2.621770
10.571717	0.1	2.620638
10.573383	0.1	2.619267
10.575050	0.1	2.618790
10.576717	0.1	2.621055
10.578383	0.1	2.625942
10.580050	0.1	2.632439
10.581717	0.1	2.639592
10.583383	0.1	2.646566
10.585050	0.1	2.652228
10.586717	0.1	2.656222
10.588383	0.1	2.658725
10.590050	0.1	2.660334
10.591717	0.1	2.662182
10.593383	0.1	2.665639
10.595050	0.1	2.671838
10.596717	0.1	2.679229
10.598383	0.1	2.684117
10.600050	0.1	2.684176
10.601717	0.1	2.680957
10.603383	0.1	2.677441
10.605050	0.1	2.675474
10.606717	0.1	2.675116
10.608383	0.1	2.676010
10.610050	0.1	2.677977
10.611717	0.1	2.680361
10.613383	0.1	2.681196
10.615050	0.1	2.678514
10.616717	0.1	2.673268
10.618383	0.1	2.668500
10.620050	0.1	2.665341
10.621717	0.1	2.662897
10.623383	0.1	2.661050
10.625050	0.1	2.660930
10.626717	0.1	2.663732
10.628383	0.1	2.669633
10.630050	0.1	2.676666
10.631717	0.1	2.681911
10.633383	0.1	2.683342
10.635050	0.1	2.680957
10.636717	0.1	2.675891
10.638383	0.1	2.670109
10.640050	0.1	2.665818
10.641717	0.1	2.664149
10.643383	0.1	2.664268
10.645050	0.1	2.665162
10.646717	0.1	2.666950
10.648383	0.1	2.669513
10.650050	0.1	2.671540
10.651717	0.1	2.671659
10.653383	0.1	2.668977
10.655050	0.1	2.662957
10.656717	0.1	2.653659
10.658383	0.1	2.641976
10.660050	0.1	2.629459
10.661717	0.1	2.618432
10.663383	0.1	2.610088
10.665050	0.1	2.601683
10.666717	0.1	2.589226
10.668383	0.1	2.572537
10.670050	0.1	2.555311
10.671717	0.1	2.540887
10.673383	0.1	2.529919
10.675050	0.1	2.520681
10.676717	0.1	2.511025
10.678383	0.1	2.500355
10.680050	0.1	2.490103
10.681717	0.1	2.481520
10.683383	0.1	2.473414
10.685050	0.1	2.462864
10.686717	0.1	2.447903
10.688383	0.1	2.429068
10.690050	0.1	2.407670
10.691717	0.1	2.384961
10.693383	0.1	2.362311
10.695050	0.1	2.340913
10.696717	0.1	2.321005
10.698383	0.1	2.302170
10.700050	0.1	2.283037
10.701717	0.1	2.261698
10.703383	0.1	2.237439
10.705050	0.1	2.211273
10.706717	0.1	2.184749
10.708383	0.1	2.158761
10.710050	0.1	2.133906
10.711717	0.1	2.109707
10.713383	0.1	2.084613
10.715050	0.1	2.057970
10.716717	0.1	2.030611
10.718383	0.1	2.003014
10.720050	0.1	1.975060
10.721717	0.1	1.947165
10.723383	0.1	1.919150
10.725050	0.1	1.890659
10.726717	0.1	1.862228
10.728383	0.1	1.833499
10.730050	0.1	1.803458
10.731717	0.1	1.771569
10.733383	0.1	1.738846
10.735050	0.1	1.706898
10.736717	0.1	1.675844
10.738383	0.1	1.644373
10.740050	0.1	1.611829
10.741717	0.1	1.579881
10.743383	0.1	1.550555
10.745050	0.1	1.523793
10.746717	0.1	1.497746
10.748383	0.1	1.471341
10.750050	0.1	1.445234
10.751717	0.1	1.420260
10.753383	0.1	1.396537
10.755050	0.1	1.373410
10.756717	0.1	1.349330
10.758383	0.1	1.323044
10.760050	0.1	1.294494
10.761717	0.1	1.265287
10.763383	0.1	1.237571
10.765050	0.1	1.212418
10.766717	0.1	1.189113
10.768383	0.1	1.165509
10.770050	0.1	1.139999
10.771717	0.1	1.113117
10.773383	0.1	1.086891
10.775050	0.1	1.062572
10.776717	0.1	1.040399
10.778383	0.1	1.020432
10.780050	0.1	1.002610
10.781717	0.1	0.986219
10.783383	0.1	0.970721
10.785050	0.1	0.955820
10.786717	0.1	0.940561
10.788383	0.1	0.923038
10.790050	0.1	0.902891
10.791717	0.1	0.882387
10.793383	0.1	0.864208
10.795050	0.1	0.848770
10.796717	0.1	0.834227
10.798383	0.1	0.818849
10.800050	0.1	0.804126
10.801717	0.1	0.793636
10.803383	0.1	0.788212
10.805050	0.1	0.785112
10.806717	0.1	0.780702
10.808383	0.1	0.772953
10.810050	0.1	0.761628
10.811717	0.1	0.747919
10.813383	0.1	0.733018
10.815050	0.1	0.718415
10.816717	0.1	0.705779
10.818383	0.1	0.696063
10.820050	0.1	0.689089
10.821717	0.1	0.684202
10.823383	0.1	0.680387
10.825050	0.1	0.676334
10.826717	0.1	0.671566
10.828383	0.1	0.666440
10.830050	0.1	0.660956
10.831717	0.1	0.653923
10.833383	0.1	0.644267
10.835050	0.1	0.632286
10.836717	0.1	0.620246
10.838383	0.1	0.611186
10.840050	0.1	0.607789
10.841717	0.1	0.609994
10.843383	0.1	0.615001
10.845050	0.1	0.618935
10.846717	0.1	0.619888
10.848383	0.1	0.618875
10.850050	0.1	0.618279
10.851717	0.1	0.618458
10.853383	0.1	0.617623
10.855050	0.1	0.614107
10.856717	0.1	0.608742
10.858383	0.1	0.603676
10.860050	0.1	0.599682
10.861717	0.1	0.595868
10.863383	0.1	0.591517
10.865050	0.1	0.586927
10.866717	0.1	0.582576
10.868383	0.1	0.578225
10.870050	0.1	0.573397
10.871717	0.1	0.568807
10.873383	0.1	0.565112
10.875050	0.1	0.561893
10.876717	0.1	0.558853
10.878383	0.1	0.555992
10.880050	0.1	0.553250
10.881717	0.1	0.550807
10.883383	0.1	0.549316
10.885050	0.1	0.549495
10.886717	0.1	0.551164
10.888383	0.1	0.552058
10.890050	0.1	0.549138
10.891717	0.1	0.541627
10.893383	0.1	0.531733
10.895050	0.1	0.522435
10.896717	0.1	0.514746
10.898383	0.1	0.508904
10.900050	0.1	0.505686
10.901717	0.1	0.506341
10.903383	0.1	0.510812
10.905050	0.1	0.516593
10.906717	0.1	0.521064
10.908383	0.1	0.523865
10.910050	0.1	0.525773
10.911717	0.1	0.526905
10.913383	0.1	0.527680
10.915050	0.1	0.529170
10.916717	0.1	0.531912
10.918383	0.1	0.535429
10.920050	0.1	0.538111
10.921717	0.1	0.537455
10.923383	0.1	0.532746
10.925050	0.1	0.527024
10.926717	0.1	0.523567
10.928383	0.1	0.522375
10.930050	0.1	0.521779
10.931717	0.1	0.521421
10.933383	0.1	0.520885
10.935050	0.1	0.519276
10.936717	0.1	0.516355
10.938383	0.1	0.513017
10.940050	0.1	0.510812
10.941717	0.1	0.510871
10.943383	0.1	0.512838
10.945050	0.1	0.515163
10.946717	0.1	0.516772
10.948383	0.1	0.517309
10.950050	0.1	0.515759
10.951717	0.1	0.511348
10.953383	0.1	0.505686
10.955050	0.1	0.502169
10.956717	0.1	0.502646
10.958383	0.1	0.505745
10.960050	0.1	0.508547
10.961717	0.1	0.509560
10.963383	0.1	0.508070
10.965050	0.1	0.503659
10.966717	0.1	0.496447
10.968383	0.1	0.487804
10.970050	0.1	0.480533
10.971717	0.1	0.477195
10.973383	0.1	0.478089
10.975050	0.1	0.480890
10.976717	0.1	0.482380
10.978383	0.1	0.481427
10.980050	0.1	0.479400
10.981717	0.1	0.477910
10.983383	0.1	0.477016
10.985050	0.1	0.475943
10.986717	0.1	0.474453
10.988383	0.1	0.473142
10.990050	0.1	0.472367
10.991717	0.1	0.472009
10.993383	0.1	0.471175
10.995050	0.1	0.468671
10.996717	0.1	0.464022
10.998383	0.1	0.458777
11.000050	0.1	0.455976
11.001717	0.1	0.457883
11.003383	0.1	0.463963
11.005050	0.1	0.471056
11.006717	0.1	0.475526
11.008383	0.1	0.475884
11.010050	0.1	0.473738
11.011717	0.1	0.471413
11.013383	0.1	0.469804
11.015050	0.1	0.468254
11.016717	0.1	0.465632
11.018383	0.1	0.461221
11.020050	0.1	0.455737
11.021717	0.1	0.451088
11.023383	0.1	0.448346
11.025050	0.1	0.447214
11.026717	0.1	0.446796
11.028383	0.1	0.446856
11.030050	0.1	0.447929
11.031717	0.1	0.450254
11.033383	0.1	0.452638
11.035050	0.1	0.453711
11.036717	0.1	0.453234
11.038383	0.1	0.451803
11.040050	0.1	0.450552
11.041717	0.1	0.450909
11.043383	0.1	0.453234
11.045050	0.1	0.456750
11.046717	0.1	0.460863
11.048383	0.1	0.464976
11.050050	0.1	0.467002
11.051717	0.1	0.465333
11.053383	0.1	0.461340
11.055050	0.1	0.457466
11.056717	0.1	0.454128
11.058383	0.1	0.450075
11.060050	0.1	0.444770
11.061717	0.1	0.440300
11.063383	0.1	0.439405
11.065050	0.1	0.443101
11.066717	0.1	0.449777
11.068383	0.1	0.456214
11.070050	0.1	0.459850
11.071717	0.1	0.460446
11.073383	0.1	0.458896
11.075050	0.1	0.455201
11.076717	0.1	0.448644
11.078383	0.1	0.440538
11.080050	0.1	0.433981
11.081717	0.1	0.431657
11.083383	0.1	0.433862
11.085050	0.1	0.439107
11.086717	0.1	0.445128
11.088383	0.1	0.450671
11.090050	0.1	0.455916
11.091717	0.1	0.461042
11.093383	0.1	0.465214
11.095050	0.1	0.467420
11.096717	0.1	0.467420
11.098383	0.1	0.466764
11.100050	0.1	0.467420
11.101717	0.1	0.470281
11.103383	0.1	0.474095
11.105050	0.1	0.476480
11.106717	0.1	0.476062
11.108383	0.1	0.473678
11.110050	0.1	0.471056
11.111717	0.1	0.469506
11.113383	0.1	0.470042
11.115050	0.1	0.473261
11.116717	0.1	0.478089
11.118383	0.1	0.483334
11.120050	0.1	0.487864
11.121717	0.1	0.490010
11.123383	0.1	0.489056
11.125050	0.1	0.485480
11.126717	0.1	0.480473
11.128383	0.1	0.475228
11.130050	0.1	0.470459
11.131717	0.1	0.467479
11.133383	0.1	0.468075
11.135050	0.1	0.472963
11.136717	0.1	0.481129
11.138383	0.1	0.490189
11.140050	0.1	0.497341
11.141717	0.1	0.500917
11.143383	0.1	0.501335
11.145050	0.1	0.499964
11.146717	0.1	0.498474
11.148383	0.1	0.498414
11.150050	0.1	0.500202
11.151717	0.1	0.503480
11.153383	0.1	0.507355
11.155050	0.1	0.510514
11.156717	0.1	0.512242
11.158383	0.1	0.512540
11.160050	0.1	0.510752
11.161717	0.1	0.505924
11.163383	0.1	0.498652
11.165050	0.1	0.491381
11.166717	0.1	0.486851
11.168383	0.1	0.485063
11.170050	0.1	0.484347
11.171717	0.1	0.483751
11.173383	0.1	0.483751
11.175050	0.1	0.484824
11.176717	0.1	0.485837
11.178383	0.1	0.485659
11.180050	0.1	0.485480
11.181717	0.1	0.487506
11.183383	0.1	0.492036
11.185050	0.1	0.498056
11.186717	0.1	0.504613
11.188383	0.1	0.511110
11.190050	0.1	0.516892
11.191717	0.1	0.521362
11.193383	0.1	0.524700
11.195050	0.1	0.527144
11.196717	0.1	0.528574
11.198383	0.1	0.528753
11.200050	0.1	0.527322
11.201717	0.1	0.525296
11.203383	0.1	0.524879
11.205050	0.1	0.527203
11.206717	0.1	0.531614
11.208383	0.1	0.536382
11.210050	0.1	0.539064
11.211717	0.1	0.538588
11.213383	0.1	0.535905
11.215050	0.1	0.533044
11.216717	0.1	0.531733
11.218383	0.1	0.532150
11.220050	0.1	0.534117
11.221717	0.1	0.537813
11.223383	0.1	0.543296
11.225050	0.1	0.549853
11.226717	0.1	0.555992
11.228383	0.1	0.560582
11.230050	0.1	0.563860
11.231717	0.1	0.567257
11.233383	0.1	0.571132
11.235050	0.1	0.574827
11.236717	0.1	0.578404
11.238383	0.1	0.582457
11.240050	0.1	0.587225
11.241717	0.1	0.592649
11.243383	0.1	0.598550
11.245050	0.1	0.604153
11.246717	0.1	0.607848
11.248383	0.1	0.608444
11.250050	0.1	0.607371
11.251717	0.1	0.607550
11.253383	0.1	0.609517
11.255050	0.1	0.611961
11.256717	0.1	0.614464
11.258383	0.1	0.617147
11.260050	0.1	0.619650
11.261717	0.1	0.621378
11.263383	0.1	0.621676
11.265050	0.1	0.620544
11.266717	0.1	0.618279
11.268383	0.1	0.615895
11.270050	0.1	0.614822
11.271717	0.1	0.615001
11.273383	0.1	0.614643
11.275050	0.1	0.612795
11.276717	0.1	0.609815
11.278383	0.1	0.606895
11.280050	0.1	0.605106
11.281717	0.1	0.604808
11.283383	0.1	0.605464
11.285050	0.1	0.606895
11.286717	0.1	0.609696
11.288383	0.1	0.613391
11.290050	0.1	0.616610
11.291717	0.1	0.619173
11.293383	0.1	0.621796
11.295050	0.1	0.624120
11.296717	0.1	0.624895
11.298383	0.1	0.623882
11.300050	0.1	0.621021
11.301717	0.1	0.617266
11.303383	0.1	0.614822
11.305050	0.1	0.615418
11.306717	0.1	0.618875
11.308383	0.1	0.623703
11.310050	0.1	0.627458
11.311717	0.1	0.628769
11.313383	0.1	0.628591
11.315050	0.1	0.628650
11.316717	0.1	0.629127
11.318383	0.1	0.628829
11.320050	0.1	0.627399
11.321717	0.1	0.625372
11.323383	0.1	0.624418
11.325050	0.1	0.626981
11.326717	0.1	0.634074
11.328383	0.1	0.642777
11.330050	0.1	0.648201
11.331717	0.1	0.648439
11.333383	0.1	0.645638
11.335050	0.1	0.643194
11.336717	0.1	0.643373
11.338383	0.1	0.646532
11.340050	0.1	0.651479
11.341717	0.1	0.655949
11.343383	0.1	0.658512
11.345050	0.1	0.659227
11.346717	0.1	0.659883
11.348383	0.1	0.661552
11.350050	0.1	0.663698
11.351717	0.1	0.665009
11.353383	0.1	0.664055
11.355050	0.1	0.659645
11.356717	0.1	0.652134
11.358383	0.1	0.643969
11.360050	0.1	0.637889
11.361717	0.1	0.634611
11.363383	0.1	0.633240
11.365050	0.1	0.633001
11.366717	0.1	0.634611
11.368383	0.1	0.638843
11.370050	0.1	0.645638
11.371717	0.1	0.654042
11.373383	0.1	0.661492
11.375050	0.1	0.665367
11.376717	0.1	0.664890
11.378383	0.1	0.661492
11.380050	0.1	0.656784
11.381717	0.1	0.651777
11.383383	0.1	0.647128
11.385050	0.1	0.643790
11.386717	0.1	0.642836
11.388383	0.1	0.644326
11.390050	0.1	0.647008
11.391717	0.1	0.649571
11.393383	0.1	0.651956
11.395050	0.1	0.654280
11.396717	0.1	0.656366
11.398383	0.1	0.657260
11.400050	0.1	0.655353
11.401717	0.1	0.651419
11.403383	0.1	0.648141
11.405050	0.1	0.646472
11.406717	0.1	0.645280
11.408383	0.1	0.643909
11.410050	0.1	0.642300
11.411717	0.1	0.641286
11.413383	0.1	0.641167
11.415050	0.1	0.641346
11.416717	0.1	0.640929
11.418383	0.1	0.640392
11.420050	0.1	0.640750
11.421717	0.1	0.641525
11.423383	0.1	0.640631
11.425050	0.1	0.637233
11.426717	0.1	0.633836
11.428383	0.1	0.633597
11.430050	0.1	0.636160
11.431717	0.1	0.638485
11.433383	0.1	0.638425
11.435050	0.1	0.636101
11.436717	0.1	0.631809
11.438383	0.1	0.625134
11.440050	0.1	0.616550
11.441717	0.1	0.608563
11.443383	0.1	0.604212
11.445050	0.1	0.604630
11.446717	0.1	0.609458
11.448383	0.1	0.616193
11.450050	0.1	0.621021
11.451717	0.1	0.620306
11.453383	0.1	0.613749
11.455050	0.1	0.604868
11.456717	0.1	0.597596
11.458383	0.1	0.592411
11.460050	0.1	0.587881
11.461717	0.1	0.583172
11.463383	0.1	0.578225
11.465050	0.1	0.573635
11.466717	0.1	0.569940
11.468383	0.1	0.566721
11.470050	0.1	0.562608
11.471717	0.1	0.557005
11.473383	0.1	0.550091
11.475050	0.1	0.543118
11.476717	0.1	0.536978
11.478383	0.1	0.531495
11.480050	0.1	0.525594
11.481717	0.1	0.519753
11.483383	0.1	0.515521
11.485050	0.1	0.513077
11.486717	0.1	0.510931
11.488383	0.1	0.508428
11.490050	0.1	0.507176
11.491717	0.1	0.509918
11.493383	0.1	0.516713
11.495050	0.1	0.523686
11.496717	0.1	0.526607
11.498383	0.1	0.524223
11.500050	0.1	0.517964
11.501717	0.1	0.510454
11.503383	0.1	0.503898
11.505050	0.1	0.500083
11.506717	0.1	0.499606
11.508383	0.1	0.501275
11.510050	0.1	0.503302
11.511717	0.1	0.504553
11.513383	0.1	0.504136
11.515050	0.1	0.501335
11.516717	0.1	0.495911
11.518383	0.1	0.487685
11.520050	0.1	0.477254
11.521717	0.1	0.465870
11.523383	0.1	0.455558
11.525050	0.1	0.448287
11.526717	0.1	0.444770
11.528383	0.1	0.443757
11.530050	0.1	0.443161
11.531717	0.1	0.441551
11.533383	0.1	0.439286
11.535050	0.1	0.436664
11.536717	0.1	0.433326
11.538383	0.1	0.429571
11.540050	0.1	0.426710
11.541717	0.1	0.426054
11.543383	0.1	0.427961
11.545050	0.1	0.432253
11.546717	0.1	0.438094
11.548383	0.1	0.443161
11.550050	0.1	0.444353
11.551717	0.1	0.441194
11.553383	0.1	0.435829
11.555050	0.1	0.430405
11.556717	0.1	0.425875
11.558383	0.1	0.422657
11.560050	0.1	0.421166
11.561717	0.1	0.421345
11.563383	0.1	0.421941
11.565050	0.1	0.421286
11.566717	0.1	0.418782
11.568383	0.1	0.415802
11.570050	0.1	0.413835
11.571717	0.1	0.414431
11.573383	0.1	0.417948
11.575050	0.1	0.422657
11.576717	0.1	0.426114
11.578383	0.1	0.426710
11.580050	0.1	0.423729
11.581717	0.1	0.417590
11.583383	0.1	0.410199
11.585050	0.1	0.403762
11.586717	0.1	0.399351
11.588383	0.1	0.395834
11.590050	0.1	0.390887
11.591717	0.1	0.384331
11.593383	0.1	0.378072
11.595050	0.1	0.374258
11.596717	0.1	0.373781
11.598383	0.1	0.376344
11.600050	0.1	0.380814
11.601717	0.1	0.385821
11.603383	0.1	0.389695
11.605050	0.1	0.391603
11.606717	0.1	0.391483
11.608383	0.1	0.389814
11.610050	0.1	0.386894
11.611717	0.1	0.383019
11.613383	0.1	0.379086
11.615050	0.1	0.376880
11.616717	0.1	0.377834
11.618383	0.1	0.381887
11.620050	0.1	0.387907
11.621717	0.1	0.394106
11.623383	0.1	0.398695
11.625050	0.1	0.400782
11.626717	0.1	0.400782
11.628383	0.1	0.398576
11.630050	0.1	0.393868
11.631717	0.1	0.387609
11.633383	0.1	0.382006
11.635050	0.1	0.378907
11.636717	0.1	0.379324
11.638383	0.1	0.384092
11.640050	0.1	0.392854
11.641717	0.1	0.403523
11.643383	0.1	0.413716
11.645050	0.1	0.422061
11.646717	0.1	0.427902
11.648383	0.1	0.430584
11.650050	0.1	0.429332
11.651717	0.1	0.424802
11.653383	0.1	0.418901
11.655050	0.1	0.412941
11.656717	0.1	0.406504
11.658383	0.1	0.399709
11.660050	0.1	0.393808
11.661717	0.1	0.390887
11.663383	0.1	0.391722
11.665050	0.1	0.395298
11.666717	0.1	0.400245
11.668383	0.1	0.406325
11.670050	0.1	0.413895
11.671717	0.1	0.421762
11.673383	0.1	0.428319
11.675050	0.1	0.432014
11.676717	0.1	0.432372
11.678383	0.1	0.430346
11.680050	0.1	0.427663
11.681717	0.1	0.425279
11.683383	0.1	0.423133
11.685050	0.1	0.421226
11.686717	0.1	0.419915
11.688383	0.1	0.418901
11.690050	0.1	0.417113
11.691717	0.1	0.414312
11.693383	0.1	0.412047
11.695050	0.1	0.412405
11.696717	0.1	0.416100
11.698383	0.1	0.421822
11.700050	0.1	0.427425
11.701717	0.1	0.430942
11.703383	0.1	0.430226
11.705050	0.1	0.424266
11.706717	0.1	0.415146
11.708383	0.1	0.406802
11.710050	0.1	0.401974
11.711717	0.1	0.401080
11.713383	0.1	0.403106
11.715050	0.1	0.406861
11.716717	0.1	0.411212
11.718383	0.1	0.415623
11.720050	0.1	0.419199
11.721717	0.1	0.420034
11.723383	0.1	0.416875
11.725050	0.1	0.410497
11.726717	0.1	0.402808
11.728383	0.1	0.396013
11.730050	0.1	0.392318
11.731717	0.1	0.392735
11.733383	0.1	0.395894
11.735050	0.1	0.399768
11.736717	0.1	0.402987
11.738383	0.1	0.404716
11.740050	0.1	0.404358
11.741717	0.1	0.402331
11.743383	0.1	0.400066
11.745050	0.1	0.398874
11.746717	0.1	0.398874
11.748383	0.1	0.400305
11.750050	0.1	0.403821
11.751717	0.1	0.409365
11.753383	0.1	0.415623
11.755050	0.1	0.420749
11.756717	0.1	0.423551
11.758383	0.1	0.423789
11.760050	0.1	0.422478
11.761717	0.1	0.420511
11.763383	0.1	0.418723
11.765050	0.1	0.416875
11.766717	0.1	0.414252
11.768383	0.1	0.410438
11.770050	0.1	0.404894
11.771717	0.1	0.398517
11.773383	0.1	0.393927
11.775050	0.1	0.393271
11.776717	0.1	0.395775
11.778383	0.1	0.399709
11.780050	0.1	0.403762
11.781717	0.1	0.407398
11.783383	0.1	0.410378
11.785050	0.1	0.412405
11.786717	0.1	0.413954
11.788383	0.1	0.415862
11.790050	0.1	0.416756
11.791717	0.1	0.413954
11.793383	0.1	0.407040
11.795050	0.1	0.398338
11.796717	0.1	0.390232
11.798383	0.1	0.384092
11.800050	0.1	0.381231
11.801717	0.1	0.382245
11.803383	0.1	0.386357
11.805050	0.1	0.392675
11.806717	0.1	0.399888
11.808383	0.1	0.406623
11.810050	0.1	0.411451
11.811717	0.1	0.412941
11.813383	0.1	0.409782
11.815050	0.1	0.403166
11.816717	0.1	0.396609
11.818383	0.1	0.394285
11.820050	0.1	0.397563
11.821717	0.1	0.403345
11.823383	0.1	0.407577
11.825050	0.1	0.408649
11.826717	0.1	0.407159
11.828383	0.1	0.404179
11.830050	0.1	0.400960
11.831717	0.1	0.398159
11.833383	0.1	0.394702
11.835050	0.1	0.390172
11.836717	0.1	0.387549
11.838383	0.1	0.390112
11.840050	0.1	0.397086
11.841717	0.1	0.404716
11.843383	0.1	0.409961
11.845050	0.1	0.412345
11.846717	0.1	0.412703
11.848383	0.1	0.412226
11.850050	0.1	0.411928
11.851717	0.1	0.412822
11.853383	0.1	0.414610
11.855050	0.1	0.415623
11.856717	0.1	0.415146
11.858383	0.1	0.414789
11.860050	0.1	0.415862
11.861717	0.1	0.416994
11.863383	0.1	0.416219
11.865050	0.1	0.413895
11.866717	0.1	0.412762
11.868383	0.1	0.414312
11.870050	0.1	0.416994
11.871717	0.1	0.418603
11.873383	0.1	0.419676
11.875050	0.1	0.421941
11.876717	0.1	0.426054
11.878383	0.1	0.430822
11.880050	0.1	0.434697
11.881717	0.1	0.436723
11.883383	0.1	0.436246
11.885050	0.1	0.433028
11.886717	0.1	0.427663
11.888383	0.1	0.421226
11.890050	0.1	0.416219
11.891717	0.1	0.414908
11.893383	0.1	0.417352
11.895050	0.1	0.421584
11.896717	0.1	0.426292
11.898383	0.1	0.431240
11.900050	0.1	0.436485
11.901717	0.1	0.440955
11.903383	0.1	0.443041
11.905050	0.1	0.442863
11.906717	0.1	0.442147
11.908383	0.1	0.442028
11.910050	0.1	0.443041
11.911717	0.1	0.445247
11.913383	0.1	0.447333
11.915050	0.1	0.447452
11.916717	0.1	0.445187
11.918383	0.1	0.442147
11.920050	0.1	0.440717
11.921717	0.1	0.442445
11.923383	0.1	0.446796
11.925050	0.1	0.452101
11.926717	0.1	0.456691
11.928383	0.1	0.459313
11.930050	0.1	0.459850
11.931717	0.1	0.459611
11.933383	0.1	0.459850
11.935050	0.1	0.460327
11.936717	0.1	0.459552
11.938383	0.1	0.457168
11.940050	0.1	0.454783
11.941717	0.1	0.455618
11.943383	0.1	0.461519
11.945050	0.1	0.470817
11.946717	0.1	0.479758
11.948383	0.1	0.485182
11.950050	0.1	0.484765
11.951717	0.1	0.478983
11.953383	0.1	0.471830
11.955050	0.1	0.468612
11.956717	0.1	0.471592
11.958383	0.1	0.479043
11.960050	0.1	0.487804
11.961717	0.1	0.496089
11.963383	0.1	0.503600
11.965050	0.1	0.509441
11.966717	0.1	0.511885
11.968383	0.1	0.510216
11.970050	0.1	0.505447
11.971717	0.1	0.499785
11.973383	0.1	0.495255
11.975050	0.1	0.493109
11.976717	0.1	0.493407
11.978383	0.1	0.495255
11.980050	0.1	0.497878
11.981717	0.1	0.501156
11.983383	0.1	0.506043
11.985050	0.1	0.513196
11.986717	0.1	0.521481
11.988383	0.1	0.528276
11.990050	0.1	0.532091
11.991717	0.1	0.533760
11.993383	0.1	0.534236
11.995050	0.1	0.533640
11.996717	0.1	0.531435
11.998383	0.1	0.526905
12.000050	0.1	0.520170
12.001717	0.1	0.512362
12.003383	0.1	0.505626
12.005050	0.1	0.502825
12.006717	0.1	0.505805
12.008383	0.1	0.512838
12.010050	0.1	0.520229
12.011717	0.1	0.525117
12.013383	0.1	0.526428
12.015050	0.1	0.525177
12.016717	0.1	0.523627
12.018383	0.1	0.523150
12.020050	0.1	0.523984
12.021717	0.1	0.526130
12.023383	0.1	0.529766
12.025050	0.1	0.534833
12.026717	0.1	0.540614
12.028383	0.1	0.546217
12.030050	0.1	0.550687
12.031717	0.1	0.554502
12.033383	0.1	0.558734
12.035050	0.1	0.564158
12.036717	0.1	0.569344
12.038383	0.1	0.571966
12.040050	0.1	0.570595
12.041717	0.1	0.567019
12.043383	0.1	0.564337
12.045050	0.1	0.564456
12.046717	0.1	0.567496
12.048383	0.1	0.572920
12.050050	0.1	0.579357
12.051717	0.1	0.584900
12.053383	0.1	0.588238
12.055050	0.1	0.589371
12.056717	0.1	0.589848
12.058383	0.1	0.591457
12.060050	0.1	0.594378
12.061717	0.1	0.597596
12.063383	0.1	0.600576
12.065050	0.1	0.603855
12.066717	0.1	0.608444
12.068383	0.1	0.614941
12.070050	0.1	0.622332
12.071717	0.1	0.627995
12.073383	0.1	0.630200
12.075050	0.1	0.629664
12.076717	0.1	0.628889
12.078383	0.1	0.629544
12.080050	0.1	0.631332
12.081717	0.1	0.633955
12.083383	0.1	0.638366
12.085050	0.1	0.644386
12.086717	0.1	0.650585
12.088383	0.1	0.656307
12.090050	0.1	0.661790
12.091717	0.1	0.667036
12.093383	0.1	0.671089
12.095050	0.1	0.673294
12.096717	0.1	0.675023
12.098383	0.1	0.678718
12.100050	0.1	0.685215
12.101717	0.1	0.693202
12.103383	0.1	0.700772
12.105050	0.1	0.707388
12.106717	0.1	0.713050
12.108383	0.1	0.717521
12.110050	0.1	0.720084
12.111717	0.1	0.720561
12.113383	0.1	0.720561
12.115050	0.1	0.722766
12.116717	0.1	0.728548
12.118383	0.1	0.737250
12.120050	0.1	0.747621
12.121717	0.1	0.758112
12.123383	0.1	0.767052
12.125050	0.1	0.773132
12.126717	0.1	0.776887
12.128383	0.1	0.779688
12.130050	0.1	0.782371
12.131717	0.1	0.785470
12.133383	0.1	0.789404
12.135050	0.1	0.793994
12.136717	0.1	0.798285
12.138383	0.1	0.801802
12.140050	0.1	0.805438
12.141717	0.1	0.810683
12.143383	0.1	0.817061
12.145050	0.1	0.822961
12.146717	0.1	0.827432
12.148383	0.1	0.830472
12.150050	0.1	0.834048
12.151717	0.1	0.840128
12.153383	0.1	0.848770
12.155050	0.1	0.858128
12.156717	0.1	0.865996
12.158383	0.1	0.870585
12.160050	0.1	0.872552
12.161717	0.1	0.874639
12.163383	0.1	0.879705
12.165050	0.1	0.888288
12.166717	0.1	0.898600
12.168383	0.1	0.908315
12.170050	0.1	0.916421
12.171717	0.1	0.923395
12.173383	0.1	0.929892
12.175050	0.1	0.936866
12.176717	0.1	0.944674
12.178383	0.1	0.953078
12.180050	0.1	0.960648
12.181717	0.1	0.966311
12.183383	0.1	0.969648
12.185050	0.1	0.970960
12.186717	0.1	0.972331
12.188383	0.1	0.976801
12.190050	0.1	0.985622
12.191717	0.1	0.997365
12.193383	0.1	1.008987
12.195050	0.1	1.017094
12.196717	0.1	1.020849
12.198383	0.1	1.021922
12.200050	0.1	1.022041
12.201717	0.1	1.022279
12.203383	0.1	1.024604
12.205050	0.1	1.030982
12.206717	0.1	1.042545
12.208383	0.1	1.058817
12.210050	0.1	1.077652
12.211717	0.1	1.095235
12.213383	0.1	1.108229
12.215050	0.1	1.116216
12.216717	0.1	1.122236
12.218383	0.1	1.129508
12.220050	0.1	1.139581
12.221717	0.1	1.152575
12.223383	0.1	1.167059
12.225050	0.1	1.180768
12.226717	0.1	1.193225
12.228383	0.1	1.205564
12.230050	0.1	1.218021
12.231717	0.1	1.230061
12.233383	0.1	1.241624
12.235050	0.1	1.254141
12.236717	0.1	1.267850
12.238383	0.1	1.281381
12.240050	0.1	1.294136
12.241717	0.1	1.307488
12.243383	0.1	1.322210
12.245050	0.1	1.337171
12.246717	0.1	1.351595
12.248383	0.1	1.365662
12.250050	0.1	1.379848
12.251717	0.1	1.394272
12.253383	0.1	1.408994
12.255050	0.1	1.424313
12.256717	0.1	1.440525
12.258383	0.1	1.456618
12.260050	0.1	1.471341
12.261717	0.1	1.484275
12.263383	0.1	1.496434
12.265050	0.1	1.509667
12.266717	0.1	1.525283
12.268383	0.1	1.542926
12.270050	0.1	1.561344
12.271717	0.1	1.579225
12.273383	0.1	1.596749
12.275050	0.1	1.615703
12.276717	0.1	1.636744
12.278383	0.1	1.659453
12.280050	0.1	1.683116
12.281717	0.1	1.706839
12.283383	0.1	1.729727
12.285050	0.1	1.751483
12.286717	0.1	1.771987
12.288383	0.1	1.791000
12.290050	0.1	1.807690
12.291717	0.1	1.822233
12.293383	0.1	1.835585
12.295050	0.1	1.849234
12.296717	0.1	1.864374
12.298383	0.1	1.883030
12.300050	0.1	1.906335
12.301717	0.1	1.932085
12.303383	0.1	1.955569
12.305050	0.1	1.973391
12.306717	0.1	1.986027
12.308383	0.1	1.997292
12.310050	0.1	2.010286
12.311717	0.1	2.025902
12.313383	0.1	2.043903
12.315050	0.1	2.064884
12.316717	0.1	2.089143
12.318383	0.1	2.114535
12.320050	0.1	2.137423
12.321717	0.1	2.156079
12.323383	0.1	2.172291
12.325050	0.1	2.188325
12.326717	0.1	2.204001
12.328383	0.1	2.218485
12.330050	0.1	2.231658
12.331717	0.1	2.243698
12.333383	0.1	2.254784
12.335050	0.1	2.265871
12.336717	0.1	2.278090
12.338383	0.1	2.290905
12.340050	0.1	2.302945
12.341717	0.1	2.313972
12.343383	0.1	2.324402
12.345050	0.1	2.334654
12.346717	0.1	2.345622
12.348383	0.1	2.357006
12.350050	0.1	2.367675
12.351717	0.1	2.377093
12.353383	0.1	2.385497
12.355050	0.1	2.392650
12.356717	0.1	2.397776
12.358383	0.1	2.401590
12.360050	0.1	2.406895
12.361717	0.1	2.416432
12.363383	0.1	2.430380
12.365050	0.1	2.446056
12.366717	0.1	2.460241
12.368383	0.1	2.471507
12.370050	0.1	2.480567
12.371717	0.1	2.488613
12.373383	0.1	2.495706
12.375050	0.1	2.501786
12.376717	0.1	2.507985
12.378383	0.1	2.516270
12.380050	0.1	2.526820
12.381717	0.1	2.537310
12.383383	0.1	2.544582
12.385050	0.1	2.547562
12.386717	0.1	2.547920
12.388383	0.1	2.548397
12.390050	0.1	2.550423
12.391717	0.1	2.553761
12.393383	0.1	2.557933
12.395050	0.1	2.562821
12.396717	0.1	2.567232
12.398383	0.1	2.569318
12.400050	0.1	2.568841
12.401717	0.1	2.567053
12.403383	0.1	2.565444
12.405050	0.1	2.564848
12.406717	0.1	2.566397
12.408383	0.1	2.570927
12.410050	0.1	2.577305
12.411717	0.1	2.582669
12.413383	0.1	2.584875
12.415050	0.1	2.583385
12.416717	0.1	2.579153
12.418383	0.1	2.575338
12.420050	0.1	2.575398
12.421717	0.1	2.579928
12.423383	0.1	2.586365
12.425050	0.1	2.592743
12.426717	0.1	2.598763
12.428383	0.1	2.604902
12.430050	0.1	2.610684
12.431717	0.1	2.614319
12.433383	0.1	2.614796
12.435050	0.1	2.612889
12.436717	0.1	2.610743
12.438383	0.1	2.609909
12.440050	0.1	2.610147
12.441717	0.1	2.609909
12.443383	0.1	2.608299
12.445050	0.1	2.605856
12.446717	0.1	2.603114
12.448383	0.1	2.600372
12.450050	0.1	2.597988
12.451717	0.1	2.596200
12.453383	0.1	2.595127
12.455050	0.1	2.593696
12.456717	0.1	2.590895
12.458383	0.1	2.586425
12.460050	0.1	2.580583
12.461717	0.1	2.573848
12.463383	0.1	2.567351
12.465050	0.1	2.562523
12.466717	0.1	2.559781
12.468383	0.1	2.558172
12.470050	0.1	2.556563
12.471717	0.1	2.554059
12.473383	0.1	2.549708
12.475050	0.1	2.543807
12.476717	0.1	2.537131
12.478383	0.1	2.529800
12.480050	0.1	2.521634
12.481717	0.1	2.512276
12.483383	0.1	2.500892
12.485050	0.1	2.486646
12.486717	0.1	2.470195
12.488383	0.1	2.453804
12.490050	0.1	2.439976
12.491717	0.1	2.429128
12.493383	0.1	2.419174
12.495050	0.1	2.406895
12.496717	0.1	2.390981
12.498383	0.1	2.372742
12.500050	0.1	2.354682
12.501717	0.1	2.337933
12.503383	0.1	2.322436
12.505050	0.1	2.307654
12.506717	0.1	2.293050
12.508383	0.1	2.278149
12.510050	0.1	2.262592
12.511717	0.1	2.246618
12.513383	0.1	2.230287
12.515050	0.1	2.213419
12.516717	0.1	2.196074
12.518383	0.1	2.179206
12.520050	0.1	2.164722
12.521717	0.1	2.152562
12.523383	0.1	2.140045
12.525050	0.1	2.123773
12.526717	0.1	2.103150
12.528383	0.1	2.081216
12.530050	0.1	2.061963
12.531717	0.1	2.047479
12.533383	0.1	2.036572
12.535050	0.1	2.026558
12.536717	0.1	2.014220
12.538383	0.1	1.997829
12.540050	0.1	1.978874
12.541717	0.1	1.961291
12.543383	0.1	1.947165
12.545050	0.1	1.935780
12.546717	0.1	1.925171
12.548383	0.1	1.914561
12.550050	0.1	1.904547
12.551717	0.1	1.895666
12.553383	0.1	1.886606
12.555050	0.1	1.875877
12.556717	0.1	1.863182
12.558383	0.1	1.849413
12.560050	0.1	1.834929
12.561717	0.1	1.820088
12.563383	0.1	1.806080
12.565050	0.1	1.793921
12.566717	0.1	1.783848
12.568383	0.1	1.776159
12.570050	0.1	1.771033
12.571717	0.1	1.767933
12.573383	0.1	1.764894
12.575050	0.1	1.759291
12.576717	0.1	1.750350
12.578383	0.1	1.739442
12.580050	0.1	1.728356
12.581717	0.1	1.718521
12.583383	0.1	1.711369
12.585050	0.1	1.707435
12.586717	0.1	1.706302
12.588383	0.1	1.706481
12.590050	0.1	1.706302
12.591717	0.1	1.704991
12.593383	0.1	1.702726
12.595050	0.1	1.699209
12.596717	0.1	1.693487
12.598383	0.1	1.686514
12.600050	0.1	1.680374
12.601717	0.1	1.676679
12.603383	0.1	1.675308
12.605050	0.1	1.674652
12.606717	0.1	1.672983
12.608383	0.1	1.669049
12.610050	0.1	1.663447
12.611717	0.1	1.657724
12.613383	0.1	1.653195
12.615050	0.1	1.651168
12.616717	0.1	1.652360
12.618383	0.1	1.655936
12.620050	0.1	1.659274
12.621717	0.1	1.660109
12.623383	0.1	1.657665
12.625050	0.1	1.651645
12.626717	0.1	1.641989
12.628383	0.1	1.630247
12.630050	0.1	1.618624
12.631717	0.1	1.608074
12.633383	0.1	1.599550
12.635050	0.1	1.594424
12.636717	0.1	1.592636
12.638383	0.1	1.592457
12.640050	0.1	1.591921
12.641717	0.1	1.589358
12.643383	0.1	1.583994
12.645050	0.1	1.575768
12.646717	0.1	1.564384
12.648383	0.1	1.550138
12.650050	0.1	1.533985
12.651717	0.1	1.517415
12.653383	0.1	1.502276
12.655050	0.1	1.490176
12.656717	0.1	1.481414
12.658383	0.1	1.474321
12.660050	0.1	1.466692
12.661717	0.1	1.457393
12.663383	0.1	1.445830
12.665050	0.1	1.431942
12.666717	0.1	1.417220
12.668383	0.1	1.405299
12.670050	0.1	1.399398
12.671717	0.1	1.399577
12.673383	0.1	1.401901
12.675050	0.1	1.401544
12.676717	0.1	1.395941
12.678383	0.1	1.386166
12.680050	0.1	1.374006
12.681717	0.1	1.360178
12.683383	0.1	1.345158
12.685050	0.1	1.330316
12.686717	0.1	1.318276
12.688383	0.1	1.310706
12.690050	0.1	1.306713
12.691717	0.1	1.303792
12.693383	0.1	1.300573
12.695050	0.1	1.296759
12.696717	0.1	1.291215
12.698383	0.1	1.282692
12.700050	0.1	1.270950
12.701717	0.1	1.257002
12.703383	0.1	1.241982
12.705050	0.1	1.227379
12.706717	0.1	1.214445
12.708383	0.1	1.203954
12.710050	0.1	1.196504
12.711717	0.1	1.191974
12.713383	0.1	1.189113
12.715050	0.1	1.186431
12.716717	0.1	1.182497
12.718383	0.1	1.175761
12.720050	0.1	1.165569
12.721717	0.1	1.152515
12.723383	0.1	1.138151
12.725050	0.1	1.123846
12.726717	0.1	1.110852
12.728383	0.1	1.100540
12.730050	0.1	1.093030
12.731717	0.1	1.087964
12.733383	0.1	1.084983
12.735050	0.1	1.082420
12.736717	0.1	1.077414
12.738383	0.1	1.068294
12.740050	0.1	1.055718
12.741717	0.1	1.041889
12.743383	0.1	1.028895
12.745050	0.1	1.017451
12.746717	0.1	1.007676
12.748383	0.1	0.999689
12.750050	0.1	0.993013
12.751717	0.1	0.986457
12.753383	0.1	0.979066
12.755050	0.1	0.970781
12.756717	0.1	0.962436
12.758383	0.1	0.954449
12.760050	0.1	0.946522
12.761717	0.1	0.937581
12.763383	0.1	0.927210
12.765050	0.1	0.916302
12.766717	0.1	0.906885
12.768383	0.1	0.900745
12.770050	0.1	0.898600
12.771717	0.1	0.898302
12.773383	0.1	0.896215
12.775050	0.1	0.890195
12.776717	0.1	0.881434
12.778383	0.1	0.872850
12.780050	0.1	0.866056
12.781717	0.1	0.860274
12.783383	0.1	0.853956
12.785050	0.1	0.847101
12.786717	0.1	0.840128
12.788383	0.1	0.831962
12.790050	0.1	0.822425
12.791717	0.1	0.812829
12.793383	0.1	0.805736
12.795050	0.1	0.803292
12.796717	0.1	0.805080
12.798383	0.1	0.807345
12.800050	0.1	0.806093
12.801717	0.1	0.800431
12.803383	0.1	0.792682
12.805050	0.1	0.785649
12.806717	0.1	0.779808
12.808383	0.1	0.774145
12.810050	0.1	0.767827
12.811717	0.1	0.761271
12.813383	0.1	0.755429
12.815050	0.1	0.750542
12.816717	0.1	0.746548
12.818383	0.1	0.742555
12.820050	0.1	0.737727
12.821717	0.1	0.731409
12.823383	0.1	0.724435
12.825050	0.1	0.719070
12.826717	0.1	0.717223
12.828383	0.1	0.718772
12.830050	0.1	0.721455
12.831717	0.1	0.723302
12.833383	0.1	0.724137
12.835050	0.1	0.724435
12.836717	0.1	0.724077
12.838383	0.1	0.723064
12.840050	0.1	0.721574
12.841717	0.1	0.720263
12.843383	0.1	0.719488
12.845050	0.1	0.719011
12.846717	0.1	0.717878
12.848383	0.1	0.715196
12.850050	0.1	0.711441
12.851717	0.1	0.708282
12.853383	0.1	0.707388
12.855050	0.1	0.708580
12.856717	0.1	0.710011
12.858383	0.1	0.710011
12.860050	0.1	0.708163
12.861717	0.1	0.705957
12.863383	0.1	0.705898
12.865050	0.1	0.707865
12.866717	0.1	0.709057
12.868383	0.1	0.707030
12.870050	0.1	0.702083
12.871717	0.1	0.696480
12.873383	0.1	0.692308
12.875050	0.1	0.690162
12.876717	0.1	0.689805
12.878383	0.1	0.692010
12.880050	0.1	0.697613
12.881717	0.1	0.705183
12.883383	0.1	0.711501
12.885050	0.1	0.713706
12.886717	0.1	0.711560
12.888383	0.1	0.706732
12.890050	0.1	0.700891
12.891717	0.1	0.695467
12.893383	0.1	0.691950
12.895050	0.1	0.691474
12.896717	0.1	0.693798
12.898383	0.1	0.696361
12.900050	0.1	0.696182
12.901717	0.1	0.692427
12.903383	0.1	0.686884
12.905050	0.1	0.682235
12.906717	0.1	0.680149
12.908383	0.1	0.681937
12.910050	0.1	0.687182
12.911717	0.1	0.692606
12.913383	0.1	0.694692
12.915050	0.1	0.692785
12.916717	0.1	0.689209
12.918383	0.1	0.686526
12.920050	0.1	0.685811
12.921717	0.1	0.687182
12.923383	0.1	0.690520
12.925050	0.1	0.695169
12.926717	0.1	0.699222
12.928383	0.1	0.701129
12.930050	0.1	0.700474
12.931717	0.1	0.697315
12.933383	0.1	0.692129
12.935050	0.1	0.685990
12.936717	0.1	0.679910
12.938383	0.1	0.675142
12.940050	0.1	0.672579
12.941717	0.1	0.672579
12.943383	0.1	0.674903
12.945050	0.1	0.677645
12.946717	0.1	0.679493
12.948383	0.1	0.681281
12.950050	0.1	0.684857
12.951717	0.1	0.690222
12.953383	0.1	0.695527
12.955050	0.1	0.698745
12.956717	0.1	0.699043
12.958383	0.1	0.697732
12.960050	0.1	0.696421
12.961717	0.1	0.696123
12.963383	0.1	0.696421
12.965050	0.1	0.696361
12.966717	0.1	0.695527
12.968383	0.1	0.694335
12.970050	0.1	0.693917
12.971717	0.1	0.695169
12.973383	0.1	0.698090
12.975050	0.1	0.702381
12.976717	0.1	0.707090
12.978383	0.1	0.710845
12.980050	0.1	0.712931
12.981717	0.1	0.714064
12.983383	0.1	0.714660
12.985050	0.1	0.714541
12.986717	0.1	0.713706
12.988383	0.1	0.712216
12.990050	0.1	0.710309
12.991717	0.1	0.708044
12.993383	0.1	0.705183
12.995050	0.1	0.701904
12.996717	0.1	0.699163
12.998383	0.1	0.698268
13.000050	0.1	0.699937
13.001717	0.1	0.703573
13.003383	0.1	0.707746
13.005050	0.1	0.711083
13.006717	0.1	0.712395
13.008383	0.1	0.712156
13.010050	0.1	0.711918
13.011717	0.1	0.712693
13.013383	0.1	0.714064
13.015050	0.1	0.715554
13.016717	0.1	0.716686
13.018383	0.1	0.716925
13.020050	0.1	0.715435
13.021717	0.1	0.712574
13.023383	0.1	0.709415
13.025050	0.1	0.706732
13.026717	0.1	0.705361
13.028383	0.1	0.706315
13.030050	0.1	0.709772
13.031717	0.1	0.715673
13.033383	0.1	0.723779
13.035050	0.1	0.732064
13.036717	0.1	0.737906
13.038383	0.1	0.740945
13.040050	0.1	0.743449
13.041717	0.1	0.746846
13.043383	0.1	0.750363
13.045050	0.1	0.752926
13.046717	0.1	0.754118
13.048383	0.1	0.754058
13.050050	0.1	0.752747
13.051717	0.1	0.750721
13.053383	0.1	0.749230
13.055050	0.1	0.749350
13.056717	0.1	0.751138
13.058383	0.1	0.753522
13.060050	0.1	0.755489
13.061717	0.1	0.756621
13.063383	0.1	0.757575
13.065050	0.1	0.760436
13.066717	0.1	0.766814
13.068383	0.1	0.776708
13.070050	0.1	0.787795
13.071717	0.1	0.797927
13.073383	0.1	0.806749
13.075050	0.1	0.813663
13.076717	0.1	0.817418
13.078383	0.1	0.817955
13.080050	0.1	0.816643
13.081717	0.1	0.815511
13.083383	0.1	0.816643
13.085050	0.1	0.821590
13.086717	0.1	0.830531
13.088383	0.1	0.842452
13.090050	0.1	0.855446
13.091717	0.1	0.866771
13.093383	0.1	0.874698
13.095050	0.1	0.879407
13.096717	0.1	0.883400
13.098383	0.1	0.888765
13.100050	0.1	0.895619
13.101717	0.1	0.903249
13.103383	0.1	0.911355
13.105050	0.1	0.920177
13.106717	0.1	0.930011
13.108383	0.1	0.939727
13.110050	0.1	0.947893
13.111717	0.1	0.954747
13.113383	0.1	0.962138
13.115050	0.1	0.971377
13.116717	0.1	0.982463
13.118383	0.1	0.994504
13.120050	0.1	1.006126
13.121717	0.1	1.016617
13.123383	0.1	1.025319
13.125050	0.1	1.032174
13.126717	0.1	1.038671
13.128383	0.1	1.045823
13.130050	0.1	1.053095
13.131717	0.1	1.059294
13.133383	0.1	1.064479
13.135050	0.1	1.069784
13.136717	0.1	1.076162
13.138383	0.1	1.084387
13.140050	0.1	1.094937
13.141717	0.1	1.107633
13.143383	0.1	1.120627
13.145050	0.1	1.131117
13.146717	0.1	1.137078
13.148383	0.1	1.139462
13.150050	0.1	1.140773
13.151717	0.1	1.142502
13.153383	0.1	1.144588
13.155050	0.1	1.146674
13.156717	0.1	1.149118
13.158383	0.1	1.153231
13.160050	0.1	1.160920
13.161717	0.1	1.172543
13.163383	0.1	1.187146
13.165050	0.1	1.203299
13.166717	0.1	1.219511
13.168383	0.1	1.232505
13.170050	0.1	1.239359
13.171717	0.1	1.240075
13.173383	0.1	1.237512
13.175050	0.1	1.235068
13.176717	0.1	1.234531
13.178383	0.1	1.236439
13.180050	0.1	1.240790
13.181717	0.1	1.246810
13.183383	0.1	1.252711
13.185050	0.1	1.256764
13.186717	0.1	1.258969
13.188383	0.1	1.260817
13.190050	0.1	1.263201
13.191717	0.1	1.264811
13.193383	0.1	1.263857
13.195050	0.1	1.260161
13.196717	0.1	1.255214
13.198383	0.1	1.251698
13.200050	0.1	1.251757
13.201717	0.1	1.255214
13.203383	0.1	1.260638
13.205050	0.1	1.266480
13.206717	0.1	1.271010
13.208383	0.1	1.272917
13.210050	0.1	1.272440
13.211717	0.1	1.270473
13.213383	0.1	1.268268
13.215050	0.1	1.267374
13.216717	0.1	1.268804
13.218383	0.1	1.272678
13.220050	0.1	1.278520
13.221717	0.1	1.284778
13.223383	0.1	1.289010
13.225050	0.1	1.289368
13.226717	0.1	1.286388
13.228383	0.1	1.283169
13.230050	0.1	1.284242
13.231717	0.1	1.291812
13.233383	0.1	1.303375
13.235050	0.1	1.314700
13.236717	0.1	1.325131
13.238383	0.1	1.336813
13.240050	0.1	1.349926
13.241717	0.1	1.362801
13.243383	0.1	1.374424
13.245050	0.1	1.385331
13.246717	0.1	1.396537
13.248383	0.1	1.409054
13.250050	0.1	1.423538
13.251717	0.1	1.439095
13.253383	0.1	1.454294
13.255050	0.1	1.469433
13.256717	0.1	1.486600
13.258383	0.1	1.507461
13.260050	0.1	1.532137
13.261717	0.1	1.559258
13.263383	0.1	1.586735
13.265050	0.1	1.613736
13.266717	0.1	1.641452
13.268383	0.1	1.671970
13.270050	0.1	1.706243
13.271717	0.1	1.743436
13.273383	0.1	1.783311
13.275050	0.1	1.826644
13.276717	0.1	1.873851
13.278383	0.1	1.924753
13.280050	0.1	1.978934
13.281717	0.1	2.035737
13.283383	0.1	2.094567
13.285050	0.1	2.155244
13.286717	0.1	2.217829
13.288383	0.1	2.283216
13.290050	0.1	2.352178
13.291717	0.1	2.424598
13.293383	0.1	2.499998
13.295050	0.1	2.578139
13.296717	0.1	2.659619
13.298383	0.1	2.746105
13.300050	0.1	2.838969
13.301717	0.1	2.937496
13.303383	0.1	3.040254
13.305050	0.1	3.146410
13.306717	0.1	3.256738
13.308383	0.1	3.372908
13.310050	0.1	3.496051
13.311717	0.1	3.626108
13.313383	0.1	3.761530
13.315050	0.1	3.899455
13.316717	0.1	4.037977
13.318383	0.1	4.177630
13.320050	0.1	4.320801
13.321717	0.1	4.470408
13.323383	0.1	4.628241
13.325050	0.1	4.794419
13.326717	0.1	4.968942
13.328383	0.1	5.151689
13.330050	0.1	5.340755
13.331717	0.1	5.533398
13.333383	0.1	5.728782
13.335050	0.1	5.928576
13.336717	0.1	6.135166
13.338383	0.1	6.350398
13.340050	0.1	6.573797
13.341717	0.1	6.803453
13.343383	0.1	7.039428
13.345050	0.1	7.284105
13.346717	0.1	7.538736
13.348383	0.1	7.802606
13.350050	0.1	8.074522
13.351717	0.1	8.353532
13.353383	0.1	8.639694
13.355050	0.1	8.932770
13.356717	0.1	9.232104
13.358383	0.1	9.538055
13.360050	0.1	9.852470
13.361717	0.1	10.177136
13.363383	0.1	10.512651
13.365050	0.1	10.858656
13.366717	0.1	11.214436
13.368383	0.1	11.579216
13.370050	0.1	11.953176
13.371717	0.1	12.337805
13.373383	0.1	12.734712
13.375050	0.1	13.143779
13.376717	0.1	13.563991
13.378383	0.1	13.994814
13.380050	0.1	14.436842
13.381717	0.1	14.890731
13.383383	0.1	15.356482
13.385050	0.1	15.834511
13.386717	0.1	16.326905
13.388383	0.1	16.836346
13.390050	0.1	17.363788
13.391717	0.1	17.907740
13.393383	0.1	18.466533
13.395050	0.1	19.039155
13.396717	0.1	19.624592
13.398383	0.1	20.221473
13.400050	0.1	20.828844
13.401717	0.1	21.447481
13.403383	0.1	22.080304
13.405050	0.1	22.729398
13.406717	0.1	23.394705
13.408383	0.1	24.074019
13.410050	0.1	24.765314
13.411717	0.1	25.468351
13.413383	0.1	26.183249
13.415050	0.1	26.909591
13.416717	0.1	27.646424
13.418383	0.1	28.392734
13.420050	0.1	29.147209
13.421717	0.1	29.908301
13.423383	0.1	30.674698
13.425050	0.1	31.445446
13.426717	0.1	32.219114
13.428383	0.1	32.993259
13.430050	0.1	33.765676
13.431717	0.1	34.535350
13.433383	0.1	35.302641
13.435050	0.1	36.068799
13.436717	0.1	36.832692
13.438383	0.1	37.590208
13.440050	0.1	38.336816
13.441717	0.1	39.070191
13.443383	0.1	39.790156
13.445050	0.1	40.496769
13.446717	0.1	41.189017
13.448383	0.1	41.865947
13.450050	0.1	42.527142
13.451717	0.1	43.170991
13.453383	0.1	43.794575
13.455050	0.1	44.395926
13.456717	0.1	44.974687
13.458383	0.1	45.531454
13.460050	0.1	46.067717
13.461717	0.1	46.583953
13.463383	0.1	47.078672
13.465050	0.1	47.548833
13.466717	0.1	47.991636
13.468383	0.1	48.406306
13.470050	0.1	48.795345
13.471717	0.1	49.161258
13.473383	0.1	49.504045
13.475050	0.1	49.821737
13.476717	0.1	50.113741
13.478383	0.1	50.380948
13.480050	0.1	50.624612
13.481717	0.1	50.844970
13.483383	0.1	51.041606
13.485050	0.1	51.214638
13.486717	0.1	51.364902
13.488383	0.1	51.493707
13.490050	0.1	51.602903
13.491717	0.1	51.695052
13.493383	0.1	51.771882
13.495050	0.1	51.831606
13.496717	0.1	51.870290
13.498383	0.1	51.885966
13.500050	0.1	51.880482
13.501717	0.1	51.857653
13.503383	0.1	51.820222
13.505050	0.1	51.767829
13.506717	0.1	51.697436
13.508383	0.1	51.606837
13.510050	0.1	51.496092
13.511717	0.1	51.367584
13.513383	0.1	51.224414
13.515050	0.1	51.068130
13.516717	0.1	50.896350
13.518383	0.1	50.705257
13.520050	0.1	50.492111
13.521717	0.1	50.256315
13.523383	0.1	49.998644
13.525050	0.1	49.720171
13.526717	0.1	49.421135
13.528383	0.1	49.102190
13.530050	0.1	48.763636
13.531717	0.1	48.404875
13.533383	0.1	48.025492
13.535050	0.1	47.625843
13.536717	0.1	47.206107
13.538383	0.1	46.765747
13.540050	0.1	46.304169
13.541717	0.1	45.821133
13.543383	0.1	45.316997
13.545050	0.1	44.792416
13.546717	0.1	44.246855
13.548383	0.1	43.679061
13.550050	0.1	43.089571
13.551717	0.1	42.480352
13.553383	0.1	41.852477
13.555050	0.1	41.205766
13.556717	0.1	40.540400
13.558383	0.1	39.857867
13.560050	0.1	39.159062
13.561717	0.1	38.443150
13.563383	0.1	37.708821
13.565050	0.1	36.956610
13.566717	0.1	36.189022
13.568383	0.1	35.408857
13.570050	0.1	34.618916
13.571717	0.1	33.821644
13.573383	0.1	33.018651
13.575050	0.1	32.210590
13.576717	0.1	31.398894
13.578383	0.1	30.584099
13.580050	0.1	29.764118
13.581717	0.1	28.937043
13.583383	0.1	28.103532
13.585050	0.1	27.267040
13.586717	0.1	26.431860
13.588383	0.1	25.602163
13.590050	0.1	24.780215
13.591717	0.1	23.965777
13.593383	0.1	23.157062
13.595050	0.1	22.352339
13.596717	0.1	21.552862
13.598383	0.1	20.763100
13.600050	0.1	19.988300
13.601717	0.1	19.230427
13.603383	0.1	18.489123
13.605050	0.1	17.762781
13.606717	0.1	17.050088
13.608383	0.1	16.351880
13.610050	0.1	15.671075
13.611717	0.1	15.010656
13.613383	0.1	14.372111
13.615050	0.1	13.755442
13.616717	0.1	13.159872
13.618383	0.1	12.585223
13.620050	0.1	12.030841
13.621717	0.1	11.495233
13.623383	0.1	10.976852
13.625050	0.1	10.474206
13.626717	0.1	9.986461
13.628383	0.1	9.514869
13.630050	0.1	9.062887
13.631717	0.1	8.633674
13.633383	0.1	8.227826
13.635050	0.1	7.842899
13.636717	0.1	7.475675
13.638383	0.1	7.124126
13.640050	0.1	6.787539
13.641717	0.1	6.465972
13.643383	0.1	6.159544
13.645050	0.1	5.868793
13.646717	0.1	5.594969
13.648383	0.1	5.339265
13.650050	0.1	5.100549
13.651717	0.1	4.876316
13.653383	0.1	4.664183
13.655050	0.1	4.462362
13.656717	0.1	4.270375
13.658383	0.1	4.089117
13.660050	0.1	3.919959
13.661717	0.1	3.763318
13.663383	0.1	3.617764
13.665050	0.1	3.481329
13.666717	0.1	3.351987
13.668383	0.1	3.227830
13.670050	0.1	3.108144
13.671717	0.1	2.994061
13.673383	0.1	2.887488
13.675050	0.1	2.788782
13.676717	0.1	2.696932
13.678383	0.1	2.611101
13.680050	0.1	2.531409
13.681717	0.1	2.457440
13.683383	0.1	2.387464
13.685050	0.1	2.319157
13.686717	0.1	2.251685
13.688383	0.1	2.186954
13.690050	0.1	2.127171
13.691717	0.1	2.071381
13.693383	0.1	2.017737
13.695050	0.1	1.966000
13.696717	0.1	1.918674
13.698383	0.1	1.877844
13.700050	0.1	1.842141
13.701717	0.1	1.807451
13.703383	0.1	1.771629
13.705050	0.1	1.735509
13.706717	0.1	1.701772
13.708383	0.1	1.671672
13.710050	0.1	1.643956
13.711717	0.1	1.616299
13.713383	0.1	1.587212
13.715050	0.1	1.556099
13.716717	0.1	1.524031
13.718383	0.1	1.493335
13.720050	0.1	1.465261
13.721717	0.1	1.440346
13.723383	0.1	1.418233
13.725050	0.1	1.397550
13.726717	0.1	1.376271
13.728383	0.1	1.354158
13.730050	0.1	1.332283
13.731717	0.1	1.311660
13.733383	0.1	1.291573
13.735050	0.1	1.270771
13.736717	0.1	1.249731
13.738383	0.1	1.229882
13.740050	0.1	1.211882
13.741717	0.1	1.195908
13.743383	0.1	1.182556
13.745050	0.1	1.171529
13.746717	0.1	1.161039
13.748383	0.1	1.148701
13.750050	0.1	1.134515
13.751717	0.1	1.121581
13.753383	0.1	1.112878
13.755050	0.1	1.107752
13.756717	0.1	1.102805
13.758383	0.1	1.095057
13.760050	0.1	1.083195
13.761717	0.1	1.067996
13.763383	0.1	1.051545
13.765050	0.1	1.036465
13.766717	0.1	1.024425
13.768383	0.1	1.015186
13.770050	0.1	1.008034
13.771717	0.1	1.002312
13.773383	0.1	0.996769
13.775050	0.1	0.990033
13.776717	0.1	0.981271
13.778383	0.1	0.970423
13.780050	0.1	0.958681
13.781717	0.1	0.947595
13.783383	0.1	0.938654
13.785050	0.1	0.932455
13.786717	0.1	0.928760
13.788383	0.1	0.925720
13.790050	0.1	0.920594
13.791717	0.1	0.911951
13.793383	0.1	0.902534
13.795050	0.1	0.896275
13.796717	0.1	0.892878
13.798383	0.1	0.888348
13.800050	0.1	0.879943
13.801717	0.1	0.868857
13.803383	0.1	0.857651
13.805050	0.1	0.848353
13.806717	0.1	0.841737
13.808383	0.1	0.837445
13.810050	0.1	0.835002
13.811717	0.1	0.833631
13.813383	0.1	0.831366
13.815050	0.1	0.826597
13.816717	0.1	0.819743
13.818383	0.1	0.812948
13.820050	0.1	0.807703
13.821717	0.1	0.803709
13.823383	0.1	0.800014
13.825050	0.1	0.796199
13.826717	0.1	0.791848
13.828383	0.1	0.786543
13.830050	0.1	0.780523
13.831717	0.1	0.774562
13.833383	0.1	0.768960
13.835050	0.1	0.763416
13.836717	0.1	0.757754
13.838383	0.1	0.753045
13.840050	0.1	0.750065
13.841717	0.1	0.747263
13.843383	0.1	0.742316
13.845050	0.1	0.735164
13.846717	0.1	0.729084
13.848383	0.1	0.727058
13.850050	0.1	0.728488
13.851717	0.1	0.730097
13.853383	0.1	0.730157
13.855050	0.1	0.729442
13.856717	0.1	0.728667
13.858383	0.1	0.726819
13.860050	0.1	0.723422
13.861717	0.1	0.718594
13.863383	0.1	0.712395
13.865050	0.1	0.705242
13.866717	0.1	0.698090
13.868383	0.1	0.692546
13.870050	0.1	0.689447
13.871717	0.1	0.687718
13.873383	0.1	0.685751
13.875050	0.1	0.683367
13.876717	0.1	0.681639
13.878383	0.1	0.681162
13.880050	0.1	0.681639
13.881717	0.1	0.682652
13.883383	0.1	0.684202
13.885050	0.1	0.685573
13.886717	0.1	0.687122
13.888383	0.1	0.690162
13.890050	0.1	0.694454
13.891717	0.1	0.697613
13.893383	0.1	0.698090
13.895050	0.1	0.696540
13.896717	0.1	0.694633
13.898383	0.1	0.693977
13.900050	0.1	0.695765
13.901717	0.1	0.698686
13.903383	0.1	0.699699
13.905050	0.1	0.697911
13.906717	0.1	0.696123
13.908383	0.1	0.697613
13.910050	0.1	0.702262
13.911717	0.1	0.707567
13.913383	0.1	0.710845
13.915050	0.1	0.710011
13.916717	0.1	0.705361
13.918383	0.1	0.699043
13.920050	0.1	0.693917
13.921717	0.1	0.692487
13.923383	0.1	0.695944
13.925050	0.1	0.702918
13.926717	0.1	0.710249
13.928383	0.1	0.715673
13.930050	0.1	0.719011
13.931717	0.1	0.720918
13.933383	0.1	0.722170
13.935050	0.1	0.723124
13.936717	0.1	0.723541
13.938383	0.1	0.724196
13.940050	0.1	0.726759
13.941717	0.1	0.732184
13.943383	0.1	0.739396
13.945050	0.1	0.745893
13.946717	0.1	0.749648
13.948383	0.1	0.750423
13.950050	0.1	0.748694
13.951717	0.1	0.746131
13.953383	0.1	0.745714
13.955050	0.1	0.749648
13.956717	0.1	0.757158
13.958383	0.1	0.765443
13.960050	0.1	0.772059
13.961717	0.1	0.776947
13.963383	0.1	0.781596
13.965050	0.1	0.786901
13.966717	0.1	0.792086
13.968383	0.1	0.796437
13.970050	0.1	0.801325
13.971717	0.1	0.808537
13.973383	0.1	0.818610
13.975050	0.1	0.831008
13.976717	0.1	0.844955
13.978383	0.1	0.858665
13.980050	0.1	0.869453
13.981717	0.1	0.876427
13.983383	0.1	0.882328
13.985050	0.1	0.891209
13.986717	0.1	0.904143
13.988383	0.1	0.919759
13.990050	0.1	0.936091
13.991717	0.1	0.951290
13.993383	0.1	0.964880
13.995050	0.1	0.978291
13.996717	0.1	0.992894
13.998383	0.1	1.008034
14.000050	0.1	1.022697
14.001717	0.1	1.037598
14.003383	0.1	1.054168
14.005050	0.1	1.072347
14.006717	0.1	1.090884
14.008383	0.1	1.110077
14.010050	0.1	1.131773
14.011717	0.1	1.156747
14.013383	0.1	1.182973
14.015050	0.1	1.208305
14.016717	0.1	1.232088
14.018383	0.1	1.254857
14.020050	0.1	1.276791
14.021717	0.1	1.297951
14.023383	0.1	1.319230
14.025050	0.1	1.342475
14.026717	0.1	1.367867
14.028383	0.1	1.393974
14.030050	0.1	1.419962
14.031717	0.1	1.446724
14.033383	0.1	1.476109
14.035050	0.1	1.509547
14.036717	0.1	1.546204
14.038383	0.1	1.583755
14.040050	0.1	1.620114
14.041717	0.1	1.654923
14.043383	0.1	1.689911
14.045050	0.1	1.725793
14.046717	0.1	1.761198
14.048383	0.1	1.794875
14.050050	0.1	1.828551
14.051717	0.1	1.865089
14.053383	0.1	1.906276
14.055050	0.1	1.952410
14.056717	0.1	2.001584
14.058383	0.1	2.050996
14.060050	0.1	2.099693
14.061717	0.1	2.148211
14.063383	0.1	2.196551
14.065050	0.1	2.243221
14.066717	0.1	2.287805
14.068383	0.1	2.332628
14.070050	0.1	2.380371
14.071717	0.1	2.431154
14.073383	0.1	2.483547
14.075050	0.1	2.535701
14.076717	0.1	2.585769
14.078383	0.1	2.633333
14.080050	0.1	2.680123
14.081717	0.1	2.729058
14.083383	0.1	2.781272
14.085050	0.1	2.834857
14.086717	0.1	2.888501
14.088383	0.1	2.942264
14.090050	0.1	2.995134
14.091717	0.1	3.045023
14.093383	0.1	3.091634
14.095050	0.1	3.137350
14.096717	0.1	3.185213
14.098383	0.1	3.236652
14.100050	0.1	3.289819
14.101717	0.1	3.341913
14.103383	0.1	3.391743
14.105050	0.1	3.440559
14.106717	0.1	3.490806
14.108383	0.1	3.543139
14.110050	0.1	3.595531
14.111717	0.1	3.645122
14.113383	0.1	3.690958
14.115050	0.1	3.733695
14.116717	0.1	3.773749
14.118383	0.1	3.811658
14.120050	0.1	3.848255
14.121717	0.1	3.884375
14.123383	0.1	3.920019
14.125050	0.1	3.954053
14.126717	0.1	3.985226
14.128383	0.1	4.013598
14.130050	0.1	4.040182
14.131717	0.1	4.065812
14.133383	0.1	4.090429
14.135050	0.1	4.113496
14.136717	0.1	4.134000
14.138383	0.1	4.150331
14.140050	0.1	4.162371
14.141717	0.1	4.172027
14.143383	0.1	4.182220
14.145050	0.1	4.194319
14.146717	0.1	4.208446
14.148383	0.1	4.224479
14.150050	0.1	4.240990
14.151717	0.1	4.254580
14.153383	0.1	4.261792
14.155050	0.1	4.262567
14.156717	0.1	4.260004
14.158383	0.1	4.256249
14.160050	0.1	4.250944
14.161717	0.1	4.242301
14.163383	0.1	4.230023
14.165050	0.1	4.215777
14.166717	0.1	4.201770
14.168383	0.1	4.188478
14.170050	0.1	4.174769
14.171717	0.1	4.159689
14.173383	0.1	4.143477
14.175050	0.1	4.126489
14.176717	0.1	4.107535
14.178383	0.1	4.084885
14.180050	0.1	4.057408
14.181717	0.1	4.024804
14.183383	0.1	3.987313
14.185050	0.1	3.946662
14.186717	0.1	3.906846
14.188383	0.1	3.871083
14.190050	0.1	3.839135
14.191717	0.1	3.808558
14.193383	0.1	3.776908
14.195050	0.1	3.743112
14.196717	0.1	3.707469
14.198383	0.1	3.669918
14.200050	0.1	3.629863
14.201717	0.1	3.586471
14.203383	0.1	3.538430
14.205050	0.1	3.484905
14.206717	0.1	3.427506
14.208383	0.1	3.369689
14.210050	0.1	3.313899
14.211717	0.1	3.260493
14.213383	0.1	3.207088
14.215050	0.1	3.150940
14.216717	0.1	3.091455
14.218383	0.1	3.030658
14.220050	0.1	2.970517
14.221717	0.1	2.912343
14.223383	0.1	2.857745
14.225050	0.1	2.807319
14.226717	0.1	2.759040
14.228383	0.1	2.709985
14.230050	0.1	2.659142
14.231717	0.1	2.606452
14.233383	0.1	2.551675
14.235050	0.1	2.494872
14.236717	0.1	2.437174
14.238383	0.1	2.379000
14.240050	0.1	2.320469
14.241717	0.1	2.262831
14.243383	0.1	2.207101
14.245050	0.1	2.153397
14.246717	0.1	2.101958
14.248383	0.1	2.052844
14.250050	0.1	2.004385
14.251717	0.1	1.954317
14.253383	0.1	1.901925
14.255050	0.1	1.849175
14.256717	0.1	1.798749
14.258383	0.1	1.752436
14.260050	0.1	1.710713
14.261717	0.1	1.673341
14.263383	0.1	1.638413
14.265050	0.1	1.602829
14.266717	0.1	1.564741
14.268383	0.1	1.525164
14.270050	0.1	1.487136
14.271717	0.1	1.453102
14.273383	0.1	1.423657
14.275050	0.1	1.397371
14.276717	0.1	1.372635
14.278383	0.1	1.347721
14.280050	0.1	1.321793
14.281717	0.1	1.295686
14.283383	0.1	1.271188
14.285050	0.1	1.249194
14.286717	0.1	1.229584
14.288383	0.1	1.211882
14.290050	0.1	1.195967
14.291717	0.1	1.181007
14.293383	0.1	1.166105
14.295050	0.1	1.150668
14.296717	0.1	1.133978
14.298383	0.1	1.115978
14.300050	0.1	1.097858
14.301717	0.1	1.080573
14.303383	0.1	1.064897
14.305050	0.1	1.051366
14.306717	0.1	1.039982
14.308383	0.1	1.030028
14.310050	0.1	1.020789
14.311717	0.1	1.011849
14.313383	0.1	1.003683
14.315050	0.1	0.996649
14.316717	0.1	0.990689
14.318383	0.1	0.985324
14.320050	0.1	0.979841
14.321717	0.1	0.973523
14.323383	0.1	0.966549
14.325050	0.1	0.960827
14.326717	0.1	0.958681
14.328383	0.1	0.959992
14.330050	0.1	0.962198
14.331717	0.1	0.962496
14.333383	0.1	0.959873
14.335050	0.1	0.955582
14.336717	0.1	0.952423
14.338383	0.1	0.951707
14.340050	0.1	0.952423
14.341717	0.1	0.953615
14.343383	0.1	0.955641
14.345050	0.1	0.958383
14.346717	0.1	0.960946
14.348383	0.1	0.962555
14.350050	0.1	0.963092
14.351717	0.1	0.963986
14.353383	0.1	0.966966
14.355050	0.1	0.971258
14.356717	0.1	0.974655
14.358383	0.1	0.976265
14.360050	0.1	0.977039
14.361717	0.1	0.978112
14.363383	0.1	0.980496
14.365050	0.1	0.984430
14.366717	0.1	0.989556
14.368383	0.1	0.995934
14.370050	0.1	1.003146
14.371717	0.1	1.010716
14.373383	0.1	1.018822
14.375050	0.1	1.026988
14.376717	0.1	1.033664
14.378383	0.1	1.037836
14.380050	0.1	1.040280
14.381717	0.1	1.042962
14.383383	0.1	1.047969
14.385050	0.1	1.055896
14.386717	0.1	1.065314
14.388383	0.1	1.074553
14.390050	0.1	1.082838
14.391717	0.1	1.089871
14.393383	0.1	1.095772
14.395050	0.1	1.101673
14.396717	0.1	1.109004
14.398383	0.1	1.118124
14.400050	0.1	1.127184
14.401717	0.1	1.133740
14.403383	0.1	1.136005
14.405050	0.1	1.134217
14.406717	0.1	1.130521
14.408383	0.1	1.127541
14.410050	0.1	1.127243
14.411717	0.1	1.130462
14.413383	0.1	1.136839
14.415050	0.1	1.145125
14.416717	0.1	1.154006
14.418383	0.1	1.162171
14.420050	0.1	1.169443
14.421717	0.1	1.177013
14.423383	0.1	1.185596
14.425050	0.1	1.194239
14.426717	0.1	1.201451
14.428383	0.1	1.206100
14.430050	0.1	1.208186
14.431717	0.1	1.208961
14.433383	0.1	1.210094
14.435050	0.1	1.213133
14.436717	0.1	1.219153
14.438383	0.1	1.228392
14.440050	0.1	1.240671
14.441717	0.1	1.255274
14.443383	0.1	1.269996
14.445050	0.1	1.281619
14.446717	0.1	1.288533
14.448383	0.1	1.291990
14.450050	0.1	1.294375
14.451717	0.1	1.298010
14.453383	0.1	1.305103
14.455050	0.1	1.316488
14.456717	0.1	1.330733
14.458383	0.1	1.346290
14.460050	0.1	1.362443
14.461717	0.1	1.379073
14.463383	0.1	1.395702
14.465050	0.1	1.412153
14.466717	0.1	1.428962
14.468383	0.1	1.447260
14.470050	0.1	1.468480
14.471717	0.1	1.492918
14.473383	0.1	1.518965
14.475050	0.1	1.544416
14.476717	0.1	1.567602
14.478383	0.1	1.587808
14.480050	0.1	1.606941
14.481717	0.1	1.628757
14.483383	0.1	1.656115
14.485050	0.1	1.690090
14.486717	0.1	1.729786
14.488383	0.1	1.773238
14.490050	0.1	1.819193
14.491717	0.1	1.867652
14.493383	0.1	1.918256
14.495050	0.1	1.969159
14.496717	0.1	2.018750
14.498383	0.1	2.067387
14.500050	0.1	2.116501
14.501717	0.1	2.168596
14.503383	0.1	2.226532
14.505050	0.1	2.291739
14.506717	0.1	2.362967
14.508383	0.1	2.437592
14.510050	0.1	2.513826
14.511717	0.1	2.590835
14.513383	0.1	2.668500
14.515050	0.1	2.747417
14.516717	0.1	2.829075
14.518383	0.1	2.914190
14.520050	0.1	3.001929
14.521717	0.1	3.090799
14.523383	0.1	3.180742
14.525050	0.1	3.273130
14.526717	0.1	3.369987
14.528383	0.1	3.472805
14.530050	0.1	3.581524
14.531717	0.1	3.694236
14.533383	0.1	3.808856
14.535050	0.1	3.925026
14.536717	0.1	4.043520
14.538383	0.1	4.166484
14.540050	0.1	4.296363
14.541717	0.1	4.433632
14.543383	0.1	4.575670
14.545050	0.1	4.719138
14.546717	0.1	4.862309
14.548383	0.1	5.005300
14.550050	0.1	5.150080
14.551717	0.1	5.299390
14.553383	0.1	5.454839
14.555050	0.1	5.616725
14.556717	0.1	5.784750
14.558383	0.1	5.957365
14.560050	0.1	6.133139
14.561717	0.1	6.312490
14.563383	0.1	6.498039
14.565050	0.1	6.691933
14.566717	0.1	6.895066
14.568383	0.1	7.107020
14.570050	0.1	7.325709
14.571717	0.1	7.547617
14.573383	0.1	7.770181
14.575050	0.1	7.993818
14.576717	0.1	8.221329
14.578383	0.1	8.454562
14.580050	0.1	8.693576
14.581717	0.1	8.938373
14.583383	0.1	9.189606
14.585050	0.1	9.447754
14.586717	0.1	9.712220
14.588383	0.1	9.981216
14.590050	0.1	10.252894
14.591717	0.1	10.526598
14.593383	0.1	10.802508
14.595050	0.1	11.081637
14.596717	0.1	11.363269
14.598383	0.1	11.644543
14.600050	0.1	11.923433
14.601717	0.1	12.201668
14.603383	0.1	12.482465
14.605050	0.1	12.767435
14.606717	0.1	13.055802
14.608383	0.1	13.344766
14.610050	0.1	13.631106
14.611717	0.1	13.911904
14.613383	0.1	14.185727
14.615050	0.1	14.452816
14.616717	0.1	14.714659
14.618383	0.1	14.972568
14.620050	0.1	15.226901
14.621717	0.1	15.477718
14.623383	0.1	15.725196
14.625050	0.1	15.967668
14.626717	0.1	16.202689
14.628383	0.1	16.429962
14.630050	0.1	16.650559
14.631717	0.1	16.862989
14.633383	0.1	17.063917
14.635050	0.1	17.251552
14.636717	0.1	17.426551
14.638383	0.1	17.590583
14.640050	0.1	17.744959
14.641717	0.1	17.890097
14.643383	0.1	18.025042
14.645050	0.1	18.147529
14.646717	0.1	18.255235
14.648383	0.1	18.347443
14.650050	0.1	18.425764
14.651717	0.1	18.492283
14.653383	0.1	18.547596
14.655050	0.1	18.590571
14.656717	0.1	18.619240
14.658383	0.1	18.632294
14.660050	0.1	18.629552
14.661717	0.1	18.611015
14.663383	0.1	18.577934
14.665050	0.1	18.533648
14.666717	0.1	18.480779
14.668383	0.1	18.418254
14.670050	0.1	18.342854
14.671717	0.1	18.252970
14.673383	0.1	18.149496
14.675050	0.1	18.034400
14.676717	0.1	17.910064
14.678383	0.1	17.778875
14.680050	0.1	17.641545
14.681717	0.1	17.496825
14.683383	0.1	17.343224
14.685050	0.1	17.180086
14.686717	0.1	17.007829
14.688383	0.1	16.828240
14.690050	0.1	16.642214
14.691717	0.1	16.449035
14.693383	0.1	16.248823
14.695050	0.1	16.043485
14.696717	0.1	15.835644
14.698383	0.1	15.626908
14.700050	0.1	15.417636
14.701717	0.1	15.207232
14.703383	0.1	14.996053
14.705050	0.1	14.784754
14.706717	0.1	14.573635
14.708383	0.1	14.362813
14.710050	0.1	14.152408
14.711717	0.1	13.942242
14.713383	0.1	13.733090
14.715050	0.1	13.527215
14.716717	0.1	13.327480
14.718383	0.1	13.135732
14.720050	0.1	12.951673
14.721717	0.1	12.773395
14.723383	0.1	12.599827
14.725050	0.1	12.430847
14.726717	0.1	12.265147
14.728383	0.1	12.101472
14.730050	0.1	11.939705
14.731717	0.1	11.780918
14.733383	0.1	11.627019
14.735050	0.1	11.479796
14.736717	0.1	11.338711
14.738383	0.1	11.201800
14.740050	0.1	11.069120
14.741717	0.1	10.943115
14.743383	0.1	10.825456
14.745050	0.1	10.714114
14.746717	0.1	10.605097
14.748383	0.1	10.496021
14.750050	0.1	10.386944
14.751717	0.1	10.279239
14.753383	0.1	10.175229
14.755050	0.1	10.076464
14.756717	0.1	9.981514
14.758383	0.1	9.887756
14.760050	0.1	9.794713
14.761717	0.1	9.702027
14.763383	0.1	9.607852
14.765050	0.1	9.510637
14.766717	0.1	9.411157
14.768383	0.1	9.310902
14.770050	0.1	9.211600
14.771717	0.1	9.114445
14.773383	0.1	9.019733
14.775050	0.1	8.926511
14.776717	0.1	8.833468
14.778383	0.1	8.740187
14.780050	0.1	8.647442
14.781717	0.1	8.555472
14.783383	0.1	8.464039
14.785050	0.1	8.373499
14.786717	0.1	8.283675
14.788383	0.1	8.193434
14.790050	0.1	8.101464
14.791717	0.1	8.008659
14.793383	0.1	7.917047
14.795050	0.1	7.827580
14.796717	0.1	7.739246
14.798383	0.1	7.650972
14.800050	0.1	7.562459
14.801717	0.1	7.474304
14.803383	0.1	7.387579
14.805050	0.1	7.302106
14.806717	0.1	7.216931
14.808383	0.1	7.131100
14.810050	0.1	7.044673
14.811717	0.1	6.958783
14.813383	0.1	6.875337
14.815050	0.1	6.795049
14.816717	0.1	6.717623
14.818383	0.1	6.642580
14.820050	0.1	6.569326
14.821717	0.1	6.497443
14.823383	0.1	6.426394
14.825050	0.1	6.355942
14.826717	0.1	6.287516
14.828383	0.1	6.223619
14.830050	0.1	6.164194
14.831717	0.1	6.106675
14.833383	0.1	6.048739
14.835050	0.1	5.989433
14.836717	0.1	5.928219
14.838383	0.1	5.865634
14.840050	0.1	5.803585
14.841717	0.1	5.744398
14.843383	0.1	5.689442
14.845050	0.1	5.637646
14.846717	0.1	5.586505
14.848383	0.1	5.533755
14.850050	0.1	5.478204
14.851717	0.1	5.419910
14.853383	0.1	5.360902
14.855050	0.1	5.303383
14.856717	0.1	5.247295
14.858383	0.1	5.190611
14.860050	0.1	5.132199
14.861717	0.1	5.072296
14.863383	0.1	5.012572
14.865050	0.1	4.955530
14.866717	0.1	4.902721
14.868383	0.1	4.853010
14.870050	0.1	4.803121
14.871717	0.1	4.749775
14.873383	0.1	4.691124
14.875050	0.1	4.627765
14.876717	0.1	4.562378
14.878383	0.1	4.497767
14.880050	0.1	4.434884
14.881717	0.1	4.372776
14.883383	0.1	4.309774
14.885050	0.1	4.245758
14.886717	0.1	4.183054
14.888383	0.1	4.123926
14.890050	0.1	4.068077
14.891717	0.1	4.012823
14.893383	0.1	3.955662
14.895050	0.1	3.895879
14.896717	0.1	3.834188
14.898383	0.1	3.771544
14.900050	0.1	3.707528
14.901717	0.1	3.641725
14.903383	0.1	3.574610
14.905050	0.1	3.507853
14.906717	0.1	3.442228
14.908383	0.1	3.376544
14.910050	0.1	3.309727
14.911717	0.1	3.242612
14.913383	0.1	3.177583
14.915050	0.1	3.116727
14.916717	0.1	3.060579
14.918383	0.1	3.008366
14.920050	0.1	2.957821
14.921717	0.1	2.905905
14.923383	0.1	2.850771
14.925050	0.1	2.792955
14.926717	0.1	2.734780
14.928383	0.1	2.678394
14.930050	0.1	2.624691
14.931717	0.1	2.572835
14.933383	0.1	2.521813
14.935050	0.1	2.471209
14.936717	0.1	2.421558
14.938383	0.1	2.374530
14.940050	0.1	2.331853
14.941717	0.1	2.293468
14.943383	0.1	2.257109
14.945050	0.1	2.220631
14.946717	0.1	2.184570
14.948383	0.1	2.151847
14.950050	0.1	2.124667
14.951717	0.1	2.102435
14.953383	0.1	2.082706
14.955050	0.1	2.064169
14.956717	0.1	2.047300
14.958383	0.1	2.032220
14.960050	0.1	2.018213
14.961717	0.1	2.004385
14.963383	0.1	1.989842
14.965050	0.1	1.973808
14.966717	0.1	1.955032
14.968383	0.1	1.932204
14.970050	0.1	1.904965
14.971717	0.1	1.874864
14.973383	0.1	1.844764
14.975050	0.1	1.816928
14.976717	0.1	1.791179
14.978383	0.1	1.765430
14.980050	0.1	1.738370
14.981717	0.1	1.711667
14.983383	0.1	1.688957
14.985050	0.1	1.672328
14.986717	0.1	1.661062
14.988383	0.1	1.653731
14.990050	0.1	1.648784
14.991717	0.1	1.644313
14.993383	0.1	1.639187
14.995050	0.1	1.633346
14.996717	0.1	1.627445
14.998383	0.1	1.621783
15.000050	0.1	1.615942
15.001717	0.1	1.609147
15.003383	0.1	1.600862
15.005050	0.1	1.591265
15.006717	0.1	1.581550
15.008383	0.1	1.573444
15.010050	0.1	1.568556
15.011717	0.1	1.567960
15.013383	0.1	1.572609
15.015050	0.1	1.582146
15.016717	0.1	1.593888
15.018383	0.1	1.604617
15.020050	0.1	1.612544
15.021717	0.1	1.617432
15.023383	0.1	1.620472
15.025050	0.1	1.622677
15.026717	0.1	1.624882
15.028383	0.1	1.627386
15.030050	0.1	1.631022
15.031717	0.1	1.636148
15.033383	0.1	1.642525
15.035050	0.1	1.650572
15.036717	0.1	1.660049
15.038383	0.1	1.669586
15.040050	0.1	1.679003
15.041717	0.1	1.690090
15.043383	0.1	1.704157
15.045050	0.1	1.721621
15.046717	0.1	1.741529
15.048383	0.1	1.761973
15.050050	0.1	1.780808
15.051717	0.1	1.797438
15.053383	0.1	1.812637
15.055050	0.1	1.827657
15.056717	0.1	1.843572
15.058383	0.1	1.861215
15.060050	0.1	1.881600
15.061717	0.1	1.905918
15.063383	0.1	1.934350
15.065050	0.1	1.964748
15.066717	0.1	1.994133
15.068383	0.1	2.021134
15.070050	0.1	2.047002
15.071717	0.1	2.073884
15.073383	0.1	2.102852
15.075050	0.1	2.133310
15.076717	0.1	2.164602
15.078383	0.1	2.196968
15.080050	0.1	2.230585
15.081717	0.1	2.265036
15.083383	0.1	2.300084
15.085050	0.1	2.335906
15.086717	0.1	2.372861
15.088383	0.1	2.411366
15.090050	0.1	2.451599
15.091717	0.1	2.493084
15.093383	0.1	2.535105
15.095050	0.1	2.577067
15.096717	0.1	2.619028
15.098383	0.1	2.662778
15.100050	0.1	2.711415
15.101717	0.1	2.765417
15.103383	0.1	2.822340
15.105050	0.1	2.879381
15.106717	0.1	2.935946
15.108383	0.1	2.992809
15.110050	0.1	3.050327
15.111717	0.1	3.107488
15.113383	0.1	3.164113
15.115050	0.1	3.222287
15.116717	0.1	3.284097
15.118383	0.1	3.349662
15.120050	0.1	3.417015
15.121717	0.1	3.484130
15.123383	0.1	3.550232
15.125050	0.1	3.617525
15.126717	0.1	3.689230
15.128383	0.1	3.766775
15.130050	0.1	3.848732
15.131717	0.1	3.932476
15.133383	0.1	4.016340
15.135050	0.1	4.101038
15.136717	0.1	4.188419
15.138383	0.1	4.279077
15.140050	0.1	4.371822
15.141717	0.1	4.465521
15.143383	0.1	4.560650
15.145050	0.1	4.658640
15.146717	0.1	4.760981
15.148383	0.1	4.868210
15.150050	0.1	4.978895
15.151717	0.1	5.090952
15.153383	0.1	5.203188
15.155050	0.1	5.315900
15.156717	0.1	5.431176
15.158383	0.1	5.551041
15.160050	0.1	5.674720
15.161717	0.1	5.799830
15.163383	0.1	5.925596
15.165050	0.1	6.053329
15.166717	0.1	6.184280
15.168383	0.1	6.319940
15.170050	0.1	6.461561
15.171717	0.1	6.610155
15.173383	0.1	6.765843
15.175050	0.1	6.927550
15.176717	0.1	7.092357
15.178383	0.1	7.256806
15.180050	0.1	7.420838
15.181717	0.1	7.587135
15.183383	0.1	7.758975
15.185050	0.1	7.938266
15.186717	0.1	8.125365
15.188383	0.1	8.319200
15.190050	0.1	8.517206
15.191717	0.1	8.716167
15.193383	0.1	8.913756
15.195050	0.1	9.111465
15.196717	0.1	9.313226
15.198383	0.1	9.521366
15.200050	0.1	9.734035
15.201717	0.1	9.946585
15.203383	0.1	10.154844
15.205050	0.1	10.357321
15.206717	0.1	10.555566
15.208383	0.1	10.751963
15.210050	0.1	10.947586
15.211717	0.1	11.143149
15.213383	0.1	11.340023
15.215050	0.1	11.538447
15.216717	0.1	11.736990
15.218383	0.1	11.933208
15.220050	0.1	12.125076
15.221717	0.1	12.312175
15.223383	0.1	12.493969
15.225050	0.1	12.668432
15.226717	0.1	12.833656
15.228383	0.1	12.990237
15.230050	0.1	13.140500
15.231717	0.1	13.285876
15.233383	0.1	13.425887
15.235050	0.1	13.559223
15.236717	0.1	13.684572
15.238383	0.1	13.800681
15.240050	0.1	13.906182
15.241717	0.1	13.999761
15.243383	0.1	14.080823
15.245050	0.1	14.150024
15.246717	0.1	14.208258
15.248383	0.1	14.255107
15.250050	0.1	14.289738
15.251717	0.1	14.312745
15.253383	0.1	14.325918
15.255050	0.1	14.330626
15.256717	0.1	14.326394
15.258383	0.1	14.311255
15.260050	0.1	14.283837
15.261717	0.1	14.244736
15.263383	0.1	14.194907
15.265050	0.1	14.134110
15.266717	0.1	14.062465
15.268383	0.1	13.982774
15.270050	0.1	13.899387
15.271717	0.1	13.813973
15.273383	0.1	13.724686
15.275050	0.1	13.628066
15.276717	0.1	13.522209
15.278383	0.1	13.407112
15.280050	0.1	13.283611
15.281717	0.1	13.152958
15.283383	0.1	13.017238
15.285050	0.1	12.878776
15.286717	0.1	12.739421
15.288383	0.1	12.600065
15.290050	0.1	12.461007
15.291717	0.1	12.322486
15.293383	0.1	12.184144
15.295050	0.1	12.046099
15.296717	0.1	11.909009
15.298383	0.1	11.773647
15.300050	0.1	11.640847
15.301717	0.1	11.511744
15.303383	0.1	11.387647
15.305050	0.1	11.270047
15.306717	0.1	11.160434
15.308383	0.1	11.059583
15.310050	0.1	10.967792
15.311717	0.1	10.886312
15.313383	0.1	10.816754
15.315050	0.1	10.759056
15.316717	0.1	10.712922
15.318383	0.1	10.679067
15.320050	0.1	10.658682
15.321717	0.1	10.652424
15.323383	0.1	10.661424
15.325050	0.1	10.686756
15.326717	0.1	10.728479
15.328383	0.1	10.786594
15.330050	0.1	10.862947
15.331717	0.1	10.960341
15.333383	0.1	11.080862
15.335050	0.1	11.224271
15.336717	0.1	11.388839
15.338383	0.1	11.573673
15.340050	0.1	11.781395
15.341717	0.1	12.016834
15.343383	0.1	12.282909
15.345050	0.1	12.579203
15.346717	0.1	12.903870
15.348383	0.1	13.255776
15.350050	0.1	13.636351
15.351717	0.1	14.049114
15.353383	0.1	14.498056
15.355050	0.1	14.985741
15.356717	0.1	15.513004
15.358383	0.1	16.080559
15.360050	0.1	16.689182
15.361717	0.1	17.340602
15.363383	0.1	18.037022
15.365050	0.1	18.780173
15.366717	0.1	19.573094
15.368383	0.1	20.421268
15.370050	0.1	21.330000
15.371717	0.1	22.301437
15.373383	0.1	23.336889
15.375050	0.1	24.439575
15.376717	0.1	25.613309
15.378383	0.1	26.861192
15.380050	0.1	28.185786
15.381717	0.1	29.590787
15.383383	0.1	31.081976
15.385050	0.1	32.665910
15.386717	0.1	34.347596
15.388383	0.1	36.131027
15.390050	0.1	38.021686
15.391717	0.1	40.025892
15.393383	0.1	42.150142
15.395050	0.1	44.401052
15.396717	0.1	46.784761
15.398383	0.1	49.306276
15.400050	0.1	51.973227
15.401717	0.1	54.796043
15.403383	0.1	57.784263
15.405050	0.1	60.944859
15.406717	0.1	64.283911
15.408383	0.1	67.807440
15.410050	0.1	71.521048
15.411717	0.1	75.431649
15.413383	0.1	79.547708
15.415050	0.1	83.876913
15.416717	0.1	88.426238
15.418383	0.1	93.203908
15.420050	0.1	98.218566
15.421717	0.1	103.476471
15.423383	0.1	108.981139
15.425050	0.1	114.735670
15.426717	0.1	120.744712
15.428383	0.1	127.014704
15.430050	0.1	133.552738
15.431717	0.1	140.365132
15.433383	0.1	147.455820
15.435050	0.1	154.826293
15.436717	0.1	162.478218
15.438383	0.1	170.415412
15.440050	0.1	178.642284
15.441717	0.1	187.162351
15.443383	0.1	195.978951
15.445050	0.1	205.095423
15.446717	0.1	214.512778
15.448383	0.1	224.231495
15.450050	0.1	234.255328
15.451717	0.1	244.591608
15.453383	0.1	255.247727
15.455050	0.1	266.228513
15.456717	0.1	277.536290
15.458383	0.1	289.173322
15.460050	0.1	301.144201
15.461717	0.1	313.456375
15.463383	0.1	326.118727
15.465050	0.1	339.142641
15.466717	0.1	352.544567
15.468383	0.1	366.344891
15.470050	0.1	380.564295
15.471717	0.1	395.222926
15.473383	0.1	410.339201
15.475050	0.1	425.930287
15.476717	0.1	442.016091
15.478383	0.1	458.626000
15.480050	0.1	475.798218
15.481717	0.1	493.571907
15.483383	0.1	511.980087
15.485050	0.1	531.048687
15.486717	0.1	550.800714
15.488383	0.1	571.262394
15.490050	0.1	592.466867
15.491717	0.1	614.449716
15.493383	0.1	637.239494
15.495050	0.1	660.854200
15.496717	0.1	685.302179
15.498383	0.1	710.583610
15.500050	0.1	736.694201
15.501717	0.1	763.628171
15.503383	0.1	791.370797
15.505050	0.1	819.886376
15.506717	0.1	849.119773
15.508383	0.1	879.008465
15.510050	0.1	909.481401
15.511717	0.1	940.448221
15.513383	0.1	971.802769
15.515050	0.1	1,003.432811
15.516717	0.1	1,035.211327
15.518383	0.1	1,066.982869
15.520050	0.1	1,098.572796
15.521717	0.1	1,129.810460
15.523383	0.1	1,160.541008
15.525050	0.1	1,190.620791
15.526717	0.1	1,219.912721
15.528383	0.1	1,248.278811
15.530050	0.1	1,275.567429
15.531717	0.1	1,301.621813
15.533383	0.1	1,326.308985
15.535050	0.1	1,349.523804
15.536717	0.1	1,371.171318
15.538383	0.1	1,391.173505
15.540050	0.1	1,409.475649
15.541717	0.1	1,426.027621
15.543383	0.1	1,440.787461
15.545050	0.1	1,453.748432
15.546717	0.1	1,464.926926
15.548383	0.1	1,474.332957
15.550050	0.1	1,481.984465
15.551717	0.1	1,487.935334
15.553383	0.1	1,492.265671
15.555050	0.1	1,495.064705
15.556717	0.1	1,496.430307
15.558383	0.1	1,496.452063
15.560050	0.1	1,495.185643
15.561717	0.1	1,492.668598
15.563383	0.1	1,488.968223
15.565050	0.1	1,484.190135
15.566717	0.1	1,478.438048
15.568383	0.1	1,471.795885
15.570050	0.1	1,464.350132
15.571717	0.1	1,456.195560
15.573383	0.1	1,447.417465
15.575050	0.1	1,438.075569
15.576717	0.1	1,428.195085
15.578383	0.1	1,417.787517
15.580050	0.1	1,406.898880
15.581717	0.1	1,395.626092
15.583383	0.1	1,384.076916
15.585050	0.1	1,372.316263
15.586717	0.1	1,360.357306
15.588383	0.1	1,348.204633
15.590050	0.1	1,335.884174
15.591717	0.1	1,323.425312
15.593383	0.1	1,310.854155
15.595050	0.1	1,298.208016
15.596717	0.1	1,285.524564
15.598383	0.1	1,272.827105
15.600050	0.1	1,260.139064
15.601717	0.1	1,247.491136
15.603383	0.1	1,234.905615
15.605050	0.1	1,222.389115
15.606717	0.1	1,209.935558
15.608383	0.1	1,197.528314
15.610050	0.1	1,185.155284
15.611717	0.1	1,172.823797
15.613383	0.1	1,160.545895
15.615050	0.1	1,148.321459
15.616717	0.1	1,136.152335
15.618383	0.1	1,124.057300
15.620050	0.1	1,112.059659
15.621717	0.1	1,100.173539
15.623383	0.1	1,088.400906
15.625050	0.1	1,076.725905
15.626717	0.1	1,065.118734
15.628383	0.1	1,053.558591
15.630050	0.1	1,042.049172
15.631717	0.1	1,030.609013
15.633383	0.1	1,019.251884
15.635050	0.1	1,007.980764
15.636717	0.1	996.792972
15.638383	0.1	985.680818
15.640050	0.1	974.631606
15.641717	0.1	963.631211
15.643383	0.1	952.669498
15.645050	0.1	941.746410
15.646717	0.1	930.870171
15.648383	0.1	920.047457
15.650050	0.1	909.279699
15.651717	0.1	898.565227
15.653383	0.1	887.896293
15.655050	0.1	877.259009
15.656717	0.1	866.643719
15.658383	0.1	856.052390
15.660050	0.1	845.492115
15.661717	0.1	834.966054
15.663383	0.1	824.471761
15.665050	0.1	814.004172
15.666717	0.1	803.560126
15.668383	0.1	793.141472
15.670050	0.1	782.751607
15.671717	0.1	772.389339
15.673383	0.1	762.049482
15.675050	0.1	751.724944
15.676717	0.1	741.408213
15.678383	0.1	731.095596
15.680050	0.1	720.790668
15.681717	0.1	710.502130
15.683383	0.1	700.236720
15.685050	0.1	689.995151
15.686717	0.1	679.776709
15.688383	0.1	669.583599
15.690050	0.1	659.419278
15.691717	0.1	649.286666
15.693383	0.1	639.187136
15.695050	0.1	629.119970
15.696717	0.1	619.084395
15.698383	0.1	609.082199
15.700050	0.1	599.113679
15.701717	0.1	589.177584
15.703383	0.1	579.274749
15.705050	0.1	569.409464
15.706717	0.1	559.586201
15.708383	0.1	549.808773
15.710050	0.1	540.081474
15.711717	0.1	530.407162
15.713383	0.1	520.787211
15.715050	0.1	511.225314
15.716717	0.1	501.728267
15.718383	0.1	492.300003
15.720050	0.1	482.939272
15.721717	0.1	473.645656
15.723383	0.1	464.423982
15.725050	0.1	455.281583
15.726717	0.1	446.223405
15.728383	0.1	437.252130
15.730050	0.1	428.370084
15.731717	0.1	419.580246
15.733383	0.1	410.884822
15.735050	0.1	402.285898
15.736717	0.1	393.787109
15.738383	0.1	385.392987
15.740050	0.1	377.106391
15.741717	0.1	368.929170
15.743383	0.1	360.862217
15.745050	0.1	352.906189
15.746717	0.1	345.064243
15.748383	0.1	337.341567
15.750050	0.1	329.743226
15.751717	0.1	322.271545
15.753383	0.1	314.925868
15.755050	0.1	307.705421
15.756717	0.1	300.611514
15.758383	0.1	293.646115
15.760050	0.1	286.809223
15.761717	0.1	280.099587
15.763383	0.1	273.514764
15.765050	0.1	267.053918
15.766717	0.1	260.720507
15.768383	0.1	254.520431
15.770050	0.1	248.455182
15.771717	0.1	242.519810
15.773383	0.1	236.709192
15.775050	0.1	231.023206
15.776717	0.1	225.465252
15.778383	0.1	220.039619
15.780050	0.1	214.748395
15.781717	0.1	209.588123
15.783383	0.1	204.551769
15.785050	0.1	199.635100
15.786717	0.1	194.837641
15.788383	0.1	190.159451
15.790050	0.1	185.600053
15.791717	0.1	181.158375
15.793383	0.1	176.831733
15.795050	0.1	172.616671
15.796717	0.1	168.511341
15.798383	0.1	164.515326
15.800050	0.1	160.626838
15.801717	0.1	156.843076
15.803383	0.1	153.161416
15.805050	0.1	149.580309
15.806717	0.1	146.097967
15.808383	0.1	142.712304
15.810050	0.1	139.421889
15.811717	0.1	136.225351
15.813383	0.1	133.120783
15.815050	0.1	130.106695
15.816717	0.1	127.181836
15.818383	0.1	124.343939
15.820050	0.1	121.589370
15.821717	0.1	118.913538
15.823383	0.1	116.312213
15.825050	0.1	113.783426
15.826717	0.1	111.328191
15.828383	0.1	108.947880
15.830050	0.1	106.642133
15.831717	0.1	104.408747
15.833383	0.1	102.243668
15.835050	0.1	100.142246
15.836717	0.1	98.101622
15.838383	0.1	96.120780
15.840050	0.1	94.199305
15.841717	0.1	92.336124
15.843383	0.1	90.529388
15.845050	0.1	88.776653
15.846717	0.1	87.075537
15.848383	0.1	85.424607
15.850050	0.1	83.823209
15.851717	0.1	82.270329
15.853383	0.1	80.763226
15.855050	0.1	79.298382
15.856717	0.1	77.873831
15.858383	0.1	76.489155
15.860050	0.1	75.144415
15.861717	0.1	73.839609
15.863383	0.1	72.574441
15.865050	0.1	71.347360
15.866717	0.1	70.155327
15.868383	0.1	68.995241
15.870050	0.1	67.864780
15.871717	0.1	66.761617
15.873383	0.1	65.685217
15.875050	0.1	64.636890
15.876717	0.1	63.618008
15.878383	0.1	62.628035
15.880050	0.1	61.665777
15.881717	0.1	60.729746
15.883383	0.1	59.817854
15.885050	0.1	58.927420
15.886717	0.1	58.056298
15.888383	0.1	57.205144
15.890050	0.1	56.375328
15.891717	0.1	55.567447
15.893383	0.1	54.782036
15.895050	0.1	54.018322
15.896717	0.1	53.273025
15.898383	0.1	52.541557
15.900050	0.1	51.821414
15.901717	0.1	51.112893
15.903383	0.1	50.418738
15.905050	0.1	49.741748
15.906717	0.1	49.082461
15.908383	0.1	48.440042
15.910050	0.1	47.815147
15.911717	0.1	47.208074
15.913383	0.1	46.615782
15.915050	0.1	46.033981
15.916717	0.1	45.460406
15.918383	0.1	44.895175
15.920050	0.1	44.340017
15.921717	0.1	43.797794
15.923383	0.1	43.270650
15.925050	0.1	42.759540
15.926717	0.1	42.264822
15.928383	0.1	41.786375
15.930050	0.1	41.322711
15.931717	0.1	40.871623
15.933383	0.1	40.430965
15.935050	0.1	39.998415
15.936717	0.1	39.571526
15.938383	0.1	39.150836
15.940050	0.1	38.739564
15.941717	0.1	38.340392
15.943383	0.1	37.953796
15.945050	0.1	37.578823
15.946717	0.1	37.214043
15.948383	0.1	36.858322
15.950050	0.1	36.511185
15.951717	0.1	36.172631
15.953383	0.1	35.842659
15.955050	0.1	35.520138
15.956717	0.1	35.203936
15.958383	0.1	34.893396
15.960050	0.1	34.588697
15.961717	0.1	34.289601
15.963383	0.1	33.996048
15.965050	0.1	33.707740
15.966717	0.1	33.423843
15.968383	0.1	33.143045
15.970050	0.1	32.863679
15.971717	0.1	32.583894
15.973383	0.1	32.301368
15.975050	0.1	32.013537
15.976717	0.1	31.718971
15.978383	0.1	31.418027
15.980050	0.1	31.113328
15.981717	0.1	30.807557
15.983383	0.1	30.501666
15.985050	0.1	30.195119
15.986717	0.1	29.886963
15.988383	0.1	29.576125
15.990050	0.1	29.259505
15.991717	0.1	28.935255
15.993383	0.1	28.604867
15.995050	0.1	28.271498
15.996717	0.1	27.935924
15.998383	0.1	27.596773
16.000050	0.1	27.253153
16.001717	0.1	26.905181
16.003383	0.1	26.553036
16.005050	0.1	26.196005
16.006717	0.1	25.832655
16.008383	0.1	25.462569
16.010050	0.1	25.088371
16.011717	0.1	24.714829
16.013383	0.1	24.345101
16.015050	0.1	23.979963
16.016717	0.1	23.618700
16.018383	0.1	23.260237
16.020050	0.1	22.903921
16.021717	0.1	22.550167
16.023383	0.1	22.200407
16.025050	0.1	21.856011
16.026717	0.1	21.517814
16.028383	0.1	21.186651
16.030050	0.1	20.862461
16.031717	0.1	20.544292
16.033383	0.1	20.231963
16.035050	0.1	19.926728
16.036717	0.1	19.629539
16.038383	0.1	19.340934
16.040050	0.1	19.061090
16.041717	0.1	18.788935
16.043383	0.1	18.522264
16.045050	0.1	18.260242
16.046717	0.1	18.004299
16.048383	0.1	17.756821
16.050050	0.1	17.519356
16.051717	0.1	17.293097
16.053383	0.1	17.078281
16.055050	0.1	16.873182
16.056717	0.1	16.673983
16.058383	0.1	16.477407
16.060050	0.1	16.282977
16.061717	0.1	16.091765
16.063383	0.1	15.905262
16.065050	0.1	15.724898
16.066717	0.1	15.552164
16.068383	0.1	15.387178
16.070050	0.1	15.229047
16.071717	0.1	15.075923
16.073383	0.1	14.925421
16.075050	0.1	14.776708
16.076717	0.1	14.631272
16.078383	0.1	14.491499
16.080050	0.1	14.358939
16.081717	0.1	14.233292
16.083383	0.1	14.112652
16.085050	0.1	13.994516
16.086717	0.1	13.877512
16.088383	0.1	13.761044
16.090050	0.1	13.643623
16.091717	0.1	13.523877
16.093383	0.1	13.403238
16.095050	0.1	13.286413
16.096717	0.1	13.177574
16.098383	0.1	13.076902
16.100050	0.1	12.981714
16.101717	0.1	12.889207
16.103383	0.1	12.797893
16.105050	0.1	12.708188
16.106717	0.1	12.620331
16.108383	0.1	12.533129
16.110050	0.1	12.445510
16.111717	0.1	12.357593
16.113383	0.1	12.269378
16.115050	0.1	12.180329
16.116717	0.1	12.090982
16.118383	0.1	12.003065
16.120050	0.1	11.917413
16.121717	0.1	11.833966
16.123383	0.1	11.752308
16.125050	0.1	11.671901
16.126717	0.1	11.592389
16.128383	0.1	11.514426
16.130050	0.1	11.438966
16.131717	0.1	11.366130
16.133383	0.1	11.295140
16.135050	0.1	11.225463
16.136717	0.1	11.156977
16.138383	0.1	11.090220
16.140050	0.1	11.025012
16.141717	0.1	10.960699
16.143383	0.1	10.897041
16.145050	0.1	10.833860
16.146717	0.1	10.771096
16.148383	0.1	10.708571
16.150050	0.1	10.646642
16.151717	0.1	10.586560
16.153383	0.1	10.529459
16.155050	0.1	10.475696
16.156717	0.1	10.425032
16.158383	0.1	10.375798
16.160050	0.1	10.326207
16.161717	0.1	10.276318
16.163383	0.1	10.227264
16.165050	0.1	10.179818
16.166717	0.1	10.134459
16.168383	0.1	10.091782
16.170050	0.1	10.051489
16.171717	0.1	10.013223
16.173383	0.1	9.976864
16.175050	0.1	9.942890
16.176717	0.1	9.911359
16.178383	0.1	9.879947
16.180050	0.1	9.846390
16.181717	0.1	9.810329
16.183383	0.1	9.772719
16.185050	0.1	9.735585
16.186717	0.1	9.701849
16.188383	0.1	9.673894
16.190050	0.1	9.651185
16.191717	0.1	9.631038
16.193383	0.1	9.611309
16.195050	0.1	9.591640
16.196717	0.1	9.572447
16.198383	0.1	9.553969
16.200050	0.1	9.535790
16.201717	0.1	9.518147
16.203383	0.1	9.502411
16.205050	0.1	9.488822
16.206717	0.1	9.476007
16.208383	0.1	9.462238
16.210050	0.1	9.445608
16.211717	0.1	9.425402
16.213383	0.1	9.403229
16.215050	0.1	9.381295
16.216717	0.1	9.360910
16.218383	0.1	9.343088
16.220050	0.1	9.328485
16.221717	0.1	9.315968
16.223383	0.1	9.304107
16.225050	0.1	9.292186
16.226717	0.1	9.279728
16.228383	0.1	9.266735
16.230050	0.1	9.253741
16.231717	0.1	9.240568
16.233383	0.1	9.226978
16.235050	0.1	9.212316
16.236717	0.1	9.195626
16.238383	0.1	9.176136
16.240050	0.1	9.154380
16.241717	0.1	9.130776
16.243383	0.1	9.104729
16.245050	0.1	9.075463
16.246717	0.1	9.043694
16.248383	0.1	9.011448
16.250050	0.1	8.980215
16.251717	0.1	8.949876
16.253383	0.1	8.919776
16.255050	0.1	8.889735
16.256717	0.1	8.859695
16.258383	0.1	8.828342
16.260050	0.1	8.794487
16.261717	0.1	8.758307
16.263383	0.1	8.721650
16.265050	0.1	8.686007
16.266717	0.1	8.651853
16.268383	0.1	8.618176
16.270050	0.1	8.583606
16.271717	0.1	8.546889
16.273383	0.1	8.507431
16.275050	0.1	8.466185
16.276717	0.1	8.424342
16.278383	0.1	8.381904
16.280050	0.1	8.338750
16.281717	0.1	8.295417
16.283383	0.1	8.251966
16.285050	0.1	8.207083
16.286717	0.1	8.158982
16.288383	0.1	8.107782
16.290050	0.1	8.056045
16.291717	0.1	8.006812
16.293383	0.1	7.960856
16.295050	0.1	7.915795
16.296717	0.1	7.868529
16.298383	0.1	7.818342
16.300050	0.1	7.767082
16.301717	0.1	7.716120
16.303383	0.1	7.664681
16.305050	0.1	7.611752
16.306717	0.1	7.558883
16.308383	0.1	7.508338
16.310050	0.1	7.459701
16.311717	0.1	7.410706
16.313383	0.1	7.360816
16.315050	0.1	7.311047
16.316717	0.1	7.261992
16.318383	0.1	7.212520
16.320050	0.1	7.161498
16.321717	0.1	7.109285
16.323383	0.1	7.056773
16.325050	0.1	7.004321
16.326717	0.1	6.952227
16.328383	0.1	6.900073
16.330050	0.1	6.845594
16.331717	0.1	6.787479
16.333383	0.1	6.728352
16.335050	0.1	6.672502
16.336717	0.1	6.621361
16.338383	0.1	6.572903
16.340050	0.1	6.524682
16.341717	0.1	6.477297
16.343383	0.1	6.433130
16.345050	0.1	6.392181
16.346717	0.1	6.351889
16.348383	0.1	6.310404
16.350050	0.1	6.266952
16.351717	0.1	6.221056
16.353383	0.1	6.172717
16.355050	0.1	6.123126
16.356717	0.1	6.074310
16.358383	0.1	6.027639
16.360050	0.1	5.982221
16.361717	0.1	5.936325
16.363383	0.1	5.888462
16.365050	0.1	5.838037
16.366717	0.1	5.785644
16.368383	0.1	5.733073
16.370050	0.1	5.682290
16.371717	0.1	5.634487
16.373383	0.1	5.589962
16.375050	0.1	5.548895
16.376717	0.1	5.512238
16.378383	0.1	5.480469
16.380050	0.1	5.451560
16.381717	0.1	5.421520
16.383383	0.1	5.387366
16.385050	0.1	5.348623
16.386717	0.1	5.306423
16.388383	0.1	5.262912
16.390050	0.1	5.220712
16.391717	0.1	5.181372
16.393383	0.1	5.145073
16.395050	0.1	5.111695
16.396717	0.1	5.080462
16.398383	0.1	5.050421
16.400050	0.1	5.021513
16.401717	0.1	4.993975
16.403383	0.1	4.966677
16.405050	0.1	4.937947
16.406717	0.1	4.906714
16.408383	0.1	4.873514
16.410050	0.1	4.841209
16.411717	0.1	4.812897
16.413383	0.1	4.789114
16.415050	0.1	4.767597
16.416717	0.1	4.745961
16.418383	0.1	4.723251
16.420050	0.1	4.699767
16.421717	0.1	4.676044
16.423383	0.1	4.652143
16.425050	0.1	4.627288
16.426717	0.1	4.601598
16.428383	0.1	4.575908
16.430050	0.1	4.550994
16.431717	0.1	4.527271
16.433383	0.1	4.504562
16.435050	0.1	4.482031
16.436717	0.1	4.459262
16.438383	0.1	4.437030
16.440050	0.1	4.416883
16.441717	0.1	4.399598
16.443383	0.1	4.383862
16.445050	0.1	4.367352
16.446717	0.1	4.349172
16.448383	0.1	4.330516
16.450050	0.1	4.313171
16.451717	0.1	4.296959
16.453383	0.1	4.280150
16.455050	0.1	4.262567
16.456717	0.1	4.245937
16.458383	0.1	4.231274
16.460050	0.1	4.217744
16.461717	0.1	4.204571
16.463383	0.1	4.191756
16.465050	0.1	4.178763
16.466717	0.1	4.164756
16.468383	0.1	4.148305
16.470050	0.1	4.129172
16.471717	0.1	4.109264
16.473383	0.1	4.092157
16.475050	0.1	4.080117
16.476717	0.1	4.073203
16.478383	0.1	4.068911
16.480050	0.1	4.063607
16.481717	0.1	4.054964
16.483383	0.1	4.043162
16.485050	0.1	4.029215
16.486717	0.1	4.013956
16.488383	0.1	3.998459
16.490050	0.1	3.984154
16.491717	0.1	3.970981
16.493383	0.1	3.958524
16.495050	0.1	3.946722
16.496717	0.1	3.935874
16.498383	0.1	3.926397
16.500050	0.1	3.917814
16.501717	0.1	3.909409
16.503383	0.1	3.901482
16.505050	0.1	3.894747
16.506717	0.1	3.888190
16.508383	0.1	3.880143
16.510050	0.1	3.869117
16.511717	0.1	3.855229
16.513383	0.1	3.841102
16.515050	0.1	3.831208
16.516717	0.1	3.828287
16.518383	0.1	3.831029
16.520050	0.1	3.835321
16.521717	0.1	3.836751
16.523383	0.1	3.832758
16.525050	0.1	3.823161
16.526717	0.1	3.809989
16.528383	0.1	3.795505
16.530050	0.1	3.782153
16.531717	0.1	3.772736
16.533383	0.1	3.768862
16.535050	0.1	3.769040
16.536717	0.1	3.769696
16.538383	0.1	3.767371
16.540050	0.1	3.760696
16.541717	0.1	3.751219
16.543383	0.1	3.742516
16.545050	0.1	3.737450
16.546717	0.1	3.736079
16.548383	0.1	3.736377
16.550050	0.1	3.736317
16.551717	0.1	3.734112
16.553383	0.1	3.728628
16.555050	0.1	3.720463
16.556717	0.1	3.711522
16.558383	0.1	3.704190
16.560050	0.1	3.699839
16.561717	0.1	3.699243
16.563383	0.1	3.702343
16.565050	0.1	3.707707
16.566717	0.1	3.713012
16.568383	0.1	3.716171
16.570050	0.1	3.716171
16.571717	0.1	3.713727
16.573383	0.1	3.710270
16.575050	0.1	3.706455
16.576717	0.1	3.702998
16.578383	0.1	3.701806
16.580050	0.1	3.704250
16.581717	0.1	3.709495
16.583383	0.1	3.714800
16.585050	0.1	3.716946
16.586717	0.1	3.714681
16.588383	0.1	3.709138
16.590050	0.1	3.701687
16.591717	0.1	3.693521
16.593383	0.1	3.686786
16.595050	0.1	3.684283
16.596717	0.1	3.686488
16.598383	0.1	3.691256
16.600050	0.1	3.695488
16.601717	0.1	3.698230
16.603383	0.1	3.700316
16.605050	0.1	3.701806
16.606717	0.1	3.701866
16.608383	0.1	3.700078
16.610050	0.1	3.696561
16.611717	0.1	3.691435
16.613383	0.1	3.685713
16.615050	0.1	3.680527
16.616717	0.1	3.676057
16.618383	0.1	3.672838
16.620050	0.1	3.672719
16.621717	0.1	3.676236
16.623383	0.1	3.681243
16.625050	0.1	3.684759
16.626717	0.1	3.685296
16.628383	0.1	3.684104
16.630050	0.1	3.683388
16.631717	0.1	3.684283
16.633383	0.1	3.687263
16.635050	0.1	3.693223
16.636717	0.1	3.702283
16.638383	0.1	3.711820
16.640050	0.1	3.718674
16.641717	0.1	3.721297
16.643383	0.1	3.719807
16.645050	0.1	3.716529
16.646717	0.1	3.714562
16.648383	0.1	3.714085
16.650050	0.1	3.712833
16.651717	0.1	3.709674
16.653383	0.1	3.705800
16.655050	0.1	3.702164
16.656717	0.1	3.697932
16.658383	0.1	3.692925
16.660050	0.1	3.688812
16.661717	0.1	3.688812
16.663383	0.1	3.694296
16.665050	0.1	3.702820
16.666717	0.1	3.709376
16.668383	0.1	3.710687
16.670050	0.1	3.707409
16.671717	0.1	3.702522
16.673383	0.1	3.699005
16.675050	0.1	3.698170
16.676717	0.1	3.699124
16.678383	0.1	3.701389
16.680050	0.1	3.705383
16.681717	0.1	3.711164
16.683383	0.1	3.717959
16.685050	0.1	3.724098
16.686717	0.1	3.726423
16.688383	0.1	3.722489
16.690050	0.1	3.713727
16.691717	0.1	3.704250
16.693383	0.1	3.696442
16.695050	0.1	3.690064
16.696717	0.1	3.684044
16.698383	0.1	3.677309
16.700050	0.1	3.670097
16.701717	0.1	3.664792
16.703383	0.1	3.663540
16.705050	0.1	3.666342
16.706717	0.1	3.671527
16.708383	0.1	3.676057
16.710050	0.1	3.676713
16.711717	0.1	3.672362
16.713383	0.1	3.664017
16.715050	0.1	3.652930
16.716717	0.1	3.640056
16.718383	0.1	3.625691
16.720050	0.1	3.610969
16.721717	0.1	3.597915
16.723383	0.1	3.588975
16.725050	0.1	3.584028
16.726717	0.1	3.579676
16.728383	0.1	3.571749
16.730050	0.1	3.558755
16.731717	0.1	3.542304
16.733383	0.1	3.525615
16.735050	0.1	3.511906
16.736717	0.1	3.502667
16.738383	0.1	3.496647
16.740050	0.1	3.491104
16.741717	0.1	3.483772
16.743383	0.1	3.472269
16.745050	0.1	3.454864
16.746717	0.1	3.433883
16.748383	0.1	3.415525
16.750050	0.1	3.403664
16.751717	0.1	3.397405
16.753383	0.1	3.393293
16.755050	0.1	3.387690
16.756717	0.1	3.377795
16.758383	0.1	3.363669
16.760050	0.1	3.347874
16.761717	0.1	3.333330
16.763383	0.1	3.321290
16.765050	0.1	3.311515
16.766717	0.1	3.302396
16.768383	0.1	3.291488
16.770050	0.1	3.277362
16.771717	0.1	3.261745
16.773383	0.1	3.248394
16.775050	0.1	3.239572
16.776717	0.1	3.234208
16.778383	0.1	3.229737
16.780050	0.1	3.224969
16.781717	0.1	3.218949
16.783383	0.1	3.209293
16.785050	0.1	3.195226
16.786717	0.1	3.179848
16.788383	0.1	3.167093
16.790050	0.1	3.158510
16.791717	0.1	3.154397
16.793383	0.1	3.153265
16.795050	0.1	3.152311
16.796717	0.1	3.149152
16.798383	0.1	3.143668
16.800050	0.1	3.135920
16.801717	0.1	3.124953
16.803383	0.1	3.110826
16.805050	0.1	3.096044
16.806717	0.1	3.083110
16.808383	0.1	3.073275
16.810050	0.1	3.066778
16.811717	0.1	3.063083
16.813383	0.1	3.061116
16.815050	0.1	3.059924
16.816717	0.1	3.058791
16.818383	0.1	3.057063
16.820050	0.1	3.053665
16.821717	0.1	3.048599
16.823383	0.1	3.043413
16.825050	0.1	3.037870
16.826717	0.1	3.029227
16.828383	0.1	3.016770
16.830050	0.1	3.004015
16.831717	0.1	2.994895
16.833383	0.1	2.989590
16.835050	0.1	2.985716
16.836717	0.1	2.981544
16.838383	0.1	2.977014
16.840050	0.1	2.972365
16.841717	0.1	2.967119
16.843383	0.1	2.961517
16.845050	0.1	2.956569
16.846717	0.1	2.953291
16.848383	0.1	2.952397
16.850050	0.1	2.953887
16.851717	0.1	2.956331
16.853383	0.1	2.957881
16.855050	0.1	2.957165
16.856717	0.1	2.953530
16.858383	0.1	2.947569
16.860050	0.1	2.940476
16.861717	0.1	2.933145
16.863383	0.1	2.925813
16.865050	0.1	2.918244
16.866717	0.1	2.910912
16.868383	0.1	2.905429
16.870050	0.1	2.902329
16.871717	0.1	2.900183
16.873383	0.1	2.896786
16.875050	0.1	2.890706
16.876717	0.1	2.882242
16.878383	0.1	2.872825
16.880050	0.1	2.864599
16.881717	0.1	2.859056
16.883383	0.1	2.856076
16.885050	0.1	2.853990
16.886717	0.1	2.851188
16.888383	0.1	2.847016
16.890050	0.1	2.841294
16.891717	0.1	2.834141
16.893383	0.1	2.826274
16.895050	0.1	2.819479
16.896717	0.1	2.814949
16.898383	0.1	2.812028
16.900050	0.1	2.809286
16.901717	0.1	2.806008
16.903383	0.1	2.802432
16.905050	0.1	2.799452
16.906717	0.1	2.797604
16.908383	0.1	2.796650
16.910050	0.1	2.796590
16.911717	0.1	2.797663
16.913383	0.1	2.799690
16.915050	0.1	2.802074
16.916717	0.1	2.803147
16.918383	0.1	2.801478
16.920050	0.1	2.797008
16.921717	0.1	2.790630
16.923383	0.1	2.783418
16.925050	0.1	2.776563
16.926717	0.1	2.770841
16.928383	0.1	2.766073
16.930050	0.1	2.762079
16.931717	0.1	2.758920
16.933383	0.1	2.756417
16.935050	0.1	2.754331
16.936717	0.1	2.753198
16.938383	0.1	2.752602
16.940050	0.1	2.751053
16.941717	0.1	2.747774
16.943383	0.1	2.744615
16.945050	0.1	2.743244
16.946717	0.1	2.743364
16.948383	0.1	2.743364
16.950050	0.1	2.742887
16.951717	0.1	2.743364
16.953383	0.1	2.745927
16.955050	0.1	2.749026
16.956717	0.1	2.750814
16.958383	0.1	2.750635
16.960050	0.1	2.749086
16.961717	0.1	2.747238
16.963383	0.1	2.746642
16.965050	0.1	2.748132
16.966717	0.1	2.750278
16.968383	0.1	2.750337
16.970050	0.1	2.746642
16.971717	0.1	2.739072
16.973383	0.1	2.728522
16.975050	0.1	2.716482
16.976717	0.1	2.705515
16.978383	0.1	2.698183
16.980050	0.1	2.695024
16.981717	0.1	2.694369
16.983383	0.1	2.694428
16.985050	0.1	2.694667
16.986717	0.1	2.694488
16.988383	0.1	2.693713
16.990050	0.1	2.693176
16.991717	0.1	2.694011
16.993383	0.1	2.696276
16.995050	0.1	2.699256
16.996717	0.1	2.701700
16.998383	0.1	2.703309
17.000050	0.1	2.704978
17.001717	0.1	2.707064
17.003383	0.1	2.708018
17.005050	0.1	2.706468
17.006717	0.1	2.702534
17.008383	0.1	2.697230
17.010050	0.1	2.691567
17.011717	0.1	2.686858
17.013383	0.1	2.684474
17.015050	0.1	2.684415
17.016717	0.1	2.685309
17.018383	0.1	2.685666
17.020050	0.1	2.685964
17.021717	0.1	2.686858
17.023383	0.1	2.687752
17.025050	0.1	2.687037
17.026717	0.1	2.684415
17.028383	0.1	2.681256
17.030050	0.1	2.679408
17.031717	0.1	2.679050
17.033383	0.1	2.678693
17.035050	0.1	2.677858
17.036717	0.1	2.677441
17.038383	0.1	2.676964
17.040050	0.1	2.673447
17.041717	0.1	2.665222
17.043383	0.1	2.653957
17.045050	0.1	2.642870
17.046717	0.1	2.634704
17.048383	0.1	2.630651
17.050050	0.1	2.630711
17.051717	0.1	2.634406
17.053383	0.1	2.640426
17.055050	0.1	2.646029
17.056717	0.1	2.648890
17.058383	0.1	2.649129
17.060050	0.1	2.648235
17.061717	0.1	2.647638
17.063383	0.1	2.647340
17.065050	0.1	2.647162
17.066717	0.1	2.647281
17.068383	0.1	2.647758
17.070050	0.1	2.648115
17.071717	0.1	2.647937
17.073383	0.1	2.646685
17.075050	0.1	2.643883
17.076717	0.1	2.640128
17.078383	0.1	2.637267
17.080050	0.1	2.636671
17.081717	0.1	2.638698
17.083383	0.1	2.643466
17.085050	0.1	2.650500
17.086717	0.1	2.659083
17.088383	0.1	2.668560
17.090050	0.1	2.677083
17.091717	0.1	2.682686
17.093383	0.1	2.685070
17.095050	0.1	2.686143
17.096717	0.1	2.688289
17.098383	0.1	2.693176
17.100050	0.1	2.700865
17.101717	0.1	2.710939
17.103383	0.1	2.723634
17.105050	0.1	2.738953
17.106717	0.1	2.755523
17.108383	0.1	2.772331
17.110050	0.1	2.789259
17.111717	0.1	2.806127
17.113383	0.1	2.821803
17.115050	0.1	2.835274
17.116717	0.1	2.846301
17.118383	0.1	2.857149
17.120050	0.1	2.871752
17.121717	0.1	2.893269
17.123383	0.1	2.921641
17.125050	0.1	2.954602
17.126717	0.1	2.988756
17.128383	0.1	3.020704
17.130050	0.1	3.049195
17.131717	0.1	3.075779
17.133383	0.1	3.103972
17.135050	0.1	3.136873
17.136717	0.1	3.174663
17.138383	0.1	3.214956
17.140050	0.1	3.256083
17.141717	0.1	3.298462
17.143383	0.1	3.342986
17.145050	0.1	3.390014
17.146717	0.1	3.440321
17.148383	0.1	3.495574
17.150050	0.1	3.557384
17.151717	0.1	3.626883
17.153383	0.1	3.702641
17.155050	0.1	3.781080
17.156717	0.1	3.859759
17.158383	0.1	3.939390
17.160050	0.1	4.022718
17.161717	0.1	4.111946
17.163383	0.1	4.207194
17.165050	0.1	4.306734
17.166717	0.1	4.410386
17.168383	0.1	4.521072
17.170050	0.1	4.640937
17.171717	0.1	4.768491
17.173383	0.1	4.900337
17.175050	0.1	5.034924
17.176717	0.1	5.173743
17.178383	0.1	5.320371
17.180050	0.1	5.478084
17.181717	0.1	5.647242
17.183383	0.1	5.825997
17.185050	0.1	6.013692
17.186717	0.1	6.211460
17.188383	0.1	6.420732
17.190050	0.1	6.642461
17.191717	0.1	6.877721
17.193383	0.1	7.127047
17.195050	0.1	7.388950
17.196717	0.1	7.660687
17.198383	0.1	7.940948
17.200050	0.1	8.231462
17.201717	0.1	8.535684
17.203383	0.1	8.856118
17.205050	0.1	9.193242
17.206717	0.1	9.546757
17.208383	0.1	9.917260
17.210050	0.1	10.305942
17.211717	0.1	10.713459
17.213383	0.1	11.139751
17.215050	0.1	11.584759
17.216717	0.1	12.049139
17.218383	0.1	12.534560
17.220050	0.1	13.042868
17.221717	0.1	13.574661
17.223383	0.1	14.129699
17.225050	0.1	14.708579
17.226717	0.1	15.313030
17.228383	0.1	15.943051
17.230050	0.1	16.596616
17.231717	0.1	17.272771
17.233383	0.1	17.973186
17.235050	0.1	18.700124
17.236717	0.1	19.455017
17.238383	0.1	20.238222
17.240050	0.1	21.050276
17.241717	0.1	21.891595
17.243383	0.1	22.762658
17.245050	0.1	23.664178
17.246717	0.1	24.596693
17.248383	0.1	25.559904
17.250050	0.1	26.554526
17.251717	0.1	27.581991
17.253383	0.1	28.642895
17.255050	0.1	29.737415
17.256717	0.1	30.866208
17.258383	0.1	32.029571
17.260050	0.1	33.226671
17.261717	0.1	34.456494
17.263383	0.1	35.719635
17.265050	0.1	37.017646
17.266717	0.1	38.351359
17.268383	0.1	39.721432
17.270050	0.1	41.128578
17.271717	0.1	42.570832
17.273383	0.1	44.045332
17.275050	0.1	45.552078
17.276717	0.1	47.094229
17.278383	0.1	48.674586
17.280050	0.1	50.294104
17.281717	0.1	51.953378
17.283383	0.1	53.652588
17.285050	0.1	55.391732
17.286717	0.1	57.171885
17.288383	0.1	58.995429
17.290050	0.1	60.862962
17.291717	0.1	62.774185
17.293383	0.1	64.730112
17.295050	0.1	66.733245
17.296717	0.1	68.787162
17.298383	0.1	70.896570
17.300050	0.1	73.064153
17.301717	0.1	75.288956
17.303383	0.1	77.569489
17.305050	0.1	79.906766
17.306717	0.1	82.302635
17.308383	0.1	84.757691
17.310050	0.1	87.273603
17.311717	0.1	89.853709
17.313383	0.1	92.501109
17.315050	0.1	95.218426
17.316717	0.1	98.008221
17.318383	0.1	100.872463
17.320050	0.1	103.812820
17.321717	0.1	106.831617
17.323383	0.1	109.930224
17.325050	0.1	113.107867
17.326717	0.1	116.363175
17.328383	0.1	119.694836
17.330050	0.1	123.101301
17.331717	0.1	126.581617
17.333383	0.1	130.134888
17.335050	0.1	133.758434
17.336717	0.1	137.448140
17.338383	0.1	141.200014
17.340050	0.1	145.009049
17.341717	0.1	148.867854
17.343383	0.1	152.768204
17.345050	0.1	156.701813
17.346717	0.1	160.659561
17.348383	0.1	164.631198
17.350050	0.1	168.608258
17.351717	0.1	172.585200
17.353383	0.1	176.555286
17.355050	0.1	180.507969
17.356717	0.1	184.430491
17.358383	0.1	188.309383
17.360050	0.1	192.132425
17.361717	0.1	195.889365
17.363383	0.1	199.570429
17.365050	0.1	203.163934
17.366717	0.1	206.656409
17.368383	0.1	210.034264
17.370050	0.1	213.283552
17.371717	0.1	216.392113
17.373383	0.1	219.353808
17.375050	0.1	222.167982
17.376717	0.1	224.833740
17.378383	0.1	227.345540
17.380050	0.1	229.692473
17.381717	0.1	231.860473
17.383383	0.1	233.838274
17.385050	0.1	235.623016
17.386717	0.1	237.217858
17.388383	0.1	238.625064
17.390050	0.1	239.843919
17.391717	0.1	240.873053
17.393383	0.1	241.711750
17.395050	0.1	242.359176
17.396717	0.1	242.814496
17.398383	0.1	243.078604
17.400050	0.1	243.153885
17.401717	0.1	243.042126
17.403383	0.1	242.744818
17.405050	0.1	242.265597
17.406717	0.1	241.610065
17.408383	0.1	240.784898
17.410050	0.1	239.796355
17.411717	0.1	238.649084
17.413383	0.1	237.347915
17.415050	0.1	235.899462
17.416717	0.1	234.310581
17.418383	0.1	232.585861
17.420050	0.1	230.729296
17.421717	0.1	228.747024
17.423383	0.1	226.647271
17.425050	0.1	224.437489
17.426717	0.1	222.123040
17.428383	0.1	219.706727
17.430050	0.1	217.190934
17.431717	0.1	214.580608
17.433383	0.1	211.882246
17.435050	0.1	209.101570
17.436717	0.1	206.243229
17.438383	0.1	203.312171
17.440050	0.1	200.313401
17.441717	0.1	197.252583
17.443383	0.1	194.136512
17.445050	0.1	190.972161
17.446717	0.1	187.765550
17.448383	0.1	184.522640
17.450050	0.1	181.249152
17.451717	0.1	177.949439
17.453383	0.1	174.626301
17.455050	0.1	171.280931
17.456717	0.1	167.915175
17.458383	0.1	164.533446
17.460050	0.1	161.142895
17.461717	0.1	157.750437
17.463383	0.1	154.359588
17.465050	0.1	150.970945
17.466717	0.1	147.586116
17.468383	0.1	144.209632
17.470050	0.1	140.847215
17.471717	0.1	137.504049
17.473383	0.1	134.184249
17.475050	0.1	130.891390
17.476717	0.1	127.630122
17.478383	0.1	124.405690
17.480050	0.1	121.220954
17.481717	0.1	118.074067
17.483383	0.1	114.961750
17.485050	0.1	111.884541
17.486717	0.1	108.848221
17.488383	0.1	105.858392
17.490050	0.1	102.918154
17.491717	0.1	100.030607
17.493383	0.1	97.198790
17.495050	0.1	94.423538
17.496717	0.1	91.703480
17.498383	0.1	89.037364
17.500050	0.1	86.425786
17.501717	0.1	83.870058
17.503383	0.1	81.372266
17.505050	0.1	78.934257
17.506717	0.1	76.556270
17.508383	0.1	74.237172
17.510050	0.1	71.975951
17.511717	0.1	69.772724
17.513383	0.1	67.629282
17.515050	0.1	65.547470
17.516717	0.1	63.527767
17.518383	0.1	61.569933
17.520050	0.1	59.672300
17.521717	0.1	57.832423
17.523383	0.1	56.048695
17.525050	0.1	54.319921
17.526717	0.1	52.645806
17.528383	0.1	51.026765
17.530050	0.1	49.462560
17.531717	0.1	47.951761
17.533383	0.1	46.492579
17.535050	0.1	45.082810
17.536717	0.1	43.720010
17.538383	0.1	42.402568
17.540050	0.1	41.129651
17.541717	0.1	39.900365
17.543383	0.1	38.713636
17.545050	0.1	37.569167
17.546717	0.1	36.467137
17.548383	0.1	35.406890
17.550050	0.1	34.386041
17.551717	0.1	33.402207
17.553383	0.1	32.453956
17.555050	0.1	31.539263
17.556717	0.1	30.655147
17.558383	0.1	29.799404
17.560050	0.1	28.971912
17.561717	0.1	28.174402
17.563383	0.1	27.408900
17.565050	0.1	26.676358
17.566717	0.1	25.974692
17.568383	0.1	25.299968
17.570050	0.1	24.648489
17.571717	0.1	24.018110
17.573383	0.1	23.407401
17.575050	0.1	22.814990
17.576717	0.1	22.241057
17.578383	0.1	21.687330
17.580050	0.1	21.154763
17.581717	0.1	20.642937
17.583383	0.1	20.151080
17.585050	0.1	19.678296
17.586717	0.1	19.224228
17.588383	0.1	18.788100
17.590050	0.1	18.368722
17.591717	0.1	17.963828
17.593383	0.1	17.571570
17.595050	0.1	17.191769
17.596717	0.1	16.825319
17.598383	0.1	16.471387
17.600050	0.1	16.128243
17.601717	0.1	15.794755
17.603383	0.1	15.471042
17.605050	0.1	15.157343
17.606717	0.1	14.855386
17.608383	0.1	14.567018
17.610050	0.1	14.292062
17.611717	0.1	14.027835
17.613383	0.1	13.772488
17.615050	0.1	13.525606
17.616717	0.1	13.286889
17.618383	0.1	13.056517
17.620050	0.1	12.834907
17.621717	0.1	12.621702
17.623383	0.1	12.415350
17.625050	0.1	12.214363
17.626717	0.1	12.018085
17.628383	0.1	11.826993
17.630050	0.1	11.641622
17.631717	0.1	11.461020
17.633383	0.1	11.283994
17.635050	0.1	11.110604
17.636717	0.1	10.942460
17.638383	0.1	10.780276
17.640050	0.1	10.623396
17.641717	0.1	10.472000
17.643383	0.1	10.327519
17.645050	0.1	10.191560
17.646717	0.1	10.064483
17.648383	0.1	9.944022
17.650050	0.1	9.826303
17.651717	0.1	9.709418
17.653383	0.1	9.593666
17.655050	0.1	9.478987
17.656717	0.1	9.364904
17.658383	0.1	9.251655
17.660050	0.1	9.139896
17.661717	0.1	9.030164
17.663383	0.1	8.922279
17.665050	0.1	8.816183
17.666717	0.1	8.712590
17.668383	0.1	8.613050
17.670050	0.1	8.519233
17.671717	0.1	8.431018
17.673383	0.1	8.347095
17.675050	0.1	8.265734
17.676717	0.1	8.185447
17.678383	0.1	8.105696
17.680050	0.1	8.027256
17.681717	0.1	7.950664
17.683383	0.1	7.876039
17.685050	0.1	7.804037
17.686717	0.1	7.734418
17.688383	0.1	7.665217
17.690050	0.1	7.594586
17.691717	0.1	7.523239
17.693383	0.1	7.452608
17.695050	0.1	7.383287
17.696717	0.1	7.315278
17.698383	0.1	7.249356
17.700050	0.1	7.187009
17.701717	0.1	7.129193
17.703383	0.1	7.075131
17.705050	0.1	7.023395
17.706717	0.1	6.973088
17.708383	0.1	6.923438
17.710050	0.1	6.873906
17.711717	0.1	6.825030
17.713383	0.1	6.777347
17.715050	0.1	6.730855
17.716717	0.1	6.685615
17.718383	0.1	6.642402
17.720050	0.1	6.600738
17.721717	0.1	6.559372
17.723383	0.1	6.517888
17.725050	0.1	6.478072
17.726717	0.1	6.441355
17.728383	0.1	6.407023
17.730050	0.1	6.372452
17.731717	0.1	6.335616
17.733383	0.1	6.296099
17.735050	0.1	6.255687
17.736717	0.1	6.217599
17.738383	0.1	6.184817
17.740050	0.1	6.157697
17.741717	0.1	6.133616
17.743383	0.1	6.110430
17.745050	0.1	6.087840
17.746717	0.1	6.065905
17.748383	0.1	6.043017
17.750050	0.1	6.016791
17.751717	0.1	5.985797
17.753383	0.1	5.950630
17.755050	0.1	5.914212
17.756717	0.1	5.880177
17.758383	0.1	5.850673
17.760050	0.1	5.825580
17.761717	0.1	5.804420
17.763383	0.1	5.786658
17.765050	0.1	5.771220
17.766717	0.1	5.756855
17.768383	0.1	5.742133
17.770050	0.1	5.725086
17.771717	0.1	5.703986
17.773383	0.1	5.678892
17.775050	0.1	5.651057
17.776717	0.1	5.621791
17.778383	0.1	5.592645
17.780050	0.1	5.565524
17.781717	0.1	5.541683
17.783383	0.1	5.520106
17.785050	0.1	5.497516
17.786717	0.1	5.471528
17.788383	0.1	5.442381
17.790050	0.1	5.412579
17.791717	0.1	5.384028
17.793383	0.1	5.357623
17.795050	0.1	5.333662
17.796717	0.1	5.311191
17.798383	0.1	5.287409
17.800050	0.1	5.260229
17.801717	0.1	5.230367
17.803383	0.1	5.200029
17.805050	0.1	5.171001
17.806717	0.1	5.143762
17.808383	0.1	5.117715
17.810050	0.1	5.093038
17.811717	0.1	5.071163
17.813383	0.1	5.052448
17.815050	0.1	5.034566
17.816717	0.1	5.015076
17.818383	0.1	4.993081
17.820050	0.1	4.968584
17.821717	0.1	4.942596
17.823383	0.1	4.916609
17.825050	0.1	4.891217
17.826717	0.1	4.866243
17.828383	0.1	4.841745
17.830050	0.1	4.817128
17.831717	0.1	4.791498
17.833383	0.1	4.765034
17.835050	0.1	4.739583
17.836717	0.1	4.717708
17.838383	0.1	4.699827
17.840050	0.1	4.683376
17.841717	0.1	4.665494
17.843383	0.1	4.645825
17.845050	0.1	4.625380
17.846717	0.1	4.604996
17.848383	0.1	4.585684
17.850050	0.1	4.568219
17.851717	0.1	4.552007
17.853383	0.1	4.535795
17.855050	0.1	4.519344
17.856717	0.1	4.503846
17.858383	0.1	4.491270
17.860050	0.1	4.481852
17.861717	0.1	4.474521
17.863383	0.1	4.468441
17.865050	0.1	4.463434
17.866717	0.1	4.459441
17.868383	0.1	4.456759
17.870050	0.1	4.455686
17.871717	0.1	4.455745
17.873383	0.1	4.455209
17.875050	0.1	4.451871
17.876717	0.1	4.445672
17.878383	0.1	4.439116
17.880050	0.1	4.434288
17.881717	0.1	4.431188
17.883383	0.1	4.429519
17.885050	0.1	4.429043
17.886717	0.1	4.429460
17.888383	0.1	4.431546
17.890050	0.1	4.437030
17.891717	0.1	4.446388
17.893383	0.1	4.458010
17.895050	0.1	4.470229
17.896717	0.1	4.482925
17.898383	0.1	4.496873
17.900050	0.1	4.512251
17.901717	0.1	4.529059
17.903383	0.1	4.546583
17.905050	0.1	4.564226
17.906717	0.1	4.581929
17.908383	0.1	4.600108
17.910050	0.1	4.618287
17.911717	0.1	4.635811
17.913383	0.1	4.653335
17.915050	0.1	4.671872
17.916717	0.1	4.691780
17.918383	0.1	4.712224
17.920050	0.1	4.732907
17.921717	0.1	4.755020
17.923383	0.1	4.780114
17.925050	0.1	4.807830
17.926717	0.1	4.836798
17.928383	0.1	4.866481
17.930050	0.1	4.897416
17.931717	0.1	4.930497
17.933383	0.1	4.965961
17.935050	0.1	5.003393
17.936717	0.1	5.042255
17.938383	0.1	5.082488
17.940050	0.1	5.123675
17.941717	0.1	5.165398
17.943383	0.1	5.206943
17.945050	0.1	5.247534
17.946717	0.1	5.287409
17.948383	0.1	5.328238
17.950050	0.1	5.371392
17.951717	0.1	5.417109
17.953383	0.1	5.464912
17.955050	0.1	5.513907
17.956717	0.1	5.563081
17.958383	0.1	5.612433
17.960050	0.1	5.661965
17.961717	0.1	5.710245
17.963383	0.1	5.756021
17.965050	0.1	5.800844
17.966717	0.1	5.847335
17.968383	0.1	5.896807
17.970050	0.1	5.949021
17.971717	0.1	6.002546
17.973383	0.1	6.055594
17.975050	0.1	6.106913
17.976717	0.1	6.155432
17.978383	0.1	6.199837
17.980050	0.1	6.240011
17.981717	0.1	6.277502
17.983383	0.1	6.314099
17.985050	0.1	6.350220
17.986717	0.1	6.384790
17.988383	0.1	6.417513
17.990050	0.1	6.450057
17.991717	0.1	6.483615
17.993383	0.1	6.517172
17.995050	0.1	6.549657
17.996717	0.1	6.579817
17.998383	0.1	6.606162
18.000050	0.1	6.628216
18.001717	0.1	6.645978
18.003383	0.1	6.657958
18.005050	0.1	6.662906
18.006717	0.1	6.661594
18.008383	0.1	6.655991
18.010050	0.1	6.647408
18.011717	0.1	6.636262
18.013383	0.1	6.622851
18.015050	0.1	6.606758
18.016717	0.1	6.586552
18.018383	0.1	6.561578
18.020050	0.1	6.532491
18.021717	0.1	6.498993
18.023383	0.1	6.459654
18.025050	0.1	6.414056
18.026717	0.1	6.363392
18.028383	0.1	6.310106
18.030050	0.1	6.257296
18.031717	0.1	6.206751
18.033383	0.1	6.157220
18.035050	0.1	6.105662
18.036717	0.1	6.050289
18.038383	0.1	5.991102
18.040050	0.1	5.929053
18.041717	0.1	5.865932
18.043383	0.1	5.804122
18.045050	0.1	5.744815
18.046717	0.1	5.686224
18.048383	0.1	5.625487
18.050050	0.1	5.560041
18.051717	0.1	5.489350
18.053383	0.1	5.414963
18.055050	0.1	5.339563
18.056717	0.1	5.265534
18.058383	0.1	5.193055
18.060050	0.1	5.120695
18.061717	0.1	5.047322
18.063383	0.1	4.974723
18.065050	0.1	4.906059
18.066717	0.1	4.843235
18.068383	0.1	4.785240
18.070050	0.1	4.728258
18.071717	0.1	4.667998
18.073383	0.1	4.603744
18.075050	0.1	4.537404
18.076717	0.1	4.472256
18.078383	0.1	4.411698
18.080050	0.1	4.357636
18.081717	0.1	4.309714
18.083383	0.1	4.265666
18.085050	0.1	4.223407
18.086717	0.1	4.181624
18.088383	0.1	4.139126
18.090050	0.1	4.095555
18.091717	0.1	4.051864
18.093383	0.1	4.009664
18.095050	0.1	3.970027
18.096717	0.1	3.932655
18.098383	0.1	3.897488
18.100050	0.1	3.865302
18.101717	0.1	3.836751
18.103383	0.1	3.810942
18.105050	0.1	3.786266
18.106717	0.1	3.762126
18.108383	0.1	3.738642
18.110050	0.1	3.716648
18.111717	0.1	3.697157
18.113383	0.1	3.679633
18.115050	0.1	3.661990
18.116717	0.1	3.641665
18.118383	0.1	3.617227
18.120050	0.1	3.589273
18.121717	0.1	3.560424
18.123383	0.1	3.533304
18.125050	0.1	3.509641
18.126717	0.1	3.490687
18.128383	0.1	3.476382
18.130050	0.1	3.464580
18.131717	0.1	3.452957
18.133383	0.1	3.440678
18.135050	0.1	3.427565
18.136717	0.1	3.412903
18.138383	0.1	3.396094
18.140050	0.1	3.377855
18.141717	0.1	3.359378
18.143383	0.1	3.341973
18.145050	0.1	3.325999
18.146717	0.1	3.310859
18.148383	0.1	3.295720
18.150050	0.1	3.280223
18.151717	0.1	3.264070
18.153383	0.1	3.247202
18.155050	0.1	3.230274
18.156717	0.1	3.213942
18.158383	0.1	3.198862
18.160050	0.1	3.185868
18.161717	0.1	3.175199
18.163383	0.1	3.166557
18.165050	0.1	3.159106
18.166717	0.1	3.152192
18.168383	0.1	3.145158
18.170050	0.1	3.136993
18.171717	0.1	3.127098
18.173383	0.1	3.114999
18.175050	0.1	3.100932
18.176717	0.1	3.086925
18.178383	0.1	3.075123
18.180050	0.1	3.065109
18.181717	0.1	3.055871
18.183383	0.1	3.048182
18.185050	0.1	3.043294
18.186717	0.1	3.040075
18.188383	0.1	3.035546
18.190050	0.1	3.027499
18.191717	0.1	3.015697
18.193383	0.1	3.002167
18.195050	0.1	2.989948
18.196717	0.1	2.980411
18.198383	0.1	2.972841
18.200050	0.1	2.965510
18.201717	0.1	2.957285
18.203383	0.1	2.947927
18.205050	0.1	2.939105
18.206717	0.1	2.932847
18.208383	0.1	2.929628
18.210050	0.1	2.927423
18.211717	0.1	2.923846
18.213383	0.1	2.917648
18.215050	0.1	2.909601
18.216717	0.1	2.901614
18.218383	0.1	2.895475
18.220050	0.1	2.891243
18.221717	0.1	2.887428
18.223383	0.1	2.882600
18.225050	0.1	2.875507
18.226717	0.1	2.865851
18.228383	0.1	2.855539
18.230050	0.1	2.846360
18.231717	0.1	2.838254
18.233383	0.1	2.830148
18.235050	0.1	2.821863
18.236717	0.1	2.813459
18.238383	0.1	2.805114
18.240050	0.1	2.797783
18.241717	0.1	2.792537
18.243383	0.1	2.788842
18.245050	0.1	2.785862
18.246717	0.1	2.783418
18.248383	0.1	2.781928
18.250050	0.1	2.781272
18.251717	0.1	2.780080
18.253383	0.1	2.776444
18.255050	0.1	2.769709
18.256717	0.1	2.761543
18.258383	0.1	2.754450
18.260050	0.1	2.750755
18.261717	0.1	2.751351
18.263383	0.1	2.754688
18.265050	0.1	2.757788
18.266717	0.1	2.758682
18.268383	0.1	2.756953
18.270050	0.1	2.751649
18.271717	0.1	2.741814
18.273383	0.1	2.728403
18.275050	0.1	2.714276
18.276717	0.1	2.702415
18.278383	0.1	2.694369
18.280050	0.1	2.689779
18.281717	0.1	2.687752
18.283383	0.1	2.686858
18.285050	0.1	2.685726
18.286717	0.1	2.683640
18.288383	0.1	2.680600
18.290050	0.1	2.677322
18.291717	0.1	2.674461
18.293383	0.1	2.672911
18.295050	0.1	2.673805
18.296717	0.1	2.677143
18.298383	0.1	2.680004
18.300050	0.1	2.678454
18.301717	0.1	2.672017
18.303383	0.1	2.664149
18.305050	0.1	2.657175
18.306717	0.1	2.650798
18.308383	0.1	2.644420
18.310050	0.1	2.638221
18.311717	0.1	2.631903
18.313383	0.1	2.626121
18.315050	0.1	2.621949
18.316717	0.1	2.619505
18.318383	0.1	2.617419
18.320050	0.1	2.614796
18.321717	0.1	2.611101
18.323383	0.1	2.606094
18.325050	0.1	2.600134
18.326717	0.1	2.594412
18.328383	0.1	2.590299
18.330050	0.1	2.589524
18.331717	0.1	2.593637
18.333383	0.1	2.600968
18.335050	0.1	2.607048
18.336717	0.1	2.608001
18.338383	0.1	2.603531
18.340050	0.1	2.597094
18.341717	0.1	2.592325
18.343383	0.1	2.590358
18.345050	0.1	2.589941
18.346717	0.1	2.588809
18.348383	0.1	2.584815
18.350050	0.1	2.577126
18.351717	0.1	2.567172
18.353383	0.1	2.558768
18.355050	0.1	2.555072
18.356717	0.1	2.555490
18.358383	0.1	2.557755
18.360050	0.1	2.560437
18.361717	0.1	2.563059
18.363383	0.1	2.564430
18.365050	0.1	2.563417
18.366717	0.1	2.559602
18.368383	0.1	2.553880
18.370050	0.1	2.548456
18.371717	0.1	2.545118
18.373383	0.1	2.544344
18.375050	0.1	2.545774
18.376717	0.1	2.549350
18.378383	0.1	2.555072
18.380050	0.1	2.561987
18.381717	0.1	2.568543
18.383383	0.1	2.573371
18.385050	0.1	2.575100
18.386717	0.1	2.572835
18.388383	0.1	2.567232
18.390050	0.1	2.561093
18.391717	0.1	2.556265
18.393383	0.1	2.552271
18.395050	0.1	2.546787
18.396717	0.1	2.538800
18.398383	0.1	2.529919
18.400050	0.1	2.523244
18.401717	0.1	2.520323
18.403383	0.1	2.519846
18.405050	0.1	2.519071
18.406717	0.1	2.517224
18.408383	0.1	2.515257
18.410050	0.1	2.513886
18.411717	0.1	2.511621
18.413383	0.1	2.506793
18.415050	0.1	2.499461
18.416717	0.1	2.490997
18.418383	0.1	2.482116
18.420050	0.1	2.473831
18.421717	0.1	2.467692
18.423383	0.1	2.464652
18.425050	0.1	2.464056
18.426717	0.1	2.463997
18.428383	0.1	2.462864
18.430050	0.1	2.459586
18.431717	0.1	2.453685
18.433383	0.1	2.445161
18.435050	0.1	2.435088
18.436717	0.1	2.425552
18.438383	0.1	2.418339
18.440050	0.1	2.414107
18.441717	0.1	2.413094
18.443383	0.1	2.414942
18.445050	0.1	2.418041
18.446717	0.1	2.420783
18.448383	0.1	2.422929
18.450050	0.1	2.423942
18.451717	0.1	2.422214
18.453383	0.1	2.416849
18.455050	0.1	2.409220
18.456717	0.1	2.401352
18.458383	0.1	2.393782
18.460050	0.1	2.386451
18.461717	0.1	2.379954
18.463383	0.1	2.375543
18.465050	0.1	2.374172
18.466717	0.1	2.374888
18.468383	0.1	2.374828
18.470050	0.1	2.372205
18.471717	0.1	2.366781
18.473383	0.1	2.358973
18.475050	0.1	2.349198
18.476717	0.1	2.338767
18.478383	0.1	2.328992
18.480050	0.1	2.321482
18.481717	0.1	2.317548
18.483383	0.1	2.317488
18.485050	0.1	2.319574
18.486717	0.1	2.322137
18.488383	0.1	2.323806
18.490050	0.1	2.323330
18.491717	0.1	2.320409
18.493383	0.1	2.316237
18.495050	0.1	2.312124
18.496717	0.1	2.308965
18.498383	0.1	2.306938
18.500050	0.1	2.305389
18.501717	0.1	2.303124
18.503383	0.1	2.298713
18.505050	0.1	2.291858
18.506717	0.1	2.284825
18.508383	0.1	2.280593
18.510050	0.1	2.279818
18.511717	0.1	2.279163
18.513383	0.1	2.275586
18.515050	0.1	2.269387
18.516717	0.1	2.262235
18.518383	0.1	2.254248
18.520050	0.1	2.245307
18.521717	0.1	2.235651
18.523383	0.1	2.226412
18.525050	0.1	2.219737
18.526717	0.1	2.216697
18.528383	0.1	2.216816
18.530050	0.1	2.219200
18.531717	0.1	2.222777
18.533383	0.1	2.225697
18.535050	0.1	2.226174
18.536717	0.1	2.223432
18.538383	0.1	2.218545
18.540050	0.1	2.213538
18.541717	0.1	2.209902
18.543383	0.1	2.207577
18.545050	0.1	2.206147
18.546717	0.1	2.205372
18.548383	0.1	2.204895
18.550050	0.1	2.203465
18.551717	0.1	2.200067
18.553383	0.1	2.194405
18.555050	0.1	2.187252
18.556717	0.1	2.180219
18.558383	0.1	2.174616
18.560050	0.1	2.170682
18.561717	0.1	2.167761
18.563383	0.1	2.165735
18.565050	0.1	2.165079
18.566717	0.1	2.166629
18.568383	0.1	2.170682
18.570050	0.1	2.176464
18.571717	0.1	2.182782
18.573383	0.1	2.189040
18.575050	0.1	2.193988
18.576717	0.1	2.195418
18.578383	0.1	2.192438
18.580050	0.1	2.186299
18.581717	0.1	2.179265
18.583383	0.1	2.173543
18.585050	0.1	2.170801
18.586717	0.1	2.171874
18.588383	0.1	2.175808
18.590050	0.1	2.180040
18.591717	0.1	2.181828
18.593383	0.1	2.181053
18.595050	0.1	2.179325
18.596717	0.1	2.177835
18.598383	0.1	2.176821
18.600050	0.1	2.176345
18.601717	0.1	2.177000
18.603383	0.1	2.179146
18.605050	0.1	2.182543
18.606717	0.1	2.187193
18.608383	0.1	2.193034
18.610050	0.1	2.198935
18.611717	0.1	2.203405
18.613383	0.1	2.205312
18.615050	0.1	2.204120
18.616717	0.1	2.199888
18.618383	0.1	2.194524
18.620050	0.1	2.191544
18.621717	0.1	2.193391
18.623383	0.1	2.199173
18.625050	0.1	2.206385
18.626717	0.1	2.213836
18.628383	0.1	2.221644
18.630050	0.1	2.229154
18.631717	0.1	2.234936
18.633383	0.1	2.238989
18.635050	0.1	2.243638
18.636717	0.1	2.252698
18.638383	0.1	2.268374
18.640050	0.1	2.288342
18.641717	0.1	2.308309
18.643383	0.1	2.326191
18.645050	0.1	2.342522
18.646717	0.1	2.358556
18.648383	0.1	2.374828
18.650050	0.1	2.392292
18.651717	0.1	2.412617
18.653383	0.1	2.436996
18.655050	0.1	2.464712
18.656717	0.1	2.493501
18.658383	0.1	2.522409
18.660050	0.1	2.552569
18.661717	0.1	2.585054
18.663383	0.1	2.619326
18.665050	0.1	2.654433
18.666717	0.1	2.691031
18.668383	0.1	2.730906
18.670050	0.1	2.775371
18.671717	0.1	2.824962
18.673383	0.1	2.879977
18.675050	0.1	2.940297
18.676717	0.1	3.005028
18.678383	0.1	3.073573
18.680050	0.1	3.145397
18.681717	0.1	3.218830
18.683383	0.1	3.292144
18.685050	0.1	3.364980
18.686717	0.1	3.440023
18.688383	0.1	3.520787
18.690050	0.1	3.609240
18.691717	0.1	3.705442
18.693383	0.1	3.809452
18.695050	0.1	3.921390
18.696717	0.1	4.039407
18.698383	0.1	4.160464
18.700050	0.1	4.283309
18.701717	0.1	4.410148
18.703383	0.1	4.544556
18.705050	0.1	4.689038
18.706717	0.1	4.843653
18.708383	0.1	5.006552
18.710050	0.1	5.175889
18.711717	0.1	5.352199
18.713383	0.1	5.536974
18.715050	0.1	5.730689
18.716717	0.1	5.932808
18.718383	0.1	6.142915
18.720050	0.1	6.362081
18.721717	0.1	6.591857
18.723383	0.1	6.833136
18.725050	0.1	7.086754
18.726717	0.1	7.353247
18.728383	0.1	7.631481
18.730050	0.1	7.918954
18.731717	0.1	8.213521
18.733383	0.1	8.515597
18.735050	0.1	8.827150
18.736717	0.1	9.148956
18.738383	0.1	9.480715
18.740050	0.1	9.823740
18.741717	0.1	10.181964
18.743383	0.1	10.558189
18.745050	0.1	10.951281
18.746717	0.1	11.358441
18.748383	0.1	11.776806
18.750050	0.1	12.204290
18.751717	0.1	12.641371
18.753383	0.1	13.091684
18.755050	0.1	13.559163
18.756717	0.1	14.045537
18.758383	0.1	14.551164
18.760050	0.1	15.075923
18.761717	0.1	15.618146
18.763383	0.1	16.175807
18.765050	0.1	16.748012
18.766717	0.1	17.336131
18.768383	0.1	17.941893
18.770050	0.1	18.566192
18.771717	0.1	19.209267
18.773383	0.1	19.871594
18.775050	0.1	20.553530
18.776717	0.1	21.255971
18.778383	0.1	21.980287
18.780050	0.1	22.727610
18.781717	0.1	23.498894
18.783383	0.1	24.295868
18.785050	0.1	25.120617
18.786717	0.1	25.974573
18.788383	0.1	26.857318
18.790050	0.1	27.768256
18.791717	0.1	28.708221
18.793383	0.1	29.679181
18.795050	0.1	30.682804
18.796717	0.1	31.719210
18.798383	0.1	32.788040
18.800050	0.1	33.888759
18.801717	0.1	35.021248
18.803383	0.1	36.186340
18.805050	0.1	37.387254
18.806717	0.1	38.627210
18.808383	0.1	39.906445
18.810050	0.1	41.224423
18.811717	0.1	42.580011
18.813383	0.1	43.970587
18.815050	0.1	45.392456
18.816717	0.1	46.843472
18.818383	0.1	48.323992
18.820050	0.1	49.836400
18.821717	0.1	51.381472
18.823383	0.1	52.955035
18.825050	0.1	54.551426
18.826717	0.1	56.167367
18.828383	0.1	57.800177
18.830050	0.1	59.445623
18.831717	0.1	61.096612
18.833383	0.1	62.744442
18.835050	0.1	64.381603
18.836717	0.1	66.002671
18.838383	0.1	67.602877
18.840050	0.1	69.178347
18.841717	0.1	70.726637
18.843383	0.1	72.243754
18.845050	0.1	73.722605
18.846717	0.1	75.154249
18.848383	0.1	76.530401
18.850050	0.1	77.843194
18.851717	0.1	79.084163
18.853383	0.1	80.245738
18.855050	0.1	81.323211
18.856717	0.1	82.314615
18.858383	0.1	83.217864
18.860050	0.1	84.029322
18.861717	0.1	84.744220
18.863383	0.1	85.357492
18.865050	0.1	85.864668
18.866717	0.1	86.263960
18.868383	0.1	86.554950
18.870050	0.1	86.736327
18.871717	0.1	86.805051
18.873383	0.1	86.758738
18.875050	0.1	86.598998
18.876717	0.1	86.330836
18.878383	0.1	85.958784
18.880050	0.1	85.485344
18.881717	0.1	84.913497
18.883383	0.1	84.246104
18.885050	0.1	83.484535
18.886717	0.1	82.629447
18.888383	0.1	81.682031
18.890050	0.1	80.645328
18.891717	0.1	79.524164
18.893383	0.1	78.324919
18.895050	0.1	77.055340
18.896717	0.1	75.723474
18.898383	0.1	74.335282
18.900050	0.1	72.895352
18.901717	0.1	71.408991
18.903383	0.1	69.881741
18.905050	0.1	68.318669
18.906717	0.1	66.725198
18.908383	0.1	65.106932
18.910050	0.1	63.468043
18.911717	0.1	61.811212
18.913383	0.1	60.139004
18.915050	0.1	58.457557
18.916717	0.1	56.776110
18.918383	0.1	55.102530
18.920050	0.1	53.441945
18.921717	0.1	51.797572
18.923383	0.1	50.171199
18.925050	0.1	48.562410
18.926717	0.1	46.970787
18.928383	0.1	45.398238
18.930050	0.1	43.849352
18.931717	0.1	42.328241
18.933383	0.1	40.836873
18.935050	0.1	39.376261
18.936717	0.1	37.949624
18.938383	0.1	36.561312
18.940050	0.1	35.212817
18.941717	0.1	33.902945
18.943383	0.1	32.631280
18.945050	0.1	31.398656
18.946717	0.1	30.205132
18.948383	0.1	29.050531
18.950050	0.1	27.935507
18.951717	0.1	26.860358
18.953383	0.1	25.824131
18.955050	0.1	24.825932
18.956717	0.1	23.865820
18.958383	0.1	22.944750
18.960050	0.1	22.062601
18.961717	0.1	21.217645
18.963383	0.1	20.407022
18.965050	0.1	19.627811
18.966717	0.1	18.877925
18.968383	0.1	18.157483
18.970050	0.1	17.468513
18.971717	0.1	16.812683
18.973383	0.1	16.189874
18.975050	0.1	15.598298
18.976717	0.1	15.035034
18.978383	0.1	14.498056
18.980050	0.1	13.987006
18.981717	0.1	13.500632
18.983383	0.1	13.036371
18.985050	0.1	12.592555
18.986717	0.1	12.169123
18.988383	0.1	11.766732
18.990050	0.1	11.383832
18.991717	0.1	11.017085
18.993383	0.1	10.665119
18.995050	0.1	10.329307
18.996717	0.1	10.010958
18.998383	0.1	9.709657
19.000050	0.1	9.423555
19.001717	0.1	9.151400
19.003383	0.1	8.892954
19.005050	0.1	8.647144
19.006717	0.1	8.412123
19.008383	0.1	8.186043
19.010050	0.1	7.967890
19.011717	0.1	7.757187
19.013383	0.1	7.553876
19.015050	0.1	7.358551
19.016717	0.1	7.173062
19.018383	0.1	6.999255
19.020050	0.1	6.836057
19.021717	0.1	6.680489
19.023383	0.1	6.531299
19.025050	0.1	6.388426
19.026717	0.1	6.251216
19.028383	0.1	6.118894
19.030050	0.1	5.989969
19.031717	0.1	5.863011
19.033383	0.1	5.738378
19.035050	0.1	5.618215
19.036717	0.1	5.504072
19.038383	0.1	5.396664
19.040050	0.1	5.296707
19.041717	0.1	5.203784
19.043383	0.1	5.116046
19.045050	0.1	5.031288
19.046717	0.1	4.948914
19.048383	0.1	4.869461
19.050050	0.1	4.793823
19.051717	0.1	4.722059
19.053383	0.1	4.653335
19.055050	0.1	4.586399
19.056717	0.1	4.520953
19.058383	0.1	4.457832
19.060050	0.1	4.397333
19.061717	0.1	4.339040
19.063383	0.1	4.282892
19.065050	0.1	4.229069
19.066717	0.1	4.177332
19.068383	0.1	4.126966
19.070050	0.1	4.077077
19.071717	0.1	4.026950
19.073383	0.1	3.975690
19.075050	0.1	3.923178
19.076717	0.1	3.872097
19.078383	0.1	3.826618
19.080050	0.1	3.789187
19.081717	0.1	3.758371
19.083383	0.1	3.730297
19.085050	0.1	3.701925
19.086717	0.1	3.672540
19.088383	0.1	3.641844
19.090050	0.1	3.607989
19.091717	0.1	3.570497
19.093383	0.1	3.531575
19.095050	0.1	3.493905
19.096717	0.1	3.458142
19.098383	0.1	3.423691
19.100050	0.1	3.390491
19.101717	0.1	3.358484
19.103383	0.1	3.326953
19.105050	0.1	3.294826
19.106717	0.1	3.263474
19.108383	0.1	3.235460
19.110050	0.1	3.212452
19.111717	0.1	3.193855
19.113383	0.1	3.176809
19.115050	0.1	3.158152
19.116717	0.1	3.136337
19.118383	0.1	3.111899
19.120050	0.1	3.086209
19.121717	0.1	3.060997
19.123383	0.1	3.037334
19.125050	0.1	3.015042
19.126717	0.1	2.992928
19.128383	0.1	2.970338
19.130050	0.1	2.948284
19.131717	0.1	2.927125
19.133383	0.1	2.904654
19.135050	0.1	2.879381
19.136717	0.1	2.853751
19.138383	0.1	2.831817
19.140050	0.1	2.815306
19.141717	0.1	2.803028
19.143383	0.1	2.792418
19.145050	0.1	2.781093
19.146717	0.1	2.767384
19.148383	0.1	2.751470
19.150050	0.1	2.735615
19.151717	0.1	2.721846
19.153383	0.1	2.710343
19.155050	0.1	2.699018
19.156717	0.1	2.685189
19.158383	0.1	2.668023
19.160050	0.1	2.648890
19.161717	0.1	2.630294
19.163383	0.1	2.613068
19.165050	0.1	2.596438
19.166717	0.1	2.579570
19.168383	0.1	2.562821
19.170050	0.1	2.547205
19.171717	0.1	2.532840
19.173383	0.1	2.519429
19.175050	0.1	2.507329
19.176717	0.1	2.496660
19.178383	0.1	2.486706
19.180050	0.1	2.476514
19.181717	0.1	2.466083
19.183383	0.1	2.456546
19.185050	0.1	2.448321
19.186717	0.1	2.440810
19.188383	0.1	2.432704
19.190050	0.1	2.422929
19.191717	0.1	2.410174
19.193383	0.1	2.393484
19.195050	0.1	2.373994
19.196717	0.1	2.355755
19.198383	0.1	2.342463
19.200050	0.1	2.334297
19.201717	0.1	2.328754
19.203383	0.1	2.322793
19.205050	0.1	2.314568
19.206717	0.1	2.303541
19.208383	0.1	2.290726
19.210050	0.1	2.277136
19.211717	0.1	2.263308
19.213383	0.1	2.250254
19.215050	0.1	2.239764
19.216717	0.1	2.232731
19.218383	0.1	2.227724
19.220050	0.1	2.222598
19.221717	0.1	2.216756
19.223383	0.1	2.211392
19.225050	0.1	2.207160
19.226717	0.1	2.202392
19.228383	0.1	2.194882
19.230050	0.1	2.184510
19.231717	0.1	2.172530
19.233383	0.1	2.160847
19.235050	0.1	2.150417
19.236717	0.1	2.140999
19.238383	0.1	2.132833
19.240050	0.1	2.127409
19.241717	0.1	2.126217
19.243383	0.1	2.128840
19.245050	0.1	2.132952
19.246717	0.1	2.135813
19.248383	0.1	2.135575
19.250050	0.1	2.132237
19.251717	0.1	2.127230
19.253383	0.1	2.121091
19.255050	0.1	2.112806
19.256717	0.1	2.101302
19.258383	0.1	2.086878
19.260050	0.1	2.071679
19.261717	0.1	2.058566
19.263383	0.1	2.048850
19.265050	0.1	2.042771
19.266717	0.1	2.040565
19.268383	0.1	2.040386
19.270050	0.1	2.038062
19.271717	0.1	2.031148
19.273383	0.1	2.021074
19.275050	0.1	2.010405
19.276717	0.1	2.000630
19.278383	0.1	1.992583
19.280050	0.1	1.987040
19.281717	0.1	1.983881
19.283383	0.1	1.981437
19.285050	0.1	1.977503
19.286717	0.1	1.971603
19.288383	0.1	1.965225
19.290050	0.1	1.960337
19.291717	0.1	1.957655
19.293383	0.1	1.956403
19.295050	0.1	1.955629
19.296717	0.1	1.954734
19.298383	0.1	1.952827
19.300050	0.1	1.949787
19.301717	0.1	1.946509
19.303383	0.1	1.942992
19.305050	0.1	1.938105
19.306717	0.1	1.931131
19.308383	0.1	1.922369
19.310050	0.1	1.912654
19.311717	0.1	1.903951
19.313383	0.1	1.898825
19.315050	0.1	1.898110
19.316717	0.1	1.899481
19.318383	0.1	1.899064
19.320050	0.1	1.895309
19.321717	0.1	1.890063
19.323383	0.1	1.885355
19.325050	0.1	1.880705
19.326717	0.1	1.875162
19.328383	0.1	1.870036
19.330050	0.1	1.868487
19.331717	0.1	1.872897
19.333383	0.1	1.882434
19.335050	0.1	1.893163
19.336717	0.1	1.900971
19.338383	0.1	1.904190
19.340050	0.1	1.903117
19.341717	0.1	1.899481
19.343383	0.1	1.896083
19.345050	0.1	1.894891
19.346717	0.1	1.895487
19.348383	0.1	1.896501
19.350050	0.1	1.896381
19.351717	0.1	1.894653
19.353383	0.1	1.891434
19.355050	0.1	1.887679
19.356717	0.1	1.884997
19.358383	0.1	1.885474
19.360050	0.1	1.890600
19.361717	0.1	1.898885
19.363383	0.1	1.907528
19.365050	0.1	1.914561
19.366717	0.1	1.918078
19.368383	0.1	1.915872
19.370050	0.1	1.908362
19.371717	0.1	1.899541
19.373383	0.1	1.893878
19.375050	0.1	1.893461
19.376717	0.1	1.897633
19.378383	0.1	1.903355
19.380050	0.1	1.906693
19.381717	0.1	1.905441
19.383383	0.1	1.899541
19.385050	0.1	1.890838
19.386717	0.1	1.881898
19.388383	0.1	1.875818
19.390050	0.1	1.875043
19.391717	0.1	1.879513
19.393383	0.1	1.886487
19.395050	0.1	1.892984
19.396717	0.1	1.896858
19.398383	0.1	1.897395
19.400050	0.1	1.895249
19.401717	0.1	1.892090
19.403383	0.1	1.889289
19.405050	0.1	1.887024
19.406717	0.1	1.884282
19.408383	0.1	1.879513
19.410050	0.1	1.872599
19.411717	0.1	1.865625
19.413383	0.1	1.860201
19.415050	0.1	1.855970
19.416717	0.1	1.851499
19.418383	0.1	1.845896
19.420050	0.1	1.840174
19.421717	0.1	1.836240
19.423383	0.1	1.835168
19.425050	0.1	1.836896
19.426717	0.1	1.840115
19.428383	0.1	1.842737
19.430050	0.1	1.842916
19.431717	0.1	1.840294
19.433383	0.1	1.835883
19.435050	0.1	1.831114
19.436717	0.1	1.827061
19.438383	0.1	1.824975
19.440050	0.1	1.825392
19.441717	0.1	1.827300
19.443383	0.1	1.829624
19.445050	0.1	1.833141
19.446717	0.1	1.839578
19.448383	0.1	1.848757
19.450050	0.1	1.858890
19.451717	0.1	1.868069
19.453383	0.1	1.874745
19.455050	0.1	1.878977
19.456717	0.1	1.882851
19.458383	0.1	1.889169
19.460050	0.1	1.898766
19.461717	0.1	1.910329
19.463383	0.1	1.921356
19.465050	0.1	1.929581
19.466717	0.1	1.935482
19.468383	0.1	1.942456
19.470050	0.1	1.953483
19.471717	0.1	1.968444
19.473383	0.1	1.985312
19.475050	0.1	2.002776
19.476717	0.1	2.021492
19.478383	0.1	2.043784
19.480050	0.1	2.070785
19.481717	0.1	2.100229
19.483383	0.1	2.128422
19.485050	0.1	2.154052
19.486717	0.1	2.177656
19.488383	0.1	2.199173
19.490050	0.1	2.218783
19.491717	0.1	2.237857
19.493383	0.1	2.257466
19.495050	0.1	2.277255
19.496717	0.1	2.296090
19.498383	0.1	2.312899
19.500050	0.1	2.328098
19.501717	0.1	2.343714
19.503383	0.1	2.361417
19.505050	0.1	2.381265
19.506717	0.1	2.402127
19.508383	0.1	2.424181
19.510050	0.1	2.448082
19.511717	0.1	2.473116
19.513383	0.1	2.496541
19.515050	0.1	2.516151
19.516717	0.1	2.531231
19.518383	0.1	2.543092
19.520050	0.1	2.554357
19.521717	0.1	2.566934
19.523383	0.1	2.579928
19.525050	0.1	2.590299
19.526717	0.1	2.594829
19.528383	0.1	2.592206
19.530050	0.1	2.583563
19.531717	0.1	2.571821
19.533383	0.1	2.559900
19.535050	0.1	2.548933
19.536717	0.1	2.537906
19.538383	0.1	2.523840
19.540050	0.1	2.505779
19.541717	0.1	2.486468
19.543383	0.1	2.468407
19.545050	0.1	2.450228
19.546717	0.1	2.428830
19.548383	0.1	2.403140
19.550050	0.1	2.375245
19.551717	0.1	2.347648
19.553383	0.1	2.321363
19.555050	0.1	2.295733
19.556717	0.1	2.269209
19.558383	0.1	2.240300
19.560050	0.1	2.208054
19.561717	0.1	2.172291
19.563383	0.1	2.133966
19.565050	0.1	2.096355
19.566717	0.1	2.062738
19.568383	0.1	2.034307
19.570050	0.1	2.010882
19.571717	0.1	1.991809
19.573383	0.1	1.974166
19.575050	0.1	1.953006
19.576717	0.1	1.925349
19.578383	0.1	1.892507
19.580050	0.1	1.858294
19.581717	0.1	1.826465
19.583383	0.1	1.800001
19.585050	0.1	1.780510
19.586717	0.1	1.766384
19.588383	0.1	1.753986
19.590050	0.1	1.739681
19.591717	0.1	1.721978
19.593383	0.1	1.703024
19.595050	0.1	1.686752
19.596717	0.1	1.675129
19.598383	0.1	1.667738
19.600050	0.1	1.663923
19.601717	0.1	1.662612
19.603383	0.1	1.662254
19.605050	0.1	1.661062
19.606717	0.1	1.657963
19.608383	0.1	1.652777
19.610050	0.1	1.646459
19.611717	0.1	1.641154
19.613383	0.1	1.638651
19.615050	0.1	1.639128
19.616717	0.1	1.641154
19.618383	0.1	1.642764
19.620050	0.1	1.641870
19.621717	0.1	1.637220
19.623383	0.1	1.629472
19.625050	0.1	1.622498
19.626717	0.1	1.622081
19.628383	0.1	1.630664
19.630050	0.1	1.644373
19.631717	0.1	1.657903
19.633383	0.1	1.668871
19.635050	0.1	1.677215
19.636717	0.1	1.683653
19.638383	0.1	1.688480
19.640050	0.1	1.692295
19.641717	0.1	1.695812
19.643383	0.1	1.699686
19.645050	0.1	1.703858
19.646717	0.1	1.708150
19.648383	0.1	1.711130
19.650050	0.1	1.710355
19.651717	0.1	1.704812
19.653383	0.1	1.696408
19.655050	0.1	1.687944
19.656717	0.1	1.681268
19.658383	0.1	1.676262
19.660050	0.1	1.672447
19.661717	0.1	1.670122
19.663383	0.1	1.669347
19.665050	0.1	1.669169
19.666717	0.1	1.667857
19.668383	0.1	1.663685
19.670050	0.1	1.656294
19.671717	0.1	1.647413
19.673383	0.1	1.639128
19.675050	0.1	1.631558
19.676717	0.1	1.623333
19.678383	0.1	1.613736
19.680050	0.1	1.603007
19.681717	0.1	1.592159
19.683383	0.1	1.582563
19.685050	0.1	1.575351
19.686717	0.1	1.569629
19.688383	0.1	1.562655
19.690050	0.1	1.552701
19.691717	0.1	1.540840
19.693383	0.1	1.530111
19.695050	0.1	1.521885
19.696717	0.1	1.514256
19.698383	0.1	1.504481
19.700050	0.1	1.491368
19.701717	0.1	1.476288
19.703383	0.1	1.461446
19.705050	0.1	1.448572
19.706717	0.1	1.439750
19.708383	0.1	1.435995
19.710050	0.1	1.436293
19.711717	0.1	1.438439
19.713383	0.1	1.440585
19.715050	0.1	1.439631
19.716717	0.1	1.432717
19.718383	0.1	1.419902
19.720050	0.1	1.403630
19.721717	0.1	1.387000
19.723383	0.1	1.372218
19.725050	0.1	1.359224
19.726717	0.1	1.347840
19.728383	0.1	1.338899
19.730050	0.1	1.332164
19.731717	0.1	1.326501
19.733383	0.1	1.321793
19.735050	0.1	1.319051
19.736717	0.1	1.318336
19.738383	0.1	1.318872
19.740050	0.1	1.319826
19.741717	0.1	1.321077
19.743383	0.1	1.321733
19.745050	0.1	1.320839
19.746717	0.1	1.318872
19.748383	0.1	1.317501
19.750050	0.1	1.317322
19.751717	0.1	1.317799
19.753383	0.1	1.317442
19.755050	0.1	1.315236
19.756717	0.1	1.311123
19.758383	0.1	1.306236
19.760050	0.1	1.303077
19.761717	0.1	1.303971
19.763383	0.1	1.308620
19.765050	0.1	1.314044
19.766717	0.1	1.317144
19.768383	0.1	1.316845
19.770050	0.1	1.314163
19.771717	0.1	1.311243
19.773383	0.1	1.309633
19.775050	0.1	1.309693
19.776717	0.1	1.311064
19.778383	0.1	1.312375
19.780050	0.1	1.311481
19.781717	0.1	1.307607
19.783383	0.1	1.301289
19.785050	0.1	1.293182
19.786717	0.1	1.285076
19.788383	0.1	1.279950
19.790050	0.1	1.278877
19.791717	0.1	1.280248
19.793383	0.1	1.281202
19.795050	0.1	1.280129
19.796717	0.1	1.277685
19.798383	0.1	1.276136
19.800050	0.1	1.277030
19.801717	0.1	1.278937
19.803383	0.1	1.279116
19.805050	0.1	1.276910
19.806717	0.1	1.273096
19.808383	0.1	1.269043
19.810050	0.1	1.265824
19.811717	0.1	1.262903
19.813383	0.1	1.258791
19.815050	0.1	1.253188
19.816717	0.1	1.247466
19.818383	0.1	1.242995
19.820050	0.1	1.240194
19.821717	0.1	1.238406
19.823383	0.1	1.236796
19.825050	0.1	1.235187
19.826717	0.1	1.233637
19.828383	0.1	1.232147
19.830050	0.1	1.229823
19.831717	0.1	1.226008
19.833383	0.1	1.221359
19.835050	0.1	1.218021
19.836717	0.1	1.216829
19.838383	0.1	1.216233
19.840050	0.1	1.213968
19.841717	0.1	1.210034
19.843383	0.1	1.207352
19.845050	0.1	1.209021
19.846717	0.1	1.214683
19.848383	0.1	1.220644
19.850050	0.1	1.223207
19.851717	0.1	1.221359
19.853383	0.1	1.216233
19.855050	0.1	1.209915
19.856717	0.1	1.205802
19.858383	0.1	1.205802
19.860050	0.1	1.208842
19.861717	0.1	1.212061
19.863383	0.1	1.213014
19.865050	0.1	1.210630
19.866717	0.1	1.205385
19.868383	0.1	1.199305
19.870050	0.1	1.194298
19.871717	0.1	1.191318
19.873383	0.1	1.190662
19.875050	0.1	1.191616
19.876717	0.1	1.192629
19.878383	0.1	1.192153
19.880050	0.1	1.189172
19.881717	0.1	1.182914
19.883383	0.1	1.173318
19.885050	0.1	1.161397
19.886717	0.1	1.149714
19.888383	0.1	1.141131
19.890050	0.1	1.137674
19.891717	0.1	1.139462
19.893383	0.1	1.144052
19.895050	0.1	1.147747
19.896717	0.1	1.148760
19.898383	0.1	1.147807
19.900050	0.1	1.146853
19.901717	0.1	1.146317
19.903383	0.1	1.145005
19.905050	0.1	1.142025
19.906717	0.1	1.139045
19.908383	0.1	1.138151
19.910050	0.1	1.139700
19.911717	0.1	1.141071
19.913383	0.1	1.138628
19.915050	0.1	1.131535
19.916717	0.1	1.122773
19.918383	0.1	1.116157
19.920050	0.1	1.113713
19.921717	0.1	1.115561
19.923383	0.1	1.119971
19.925050	0.1	1.123846
19.926717	0.1	1.124799
19.928383	0.1	1.122236
19.930050	0.1	1.116872
19.931717	0.1	1.110435
19.933383	0.1	1.104891
19.935050	0.1	1.102209
19.936717	0.1	1.103461
19.938383	0.1	1.107693
19.940050	0.1	1.112104
19.941717	0.1	1.114070
19.943383	0.1	1.112521
19.945050	0.1	1.107872
19.946717	0.1	1.101017
19.948383	0.1	1.093388
19.950050	0.1	1.087487
19.951717	0.1	1.084924
19.953383	0.1	1.085222
19.955050	0.1	1.086056
19.956717	0.1	1.085758
19.958383	0.1	1.083970
19.960050	0.1	1.081467
19.961717	0.1	1.079381
19.963383	0.1	1.078725
19.965050	0.1	1.079559
19.966717	0.1	1.081646
19.968383	0.1	1.084864
19.970050	0.1	1.088023
19.971717	0.1	1.088083
19.973383	0.1	1.082838
19.975050	0.1	1.073361
19.976717	0.1	1.064062
19.978383	0.1	1.060128
19.980050	0.1	1.063168
19.981717	0.1	1.070201
19.983383	0.1	1.077414
19.985050	0.1	1.083553
19.986717	0.1	1.089096
19.988383	0.1	1.093566
19.990050	0.1	1.095176
19.991717	0.1	1.092553
19.993383	0.1	1.085103
19.995050	0.1	1.074135
19.996717	0.1	1.063466
19.998383	0.1	1.057565
20.000050	0.1	1.057684
20.001717	0.1	1.061082
20.003383	0.1	1.063407
20.005050	0.1	1.062214
20.006717	0.1	1.058102
20.008383	0.1	1.053751
20.010050	0.1	1.051307
20.011717	0.1	1.050711
20.013383	0.1	1.050294
20.015050	0.1	1.048505
20.016717	0.1	1.044929
20.018383	0.1	1.040161
20.020050	0.1	1.035512
20.021717	0.1	1.033664
20.023383	0.1	1.035869
20.025050	0.1	1.039684
20.026717	0.1	1.041651
20.028383	0.1	1.040101
20.030050	0.1	1.036227
20.031717	0.1	1.031637
20.033383	0.1	1.027584
20.035050	0.1	1.025379
20.036717	0.1	1.025856
20.038383	0.1	1.027823
20.040050	0.1	1.029253
20.041717	0.1	1.029253
20.043383	0.1	1.027703
20.045050	0.1	1.024067
20.046717	0.1	1.018763
20.048383	0.1	1.013517
20.050050	0.1	1.009822
20.051717	0.1	1.007259
20.053383	0.1	1.004815
20.055050	0.1	1.001835
20.056717	0.1	0.998020
20.058383	0.1	0.993967
20.060050	0.1	0.990331
20.061717	0.1	0.986278
20.063383	0.1	0.980973
20.065050	0.1	0.975311
20.066717	0.1	0.970900
20.068383	0.1	0.967801
20.070050	0.1	0.964046
20.071717	0.1	0.957310
20.073383	0.1	0.947356
20.075050	0.1	0.936270
20.076717	0.1	0.927448
20.078383	0.1	0.924051
20.080050	0.1	0.927627
20.081717	0.1	0.936508
20.083383	0.1	0.947058
20.085050	0.1	0.955403
20.086717	0.1	0.960231
20.088383	0.1	0.963152
20.090050	0.1	0.966489
20.091717	0.1	0.970960
20.093383	0.1	0.974834
20.095050	0.1	0.976324
20.096717	0.1	0.975847
20.098383	0.1	0.975490
20.100050	0.1	0.976801
20.101717	0.1	0.979483
20.103383	0.1	0.981867
20.105050	0.1	0.981927
20.106717	0.1	0.980020
20.108383	0.1	0.978172
20.110050	0.1	0.977695
20.111717	0.1	0.978351
20.113383	0.1	0.979722
20.115050	0.1	0.981391
20.116717	0.1	0.983238
20.118383	0.1	0.984907
20.120050	0.1	0.986338
20.121717	0.1	0.988424
20.123383	0.1	0.992417
20.125050	0.1	0.997722
20.126717	0.1	1.002252
20.128383	0.1	1.005471
20.130050	0.1	1.008213
20.131717	0.1	1.010478
20.133383	0.1	1.011670
20.135050	0.1	1.012087
20.136717	0.1	1.013219
20.138383	0.1	1.016975
20.140050	0.1	1.024544
20.141717	0.1	1.034677
20.143383	0.1	1.044154
20.145050	0.1	1.051307
20.146717	0.1	1.057386
20.148383	0.1	1.064301
20.150050	0.1	1.072526
20.151717	0.1	1.080990
20.153383	0.1	1.088440
20.155050	0.1	1.093745
20.156717	0.1	1.096904
20.158383	0.1	1.099169
20.160050	0.1	1.101613
20.161717	0.1	1.104295
20.163383	0.1	1.107574
20.165050	0.1	1.113594
20.166717	0.1	1.123965
20.168383	0.1	1.137137
20.170050	0.1	1.150191
20.171717	0.1	1.160979
20.173383	0.1	1.169145
20.175050	0.1	1.176000
20.176717	0.1	1.182437
20.178383	0.1	1.187742
20.180050	0.1	1.191139
20.181717	0.1	1.193881
20.183383	0.1	1.197815
20.185050	0.1	1.204252
20.186717	0.1	1.213133
20.188383	0.1	1.223147
20.190050	0.1	1.233041
20.191717	0.1	1.243532
20.193383	0.1	1.256883
20.195050	0.1	1.274228
20.196717	0.1	1.294434
20.198383	0.1	1.315236
20.200050	0.1	1.334846
20.201717	0.1	1.351416
20.203383	0.1	1.364708
20.205050	0.1	1.376629
20.206717	0.1	1.389504
20.208383	0.1	1.404107
20.210050	0.1	1.420319
20.211717	0.1	1.437843
20.213383	0.1	1.456976
20.215050	0.1	1.478136
20.216717	0.1	1.502037
20.218383	0.1	1.528323
20.220050	0.1	1.555264
20.221717	0.1	1.580775
20.223383	0.1	1.604378
20.225050	0.1	1.626313
20.226717	0.1	1.646161
20.228383	0.1	1.663864
20.230050	0.1	1.680732
20.231717	0.1	1.698732
20.233383	0.1	1.719117
20.235050	0.1	1.742363
20.236717	0.1	1.768291
20.238383	0.1	1.795411
20.240050	0.1	1.822353
20.241717	0.1	1.848400
20.243383	0.1	1.872420
20.245050	0.1	1.893163
20.246717	0.1	1.911044
20.248383	0.1	1.928091
20.250050	0.1	1.945615
20.251717	0.1	1.963616
20.253383	0.1	1.981497
20.255050	0.1	1.998663
20.256717	0.1	2.015293
20.258383	0.1	2.031148
20.260050	0.1	2.045274
20.261717	0.1	2.056658
20.263383	0.1	2.065003
20.265050	0.1	2.070785
20.266717	0.1	2.074957
20.268383	0.1	2.078116
20.270050	0.1	2.080560
20.271717	0.1	2.082288
20.273383	0.1	2.083123
20.275050	0.1	2.083063
20.276717	0.1	2.082110
20.278383	0.1	2.079249
20.280050	0.1	2.072871
20.281717	0.1	2.062380
20.283383	0.1	2.049267
20.285050	0.1	2.037287
20.286717	0.1	2.028525
20.288383	0.1	2.020836
20.290050	0.1	2.010346
20.291717	0.1	1.994610
20.293383	0.1	1.973748
20.295050	0.1	1.950026
20.296717	0.1	1.926005
20.298383	0.1	1.902938
20.300050	0.1	1.880050
20.301717	0.1	1.856625
20.303383	0.1	1.833499
20.305050	0.1	1.812339
20.306717	0.1	1.793683
20.308383	0.1	1.776099
20.310050	0.1	1.757324
20.311717	0.1	1.736760
20.313383	0.1	1.715541
20.315050	0.1	1.694620
20.316717	0.1	1.673341
20.318383	0.1	1.650810
20.320050	0.1	1.627505
20.321717	0.1	1.604617
20.323383	0.1	1.583755
20.325050	0.1	1.565814
20.326717	0.1	1.551688
20.328383	0.1	1.540899
20.330050	0.1	1.530945
20.331717	0.1	1.518607
20.333383	0.1	1.502693
20.335050	0.1	1.484394
20.336717	0.1	1.466215
20.338383	0.1	1.450896
20.340050	0.1	1.439869
20.341717	0.1	1.432359
20.343383	0.1	1.425982
20.345050	0.1	1.418531
20.346717	0.1	1.409233
20.348383	0.1	1.398563
20.350050	0.1	1.387656
20.351717	0.1	1.377404
20.353383	0.1	1.368523
20.355050	0.1	1.361251
20.356717	0.1	1.356304
20.358383	0.1	1.353562
20.360050	0.1	1.351953
20.361717	0.1	1.350224
20.363383	0.1	1.347542
20.365050	0.1	1.343310
20.366717	0.1	1.338363
20.368383	0.1	1.334190
20.370050	0.1	1.331449
20.371717	0.1	1.329124
20.373383	0.1	1.325607
20.375050	0.1	1.320124
20.376717	0.1	1.313567
20.378383	0.1	1.307845
20.380050	0.1	1.305282
20.381717	0.1	1.307070
20.383383	0.1	1.312316
20.385050	0.1	1.318753
20.386717	0.1	1.324952
20.388383	0.1	1.330555
20.390050	0.1	1.335979
20.391717	0.1	1.341522
20.393383	0.1	1.346350
20.395050	0.1	1.349330
20.396717	0.1	1.351953
20.398383	0.1	1.357794
20.400050	0.1	1.368821
20.401717	0.1	1.383960
20.403383	0.1	1.399696
20.405050	0.1	1.413226
20.406717	0.1	1.424491
20.408383	0.1	1.434147
20.410050	0.1	1.441121
20.411717	0.1	1.443923
20.413383	0.1	1.444519
20.415050	0.1	1.447857
20.416717	0.1	1.457512
20.418383	0.1	1.472116
20.420050	0.1	1.487613
20.421717	0.1	1.501620
20.423383	0.1	1.514018
20.425050	0.1	1.525641
20.426717	0.1	1.537144
20.428383	0.1	1.547992
20.430050	0.1	1.556695
20.431717	0.1	1.561999
20.433383	0.1	1.564384
20.435050	0.1	1.565397
20.436717	0.1	1.566529
20.438383	0.1	1.568794
20.440050	0.1	1.572311
20.441717	0.1	1.576007
20.443383	0.1	1.579046
20.445050	0.1	1.581609
20.446717	0.1	1.584053
20.448383	0.1	1.585722
20.450050	0.1	1.585722
20.451717	0.1	1.584590
20.453383	0.1	1.583099
20.455050	0.1	1.581133
20.456717	0.1	1.578033
20.458383	0.1	1.573742
20.460050	0.1	1.569033
20.461717	0.1	1.565218
20.463383	0.1	1.561880
20.465050	0.1	1.556873
20.466717	0.1	1.548350
20.468383	0.1	1.535833
20.470050	0.1	1.520932
20.471717	0.1	1.505792
20.473383	0.1	1.491785
20.475050	0.1	1.478613
20.476717	0.1	1.465619
20.478383	0.1	1.452208
20.480050	0.1	1.437426
20.481717	0.1	1.420081
20.483383	0.1	1.399875
20.485050	0.1	1.379013
20.486717	0.1	1.360476
20.488383	0.1	1.345337
20.490050	0.1	1.333416
20.491717	0.1	1.324117
20.493383	0.1	1.315951
20.495050	0.1	1.306236
20.496717	0.1	1.292646
20.498383	0.1	1.274347
20.500050	0.1	1.253188
20.501717	0.1	1.232743
20.503383	0.1	1.214743
20.505050	0.1	1.198351
20.506717	0.1	1.181722
20.508383	0.1	1.163900
20.510050	0.1	1.145482
20.511717	0.1	1.128018
20.513383	0.1	1.112759
20.515050	0.1	1.100421
20.516717	0.1	1.091778
20.518383	0.1	1.085877
20.520050	0.1	1.079917
20.521717	0.1	1.071870
20.523383	0.1	1.062393
20.525050	0.1	1.052916
20.526717	0.1	1.043797
20.528383	0.1	1.033783
20.530050	0.1	1.022160
20.531717	0.1	1.010358
20.533383	0.1	0.999570
20.535050	0.1	0.989556
20.536717	0.1	0.979602
20.538383	0.1	0.970244
20.540050	0.1	0.962436
20.541717	0.1	0.957012
20.543383	0.1	0.953913
20.545050	0.1	0.951648
20.546717	0.1	0.949681
20.548383	0.1	0.948191
20.550050	0.1	0.946164
20.551717	0.1	0.941575
20.553383	0.1	0.933766
20.555050	0.1	0.923514
20.556717	0.1	0.912607
20.558383	0.1	0.902832
20.560050	0.1	0.895083
20.561717	0.1	0.889719
20.563383	0.1	0.886321
20.565050	0.1	0.884235
20.566717	0.1	0.883400
20.568383	0.1	0.883400
20.570050	0.1	0.883162
20.571717	0.1	0.882328
20.573383	0.1	0.882030
20.575050	0.1	0.882804
20.576717	0.1	0.884354
20.578383	0.1	0.886381
20.580050	0.1	0.888288
20.581717	0.1	0.888646
20.583383	0.1	0.886560
20.585050	0.1	0.882208
20.586717	0.1	0.876844
20.588383	0.1	0.872612
20.590050	0.1	0.870228
20.591717	0.1	0.868559
20.593383	0.1	0.867426
20.595050	0.1	0.868619
20.596717	0.1	0.872314
20.598383	0.1	0.876665
20.600050	0.1	0.880480
20.601717	0.1	0.883937
20.603383	0.1	0.888050
20.605050	0.1	0.893772
20.606717	0.1	0.901580
20.608383	0.1	0.910044
20.610050	0.1	0.916839
20.611717	0.1	0.921011
20.613383	0.1	0.922918
20.615050	0.1	0.922978
20.616717	0.1	0.921965
20.618383	0.1	0.921190
20.620050	0.1	0.921249
20.621717	0.1	0.921369
20.623383	0.1	0.919998
20.625050	0.1	0.916064
20.626717	0.1	0.910640
20.628383	0.1	0.907004
20.630050	0.1	0.907302
20.631717	0.1	0.911176
20.633383	0.1	0.917494
20.635050	0.1	0.926435
20.636717	0.1	0.938416
20.638383	0.1	0.952721
20.640050	0.1	0.967264
20.641717	0.1	0.979483
20.643383	0.1	0.987530
20.645050	0.1	0.991464
20.646717	0.1	0.993371
20.648383	0.1	0.995517
20.650050	0.1	0.998199
20.651717	0.1	1.001179
20.653383	0.1	1.004875
20.655050	0.1	1.010478
20.656717	0.1	1.018584
20.658383	0.1	1.028657
20.660050	0.1	1.039565
20.661717	0.1	1.051486
20.663383	0.1	1.065672
20.665050	0.1	1.081765
20.666717	0.1	1.097441
20.668383	0.1	1.110673
20.670050	0.1	1.121879
20.671717	0.1	1.133025
20.673383	0.1	1.145959
20.675050	0.1	1.160920
20.676717	0.1	1.176417
20.678383	0.1	1.190782
20.680050	0.1	1.205266
20.681717	0.1	1.222730
20.683383	0.1	1.244128
20.685050	0.1	1.267374
20.686717	0.1	1.289845
20.688383	0.1	1.310170
20.690050	0.1	1.328409
20.691717	0.1	1.345158
20.693383	0.1	1.361847
20.695050	0.1	1.379728
20.696717	0.1	1.399815
20.698383	0.1	1.423240
20.700050	0.1	1.450420
20.701717	0.1	1.480043
20.703383	0.1	1.510024
20.705050	0.1	1.539171
20.706717	0.1	1.567185
20.708383	0.1	1.594484
20.710050	0.1	1.622200
20.711717	0.1	1.651704
20.713383	0.1	1.683295
20.715050	0.1	1.716375
20.716717	0.1	1.751125
20.718383	0.1	1.788497
20.720050	0.1	1.829267
20.721717	0.1	1.873851
20.723383	0.1	1.921833
20.725050	0.1	1.970351
20.726717	0.1	2.016246
20.728383	0.1	2.059519
20.730050	0.1	2.102316
20.731717	0.1	2.146602
20.733383	0.1	2.194226
20.735050	0.1	2.247334
20.736717	0.1	2.307773
20.738383	0.1	2.375186
20.740050	0.1	2.446532
20.741717	0.1	2.517879
20.743383	0.1	2.585888
20.745050	0.1	2.649546
20.746717	0.1	2.711177
20.748383	0.1	2.773822
20.750050	0.1	2.839804
20.751717	0.1	2.910912
20.753383	0.1	2.988458
20.755050	0.1	3.072500
20.756717	0.1	3.161848
20.758383	0.1	3.254235
20.760050	0.1	3.346920
20.761717	0.1	3.438056
20.763383	0.1	3.527105
20.765050	0.1	3.614009
20.766717	0.1	3.698886
20.768383	0.1	3.782749
20.770050	0.1	3.866971
20.771717	0.1	3.953219
20.773383	0.1	4.043818
20.775050	0.1	4.140198
20.776717	0.1	4.240215
20.778383	0.1	4.340530
20.780050	0.1	4.439295
20.781717	0.1	4.536152
20.783383	0.1	4.631102
20.785050	0.1	4.724741
20.786717	0.1	4.816711
20.788383	0.1	4.904509
20.790050	0.1	4.985810
20.791717	0.1	5.060673
20.793383	0.1	5.131007
20.795050	0.1	5.198598
20.796717	0.1	5.264402
20.798383	0.1	5.328238
20.800050	0.1	5.389214
20.801717	0.1	5.446554
20.803383	0.1	5.499244
20.805050	0.1	5.546272
20.806717	0.1	5.587042
20.808383	0.1	5.621732
20.810050	0.1	5.651176
20.811717	0.1	5.676389
20.813383	0.1	5.698443
20.815050	0.1	5.719066
20.816717	0.1	5.739570
20.818383	0.1	5.760432
20.820050	0.1	5.781055
20.821717	0.1	5.800963
20.823383	0.1	5.819917
20.825050	0.1	5.836964
20.826717	0.1	5.851150
20.828383	0.1	5.863369
20.830050	0.1	5.875171
20.831717	0.1	5.886972
20.833383	0.1	5.899310
20.835050	0.1	5.913794
20.836717	0.1	5.931974
20.838383	0.1	5.954326
20.840050	0.1	5.980254
20.841717	0.1	6.009579
20.843383	0.1	6.043733
20.845050	0.1	6.084025
20.846717	0.1	6.129742
20.848383	0.1	6.178975
20.850050	0.1	6.230832
20.851717	0.1	6.285608
20.853383	0.1	6.344080
20.855050	0.1	6.407082
20.856717	0.1	6.476164
20.858383	0.1	6.551981
20.860050	0.1	6.632686
20.861717	0.1	6.716252
20.863383	0.1	6.801784
20.865050	0.1	6.888450
20.866717	0.1	6.974161
20.868383	0.1	7.057846
20.870050	0.1	7.140756
20.871717	0.1	7.224620
20.873383	0.1	7.308960
20.875050	0.1	7.391632
20.876717	0.1	7.471145
20.878383	0.1	7.546843
20.880050	0.1	7.618547
20.881717	0.1	7.685960
20.883383	0.1	7.749260
20.885050	0.1	7.808269
20.886717	0.1	7.861794
20.888383	0.1	7.908047
20.890050	0.1	7.945478
20.891717	0.1	7.973969
20.893383	0.1	7.993877
20.895050	0.1	8.006096
20.896717	0.1	8.010924
20.898383	0.1	8.008123
20.900050	0.1	7.996381
20.901717	0.1	7.973969
20.903383	0.1	7.939101
20.905050	0.1	7.890523
20.906717	0.1	7.828832
20.908383	0.1	7.756472
20.910050	0.1	7.676363
20.911717	0.1	7.589400
20.913383	0.1	7.494390
20.915050	0.1	7.390321
20.916717	0.1	7.277668
20.918383	0.1	7.156909
20.920050	0.1	7.027805
20.921717	0.1	6.890178
20.923383	0.1	6.745279
20.925050	0.1	6.595076
20.926717	0.1	6.440878
20.928383	0.1	6.283760
20.930050	0.1	6.125093
20.931717	0.1	5.965948
20.933383	0.1	5.807102
20.935050	0.1	5.649388
20.936717	0.1	5.492568
20.938383	0.1	5.335391
20.940050	0.1	5.176366
20.941717	0.1	5.014897
20.943383	0.1	4.851699
20.945050	0.1	4.688621
20.946717	0.1	4.527808
20.948383	0.1	4.371047
20.950050	0.1	4.218459
20.951717	0.1	4.068256
20.953383	0.1	3.918648
20.955050	0.1	3.770411
20.956717	0.1	3.626287
20.958383	0.1	3.488124
20.960050	0.1	3.357053
20.961717	0.1	3.234089
20.963383	0.1	3.118515
20.965050	0.1	3.007949
20.966717	0.1	2.899945
20.968383	0.1	2.793431
20.970050	0.1	2.688408
20.971717	0.1	2.585709
20.973383	0.1	2.486289
20.975050	0.1	2.391458
20.976717	0.1	2.302468
20.978383	0.1	2.220929
20.980050	0.1	2.147436
20.981717	0.1	2.080262
20.983383	0.1	2.016604
20.985050	0.1	1.954258
20.986717	0.1	1.892269
20.988383	0.1	1.830936
20.990050	0.1	1.771987
20.991717	0.1	1.717985
20.993383	0.1	1.670539
20.995050	0.1	1.628876
20.996717	0.1	1.590967
20.998383	0.1	1.555204
21.000050	0.1	1.520574
21.001717	0.1	1.486719
21.003383	0.1	1.454592
21.005050	0.1	1.426399
21.006717	0.1	1.403391
21.008383	0.1	1.385391
21.010050	0.1	1.370967
21.011717	0.1	1.357973
21.013383	0.1	1.344264
21.015050	0.1	1.327634
21.016717	0.1	1.306415
21.018383	0.1	1.280725
21.020050	0.1	1.253843
21.021717	0.1	1.230419
21.023383	0.1	1.212895
21.025050	0.1	1.201093
21.026717	0.1	1.194060
21.028383	0.1	1.190424
21.030050	0.1	1.187325
21.031717	0.1	1.181722
21.033383	0.1	1.172543
21.035050	0.1	1.161099
21.036717	0.1	1.149237
21.038383	0.1	1.137734
21.040050	0.1	1.127303
21.041717	0.1	1.119614
21.043383	0.1	1.115263
21.045050	0.1	1.113474
21.046717	0.1	1.112759
21.048383	0.1	1.111329
21.050050	0.1	1.109183
21.051717	0.1	1.108944
21.053383	0.1	1.111150
21.055050	0.1	1.112938
21.056717	0.1	1.112640
21.058383	0.1	1.111507
21.060050	0.1	1.111269
21.061717	0.1	1.111984
21.063383	0.1	1.112342
21.065050	0.1	1.111448
21.066717	0.1	1.109421
21.068383	0.1	1.107037
21.070050	0.1	1.105309
21.071717	0.1	1.105130
21.073383	0.1	1.106799
21.075050	0.1	1.109898
21.076717	0.1	1.113892
21.078383	0.1	1.119435
21.080050	0.1	1.127720
21.081717	0.1	1.138449
21.083383	0.1	1.150072
21.085050	0.1	1.160801
21.086717	0.1	1.169264
21.088383	0.1	1.174867
21.090050	0.1	1.178444
21.091717	0.1	1.180589
21.093383	0.1	1.182556
21.095050	0.1	1.187027
21.096717	0.1	1.195908
21.098383	0.1	1.208007
21.100050	0.1	1.221299
21.101717	0.1	1.234710
21.103383	0.1	1.246691
21.105050	0.1	1.254797
21.106717	0.1	1.259267
21.108383	0.1	1.263380
21.110050	0.1	1.271129
21.111717	0.1	1.284599
21.113383	0.1	1.303375
21.115050	0.1	1.325190
21.116717	0.1	1.347363
21.118383	0.1	1.367748
21.120050	0.1	1.386345
21.121717	0.1	1.405180
21.123383	0.1	1.425266
21.125050	0.1	1.445174
21.126717	0.1	1.463711
21.128383	0.1	1.481593
21.130050	0.1	1.498759
21.131717	0.1	1.514256
21.133383	0.1	1.528502
21.135050	0.1	1.542866
21.136717	0.1	1.558483
21.138383	0.1	1.575649
21.140050	0.1	1.593530
21.141717	0.1	1.610637
21.143383	0.1	1.626372
21.145050	0.1	1.640916
21.146717	0.1	1.654506
21.148383	0.1	1.666963
21.150050	0.1	1.678348
21.151717	0.1	1.688719
21.153383	0.1	1.698494
21.155050	0.1	1.707077
21.156717	0.1	1.713514
21.158383	0.1	1.717806
21.160050	0.1	1.720965
21.161717	0.1	1.724362
21.163383	0.1	1.728594
21.165050	0.1	1.733124
21.166717	0.1	1.736522
21.168383	0.1	1.736999
21.170050	0.1	1.733482
21.171717	0.1	1.727402
21.173383	0.1	1.720905
21.175050	0.1	1.714528
21.176717	0.1	1.707256
21.178383	0.1	1.697898
21.180050	0.1	1.686216
21.181717	0.1	1.673281
21.183383	0.1	1.659989
21.185050	0.1	1.645088
21.186717	0.1	1.626790
21.188383	0.1	1.605690
21.190050	0.1	1.583934
21.191717	0.1	1.562774
21.193383	0.1	1.541913
21.195050	0.1	1.521587
21.196717	0.1	1.502872
21.198383	0.1	1.485765
21.200050	0.1	1.468599
21.201717	0.1	1.449943
21.203383	0.1	1.430333
21.205050	0.1	1.411319
21.206717	0.1	1.394093
21.208383	0.1	1.379848
21.210050	0.1	1.369357
21.211717	0.1	1.361370
21.213383	0.1	1.352489
21.215050	0.1	1.340270
21.216717	0.1	1.324833
21.218383	0.1	1.308501
21.220050	0.1	1.293600
21.221717	0.1	1.280427
21.223383	0.1	1.267672
21.225050	0.1	1.255095
21.226717	0.1	1.243174
21.228383	0.1	1.231790
21.230050	0.1	1.220346
21.231717	0.1	1.209259
21.233383	0.1	1.199782
21.235050	0.1	1.193643
21.236717	0.1	1.191855
21.238383	0.1	1.193285
21.240050	0.1	1.195431
21.241717	0.1	1.196146
21.243383	0.1	1.194775
21.245050	0.1	1.191378
21.246717	0.1	1.186431
21.248383	0.1	1.181245
21.250050	0.1	1.177967
21.251717	0.1	1.178622
21.253383	0.1	1.183212
21.255050	0.1	1.188755
21.256717	0.1	1.192153
21.258383	0.1	1.193106
21.260050	0.1	1.193881
21.261717	0.1	1.196444
21.263383	0.1	1.201272
21.265050	0.1	1.207650
21.266717	0.1	1.214624
21.268383	0.1	1.220346
21.270050	0.1	1.223505
21.271717	0.1	1.224101
21.273383	0.1	1.223743
21.275050	0.1	1.223981
21.276717	0.1	1.226127
21.278383	0.1	1.229882
21.280050	0.1	1.233459
21.281717	0.1	1.236260
21.283383	0.1	1.239657
21.285050	0.1	1.244485
21.286717	0.1	1.248539
21.288383	0.1	1.249075
21.290050	0.1	1.245380
21.291717	0.1	1.239836
21.293383	0.1	1.235724
21.295050	0.1	1.234055
21.296717	0.1	1.233161
21.298383	0.1	1.230955
21.300050	0.1	1.226902
21.301717	0.1	1.221597
21.303383	0.1	1.216650
21.305050	0.1	1.213670
21.306717	0.1	1.213074
21.308383	0.1	1.213372
21.310050	0.1	1.212239
21.311717	0.1	1.208067
21.313383	0.1	1.200855
21.315050	0.1	1.191676
21.316717	0.1	1.181901
21.318383	0.1	1.172543
21.320050	0.1	1.164317
21.321717	0.1	1.157403
21.323383	0.1	1.152039
21.325050	0.1	1.148164
21.326717	0.1	1.145363
21.328383	0.1	1.141965
21.330050	0.1	1.136363
21.331717	0.1	1.128852
21.333383	0.1	1.121998
21.335050	0.1	1.118422
21.336717	0.1	1.118124
21.338383	0.1	1.118958
21.340050	0.1	1.119137
21.341717	0.1	1.118243
21.343383	0.1	1.116455
21.345050	0.1	1.114428
21.346717	0.1	1.113117
21.348383	0.1	1.111686
21.350050	0.1	1.107633
21.351717	0.1	1.100481
21.353383	0.1	1.092494
21.355050	0.1	1.087606
21.356717	0.1	1.088858
21.358383	0.1	1.097024
21.360050	0.1	1.109243
21.361717	0.1	1.120329
21.363383	0.1	1.126528
21.365050	0.1	1.128137
21.366717	0.1	1.127660
21.368383	0.1	1.127541
21.370050	0.1	1.128852
21.371717	0.1	1.130819
21.373383	0.1	1.131952
21.375050	0.1	1.131833
21.376717	0.1	1.131296
21.378383	0.1	1.131177
21.380050	0.1	1.133382
21.381717	0.1	1.140356
21.383383	0.1	1.152277
21.385050	0.1	1.166642
21.386717	0.1	1.179218
21.388383	0.1	1.186609
21.390050	0.1	1.188874
21.391717	0.1	1.188636
21.393383	0.1	1.188517
21.395050	0.1	1.190305
21.396717	0.1	1.194894
21.398383	0.1	1.201987
21.400050	0.1	1.210392
21.401717	0.1	1.219332
21.403383	0.1	1.229942
21.405050	0.1	1.243532
21.406717	0.1	1.259327
21.408383	0.1	1.274228
21.410050	0.1	1.286030
21.411717	0.1	1.295269
21.413383	0.1	1.303613
21.415050	0.1	1.311064
21.416717	0.1	1.316607
21.418383	0.1	1.320124
21.420050	0.1	1.322627
21.421717	0.1	1.325607
21.423383	0.1	1.329601
21.425050	0.1	1.334369
21.426717	0.1	1.339853
21.428383	0.1	1.345515
21.430050	0.1	1.351297
21.431717	0.1	1.357794
21.433383	0.1	1.364052
21.435050	0.1	1.368344
21.436717	0.1	1.370370
21.438383	0.1	1.371503
21.440050	0.1	1.372695
21.441717	0.1	1.374662
21.443383	0.1	1.377404
21.445050	0.1	1.380086
21.446717	0.1	1.381397
21.448383	0.1	1.380682
21.450050	0.1	1.377821
21.451717	0.1	1.372755
21.453383	0.1	1.366437
21.455050	0.1	1.360476
21.456717	0.1	1.354694
21.458383	0.1	1.347780
21.460050	0.1	1.338780
21.461717	0.1	1.327396
21.463383	0.1	1.314163
21.465050	0.1	1.300335
21.466717	0.1	1.287639
21.468383	0.1	1.276612
21.470050	0.1	1.267016
21.471717	0.1	1.258075
21.473383	0.1	1.248837
21.475050	0.1	1.238108
21.476717	0.1	1.225352
21.478383	0.1	1.210868
21.480050	0.1	1.194775
21.481717	0.1	1.177669
21.483383	0.1	1.161039
21.485050	0.1	1.145482
21.486717	0.1	1.130641
21.488383	0.1	1.116753
21.490050	0.1	1.104295
21.491717	0.1	1.092434
21.493383	0.1	1.080334
21.495050	0.1	1.068056
21.496717	0.1	1.056731
21.498383	0.1	1.046717
21.500050	0.1	1.036704
21.501717	0.1	1.025319
21.503383	0.1	1.012087
21.505050	0.1	0.997245
21.506717	0.1	0.980735
21.508383	0.1	0.962734
21.510050	0.1	0.944495
21.511717	0.1	0.928879
21.513383	0.1	0.918746
21.515050	0.1	0.913024
21.516717	0.1	0.907958
21.518383	0.1	0.901103
21.520050	0.1	0.892639
21.521717	0.1	0.884056
21.523383	0.1	0.876904
21.525050	0.1	0.872076
21.526717	0.1	0.869453
21.528383	0.1	0.866950
21.530050	0.1	0.862598
21.531717	0.1	0.856638
21.533383	0.1	0.851452
21.535050	0.1	0.848174
21.536717	0.1	0.845671
21.538383	0.1	0.842452
21.540050	0.1	0.837743
21.541717	0.1	0.831246
21.543383	0.1	0.823379
21.545050	0.1	0.816226
21.546717	0.1	0.812233
21.548383	0.1	0.811756
21.550050	0.1	0.812829
21.551717	0.1	0.812948
21.553383	0.1	0.810504
21.555050	0.1	0.805855
21.556717	0.1	0.800312
21.558383	0.1	0.794709
21.560050	0.1	0.789285
21.561717	0.1	0.785410
21.563383	0.1	0.784278
21.565050	0.1	0.785768
21.566717	0.1	0.788808
21.568383	0.1	0.791967
21.570050	0.1	0.794411
21.571717	0.1	0.796199
21.573383	0.1	0.797093
21.575050	0.1	0.796199
21.576717	0.1	0.792682
21.578383	0.1	0.787139
21.580050	0.1	0.781477
21.581717	0.1	0.777006
21.583383	0.1	0.773728
21.585050	0.1	0.771046
21.586717	0.1	0.769436
21.588383	0.1	0.770509
21.590050	0.1	0.776112
21.591717	0.1	0.786543
21.593383	0.1	0.800014
21.595050	0.1	0.813544
21.596717	0.1	0.823557
21.598383	0.1	0.826895
21.600050	0.1	0.822902
21.601717	0.1	0.814080
21.603383	0.1	0.803590
21.605050	0.1	0.793636
21.606717	0.1	0.786006
21.608383	0.1	0.781477
21.610050	0.1	0.780284
21.611717	0.1	0.782192
21.613383	0.1	0.786483
21.615050	0.1	0.790596
21.616717	0.1	0.792205
21.618383	0.1	0.791013
21.620050	0.1	0.788748
21.621717	0.1	0.786781
21.623383	0.1	0.784934
21.625050	0.1	0.782013
21.626717	0.1	0.777543
21.628383	0.1	0.771999
21.630050	0.1	0.766337
21.631717	0.1	0.762165
21.633383	0.1	0.761330
21.635050	0.1	0.764370
21.636717	0.1	0.769556
21.638383	0.1	0.774324
21.640050	0.1	0.776708
21.641717	0.1	0.776291
21.643383	0.1	0.774562
21.645050	0.1	0.773788
21.646717	0.1	0.775456
21.648383	0.1	0.779867
21.650050	0.1	0.785828
21.651717	0.1	0.791371
21.653383	0.1	0.794709
21.655050	0.1	0.796616
21.656717	0.1	0.799000
21.658383	0.1	0.802517
21.660050	0.1	0.805557
21.661717	0.1	0.806689
21.663383	0.1	0.805974
21.665050	0.1	0.804126
21.666717	0.1	0.801921
21.668383	0.1	0.799775
21.670050	0.1	0.797451
21.671717	0.1	0.794590
21.673383	0.1	0.792503
21.675050	0.1	0.793576
21.676717	0.1	0.798583
21.678383	0.1	0.806630
21.680050	0.1	0.815749
21.681717	0.1	0.823140
21.683383	0.1	0.826359
21.685050	0.1	0.825226
21.686717	0.1	0.822306
21.688383	0.1	0.820518
21.690050	0.1	0.821054
21.691717	0.1	0.823915
21.693383	0.1	0.828922
21.695050	0.1	0.836074
21.696717	0.1	0.845611
21.698383	0.1	0.856459
21.700050	0.1	0.866175
21.701717	0.1	0.874162
21.703383	0.1	0.881374
21.705050	0.1	0.888169
21.706717	0.1	0.894070
21.708383	0.1	0.898302
21.710050	0.1	0.900090
21.711717	0.1	0.899851
21.713383	0.1	0.899136
21.715050	0.1	0.900328
21.716717	0.1	0.904143
21.718383	0.1	0.909567
21.720050	0.1	0.915408
21.721717	0.1	0.921130
21.723383	0.1	0.926495
21.725050	0.1	0.931621
21.726717	0.1	0.936985
21.728383	0.1	0.942171
21.730050	0.1	0.945926
21.731717	0.1	0.948012
21.733383	0.1	0.949383
21.735050	0.1	0.951111
21.736717	0.1	0.953555
21.738383	0.1	0.956297
21.740050	0.1	0.958324
21.741717	0.1	0.960112
21.743383	0.1	0.962913
21.745050	0.1	0.966787
21.746717	0.1	0.970781
21.748383	0.1	0.974178
21.750050	0.1	0.976026
21.751717	0.1	0.974119
21.753383	0.1	0.967562
21.755050	0.1	0.958562
21.756717	0.1	0.951052
21.758383	0.1	0.947416
21.760050	0.1	0.947833
21.761717	0.1	0.949860
21.763383	0.1	0.950277
21.765050	0.1	0.947774
21.766717	0.1	0.943303
21.768383	0.1	0.937879
21.770050	0.1	0.932336
21.771717	0.1	0.927568
21.773383	0.1	0.923395
21.775050	0.1	0.918627
21.776717	0.1	0.912607
21.778383	0.1	0.905633
21.780050	0.1	0.898480
21.781717	0.1	0.891388
21.783383	0.1	0.883162
21.785050	0.1	0.872791
21.786717	0.1	0.861228
21.788383	0.1	0.850916
21.790050	0.1	0.844002
21.791717	0.1	0.841320
21.793383	0.1	0.841856
21.795050	0.1	0.843406
21.796717	0.1	0.843823
21.798383	0.1	0.841439
21.800050	0.1	0.835240
21.801717	0.1	0.826001
21.803383	0.1	0.815809
21.805050	0.1	0.806391
21.806717	0.1	0.798285
21.808383	0.1	0.792265
21.810050	0.1	0.789285
21.811717	0.1	0.789106
21.813383	0.1	0.790894
21.815050	0.1	0.792563
21.816717	0.1	0.790954
21.818383	0.1	0.785291
21.820050	0.1	0.779331
21.821717	0.1	0.777602
21.823383	0.1	0.781000
21.825050	0.1	0.787377
21.826717	0.1	0.793874
21.828383	0.1	0.798404
21.830050	0.1	0.800610
21.831717	0.1	0.801146
21.833383	0.1	0.801444
21.835050	0.1	0.803113
21.836717	0.1	0.806451
21.838383	0.1	0.811458
21.840050	0.1	0.818491
21.841717	0.1	0.827193
21.843383	0.1	0.836730
21.845050	0.1	0.846267
21.846717	0.1	0.854313
21.848383	0.1	0.859916
21.850050	0.1	0.864327
21.851717	0.1	0.869870
21.853383	0.1	0.877261
21.855050	0.1	0.885546
21.856717	0.1	0.894189
21.858383	0.1	0.904024
21.860050	0.1	0.916481
21.861717	0.1	0.931740
21.863383	0.1	0.948250
21.865050	0.1	0.964701
21.866717	0.1	0.980020
21.868383	0.1	0.993967
21.870050	0.1	1.008689
21.871717	0.1	1.026332
21.873383	0.1	1.046062
21.875050	0.1	1.064599
21.876717	0.1	1.079857
21.878383	0.1	1.091838
21.880050	0.1	1.101017
21.881717	0.1	1.108587
21.883383	0.1	1.116037
21.885050	0.1	1.124501
21.886717	0.1	1.134634
21.888383	0.1	1.147211
21.890050	0.1	1.163066
21.891717	0.1	1.181603
21.893383	0.1	1.200259
21.895050	0.1	1.216173
21.896717	0.1	1.228631
21.898383	0.1	1.239836
21.900050	0.1	1.251817
21.901717	0.1	1.264095
21.903383	0.1	1.274943
21.905050	0.1	1.283825
21.906717	0.1	1.291335
21.908383	0.1	1.298010
21.910050	0.1	1.303852
21.911717	0.1	1.309216
21.913383	0.1	1.314640
21.915050	0.1	1.320481
21.916717	0.1	1.326203
21.918383	0.1	1.331151
21.920050	0.1	1.335204
21.921717	0.1	1.340091
21.923383	0.1	1.347184
21.925050	0.1	1.355529
21.926717	0.1	1.361728
21.928383	0.1	1.362741
21.930050	0.1	1.358390
21.931717	0.1	1.351833
21.933383	0.1	1.346707
21.935050	0.1	1.344740
21.936717	0.1	1.345813
21.938383	0.1	1.348078
21.940050	0.1	1.348436
21.941717	0.1	1.345515
21.943383	0.1	1.339972
21.945050	0.1	1.333177
21.946717	0.1	1.326501
21.948383	0.1	1.321077
21.950050	0.1	1.316786
21.951717	0.1	1.312137
21.953383	0.1	1.305461
21.955050	0.1	1.296878
21.956717	0.1	1.287878
21.958383	0.1	1.279533
21.960050	0.1	1.272321
21.961717	0.1	1.266182
21.963383	0.1	1.261294
21.965050	0.1	1.257658
21.966717	0.1	1.256049
21.968383	0.1	1.257300
21.970050	0.1	1.260459
21.971717	0.1	1.262903
21.973383	0.1	1.263499
21.975050	0.1	1.262307
21.976717	0.1	1.259983
21.978383	0.1	1.258433
21.980050	0.1	1.259744
21.981717	0.1	1.264155
21.983383	0.1	1.269817
21.985050	0.1	1.275539
21.986717	0.1	1.282215
21.988383	0.1	1.291037
21.990050	0.1	1.301467
21.991717	0.1	1.311958
21.993383	0.1	1.320779
21.995050	0.1	1.326919
21.996717	0.1	1.330733
21.998383	0.1	1.334131
22.000050	0.1	1.338422
22.001717	0.1	1.343310
22.003383	0.1	1.348794
22.005050	0.1	1.355767
22.006717	0.1	1.364648
22.008383	0.1	1.374722
22.010050	0.1	1.385331
22.011717	0.1	1.396716
22.013383	0.1	1.409471
22.015050	0.1	1.423657
22.016717	0.1	1.438916
22.018383	0.1	1.454771
22.020050	0.1	1.471877
22.021717	0.1	1.491189
22.023383	0.1	1.512349
22.025050	0.1	1.533985
22.026717	0.1	1.555801
22.028383	0.1	1.578629
22.030050	0.1	1.602411
22.031717	0.1	1.625896
22.033383	0.1	1.648605
22.035050	0.1	1.671314
22.036717	0.1	1.695454
22.038383	0.1	1.721919
22.040050	0.1	1.751363
22.041717	0.1	1.784504
22.043383	0.1	1.821160
22.045050	0.1	1.858473
22.046717	0.1	1.893580
22.048383	0.1	1.926184
22.050050	0.1	1.957715
22.051717	0.1	1.989901
22.053383	0.1	2.024830
22.055050	0.1	2.064109
22.056717	0.1	2.108634
22.058383	0.1	2.158106
22.060050	0.1	2.210736
22.061717	0.1	2.264440
22.063383	0.1	2.317786
22.065050	0.1	2.370834
22.066717	0.1	2.424717
22.068383	0.1	2.480626
22.070050	0.1	2.538681
22.071717	0.1	2.597571
22.073383	0.1	2.655626
22.075050	0.1	2.712250
22.076717	0.1	2.768159
22.078383	0.1	2.823889
22.080050	0.1	2.880037
22.081717	0.1	2.938211
22.083383	0.1	3.000021
22.085050	0.1	3.064633
22.086717	0.1	3.128886
22.088383	0.1	3.189624
22.090050	0.1	3.245592
22.091717	0.1	3.296614
22.093383	0.1	3.342748
22.095050	0.1	3.383696
22.096717	0.1	3.419697
22.098383	0.1	3.452182
22.100050	0.1	3.483474
22.101717	0.1	3.514886
22.103383	0.1	3.545106
22.105050	0.1	3.571391
22.106717	0.1	3.591061
22.108383	0.1	3.601194
22.110050	0.1	3.600717
22.111717	0.1	3.591478
22.113383	0.1	3.578127
22.115050	0.1	3.565073
22.116717	0.1	3.553689
22.118383	0.1	3.541947
22.120050	0.1	3.525794
22.121717	0.1	3.501356
22.123383	0.1	3.468394
22.125050	0.1	3.430248
22.126717	0.1	3.390074
22.128383	0.1	3.348470
22.130050	0.1	3.305674
22.131717	0.1	3.261984
22.133383	0.1	3.216505
22.135050	0.1	3.168225
22.136717	0.1	3.116965
22.138383	0.1	3.062427
22.140050	0.1	3.004790
22.141717	0.1	2.946735
22.143383	0.1	2.891720
22.145050	0.1	2.840877
22.146717	0.1	2.793312
22.148383	0.1	2.748072
22.150050	0.1	2.703726
22.151717	0.1	2.658725
22.153383	0.1	2.612412
22.155050	0.1	2.565801
22.156717	0.1	2.520979
22.158383	0.1	2.479315
22.160050	0.1	2.441049
22.161717	0.1	2.406001
22.163383	0.1	2.374411
22.165050	0.1	2.346873
22.166717	0.1	2.323628
22.168383	0.1	2.304852
22.170050	0.1	2.290607
22.171717	0.1	2.280891
22.173383	0.1	2.275050
22.175050	0.1	2.271831
22.176717	0.1	2.270281
22.178383	0.1	2.270877
22.180050	0.1	2.274692
22.181717	0.1	2.282083
22.183383	0.1	2.292693
22.185050	0.1	2.306819
22.186717	0.1	2.325058
22.188383	0.1	2.347231
22.190050	0.1	2.373457
22.191717	0.1	2.404630
22.193383	0.1	2.442300
22.195050	0.1	2.487183
22.196717	0.1	2.539337
22.198383	0.1	2.597273
22.200050	0.1	2.658248
22.201717	0.1	2.720833
22.203383	0.1	2.786756
22.205050	0.1	2.857268
22.206717	0.1	2.931297
22.208383	0.1	3.007889
22.210050	0.1	3.088236
22.211717	0.1	3.173292
22.213383	0.1	3.261864
22.215050	0.1	3.352046
22.216717	0.1	3.443420
22.218383	0.1	3.537178
22.220050	0.1	3.634513
22.221717	0.1	3.735185
22.223383	0.1	3.837645
22.225050	0.1	3.939748
22.226717	0.1	4.040241
22.228383	0.1	4.139662
22.230050	0.1	4.240811
22.231717	0.1	4.346550
22.233383	0.1	4.456580
22.235050	0.1	4.568100
22.236717	0.1	4.677654
22.238383	0.1	4.782737
22.240050	0.1	4.882574
22.241717	0.1	4.978538
22.243383	0.1	5.073488
22.245050	0.1	5.168796
22.246717	0.1	5.262614
22.248383	0.1	5.350530
22.250050	0.1	5.427778
22.251717	0.1	5.492092
22.253383	0.1	5.544663
22.255050	0.1	5.588591
22.256717	0.1	5.627215
22.258383	0.1	5.662501
22.260050	0.1	5.694211
22.261717	0.1	5.720377
22.263383	0.1	5.738139
22.265050	0.1	5.745232
22.266717	0.1	5.741239
22.268383	0.1	5.726576
22.270050	0.1	5.700946
22.271717	0.1	5.663097
22.273383	0.1	5.613149
22.275050	0.1	5.553663
22.276717	0.1	5.487085
22.278383	0.1	5.414903
22.280050	0.1	5.338669
22.281717	0.1	5.258620
22.283383	0.1	5.171955
22.285050	0.1	5.074501
22.286717	0.1	4.964769
22.288383	0.1	4.845619
22.290050	0.1	4.721463
22.291717	0.1	4.595518
22.293383	0.1	4.468859
22.295050	0.1	4.341185
22.296717	0.1	4.212141
22.298383	0.1	4.080832
22.300050	0.1	3.946364
22.301717	0.1	3.808260
22.303383	0.1	3.668308
22.305050	0.1	3.529847
22.306717	0.1	3.395319
22.308383	0.1	3.265143
22.310050	0.1	3.138602
22.311717	0.1	3.015280
22.313383	0.1	2.895415
22.315050	0.1	2.778888
22.316717	0.1	2.664685
22.318383	0.1	2.552688
22.320050	0.1	2.443850
22.321717	0.1	2.338290
22.323383	0.1	2.235770
22.325050	0.1	2.137542
22.326717	0.1	2.045572
22.328383	0.1	1.959622
22.330050	0.1	1.878321
22.331717	0.1	1.802445
22.333383	0.1	1.733422
22.335050	0.1	1.670539
22.336717	0.1	1.612723
22.338383	0.1	1.560211
22.340050	0.1	1.513660
22.341717	0.1	1.472294
22.343383	0.1	1.434684
22.345050	0.1	1.399875
22.346717	0.1	1.367271
22.348383	0.1	1.336753
22.350050	0.1	1.310170
22.351717	0.1	1.289725
22.353383	0.1	1.274765
22.355050	0.1	1.263142
22.356717	0.1	1.254201
22.358383	0.1	1.248479
22.360050	0.1	1.246214
22.361717	0.1	1.247346
22.363383	0.1	1.250625
22.365050	0.1	1.254022
22.366717	0.1	1.255870
22.368383	0.1	1.256168
22.370050	0.1	1.256287
22.371717	0.1	1.258373
22.373383	0.1	1.264036
22.375050	0.1	1.273453
22.376717	0.1	1.286507
22.378383	0.1	1.302898
22.380050	0.1	1.320779
22.381717	0.1	1.338422
22.383383	0.1	1.355708
22.385050	0.1	1.373172
22.386717	0.1	1.391113
22.388383	0.1	1.410008
22.390050	0.1	1.430631
22.391717	0.1	1.452863
22.393383	0.1	1.474261
22.395050	0.1	1.492262
22.396717	0.1	1.507759
22.398383	0.1	1.524687
22.400050	0.1	1.546562
22.401717	0.1	1.573980
22.403383	0.1	1.604438
22.405050	0.1	1.633585
22.406717	0.1	1.658678
22.408383	0.1	1.680493
22.410050	0.1	1.701653
22.411717	0.1	1.724839
22.413383	0.1	1.751244
22.415050	0.1	1.781464
22.416717	0.1	1.816750
22.418383	0.1	1.857102
22.420050	0.1	1.898885
22.421717	0.1	1.937688
22.423383	0.1	1.972497
22.425050	0.1	2.005220
22.426717	0.1	2.039135
22.428383	0.1	2.077162
22.430050	0.1	2.119362
22.431717	0.1	2.162993
22.433383	0.1	2.205968
22.435050	0.1	2.249003
22.436717	0.1	2.294004
22.438383	0.1	2.342045
22.440050	0.1	2.393127
22.441717	0.1	2.447009
22.443383	0.1	2.503872
22.445050	0.1	2.564371
22.446717	0.1	2.628863
22.448383	0.1	2.698124
22.450050	0.1	2.773404
22.451717	0.1	2.854705
22.453383	0.1	2.939999
22.455050	0.1	3.026962
22.456717	0.1	3.114104
22.458383	0.1	3.201008
22.460050	0.1	3.288031
22.461717	0.1	3.377438
22.463383	0.1	3.472805
22.465050	0.1	3.575802
22.466717	0.1	3.685475
22.468383	0.1	3.801286
22.470050	0.1	3.924012
22.471717	0.1	4.054368
22.473383	0.1	4.191101
22.475050	0.1	4.332543
22.476717	0.1	4.477859
22.478383	0.1	4.626096
22.480050	0.1	4.776895
22.481717	0.1	4.931271
22.483383	0.1	5.091250
22.485050	0.1	5.258382
22.486717	0.1	5.434215
22.488383	0.1	5.621136
22.490050	0.1	5.820811
22.491717	0.1	6.032348
22.493383	0.1	6.253660
22.495050	0.1	6.483436
22.496717	0.1	6.721735
22.498383	0.1	6.967545
22.500050	0.1	7.218540
22.501717	0.1	7.473290
22.503383	0.1	7.733107
22.505050	0.1	8.002222
22.506717	0.1	8.284629
22.508383	0.1	8.581341
22.510050	0.1	8.891106
22.511717	0.1	9.212256
22.513383	0.1	9.543717
22.515050	0.1	9.884894
22.516717	0.1	10.237575
22.518383	0.1	10.606170
22.520050	0.1	10.994673
22.521717	0.1	11.404098
22.523383	0.1	11.832774
22.525050	0.1	12.278379
22.526717	0.1	12.739540
22.528383	0.1	13.216914
22.530050	0.1	13.712228
22.531717	0.1	14.227451
22.533383	0.1	14.763654
22.535050	0.1	15.321852
22.536717	0.1	15.903891
22.538383	0.1	16.512097
22.540050	0.1	17.147900
22.541717	0.1	17.811895
22.543383	0.1	18.504084
22.545050	0.1	19.222499
22.546717	0.1	19.963862
22.548383	0.1	20.726265
22.550050	0.1	21.511437
22.551717	0.1	22.321941
22.553383	0.1	23.157777
22.555050	0.1	24.016203
22.556717	0.1	24.893524
22.558383	0.1	25.785746
22.560050	0.1	26.688637
22.561717	0.1	27.598621
22.563383	0.1	28.514745
22.565050	0.1	29.437603
22.566717	0.1	30.365946
22.568383	0.1	31.293394
22.570050	0.1	32.210650
22.571717	0.1	33.109369
22.573383	0.1	33.984782
22.575050	0.1	34.834745
22.576717	0.1	35.658004
22.578383	0.1	36.452594
22.580050	0.1	37.214997
22.581717	0.1	37.939074
22.583383	0.1	38.617434
22.585050	0.1	39.243939
22.586717	0.1	39.814117
22.588383	0.1	40.324869
22.590050	0.1	40.774586
22.591717	0.1	41.162136
22.593383	0.1	41.484358
22.595050	0.1	41.736128
22.596717	0.1	41.913512
22.598383	0.1	42.015853
22.600050	0.1	42.044761
22.601717	0.1	42.000833
22.603383	0.1	41.883471
22.605050	0.1	41.693392
22.606717	0.1	41.432502
22.608383	0.1	41.102650
22.610050	0.1	40.704968
22.611717	0.1	40.239515
22.613383	0.1	39.707305
22.615050	0.1	39.111676
22.616717	0.1	38.456859
22.618383	0.1	37.746909
22.620050	0.1	36.985638
22.621717	0.1	36.177935
22.623383	0.1	35.329463
22.625050	0.1	34.445586
22.626717	0.1	33.530714
22.628383	0.1	32.589676
22.630050	0.1	31.627895
22.631717	0.1	30.648889
22.633383	0.1	29.653432
22.635050	0.1	28.643789
22.636717	0.1	27.626456
22.638383	0.1	26.608946
22.640050	0.1	25.595488
22.641717	0.1	24.587096
22.643383	0.1	23.584546
22.645050	0.1	22.590996
22.646717	0.1	21.610738
22.648383	0.1	20.648958
22.650050	0.1	19.711019
22.651717	0.1	18.800260
22.653383	0.1	17.915429
22.655050	0.1	17.053546
22.656717	0.1	16.214372
22.658383	0.1	15.400113
22.660050	0.1	14.612139
22.661717	0.1	13.850809
22.663383	0.1	13.118029
22.665050	0.1	12.416960
22.666717	0.1	11.749924
22.668383	0.1	11.117638
22.670050	0.1	10.520220
22.671717	0.1	9.956658
22.673383	0.1	9.424985
22.675050	0.1	8.922637
22.676717	0.1	8.448065
22.678383	0.1	8.000792
22.680050	0.1	7.580281
22.681717	0.1	7.185042
22.683383	0.1	6.813646
22.685050	0.1	6.467104
22.686717	0.1	6.148279
22.688383	0.1	5.858362
22.690050	0.1	5.595088
22.691717	0.1	5.355299
22.693383	0.1	5.137384
22.695050	0.1	4.940868
22.696717	0.1	4.763842
22.698383	0.1	4.602969
22.700050	0.1	4.455865
22.701717	0.1	4.322171
22.703383	0.1	4.202843
22.705050	0.1	4.100085
22.706717	0.1	4.015863
22.708383	0.1	3.949702
22.710050	0.1	3.897906
22.711717	0.1	3.856242
22.713383	0.1	3.823698
22.715050	0.1	3.802121
22.716717	0.1	3.792584
22.718383	0.1	3.793061
22.720050	0.1	3.800273
22.721717	0.1	3.811658
22.723383	0.1	3.826618
22.725050	0.1	3.846109
22.726717	0.1	3.872514
22.728383	0.1	3.908217
22.730050	0.1	3.953099
22.731717	0.1	4.004956
22.733383	0.1	4.062355
22.735050	0.1	4.125178
22.736717	0.1	4.193068
22.738383	0.1	4.264653
22.740050	0.1	4.337788
22.741717	0.1	4.410148
22.743383	0.1	4.479826
22.745050	0.1	4.546523
22.746717	0.1	4.611194
22.748383	0.1	4.675508
22.750050	0.1	4.741133
22.751717	0.1	4.808903
22.753383	0.1	4.877985
22.755050	0.1	4.945398
22.756717	0.1	5.007625
22.758383	0.1	5.063415
22.760050	0.1	5.113304
22.761717	0.1	5.157352
22.763383	0.1	5.194962
22.765050	0.1	5.226255
22.766717	0.1	5.251408
22.768383	0.1	5.269707
22.770050	0.1	5.280257
22.771717	0.1	5.283237
22.773383	0.1	5.279303
22.775050	0.1	5.268872
22.776717	0.1	5.253196
22.778383	0.1	5.233527
22.780050	0.1	5.210042
22.781717	0.1	5.180478
22.783383	0.1	5.142153
22.785050	0.1	5.094350
22.786717	0.1	5.037725
22.788383	0.1	4.971445
22.790050	0.1	4.895091
22.791717	0.1	4.811466
22.793383	0.1	4.725874
22.795050	0.1	4.641772
22.796717	0.1	4.558027
22.798383	0.1	4.470706
22.800050	0.1	4.377425
22.801717	0.1	4.279435
22.803383	0.1	4.177690
22.805050	0.1	4.071594
22.806717	0.1	3.961146
22.808383	0.1	3.848374
22.810050	0.1	3.736258
22.811717	0.1	3.625572
22.813383	0.1	3.514946
22.815050	0.1	3.402531
22.816717	0.1	3.286898
22.818383	0.1	3.168345
22.820050	0.1	3.049255
22.821717	0.1	2.932728
22.823383	0.1	2.820730
22.825050	0.1	2.713263
22.826717	0.1	2.609670
22.828383	0.1	2.509296
22.830050	0.1	2.410948
22.831717	0.1	2.313793
22.833383	0.1	2.219021
22.835050	0.1	2.128840
22.836717	0.1	2.044201
22.838383	0.1	1.965225
22.840050	0.1	1.891852
22.841717	0.1	1.823068
22.843383	0.1	1.757085
22.845050	0.1	1.692593
22.846717	0.1	1.629591
22.848383	0.1	1.568914
22.850050	0.1	1.511633
22.851717	0.1	1.458824
22.853383	0.1	1.410663
22.855050	0.1	1.365781
22.856717	0.1	1.322568
22.858383	0.1	1.280487
22.860050	0.1	1.240313
22.861717	0.1	1.203597
22.863383	0.1	1.171529
22.865050	0.1	1.142919
22.866717	0.1	1.114905
22.868383	0.1	1.086831
22.870050	0.1	1.060009
22.871717	0.1	1.035810
22.873383	0.1	1.014471
22.875050	0.1	0.995755
22.876717	0.1	0.979304
22.878383	0.1	0.964463
22.880050	0.1	0.950038
22.881717	0.1	0.935316
22.883383	0.1	0.921190
22.885050	0.1	0.908375
22.886717	0.1	0.896692
22.888383	0.1	0.886440
22.890050	0.1	0.879288
22.891717	0.1	0.875711
22.893383	0.1	0.873685
22.895050	0.1	0.870884
22.896717	0.1	0.866354
22.898383	0.1	0.861168
22.900050	0.1	0.856817
22.901717	0.1	0.854373
22.903383	0.1	0.853539
22.905050	0.1	0.852644
22.906717	0.1	0.849843
22.908383	0.1	0.845552
22.910050	0.1	0.842452
22.911717	0.1	0.842512
22.913383	0.1	0.844836
22.915050	0.1	0.847578
22.916717	0.1	0.848830
22.918383	0.1	0.847518
22.920050	0.1	0.844300
22.921717	0.1	0.841141
22.923383	0.1	0.838637
22.925050	0.1	0.836134
22.926717	0.1	0.834346
22.928383	0.1	0.835657
22.930050	0.1	0.840962
22.931717	0.1	0.847995
22.933383	0.1	0.854015
22.935050	0.1	0.859022
22.936717	0.1	0.865042
22.938383	0.1	0.872374
22.940050	0.1	0.879705
22.941717	0.1	0.886262
22.943383	0.1	0.891209
22.945050	0.1	0.893354
22.946717	0.1	0.892818
22.948383	0.1	0.892758
22.950050	0.1	0.897527
22.951717	0.1	0.909030
22.953383	0.1	0.924707
22.955050	0.1	0.939369
22.956717	0.1	0.950813
22.958383	0.1	0.960290
22.960050	0.1	0.970006
22.961717	0.1	0.980258
22.963383	0.1	0.990212
22.965050	0.1	0.998795
22.966717	0.1	1.006305
22.968383	0.1	1.014113
22.970050	0.1	1.023114
22.971717	0.1	1.033723
22.973383	0.1	1.045704
22.975050	0.1	1.057625
22.976717	0.1	1.067877
22.978383	0.1	1.077175
22.980050	0.1	1.087248
22.981717	0.1	1.099110
22.983383	0.1	1.113534
22.985050	0.1	1.130939
22.986717	0.1	1.150072
22.988383	0.1	1.168728
22.990050	0.1	1.186967
22.991717	0.1	1.205444
22.993383	0.1	1.222909
22.995050	0.1	1.237452
22.996717	0.1	1.249075
22.998383	0.1	1.259565
23.000050	0.1	1.271010
23.001717	0.1	1.285136
23.003383	0.1	1.303494
23.005050	0.1	1.326025
23.006717	0.1	1.350701
23.008383	0.1	1.374900
23.010050	0.1	1.397789
23.011717	0.1	1.420379
23.013383	0.1	1.444399
23.015050	0.1	1.471877
23.016717	0.1	1.503766
23.018383	0.1	1.538396
23.020050	0.1	1.572728
23.021717	0.1	1.605153
23.023383	0.1	1.636148
23.025050	0.1	1.666427
23.026717	0.1	1.695931
23.028383	0.1	1.724541
23.030050	0.1	1.752555
23.031717	0.1	1.781464
23.033383	0.1	1.813889
23.035050	0.1	1.852095
23.036717	0.1	1.896262
23.038383	0.1	1.944065
23.040050	0.1	1.992226
23.041717	0.1	2.037406
23.043383	0.1	2.077222
23.045050	0.1	2.112270
23.046717	0.1	2.145887
23.048383	0.1	2.181471
23.050050	0.1	2.219737
23.051717	0.1	2.258778
23.053383	0.1	2.295673
23.055050	0.1	2.329052
23.056717	0.1	2.360940
23.058383	0.1	2.393782
23.060050	0.1	2.427042
23.061717	0.1	2.458453
23.063383	0.1	2.487123
23.065050	0.1	2.513051
23.066717	0.1	2.536178
23.068383	0.1	2.556145
23.070050	0.1	2.572656
23.071717	0.1	2.585054
23.073383	0.1	2.592266
23.075050	0.1	2.594471
23.076717	0.1	2.593160
23.078383	0.1	2.589464
23.080050	0.1	2.583862
23.081717	0.1	2.577245
23.083383	0.1	2.570212
23.085050	0.1	2.562463
23.086717	0.1	2.552271
23.088383	0.1	2.537787
23.090050	0.1	2.517760
23.091717	0.1	2.493382
23.093383	0.1	2.466858
23.095050	0.1	2.438903
23.096717	0.1	2.408207
23.098383	0.1	2.373219
23.100050	0.1	2.333224
23.101717	0.1	2.288282
23.103383	0.1	2.240002
23.105050	0.1	2.190411
23.106717	0.1	2.139807
23.108383	0.1	2.088189
23.110050	0.1	2.037048
23.111717	0.1	1.987279
23.113383	0.1	1.938403
23.115050	0.1	1.890242
23.116717	0.1	1.842857
23.118383	0.1	1.794636
23.120050	0.1	1.744509
23.121717	0.1	1.693905
23.123383	0.1	1.645446
23.125050	0.1	1.600266
23.126717	0.1	1.556993
23.128383	0.1	1.512826
23.130050	0.1	1.465976
23.131717	0.1	1.418233
23.133383	0.1	1.373589
23.135050	0.1	1.334369
23.136717	0.1	1.299501
23.138383	0.1	1.266956
23.140050	0.1	1.236022
23.141717	0.1	1.205981
23.143383	0.1	1.176298
23.145050	0.1	1.146913
23.146717	0.1	1.117647
23.148383	0.1	1.087844
23.150050	0.1	1.058281
23.151717	0.1	1.030684
23.153383	0.1	1.005471
23.155050	0.1	0.981748
23.156717	0.1	0.959933
23.158383	0.1	0.942111
23.160050	0.1	0.929236
23.161717	0.1	0.919581
23.163383	0.1	0.910938
23.165050	0.1	0.901401
23.166717	0.1	0.889778
23.168383	0.1	0.876188
23.170050	0.1	0.862420
23.171717	0.1	0.850320
23.173383	0.1	0.840068
23.175050	0.1	0.830770
23.176717	0.1	0.822067
23.178383	0.1	0.814319
23.180050	0.1	0.807405
23.181717	0.1	0.800908
23.183383	0.1	0.794351
23.185050	0.1	0.787139
23.186717	0.1	0.778794
23.188383	0.1	0.770092
23.190050	0.1	0.762761
23.191717	0.1	0.757933
23.193383	0.1	0.755370
23.195050	0.1	0.754654
23.196717	0.1	0.755727
23.198383	0.1	0.758290
23.200050	0.1	0.761569
23.201717	0.1	0.764191
23.203383	0.1	0.764310
23.205050	0.1	0.761211
23.206717	0.1	0.755787
23.208383	0.1	0.750065
23.210050	0.1	0.744820
23.211717	0.1	0.739574
23.213383	0.1	0.734150
23.215050	0.1	0.729084
23.216717	0.1	0.725150
23.218383	0.1	0.722766
23.220050	0.1	0.721812
23.221717	0.1	0.721335
23.223383	0.1	0.719845
23.225050	0.1	0.716448
23.226717	0.1	0.711441
23.228383	0.1	0.705063
23.230050	0.1	0.697911
23.231717	0.1	0.690877
23.233383	0.1	0.684142
23.235050	0.1	0.677407
23.236717	0.1	0.671864
23.238383	0.1	0.668943
23.240050	0.1	0.668585
23.241717	0.1	0.669837
23.243383	0.1	0.671566
23.245050	0.1	0.672400
23.246717	0.1	0.672460
23.248383	0.1	0.673592
23.250050	0.1	0.676870
23.251717	0.1	0.681102
23.253383	0.1	0.684440
23.255050	0.1	0.686109
23.256717	0.1	0.686169
23.258383	0.1	0.684917
23.260050	0.1	0.682831
23.261717	0.1	0.681222
23.263383	0.1	0.681877
23.265050	0.1	0.685275
23.266717	0.1	0.689864
23.268383	0.1	0.693202
23.270050	0.1	0.693798
23.271717	0.1	0.692010
23.273383	0.1	0.689626
23.275050	0.1	0.689030
23.276717	0.1	0.691056
23.278383	0.1	0.693619
23.280050	0.1	0.693739
23.281717	0.1	0.690937
23.283383	0.1	0.688255
23.285050	0.1	0.688613
23.286717	0.1	0.692606
23.288383	0.1	0.699341
23.290050	0.1	0.707507
23.291717	0.1	0.714302
23.293383	0.1	0.717044
23.295050	0.1	0.716388
23.296717	0.1	0.715971
23.298383	0.1	0.718117
23.300050	0.1	0.722230
23.301717	0.1	0.727296
23.303383	0.1	0.733256
23.305050	0.1	0.740290
23.306717	0.1	0.747800
23.308383	0.1	0.754833
23.310050	0.1	0.759900
23.311717	0.1	0.762641
23.313383	0.1	0.764549
23.315050	0.1	0.766575
23.316717	0.1	0.767708
23.318383	0.1	0.767529
23.320050	0.1	0.767350
23.321717	0.1	0.768721
23.323383	0.1	0.772178
23.325050	0.1	0.777900
23.326717	0.1	0.785470
23.328383	0.1	0.793636
23.330050	0.1	0.801802
23.331717	0.1	0.810325
23.333383	0.1	0.818431
23.335050	0.1	0.823975
23.336717	0.1	0.825584
23.338383	0.1	0.824332
23.340050	0.1	0.821948
23.341717	0.1	0.818729
23.343383	0.1	0.815034
23.345050	0.1	0.812233
23.346717	0.1	0.811338
23.348383	0.1	0.812054
23.350050	0.1	0.813901
23.351717	0.1	0.816762
23.353383	0.1	0.819445
23.355050	0.1	0.820518
23.356717	0.1	0.819147
23.358383	0.1	0.816047
23.360050	0.1	0.812948
23.361717	0.1	0.811040
23.363383	0.1	0.809729
23.365050	0.1	0.807285
23.366717	0.1	0.802875
23.368383	0.1	0.798166
23.370050	0.1	0.794649
23.371717	0.1	0.791669
23.373383	0.1	0.787795
23.375050	0.1	0.783324
23.376717	0.1	0.779688
23.378383	0.1	0.777900
23.380050	0.1	0.777364
23.381717	0.1	0.775754
23.383383	0.1	0.771105
23.385050	0.1	0.763774
23.386717	0.1	0.755429
23.388383	0.1	0.747561
23.390050	0.1	0.741601
23.391717	0.1	0.739157
23.393383	0.1	0.739992
23.395050	0.1	0.742257
23.396717	0.1	0.744581
23.398383	0.1	0.746310
23.400050	0.1	0.747144
23.401717	0.1	0.747204
23.403383	0.1	0.746787
23.405050	0.1	0.745773
23.406717	0.1	0.744581
23.408383	0.1	0.743747
23.410050	0.1	0.742674
23.411717	0.1	0.739098
23.413383	0.1	0.731945
23.415050	0.1	0.723124
23.416717	0.1	0.716329
23.418383	0.1	0.714004
23.420050	0.1	0.716150
23.421717	0.1	0.720382
23.423383	0.1	0.723600
23.425050	0.1	0.725091
23.426717	0.1	0.726879
23.428383	0.1	0.730455
23.430050	0.1	0.735402
23.431717	0.1	0.740051
23.433383	0.1	0.743508
23.435050	0.1	0.745714
23.436717	0.1	0.747383
23.438383	0.1	0.749469
23.440050	0.1	0.751436
23.441717	0.1	0.751257
23.443383	0.1	0.747561
23.445050	0.1	0.741482
23.446717	0.1	0.736237
23.448383	0.1	0.734210
23.450050	0.1	0.734985
23.451717	0.1	0.735998
23.453383	0.1	0.735343
23.455050	0.1	0.733376
23.456717	0.1	0.731289
23.458383	0.1	0.729263
23.460050	0.1	0.727534
23.461717	0.1	0.726640
23.463383	0.1	0.725567
23.465050	0.1	0.722349
23.466717	0.1	0.717521
23.468383	0.1	0.713646
23.470050	0.1	0.711918
23.471717	0.1	0.711501
23.473383	0.1	0.711381
23.475050	0.1	0.710607
23.476717	0.1	0.708461
23.478383	0.1	0.705361
23.480050	0.1	0.702858
23.481717	0.1	0.703216
23.483383	0.1	0.706255
23.485050	0.1	0.709653
23.486717	0.1	0.711560
23.488383	0.1	0.711560
23.490050	0.1	0.709176
23.491717	0.1	0.704229
23.493383	0.1	0.697434
23.495050	0.1	0.690162
23.496717	0.1	0.684202
23.498383	0.1	0.680924
23.500050	0.1	0.680983
23.501717	0.1	0.684142
23.503383	0.1	0.689149
23.505050	0.1	0.694513
23.506717	0.1	0.699639
23.508383	0.1	0.703692
23.510050	0.1	0.705719
23.511717	0.1	0.705957
23.513383	0.1	0.706255
23.515050	0.1	0.708461
23.516717	0.1	0.713289
23.518383	0.1	0.720620
23.520050	0.1	0.729680
23.521717	0.1	0.738084
23.523383	0.1	0.742257
23.525050	0.1	0.740647
23.526717	0.1	0.735045
23.528383	0.1	0.729621
23.530050	0.1	0.728488
23.531717	0.1	0.733435
23.533383	0.1	0.743866
23.535050	0.1	0.757813
23.536717	0.1	0.772536
23.538383	0.1	0.784993
23.540050	0.1	0.794053
23.541717	0.1	0.801384
23.543383	0.1	0.809729
23.545050	0.1	0.821114
23.546717	0.1	0.835598
23.548383	0.1	0.851452
23.550050	0.1	0.867367
23.551717	0.1	0.883520
23.553383	0.1	0.901341
23.555050	0.1	0.921845
23.556717	0.1	0.945449
23.558383	0.1	0.971317
23.560050	0.1	0.997245
23.561717	0.1	1.020610
23.563383	0.1	1.040280
23.565050	0.1	1.057684
23.566717	0.1	1.076460
23.568383	0.1	1.099408
23.570050	0.1	1.126707
23.571717	0.1	1.157045
23.573383	0.1	1.189530
23.575050	0.1	1.223803
23.576717	0.1	1.259446
23.578383	0.1	1.296520
23.580050	0.1	1.335919
23.581717	0.1	1.378715
23.583383	0.1	1.424968
23.585050	0.1	1.474261
23.586717	0.1	1.526356
23.588383	0.1	1.580894
23.590050	0.1	1.637280
23.591717	0.1	1.695097
23.593383	0.1	1.754463
23.595050	0.1	1.815319
23.596717	0.1	1.877606
23.598383	0.1	1.942515
23.600050	0.1	2.012730
23.601717	0.1	2.090454
23.603383	0.1	2.175033
23.605050	0.1	2.264381
23.606717	0.1	2.357841
23.608383	0.1	2.455890
23.610050	0.1	2.558828
23.611717	0.1	2.667129
23.613383	0.1	2.781212
23.615050	0.1	2.899349
23.616717	0.1	3.019154
23.618383	0.1	3.140569
23.620050	0.1	3.265321
23.621717	0.1	3.394544
23.623383	0.1	3.529370
23.625050	0.1	3.671348
23.626717	0.1	3.821612
23.628383	0.1	3.979445
23.630050	0.1	4.143238
23.631717	0.1	4.312277
23.633383	0.1	4.486740
23.635050	0.1	4.666806
23.636717	0.1	4.853726
23.638383	0.1	5.049527
23.640050	0.1	5.254388
23.641717	0.1	5.465448
23.643383	0.1	5.680144
23.645050	0.1	5.899132
23.646717	0.1	6.124556
23.648383	0.1	6.357968
23.650050	0.1	6.600321
23.651717	0.1	6.852508
23.653383	0.1	7.115484
23.655050	0.1	7.388890
23.656717	0.1	7.671059
23.658383	0.1	7.960141
23.660050	0.1	8.255661
23.661717	0.1	8.558631
23.663383	0.1	8.870841
23.665050	0.1	9.193481
23.666717	0.1	9.526194
23.668383	0.1	9.868920
23.670050	0.1	10.222197
23.671717	0.1	10.587633
23.673383	0.1	10.967494
23.675050	0.1	11.362971
23.676717	0.1	11.773110
23.678383	0.1	12.196661
23.680050	0.1	12.634397
23.681717	0.1	13.088823
23.683383	0.1	13.561548
23.685050	0.1	14.052511
23.686717	0.1	14.561118
23.688383	0.1	15.087725
23.690050	0.1	15.633942
23.691717	0.1	16.202153
23.693383	0.1	16.793908
23.695050	0.1	17.408730
23.696717	0.1	18.045069
23.698383	0.1	18.702508
23.700050	0.1	19.381465
23.701717	0.1	20.082177
23.703383	0.1	20.805241
23.705050	0.1	21.551610
23.706717	0.1	22.322894
23.708383	0.1	23.120107
23.710050	0.1	23.942889
23.711717	0.1	24.787666
23.713383	0.1	25.649966
23.715050	0.1	26.526393
23.716717	0.1	27.415337
23.718383	0.1	28.315725
23.720050	0.1	29.226305
23.721717	0.1	30.145409
23.723383	0.1	31.069519
23.725050	0.1	31.992616
23.726717	0.1	32.907548
23.728383	0.1	33.807518
23.730050	0.1	34.686925
23.731717	0.1	35.543086
23.733383	0.1	36.374988
23.735050	0.1	37.179591
23.736717	0.1	37.951293
23.738383	0.1	38.684847
23.740050	0.1	39.376202
23.741717	0.1	40.022018
23.743383	0.1	40.617766
23.745050	0.1	41.157010
23.746717	0.1	41.634324
23.748383	0.1	42.047622
23.750050	0.1	42.396786
23.751717	0.1	42.680385
23.753383	0.1	42.895677
23.755050	0.1	43.039801
23.756717	0.1	43.109658
23.758383	0.1	43.103221
23.760050	0.1	43.020489
23.761717	0.1	42.862537
23.763383	0.1	42.630556
23.765050	0.1	42.326274
23.766717	0.1	41.951540
23.768383	0.1	41.508319
23.770050	0.1	40.999057
23.771717	0.1	40.427568
23.773383	0.1	39.798262
23.775050	0.1	39.114418
23.776717	0.1	38.378479
23.778383	0.1	37.594619
23.780050	0.1	36.768796
23.781717	0.1	35.906198
23.783383	0.1	35.009982
23.785050	0.1	34.082176
23.786717	0.1	33.125283
23.788383	0.1	32.142224
23.790050	0.1	31.137647
23.791717	0.1	30.117871
23.793383	0.1	29.089035
23.795050	0.1	28.054895
23.796717	0.1	27.018370
23.798383	0.1	25.983693
23.800050	0.1	24.955453
23.801717	0.1	23.937525
23.803383	0.1	22.932590
23.805050	0.1	21.942796
23.806717	0.1	20.970227
23.808383	0.1	20.016671
23.810050	0.1	19.083918
23.811717	0.1	18.174411
23.813383	0.1	17.289938
23.815050	0.1	16.431690
23.816717	0.1	15.600742
23.818383	0.1	14.798225
23.820050	0.1	14.024258
23.821717	0.1	13.278128
23.823383	0.1	12.559593
23.825050	0.1	11.869491
23.826717	0.1	11.209429
23.828383	0.1	10.581852
23.830050	0.1	9.987891
23.831717	0.1	9.425819
23.833383	0.1	8.891583
23.835050	0.1	8.381963
23.836717	0.1	7.896424
23.838383	0.1	7.436693
23.840050	0.1	7.005036
23.841717	0.1	6.602109
23.843383	0.1	6.225229
23.845050	0.1	5.870343
23.846717	0.1	5.535007
23.848383	0.1	5.218506
23.850050	0.1	4.920364
23.851717	0.1	4.639268
23.853383	0.1	4.375100
23.855050	0.1	4.128456
23.856717	0.1	3.899634
23.858383	0.1	3.687799
23.860050	0.1	3.491819
23.861717	0.1	3.310204
23.863383	0.1	3.141701
23.865050	0.1	2.985954
23.866717	0.1	2.842784
23.868383	0.1	2.711296
23.870050	0.1	2.589524
23.871717	0.1	2.475739
23.873383	0.1	2.368748
23.875050	0.1	2.269089
23.876717	0.1	2.177656
23.878383	0.1	2.093494
23.880050	0.1	2.013624
23.881717	0.1	1.935721
23.883383	0.1	1.860738
23.885050	0.1	1.791120
23.886717	0.1	1.728177
23.888383	0.1	1.671612
23.890050	0.1	1.620829
23.891717	0.1	1.575112
23.893383	0.1	1.533210
23.895050	0.1	1.494467
23.896717	0.1	1.459479
23.898383	0.1	1.428425
23.900050	0.1	1.400113
23.901717	0.1	1.373351
23.903383	0.1	1.346767
23.905050	0.1	1.319587
23.906717	0.1	1.292646
23.908383	0.1	1.268625
23.910050	0.1	1.249373
23.911717	0.1	1.233995
23.913383	0.1	1.219869
23.915050	0.1	1.205027
23.916717	0.1	1.188696
23.918383	0.1	1.170933
23.920050	0.1	1.152396
23.921717	0.1	1.133442
23.923383	0.1	1.114607
23.925050	0.1	1.097143
23.926717	0.1	1.081467
23.928383	0.1	1.067162
23.930050	0.1	1.055241
23.931717	0.1	1.047492
23.933383	0.1	1.043081
23.935050	0.1	1.038730
23.936717	0.1	1.031935
23.938383	0.1	1.022756
23.940050	0.1	1.011968
23.941717	0.1	0.999332
23.943383	0.1	0.984907
23.945050	0.1	0.970423
23.946717	0.1	0.957370
23.948383	0.1	0.945866
23.950050	0.1	0.935555
23.951717	0.1	0.926137
23.953383	0.1	0.917137
23.955050	0.1	0.908256
23.956717	0.1	0.899792
23.958383	0.1	0.891924
23.960050	0.1	0.884473
23.961717	0.1	0.877976
23.963383	0.1	0.873148
23.965050	0.1	0.868321
23.966717	0.1	0.860214
23.968383	0.1	0.847340
23.970050	0.1	0.831306
23.971717	0.1	0.815153
23.973383	0.1	0.801742
23.975050	0.1	0.792086
23.976717	0.1	0.785351
23.978383	0.1	0.780344
23.980050	0.1	0.776231
23.981717	0.1	0.771821
23.983383	0.1	0.765681
23.985050	0.1	0.757575
23.986717	0.1	0.749469
23.988383	0.1	0.743449
23.990050	0.1	0.739932
23.991717	0.1	0.737906
23.993383	0.1	0.736237
23.995050	0.1	0.734448
23.996717	0.1	0.732482
23.998383	0.1	0.729978
24.000050	0.1	0.725627
24.001717	0.1	0.719667
24.003383	0.1	0.714183
24.005050	0.1	0.710964
24.006717	0.1	0.710309
24.008383	0.1	0.712514
24.010050	0.1	0.716686
24.011717	0.1	0.720322
24.013383	0.1	0.720441
24.015050	0.1	0.715673
24.016717	0.1	0.706732
24.018383	0.1	0.696719
24.020050	0.1	0.689447
24.021717	0.1	0.686944
24.023383	0.1	0.688553
24.025050	0.1	0.691295
24.026717	0.1	0.692308
24.028383	0.1	0.691652
24.030050	0.1	0.691712
24.031717	0.1	0.693858
24.033383	0.1	0.696361
24.035050	0.1	0.696421
24.036717	0.1	0.693500
24.038383	0.1	0.689864
24.040050	0.1	0.688613
24.041717	0.1	0.690818
24.043383	0.1	0.695646
24.045050	0.1	0.700712
24.046717	0.1	0.704408
24.048383	0.1	0.707090
24.050050	0.1	0.709832
24.051717	0.1	0.711739
24.053383	0.1	0.710905
24.055050	0.1	0.707030
24.056717	0.1	0.702739
24.058383	0.1	0.701547
24.060050	0.1	0.706017
24.061717	0.1	0.716388
24.063383	0.1	0.730276
24.065050	0.1	0.743866
24.066717	0.1	0.754654
24.068383	0.1	0.762701
24.070050	0.1	0.768364
24.071717	0.1	0.772655
24.073383	0.1	0.777841
24.075050	0.1	0.785589
24.076717	0.1	0.795364
24.078383	0.1	0.805914
24.080050	0.1	0.817359
24.081717	0.1	0.829876
24.083383	0.1	0.842154
24.085050	0.1	0.852883
24.086717	0.1	0.862658
24.088383	0.1	0.872552
24.090050	0.1	0.882804
24.091717	0.1	0.893891
24.093383	0.1	0.906646
24.095050	0.1	0.921190
24.096717	0.1	0.936747
24.098383	0.1	0.952721
24.100050	0.1	0.968218
24.101717	0.1	0.981748
24.103383	0.1	0.993192
24.105050	0.1	1.004994
24.106717	0.1	1.019359
24.108383	0.1	1.036167
24.110050	0.1	1.054883
24.111717	0.1	1.075685
24.113383	0.1	1.097798
24.115050	0.1	1.119137
24.116717	0.1	1.137674
24.118383	0.1	1.153052
24.120050	0.1	1.165390
24.121717	0.1	1.174867
24.123383	0.1	1.182497
24.125050	0.1	1.190066
24.126717	0.1	1.199484
24.128383	0.1	1.211345
24.130050	0.1	1.224756
24.131717	0.1	1.238465
24.133383	0.1	1.251876
24.135050	0.1	1.264930
24.136717	0.1	1.277566
24.138383	0.1	1.288951
24.140050	0.1	1.297832
24.141717	0.1	1.303375
24.143383	0.1	1.306593
24.145050	0.1	1.309753
24.146717	0.1	1.314998
24.148383	0.1	1.322627
24.150050	0.1	1.330733
24.151717	0.1	1.338065
24.153383	0.1	1.345694
24.155050	0.1	1.354516
24.156717	0.1	1.363337
24.158383	0.1	1.370370
24.160050	0.1	1.375020
24.161717	0.1	1.378179
24.163383	0.1	1.381457
24.165050	0.1	1.386941
24.166717	0.1	1.396120
24.168383	0.1	1.408637
24.170050	0.1	1.423001
24.171717	0.1	1.437783
24.173383	0.1	1.451373
24.175050	0.1	1.462102
24.176717	0.1	1.469255
24.178383	0.1	1.473963
24.180050	0.1	1.478195
24.181717	0.1	1.484037
24.183383	0.1	1.493216
24.185050	0.1	1.506269
24.186717	0.1	1.521945
24.188383	0.1	1.537860
24.190050	0.1	1.552701
24.191717	0.1	1.566827
24.193383	0.1	1.581371
24.195050	0.1	1.596689
24.196717	0.1	1.612604
24.198383	0.1	1.628518
24.200050	0.1	1.645327
24.201717	0.1	1.664758
24.203383	0.1	1.687884
24.205050	0.1	1.714170
24.206717	0.1	1.742363
24.208383	0.1	1.771331
24.210050	0.1	1.801133
24.211717	0.1	1.832426
24.213383	0.1	1.865566
24.215050	0.1	1.899660
24.216717	0.1	1.932442
24.218383	0.1	1.963258
24.220050	0.1	1.993835
24.221717	0.1	2.026022
24.223383	0.1	2.059281
24.225050	0.1	2.091885
24.226717	0.1	2.124012
24.228383	0.1	2.157629
24.230050	0.1	2.194345
24.231717	0.1	2.233744
24.233383	0.1	2.274096
24.235050	0.1	2.314091
24.236717	0.1	2.352893
24.238383	0.1	2.389789
24.240050	0.1	2.424240
24.241717	0.1	2.455652
24.243383	0.1	2.483905
24.245050	0.1	2.510786
24.246717	0.1	2.537966
24.248383	0.1	2.564669
24.250050	0.1	2.588153
24.251717	0.1	2.606630
24.253383	0.1	2.620995
24.255050	0.1	2.633274
24.256717	0.1	2.645195
24.258383	0.1	2.657712
24.260050	0.1	2.670109
24.261717	0.1	2.679587
24.263383	0.1	2.682686
24.265050	0.1	2.677977
24.266717	0.1	2.666593
24.268383	0.1	2.651155
24.270050	0.1	2.634525
24.271717	0.1	2.617836
24.273383	0.1	2.599895
24.275050	0.1	2.579868
24.276717	0.1	2.558410
24.278383	0.1	2.535463
24.280050	0.1	2.508521
24.281717	0.1	2.474904
24.283383	0.1	2.434373
24.285050	0.1	2.388954
24.286717	0.1	2.341211
24.288383	0.1	2.293587
24.290050	0.1	2.247274
24.291717	0.1	2.201200
24.293383	0.1	2.152681
24.295050	0.1	2.100408
24.296717	0.1	2.045989
24.298383	0.1	1.991511
24.300050	0.1	1.937330
24.301717	0.1	1.882792
24.303383	0.1	1.827359
24.305050	0.1	1.770556
24.306717	0.1	1.711547
24.308383	0.1	1.650334
24.310050	0.1	1.588583
24.311717	0.1	1.529873
24.313383	0.1	1.476884
24.315050	0.1	1.430154
24.316717	0.1	1.388133
24.318383	0.1	1.347184
24.320050	0.1	1.303494
24.321717	0.1	1.255870
24.323383	0.1	1.205981
24.325050	0.1	1.156867
24.326717	0.1	1.111686
24.328383	0.1	1.072049
24.330050	0.1	1.037479
24.331717	0.1	1.006246
24.333383	0.1	0.976920
24.335050	0.1	0.948310
24.336717	0.1	0.920773
24.338383	0.1	0.895619
24.340050	0.1	0.872552
24.341717	0.1	0.849605
24.343383	0.1	0.825226
24.345050	0.1	0.799239
24.346717	0.1	0.771701
24.348383	0.1	0.743091
24.350050	0.1	0.714898
24.351717	0.1	0.689328
24.353383	0.1	0.667751
24.355050	0.1	0.650942
24.356717	0.1	0.639439
24.358383	0.1	0.632823
24.360050	0.1	0.627816
24.361717	0.1	0.620127
24.363383	0.1	0.607789
24.365050	0.1	0.592530
24.366717	0.1	0.576496
24.368383	0.1	0.560880
24.370050	0.1	0.547707
24.371717	0.1	0.539899
24.373383	0.1	0.539362
24.375050	0.1	0.544727
24.376717	0.1	0.551999
24.378383	0.1	0.556290
24.380050	0.1	0.553966
24.381717	0.1	0.544786
24.383383	0.1	0.532150
24.385050	0.1	0.520289
24.386717	0.1	0.512064
24.388383	0.1	0.508785
24.390050	0.1	0.510752
24.391717	0.1	0.515997
24.393383	0.1	0.520527
24.395050	0.1	0.522196
24.396717	0.1	0.522375
24.398383	0.1	0.522733
24.400050	0.1	0.522792
24.401717	0.1	0.521481
24.403383	0.1	0.518560
24.405050	0.1	0.515163
24.406717	0.1	0.513494
24.408383	0.1	0.514567
24.410050	0.1	0.516772
24.411717	0.1	0.517368
24.413383	0.1	0.514746
24.415050	0.1	0.509501
24.416717	0.1	0.503778
24.418383	0.1	0.500202
24.420050	0.1	0.499845
24.421717	0.1	0.502110
24.423383	0.1	0.505209
24.425050	0.1	0.507772
24.426717	0.1	0.509024
24.428383	0.1	0.509322
24.430050	0.1	0.509501
24.431717	0.1	0.510335
24.433383	0.1	0.511646
24.435050	0.1	0.513136
24.436717	0.1	0.514865
24.438383	0.1	0.517666
24.440050	0.1	0.521362
24.441717	0.1	0.524521
24.443383	0.1	0.525951
24.445050	0.1	0.525177
24.446717	0.1	0.522435
24.448383	0.1	0.519872
24.450050	0.1	0.520051
24.451717	0.1	0.523090
24.453383	0.1	0.527918
24.455050	0.1	0.533283
24.456717	0.1	0.537515
24.458383	0.1	0.539124
24.460050	0.1	0.538409
24.461717	0.1	0.537157
24.463383	0.1	0.536025
24.465050	0.1	0.534594
24.466717	0.1	0.533283
24.468383	0.1	0.533640
24.470050	0.1	0.536680
24.471717	0.1	0.540793
24.473383	0.1	0.543118
24.475050	0.1	0.542402
24.476717	0.1	0.540137
24.478383	0.1	0.538647
24.480050	0.1	0.538468
24.481717	0.1	0.538945
24.483383	0.1	0.539660
24.485050	0.1	0.540137
24.486717	0.1	0.539899
24.488383	0.1	0.539064
24.490050	0.1	0.538528
24.491717	0.1	0.539362
24.493383	0.1	0.542522
24.495050	0.1	0.548840
24.496717	0.1	0.557900
24.498383	0.1	0.566900
24.500050	0.1	0.572622
24.501717	0.1	0.574648
24.503383	0.1	0.575483
24.505050	0.1	0.576913
24.506717	0.1	0.578284
24.508383	0.1	0.578761
24.510050	0.1	0.578582
24.511717	0.1	0.578702
24.513383	0.1	0.580192
24.515050	0.1	0.582337
24.516717	0.1	0.583291
24.518383	0.1	0.582576
24.520050	0.1	0.581205
24.521717	0.1	0.579417
24.523383	0.1	0.576079
24.525050	0.1	0.571907
24.526717	0.1	0.569642
24.528383	0.1	0.571072
24.530050	0.1	0.575125
24.531717	0.1	0.579596
24.533383	0.1	0.583589
24.535050	0.1	0.588238
24.536717	0.1	0.594318
24.538383	0.1	0.601113
24.540050	0.1	0.606954
24.541717	0.1	0.610173
24.543383	0.1	0.609458
24.545050	0.1	0.604808
24.546717	0.1	0.597596
24.548383	0.1	0.589728
24.550050	0.1	0.583291
24.551717	0.1	0.579894
24.553383	0.1	0.579417
24.555050	0.1	0.580609
24.556717	0.1	0.582457
24.558383	0.1	0.584960
24.560050	0.1	0.588775
24.561717	0.1	0.594020
24.563383	0.1	0.599682
24.565050	0.1	0.603378
24.566717	0.1	0.602067
24.568383	0.1	0.594974
24.570050	0.1	0.584245
24.571717	0.1	0.573158
24.573383	0.1	0.564039
24.575050	0.1	0.558674
24.576717	0.1	0.557959
24.578383	0.1	0.561178
24.580050	0.1	0.566542
24.581717	0.1	0.572622
24.583383	0.1	0.578642
24.585050	0.1	0.583708
24.586717	0.1	0.586331
24.588383	0.1	0.586391
24.590050	0.1	0.585258
24.591717	0.1	0.584602
24.593383	0.1	0.584900
24.595050	0.1	0.585794
24.596717	0.1	0.586033
24.598383	0.1	0.584424
24.600050	0.1	0.580311
24.601717	0.1	0.574231
24.603383	0.1	0.568271
24.605050	0.1	0.564396
24.606717	0.1	0.562727
24.608383	0.1	0.561714
24.610050	0.1	0.559986
24.611717	0.1	0.557661
24.613383	0.1	0.556052
24.615050	0.1	0.556171
24.616717	0.1	0.557959
24.618383	0.1	0.560463
24.620050	0.1	0.563324
24.621717	0.1	0.566185
24.623383	0.1	0.568867
24.625050	0.1	0.570834
24.626717	0.1	0.571668
24.628383	0.1	0.570834
24.630050	0.1	0.568986
24.631717	0.1	0.567377
24.633383	0.1	0.566721
24.635050	0.1	0.566900
24.636717	0.1	0.568211
24.638383	0.1	0.571132
24.640050	0.1	0.575364
24.641717	0.1	0.579417
24.643383	0.1	0.582814
24.645050	0.1	0.585079
24.646717	0.1	0.584245
24.648383	0.1	0.578105
24.650050	0.1	0.567317
24.651717	0.1	0.555456
24.653383	0.1	0.545979
24.655050	0.1	0.540078
24.656717	0.1	0.537753
24.658383	0.1	0.539660
24.660050	0.1	0.546038
24.661717	0.1	0.554979
24.663383	0.1	0.563383
24.665050	0.1	0.568271
24.666717	0.1	0.567913
24.668383	0.1	0.562727
24.670050	0.1	0.555337
24.671717	0.1	0.548840
24.673383	0.1	0.544965
24.675050	0.1	0.544131
24.676717	0.1	0.546455
24.678383	0.1	0.551343
24.680050	0.1	0.556886
24.681717	0.1	0.560999
24.683383	0.1	0.563562
24.685050	0.1	0.565231
24.686717	0.1	0.567079
24.688383	0.1	0.570178
24.690050	0.1	0.574529
24.691717	0.1	0.578463
24.693383	0.1	0.580609
24.695050	0.1	0.581265
24.696717	0.1	0.581503
24.698383	0.1	0.581145
24.700050	0.1	0.578523
24.701717	0.1	0.572860
24.703383	0.1	0.565887
24.705050	0.1	0.560343
24.706717	0.1	0.557721
24.708383	0.1	0.557184
24.710050	0.1	0.558019
24.711717	0.1	0.559568
24.713383	0.1	0.560820
24.715050	0.1	0.560284
24.716717	0.1	0.557840
24.718383	0.1	0.554442
24.720050	0.1	0.550866
24.721717	0.1	0.547886
24.723383	0.1	0.546515
24.725050	0.1	0.547648
24.726717	0.1	0.550509
24.728383	0.1	0.553370
24.730050	0.1	0.555277
24.731717	0.1	0.555873
24.733383	0.1	0.555277
24.735050	0.1	0.553906
24.736717	0.1	0.552535
24.738383	0.1	0.552177
24.740050	0.1	0.552952
24.741717	0.1	0.553846
24.743383	0.1	0.553429
24.745050	0.1	0.550807
24.746717	0.1	0.546336
24.748383	0.1	0.540614
24.750050	0.1	0.535011
24.751717	0.1	0.532270
24.753383	0.1	0.534475
24.755050	0.1	0.540257
24.756717	0.1	0.546396
24.758383	0.1	0.550687
24.760050	0.1	0.552416
24.761717	0.1	0.551045
24.763383	0.1	0.546813
24.765050	0.1	0.541270
24.766717	0.1	0.536084
24.768383	0.1	0.531435
24.770050	0.1	0.526965
24.771717	0.1	0.522792
24.773383	0.1	0.519097
24.775050	0.1	0.515282
24.776717	0.1	0.509858
24.778383	0.1	0.502586
24.780050	0.1	0.495732
24.781717	0.1	0.491738
24.783383	0.1	0.490248
24.785050	0.1	0.489116
24.786717	0.1	0.487685
24.788383	0.1	0.486970
24.790050	0.1	0.488222
24.791717	0.1	0.491381
24.793383	0.1	0.494897
24.795050	0.1	0.497043
24.796717	0.1	0.497162
24.798383	0.1	0.496984
24.800050	0.1	0.499427
24.801717	0.1	0.505447
24.803383	0.1	0.512540
24.805050	0.1	0.516892
24.806717	0.1	0.516415
24.808383	0.1	0.512242
24.810050	0.1	0.506818
24.811717	0.1	0.502765
24.813383	0.1	0.501990
24.815050	0.1	0.504375
24.816717	0.1	0.507772
24.818383	0.1	0.510275
24.820050	0.1	0.512421
24.821717	0.1	0.515401
24.823383	0.1	0.519574
24.825050	0.1	0.524879
24.826717	0.1	0.531256
24.828383	0.1	0.538051
24.830050	0.1	0.543952
24.831717	0.1	0.548065
24.833383	0.1	0.550687
24.835050	0.1	0.552654
24.836717	0.1	0.554919
24.838383	0.1	0.559449
24.840050	0.1	0.568688
24.841717	0.1	0.582397
24.843383	0.1	0.596881
24.845050	0.1	0.609219
24.846717	0.1	0.620484
24.848383	0.1	0.632525
24.850050	0.1	0.645161
24.851717	0.1	0.657558
24.853383	0.1	0.669181
24.855050	0.1	0.679135
24.856717	0.1	0.687599
24.858383	0.1	0.696957
24.860050	0.1	0.710964
24.861717	0.1	0.731349
24.863383	0.1	0.755727
24.865050	0.1	0.779510
24.866717	0.1	0.800014
24.868383	0.1	0.817120
24.870050	0.1	0.832081
24.871717	0.1	0.846863
24.873383	0.1	0.863850
24.875050	0.1	0.884593
24.876717	0.1	0.908673
24.878383	0.1	0.933409
24.880050	0.1	0.957072
24.881717	0.1	0.980377
24.883383	0.1	1.004815
24.885050	0.1	1.030743
24.886717	0.1	1.058698
24.888383	0.1	1.090765
24.890050	0.1	1.128078
24.891717	0.1	1.169443
24.893383	0.1	1.212895
24.895050	0.1	1.257241
24.896717	0.1	1.301825
24.898383	0.1	1.345933
24.900050	0.1	1.389802
24.901717	0.1	1.434445
24.903383	0.1	1.479924
24.905050	0.1	1.525343
24.906717	0.1	1.570821
24.908383	0.1	1.618326
24.910050	0.1	1.670838
24.911717	0.1	1.729369
24.913383	0.1	1.792967
24.915050	0.1	1.860857
24.916717	0.1	1.932740
24.918383	0.1	2.006889
24.920050	0.1	2.080679
24.921717	0.1	2.153456
24.923383	0.1	2.226234
24.925050	0.1	2.300263
24.926717	0.1	2.375960
24.928383	0.1	2.453685
24.930050	0.1	2.534807
24.931717	0.1	2.620816
24.933383	0.1	2.711058
24.935050	0.1	2.802193
24.936717	0.1	2.891243
24.938383	0.1	2.977967
24.940050	0.1	3.064513
24.941717	0.1	3.152132
24.943383	0.1	3.240466
24.945050	0.1	3.328145
24.946717	0.1	3.413141
24.948383	0.1	3.492952
24.950050	0.1	3.566206
24.951717	0.1	3.634632
24.953383	0.1	3.700495
24.955050	0.1	3.764570
24.956717	0.1	3.826082
24.958383	0.1	3.883839
24.960050	0.1	3.937006
24.961717	0.1	3.985942
24.963383	0.1	4.030884
24.965050	0.1	4.070163
24.966717	0.1	4.101694
24.968383	0.1	4.124940
24.970050	0.1	4.140556
24.971717	0.1	4.149080
24.973383	0.1	4.150510
24.975050	0.1	4.144788
24.976717	0.1	4.131556
24.978383	0.1	4.110754
24.980050	0.1	4.084170
24.981717	0.1	4.054785
24.983383	0.1	4.024685
24.985050	0.1	3.992260
24.986717	0.1	3.954172
24.988383	0.1	3.908754
24.990050	0.1	3.856898
24.991717	0.1	3.799796
24.993383	0.1	3.737390
24.995050	0.1	3.670335
24.996717	0.1	3.600300
24.998383	0.1	3.529430
25.000050	0.1	3.458321
25.001717	0.1	3.385723
25.003383	0.1	3.309429
25.005050	0.1	3.228724
25.006717	0.1	3.143966
25.008383	0.1	3.055394
25.010050	0.1	2.964258
25.011717	0.1	2.873123
25.013383	0.1	2.783775
25.015050	0.1	2.696812
25.016717	0.1	2.612531
25.018383	0.1	2.531707
25.020050	0.1	2.454460
25.021717	0.1	2.379000
25.023383	0.1	2.303243
25.025050	0.1	2.227605
25.026717	0.1	2.153754
25.028383	0.1	2.081573
25.030050	0.1	2.010167
25.031717	0.1	1.939654
25.033383	0.1	1.871824
25.035050	0.1	1.808524
25.036717	0.1	1.749992
25.038383	0.1	1.694620
25.040050	0.1	1.639962
25.041717	0.1	1.583815
25.043383	0.1	1.525998
25.045050	0.1	1.469135
25.046717	0.1	1.416206
25.048383	0.1	1.367450
25.050050	0.1	1.320779
25.051717	0.1	1.274943
25.053383	0.1	1.232147
25.055050	0.1	1.195490
25.056717	0.1	1.164317
25.058383	0.1	1.134992
25.060050	0.1	1.104772
25.061717	0.1	1.074016
25.063383	0.1	1.044333
25.065050	0.1	1.017571
25.066717	0.1	0.994146
25.068383	0.1	0.973344
25.070050	0.1	0.955045
25.071717	0.1	0.940263
25.073383	0.1	0.929236
25.075050	0.1	0.919879
25.076717	0.1	0.909150
25.078383	0.1	0.895262
25.080050	0.1	0.877798
25.081717	0.1	0.857115
25.083383	0.1	0.834107
25.085050	0.1	0.810981
25.086717	0.1	0.790954
25.088383	0.1	0.776410
25.090050	0.1	0.767410
25.091717	0.1	0.761509
25.093383	0.1	0.755787
25.095050	0.1	0.749588
25.096717	0.1	0.743628
25.098383	0.1	0.737965
25.100050	0.1	0.731528
25.101717	0.1	0.724077
25.103383	0.1	0.715911
25.105050	0.1	0.707388
25.106717	0.1	0.699341
25.108383	0.1	0.693023
25.110050	0.1	0.688970
25.111717	0.1	0.688016
25.113383	0.1	0.690341
25.115050	0.1	0.693917
25.116717	0.1	0.695586
25.118383	0.1	0.693262
25.120050	0.1	0.687122
25.121717	0.1	0.679731
25.123383	0.1	0.674605
25.125050	0.1	0.672817
25.126717	0.1	0.672162
25.128383	0.1	0.669718
25.130050	0.1	0.665426
25.131717	0.1	0.661016
25.133383	0.1	0.656366
25.135050	0.1	0.650466
25.136717	0.1	0.643849
25.138383	0.1	0.638425
25.140050	0.1	0.635624
25.141717	0.1	0.635326
25.143383	0.1	0.636041
25.145050	0.1	0.636160
25.146717	0.1	0.634730
25.148383	0.1	0.631988
25.150050	0.1	0.629127
25.151717	0.1	0.626862
25.153383	0.1	0.624716
25.155050	0.1	0.621617
25.156717	0.1	0.617325
25.158383	0.1	0.612438
25.160050	0.1	0.607729
25.161717	0.1	0.603795
25.163383	0.1	0.601471
25.165050	0.1	0.601411
25.166717	0.1	0.602961
25.168383	0.1	0.604510
25.170050	0.1	0.604332
25.171717	0.1	0.600755
25.173383	0.1	0.595212
25.175050	0.1	0.592232
25.176717	0.1	0.595152
25.178383	0.1	0.602722
25.180050	0.1	0.610411
25.181717	0.1	0.615716
25.183383	0.1	0.619292
25.185050	0.1	0.622332
25.186717	0.1	0.624836
25.188383	0.1	0.626624
25.190050	0.1	0.627160
25.191717	0.1	0.625372
25.193383	0.1	0.620961
25.195050	0.1	0.616252
25.196717	0.1	0.613987
25.198383	0.1	0.614107
25.200050	0.1	0.614524
25.201717	0.1	0.613689
25.203383	0.1	0.611782
25.205050	0.1	0.610232
25.206717	0.1	0.610054
25.208383	0.1	0.611484
25.210050	0.1	0.613213
25.211717	0.1	0.613391
25.213383	0.1	0.611246
25.215050	0.1	0.608623
25.216717	0.1	0.608027
25.218383	0.1	0.610590
25.220050	0.1	0.615478
25.221717	0.1	0.620544
25.223383	0.1	0.623643
25.225050	0.1	0.623405
25.226717	0.1	0.620604
25.228383	0.1	0.616968
25.230050	0.1	0.613749
25.231717	0.1	0.611603
25.233383	0.1	0.611544
25.235050	0.1	0.614166
25.236717	0.1	0.619054
25.238383	0.1	0.624716
25.240050	0.1	0.629544
25.241717	0.1	0.633419
25.243383	0.1	0.636578
25.245050	0.1	0.639141
25.246717	0.1	0.641346
25.248383	0.1	0.644207
25.250050	0.1	0.647366
25.251717	0.1	0.650525
25.253383	0.1	0.654876
25.255050	0.1	0.662625
25.256717	0.1	0.673592
25.258383	0.1	0.684202
25.260050	0.1	0.690997
25.261717	0.1	0.693679
25.263383	0.1	0.694454
25.265050	0.1	0.695705
25.266717	0.1	0.699341
25.268383	0.1	0.706792
25.270050	0.1	0.718176
25.271717	0.1	0.731826
25.273383	0.1	0.745714
25.275050	0.1	0.759721
25.276717	0.1	0.775278
25.278383	0.1	0.792444
25.280050	0.1	0.808954
25.281717	0.1	0.823021
25.283383	0.1	0.835002
25.285050	0.1	0.845969
25.286717	0.1	0.855506
25.288383	0.1	0.863016
25.290050	0.1	0.869334
25.291717	0.1	0.876844
25.293383	0.1	0.887513
25.295050	0.1	0.901341
25.296717	0.1	0.918627
25.298383	0.1	0.940204
25.300050	0.1	0.964701
25.301717	0.1	0.989080
25.303383	0.1	1.011372
25.305050	0.1	1.031935
25.306717	0.1	1.051605
25.308383	0.1	1.069963
25.310050	0.1	1.086116
25.311717	0.1	1.100421
25.313383	0.1	1.115203
25.315050	0.1	1.132786
25.316717	0.1	1.153588
25.318383	0.1	1.175702
25.320050	0.1	1.196086
25.321717	0.1	1.213431
25.323383	0.1	1.229763
25.325050	0.1	1.247644
25.326717	0.1	1.267254
25.328383	0.1	1.287222
25.330050	0.1	1.307130
25.331717	0.1	1.326680
25.333383	0.1	1.344800
25.335050	0.1	1.360476
25.336717	0.1	1.374662
25.338383	0.1	1.391053
25.340050	0.1	1.413167
25.341717	0.1	1.440942
25.343383	0.1	1.471102
25.345050	0.1	1.500726
25.346717	0.1	1.528680
25.348383	0.1	1.554668
25.350050	0.1	1.578868
25.351717	0.1	1.602590
25.353383	0.1	1.628816
25.355050	0.1	1.660347
25.356717	0.1	1.696885
25.358383	0.1	1.735926
25.360050	0.1	1.775265
25.361717	0.1	1.813352
25.363383	0.1	1.849532
25.365050	0.1	1.884282
25.366717	0.1	1.919329
25.368383	0.1	1.956105
25.370050	0.1	1.994252
25.371717	0.1	2.031505
25.373383	0.1	2.066970
25.375050	0.1	2.102494
25.376717	0.1	2.139628
25.378383	0.1	2.177775
25.380050	0.1	2.215386
25.381717	0.1	2.251804
25.383383	0.1	2.286732
25.385050	0.1	2.320588
25.386717	0.1	2.354205
25.388383	0.1	2.388060
25.390050	0.1	2.420962
25.391717	0.1	2.451003
25.393383	0.1	2.476275
25.395050	0.1	2.495527
25.396717	0.1	2.507925
25.398383	0.1	2.514362
25.400050	0.1	2.517820
25.401717	0.1	2.521396
25.403383	0.1	2.525985
25.405050	0.1	2.530873
25.406717	0.1	2.534926
25.408383	0.1	2.536655
25.410050	0.1	2.534211
25.411717	0.1	2.526164
25.413383	0.1	2.512336
25.415050	0.1	2.493024
25.416717	0.1	2.468407
25.418383	0.1	2.438724
25.420050	0.1	2.405822
25.421717	0.1	2.372444
25.423383	0.1	2.339363
25.425050	0.1	2.305448
25.426717	0.1	2.269030
25.428383	0.1	2.228558
25.430050	0.1	2.184808
25.431717	0.1	2.141535
25.433383	0.1	2.101421
25.435050	0.1	2.064049
25.436717	0.1	2.026737
25.438383	0.1	1.987219
25.440050	0.1	1.943886
25.441717	0.1	1.895905
25.443383	0.1	1.844108
25.445050	0.1	1.790702
25.446717	0.1	1.738429
25.448383	0.1	1.689315
25.450050	0.1	1.644313
25.451717	0.1	1.603186
25.453383	0.1	1.564205
25.455050	0.1	1.525402
25.456717	0.1	1.486063
25.458383	0.1	1.447201
25.460050	0.1	1.410067
25.461717	0.1	1.375556
25.463383	0.1	1.343191
25.465050	0.1	1.312077
25.466717	0.1	1.281381
25.468383	0.1	1.251400
25.470050	0.1	1.223028
25.471717	0.1	1.196981
25.473383	0.1	1.172364
25.475050	0.1	1.147568
25.476717	0.1	1.121521
25.478383	0.1	1.094997
25.480050	0.1	1.069963
25.481717	0.1	1.047254
25.483383	0.1	1.025915
25.485050	0.1	1.004875
25.486717	0.1	0.984073
25.488383	0.1	0.963986
25.490050	0.1	0.944734
25.491717	0.1	0.926256
25.493383	0.1	0.908434
25.495050	0.1	0.891447
25.496717	0.1	0.875354
25.498383	0.1	0.861108
25.500050	0.1	0.849128
25.501717	0.1	0.838339
25.503383	0.1	0.826716
25.505050	0.1	0.813246
25.506717	0.1	0.797927
25.508383	0.1	0.781953
25.510050	0.1	0.767231
25.511717	0.1	0.754774
25.513383	0.1	0.744164
25.515050	0.1	0.734985
25.516717	0.1	0.727356
25.518383	0.1	0.720024
25.520050	0.1	0.711501
25.521717	0.1	0.702024
25.523383	0.1	0.694156
25.525050	0.1	0.689507
25.526717	0.1	0.687003
25.528383	0.1	0.684738
25.530050	0.1	0.681400
25.531717	0.1	0.676572
25.533383	0.1	0.670612
25.535050	0.1	0.664473
25.536717	0.1	0.659764
25.538383	0.1	0.657141
25.540050	0.1	0.656426
25.541717	0.1	0.657439
25.543383	0.1	0.660300
25.545050	0.1	0.665009
25.546717	0.1	0.671566
25.548383	0.1	0.679314
25.550050	0.1	0.686526
25.551717	0.1	0.691593
25.553383	0.1	0.693500
25.555050	0.1	0.691950
25.556717	0.1	0.687480
25.558383	0.1	0.681520
25.560050	0.1	0.675559
25.561717	0.1	0.671268
25.563383	0.1	0.669897
25.565050	0.1	0.671744
25.566717	0.1	0.676096
25.568383	0.1	0.681877
25.570050	0.1	0.688374
25.571717	0.1	0.694931
25.573383	0.1	0.701010
25.575050	0.1	0.705898
25.576717	0.1	0.708759
25.578383	0.1	0.708759
25.580050	0.1	0.706017
25.581717	0.1	0.701904
25.583383	0.1	0.698149
25.585050	0.1	0.694811
25.586717	0.1	0.691533
25.588383	0.1	0.689089
25.590050	0.1	0.687480
25.591717	0.1	0.684619
25.593383	0.1	0.678301
25.595050	0.1	0.667930
25.596717	0.1	0.655055
25.598383	0.1	0.642061
25.600050	0.1	0.631809
25.601717	0.1	0.625730
25.603383	0.1	0.623405
25.605050	0.1	0.622571
25.606717	0.1	0.620961
25.608383	0.1	0.617027
25.610050	0.1	0.610888
25.611717	0.1	0.603616
25.613383	0.1	0.595629
25.615050	0.1	0.586212
25.616717	0.1	0.574708
25.618383	0.1	0.562429
25.620050	0.1	0.552416
25.621717	0.1	0.546157
25.623383	0.1	0.542462
25.625050	0.1	0.538647
25.626717	0.1	0.532925
25.628383	0.1	0.525475
25.630050	0.1	0.517249
25.631717	0.1	0.508785
25.633383	0.1	0.499845
25.635050	0.1	0.490665
25.636717	0.1	0.482500
25.638383	0.1	0.476599
25.640050	0.1	0.472903
25.641717	0.1	0.470519
25.643383	0.1	0.468314
25.645050	0.1	0.465691
25.646717	0.1	0.462234
25.648383	0.1	0.457943
25.650050	0.1	0.452638
25.651717	0.1	0.445604
25.653383	0.1	0.437140
25.655050	0.1	0.430167
25.656717	0.1	0.427604
25.658383	0.1	0.428736
25.660050	0.1	0.430346
25.661717	0.1	0.429809
25.663383	0.1	0.426710
25.665050	0.1	0.422955
25.666717	0.1	0.421226
25.668383	0.1	0.422895
25.670050	0.1	0.427544
25.671717	0.1	0.434041
25.673383	0.1	0.440776
25.675050	0.1	0.445366
25.676717	0.1	0.445366
25.678383	0.1	0.440657
25.680050	0.1	0.433683
25.681717	0.1	0.428498
25.683383	0.1	0.427604
25.685050	0.1	0.430226
25.686717	0.1	0.432432
25.688383	0.1	0.430644
25.690050	0.1	0.424981
25.691717	0.1	0.418663
25.693383	0.1	0.415742
25.695050	0.1	0.417769
25.696717	0.1	0.423193
25.698383	0.1	0.429571
25.700050	0.1	0.435174
25.701717	0.1	0.438392
25.703383	0.1	0.437796
25.705050	0.1	0.433087
25.706717	0.1	0.425637
25.708383	0.1	0.417411
25.710050	0.1	0.409663
25.711717	0.1	0.402927
25.713383	0.1	0.397921
25.715050	0.1	0.395596
25.716717	0.1	0.396609
25.718383	0.1	0.399709
25.720050	0.1	0.403404
25.721717	0.1	0.407577
25.723383	0.1	0.413477
25.725050	0.1	0.421226
25.726717	0.1	0.429332
25.728383	0.1	0.435054
25.730050	0.1	0.435829
25.731717	0.1	0.432134
25.733383	0.1	0.428379
25.735050	0.1	0.428140
25.736717	0.1	0.430763
25.738383	0.1	0.433385
25.740050	0.1	0.434816
25.741717	0.1	0.435591
25.743383	0.1	0.435650
25.745050	0.1	0.434279
25.746717	0.1	0.431299
25.748383	0.1	0.427425
25.750050	0.1	0.422359
25.751717	0.1	0.416040
25.753383	0.1	0.409603
25.755050	0.1	0.405073
25.756717	0.1	0.404120
25.758383	0.1	0.406921
25.760050	0.1	0.411928
25.761717	0.1	0.416756
25.763383	0.1	0.419617
25.765050	0.1	0.419438
25.766717	0.1	0.416696
25.768383	0.1	0.412822
25.770050	0.1	0.408173
25.771717	0.1	0.402510
25.773383	0.1	0.396729
25.775050	0.1	0.392854
25.776717	0.1	0.391781
25.778383	0.1	0.392735
25.780050	0.1	0.395119
25.781717	0.1	0.398636
25.783383	0.1	0.402272
25.785050	0.1	0.404060
25.786717	0.1	0.403106
25.788383	0.1	0.400186
25.790050	0.1	0.395894
25.791717	0.1	0.390589
25.793383	0.1	0.385225
25.795050	0.1	0.380576
25.796717	0.1	0.376940
25.798383	0.1	0.374377
25.800050	0.1	0.372648
25.801717	0.1	0.371397
25.803383	0.1	0.370502
25.805050	0.1	0.370443
25.806717	0.1	0.371456
25.808383	0.1	0.373244
25.810050	0.1	0.375032
25.811717	0.1	0.376165
25.813383	0.1	0.375867
25.815050	0.1	0.373781
25.816717	0.1	0.370383
25.818383	0.1	0.366092
25.820050	0.1	0.360787
25.821717	0.1	0.354230
25.823383	0.1	0.346601
25.825050	0.1	0.339568
25.826717	0.1	0.336349
25.828383	0.1	0.339270
25.830050	0.1	0.347435
25.831717	0.1	0.357151
25.833383	0.1	0.364661
25.835050	0.1	0.367641
25.836717	0.1	0.365496
25.838383	0.1	0.359833
25.840050	0.1	0.354290
25.841717	0.1	0.352263
25.843383	0.1	0.353456
25.845050	0.1	0.355184
25.846717	0.1	0.355661
25.848383	0.1	0.354588
25.850050	0.1	0.352383
25.851717	0.1	0.350058
25.853383	0.1	0.348985
25.855050	0.1	0.349522
25.856717	0.1	0.350356
25.858383	0.1	0.350118
25.860050	0.1	0.348508
25.861717	0.1	0.346661
25.863383	0.1	0.345647
25.865050	0.1	0.345528
25.866717	0.1	0.345826
25.868383	0.1	0.346005
25.870050	0.1	0.345528
25.871717	0.1	0.343919
25.873383	0.1	0.341713
25.875050	0.1	0.339806
25.876717	0.1	0.338435
25.878383	0.1	0.337303
25.880050	0.1	0.337005
25.881717	0.1	0.338733
25.883383	0.1	0.342906
25.885050	0.1	0.347972
25.886717	0.1	0.351727
25.888383	0.1	0.353158
25.890050	0.1	0.353098
25.891717	0.1	0.352800
25.893383	0.1	0.353038
25.895050	0.1	0.353694
25.896717	0.1	0.352800
25.898383	0.1	0.348687
25.900050	0.1	0.342786
25.901717	0.1	0.338376
25.903383	0.1	0.337243
25.905050	0.1	0.338793
25.906717	0.1	0.342190
25.908383	0.1	0.346363
25.910050	0.1	0.350416
25.911717	0.1	0.353634
25.913383	0.1	0.355005
25.915050	0.1	0.354111
25.916717	0.1	0.352085
25.918383	0.1	0.349820
25.920050	0.1	0.347435
25.921717	0.1	0.344872
25.923383	0.1	0.342608
25.925050	0.1	0.341475
25.926717	0.1	0.342548
25.928383	0.1	0.345647
25.930050	0.1	0.349224
25.931717	0.1	0.351548
25.933383	0.1	0.352323
25.935050	0.1	0.352919
25.936717	0.1	0.354588
25.938383	0.1	0.356436
25.940050	0.1	0.357807
25.941717	0.1	0.359356
25.943383	0.1	0.361741
25.945050	0.1	0.363827
25.946717	0.1	0.364482
25.948383	0.1	0.363767
25.950050	0.1	0.362575
25.951717	0.1	0.361562
25.953383	0.1	0.361264
25.955050	0.1	0.362515
25.956717	0.1	0.365376
25.958383	0.1	0.367880
25.960050	0.1	0.367284
25.961717	0.1	0.362933
25.963383	0.1	0.356913
25.965050	0.1	0.352204
25.966717	0.1	0.350773
25.968383	0.1	0.352383
25.970050	0.1	0.355244
25.971717	0.1	0.356853
25.973383	0.1	0.355601
25.975050	0.1	0.351250
25.976717	0.1	0.345290
25.978383	0.1	0.339746
25.980050	0.1	0.336111
25.981717	0.1	0.335097
25.983383	0.1	0.335932
25.985050	0.1	0.336647
25.986717	0.1	0.336885
25.988383	0.1	0.337482
25.990050	0.1	0.338376
25.991717	0.1	0.338078
25.993383	0.1	0.334799
25.995050	0.1	0.329435
25.996717	0.1	0.324667
25.998383	0.1	0.322342
26.000050	0.1	0.321031
26.001717	0.1	0.319123
26.003383	0.1	0.317276
26.005050	0.1	0.317156
26.006717	0.1	0.318706
26.008383	0.1	0.320494
26.010050	0.1	0.321984
26.011717	0.1	0.323534
26.013383	0.1	0.325382
26.015050	0.1	0.327766
26.016717	0.1	0.330269
26.018383	0.1	0.332177
26.020050	0.1	0.333488
26.021717	0.1	0.334978
26.023383	0.1	0.336707
26.025050	0.1	0.338674
26.026717	0.1	0.341654
26.028383	0.1	0.346482
26.030050	0.1	0.352561
26.031717	0.1	0.357330
26.033383	0.1	0.357926
26.035050	0.1	0.354111
26.036717	0.1	0.348151
26.038383	0.1	0.342846
26.040050	0.1	0.340045
26.041717	0.1	0.339985
26.043383	0.1	0.341773
26.045050	0.1	0.344813
26.046717	0.1	0.349700
26.048383	0.1	0.356853
26.050050	0.1	0.364721
26.051717	0.1	0.369906
26.053383	0.1	0.370562
26.055050	0.1	0.367403
26.056717	0.1	0.362217
26.058383	0.1	0.357211
26.060050	0.1	0.353932
26.061717	0.1	0.351667
26.063383	0.1	0.349700
26.065050	0.1	0.348985
26.066717	0.1	0.349224
26.068383	0.1	0.347495
26.070050	0.1	0.342667
26.071717	0.1	0.338137
26.073383	0.1	0.338018
26.075050	0.1	0.343859
26.076717	0.1	0.353396
26.078383	0.1	0.362277
26.080050	0.1	0.367284
26.081717	0.1	0.368416
26.083383	0.1	0.367463
26.085050	0.1	0.366807
26.086717	0.1	0.368357
26.088383	0.1	0.372708
26.090050	0.1	0.378788
26.091717	0.1	0.385225
26.093383	0.1	0.390530
26.095050	0.1	0.392854
26.096717	0.1	0.391603
26.098383	0.1	0.389099
26.100050	0.1	0.388086
26.101717	0.1	0.388801
26.103383	0.1	0.390112
26.105050	0.1	0.392199
26.106717	0.1	0.396311
26.108383	0.1	0.402868
26.110050	0.1	0.409603
26.111717	0.1	0.412881
26.113383	0.1	0.410974
26.115050	0.1	0.405014
26.116717	0.1	0.397742
26.118383	0.1	0.392199
26.120050	0.1	0.390053
26.121717	0.1	0.391424
26.123383	0.1	0.395536
26.125050	0.1	0.401378
26.126717	0.1	0.407517
26.128383	0.1	0.412405
26.130050	0.1	0.415206
26.131717	0.1	0.415981
26.133383	0.1	0.415862
26.135050	0.1	0.416458
26.136717	0.1	0.418603
26.138383	0.1	0.422835
26.140050	0.1	0.429273
26.141717	0.1	0.436246
26.143383	0.1	0.440359
26.145050	0.1	0.439823
26.146717	0.1	0.436366
26.148383	0.1	0.433505
26.150050	0.1	0.433922
26.151717	0.1	0.437796
26.153383	0.1	0.444233
26.155050	0.1	0.452101
26.156717	0.1	0.460088
26.158383	0.1	0.466406
26.160050	0.1	0.469923
26.161717	0.1	0.471294
26.163383	0.1	0.472963
26.165050	0.1	0.476658
26.166717	0.1	0.481904
26.168383	0.1	0.487924
26.170050	0.1	0.494897
26.171717	0.1	0.503600
26.173383	0.1	0.513732
26.175050	0.1	0.523925
26.176717	0.1	0.533164
26.178383	0.1	0.541925
26.180050	0.1	0.550091
26.181717	0.1	0.557125
26.183383	0.1	0.563622
26.185050	0.1	0.571787
26.186717	0.1	0.583112
26.188383	0.1	0.596523
26.190050	0.1	0.609934
26.191717	0.1	0.620663
26.193383	0.1	0.626445
26.195050	0.1	0.628114
26.196717	0.1	0.630498
26.198383	0.1	0.638485
26.200050	0.1	0.653327
26.201717	0.1	0.672460
26.203383	0.1	0.692725
26.205050	0.1	0.712335
26.206717	0.1	0.730097
26.208383	0.1	0.745714
26.210050	0.1	0.760019
26.211717	0.1	0.774980
26.213383	0.1	0.792563
26.215050	0.1	0.812650
26.216717	0.1	0.833452
26.218383	0.1	0.853300
26.220050	0.1	0.871897
26.221717	0.1	0.890136
26.223383	0.1	0.909090
26.225050	0.1	0.929236
26.226717	0.1	0.950515
26.228383	0.1	0.972509
26.230050	0.1	0.995159
26.231717	0.1	1.018703
26.233383	0.1	1.043320
26.235050	0.1	1.069307
26.236717	0.1	1.097500
26.238383	0.1	1.127720
26.240050	0.1	1.158297
26.241717	0.1	1.188159
26.243383	0.1	1.218081
26.245050	0.1	1.249254
26.246717	0.1	1.281321
26.248383	0.1	1.312733
26.250050	0.1	1.342952
26.251717	0.1	1.372039
26.253383	0.1	1.399875
26.255050	0.1	1.427293
26.256717	0.1	1.456499
26.258383	0.1	1.488090
26.260050	0.1	1.519501
26.261717	0.1	1.547754
26.263383	0.1	1.571536
26.265050	0.1	1.591563
26.266717	0.1	1.609266
26.268383	0.1	1.625717
26.270050	0.1	1.640499
26.271717	0.1	1.652539
26.273383	0.1	1.662076
26.275050	0.1	1.671255
26.276717	0.1	1.681566
26.278383	0.1	1.691878
26.280050	0.1	1.700163
26.281717	0.1	1.705766
26.283383	0.1	1.708090
26.285050	0.1	1.706660
26.286717	0.1	1.701594
26.288383	0.1	1.693189
26.290050	0.1	1.682043
26.291717	0.1	1.669586
26.293383	0.1	1.656711
26.295050	0.1	1.642406
26.296717	0.1	1.624942
26.298383	0.1	1.604080
26.300050	0.1	1.580775
26.301717	0.1	1.555801
26.303383	0.1	1.529932
26.305050	0.1	1.504123
26.306717	0.1	1.477897
26.308383	0.1	1.449406
26.310050	0.1	1.417637
26.311717	0.1	1.383364
26.313383	0.1	1.348138
26.315050	0.1	1.312912
26.316717	0.1	1.277983
26.318383	0.1	1.242936
26.320050	0.1	1.207471
26.321717	0.1	1.172602
26.323383	0.1	1.139879
26.325050	0.1	1.109839
26.326717	0.1	1.082599
26.328383	0.1	1.058459
26.330050	0.1	1.035929
26.331717	0.1	1.012147
26.333383	0.1	0.985563
26.335050	0.1	0.956595
26.336717	0.1	0.926316
26.338383	0.1	0.895381
26.340050	0.1	0.864327
26.341717	0.1	0.834048
26.343383	0.1	0.806272
26.345050	0.1	0.782728
26.346717	0.1	0.764072
26.348383	0.1	0.748098
26.350050	0.1	0.730932
26.351717	0.1	0.710785
26.353383	0.1	0.687778
26.355050	0.1	0.662863
26.356717	0.1	0.638425
26.358383	0.1	0.617325
26.360050	0.1	0.599980
26.361717	0.1	0.584602
26.363383	0.1	0.570118
26.365050	0.1	0.556707
26.366717	0.1	0.544965
26.368383	0.1	0.534713
26.370050	0.1	0.524700
26.371717	0.1	0.514329
26.373383	0.1	0.504613
26.375050	0.1	0.496864
26.376717	0.1	0.490010
26.378383	0.1	0.482142
26.380050	0.1	0.473619
26.381717	0.1	0.465930
26.383383	0.1	0.459492
26.385050	0.1	0.453949
26.386717	0.1	0.448644
26.388383	0.1	0.443339
26.390050	0.1	0.438631
26.391717	0.1	0.434220
26.393383	0.1	0.428081
26.395050	0.1	0.418663
26.396717	0.1	0.406742
26.398383	0.1	0.394285
26.400050	0.1	0.382423
26.401717	0.1	0.372410
26.403383	0.1	0.365675
26.405050	0.1	0.362933
26.406717	0.1	0.363410
26.408383	0.1	0.365853
26.410050	0.1	0.369728
26.411717	0.1	0.374734
26.413383	0.1	0.379801
26.415050	0.1	0.383675
26.416717	0.1	0.385404
26.418383	0.1	0.384688
26.420050	0.1	0.381947
26.421717	0.1	0.377655
26.423383	0.1	0.373423
26.425050	0.1	0.371277
26.426717	0.1	0.372171
26.428383	0.1	0.375450
26.430050	0.1	0.379503
26.431717	0.1	0.382304
26.433383	0.1	0.382543
26.435050	0.1	0.380099
26.436717	0.1	0.376225
26.438383	0.1	0.372112
26.440050	0.1	0.367820
26.441717	0.1	0.363112
26.443383	0.1	0.358164
26.445050	0.1	0.353575
26.446717	0.1	0.349522
26.448383	0.1	0.346601
26.450050	0.1	0.345707
26.451717	0.1	0.347555
26.453383	0.1	0.352144
26.455050	0.1	0.358403
26.456717	0.1	0.364423
26.458383	0.1	0.369012
26.460050	0.1	0.371575
26.461717	0.1	0.371516
26.463383	0.1	0.369072
26.465050	0.1	0.365198
26.466717	0.1	0.361562
26.468383	0.1	0.359535
26.470050	0.1	0.359178
26.471717	0.1	0.360310
26.473383	0.1	0.362039
26.475050	0.1	0.361979
26.476717	0.1	0.358641
26.478383	0.1	0.354052
26.480050	0.1	0.351727
26.481717	0.1	0.353098
26.483383	0.1	0.357986
26.485050	0.1	0.364602
26.486717	0.1	0.369549
26.488383	0.1	0.370264
26.490050	0.1	0.367463
26.491717	0.1	0.364184
26.493383	0.1	0.362992
26.495050	0.1	0.365555
26.496717	0.1	0.371158
26.498383	0.1	0.376821
26.500050	0.1	0.380039
26.501717	0.1	0.380695
26.503383	0.1	0.379622
26.505050	0.1	0.377715
26.506717	0.1	0.376165
26.508383	0.1	0.375748
26.510050	0.1	0.376523
26.511717	0.1	0.378430
26.513383	0.1	0.381351
26.515050	0.1	0.385106
26.516717	0.1	0.388980
26.518383	0.1	0.392020
26.520050	0.1	0.393689
26.521717	0.1	0.393391
26.523383	0.1	0.391305
26.525050	0.1	0.388801
26.526717	0.1	0.386715
26.528383	0.1	0.384927
26.530050	0.1	0.383556
26.531717	0.1	0.382900
26.533383	0.1	0.382245
26.535050	0.1	0.380993
26.536717	0.1	0.380456
26.538383	0.1	0.381708
26.540050	0.1	0.383139
26.541717	0.1	0.382423
26.543383	0.1	0.379264
26.545050	0.1	0.375807
26.546717	0.1	0.373542
26.548383	0.1	0.372112
26.550050	0.1	0.370622
26.551717	0.1	0.368476
26.553383	0.1	0.366092
26.555050	0.1	0.364780
26.556717	0.1	0.364661
26.558383	0.1	0.364780
26.560050	0.1	0.364780
26.561717	0.1	0.364661
26.563383	0.1	0.363886
26.565050	0.1	0.361860
26.566717	0.1	0.359118
26.568383	0.1	0.357032
26.570050	0.1	0.355959
26.571717	0.1	0.355065
26.573383	0.1	0.353336
26.575050	0.1	0.351906
26.576717	0.1	0.352979
26.578383	0.1	0.356734
26.580050	0.1	0.360131
26.581717	0.1	0.358820
26.583383	0.1	0.351489
26.585050	0.1	0.340343
26.586717	0.1	0.328600
26.588383	0.1	0.319123
26.590050	0.1	0.312448
26.591717	0.1	0.307620
26.593383	0.1	0.304461
26.595050	0.1	0.304341
26.596717	0.1	0.307381
26.598383	0.1	0.312924
26.600050	0.1	0.319958
26.601717	0.1	0.326753
26.603383	0.1	0.331700
26.605050	0.1	0.335097
26.606717	0.1	0.338614
26.608383	0.1	0.342786
26.610050	0.1	0.346303
26.611717	0.1	0.347912
26.613383	0.1	0.346243
26.615050	0.1	0.340104
26.616717	0.1	0.330865
26.618383	0.1	0.322521
26.620050	0.1	0.317514
26.621717	0.1	0.316024
26.623383	0.1	0.317931
26.625050	0.1	0.322938
26.626717	0.1	0.329793
26.628383	0.1	0.337720
26.630050	0.1	0.347137
26.631717	0.1	0.357330
26.633383	0.1	0.365555
26.635050	0.1	0.369132
26.636717	0.1	0.367403
26.638383	0.1	0.360727
26.640050	0.1	0.349939
26.641717	0.1	0.337124
26.643383	0.1	0.326812
26.645050	0.1	0.322878
26.646717	0.1	0.326693
26.648383	0.1	0.336170
26.650050	0.1	0.347555
26.651717	0.1	0.357211
26.653383	0.1	0.363052
26.655050	0.1	0.364780
26.656717	0.1	0.363171
26.658383	0.1	0.359654
26.660050	0.1	0.356555
26.661717	0.1	0.355482
26.663383	0.1	0.356436
26.665050	0.1	0.358820
26.666717	0.1	0.362337
26.668383	0.1	0.365734
26.670050	0.1	0.368118
26.671717	0.1	0.370622
26.673383	0.1	0.374854
26.675050	0.1	0.380456
26.676717	0.1	0.385463
26.678383	0.1	0.388026
26.680050	0.1	0.387609
26.681717	0.1	0.385284
26.683383	0.1	0.382841
26.685050	0.1	0.381887
26.686717	0.1	0.382781
26.688383	0.1	0.384867
26.690050	0.1	0.387132
26.691717	0.1	0.390112
26.693383	0.1	0.395298
26.695050	0.1	0.403047
26.696717	0.1	0.411451
26.698383	0.1	0.417173
26.700050	0.1	0.419140
26.701717	0.1	0.419498
26.703383	0.1	0.421643
26.705050	0.1	0.427306
26.706717	0.1	0.435233
26.708383	0.1	0.444055
26.710050	0.1	0.453711
26.711717	0.1	0.463963
26.713383	0.1	0.472963
26.715050	0.1	0.478685
26.716717	0.1	0.481069
26.718383	0.1	0.482023
26.720050	0.1	0.484526
26.721717	0.1	0.490904
26.723383	0.1	0.500441
26.725050	0.1	0.510275
26.726717	0.1	0.519216
26.728383	0.1	0.528514
26.730050	0.1	0.539839
26.731717	0.1	0.553012
26.733383	0.1	0.566602
26.735050	0.1	0.579119
26.736717	0.1	0.588894
26.738383	0.1	0.594974
26.740050	0.1	0.598431
26.741717	0.1	0.601530
26.743383	0.1	0.606716
26.745050	0.1	0.615537
26.746717	0.1	0.628233
26.748383	0.1	0.643909
26.750050	0.1	0.661671
26.751717	0.1	0.680327
26.753383	0.1	0.699222
26.755050	0.1	0.718355
26.756717	0.1	0.737906
26.758383	0.1	0.757098
26.760050	0.1	0.775695
26.761717	0.1	0.794351
26.763383	0.1	0.813127
26.765050	0.1	0.831962
26.766717	0.1	0.851572
26.768383	0.1	0.872016
26.770050	0.1	0.892520
26.771717	0.1	0.913382
26.773383	0.1	0.936031
26.775050	0.1	0.961006
26.776717	0.1	0.987470
26.778383	0.1	1.015127
26.780050	0.1	1.044631
26.781717	0.1	1.076341
26.783383	0.1	1.109362
26.785050	0.1	1.142979
26.786717	0.1	1.177013
26.788383	0.1	1.212001
26.790050	0.1	1.248479
26.791717	0.1	1.287162
26.793383	0.1	1.327932
26.795050	0.1	1.369298
26.796717	0.1	1.410842
26.798383	0.1	1.453340
26.800050	0.1	1.497805
26.801717	0.1	1.543880
26.803383	0.1	1.589716
26.805050	0.1	1.633525
26.806717	0.1	1.675964
26.808383	0.1	1.720846
26.810050	0.1	1.772165
26.811717	0.1	1.831114
26.813383	0.1	1.895368
26.815050	0.1	1.961410
26.816717	0.1	2.026975
26.818383	0.1	2.091885
26.820050	0.1	2.157807
26.821717	0.1	2.226889
26.823383	0.1	2.299249
26.825050	0.1	2.372205
26.826717	0.1	2.443075
26.828383	0.1	2.512455
26.830050	0.1	2.583623
26.831717	0.1	2.658308
26.833383	0.1	2.735257
26.835050	0.1	2.812088
26.836717	0.1	2.887428
26.838383	0.1	2.961457
26.840050	0.1	3.035546
26.841717	0.1	3.111482
26.843383	0.1	3.189266
26.845050	0.1	3.267467
26.846717	0.1	3.344596
26.848383	0.1	3.418923
26.850050	0.1	3.488720
26.851717	0.1	3.553093
26.853383	0.1	3.611744
26.855050	0.1	3.664553
26.856717	0.1	3.711462
26.858383	0.1	3.753066
26.860050	0.1	3.790856
26.861717	0.1	3.827691
26.863383	0.1	3.865242
26.865050	0.1	3.901839
26.866717	0.1	3.934145
26.868383	0.1	3.959239
26.870050	0.1	3.975928
26.871717	0.1	3.983855
26.873383	0.1	3.983259
26.875050	0.1	3.975749
26.876717	0.1	3.963292
26.878383	0.1	3.947735
26.880050	0.1	3.930152
26.881717	0.1	3.910363
26.883383	0.1	3.887177
26.885050	0.1	3.858745
26.886717	0.1	3.823459
26.888383	0.1	3.781200
26.890050	0.1	3.733099
26.891717	0.1	3.680349
26.893383	0.1	3.624380
26.895050	0.1	3.566921
26.896717	0.1	3.509522
26.898383	0.1	3.452420
26.900050	0.1	3.395200
26.901717	0.1	3.337324
26.903383	0.1	3.277600
26.905050	0.1	3.214479
26.906717	0.1	3.147483
26.908383	0.1	3.078342
26.910050	0.1	3.010214
26.911717	0.1	2.945543
26.913383	0.1	2.885223
26.915050	0.1	2.829135
26.916717	0.1	2.776027
26.918383	0.1	2.723515
26.920050	0.1	2.669990
26.921717	0.1	2.615035
26.923383	0.1	2.559543
26.925050	0.1	2.505243
26.926717	0.1	2.454341
26.928383	0.1	2.407253
26.930050	0.1	2.363265
26.931717	0.1	2.323091
26.933383	0.1	2.288640
26.935050	0.1	2.260983
26.936717	0.1	2.238929
26.938383	0.1	2.220452
26.940050	0.1	2.203465
26.941717	0.1	2.186895
26.943383	0.1	2.170921
26.945050	0.1	2.155841
26.946717	0.1	2.141357
26.948383	0.1	2.126753
26.950050	0.1	2.111673
26.951717	0.1	2.096355
26.953383	0.1	2.081216
26.955050	0.1	2.066553
26.956717	0.1	2.052605
26.958383	0.1	2.040565
26.960050	0.1	2.030790
26.961717	0.1	2.021194
26.963383	0.1	2.008081
26.965050	0.1	1.989901
26.966717	0.1	1.968801
26.968383	0.1	1.947165
26.970050	0.1	1.925767
26.971717	0.1	1.903951
26.973383	0.1	1.881063
26.975050	0.1	1.857638
26.976717	0.1	1.835883
26.978383	0.1	1.817525
26.980050	0.1	1.801193
26.981717	0.1	1.783192
26.983383	0.1	1.760781
26.985050	0.1	1.732946
26.986717	0.1	1.700521
26.988383	0.1	1.664698
26.990050	0.1	1.627565
26.991717	0.1	1.592696
26.993383	0.1	1.562536
26.995050	0.1	1.535833
26.996717	0.1	1.510143
26.998383	0.1	1.483858
27.000050	0.1	1.456559
27.001717	0.1	1.428008
27.003383	0.1	1.398861
27.005050	0.1	1.370132
27.006717	0.1	1.342774
27.008383	0.1	1.316607
27.010050	0.1	1.291573
27.011717	0.1	1.268625
27.013383	0.1	1.247943
27.015050	0.1	1.227737
27.016717	0.1	1.207233
27.018383	0.1	1.188696
27.020050	0.1	1.173675
27.021717	0.1	1.160026
27.023383	0.1	1.145482
27.025050	0.1	1.129687
27.026717	0.1	1.113057
27.028383	0.1	1.095414
27.030050	0.1	1.078129
27.031717	0.1	1.063705
27.033383	0.1	1.053631
27.035050	0.1	1.047075
27.036717	0.1	1.042724
27.038383	0.1	1.039684
27.040050	0.1	1.036406
27.041717	0.1	1.031280
27.043383	0.1	1.024664
27.045050	0.1	1.018047
27.046717	0.1	1.011372
27.048383	0.1	1.003444
27.050050	0.1	0.994682
27.051717	0.1	0.987232
27.053383	0.1	0.983417
27.055050	0.1	0.984371
27.056717	0.1	0.989139
27.058383	0.1	0.995696
27.060050	0.1	1.002193
27.061717	0.1	1.008511
27.063383	0.1	1.015425
27.065050	0.1	1.022279
27.066717	0.1	1.026869
27.068383	0.1	1.028299
27.070050	0.1	1.028299
27.071717	0.1	1.028538
27.073383	0.1	1.028955
27.075050	0.1	1.028836
27.076717	0.1	1.027703
27.078383	0.1	1.025379
27.080050	0.1	1.022875
27.081717	0.1	1.022697
27.083383	0.1	1.026690
27.085050	0.1	1.034439
27.086717	0.1	1.044035
27.088383	0.1	1.053691
27.090050	0.1	1.061738
27.091717	0.1	1.067936
27.093383	0.1	1.074016
27.095050	0.1	1.080871
27.096717	0.1	1.087487
27.098383	0.1	1.092315
27.100050	0.1	1.095712
27.101717	0.1	1.099408
27.103383	0.1	1.105666
27.105050	0.1	1.115739
27.106717	0.1	1.129210
27.108383	0.1	1.143992
27.110050	0.1	1.158357
27.111717	0.1	1.171470
27.113383	0.1	1.183152
27.115050	0.1	1.193345
27.116717	0.1	1.202226
27.118383	0.1	1.210392
27.120050	0.1	1.219034
27.121717	0.1	1.230061
27.123383	0.1	1.244426
27.125050	0.1	1.260042
27.126717	0.1	1.273036
27.128383	0.1	1.282096
27.130050	0.1	1.290083
27.131717	0.1	1.299858
27.133383	0.1	1.311541
27.135050	0.1	1.324654
27.136717	0.1	1.339078
27.138383	0.1	1.354277
27.140050	0.1	1.369178
27.141717	0.1	1.383305
27.143383	0.1	1.396656
27.145050	0.1	1.409352
27.146717	0.1	1.423061
27.148383	0.1	1.440168
27.150050	0.1	1.460850
27.151717	0.1	1.482785
27.153383	0.1	1.504123
27.155050	0.1	1.525760
27.156717	0.1	1.549006
27.158383	0.1	1.573801
27.160050	0.1	1.599372
27.161717	0.1	1.625776
27.163383	0.1	1.653850
27.165050	0.1	1.683831
27.166717	0.1	1.715243
27.168383	0.1	1.746953
27.170050	0.1	1.778305
27.171717	0.1	1.809836
27.173383	0.1	1.843274
27.175050	0.1	1.880288
27.176717	0.1	1.921475
27.178383	0.1	1.965463
27.180050	0.1	2.010167
27.181717	0.1	2.055287
27.183383	0.1	2.102614
27.185050	0.1	2.153814
27.186717	0.1	2.209008
27.188383	0.1	2.267063
27.190050	0.1	2.326727
27.191717	0.1	2.387405
27.193383	0.1	2.449930
27.195050	0.1	2.516210
27.196717	0.1	2.588034
27.198383	0.1	2.667129
27.200050	0.1	2.754152
27.201717	0.1	2.846837
27.203383	0.1	2.941966
27.205050	0.1	3.037930
27.206717	0.1	3.134847
27.208383	0.1	3.232777
27.210050	0.1	3.331840
27.211717	0.1	3.433407
27.213383	0.1	3.540337
27.215050	0.1	3.655017
27.216717	0.1	3.777981
27.218383	0.1	3.908634
27.220050	0.1	4.046560
27.221717	0.1	4.191816
27.223383	0.1	4.344821
27.225050	0.1	4.505575
27.226717	0.1	4.673243
27.228383	0.1	4.847110
27.230050	0.1	5.027414
27.231717	0.1	5.213499
27.233383	0.1	5.404532
27.235050	0.1	5.601049
27.236717	0.1	5.804360
27.238383	0.1	6.016016
27.240050	0.1	6.237388
27.241717	0.1	6.469369
27.243383	0.1	6.711603
27.245050	0.1	6.962777
27.246717	0.1	7.222414
27.248383	0.1	7.489980
27.250050	0.1	7.763148
27.251717	0.1	8.038342
27.253383	0.1	8.313716
27.255050	0.1	8.589328
27.256717	0.1	8.866609
27.258383	0.1	9.145976
27.260050	0.1	9.425760
27.261717	0.1	9.702981
27.263383	0.1	9.976507
27.265050	0.1	10.248066
27.266717	0.1	10.518850
27.268383	0.1	10.787488
27.270050	0.1	11.052013
27.271717	0.1	11.310876
27.273383	0.1	11.561633
27.275050	0.1	11.801065
27.276717	0.1	12.026788
27.278383	0.1	12.236655
27.280050	0.1	12.429119
27.281717	0.1	12.604476
27.283383	0.1	12.764157
27.285050	0.1	12.908340
27.286717	0.1	13.036133
27.288383	0.1	13.147236
27.290050	0.1	13.242007
27.291717	0.1	13.320685
27.293383	0.1	13.382078
27.295050	0.1	13.424457
27.296717	0.1	13.446332
27.298383	0.1	13.446868
27.300050	0.1	13.426901
27.301717	0.1	13.389767
27.303383	0.1	13.338090
27.305050	0.1	13.271809
27.306717	0.1	13.189853
27.308383	0.1	13.092757
27.310050	0.1	12.981833
27.311717	0.1	12.858511
27.313383	0.1	12.724698
27.315050	0.1	12.582482
27.316717	0.1	12.433530
27.318383	0.1	12.278379
27.320050	0.1	12.117148
27.321717	0.1	11.951090
27.323383	0.1	11.781395
27.325050	0.1	11.608721
27.326717	0.1	11.434019
27.328383	0.1	11.258603
27.330050	0.1	11.083544
27.331717	0.1	10.910690
27.333383	0.1	10.742307
27.335050	0.1	10.578514
27.336717	0.1	10.418118
27.338383	0.1	10.260463
27.340050	0.1	10.105372
27.341717	0.1	9.952903
27.343383	0.1	9.804607
27.345050	0.1	9.663463
27.346717	0.1	9.530664
27.348383	0.1	9.405256
27.350050	0.1	9.286225
27.351717	0.1	9.172679
27.353383	0.1	9.062648
27.355050	0.1	8.953631
27.356717	0.1	8.844197
27.358383	0.1	8.734286
27.360050	0.1	8.625210
27.361717	0.1	8.519173
27.363383	0.1	8.417011
27.365050	0.1	8.317054
27.366717	0.1	8.216680
27.368383	0.1	8.114696
27.370050	0.1	8.010805
27.371717	0.1	7.904172
27.373383	0.1	7.794559
27.375050	0.1	7.682801
27.376717	0.1	7.568360
27.378383	0.1	7.449329
27.380050	0.1	7.324815
27.381717	0.1	7.194996
27.383383	0.1	7.058979
27.385050	0.1	6.915510
27.386717	0.1	6.765664
27.388383	0.1	6.612182
27.390050	0.1	6.456674
27.391717	0.1	6.299377
27.393383	0.1	6.140948
27.395050	0.1	5.982280
27.396717	0.1	5.822838
27.398383	0.1	5.661011
27.400050	0.1	5.495012
27.401717	0.1	5.323112
27.403383	0.1	5.145073
27.405050	0.1	4.963041
27.406717	0.1	4.779458
27.408383	0.1	4.596412
27.410050	0.1	4.416228
27.411717	0.1	4.240692
27.413383	0.1	4.069805
27.415050	0.1	3.903091
27.416717	0.1	3.740370
27.418383	0.1	3.581047
27.420050	0.1	3.423810
27.421717	0.1	3.267646
27.423383	0.1	3.111661
27.425050	0.1	2.955079
27.426717	0.1	2.799869
27.428383	0.1	2.650082
27.430050	0.1	2.508402
27.431717	0.1	2.375126
27.433383	0.1	2.248526
27.435050	0.1	2.126038
27.436717	0.1	2.007127
27.438383	0.1	1.894474
27.440050	0.1	1.790345
27.441717	0.1	1.693547
27.443383	0.1	1.602590
27.445050	0.1	1.518190
27.446717	0.1	1.441181
27.448383	0.1	1.369536
27.450050	0.1	1.300573
27.451717	0.1	1.233757
27.453383	0.1	1.170158
27.455050	0.1	1.109839
27.456717	0.1	1.052141
27.458383	0.1	0.997245
27.460050	0.1	0.946462
27.461717	0.1	0.901461
27.463383	0.1	0.863016
27.465050	0.1	0.830174
27.466717	0.1	0.801206
27.468383	0.1	0.774086
27.470050	0.1	0.746965
27.471717	0.1	0.718713
27.473383	0.1	0.689566
27.475050	0.1	0.660002
27.476717	0.1	0.631392
27.478383	0.1	0.606835
27.480050	0.1	0.588834
27.481717	0.1	0.575781
27.483383	0.1	0.563800
27.485050	0.1	0.550687
27.486717	0.1	0.537396
27.488383	0.1	0.526011
27.490050	0.1	0.517726
27.491717	0.1	0.512004
27.493383	0.1	0.507474
27.495050	0.1	0.502408
27.496717	0.1	0.495911
27.498383	0.1	0.488520
27.500050	0.1	0.480890
27.501717	0.1	0.472128
27.503383	0.1	0.462472
27.505050	0.1	0.454962
27.506717	0.1	0.452042
27.508383	0.1	0.452399
27.510050	0.1	0.452876
27.511717	0.1	0.451744
27.513383	0.1	0.449061
27.515050	0.1	0.445724
27.516717	0.1	0.442743
27.518383	0.1	0.441253
27.520050	0.1	0.441313
27.521717	0.1	0.442326
27.523383	0.1	0.443876
27.525050	0.1	0.445306
27.526717	0.1	0.445426
27.528383	0.1	0.443101
27.530050	0.1	0.437319
27.531717	0.1	0.429392
27.533383	0.1	0.422716
27.535050	0.1	0.419855
27.536717	0.1	0.420868
27.538383	0.1	0.424147
27.540050	0.1	0.427485
27.541717	0.1	0.428319
27.543383	0.1	0.425994
27.545050	0.1	0.422180
27.546717	0.1	0.418603
27.548383	0.1	0.414789
27.550050	0.1	0.409961
27.551717	0.1	0.404418
27.553383	0.1	0.400543
27.555050	0.1	0.401199
27.556717	0.1	0.406504
27.558383	0.1	0.414848
27.560050	0.1	0.424266
27.561717	0.1	0.432491
27.563383	0.1	0.436306
27.565050	0.1	0.433683
27.566717	0.1	0.425637
27.568383	0.1	0.415683
27.570050	0.1	0.407040
27.571717	0.1	0.401378
27.573383	0.1	0.398219
27.575050	0.1	0.396252
27.576717	0.1	0.394821
27.578383	0.1	0.394464
27.580050	0.1	0.395954
27.581717	0.1	0.398874
27.583383	0.1	0.401557
27.585050	0.1	0.402033
27.586717	0.1	0.399351
27.588383	0.1	0.393629
27.590050	0.1	0.386238
27.591717	0.1	0.378311
27.593383	0.1	0.370204
27.595050	0.1	0.362277
27.596717	0.1	0.355005
27.598383	0.1	0.349045
27.600050	0.1	0.345588
27.601717	0.1	0.345111
27.603383	0.1	0.347137
27.605050	0.1	0.350773
27.606717	0.1	0.354946
27.608383	0.1	0.358522
27.610050	0.1	0.361025
27.611717	0.1	0.363588
27.613383	0.1	0.366330
27.615050	0.1	0.367999
27.616717	0.1	0.367403
27.618383	0.1	0.364780
27.620050	0.1	0.361204
27.621717	0.1	0.357509
27.623383	0.1	0.353038
27.625050	0.1	0.346839
27.626717	0.1	0.339925
27.628383	0.1	0.334799
27.630050	0.1	0.333250
27.631717	0.1	0.334382
27.633383	0.1	0.335753
27.635050	0.1	0.335991
27.636717	0.1	0.334799
27.638383	0.1	0.331998
27.640050	0.1	0.328064
27.641717	0.1	0.324607
27.643383	0.1	0.322521
27.645050	0.1	0.321805
27.646717	0.1	0.322402
27.648383	0.1	0.324428
27.650050	0.1	0.326812
27.651717	0.1	0.328064
27.653383	0.1	0.328422
27.655050	0.1	0.329375
27.656717	0.1	0.331283
27.658383	0.1	0.332952
27.660050	0.1	0.333011
27.661717	0.1	0.330448
27.663383	0.1	0.325203
27.665050	0.1	0.318944
27.666717	0.1	0.313818
27.668383	0.1	0.310600
27.670050	0.1	0.308633
27.671717	0.1	0.308096
27.673383	0.1	0.309408
27.675050	0.1	0.311732
27.676717	0.1	0.313520
27.678383	0.1	0.314534
27.680050	0.1	0.316501
27.681717	0.1	0.320613
27.683383	0.1	0.326276
27.685050	0.1	0.332832
27.686717	0.1	0.340045
27.688383	0.1	0.346303
27.690050	0.1	0.349641
27.691717	0.1	0.349641
27.693383	0.1	0.346541
27.695050	0.1	0.340939
27.696717	0.1	0.333488
27.698383	0.1	0.326693
27.700050	0.1	0.322819
27.701717	0.1	0.322223
27.703383	0.1	0.323653
27.705050	0.1	0.326633
27.706717	0.1	0.331402
27.708383	0.1	0.337124
27.710050	0.1	0.342190
27.711717	0.1	0.345469
27.713383	0.1	0.346482
27.715050	0.1	0.345707
27.716717	0.1	0.344813
27.718383	0.1	0.346124
27.720050	0.1	0.351012
27.721717	0.1	0.358284
27.723383	0.1	0.366211
27.725050	0.1	0.374377
27.726717	0.1	0.382900
27.728383	0.1	0.390351
27.730050	0.1	0.395298
27.731717	0.1	0.398219
27.733383	0.1	0.401199
27.735050	0.1	0.406206
27.736717	0.1	0.413835
27.738383	0.1	0.423431
27.740050	0.1	0.433385
27.741717	0.1	0.441670
27.743383	0.1	0.447273
27.745050	0.1	0.450313
27.746717	0.1	0.451624
27.748383	0.1	0.453174
27.750050	0.1	0.458062
27.751717	0.1	0.468493
27.753383	0.1	0.482976
27.755050	0.1	0.496566
27.756717	0.1	0.505447
27.758383	0.1	0.510693
27.760050	0.1	0.516295
27.761717	0.1	0.525653
27.763383	0.1	0.539243
27.765050	0.1	0.554383
27.766717	0.1	0.568569
27.768383	0.1	0.581622
27.770050	0.1	0.593603
27.771717	0.1	0.602484
27.773383	0.1	0.606418
27.775050	0.1	0.606835
27.776717	0.1	0.606358
27.778383	0.1	0.605643
27.780050	0.1	0.605345
27.781717	0.1	0.607729
27.783383	0.1	0.615537
27.785050	0.1	0.628531
27.786717	0.1	0.642836
27.788383	0.1	0.653863
27.790050	0.1	0.658751
27.791717	0.1	0.656843
27.793383	0.1	0.650466
27.795050	0.1	0.643611
27.796717	0.1	0.638485
27.798383	0.1	0.634730
27.800050	0.1	0.632286
27.801717	0.1	0.632107
27.803383	0.1	0.634313
27.805050	0.1	0.638664
27.806717	0.1	0.644684
27.808383	0.1	0.650227
27.810050	0.1	0.652432
27.811717	0.1	0.649989
27.813383	0.1	0.643730
27.815050	0.1	0.634491
27.816717	0.1	0.622928
27.818383	0.1	0.611007
27.820050	0.1	0.601113
27.821717	0.1	0.593901
27.823383	0.1	0.587821
27.825050	0.1	0.581443
27.826717	0.1	0.574768
27.828383	0.1	0.568271
27.830050	0.1	0.561833
27.831717	0.1	0.554740
27.833383	0.1	0.546277
27.835050	0.1	0.535905
27.836717	0.1	0.523925
27.838383	0.1	0.511885
27.840050	0.1	0.501931
27.841717	0.1	0.494361
27.843383	0.1	0.487328
27.845050	0.1	0.479519
27.846717	0.1	0.471592
27.848383	0.1	0.464797
27.850050	0.1	0.460029
27.851717	0.1	0.457466
27.853383	0.1	0.455499
27.855050	0.1	0.452220
27.856717	0.1	0.447571
27.858383	0.1	0.442922
27.860050	0.1	0.439107
27.861717	0.1	0.435889
27.863383	0.1	0.433505
27.865050	0.1	0.432372
27.866717	0.1	0.432372
27.868383	0.1	0.432611
27.870050	0.1	0.432074
27.871717	0.1	0.431597
27.873383	0.1	0.432670
27.875050	0.1	0.435412
27.876717	0.1	0.438571
27.878383	0.1	0.440836
27.880050	0.1	0.441432
27.881717	0.1	0.439703
27.883383	0.1	0.435889
27.885050	0.1	0.431359
27.886717	0.1	0.427425
27.888383	0.1	0.424385
27.890050	0.1	0.421762
27.891717	0.1	0.419259
27.893383	0.1	0.418127
27.895050	0.1	0.419259
27.896717	0.1	0.422478
27.898383	0.1	0.426948
27.900050	0.1	0.433207
27.901717	0.1	0.442207
27.903383	0.1	0.452876
27.905050	0.1	0.462234
27.906717	0.1	0.467658
27.908383	0.1	0.468135
27.910050	0.1	0.464737
27.911717	0.1	0.459909
27.913383	0.1	0.456035
27.915050	0.1	0.454307
27.916717	0.1	0.454128
27.918383	0.1	0.455201
27.920050	0.1	0.458539
27.921717	0.1	0.464916
27.923383	0.1	0.472546
27.925050	0.1	0.478864
27.926717	0.1	0.483096
27.928383	0.1	0.486076
27.930050	0.1	0.488281
27.931717	0.1	0.489891
27.933383	0.1	0.490665
27.935050	0.1	0.490725
27.936717	0.1	0.489891
27.938383	0.1	0.487983
27.940050	0.1	0.485182
27.941717	0.1	0.482976
27.943383	0.1	0.482142
27.945050	0.1	0.481844
27.946717	0.1	0.480354
27.948383	0.1	0.477076
27.950050	0.1	0.472367
27.951717	0.1	0.466108
27.953383	0.1	0.457764
27.955050	0.1	0.448406
27.956717	0.1	0.440836
27.958383	0.1	0.437260
27.960050	0.1	0.437498
27.961717	0.1	0.439703
27.963383	0.1	0.441492
27.965050	0.1	0.440717
27.966717	0.1	0.436544
27.968383	0.1	0.429511
27.970050	0.1	0.420988
27.971717	0.1	0.411987
27.973383	0.1	0.402808
27.975050	0.1	0.393331
27.976717	0.1	0.383854
27.978383	0.1	0.375211
27.980050	0.1	0.368238
27.981717	0.1	0.363827
27.983383	0.1	0.362515
27.985050	0.1	0.363946
27.986717	0.1	0.366688
27.988383	0.1	0.369072
27.990050	0.1	0.371099
27.991717	0.1	0.374138
27.993383	0.1	0.378370
27.995050	0.1	0.381887
27.996717	0.1	0.382841
27.998383	0.1	0.380933
28.000050	0.1	0.376999
28.001717	0.1	0.372589
28.003383	0.1	0.369072
28.005050	0.1	0.366509
28.006717	0.1	0.363767
28.008383	0.1	0.360012
28.010050	0.1	0.355780
28.011717	0.1	0.352561
28.013383	0.1	0.350773
28.015050	0.1	0.349224
28.016717	0.1	0.347137
28.018383	0.1	0.345111
28.020050	0.1	0.343263
28.021717	0.1	0.340700
28.023383	0.1	0.337601
28.025050	0.1	0.336647
28.026717	0.1	0.340581
28.028383	0.1	0.348866
28.030050	0.1	0.359178
28.031717	0.1	0.369489
28.033383	0.1	0.378370
28.035050	0.1	0.383973
28.036717	0.1	0.385284
28.038383	0.1	0.383019
28.040050	0.1	0.379264
28.041717	0.1	0.376582
28.043383	0.1	0.376999
28.045050	0.1	0.380516
28.046717	0.1	0.384867
28.048383	0.1	0.388026
28.050050	0.1	0.389993
28.051717	0.1	0.391662
28.053383	0.1	0.393987
28.055050	0.1	0.397086
28.056717	0.1	0.400424
28.058383	0.1	0.403166
28.060050	0.1	0.404179
28.061717	0.1	0.403047
28.063383	0.1	0.401557
28.065050	0.1	0.401974
28.066717	0.1	0.403583
28.068383	0.1	0.403702
28.070050	0.1	0.400603
28.071717	0.1	0.395060
28.073383	0.1	0.388026
28.075050	0.1	0.379384
28.076717	0.1	0.370383
28.078383	0.1	0.363708
28.080050	0.1	0.361025
28.081717	0.1	0.361204
28.083383	0.1	0.362694
28.085050	0.1	0.364423
28.086717	0.1	0.365317
28.088383	0.1	0.364840
28.090050	0.1	0.363588
28.091717	0.1	0.362754
28.093383	0.1	0.361979
28.095050	0.1	0.360131
28.096717	0.1	0.356555
28.098383	0.1	0.351310
28.100050	0.1	0.344813
28.101717	0.1	0.337899
28.103383	0.1	0.332356
28.105050	0.1	0.329673
28.106717	0.1	0.329793
28.108383	0.1	0.331461
28.110050	0.1	0.333130
28.111717	0.1	0.333607
28.113383	0.1	0.332594
28.115050	0.1	0.330091
28.116717	0.1	0.324845
28.118383	0.1	0.315845
28.120050	0.1	0.304997
28.121717	0.1	0.295639
28.123383	0.1	0.289202
28.125050	0.1	0.285089
28.126717	0.1	0.283420
28.128383	0.1	0.284791
28.130050	0.1	0.288188
28.131717	0.1	0.291586
28.133383	0.1	0.293911
28.135050	0.1	0.294626
28.136717	0.1	0.293076
28.138383	0.1	0.289381
28.140050	0.1	0.284851
28.141717	0.1	0.280917
28.143383	0.1	0.278711
28.145050	0.1	0.279069
28.146717	0.1	0.281930
28.148383	0.1	0.285089
28.150050	0.1	0.285149
28.151717	0.1	0.280261
28.153383	0.1	0.271916
28.155050	0.1	0.264585
28.156717	0.1	0.261843
28.158383	0.1	0.264227
28.160050	0.1	0.269592
28.161717	0.1	0.275016
28.163383	0.1	0.278652
28.165050	0.1	0.281513
28.166717	0.1	0.285745
28.168383	0.1	0.291169
28.170050	0.1	0.296414
28.171717	0.1	0.300407
28.173383	0.1	0.302494
28.175050	0.1	0.301659
28.176717	0.1	0.297427
28.178383	0.1	0.291169
28.180050	0.1	0.285268
28.181717	0.1	0.280857
28.183383	0.1	0.278413
28.185050	0.1	0.278413
28.186717	0.1	0.280678
28.188383	0.1	0.284135
28.190050	0.1	0.287473
28.191717	0.1	0.289321
28.193383	0.1	0.288486
28.195050	0.1	0.285268
28.196717	0.1	0.281870
28.198383	0.1	0.281215
28.200050	0.1	0.284791
28.201717	0.1	0.292540
28.203383	0.1	0.301719
28.205050	0.1	0.308156
28.206717	0.1	0.310421
28.208383	0.1	0.310481
28.210050	0.1	0.309885
28.211717	0.1	0.308037
28.213383	0.1	0.304222
28.215050	0.1	0.298798
28.216717	0.1	0.294089
28.218383	0.1	0.293553
28.220050	0.1	0.297964
28.221717	0.1	0.304103
28.223383	0.1	0.308037
28.225050	0.1	0.308812
28.226717	0.1	0.307262
28.228383	0.1	0.304759
28.230050	0.1	0.302672
28.231717	0.1	0.302017
28.233383	0.1	0.303149
28.235050	0.1	0.305951
28.236717	0.1	0.310540
28.238383	0.1	0.316799
28.240050	0.1	0.323772
28.241717	0.1	0.330031
28.243383	0.1	0.334322
28.245050	0.1	0.335515
28.246717	0.1	0.333011
28.248383	0.1	0.328600
28.250050	0.1	0.325918
28.251717	0.1	0.327766
28.253383	0.1	0.333786
28.255050	0.1	0.341296
28.256717	0.1	0.348330
28.258383	0.1	0.355721
28.260050	0.1	0.364900
28.261717	0.1	0.374675
28.263383	0.1	0.382066
28.265050	0.1	0.385940
28.266717	0.1	0.387669
28.268383	0.1	0.389576
28.270050	0.1	0.392556
28.271717	0.1	0.395954
28.273383	0.1	0.399172
28.275050	0.1	0.402689
28.276717	0.1	0.406921
28.278383	0.1	0.411391
28.280050	0.1	0.415623
28.281717	0.1	0.420451
28.283383	0.1	0.426292
28.285050	0.1	0.432074
28.286717	0.1	0.436902
28.288383	0.1	0.441551
28.290050	0.1	0.447512
28.291717	0.1	0.455380
28.293383	0.1	0.464737
28.295050	0.1	0.474989
28.296717	0.1	0.484884
28.298383	0.1	0.493526
28.300050	0.1	0.502110
28.301717	0.1	0.512481
28.303383	0.1	0.524342
28.305050	0.1	0.535131
28.306717	0.1	0.542700
28.308383	0.1	0.547767
28.310050	0.1	0.552535
28.311717	0.1	0.558317
28.313383	0.1	0.564873
28.315050	0.1	0.572324
28.316717	0.1	0.580549
28.318383	0.1	0.589430
28.320050	0.1	0.598848
28.321717	0.1	0.608623
28.323383	0.1	0.617564
28.325050	0.1	0.624538
28.326717	0.1	0.629544
28.328383	0.1	0.634074
28.330050	0.1	0.639498
28.331717	0.1	0.646174
28.333383	0.1	0.653803
28.335050	0.1	0.662804
28.336717	0.1	0.674009
28.338383	0.1	0.687480
28.340050	0.1	0.701666
28.341717	0.1	0.714719
28.343383	0.1	0.725567
28.345050	0.1	0.734329
28.346717	0.1	0.740945
28.348383	0.1	0.745475
28.350050	0.1	0.748813
28.351717	0.1	0.753164
28.353383	0.1	0.760555
28.355050	0.1	0.771880
28.356717	0.1	0.786543
28.358383	0.1	0.801921
28.360050	0.1	0.814855
28.361717	0.1	0.824332
28.363383	0.1	0.831783
28.365050	0.1	0.838757
28.366717	0.1	0.845313
28.368383	0.1	0.851095
28.370050	0.1	0.856638
28.371717	0.1	0.863195
28.373383	0.1	0.872016
28.375050	0.1	0.882506
28.376717	0.1	0.892520
28.378383	0.1	0.899911
28.380050	0.1	0.903845
28.381717	0.1	0.904799
28.383383	0.1	0.904799
28.385050	0.1	0.905633
28.386717	0.1	0.906587
28.388383	0.1	0.905573
28.390050	0.1	0.901103
28.391717	0.1	0.892401
28.393383	0.1	0.879288
28.395050	0.1	0.862837
28.396717	0.1	0.845134
28.398383	0.1	0.827670
28.400050	0.1	0.811398
28.401717	0.1	0.798106
28.403383	0.1	0.789166
28.405050	0.1	0.784040
28.406717	0.1	0.781119
28.408383	0.1	0.778914
28.410050	0.1	0.776291
28.411717	0.1	0.771701
28.413383	0.1	0.762761
28.415050	0.1	0.747621
28.416717	0.1	0.727236
28.418383	0.1	0.705302
28.420050	0.1	0.685751
28.421717	0.1	0.670016
28.423383	0.1	0.657320
28.425050	0.1	0.646353
28.426717	0.1	0.635922
28.428383	0.1	0.624538
28.430050	0.1	0.611246
28.431717	0.1	0.596762
28.433383	0.1	0.582576
28.435050	0.1	0.569403
28.436717	0.1	0.557125
28.438383	0.1	0.544429
28.440050	0.1	0.529528
28.441717	0.1	0.511169
28.443383	0.1	0.490308
28.445050	0.1	0.469863
28.446717	0.1	0.453234
28.448383	0.1	0.441313
28.450050	0.1	0.432313
28.451717	0.1	0.424147
28.453383	0.1	0.416517
28.455050	0.1	0.410199
28.456717	0.1	0.405788
28.458383	0.1	0.402749
28.460050	0.1	0.399053
28.461717	0.1	0.392556
28.463383	0.1	0.383437
28.465050	0.1	0.373840
28.466717	0.1	0.366330
28.468383	0.1	0.362098
28.470050	0.1	0.360489
28.471717	0.1	0.359416
28.473383	0.1	0.356257
28.475050	0.1	0.349522
28.476717	0.1	0.340164
28.478383	0.1	0.331104
28.480050	0.1	0.325263
28.481717	0.1	0.323474
28.483383	0.1	0.323415
28.485050	0.1	0.321448
28.486717	0.1	0.316262
28.488383	0.1	0.309885
28.490050	0.1	0.304341
28.491717	0.1	0.300288
28.493383	0.1	0.297964
28.495050	0.1	0.297606
28.496717	0.1	0.297904
28.498383	0.1	0.296414
28.500050	0.1	0.291526
28.501717	0.1	0.284374
28.503383	0.1	0.278533
28.505050	0.1	0.277281
28.506717	0.1	0.281334
28.508383	0.1	0.288606
28.510050	0.1	0.297189
28.511717	0.1	0.306427
28.513383	0.1	0.315189
28.515050	0.1	0.321507
28.516717	0.1	0.324488
28.518383	0.1	0.324905
28.520050	0.1	0.323772
28.521717	0.1	0.321686
28.523383	0.1	0.318706
28.525050	0.1	0.314951
28.526717	0.1	0.310898
28.528383	0.1	0.306547
28.530050	0.1	0.301540
28.531717	0.1	0.297427
28.533383	0.1	0.297308
28.535050	0.1	0.302970
28.536717	0.1	0.313520
28.538383	0.1	0.326574
28.540050	0.1	0.338554
28.541717	0.1	0.346363
28.543383	0.1	0.349939
28.545050	0.1	0.351071
28.546717	0.1	0.351846
28.548383	0.1	0.353456
28.550050	0.1	0.355959
28.551717	0.1	0.358522
28.553383	0.1	0.361145
28.555050	0.1	0.365317
28.556717	0.1	0.371754
28.558383	0.1	0.380278
28.560050	0.1	0.390589
28.561717	0.1	0.402331
28.563383	0.1	0.414193
28.565050	0.1	0.425577
28.566717	0.1	0.437319
28.568383	0.1	0.449181
28.570050	0.1	0.459731
28.571717	0.1	0.467896
28.573383	0.1	0.474274
28.575050	0.1	0.479341
28.576717	0.1	0.483990
28.578383	0.1	0.491023
28.580050	0.1	0.502884
28.581717	0.1	0.518322
28.583383	0.1	0.533462
28.585050	0.1	0.546217
28.586717	0.1	0.556231
28.588383	0.1	0.563443
28.590050	0.1	0.568211
28.591717	0.1	0.571370
28.593383	0.1	0.574708
28.595050	0.1	0.580549
28.596717	0.1	0.591517
28.598383	0.1	0.608027
28.600050	0.1	0.626802
28.601717	0.1	0.643492
28.603383	0.1	0.656128
28.605050	0.1	0.665724
28.606717	0.1	0.673771
28.608383	0.1	0.680983
28.610050	0.1	0.686586
28.611717	0.1	0.689685
28.613383	0.1	0.690281
28.615050	0.1	0.690401
28.616717	0.1	0.691891
28.618383	0.1	0.695884
28.620050	0.1	0.702679
28.621717	0.1	0.711322
28.623383	0.1	0.720739
28.625050	0.1	0.730932
28.626717	0.1	0.741959
28.628383	0.1	0.751853
28.630050	0.1	0.757873
28.631717	0.1	0.761151
28.633383	0.1	0.765085
28.635050	0.1	0.770628
28.636717	0.1	0.776529
28.638383	0.1	0.782788
28.640050	0.1	0.789940
28.641717	0.1	0.797212
28.643383	0.1	0.803471
28.645050	0.1	0.808239
28.646717	0.1	0.812054
28.648383	0.1	0.815749
28.650050	0.1	0.819683
28.651717	0.1	0.822604
28.653383	0.1	0.822663
28.655050	0.1	0.819504
28.656717	0.1	0.814915
28.658383	0.1	0.811040
28.660050	0.1	0.809193
28.661717	0.1	0.810206
28.663383	0.1	0.814378
28.665050	0.1	0.820816
28.666717	0.1	0.828028
28.668383	0.1	0.835002
28.670050	0.1	0.840664
28.671717	0.1	0.843942
28.673383	0.1	0.844538
28.675050	0.1	0.843108
28.676717	0.1	0.840128
28.678383	0.1	0.836015
28.680050	0.1	0.831723
28.681717	0.1	0.828922
28.683383	0.1	0.827909
28.685050	0.1	0.826478
28.686717	0.1	0.822783
28.688383	0.1	0.818133
28.690050	0.1	0.815034
28.691717	0.1	0.814378
28.693383	0.1	0.814736
28.695050	0.1	0.814498
28.696717	0.1	0.813425
28.698383	0.1	0.811636
28.700050	0.1	0.809670
28.701717	0.1	0.808537
28.703383	0.1	0.809014
28.705050	0.1	0.811338
28.706717	0.1	0.814974
28.708383	0.1	0.818908
28.710050	0.1	0.821412
28.711717	0.1	0.821888
28.713383	0.1	0.820935
28.715050	0.1	0.818968
28.716717	0.1	0.815988
28.718383	0.1	0.812352
28.720050	0.1	0.809252
28.721717	0.1	0.807941
28.723383	0.1	0.809312
28.725050	0.1	0.813901
28.726717	0.1	0.821650
28.728383	0.1	0.831842
28.730050	0.1	0.843942
28.731717	0.1	0.857592
28.733383	0.1	0.871480
28.735050	0.1	0.884414
28.736717	0.1	0.897706
28.738383	0.1	0.914335
28.740050	0.1	0.934899
28.741717	0.1	0.957251
28.743383	0.1	0.978530
28.745050	0.1	0.997901
28.746717	0.1	1.016021
28.748383	0.1	1.033366
28.750050	0.1	1.049459
28.751717	0.1	1.063824
28.753383	0.1	1.075864
28.755050	0.1	1.086414
28.756717	0.1	1.098216
28.758383	0.1	1.114130
28.760050	0.1	1.135290
28.761717	0.1	1.161218
28.763383	0.1	1.190424
28.765050	0.1	1.220763
28.766717	0.1	1.250506
28.768383	0.1	1.278579
28.770050	0.1	1.304090
28.771717	0.1	1.327515
28.773383	0.1	1.351535
28.775050	0.1	1.379311
28.776717	0.1	1.412392
28.778383	0.1	1.450300
28.780050	0.1	1.490891
28.781717	0.1	1.531899
28.783383	0.1	1.572132
28.785050	0.1	1.611531
28.786717	0.1	1.651049
28.788383	0.1	1.692355
28.790050	0.1	1.735866
28.791717	0.1	1.780510
28.793383	0.1	1.825929
28.795050	0.1	1.872957
28.796717	0.1	1.921654
28.798383	0.1	1.972020
28.800050	0.1	2.024889
28.801717	0.1	2.080560
28.803383	0.1	2.137542
28.805050	0.1	2.192974
28.806717	0.1	2.244651
28.808383	0.1	2.292156
28.810050	0.1	2.336025
28.811717	0.1	2.377689
28.813383	0.1	2.419055
28.815050	0.1	2.462447
28.816717	0.1	2.509654
28.818383	0.1	2.560973
28.820050	0.1	2.614260
28.821717	0.1	2.666056
28.823383	0.1	2.713263
28.825050	0.1	2.754033
28.826717	0.1	2.787471
28.828383	0.1	2.813995
28.830050	0.1	2.835930
28.831717	0.1	2.856136
28.833383	0.1	2.874375
28.835050	0.1	2.888501
28.836717	0.1	2.897561
28.838383	0.1	2.902448
28.840050	0.1	2.903700
28.841717	0.1	2.901077
28.843383	0.1	2.895653
28.845050	0.1	2.888858
28.846717	0.1	2.880991
28.848383	0.1	2.870560
28.850050	0.1	2.855659
28.851717	0.1	2.834022
28.853383	0.1	2.803862
28.855050	0.1	2.765834
28.856717	0.1	2.722860
28.858383	0.1	2.677977
28.860050	0.1	2.631128
28.861717	0.1	2.580941
28.863383	0.1	2.527356
28.865050	0.1	2.471149
28.866717	0.1	2.412141
28.868383	0.1	2.349854
28.870050	0.1	2.284885
28.871717	0.1	2.218306
28.873383	0.1	2.151191
28.875050	0.1	2.084911
28.876717	0.1	2.021074
28.878383	0.1	1.959741
28.880050	0.1	1.900017
28.881717	0.1	1.840711
28.883383	0.1	1.780629
28.885050	0.1	1.719773
28.886717	0.1	1.659334
28.888383	0.1	1.599908
28.890050	0.1	1.541078
28.891717	0.1	1.482070
28.893383	0.1	1.423478
28.895050	0.1	1.366735
28.896717	0.1	1.313031
28.898383	0.1	1.262605
28.900050	0.1	1.215339
28.901717	0.1	1.170993
28.903383	0.1	1.129866
28.905050	0.1	1.092613
28.906717	0.1	1.059771
28.908383	0.1	1.029968
28.910050	0.1	1.001120
28.911717	0.1	0.972211
28.913383	0.1	0.943780
28.915050	0.1	0.917018
28.916717	0.1	0.892878
28.918383	0.1	0.872016
28.920050	0.1	0.854552
28.921717	0.1	0.840128
28.923383	0.1	0.827551
28.925050	0.1	0.815272
28.926717	0.1	0.801504
28.928383	0.1	0.785887
28.930050	0.1	0.769794
28.931717	0.1	0.755549
28.933383	0.1	0.744998
28.935050	0.1	0.738025
28.936717	0.1	0.731885
28.938383	0.1	0.724256
28.940050	0.1	0.716150
28.941717	0.1	0.710070
28.943383	0.1	0.706732
28.945050	0.1	0.706017
28.946717	0.1	0.708103
28.948383	0.1	0.713110
28.950050	0.1	0.720024
28.951717	0.1	0.727177
28.953383	0.1	0.732482
28.955050	0.1	0.733912
28.956717	0.1	0.730991
28.958383	0.1	0.726461
28.960050	0.1	0.723898
28.961717	0.1	0.723898
28.963383	0.1	0.725150
28.965050	0.1	0.726581
28.966717	0.1	0.727952
28.968383	0.1	0.729621
28.970050	0.1	0.732303
28.971717	0.1	0.736594
28.973383	0.1	0.742376
28.975050	0.1	0.748932
28.976717	0.1	0.754178
28.978383	0.1	0.754952
28.980050	0.1	0.750065
28.981717	0.1	0.741541
28.983383	0.1	0.732005
28.985050	0.1	0.722587
28.986717	0.1	0.713944
28.988383	0.1	0.706971
28.990050	0.1	0.701428
28.991717	0.1	0.696600
28.993383	0.1	0.692666
28.995050	0.1	0.689983
28.996717	0.1	0.687242
28.998383	0.1	0.681341
29.000050	0.1	0.670970
29.001717	0.1	0.657439
29.003383	0.1	0.643015
29.005050	0.1	0.629067
29.006717	0.1	0.616610
29.008383	0.1	0.607312
29.010050	0.1	0.601769
29.011717	0.1	0.597537
29.013383	0.1	0.591457
29.015050	0.1	0.582159
29.016717	0.1	0.569880
29.018383	0.1	0.555217
29.020050	0.1	0.539780
29.021717	0.1	0.526488
29.023383	0.1	0.517368
29.025050	0.1	0.511110
29.026717	0.1	0.503421
29.028383	0.1	0.491738
29.030050	0.1	0.477254
29.031717	0.1	0.463188
29.033383	0.1	0.453174
29.035050	0.1	0.447810
29.036717	0.1	0.444353
29.038383	0.1	0.440359
29.040050	0.1	0.435591
29.041717	0.1	0.431240
29.043383	0.1	0.428081
29.045050	0.1	0.425577
29.046717	0.1	0.421822
29.048383	0.1	0.415206
29.050050	0.1	0.404954
29.051717	0.1	0.392318
29.053383	0.1	0.380158
29.055050	0.1	0.371099
29.056717	0.1	0.365376
29.058383	0.1	0.361383
29.060050	0.1	0.358343
29.061717	0.1	0.355542
29.063383	0.1	0.352204
29.065050	0.1	0.349283
29.066717	0.1	0.348926
29.068383	0.1	0.351012
29.070050	0.1	0.353158
29.071717	0.1	0.353992
29.073383	0.1	0.353694
29.075050	0.1	0.352800
29.076717	0.1	0.351787
29.078383	0.1	0.351429
29.080050	0.1	0.351846
29.081717	0.1	0.352085
29.083383	0.1	0.349939
29.085050	0.1	0.343800
29.086717	0.1	0.334322
29.088383	0.1	0.323892
29.090050	0.1	0.314415
29.091717	0.1	0.307798
29.093383	0.1	0.305653
29.095050	0.1	0.307560
29.096717	0.1	0.310421
29.098383	0.1	0.310838
29.100050	0.1	0.308454
29.101717	0.1	0.304759
29.103383	0.1	0.301182
29.105050	0.1	0.298738
29.106717	0.1	0.298440
29.108383	0.1	0.300527
29.110050	0.1	0.304341
29.111717	0.1	0.308096
29.113383	0.1	0.310540
29.115050	0.1	0.311196
29.116717	0.1	0.309765
29.118383	0.1	0.306785
29.120050	0.1	0.304163
29.121717	0.1	0.304401
29.123383	0.1	0.308871
29.125050	0.1	0.316501
[truncated: 253,924 more chars]
