# Supplementary material for: Fade into you: genetic control of pigmentation patterns in red-flesh apple (Malus domestica)
Source: Front Plant Sci. 2025 Jan 13;15:1462545. doi: 10.3389/fpls.2024.1462545 (PMC11770013; doi:10.3389/fpls.2024.1462545)
Supplement: Supplementary file 4 [file DataSheet1.zip › CB C2UV_VIS_1/CB C2UV_VIS_1.txt]

URL	chrom://thermo-pfav3ojr/ChromeleonLocal/Instrument Data/Vanquish_MS/Dimitri/VALEMA/Pierre/Echantillons 03-04-24.seq/209.smp/UV_VIS_1.channel/UV_VIS_1.chm
Channel	UV_VIS_1

Injection Information:
Data Vault	ChromeleonLocal
Sequence	Echantillons 03-04-24
Name	CB C2
Number	18
Position	B:B9
Comment	colonne SB-AQ MeOH+5%AA
Processing Method	Quantitative
Instrument Method	VALEMA test separation GRAQ 4
Type	Unknown
Status	Finished
Inject Time	4/4/2024 7:04:08 AM +02:00
Volume (µl)	10.0000
Dilution Factor	1.0000
Weight	1.0000

Chromatogram Data Information:
Time Min. (min)	0.001717
Time Max. (min)	47.000050
Data Points	28200
Detector	UV
Generating Data System	Chromeleon 7.3.2.10759
Exporting Data System	Chromeleon 7.3.2.0
Operator	Instrument Controller
Signal Quantity	Absorbance
Signal Unit	mAU
Signal Min.	-1.046844
Signal Max.	740.845847
Channel	UV_VIS_1
Driver Name	VDAD.dll
Channel Type	Evaluation
Min. Step (s)	0.1
Max. Step (s)	0.1
Average Step (s)	0.1

Signal Parameter Information:
Signal Info	WVL:279 nm

Chromatogram Data:
Time (min)	Step (s)	Value (mAU)
0.001717	n.a.	0.000000
0.003383	0.1	0.000051
0.005050	0.1	0.000228
0.006717	0.1	0.000326
0.008383	0.1	-0.000414
0.010050	0.1	-0.002855
0.011717	0.1	-0.007069
0.013383	0.1	-0.011986
0.015050	0.1	-0.016107
0.016717	0.1	-0.018706
0.018383	0.1	-0.020354
0.020050	0.1	-0.021728
0.021717	0.1	-0.022259
0.023383	0.1	-0.021039
0.025050	0.1	-0.018096
0.026717	0.1	-0.014151
0.028383	0.1	-0.010356
0.030050	0.1	-0.008089
0.031717	0.1	-0.008065
0.033383	0.1	-0.009947
0.035050	0.1	-0.013164
0.036717	0.1	-0.017323
0.038383	0.1	-0.021216
0.040050	0.1	-0.022724
0.041717	0.1	-0.021067
0.043383	0.1	-0.018552
0.045050	0.1	-0.018352
0.046717	0.1	-0.020559
0.048383	0.1	-0.021965
0.050050	0.1	-0.019628
0.051717	0.1	-0.013630
0.053383	0.1	-0.006440
0.055050	0.1	-0.000526
0.056717	0.1	0.003059
0.058383	0.1	0.004461
0.060050	0.1	0.004601
0.061717	0.1	0.004410
0.063383	0.1	0.003506
0.065050	0.1	0.000484
0.066717	0.1	-0.004969
0.068383	0.1	-0.011451
0.070050	0.1	-0.017034
0.071717	0.1	-0.019944
0.073383	0.1	-0.019153
0.075050	0.1	-0.015241
0.076717	0.1	-0.010040
0.078383	0.1	-0.005462
0.080050	0.1	-0.002789
0.081717	0.1	-0.001984
0.083383	0.1	-0.001895
0.085050	0.1	-0.002082
0.086717	0.1	-0.003292
0.088383	0.1	-0.005737
0.090050	0.1	-0.008531
0.091717	0.1	-0.010487
0.093383	0.1	-0.010636
0.095050	0.1	-0.009122
0.096717	0.1	-0.007856
0.098383	0.1	-0.008545
0.100050	0.1	-0.010557
0.101717	0.1	-0.012410
0.103383	0.1	-0.013676
0.105050	0.1	-0.014058
0.106717	0.1	-0.012470
0.108383	0.1	-0.008745
0.110050	0.1	-0.004754
0.111717	0.1	-0.002445
0.113383	0.1	-0.001783
0.115050	0.1	-0.001448
0.116717	0.1	-0.000168
0.118383	0.1	0.002766
0.120050	0.1	0.006766
0.121717	0.1	0.009998
0.123383	0.1	0.010636
0.125050	0.1	0.007879
0.126717	0.1	0.002156
0.128383	0.1	-0.005085
0.130050	0.1	-0.011781
0.131717	0.1	-0.015548
0.133383	0.1	-0.014654
0.135050	0.1	-0.009667
0.136717	0.1	-0.003600
0.138383	0.1	0.000657
0.140050	0.1	0.002552
0.141717	0.1	0.002831
0.143383	0.1	0.001621
0.145050	0.1	-0.001127
0.146717	0.1	-0.004545
0.148383	0.1	-0.007446
0.150050	0.1	-0.009583
0.151717	0.1	-0.011651
0.153383	0.1	-0.014370
0.155050	0.1	-0.017257
0.156717	0.1	-0.018715
0.158383	0.1	-0.017677
0.160050	0.1	-0.014552
0.161717	0.1	-0.011264
0.163383	0.1	-0.010412
0.165050	0.1	-0.012866
0.166717	0.1	-0.016368
0.168383	0.1	-0.017644
0.170050	0.1	-0.015665
0.171717	0.1	-0.012321
0.173383	0.1	-0.009867
0.175050	0.1	-0.008531
0.176717	0.1	-0.007683
0.178383	0.1	-0.007958
0.180050	0.1	-0.009914
0.181717	0.1	-0.012126
0.183383	0.1	-0.012587
0.185050	0.1	-0.011153
0.186717	0.1	-0.009364
0.188383	0.1	-0.008522
0.190050	0.1	-0.008433
0.191717	0.1	-0.008172
0.193383	0.1	-0.007614
0.195050	0.1	-0.007479
0.196717	0.1	-0.008517
0.198383	0.1	-0.010878
0.200050	0.1	-0.013760
0.201717	0.1	-0.015823
0.203383	0.1	-0.016219
0.205050	0.1	-0.015316
0.206717	0.1	-0.014515
0.208383	0.1	-0.015460
0.210050	0.1	-0.018789
0.211717	0.1	-0.023390
0.213383	0.1	-0.027521
0.215050	0.1	-0.030487
0.216717	0.1	-0.032252
0.218383	0.1	-0.032526
0.220050	0.1	-0.031148
0.221717	0.1	-0.028275
0.223383	0.1	-0.024349
0.225050	0.1	-0.020494
0.226717	0.1	-0.017984
0.228383	0.1	-0.017537
0.230050	0.1	-0.019288
0.231717	0.1	-0.022259
0.233383	0.1	-0.024261
0.235050	0.1	-0.023735
0.236717	0.1	-0.021383
0.238383	0.1	-0.019190
0.240050	0.1	-0.018282
0.241717	0.1	-0.018659
0.243383	0.1	-0.020163
0.245050	0.1	-0.021923
0.246717	0.1	-0.022477
0.248383	0.1	-0.021746
0.250050	0.1	-0.021360
0.251717	0.1	-0.022762
0.253383	0.1	-0.025774
0.255050	0.1	-0.028610
0.256717	0.1	-0.029057
0.258383	0.1	-0.026310
0.260050	0.1	-0.021658
0.261717	0.1	-0.017039
0.263383	0.1	-0.013746
0.265050	0.1	-0.012564
0.266717	0.1	-0.013690
0.268383	0.1	-0.016722
0.270050	0.1	-0.020675
0.271717	0.1	-0.023725
0.273383	0.1	-0.024498
0.275050	0.1	-0.023432
0.276717	0.1	-0.021858
0.278383	0.1	-0.020820
0.280050	0.1	-0.020736
0.281717	0.1	-0.021625
0.283383	0.1	-0.023427
0.285050	0.1	-0.025337
0.286717	0.1	-0.025649
0.288383	0.1	-0.023572
0.290050	0.1	-0.020252
0.291717	0.1	-0.017569
0.293383	0.1	-0.016671
0.295050	0.1	-0.017495
0.296717	0.1	-0.019255
0.298383	0.1	-0.021369
0.300050	0.1	-0.024019
0.301717	0.1	-0.027437
0.303383	0.1	-0.031060
0.305050	0.1	-0.033998
0.306717	0.1	-0.035539
0.308383	0.1	-0.035213
0.310050	0.1	-0.033244
0.311717	0.1	-0.030571
0.313383	0.1	-0.028186
0.315050	0.1	-0.026515
0.316717	0.1	-0.025388
0.318383	0.1	-0.024419
0.320050	0.1	-0.023139
0.321717	0.1	-0.021048
0.323383	0.1	-0.018324
0.325050	0.1	-0.016131
0.326717	0.1	-0.016009
0.328383	0.1	-0.018827
0.330050	0.1	-0.023725
0.331717	0.1	-0.028443
0.333383	0.1	-0.031260
0.335050	0.1	-0.031954
0.336717	0.1	-0.031176
0.338383	0.1	-0.029770
0.340050	0.1	-0.028387
0.341717	0.1	-0.026948
0.343383	0.1	-0.024550
0.345050	0.1	-0.020452
0.346717	0.1	-0.014943
0.348383	0.1	-0.009402
0.350050	0.1	-0.006068
0.351717	0.1	-0.006822
0.353383	0.1	-0.011246
0.355050	0.1	-0.016699
0.356717	0.1	-0.020647
0.358383	0.1	-0.021970
0.360050	0.1	-0.020587
0.361717	0.1	-0.017411
0.363383	0.1	-0.013895
0.365050	0.1	-0.010943
0.366717	0.1	-0.008885
0.368383	0.1	-0.008345
0.370050	0.1	-0.010175
0.371717	0.1	-0.014282
0.373383	0.1	-0.019190
0.375050	0.1	-0.023451
0.376717	0.1	-0.026310
0.378383	0.1	-0.027339
0.380050	0.1	-0.027041
0.381717	0.1	-0.026599
0.383383	0.1	-0.026054
0.385050	0.1	-0.024182
0.386717	0.1	-0.020228
0.388383	0.1	-0.015055
0.390050	0.1	-0.011129
0.391717	0.1	-0.010976
0.393383	0.1	-0.014845
0.395050	0.1	-0.020200
0.396717	0.1	-0.023912
0.398383	0.1	-0.024764
0.400050	0.1	-0.023399
0.401717	0.1	-0.021108
0.403383	0.1	-0.019390
0.405050	0.1	-0.019278
0.406717	0.1	-0.020759
0.408383	0.1	-0.023087
0.410050	0.1	-0.025425
0.411717	0.1	-0.027055
0.413383	0.1	-0.027292
0.415050	0.1	-0.026044
0.416717	0.1	-0.024573
0.418383	0.1	-0.024824
0.420050	0.1	-0.027288
0.421717	0.1	-0.030394
0.423383	0.1	-0.032028
0.425050	0.1	-0.030492
0.426717	0.1	-0.025094
0.428383	0.1	-0.017048
0.430050	0.1	-0.009113
0.431717	0.1	-0.003758
0.433383	0.1	-0.001760
0.435050	0.1	-0.002584
0.436717	0.1	-0.005192
0.438383	0.1	-0.008470
0.440050	0.1	-0.011981
0.441717	0.1	-0.015837
0.443383	0.1	-0.019791
0.445050	0.1	-0.023083
0.446717	0.1	-0.025164
0.448383	0.1	-0.026175
0.450050	0.1	-0.026436
0.451717	0.1	-0.025718
0.453383	0.1	-0.024186
0.455050	0.1	-0.023288
0.456717	0.1	-0.024051
0.458383	0.1	-0.026100
0.460050	0.1	-0.028978
0.461717	0.1	-0.032568
0.463383	0.1	-0.036154
0.465050	0.1	-0.038808
0.466717	0.1	-0.040331
0.468383	0.1	-0.040676
0.470050	0.1	-0.039595
0.471717	0.1	-0.037197
0.473383	0.1	-0.033863
0.475050	0.1	-0.030026
0.476717	0.1	-0.026152
0.478383	0.1	-0.022361
0.480050	0.1	-0.018231
0.481717	0.1	-0.013933
0.483383	0.1	-0.011269
0.485050	0.1	-0.012228
0.486717	0.1	-0.016596
0.488383	0.1	-0.022221
0.490050	0.1	-0.027106
0.491717	0.1	-0.030058
0.493383	0.1	-0.030072
0.495050	0.1	-0.026836
0.496717	0.1	-0.021863
0.498383	0.1	-0.017951
0.500050	0.1	-0.016890
0.501717	0.1	-0.018082
0.503383	0.1	-0.020051
0.505050	0.1	-0.022352
0.506717	0.1	-0.024661
0.508383	0.1	-0.025756
0.510050	0.1	-0.025108
0.511717	0.1	-0.024149
0.513383	0.1	-0.024349
0.515050	0.1	-0.025393
0.516717	0.1	-0.025989
0.518383	0.1	-0.025583
0.520050	0.1	-0.024708
0.521717	0.1	-0.024000
0.523383	0.1	-0.023283
0.525050	0.1	-0.022217
0.526717	0.1	-0.021621
0.528383	0.1	-0.022938
0.530050	0.1	-0.026119
0.531717	0.1	-0.029108
0.533383	0.1	-0.029854
0.535050	0.1	-0.027707
0.536717	0.1	-0.023176
0.538383	0.1	-0.017663
0.540050	0.1	-0.013099
0.541717	0.1	-0.011069
0.543383	0.1	-0.012219
0.545050	0.1	-0.016424
0.546717	0.1	-0.022925
0.548383	0.1	-0.030156
0.550050	0.1	-0.035777
0.551717	0.1	-0.037788
0.553383	0.1	-0.036089
0.555050	0.1	-0.032452
0.556717	0.1	-0.029034
0.558383	0.1	-0.027260
0.560050	0.1	-0.027530
0.561717	0.1	-0.029309
0.563383	0.1	-0.031278
0.565050	0.1	-0.032037
0.566717	0.1	-0.031251
0.568383	0.1	-0.029877
0.570050	0.1	-0.029155
0.571717	0.1	-0.029583
0.573383	0.1	-0.030771
0.575050	0.1	-0.032187
0.576717	0.1	-0.034035
0.578383	0.1	-0.036778
0.580050	0.1	-0.039600
0.581717	0.1	-0.040582
0.583383	0.1	-0.038780
0.585050	0.1	-0.035423
0.586717	0.1	-0.032871
0.588383	0.1	-0.032503
0.590050	0.1	-0.033951
0.591717	0.1	-0.035740
0.593383	0.1	-0.036247
0.595050	0.1	-0.034501
0.596717	0.1	-0.030384
0.598383	0.1	-0.024880
0.600050	0.1	-0.020298
0.601717	0.1	-0.018696
0.603383	0.1	-0.019795
0.605050	0.1	-0.021374
0.606717	0.1	-0.021672
0.608383	0.1	-0.021085
0.610050	0.1	-0.021202
0.611717	0.1	-0.022808
0.613383	0.1	-0.025611
0.615050	0.1	-0.028908
0.616717	0.1	-0.032005
0.618383	0.1	-0.034757
0.620050	0.1	-0.037388
0.621717	0.1	-0.039577
0.623383	0.1	-0.040405
0.625050	0.1	-0.039558
0.626717	0.1	-0.037537
0.628383	0.1	-0.034510
0.630050	0.1	-0.030426
0.631717	0.1	-0.026026
0.633383	0.1	-0.022925
0.635050	0.1	-0.022803
0.636717	0.1	-0.026170
0.638383	0.1	-0.031637
0.640050	0.1	-0.036387
0.641717	0.1	-0.037840
0.643383	0.1	-0.035451
0.645050	0.1	-0.030841
0.646717	0.1	-0.026221
0.648383	0.1	-0.022780
0.650050	0.1	-0.020764
0.651717	0.1	-0.020615
0.653383	0.1	-0.022878
0.655050	0.1	-0.026934
0.656717	0.1	-0.030859
0.658383	0.1	-0.032857
0.660050	0.1	-0.032717
0.661717	0.1	-0.031576
0.663383	0.1	-0.030366
0.665050	0.1	-0.029230
0.666717	0.1	-0.028214
0.668383	0.1	-0.027264
0.670050	0.1	-0.026226
0.671717	0.1	-0.025528
0.673383	0.1	-0.025905
0.675050	0.1	-0.027013
0.676717	0.1	-0.027507
0.678383	0.1	-0.026939
0.680050	0.1	-0.026403
0.681717	0.1	-0.027260
0.683383	0.1	-0.030166
0.685050	0.1	-0.034743
0.686717	0.1	-0.039493
0.688383	0.1	-0.042291
0.690050	0.1	-0.041481
0.691717	0.1	-0.036769
0.693383	0.1	-0.029639
0.695050	0.1	-0.022906
0.696717	0.1	-0.018924
0.698383	0.1	-0.018012
0.700050	0.1	-0.019358
0.701717	0.1	-0.022412
0.703383	0.1	-0.026724
0.705050	0.1	-0.032051
0.706717	0.1	-0.038799
0.708383	0.1	-0.046981
0.710050	0.1	-0.055023
0.711717	0.1	-0.060610
0.713383	0.1	-0.062673
0.715050	0.1	-0.061654
0.716717	0.1	-0.058138
0.718383	0.1	-0.052578
0.720050	0.1	-0.046487
0.721717	0.1	-0.041919
0.723383	0.1	-0.039339
0.725050	0.1	-0.037630
0.726717	0.1	-0.036256
0.728383	0.1	-0.035567
0.730050	0.1	-0.035050
0.731717	0.1	-0.033407
0.733383	0.1	-0.031022
0.735050	0.1	-0.030668
0.736717	0.1	-0.034221
0.738383	0.1	-0.039986
0.740050	0.1	-0.044601
0.741717	0.1	-0.046552
0.743383	0.1	-0.047074
0.745050	0.1	-0.047851
0.746717	0.1	-0.048894
0.748383	0.1	-0.049407
0.750050	0.1	-0.048960
0.751717	0.1	-0.047102
0.753383	0.1	-0.043642
0.755050	0.1	-0.040103
0.756717	0.1	-0.039064
0.758383	0.1	-0.040787
0.760050	0.1	-0.042329
0.761717	0.1	-0.041402
0.763383	0.1	-0.039013
0.765050	0.1	-0.036824
0.766717	0.1	-0.034897
0.768383	0.1	-0.033374
0.770050	0.1	-0.033542
0.771717	0.1	-0.036019
0.773383	0.1	-0.039660
0.775050	0.1	-0.042431
0.776717	0.1	-0.042878
0.778383	0.1	-0.040908
0.780050	0.1	-0.037542
0.781717	0.1	-0.034315
0.783383	0.1	-0.032978
0.785050	0.1	-0.034450
0.786717	0.1	-0.037751
0.788383	0.1	-0.041281
0.790050	0.1	-0.044508
0.791717	0.1	-0.047139
0.793383	0.1	-0.048014
0.795050	0.1	-0.046822
0.796717	0.1	-0.045239
0.798383	0.1	-0.044820
0.800050	0.1	-0.045290
0.801717	0.1	-0.045598
0.803383	0.1	-0.045002
0.805050	0.1	-0.043367
0.806717	0.1	-0.041272
0.808383	0.1	-0.039614
0.810050	0.1	-0.038599
0.811717	0.1	-0.037430
0.813383	0.1	-0.035260
0.815050	0.1	-0.032824
0.816717	0.1	-0.031623
0.818383	0.1	-0.030948
0.820050	0.1	-0.028447
0.821717	0.1	-0.023698
0.823383	0.1	-0.018654
0.825050	0.1	-0.015073
0.826717	0.1	-0.013015
0.828383	0.1	-0.011898
0.830050	0.1	-0.012321
0.831717	0.1	-0.015544
0.833383	0.1	-0.021229
0.835050	0.1	-0.027339
0.836717	0.1	-0.032405
0.838383	0.1	-0.036457
0.840050	0.1	-0.039614
0.841717	0.1	-0.041146
0.843383	0.1	-0.040624
0.845050	0.1	-0.038864
0.846717	0.1	-0.037085
0.848383	0.1	-0.035902
0.850050	0.1	-0.035358
0.851717	0.1	-0.035563
0.853383	0.1	-0.036815
0.855050	0.1	-0.038510
0.856717	0.1	-0.039339
0.858383	0.1	-0.038855
0.860050	0.1	-0.037747
0.861717	0.1	-0.036759
0.863383	0.1	-0.035847
0.865050	0.1	-0.034915
0.866717	0.1	-0.034831
0.868383	0.1	-0.036648
0.870050	0.1	-0.040182
0.871717	0.1	-0.044326
0.873383	0.1	-0.048284
0.875050	0.1	-0.051297
0.876717	0.1	-0.051940
0.878383	0.1	-0.049216
0.880050	0.1	-0.044173
0.881717	0.1	-0.039237
0.883383	0.1	-0.036098
0.885050	0.1	-0.035125
0.886717	0.1	-0.035907
0.888383	0.1	-0.037253
0.890050	0.1	-0.037262
0.891717	0.1	-0.034808
0.893383	0.1	-0.030841
0.895050	0.1	-0.027153
0.896717	0.1	-0.024191
0.898383	0.1	-0.021462
0.900050	0.1	-0.019292
0.901717	0.1	-0.019064
0.903383	0.1	-0.021653
0.905050	0.1	-0.026063
0.906717	0.1	-0.029961
0.908383	0.1	-0.031372
0.910050	0.1	-0.030007
0.911717	0.1	-0.027725
0.913383	0.1	-0.027218
0.915050	0.1	-0.029714
0.916717	0.1	-0.034291
0.918383	0.1	-0.039237
0.920050	0.1	-0.044098
0.921717	0.1	-0.049830
0.923383	0.1	-0.056103
0.925050	0.1	-0.060238
0.926717	0.1	-0.060438
0.928383	0.1	-0.057640
0.930050	0.1	-0.053220
0.931717	0.1	-0.047619
0.933383	0.1	-0.041393
0.935050	0.1	-0.035847
0.936717	0.1	-0.033155
0.938383	0.1	-0.035558
0.940050	0.1	-0.042943
0.941717	0.1	-0.052005
0.943383	0.1	-0.059064
0.945050	0.1	-0.062534
0.946717	0.1	-0.062347
0.948383	0.1	-0.058943
0.950050	0.1	-0.053402
0.951717	0.1	-0.047609
0.953383	0.1	-0.043642
0.955050	0.1	-0.042869
0.956717	0.1	-0.045574
0.958383	0.1	-0.050846
0.960050	0.1	-0.056578
0.961717	0.1	-0.060527
0.963383	0.1	-0.061872
0.965050	0.1	-0.060974
0.966717	0.1	-0.057854
0.968383	0.1	-0.052610
0.970050	0.1	-0.046636
0.971717	0.1	-0.041868
0.973383	0.1	-0.039516
0.975050	0.1	-0.040149
0.976717	0.1	-0.044061
0.978383	0.1	-0.050655
0.980050	0.1	-0.057383
0.981717	0.1	-0.061183
0.983383	0.1	-0.061500
0.985050	0.1	-0.060201
0.986717	0.1	-0.058869
0.988383	0.1	-0.057793
0.990050	0.1	-0.056778
0.991717	0.1	-0.055591
0.993383	0.1	-0.053896
0.995050	0.1	-0.051479
0.996717	0.1	-0.048555
0.998383	0.1	-0.045658
1.000050	0.1	-0.043255
1.001717	0.1	-0.041458
1.003383	0.1	-0.040238
1.005050	0.1	-0.040419
1.006717	0.1	-0.043605
1.008383	0.1	-0.050142
1.010050	0.1	-0.058189
1.011717	0.1	-0.065123
1.013383	0.1	-0.068913
1.015050	0.1	-0.068382
1.016717	0.1	-0.063572
1.018383	0.1	-0.056392
1.020050	0.1	-0.049644
1.021717	0.1	-0.045020
1.023383	0.1	-0.042939
1.025050	0.1	-0.042990
1.026717	0.1	-0.044070
1.028383	0.1	-0.045262
1.030050	0.1	-0.046492
1.031717	0.1	-0.047688
1.033383	0.1	-0.048233
1.035050	0.1	-0.047483
1.036717	0.1	-0.045621
1.038383	0.1	-0.043660
1.040050	0.1	-0.042231
1.041717	0.1	-0.040988
1.043383	0.1	-0.039772
1.045050	0.1	-0.039274
1.046717	0.1	-0.040182
1.048383	0.1	-0.042701
1.050050	0.1	-0.046575
1.051717	0.1	-0.050571
1.053383	0.1	-0.053030
1.055050	0.1	-0.053803
1.056717	0.1	-0.054361
1.058383	0.1	-0.055530
1.060050	0.1	-0.056755
1.061717	0.1	-0.057481
1.063383	0.1	-0.057393
1.065050	0.1	-0.056047
1.066717	0.1	-0.053127
1.068383	0.1	-0.048717
1.070050	0.1	-0.043889
1.071717	0.1	-0.040662
1.073383	0.1	-0.040419
1.075050	0.1	-0.042762
1.076717	0.1	-0.045942
1.078383	0.1	-0.048359
1.080050	0.1	-0.049789
1.081717	0.1	-0.050873
1.083383	0.1	-0.051749
1.085050	0.1	-0.051935
1.086717	0.1	-0.050901
1.088383	0.1	-0.048163
1.090050	0.1	-0.043944
1.091717	0.1	-0.039712
1.093383	0.1	-0.036834
1.095050	0.1	-0.035707
1.096717	0.1	-0.036247
1.098383	0.1	-0.038110
1.100050	0.1	-0.040885
1.101717	0.1	-0.044699
1.103383	0.1	-0.050040
1.105050	0.1	-0.056652
1.106717	0.1	-0.062627
1.108383	0.1	-0.065309
1.110050	0.1	-0.063688
1.111717	0.1	-0.059037
1.113383	0.1	-0.053286
1.115050	0.1	-0.048173
1.116717	0.1	-0.045309
1.118383	0.1	-0.045490
1.120050	0.1	-0.047982
1.121717	0.1	-0.051199
1.123383	0.1	-0.053919
1.125050	0.1	-0.055698
1.126717	0.1	-0.056811
1.128383	0.1	-0.058073
1.130050	0.1	-0.059782
1.131717	0.1	-0.060806
1.133383	0.1	-0.059535
1.135050	0.1	-0.055591
1.136717	0.1	-0.050412
1.138383	0.1	-0.046548
1.140050	0.1	-0.045914
1.141717	0.1	-0.048317
1.143383	0.1	-0.052196
1.145050	0.1	-0.056177
1.146717	0.1	-0.059176
1.148383	0.1	-0.060801
1.150050	0.1	-0.062087
1.151717	0.1	-0.064061
1.153383	0.1	-0.066441
1.155050	0.1	-0.068578
1.156717	0.1	-0.070063
1.158383	0.1	-0.070306
1.160050	0.1	-0.068359
1.161717	0.1	-0.063754
1.163383	0.1	-0.057821
1.165050	0.1	-0.053025
1.166717	0.1	-0.050566
1.168383	0.1	-0.049719
1.170050	0.1	-0.049328
1.171717	0.1	-0.048517
1.173383	0.1	-0.045998
1.175050	0.1	-0.041118
1.176717	0.1	-0.035595
1.178383	0.1	-0.032312
1.180050	0.1	-0.032997
1.181717	0.1	-0.037323
1.183383	0.1	-0.043111
1.185050	0.1	-0.047558
1.186717	0.1	-0.049160
1.188383	0.1	-0.048596
1.190050	0.1	-0.047740
1.191717	0.1	-0.047875
1.193383	0.1	-0.049002
1.195050	0.1	-0.050343
1.196717	0.1	-0.051176
1.198383	0.1	-0.051553
1.200050	0.1	-0.051935
1.201717	0.1	-0.052233
1.203383	0.1	-0.052215
1.205050	0.1	-0.052443
1.206717	0.1	-0.053584
1.208383	0.1	-0.055172
1.210050	0.1	-0.055926
1.211717	0.1	-0.055148
1.213383	0.1	-0.053183
1.215050	0.1	-0.050664
1.216717	0.1	-0.048052
1.218383	0.1	-0.046021
1.220050	0.1	-0.045267
1.221717	0.1	-0.045784
1.223383	0.1	-0.046710
1.225050	0.1	-0.046776
1.226717	0.1	-0.045169
1.228383	0.1	-0.042068
1.230050	0.1	-0.037933
1.231717	0.1	-0.032689
1.233383	0.1	-0.026631
1.235050	0.1	-0.021211
1.236717	0.1	-0.017737
1.238383	0.1	-0.016191
1.240050	0.1	-0.016084
1.241717	0.1	-0.017299
1.243383	0.1	-0.019609
1.245050	0.1	-0.022901
1.246717	0.1	-0.028303
1.248383	0.1	-0.036755
1.250050	0.1	-0.046361
1.251717	0.1	-0.053849
1.253383	0.1	-0.058315
1.255050	0.1	-0.061202
1.256717	0.1	-0.063227
1.258383	0.1	-0.064112
1.260050	0.1	-0.064783
1.261717	0.1	-0.066878
1.263383	0.1	-0.070222
1.265050	0.1	-0.072923
1.266717	0.1	-0.073654
1.268383	0.1	-0.072238
1.270050	0.1	-0.068974
1.271717	0.1	-0.064294
1.273383	0.1	-0.058608
1.275050	0.1	-0.052396
1.276717	0.1	-0.046999
1.278383	0.1	-0.044117
1.280050	0.1	-0.043842
1.281717	0.1	-0.044852
1.283383	0.1	-0.046552
1.285050	0.1	-0.049248
1.286717	0.1	-0.052718
1.288383	0.1	-0.055525
1.290050	0.1	-0.056024
1.291717	0.1	-0.054506
1.293383	0.1	-0.053574
1.295050	0.1	-0.055516
1.296717	0.1	-0.060243
1.298383	0.1	-0.066021
1.300050	0.1	-0.070906
1.301717	0.1	-0.073272
1.303383	0.1	-0.072708
1.305050	0.1	-0.070422
1.306717	0.1	-0.067861
1.308383	0.1	-0.065407
1.310050	0.1	-0.062874
1.311717	0.1	-0.060392
1.313383	0.1	-0.058189
1.315050	0.1	-0.056485
1.316717	0.1	-0.056410
1.318383	0.1	-0.059460
1.320050	0.1	-0.065453
1.321717	0.1	-0.072294
1.323383	0.1	-0.077933
1.325050	0.1	-0.081644
1.326717	0.1	-0.083772
1.328383	0.1	-0.084178
1.330050	0.1	-0.081747
1.331717	0.1	-0.076485
1.333383	0.1	-0.070604
1.335050	0.1	-0.066520
1.336717	0.1	-0.064755
1.338383	0.1	-0.063959
1.340050	0.1	-0.062780
1.341717	0.1	-0.061318
1.343383	0.1	-0.060601
1.345050	0.1	-0.060867
1.346717	0.1	-0.061090
1.348383	0.1	-0.060215
1.350050	0.1	-0.057914
1.351717	0.1	-0.054785
1.353383	0.1	-0.052606
1.355050	0.1	-0.053109
1.356717	0.1	-0.056131
1.358383	0.1	-0.060471
1.360050	0.1	-0.065672
1.361717	0.1	-0.071093
1.363383	0.1	-0.075200
1.365050	0.1	-0.077286
1.366717	0.1	-0.078729
1.368383	0.1	-0.081570
1.370050	0.1	-0.085654
1.371717	0.1	-0.088713
1.373383	0.1	-0.089784
1.375050	0.1	-0.090213
1.376717	0.1	-0.091218
1.378383	0.1	-0.092331
1.380050	0.1	-0.091894
1.381717	0.1	-0.088899
1.383383	0.1	-0.084396
1.385050	0.1	-0.080648
1.386717	0.1	-0.079377
1.388383	0.1	-0.081318
1.390050	0.1	-0.086045
1.391717	0.1	-0.091130
1.393383	0.1	-0.093062
1.395050	0.1	-0.090245
1.396717	0.1	-0.083940
1.398383	0.1	-0.076094
1.400050	0.1	-0.068117
1.401717	0.1	-0.061677
1.403383	0.1	-0.057938
1.405050	0.1	-0.055423
1.406717	0.1	-0.051158
1.408383	0.1	-0.043879
1.410050	0.1	-0.033900
1.411717	0.1	-0.021118
1.413383	0.1	-0.005434
1.415050	0.1	0.012568
1.416717	0.1	0.032675
1.418383	0.1	0.055716
1.420050	0.1	0.082902
1.421717	0.1	0.114464
1.423383	0.1	0.149212
1.425050	0.1	0.185855
1.426717	0.1	0.223843
1.428383	0.1	0.262978
1.430050	0.1	0.303476
1.431717	0.1	0.345595
1.433383	0.1	0.388855
1.435050	0.1	0.432394
1.436717	0.1	0.475701
1.438383	0.1	0.518858
1.440050	0.1	0.562770
1.441717	0.1	0.608838
1.443383	0.1	0.658166
1.445050	0.1	0.711489
1.446717	0.1	0.769109
1.448383	0.1	0.830139
1.450050	0.1	0.892198
1.451717	0.1	0.953129
1.453383	0.1	1.012380
1.455050	0.1	1.069903
1.456717	0.1	1.125298
1.458383	0.1	1.179380
1.460050	0.1	1.234864
1.461717	0.1	1.294087
1.463383	0.1	1.356578
1.465050	0.1	1.419932
1.466717	0.1	1.482549
1.468383	0.1	1.544561
1.470050	0.1	1.606238
1.471717	0.1	1.666737
1.473383	0.1	1.725061
1.475050	0.1	1.781527
1.476717	0.1	1.837574
1.478383	0.1	1.894105
1.480050	0.1	1.950669
1.481717	0.1	2.006493
1.483383	0.1	2.061888
1.485050	0.1	2.117879
1.486717	0.1	2.174359
1.488383	0.1	2.229642
1.490050	0.1	2.282644
1.491717	0.1	2.334197
1.493383	0.1	2.385587
1.495050	0.1	2.437183
1.496717	0.1	2.489113
1.498383	0.1	2.541747
1.500050	0.1	2.595219
1.501717	0.1	2.649412
1.503383	0.1	2.704249
1.505050	0.1	2.759458
1.506717	0.1	2.814592
1.508383	0.1	2.869605
1.510050	0.1	2.924851
1.511717	0.1	2.980363
1.513383	0.1	3.036158
1.515050	0.1	3.093272
1.516717	0.1	3.153109
1.518383	0.1	3.215638
1.520050	0.1	3.279177
1.521717	0.1	3.342079
1.523383	0.1	3.404249
1.525050	0.1	3.466876
1.526717	0.1	3.530923
1.528383	0.1	3.596158
1.530050	0.1	3.661495
1.531717	0.1	3.726007
1.533383	0.1	3.789435
1.535050	0.1	3.851661
1.536717	0.1	3.913003
1.538383	0.1	3.974931
1.540050	0.1	4.038811
1.541717	0.1	4.104627
1.543383	0.1	4.171794
1.545050	0.1	4.239827
1.546717	0.1	4.307963
1.548383	0.1	4.375223
1.550050	0.1	4.441347
1.551717	0.1	4.507038
1.553383	0.1	4.573162
1.555050	0.1	4.640748
1.556717	0.1	4.711333
1.558383	0.1	4.786053
1.560050	0.1	4.864973
1.561717	0.1	4.948038
1.563383	0.1	5.036229
1.565050	0.1	5.131313
1.566717	0.1	5.234359
1.568383	0.1	5.344800
1.570050	0.1	5.461033
1.571717	0.1	5.581719
1.573383	0.1	5.707867
1.575050	0.1	5.843877
1.576717	0.1	5.994332
1.578383	0.1	6.159898
1.580050	0.1	6.337622
1.581717	0.1	6.524371
1.583383	0.1	6.718617
1.585050	0.1	6.919648
1.586717	0.1	7.127160
1.588383	0.1	7.342128
1.590050	0.1	7.567760
1.591717	0.1	7.809685
1.593383	0.1	8.073929
1.595050	0.1	8.363971
1.596717	0.1	8.679973
1.598383	0.1	9.018951
1.600050	0.1	9.374758
1.601717	0.1	9.739525
1.603383	0.1	10.105977
1.605050	0.1	10.468513
1.606717	0.1	10.823146
1.608383	0.1	11.167824
1.610050	0.1	11.501471
1.611717	0.1	11.820667
1.613383	0.1	12.117536
1.615050	0.1	12.380639
1.616717	0.1	12.596613
1.618383	0.1	12.751240
1.620050	0.1	12.830738
1.621717	0.1	12.823753
1.623383	0.1	12.724027
1.625050	0.1	12.532487
1.626717	0.1	12.256857
1.628383	0.1	11.909003
1.630050	0.1	11.502625
1.631717	0.1	11.052033
1.633383	0.1	10.571042
1.635050	0.1	10.073148
1.636717	0.1	9.572092
1.638383	0.1	9.080949
1.640050	0.1	8.611134
1.641717	0.1	8.172533
1.643383	0.1	7.773475
1.645050	0.1	7.420559
1.646717	0.1	7.118369
1.648383	0.1	6.869095
1.650050	0.1	6.672149
1.651717	0.1	6.523663
1.653383	0.1	6.417288
1.655050	0.1	6.346437
1.656717	0.1	6.305464
1.658383	0.1	6.289431
1.660050	0.1	6.294404
1.661717	0.1	6.317119
1.663383	0.1	6.353427
1.665050	0.1	6.397907
1.666717	0.1	6.445060
1.668383	0.1	6.490420
1.670050	0.1	6.531333
1.671717	0.1	6.567319
1.673383	0.1	6.599310
1.675050	0.1	6.627631
1.676717	0.1	6.650630
1.678383	0.1	6.665401
1.680050	0.1	6.669499
1.681717	0.1	6.662281
1.683383	0.1	6.645494
1.685050	0.1	6.622081
1.686717	0.1	6.594141
1.688383	0.1	6.562364
1.690050	0.1	6.526671
1.691717	0.1	6.486760
1.693383	0.1	6.442731
1.695050	0.1	6.395550
1.696717	0.1	6.346554
1.698383	0.1	6.296779
1.700050	0.1	6.247167
1.701717	0.1	6.198427
1.703383	0.1	6.150436
1.705050	0.1	6.103073
1.706717	0.1	6.057443
1.708383	0.1	6.014584
1.710050	0.1	5.973531
1.711717	0.1	5.932362
1.713383	0.1	5.890564
1.715050	0.1	5.849376
1.716717	0.1	5.810875
1.718383	0.1	5.777241
1.720050	0.1	5.749571
1.721717	0.1	5.726670
1.723383	0.1	5.705473
1.725050	0.1	5.682982
1.726717	0.1	5.657971
1.728383	0.1	5.631228
1.730050	0.1	5.604457
1.731717	0.1	5.579186
1.733383	0.1	5.556149
1.735050	0.1	5.535139
1.736717	0.1	5.514896
1.738383	0.1	5.494012
1.740050	0.1	5.472698
1.741717	0.1	5.452917
1.743383	0.1	5.436768
1.745050	0.1	5.425452
1.746717	0.1	5.418574
1.748383	0.1	5.413177
1.750050	0.1	5.404889
1.751717	0.1	5.391641
1.753383	0.1	5.374975
1.755050	0.1	5.357699
1.756717	0.1	5.341982
1.758383	0.1	5.328972
1.760050	0.1	5.318443
1.761717	0.1	5.309246
1.763383	0.1	5.300487
1.765050	0.1	5.291365
1.766717	0.1	5.280687
1.768383	0.1	5.267919
1.770050	0.1	5.253428
1.771717	0.1	5.237632
1.773383	0.1	5.221674
1.775050	0.1	5.207560
1.776717	0.1	5.196193
1.778383	0.1	5.186750
1.780050	0.1	5.177613
1.781717	0.1	5.166768
1.783383	0.1	5.153264
1.785050	0.1	5.138624
1.786717	0.1	5.124658
1.788383	0.1	5.110777
1.790050	0.1	5.095312
1.791717	0.1	5.078479
1.793383	0.1	5.062898
1.795050	0.1	5.051238
1.796717	0.1	5.043498
1.798383	0.1	5.037142
1.800050	0.1	5.029524
1.801717	0.1	5.019722
1.803383	0.1	5.008499
1.805050	0.1	4.996946
1.806717	0.1	4.985300
1.808383	0.1	4.973072
1.810050	0.1	4.960084
1.811717	0.1	4.947092
1.813383	0.1	4.934776
1.815050	0.1	4.922594
1.816717	0.1	4.909351
1.818383	0.1	4.894501
1.820050	0.1	4.878035
1.821717	0.1	4.860172
1.823383	0.1	4.841718
1.825050	0.1	4.824013
1.826717	0.1	4.808744
1.828383	0.1	4.797541
1.830050	0.1	4.790183
1.831717	0.1	4.783580
1.833383	0.1	4.773703
1.835050	0.1	4.758760
1.836717	0.1	4.740208
1.838383	0.1	4.720832
1.840050	0.1	4.702332
1.841717	0.1	4.684678
1.843383	0.1	4.667100
1.845050	0.1	4.649726
1.846717	0.1	4.633875
1.848383	0.1	4.620072
1.850050	0.1	4.606689
1.851717	0.1	4.591583
1.853383	0.1	4.574247
1.855050	0.1	4.555709
1.856717	0.1	4.537557
1.858383	0.1	4.520994
1.860050	0.1	4.505557
1.861717	0.1	4.489142
1.863383	0.1	4.469696
1.865050	0.1	4.446232
1.866717	0.1	4.418758
1.868383	0.1	4.388648
1.870050	0.1	4.358594
1.871717	0.1	4.330939
1.873383	0.1	4.306273
1.875050	0.1	4.283856
1.876717	0.1	4.262198
1.878383	0.1	4.239236
1.880050	0.1	4.213317
1.881717	0.1	4.184046
1.883383	0.1	4.151855
1.885050	0.1	4.117577
1.886717	0.1	4.082611
1.888383	0.1	4.048655
1.890050	0.1	4.017395
1.891717	0.1	3.990182
1.893383	0.1	3.966973
1.895050	0.1	3.945804
1.896717	0.1	3.924496
1.898383	0.1	3.901767
1.900050	0.1	3.876397
1.901717	0.1	3.847349
1.903383	0.1	3.814981
1.905050	0.1	3.781333
1.906717	0.1	3.749067
1.908383	0.1	3.719791
1.910050	0.1	3.693108
1.911717	0.1	3.667204
1.913383	0.1	3.640386
1.915050	0.1	3.612298
1.916717	0.1	3.583785
1.918383	0.1	3.556442
1.920050	0.1	3.532125
1.921717	0.1	3.511375
1.923383	0.1	3.492171
1.925050	0.1	3.471691
1.926717	0.1	3.449335
1.928383	0.1	3.427076
1.930050	0.1	3.407127
1.931717	0.1	3.389907
1.933383	0.1	3.373362
1.935050	0.1	3.354666
1.936717	0.1	3.333227
1.938383	0.1	3.311047
1.940050	0.1	3.290311
1.941717	0.1	3.271531
1.943383	0.1	3.253729
1.945050	0.1	3.235773
1.946717	0.1	3.217165
1.948383	0.1	3.197584
1.950050	0.1	3.176383
1.951717	0.1	3.153286
1.953383	0.1	3.129179
1.955050	0.1	3.106436
1.956717	0.1	3.087767
1.958383	0.1	3.073649
1.960050	0.1	3.061970
1.961717	0.1	3.050710
1.963383	0.1	3.039138
1.965050	0.1	3.026640
1.966717	0.1	3.012805
1.968383	0.1	2.998468
1.970050	0.1	2.984833
1.971717	0.1	2.971943
1.973383	0.1	2.958984
1.975050	0.1	2.945163
1.976717	0.1	2.930085
1.978383	0.1	2.914383
1.980050	0.1	2.899608
1.981717	0.1	2.887058
1.983383	0.1	2.877051
1.985050	0.1	2.868441
1.986717	0.1	2.858886
1.988383	0.1	2.846583
1.990050	0.1	2.831914
1.991717	0.1	2.817088
1.993383	0.1	2.803700
1.995050	0.1	2.791593
1.996717	0.1	2.780529
1.998383	0.1	2.770834
2.000050	0.1	2.761842
2.001717	0.1	2.751946
2.003383	0.1	2.740566
2.005050	0.1	2.728989
2.006717	0.1	2.719234
2.008383	0.1	2.712286
2.010050	0.1	2.707024
2.011717	0.1	2.700915
2.013383	0.1	2.692300
2.015050	0.1	2.681748
2.016717	0.1	2.671434
2.018383	0.1	2.663783
2.020050	0.1	2.659853
2.021717	0.1	2.658791
2.023383	0.1	2.659624
2.025050	0.1	2.662032
2.026717	0.1	2.665278
2.028383	0.1	2.668039
2.030050	0.1	2.668919
2.031717	0.1	2.666726
2.033383	0.1	2.660961
2.035050	0.1	2.652570
2.036717	0.1	2.643866
2.038383	0.1	2.636453
2.040050	0.1	2.629622
2.041717	0.1	2.621738
2.043383	0.1	2.612532
2.045050	0.1	2.603116
2.046717	0.1	2.594725
2.048383	0.1	2.588220
2.050050	0.1	2.583964
2.051717	0.1	2.581696
2.053383	0.1	2.580755
2.055050	0.1	2.580243
2.056717	0.1	2.579438
2.058383	0.1	2.578180
2.060050	0.1	2.576010
2.061717	0.1	2.571987
2.063383	0.1	2.566311
2.065050	0.1	2.560415
2.066717	0.1	2.554995
2.068383	0.1	2.549225
2.070050	0.1	2.541980
2.071717	0.1	2.532895
2.073383	0.1	2.522483
2.075050	0.1	2.512154
2.076717	0.1	2.503456
2.078383	0.1	2.496499
2.080050	0.1	2.490096
2.081717	0.1	2.483027
2.083383	0.1	2.474762
2.085050	0.1	2.465593
2.086717	0.1	2.456349
2.088383	0.1	2.447371
2.090050	0.1	2.438119
2.091717	0.1	2.428051
2.093383	0.1	2.417346
2.095050	0.1	2.406705
2.096717	0.1	2.396549
2.098383	0.1	2.386384
2.100050	0.1	2.375036
2.101717	0.1	2.361848
2.103383	0.1	2.347678
2.105050	0.1	2.334127
2.106717	0.1	2.322299
2.108383	0.1	2.312674
2.110050	0.1	2.304972
2.111717	0.1	2.298038
2.113383	0.1	2.290662
2.115050	0.1	2.281778
2.116717	0.1	2.270155
2.118383	0.1	2.255416
2.120050	0.1	2.239076
2.121717	0.1	2.223710
2.123383	0.1	2.211323
2.125050	0.1	2.201805
2.126717	0.1	2.192771
2.128383	0.1	2.181702
2.130050	0.1	2.168459
2.131717	0.1	2.155220
2.133383	0.1	2.144016
2.135050	0.1	2.135360
2.136717	0.1	2.128505
2.138383	0.1	2.121553
2.140050	0.1	2.112547
2.141717	0.1	2.101255
2.143383	0.1	2.089050
2.145050	0.1	2.077133
2.146717	0.1	2.065757
2.148383	0.1	2.054335
2.150050	0.1	2.041846
2.151717	0.1	2.027815
2.153383	0.1	2.013263
2.155050	0.1	2.000234
2.156717	0.1	1.990111
2.158383	0.1	1.982548
2.160050	0.1	1.976029
2.161717	0.1	1.968583
2.163383	0.1	1.958199
2.165050	0.1	1.943964
2.166717	0.1	1.927102
2.168383	0.1	1.910306
2.170050	0.1	1.895875
2.171717	0.1	1.884555
2.173383	0.1	1.876135
2.175050	0.1	1.870282
2.176717	0.1	1.866468
2.178383	0.1	1.863684
2.180050	0.1	1.859958
2.181717	0.1	1.853234
2.183383	0.1	1.843362
2.185050	0.1	1.831749
2.186717	0.1	1.819464
2.188383	0.1	1.807138
2.190050	0.1	1.795441
2.191717	0.1	1.784563
2.193383	0.1	1.774221
2.195050	0.1	1.764270
2.196717	0.1	1.754458
2.198383	0.1	1.744055
2.200050	0.1	1.732651
2.201717	0.1	1.720497
2.203383	0.1	1.708069
2.205050	0.1	1.696311
2.206717	0.1	1.686364
2.208383	0.1	1.678565
2.210050	0.1	1.672311
2.211717	0.1	1.666490
2.213383	0.1	1.659659
2.215050	0.1	1.651198
2.216717	0.1	1.642457
2.218383	0.1	1.635286
2.220050	0.1	1.629703
2.221717	0.1	1.623984
2.223383	0.1	1.616259
2.225050	0.1	1.605931
2.226717	0.1	1.594117
2.228383	0.1	1.582494
2.230050	0.1	1.571923
2.231717	0.1	1.562806
2.233383	0.1	1.555970
2.235050	0.1	1.552058
2.236717	0.1	1.550154
2.238383	0.1	1.548314
2.240050	0.1	1.545092
2.241717	0.1	1.539877
2.243383	0.1	1.532850
2.245050	0.1	1.524827
2.246717	0.1	1.516440
2.248383	0.1	1.508072
2.250050	0.1	1.500058
2.251717	0.1	1.492216
2.253383	0.1	1.484202
2.255050	0.1	1.476142
2.256717	0.1	1.468356
2.258383	0.1	1.461036
2.260050	0.1	1.454717
2.261717	0.1	1.450186
2.263383	0.1	1.447350
2.265050	0.1	1.445026
2.266717	0.1	1.441916
2.268383	0.1	1.437189
2.270050	0.1	1.430572
2.271717	0.1	1.422418
2.273383	0.1	1.413953
2.275050	0.1	1.406893
2.276717	0.1	1.402153
2.278383	0.1	1.399391
2.280050	0.1	1.397831
2.281717	0.1	1.396690
2.283383	0.1	1.395685
2.285050	0.1	1.395503
2.286717	0.1	1.396649
2.288383	0.1	1.398106
2.290050	0.1	1.398423
2.291717	0.1	1.397375
2.293383	0.1	1.395610
2.295050	0.1	1.393692
2.296717	0.1	1.392243
2.298383	0.1	1.391731
2.300050	0.1	1.392122
2.301717	0.1	1.393179
2.303383	0.1	1.394330
2.305050	0.1	1.394637
2.306717	0.1	1.393752
2.308383	0.1	1.392565
2.310050	0.1	1.392947
2.311717	0.1	1.397152
2.313383	0.1	1.406292
2.315050	0.1	1.418451
2.316717	0.1	1.429887
2.318383	0.1	1.438409
2.320050	0.1	1.444574
2.321717	0.1	1.449995
2.323383	0.1	1.455196
2.325050	0.1	1.459587
2.326717	0.1	1.463494
2.328383	0.1	1.468505
2.330050	0.1	1.475015
2.331717	0.1	1.481408
2.333383	0.1	1.486419
2.335050	0.1	1.490558
2.336717	0.1	1.494479
2.338383	0.1	1.497618
2.340050	0.1	1.499872
2.341717	0.1	1.502582
2.343383	0.1	1.506913
2.345050	0.1	1.512617
2.346717	0.1	1.518442
2.348383	0.1	1.523229
2.350050	0.1	1.527155
2.351717	0.1	1.531602
2.353383	0.1	1.537311
2.355050	0.1	1.543402
2.356717	0.1	1.548221
2.358383	0.1	1.550261
2.360050	0.1	1.548911
2.361717	0.1	1.545236
2.363383	0.1	1.541427
2.365050	0.1	1.539374
2.366717	0.1	1.539621
2.368383	0.1	1.540850
2.370050	0.1	1.541204
2.371717	0.1	1.540622
2.373383	0.1	1.540538
2.375050	0.1	1.541949
2.376717	0.1	1.544897
2.378383	0.1	1.548417
2.380050	0.1	1.550606
2.381717	0.1	1.549795
2.383383	0.1	1.545842
2.385050	0.1	1.540445
2.386717	0.1	1.536119
2.388383	0.1	1.533935
2.390050	0.1	1.532729
2.391717	0.1	1.531024
2.393383	0.1	1.528482
2.395050	0.1	1.525655
2.396717	0.1	1.523062
2.398383	0.1	1.520077
2.400050	0.1	1.515513
2.401717	0.1	1.509781
2.403383	0.1	1.504626
2.405050	0.1	1.500528
2.406717	0.1	1.496249
2.408383	0.1	1.491103
2.410050	0.1	1.485785
2.411717	0.1	1.480952
2.413383	0.1	1.476249
2.415050	0.1	1.470908
2.416717	0.1	1.464882
2.418383	0.1	1.458968
2.420050	0.1	1.453687
2.421717	0.1	1.448523
2.423383	0.1	1.442395
2.425050	0.1	1.434814
2.426717	0.1	1.426395
2.428383	0.1	1.418320
2.430050	0.1	1.411326
2.431717	0.1	1.405752
2.433383	0.1	1.402227
2.435050	0.1	1.400788
2.436717	0.1	1.400062
2.438383	0.1	1.398511
2.440050	0.1	1.395382
2.441717	0.1	1.390623
2.443383	0.1	1.385072
2.445050	0.1	1.380113
2.446717	0.1	1.376220
2.448383	0.1	1.372802
2.450050	0.1	1.369626
2.451717	0.1	1.367154
2.453383	0.1	1.365650
2.455050	0.1	1.364737
2.456717	0.1	1.363200
2.458383	0.1	1.359615
2.460050	0.1	1.353859
2.461717	0.1	1.347275
2.463383	0.1	1.340932
2.465050	0.1	1.334595
2.466717	0.1	1.327633
2.468383	0.1	1.320373
2.470050	0.1	1.314729
2.471717	0.1	1.313109
2.473383	0.1	1.315661
2.475050	0.1	1.318995
2.476717	0.1	1.318888
2.478383	0.1	1.314175
2.480050	0.1	1.307153
2.481717	0.1	1.300527
2.483383	0.1	1.295609
2.485050	0.1	1.293086
2.486717	0.1	1.293202
2.488383	0.1	1.294427
2.490050	0.1	1.293877
2.491717	0.1	1.289821
2.493383	0.1	1.282776
2.495050	0.1	1.274166
2.496717	0.1	1.265192
2.498383	0.1	1.256745
2.500050	0.1	1.249677
2.501717	0.1	1.245020
2.503383	0.1	1.243320
2.505050	0.1	1.243069
2.506717	0.1	1.241355
2.508383	0.1	1.236754
2.510050	0.1	1.230226
2.511717	0.1	1.223907
2.513383	0.1	1.220186
2.515050	0.1	1.220647
2.516717	0.1	1.225094
2.518383	0.1	1.231763
2.520050	0.1	1.237914
2.521717	0.1	1.240526
2.523383	0.1	1.237951
2.525050	0.1	1.230910
2.526717	0.1	1.221490
2.528383	0.1	1.211963
2.530050	0.1	1.204154
2.531717	0.1	1.198556
2.533383	0.1	1.194482
2.535050	0.1	1.191595
2.536717	0.1	1.190128
2.538383	0.1	1.189820
2.540050	0.1	1.189909
2.541717	0.1	1.189713
2.543383	0.1	1.188782
2.545050	0.1	1.186430
2.546717	0.1	1.181560
2.548383	0.1	1.174421
2.550050	0.1	1.167939
2.551717	0.1	1.165005
2.553383	0.1	1.165448
2.555050	0.1	1.166831
2.556717	0.1	1.166770
2.558383	0.1	1.163986
2.560050	0.1	1.158752
2.561717	0.1	1.153019
2.563383	0.1	1.148926
2.565050	0.1	1.146863
2.566717	0.1	1.145867
2.568383	0.1	1.144819
2.570050	0.1	1.142737
2.571717	0.1	1.139245
2.573383	0.1	1.134821
2.575050	0.1	1.130393
2.576717	0.1	1.127338
2.578383	0.1	1.127012
2.580050	0.1	1.129443
2.581717	0.1	1.133215
2.583383	0.1	1.136637
2.585050	0.1	1.138388
2.586717	0.1	1.137569
2.588383	0.1	1.134099
2.590050	0.1	1.129070
2.591717	0.1	1.123953
2.593383	0.1	1.119212
2.595050	0.1	1.114551
2.596717	0.1	1.110705
2.598383	0.1	1.108991
2.600050	0.1	1.109135
2.601717	0.1	1.109857
2.603383	0.1	1.110947
2.605050	0.1	1.112996
2.606717	0.1	1.115766
2.608383	0.1	1.117596
2.610050	0.1	1.116479
2.611717	0.1	1.112092
2.613383	0.1	1.106211
2.615050	0.1	1.101079
2.616717	0.1	1.098313
2.618383	0.1	1.098034
2.620050	0.1	1.098393
2.621717	0.1	1.097335
2.623383	0.1	1.094709
2.625050	0.1	1.091841
2.626717	0.1	1.089619
2.628383	0.1	1.087305
2.630050	0.1	1.083589
2.631717	0.1	1.078504
2.633383	0.1	1.073526
2.635050	0.1	1.070099
2.636717	0.1	1.068171
2.638383	0.1	1.066402
2.640050	0.1	1.063752
2.641717	0.1	1.059910
2.643383	0.1	1.054853
2.645050	0.1	1.049521
2.646717	0.1	1.045819
2.648383	0.1	1.045414
2.650050	0.1	1.048925
2.651717	0.1	1.055365
2.653383	0.1	1.062052
2.655050	0.1	1.066374
2.656717	0.1	1.067249
2.658383	0.1	1.064725
2.660050	0.1	1.059570
2.661717	0.1	1.053321
2.663383	0.1	1.047798
2.665050	0.1	1.044320
2.666717	0.1	1.043193
2.668383	0.1	1.043640
2.670050	0.1	1.044450
2.671717	0.1	1.045009
2.673383	0.1	1.045093
2.675050	0.1	1.044152
2.676717	0.1	1.041945
2.678383	0.1	1.039086
2.680050	0.1	1.035766
2.681717	0.1	1.031291
2.683383	0.1	1.025610
2.685050	0.1	1.019957
2.686717	0.1	1.015509
2.688383	0.1	1.012576
2.690050	0.1	1.010508
2.691717	0.1	1.009004
2.693383	0.1	1.009721
2.695050	0.1	1.014550
2.696717	0.1	1.022364
2.698383	0.1	1.029107
2.700050	0.1	1.030909
2.701717	0.1	1.026965
2.703383	0.1	1.019896
2.705050	0.1	1.013577
2.706717	0.1	1.010229
2.708383	0.1	1.009172
2.710050	0.1	1.008217
2.711717	0.1	1.005828
2.713383	0.1	1.001987
2.715050	0.1	0.997526
2.716717	0.1	0.993409
2.718383	0.1	0.990755
2.720050	0.1	0.990466
2.721717	0.1	0.992445
2.723383	0.1	0.995486
2.725050	0.1	0.997973
2.726717	0.1	0.998708
2.728383	0.1	0.997479
2.730050	0.1	0.994955
2.731717	0.1	0.991845
2.733383	0.1	0.988548
2.735050	0.1	0.985754
2.736717	0.1	0.984101
2.738383	0.1	0.983179
2.740050	0.1	0.981907
2.741717	0.1	0.979803
2.743383	0.1	0.977670
2.745050	0.1	0.976236
2.746717	0.1	0.974750
2.748383	0.1	0.972264
2.750050	0.1	0.968832
2.751717	0.1	0.965311
2.753383	0.1	0.962787
2.755050	0.1	0.961968
2.756717	0.1	0.963192
2.758383	0.1	0.966322
2.760050	0.1	0.969837
2.761717	0.1	0.971472
2.763383	0.1	0.970690
2.765050	0.1	0.969269
2.766717	0.1	0.968752
2.768383	0.1	0.968943
2.770050	0.1	0.969111
2.771717	0.1	0.969428
2.773383	0.1	0.970620
2.775050	0.1	0.972622
2.776717	0.1	0.974122
2.778383	0.1	0.973837
2.780050	0.1	0.971835
2.781717	0.1	0.969484
2.783383	0.1	0.967826
2.785050	0.1	0.966112
2.786717	0.1	0.963043
2.788383	0.1	0.958922
2.790050	0.1	0.955006
2.791717	0.1	0.951788
2.793383	0.1	0.949018
2.795050	0.1	0.946429
2.796717	0.1	0.944128
2.798383	0.1	0.942787
2.800050	0.1	0.943211
2.801717	0.1	0.945358
2.803383	0.1	0.948012
2.805050	0.1	0.949819
2.806717	0.1	0.950065
2.808383	0.1	0.948608
2.810050	0.1	0.945823
2.811717	0.1	0.942382
2.813383	0.1	0.939057
2.815050	0.1	0.936855
2.816717	0.1	0.936300
2.818383	0.1	0.936384
2.820050	0.1	0.935281
2.821717	0.1	0.932207
2.823383	0.1	0.928082
2.825050	0.1	0.924445
2.826717	0.1	0.922154
2.828383	0.1	0.921651
2.830050	0.1	0.923574
2.831717	0.1	0.927844
2.833383	0.1	0.932869
2.835050	0.1	0.936608
2.836717	0.1	0.938172
2.838383	0.1	0.938154
2.840050	0.1	0.937725
2.841717	0.1	0.937688
2.843383	0.1	0.938182
2.845050	0.1	0.938708
2.846717	0.1	0.938494
2.848383	0.1	0.937274
2.850050	0.1	0.935341
2.851717	0.1	0.933134
2.853383	0.1	0.931202
2.855050	0.1	0.930252
2.856717	0.1	0.931271
2.858383	0.1	0.935122
2.860050	0.1	0.941278
2.861717	0.1	0.947970
2.863383	0.1	0.953451
2.865050	0.1	0.956627
2.866717	0.1	0.957027
2.868383	0.1	0.954568
2.870050	0.1	0.949819
2.871717	0.1	0.944478
2.873383	0.1	0.940482
2.875050	0.1	0.938931
2.876717	0.1	0.940124
2.878383	0.1	0.943788
2.880050	0.1	0.949013
2.881717	0.1	0.954205
2.883383	0.1	0.958103
2.885050	0.1	0.960846
2.886717	0.1	0.963099
2.888383	0.1	0.965046
2.890050	0.1	0.967020
2.891717	0.1	0.969535
2.893383	0.1	0.971979
2.895050	0.1	0.973288
2.896717	0.1	0.973772
2.898383	0.1	0.974294
2.900050	0.1	0.974713
2.901717	0.1	0.974378
2.903383	0.1	0.973097
2.905050	0.1	0.971649
2.906717	0.1	0.971556
2.908383	0.1	0.974173
2.910050	0.1	0.980003
2.911717	0.1	0.987928
2.913383	0.1	0.994825
2.915050	0.1	0.997721
2.916717	0.1	0.996320
2.918383	0.1	0.992268
2.920050	0.1	0.987072
2.921717	0.1	0.981521
2.923383	0.1	0.975779
2.925050	0.1	0.969581
2.926717	0.1	0.963262
2.928383	0.1	0.958382
2.930050	0.1	0.956478
2.931717	0.1	0.957754
2.933383	0.1	0.961428
2.935050	0.1	0.966117
2.936717	0.1	0.969940
2.938383	0.1	0.971765
2.940050	0.1	0.972254
2.941717	0.1	0.972585
2.943383	0.1	0.972538
2.945050	0.1	0.971383
2.946717	0.1	0.969772
2.948383	0.1	0.968892
2.950050	0.1	0.968627
2.951717	0.1	0.967653
2.953383	0.1	0.965279
2.955050	0.1	0.962722
2.956717	0.1	0.961460
2.958383	0.1	0.961097
2.960050	0.1	0.960384
2.961717	0.1	0.959206
2.963383	0.1	0.957991
2.965050	0.1	0.956743
2.966717	0.1	0.955905
2.968383	0.1	0.955793
2.970050	0.1	0.954680
2.971717	0.1	0.949940
2.973383	0.1	0.941395
2.975050	0.1	0.932016
2.976717	0.1	0.925143
2.978383	0.1	0.921967
2.980050	0.1	0.922019
2.981717	0.1	0.924454
2.983383	0.1	0.928529
2.985050	0.1	0.933595
2.986717	0.1	0.938727
2.988383	0.1	0.942680
2.990050	0.1	0.945032
2.991717	0.1	0.946564
2.993383	0.1	0.947360
2.995050	0.1	0.945847
2.996717	0.1	0.941129
2.998383	0.1	0.934927
3.000050	0.1	0.929940
3.001717	0.1	0.927295
3.003383	0.1	0.926401
3.005050	0.1	0.926261
3.006717	0.1	0.925986
3.008383	0.1	0.925306
3.010050	0.1	0.924654
3.011717	0.1	0.924091
3.013383	0.1	0.923309
3.015050	0.1	0.922782
3.016717	0.1	0.923485
3.018383	0.1	0.925628
3.020050	0.1	0.928128
3.021717	0.1	0.929111
3.023383	0.1	0.926820
3.025050	0.1	0.920664
3.026717	0.1	0.911788
3.028383	0.1	0.902442
3.030050	0.1	0.894517
3.031717	0.1	0.888682
3.033383	0.1	0.885124
3.035050	0.1	0.884696
3.036717	0.1	0.888389
3.038383	0.1	0.895574
3.040050	0.1	0.903332
3.041717	0.1	0.908053
3.043383	0.1	0.908240
3.045050	0.1	0.905683
3.046717	0.1	0.903308
3.048383	0.1	0.902726
3.050050	0.1	0.903853
3.051717	0.1	0.905315
3.053383	0.1	0.905264
3.055050	0.1	0.902843
3.056717	0.1	0.898959
3.058383	0.1	0.895318
3.060050	0.1	0.892854
3.061717	0.1	0.891248
3.063383	0.1	0.889469
3.065050	0.1	0.886410
3.066717	0.1	0.881688
3.068383	0.1	0.876174
3.070050	0.1	0.871313
3.071717	0.1	0.867662
3.073383	0.1	0.864542
3.075050	0.1	0.861543
3.076717	0.1	0.859546
3.078383	0.1	0.859294
3.080050	0.1	0.859820
3.081717	0.1	0.859187
3.083383	0.1	0.856672
3.085050	0.1	0.853376
3.086717	0.1	0.851094
3.088383	0.1	0.851043
3.090050	0.1	0.852849
3.091717	0.1	0.855201
3.093383	0.1	0.857413
3.095050	0.1	0.859303
3.096717	0.1	0.860565
3.098383	0.1	0.860835
3.100050	0.1	0.859983
3.101717	0.1	0.858032
3.103383	0.1	0.855201
3.105050	0.1	0.852253
3.106717	0.1	0.850279
3.108383	0.1	0.849483
3.110050	0.1	0.848752
3.111717	0.1	0.846991
3.113383	0.1	0.844011
3.115050	0.1	0.840337
3.116717	0.1	0.836947
3.118383	0.1	0.834623
3.120050	0.1	0.833804
3.121717	0.1	0.835015
3.123383	0.1	0.837944
3.125050	0.1	0.840737
3.126717	0.1	0.841334
3.128383	0.1	0.838717
3.130050	0.1	0.833026
3.131717	0.1	0.825711
3.133383	0.1	0.819252
3.135050	0.1	0.815312
3.136717	0.1	0.813236
3.138383	0.1	0.811298
3.140050	0.1	0.808411
3.141717	0.1	0.804309
3.143383	0.1	0.799545
3.145050	0.1	0.795503
3.146717	0.1	0.793245
3.148383	0.1	0.792420
3.150050	0.1	0.791629
3.151717	0.1	0.789915
3.153383	0.1	0.787736
3.155050	0.1	0.786087
3.156717	0.1	0.785235
3.158383	0.1	0.785012
3.160050	0.1	0.785659
3.161717	0.1	0.787429
3.163383	0.1	0.789887
3.165050	0.1	0.792099
3.166717	0.1	0.793519
3.168383	0.1	0.794041
3.170050	0.1	0.792700
3.171717	0.1	0.788025
3.173383	0.1	0.780397
3.175050	0.1	0.772462
3.176717	0.1	0.766525
3.178383	0.1	0.762893
3.180050	0.1	0.761086
3.181717	0.1	0.761007
3.183383	0.1	0.762292
3.185050	0.1	0.763456
3.186717	0.1	0.762437
3.188383	0.1	0.758474
3.190050	0.1	0.753063
3.191717	0.1	0.747750
3.193383	0.1	0.742120
3.195050	0.1	0.735200
3.196717	0.1	0.727237
3.198383	0.1	0.719419
3.200050	0.1	0.713337
3.201717	0.1	0.710138
3.203383	0.1	0.709500
3.205050	0.1	0.710147
3.206717	0.1	0.711195
3.208383	0.1	0.712429
3.210050	0.1	0.713780
3.211717	0.1	0.714227
3.213383	0.1	0.711568
3.215050	0.1	0.704639
3.216717	0.1	0.694967
3.218383	0.1	0.684923
3.220050	0.1	0.675940
3.221717	0.1	0.669085
3.223383	0.1	0.665220
3.225050	0.1	0.664066
3.226717	0.1	0.664033
3.228383	0.1	0.663372
3.230050	0.1	0.661979
3.231717	0.1	0.661514
3.233383	0.1	0.663144
3.235050	0.1	0.665900
3.236717	0.1	0.667376
3.238383	0.1	0.665672
3.240050	0.1	0.660825
3.241717	0.1	0.654655
3.243383	0.1	0.648899
3.245050	0.1	0.643530
3.246717	0.1	0.637686
3.248383	0.1	0.631572
3.250050	0.1	0.626310
3.251717	0.1	0.622673
3.253383	0.1	0.620345
3.255050	0.1	0.617704
3.256717	0.1	0.613085
3.258383	0.1	0.606501
3.260050	0.1	0.599474
3.261717	0.1	0.593378
3.263383	0.1	0.588321
3.265050	0.1	0.583697
3.266717	0.1	0.579339
3.268383	0.1	0.575660
3.270050	0.1	0.573406
3.271717	0.1	0.572954
3.273383	0.1	0.573322
3.275050	0.1	0.572475
3.276717	0.1	0.569215
3.278383	0.1	0.564875
3.280050	0.1	0.562421
3.281717	0.1	0.563408
3.283383	0.1	0.566272
3.285050	0.1	0.567781
3.286717	0.1	0.565723
3.288383	0.1	0.560679
3.290050	0.1	0.555129
3.291717	0.1	0.550644
3.293383	0.1	0.546654
3.295050	0.1	0.541848
3.296717	0.1	0.535776
3.298383	0.1	0.529336
3.300050	0.1	0.524437
3.301717	0.1	0.522356
3.303383	0.1	0.522090
3.305050	0.1	0.521285
3.306717	0.1	0.518765
3.308383	0.1	0.515166
3.310050	0.1	0.511240
3.311717	0.1	0.507301
3.313383	0.1	0.504297
3.315050	0.1	0.503380
3.316717	0.1	0.504237
3.318383	0.1	0.505461
3.320050	0.1	0.506053
3.321717	0.1	0.505294
3.323383	0.1	0.502039
3.325050	0.1	0.495296
3.326717	0.1	0.485042
3.328383	0.1	0.472367
3.330050	0.1	0.459375
3.331717	0.1	0.448371
3.333383	0.1	0.440925
3.335050	0.1	0.437512
3.336717	0.1	0.437107
3.338383	0.1	0.437573
3.340050	0.1	0.437340
3.341717	0.1	0.436236
3.343383	0.1	0.434867
3.345050	0.1	0.434285
3.346717	0.1	0.435319
3.348383	0.1	0.437661
3.350050	0.1	0.439901
3.351717	0.1	0.440069
3.353383	0.1	0.436851
3.355050	0.1	0.431146
3.356717	0.1	0.425410
3.358383	0.1	0.421670
3.360050	0.1	0.420744
3.361717	0.1	0.422024
3.363383	0.1	0.423933
3.365050	0.1	0.425112
3.366717	0.1	0.424981
3.368383	0.1	0.423794
3.370050	0.1	0.421996
3.371717	0.1	0.419281
3.373383	0.1	0.415118
3.375050	0.1	0.409996
3.376717	0.1	0.405167
3.378383	0.1	0.400967
3.380050	0.1	0.396939
3.381717	0.1	0.393926
3.383383	0.1	0.393447
3.385050	0.1	0.394895
3.386717	0.1	0.395817
3.388383	0.1	0.394140
3.390050	0.1	0.389363
3.391717	0.1	0.383235
3.393383	0.1	0.378909
3.395050	0.1	0.378247
3.396717	0.1	0.380268
3.398383	0.1	0.382559
3.400050	0.1	0.383295
3.401717	0.1	0.381749
3.403383	0.1	0.377870
3.405050	0.1	0.372063
3.406717	0.1	0.365698
3.408383	0.1	0.360780
3.410050	0.1	0.357977
3.411717	0.1	0.356198
3.413383	0.1	0.354815
3.415050	0.1	0.354261
3.416717	0.1	0.354620
3.418383	0.1	0.355365
3.420050	0.1	0.355821
3.421717	0.1	0.355383
3.423383	0.1	0.354368
3.425050	0.1	0.354229
3.426717	0.1	0.355509
3.428383	0.1	0.356697
3.430050	0.1	0.356222
3.431717	0.1	0.354387
3.433383	0.1	0.352333
3.435050	0.1	0.350801
3.436717	0.1	0.350648
3.438383	0.1	0.352338
3.440050	0.1	0.354103
3.441717	0.1	0.353199
3.443383	0.1	0.349446
3.445050	0.1	0.345497
3.446717	0.1	0.343700
3.448383	0.1	0.344003
3.450050	0.1	0.344482
3.451717	0.1	0.343979
3.453383	0.1	0.344631
3.455050	0.1	0.350098
3.456717	0.1	0.360846
3.458383	0.1	0.373321
3.460050	0.1	0.383430
3.461717	0.1	0.389842
3.463383	0.1	0.394732
3.465050	0.1	0.401144
3.466717	0.1	0.409526
3.468383	0.1	0.417721
3.470050	0.1	0.423994
3.471717	0.1	0.428329
3.473383	0.1	0.430825
3.475050	0.1	0.431184
3.476717	0.1	0.429754
3.478383	0.1	0.427752
3.480050	0.1	0.426397
3.481717	0.1	0.425745
3.483383	0.1	0.424590
3.485050	0.1	0.421563
3.486717	0.1	0.416040
3.488383	0.1	0.408948
3.490050	0.1	0.403053
3.491717	0.1	0.400716
3.493383	0.1	0.401540
3.495050	0.1	0.403281
3.496717	0.1	0.404399
3.498383	0.1	0.404655
3.500050	0.1	0.403938
3.501717	0.1	0.401870
3.503383	0.1	0.398504
3.505050	0.1	0.394392
3.506717	0.1	0.389949
3.508383	0.1	0.385391
3.510050	0.1	0.381134
3.511717	0.1	0.377679
3.513383	0.1	0.375467
3.515050	0.1	0.374988
3.516717	0.1	0.375789
3.518383	0.1	0.375635
3.520050	0.1	0.371961
3.521717	0.1	0.364487
3.523383	0.1	0.355574
3.525050	0.1	0.347407
3.526717	0.1	0.340329
3.528383	0.1	0.334238
3.530050	0.1	0.328906
3.531717	0.1	0.323327
3.533383	0.1	0.316575
3.535050	0.1	0.308938
3.536717	0.1	0.301669
3.538383	0.1	0.296040
3.540050	0.1	0.291974
3.541717	0.1	0.287499
3.543383	0.1	0.280826
3.545050	0.1	0.272919
3.546717	0.1	0.266810
3.548383	0.1	0.264584
3.550050	0.1	0.265450
3.551717	0.1	0.267006
3.553383	0.1	0.267900
3.555050	0.1	0.268011
3.556717	0.1	0.267024
3.558383	0.1	0.264575
3.560050	0.1	0.260989
3.561717	0.1	0.256947
3.563383	0.1	0.253152
3.565050	0.1	0.250344
3.566717	0.1	0.248984
3.568383	0.1	0.248789
3.570050	0.1	0.248854
3.571717	0.1	0.248742
3.573383	0.1	0.249199
3.575050	0.1	0.250652
3.576717	0.1	0.252095
3.578383	0.1	0.252919
3.580050	0.1	0.253771
3.581717	0.1	0.254516
3.583383	0.1	0.254139
3.585050	0.1	0.252719
3.586717	0.1	0.251327
3.588383	0.1	0.250535
3.590050	0.1	0.249706
3.591717	0.1	0.247802
3.593383	0.1	0.245026
3.595050	0.1	0.242670
3.596717	0.1	0.241315
3.598383	0.1	0.240467
3.600050	0.1	0.239532
3.601717	0.1	0.238516
3.603383	0.1	0.237813
3.605050	0.1	0.237892
3.606717	0.1	0.239415
3.608383	0.1	0.242544
3.610050	0.1	0.246107
3.611717	0.1	0.248444
3.613383	0.1	0.248728
3.615050	0.1	0.247085
3.616717	0.1	0.244030
3.618383	0.1	0.240328
3.620050	0.1	0.237664
3.621717	0.1	0.238307
3.623383	0.1	0.242614
3.625050	0.1	0.247946
3.626717	0.1	0.251355
3.628383	0.1	0.252225
3.630050	0.1	0.251755
3.631717	0.1	0.251359
3.633383	0.1	0.251858
3.635050	0.1	0.253166
3.636717	0.1	0.254647
3.638383	0.1	0.255709
3.640050	0.1	0.255867
3.641717	0.1	0.254954
3.643383	0.1	0.253641
3.645050	0.1	0.252342
3.646717	0.1	0.250209
3.648383	0.1	0.246498
3.650050	0.1	0.241804
3.651717	0.1	0.237077
3.653383	0.1	0.232323
3.655050	0.1	0.226931
3.656717	0.1	0.221329
3.658383	0.1	0.217664
3.660050	0.1	0.217613
3.661717	0.1	0.219992
3.663383	0.1	0.221860
3.665050	0.1	0.221212
3.666717	0.1	0.218563
3.668383	0.1	0.216626
3.670050	0.1	0.218023
3.671717	0.1	0.222512
3.673383	0.1	0.227313
3.675050	0.1	0.229953
3.676717	0.1	0.229659
3.678383	0.1	0.226912
3.680050	0.1	0.222507
3.681717	0.1	0.217096
3.683383	0.1	0.211652
3.685050	0.1	0.207257
3.686717	0.1	0.204272
3.688383	0.1	0.203098
3.690050	0.1	0.204667
3.691717	0.1	0.208858
3.693383	0.1	0.213608
3.695050	0.1	0.216812
3.696717	0.1	0.218363
3.698383	0.1	0.219089
3.700050	0.1	0.219117
3.701717	0.1	0.218539
3.703383	0.1	0.217874
3.705050	0.1	0.217394
3.706717	0.1	0.217031
3.708383	0.1	0.216435
3.710050	0.1	0.214996
3.711717	0.1	0.212290
3.713383	0.1	0.208262
3.715050	0.1	0.203270
3.716717	0.1	0.198488
3.718383	0.1	0.195275
3.720050	0.1	0.193878
3.721717	0.1	0.193650
3.723383	0.1	0.193925
3.725050	0.1	0.193887
3.726717	0.1	0.192760
3.728383	0.1	0.190637
3.730050	0.1	0.188425
3.731717	0.1	0.186954
3.733383	0.1	0.186833
3.735050	0.1	0.189012
3.736717	0.1	0.194060
3.738383	0.1	0.200481
3.740050	0.1	0.205431
3.741717	0.1	0.207513
3.743383	0.1	0.207438
3.745050	0.1	0.206670
3.746717	0.1	0.206535
3.748383	0.1	0.207582
3.750050	0.1	0.209343
3.751717	0.1	0.211033
3.753383	0.1	0.212430
3.755050	0.1	0.213999
3.756717	0.1	0.215974
3.758383	0.1	0.217967
3.760050	0.1	0.219811
3.761717	0.1	0.221939
3.763383	0.1	0.224528
3.765050	0.1	0.226907
3.766717	0.1	0.227885
3.768383	0.1	0.226656
3.770050	0.1	0.223783
3.771717	0.1	0.221343
3.773383	0.1	0.220821
3.775050	0.1	0.221543
3.776717	0.1	0.222074
3.778383	0.1	0.222046
3.780050	0.1	0.221981
3.781717	0.1	0.222009
3.783383	0.1	0.221510
3.785050	0.1	0.220444
3.786717	0.1	0.219969
3.788383	0.1	0.220863
3.790050	0.1	0.222484
3.791717	0.1	0.223732
3.793383	0.1	0.224281
3.795050	0.1	0.224714
3.796717	0.1	0.226060
3.798383	0.1	0.229576
3.800050	0.1	0.235997
3.801717	0.1	0.244179
3.803383	0.1	0.251369
3.805050	0.1	0.255527
3.806717	0.1	0.256733
3.808383	0.1	0.256165
3.810050	0.1	0.254507
3.811717	0.1	0.251839
3.813383	0.1	0.248426
3.815050	0.1	0.244775
3.816717	0.1	0.241203
3.818383	0.1	0.237529
3.820050	0.1	0.233147
3.821717	0.1	0.227722
3.823383	0.1	0.221613
3.825050	0.1	0.215685
3.826717	0.1	0.210823
3.828383	0.1	0.207471
3.830050	0.1	0.205985
3.831717	0.1	0.206847
3.833383	0.1	0.209855
3.835050	0.1	0.214064
3.836717	0.1	0.218633
3.838383	0.1	0.222675
3.840050	0.1	0.225310
3.841717	0.1	0.226428
3.843383	0.1	0.226535
3.845050	0.1	0.226335
3.846717	0.1	0.226358
3.848383	0.1	0.226577
3.850050	0.1	0.226772
3.851717	0.1	0.227052
3.853383	0.1	0.227378
3.855050	0.1	0.227150
3.856717	0.1	0.225720
3.858383	0.1	0.223382
3.860050	0.1	0.221068
3.861717	0.1	0.218735
3.863383	0.1	0.216011
3.865050	0.1	0.214330
3.866717	0.1	0.215624
3.868383	0.1	0.219662
3.870050	0.1	0.224505
3.871717	0.1	0.228421
3.873383	0.1	0.230526
3.875050	0.1	0.230316
3.876717	0.1	0.227597
3.878383	0.1	0.223131
3.880050	0.1	0.218349
3.881717	0.1	0.213990
3.883383	0.1	0.210064
3.885050	0.1	0.206772
3.886717	0.1	0.204267
3.888383	0.1	0.201981
3.890050	0.1	0.199326
3.891717	0.1	0.197231
3.893383	0.1	0.197743
3.895050	0.1	0.201659
3.896717	0.1	0.207354
3.898383	0.1	0.212360
3.900050	0.1	0.215210
3.901717	0.1	0.215350
3.903383	0.1	0.212435
3.905050	0.1	0.207275
3.906717	0.1	0.202018
3.908383	0.1	0.197832
3.910050	0.1	0.194199
3.911717	0.1	0.190842
3.913383	0.1	0.188453
3.915050	0.1	0.188039
3.916717	0.1	0.190283
3.918383	0.1	0.194428
3.920050	0.1	0.198199
3.921717	0.1	0.199568
3.923383	0.1	0.198232
3.925050	0.1	0.195121
3.926717	0.1	0.191364
3.928383	0.1	0.188355
3.930050	0.1	0.187131
3.931717	0.1	0.186921
3.933383	0.1	0.185962
3.935050	0.1	0.183857
3.936717	0.1	0.181808
3.938383	0.1	0.180979
3.940050	0.1	0.181324
3.941717	0.1	0.181990
3.943383	0.1	0.182632
3.945050	0.1	0.183731
3.946717	0.1	0.186176
3.948383	0.1	0.190479
3.950050	0.1	0.195806
3.951717	0.1	0.200314
3.953383	0.1	0.202637
3.955050	0.1	0.202698
3.956717	0.1	0.201482
3.958383	0.1	0.199680
3.960050	0.1	0.197110
3.961717	0.1	0.194055
3.963383	0.1	0.191657
3.965050	0.1	0.190390
3.966717	0.1	0.189315
3.968383	0.1	0.187405
3.970050	0.1	0.185315
3.971717	0.1	0.184732
3.973383	0.1	0.186022
3.975050	0.1	0.187252
3.976717	0.1	0.186046
3.978383	0.1	0.182120
3.980050	0.1	0.177529
3.981717	0.1	0.174330
3.983383	0.1	0.172667
3.985050	0.1	0.171456
3.986717	0.1	0.170339
3.988383	0.1	0.169897
3.990050	0.1	0.170018
3.991717	0.1	0.169608
3.993383	0.1	0.167759
3.995050	0.1	0.164509
3.996717	0.1	0.160947
3.998383	0.1	0.158283
4.000050	0.1	0.156872
4.001717	0.1	0.156639
4.003383	0.1	0.157706
4.005050	0.1	0.159778
4.006717	0.1	0.162176
4.008383	0.1	0.164579
4.010050	0.1	0.166646
4.011717	0.1	0.167959
4.013383	0.1	0.168770
4.015050	0.1	0.169487
4.016717	0.1	0.169780
4.018383	0.1	0.169110
4.020050	0.1	0.168094
4.021717	0.1	0.168462
4.023383	0.1	0.170856
4.025050	0.1	0.173762
4.026717	0.1	0.175168
4.028383	0.1	0.174521
4.030050	0.1	0.173021
4.031717	0.1	0.172094
4.033383	0.1	0.172048
4.035050	0.1	0.172537
4.036717	0.1	0.173012
4.038383	0.1	0.172593
4.040050	0.1	0.170860
4.041717	0.1	0.168737
4.043383	0.1	0.167876
4.045050	0.1	0.168583
4.046717	0.1	0.168853
4.048383	0.1	0.166539
4.050050	0.1	0.161901
4.051717	0.1	0.156830
4.053383	0.1	0.152765
4.055050	0.1	0.150371
4.056717	0.1	0.150236
4.058383	0.1	0.152336
4.060050	0.1	0.155009
4.061717	0.1	0.156108
4.063383	0.1	0.154986
4.065050	0.1	0.152295
4.066717	0.1	0.149179
4.068383	0.1	0.147000
4.070050	0.1	0.146604
4.071717	0.1	0.147927
4.073383	0.1	0.150185
4.075050	0.1	0.151955
4.076717	0.1	0.151815
4.078383	0.1	0.149598
4.080050	0.1	0.146879
4.081717	0.1	0.145873
4.083383	0.1	0.147764
4.085050	0.1	0.151983
4.086717	0.1	0.156830
4.088383	0.1	0.160392
4.090050	0.1	0.161198
4.091717	0.1	0.159065
4.093383	0.1	0.155820
4.095050	0.1	0.153473
4.096717	0.1	0.151754
4.098383	0.1	0.149119
4.100050	0.1	0.145501
4.101717	0.1	0.142842
4.103383	0.1	0.142935
4.105050	0.1	0.145533
4.106717	0.1	0.149230
4.108383	0.1	0.152844
4.110050	0.1	0.155033
4.111717	0.1	0.154758
4.113383	0.1	0.152756
4.115050	0.1	0.150627
4.116717	0.1	0.148611
4.118383	0.1	0.145407
4.120050	0.1	0.139964
4.121717	0.1	0.132900
4.123383	0.1	0.126576
4.125050	0.1	0.123801
4.126717	0.1	0.125859
4.128383	0.1	0.131587
4.130050	0.1	0.138581
4.131717	0.1	0.144872
4.133383	0.1	0.149421
4.135050	0.1	0.151880
4.136717	0.1	0.152057
4.138383	0.1	0.149831
4.140050	0.1	0.145892
4.141717	0.1	0.141868
4.143383	0.1	0.139005
4.145050	0.1	0.137361
4.146717	0.1	0.136322
4.148383	0.1	0.135629
4.150050	0.1	0.135843
4.151717	0.1	0.137407
4.153383	0.1	0.139712
4.155050	0.1	0.141659
4.156717	0.1	0.142045
4.158383	0.1	0.140127
4.160050	0.1	0.136551
4.161717	0.1	0.132453
4.163383	0.1	0.128523
4.165050	0.1	0.125594
4.166717	0.1	0.124793
4.168383	0.1	0.126706
4.170050	0.1	0.130474
4.171717	0.1	0.133929
4.173383	0.1	0.135517
4.175050	0.1	0.135517
4.176717	0.1	0.135116
4.178383	0.1	0.135358
4.180050	0.1	0.136574
4.181717	0.1	0.137766
4.183383	0.1	0.137300
4.185050	0.1	0.134534
4.186717	0.1	0.130073
4.188383	0.1	0.124630
4.190050	0.1	0.118865
4.191717	0.1	0.114120
4.193383	0.1	0.111982
4.195050	0.1	0.113295
4.196717	0.1	0.117472
4.198383	0.1	0.121980
4.200050	0.1	0.123773
4.201717	0.1	0.121356
4.203383	0.1	0.115209
4.205050	0.1	0.107754
4.206717	0.1	0.102539
4.208383	0.1	0.102036
4.210050	0.1	0.106199
4.211717	0.1	0.112811
4.213383	0.1	0.119060
4.215050	0.1	0.123242
4.216717	0.1	0.125212
4.218383	0.1	0.125249
4.220050	0.1	0.123088
4.221717	0.1	0.118725
4.223383	0.1	0.113579
4.225050	0.1	0.109719
4.226717	0.1	0.108331
4.228383	0.1	0.109705
4.230050	0.1	0.113687
4.231717	0.1	0.119465
4.233383	0.1	0.125249
4.235050	0.1	0.128727
4.236717	0.1	0.128499
4.238383	0.1	0.125361
4.240050	0.1	0.121896
4.241717	0.1	0.120555
4.243383	0.1	0.122287
4.245050	0.1	0.126199
4.246717	0.1	0.130124
4.248383	0.1	0.132383
4.250050	0.1	0.132569
4.251717	0.1	0.130874
4.253383	0.1	0.128187
4.255050	0.1	0.125812
4.256717	0.1	0.124285
4.258383	0.1	0.123424
4.260050	0.1	0.123191
4.261717	0.1	0.123912
4.263383	0.1	0.125584
4.265050	0.1	0.127377
4.266717	0.1	0.128178
4.268383	0.1	0.126688
4.270050	0.1	0.121715
4.271717	0.1	0.114297
4.273383	0.1	0.108215
4.275050	0.1	0.106473
4.276717	0.1	0.108979
4.278383	0.1	0.113924
4.280050	0.1	0.119340
4.281717	0.1	0.123540
4.283383	0.1	0.125300
4.285050	0.1	0.123931
4.286717	0.1	0.119824
4.288383	0.1	0.114790
4.290050	0.1	0.110772
4.291717	0.1	0.108285
4.293383	0.1	0.106357
4.295050	0.1	0.104131
4.296717	0.1	0.102418
4.298383	0.1	0.102720
4.300050	0.1	0.104886
4.301717	0.1	0.107023
4.303383	0.1	0.107842
4.305050	0.1	0.107773
4.306717	0.1	0.107996
4.308383	0.1	0.109342
4.310050	0.1	0.111451
4.311717	0.1	0.112918
4.313383	0.1	0.112890
4.315050	0.1	0.111563
4.316717	0.1	0.109356
4.318383	0.1	0.107004
4.320050	0.1	0.105426
4.321717	0.1	0.104299
4.323383	0.1	0.102054
4.325050	0.1	0.098017
4.326717	0.1	0.093631
4.328383	0.1	0.091111
4.330050	0.1	0.091512
4.331717	0.1	0.094743
4.333383	0.1	0.100508
4.335050	0.1	0.107945
4.336717	0.1	0.115223
4.338383	0.1	0.120923
4.340050	0.1	0.124974
4.341717	0.1	0.127065
4.343383	0.1	0.126222
4.345050	0.1	0.123004
4.346717	0.1	0.119861
4.348383	0.1	0.119056
4.350050	0.1	0.121365
4.351717	0.1	0.126013
4.353383	0.1	0.131032
4.355050	0.1	0.134525
4.356717	0.1	0.135661
4.358383	0.1	0.133864
4.360050	0.1	0.128546
4.361717	0.1	0.120853
4.363383	0.1	0.114162
4.365050	0.1	0.111726
4.366717	0.1	0.114278
4.368383	0.1	0.120043
4.370050	0.1	0.126841
4.371717	0.1	0.133268
4.373383	0.1	0.138185
4.375050	0.1	0.140951
4.376717	0.1	0.141975
4.378383	0.1	0.142003
4.380050	0.1	0.141351
4.381717	0.1	0.140150
4.383383	0.1	0.138534
4.385050	0.1	0.136858
4.386717	0.1	0.136513
4.388383	0.1	0.139335
4.390050	0.1	0.145403
4.391717	0.1	0.152234
4.393383	0.1	0.156979
4.395050	0.1	0.158935
4.396717	0.1	0.159442
4.398383	0.1	0.160276
4.400050	0.1	0.162264
4.401717	0.1	0.164621
4.403383	0.1	0.166046
4.405050	0.1	0.166586
4.406717	0.1	0.167531
4.408383	0.1	0.169924
4.410050	0.1	0.173710
4.411717	0.1	0.178018
4.413383	0.1	0.181980
4.415050	0.1	0.185482
4.416717	0.1	0.189175
4.418383	0.1	0.193319
4.420050	0.1	0.197217
4.421717	0.1	0.199922
4.423383	0.1	0.200989
4.425050	0.1	0.200579
4.426717	0.1	0.198875
4.428383	0.1	0.196169
4.430050	0.1	0.193845
4.431717	0.1	0.193468
4.433383	0.1	0.194921
4.435050	0.1	0.196844
4.436717	0.1	0.198656
4.438383	0.1	0.200993
4.440050	0.1	0.204360
4.441717	0.1	0.208309
4.443383	0.1	0.211839
4.445050	0.1	0.214009
4.446717	0.1	0.214744
4.448383	0.1	0.214842
4.450050	0.1	0.215406
4.451717	0.1	0.217906
4.453383	0.1	0.223182
4.455050	0.1	0.230195
4.456717	0.1	0.236994
4.458383	0.1	0.242367
4.460050	0.1	0.245906
4.461717	0.1	0.247350
4.463383	0.1	0.246614
4.465050	0.1	0.244044
4.466717	0.1	0.240253
4.468383	0.1	0.235741
4.470050	0.1	0.230912
4.471717	0.1	0.226498
4.473383	0.1	0.223001
4.475050	0.1	0.219857
4.476717	0.1	0.216332
4.478383	0.1	0.212854
4.480050	0.1	0.211257
4.481717	0.1	0.213524
4.483383	0.1	0.219713
4.485050	0.1	0.227760
4.486717	0.1	0.235015
4.488383	0.1	0.239224
4.490050	0.1	0.239322
4.491717	0.1	0.235876
4.493383	0.1	0.230437
4.495050	0.1	0.224477
4.496717	0.1	0.218623
4.498383	0.1	0.213068
4.500050	0.1	0.208444
4.501717	0.1	0.205822
4.503383	0.1	0.205897
4.505050	0.1	0.208230
4.506717	0.1	0.211666
4.508383	0.1	0.215322
4.510050	0.1	0.218526
4.511717	0.1	0.220141
4.513383	0.1	0.219136
4.515050	0.1	0.215909
4.516717	0.1	0.212020
4.518383	0.1	0.208630
4.520050	0.1	0.205748
4.521717	0.1	0.202926
4.523383	0.1	0.200472
4.525050	0.1	0.199331
4.526717	0.1	0.199769
4.528383	0.1	0.201063
4.530050	0.1	0.202307
4.531717	0.1	0.202507
4.533383	0.1	0.200951
4.535050	0.1	0.198260
4.536717	0.1	0.196323
4.538383	0.1	0.196365
4.540050	0.1	0.197925
4.541717	0.1	0.200304
4.543383	0.1	0.203415
4.545050	0.1	0.206586
4.546717	0.1	0.207908
4.548383	0.1	0.205855
4.550050	0.1	0.201263
4.551717	0.1	0.196425
4.553383	0.1	0.192318
4.555050	0.1	0.188085
4.556717	0.1	0.183042
4.558383	0.1	0.178181
4.560050	0.1	0.175284
4.561717	0.1	0.175396
4.563383	0.1	0.178358
4.565050	0.1	0.183219
4.566717	0.1	0.188849
4.568383	0.1	0.194330
4.570050	0.1	0.198781
4.571717	0.1	0.201445
4.573383	0.1	0.202293
4.575050	0.1	0.201650
4.576717	0.1	0.199424
4.578383	0.1	0.195694
4.580050	0.1	0.191717
4.581717	0.1	0.188891
4.583383	0.1	0.187322
4.585050	0.1	0.186604
4.586717	0.1	0.186507
4.588383	0.1	0.186414
4.590050	0.1	0.185855
4.591717	0.1	0.185394
4.593383	0.1	0.186022
4.595050	0.1	0.187843
4.596717	0.1	0.189538
4.598383	0.1	0.189445
4.600050	0.1	0.187433
4.601717	0.1	0.185338
4.603383	0.1	0.185398
4.605050	0.1	0.188262
4.606717	0.1	0.192551
4.608383	0.1	0.196383
4.610050	0.1	0.198493
4.611717	0.1	0.198199
4.613383	0.1	0.195983
4.615050	0.1	0.193170
4.616717	0.1	0.190553
4.618383	0.1	0.188556
4.620050	0.1	0.187526
4.621717	0.1	0.186814
4.623383	0.1	0.185431
4.625050	0.1	0.183173
4.626717	0.1	0.180095
4.628383	0.1	0.176341
4.630050	0.1	0.172611
4.631717	0.1	0.170050
4.633383	0.1	0.169906
4.635050	0.1	0.172541
4.636717	0.1	0.176230
4.638383	0.1	0.178604
4.640050	0.1	0.178902
4.641717	0.1	0.177985
4.643383	0.1	0.177566
4.645050	0.1	0.179238
4.646717	0.1	0.182842
4.648383	0.1	0.186651
4.650050	0.1	0.188900
4.651717	0.1	0.188360
4.653383	0.1	0.185138
4.655050	0.1	0.180802
4.656717	0.1	0.176355
4.658383	0.1	0.171610
4.660050	0.1	0.166739
4.661717	0.1	0.162749
4.663383	0.1	0.161030
4.665050	0.1	0.162451
4.666717	0.1	0.166232
4.668383	0.1	0.170367
4.670050	0.1	0.173417
4.671717	0.1	0.175382
4.673383	0.1	0.177161
4.675050	0.1	0.179475
4.676717	0.1	0.181701
4.678383	0.1	0.182204
4.680050	0.1	0.180006
4.681717	0.1	0.175573
4.683383	0.1	0.170744
4.685050	0.1	0.167782
4.686717	0.1	0.168113
4.688383	0.1	0.171768
4.690050	0.1	0.177072
4.691717	0.1	0.181436
4.693383	0.1	0.183270
4.695050	0.1	0.182474
4.696717	0.1	0.179368
4.698383	0.1	0.174395
4.700050	0.1	0.168690
4.701717	0.1	0.163782
4.703383	0.1	0.160588
4.705050	0.1	0.159005
4.706717	0.1	0.158306
4.708383	0.1	0.157440
4.710050	0.1	0.155615
4.711717	0.1	0.153030
4.713383	0.1	0.150758
4.715050	0.1	0.150180
4.716717	0.1	0.152481
4.718383	0.1	0.157813
4.720050	0.1	0.165063
4.721717	0.1	0.172565
4.723383	0.1	0.178758
4.725050	0.1	0.182334
4.726717	0.1	0.182590
4.728383	0.1	0.179899
4.730050	0.1	0.175480
4.731717	0.1	0.170358
4.733383	0.1	0.164844
4.735050	0.1	0.159587
4.736717	0.1	0.156015
4.738383	0.1	0.155354
4.740050	0.1	0.157747
4.741717	0.1	0.162176
4.743383	0.1	0.166940
4.745050	0.1	0.170395
4.746717	0.1	0.171810
4.748383	0.1	0.171829
4.750050	0.1	0.171475
4.751717	0.1	0.170963
4.753383	0.1	0.170530
4.755050	0.1	0.171205
4.756717	0.1	0.173715
4.758383	0.1	0.177608
4.760050	0.1	0.181408
4.761717	0.1	0.183051
4.763383	0.1	0.181375
4.765050	0.1	0.177622
4.766717	0.1	0.174525
4.768383	0.1	0.173417
4.770050	0.1	0.172989
4.771717	0.1	0.171233
4.773383	0.1	0.167838
4.775050	0.1	0.164048
4.776717	0.1	0.161114
4.778383	0.1	0.160094
4.780050	0.1	0.161603
4.781717	0.1	0.164551
4.783383	0.1	0.166520
4.785050	0.1	0.165449
4.786717	0.1	0.160746
4.788383	0.1	0.153962
4.790050	0.1	0.147838
4.791717	0.1	0.144308
4.793383	0.1	0.143885
4.795050	0.1	0.146190
4.796717	0.1	0.150828
4.798383	0.1	0.157389
4.800050	0.1	0.164518
4.801717	0.1	0.170297
4.803383	0.1	0.173552
4.805050	0.1	0.174521
4.806717	0.1	0.174721
4.808383	0.1	0.175540
4.810050	0.1	0.176849
4.811717	0.1	0.177808
4.813383	0.1	0.177985
4.815050	0.1	0.177850
4.816717	0.1	0.178576
4.818383	0.1	0.180183
4.820050	0.1	0.180849
4.821717	0.1	0.179340
4.823383	0.1	0.176509
4.825050	0.1	0.174241
4.826717	0.1	0.173980
4.828383	0.1	0.175429
4.830050	0.1	0.176858
4.831717	0.1	0.177035
4.833383	0.1	0.175643
4.835050	0.1	0.172555
4.836717	0.1	0.168607
4.838383	0.1	0.166008
4.840050	0.1	0.166083
4.841717	0.1	0.167522
4.843383	0.1	0.168039
4.845050	0.1	0.166730
4.846717	0.1	0.164500
4.848383	0.1	0.163005
4.850050	0.1	0.163219
4.851717	0.1	0.164970
4.853383	0.1	0.167349
4.855050	0.1	0.168891
4.856717	0.1	0.168500
4.858383	0.1	0.166818
4.860050	0.1	0.165277
4.861717	0.1	0.164029
4.863383	0.1	0.162185
4.865050	0.1	0.159405
4.866717	0.1	0.156513
4.868383	0.1	0.154693
4.870050	0.1	0.154362
4.871717	0.1	0.155177
4.873383	0.1	0.156793
4.875050	0.1	0.159140
4.876717	0.1	0.162041
4.878383	0.1	0.164942
4.880050	0.1	0.166949
4.881717	0.1	0.167289
4.883383	0.1	0.165808
4.885050	0.1	0.163070
4.886717	0.1	0.159903
4.888383	0.1	0.156984
4.890050	0.1	0.154986
4.891717	0.1	0.154655
4.893383	0.1	0.156304
4.895050	0.1	0.159228
4.896717	0.1	0.161882
4.898383	0.1	0.162870
4.900050	0.1	0.162269
4.901717	0.1	0.161603
4.903383	0.1	0.162353
4.905050	0.1	0.165463
4.906717	0.1	0.171470
4.908383	0.1	0.179778
4.910050	0.1	0.188472
4.911717	0.1	0.195336
4.913383	0.1	0.199075
4.915050	0.1	0.199750
4.916717	0.1	0.198712
4.918383	0.1	0.197850
4.920050	0.1	0.197887
4.921717	0.1	0.198088
4.923383	0.1	0.197953
4.925050	0.1	0.198064
4.926717	0.1	0.198991
4.928383	0.1	0.200388
4.930050	0.1	0.201683
4.931717	0.1	0.202814
4.933383	0.1	0.203960
4.935050	0.1	0.205413
4.936717	0.1	0.207592
4.938383	0.1	0.210642
4.940050	0.1	0.214656
4.941717	0.1	0.219676
4.943383	0.1	0.225315
4.945050	0.1	0.230959
4.946717	0.1	0.236291
4.948383	0.1	0.241385
4.950050	0.1	0.246665
4.951717	0.1	0.252556
4.953383	0.1	0.258898
4.955050	0.1	0.265213
4.956717	0.1	0.271555
4.958383	0.1	0.277581
4.960050	0.1	0.282046
4.961717	0.1	0.284831
4.963383	0.1	0.287294
4.965050	0.1	0.290377
4.966717	0.1	0.294428
4.968383	0.1	0.300026
4.970050	0.1	0.307155
4.971717	0.1	0.314745
4.973383	0.1	0.321805
4.975050	0.1	0.328352
4.976717	0.1	0.334890
4.978383	0.1	0.341870
4.980050	0.1	0.349693
4.981717	0.1	0.358447
4.983383	0.1	0.367695
4.985050	0.1	0.376636
4.986717	0.1	0.384278
4.988383	0.1	0.390043
4.990050	0.1	0.394648
4.991717	0.1	0.399849
4.993383	0.1	0.407142
4.995050	0.1	0.417056
4.996717	0.1	0.429056
4.998383	0.1	0.441461
5.000050	0.1	0.452017
5.001717	0.1	0.459477
5.003383	0.1	0.464916
5.005050	0.1	0.471370
5.006717	0.1	0.481308
5.008383	0.1	0.494393
5.010050	0.1	0.508172
5.011717	0.1	0.520148
5.013383	0.1	0.529159
5.015050	0.1	0.536460
5.016717	0.1	0.545466
5.018383	0.1	0.558249
5.020050	0.1	0.573006
5.021717	0.1	0.586654
5.023383	0.1	0.597914
5.025050	0.1	0.607027
5.026717	0.1	0.614952
5.028383	0.1	0.623106
5.030050	0.1	0.632089
5.031717	0.1	0.641304
5.033383	0.1	0.650212
5.035050	0.1	0.659213
5.036717	0.1	0.669626
5.038383	0.1	0.682217
5.040050	0.1	0.695651
5.041717	0.1	0.707959
5.043383	0.1	0.718823
5.045050	0.1	0.729300
5.046717	0.1	0.740252
5.048383	0.1	0.751247
5.050050	0.1	0.760774
5.051717	0.1	0.767983
5.053383	0.1	0.773869
5.055050	0.1	0.780071
5.056717	0.1	0.787065
5.058383	0.1	0.794660
5.060050	0.1	0.803098
5.061717	0.1	0.812421
5.063383	0.1	0.821552
5.065050	0.1	0.829217
5.066717	0.1	0.835625
5.068383	0.1	0.842540
5.070050	0.1	0.851196
5.071717	0.1	0.861022
5.073383	0.1	0.870591
5.075050	0.1	0.878694
5.076717	0.1	0.884961
5.078383	0.1	0.890405
5.080050	0.1	0.896440
5.081717	0.1	0.903006
5.083383	0.1	0.909371
5.085050	0.1	0.916072
5.086717	0.1	0.923793
5.088383	0.1	0.931923
5.090050	0.1	0.939476
5.091717	0.1	0.946000
5.093383	0.1	0.951705
5.095050	0.1	0.957358
5.096717	0.1	0.963262
5.098383	0.1	0.968250
5.100050	0.1	0.970587
5.101717	0.1	0.970010
5.103383	0.1	0.968203
5.105050	0.1	0.967304
5.106717	0.1	0.968780
5.108383	0.1	0.973083
5.110050	0.1	0.979486
5.111717	0.1	0.986485
5.113383	0.1	0.992306
5.115050	0.1	0.995700
5.116717	0.1	0.997186
5.118383	0.1	0.998345
5.120050	0.1	0.999980
5.121717	0.1	1.002112
5.123383	0.1	1.004562
5.125050	0.1	1.006629
5.126717	0.1	1.007523
5.128383	0.1	1.007812
5.130050	0.1	1.009367
5.131717	0.1	1.013614
5.133383	0.1	1.020599
5.135050	0.1	1.028674
5.136717	0.1	1.035193
5.138383	0.1	1.038462
5.140050	0.1	1.039174
5.141717	0.1	1.039896
5.143383	0.1	1.042970
5.145050	0.1	1.048674
5.146717	0.1	1.055659
5.148383	0.1	1.062136
5.150050	0.1	1.066383
5.151717	0.1	1.068087
5.153383	0.1	1.068986
5.155050	0.1	1.070783
5.156717	0.1	1.073186
5.158383	0.1	1.074974
5.160050	0.1	1.076232
5.161717	0.1	1.078378
5.163383	0.1	1.082337
5.165050	0.1	1.087496
5.166717	0.1	1.092195
5.168383	0.1	1.095431
5.170050	0.1	1.097880
5.171717	0.1	1.100861
5.173383	0.1	1.104544
5.175050	0.1	1.107659
5.176717	0.1	1.109252
5.178383	0.1	1.110043
5.180050	0.1	1.111687
5.181717	0.1	1.115003
5.183383	0.1	1.119338
5.185050	0.1	1.123822
5.186717	0.1	1.128865
5.188383	0.1	1.135948
5.190050	0.1	1.145797
5.191717	0.1	1.156935
5.193383	0.1	1.166645
5.195050	0.1	1.173024
5.196717	0.1	1.175948
5.198383	0.1	1.177206
5.200050	0.1	1.179404
5.201717	0.1	1.184135
5.203383	0.1	1.191329
5.205050	0.1	1.199893
5.206717	0.1	1.208563
5.208383	0.1	1.216778
5.210050	0.1	1.224936
5.211717	0.1	1.233635
5.213383	0.1	1.242543
5.215050	0.1	1.250543
5.216717	0.1	1.257178
5.218383	0.1	1.263083
5.220050	0.1	1.269071
5.221717	0.1	1.275274
5.223383	0.1	1.280936
5.225050	0.1	1.285374
5.226717	0.1	1.289221
5.228383	0.1	1.294333
5.230050	0.1	1.302389
5.231717	0.1	1.313426
5.233383	0.1	1.325654
5.235050	0.1	1.336406
5.236717	0.1	1.343479
5.238383	0.1	1.346371
5.240050	0.1	1.346357
5.241717	0.1	1.345486
5.243383	0.1	1.345333
5.245050	0.1	1.346041
5.246717	0.1	1.347130
5.248383	0.1	1.348983
5.250050	0.1	1.352658
5.251717	0.1	1.358879
5.253383	0.1	1.367442
5.255050	0.1	1.377137
5.256717	0.1	1.386292
5.258383	0.1	1.393664
5.260050	0.1	1.399419
5.261717	0.1	1.404579
5.263383	0.1	1.409412
5.265050	0.1	1.413506
5.266717	0.1	1.416588
5.268383	0.1	1.418609
5.270050	0.1	1.419438
5.271717	0.1	1.418977
5.273383	0.1	1.417859
5.275050	0.1	1.417389
5.276717	0.1	1.418376
5.278383	0.1	1.420472
5.280050	0.1	1.422688
5.281717	0.1	1.424700
5.283383	0.1	1.426749
5.285050	0.1	1.428197
5.286717	0.1	1.427699
5.288383	0.1	1.424807
5.290050	0.1	1.420397
5.291717	0.1	1.415727
5.293383	0.1	1.411960
5.295050	0.1	1.410148
5.296717	0.1	1.410483
5.298383	0.1	1.412481
5.300050	0.1	1.416150
5.301717	0.1	1.421552
5.303383	0.1	1.427908
5.305050	0.1	1.434037
5.306717	0.1	1.438749
5.308383	0.1	1.440751
5.310050	0.1	1.439052
5.311717	0.1	1.433901
5.313383	0.1	1.427038
5.315050	0.1	1.421031
5.316717	0.1	1.418339
5.318383	0.1	1.419568
5.320050	0.1	1.422833
5.321717	0.1	1.425738
5.323383	0.1	1.427545
5.325050	0.1	1.428667
5.326717	0.1	1.428952
5.328383	0.1	1.427652
5.330050	0.1	1.424551
5.331717	0.1	1.420267
5.333383	0.1	1.416104
5.335050	0.1	1.413729
5.336717	0.1	1.413953
5.338383	0.1	1.415536
5.340050	0.1	1.416747
5.341717	0.1	1.417990
5.343383	0.1	1.420849
5.345050	0.1	1.425352
5.346717	0.1	1.429962
5.348383	0.1	1.433203
5.350050	0.1	1.434805
5.351717	0.1	1.435666
5.353383	0.1	1.436570
5.355050	0.1	1.436970
5.356717	0.1	1.435662
5.358383	0.1	1.432151
5.360050	0.1	1.427056
5.361717	0.1	1.421752
5.363383	0.1	1.417566
5.365050	0.1	1.414935
5.366717	0.1	1.413305
5.368383	0.1	1.412071
5.370050	0.1	1.411191
5.371717	0.1	1.410497
5.373383	0.1	1.409003
5.375050	0.1	1.405864
5.376717	0.1	1.401701
5.378383	0.1	1.397878
5.380050	0.1	1.395098
5.381717	0.1	1.394004
5.383383	0.1	1.396043
5.385050	0.1	1.401301
5.386717	0.1	1.406479
5.388383	0.1	1.407620
5.390050	0.1	1.404490
5.391717	0.1	1.400043
5.393383	0.1	1.396253
5.395050	0.1	1.392947
5.396717	0.1	1.389924
5.398383	0.1	1.387768
5.400050	0.1	1.386777
5.401717	0.1	1.386353
5.403383	0.1	1.384937
5.405050	0.1	1.381072
5.406717	0.1	1.375405
5.408383	0.1	1.370832
5.410050	0.1	1.370008
5.411717	0.1	1.372891
5.413383	0.1	1.377198
5.415050	0.1	1.380928
5.416717	0.1	1.383545
5.418383	0.1	1.385012
5.420050	0.1	1.385189
5.421717	0.1	1.384728
5.423383	0.1	1.384821
5.425050	0.1	1.385617
5.426717	0.1	1.385845
5.428383	0.1	1.383759
5.430050	0.1	1.378325
5.431717	0.1	1.370017
5.433383	0.1	1.360662
5.435050	0.1	1.352848
5.436717	0.1	1.348830
5.438383	0.1	1.348942
5.440050	0.1	1.351382
5.441717	0.1	1.354096
5.443383	0.1	1.356350
5.445050	0.1	1.358320
5.446717	0.1	1.359815
5.448383	0.1	1.359549
5.450050	0.1	1.355922
5.451717	0.1	1.349146
5.453383	0.1	1.341905
5.455050	0.1	1.337468
5.456717	0.1	1.337198
5.458383	0.1	1.340043
5.460050	0.1	1.344057
5.461717	0.1	1.347596
5.463383	0.1	1.349202
5.465050	0.1	1.347670
5.466717	0.1	1.343251
5.468383	0.1	1.338008
5.470050	0.1	1.334036
5.471717	0.1	1.331992
5.473383	0.1	1.330911
5.475050	0.1	1.329323
5.476717	0.1	1.326730
5.478383	0.1	1.323586
5.480050	0.1	1.320369
5.481717	0.1	1.316960
5.483383	0.1	1.313281
5.485050	0.1	1.309766
5.486717	0.1	1.306580
5.488383	0.1	1.303572
5.490050	0.1	1.301183
5.491717	0.1	1.300154
5.493383	0.1	1.300862
5.495050	0.1	1.303451
5.496717	0.1	1.307707
5.498383	0.1	1.312732
5.500050	0.1	1.317095
5.501717	0.1	1.319586
5.503383	0.1	1.319987
5.505050	0.1	1.318874
5.506717	0.1	1.317253
5.508383	0.1	1.316196
5.510050	0.1	1.315577
5.511717	0.1	1.313910
5.513383	0.1	1.310054
5.515050	0.1	1.304355
5.516717	0.1	1.298403
5.518383	0.1	1.294203
5.520050	0.1	1.293123
5.521717	0.1	1.295279
5.523383	0.1	1.299013
5.525050	0.1	1.301179
5.526717	0.1	1.299423
5.528383	0.1	1.294292
5.530050	0.1	1.288075
5.531717	0.1	1.282315
5.533383	0.1	1.277598
5.535050	0.1	1.274622
5.536717	0.1	1.273886
5.538383	0.1	1.274603
5.540050	0.1	1.274841
5.541717	0.1	1.273085
5.543383	0.1	1.269346
5.545050	0.1	1.264513
5.546717	0.1	1.259530
5.548383	0.1	1.255735
5.550050	0.1	1.254510
5.551717	0.1	1.255795
5.553383	0.1	1.258128
5.555050	0.1	1.259921
5.556717	0.1	1.260107
5.558383	0.1	1.258319
5.560050	0.1	1.254836
5.561717	0.1	1.250166
5.563383	0.1	1.244829
5.565050	0.1	1.239157
5.566717	0.1	1.233006
5.568383	0.1	1.226477
5.570050	0.1	1.220661
5.571717	0.1	1.216880
5.573383	0.1	1.215660
5.575050	0.1	1.216629
5.576717	0.1	1.219078
5.578383	0.1	1.222361
5.580050	0.1	1.225458
5.581717	0.1	1.226645
5.583383	0.1	1.224694
5.585050	0.1	1.220158
5.586717	0.1	1.214920
5.588383	0.1	1.210645
5.590050	0.1	1.207637
5.591717	0.1	1.204479
5.593383	0.1	1.199348
5.595050	0.1	1.191776
5.596717	0.1	1.183338
5.598383	0.1	1.176749
5.600050	0.1	1.173834
5.601717	0.1	1.174482
5.603383	0.1	1.177434
5.605050	0.1	1.180884
5.606717	0.1	1.183031
5.608383	0.1	1.183343
5.610050	0.1	1.182645
5.611717	0.1	1.181811
5.613383	0.1	1.181341
5.615050	0.1	1.181392
5.616717	0.1	1.181331
5.618383	0.1	1.179753
5.620050	0.1	1.175776
5.621717	0.1	1.170188
5.623383	0.1	1.164698
5.625050	0.1	1.160214
5.626717	0.1	1.156186
5.628383	0.1	1.151660
5.630050	0.1	1.146626
5.631717	0.1	1.142100
5.633383	0.1	1.139217
5.635050	0.1	1.138183
5.636717	0.1	1.138183
5.638383	0.1	1.138258
5.640050	0.1	1.137475
5.641717	0.1	1.134938
5.643383	0.1	1.130393
5.645050	0.1	1.124181
5.646717	0.1	1.117256
5.648383	0.1	1.111035
5.650050	0.1	1.105801
5.651717	0.1	1.100278
5.653383	0.1	1.093736
5.655050	0.1	1.087012
5.656717	0.1	1.081037
5.658383	0.1	1.075827
5.660050	0.1	1.071375
5.661717	0.1	1.068041
5.663383	0.1	1.065824
5.665050	0.1	1.064586
5.666717	0.1	1.064357
5.668383	0.1	1.064260
5.670050	0.1	1.062583
5.671717	0.1	1.058364
5.673383	0.1	1.052176
5.675050	0.1	1.045559
5.676717	0.1	1.039580
5.678383	0.1	1.034322
5.680050	0.1	1.029694
5.681717	0.1	1.025391
5.683383	0.1	1.020636
5.685050	0.1	1.015314
5.686717	0.1	1.010625
5.688383	0.1	1.007868
5.690050	0.1	1.006620
5.691717	0.1	1.004995
5.693383	0.1	1.001577
5.695050	0.1	0.996143
5.696717	0.1	0.989302
5.698383	0.1	0.982266
5.700050	0.1	0.975835
5.701717	0.1	0.969735
5.703383	0.1	0.963509
5.705050	0.1	0.957544
5.706717	0.1	0.952790
5.708383	0.1	0.949535
5.710050	0.1	0.946745
5.711717	0.1	0.942983
5.713383	0.1	0.937670
5.715050	0.1	0.931672
5.716717	0.1	0.926987
5.718383	0.1	0.924957
5.720050	0.1	0.924687
5.721717	0.1	0.924007
5.723383	0.1	0.921488
5.725050	0.1	0.916976
5.726717	0.1	0.911234
5.728383	0.1	0.905734
5.730050	0.1	0.902070
5.731717	0.1	0.900496
5.733383	0.1	0.899532
5.735050	0.1	0.897385
5.736717	0.1	0.893679
5.738383	0.1	0.889460
5.740050	0.1	0.885334
5.741717	0.1	0.880840
5.743383	0.1	0.875536
5.745050	0.1	0.869264
5.746717	0.1	0.861841
5.748383	0.1	0.853492
5.750050	0.1	0.845180
5.751717	0.1	0.838353
5.753383	0.1	0.833911
5.755050	0.1	0.831434
5.756717	0.1	0.829929
5.758383	0.1	0.828467
5.760050	0.1	0.826144
5.761717	0.1	0.822847
5.763383	0.1	0.819066
5.765050	0.1	0.814353
5.766717	0.1	0.807601
5.768383	0.1	0.798861
5.770050	0.1	0.789734
5.771717	0.1	0.781850
5.773383	0.1	0.775959
5.775050	0.1	0.772160
5.776717	0.1	0.769789
5.778383	0.1	0.767503
5.780050	0.1	0.764397
5.781717	0.1	0.760374
5.783383	0.1	0.755568
5.785050	0.1	0.750520
5.786717	0.1	0.746469
5.788383	0.1	0.744332
5.790050	0.1	0.743847
5.791717	0.1	0.744280
5.793383	0.1	0.745161
5.795050	0.1	0.745687
5.796717	0.1	0.744448
5.798383	0.1	0.740639
5.800050	0.1	0.734800
5.801717	0.1	0.728243
5.803383	0.1	0.722096
5.805050	0.1	0.716569
5.806717	0.1	0.711312
5.808383	0.1	0.706585
5.810050	0.1	0.702771
5.811717	0.1	0.699027
5.813383	0.1	0.694105
5.815050	0.1	0.688112
5.816717	0.1	0.682385
5.818383	0.1	0.677994
5.820050	0.1	0.675009
5.821717	0.1	0.673016
5.823383	0.1	0.671605
5.825050	0.1	0.670142
5.826717	0.1	0.668266
5.828383	0.1	0.666068
5.830050	0.1	0.663241
5.831717	0.1	0.658920
5.833383	0.1	0.652904
5.835050	0.1	0.646561
5.836717	0.1	0.641872
5.838383	0.1	0.639218
5.840050	0.1	0.637197
5.841717	0.1	0.634748
5.843383	0.1	0.631879
5.845050	0.1	0.628480
5.846717	0.1	0.624023
5.848383	0.1	0.618608
5.850050	0.1	0.613607
5.851717	0.1	0.610752
5.853383	0.1	0.610626
5.855050	0.1	0.612391
5.856717	0.1	0.615204
5.858383	0.1	0.619106
5.860050	0.1	0.623614
5.861717	0.1	0.626235
5.863383	0.1	0.624196
5.865050	0.1	0.617527
5.866717	0.1	0.609006
5.868383	0.1	0.601388
5.870050	0.1	0.596107
5.871717	0.1	0.593346
5.873383	0.1	0.592200
5.875050	0.1	0.592000
5.876717	0.1	0.592666
5.878383	0.1	0.593597
5.880050	0.1	0.593690
5.881717	0.1	0.591925
5.883383	0.1	0.587660
5.885050	0.1	0.581271
5.886717	0.1	0.574319
5.888383	0.1	0.568442
5.890050	0.1	0.564461
5.891717	0.1	0.562333
5.893383	0.1	0.561313
5.895050	0.1	0.560810
5.896717	0.1	0.561108
5.898383	0.1	0.562379
5.900050	0.1	0.564246
5.901717	0.1	0.566430
5.903383	0.1	0.568363
5.905050	0.1	0.568554
5.906717	0.1	0.565592
5.908383	0.1	0.559757
5.910050	0.1	0.553457
5.911717	0.1	0.549802
5.913383	0.1	0.550146
5.915050	0.1	0.552577
5.916717	0.1	0.553783
5.918383	0.1	0.552125
5.920050	0.1	0.547976
5.921717	0.1	0.542146
5.923383	0.1	0.535175
5.925050	0.1	0.527552
5.926717	0.1	0.520269
5.928383	0.1	0.514737
5.930050	0.1	0.512181
5.931717	0.1	0.513233
5.933383	0.1	0.517089
5.935050	0.1	0.521415
5.936717	0.1	0.523985
5.938383	0.1	0.523659
5.940050	0.1	0.520335
5.941717	0.1	0.514747
5.943383	0.1	0.507631
5.945050	0.1	0.499245
5.946717	0.1	0.490826
5.948383	0.1	0.484996
5.950050	0.1	0.483072
5.951717	0.1	0.483268
5.953383	0.1	0.482700
5.955050	0.1	0.480204
5.956717	0.1	0.476856
5.958383	0.1	0.474355
5.960050	0.1	0.473387
5.961717	0.1	0.473172
5.963383	0.1	0.472316
5.965050	0.1	0.470076
5.966717	0.1	0.466648
5.968383	0.1	0.462597
5.970050	0.1	0.458770
5.971717	0.1	0.456003
5.973383	0.1	0.453964
5.975050	0.1	0.451151
5.976717	0.1	0.446569
5.978383	0.1	0.441042
5.980050	0.1	0.436497
5.981717	0.1	0.433968
5.983383	0.1	0.432925
5.985050	0.1	0.432236
5.986717	0.1	0.430928
5.988383	0.1	0.428255
5.990050	0.1	0.423673
5.991717	0.1	0.417093
5.993383	0.1	0.409074
5.995050	0.1	0.400329
5.996717	0.1	0.391500
5.998383	0.1	0.384185
6.000050	0.1	0.380683
6.001717	0.1	0.381325
6.003383	0.1	0.383742
6.005050	0.1	0.384855
6.006717	0.1	0.382946
6.008383	0.1	0.378676
6.010050	0.1	0.374378
6.011717	0.1	0.371714
6.013383	0.1	0.370289
6.015050	0.1	0.368874
6.016717	0.1	0.367137
6.018383	0.1	0.365358
6.020050	0.1	0.363300
6.021717	0.1	0.360343
6.023383	0.1	0.357004
6.025050	0.1	0.355393
6.026717	0.1	0.356967
6.028383	0.1	0.360152
6.030050	0.1	0.361437
6.031717	0.1	0.358899
6.033383	0.1	0.353847
6.035050	0.1	0.348985
6.036717	0.1	0.345311
6.038383	0.1	0.341358
6.040050	0.1	0.335542
6.041717	0.1	0.327979
6.043383	0.1	0.320384
6.045050	0.1	0.314824
6.046717	0.1	0.311867
6.048383	0.1	0.310433
6.050050	0.1	0.309418
6.051717	0.1	0.308375
6.053383	0.1	0.307462
6.055050	0.1	0.307336
6.056717	0.1	0.308291
6.058383	0.1	0.310191
6.060050	0.1	0.312794
6.061717	0.1	0.315304
6.063383	0.1	0.316896
6.065050	0.1	0.317236
6.066717	0.1	0.316137
6.068383	0.1	0.314172
6.070050	0.1	0.312948
6.071717	0.1	0.313283
6.073383	0.1	0.314126
6.075050	0.1	0.314033
6.076717	0.1	0.312622
6.078383	0.1	0.309921
6.080050	0.1	0.305451
6.081717	0.1	0.299131
6.083383	0.1	0.292184
6.085050	0.1	0.286158
6.086717	0.1	0.281571
6.088383	0.1	0.277958
6.090050	0.1	0.274670
6.091717	0.1	0.271495
6.093383	0.1	0.268803
6.095050	0.1	0.266787
6.096717	0.1	0.265017
6.098383	0.1	0.263327
6.100050	0.1	0.262060
6.101717	0.1	0.261208
6.103383	0.1	0.260323
6.105050	0.1	0.259099
6.106717	0.1	0.257497
6.108383	0.1	0.255820
6.110050	0.1	0.254526
6.111717	0.1	0.253641
6.113383	0.1	0.252803
6.115050	0.1	0.252165
6.116717	0.1	0.252263
6.118383	0.1	0.252551
6.120050	0.1	0.251485
6.121717	0.1	0.248235
6.123383	0.1	0.243131
6.125050	0.1	0.236654
6.126717	0.1	0.229594
6.128383	0.1	0.223974
6.130050	0.1	0.222065
6.131717	0.1	0.224551
6.133383	0.1	0.230237
6.135050	0.1	0.236537
6.136717	0.1	0.240398
6.138383	0.1	0.239895
6.140050	0.1	0.235490
6.141717	0.1	0.229860
6.143383	0.1	0.226018
6.145050	0.1	0.225124
6.146717	0.1	0.226237
6.148383	0.1	0.227191
6.150050	0.1	0.226046
6.151717	0.1	0.222926
6.153383	0.1	0.219811
6.155050	0.1	0.218432
6.156717	0.1	0.219047
6.158383	0.1	0.220388
6.160050	0.1	0.220407
6.161717	0.1	0.217645
6.163383	0.1	0.211801
6.165050	0.1	0.203662
6.166717	0.1	0.195187
6.168383	0.1	0.188807
6.170050	0.1	0.185850
6.171717	0.1	0.186237
6.173383	0.1	0.189212
6.175050	0.1	0.193338
6.176717	0.1	0.196565
6.178383	0.1	0.197277
6.180050	0.1	0.195205
6.181717	0.1	0.191052
6.183383	0.1	0.185864
6.185050	0.1	0.180840
6.186717	0.1	0.177301
6.188383	0.1	0.176216
6.190050	0.1	0.177305
6.191717	0.1	0.179363
6.193383	0.1	0.181408
6.195050	0.1	0.182502
6.196717	0.1	0.181603
6.198383	0.1	0.178847
6.200050	0.1	0.175796
6.201717	0.1	0.173957
6.203383	0.1	0.173720
6.205050	0.1	0.174111
6.206717	0.1	0.173161
6.208383	0.1	0.169440
6.210050	0.1	0.163494
6.211717	0.1	0.157282
6.213383	0.1	0.152444
6.215050	0.1	0.149510
6.216717	0.1	0.148481
6.218383	0.1	0.149459
6.220050	0.1	0.152118
6.221717	0.1	0.155638
6.223383	0.1	0.159312
6.225050	0.1	0.162693
6.226717	0.1	0.165673
6.228383	0.1	0.168299
6.230050	0.1	0.170418
6.231717	0.1	0.171340
6.233383	0.1	0.169924
6.235050	0.1	0.166013
6.236717	0.1	0.160867
6.238383	0.1	0.155619
6.240050	0.1	0.150669
6.241717	0.1	0.146641
6.243383	0.1	0.144639
6.245050	0.1	0.145501
6.246717	0.1	0.148853
6.248383	0.1	0.152788
6.250050	0.1	0.155363
6.251717	0.1	0.156574
6.253383	0.1	0.157943
6.255050	0.1	0.160774
6.256717	0.1	0.164933
6.258383	0.1	0.168672
6.260050	0.1	0.169780
6.261717	0.1	0.167335
6.263383	0.1	0.162283
6.265050	0.1	0.156509
6.266717	0.1	0.151810
6.268383	0.1	0.149333
6.270050	0.1	0.149198
6.271717	0.1	0.150721
6.273383	0.1	0.152751
6.275050	0.1	0.154232
6.276717	0.1	0.155014
6.278383	0.1	0.155396
6.280050	0.1	0.155540
6.281717	0.1	0.155726
6.283383	0.1	0.155848
6.285050	0.1	0.155303
6.286717	0.1	0.153552
6.288383	0.1	0.150399
6.290050	0.1	0.146725
6.291717	0.1	0.144439
6.293383	0.1	0.144197
6.295050	0.1	0.144634
6.296717	0.1	0.144802
6.298383	0.1	0.145482
6.300050	0.1	0.147754
6.301717	0.1	0.151424
6.303383	0.1	0.154888
6.305050	0.1	0.156527
6.306717	0.1	0.156248
6.308383	0.1	0.155363
6.310050	0.1	0.155205
6.311717	0.1	0.156141
6.313383	0.1	0.157831
6.315050	0.1	0.159992
6.316717	0.1	0.162334
6.318383	0.1	0.164527
6.320050	0.1	0.166437
6.321717	0.1	0.167782
6.323383	0.1	0.168085
6.325050	0.1	0.167773
6.326717	0.1	0.167764
6.328383	0.1	0.167722
6.330050	0.1	0.166455
6.331717	0.1	0.163582
6.333383	0.1	0.160141
6.335050	0.1	0.157636
6.336717	0.1	0.156616
6.338383	0.1	0.156830
6.340050	0.1	0.158362
6.341717	0.1	0.161570
6.343383	0.1	0.166507
6.345050	0.1	0.172728
6.346717	0.1	0.179359
6.348383	0.1	0.185021
6.350050	0.1	0.187932
6.351717	0.1	0.186982
6.353383	0.1	0.182949
6.355050	0.1	0.178418
6.356717	0.1	0.176197
6.358383	0.1	0.176784
6.360050	0.1	0.177855
6.361717	0.1	0.177235
6.363383	0.1	0.175363
6.365050	0.1	0.174125
6.366717	0.1	0.174399
6.368383	0.1	0.174963
6.370050	0.1	0.173985
6.371717	0.1	0.171512
6.373383	0.1	0.169431
6.375050	0.1	0.169524
6.376717	0.1	0.172346
6.378383	0.1	0.176993
6.380050	0.1	0.181748
6.381717	0.1	0.185580
6.383383	0.1	0.188500
6.385050	0.1	0.190381
6.386717	0.1	0.190856
6.388383	0.1	0.190288
6.390050	0.1	0.189729
6.391717	0.1	0.189790
6.393383	0.1	0.190455
6.395050	0.1	0.191755
6.396717	0.1	0.193748
6.398383	0.1	0.196220
6.400050	0.1	0.198865
6.401717	0.1	0.201324
6.403383	0.1	0.202712
6.405050	0.1	0.201985
6.406717	0.1	0.199261
6.408383	0.1	0.195717
6.410050	0.1	0.192719
6.411717	0.1	0.191983
6.413383	0.1	0.194730
6.415050	0.1	0.200337
6.416717	0.1	0.206991
6.418383	0.1	0.212477
6.420050	0.1	0.214670
6.421717	0.1	0.213017
6.423383	0.1	0.208765
6.425050	0.1	0.203964
6.426717	0.1	0.200826
6.428383	0.1	0.200248
6.430050	0.1	0.201026
6.431717	0.1	0.202283
6.433383	0.1	0.204598
6.435050	0.1	0.207913
6.436717	0.1	0.210949
6.438383	0.1	0.213240
6.440050	0.1	0.215485
6.441717	0.1	0.217864
6.443383	0.1	0.219783
6.445050	0.1	0.220970
6.446717	0.1	0.221566
6.448383	0.1	0.221557
6.450050	0.1	0.220514
6.451717	0.1	0.218106
6.453383	0.1	0.215140
6.455050	0.1	0.213459
6.456717	0.1	0.214330
6.458383	0.1	0.217431
6.460050	0.1	0.221380
6.461717	0.1	0.224817
6.463383	0.1	0.226945
6.465050	0.1	0.227485
6.466717	0.1	0.226353
6.468383	0.1	0.223890
6.470050	0.1	0.221008
6.471717	0.1	0.218651
6.473383	0.1	0.217445
6.475050	0.1	0.217720
6.476717	0.1	0.219303
6.478383	0.1	0.221329
6.480050	0.1	0.222665
6.481717	0.1	0.222973
6.483383	0.1	0.223238
6.485050	0.1	0.224779
6.486717	0.1	0.227760
6.488383	0.1	0.230987
6.490050	0.1	0.233166
6.491717	0.1	0.233888
6.493383	0.1	0.233562
6.495050	0.1	0.232602
6.496717	0.1	0.231401
6.498383	0.1	0.230861
6.500050	0.1	0.231722
6.501717	0.1	0.233972
6.503383	0.1	0.237543
6.505050	0.1	0.241953
6.506717	0.1	0.245646
6.508383	0.1	0.247271
6.510050	0.1	0.246540
6.511717	0.1	0.244044
6.513383	0.1	0.241133
6.515050	0.1	0.238791
6.516717	0.1	0.236826
6.518383	0.1	0.234712
6.520050	0.1	0.232598
6.521717	0.1	0.231345
6.523383	0.1	0.231885
6.525050	0.1	0.234968
6.526717	0.1	0.240691
6.528383	0.1	0.247410
6.530050	0.1	0.252347
6.531717	0.1	0.253944
6.533383	0.1	0.252738
6.535050	0.1	0.250242
6.536717	0.1	0.247709
6.538383	0.1	0.245934
6.540050	0.1	0.245720
6.541717	0.1	0.247639
6.543383	0.1	0.251140
6.545050	0.1	0.254167
6.546717	0.1	0.254386
6.548383	0.1	0.251564
6.550050	0.1	0.248202
6.551717	0.1	0.246870
6.553383	0.1	0.247341
6.555050	0.1	0.247732
6.556717	0.1	0.247401
6.558383	0.1	0.247005
6.560050	0.1	0.247061
6.561717	0.1	0.248174
6.563383	0.1	0.251429
6.565050	0.1	0.257674
6.566717	0.1	0.266270
6.568383	0.1	0.274503
6.570050	0.1	0.278857
6.571717	0.1	0.277725
6.573383	0.1	0.272798
6.575050	0.1	0.267620
6.576717	0.1	0.265022
6.578383	0.1	0.265674
6.580050	0.1	0.268244
6.581717	0.1	0.270568
6.583383	0.1	0.271434
6.585050	0.1	0.271429
6.586717	0.1	0.271308
6.588383	0.1	0.270670
6.590050	0.1	0.269180
6.591717	0.1	0.267792
6.593383	0.1	0.268179
6.595050	0.1	0.271397
6.596717	0.1	0.277041
6.598383	0.1	0.283853
6.600050	0.1	0.291071
6.601717	0.1	0.298377
6.603383	0.1	0.305199
6.605050	0.1	0.310671
6.606717	0.1	0.313818
6.608383	0.1	0.313739
6.610050	0.1	0.310498
6.611717	0.1	0.305735
6.613383	0.1	0.302172
6.615050	0.1	0.302368
6.616717	0.1	0.306917
6.618383	0.1	0.313679
6.620050	0.1	0.319476
6.621717	0.1	0.322247
6.623383	0.1	0.321437
6.625050	0.1	0.317795
6.626717	0.1	0.313213
6.628383	0.1	0.309967
6.630050	0.1	0.309437
6.631717	0.1	0.311304
6.633383	0.1	0.314419
6.635050	0.1	0.318289
6.636717	0.1	0.322862
6.638383	0.1	0.327951
6.640050	0.1	0.333269
6.641717	0.1	0.338261
6.643383	0.1	0.342466
6.645050	0.1	0.346201
6.646717	0.1	0.349637
6.648383	0.1	0.352031
6.650050	0.1	0.353018
6.651717	0.1	0.353563
6.653383	0.1	0.354862
6.655050	0.1	0.356841
6.656717	0.1	0.358410
6.658383	0.1	0.358601
6.660050	0.1	0.356762
6.661717	0.1	0.352445
6.663383	0.1	0.346368
6.665050	0.1	0.341157
6.666717	0.1	0.339258
6.668383	0.1	0.340161
6.670050	0.1	0.341441
6.671717	0.1	0.341656
6.673383	0.1	0.340827
6.675050	0.1	0.339597
6.676717	0.1	0.338876
6.678383	0.1	0.338783
6.680050	0.1	0.338559
6.681717	0.1	0.338522
6.683383	0.1	0.340054
6.685050	0.1	0.343784
6.686717	0.1	0.349567
6.688383	0.1	0.356524
6.690050	0.1	0.362061
6.691717	0.1	0.363309
6.693383	0.1	0.359798
6.695050	0.1	0.353558
6.696717	0.1	0.347486
6.698383	0.1	0.343872
6.700050	0.1	0.343290
6.701717	0.1	0.344482
6.703383	0.1	0.345656
6.705050	0.1	0.346042
6.706717	0.1	0.345847
6.708383	0.1	0.345455
6.710050	0.1	0.345386
6.711717	0.1	0.346326
6.713383	0.1	0.348571
6.715050	0.1	0.351206
6.716717	0.1	0.352375
6.718383	0.1	0.350680
6.720050	0.1	0.346052
6.721717	0.1	0.340319
6.723383	0.1	0.336934
6.725050	0.1	0.338093
6.726717	0.1	0.342242
6.728383	0.1	0.345972
6.730050	0.1	0.347472
6.731717	0.1	0.346834
6.733383	0.1	0.344529
6.735050	0.1	0.341190
6.736717	0.1	0.337665
6.738383	0.1	0.334512
6.740050	0.1	0.332021
6.741717	0.1	0.330154
6.743383	0.1	0.328515
6.745050	0.1	0.327104
6.746717	0.1	0.326568
6.748383	0.1	0.327728
6.750050	0.1	0.331090
6.751717	0.1	0.336212
6.753383	0.1	0.341441
6.755050	0.1	0.344915
6.756717	0.1	0.345549
6.758383	0.1	0.342811
6.760050	0.1	0.337078
6.761717	0.1	0.330093
6.763383	0.1	0.323909
6.765050	0.1	0.320571
6.766717	0.1	0.322317
6.768383	0.1	0.329590
6.770050	0.1	0.339164
6.771717	0.1	0.345893
6.773383	0.1	0.346540
6.775050	0.1	0.341632
6.776717	0.1	0.333968
6.778383	0.1	0.326694
6.780050	0.1	0.322438
6.781717	0.1	0.322191
6.783383	0.1	0.325018
6.785050	0.1	0.329637
6.786717	0.1	0.334992
6.788383	0.1	0.339467
6.790050	0.1	0.341190
6.791717	0.1	0.339644
6.793383	0.1	0.336315
6.795050	0.1	0.333143
6.796717	0.1	0.330717
6.798383	0.1	0.328203
6.800050	0.1	0.324845
6.801717	0.1	0.321190
6.803383	0.1	0.318438
6.805050	0.1	0.316827
6.806717	0.1	0.315150
6.808383	0.1	0.312435
6.810050	0.1	0.309823
6.811717	0.1	0.309278
6.813383	0.1	0.310438
6.815050	0.1	0.311211
6.816717	0.1	0.310843
6.818383	0.1	0.310265
6.820050	0.1	0.310675
6.821717	0.1	0.313134
6.823383	0.1	0.317814
6.825050	0.1	0.323066
6.826717	0.1	0.326349
6.828383	0.1	0.326023
6.830050	0.1	0.322522
6.831717	0.1	0.318442
6.833383	0.1	0.316468
6.835050	0.1	0.316752
6.836717	0.1	0.316994
6.838383	0.1	0.315169
6.840050	0.1	0.311541
6.841717	0.1	0.307965
6.843383	0.1	0.305786
6.845050	0.1	0.304841
6.846717	0.1	0.304529
6.848383	0.1	0.305097
6.850050	0.1	0.306745
6.851717	0.1	0.308696
6.853383	0.1	0.310154
6.855050	0.1	0.311052
6.856717	0.1	0.311374
6.858383	0.1	0.310685
6.860050	0.1	0.309045
6.861717	0.1	0.307783
6.863383	0.1	0.308254
6.865050	0.1	0.310279
6.866717	0.1	0.312533
6.868383	0.1	0.314172
6.870050	0.1	0.315201
6.871717	0.1	0.315621
6.873383	0.1	0.315215
6.875050	0.1	0.313474
6.876717	0.1	0.309860
6.878383	0.1	0.304603
6.880050	0.1	0.298512
6.881717	0.1	0.292766
6.883383	0.1	0.289017
6.885050	0.1	0.288677
6.886717	0.1	0.291304
6.888383	0.1	0.293874
6.890050	0.1	0.293264
6.891717	0.1	0.289804
6.893383	0.1	0.286945
6.895050	0.1	0.287830
6.896717	0.1	0.293418
6.898383	0.1	0.302279
6.900050	0.1	0.310685
6.901717	0.1	0.314564
6.903383	0.1	0.312557
6.905050	0.1	0.307001
6.906717	0.1	0.301637
6.908383	0.1	0.298428
6.910050	0.1	0.297306
6.911717	0.1	0.297767
6.913383	0.1	0.298768
6.915050	0.1	0.298764
6.916717	0.1	0.297413
6.918383	0.1	0.295490
6.920050	0.1	0.293432
6.921717	0.1	0.291509
6.923383	0.1	0.290233
6.925050	0.1	0.290065
6.926717	0.1	0.291215
6.928383	0.1	0.293171
6.930050	0.1	0.294484
6.931717	0.1	0.294191
6.933383	0.1	0.292985
6.935050	0.1	0.292165
6.936717	0.1	0.292123
6.938383	0.1	0.292379
6.940050	0.1	0.292039
6.941717	0.1	0.290293
6.943383	0.1	0.287327
6.945050	0.1	0.284086
6.946717	0.1	0.281399
6.948383	0.1	0.280063
6.950050	0.1	0.280770
6.951717	0.1	0.283681
6.953383	0.1	0.288435
6.955050	0.1	0.293925
6.956717	0.1	0.297963
6.958383	0.1	0.298503
6.960050	0.1	0.295541
6.961717	0.1	0.290703
6.963383	0.1	0.285725
6.965050	0.1	0.282312
6.966717	0.1	0.281786
6.968383	0.1	0.284119
6.970050	0.1	0.287937
6.971717	0.1	0.291448
6.973383	0.1	0.293362
6.975050	0.1	0.293436
6.976717	0.1	0.292175
6.978383	0.1	0.290070
6.980050	0.1	0.287597
6.981717	0.1	0.285665
6.983383	0.1	0.285250
6.985050	0.1	0.286424
6.986717	0.1	0.288342
6.988383	0.1	0.290330
6.990050	0.1	0.292212
6.991717	0.1	0.293832
6.993383	0.1	0.294913
6.995050	0.1	0.295462
6.996717	0.1	0.296063
6.998383	0.1	0.297427
7.000050	0.1	0.299606
7.001717	0.1	0.301586
7.003383	0.1	0.301716
7.005050	0.1	0.299513
7.006717	0.1	0.296491
7.008383	0.1	0.294358
7.010050	0.1	0.293525
7.011717	0.1	0.293828
7.013383	0.1	0.295066
7.015050	0.1	0.296948
7.016717	0.1	0.299071
7.018383	0.1	0.300817
7.020050	0.1	0.301641
7.021717	0.1	0.301413
7.023383	0.1	0.299942
7.025050	0.1	0.297152
7.026717	0.1	0.294265
7.028383	0.1	0.293078
7.030050	0.1	0.293534
7.031717	0.1	0.293613
7.033383	0.1	0.292016
7.035050	0.1	0.289818
7.036717	0.1	0.289246
7.038383	0.1	0.291243
7.040050	0.1	0.294549
7.041717	0.1	0.296901
7.043383	0.1	0.296980
7.045050	0.1	0.295192
7.046717	0.1	0.292864
7.048383	0.1	0.291253
7.050050	0.1	0.291038
7.051717	0.1	0.292049
7.053383	0.1	0.293669
7.055050	0.1	0.295523
7.056717	0.1	0.297283
7.058383	0.1	0.297697
7.060050	0.1	0.294903
7.061717	0.1	0.288640
7.063383	0.1	0.281157
7.065050	0.1	0.275341
7.066717	0.1	0.272733
7.068383	0.1	0.273194
7.070050	0.1	0.275611
7.071717	0.1	0.278852
7.073383	0.1	0.282070
7.075050	0.1	0.284631
7.076717	0.1	0.286014
7.078383	0.1	0.285800
7.080050	0.1	0.283965
7.081717	0.1	0.281278
7.083383	0.1	0.278885
7.085050	0.1	0.277744
7.086717	0.1	0.278135
7.088383	0.1	0.279034
7.090050	0.1	0.278982
7.091717	0.1	0.277646
7.093383	0.1	0.275387
7.095050	0.1	0.272440
7.096717	0.1	0.269478
7.098383	0.1	0.267667
7.100050	0.1	0.267667
7.101717	0.1	0.269790
7.103383	0.1	0.274247
7.105050	0.1	0.280151
7.106717	0.1	0.285576
7.108383	0.1	0.288994
7.110050	0.1	0.289991
7.111717	0.1	0.288910
7.113383	0.1	0.286344
7.115050	0.1	0.283229
7.116717	0.1	0.280598
7.118383	0.1	0.278652
7.120050	0.1	0.276645
7.121717	0.1	0.274149
7.123383	0.1	0.272267
7.125050	0.1	0.272915
7.126717	0.1	0.276156
7.128383	0.1	0.279909
7.130050	0.1	0.282549
7.131717	0.1	0.284077
7.133383	0.1	0.284961
7.135050	0.1	0.284920
7.136717	0.1	0.283280
7.138383	0.1	0.280505
7.140050	0.1	0.278428
7.141717	0.1	0.278889
7.143383	0.1	0.282382
7.145050	0.1	0.287774
7.146717	0.1	0.293129
7.148383	0.1	0.296715
7.150050	0.1	0.297464
7.151717	0.1	0.295113
7.153383	0.1	0.290633
7.155050	0.1	0.285800
7.156717	0.1	0.281748
7.158383	0.1	0.278931
7.160050	0.1	0.278056
7.161717	0.1	0.279825
7.163383	0.1	0.283644
7.165050	0.1	0.287476
7.166717	0.1	0.289595
7.168383	0.1	0.290615
7.170050	0.1	0.293031
7.171717	0.1	0.298494
7.173383	0.1	0.305837
7.175050	0.1	0.311984
7.176717	0.1	0.314782
7.178383	0.1	0.314536
7.180050	0.1	0.312966
7.181717	0.1	0.311541
7.183383	0.1	0.310875
7.185050	0.1	0.310484
7.186717	0.1	0.309176
7.188383	0.1	0.307285
7.190050	0.1	0.307076
7.191717	0.1	0.309967
7.193383	0.1	0.315234
7.195050	0.1	0.321064
7.196717	0.1	0.325697
7.198383	0.1	0.328324
7.200050	0.1	0.329413
7.201717	0.1	0.330261
7.203383	0.1	0.332207
7.205050	0.1	0.335341
7.206717	0.1	0.338145
7.208383	0.1	0.339225
7.210050	0.1	0.338489
7.211717	0.1	0.336659
7.213383	0.1	0.335090
7.215050	0.1	0.335434
7.216717	0.1	0.338904
7.218383	0.1	0.345483
7.220050	0.1	0.353321
7.221717	0.1	0.360105
7.223383	0.1	0.365204
7.225050	0.1	0.368850
7.226717	0.1	0.370746
7.228383	0.1	0.370750
7.230050	0.1	0.369428
7.231717	0.1	0.367644
7.233383	0.1	0.366699
7.235050	0.1	0.368343
7.236717	0.1	0.373572
7.238383	0.1	0.381488
7.240050	0.1	0.389945
7.241717	0.1	0.396967
7.243383	0.1	0.401116
7.245050	0.1	0.401423
7.246717	0.1	0.398038
7.248383	0.1	0.392678
7.250050	0.1	0.387686
7.251717	0.1	0.384254
7.253383	0.1	0.381991
7.255050	0.1	0.380175
7.256717	0.1	0.378690
7.258383	0.1	0.377558
7.260050	0.1	0.376366
7.261717	0.1	0.374494
7.263383	0.1	0.371551
7.265050	0.1	0.367812
7.266717	0.1	0.364282
7.268383	0.1	0.362201
7.270050	0.1	0.362364
7.271717	0.1	0.364450
7.273383	0.1	0.366936
7.275050	0.1	0.368310
7.276717	0.1	0.368305
7.278383	0.1	0.367789
7.280050	0.1	0.367528
7.281717	0.1	0.367332
7.283383	0.1	0.366396
7.285050	0.1	0.364454
7.286717	0.1	0.362727
7.288383	0.1	0.362936
7.290050	0.1	0.365153
7.291717	0.1	0.367831
7.293383	0.1	0.369875
7.295050	0.1	0.371211
7.296717	0.1	0.372068
7.298383	0.1	0.372613
7.300050	0.1	0.372524
7.301717	0.1	0.370969
7.303383	0.1	0.367402
7.305050	0.1	0.362210
7.306717	0.1	0.356399
7.308383	0.1	0.351239
7.310050	0.1	0.348208
7.311717	0.1	0.348245
7.313383	0.1	0.351076
7.315050	0.1	0.355332
7.316717	0.1	0.358801
7.318383	0.1	0.359206
7.320050	0.1	0.355607
7.321717	0.1	0.349008
7.323383	0.1	0.341907
7.325050	0.1	0.336901
7.326717	0.1	0.334904
7.328383	0.1	0.335118
7.330050	0.1	0.336622
7.331717	0.1	0.339001
7.333383	0.1	0.341875
7.335050	0.1	0.344557
7.336717	0.1	0.346052
7.338383	0.1	0.345521
7.340050	0.1	0.342629
7.341717	0.1	0.337819
7.343383	0.1	0.332915
7.345050	0.1	0.330228
7.346717	0.1	0.330615
7.348383	0.1	0.333455
7.350050	0.1	0.337679
7.351717	0.1	0.341786
7.353383	0.1	0.344291
7.355050	0.1	0.345036
7.356717	0.1	0.344985
7.358383	0.1	0.344571
7.360050	0.1	0.342852
7.361717	0.1	0.338545
7.363383	0.1	0.331984
7.365050	0.1	0.325758
7.366717	0.1	0.322838
7.368383	0.1	0.324305
7.370050	0.1	0.328398
7.371717	0.1	0.332049
7.373383	0.1	0.334149
7.375050	0.1	0.335909
7.376717	0.1	0.337684
7.378383	0.1	0.337684
7.380050	0.1	0.334522
7.381717	0.1	0.329260
7.383383	0.1	0.324324
7.385050	0.1	0.321027
7.386717	0.1	0.319188
7.388383	0.1	0.318326
7.390050	0.1	0.317893
7.391717	0.1	0.317581
7.393383	0.1	0.317949
7.395050	0.1	0.319560
7.396717	0.1	0.321912
7.398383	0.1	0.323798
7.400050	0.1	0.324007
7.401717	0.1	0.321963
7.403383	0.1	0.318578
7.405050	0.1	0.315635
7.406717	0.1	0.314224
7.408383	0.1	0.314424
7.410050	0.1	0.315905
7.411717	0.1	0.318070
7.413383	0.1	0.320170
7.415050	0.1	0.321451
7.416717	0.1	0.321278
7.418383	0.1	0.320030
7.420050	0.1	0.319290
7.421717	0.1	0.319974
7.423383	0.1	0.321255
7.425050	0.1	0.322172
7.426717	0.1	0.322750
7.428383	0.1	0.323271
7.430050	0.1	0.324072
7.431717	0.1	0.325451
7.433383	0.1	0.327006
7.435050	0.1	0.327826
7.436717	0.1	0.327313
7.438383	0.1	0.325469
7.440050	0.1	0.322931
7.441717	0.1	0.320734
7.443383	0.1	0.319546
7.445050	0.1	0.319509
7.446717	0.1	0.321055
7.448383	0.1	0.324859
7.450050	0.1	0.330340
7.451717	0.1	0.335509
7.453383	0.1	0.338936
7.455050	0.1	0.341348
7.456717	0.1	0.344240
7.458383	0.1	0.347146
7.460050	0.1	0.347821
7.461717	0.1	0.344790
7.463383	0.1	0.338587
7.465050	0.1	0.331225
7.466717	0.1	0.324794
7.468383	0.1	0.320305
7.470050	0.1	0.317725
7.471717	0.1	0.316608
7.473383	0.1	0.316496
7.475050	0.1	0.317106
7.476717	0.1	0.317926
7.478383	0.1	0.317669
7.480050	0.1	0.315644
7.481717	0.1	0.313683
7.483383	0.1	0.314461
7.485050	0.1	0.318224
7.486717	0.1	0.323071
7.488383	0.1	0.327108
7.490050	0.1	0.328878
7.491717	0.1	0.327830
7.493383	0.1	0.325213
7.495050	0.1	0.322983
7.496717	0.1	0.321995
7.498383	0.1	0.321530
7.500050	0.1	0.320235
7.501717	0.1	0.317907
7.503383	0.1	0.315700
7.505050	0.1	0.314345
7.506717	0.1	0.313600
7.508383	0.1	0.313646
7.510050	0.1	0.315062
7.511717	0.1	0.317311
7.513383	0.1	0.318792
7.515050	0.1	0.318512
7.516717	0.1	0.316701
7.518383	0.1	0.314005
7.520050	0.1	0.310512
7.521717	0.1	0.306158
7.523383	0.1	0.301832
7.525050	0.1	0.299206
7.526717	0.1	0.299718
7.528383	0.1	0.304100
7.530050	0.1	0.311504
7.531717	0.1	0.318894
7.533383	0.1	0.323118
7.535050	0.1	0.323202
7.536717	0.1	0.319895
7.538383	0.1	0.314731
7.540050	0.1	0.309777
7.541717	0.1	0.306447
7.543383	0.1	0.305148
7.545050	0.1	0.305991
7.546717	0.1	0.308445
7.548383	0.1	0.311029
7.550050	0.1	0.312668
7.551717	0.1	0.314158
7.553383	0.1	0.317022
7.555050	0.1	0.320929
7.556717	0.1	0.323695
7.558383	0.1	0.323420
7.560050	0.1	0.319746
7.561717	0.1	0.313725
7.563383	0.1	0.307080
7.565050	0.1	0.301525
7.566717	0.1	0.298005
7.568383	0.1	0.296528
7.570050	0.1	0.296971
7.571717	0.1	0.298950
7.573383	0.1	0.301185
7.575050	0.1	0.302694
7.576717	0.1	0.303742
7.578383	0.1	0.305092
7.580050	0.1	0.307206
7.581717	0.1	0.310075
7.583383	0.1	0.313218
7.585050	0.1	0.316016
7.586717	0.1	0.317930
7.588383	0.1	0.318177
7.590050	0.1	0.315863
7.591717	0.1	0.311155
7.593383	0.1	0.306168
7.595050	0.1	0.303928
7.596717	0.1	0.305753
7.598383	0.1	0.310191
7.600050	0.1	0.315062
7.601717	0.1	0.319057
7.603383	0.1	0.321320
7.605050	0.1	0.321507
7.606717	0.1	0.320273
7.608383	0.1	0.319201
7.610050	0.1	0.319984
7.611717	0.1	0.323104
7.613383	0.1	0.327211
7.615050	0.1	0.330680
7.616717	0.1	0.333386
7.618383	0.1	0.335788
7.620050	0.1	0.337367
7.621717	0.1	0.337241
7.623383	0.1	0.335323
7.625050	0.1	0.332133
7.626717	0.1	0.328403
7.628383	0.1	0.324692
7.630050	0.1	0.321306
7.631717	0.1	0.319085
7.633383	0.1	0.319779
7.635050	0.1	0.324072
7.636717	0.1	0.329670
7.638383	0.1	0.333264
7.640050	0.1	0.334121
7.641717	0.1	0.334070
7.643383	0.1	0.334564
7.645050	0.1	0.336017
7.646717	0.1	0.338787
7.648383	0.1	0.342843
7.650050	0.1	0.347593
7.651717	0.1	0.352128
7.653383	0.1	0.355048
7.655050	0.1	0.354941
7.656717	0.1	0.351844
7.658383	0.1	0.347705
7.660050	0.1	0.345027
7.661717	0.1	0.345497
7.663383	0.1	0.349618
7.665050	0.1	0.356450
7.666717	0.1	0.363854
7.668383	0.1	0.370094
7.670050	0.1	0.375132
7.671717	0.1	0.380045
7.673383	0.1	0.385530
7.675050	0.1	0.390871
7.676717	0.1	0.394406
7.678383	0.1	0.395356
7.680050	0.1	0.394611
7.681717	0.1	0.394019
7.683383	0.1	0.395556
7.685050	0.1	0.399635
7.686717	0.1	0.404455
7.688383	0.1	0.408050
7.690050	0.1	0.409866
7.691717	0.1	0.410285
7.693383	0.1	0.410727
7.695050	0.1	0.412916
7.696717	0.1	0.417437
7.698383	0.1	0.424134
7.700050	0.1	0.432460
7.701717	0.1	0.440874
7.703383	0.1	0.448027
7.705050	0.1	0.453452
7.706717	0.1	0.456576
7.708383	0.1	0.457023
7.710050	0.1	0.455980
7.711717	0.1	0.455556
7.713383	0.1	0.456707
7.715050	0.1	0.459184
7.716717	0.1	0.462676
7.718383	0.1	0.466746
7.720050	0.1	0.470886
7.721717	0.1	0.474676
7.723383	0.1	0.477610
7.725050	0.1	0.479659
7.726717	0.1	0.481694
7.728383	0.1	0.484302
7.730050	0.1	0.486905
7.731717	0.1	0.488511
7.733383	0.1	0.488535
7.735050	0.1	0.487296
7.736717	0.1	0.486095
7.738383	0.1	0.486043
7.740050	0.1	0.486742
7.741717	0.1	0.487152
7.743383	0.1	0.487692
7.745050	0.1	0.489918
7.746717	0.1	0.493885
7.748383	0.1	0.497689
7.750050	0.1	0.499408
7.751717	0.1	0.498402
7.753383	0.1	0.495319
7.755050	0.1	0.491245
7.756717	0.1	0.486891
7.758383	0.1	0.482854
7.760050	0.1	0.479771
7.761717	0.1	0.477792
7.763383	0.1	0.476632
7.765050	0.1	0.475780
7.766717	0.1	0.473978
7.768383	0.1	0.469885
7.770050	0.1	0.463687
7.771717	0.1	0.456441
7.773383	0.1	0.448935
7.775050	0.1	0.442318
7.776717	0.1	0.437484
7.778383	0.1	0.433768
7.780050	0.1	0.430732
7.781717	0.1	0.429931
7.783383	0.1	0.432981
7.785050	0.1	0.439472
7.786717	0.1	0.447249
7.788383	0.1	0.453284
7.790050	0.1	0.454928
7.791717	0.1	0.451747
7.793383	0.1	0.445852
7.795050	0.1	0.440264
7.796717	0.1	0.437004
7.798383	0.1	0.436003
7.800050	0.1	0.435761
7.801717	0.1	0.435007
7.803383	0.1	0.432879
7.805050	0.1	0.428124
7.806717	0.1	0.420269
7.808383	0.1	0.411323
7.810050	0.1	0.404874
7.811717	0.1	0.403435
7.813383	0.1	0.406746
7.815050	0.1	0.411673
7.816717	0.1	0.414266
7.818383	0.1	0.413093
7.820050	0.1	0.409726
7.821717	0.1	0.405763
7.823383	0.1	0.401502
7.825050	0.1	0.397731
7.826717	0.1	0.396073
7.828383	0.1	0.397037
7.830050	0.1	0.399621
7.831717	0.1	0.402718
7.833383	0.1	0.405624
7.835050	0.1	0.407603
7.836717	0.1	0.408157
7.838383	0.1	0.407971
7.840050	0.1	0.408040
7.841717	0.1	0.407854
7.843383	0.1	0.406182
7.845050	0.1	0.403095
7.846717	0.1	0.399593
7.848383	0.1	0.396781
7.850050	0.1	0.395565
7.851717	0.1	0.395910
7.853383	0.1	0.397055
7.855050	0.1	0.398550
7.856717	0.1	0.400180
7.858383	0.1	0.401703
7.860050	0.1	0.403146
7.861717	0.1	0.404697
7.863383	0.1	0.406327
7.865050	0.1	0.407714
7.866717	0.1	0.408208
7.868383	0.1	0.407491
7.870050	0.1	0.406341
7.871717	0.1	0.405745
7.873383	0.1	0.405707
7.875050	0.1	0.405582
7.876717	0.1	0.405312
7.878383	0.1	0.405493
7.880050	0.1	0.406024
7.881717	0.1	0.405922
7.883383	0.1	0.404329
7.885050	0.1	0.401265
7.886717	0.1	0.398234
7.888383	0.1	0.397470
7.890050	0.1	0.399221
7.891717	0.1	0.401209
7.893383	0.1	0.401498
7.895050	0.1	0.400227
7.896717	0.1	0.398927
7.898383	0.1	0.399421
7.900050	0.1	0.402476
7.901717	0.1	0.407076
7.903383	0.1	0.411295
7.905050	0.1	0.413866
7.906717	0.1	0.414508
7.908383	0.1	0.413386
7.910050	0.1	0.410834
7.911717	0.1	0.407631
7.913383	0.1	0.404706
7.915050	0.1	0.402494
7.916717	0.1	0.401228
7.918383	0.1	0.401353
7.920050	0.1	0.403030
7.921717	0.1	0.405833
7.923383	0.1	0.409167
7.925050	0.1	0.412725
7.926717	0.1	0.416208
7.928383	0.1	0.418900
7.930050	0.1	0.420203
7.931717	0.1	0.420199
7.933383	0.1	0.419370
7.935050	0.1	0.418113
7.936717	0.1	0.416604
7.938383	0.1	0.414955
7.940050	0.1	0.413521
7.941717	0.1	0.413135
7.943383	0.1	0.414234
7.945050	0.1	0.415822
7.946717	0.1	0.416711
7.948383	0.1	0.417298
7.950050	0.1	0.418578
7.951717	0.1	0.420464
7.953383	0.1	0.421866
7.955050	0.1	0.422117
7.956717	0.1	0.422071
7.958383	0.1	0.423375
7.960050	0.1	0.426723
7.961717	0.1	0.431119
7.963383	0.1	0.434546
7.965050	0.1	0.435640
7.966717	0.1	0.435272
7.968383	0.1	0.435868
7.970050	0.1	0.438625
7.971717	0.1	0.442411
7.973383	0.1	0.445200
7.975050	0.1	0.446010
7.976717	0.1	0.445652
7.978383	0.1	0.445209
7.980050	0.1	0.444534
7.981717	0.1	0.443244
7.983383	0.1	0.441745
7.985050	0.1	0.440585
7.986717	0.1	0.439971
7.988383	0.1	0.439938
7.990050	0.1	0.440516
7.991717	0.1	0.441787
7.993383	0.1	0.443840
7.995050	0.1	0.446509
7.996717	0.1	0.449568
7.998383	0.1	0.453154
8.000050	0.1	0.457079
8.001717	0.1	0.460418
8.003383	0.1	0.462146
8.005050	0.1	0.461685
8.006717	0.1	0.459184
8.008383	0.1	0.455920
8.010050	0.1	0.453680
8.011717	0.1	0.453531
8.013383	0.1	0.455570
8.015050	0.1	0.459342
8.016717	0.1	0.463352
8.018383	0.1	0.465061
8.020050	0.1	0.462630
8.021717	0.1	0.456385
8.023383	0.1	0.448413
8.025050	0.1	0.441466
8.026717	0.1	0.437531
8.028383	0.1	0.436413
8.030050	0.1	0.436259
8.031717	0.1	0.435798
8.033383	0.1	0.434895
8.035050	0.1	0.433805
8.036717	0.1	0.432902
8.038383	0.1	0.432031
8.040050	0.1	0.430206
8.041717	0.1	0.426825
8.043383	0.1	0.422546
8.045050	0.1	0.418993
8.046717	0.1	0.417978
8.048383	0.1	0.420329
8.050050	0.1	0.425493
8.051717	0.1	0.432092
8.053383	0.1	0.438802
8.055050	0.1	0.445107
8.056717	0.1	0.450937
8.058383	0.1	0.455556
8.060050	0.1	0.457722
8.061717	0.1	0.457261
8.063383	0.1	0.455477
8.065050	0.1	0.453978
8.066717	0.1	0.454118
8.068383	0.1	0.456325
8.070050	0.1	0.459235
8.071717	0.1	0.460804
8.073383	0.1	0.460208
8.075050	0.1	0.457745
8.076717	0.1	0.453927
8.078383	0.1	0.449135
8.080050	0.1	0.444013
8.081717	0.1	0.439584
8.083383	0.1	0.436446
8.085050	0.1	0.434159
8.086717	0.1	0.431933
8.088383	0.1	0.429354
8.090050	0.1	0.426057
8.091717	0.1	0.421992
8.093383	0.1	0.418657
8.095050	0.1	0.418397
8.096717	0.1	0.421694
8.098383	0.1	0.426290
8.100050	0.1	0.429195
8.101717	0.1	0.428925
8.103383	0.1	0.426061
8.105050	0.1	0.422006
8.106717	0.1	0.418047
8.108383	0.1	0.415314
8.110050	0.1	0.414453
8.111717	0.1	0.414830
8.113383	0.1	0.414602
8.115050	0.1	0.412418
8.116717	0.1	0.408730
8.118383	0.1	0.405218
8.120050	0.1	0.403435
8.121717	0.1	0.403645
8.123383	0.1	0.404650
8.125050	0.1	0.404990
8.126717	0.1	0.404255
8.128383	0.1	0.403058
8.130050	0.1	0.401931
8.131717	0.1	0.400683
8.133383	0.1	0.399319
8.135050	0.1	0.398858
8.136717	0.1	0.400553
8.138383	0.1	0.404669
8.140050	0.1	0.410066
8.141717	0.1	0.414755
8.143383	0.1	0.416739
8.145050	0.1	0.414695
8.146717	0.1	0.408599
8.148383	0.1	0.400175
8.150050	0.1	0.392236
8.151717	0.1	0.387197
8.153383	0.1	0.385884
8.155050	0.1	0.386932
8.156717	0.1	0.387458
8.158383	0.1	0.385428
8.160050	0.1	0.381181
8.161717	0.1	0.376580
8.163383	0.1	0.373367
8.165050	0.1	0.372203
8.166717	0.1	0.372799
8.168383	0.1	0.374187
8.170050	0.1	0.374978
8.171717	0.1	0.374354
8.173383	0.1	0.372725
8.175050	0.1	0.370974
8.176717	0.1	0.369921
8.178383	0.1	0.370150
8.180050	0.1	0.371458
8.181717	0.1	0.372976
8.183383	0.1	0.373945
8.185050	0.1	0.374038
8.186717	0.1	0.373255
8.188383	0.1	0.371728
8.190050	0.1	0.369591
8.191717	0.1	0.367165
8.193383	0.1	0.364967
8.195050	0.1	0.363733
8.196717	0.1	0.364231
8.198383	0.1	0.366122
8.200050	0.1	0.367509
8.201717	0.1	0.366457
8.203383	0.1	0.362368
8.205050	0.1	0.356254
8.206717	0.1	0.350149
8.208383	0.1	0.345618
8.210050	0.1	0.342708
8.211717	0.1	0.340361
8.213383	0.1	0.337195
8.215050	0.1	0.333106
8.216717	0.1	0.330638
8.218383	0.1	0.332613
8.220050	0.1	0.338657
8.221717	0.1	0.345684
8.223383	0.1	0.350955
8.225050	0.1	0.353688
8.226717	0.1	0.354419
8.228383	0.1	0.354070
8.230050	0.1	0.353535
8.231717	0.1	0.353134
8.233383	0.1	0.352771
8.235050	0.1	0.353041
8.236717	0.1	0.354913
8.238383	0.1	0.358247
8.240050	0.1	0.361684
8.241717	0.1	0.364105
8.243383	0.1	0.365656
8.245050	0.1	0.367220
8.246717	0.1	0.369423
8.248383	0.1	0.372087
8.250050	0.1	0.374229
8.251717	0.1	0.374988
8.253383	0.1	0.374257
8.255050	0.1	0.372441
8.256717	0.1	0.370108
8.258383	0.1	0.367286
8.260050	0.1	0.363505
8.261717	0.1	0.359416
8.263383	0.1	0.357055
8.265050	0.1	0.357945
8.266717	0.1	0.361907
8.268383	0.1	0.367495
8.270050	0.1	0.372869
8.271717	0.1	0.376948
8.273383	0.1	0.380273
8.275050	0.1	0.384515
8.276717	0.1	0.390736
8.278383	0.1	0.397665
8.280050	0.1	0.402052
8.281717	0.1	0.401358
8.283383	0.1	0.396222
8.285050	0.1	0.389828
8.286717	0.1	0.385647
8.288383	0.1	0.385935
8.290050	0.1	0.390690
8.291717	0.1	0.397065
8.293383	0.1	0.401456
8.295050	0.1	0.402406
8.296717	0.1	0.400422
8.298383	0.1	0.396552
8.300050	0.1	0.392129
8.301717	0.1	0.388492
8.303383	0.1	0.386471
8.305050	0.1	0.386043
8.306717	0.1	0.386350
8.308383	0.1	0.386569
8.310050	0.1	0.386201
8.311717	0.1	0.384804
8.313383	0.1	0.382424
8.315050	0.1	0.379551
8.316717	0.1	0.376222
8.318383	0.1	0.372021
8.320050	0.1	0.366862
8.321717	0.1	0.361218
8.323383	0.1	0.355970
8.325050	0.1	0.352091
8.326717	0.1	0.349991
8.328383	0.1	0.349511
8.330050	0.1	0.350606
8.331717	0.1	0.353302
8.333383	0.1	0.356915
8.335050	0.1	0.360035
8.336717	0.1	0.361577
8.338383	0.1	0.361558
8.340050	0.1	0.360380
8.341717	0.1	0.358121
8.343383	0.1	0.355085
8.345050	0.1	0.352436
8.346717	0.1	0.351518
8.348383	0.1	0.352855
8.350050	0.1	0.356161
8.351717	0.1	0.360766
8.353383	0.1	0.365367
8.355050	0.1	0.368194
8.356717	0.1	0.368119
8.358383	0.1	0.365269
8.360050	0.1	0.360738
8.361717	0.1	0.356236
8.363383	0.1	0.352911
8.365050	0.1	0.349823
8.366717	0.1	0.345078
8.368383	0.1	0.338154
8.370050	0.1	0.330079
8.371717	0.1	0.322750
8.373383	0.1	0.318140
8.375050	0.1	0.316743
8.376717	0.1	0.317208
8.378383	0.1	0.317660
8.380050	0.1	0.317190
8.381717	0.1	0.316696
8.383383	0.1	0.317399
8.385050	0.1	0.318526
8.386717	0.1	0.318326
8.388383	0.1	0.315947
8.390050	0.1	0.310969
8.391717	0.1	0.303998
8.393383	0.1	0.297581
8.395050	0.1	0.294391
8.396717	0.1	0.295220
8.398383	0.1	0.299071
8.400050	0.1	0.303928
8.401717	0.1	0.307616
8.403383	0.1	0.308924
8.405050	0.1	0.308640
8.406717	0.1	0.308924
8.408383	0.1	0.310638
8.410050	0.1	0.311933
8.411717	0.1	0.310871
8.413383	0.1	0.308063
8.415050	0.1	0.305441
8.416717	0.1	0.304119
8.418383	0.1	0.304142
8.420050	0.1	0.304775
8.421717	0.1	0.304626
8.423383	0.1	0.302633
8.425050	0.1	0.299187
8.426717	0.1	0.295388
8.428383	0.1	0.291322
8.430050	0.1	0.286563
8.431717	0.1	0.282330
8.433383	0.1	0.281241
8.435050	0.1	0.284109
8.436717	0.1	0.288519
8.438383	0.1	0.291304
8.440050	0.1	0.291425
8.441717	0.1	0.290051
8.443383	0.1	0.289115
8.445050	0.1	0.290163
8.446717	0.1	0.293492
8.448383	0.1	0.298093
8.450050	0.1	0.302675
8.451717	0.1	0.306359
8.453383	0.1	0.308817
8.455050	0.1	0.310321
8.456717	0.1	0.311090
8.458383	0.1	0.310582
8.460050	0.1	0.307951
8.461717	0.1	0.303392
8.463383	0.1	0.298782
8.465050	0.1	0.295746
8.466717	0.1	0.293651
8.468383	0.1	0.290861
8.470050	0.1	0.287076
8.471717	0.1	0.283127
8.473383	0.1	0.280025
8.475050	0.1	0.278666
8.476717	0.1	0.279322
8.478383	0.1	0.281255
8.480050	0.1	0.283220
8.481717	0.1	0.284435
8.483383	0.1	0.285241
8.485050	0.1	0.286112
8.486717	0.1	0.286661
8.488383	0.1	0.286736
8.490050	0.1	0.287411
8.491717	0.1	0.289888
8.493383	0.1	0.293995
8.495050	0.1	0.298214
8.496717	0.1	0.301031
8.498383	0.1	0.301814
8.500050	0.1	0.300454
8.501717	0.1	0.297157
8.503383	0.1	0.292584
8.505050	0.1	0.287690
8.506717	0.1	0.283569
8.508383	0.1	0.281208
8.510050	0.1	0.280971
8.511717	0.1	0.282191
8.513383	0.1	0.283457
8.515050	0.1	0.283914
8.516717	0.1	0.284123
8.518383	0.1	0.284803
8.520050	0.1	0.286298
8.521717	0.1	0.289329
8.523383	0.1	0.294307
8.525050	0.1	0.300123
8.526717	0.1	0.305241
8.528383	0.1	0.309041
8.530050	0.1	0.311742
8.531717	0.1	0.313814
8.533383	0.1	0.315541
8.535050	0.1	0.317013
8.536717	0.1	0.318200
8.538383	0.1	0.318810
8.540050	0.1	0.318522
8.541717	0.1	0.317586
8.543383	0.1	0.316729
8.545050	0.1	0.316007
8.546717	0.1	0.314335
8.548383	0.1	0.311453
8.550050	0.1	0.309586
8.551717	0.1	0.311593
8.553383	0.1	0.318042
8.555050	0.1	0.326782
8.556717	0.1	0.334624
8.558383	0.1	0.339369
8.560050	0.1	0.340543
8.561717	0.1	0.338657
8.563383	0.1	0.334810
8.565050	0.1	0.330126
8.566717	0.1	0.324664
8.568383	0.1	0.318545
8.570050	0.1	0.313595
8.571717	0.1	0.312133
8.573383	0.1	0.314815
8.575050	0.1	0.320282
8.576717	0.1	0.326200
8.578383	0.1	0.330871
8.580050	0.1	0.334145
8.581717	0.1	0.336696
8.583383	0.1	0.338792
8.585050	0.1	0.339942
8.586717	0.1	0.339998
8.588383	0.1	0.340072
8.590050	0.1	0.340892
8.591717	0.1	0.341260
8.593383	0.1	0.339909
8.595050	0.1	0.337092
8.596717	0.1	0.333618
8.598383	0.1	0.330540
8.600050	0.1	0.329753
8.601717	0.1	0.332850
8.603383	0.1	0.338960
8.605050	0.1	0.345018
8.606717	0.1	0.348841
8.608383	0.1	0.350424
8.610050	0.1	0.350145
8.611717	0.1	0.348212
8.613383	0.1	0.346052
8.615050	0.1	0.345712
8.616717	0.1	0.347737
8.618383	0.1	0.350703
8.620050	0.1	0.352710
8.621717	0.1	0.352771
8.623383	0.1	0.350922
8.625050	0.1	0.348100
8.626717	0.1	0.345944
8.628383	0.1	0.345563
8.630050	0.1	0.346433
8.631717	0.1	0.346838
8.633383	0.1	0.345400
8.635050	0.1	0.342755
8.636717	0.1	0.341274
8.638383	0.1	0.342079
8.640050	0.1	0.343402
8.641717	0.1	0.342685
8.643383	0.1	0.339253
8.645050	0.1	0.334275
8.646717	0.1	0.328608
8.648383	0.1	0.321837
8.650050	0.1	0.313944
8.651717	0.1	0.306591
8.653383	0.1	0.301814
8.655050	0.1	0.300398
8.656717	0.1	0.301716
8.658383	0.1	0.304384
8.660050	0.1	0.307146
8.661717	0.1	0.309660
8.663383	0.1	0.312077
8.665050	0.1	0.313986
8.666717	0.1	0.314433
8.668383	0.1	0.312449
8.670050	0.1	0.307481
8.671717	0.1	0.300109
8.673383	0.1	0.291751
8.675050	0.1	0.283588
8.676717	0.1	0.276673
8.678383	0.1	0.271504
8.680050	0.1	0.267318
8.681717	0.1	0.263359
8.683383	0.1	0.259932
8.685050	0.1	0.257734
8.686717	0.1	0.257324
8.688383	0.1	0.258749
8.690050	0.1	0.261194
8.691717	0.1	0.263466
8.693383	0.1	0.264575
8.695050	0.1	0.263867
8.696717	0.1	0.261236
8.698383	0.1	0.257362
8.700050	0.1	0.253324
8.701717	0.1	0.250009
8.703383	0.1	0.247872
8.705050	0.1	0.246358
8.706717	0.1	0.244002
8.708383	0.1	0.240328
8.710050	0.1	0.236188
8.711717	0.1	0.231937
8.713383	0.1	0.227275
8.715050	0.1	0.222586
8.716717	0.1	0.218591
8.718383	0.1	0.215340
8.720050	0.1	0.212556
8.721717	0.1	0.210325
8.723383	0.1	0.209077
8.725050	0.1	0.208821
8.726717	0.1	0.208975
8.728383	0.1	0.209403
8.730050	0.1	0.210400
8.731717	0.1	0.211317
8.733383	0.1	0.210484
8.735050	0.1	0.207294
8.736717	0.1	0.203559
8.738383	0.1	0.201613
8.740050	0.1	0.201846
8.741717	0.1	0.203238
8.743383	0.1	0.204877
8.745050	0.1	0.205687
8.746717	0.1	0.204486
8.748383	0.1	0.201254
8.750050	0.1	0.196761
8.751717	0.1	0.191689
8.753383	0.1	0.187042
8.755050	0.1	0.184085
8.756717	0.1	0.183261
8.758383	0.1	0.183634
8.760050	0.1	0.183173
8.761717	0.1	0.180518
8.763383	0.1	0.176472
8.765050	0.1	0.172993
8.766717	0.1	0.171233
8.768383	0.1	0.170907
8.770050	0.1	0.170805
8.771717	0.1	0.169724
8.773383	0.1	0.167447
8.775050	0.1	0.165123
8.776717	0.1	0.164355
8.778383	0.1	0.166134
8.780050	0.1	0.170553
8.781717	0.1	0.176518
8.783383	0.1	0.181743
8.785050	0.1	0.184234
8.786717	0.1	0.183592
8.788383	0.1	0.180444
8.790050	0.1	0.175568
8.791717	0.1	0.170404
8.793383	0.1	0.166921
8.795050	0.1	0.165766
8.796717	0.1	0.165473
8.798383	0.1	0.164770
8.800050	0.1	0.164756
8.801717	0.1	0.167363
8.803383	0.1	0.172677
8.805050	0.1	0.178739
8.806717	0.1	0.183089
8.808383	0.1	0.184332
8.810050	0.1	0.182590
8.811717	0.1	0.178507
8.813383	0.1	0.172677
8.815050	0.1	0.165966
8.816717	0.1	0.159503
8.818383	0.1	0.154199
8.820050	0.1	0.150856
8.821717	0.1	0.150423
8.823383	0.1	0.153147
8.825050	0.1	0.157715
8.826717	0.1	0.162111
8.828383	0.1	0.165203
8.830050	0.1	0.167019
8.831717	0.1	0.167773
8.833383	0.1	0.167019
8.835050	0.1	0.164113
8.836717	0.1	0.159629
8.838383	0.1	0.155959
8.840050	0.1	0.155540
8.841717	0.1	0.158274
8.843383	0.1	0.161864
8.845050	0.1	0.164709
8.846717	0.1	0.166730
8.848383	0.1	0.168104
8.850050	0.1	0.168211
8.851717	0.1	0.165855
8.853383	0.1	0.160965
8.855050	0.1	0.155061
8.856717	0.1	0.149724
8.858383	0.1	0.145910
8.860050	0.1	0.143899
8.861717	0.1	0.143861
8.863383	0.1	0.146977
8.865050	0.1	0.153859
8.866717	0.1	0.162367
8.868383	0.1	0.169119
8.870050	0.1	0.172062
8.871717	0.1	0.171335
8.873383	0.1	0.168690
8.875050	0.1	0.165855
8.876717	0.1	0.163601
8.878383	0.1	0.161943
8.880050	0.1	0.160490
8.881717	0.1	0.159186
8.883383	0.1	0.158646
8.885050	0.1	0.159205
8.886717	0.1	0.160150
8.888383	0.1	0.159875
8.890050	0.1	0.157203
8.891717	0.1	0.153258
8.893383	0.1	0.151228
8.895050	0.1	0.153282
8.896717	0.1	0.158297
8.898383	0.1	0.162907
8.900050	0.1	0.164178
8.901717	0.1	0.161794
8.903383	0.1	0.157971
8.905050	0.1	0.155470
8.906717	0.1	0.155368
8.908383	0.1	0.156602
8.910050	0.1	0.157952
8.911717	0.1	0.159345
8.913383	0.1	0.160537
8.915050	0.1	0.160737
8.916717	0.1	0.160295
8.918383	0.1	0.160588
8.920050	0.1	0.162325
8.921717	0.1	0.165333
8.923383	0.1	0.168951
8.925050	0.1	0.171824
8.926717	0.1	0.172188
8.928383	0.1	0.168844
8.930050	0.1	0.162562
8.931717	0.1	0.156411
8.933383	0.1	0.153342
8.935050	0.1	0.154027
8.936717	0.1	0.157598
8.938383	0.1	0.162716
8.940050	0.1	0.167522
8.941717	0.1	0.169948
8.943383	0.1	0.168751
8.945050	0.1	0.164239
8.946717	0.1	0.157543
8.948383	0.1	0.150213
8.950050	0.1	0.144360
8.951717	0.1	0.141454
8.953383	0.1	0.141580
8.955050	0.1	0.144150
8.956717	0.1	0.148043
8.958383	0.1	0.151508
8.960050	0.1	0.152932
8.961717	0.1	0.151522
8.963383	0.1	0.147903
8.965050	0.1	0.144090
8.966717	0.1	0.141971
8.968383	0.1	0.142143
8.970050	0.1	0.143941
8.971717	0.1	0.146055
8.973383	0.1	0.147657
8.975050	0.1	0.148681
8.976717	0.1	0.149328
8.978383	0.1	0.149859
8.980050	0.1	0.150246
8.981717	0.1	0.150139
8.983383	0.1	0.149715
8.985050	0.1	0.149393
8.986717	0.1	0.148523
8.988383	0.1	0.146008
8.990050	0.1	0.141785
8.991717	0.1	0.136690
8.993383	0.1	0.132006
8.995050	0.1	0.128970
8.996717	0.1	0.128043
8.998383	0.1	0.128979
9.000050	0.1	0.131172
9.001717	0.1	0.133868
9.003383	0.1	0.136551
9.005050	0.1	0.138851
9.006717	0.1	0.140290
9.008383	0.1	0.140434
9.010050	0.1	0.139023
9.011717	0.1	0.136229
9.013383	0.1	0.132811
9.015050	0.1	0.129868
9.016717	0.1	0.128695
9.018383	0.1	0.130711
9.020050	0.1	0.136225
9.021717	0.1	0.143275
9.023383	0.1	0.148816
9.025050	0.1	0.150944
9.026717	0.1	0.149771
9.028383	0.1	0.146842
9.030050	0.1	0.143964
9.031717	0.1	0.141901
9.033383	0.1	0.140024
9.035050	0.1	0.137854
9.036717	0.1	0.135871
9.038383	0.1	0.134022
9.040050	0.1	0.131489
9.041717	0.1	0.127964
9.043383	0.1	0.123610
9.045050	0.1	0.118851
9.046717	0.1	0.114888
9.048383	0.1	0.112932
9.050050	0.1	0.113286
9.051717	0.1	0.115628
9.053383	0.1	0.119661
9.055050	0.1	0.125016
9.056717	0.1	0.130283
9.058383	0.1	0.133263
9.060050	0.1	0.133174
9.061717	0.1	0.131084
9.063383	0.1	0.128318
9.065050	0.1	0.125500
9.066717	0.1	0.122697
9.068383	0.1	0.120155
9.070050	0.1	0.118511
9.071717	0.1	0.118054
9.073383	0.1	0.118408
9.075050	0.1	0.119293
9.076717	0.1	0.120811
9.078383	0.1	0.122315
9.080050	0.1	0.122348
9.081717	0.1	0.120369
9.083383	0.1	0.117365
9.085050	0.1	0.114967
9.086717	0.1	0.115060
9.088383	0.1	0.118818
9.090050	0.1	0.125077
9.091717	0.1	0.130702
9.093383	0.1	0.132835
9.095050	0.1	0.130902
9.096717	0.1	0.126432
9.098383	0.1	0.121240
9.100050	0.1	0.116928
9.101717	0.1	0.114623
9.103383	0.1	0.113933
9.105050	0.1	0.113505
9.106717	0.1	0.112741
9.108383	0.1	0.111978
9.110050	0.1	0.111717
9.111717	0.1	0.111917
9.113383	0.1	0.111451
9.115050	0.1	0.109067
9.116717	0.1	0.105533
9.118383	0.1	0.103144
9.120050	0.1	0.102795
9.121717	0.1	0.103251
9.123383	0.1	0.103014
9.125050	0.1	0.101854
9.126717	0.1	0.101016
9.128383	0.1	0.101868
9.130050	0.1	0.104094
9.131717	0.1	0.105826
9.133383	0.1	0.105822
9.135050	0.1	0.104331
9.136717	0.1	0.102045
9.138383	0.1	0.099703
9.140050	0.1	0.098092
9.141717	0.1	0.097570
9.143383	0.1	0.098166
9.145050	0.1	0.100001
9.146717	0.1	0.103377
9.148383	0.1	0.108075
9.150050	0.1	0.112420
9.151717	0.1	0.114222
9.153383	0.1	0.112825
9.155050	0.1	0.108965
9.156717	0.1	0.103442
9.158383	0.1	0.097477
9.160050	0.1	0.093160
9.161717	0.1	0.091768
9.163383	0.1	0.092345
9.165050	0.1	0.092941
9.166717	0.1	0.092406
9.168383	0.1	0.090580
9.170050	0.1	0.088103
9.171717	0.1	0.086441
9.173383	0.1	0.086655
9.175050	0.1	0.088089
9.176717	0.1	0.088932
9.178383	0.1	0.087805
9.180050	0.1	0.084611
9.181717	0.1	0.079852
9.183383	0.1	0.073952
9.185050	0.1	0.067684
9.186717	0.1	0.062003
9.188383	0.1	0.057612
9.190050	0.1	0.055684
9.191717	0.1	0.057449
9.193383	0.1	0.062361
9.195050	0.1	0.068140
9.196717	0.1	0.072438
9.198383	0.1	0.074278
9.200050	0.1	0.074795
9.201717	0.1	0.076019
9.203383	0.1	0.078264
9.205050	0.1	0.079996
9.206717	0.1	0.080545
9.208383	0.1	0.080862
9.210050	0.1	0.081239
9.211717	0.1	0.080420
9.213383	0.1	0.077263
9.215050	0.1	0.072210
9.216717	0.1	0.066850
9.218383	0.1	0.062888
9.220050	0.1	0.061616
9.221717	0.1	0.063451
9.223383	0.1	0.067609
9.225050	0.1	0.072676
9.226717	0.1	0.077607
9.228383	0.1	0.082213
9.230050	0.1	0.086511
9.231717	0.1	0.089882
9.233383	0.1	0.091391
9.235050	0.1	0.090539
9.236717	0.1	0.087209
9.238383	0.1	0.081742
9.240050	0.1	0.075311
9.241717	0.1	0.069831
9.243383	0.1	0.067279
9.245050	0.1	0.068373
9.246717	0.1	0.071796
9.248383	0.1	0.075386
9.250050	0.1	0.078101
9.251717	0.1	0.080382
9.253383	0.1	0.082529
9.255050	0.1	0.083693
9.256717	0.1	0.083060
9.258383	0.1	0.081803
9.260050	0.1	0.082809
9.261717	0.1	0.087540
9.263383	0.1	0.094171
9.265050	0.1	0.099433
9.266717	0.1	0.101500
9.268383	0.1	0.101011
9.270050	0.1	0.099870
9.271717	0.1	0.099177
9.273383	0.1	0.098613
9.275050	0.1	0.097458
9.276717	0.1	0.095572
9.278383	0.1	0.093537
9.280050	0.1	0.092192
9.281717	0.1	0.091959
9.283383	0.1	0.092532
9.285050	0.1	0.093095
9.286717	0.1	0.092792
9.288383	0.1	0.091442
9.290050	0.1	0.089770
9.291717	0.1	0.088848
9.293383	0.1	0.089826
9.295050	0.1	0.093463
9.296717	0.1	0.099251
9.298383	0.1	0.105589
9.300050	0.1	0.110860
9.301717	0.1	0.113980
9.303383	0.1	0.114953
9.305050	0.1	0.114930
9.306717	0.1	0.114841
9.308383	0.1	0.114921
9.310050	0.1	0.115279
9.311717	0.1	0.115721
9.313383	0.1	0.115754
9.315050	0.1	0.115801
9.316717	0.1	0.117491
9.318383	0.1	0.121952
9.320050	0.1	0.128290
9.321717	0.1	0.133985
9.323383	0.1	0.137100
9.325050	0.1	0.137836
9.326717	0.1	0.137379
9.328383	0.1	0.136648
9.330050	0.1	0.136434
9.331717	0.1	0.137207
9.333383	0.1	0.138623
9.335050	0.1	0.139871
9.336717	0.1	0.140592
9.338383	0.1	0.141333
9.340050	0.1	0.142711
9.341717	0.1	0.144276
9.343383	0.1	0.144979
9.345050	0.1	0.144700
9.346717	0.1	0.145128
9.348383	0.1	0.148639
9.350050	0.1	0.156062
9.351717	0.1	0.165575
9.353383	0.1	0.173645
9.355050	0.1	0.177519
9.356717	0.1	0.177207
9.358383	0.1	0.174581
9.360050	0.1	0.171605
9.361717	0.1	0.169310
9.363383	0.1	0.167484
9.365050	0.1	0.165566
9.366717	0.1	0.163768
9.368383	0.1	0.162716
9.370050	0.1	0.162683
9.371717	0.1	0.163824
9.373383	0.1	0.166534
9.375050	0.1	0.170968
9.376717	0.1	0.176295
9.378383	0.1	0.180937
9.380050	0.1	0.183489
9.381717	0.1	0.183550
9.383383	0.1	0.182176
9.385050	0.1	0.181119
9.386717	0.1	0.181533
9.388383	0.1	0.183862
9.390050	0.1	0.187880
9.391717	0.1	0.192295
9.393383	0.1	0.195480
9.395050	0.1	0.197198
9.396717	0.1	0.198465
9.398383	0.1	0.200076
9.400050	0.1	0.202195
9.401717	0.1	0.204570
9.403383	0.1	0.206712
9.405050	0.1	0.207922
9.406717	0.1	0.207364
9.408383	0.1	0.204882
9.410050	0.1	0.201468
9.411717	0.1	0.198013
9.413383	0.1	0.194670
9.415050	0.1	0.191890
9.416717	0.1	0.190646
9.418383	0.1	0.191778
9.420050	0.1	0.195806
9.421717	0.1	0.202283
9.423383	0.1	0.209357
9.425050	0.1	0.215028
9.426717	0.1	0.218451
9.428383	0.1	0.219396
9.430050	0.1	0.218251
9.431717	0.1	0.216085
9.433383	0.1	0.213454
9.435050	0.1	0.210321
9.436717	0.1	0.207224
9.438383	0.1	0.205184
9.440050	0.1	0.204854
9.441717	0.1	0.206134
9.443383	0.1	0.208216
9.445050	0.1	0.209985
9.446717	0.1	0.210963
9.448383	0.1	0.211550
9.450050	0.1	0.212011
9.451717	0.1	0.211759
9.453383	0.1	0.210041
9.455050	0.1	0.207243
9.456717	0.1	0.204761
9.458383	0.1	0.203596
9.460050	0.1	0.203522
9.461717	0.1	0.203997
9.463383	0.1	0.205259
9.465050	0.1	0.207582
9.466717	0.1	0.210525
9.468383	0.1	0.213301
9.470050	0.1	0.215154
9.471717	0.1	0.215927
9.473383	0.1	0.216416
9.475050	0.1	0.217455
9.476717	0.1	0.218991
9.478383	0.1	0.220551
9.480050	0.1	0.221739
9.481717	0.1	0.222083
9.483383	0.1	0.221427
9.485050	0.1	0.220654
9.486717	0.1	0.221492
9.488383	0.1	0.224784
9.490050	0.1	0.229008
9.491717	0.1	0.231536
9.493383	0.1	0.231266
9.495050	0.1	0.229320
9.496717	0.1	0.227834
9.498383	0.1	0.228472
9.500050	0.1	0.231494
9.501717	0.1	0.236179
9.503383	0.1	0.241837
9.505050	0.1	0.247471
9.506717	0.1	0.251206
9.508383	0.1	0.251667
9.510050	0.1	0.249273
9.511717	0.1	0.245660
9.513383	0.1	0.242745
9.515050	0.1	0.242433
9.516717	0.1	0.245729
9.518383	0.1	0.251592
9.520050	0.1	0.257194
9.521717	0.1	0.260118
9.523383	0.1	0.260090
9.525050	0.1	0.258489
9.526717	0.1	0.256896
9.528383	0.1	0.256286
9.530050	0.1	0.256994
9.531717	0.1	0.259331
9.533383	0.1	0.263546
9.535050	0.1	0.269045
9.536717	0.1	0.274652
9.538383	0.1	0.279136
9.540050	0.1	0.281534
9.541717	0.1	0.281874
9.543383	0.1	0.281325
9.545050	0.1	0.281455
9.546717	0.1	0.283513
9.548383	0.1	0.287681
9.550050	0.1	0.293055
9.551717	0.1	0.298293
9.553383	0.1	0.301944
9.555050	0.1	0.303118
9.556717	0.1	0.302582
9.558383	0.1	0.302019
9.560050	0.1	0.302554
9.561717	0.1	0.305190
9.563383	0.1	0.310973
9.565050	0.1	0.319220
9.566717	0.1	0.327346
9.568383	0.1	0.332948
9.570050	0.1	0.335113
9.571717	0.1	0.334564
9.573383	0.1	0.333288
9.575050	0.1	0.333209
9.576717	0.1	0.334778
9.578383	0.1	0.337237
9.580050	0.1	0.339509
9.581717	0.1	0.340510
9.583383	0.1	0.339835
9.585050	0.1	0.338596
9.586717	0.1	0.338643
9.588383	0.1	0.341036
9.590050	0.1	0.345306
9.591717	0.1	0.350219
9.593383	0.1	0.355127
9.595050	0.1	0.360045
9.596717	0.1	0.365018
9.598383	0.1	0.370219
9.600050	0.1	0.375891
9.601717	0.1	0.382038
9.603383	0.1	0.388320
9.605050	0.1	0.393852
9.606717	0.1	0.397433
9.608383	0.1	0.398220
9.610050	0.1	0.396310
9.611717	0.1	0.393572
9.613383	0.1	0.393307
9.615050	0.1	0.397391
9.616717	0.1	0.404241
9.618383	0.1	0.410993
9.620050	0.1	0.416390
9.621717	0.1	0.420390
9.623383	0.1	0.422783
9.625050	0.1	0.423375
9.626717	0.1	0.422830
9.628383	0.1	0.422485
9.630050	0.1	0.423011
9.631717	0.1	0.424176
9.633383	0.1	0.425382
9.635050	0.1	0.425410
9.636717	0.1	0.423202
9.638383	0.1	0.419598
9.640050	0.1	0.416776
9.641717	0.1	0.416641
9.643383	0.1	0.419933
9.645050	0.1	0.425237
9.646717	0.1	0.429689
9.648383	0.1	0.431808
9.650050	0.1	0.432269
9.651717	0.1	0.432013
9.653383	0.1	0.431603
9.655050	0.1	0.432027
9.656717	0.1	0.434015
9.658383	0.1	0.436981
9.660050	0.1	0.439193
9.661717	0.1	0.439105
9.663383	0.1	0.437014
9.665050	0.1	0.434616
9.666717	0.1	0.432744
9.668383	0.1	0.431081
9.670050	0.1	0.429349
9.671717	0.1	0.427826
9.673383	0.1	0.427621
9.675050	0.1	0.430015
9.676717	0.1	0.434471
9.678383	0.1	0.438704
9.680050	0.1	0.441400
9.681717	0.1	0.442639
9.683383	0.1	0.441950
9.685050	0.1	0.438406
9.686717	0.1	0.432432
9.688383	0.1	0.426178
9.690050	0.1	0.421940
9.691717	0.1	0.420543
9.693383	0.1	0.421172
9.695050	0.1	0.422113
9.696717	0.1	0.421889
9.698383	0.1	0.420380
9.700050	0.1	0.418606
9.701717	0.1	0.417186
9.703383	0.1	0.415863
9.705050	0.1	0.414751
9.706717	0.1	0.414709
9.708383	0.1	0.416148
9.710050	0.1	0.418033
9.711717	0.1	0.418387
9.713383	0.1	0.416064
9.715050	0.1	0.411877
9.716717	0.1	0.407654
9.718383	0.1	0.405191
9.720050	0.1	0.405768
9.721717	0.1	0.409097
9.723383	0.1	0.413358
9.725050	0.1	0.417079
9.726717	0.1	0.420101
9.728383	0.1	0.422294
9.730050	0.1	0.422816
9.731717	0.1	0.420883
9.733383	0.1	0.416432
9.735050	0.1	0.410532
9.736717	0.1	0.405316
9.738383	0.1	0.402178
9.740050	0.1	0.400920
9.741717	0.1	0.400790
9.743383	0.1	0.401163
9.745050	0.1	0.401763
9.746717	0.1	0.402457
9.748383	0.1	0.402569
9.750050	0.1	0.401367
9.751717	0.1	0.399528
9.753383	0.1	0.399095
9.755050	0.1	0.401260
9.756717	0.1	0.405395
9.758383	0.1	0.410718
9.760050	0.1	0.416860
9.761717	0.1	0.422704
9.763383	0.1	0.426667
9.765050	0.1	0.427850
9.766717	0.1	0.426578
9.768383	0.1	0.424613
9.770050	0.1	0.424087
9.771717	0.1	0.425838
9.773383	0.1	0.429023
9.775050	0.1	0.431552
9.776717	0.1	0.431496
9.778383	0.1	0.428837
9.780050	0.1	0.425382
9.781717	0.1	0.422881
9.783383	0.1	0.421638
9.785050	0.1	0.421326
9.786717	0.1	0.422318
9.788383	0.1	0.425428
9.790050	0.1	0.430667
9.791717	0.1	0.436022
9.793383	0.1	0.438220
9.795050	0.1	0.435687
9.796717	0.1	0.429736
9.798383	0.1	0.422983
9.800050	0.1	0.418131
9.801717	0.1	0.417056
9.803383	0.1	0.419221
9.805050	0.1	0.422006
9.806717	0.1	0.423114
9.808383	0.1	0.422159
9.810050	0.1	0.420106
9.811717	0.1	0.418024
9.813383	0.1	0.416753
9.815050	0.1	0.416506
9.816717	0.1	0.416641
9.818383	0.1	0.416422
9.820050	0.1	0.415309
9.821717	0.1	0.412725
9.823383	0.1	0.408376
9.825050	0.1	0.402904
9.826717	0.1	0.398261
9.828383	0.1	0.396776
9.830050	0.1	0.399672
9.831717	0.1	0.406457
9.833383	0.1	0.415002
9.835050	0.1	0.422508
9.836717	0.1	0.426988
9.838383	0.1	0.427924
9.840050	0.1	0.425843
9.841717	0.1	0.422094
9.843383	0.1	0.418718
9.845050	0.1	0.417107
9.846717	0.1	0.416688
9.848383	0.1	0.415966
9.850050	0.1	0.414862
9.851717	0.1	0.414853
9.853383	0.1	0.416869
9.855050	0.1	0.420501
9.856717	0.1	0.424655
9.858383	0.1	0.428190
9.860050	0.1	0.430606
9.861717	0.1	0.432073
9.863383	0.1	0.432478
9.865050	0.1	0.431086
9.866717	0.1	0.427081
9.868383	0.1	0.420618
9.870050	0.1	0.413032
9.871717	0.1	0.405964
9.873383	0.1	0.400906
9.875050	0.1	0.398932
9.876717	0.1	0.399761
9.878383	0.1	0.401950
9.880050	0.1	0.403891
9.881717	0.1	0.403933
9.883383	0.1	0.401204
9.885050	0.1	0.396795
9.886717	0.1	0.392459
9.888383	0.1	0.388687
9.890050	0.1	0.385204
9.891717	0.1	0.382406
9.893383	0.1	0.381484
9.895050	0.1	0.383430
9.896717	0.1	0.387551
9.898383	0.1	0.391202
9.900050	0.1	0.391649
9.901717	0.1	0.388096
9.903383	0.1	0.382131
9.905050	0.1	0.376436
9.906717	0.1	0.373283
9.908383	0.1	0.373912
9.910050	0.1	0.378047
9.911717	0.1	0.383514
9.913383	0.1	0.387207
9.915050	0.1	0.387030
9.916717	0.1	0.383127
9.918383	0.1	0.377614
9.920050	0.1	0.372934
9.921717	0.1	0.369605
9.923383	0.1	0.365800
9.925050	0.1	0.359979
9.926717	0.1	0.353260
9.928383	0.1	0.348119
9.930050	0.1	0.345749
9.931717	0.1	0.345293
9.933383	0.1	0.344929
9.935050	0.1	0.343658
9.936717	0.1	0.341879
9.938383	0.1	0.340254
9.940050	0.1	0.339039
9.941717	0.1	0.338331
9.943383	0.1	0.337488
9.945050	0.1	0.334634
9.946717	0.1	0.328515
9.948383	0.1	0.320468
9.950050	0.1	0.312771
9.951717	0.1	0.306065
9.953383	0.1	0.300338
9.955050	0.1	0.296785
9.956717	0.1	0.296691
9.958383	0.1	0.299490
9.960050	0.1	0.302829
9.961717	0.1	0.304724
9.963383	0.1	0.305534
9.965050	0.1	0.306610
9.966717	0.1	0.307737
9.968383	0.1	0.307625
9.970050	0.1	0.305963
9.971717	0.1	0.303653
9.973383	0.1	0.301772
9.975050	0.1	0.300868
9.976717	0.1	0.300705
9.978383	0.1	0.300561
9.980050	0.1	0.300189
9.981717	0.1	0.299998
9.983383	0.1	0.300021
9.985050	0.1	0.299327
9.986717	0.1	0.296622
9.988383	0.1	0.291192
9.990050	0.1	0.283765
9.991717	0.1	0.276435
9.993383	0.1	0.271713
9.995050	0.1	0.271187
9.996717	0.1	0.274736
9.998383	0.1	0.280850
10.000050	0.1	0.287350
10.001717	0.1	0.291984
10.003383	0.1	0.293618
10.005050	0.1	0.292757
10.006717	0.1	0.290293
10.008383	0.1	0.286675
10.010050	0.1	0.282186
10.011717	0.1	0.276947
10.013383	0.1	0.271536
10.015050	0.1	0.267434
10.016717	0.1	0.265590
10.018383	0.1	0.265273
10.020050	0.1	0.265180
10.021717	0.1	0.264784
10.023383	0.1	0.264253
10.025050	0.1	0.263802
10.026717	0.1	0.263681
10.028383	0.1	0.264053
10.030050	0.1	0.264226
10.031717	0.1	0.263071
10.033383	0.1	0.260198
10.035050	0.1	0.255872
10.036717	0.1	0.250801
10.038383	0.1	0.246330
10.040050	0.1	0.243951
10.041717	0.1	0.244514
10.043383	0.1	0.247648
10.045050	0.1	0.251494
10.046717	0.1	0.253939
10.048383	0.1	0.254372
10.050050	0.1	0.253450
10.051717	0.1	0.251685
10.053383	0.1	0.249119
10.055050	0.1	0.246018
10.056717	0.1	0.243089
10.058383	0.1	0.240779
10.060050	0.1	0.239038
10.061717	0.1	0.237585
10.063383	0.1	0.235620
10.065050	0.1	0.232281
10.066717	0.1	0.228230
10.068383	0.1	0.225520
10.070050	0.1	0.225473
10.071717	0.1	0.227764
10.073383	0.1	0.231205
10.075050	0.1	0.234041
10.076717	0.1	0.234386
10.078383	0.1	0.231513
10.080050	0.1	0.226470
10.081717	0.1	0.221380
10.083383	0.1	0.218218
10.085050	0.1	0.218088
10.086717	0.1	0.220658
10.088383	0.1	0.223974
10.090050	0.1	0.225613
10.091717	0.1	0.224914
10.093383	0.1	0.223718
10.095050	0.1	0.224537
10.096717	0.1	0.228048
10.098383	0.1	0.232854
10.100050	0.1	0.237073
10.101717	0.1	0.239261
10.103383	0.1	0.238977
10.105050	0.1	0.237175
10.106717	0.1	0.235513
10.108383	0.1	0.235396
10.110050	0.1	0.237133
10.111717	0.1	0.239415
10.113383	0.1	0.240160
10.115050	0.1	0.238228
10.116717	0.1	0.234433
10.118383	0.1	0.230791
10.120050	0.1	0.228728
10.121717	0.1	0.228379
10.123383	0.1	0.229487
10.125050	0.1	0.231862
10.126717	0.1	0.234423
10.128383	0.1	0.235378
10.130050	0.1	0.233650
10.131717	0.1	0.229296
10.133383	0.1	0.223201
10.135050	0.1	0.217003
10.136717	0.1	0.212630
10.138383	0.1	0.211596
10.140050	0.1	0.214083
10.141717	0.1	0.218232
10.143383	0.1	0.221664
10.145050	0.1	0.223578
10.146717	0.1	0.224258
10.148383	0.1	0.223969
10.150050	0.1	0.223243
10.151717	0.1	0.222609
10.153383	0.1	0.221892
10.155050	0.1	0.220677
10.156717	0.1	0.219317
10.158383	0.1	0.218647
10.160050	0.1	0.219182
10.161717	0.1	0.221017
10.163383	0.1	0.223774
10.165050	0.1	0.226530
10.166717	0.1	0.228467
10.168383	0.1	0.229105
10.170050	0.1	0.227643
10.171717	0.1	0.223448
10.173383	0.1	0.217319
10.175050	0.1	0.211373
10.176717	0.1	0.207769
10.178383	0.1	0.207578
10.180050	0.1	0.210050
10.181717	0.1	0.213161
10.183383	0.1	0.215098
10.185050	0.1	0.215149
10.186717	0.1	0.213445
10.188383	0.1	0.210344
10.190050	0.1	0.206577
10.191717	0.1	0.203624
10.193383	0.1	0.202777
10.195050	0.1	0.203731
10.196717	0.1	0.205380
10.198383	0.1	0.207475
10.200050	0.1	0.210591
10.201717	0.1	0.214824
10.203383	0.1	0.219215
10.205050	0.1	0.222302
10.206717	0.1	0.223042
10.208383	0.1	0.221515
10.210050	0.1	0.218707
10.211717	0.1	0.215801
10.213383	0.1	0.213911
10.215050	0.1	0.213939
10.216717	0.1	0.215778
10.218383	0.1	0.218190
10.220050	0.1	0.220193
10.221717	0.1	0.221687
10.223383	0.1	0.222521
10.225050	0.1	0.221701
10.226717	0.1	0.218349
10.228383	0.1	0.213571
10.230050	0.1	0.210325
10.231717	0.1	0.210269
10.233383	0.1	0.212062
10.235050	0.1	0.213142
10.236717	0.1	0.212174
10.238383	0.1	0.209846
10.240050	0.1	0.208318
10.241717	0.1	0.209920
10.243383	0.1	0.215373
10.245050	0.1	0.222786
10.246717	0.1	0.228747
10.248383	0.1	0.230656
10.250050	0.1	0.228561
10.251717	0.1	0.224654
10.253383	0.1	0.221026
10.255050	0.1	0.218791
10.256717	0.1	0.219052
10.258383	0.1	0.221874
10.260050	0.1	0.224346
10.261717	0.1	0.223201
10.263383	0.1	0.218838
10.265050	0.1	0.214335
10.266717	0.1	0.212104
10.268383	0.1	0.212500
10.270050	0.1	0.214339
10.271717	0.1	0.216127
10.273383	0.1	0.217161
10.275050	0.1	0.217571
10.276717	0.1	0.217888
10.278383	0.1	0.219033
10.280050	0.1	0.221501
10.281717	0.1	0.224076
10.283383	0.1	0.224817
10.285050	0.1	0.223406
10.286717	0.1	0.221170
10.288383	0.1	0.219098
10.290050	0.1	0.217571
10.291717	0.1	0.217613
10.293383	0.1	0.219932
10.295050	0.1	0.223308
10.296717	0.1	0.225748
10.298383	0.1	0.226535
10.300050	0.1	0.226484
10.301717	0.1	0.226507
10.303383	0.1	0.226405
10.305050	0.1	0.225920
10.306717	0.1	0.226297
10.308383	0.1	0.228928
10.310050	0.1	0.233101
10.311717	0.1	0.237054
10.313383	0.1	0.240449
10.315050	0.1	0.243778
10.316717	0.1	0.246810
10.318383	0.1	0.249259
10.320050	0.1	0.251457
10.321717	0.1	0.253576
10.323383	0.1	0.255834
10.325050	0.1	0.258791
10.326717	0.1	0.262498
10.328383	0.1	0.266605
10.330050	0.1	0.271210
10.331717	0.1	0.276831
10.333383	0.1	0.283699
10.335050	0.1	0.291048
10.336717	0.1	0.297297
10.338383	0.1	0.301641
10.340050	0.1	0.305190
10.341717	0.1	0.309702
10.343383	0.1	0.315588
10.345050	0.1	0.321674
10.346717	0.1	0.326196
10.348383	0.1	0.328096
10.350050	0.1	0.328459
10.351717	0.1	0.329805
10.353383	0.1	0.333441
10.355050	0.1	0.339085
10.356717	0.1	0.346326
10.358383	0.1	0.354531
10.360050	0.1	0.362648
10.361717	0.1	0.370108
10.363383	0.1	0.377158
10.365050	0.1	0.384473
10.366717	0.1	0.392734
10.368383	0.1	0.402066
10.370050	0.1	0.411524
10.371717	0.1	0.419384
10.373383	0.1	0.424203
10.375050	0.1	0.426020
10.376717	0.1	0.426816
10.378383	0.1	0.429587
10.380050	0.1	0.436958
10.381717	0.1	0.450010
10.383383	0.1	0.467421
10.385050	0.1	0.485978
10.386717	0.1	0.502476
10.388383	0.1	0.515501
10.390050	0.1	0.525727
10.391717	0.1	0.534547
10.393383	0.1	0.542775
10.395050	0.1	0.550994
10.396717	0.1	0.560186
10.398383	0.1	0.571385
10.400050	0.1	0.585085
10.401717	0.1	0.600950
10.403383	0.1	0.617560
10.405050	0.1	0.633011
10.406717	0.1	0.646310
10.408383	0.1	0.657677
10.410050	0.1	0.668061
10.411717	0.1	0.679013
10.413383	0.1	0.692238
10.415050	0.1	0.708480
10.416717	0.1	0.726860
10.418383	0.1	0.746027
10.420050	0.1	0.765976
10.421717	0.1	0.787079
10.423383	0.1	0.808057
10.425050	0.1	0.827131
10.426717	0.1	0.844360
10.428383	0.1	0.861143
10.430050	0.1	0.878079
10.431717	0.1	0.894368
10.433383	0.1	0.909595
10.435050	0.1	0.925134
10.436717	0.1	0.942405
10.438383	0.1	0.961153
10.440050	0.1	0.980687
10.441717	0.1	1.001107
10.443383	0.1	1.022937
10.445050	0.1	1.046262
10.446717	0.1	1.069750
10.448383	0.1	1.091142
10.450050	0.1	1.109894
10.451717	0.1	1.127934
10.453383	0.1	1.146747
10.455050	0.1	1.165615
10.456717	0.1	1.183618
10.458383	0.1	1.200992
10.460050	0.1	1.218230
10.461717	0.1	1.235581
10.463383	0.1	1.253714
10.465050	0.1	1.273262
10.466717	0.1	1.293398
10.468383	0.1	1.312541
10.470050	0.1	1.330399
10.471717	0.1	1.347819
10.473383	0.1	1.365361
10.475050	0.1	1.382851
10.476717	0.1	1.399470
10.478383	0.1	1.413976
10.480050	0.1	1.425822
10.481717	0.1	1.436071
10.483383	0.1	1.446186
10.485050	0.1	1.456351
10.486717	0.1	1.465748
10.488383	0.1	1.473916
10.490050	0.1	1.481576
10.491717	0.1	1.489851
10.493383	0.1	1.499131
10.495050	0.1	1.509301
10.496717	0.1	1.520212
10.498383	0.1	1.531034
10.500050	0.1	1.540305
10.501717	0.1	1.547011
10.503383	0.1	1.551337
10.505050	0.1	1.554620
10.506717	0.1	1.558354
10.508383	0.1	1.563281
10.510050	0.1	1.569078
10.511717	0.1	1.574517
10.513383	0.1	1.578471
10.515050	0.1	1.581195
10.516717	0.1	1.583807
10.518383	0.1	1.587146
10.520050	0.1	1.591803
10.521717	0.1	1.598410
10.523383	0.1	1.607281
10.525050	0.1	1.617898
10.526717	0.1	1.628529
10.528383	0.1	1.636622
10.530050	0.1	1.640301
10.531717	0.1	1.639901
10.533383	0.1	1.637968
10.535050	0.1	1.637456
10.536717	0.1	1.639859
10.538383	0.1	1.644981
10.540050	0.1	1.651505
10.541717	0.1	1.657573
10.543383	0.1	1.661973
10.545050	0.1	1.664883
10.546717	0.1	1.666886
10.548383	0.1	1.668092
10.550050	0.1	1.668641
10.551717	0.1	1.669317
10.553383	0.1	1.671012
10.555050	0.1	1.673773
10.556717	0.1	1.677061
10.558383	0.1	1.680902
10.560050	0.1	1.685806
10.561717	0.1	1.691626
10.563383	0.1	1.697331
10.565050	0.1	1.701927
10.566717	0.1	1.704679
10.568383	0.1	1.705089
10.570050	0.1	1.704129
10.571717	0.1	1.704288
10.573383	0.1	1.706593
10.575050	0.1	1.709126
10.576717	0.1	1.709410
10.578383	0.1	1.707091
10.580050	0.1	1.703845
10.581717	0.1	1.701643
10.583383	0.1	1.701880
10.585050	0.1	1.705196
10.586717	0.1	1.711119
10.588383	0.1	1.718127
10.590050	0.1	1.724805
10.591717	0.1	1.730793
10.593383	0.1	1.735846
10.595050	0.1	1.739156
10.596717	0.1	1.740102
10.598383	0.1	1.738383
10.600050	0.1	1.734528
10.601717	0.1	1.730970
10.603383	0.1	1.730556
10.605050	0.1	1.733908
10.606717	0.1	1.739711
10.608383	0.1	1.746560
10.610050	0.1	1.753224
10.611717	0.1	1.758272
10.613383	0.1	1.760698
10.615050	0.1	1.760558
10.616717	0.1	1.758556
10.618383	0.1	1.755683
10.620050	0.1	1.753252
10.621717	0.1	1.752693
10.623383	0.1	1.754868
10.625050	0.1	1.759832
10.626717	0.1	1.767175
10.628383	0.1	1.775660
10.630050	0.1	1.783157
10.631717	0.1	1.787958
10.633383	0.1	1.789639
10.635050	0.1	1.788549
10.636717	0.1	1.785546
10.638383	0.1	1.782193
10.640050	0.1	1.780116
10.641717	0.1	1.779925
10.643383	0.1	1.781057
10.645050	0.1	1.782216
10.646717	0.1	1.782305
10.648383	0.1	1.781229
10.650050	0.1	1.779315
10.651717	0.1	1.776912
10.653383	0.1	1.774672
10.655050	0.1	1.772810
10.656717	0.1	1.770775
10.658383	0.1	1.768516
10.660050	0.1	1.766542
10.661717	0.1	1.764433
10.663383	0.1	1.761368
10.665050	0.1	1.757764
10.666717	0.1	1.754402
10.668383	0.1	1.751017
10.670050	0.1	1.746942
10.671717	0.1	1.741634
10.673383	0.1	1.734742
10.675050	0.1	1.726439
10.676717	0.1	1.717308
10.678383	0.1	1.708101
10.680050	0.1	1.699701
10.681717	0.1	1.692763
10.683383	0.1	1.687082
10.685050	0.1	1.681526
10.686717	0.1	1.675072
10.688383	0.1	1.667803
10.690050	0.1	1.660455
10.691717	0.1	1.652888
10.693383	0.1	1.643947
10.695050	0.1	1.633414
10.696717	0.1	1.622499
10.698383	0.1	1.612068
10.700050	0.1	1.602164
10.701717	0.1	1.592580
10.703383	0.1	1.582582
10.705050	0.1	1.571127
10.706717	0.1	1.557716
10.708383	0.1	1.542498
10.710050	0.1	1.525991
10.711717	0.1	1.509557
10.713383	0.1	1.495164
10.715050	0.1	1.483839
10.716717	0.1	1.474977
10.718383	0.1	1.466726
10.720050	0.1	1.457073
10.721717	0.1	1.445250
10.723383	0.1	1.431466
10.725050	0.1	1.415992
10.726717	0.1	1.399689
10.728383	0.1	1.383945
10.730050	0.1	1.369263
10.731717	0.1	1.354972
10.733383	0.1	1.340206
10.735050	0.1	1.324569
10.736717	0.1	1.307903
10.738383	0.1	1.290217
10.740050	0.1	1.272266
10.741717	0.1	1.255455
10.743383	0.1	1.240470
10.745050	0.1	1.226221
10.746717	0.1	1.210715
10.748383	0.1	1.192968
10.750050	0.1	1.174198
10.751717	0.1	1.156777
10.753383	0.1	1.142262
10.755050	0.1	1.130663
10.756717	0.1	1.120791
10.758383	0.1	1.111194
10.760050	0.1	1.100842
10.761717	0.1	1.088795
10.763383	0.1	1.074118
10.765050	0.1	1.056571
10.766717	0.1	1.037032
10.768383	0.1	1.017232
10.770050	0.1	0.999141
10.771717	0.1	0.984040
10.773383	0.1	0.972026
10.775050	0.1	0.962764
10.776717	0.1	0.955444
10.778383	0.1	0.947984
10.780050	0.1	0.938256
10.781717	0.1	0.925846
10.783383	0.1	0.911825
10.785050	0.1	0.898093
10.786717	0.1	0.886777
10.788383	0.1	0.878680
10.790050	0.1	0.872784
10.791717	0.1	0.867425
10.793383	0.1	0.860663
10.795050	0.1	0.850288
10.796717	0.1	0.835708
10.798383	0.1	0.819289
10.800050	0.1	0.804453
10.801717	0.1	0.793468
10.803383	0.1	0.786767
10.805050	0.1	0.782809
10.806717	0.1	0.779061
10.808383	0.1	0.773999
10.810050	0.1	0.767889
10.811717	0.1	0.761654
10.813383	0.1	0.755466
10.815050	0.1	0.748388
10.816717	0.1	0.739186
10.818383	0.1	0.727708
10.820050	0.1	0.715414
10.821717	0.1	0.704336
10.823383	0.1	0.696057
10.825050	0.1	0.690999
10.826717	0.1	0.687554
10.828383	0.1	0.682883
10.830050	0.1	0.675633
10.831717	0.1	0.666766
10.833383	0.1	0.658012
10.835050	0.1	0.650887
10.836717	0.1	0.646422
10.838383	0.1	0.644480
10.840050	0.1	0.643325
10.841717	0.1	0.640573
10.843383	0.1	0.635143
10.845050	0.1	0.627777
10.846717	0.1	0.619772
10.848383	0.1	0.612312
10.850050	0.1	0.606608
10.851717	0.1	0.603292
10.853383	0.1	0.601765
10.855050	0.1	0.600545
10.856717	0.1	0.598356
10.858383	0.1	0.595148
10.860050	0.1	0.591846
10.861717	0.1	0.589578
10.863383	0.1	0.588628
10.865050	0.1	0.587935
10.866717	0.1	0.586263
10.868383	0.1	0.583273
10.870050	0.1	0.579292
10.871717	0.1	0.575101
10.873383	0.1	0.571813
10.875050	0.1	0.570063
10.876717	0.1	0.569369
10.878383	0.1	0.568395
10.880050	0.1	0.566142
10.881717	0.1	0.562565
10.883383	0.1	0.557834
10.885050	0.1	0.552009
10.886717	0.1	0.545806
10.888383	0.1	0.540949
10.890050	0.1	0.539669
10.891717	0.1	0.543464
10.893383	0.1	0.551036
10.895050	0.1	0.558370
10.896717	0.1	0.562319
10.898383	0.1	0.563087
10.900050	0.1	0.562449
10.901717	0.1	0.560828
10.903383	0.1	0.557355
10.905050	0.1	0.551869
10.906717	0.1	0.545215
10.908383	0.1	0.538477
10.910050	0.1	0.533108
10.911717	0.1	0.530146
10.913383	0.1	0.528889
10.915050	0.1	0.527957
10.916717	0.1	0.527371
10.918383	0.1	0.528186
10.920050	0.1	0.530477
10.921717	0.1	0.532977
10.923383	0.1	0.534384
10.925050	0.1	0.534216
10.926717	0.1	0.532614
10.928383	0.1	0.529764
10.930050	0.1	0.525811
10.931717	0.1	0.521210
10.933383	0.1	0.516651
10.935050	0.1	0.512647
10.936717	0.1	0.509480
10.938383	0.1	0.507548
10.940050	0.1	0.507273
10.941717	0.1	0.508693
10.943383	0.1	0.511571
10.945050	0.1	0.515636
10.946717	0.1	0.519855
10.948383	0.1	0.522095
10.950050	0.1	0.521196
10.951717	0.1	0.518477
10.953383	0.1	0.516064
10.955050	0.1	0.514654
10.956717	0.1	0.513433
10.958383	0.1	0.511841
10.960050	0.1	0.510155
10.961717	0.1	0.508395
10.963383	0.1	0.505969
10.965050	0.1	0.502369
10.966717	0.1	0.497848
10.968383	0.1	0.493475
10.970050	0.1	0.490174
10.971717	0.1	0.487762
10.973383	0.1	0.485526
10.975050	0.1	0.483417
10.976717	0.1	0.482006
10.978383	0.1	0.481633
10.980050	0.1	0.481801
10.981717	0.1	0.481745
10.983383	0.1	0.481522
10.985050	0.1	0.481522
10.986717	0.1	0.481568
10.988383	0.1	0.481633
10.990050	0.1	0.482374
10.991717	0.1	0.484427
10.993383	0.1	0.487375
10.995050	0.1	0.489326
10.996717	0.1	0.488213
10.998383	0.1	0.483766
11.000050	0.1	0.477117
11.001717	0.1	0.469368
11.003383	0.1	0.462113
11.005050	0.1	0.457033
11.006717	0.1	0.454318
11.008383	0.1	0.453214
11.010050	0.1	0.453023
11.011717	0.1	0.452856
11.013383	0.1	0.452115
11.015050	0.1	0.451119
11.016717	0.1	0.450513
11.018383	0.1	0.450523
11.020050	0.1	0.451114
11.021717	0.1	0.452292
11.023383	0.1	0.453927
11.025050	0.1	0.456274
11.026717	0.1	0.459929
11.028383	0.1	0.464274
11.030050	0.1	0.467165
11.031717	0.1	0.466979
11.033383	0.1	0.464227
11.035050	0.1	0.461140
11.036717	0.1	0.459719
11.038383	0.1	0.459808
11.040050	0.1	0.459813
11.041717	0.1	0.459016
11.043383	0.1	0.457894
11.045050	0.1	0.456474
11.046717	0.1	0.453880
11.048383	0.1	0.450355
11.050050	0.1	0.448269
11.051717	0.1	0.449535
11.053383	0.1	0.453643
11.055050	0.1	0.458788
11.056717	0.1	0.463030
11.058383	0.1	0.465000
11.060050	0.1	0.464753
11.061717	0.1	0.463314
11.063383	0.1	0.461903
11.065050	0.1	0.461591
11.066717	0.1	0.462546
11.068383	0.1	0.464511
11.070050	0.1	0.467859
11.071717	0.1	0.472907
11.073383	0.1	0.479016
11.075050	0.1	0.485005
11.076717	0.1	0.489559
11.078383	0.1	0.491603
11.080050	0.1	0.491310
11.081717	0.1	0.490244
11.083383	0.1	0.490360
11.085050	0.1	0.492870
11.086717	0.1	0.497522
11.088383	0.1	0.503007
11.090050	0.1	0.508539
11.091717	0.1	0.514542
11.093383	0.1	0.521308
11.095050	0.1	0.528013
11.096717	0.1	0.533275
11.098383	0.1	0.535874
11.100050	0.1	0.535008
11.101717	0.1	0.530938
11.103383	0.1	0.525210
11.105050	0.1	0.519911
11.106717	0.1	0.516609
11.108383	0.1	0.516013
11.110050	0.1	0.518719
11.111717	0.1	0.525475
11.113383	0.1	0.536009
11.115050	0.1	0.548474
11.116717	0.1	0.559897
11.118383	0.1	0.567576
11.120050	0.1	0.571157
11.121717	0.1	0.572428
11.123383	0.1	0.572964
11.125050	0.1	0.573052
11.126717	0.1	0.572209
11.128383	0.1	0.570444
11.130050	0.1	0.568782
11.131717	0.1	0.568163
11.133383	0.1	0.568968
11.135050	0.1	0.571557
11.136717	0.1	0.576107
11.138383	0.1	0.582282
11.140050	0.1	0.589038
11.141717	0.1	0.594524
11.143383	0.1	0.597192
11.145050	0.1	0.597071
11.146717	0.1	0.595017
11.148383	0.1	0.591911
11.150050	0.1	0.589294
11.151717	0.1	0.589453
11.153383	0.1	0.593900
11.155050	0.1	0.602100
11.156717	0.1	0.611818
11.158383	0.1	0.620559
11.160050	0.1	0.626747
11.161717	0.1	0.630310
11.163383	0.1	0.632280
11.165050	0.1	0.633597
11.166717	0.1	0.634640
11.168383	0.1	0.635409
11.170050	0.1	0.635642
11.171717	0.1	0.635218
11.173383	0.1	0.634533
11.175050	0.1	0.634352
11.176717	0.1	0.635092
11.178383	0.1	0.636349
11.180050	0.1	0.637481
11.181717	0.1	0.638431
11.183383	0.1	0.639069
11.185050	0.1	0.638491
11.186717	0.1	0.636070
11.188383	0.1	0.632904
11.190050	0.1	0.631236
11.191717	0.1	0.632340
11.193383	0.1	0.635209
11.195050	0.1	0.637360
11.196717	0.1	0.637039
11.198383	0.1	0.634966
11.200050	0.1	0.633467
11.201717	0.1	0.633816
11.203383	0.1	0.635651
11.205050	0.1	0.638906
11.206717	0.1	0.644396
11.208383	0.1	0.651982
11.210050	0.1	0.659581
11.211717	0.1	0.664615
11.213383	0.1	0.665798
11.215050	0.1	0.663851
11.216717	0.1	0.660829
11.218383	0.1	0.658794
11.220050	0.1	0.658971
11.221717	0.1	0.661309
11.223383	0.1	0.664527
11.225050	0.1	0.667274
11.226717	0.1	0.669220
11.228383	0.1	0.670557
11.230050	0.1	0.671158
11.231717	0.1	0.671558
11.233383	0.1	0.673654
11.235050	0.1	0.678417
11.236717	0.1	0.683721
11.238383	0.1	0.686450
11.240050	0.1	0.685616
11.241717	0.1	0.682375
11.243383	0.1	0.678459
11.245050	0.1	0.675116
11.246717	0.1	0.672447
11.248383	0.1	0.669765
11.250050	0.1	0.667223
11.251717	0.1	0.666459
11.253383	0.1	0.669169
11.255050	0.1	0.675162
11.256717	0.1	0.682441
11.258383	0.1	0.689114
11.260050	0.1	0.694259
11.261717	0.1	0.696941
11.263383	0.1	0.695856
11.265050	0.1	0.691358
11.266717	0.1	0.686403
11.268383	0.1	0.683852
11.270050	0.1	0.684285
11.271717	0.1	0.686874
11.273383	0.1	0.690557
11.275050	0.1	0.694236
11.276717	0.1	0.696764
11.278383	0.1	0.697249
11.280050	0.1	0.695540
11.281717	0.1	0.692527
11.283383	0.1	0.689751
11.285050	0.1	0.688359
11.286717	0.1	0.688289
11.288383	0.1	0.688364
11.290050	0.1	0.687325
11.291717	0.1	0.684937
11.293383	0.1	0.682417
11.295050	0.1	0.681635
11.296717	0.1	0.683349
11.298383	0.1	0.686352
11.300050	0.1	0.688536
11.301717	0.1	0.688215
11.303383	0.1	0.684918
11.305050	0.1	0.679218
11.306717	0.1	0.672122
11.308383	0.1	0.665318
11.310050	0.1	0.661248
11.311717	0.1	0.661775
11.313383	0.1	0.666799
11.315050	0.1	0.673877
11.316717	0.1	0.679414
11.318383	0.1	0.681486
11.320050	0.1	0.680499
11.321717	0.1	0.677202
11.323383	0.1	0.672517
11.325050	0.1	0.668271
11.326717	0.1	0.665975
11.328383	0.1	0.665882
11.330050	0.1	0.667525
11.331717	0.1	0.670142
11.333383	0.1	0.672750
11.335050	0.1	0.674408
11.336717	0.1	0.675223
11.338383	0.1	0.676583
11.340050	0.1	0.679600
11.341717	0.1	0.683879
11.343383	0.1	0.687861
11.345050	0.1	0.689877
11.346717	0.1	0.688937
11.348383	0.1	0.685053
11.350050	0.1	0.679041
11.351717	0.1	0.672038
11.353383	0.1	0.665146
11.355050	0.1	0.659483
11.356717	0.1	0.656052
11.358383	0.1	0.655227
11.360050	0.1	0.656256
11.361717	0.1	0.657197
11.363383	0.1	0.656331
11.365050	0.1	0.653462
11.366717	0.1	0.649435
11.368383	0.1	0.645276
11.370050	0.1	0.641989
11.371717	0.1	0.640335
11.373383	0.1	0.640545
11.375050	0.1	0.642035
11.376717	0.1	0.643465
11.378383	0.1	0.643493
11.380050	0.1	0.641625
11.381717	0.1	0.638599
11.383383	0.1	0.636238
11.385050	0.1	0.635791
11.386717	0.1	0.636298
11.388383	0.1	0.635358
11.390050	0.1	0.631716
11.391717	0.1	0.627111
11.393383	0.1	0.624363
11.395050	0.1	0.623250
11.396717	0.1	0.620815
11.398383	0.1	0.615246
11.400050	0.1	0.607562
11.401717	0.1	0.600857
11.403383	0.1	0.598002
11.405050	0.1	0.598980
11.406717	0.1	0.601159
11.408383	0.1	0.602105
11.410050	0.1	0.600885
11.411717	0.1	0.597681
11.413383	0.1	0.593644
11.415050	0.1	0.590296
11.416717	0.1	0.588843
11.418383	0.1	0.589634
11.420050	0.1	0.591981
11.421717	0.1	0.594766
11.423383	0.1	0.597024
11.425050	0.1	0.598030
11.426717	0.1	0.597336
11.428383	0.1	0.594780
11.430050	0.1	0.590766
11.431717	0.1	0.586617
11.433383	0.1	0.583944
11.435050	0.1	0.583394
11.436717	0.1	0.584358
11.438383	0.1	0.585541
11.440050	0.1	0.585383
11.441717	0.1	0.582864
11.443383	0.1	0.578645
11.445050	0.1	0.574570
11.446717	0.1	0.571907
11.448383	0.1	0.570873
11.450050	0.1	0.571110
11.451717	0.1	0.571767
11.453383	0.1	0.571818
11.455050	0.1	0.571059
11.456717	0.1	0.570067
11.458383	0.1	0.568768
11.460050	0.1	0.566212
11.461717	0.1	0.562314
11.463383	0.1	0.558537
11.465050	0.1	0.556665
11.466717	0.1	0.557541
11.468383	0.1	0.560605
11.470050	0.1	0.564302
11.471717	0.1	0.567152
11.473383	0.1	0.568242
11.475050	0.1	0.566957
11.476717	0.1	0.563315
11.478383	0.1	0.558393
11.480050	0.1	0.553615
11.481717	0.1	0.549960
11.483383	0.1	0.548195
11.485050	0.1	0.548521
11.486717	0.1	0.549955
11.488383	0.1	0.551338
11.490050	0.1	0.552358
11.491717	0.1	0.553275
11.493383	0.1	0.554505
11.495050	0.1	0.556442
11.496717	0.1	0.559296
11.498383	0.1	0.562849
11.500050	0.1	0.566128
11.501717	0.1	0.567916
11.503383	0.1	0.567921
11.505050	0.1	0.566691
11.506717	0.1	0.564554
11.508383	0.1	0.561052
11.510050	0.1	0.555757
11.511717	0.1	0.549797
11.513383	0.1	0.545634
11.515050	0.1	0.544763
11.516717	0.1	0.546575
11.518383	0.1	0.549965
11.520050	0.1	0.554933
11.521717	0.1	0.561457
11.523383	0.1	0.567855
11.525050	0.1	0.572097
11.526717	0.1	0.573625
11.528383	0.1	0.573043
11.530050	0.1	0.571068
11.531717	0.1	0.568409
11.533383	0.1	0.565653
11.535050	0.1	0.562696
11.536717	0.1	0.559040
11.538383	0.1	0.554654
11.540050	0.1	0.550151
11.541717	0.1	0.546426
11.543383	0.1	0.544540
11.545050	0.1	0.545019
11.546717	0.1	0.547166
11.548383	0.1	0.549816
11.550050	0.1	0.552069
11.551717	0.1	0.553373
11.553383	0.1	0.553858
11.555050	0.1	0.554002
11.556717	0.1	0.553271
11.558383	0.1	0.550426
11.560050	0.1	0.545410
11.561717	0.1	0.539687
11.563383	0.1	0.535022
11.565050	0.1	0.532214
11.566717	0.1	0.530854
11.568383	0.1	0.530491
11.570050	0.1	0.531562
11.571717	0.1	0.534249
11.573383	0.1	0.537410
11.575050	0.1	0.539715
11.576717	0.1	0.540451
11.578383	0.1	0.539054
11.580050	0.1	0.535115
11.581717	0.1	0.529233
11.583383	0.1	0.523087
11.585050	0.1	0.518453
11.586717	0.1	0.516092
11.588383	0.1	0.515115
11.590050	0.1	0.513825
11.591717	0.1	0.511529
11.593383	0.1	0.508563
11.595050	0.1	0.505336
11.596717	0.1	0.502560
11.598383	0.1	0.501103
11.600050	0.1	0.500539
11.601717	0.1	0.499338
11.603383	0.1	0.496977
11.605050	0.1	0.493862
11.606717	0.1	0.489918
11.608383	0.1	0.485345
11.610050	0.1	0.481359
11.611717	0.1	0.478844
11.613383	0.1	0.477880
11.615050	0.1	0.478569
11.616717	0.1	0.480991
11.618383	0.1	0.484237
11.620050	0.1	0.486523
11.621717	0.1	0.486630
11.623383	0.1	0.484507
11.625050	0.1	0.480744
11.626717	0.1	0.476311
11.628383	0.1	0.471929
11.630050	0.1	0.467151
11.631717	0.1	0.460898
11.633383	0.1	0.453196
11.635050	0.1	0.445750
11.636717	0.1	0.440581
11.638383	0.1	0.438667
11.640050	0.1	0.439626
11.641717	0.1	0.442215
11.643383	0.1	0.444856
11.645050	0.1	0.445615
11.646717	0.1	0.442918
11.648383	0.1	0.437116
11.650050	0.1	0.430555
11.651717	0.1	0.425745
11.653383	0.1	0.423496
11.655050	0.1	0.422616
11.656717	0.1	0.421479
11.658383	0.1	0.419803
11.660050	0.1	0.418699
11.661717	0.1	0.419011
11.663383	0.1	0.420120
11.665050	0.1	0.420501
11.666717	0.1	0.418848
11.668383	0.1	0.414979
11.670050	0.1	0.409912
11.671717	0.1	0.405046
11.673383	0.1	0.401279
11.675050	0.1	0.398839
11.676717	0.1	0.397330
11.678383	0.1	0.395873
11.680050	0.1	0.393474
11.681717	0.1	0.389479
11.683383	0.1	0.383989
11.685050	0.1	0.377889
11.686717	0.1	0.372231
11.688383	0.1	0.367910
11.690050	0.1	0.365530
11.691717	0.1	0.364906
11.693383	0.1	0.365046
11.695050	0.1	0.365172
11.696717	0.1	0.365311
11.698383	0.1	0.365442
11.700050	0.1	0.364874
11.701717	0.1	0.362834
11.703383	0.1	0.359360
11.705050	0.1	0.355355
11.706717	0.1	0.351793
11.708383	0.1	0.349442
11.710050	0.1	0.349362
11.711717	0.1	0.352226
11.713383	0.1	0.356687
11.715050	0.1	0.359835
11.716717	0.1	0.359491
11.718383	0.1	0.355099
11.720050	0.1	0.347369
11.721717	0.1	0.337977
11.723383	0.1	0.329055
11.725050	0.1	0.322638
11.726717	0.1	0.319900
11.728383	0.1	0.320687
11.730050	0.1	0.324072
11.731717	0.1	0.328799
11.733383	0.1	0.333730
11.735050	0.1	0.338764
11.736717	0.1	0.343951
11.738383	0.1	0.347244
11.740050	0.1	0.345451
11.741717	0.1	0.337809
11.743383	0.1	0.327420
11.745050	0.1	0.319248
11.746717	0.1	0.316408
11.748383	0.1	0.317926
11.750050	0.1	0.320636
11.751717	0.1	0.322764
11.753383	0.1	0.324636
11.755050	0.1	0.326810
11.756717	0.1	0.328957
11.758383	0.1	0.330508
11.760050	0.1	0.331211
11.761717	0.1	0.330498
11.763383	0.1	0.327625
11.765050	0.1	0.322964
11.766717	0.1	0.317888
11.768383	0.1	0.313683
11.770050	0.1	0.311951
11.771717	0.1	0.313902
11.773383	0.1	0.318359
11.775050	0.1	0.322228
11.776717	0.1	0.322913
11.778383	0.1	0.320100
11.780050	0.1	0.315872
11.781717	0.1	0.312747
11.783383	0.1	0.311900
11.785050	0.1	0.313437
11.786717	0.1	0.317413
11.788383	0.1	0.323742
11.790050	0.1	0.331304
11.791717	0.1	0.337814
11.793383	0.1	0.340906
11.795050	0.1	0.339402
11.796717	0.1	0.333684
11.798383	0.1	0.325181
11.800050	0.1	0.316021
11.801717	0.1	0.308142
11.803383	0.1	0.302135
11.805050	0.1	0.298126
11.806717	0.1	0.297097
11.808383	0.1	0.300170
11.810050	0.1	0.307038
11.811717	0.1	0.315299
11.813383	0.1	0.321600
11.815050	0.1	0.324524
11.816717	0.1	0.325753
11.818383	0.1	0.327327
11.820050	0.1	0.328729
11.821717	0.1	0.328161
11.823383	0.1	0.325292
11.825050	0.1	0.321609
11.826717	0.1	0.319392
11.828383	0.1	0.320631
11.830050	0.1	0.325721
11.831717	0.1	0.332855
11.833383	0.1	0.339434
11.835050	0.1	0.344296
11.836717	0.1	0.347691
11.838383	0.1	0.349688
11.840050	0.1	0.350629
11.841717	0.1	0.352035
11.843383	0.1	0.355346
11.845050	0.1	0.360757
11.846717	0.1	0.367430
11.848383	0.1	0.373973
11.850050	0.1	0.378857
11.851717	0.1	0.380925
11.853383	0.1	0.379924
11.855050	0.1	0.376329
11.856717	0.1	0.370769
11.858383	0.1	0.364408
11.860050	0.1	0.358652
11.861717	0.1	0.353949
11.863383	0.1	0.350219
11.865050	0.1	0.348045
11.866717	0.1	0.348692
11.868383	0.1	0.353153
11.870050	0.1	0.361078
11.871717	0.1	0.370559
11.873383	0.1	0.379323
11.875050	0.1	0.385903
11.876717	0.1	0.389679
11.878383	0.1	0.390462
11.880050	0.1	0.388836
11.881717	0.1	0.386685
11.883383	0.1	0.385889
11.885050	0.1	0.386876
11.886717	0.1	0.388911
11.888383	0.1	0.390653
11.890050	0.1	0.391165
11.891717	0.1	0.391416
11.893383	0.1	0.393498
11.895050	0.1	0.398224
11.896717	0.1	0.404455
11.898383	0.1	0.410308
11.900050	0.1	0.414331
11.901717	0.1	0.416064
11.903383	0.1	0.415775
11.905050	0.1	0.414127
11.906717	0.1	0.412338
11.908383	0.1	0.411933
11.910050	0.1	0.413773
11.911717	0.1	0.417847
11.913383	0.1	0.423719
11.915050	0.1	0.430453
11.916717	0.1	0.436855
11.918383	0.1	0.442411
11.920050	0.1	0.447072
11.921717	0.1	0.450239
11.923383	0.1	0.451477
11.925050	0.1	0.452213
11.926717	0.1	0.455272
11.928383	0.1	0.461731
11.930050	0.1	0.469233
11.931717	0.1	0.474653
11.933383	0.1	0.477391
11.935050	0.1	0.479035
11.936717	0.1	0.481280
11.938383	0.1	0.484549
11.940050	0.1	0.488171
11.941717	0.1	0.491692
11.943383	0.1	0.495766
11.945050	0.1	0.501368
11.946717	0.1	0.508297
11.948383	0.1	0.515450
11.950050	0.1	0.522039
11.951717	0.1	0.527543
11.953383	0.1	0.531557
11.955050	0.1	0.534360
11.956717	0.1	0.536945
11.958383	0.1	0.540265
11.960050	0.1	0.544242
11.961717	0.1	0.547664
11.963383	0.1	0.549871
11.965050	0.1	0.552065
11.966717	0.1	0.555678
11.968383	0.1	0.560288
11.970050	0.1	0.564819
11.971717	0.1	0.569429
11.973383	0.1	0.575003
11.975050	0.1	0.582435
11.976717	0.1	0.592265
11.978383	0.1	0.603879
11.980050	0.1	0.615632
11.981717	0.1	0.625867
11.983383	0.1	0.633625
11.985050	0.1	0.639232
11.986717	0.1	0.644093
11.988383	0.1	0.650007
11.990050	0.1	0.658319
11.991717	0.1	0.668452
11.993383	0.1	0.678170
11.995050	0.1	0.686306
11.996717	0.1	0.693845
11.998383	0.1	0.702366
12.000050	0.1	0.712606
12.001717	0.1	0.724168
12.003383	0.1	0.736262
12.005050	0.1	0.748327
12.006717	0.1	0.759675
12.008383	0.1	0.769002
12.010050	0.1	0.774981
12.011717	0.1	0.777547
12.013383	0.1	0.778395
12.015050	0.1	0.779838
12.016717	0.1	0.783214
12.018383	0.1	0.788434
12.020050	0.1	0.794744
12.021717	0.1	0.802102
12.023383	0.1	0.811298
12.025050	0.1	0.822227
12.026717	0.1	0.833250
12.028383	0.1	0.842884
12.030050	0.1	0.851005
12.031717	0.1	0.858433
12.033383	0.1	0.866437
12.035050	0.1	0.876137
12.036717	0.1	0.887811
12.038383	0.1	0.900435
12.040050	0.1	0.912165
12.041717	0.1	0.922247
12.043383	0.1	0.932086
12.045050	0.1	0.943216
12.046717	0.1	0.955174
12.048383	0.1	0.966787
12.050050	0.1	0.978108
12.051717	0.1	0.990033
12.053383	0.1	1.003332
12.055050	0.1	1.018252
12.056717	0.1	1.034215
12.058383	0.1	1.050099
12.060050	0.1	1.065098
12.061717	0.1	1.078979
12.063383	0.1	1.091678
12.065050	0.1	1.103277
12.066717	0.1	1.113908
12.068383	0.1	1.123548
12.070050	0.1	1.132335
12.071717	0.1	1.140889
12.073383	0.1	1.150584
12.075050	0.1	1.163273
12.076717	0.1	1.179553
12.078383	0.1	1.197322
12.080050	0.1	1.213262
12.081717	0.1	1.225979
12.083383	0.1	1.236680
12.085050	0.1	1.246869
12.086717	0.1	1.256634
12.088383	0.1	1.265621
12.090050	0.1	1.274496
12.091717	0.1	1.284545
12.093383	0.1	1.296359
12.095050	0.1	1.309207
12.096717	0.1	1.321873
12.098383	0.1	1.334352
12.100050	0.1	1.347773
12.101717	0.1	1.362422
12.103383	0.1	1.376802
12.105050	0.1	1.389044
12.106717	0.1	1.398581
12.108383	0.1	1.406358
12.110050	0.1	1.413785
12.111717	0.1	1.421347
12.113383	0.1	1.428635
12.115050	0.1	1.435340
12.116717	0.1	1.441282
12.118383	0.1	1.446204
12.120050	0.1	1.450176
12.121717	0.1	1.453403
12.123383	0.1	1.455792
12.125050	0.1	1.457417
12.126717	0.1	1.459434
12.128383	0.1	1.463313
12.130050	0.1	1.468896
12.131717	0.1	1.474731
12.133383	0.1	1.480151
12.135050	0.1	1.484952
12.136717	0.1	1.488090
12.138383	0.1	1.488780
12.140050	0.1	1.488025
12.141717	0.1	1.487862
12.143383	0.1	1.489799
12.145050	0.1	1.494377
12.146717	0.1	1.501204
12.148383	0.1	1.509157
12.150050	0.1	1.517045
12.151717	0.1	1.523816
12.153383	0.1	1.527937
12.155050	0.1	1.528058
12.156717	0.1	1.524775
12.158383	0.1	1.520221
12.160050	0.1	1.516095
12.161717	0.1	1.513185
12.163383	0.1	1.511821
12.165050	0.1	1.512109
12.166717	0.1	1.513986
12.168383	0.1	1.516370
12.170050	0.1	1.516691
12.171717	0.1	1.513436
12.173383	0.1	1.508654
12.175050	0.1	1.505748
12.176717	0.1	1.505846
12.178383	0.1	1.507234
12.180050	0.1	1.507313
12.181717	0.1	1.504710
12.183383	0.1	1.499821
12.185050	0.1	1.494042
12.186717	0.1	1.488780
12.188383	0.1	1.484775
12.190050	0.1	1.482302
12.191717	0.1	1.481464
12.193383	0.1	1.481916
12.195050	0.1	1.482614
12.196717	0.1	1.481990
12.198383	0.1	1.479066
12.200050	0.1	1.474526
12.201717	0.1	1.469646
12.203383	0.1	1.464942
12.205050	0.1	1.460202
12.206717	0.1	1.454558
12.208383	0.1	1.447112
12.210050	0.1	1.438330
12.211717	0.1	1.429906
12.213383	0.1	1.423080
12.215050	0.1	1.418134
12.216717	0.1	1.414828
12.218383	0.1	1.412006
12.220050	0.1	1.407727
12.221717	0.1	1.401491
12.223383	0.1	1.395047
12.225050	0.1	1.390511
12.226717	0.1	1.388714
12.228383	0.1	1.388714
12.230050	0.1	1.388304
12.231717	0.1	1.385706
12.233383	0.1	1.380891
12.235050	0.1	1.375554
12.236717	0.1	1.371824
12.238383	0.1	1.370455
12.240050	0.1	1.370148
12.241717	0.1	1.368676
12.243383	0.1	1.364509
12.245050	0.1	1.357594
12.246717	0.1	1.349607
12.248383	0.1	1.343652
12.250050	0.1	1.342148
12.251717	0.1	1.345030
12.253383	0.1	1.350674
12.255050	0.1	1.357072
12.256717	0.1	1.362148
12.258383	0.1	1.364751
12.260050	0.1	1.365482
12.261717	0.1	1.366278
12.263383	0.1	1.369086
12.265050	0.1	1.374204
12.266717	0.1	1.380057
12.268383	0.1	1.384956
12.270050	0.1	1.388672
12.271717	0.1	1.392211
12.273383	0.1	1.396821
12.275050	0.1	1.403093
12.276717	0.1	1.410828
12.278383	0.1	1.419713
12.280050	0.1	1.429501
12.281717	0.1	1.439964
12.283383	0.1	1.450907
12.285050	0.1	1.461785
12.286717	0.1	1.472649
12.288383	0.1	1.484742
12.290050	0.1	1.498680
12.291717	0.1	1.513553
12.293383	0.1	1.528719
12.295050	0.1	1.544752
12.296717	0.1	1.561795
12.298383	0.1	1.578592
12.300050	0.1	1.593875
12.301717	0.1	1.607495
12.303383	0.1	1.620082
12.305050	0.1	1.633218
12.306717	0.1	1.648860
12.308383	0.1	1.666979
12.310050	0.1	1.685279
12.311717	0.1	1.702099
12.313383	0.1	1.717783
12.315050	0.1	1.733578
12.316717	0.1	1.750560
12.318383	0.1	1.768870
12.320050	0.1	1.787758
12.321717	0.1	1.807460
12.323383	0.1	1.829164
12.325050	0.1	1.852256
12.326717	0.1	1.874119
12.328383	0.1	1.892801
12.330050	0.1	1.908704
12.331717	0.1	1.924606
12.333383	0.1	1.943884
12.335050	0.1	1.967624
12.336717	0.1	1.993901
12.338383	0.1	2.020099
12.340050	0.1	2.045035
12.341717	0.1	2.069138
12.343383	0.1	2.092891
12.345050	0.1	2.115853
12.346717	0.1	2.137776
12.348383	0.1	2.159104
12.350050	0.1	2.179923
12.351717	0.1	2.200427
12.353383	0.1	2.221563
12.355050	0.1	2.243845
12.356717	0.1	2.267146
12.358383	0.1	2.291906
12.360050	0.1	2.318434
12.361717	0.1	2.345233
12.363383	0.1	2.369913
12.365050	0.1	2.391497
12.366717	0.1	2.411404
12.368383	0.1	2.432344
12.370050	0.1	2.456191
12.371717	0.1	2.483097
12.373383	0.1	2.512126
12.375050	0.1	2.541337
12.376717	0.1	2.568145
12.378383	0.1	2.591289
12.380050	0.1	2.611862
12.381717	0.1	2.632230
12.383383	0.1	2.654651
12.385050	0.1	2.680370
12.386717	0.1	2.708966
12.388383	0.1	2.738340
12.390050	0.1	2.766242
12.391717	0.1	2.791951
12.393383	0.1	2.816203
12.395050	0.1	2.840571
12.396717	0.1	2.866476
12.398383	0.1	2.893759
12.400050	0.1	2.920758
12.401717	0.1	2.946295
12.403383	0.1	2.970505
12.405050	0.1	2.994156
12.406717	0.1	3.018132
12.408383	0.1	3.042654
12.410050	0.1	3.067325
12.411717	0.1	3.092899
12.413383	0.1	3.121174
12.415050	0.1	3.152117
12.416717	0.1	3.183079
12.418383	0.1	3.211610
12.420050	0.1	3.237519
12.421717	0.1	3.262158
12.423383	0.1	3.286800
12.425050	0.1	3.311588
12.426717	0.1	3.335336
12.428383	0.1	3.357087
12.430050	0.1	3.378107
12.431717	0.1	3.400678
12.433383	0.1	3.425553
12.435050	0.1	3.452646
12.436717	0.1	3.481824
12.438383	0.1	3.512003
12.440050	0.1	3.541722
12.441717	0.1	3.570016
12.443383	0.1	3.596437
12.445050	0.1	3.621574
12.446717	0.1	3.646738
12.448383	0.1	3.672452
12.450050	0.1	3.698361
12.451717	0.1	3.724475
12.453383	0.1	3.751507
12.455050	0.1	3.780015
12.456717	0.1	3.809454
12.458383	0.1	3.838134
12.460050	0.1	3.864248
12.461717	0.1	3.887187
12.463383	0.1	3.907732
12.465050	0.1	3.926884
12.466717	0.1	3.945204
12.468383	0.1	3.963062
12.470050	0.1	3.980841
12.471717	0.1	3.998741
12.473383	0.1	4.016291
12.475050	0.1	4.032529
12.476717	0.1	4.047188
12.478383	0.1	4.061502
12.480050	0.1	4.077237
12.481717	0.1	4.094499
12.483383	0.1	4.111086
12.485050	0.1	4.124809
12.486717	0.1	4.135147
12.488383	0.1	4.142304
12.490050	0.1	4.146644
12.491717	0.1	4.148795
12.493383	0.1	4.149037
12.495050	0.1	4.147892
12.496717	0.1	4.146975
12.498383	0.1	4.147659
12.500050	0.1	4.149191
12.501717	0.1	4.148800
12.503383	0.1	4.144022
12.505050	0.1	4.135300
12.506717	0.1	4.125983
12.508383	0.1	4.119459
12.510050	0.1	4.116688
12.511717	0.1	4.115887
12.513383	0.1	4.113689
12.515050	0.1	4.107375
12.516717	0.1	4.096781
12.518383	0.1	4.083528
12.520050	0.1	4.068548
12.521717	0.1	4.051849
12.523383	0.1	4.034718
12.525050	0.1	4.020124
12.526717	0.1	4.009670
12.528383	0.1	4.001404
12.530050	0.1	3.992254
12.531717	0.1	3.980985
12.533383	0.1	3.967867
12.535050	0.1	3.953469
12.536717	0.1	3.938391
12.538383	0.1	3.923452
12.540050	0.1	3.909799
12.541717	0.1	3.898693
12.543383	0.1	3.890586
12.545050	0.1	3.884509
12.546717	0.1	3.878945
12.548383	0.1	3.872137
12.550050	0.1	3.861915
12.551717	0.1	3.847326
12.553383	0.1	3.829924
12.555050	0.1	3.812565
12.556717	0.1	3.797449
12.558383	0.1	3.785528
12.560050	0.1	3.776769
12.561717	0.1	3.770236
12.563383	0.1	3.764401
12.565050	0.1	3.758315
12.566717	0.1	3.751977
12.568383	0.1	3.745225
12.570050	0.1	3.737411
12.571717	0.1	3.728275
12.573383	0.1	3.718515
12.575050	0.1	3.709523
12.576717	0.1	3.702422
12.578383	0.1	3.697276
12.580050	0.1	3.693658
12.581717	0.1	3.690878
12.583383	0.1	3.687586
12.585050	0.1	3.682300
12.586717	0.1	3.674789
12.588383	0.1	3.666510
12.590050	0.1	3.659078
12.591717	0.1	3.652559
12.593383	0.1	3.645797
12.595050	0.1	3.637630
12.596717	0.1	3.627846
12.598383	0.1	3.617625
12.600050	0.1	3.608479
12.601717	0.1	3.600568
12.603383	0.1	3.592642
12.605050	0.1	3.583464
12.606717	0.1	3.573224
12.608383	0.1	3.563636
12.610050	0.1	3.555981
12.611717	0.1	3.548921
12.613383	0.1	3.539412
12.615050	0.1	3.525922
12.616717	0.1	3.509372
12.618383	0.1	3.491063
12.620050	0.1	3.471803
12.621717	0.1	3.452399
12.623383	0.1	3.433013
12.625050	0.1	3.413283
12.626717	0.1	3.393237
12.628383	0.1	3.372971
12.630050	0.1	3.352161
12.631717	0.1	3.330568
12.633383	0.1	3.308044
12.635050	0.1	3.284365
12.636717	0.1	3.259834
12.638383	0.1	3.235112
12.640050	0.1	3.210441
12.641717	0.1	3.185910
12.643383	0.1	3.161440
12.645050	0.1	3.136192
12.646717	0.1	3.109551
12.648383	0.1	3.081677
12.650050	0.1	3.052587
12.651717	0.1	3.021732
12.653383	0.1	2.988935
12.655050	0.1	2.955282
12.656717	0.1	2.922504
12.658383	0.1	2.891328
12.660050	0.1	2.861088
12.661717	0.1	2.830988
12.663383	0.1	2.801144
12.665050	0.1	2.772780
12.666717	0.1	2.747253
12.668383	0.1	2.724123
12.670050	0.1	2.700663
12.671717	0.1	2.673818
12.673383	0.1	2.642418
12.675050	0.1	2.607699
12.676717	0.1	2.572504
12.678383	0.1	2.539689
12.680050	0.1	2.510478
12.681717	0.1	2.484312
12.683383	0.1	2.459763
12.685050	0.1	2.434892
12.686717	0.1	2.407813
12.688383	0.1	2.378197
12.690050	0.1	2.347827
12.691717	0.1	2.318807
12.693383	0.1	2.291533
12.695050	0.1	2.264446
12.696717	0.1	2.235943
12.698383	0.1	2.205786
12.700050	0.1	2.174126
12.701717	0.1	2.141073
12.703383	0.1	2.107946
12.705050	0.1	2.077161
12.706717	0.1	2.050409
12.708383	0.1	2.027489
12.710050	0.1	2.006879
12.711717	0.1	1.986963
12.713383	0.1	1.966325
12.715050	0.1	1.943754
12.716717	0.1	1.918618
12.718383	0.1	1.891190
12.720050	0.1	1.862585
12.721717	0.1	1.834510
12.723383	0.1	1.808861
12.725050	0.1	1.786947
12.726717	0.1	1.768651
12.728383	0.1	1.752442
12.730050	0.1	1.736344
12.731717	0.1	1.718756
12.733383	0.1	1.698742
12.735050	0.1	1.676101
12.736717	0.1	1.651337
12.738383	0.1	1.625512
12.740050	0.1	1.599747
12.741717	0.1	1.574964
12.743383	0.1	1.551816
12.745050	0.1	1.530619
12.746717	0.1	1.511672
12.748383	0.1	1.494759
12.750050	0.1	1.479075
12.751717	0.1	1.464975
12.753383	0.1	1.453632
12.755050	0.1	1.444141
12.756717	0.1	1.433920
12.758383	0.1	1.422144
12.760050	0.1	1.410553
12.761717	0.1	1.401110
12.763383	0.1	1.393999
12.765050	0.1	1.388034
12.766717	0.1	1.382250
12.768383	0.1	1.376029
12.770050	0.1	1.368541
12.771717	0.1	1.359154
12.773383	0.1	1.347936
12.775050	0.1	1.335857
12.776717	0.1	1.324578
12.778383	0.1	1.315339
12.780050	0.1	1.308550
12.781717	0.1	1.304494
12.783383	0.1	1.303125
12.785050	0.1	1.303633
12.786717	0.1	1.305155
12.788383	0.1	1.307172
12.790050	0.1	1.308639
12.791717	0.1	1.308098
12.793383	0.1	1.305449
12.795050	0.1	1.302683
12.796717	0.1	1.301793
12.798383	0.1	1.302678
12.800050	0.1	1.303656
12.801717	0.1	1.303316
12.803383	0.1	1.301360
12.805050	0.1	1.298515
12.806717	0.1	1.296345
12.808383	0.1	1.296792
12.810050	0.1	1.300834
12.811717	0.1	1.307228
12.813383	0.1	1.313752
12.815050	0.1	1.319512
12.816717	0.1	1.324858
12.818383	0.1	1.329980
12.820050	0.1	1.334553
12.821717	0.1	1.338511
12.823383	0.1	1.342557
12.825050	0.1	1.347251
12.826717	0.1	1.352080
12.828383	0.1	1.356718
12.830050	0.1	1.362469
12.831717	0.1	1.370856
12.833383	0.1	1.381682
12.835050	0.1	1.393808
12.836717	0.1	1.406805
12.838383	0.1	1.420653
12.840050	0.1	1.435173
12.841717	0.1	1.450069
12.843383	0.1	1.464686
12.845050	0.1	1.478265
12.846717	0.1	1.490619
12.848383	0.1	1.501874
12.850050	0.1	1.512216
12.851717	0.1	1.521735
12.853383	0.1	1.530973
12.855050	0.1	1.542051
12.856717	0.1	1.557339
12.858383	0.1	1.576520
12.860050	0.1	1.596506
12.861717	0.1	1.614555
12.863383	0.1	1.630127
12.865050	0.1	1.643952
12.866717	0.1	1.657126
12.868383	0.1	1.671170
12.870050	0.1	1.687706
12.871717	0.1	1.707301
12.873383	0.1	1.728470
12.875050	0.1	1.748912
12.876717	0.1	1.768349
12.878383	0.1	1.788591
12.880050	0.1	1.810794
12.881717	0.1	1.833783
12.883383	0.1	1.855204
12.885050	0.1	1.873765
12.886717	0.1	1.890259
12.888383	0.1	1.906329
12.890050	0.1	1.923023
12.891717	0.1	1.941230
12.893383	0.1	1.962008
12.895050	0.1	1.985170
12.896717	0.1	2.008965
12.898383	0.1	2.032067
12.900050	0.1	2.054856
12.901717	0.1	2.078423
12.903383	0.1	2.102824
12.905050	0.1	2.126885
12.906717	0.1	2.149334
12.908383	0.1	2.169446
12.910050	0.1	2.187141
12.911717	0.1	2.202862
12.913383	0.1	2.217055
12.915050	0.1	2.230224
12.916717	0.1	2.243621
12.918383	0.1	2.258578
12.920050	0.1	2.274727
12.921717	0.1	2.290672
12.923383	0.1	2.305866
12.925050	0.1	2.320115
12.926717	0.1	2.332814
12.928383	0.1	2.343832
12.930050	0.1	2.353680
12.931717	0.1	2.362533
12.933383	0.1	2.370165
12.935050	0.1	2.376484
12.936717	0.1	2.381410
12.938383	0.1	2.385103
12.940050	0.1	2.388284
12.941717	0.1	2.391511
12.943383	0.1	2.394756
12.945050	0.1	2.398146
12.946717	0.1	2.402109
12.948383	0.1	2.406719
12.950050	0.1	2.411366
12.951717	0.1	2.415353
12.953383	0.1	2.419120
12.955050	0.1	2.423455
12.956717	0.1	2.427520
12.958383	0.1	2.429630
12.960050	0.1	2.429741
12.961717	0.1	2.429490
12.963383	0.1	2.430091
12.965050	0.1	2.431069
12.966717	0.1	2.431530
12.968383	0.1	2.431856
12.970050	0.1	2.432703
12.971717	0.1	2.433104
12.973383	0.1	2.431283
12.975050	0.1	2.426878
12.976717	0.1	2.421201
12.978383	0.1	2.415646
12.980050	0.1	2.410645
12.981717	0.1	2.405988
12.983383	0.1	2.401536
12.985050	0.1	2.397504
12.986717	0.1	2.394137
12.988383	0.1	2.390840
12.990050	0.1	2.386174
12.991717	0.1	2.378915
12.993383	0.1	2.368866
12.995050	0.1	2.357108
12.996717	0.1	2.344982
12.998383	0.1	2.332428
13.000050	0.1	2.318942
13.001717	0.1	2.305293
13.003383	0.1	2.292437
13.005050	0.1	2.280120
13.006717	0.1	2.266760
13.008383	0.1	2.250234
13.010050	0.1	2.229470
13.011717	0.1	2.205162
13.013383	0.1	2.179109
13.015050	0.1	2.153357
13.016717	0.1	2.129064
13.018383	0.1	2.105827
13.020050	0.1	2.082638
13.021717	0.1	2.058549
13.023383	0.1	2.032504
13.025050	0.1	2.004262
13.026717	0.1	1.974832
13.028383	0.1	1.945472
13.030050	0.1	1.917188
13.031717	0.1	1.890226
13.033383	0.1	1.863395
13.035050	0.1	1.834929
13.036717	0.1	1.804829
13.038383	0.1	1.775008
13.040050	0.1	1.746365
13.041717	0.1	1.717084
13.043383	0.1	1.684823
13.045050	0.1	1.649284
13.046717	0.1	1.612483
13.048383	0.1	1.577549
13.050050	0.1	1.546661
13.051717	0.1	1.519388
13.053383	0.1	1.493571
13.055050	0.1	1.467331
13.056717	0.1	1.439257
13.058383	0.1	1.408015
13.060050	0.1	1.373831
13.061717	0.1	1.339563
13.063383	0.1	1.308681
13.065050	0.1	1.282976
13.066717	0.1	1.261970
13.068383	0.1	1.243330
13.070050	0.1	1.224596
13.071717	0.1	1.205183
13.073383	0.1	1.186440
13.075050	0.1	1.169741
13.076717	0.1	1.154956
13.078383	0.1	1.141122
13.080050	0.1	1.127478
13.081717	0.1	1.113238
13.083383	0.1	1.097554
13.085050	0.1	1.080455
13.086717	0.1	1.063179
13.088383	0.1	1.046932
13.090050	0.1	1.031780
13.091717	0.1	1.017614
13.093383	0.1	1.005689
13.095050	0.1	0.997758
13.096717	0.1	0.993726
13.098383	0.1	0.991262
13.100050	0.1	0.988003
13.101717	0.1	0.983719
13.103383	0.1	0.979942
13.105050	0.1	0.977442
13.106717	0.1	0.975132
13.108383	0.1	0.971444
13.110050	0.1	0.965660
13.111717	0.1	0.958485
13.113383	0.1	0.952240
13.115050	0.1	0.949898
13.116717	0.1	0.952780
13.118383	0.1	0.959248
13.120050	0.1	0.966173
13.121717	0.1	0.971179
13.123383	0.1	0.973474
13.125050	0.1	0.973553
13.126717	0.1	0.972631
13.128383	0.1	0.971532
13.130050	0.1	0.970126
13.131717	0.1	0.968277
13.133383	0.1	0.966885
13.135050	0.1	0.967551
13.136717	0.1	0.971481
13.138383	0.1	0.978857
13.140050	0.1	0.988538
13.141717	0.1	0.997540
13.143383	0.1	1.002364
13.145050	0.1	1.002103
13.146717	0.1	0.999025
13.148383	0.1	0.996073
13.150050	0.1	0.995351
13.151717	0.1	0.998634
13.153383	0.1	1.007062
13.155050	0.1	1.020222
13.156717	0.1	1.036176
13.158383	0.1	1.051477
13.160050	0.1	1.062271
13.161717	0.1	1.067389
13.163383	0.1	1.069033
13.165050	0.1	1.069894
13.166717	0.1	1.071496
13.168383	0.1	1.074830
13.170050	0.1	1.080493
13.171717	0.1	1.088055
13.173383	0.1	1.096013
13.175050	0.1	1.103291
13.176717	0.1	1.109908
13.178383	0.1	1.115538
13.180050	0.1	1.119543
13.181717	0.1	1.122612
13.183383	0.1	1.126621
13.185050	0.1	1.132437
13.186717	0.1	1.138463
13.188383	0.1	1.142467
13.190050	0.1	1.144339
13.191717	0.1	1.145597
13.193383	0.1	1.147087
13.195050	0.1	1.148833
13.196717	0.1	1.151189
13.198383	0.1	1.155091
13.200050	0.1	1.161294
13.201717	0.1	1.169546
13.203383	0.1	1.178402
13.205050	0.1	1.186230
13.206717	0.1	1.192661
13.208383	0.1	1.198761
13.210050	0.1	1.205634
13.211717	0.1	1.213201
13.213383	0.1	1.220163
13.215050	0.1	1.225020
13.216717	0.1	1.227208
13.218383	0.1	1.227437
13.220050	0.1	1.226938
13.221717	0.1	1.227190
13.223383	0.1	1.229732
13.225050	0.1	1.235013
13.226717	0.1	1.242105
13.228383	0.1	1.249649
13.230050	0.1	1.256028
13.231717	0.1	1.259828
13.233383	0.1	1.261523
13.235050	0.1	1.263432
13.236717	0.1	1.267339
13.238383	0.1	1.273374
13.240050	0.1	1.281286
13.241717	0.1	1.291372
13.243383	0.1	1.303153
13.245050	0.1	1.314497
13.246717	0.1	1.323279
13.248383	0.1	1.329058
13.250050	0.1	1.332727
13.251717	0.1	1.335656
13.253383	0.1	1.339489
13.255050	0.1	1.346096
13.256717	0.1	1.356509
13.258383	0.1	1.369957
13.260050	0.1	1.384593
13.261717	0.1	1.398949
13.263383	0.1	1.413040
13.265050	0.1	1.428155
13.266717	0.1	1.445115
13.268383	0.1	1.463094
13.270050	0.1	1.480472
13.271717	0.1	1.496747
13.273383	0.1	1.512943
13.275050	0.1	1.530354
13.276717	0.1	1.549902
13.278383	0.1	1.571896
13.280050	0.1	1.595817
13.281717	0.1	1.620632
13.283383	0.1	1.645456
13.285050	0.1	1.670537
13.286717	0.1	1.697079
13.288383	0.1	1.725652
13.290050	0.1	1.755757
13.291717	0.1	1.786789
13.293383	0.1	1.818859
13.295050	0.1	1.853122
13.296717	0.1	1.890906
13.298383	0.1	1.932411
13.300050	0.1	1.976555
13.301717	0.1	2.021636
13.303383	0.1	2.066502
13.305050	0.1	2.111564
13.306717	0.1	2.158550
13.308383	0.1	2.209502
13.310050	0.1	2.265172
13.311717	0.1	2.324195
13.313383	0.1	2.384614
13.315050	0.1	2.445439
13.316717	0.1	2.506613
13.318383	0.1	2.568616
13.320050	0.1	2.632020
13.321717	0.1	2.697450
13.323383	0.1	2.765874
13.325050	0.1	2.838243
13.326717	0.1	2.914793
13.328383	0.1	2.995171
13.330050	0.1	3.078943
13.331717	0.1	3.165728
13.333383	0.1	3.254618
13.335050	0.1	3.344063
13.336717	0.1	3.433470
13.338383	0.1	3.524898
13.340050	0.1	3.621806
13.341717	0.1	3.726278
13.343383	0.1	3.837976
13.345050	0.1	3.955103
13.346717	0.1	4.075160
13.348383	0.1	4.195333
13.350050	0.1	4.313914
13.351717	0.1	4.431978
13.353383	0.1	4.552882
13.355050	0.1	4.679686
13.356717	0.1	4.813545
13.358383	0.1	4.954413
13.360050	0.1	5.101874
13.361717	0.1	5.254764
13.363383	0.1	5.411054
13.365050	0.1	5.568764
13.366717	0.1	5.726810
13.368383	0.1	5.885768
13.370050	0.1	6.048540
13.371717	0.1	6.218748
13.373383	0.1	6.397422
13.375050	0.1	6.582416
13.376717	0.1	6.771185
13.378383	0.1	6.962740
13.380050	0.1	7.157642
13.381717	0.1	7.357537
13.383383	0.1	7.564295
13.385050	0.1	7.779193
13.386717	0.1	8.002864
13.388383	0.1	8.235322
13.390050	0.1	8.475701
13.391717	0.1	8.722688
13.393383	0.1	8.975514
13.395050	0.1	9.234063
13.396717	0.1	9.498457
13.398383	0.1	9.769313
13.400050	0.1	10.047634
13.401717	0.1	10.333690
13.403383	0.1	10.626572
13.405050	0.1	10.925294
13.406717	0.1	11.229999
13.408383	0.1	11.541471
13.410050	0.1	11.859988
13.411717	0.1	12.185019
13.413383	0.1	12.515620
13.415050	0.1	12.850626
13.416717	0.1	13.188226
13.418383	0.1	13.526771
13.420050	0.1	13.866164
13.421717	0.1	14.207345
13.423383	0.1	14.551119
13.425050	0.1	14.897916
13.426717	0.1	15.247953
13.428383	0.1	15.601045
13.430050	0.1	15.956685
13.431717	0.1	16.314201
13.433383	0.1	16.672355
13.435050	0.1	17.029704
13.436717	0.1	17.384989
13.438383	0.1	17.736224
13.440050	0.1	18.081316
13.441717	0.1	18.420196
13.443383	0.1	18.754001
13.445050	0.1	19.082595
13.446717	0.1	19.404916
13.448383	0.1	19.720113
13.450050	0.1	20.027058
13.451717	0.1	20.324723
13.453383	0.1	20.613410
13.455050	0.1	20.893691
13.456717	0.1	21.164920
13.458383	0.1	21.426091
13.460050	0.1	21.676375
13.461717	0.1	21.914700
13.463383	0.1	22.141011
13.465050	0.1	22.357013
13.466717	0.1	22.564679
13.468383	0.1	22.764700
13.470050	0.1	22.955677
13.471717	0.1	23.134202
13.473383	0.1	23.297318
13.475050	0.1	23.445291
13.476717	0.1	23.581036
13.478383	0.1	23.706779
13.480050	0.1	23.822547
13.481717	0.1	23.927824
13.483383	0.1	24.022819
13.485050	0.1	24.107755
13.486717	0.1	24.181991
13.488383	0.1	24.244408
13.490050	0.1	24.294984
13.491717	0.1	24.335831
13.493383	0.1	24.370360
13.495050	0.1	24.401010
13.496717	0.1	24.427241
13.498383	0.1	24.446123
13.500050	0.1	24.455488
13.501717	0.1	24.455083
13.503383	0.1	24.444978
13.505050	0.1	24.425262
13.506717	0.1	24.396768
13.508383	0.1	24.360209
13.510050	0.1	24.315827
13.511717	0.1	24.264245
13.513383	0.1	24.205949
13.515050	0.1	24.140277
13.516717	0.1	24.065906
13.518383	0.1	23.981812
13.520050	0.1	23.887553
13.521717	0.1	23.782682
13.523383	0.1	23.666723
13.525050	0.1	23.539923
13.526717	0.1	23.402995
13.528383	0.1	23.256610
13.530050	0.1	23.101908
13.531717	0.1	22.940105
13.533383	0.1	22.771223
13.535050	0.1	22.594002
13.536717	0.1	22.406797
13.538383	0.1	22.208728
13.540050	0.1	22.000289
13.541717	0.1	21.782508
13.543383	0.1	21.555787
13.545050	0.1	21.320153
13.546717	0.1	21.075946
13.548383	0.1	20.823646
13.550050	0.1	20.563095
13.551717	0.1	20.292690
13.553383	0.1	20.009973
13.555050	0.1	19.714311
13.556717	0.1	19.407985
13.558383	0.1	19.093817
13.560050	0.1	18.773326
13.561717	0.1	18.446902
13.563383	0.1	18.114061
13.565050	0.1	17.774375
13.566717	0.1	17.428333
13.568383	0.1	17.076773
13.570050	0.1	16.720220
13.571717	0.1	16.358569
13.573383	0.1	15.990697
13.575050	0.1	15.615998
13.576717	0.1	15.236340
13.578383	0.1	14.854614
13.580050	0.1	14.472292
13.581717	0.1	14.089909
13.583383	0.1	13.708267
13.585050	0.1	13.328064
13.586717	0.1	12.949551
13.588383	0.1	12.573097
13.590050	0.1	12.199269
13.591717	0.1	11.828113
13.593383	0.1	11.459026
13.595050	0.1	11.091749
13.596717	0.1	10.726885
13.598383	0.1	10.365248
13.600050	0.1	10.007350
13.601717	0.1	9.654029
13.603383	0.1	9.307242
13.605050	0.1	8.969023
13.606717	0.1	8.639363
13.608383	0.1	8.316836
13.610050	0.1	8.001411
13.611717	0.1	7.694964
13.613383	0.1	7.398813
13.615050	0.1	7.112101
13.616717	0.1	6.832820
13.618383	0.1	6.560045
13.620050	0.1	6.294576
13.621717	0.1	6.037881
13.623383	0.1	5.791192
13.625050	0.1	5.555074
13.626717	0.1	5.329205
13.628383	0.1	5.113003
13.630050	0.1	4.906356
13.631717	0.1	4.708734
13.633383	0.1	4.518619
13.635050	0.1	4.335199
13.636717	0.1	4.159305
13.638383	0.1	3.991458
13.640050	0.1	3.830870
13.641717	0.1	3.676997
13.643383	0.1	3.530332
13.645050	0.1	3.391402
13.646717	0.1	3.260337
13.648383	0.1	3.136722
13.650050	0.1	3.019618
13.651717	0.1	2.908423
13.653383	0.1	2.803123
13.655050	0.1	2.703783
13.656717	0.1	2.610595
13.658383	0.1	2.523763
13.660050	0.1	2.442603
13.661717	0.1	2.365531
13.663383	0.1	2.291603
13.665050	0.1	2.221395
13.666717	0.1	2.156058
13.668383	0.1	2.096370
13.670050	0.1	2.042237
13.671717	0.1	1.992099
13.673383	0.1	1.943433
13.675050	0.1	1.894855
13.676717	0.1	1.846803
13.678383	0.1	1.800577
13.680050	0.1	1.757238
13.681717	0.1	1.716958
13.683383	0.1	1.679198
13.685050	0.1	1.643174
13.686717	0.1	1.608254
13.688383	0.1	1.574708
13.690050	0.1	1.543770
13.691717	0.1	1.516580
13.693383	0.1	1.493534
13.695050	0.1	1.474014
13.696717	0.1	1.456072
13.698383	0.1	1.437417
13.700050	0.1	1.417603
13.701717	0.1	1.398139
13.703383	0.1	1.380420
13.705050	0.1	1.364271
13.706717	0.1	1.348373
13.708383	0.1	1.332033
13.710050	0.1	1.315684
13.711717	0.1	1.299856
13.713383	0.1	1.284829
13.715050	0.1	1.270543
13.716717	0.1	1.256270
13.718383	0.1	1.241788
13.720050	0.1	1.228531
13.721717	0.1	1.217951
13.723383	0.1	1.209457
13.725050	0.1	1.201346
13.726717	0.1	1.192754
13.728383	0.1	1.183785
13.730050	0.1	1.174621
13.731717	0.1	1.165536
13.733383	0.1	1.157150
13.735050	0.1	1.149704
13.736717	0.1	1.143063
13.738383	0.1	1.137382
13.740050	0.1	1.132931
13.741717	0.1	1.129825
13.743383	0.1	1.127855
13.745050	0.1	1.126179
13.746717	0.1	1.123641
13.748383	0.1	1.119603
13.750050	0.1	1.114411
13.751717	0.1	1.109666
13.753383	0.1	1.107277
13.755050	0.1	1.107021
13.756717	0.1	1.106039
13.758383	0.1	1.101876
13.760050	0.1	1.094956
13.761717	0.1	1.087436
13.763383	0.1	1.081130
13.765050	0.1	1.077019
13.766717	0.1	1.075468
13.768383	0.1	1.076213
13.770050	0.1	1.078323
13.771717	0.1	1.080409
13.773383	0.1	1.081205
13.775050	0.1	1.080474
13.776717	0.1	1.078998
13.778383	0.1	1.077079
13.780050	0.1	1.073903
13.781717	0.1	1.069540
13.783383	0.1	1.066276
13.785050	0.1	1.066416
13.786717	0.1	1.069573
13.788383	0.1	1.073042
13.790050	0.1	1.074453
13.791717	0.1	1.073447
13.793383	0.1	1.071263
13.795050	0.1	1.069941
13.796717	0.1	1.071440
13.798383	0.1	1.075850
13.800050	0.1	1.080795
13.801717	0.1	1.083924
13.803383	0.1	1.084679
13.805050	0.1	1.083128
13.806717	0.1	1.079566
13.808383	0.1	1.075766
13.810050	0.1	1.074462
13.811717	0.1	1.076497
13.813383	0.1	1.080078
13.815050	0.1	1.083473
13.816717	0.1	1.085973
13.818383	0.1	1.086886
13.820050	0.1	1.086448
13.821717	0.1	1.086132
13.823383	0.1	1.086541
13.825050	0.1	1.087273
13.826717	0.1	1.088558
13.828383	0.1	1.091366
13.830050	0.1	1.096264
13.831717	0.1	1.102528
13.833383	0.1	1.108395
13.835050	0.1	1.112316
13.836717	0.1	1.113452
13.838383	0.1	1.111226
13.840050	0.1	1.105573
13.841717	0.1	1.098015
13.843383	0.1	1.091706
13.845050	0.1	1.089200
13.846717	0.1	1.090188
13.848383	0.1	1.092437
13.850050	0.1	1.094304
13.851717	0.1	1.094951
13.853383	0.1	1.093517
13.855050	0.1	1.090118
13.856717	0.1	1.086481
13.858383	0.1	1.084325
13.860050	0.1	1.083915
13.861717	0.1	1.084395
13.863383	0.1	1.084739
13.865050	0.1	1.084879
13.866717	0.1	1.085880
13.868383	0.1	1.088334
13.870050	0.1	1.091589
13.871717	0.1	1.094826
13.873383	0.1	1.097391
13.875050	0.1	1.098588
13.876717	0.1	1.098472
13.878383	0.1	1.098271
13.880050	0.1	1.099147
13.881717	0.1	1.100907
13.883383	0.1	1.102807
13.885050	0.1	1.104884
13.886717	0.1	1.107370
13.888383	0.1	1.109932
13.890050	0.1	1.112209
13.891717	0.1	1.113964
13.893383	0.1	1.114900
13.895050	0.1	1.115212
13.896717	0.1	1.115617
13.898383	0.1	1.116442
13.900050	0.1	1.117368
13.901717	0.1	1.118137
13.903383	0.1	1.118938
13.905050	0.1	1.119622
13.906717	0.1	1.119114
13.908383	0.1	1.116288
13.910050	0.1	1.111231
13.911717	0.1	1.105238
13.913383	0.1	1.100004
13.915050	0.1	1.096725
13.916717	0.1	1.095827
13.918383	0.1	1.097159
13.920050	0.1	1.100581
13.921717	0.1	1.106146
13.923383	0.1	1.113298
13.925050	0.1	1.120288
13.926717	0.1	1.125438
13.928383	0.1	1.129205
13.930050	0.1	1.133601
13.931717	0.1	1.139045
13.933383	0.1	1.143808
13.935050	0.1	1.146924
13.936717	0.1	1.149341
13.938383	0.1	1.151985
13.940050	0.1	1.154658
13.941717	0.1	1.156796
13.943383	0.1	1.158221
13.945050	0.1	1.159133
13.946717	0.1	1.159688
13.948383	0.1	1.159767
13.950050	0.1	1.159543
13.951717	0.1	1.160176
13.953383	0.1	1.162998
13.955050	0.1	1.167506
13.956717	0.1	1.171757
13.958383	0.1	1.175283
13.960050	0.1	1.179460
13.961717	0.1	1.184754
13.963383	0.1	1.190254
13.965050	0.1	1.195874
13.966717	0.1	1.202552
13.968383	0.1	1.210691
13.970050	0.1	1.220051
13.971717	0.1	1.230310
13.973383	0.1	1.241253
13.975050	0.1	1.252820
13.976717	0.1	1.264559
13.978383	0.1	1.275395
13.980050	0.1	1.284722
13.981717	0.1	1.292783
13.983383	0.1	1.299996
13.985050	0.1	1.306999
13.986717	0.1	1.314939
13.988383	0.1	1.324913
13.990050	0.1	1.337044
13.991717	0.1	1.350301
13.993383	0.1	1.363428
13.995050	0.1	1.375740
13.996717	0.1	1.387382
13.998383	0.1	1.398665
14.000050	0.1	1.409492
14.001717	0.1	1.419825
14.003383	0.1	1.430223
14.005050	0.1	1.441347
14.006717	0.1	1.453157
14.008383	0.1	1.465413
14.010050	0.1	1.479178
14.011717	0.1	1.496137
14.013383	0.1	1.516240
14.015050	0.1	1.537665
14.016717	0.1	1.558797
14.018383	0.1	1.578475
14.020050	0.1	1.595621
14.021717	0.1	1.610932
14.023383	0.1	1.627458
14.025050	0.1	1.647798
14.026717	0.1	1.671286
14.028383	0.1	1.694881
14.030050	0.1	1.716455
14.031717	0.1	1.736055
14.033383	0.1	1.754849
14.035050	0.1	1.774044
14.036717	0.1	1.794226
14.038383	0.1	1.815869
14.040050	0.1	1.840242
14.041717	0.1	1.868671
14.043383	0.1	1.901267
14.045050	0.1	1.937109
14.046717	0.1	1.974753
14.048383	0.1	2.011685
14.050050	0.1	2.044747
14.051717	0.1	2.072351
14.053383	0.1	2.095909
14.055050	0.1	2.118871
14.056717	0.1	2.144333
14.058383	0.1	2.173712
14.060050	0.1	2.207002
14.061717	0.1	2.243407
14.063383	0.1	2.281563
14.065050	0.1	2.319803
14.066717	0.1	2.356931
14.068383	0.1	2.392810
14.070050	0.1	2.427641
14.071717	0.1	2.461402
14.073383	0.1	2.494561
14.075050	0.1	2.528308
14.076717	0.1	2.563554
14.078383	0.1	2.600462
14.080050	0.1	2.638628
14.081717	0.1	2.677324
14.083383	0.1	2.716291
14.085050	0.1	2.756258
14.086717	0.1	2.797958
14.088383	0.1	2.840837
14.090050	0.1	2.883533
14.091717	0.1	2.925848
14.093383	0.1	2.968917
14.095050	0.1	3.013024
14.096717	0.1	3.057253
14.098383	0.1	3.100997
14.100050	0.1	3.143852
14.101717	0.1	3.184993
14.103383	0.1	3.224211
14.105050	0.1	3.262372
14.106717	0.1	3.300239
14.108383	0.1	3.337744
14.110050	0.1	3.374312
14.111717	0.1	3.409171
14.113383	0.1	3.441432
14.115050	0.1	3.470411
14.116717	0.1	3.496665
14.118383	0.1	3.522709
14.120050	0.1	3.551478
14.121717	0.1	3.583948
14.123383	0.1	3.618710
14.125050	0.1	3.653117
14.126717	0.1	3.684973
14.128383	0.1	3.713570
14.130050	0.1	3.739423
14.131717	0.1	3.763014
14.133383	0.1	3.783908
14.135050	0.1	3.801985
14.136717	0.1	3.818399
14.138383	0.1	3.834250
14.140050	0.1	3.850074
14.141717	0.1	3.866535
14.143383	0.1	3.883857
14.145050	0.1	3.900696
14.146717	0.1	3.914442
14.148383	0.1	3.923210
14.150050	0.1	3.927737
14.151717	0.1	3.930791
14.153383	0.1	3.934763
14.155050	0.1	3.940146
14.156717	0.1	3.945734
14.158383	0.1	3.949385
14.160050	0.1	3.949497
14.161717	0.1	3.946600
14.163383	0.1	3.942996
14.165050	0.1	3.940687
14.166717	0.1	3.940421
14.168383	0.1	3.941404
14.170050	0.1	3.940943
14.171717	0.1	3.936328
14.173383	0.1	3.927397
14.175050	0.1	3.915634
14.176717	0.1	3.902419
14.178383	0.1	3.888737
14.180050	0.1	3.874535
14.181717	0.1	3.858521
14.183383	0.1	3.839857
14.185050	0.1	3.819340
14.186717	0.1	3.798683
14.188383	0.1	3.779051
14.190050	0.1	3.759991
14.191717	0.1	3.739842
14.193383	0.1	3.717481
14.195050	0.1	3.692876
14.196717	0.1	3.666235
14.198383	0.1	3.638272
14.200050	0.1	3.611050
14.201717	0.1	3.586807
14.203383	0.1	3.565308
14.205050	0.1	3.543412
14.206717	0.1	3.517428
14.208383	0.1	3.485004
14.210050	0.1	3.445554
14.211717	0.1	3.400897
14.213383	0.1	3.354992
14.215050	0.1	3.311853
14.216717	0.1	3.273464
14.218383	0.1	3.239322
14.220050	0.1	3.207861
14.221717	0.1	3.177952
14.223383	0.1	3.148508
14.225050	0.1	3.117602
14.226717	0.1	3.083455
14.228383	0.1	3.046165
14.230050	0.1	3.007888
14.231717	0.1	2.971087
14.233383	0.1	2.936698
14.235050	0.1	2.904260
14.236717	0.1	2.873051
14.238383	0.1	2.842001
14.240050	0.1	2.809763
14.241717	0.1	2.775905
14.243383	0.1	2.741213
14.245050	0.1	2.706610
14.246717	0.1	2.672612
14.248383	0.1	2.639913
14.250050	0.1	2.609538
14.251717	0.1	2.581896
14.253383	0.1	2.556369
14.255050	0.1	2.532303
14.256717	0.1	2.509439
14.258383	0.1	2.487078
14.260050	0.1	2.464289
14.261717	0.1	2.440899
14.263383	0.1	2.417304
14.265050	0.1	2.394109
14.266717	0.1	2.372600
14.268383	0.1	2.354207
14.270050	0.1	2.339082
14.271717	0.1	2.325955
14.273383	0.1	2.313252
14.275050	0.1	2.300232
14.276717	0.1	2.287081
14.278383	0.1	2.274006
14.280050	0.1	2.261559
14.281717	0.1	2.251114
14.283383	0.1	2.243835
14.285050	0.1	2.239747
14.286717	0.1	2.238075
14.288383	0.1	2.237889
14.290050	0.1	2.237959
14.291717	0.1	2.236329
14.293383	0.1	2.231197
14.295050	0.1	2.222382
14.296717	0.1	2.211374
14.298383	0.1	2.200850
14.300050	0.1	2.194266
14.301717	0.1	2.194047
14.303383	0.1	2.199388
14.305050	0.1	2.206569
14.306717	0.1	2.211849
14.308383	0.1	2.214010
14.310050	0.1	2.213879
14.311717	0.1	2.212017
14.313383	0.1	2.208333
14.315050	0.1	2.203695
14.316717	0.1	2.200282
14.318383	0.1	2.199616
14.320050	0.1	2.201353
14.321717	0.1	2.204068
14.323383	0.1	2.206266
14.325050	0.1	2.206936
14.326717	0.1	2.205800
14.328383	0.1	2.203151
14.330050	0.1	2.199598
14.331717	0.1	2.195821
14.333383	0.1	2.192138
14.335050	0.1	2.188808
14.336717	0.1	2.186773
14.338383	0.1	2.187104
14.340050	0.1	2.189395
14.341717	0.1	2.191947
14.343383	0.1	2.193507
14.345050	0.1	2.193870
14.346717	0.1	2.193204
14.348383	0.1	2.191169
14.350050	0.1	2.186862
14.351717	0.1	2.180426
14.353383	0.1	2.174121
14.355050	0.1	2.170708
14.356717	0.1	2.170876
14.358383	0.1	2.172939
14.360050	0.1	2.174671
14.361717	0.1	2.174876
14.363383	0.1	2.173707
14.365050	0.1	2.172180
14.366717	0.1	2.171281
14.368383	0.1	2.171607
14.370050	0.1	2.173330
14.371717	0.1	2.175770
14.373383	0.1	2.177730
14.375050	0.1	2.178289
14.376717	0.1	2.176976
14.378383	0.1	2.174024
14.380050	0.1	2.171085
14.381717	0.1	2.170480
14.383383	0.1	2.173302
14.385050	0.1	2.179057
14.386717	0.1	2.186312
14.388383	0.1	2.193674
14.390050	0.1	2.200864
14.391717	0.1	2.208701
14.393383	0.1	2.217875
14.395050	0.1	2.227766
14.396717	0.1	2.236650
14.398383	0.1	2.243305
14.400050	0.1	2.247635
14.401717	0.1	2.250252
14.403383	0.1	2.252343
14.405050	0.1	2.255375
14.406717	0.1	2.260311
14.408383	0.1	2.267077
14.410050	0.1	2.274397
14.411717	0.1	2.280516
14.413383	0.1	2.284842
14.415050	0.1	2.288502
14.416717	0.1	2.293214
14.418383	0.1	2.300092
14.420050	0.1	2.309196
14.421717	0.1	2.319929
14.423383	0.1	2.331822
14.425050	0.1	2.344265
14.426717	0.1	2.356046
14.428383	0.1	2.365699
14.430050	0.1	2.371883
14.431717	0.1	2.374607
14.433383	0.1	2.376679
14.435050	0.1	2.382314
14.436717	0.1	2.393373
14.438383	0.1	2.408205
14.440050	0.1	2.424130
14.441717	0.1	2.439772
14.443383	0.1	2.455236
14.445050	0.1	2.470878
14.446717	0.1	2.486180
14.448383	0.1	2.499972
14.450050	0.1	2.511619
14.451717	0.1	2.521533
14.453383	0.1	2.530399
14.455050	0.1	2.538152
14.456717	0.1	2.544527
14.458383	0.1	2.550217
14.460050	0.1	2.556443
14.461717	0.1	2.563731
14.463383	0.1	2.572280
14.465050	0.1	2.583079
14.466717	0.1	2.597161
14.468383	0.1	2.613897
14.470050	0.1	2.631415
14.471717	0.1	2.648551
14.473383	0.1	2.665389
14.475050	0.1	2.682209
14.476717	0.1	2.698898
14.478383	0.1	2.715676
14.480050	0.1	2.733688
14.481717	0.1	2.753870
14.483383	0.1	2.775611
14.485050	0.1	2.797246
14.486717	0.1	2.817255
14.488383	0.1	2.835011
14.490050	0.1	2.851328
14.491717	0.1	2.868008
14.493383	0.1	2.886816
14.495050	0.1	2.908809
14.496717	0.1	2.933964
14.498383	0.1	2.961522
14.500050	0.1	2.990882
14.501717	0.1	3.021671
14.503383	0.1	3.053518
14.505050	0.1	3.086403
14.506717	0.1	3.120815
14.508383	0.1	3.157095
14.510050	0.1	3.194767
14.511717	0.1	3.232616
14.513383	0.1	3.269440
14.515050	0.1	3.305273
14.516717	0.1	3.341911
14.518383	0.1	3.381679
14.520050	0.1	3.425563
14.521717	0.1	3.472818
14.523383	0.1	3.522043
14.525050	0.1	3.572176
14.526717	0.1	3.622868
14.528383	0.1	3.674529
14.530050	0.1	3.727772
14.531717	0.1	3.782618
14.533383	0.1	3.838828
14.535050	0.1	3.897049
14.536717	0.1	3.958987
14.538383	0.1	4.026173
14.540050	0.1	4.098834
14.541717	0.1	4.175962
14.543383	0.1	4.255907
14.545050	0.1	4.337002
14.546717	0.1	4.418604
14.548383	0.1	4.501445
14.550050	0.1	4.586736
14.551717	0.1	4.675672
14.553383	0.1	4.769149
14.555050	0.1	4.866859
14.556717	0.1	4.967423
14.558383	0.1	5.069426
14.560050	0.1	5.172323
14.561717	0.1	5.277507
14.563383	0.1	5.388325
14.565050	0.1	5.508331
14.566717	0.1	5.638455
14.568383	0.1	5.775820
14.570050	0.1	5.916213
14.571717	0.1	6.057108
14.573383	0.1	6.198259
14.575050	0.1	6.341017
14.576717	0.1	6.487044
14.578383	0.1	6.637517
14.580050	0.1	6.793360
14.581717	0.1	6.955122
14.583383	0.1	7.122294
14.585050	0.1	7.293280
14.586717	0.1	7.466846
14.588383	0.1	7.643378
14.590050	0.1	7.824204
14.591717	0.1	8.010105
14.593383	0.1	8.200565
14.595050	0.1	8.394113
14.596717	0.1	8.589746
14.598383	0.1	8.787615
14.600050	0.1	8.988162
14.601717	0.1	9.191385
14.603383	0.1	9.396551
14.605050	0.1	9.602462
14.606717	0.1	9.809057
14.608383	0.1	10.018204
14.610050	0.1	10.232036
14.611717	0.1	10.450925
14.613383	0.1	10.672701
14.615050	0.1	10.893634
14.616717	0.1	11.111009
14.618383	0.1	11.325111
14.620050	0.1	11.538165
14.621717	0.1	11.751219
14.623383	0.1	11.962727
14.625050	0.1	12.170617
14.626717	0.1	12.374828
14.628383	0.1	12.577139
14.630050	0.1	12.778994
14.631717	0.1	12.979521
14.633383	0.1	13.176180
14.635050	0.1	13.366910
14.636717	0.1	13.550469
14.638383	0.1	13.726638
14.640050	0.1	13.897046
14.641717	0.1	14.064005
14.643383	0.1	14.228630
14.645050	0.1	14.390503
14.646717	0.1	14.547999
14.648383	0.1	14.698841
14.650050	0.1	14.841189
14.651717	0.1	14.974414
14.653383	0.1	15.098951
14.655050	0.1	15.215888
14.656717	0.1	15.326557
14.658383	0.1	15.431778
14.660050	0.1	15.531075
14.661717	0.1	15.623267
14.663383	0.1	15.707845
14.665050	0.1	15.785266
14.666717	0.1	15.856135
14.668383	0.1	15.920382
14.670050	0.1	15.977393
14.671717	0.1	16.027116
14.673383	0.1	16.069864
14.675050	0.1	16.105198
14.676717	0.1	16.132672
14.678383	0.1	16.153292
14.680050	0.1	16.169385
14.681717	0.1	16.183625
14.683383	0.1	16.198158
14.685050	0.1	16.213465
14.686717	0.1	16.227481
14.688383	0.1	16.236827
14.690050	0.1	16.239346
14.691717	0.1	16.235602
14.693383	0.1	16.228650
14.695050	0.1	16.222303
14.696717	0.1	16.218736
14.698383	0.1	16.217236
14.700050	0.1	16.215649
14.701717	0.1	16.213236
14.703383	0.1	16.211551
14.705050	0.1	16.212766
14.706717	0.1	16.217981
14.708383	0.1	16.227216
14.710050	0.1	16.240585
14.711717	0.1	16.259043
14.713383	0.1	16.284045
14.715050	0.1	16.316334
14.716717	0.1	16.355156
14.718383	0.1	16.398951
14.720050	0.1	16.446388
14.721717	0.1	16.496619
14.723383	0.1	16.549518
14.725050	0.1	16.605691
14.726717	0.1	16.665896
14.728383	0.1	16.730335
14.730050	0.1	16.798121
14.731717	0.1	16.867886
14.733383	0.1	16.939268
14.735050	0.1	17.012940
14.736717	0.1	17.089001
14.738383	0.1	17.166394
14.740050	0.1	17.244015
14.741717	0.1	17.321249
14.743383	0.1	17.397893
14.745050	0.1	17.474163
14.746717	0.1	17.549815
14.748383	0.1	17.623291
14.750050	0.1	17.692996
14.751717	0.1	17.758836
14.753383	0.1	17.821360
14.755050	0.1	17.880336
14.756717	0.1	17.934153
14.758383	0.1	17.980109
14.760050	0.1	18.016002
14.761717	0.1	18.041483
14.763383	0.1	18.057656
14.765050	0.1	18.065958
14.766717	0.1	18.067216
14.768383	0.1	18.061642
14.770050	0.1	18.049334
14.771717	0.1	18.029744
14.773383	0.1	18.001478
14.775050	0.1	17.963839
14.776717	0.1	17.917934
14.778383	0.1	17.865249
14.780050	0.1	17.805630
14.781717	0.1	17.737602
14.783383	0.1	17.660153
14.785050	0.1	17.573060
14.786717	0.1	17.476301
14.788383	0.1	17.371150
14.790050	0.1	17.260537
14.791717	0.1	17.147581
14.793383	0.1	17.034849
14.795050	0.1	16.923500
14.796717	0.1	16.811891
14.798383	0.1	16.696444
14.800050	0.1	16.574645
14.801717	0.1	16.447096
14.803383	0.1	16.317060
14.805050	0.1	16.187793
14.806717	0.1	16.059931
14.808383	0.1	15.932024
14.810050	0.1	15.802854
14.811717	0.1	15.672683
14.813383	0.1	15.543173
14.815050	0.1	15.416248
14.816717	0.1	15.292745
14.818383	0.1	15.172418
14.820050	0.1	15.054368
14.821717	0.1	14.937264
14.823383	0.1	14.819833
14.825050	0.1	14.701132
14.826717	0.1	14.581266
14.828383	0.1	14.462527
14.830050	0.1	14.348580
14.831717	0.1	14.241547
14.833383	0.1	14.140382
14.835050	0.1	14.042351
14.836717	0.1	13.944954
14.838383	0.1	13.846504
14.840050	0.1	13.746610
14.841717	0.1	13.646120
14.843383	0.1	13.545654
14.845050	0.1	13.444666
14.846717	0.1	13.342458
14.848383	0.1	13.238825
14.850050	0.1	13.133888
14.851717	0.1	13.028597
14.853383	0.1	12.924890
14.855050	0.1	12.824214
14.856717	0.1	12.725284
14.858383	0.1	12.624292
14.860050	0.1	12.518778
14.861717	0.1	12.409859
14.863383	0.1	12.299442
14.865050	0.1	12.188135
14.866717	0.1	12.076502
14.868383	0.1	11.964561
14.870050	0.1	11.850293
14.871717	0.1	11.732094
14.873383	0.1	11.611367
14.875050	0.1	11.490020
14.876717	0.1	11.367728
14.878383	0.1	11.243164
14.880050	0.1	11.115754
14.881717	0.1	10.985886
14.883383	0.1	10.854388
14.885050	0.1	10.721576
14.886717	0.1	10.586926
14.888383	0.1	10.450282
14.890050	0.1	10.312474
14.891717	0.1	10.174303
14.893383	0.1	10.036198
14.895050	0.1	9.897999
14.896717	0.1	9.758566
14.898383	0.1	9.616986
14.900050	0.1	9.473800
14.901717	0.1	9.330283
14.903383	0.1	9.186897
14.905050	0.1	9.042793
14.906717	0.1	8.897120
14.908383	0.1	8.750642
14.910050	0.1	8.605332
14.911717	0.1	8.462509
14.913383	0.1	8.322243
14.915050	0.1	8.184402
14.916717	0.1	8.049184
14.918383	0.1	7.916661
14.920050	0.1	7.786602
14.921717	0.1	7.658773
14.923383	0.1	7.533180
14.925050	0.1	7.410292
14.926717	0.1	7.290733
14.928383	0.1	7.174783
14.930050	0.1	7.062890
14.931717	0.1	6.955550
14.933383	0.1	6.852346
14.935050	0.1	6.751940
14.936717	0.1	6.653881
14.938383	0.1	6.560157
14.940050	0.1	6.473684
14.941717	0.1	6.395536
14.943383	0.1	6.324793
14.945050	0.1	6.259847
14.946717	0.1	6.199023
14.948383	0.1	6.141579
14.950050	0.1	6.089332
14.951717	0.1	6.045741
14.953383	0.1	6.012334
14.955050	0.1	5.987473
14.956717	0.1	5.968455
14.958383	0.1	5.953452
14.960050	0.1	5.941815
14.961717	0.1	5.933465
14.963383	0.1	5.928059
14.965050	0.1	5.924623
14.966717	0.1	5.922630
14.968383	0.1	5.923240
14.970050	0.1	5.927701
14.971717	0.1	5.935277
14.973383	0.1	5.944078
14.975050	0.1	5.952967
14.976717	0.1	5.962374
14.978383	0.1	5.974215
14.980050	0.1	5.990998
14.981717	0.1	6.014281
14.983383	0.1	6.043869
14.985050	0.1	6.078868
14.986717	0.1	6.118966
14.988383	0.1	6.163870
14.990050	0.1	6.212075
14.991717	0.1	6.261794
14.993383	0.1	6.312281
14.995050	0.1	6.363173
14.996717	0.1	6.414247
14.998383	0.1	6.466582
15.000050	0.1	6.522276
15.001717	0.1	6.582490
15.003383	0.1	6.646547
15.005050	0.1	6.712666
15.006717	0.1	6.779209
15.008383	0.1	6.845756
15.010050	0.1	6.912579
15.011717	0.1	6.979015
15.013383	0.1	7.043611
15.015050	0.1	7.105526
15.016717	0.1	7.164544
15.018383	0.1	7.220744
15.020050	0.1	7.274463
15.021717	0.1	7.326305
15.023383	0.1	7.377565
15.025050	0.1	7.429877
15.026717	0.1	7.483359
15.028383	0.1	7.535685
15.030050	0.1	7.584128
15.031717	0.1	7.627876
15.033383	0.1	7.667500
15.035050	0.1	7.703980
15.036717	0.1	7.738653
15.038383	0.1	7.772623
15.040050	0.1	7.806444
15.041717	0.1	7.840293
15.043383	0.1	7.873205
15.045050	0.1	7.903017
15.046717	0.1	7.927921
15.048383	0.1	7.947283
15.050050	0.1	7.962082
15.051717	0.1	7.975381
15.053383	0.1	7.990040
15.055050	0.1	8.005155
15.056717	0.1	8.016718
15.058383	0.1	8.021616
15.060050	0.1	8.020145
15.061717	0.1	8.015614
15.063383	0.1	8.011712
15.065050	0.1	8.009225
15.066717	0.1	8.006096
15.068383	0.1	8.001127
15.070050	0.1	7.995488
15.071717	0.1	7.990287
15.073383	0.1	7.984894
15.075050	0.1	7.977621
15.076717	0.1	7.967451
15.078383	0.1	7.955227
15.080050	0.1	7.942664
15.081717	0.1	7.930449
15.083383	0.1	7.917993
15.085050	0.1	7.904344
15.086717	0.1	7.888544
15.088383	0.1	7.869895
15.090050	0.1	7.848977
15.091717	0.1	7.827654
15.093383	0.1	7.807901
15.095050	0.1	7.791226
15.096717	0.1	7.777791
15.098383	0.1	7.765745
15.100050	0.1	7.752934
15.101717	0.1	7.738890
15.103383	0.1	7.725065
15.105050	0.1	7.713535
15.106717	0.1	7.704832
15.108383	0.1	7.697232
15.110050	0.1	7.688697
15.111717	0.1	7.678955
15.113383	0.1	7.669078
15.115050	0.1	7.660114
15.116717	0.1	7.653334
15.118383	0.1	7.650242
15.120050	0.1	7.651369
15.121717	0.1	7.656165
15.123383	0.1	7.663681
15.125050	0.1	7.672724
15.126717	0.1	7.682270
15.128383	0.1	7.692273
15.130050	0.1	7.704375
15.131717	0.1	7.721358
15.133383	0.1	7.744594
15.135050	0.1	7.772427
15.136717	0.1	7.802118
15.138383	0.1	7.832497
15.140050	0.1	7.863906
15.141717	0.1	7.896880
15.143383	0.1	7.932079
15.145050	0.1	7.970147
15.146717	0.1	8.011111
15.148383	0.1	8.054757
15.150050	0.1	8.101147
15.151717	0.1	8.150362
15.153383	0.1	8.202624
15.155050	0.1	8.258377
15.156717	0.1	8.317535
15.158383	0.1	8.379505
15.160050	0.1	8.444325
15.161717	0.1	8.513047
15.163383	0.1	8.586943
15.165050	0.1	8.666436
15.166717	0.1	8.750642
15.168383	0.1	8.838102
15.170050	0.1	8.928026
15.171717	0.1	9.020548
15.173383	0.1	9.115865
15.175050	0.1	9.213574
15.176717	0.1	9.313407
15.178383	0.1	9.416128
15.180050	0.1	9.522857
15.181717	0.1	9.634369
15.183383	0.1	9.751325
15.185050	0.1	9.873821
15.186717	0.1	10.000216
15.188383	0.1	10.127486
15.190050	0.1	10.253806
15.191717	0.1	10.380088
15.193383	0.1	10.508383
15.195050	0.1	10.640090
15.196717	0.1	10.775868
15.198383	0.1	10.915110
15.200050	0.1	11.055963
15.201717	0.1	11.196900
15.203383	0.1	11.337870
15.205050	0.1	11.479626
15.206717	0.1	11.622487
15.208383	0.1	11.765929
15.210050	0.1	11.908934
15.211717	0.1	12.050834
15.213383	0.1	12.192326
15.215050	0.1	12.334702
15.216717	0.1	12.477869
15.218383	0.1	12.620073
15.220050	0.1	12.759143
15.221717	0.1	12.893248
15.223383	0.1	13.021571
15.225050	0.1	13.144729
15.226717	0.1	13.263663
15.228383	0.1	13.378435
15.230050	0.1	13.488680
15.231717	0.1	13.594721
15.233383	0.1	13.697231
15.235050	0.1	13.795425
15.236717	0.1	13.886788
15.238383	0.1	13.969094
15.240050	0.1	14.041686
15.241717	0.1	14.105267
15.243383	0.1	14.160601
15.245050	0.1	14.207228
15.246717	0.1	14.244481
15.248383	0.1	14.273333
15.250050	0.1	14.295797
15.251717	0.1	14.312821
15.253383	0.1	14.323969
15.255050	0.1	14.328631
15.256717	0.1	14.326670
15.258383	0.1	14.318191
15.260050	0.1	14.303117
15.261717	0.1	14.280663
15.263383	0.1	14.249259
15.265050	0.1	14.207698
15.266717	0.1	14.156047
15.268383	0.1	14.094920
15.270050	0.1	14.025094
15.271717	0.1	13.948022
15.273383	0.1	13.865251
15.275050	0.1	13.777842
15.276717	0.1	13.686516
15.278383	0.1	13.591298
15.280050	0.1	13.491148
15.281717	0.1	13.385126
15.283383	0.1	13.273801
15.285050	0.1	13.158601
15.286717	0.1	13.040369
15.288383	0.1	12.919609
15.290050	0.1	12.797490
15.291717	0.1	12.674872
15.293383	0.1	12.550987
15.295050	0.1	12.424476
15.296717	0.1	12.295754
15.298383	0.1	12.167199
15.300050	0.1	12.041326
15.301717	0.1	11.920268
15.303383	0.1	11.805329
15.305050	0.1	11.695679
15.306717	0.1	11.589271
15.308383	0.1	11.485014
15.310050	0.1	11.382760
15.311717	0.1	11.282233
15.313383	0.1	11.183671
15.315050	0.1	11.088746
15.316717	0.1	10.999856
15.318383	0.1	10.919054
15.320050	0.1	10.847943
15.321717	0.1	10.787575
15.323383	0.1	10.737833
15.325050	0.1	10.697534
15.326717	0.1	10.665399
15.328383	0.1	10.640537
15.330050	0.1	10.622880
15.331717	0.1	10.614065
15.333383	0.1	10.617082
15.335050	0.1	10.634349
15.336717	0.1	10.666396
15.338383	0.1	10.712184
15.340050	0.1	10.770601
15.341717	0.1	10.841852
15.343383	0.1	10.927045
15.345050	0.1	11.026612
15.346717	0.1	11.139507
15.348383	0.1	11.264714
15.350050	0.1	11.403686
15.351717	0.1	11.559837
15.353383	0.1	11.735638
15.355050	0.1	11.931676
15.356717	0.1	12.147916
15.358383	0.1	12.385235
15.360050	0.1	12.645158
15.361717	0.1	12.928480
15.363383	0.1	13.234979
15.365050	0.1	13.564010
15.366717	0.1	13.914979
15.368383	0.1	14.288281
15.370050	0.1	14.685998
15.371717	0.1	15.111677
15.373383	0.1	15.569166
15.375050	0.1	16.061310
15.376717	0.1	16.589630
15.378383	0.1	17.155237
15.380050	0.1	17.759851
15.381717	0.1	18.405183
15.383383	0.1	19.091847
15.385050	0.1	19.820272
15.386717	0.1	20.592310
15.388383	0.1	21.411036
15.390050	0.1	22.279662
15.391717	0.1	23.201364
15.393383	0.1	24.179812
15.395050	0.1	25.219000
15.396717	0.1	26.322533
15.398383	0.1	27.493462
15.400050	0.1	28.734878
15.401717	0.1	30.050101
15.403383	0.1	31.441567
15.405050	0.1	32.910807
15.406717	0.1	34.460346
15.408383	0.1	36.094161
15.410050	0.1	37.815948
15.411717	0.1	39.629573
15.413383	0.1	41.540358
15.415050	0.1	43.553575
15.416717	0.1	45.673223
15.418383	0.1	47.902842
15.420050	0.1	50.245784
15.421717	0.1	52.705146
15.423383	0.1	55.283839
15.425050	0.1	57.984679
15.426717	0.1	60.810731
15.428383	0.1	63.764891
15.430050	0.1	66.848835
15.431717	0.1	70.063104
15.433383	0.1	73.408824
15.435050	0.1	76.888753
15.436717	0.1	80.506490
15.438383	0.1	84.265545
15.440050	0.1	88.169552
15.441717	0.1	92.222034
15.443383	0.1	96.425507
15.445050	0.1	100.781219
15.446717	0.1	105.289039
15.448383	0.1	109.947962
15.450050	0.1	114.758415
15.451717	0.1	119.723524
15.453383	0.1	124.847950
15.455050	0.1	130.136991
15.456717	0.1	135.595510
15.458383	0.1	141.225713
15.460050	0.1	147.027136
15.461717	0.1	152.999908
15.463383	0.1	159.147382
15.465050	0.1	165.476147
15.466717	0.1	171.995079
15.468383	0.1	178.714232
15.470050	0.1	185.643449
15.471717	0.1	192.791592
15.473383	0.1	200.167014
15.475050	0.1	207.779049
15.476717	0.1	215.639090
15.478383	0.1	223.759948
15.480050	0.1	232.155384
15.481717	0.1	240.840656
15.483383	0.1	249.832189
15.485050	0.1	259.146905
15.486717	0.1	268.801190
15.488383	0.1	278.809862
15.490050	0.1	289.186025
15.491717	0.1	299.941646
15.493383	0.1	311.089130
15.495050	0.1	322.641190
15.496717	0.1	334.607810
15.498383	0.1	346.993828
15.500050	0.1	359.798125
15.501717	0.1	373.014366
15.503383	0.1	386.632714
15.505050	0.1	400.638557
15.506717	0.1	415.009922
15.508383	0.1	429.718076
15.510050	0.1	444.728975
15.511717	0.1	460.002032
15.513383	0.1	475.488529
15.515050	0.1	491.132816
15.516717	0.1	506.874621
15.518383	0.1	522.649060
15.520050	0.1	538.384556
15.521717	0.1	554.003115
15.523383	0.1	569.422804
15.525050	0.1	584.558347
15.526717	0.1	599.323246
15.528383	0.1	613.635961
15.530050	0.1	627.422440
15.531717	0.1	640.613754
15.533383	0.1	653.146073
15.535050	0.1	664.963071
15.536717	0.1	676.014638
15.538383	0.1	686.254414
15.540050	0.1	695.642732
15.541717	0.1	704.151425
15.543383	0.1	711.763525
15.545050	0.1	718.470426
15.546717	0.1	724.272170
15.548383	0.1	729.177036
15.550050	0.1	733.196247
15.551717	0.1	736.343456
15.553383	0.1	738.642296
15.555050	0.1	740.128947
15.556717	0.1	740.845847
15.558383	0.1	740.836249
15.560050	0.1	740.143811
15.561717	0.1	738.812830
15.563383	0.1	736.886906
15.565050	0.1	734.409681
15.566717	0.1	731.426711
15.568383	0.1	727.983309
15.570050	0.1	724.123363
15.571717	0.1	719.891592
15.573383	0.1	715.330179
15.575050	0.1	710.473937
15.576717	0.1	705.353851
15.578383	0.1	700.001559
15.580050	0.1	694.448790
15.581717	0.1	688.725813
15.583383	0.1	682.860306
15.585050	0.1	676.876414
15.586717	0.1	670.794729
15.588383	0.1	664.633089
15.590050	0.1	658.407161
15.591717	0.1	652.130866
15.593383	0.1	645.817724
15.595050	0.1	639.481987
15.596717	0.1	633.137501
15.598383	0.1	626.795567
15.600050	0.1	620.463696
15.601717	0.1	614.145669
15.603383	0.1	607.843791
15.605050	0.1	601.562136
15.606717	0.1	595.307625
15.608383	0.1	589.087736
15.610050	0.1	582.907373
15.611717	0.1	576.768444
15.613383	0.1	570.672388
15.615050	0.1	564.621441
15.616717	0.1	558.616049
15.618383	0.1	552.653894
15.620050	0.1	546.733109
15.621717	0.1	540.854326
15.623383	0.1	535.020330
15.625050	0.1	529.234899
15.626717	0.1	523.499833
15.628383	0.1	517.812949
15.630050	0.1	512.170271
15.631717	0.1	506.568510
15.633383	0.1	501.004844
15.635050	0.1	495.477203
15.636717	0.1	489.985021
15.638383	0.1	484.527806
15.640050	0.1	479.103975
15.641717	0.1	473.712068
15.643383	0.1	468.350994
15.645050	0.1	463.019312
15.646717	0.1	457.716543
15.648383	0.1	452.442873
15.650050	0.1	447.195988
15.651717	0.1	441.970770
15.653383	0.1	436.763820
15.655050	0.1	431.576991
15.656717	0.1	426.415001
15.658383	0.1	421.280000
15.660050	0.1	416.168925
15.661717	0.1	411.075582
15.663383	0.1	405.994892
15.665050	0.1	400.925056
15.666717	0.1	395.866395
15.668383	0.1	390.819963
15.670050	0.1	385.787078
15.671717	0.1	380.767747
15.673383	0.1	375.759993
15.675050	0.1	370.762032
15.676717	0.1	365.773035
15.678383	0.1	360.790999
15.680050	0.1	355.813308
15.681717	0.1	350.840213
15.683383	0.1	345.875607
15.685050	0.1	340.923993
15.686717	0.1	335.988365
15.688383	0.1	331.070805
15.690050	0.1	326.172542
15.691717	0.1	321.292393
15.693383	0.1	316.427076
15.695050	0.1	311.573404
15.696717	0.1	306.729949
15.698383	0.1	301.898127
15.700050	0.1	297.081713
15.701717	0.1	292.284745
15.703383	0.1	287.510222
15.705050	0.1	282.759345
15.706717	0.1	278.030779
15.708383	0.1	273.322338
15.710050	0.1	268.634535
15.711717	0.1	263.970704
15.713383	0.1	259.333537
15.715050	0.1	254.724236
15.716717	0.1	250.145295
15.718383	0.1	245.601312
15.720050	0.1	241.096099
15.721717	0.1	236.630161
15.723383	0.1	232.201549
15.725050	0.1	227.808417
15.726717	0.1	223.449944
15.728383	0.1	219.126926
15.730050	0.1	214.843126
15.731717	0.1	210.604142
15.733383	0.1	206.414182
15.735050	0.1	202.274360
15.736717	0.1	198.183540
15.738383	0.1	194.140892
15.740050	0.1	190.147180
15.741717	0.1	186.203621
15.743383	0.1	182.311405
15.745050	0.1	178.472544
15.746717	0.1	174.689712
15.748383	0.1	170.964827
15.750050	0.1	167.298247
15.751717	0.1	163.689978
15.753383	0.1	160.140847
15.755050	0.1	156.651866
15.756717	0.1	153.224082
15.758383	0.1	149.858971
15.760050	0.1	146.557298
15.761717	0.1	143.318754
15.763383	0.1	140.143391
15.765050	0.1	137.031861
15.766717	0.1	133.983949
15.768383	0.1	130.998567
15.770050	0.1	128.075797
15.771717	0.1	125.217424
15.773383	0.1	122.424942
15.775050	0.1	119.697750
15.776717	0.1	117.033091
15.778383	0.1	114.427623
15.780050	0.1	111.879422
15.781717	0.1	109.388735
15.783383	0.1	106.957401
15.785050	0.1	104.587078
15.786717	0.1	102.277403
15.788383	0.1	100.026298
15.790050	0.1	97.831497
15.791717	0.1	95.691830
15.793383	0.1	93.607800
15.795050	0.1	91.580274
15.796717	0.1	89.609022
15.798383	0.1	87.692896
15.800050	0.1	85.830223
15.801717	0.1	84.019005
15.803383	0.1	82.257539
15.805050	0.1	80.544362
15.806717	0.1	78.877816
15.808383	0.1	77.256467
15.810050	0.1	75.679733
15.811717	0.1	74.147722
15.813383	0.1	72.660944
15.815050	0.1	71.219746
15.816717	0.1	69.823205
15.818383	0.1	68.468773
15.820050	0.1	67.153415
15.821717	0.1	65.875482
15.823383	0.1	64.635589
15.825050	0.1	63.434709
15.826717	0.1	62.272097
15.828383	0.1	61.146021
15.830050	0.1	60.055126
15.831717	0.1	58.997721
15.833383	0.1	57.971207
15.835050	0.1	56.973556
15.836717	0.1	56.004659
15.838383	0.1	55.065467
15.840050	0.1	54.155886
15.841717	0.1	53.274431
15.843383	0.1	52.420101
15.845050	0.1	51.593632
15.846717	0.1	50.795996
15.848383	0.1	50.026653
15.850050	0.1	49.284222
15.851717	0.1	48.567578
15.853383	0.1	47.874614
15.855050	0.1	47.201742
15.856717	0.1	46.546473
15.858383	0.1	45.909067
15.860050	0.1	45.290692
15.861717	0.1	44.691912
15.863383	0.1	44.113235
15.865050	0.1	43.555209
15.866717	0.1	43.017259
15.868383	0.1	42.496878
15.870050	0.1	41.990290
15.871717	0.1	41.494784
15.873383	0.1	41.010599
15.875050	0.1	40.539689
15.876717	0.1	40.083295
15.878383	0.1	39.641811
15.880050	0.1	39.215386
15.881717	0.1	38.802843
15.883383	0.1	38.401447
15.885050	0.1	38.009132
15.886717	0.1	37.625511
15.888383	0.1	37.251245
15.890050	0.1	36.887862
15.891717	0.1	36.536548
15.893383	0.1	36.196904
15.895050	0.1	35.868203
15.896717	0.1	35.550031
15.898383	0.1	35.241004
15.900050	0.1	34.938930
15.901717	0.1	34.642448
15.903383	0.1	34.352383
15.905050	0.1	34.071659
15.906717	0.1	33.802576
15.908383	0.1	33.543692
15.910050	0.1	33.290386
15.911717	0.1	33.038859
15.913383	0.1	32.789009
15.915050	0.1	32.543326
15.916717	0.1	32.304744
15.918383	0.1	32.075946
15.920050	0.1	31.858296
15.921717	0.1	31.650751
15.923383	0.1	31.450815
15.925050	0.1	31.256545
15.926717	0.1	31.067440
15.928383	0.1	30.883872
15.930050	0.1	30.706031
15.931717	0.1	30.533625
15.933383	0.1	30.366364
15.935050	0.1	30.204705
15.936717	0.1	30.049756
15.938383	0.1	29.902905
15.940050	0.1	29.765237
15.941717	0.1	29.636370
15.943383	0.1	29.514465
15.945050	0.1	29.397681
15.946717	0.1	29.284484
15.948383	0.1	29.173503
15.950050	0.1	29.064165
15.951717	0.1	28.956994
15.953383	0.1	28.853770
15.955050	0.1	28.756419
15.956717	0.1	28.664763
15.958383	0.1	28.576809
15.960050	0.1	28.491081
15.961717	0.1	28.406791
15.963383	0.1	28.322819
15.965050	0.1	28.238539
15.966717	0.1	28.154645
15.968383	0.1	28.071692
15.970050	0.1	27.989126
15.971717	0.1	27.906424
15.973383	0.1	27.823658
15.975050	0.1	27.740351
15.976717	0.1	27.654846
15.978383	0.1	27.565346
15.980050	0.1	27.471711
15.981717	0.1	27.375710
15.983383	0.1	27.278787
15.985050	0.1	27.180165
15.986717	0.1	27.077803
15.988383	0.1	26.970659
15.990050	0.1	26.859636
15.991717	0.1	26.746546
15.993383	0.1	26.632273
15.995050	0.1	26.515890
15.996717	0.1	26.395754
15.998383	0.1	26.271292
16.000050	0.1	26.142555
16.001717	0.1	26.008962
16.003383	0.1	25.870209
16.005050	0.1	25.727949
16.006717	0.1	25.584935
16.008383	0.1	25.442350
16.010050	0.1	25.299517
16.011717	0.1	25.155982
16.013383	0.1	25.011981
16.015050	0.1	24.867686
16.016717	0.1	24.724207
16.018383	0.1	24.584294
16.020050	0.1	24.450072
16.021717	0.1	24.320553
16.023383	0.1	24.192631
16.025050	0.1	24.064495
16.026717	0.1	23.937398
16.028383	0.1	23.814295
16.030050	0.1	23.697517
16.031717	0.1	23.587034
16.033383	0.1	23.480975
16.035050	0.1	23.378469
16.036717	0.1	23.280769
16.038383	0.1	23.189448
16.040050	0.1	23.104977
16.041717	0.1	23.026778
16.043383	0.1	22.953530
16.045050	0.1	22.884002
16.046717	0.1	22.818637
16.048383	0.1	22.759056
16.050050	0.1	22.705412
16.051717	0.1	22.655963
16.053383	0.1	22.609388
16.055050	0.1	22.565485
16.056717	0.1	22.524255
16.058383	0.1	22.486122
16.060050	0.1	22.452534
16.061717	0.1	22.424585
16.063383	0.1	22.401242
16.065050	0.1	22.380245
16.066717	0.1	22.359910
16.068383	0.1	22.339565
16.070050	0.1	22.320007
16.071717	0.1	22.303732
16.073383	0.1	22.292598
16.075050	0.1	22.285143
16.076717	0.1	22.277716
16.078383	0.1	22.267574
16.080050	0.1	22.253790
16.081717	0.1	22.236821
16.083383	0.1	22.218726
16.085050	0.1	22.201827
16.086717	0.1	22.186707
16.088383	0.1	22.172262
16.090050	0.1	22.156914
16.091717	0.1	22.139391
16.093383	0.1	22.119391
16.095050	0.1	22.097812
16.096717	0.1	22.075642
16.098383	0.1	22.052266
16.100050	0.1	22.026068
16.101717	0.1	21.996261
16.103383	0.1	21.962775
16.105050	0.1	21.925983
16.106717	0.1	21.887352
16.108383	0.1	21.848511
16.110050	0.1	21.809605
16.111717	0.1	21.769884
16.113383	0.1	21.729008
16.115050	0.1	21.686945
16.116717	0.1	21.643541
16.118383	0.1	21.598823
16.120050	0.1	21.553002
16.121717	0.1	21.505998
16.123383	0.1	21.457137
16.125050	0.1	21.405905
16.126717	0.1	21.352838
16.128383	0.1	21.298677
16.130050	0.1	21.243277
16.131717	0.1	21.186639
16.133383	0.1	21.130494
16.135050	0.1	21.077171
16.136717	0.1	21.027038
16.138383	0.1	20.978460
16.140050	0.1	20.930213
16.141717	0.1	20.882534
16.143383	0.1	20.835912
16.145050	0.1	20.790175
16.146717	0.1	20.744922
16.148383	0.1	20.699715
16.150050	0.1	20.653736
16.151717	0.1	20.606443
16.153383	0.1	20.559263
16.155050	0.1	20.515458
16.156717	0.1	20.477264
16.158383	0.1	20.444025
16.160050	0.1	20.413529
16.161717	0.1	20.384020
16.163383	0.1	20.355182
16.165050	0.1	20.327945
16.166717	0.1	20.303470
16.168383	0.1	20.281919
16.170050	0.1	20.261896
16.171717	0.1	20.241509
16.173383	0.1	20.220517
16.175050	0.1	20.200545
16.176717	0.1	20.183581
16.178383	0.1	20.170962
16.180050	0.1	20.162798
16.181717	0.1	20.157835
16.183383	0.1	20.154547
16.185050	0.1	20.152675
16.186717	0.1	20.153266
16.188383	0.1	20.157448
16.190050	0.1	20.165877
16.191717	0.1	20.178282
16.193383	0.1	20.192587
16.195050	0.1	20.205914
16.196717	0.1	20.216792
16.198383	0.1	20.225332
16.200050	0.1	20.232820
16.201717	0.1	20.241686
16.203383	0.1	20.253877
16.205050	0.1	20.269025
16.206717	0.1	20.285109
16.208383	0.1	20.300495
16.210050	0.1	20.314921
16.211717	0.1	20.328951
16.213383	0.1	20.343754
16.215050	0.1	20.361128
16.216717	0.1	20.382111
16.218383	0.1	20.406032
16.220050	0.1	20.431527
16.221717	0.1	20.457115
16.223383	0.1	20.481334
16.225050	0.1	20.504058
16.226717	0.1	20.526713
16.228383	0.1	20.550210
16.230050	0.1	20.574261
16.231717	0.1	20.598881
16.233383	0.1	20.624176
16.235050	0.1	20.649186
16.236717	0.1	20.672753
16.238383	0.1	20.694691
16.240050	0.1	20.715492
16.241717	0.1	20.736004
16.243383	0.1	20.756880
16.245050	0.1	20.777825
16.246717	0.1	20.798272
16.248383	0.1	20.818617
16.250050	0.1	20.839474
16.251717	0.1	20.860769
16.253383	0.1	20.882753
16.255050	0.1	20.905999
16.256717	0.1	20.929421
16.258383	0.1	20.950739
16.260050	0.1	20.969328
16.261717	0.1	20.986674
16.263383	0.1	21.004123
16.265050	0.1	21.021450
16.266717	0.1	21.037362
16.268383	0.1	21.051164
16.270050	0.1	21.063820
16.271717	0.1	21.077106
16.273383	0.1	21.092203
16.275050	0.1	21.109604
16.276717	0.1	21.129460
16.278383	0.1	21.151365
16.280050	0.1	21.174443
16.281717	0.1	21.197656
16.283383	0.1	21.219323
16.285050	0.1	21.237778
16.286717	0.1	21.253750
16.288383	0.1	21.270108
16.290050	0.1	21.288297
16.291717	0.1	21.307073
16.293383	0.1	21.325299
16.295050	0.1	21.343706
16.296717	0.1	21.363730
16.298383	0.1	21.385946
16.300050	0.1	21.409825
16.301717	0.1	21.434706
16.303383	0.1	21.460401
16.305050	0.1	21.486180
16.306717	0.1	21.510562
16.308383	0.1	21.532904
16.310050	0.1	21.553724
16.311717	0.1	21.573375
16.313383	0.1	21.591871
16.315050	0.1	21.609836
16.316717	0.1	21.628789
16.318383	0.1	21.650526
16.320050	0.1	21.675993
16.321717	0.1	21.704338
16.323383	0.1	21.732883
16.325050	0.1	21.759225
16.326717	0.1	21.783439
16.328383	0.1	21.807342
16.330050	0.1	21.832171
16.331717	0.1	21.857964
16.333383	0.1	21.884698
16.335050	0.1	21.912861
16.336717	0.1	21.942980
16.338383	0.1	21.975492
16.340050	0.1	22.010691
16.341717	0.1	22.047749
16.343383	0.1	22.084601
16.345050	0.1	22.119372
16.346717	0.1	22.150967
16.348383	0.1	22.179727
16.350050	0.1	22.208211
16.351717	0.1	22.239187
16.353383	0.1	22.272738
16.355050	0.1	22.306843
16.356717	0.1	22.340259
16.358383	0.1	22.373819
16.360050	0.1	22.409116
16.361717	0.1	22.446662
16.363383	0.1	22.485503
16.365050	0.1	22.523911
16.366717	0.1	22.560279
16.368383	0.1	22.594463
16.370050	0.1	22.628205
16.371717	0.1	22.663409
16.373383	0.1	22.700895
16.375050	0.1	22.740848
16.376717	0.1	22.782921
16.378383	0.1	22.825971
16.380050	0.1	22.868677
16.381717	0.1	22.910228
16.383383	0.1	22.950307
16.385050	0.1	22.989083
16.386717	0.1	23.027593
16.388383	0.1	23.067296
16.390050	0.1	23.108642
16.391717	0.1	23.151059
16.393383	0.1	23.194086
16.395050	0.1	23.237150
16.396717	0.1	23.279376
16.398383	0.1	23.320559
16.400050	0.1	23.361733
16.401717	0.1	23.404593
16.403383	0.1	23.450372
16.405050	0.1	23.499285
16.406717	0.1	23.550545
16.408383	0.1	23.602233
16.410050	0.1	23.651910
16.411717	0.1	23.698197
16.413383	0.1	23.741419
16.415050	0.1	23.783231
16.416717	0.1	23.825746
16.418383	0.1	23.869919
16.420050	0.1	23.914753
16.421717	0.1	23.959135
16.423383	0.1	24.003526
16.425050	0.1	24.048914
16.426717	0.1	24.095504
16.428383	0.1	24.143476
16.430050	0.1	24.193609
16.431717	0.1	24.246220
16.433383	0.1	24.300111
16.435050	0.1	24.353452
16.436717	0.1	24.405234
16.438383	0.1	24.455367
16.440050	0.1	24.504419
16.441717	0.1	24.553207
16.443383	0.1	24.601831
16.445050	0.1	24.649478
16.446717	0.1	24.695764
16.448383	0.1	24.741641
16.450050	0.1	24.788389
16.451717	0.1	24.836636
16.453383	0.1	24.886839
16.455050	0.1	24.939366
16.456717	0.1	24.993722
16.458383	0.1	25.048740
16.460050	0.1	25.103516
16.461717	0.1	25.157286
16.463383	0.1	25.208783
16.465050	0.1	25.257133
16.466717	0.1	25.303178
16.468383	0.1	25.348929
16.470050	0.1	25.396249
16.471717	0.1	25.446401
16.473383	0.1	25.499477
16.475050	0.1	25.554188
16.476717	0.1	25.609415
16.478383	0.1	25.665490
16.480050	0.1	25.723144
16.481717	0.1	25.781840
16.483383	0.1	25.840057
16.485050	0.1	25.896723
16.486717	0.1	25.951704
16.488383	0.1	26.005534
16.490050	0.1	26.059323
16.491717	0.1	26.114434
16.493383	0.1	26.171901
16.495050	0.1	26.232088
16.496717	0.1	26.294361
16.498383	0.1	26.357039
16.500050	0.1	26.418772
16.501717	0.1	26.479322
16.503383	0.1	26.538661
16.505050	0.1	26.597315
16.506717	0.1	26.656999
16.508383	0.1	26.719030
16.510050	0.1	26.783100
16.511717	0.1	26.848009
16.513383	0.1	26.912703
16.515050	0.1	26.977002
16.516717	0.1	27.041966
16.518383	0.1	27.108970
16.520050	0.1	27.178540
16.521717	0.1	27.250191
16.523383	0.1	27.322611
16.525050	0.1	27.394304
16.526717	0.1	27.464745
16.528383	0.1	27.535055
16.530050	0.1	27.607675
16.531717	0.1	27.684593
16.533383	0.1	27.765725
16.535050	0.1	27.849334
16.536717	0.1	27.933517
16.538383	0.1	28.017093
16.540050	0.1	28.100074
16.541717	0.1	28.183386
16.543383	0.1	28.267531
16.545050	0.1	28.351718
16.546717	0.1	28.435136
16.548383	0.1	28.518415
16.550050	0.1	28.602728
16.551717	0.1	28.689001
16.553383	0.1	28.778119
16.555050	0.1	28.870679
16.556717	0.1	28.966791
16.558383	0.1	29.066568
16.560050	0.1	29.170094
16.561717	0.1	29.276293
16.563383	0.1	29.382794
16.565050	0.1	29.488043
16.566717	0.1	29.592277
16.568383	0.1	29.696333
16.570050	0.1	29.801116
16.571717	0.1	29.907641
16.573383	0.1	30.016475
16.575050	0.1	30.127200
16.576717	0.1	30.239094
16.578383	0.1	30.351733
16.580050	0.1	30.464358
16.581717	0.1	30.575804
16.583383	0.1	30.685551
16.585050	0.1	30.794465
16.586717	0.1	30.904734
16.588383	0.1	31.018313
16.590050	0.1	31.135264
16.591717	0.1	31.254250
16.593383	0.1	31.374153
16.595050	0.1	31.494396
16.596717	0.1	31.614080
16.598383	0.1	31.732242
16.600050	0.1	31.849300
16.601717	0.1	31.966437
16.603383	0.1	32.083960
16.605050	0.1	32.202266
16.606717	0.1	32.322598
16.608383	0.1	32.445365
16.610050	0.1	32.569342
16.611717	0.1	32.692798
16.613383	0.1	32.814271
16.615050	0.1	32.932805
16.616717	0.1	33.048466
16.618383	0.1	33.162627
16.620050	0.1	33.277301
16.621717	0.1	33.393977
16.623383	0.1	33.512604
16.625050	0.1	33.631572
16.626717	0.1	33.749235
16.628383	0.1	33.865417
16.630050	0.1	33.981018
16.631717	0.1	34.096278
16.633383	0.1	34.209942
16.635050	0.1	34.320317
16.636717	0.1	34.427149
16.638383	0.1	34.532193
16.640050	0.1	34.637875
16.641717	0.1	34.745960
16.643383	0.1	34.857290
16.645050	0.1	34.971694
16.646717	0.1	35.088132
16.648383	0.1	35.205181
16.650050	0.1	35.321401
16.651717	0.1	35.435613
16.653383	0.1	35.547046
16.655050	0.1	35.655280
16.656717	0.1	35.760915
16.658383	0.1	35.865903
16.660050	0.1	35.971990
16.661717	0.1	36.079530
16.663383	0.1	36.188397
16.665050	0.1	36.297981
16.666717	0.1	36.406098
16.668383	0.1	36.510066
16.670050	0.1	36.608833
16.671717	0.1	36.703269
16.673383	0.1	36.795582
16.675050	0.1	36.888626
16.676717	0.1	36.984151
16.678383	0.1	37.081367
16.680050	0.1	37.178379
16.681717	0.1	37.274766
16.683383	0.1	37.371367
16.685050	0.1	37.468108
16.686717	0.1	37.563536
16.688383	0.1	37.656440
16.690050	0.1	37.747105
16.691717	0.1	37.836721
16.693383	0.1	37.925481
16.695050	0.1	38.011647
16.696717	0.1	38.093175
16.698383	0.1	38.169809
16.700050	0.1	38.243462
16.701717	0.1	38.316762
16.703383	0.1	38.391030
16.705050	0.1	38.465275
16.706717	0.1	38.537169
16.708383	0.1	38.605225
16.710050	0.1	38.669575
16.711717	0.1	38.731061
16.713383	0.1	38.790987
16.715050	0.1	38.850936
16.716717	0.1	38.911831
16.718383	0.1	38.973219
16.720050	0.1	39.034043
16.721717	0.1	39.094053
16.723383	0.1	39.153071
16.725050	0.1	39.209998
16.726717	0.1	39.264355
16.728383	0.1	39.317040
16.730050	0.1	39.368994
16.731717	0.1	39.420668
16.733383	0.1	39.471928
16.735050	0.1	39.521963
16.736717	0.1	39.569736
16.738383	0.1	39.614444
16.740050	0.1	39.656162
16.741717	0.1	39.696619
16.743383	0.1	39.738412
16.745050	0.1	39.782869
16.746717	0.1	39.829062
16.748383	0.1	39.874869
16.750050	0.1	39.919014
16.751717	0.1	39.961985
16.753383	0.1	40.004840
16.755050	0.1	40.047704
16.756717	0.1	40.090252
16.758383	0.1	40.133591
16.760050	0.1	40.180599
16.761717	0.1	40.233019
16.763383	0.1	40.288544
16.765050	0.1	40.342659
16.766717	0.1	40.393295
16.768383	0.1	40.442226
16.770050	0.1	40.492071
16.771717	0.1	40.543648
16.773383	0.1	40.596388
16.775050	0.1	40.649930
16.776717	0.1	40.704226
16.778383	0.1	40.758564
16.780050	0.1	40.812376
16.781717	0.1	40.866812
16.783383	0.1	40.923501
16.785050	0.1	40.982198
16.786717	0.1	41.041910
16.788383	0.1	41.102991
16.790050	0.1	41.166465
16.791717	0.1	41.232440
16.793383	0.1	41.300426
16.795050	0.1	41.370378
16.796717	0.1	41.442146
16.798383	0.1	41.514579
16.800050	0.1	41.586780
16.801717	0.1	41.659013
16.803383	0.1	41.731400
16.805050	0.1	41.803517
16.806717	0.1	41.875602
16.808383	0.1	41.948892
16.810050	0.1	42.024842
16.811717	0.1	42.104158
16.813383	0.1	42.186058
16.815050	0.1	42.268736
16.816717	0.1	42.350851
16.818383	0.1	42.432249
16.820050	0.1	42.513371
16.821717	0.1	42.594681
16.823383	0.1	42.676674
16.825050	0.1	42.759753
16.826717	0.1	42.843833
16.828383	0.1	42.929011
16.830050	0.1	43.015960
16.831717	0.1	43.104659
16.833383	0.1	43.193796
16.835050	0.1	43.282094
16.836717	0.1	43.369257
16.838383	0.1	43.455916
16.840050	0.1	43.543712
16.841717	0.1	43.634670
16.843383	0.1	43.729427
16.845050	0.1	43.826867
16.846717	0.1	43.925527
16.848383	0.1	44.024135
16.850050	0.1	44.121351
16.851717	0.1	44.216998
16.853383	0.1	44.312966
16.855050	0.1	44.411183
16.856717	0.1	44.510914
16.858383	0.1	44.609471
16.860050	0.1	44.705989
16.861717	0.1	44.802805
16.863383	0.1	44.902419
16.865050	0.1	45.004962
16.866717	0.1	45.109526
16.868383	0.1	45.215758
16.870050	0.1	45.322869
16.871717	0.1	45.428597
16.873383	0.1	45.531015
16.875050	0.1	45.630154
16.876717	0.1	45.726993
16.878383	0.1	45.822943
16.880050	0.1	45.920312
16.881717	0.1	46.021054
16.883383	0.1	46.125124
16.885050	0.1	46.230685
16.886717	0.1	46.335915
16.888383	0.1	46.440549
16.890050	0.1	46.545626
16.891717	0.1	46.652169
16.893383	0.1	46.759807
16.895050	0.1	46.866457
16.896717	0.1	46.970444
16.898383	0.1	47.072559
16.900050	0.1	47.174920
16.901717	0.1	47.278982
16.903383	0.1	47.385315
16.905050	0.1	47.493517
16.906717	0.1	47.601941
16.908383	0.1	47.708736
16.910050	0.1	47.812932
16.911717	0.1	47.914591
16.913383	0.1	48.014321
16.915050	0.1	48.113200
16.916717	0.1	48.212530
16.918383	0.1	48.312908
16.920050	0.1	48.414189
16.921717	0.1	48.516383
16.923383	0.1	48.619621
16.925050	0.1	48.723342
16.926717	0.1	48.826509
16.928383	0.1	48.928815
16.930050	0.1	49.030869
16.931717	0.1	49.133557
16.933383	0.1	49.237576
16.935050	0.1	49.343263
16.936717	0.1	49.450249
16.938383	0.1	49.557076
16.940050	0.1	49.661859
16.941717	0.1	49.763694
16.943383	0.1	49.862778
16.945050	0.1	49.959207
16.946717	0.1	50.053019
16.948383	0.1	50.145555
16.950050	0.1	50.239028
16.951717	0.1	50.334418
16.953383	0.1	50.431173
16.955050	0.1	50.527924
16.956717	0.1	50.623035
16.958383	0.1	50.715921
16.960050	0.1	50.807106
16.961717	0.1	50.896839
16.963383	0.1	50.985105
16.965050	0.1	51.072803
16.966717	0.1	51.161326
16.968383	0.1	51.250444
16.970050	0.1	51.338589
16.971717	0.1	51.425067
16.973383	0.1	51.510111
16.975050	0.1	51.594623
16.976717	0.1	51.680361
16.978383	0.1	51.767509
16.980050	0.1	51.853359
16.981717	0.1	51.935865
16.983383	0.1	52.016568
16.985050	0.1	52.097705
16.986717	0.1	52.178716
16.988383	0.1	52.257306
16.990050	0.1	52.332357
16.991717	0.1	52.405847
16.993383	0.1	52.481820
16.995050	0.1	52.562105
16.996717	0.1	52.644596
16.998383	0.1	52.727070
17.000050	0.1	52.809911
17.001717	0.1	52.894410
17.003383	0.1	52.980869
17.005050	0.1	53.068162
17.006717	0.1	53.154165
17.008383	0.1	53.237509
17.010050	0.1	53.318390
17.011717	0.1	53.397743
17.013383	0.1	53.477180
17.015050	0.1	53.558601
17.016717	0.1	53.642592
17.018383	0.1	53.728474
17.020050	0.1	53.815185
17.021717	0.1	53.901416
17.023383	0.1	53.986455
17.025050	0.1	54.070614
17.026717	0.1	54.154354
17.028383	0.1	54.238210
17.030050	0.1	54.323152
17.031717	0.1	54.409988
17.033383	0.1	54.498501
17.035050	0.1	54.587605
17.036717	0.1	54.676943
17.038383	0.1	54.767905
17.040050	0.1	54.862239
17.041717	0.1	54.960237
17.043383	0.1	55.061048
17.045050	0.1	55.163004
17.046717	0.1	55.263550
17.048383	0.1	55.361129
17.050050	0.1	55.456567
17.051717	0.1	55.552251
17.053383	0.1	55.651348
17.055050	0.1	55.756331
17.056717	0.1	55.866283
17.058383	0.1	55.977027
17.060050	0.1	56.084944
17.061717	0.1	56.189871
17.063383	0.1	56.293649
17.065050	0.1	56.398129
17.066717	0.1	56.505413
17.068383	0.1	56.617358
17.070050	0.1	56.734202
17.071717	0.1	56.855311
17.073383	0.1	56.980257
17.075050	0.1	57.107969
17.076717	0.1	57.235989
17.078383	0.1	57.361512
17.080050	0.1	57.482896
17.081717	0.1	57.600476
17.083383	0.1	57.716225
17.085050	0.1	57.832375
17.086717	0.1	57.950155
17.088383	0.1	58.069769
17.090050	0.1	58.191069
17.091717	0.1	58.314060
17.093383	0.1	58.438736
17.095050	0.1	58.563990
17.096717	0.1	58.687991
17.098383	0.1	58.810497
17.100050	0.1	58.933306
17.101717	0.1	59.057823
17.103383	0.1	59.183738
17.105050	0.1	59.309709
17.106717	0.1	59.434231
17.108383	0.1	59.556896
17.110050	0.1	59.679751
17.111717	0.1	59.805769
17.113383	0.1	59.935907
17.115050	0.1	60.069016
17.116717	0.1	60.203224
17.118383	0.1	60.336702
17.120050	0.1	60.468847
17.121717	0.1	60.600215
17.123383	0.1	60.731117
17.125050	0.1	60.861642
17.126717	0.1	60.992325
17.128383	0.1	61.124028
17.130050	0.1	61.257477
17.131717	0.1	61.392845
17.133383	0.1	61.529838
17.135050	0.1	61.667976
17.136717	0.1	61.806613
17.138383	0.1	61.945124
17.140050	0.1	62.083718
17.141717	0.1	62.223999
17.143383	0.1	62.367255
17.145050	0.1	62.512737
17.146717	0.1	62.659090
17.148383	0.1	62.806159
17.150050	0.1	62.954370
17.151717	0.1	63.104262
17.153383	0.1	63.256482
17.155050	0.1	63.410639
17.156717	0.1	63.565094
17.158383	0.1	63.719102
17.160050	0.1	63.873911
17.161717	0.1	64.031668
17.163383	0.1	64.194044
17.165050	0.1	64.361622
17.166717	0.1	64.533656
17.168383	0.1	64.708907
17.170050	0.1	64.886776
17.171717	0.1	65.066963
17.173383	0.1	65.248795
17.175050	0.1	65.431623
17.176717	0.1	65.615741
17.178383	0.1	65.802755
17.180050	0.1	65.994011
17.181717	0.1	66.188793
17.183383	0.1	66.385488
17.185050	0.1	66.584367
17.186717	0.1	66.788080
17.188383	0.1	66.998946
17.190050	0.1	67.216950
17.191717	0.1	67.441240
17.193383	0.1	67.672101
17.195050	0.1	67.910501
17.196717	0.1	68.157143
17.198383	0.1	68.411962
17.200050	0.1	68.674032
17.201717	0.1	68.942434
17.203383	0.1	69.217160
17.205050	0.1	69.499016
17.206717	0.1	69.789095
17.208383	0.1	70.088450
17.210050	0.1	70.398371
17.211717	0.1	70.719728
17.213383	0.1	71.052080
17.215050	0.1	71.394951
17.216717	0.1	71.749264
17.218383	0.1	72.116414
17.220050	0.1	72.496953
17.221717	0.1	72.890529
17.223383	0.1	73.296656
17.225050	0.1	73.715602
17.226717	0.1	74.148378
17.228383	0.1	74.595623
17.230050	0.1	75.056688
17.231717	0.1	75.530429
17.233383	0.1	76.017338
17.235050	0.1	76.520336
17.236717	0.1	77.042719
17.238383	0.1	77.585909
17.240050	0.1	78.149843
17.241717	0.1	78.734220
17.243383	0.1	79.338243
17.245050	0.1	79.960623
17.246717	0.1	80.601019
17.248383	0.1	81.260772
17.250050	0.1	81.941737
17.251717	0.1	82.644811
17.253383	0.1	83.369492
17.255050	0.1	84.114322
17.256717	0.1	84.877741
17.258383	0.1	85.659311
17.260050	0.1	86.461054
17.261717	0.1	87.287161
17.263383	0.1	88.141458
17.265050	0.1	89.025344
17.266717	0.1	89.937532
17.268383	0.1	90.874885
17.270050	0.1	91.834297
17.271717	0.1	92.814723
17.273383	0.1	93.817157
17.275050	0.1	94.843367
17.276717	0.1	95.895389
17.278383	0.1	96.975253
17.280050	0.1	98.084626
17.281717	0.1	99.224500
17.283383	0.1	100.394748
17.285050	0.1	101.594357
17.286717	0.1	102.823037
17.288383	0.1	104.082022
17.290050	0.1	105.372267
17.291717	0.1	106.693683
17.293383	0.1	108.046951
17.295050	0.1	109.433672
17.296717	0.1	110.854581
17.298383	0.1	112.309917
17.300050	0.1	113.800517
17.301717	0.1	115.327761
17.303383	0.1	116.894087
17.305050	0.1	118.502961
17.306717	0.1	120.157036
17.308383	0.1	121.857259
17.310050	0.1	123.603493
17.311717	0.1	125.395344
17.313383	0.1	127.232703
17.315050	0.1	129.116201
17.316717	0.1	131.047540
17.318383	0.1	133.028636
17.320050	0.1	135.060134
17.321717	0.1	137.141612
17.323383	0.1	139.273056
17.325050	0.1	141.455531
17.326717	0.1	143.690882
17.328383	0.1	145.980362
17.330050	0.1	148.322191
17.331717	0.1	150.711723
17.333383	0.1	153.145581
17.335050	0.1	155.623532
17.336717	0.1	158.144664
17.338383	0.1	160.704241
17.340050	0.1	163.296792
17.341717	0.1	165.920183
17.343383	0.1	168.574308
17.345050	0.1	171.256797
17.346717	0.1	173.961814
17.348383	0.1	176.682067
17.350050	0.1	179.410451
17.351717	0.1	182.139781
17.353383	0.1	184.862418
17.355050	0.1	187.571100
17.356717	0.1	190.259451
17.358383	0.1	192.921264
17.360050	0.1	195.549536
17.361717	0.1	198.136713
17.363383	0.1	200.675433
17.365050	0.1	203.158749
17.366717	0.1	205.579442
17.368383	0.1	207.929635
17.370050	0.1	210.202364
17.371717	0.1	212.392681
17.373383	0.1	214.495976
17.375050	0.1	216.506883
17.376717	0.1	218.419829
17.378383	0.1	220.228359
17.380050	0.1	221.924666
17.381717	0.1	223.501511
17.383383	0.1	224.954467
17.385050	0.1	226.283372
17.386717	0.1	227.492084
17.388383	0.1	228.584428
17.390050	0.1	229.559071
17.391717	0.1	230.410472
17.393383	0.1	231.134473
17.395050	0.1	231.730310
17.396717	0.1	232.198360
17.398383	0.1	232.538781
17.400050	0.1	232.752008
17.401717	0.1	232.840050
17.403383	0.1	232.807715
17.405050	0.1	232.661027
17.406717	0.1	232.403456
17.408383	0.1	232.035378
17.410050	0.1	231.557805
17.411717	0.1	230.973871
17.413383	0.1	230.286573
17.415050	0.1	229.498199
17.416717	0.1	228.612120
17.418383	0.1	227.633701
17.420050	0.1	226.569209
17.421717	0.1	225.423877
17.423383	0.1	224.200431
17.425050	0.1	222.899388
17.426717	0.1	221.521496
17.428383	0.1	220.069876
17.430050	0.1	218.549245
17.431717	0.1	216.964097
17.433383	0.1	215.318166
17.435050	0.1	213.614973
17.436717	0.1	211.858642
17.438383	0.1	210.054135
17.440050	0.1	208.205469
17.441717	0.1	206.313934
17.443383	0.1	204.379927
17.445050	0.1	202.406496
17.446717	0.1	200.399021
17.448383	0.1	198.362339
17.450050	0.1	196.300266
17.451717	0.1	194.216566
17.453383	0.1	192.114106
17.455050	0.1	189.994569
17.456717	0.1	187.860048
17.458383	0.1	185.713018
17.460050	0.1	183.555242
17.461717	0.1	181.388827
17.463383	0.1	179.217765
17.465050	0.1	177.047323
17.466717	0.1	174.882547
17.468383	0.1	172.726819
17.470050	0.1	170.580973
17.471717	0.1	168.444328
17.473383	0.1	166.316852
17.475050	0.1	164.200361
17.476717	0.1	162.098282
17.478383	0.1	160.015039
17.480050	0.1	157.955568
17.481717	0.1	155.924009
17.483383	0.1	153.921987
17.485050	0.1	151.948920
17.486717	0.1	150.004383
17.488383	0.1	148.088671
17.490050	0.1	146.201742
17.491717	0.1	144.344168
17.493383	0.1	142.518589
17.495050	0.1	140.728396
17.496717	0.1	138.975289
17.498383	0.1	137.259583
17.500050	0.1	135.581996
17.501717	0.1	133.943609
17.503383	0.1	132.344943
17.505050	0.1	130.785713
17.506717	0.1	129.265310
17.508383	0.1	127.783292
17.510050	0.1	126.339565
17.511717	0.1	124.934898
17.513383	0.1	123.570971
17.515050	0.1	122.248819
17.516717	0.1	120.967664
17.518383	0.1	119.725871
17.520050	0.1	118.522672
17.521717	0.1	117.358687
17.523383	0.1	116.234720
17.525050	0.1	115.149967
17.526717	0.1	114.101647
17.528383	0.1	113.086640
17.530050	0.1	112.103252
17.531717	0.1	111.151086
17.533383	0.1	110.230381
17.535050	0.1	109.341988
17.536717	0.1	108.486172
17.538383	0.1	107.661341
17.540050	0.1	106.865685
17.541717	0.1	106.099597
17.543383	0.1	105.364509
17.545050	0.1	104.659852
17.546717	0.1	103.982985
17.548383	0.1	103.331190
17.550050	0.1	102.702649
17.551717	0.1	102.096722
17.553383	0.1	101.513360
17.555050	0.1	100.951768
17.556717	0.1	100.410814
17.558383	0.1	99.890879
17.560050	0.1	99.393041
17.561717	0.1	98.916632
17.563383	0.1	98.459888
17.565050	0.1	98.021519
17.566717	0.1	97.600753
17.568383	0.1	97.197117
17.570050	0.1	96.809752
17.571717	0.1	96.437084
17.573383	0.1	96.078171
17.575050	0.1	95.732990
17.576717	0.1	95.401108
17.578383	0.1	95.081618
17.580050	0.1	94.774575
17.581717	0.1	94.481111
17.583383	0.1	94.201723
17.585050	0.1	93.935677
17.586717	0.1	93.681654
17.588383	0.1	93.437708
17.590050	0.1	93.202088
17.591717	0.1	92.975265
17.593383	0.1	92.759449
17.595050	0.1	92.556202
17.596717	0.1	92.365909
17.598383	0.1	92.187864
17.600050	0.1	92.019839
17.601717	0.1	91.858814
17.603383	0.1	91.702691
17.605050	0.1	91.551207
17.606717	0.1	91.405837
17.608383	0.1	91.269231
17.610050	0.1	91.143320
17.611717	0.1	91.027259
17.613383	0.1	90.918774
17.615050	0.1	90.817032
17.616717	0.1	90.722069
17.618383	0.1	90.632583
17.620050	0.1	90.546687
17.621717	0.1	90.464139
17.623383	0.1	90.386095
17.625050	0.1	90.313507
17.626717	0.1	90.246527
17.628383	0.1	90.184398
17.630050	0.1	90.125888
17.631717	0.1	90.070753
17.633383	0.1	90.019694
17.635050	0.1	89.972378
17.636717	0.1	89.927507
17.638383	0.1	89.884680
17.640050	0.1	89.844605
17.641717	0.1	89.807990
17.643383	0.1	89.774975
17.645050	0.1	89.745307
17.646717	0.1	89.718178
17.648383	0.1	89.691924
17.650050	0.1	89.664585
17.651717	0.1	89.635374
17.653383	0.1	89.605367
17.655050	0.1	89.576226
17.656717	0.1	89.548463
17.658383	0.1	89.521585
17.660050	0.1	89.495573
17.661717	0.1	89.471215
17.663383	0.1	89.449100
17.665050	0.1	89.429198
17.666717	0.1	89.411018
17.668383	0.1	89.393649
17.670050	0.1	89.375805
17.671717	0.1	89.355963
17.673383	0.1	89.333118
17.675050	0.1	89.307898
17.676717	0.1	89.281951
17.678383	0.1	89.256154
17.680050	0.1	89.230626
17.681717	0.1	89.205755
17.683383	0.1	89.181513
17.685050	0.1	89.156972
17.686717	0.1	89.131519
17.688383	0.1	89.105428
17.690050	0.1	89.078969
17.691717	0.1	89.051896
17.693383	0.1	89.024110
17.695050	0.1	88.996259
17.696717	0.1	88.968682
17.698383	0.1	88.940403
17.700050	0.1	88.910610
17.701717	0.1	88.880314
17.703383	0.1	88.851424
17.705050	0.1	88.824355
17.706717	0.1	88.797566
17.708383	0.1	88.770036
17.710050	0.1	88.742604
17.711717	0.1	88.716373
17.713383	0.1	88.690994
17.715050	0.1	88.664549
17.716717	0.1	88.635460
17.718383	0.1	88.604647
17.720050	0.1	88.573746
17.721717	0.1	88.542081
17.723383	0.1	88.507789
17.725050	0.1	88.470643
17.726717	0.1	88.432562
17.728383	0.1	88.395956
17.730050	0.1	88.361506
17.731717	0.1	88.328221
17.733383	0.1	88.295774
17.735050	0.1	88.264803
17.736717	0.1	88.234702
17.738383	0.1	88.203847
17.740050	0.1	88.172020
17.741717	0.1	88.140294
17.743383	0.1	88.109416
17.745050	0.1	88.079665
17.746717	0.1	88.051232
17.748383	0.1	88.023646
17.750050	0.1	87.995958
17.751717	0.1	87.968018
17.753383	0.1	87.941135
17.755050	0.1	87.916856
17.756717	0.1	87.895342
17.758383	0.1	87.875463
17.760050	0.1	87.856134
17.761717	0.1	87.837284
17.763383	0.1	87.819197
17.765050	0.1	87.801004
17.766717	0.1	87.781139
17.768383	0.1	87.759667
17.770050	0.1	87.739029
17.771717	0.1	87.721525
17.773383	0.1	87.706396
17.775050	0.1	87.690447
17.776717	0.1	87.671983
17.778383	0.1	87.652463
17.780050	0.1	87.633897
17.781717	0.1	87.616551
17.783383	0.1	87.600006
17.785050	0.1	87.584951
17.786717	0.1	87.572420
17.788383	0.1	87.561840
17.790050	0.1	87.551852
17.791717	0.1	87.542096
17.793383	0.1	87.532280
17.795050	0.1	87.521100
17.796717	0.1	87.508094
17.798383	0.1	87.494277
17.800050	0.1	87.480289
17.801717	0.1	87.466342
17.803383	0.1	87.453630
17.805050	0.1	87.443818
17.806717	0.1	87.437728
17.808383	0.1	87.435125
17.810050	0.1	87.435306
17.811717	0.1	87.437211
17.813383	0.1	87.438501
17.815050	0.1	87.436019
17.816717	0.1	87.428857
17.818383	0.1	87.419893
17.820050	0.1	87.412894
17.821717	0.1	87.408964
17.823383	0.1	87.406891
17.825050	0.1	87.405779
17.826717	0.1	87.405597
17.828383	0.1	87.406160
17.830050	0.1	87.406929
17.831717	0.1	87.407171
17.833383	0.1	87.407040
17.835050	0.1	87.408163
17.836717	0.1	87.411529
17.838383	0.1	87.415874
17.840050	0.1	87.419120
17.841717	0.1	87.420824
17.843383	0.1	87.423083
17.845050	0.1	87.429062
17.846717	0.1	87.440685
17.848383	0.1	87.457164
17.850050	0.1	87.475176
17.851717	0.1	87.491102
17.853383	0.1	87.503055
17.855050	0.1	87.511144
17.856717	0.1	87.517137
17.858383	0.1	87.523586
17.860050	0.1	87.531931
17.861717	0.1	87.541929
17.863383	0.1	87.553514
17.865050	0.1	87.567973
17.866717	0.1	87.586180
17.868383	0.1	87.607117
17.870050	0.1	87.629091
17.871717	0.1	87.650647
17.873383	0.1	87.670493
17.875050	0.1	87.688146
17.876717	0.1	87.704221
17.878383	0.1	87.719858
17.880050	0.1	87.735667
17.881717	0.1	87.751052
17.883383	0.1	87.765544
17.885050	0.1	87.780627
17.886717	0.1	87.798908
17.888383	0.1	87.821717
17.890050	0.1	87.848087
17.891717	0.1	87.875719
17.893383	0.1	87.902686
17.895050	0.1	87.928325
17.896717	0.1	87.952418
17.898383	0.1	87.974356
17.900050	0.1	87.993611
17.901717	0.1	88.010435
17.903383	0.1	88.025415
17.905050	0.1	88.038957
17.906717	0.1	88.052251
17.908383	0.1	88.067595
17.910050	0.1	88.086333
17.911717	0.1	88.107372
17.913383	0.1	88.128108
17.915050	0.1	88.145994
17.916717	0.1	88.160359
17.918383	0.1	88.173342
17.920050	0.1	88.187321
17.921717	0.1	88.201971
17.923383	0.1	88.215042
17.925050	0.1	88.224569
17.926717	0.1	88.230320
17.928383	0.1	88.234032
17.930050	0.1	88.237203
17.931717	0.1	88.239508
17.933383	0.1	88.240109
17.935050	0.1	88.239121
17.936717	0.1	88.237547
17.938383	0.1	88.236458
17.940050	0.1	88.236360
17.941717	0.1	88.237142
17.943383	0.1	88.237627
17.945050	0.1	88.235810
17.946717	0.1	88.230656
17.948383	0.1	88.222819
17.950050	0.1	88.213906
17.951717	0.1	88.205431
17.953383	0.1	88.197324
17.955050	0.1	88.187950
17.956717	0.1	88.175847
17.958383	0.1	88.160480
17.960050	0.1	88.142133
17.961717	0.1	88.121463
17.963383	0.1	88.098273
17.965050	0.1	88.071805
17.966717	0.1	88.042365
17.968383	0.1	88.011348
17.970050	0.1	87.980214
17.971717	0.1	87.950034
17.973383	0.1	87.921377
17.975050	0.1	87.894229
17.976717	0.1	87.867756
17.978383	0.1	87.839915
17.980050	0.1	87.807877
17.981717	0.1	87.769758
17.983383	0.1	87.726116
17.985050	0.1	87.679308
17.986717	0.1	87.631652
17.988383	0.1	87.584299
17.990050	0.1	87.537980
17.991717	0.1	87.493216
17.993383	0.1	87.448782
17.995050	0.1	87.402426
17.996717	0.1	87.353392
17.998383	0.1	87.302332
18.000050	0.1	87.249638
18.001717	0.1	87.194960
18.003383	0.1	87.138312
18.005050	0.1	87.080780
18.006717	0.1	87.023960
18.008383	0.1	86.968853
18.010050	0.1	86.914543
18.011717	0.1	86.858347
18.013383	0.1	86.797956
18.015050	0.1	86.732865
18.016717	0.1	86.664194
18.018383	0.1	86.593991
18.020050	0.1	86.524054
18.021717	0.1	86.455140
18.023383	0.1	86.387210
18.025050	0.1	86.320029
18.026717	0.1	86.254315
18.028383	0.1	86.191646
18.030050	0.1	86.132838
18.031717	0.1	86.077252
18.033383	0.1	86.022578
18.035050	0.1	85.965032
18.036717	0.1	85.902098
18.038383	0.1	85.834451
18.040050	0.1	85.764658
18.041717	0.1	85.695870
18.043383	0.1	85.631213
18.045050	0.1	85.572372
18.046717	0.1	85.518467
18.048383	0.1	85.466881
18.050050	0.1	85.415421
18.051717	0.1	85.363654
18.053383	0.1	85.312543
18.055050	0.1	85.262978
18.056717	0.1	85.214772
18.058383	0.1	85.167056
18.060050	0.1	85.118548
18.061717	0.1	85.067893
18.063383	0.1	85.014748
18.065050	0.1	84.960014
18.066717	0.1	84.905438
18.068383	0.1	84.853484
18.070050	0.1	84.806117
18.071717	0.1	84.763402
18.073383	0.1	84.723989
18.075050	0.1	84.686433
18.076717	0.1	84.649432
18.078383	0.1	84.611559
18.080050	0.1	84.572062
18.081717	0.1	84.531484
18.083383	0.1	84.490422
18.085050	0.1	84.448634
18.086717	0.1	84.405476
18.088383	0.1	84.360205
18.090050	0.1	84.313080
18.091717	0.1	84.266197
18.093383	0.1	84.221717
18.095050	0.1	84.179677
18.096717	0.1	84.138224
18.098383	0.1	84.094605
18.100050	0.1	84.046158
18.101717	0.1	83.992165
18.103383	0.1	83.934898
18.105050	0.1	83.877877
18.106717	0.1	83.822855
18.108383	0.1	83.768545
18.110050	0.1	83.712000
18.111717	0.1	83.651519
18.113383	0.1	83.588278
18.115050	0.1	83.523947
18.116717	0.1	83.458242
18.118383	0.1	83.390391
18.120050	0.1	83.320532
18.121717	0.1	83.248629
18.123383	0.1	83.174082
18.125050	0.1	83.096502
18.126717	0.1	83.016018
18.128383	0.1	82.932892
18.130050	0.1	82.847062
18.131717	0.1	82.758130
18.133383	0.1	82.666692
18.135050	0.1	82.574752
18.136717	0.1	82.483501
18.138383	0.1	82.392553
18.140050	0.1	82.301647
18.141717	0.1	82.210400
18.143383	0.1	82.117398
18.145050	0.1	82.021966
18.146717	0.1	81.924838
18.148383	0.1	81.826388
18.150050	0.1	81.726830
18.151717	0.1	81.627434
18.153383	0.1	81.529399
18.155050	0.1	81.432075
18.156717	0.1	81.333048
18.158383	0.1	81.230048
18.160050	0.1	81.122867
18.161717	0.1	81.013567
18.163383	0.1	80.904793
18.165050	0.1	80.797575
18.166717	0.1	80.691092
18.168383	0.1	80.584763
18.170050	0.1	80.479318
18.171717	0.1	80.375313
18.173383	0.1	80.271526
18.175050	0.1	80.165560
18.176717	0.1	80.055911
18.178383	0.1	79.943691
18.180050	0.1	79.831746
18.181717	0.1	79.721254
18.183383	0.1	79.610804
18.185050	0.1	79.499697
18.186717	0.1	79.389336
18.188383	0.1	79.280650
18.190050	0.1	79.172803
18.191717	0.1	79.064239
18.193383	0.1	78.953379
18.195050	0.1	78.839078
18.196717	0.1	78.721824
18.198383	0.1	78.603821
18.200050	0.1	78.486838
18.201717	0.1	78.371144
18.203383	0.1	78.256745
18.205050	0.1	78.143911
18.206717	0.1	78.032631
18.208383	0.1	77.922600
18.210050	0.1	77.813501
18.211717	0.1	77.704699
18.213383	0.1	77.595082
18.215050	0.1	77.483882
18.216717	0.1	77.370405
18.218383	0.1	77.253380
18.220050	0.1	77.132615
18.221717	0.1	77.010216
18.223383	0.1	76.888790
18.225050	0.1	76.769688
18.226717	0.1	76.652784
18.228383	0.1	76.537347
18.230050	0.1	76.423390
18.231717	0.1	76.312022
18.233383	0.1	76.203793
18.235050	0.1	76.097064
18.236717	0.1	75.989799
18.238383	0.1	75.881425
18.240050	0.1	75.771492
18.241717	0.1	75.659375
18.243383	0.1	75.545725
18.245050	0.1	75.432123
18.246717	0.1	75.319898
18.248383	0.1	75.209742
18.250050	0.1	75.101601
18.251717	0.1	74.994960
18.253383	0.1	74.889772
18.255050	0.1	74.786507
18.256717	0.1	74.685039
18.258383	0.1	74.583916
18.260050	0.1	74.481811
18.261717	0.1	74.379146
18.263383	0.1	74.276985
18.265050	0.1	74.175634
18.266717	0.1	74.075335
18.268383	0.1	73.976903
18.270050	0.1	73.880437
18.271717	0.1	73.784511
18.273383	0.1	73.688114
18.275050	0.1	73.592421
18.276717	0.1	73.499340
18.278383	0.1	73.408964
18.280050	0.1	73.319608
18.281717	0.1	73.229843
18.283383	0.1	73.139281
18.285050	0.1	73.047848
18.286717	0.1	72.955750
18.288383	0.1	72.863679
18.290050	0.1	72.772009
18.291717	0.1	72.680735
18.293383	0.1	72.590490
18.295050	0.1	72.502024
18.296717	0.1	72.415182
18.298383	0.1	72.329971
18.300050	0.1	72.246776
18.301717	0.1	72.164745
18.303383	0.1	72.082751
18.305050	0.1	72.001126
18.306717	0.1	71.919872
18.308383	0.1	71.838144
18.310050	0.1	71.756663
18.311717	0.1	71.677677
18.313383	0.1	71.602478
18.315050	0.1	71.530603
18.316717	0.1	71.460195
18.318383	0.1	71.388586
18.320050	0.1	71.314275
18.321717	0.1	71.238475
18.323383	0.1	71.164039
18.325050	0.1	71.093063
18.326717	0.1	71.025700
18.328383	0.1	70.960149
18.330050	0.1	70.893685
18.331717	0.1	70.824982
18.333383	0.1	70.754853
18.335050	0.1	70.684315
18.336717	0.1	70.613348
18.338383	0.1	70.541902
18.340050	0.1	70.470749
18.341717	0.1	70.401374
18.343383	0.1	70.335232
18.345050	0.1	70.272358
18.346717	0.1	70.210882
18.348383	0.1	70.148697
18.350050	0.1	70.085120
18.351717	0.1	70.020729
18.353383	0.1	69.956444
18.355050	0.1	69.892672
18.356717	0.1	69.828495
18.358383	0.1	69.762501
18.360050	0.1	69.694687
18.361717	0.1	69.626863
18.363383	0.1	69.561177
18.365050	0.1	69.498154
18.366717	0.1	69.435923
18.368383	0.1	69.371797
18.370050	0.1	69.304910
18.371717	0.1	69.237175
18.373383	0.1	69.171256
18.375050	0.1	69.108214
18.376717	0.1	69.047054
18.378383	0.1	68.985513
18.380050	0.1	68.921335
18.381717	0.1	68.853214
18.383383	0.1	68.780850
18.385050	0.1	68.705906
18.386717	0.1	68.632318
18.388383	0.1	68.562673
18.390050	0.1	68.495176
18.391717	0.1	68.426142
18.393383	0.1	68.353615
18.395050	0.1	68.278066
18.396717	0.1	68.201283
18.398383	0.1	68.124384
18.400050	0.1	68.046539
18.401717	0.1	67.966688
18.403383	0.1	67.885458
18.405050	0.1	67.804088
18.406717	0.1	67.722439
18.408383	0.1	67.639197
18.410050	0.1	67.553455
18.411717	0.1	67.464942
18.413383	0.1	67.373044
18.415050	0.1	67.277323
18.416717	0.1	67.179282
18.418383	0.1	67.081926
18.420050	0.1	66.986787
18.421717	0.1	66.893008
18.423383	0.1	66.799638
18.425050	0.1	66.706399
18.426717	0.1	66.612321
18.428383	0.1	66.515878
18.430050	0.1	66.416371
18.431717	0.1	66.314968
18.433383	0.1	66.214325
18.435050	0.1	66.116457
18.436717	0.1	66.020717
18.438383	0.1	65.924646
18.440050	0.1	65.826229
18.441717	0.1	65.724747
18.443383	0.1	65.620812
18.445050	0.1	65.515949
18.446717	0.1	65.411106
18.448383	0.1	65.305526
18.450050	0.1	65.197442
18.451717	0.1	65.085781
18.453383	0.1	64.971512
18.455050	0.1	64.857411
18.456717	0.1	64.745690
18.458383	0.1	64.636171
18.460050	0.1	64.527416
18.461717	0.1	64.418218
18.463383	0.1	64.307805
18.465050	0.1	64.196261
18.466717	0.1	64.084409
18.468383	0.1	63.972352
18.470050	0.1	63.859532
18.471717	0.1	63.745780
18.473383	0.1	63.631004
18.475050	0.1	63.514793
18.476717	0.1	63.397167
18.478383	0.1	63.279052
18.480050	0.1	63.161952
18.481717	0.1	63.047013
18.483383	0.1	62.934686
18.485050	0.1	62.825047
18.486717	0.1	62.717460
18.488383	0.1	62.610316
18.490050	0.1	62.501654
18.491717	0.1	62.389774
18.493383	0.1	62.273918
18.495050	0.1	62.155114
18.496717	0.1	62.035513
18.498383	0.1	61.916565
18.500050	0.1	61.798766
18.501717	0.1	61.682509
18.503383	0.1	61.568064
18.505050	0.1	61.454740
18.506717	0.1	61.340947
18.508383	0.1	61.225928
18.510050	0.1	61.110845
18.511717	0.1	60.997182
18.513383	0.1	60.885116
18.515050	0.1	60.773767
18.516717	0.1	60.661892
18.518383	0.1	60.548419
18.520050	0.1	60.432698
18.521717	0.1	60.314601
18.523383	0.1	60.195439
18.525050	0.1	60.077980
18.526717	0.1	59.964131
18.528383	0.1	59.853368
18.530050	0.1	59.743975
18.531717	0.1	59.634429
18.533383	0.1	59.523489
18.535050	0.1	59.410599
18.536717	0.1	59.296503
18.538383	0.1	59.182635
18.540050	0.1	59.069675
18.541717	0.1	58.957464
18.543383	0.1	58.845966
18.545050	0.1	58.735590
18.546717	0.1	58.627194
18.548383	0.1	58.521447
18.550050	0.1	58.417334
18.551717	0.1	58.312854
18.553383	0.1	58.207735
18.555050	0.1	58.103548
18.556717	0.1	58.001387
18.558383	0.1	57.900832
18.560050	0.1	57.800724
18.561717	0.1	57.700574
18.563383	0.1	57.600755
18.565050	0.1	57.500894
18.566717	0.1	57.399687
18.568383	0.1	57.297028
18.570050	0.1	57.194070
18.571717	0.1	57.091122
18.573383	0.1	56.988094
18.575050	0.1	56.886245
18.576717	0.1	56.787138
18.578383	0.1	56.691002
18.580050	0.1	56.596668
18.581717	0.1	56.502521
18.583383	0.1	56.407978
18.585050	0.1	56.313877
18.586717	0.1	56.221127
18.588383	0.1	56.130067
18.590050	0.1	56.040688
18.591717	0.1	55.951895
18.593383	0.1	55.861874
18.595050	0.1	55.770297
18.596717	0.1	55.678347
18.598383	0.1	55.586686
18.600050	0.1	55.495161
18.601717	0.1	55.403523
18.603383	0.1	55.311844
18.605050	0.1	55.220462
18.606717	0.1	55.129663
18.608383	0.1	55.040368
18.610050	0.1	54.954360
18.611717	0.1	54.872558
18.613383	0.1	54.794126
18.615050	0.1	54.717199
18.616717	0.1	54.639485
18.618383	0.1	54.559214
18.620050	0.1	54.476108
18.621717	0.1	54.390696
18.623383	0.1	54.303543
18.625050	0.1	54.215742
18.626717	0.1	54.128505
18.628383	0.1	54.042144
18.630050	0.1	53.956658
18.631717	0.1	53.872219
18.633383	0.1	53.788526
18.635050	0.1	53.704763
18.636717	0.1	53.620711
18.638383	0.1	53.537441
18.640050	0.1	53.456291
18.641717	0.1	53.377496
18.643383	0.1	53.301011
18.645050	0.1	53.227437
18.646717	0.1	53.157359
18.648383	0.1	53.090607
18.650050	0.1	53.025847
18.651717	0.1	52.961269
18.653383	0.1	52.895844
18.655050	0.1	52.829036
18.656717	0.1	52.760835
18.658383	0.1	52.692397
18.660050	0.1	52.624797
18.661717	0.1	52.558011
18.663383	0.1	52.491631
18.665050	0.1	52.426043
18.666717	0.1	52.362941
18.668383	0.1	52.304124
18.670050	0.1	52.249846
18.671717	0.1	52.198931
18.673383	0.1	52.150190
18.675050	0.1	52.103261
18.676717	0.1	52.058110
18.678383	0.1	52.014440
18.680050	0.1	51.972042
18.681717	0.1	51.931548
18.683383	0.1	51.894989
18.685050	0.1	51.864912
18.686717	0.1	51.841750
18.688383	0.1	51.822919
18.690050	0.1	51.804530
18.691717	0.1	51.783598
18.693383	0.1	51.760296
18.695050	0.1	51.738252
18.696717	0.1	51.721805
18.698383	0.1	51.713181
18.700050	0.1	51.711742
18.701717	0.1	51.715863
18.703383	0.1	51.725479
18.705050	0.1	51.741703
18.706717	0.1	51.764655
18.708383	0.1	51.792902
18.710050	0.1	51.824953
18.711717	0.1	51.860893
18.713383	0.1	51.902370
18.715050	0.1	51.950719
18.716717	0.1	52.005835
18.718383	0.1	52.067023
18.720050	0.1	52.134194
18.721717	0.1	52.207732
18.723383	0.1	52.287872
18.725050	0.1	52.374885
18.726717	0.1	52.469070
18.728383	0.1	52.570389
18.730050	0.1	52.678878
18.731717	0.1	52.795075
18.733383	0.1	52.919155
18.735050	0.1	53.049941
18.736717	0.1	53.185616
18.738383	0.1	53.325929
18.740050	0.1	53.473041
18.741717	0.1	53.629219
18.743383	0.1	53.795362
18.745050	0.1	53.971531
18.746717	0.1	54.156655
18.748383	0.1	54.349247
18.750050	0.1	54.549724
18.751717	0.1	54.760114
18.753383	0.1	54.981201
18.755050	0.1	55.211750
18.756717	0.1	55.450928
18.758383	0.1	55.699740
18.760050	0.1	55.959490
18.761717	0.1	56.230086
18.763383	0.1	56.510381
18.765050	0.1	56.799352
18.766717	0.1	57.096859
18.768383	0.1	57.404065
18.770050	0.1	57.723061
18.771717	0.1	58.055692
18.773383	0.1	58.403043
18.775050	0.1	58.765449
18.776717	0.1	59.142690
18.778383	0.1	59.534567
18.780050	0.1	59.940862
18.781717	0.1	60.361368
18.783383	0.1	60.796696
18.785050	0.1	61.248224
18.786717	0.1	61.717127
18.788383	0.1	62.203715
18.790050	0.1	62.708100
18.791717	0.1	63.231117
18.793383	0.1	63.773827
18.795050	0.1	64.337081
18.796717	0.1	64.921696
18.798383	0.1	65.527689
18.800050	0.1	66.154432
18.801717	0.1	66.801799
18.803383	0.1	67.470190
18.805050	0.1	68.160677
18.806717	0.1	68.875398
18.808383	0.1	69.616488
18.810050	0.1	70.385430
18.811717	0.1	71.183043
18.813383	0.1	72.008818
18.815050	0.1	72.860676
18.816717	0.1	73.735383
18.818383	0.1	74.629155
18.820050	0.1	75.539448
18.821717	0.1	76.465872
18.823383	0.1	77.408189
18.825050	0.1	78.364965
18.826717	0.1	79.335286
18.828383	0.1	80.319024
18.830050	0.1	81.313946
18.831717	0.1	82.314489
18.833383	0.1	83.314348
18.835050	0.1	84.309741
18.836717	0.1	85.299392
18.838383	0.1	86.281467
18.840050	0.1	87.251635
18.841717	0.1	88.204313
18.843383	0.1	89.134369
18.845050	0.1	90.037463
18.846717	0.1	90.909898
18.848383	0.1	91.747968
18.850050	0.1	92.547331
18.851717	0.1	93.303542
18.853383	0.1	94.012353
18.855050	0.1	94.669773
18.856717	0.1	95.273131
18.858383	0.1	95.820678
18.860050	0.1	96.309828
18.861717	0.1	96.737421
18.863383	0.1	97.100800
18.865050	0.1	97.397491
18.866717	0.1	97.624883
18.868383	0.1	97.781024
18.870050	0.1	97.865793
18.871717	0.1	97.880773
18.873383	0.1	97.827269
18.875050	0.1	97.705042
18.876717	0.1	97.513278
18.878383	0.1	97.252014
18.880050	0.1	96.922317
18.881717	0.1	96.526062
18.883383	0.1	96.065528
18.885050	0.1	95.542520
18.886717	0.1	94.958684
18.888383	0.1	94.316667
18.890050	0.1	93.620247
18.891717	0.1	92.874062
18.893383	0.1	92.082629
18.895050	0.1	91.248746
18.896717	0.1	90.373238
18.898383	0.1	89.456295
18.900050	0.1	88.499719
18.901717	0.1	87.508573
18.903383	0.1	86.489599
18.905050	0.1	85.448371
18.906717	0.1	84.389020
18.908383	0.1	83.314511
18.910050	0.1	82.226344
18.911717	0.1	81.126080
18.913383	0.1	80.017359
18.915050	0.1	78.905411
18.916717	0.1	77.794408
18.918383	0.1	76.685571
18.920050	0.1	75.578368
18.921717	0.1	74.472758
18.923383	0.1	73.369872
18.925050	0.1	72.272378
18.926717	0.1	71.184579
18.928383	0.1	70.111002
18.930050	0.1	69.055068
18.931717	0.1	68.018399
18.933383	0.1	67.000999
18.935050	0.1	66.002333
18.936717	0.1	65.021962
18.938383	0.1	64.059687
18.940050	0.1	63.116481
18.941717	0.1	62.194793
18.943383	0.1	61.296895
18.945050	0.1	60.423841
18.946717	0.1	59.575932
18.948383	0.1	58.752699
18.950050	0.1	57.952637
18.951717	0.1	57.174172
18.953383	0.1	56.416751
18.955050	0.1	55.681332
18.956717	0.1	54.970072
18.958383	0.1	54.285373
18.960050	0.1	53.628669
18.961717	0.1	52.998988
18.963383	0.1	52.393335
18.965050	0.1	51.808604
18.966717	0.1	51.241983
18.968383	0.1	50.691203
18.970050	0.1	50.156349
18.971717	0.1	49.640294
18.973383	0.1	49.146209
18.975050	0.1	48.675048
18.976717	0.1	48.225373
18.978383	0.1	47.794627
18.980050	0.1	47.380072
18.981717	0.1	46.979692
18.983383	0.1	46.593365
18.985050	0.1	46.222205
18.986717	0.1	45.866310
18.988383	0.1	45.523997
18.990050	0.1	45.194123
18.991717	0.1	44.877832
18.993383	0.1	44.576498
18.995050	0.1	44.289241
18.996717	0.1	44.013658
18.998383	0.1	43.747332
19.000050	0.1	43.488233
19.001717	0.1	43.235077
19.003383	0.1	42.988230
19.005050	0.1	42.749625
19.006717	0.1	42.521087
19.008383	0.1	42.303209
19.010050	0.1	42.095832
19.011717	0.1	41.898149
19.013383	0.1	41.708616
19.015050	0.1	41.525443
19.016717	0.1	41.347276
19.018383	0.1	41.173794
19.020050	0.1	41.005681
19.021717	0.1	40.843338
19.023383	0.1	40.685856
19.025050	0.1	40.531750
19.026717	0.1	40.380717
19.028383	0.1	40.234425
19.030050	0.1	40.094871
19.031717	0.1	39.962363
19.033383	0.1	39.835712
19.035050	0.1	39.713453
19.036717	0.1	39.594625
19.038383	0.1	39.479039
19.040050	0.1	39.366535
19.041717	0.1	39.255987
19.043383	0.1	39.145728
19.045050	0.1	39.034779
19.046717	0.1	38.923295
19.048383	0.1	38.812668
19.050050	0.1	38.705212
19.051717	0.1	38.603284
19.053383	0.1	38.508135
19.055050	0.1	38.418914
19.056717	0.1	38.333056
19.058383	0.1	38.248119
19.060050	0.1	38.162964
19.061717	0.1	38.077766
19.063383	0.1	37.993956
19.065050	0.1	37.913155
19.066717	0.1	37.835003
19.068383	0.1	37.757028
19.070050	0.1	37.677325
19.071717	0.1	37.596789
19.073383	0.1	37.518162
19.075050	0.1	37.443731
19.076717	0.1	37.374003
19.078383	0.1	37.307348
19.080050	0.1	37.240824
19.081717	0.1	37.172129
19.083383	0.1	37.100688
19.085050	0.1	37.027453
19.086717	0.1	36.954442
19.088383	0.1	36.883620
19.090050	0.1	36.815400
19.091717	0.1	36.749044
19.093383	0.1	36.684182
19.095050	0.1	36.620591
19.096717	0.1	36.557582
19.098383	0.1	36.494313
19.100050	0.1	36.430419
19.101717	0.1	36.367169
19.103383	0.1	36.306870
19.105050	0.1	36.249976
19.106717	0.1	36.194469
19.108383	0.1	36.137486
19.110050	0.1	36.076582
19.111717	0.1	36.011464
19.113383	0.1	35.944562
19.115050	0.1	35.878439
19.116717	0.1	35.813865
19.118383	0.1	35.751076
19.120050	0.1	35.691056
19.121717	0.1	35.634651
19.123383	0.1	35.581342
19.125050	0.1	35.529449
19.126717	0.1	35.476638
19.128383	0.1	35.421075
19.130050	0.1	35.362891
19.131717	0.1	35.303705
19.133383	0.1	35.244999
19.135050	0.1	35.187448
19.136717	0.1	35.131117
19.138383	0.1	35.075536
19.140050	0.1	35.019545
19.141717	0.1	34.961673
19.143383	0.1	34.901486
19.145050	0.1	34.839958
19.146717	0.1	34.778402
19.148383	0.1	34.717741
19.150050	0.1	34.658667
19.151717	0.1	34.601637
19.153383	0.1	34.546671
19.155050	0.1	34.493180
19.156717	0.1	34.440463
19.158383	0.1	34.388378
19.160050	0.1	34.336867
19.161717	0.1	34.285551
19.163383	0.1	34.234487
19.165050	0.1	34.184111
19.166717	0.1	34.134346
19.168383	0.1	34.085135
19.170050	0.1	34.036990
19.171717	0.1	33.989800
19.173383	0.1	33.942470
19.175050	0.1	33.894233
19.176717	0.1	33.845590
19.178383	0.1	33.797855
19.180050	0.1	33.751531
19.181717	0.1	33.705742
19.183383	0.1	33.659823
19.185050	0.1	33.613951
19.186717	0.1	33.567948
19.188383	0.1	33.521145
19.190050	0.1	33.473698
19.191717	0.1	33.426932
19.193383	0.1	33.381875
19.195050	0.1	33.337991
19.196717	0.1	33.293678
19.198383	0.1	33.248062
19.200050	0.1	33.201594
19.201717	0.1	33.154539
19.203383	0.1	33.106506
19.205050	0.1	33.057667
19.206717	0.1	33.008899
19.208383	0.1	32.960763
19.210050	0.1	32.912884
19.211717	0.1	32.864669
19.213383	0.1	32.816245
19.215050	0.1	32.768017
19.216717	0.1	32.719905
19.218383	0.1	32.671122
19.220050	0.1	32.620728
19.221717	0.1	32.568672
19.223383	0.1	32.515931
19.225050	0.1	32.463293
19.226717	0.1	32.410352
19.228383	0.1	32.356251
19.230050	0.1	32.300800
19.231717	0.1	32.244148
19.233383	0.1	32.186606
19.235050	0.1	32.129521
19.236717	0.1	32.074451
19.238383	0.1	32.020877
19.240050	0.1	31.966297
19.241717	0.1	31.908671
19.243383	0.1	31.847577
19.245050	0.1	31.783995
19.246717	0.1	31.719864
19.248383	0.1	31.656614
19.250050	0.1	31.593558
19.251717	0.1	31.528170
19.253383	0.1	31.458270
19.255050	0.1	31.384425
19.256717	0.1	31.310110
19.258383	0.1	31.239046
19.260050	0.1	31.171995
19.261717	0.1	31.106724
19.263383	0.1	31.040860
19.265050	0.1	30.973367
19.266717	0.1	30.904016
19.268383	0.1	30.832845
19.270050	0.1	30.760127
19.271717	0.1	30.686758
19.273383	0.1	30.614128
19.275050	0.1	30.542892
19.276717	0.1	30.472372
19.278383	0.1	30.401954
19.280050	0.1	30.331896
19.281717	0.1	30.262037
19.283383	0.1	30.191643
19.285050	0.1	30.120797
19.286717	0.1	30.050231
19.288383	0.1	29.980536
19.290050	0.1	29.912046
19.291717	0.1	29.844320
19.293383	0.1	29.775999
19.295050	0.1	29.705828
19.296717	0.1	29.633250
19.298383	0.1	29.558367
19.300050	0.1	29.481463
19.301717	0.1	29.402915
19.303383	0.1	29.324624
19.305050	0.1	29.250183
19.306717	0.1	29.181698
19.308383	0.1	29.117353
19.310050	0.1	29.053437
19.311717	0.1	28.987774
19.313383	0.1	28.920700
19.315050	0.1	28.853724
19.316717	0.1	28.788126
19.318383	0.1	28.724764
19.320050	0.1	28.664377
19.321717	0.1	28.606844
19.323383	0.1	28.550178
19.325050	0.1	28.491728
19.326717	0.1	28.430643
19.328383	0.1	28.367965
19.330050	0.1	28.304667
19.331717	0.1	28.240993
19.333383	0.1	28.177681
19.335050	0.1	28.116633
19.336717	0.1	28.060251
19.338383	0.1	28.009741
19.340050	0.1	27.963831
19.341717	0.1	27.919607
19.343383	0.1	27.874317
19.345050	0.1	27.826475
19.346717	0.1	27.776151
19.348383	0.1	27.724551
19.350050	0.1	27.672476
19.351717	0.1	27.619489
19.353383	0.1	27.565509
19.355050	0.1	27.511832
19.356717	0.1	27.459622
19.358383	0.1	27.408823
19.360050	0.1	27.358499
19.361717	0.1	27.308157
19.363383	0.1	27.258839
19.365050	0.1	27.212272
19.366717	0.1	27.168803
19.368383	0.1	27.127001
19.370050	0.1	27.085468
19.371717	0.1	27.043647
19.373383	0.1	27.001211
19.375050	0.1	26.957737
19.376717	0.1	26.912317
19.378383	0.1	26.863897
19.380050	0.1	26.813177
19.381717	0.1	26.762853
19.383383	0.1	26.715361
19.385050	0.1	26.671323
19.386717	0.1	26.629618
19.388383	0.1	26.588216
19.390050	0.1	26.545934
19.391717	0.1	26.503196
19.393383	0.1	26.460551
19.395050	0.1	26.417840
19.396717	0.1	26.374823
19.398383	0.1	26.330906
19.400050	0.1	26.284815
19.401717	0.1	26.236200
19.403383	0.1	26.186369
19.405050	0.1	26.136870
19.406717	0.1	26.088739
19.408383	0.1	26.042569
19.410050	0.1	25.998498
19.411717	0.1	25.956584
19.413383	0.1	25.916621
19.415050	0.1	25.877086
19.416717	0.1	25.835559
19.418383	0.1	25.791256
19.420050	0.1	25.745523
19.421717	0.1	25.699260
19.423383	0.1	25.652666
19.425050	0.1	25.607054
19.426717	0.1	25.563366
19.428383	0.1	25.519831
19.430050	0.1	25.473619
19.431717	0.1	25.424305
19.433383	0.1	25.374140
19.435050	0.1	25.325287
19.436717	0.1	25.278167
19.438383	0.1	25.231862
19.440050	0.1	25.185361
19.441717	0.1	25.138864
19.443383	0.1	25.093309
19.445050	0.1	25.048517
19.446717	0.1	25.002952
19.448383	0.1	24.955403
19.450050	0.1	24.906155
19.451717	0.1	24.856473
19.453383	0.1	24.807658
19.455050	0.1	24.761111
19.456717	0.1	24.717855
19.458383	0.1	24.677720
19.460050	0.1	24.639545
19.461717	0.1	24.601836
19.463383	0.1	24.563442
19.465050	0.1	24.524247
19.466717	0.1	24.484638
19.468383	0.1	24.444382
19.470050	0.1	24.402938
19.471717	0.1	24.360409
19.473383	0.1	24.317657
19.475050	0.1	24.275952
19.476717	0.1	24.236194
19.478383	0.1	24.198154
19.480050	0.1	24.161269
19.481717	0.1	24.126084
19.483383	0.1	24.093520
19.485050	0.1	24.062898
19.486717	0.1	24.032285
19.488383	0.1	24.000611
19.490050	0.1	23.968541
19.491717	0.1	23.937281
19.493383	0.1	23.906683
19.495050	0.1	23.874687
19.496717	0.1	23.839176
19.498383	0.1	23.800680
19.500050	0.1	23.762076
19.501717	0.1	23.725340
19.503383	0.1	23.690281
19.505050	0.1	23.655877
19.506717	0.1	23.620869
19.508383	0.1	23.584268
19.510050	0.1	23.546661
19.511717	0.1	23.510503
19.513383	0.1	23.478465
19.515050	0.1	23.450796
19.516717	0.1	23.424560
19.518383	0.1	23.396225
19.520050	0.1	23.364252
19.521717	0.1	23.328927
19.523383	0.1	23.290957
19.525050	0.1	23.250924
19.526717	0.1	23.209141
19.528383	0.1	23.165694
19.530050	0.1	23.121079
19.531717	0.1	23.076232
19.533383	0.1	23.031519
19.535050	0.1	22.986471
19.536717	0.1	22.940920
19.538383	0.1	22.895401
19.540050	0.1	22.849864
19.541717	0.1	22.803387
19.543383	0.1	22.755126
19.545050	0.1	22.704364
19.546717	0.1	22.651097
19.548383	0.1	22.596945
19.550050	0.1	22.543813
19.551717	0.1	22.491906
19.553383	0.1	22.440203
19.555050	0.1	22.387886
19.556717	0.1	22.334568
19.558383	0.1	22.280249
19.560050	0.1	22.225599
19.561717	0.1	22.171084
19.563383	0.1	22.116480
19.565050	0.1	22.062082
19.566717	0.1	22.009271
19.568383	0.1	21.959152
19.570050	0.1	21.911222
19.571717	0.1	21.863808
19.573383	0.1	21.815528
19.575050	0.1	21.765968
19.576717	0.1	21.715816
19.578383	0.1	21.666619
19.580050	0.1	21.619210
19.581717	0.1	21.572942
19.583383	0.1	21.527302
19.585050	0.1	21.482729
19.586717	0.1	21.439139
19.588383	0.1	21.395851
19.590050	0.1	21.352656
19.591717	0.1	21.309764
19.593383	0.1	21.267734
19.595050	0.1	21.227966
19.596717	0.1	21.192115
19.598383	0.1	21.160427
19.600050	0.1	21.131337
19.601717	0.1	21.102526
19.603383	0.1	21.072105
19.605050	0.1	21.039816
19.606717	0.1	21.007149
19.608383	0.1	20.975461
19.610050	0.1	20.945254
19.611717	0.1	20.917342
19.613383	0.1	20.892452
19.615050	0.1	20.869989
19.616717	0.1	20.848527
19.618383	0.1	20.826692
19.620050	0.1	20.803562
19.621717	0.1	20.778840
19.623383	0.1	20.752549
19.625050	0.1	20.724922
19.626717	0.1	20.697066
19.628383	0.1	20.671175
19.630050	0.1	20.649289
19.631717	0.1	20.631482
19.633383	0.1	20.615221
19.635050	0.1	20.596790
19.636717	0.1	20.573665
19.638383	0.1	20.545539
19.640050	0.1	20.513879
19.641717	0.1	20.480747
19.643383	0.1	20.447541
19.645050	0.1	20.415103
19.646717	0.1	20.384514
19.648383	0.1	20.356509
19.650050	0.1	20.330236
19.651717	0.1	20.303698
19.653383	0.1	20.275041
19.655050	0.1	20.243018
19.656717	0.1	20.207567
19.658383	0.1	20.170393
19.660050	0.1	20.133629
19.661717	0.1	20.097788
19.663383	0.1	20.062132
19.665050	0.1	20.026355
19.666717	0.1	19.990071
19.668383	0.1	19.952133
19.670050	0.1	19.912361
19.671717	0.1	19.872454
19.673383	0.1	19.833804
19.675050	0.1	19.795732
19.676717	0.1	19.756700
19.678383	0.1	19.715801
19.680050	0.1	19.672313
19.681717	0.1	19.625663
19.683383	0.1	19.576899
19.685050	0.1	19.528321
19.686717	0.1	19.480903
19.688383	0.1	19.433820
19.690050	0.1	19.386108
19.691717	0.1	19.337330
19.693383	0.1	19.287816
19.695050	0.1	19.238796
19.696717	0.1	19.191369
19.698383	0.1	19.145636
19.700050	0.1	19.101114
19.701717	0.1	19.057221
19.703383	0.1	19.013356
19.705050	0.1	18.968917
19.706717	0.1	18.923930
19.708383	0.1	18.880144
19.710050	0.1	18.839980
19.711717	0.1	18.803468
19.713383	0.1	18.768213
19.715050	0.1	18.732273
19.716717	0.1	18.695570
19.718383	0.1	18.658843
19.720050	0.1	18.621958
19.721717	0.1	18.583532
19.723383	0.1	18.542958
19.725050	0.1	18.502055
19.726717	0.1	18.463437
19.728383	0.1	18.428131
19.730050	0.1	18.394929
19.731717	0.1	18.361402
19.733383	0.1	18.326021
19.735050	0.1	18.288693
19.736717	0.1	18.250197
19.738383	0.1	18.212241
19.740050	0.1	18.176301
19.741717	0.1	18.142257
19.743383	0.1	18.109512
19.745050	0.1	18.077875
19.746717	0.1	18.046657
19.748383	0.1	18.014251
19.750050	0.1	17.979918
19.751717	0.1	17.945096
19.753383	0.1	17.911452
19.755050	0.1	17.878674
19.756717	0.1	17.845705
19.758383	0.1	17.813109
19.760050	0.1	17.782743
19.761717	0.1	17.755199
19.763383	0.1	17.728610
19.765050	0.1	17.700130
19.766717	0.1	17.668130
19.768383	0.1	17.633587
19.770050	0.1	17.599636
19.771717	0.1	17.569237
19.773383	0.1	17.543044
19.775050	0.1	17.519016
19.776717	0.1	17.494187
19.778383	0.1	17.467616
19.780050	0.1	17.441008
19.781717	0.1	17.416207
19.783383	0.1	17.393222
19.785050	0.1	17.370414
19.786717	0.1	17.346223
19.788383	0.1	17.320812
19.790050	0.1	17.295489
19.791717	0.1	17.270627
19.793383	0.1	17.245403
19.795050	0.1	17.219144
19.796717	0.1	17.191838
19.798383	0.1	17.164089
19.800050	0.1	17.137313
19.801717	0.1	17.113090
19.803383	0.1	17.092265
19.805050	0.1	17.075241
19.806717	0.1	17.061271
19.808383	0.1	17.047548
19.810050	0.1	17.031194
19.811717	0.1	17.011547
19.813383	0.1	16.989983
19.815050	0.1	16.969005
19.816717	0.1	16.950551
19.818383	0.1	16.934457
19.820050	0.1	16.919179
19.821717	0.1	16.902788
19.823383	0.1	16.883351
19.825050	0.1	16.860422
19.826717	0.1	16.836096
19.828383	0.1	16.813278
19.830050	0.1	16.793138
19.831717	0.1	16.774577
19.833383	0.1	16.755662
19.835050	0.1	16.735187
19.836717	0.1	16.712938
19.838383	0.1	16.689282
19.840050	0.1	16.664825
19.841717	0.1	16.640001
19.843383	0.1	16.614790
19.845050	0.1	16.588792
19.846717	0.1	16.561425
19.848383	0.1	16.532117
19.850050	0.1	16.501066
19.851717	0.1	16.469653
19.853383	0.1	16.439375
19.855050	0.1	16.410756
19.856717	0.1	16.383431
19.858383	0.1	16.356385
19.860050	0.1	16.328050
19.861717	0.1	16.297204
19.863383	0.1	16.263938
19.865050	0.1	16.229171
19.866717	0.1	16.193460
19.868383	0.1	16.156700
19.870050	0.1	16.119001
19.871717	0.1	16.081394
19.873383	0.1	16.044849
19.875050	0.1	16.009198
19.876717	0.1	15.974133
19.878383	0.1	15.939916
19.880050	0.1	15.906035
19.881717	0.1	15.870705
19.883383	0.1	15.832507
19.885050	0.1	15.791366
19.886717	0.1	15.748502
19.888383	0.1	15.705838
19.890050	0.1	15.664352
19.891717	0.1	15.623854
19.893383	0.1	15.584254
19.895050	0.1	15.545730
19.896717	0.1	15.508328
19.898383	0.1	15.472067
19.900050	0.1	15.437026
19.901717	0.1	15.403600
19.903383	0.1	15.372341
19.905050	0.1	15.342901
19.906717	0.1	15.313979
19.908383	0.1	15.284405
19.910050	0.1	15.253774
19.911717	0.1	15.222947
19.913383	0.1	15.193443
19.915050	0.1	15.165638
19.916717	0.1	15.138993
19.918383	0.1	15.113479
19.920050	0.1	15.089000
19.921717	0.1	15.064478
19.923383	0.1	15.038690
19.925050	0.1	15.011146
19.926717	0.1	14.982140
19.928383	0.1	14.952533
19.930050	0.1	14.923750
19.931717	0.1	14.897361
19.933383	0.1	14.874139
19.935050	0.1	14.853734
19.936717	0.1	14.834739
19.938383	0.1	14.814972
19.940050	0.1	14.792895
19.941717	0.1	14.768695
19.943383	0.1	14.743642
19.945050	0.1	14.719139
19.946717	0.1	14.695739
19.948383	0.1	14.672880
19.950050	0.1	14.650067
19.951717	0.1	14.627534
19.953383	0.1	14.605857
19.955050	0.1	14.585629
19.956717	0.1	14.566705
19.958383	0.1	14.547817
19.960050	0.1	14.527757
19.961717	0.1	14.505931
19.963383	0.1	14.482476
19.965050	0.1	14.458927
19.966717	0.1	14.437125
19.968383	0.1	14.416832
19.970050	0.1	14.396454
19.971717	0.1	14.375453
19.973383	0.1	14.354521
19.975050	0.1	14.334274
19.976717	0.1	14.314577
19.978383	0.1	14.294996
19.980050	0.1	14.275494
19.981717	0.1	14.256248
19.983383	0.1	14.237333
19.985050	0.1	14.218786
19.986717	0.1	14.200504
19.988383	0.1	14.182399
19.990050	0.1	14.164965
19.991717	0.1	14.148741
19.993383	0.1	14.133146
19.995050	0.1	14.117127
19.996717	0.1	14.100657
19.998383	0.1	14.084755
20.000050	0.1	14.070147
20.001717	0.1	14.056265
20.003383	0.1	14.042039
20.005050	0.1	14.026999
20.006717	0.1	14.011296
20.008383	0.1	13.995771
20.010050	0.1	13.981685
20.011717	0.1	13.969447
20.013383	0.1	13.958160
20.015050	0.1	13.945973
20.016717	0.1	13.930239
20.018383	0.1	13.908986
20.020050	0.1	13.883077
20.021717	0.1	13.855849
20.023383	0.1	13.830527
20.025050	0.1	13.807998
20.026717	0.1	13.786936
20.028383	0.1	13.765832
20.030050	0.1	13.744012
20.031717	0.1	13.721199
20.033383	0.1	13.697618
20.035050	0.1	13.673743
20.036717	0.1	13.649692
20.038383	0.1	13.625924
20.040050	0.1	13.603130
20.041717	0.1	13.580299
20.043383	0.1	13.554757
20.045050	0.1	13.524815
20.046717	0.1	13.491558
20.048383	0.1	13.457965
20.050050	0.1	13.426845
20.051717	0.1	13.399627
20.053383	0.1	13.375916
20.055050	0.1	13.353815
20.056717	0.1	13.330961
20.058383	0.1	13.305619
20.060050	0.1	13.276939
20.061717	0.1	13.244790
20.063383	0.1	13.210233
20.065050	0.1	13.175779
20.066717	0.1	13.143937
20.068383	0.1	13.115099
20.070050	0.1	13.087881
20.071717	0.1	13.061231
20.073383	0.1	13.035028
20.075050	0.1	13.008881
20.076717	0.1	12.982138
20.078383	0.1	12.955293
20.080050	0.1	12.929672
20.081717	0.1	12.905276
20.083383	0.1	12.880801
20.085050	0.1	12.855544
20.086717	0.1	12.829439
20.088383	0.1	12.802500
20.090050	0.1	12.775981
20.091717	0.1	12.752363
20.093383	0.1	12.732507
20.095050	0.1	12.714127
20.096717	0.1	12.694057
20.098383	0.1	12.671286
20.100050	0.1	12.647142
20.101717	0.1	12.623663
20.103383	0.1	12.602480
20.105050	0.1	12.583914
20.106717	0.1	12.567048
20.108383	0.1	12.550922
20.110050	0.1	12.534997
20.111717	0.1	12.519201
20.113383	0.1	12.503983
20.115050	0.1	12.489660
20.116717	0.1	12.476090
20.118383	0.1	12.463275
20.120050	0.1	12.451741
20.121717	0.1	12.441939
20.123383	0.1	12.433468
20.125050	0.1	12.425613
20.126717	0.1	12.417920
20.128383	0.1	12.409738
20.130050	0.1	12.400402
20.131717	0.1	12.390418
20.133383	0.1	12.381664
20.135050	0.1	12.376029
20.136717	0.1	12.373743
20.138383	0.1	12.372937
20.140050	0.1	12.371261
20.141717	0.1	12.367866
20.143383	0.1	12.363782
20.145050	0.1	12.360988
20.146717	0.1	12.361119
20.148383	0.1	12.364332
20.150050	0.1	12.368914
20.151717	0.1	12.372639
20.153383	0.1	12.374860
20.155050	0.1	12.376672
20.156717	0.1	12.379321
20.158383	0.1	12.383102
20.160050	0.1	12.387657
20.161717	0.1	12.392509
20.163383	0.1	12.397496
20.165050	0.1	12.403005
20.166717	0.1	12.409328
20.168383	0.1	12.415736
20.170050	0.1	12.421254
20.171717	0.1	12.426144
20.173383	0.1	12.431820
20.175050	0.1	12.439722
20.176717	0.1	12.450879
20.178383	0.1	12.465282
20.180050	0.1	12.481171
20.181717	0.1	12.496528
20.183383	0.1	12.511327
20.185050	0.1	12.526750
20.186717	0.1	12.543923
20.188383	0.1	12.564482
20.190050	0.1	12.589637
20.191717	0.1	12.617875
20.193383	0.1	12.645791
20.195050	0.1	12.671165
20.196717	0.1	12.694453
20.198383	0.1	12.718230
20.200050	0.1	12.745759
20.201717	0.1	12.778863
20.203383	0.1	12.816112
20.205050	0.1	12.853928
20.206717	0.1	12.889975
20.208383	0.1	12.924932
20.210050	0.1	12.961291
20.211717	0.1	13.000909
20.213383	0.1	13.043717
20.215050	0.1	13.088752
20.216717	0.1	13.135751
20.218383	0.1	13.184934
20.220050	0.1	13.236152
20.221717	0.1	13.289414
20.223383	0.1	13.345317
20.225050	0.1	13.403976
20.226717	0.1	13.464210
20.228383	0.1	13.524736
20.230050	0.1	13.585719
20.231717	0.1	13.647671
20.233383	0.1	13.709376
20.235050	0.1	13.769143
20.236717	0.1	13.827519
20.238383	0.1	13.885936
20.240050	0.1	13.944078
20.241717	0.1	14.000866
20.243383	0.1	14.056284
20.245050	0.1	14.110659
20.246717	0.1	14.163214
20.248383	0.1	14.212392
20.250050	0.1	14.257506
20.251717	0.1	14.298987
20.253383	0.1	14.337492
20.255050	0.1	14.373204
20.256717	0.1	14.405288
20.258383	0.1	14.432170
20.260050	0.1	14.452566
20.261717	0.1	14.465554
20.263383	0.1	14.470667
20.265050	0.1	14.468767
20.266717	0.1	14.461298
20.268383	0.1	14.448343
20.270050	0.1	14.429167
20.271717	0.1	14.403765
20.273383	0.1	14.371979
20.275050	0.1	14.332943
20.276717	0.1	14.286456
20.278383	0.1	14.233356
20.280050	0.1	14.174837
20.281717	0.1	14.111637
20.283383	0.1	14.043376
20.285050	0.1	13.969177
20.286717	0.1	13.888828
20.288383	0.1	13.802960
20.290050	0.1	13.712468
20.291717	0.1	13.617924
20.293383	0.1	13.519563
20.295050	0.1	13.417997
20.296717	0.1	13.314495
20.298383	0.1	13.209898
20.300050	0.1	13.104160
20.301717	0.1	12.997510
20.303383	0.1	12.890245
20.305050	0.1	12.781913
20.306717	0.1	12.672320
20.308383	0.1	12.562345
20.310050	0.1	12.453259
20.311717	0.1	12.346427
20.313383	0.1	12.243004
20.315050	0.1	12.143166
20.316717	0.1	12.046159
20.318383	0.1	11.951379
20.320050	0.1	11.859103
20.321717	0.1	11.770204
20.323383	0.1	11.685346
20.325050	0.1	11.604279
20.326717	0.1	11.526458
20.328383	0.1	11.451957
20.330050	0.1	11.381363
20.331717	0.1	11.315085
20.333383	0.1	11.252514
20.335050	0.1	11.191736
20.336717	0.1	11.131167
20.338383	0.1	11.071544
20.340050	0.1	11.015553
20.341717	0.1	10.965019
20.343383	0.1	10.919222
20.345050	0.1	10.875948
20.346717	0.1	10.833540
20.348383	0.1	10.792050
20.350050	0.1	10.752366
20.351717	0.1	10.714596
20.353383	0.1	10.678233
20.355050	0.1	10.643275
20.356717	0.1	10.610251
20.358383	0.1	10.579783
20.360050	0.1	10.552094
20.361717	0.1	10.526744
20.363383	0.1	10.502664
20.365050	0.1	10.478459
20.366717	0.1	10.453691
20.368383	0.1	10.429560
20.370050	0.1	10.407604
20.371717	0.1	10.388708
20.373383	0.1	10.373401
20.375050	0.1	10.361606
20.376717	0.1	10.352228
20.378383	0.1	10.343976
20.380050	0.1	10.336069
20.381717	0.1	10.327506
20.383383	0.1	10.316987
20.385050	0.1	10.303869
20.386717	0.1	10.288646
20.388383	0.1	10.272306
20.390050	0.1	10.255710
20.391717	0.1	10.239896
20.393383	0.1	10.226402
20.395050	0.1	10.216441
20.396717	0.1	10.210020
20.398383	0.1	10.205661
20.400050	0.1	10.200762
20.401717	0.1	10.193507
20.403383	0.1	10.185023
20.405050	0.1	10.178341
20.406717	0.1	10.175263
20.408383	0.1	10.175025
20.410050	0.1	10.175486
20.411717	0.1	10.174862
20.413383	0.1	10.172841
20.415050	0.1	10.170140
20.416717	0.1	10.167300
20.418383	0.1	10.164324
20.420050	0.1	10.160906
20.421717	0.1	10.157074
20.423383	0.1	10.153628
20.425050	0.1	10.151127
20.426717	0.1	10.149442
20.428383	0.1	10.148347
20.430050	0.1	10.147463
20.431717	0.1	10.146303
20.433383	0.1	10.144697
20.435050	0.1	10.142154
20.436717	0.1	10.137805
20.438383	0.1	10.131691
20.440050	0.1	10.125218
20.441717	0.1	10.120375
20.443383	0.1	10.118801
20.445050	0.1	10.120356
20.446717	0.1	10.122797
20.448383	0.1	10.123402
20.450050	0.1	10.120519
20.451717	0.1	10.114089
20.453383	0.1	10.105614
20.455050	0.1	10.097171
20.456717	0.1	10.089725
20.458383	0.1	10.082503
20.460050	0.1	10.074526
20.461717	0.1	10.066209
20.463383	0.1	10.058288
20.465050	0.1	10.050107
20.466717	0.1	10.040775
20.468383	0.1	10.030274
20.470050	0.1	10.018153
20.471717	0.1	10.003774
20.473383	0.1	9.988351
20.475050	0.1	9.974842
20.476717	0.1	9.965645
20.478383	0.1	9.960653
20.480050	0.1	9.957049
20.481717	0.1	9.951140
20.483383	0.1	9.940411
20.485050	0.1	9.923987
20.486717	0.1	9.902925
20.488383	0.1	9.880108
20.490050	0.1	9.858147
20.491717	0.1	9.837612
20.493383	0.1	9.817276
20.495050	0.1	9.795278
20.496717	0.1	9.770477
20.498383	0.1	9.743068
20.500050	0.1	9.714039
20.501717	0.1	9.685284
20.503383	0.1	9.659985
20.505050	0.1	9.640190
20.506717	0.1	9.624823
20.508383	0.1	9.610900
20.510050	0.1	9.595300
20.511717	0.1	9.576310
20.513383	0.1	9.554033
20.515050	0.1	9.529116
20.516717	0.1	9.501833
20.518383	0.1	9.472719
20.520050	0.1	9.444035
20.521717	0.1	9.419336
20.523383	0.1	9.400593
20.525050	0.1	9.386418
20.526717	0.1	9.373329
20.528383	0.1	9.357897
20.530050	0.1	9.338609
20.531717	0.1	9.316532
20.533383	0.1	9.293761
20.535050	0.1	9.271787
20.536717	0.1	9.251405
20.538383	0.1	9.232517
20.540050	0.1	9.214277
20.541717	0.1	9.196503
20.543383	0.1	9.180121
20.545050	0.1	9.165425
20.546717	0.1	9.151623
20.548383	0.1	9.138454
20.550050	0.1	9.126542
20.551717	0.1	9.116204
20.553383	0.1	9.106630
20.555050	0.1	9.096665
20.556717	0.1	9.086244
20.558383	0.1	9.075967
20.560050	0.1	9.065517
20.561717	0.1	9.053829
20.563383	0.1	9.040963
20.565050	0.1	9.028334
20.566717	0.1	9.017135
20.568383	0.1	9.007938
20.570050	0.1	9.001088
20.571717	0.1	8.996045
20.573383	0.1	8.991770
20.575050	0.1	8.987905
20.576717	0.1	8.984245
20.578383	0.1	8.980129
20.580050	0.1	8.975137
20.581717	0.1	8.969652
20.583383	0.1	8.964469
20.585050	0.1	8.960306
20.586717	0.1	8.957461
20.588383	0.1	8.955263
20.590050	0.1	8.952240
20.591717	0.1	8.947193
20.593383	0.1	8.940040
20.595050	0.1	8.931952
20.596717	0.1	8.924524
20.598383	0.1	8.918936
20.600050	0.1	8.916184
20.601717	0.1	8.916869
20.603383	0.1	8.920273
20.605050	0.1	8.925055
20.606717	0.1	8.930159
20.608383	0.1	8.934159
20.610050	0.1	8.935514
20.611717	0.1	8.933833
20.613383	0.1	8.930471
20.615050	0.1	8.928152
20.616717	0.1	8.929251
20.618383	0.1	8.933805
20.620050	0.1	8.939737
20.621717	0.1	8.944916
20.623383	0.1	8.948538
20.625050	0.1	8.950522
20.626717	0.1	8.950350
20.628383	0.1	8.947696
20.630050	0.1	8.944217
20.631717	0.1	8.942592
20.633383	0.1	8.943421
20.635050	0.1	8.945176
20.636717	0.1	8.946764
20.638383	0.1	8.948138
20.640050	0.1	8.949330
20.641717	0.1	8.949740
20.643383	0.1	8.948273
20.645050	0.1	8.944543
20.646717	0.1	8.939439
20.648383	0.1	8.933586
20.650050	0.1	8.926615
20.651717	0.1	8.918415
20.653383	0.1	8.909497
20.655050	0.1	8.900063
20.656717	0.1	8.890489
20.658383	0.1	8.882182
20.660050	0.1	8.876296
20.661717	0.1	8.872058
20.663383	0.1	8.867229
20.665050	0.1	8.860095
20.666717	0.1	8.850791
20.668383	0.1	8.840910
20.670050	0.1	8.831886
20.671717	0.1	8.823792
20.673383	0.1	8.815951
20.675050	0.1	8.808295
20.676717	0.1	8.801254
20.678383	0.1	8.794600
20.680050	0.1	8.787764
20.681717	0.1	8.781049
20.683383	0.1	8.775806
20.685050	0.1	8.773520
20.686717	0.1	8.774181
20.688383	0.1	8.775960
20.690050	0.1	8.776877
20.691717	0.1	8.775750
20.693383	0.1	8.772477
20.695050	0.1	8.768900
20.696717	0.1	8.767261
20.698383	0.1	8.767508
20.700050	0.1	8.768509
20.701717	0.1	8.770507
20.703383	0.1	8.774097
20.705050	0.1	8.778539
20.706717	0.1	8.783098
20.708383	0.1	8.788309
20.710050	0.1	8.794493
20.711717	0.1	8.801087
20.713383	0.1	8.807802
20.715050	0.1	8.814996
20.716717	0.1	8.823271
20.718383	0.1	8.832999
20.720050	0.1	8.844063
20.721717	0.1	8.855755
20.723383	0.1	8.867020
20.725050	0.1	8.877623
20.726717	0.1	8.888240
20.728383	0.1	8.899169
20.730050	0.1	8.910792
20.731717	0.1	8.924436
20.733383	0.1	8.941051
20.735050	0.1	8.960026
20.736717	0.1	8.979891
20.738383	0.1	8.999561
20.740050	0.1	9.018830
20.741717	0.1	9.038346
20.743383	0.1	9.059180
20.745050	0.1	9.082011
20.746717	0.1	9.106495
20.748383	0.1	9.131427
20.750050	0.1	9.156084
20.751717	0.1	9.181392
20.753383	0.1	9.209113
20.755050	0.1	9.240257
20.756717	0.1	9.274869
20.758383	0.1	9.312136
20.760050	0.1	9.350055
20.761717	0.1	9.385808
20.763383	0.1	9.417604
20.765050	0.1	9.446479
20.766717	0.1	9.475690
20.768383	0.1	9.508394
20.770050	0.1	9.545940
20.771717	0.1	9.587742
20.773383	0.1	9.632413
20.775050	0.1	9.678779
20.776717	0.1	9.725275
20.778383	0.1	9.769569
20.780050	0.1	9.810166
20.781717	0.1	9.847600
20.783383	0.1	9.883558
20.785050	0.1	9.919717
20.786717	0.1	9.956593
20.788383	0.1	9.992667
20.790050	0.1	10.025953
20.791717	0.1	10.056221
20.793383	0.1	10.084854
20.795050	0.1	10.112613
20.796717	0.1	10.138387
20.798383	0.1	10.160781
20.800050	0.1	10.179719
20.801717	0.1	10.196078
20.803383	0.1	10.211002
20.805050	0.1	10.225484
20.806717	0.1	10.240092
20.808383	0.1	10.254770
20.810050	0.1	10.268264
20.811717	0.1	10.278206
20.813383	0.1	10.282700
20.815050	0.1	10.281825
20.816717	0.1	10.277666
20.818383	0.1	10.273163
20.820050	0.1	10.269987
20.821717	0.1	10.267342
20.823383	0.1	10.263571
20.825050	0.1	10.258034
20.826717	0.1	10.250811
20.828383	0.1	10.242644
20.830050	0.1	10.235473
20.831717	0.1	10.231496
20.833383	0.1	10.231747
20.835050	0.1	10.235668
20.836717	0.1	10.241354
20.838383	0.1	10.247119
20.840050	0.1	10.253135
20.841717	0.1	10.260628
20.843383	0.1	10.270379
20.845050	0.1	10.282467
20.846717	0.1	10.295962
20.848383	0.1	10.309042
20.850050	0.1	10.320749
20.851717	0.1	10.331986
20.853383	0.1	10.344838
20.855050	0.1	10.361574
20.856717	0.1	10.383748
20.858383	0.1	10.411586
20.860050	0.1	10.443497
20.861717	0.1	10.476494
20.863383	0.1	10.508234
20.865050	0.1	10.538013
20.866717	0.1	10.566255
20.868383	0.1	10.594404
20.870050	0.1	10.623867
20.871717	0.1	10.654307
20.873383	0.1	10.684007
20.875050	0.1	10.711574
20.876717	0.1	10.736655
20.878383	0.1	10.759630
20.880050	0.1	10.781409
20.881717	0.1	10.803561
20.883383	0.1	10.827770
20.885050	0.1	10.854276
20.886717	0.1	10.881326
20.888383	0.1	10.906206
20.890050	0.1	10.926169
20.891717	0.1	10.939334
20.893383	0.1	10.945350
20.895050	0.1	10.944428
20.896717	0.1	10.936833
20.898383	0.1	10.924386
20.900050	0.1	10.909829
20.901717	0.1	10.894095
20.903383	0.1	10.876022
20.905050	0.1	10.854271
20.906717	0.1	10.828404
20.908383	0.1	10.798713
20.910050	0.1	10.765232
20.911717	0.1	10.726992
20.913383	0.1	10.682805
20.915050	0.1	10.632379
20.916717	0.1	10.576374
20.918383	0.1	10.516294
20.920050	0.1	10.454250
20.921717	0.1	10.391753
20.923383	0.1	10.328321
20.925050	0.1	10.261526
20.926717	0.1	10.189428
20.928383	0.1	10.112892
20.930050	0.1	10.034419
20.931717	0.1	9.955443
20.933383	0.1	9.875945
20.935050	0.1	9.795250
20.936717	0.1	9.712596
20.938383	0.1	9.627561
20.940050	0.1	9.540874
20.941717	0.1	9.454936
20.943383	0.1	9.372486
20.945050	0.1	9.294325
20.946717	0.1	9.218841
20.948383	0.1	9.143529
20.950050	0.1	9.066877
20.951717	0.1	8.988949
20.953383	0.1	8.910680
20.955050	0.1	8.833767
20.956717	0.1	8.760528
20.958383	0.1	8.692397
20.960050	0.1	8.629360
20.961717	0.1	8.570976
20.963383	0.1	8.516693
20.965050	0.1	8.465480
20.966717	0.1	8.415701
20.968383	0.1	8.365507
20.970050	0.1	8.313693
20.971717	0.1	8.260347
20.973383	0.1	8.206866
20.975050	0.1	8.154763
20.976717	0.1	8.104672
20.978383	0.1	8.057202
20.980050	0.1	8.013123
20.981717	0.1	7.972098
20.983383	0.1	7.933266
20.985050	0.1	7.896414
20.986717	0.1	7.861732
20.988383	0.1	7.829899
20.990050	0.1	7.801517
20.991717	0.1	7.775887
20.993383	0.1	7.751929
20.995050	0.1	7.729530
20.996717	0.1	7.708692
20.998383	0.1	7.689032
21.000050	0.1	7.670466
21.001717	0.1	7.652664
21.003383	0.1	7.635127
21.005050	0.1	7.618368
21.006717	0.1	7.602605
21.008383	0.1	7.586433
21.010050	0.1	7.569464
21.011717	0.1	7.554176
21.013383	0.1	7.542945
21.015050	0.1	7.535256
21.016717	0.1	7.528816
21.018383	0.1	7.521496
21.020050	0.1	7.512569
21.021717	0.1	7.503168
21.023383	0.1	7.495084
21.025050	0.1	7.489235
21.026717	0.1	7.485594
21.028383	0.1	7.483764
21.030050	0.1	7.483652
21.031717	0.1	7.485659
21.033383	0.1	7.490143
21.035050	0.1	7.496541
21.036717	0.1	7.503242
21.038383	0.1	7.508709
21.040050	0.1	7.512728
21.041717	0.1	7.516122
21.043383	0.1	7.519312
21.045050	0.1	7.521752
21.046717	0.1	7.522968
21.048383	0.1	7.523475
21.050050	0.1	7.524374
21.051717	0.1	7.527056
21.053383	0.1	7.533194
21.055050	0.1	7.543317
21.056717	0.1	7.555960
21.058383	0.1	7.569278
21.060050	0.1	7.582321
21.061717	0.1	7.594512
21.063383	0.1	7.605366
21.065050	0.1	7.614815
21.066717	0.1	7.623592
21.068383	0.1	7.633679
21.070050	0.1	7.647057
21.071717	0.1	7.663625
21.073383	0.1	7.681865
21.075050	0.1	7.700650
21.076717	0.1	7.719034
21.078383	0.1	7.736092
21.080050	0.1	7.752217
21.081717	0.1	7.769093
21.083383	0.1	7.788744
21.085050	0.1	7.812935
21.086717	0.1	7.841936
21.088383	0.1	7.874011
21.090050	0.1	7.906915
21.091717	0.1	7.938915
21.093383	0.1	7.968629
21.095050	0.1	7.995926
21.096717	0.1	8.023307
21.098383	0.1	8.054669
21.100050	0.1	8.091875
21.101717	0.1	8.133794
21.103383	0.1	8.178647
21.105050	0.1	8.225511
21.106717	0.1	8.273697
21.108383	0.1	8.322303
21.110050	0.1	8.371188
21.111717	0.1	8.421238
21.113383	0.1	8.473000
21.115050	0.1	8.526393
21.116717	0.1	8.581476
21.118383	0.1	8.637840
21.120050	0.1	8.694306
21.121717	0.1	8.750204
21.123383	0.1	8.805883
21.125050	0.1	8.862545
21.126717	0.1	8.922410
21.128383	0.1	8.987412
21.130050	0.1	9.056944
21.131717	0.1	9.127981
21.133383	0.1	9.197458
21.135050	0.1	9.263875
21.136717	0.1	9.327629
21.138383	0.1	9.390675
21.140050	0.1	9.454675
21.141717	0.1	9.518564
21.143383	0.1	9.579132
21.145050	0.1	9.634187
21.146717	0.1	9.684195
21.148383	0.1	9.731562
21.150050	0.1	9.778701
21.151717	0.1	9.825681
21.153383	0.1	9.870040
21.155050	0.1	9.908895
21.156717	0.1	9.940327
21.158383	0.1	9.963950
21.160050	0.1	9.980910
21.161717	0.1	9.992579
21.163383	0.1	9.999666
21.165050	0.1	10.002404
21.166717	0.1	10.000421
21.168383	0.1	9.993161
21.170050	0.1	9.980467
21.171717	0.1	9.962050
21.173383	0.1	9.937310
21.175050	0.1	9.905826
21.176717	0.1	9.867507
21.178383	0.1	9.822836
21.180050	0.1	9.772917
21.181717	0.1	9.718831
21.183383	0.1	9.661149
21.185050	0.1	9.600050
21.186717	0.1	9.536087
21.188383	0.1	9.470494
21.190050	0.1	9.404626
21.191717	0.1	9.339117
21.193383	0.1	9.273384
21.195050	0.1	9.206180
21.196717	0.1	9.136056
21.198383	0.1	9.061606
21.200050	0.1	8.983333
21.201717	0.1	8.904557
21.203383	0.1	8.828673
21.205050	0.1	8.756812
21.206717	0.1	8.688760
21.208383	0.1	8.623865
21.210050	0.1	8.560377
21.211717	0.1	8.496162
21.213383	0.1	8.431217
21.215050	0.1	8.367938
21.216717	0.1	8.308464
21.218383	0.1	8.252901
21.220050	0.1	8.200365
21.221717	0.1	8.150637
21.223383	0.1	8.104709
21.225050	0.1	8.064080
21.226717	0.1	8.029770
21.228383	0.1	8.001230
21.230050	0.1	7.975954
21.231717	0.1	7.951502
21.233383	0.1	7.927520
21.235050	0.1	7.905392
21.236717	0.1	7.886570
21.238383	0.1	7.871194
21.240050	0.1	7.858346
21.241717	0.1	7.847217
21.243383	0.1	7.837689
21.245050	0.1	7.830076
21.246717	0.1	7.824120
21.248383	0.1	7.819226
21.250050	0.1	7.816036
21.251717	0.1	7.815980
21.253383	0.1	7.819547
21.255050	0.1	7.826276
21.256717	0.1	7.835394
21.258383	0.1	7.845792
21.260050	0.1	7.856442
21.261717	0.1	7.867003
21.263383	0.1	7.877429
21.265050	0.1	7.887296
21.266717	0.1	7.896051
21.268383	0.1	7.903818
21.270050	0.1	7.911706
21.271717	0.1	7.920885
21.273383	0.1	7.931436
21.275050	0.1	7.941918
21.276717	0.1	7.949844
21.278383	0.1	7.953215
21.280050	0.1	7.951618
21.281717	0.1	7.945723
21.283383	0.1	7.937080
21.285050	0.1	7.927963
21.286717	0.1	7.919958
21.288383	0.1	7.913038
21.290050	0.1	7.905769
21.291717	0.1	7.896125
21.293383	0.1	7.882714
21.295050	0.1	7.865233
21.296717	0.1	7.844251
21.298383	0.1	7.820963
21.300050	0.1	7.796274
21.301717	0.1	7.770192
21.303383	0.1	7.743412
21.305050	0.1	7.717945
21.306717	0.1	7.694210
21.308383	0.1	7.669795
21.310050	0.1	7.642466
21.311717	0.1	7.612142
21.313383	0.1	7.579937
21.315050	0.1	7.547000
21.316717	0.1	7.513855
21.318383	0.1	7.480322
21.320050	0.1	7.446539
21.321717	0.1	7.413179
21.323383	0.1	7.380326
21.325050	0.1	7.347451
21.326717	0.1	7.314715
21.328383	0.1	7.282523
21.330050	0.1	7.250286
21.331717	0.1	7.217089
21.333383	0.1	7.182835
21.335050	0.1	7.148087
21.336717	0.1	7.113675
21.338383	0.1	7.080426
21.340050	0.1	7.049283
21.341717	0.1	7.021409
21.343383	0.1	6.996710
21.345050	0.1	6.972891
21.346717	0.1	6.948058
21.348383	0.1	6.923117
21.350050	0.1	6.900104
21.351717	0.1	6.879568
21.353383	0.1	6.860429
21.355050	0.1	6.841086
21.356717	0.1	6.820457
21.358383	0.1	6.799302
21.360050	0.1	6.780070
21.361717	0.1	6.764163
21.363383	0.1	6.750231
21.365050	0.1	6.736070
21.366717	0.1	6.721085
21.368383	0.1	6.706184
21.370050	0.1	6.692144
21.371717	0.1	6.679124
21.373383	0.1	6.667213
21.375050	0.1	6.656442
21.376717	0.1	6.646505
21.378383	0.1	6.637126
21.380050	0.1	6.628716
21.381717	0.1	6.622211
21.383383	0.1	6.618132
21.385050	0.1	6.616153
21.386717	0.1	6.615398
21.388383	0.1	6.615180
21.390050	0.1	6.615161
21.391717	0.1	6.614649
21.393383	0.1	6.613373
21.395050	0.1	6.612446
21.396717	0.1	6.612907
21.398383	0.1	6.614523
21.400050	0.1	6.616232
21.401717	0.1	6.616423
21.403383	0.1	6.614011
21.405050	0.1	6.610160
21.406717	0.1	6.607189
21.408383	0.1	6.606122
21.410050	0.1	6.606667
21.411717	0.1	6.608525
21.413383	0.1	6.611687
21.415050	0.1	6.616237
21.416717	0.1	6.621983
21.418383	0.1	6.627892
21.420050	0.1	6.632661
21.421717	0.1	6.635776
21.423383	0.1	6.637122
21.425050	0.1	6.636628
21.426717	0.1	6.634803
21.428383	0.1	6.632884
21.430050	0.1	6.632190
21.431717	0.1	6.632986
21.433383	0.1	6.634225
21.435050	0.1	6.634905
21.436717	0.1	6.635040
21.438383	0.1	6.635068
21.440050	0.1	6.635217
21.441717	0.1	6.635329
21.443383	0.1	6.635026
21.445050	0.1	6.634207
21.446717	0.1	6.632665
21.448383	0.1	6.629610
21.450050	0.1	6.624484
21.451717	0.1	6.617582
21.453383	0.1	6.609512
21.455050	0.1	6.600940
21.456717	0.1	6.592856
21.458383	0.1	6.586495
21.460050	0.1	6.582309
21.461717	0.1	6.579217
21.463383	0.1	6.574863
21.465050	0.1	6.566825
21.466717	0.1	6.554425
21.468383	0.1	6.539421
21.470050	0.1	6.524096
21.471717	0.1	6.509582
21.473383	0.1	6.496194
21.475050	0.1	6.483761
21.476717	0.1	6.471281
21.478383	0.1	6.457390
21.480050	0.1	6.441325
21.481717	0.1	6.423546
21.483383	0.1	6.405832
21.485050	0.1	6.390032
21.486717	0.1	6.375927
21.488383	0.1	6.361124
21.490050	0.1	6.343727
21.491717	0.1	6.324183
21.493383	0.1	6.304188
21.495050	0.1	6.285300
21.496717	0.1	6.268369
21.498383	0.1	6.252979
21.500050	0.1	6.238269
21.501717	0.1	6.224536
21.503383	0.1	6.212271
21.505050	0.1	6.199884
21.506717	0.1	6.184937
21.508383	0.1	6.167009
21.510050	0.1	6.147977
21.511717	0.1	6.130203
21.513383	0.1	6.114589
21.515050	0.1	6.100126
21.516717	0.1	6.085518
21.518383	0.1	6.070789
21.520050	0.1	6.056721
21.521717	0.1	6.043748
21.523383	0.1	6.032125
21.525050	0.1	6.022085
21.526717	0.1	6.013196
21.528383	0.1	6.004456
21.530050	0.1	5.995599
21.531717	0.1	5.987776
21.533383	0.1	5.982104
21.535050	0.1	5.978141
21.536717	0.1	5.974453
21.538383	0.1	5.970211
21.540050	0.1	5.965428
21.541717	0.1	5.959882
21.543383	0.1	5.952418
21.545050	0.1	5.942350
21.546717	0.1	5.931566
21.548383	0.1	5.923640
21.550050	0.1	5.920324
21.551717	0.1	5.920096
21.553383	0.1	5.920166
21.555050	0.1	5.918993
21.556717	0.1	5.917088
21.558383	0.1	5.916017
21.560050	0.1	5.916720
21.561717	0.1	5.918886
21.563383	0.1	5.921391
21.565050	0.1	5.922676
21.566717	0.1	5.921638
21.568383	0.1	5.919249
21.570050	0.1	5.918355
21.571717	0.1	5.920827
21.573383	0.1	5.925908
21.575050	0.1	5.931607
21.576717	0.1	5.936362
21.578383	0.1	5.939454
21.580050	0.1	5.940860
21.581717	0.1	5.941466
21.583383	0.1	5.943039
21.585050	0.1	5.946723
21.586717	0.1	5.952111
21.588383	0.1	5.958467
21.590050	0.1	5.965424
21.591717	0.1	5.972483
21.593383	0.1	5.978798
21.595050	0.1	5.983794
21.596717	0.1	5.987929
21.598383	0.1	5.992218
21.600050	0.1	5.996949
21.601717	0.1	6.001922
21.603383	0.1	6.007343
21.605050	0.1	6.013485
21.606717	0.1	6.020465
21.608383	0.1	6.029061
21.610050	0.1	6.040116
21.611717	0.1	6.052572
21.613383	0.1	6.063916
21.615050	0.1	6.072619
21.616717	0.1	6.078728
21.618383	0.1	6.082887
21.620050	0.1	6.086193
21.621717	0.1	6.089788
21.623383	0.1	6.093825
21.625050	0.1	6.097620
21.626717	0.1	6.101243
21.628383	0.1	6.106244
21.630050	0.1	6.114147
21.631717	0.1	6.124424
21.633383	0.1	6.135115
21.635050	0.1	6.145053
21.636717	0.1	6.154766
21.638383	0.1	6.165630
21.640050	0.1	6.178189
21.641717	0.1	6.191214
21.643383	0.1	6.203018
21.645050	0.1	6.213868
21.646717	0.1	6.225654
21.648383	0.1	6.239014
21.650050	0.1	6.252816
21.651717	0.1	6.266418
21.653383	0.1	6.280490
21.655050	0.1	6.295801
21.656717	0.1	6.312844
21.658383	0.1	6.331936
21.660050	0.1	6.352491
21.661717	0.1	6.373031
21.663383	0.1	6.392328
21.665050	0.1	6.409935
21.666717	0.1	6.426005
21.668383	0.1	6.441460
21.670050	0.1	6.457339
21.671717	0.1	6.473605
21.673383	0.1	6.490024
21.675050	0.1	6.507910
21.676717	0.1	6.529526
21.678383	0.1	6.555896
21.680050	0.1	6.586188
21.681717	0.1	6.618737
21.683383	0.1	6.651757
21.685050	0.1	6.683869
21.686717	0.1	6.714766
21.688383	0.1	6.745257
21.690050	0.1	6.776429
21.691717	0.1	6.809016
21.693383	0.1	6.843554
21.695050	0.1	6.880392
21.696717	0.1	6.918972
21.698383	0.1	6.958153
21.700050	0.1	6.997790
21.701717	0.1	7.038354
21.703383	0.1	7.079523
21.705050	0.1	7.121121
21.706717	0.1	7.164162
21.708383	0.1	7.209452
21.710050	0.1	7.256190
21.711717	0.1	7.302570
21.713383	0.1	7.347795
21.715050	0.1	7.393146
21.716717	0.1	7.440471
21.718383	0.1	7.489901
21.720050	0.1	7.539582
21.721717	0.1	7.586987
21.723383	0.1	7.629893
21.725050	0.1	7.667094
21.726717	0.1	7.698508
21.728383	0.1	7.724767
21.730050	0.1	7.746951
21.731717	0.1	7.766453
21.733383	0.1	7.784897
21.735050	0.1	7.803836
21.736717	0.1	7.823706
21.738383	0.1	7.843277
21.740050	0.1	7.860172
21.741717	0.1	7.871618
21.743383	0.1	7.875548
21.745050	0.1	7.871338
21.746717	0.1	7.859054
21.748383	0.1	7.838877
21.750050	0.1	7.812092
21.751717	0.1	7.781587
21.753383	0.1	7.749889
21.755050	0.1	7.717311
21.756717	0.1	7.682499
21.758383	0.1	7.643364
21.760050	0.1	7.598102
21.761717	0.1	7.546591
21.763383	0.1	7.490208
21.765050	0.1	7.430445
21.766717	0.1	7.368638
21.768383	0.1	7.305830
21.770050	0.1	7.242328
21.771717	0.1	7.177866
21.773383	0.1	7.111621
21.775050	0.1	7.042238
21.776717	0.1	6.969259
21.778383	0.1	6.894097
21.780050	0.1	6.818548
21.781717	0.1	6.743255
21.783383	0.1	6.667743
21.785050	0.1	6.591603
21.786717	0.1	6.515798
21.788383	0.1	6.442214
21.790050	0.1	6.371764
21.791717	0.1	6.304039
21.793383	0.1	6.238339
21.795050	0.1	6.173877
21.796717	0.1	6.109490
21.798383	0.1	6.044195
21.800050	0.1	5.977717
21.801717	0.1	5.910713
21.803383	0.1	5.844743
21.805050	0.1	5.781623
21.806717	0.1	5.722386
21.808383	0.1	5.667587
21.810050	0.1	5.618283
21.811717	0.1	5.575260
21.813383	0.1	5.537397
21.815050	0.1	5.502156
21.816717	0.1	5.467744
21.818383	0.1	5.434430
21.820050	0.1	5.403678
21.821717	0.1	5.376353
21.823383	0.1	5.352083
21.825050	0.1	5.330066
21.826717	0.1	5.309107
21.828383	0.1	5.287523
21.830050	0.1	5.264962
21.831717	0.1	5.243113
21.833383	0.1	5.223495
21.835050	0.1	5.206428
21.836717	0.1	5.191895
21.838383	0.1	5.179555
21.840050	0.1	5.168342
21.841717	0.1	5.157129
21.843383	0.1	5.145464
21.845050	0.1	5.134004
21.846717	0.1	5.124342
21.848383	0.1	5.117753
21.850050	0.1	5.113725
21.851717	0.1	5.110023
21.853383	0.1	5.104956
21.855050	0.1	5.099284
21.856717	0.1	5.095247
21.858383	0.1	5.094204
21.860050	0.1	5.095941
21.861717	0.1	5.099732
21.863383	0.1	5.104919
21.865050	0.1	5.110591
21.866717	0.1	5.115638
21.868383	0.1	5.119373
21.870050	0.1	5.122027
21.871717	0.1	5.124384
21.873383	0.1	5.126265
21.875050	0.1	5.126409
21.876717	0.1	5.124970
21.878383	0.1	5.124677
21.880050	0.1	5.127960
21.881717	0.1	5.134167
21.883383	0.1	5.140747
21.885050	0.1	5.145981
21.886717	0.1	5.149506
21.888383	0.1	5.151406
21.890050	0.1	5.151806
21.891717	0.1	5.151215
21.893383	0.1	5.150796
21.895050	0.1	5.151681
21.896717	0.1	5.154181
21.898383	0.1	5.158251
21.900050	0.1	5.164063
21.901717	0.1	5.171606
21.903383	0.1	5.180337
21.905050	0.1	5.188934
21.906717	0.1	5.195024
21.908383	0.1	5.196529
21.910050	0.1	5.194037
21.911717	0.1	5.190894
21.913383	0.1	5.190372
21.915050	0.1	5.192966
21.916717	0.1	5.196589
21.918383	0.1	5.199267
21.920050	0.1	5.200654
21.921717	0.1	5.201092
21.923383	0.1	5.200962
21.925050	0.1	5.200752
21.926717	0.1	5.200421
21.928383	0.1	5.199136
21.930050	0.1	5.196449
21.931717	0.1	5.193455
21.933383	0.1	5.192203
21.935050	0.1	5.193972
21.936717	0.1	5.198154
21.938383	0.1	5.202717
21.940050	0.1	5.205735
21.941717	0.1	5.205893
21.943383	0.1	5.202331
21.945050	0.1	5.195290
21.946717	0.1	5.186633
21.948383	0.1	5.179113
21.950050	0.1	5.174628
21.951717	0.1	5.172873
21.953383	0.1	5.171224
21.955050	0.1	5.166573
21.956717	0.1	5.158107
21.958383	0.1	5.147960
21.960050	0.1	5.139089
21.961717	0.1	5.133366
21.963383	0.1	5.131322
21.965050	0.1	5.131871
21.966717	0.1	5.132691
21.968383	0.1	5.132286
21.970050	0.1	5.130889
21.971717	0.1	5.128770
21.973383	0.1	5.125036
21.975050	0.1	5.118568
21.976717	0.1	5.109762
21.978383	0.1	5.101189
21.980050	0.1	5.095885
21.981717	0.1	5.094819
21.983383	0.1	5.095904
21.985050	0.1	5.095680
21.986717	0.1	5.092458
21.988383	0.1	5.087466
21.990050	0.1	5.082800
21.991717	0.1	5.079191
21.993383	0.1	5.076141
21.995050	0.1	5.073417
21.996717	0.1	5.071559
21.998383	0.1	5.071014
22.000050	0.1	5.071550
22.001717	0.1	5.072458
22.003383	0.1	5.072826
22.005050	0.1	5.072616
22.006717	0.1	5.073501
22.008383	0.1	5.076872
22.010050	0.1	5.082428
22.011717	0.1	5.089454
22.013383	0.1	5.096956
22.015050	0.1	5.102884
22.016717	0.1	5.105766
22.018383	0.1	5.106512
22.020050	0.1	5.107275
22.021717	0.1	5.109273
22.023383	0.1	5.112719
22.025050	0.1	5.118167
22.026717	0.1	5.126586
22.028383	0.1	5.137813
22.030050	0.1	5.149883
22.031717	0.1	5.160491
22.033383	0.1	5.168542
22.035050	0.1	5.174554
22.036717	0.1	5.180188
22.038383	0.1	5.186871
22.040050	0.1	5.194778
22.041717	0.1	5.204175
22.043383	0.1	5.216440
22.045050	0.1	5.231877
22.046717	0.1	5.248711
22.048383	0.1	5.265642
22.050050	0.1	5.283100
22.051717	0.1	5.301344
22.053383	0.1	5.319747
22.055050	0.1	5.338029
22.056717	0.1	5.356479
22.058383	0.1	5.375752
22.060050	0.1	5.397210
22.061717	0.1	5.421983
22.063383	0.1	5.449583
22.065050	0.1	5.478519
22.066717	0.1	5.507357
22.068383	0.1	5.534748
22.070050	0.1	5.560494
22.071717	0.1	5.586478
22.073383	0.1	5.614450
22.075050	0.1	5.643470
22.076717	0.1	5.670791
22.078383	0.1	5.694805
22.080050	0.1	5.716411
22.081717	0.1	5.737720
22.083383	0.1	5.760412
22.085050	0.1	5.785045
22.086717	0.1	5.810494
22.088383	0.1	5.834475
22.090050	0.1	5.855947
22.091717	0.1	5.876157
22.093383	0.1	5.896850
22.095050	0.1	5.918154
22.096717	0.1	5.938518
22.098383	0.1	5.956069
22.100050	0.1	5.970038
22.101717	0.1	5.981317
22.103383	0.1	5.991338
22.105050	0.1	6.000432
22.106717	0.1	6.007794
22.108383	0.1	6.012148
22.110050	0.1	6.012125
22.111717	0.1	6.007771
22.113383	0.1	6.001336
22.115050	0.1	5.994923
22.116717	0.1	5.988344
22.118383	0.1	5.980050
22.120050	0.1	5.968898
22.121717	0.1	5.954322
22.123383	0.1	5.936446
22.125050	0.1	5.916711
22.126717	0.1	5.896757
22.128383	0.1	5.876659
22.130050	0.1	5.855481
22.131717	0.1	5.832626
22.133383	0.1	5.807560
22.135050	0.1	5.779434
22.136717	0.1	5.748132
22.138383	0.1	5.714484
22.140050	0.1	5.679238
22.141717	0.1	5.643279
22.143383	0.1	5.608159
22.145050	0.1	5.575106
22.146717	0.1	5.543996
22.148383	0.1	5.514156
22.150050	0.1	5.485406
22.151717	0.1	5.457173
22.153383	0.1	5.428079
22.155050	0.1	5.397676
22.156717	0.1	5.367463
22.158383	0.1	5.339505
22.160050	0.1	5.314555
22.161717	0.1	5.291784
22.163383	0.1	5.269931
22.165050	0.1	5.248087
22.166717	0.1	5.226233
22.168383	0.1	5.205665
22.170050	0.1	5.187541
22.171717	0.1	5.171392
22.173383	0.1	5.156426
22.175050	0.1	5.143262
22.176717	0.1	5.132989
22.178383	0.1	5.125501
22.180050	0.1	5.119741
22.181717	0.1	5.114786
22.183383	0.1	5.110116
22.185050	0.1	5.105906
22.186717	0.1	5.103666
22.188383	0.1	5.105603
22.190050	0.1	5.112197
22.191717	0.1	5.121119
22.193383	0.1	5.129692
22.195050	0.1	5.137506
22.196717	0.1	5.145548
22.198383	0.1	5.154577
22.200050	0.1	5.165013
22.201717	0.1	5.177222
22.203383	0.1	5.191392
22.205050	0.1	5.207518
22.206717	0.1	5.224980
22.208383	0.1	5.242308
22.210050	0.1	5.258690
22.211717	0.1	5.275719
22.213383	0.1	5.295421
22.215050	0.1	5.317172
22.216717	0.1	5.338928
22.218383	0.1	5.360357
22.220050	0.1	5.382476
22.221717	0.1	5.405489
22.223383	0.1	5.428987
22.225050	0.1	5.452964
22.226717	0.1	5.477080
22.228383	0.1	5.500363
22.230050	0.1	5.522515
22.231717	0.1	5.543879
22.233383	0.1	5.563954
22.235050	0.1	5.581682
22.236717	0.1	5.597179
22.238383	0.1	5.611489
22.240050	0.1	5.625407
22.241717	0.1	5.639833
22.243383	0.1	5.656299
22.245050	0.1	5.676225
22.246717	0.1	5.699187
22.248383	0.1	5.722251
22.250050	0.1	5.742083
22.251717	0.1	5.757175
22.253383	0.1	5.767541
22.255050	0.1	5.773911
22.256717	0.1	5.777655
22.258383	0.1	5.780091
22.260050	0.1	5.781325
22.261717	0.1	5.780878
22.263383	0.1	5.779220
22.265050	0.1	5.776943
22.266717	0.1	5.773334
22.268383	0.1	5.767830
22.270050	0.1	5.761306
22.271717	0.1	5.753958
22.273383	0.1	5.743904
22.275050	0.1	5.729152
22.276717	0.1	5.709142
22.278383	0.1	5.684556
22.280050	0.1	5.656648
22.281717	0.1	5.626595
22.283383	0.1	5.596112
22.285050	0.1	5.567977
22.286717	0.1	5.543465
22.288383	0.1	5.520410
22.290050	0.1	5.495562
22.291717	0.1	5.467660
22.293383	0.1	5.437606
22.295050	0.1	5.406863
22.296717	0.1	5.376106
22.298383	0.1	5.345242
22.300050	0.1	5.314164
22.301717	0.1	5.282676
22.303383	0.1	5.250452
22.305050	0.1	5.217944
22.306717	0.1	5.186573
22.308383	0.1	5.157874
22.310050	0.1	5.131993
22.311717	0.1	5.106963
22.313383	0.1	5.080774
22.315050	0.1	5.053263
22.316717	0.1	5.025002
22.318383	0.1	4.997202
22.320050	0.1	4.972881
22.321717	0.1	4.954394
22.323383	0.1	4.940433
22.325050	0.1	4.927698
22.326717	0.1	4.914096
22.328383	0.1	4.899320
22.330050	0.1	4.884126
22.331717	0.1	4.870077
22.333383	0.1	4.859194
22.335050	0.1	4.852940
22.336717	0.1	4.851590
22.338383	0.1	4.854379
22.340050	0.1	4.859841
22.341717	0.1	4.866333
22.343383	0.1	4.872708
22.345050	0.1	4.878626
22.346717	0.1	4.884452
22.348383	0.1	4.891194
22.350050	0.1	4.900033
22.351717	0.1	4.910929
22.353383	0.1	4.922566
22.355050	0.1	4.934152
22.356717	0.1	4.946766
22.358383	0.1	4.962897
22.360050	0.1	4.984285
22.361717	0.1	5.009687
22.363383	0.1	5.035927
22.365050	0.1	5.061496
22.366717	0.1	5.087820
22.368383	0.1	5.117171
22.370050	0.1	5.150829
22.371717	0.1	5.188831
22.373383	0.1	5.230121
22.375050	0.1	5.272771
22.376717	0.1	5.315053
22.378383	0.1	5.356637
22.380050	0.1	5.398383
22.381717	0.1	5.441001
22.383383	0.1	5.484968
22.385050	0.1	5.531451
22.386717	0.1	5.582110
22.388383	0.1	5.638227
22.390050	0.1	5.700076
22.391717	0.1	5.766451
22.393383	0.1	5.835239
22.395050	0.1	5.905395
22.396717	0.1	5.978346
22.398383	0.1	6.056563
22.400050	0.1	6.140643
22.401717	0.1	6.228704
22.403383	0.1	6.318721
22.405050	0.1	6.410438
22.406717	0.1	6.504911
22.408383	0.1	6.603282
22.410050	0.1	6.706179
22.411717	0.1	6.813561
22.413383	0.1	6.925152
22.415050	0.1	7.040934
22.416717	0.1	7.161004
22.418383	0.1	7.285737
22.420050	0.1	7.415772
22.421717	0.1	7.551601
22.423383	0.1	7.694066
22.425050	0.1	7.844199
22.426717	0.1	8.001621
22.428383	0.1	8.164691
22.430050	0.1	8.332529
22.431717	0.1	8.505885
22.433383	0.1	8.686068
22.435050	0.1	8.873967
22.436717	0.1	9.070751
22.438383	0.1	9.277677
22.440050	0.1	9.494140
22.441717	0.1	9.717965
22.443383	0.1	9.948653
22.445050	0.1	10.187943
22.446717	0.1	10.437067
22.448383	0.1	10.696352
22.450050	0.1	10.967026
22.451717	0.1	11.250554
22.453383	0.1	11.546994
22.455050	0.1	11.855941
22.456717	0.1	12.178090
22.458383	0.1	12.515015
22.460050	0.1	12.867926
22.461717	0.1	13.237325
22.463383	0.1	13.623526
22.465050	0.1	14.026300
22.466717	0.1	14.444413
22.468383	0.1	14.877268
22.470050	0.1	15.326669
22.471717	0.1	15.795380
22.473383	0.1	16.284692
22.475050	0.1	16.794675
22.476717	0.1	17.326018
22.478383	0.1	17.880239
22.480050	0.1	18.458399
22.481717	0.1	19.060592
22.483383	0.1	19.686874
22.485050	0.1	20.337934
22.486717	0.1	21.014856
22.488383	0.1	21.718494
22.490050	0.1	22.448935
22.491717	0.1	23.206025
22.493383	0.1	23.990208
22.495050	0.1	24.802517
22.496717	0.1	25.644675
22.498383	0.1	26.519191
22.500050	0.1	27.427846
22.501717	0.1	28.370302
22.503383	0.1	29.346254
22.505050	0.1	30.358094
22.506717	0.1	31.409641
22.508383	0.1	32.503149
22.510050	0.1	33.639022
22.511717	0.1	34.817667
22.513383	0.1	36.040507
22.515050	0.1	37.309476
22.516717	0.1	38.626674
22.518383	0.1	39.995625
22.520050	0.1	41.421605
22.521717	0.1	42.908867
22.523383	0.1	44.458834
22.525050	0.1	46.072588
22.526717	0.1	47.752815
22.528383	0.1	49.502924
22.530050	0.1	51.326873
22.531717	0.1	53.229639
22.533383	0.1	55.215638
22.535050	0.1	57.287207
22.536717	0.1	59.445943
22.538383	0.1	61.694323
22.540050	0.1	64.034755
22.541717	0.1	66.468227
22.543383	0.1	68.994956
22.545050	0.1	71.615507
22.546717	0.1	74.330377
22.548383	0.1	77.138920
22.550050	0.1	80.038672
22.551717	0.1	83.024846
22.553383	0.1	86.090379
22.555050	0.1	89.227781
22.556717	0.1	92.430883
22.558383	0.1	95.694214
22.560050	0.1	99.010961
22.561717	0.1	102.371830
22.563383	0.1	105.765681
22.565050	0.1	109.180957
22.566717	0.1	112.605421
22.568383	0.1	116.023724
22.570050	0.1	119.416802
22.571717	0.1	122.764795
22.573383	0.1	126.049616
22.575050	0.1	129.254512
22.576717	0.1	132.362452
22.578383	0.1	135.356244
22.580050	0.1	138.219493
22.581717	0.1	140.936300
22.583383	0.1	143.490816
22.585050	0.1	145.867309
22.586717	0.1	148.049984
22.588383	0.1	150.022661
22.590050	0.1	151.769319
22.591717	0.1	153.277028
22.593383	0.1	154.537866
22.595050	0.1	155.545427
22.596717	0.1	156.290885
22.598383	0.1	156.764928
22.600050	0.1	156.962131
22.601717	0.1	156.882019
22.603383	0.1	156.526715
22.605050	0.1	155.898584
22.606717	0.1	155.000277
22.608383	0.1	153.836259
22.610050	0.1	152.413361
22.611717	0.1	150.740175
22.613383	0.1	148.826842
22.615050	0.1	146.684866
22.616717	0.1	144.326408
22.618383	0.1	141.764162
22.620050	0.1	139.012127
22.621717	0.1	136.086657
22.623383	0.1	133.005828
22.625050	0.1	129.786991
22.626717	0.1	126.445578
22.628383	0.1	122.995903
22.630050	0.1	119.453031
22.631717	0.1	115.833855
22.633383	0.1	112.155504
22.635050	0.1	108.433040
22.636717	0.1	104.680462
22.638383	0.1	100.912866
22.640050	0.1	97.145615
22.641717	0.1	93.392739
22.643383	0.1	89.667179
22.645050	0.1	85.980776
22.646717	0.1	82.344180
22.648383	0.1	78.767818
22.650050	0.1	75.261961
22.651717	0.1	71.835890
22.653383	0.1	68.497337
22.655050	0.1	65.251947
22.656717	0.1	62.103840
22.658383	0.1	59.057381
22.660050	0.1	56.117759
22.661717	0.1	53.289183
22.663383	0.1	50.574150
22.665050	0.1	47.974750
22.666717	0.1	45.492728
22.668383	0.1	43.128030
22.670050	0.1	40.878980
22.671717	0.1	38.743811
22.673383	0.1	36.721430
22.675050	0.1	34.811562
22.676717	0.1	33.014338
22.678383	0.1	31.328518
22.680050	0.1	29.750764
22.681717	0.1	28.276974
22.683383	0.1	26.903106
22.685050	0.1	25.625057
22.686717	0.1	24.438803
22.688383	0.1	23.340709
22.690050	0.1	22.327444
22.691717	0.1	21.395516
22.693383	0.1	20.541498
22.695050	0.1	19.763140
22.696717	0.1	19.059284
22.698383	0.1	18.428233
22.700050	0.1	17.866748
22.701717	0.1	17.370037
22.703383	0.1	16.932469
22.705050	0.1	16.549095
22.706717	0.1	16.216706
22.708383	0.1	15.934031
22.710050	0.1	15.701139
22.711717	0.1	15.517049
22.713383	0.1	15.377877
22.715050	0.1	15.278547
22.716717	0.1	15.215464
22.718383	0.1	15.186602
22.720050	0.1	15.189881
22.721717	0.1	15.222663
22.723383	0.1	15.282719
22.725050	0.1	15.368960
22.726717	0.1	15.480598
22.728383	0.1	15.616217
22.730050	0.1	15.773647
22.731717	0.1	15.950152
22.733383	0.1	16.143313
22.735050	0.1	16.351454
22.736717	0.1	16.572322
22.738383	0.1	16.802885
22.740050	0.1	17.040852
22.741717	0.1	17.285016
22.743383	0.1	17.533884
22.745050	0.1	17.784997
22.746717	0.1	18.035551
22.748383	0.1	18.283459
22.750050	0.1	18.527424
22.751717	0.1	18.766234
22.753383	0.1	18.998333
22.755050	0.1	19.221436
22.756717	0.1	19.432027
22.758383	0.1	19.626226
22.760050	0.1	19.801548
22.761717	0.1	19.957586
22.763383	0.1	20.094723
22.765050	0.1	20.212922
22.766717	0.1	20.311750
22.768383	0.1	20.389948
22.770050	0.1	20.445171
22.771717	0.1	20.475704
22.773383	0.1	20.481674
22.775050	0.1	20.463201
22.776717	0.1	20.419015
22.778383	0.1	20.347419
22.780050	0.1	20.247605
22.781717	0.1	20.119851
22.783383	0.1	19.964706
22.785050	0.1	19.782726
22.786717	0.1	19.575222
22.788383	0.1	19.344557
22.790050	0.1	19.093235
22.791717	0.1	18.822784
22.793383	0.1	18.533547
22.795050	0.1	18.225438
22.796717	0.1	17.898460
22.798383	0.1	17.552823
22.800050	0.1	17.190217
22.801717	0.1	16.814922
22.803383	0.1	16.431999
22.805050	0.1	16.043931
22.806717	0.1	15.650494
22.808383	0.1	15.251734
22.810050	0.1	14.848863
22.811717	0.1	14.442657
22.813383	0.1	14.033187
22.815050	0.1	13.621473
22.816717	0.1	13.210452
22.818383	0.1	12.803883
22.820050	0.1	12.404388
22.821717	0.1	12.012888
22.823383	0.1	11.629625
22.825050	0.1	11.254712
22.826717	0.1	10.887976
22.828383	0.1	10.529473
22.830050	0.1	10.180711
22.831717	0.1	9.844177
22.833383	0.1	9.521069
22.835050	0.1	9.210953
22.836717	0.1	8.913148
22.838383	0.1	8.626613
22.840050	0.1	8.350196
22.841717	0.1	8.084164
22.843383	0.1	7.830150
22.845050	0.1	7.589627
22.846717	0.1	7.362943
22.848383	0.1	7.149293
22.850050	0.1	6.947475
22.851717	0.1	6.756466
22.853383	0.1	6.575678
22.855050	0.1	6.405553
22.856717	0.1	6.247312
22.858383	0.1	6.101280
22.860050	0.1	5.966430
22.861717	0.1	5.841381
22.863383	0.1	5.724747
22.865050	0.1	5.614981
22.866717	0.1	5.510827
22.868383	0.1	5.412293
22.870050	0.1	5.320725
22.871717	0.1	5.237251
22.873383	0.1	5.161380
22.875050	0.1	5.091480
22.876717	0.1	5.026348
22.878383	0.1	4.966413
22.880050	0.1	4.912987
22.881717	0.1	4.866123
22.883383	0.1	4.823799
22.885050	0.1	4.783534
22.886717	0.1	4.744190
22.888383	0.1	4.705689
22.890050	0.1	4.668017
22.891717	0.1	4.631737
22.893383	0.1	4.598522
22.895050	0.1	4.569804
22.896717	0.1	4.545418
22.898383	0.1	4.524235
22.900050	0.1	4.505580
22.901717	0.1	4.489357
22.903383	0.1	4.475159
22.905050	0.1	4.462479
22.906717	0.1	4.450949
22.908383	0.1	4.439596
22.910050	0.1	4.427806
22.911717	0.1	4.416709
22.913383	0.1	4.407805
22.915050	0.1	4.401440
22.916717	0.1	4.397300
22.918383	0.1	4.394543
22.920050	0.1	4.391852
22.921717	0.1	4.389132
22.923383	0.1	4.387898
22.925050	0.1	4.389044
22.926717	0.1	4.391647
22.928383	0.1	4.394483
22.930050	0.1	4.397286
22.931717	0.1	4.400369
22.933383	0.1	4.404527
22.935050	0.1	4.411051
22.936717	0.1	4.420308
22.938383	0.1	4.431023
22.940050	0.1	4.441678
22.941717	0.1	4.451643
22.943383	0.1	4.461235
22.945050	0.1	4.471405
22.946717	0.1	4.483019
22.948383	0.1	4.496365
22.950050	0.1	4.511341
22.951717	0.1	4.527508
22.953383	0.1	4.544137
22.955050	0.1	4.560878
22.956717	0.1	4.578209
22.958383	0.1	4.596901
22.960050	0.1	4.617362
22.961717	0.1	4.639663
22.963383	0.1	4.663621
22.965050	0.1	4.688930
22.966717	0.1	4.715687
22.968383	0.1	4.744278
22.970050	0.1	4.774593
22.971717	0.1	4.806281
22.973383	0.1	4.839627
22.975050	0.1	4.874733
22.976717	0.1	4.910561
22.978383	0.1	4.946250
22.980050	0.1	4.982320
22.981717	0.1	5.019945
22.983383	0.1	5.060141
22.985050	0.1	5.103410
22.986717	0.1	5.149511
22.988383	0.1	5.197809
22.990050	0.1	5.247951
22.991717	0.1	5.300161
22.993383	0.1	5.355100
22.995050	0.1	5.413094
22.996717	0.1	5.473304
22.998383	0.1	5.534329
23.000050	0.1	5.595852
23.001717	0.1	5.659140
23.003383	0.1	5.725836
23.005050	0.1	5.796929
23.006717	0.1	5.872608
23.008383	0.1	5.952152
23.010050	0.1	6.034612
23.011717	0.1	6.120033
23.013383	0.1	6.208629
23.015050	0.1	6.299336
23.016717	0.1	6.391271
23.018383	0.1	6.485865
23.020050	0.1	6.585363
23.021717	0.1	6.690165
23.023383	0.1	6.799465
23.025050	0.1	6.913380
23.026717	0.1	7.032733
23.028383	0.1	7.157973
23.030050	0.1	7.288917
23.031717	0.1	7.424429
23.033383	0.1	7.562335
23.035050	0.1	7.700911
23.036717	0.1	7.840297
23.038383	0.1	7.982338
23.040050	0.1	8.129110
23.041717	0.1	8.280869
23.043383	0.1	8.435724
23.045050	0.1	8.591819
23.046717	0.1	8.748481
23.048383	0.1	8.904845
23.050050	0.1	9.059352
23.051717	0.1	9.211027
23.053383	0.1	9.359536
23.055050	0.1	9.504310
23.056717	0.1	9.644963
23.058383	0.1	9.781746
23.060050	0.1	9.914455
23.061717	0.1	10.041692
23.063383	0.1	10.161945
23.065050	0.1	10.274365
23.066717	0.1	10.378030
23.068383	0.1	10.471786
23.070050	0.1	10.554986
23.071717	0.1	10.627429
23.073383	0.1	10.689241
23.075050	0.1	10.740943
23.076717	0.1	10.782406
23.078383	0.1	10.812269
23.080050	0.1	10.829056
23.081717	0.1	10.831682
23.083383	0.1	10.818858
23.085050	0.1	10.789465
23.086717	0.1	10.743737
23.088383	0.1	10.683485
23.090050	0.1	10.611010
23.091717	0.1	10.527703
23.093383	0.1	10.433425
23.095050	0.1	10.327417
23.096717	0.1	10.209698
23.098383	0.1	10.081735
23.100050	0.1	9.945529
23.101717	0.1	9.801923
23.103383	0.1	9.650709
23.105050	0.1	9.491867
23.106717	0.1	9.325566
23.108383	0.1	9.152433
23.110050	0.1	8.974317
23.111717	0.1	8.793119
23.113383	0.1	8.609197
23.115050	0.1	8.422253
23.116717	0.1	8.232598
23.118383	0.1	8.041053
23.120050	0.1	7.849345
23.121717	0.1	7.660193
23.123383	0.1	7.475922
23.125050	0.1	7.296978
23.126717	0.1	7.122010
23.128383	0.1	6.949846
23.130050	0.1	6.780615
23.131717	0.1	6.614774
23.133383	0.1	6.452957
23.135050	0.1	6.296346
23.136717	0.1	6.145411
23.138383	0.1	5.999552
23.140050	0.1	5.858792
23.141717	0.1	5.724411
23.143383	0.1	5.597454
23.145050	0.1	5.477560
23.146717	0.1	5.363468
23.148383	0.1	5.254294
23.150050	0.1	5.150349
23.151717	0.1	5.052965
23.153383	0.1	4.963125
23.155050	0.1	4.880470
23.156717	0.1	4.803874
23.158383	0.1	4.732376
23.160050	0.1	4.665437
23.161717	0.1	4.602550
23.163383	0.1	4.543071
23.165050	0.1	4.486633
23.166717	0.1	4.433431
23.168383	0.1	4.383964
23.170050	0.1	4.338906
23.171717	0.1	4.299111
23.173383	0.1	4.264833
23.175050	0.1	4.234789
23.176717	0.1	4.206412
23.178383	0.1	4.177648
23.180050	0.1	4.148255
23.181717	0.1	4.119324
23.183383	0.1	4.092688
23.185050	0.1	4.070196
23.186717	0.1	4.052147
23.188383	0.1	4.037092
23.190050	0.1	4.023276
23.191717	0.1	4.009446
23.193383	0.1	3.994443
23.195050	0.1	3.977390
23.196717	0.1	3.958829
23.198383	0.1	3.940505
23.200050	0.1	3.923872
23.201717	0.1	3.909874
23.203383	0.1	3.899611
23.205050	0.1	3.893520
23.206717	0.1	3.890349
23.208383	0.1	3.887829
23.210050	0.1	3.883899
23.211717	0.1	3.877650
23.213383	0.1	3.869860
23.215050	0.1	3.862330
23.216717	0.1	3.856253
23.218383	0.1	3.851373
23.220050	0.1	3.846814
23.221717	0.1	3.842274
23.223383	0.1	3.837836
23.225050	0.1	3.833459
23.226717	0.1	3.829030
23.228383	0.1	3.824453
23.230050	0.1	3.819950
23.231717	0.1	3.816672
23.233383	0.1	3.816197
23.235050	0.1	3.818776
23.236717	0.1	3.822516
23.238383	0.1	3.825086
23.240050	0.1	3.825701
23.241717	0.1	3.824951
23.243383	0.1	3.823889
23.245050	0.1	3.823470
23.246717	0.1	3.824062
23.248383	0.1	3.825892
23.250050	0.1	3.829170
23.251717	0.1	3.833394
23.253383	0.1	3.837761
23.255050	0.1	3.842041
23.256717	0.1	3.846083
23.258383	0.1	3.849603
23.260050	0.1	3.852625
23.261717	0.1	3.855531
23.263383	0.1	3.859075
23.265050	0.1	3.863978
23.266717	0.1	3.870074
23.268383	0.1	3.876272
23.270050	0.1	3.881315
23.271717	0.1	3.884803
23.273383	0.1	3.887508
23.275050	0.1	3.890782
23.276717	0.1	3.895801
23.278383	0.1	3.902856
23.280050	0.1	3.910991
23.281717	0.1	3.918721
23.283383	0.1	3.925106
23.285050	0.1	3.929934
23.286717	0.1	3.933595
23.288383	0.1	3.937054
23.290050	0.1	3.941520
23.291717	0.1	3.947103
23.293383	0.1	3.952351
23.295050	0.1	3.955918
23.296717	0.1	3.958046
23.298383	0.1	3.959970
23.300050	0.1	3.962549
23.301717	0.1	3.966116
23.303383	0.1	3.970754
23.305050	0.1	3.975807
23.306717	0.1	3.979784
23.308383	0.1	3.981530
23.310050	0.1	3.981027
23.311717	0.1	3.978782
23.313383	0.1	3.975215
23.315050	0.1	3.970852
23.316717	0.1	3.966400
23.318383	0.1	3.962219
23.320050	0.1	3.958447
23.321717	0.1	3.955145
23.323383	0.1	3.951481
23.325050	0.1	3.945665
23.326717	0.1	3.936873
23.328383	0.1	3.926610
23.330050	0.1	3.917003
23.331717	0.1	3.908444
23.333383	0.1	3.900025
23.335050	0.1	3.891550
23.336717	0.1	3.883685
23.338383	0.1	3.876523
23.340050	0.1	3.869445
23.341717	0.1	3.862148
23.343383	0.1	3.854744
23.345050	0.1	3.847410
23.346717	0.1	3.840416
23.348383	0.1	3.833808
23.350050	0.1	3.827107
23.351717	0.1	3.819955
23.353383	0.1	3.812700
23.355050	0.1	3.806003
23.356717	0.1	3.800904
23.358383	0.1	3.798776
23.360050	0.1	3.799847
23.361717	0.1	3.802250
23.363383	0.1	3.803358
23.365050	0.1	3.801929
23.366717	0.1	3.798623
23.368383	0.1	3.794776
23.370050	0.1	3.791163
23.371717	0.1	3.787791
23.373383	0.1	3.784513
23.375050	0.1	3.781831
23.376717	0.1	3.780597
23.378383	0.1	3.780494
23.380050	0.1	3.780103
23.381717	0.1	3.778865
23.383383	0.1	3.777649
23.385050	0.1	3.777198
23.386717	0.1	3.777426
23.388383	0.1	3.778101
23.390050	0.1	3.779270
23.391717	0.1	3.781430
23.393383	0.1	3.785123
23.395050	0.1	3.789859
23.396717	0.1	3.794683
23.398383	0.1	3.800238
23.400050	0.1	3.808276
23.401717	0.1	3.819121
23.403383	0.1	3.831452
23.405050	0.1	3.843866
23.406717	0.1	3.854982
23.408383	0.1	3.863312
23.410050	0.1	3.868528
23.411717	0.1	3.872183
23.413383	0.1	3.876654
23.415050	0.1	3.883559
23.416717	0.1	3.893171
23.418383	0.1	3.904793
23.420050	0.1	3.917133
23.421717	0.1	3.928705
23.423383	0.1	3.938642
23.425050	0.1	3.947187
23.426717	0.1	3.955294
23.428383	0.1	3.963686
23.430050	0.1	3.972189
23.431717	0.1	3.979821
23.433383	0.1	3.985325
23.435050	0.1	3.987867
23.436717	0.1	3.988105
23.438383	0.1	3.988501
23.440050	0.1	3.991406
23.441717	0.1	3.996491
23.443383	0.1	4.001148
23.445050	0.1	4.003681
23.446717	0.1	4.004589
23.448383	0.1	4.004724
23.450050	0.1	4.003965
23.451717	0.1	4.001730
23.453383	0.1	3.997516
23.455050	0.1	3.991355
23.456717	0.1	3.984519
23.458383	0.1	3.978568
23.460050	0.1	3.972980
23.461717	0.1	3.965739
23.463383	0.1	3.956272
23.465050	0.1	3.946084
23.466717	0.1	3.936798
23.468383	0.1	3.928784
23.470050	0.1	3.921324
23.471717	0.1	3.913324
23.473383	0.1	3.903913
23.475050	0.1	3.892826
23.476717	0.1	3.880039
23.478383	0.1	3.865748
23.480050	0.1	3.851168
23.481717	0.1	3.838348
23.483383	0.1	3.828234
23.485050	0.1	3.819866
23.486717	0.1	3.811955
23.488383	0.1	3.804071
23.490050	0.1	3.796066
23.491717	0.1	3.787312
23.493383	0.1	3.777305
23.495050	0.1	3.766823
23.496717	0.1	3.757779
23.498383	0.1	3.751614
23.500050	0.1	3.748452
23.501717	0.1	3.747824
23.503383	0.1	3.749640
23.505050	0.1	3.754380
23.506717	0.1	3.762227
23.508383	0.1	3.771437
23.510050	0.1	3.778245
23.511717	0.1	3.780033
23.513383	0.1	3.778394
23.515050	0.1	3.777845
23.516717	0.1	3.781887
23.518383	0.1	3.791391
23.520050	0.1	3.805808
23.521717	0.1	3.823908
23.523383	0.1	3.843820
23.525050	0.1	3.863927
23.526717	0.1	3.883871
23.528383	0.1	3.904100
23.530050	0.1	3.924626
23.531717	0.1	3.944933
23.533383	0.1	3.965222
23.535050	0.1	3.987215
23.536717	0.1	4.013279
23.538383	0.1	4.045088
23.540050	0.1	4.082806
23.541717	0.1	4.125261
23.543383	0.1	4.171235
23.545050	0.1	4.220279
23.546717	0.1	4.272382
23.548383	0.1	4.327423
23.550050	0.1	4.384648
23.551717	0.1	4.443033
23.553383	0.1	4.502251
23.555050	0.1	4.562582
23.556717	0.1	4.624682
23.558383	0.1	4.690173
23.560050	0.1	4.761056
23.561717	0.1	4.838416
23.563383	0.1	4.921877
23.565050	0.1	5.009784
23.566717	0.1	5.100770
23.568383	0.1	5.194820
23.570050	0.1	5.292925
23.571717	0.1	5.396828
23.573383	0.1	5.508754
23.575050	0.1	5.630436
23.576717	0.1	5.761995
23.578383	0.1	5.902206
23.580050	0.1	6.050072
23.581717	0.1	6.205365
23.583383	0.1	6.368044
23.585050	0.1	6.538359
23.586717	0.1	6.717411
23.588383	0.1	6.906558
23.590050	0.1	7.105693
23.591717	0.1	7.313956
23.593383	0.1	7.532127
23.595050	0.1	7.762141
23.596717	0.1	8.004652
23.598383	0.1	8.258801
23.600050	0.1	8.523916
23.601717	0.1	8.800714
23.603383	0.1	9.091455
23.605050	0.1	9.398819
23.606717	0.1	9.724144
23.608383	0.1	10.066885
23.610050	0.1	10.425840
23.611717	0.1	10.800264
23.613383	0.1	11.190348
23.615050	0.1	11.597294
23.616717	0.1	12.022099
23.618383	0.1	12.465026
23.620050	0.1	12.926743
23.621717	0.1	13.408116
23.623383	0.1	13.909061
23.625050	0.1	14.429782
23.626717	0.1	14.972286
23.628383	0.1	15.539024
23.630050	0.1	16.131122
23.631717	0.1	16.748384
23.633383	0.1	17.389511
23.635050	0.1	18.052356
23.636717	0.1	18.736091
23.638383	0.1	19.442798
23.640050	0.1	20.175288
23.641717	0.1	20.934711
23.643383	0.1	21.721465
23.645050	0.1	22.536218
23.646717	0.1	23.379317
23.648383	0.1	24.250289
23.650050	0.1	25.148601
23.651717	0.1	26.074285
23.653383	0.1	27.027521
23.655050	0.1	28.009126
23.656717	0.1	29.021665
23.658383	0.1	30.068541
23.660050	0.1	31.151832
23.661717	0.1	32.271659
23.663383	0.1	33.427575
23.665050	0.1	34.619789
23.666717	0.1	35.849004
23.668383	0.1	37.116525
23.670050	0.1	38.424768
23.671717	0.1	39.776862
23.673383	0.1	41.176369
23.675050	0.1	42.626606
23.676717	0.1	44.129933
23.678383	0.1	45.688204
23.680050	0.1	47.303531
23.681717	0.1	48.978757
23.683383	0.1	50.716512
23.685050	0.1	52.518221
23.686717	0.1	54.386007
23.688383	0.1	56.324494
23.690050	0.1	58.338745
23.691717	0.1	60.431683
23.693383	0.1	62.604607
23.695050	0.1	64.858901
23.696717	0.1	67.196586
23.698383	0.1	69.619967
23.700050	0.1	72.131101
23.701717	0.1	74.731293
23.703383	0.1	77.420999
23.705050	0.1	80.199838
23.706717	0.1	83.066388
23.708383	0.1	86.017824
23.710050	0.1	89.049954
23.711717	0.1	92.158034
23.713383	0.1	95.337262
23.715050	0.1	98.581459
23.716717	0.1	101.881344
23.718383	0.1	105.224988
23.720050	0.1	108.600301
23.721717	0.1	111.996653
23.723383	0.1	115.403296
23.725050	0.1	118.806888
23.726717	0.1	122.191887
23.728383	0.1	125.542400
23.730050	0.1	128.842499
23.731717	0.1	132.075194
23.733383	0.1	135.222231
23.735050	0.1	138.265053
23.736717	0.1	141.185187
23.738383	0.1	143.964482
23.740050	0.1	146.586355
23.741717	0.1	149.036506
23.743383	0.1	151.300933
23.745050	0.1	153.363808
23.746717	0.1	155.209215
23.748383	0.1	156.823965
23.750050	0.1	158.197088
23.751717	0.1	159.317819
23.753383	0.1	160.175758
23.755050	0.1	160.763087
23.756717	0.1	161.075904
23.758383	0.1	161.113590
23.760050	0.1	160.877952
23.761717	0.1	160.372202
23.763383	0.1	159.598459
23.765050	0.1	158.556574
23.766717	0.1	157.247479
23.768383	0.1	155.677153
23.770050	0.1	153.856729
23.771717	0.1	151.799051
23.773383	0.1	149.515965
23.775050	0.1	147.020230
23.776717	0.1	144.327646
23.778383	0.1	141.454251
23.780050	0.1	138.413631
23.781717	0.1	135.218883
23.783383	0.1	131.884967
23.785050	0.1	128.428131
23.786717	0.1	124.864993
23.788383	0.1	121.212662
23.790050	0.1	117.488420
23.791717	0.1	113.708680
23.793383	0.1	109.888744
23.795050	0.1	106.043024
23.796717	0.1	102.185137
23.798383	0.1	98.328609
23.800050	0.1	94.487686
23.801717	0.1	90.676709
23.803383	0.1	86.908061
23.805050	0.1	83.191041
23.806717	0.1	79.533337
23.808383	0.1	75.942995
23.810050	0.1	72.428556
23.811717	0.1	68.997466
23.813383	0.1	65.655327
23.815050	0.1	62.407670
23.816717	0.1	59.260950
23.818383	0.1	56.220712
23.820050	0.1	53.289863
23.821717	0.1	50.468943
23.823383	0.1	47.757686
23.825050	0.1	45.156237
23.826717	0.1	42.664791
23.828383	0.1	40.283632
23.830050	0.1	38.013817
23.831717	0.1	35.855928
23.833383	0.1	33.808653
23.835050	0.1	31.869132
23.836717	0.1	30.033616
23.838383	0.1	28.298097
23.840050	0.1	26.659169
23.841717	0.1	25.114534
23.843383	0.1	23.661787
23.845050	0.1	22.296836
23.846717	0.1	21.014679
23.848383	0.1	19.811410
23.850050	0.1	18.684561
23.851717	0.1	17.631352
23.853383	0.1	16.648169
23.855050	0.1	15.732148
23.856717	0.1	14.881133
23.858383	0.1	14.091525
23.860050	0.1	13.357941
23.861717	0.1	12.674956
23.863383	0.1	12.038541
23.865050	0.1	11.446513
23.866717	0.1	10.898020
23.868383	0.1	10.391870
23.870050	0.1	9.925393
23.871717	0.1	9.495327
23.873383	0.1	9.099240
23.875050	0.1	8.735652
23.876717	0.1	8.403291
23.878383	0.1	8.100192
23.880050	0.1	7.822621
23.881717	0.1	7.565278
23.883383	0.1	7.324349
23.885050	0.1	7.100049
23.886717	0.1	6.894651
23.888383	0.1	6.708452
23.890050	0.1	6.539109
23.891717	0.1	6.383704
23.893383	0.1	6.240052
23.895050	0.1	6.107376
23.896717	0.1	5.986295
23.898383	0.1	5.876780
23.900050	0.1	5.776826
23.901717	0.1	5.683978
23.903383	0.1	5.596746
23.905050	0.1	5.514282
23.906717	0.1	5.436009
23.908383	0.1	5.361871
23.910050	0.1	5.292492
23.911717	0.1	5.228831
23.913383	0.1	5.171397
23.915050	0.1	5.119964
23.916717	0.1	5.073864
23.918383	0.1	5.031936
23.920050	0.1	4.992746
23.921717	0.1	4.954864
23.923383	0.1	4.916876
23.925050	0.1	4.877769
23.926717	0.1	4.837597
23.928383	0.1	4.797480
23.930050	0.1	4.759114
23.931717	0.1	4.723831
23.933383	0.1	4.691444
23.935050	0.1	4.660073
23.936717	0.1	4.627723
23.938383	0.1	4.593967
23.940050	0.1	4.559765
23.941717	0.1	4.526540
23.943383	0.1	4.495978
23.945050	0.1	4.469454
23.946717	0.1	4.446367
23.948383	0.1	4.423833
23.950050	0.1	4.399261
23.951717	0.1	4.372266
23.953383	0.1	4.343553
23.955050	0.1	4.313970
23.956717	0.1	4.284931
23.958383	0.1	4.257681
23.960050	0.1	4.232586
23.961717	0.1	4.209867
23.963383	0.1	4.189149
23.965050	0.1	4.167962
23.966717	0.1	4.143263
23.968383	0.1	4.114499
23.970050	0.1	4.084175
23.971717	0.1	4.055589
23.973383	0.1	4.030238
23.975050	0.1	4.007104
23.976717	0.1	3.984175
23.978383	0.1	3.960021
23.980050	0.1	3.934549
23.981717	0.1	3.909557
23.983383	0.1	3.887578
23.985050	0.1	3.869352
23.986717	0.1	3.853226
23.988383	0.1	3.837091
23.990050	0.1	3.820080
23.991717	0.1	3.802734
23.993383	0.1	3.786259
23.995050	0.1	3.771605
23.996717	0.1	3.758902
23.998383	0.1	3.747409
24.000050	0.1	3.736024
24.001717	0.1	3.724024
24.003383	0.1	3.711353
24.005050	0.1	3.698701
24.006717	0.1	3.687167
24.008383	0.1	3.677299
24.010050	0.1	3.668331
24.011717	0.1	3.658840
24.013383	0.1	3.648400
24.015050	0.1	3.637918
24.016717	0.1	3.627962
24.018383	0.1	3.618179
24.020050	0.1	3.608572
24.021717	0.1	3.600121
24.023383	0.1	3.593718
24.025050	0.1	3.588921
24.026717	0.1	3.583948
24.028383	0.1	3.577280
24.030050	0.1	3.569094
24.031717	0.1	3.560483
24.033383	0.1	3.552265
24.035050	0.1	3.544805
24.036717	0.1	3.537773
24.038383	0.1	3.530513
24.040050	0.1	3.522858
24.041717	0.1	3.515552
24.043383	0.1	3.510322
24.045050	0.1	3.508059
24.046717	0.1	3.506732
24.048383	0.1	3.503365
24.050050	0.1	3.497386
24.051717	0.1	3.490155
24.053383	0.1	3.483049
24.055050	0.1	3.477428
24.056717	0.1	3.475058
24.058383	0.1	3.476976
24.060050	0.1	3.482057
24.061717	0.1	3.487784
24.063383	0.1	3.492236
24.065050	0.1	3.494262
24.066717	0.1	3.493004
24.068383	0.1	3.488585
24.070050	0.1	3.482611
24.071717	0.1	3.476958
24.073383	0.1	3.472446
24.075050	0.1	3.469717
24.076717	0.1	3.469782
24.078383	0.1	3.472385
24.080050	0.1	3.475756
24.081717	0.1	3.478853
24.083383	0.1	3.482257
24.085050	0.1	3.486616
24.086717	0.1	3.491607
24.088383	0.1	3.496218
24.090050	0.1	3.499286
24.091717	0.1	3.500404
24.093383	0.1	3.500697
24.095050	0.1	3.501666
24.096717	0.1	3.503533
24.098383	0.1	3.505838
24.100050	0.1	3.508860
24.101717	0.1	3.513335
24.103383	0.1	3.519203
24.105050	0.1	3.525536
24.106717	0.1	3.531715
24.108383	0.1	3.537587
24.110050	0.1	3.542490
24.111717	0.1	3.545689
24.113383	0.1	3.547561
24.115050	0.1	3.549349
24.116717	0.1	3.552083
24.118383	0.1	3.556013
24.120050	0.1	3.560749
24.121717	0.1	3.565615
24.123383	0.1	3.570123
24.125050	0.1	3.574318
24.126717	0.1	3.578910
24.128383	0.1	3.585168
24.130050	0.1	3.594235
24.131717	0.1	3.606039
24.133383	0.1	3.618794
24.135050	0.1	3.629928
24.136717	0.1	3.637751
24.138383	0.1	3.641769
24.140050	0.1	3.642086
24.141717	0.1	3.639832
24.143383	0.1	3.637569
24.145050	0.1	3.637662
24.146717	0.1	3.640247
24.148383	0.1	3.643380
24.150050	0.1	3.645103
24.151717	0.1	3.645192
24.153383	0.1	3.645220
24.155050	0.1	3.647115
24.156717	0.1	3.651497
24.158383	0.1	3.657308
24.160050	0.1	3.663120
24.161717	0.1	3.668149
24.163383	0.1	3.671781
24.165050	0.1	3.673416
24.166717	0.1	3.673220
24.168383	0.1	3.672005
24.170050	0.1	3.670696
24.171717	0.1	3.670678
24.173383	0.1	3.673523
24.175050	0.1	3.680079
24.176717	0.1	3.690138
24.178383	0.1	3.702086
24.180050	0.1	3.712866
24.181717	0.1	3.719418
24.183383	0.1	3.721006
24.185050	0.1	3.720545
24.186717	0.1	3.722422
24.188383	0.1	3.728350
24.190050	0.1	3.736666
24.191717	0.1	3.745379
24.193383	0.1	3.753980
24.195050	0.1	3.762818
24.196717	0.1	3.772215
24.198383	0.1	3.782129
24.200050	0.1	3.792029
24.201717	0.1	3.801426
24.203383	0.1	3.810660
24.205050	0.1	3.820583
24.206717	0.1	3.831708
24.208383	0.1	3.844360
24.210050	0.1	3.858958
24.211717	0.1	3.875471
24.213383	0.1	3.893357
24.215050	0.1	3.912118
24.216717	0.1	3.931262
24.218383	0.1	3.949748
24.220050	0.1	3.966885
24.221717	0.1	3.983476
24.223383	0.1	4.001218
24.225050	0.1	4.021446
24.226717	0.1	4.044510
24.228383	0.1	4.069530
24.230050	0.1	4.094923
24.231717	0.1	4.119552
24.233383	0.1	4.143557
24.235050	0.1	4.167529
24.236717	0.1	4.191305
24.238383	0.1	4.214062
24.240050	0.1	4.235236
24.241717	0.1	4.255017
24.243383	0.1	4.274161
24.245050	0.1	4.293039
24.246717	0.1	4.310776
24.248383	0.1	4.325733
24.250050	0.1	4.336839
24.251717	0.1	4.344122
24.253383	0.1	4.348974
24.255050	0.1	4.353770
24.256717	0.1	4.359987
24.258383	0.1	4.367540
24.260050	0.1	4.375600
24.261717	0.1	4.382394
24.263383	0.1	4.385677
24.265050	0.1	4.384927
24.266717	0.1	4.381621
24.268383	0.1	4.377034
24.270050	0.1	4.370981
24.271717	0.1	4.362720
24.273383	0.1	4.352280
24.275050	0.1	4.340238
24.276717	0.1	4.326678
24.278383	0.1	4.311083
24.280050	0.1	4.292293
24.281717	0.1	4.268838
24.283383	0.1	4.240698
24.285050	0.1	4.209960
24.286717	0.1	4.179073
24.288383	0.1	4.148814
24.290050	0.1	4.118322
24.291717	0.1	4.086983
24.293383	0.1	4.055146
24.295050	0.1	4.023165
24.296717	0.1	3.991057
24.298383	0.1	3.958410
24.300050	0.1	3.924109
24.301717	0.1	3.887662
24.303383	0.1	3.850684
24.305050	0.1	3.815852
24.306717	0.1	3.784359
24.308383	0.1	3.754804
24.310050	0.1	3.724825
24.311717	0.1	3.693113
24.313383	0.1	3.659665
24.315050	0.1	3.625359
24.316717	0.1	3.591506
24.318383	0.1	3.558472
24.320050	0.1	3.525317
24.321717	0.1	3.491691
24.323383	0.1	3.459402
24.325050	0.1	3.431095
24.326717	0.1	3.407421
24.328383	0.1	3.386186
24.330050	0.1	3.364407
24.331717	0.1	3.340789
24.333383	0.1	3.316053
24.335050	0.1	3.291625
24.336717	0.1	3.268574
24.338383	0.1	3.247801
24.340050	0.1	3.230451
24.341717	0.1	3.216928
24.343383	0.1	3.205645
24.345050	0.1	3.194311
24.346717	0.1	3.182124
24.348383	0.1	3.169519
24.350050	0.1	3.156499
24.351717	0.1	3.142445
24.353383	0.1	3.126939
24.355050	0.1	3.110198
24.356717	0.1	3.093807
24.358383	0.1	3.080880
24.360050	0.1	3.073951
24.361717	0.1	3.072210
24.363383	0.1	3.072545
24.365050	0.1	3.072866
24.366717	0.1	3.072177
24.368383	0.1	3.068917
24.370050	0.1	3.061793
24.371717	0.1	3.051641
24.373383	0.1	3.041164
24.375050	0.1	3.032684
24.376717	0.1	3.027064
24.378383	0.1	3.024666
24.380050	0.1	3.025336
24.381717	0.1	3.027855
24.383383	0.1	3.030947
24.385050	0.1	3.033904
24.386717	0.1	3.036130
24.388383	0.1	3.037271
24.390050	0.1	3.037774
24.391717	0.1	3.038286
24.393383	0.1	3.038556
24.395050	0.1	3.037648
24.396717	0.1	3.034957
24.398383	0.1	3.030444
24.400050	0.1	3.024535
24.401717	0.1	3.018556
24.403383	0.1	3.014551
24.405050	0.1	3.013965
24.406717	0.1	3.016838
24.408383	0.1	3.021988
24.410050	0.1	3.027623
24.411717	0.1	3.032200
24.413383	0.1	3.035073
24.415050	0.1	3.036438
24.416717	0.1	3.036419
24.418383	0.1	3.034738
24.420050	0.1	3.032009
24.421717	0.1	3.029862
24.423383	0.1	3.029038
24.425050	0.1	3.028996
24.426717	0.1	3.029322
24.428383	0.1	3.030156
24.430050	0.1	3.031529
24.431717	0.1	3.033224
24.433383	0.1	3.034817
24.435050	0.1	3.035506
24.436717	0.1	3.034612
24.438383	0.1	3.032512
24.440050	0.1	3.030403
24.441717	0.1	3.029089
24.443383	0.1	3.029034
24.445050	0.1	3.030989
24.446717	0.1	3.035567
24.448383	0.1	3.042687
24.450050	0.1	3.051255
24.451717	0.1	3.058980
24.453383	0.1	3.063581
24.455050	0.1	3.064154
24.456717	0.1	3.061225
24.458383	0.1	3.056200
24.460050	0.1	3.051152
24.461717	0.1	3.048810
24.463383	0.1	3.051376
24.465050	0.1	3.058184
24.466717	0.1	3.065499
24.468383	0.1	3.069756
24.470050	0.1	3.070668
24.471717	0.1	3.070855
24.473383	0.1	3.072852
24.475050	0.1	3.076964
24.476717	0.1	3.081961
24.478383	0.1	3.086929
24.480050	0.1	3.091521
24.481717	0.1	3.095013
24.483383	0.1	3.096713
24.485050	0.1	3.097211
24.486717	0.1	3.098161
24.488383	0.1	3.100783
24.490050	0.1	3.105146
24.491717	0.1	3.110436
24.493383	0.1	3.115544
24.495050	0.1	3.119712
24.496717	0.1	3.122631
24.498383	0.1	3.123865
24.500050	0.1	3.123055
24.501717	0.1	3.121188
24.503383	0.1	3.120787
24.505050	0.1	3.123162
24.506717	0.1	3.126380
24.508383	0.1	3.127963
24.510050	0.1	3.128191
24.511717	0.1	3.129006
24.513383	0.1	3.131437
24.515050	0.1	3.135037
24.516717	0.1	3.139027
24.518383	0.1	3.143251
24.520050	0.1	3.147749
24.521717	0.1	3.151717
24.523383	0.1	3.153905
24.525050	0.1	3.154348
24.526717	0.1	3.154776
24.528383	0.1	3.156406
24.530050	0.1	3.157863
24.531717	0.1	3.157356
24.533383	0.1	3.155777
24.535050	0.1	3.154897
24.536717	0.1	3.154650
24.538383	0.1	3.154296
24.540050	0.1	3.153617
24.541717	0.1	3.152168
24.543383	0.1	3.149337
24.545050	0.1	3.145114
24.546717	0.1	3.139907
24.548383	0.1	3.134222
24.550050	0.1	3.128699
24.551717	0.1	3.124028
24.553383	0.1	3.120815
24.555050	0.1	3.119269
24.556717	0.1	3.119018
24.558383	0.1	3.119442
24.560050	0.1	3.119945
24.561717	0.1	3.120173
24.563383	0.1	3.120452
24.565050	0.1	3.121612
24.566717	0.1	3.123693
24.568383	0.1	3.125551
24.570050	0.1	3.126133
24.571717	0.1	3.125467
24.573383	0.1	3.124299
24.575050	0.1	3.123307
24.576717	0.1	3.122739
24.578383	0.1	3.122156
24.580050	0.1	3.120666
24.581717	0.1	3.117891
24.583383	0.1	3.114822
24.585050	0.1	3.113071
24.586717	0.1	3.113463
24.588383	0.1	3.115837
24.590050	0.1	3.119526
24.591717	0.1	3.122976
24.593383	0.1	3.124052
24.595050	0.1	3.121654
24.596717	0.1	3.116485
24.598383	0.1	3.110375
24.600050	0.1	3.105733
24.601717	0.1	3.104312
24.603383	0.1	3.105388
24.605050	0.1	3.106841
24.606717	0.1	3.107884
24.608383	0.1	3.109355
24.610050	0.1	3.111991
24.611717	0.1	3.115428
24.613383	0.1	3.118622
24.615050	0.1	3.120853
24.616717	0.1	3.121970
24.618383	0.1	3.121956
24.620050	0.1	3.120992
24.621717	0.1	3.119158
24.623383	0.1	3.115805
24.625050	0.1	3.110720
24.626717	0.1	3.105616
24.628383	0.1	3.102925
24.630050	0.1	3.103437
24.631717	0.1	3.105863
24.633383	0.1	3.108550
24.635050	0.1	3.111148
24.636717	0.1	3.114487
24.638383	0.1	3.119037
24.640050	0.1	3.123893
24.641717	0.1	3.127279
24.643383	0.1	3.127945
24.645050	0.1	3.126254
24.646717	0.1	3.123726
24.648383	0.1	3.121654
24.650050	0.1	3.120564
24.651717	0.1	3.120541
24.653383	0.1	3.121779
24.655050	0.1	3.124308
24.656717	0.1	3.127302
24.658383	0.1	3.130212
24.660050	0.1	3.134008
24.661717	0.1	3.139707
24.663383	0.1	3.146441
24.665050	0.1	3.151577
24.666717	0.1	3.152918
24.668383	0.1	3.151079
24.670050	0.1	3.149002
24.671717	0.1	3.149216
24.673383	0.1	3.152434
24.675050	0.1	3.158241
24.676717	0.1	3.166003
24.678383	0.1	3.174827
24.680050	0.1	3.183382
24.681717	0.1	3.190101
24.683383	0.1	3.193966
24.685050	0.1	3.195782
24.686717	0.1	3.197989
24.688383	0.1	3.202255
24.690050	0.1	3.207973
24.691717	0.1	3.213929
24.693383	0.1	3.220346
24.695050	0.1	3.228150
24.696717	0.1	3.237482
24.698383	0.1	3.247396
24.700050	0.1	3.255731
24.701717	0.1	3.260174
24.703383	0.1	3.260542
24.705050	0.1	3.258646
24.706717	0.1	3.256267
24.708383	0.1	3.254823
24.710050	0.1	3.255843
24.711717	0.1	3.259983
24.713383	0.1	3.266023
24.715050	0.1	3.271410
24.716717	0.1	3.274274
24.718383	0.1	3.274926
24.720050	0.1	3.274865
24.721717	0.1	3.274884
24.723383	0.1	3.275177
24.725050	0.1	3.276588
24.726717	0.1	3.280211
24.728383	0.1	3.285701
24.730050	0.1	3.290721
24.731717	0.1	3.292849
24.733383	0.1	3.291927
24.735050	0.1	3.289338
24.736717	0.1	3.285799
24.738383	0.1	3.281375
24.740050	0.1	3.276430
24.741717	0.1	3.271829
24.743383	0.1	3.268663
24.745050	0.1	3.267275
24.746717	0.1	3.266577
24.748383	0.1	3.264761
24.750050	0.1	3.260882
24.751717	0.1	3.255978
24.753383	0.1	3.252686
24.755050	0.1	3.252747
24.756717	0.1	3.254618
24.758383	0.1	3.254684
24.760050	0.1	3.250698
24.761717	0.1	3.243079
24.763383	0.1	3.233659
24.765050	0.1	3.224364
24.766717	0.1	3.216574
24.768383	0.1	3.210334
24.770050	0.1	3.204443
24.771717	0.1	3.198395
24.773383	0.1	3.193640
24.775050	0.1	3.192043
24.776717	0.1	3.193356
24.778383	0.1	3.195014
24.780050	0.1	3.194143
24.781717	0.1	3.189379
24.783383	0.1	3.181226
24.785050	0.1	3.171363
24.786717	0.1	3.161966
24.788383	0.1	3.155032
24.790050	0.1	3.151461
24.791717	0.1	3.150478
24.793383	0.1	3.150180
24.795050	0.1	3.149607
24.796717	0.1	3.149449
24.798383	0.1	3.149584
24.800050	0.1	3.147745
24.801717	0.1	3.142399
24.803383	0.1	3.134771
24.805050	0.1	3.126664
24.806717	0.1	3.118725
24.808383	0.1	3.111972
24.810050	0.1	3.108513
24.811717	0.1	3.109095
24.813383	0.1	3.111516
24.815050	0.1	3.112834
24.816717	0.1	3.112294
24.818383	0.1	3.111009
24.820050	0.1	3.109719
24.821717	0.1	3.108582
24.823383	0.1	3.108163
24.825050	0.1	3.108652
24.826717	0.1	3.109113
24.828383	0.1	3.108527
24.830050	0.1	3.106249
24.831717	0.1	3.101598
24.833383	0.1	3.094440
24.835050	0.1	3.086361
24.836717	0.1	3.080457
24.838383	0.1	3.079153
24.840050	0.1	3.082212
24.841717	0.1	3.086808
24.843383	0.1	3.089537
24.845050	0.1	3.088554
24.846717	0.1	3.084354
24.848383	0.1	3.079111
24.850050	0.1	3.074924
24.851717	0.1	3.072592
24.853383	0.1	3.072196
24.855050	0.1	3.074333
24.856717	0.1	3.079870
24.858383	0.1	3.088471
24.860050	0.1	3.097896
24.861717	0.1	3.105025
24.863383	0.1	3.107982
24.865050	0.1	3.107362
24.866717	0.1	3.105286
24.868383	0.1	3.103558
24.870050	0.1	3.102431
24.871717	0.1	3.100904
24.873383	0.1	3.098897
24.875050	0.1	3.098263
24.876717	0.1	3.101230
24.878383	0.1	3.108322
24.880050	0.1	3.118357
24.881717	0.1	3.130347
24.883383	0.1	3.144406
24.885050	0.1	3.160476
24.886717	0.1	3.176956
24.888383	0.1	3.191899
24.890050	0.1	3.205291
24.891717	0.1	3.218548
24.893383	0.1	3.232541
24.895050	0.1	3.247745
24.896717	0.1	3.264761
24.898383	0.1	3.283056
24.900050	0.1	3.300807
24.901717	0.1	3.316985
24.903383	0.1	3.332342
24.905050	0.1	3.348580
24.906717	0.1	3.367402
24.908383	0.1	3.389595
24.910050	0.1	3.414615
24.911717	0.1	3.441358
24.913383	0.1	3.468860
24.915050	0.1	3.496539
24.916717	0.1	3.524800
24.918383	0.1	3.554551
24.920050	0.1	3.585564
24.921717	0.1	3.616796
24.923383	0.1	3.648009
24.925050	0.1	3.679558
24.926717	0.1	3.711781
24.928383	0.1	3.745412
24.930050	0.1	3.781361
24.931717	0.1	3.819498
24.933383	0.1	3.858320
24.935050	0.1	3.896519
24.936717	0.1	3.934493
24.938383	0.1	3.973632
24.940050	0.1	4.014396
24.941717	0.1	4.055612
24.943383	0.1	4.095538
24.945050	0.1	4.133824
24.946717	0.1	4.171589
24.948383	0.1	4.209429
24.950050	0.1	4.246514
24.951717	0.1	4.281863
24.953383	0.1	4.315018
24.955050	0.1	4.345090
24.956717	0.1	4.371377
24.958383	0.1	4.394851
24.960050	0.1	4.416867
24.961717	0.1	4.437319
24.963383	0.1	4.455266
24.965050	0.1	4.470060
24.966717	0.1	4.481520
24.968383	0.1	4.489780
24.970050	0.1	4.495420
24.971717	0.1	4.499219
24.973383	0.1	4.501464
24.975050	0.1	4.501492
24.976717	0.1	4.498335
24.978383	0.1	4.491829
24.980050	0.1	4.482595
24.981717	0.1	4.470740
24.983383	0.1	4.455666
24.985050	0.1	4.437342
24.986717	0.1	4.416588
24.988383	0.1	4.393626
24.990050	0.1	4.367656
24.991717	0.1	4.338962
24.993383	0.1	4.309807
24.995050	0.1	4.281397
24.996717	0.1	4.252270
24.998383	0.1	4.221168
25.000050	0.1	4.188651
25.001717	0.1	4.154937
25.003383	0.1	4.119086
25.005050	0.1	4.080716
25.006717	0.1	4.040501
25.008383	0.1	3.999020
25.010050	0.1	3.956822
25.011717	0.1	3.915494
25.013383	0.1	3.877124
25.015050	0.1	3.842488
25.016717	0.1	3.810390
25.018383	0.1	3.779246
25.020050	0.1	3.748620
25.021717	0.1	3.718208
25.023383	0.1	3.686361
25.025050	0.1	3.651548
25.026717	0.1	3.614388
25.028383	0.1	3.576758
25.030050	0.1	3.539696
25.031717	0.1	3.503254
25.033383	0.1	3.467901
25.035050	0.1	3.435304
25.036717	0.1	3.407151
25.038383	0.1	3.382987
25.040050	0.1	3.360510
25.041717	0.1	3.338056
25.043383	0.1	3.315303
25.045050	0.1	3.292174
25.046717	0.1	3.269189
25.048383	0.1	3.248313
25.050050	0.1	3.231098
25.051717	0.1	3.216434
25.053383	0.1	3.201799
25.055050	0.1	3.185663
25.056717	0.1	3.168168
25.058383	0.1	3.150813
25.060050	0.1	3.135782
25.061717	0.1	3.124624
25.063383	0.1	3.117113
25.065050	0.1	3.111241
25.066717	0.1	3.104392
25.068383	0.1	3.094985
25.070050	0.1	3.083553
25.071717	0.1	3.072419
25.073383	0.1	3.063413
25.075050	0.1	3.056233
25.076717	0.1	3.049597
25.078383	0.1	3.042850
25.080050	0.1	3.035907
25.081717	0.1	3.028801
25.083383	0.1	3.022128
25.085050	0.1	3.017155
25.086717	0.1	3.014640
25.088383	0.1	3.013886
25.090050	0.1	3.013317
25.091717	0.1	3.012000
25.093383	0.1	3.009858
25.095050	0.1	3.006319
25.096717	0.1	3.000153
25.098383	0.1	2.991618
25.100050	0.1	2.983273
25.101717	0.1	2.977839
25.103383	0.1	2.975976
25.105050	0.1	2.976232
25.106717	0.1	2.976418
25.108383	0.1	2.975194
25.110050	0.1	2.973191
25.111717	0.1	2.972414
25.113383	0.1	2.973834
25.115050	0.1	2.976060
25.116717	0.1	2.976838
25.118383	0.1	2.975091
25.120050	0.1	2.971492
25.121717	0.1	2.967711
25.123383	0.1	2.965219
25.125050	0.1	2.964279
25.126717	0.1	2.963841
25.128383	0.1	2.962593
25.130050	0.1	2.960330
25.131717	0.1	2.958151
25.133383	0.1	2.957298
25.135050	0.1	2.958002
25.136717	0.1	2.959678
25.138383	0.1	2.961941
25.140050	0.1	2.963925
25.141717	0.1	2.964004
25.143383	0.1	2.961927
25.145050	0.1	2.959361
25.146717	0.1	2.957350
25.148383	0.1	2.955054
25.150050	0.1	2.951170
25.151717	0.1	2.945540
25.153383	0.1	2.939235
25.155050	0.1	2.933973
25.156717	0.1	2.931491
25.158383	0.1	2.932292
25.160050	0.1	2.935184
25.161717	0.1	2.938611
25.163383	0.1	2.941615
25.165050	0.1	2.943212
25.166717	0.1	2.942295
25.168383	0.1	2.938951
25.170050	0.1	2.934998
25.171717	0.1	2.932171
25.173383	0.1	2.930751
25.175050	0.1	2.930276
25.176717	0.1	2.930136
25.178383	0.1	2.929340
25.180050	0.1	2.926812
25.181717	0.1	2.922523
25.183383	0.1	2.917973
25.185050	0.1	2.915086
25.186717	0.1	2.914420
25.188383	0.1	2.915091
25.190050	0.1	2.916618
25.191717	0.1	2.919263
25.193383	0.1	2.922541
25.195050	0.1	2.925363
25.196717	0.1	2.927454
25.198383	0.1	2.929415
25.200050	0.1	2.931836
25.201717	0.1	2.934467
25.203383	0.1	2.936353
25.205050	0.1	2.937419
25.206717	0.1	2.939263
25.208383	0.1	2.943152
25.210050	0.1	2.948446
25.211717	0.1	2.953904
25.213383	0.1	2.959254
25.215050	0.1	2.964712
25.216717	0.1	2.969932
25.218383	0.1	2.974328
25.220050	0.1	2.977168
25.221717	0.1	2.977285
25.223383	0.1	2.974225
25.225050	0.1	2.969624
25.226717	0.1	2.966388
25.228383	0.1	2.966537
25.230050	0.1	2.970020
25.231717	0.1	2.975082
25.233383	0.1	2.979161
25.235050	0.1	2.980526
25.236717	0.1	2.980293
25.238383	0.1	2.981611
25.240050	0.1	2.986193
25.241717	0.1	2.993019
25.243383	0.1	2.999837
25.245050	0.1	3.004703
25.246717	0.1	3.007296
25.248383	0.1	3.009243
25.250050	0.1	3.012507
25.251717	0.1	3.017643
25.253383	0.1	3.023795
25.255050	0.1	3.030146
25.256717	0.1	3.036819
25.258383	0.1	3.043893
25.260050	0.1	3.050421
25.261717	0.1	3.055600
25.263383	0.1	3.060363
25.265050	0.1	3.066589
25.266717	0.1	3.075278
25.268383	0.1	3.086585
25.270050	0.1	3.100308
25.271717	0.1	3.115269
25.273383	0.1	3.129407
25.275050	0.1	3.141044
25.276717	0.1	3.150008
25.278383	0.1	3.157561
25.280050	0.1	3.165174
25.281717	0.1	3.173766
25.283383	0.1	3.184360
25.285050	0.1	3.198828
25.286717	0.1	3.218413
25.288383	0.1	3.241827
25.290050	0.1	3.266106
25.291717	0.1	3.288635
25.293383	0.1	3.308193
25.295050	0.1	3.324752
25.296717	0.1	3.338782
25.298383	0.1	3.351001
25.300050	0.1	3.362624
25.301717	0.1	3.375113
25.303383	0.1	3.388845
25.305050	0.1	3.402433
25.306717	0.1	3.414475
25.308383	0.1	3.426084
25.310050	0.1	3.440059
25.311717	0.1	3.457465
25.313383	0.1	3.477200
25.315050	0.1	3.498169
25.316717	0.1	3.519566
25.318383	0.1	3.539990
25.320050	0.1	3.557927
25.321717	0.1	3.572670
25.323383	0.1	3.584768
25.325050	0.1	3.596246
25.326717	0.1	3.609238
25.328383	0.1	3.624065
25.330050	0.1	3.640214
25.331717	0.1	3.657728
25.333383	0.1	3.676377
25.335050	0.1	3.694622
25.336717	0.1	3.710347
25.338383	0.1	3.722659
25.340050	0.1	3.732950
25.341717	0.1	3.743558
25.343383	0.1	3.755037
25.345050	0.1	3.766017
25.346717	0.1	3.776504
25.348383	0.1	3.788928
25.350050	0.1	3.804318
25.351717	0.1	3.819983
25.353383	0.1	3.833668
25.355050	0.1	3.847321
25.356717	0.1	3.864053
25.358383	0.1	3.884095
25.360050	0.1	3.905674
25.361717	0.1	3.927508
25.363383	0.1	3.949092
25.365050	0.1	3.970084
25.366717	0.1	3.990126
25.368383	0.1	4.008855
25.370050	0.1	4.026056
25.371717	0.1	4.041791
25.373383	0.1	4.057013
25.375050	0.1	4.073875
25.376717	0.1	4.094196
25.378383	0.1	4.117647
25.380050	0.1	4.141899
25.381717	0.1	4.164544
25.383383	0.1	4.185098
25.385050	0.1	4.204712
25.386717	0.1	4.223748
25.388383	0.1	4.241033
25.390050	0.1	4.255543
25.391717	0.1	4.266961
25.393383	0.1	4.275907
25.395050	0.1	4.284563
25.396717	0.1	4.295055
25.398383	0.1	4.306785
25.400050	0.1	4.316755
25.401717	0.1	4.322352
25.403383	0.1	4.323269
25.405050	0.1	4.320848
25.406717	0.1	4.316210
25.408383	0.1	4.309635
25.410050	0.1	4.301034
25.411717	0.1	4.290110
25.413383	0.1	4.277295
25.415050	0.1	4.263800
25.416717	0.1	4.249462
25.418383	0.1	4.232526
25.420050	0.1	4.212107
25.421717	0.1	4.189438
25.423383	0.1	4.166556
25.425050	0.1	4.144642
25.426717	0.1	4.123012
25.428383	0.1	4.099389
25.430050	0.1	4.071719
25.431717	0.1	4.039658
25.433383	0.1	4.004654
25.435050	0.1	3.968910
25.436717	0.1	3.933790
25.438383	0.1	3.899303
25.440050	0.1	3.865142
25.441717	0.1	3.831410
25.443383	0.1	3.798390
25.445050	0.1	3.765961
25.446717	0.1	3.733467
25.448383	0.1	3.700140
25.450050	0.1	3.666300
25.451717	0.1	3.634011
25.453383	0.1	3.605504
25.455050	0.1	3.580707
25.456717	0.1	3.556968
25.458383	0.1	3.531668
25.460050	0.1	3.504097
25.461717	0.1	3.474494
25.463383	0.1	3.443533
25.465050	0.1	3.412850
25.466717	0.1	3.384231
25.468383	0.1	3.358028
25.470050	0.1	3.333599
25.471717	0.1	3.310838
25.473383	0.1	3.289855
25.475050	0.1	3.269804
25.476717	0.1	3.249543
25.478383	0.1	3.229147
25.480050	0.1	3.209524
25.481717	0.1	3.191070
25.483383	0.1	3.173752
25.485050	0.1	3.157929
25.486717	0.1	3.144150
25.488383	0.1	3.132131
25.490050	0.1	3.120471
25.491717	0.1	3.107600
25.493383	0.1	3.093183
25.495050	0.1	3.078543
25.496717	0.1	3.065215
25.498383	0.1	3.053355
25.500050	0.1	3.042212
25.501717	0.1	3.030873
25.503383	0.1	3.018347
25.505050	0.1	3.004619
25.506717	0.1	2.990938
25.508383	0.1	2.978127
25.510050	0.1	2.966155
25.511717	0.1	2.955138
25.513383	0.1	2.945606
25.515050	0.1	2.938262
25.516717	0.1	2.933573
25.518383	0.1	2.931077
25.520050	0.1	2.928725
25.521717	0.1	2.923771
25.523383	0.1	2.915370
25.525050	0.1	2.905303
25.526717	0.1	2.894970
25.528383	0.1	2.884129
25.530050	0.1	2.873377
25.531717	0.1	2.864874
25.533383	0.1	2.860059
25.535050	0.1	2.858355
25.536717	0.1	2.858047
25.538383	0.1	2.857954
25.540050	0.1	2.858033
25.541717	0.1	2.858457
25.543383	0.1	2.859053
25.545050	0.1	2.859365
25.546717	0.1	2.858387
25.548383	0.1	2.854969
25.550050	0.1	2.849209
25.551717	0.1	2.842862
25.553383	0.1	2.838029
25.555050	0.1	2.835630
25.556717	0.1	2.835407
25.558383	0.1	2.836697
25.560050	0.1	2.838708
25.561717	0.1	2.840576
25.563383	0.1	2.841307
25.565050	0.1	2.839984
25.566717	0.1	2.836739
25.568383	0.1	2.833107
25.570050	0.1	2.830368
25.571717	0.1	2.828347
25.573383	0.1	2.825717
25.575050	0.1	2.820781
25.576717	0.1	2.813330
25.578383	0.1	2.805567
25.580050	0.1	2.799896
25.581717	0.1	2.796464
25.583383	0.1	2.793623
25.585050	0.1	2.789949
25.586717	0.1	2.785409
25.588383	0.1	2.780743
25.590050	0.1	2.776422
25.591717	0.1	2.772417
25.593383	0.1	2.768436
25.595050	0.1	2.764422
25.596717	0.1	2.760813
25.598383	0.1	2.758089
25.600050	0.1	2.756421
25.601717	0.1	2.755513
25.603383	0.1	2.754573
25.605050	0.1	2.752994
25.606717	0.1	2.750638
25.608383	0.1	2.747076
25.610050	0.1	2.741488
25.611717	0.1	2.733925
25.613383	0.1	2.725944
25.615050	0.1	2.719616
25.616717	0.1	2.716393
25.618383	0.1	2.716710
25.620050	0.1	2.719429
25.621717	0.1	2.721921
25.623383	0.1	2.721841
25.625050	0.1	2.718512
25.626717	0.1	2.712202
25.628383	0.1	2.704086
25.630050	0.1	2.696775
25.631717	0.1	2.692603
25.633383	0.1	2.691993
25.635050	0.1	2.694703
25.636717	0.1	2.700263
25.638383	0.1	2.706503
25.640050	0.1	2.710260
25.641717	0.1	2.710251
25.643383	0.1	2.707834
25.645050	0.1	2.704663
25.646717	0.1	2.701087
25.648383	0.1	2.697338
25.650050	0.1	2.694186
25.651717	0.1	2.691741
25.653383	0.1	2.689241
25.655050	0.1	2.686162
25.656717	0.1	2.683490
25.658383	0.1	2.683722
25.660050	0.1	2.688263
25.661717	0.1	2.694987
25.663383	0.1	2.700109
25.665050	0.1	2.701576
25.666717	0.1	2.699578
25.668383	0.1	2.695262
25.670050	0.1	2.689892
25.671717	0.1	2.684677
25.673383	0.1	2.680602
25.675050	0.1	2.677925
25.676717	0.1	2.676165
25.678383	0.1	2.674824
25.680050	0.1	2.673753
25.681717	0.1	2.673049
25.683383	0.1	2.672900
25.685050	0.1	2.672966
25.686717	0.1	2.672402
25.688383	0.1	2.671145
25.690050	0.1	2.670228
25.691717	0.1	2.670391
25.693383	0.1	2.671061
25.695050	0.1	2.670991
25.696717	0.1	2.669473
25.698383	0.1	2.666898
25.700050	0.1	2.664519
25.701717	0.1	2.663643
25.703383	0.1	2.663950
25.705050	0.1	2.663163
25.706717	0.1	2.659811
25.708383	0.1	2.655382
25.710050	0.1	2.653054
25.711717	0.1	2.655205
25.713383	0.1	2.661734
25.715050	0.1	2.669715
25.716717	0.1	2.675112
25.718383	0.1	2.675778
25.720050	0.1	2.672453
25.721717	0.1	2.667001
25.723383	0.1	2.661133
25.725050	0.1	2.656262
25.726717	0.1	2.653347
25.728383	0.1	2.653180
25.730050	0.1	2.656220
25.731717	0.1	2.661319
25.733383	0.1	2.666106
25.735050	0.1	2.669292
25.736717	0.1	2.671145
25.738383	0.1	2.672025
25.740050	0.1	2.671606
25.741717	0.1	2.669240
25.743383	0.1	2.664882
25.745050	0.1	2.660081
25.746717	0.1	2.657659
25.748383	0.1	2.659676
25.750050	0.1	2.665669
25.751717	0.1	2.672672
25.753383	0.1	2.677296
25.755050	0.1	2.678582
25.756717	0.1	2.678479
25.758383	0.1	2.679154
25.760050	0.1	2.680654
25.761717	0.1	2.681301
25.763383	0.1	2.679527
25.765050	0.1	2.675019
25.766717	0.1	2.668742
25.768383	0.1	2.662358
25.770050	0.1	2.657603
25.771717	0.1	2.655326
25.773383	0.1	2.654782
25.775050	0.1	2.654865
25.776717	0.1	2.655289
25.778383	0.1	2.656118
25.780050	0.1	2.657231
25.781717	0.1	2.658530
25.783383	0.1	2.660113
25.785050	0.1	2.662223
25.786717	0.1	2.664942
25.788383	0.1	2.668174
25.790050	0.1	2.671420
25.791717	0.1	2.673171
25.793383	0.1	2.671750
25.795050	0.1	2.667233
25.796717	0.1	2.661562
25.798383	0.1	2.656817
25.800050	0.1	2.653608
25.801717	0.1	2.651280
25.803383	0.1	2.649445
25.805050	0.1	2.648518
25.806717	0.1	2.648639
25.808383	0.1	2.649128
25.810050	0.1	2.649692
25.811717	0.1	2.650833
25.813383	0.1	2.652179
25.815050	0.1	2.652109
25.816717	0.1	2.649431
25.818383	0.1	2.644141
25.820050	0.1	2.637124
25.821717	0.1	2.629915
25.823383	0.1	2.624285
25.825050	0.1	2.620877
25.826717	0.1	2.618679
25.828383	0.1	2.616718
25.830050	0.1	2.614926
25.831717	0.1	2.613100
25.833383	0.1	2.611219
25.835050	0.1	2.610371
25.836717	0.1	2.611140
25.838383	0.1	2.612257
25.840050	0.1	2.612611
25.841717	0.1	2.613417
25.843383	0.1	2.616774
25.845050	0.1	2.622730
25.846717	0.1	2.628919
25.848383	0.1	2.632714
25.850050	0.1	2.632933
25.851717	0.1	2.629836
25.853383	0.1	2.624826
25.855050	0.1	2.619973
25.856717	0.1	2.616700
25.858383	0.1	2.615131
25.860050	0.1	2.615065
25.861717	0.1	2.616621
25.863383	0.1	2.619112
25.865050	0.1	2.620039
25.866717	0.1	2.616928
25.868383	0.1	2.610036
25.870050	0.1	2.602013
25.871717	0.1	2.595629
25.873383	0.1	2.592020
25.875050	0.1	2.590329
25.876717	0.1	2.589221
25.878383	0.1	2.588392
25.880050	0.1	2.588811
25.881717	0.1	2.591517
25.883383	0.1	2.595698
25.885050	0.1	2.598744
25.886717	0.1	2.599177
25.888383	0.1	2.598464
25.890050	0.1	2.599158
25.891717	0.1	2.602176
25.893383	0.1	2.606432
25.895050	0.1	2.610614
25.896717	0.1	2.614558
25.898383	0.1	2.618153
25.900050	0.1	2.620583
25.901717	0.1	2.622055
25.903383	0.1	2.624439
25.905050	0.1	2.628807
25.906717	0.1	2.633748
25.908383	0.1	2.636947
25.910050	0.1	2.637557
25.911717	0.1	2.636453
25.913383	0.1	2.635261
25.915050	0.1	2.635564
25.916717	0.1	2.638148
25.918383	0.1	2.642539
25.920050	0.1	2.647690
25.921717	0.1	2.652262
25.923383	0.1	2.654642
25.925050	0.1	2.654297
25.926717	0.1	2.652402
25.928383	0.1	2.650637
25.930050	0.1	2.650213
25.931717	0.1	2.651163
25.933383	0.1	2.651550
25.935050	0.1	2.649240
25.936717	0.1	2.644653
25.938383	0.1	2.640649
25.940050	0.1	2.639825
25.941717	0.1	2.643117
25.943383	0.1	2.650162
25.945050	0.1	2.659331
25.946717	0.1	2.667592
25.948383	0.1	2.672095
25.950050	0.1	2.672309
25.951717	0.1	2.669841
25.953383	0.1	2.666428
25.955050	0.1	2.663559
25.956717	0.1	2.662782
25.958383	0.1	2.664672
25.960050	0.1	2.667909
25.961717	0.1	2.670106
25.963383	0.1	2.669618
25.965050	0.1	2.666712
25.966717	0.1	2.662968
25.968383	0.1	2.659461
25.970050	0.1	2.656495
25.971717	0.1	2.654474
25.973383	0.1	2.653855
25.975050	0.1	2.655014
25.976717	0.1	2.657934
25.978383	0.1	2.661571
25.980050	0.1	2.663988
25.981717	0.1	2.663415
25.983383	0.1	2.659564
25.985050	0.1	2.654060
25.986717	0.1	2.648416
25.988383	0.1	2.642418
25.990050	0.1	2.636090
25.991717	0.1	2.631461
25.993383	0.1	2.630237
25.995050	0.1	2.631508
25.996717	0.1	2.633287
25.998383	0.1	2.634772
26.000050	0.1	2.636304
26.001717	0.1	2.638400
26.003383	0.1	2.640877
26.005050	0.1	2.642288
26.006717	0.1	2.641049
26.008383	0.1	2.636989
26.010050	0.1	2.631145
26.011717	0.1	2.625110
26.013383	0.1	2.620323
26.015050	0.1	2.617287
26.016717	0.1	2.616066
26.018383	0.1	2.616639
26.020050	0.1	2.617794
26.021717	0.1	2.617841
26.023383	0.1	2.616690
26.025050	0.1	2.615759
26.026717	0.1	2.616136
26.028383	0.1	2.617915
26.030050	0.1	2.620649
26.031717	0.1	2.622884
26.033383	0.1	2.622348
26.035050	0.1	2.618344
26.036717	0.1	2.612839
26.038383	0.1	2.608448
26.040050	0.1	2.606460
26.041717	0.1	2.607130
26.043383	0.1	2.610432
26.045050	0.1	2.615256
26.046717	0.1	2.619219
26.048383	0.1	2.620984
26.050050	0.1	2.621477
26.051717	0.1	2.621757
26.053383	0.1	2.621124
26.055050	0.1	2.618497
26.056717	0.1	2.614399
26.058383	0.1	2.610274
26.060050	0.1	2.606874
26.061717	0.1	2.604900
26.063383	0.1	2.605785
26.065050	0.1	2.610409
26.066717	0.1	2.617799
26.068383	0.1	2.625547
26.070050	0.1	2.631485
26.071717	0.1	2.634791
26.073383	0.1	2.635634
26.075050	0.1	2.634670
26.076717	0.1	2.633012
26.078383	0.1	2.631904
26.080050	0.1	2.631927
26.081717	0.1	2.632849
26.083383	0.1	2.634213
26.085050	0.1	2.635857
26.086717	0.1	2.638036
26.088383	0.1	2.640607
26.090050	0.1	2.642777
26.091717	0.1	2.644528
26.093383	0.1	2.646674
26.095050	0.1	2.649012
26.096717	0.1	2.650018
26.098383	0.1	2.648784
26.100050	0.1	2.646628
26.101717	0.1	2.646162
26.103383	0.1	2.648290
26.105050	0.1	2.651145
26.106717	0.1	2.652779
26.108383	0.1	2.653208
26.110050	0.1	2.653347
26.111717	0.1	2.653855
26.113383	0.1	2.654772
26.115050	0.1	2.655112
26.116717	0.1	2.653529
26.118383	0.1	2.650102
26.120050	0.1	2.646795
26.121717	0.1	2.646185
26.123383	0.1	2.649445
26.125050	0.1	2.655047
26.126717	0.1	2.659978
26.128383	0.1	2.662423
26.130050	0.1	2.662749
26.131717	0.1	2.662661
26.133383	0.1	2.664221
26.135050	0.1	2.668290
26.136717	0.1	2.673469
26.138383	0.1	2.677371
26.140050	0.1	2.678521
26.141717	0.1	2.677110
26.143383	0.1	2.674768
26.145050	0.1	2.673212
26.146717	0.1	2.673240
26.148383	0.1	2.674586
26.150050	0.1	2.676416
26.151717	0.1	2.678563
26.153383	0.1	2.681408
26.155050	0.1	2.685036
26.156717	0.1	2.689702
26.158383	0.1	2.695862
26.160050	0.1	2.702596
26.161717	0.1	2.707788
26.163383	0.1	2.710470
26.165050	0.1	2.711937
26.166717	0.1	2.714149
26.168383	0.1	2.717734
26.170050	0.1	2.721418
26.171717	0.1	2.723560
26.173383	0.1	2.724594
26.175050	0.1	2.726638
26.176717	0.1	2.730782
26.178383	0.1	2.736459
26.180050	0.1	2.742996
26.181717	0.1	2.749544
26.183383	0.1	2.754400
26.185050	0.1	2.756706
26.186717	0.1	2.757465
26.188383	0.1	2.758405
26.190050	0.1	2.761250
26.191717	0.1	2.767318
26.193383	0.1	2.776515
26.195050	0.1	2.787597
26.196717	0.1	2.799653
26.198383	0.1	2.811705
26.200050	0.1	2.821544
26.201717	0.1	2.827896
26.203383	0.1	2.832906
26.205050	0.1	2.839561
26.206717	0.1	2.848688
26.208383	0.1	2.860087
26.210050	0.1	2.873391
26.211717	0.1	2.887584
26.213383	0.1	2.901368
26.215050	0.1	2.913745
26.216717	0.1	2.923966
26.218383	0.1	2.932060
26.220050	0.1	2.939859
26.221717	0.1	2.950067
26.223383	0.1	2.964013
26.225050	0.1	2.981359
26.226717	0.1	3.000712
26.228383	0.1	3.019958
26.230050	0.1	3.037611
26.231717	0.1	3.054156
26.233383	0.1	3.071427
26.235050	0.1	3.090911
26.236717	0.1	3.112610
26.238383	0.1	3.135204
26.240050	0.1	3.157347
26.241717	0.1	3.178800
26.243383	0.1	3.200071
26.245050	0.1	3.221747
26.246717	0.1	3.244146
26.248383	0.1	3.266684
26.250050	0.1	3.288146
26.251717	0.1	3.308221
26.253383	0.1	3.327522
26.255050	0.1	3.346261
26.256717	0.1	3.364249
26.258383	0.1	3.381707
26.260050	0.1	3.398997
26.261717	0.1	3.416133
26.263383	0.1	3.432585
26.265050	0.1	3.447239
26.266717	0.1	3.459225
26.268383	0.1	3.469172
26.270050	0.1	3.479263
26.271717	0.1	3.491514
26.273383	0.1	3.506173
26.275050	0.1	3.522006
26.276717	0.1	3.536707
26.278383	0.1	3.547352
26.280050	0.1	3.552474
26.281717	0.1	3.552847
26.283383	0.1	3.549536
26.285050	0.1	3.543333
26.286717	0.1	3.536157
26.288383	0.1	3.530206
26.290050	0.1	3.525564
26.291717	0.1	3.520357
26.293383	0.1	3.512949
26.295050	0.1	3.502802
26.296717	0.1	3.490304
26.298383	0.1	3.476627
26.300050	0.1	3.462676
26.301717	0.1	3.447612
26.303383	0.1	3.430005
26.305050	0.1	3.410284
26.306717	0.1	3.390452
26.308383	0.1	3.371313
26.310050	0.1	3.351173
26.311717	0.1	3.327592
26.313383	0.1	3.299732
26.315050	0.1	3.268695
26.316717	0.1	3.236663
26.318383	0.1	3.206101
26.320050	0.1	3.178772
26.321717	0.1	3.154539
26.323383	0.1	3.131772
26.325050	0.1	3.109486
26.326717	0.1	3.088140
26.328383	0.1	3.068387
26.330050	0.1	3.050091
26.331717	0.1	3.032149
26.333383	0.1	3.012866
26.335050	0.1	2.991320
26.336717	0.1	2.967981
26.338383	0.1	2.944069
26.340050	0.1	2.921261
26.341717	0.1	2.901591
26.343383	0.1	2.886029
26.345050	0.1	2.873195
26.346717	0.1	2.860408
26.348383	0.1	2.845908
26.350050	0.1	2.829297
26.351717	0.1	2.811165
26.353383	0.1	2.793707
26.355050	0.1	2.779909
26.356717	0.1	2.770922
26.358383	0.1	2.765153
26.360050	0.1	2.759672
26.361717	0.1	2.752207
26.363383	0.1	2.742442
26.365050	0.1	2.731690
26.366717	0.1	2.721138
26.368383	0.1	2.710633
26.370050	0.1	2.698856
26.371717	0.1	2.684775
26.373383	0.1	2.669059
26.375050	0.1	2.653766
26.376717	0.1	2.640970
26.378383	0.1	2.632034
26.380050	0.1	2.627200
26.381717	0.1	2.625561
26.383383	0.1	2.625496
26.385050	0.1	2.624863
26.386717	0.1	2.622153
26.388383	0.1	2.617980
26.390050	0.1	2.614358
26.391717	0.1	2.612621
26.393383	0.1	2.612192
26.395050	0.1	2.611005
26.396717	0.1	2.607377
26.398383	0.1	2.600709
26.400050	0.1	2.591028
26.401717	0.1	2.579796
26.403383	0.1	2.570194
26.405050	0.1	2.564928
26.406717	0.1	2.564155
26.408383	0.1	2.565710
26.410050	0.1	2.567219
26.411717	0.1	2.568061
26.413383	0.1	2.569151
26.415050	0.1	2.571288
26.416717	0.1	2.574227
26.418383	0.1	2.576360
26.420050	0.1	2.575493
26.421717	0.1	2.570855
26.423383	0.1	2.563722
26.425050	0.1	2.556164
26.426717	0.1	2.550301
26.428383	0.1	2.548201
26.430050	0.1	2.550445
26.431717	0.1	2.554837
26.433383	0.1	2.558334
26.435050	0.1	2.559666
26.436717	0.1	2.558767
26.438383	0.1	2.555512
26.440050	0.1	2.550054
26.441717	0.1	2.543340
26.443383	0.1	2.536848
26.445050	0.1	2.532420
26.446717	0.1	2.531181
26.448383	0.1	2.532373
26.450050	0.1	2.534408
26.451717	0.1	2.536494
26.453383	0.1	2.538175
26.455050	0.1	2.538920
26.456717	0.1	2.538799
26.458383	0.1	2.538241
26.460050	0.1	2.537281
26.461717	0.1	2.535693
26.463383	0.1	2.533244
26.465050	0.1	2.530073
26.466717	0.1	2.527284
26.468383	0.1	2.526664
26.470050	0.1	2.528732
26.471717	0.1	2.531759
26.473383	0.1	2.533710
26.475050	0.1	2.534506
26.476717	0.1	2.535325
26.478383	0.1	2.536518
26.480050	0.1	2.537500
26.481717	0.1	2.537966
26.483383	0.1	2.538264
26.485050	0.1	2.538613
26.486717	0.1	2.538352
26.488383	0.1	2.536289
26.490050	0.1	2.531959
26.491717	0.1	2.526580
26.493383	0.1	2.522455
26.495050	0.1	2.521058
26.496717	0.1	2.521975
26.498383	0.1	2.523866
26.500050	0.1	2.525579
26.501717	0.1	2.526524
26.503383	0.1	2.527013
26.505050	0.1	2.527828
26.506717	0.1	2.529100
26.508383	0.1	2.530357
26.510050	0.1	2.531754
26.511717	0.1	2.534324
26.513383	0.1	2.538534
26.515050	0.1	2.543265
26.516717	0.1	2.546366
26.518383	0.1	2.545589
26.520050	0.1	2.540196
26.521717	0.1	2.532150
26.523383	0.1	2.524974
26.525050	0.1	2.521556
26.526717	0.1	2.523204
26.528383	0.1	2.529542
26.530050	0.1	2.538245
26.531717	0.1	2.545686
26.533383	0.1	2.549188
26.535050	0.1	2.548546
26.536717	0.1	2.545388
26.538383	0.1	2.542073
26.540050	0.1	2.540806
26.541717	0.1	2.542441
26.543383	0.1	2.545826
26.545050	0.1	2.549277
26.546717	0.1	2.552057
26.548383	0.1	2.553868
26.550050	0.1	2.554194
26.551717	0.1	2.552443
26.553383	0.1	2.548294
26.555050	0.1	2.542171
26.556717	0.1	2.535582
26.558383	0.1	2.530487
26.560050	0.1	2.527731
26.561717	0.1	2.526501
26.563383	0.1	2.525998
26.565050	0.1	2.526622
26.566717	0.1	2.529128
26.568383	0.1	2.532941
26.570050	0.1	2.535898
26.571717	0.1	2.535935
26.573383	0.1	2.532671
26.575050	0.1	2.527162
26.576717	0.1	2.521030
26.578383	0.1	2.516476
26.580050	0.1	2.515600
26.581717	0.1	2.518459
26.583383	0.1	2.522687
26.585050	0.1	2.525398
26.586717	0.1	2.524741
26.588383	0.1	2.520732
26.590050	0.1	2.515349
26.591717	0.1	2.510799
26.593383	0.1	2.507884
26.595050	0.1	2.506669
26.596717	0.1	2.507167
26.598383	0.1	2.508843
26.600050	0.1	2.510636
26.601717	0.1	2.512038
26.603383	0.1	2.513318
26.605050	0.1	2.514883
26.606717	0.1	2.517304
26.608383	0.1	2.521132
26.610050	0.1	2.525412
26.611717	0.1	2.528634
26.613383	0.1	2.531181
26.615050	0.1	2.534050
26.616717	0.1	2.536573
26.618383	0.1	2.537509
26.620050	0.1	2.536550
26.621717	0.1	2.533793
26.623383	0.1	2.529379
26.625050	0.1	2.524504
26.626717	0.1	2.521556
26.628383	0.1	2.522063
26.630050	0.1	2.525342
26.631717	0.1	2.529030
26.633383	0.1	2.530860
26.635050	0.1	2.530618
26.636717	0.1	2.529887
26.638383	0.1	2.529835
26.640050	0.1	2.530427
26.641717	0.1	2.531391
26.643383	0.1	2.532429
26.645050	0.1	2.533104
26.646717	0.1	2.533551
26.648383	0.1	2.534152
26.650050	0.1	2.534525
26.651717	0.1	2.534385
26.653383	0.1	2.534608
26.655050	0.1	2.535996
26.656717	0.1	2.538096
26.658383	0.1	2.540015
26.660050	0.1	2.541365
26.661717	0.1	2.542110
26.663383	0.1	2.542292
26.665050	0.1	2.541854
26.666717	0.1	2.540671
26.668383	0.1	2.538678
26.670050	0.1	2.535908
26.671717	0.1	2.533137
26.673383	0.1	2.531740
26.675050	0.1	2.532243
26.676717	0.1	2.534487
26.678383	0.1	2.538548
26.680050	0.1	2.544168
26.681717	0.1	2.550469
26.683383	0.1	2.556490
26.685050	0.1	2.561533
26.686717	0.1	2.565081
26.688383	0.1	2.566394
26.690050	0.1	2.564774
26.691717	0.1	2.560588
26.693383	0.1	2.555707
26.695050	0.1	2.552625
26.696717	0.1	2.553025
26.698383	0.1	2.556993
26.700050	0.1	2.563340
26.701717	0.1	2.570278
26.703383	0.1	2.576304
26.705050	0.1	2.581445
26.706717	0.1	2.587312
26.708383	0.1	2.594986
26.710050	0.1	2.603740
26.711717	0.1	2.612057
26.713383	0.1	2.618539
26.715050	0.1	2.622185
26.716717	0.1	2.623014
26.718383	0.1	2.622074
26.720050	0.1	2.620914
26.721717	0.1	2.621626
26.723383	0.1	2.626237
26.725050	0.1	2.635373
26.726717	0.1	2.648332
26.728383	0.1	2.663913
26.730050	0.1	2.679909
26.731717	0.1	2.693217
26.733383	0.1	2.702614
26.735050	0.1	2.710251
26.736717	0.1	2.718372
26.738383	0.1	2.727010
26.740050	0.1	2.735760
26.741717	0.1	2.744701
26.743383	0.1	2.753660
26.745050	0.1	2.762517
26.746717	0.1	2.771765
26.748383	0.1	2.782024
26.750050	0.1	2.793502
26.751717	0.1	2.806289
26.753383	0.1	2.820436
26.755050	0.1	2.835547
26.756717	0.1	2.850886
26.758383	0.1	2.865843
26.760050	0.1	2.880516
26.761717	0.1	2.895552
26.763383	0.1	2.910728
26.765050	0.1	2.924926
26.766717	0.1	2.938011
26.768383	0.1	2.951035
26.770050	0.1	2.964814
26.771717	0.1	2.979855
26.773383	0.1	2.997220
26.775050	0.1	3.017643
26.776717	0.1	3.040102
26.778383	0.1	3.062882
26.780050	0.1	3.085793
26.781717	0.1	3.109821
26.783383	0.1	3.135065
26.785050	0.1	3.160643
26.786717	0.1	3.186315
26.788383	0.1	3.212914
26.790050	0.1	3.241058
26.791717	0.1	3.270186
26.793383	0.1	3.299564
26.795050	0.1	3.329022
26.796717	0.1	3.358652
26.798383	0.1	3.388743
26.800050	0.1	3.419565
26.801717	0.1	3.451407
26.803383	0.1	3.484972
26.805050	0.1	3.520879
26.806717	0.1	3.558765
26.808383	0.1	3.597550
26.810050	0.1	3.636344
26.811717	0.1	3.674747
26.813383	0.1	3.712992
26.815050	0.1	3.752285
26.816717	0.1	3.794539
26.818383	0.1	3.841515
26.820050	0.1	3.893645
26.821717	0.1	3.949120
26.823383	0.1	4.004953
26.825050	0.1	4.059291
26.826717	0.1	4.112353
26.828383	0.1	4.165657
26.830050	0.1	4.220428
26.831717	0.1	4.276410
26.833383	0.1	4.332555
26.835050	0.1	4.388825
26.836717	0.1	4.446083
26.838383	0.1	4.504565
26.840050	0.1	4.563904
26.841717	0.1	4.623802
26.843383	0.1	4.683733
26.845050	0.1	4.742569
26.846717	0.1	4.799138
26.848383	0.1	4.852987
26.850050	0.1	4.904629
26.851717	0.1	4.955153
26.853383	0.1	5.005086
26.855050	0.1	5.053943
26.856717	0.1	5.101277
26.858383	0.1	5.146754
26.860050	0.1	5.189176
26.861717	0.1	5.226987
26.863383	0.1	5.259542
26.865050	0.1	5.286979
26.866717	0.1	5.309810
26.868383	0.1	5.329293
26.870050	0.1	5.347109
26.871717	0.1	5.363263
26.873383	0.1	5.374947
26.875050	0.1	5.379217
26.876717	0.1	5.376143
26.878383	0.1	5.368167
26.880050	0.1	5.357210
26.881717	0.1	5.343240
26.883383	0.1	5.324618
26.885050	0.1	5.299859
26.886717	0.1	5.269703
26.888383	0.1	5.236710
26.890050	0.1	5.202950
26.891717	0.1	5.168491
26.893383	0.1	5.131867
26.895050	0.1	5.092165
26.896717	0.1	5.049943
26.898383	0.1	5.005640
26.900050	0.1	4.958655
26.901717	0.1	4.908219
26.903383	0.1	4.854649
26.905050	0.1	4.799883
26.906717	0.1	4.746155
26.908383	0.1	4.694508
26.910050	0.1	4.644715
26.911717	0.1	4.595416
26.913383	0.1	4.544933
26.915050	0.1	4.492770
26.916717	0.1	4.439866
26.918383	0.1	4.387721
26.920050	0.1	4.337360
26.921717	0.1	4.288931
26.923383	0.1	4.242770
26.925050	0.1	4.199897
26.926717	0.1	4.160968
26.928383	0.1	4.125852
26.930050	0.1	4.093978
26.931717	0.1	4.064017
26.933383	0.1	4.034541
26.935050	0.1	4.005395
26.936717	0.1	3.977367
26.938383	0.1	3.950787
26.940050	0.1	3.926074
26.941717	0.1	3.904542
26.943383	0.1	3.887042
26.945050	0.1	3.872439
26.946717	0.1	3.858656
26.948383	0.1	3.844555
26.950050	0.1	3.829626
26.951717	0.1	3.813161
26.953383	0.1	3.795088
26.955050	0.1	3.776588
26.956717	0.1	3.758972
26.958383	0.1	3.743013
26.960050	0.1	3.729374
26.961717	0.1	3.718450
26.963383	0.1	3.709276
26.965050	0.1	3.699698
26.966717	0.1	3.688079
26.968383	0.1	3.673946
26.970050	0.1	3.657248
26.971717	0.1	3.638384
26.973383	0.1	3.618780
26.975050	0.1	3.600023
26.976717	0.1	3.582519
26.978383	0.1	3.565280
26.980050	0.1	3.547110
26.981717	0.1	3.527999
26.983383	0.1	3.508520
26.985050	0.1	3.488874
26.986717	0.1	3.469298
26.988383	0.1	3.449600
26.990050	0.1	3.428692
26.991717	0.1	3.405926
26.993383	0.1	3.382028
26.995050	0.1	3.358382
26.996717	0.1	3.336025
26.998383	0.1	3.315061
27.000050	0.1	3.294796
27.001717	0.1	3.274134
27.003383	0.1	3.251871
27.005050	0.1	3.227452
27.006717	0.1	3.202008
27.008383	0.1	3.177663
27.010050	0.1	3.155558
27.011717	0.1	3.135656
27.013383	0.1	3.117654
27.015050	0.1	3.100643
27.016717	0.1	3.083502
27.018383	0.1	3.066924
27.020050	0.1	3.053416
27.021717	0.1	3.044377
27.023383	0.1	3.038216
27.025050	0.1	3.031711
27.026717	0.1	3.022603
27.028383	0.1	3.010957
27.030050	0.1	2.998449
27.031717	0.1	2.986677
27.033383	0.1	2.976744
27.035050	0.1	2.969569
27.036717	0.1	2.965066
27.038383	0.1	2.962146
27.040050	0.1	2.959864
27.041717	0.1	2.957615
27.043383	0.1	2.954723
27.045050	0.1	2.951389
27.046717	0.1	2.948954
27.048383	0.1	2.947873
27.050050	0.1	2.946965
27.051717	0.1	2.944977
27.053383	0.1	2.941377
27.055050	0.1	2.936325
27.056717	0.1	2.930802
27.058383	0.1	2.926518
27.060050	0.1	2.925163
27.061717	0.1	2.927175
27.063383	0.1	2.931864
27.065050	0.1	2.938784
27.066717	0.1	2.947575
27.068383	0.1	2.956786
27.070050	0.1	2.963925
27.071717	0.1	2.967655
27.073383	0.1	2.969452
27.075050	0.1	2.972055
27.076717	0.1	2.977103
27.078383	0.1	2.984875
27.080050	0.1	2.994360
27.081717	0.1	3.003567
27.083383	0.1	3.010975
27.085050	0.1	3.016070
27.086717	0.1	3.018985
27.088383	0.1	3.021010
27.090050	0.1	3.024922
27.091717	0.1	3.033509
27.093383	0.1	3.047134
27.095050	0.1	3.063134
27.096717	0.1	3.077779
27.098383	0.1	3.088773
27.100050	0.1	3.096242
27.101717	0.1	3.102026
27.103383	0.1	3.108312
27.105050	0.1	3.116243
27.106717	0.1	3.125756
27.108383	0.1	3.136639
27.110050	0.1	3.148471
27.111717	0.1	3.160047
27.113383	0.1	3.170497
27.115050	0.1	3.179894
27.116717	0.1	3.188248
27.118383	0.1	3.195456
27.120050	0.1	3.202134
27.121717	0.1	3.209105
27.123383	0.1	3.216439
27.125050	0.1	3.223550
27.126717	0.1	3.229845
27.128383	0.1	3.235387
27.130050	0.1	3.241380
27.131717	0.1	3.249440
27.133383	0.1	3.259922
27.135050	0.1	3.271960
27.136717	0.1	3.285385
27.138383	0.1	3.300542
27.140050	0.1	3.316393
27.141717	0.1	3.330885
27.143383	0.1	3.343192
27.145050	0.1	3.354289
27.146717	0.1	3.365548
27.148383	0.1	3.377711
27.150050	0.1	3.390834
27.151717	0.1	3.404836
27.153383	0.1	3.419714
27.155050	0.1	3.435402
27.156717	0.1	3.451761
27.158383	0.1	3.468497
27.160050	0.1	3.485070
27.161717	0.1	3.501307
27.163383	0.1	3.517526
27.165050	0.1	3.533605
27.166717	0.1	3.549396
27.168383	0.1	3.566090
27.170050	0.1	3.585489
27.171717	0.1	3.608190
27.173383	0.1	3.634053
27.175050	0.1	3.663288
27.176717	0.1	3.695455
27.178383	0.1	3.728927
27.180050	0.1	3.762515
27.181717	0.1	3.796606
27.183383	0.1	3.832504
27.185050	0.1	3.870837
27.186717	0.1	3.910586
27.188383	0.1	3.950219
27.190050	0.1	3.989600
27.191717	0.1	4.029833
27.193383	0.1	4.071770
27.195050	0.1	4.115673
27.196717	0.1	4.161918
27.198383	0.1	4.211143
27.200050	0.1	4.264056
27.201717	0.1	4.321341
27.203383	0.1	4.382827
27.205050	0.1	4.447130
27.206717	0.1	4.513054
27.208383	0.1	4.580221
27.210050	0.1	4.648678
27.211717	0.1	4.719840
27.213383	0.1	4.796516
27.215050	0.1	4.880056
27.216717	0.1	4.968592
27.218383	0.1	5.058772
27.220050	0.1	5.148612
27.221717	0.1	5.238662
27.223383	0.1	5.331612
27.225050	0.1	5.430896
27.226717	0.1	5.538389
27.228383	0.1	5.653682
27.230050	0.1	5.775709
27.231717	0.1	5.903235
27.233383	0.1	6.033764
27.235050	0.1	6.165025
27.236717	0.1	6.297976
27.238383	0.1	6.435788
27.240050	0.1	6.580288
27.241717	0.1	6.731320
27.243383	0.1	6.888490
27.245050	0.1	7.051500
27.246717	0.1	7.219287
27.248383	0.1	7.389854
27.250050	0.1	7.561552
27.251717	0.1	7.734718
27.253383	0.1	7.911371
27.255050	0.1	8.093379
27.256717	0.1	8.280803
27.258383	0.1	8.471776
27.260050	0.1	8.663880
27.261717	0.1	8.855234
27.263383	0.1	9.044060
27.265050	0.1	9.228536
27.266717	0.1	9.407643
27.268383	0.1	9.581214
27.270050	0.1	9.749033
27.271717	0.1	9.910869
27.273383	0.1	10.067155
27.275050	0.1	10.218672
27.276717	0.1	10.365853
27.278383	0.1	10.508047
27.280050	0.1	10.642400
27.281717	0.1	10.764766
27.283383	0.1	10.872940
27.285050	0.1	10.967604
27.286717	0.1	11.049570
27.288383	0.1	11.118259
27.290050	0.1	11.173729
27.291717	0.1	11.217590
27.293383	0.1	11.250479
27.295050	0.1	11.270666
27.296717	0.1	11.276100
27.298383	0.1	11.266009
27.300050	0.1	11.240910
27.301717	0.1	11.202781
27.303383	0.1	11.153910
27.305050	0.1	11.094809
27.306717	0.1	11.024824
27.308383	0.1	10.944121
27.310050	0.1	10.853279
27.311717	0.1	10.752520
27.313383	0.1	10.642298
27.315050	0.1	10.523382
27.316717	0.1	10.396219
27.318383	0.1	10.261452
27.320050	0.1	10.120971
27.321717	0.1	9.977063
27.323383	0.1	9.831064
27.325050	0.1	9.683929
27.326717	0.1	9.536906
27.328383	0.1	9.390577
27.330050	0.1	9.244205
27.331717	0.1	9.097466
27.333383	0.1	8.951849
27.335050	0.1	8.809119
27.336717	0.1	8.669412
27.338383	0.1	8.531916
27.340050	0.1	8.396222
27.341717	0.1	8.262368
27.343383	0.1	8.130777
27.345050	0.1	8.002385
27.346717	0.1	7.878048
27.348383	0.1	7.758345
27.350050	0.1	7.643853
27.351717	0.1	7.534572
27.353383	0.1	7.429477
27.355050	0.1	7.327553
27.356717	0.1	7.229066
27.358383	0.1	7.135016
27.360050	0.1	7.045283
27.361717	0.1	6.958479
27.363383	0.1	6.873850
27.365050	0.1	6.791460
27.366717	0.1	6.710673
27.368383	0.1	6.630253
27.370050	0.1	6.549885
27.371717	0.1	6.470010
27.373383	0.1	6.390158
27.375050	0.1	6.309007
27.376717	0.1	6.226408
27.378383	0.1	6.143646
27.380050	0.1	6.061932
27.381717	0.1	5.981317
27.383383	0.1	5.900934
27.385050	0.1	5.820049
27.386717	0.1	5.738279
27.388383	0.1	5.655242
27.390050	0.1	5.570310
27.391717	0.1	5.482561
27.393383	0.1	5.392409
27.395050	0.1	5.302257
27.396717	0.1	5.213595
27.398383	0.1	5.125571
27.400050	0.1	5.036965
27.401717	0.1	4.947046
27.403383	0.1	4.855278
27.405050	0.1	4.761573
27.406717	0.1	4.666317
27.408383	0.1	4.570549
27.410050	0.1	4.476183
27.411717	0.1	4.385347
27.413383	0.1	4.299334
27.415050	0.1	4.217704
27.416717	0.1	4.138448
27.418383	0.1	4.059635
27.420050	0.1	3.980482
27.421717	0.1	3.901143
27.423383	0.1	3.822343
27.425050	0.1	3.744890
27.426717	0.1	3.669062
27.428383	0.1	3.594700
27.430050	0.1	3.521899
27.431717	0.1	3.451277
27.433383	0.1	3.383905
27.435050	0.1	3.320738
27.436717	0.1	3.261748
27.438383	0.1	3.206115
27.440050	0.1	3.152951
27.441717	0.1	3.102063
27.443383	0.1	3.054761
27.445050	0.1	3.013206
27.446717	0.1	2.977760
27.448383	0.1	2.945783
27.450050	0.1	2.913778
27.451717	0.1	2.880008
27.453383	0.1	2.845116
27.455050	0.1	2.811197
27.456717	0.1	2.780529
27.458383	0.1	2.754582
27.460050	0.1	2.733022
27.461717	0.1	2.713404
27.463383	0.1	2.693241
27.465050	0.1	2.672262
27.466717	0.1	2.651899
27.468383	0.1	2.633417
27.470050	0.1	2.616993
27.471717	0.1	2.602041
27.473383	0.1	2.588411
27.475050	0.1	2.576653
27.476717	0.1	2.567326
27.478383	0.1	2.560504
27.480050	0.1	2.555330
27.481717	0.1	2.550366
27.483383	0.1	2.544578
27.485050	0.1	2.537412
27.486717	0.1	2.529109
27.488383	0.1	2.521407
27.490050	0.1	2.516285
27.491717	0.1	2.513975
27.493383	0.1	2.512666
27.495050	0.1	2.510156
27.496717	0.1	2.505891
27.498383	0.1	2.501374
27.500050	0.1	2.498482
27.501717	0.1	2.497477
27.503383	0.1	2.497039
27.505050	0.1	2.495786
27.506717	0.1	2.493281
27.508383	0.1	2.489872
27.510050	0.1	2.486380
27.511717	0.1	2.483726
27.513383	0.1	2.482557
27.515050	0.1	2.482701
27.516717	0.1	2.482864
27.518383	0.1	2.481723
27.520050	0.1	2.478943
27.521717	0.1	2.474831
27.523383	0.1	2.470287
27.525050	0.1	2.467106
27.526717	0.1	2.466966
27.528383	0.1	2.470189
27.530050	0.1	2.475576
27.531717	0.1	2.480978
27.533383	0.1	2.484377
27.535050	0.1	2.485155
27.536717	0.1	2.484052
27.538383	0.1	2.481947
27.540050	0.1	2.479409
27.541717	0.1	2.476918
27.543383	0.1	2.474682
27.545050	0.1	2.473034
27.546717	0.1	2.472452
27.548383	0.1	2.472247
27.550050	0.1	2.470734
27.551717	0.1	2.467097
27.553383	0.1	2.462198
27.555050	0.1	2.457965
27.556717	0.1	2.456238
27.558383	0.1	2.457509
27.560050	0.1	2.460917
27.561717	0.1	2.464904
27.563383	0.1	2.467525
27.565050	0.1	2.467060
27.566717	0.1	2.462859
27.568383	0.1	2.455488
27.570050	0.1	2.446072
27.571717	0.1	2.436321
27.573383	0.1	2.428796
27.575050	0.1	2.425625
27.576717	0.1	2.426859
27.578383	0.1	2.430626
27.580050	0.1	2.434426
27.581717	0.1	2.436233
27.583383	0.1	2.435418
27.585050	0.1	2.432982
27.586717	0.1	2.430314
27.588383	0.1	2.427865
27.590050	0.1	2.425471
27.591717	0.1	2.423157
27.593383	0.1	2.420787
27.595050	0.1	2.417802
27.596717	0.1	2.414165
27.598383	0.1	2.411255
27.600050	0.1	2.411231
27.601717	0.1	2.414389
27.603383	0.1	2.417956
27.605050	0.1	2.418966
27.606717	0.1	2.417038
27.608383	0.1	2.413378
27.610050	0.1	2.408894
27.611717	0.1	2.404358
27.613383	0.1	2.400824
27.615050	0.1	2.398714
27.616717	0.1	2.397676
27.618383	0.1	2.397471
27.620050	0.1	2.397751
27.621717	0.1	2.397220
27.623383	0.1	2.394407
27.625050	0.1	2.389965
27.626717	0.1	2.386877
27.628383	0.1	2.387604
27.630050	0.1	2.391865
27.631717	0.1	2.397494
27.633383	0.1	2.402314
27.635050	0.1	2.405215
27.636717	0.1	2.405886
27.638383	0.1	2.404167
27.640050	0.1	2.400493
27.641717	0.1	2.396046
27.643383	0.1	2.391669
27.645050	0.1	2.387576
27.646717	0.1	2.383823
27.648383	0.1	2.380577
27.650050	0.1	2.378249
27.651717	0.1	2.376628
27.653383	0.1	2.374575
27.655050	0.1	2.371622
27.656717	0.1	2.368721
27.658383	0.1	2.366933
27.660050	0.1	2.366621
27.661717	0.1	2.367678
27.663383	0.1	2.369294
27.665050	0.1	2.370225
27.666717	0.1	2.370244
27.668383	0.1	2.370710
27.670050	0.1	2.373047
27.671717	0.1	2.377094
27.673383	0.1	2.381410
27.675050	0.1	2.384684
27.676717	0.1	2.386300
27.678383	0.1	2.385867
27.680050	0.1	2.383138
27.681717	0.1	2.378286
27.683383	0.1	2.371916
27.685050	0.1	2.365373
27.686717	0.1	2.361028
27.688383	0.1	2.360456
27.690050	0.1	2.362770
27.691717	0.1	2.366323
27.693383	0.1	2.370742
27.695050	0.1	2.376288
27.696717	0.1	2.382747
27.698383	0.1	2.389476
27.700050	0.1	2.395809
27.701717	0.1	2.401127
27.703383	0.1	2.404740
27.705050	0.1	2.406402
27.706717	0.1	2.406384
27.708383	0.1	2.404805
27.710050	0.1	2.401890
27.711717	0.1	2.398333
27.713383	0.1	2.394663
27.715050	0.1	2.391119
27.716717	0.1	2.388195
27.718383	0.1	2.386584
27.720050	0.1	2.386929
27.721717	0.1	2.389872
27.723383	0.1	2.395567
27.725050	0.1	2.403194
27.726717	0.1	2.411320
27.728383	0.1	2.418612
27.730050	0.1	2.424037
27.731717	0.1	2.427041
27.733383	0.1	2.427874
27.735050	0.1	2.427348
27.736717	0.1	2.426668
27.738383	0.1	2.427567
27.740050	0.1	2.431497
27.741717	0.1	2.438463
27.743383	0.1	2.447143
27.745050	0.1	2.456335
27.746717	0.1	2.465444
27.748383	0.1	2.473164
27.750050	0.1	2.477607
27.751717	0.1	2.478492
27.753383	0.1	2.477504
27.755050	0.1	2.476783
27.756717	0.1	2.478180
27.758383	0.1	2.481868
27.760050	0.1	2.485095
27.761717	0.1	2.485383
27.763383	0.1	2.484205
27.765050	0.1	2.484825
27.766717	0.1	2.488527
27.768383	0.1	2.494557
27.770050	0.1	2.501700
27.771717	0.1	2.508918
27.773383	0.1	2.515251
27.775050	0.1	2.520112
27.776717	0.1	2.523786
27.778383	0.1	2.526748
27.780050	0.1	2.528746
27.781717	0.1	2.529384
27.783383	0.1	2.529076
27.785050	0.1	2.529048
27.786717	0.1	2.530604
27.788383	0.1	2.533696
27.790050	0.1	2.536373
27.791717	0.1	2.536443
27.793383	0.1	2.533495
27.795050	0.1	2.528951
27.796717	0.1	2.524429
27.798383	0.1	2.520685
27.800050	0.1	2.518385
27.801717	0.1	2.518981
27.803383	0.1	2.523479
27.805050	0.1	2.530823
27.806717	0.1	2.538185
27.808383	0.1	2.543395
27.810050	0.1	2.546418
27.811717	0.1	2.547726
27.813383	0.1	2.546906
27.815050	0.1	2.543894
27.816717	0.1	2.539810
27.818383	0.1	2.535563
27.820050	0.1	2.530846
27.821717	0.1	2.524862
27.823383	0.1	2.517682
27.825050	0.1	2.510720
27.826717	0.1	2.505463
27.828383	0.1	2.502049
27.830050	0.1	2.499176
27.831717	0.1	2.495321
27.833383	0.1	2.490361
27.835050	0.1	2.485733
27.836717	0.1	2.482627
27.838383	0.1	2.480666
27.840050	0.1	2.478897
27.841717	0.1	2.477593
27.843383	0.1	2.477714
27.845050	0.1	2.479306
27.846717	0.1	2.481672
27.848383	0.1	2.483730
27.850050	0.1	2.483279
27.851717	0.1	2.478096
27.853383	0.1	2.468540
27.855050	0.1	2.457527
27.856717	0.1	2.447916
27.858383	0.1	2.441024
27.860050	0.1	2.436852
27.861717	0.1	2.434752
27.863383	0.1	2.434002
27.865050	0.1	2.434342
27.866717	0.1	2.436056
27.868383	0.1	2.439213
27.870050	0.1	2.443180
27.871717	0.1	2.447539
27.873383	0.1	2.452498
27.875050	0.1	2.457616
27.876717	0.1	2.461462
27.878383	0.1	2.462794
27.880050	0.1	2.461700
27.881717	0.1	2.459176
27.883383	0.1	2.455609
27.885050	0.1	2.451055
27.886717	0.1	2.446957
27.888383	0.1	2.445434
27.890050	0.1	2.446510
27.891717	0.1	2.447893
27.893383	0.1	2.447963
27.895050	0.1	2.447441
27.896717	0.1	2.447767
27.898383	0.1	2.449248
27.900050	0.1	2.451604
27.901717	0.1	2.455306
27.903383	0.1	2.461327
27.905050	0.1	2.469276
27.906717	0.1	2.476708
27.908383	0.1	2.481621
27.910050	0.1	2.484252
27.911717	0.1	2.485462
27.913383	0.1	2.485448
27.915050	0.1	2.484741
27.916717	0.1	2.484778
27.918383	0.1	2.486757
27.920050	0.1	2.490059
27.921717	0.1	2.492433
27.923383	0.1	2.492433
27.925050	0.1	2.490957
27.926717	0.1	2.490198
27.928383	0.1	2.491786
27.930050	0.1	2.495497
27.931717	0.1	2.499158
27.933383	0.1	2.500233
27.935050	0.1	2.498212
27.936717	0.1	2.494836
27.938383	0.1	2.491898
27.940050	0.1	2.489984
27.941717	0.1	2.489351
27.943383	0.1	2.490515
27.945050	0.1	2.493518
27.946717	0.1	2.496922
27.948383	0.1	2.498492
27.950050	0.1	2.497719
27.951717	0.1	2.496676
27.953383	0.1	2.497472
27.955050	0.1	2.499586
27.956717	0.1	2.500317
27.958383	0.1	2.497472
27.960050	0.1	2.491190
27.961717	0.1	2.483195
27.963383	0.1	2.475129
27.965050	0.1	2.468075
27.966717	0.1	2.463348
27.968383	0.1	2.462664
27.970050	0.1	2.466068
27.971717	0.1	2.470519
27.973383	0.1	2.472829
27.975050	0.1	2.472661
27.976717	0.1	2.471139
27.978383	0.1	2.468517
27.980050	0.1	2.464722
27.981717	0.1	2.460419
27.983383	0.1	2.456517
27.985050	0.1	2.453662
27.986717	0.1	2.452377
27.988383	0.1	2.452987
27.990050	0.1	2.455222
27.991717	0.1	2.457718
27.993383	0.1	2.458747
27.995050	0.1	2.457821
27.996717	0.1	2.456070
27.998383	0.1	2.455064
28.000050	0.1	2.455665
28.001717	0.1	2.457788
28.003383	0.1	2.460359
28.005050	0.1	2.461947
28.006717	0.1	2.462091
28.008383	0.1	2.461276
28.010050	0.1	2.459781
28.011717	0.1	2.457942
28.013383	0.1	2.456955
28.015050	0.1	2.457756
28.016717	0.1	2.460019
28.018383	0.1	2.462845
28.020050	0.1	2.465392
28.021717	0.1	2.467008
28.023383	0.1	2.467516
28.025050	0.1	2.467521
28.026717	0.1	2.468680
28.028383	0.1	2.472778
28.030050	0.1	2.479767
28.031717	0.1	2.487795
28.033383	0.1	2.494985
28.035050	0.1	2.500247
28.036717	0.1	2.503321
28.038383	0.1	2.505388
28.040050	0.1	2.508308
28.041717	0.1	2.512075
28.043383	0.1	2.514496
28.045050	0.1	2.514273
28.046717	0.1	2.512718
28.048383	0.1	2.511884
28.050050	0.1	2.512909
28.051717	0.1	2.516401
28.053383	0.1	2.522655
28.055050	0.1	2.530920
28.056717	0.1	2.539484
28.058383	0.1	2.546706
28.060050	0.1	2.551489
28.061717	0.1	2.553090
28.063383	0.1	2.551470
28.065050	0.1	2.548066
28.066717	0.1	2.544993
28.068383	0.1	2.543647
28.070050	0.1	2.544476
28.071717	0.1	2.547107
28.073383	0.1	2.550627
28.075050	0.1	2.554059
28.076717	0.1	2.556741
28.078383	0.1	2.559130
28.080050	0.1	2.562632
28.081717	0.1	2.567493
28.083383	0.1	2.571773
28.085050	0.1	2.573086
28.086717	0.1	2.570883
28.088383	0.1	2.566478
28.090050	0.1	2.561300
28.091717	0.1	2.556392
28.093383	0.1	2.552746
28.095050	0.1	2.550650
28.096717	0.1	2.549933
28.098383	0.1	2.551088
28.100050	0.1	2.554907
28.101717	0.1	2.561291
28.103383	0.1	2.568900
28.105050	0.1	2.575452
28.106717	0.1	2.579079
28.108383	0.1	2.579908
28.110050	0.1	2.579642
28.111717	0.1	2.579358
28.113383	0.1	2.578287
28.115050	0.1	2.575354
28.116717	0.1	2.571512
28.118383	0.1	2.569160
28.120050	0.1	2.569058
28.121717	0.1	2.569593
28.123383	0.1	2.569207
28.125050	0.1	2.568243
28.126717	0.1	2.568052
28.128383	0.1	2.569095
28.130050	0.1	2.569994
28.131717	0.1	2.568765
28.133383	0.1	2.565016
28.135050	0.1	2.560248
28.136717	0.1	2.556453
28.138383	0.1	2.554790
28.140050	0.1	2.555177
28.141717	0.1	2.556699
28.143383	0.1	2.557812
28.145050	0.1	2.557170
28.146717	0.1	2.555195
28.148383	0.1	2.553063
28.150050	0.1	2.550106
28.151717	0.1	2.544490
28.153383	0.1	2.536080
28.155050	0.1	2.526878
28.156717	0.1	2.518962
28.158383	0.1	2.513458
28.160050	0.1	2.510962
28.161717	0.1	2.511051
28.163383	0.1	2.511996
28.165050	0.1	2.511940
28.166717	0.1	2.510003
28.168383	0.1	2.506473
28.170050	0.1	2.502324
28.171717	0.1	2.498361
28.173383	0.1	2.494901
28.175050	0.1	2.491800
28.176717	0.1	2.488457
28.178383	0.1	2.484173
28.180050	0.1	2.478366
28.181717	0.1	2.470887
28.183383	0.1	2.462356
28.185050	0.1	2.454282
28.186717	0.1	2.448652
28.188383	0.1	2.446584
28.190050	0.1	2.447586
28.191717	0.1	2.450035
28.193383	0.1	2.452233
28.195050	0.1	2.453672
28.196717	0.1	2.454598
28.198383	0.1	2.454435
28.200050	0.1	2.452093
28.201717	0.1	2.447711
28.203383	0.1	2.443041
28.205050	0.1	2.439581
28.206717	0.1	2.436861
28.208383	0.1	2.433341
28.210050	0.1	2.428526
28.211717	0.1	2.423357
28.213383	0.1	2.418947
28.215050	0.1	2.415744
28.216717	0.1	2.413439
28.218383	0.1	2.411446
28.220050	0.1	2.410095
28.221717	0.1	2.410640
28.223383	0.1	2.413313
28.225050	0.1	2.416568
28.226717	0.1	2.418747
28.228383	0.1	2.419488
28.230050	0.1	2.419003
28.231717	0.1	2.417131
28.233383	0.1	2.413890
28.235050	0.1	2.409974
28.236717	0.1	2.406104
28.238383	0.1	2.402323
28.240050	0.1	2.398496
28.241717	0.1	2.395511
28.243383	0.1	2.395045
28.245050	0.1	2.397960
28.246717	0.1	2.403408
28.248383	0.1	2.409294
28.250050	0.1	2.413243
28.251717	0.1	2.414044
28.253383	0.1	2.412521
28.255050	0.1	2.410123
28.256717	0.1	2.407199
28.258383	0.1	2.403515
28.260050	0.1	2.399199
28.261717	0.1	2.395078
28.263383	0.1	2.392656
28.265050	0.1	2.393420
28.266717	0.1	2.398035
28.268383	0.1	2.405578
28.270050	0.1	2.413243
28.271717	0.1	2.418095
28.273383	0.1	2.419334
28.275050	0.1	2.418193
28.276717	0.1	2.416377
28.278383	0.1	2.415255
28.280050	0.1	2.415613
28.281717	0.1	2.417727
28.283383	0.1	2.421341
28.285050	0.1	2.425252
28.286717	0.1	2.427786
28.288383	0.1	2.428484
28.290050	0.1	2.428577
28.291717	0.1	2.429634
28.293383	0.1	2.432386
28.295050	0.1	2.436852
28.296717	0.1	2.442985
28.298383	0.1	2.450701
28.300050	0.1	2.459148
28.301717	0.1	2.466547
28.303383	0.1	2.471306
28.305050	0.1	2.473071
28.306717	0.1	2.472899
28.308383	0.1	2.472652
28.310050	0.1	2.473844
28.311717	0.1	2.476913
28.313383	0.1	2.481253
28.315050	0.1	2.486072
28.316717	0.1	2.491521
28.318383	0.1	2.497816
28.320050	0.1	2.503693
28.321717	0.1	2.507209
28.323383	0.1	2.507325
28.325050	0.1	2.504061
28.326717	0.1	2.498701
28.328383	0.1	2.493816
28.330050	0.1	2.491726
28.331717	0.1	2.492955
28.333383	0.1	2.496261
28.335050	0.1	2.500340
28.336717	0.1	2.505565
28.338383	0.1	2.513137
28.340050	0.1	2.522669
28.341717	0.1	2.531861
28.343383	0.1	2.538655
28.345050	0.1	2.542976
28.346717	0.1	2.546399
28.348383	0.1	2.550655
28.350050	0.1	2.556858
28.351717	0.1	2.565458
28.353383	0.1	2.575461
28.355050	0.1	2.584462
28.356717	0.1	2.590963
28.358383	0.1	2.595629
28.360050	0.1	2.599820
28.361717	0.1	2.604187
28.363383	0.1	2.608858
28.365050	0.1	2.613585
28.366717	0.1	2.617761
28.368383	0.1	2.621091
28.370050	0.1	2.624108
28.371717	0.1	2.627792
28.373383	0.1	2.632812
28.375050	0.1	2.639065
28.376717	0.1	2.645203
28.378383	0.1	2.649138
28.380050	0.1	2.650376
28.381717	0.1	2.650484
28.383383	0.1	2.650479
28.385050	0.1	2.650004
28.386717	0.1	2.648723
28.388383	0.1	2.646544
28.390050	0.1	2.643308
28.391717	0.1	2.638889
28.393383	0.1	2.633473
28.395050	0.1	2.628001
28.396717	0.1	2.623773
28.398383	0.1	2.621361
28.400050	0.1	2.620304
28.401717	0.1	2.620048
28.403383	0.1	2.620062
28.405050	0.1	2.618898
28.406717	0.1	2.614530
28.408383	0.1	2.605817
28.410050	0.1	2.593296
28.411717	0.1	2.579354
28.413383	0.1	2.567093
28.415050	0.1	2.558129
28.416717	0.1	2.551600
28.418383	0.1	2.545360
28.420050	0.1	2.537686
28.421717	0.1	2.527926
28.423383	0.1	2.516690
28.425050	0.1	2.505165
28.426717	0.1	2.494073
28.428383	0.1	2.483493
28.430050	0.1	2.472973
28.431717	0.1	2.462007
28.433383	0.1	2.450668
28.435050	0.1	2.439511
28.436717	0.1	2.429290
28.438383	0.1	2.421192
28.440050	0.1	2.416307
28.441717	0.1	2.414337
28.443383	0.1	2.413308
28.445050	0.1	2.410989
28.446717	0.1	2.406747
28.448383	0.1	2.401867
28.450050	0.1	2.397816
28.451717	0.1	2.394733
28.453383	0.1	2.391851
28.455050	0.1	2.388591
28.456717	0.1	2.384484
28.458383	0.1	2.378924
28.460050	0.1	2.372107
28.461717	0.1	2.365345
28.463383	0.1	2.360493
28.465050	0.1	2.358803
28.466717	0.1	2.358975
28.468383	0.1	2.358039
28.470050	0.1	2.354933
28.471717	0.1	2.351082
28.473383	0.1	2.348181
28.475050	0.1	2.346607
28.476717	0.1	2.345140
28.478383	0.1	2.342267
28.480050	0.1	2.338262
28.481717	0.1	2.334756
28.483383	0.1	2.332628
28.485050	0.1	2.331790
28.486717	0.1	2.332130
28.488383	0.1	2.333745
28.490050	0.1	2.336288
28.491717	0.1	2.338463
28.493383	0.1	2.339086
28.495050	0.1	2.338877
28.496717	0.1	2.339641
28.498383	0.1	2.341894
28.500050	0.1	2.344381
28.501717	0.1	2.345527
28.503383	0.1	2.344558
28.505050	0.1	2.341797
28.506717	0.1	2.338076
28.508383	0.1	2.333918
28.510050	0.1	2.329452
28.511717	0.1	2.325587
28.513383	0.1	2.324418
28.515050	0.1	2.327692
28.516717	0.1	2.335156
28.518383	0.1	2.344488
28.520050	0.1	2.352200
28.521717	0.1	2.355361
28.523383	0.1	2.353829
28.525050	0.1	2.350658
28.526717	0.1	2.349624
28.528383	0.1	2.352260
28.530050	0.1	2.357238
28.531717	0.1	2.362099
28.533383	0.1	2.365760
28.535050	0.1	2.369401
28.536717	0.1	2.374388
28.538383	0.1	2.380190
28.540050	0.1	2.385224
28.541717	0.1	2.388428
28.543383	0.1	2.389764
28.545050	0.1	2.390668
28.546717	0.1	2.393010
28.548383	0.1	2.396656
28.550050	0.1	2.399683
28.551717	0.1	2.401383
28.553383	0.1	2.402817
28.555050	0.1	2.405043
28.556717	0.1	2.408582
28.558383	0.1	2.413634
28.560050	0.1	2.420302
28.561717	0.1	2.429015
28.563383	0.1	2.439846
28.565050	0.1	2.451367
28.566717	0.1	2.461979
28.568383	0.1	2.471674
28.570050	0.1	2.480722
28.571717	0.1	2.488578
28.573383	0.1	2.495633
28.575050	0.1	2.503516
28.576717	0.1	2.512988
28.578383	0.1	2.523107
28.580050	0.1	2.532480
28.581717	0.1	2.540420
28.583383	0.1	2.547195
28.585050	0.1	2.553952
28.586717	0.1	2.562166
28.588383	0.1	2.572485
28.590050	0.1	2.584029
28.591717	0.1	2.595237
28.593383	0.1	2.605692
28.595050	0.1	2.616593
28.596717	0.1	2.628933
28.598383	0.1	2.641985
28.600050	0.1	2.653762
28.601717	0.1	2.662679
28.603383	0.1	2.669594
28.605050	0.1	2.677264
28.606717	0.1	2.686996
28.608383	0.1	2.697916
28.610050	0.1	2.709744
28.611717	0.1	2.723369
28.613383	0.1	2.738694
28.615050	0.1	2.753967
28.616717	0.1	2.767346
28.618383	0.1	2.777996
28.620050	0.1	2.786126
28.621717	0.1	2.792655
28.623383	0.1	2.798461
28.625050	0.1	2.804291
28.626717	0.1	2.811416
28.628383	0.1	2.821027
28.630050	0.1	2.832860
28.631717	0.1	2.845721
28.633383	0.1	2.858569
28.635050	0.1	2.870453
28.636717	0.1	2.880665
28.638383	0.1	2.888981
28.640050	0.1	2.895864
28.641717	0.1	2.902732
28.643383	0.1	2.911291
28.645050	0.1	2.922481
28.646717	0.1	2.936083
28.648383	0.1	2.950830
28.650050	0.1	2.965280
28.651717	0.1	2.978980
28.653383	0.1	2.992414
28.655050	0.1	3.005695
28.656717	0.1	3.017862
28.658383	0.1	3.028340
28.660050	0.1	3.038668
28.661717	0.1	3.051292
28.663383	0.1	3.066924
28.665050	0.1	3.084387
28.666717	0.1	3.102045
28.668383	0.1	3.118762
28.670050	0.1	3.134026
28.671717	0.1	3.147987
28.673383	0.1	3.161370
28.675050	0.1	3.174972
28.676717	0.1	3.189184
28.678383	0.1	3.203866
28.680050	0.1	3.218846
28.681717	0.1	3.234693
28.683383	0.1	3.252206
28.685050	0.1	3.271136
28.686717	0.1	3.290414
28.688383	0.1	3.309376
28.690050	0.1	3.328412
28.691717	0.1	3.348393
28.693383	0.1	3.369576
28.695050	0.1	3.391784
28.696717	0.1	3.415402
28.698383	0.1	3.440687
28.700050	0.1	3.466918
28.701717	0.1	3.493661
28.703383	0.1	3.521559
28.705050	0.1	3.551096
28.706717	0.1	3.581964
28.708383	0.1	3.613974
28.710050	0.1	3.647506
28.711717	0.1	3.682799
28.713383	0.1	3.719698
28.715050	0.1	3.758431
28.716717	0.1	3.799181
28.718383	0.1	3.841226
28.720050	0.1	3.883643
28.721717	0.1	3.926377
28.723383	0.1	3.969986
28.725050	0.1	4.015234
28.726717	0.1	4.062722
28.728383	0.1	4.112069
28.730050	0.1	4.162444
28.731717	0.1	4.214519
28.733383	0.1	4.270789
28.735050	0.1	4.332899
28.736717	0.1	4.399442
28.738383	0.1	4.467769
28.740050	0.1	4.536798
28.741717	0.1	4.606787
28.743383	0.1	4.678145
28.745050	0.1	4.751226
28.746717	0.1	4.826020
28.748383	0.1	4.901998
28.750050	0.1	4.978846
28.751717	0.1	5.056825
28.753383	0.1	5.136430
28.755050	0.1	5.218410
28.756717	0.1	5.303519
28.758383	0.1	5.391524
28.760050	0.1	5.481564
28.761717	0.1	5.573723
28.763383	0.1	5.669161
28.765050	0.1	5.768659
28.766717	0.1	5.871989
28.768383	0.1	5.978816
28.770050	0.1	6.089229
28.771717	0.1	6.202692
28.773383	0.1	6.317534
28.775050	0.1	6.433139
28.776717	0.1	6.551431
28.778383	0.1	6.674407
28.780050	0.1	6.801868
28.781717	0.1	6.932891
28.783383	0.1	7.067937
28.785050	0.1	7.208856
28.786717	0.1	7.357486
28.788383	0.1	7.514181
28.790050	0.1	7.677265
28.791717	0.1	7.843999
28.793383	0.1	8.012718
28.795050	0.1	8.183992
28.796717	0.1	8.359016
28.798383	0.1	8.537830
28.800050	0.1	8.719643
28.801717	0.1	8.903616
28.803383	0.1	9.089070
28.805050	0.1	9.275782
28.806717	0.1	9.463932
28.808383	0.1	9.653526
28.810050	0.1	9.843586
28.811717	0.1	10.031620
28.813383	0.1	10.214667
28.815050	0.1	10.391311
28.816717	0.1	10.562264
28.818383	0.1	10.728878
28.820050	0.1	10.891552
28.821717	0.1	11.048978
28.823383	0.1	11.197813
28.825050	0.1	11.334498
28.826717	0.1	11.458434
28.828383	0.1	11.571324
28.830050	0.1	11.673798
28.831717	0.1	11.764285
28.833383	0.1	11.840356
28.835050	0.1	11.900286
28.836717	0.1	11.943583
28.838383	0.1	11.970233
28.840050	0.1	11.979453
28.841717	0.1	11.970066
28.843383	0.1	11.942345
28.845050	0.1	11.898140
28.846717	0.1	11.838647
28.848383	0.1	11.763307
28.850050	0.1	11.671586
28.851717	0.1	11.564367
28.853383	0.1	11.442937
28.855050	0.1	11.307783
28.856717	0.1	11.158595
28.858383	0.1	10.994901
28.860050	0.1	10.816907
28.861717	0.1	10.625469
28.863383	0.1	10.422114
28.865050	0.1	10.209051
28.866717	0.1	9.988239
28.868383	0.1	9.761080
28.870050	0.1	9.529190
28.871717	0.1	9.293924
28.873383	0.1	9.055324
28.875050	0.1	8.812370
28.876717	0.1	8.564582
28.878383	0.1	8.313162
28.880050	0.1	8.060387
28.881717	0.1	7.808609
28.883383	0.1	7.560221
28.885050	0.1	7.317155
28.886717	0.1	7.079868
28.888383	0.1	6.847787
28.890050	0.1	6.620605
28.891717	0.1	6.398731
28.893383	0.1	6.183200
28.895050	0.1	5.974672
28.896717	0.1	5.772174
28.898383	0.1	5.574152
28.900050	0.1	5.380968
28.901717	0.1	5.194717
28.903383	0.1	5.016811
28.905050	0.1	4.847459
28.906717	0.1	4.686974
28.908383	0.1	4.535681
28.910050	0.1	4.393542
28.911717	0.1	4.260559
28.913383	0.1	4.136395
28.915050	0.1	4.019579
28.916717	0.1	3.908235
28.918383	0.1	3.801878
28.920050	0.1	3.701649
28.921717	0.1	3.608884
28.923383	0.1	3.524432
28.925050	0.1	3.448902
28.926717	0.1	3.381860
28.928383	0.1	3.320570
28.930050	0.1	3.261720
28.931717	0.1	3.204648
28.933383	0.1	3.151442
28.935050	0.1	3.104103
28.936717	0.1	3.062780
28.938383	0.1	3.026472
28.940050	0.1	2.994342
28.941717	0.1	2.966137
28.943383	0.1	2.941187
28.945050	0.1	2.918323
28.946717	0.1	2.897102
28.948383	0.1	2.877587
28.950050	0.1	2.858853
28.951717	0.1	2.839486
28.953383	0.1	2.819579
28.955050	0.1	2.800873
[truncated: 249,711 more chars]
