# Supplementary material for: Fade into you: genetic control of pigmentation patterns in red-flesh apple (Malus domestica)
Source: Front Plant Sci. 2025 Jan 13;15:1462545. doi: 10.3389/fpls.2024.1462545 (PMC11770013; doi:10.3389/fpls.2024.1462545)
Supplement: Supplementary file 4 [file DataSheet1.zip › CB C2UV_VIS_2/CB C2UV_VIS_2.txt]

URL	chrom://thermo-pfav3ojr/ChromeleonLocal/Instrument Data/Vanquish_MS/Dimitri/VALEMA/Pierre/Echantillons 03-04-24.seq/209.smp/UV_VIS_2.channel/UV_VIS_2.chm
Channel	UV_VIS_2

Injection Information:
Data Vault	ChromeleonLocal
Sequence	Echantillons 03-04-24
Name	CB C2
Number	18
Position	B:B9
Comment	colonne SB-AQ MeOH+5%AA
Processing Method	Quantitative
Instrument Method	VALEMA test separation GRAQ 4
Type	Unknown
Status	Finished
Inject Time	4/4/2024 7:04:08 AM +02:00
Volume (µl)	10.0000
Dilution Factor	1.0000
Weight	1.0000

Chromatogram Data Information:
Time Min. (min)	0.001717
Time Max. (min)	47.000050
Data Points	28200
Detector	UV
Generating Data System	Chromeleon 7.3.2.10759
Exporting Data System	Chromeleon 7.3.2.0
Operator	Instrument Controller
Signal Quantity	Absorbance
Signal Unit	mAU
Signal Min.	-3.393255
Signal Max.	1,345.123720
Channel	UV_VIS_2
Driver Name	VDAD.dll
Channel Type	Evaluation
Min. Step (s)	0.1
Max. Step (s)	0.1
Average Step (s)	0.1

Signal Parameter Information:
Signal Info	WVL:312 nm

Chromatogram Data:
Time (min)	Step (s)	Value (mAU)
0.001717	n.a.	0.000000
0.003383	0.1	-0.000047
0.005050	0.1	-0.000126
0.006717	0.1	0.000186
0.008383	0.1	0.001490
0.010050	0.1	0.003655
0.011717	0.1	0.006063
0.013383	0.1	0.008512
0.015050	0.1	0.010859
0.016717	0.1	0.012433
0.018383	0.1	0.012540
0.020050	0.1	0.011353
0.021717	0.1	0.009933
0.023383	0.1	0.008708
0.025050	0.1	0.006729
0.026717	0.1	0.003623
0.028383	0.1	0.000750
0.030050	0.1	-0.000629
0.031717	0.1	-0.000633
0.033383	0.1	-0.000307
0.035050	0.1	-0.000689
0.036717	0.1	-0.001965
0.038383	0.1	-0.003334
0.040050	0.1	-0.003469
0.041717	0.1	-0.001476
0.043383	0.1	0.002207
0.045050	0.1	0.006016
0.046717	0.1	0.008326
0.048383	0.1	0.008405
0.050050	0.1	0.006692
0.051717	0.1	0.004089
0.053383	0.1	0.001127
0.055050	0.1	-0.002072
0.056717	0.1	-0.005076
0.058383	0.1	-0.007106
0.060050	0.1	-0.008172
0.061717	0.1	-0.009420
0.063383	0.1	-0.012266
0.065050	0.1	-0.017369
0.066717	0.1	-0.023907
0.068383	0.1	-0.029923
0.070050	0.1	-0.034152
0.071717	0.1	-0.036852
0.073383	0.1	-0.038855
0.075050	0.1	-0.040978
0.076717	0.1	-0.043684
0.078383	0.1	-0.046059
0.080050	0.1	-0.046073
0.081717	0.1	-0.043018
0.083383	0.1	-0.038431
0.085050	0.1	-0.033909
0.086717	0.1	-0.029858
0.088383	0.1	-0.026603
0.090050	0.1	-0.024736
0.091717	0.1	-0.024014
0.093383	0.1	-0.023213
0.095050	0.1	-0.021341
0.096717	0.1	-0.018589
0.098383	0.1	-0.015716
0.100050	0.1	-0.012862
0.101717	0.1	-0.009658
0.103383	0.1	-0.006338
0.105050	0.1	-0.003888
0.106717	0.1	-0.002896
0.108383	0.1	-0.002747
0.110050	0.1	-0.002598
0.111717	0.1	-0.002934
0.113383	0.1	-0.004796
0.115050	0.1	-0.007451
0.116717	0.1	-0.008424
0.118383	0.1	-0.006049
0.120050	0.1	-0.001076
0.121717	0.1	0.003926
0.123383	0.1	0.006352
0.125050	0.1	0.005453
0.126717	0.1	0.003017
0.128383	0.1	0.001583
0.130050	0.1	0.001984
0.131717	0.1	0.003474
0.133383	0.1	0.005453
0.135050	0.1	0.007544
0.136717	0.1	0.008978
0.138383	0.1	0.009080
0.140050	0.1	0.007753
0.141717	0.1	0.005225
0.143383	0.1	0.001905
0.145050	0.1	-0.001471
0.146717	0.1	-0.003926
0.148383	0.1	-0.004712
0.150050	0.1	-0.003893
0.151717	0.1	-0.002063
0.153383	0.1	0.000633
0.155050	0.1	0.004033
0.156717	0.1	0.006780
0.158383	0.1	0.007157
0.160050	0.1	0.004899
0.161717	0.1	0.001495
0.163383	0.1	-0.000964
0.165050	0.1	-0.001411
0.166717	0.1	-0.000298
0.168383	0.1	0.001690
0.170050	0.1	0.004387
0.171717	0.1	0.007120
0.173383	0.1	0.008428
0.175050	0.1	0.007129
0.176717	0.1	0.003455
0.178383	0.1	-0.000973
0.180050	0.1	-0.004303
0.181717	0.1	-0.005560
0.183383	0.1	-0.005127
0.185050	0.1	-0.004414
0.186717	0.1	-0.004289
0.188383	0.1	-0.004051
0.190050	0.1	-0.002705
0.191717	0.1	-0.000810
0.193383	0.1	-0.000191
0.195050	0.1	-0.001667
0.196717	0.1	-0.003628
0.198383	0.1	-0.003716
0.200050	0.1	-0.001546
0.201717	0.1	0.001253
0.203383	0.1	0.003222
0.205050	0.1	0.004321
0.206717	0.1	0.005187
0.208383	0.1	0.005774
0.210050	0.1	0.005360
0.211717	0.1	0.003534
0.213383	0.1	0.000773
0.215050	0.1	-0.001886
0.216717	0.1	-0.003637
0.218383	0.1	-0.004419
0.220050	0.1	-0.004400
0.221717	0.1	-0.003497
0.223383	0.1	-0.001844
0.225050	0.1	0.000098
0.226717	0.1	0.002459
0.228383	0.1	0.005937
0.230050	0.1	0.010477
0.231717	0.1	0.014738
0.233383	0.1	0.017192
0.235050	0.1	0.017211
0.236717	0.1	0.014361
0.238383	0.1	0.008256
0.240050	0.1	0.000382
0.241717	0.1	-0.005728
0.243383	0.1	-0.007381
0.245050	0.1	-0.004666
0.246717	0.1	0.000368
0.248383	0.1	0.005541
0.250050	0.1	0.009299
0.251717	0.1	0.010640
0.253383	0.1	0.009574
0.255050	0.1	0.007679
0.256717	0.1	0.006892
0.258383	0.1	0.007376
0.260050	0.1	0.007367
0.261717	0.1	0.005262
0.263383	0.1	0.000978
0.265050	0.1	-0.004303
0.266717	0.1	-0.008573
0.268383	0.1	-0.009928
0.270050	0.1	-0.008065
0.271717	0.1	-0.004815
0.273383	0.1	-0.002389
0.275050	0.1	-0.001336
0.276717	0.1	-0.000764
0.278383	0.1	0.000019
0.280050	0.1	0.000857
0.281717	0.1	0.001588
0.283383	0.1	0.002636
0.285050	0.1	0.004396
0.286717	0.1	0.006286
0.288383	0.1	0.006896
0.290050	0.1	0.005197
0.291717	0.1	0.002002
0.293383	0.1	-0.000377
0.295050	0.1	-0.000726
0.296717	0.1	-0.000475
0.298383	0.1	-0.001611
0.300050	0.1	-0.004456
0.301717	0.1	-0.008419
0.303383	0.1	-0.013290
0.305050	0.1	-0.018636
0.306717	0.1	-0.023269
0.308383	0.1	-0.026189
0.310050	0.1	-0.027367
0.311717	0.1	-0.027260
0.313383	0.1	-0.026263
0.315050	0.1	-0.024661
0.316717	0.1	-0.022477
0.318383	0.1	-0.019507
0.320050	0.1	-0.016000
0.321717	0.1	-0.012978
0.323383	0.1	-0.011199
0.325050	0.1	-0.010319
0.326717	0.1	-0.009774
0.328383	0.1	-0.009676
0.330050	0.1	-0.010063
0.331717	0.1	-0.010040
0.333383	0.1	-0.008289
0.335050	0.1	-0.004191
0.336717	0.1	0.001350
0.338383	0.1	0.006282
0.340050	0.1	0.008978
0.341717	0.1	0.009569
0.343383	0.1	0.009732
0.345050	0.1	0.010873
0.346717	0.1	0.012680
0.348383	0.1	0.013988
0.350050	0.1	0.014254
0.351717	0.1	0.013108
0.353383	0.1	0.009793
0.355050	0.1	0.004480
0.356717	0.1	-0.001206
0.358383	0.1	-0.005318
0.360050	0.1	-0.006817
0.361717	0.1	-0.006300
0.363383	0.1	-0.005597
0.365050	0.1	-0.005993
0.366717	0.1	-0.007232
0.368383	0.1	-0.008210
0.370050	0.1	-0.007930
0.371717	0.1	-0.006040
0.373383	0.1	-0.003325
0.375050	0.1	-0.001378
0.376717	0.1	-0.001295
0.378383	0.1	-0.002733
0.380050	0.1	-0.004787
0.381717	0.1	-0.006803
0.383383	0.1	-0.008158
0.385050	0.1	-0.008419
0.386717	0.1	-0.007981
0.388383	0.1	-0.007427
0.390050	0.1	-0.006519
0.391717	0.1	-0.005006
0.393383	0.1	-0.003492
0.395050	0.1	-0.002524
0.396717	0.1	-0.001807
0.398383	0.1	-0.000950
0.400050	0.1	-0.000205
0.401717	0.1	-0.000009
0.403383	0.1	-0.000414
0.405050	0.1	-0.001458
0.406717	0.1	-0.003227
0.408383	0.1	-0.005090
0.410050	0.1	-0.005937
0.411717	0.1	-0.005499
0.413383	0.1	-0.004498
0.415050	0.1	-0.003637
0.416717	0.1	-0.003357
0.418383	0.1	-0.004023
0.420050	0.1	-0.005048
0.421717	0.1	-0.004456
0.423383	0.1	-0.000764
0.425050	0.1	0.005420
0.426717	0.1	0.012047
0.428383	0.1	0.016778
0.430050	0.1	0.017802
0.431717	0.1	0.014948
0.433383	0.1	0.009947
0.435050	0.1	0.005490
0.436717	0.1	0.003846
0.438383	0.1	0.005313
0.440050	0.1	0.008009
0.441717	0.1	0.009509
0.443383	0.1	0.008726
0.445050	0.1	0.006659
0.446717	0.1	0.005243
0.448383	0.1	0.004941
0.450050	0.1	0.004643
0.451717	0.1	0.004242
0.453383	0.1	0.004885
0.455050	0.1	0.006477
0.456717	0.1	0.007255
0.458383	0.1	0.006175
0.460050	0.1	0.004303
0.461717	0.1	0.003302
0.463383	0.1	0.003739
0.465050	0.1	0.005565
0.466717	0.1	0.008568
0.468383	0.1	0.011409
0.470050	0.1	0.011902
0.471717	0.1	0.008983
0.473383	0.1	0.003688
0.475050	0.1	-0.001905
0.476717	0.1	-0.006310
0.478383	0.1	-0.008973
0.480050	0.1	-0.009486
0.481717	0.1	-0.007539
0.483383	0.1	-0.003795
0.485050	0.1	0.000596
0.486717	0.1	0.005225
0.488383	0.1	0.009993
0.490050	0.1	0.013765
0.491717	0.1	0.014664
0.493383	0.1	0.012168
0.495050	0.1	0.007893
0.496717	0.1	0.004102
0.498383	0.1	0.002077
0.500050	0.1	0.001853
0.501717	0.1	0.003362
0.503383	0.1	0.006934
0.505050	0.1	0.012014
0.506717	0.1	0.016326
0.508383	0.1	0.017332
0.510050	0.1	0.014482
0.511717	0.1	0.009690
0.513383	0.1	0.005276
0.515050	0.1	0.002105
0.516717	0.1	0.000210
0.518383	0.1	-0.000070
0.520050	0.1	0.001434
0.521717	0.1	0.004075
0.523383	0.1	0.006873
0.525050	0.1	0.008973
0.526717	0.1	0.009453
0.528383	0.1	0.007427
0.530050	0.1	0.003316
0.531717	0.1	-0.000363
0.533383	0.1	-0.001318
0.535050	0.1	-0.000196
0.536717	0.1	0.000773
0.538383	0.1	0.000591
0.540050	0.1	-0.000391
0.541717	0.1	-0.001676
0.543383	0.1	-0.002766
0.545050	0.1	-0.003353
0.546717	0.1	-0.003730
0.548383	0.1	-0.004116
0.550050	0.1	-0.004307
0.551717	0.1	-0.004536
0.553383	0.1	-0.005332
0.555050	0.1	-0.006352
0.556717	0.1	-0.006789
0.558383	0.1	-0.007050
0.560050	0.1	-0.008871
0.561717	0.1	-0.013052
0.563383	0.1	-0.018086
0.565050	0.1	-0.021728
0.566717	0.1	-0.022892
0.568383	0.1	-0.021961
0.570050	0.1	-0.020461
0.571717	0.1	-0.020145
0.573383	0.1	-0.021178
0.575050	0.1	-0.021830
0.576717	0.1	-0.020778
0.578383	0.1	-0.018687
0.580050	0.1	-0.016550
0.581717	0.1	-0.013919
0.583383	0.1	-0.010463
0.585050	0.1	-0.008056
0.586717	0.1	-0.009318
0.588383	0.1	-0.014617
0.590050	0.1	-0.021537
0.591717	0.1	-0.026678
0.593383	0.1	-0.027623
0.595050	0.1	-0.023716
0.596717	0.1	-0.015479
0.598383	0.1	-0.004699
0.600050	0.1	0.005108
0.601717	0.1	0.010333
0.603383	0.1	0.010193
0.605050	0.1	0.006813
0.606717	0.1	0.002594
0.608383	0.1	-0.001257
0.610050	0.1	-0.004377
0.611717	0.1	-0.006729
0.613383	0.1	-0.008424
0.615050	0.1	-0.009509
0.616717	0.1	-0.010110
0.618383	0.1	-0.010389
0.620050	0.1	-0.010482
0.621717	0.1	-0.010859
0.623383	0.1	-0.012461
0.625050	0.1	-0.015725
0.626717	0.1	-0.019865
0.628383	0.1	-0.023800
0.630050	0.1	-0.026948
0.631717	0.1	-0.028601
0.633383	0.1	-0.027954
0.635050	0.1	-0.024885
0.636717	0.1	-0.020349
0.638383	0.1	-0.015907
0.640050	0.1	-0.012270
0.641717	0.1	-0.008550
0.643383	0.1	-0.003851
0.645050	0.1	0.001159
0.646717	0.1	0.004885
0.648383	0.1	0.006184
0.650050	0.1	0.004773
0.651717	0.1	0.000591
0.653383	0.1	-0.006044
0.655050	0.1	-0.013458
0.656717	0.1	-0.018971
0.658383	0.1	-0.020820
0.660050	0.1	-0.019432
0.661717	0.1	-0.016773
0.663383	0.1	-0.014477
0.665050	0.1	-0.013225
0.666717	0.1	-0.013462
0.668383	0.1	-0.015115
0.670050	0.1	-0.016834
0.671717	0.1	-0.016936
0.673383	0.1	-0.015199
0.675050	0.1	-0.012582
0.676717	0.1	-0.009695
0.678383	0.1	-0.007339
0.680050	0.1	-0.007325
0.681717	0.1	-0.010515
0.683383	0.1	-0.015283
0.685050	0.1	-0.019073
0.686717	0.1	-0.020587
0.688383	0.1	-0.020163
0.690050	0.1	-0.018771
0.691717	0.1	-0.017332
0.693383	0.1	-0.016685
0.695050	0.1	-0.017360
0.696717	0.1	-0.019092
0.698383	0.1	-0.020796
0.700050	0.1	-0.021476
0.701717	0.1	-0.021090
0.703383	0.1	-0.020070
0.705050	0.1	-0.018515
0.706717	0.1	-0.016610
0.708383	0.1	-0.014971
0.710050	0.1	-0.013490
0.711717	0.1	-0.011232
0.713383	0.1	-0.008140
0.715050	0.1	-0.005229
0.716717	0.1	-0.003129
0.718383	0.1	-0.001872
0.720050	0.1	-0.001523
0.721717	0.1	-0.002496
0.723383	0.1	-0.005020
0.725050	0.1	-0.007986
0.726717	0.1	-0.009667
0.728383	0.1	-0.009742
0.730050	0.1	-0.009346
0.731717	0.1	-0.009546
0.733383	0.1	-0.010468
0.735050	0.1	-0.011339
0.736717	0.1	-0.011139
0.738383	0.1	-0.009555
0.740050	0.1	-0.007409
0.741717	0.1	-0.006356
0.743383	0.1	-0.007772
0.745050	0.1	-0.011227
0.746717	0.1	-0.014589
0.748383	0.1	-0.015958
0.750050	0.1	-0.014603
0.751717	0.1	-0.010645
0.753383	0.1	-0.005327
0.755050	0.1	-0.001062
0.756717	0.1	0.000219
0.758383	0.1	-0.001257
0.760050	0.1	-0.003460
0.761717	0.1	-0.004442
0.763383	0.1	-0.003809
0.765050	0.1	-0.002915
0.766717	0.1	-0.003511
0.768383	0.1	-0.005923
0.770050	0.1	-0.008796
0.771717	0.1	-0.010482
0.773383	0.1	-0.010175
0.775050	0.1	-0.008130
0.776717	0.1	-0.005509
0.778383	0.1	-0.003930
0.780050	0.1	-0.004391
0.781717	0.1	-0.006864
0.783383	0.1	-0.010780
0.785050	0.1	-0.015236
0.786717	0.1	-0.019022
0.788383	0.1	-0.020922
0.790050	0.1	-0.020457
0.791717	0.1	-0.018599
0.793383	0.1	-0.017215
0.795050	0.1	-0.017346
0.796717	0.1	-0.018636
0.798383	0.1	-0.020354
0.800050	0.1	-0.022040
0.801717	0.1	-0.023544
0.803383	0.1	-0.024745
0.805050	0.1	-0.025160
0.806717	0.1	-0.023972
0.808383	0.1	-0.020773
0.810050	0.1	-0.016177
0.811717	0.1	-0.011530
0.813383	0.1	-0.008340
0.815050	0.1	-0.008382
0.816717	0.1	-0.012931
0.818383	0.1	-0.020964
0.820050	0.1	-0.028848
0.821717	0.1	-0.032918
0.823383	0.1	-0.032624
0.825050	0.1	-0.030291
0.826717	0.1	-0.028382
0.828383	0.1	-0.028103
0.830050	0.1	-0.029332
0.831717	0.1	-0.031106
0.833383	0.1	-0.032345
0.835050	0.1	-0.031949
0.836717	0.1	-0.029397
0.838383	0.1	-0.025579
0.840050	0.1	-0.022245
0.841717	0.1	-0.020973
0.843383	0.1	-0.022245
0.845050	0.1	-0.025006
0.846717	0.1	-0.027618
0.848383	0.1	-0.028778
0.850050	0.1	-0.027739
0.851717	0.1	-0.024624
0.853383	0.1	-0.020196
0.855050	0.1	-0.015604
0.856717	0.1	-0.012228
0.858383	0.1	-0.010664
0.860050	0.1	-0.010589
0.861717	0.1	-0.011316
0.863383	0.1	-0.011567
0.865050	0.1	-0.010571
0.866717	0.1	-0.009988
0.868383	0.1	-0.012401
0.870050	0.1	-0.017947
0.871717	0.1	-0.024419
0.873383	0.1	-0.029760
0.875050	0.1	-0.032727
0.876717	0.1	-0.032191
0.878383	0.1	-0.028023
0.880050	0.1	-0.022333
0.881717	0.1	-0.018147
0.883383	0.1	-0.017071
0.885050	0.1	-0.018710
0.886717	0.1	-0.021295
0.888383	0.1	-0.022831
0.890050	0.1	-0.022738
0.891717	0.1	-0.021877
0.893383	0.1	-0.020852
0.895050	0.1	-0.019055
0.896717	0.1	-0.015264
0.898383	0.1	-0.009276
0.900050	0.1	-0.003288
0.901717	0.1	-0.000764
0.903383	0.1	-0.003320
0.905050	0.1	-0.009201
0.906717	0.1	-0.015078
0.908383	0.1	-0.018952
0.910050	0.1	-0.020643
0.911717	0.1	-0.020177
0.913383	0.1	-0.017537
0.915050	0.1	-0.013513
0.916717	0.1	-0.009900
0.918383	0.1	-0.009118
0.920050	0.1	-0.012717
0.921717	0.1	-0.019856
0.923383	0.1	-0.027437
0.925050	0.1	-0.031861
0.926717	0.1	-0.031465
0.928383	0.1	-0.027679
0.930050	0.1	-0.023223
0.931717	0.1	-0.019590
0.933383	0.1	-0.016787
0.935050	0.1	-0.014552
0.936717	0.1	-0.012987
0.938383	0.1	-0.012084
0.940050	0.1	-0.011409
0.941717	0.1	-0.010603
0.943383	0.1	-0.009639
0.945050	0.1	-0.008880
0.946717	0.1	-0.009546
0.948383	0.1	-0.012708
0.950050	0.1	-0.017448
0.951717	0.1	-0.021360
0.953383	0.1	-0.022682
0.955050	0.1	-0.021262
0.956717	0.1	-0.018319
0.958383	0.1	-0.015819
0.960050	0.1	-0.015507
0.961717	0.1	-0.017905
0.963383	0.1	-0.021560
0.965050	0.1	-0.023753
0.966717	0.1	-0.022398
0.968383	0.1	-0.017541
0.970050	0.1	-0.011059
0.971717	0.1	-0.005271
0.973383	0.1	-0.001644
0.975050	0.1	-0.000331
0.976717	0.1	-0.001085
0.978383	0.1	-0.004331
0.980050	0.1	-0.010328
0.981717	0.1	-0.017714
0.983383	0.1	-0.023548
0.985050	0.1	-0.025043
0.986717	0.1	-0.021514
0.988383	0.1	-0.014948
0.990050	0.1	-0.008512
0.991717	0.1	-0.004121
0.993383	0.1	-0.001676
0.995050	0.1	-0.000708
0.996717	0.1	-0.001593
0.998383	0.1	-0.004508
1.000050	0.1	-0.008200
1.001717	0.1	-0.010435
1.003383	0.1	-0.009602
1.005050	0.1	-0.005942
1.006717	0.1	-0.001211
1.008383	0.1	0.002319
1.010050	0.1	0.002990
1.011717	0.1	0.001192
1.013383	0.1	-0.001020
1.015050	0.1	-0.002109
1.016717	0.1	-0.001951
1.018383	0.1	-0.001024
1.020050	0.1	0.000121
1.021717	0.1	0.000712
1.023383	0.1	-0.000042
1.025050	0.1	-0.002524
1.026717	0.1	-0.006179
1.028383	0.1	-0.009565
1.030050	0.1	-0.011795
1.031717	0.1	-0.013253
1.033383	0.1	-0.013988
1.035050	0.1	-0.013220
1.036717	0.1	-0.011539
1.038383	0.1	-0.011292
1.040050	0.1	-0.013681
1.041717	0.1	-0.017164
1.043383	0.1	-0.019395
1.045050	0.1	-0.019222
1.046717	0.1	-0.016466
1.048383	0.1	-0.011497
1.050050	0.1	-0.006002
1.051717	0.1	-0.002375
1.053383	0.1	-0.001630
1.055050	0.1	-0.002878
1.056717	0.1	-0.004293
1.058383	0.1	-0.004233
1.060050	0.1	-0.002668
1.061717	0.1	-0.001290
1.063383	0.1	-0.001676
1.065050	0.1	-0.003865
1.066717	0.1	-0.006268
1.068383	0.1	-0.007078
1.070050	0.1	-0.006286
1.071717	0.1	-0.005849
1.073383	0.1	-0.007730
1.075050	0.1	-0.012098
1.076717	0.1	-0.016978
1.078383	0.1	-0.019525
1.080050	0.1	-0.018347
1.081717	0.1	-0.014794
1.083383	0.1	-0.011991
1.085050	0.1	-0.012498
1.086717	0.1	-0.016633
1.088383	0.1	-0.022170
1.090050	0.1	-0.026016
1.091717	0.1	-0.026594
1.093383	0.1	-0.024540
1.095050	0.1	-0.021420
1.096717	0.1	-0.018431
1.098383	0.1	-0.016270
1.100050	0.1	-0.015525
1.101717	0.1	-0.016443
1.103383	0.1	-0.018724
1.105050	0.1	-0.021909
1.106717	0.1	-0.025583
1.108383	0.1	-0.029285
1.110050	0.1	-0.032233
1.111717	0.1	-0.033425
1.113383	0.1	-0.032266
1.115050	0.1	-0.028880
1.116717	0.1	-0.024247
1.118383	0.1	-0.019907
1.120050	0.1	-0.016796
1.121717	0.1	-0.014901
1.123383	0.1	-0.014491
1.125050	0.1	-0.015907
1.126717	0.1	-0.018198
1.128383	0.1	-0.019963
1.130050	0.1	-0.020871
1.131717	0.1	-0.021355
1.133383	0.1	-0.021947
1.135050	0.1	-0.023148
1.136717	0.1	-0.025136
1.138383	0.1	-0.027730
1.140050	0.1	-0.030673
1.141717	0.1	-0.033458
1.143383	0.1	-0.035074
1.145050	0.1	-0.034324
1.146717	0.1	-0.030799
1.148383	0.1	-0.025607
1.150050	0.1	-0.020959
1.151717	0.1	-0.018524
1.153383	0.1	-0.018305
1.155050	0.1	-0.019530
1.156717	0.1	-0.021504
1.158383	0.1	-0.023255
1.160050	0.1	-0.023725
1.161717	0.1	-0.022943
1.163383	0.1	-0.022436
1.165050	0.1	-0.023562
1.166717	0.1	-0.025681
1.168383	0.1	-0.026878
1.170050	0.1	-0.026263
1.171717	0.1	-0.024452
1.173383	0.1	-0.022314
1.175050	0.1	-0.020196
1.176717	0.1	-0.018436
1.178383	0.1	-0.017965
1.180050	0.1	-0.019227
1.181717	0.1	-0.020848
1.183383	0.1	-0.020899
1.185050	0.1	-0.018748
1.186717	0.1	-0.014952
1.188383	0.1	-0.010664
1.190050	0.1	-0.007069
1.191717	0.1	-0.004494
1.193383	0.1	-0.002761
1.195050	0.1	-0.002310
1.196717	0.1	-0.003371
1.198383	0.1	-0.004740
1.200050	0.1	-0.005173
1.201717	0.1	-0.004824
1.203383	0.1	-0.004303
1.205050	0.1	-0.004238
1.206717	0.1	-0.006170
1.208383	0.1	-0.011311
1.210050	0.1	-0.018352
1.211717	0.1	-0.024308
1.213383	0.1	-0.026994
1.215050	0.1	-0.025663
1.216717	0.1	-0.020601
1.218383	0.1	-0.013667
1.220050	0.1	-0.007823
1.221717	0.1	-0.004754
1.223383	0.1	-0.004116
1.225050	0.1	-0.004880
1.226717	0.1	-0.006133
1.228383	0.1	-0.007548
1.230050	0.1	-0.009346
1.231717	0.1	-0.011274
1.233383	0.1	-0.012736
1.235050	0.1	-0.013872
1.236717	0.1	-0.015143
1.238383	0.1	-0.016252
1.240050	0.1	-0.016536
1.241717	0.1	-0.015916
1.243383	0.1	-0.014869
1.245050	0.1	-0.014077
1.246717	0.1	-0.014161
1.248383	0.1	-0.015795
1.250050	0.1	-0.019246
1.251717	0.1	-0.023358
1.253383	0.1	-0.026445
1.255050	0.1	-0.028135
1.256717	0.1	-0.029025
1.258383	0.1	-0.029341
1.260050	0.1	-0.029067
1.261717	0.1	-0.028270
1.263383	0.1	-0.026640
1.265050	0.1	-0.024089
1.266717	0.1	-0.021462
1.268383	0.1	-0.019227
1.270050	0.1	-0.016857
1.271717	0.1	-0.014342
1.273383	0.1	-0.012554
1.275050	0.1	-0.012093
1.276717	0.1	-0.013122
1.278383	0.1	-0.015888
1.280050	0.1	-0.020079
1.281717	0.1	-0.023879
1.283383	0.1	-0.024941
1.285050	0.1	-0.022738
1.286717	0.1	-0.019018
1.288383	0.1	-0.015618
1.290050	0.1	-0.013276
1.291717	0.1	-0.012680
1.293383	0.1	-0.014612
1.295050	0.1	-0.018678
1.296717	0.1	-0.023274
1.298383	0.1	-0.027246
1.300050	0.1	-0.030664
1.301717	0.1	-0.033663
1.303383	0.1	-0.035712
1.305050	0.1	-0.036424
1.306717	0.1	-0.035879
1.308383	0.1	-0.033691
1.310050	0.1	-0.029206
1.311717	0.1	-0.023162
1.313383	0.1	-0.017737
1.315050	0.1	-0.014598
1.316717	0.1	-0.013970
1.318383	0.1	-0.015292
1.320050	0.1	-0.016899
1.321717	0.1	-0.015707
1.323383	0.1	-0.009318
1.325050	0.1	0.002077
1.326717	0.1	0.016722
1.328383	0.1	0.032797
1.330050	0.1	0.048652
1.331717	0.1	0.062957
1.333383	0.1	0.075544
1.335050	0.1	0.087237
1.336717	0.1	0.098874
1.338383	0.1	0.111144
1.340050	0.1	0.124369
1.341717	0.1	0.137524
1.343383	0.1	0.148052
1.345050	0.1	0.153361
1.346717	0.1	0.152611
1.348383	0.1	0.146716
1.350050	0.1	0.137188
1.351717	0.1	0.125868
1.353383	0.1	0.114613
1.355050	0.1	0.103866
1.356717	0.1	0.091749
1.358383	0.1	0.076247
1.360050	0.1	0.058352
1.361717	0.1	0.041188
1.363383	0.1	0.026631
1.365050	0.1	0.014752
1.366717	0.1	0.005094
1.368383	0.1	-0.003227
1.370050	0.1	-0.010841
1.371717	0.1	-0.016699
1.373383	0.1	-0.019548
1.375050	0.1	-0.020247
1.376717	0.1	-0.020852
1.378383	0.1	-0.022575
1.380050	0.1	-0.025504
1.381717	0.1	-0.029216
1.383383	0.1	-0.033379
1.385050	0.1	-0.038040
1.386717	0.1	-0.043120
1.388383	0.1	-0.047865
1.390050	0.1	-0.051195
1.391717	0.1	-0.052871
1.393383	0.1	-0.053546
1.395050	0.1	-0.053635
1.396717	0.1	-0.053239
1.398383	0.1	-0.053118
1.400050	0.1	-0.054645
1.401717	0.1	-0.058729
1.403383	0.1	-0.065020
1.405050	0.1	-0.071605
1.406717	0.1	-0.075931
1.408383	0.1	-0.076531
1.410050	0.1	-0.073882
1.411717	0.1	-0.069677
1.413383	0.1	-0.065863
1.415050	0.1	-0.064187
1.416717	0.1	-0.065342
1.418383	0.1	-0.068098
1.420050	0.1	-0.069900
1.421717	0.1	-0.068266
1.423383	0.1	-0.061914
1.425050	0.1	-0.051311
1.426717	0.1	-0.038254
1.428383	0.1	-0.024689
1.430050	0.1	-0.011795
1.431717	0.1	-0.000047
1.433383	0.1	0.011171
1.435050	0.1	0.024005
1.436717	0.1	0.040350
1.438383	0.1	0.059311
1.440050	0.1	0.077863
1.441717	0.1	0.093803
1.443383	0.1	0.106702
1.445050	0.1	0.116765
1.446717	0.1	0.125035
1.448383	0.1	0.134138
1.450050	0.1	0.146278
1.451717	0.1	0.161179
1.453383	0.1	0.177315
1.455050	0.1	0.193305
1.456717	0.1	0.207745
1.458383	0.1	0.219769
1.460050	0.1	0.229781
1.461717	0.1	0.238856
1.463383	0.1	0.247834
1.465050	0.1	0.256877
1.466717	0.1	0.265785
1.468383	0.1	0.274819
1.470050	0.1	0.284426
1.471717	0.1	0.294647
1.473383	0.1	0.305702
1.475050	0.1	0.317916
1.476717	0.1	0.330536
1.478383	0.1	0.341791
1.480050	0.1	0.350522
1.481717	0.1	0.357311
1.483383	0.1	0.363672
1.485050	0.1	0.370690
1.486717	0.1	0.378625
1.488383	0.1	0.387207
1.490050	0.1	0.396408
1.491717	0.1	0.406485
1.493383	0.1	0.417205
1.495050	0.1	0.428217
1.496717	0.1	0.439924
1.498383	0.1	0.452343
1.500050	0.1	0.463650
1.501717	0.1	0.471408
1.503383	0.1	0.475571
1.505050	0.1	0.478881
1.506717	0.1	0.483510
1.508383	0.1	0.489079
1.510050	0.1	0.494961
1.511717	0.1	0.502383
1.513383	0.1	0.512889
1.515050	0.1	0.526458
1.516717	0.1	0.542137
1.518383	0.1	0.559157
1.520050	0.1	0.576526
1.521717	0.1	0.592805
1.523383	0.1	0.607674
1.525050	0.1	0.622547
1.526717	0.1	0.638650
1.528383	0.1	0.655721
1.530050	0.1	0.672690
1.531717	0.1	0.688653
1.533383	0.1	0.703214
1.535050	0.1	0.715903
1.536717	0.1	0.726273
1.538383	0.1	0.735028
1.540050	0.1	0.743368
1.541717	0.1	0.751279
1.543383	0.1	0.758423
1.545050	0.1	0.765803
1.546717	0.1	0.774935
1.548383	0.1	0.786069
1.550050	0.1	0.797827
1.551717	0.1	0.808276
1.553383	0.1	0.816393
1.555050	0.1	0.822810
1.556717	0.1	0.829371
1.558383	0.1	0.837790
1.560050	0.1	0.848388
1.561717	0.1	0.860197
1.563383	0.1	0.872607
1.565050	0.1	0.886624
1.566717	0.1	0.903541
1.568383	0.1	0.922829
1.570050	0.1	0.942498
1.571717	0.1	0.961637
1.573383	0.1	0.981158
1.575050	0.1	1.001558
1.576717	0.1	1.021675
1.578383	0.1	1.039999
1.580050	0.1	1.055687
1.581717	0.1	1.068702
1.583383	0.1	1.080032
1.585050	0.1	1.090816
1.586717	0.1	1.100819
1.588383	0.1	1.108362
1.590050	0.1	1.111319
1.591717	0.1	1.107673
1.593383	0.1	1.095999
1.595050	0.1	1.076427
1.596717	0.1	1.051417
1.598383	0.1	1.025675
1.600050	0.1	1.005442
1.601717	0.1	0.998350
1.603383	0.1	1.013367
1.605050	0.1	1.059896
1.606717	0.1	1.146612
1.608383	0.1	1.280750
1.610050	0.1	1.467308
1.611717	0.1	1.707701
1.613383	0.1	1.998045
1.615050	0.1	2.328558
1.616717	0.1	2.685310
1.618383	0.1	3.052899
1.620050	0.1	3.415286
1.621717	0.1	3.756592
1.623383	0.1	4.064650
1.625050	0.1	4.334035
1.626717	0.1	4.564924
1.628383	0.1	4.760432
1.630050	0.1	4.925556
1.631717	0.1	5.066581
1.633383	0.1	5.189469
1.635050	0.1	5.298699
1.636717	0.1	5.397624
1.638383	0.1	5.488708
1.640050	0.1	5.573267
1.641717	0.1	5.651708
1.643383	0.1	5.723974
1.645050	0.1	5.789460
1.646717	0.1	5.846694
1.648383	0.1	5.893675
1.650050	0.1	5.928683
1.651717	0.1	5.950676
1.653383	0.1	5.959263
1.655050	0.1	5.954630
1.656717	0.1	5.937256
1.658383	0.1	5.907286
1.660050	0.1	5.864361
1.661717	0.1	5.808566
1.663383	0.1	5.741450
1.665050	0.1	5.665454
1.666717	0.1	5.582105
1.668383	0.1	5.491404
1.670050	0.1	5.393140
1.671717	0.1	5.288008
1.673383	0.1	5.177162
1.675050	0.1	5.061361
1.676717	0.1	4.940708
1.678383	0.1	4.814942
1.680050	0.1	4.683938
1.681717	0.1	4.548160
1.683383	0.1	4.409333
1.685050	0.1	4.270240
1.686717	0.1	4.132497
1.688383	0.1	3.995476
1.690050	0.1	3.857980
1.691717	0.1	3.719637
1.693383	0.1	3.580693
1.695050	0.1	3.441172
1.696717	0.1	3.301008
1.698383	0.1	3.161314
1.700050	0.1	3.023725
1.701717	0.1	2.888702
1.703383	0.1	2.756086
1.705050	0.1	2.626763
1.706717	0.1	2.502450
1.708383	0.1	2.384293
1.710050	0.1	2.272124
1.711717	0.1	2.164259
1.713383	0.1	2.057981
1.715050	0.1	1.951265
1.716717	0.1	1.844582
1.718383	0.1	1.740884
1.720050	0.1	1.642932
1.721717	0.1	1.550773
1.723383	0.1	1.463313
1.725050	0.1	1.381002
1.726717	0.1	1.304792
1.728383	0.1	1.233933
1.730050	0.1	1.166924
1.731717	0.1	1.103198
1.733383	0.1	1.042942
1.735050	0.1	0.986378
1.736717	0.1	0.933968
1.738383	0.1	0.886451
1.740050	0.1	0.844393
1.741717	0.1	0.807540
1.743383	0.1	0.774409
1.745050	0.1	0.743261
1.746717	0.1	0.713537
1.748383	0.1	0.685295
1.750050	0.1	0.657807
1.751717	0.1	0.629895
1.753383	0.1	0.601313
1.755050	0.1	0.572954
1.756717	0.1	0.546188
1.758383	0.1	0.522472
1.760050	0.1	0.502812
1.761717	0.1	0.487124
1.763383	0.1	0.474551
1.765050	0.1	0.464031
1.766717	0.1	0.454625
1.768383	0.1	0.445703
1.770050	0.1	0.436907
1.771717	0.1	0.427980
1.773383	0.1	0.418667
1.775050	0.1	0.408641
1.776717	0.1	0.397568
1.778383	0.1	0.385735
1.780050	0.1	0.374676
1.781717	0.1	0.366145
1.783383	0.1	0.360589
1.785050	0.1	0.357055
1.786717	0.1	0.354666
1.788383	0.1	0.353605
1.790050	0.1	0.354168
1.791717	0.1	0.355151
1.793383	0.1	0.354191
1.795050	0.1	0.350252
1.796717	0.1	0.344599
1.798383	0.1	0.338783
1.800050	0.1	0.333446
1.801717	0.1	0.329153
1.803383	0.1	0.326280
1.805050	0.1	0.324426
1.806717	0.1	0.323015
1.808383	0.1	0.322019
1.810050	0.1	0.321381
1.811717	0.1	0.320286
1.813383	0.1	0.317777
1.815050	0.1	0.313614
1.816717	0.1	0.308291
1.818383	0.1	0.303066
1.820050	0.1	0.299648
1.821717	0.1	0.298521
1.823383	0.1	0.298270
1.825050	0.1	0.297199
1.826717	0.1	0.294838
1.828383	0.1	0.291569
1.830050	0.1	0.287988
1.831717	0.1	0.284882
1.833383	0.1	0.282764
1.835050	0.1	0.281841
1.836717	0.1	0.282787
1.838383	0.1	0.286172
1.840050	0.1	0.291294
1.841717	0.1	0.296766
1.843383	0.1	0.301898
1.845050	0.1	0.307006
1.846717	0.1	0.313283
1.848383	0.1	0.322000
1.850050	0.1	0.333251
1.851717	0.1	0.345889
1.853383	0.1	0.358890
1.855050	0.1	0.372021
1.856717	0.1	0.385367
1.858383	0.1	0.399393
1.860050	0.1	0.415249
1.861717	0.1	0.433796
1.863383	0.1	0.454700
1.865050	0.1	0.477349
1.866717	0.1	0.502393
1.868383	0.1	0.531417
1.870050	0.1	0.564442
1.871717	0.1	0.598812
1.873383	0.1	0.632014
1.875050	0.1	0.664219
1.876717	0.1	0.697025
1.878383	0.1	0.731372
1.880050	0.1	0.767116
1.881717	0.1	0.803033
1.883383	0.1	0.837240
1.885050	0.1	0.868463
1.886717	0.1	0.896771
1.888383	0.1	0.922806
1.890050	0.1	0.946694
1.891717	0.1	0.968357
1.893383	0.1	0.987621
1.895050	0.1	1.003416
1.896717	0.1	1.014639
1.898383	0.1	1.021321
1.900050	0.1	1.023882
1.901717	0.1	1.022597
1.903383	0.1	1.018019
1.905050	0.1	1.010364
1.906717	0.1	0.998834
1.908383	0.1	0.982690
1.910050	0.1	0.962270
1.911717	0.1	0.938582
1.913383	0.1	0.912654
1.915050	0.1	0.885571
1.916717	0.1	0.858726
1.918383	0.1	0.833618
1.920050	0.1	0.811093
1.921717	0.1	0.791065
1.923383	0.1	0.773394
1.925050	0.1	0.757948
1.926717	0.1	0.743647
1.928383	0.1	0.728793
1.930050	0.1	0.712378
1.931717	0.1	0.694129
1.933383	0.1	0.673914
1.935050	0.1	0.652308
1.936717	0.1	0.631195
1.938383	0.1	0.612596
1.940050	0.1	0.596675
1.941717	0.1	0.581597
1.943383	0.1	0.565769
1.945050	0.1	0.549452
1.946717	0.1	0.533843
1.948383	0.1	0.519706
1.950050	0.1	0.506914
1.951717	0.1	0.494984
1.953383	0.1	0.484022
1.955050	0.1	0.474560
1.956717	0.1	0.466504
1.958383	0.1	0.459235
1.960050	0.1	0.452711
1.961717	0.1	0.447701
1.963383	0.1	0.444604
1.965050	0.1	0.442090
1.966717	0.1	0.437377
1.968383	0.1	0.428567
1.970050	0.1	0.416427
1.971717	0.1	0.403305
1.973383	0.1	0.391100
1.975050	0.1	0.380743
1.976717	0.1	0.372352
1.978383	0.1	0.365078
1.980050	0.1	0.357237
1.981717	0.1	0.347369
1.983383	0.1	0.335826
1.985050	0.1	0.324510
1.986717	0.1	0.314624
1.988383	0.1	0.305832
1.990050	0.1	0.297781
1.991717	0.1	0.291150
1.993383	0.1	0.286633
1.995050	0.1	0.284095
1.996717	0.1	0.282857
1.998383	0.1	0.282009
2.000050	0.1	0.280906
2.001717	0.1	0.279653
2.003383	0.1	0.278628
2.005050	0.1	0.277655
2.006717	0.1	0.275942
2.008383	0.1	0.272840
2.010050	0.1	0.268971
2.011717	0.1	0.265967
2.013383	0.1	0.264407
2.015050	0.1	0.263168
2.016717	0.1	0.260998
2.018383	0.1	0.257418
2.020050	0.1	0.252994
2.021717	0.1	0.249622
2.023383	0.1	0.248896
2.025050	0.1	0.249613
2.026717	0.1	0.248919
2.028383	0.1	0.245683
2.030050	0.1	0.241152
2.031717	0.1	0.236859
2.033383	0.1	0.233166
2.035050	0.1	0.229487
2.036717	0.1	0.225045
2.038383	0.1	0.219774
2.040050	0.1	0.214502
2.041717	0.1	0.209971
2.043383	0.1	0.206395
2.045050	0.1	0.203447
2.046717	0.1	0.200388
2.048383	0.1	0.197305
2.050050	0.1	0.195424
2.051717	0.1	0.195047
2.053383	0.1	0.195010
2.055050	0.1	0.194707
2.056717	0.1	0.194791
2.058383	0.1	0.196095
2.060050	0.1	0.198511
2.061717	0.1	0.200798
2.063383	0.1	0.201850
2.065050	0.1	0.202018
2.066717	0.1	0.202805
2.068383	0.1	0.205212
2.070050	0.1	0.208090
2.071717	0.1	0.208793
2.073383	0.1	0.205790
2.075050	0.1	0.200053
2.076717	0.1	0.193687
2.078383	0.1	0.187634
2.080050	0.1	0.181640
2.081717	0.1	0.175750
2.083383	0.1	0.170525
2.085050	0.1	0.166385
2.086717	0.1	0.163545
2.088383	0.1	0.161869
2.090050	0.1	0.160905
2.091717	0.1	0.160630
2.093383	0.1	0.161370
2.095050	0.1	0.162884
2.096717	0.1	0.164495
2.098383	0.1	0.165459
2.100050	0.1	0.165077
2.101717	0.1	0.163689
2.103383	0.1	0.162832
2.105050	0.1	0.163447
2.106717	0.1	0.165063
2.108383	0.1	0.166693
2.110050	0.1	0.166995
2.111717	0.1	0.164350
2.113383	0.1	0.158786
2.115050	0.1	0.153007
2.116717	0.1	0.149789
2.118383	0.1	0.149170
2.120050	0.1	0.149538
2.121717	0.1	0.150194
2.123383	0.1	0.151820
2.125050	0.1	0.155084
2.126717	0.1	0.159135
2.128383	0.1	0.161869
2.130050	0.1	0.161803
2.131717	0.1	0.159061
2.133383	0.1	0.155577
2.135050	0.1	0.154553
2.136717	0.1	0.157668
2.138383	0.1	0.163075
2.140050	0.1	0.167629
2.141717	0.1	0.169808
2.143383	0.1	0.169901
2.145050	0.1	0.168872
2.146717	0.1	0.167820
2.148383	0.1	0.167787
2.150050	0.1	0.169710
2.151717	0.1	0.173864
2.153383	0.1	0.178874
2.155050	0.1	0.182246
2.156717	0.1	0.182725
2.158383	0.1	0.181315
2.160050	0.1	0.180025
2.161717	0.1	0.180476
2.163383	0.1	0.183117
2.165050	0.1	0.186902
2.166717	0.1	0.190074
2.168383	0.1	0.191308
2.170050	0.1	0.190600
2.171717	0.1	0.189487
2.173383	0.1	0.190008
2.175050	0.1	0.192942
2.176717	0.1	0.197245
2.178383	0.1	0.201459
2.180050	0.1	0.205180
2.181717	0.1	0.208537
2.183383	0.1	0.210991
2.185050	0.1	0.211792
2.186717	0.1	0.211000
2.188383	0.1	0.209510
2.190050	0.1	0.208598
2.191717	0.1	0.209417
2.193383	0.1	0.212104
2.195050	0.1	0.215885
2.196717	0.1	0.219559
2.198383	0.1	0.221608
2.200050	0.1	0.221371
2.201717	0.1	0.219992
2.203383	0.1	0.219122
2.205050	0.1	0.219462
2.206717	0.1	0.220533
2.208383	0.1	0.220980
2.210050	0.1	0.219634
2.211717	0.1	0.217254
2.213383	0.1	0.216262
2.215050	0.1	0.218200
2.216717	0.1	0.222502
2.218383	0.1	0.227457
2.220050	0.1	0.231462
2.221717	0.1	0.233562
2.223383	0.1	0.233795
2.225050	0.1	0.232751
2.226717	0.1	0.231005
2.228383	0.1	0.229459
2.230050	0.1	0.229599
2.231717	0.1	0.232062
2.233383	0.1	0.235508
2.235050	0.1	0.237948
2.236717	0.1	0.238628
2.238383	0.1	0.238004
2.240050	0.1	0.236840
2.241717	0.1	0.235788
2.243383	0.1	0.235322
2.245050	0.1	0.235592
2.246717	0.1	0.236537
2.248383	0.1	0.237897
2.250050	0.1	0.239359
2.251717	0.1	0.241026
2.253383	0.1	0.243196
2.255050	0.1	0.245650
2.256717	0.1	0.247969
2.258383	0.1	0.249757
2.260050	0.1	0.250428
2.261717	0.1	0.249725
2.263383	0.1	0.248011
2.265050	0.1	0.245813
2.266717	0.1	0.243788
2.268383	0.1	0.242819
2.270050	0.1	0.243406
2.271717	0.1	0.245320
2.273383	0.1	0.247792
2.275050	0.1	0.249916
2.276717	0.1	0.250982
2.278383	0.1	0.250447
2.280050	0.1	0.248095
2.281717	0.1	0.244589
2.283383	0.1	0.241431
2.285050	0.1	0.239871
2.286717	0.1	0.240011
2.288383	0.1	0.240882
2.290050	0.1	0.241296
2.291717	0.1	0.240710
2.293383	0.1	0.239355
2.295050	0.1	0.237613
2.296717	0.1	0.235699
2.298383	0.1	0.233650
2.300050	0.1	0.231047
2.301717	0.1	0.227308
2.303383	0.1	0.222279
2.305050	0.1	0.216574
2.306717	0.1	0.211899
2.308383	0.1	0.210386
2.310050	0.1	0.212900
2.311717	0.1	0.218274
2.313383	0.1	0.224113
2.315050	0.1	0.227802
2.316717	0.1	0.227820
2.318383	0.1	0.225203
2.320050	0.1	0.222065
2.321717	0.1	0.219233
2.323383	0.1	0.216723
2.325050	0.1	0.214679
2.326717	0.1	0.213268
2.328383	0.1	0.212793
2.330050	0.1	0.213324
2.331717	0.1	0.213883
2.333383	0.1	0.212919
2.335050	0.1	0.210032
2.336717	0.1	0.206502
2.338383	0.1	0.204104
2.340050	0.1	0.204160
2.341717	0.1	0.206507
2.343383	0.1	0.208882
2.345050	0.1	0.208910
2.346717	0.1	0.206335
2.348383	0.1	0.202153
2.350050	0.1	0.197357
2.351717	0.1	0.193319
2.353383	0.1	0.191396
2.355050	0.1	0.191461
2.356717	0.1	0.192048
2.358383	0.1	0.191717
2.360050	0.1	0.189901
2.361717	0.1	0.187010
2.363383	0.1	0.183876
2.365050	0.1	0.181389
2.366717	0.1	0.181063
2.368383	0.1	0.184420
2.370050	0.1	0.191173
2.371717	0.1	0.199061
2.373383	0.1	0.205431
2.375050	0.1	0.208383
2.376717	0.1	0.207284
2.378383	0.1	0.203070
2.380050	0.1	0.197683
2.381717	0.1	0.192639
2.383383	0.1	0.188560
2.385050	0.1	0.185897
2.386717	0.1	0.184947
2.388383	0.1	0.185044
2.390050	0.1	0.185138
2.391717	0.1	0.185133
2.393383	0.1	0.185329
2.395050	0.1	0.185100
2.396717	0.1	0.183261
2.398383	0.1	0.179508
2.400050	0.1	0.174977
2.401717	0.1	0.171307
2.403383	0.1	0.169277
2.405050	0.1	0.167908
2.406717	0.1	0.165361
2.408383	0.1	0.161142
2.410050	0.1	0.156350
2.411717	0.1	0.151917
2.413383	0.1	0.148532
2.415050	0.1	0.147345
2.416717	0.1	0.148709
2.418383	0.1	0.151340
2.420050	0.1	0.153454
2.421717	0.1	0.153971
2.423383	0.1	0.152835
2.425050	0.1	0.150651
2.426717	0.1	0.148350
2.428383	0.1	0.147275
2.430050	0.1	0.148276
2.431717	0.1	0.150474
2.433383	0.1	0.151880
2.435050	0.1	0.151042
2.436717	0.1	0.147652
2.438383	0.1	0.142455
2.440050	0.1	0.137128
2.441717	0.1	0.133500
2.443383	0.1	0.132113
2.445050	0.1	0.131922
2.446717	0.1	0.131717
2.448383	0.1	0.131079
2.450050	0.1	0.130348
2.451717	0.1	0.130474
2.453383	0.1	0.132136
2.455050	0.1	0.134623
2.456717	0.1	0.136639
2.458383	0.1	0.137724
2.460050	0.1	0.138106
2.461717	0.1	0.137598
2.463383	0.1	0.135358
2.465050	0.1	0.130935
2.466717	0.1	0.124853
2.468383	0.1	0.118045
2.470050	0.1	0.111377
2.471717	0.1	0.105645
2.473383	0.1	0.101784
2.475050	0.1	0.100862
2.476717	0.1	0.103177
2.478383	0.1	0.107405
2.480050	0.1	0.111107
2.481717	0.1	0.112010
2.483383	0.1	0.109249
2.485050	0.1	0.104294
2.486717	0.1	0.100480
2.488383	0.1	0.100313
2.490050	0.1	0.103367
2.491717	0.1	0.107177
2.493383	0.1	0.109142
2.495050	0.1	0.108052
2.496717	0.1	0.104862
2.498383	0.1	0.101496
2.500050	0.1	0.098813
2.501717	0.1	0.096718
2.503383	0.1	0.095400
2.505050	0.1	0.095055
2.506717	0.1	0.095046
2.508383	0.1	0.094632
2.510050	0.1	0.093784
2.511717	0.1	0.092955
2.513383	0.1	0.093030
2.515050	0.1	0.094674
2.516717	0.1	0.097263
2.518383	0.1	0.099340
2.520050	0.1	0.099828
2.521717	0.1	0.098799
2.523383	0.1	0.097882
2.525050	0.1	0.099121
2.526717	0.1	0.102618
2.528383	0.1	0.106203
2.530050	0.1	0.107195
2.531717	0.1	0.103791
2.533383	0.1	0.096164
2.535050	0.1	0.086878
2.536717	0.1	0.078906
2.538383	0.1	0.073509
2.540050	0.1	0.070343
2.541717	0.1	0.068559
2.543383	0.1	0.067810
2.545050	0.1	0.068792
2.546717	0.1	0.072168
2.548383	0.1	0.076937
2.550050	0.1	0.081244
2.551717	0.1	0.084210
2.553383	0.1	0.085589
2.555050	0.1	0.085291
2.556717	0.1	0.084303
2.558383	0.1	0.084345
2.560050	0.1	0.085849
2.561717	0.1	0.087772
2.563383	0.1	0.088913
2.565050	0.1	0.088215
2.566717	0.1	0.085025
2.568383	0.1	0.080201
2.570050	0.1	0.075791
2.571717	0.1	0.073477
2.573383	0.1	0.073635
2.575050	0.1	0.075726
2.576717	0.1	0.078967
2.578383	0.1	0.081980
2.580050	0.1	0.083107
2.581717	0.1	0.082068
2.583383	0.1	0.080396
2.585050	0.1	0.080033
2.586717	0.1	0.081686
2.588383	0.1	0.084140
2.590050	0.1	0.085337
2.591717	0.1	0.084322
2.593383	0.1	0.081500
2.595050	0.1	0.077607
2.596717	0.1	0.073859
2.598383	0.1	0.072033
2.600050	0.1	0.072797
2.601717	0.1	0.074757
2.603383	0.1	0.075619
2.605050	0.1	0.074073
2.606717	0.1	0.070622
2.608383	0.1	0.066971
2.610050	0.1	0.064843
2.611717	0.1	0.065593
2.613383	0.1	0.069910
2.615050	0.1	0.076601
2.616717	0.1	0.082687
2.618383	0.1	0.085905
2.620050	0.1	0.085863
2.621717	0.1	0.083200
2.623383	0.1	0.079493
2.625050	0.1	0.077072
2.626717	0.1	0.077547
2.628383	0.1	0.081183
2.630050	0.1	0.086855
2.631717	0.1	0.091805
2.633383	0.1	0.092895
2.635050	0.1	0.089449
2.636717	0.1	0.083954
2.638383	0.1	0.079270
2.640050	0.1	0.076080
2.641717	0.1	0.073905
2.643383	0.1	0.073141
2.645050	0.1	0.074762
2.646717	0.1	0.078380
2.648383	0.1	0.081947
2.650050	0.1	0.084038
2.651717	0.1	0.085253
2.653383	0.1	0.086641
2.655050	0.1	0.088215
2.656717	0.1	0.089281
2.658383	0.1	0.088811
2.660050	0.1	0.085658
2.661717	0.1	0.079535
2.663383	0.1	0.071730
2.665050	0.1	0.064801
2.666717	0.1	0.061528
2.668383	0.1	0.063265
2.670050	0.1	0.068471
2.671717	0.1	0.073491
2.673383	0.1	0.075526
2.675050	0.1	0.074478
2.676717	0.1	0.072117
2.678383	0.1	0.070473
2.680050	0.1	0.070767
2.681717	0.1	0.073109
2.683383	0.1	0.076885
2.685050	0.1	0.080848
2.686717	0.1	0.083656
2.688383	0.1	0.085207
2.690050	0.1	0.086543
2.691717	0.1	0.088238
2.693383	0.1	0.089556
2.695050	0.1	0.089505
2.696717	0.1	0.088192
2.698383	0.1	0.086636
2.700050	0.1	0.085300
2.701717	0.1	0.083647
2.703383	0.1	0.081318
2.705050	0.1	0.078529
2.706717	0.1	0.075409
2.708383	0.1	0.072261
2.710050	0.1	0.070054
2.711717	0.1	0.069281
2.713383	0.1	0.069169
2.715050	0.1	0.069044
2.716717	0.1	0.069267
2.718383	0.1	0.070534
2.720050	0.1	0.073356
2.721717	0.1	0.077626
2.723383	0.1	0.082464
2.725050	0.1	0.086832
2.726717	0.1	0.089644
2.728383	0.1	0.090320
2.730050	0.1	0.089575
2.731717	0.1	0.088317
2.733383	0.1	0.086767
2.735050	0.1	0.085314
2.736717	0.1	0.084499
2.738383	0.1	0.084047
2.740050	0.1	0.083209
2.741717	0.1	0.081747
2.743383	0.1	0.080667
2.745050	0.1	0.081635
2.746717	0.1	0.085142
2.748383	0.1	0.090022
2.750050	0.1	0.094380
2.751717	0.1	0.096075
2.753383	0.1	0.093835
2.755050	0.1	0.088797
2.756717	0.1	0.083735
2.758383	0.1	0.080662
2.760050	0.1	0.079884
2.761717	0.1	0.080615
2.763383	0.1	0.081835
2.765050	0.1	0.083391
2.766717	0.1	0.086115
2.768383	0.1	0.090268
2.770050	0.1	0.094799
2.771717	0.1	0.098650
2.773383	0.1	0.101654
2.775050	0.1	0.103740
2.776717	0.1	0.104527
2.778383	0.1	0.103912
2.780050	0.1	0.101989
2.781717	0.1	0.099102
2.783383	0.1	0.095800
2.785050	0.1	0.092317
2.786717	0.1	0.089072
2.788383	0.1	0.086897
2.790050	0.1	0.086180
2.791717	0.1	0.086394
2.793383	0.1	0.086590
2.795050	0.1	0.086674
2.796717	0.1	0.087875
2.798383	0.1	0.090804
2.800050	0.1	0.094236
2.801717	0.1	0.096587
2.803383	0.1	0.097691
2.805050	0.1	0.098669
2.806717	0.1	0.100508
2.808383	0.1	0.102944
2.810050	0.1	0.104811
2.811717	0.1	0.105202
2.813383	0.1	0.103768
2.815050	0.1	0.100685
2.816717	0.1	0.096876
2.818383	0.1	0.093449
2.820050	0.1	0.090851
2.821717	0.1	0.089295
2.823383	0.1	0.089039
2.825050	0.1	0.089789
2.826717	0.1	0.090869
2.828383	0.1	0.091959
2.830050	0.1	0.093300
2.831717	0.1	0.095391
2.833383	0.1	0.098017
2.835050	0.1	0.099908
2.836717	0.1	0.100457
2.838383	0.1	0.100587
2.840050	0.1	0.100746
2.841717	0.1	0.100173
2.843383	0.1	0.098641
2.845050	0.1	0.096732
2.846717	0.1	0.094976
2.848383	0.1	0.093859
2.850050	0.1	0.093873
2.851717	0.1	0.095032
2.853383	0.1	0.096727
2.855050	0.1	0.097891
2.856717	0.1	0.097649
2.858383	0.1	0.096350
2.860050	0.1	0.095288
2.861717	0.1	0.095167
2.863383	0.1	0.095572
2.865050	0.1	0.095321
2.866717	0.1	0.093291
2.868383	0.1	0.089556
2.870050	0.1	0.085603
2.871717	0.1	0.082902
2.873383	0.1	0.081649
2.875050	0.1	0.081100
2.876717	0.1	0.080946
2.878383	0.1	0.081635
2.880050	0.1	0.083367
2.881717	0.1	0.085332
2.883383	0.1	0.086362
2.885050	0.1	0.086054
2.886717	0.1	0.084951
2.888383	0.1	0.083703
2.890050	0.1	0.082823
2.891717	0.1	0.083279
2.893383	0.1	0.085826
2.895050	0.1	0.089817
2.896717	0.1	0.093780
2.898383	0.1	0.096485
2.900050	0.1	0.097370
2.901717	0.1	0.096723
2.903383	0.1	0.095288
2.905050	0.1	0.094054
2.906717	0.1	0.094017
2.908383	0.1	0.095051
2.910050	0.1	0.095894
2.911717	0.1	0.095684
2.913383	0.1	0.094506
2.915050	0.1	0.092899
2.916717	0.1	0.091945
2.918383	0.1	0.092802
2.920050	0.1	0.095358
2.921717	0.1	0.097724
2.923383	0.1	0.097719
2.925050	0.1	0.094911
2.926717	0.1	0.090562
2.928383	0.1	0.085738
2.930050	0.1	0.080774
2.931717	0.1	0.076853
2.933383	0.1	0.076368
2.935050	0.1	0.080392
2.936717	0.1	0.086967
2.938383	0.1	0.092778
2.940050	0.1	0.095586
2.941717	0.1	0.095102
2.943383	0.1	0.092746
2.945050	0.1	0.090762
2.946717	0.1	0.090841
2.948383	0.1	0.092662
2.950050	0.1	0.094003
2.951717	0.1	0.092932
2.953383	0.1	0.089495
2.955050	0.1	0.085593
2.956717	0.1	0.083661
2.958383	0.1	0.084718
2.960050	0.1	0.087554
2.961717	0.1	0.089942
2.963383	0.1	0.090376
2.965050	0.1	0.088960
2.966717	0.1	0.087218
2.968383	0.1	0.086538
2.970050	0.1	0.086762
2.971717	0.1	0.087046
2.973383	0.1	0.087395
2.975050	0.1	0.088476
2.976717	0.1	0.089970
2.978383	0.1	0.090194
2.980050	0.1	0.087759
2.981717	0.1	0.083302
2.983383	0.1	0.079446
2.985050	0.1	0.078599
2.986717	0.1	0.081025
2.988383	0.1	0.085332
2.990050	0.1	0.090026
2.991717	0.1	0.094185
2.993383	0.1	0.097263
2.995050	0.1	0.098897
2.996717	0.1	0.099307
2.998383	0.1	0.099218
3.000050	0.1	0.098860
3.001717	0.1	0.098092
3.003383	0.1	0.097156
3.005050	0.1	0.095945
3.006717	0.1	0.093547
3.008383	0.1	0.089207
3.010050	0.1	0.083572
3.011717	0.1	0.078836
3.013383	0.1	0.077225
3.015050	0.1	0.079228
3.016717	0.1	0.083125
3.018383	0.1	0.086389
3.020050	0.1	0.087554
3.021717	0.1	0.086273
3.023383	0.1	0.082343
3.025050	0.1	0.076364
3.026717	0.1	0.070701
3.028383	0.1	0.068061
3.030050	0.1	0.069235
3.031717	0.1	0.072801
3.033383	0.1	0.076443
3.035050	0.1	0.078692
3.036717	0.1	0.079661
3.038383	0.1	0.080317
3.040050	0.1	0.081621
3.041717	0.1	0.083833
3.043383	0.1	0.085905
3.045050	0.1	0.086473
3.046717	0.1	0.085686
3.048383	0.1	0.084806
3.050050	0.1	0.084625
3.051717	0.1	0.084834
3.053383	0.1	0.084471
3.055050	0.1	0.082743
3.056717	0.1	0.079670
3.058383	0.1	0.076569
3.060050	0.1	0.075051
3.061717	0.1	0.075102
3.063383	0.1	0.075474
3.065050	0.1	0.075437
3.066717	0.1	0.074934
3.068383	0.1	0.074143
3.070050	0.1	0.073453
3.071717	0.1	0.073086
3.073383	0.1	0.072694
3.075050	0.1	0.072075
3.076717	0.1	0.071987
3.078383	0.1	0.073714
3.080050	0.1	0.077505
3.081717	0.1	0.081705
3.083383	0.1	0.083847
3.085050	0.1	0.082981
3.086717	0.1	0.080401
3.088383	0.1	0.077956
3.090050	0.1	0.076396
3.091717	0.1	0.075242
3.093383	0.1	0.073370
3.095050	0.1	0.069845
3.096717	0.1	0.064648
3.098383	0.1	0.058706
3.100050	0.1	0.053225
3.101717	0.1	0.049360
3.103383	0.1	0.047940
3.105050	0.1	0.048988
3.106717	0.1	0.052028
3.108383	0.1	0.056410
3.110050	0.1	0.061151
3.111717	0.1	0.065537
3.113383	0.1	0.069598
3.115050	0.1	0.072806
3.116717	0.1	0.073719
3.118383	0.1	0.071665
3.120050	0.1	0.067810
3.121717	0.1	0.064704
3.123383	0.1	0.064620
3.125050	0.1	0.067507
3.126717	0.1	0.070916
3.128383	0.1	0.072299
3.130050	0.1	0.071134
3.131717	0.1	0.069197
3.133383	0.1	0.069072
3.135050	0.1	0.072103
3.136717	0.1	0.077328
3.138383	0.1	0.082455
3.140050	0.1	0.085589
3.141717	0.1	0.086054
3.143383	0.1	0.084611
3.145050	0.1	0.082748
3.146717	0.1	0.081505
3.148383	0.1	0.081104
3.150050	0.1	0.081467
3.151717	0.1	0.082487
3.153383	0.1	0.083894
3.155050	0.1	0.084918
3.156717	0.1	0.084350
3.158383	0.1	0.081402
3.160050	0.1	0.076811
3.161717	0.1	0.072424
3.163383	0.1	0.069458
3.165050	0.1	0.067647
3.166717	0.1	0.065980
3.168383	0.1	0.063679
3.170050	0.1	0.060848
3.171717	0.1	0.058389
3.173383	0.1	0.057551
3.175050	0.1	0.059428
3.176717	0.1	0.063605
3.178383	0.1	0.067516
3.180050	0.1	0.068648
3.181717	0.1	0.067349
3.183383	0.1	0.065975
3.185050	0.1	0.066138
3.186717	0.1	0.067963
3.188383	0.1	0.070352
3.190050	0.1	0.071782
3.191717	0.1	0.071833
3.193383	0.1	0.071260
3.195050	0.1	0.070892
3.196717	0.1	0.070962
3.198383	0.1	0.070552
3.200050	0.1	0.068336
3.201717	0.1	0.064382
3.203383	0.1	0.060140
3.205050	0.1	0.057151
3.206717	0.1	0.056364
3.208383	0.1	0.057779
3.210050	0.1	0.060690
3.211717	0.1	0.064475
3.213383	0.1	0.068163
3.215050	0.1	0.069756
3.216717	0.1	0.067707
3.218383	0.1	0.063041
3.220050	0.1	0.058617
3.221717	0.1	0.056406
3.223383	0.1	0.056699
3.225050	0.1	0.059055
3.226717	0.1	0.062445
3.228383	0.1	0.065491
3.230050	0.1	0.067293
3.231717	0.1	0.067279
3.233383	0.1	0.064815
3.235050	0.1	0.060191
3.236717	0.1	0.055064
3.238383	0.1	0.051041
3.240050	0.1	0.048042
3.241717	0.1	0.044806
3.243383	0.1	0.040862
3.245050	0.1	0.037295
3.246717	0.1	0.035581
3.248383	0.1	0.036289
3.250050	0.1	0.038808
3.251717	0.1	0.042124
3.253383	0.1	0.045821
3.255050	0.1	0.049504
3.256717	0.1	0.051837
3.258383	0.1	0.051982
3.260050	0.1	0.051227
3.261717	0.1	0.051479
3.263383	0.1	0.053011
3.265050	0.1	0.054203
3.266717	0.1	0.053216
3.268383	0.1	0.049518
3.270050	0.1	0.043986
3.271717	0.1	0.038589
3.273383	0.1	0.035740
3.275050	0.1	0.036559
3.276717	0.1	0.039828
3.278383	0.1	0.043074
3.280050	0.1	0.044657
3.281717	0.1	0.044801
3.283383	0.1	0.045011
3.285050	0.1	0.046431
3.286717	0.1	0.048396
3.288383	0.1	0.049332
3.290050	0.1	0.048969
3.291717	0.1	0.048517
3.293383	0.1	0.049016
3.295050	0.1	0.050738
3.296717	0.1	0.053267
3.298383	0.1	0.055768
3.300050	0.1	0.057663
3.301717	0.1	0.058850
3.303383	0.1	0.059493
3.305050	0.1	0.059516
3.306717	0.1	0.058445
3.308383	0.1	0.056368
3.310050	0.1	0.054268
3.311717	0.1	0.052829
3.313383	0.1	0.051884
3.315050	0.1	0.050752
3.316717	0.1	0.048326
3.318383	0.1	0.043786
3.320050	0.1	0.037728
3.321717	0.1	0.031963
3.323383	0.1	0.028014
3.325050	0.1	0.026096
3.326717	0.1	0.025649
3.328383	0.1	0.026552
3.330050	0.1	0.029071
3.331717	0.1	0.032797
3.333383	0.1	0.036187
3.335050	0.1	0.037621
3.336717	0.1	0.036652
3.338383	0.1	0.034198
3.340050	0.1	0.032047
3.341717	0.1	0.031749
3.343383	0.1	0.033630
3.345050	0.1	0.036620
3.346717	0.1	0.038217
3.348383	0.1	0.036429
3.350050	0.1	0.032797
3.351717	0.1	0.030934
3.353383	0.1	0.031879
3.355050	0.1	0.033448
3.356717	0.1	0.033495
3.358383	0.1	0.031744
3.360050	0.1	0.028922
3.361717	0.1	0.026328
3.363383	0.1	0.025393
3.365050	0.1	0.026124
3.366717	0.1	0.027227
3.368383	0.1	0.028014
3.370050	0.1	0.028792
3.371717	0.1	0.029877
3.373383	0.1	0.031209
3.375050	0.1	0.032065
3.376717	0.1	0.031814
3.378383	0.1	0.030966
3.380050	0.1	0.030329
3.381717	0.1	0.029681
3.383383	0.1	0.028433
3.385050	0.1	0.026920
3.386717	0.1	0.026328
3.388383	0.1	0.027372
3.390050	0.1	0.029113
3.391717	0.1	0.029020
3.393383	0.1	0.024722
3.395050	0.1	0.016131
3.396717	0.1	0.005588
3.398383	0.1	-0.003376
3.400050	0.1	-0.007744
3.401717	0.1	-0.006557
3.403383	0.1	-0.001038
3.405050	0.1	0.006342
3.406717	0.1	0.013011
3.408383	0.1	0.017718
3.410050	0.1	0.020759
3.411717	0.1	0.022897
3.413383	0.1	0.024741
3.415050	0.1	0.026627
3.416717	0.1	0.028047
3.418383	0.1	0.028131
3.420050	0.1	0.027604
3.421717	0.1	0.028266
3.423383	0.1	0.029835
3.425050	0.1	0.029719
3.426717	0.1	0.026259
3.428383	0.1	0.020303
3.430050	0.1	0.014100
3.431717	0.1	0.010240
3.433383	0.1	0.010612
3.435050	0.1	0.014994
3.436717	0.1	0.021439
3.438383	0.1	0.028242
3.440050	0.1	0.034701
3.441717	0.1	0.040475
3.443383	0.1	0.044839
3.445050	0.1	0.046887
3.446717	0.1	0.046999
3.448383	0.1	0.047144
3.450050	0.1	0.048769
3.451717	0.1	0.051307
3.453383	0.1	0.053309
3.455050	0.1	0.054208
3.456717	0.1	0.054515
3.458383	0.1	0.055046
3.460050	0.1	0.056019
3.461717	0.1	0.056848
3.463383	0.1	0.057099
3.465050	0.1	0.057137
3.466717	0.1	0.057225
3.468383	0.1	0.056769
3.470050	0.1	0.055134
3.471717	0.1	0.052224
3.473383	0.1	0.048350
3.475050	0.1	0.044354
3.476717	0.1	0.041216
3.478383	0.1	0.039544
3.480050	0.1	0.040494
3.481717	0.1	0.045602
3.483383	0.1	0.054627
3.485050	0.1	0.065435
3.486717	0.1	0.075977
3.488383	0.1	0.085034
3.490050	0.1	0.092830
3.491717	0.1	0.101626
3.493383	0.1	0.114171
3.495050	0.1	0.131521
3.496717	0.1	0.152672
3.498383	0.1	0.175494
3.500050	0.1	0.197883
3.501717	0.1	0.218656
3.503383	0.1	0.237585
3.505050	0.1	0.254810
3.506717	0.1	0.270465
3.508383	0.1	0.284370
3.510050	0.1	0.295816
3.511717	0.1	0.303560
3.513383	0.1	0.306778
3.515050	0.1	0.306265
3.516717	0.1	0.303439
3.518383	0.1	0.298801
3.520050	0.1	0.292324
3.521717	0.1	0.283932
3.523383	0.1	0.273418
3.525050	0.1	0.260905
3.526717	0.1	0.247248
3.528383	0.1	0.233664
3.530050	0.1	0.220644
3.531717	0.1	0.208090
3.533383	0.1	0.196709
3.535050	0.1	0.187512
3.536717	0.1	0.179964
3.538383	0.1	0.172271
3.540050	0.1	0.162874
3.541717	0.1	0.151270
3.543383	0.1	0.138585
3.545050	0.1	0.126855
3.546717	0.1	0.117314
3.548383	0.1	0.110092
3.550050	0.1	0.105361
3.551717	0.1	0.103642
3.553383	0.1	0.104867
3.555050	0.1	0.107591
3.556717	0.1	0.109682
3.558383	0.1	0.109510
3.560050	0.1	0.106408
3.561717	0.1	0.100727
3.563383	0.1	0.093388
3.565050	0.1	0.085342
3.566717	0.1	0.077845
3.568383	0.1	0.072583
3.570050	0.1	0.070333
3.571717	0.1	0.070245
3.573383	0.1	0.070664
3.575050	0.1	0.069998
3.576717	0.1	0.067251
3.578383	0.1	0.062808
3.580050	0.1	0.058566
3.581717	0.1	0.056503
3.583383	0.1	0.057411
3.585050	0.1	0.060657
3.586717	0.1	0.064126
3.588383	0.1	0.065346
3.590050	0.1	0.063623
3.591717	0.1	0.060522
3.593383	0.1	0.058343
3.595050	0.1	0.058590
3.596717	0.1	0.060960
3.598383	0.1	0.063647
3.600050	0.1	0.064485
3.601717	0.1	0.062124
3.603383	0.1	0.057211
3.605050	0.1	0.052257
3.606717	0.1	0.049477
3.608383	0.1	0.049267
3.610050	0.1	0.050678
3.611717	0.1	0.052750
3.613383	0.1	0.054683
3.615050	0.1	0.055735
3.616717	0.1	0.055972
3.618383	0.1	0.056010
3.620050	0.1	0.056382
3.621717	0.1	0.057556
3.623383	0.1	0.059330
3.625050	0.1	0.060564
3.626717	0.1	0.060420
3.628383	0.1	0.058864
3.630050	0.1	0.056215
3.631717	0.1	0.053509
3.633383	0.1	0.052173
3.635050	0.1	0.052350
3.636717	0.1	0.052904
3.638383	0.1	0.053328
3.640050	0.1	0.054375
3.641717	0.1	0.056610
3.643383	0.1	0.059162
3.645050	0.1	0.060680
3.646717	0.1	0.060610
3.648383	0.1	0.058985
3.650050	0.1	0.056261
3.651717	0.1	0.053588
3.653383	0.1	0.052252
3.655050	0.1	0.052294
3.656717	0.1	0.052503
3.658383	0.1	0.052163
3.660050	0.1	0.051707
3.661717	0.1	0.051516
3.663383	0.1	0.051279
3.665050	0.1	0.049914
3.666717	0.1	0.046361
3.668383	0.1	0.041230
3.670050	0.1	0.036522
3.671717	0.1	0.033607
3.673383	0.1	0.032368
3.675050	0.1	0.032042
3.676717	0.1	0.032457
3.678383	0.1	0.034105
3.680050	0.1	0.036513
3.681717	0.1	0.037700
3.683383	0.1	0.036201
3.685050	0.1	0.032256
3.686717	0.1	0.027358
3.688383	0.1	0.023940
3.690050	0.1	0.024615
3.691717	0.1	0.029914
3.693383	0.1	0.037611
3.695050	0.1	0.044843
3.696717	0.1	0.049719
3.698383	0.1	0.051199
3.700050	0.1	0.048932
3.701717	0.1	0.043940
3.703383	0.1	0.038529
3.705050	0.1	0.034892
3.706717	0.1	0.034082
3.708383	0.1	0.035907
3.710050	0.1	0.038878
3.711717	0.1	0.040461
3.713383	0.1	0.038659
3.715050	0.1	0.034105
3.716717	0.1	0.030091
3.718383	0.1	0.029728
3.720050	0.1	0.033532
3.721717	0.1	0.039600
3.723383	0.1	0.045244
3.725050	0.1	0.048792
3.726717	0.1	0.050310
3.728383	0.1	0.050231
3.730050	0.1	0.048559
3.731717	0.1	0.046012
3.733383	0.1	0.043944
3.735050	0.1	0.042869
3.736717	0.1	0.042249
3.738383	0.1	0.041327
3.740050	0.1	0.040126
3.741717	0.1	0.039968
3.743383	0.1	0.042059
3.745050	0.1	0.045607
3.746717	0.1	0.048885
3.748383	0.1	0.051367
3.750050	0.1	0.053379
3.751717	0.1	0.054506
3.753383	0.1	0.053695
3.755050	0.1	0.050375
3.756717	0.1	0.045248
3.758383	0.1	0.040410
3.760050	0.1	0.037821
3.761717	0.1	0.037523
3.763383	0.1	0.038422
3.765050	0.1	0.039949
3.766717	0.1	0.041770
3.768383	0.1	0.043176
3.770050	0.1	0.043842
3.771717	0.1	0.044154
3.773383	0.1	0.044410
3.775050	0.1	0.044429
3.776717	0.1	0.043861
3.778383	0.1	0.042496
3.780050	0.1	0.040480
3.781717	0.1	0.038575
3.783383	0.1	0.037486
3.785050	0.1	0.036713
3.786717	0.1	0.035320
3.788383	0.1	0.033588
3.790050	0.1	0.032946
3.791717	0.1	0.034212
3.793383	0.1	0.036107
3.795050	0.1	0.036298
3.796717	0.1	0.033784
3.798383	0.1	0.029327
3.800050	0.1	0.024578
3.801717	0.1	0.021039
3.803383	0.1	0.019330
3.805050	0.1	0.019479
3.806717	0.1	0.021574
3.808383	0.1	0.025644
3.810050	0.1	0.031223
3.811717	0.1	0.037141
3.813383	0.1	0.041649
3.815050	0.1	0.043404
3.816717	0.1	0.042859
3.818383	0.1	0.041658
3.820050	0.1	0.040317
3.821717	0.1	0.037923
3.823383	0.1	0.034547
3.825050	0.1	0.032051
3.826717	0.1	0.032024
3.828383	0.1	0.034128
3.830050	0.1	0.036899
3.831717	0.1	0.039130
3.833383	0.1	0.040028
3.835050	0.1	0.039497
3.836717	0.1	0.038450
3.838383	0.1	0.037784
3.840050	0.1	0.037667
3.841717	0.1	0.038208
3.843383	0.1	0.039437
3.845050	0.1	0.040871
3.846717	0.1	0.041374
3.848383	0.1	0.039455
3.850050	0.1	0.034627
3.851717	0.1	0.028182
3.853383	0.1	0.022179
3.855050	0.1	0.018263
3.856717	0.1	0.017085
3.858383	0.1	0.018207
3.860050	0.1	0.020801
3.861717	0.1	0.024270
3.863383	0.1	0.028149
3.865050	0.1	0.031991
3.866717	0.1	0.035600
3.868383	0.1	0.039344
3.870050	0.1	0.043595
3.871717	0.1	0.047358
3.873383	0.1	0.048555
3.875050	0.1	0.046329
3.876717	0.1	0.042068
3.878383	0.1	0.037998
3.880050	0.1	0.035814
3.881717	0.1	0.036042
3.883383	0.1	0.037872
3.885050	0.1	0.040000
3.886717	0.1	0.041849
3.888383	0.1	0.043362
3.890050	0.1	0.044028
3.891717	0.1	0.043213
3.893383	0.1	0.041444
3.895050	0.1	0.039949
3.896717	0.1	0.039306
3.898383	0.1	0.039372
3.900050	0.1	0.039521
3.901717	0.1	0.038831
3.903383	0.1	0.037206
3.905050	0.1	0.035656
3.906717	0.1	0.035190
3.908383	0.1	0.036322
3.910050	0.1	0.038822
3.911717	0.1	0.041579
3.913383	0.1	0.043525
3.915050	0.1	0.044196
3.916717	0.1	0.043432
3.918383	0.1	0.041621
3.920050	0.1	0.039744
3.921717	0.1	0.038776
3.923383	0.1	0.038911
3.925050	0.1	0.039665
3.926717	0.1	0.040391
3.928383	0.1	0.040424
3.930050	0.1	0.039502
3.931717	0.1	0.037896
3.933383	0.1	0.035986
3.935050	0.1	0.034585
3.936717	0.1	0.034468
3.938383	0.1	0.034990
3.940050	0.1	0.034706
3.941717	0.1	0.032661
3.943383	0.1	0.029043
3.945050	0.1	0.025691
3.946717	0.1	0.024671
3.948383	0.1	0.026035
3.950050	0.1	0.028065
3.951717	0.1	0.029453
3.953383	0.1	0.030370
3.955050	0.1	0.031251
3.956717	0.1	0.031856
3.958383	0.1	0.032028
3.960050	0.1	0.032368
3.961717	0.1	0.033425
3.963383	0.1	0.034808
3.965050	0.1	0.035390
3.966717	0.1	0.034589
3.968383	0.1	0.033407
3.970050	0.1	0.033313
3.971717	0.1	0.033882
3.973383	0.1	0.033062
3.975050	0.1	0.030259
3.976717	0.1	0.026957
3.978383	0.1	0.024210
3.980050	0.1	0.021807
3.981717	0.1	0.019707
3.983383	0.1	0.018850
3.985050	0.1	0.020335
3.986717	0.1	0.024009
3.988383	0.1	0.028084
3.990050	0.1	0.030710
3.991717	0.1	0.031656
3.993383	0.1	0.032107
3.995050	0.1	0.033090
3.996717	0.1	0.034315
3.998383	0.1	0.034478
4.000050	0.1	0.032899
4.001717	0.1	0.030571
4.003383	0.1	0.028852
4.005050	0.1	0.027944
4.006717	0.1	0.027562
4.008383	0.1	0.027898
4.010050	0.1	0.029034
4.011717	0.1	0.030696
4.013383	0.1	0.032741
4.015050	0.1	0.035004
4.016717	0.1	0.037043
4.018383	0.1	0.038575
4.020050	0.1	0.039740
4.021717	0.1	0.040461
4.023383	0.1	0.040131
4.025050	0.1	0.038492
4.026717	0.1	0.036000
4.028383	0.1	0.033090
4.030050	0.1	0.029942
4.031717	0.1	0.026799
4.033383	0.1	0.024671
4.035050	0.1	0.025323
4.036717	0.1	0.029164
4.038383	0.1	0.034273
4.040050	0.1	0.038268
4.041717	0.1	0.039847
4.043383	0.1	0.039181
4.045050	0.1	0.037812
4.046717	0.1	0.037295
4.048383	0.1	0.037872
4.050050	0.1	0.038682
4.051717	0.1	0.038790
4.053383	0.1	0.037830
4.055050	0.1	0.036079
4.056717	0.1	0.034235
4.058383	0.1	0.032969
4.060050	0.1	0.032778
4.061717	0.1	0.033965
4.063383	0.1	0.035991
4.065050	0.1	0.037476
4.066717	0.1	0.037220
4.068383	0.1	0.035278
4.070050	0.1	0.033039
4.071717	0.1	0.031712
4.073383	0.1	0.031199
4.075050	0.1	0.030641
4.076717	0.1	0.029872
4.078383	0.1	0.029984
4.080050	0.1	0.031916
4.081717	0.1	0.034901
4.083383	0.1	0.037006
4.085050	0.1	0.037109
4.086717	0.1	0.035749
4.088383	0.1	0.034384
4.090050	0.1	0.034459
4.091717	0.1	0.036438
4.093383	0.1	0.039153
4.095050	0.1	0.040727
4.096717	0.1	0.040340
4.098383	0.1	0.038836
4.100050	0.1	0.037290
4.101717	0.1	0.035539
4.103383	0.1	0.033048
4.105050	0.1	0.030003
4.106717	0.1	0.027213
4.108383	0.1	0.025672
4.110050	0.1	0.025895
4.111717	0.1	0.027292
4.113383	0.1	0.028652
4.115050	0.1	0.029374
4.116717	0.1	0.029542
4.118383	0.1	0.029155
4.120050	0.1	0.028261
4.121717	0.1	0.027181
4.123383	0.1	0.026328
4.125050	0.1	0.026403
4.126717	0.1	0.027982
4.128383	0.1	0.030473
4.130050	0.1	0.032363
4.131717	0.1	0.032648
4.133383	0.1	0.031656
4.135050	0.1	0.030566
4.136717	0.1	0.029961
4.138383	0.1	0.028973
4.140050	0.1	0.026631
4.141717	0.1	0.023567
4.143383	0.1	0.021434
4.145050	0.1	0.021369
4.146717	0.1	0.023441
4.148383	0.1	0.026771
4.150050	0.1	0.030156
4.151717	0.1	0.033076
4.153383	0.1	0.035777
4.155050	0.1	0.038259
4.156717	0.1	0.039353
4.158383	0.1	0.037858
4.160050	0.1	0.034496
4.161717	0.1	0.031623
4.163383	0.1	0.030762
4.165050	0.1	0.031115
4.166717	0.1	0.031036
4.168383	0.1	0.030035
4.170050	0.1	0.028680
4.171717	0.1	0.027539
4.173383	0.1	0.026645
4.175050	0.1	0.025928
4.176717	0.1	0.025756
4.178383	0.1	0.026450
4.180050	0.1	0.027763
4.181717	0.1	0.029192
4.183383	0.1	0.030422
4.185050	0.1	0.031455
4.186717	0.1	0.032349
4.188383	0.1	0.032987
4.190050	0.1	0.032987
4.191717	0.1	0.031460
4.193383	0.1	0.027809
4.195050	0.1	0.023320
4.196717	0.1	0.020396
4.198383	0.1	0.019949
4.200050	0.1	0.020983
4.201717	0.1	0.021937
4.203383	0.1	0.021798
4.205050	0.1	0.021080
4.206717	0.1	0.021574
4.208383	0.1	0.023949
4.210050	0.1	0.026631
4.211717	0.1	0.027847
4.213383	0.1	0.027590
4.215050	0.1	0.027148
4.216717	0.1	0.027465
4.218383	0.1	0.028992
4.220050	0.1	0.032359
4.221717	0.1	0.037411
4.223383	0.1	0.041975
4.225050	0.1	0.043260
4.226717	0.1	0.040480
4.228383	0.1	0.035479
4.230050	0.1	0.031046
4.231717	0.1	0.028717
4.233383	0.1	0.028140
4.235050	0.1	0.027874
4.236717	0.1	0.026249
4.238383	0.1	0.022622
4.240050	0.1	0.018692
4.241717	0.1	0.017011
4.243383	0.1	0.018193
4.245050	0.1	0.021132
4.246717	0.1	0.024531
4.248383	0.1	0.027353
4.250050	0.1	0.028647
4.251717	0.1	0.027833
4.253383	0.1	0.025365
4.255050	0.1	0.022282
4.256717	0.1	0.019143
4.258383	0.1	0.016489
4.260050	0.1	0.015269
4.261717	0.1	0.015786
4.263383	0.1	0.017467
4.265050	0.1	0.020158
4.266717	0.1	0.024261
4.268383	0.1	0.028890
4.270050	0.1	0.031432
4.271717	0.1	0.030426
4.273383	0.1	0.027386
4.275050	0.1	0.024857
4.276717	0.1	0.024005
4.278383	0.1	0.024349
4.280050	0.1	0.024927
4.281717	0.1	0.025132
4.283383	0.1	0.024880
4.285050	0.1	0.024587
4.286717	0.1	0.024550
4.288383	0.1	0.023935
4.290050	0.1	0.021462
4.291717	0.1	0.017062
4.293383	0.1	0.012475
4.295050	0.1	0.010347
4.296717	0.1	0.011912
4.298383	0.1	0.015856
4.300050	0.1	0.020098
4.301717	0.1	0.023539
4.303383	0.1	0.025593
4.305050	0.1	0.025458
4.306717	0.1	0.022920
4.308383	0.1	0.019432
4.310050	0.1	0.017504
4.311717	0.1	0.019004
4.313383	0.1	0.024131
4.315050	0.1	0.031004
4.316717	0.1	0.036624
4.318383	0.1	0.038943
4.320050	0.1	0.037588
4.321717	0.1	0.033495
4.323383	0.1	0.028838
4.325050	0.1	0.026166
4.326717	0.1	0.026980
4.328383	0.1	0.030855
4.330050	0.1	0.035390
4.331717	0.1	0.037695
4.333383	0.1	0.036233
4.335050	0.1	0.031735
4.336717	0.1	0.026836
4.338383	0.1	0.023982
4.340050	0.1	0.023348
4.341717	0.1	0.023753
4.343383	0.1	0.024671
4.345050	0.1	0.025774
4.346717	0.1	0.025588
4.348383	0.1	0.022552
4.350050	0.1	0.017546
4.351717	0.1	0.013970
4.353383	0.1	0.014482
4.355050	0.1	0.018268
4.356717	0.1	0.021984
4.358383	0.1	0.022920
4.360050	0.1	0.020820
4.361717	0.1	0.017029
4.363383	0.1	0.013025
4.365050	0.1	0.010054
4.366717	0.1	0.009495
4.368383	0.1	0.012154
4.370050	0.1	0.017057
4.371717	0.1	0.021993
4.373383	0.1	0.025020
4.375050	0.1	0.025262
4.376717	0.1	0.023479
4.378383	0.1	0.021663
4.380050	0.1	0.021323
4.381717	0.1	0.022324
4.383383	0.1	0.023404
4.385050	0.1	0.023139
4.386717	0.1	0.020633
4.388383	0.1	0.016256
4.390050	0.1	0.012070
4.391717	0.1	0.010757
4.393383	0.1	0.013434
4.395050	0.1	0.018571
4.396717	0.1	0.023241
4.398383	0.1	0.025183
4.400050	0.1	0.023963
4.401717	0.1	0.020759
4.403383	0.1	0.017215
4.405050	0.1	0.014571
4.406717	0.1	0.013523
4.408383	0.1	0.013947
4.410050	0.1	0.014980
4.411717	0.1	0.016023
4.413383	0.1	0.017439
4.415050	0.1	0.019926
4.416717	0.1	0.023427
4.418383	0.1	0.026897
4.420050	0.1	0.028932
4.421717	0.1	0.028820
4.423383	0.1	0.027316
4.425050	0.1	0.026240
4.426717	0.1	0.026384
4.428383	0.1	0.026035
4.430050	0.1	0.022789
4.431717	0.1	0.016647
4.433383	0.1	0.009784
4.435050	0.1	0.003958
4.436717	0.1	-0.000237
4.438383	0.1	-0.002361
4.440050	0.1	-0.002012
4.441717	0.1	0.000549
4.443383	0.1	0.004489
4.445050	0.1	0.008927
4.446717	0.1	0.013104
4.448383	0.1	0.016345
4.450050	0.1	0.017830
4.451717	0.1	0.016703
4.453383	0.1	0.013439
4.455050	0.1	0.010883
4.456717	0.1	0.011548
4.458383	0.1	0.014761
4.460050	0.1	0.018184
4.461717	0.1	0.020750
4.463383	0.1	0.022864
4.465050	0.1	0.024713
4.466717	0.1	0.025504
4.468383	0.1	0.024871
4.470050	0.1	0.023744
4.471717	0.1	0.023027
4.473383	0.1	0.022477
4.475050	0.1	0.021495
4.476717	0.1	0.020298
4.478383	0.1	0.019544
4.480050	0.1	0.018855
4.481717	0.1	0.017337
4.483383	0.1	0.015218
4.485050	0.1	0.013392
4.486717	0.1	0.012340
4.488383	0.1	0.012382
4.490050	0.1	0.013663
4.491717	0.1	0.015488
4.493383	0.1	0.016647
4.495050	0.1	0.016871
4.496717	0.1	0.017057
4.498383	0.1	0.017872
4.500050	0.1	0.018915
4.501717	0.1	0.019209
4.503383	0.1	0.017886
4.505050	0.1	0.014808
4.506717	0.1	0.010929
4.508383	0.1	0.007846
4.510050	0.1	0.006636
4.511717	0.1	0.007199
4.513383	0.1	0.008782
4.515050	0.1	0.010300
4.516717	0.1	0.010417
4.518383	0.1	0.008424
4.520050	0.1	0.005099
4.521717	0.1	0.001928
4.523383	0.1	0.000200
4.525050	0.1	0.000866
4.526717	0.1	0.003902
4.528383	0.1	0.007683
4.530050	0.1	0.010049
4.531717	0.1	0.009853
4.533383	0.1	0.007250
4.535050	0.1	0.003395
4.536717	0.1	0.000009
4.538383	0.1	-0.001257
4.540050	0.1	0.000047
4.541717	0.1	0.003255
4.543383	0.1	0.007381
4.545050	0.1	0.011208
4.546717	0.1	0.013770
4.548383	0.1	0.015185
4.550050	0.1	0.016675
4.551717	0.1	0.019684
4.553383	0.1	0.024545
4.555050	0.1	0.029756
4.556717	0.1	0.032620
4.558383	0.1	0.031381
4.560050	0.1	0.027241
4.561717	0.1	0.023642
4.563383	0.1	0.023246
4.565050	0.1	0.025854
4.566717	0.1	0.029099
4.568383	0.1	0.030715
4.570050	0.1	0.029881
4.571717	0.1	0.026948
4.573383	0.1	0.022906
4.575050	0.1	0.019199
4.576717	0.1	0.017132
4.578383	0.1	0.016857
4.580050	0.1	0.017649
4.581717	0.1	0.019316
4.583383	0.1	0.021718
4.585050	0.1	0.023781
4.586717	0.1	0.025025
4.588383	0.1	0.026682
4.590050	0.1	0.029858
4.591717	0.1	0.033663
4.593383	0.1	0.035530
4.595050	0.1	0.033043
4.596717	0.1	0.025956
4.598383	0.1	0.017327
4.600050	0.1	0.011926
4.601717	0.1	0.012368
4.603383	0.1	0.017728
4.605050	0.1	0.025202
4.606717	0.1	0.031455
4.608383	0.1	0.033733
4.610050	0.1	0.030869
4.611717	0.1	0.023269
4.613383	0.1	0.013225
4.615050	0.1	0.004866
4.616717	0.1	0.001290
4.618383	0.1	0.001946
4.620050	0.1	0.004191
4.621717	0.1	0.006282
4.623383	0.1	0.007870
4.625050	0.1	0.009001
4.626717	0.1	0.009793
4.628383	0.1	0.010505
4.630050	0.1	0.011344
4.631717	0.1	0.012256
4.633383	0.1	0.012657
4.635050	0.1	0.011493
4.636717	0.1	0.008331
4.638383	0.1	0.004075
4.640050	0.1	0.000368
4.641717	0.1	-0.001085
4.643383	0.1	0.000629
4.645050	0.1	0.004312
4.646717	0.1	0.007311
4.648383	0.1	0.007921
4.650050	0.1	0.005928
4.651717	0.1	0.002063
4.653383	0.1	-0.001797
4.655050	0.1	-0.003441
4.656717	0.1	-0.001932
4.658383	0.1	0.001816
4.660050	0.1	0.005295
4.661717	0.1	0.005616
4.663383	0.1	0.001988
4.665050	0.1	-0.003320
4.666717	0.1	-0.006869
4.668383	0.1	-0.006198
4.670050	0.1	-0.000894
4.671717	0.1	0.007106
4.673383	0.1	0.014496
4.675050	0.1	0.018850
4.676717	0.1	0.020205
4.678383	0.1	0.020489
4.680050	0.1	0.021551
4.681717	0.1	0.023469
4.683383	0.1	0.024280
4.685050	0.1	0.021541
4.686717	0.1	0.014515
4.688383	0.1	0.004959
4.690050	0.1	-0.003912
4.691717	0.1	-0.009737
4.693383	0.1	-0.012433
4.695050	0.1	-0.013285
4.696717	0.1	-0.013378
4.698383	0.1	-0.012931
4.700050	0.1	-0.011623
4.701717	0.1	-0.009285
4.703383	0.1	-0.005709
4.705050	0.1	-0.000838
4.706717	0.1	0.004410
4.708383	0.1	0.008903
4.710050	0.1	0.012689
4.711717	0.1	0.016331
4.713383	0.1	0.019348
4.715050	0.1	0.020256
4.716717	0.1	0.017672
4.718383	0.1	0.011232
4.720050	0.1	0.002189
4.721717	0.1	-0.006841
4.723383	0.1	-0.013304
4.725050	0.1	-0.015753
4.726717	0.1	-0.013933
4.728383	0.1	-0.008838
4.730050	0.1	-0.002510
4.731717	0.1	0.003106
4.733383	0.1	0.006622
4.735050	0.1	0.007087
4.736717	0.1	0.004433
4.738383	0.1	-0.000112
4.740050	0.1	-0.004410
4.741717	0.1	-0.006421
4.743383	0.1	-0.005546
4.745050	0.1	-0.002733
4.746717	0.1	0.000685
4.748383	0.1	0.003921
4.750050	0.1	0.006747
4.751717	0.1	0.008876
4.753383	0.1	0.009947
4.755050	0.1	0.010096
4.756717	0.1	0.009877
4.758383	0.1	0.009630
4.760050	0.1	0.009439
4.761717	0.1	0.009993
4.763383	0.1	0.012256
4.765050	0.1	0.015479
4.766717	0.1	0.017048
4.768383	0.1	0.015278
4.770050	0.1	0.011250
4.771717	0.1	0.007492
4.773383	0.1	0.005853
4.775050	0.1	0.006561
4.776717	0.1	0.008382
4.778383	0.1	0.009523
4.780050	0.1	0.009118
4.781717	0.1	0.007530
4.783383	0.1	0.005327
4.785050	0.1	0.003166
4.786717	0.1	0.002170
4.788383	0.1	0.003385
4.790050	0.1	0.006701
4.791717	0.1	0.010664
4.793383	0.1	0.013714
4.795050	0.1	0.015111
4.796717	0.1	0.014887
4.798383	0.1	0.013602
4.800050	0.1	0.011902
4.801717	0.1	0.010189
4.803383	0.1	0.008899
4.805050	0.1	0.008522
4.806717	0.1	0.009504
4.808383	0.1	0.011921
4.810050	0.1	0.015167
4.811717	0.1	0.018310
4.813383	0.1	0.020643
4.815050	0.1	0.021467
4.816717	0.1	0.020387
4.818383	0.1	0.018096
4.820050	0.1	0.015502
4.821717	0.1	0.012633
4.823383	0.1	0.009602
4.825050	0.1	0.007576
4.826717	0.1	0.007581
4.828383	0.1	0.009052
4.830050	0.1	0.010324
4.831717	0.1	0.010007
4.833383	0.1	0.007944
4.835050	0.1	0.005346
4.836717	0.1	0.003870
4.838383	0.1	0.004699
4.840050	0.1	0.007953
4.841717	0.1	0.012247
4.843383	0.1	0.015628
4.845050	0.1	0.017481
4.846717	0.1	0.018361
4.848383	0.1	0.018720
4.850050	0.1	0.019087
4.851717	0.1	0.020359
4.853383	0.1	0.022980
4.855050	0.1	0.026058
4.856717	0.1	0.028005
4.858383	0.1	0.027786
4.860050	0.1	0.025001
4.861717	0.1	0.019963
4.863383	0.1	0.014519
4.865050	0.1	0.011013
4.866717	0.1	0.010398
4.868383	0.1	0.012596
4.870050	0.1	0.016899
4.871717	0.1	0.021835
4.873383	0.1	0.026324
4.875050	0.1	0.029774
4.876717	0.1	0.031069
4.878383	0.1	0.029397
4.880050	0.1	0.025630
4.881717	0.1	0.021821
4.883383	0.1	0.019530
4.885050	0.1	0.019125
4.886717	0.1	0.020484
4.888383	0.1	0.023120
4.890050	0.1	0.026058
4.891717	0.1	0.028885
4.893383	0.1	0.032377
4.895050	0.1	0.037430
4.896717	0.1	0.043525
4.898383	0.1	0.048722
4.900050	0.1	0.051241
4.901717	0.1	0.050948
4.903383	0.1	0.049355
4.905050	0.1	0.048010
4.906717	0.1	0.046967
4.908383	0.1	0.045430
4.910050	0.1	0.042943
4.911717	0.1	0.039539
4.913383	0.1	0.035740
4.915050	0.1	0.032452
4.916717	0.1	0.030342
4.918383	0.1	0.029574
4.920050	0.1	0.029644
4.921717	0.1	0.029467
4.923383	0.1	0.028606
4.925050	0.1	0.027884
4.926717	0.1	0.028489
4.928383	0.1	0.031213
4.930050	0.1	0.036056
4.931717	0.1	0.041719
4.933383	0.1	0.046166
4.935050	0.1	0.048038
4.936717	0.1	0.047567
4.938383	0.1	0.046119
4.940050	0.1	0.045011
4.941717	0.1	0.044862
4.943383	0.1	0.045616
4.945050	0.1	0.046697
4.946717	0.1	0.047358
4.948383	0.1	0.047283
4.950050	0.1	0.046492
4.951717	0.1	0.044433
4.953383	0.1	0.040787
4.955050	0.1	0.036918
4.956717	0.1	0.034915
4.958383	0.1	0.035707
4.960050	0.1	0.038333
4.961717	0.1	0.040298
4.963383	0.1	0.039437
4.965050	0.1	0.036256
4.966717	0.1	0.033751
4.968383	0.1	0.034561
4.970050	0.1	0.038641
4.971717	0.1	0.043609
4.973383	0.1	0.047120
4.975050	0.1	0.048769
4.976717	0.1	0.049816
4.978383	0.1	0.051521
4.980050	0.1	0.054166
4.981717	0.1	0.057626
4.983383	0.1	0.061793
4.985050	0.1	0.066021
4.986717	0.1	0.069039
4.988383	0.1	0.070003
4.990050	0.1	0.069169
4.991717	0.1	0.067502
4.993383	0.1	0.066124
4.995050	0.1	0.065500
4.996717	0.1	0.065002
4.998383	0.1	0.063679
5.000050	0.1	0.061239
5.001717	0.1	0.058510
5.003383	0.1	0.057095
5.005050	0.1	0.058017
5.006717	0.1	0.060904
5.008383	0.1	0.064573
5.010050	0.1	0.067963
5.011717	0.1	0.070948
5.013383	0.1	0.074073
5.015050	0.1	0.077360
5.016717	0.1	0.080382
5.018383	0.1	0.083190
5.020050	0.1	0.086240
5.021717	0.1	0.089854
5.023383	0.1	0.093738
5.025050	0.1	0.097044
5.026717	0.1	0.099018
5.028383	0.1	0.099372
5.030050	0.1	0.098068
5.031717	0.1	0.095265
5.033383	0.1	0.091898
5.035050	0.1	0.089724
5.036717	0.1	0.090254
5.038383	0.1	0.093835
5.040050	0.1	0.099363
5.041717	0.1	0.104797
5.043383	0.1	0.108345
5.045050	0.1	0.109305
5.046717	0.1	0.108010
5.048383	0.1	0.105095
5.050050	0.1	0.101198
5.051717	0.1	0.097505
5.053383	0.1	0.095344
5.055050	0.1	0.095111
5.056717	0.1	0.096629
5.058383	0.1	0.099763
5.060050	0.1	0.103861
5.061717	0.1	0.107964
5.063383	0.1	0.112010
5.065050	0.1	0.116508
5.066717	0.1	0.120904
5.068383	0.1	0.123880
5.070050	0.1	0.124713
5.071717	0.1	0.123582
5.073383	0.1	0.121137
5.075050	0.1	0.117980
5.076717	0.1	0.114497
5.078383	0.1	0.111265
5.080050	0.1	0.109118
5.081717	0.1	0.108755
5.083383	0.1	0.110432
5.085050	0.1	0.113356
5.086717	0.1	0.116024
5.088383	0.1	0.117887
5.090050	0.1	0.119903
5.091717	0.1	0.122953
5.093383	0.1	0.126837
5.095050	0.1	0.130902
5.096717	0.1	0.134432
5.098383	0.1	0.136509
5.100050	0.1	0.136504
5.101717	0.1	0.134897
5.103383	0.1	0.132839
5.105050	0.1	0.130832
5.106717	0.1	0.128839
5.108383	0.1	0.127070
5.110050	0.1	0.125566
5.111717	0.1	0.124075
5.113383	0.1	0.122553
5.115050	0.1	0.121002
5.116717	0.1	0.119531
5.118383	0.1	0.118893
5.120050	0.1	0.119871
5.121717	0.1	0.122460
5.123383	0.1	0.126134
5.125050	0.1	0.130343
5.126717	0.1	0.134716
5.128383	0.1	0.138804
5.130050	0.1	0.141570
5.131717	0.1	0.141822
5.133383	0.1	0.139573
5.135050	0.1	0.136183
5.136717	0.1	0.132872
5.138383	0.1	0.130055
5.140050	0.1	0.128141
5.141717	0.1	0.127684
5.143383	0.1	0.128807
5.145050	0.1	0.131256
5.146717	0.1	0.135130
5.148383	0.1	0.140364
5.150050	0.1	0.145552
5.151717	0.1	0.148742
5.153383	0.1	0.149165
5.155050	0.1	0.147857
5.156717	0.1	0.146730
5.158383	0.1	0.147321
5.160050	0.1	0.150381
5.161717	0.1	0.155238
5.163383	0.1	0.159466
5.165050	0.1	0.160942
5.166717	0.1	0.159945
5.168383	0.1	0.158022
5.170050	0.1	0.155545
5.171717	0.1	0.151685
5.173383	0.1	0.146558
5.175050	0.1	0.141901
5.176717	0.1	0.138883
5.178383	0.1	0.136951
5.180050	0.1	0.135186
5.181717	0.1	0.133300
5.183383	0.1	0.131642
5.185050	0.1	0.130786
5.186717	0.1	0.130772
5.188383	0.1	0.131126
5.190050	0.1	0.131545
5.191717	0.1	0.131605
5.193383	0.1	0.130581
5.195050	0.1	0.128425
5.196717	0.1	0.126511
5.198383	0.1	0.126506
5.200050	0.1	0.128932
5.201717	0.1	0.133039
5.203383	0.1	0.137780
5.205050	0.1	0.142395
5.206717	0.1	0.146017
5.208383	0.1	0.147684
5.210050	0.1	0.147466
5.211717	0.1	0.146609
5.213383	0.1	0.146031
5.215050	0.1	0.145449
5.216717	0.1	0.144523
5.218383	0.1	0.143899
5.220050	0.1	0.144136
5.221717	0.1	0.144700
5.223383	0.1	0.144844
5.225050	0.1	0.144313
5.226717	0.1	0.142925
5.228383	0.1	0.140606
5.230050	0.1	0.137612
5.231717	0.1	0.133952
5.233383	0.1	0.129840
5.235050	0.1	0.126488
5.236717	0.1	0.125025
5.238383	0.1	0.125659
5.240050	0.1	0.128159
5.241717	0.1	0.131577
5.243383	0.1	0.134488
5.245050	0.1	0.136225
5.246717	0.1	0.136984
5.248383	0.1	0.137202
5.250050	0.1	0.137649
5.251717	0.1	0.138935
5.253383	0.1	0.140513
5.255050	0.1	0.141556
5.256717	0.1	0.142478
5.258383	0.1	0.144448
5.260050	0.1	0.148080
5.261717	0.1	0.152593
5.263383	0.1	0.155903
5.265050	0.1	0.156253
5.266717	0.1	0.153710
5.268383	0.1	0.149719
5.270050	0.1	0.145952
5.271717	0.1	0.144076
5.273383	0.1	0.145356
5.275050	0.1	0.149738
5.276717	0.1	0.155983
5.278383	0.1	0.162618
5.280050	0.1	0.167717
5.281717	0.1	0.169245
5.283383	0.1	0.166898
5.285050	0.1	0.162651
5.286717	0.1	0.159116
5.288383	0.1	0.158106
5.290050	0.1	0.159708
5.291717	0.1	0.162255
5.293383	0.1	0.164243
5.295050	0.1	0.165640
5.296717	0.1	0.166693
5.298383	0.1	0.166995
5.300050	0.1	0.166404
5.301717	0.1	0.165612
5.303383	0.1	0.165543
5.305050	0.1	0.166390
5.306717	0.1	0.167368
5.308383	0.1	0.167261
5.310050	0.1	0.165398
5.311717	0.1	0.162371
5.313383	0.1	0.159154
5.315050	0.1	0.155680
5.316717	0.1	0.151554
5.318383	0.1	0.147750
5.320050	0.1	0.145980
5.321717	0.1	0.147056
5.323383	0.1	0.150721
5.325050	0.1	0.156029
5.326717	0.1	0.161133
5.328383	0.1	0.164174
5.330050	0.1	0.164458
5.331717	0.1	0.162013
5.333383	0.1	0.157207
5.335050	0.1	0.151685
5.336717	0.1	0.147657
5.338383	0.1	0.146227
5.340050	0.1	0.147638
5.341717	0.1	0.151787
5.343383	0.1	0.157463
5.345050	0.1	0.162725
5.346717	0.1	0.166330
5.348383	0.1	0.168537
5.350050	0.1	0.170697
5.351717	0.1	0.173580
5.353383	0.1	0.176230
5.355050	0.1	0.177026
5.356717	0.1	0.175508
5.358383	0.1	0.172667
5.360050	0.1	0.170316
5.361717	0.1	0.170311
5.363383	0.1	0.173505
5.365050	0.1	0.178861
5.366717	0.1	0.183554
5.368383	0.1	0.184840
5.370050	0.1	0.182632
5.371717	0.1	0.179615
5.373383	0.1	0.178344
5.375050	0.1	0.179303
5.376717	0.1	0.181347
5.378383	0.1	0.182851
5.380050	0.1	0.183079
5.381717	0.1	0.182544
5.383383	0.1	0.181738
5.385050	0.1	0.180444
5.386717	0.1	0.178404
5.388383	0.1	0.175526
5.390050	0.1	0.171866
5.391717	0.1	0.168127
5.393383	0.1	0.165566
5.395050	0.1	0.164919
5.396717	0.1	0.165892
5.398383	0.1	0.167405
5.400050	0.1	0.168099
5.401717	0.1	0.167503
5.403383	0.1	0.166851
5.405050	0.1	0.167806
5.406717	0.1	0.170623
5.408383	0.1	0.174451
5.410050	0.1	0.178125
5.411717	0.1	0.180053
5.413383	0.1	0.179172
5.415050	0.1	0.176528
5.416717	0.1	0.174739
5.418383	0.1	0.175671
5.420050	0.1	0.179042
5.421717	0.1	0.183247
5.423383	0.1	0.186712
5.425050	0.1	0.188383
5.426717	0.1	0.187820
5.428383	0.1	0.185533
5.430050	0.1	0.182795
5.431717	0.1	0.179885
5.433383	0.1	0.175494
5.435050	0.1	0.169086
5.436717	0.1	0.162125
5.438383	0.1	0.156295
5.440050	0.1	0.152881
5.441717	0.1	0.153207
5.443383	0.1	0.157082
5.445050	0.1	0.161957
5.446717	0.1	0.165231
5.448383	0.1	0.166390
5.450050	0.1	0.166283
5.451717	0.1	0.165431
5.453383	0.1	0.164071
5.455050	0.1	0.163079
5.456717	0.1	0.163312
5.458383	0.1	0.164355
5.460050	0.1	0.164993
5.461717	0.1	0.164662
5.463383	0.1	0.163862
5.465050	0.1	0.163293
5.466717	0.1	0.163014
5.468383	0.1	0.163242
5.470050	0.1	0.164900
5.471717	0.1	0.168276
5.473383	0.1	0.172141
5.475050	0.1	0.175084
5.476717	0.1	0.176704
5.478383	0.1	0.177114
5.480050	0.1	0.176439
5.481717	0.1	0.175061
5.483383	0.1	0.173794
5.485050	0.1	0.173384
5.486717	0.1	0.173566
5.488383	0.1	0.173133
5.490050	0.1	0.171550
5.491717	0.1	0.169249
5.493383	0.1	0.166264
5.495050	0.1	0.162153
5.496717	0.1	0.157249
5.498383	0.1	0.153231
5.500050	0.1	0.151698
5.501717	0.1	0.152308
5.503383	0.1	0.153333
5.505050	0.1	0.153873
5.506717	0.1	0.154665
5.508383	0.1	0.156770
5.510050	0.1	0.160136
5.511717	0.1	0.163787
5.513383	0.1	0.166656
5.515050	0.1	0.167922
5.516717	0.1	0.167820
5.518383	0.1	0.167838
5.520050	0.1	0.168900
5.521717	0.1	0.170274
5.523383	0.1	0.170725
5.525050	0.1	0.169980
5.526717	0.1	0.168588
5.528383	0.1	0.167037
5.530050	0.1	0.165300
5.531717	0.1	0.162842
5.533383	0.1	0.159321
5.535050	0.1	0.155508
5.536717	0.1	0.153193
5.538383	0.1	0.154199
5.540050	0.1	0.159172
5.541717	0.1	0.166548
5.543383	0.1	0.173068
5.545050	0.1	0.176392
5.546717	0.1	0.176928
5.548383	0.1	0.176583
5.550050	0.1	0.176392
5.551717	0.1	0.175973
5.553383	0.1	0.174991
5.555050	0.1	0.173463
5.556717	0.1	0.171047
5.558383	0.1	0.167401
5.560050	0.1	0.163140
5.561717	0.1	0.159959
5.563383	0.1	0.159354
5.565050	0.1	0.161193
5.566717	0.1	0.164229
5.568383	0.1	0.167163
5.570050	0.1	0.168728
5.571717	0.1	0.168579
5.573383	0.1	0.167866
5.575050	0.1	0.167829
5.576717	0.1	0.168509
5.578383	0.1	0.168961
5.580050	0.1	0.168062
5.581717	0.1	0.165687
5.583383	0.1	0.162986
5.585050	0.1	0.161128
5.586717	0.1	0.160327
5.588383	0.1	0.160360
5.590050	0.1	0.161468
5.591717	0.1	0.163903
5.593383	0.1	0.166986
5.595050	0.1	0.169370
5.596717	0.1	0.170311
5.598383	0.1	0.170516
5.600050	0.1	0.171191
5.601717	0.1	0.172518
5.603383	0.1	0.173459
5.605050	0.1	0.172784
5.606717	0.1	0.170134
5.608383	0.1	0.166302
5.610050	0.1	0.162646
5.611717	0.1	0.160169
5.613383	0.1	0.158921
5.615050	0.1	0.158283
5.616717	0.1	0.157785
5.618383	0.1	0.157412
5.620050	0.1	0.157584
5.621717	0.1	0.158451
5.623383	0.1	0.158995
5.625050	0.1	0.158050
5.626717	0.1	0.155969
5.628383	0.1	0.154129
5.630050	0.1	0.153608
5.631717	0.1	0.154790
5.633383	0.1	0.157580
5.635050	0.1	0.161412
5.636717	0.1	0.164984
5.638383	0.1	0.166730
5.640050	0.1	0.166371
5.641717	0.1	0.164737
5.643383	0.1	0.162339
5.645050	0.1	0.159298
5.646717	0.1	0.155997
5.648383	0.1	0.153030
5.650050	0.1	0.151116
5.651717	0.1	0.150776
5.653383	0.1	0.151745
5.655050	0.1	0.153147
5.656717	0.1	0.154302
5.658383	0.1	0.154795
5.660050	0.1	0.154497
5.661717	0.1	0.153910
5.663383	0.1	0.153566
5.665050	0.1	0.153477
5.666717	0.1	0.153468
5.668383	0.1	0.153268
5.670050	0.1	0.152364
5.671717	0.1	0.150651
5.673383	0.1	0.148849
5.675050	0.1	0.148234
5.676717	0.1	0.150050
5.678383	0.1	0.154455
5.680050	0.1	0.159857
5.681717	0.1	0.164085
5.683383	0.1	0.165943
5.685050	0.1	0.165403
5.686717	0.1	0.162856
5.688383	0.1	0.158725
5.690050	0.1	0.153910
5.691717	0.1	0.150115
5.693383	0.1	0.148816
5.695050	0.1	0.149542
5.696717	0.1	0.150278
5.698383	0.1	0.149552
5.700050	0.1	0.147047
5.701717	0.1	0.143093
5.703383	0.1	0.138693
5.705050	0.1	0.135130
5.706717	0.1	0.133021
5.708383	0.1	0.132141
5.710050	0.1	0.131689
5.711717	0.1	0.130795
5.713383	0.1	0.129184
5.715050	0.1	0.126855
5.716717	0.1	0.123847
5.718383	0.1	0.120783
5.720050	0.1	0.118278
5.721717	0.1	0.116425
5.723383	0.1	0.115531
5.725050	0.1	0.116071
5.726717	0.1	0.118124
5.728383	0.1	0.121724
5.730050	0.1	0.126455
5.731717	0.1	0.130627
5.733383	0.1	0.132313
5.735050	0.1	0.130842
5.736717	0.1	0.127042
5.738383	0.1	0.122879
5.740050	0.1	0.120229
5.741717	0.1	0.119614
5.743383	0.1	0.120196
5.745050	0.1	0.120616
5.746717	0.1	0.120448
5.748383	0.1	0.120858
5.750050	0.1	0.123056
5.751717	0.1	0.126944
5.753383	0.1	0.131042
5.755050	0.1	0.133198
5.756717	0.1	0.132327
5.758383	0.1	0.129379
5.760050	0.1	0.126441
5.761717	0.1	0.125375
5.763383	0.1	0.126786
5.765050	0.1	0.129254
5.766717	0.1	0.129994
5.768383	0.1	0.127214
5.770050	0.1	0.121677
5.771717	0.1	0.115517
5.773383	0.1	0.110478
5.775050	0.1	0.107544
5.776717	0.1	0.107209
5.778383	0.1	0.108825
5.780050	0.1	0.110273
5.781717	0.1	0.109882
5.783383	0.1	0.108136
5.785050	0.1	0.106478
5.786717	0.1	0.105277
5.788383	0.1	0.103912
5.790050	0.1	0.102180
5.791717	0.1	0.100643
5.793383	0.1	0.099777
5.795050	0.1	0.099372
5.796717	0.1	0.099144
5.798383	0.1	0.098995
5.800050	0.1	0.098557
5.801717	0.1	0.097449
5.803383	0.1	0.095931
5.805050	0.1	0.094823
5.806717	0.1	0.095018
5.808383	0.1	0.097551
5.810050	0.1	0.103274
5.811717	0.1	0.111419
5.813383	0.1	0.119442
5.815050	0.1	0.124793
5.816717	0.1	0.126576
5.818383	0.1	0.125938
5.820050	0.1	0.124583
5.821717	0.1	0.123242
5.823383	0.1	0.121831
5.825050	0.1	0.119992
5.826717	0.1	0.117030
5.828383	0.1	0.112490
5.830050	0.1	0.106776
5.831717	0.1	0.101016
5.833383	0.1	0.096783
5.835050	0.1	0.095428
5.836717	0.1	0.097067
5.838383	0.1	0.099973
5.840050	0.1	0.101463
5.841717	0.1	0.100578
5.843383	0.1	0.098627
5.845050	0.1	0.096890
5.846717	0.1	0.095745
5.848383	0.1	0.095437
5.850050	0.1	0.096238
5.851717	0.1	0.097728
5.853383	0.1	0.098590
5.855050	0.1	0.097952
5.856717	0.1	0.096168
5.858383	0.1	0.094068
5.860050	0.1	0.092746
5.861717	0.1	0.093332
5.863383	0.1	0.095372
5.865050	0.1	0.096671
5.866717	0.1	0.095642
5.868383	0.1	0.092979
5.870050	0.1	0.091279
5.871717	0.1	0.092909
5.873383	0.1	0.097537
5.875050	0.1	0.102655
5.876717	0.1	0.106161
5.878383	0.1	0.107069
5.880050	0.1	0.105109
5.881717	0.1	0.101128
5.883383	0.1	0.096625
5.885050	0.1	0.092634
5.886717	0.1	0.089514
5.888383	0.1	0.087456
5.890050	0.1	0.086701
5.891717	0.1	0.086832
5.893383	0.1	0.086748
5.895050	0.1	0.085854
5.896717	0.1	0.084369
5.898383	0.1	0.082981
5.900050	0.1	0.082217
5.901717	0.1	0.081831
5.903383	0.1	0.081565
5.905050	0.1	0.081905
5.906717	0.1	0.083311
5.908383	0.1	0.085640
5.910050	0.1	0.088476
5.911717	0.1	0.091642
5.913383	0.1	0.095153
5.915050	0.1	0.098450
5.916717	0.1	0.100536
5.918383	0.1	0.101244
5.920050	0.1	0.101300
5.921717	0.1	0.101263
5.923383	0.1	0.101128
5.925050	0.1	0.100494
5.926717	0.1	0.098324
5.928383	0.1	0.093528
5.930050	0.1	0.086958
5.931717	0.1	0.081980
5.933383	0.1	0.081761
5.935050	0.1	0.086077
5.936717	0.1	0.091605
5.938383	0.1	0.095121
5.940050	0.1	0.095479
5.941717	0.1	0.093230
5.943383	0.1	0.089821
5.945050	0.1	0.087018
5.946717	0.1	0.086171
5.948383	0.1	0.087097
5.950050	0.1	0.087721
5.951717	0.1	0.086105
5.953383	0.1	0.082348
5.955050	0.1	0.078087
5.956717	0.1	0.075256
5.958383	0.1	0.074585
5.960050	0.1	0.075293
5.961717	0.1	0.076662
5.963383	0.1	0.078413
5.965050	0.1	0.079898
5.966717	0.1	0.080611
5.968383	0.1	0.080355
5.970050	0.1	0.078985
5.971717	0.1	0.077127
5.973383	0.1	0.075898
5.975050	0.1	0.075586
5.976717	0.1	0.076257
5.978383	0.1	0.078287
5.980050	0.1	0.081379
5.981717	0.1	0.084634
5.983383	0.1	0.087237
5.985050	0.1	0.088462
5.986717	0.1	0.088089
5.988383	0.1	0.086599
5.990050	0.1	0.084485
5.991717	0.1	0.082045
5.993383	0.1	0.079377
5.995050	0.1	0.076527
5.996717	0.1	0.073784
5.998383	0.1	0.070999
6.000050	0.1	0.067581
6.001717	0.1	0.063884
6.003383	0.1	0.061053
6.005050	0.1	0.059707
6.006717	0.1	0.059679
6.008383	0.1	0.060876
6.010050	0.1	0.063698
6.011717	0.1	0.068089
6.013383	0.1	0.072750
6.015050	0.1	0.075893
6.016717	0.1	0.076517
6.018383	0.1	0.075307
6.020050	0.1	0.073640
6.021717	0.1	0.071516
6.023383	0.1	0.067763
6.025050	0.1	0.062115
6.026717	0.1	0.056415
6.028383	0.1	0.053691
6.030050	0.1	0.055511
6.031717	0.1	0.060494
6.033383	0.1	0.065700
6.035050	0.1	0.069169
6.036717	0.1	0.070990
6.038383	0.1	0.071917
6.040050	0.1	0.071879
6.041717	0.1	0.070585
6.043383	0.1	0.068718
6.045050	0.1	0.067432
6.046717	0.1	0.066906
6.048383	0.1	0.066007
6.050050	0.1	0.063446
6.051717	0.1	0.059307
6.053383	0.1	0.055511
6.055050	0.1	0.054017
6.056717	0.1	0.055074
6.058383	0.1	0.057654
6.060050	0.1	0.060461
6.061717	0.1	0.062371
6.063383	0.1	0.062953
6.065050	0.1	0.062962
6.066717	0.1	0.063665
6.068383	0.1	0.065542
6.070050	0.1	0.067591
6.071717	0.1	0.068345
6.073383	0.1	0.067409
6.075050	0.1	0.065574
6.076717	0.1	0.064229
6.078383	0.1	0.064634
6.080050	0.1	0.066394
6.081717	0.1	0.067153
6.083383	0.1	0.065020
6.085050	0.1	0.060634
6.086717	0.1	0.055949
6.088383	0.1	0.052419
6.090050	0.1	0.051023
6.091717	0.1	0.052294
6.093383	0.1	0.055488
6.095050	0.1	0.058836
6.096717	0.1	0.060722
6.098383	0.1	0.060485
6.100050	0.1	0.058641
6.101717	0.1	0.056848
6.103383	0.1	0.057006
6.105050	0.1	0.059376
6.106717	0.1	0.062091
6.108383	0.1	0.063335
6.110050	0.1	0.063316
6.111717	0.1	0.063600
6.113383	0.1	0.065207
6.115050	0.1	0.067884
6.116717	0.1	0.070999
6.118383	0.1	0.074101
6.120050	0.1	0.076923
6.121717	0.1	0.079088
6.123383	0.1	0.079568
6.125050	0.1	0.077356
6.126717	0.1	0.072862
6.128383	0.1	0.067772
6.130050	0.1	0.063828
6.131717	0.1	0.062119
6.133383	0.1	0.062594
6.135050	0.1	0.063865
6.136717	0.1	0.064000
6.138383	0.1	0.062003
6.140050	0.1	0.058697
6.141717	0.1	0.056024
6.143383	0.1	0.055213
6.145050	0.1	0.056056
6.146717	0.1	0.057616
6.148383	0.1	0.059213
6.150050	0.1	0.061179
6.151717	0.1	0.064173
6.153383	0.1	0.067581
6.155050	0.1	0.069905
6.156717	0.1	0.070748
6.158383	0.1	0.070846
6.160050	0.1	0.070175
6.161717	0.1	0.068038
6.163383	0.1	0.064820
6.165050	0.1	0.061560
6.166717	0.1	0.058548
6.168383	0.1	0.056191
6.170050	0.1	0.055432
6.171717	0.1	0.056964
6.173383	0.1	0.060941
6.175050	0.1	0.066794
6.176717	0.1	0.073337
6.178383	0.1	0.079325
6.180050	0.1	0.083600
6.181717	0.1	0.084820
6.183383	0.1	0.081975
6.185050	0.1	0.076117
6.186717	0.1	0.070324
6.188383	0.1	0.066939
6.190050	0.1	0.066087
6.191717	0.1	0.066804
6.193383	0.1	0.068303
6.195050	0.1	0.069845
6.196717	0.1	0.069910
6.198383	0.1	0.067051
6.200050	0.1	0.061714
6.201717	0.1	0.056103
6.203383	0.1	0.052247
6.205050	0.1	0.050534
6.206717	0.1	0.049938
6.208383	0.1	0.049439
6.210050	0.1	0.048792
6.211717	0.1	0.048196
6.213383	0.1	0.047707
6.215050	0.1	0.047069
6.216717	0.1	0.046310
6.218383	0.1	0.045910
6.220050	0.1	0.045984
6.221717	0.1	0.046645
6.223383	0.1	0.048801
6.225050	0.1	0.052582
6.226717	0.1	0.056485
6.228383	0.1	0.059283
6.230050	0.1	0.060676
6.231717	0.1	0.060396
6.233383	0.1	0.058832
6.235050	0.1	0.057179
6.236717	0.1	0.055959
6.238383	0.1	0.054720
6.240050	0.1	0.052773
6.241717	0.1	0.050161
6.243383	0.1	0.048024
6.245050	0.1	0.047246
6.246717	0.1	0.047507
6.248383	0.1	0.048489
6.250050	0.1	0.050454
6.251717	0.1	0.053588
6.253383	0.1	0.057393
6.255050	0.1	0.060163
6.256717	0.1	0.060643
6.258383	0.1	0.060466
6.260050	0.1	0.062292
6.261717	0.1	0.066236
6.263383	0.1	0.070371
6.265050	0.1	0.073449
6.266717	0.1	0.075796
6.268383	0.1	0.078208
6.270050	0.1	0.080769
6.271717	0.1	0.082864
6.273383	0.1	0.084103
6.275050	0.1	0.084238
6.276717	0.1	0.082315
6.278383	0.1	0.077779
6.280050	0.1	0.072271
6.281717	0.1	0.068475
6.283383	0.1	0.067637
6.285050	0.1	0.069141
6.286717	0.1	0.071381
6.288383	0.1	0.072420
6.290050	0.1	0.070930
6.291717	0.1	0.067097
6.293383	0.1	0.062133
6.295050	0.1	0.057397
6.296717	0.1	0.053989
6.298383	0.1	0.052229
6.300050	0.1	0.051828
6.301717	0.1	0.052438
6.303383	0.1	0.053872
6.305050	0.1	0.056783
6.306717	0.1	0.062264
6.308383	0.1	0.069765
6.310050	0.1	0.076494
6.311717	0.1	0.079758
6.313383	0.1	0.079283
6.315050	0.1	0.076843
6.316717	0.1	0.074436
6.318383	0.1	0.073020
6.320050	0.1	0.072238
6.321717	0.1	0.070948
6.323383	0.1	0.068727
6.325050	0.1	0.066627
6.326717	0.1	0.066068
6.328383	0.1	0.067418
6.330050	0.1	0.069602
6.331717	0.1	0.070687
6.333383	0.1	0.069588
6.335050	0.1	0.067339
6.336717	0.1	0.066338
6.338383	0.1	0.068522
6.340050	0.1	0.073556
6.341717	0.1	0.079018
6.343383	0.1	0.082771
6.345050	0.1	0.084303
6.346717	0.1	0.084182
6.348383	0.1	0.083409
6.350050	0.1	0.082916
6.351717	0.1	0.083186
6.353383	0.1	0.084252
6.355050	0.1	0.085947
6.356717	0.1	0.087707
6.358383	0.1	0.088429
6.360050	0.1	0.087321
6.361717	0.1	0.085239
6.363383	0.1	0.083945
6.365050	0.1	0.084145
6.366717	0.1	0.085575
6.368383	0.1	0.087414
6.370050	0.1	0.088378
6.371717	0.1	0.088103
6.373383	0.1	0.087614
6.375050	0.1	0.087810
6.376717	0.1	0.088490
6.378383	0.1	0.088681
6.380050	0.1	0.087367
6.381717	0.1	0.084792
6.383383	0.1	0.082706
6.385050	0.1	0.082320
6.386717	0.1	0.083204
6.388383	0.1	0.084699
6.390050	0.1	0.086594
6.391717	0.1	0.088355
6.393383	0.1	0.088690
6.395050	0.1	0.086608
6.396717	0.1	0.083079
6.398383	0.1	0.080997
6.400050	0.1	0.082678
6.401717	0.1	0.087749
6.403383	0.1	0.093915
6.405050	0.1	0.098958
6.406717	0.1	0.102087
6.408383	0.1	0.104094
6.410050	0.1	0.105924
6.411717	0.1	0.107479
6.413383	0.1	0.107992
6.415050	0.1	0.106660
6.416717	0.1	0.103596
6.418383	0.1	0.100420
6.420050	0.1	0.098632
6.421717	0.1	0.098362
6.423383	0.1	0.099186
6.425050	0.1	0.100667
6.426717	0.1	0.102171
6.428383	0.1	0.102883
6.430050	0.1	0.101896
6.431717	0.1	0.098869
6.433383	0.1	0.094934
6.435050	0.1	0.092071
6.436717	0.1	0.091530
6.438383	0.1	0.093076
6.440050	0.1	0.095144
6.441717	0.1	0.095773
6.443383	0.1	0.094059
6.445050	0.1	0.090818
6.446717	0.1	0.087647
6.448383	0.1	0.085747
6.450050	0.1	0.085626
6.451717	0.1	0.087195
6.453383	0.1	0.089696
6.455050	0.1	0.091833
6.456717	0.1	0.092499
6.458383	0.1	0.091703
6.460050	0.1	0.090296
6.461717	0.1	0.088797
6.463383	0.1	0.087707
6.465050	0.1	0.088261
6.466717	0.1	0.091163
6.468383	0.1	0.095009
6.470050	0.1	0.097528
6.471717	0.1	0.097901
6.473383	0.1	0.096969
6.475050	0.1	0.095866
6.476717	0.1	0.094869
6.478383	0.1	0.093482
6.480050	0.1	0.091339
6.481717	0.1	0.089086
6.483383	0.1	0.088033
6.485050	0.1	0.088625
6.486717	0.1	0.089933
6.488383	0.1	0.090823
6.490050	0.1	0.090776
6.491717	0.1	0.089738
6.493383	0.1	0.087670
6.495050	0.1	0.084545
6.496717	0.1	0.081263
6.498383	0.1	0.080070
6.500050	0.1	0.082748
6.501717	0.1	0.088266
6.503383	0.1	0.093807
6.505050	0.1	0.097728
6.506717	0.1	0.100201
6.508383	0.1	0.101803
6.510050	0.1	0.102571
6.511717	0.1	0.101817
6.513383	0.1	0.098781
6.515050	0.1	0.093658
6.516717	0.1	0.087703
6.518383	0.1	0.082538
6.520050	0.1	0.079907
6.521717	0.1	0.081253
6.523383	0.1	0.086413
6.525050	0.1	0.092969
6.526717	0.1	0.097589
6.528383	0.1	0.098525
6.530050	0.1	0.097053
6.531717	0.1	0.096168
6.533383	0.1	0.097849
6.535050	0.1	0.101966
6.536717	0.1	0.106562
6.538383	0.1	0.108872
6.540050	0.1	0.107503
6.541717	0.1	0.103707
6.543383	0.1	0.100266
6.545050	0.1	0.099698
6.546717	0.1	0.102483
6.548383	0.1	0.106157
6.550050	0.1	0.107856
6.551717	0.1	0.107535
6.553383	0.1	0.107051
6.555050	0.1	0.107237
6.556717	0.1	0.107423
6.558383	0.1	0.107097
6.560050	0.1	0.107149
6.561717	0.1	0.109207
6.563383	0.1	0.113561
6.565050	0.1	0.118511
6.566717	0.1	0.121836
6.568383	0.1	0.122441
6.570050	0.1	0.121212
6.571717	0.1	0.120485
6.573383	0.1	0.121738
6.575050	0.1	0.124574
6.576717	0.1	0.128113
6.578383	0.1	0.131745
6.580050	0.1	0.134935
6.581717	0.1	0.137216
6.583383	0.1	0.138520
6.585050	0.1	0.139545
6.586717	0.1	0.141263
6.588383	0.1	0.143754
6.590050	0.1	0.146045
6.591717	0.1	0.147070
6.593383	0.1	0.146287
6.595050	0.1	0.143922
6.596717	0.1	0.141072
6.598383	0.1	0.139168
6.600050	0.1	0.139065
6.601717	0.1	0.141002
6.603383	0.1	0.144448
6.605050	0.1	0.148197
6.606717	0.1	0.151820
6.608383	0.1	0.155708
6.610050	0.1	0.159424
6.611717	0.1	0.162004
6.613383	0.1	0.163615
6.615050	0.1	0.165449
6.616717	0.1	0.168374
6.618383	0.1	0.172476
6.620050	0.1	0.177738
6.621717	0.1	0.183941
6.623383	0.1	0.190055
6.625050	0.1	0.194558
6.626717	0.1	0.196630
6.628383	0.1	0.196761
6.630050	0.1	0.196146
6.631717	0.1	0.195713
6.633383	0.1	0.195680
6.635050	0.1	0.195876
6.636717	0.1	0.196029
6.638383	0.1	0.195988
6.640050	0.1	0.196430
6.641717	0.1	0.198483
6.643383	0.1	0.202078
6.645050	0.1	0.206190
6.646717	0.1	0.210577
6.648383	0.1	0.215569
6.650050	0.1	0.221184
6.651717	0.1	0.227285
6.653383	0.1	0.233436
6.655050	0.1	0.238591
6.656717	0.1	0.241841
6.658383	0.1	0.243154
6.660050	0.1	0.243434
6.661717	0.1	0.244300
6.663383	0.1	0.247015
6.665050	0.1	0.251732
6.666717	0.1	0.258209
6.668383	0.1	0.265981
6.670050	0.1	0.273488
6.671717	0.1	0.278750
6.673383	0.1	0.281096
6.675050	0.1	0.281581
6.676717	0.1	0.281949
6.678383	0.1	0.283145
6.680050	0.1	0.284580
6.681717	0.1	0.285334
6.683383	0.1	0.285502
6.685050	0.1	0.285786
6.686717	0.1	0.286931
6.688383	0.1	0.289297
6.690050	0.1	0.292067
6.691717	0.1	0.293879
6.693383	0.1	0.294857
6.695050	0.1	0.296421
6.696717	0.1	0.298922
6.698383	0.1	0.301357
6.700050	0.1	0.302950
6.701717	0.1	0.303704
6.703383	0.1	0.304054
6.705050	0.1	0.304291
6.706717	0.1	0.304133
6.708383	0.1	0.303322
6.710050	0.1	0.302130
6.711717	0.1	0.301278
6.713383	0.1	0.301711
6.715050	0.1	0.303662
6.716717	0.1	0.306456
6.718383	0.1	0.309548
6.720050	0.1	0.312566
6.721717	0.1	0.314708
6.723383	0.1	0.315323
6.725050	0.1	0.314279
6.726717	0.1	0.311919
6.728383	0.1	0.308999
6.730050	0.1	0.306028
6.731717	0.1	0.302894
6.733383	0.1	0.299681
6.735050	0.1	0.297190
6.736717	0.1	0.296333
6.738383	0.1	0.297651
6.740050	0.1	0.301045
6.741717	0.1	0.305204
6.743383	0.1	0.307751
6.745050	0.1	0.306950
6.746717	0.1	0.303346
6.748383	0.1	0.299220
6.750050	0.1	0.296775
6.751717	0.1	0.297115
6.753383	0.1	0.299593
6.755050	0.1	0.302074
6.756717	0.1	0.302754
6.758383	0.1	0.301693
6.760050	0.1	0.300673
6.761717	0.1	0.301450
6.763383	0.1	0.303830
6.765050	0.1	0.306135
6.766717	0.1	0.307094
6.768383	0.1	0.306698
6.770050	0.1	0.305921
6.771717	0.1	0.305516
6.773383	0.1	0.304938
6.775050	0.1	0.303104
6.776717	0.1	0.300240
6.778383	0.1	0.298098
6.780050	0.1	0.298298
6.781717	0.1	0.301041
6.783383	0.1	0.304701
6.785050	0.1	0.306931
6.786717	0.1	0.306680
6.788383	0.1	0.304100
6.790050	0.1	0.299593
6.791717	0.1	0.294386
6.793383	0.1	0.290615
6.795050	0.1	0.288999
6.796717	0.1	0.287718
6.798383	0.1	0.285106
6.800050	0.1	0.281702
6.801717	0.1	0.279192
6.803383	0.1	0.279136
6.805050	0.1	0.282265
6.806717	0.1	0.287686
6.808383	0.1	0.293450
6.810050	0.1	0.298349
6.811717	0.1	0.302214
6.813383	0.1	0.304887
6.815050	0.1	0.305995
6.816717	0.1	0.305469
6.818383	0.1	0.303574
6.820050	0.1	0.300957
6.821717	0.1	0.298410
6.823383	0.1	0.296053
6.825050	0.1	0.293506
6.826717	0.1	0.291117
6.828383	0.1	0.290172
6.830050	0.1	0.291630
6.831717	0.1	0.295206
6.833383	0.1	0.299667
6.835050	0.1	0.303332
6.836717	0.1	0.304827
6.838383	0.1	0.304058
6.840050	0.1	0.302084
6.841717	0.1	0.300114
6.843383	0.1	0.298638
6.845050	0.1	0.297260
6.846717	0.1	0.295681
6.848383	0.1	0.294484
6.850050	0.1	0.294079
6.851717	0.1	0.293585
6.853383	0.1	0.291932
6.855050	0.1	0.289381
6.856717	0.1	0.287192
6.858383	0.1	0.286084
6.860050	0.1	0.285655
6.861717	0.1	0.285320
6.863383	0.1	0.285315
6.865050	0.1	0.286330
6.866717	0.1	0.288445
6.868383	0.1	0.290973
6.870050	0.1	0.292975
6.871717	0.1	0.293646
6.873383	0.1	0.292994
6.875050	0.1	0.291686
6.876717	0.1	0.290060
6.878383	0.1	0.288463
6.880050	0.1	0.287895
6.881717	0.1	0.288985
6.883383	0.1	0.291513
6.885050	0.1	0.295299
6.886717	0.1	0.299886
6.888383	0.1	0.303923
6.890050	0.1	0.305795
6.891717	0.1	0.304589
6.893383	0.1	0.301097
6.895050	0.1	0.297520
6.896717	0.1	0.295443
6.898383	0.1	0.294531
6.900050	0.1	0.293218
6.901717	0.1	0.290694
6.903383	0.1	0.287821
6.905050	0.1	0.285851
6.906717	0.1	0.284892
6.908383	0.1	0.283886
6.910050	0.1	0.282014
6.911717	0.1	0.279839
6.913383	0.1	0.278424
6.915050	0.1	0.277851
6.916717	0.1	0.277678
6.918383	0.1	0.278479
6.920050	0.1	0.281334
6.921717	0.1	0.286154
6.923383	0.1	0.291928
6.925050	0.1	0.297586
6.926717	0.1	0.301879
6.928383	0.1	0.303457
6.930050	0.1	0.301716
6.931717	0.1	0.297655
6.933383	0.1	0.293385
6.935050	0.1	0.290135
6.936717	0.1	0.287979
6.938383	0.1	0.287471
6.940050	0.1	0.289213
6.941717	0.1	0.292282
6.943383	0.1	0.294554
6.945050	0.1	0.294168
6.946717	0.1	0.290852
6.948383	0.1	0.286684
6.950050	0.1	0.284379
6.951717	0.1	0.284701
6.953383	0.1	0.286768
6.955050	0.1	0.289702
6.956717	0.1	0.292822
6.958383	0.1	0.295877
6.960050	0.1	0.299383
6.961717	0.1	0.303225
6.963383	0.1	0.305609
6.965050	0.1	0.304496
6.966717	0.1	0.299709
6.968383	0.1	0.292929
6.970050	0.1	0.286400
6.971717	0.1	0.282112
6.973383	0.1	0.281101
6.975050	0.1	0.283089
6.976717	0.1	0.286731
6.978383	0.1	0.290191
6.980050	0.1	0.292109
6.981717	0.1	0.292603
6.983383	0.1	0.293083
6.985050	0.1	0.294782
6.986717	0.1	0.297031
6.988383	0.1	0.297553
6.990050	0.1	0.294889
6.991717	0.1	0.290144
6.993383	0.1	0.285967
6.995050	0.1	0.284459
6.996717	0.1	0.286065
6.998383	0.1	0.289427
7.000050	0.1	0.292649
7.001717	0.1	0.295043
7.003383	0.1	0.297124
7.005050	0.1	0.299024
7.006717	0.1	0.300128
7.008383	0.1	0.299872
7.010050	0.1	0.298000
7.011717	0.1	0.294903
7.013383	0.1	0.291788
7.015050	0.1	0.289558
7.016717	0.1	0.288095
7.018383	0.1	0.286824
7.020050	0.1	0.285381
7.021717	0.1	0.283993
7.023383	0.1	0.283057
7.025050	0.1	0.282470
7.026717	0.1	0.282181
7.028383	0.1	0.282819
7.030050	0.1	0.284901
7.031717	0.1	0.287704
7.033383	0.1	0.289562
7.035050	0.1	0.289758
7.036717	0.1	0.289222
7.038383	0.1	0.288766
7.040050	0.1	0.288291
7.041717	0.1	0.288142
7.043383	0.1	0.288985
7.045050	0.1	0.290200
7.046717	0.1	0.290158
7.048383	0.1	0.288016
7.050050	0.1	0.284566
7.051717	0.1	0.281790
7.053383	0.1	0.281478
7.055050	0.1	0.283672
7.056717	0.1	0.286987
7.058383	0.1	0.290363
7.060050	0.1	0.293418
7.061717	0.1	0.295751
7.063383	0.1	0.297586
7.065050	0.1	0.299821
7.066717	0.1	0.302587
7.068383	0.1	0.305022
7.070050	0.1	0.306144
7.071717	0.1	0.305343
7.073383	0.1	0.302722
7.075050	0.1	0.299285
7.076717	0.1	0.296482
7.078383	0.1	0.294950
7.080050	0.1	0.293818
7.081717	0.1	0.291700
7.083383	0.1	0.287918
7.085050	0.1	0.282708
7.086717	0.1	0.277348
7.088383	0.1	0.273930
7.090050	0.1	0.274116
7.091717	0.1	0.277977
7.093383	0.1	0.284011
7.095050	0.1	0.290256
7.096717	0.1	0.295229
7.098383	0.1	0.298475
7.100050	0.1	0.300771
7.101717	0.1	0.303262
7.103383	0.1	0.306014
7.105050	0.1	0.307644
7.106717	0.1	0.306726
7.108383	0.1	0.303662
7.110050	0.1	0.300696
7.111717	0.1	0.299881
7.113383	0.1	0.301339
7.115050	0.1	0.303560
7.116717	0.1	0.305115
7.118383	0.1	0.305758
7.120050	0.1	0.305912
7.121717	0.1	0.305315
7.123383	0.1	0.303425
7.125050	0.1	0.301241
7.126717	0.1	0.300668
7.128383	0.1	0.302289
7.130050	0.1	0.305306
7.131717	0.1	0.308678
7.133383	0.1	0.311635
7.135050	0.1	0.313646
7.136717	0.1	0.314242
7.138383	0.1	0.313730
7.140050	0.1	0.313520
7.141717	0.1	0.314154
7.143383	0.1	0.314289
7.145050	0.1	0.312421
7.146717	0.1	0.308556
7.148383	0.1	0.303960
7.150050	0.1	0.300636
7.151717	0.1	0.300673
7.153383	0.1	0.304389
7.155050	0.1	0.309390
7.156717	0.1	0.312650
7.158383	0.1	0.312706
7.160050	0.1	0.309935
7.161717	0.1	0.306158
7.163383	0.1	0.303793
7.165050	0.1	0.304184
7.166717	0.1	0.306405
7.168383	0.1	0.308217
7.170050	0.1	0.308473
7.171717	0.1	0.308193
7.173383	0.1	0.308701
7.175050	0.1	0.309502
7.176717	0.1	0.309269
7.178383	0.1	0.308063
7.180050	0.1	0.307094
7.181717	0.1	0.306889
7.183383	0.1	0.306433
7.185050	0.1	0.304244
7.186717	0.1	0.300086
7.188383	0.1	0.295676
7.190050	0.1	0.293427
7.191717	0.1	0.294195
7.193383	0.1	0.296212
7.195050	0.1	0.296673
7.196717	0.1	0.294214
7.198383	0.1	0.289413
7.200050	0.1	0.283821
7.201717	0.1	0.279262
7.203383	0.1	0.277087
7.205050	0.1	0.277525
7.206717	0.1	0.279723
7.208383	0.1	0.282605
7.210050	0.1	0.285623
7.211717	0.1	0.288701
7.213383	0.1	0.291816
7.215050	0.1	0.294754
7.216717	0.1	0.297045
7.218383	0.1	0.298605
7.220050	0.1	0.300026
7.221717	0.1	0.301339
7.223383	0.1	0.301269
7.225050	0.1	0.298405
7.226717	0.1	0.293036
7.228383	0.1	0.287700
7.230050	0.1	0.284952
7.231717	0.1	0.284412
7.233383	0.1	0.283783
7.235050	0.1	0.282275
7.236717	0.1	0.280826
7.238383	0.1	0.280188
7.240050	0.1	0.280566
7.241717	0.1	0.281637
7.243383	0.1	0.282391
7.245050	0.1	0.281995
7.246717	0.1	0.280109
7.248383	0.1	0.276566
7.250050	0.1	0.271699
7.251717	0.1	0.266731
7.253383	0.1	0.263290
7.255050	0.1	0.261855
7.256717	0.1	0.261459
7.258383	0.1	0.261199
7.260050	0.1	0.260896
7.261717	0.1	0.260556
7.263383	0.1	0.259872
7.265050	0.1	0.258032
7.266717	0.1	0.254530
7.268383	0.1	0.250065
7.270050	0.1	0.245972
7.271717	0.1	0.243471
7.273383	0.1	0.243220
7.275050	0.1	0.244491
7.276717	0.1	0.245138
7.278383	0.1	0.243410
7.280050	0.1	0.239373
7.281717	0.1	0.234456
7.283383	0.1	0.230353
7.285050	0.1	0.228086
7.286717	0.1	0.227145
7.288383	0.1	0.225622
7.290050	0.1	0.222088
7.291717	0.1	0.217422
7.293383	0.1	0.214046
7.295050	0.1	0.213627
7.296717	0.1	0.215950
7.298383	0.1	0.219471
7.300050	0.1	0.222540
7.301717	0.1	0.224300
7.303383	0.1	0.224817
7.305050	0.1	0.225035
7.306717	0.1	0.226237
7.308383	0.1	0.228393
7.310050	0.1	0.229580
7.311717	0.1	0.228281
7.313383	0.1	0.225343
7.315050	0.1	0.222474
7.316717	0.1	0.219820
7.318383	0.1	0.215983
7.320050	0.1	0.210200
7.321717	0.1	0.203387
7.323383	0.1	0.196854
7.325050	0.1	0.191745
7.326717	0.1	0.189622
7.328383	0.1	0.191578
7.330050	0.1	0.197035
7.331717	0.1	0.203992
7.333383	0.1	0.210088
7.335050	0.1	0.213855
7.336717	0.1	0.215061
7.338383	0.1	0.214097
7.340050	0.1	0.211671
7.341717	0.1	0.208663
7.343383	0.1	0.206144
7.345050	0.1	0.205226
7.346717	0.1	0.206167
7.348383	0.1	0.208057
7.350050	0.1	0.209589
7.351717	0.1	0.209799
7.353383	0.1	0.208053
7.355050	0.1	0.203913
7.356717	0.1	0.197352
7.358383	0.1	0.189571
7.360050	0.1	0.183336
7.361717	0.1	0.181445
7.363383	0.1	0.184514
7.365050	0.1	0.190670
7.366717	0.1	0.196891
7.368383	0.1	0.200500
7.370050	0.1	0.200481
7.371717	0.1	0.197692
7.373383	0.1	0.193696
7.375050	0.1	0.189967
7.376717	0.1	0.187689
7.378383	0.1	0.186907
7.380050	0.1	0.186358
7.381717	0.1	0.184798
7.383383	0.1	0.182106
7.385050	0.1	0.179261
7.386717	0.1	0.177240
7.388383	0.1	0.176621
7.390050	0.1	0.178395
7.391717	0.1	0.182907
7.393383	0.1	0.187904
7.395050	0.1	0.190586
7.396717	0.1	0.190642
7.398383	0.1	0.189440
7.400050	0.1	0.188299
7.401717	0.1	0.188341
7.403383	0.1	0.190022
7.405050	0.1	0.192528
7.406717	0.1	0.194334
7.408383	0.1	0.194637
7.410050	0.1	0.193762
7.411717	0.1	0.191787
7.413383	0.1	0.188500
7.415050	0.1	0.184937
7.416717	0.1	0.182581
7.418383	0.1	0.181729
7.420050	0.1	0.181748
7.421717	0.1	0.181515
7.423383	0.1	0.180360
7.425050	0.1	0.178721
7.426717	0.1	0.176369
7.428383	0.1	0.171559
7.430050	0.1	0.164052
7.431717	0.1	0.156779
7.433383	0.1	0.152602
7.435050	0.1	0.151750
7.436717	0.1	0.152919
7.438383	0.1	0.154697
7.440050	0.1	0.156243
7.441717	0.1	0.157636
7.443383	0.1	0.159284
7.445050	0.1	0.161319
7.446717	0.1	0.163610
7.448383	0.1	0.165817
7.450050	0.1	0.167298
7.451717	0.1	0.167494
7.453383	0.1	0.166595
7.455050	0.1	0.165571
7.456717	0.1	0.164928
7.458383	0.1	0.164164
7.460050	0.1	0.162679
7.461717	0.1	0.160476
7.463383	0.1	0.158101
7.465050	0.1	0.156364
7.466717	0.1	0.156169
7.468383	0.1	0.158213
7.470050	0.1	0.161887
7.471717	0.1	0.164737
7.473383	0.1	0.164052
7.475050	0.1	0.159252
7.476717	0.1	0.152299
7.478383	0.1	0.145910
7.480050	0.1	0.141514
7.481717	0.1	0.139182
7.483383	0.1	0.138623
7.485050	0.1	0.139484
7.486717	0.1	0.141561
7.488383	0.1	0.144793
7.490050	0.1	0.148136
7.491717	0.1	0.149417
7.493383	0.1	0.147186
7.495050	0.1	0.142031
7.496717	0.1	0.136341
7.498383	0.1	0.133151
7.500050	0.1	0.134213
7.501717	0.1	0.138637
7.503383	0.1	0.143712
7.505050	0.1	0.146870
7.506717	0.1	0.146981
7.508383	0.1	0.144565
7.510050	0.1	0.140825
7.511717	0.1	0.136686
7.513383	0.1	0.133016
7.515050	0.1	0.130543
7.516717	0.1	0.129486
7.518383	0.1	0.130003
7.520050	0.1	0.132620
7.521717	0.1	0.137952
7.523383	0.1	0.145626
7.525050	0.1	0.153231
7.526717	0.1	0.157738
7.528383	0.1	0.158036
7.530050	0.1	0.154758
7.531717	0.1	0.149012
7.533383	0.1	0.142674
7.535050	0.1	0.137808
7.536717	0.1	0.134804
7.538383	0.1	0.132606
7.540050	0.1	0.130734
7.541717	0.1	0.129789
7.543383	0.1	0.130157
7.545050	0.1	0.131144
7.546717	0.1	0.131279
7.548383	0.1	0.129691
7.550050	0.1	0.127191
7.551717	0.1	0.125635
7.553383	0.1	0.126348
7.555050	0.1	0.129584
7.556717	0.1	0.134599
7.558383	0.1	0.139279
7.560050	0.1	0.141277
7.561717	0.1	0.140336
7.563383	0.1	0.138236
7.565050	0.1	0.136783
7.566717	0.1	0.136788
7.568383	0.1	0.137822
7.570050	0.1	0.138832
7.571717	0.1	0.139386
7.573383	0.1	0.139605
7.575050	0.1	0.139079
7.576717	0.1	0.137268
7.578383	0.1	0.134627
7.580050	0.1	0.132062
7.581717	0.1	0.129798
7.583383	0.1	0.127740
7.585050	0.1	0.126422
7.586717	0.1	0.126781
7.588383	0.1	0.128779
7.590050	0.1	0.131428
7.591717	0.1	0.134166
7.593383	0.1	0.136849
7.595050	0.1	0.138618
7.596717	0.1	0.138436
7.598383	0.1	0.136495
7.600050	0.1	0.134204
7.601717	0.1	0.133067
7.603383	0.1	0.133775
7.605050	0.1	0.136071
7.606717	0.1	0.138609
7.608383	0.1	0.139433
7.610050	0.1	0.137985
7.611717	0.1	0.136183
7.613383	0.1	0.135861
7.615050	0.1	0.136173
7.616717	0.1	0.135195
7.618383	0.1	0.132713
7.620050	0.1	0.129957
7.621717	0.1	0.127978
7.623383	0.1	0.127568
7.625050	0.1	0.129207
7.626717	0.1	0.132299
7.628383	0.1	0.135833
7.630050	0.1	0.139475
7.631717	0.1	0.143098
7.633383	0.1	0.145971
7.635050	0.1	0.147419
7.636717	0.1	0.147508
7.638383	0.1	0.146492
7.640050	0.1	0.144835
7.641717	0.1	0.143447
7.643383	0.1	0.142753
7.645050	0.1	0.142264
7.646717	0.1	0.141622
7.648383	0.1	0.141058
7.650050	0.1	0.140839
7.651717	0.1	0.140974
7.653383	0.1	0.141002
7.655050	0.1	0.140523
7.656717	0.1	0.140043
7.658383	0.1	0.140136
7.660050	0.1	0.140625
7.661717	0.1	0.141375
7.663383	0.1	0.142562
7.665050	0.1	0.143819
7.666717	0.1	0.144248
7.668383	0.1	0.143726
7.670050	0.1	0.143033
7.671717	0.1	0.142450
7.673383	0.1	0.141980
7.675050	0.1	0.142143
7.676717	0.1	0.142897
7.678383	0.1	0.143726
7.680050	0.1	0.144667
7.681717	0.1	0.145724
7.683383	0.1	0.146502
7.685050	0.1	0.147121
7.686717	0.1	0.147955
7.688383	0.1	0.148527
7.690050	0.1	0.148020
7.691717	0.1	0.146576
7.693383	0.1	0.144858
7.695050	0.1	0.142669
7.696717	0.1	0.139233
7.698383	0.1	0.134902
7.700050	0.1	0.131996
7.701717	0.1	0.132686
7.703383	0.1	0.136658
7.705050	0.1	0.141603
7.706717	0.1	0.145272
7.708383	0.1	0.146837
7.710050	0.1	0.146739
7.711717	0.1	0.145268
7.713383	0.1	0.142134
7.715050	0.1	0.137794
7.716717	0.1	0.133994
7.718383	0.1	0.132411
7.720050	0.1	0.133435
7.721717	0.1	0.136201
7.723383	0.1	0.139130
7.725050	0.1	0.140774
7.726717	0.1	0.140779
7.728383	0.1	0.139740
7.730050	0.1	0.138166
7.731717	0.1	0.136518
7.733383	0.1	0.135293
7.735050	0.1	0.134124
7.736717	0.1	0.132425
7.738383	0.1	0.131009
7.740050	0.1	0.130911
7.741717	0.1	0.131801
7.743383	0.1	0.132998
7.745050	0.1	0.134502
7.746717	0.1	0.136578
7.748383	0.1	0.139084
7.750050	0.1	0.141417
7.751717	0.1	0.143391
7.753383	0.1	0.145743
7.755050	0.1	0.148611
7.756717	0.1	0.150404
7.758383	0.1	0.149626
7.760050	0.1	0.146590
7.761717	0.1	0.142320
7.763383	0.1	0.137361
7.765050	0.1	0.132313
7.766717	0.1	0.128020
7.768383	0.1	0.124965
7.770050	0.1	0.122990
7.771717	0.1	0.121770
7.773383	0.1	0.121300
7.775050	0.1	0.121980
7.776717	0.1	0.124169
7.778383	0.1	0.127642
7.780050	0.1	0.131726
7.781717	0.1	0.135708
7.783383	0.1	0.138758
7.785050	0.1	0.139717
7.786717	0.1	0.138152
7.788383	0.1	0.135372
7.790050	0.1	0.133193
7.791717	0.1	0.132262
7.793383	0.1	0.131945
7.795050	0.1	0.131177
7.796717	0.1	0.129696
7.798383	0.1	0.128341
7.800050	0.1	0.127922
7.801717	0.1	0.128574
7.803383	0.1	0.130180
7.805050	0.1	0.132327
7.806717	0.1	0.134343
7.808383	0.1	0.136048
7.810050	0.1	0.137677
7.811717	0.1	0.138944
7.813383	0.1	0.139037
7.815050	0.1	0.137826
7.816717	0.1	0.136322
7.818383	0.1	0.135568
7.820050	0.1	0.135917
7.821717	0.1	0.137258
7.823383	0.1	0.138856
7.825050	0.1	0.139116
7.826717	0.1	0.136537
7.828383	0.1	0.131349
7.830050	0.1	0.125845
7.831717	0.1	0.122874
7.833383	0.1	0.124527
7.835050	0.1	0.131237
7.836717	0.1	0.140681
7.838383	0.1	0.148653
7.840050	0.1	0.152458
7.841717	0.1	0.152709
7.843383	0.1	0.151796
7.845050	0.1	0.151531
7.846717	0.1	0.152080
7.848383	0.1	0.152551
7.850050	0.1	0.152458
7.851717	0.1	0.152355
7.853383	0.1	0.152746
7.855050	0.1	0.153487
7.856717	0.1	0.154986
7.858383	0.1	0.158506
7.860050	0.1	0.164071
7.861717	0.1	0.169510
7.863383	0.1	0.172565
7.865050	0.1	0.172970
7.866717	0.1	0.172174
7.868383	0.1	0.171755
7.870050	0.1	0.172430
7.871717	0.1	0.174055
7.873383	0.1	0.175941
7.875050	0.1	0.177589
7.876717	0.1	0.179298
7.878383	0.1	0.181678
7.880050	0.1	0.184970
7.881717	0.1	0.188788
7.883383	0.1	0.192188
7.885050	0.1	0.194567
7.886717	0.1	0.196430
7.888383	0.1	0.198409
7.890050	0.1	0.200062
7.891717	0.1	0.200924
7.893383	0.1	0.201473
7.895050	0.1	0.201990
7.896717	0.1	0.202190
7.898383	0.1	0.201892
7.900050	0.1	0.201119
7.901717	0.1	0.200574
7.903383	0.1	0.201669
7.905050	0.1	0.205203
7.906717	0.1	0.210349
7.908383	0.1	0.214744
7.910050	0.1	0.216109
7.911717	0.1	0.214716
7.913383	0.1	0.213240
7.915050	0.1	0.213915
7.916717	0.1	0.217035
7.918383	0.1	0.221631
7.920050	0.1	0.226335
7.921717	0.1	0.229878
7.923383	0.1	0.231196
7.925050	0.1	0.229878
7.926717	0.1	0.226540
7.928383	0.1	0.222274
7.930050	0.1	0.218409
7.931717	0.1	0.216239
7.933383	0.1	0.216370
7.935050	0.1	0.218432
7.936717	0.1	0.221529
7.938383	0.1	0.224956
7.940050	0.1	0.228276
7.941717	0.1	0.231150
7.943383	0.1	0.233864
7.945050	0.1	0.237660
7.946717	0.1	0.243392
7.948383	0.1	0.249944
7.950050	0.1	0.254926
7.951717	0.1	0.257124
7.953383	0.1	0.257390
7.955050	0.1	0.257054
7.956717	0.1	0.256496
7.958383	0.1	0.255844
7.960050	0.1	0.255969
7.961717	0.1	0.257632
7.963383	0.1	0.260044
7.965050	0.1	0.261520
7.966717	0.1	0.261753
7.968383	0.1	0.262358
7.970050	0.1	0.264733
7.971717	0.1	0.268384
7.973383	0.1	0.271811
7.975050	0.1	0.274461
7.976717	0.1	0.277087
7.978383	0.1	0.280272
7.980050	0.1	0.283597
7.981717	0.1	0.286507
7.983383	0.1	0.289027
7.985050	0.1	0.291616
7.986717	0.1	0.294549
7.988383	0.1	0.296822
7.990050	0.1	0.296952
7.991717	0.1	0.294857
7.993383	0.1	0.291285
7.995050	0.1	0.286754
7.996717	0.1	0.282167
7.998383	0.1	0.278885
8.000050	0.1	0.277585
8.001717	0.1	0.277916
8.003383	0.1	0.279029
8.005050	0.1	0.280133
8.006717	0.1	0.281492
8.008383	0.1	0.284924
8.010050	0.1	0.291876
8.011717	0.1	0.300817
8.013383	0.1	0.307928
8.015050	0.1	0.310745
8.016717	0.1	0.310126
8.018383	0.1	0.308780
8.020050	0.1	0.308603
8.021717	0.1	0.309409
8.023383	0.1	0.310051
8.025050	0.1	0.310130
8.026717	0.1	0.310019
8.028383	0.1	0.310247
8.030050	0.1	0.311569
8.031717	0.1	0.314587
8.033383	0.1	0.318652
8.035050	0.1	0.321721
8.036717	0.1	0.322396
8.038383	0.1	0.320985
8.040050	0.1	0.318182
8.041717	0.1	0.314708
8.043383	0.1	0.311872
8.045050	0.1	0.310671
8.046717	0.1	0.311336
8.048383	0.1	0.314154
8.050050	0.1	0.319001
8.051717	0.1	0.324105
8.053383	0.1	0.327057
8.055050	0.1	0.327029
8.056717	0.1	0.324962
8.058383	0.1	0.322158
8.060050	0.1	0.319788
8.061717	0.1	0.318452
8.063383	0.1	0.317479
8.065050	0.1	0.315811
8.066717	0.1	0.313278
8.068383	0.1	0.310820
8.070050	0.1	0.310033
8.071717	0.1	0.311593
8.073383	0.1	0.314545
8.075050	0.1	0.317534
8.076717	0.1	0.319621
8.078383	0.1	0.319923
8.080050	0.1	0.317935
8.081717	0.1	0.314154
8.083383	0.1	0.310112
8.085050	0.1	0.307937
8.086717	0.1	0.309050
8.088383	0.1	0.312636
8.090050	0.1	0.316263
8.091717	0.1	0.318782
8.093383	0.1	0.321367
8.095050	0.1	0.325055
8.096717	0.1	0.328529
8.098383	0.1	0.329632
8.100050	0.1	0.328096
8.101717	0.1	0.325558
8.103383	0.1	0.323486
8.105050	0.1	0.322331
8.106717	0.1	0.322489
8.108383	0.1	0.324231
8.110050	0.1	0.326447
8.111717	0.1	0.327649
8.113383	0.1	0.327835
8.115050	0.1	0.328161
8.116717	0.1	0.329469
8.118383	0.1	0.331346
8.120050	0.1	0.332333
8.121717	0.1	0.331560
8.123383	0.1	0.329702
8.125050	0.1	0.327984
8.126717	0.1	0.327048
8.128383	0.1	0.326764
8.130050	0.1	0.326647
8.131717	0.1	0.326112
8.133383	0.1	0.324808
8.135050	0.1	0.323118
8.136717	0.1	0.321749
8.138383	0.1	0.320980
8.140050	0.1	0.320459
8.141717	0.1	0.319746
8.143383	0.1	0.319155
8.145050	0.1	0.319430
8.146717	0.1	0.320403
8.148383	0.1	0.321586
8.150050	0.1	0.322992
8.151717	0.1	0.324058
8.153383	0.1	0.323965
8.155050	0.1	0.323146
8.156717	0.1	0.322489
8.158383	0.1	0.322117
8.160050	0.1	0.321916
8.161717	0.1	0.322079
8.163383	0.1	0.322834
8.165050	0.1	0.324273
8.166717	0.1	0.326014
8.168383	0.1	0.326969
8.170050	0.1	0.326619
8.171717	0.1	0.326135
8.173383	0.1	0.326992
8.175050	0.1	0.329237
8.176717	0.1	0.331737
8.178383	0.1	0.333362
8.180050	0.1	0.333679
8.181717	0.1	0.333269
8.183383	0.1	0.333171
8.185050	0.1	0.333679
8.186717	0.1	0.334210
8.188383	0.1	0.334312
8.190050	0.1	0.334242
8.191717	0.1	0.334443
8.193383	0.1	0.334661
8.195050	0.1	0.333721
8.196717	0.1	0.330387
8.198383	0.1	0.324934
8.200050	0.1	0.319732
8.201717	0.1	0.317171
8.203383	0.1	0.316999
8.205050	0.1	0.317171
8.206717	0.1	0.316966
8.208383	0.1	0.317469
8.210050	0.1	0.319504
8.211717	0.1	0.322773
8.213383	0.1	0.326354
8.215050	0.1	0.329325
8.216717	0.1	0.331048
8.218383	0.1	0.331020
8.220050	0.1	0.329018
8.221717	0.1	0.325548
8.223383	0.1	0.321199
8.225050	0.1	0.316366
8.226717	0.1	0.312263
8.228383	0.1	0.309870
8.230050	0.1	0.308454
8.231717	0.1	0.307159
8.233383	0.1	0.306028
8.235050	0.1	0.305008
8.236717	0.1	0.303951
8.238383	0.1	0.303346
8.240050	0.1	0.304021
8.241717	0.1	0.306331
8.243383	0.1	0.309679
8.245050	0.1	0.313092
8.246717	0.1	0.316165
8.248383	0.1	0.318973
8.250050	0.1	0.321227
8.251717	0.1	0.322517
8.253383	0.1	0.322699
8.255050	0.1	0.321446
8.256717	0.1	0.318922
8.258383	0.1	0.316831
8.260050	0.1	0.316827
8.261717	0.1	0.318368
8.263383	0.1	0.319527
8.265050	0.1	0.318573
8.266717	0.1	0.314512
8.268383	0.1	0.307695
8.270050	0.1	0.300216
8.271717	0.1	0.294992
8.273383	0.1	0.293595
8.275050	0.1	0.294852
8.276717	0.1	0.296594
8.278383	0.1	0.297842
8.280050	0.1	0.298237
8.281717	0.1	0.297222
8.283383	0.1	0.295425
8.285050	0.1	0.294866
8.286717	0.1	0.296365
8.288383	0.1	0.298917
8.290050	0.1	0.301837
8.291717	0.1	0.305041
8.293383	0.1	0.307932
8.295050	0.1	0.309478
8.296717	0.1	0.308859
8.298383	0.1	0.305851
8.300050	0.1	0.300840
8.301717	0.1	0.294405
8.303383	0.1	0.287774
8.305050	0.1	0.283457
8.306717	0.1	0.283383
8.308383	0.1	0.286847
8.310050	0.1	0.291658
8.311717	0.1	0.296296
8.313383	0.1	0.300244
8.315050	0.1	0.302703
8.316717	0.1	0.302433
8.318383	0.1	0.299495
8.320050	0.1	0.295267
8.321717	0.1	0.290433
8.323383	0.1	0.285101
8.325050	0.1	0.280063
8.326717	0.1	0.276472
8.328383	0.1	0.275113
8.330050	0.1	0.276077
8.331717	0.1	0.278866
8.333383	0.1	0.282745
8.335050	0.1	0.286847
8.336717	0.1	0.290433
8.338383	0.1	0.292817
8.340050	0.1	0.293017
8.341717	0.1	0.290861
8.343383	0.1	0.288049
8.345050	0.1	0.286731
8.346717	0.1	0.287709
8.348383	0.1	0.290195
8.350050	0.1	0.292556
8.351717	0.1	0.293772
8.353383	0.1	0.294084
8.355050	0.1	0.293693
8.356717	0.1	0.292463
8.358383	0.1	0.291029
8.360050	0.1	0.290419
8.361717	0.1	0.291211
8.363383	0.1	0.293297
8.365050	0.1	0.295411
8.366717	0.1	0.295355
8.368383	0.1	0.291709
8.370050	0.1	0.285250
8.371717	0.1	0.278954
8.373383	0.1	0.276035
8.375050	0.1	0.277311
8.376717	0.1	0.280743
8.378383	0.1	0.283485
8.380050	0.1	0.283797
8.381717	0.1	0.281660
8.383383	0.1	0.278209
8.385050	0.1	0.274973
8.386717	0.1	0.273539
8.388383	0.1	0.274773
8.390050	0.1	0.277692
8.391717	0.1	0.279755
8.393383	0.1	0.278740
8.395050	0.1	0.274465
8.396717	0.1	0.268789
8.398383	0.1	0.263830
8.400050	0.1	0.260598
8.401717	0.1	0.259369
8.403383	0.1	0.259927
8.405050	0.1	0.261441
8.406717	0.1	0.263224
8.408383	0.1	0.265189
8.410050	0.1	0.266829
8.411717	0.1	0.266754
8.413383	0.1	0.264440
8.415050	0.1	0.260975
8.416717	0.1	0.257380
8.418383	0.1	0.253986
8.420050	0.1	0.251424
8.421717	0.1	0.250554
8.423383	0.1	0.251587
8.425050	0.1	0.253734
8.426717	0.1	0.255723
8.428383	0.1	0.256724
8.430050	0.1	0.257073
8.431717	0.1	0.257455
8.433383	0.1	0.257301
8.435050	0.1	0.255429
8.436717	0.1	0.251969
8.438383	0.1	0.248132
8.440050	0.1	0.245068
8.441717	0.1	0.243303
8.443383	0.1	0.242391
8.445050	0.1	0.241362
8.446717	0.1	0.239713
8.448383	0.1	0.237380
8.450050	0.1	0.234535
8.451717	0.1	0.231885
8.453383	0.1	0.230288
8.455050	0.1	0.229776
8.456717	0.1	0.229427
8.458383	0.1	0.228551
8.460050	0.1	0.227611
8.461717	0.1	0.227308
8.463383	0.1	0.227536
8.465050	0.1	0.227648
8.466717	0.1	0.226889
8.468383	0.1	0.224961
8.470050	0.1	0.222782
8.471717	0.1	0.221604
8.473383	0.1	0.221608
8.475050	0.1	0.222041
8.476717	0.1	0.221664
8.478383	0.1	0.219126
8.480050	0.1	0.214158
8.481717	0.1	0.207894
8.483383	0.1	0.201818
8.485050	0.1	0.197161
8.486717	0.1	0.194879
8.488383	0.1	0.194912
8.490050	0.1	0.195424
8.491717	0.1	0.194348
8.493383	0.1	0.191978
8.495050	0.1	0.190344
8.496717	0.1	0.190139
8.498383	0.1	0.189831
8.500050	0.1	0.188001
8.501717	0.1	0.185654
8.503383	0.1	0.185445
8.505050	0.1	0.188891
8.506717	0.1	0.194870
8.508383	0.1	0.200751
8.510050	0.1	0.204281
8.511717	0.1	0.204314
8.513383	0.1	0.200737
8.515050	0.1	0.194432
8.516717	0.1	0.187075
8.518383	0.1	0.180327
8.520050	0.1	0.175158
8.521717	0.1	0.171685
8.523383	0.1	0.169240
8.525050	0.1	0.167144
8.526717	0.1	0.165557
8.528383	0.1	0.164709
8.530050	0.1	0.163871
8.531717	0.1	0.162181
8.533383	0.1	0.159736
8.535050	0.1	0.157426
8.536717	0.1	0.156318
8.538383	0.1	0.156611
8.540050	0.1	0.157454
8.541717	0.1	0.158520
8.543383	0.1	0.160476
8.545050	0.1	0.163489
8.546717	0.1	0.166683
8.548383	0.1	0.168723
8.550050	0.1	0.168625
8.551717	0.1	0.166367
8.553383	0.1	0.163089
8.555050	0.1	0.160788
8.556717	0.1	0.161021
8.558383	0.1	0.163200
8.560050	0.1	0.165179
8.561717	0.1	0.165720
8.563383	0.1	0.165179
8.565050	0.1	0.163796
8.566717	0.1	0.161231
8.568383	0.1	0.157910
8.570050	0.1	0.155014
8.571717	0.1	0.153184
8.573383	0.1	0.152364
8.575050	0.1	0.152583
8.576717	0.1	0.154190
8.578383	0.1	0.157566
8.580050	0.1	0.162306
8.581717	0.1	0.166642
8.583383	0.1	0.168709
8.585050	0.1	0.168071
8.586717	0.1	0.165477
8.588383	0.1	0.162330
8.590050	0.1	0.160211
8.591717	0.1	0.160369
8.593383	0.1	0.163093
8.595050	0.1	0.167121
8.596717	0.1	0.170148
8.598383	0.1	0.170921
8.600050	0.1	0.169585
8.601717	0.1	0.166139
8.603383	0.1	0.161054
8.605050	0.1	0.156467
8.606717	0.1	0.154157
8.608383	0.1	0.153454
8.610050	0.1	0.152541
8.611717	0.1	0.150818
8.613383	0.1	0.149300
8.615050	0.1	0.149189
8.616717	0.1	0.150818
8.618383	0.1	0.153519
8.620050	0.1	0.156253
8.621717	0.1	0.158120
8.623383	0.1	0.158208
8.625050	0.1	0.156043
8.626717	0.1	0.152569
8.628383	0.1	0.149789
8.630050	0.1	0.149324
8.631717	0.1	0.151615
8.633383	0.1	0.155722
8.635050	0.1	0.159731
8.636717	0.1	0.161775
8.638383	0.1	0.160811
8.640050	0.1	0.157030
8.641717	0.1	0.151782
8.643383	0.1	0.146725
8.645050	0.1	0.143088
8.646717	0.1	0.141575
8.648383	0.1	0.142162
8.650050	0.1	0.144336
8.651717	0.1	0.147908
8.653383	0.1	0.152499
8.655050	0.1	0.156458
8.656717	0.1	0.157859
8.658383	0.1	0.156257
8.660050	0.1	0.153100
8.661717	0.1	0.150697
8.663383	0.1	0.150120
8.665050	0.1	0.150581
8.666717	0.1	0.151196
8.668383	0.1	0.152094
8.670050	0.1	0.153743
8.671717	0.1	0.156062
8.673383	0.1	0.158693
8.675050	0.1	0.161398
8.676717	0.1	0.163391
8.678383	0.1	0.163494
8.680050	0.1	0.161193
8.681717	0.1	0.157086
8.683383	0.1	0.152653
8.685050	0.1	0.149622
8.686717	0.1	0.148872
8.688383	0.1	0.149864
8.690050	0.1	0.151470
8.691717	0.1	0.152676
8.693383	0.1	0.152811
8.695050	0.1	0.152034
8.696717	0.1	0.151251
8.698383	0.1	0.150739
8.700050	0.1	0.149645
8.701717	0.1	0.147042
8.703383	0.1	0.142977
8.705050	0.1	0.138693
8.706717	0.1	0.135559
8.708383	0.1	0.133868
8.710050	0.1	0.133235
8.711717	0.1	0.133440
8.713383	0.1	0.134269
8.715050	0.1	0.135284
8.716717	0.1	0.135875
8.718383	0.1	0.135470
8.720050	0.1	0.134143
8.721717	0.1	0.132695
8.723383	0.1	0.132159
8.725050	0.1	0.133300
8.726717	0.1	0.136113
8.728383	0.1	0.140029
8.730050	0.1	0.144285
8.731717	0.1	0.147903
8.733383	0.1	0.149966
8.735050	0.1	0.150050
8.736717	0.1	0.148313
8.738383	0.1	0.145268
8.740050	0.1	0.141505
8.741717	0.1	0.137654
8.743383	0.1	0.134232
8.745050	0.1	0.131824
8.746717	0.1	0.131391
8.748383	0.1	0.133230
8.750050	0.1	0.136197
8.751717	0.1	0.138660
8.753383	0.1	0.139782
8.755050	0.1	0.139810
8.756717	0.1	0.139261
8.758383	0.1	0.138241
8.760050	0.1	0.136802
8.761717	0.1	0.135237
8.763383	0.1	0.133677
8.765050	0.1	0.131782
8.766717	0.1	0.129198
8.768383	0.1	0.126250
8.770050	0.1	0.124038
8.771717	0.1	0.123675
8.773383	0.1	0.125179
8.775050	0.1	0.127386
8.776717	0.1	0.129244
8.778383	0.1	0.130609
8.780050	0.1	0.131591
8.781717	0.1	0.131801
8.783383	0.1	0.130702
8.785050	0.1	0.128229
8.786717	0.1	0.125053
8.788383	0.1	0.122502
8.790050	0.1	0.121798
8.791717	0.1	0.123288
8.793383	0.1	0.126152
8.795050	0.1	0.128481
8.796717	0.1	0.128220
8.798383	0.1	0.124872
8.800050	0.1	0.119982
8.801717	0.1	0.115796
8.803383	0.1	0.113826
8.805050	0.1	0.114404
8.806717	0.1	0.116760
8.808383	0.1	0.119442
8.810050	0.1	0.121761
8.811717	0.1	0.124504
8.813383	0.1	0.128159
8.815050	0.1	0.131498
8.816717	0.1	0.132839
8.818383	0.1	0.131433
8.820050	0.1	0.127689
8.821717	0.1	0.123126
8.823383	0.1	0.119512
8.825050	0.1	0.118106
8.826717	0.1	0.119484
8.828383	0.1	0.122809
8.830050	0.1	0.125980
8.831717	0.1	0.127666
8.833383	0.1	0.128010
8.835050	0.1	0.127289
8.836717	0.1	0.125454
8.838383	0.1	0.123177
8.840050	0.1	0.121817
8.841717	0.1	0.121971
8.843383	0.1	0.122748
8.845050	0.1	0.122911
8.846717	0.1	0.121882
8.848383	0.1	0.119731
8.850050	0.1	0.117021
8.851717	0.1	0.114907
8.853383	0.1	0.114543
8.855050	0.1	0.116485
8.856717	0.1	0.120704
8.858383	0.1	0.126441
8.860050	0.1	0.131656
8.861717	0.1	0.133878
8.863383	0.1	0.132774
8.865050	0.1	0.130534
8.866717	0.1	0.129058
8.868383	0.1	0.128741
8.870050	0.1	0.129491
8.871717	0.1	0.131074
8.873383	0.1	0.132695
8.875050	0.1	0.132699
8.876717	0.1	0.129626
8.878383	0.1	0.124224
8.880050	0.1	0.119163
8.881717	0.1	0.116583
8.883383	0.1	0.117137
8.885050	0.1	0.120369
8.886717	0.1	0.124490
8.888383	0.1	0.127000
8.890050	0.1	0.126972
8.891717	0.1	0.126120
8.893383	0.1	0.126767
8.895050	0.1	0.129524
8.896717	0.1	0.133067
8.898383	0.1	0.135633
8.900050	0.1	0.136211
8.901717	0.1	0.135168
8.903383	0.1	0.134208
8.905050	0.1	0.135116
8.906717	0.1	0.138246
8.908383	0.1	0.142446
8.910050	0.1	0.146376
8.911717	0.1	0.149515
8.913383	0.1	0.151657
8.915050	0.1	0.152471
8.916717	0.1	0.152127
8.918383	0.1	0.151270
8.920050	0.1	0.150488
8.921717	0.1	0.149673
8.923383	0.1	0.148020
8.925050	0.1	0.145105
8.926717	0.1	0.141324
8.928383	0.1	0.137240
8.930050	0.1	0.133337
8.931717	0.1	0.130134
8.933383	0.1	0.127987
8.935050	0.1	0.126809
8.936717	0.1	0.126488
8.938383	0.1	0.127126
8.940050	0.1	0.128276
8.941717	0.1	0.128658
8.943383	0.1	0.127638
8.945050	0.1	0.126325
8.946717	0.1	0.126176
8.948383	0.1	0.127335
8.950050	0.1	0.129244
8.951717	0.1	0.131587
8.953383	0.1	0.133798
8.955050	0.1	0.135018
8.956717	0.1	0.135032
8.958383	0.1	0.134646
8.960050	0.1	0.134981
8.961717	0.1	0.136122
8.963383	0.1	0.136672
8.965050	0.1	0.135493
8.966717	0.1	0.133207
8.968383	0.1	0.131517
8.970050	0.1	0.132010
8.971717	0.1	0.134972
8.973383	0.1	0.138697
8.975050	0.1	0.140490
8.976717	0.1	0.138427
8.978383	0.1	0.132662
8.980050	0.1	0.124988
8.981717	0.1	0.117379
8.983383	0.1	0.111493
8.985050	0.1	0.108737
8.986717	0.1	0.109351
8.988383	0.1	0.112038
8.990050	0.1	0.115037
8.991717	0.1	0.117086
8.993383	0.1	0.117877
8.995050	0.1	0.118092
8.996717	0.1	0.118152
8.998383	0.1	0.117822
9.000050	0.1	0.117072
9.001717	0.1	0.115987
9.003383	0.1	0.114408
9.005050	0.1	0.112350
9.006717	0.1	0.110492
9.008383	0.1	0.110264
9.010050	0.1	0.112704
9.011717	0.1	0.116737
9.013383	0.1	0.120080
9.015050	0.1	0.121854
9.016717	0.1	0.122371
9.018383	0.1	0.121770
9.020050	0.1	0.120644
9.021717	0.1	0.120392
9.023383	0.1	0.122203
9.025050	0.1	0.126669
9.026717	0.1	0.133365
9.028383	0.1	0.140215
9.030050	0.1	0.144504
9.031717	0.1	0.144602
9.033383	0.1	0.140574
9.035050	0.1	0.134036
9.036717	0.1	0.127396
9.038383	0.1	0.122711
9.040050	0.1	0.120802
9.041717	0.1	0.121119
9.043383	0.1	0.122474
9.045050	0.1	0.124476
9.046717	0.1	0.127526
9.048383	0.1	0.131158
9.050050	0.1	0.133924
9.051717	0.1	0.135014
9.053383	0.1	0.134348
9.055050	0.1	0.131936
9.056717	0.1	0.128467
9.058383	0.1	0.125617
9.060050	0.1	0.124760
9.061717	0.1	0.125887
9.063383	0.1	0.127940
9.065050	0.1	0.130059
9.066717	0.1	0.131722
9.068383	0.1	0.131987
9.070050	0.1	0.130213
9.071717	0.1	0.127312
9.073383	0.1	0.125077
9.075050	0.1	0.124555
9.076717	0.1	0.125635
9.078383	0.1	0.127750
9.080050	0.1	0.130096
9.081717	0.1	0.131391
9.083383	0.1	0.130837
9.085050	0.1	0.129389
9.086717	0.1	0.128504
9.088383	0.1	0.127777
9.090050	0.1	0.125766
9.091717	0.1	0.122692
9.093383	0.1	0.120280
9.095050	0.1	0.119596
9.096717	0.1	0.120462
9.098383	0.1	0.122339
9.100050	0.1	0.124918
9.101717	0.1	0.128290
9.103383	0.1	0.132560
9.105050	0.1	0.137258
9.106717	0.1	0.141538
9.108383	0.1	0.144858
9.110050	0.1	0.146981
9.111717	0.1	0.147964
9.113383	0.1	0.148080
9.115050	0.1	0.147461
9.116717	0.1	0.146190
9.118383	0.1	0.144718
9.120050	0.1	0.144085
9.121717	0.1	0.144951
9.123383	0.1	0.146134
9.125050	0.1	0.145580
9.126717	0.1	0.143084
9.128383	0.1	0.140937
9.130050	0.1	0.141966
9.131717	0.1	0.147196
9.133383	0.1	0.154995
9.135050	0.1	0.162073
9.136717	0.1	0.165324
9.138383	0.1	0.163168
9.140050	0.1	0.156248
9.141717	0.1	0.147424
9.143383	0.1	0.140131
9.145050	0.1	0.136332
9.146717	0.1	0.136150
9.148383	0.1	0.138474
9.150050	0.1	0.141482
9.151717	0.1	0.143312
9.153383	0.1	0.142949
9.155050	0.1	0.141012
9.156717	0.1	0.139023
9.158383	0.1	0.137910
9.160050	0.1	0.137985
9.161717	0.1	0.139745
9.163383	0.1	0.143875
9.165050	0.1	0.150357
9.166717	0.1	0.157733
9.168383	0.1	0.163591
9.170050	0.1	0.166395
9.171717	0.1	0.166777
9.173383	0.1	0.166316
9.175050	0.1	0.165729
9.176717	0.1	0.164644
9.178383	0.1	0.162474
9.180050	0.1	0.159349
9.181717	0.1	0.156341
9.183383	0.1	0.154441
9.185050	0.1	0.153217
9.186717	0.1	0.150995
9.188383	0.1	0.147219
9.190050	0.1	0.143945
9.191717	0.1	0.143442
9.193383	0.1	0.145533
9.195050	0.1	0.148467
9.196717	0.1	0.150725
9.198383	0.1	0.151647
9.200050	0.1	0.151508
9.201717	0.1	0.151321
9.203383	0.1	0.151787
9.205050	0.1	0.151950
9.206717	0.1	0.149864
9.208383	0.1	0.145193
9.210050	0.1	0.140462
9.211717	0.1	0.138697
9.213383	0.1	0.140332
9.215050	0.1	0.143591
9.216717	0.1	0.146921
9.218383	0.1	0.149654
9.220050	0.1	0.151331
9.221717	0.1	0.151740
9.223383	0.1	0.151391
9.225050	0.1	0.151293
9.226717	0.1	0.151726
9.228383	0.1	0.151643
9.230050	0.1	0.149524
9.231717	0.1	0.145324
9.233383	0.1	0.141654
9.235050	0.1	0.140998
9.236717	0.1	0.142474
9.238383	0.1	0.143703
9.240050	0.1	0.144001
9.241717	0.1	0.144066
9.243383	0.1	0.144504
9.245050	0.1	0.145542
9.246717	0.1	0.147270
9.248383	0.1	0.149915
9.250050	0.1	0.153882
9.251717	0.1	0.158628
9.253383	0.1	0.162073
9.255050	0.1	0.162399
9.256717	0.1	0.160029
9.258383	0.1	0.157403
9.260050	0.1	0.157002
9.261717	0.1	0.159107
9.263383	0.1	0.161412
9.265050	0.1	0.161519
9.266717	0.1	0.159563
9.268383	0.1	0.157822
9.270050	0.1	0.158246
9.271717	0.1	0.161235
9.273383	0.1	0.166050
9.275050	0.1	0.171601
9.276717	0.1	0.176672
9.278383	0.1	0.180146
9.280050	0.1	0.181892
9.281717	0.1	0.182712
9.283383	0.1	0.182884
9.285050	0.1	0.181701
9.286717	0.1	0.178944
9.288383	0.1	0.175769
9.290050	0.1	0.173813
9.291717	0.1	0.173808
9.293383	0.1	0.175438
9.295050	0.1	0.178157
9.296717	0.1	0.181356
9.298383	0.1	0.183783
9.300050	0.1	0.184239
9.301717	0.1	0.182991
9.303383	0.1	0.181333
9.305050	0.1	0.179969
9.306717	0.1	0.178977
9.308383	0.1	0.179089
9.310050	0.1	0.181706
9.311717	0.1	0.186549
9.313383	0.1	0.190535
9.315050	0.1	0.190781
9.316717	0.1	0.187657
9.318383	0.1	0.183890
9.320050	0.1	0.182251
9.321717	0.1	0.184509
9.323383	0.1	0.190665
9.325050	0.1	0.198931
9.326717	0.1	0.207177
9.328383	0.1	0.213804
9.330050	0.1	0.217753
9.331717	0.1	0.219005
9.333383	0.1	0.218297
9.335050	0.1	0.216570
9.336717	0.1	0.214991
9.338383	0.1	0.214060
9.340050	0.1	0.213529
9.341717	0.1	0.213683
9.343383	0.1	0.214684
9.345050	0.1	0.215005
9.346717	0.1	0.212933
9.348383	0.1	0.209012
9.350050	0.1	0.205683
9.351717	0.1	0.204844
9.353383	0.1	0.206558
9.355050	0.1	0.209725
9.356717	0.1	0.213445
9.358383	0.1	0.217613
9.360050	0.1	0.222228
9.361717	0.1	0.226493
9.363383	0.1	0.229501
9.365050	0.1	0.231620
9.366717	0.1	0.234046
9.368383	0.1	0.237296
9.370050	0.1	0.240998
9.371717	0.1	0.244468
9.373383	0.1	0.246754
9.375050	0.1	0.246922
9.376717	0.1	0.245012
9.378383	0.1	0.242586
9.380050	0.1	0.241674
9.381717	0.1	0.243001
9.383383	0.1	0.245259
9.385050	0.1	0.246502
9.386717	0.1	0.246307
9.388383	0.1	0.246041
9.390050	0.1	0.247033
9.391717	0.1	0.249064
9.393383	0.1	0.250861
9.395050	0.1	0.251532
9.396717	0.1	0.251019
9.398383	0.1	0.249911
9.400050	0.1	0.249133
9.401717	0.1	0.249143
9.403383	0.1	0.250055
9.405050	0.1	0.252500
9.406717	0.1	0.256724
9.408383	0.1	0.261618
9.410050	0.1	0.265879
9.411717	0.1	0.269045
9.413383	0.1	0.271159
9.415050	0.1	0.272254
9.416717	0.1	0.272412
9.418383	0.1	0.272244
9.420050	0.1	0.272794
9.421717	0.1	0.274060
9.423383	0.1	0.274526
9.425050	0.1	0.272887
9.426717	0.1	0.269054
9.428383	0.1	0.263550
9.430050	0.1	0.257650
9.431717	0.1	0.253618
9.433383	0.1	0.253310
9.435050	0.1	0.256863
9.436717	0.1	0.262721
9.438383	0.1	0.268370
9.440050	0.1	0.272156
9.441717	0.1	0.274624
9.443383	0.1	0.276607
9.445050	0.1	0.277376
9.446717	0.1	0.276398
9.448383	0.1	0.274875
9.450050	0.1	0.274274
9.451717	0.1	0.275061
9.453383	0.1	0.277432
9.455050	0.1	0.281734
9.456717	0.1	0.287229
9.458383	0.1	0.291811
9.460050	0.1	0.293632
9.461717	0.1	0.292351
9.463383	0.1	0.289055
9.465050	0.1	0.285120
9.466717	0.1	0.281502
9.468383	0.1	0.279201
9.470050	0.1	0.279257
9.471717	0.1	0.281981
9.473383	0.1	0.286689
9.475050	0.1	0.291816
9.476717	0.1	0.295597
9.478383	0.1	0.296906
9.480050	0.1	0.295546
9.481717	0.1	0.292221
9.483383	0.1	0.288435
9.485050	0.1	0.286163
9.486717	0.1	0.286791
9.488383	0.1	0.290214
9.490050	0.1	0.295001
9.491717	0.1	0.299839
9.493383	0.1	0.304156
9.495050	0.1	0.307108
9.496717	0.1	0.308002
9.498383	0.1	0.307672
9.500050	0.1	0.307118
9.501717	0.1	0.306088
9.503383	0.1	0.304589
9.505050	0.1	0.304081
9.506717	0.1	0.306214
9.508383	0.1	0.310866
9.510050	0.1	0.315937
9.511717	0.1	0.319085
9.513383	0.1	0.319909
9.515050	0.1	0.320049
9.516717	0.1	0.320887
9.518383	0.1	0.322200
9.520050	0.1	0.323220
9.521717	0.1	0.323779
9.523383	0.1	0.324687
9.525050	0.1	0.327216
9.526717	0.1	0.331816
9.528383	0.1	0.337930
9.530050	0.1	0.344883
9.531717	0.1	0.352161
9.533383	0.1	0.358853
9.535050	0.1	0.363560
9.536717	0.1	0.365381
9.538383	0.1	0.365302
9.540050	0.1	0.365898
9.541717	0.1	0.369209
9.543383	0.1	0.375709
9.545050	0.1	0.384129
9.546717	0.1	0.391565
9.548383	0.1	0.395584
9.550050	0.1	0.396464
9.551717	0.1	0.396897
9.553383	0.1	0.399523
9.555050	0.1	0.404497
9.556717	0.1	0.410238
9.558383	0.1	0.416269
9.560050	0.1	0.423212
9.561717	0.1	0.430727
9.563383	0.1	0.437503
9.565050	0.1	0.442346
9.566717	0.1	0.444804
9.568383	0.1	0.446266
9.570050	0.1	0.449307
9.571717	0.1	0.455217
9.573383	0.1	0.463789
9.575050	0.1	0.474220
9.576717	0.1	0.484940
9.578383	0.1	0.494514
9.580050	0.1	0.502495
9.581717	0.1	0.508348
9.583383	0.1	0.511357
9.585050	0.1	0.512218
9.586717	0.1	0.513177
9.588383	0.1	0.516227
9.590050	0.1	0.521615
9.591717	0.1	0.528344
9.593383	0.1	0.535827
9.595050	0.1	0.544097
9.596717	0.1	0.552931
9.598383	0.1	0.561732
9.600050	0.1	0.569811
9.601717	0.1	0.576857
9.603383	0.1	0.583008
9.605050	0.1	0.588233
9.606717	0.1	0.592601
9.608383	0.1	0.596824
9.610050	0.1	0.601686
9.611717	0.1	0.607679
9.613383	0.1	0.614757
9.615050	0.1	0.621644
9.616717	0.1	0.627111
9.618383	0.1	0.631823
9.620050	0.1	0.637271
9.621717	0.1	0.643358
9.623383	0.1	0.648531
9.625050	0.1	0.651972
9.626717	0.1	0.654534
9.628383	0.1	0.657681
9.630050	0.1	0.661900
9.631717	0.1	0.666529
9.633383	0.1	0.670850
9.635050	0.1	0.674627
9.636717	0.1	0.677346
9.638383	0.1	0.678222
9.640050	0.1	0.677174
9.641717	0.1	0.675414
9.643383	0.1	0.674841
9.645050	0.1	0.676084
9.646717	0.1	0.677495
9.648383	0.1	0.677346
9.650050	0.1	0.675758
9.651717	0.1	0.674413
9.653383	0.1	0.675269
9.655050	0.1	0.678920
9.656717	0.1	0.683810
9.658383	0.1	0.687535
9.660050	0.1	0.688336
9.661717	0.1	0.685775
9.663383	0.1	0.681467
9.665050	0.1	0.678292
9.666717	0.1	0.677947
9.668383	0.1	0.679931
9.670050	0.1	0.682436
9.671717	0.1	0.683493
9.673383	0.1	0.682063
9.675050	0.1	0.678846
9.676717	0.1	0.675684
9.678383	0.1	0.674240
9.680050	0.1	0.674501
9.681717	0.1	0.674240
9.683383	0.1	0.671251
9.685050	0.1	0.666040
9.686717	0.1	0.661034
9.688383	0.1	0.658371
9.690050	0.1	0.659018
9.691717	0.1	0.662422
9.693383	0.1	0.666645
9.695050	0.1	0.669891
9.696717	0.1	0.671959
9.698383	0.1	0.673789
9.700050	0.1	0.675870
9.701717	0.1	0.677621
9.703383	0.1	0.678236
9.705050	0.1	0.677970
9.706717	0.1	0.677747
9.708383	0.1	0.678068
9.710050	0.1	0.679032
9.711717	0.1	0.680392
9.713383	0.1	0.681472
9.715050	0.1	0.681877
9.716717	0.1	0.681723
9.718383	0.1	0.681095
9.720050	0.1	0.679893
9.721717	0.1	0.677905
9.723383	0.1	0.675078
9.725050	0.1	0.671856
9.726717	0.1	0.669016
9.728383	0.1	0.667148
9.730050	0.1	0.666515
9.731717	0.1	0.667213
9.733383	0.1	0.669272
9.735050	0.1	0.672205
9.736717	0.1	0.674916
9.738383	0.1	0.676587
9.740050	0.1	0.677519
9.741717	0.1	0.678631
9.743383	0.1	0.680159
9.745050	0.1	0.681183
9.746717	0.1	0.681039
9.748383	0.1	0.680247
9.750050	0.1	0.679204
9.751717	0.1	0.677579
9.753383	0.1	0.675321
9.755050	0.1	0.672964
9.756717	0.1	0.671293
9.758383	0.1	0.670878
9.760050	0.1	0.671493
9.761717	0.1	0.672359
9.763383	0.1	0.673188
9.765050	0.1	0.674287
9.766717	0.1	0.675516
9.768383	0.1	0.676136
9.770050	0.1	0.675973
9.771717	0.1	0.675796
9.773383	0.1	0.675879
9.775050	0.1	0.675111
9.776717	0.1	0.672424
9.778383	0.1	0.668629
9.780050	0.1	0.666361
9.781717	0.1	0.667921
9.783383	0.1	0.673207
9.785050	0.1	0.680280
9.786717	0.1	0.687116
9.788383	0.1	0.691661
9.790050	0.1	0.692303
9.791717	0.1	0.689910
9.793383	0.1	0.687437
9.795050	0.1	0.686874
9.796717	0.1	0.688205
9.798383	0.1	0.690650
9.800050	0.1	0.693640
9.801717	0.1	0.697412
9.803383	0.1	0.702171
9.805050	0.1	0.706981
9.806717	0.1	0.710450
9.808383	0.1	0.711665
9.810050	0.1	0.710227
9.811717	0.1	0.706394
9.813383	0.1	0.701337
9.815050	0.1	0.697137
9.816717	0.1	0.696029
9.818383	0.1	0.698660
9.820050	0.1	0.703237
9.821717	0.1	0.707307
9.823383	0.1	0.709426
9.825050	0.1	0.708899
9.826717	0.1	0.706022
9.828383	0.1	0.702864
9.830050	0.1	0.701803
9.831717	0.1	0.703260
9.833383	0.1	0.705547
9.835050	0.1	0.706273
9.836717	0.1	0.703880
9.838383	0.1	0.699288
9.840050	0.1	0.695954
9.841717	0.1	0.696629
9.843383	0.1	0.700173
9.845050	0.1	0.703093
9.846717	0.1	0.703144
9.848383	0.1	0.700220
9.850050	0.1	0.695297
9.851717	0.1	0.689612
9.853383	0.1	0.684294
9.855050	0.1	0.680164
9.856717	0.1	0.677626
9.858383	0.1	0.676746
9.860050	0.1	0.677193
9.861717	0.1	0.678101
9.863383	0.1	0.678748
9.865050	0.1	0.679255
9.866717	0.1	0.679982
9.868383	0.1	0.680685
9.870050	0.1	0.680662
9.871717	0.1	0.679460
9.873383	0.1	0.677695
9.875050	0.1	0.676890
9.876717	0.1	0.677328
9.878383	0.1	0.677048
9.880050	0.1	0.674510
9.881717	0.1	0.670534
9.883383	0.1	0.666822
9.885050	0.1	0.664750
9.886717	0.1	0.664880
9.888383	0.1	0.665896
9.890050	0.1	0.665276
9.891717	0.1	0.662282
9.893383	0.1	0.658487
9.895050	0.1	0.655465
9.896717	0.1	0.653719
9.898383	0.1	0.653090
9.900050	0.1	0.652606
9.901717	0.1	0.650501
9.903383	0.1	0.645798
9.905050	0.1	0.639628
9.906717	0.1	0.634380
9.908383	0.1	0.631297
9.910050	0.1	0.629136
9.911717	0.1	0.625490
9.913383	0.1	0.619260
9.915050	0.1	0.611204
9.916717	0.1	0.603138
9.918383	0.1	0.596954
9.920050	0.1	0.593737
9.921717	0.1	0.593499
9.923383	0.1	0.595455
9.925050	0.1	0.598300
9.926717	0.1	0.600675
9.928383	0.1	0.601565
9.930050	0.1	0.599758
9.931717	0.1	0.594291
9.933383	0.1	0.586468
9.935050	0.1	0.579827
9.936717	0.1	0.577038
9.938383	0.1	0.577522
9.940050	0.1	0.578305
9.941717	0.1	0.576703
9.943383	0.1	0.571883
9.945050	0.1	0.564139
9.946717	0.1	0.554207
9.948383	0.1	0.543552
9.950050	0.1	0.534160
9.951717	0.1	0.527296
9.953383	0.1	0.522784
9.955050	0.1	0.519603
9.956717	0.1	0.516763
9.958383	0.1	0.514090
9.960050	0.1	0.512805
9.961717	0.1	0.513829
9.963383	0.1	0.515636
9.965050	0.1	0.515422
9.966717	0.1	0.511622
9.968383	0.1	0.504698
9.970050	0.1	0.496465
9.971717	0.1	0.488986
9.973383	0.1	0.483827
9.975050	0.1	0.481294
9.976717	0.1	0.479515
9.978383	0.1	0.475659
9.980050	0.1	0.468707
9.981717	0.1	0.460031
9.983383	0.1	0.451677
9.985050	0.1	0.445461
9.986717	0.1	0.442811
9.988383	0.1	0.443836
9.990050	0.1	0.446620
9.991717	0.1	0.448478
9.993383	0.1	0.448306
9.995050	0.1	0.447207
9.996717	0.1	0.446481
9.998383	0.1	0.445801
10.000050	0.1	0.444204
10.001717	0.1	0.441661
10.003383	0.1	0.439007
10.005050	0.1	0.437163
10.006717	0.1	0.436497
10.008383	0.1	0.436683
10.010050	0.1	0.437177
10.011717	0.1	0.437396
10.013383	0.1	0.436525
10.015050	0.1	0.433899
10.016717	0.1	0.429596
10.018383	0.1	0.424236
10.020050	0.1	0.418136
10.021717	0.1	0.411207
10.023383	0.1	0.404073
10.025050	0.1	0.398494
10.026717	0.1	0.396171
10.028383	0.1	0.397582
10.030050	0.1	0.401423
10.031717	0.1	0.404902
10.033383	0.1	0.405391
10.035050	0.1	0.401926
10.036717	0.1	0.395589
10.038383	0.1	0.388776
10.040050	0.1	0.383654
10.041717	0.1	0.380957
10.043383	0.1	0.380203
10.045050	0.1	0.380646
10.046717	0.1	0.381516
10.048383	0.1	0.382070
10.050050	0.1	0.382615
10.051717	0.1	0.384161
10.053383	0.1	0.386452
10.055050	0.1	0.387928
10.056717	0.1	0.387612
10.058383	0.1	0.385651
10.060050	0.1	0.382704
10.061717	0.1	0.379635
10.063383	0.1	0.377237
10.065050	0.1	0.375817
10.066717	0.1	0.375486
10.068383	0.1	0.376054
10.070050	0.1	0.376296
10.071717	0.1	0.375067
10.073383	0.1	0.373079
10.075050	0.1	0.371672
10.076717	0.1	0.371002
10.078383	0.1	0.371020
10.080050	0.1	0.372245
10.081717	0.1	0.374480
10.083383	0.1	0.376413
10.085050	0.1	0.376673
10.086717	0.1	0.374559
10.088383	0.1	0.370322
10.090050	0.1	0.365092
10.091717	0.1	0.360119
10.093383	0.1	0.356487
10.095050	0.1	0.355025
10.096717	0.1	0.355141
10.098383	0.1	0.354764
10.100050	0.1	0.352617
10.101717	0.1	0.349474
10.103383	0.1	0.346904
10.105050	0.1	0.346196
10.106717	0.1	0.348114
10.108383	0.1	0.352394
10.110050	0.1	0.357404
10.111717	0.1	0.360501
10.113383	0.1	0.359532
10.115050	0.1	0.355137
10.116717	0.1	0.350964
10.118383	0.1	0.350410
10.120050	0.1	0.353903
10.121717	0.1	0.359179
10.123383	0.1	0.362801
10.125050	0.1	0.362359
10.126717	0.1	0.358582
10.128383	0.1	0.354294
10.130050	0.1	0.351528
10.131717	0.1	0.350620
10.133383	0.1	0.351043
10.135050	0.1	0.352124
10.136717	0.1	0.353074
10.138383	0.1	0.352929
10.140050	0.1	0.350988
10.141717	0.1	0.347388
10.143383	0.1	0.343206
10.145050	0.1	0.340138
10.146717	0.1	0.339844
10.148383	0.1	0.342857
10.150050	0.1	0.347802
10.151717	0.1	0.352119
10.153383	0.1	0.353777
10.155050	0.1	0.352534
10.156717	0.1	0.349823
10.158383	0.1	0.346913
10.160050	0.1	0.343849
10.161717	0.1	0.340892
10.163383	0.1	0.339230
10.165050	0.1	0.339309
10.166717	0.1	0.340058
10.168383	0.1	0.339719
10.170050	0.1	0.337088
10.171717	0.1	0.332757
10.173383	0.1	0.328808
10.175050	0.1	0.326927
10.176717	0.1	0.327276
10.178383	0.1	0.329297
10.180050	0.1	0.332301
10.181717	0.1	0.335192
10.183383	0.1	0.337050
10.185050	0.1	0.338159
10.186717	0.1	0.339719
10.188383	0.1	0.342587
10.190050	0.1	0.346480
10.191717	0.1	0.350373
10.193383	0.1	0.353451
10.195050	0.1	0.355290
10.196717	0.1	0.355449
10.198383	0.1	0.353903
10.200050	0.1	0.351630
10.201717	0.1	0.349907
10.203383	0.1	0.349423
10.205050	0.1	0.350098
10.206717	0.1	0.350811
10.208383	0.1	0.350024
10.210050	0.1	0.347500
10.211717	0.1	0.344636
10.213383	0.1	0.342773
10.215050	0.1	0.342201
10.216717	0.1	0.342252
10.218383	0.1	0.341795
10.220050	0.1	0.340580
10.221717	0.1	0.339486
10.223383	0.1	0.338778
10.225050	0.1	0.337441
10.226717	0.1	0.334666
10.228383	0.1	0.330973
10.230050	0.1	0.327858
10.231717	0.1	0.326694
10.233383	0.1	0.327826
10.235050	0.1	0.330447
10.236717	0.1	0.333418
10.238383	0.1	0.336049
10.240050	0.1	0.338033
10.241717	0.1	0.339132
10.243383	0.1	0.339062
10.245050	0.1	0.338256
10.246717	0.1	0.338550
10.248383	0.1	0.341618
10.250050	0.1	0.346582
10.251717	0.1	0.350694
10.253383	0.1	0.352180
10.255050	0.1	0.351300
10.256717	0.1	0.349865
10.258383	0.1	0.349865
10.260050	0.1	0.351770
10.261717	0.1	0.354392
10.263383	0.1	0.356310
10.265050	0.1	0.356562
10.266717	0.1	0.354750
10.268383	0.1	0.351141
10.270050	0.1	0.346624
10.271717	0.1	0.342559
10.273383	0.1	0.340748
10.275050	0.1	0.342629
10.276717	0.1	0.347844
10.278383	0.1	0.354354
10.280050	0.1	0.360133
10.281717	0.1	0.363910
10.283383	0.1	0.365186
10.285050	0.1	0.364645
10.286717	0.1	0.363812
10.288383	0.1	0.363891
10.290050	0.1	0.365661
10.291717	0.1	0.369987
10.293383	0.1	0.377041
10.295050	0.1	0.385479
10.296717	0.1	0.393395
10.298383	0.1	0.399323
10.300050	0.1	0.402038
10.301717	0.1	0.400948
10.303383	0.1	0.397074
10.305050	0.1	0.392599
10.306717	0.1	0.389721
10.308383	0.1	0.389609
10.310050	0.1	0.391984
10.311717	0.1	0.395849
10.313383	0.1	0.400189
10.315050	0.1	0.404026
10.316717	0.1	0.406709
10.318383	0.1	0.408459
10.320050	0.1	0.410462
10.321717	0.1	0.413903
10.323383	0.1	0.419146
10.325050	0.1	0.425992
10.326717	0.1	0.433740
10.328383	0.1	0.441042
10.330050	0.1	0.446318
10.331717	0.1	0.448707
10.333383	0.1	0.448753
10.335050	0.1	0.448232
10.336717	0.1	0.449396
10.338383	0.1	0.454099
10.340050	0.1	0.462751
10.341717	0.1	0.473964
10.343383	0.1	0.485675
10.345050	0.1	0.496698
10.346717	0.1	0.506924
10.348383	0.1	0.516241
10.350050	0.1	0.523753
10.351717	0.1	0.529024
10.353383	0.1	0.533620
10.355050	0.1	0.539785
10.356717	0.1	0.547948
10.358383	0.1	0.556521
10.360050	0.1	0.563757
10.361717	0.1	0.569858
10.363383	0.1	0.577285
10.365050	0.1	0.588605
10.366717	0.1	0.604335
10.368383	0.1	0.622626
10.370050	0.1	0.640522
10.371717	0.1	0.655553
10.373383	0.1	0.667307
10.375050	0.1	0.678143
10.376717	0.1	0.691097
10.378383	0.1	0.706580
10.380050	0.1	0.722255
10.381717	0.1	0.736406
10.383383	0.1	0.749538
10.385050	0.1	0.762688
10.386717	0.1	0.776546
10.388383	0.1	0.791992
10.390050	0.1	0.810027
10.391717	0.1	0.830856
10.393383	0.1	0.853040
10.395050	0.1	0.873730
10.396717	0.1	0.890810
10.398383	0.1	0.905204
10.400050	0.1	0.920137
10.401717	0.1	0.938354
10.403383	0.1	0.960696
10.405050	0.1	0.986294
10.406717	0.1	1.012897
10.408383	0.1	1.037903
10.410050	0.1	1.060469
10.411717	0.1	1.082430
10.413383	0.1	1.106206
10.415050	0.1	1.132311
10.416717	0.1	1.159497
10.418383	0.1	1.186901
10.420050	0.1	1.215213
10.421717	0.1	1.245430
10.423383	0.1	1.277332
10.425050	0.1	1.309426
10.426717	0.1	1.339852
10.428383	0.1	1.367787
10.430050	0.1	1.394390
10.431717	0.1	1.422139
10.433383	0.1	1.452961
10.435050	0.1	1.486754
10.436717	0.1	1.521958
10.438383	0.1	1.557213
10.440050	0.1	1.591942
10.441717	0.1	1.626024
10.443383	0.1	1.659412
10.445050	0.1	1.691524
10.446717	0.1	1.722127
10.448383	0.1	1.752404
10.450050	0.1	1.783357
10.451717	0.1	1.814337
10.453383	0.1	1.844657
10.455050	0.1	1.874794
10.456717	0.1	1.905318
10.458383	0.1	1.935898
10.460050	0.1	1.965403
10.461717	0.1	1.993319
10.463383	0.1	2.020556
10.465050	0.1	2.047820
10.466717	0.1	2.074274
10.468383	0.1	2.098652
10.470050	0.1	2.120347
10.471717	0.1	2.139756
10.473383	0.1	2.158531
10.475050	0.1	2.178187
10.476717	0.1	2.198466
10.478383	0.1	2.218103
10.480050	0.1	2.236352
10.481717	0.1	2.253079
10.483383	0.1	2.268120
10.485050	0.1	2.281806
10.486717	0.1	2.295161
10.488383	0.1	2.308856
10.490050	0.1	2.322765
10.491717	0.1	2.336060
10.493383	0.1	2.347673
10.495050	0.1	2.357452
10.496717	0.1	2.365946
10.498383	0.1	2.373145
10.500050	0.1	2.378658
10.501717	0.1	2.382440
10.503383	0.1	2.384651
10.505050	0.1	2.385769
10.506717	0.1	2.386887
10.508383	0.1	2.388842
10.510050	0.1	2.391101
10.511717	0.1	2.392340
10.513383	0.1	2.391511
10.515050	0.1	2.388568
10.516717	0.1	2.385252
10.518383	0.1	2.384204
10.520050	0.1	2.386342
10.521717	0.1	2.390295
10.523383	0.1	2.394640
10.525050	0.1	2.399166
10.526717	0.1	2.403562
10.528383	0.1	2.406309
10.530050	0.1	2.406514
10.531717	0.1	2.405578
10.533383	0.1	2.405262
10.535050	0.1	2.405490
10.536717	0.1	2.405546
10.538383	0.1	2.405746
10.540050	0.1	2.406887
10.541717	0.1	2.409406
10.543383	0.1	2.413234
10.545050	0.1	2.417485
10.546717	0.1	2.421038
10.548383	0.1	2.424032
10.550050	0.1	2.427739
10.551717	0.1	2.433001
10.553383	0.1	2.439036
10.555050	0.1	2.443339
10.556717	0.1	2.443139
10.558383	0.1	2.437830
10.560050	0.1	2.429476
10.561717	0.1	2.421052
10.563383	0.1	2.414812
10.565050	0.1	2.411767
10.566717	0.1	2.411990
10.568383	0.1	2.415190
10.570050	0.1	2.420461
10.571717	0.1	2.425942
10.573383	0.1	2.429881
10.575050	0.1	2.432303
10.576717	0.1	2.434654
10.578383	0.1	2.437690
10.580050	0.1	2.440964
10.581717	0.1	2.444382
10.583383	0.1	2.448703
10.585050	0.1	2.453639
10.586717	0.1	2.457136
10.588383	0.1	2.457662
10.590050	0.1	2.455763
10.591717	0.1	2.453369
10.593383	0.1	2.452633
10.595050	0.1	2.454766
10.596717	0.1	2.459390
10.598383	0.1	2.465094
10.600050	0.1	2.470165
10.601717	0.1	2.473388
10.603383	0.1	2.474785
10.605050	0.1	2.475493
10.606717	0.1	2.476596
10.608383	0.1	2.478217
10.610050	0.1	2.479744
10.611717	0.1	2.480722
10.613383	0.1	2.481388
10.615050	0.1	2.482510
10.616717	0.1	2.485048
10.618383	0.1	2.489192
10.620050	0.1	2.493924
10.621717	0.1	2.498077
10.623383	0.1	2.501179
10.625050	0.1	2.503144
10.626717	0.1	2.504005
10.628383	0.1	2.504126
10.630050	0.1	2.504131
10.631717	0.1	2.504154
10.633383	0.1	2.503344
10.635050	0.1	2.500587
10.636717	0.1	2.496191
10.638383	0.1	2.492010
10.640050	0.1	2.488974
10.641717	0.1	2.485774
10.643383	0.1	2.481109
10.645050	0.1	2.475353
10.646717	0.1	2.469481
10.648383	0.1	2.464331
10.650050	0.1	2.460773
10.651717	0.1	2.458878
10.653383	0.1	2.457728
10.655050	0.1	2.456224
10.656717	0.1	2.453388
10.658383	0.1	2.448987
10.660050	0.1	2.443558
10.661717	0.1	2.437271
10.663383	0.1	2.429713
10.665050	0.1	2.420917
10.666717	0.1	2.411311
10.668383	0.1	2.401159
10.670050	0.1	2.390719
10.671717	0.1	2.380074
10.673383	0.1	2.369019
10.675050	0.1	2.358090
10.676717	0.1	2.348246
10.678383	0.1	2.338914
10.680050	0.1	2.328055
10.681717	0.1	2.314365
10.683383	0.1	2.298071
10.685050	0.1	2.280464
10.686717	0.1	2.263193
10.688383	0.1	2.246876
10.690050	0.1	2.230979
10.691717	0.1	2.214974
10.693383	0.1	2.198266
10.695050	0.1	2.180007
10.696717	0.1	2.159979
10.698383	0.1	2.138489
10.700050	0.1	2.115872
10.701717	0.1	2.092845
10.703383	0.1	2.070162
10.705050	0.1	2.048076
10.706717	0.1	2.026404
10.708383	0.1	2.004220
10.710050	0.1	1.980122
10.711717	0.1	1.953985
10.713383	0.1	1.927293
10.715050	0.1	1.901444
10.716717	0.1	1.876531
10.718383	0.1	1.851791
10.720050	0.1	1.826556
10.721717	0.1	1.800717
10.723383	0.1	1.774039
10.725050	0.1	1.745690
10.726717	0.1	1.715021
10.728383	0.1	1.682532
10.730050	0.1	1.649456
10.731717	0.1	1.617027
10.733383	0.1	1.586112
10.735050	0.1	1.556971
10.736717	0.1	1.529930
10.738383	0.1	1.505776
10.740050	0.1	1.484402
10.741717	0.1	1.464030
10.743383	0.1	1.442344
10.745050	0.1	1.417897
10.746717	0.1	1.390977
10.748383	0.1	1.363484
10.750050	0.1	1.336718
10.751717	0.1	1.309654
10.753383	0.1	1.281104
10.755050	0.1	1.252107
10.756717	0.1	1.224331
10.758383	0.1	1.197858
10.760050	0.1	1.171888
10.761717	0.1	1.146449
10.763383	0.1	1.122151
10.765050	0.1	1.099049
10.766717	0.1	1.076707
10.768383	0.1	1.054662
10.770050	0.1	1.032129
10.771717	0.1	1.008250
10.773383	0.1	0.982941
10.775050	0.1	0.956990
10.776717	0.1	0.931504
10.778383	0.1	0.907681
10.780050	0.1	0.886787
10.781717	0.1	0.869730
10.783383	0.1	0.855993
10.785050	0.1	0.843504
10.786717	0.1	0.830120
10.788383	0.1	0.814917
10.790050	0.1	0.798516
10.791717	0.1	0.782297
10.793383	0.1	0.766777
10.795050	0.1	0.751186
10.796717	0.1	0.735228
10.798383	0.1	0.720215
10.800050	0.1	0.707335
10.801717	0.1	0.696355
10.803383	0.1	0.687102
10.805050	0.1	0.680084
10.806717	0.1	0.674985
10.808383	0.1	0.670464
10.810050	0.1	0.664992
10.811717	0.1	0.657355
10.813383	0.1	0.647334
10.815050	0.1	0.635921
10.816717	0.1	0.624489
10.818383	0.1	0.613676
10.820050	0.1	0.603143
10.821717	0.1	0.592694
10.823383	0.1	0.583241
10.825050	0.1	0.576377
10.826717	0.1	0.572773
10.828383	0.1	0.570943
10.830050	0.1	0.568321
10.831717	0.1	0.563026
10.833383	0.1	0.554789
10.835050	0.1	0.545266
10.836717	0.1	0.536810
10.838383	0.1	0.529946
10.840050	0.1	0.523240
10.841717	0.1	0.515739
10.843383	0.1	0.508013
10.845050	0.1	0.500865
10.846717	0.1	0.494989
10.848383	0.1	0.491547
10.850050	0.1	0.491142
10.851717	0.1	0.492879
10.853383	0.1	0.495156
10.855050	0.1	0.496437
10.856717	0.1	0.495696
10.858383	0.1	0.493401
10.860050	0.1	0.491091
10.861717	0.1	0.489382
10.863383	0.1	0.487277
10.865050	0.1	0.483766
10.866717	0.1	0.478867
10.868383	0.1	0.472968
10.870050	0.1	0.466350
10.871717	0.1	0.460041
10.873383	0.1	0.455556
10.875050	0.1	0.453070
10.876717	0.1	0.451407
10.878383	0.1	0.450211
10.880050	0.1	0.449992
10.881717	0.1	0.450239
10.883383	0.1	0.449764
10.885050	0.1	0.448278
10.886717	0.1	0.446257
10.888383	0.1	0.444334
10.890050	0.1	0.443030
10.891717	0.1	0.442402
10.893383	0.1	0.441778
10.895050	0.1	0.440204
10.896717	0.1	0.437545
10.898383	0.1	0.434923
10.900050	0.1	0.433521
10.901717	0.1	0.433549
10.903383	0.1	0.434830
10.905050	0.1	0.437410
10.906717	0.1	0.440837
10.908383	0.1	0.444041
10.910050	0.1	0.446108
10.911717	0.1	0.446341
10.913383	0.1	0.444250
10.915050	0.1	0.440320
10.916717	0.1	0.435612
10.918383	0.1	0.430229
10.920050	0.1	0.423728
10.921717	0.1	0.416962
10.923383	0.1	0.411840
10.925050	0.1	0.409116
10.926717	0.1	0.408338
10.928383	0.1	0.409810
10.930050	0.1	0.414108
10.931717	0.1	0.419896
10.933383	0.1	0.424534
10.935050	0.1	0.426569
10.936717	0.1	0.426425
10.938383	0.1	0.425610
10.940050	0.1	0.425973
10.941717	0.1	0.428255
10.943383	0.1	0.430932
10.945050	0.1	0.431496
10.946717	0.1	0.428744
10.948383	0.1	0.423365
10.950050	0.1	0.416976
10.951717	0.1	0.411235
10.953383	0.1	0.407342
10.955050	0.1	0.405298
10.956717	0.1	0.403589
10.958383	0.1	0.400604
10.960050	0.1	0.396571
10.961717	0.1	0.393307
10.963383	0.1	0.392185
10.965050	0.1	0.393004
10.966717	0.1	0.394848
10.968383	0.1	0.396925
10.970050	0.1	0.398699
10.971717	0.1	0.400133
10.973383	0.1	0.401479
10.975050	0.1	0.402778
10.976717	0.1	0.403603
10.978383	0.1	0.403030
10.980050	0.1	0.400515
10.981717	0.1	0.396916
10.983383	0.1	0.393791
10.985050	0.1	0.392343
10.986717	0.1	0.392916
10.988383	0.1	0.394778
10.990050	0.1	0.396366
10.991717	0.1	0.396362
10.993383	0.1	0.394811
10.995050	0.1	0.393079
10.996717	0.1	0.392571
10.998383	0.1	0.393521
11.000050	0.1	0.394899
11.001717	0.1	0.394853
11.003383	0.1	0.391561
11.005050	0.1	0.384944
11.006717	0.1	0.376860
11.008383	0.1	0.369279
11.010050	0.1	0.363495
11.011717	0.1	0.360799
11.013383	0.1	0.362028
11.015050	0.1	0.366112
11.016717	0.1	0.370271
11.018383	0.1	0.372157
11.020050	0.1	0.371221
11.021717	0.1	0.368506
11.023383	0.1	0.365651
11.025050	0.1	0.363989
11.026717	0.1	0.363947
11.028383	0.1	0.364934
11.030050	0.1	0.365959
11.031717	0.1	0.366541
11.033383	0.1	0.366811
11.035050	0.1	0.366783
11.036717	0.1	0.365595
11.038383	0.1	0.362350
11.040050	0.1	0.358024
11.041717	0.1	0.355337
11.043383	0.1	0.356631
11.045050	0.1	0.361991
11.046717	0.1	0.368757
11.048383	0.1	0.373931
11.050050	0.1	0.376687
11.051717	0.1	0.377074
11.053383	0.1	0.374634
11.055050	0.1	0.370038
11.056717	0.1	0.365283
11.058383	0.1	0.361875
11.060050	0.1	0.360576
11.061717	0.1	0.361511
11.063383	0.1	0.363798
11.065050	0.1	0.366149
11.066717	0.1	0.367309
11.068383	0.1	0.366131
11.070050	0.1	0.362559
11.071717	0.1	0.358131
11.073383	0.1	0.354978
11.075050	0.1	0.355002
11.076717	0.1	0.358922
11.078383	0.1	0.365265
11.080050	0.1	0.371756
11.081717	0.1	0.377600
11.083383	0.1	0.383090
11.085050	0.1	0.388273
11.086717	0.1	0.392795
11.088383	0.1	0.396152
11.090050	0.1	0.397954
11.091717	0.1	0.398252
11.093383	0.1	0.397325
11.095050	0.1	0.395402
11.096717	0.1	0.392869
11.098383	0.1	0.390415
11.100050	0.1	0.389121
11.101717	0.1	0.390066
11.103383	0.1	0.392902
11.105050	0.1	0.395575
11.106717	0.1	0.396357
11.108383	0.1	0.395244
11.110050	0.1	0.393125
11.111717	0.1	0.391030
11.113383	0.1	0.390569
11.115050	0.1	0.393358
11.116717	0.1	0.399454
11.118383	0.1	0.407016
11.120050	0.1	0.413875
11.121717	0.1	0.419193
11.123383	0.1	0.423244
11.125050	0.1	0.425805
11.126717	0.1	0.426457
11.128383	0.1	0.426024
11.130050	0.1	0.425526
11.131717	0.1	0.424469
11.133383	0.1	0.422434
11.135050	0.1	0.420902
11.136717	0.1	0.421694
11.138383	0.1	0.425018
11.140050	0.1	0.429652
11.141717	0.1	0.433936
11.143383	0.1	0.436711
11.145050	0.1	0.437745
11.146717	0.1	0.437135
11.148383	0.1	0.435226
11.150050	0.1	0.433344
11.151717	0.1	0.433018
11.153383	0.1	0.434378
11.155050	0.1	0.436334
11.156717	0.1	0.437316
11.158383	0.1	0.435798
11.160050	0.1	0.431631
11.161717	0.1	0.426602
11.163383	0.1	0.422765
11.165050	0.1	0.420962
11.166717	0.1	0.421498
11.168383	0.1	0.424795
11.170050	0.1	0.430639
11.171717	0.1	0.437777
11.173383	0.1	0.444348
11.175050	0.1	0.448888
11.176717	0.1	0.451514
11.178383	0.1	0.453503
11.180050	0.1	0.455421
11.181717	0.1	0.456786
11.183383	0.1	0.457522
11.185050	0.1	0.458704
11.186717	0.1	0.461470
11.188383	0.1	0.466099
11.190050	0.1	0.472004
11.191717	0.1	0.477801
11.193383	0.1	0.482118
11.195050	0.1	0.484143
11.196717	0.1	0.483254
11.198383	0.1	0.479510
11.200050	0.1	0.474681
11.201717	0.1	0.471086
11.203383	0.1	0.469619
11.205050	0.1	0.469941
11.206717	0.1	0.471575
11.208383	0.1	0.473843
11.210050	0.1	0.476264
11.211717	0.1	0.479189
11.213383	0.1	0.482965
11.215050	0.1	0.486965
11.216717	0.1	0.490304
11.218383	0.1	0.493359
11.220050	0.1	0.497326
11.221717	0.1	0.502313
11.223383	0.1	0.507310
11.225050	0.1	0.511305
11.226717	0.1	0.513340
11.228383	0.1	0.512628
11.230050	0.1	0.509359
11.231717	0.1	0.505191
11.233383	0.1	0.503194
11.235050	0.1	0.506169
11.236717	0.1	0.514332
11.238383	0.1	0.525378
11.240050	0.1	0.536758
11.241717	0.1	0.547380
11.243383	0.1	0.557122
11.245050	0.1	0.564791
11.246717	0.1	0.568186
11.248383	0.1	0.566649
11.250050	0.1	0.561825
11.251717	0.1	0.555981
11.253383	0.1	0.550877
11.255050	0.1	0.547636
11.256717	0.1	0.546766
11.258383	0.1	0.548209
11.260050	0.1	0.551329
11.261717	0.1	0.555692
11.263383	0.1	0.561494
11.265050	0.1	0.568568
11.266717	0.1	0.575772
11.268383	0.1	0.581820
11.270050	0.1	0.585914
11.271717	0.1	0.588065
11.273383	0.1	0.588899
11.275050	0.1	0.588889
11.276717	0.1	0.588368
11.278383	0.1	0.587762
11.280050	0.1	0.587148
11.281717	0.1	0.586244
11.283383	0.1	0.585215
11.285050	0.1	0.584708
11.286717	0.1	0.585220
11.288383	0.1	0.586547
11.290050	0.1	0.587530
11.291717	0.1	0.586775
11.293383	0.1	0.583944
11.295050	0.1	0.580195
11.296717	0.1	0.577210
11.298383	0.1	0.575921
11.300050	0.1	0.576018
11.301717	0.1	0.576251
11.303383	0.1	0.575753
11.305050	0.1	0.575539
11.306717	0.1	0.577588
11.308383	0.1	0.582216
11.310050	0.1	0.587367
11.311717	0.1	0.590337
11.313383	0.1	0.589797
11.315050	0.1	0.586654
11.316717	0.1	0.583171
11.318383	0.1	0.580754
11.320050	0.1	0.579162
11.321717	0.1	0.578128
11.323383	0.1	0.577918
11.325050	0.1	0.578691
11.326717	0.1	0.580307
11.328383	0.1	0.582514
11.330050	0.1	0.584829
11.331717	0.1	0.586696
11.333383	0.1	0.587921
11.335050	0.1	0.588628
11.336717	0.1	0.588847
11.338383	0.1	0.588698
11.340050	0.1	0.588726
11.341717	0.1	0.589225
11.343383	0.1	0.589602
11.345050	0.1	0.588852
11.346717	0.1	0.586770
11.348383	0.1	0.584689
11.350050	0.1	0.584116
11.351717	0.1	0.585220
11.353383	0.1	0.587245
11.355050	0.1	0.589043
11.356717	0.1	0.589220
11.358383	0.1	0.587492
11.360050	0.1	0.585373
11.361717	0.1	0.584465
11.363383	0.1	0.584805
11.365050	0.1	0.585141
11.366717	0.1	0.584251
11.368383	0.1	0.582100
11.370050	0.1	0.579949
11.371717	0.1	0.579203
11.373383	0.1	0.580465
11.375050	0.1	0.583469
11.376717	0.1	0.587106
11.378383	0.1	0.589550
11.380050	0.1	0.589374
11.381717	0.1	0.586966
11.383383	0.1	0.584153
11.385050	0.1	0.581974
11.386717	0.1	0.580195
11.388383	0.1	0.579027
11.390050	0.1	0.579311
11.391717	0.1	0.580908
11.393383	0.1	0.582733
11.395050	0.1	0.583660
11.396717	0.1	0.582761
11.398383	0.1	0.579958
11.400050	0.1	0.576703
11.401717	0.1	0.574994
11.403383	0.1	0.575809
11.405050	0.1	0.578943
11.406717	0.1	0.583553
11.408383	0.1	0.587921
11.410050	0.1	0.589667
11.411717	0.1	0.587157
11.413383	0.1	0.580493
11.415050	0.1	0.571171
11.416717	0.1	0.561466
11.418383	0.1	0.554156
11.420050	0.1	0.551352
11.421717	0.1	0.552898
11.423383	0.1	0.556270
11.425050	0.1	0.558253
11.426717	0.1	0.557378
11.428383	0.1	0.554868
11.430050	0.1	0.552787
11.431717	0.1	0.552149
11.433383	0.1	0.552973
11.435050	0.1	0.554607
11.436717	0.1	0.555688
11.438383	0.1	0.555324
11.440050	0.1	0.553750
11.441717	0.1	0.551026
11.443383	0.1	0.546784
11.445050	0.1	0.541597
11.446717	0.1	0.536828
11.448383	0.1	0.533336
11.450050	0.1	0.531301
11.451717	0.1	0.530388
11.453383	0.1	0.529704
11.455050	0.1	0.528721
11.456717	0.1	0.527878
11.458383	0.1	0.527324
11.460050	0.1	0.525871
11.461717	0.1	0.522039
11.463383	0.1	0.515305
11.465050	0.1	0.506206
11.466717	0.1	0.496502
11.468383	0.1	0.488651
11.470050	0.1	0.484195
11.471717	0.1	0.483422
11.473383	0.1	0.485745
11.475050	0.1	0.489247
11.476717	0.1	0.491184
11.478383	0.1	0.489899
11.480050	0.1	0.485741
11.481717	0.1	0.480278
11.483383	0.1	0.475380
11.485050	0.1	0.471910
11.486717	0.1	0.468646
11.488383	0.1	0.463687
11.490050	0.1	0.456688
11.491717	0.1	0.448590
11.493383	0.1	0.440539
11.495050	0.1	0.433498
11.496717	0.1	0.428120
11.498383	0.1	0.424711
11.500050	0.1	0.422434
11.501717	0.1	0.419416
11.503383	0.1	0.415151
11.505050	0.1	0.411491
11.506717	0.1	0.410117
11.508383	0.1	0.410303
11.510050	0.1	0.410066
11.511717	0.1	0.408599
11.513383	0.1	0.406434
11.515050	0.1	0.403835
11.516717	0.1	0.401093
11.518383	0.1	0.399556
11.520050	0.1	0.399756
11.521717	0.1	0.399793
11.523383	0.1	0.397628
11.525050	0.1	0.393498
11.526717	0.1	0.388934
11.528383	0.1	0.384739
11.530050	0.1	0.380673
11.531717	0.1	0.376208
11.533383	0.1	0.371188
11.535050	0.1	0.366191
11.536717	0.1	0.362229
11.538383	0.1	0.360045
11.540050	0.1	0.359612
11.541717	0.1	0.359961
11.543383	0.1	0.359626
11.545050	0.1	0.357139
11.546717	0.1	0.351784
11.548383	0.1	0.344650
11.550050	0.1	0.338070
11.551717	0.1	0.333493
11.553383	0.1	0.331141
11.555050	0.1	0.331132
11.556717	0.1	0.333325
11.558383	0.1	0.336864
11.560050	0.1	0.339961
11.561717	0.1	0.340003
11.563383	0.1	0.335779
11.565050	0.1	0.329209
11.566717	0.1	0.322931
11.568383	0.1	0.317944
11.570050	0.1	0.314401
11.571717	0.1	0.312682
11.573383	0.1	0.313264
11.575050	0.1	0.315821
11.576717	0.1	0.318727
11.578383	0.1	0.320137
11.580050	0.1	0.319518
11.581717	0.1	0.318023
11.583383	0.1	0.317232
11.585050	0.1	0.317153
11.586717	0.1	0.316491
11.588383	0.1	0.314768
11.590050	0.1	0.312789
11.591717	0.1	0.311052
11.593383	0.1	0.309278
11.595050	0.1	0.307104
11.596717	0.1	0.304426
11.598383	0.1	0.301367
11.600050	0.1	0.298135
11.601717	0.1	0.295620
11.603383	0.1	0.295793
11.605050	0.1	0.299560
11.606717	0.1	0.304882
11.608383	0.1	0.308836
11.610050	0.1	0.310149
11.611717	0.1	0.309390
11.613383	0.1	0.307909
11.615050	0.1	0.306652
11.616717	0.1	0.305660
11.618383	0.1	0.304440
11.620050	0.1	0.302787
11.621717	0.1	0.301083
11.623383	0.1	0.300058
11.625050	0.1	0.300226
11.626717	0.1	0.301530
11.628383	0.1	0.303686
11.630050	0.1	0.306279
11.631717	0.1	0.308193
11.633383	0.1	0.308338
11.635050	0.1	0.307136
11.636717	0.1	0.306191
11.638383	0.1	0.306577
11.640050	0.1	0.308095
11.641717	0.1	0.309460
11.643383	0.1	0.309488
11.645050	0.1	0.308394
11.646717	0.1	0.307281
11.648383	0.1	0.306950
11.650050	0.1	0.307402
11.651717	0.1	0.307742
11.653383	0.1	0.307155
11.655050	0.1	0.306293
11.656717	0.1	0.306712
11.658383	0.1	0.308752
11.660050	0.1	0.311369
11.661717	0.1	0.313730
11.663383	0.1	0.315774
11.665050	0.1	0.317413
11.666717	0.1	0.318061
11.668383	0.1	0.317497
11.670050	0.1	0.316803
11.671717	0.1	0.317050
11.673383	0.1	0.317977
11.675050	0.1	0.319052
11.676717	0.1	0.320068
11.678383	0.1	0.320412
11.680050	0.1	0.319597
11.681717	0.1	0.318359
11.683383	0.1	0.318065
11.685050	0.1	0.319509
11.686717	0.1	0.322112
11.688383	0.1	0.324058
11.690050	0.1	0.323588
11.691717	0.1	0.320040
11.693383	0.1	0.313823
11.695050	0.1	0.306629
11.696717	0.1	0.301166
11.698383	0.1	0.299108
11.700050	0.1	0.299718
11.701717	0.1	0.301371
11.703383	0.1	0.303220
11.705050	0.1	0.305134
11.706717	0.1	0.307243
11.708383	0.1	0.309241
11.710050	0.1	0.310326
11.711717	0.1	0.310098
11.713383	0.1	0.308463
11.715050	0.1	0.305842
11.716717	0.1	0.303742
11.718383	0.1	0.303090
11.720050	0.1	0.302899
11.721717	0.1	0.302079
11.723383	0.1	0.301055
11.725050	0.1	0.300780
11.726717	0.1	0.301306
11.728383	0.1	0.301944
11.730050	0.1	0.302652
11.731717	0.1	0.304175
11.733383	0.1	0.306368
11.735050	0.1	0.307374
11.736717	0.1	0.305306
11.738383	0.1	0.300244
11.740050	0.1	0.294247
11.741717	0.1	0.289599
11.743383	0.1	0.287234
11.745050	0.1	0.286973
11.746717	0.1	0.288454
11.748383	0.1	0.291523
11.750050	0.1	0.296035
11.751717	0.1	0.300673
11.753383	0.1	0.302941
11.755050	0.1	0.301469
11.756717	0.1	0.297246
11.758383	0.1	0.292519
11.760050	0.1	0.289558
11.761717	0.1	0.289655
11.763383	0.1	0.292589
11.765050	0.1	0.297483
11.766717	0.1	0.303527
11.768383	0.1	0.309278
11.770050	0.1	0.312724
11.771717	0.1	0.312794
11.773383	0.1	0.310242
11.775050	0.1	0.306852
11.776717	0.1	0.303988
11.778383	0.1	0.302242
11.780050	0.1	0.301818
11.781717	0.1	0.302647
11.783383	0.1	0.304519
11.785050	0.1	0.307499
11.786717	0.1	0.311392
11.788383	0.1	0.314931
11.790050	0.1	0.316696
11.791717	0.1	0.316561
11.793383	0.1	0.315481
11.795050	0.1	0.314615
11.796717	0.1	0.314647
11.798383	0.1	0.315136
11.800050	0.1	0.314936
11.801717	0.1	0.313194
11.803383	0.1	0.309781
11.805050	0.1	0.305581
11.806717	0.1	0.301911
11.808383	0.1	0.299499
11.810050	0.1	0.298582
11.811717	0.1	0.298880
11.813383	0.1	0.299327
11.815050	0.1	0.299215
11.816717	0.1	0.299010
11.818383	0.1	0.299457
11.820050	0.1	0.300817
11.821717	0.1	0.303015
11.823383	0.1	0.305874
11.825050	0.1	0.308999
11.826717	0.1	0.311485
11.828383	0.1	0.312435
11.830050	0.1	0.312412
11.831717	0.1	0.313441
11.833383	0.1	0.316692
11.835050	0.1	0.321148
11.836717	0.1	0.324803
11.838383	0.1	0.326871
11.840050	0.1	0.328347
11.841717	0.1	0.330159
11.843383	0.1	0.331881
11.845050	0.1	0.332370
11.846717	0.1	0.330294
11.848383	0.1	0.324971
11.850050	0.1	0.317558
11.851717	0.1	0.310098
11.853383	0.1	0.304077
11.855050	0.1	0.300463
11.856717	0.1	0.300016
11.858383	0.1	0.302861
11.860050	0.1	0.308142
11.861717	0.1	0.314419
11.863383	0.1	0.320640
11.865050	0.1	0.326294
11.866717	0.1	0.330620
11.868383	0.1	0.332920
11.870050	0.1	0.333586
11.871717	0.1	0.333767
11.873383	0.1	0.334643
11.875050	0.1	0.336994
11.876717	0.1	0.340058
11.878383	0.1	0.341274
11.880050	0.1	0.338489
11.881717	0.1	0.332152
11.883383	0.1	0.324645
11.885050	0.1	0.318303
11.886717	0.1	0.314554
11.888383	0.1	0.314014
11.890050	0.1	0.316501
11.891717	0.1	0.321525
11.893383	0.1	0.328566
11.895050	0.1	0.336324
11.896717	0.1	0.342652
11.898383	0.1	0.346052
11.900050	0.1	0.346592
11.901717	0.1	0.345362
11.903383	0.1	0.343709
11.905050	0.1	0.342554
11.906717	0.1	0.342047
11.908383	0.1	0.341684
11.910050	0.1	0.341046
11.911717	0.1	0.340869
11.913383	0.1	0.343006
11.915050	0.1	0.348608
11.916717	0.1	0.356701
11.918383	0.1	0.364757
11.920050	0.1	0.370354
11.921717	0.1	0.372860
11.923383	0.1	0.373824
11.925050	0.1	0.375491
11.926717	0.1	0.379062
11.928383	0.1	0.384185
11.930050	0.1	0.389339
11.931717	0.1	0.392944
11.933383	0.1	0.394722
11.935050	0.1	0.395598
11.936717	0.1	0.396282
11.938383	0.1	0.396720
11.940050	0.1	0.396543
11.941717	0.1	0.395547
11.943383	0.1	0.394024
11.945050	0.1	0.393218
11.946717	0.1	0.394797
11.948383	0.1	0.399128
11.950050	0.1	0.404525
11.951717	0.1	0.408739
11.953383	0.1	0.410881
11.955050	0.1	0.411682
11.956717	0.1	0.412124
11.958383	0.1	0.412599
11.960050	0.1	0.413563
11.961717	0.1	0.415826
11.963383	0.1	0.419766
11.965050	0.1	0.425112
11.966717	0.1	0.431319
11.968383	0.1	0.437493
11.970050	0.1	0.442159
11.971717	0.1	0.443747
11.973383	0.1	0.441754
11.975050	0.1	0.437521
11.976717	0.1	0.433489
11.978383	0.1	0.431482
11.980050	0.1	0.432092
11.981717	0.1	0.434951
11.983383	0.1	0.438928
11.985050	0.1	0.442872
11.986717	0.1	0.446802
11.988383	0.1	0.451333
11.990050	0.1	0.456115
11.991717	0.1	0.460222
11.993383	0.1	0.463547
11.995050	0.1	0.466537
11.996717	0.1	0.469545
11.998383	0.1	0.472819
12.000050	0.1	0.476213
12.001717	0.1	0.479212
12.003383	0.1	0.481470
12.005050	0.1	0.482881
12.006717	0.1	0.483249
12.008383	0.1	0.482551
12.010050	0.1	0.481945
12.011717	0.1	0.483841
12.013383	0.1	0.489866
12.015050	0.1	0.498914
12.016717	0.1	0.508139
12.018383	0.1	0.515501
12.020050	0.1	0.520414
12.021717	0.1	0.522477
12.023383	0.1	0.521140
12.025050	0.1	0.516926
12.026717	0.1	0.511962
12.028383	0.1	0.508591
12.030050	0.1	0.507766
12.031717	0.1	0.509014
12.033383	0.1	0.511273
12.035050	0.1	0.513792
12.036717	0.1	0.516488
12.038383	0.1	0.519347
12.040050	0.1	0.521489
12.041717	0.1	0.521960
12.043383	0.1	0.521503
12.045050	0.1	0.522290
12.046717	0.1	0.525680
12.048383	0.1	0.530835
12.050050	0.1	0.535944
12.051717	0.1	0.540046
12.053383	0.1	0.543101
12.055050	0.1	0.545359
12.056717	0.1	0.547539
12.058383	0.1	0.550719
12.060050	0.1	0.555688
12.061717	0.1	0.562412
12.063383	0.1	0.569741
12.065050	0.1	0.575744
12.066717	0.1	0.578882
12.068383	0.1	0.579073
12.070050	0.1	0.577993
12.071717	0.1	0.577979
12.073383	0.1	0.580028
12.075050	0.1	0.583609
12.076717	0.1	0.588167
12.078383	0.1	0.593122
12.080050	0.1	0.597280
12.081717	0.1	0.599828
12.083383	0.1	0.600903
12.085050	0.1	0.601183
12.086717	0.1	0.601802
12.088383	0.1	0.603963
12.090050	0.1	0.608186
12.091717	0.1	0.614040
12.093383	0.1	0.620396
12.095050	0.1	0.626296
12.096717	0.1	0.631767
12.098383	0.1	0.637500
12.100050	0.1	0.643721
12.101717	0.1	0.649779
12.103383	0.1	0.654506
12.105050	0.1	0.657067
12.106717	0.1	0.657849
12.108383	0.1	0.658403
12.110050	0.1	0.660331
12.111717	0.1	0.664731
12.113383	0.1	0.672312
12.115050	0.1	0.682669
12.116717	0.1	0.693458
12.118383	0.1	0.701547
12.120050	0.1	0.704955
12.121717	0.1	0.704033
12.123383	0.1	0.701495
12.125050	0.1	0.700471
12.126717	0.1	0.702306
12.128383	0.1	0.706855
12.130050	0.1	0.713775
12.131717	0.1	0.722641
12.133383	0.1	0.732178
12.135050	0.1	0.740252
12.136717	0.1	0.745635
12.138383	0.1	0.749249
12.140050	0.1	0.752280
12.141717	0.1	0.754320
12.143383	0.1	0.754506
12.145050	0.1	0.753547
12.146717	0.1	0.753519
12.148383	0.1	0.755903
12.150050	0.1	0.760765
12.151717	0.1	0.767573
12.153383	0.1	0.775685
12.155050	0.1	0.784020
12.156717	0.1	0.790935
12.158383	0.1	0.795149
12.160050	0.1	0.797110
12.161717	0.1	0.799051
12.163383	0.1	0.803214
12.165050	0.1	0.810022
12.166717	0.1	0.818418
12.168383	0.1	0.827247
12.170050	0.1	0.835969
12.171717	0.1	0.844575
12.173383	0.1	0.853417
12.175050	0.1	0.862917
12.176717	0.1	0.873129
12.178383	0.1	0.883155
12.180050	0.1	0.891769
12.181717	0.1	0.898838
12.183383	0.1	0.905073
12.185050	0.1	0.911034
12.186717	0.1	0.917320
12.188383	0.1	0.925031
12.190050	0.1	0.935220
12.191717	0.1	0.947579
12.193383	0.1	0.960436
12.195050	0.1	0.972692
12.196717	0.1	0.984143
12.198383	0.1	0.994094
12.200050	0.1	1.001880
12.201717	0.1	1.008334
12.203383	0.1	1.015584
12.205050	0.1	1.025600
12.206717	0.1	1.038215
12.208383	0.1	1.051202
12.210050	0.1	1.062443
12.211717	0.1	1.071338
12.213383	0.1	1.079021
12.215050	0.1	1.087454
12.216717	0.1	1.098048
12.218383	0.1	1.111338
12.220050	0.1	1.126882
12.221717	0.1	1.143212
12.223383	0.1	1.158486
12.225050	0.1	1.171385
12.226717	0.1	1.181806
12.228383	0.1	1.190891
12.230050	0.1	1.200391
12.231717	0.1	1.212112
12.233383	0.1	1.227045
12.235050	0.1	1.244405
12.236717	0.1	1.262622
12.238383	0.1	1.281281
12.240050	0.1	1.300722
12.241717	0.1	1.320578
12.243383	0.1	1.340099
12.245050	0.1	1.358991
12.246717	0.1	1.377277
12.248383	0.1	1.394888
12.250050	0.1	1.411466
12.251717	0.1	1.426698
12.253383	0.1	1.440803
12.255050	0.1	1.454055
12.256717	0.1	1.466791
12.258383	0.1	1.480579
12.260050	0.1	1.497739
12.261717	0.1	1.519118
12.263383	0.1	1.543211
12.265050	0.1	1.567705
12.266717	0.1	1.591183
12.268383	0.1	1.613162
12.270050	0.1	1.634005
12.271717	0.1	1.655268
12.273383	0.1	1.678783
12.275050	0.1	1.705261
12.276717	0.1	1.733848
12.278383	0.1	1.762467
12.280050	0.1	1.789252
12.281717	0.1	1.814337
12.283383	0.1	1.839646
12.285050	0.1	1.866263
12.286717	0.1	1.893174
12.288383	0.1	1.919488
12.290050	0.1	1.945910
12.291717	0.1	1.972895
12.293383	0.1	1.999163
12.295050	0.1	2.023196
12.296717	0.1	2.045101
12.298383	0.1	2.065809
12.300050	0.1	2.085571
12.301717	0.1	2.104873
12.303383	0.1	2.125511
12.305050	0.1	2.148869
12.306717	0.1	2.174289
12.308383	0.1	2.200459
12.310050	0.1	2.227086
12.311717	0.1	2.254271
12.313383	0.1	2.281177
12.315050	0.1	2.306197
12.316717	0.1	2.328432
12.318383	0.1	2.348851
12.320050	0.1	2.369885
12.321717	0.1	2.393303
12.323383	0.1	2.418649
12.325050	0.1	2.444228
12.326717	0.1	2.468997
12.328383	0.1	2.491986
12.330050	0.1	2.511130
12.331717	0.1	2.524909
12.333383	0.1	2.534641
12.335050	0.1	2.543959
12.336717	0.1	2.556522
12.338383	0.1	2.574432
12.340050	0.1	2.597459
12.341717	0.1	2.623652
12.343383	0.1	2.651028
12.345050	0.1	2.678116
12.346717	0.1	2.703113
12.348383	0.1	2.723942
12.350050	0.1	2.739625
12.351717	0.1	2.750782
12.353383	0.1	2.758824
12.355050	0.1	2.765772
12.356717	0.1	2.774303
12.358383	0.1	2.786401
12.360050	0.1	2.801451
12.361717	0.1	2.816683
12.363383	0.1	2.829796
12.365050	0.1	2.840194
12.366717	0.1	2.848255
12.368383	0.1	2.855039
12.370050	0.1	2.861856
12.371717	0.1	2.869382
12.373383	0.1	2.877810
12.375050	0.1	2.887212
12.376717	0.1	2.896711
12.378383	0.1	2.904558
12.380050	0.1	2.909601
12.381717	0.1	2.912502
12.383383	0.1	2.915366
12.385050	0.1	2.920269
12.386717	0.1	2.927715
12.388383	0.1	2.936660
12.390050	0.1	2.945480
12.391717	0.1	2.952716
12.393383	0.1	2.957922
12.395050	0.1	2.961652
12.396717	0.1	2.964605
12.398383	0.1	2.967645
12.400050	0.1	2.971902
12.401717	0.1	2.977718
12.403383	0.1	2.984293
12.405050	0.1	2.990849
12.406717	0.1	2.997485
12.408383	0.1	3.004600
12.410050	0.1	3.012009
12.411717	0.1	3.019450
12.413383	0.1	3.027199
12.415050	0.1	3.035381
12.416717	0.1	3.043120
12.418383	0.1	3.048922
12.420050	0.1	3.051925
12.421717	0.1	3.052969
12.423383	0.1	3.054137
12.425050	0.1	3.056899
12.426717	0.1	3.060861
12.428383	0.1	3.065029
12.430050	0.1	3.069467
12.431717	0.1	3.074147
12.433383	0.1	3.077295
12.435050	0.1	3.077043
12.436717	0.1	3.073751
12.438383	0.1	3.069658
12.440050	0.1	3.067283
12.441717	0.1	3.067991
12.443383	0.1	3.071395
12.445050	0.1	3.076103
12.446717	0.1	3.080559
12.448383	0.1	3.083553
12.450050	0.1	3.084880
12.451717	0.1	3.085369
12.453383	0.1	3.086170
12.455050	0.1	3.087879
12.456717	0.1	3.089681
12.458383	0.1	3.090035
12.460050	0.1	3.088340
12.461717	0.1	3.084857
12.463383	0.1	3.080014
12.465050	0.1	3.074314
12.466717	0.1	3.068238
12.468383	0.1	3.062412
12.470050	0.1	3.057099
12.471717	0.1	3.051166
12.473383	0.1	3.043017
12.475050	0.1	3.032722
12.476717	0.1	3.022323
12.478383	0.1	3.013783
12.480050	0.1	3.007594
12.481717	0.1	3.003106
12.483383	0.1	2.998752
12.485050	0.1	2.992223
12.486717	0.1	2.981923
12.488383	0.1	2.968349
12.490050	0.1	2.953713
12.491717	0.1	2.940549
12.493383	0.1	2.929731
12.495050	0.1	2.919654
12.496717	0.1	2.908167
12.498383	0.1	2.894592
12.500050	0.1	2.879142
12.501717	0.1	2.862210
12.503383	0.1	2.844720
12.505050	0.1	2.827854
12.506717	0.1	2.811602
12.508383	0.1	2.794368
12.510050	0.1	2.774806
12.511717	0.1	2.753413
12.513383	0.1	2.732156
12.515050	0.1	2.712808
12.516717	0.1	2.695355
12.518383	0.1	2.678405
12.520050	0.1	2.660993
12.521717	0.1	2.642768
12.523383	0.1	2.623503
12.525050	0.1	2.603396
12.526717	0.1	2.582911
12.528383	0.1	2.562446
12.530050	0.1	2.542515
12.531717	0.1	2.523540
12.533383	0.1	2.505723
12.535050	0.1	2.489355
12.536717	0.1	2.474226
12.538383	0.1	2.459083
12.540050	0.1	2.442901
12.541717	0.1	2.426351
12.543383	0.1	2.411031
12.545050	0.1	2.397858
12.546717	0.1	2.386691
12.548383	0.1	2.376353
12.550050	0.1	2.364595
12.551717	0.1	2.349527
12.553383	0.1	2.331613
12.555050	0.1	2.313382
12.556717	0.1	2.297205
12.558383	0.1	2.284157
12.560050	0.1	2.274364
12.561717	0.1	2.266890
12.563383	0.1	2.259985
12.565050	0.1	2.252343
12.566717	0.1	2.244138
12.568383	0.1	2.236888
12.570050	0.1	2.231821
12.571717	0.1	2.228026
12.573383	0.1	2.223547
12.575050	0.1	2.218233
12.576717	0.1	2.213367
12.578383	0.1	2.209260
12.580050	0.1	2.205274
12.581717	0.1	2.201041
12.583383	0.1	2.196529
12.585050	0.1	2.191961
12.586717	0.1	2.187677
12.588383	0.1	2.184189
12.590050	0.1	2.181809
12.591717	0.1	2.179933
12.593383	0.1	2.177637
12.595050	0.1	2.174699
12.596717	0.1	2.171039
12.598383	0.1	2.166377
12.600050	0.1	2.160938
12.601717	0.1	2.155504
12.603383	0.1	2.150466
12.605050	0.1	2.145255
12.606717	0.1	2.139099
12.608383	0.1	2.132235
12.610050	0.1	2.125311
12.611717	0.1	2.118596
12.613383	0.1	2.112826
12.615050	0.1	2.109422
12.616717	0.1	2.108943
12.618383	0.1	2.110060
12.620050	0.1	2.110349
12.621717	0.1	2.107681
12.623383	0.1	2.100891
12.625050	0.1	2.090470
12.626717	0.1	2.078759
12.628383	0.1	2.068235
12.630050	0.1	2.059420
12.631717	0.1	2.051173
12.633383	0.1	2.042493
12.635050	0.1	2.033138
12.636717	0.1	2.023177
12.638383	0.1	2.012807
12.640050	0.1	2.002069
12.641717	0.1	1.990879
12.643383	0.1	1.979619
12.645050	0.1	1.968951
12.646717	0.1	1.959070
12.648383	0.1	1.949128
12.650050	0.1	1.936969
12.651717	0.1	1.920648
12.653383	0.1	1.900694
12.655050	0.1	1.880107
12.656717	0.1	1.862017
12.658383	0.1	1.847930
12.660050	0.1	1.837411
12.661717	0.1	1.828345
12.663383	0.1	1.818235
12.665050	0.1	1.805937
12.666717	0.1	1.791772
12.668383	0.1	1.776791
12.670050	0.1	1.762286
12.671717	0.1	1.748847
12.673383	0.1	1.735776
12.675050	0.1	1.721545
12.676717	0.1	1.705103
12.678383	0.1	1.686979
12.680050	0.1	1.668446
12.681717	0.1	1.649740
12.683383	0.1	1.630438
12.685050	0.1	1.611193
12.686717	0.1	1.593586
12.688383	0.1	1.578406
12.690050	0.1	1.565358
12.691717	0.1	1.554084
12.693383	0.1	1.544594
12.695050	0.1	1.536468
12.696717	0.1	1.528030
12.698383	0.1	1.517101
12.700050	0.1	1.502768
12.701717	0.1	1.485934
12.703383	0.1	1.468402
12.705050	0.1	1.451420
12.706717	0.1	1.435275
12.708383	0.1	1.419843
12.710050	0.1	1.404257
12.711717	0.1	1.387224
12.713383	0.1	1.368970
12.715050	0.1	1.351153
12.716717	0.1	1.334813
12.718383	0.1	1.320266
12.720050	0.1	1.308480
12.721717	0.1	1.300382
12.723383	0.1	1.294864
12.725050	0.1	1.289151
12.726717	0.1	1.280708
12.728383	0.1	1.268056
12.730050	0.1	1.251129
12.731717	0.1	1.231460
12.733383	0.1	1.211446
12.735050	0.1	1.192824
12.736717	0.1	1.175809
12.738383	0.1	1.159902
12.740050	0.1	1.144912
12.741717	0.1	1.130858
12.743383	0.1	1.117638
12.745050	0.1	1.104912
12.746717	0.1	1.092264
12.748383	0.1	1.079347
12.750050	0.1	1.065396
12.751717	0.1	1.049479
12.753383	0.1	1.032064
12.755050	0.1	1.014941
12.756717	0.1	0.999621
12.758383	0.1	0.986834
12.760050	0.1	0.976669
12.761717	0.1	0.968166
12.763383	0.1	0.959374
12.765050	0.1	0.948627
12.766717	0.1	0.935970
12.768383	0.1	0.922275
12.770050	0.1	0.907276
12.771717	0.1	0.890642
12.773383	0.1	0.873958
12.775050	0.1	0.859387
12.776717	0.1	0.847490
12.778383	0.1	0.837594
12.780050	0.1	0.829380
12.781717	0.1	0.822875
12.783383	0.1	0.817422
12.785050	0.1	0.811666
12.786717	0.1	0.804565
12.788383	0.1	0.796071
12.790050	0.1	0.787093
12.791717	0.1	0.778893
12.793383	0.1	0.772220
12.795050	0.1	0.766977
12.796717	0.1	0.762469
12.798383	0.1	0.757528
12.800050	0.1	0.751023
12.801717	0.1	0.742814
12.803383	0.1	0.733603
12.805050	0.1	0.723996
12.806717	0.1	0.714138
12.808383	0.1	0.704555
12.810050	0.1	0.696732
12.811717	0.1	0.691945
12.813383	0.1	0.690194
12.815050	0.1	0.690212
12.816717	0.1	0.689393
12.818383	0.1	0.685281
12.820050	0.1	0.678296
12.821717	0.1	0.671414
12.823383	0.1	0.666324
12.825050	0.1	0.661393
12.826717	0.1	0.654287
12.828383	0.1	0.645644
12.830050	0.1	0.638380
12.831717	0.1	0.634156
12.833383	0.1	0.632354
12.835050	0.1	0.631707
12.836717	0.1	0.631381
12.838383	0.1	0.630780
12.840050	0.1	0.629216
12.841717	0.1	0.626184
12.843383	0.1	0.621788
12.845050	0.1	0.617160
12.846717	0.1	0.614179
12.848383	0.1	0.613662
12.850050	0.1	0.614366
12.851717	0.1	0.614491
12.853383	0.1	0.613309
12.855050	0.1	0.611274
12.856717	0.1	0.609225
12.858383	0.1	0.607730
12.860050	0.1	0.606920
12.861717	0.1	0.606556
12.863383	0.1	0.606538
12.865050	0.1	0.606929
12.866717	0.1	0.607092
12.868383	0.1	0.606077
12.870050	0.1	0.604098
12.871717	0.1	0.602603
12.873383	0.1	0.602682
12.875050	0.1	0.603599
12.876717	0.1	0.603250
12.878383	0.1	0.600824
12.880050	0.1	0.597946
12.881717	0.1	0.596419
12.883383	0.1	0.596805
12.885050	0.1	0.599152
12.886717	0.1	0.602803
12.888383	0.1	0.606305
12.890050	0.1	0.608927
12.891717	0.1	0.610570
12.893383	0.1	0.610501
12.895050	0.1	0.607735
12.896717	0.1	0.602757
12.898383	0.1	0.597727
12.900050	0.1	0.594319
12.901717	0.1	0.592656
12.903383	0.1	0.592414
12.905050	0.1	0.593117
12.906717	0.1	0.593923
12.908383	0.1	0.594240
12.910050	0.1	0.594207
12.911717	0.1	0.594575
12.913383	0.1	0.596168
12.915050	0.1	0.599138
12.916717	0.1	0.602757
12.918383	0.1	0.605811
12.920050	0.1	0.607041
12.921717	0.1	0.605918
12.923383	0.1	0.603045
12.925050	0.1	0.599595
12.926717	0.1	0.596703
12.928383	0.1	0.595148
12.930050	0.1	0.595106
12.931717	0.1	0.596358
12.933383	0.1	0.598799
12.935050	0.1	0.602063
12.936717	0.1	0.604675
12.938383	0.1	0.604833
12.940050	0.1	0.602226
12.941717	0.1	0.598151
12.943383	0.1	0.594179
12.945050	0.1	0.591469
12.946717	0.1	0.590682
12.948383	0.1	0.591832
12.950050	0.1	0.593862
12.951717	0.1	0.595208
12.953383	0.1	0.595711
12.955050	0.1	0.596982
12.956717	0.1	0.599739
12.958383	0.1	0.602254
12.960050	0.1	0.602226
12.961717	0.1	0.598887
12.963383	0.1	0.593616
12.965050	0.1	0.589299
12.966717	0.1	0.588368
12.968383	0.1	0.591362
12.970050	0.1	0.597108
12.971717	0.1	0.603274
12.973383	0.1	0.606859
12.975050	0.1	0.605443
12.976717	0.1	0.599064
12.978383	0.1	0.590449
12.980050	0.1	0.583087
12.981717	0.1	0.579646
12.983383	0.1	0.581355
12.985050	0.1	0.587581
12.986717	0.1	0.596349
12.988383	0.1	0.605127
12.990050	0.1	0.611735
12.991717	0.1	0.615879
12.993383	0.1	0.618231
12.995050	0.1	0.618342
12.996717	0.1	0.615646
12.998383	0.1	0.611381
13.000050	0.1	0.607898
13.001717	0.1	0.606682
13.003383	0.1	0.607618
13.005050	0.1	0.610133
13.006717	0.1	0.614123
13.008383	0.1	0.619232
13.010050	0.1	0.624438
13.011717	0.1	0.628587
13.013383	0.1	0.630324
13.015050	0.1	0.628293
13.016717	0.1	0.622701
13.018383	0.1	0.615939
13.020050	0.1	0.610943
13.021717	0.1	0.608941
13.023383	0.1	0.608913
13.025050	0.1	0.609104
13.026717	0.1	0.608354
13.028383	0.1	0.606398
13.030050	0.1	0.603921
13.031717	0.1	0.602431
13.033383	0.1	0.603548
13.035050	0.1	0.607735
13.036717	0.1	0.613732
13.038383	0.1	0.619544
13.040050	0.1	0.623697
13.041717	0.1	0.626044
13.043383	0.1	0.627898
13.045050	0.1	0.630636
13.046717	0.1	0.634450
13.048383	0.1	0.638571
13.050050	0.1	0.642319
13.051717	0.1	0.646156
13.053383	0.1	0.651227
13.055050	0.1	0.657770
13.056717	0.1	0.664792
13.058383	0.1	0.670813
13.060050	0.1	0.674599
13.061717	0.1	0.676038
13.063383	0.1	0.676191
13.065050	0.1	0.676280
13.066717	0.1	0.677011
13.068383	0.1	0.678180
13.070050	0.1	0.678808
13.071717	0.1	0.678371
13.073383	0.1	0.677528
13.075050	0.1	0.677481
13.076717	0.1	0.679442
13.078383	0.1	0.684457
13.080050	0.1	0.692420
13.081717	0.1	0.701556
13.083383	0.1	0.710022
13.085050	0.1	0.717137
13.086717	0.1	0.722422
13.088383	0.1	0.725603
13.090050	0.1	0.728155
13.091717	0.1	0.732834
13.093383	0.1	0.741370
13.095050	0.1	0.752918
13.096717	0.1	0.764895
13.098383	0.1	0.775778
13.100050	0.1	0.785883
13.101717	0.1	0.795191
13.103383	0.1	0.802875
13.105050	0.1	0.808854
13.106717	0.1	0.813929
13.108383	0.1	0.819052
13.110050	0.1	0.824835
13.111717	0.1	0.831620
13.113383	0.1	0.839974
13.115050	0.1	0.850256
13.116717	0.1	0.861720
13.118383	0.1	0.872742
13.120050	0.1	0.881767
13.121717	0.1	0.888291
13.123383	0.1	0.892915
13.125050	0.1	0.896272
13.126717	0.1	0.899252
13.128383	0.1	0.903383
13.130050	0.1	0.909395
13.131717	0.1	0.916473
13.133383	0.1	0.923844
13.135050	0.1	0.931975
13.136717	0.1	0.942037
13.138383	0.1	0.954038
13.140050	0.1	0.966052
13.141717	0.1	0.976454
13.143383	0.1	0.985553
13.145050	0.1	0.994261
13.146717	0.1	1.002713
13.148383	0.1	1.010480
13.150050	0.1	1.017060
13.151717	0.1	1.021880
13.153383	0.1	1.024818
13.155050	0.1	1.026923
13.156717	0.1	1.029768
13.158383	0.1	1.034560
13.160050	0.1	1.041647
13.161717	0.1	1.050113
13.163383	0.1	1.058271
13.165050	0.1	1.065037
13.166717	0.1	1.070704
13.168383	0.1	1.076311
13.170050	0.1	1.081955
13.171717	0.1	1.086392
13.173383	0.1	1.088572
13.175050	0.1	1.088758
13.176717	0.1	1.088465
13.178383	0.1	1.089713
13.180050	0.1	1.093810
13.181717	0.1	1.100558
13.183383	0.1	1.108195
13.185050	0.1	1.114951
13.186717	0.1	1.120875
13.188383	0.1	1.126830
13.190050	0.1	1.132735
13.191717	0.1	1.137769
13.193383	0.1	1.141415
13.195050	0.1	1.143985
13.196717	0.1	1.146742
13.198383	0.1	1.151524
13.200050	0.1	1.158821
13.201717	0.1	1.166649
13.203383	0.1	1.172577
13.205050	0.1	1.175716
13.206717	0.1	1.176219
13.208383	0.1	1.174514
13.210050	0.1	1.171269
13.211717	0.1	1.167804
13.213383	0.1	1.166412
13.215050	0.1	1.168833
13.216717	0.1	1.174696
13.218383	0.1	1.182281
13.220050	0.1	1.189690
13.221717	0.1	1.194952
13.223383	0.1	1.196824
13.225050	0.1	1.196130
13.226717	0.1	1.195483
13.228383	0.1	1.197737
13.230050	0.1	1.204559
13.231717	0.1	1.215506
13.233383	0.1	1.228075
13.235050	0.1	1.239334
13.236717	0.1	1.247996
13.238383	0.1	1.255018
13.240050	0.1	1.262403
13.241717	0.1	1.271926
13.243383	0.1	1.284569
13.245050	0.1	1.300145
13.246717	0.1	1.317835
13.248383	0.1	1.337253
13.250050	0.1	1.358492
13.251717	0.1	1.381151
13.253383	0.1	1.403983
13.255050	0.1	1.426451
13.256717	0.1	1.449874
13.258383	0.1	1.475667
13.260050	0.1	1.503485
13.261717	0.1	1.532095
13.263383	0.1	1.561306
13.265050	0.1	1.591980
13.266717	0.1	1.624613
13.268383	0.1	1.659314
13.270050	0.1	1.696725
13.271717	0.1	1.738048
13.273383	0.1	1.784493
13.275050	0.1	1.836834
13.276717	0.1	1.894645
13.278383	0.1	1.956318
13.280050	0.1	2.020230
13.281717	0.1	2.085334
13.283383	0.1	2.150661
13.285050	0.1	2.215505
13.286717	0.1	2.280441
13.288383	0.1	2.347380
13.290050	0.1	2.418561
13.291717	0.1	2.495656
13.293383	0.1	2.579289
13.295050	0.1	2.668947
13.296717	0.1	2.763541
13.298383	0.1	2.862578
13.300050	0.1	2.966723
13.301717	0.1	3.076815
13.303383	0.1	3.192918
13.305050	0.1	3.314479
13.306717	0.1	3.440720
13.308383	0.1	3.570914
13.310050	0.1	3.704703
13.311717	0.1	3.842316
13.313383	0.1	3.984207
13.315050	0.1	4.130523
13.316717	0.1	4.281662
13.318383	0.1	4.438986
13.320050	0.1	4.603625
13.321717	0.1	4.775664
13.323383	0.1	4.955339
13.325050	0.1	5.143234
13.326717	0.1	5.339021
13.328383	0.1	5.541286
13.330050	0.1	5.748491
13.331717	0.1	5.959529
13.333383	0.1	6.174445
13.335050	0.1	6.395187
13.336717	0.1	6.624684
13.338383	0.1	6.864709
13.340050	0.1	7.115095
13.341717	0.1	7.374589
13.343383	0.1	7.641916
13.345050	0.1	7.916223
13.346717	0.1	8.197222
13.348383	0.1	8.485974
13.350050	0.1	8.784258
13.351717	0.1	9.091934
13.353383	0.1	9.406758
13.355050	0.1	9.727594
13.356717	0.1	10.055802
13.358383	0.1	10.393239
13.360050	0.1	10.741260
13.361717	0.1	11.101053
13.363383	0.1	11.472581
13.365050	0.1	11.854214
13.366717	0.1	12.244773
13.368383	0.1	12.644893
13.370050	0.1	13.056495
13.371717	0.1	13.481686
13.373383	0.1	13.921750
13.375050	0.1	14.376557
13.376717	0.1	14.844453
13.378383	0.1	15.323102
13.380050	0.1	15.811399
13.381717	0.1	16.310732
13.383383	0.1	16.824026
13.385050	0.1	17.353664
13.386717	0.1	17.900635
13.388383	0.1	18.464695
13.390050	0.1	19.045132
13.391717	0.1	19.641672
13.393383	0.1	20.253854
13.395050	0.1	20.880201
13.396717	0.1	21.519377
13.398383	0.1	22.172127
13.400050	0.1	22.841119
13.401717	0.1	23.528319
13.403383	0.1	24.233391
13.405050	0.1	24.954509
13.406717	0.1	25.690077
13.408383	0.1	26.439596
13.410050	0.1	27.203010
13.411717	0.1	27.979910
13.413383	0.1	28.769644
13.415050	0.1	29.571392
13.416717	0.1	30.384338
13.418383	0.1	31.208000
13.420050	0.1	32.041241
13.421717	0.1	32.882192
13.423383	0.1	33.729617
13.425050	0.1	34.582350
13.426717	0.1	35.438295
13.428383	0.1	36.295694
13.430050	0.1	37.154118
13.431717	0.1	38.012904
13.433383	0.1	38.869348
13.435050	0.1	39.719814
13.436717	0.1	40.562018
13.438383	0.1	41.395002
13.440050	0.1	42.218016
13.441717	0.1	43.030377
13.443383	0.1	43.830974
13.445050	0.1	44.617499
13.446717	0.1	45.387284
13.448383	0.1	46.138866
13.450050	0.1	46.871952
13.451717	0.1	47.585531
13.453383	0.1	48.276973
13.455050	0.1	48.943805
13.456717	0.1	49.586045
13.458383	0.1	50.205770
13.460050	0.1	50.804066
13.461717	0.1	51.379395
13.463383	0.1	51.929015
13.465050	0.1	52.450486
13.466717	0.1	52.942657
13.468383	0.1	53.406390
13.470050	0.1	53.843046
13.471717	0.1	54.252762
13.473383	0.1	54.634847
13.475050	0.1	54.988558
13.476717	0.1	55.313595
13.478383	0.1	55.610212
13.480050	0.1	55.879252
13.481717	0.1	56.122504
13.483383	0.1	56.342185
13.485050	0.1	56.539518
13.486717	0.1	56.714644
13.488383	0.1	56.867749
13.490050	0.1	56.999014
13.491717	0.1	57.108002
13.493383	0.1	57.194112
13.495050	0.1	57.257456
13.496717	0.1	57.298853
13.498383	0.1	57.319505
13.500050	0.1	57.320646
13.501717	0.1	57.302546
13.503383	0.1	57.264073
13.505050	0.1	57.204347
13.506717	0.1	57.123611
13.508383	0.1	57.022371
13.510050	0.1	56.901351
13.511717	0.1	56.761461
13.513383	0.1	56.602992
13.515050	0.1	56.426125
13.516717	0.1	56.231003
13.518383	0.1	56.016194
13.520050	0.1	55.779037
13.521717	0.1	55.517848
13.523383	0.1	55.232695
13.525050	0.1	54.924982
13.526717	0.1	54.596518
13.528383	0.1	54.248124
13.530050	0.1	53.879214
13.531717	0.1	53.488989
13.533383	0.1	53.076637
13.535050	0.1	52.640121
13.536717	0.1	52.177189
13.538383	0.1	51.687658
13.540050	0.1	51.173223
13.541717	0.1	50.635785
13.543383	0.1	50.076591
13.545050	0.1	49.496214
13.546717	0.1	48.894906
13.548383	0.1	48.272177
13.550050	0.1	47.626379
13.551717	0.1	46.956241
13.553383	0.1	46.262052
13.555050	0.1	45.544826
13.556717	0.1	44.805761
13.558383	0.1	44.046454
13.560050	0.1	43.268455
13.561717	0.1	42.472822
13.563383	0.1	41.660219
13.565050	0.1	40.831333
13.566717	0.1	39.987266
13.568383	0.1	39.129676
13.570050	0.1	38.260515
13.571717	0.1	37.380909
13.573383	0.1	36.490532
13.575050	0.1	35.589249
13.576717	0.1	34.678592
13.578383	0.1	33.761379
13.580050	0.1	32.840981
13.581717	0.1	31.920751
13.583383	0.1	31.002825
13.585050	0.1	30.087288
13.586717	0.1	29.172963
13.588383	0.1	28.258907
13.590050	0.1	27.345624
13.591717	0.1	26.435358
13.593383	0.1	25.532022
13.595050	0.1	24.640686
13.596717	0.1	23.764954
13.598383	0.1	22.904687
13.600050	0.1	22.057802
13.601717	0.1	21.223482
13.603383	0.1	20.402488
13.605050	0.1	19.595879
13.606717	0.1	18.804865
13.608383	0.1	18.031416
13.610050	0.1	17.278031
13.611717	0.1	16.546985
13.613383	0.1	15.839594
13.615050	0.1	15.155259
13.616717	0.1	14.491659
13.618383	0.1	13.847053
13.620050	0.1	13.221749
13.621717	0.1	12.617121
13.623383	0.1	12.034448
13.625050	0.1	11.474495
13.626717	0.1	10.937122
13.628383	0.1	10.421332
13.630050	0.1	9.926348
13.631717	0.1	9.452114
13.633383	0.1	8.998509
13.635050	0.1	8.564987
13.636717	0.1	8.151121
13.638383	0.1	7.756981
13.640050	0.1	7.382776
13.641717	0.1	7.028067
13.643383	0.1	6.691907
13.645050	0.1	6.373939
13.646717	0.1	6.074458
13.648383	0.1	5.792757
13.650050	0.1	5.526366
13.651717	0.1	5.272725
13.653383	0.1	5.030958
13.655050	0.1	4.801583
13.656717	0.1	4.585516
13.658383	0.1	4.383852
13.660050	0.1	4.197108
13.661717	0.1	4.024231
13.663383	0.1	3.863084
13.665050	0.1	3.711348
13.666717	0.1	3.566896
13.668383	0.1	3.428175
13.670050	0.1	3.294661
13.671717	0.1	3.166897
13.673383	0.1	3.046095
13.675050	0.1	2.933717
13.676717	0.1	2.830708
13.678383	0.1	2.736514
13.680050	0.1	2.649287
13.681717	0.1	2.567093
13.683383	0.1	2.488554
13.685050	0.1	2.412871
13.686717	0.1	2.340060
13.688383	0.1	2.271025
13.690050	0.1	2.206550
13.691717	0.1	2.146238
13.693383	0.1	2.089175
13.695050	0.1	2.035038
13.696717	0.1	1.983726
13.698383	0.1	1.934930
13.700050	0.1	1.888452
13.701717	0.1	1.843674
13.703383	0.1	1.799171
13.705050	0.1	1.754137
13.706717	0.1	1.709596
13.708383	0.1	1.667659
13.710050	0.1	1.629824
13.711717	0.1	1.595593
13.713383	0.1	1.563393
13.715050	0.1	1.533008
13.716717	0.1	1.505394
13.718383	0.1	1.480607
13.720050	0.1	1.457552
13.721717	0.1	1.434819
13.723383	0.1	1.411559
13.725050	0.1	1.388062
13.726717	0.1	1.364988
13.728383	0.1	1.342115
13.730050	0.1	1.318813
13.731717	0.1	1.295023
13.733383	0.1	1.271414
13.735050	0.1	1.249216
13.736717	0.1	1.229718
13.738383	0.1	1.213602
13.740050	0.1	1.200642
13.741717	0.1	1.189462
13.743383	0.1	1.177746
13.745050	0.1	1.163948
13.746717	0.1	1.148880
13.748383	0.1	1.134332
13.750050	0.1	1.120712
13.751717	0.1	1.106947
13.753383	0.1	1.091710
13.755050	0.1	1.074439
13.756717	0.1	1.056134
13.758383	0.1	1.038797
13.760050	0.1	1.023686
13.761717	0.1	1.010606
13.763383	0.1	0.998718
13.765050	0.1	0.987453
13.766717	0.1	0.976934
13.768383	0.1	0.967653
13.770050	0.1	0.959854
13.771717	0.1	0.953902
13.773383	0.1	0.950075
13.775050	0.1	0.946810
13.776717	0.1	0.941125
13.778383	0.1	0.931229
13.780050	0.1	0.917548
13.781717	0.1	0.902163
13.783383	0.1	0.887560
13.785050	0.1	0.875136
13.786717	0.1	0.865203
13.788383	0.1	0.857301
13.790050	0.1	0.850139
13.791717	0.1	0.842516
13.793383	0.1	0.833962
13.795050	0.1	0.824500
13.796717	0.1	0.814931
13.798383	0.1	0.806497
13.800050	0.1	0.799522
13.801717	0.1	0.793510
13.803383	0.1	0.787973
13.805050	0.1	0.782022
13.806717	0.1	0.775196
13.808383	0.1	0.768951
13.810050	0.1	0.765040
13.811717	0.1	0.763079
13.813383	0.1	0.761095
13.815050	0.1	0.757230
13.816717	0.1	0.750702
13.818383	0.1	0.742385
13.820050	0.1	0.734543
13.821717	0.1	0.728960
13.823383	0.1	0.725123
13.825050	0.1	0.721053
13.826717	0.1	0.715740
13.828383	0.1	0.710026
13.830050	0.1	0.705402
13.831717	0.1	0.702776
13.833383	0.1	0.702017
13.835050	0.1	0.701901
13.836717	0.1	0.700592
13.838383	0.1	0.696639
13.840050	0.1	0.689980
13.841717	0.1	0.681980
13.843383	0.1	0.674240
13.845050	0.1	0.667707
13.846717	0.1	0.662482
13.848383	0.1	0.657653
13.850050	0.1	0.652308
13.851717	0.1	0.647279
13.853383	0.1	0.644922
13.855050	0.1	0.646920
13.856717	0.1	0.652410
13.858383	0.1	0.658305
13.860050	0.1	0.661747
13.861717	0.1	0.661802
13.863383	0.1	0.658818
13.865050	0.1	0.653588
13.866717	0.1	0.647414
13.868383	0.1	0.641588
13.870050	0.1	0.637108
13.871717	0.1	0.634715
13.873383	0.1	0.634519
13.875050	0.1	0.636284
13.876717	0.1	0.639632
13.878383	0.1	0.643129
13.880050	0.1	0.644587
13.881717	0.1	0.642892
13.883383	0.1	0.638617
13.885050	0.1	0.633062
13.886717	0.1	0.627507
13.888383	0.1	0.623134
13.890050	0.1	0.621234
13.891717	0.1	0.622477
13.893383	0.1	0.625812
13.895050	0.1	0.629365
13.896717	0.1	0.632163
13.898383	0.1	0.634603
13.900050	0.1	0.637714
13.901717	0.1	0.642235
13.903383	0.1	0.647902
13.905050	0.1	0.652932
13.906717	0.1	0.654878
13.908383	0.1	0.653192
13.910050	0.1	0.650077
13.911717	0.1	0.648317
13.913383	0.1	0.649621
13.915050	0.1	0.654412
13.916717	0.1	0.660978
13.918383	0.1	0.665928
13.920050	0.1	0.667130
13.921717	0.1	0.665090
13.923383	0.1	0.661351
13.925050	0.1	0.657095
13.926717	0.1	0.653262
13.928383	0.1	0.651223
13.930050	0.1	0.652638
13.931717	0.1	0.658124
13.933383	0.1	0.666501
13.935050	0.1	0.675688
13.936717	0.1	0.683968
13.938383	0.1	0.690455
13.940050	0.1	0.695288
13.941717	0.1	0.699116
13.943383	0.1	0.701901
13.945050	0.1	0.703051
13.946717	0.1	0.702967
13.948383	0.1	0.703353
13.950050	0.1	0.705877
13.951717	0.1	0.710823
13.953383	0.1	0.717370
13.955050	0.1	0.724820
13.956717	0.1	0.733114
13.958383	0.1	0.742883
13.960050	0.1	0.755205
13.961717	0.1	0.770059
13.963383	0.1	0.785468
13.965050	0.1	0.798889
13.966717	0.1	0.808802
13.968383	0.1	0.815159
13.970050	0.1	0.819592
13.971717	0.1	0.824751
13.973383	0.1	0.832253
13.975050	0.1	0.842088
13.976717	0.1	0.854037
13.978383	0.1	0.868067
13.980050	0.1	0.883513
13.981717	0.1	0.899266
13.983383	0.1	0.914871
13.985050	0.1	0.930880
13.986717	0.1	0.948128
13.988383	0.1	0.966541
13.990050	0.1	0.984664
13.991717	0.1	1.000906
13.993383	0.1	1.015444
13.995050	0.1	1.030378
13.996717	0.1	1.047798
13.998383	0.1	1.068120
14.000050	0.1	1.090458
14.001717	0.1	1.114118
14.003383	0.1	1.138849
14.005050	0.1	1.163976
14.006717	0.1	1.189089
14.008383	0.1	1.215371
14.010050	0.1	1.243991
14.011717	0.1	1.273807
14.013383	0.1	1.302375
14.015050	0.1	1.328406
14.016717	0.1	1.352881
14.018383	0.1	1.378329
14.020050	0.1	1.407103
14.021717	0.1	1.440048
14.023383	0.1	1.476272
14.025050	0.1	1.514060
14.026717	0.1	1.552142
14.028383	0.1	1.590131
14.030050	0.1	1.628217
14.031717	0.1	1.666890
14.033383	0.1	1.706630
14.035050	0.1	1.747562
14.036717	0.1	1.789378
14.038383	0.1	1.831548
14.040050	0.1	1.874091
14.041717	0.1	1.917509
14.043383	0.1	1.961892
14.045050	0.1	2.006819
14.046717	0.1	2.052360
14.048383	0.1	2.099439
14.050050	0.1	2.148594
14.051717	0.1	2.199165
14.053383	0.1	2.250215
14.055050	0.1	2.302015
14.056717	0.1	2.356111
14.058383	0.1	2.413560
14.060050	0.1	2.473486
14.061717	0.1	2.533603
14.063383	0.1	2.591847
14.065050	0.1	2.648253
14.066717	0.1	2.705194
14.068383	0.1	2.765246
14.070050	0.1	2.829134
14.071717	0.1	2.895663
14.073383	0.1	2.962747
14.075050	0.1	3.029048
14.076717	0.1	3.094506
14.078383	0.1	3.159563
14.080050	0.1	3.225221
14.081717	0.1	3.293436
14.083383	0.1	3.365506
14.085050	0.1	3.440203
14.086717	0.1	3.514686
14.088383	0.1	3.587268
14.090050	0.1	3.658370
14.091717	0.1	3.728704
14.093383	0.1	3.798227
14.095050	0.1	3.867005
14.096717	0.1	3.935192
14.098383	0.1	4.002005
14.100050	0.1	4.066536
14.101717	0.1	4.129391
14.103383	0.1	4.192055
14.105050	0.1	4.254868
14.106717	0.1	4.316666
14.108383	0.1	4.376359
14.110050	0.1	4.434050
14.111717	0.1	4.490647
14.113383	0.1	4.547341
14.115050	0.1	4.604300
14.116717	0.1	4.659514
14.118383	0.1	4.710997
14.120050	0.1	4.759384
14.121717	0.1	4.806761
14.123383	0.1	4.854044
14.125050	0.1	4.900000
14.126717	0.1	4.942636
14.128383	0.1	4.980690
14.130050	0.1	5.013668
14.131717	0.1	5.041934
14.133383	0.1	5.067126
14.135050	0.1	5.091834
14.136717	0.1	5.118297
14.138383	0.1	5.146661
14.140050	0.1	5.174591
14.141717	0.1	5.199015
14.143383	0.1	5.217828
14.145050	0.1	5.230857
14.146717	0.1	5.239835
14.148383	0.1	5.246964
14.150050	0.1	5.253823
14.151717	0.1	5.261097
14.153383	0.1	5.268524
14.155050	0.1	5.275197
14.156717	0.1	5.279947
14.158383	0.1	5.281693
14.160050	0.1	5.279919
14.161717	0.1	5.274722
14.163383	0.1	5.266322
14.165050	0.1	5.254713
14.166717	0.1	5.239863
14.168383	0.1	5.221902
14.170050	0.1	5.200934
14.171717	0.1	5.177073
14.173383	0.1	5.150903
14.175050	0.1	5.123387
14.176717	0.1	5.095168
14.178383	0.1	5.065938
14.180050	0.1	5.034381
14.181717	0.1	4.999083
14.183383	0.1	4.959689
14.185050	0.1	4.917346
14.186717	0.1	4.873639
14.188383	0.1	4.828931
14.190050	0.1	4.782742
14.191717	0.1	4.734858
14.193383	0.1	4.685358
14.195050	0.1	4.634280
14.196717	0.1	4.581544
14.198383	0.1	4.526721
14.200050	0.1	4.468933
14.201717	0.1	4.407451
14.203383	0.1	4.342585
14.205050	0.1	4.275809
14.206717	0.1	4.209033
14.208383	0.1	4.143226
14.210050	0.1	4.077861
14.211717	0.1	4.012100
14.213383	0.1	3.945311
14.215050	0.1	3.876514
14.216717	0.1	3.804769
14.218383	0.1	3.730054
14.220050	0.1	3.653588
14.221717	0.1	3.577359
14.223383	0.1	3.502932
14.225050	0.1	3.430592
14.226717	0.1	3.359765
14.228383	0.1	3.289799
14.230050	0.1	3.219810
14.231717	0.1	3.148876
14.233383	0.1	3.076731
14.235050	0.1	3.003511
14.236717	0.1	2.929359
14.238383	0.1	2.854713
14.240050	0.1	2.780464
14.241717	0.1	2.707634
14.243383	0.1	2.636742
14.245050	0.1	2.567377
14.246717	0.1	2.498962
14.248383	0.1	2.431558
14.250050	0.1	2.365545
14.251717	0.1	2.301168
14.253383	0.1	2.238657
14.255050	0.1	2.177926
14.256717	0.1	2.118815
14.258383	0.1	2.061664
14.260050	0.1	2.006665
14.261717	0.1	1.953510
14.263383	0.1	1.902124
14.265050	0.1	1.853090
14.266717	0.1	1.807250
14.268383	0.1	1.764777
14.270050	0.1	1.724344
14.271717	0.1	1.683673
14.273383	0.1	1.641689
14.275050	0.1	1.599519
14.276717	0.1	1.558601
14.278383	0.1	1.519262
14.280050	0.1	1.481432
14.281717	0.1	1.445538
14.283383	0.1	1.412723
14.285050	0.1	1.384341
14.286717	0.1	1.360476
14.288383	0.1	1.339209
14.290050	0.1	1.317961
14.291717	0.1	1.295269
14.293383	0.1	1.270873
14.295050	0.1	1.245206
14.296717	0.1	1.219944
14.298383	0.1	1.197816
14.300050	0.1	1.180279
14.301717	0.1	1.166291
14.303383	0.1	1.153480
14.305050	0.1	1.140032
14.306717	0.1	1.126085
14.308383	0.1	1.113177
14.310050	0.1	1.101969
14.311717	0.1	1.091454
14.313383	0.1	1.080208
14.315050	0.1	1.067854
14.316717	0.1	1.055091
14.318383	0.1	1.042308
14.320050	0.1	1.029642
14.321717	0.1	1.018071
14.323383	0.1	1.008357
14.325050	0.1	0.999854
14.326717	0.1	0.992105
14.328383	0.1	0.985856
14.330050	0.1	0.981912
14.331717	0.1	0.980748
14.333383	0.1	0.982070
14.335050	0.1	0.984049
14.336717	0.1	0.984441
14.338383	0.1	0.982364
14.340050	0.1	0.978606
14.341717	0.1	0.974969
14.343383	0.1	0.972971
14.345050	0.1	0.972669
14.346717	0.1	0.973586
14.348383	0.1	0.976259
14.350050	0.1	0.981325
14.351717	0.1	0.988008
14.353383	0.1	0.994806
14.355050	0.1	1.000417
14.356717	0.1	1.003398
14.358383	0.1	1.002550
14.360050	0.1	0.998392
14.361717	0.1	0.993526
14.363383	0.1	0.991523
14.365050	0.1	0.994410
14.366717	0.1	1.000315
14.368383	0.1	1.004888
14.370050	0.1	1.005838
14.371717	0.1	1.004566
14.373383	0.1	1.003803
14.375050	0.1	1.005246
14.376717	0.1	1.009330
14.378383	0.1	1.016110
14.380050	0.1	1.025288
14.381717	0.1	1.035719
14.383383	0.1	1.046034
14.385050	0.1	1.055966
14.386717	0.1	1.066183
14.388383	0.1	1.076651
14.390050	0.1	1.086141
14.391717	0.1	1.093545
14.393383	0.1	1.098444
14.395050	0.1	1.100716
14.396717	0.1	1.100567
14.398383	0.1	1.099179
14.400050	0.1	1.099310
14.401717	0.1	1.103892
14.403383	0.1	1.113224
14.405050	0.1	1.125466
14.406717	0.1	1.139077
14.408383	0.1	1.153024
14.410050	0.1	1.165904
14.411717	0.1	1.176381
14.413383	0.1	1.183758
14.415050	0.1	1.187436
14.416717	0.1	1.187255
14.418383	0.1	1.184787
14.420050	0.1	1.183213
14.421717	0.1	1.185252
14.423383	0.1	1.191045
14.425050	0.1	1.198049
14.426717	0.1	1.203250
14.428383	0.1	1.205695
14.430050	0.1	1.206705
14.431717	0.1	1.208065
14.433383	0.1	1.210924
14.435050	0.1	1.215436
14.436717	0.1	1.220852
14.438383	0.1	1.226533
14.440050	0.1	1.232415
14.441717	0.1	1.238235
14.443383	0.1	1.243320
14.445050	0.1	1.247027
14.446717	0.1	1.249085
14.448383	0.1	1.250347
14.450050	0.1	1.253197
14.451717	0.1	1.259325
14.453383	0.1	1.267530
14.455050	0.1	1.275521
14.456717	0.1	1.282841
14.458383	0.1	1.290999
14.460050	0.1	1.301416
14.461717	0.1	1.313468
14.463383	0.1	1.324741
14.465050	0.1	1.333738
14.466717	0.1	1.341901
14.468383	0.1	1.352425
14.470050	0.1	1.367386
14.471717	0.1	1.385966
14.473383	0.1	1.405529
14.475050	0.1	1.424705
14.476717	0.1	1.445073
14.478383	0.1	1.468947
14.480050	0.1	1.496598
14.481717	0.1	1.526875
14.483383	0.1	1.558778
14.485050	0.1	1.591132
14.486717	0.1	1.623081
14.488383	0.1	1.655528
14.490050	0.1	1.690583
14.491717	0.1	1.729522
14.493383	0.1	1.771678
14.495050	0.1	1.815343
14.496717	0.1	1.859842
14.498383	0.1	1.906068
14.500050	0.1	1.954716
14.501717	0.1	2.005235
14.503383	0.1	2.056845
14.505050	0.1	2.109646
14.506717	0.1	2.164110
14.508383	0.1	2.220380
14.510050	0.1	2.278755
14.511717	0.1	2.340153
14.513383	0.1	2.405425
14.515050	0.1	2.474426
14.516717	0.1	2.546152
14.518383	0.1	2.619806
14.520050	0.1	2.695494
14.521717	0.1	2.774238
14.523383	0.1	2.857749
14.525050	0.1	2.947138
14.526717	0.1	3.041252
14.528383	0.1	3.137370
14.530050	0.1	3.234041
14.531717	0.1	3.332058
14.533383	0.1	3.432706
14.535050	0.1	3.536693
14.536717	0.1	3.644209
14.538383	0.1	3.754790
14.540050	0.1	3.867913
14.541717	0.1	3.983956
14.543383	0.1	4.103594
14.545050	0.1	4.226798
14.546717	0.1	4.353574
14.548383	0.1	4.484570
14.550050	0.1	4.620044
14.551717	0.1	4.759789
14.553383	0.1	4.903921
14.555050	0.1	5.052257
14.556717	0.1	5.204072
14.558383	0.1	5.359459
14.560050	0.1	5.519199
14.561717	0.1	5.683228
14.563383	0.1	5.851211
14.565050	0.1	6.024144
14.566717	0.1	6.203381
14.568383	0.1	6.388449
14.570050	0.1	6.577522
14.571717	0.1	6.769635
14.573383	0.1	6.965306
14.575050	0.1	7.165722
14.576717	0.1	7.372014
14.578383	0.1	7.584984
14.580050	0.1	7.804846
14.581717	0.1	8.030757
14.583383	0.1	8.260445
14.585050	0.1	8.491706
14.586717	0.1	8.724895
14.588383	0.1	8.962178
14.590050	0.1	9.204252
14.591717	0.1	9.449315
14.593383	0.1	9.695231
14.595050	0.1	9.941859
14.596717	0.1	10.190890
14.598383	0.1	10.443558
14.600050	0.1	10.699015
14.601717	0.1	10.955064
14.603383	0.1	11.209860
14.605050	0.1	11.463021
14.606717	0.1	11.715535
14.608383	0.1	11.969167
14.610050	0.1	12.225215
14.611717	0.1	12.482735
14.613383	0.1	12.738458
14.615050	0.1	12.988993
14.616717	0.1	13.232683
14.618383	0.1	13.469760
14.620050	0.1	13.701576
14.621717	0.1	13.929401
14.623383	0.1	14.153970
14.625050	0.1	14.375350
14.626717	0.1	14.592186
14.628383	0.1	14.802469
14.630050	0.1	15.005460
14.631717	0.1	15.201066
14.633383	0.1	15.387945
14.635050	0.1	15.564375
14.636717	0.1	15.729768
14.638383	0.1	15.884424
14.640050	0.1	16.029226
14.641717	0.1	16.165432
14.643383	0.1	16.293307
14.645050	0.1	16.411385
14.646717	0.1	16.517905
14.648383	0.1	16.612196
14.650050	0.1	16.694674
14.651717	0.1	16.766321
14.653383	0.1	16.827676
14.655050	0.1	16.878294
14.656717	0.1	16.917116
14.658383	0.1	16.942858
14.660050	0.1	16.954830
14.661717	0.1	16.954099
14.663383	0.1	16.942965
14.665050	0.1	16.922993
14.666717	0.1	16.894056
14.668383	0.1	16.854987
14.670050	0.1	16.804445
14.671717	0.1	16.741613
14.673383	0.1	16.667107
14.675050	0.1	16.583246
14.676717	0.1	16.492698
14.678383	0.1	16.396916
14.680050	0.1	16.295384
14.681717	0.1	16.186223
14.683383	0.1	16.068402
14.685050	0.1	15.942808
14.686717	0.1	15.810700
14.688383	0.1	15.672883
14.690050	0.1	15.530437
14.691717	0.1	15.384215
14.693383	0.1	15.234635
14.695050	0.1	15.082913
14.696717	0.1	14.930288
14.698383	0.1	14.776727
14.700050	0.1	14.622216
14.701717	0.1	14.467649
14.703383	0.1	14.313678
14.705050	0.1	14.160378
14.706717	0.1	14.007729
14.708383	0.1	13.855621
14.710050	0.1	13.704225
14.711717	0.1	13.555014
14.713383	0.1	13.410458
14.715050	0.1	13.272353
14.716717	0.1	13.140328
14.718383	0.1	13.012341
14.720050	0.1	12.887064
14.721717	0.1	12.765187
14.723383	0.1	12.648324
14.725050	0.1	12.537427
14.726717	0.1	12.432206
14.728383	0.1	12.331870
14.730050	0.1	12.236414
14.731717	0.1	12.146547
14.733383	0.1	12.062364
14.735050	0.1	11.982853
14.736717	0.1	11.906833
14.738383	0.1	11.833776
14.740050	0.1	11.763675
14.741717	0.1	11.696545
14.743383	0.1	11.632005
14.745050	0.1	11.569364
14.746717	0.1	11.508414
14.748383	0.1	11.449242
14.750050	0.1	11.390899
14.751717	0.1	11.332007
14.753383	0.1	11.272379
14.755050	0.1	11.212989
14.756717	0.1	11.154898
14.758383	0.1	11.098473
14.760050	0.1	11.043069
14.761717	0.1	10.987041
14.763383	0.1	10.928130
14.765050	0.1	10.865028
14.766717	0.1	10.798257
14.768383	0.1	10.728613
14.770050	0.1	10.656165
14.771717	0.1	10.581440
14.773383	0.1	10.505691
14.775050	0.1	10.429686
14.776717	0.1	10.353015
14.778383	0.1	10.274644
14.780050	0.1	10.193414
14.781717	0.1	10.107914
14.783383	0.1	10.017180
14.785050	0.1	9.922171
14.786717	0.1	9.825085
14.788383	0.1	9.727222
14.790050	0.1	9.628781
14.791717	0.1	9.530191
14.793383	0.1	9.432170
14.795050	0.1	9.334856
14.796717	0.1	9.237207
14.798383	0.1	9.137695
14.800050	0.1	9.036297
14.801717	0.1	8.934638
14.803383	0.1	8.834163
14.805050	0.1	8.735759
14.806717	0.1	8.640341
14.808383	0.1	8.548158
14.810050	0.1	8.458220
14.811717	0.1	8.368748
14.813383	0.1	8.278079
14.815050	0.1	8.185725
14.816717	0.1	8.092355
14.818383	0.1	7.999646
14.820050	0.1	7.910016
14.821717	0.1	7.824996
14.823383	0.1	7.743882
14.825050	0.1	7.664310
14.826717	0.1	7.583923
14.828383	0.1	7.501780
14.830050	0.1	7.418660
14.831717	0.1	7.336508
14.833383	0.1	7.257271
14.835050	0.1	7.181983
14.836717	0.1	7.110755
14.838383	0.1	7.043197
14.840050	0.1	6.978367
14.841717	0.1	6.914632
14.843383	0.1	6.850241
14.845050	0.1	6.784010
14.846717	0.1	6.715539
14.848383	0.1	6.645336
14.850050	0.1	6.574448
14.851717	0.1	6.504026
14.853383	0.1	6.435611
14.855050	0.1	6.370735
14.856717	0.1	6.309138
14.858383	0.1	6.248062
14.860050	0.1	6.184177
14.861717	0.1	6.116107
14.863383	0.1	6.044926
14.865050	0.1	5.972623
14.866717	0.1	5.900580
14.868383	0.1	5.829134
14.870050	0.1	5.757930
14.871717	0.1	5.686614
14.873383	0.1	5.615344
14.875050	0.1	5.544326
14.876717	0.1	5.472926
14.878383	0.1	5.399622
14.880050	0.1	5.323165
14.881717	0.1	5.243933
14.883383	0.1	5.163853
14.885050	0.1	5.084658
14.886717	0.1	5.006497
14.888383	0.1	4.928634
14.890050	0.1	4.850635
14.891717	0.1	4.772306
14.893383	0.1	4.693228
14.895050	0.1	4.612901
14.896717	0.1	4.531271
14.898383	0.1	4.449193
14.900050	0.1	4.368019
14.901717	0.1	4.288359
14.903383	0.1	4.209601
14.905050	0.1	4.130523
14.906717	0.1	4.050299
14.908383	0.1	3.969301
14.910050	0.1	3.888374
14.911717	0.1	3.807112
14.913383	0.1	3.724489
14.915050	0.1	3.640982
14.916717	0.1	3.558365
14.918383	0.1	3.477875
14.920050	0.1	3.399490
14.921717	0.1	3.322857
14.923383	0.1	3.248188
14.925050	0.1	3.175810
14.926717	0.1	3.105691
14.928383	0.1	3.038305
14.930050	0.1	2.974505
14.931717	0.1	2.913689
14.933383	0.1	2.853428
14.935050	0.1	2.791518
14.936717	0.1	2.728002
14.938383	0.1	2.664803
14.940050	0.1	2.603880
14.941717	0.1	2.546180
14.943383	0.1	2.491940
14.945050	0.1	2.441411
14.946717	0.1	2.395711
14.948383	0.1	2.356386
14.950050	0.1	2.323450
14.951717	0.1	2.294797
14.953383	0.1	2.267626
14.955050	0.1	2.239421
14.956717	0.1	2.208813
14.958383	0.1	2.176701
14.960050	0.1	2.145604
14.961717	0.1	2.117543
14.963383	0.1	2.092766
14.965050	0.1	2.070288
14.966717	0.1	2.049007
14.968383	0.1	2.027745
14.970050	0.1	2.004770
14.971717	0.1	1.978595
14.973383	0.1	1.949072
14.975050	0.1	1.917533
14.976717	0.1	1.886138
14.978383	0.1	1.856452
14.980050	0.1	1.828503
14.981717	0.1	1.801429
14.983383	0.1	1.775189
14.985050	0.1	1.751217
14.986717	0.1	1.730882
14.988383	0.1	1.714383
14.990050	0.1	1.701699
14.991717	0.1	1.692399
14.993383	0.1	1.684981
14.995050	0.1	1.678197
14.996717	0.1	1.671966
14.998383	0.1	1.666797
15.000050	0.1	1.663575
15.001717	0.1	1.662588
15.003383	0.1	1.662192
15.005050	0.1	1.659920
15.006717	0.1	1.655337
15.008383	0.1	1.650448
15.010050	0.1	1.647128
15.011717	0.1	1.645517
15.013383	0.1	1.645009
15.015050	0.1	1.646006
15.016717	0.1	1.649489
15.018383	0.1	1.654848
15.020050	0.1	1.660259
15.021717	0.1	1.665037
15.023383	0.1	1.669889
15.025050	0.1	1.675864
15.026717	0.1	1.683361
15.028383	0.1	1.690919
15.030050	0.1	1.696413
15.031717	0.1	1.699468
15.033383	0.1	1.701349
15.035050	0.1	1.703855
15.036717	0.1	1.708828
15.038383	0.1	1.717163
15.040050	0.1	1.728418
15.041717	0.1	1.741755
15.043383	0.1	1.756279
15.045050	0.1	1.771040
15.046717	0.1	1.785532
15.048383	0.1	1.799441
15.050050	0.1	1.812554
15.051717	0.1	1.825709
15.053383	0.1	1.840601
15.055050	0.1	1.857970
15.056717	0.1	1.877304
15.058383	0.1	1.897574
15.060050	0.1	1.917374
15.061717	0.1	1.935824
15.063383	0.1	1.953687
15.065050	0.1	1.972453
15.066717	0.1	1.992919
15.068383	0.1	2.015438
15.070050	0.1	2.040407
15.071717	0.1	2.067615
15.073383	0.1	2.096342
15.075050	0.1	2.126684
15.076717	0.1	2.159853
15.078383	0.1	2.196529
15.080050	0.1	2.235244
15.081717	0.1	2.273442
15.083383	0.1	2.309638
15.085050	0.1	2.343776
15.086717	0.1	2.377140
15.088383	0.1	2.412242
15.090050	0.1	2.451232
15.091717	0.1	2.494319
15.093383	0.1	2.540266
15.095050	0.1	2.587689
15.096717	0.1	2.635499
15.098383	0.1	2.683150
15.100050	0.1	2.731122
15.101717	0.1	2.780333
15.103383	0.1	2.830927
15.105050	0.1	2.882797
15.106717	0.1	2.936539
15.108383	0.1	2.992582
15.110050	0.1	3.050789
15.111717	0.1	3.111144
15.113383	0.1	3.173221
15.115050	0.1	3.235838
15.116717	0.1	3.298577
15.118383	0.1	3.362503
15.120050	0.1	3.429586
15.121717	0.1	3.501778
15.123383	0.1	3.579943
15.125050	0.1	3.663031
15.126717	0.1	3.748443
15.128383	0.1	3.833510
15.130050	0.1	3.916747
15.131717	0.1	3.998769
15.133383	0.1	4.081926
15.135050	0.1	4.168348
15.136717	0.1	4.259120
15.138383	0.1	4.354664
15.140050	0.1	4.453915
15.141717	0.1	4.554368
15.143383	0.1	4.654359
15.145050	0.1	4.754220
15.146717	0.1	4.855217
15.148383	0.1	4.958571
15.150050	0.1	5.064961
15.151717	0.1	5.174405
15.153383	0.1	5.287020
15.155050	0.1	5.403259
15.156717	0.1	5.523553
15.158383	0.1	5.648918
15.160050	0.1	5.780882
15.161717	0.1	5.919663
15.163383	0.1	6.063571
15.165050	0.1	6.210669
15.166717	0.1	6.359597
15.168383	0.1	6.509516
15.170050	0.1	6.661038
15.171717	0.1	6.816215
15.173383	0.1	6.976523
15.175050	0.1	7.141982
15.176717	0.1	7.312307
15.178383	0.1	7.487568
15.180050	0.1	7.667346
15.181717	0.1	7.850216
15.183383	0.1	8.034641
15.185050	0.1	8.220379
15.186717	0.1	8.408390
15.188383	0.1	8.599693
15.190050	0.1	8.795401
15.191717	0.1	8.996655
15.193383	0.1	9.203125
15.195050	0.1	9.412584
15.196717	0.1	9.622909
15.198383	0.1	9.833458
15.200050	0.1	10.044300
15.201717	0.1	10.255589
15.203383	0.1	10.467819
15.205050	0.1	10.681497
15.206717	0.1	10.896497
15.208383	0.1	11.112043
15.210050	0.1	11.327118
15.211717	0.1	11.540786
15.213383	0.1	11.751954
15.215050	0.1	11.959309
15.216717	0.1	12.162211
15.218383	0.1	12.360630
15.220050	0.1	12.554182
15.221717	0.1	12.742025
15.223383	0.1	12.923474
15.225050	0.1	13.098777
15.226717	0.1	13.269307
15.228383	0.1	13.435795
15.230050	0.1	13.597277
15.231717	0.1	13.752198
15.233383	0.1	13.898592
15.235050	0.1	14.033737
15.236717	0.1	14.155786
15.238383	0.1	14.265724
15.240050	0.1	14.366712
15.241717	0.1	14.460925
15.243383	0.1	14.547352
15.245050	0.1	14.622831
15.246717	0.1	14.684629
15.248383	0.1	14.731856
15.250050	0.1	14.765142
15.251717	0.1	14.785519
15.253383	0.1	14.794418
15.255050	0.1	14.794129
15.256717	0.1	14.786073
15.258383	0.1	14.768709
15.260050	0.1	14.739069
15.261717	0.1	14.695898
15.263383	0.1	14.640256
15.265050	0.1	14.574234
15.266717	0.1	14.499477
15.268383	0.1	14.416152
15.270050	0.1	14.323439
15.271717	0.1	14.221156
15.273383	0.1	14.110166
15.275050	0.1	13.991059
15.276717	0.1	13.863877
15.278383	0.1	13.728994
15.280050	0.1	13.587084
15.281717	0.1	13.438636
15.283383	0.1	13.284362
15.285050	0.1	13.126191
15.286717	0.1	12.967056
15.288383	0.1	12.808824
15.290050	0.1	12.651114
15.291717	0.1	12.492444
15.293383	0.1	12.331703
15.295050	0.1	12.169573
15.296717	0.1	12.008594
15.298383	0.1	11.850554
15.300050	0.1	11.694883
15.301717	0.1	11.540712
15.303383	0.1	11.388911
15.305050	0.1	11.241674
15.306717	0.1	11.101486
15.308383	0.1	10.970319
15.310050	0.1	10.849112
15.311717	0.1	10.737809
15.313383	0.1	10.635993
15.315050	0.1	10.543801
15.316717	0.1	10.461961
15.318383	0.1	10.391050
15.320050	0.1	10.331380
15.321717	0.1	10.283384
15.323383	0.1	10.248269
15.325050	0.1	10.228548
15.326717	0.1	10.226523
15.328383	0.1	10.242029
15.330050	0.1	10.273242
15.331717	0.1	10.319464
15.333383	0.1	10.382347
15.335050	0.1	10.464699
15.336717	0.1	10.569389
15.338383	0.1	10.699085
15.340050	0.1	10.855249
15.341717	0.1	11.037416
15.343383	0.1	11.244370
15.345050	0.1	11.475431
15.346717	0.1	11.730632
15.348383	0.1	12.010452
15.350050	0.1	12.315582
15.351717	0.1	12.647011
15.353383	0.1	13.007089
15.355050	0.1	13.400060
15.356717	0.1	13.830536
15.358383	0.1	14.301245
15.360050	0.1	14.812858
15.361717	0.1	15.365523
15.363383	0.1	15.959726
15.365050	0.1	16.596061
15.366717	0.1	17.275666
15.368383	0.1	18.001162
15.370050	0.1	18.776050
15.371717	0.1	19.603423
15.373383	0.1	20.486126
15.375050	0.1	21.427609
15.376717	0.1	22.432394
15.378383	0.1	23.505515
15.380050	0.1	24.651322
15.381717	0.1	25.872430
15.383383	0.1	27.170298
15.385050	0.1	28.547593
15.386717	0.1	30.008927
15.388383	0.1	31.559230
15.390050	0.1	33.203349
15.391717	0.1	34.946669
15.393383	0.1	36.794869
15.395050	0.1	38.754279
15.396717	0.1	40.832674
15.398383	0.1	43.038493
15.400050	0.1	45.378790
15.401717	0.1	47.858032
15.403383	0.1	50.479318
15.405050	0.1	53.246701
15.406717	0.1	56.166165
15.408383	0.1	59.245434
15.410050	0.1	62.493025
15.411717	0.1	65.916912
15.413383	0.1	69.524422
15.415050	0.1	73.322789
15.416717	0.1	77.318349
15.418383	0.1	81.515522
15.420050	0.1	85.917516
15.421717	0.1	90.528624
15.423383	0.1	95.355972
15.425050	0.1	100.408201
15.426717	0.1	105.692470
15.428383	0.1	111.213182
15.430050	0.1	116.972341
15.431717	0.1	122.971004
15.433383	0.1	129.211708
15.435050	0.1	135.699171
15.436717	0.1	142.438510
15.438383	0.1	149.434055
15.440050	0.1	156.689258
15.441717	0.1	164.206862
15.443383	0.1	171.989310
15.445050	0.1	180.039262
15.446717	0.1	188.359744
15.448383	0.1	196.954091
15.450050	0.1	205.826280
15.451717	0.1	214.980534
15.453383	0.1	224.420261
15.455050	0.1	234.148987
15.456717	0.1	244.171103
15.458383	0.1	254.490562
15.460050	0.1	265.111565
15.461717	0.1	276.041623
15.463383	0.1	287.292111
15.465050	0.1	298.875193
15.466717	0.1	310.801654
15.468383	0.1	323.082563
15.470050	0.1	335.731777
15.471717	0.1	348.766381
15.473383	0.1	362.207797
15.475050	0.1	376.083027
15.476717	0.1	390.420757
15.478383	0.1	405.244874
15.480050	0.1	420.574225
15.481717	0.1	436.428776
15.483383	0.1	452.832114
15.485050	0.1	469.809887
15.486717	0.1	487.392680
15.488383	0.1	505.617331
15.490050	0.1	524.519268
15.491717	0.1	544.126360
15.493383	0.1	564.460983
15.495050	0.1	585.541963
15.496717	0.1	607.382744
15.498383	0.1	629.990092
15.500050	0.1	653.362875
15.501717	0.1	677.489625
15.503383	0.1	702.349214
15.505050	0.1	727.913716
15.506717	0.1	754.146982
15.508383	0.1	780.999787
15.510050	0.1	808.406692
15.511717	0.1	836.284208
15.513383	0.1	864.530831
15.515050	0.1	893.034577
15.516717	0.1	921.684262
15.518383	0.1	950.369049
15.520050	0.1	978.965965
15.521717	0.1	1,007.334093
15.523383	0.1	1,035.321156
15.525050	0.1	1,062.771828
15.526717	0.1	1,089.529820
15.528383	0.1	1,115.441696
15.530050	0.1	1,140.370505
15.531717	0.1	1,164.199851
15.533383	0.1	1,186.823017
15.535050	0.1	1,208.143473
15.536717	0.1	1,228.080887
15.538383	0.1	1,246.560450
15.540050	0.1	1,263.504593
15.541717	0.1	1,278.848556
15.543383	0.1	1,292.555659
15.545050	0.1	1,304.612682
15.546717	0.1	1,315.026718
15.548383	0.1	1,323.826445
15.550050	0.1	1,331.051259
15.551717	0.1	1,336.742301
15.553383	0.1	1,340.944889
15.555050	0.1	1,343.707588
15.556717	0.1	1,345.080222
15.558383	0.1	1,345.123720
15.560050	0.1	1,343.922654
15.561717	0.1	1,341.577486
15.563383	0.1	1,338.177772
15.565050	0.1	1,333.788444
15.566717	0.1	1,328.465195
15.568383	0.1	1,322.276603
15.570050	0.1	1,315.308256
15.571717	0.1	1,307.653390
15.573383	0.1	1,299.400592
15.575050	0.1	1,290.622657
15.576717	0.1	1,281.377875
15.578383	0.1	1,271.722742
15.580050	0.1	1,261.712975
15.581717	0.1	1,251.392701
15.583383	0.1	1,240.798478
15.585050	0.1	1,229.972682
15.586717	0.1	1,218.961641
15.588383	0.1	1,207.805971
15.590050	0.1	1,196.539147
15.591717	0.1	1,185.186823
15.593383	0.1	1,173.763956
15.595050	0.1	1,162.282192
15.596717	0.1	1,150.760819
15.598383	0.1	1,139.223605
15.600050	0.1	1,127.689361
15.601717	0.1	1,116.172183
15.603383	0.1	1,104.685805
15.605050	0.1	1,093.242272
15.606717	0.1	1,081.851531
15.608383	0.1	1,070.524511
15.610050	0.1	1,059.267703
15.611717	0.1	1,048.076480
15.613383	0.1	1,036.945969
15.615050	0.1	1,025.882495
15.616717	0.1	1,014.895128
15.618383	0.1	1,003.986798
15.620050	0.1	993.157519
15.621717	0.1	982.404781
15.623383	0.1	971.722143
15.625050	0.1	961.107105
15.626717	0.1	950.566624
15.628383	0.1	940.110018
15.630050	0.1	929.741045
15.631717	0.1	919.457610
15.633383	0.1	909.253648
15.635050	0.1	899.120044
15.636717	0.1	889.046850
15.638383	0.1	879.026685
15.640050	0.1	869.056439
15.641717	0.1	859.136759
15.643383	0.1	849.270048
15.645050	0.1	839.456931
15.646717	0.1	829.694677
15.648383	0.1	819.980149
15.650050	0.1	810.310394
15.651717	0.1	800.680314
15.653383	0.1	791.086099
15.655050	0.1	781.528918
15.656717	0.1	772.010536
15.658383	0.1	762.529593
15.660050	0.1	753.083281
15.661717	0.1	743.668234
15.663383	0.1	734.281508
15.665050	0.1	724.922470
15.666717	0.1	715.590371
15.668383	0.1	706.281421
15.670050	0.1	696.989792
15.671717	0.1	687.709447
15.673383	0.1	678.435830
15.675050	0.1	669.169222
15.676717	0.1	659.917249
15.678383	0.1	650.690832
15.680050	0.1	641.495870
15.681717	0.1	632.330403
15.683383	0.1	623.188727
15.685050	0.1	614.065570
15.686717	0.1	604.958363
15.688383	0.1	595.868151
15.690050	0.1	586.798532
15.691717	0.1	577.753876
15.693383	0.1	568.738226
15.695050	0.1	559.754419
15.696717	0.1	550.803044
15.698383	0.1	541.882837
15.700050	0.1	532.992925
15.701717	0.1	524.133286
15.703383	0.1	515.303505
15.705050	0.1	506.504979
15.706717	0.1	497.743893
15.708383	0.1	489.028306
15.710050	0.1	480.363667
15.711717	0.1	471.752380
15.713383	0.1	463.194838
15.715050	0.1	454.690815
15.716717	0.1	446.241606
15.718383	0.1	437.850580
15.720050	0.1	429.521604
15.721717	0.1	421.257154
15.723383	0.1	413.058289
15.725050	0.1	404.926986
15.726717	0.1	396.868093
15.728383	0.1	388.887967
15.730050	0.1	380.991088
15.731717	0.1	373.177985
15.733383	0.1	365.446355
15.735050	0.1	357.794427
15.736717	0.1	350.223482
15.738383	0.1	342.738130
15.740050	0.1	335.345893
15.741717	0.1	328.055127
15.743383	0.1	320.870709
15.745050	0.1	313.792257
15.746717	0.1	306.817838
15.748383	0.1	299.947798
15.750050	0.1	293.184850
15.751717	0.1	286.532603
15.753383	0.1	279.993676
15.755050	0.1	273.568244
15.756717	0.1	267.255102
15.758383	0.1	261.053993
15.760050	0.1	254.965839
15.761717	0.1	248.991726
15.763383	0.1	243.133093
15.765050	0.1	237.391391
15.766717	0.1	231.766943
15.768383	0.1	226.259302
15.770050	0.1	220.868280
15.771717	0.1	215.593716
15.773383	0.1	210.434445
15.775050	0.1	205.388814
15.776717	0.1	200.456372
15.778383	0.1	195.637956
15.780050	0.1	190.933640
15.781717	0.1	186.341689
15.783383	0.1	181.859625
15.785050	0.1	177.485561
15.786717	0.1	173.218986
15.788383	0.1	169.059746
15.790050	0.1	165.006290
15.791717	0.1	161.055899
15.793383	0.1	157.206170
15.795050	0.1	153.455418
15.796717	0.1	149.802202
15.798383	0.1	146.245184
15.800050	0.1	142.783611
15.801717	0.1	139.417281
15.803383	0.1	136.146015
15.805050	0.1	132.969511
15.806717	0.1	129.886381
15.808383	0.1	126.892612
15.810050	0.1	123.982309
15.811717	0.1	121.150636
15.813383	0.1	118.395626
15.815050	0.1	115.717496
15.816717	0.1	113.116903
15.818383	0.1	110.593811
15.820050	0.1	108.146882
15.821717	0.1	105.773285
15.823383	0.1	103.469552
15.825050	0.1	101.232571
15.826717	0.1	99.060163
15.828383	0.1	96.951891
15.830050	0.1	94.908513
15.831717	0.1	92.929169
15.833383	0.1	91.010081
15.835050	0.1	89.147021
15.836717	0.1	87.337499
15.838383	0.1	85.580875
15.840050	0.1	83.877463
15.841717	0.1	82.226368
15.843383	0.1	80.624754
15.845050	0.1	79.070628
15.846717	0.1	77.564502
15.848383	0.1	76.106787
15.850050	0.1	74.695568
15.851717	0.1	73.327911
15.853383	0.1	72.001019
15.855050	0.1	70.711984
15.856717	0.1	69.458699
15.858383	0.1	68.241013
15.860050	0.1	67.059663
15.861717	0.1	65.914583
15.863383	0.1	64.804913
15.865050	0.1	63.729305
15.866717	0.1	62.685283
15.868383	0.1	61.669494
15.870050	0.1	60.679619
15.871717	0.1	59.715523
15.873383	0.1	58.778366
15.875050	0.1	57.868389
15.876717	0.1	56.983731
15.878383	0.1	56.121899
15.880050	0.1	55.281981
15.881717	0.1	54.464676
15.883383	0.1	53.670714
15.885050	0.1	52.899811
15.886717	0.1	52.150288
15.888383	0.1	51.419600
15.890050	0.1	50.705494
15.891717	0.1	50.006285
15.893383	0.1	49.321121
15.895050	0.1	48.651090
15.896717	0.1	47.998703
15.898383	0.1	47.365273
15.900050	0.1	46.749967
15.901717	0.1	46.150563
15.903383	0.1	45.564128
15.905050	0.1	44.988263
15.906717	0.1	44.423118
15.908383	0.1	43.871547
15.910050	0.1	43.336204
15.911717	0.1	42.817006
15.913383	0.1	42.312206
15.915050	0.1	41.820491
15.916717	0.1	41.341339
15.918383	0.1	40.874574
15.920050	0.1	40.420028
15.921717	0.1	39.977152
15.923383	0.1	39.544846
15.925050	0.1	39.122505
15.926717	0.1	38.711014
15.928383	0.1	38.311738
15.930050	0.1	37.924876
15.931717	0.1	37.549576
15.933383	0.1	37.185354
15.935050	0.1	36.832928
15.936717	0.1	36.493386
15.938383	0.1	36.166254
15.940050	0.1	35.849232
15.941717	0.1	35.540387
15.943383	0.1	35.239589
15.945050	0.1	34.947800
15.946717	0.1	34.665950
15.948383	0.1	34.394302
15.950050	0.1	34.132237
15.951717	0.1	33.878591
15.953383	0.1	33.632647
15.955050	0.1	33.394373
15.956717	0.1	33.162832
15.958383	0.1	32.935268
15.960050	0.1	32.709111
15.961717	0.1	32.483805
15.963383	0.1	32.259803
15.965050	0.1	32.037259
15.966717	0.1	31.816298
15.968383	0.1	31.597074
15.970050	0.1	31.378632
15.971717	0.1	31.158878
15.973383	0.1	30.935481
15.975050	0.1	30.706208
15.976717	0.1	30.469755
15.978383	0.1	30.226498
15.980050	0.1	29.977821
15.981717	0.1	29.724673
15.983383	0.1	29.466273
15.985050	0.1	29.200083
15.986717	0.1	28.923554
15.988383	0.1	28.635687
15.990050	0.1	28.337427
15.991717	0.1	28.030914
15.993383	0.1	27.718018
15.995050	0.1	27.399897
15.996717	0.1	27.077622
15.998383	0.1	26.751454
16.000050	0.1	26.419903
16.001717	0.1	26.081144
16.003383	0.1	25.734524
16.005050	0.1	25.380109
16.006717	0.1	25.018617
16.008383	0.1	24.652318
16.010050	0.1	24.284162
16.011717	0.1	23.915600
16.013383	0.1	23.546563
16.015050	0.1	23.176842
16.016717	0.1	22.806930
16.018383	0.1	22.438513
16.020050	0.1	22.073998
16.021717	0.1	21.714768
16.023383	0.1	21.360936
16.025050	0.1	21.012663
16.026717	0.1	20.670253
16.028383	0.1	20.333496
16.030050	0.1	20.001857
16.031717	0.1	19.674846
16.033383	0.1	19.352427
16.035050	0.1	19.035758
16.036717	0.1	18.727053
16.038383	0.1	18.428480
16.040050	0.1	18.141386
16.041717	0.1	17.865873
16.043383	0.1	17.600786
16.045050	0.1	17.344831
16.046717	0.1	17.097672
16.048383	0.1	16.859421
16.050050	0.1	16.630101
16.051717	0.1	16.409801
16.053383	0.1	16.198326
16.055050	0.1	15.994799
16.056717	0.1	15.797848
16.058383	0.1	15.606522
16.060050	0.1	15.421137
16.061717	0.1	15.242635
16.063383	0.1	15.071495
16.065050	0.1	14.907946
16.066717	0.1	14.752354
16.068383	0.1	14.604209
16.070050	0.1	14.461405
16.071717	0.1	14.321781
16.073383	0.1	14.184839
16.075050	0.1	14.051101
16.076717	0.1	13.920469
16.078383	0.1	13.791905
16.080050	0.1	13.664886
16.081717	0.1	13.540769
16.083383	0.1	13.421606
16.085050	0.1	13.308264
16.086717	0.1	13.199779
16.088383	0.1	13.093669
16.090050	0.1	12.987601
16.091717	0.1	12.881611
16.093383	0.1	12.777573
16.095050	0.1	12.676911
16.096717	0.1	12.579253
16.098383	0.1	12.482633
16.100050	0.1	12.384984
16.101717	0.1	12.285779
16.103383	0.1	12.186184
16.105050	0.1	12.087910
16.106717	0.1	11.992566
16.108383	0.1	11.901194
16.110050	0.1	11.813273
16.111717	0.1	11.726921
16.113383	0.1	11.640582
16.115050	0.1	11.553606
16.116717	0.1	11.465522
16.118383	0.1	11.376212
16.120050	0.1	11.287145
16.121717	0.1	11.200928
16.123383	0.1	11.118683
16.125050	0.1	11.039022
16.126717	0.1	10.959813
16.128383	0.1	10.879636
16.130050	0.1	10.798150
16.131717	0.1	10.715909
16.133383	0.1	10.634102
16.135050	0.1	10.554381
16.136717	0.1	10.477896
16.138383	0.1	10.404177
16.140050	0.1	10.332009
16.141717	0.1	10.261196
16.143383	0.1	10.192026
16.145050	0.1	10.123192
16.146717	0.1	10.052142
16.148383	0.1	9.977780
16.150050	0.1	9.901789
16.151717	0.1	9.827344
16.153383	0.1	9.757327
16.155050	0.1	9.693350
16.156717	0.1	9.635417
16.158383	0.1	9.582192
16.160050	0.1	9.531458
16.161717	0.1	9.481269
16.163383	0.1	9.430870
16.165050	0.1	9.380220
16.166717	0.1	9.329040
16.168383	0.1	9.277062
16.170050	0.1	9.224648
16.171717	0.1	9.172889
16.173383	0.1	9.123166
16.175050	0.1	9.076195
16.176717	0.1	9.031696
16.178383	0.1	8.989591
16.180050	0.1	8.950266
16.181717	0.1	8.913330
16.183383	0.1	8.878359
16.185050	0.1	8.846237
16.186717	0.1	8.817618
16.188383	0.1	8.791047
16.190050	0.1	8.764700
16.191717	0.1	8.738115
16.193383	0.1	8.711247
16.195050	0.1	8.683908
16.196717	0.1	8.656573
16.198383	0.1	8.630455
16.200050	0.1	8.606799
16.201717	0.1	8.586245
16.203383	0.1	8.568075
16.205050	0.1	8.550878
16.206717	0.1	8.534086
16.208383	0.1	8.517732
16.210050	0.1	8.501690
16.211717	0.1	8.485378
16.213383	0.1	8.467874
16.215050	0.1	8.449042
16.216717	0.1	8.429848
16.218383	0.1	8.410984
16.220050	0.1	8.392339
16.221717	0.1	8.373861
16.223383	0.1	8.355733
16.225050	0.1	8.338257
16.226717	0.1	8.321917
16.228383	0.1	8.306266
16.230050	0.1	8.289590
16.231717	0.1	8.270619
16.233383	0.1	8.249339
16.235050	0.1	8.226559
16.236717	0.1	8.203983
16.238383	0.1	8.183960
16.240050	0.1	8.167741
16.241717	0.1	8.154232
16.243383	0.1	8.141194
16.245050	0.1	8.126567
16.246717	0.1	8.108048
16.248383	0.1	8.083489
16.250050	0.1	8.053016
16.251717	0.1	8.019377
16.253383	0.1	7.985774
16.255050	0.1	7.953797
16.256717	0.1	7.923367
16.258383	0.1	7.894440
16.260050	0.1	7.867361
16.261717	0.1	7.840944
16.263383	0.1	7.812837
16.265050	0.1	7.782788
16.266717	0.1	7.752725
16.268383	0.1	7.723258
16.270050	0.1	7.692846
16.271717	0.1	7.660231
16.273383	0.1	7.625460
16.275050	0.1	7.588859
16.276717	0.1	7.550116
16.278383	0.1	7.508392
16.280050	0.1	7.463614
16.281717	0.1	7.417342
16.283383	0.1	7.371376
16.285050	0.1	7.326091
16.286717	0.1	7.281569
16.288383	0.1	7.238872
16.290050	0.1	7.198453
16.291717	0.1	7.158946
16.293383	0.1	7.118578
16.295050	0.1	7.076706
16.296717	0.1	7.033963
16.298383	0.1	6.991359
16.300050	0.1	6.949427
16.301717	0.1	6.907876
16.303383	0.1	6.865449
16.305050	0.1	6.820462
16.306717	0.1	6.772722
16.308383	0.1	6.724317
16.310050	0.1	6.677415
16.311717	0.1	6.632302
16.313383	0.1	6.588036
16.315050	0.1	6.543603
16.316717	0.1	6.498480
16.318383	0.1	6.452845
16.320050	0.1	6.406475
16.321717	0.1	6.358358
16.323383	0.1	6.308458
16.325050	0.1	6.258469
16.326717	0.1	6.210348
16.328383	0.1	6.164894
16.330050	0.1	6.121974
16.331717	0.1	6.081006
16.333383	0.1	6.040386
16.335050	0.1	5.997871
16.336717	0.1	5.952530
16.338383	0.1	5.905442
16.340050	0.1	5.858289
16.341717	0.1	5.811881
16.343383	0.1	5.766428
16.345050	0.1	5.722661
16.346717	0.1	5.681035
16.348383	0.1	5.640653
16.350050	0.1	5.600150
16.351717	0.1	5.558678
16.353383	0.1	5.516256
16.355050	0.1	5.473932
16.356717	0.1	5.432707
16.358383	0.1	5.392446
16.360050	0.1	5.352763
16.361717	0.1	5.313847
16.363383	0.1	5.276063
16.365050	0.1	5.239272
16.366717	0.1	5.202685
16.368383	0.1	5.165627
16.370050	0.1	5.128072
16.371717	0.1	5.090581
16.373383	0.1	5.054041
16.375050	0.1	5.018828
16.376717	0.1	4.984476
16.378383	0.1	4.950045
16.380050	0.1	4.914156
16.381717	0.1	4.875851
16.383383	0.1	4.836041
16.385050	0.1	4.797159
16.386717	0.1	4.761233
16.388383	0.1	4.728530
16.390050	0.1	4.697773
16.391717	0.1	4.667440
16.393383	0.1	4.636864
16.395050	0.1	4.606396
16.396717	0.1	4.576831
16.398383	0.1	4.548561
16.400050	0.1	4.521166
16.401717	0.1	4.494051
16.403383	0.1	4.466856
16.405050	0.1	4.439196
16.406717	0.1	4.411051
16.408383	0.1	4.383055
16.410050	0.1	4.355479
16.411717	0.1	4.328336
16.413383	0.1	4.302505
16.415050	0.1	4.278887
16.416717	0.1	4.256847
16.418383	0.1	4.234863
16.420050	0.1	4.212265
16.421717	0.1	4.189759
16.423383	0.1	4.168805
16.425050	0.1	4.150206
16.426717	0.1	4.133293
16.428383	0.1	4.117009
16.430050	0.1	4.101042
16.431717	0.1	4.084953
16.433383	0.1	4.067426
16.435050	0.1	4.047481
16.436717	0.1	4.025823
16.438383	0.1	4.004203
16.440050	0.1	3.983816
16.441717	0.1	3.964514
16.443383	0.1	3.945543
16.445050	0.1	3.927066
16.446717	0.1	3.910465
16.448383	0.1	3.896868
16.450050	0.1	3.886069
16.451717	0.1	3.876439
16.453383	0.1	3.865692
16.455050	0.1	3.852821
16.456717	0.1	3.838991
16.458383	0.1	3.825626
16.460050	0.1	3.812597
16.461717	0.1	3.799070
16.463383	0.1	3.784648
16.465050	0.1	3.768946
16.466717	0.1	3.752131
16.468383	0.1	3.736052
16.470050	0.1	3.722594
16.471717	0.1	3.711423
16.473383	0.1	3.701281
16.475050	0.1	3.691902
16.476717	0.1	3.683227
16.478383	0.1	3.674594
16.480050	0.1	3.665611
16.481717	0.1	3.656237
16.483383	0.1	3.646193
16.485050	0.1	3.635469
16.486717	0.1	3.624610
16.488383	0.1	3.614048
16.490050	0.1	3.604172
16.491717	0.1	3.595515
16.493383	0.1	3.587999
16.495050	0.1	3.580754
16.496717	0.1	3.572879
16.498383	0.1	3.563981
16.500050	0.1	3.554467
16.501717	0.1	3.544977
16.503383	0.1	3.535277
16.505050	0.1	3.525214
16.506717	0.1	3.515915
16.508383	0.1	3.508176
16.510050	0.1	3.501228
16.511717	0.1	3.494131
16.513383	0.1	3.487356
16.515050	0.1	3.482155
16.516717	0.1	3.479016
16.518383	0.1	3.476976
16.520050	0.1	3.474215
16.521717	0.1	3.469144
16.523383	0.1	3.461232
16.525050	0.1	3.451211
16.526717	0.1	3.441181
16.528383	0.1	3.434266
16.530050	0.1	3.432459
16.531717	0.1	3.434676
16.533383	0.1	3.437758
16.535050	0.1	3.439025
16.536717	0.1	3.438042
16.538383	0.1	3.436268
16.540050	0.1	3.435104
16.541717	0.1	3.435002
16.543383	0.1	3.436008
16.545050	0.1	3.437642
16.546717	0.1	3.438662
16.548383	0.1	3.438145
16.550050	0.1	3.436361
16.551717	0.1	3.434182
16.553383	0.1	3.431975
16.555050	0.1	3.429097
16.556717	0.1	3.425013
16.558383	0.1	3.420706
16.560050	0.1	3.417716
16.561717	0.1	3.416394
16.563383	0.1	3.416431
16.565050	0.1	3.417828
16.566717	0.1	3.420729
16.568383	0.1	3.424697
16.570050	0.1	3.428357
16.571717	0.1	3.429935
16.573383	0.1	3.428971
16.575050	0.1	3.427290
16.576717	0.1	3.426815
16.578383	0.1	3.427342
16.580050	0.1	3.427449
16.581717	0.1	3.426368
16.583383	0.1	3.424501
16.585050	0.1	3.423244
16.586717	0.1	3.424296
16.588383	0.1	3.428268
16.590050	0.1	3.434354
16.591717	0.1	3.440985
16.593383	0.1	3.446415
16.595050	0.1	3.449735
16.596717	0.1	3.451537
16.598383	0.1	3.453214
16.600050	0.1	3.455901
16.601717	0.1	3.459696
16.603383	0.1	3.463360
16.605050	0.1	3.465512
16.606717	0.1	3.466317
16.608383	0.1	3.467225
16.610050	0.1	3.469302
16.611717	0.1	3.472497
16.613383	0.1	3.476362
16.615050	0.1	3.480897
16.616717	0.1	3.486001
16.618383	0.1	3.490378
16.620050	0.1	3.492772
16.621717	0.1	3.493754
16.623383	0.1	3.494546
16.625050	0.1	3.495631
16.626717	0.1	3.497116
16.628383	0.1	3.498704
16.630050	0.1	3.499999
16.631717	0.1	3.502052
16.633383	0.1	3.506849
16.635050	0.1	3.515142
16.636717	0.1	3.526071
16.638383	0.1	3.537829
16.640050	0.1	3.548004
16.641717	0.1	3.555152
16.643383	0.1	3.559757
16.645050	0.1	3.562607
16.646717	0.1	3.563836
16.648383	0.1	3.564074
16.650050	0.1	3.564926
16.651717	0.1	3.567613
16.653383	0.1	3.571953
16.655050	0.1	3.577061
16.656717	0.1	3.582225
16.658383	0.1	3.587198
16.660050	0.1	3.592232
16.661717	0.1	3.597774
16.663383	0.1	3.604251
16.665050	0.1	3.612065
16.666717	0.1	3.621350
16.668383	0.1	3.631525
16.670050	0.1	3.641490
16.671717	0.1	3.650268
16.673383	0.1	3.657909
16.675050	0.1	3.665546
16.676717	0.1	3.673164
16.678383	0.1	3.678272
16.680050	0.1	3.678785
16.681717	0.1	3.675940
16.683383	0.1	3.672973
16.685050	0.1	3.671953
16.686717	0.1	3.673085
16.688383	0.1	3.675399
16.690050	0.1	3.677220
16.691717	0.1	3.677402
16.693383	0.1	3.676782
16.695050	0.1	3.677048
16.696717	0.1	3.678198
16.698383	0.1	3.678747
16.700050	0.1	3.677662
16.701717	0.1	3.674924
16.703383	0.1	3.671325
16.705050	0.1	3.667837
16.706717	0.1	3.664568
16.708383	0.1	3.660796
16.710050	0.1	3.656168
16.711717	0.1	3.651059
16.713383	0.1	3.645215
16.715050	0.1	3.637378
16.716717	0.1	3.627157
16.718383	0.1	3.616251
16.720050	0.1	3.606980
16.721717	0.1	3.599864
16.723383	0.1	3.593154
16.725050	0.1	3.584144
16.726717	0.1	3.570993
16.728383	0.1	3.554286
16.730050	0.1	3.536707
16.731717	0.1	3.520865
16.733383	0.1	3.507384
16.735050	0.1	3.494793
16.736717	0.1	3.480837
16.738383	0.1	3.464352
16.740050	0.1	3.446192
16.741717	0.1	3.428324
16.743383	0.1	3.412748
16.745050	0.1	3.400422
16.746717	0.1	3.389949
16.748383	0.1	3.378578
16.750050	0.1	3.365045
16.751717	0.1	3.350540
16.753383	0.1	3.337059
16.755050	0.1	3.325469
16.756717	0.1	3.314917
16.758383	0.1	3.303783
16.760050	0.1	3.291159
16.761717	0.1	3.277338
16.763383	0.1	3.263121
16.765050	0.1	3.249194
16.766717	0.1	3.235876
16.768383	0.1	3.223075
16.770050	0.1	3.210423
16.771717	0.1	3.197896
16.773383	0.1	3.185710
16.775050	0.1	3.173556
16.776717	0.1	3.161379
16.778383	0.1	3.149826
16.780050	0.1	3.138934
16.781717	0.1	3.127870
16.783383	0.1	3.115791
16.785050	0.1	3.102184
16.786717	0.1	3.087479
16.788383	0.1	3.072717
16.790050	0.1	3.058249
16.791717	0.1	3.044251
16.793383	0.1	3.031776
16.795050	0.1	3.022044
16.796717	0.1	3.015222
16.798383	0.1	3.010286
16.800050	0.1	3.005611
16.801717	0.1	3.000014
16.803383	0.1	2.993522
16.805050	0.1	2.986849
16.806717	0.1	2.980633
16.808383	0.1	2.975208
16.810050	0.1	2.970551
16.811717	0.1	2.966500
16.813383	0.1	2.963031
16.815050	0.1	2.959957
16.816717	0.1	2.956679
16.818383	0.1	2.952521
16.820050	0.1	2.947557
16.821717	0.1	2.942230
16.823383	0.1	2.935906
16.825050	0.1	2.927445
16.826717	0.1	2.917033
16.828383	0.1	2.906094
16.830050	0.1	2.896553
16.831717	0.1	2.890192
16.833383	0.1	2.886998
16.835050	0.1	2.884911
16.836717	0.1	2.882062
16.838383	0.1	2.877801
16.840050	0.1	2.871933
16.841717	0.1	2.864967
16.843383	0.1	2.858117
16.845050	0.1	2.851994
16.846717	0.1	2.846085
16.848383	0.1	2.839756
16.850050	0.1	2.833433
16.851717	0.1	2.828119
16.853383	0.1	2.824017
16.855050	0.1	2.820441
16.856717	0.1	2.816156
16.858383	0.1	2.809791
16.860050	0.1	2.801185
16.861717	0.1	2.792152
16.863383	0.1	2.785213
16.865050	0.1	2.781553
16.866717	0.1	2.780436
16.868383	0.1	2.780203
16.870050	0.1	2.779486
16.871717	0.1	2.777497
16.873383	0.1	2.773996
16.875050	0.1	2.769325
16.876717	0.1	2.763784
16.878383	0.1	2.757153
16.880050	0.1	2.749548
16.881717	0.1	2.741376
16.883383	0.1	2.731993
16.885050	0.1	2.720631
16.886717	0.1	2.708412
16.888383	0.1	2.697422
16.890050	0.1	2.689054
16.891717	0.1	2.684533
16.893383	0.1	2.684309
16.895050	0.1	2.686344
16.896717	0.1	2.687625
16.898383	0.1	2.686759
16.900050	0.1	2.683671
16.901717	0.1	2.678288
16.903383	0.1	2.670982
16.905050	0.1	2.663173
16.906717	0.1	2.656155
16.908383	0.1	2.650046
16.910050	0.1	2.644672
16.911717	0.1	2.640495
16.913383	0.1	2.638130
16.915050	0.1	2.637459
16.916717	0.1	2.637445
16.918383	0.1	2.636472
16.920050	0.1	2.633301
16.921717	0.1	2.628649
16.923383	0.1	2.625007
16.925050	0.1	2.624141
16.926717	0.1	2.625724
16.928383	0.1	2.628397
16.930050	0.1	2.630651
16.931717	0.1	2.630847
16.933383	0.1	2.628053
16.935050	0.1	2.623373
16.936717	0.1	2.619075
16.938383	0.1	2.616588
16.940050	0.1	2.615666
16.941717	0.1	2.615331
16.943383	0.1	2.615047
16.945050	0.1	2.614483
16.946717	0.1	2.612858
16.948383	0.1	2.609584
16.950050	0.1	2.605249
16.951717	0.1	2.601263
16.953383	0.1	2.598842
16.955050	0.1	2.598325
16.956717	0.1	2.598930
16.958383	0.1	2.599256
16.960050	0.1	2.598050
16.961717	0.1	2.594548
16.963383	0.1	2.589193
16.965050	0.1	2.584290
16.966717	0.1	2.582441
16.968383	0.1	2.584313
16.970050	0.1	2.588406
16.971717	0.1	2.591913
16.973383	0.1	2.592318
16.975050	0.1	2.589263
16.976717	0.1	2.584341
16.978383	0.1	2.579303
16.980050	0.1	2.575060
16.981717	0.1	2.572080
16.983383	0.1	2.570623
16.985050	0.1	2.570227
16.986717	0.1	2.570138
16.988383	0.1	2.570278
16.990050	0.1	2.570651
16.991717	0.1	2.570860
16.993383	0.1	2.570497
16.995050	0.1	2.569323
16.996717	0.1	2.567307
16.998383	0.1	2.565188
17.000050	0.1	2.564415
17.001717	0.1	2.565896
17.003383	0.1	2.569123
17.005050	0.1	2.572597
17.006717	0.1	2.574637
17.008383	0.1	2.574138
17.010050	0.1	2.570963
17.011717	0.1	2.565798
17.013383	0.1	2.560085
17.015050	0.1	2.555819
17.016717	0.1	2.554641
17.018383	0.1	2.556797
17.020050	0.1	2.560951
17.021717	0.1	2.565184
17.023383	0.1	2.568206
17.025050	0.1	2.569561
17.026717	0.1	2.569011
17.028383	0.1	2.566190
17.030050	0.1	2.560765
17.031717	0.1	2.553025
17.033383	0.1	2.544490
17.035050	0.1	2.537570
17.036717	0.1	2.533696
17.038383	0.1	2.532136
17.040050	0.1	2.531535
17.041717	0.1	2.531572
17.043383	0.1	2.532708
17.045050	0.1	2.535125
17.046717	0.1	2.537766
17.048383	0.1	2.538706
17.050050	0.1	2.537216
17.051717	0.1	2.534650
17.053383	0.1	2.532513
17.055050	0.1	2.531158
17.056717	0.1	2.530906
17.058383	0.1	2.532257
17.060050	0.1	2.534576
17.061717	0.1	2.536182
17.063383	0.1	2.535866
17.065050	0.1	2.533649
17.066717	0.1	2.530711
17.068383	0.1	2.528843
17.070050	0.1	2.529188
17.071717	0.1	2.531884
17.073383	0.1	2.537072
17.075050	0.1	2.544522
17.076717	0.1	2.552201
17.078383	0.1	2.556792
17.080050	0.1	2.556629
17.081717	0.1	2.553319
17.083383	0.1	2.550264
17.085050	0.1	2.550147
17.086717	0.1	2.553752
17.088383	0.1	2.560215
17.090050	0.1	2.568238
17.091717	0.1	2.577077
17.093383	0.1	2.586832
17.095050	0.1	2.598027
17.096717	0.1	2.610688
17.098383	0.1	2.623964
17.100050	0.1	2.636616
17.101717	0.1	2.647429
17.103383	0.1	2.655541
17.105050	0.1	2.661222
17.106717	0.1	2.666167
17.108383	0.1	2.672318
17.110050	0.1	2.680831
17.111717	0.1	2.692356
17.113383	0.1	2.707331
17.115050	0.1	2.725883
17.116717	0.1	2.748016
17.118383	0.1	2.773637
17.120050	0.1	2.802066
17.121717	0.1	2.831472
17.123383	0.1	2.859416
17.125050	0.1	2.884669
17.126717	0.1	2.908418
17.128383	0.1	2.933578
17.130050	0.1	2.963138
17.131717	0.1	2.998495
17.133383	0.1	3.038952
17.135050	0.1	3.082464
17.136717	0.1	3.126902
17.138383	0.1	3.171908
17.140050	0.1	3.219340
17.141717	0.1	3.271145
17.143383	0.1	3.327997
17.145050	0.1	3.389800
17.146717	0.1	3.456082
17.148383	0.1	3.526071
17.150050	0.1	3.599329
17.151717	0.1	3.676340
17.153383	0.1	3.757640
17.155050	0.1	3.842376
17.156717	0.1	3.928854
17.158383	0.1	4.017274
17.160050	0.1	4.110942
17.161717	0.1	4.213452
17.163383	0.1	4.325202
17.165050	0.1	4.443876
17.166717	0.1	4.567574
17.168383	0.1	4.696604
17.170050	0.1	4.833383
17.171717	0.1	4.980960
17.173383	0.1	5.140319
17.175050	0.1	5.309591
17.176717	0.1	5.486272
17.178383	0.1	5.668998
17.180050	0.1	5.857619
17.181717	0.1	6.053173
17.183383	0.1	6.258483
17.185050	0.1	6.477404
17.186717	0.1	6.712815
17.188383	0.1	6.965417
17.190050	0.1	7.233480
17.191717	0.1	7.514018
17.193383	0.1	7.805494
17.195050	0.1	8.108770
17.196717	0.1	8.425713
17.198383	0.1	8.758600
17.200050	0.1	9.110016
17.201717	0.1	9.481814
17.203383	0.1	9.874529
17.205050	0.1	10.287939
17.206717	0.1	10.720985
17.208383	0.1	11.171917
17.210050	0.1	11.640228
17.211717	0.1	12.127990
17.213383	0.1	12.638518
17.215050	0.1	13.174824
17.216717	0.1	13.739099
17.218383	0.1	14.332212
17.220050	0.1	14.953390
17.221717	0.1	15.600729
17.223383	0.1	16.272836
17.225050	0.1	16.970267
17.226717	0.1	17.694896
17.228383	0.1	18.448969
17.230050	0.1	19.235071
17.231717	0.1	20.054909
17.233383	0.1	20.907754
17.235050	0.1	21.791635
17.236717	0.1	22.705849
17.238383	0.1	23.652194
17.240050	0.1	24.634898
17.241717	0.1	25.658403
17.243383	0.1	26.724297
17.245050	0.1	27.830880
17.246717	0.1	28.975541
17.248383	0.1	30.157189
17.250050	0.1	31.377212
17.251717	0.1	32.638582
17.253383	0.1	33.943635
17.255050	0.1	35.292516
17.256717	0.1	36.684093
17.258383	0.1	38.117729
17.260050	0.1	39.593121
17.261717	0.1	41.109482
17.263383	0.1	42.666174
17.265050	0.1	44.264076
17.266717	0.1	45.905919
17.268383	0.1	47.594658
17.270050	0.1	49.331673
17.271717	0.1	51.117246
17.273383	0.1	52.951649
17.275050	0.1	54.834969
17.276717	0.1	56.767431
17.278383	0.1	58.750003
17.280050	0.1	60.783466
17.281717	0.1	62.867878
17.283383	0.1	65.003433
17.285050	0.1	67.190719
17.286717	0.1	69.430489
17.288383	0.1	71.724556
17.290050	0.1	74.076229
17.291717	0.1	76.489160
17.293383	0.1	78.965942
17.295050	0.1	81.507950
17.296717	0.1	84.116422
17.298383	0.1	86.793094
17.300050	0.1	89.539364
17.301717	0.1	92.355665
17.303383	0.1	95.243068
17.305050	0.1	98.205321
17.306717	0.1	101.247337
17.308383	0.1	104.371836
17.310050	0.1	107.579376
17.311717	0.1	110.871093
17.313383	0.1	114.249331
17.315050	0.1	117.715821
17.316717	0.1	121.272039
17.318383	0.1	124.921664
17.320050	0.1	128.670158
17.321717	0.1	132.521601
17.323383	0.1	136.476737
17.325050	0.1	140.533573
17.326717	0.1	144.689004
17.328383	0.1	148.940087
17.330050	0.1	153.284478
17.331717	0.1	157.720335
17.333383	0.1	162.245114
17.335050	0.1	166.854789
17.336717	0.1	171.544994
17.338383	0.1	176.311750
17.340050	0.1	181.150539
17.341717	0.1	186.055461
17.343383	0.1	191.017925
17.345050	0.1	196.026243
17.346717	0.1	201.068153
17.348383	0.1	206.132624
17.350050	0.1	211.208454
17.351717	0.1	216.283528
17.353383	0.1	221.345416
17.355050	0.1	226.380788
17.356717	0.1	231.375066
17.358383	0.1	236.313823
17.360050	0.1	241.183643
17.361717	0.1	245.970376
17.363383	0.1	250.657946
17.365050	0.1	255.230381
17.366717	0.1	259.673912
17.368383	0.1	263.976869
17.370050	0.1	268.128733
17.371717	0.1	272.118668
17.373383	0.1	275.934376
17.375050	0.1	279.562883
17.376717	0.1	282.991627
17.378383	0.1	286.208443
17.380050	0.1	289.203055
17.381717	0.1	291.969916
17.383383	0.1	294.507277
17.385050	0.1	296.812342
17.386717	0.1	298.879361
17.388383	0.1	300.702811
17.390050	0.1	302.279820
17.391717	0.1	303.609334
17.393383	0.1	304.691689
17.395050	0.1	305.529400
17.396717	0.1	306.125921
17.398383	0.1	306.483009
17.400050	0.1	306.601422
17.401717	0.1	306.483847
17.403383	0.1	306.134569
17.405050	0.1	305.557559
17.406717	0.1	304.757087
17.408383	0.1	303.738462
17.410050	0.1	302.508129
17.411717	0.1	301.074540
17.413383	0.1	299.447049
17.415050	0.1	297.633042
17.416717	0.1	295.637935
17.418383	0.1	293.468144
17.420050	0.1	291.132243
17.421717	0.1	288.638184
17.423383	0.1	285.991342
17.425050	0.1	283.196634
17.426717	0.1	280.261664
17.428383	0.1	277.196737
17.430050	0.1	274.011581
17.431717	0.1	270.712916
17.433383	0.1	267.305109
17.435050	0.1	263.792072
17.436717	0.1	260.179732
17.438383	0.1	256.477394
17.440050	0.1	252.694884
17.441717	0.1	248.838561
17.443383	0.1	244.912287
17.445050	0.1	240.921066
17.446717	0.1	236.872095
17.448383	0.1	232.773219
17.450050	0.1	228.631534
17.451717	0.1	224.453211
17.453383	0.1	220.243670
17.455050	0.1	216.007773
17.456717	0.1	211.750912
17.458383	0.1	207.479815
17.460050	0.1	203.201175
17.461717	0.1	198.919606
17.463383	0.1	194.637976
17.465050	0.1	190.359219
17.466717	0.1	186.086730
17.468383	0.1	181.824360
17.470050	0.1	177.576905
17.471717	0.1	173.349944
17.473383	0.1	169.149293
17.475050	0.1	164.980623
17.476717	0.1	160.849486
17.478383	0.1	156.761124
17.480050	0.1	152.719771
17.481717	0.1	148.728509
17.483383	0.1	144.789727
17.485050	0.1	140.905441
17.486717	0.1	137.077784
17.488383	0.1	133.309709
17.490050	0.1	129.604391
17.491717	0.1	125.963977
17.493383	0.1	122.389258
17.495050	0.1	118.880295
17.496717	0.1	115.437191
17.498383	0.1	112.061133
17.500050	0.1	108.755301
17.501717	0.1	105.523714
17.503383	0.1	102.368896
17.505050	0.1	99.292034
17.506717	0.1	96.293856
17.508383	0.1	93.373559
17.510050	0.1	90.528163
17.511717	0.1	87.754475
17.513383	0.1	85.051558
17.515050	0.1	82.420721
17.516717	0.1	79.863472
17.518383	0.1	77.380538
17.520050	0.1	74.972967
17.521717	0.1	72.642332
17.523383	0.1	70.388629
17.525050	0.1	68.208771
17.526717	0.1	66.098315
17.528383	0.1	64.053498
17.530050	0.1	62.071518
17.531717	0.1	60.151229
17.533383	0.1	58.293454
17.535050	0.1	56.499057
17.536717	0.1	54.767556
17.538383	0.1	53.097718
17.540050	0.1	51.487982
17.541717	0.1	49.936404
17.543383	0.1	48.441086
17.545050	0.1	47.000293
17.546717	0.1	45.611379
17.548383	0.1	44.270791
17.550050	0.1	42.975405
17.551717	0.1	41.723191
17.553383	0.1	40.513463
17.555050	0.1	39.346595
17.556717	0.1	38.222494
17.558383	0.1	37.139892
17.560050	0.1	36.096964
17.561717	0.1	35.091438
17.563383	0.1	34.120749
17.565050	0.1	33.183293
17.566717	0.1	32.278951
17.568383	0.1	31.408104
17.570050	0.1	30.570459
17.571717	0.1	29.764022
17.573383	0.1	28.985385
17.575050	0.1	28.231945
17.576717	0.1	27.503185
17.578383	0.1	26.799147
17.580050	0.1	26.119016
17.581717	0.1	25.462131
17.583383	0.1	24.828943
17.585050	0.1	24.220347
17.586717	0.1	23.636459
17.588383	0.1	23.075463
17.590050	0.1	22.533843
17.591717	0.1	22.008522
17.593383	0.1	21.498422
17.595050	0.1	21.003652
17.596717	0.1	20.524380
17.598383	0.1	20.061685
17.600050	0.1	19.617886
17.601717	0.1	19.194689
17.603383	0.1	18.791622
17.605050	0.1	18.406142
17.606717	0.1	18.034242
17.608383	0.1	17.671678
17.610050	0.1	17.316518
17.611717	0.1	16.970197
17.613383	0.1	16.635135
17.615050	0.1	16.311849
17.616717	0.1	15.999088
17.618383	0.1	15.696199
17.620050	0.1	15.403838
17.621717	0.1	15.122406
17.623383	0.1	14.851103
17.625050	0.1	14.588432
17.626717	0.1	14.333571
17.628383	0.1	14.087381
17.630050	0.1	13.850783
17.631717	0.1	13.622446
17.633383	0.1	13.400046
17.635050	0.1	13.183104
17.636717	0.1	12.973137
17.638383	0.1	12.771888
17.640050	0.1	12.579914
17.641717	0.1	12.396211
17.643383	0.1	12.218668
17.645050	0.1	12.045177
17.646717	0.1	11.874642
17.648383	0.1	11.707335
17.650050	0.1	11.544665
17.651717	0.1	11.388278
17.653383	0.1	11.238861
17.655050	0.1	11.095549
17.656717	0.1	10.955930
17.658383	0.1	10.817479
17.660050	0.1	10.679709
17.661717	0.1	10.543689
17.663383	0.1	10.409956
17.665050	0.1	10.278458
17.666717	0.1	10.149921
17.668383	0.1	10.026111
17.670050	0.1	9.908597
17.671717	0.1	9.797225
17.673383	0.1	9.690011
17.675050	0.1	9.584338
17.676717	0.1	9.478787
17.678383	0.1	9.374181
17.680050	0.1	9.272266
17.681717	0.1	9.173681
17.683383	0.1	9.077708
17.685050	0.1	8.983463
17.686717	0.1	8.891011
17.688383	0.1	8.800738
17.690050	0.1	8.711880
17.691717	0.1	8.623232
17.693383	0.1	8.534892
17.695050	0.1	8.448060
17.696717	0.1	8.364436
17.698383	0.1	8.285614
17.700050	0.1	8.211187
17.701717	0.1	8.138670
17.703383	0.1	8.066259
17.705050	0.1	7.994310
17.706717	0.1	7.924177
17.708383	0.1	7.856744
17.710050	0.1	7.792041
17.711717	0.1	7.729395
17.713383	0.1	7.668240
17.715050	0.1	7.608677
17.716717	0.1	7.550605
17.718383	0.1	7.493203
17.720050	0.1	7.436341
17.721717	0.1	7.381067
17.723383	0.1	7.328126
17.725050	0.1	7.277322
17.726717	0.1	7.228027
17.728383	0.1	7.179533
17.730050	0.1	7.131682
17.731717	0.1	7.084915
17.733383	0.1	7.039341
17.735050	0.1	6.994694
17.736717	0.1	6.950656
17.738383	0.1	6.906814
17.740050	0.1	6.863186
17.741717	0.1	6.820485
17.743383	0.1	6.779167
17.745050	0.1	6.739032
17.746717	0.1	6.700112
17.748383	0.1	6.662859
17.750050	0.1	6.627128
17.751717	0.1	6.592479
17.753383	0.1	6.558844
17.755050	0.1	6.526103
17.756717	0.1	6.493772
17.758383	0.1	6.461362
17.760050	0.1	6.428491
17.761717	0.1	6.394922
17.763383	0.1	6.361194
17.765050	0.1	6.328877
17.766717	0.1	6.298805
17.768383	0.1	6.269864
17.770050	0.1	6.240215
17.771717	0.1	6.208760
17.773383	0.1	6.175777
17.775050	0.1	6.143274
17.776717	0.1	6.112973
17.778383	0.1	6.083641
17.780050	0.1	6.053140
17.781717	0.1	6.021964
17.783383	0.1	5.991803
17.785050	0.1	5.962737
17.786717	0.1	5.933908
17.788383	0.1	5.905065
17.790050	0.1	5.876622
17.791717	0.1	5.849041
17.793383	0.1	5.821981
17.795050	0.1	5.794181
17.796717	0.1	5.764598
17.798383	0.1	5.732663
17.800050	0.1	5.697762
17.801717	0.1	5.660267
17.803383	0.1	5.622194
17.805050	0.1	5.585854
17.806717	0.1	5.552894
17.808383	0.1	5.524238
17.810050	0.1	5.499125
17.811717	0.1	5.474593
17.813383	0.1	5.447604
17.815050	0.1	5.417676
17.816717	0.1	5.386714
17.818383	0.1	5.357005
17.820050	0.1	5.329521
17.821717	0.1	5.303388
17.823383	0.1	5.276743
17.825050	0.1	5.248110
17.826717	0.1	5.217376
17.828383	0.1	5.185679
17.830050	0.1	5.154316
17.831717	0.1	5.123974
17.833383	0.1	5.094791
17.835050	0.1	5.066446
17.836717	0.1	5.038166
17.838383	0.1	5.009710
17.840050	0.1	4.982422
17.841717	0.1	4.958208
17.843383	0.1	4.937784
17.845050	0.1	4.920694
17.846717	0.1	4.905923
17.848383	0.1	4.892191
17.850050	0.1	4.878249
17.851717	0.1	4.862784
17.853383	0.1	4.844870
17.855050	0.1	4.825438
17.856717	0.1	4.807194
17.858383	0.1	4.791608
17.860050	0.1	4.777219
17.861717	0.1	4.762174
17.863383	0.1	4.746830
17.865050	0.1	4.732823
17.866717	0.1	4.720818
17.868383	0.1	4.710183
17.870050	0.1	4.700534
17.871717	0.1	4.692678
17.873383	0.1	4.687654
17.875050	0.1	4.685191
17.876717	0.1	4.683337
17.878383	0.1	4.679929
17.880050	0.1	4.674443
17.881717	0.1	4.668045
17.883383	0.1	4.662750
17.885050	0.1	4.660576
17.886717	0.1	4.661870
17.888383	0.1	4.664818
17.890050	0.1	4.667612
17.891717	0.1	4.669884
17.893383	0.1	4.671835
17.895050	0.1	4.673814
17.896717	0.1	4.676641
17.898383	0.1	4.681228
17.900050	0.1	4.688082
17.901717	0.1	4.697535
17.903383	0.1	4.710048
17.905050	0.1	4.725168
17.906717	0.1	4.740967
17.908383	0.1	4.755924
17.910050	0.1	4.770062
17.911717	0.1	4.783943
17.913383	0.1	4.798230
17.915050	0.1	4.813476
17.916717	0.1	4.829657
17.918383	0.1	4.846756
17.920050	0.1	4.865536
17.921717	0.1	4.886775
17.923383	0.1	4.910398
17.925050	0.1	4.935600
17.926717	0.1	4.961253
17.928383	0.1	4.986455
17.930050	0.1	5.010921
17.931717	0.1	5.035372
17.933383	0.1	5.060900
17.935050	0.1	5.087554
17.936717	0.1	5.114614
17.938383	0.1	5.142149
17.940050	0.1	5.171052
17.941717	0.1	5.202158
17.943383	0.1	5.235639
17.945050	0.1	5.271034
17.946717	0.1	5.307924
17.948383	0.1	5.346094
17.950050	0.1	5.384856
17.951717	0.1	5.423590
17.953383	0.1	5.462659
17.955050	0.1	5.502519
17.956717	0.1	5.542669
17.958383	0.1	5.582264
17.960050	0.1	5.621673
17.961717	0.1	5.662623
17.963383	0.1	5.706283
17.965050	0.1	5.751927
17.966717	0.1	5.797870
17.968383	0.1	5.843304
17.970050	0.1	5.888655
17.971717	0.1	5.934136
17.973383	0.1	5.978765
17.975050	0.1	6.021243
17.976717	0.1	6.061373
17.978383	0.1	6.100065
17.980050	0.1	6.138319
17.981717	0.1	6.176671
17.983383	0.1	6.214757
17.985050	0.1	6.251112
17.986717	0.1	6.284309
17.988383	0.1	6.313971
17.990050	0.1	6.340612
17.991717	0.1	6.365394
17.993383	0.1	6.389800
17.995050	0.1	6.414806
17.996717	0.1	6.440519
17.998383	0.1	6.466084
18.000050	0.1	6.489656
18.001717	0.1	6.508767
18.003383	0.1	6.521582
18.005050	0.1	6.527854
18.006717	0.1	6.528371
18.008383	0.1	6.524045
18.010050	0.1	6.515649
18.011717	0.1	6.503868
18.013383	0.1	6.489833
18.015050	0.1	6.475141
18.016717	0.1	6.460710
18.018383	0.1	6.445460
18.020050	0.1	6.427006
18.021717	0.1	6.403960
18.023383	0.1	6.376724
18.025050	0.1	6.346107
18.026717	0.1	6.312532
18.028383	0.1	6.276253
18.030050	0.1	6.237319
18.031717	0.1	6.195488
18.033383	0.1	6.150818
18.035050	0.1	6.103995
18.036717	0.1	6.055837
18.038383	0.1	6.006667
18.040050	0.1	5.956283
18.041717	0.1	5.904501
18.043383	0.1	5.851774
18.045050	0.1	5.798703
18.046717	0.1	5.745068
18.048383	0.1	5.690102
18.050050	0.1	5.633389
18.051717	0.1	5.574655
18.053383	0.1	5.513965
18.055050	0.1	5.452670
18.056717	0.1	5.392740
18.058383	0.1	5.335184
18.060050	0.1	5.279919
18.061717	0.1	5.226266
18.063383	0.1	5.173241
18.065050	0.1	5.119811
18.066717	0.1	5.065510
18.068383	0.1	5.011051
18.070050	0.1	4.958278
18.071717	0.1	4.908787
18.073383	0.1	4.862365
18.075050	0.1	4.817303
18.076717	0.1	4.771841
18.078383	0.1	4.724865
18.080050	0.1	4.676706
18.081717	0.1	4.629139
18.083383	0.1	4.583932
18.085050	0.1	4.542461
18.086717	0.1	4.505594
18.088383	0.1	4.472104
18.090050	0.1	4.438781
18.091717	0.1	4.403321
18.093383	0.1	4.365575
18.095050	0.1	4.326431
18.096717	0.1	4.287381
18.098383	0.1	4.250673
18.100050	0.1	4.218090
18.101717	0.1	4.189839
18.103383	0.1	4.164814
18.105050	0.1	4.140912
18.106717	0.1	4.115789
18.108383	0.1	4.088636
18.110050	0.1	4.060441
18.111717	0.1	4.032603
18.113383	0.1	4.005809
18.115050	0.1	3.979895
18.116717	0.1	3.954722
18.118383	0.1	3.930433
18.120050	0.1	3.906717
18.121717	0.1	3.882730
18.123383	0.1	3.858227
18.125050	0.1	3.833771
18.126717	0.1	3.809817
18.128383	0.1	3.786325
18.130050	0.1	3.762832
18.131717	0.1	3.738133
18.133383	0.1	3.711255
18.135050	0.1	3.683441
18.136717	0.1	3.657634
18.138383	0.1	3.635571
18.140050	0.1	3.616693
18.141717	0.1	3.599678
18.143383	0.1	3.583692
18.145050	0.1	3.568358
18.146717	0.1	3.553447
18.148383	0.1	3.538136
18.150050	0.1	3.520553
18.151717	0.1	3.499435
18.153383	0.1	3.475882
18.155050	0.1	3.452245
18.156717	0.1	3.430024
18.158383	0.1	3.409381
18.160050	0.1	3.389362
18.161717	0.1	3.368701
18.163383	0.1	3.347397
18.165050	0.1	3.326922
18.166717	0.1	3.308421
18.168383	0.1	3.292169
18.170050	0.1	3.278558
18.171717	0.1	3.268006
18.173383	0.1	3.259829
18.175050	0.1	3.251764
18.176717	0.1	3.241263
18.178383	0.1	3.227238
18.180050	0.1	3.210003
18.181717	0.1	3.190734
18.183383	0.1	3.171302
18.185050	0.1	3.153426
18.186717	0.1	3.138147
18.188383	0.1	3.126264
18.190050	0.1	3.118021
18.191717	0.1	3.112489
18.193383	0.1	3.107735
18.195050	0.1	3.101630
18.196717	0.1	3.092401
18.198383	0.1	3.079451
18.200050	0.1	3.064373
18.201717	0.1	3.050747
18.203383	0.1	3.041667
18.205050	0.1	3.036954
18.206717	0.1	3.033509
18.208383	0.1	3.028587
18.210050	0.1	3.021499
18.211717	0.1	3.012475
18.213383	0.1	3.002053
18.215050	0.1	2.991692
18.216717	0.1	2.983212
18.218383	0.1	2.977205
18.220050	0.1	2.972507
18.221717	0.1	2.967268
18.223383	0.1	2.960949
18.225050	0.1	2.954891
18.226717	0.1	2.950337
18.228383	0.1	2.946542
18.230050	0.1	2.941424
18.231717	0.1	2.933932
18.233383	0.1	2.925289
18.235050	0.1	2.917312
18.236717	0.1	2.910513
18.238383	0.1	2.904166
18.240050	0.1	2.896911
18.241717	0.1	2.887691
18.243383	0.1	2.877181
18.245050	0.1	2.867547
18.246717	0.1	2.860003
18.248383	0.1	2.853875
18.250050	0.1	2.848022
18.251717	0.1	2.841782
18.253383	0.1	2.834639
18.255050	0.1	2.826690
18.256717	0.1	2.819127
18.258383	0.1	2.812850
18.260050	0.1	2.807076
18.261717	0.1	2.800482
18.263383	0.1	2.793162
18.265050	0.1	2.786452
18.266717	0.1	2.781102
18.268383	0.1	2.776678
18.270050	0.1	2.772901
18.271717	0.1	2.770023
18.273383	0.1	2.767728
18.275050	0.1	2.764985
18.276717	0.1	2.760808
18.278383	0.1	2.754522
18.280050	0.1	2.746191
18.281717	0.1	2.737367
18.283383	0.1	2.730382
18.285050	0.1	2.726056
18.286717	0.1	2.722759
18.288383	0.1	2.718293
18.290050	0.1	2.711997
18.291717	0.1	2.704673
18.293383	0.1	2.697464
18.295050	0.1	2.691378
18.296717	0.1	2.687462
18.298383	0.1	2.686568
18.300050	0.1	2.688020
18.301717	0.1	2.689124
18.303383	0.1	2.687108
18.305050	0.1	2.681874
18.306717	0.1	2.676118
18.308383	0.1	2.672705
18.310050	0.1	2.672584
18.311717	0.1	2.674372
18.313383	0.1	2.675359
18.315050	0.1	2.674046
18.316717	0.1	2.671359
18.318383	0.1	2.668560
18.320050	0.1	2.665631
18.321717	0.1	2.662023
18.323383	0.1	2.657482
18.325050	0.1	2.652244
18.326717	0.1	2.646823
18.328383	0.1	2.641785
18.330050	0.1	2.637785
18.331717	0.1	2.635312
18.333383	0.1	2.634241
18.335050	0.1	2.633934
18.336717	0.1	2.633431
18.338383	0.1	2.632132
18.340050	0.1	2.630549
18.341717	0.1	2.629212
18.343383	0.1	2.627433
18.345050	0.1	2.624444
18.346717	0.1	2.621002
18.348383	0.1	2.618944
18.350050	0.1	2.619349
18.351717	0.1	2.621152
18.353383	0.1	2.621803
18.355050	0.1	2.620257
18.356717	0.1	2.618199
18.358383	0.1	2.617580
18.360050	0.1	2.618665
18.361717	0.1	2.620602
18.363383	0.1	2.622283
18.365050	0.1	2.622828
18.366717	0.1	2.621515
18.368383	0.1	2.617892
18.370050	0.1	2.612746
18.371717	0.1	2.608048
18.373383	0.1	2.605049
18.375050	0.1	2.603596
18.376717	0.1	2.603033
18.378383	0.1	2.602390
18.380050	0.1	2.600504
18.381717	0.1	2.597235
18.383383	0.1	2.593566
18.385050	0.1	2.590562
18.386717	0.1	2.589230
18.388383	0.1	2.589971
18.390050	0.1	2.591494
18.391717	0.1	2.591577
18.393383	0.1	2.589081
18.395050	0.1	2.585063
18.396717	0.1	2.581924
18.398383	0.1	2.580732
18.400050	0.1	2.580225
18.401717	0.1	2.579098
18.403383	0.1	2.577459
18.405050	0.1	2.575354
18.406717	0.1	2.571782
18.408383	0.1	2.565822
18.410050	0.1	2.558162
18.411717	0.1	2.550888
18.413383	0.1	2.545705
18.415050	0.1	2.542799
18.416717	0.1	2.541486
18.418383	0.1	2.541183
18.420050	0.1	2.541263
18.421717	0.1	2.540634
18.423383	0.1	2.539107
18.425050	0.1	2.538129
18.426717	0.1	2.538734
18.428383	0.1	2.540043
18.430050	0.1	2.539777
18.431717	0.1	2.535828
18.433383	0.1	2.528098
18.435050	0.1	2.518571
18.436717	0.1	2.509621
18.438383	0.1	2.502832
18.440050	0.1	2.498194
18.441717	0.1	2.493770
18.443383	0.1	2.487586
18.445050	0.1	2.480107
18.446717	0.1	2.473188
18.448383	0.1	2.467479
18.450050	0.1	2.462990
18.451717	0.1	2.460829
18.453383	0.1	2.462203
18.455050	0.1	2.466533
18.456717	0.1	2.471656
18.458383	0.1	2.475251
18.460050	0.1	2.476005
18.461717	0.1	2.473360
18.463383	0.1	2.466920
18.465050	0.1	2.457434
18.466717	0.1	2.447302
18.468383	0.1	2.438743
18.470050	0.1	2.432577
18.471717	0.1	2.428787
18.473383	0.1	2.426608
18.475050	0.1	2.424484
18.476717	0.1	2.421043
18.478383	0.1	2.415972
18.480050	0.1	2.410105
18.481717	0.1	2.404978
18.483383	0.1	2.401788
18.485050	0.1	2.400642
18.486717	0.1	2.400316
18.488383	0.1	2.398565
18.490050	0.1	2.393839
18.491717	0.1	2.386943
18.493383	0.1	2.380339
18.495050	0.1	2.375920
18.496717	0.1	2.374025
18.498383	0.1	2.374118
18.500050	0.1	2.375301
18.501717	0.1	2.376195
18.503383	0.1	2.375566
18.505050	0.1	2.373401
18.506717	0.1	2.370374
18.508383	0.1	2.366472
18.510050	0.1	2.361420
18.511717	0.1	2.355678
18.513383	0.1	2.349876
18.515050	0.1	2.344274
18.516717	0.1	2.339366
18.518383	0.1	2.335696
18.520050	0.1	2.333275
18.521717	0.1	2.331994
18.523383	0.1	2.331734
18.525050	0.1	2.331450
18.526717	0.1	2.329121
18.528383	0.1	2.323450
18.530050	0.1	2.314947
18.531717	0.1	2.305531
18.533383	0.1	2.297084
18.535050	0.1	2.290201
18.536717	0.1	2.284944
18.538383	0.1	2.281689
18.540050	0.1	2.280073
18.541717	0.1	2.278690
18.543383	0.1	2.276632
18.545050	0.1	2.274276
18.546717	0.1	2.272548
18.548383	0.1	2.272325
18.550050	0.1	2.273889
18.551717	0.1	2.276371
18.553383	0.1	2.278332
18.555050	0.1	2.278672
18.556717	0.1	2.276781
18.558383	0.1	2.272706
18.560050	0.1	2.267654
18.561717	0.1	2.263351
18.563383	0.1	2.260902
18.565050	0.1	2.260408
18.566717	0.1	2.261223
18.568383	0.1	2.262546
18.570050	0.1	2.264134
18.571717	0.1	2.265838
18.573383	0.1	2.266923
18.575050	0.1	2.266942
18.576717	0.1	2.266411
18.578383	0.1	2.265866
18.580050	0.1	2.265065
18.581717	0.1	2.263691
18.583383	0.1	2.262304
18.585050	0.1	2.261973
18.586717	0.1	2.263170
18.588383	0.1	2.265666
18.590050	0.1	2.269112
18.591717	0.1	2.272706
18.593383	0.1	2.275305
18.595050	0.1	2.276660
18.596717	0.1	2.277200
18.598383	0.1	2.276674
18.600050	0.1	2.274639
18.601717	0.1	2.271929
18.603383	0.1	2.270159
18.605050	0.1	2.270229
18.606717	0.1	2.272166
18.608383	0.1	2.275947
18.610050	0.1	2.281456
18.611717	0.1	2.287859
18.613383	0.1	2.293950
18.615050	0.1	2.299217
18.616717	0.1	2.303892
18.618383	0.1	2.308148
18.620050	0.1	2.312176
18.621717	0.1	2.316823
18.623383	0.1	2.323338
18.625050	0.1	2.332209
18.626717	0.1	2.342532
18.628383	0.1	2.353005
18.630050	0.1	2.362947
18.631717	0.1	2.371911
18.633383	0.1	2.379608
18.635050	0.1	2.386840
18.636717	0.1	2.395450
18.638383	0.1	2.406714
18.640050	0.1	2.420307
18.641717	0.1	2.435194
18.643383	0.1	2.451441
18.645050	0.1	2.470156
18.646717	0.1	2.492084
18.648383	0.1	2.517505
18.650050	0.1	2.546418
18.651717	0.1	2.578031
18.653383	0.1	2.611084
18.655050	0.1	2.644989
18.656717	0.1	2.680197
18.658383	0.1	2.716961
18.660050	0.1	2.754438
18.661717	0.1	2.792124
18.663383	0.1	2.831458
18.665050	0.1	2.874751
18.666717	0.1	2.923231
18.668383	0.1	2.976856
18.670050	0.1	3.035348
18.671717	0.1	3.098594
18.673383	0.1	3.166236
18.675050	0.1	3.237715
18.676717	0.1	3.313054
18.678383	0.1	3.392738
18.680050	0.1	3.476837
18.681717	0.1	3.565010
18.683383	0.1	3.656796
18.685050	0.1	3.751409
18.686717	0.1	3.848379
18.688383	0.1	3.949213
18.690050	0.1	4.057465
18.691717	0.1	4.176088
18.693383	0.1	4.305681
18.695050	0.1	4.445384
18.696717	0.1	4.594005
18.698383	0.1	4.750495
18.700050	0.1	4.914356
18.701717	0.1	5.085203
18.703383	0.1	5.262638
18.705050	0.1	5.447068
18.706717	0.1	5.639903
18.708383	0.1	5.842415
18.710050	0.1	6.054742
18.711717	0.1	6.276635
18.713383	0.1	6.508646
18.715050	0.1	6.751693
18.716717	0.1	7.006326
18.718383	0.1	7.273001
18.720050	0.1	7.551666
18.721717	0.1	7.841256
18.723383	0.1	8.140709
18.725050	0.1	8.450495
18.726717	0.1	8.772872
18.728383	0.1	9.110528
18.730050	0.1	9.465273
18.731717	0.1	9.837495
18.733383	0.1	10.225815
18.735050	0.1	10.628202
18.736717	0.1	11.043693
18.738383	0.1	11.472250
18.740050	0.1	11.913856
18.741717	0.1	12.368830
18.743383	0.1	12.838575
18.745050	0.1	13.325298
18.746717	0.1	13.830527
18.748383	0.1	14.354135
18.750050	0.1	14.895727
18.751717	0.1	15.456090
18.753383	0.1	16.036276
18.755050	0.1	16.636690
18.756717	0.1	17.257417
18.758383	0.1	17.898297
18.760050	0.1	18.559066
18.761717	0.1	19.239276
18.763383	0.1	19.938271
18.765050	0.1	20.656041
18.766717	0.1	21.393611
18.768383	0.1	22.152886
18.770050	0.1	22.936566
18.771717	0.1	23.747142
18.773383	0.1	24.585621
18.775050	0.1	25.451505
18.776717	0.1	26.343963
18.778383	0.1	27.263230
18.780050	0.1	28.210450
18.781717	0.1	29.186956
18.783383	0.1	30.194847
18.785050	0.1	31.237011
18.786717	0.1	32.315329
18.788383	0.1	33.429437
18.790050	0.1	34.577572
18.791717	0.1	35.758885
18.793383	0.1	36.975001
18.795050	0.1	38.229367
18.796717	0.1	39.525162
18.798383	0.1	40.863697
18.800050	0.1	42.245416
18.801717	0.1	43.671979
18.803383	0.1	45.145829
18.805050	0.1	46.668518
18.806717	0.1	48.239999
18.808383	0.1	49.859318
18.810050	0.1	51.525678
18.811717	0.1	53.238249
18.813383	0.1	54.995278
18.815050	0.1	56.794491
18.816717	0.1	58.634006
18.818383	0.1	60.512056
18.820050	0.1	62.426920
18.821717	0.1	64.377743
18.823383	0.1	66.363085
18.825050	0.1	68.378360
18.826717	0.1	70.416327
18.828383	0.1	72.470070
18.830050	0.1	74.534845
18.831717	0.1	76.606963
18.833383	0.1	78.681260
18.835050	0.1	80.749905
18.836717	0.1	82.803490
18.838383	0.1	84.833284
18.840050	0.1	86.832293
18.841717	0.1	88.794176
18.843383	0.1	90.711783
18.845050	0.1	92.576253
18.846717	0.1	94.377608
18.848383	0.1	96.106986
18.850050	0.1	97.757485
18.851717	0.1	99.322940
18.853383	0.1	100.796945
18.855050	0.1	102.172052
18.856717	0.1	103.439619
18.858383	0.1	104.591767
18.860050	0.1	105.623352
18.861717	0.1	106.530995
18.863383	0.1	107.310666
18.865050	0.1	107.957060
18.866717	0.1	108.465511
18.868383	0.1	108.834389
18.870050	0.1	109.064626
18.871717	0.1	109.157139
18.873383	0.1	109.111848
18.875050	0.1	108.927800
18.876717	0.1	108.604091
18.878383	0.1	108.142197
18.880050	0.1	107.546263
18.881717	0.1	106.820953
18.883383	0.1	105.970400
18.885050	0.1	104.998318
18.886717	0.1	103.908233
18.888383	0.1	102.704656
18.890050	0.1	101.394127
18.891717	0.1	99.984016
18.893383	0.1	98.480410
18.895050	0.1	96.888822
18.896717	0.1	95.216250
18.898383	0.1	93.470621
18.900050	0.1	91.659185
18.901717	0.1	89.788749
18.903383	0.1	87.865433
18.905050	0.1	85.894042
18.906717	0.1	83.879852
18.908383	0.1	81.830765
18.910050	0.1	79.756291
18.911717	0.1	77.665201
18.913383	0.1	75.563849
18.915050	0.1	73.456117
18.916717	0.1	71.345763
18.918383	0.1	69.238334
18.920050	0.1	67.140213
18.921717	0.1	65.057101
18.923383	0.1	62.993495
18.925050	0.1	60.953219
18.926717	0.1	58.940295
18.928383	0.1	56.958408
18.930050	0.1	55.009555
18.931717	0.1	53.094993
18.933383	0.1	51.216874
18.935050	0.1	49.377540
18.936717	0.1	47.578877
18.938383	0.1	45.823189
18.940050	0.1	44.112918
18.941717	0.1	42.449432
18.943383	0.1	40.833172
18.945050	0.1	39.264667
18.946717	0.1	37.744828
18.948383	0.1	36.274679
18.950050	0.1	34.855087
18.951717	0.1	33.486299
18.953383	0.1	32.168268
18.955050	0.1	30.901390
18.956717	0.1	29.684948
18.958383	0.1	28.515803
18.960050	0.1	27.390933
18.961717	0.1	26.309541
18.963383	0.1	25.272067
18.965050	0.1	24.278937
18.966717	0.1	23.329835
18.968383	0.1	22.423160
18.970050	0.1	21.556732
18.971717	0.1	20.728647
18.973383	0.1	19.937283
18.975050	0.1	19.181604
18.976717	0.1	18.461216
18.978383	0.1	17.775591
18.980050	0.1	17.123520
18.981717	0.1	16.502826
18.983383	0.1	15.910533
18.985050	0.1	15.344284
18.986717	0.1	14.803149
18.988383	0.1	14.286721
18.990050	0.1	13.794289
18.991717	0.1	13.324991
18.993383	0.1	12.878310
18.995050	0.1	12.454526
18.996717	0.1	12.053866
18.998383	0.1	11.674874
19.000050	0.1	11.314675
19.001717	0.1	10.970943
19.003383	0.1	10.642782
19.005050	0.1	10.330183
19.006717	0.1	10.032984
19.008383	0.1	9.750100
19.010050	0.1	9.479793
19.011717	0.1	9.220527
19.013383	0.1	8.971440
19.015050	0.1	8.732164
19.016717	0.1	8.502468
19.018383	0.1	8.282191
19.020050	0.1	8.071139
19.021717	0.1	7.869210
19.023383	0.1	7.676599
19.025050	0.1	7.493538
19.026717	0.1	7.319762
19.028383	0.1	7.154746
19.030050	0.1	6.998144
19.031717	0.1	6.849221
19.033383	0.1	6.706594
19.035050	0.1	6.569419
19.036717	0.1	6.437963
19.038383	0.1	6.312300
19.040050	0.1	6.191400
19.041717	0.1	6.074253
19.043383	0.1	5.961382
19.045050	0.1	5.854201
19.046717	0.1	5.752919
19.048383	0.1	5.656737
19.050050	0.1	5.565509
19.051717	0.1	5.478952
19.053383	0.1	5.395445
19.055050	0.1	5.313521
19.056717	0.1	5.232724
19.058383	0.1	5.152705
19.060050	0.1	5.073287
19.061717	0.1	4.995158
19.063383	0.1	4.920075
19.065050	0.1	4.849941
19.066717	0.1	4.785317
19.068383	0.1	4.725200
19.070050	0.1	4.668110
19.071717	0.1	4.613241
19.073383	0.1	4.560654
19.075050	0.1	4.510237
19.076717	0.1	4.461068
19.078383	0.1	4.411940
19.080050	0.1	4.361770
19.081717	0.1	4.309942
19.083383	0.1	4.257127
19.085050	0.1	4.205378
19.086717	0.1	4.157182
19.088383	0.1	4.114229
19.090050	0.1	4.076394
19.091717	0.1	4.041800
19.093383	0.1	4.007989
19.095050	0.1	3.972780
19.096717	0.1	3.935308
19.098383	0.1	3.896868
19.100050	0.1	3.859731
19.101717	0.1	3.824919
19.103383	0.1	3.791731
19.105050	0.1	3.758711
19.106717	0.1	3.725183
19.108383	0.1	3.692256
19.110050	0.1	3.661523
19.111717	0.1	3.633206
19.113383	0.1	3.606454
19.115050	0.1	3.580023
19.116717	0.1	3.552497
19.118383	0.1	3.523082
19.120050	0.1	3.491770
19.121717	0.1	3.458881
19.123383	0.1	3.425218
19.125050	0.1	3.392147
19.126717	0.1	3.360962
19.128383	0.1	3.332398
19.130050	0.1	3.306256
19.131717	0.1	3.281482
19.133383	0.1	3.256882
19.135050	0.1	3.231931
19.136717	0.1	3.207517
19.138383	0.1	3.184834
19.140050	0.1	3.163624
19.141717	0.1	3.142450
19.143383	0.1	3.120075
19.145050	0.1	3.096350
19.146717	0.1	3.072694
19.148383	0.1	3.050668
19.150050	0.1	3.030309
19.151717	0.1	3.010952
19.153383	0.1	2.992759
19.155050	0.1	2.976069
19.156717	0.1	2.960265
19.158383	0.1	2.944134
19.160050	0.1	2.927235
19.161717	0.1	2.910187
19.163383	0.1	2.893456
19.165050	0.1	2.876697
19.166717	0.1	2.859537
19.168383	0.1	2.842122
19.170050	0.1	2.824902
19.171717	0.1	2.808655
19.173383	0.1	2.794438
19.175050	0.1	2.782675
19.176717	0.1	2.772566
19.178383	0.1	2.762880
19.180050	0.1	2.753143
19.181717	0.1	2.743322
19.183383	0.1	2.733036
19.185050	0.1	2.722233
19.186717	0.1	2.711914
19.188383	0.1	2.703010
19.190050	0.1	2.695699
19.191717	0.1	2.689729
19.193383	0.1	2.684235
19.195050	0.1	2.678004
19.196717	0.1	2.670567
19.198383	0.1	2.662246
19.200050	0.1	2.653250
19.201717	0.1	2.643480
19.203383	0.1	2.633007
19.205050	0.1	2.622139
19.206717	0.1	2.611107
19.208383	0.1	2.600374
19.210050	0.1	2.590842
19.211717	0.1	2.582897
19.213383	0.1	2.576010
19.215050	0.1	2.569444
19.216717	0.1	2.562488
19.218383	0.1	2.554962
19.220050	0.1	2.547875
19.221717	0.1	2.542529
19.223383	0.1	2.539326
19.225050	0.1	2.537426
19.226717	0.1	2.534948
19.228383	0.1	2.529947
19.230050	0.1	2.521910
19.231717	0.1	2.511935
19.233383	0.1	2.501691
19.235050	0.1	2.492662
19.236717	0.1	2.485458
19.238383	0.1	2.479455
19.240050	0.1	2.473802
19.241717	0.1	2.468452
19.243383	0.1	2.463465
19.245050	0.1	2.458165
19.246717	0.1	2.451763
19.248383	0.1	2.443651
19.250050	0.1	2.433169
19.251717	0.1	2.420279
19.253383	0.1	2.405671
19.255050	0.1	2.389783
19.256717	0.1	2.373112
19.258383	0.1	2.357042
19.260050	0.1	2.342812
19.261717	0.1	2.330579
19.263383	0.1	2.319897
19.265050	0.1	2.309652
19.266717	0.1	2.298341
19.268383	0.1	2.285275
19.270050	0.1	2.270886
19.271717	0.1	2.256613
19.273383	0.1	2.244501
19.275050	0.1	2.235356
19.276717	0.1	2.227803
19.278383	0.1	2.219863
19.280050	0.1	2.210638
19.281717	0.1	2.199914
19.283383	0.1	2.187518
19.285050	0.1	2.173707
19.286717	0.1	2.159225
19.288383	0.1	2.144729
19.290050	0.1	2.130866
19.291717	0.1	2.118475
19.293383	0.1	2.108016
19.295050	0.1	2.099266
19.296717	0.1	2.092025
19.298383	0.1	2.086069
19.300050	0.1	2.080803
19.301717	0.1	2.075764
19.303383	0.1	2.070712
19.305050	0.1	2.064807
19.306717	0.1	2.056914
19.308383	0.1	2.046875
19.310050	0.1	2.035587
19.311717	0.1	2.024239
19.313383	0.1	2.014288
19.315050	0.1	2.007643
19.316717	0.1	2.005659
19.318383	0.1	2.007131
19.320050	0.1	2.008160
19.321717	0.1	2.005571
19.323383	0.1	1.999666
19.325050	0.1	1.992639
19.326717	0.1	1.986045
19.328383	0.1	1.980565
19.330050	0.1	1.976169
19.331717	0.1	1.972681
19.333383	0.1	1.970548
19.335050	0.1	1.969798
19.336717	0.1	1.968862
19.338383	0.1	1.965826
19.340050	0.1	1.960211
19.341717	0.1	1.953365
19.343383	0.1	1.947423
19.345050	0.1	1.943498
19.346717	0.1	1.940844
19.348383	0.1	1.938357
19.350050	0.1	1.935959
19.351717	0.1	1.934031
19.353383	0.1	1.932541
19.355050	0.1	1.931125
19.356717	0.1	1.929519
19.358383	0.1	1.928057
19.360050	0.1	1.927200
19.361717	0.1	1.926292
19.363383	0.1	1.924336
19.365050	0.1	1.921714
19.366717	0.1	1.919204
19.368383	0.1	1.916811
19.370050	0.1	1.914822
19.371717	0.1	1.913314
19.373383	0.1	1.911488
19.375050	0.1	1.909649
19.376717	0.1	1.909453
19.378383	0.1	1.911409
19.380050	0.1	1.914501
19.381717	0.1	1.917877
19.383383	0.1	1.920648
19.385050	0.1	1.921081
19.386717	0.1	1.917998
19.388383	0.1	1.912275
19.390050	0.1	1.906380
19.391717	0.1	1.902631
19.393383	0.1	1.901686
19.395050	0.1	1.902212
19.396717	0.1	1.901980
19.398383	0.1	1.899409
19.400050	0.1	1.894473
19.401717	0.1	1.888685
19.403383	0.1	1.883744
19.405050	0.1	1.880242
19.406717	0.1	1.878291
19.408383	0.1	1.878152
19.410050	0.1	1.878859
19.411717	0.1	1.877961
19.413383	0.1	1.874035
19.415050	0.1	1.868312
19.416717	0.1	1.863018
19.418383	0.1	1.859190
19.420050	0.1	1.856340
19.421717	0.1	1.853169
19.423383	0.1	1.848699
19.425050	0.1	1.843339
19.426717	0.1	1.838589
19.428383	0.1	1.835753
19.430050	0.1	1.835655
19.431717	0.1	1.838724
19.433383	0.1	1.844401
19.435050	0.1	1.850706
19.436717	0.1	1.855027
19.438383	0.1	1.855483
19.440050	0.1	1.851926
19.441717	0.1	1.846203
19.443383	0.1	1.841215
19.445050	0.1	1.838780
19.446717	0.1	1.838352
19.448383	0.1	1.838729
19.450050	0.1	1.840275
19.451717	0.1	1.844247
19.453383	0.1	1.850897
19.455050	0.1	1.859087
19.456717	0.1	1.867358
19.458383	0.1	1.875330
19.460050	0.1	1.884163
19.461717	0.1	1.894855
19.463383	0.1	1.906594
19.465050	0.1	1.917719
19.466717	0.1	1.927186
19.468383	0.1	1.934632
19.470050	0.1	1.940420
19.471717	0.1	1.945556
19.473383	0.1	1.951288
19.475050	0.1	1.959153
19.476717	0.1	1.970553
19.478383	0.1	1.985775
19.480050	0.1	2.004118
19.481717	0.1	2.024984
19.483383	0.1	2.047913
19.485050	0.1	2.071783
19.486717	0.1	2.094856
19.488383	0.1	2.115592
19.490050	0.1	2.133278
19.491717	0.1	2.148398
19.493383	0.1	2.162950
19.495050	0.1	2.179453
19.496717	0.1	2.198732
19.498383	0.1	2.219751
19.500050	0.1	2.241558
19.501717	0.1	2.263645
19.503383	0.1	2.285237
19.505050	0.1	2.305722
19.506717	0.1	2.324781
19.508383	0.1	2.341862
19.510050	0.1	2.356223
19.511717	0.1	2.367334
19.513383	0.1	2.375250
19.515050	0.1	2.381271
19.516717	0.1	2.387678
19.518383	0.1	2.395902
19.520050	0.1	2.405723
19.521717	0.1	2.416139
19.523383	0.1	2.425499
19.525050	0.1	2.431590
19.526717	0.1	2.433304
19.528383	0.1	2.431204
19.530050	0.1	2.426328
19.531717	0.1	2.419678
19.533383	0.1	2.411813
19.535050	0.1	2.402458
19.536717	0.1	2.391259
19.538383	0.1	2.378756
19.540050	0.1	2.365978
19.541717	0.1	2.353410
19.543383	0.1	2.340535
19.545050	0.1	2.326258
19.546717	0.1	2.309280
19.548383	0.1	2.288553
19.550050	0.1	2.264422
19.551717	0.1	2.238760
19.553383	0.1	2.213172
19.555050	0.1	2.187914
19.556717	0.1	2.162824
19.558383	0.1	2.138177
19.560050	0.1	2.113963
19.561717	0.1	2.088794
19.563383	0.1	2.060840
19.565050	0.1	2.029845
19.566717	0.1	1.997543
19.568383	0.1	1.966502
19.570050	0.1	1.938203
19.571717	0.1	1.912490
19.573383	0.1	1.889206
19.575050	0.1	1.868769
19.576717	0.1	1.850547
19.578383	0.1	1.832987
19.580050	0.1	1.815576
19.581717	0.1	1.798472
19.583383	0.1	1.781001
19.585050	0.1	1.762537
19.586717	0.1	1.743766
19.588383	0.1	1.726188
19.590050	0.1	1.711231
19.591717	0.1	1.699193
19.593383	0.1	1.688628
19.595050	0.1	1.677754
19.596717	0.1	1.666248
19.598383	0.1	1.654923
19.600050	0.1	1.644641
19.601717	0.1	1.635985
19.603383	0.1	1.629340
19.605050	0.1	1.624706
19.606717	0.1	1.621642
19.608383	0.1	1.619761
19.610050	0.1	1.619398
19.611717	0.1	1.621200
19.613383	0.1	1.625102
19.615050	0.1	1.629922
19.616717	0.1	1.634257
19.618383	0.1	1.637372
19.620050	0.1	1.639454
19.621717	0.1	1.641442
19.623383	0.1	1.643938
19.625050	0.1	1.646318
19.626717	0.1	1.647798
19.628383	0.1	1.648464
19.630050	0.1	1.648557
19.631717	0.1	1.647910
19.633383	0.1	1.646397
19.635050	0.1	1.645009
19.636717	0.1	1.646541
19.638383	0.1	1.653503
19.640050	0.1	1.665223
19.641717	0.1	1.678276
19.643383	0.1	1.689307
19.645050	0.1	1.696441
19.646717	0.1	1.698839
19.648383	0.1	1.696744
19.650050	0.1	1.692097
19.651717	0.1	1.687366
19.653383	0.1	1.683887
19.655050	0.1	1.681796
19.656717	0.1	1.680325
19.658383	0.1	1.678006
19.660050	0.1	1.673880
19.661717	0.1	1.668427
19.663383	0.1	1.662448
19.665050	0.1	1.655938
19.666717	0.1	1.648897
19.668383	0.1	1.642378
19.670050	0.1	1.637894
19.671717	0.1	1.635756
19.673383	0.1	1.634574
19.675050	0.1	1.632478
19.676717	0.1	1.627998
19.678383	0.1	1.620306
19.680050	0.1	1.609242
19.681717	0.1	1.595146
19.683383	0.1	1.579435
19.685050	0.1	1.564827
19.686717	0.1	1.553432
19.688383	0.1	1.544864
19.690050	0.1	1.537106
19.691717	0.1	1.528515
19.693383	0.1	1.518605
19.695050	0.1	1.507853
19.696717	0.1	1.496761
19.698383	0.1	1.484673
19.700050	0.1	1.470540
19.701717	0.1	1.455415
19.703383	0.1	1.442358
19.705050	0.1	1.433343
19.706717	0.1	1.427620
19.708383	0.1	1.423187
19.710050	0.1	1.418232
19.711717	0.1	1.411391
19.713383	0.1	1.402651
19.715050	0.1	1.393743
19.716717	0.1	1.385976
19.718383	0.1	1.378777
19.720050	0.1	1.371172
19.721717	0.1	1.363102
19.723383	0.1	1.354907
19.725050	0.1	1.346897
19.726717	0.1	1.339703
19.728383	0.1	1.334366
19.730050	0.1	1.331726
19.731717	0.1	1.331391
19.733383	0.1	1.331843
19.735050	0.1	1.331633
19.736717	0.1	1.329836
19.738383	0.1	1.326003
19.740050	0.1	1.319884
19.741717	0.1	1.311158
19.743383	0.1	1.300606
19.745050	0.1	1.290748
19.746717	0.1	1.283810
19.748383	0.1	1.280298
19.750050	0.1	1.279814
19.751717	0.1	1.281709
19.753383	0.1	1.285295
19.755050	0.1	1.290054
19.756717	0.1	1.295446
19.758383	0.1	1.301081
19.760050	0.1	1.306264
19.761717	0.1	1.309291
19.763383	0.1	1.308853
19.765050	0.1	1.305775
19.766717	0.1	1.301705
19.768383	0.1	1.297169
19.770050	0.1	1.292331
19.771717	0.1	1.288764
19.773383	0.1	1.288382
19.775050	0.1	1.290920
19.776717	0.1	1.294017
19.778383	0.1	1.295432
19.780050	0.1	1.294697
19.781717	0.1	1.292839
19.783383	0.1	1.290785
19.785050	0.1	1.288694
19.786717	0.1	1.286566
19.788383	0.1	1.284732
19.790050	0.1	1.283512
19.791717	0.1	1.282571
19.793383	0.1	1.281374
19.795050	0.1	1.280205
19.796717	0.1	1.279605
19.798383	0.1	1.279297
19.800050	0.1	1.278603
19.801717	0.1	1.276829
19.803383	0.1	1.273430
19.805050	0.1	1.269118
19.806717	0.1	1.266231
19.808383	0.1	1.266901
19.810050	0.1	1.271325
19.811717	0.1	1.277672
19.813383	0.1	1.283381
19.815050	0.1	1.286687
19.816717	0.1	1.287004
19.818383	0.1	1.284676
19.820050	0.1	1.280573
19.821717	0.1	1.275297
19.823383	0.1	1.269029
19.825050	0.1	1.262827
19.826717	0.1	1.258585
19.828383	0.1	1.256764
19.830050	0.1	1.255786
19.831717	0.1	1.254152
19.833383	0.1	1.251572
19.835050	0.1	1.248731
19.836717	0.1	1.246869
19.838383	0.1	1.246445
19.840050	0.1	1.246268
19.841717	0.1	1.245267
19.843383	0.1	1.243763
19.845050	0.1	1.241807
19.846717	0.1	1.238720
19.848383	0.1	1.234314
19.850050	0.1	1.228852
19.851717	0.1	1.222864
19.853383	0.1	1.217322
19.855050	0.1	1.212568
19.856717	0.1	1.207916
19.858383	0.1	1.203557
19.860050	0.1	1.200982
19.861717	0.1	1.200251
19.863383	0.1	1.199106
19.865050	0.1	1.195688
19.866717	0.1	1.190766
19.868383	0.1	1.186943
19.870050	0.1	1.185616
19.871717	0.1	1.185336
19.873383	0.1	1.183916
19.875050	0.1	1.180558
19.876717	0.1	1.175562
19.878383	0.1	1.169760
19.880050	0.1	1.164400
19.881717	0.1	1.160349
19.883383	0.1	1.157736
19.885050	0.1	1.156153
19.886717	0.1	1.154989
19.888383	0.1	1.154291
19.890050	0.1	1.154402
19.891717	0.1	1.154370
19.893383	0.1	1.152363
19.895050	0.1	1.147310
19.896717	0.1	1.139217
19.898383	0.1	1.129131
19.900050	0.1	1.118961
19.901717	0.1	1.110560
19.903383	0.1	1.104744
19.905050	0.1	1.101368
19.906717	0.1	1.100064
19.908383	0.1	1.099855
19.910050	0.1	1.098597
19.911717	0.1	1.094425
19.913383	0.1	1.087645
19.915050	0.1	1.080511
19.916717	0.1	1.075016
19.918383	0.1	1.071650
19.920050	0.1	1.070159
19.921717	0.1	1.070169
19.923383	0.1	1.070886
19.925050	0.1	1.071333
19.926717	0.1	1.071044
19.928383	0.1	1.070173
19.930050	0.1	1.068776
19.931717	0.1	1.066416
19.933383	0.1	1.062499
19.935050	0.1	1.057056
19.936717	0.1	1.051235
19.938383	0.1	1.046793
19.940050	0.1	1.044739
19.941717	0.1	1.044679
19.943383	0.1	1.045172
19.945050	0.1	1.044958
19.946717	0.1	1.044213
19.948383	0.1	1.044255
19.950050	0.1	1.045838
19.951717	0.1	1.048106
19.953383	0.1	1.049289
19.955050	0.1	1.048483
19.956717	0.1	1.046024
19.958383	0.1	1.042383
19.960050	0.1	1.038034
19.961717	0.1	1.033866
19.963383	0.1	1.030378
19.965050	0.1	1.027114
19.966717	0.1	1.023724
19.968383	0.1	1.020925
19.970050	0.1	1.020003
19.971717	0.1	1.021898
19.973383	0.1	1.025982
19.975050	0.1	1.029884
19.976717	0.1	1.031840
19.978383	0.1	1.032171
19.980050	0.1	1.031775
19.981717	0.1	1.030648
19.983383	0.1	1.027947
19.985050	0.1	1.023542
19.986717	0.1	1.019216
19.988383	0.1	1.016688
19.990050	0.1	1.015672
19.991717	0.1	1.015416
19.993383	0.1	1.015626
19.995050	0.1	1.015416
19.996717	0.1	1.014015
19.998383	0.1	1.012012
20.000050	0.1	1.010466
20.001717	0.1	1.009367
20.003383	0.1	1.007793
20.005050	0.1	1.005293
20.006717	0.1	1.002238
20.008383	0.1	0.998955
20.010050	0.1	0.995020
20.011717	0.1	0.989572
20.013383	0.1	0.982666
20.015050	0.1	0.975961
20.016717	0.1	0.971043
20.018383	0.1	0.967961
20.020050	0.1	0.965940
20.021717	0.1	0.964436
20.023383	0.1	0.963453
20.025050	0.1	0.963206
20.026717	0.1	0.963486
20.028383	0.1	0.963709
20.030050	0.1	0.963514
20.031717	0.1	0.962829
20.033383	0.1	0.962010
20.035050	0.1	0.962280
20.036717	0.1	0.964953
20.038383	0.1	0.969865
20.040050	0.1	0.975044
20.041717	0.1	0.977619
20.043383	0.1	0.975435
20.045050	0.1	0.968892
20.046717	0.1	0.960696
20.048383	0.1	0.953493
20.050050	0.1	0.948715
20.051717	0.1	0.946387
20.053383	0.1	0.944645
20.055050	0.1	0.940948
20.056717	0.1	0.934973
20.058383	0.1	0.929120
20.060050	0.1	0.925628
20.061717	0.1	0.924347
20.063383	0.1	0.923332
20.065050	0.1	0.920775
20.066717	0.1	0.916775
20.068383	0.1	0.913637
20.070050	0.1	0.913879
20.071717	0.1	0.917809
20.073383	0.1	0.923174
20.075050	0.1	0.926806
20.076717	0.1	0.926587
20.078383	0.1	0.922233
20.080050	0.1	0.914922
20.081717	0.1	0.906675
20.083383	0.1	0.899895
20.085050	0.1	0.896757
20.086717	0.1	0.897804
20.088383	0.1	0.901520
20.090050	0.1	0.906279
20.091717	0.1	0.911881
20.093383	0.1	0.918387
20.095050	0.1	0.924477
20.096717	0.1	0.928012
20.098383	0.1	0.928114
20.100050	0.1	0.926037
20.101717	0.1	0.923611
20.103383	0.1	0.921749
20.105050	0.1	0.920258
20.106717	0.1	0.918312
20.108383	0.1	0.915355
20.110050	0.1	0.911904
20.111717	0.1	0.909441
20.113383	0.1	0.910000
20.115050	0.1	0.914927
20.116717	0.1	0.923355
20.118383	0.1	0.932822
20.120050	0.1	0.941386
20.121717	0.1	0.948594
20.123383	0.1	0.955192
20.125050	0.1	0.962545
20.126717	0.1	0.970829
20.128383	0.1	0.978080
20.130050	0.1	0.982494
20.131717	0.1	0.984524
20.133383	0.1	0.985535
20.135050	0.1	0.986564
20.136717	0.1	0.989200
20.138383	0.1	0.995123
20.140050	0.1	1.004315
20.141717	0.1	1.015100
20.143383	0.1	1.025512
20.145050	0.1	1.033894
20.146717	0.1	1.039263
20.148383	0.1	1.042150
20.150050	0.1	1.044651
20.151717	0.1	1.048804
20.153383	0.1	1.055435
20.155050	0.1	1.064613
20.156717	0.1	1.075915
20.158383	0.1	1.088474
20.160050	0.1	1.101540
20.161717	0.1	1.114509
20.163383	0.1	1.126449
20.165050	0.1	1.136702
20.166717	0.1	1.145550
20.168383	0.1	1.153923
20.170050	0.1	1.163022
20.171717	0.1	1.173667
20.173383	0.1	1.185248
20.175050	0.1	1.196428
20.176717	0.1	1.207408
20.178383	0.1	1.219953
20.180050	0.1	1.234906
20.181717	0.1	1.251125
20.183383	0.1	1.267171
20.185050	0.1	1.283344
20.186717	0.1	1.301002
20.188383	0.1	1.320471
20.190050	0.1	1.340350
20.191717	0.1	1.358665
20.193383	0.1	1.374977
20.195050	0.1	1.391028
20.196717	0.1	1.408504
20.198383	0.1	1.426968
20.200050	0.1	1.445464
20.201717	0.1	1.464756
20.203383	0.1	1.486465
20.205050	0.1	1.511169
20.206717	0.1	1.538107
20.208383	0.1	1.565944
20.210050	0.1	1.593446
20.211717	0.1	1.620217
20.213383	0.1	1.647281
20.215050	0.1	1.675887
20.216717	0.1	1.705620
20.218383	0.1	1.735282
20.220050	0.1	1.765224
20.221717	0.1	1.797080
20.223383	0.1	1.831879
20.225050	0.1	1.869155
20.226717	0.1	1.907279
20.228383	0.1	1.944578
20.230050	0.1	1.980509
20.231717	0.1	2.015880
20.233383	0.1	2.051578
20.235050	0.1	2.087392
20.236717	0.1	2.122535
20.238383	0.1	2.156538
20.240050	0.1	2.189525
20.241717	0.1	2.222159
20.243383	0.1	2.255393
20.245050	0.1	2.289726
20.246717	0.1	2.325024
20.248383	0.1	2.360861
20.250050	0.1	2.396125
20.251717	0.1	2.428908
20.253383	0.1	2.457667
20.255050	0.1	2.481826
20.256717	0.1	2.501481
20.258383	0.1	2.517411
20.260050	0.1	2.530925
20.261717	0.1	2.542841
20.263383	0.1	2.552774
20.265050	0.1	2.560006
20.266717	0.1	2.564304
20.268383	0.1	2.565547
20.270050	0.1	2.563419
20.271717	0.1	2.557812
20.273383	0.1	2.549170
20.275050	0.1	2.539065
20.276717	0.1	2.529928
20.278383	0.1	2.522953
20.280050	0.1	2.516778
20.281717	0.1	2.508741
20.283383	0.1	2.496266
20.285050	0.1	2.477388
20.286717	0.1	2.451558
20.288383	0.1	2.420307
20.290050	0.1	2.386221
20.291717	0.1	2.350765
20.293383	0.1	2.313396
20.295050	0.1	2.273652
20.296717	0.1	2.233763
20.298383	0.1	2.196524
20.300050	0.1	2.161548
20.301717	0.1	2.125814
20.303383	0.1	2.087061
20.305050	0.1	2.045911
20.306717	0.1	2.005217
20.308383	0.1	1.967512
20.310050	0.1	1.933221
20.311717	0.1	1.900904
20.313383	0.1	1.868363
20.315050	0.1	1.833718
20.316717	0.1	1.796638
20.318383	0.1	1.758873
20.320050	0.1	1.722747
20.321717	0.1	1.689140
20.323383	0.1	1.657256
20.325050	0.1	1.625991
20.326717	0.1	1.595286
20.328383	0.1	1.566219
20.330050	0.1	1.539988
20.331717	0.1	1.516957
20.333383	0.1	1.496193
20.335050	0.1	1.476044
20.336717	0.1	1.455732
20.338383	0.1	1.435960
20.340050	0.1	1.417478
20.341717	0.1	1.399959
20.343383	0.1	1.382735
20.345050	0.1	1.365640
20.346717	0.1	1.348690
20.348383	0.1	1.332047
20.350050	0.1	1.316434
20.351717	0.1	1.303190
20.353383	0.1	1.293905
20.355050	0.1	1.289323
20.356717	0.1	1.288028
20.358383	0.1	1.287004
20.360050	0.1	1.283437
20.361717	0.1	1.275847
20.363383	0.1	1.265025
20.365050	0.1	1.254040
20.366717	0.1	1.245900
20.368383	0.1	1.240824
20.370050	0.1	1.236675
20.371717	0.1	1.231986
20.373383	0.1	1.227418
20.375050	0.1	1.224321
20.376717	0.1	1.223031
20.378383	0.1	1.223302
20.380050	0.1	1.225602
20.381717	0.1	1.230533
20.383383	0.1	1.236950
20.385050	0.1	1.242384
20.386717	0.1	1.245253
20.388383	0.1	1.246058
20.390050	0.1	1.246585
20.391717	0.1	1.248219
20.393383	0.1	1.251395
20.395050	0.1	1.256326
20.396717	0.1	1.263251
20.398383	0.1	1.271996
20.400050	0.1	1.281868
20.401717	0.1	1.291959
20.403383	0.1	1.301519
20.405050	0.1	1.310320
20.406717	0.1	1.318674
20.408383	0.1	1.327386
20.410050	0.1	1.337170
20.411717	0.1	1.347605
20.413383	0.1	1.357519
20.415050	0.1	1.366171
20.416717	0.1	1.373854
20.418383	0.1	1.381780
20.420050	0.1	1.390581
20.421717	0.1	1.399084
20.423383	0.1	1.406437
20.425050	0.1	1.414525
20.426717	0.1	1.426274
20.428383	0.1	1.442330
20.430050	0.1	1.459755
20.431717	0.1	1.473953
20.433383	0.1	1.482782
20.435050	0.1	1.487769
20.436717	0.1	1.490954
20.438383	0.1	1.492826
20.440050	0.1	1.493394
20.441717	0.1	1.493283
20.443383	0.1	1.493469
20.445050	0.1	1.494675
20.446717	0.1	1.497078
20.448383	0.1	1.500370
20.450050	0.1	1.503681
20.451717	0.1	1.505818
20.453383	0.1	1.506479
20.455050	0.1	1.506447
20.456717	0.1	1.506140
20.458383	0.1	1.505148
20.460050	0.1	1.503164
20.461717	0.1	1.500119
20.463383	0.1	1.495569
20.465050	0.1	1.488845
20.466717	0.1	1.479527
20.468383	0.1	1.468034
20.470050	0.1	1.456169
20.471717	0.1	1.446204
20.473383	0.1	1.438973
20.475050	0.1	1.433282
20.476717	0.1	1.426986
20.478383	0.1	1.418153
20.480050	0.1	1.405790
20.481717	0.1	1.390255
20.483383	0.1	1.372998
20.485050	0.1	1.355517
20.486717	0.1	1.338818
20.488383	0.1	1.323698
20.490050	0.1	1.310725
20.491717	0.1	1.299712
20.493383	0.1	1.289593
20.495050	0.1	1.278911
20.496717	0.1	1.266440
20.498383	0.1	1.251684
20.500050	0.1	1.234836
20.501717	0.1	1.216196
20.503383	0.1	1.195837
20.505050	0.1	1.174146
20.506717	0.1	1.152591
20.508383	0.1	1.133201
20.510050	0.1	1.117024
20.511717	0.1	1.103827
20.513383	0.1	1.092958
20.515050	0.1	1.083268
20.516717	0.1	1.073359
20.518383	0.1	1.062341
20.520050	0.1	1.049754
20.521717	0.1	1.035766
20.523383	0.1	1.021605
20.525050	0.1	1.008599
20.526717	0.1	0.997242
20.528383	0.1	0.987425
20.530050	0.1	0.978601
20.531717	0.1	0.969879
20.533383	0.1	0.960426
20.535050	0.1	0.949935
20.536717	0.1	0.938964
20.538383	0.1	0.928845
20.540050	0.1	0.920631
20.541717	0.1	0.913888
20.543383	0.1	0.906927
20.545050	0.1	0.898405
20.546717	0.1	0.888794
20.548383	0.1	0.880146
20.550050	0.1	0.873967
20.551717	0.1	0.869846
20.553383	0.1	0.866801
20.555050	0.1	0.864523
20.556717	0.1	0.862931
20.558383	0.1	0.862018
20.560050	0.1	0.861632
20.561717	0.1	0.860998
20.563383	0.1	0.859443
20.565050	0.1	0.856756
20.566717	0.1	0.852770
20.568383	0.1	0.847899
20.570050	0.1	0.843029
20.571717	0.1	0.838214
20.573383	0.1	0.833063
20.575050	0.1	0.827829
20.576717	0.1	0.823070
20.578383	0.1	0.819075
20.580050	0.1	0.815988
20.581717	0.1	0.813697
20.583383	0.1	0.811894
20.585050	0.1	0.810721
20.586717	0.1	0.811056
20.588383	0.1	0.813347
20.590050	0.1	0.816691
20.591717	0.1	0.819713
20.593383	0.1	0.821641
20.595050	0.1	0.822637
20.596717	0.1	0.823741
20.598383	0.1	0.826311
20.600050	0.1	0.831205
20.601717	0.1	0.838167
20.603383	0.1	0.845897
20.605050	0.1	0.852863
20.606717	0.1	0.857944
20.608383	0.1	0.860835
20.610050	0.1	0.862521
20.611717	0.1	0.864654
20.613383	0.1	0.868142
20.615050	0.1	0.872570
20.616717	0.1	0.876682
20.618383	0.1	0.879467
20.620050	0.1	0.881348
20.621717	0.1	0.883881
20.623383	0.1	0.888347
20.625050	0.1	0.895257
20.626717	0.1	0.904268
20.628383	0.1	0.913837
20.630050	0.1	0.922112
20.631717	0.1	0.928384
20.633383	0.1	0.932873
20.635050	0.1	0.935928
20.636717	0.1	0.938401
20.638383	0.1	0.941837
20.640050	0.1	0.947616
20.641717	0.1	0.956510
20.643383	0.1	0.968166
20.645050	0.1	0.980296
20.646717	0.1	0.989954
20.648383	0.1	0.996217
20.650050	0.1	1.000823
20.651717	0.1	1.006532
20.653383	0.1	1.015244
20.655050	0.1	1.026918
20.656717	0.1	1.039831
20.658383	0.1	1.051878
20.660050	0.1	1.062015
20.661717	0.1	1.070844
20.663383	0.1	1.079659
20.665050	0.1	1.089149
20.666717	0.1	1.099259
20.668383	0.1	1.110304
20.670050	0.1	1.123017
20.671717	0.1	1.137261
20.673383	0.1	1.152102
20.675050	0.1	1.166794
20.676717	0.1	1.180889
20.678383	0.1	1.194347
20.680050	0.1	1.207935
20.681717	0.1	1.222566
20.683383	0.1	1.238566
20.685050	0.1	1.256233
20.686717	0.1	1.275367
20.688383	0.1	1.294268
20.690050	0.1	1.311819
20.691717	0.1	1.329719
20.693383	0.1	1.350450
20.695050	0.1	1.374655
20.696717	0.1	1.401445
20.698383	0.1	1.429250
20.700050	0.1	1.456477
20.701717	0.1	1.483066
20.703383	0.1	1.511141
20.705050	0.1	1.543234
20.706717	0.1	1.579835
20.708383	0.1	1.618960
20.710050	0.1	1.657866
20.711717	0.1	1.694732
20.713383	0.1	1.729690
20.715050	0.1	1.764935
20.716717	0.1	1.802905
20.718383	0.1	1.844289
20.720050	0.1	1.888461
20.721717	0.1	1.935195
20.723383	0.1	1.984378
20.725050	0.1	2.034549
20.726717	0.1	2.083434
20.728383	0.1	2.130144
20.730050	0.1	2.175844
20.731717	0.1	2.222592
20.733383	0.1	2.272110
20.735050	0.1	2.325624
20.736717	0.1	2.384116
20.738383	0.1	2.447683
20.740050	0.1	2.514948
20.741717	0.1	2.583582
20.743383	0.1	2.651457
20.745050	0.1	2.717995
20.746717	0.1	2.784794
20.748383	0.1	2.854178
20.750050	0.1	2.927356
20.751717	0.1	3.004535
20.753383	0.1	3.085812
20.755050	0.1	3.170716
20.756717	0.1	3.257911
20.758383	0.1	3.346857
20.760050	0.1	3.438173
20.761717	0.1	3.531799
20.763383	0.1	3.626305
20.765050	0.1	3.720224
20.766717	0.1	3.813575
20.768383	0.1	3.907969
20.770050	0.1	4.004971
20.771717	0.1	4.104325
20.773383	0.1	4.204093
20.775050	0.1	4.302650
20.776717	0.1	4.399493
20.778383	0.1	4.494130
20.780050	0.1	4.585879
20.781717	0.1	4.674862
20.783383	0.1	4.761531
20.785050	0.1	4.845564
20.786717	0.1	4.926356
20.788383	0.1	5.003768
20.790050	0.1	5.077780
20.791717	0.1	5.148402
20.793383	0.1	5.216114
20.795050	0.1	5.281344
20.796717	0.1	5.343826
20.798383	0.1	5.403296
20.800050	0.1	5.459776
20.801717	0.1	5.512522
20.803383	0.1	5.560168
20.805050	0.1	5.602166
20.806717	0.1	5.638571
20.808383	0.1	5.669356
20.810050	0.1	5.694809
20.811717	0.1	5.715489
20.813383	0.1	5.731550
20.815050	0.1	5.743261
20.816717	0.1	5.751960
20.818383	0.1	5.759429
20.820050	0.1	5.766544
20.821717	0.1	5.772929
20.823383	0.1	5.777837
20.825050	0.1	5.781185
20.826717	0.1	5.783355
20.828383	0.1	5.784915
20.830050	0.1	5.786926
20.831717	0.1	5.790349
20.833383	0.1	5.795211
20.835050	0.1	5.801162
20.836717	0.1	5.808198
20.838383	0.1	5.816165
20.840050	0.1	5.824631
20.841717	0.1	5.833679
20.843383	0.1	5.844818
20.845050	0.1	5.860841
20.846717	0.1	5.884231
20.848383	0.1	5.915738
20.850050	0.1	5.954332
20.851717	0.1	5.997871
20.853383	0.1	6.044186
20.855050	0.1	6.092521
20.856717	0.1	6.143581
20.858383	0.1	6.198017
20.860050	0.1	6.255792
20.861717	0.1	6.316896
20.863383	0.1	6.381404
20.865050	0.1	6.448780
20.866717	0.1	6.517712
20.868383	0.1	6.587342
20.870050	0.1	6.657764
20.871717	0.1	6.728787
20.873383	0.1	6.799488
20.875050	0.1	6.869053
20.876717	0.1	6.936840
20.878383	0.1	7.001865
20.880050	0.1	7.062727
20.881717	0.1	7.117987
20.883383	0.1	7.167188
20.885050	0.1	7.211156
20.886717	0.1	7.250765
20.888383	0.1	7.286696
20.890050	0.1	7.320158
20.891717	0.1	7.351474
20.893383	0.1	7.378347
20.895050	0.1	7.396899
20.896717	0.1	7.404247
20.898383	0.1	7.400168
20.900050	0.1	7.386128
20.901717	0.1	7.363008
20.903383	0.1	7.330445
20.905050	0.1	7.288172
20.906717	0.1	7.237368
20.908383	0.1	7.180003
20.910050	0.1	7.116557
20.911717	0.1	7.045488
20.913383	0.1	6.965329
20.915050	0.1	6.875941
20.916717	0.1	6.777965
20.918383	0.1	6.672489
20.920050	0.1	6.560362
20.921717	0.1	6.441092
20.923383	0.1	6.314106
20.925050	0.1	6.180923
20.926717	0.1	6.044162
20.928383	0.1	5.905279
20.930050	0.1	5.764551
20.931717	0.1	5.622124
20.933383	0.1	5.477932
20.935050	0.1	5.331310
20.936717	0.1	5.181511
20.938383	0.1	5.029365
20.940050	0.1	4.877392
20.941717	0.1	4.727445
20.943383	0.1	4.579276
20.945050	0.1	4.431824
20.946717	0.1	4.284787
20.948383	0.1	4.139021
20.950050	0.1	3.995909
20.951717	0.1	3.856509
20.953383	0.1	3.721337
20.955050	0.1	3.590710
20.956717	0.1	3.464562
20.958383	0.1	3.341753
20.960050	0.1	3.220337
20.961717	0.1	3.099414
20.963383	0.1	2.979715
20.965050	0.1	2.862345
20.966717	0.1	2.748668
20.968383	0.1	2.640863
20.970050	0.1	2.540732
20.971717	0.1	2.448685
20.973383	0.1	2.364088
20.975050	0.1	2.285405
20.976717	0.1	2.210559
20.978383	0.1	2.137995
20.980050	0.1	2.067122
20.981717	0.1	1.997803
20.983383	0.1	1.930459
20.985050	0.1	1.865951
20.986717	0.1	1.804992
20.988383	0.1	1.748414
20.990050	0.1	1.696968
20.991717	0.1	1.650201
20.993383	0.1	1.606499
20.995050	0.1	1.564482
20.996717	0.1	1.524114
20.998383	0.1	1.486945
21.000050	0.1	1.454800
21.001717	0.1	1.427750
21.003383	0.1	1.403647
21.005050	0.1	1.379848
21.006717	0.1	1.355186
21.008383	0.1	1.330310
21.010050	0.1	1.305882
21.011717	0.1	1.281356
21.013383	0.1	1.256382
21.015050	0.1	1.231870
21.016717	0.1	1.209038
21.018383	0.1	1.188591
21.020050	0.1	1.170533
21.021717	0.1	1.154863
21.023383	0.1	1.142481
21.025050	0.1	1.134197
21.026717	0.1	1.129252
21.028383	0.1	1.126020
21.030050	0.1	1.123250
21.031717	0.1	1.119864
21.033383	0.1	1.114905
21.035050	0.1	1.108497
21.036717	0.1	1.102160
21.038383	0.1	1.097466
21.040050	0.1	1.094597
21.041717	0.1	1.093098
21.043383	0.1	1.093131
21.045050	0.1	1.095198
21.046717	0.1	1.099035
21.048383	0.1	1.102886
21.050050	0.1	1.104372
21.051717	0.1	1.102625
21.053383	0.1	1.099226
21.055050	0.1	1.096628
21.056717	0.1	1.095859
21.058383	0.1	1.096632
21.060050	0.1	1.098746
21.061717	0.1	1.101950
21.063383	0.1	1.106015
21.065050	0.1	1.111147
21.066717	0.1	1.117042
21.068383	0.1	1.122886
21.070050	0.1	1.128726
21.071717	0.1	1.135180
21.073383	0.1	1.142416
21.075050	0.1	1.150579
21.076717	0.1	1.159585
21.078383	0.1	1.168456
21.080050	0.1	1.176661
21.081717	0.1	1.184894
21.083383	0.1	1.193443
21.085050	0.1	1.201555
21.086717	0.1	1.209406
21.088383	0.1	1.218924
21.090050	0.1	1.231958
21.091717	0.1	1.248731
21.093383	0.1	1.268019
21.095050	0.1	1.288047
21.096717	0.1	1.307582
21.098383	0.1	1.326222
21.100050	0.1	1.344015
21.101717	0.1	1.361738
21.103383	0.1	1.380388
21.105050	0.1	1.399750
21.106717	0.1	1.419042
21.108383	0.1	1.438507
21.110050	0.1	1.459043
21.111717	0.1	1.481324
21.113383	0.1	1.505450
21.115050	0.1	1.530889
21.116717	0.1	1.557316
21.118383	0.1	1.584762
21.120050	0.1	1.612674
21.121717	0.1	1.640720
21.123383	0.1	1.669643
21.125050	0.1	1.699831
21.126717	0.1	1.730672
21.128383	0.1	1.761653
21.130050	0.1	1.792209
21.131717	0.1	1.821322
21.133383	0.1	1.848354
21.135050	0.1	1.873411
21.136717	0.1	1.897062
21.138383	0.1	1.921011
21.140050	0.1	1.947866
21.141717	0.1	1.978953
21.143383	0.1	2.013240
21.145050	0.1	2.048095
21.146717	0.1	2.080346
21.148383	0.1	2.107914
21.150050	0.1	2.130726
21.151717	0.1	2.149655
21.153383	0.1	2.165567
21.155050	0.1	2.179299
21.156717	0.1	2.191253
21.158383	0.1	2.201302
21.160050	0.1	2.209605
21.161717	0.1	2.216632
21.163383	0.1	2.221982
21.165050	0.1	2.224678
21.166717	0.1	2.224981
21.168383	0.1	2.223947
21.170050	0.1	2.221605
21.171717	0.1	2.217148
21.173383	0.1	2.209693
21.175050	0.1	2.198513
21.176717	0.1	2.183225
21.178383	0.1	2.163975
21.180050	0.1	2.141465
21.181717	0.1	2.117231
21.183383	0.1	2.093003
21.185050	0.1	2.069096
21.186717	0.1	2.044220
21.188383	0.1	2.017450
21.190050	0.1	1.989040
21.191717	0.1	1.959638
21.193383	0.1	1.929528
21.195050	0.1	1.898203
21.196717	0.1	1.864848
21.198383	0.1	1.829476
21.200050	0.1	1.793304
21.201717	0.1	1.758309
21.203383	0.1	1.726109
21.205050	0.1	1.697037
21.206717	0.1	1.670220
21.208383	0.1	1.644362
21.210050	0.1	1.618951
21.211717	0.1	1.594652
21.213383	0.1	1.572254
21.215050	0.1	1.551188
21.216717	0.1	1.529697
21.218383	0.1	1.506228
21.220050	0.1	1.480561
21.221717	0.1	1.453916
21.223383	0.1	1.427969
21.225050	0.1	1.404225
21.226717	0.1	1.384225
21.228383	0.1	1.369021
21.230050	0.1	1.358101
21.231717	0.1	1.350036
21.233383	0.1	1.343912
21.235050	0.1	1.339098
21.236717	0.1	1.334450
21.238383	0.1	1.329011
21.240050	0.1	1.323209
21.241717	0.1	1.318445
21.243383	0.1	1.315870
21.245050	0.1	1.315903
21.246717	0.1	1.318273
21.248383	0.1	1.322525
21.250050	0.1	1.328369
21.251717	0.1	1.335237
21.253383	0.1	1.342124
21.255050	0.1	1.348057
21.256717	0.1	1.352327
21.258383	0.1	1.354832
21.260050	0.1	1.356401
21.261717	0.1	1.358744
21.263383	0.1	1.363470
21.265050	0.1	1.370413
21.266717	0.1	1.377957
21.268383	0.1	1.385626
21.270050	0.1	1.394255
21.271717	0.1	1.403466
21.273383	0.1	1.411615
21.275050	0.1	1.418088
21.276717	0.1	1.423568
21.278383	0.1	1.428043
21.280050	0.1	1.430139
21.281717	0.1	1.429114
21.283383	0.1	1.426339
21.285050	0.1	1.424099
21.286717	0.1	1.423401
21.288383	0.1	1.423098
21.290050	0.1	1.420961
21.291717	0.1	1.415918
21.293383	0.1	1.408714
21.295050	0.1	1.400704
21.296717	0.1	1.393124
21.298383	0.1	1.387149
21.300050	0.1	1.383522
21.301717	0.1	1.381682
21.303383	0.1	1.379643
21.305050	0.1	1.375754
21.306717	0.1	1.369757
21.308383	0.1	1.361528
21.310050	0.1	1.350776
21.311717	0.1	1.338543
21.313383	0.1	1.326906
21.315050	0.1	1.317002
21.316717	0.1	1.308424
21.318383	0.1	1.299931
21.320050	0.1	1.290082
21.321717	0.1	1.278245
21.323383	0.1	1.265323
21.325050	0.1	1.252736
21.326717	0.1	1.240829
21.328383	0.1	1.229150
21.330050	0.1	1.217690
21.331717	0.1	1.207157
21.333383	0.1	1.198594
21.335050	0.1	1.193075
21.336717	0.1	1.191045
21.338383	0.1	1.191259
21.340050	0.1	1.190957
21.341717	0.1	1.187436
21.343383	0.1	1.179958
21.345050	0.1	1.170263
21.346717	0.1	1.160814
21.348383	0.1	1.153196
21.350050	0.1	1.147618
21.351717	0.1	1.142682
21.353383	0.1	1.137191
21.355050	0.1	1.132577
21.356717	0.1	1.131506
21.358383	0.1	1.134244
21.360050	0.1	1.138113
21.361717	0.1	1.140591
21.363383	0.1	1.141746
21.365050	0.1	1.143361
21.366717	0.1	1.146472
21.368383	0.1	1.150141
21.370050	0.1	1.153238
21.371717	0.1	1.156256
21.373383	0.1	1.159892
21.375050	0.1	1.163385
21.376717	0.1	1.165811
21.378383	0.1	1.167688
21.380050	0.1	1.170421
21.381717	0.1	1.175278
21.383383	0.1	1.182919
21.385050	0.1	1.192675
21.386717	0.1	1.202878
21.388383	0.1	1.212917
21.390050	0.1	1.223581
21.391717	0.1	1.234999
21.393383	0.1	1.246287
21.395050	0.1	1.256992
21.396717	0.1	1.266878
21.398383	0.1	1.275567
21.400050	0.1	1.283824
21.401717	0.1	1.293039
21.403383	0.1	1.303158
21.405050	0.1	1.312834
21.406717	0.1	1.321379
21.408383	0.1	1.329822
21.410050	0.1	1.339791
21.411717	0.1	1.351638
21.413383	0.1	1.364723
21.415050	0.1	1.378697
21.416717	0.1	1.393110
21.418383	0.1	1.406590
21.420050	0.1	1.417706
21.421717	0.1	1.426241
21.423383	0.1	1.433236
21.425050	0.1	1.439997
21.426717	0.1	1.447303
21.428383	0.1	1.455247
21.430050	0.1	1.463606
21.431717	0.1	1.472337
21.433383	0.1	1.481567
21.435050	0.1	1.490903
21.436717	0.1	1.498861
21.438383	0.1	1.503876
21.440050	0.1	1.506233
21.441717	0.1	1.507467
21.443383	0.1	1.507862
21.445050	0.1	1.506433
21.446717	0.1	1.503048
21.448383	0.1	1.498931
21.450050	0.1	1.495080
21.451717	0.1	1.491471
21.453383	0.1	1.487546
21.455050	0.1	1.482437
21.456717	0.1	1.475480
21.458383	0.1	1.467094
21.460050	0.1	1.458237
21.461717	0.1	1.449320
21.463383	0.1	1.440546
21.465050	0.1	1.431885
21.466717	0.1	1.422605
21.468383	0.1	1.412132
21.470050	0.1	1.399997
21.471717	0.1	1.384951
21.473383	0.1	1.366171
21.475050	0.1	1.344844
21.476717	0.1	1.323028
21.478383	0.1	1.301905
21.480050	0.1	1.282212
21.481717	0.1	1.264522
21.483383	0.1	1.248238
21.485050	0.1	1.231870
21.486717	0.1	1.214407
21.488383	0.1	1.195492
21.490050	0.1	1.175189
21.491717	0.1	1.154318
21.493383	0.1	1.133978
21.495050	0.1	1.114593
21.496717	0.1	1.096092
21.498383	0.1	1.078490
21.500050	0.1	1.061619
21.501717	0.1	1.044935
21.503383	0.1	1.028008
21.505050	0.1	1.010979
21.506717	0.1	0.994694
21.508383	0.1	0.979835
21.510050	0.1	0.966028
21.511717	0.1	0.952664
21.513383	0.1	0.939900
21.515050	0.1	0.928584
21.516717	0.1	0.919607
21.518383	0.1	0.912203
21.520050	0.1	0.903644
21.521717	0.1	0.891956
21.523383	0.1	0.877460
21.525050	0.1	0.861296
21.526717	0.1	0.844775
21.528383	0.1	0.830162
21.530050	0.1	0.819508
21.531717	0.1	0.812528
21.533383	0.1	0.807326
21.535050	0.1	0.802288
21.536717	0.1	0.796253
21.538383	0.1	0.788430
21.540050	0.1	0.779154
21.541717	0.1	0.769668
21.543383	0.1	0.761263
21.545050	0.1	0.755251
21.546717	0.1	0.752518
21.548383	0.1	0.752443
21.550050	0.1	0.753705
21.551717	0.1	0.755363
21.553383	0.1	0.756350
21.555050	0.1	0.755894
21.556717	0.1	0.754888
21.558383	0.1	0.755233
21.560050	0.1	0.757622
21.561717	0.1	0.760811
21.563383	0.1	0.762800
21.565050	0.1	0.762315
21.566717	0.1	0.759643
21.568383	0.1	0.756187
21.570050	0.1	0.753440
21.571717	0.1	0.752141
21.573383	0.1	0.752187
21.575050	0.1	0.752998
21.576717	0.1	0.753962
21.578383	0.1	0.754539
21.580050	0.1	0.754483
21.581717	0.1	0.754357
21.583383	0.1	0.755298
21.585050	0.1	0.757617
21.586717	0.1	0.759941
21.588383	0.1	0.760518
21.590050	0.1	0.759214
21.591717	0.1	0.757175
21.593383	0.1	0.754842
21.595050	0.1	0.751908
21.596717	0.1	0.749072
21.598383	0.1	0.747847
21.600050	0.1	0.748294
21.601717	0.1	0.748388
21.603383	0.1	0.746404
21.605050	0.1	0.742641
21.606717	0.1	0.738408
21.608383	0.1	0.734907
21.610050	0.1	0.733337
21.611717	0.1	0.734678
21.613383	0.1	0.738581
21.615050	0.1	0.742869
21.616717	0.1	0.745300
21.618383	0.1	0.745188
21.620050	0.1	0.743209
21.621717	0.1	0.740886
21.623383	0.1	0.739992
21.625050	0.1	0.741151
21.626717	0.1	0.743470
21.628383	0.1	0.745682
21.630050	0.1	0.746977
21.631717	0.1	0.747205
21.633383	0.1	0.747028
21.635050	0.1	0.747410
21.636717	0.1	0.748378
21.638383	0.1	0.749216
21.640050	0.1	0.749901
21.641717	0.1	0.751177
21.643383	0.1	0.753328
21.645050	0.1	0.755955
21.646717	0.1	0.758674
21.648383	0.1	0.761366
21.650050	0.1	0.764066
21.651717	0.1	0.767126
21.653383	0.1	0.770967
21.655050	0.1	0.775564
21.656717	0.1	0.780430
21.658383	0.1	0.784653
21.660050	0.1	0.787070
21.661717	0.1	0.787228
21.663383	0.1	0.786493
21.665050	0.1	0.787568
21.666717	0.1	0.792202
21.668383	0.1	0.799824
21.670050	0.1	0.809301
21.671717	0.1	0.820500
21.673383	0.1	0.832574
21.675050	0.1	0.843210
21.676717	0.1	0.850791
21.678383	0.1	0.855187
21.680050	0.1	0.856551
21.681717	0.1	0.855587
21.683383	0.1	0.854624
21.685050	0.1	0.856537
21.686717	0.1	0.862544
21.688383	0.1	0.872095
21.690050	0.1	0.883872
21.691717	0.1	0.896258
21.693383	0.1	0.908100
21.695050	0.1	0.919211
21.696717	0.1	0.929856
21.698383	0.1	0.940147
21.700050	0.1	0.950159
21.701717	0.1	0.959774
21.703383	0.1	0.968557
21.705050	0.1	0.976613
21.706717	0.1	0.984943
21.708383	0.1	0.994564
21.710050	0.1	1.005647
21.711717	0.1	1.017400
21.713383	0.1	1.028236
21.715050	0.1	1.036734
21.716717	0.1	1.043035
21.718383	0.1	1.048693
21.720050	0.1	1.055128
21.721717	0.1	1.062653
21.723383	0.1	1.070620
21.725050	0.1	1.078402
21.726717	0.1	1.086253
21.728383	0.1	1.094895
21.730050	0.1	1.104516
21.731717	0.1	1.114341
21.733383	0.1	1.123287
21.735050	0.1	1.130919
21.736717	0.1	1.137597
21.738383	0.1	1.143683
21.740050	0.1	1.149010
21.741717	0.1	1.153206
21.743383	0.1	1.156367
21.745050	0.1	1.159087
21.746717	0.1	1.161713
21.748383	0.1	1.163832
21.750050	0.1	1.164251
21.751717	0.1	1.161774
21.753383	0.1	1.156409
21.755050	0.1	1.149634
21.756717	0.1	1.143194
21.758383	0.1	1.137597
21.760050	0.1	1.132563
21.761717	0.1	1.128288
21.763383	0.1	1.124637
21.765050	0.1	1.120209
21.766717	0.1	1.113336
21.768383	0.1	1.103068
21.770050	0.1	1.089517
21.771717	0.1	1.073913
21.773383	0.1	1.058136
21.775050	0.1	1.043705
21.776717	0.1	1.030923
21.778383	0.1	1.018876
21.780050	0.1	1.006592
21.781717	0.1	0.994047
21.783383	0.1	0.981810
21.785050	0.1	0.969996
21.786717	0.1	0.958345
21.788383	0.1	0.947122
21.790050	0.1	0.936990
21.791717	0.1	0.927625
21.793383	0.1	0.917567
21.795050	0.1	0.905823
21.796717	0.1	0.892659
21.798383	0.1	0.878815
21.800050	0.1	0.865096
21.801717	0.1	0.852393
21.803383	0.1	0.841385
21.805050	0.1	0.832030
21.806717	0.1	0.823415
21.808383	0.1	0.814488
21.810050	0.1	0.805128
21.811717	0.1	0.796374
21.813383	0.1	0.789436
21.815050	0.1	0.784239
21.816717	0.1	0.779377
21.818383	0.1	0.773729
21.820050	0.1	0.767964
21.821717	0.1	0.763987
21.823383	0.1	0.762558
21.825050	0.1	0.761929
21.826717	0.1	0.759293
21.828383	0.1	0.753212
21.830050	0.1	0.744737
21.831717	0.1	0.736872
21.833383	0.1	0.732620
21.835050	0.1	0.732755
21.836717	0.1	0.735740
21.838383	0.1	0.739782
21.840050	0.1	0.744103
21.841717	0.1	0.748406
21.843383	0.1	0.752322
21.845050	0.1	0.755950
21.846717	0.1	0.760546
21.848383	0.1	0.767754
21.850050	0.1	0.777822
21.851717	0.1	0.789296
21.853383	0.1	0.800337
21.855050	0.1	0.809622
21.856717	0.1	0.816844
21.858383	0.1	0.823224
21.860050	0.1	0.830926
21.861717	0.1	0.841264
21.863383	0.1	0.853552
21.865050	0.1	0.865883
21.866717	0.1	0.877120
21.868383	0.1	0.887709
21.870050	0.1	0.898722
21.871717	0.1	0.910885
21.873383	0.1	0.924557
21.875050	0.1	0.939812
21.876717	0.1	0.956319
21.878383	0.1	0.972869
21.880050	0.1	0.987370
21.881717	0.1	0.998345
21.883383	0.1	1.006415
21.885050	0.1	1.013605
21.886717	0.1	1.021726
21.888383	0.1	1.031947
21.890050	0.1	1.044758
21.891717	0.1	1.059864
21.893383	0.1	1.076525
21.895050	0.1	1.093848
21.896717	0.1	1.110760
21.898383	0.1	1.126137
21.900050	0.1	1.138952
21.901717	0.1	1.148693
21.903383	0.1	1.155892
21.905050	0.1	1.161848
21.906717	0.1	1.167478
21.908383	0.1	1.172940
21.910050	0.1	1.178463
21.911717	0.1	1.185103
21.913383	0.1	1.194286
21.915050	0.1	1.206049
21.916717	0.1	1.217877
21.918383	0.1	1.226426
21.920050	0.1	1.230226
21.921717	0.1	1.229751
21.923383	0.1	1.226338
21.925050	0.1	1.221919
21.926717	0.1	1.218789
21.928383	0.1	1.218477
21.930050	0.1	1.220698
21.931717	0.1	1.223548
21.933383	0.1	1.224848
21.935050	0.1	1.223781
21.936717	0.1	1.221267
21.938383	0.1	1.218729
21.940050	0.1	1.216996
21.941717	0.1	1.216056
21.943383	0.1	1.214864
21.945050	0.1	1.212070
21.946717	0.1	1.207222
21.948383	0.1	1.200894
21.950050	0.1	1.194593
21.951717	0.1	1.190603
21.953383	0.1	1.190179
21.955050	0.1	1.192084
21.956717	0.1	1.193718
21.958383	0.1	1.193332
21.960050	0.1	1.191008
21.961717	0.1	1.187995
21.963383	0.1	1.185061
21.965050	0.1	1.182216
21.966717	0.1	1.179865
21.968383	0.1	1.178696
21.970050	0.1	1.178500
21.971717	0.1	1.178216
21.973383	0.1	1.177299
21.975050	0.1	1.176912
21.976717	0.1	1.179324
21.978383	0.1	1.185229
21.980050	0.1	1.192568
21.981717	0.1	1.199311
21.983383	0.1	1.205904
21.985050	0.1	1.213406
21.986717	0.1	1.221001
21.988383	0.1	1.227357
21.990050	0.1	1.232587
21.991717	0.1	1.237718
21.993383	0.1	1.243753
21.995050	0.1	1.251306
21.996717	0.1	1.259930
21.998383	0.1	1.268596
22.000050	0.1	1.277192
22.001717	0.1	1.286515
22.003383	0.1	1.297197
22.005050	0.1	1.309663
22.006717	0.1	1.324294
22.008383	0.1	1.340806
22.010050	0.1	1.358441
22.011717	0.1	1.377244
22.013383	0.1	1.398129
22.015050	0.1	1.421385
22.016717	0.1	1.446190
22.018383	0.1	1.471671
22.020050	0.1	1.497502
22.021717	0.1	1.523532
22.023383	0.1	1.549493
22.025050	0.1	1.575151
22.026717	0.1	1.600659
22.028383	0.1	1.626592
22.030050	0.1	1.653782
22.031717	0.1	1.682765
22.033383	0.1	1.712972
22.035050	0.1	1.742844
22.036717	0.1	1.771492
22.038383	0.1	1.799697
22.040050	0.1	1.829057
22.041717	0.1	1.861067
22.043383	0.1	1.896941
22.045050	0.1	1.937128
22.046717	0.1	1.980560
22.048383	0.1	2.025370
22.050050	0.1	2.070894
22.051717	0.1	2.117632
22.053383	0.1	2.165879
22.055050	0.1	2.215984
22.056717	0.1	2.268879
22.058383	0.1	2.324856
22.060050	0.1	2.383003
22.061717	0.1	2.442701
22.063383	0.1	2.504434
22.065050	0.1	2.568527
22.066717	0.1	2.634390
22.068383	0.1	2.701194
22.070050	0.1	2.768589
22.071717	0.1	2.836375
22.073383	0.1	2.903990
22.075050	0.1	2.971129
22.076717	0.1	3.038212
22.078383	0.1	3.105444
22.080050	0.1	3.172425
22.081717	0.1	3.238968
22.083383	0.1	3.305092
22.085050	0.1	3.370694
22.086717	0.1	3.435854
22.088383	0.1	3.500292
22.090050	0.1	3.562607
22.091717	0.1	3.621355
22.093383	0.1	3.676200
22.095050	0.1	3.727116
22.096717	0.1	3.773416
22.098383	0.1	3.814609
22.100050	0.1	3.851205
22.101717	0.1	3.884234
22.103383	0.1	3.914684
22.105050	0.1	3.942926
22.106717	0.1	3.968100
22.108383	0.1	3.988650
22.110050	0.1	4.003374
22.111717	0.1	4.011360
22.113383	0.1	4.011500
22.115050	0.1	4.002904
22.116717	0.1	3.985888
22.118383	0.1	3.961865
22.120050	0.1	3.932538
22.121717	0.1	3.899424
22.123383	0.1	3.862763
22.125050	0.1	3.820988
22.126717	0.1	3.772727
22.128383	0.1	3.718971
22.130050	0.1	3.662244
22.131717	0.1	3.604074
22.133383	0.1	3.544064
22.135050	0.1	3.481167
22.136717	0.1	3.414797
22.138383	0.1	3.345055
22.140050	0.1	3.273115
22.141717	0.1	3.201109
22.143383	0.1	3.131097
22.145050	0.1	3.063981
22.146717	0.1	2.999003
22.148383	0.1	2.934430
22.150050	0.1	2.869079
22.151717	0.1	2.803039
22.153383	0.1	2.737432
22.155050	0.1	2.674172
22.156717	0.1	2.615564
22.158383	0.1	2.562716
22.160050	0.1	2.514529
22.161717	0.1	2.469174
22.163383	0.1	2.426291
22.165050	0.1	2.386719
22.166717	0.1	2.350817
22.168383	0.1	2.318574
22.170050	0.1	2.290965
22.171717	0.1	2.269568
22.173383	0.1	2.254779
22.175050	0.1	2.245321
22.176717	0.1	2.239845
22.178383	0.1	2.238206
22.180050	0.1	2.240478
22.181717	0.1	2.245679
22.183383	0.1	2.252697
22.185050	0.1	2.262122
22.186717	0.1	2.275771
22.188383	0.1	2.294499
22.190050	0.1	2.317573
22.191717	0.1	2.344358
22.193383	0.1	2.375827
22.195050	0.1	2.413518
22.196717	0.1	2.457616
22.198383	0.1	2.507456
22.200050	0.1	2.562599
22.201717	0.1	2.622418
22.203383	0.1	2.685850
22.205050	0.1	2.752580
22.206717	0.1	2.823314
22.208383	0.1	2.898285
22.210050	0.1	2.976516
22.211717	0.1	3.056843
22.213383	0.1	3.138916
22.215050	0.1	3.223359
22.216717	0.1	3.311094
22.218383	0.1	3.402317
22.220050	0.1	3.496651
22.221717	0.1	3.593853
22.223383	0.1	3.693947
22.225050	0.1	3.796755
22.226717	0.1	3.901557
22.228383	0.1	4.007337
22.230050	0.1	4.113452
22.231717	0.1	4.219539
22.233383	0.1	4.325104
22.235050	0.1	4.429584
22.236717	0.1	4.532500
22.238383	0.1	4.633977
22.240050	0.1	4.735342
22.241717	0.1	4.837560
22.243383	0.1	4.939144
22.245050	0.1	5.036974
22.246717	0.1	5.128114
22.248383	0.1	5.210117
22.250050	0.1	5.281302
22.251717	0.1	5.341675
22.253383	0.1	5.392917
22.255050	0.1	5.437201
22.256717	0.1	5.476074
22.258383	0.1	5.509974
22.260050	0.1	5.538138
22.261717	0.1	5.559130
22.263383	0.1	5.571949
22.265050	0.1	5.576392
22.266717	0.1	5.572359
22.268383	0.1	5.559782
22.270050	0.1	5.538757
22.271717	0.1	5.508843
22.273383	0.1	5.468340
22.275050	0.1	5.415524
22.276717	0.1	5.350704
22.278383	0.1	5.276115
22.280050	0.1	5.193930
22.281717	0.1	5.104952
22.283383	0.1	5.008932
22.285050	0.1	4.905625
22.286717	0.1	4.795408
22.288383	0.1	4.680012
22.290050	0.1	4.562410
22.291717	0.1	4.444551
22.293383	0.1	4.325593
22.295050	0.1	4.203129
22.296717	0.1	4.075444
22.298383	0.1	3.942666
22.300050	0.1	3.806609
22.301717	0.1	3.669979
22.303383	0.1	3.535189
22.305050	0.1	3.403500
22.306717	0.1	3.275024
22.308383	0.1	3.149342
22.310050	0.1	3.025616
22.311717	0.1	2.902527
22.313383	0.1	2.779048
22.315050	0.1	2.655881
22.316717	0.1	2.535987
22.318383	0.1	2.422701
22.320050	0.1	2.317722
22.321717	0.1	2.221228
22.323383	0.1	2.132333
22.325050	0.1	2.048775
22.326717	0.1	1.967596
22.328383	0.1	1.886808
22.330050	0.1	1.806254
22.331717	0.1	1.727436
22.333383	0.1	1.652851
22.335050	0.1	1.584962
22.336717	0.1	1.524831
22.338383	0.1	1.471266
22.340050	0.1	1.422521
22.341717	0.1	1.378418
22.343383	0.1	1.339498
22.345050	0.1	1.305221
22.346717	0.1	1.274687
22.348383	0.1	1.248233
22.350050	0.1	1.227167
22.351717	0.1	1.211665
22.353383	0.1	1.199581
22.355050	0.1	1.188205
22.356717	0.1	1.176521
22.358383	0.1	1.165667
22.360050	0.1	1.157811
22.361717	0.1	1.153736
22.363383	0.1	1.151818
22.365050	0.1	1.150682
22.366717	0.1	1.151040
22.368383	0.1	1.154267
22.370050	0.1	1.161466
22.371717	0.1	1.173173
22.373383	0.1	1.188423
22.375050	0.1	1.205062
22.376717	0.1	1.221467
22.378383	0.1	1.237756
22.380050	0.1	1.255600
22.381717	0.1	1.276876
22.383383	0.1	1.301789
22.385050	0.1	1.328816
22.386717	0.1	1.356769
22.388383	0.1	1.385291
22.390050	0.1	1.413762
22.391717	0.1	1.441604
22.393383	0.1	1.469068
22.395050	0.1	1.496640
22.396717	0.1	1.524542
22.398383	0.1	1.553237
22.400050	0.1	1.583430
22.401717	0.1	1.615300
22.403383	0.1	1.648655
22.405050	0.1	1.683966
22.406717	0.1	1.722085
22.408383	0.1	1.762714
22.410050	0.1	1.804638
22.411717	0.1	1.847544
22.413383	0.1	1.891796
22.415050	0.1	1.936937
22.416717	0.1	1.982525
22.418383	0.1	2.029827
22.420050	0.1	2.080831
22.421717	0.1	2.135523
22.423383	0.1	2.191956
22.425050	0.1	2.249125
22.426717	0.1	2.308129
22.428383	0.1	2.370449
22.430050	0.1	2.436917
22.431717	0.1	2.508257
22.433383	0.1	2.585039
22.435050	0.1	2.667108
22.436717	0.1	2.753716
22.438383	0.1	2.844208
22.440050	0.1	2.938225
22.441717	0.1	3.035436
22.443383	0.1	3.135614
22.445050	0.1	3.239284
22.446717	0.1	3.347262
22.448383	0.1	3.459491
22.450050	0.1	3.575510
22.451717	0.1	3.695711
22.453383	0.1	3.821352
22.455050	0.1	3.954102
22.456717	0.1	4.095840
22.458383	0.1	4.247832
22.460050	0.1	4.409575
22.461717	0.1	4.578489
22.463383	0.1	4.751603
22.465050	0.1	4.928540
22.466717	0.1	5.111946
22.468383	0.1	5.304553
22.470050	0.1	5.507492
22.471717	0.1	5.721143
22.473383	0.1	5.945312
22.475050	0.1	6.178943
22.476717	0.1	6.421469
22.478383	0.1	6.673681
22.480050	0.1	6.936551
22.481717	0.1	7.209950
22.483383	0.1	7.492853
22.485050	0.1	7.784651
22.486717	0.1	8.086376
22.488383	0.1	8.399934
22.490050	0.1	8.726264
22.491717	0.1	9.065359
22.493383	0.1	9.417515
22.495050	0.1	9.783385
22.496717	0.1	10.163430
22.498383	0.1	10.557990
22.500050	0.1	10.966943
22.501717	0.1	11.389200
22.503383	0.1	11.823941
22.505050	0.1	12.272107
22.506717	0.1	12.736074
22.508383	0.1	13.218825
22.510050	0.1	13.722791
22.511717	0.1	14.248267
22.513383	0.1	14.794087
22.515050	0.1	15.359968
22.516717	0.1	15.946822
22.518383	0.1	16.556052
22.520050	0.1	17.189644
22.521717	0.1	17.849500
22.523383	0.1	18.536570
22.525050	0.1	19.251728
22.526717	0.1	19.996935
22.528383	0.1	20.774719
22.530050	0.1	21.586851
22.531717	0.1	22.433917
22.533383	0.1	23.315880
22.535050	0.1	24.232962
22.536717	0.1	25.186860
22.538383	0.1	26.180679
22.540050	0.1	27.216766
22.541717	0.1	28.295638
22.543383	0.1	29.416829
22.545050	0.1	30.579455
22.546717	0.1	31.782310
22.548383	0.1	33.024177
22.550050	0.1	34.303730
22.551717	0.1	35.619494
22.553383	0.1	36.970107
22.555050	0.1	38.354169
22.556717	0.1	39.769406
22.558383	0.1	41.212463
22.560050	0.1	42.679273
22.561717	0.1	44.164946
22.563383	0.1	45.663798
22.565050	0.1	47.169821
22.566717	0.1	48.677046
22.568383	0.1	50.179130
22.570050	0.1	51.668463
22.571717	0.1	53.136782
22.573383	0.1	54.576621
22.575050	0.1	55.981139
22.576717	0.1	57.343105
22.578383	0.1	58.654421
22.580050	0.1	59.906733
22.581717	0.1	61.092502
22.583383	0.1	62.204339
22.585050	0.1	63.233799
22.586717	0.1	64.172819
22.588383	0.1	65.015624
22.590050	0.1	65.758466
22.591717	0.1	66.398154
22.593383	0.1	66.930996
22.595050	0.1	67.352946
22.596717	0.1	67.660767
22.598383	0.1	67.851949
22.600050	0.1	67.923684
22.601717	0.1	67.873732
22.603383	0.1	67.701652
22.605050	0.1	67.408178
22.606717	0.1	66.994382
22.608383	0.1	66.462038
22.610050	0.1	65.814224
22.611717	0.1	65.055098
22.613383	0.1	64.189802
22.615050	0.1	63.224724
22.616717	0.1	62.166746
22.618383	0.1	61.022597
22.620050	0.1	59.798863
22.621717	0.1	58.501917
22.623383	0.1	57.138433
22.625050	0.1	55.715716
22.626717	0.1	54.240706
22.628383	0.1	52.719312
22.630050	0.1	51.157479
22.631717	0.1	49.561756
22.633383	0.1	47.938521
22.635050	0.1	46.294592
22.636717	0.1	44.638175
22.638383	0.1	42.977063
22.640050	0.1	41.317237
22.641717	0.1	39.664791
22.643383	0.1	38.027144
22.645050	0.1	36.411304
22.646717	0.1	34.822417
22.648383	0.1	33.263569
22.650050	0.1	31.736032
22.651717	0.1	30.240477
22.653383	0.1	28.778813
22.655050	0.1	27.355067
22.656717	0.1	25.974410
22.658383	0.1	24.641445
22.660050	0.1	23.359032
22.661717	0.1	22.128099
22.663383	0.1	20.948076
22.665050	0.1	19.817664
22.666717	0.1	18.736115
22.668383	0.1	17.704177
22.670050	0.1	16.722907
22.671717	0.1	15.791995
22.673383	0.1	14.910214
22.675050	0.1	14.076717
22.676717	0.1	13.291417
22.678383	0.1	12.554820
22.680050	0.1	11.867490
22.681717	0.1	11.228784
22.683383	0.1	10.636356
22.685050	0.1	10.086694
22.686717	0.1	9.576208
22.688383	0.1	9.102910
22.690050	0.1	8.666739
22.691717	0.1	8.266936
22.693383	0.1	7.900540
22.695050	0.1	7.564551
22.696717	0.1	7.258155
22.698383	0.1	6.982177
22.700050	0.1	6.737174
22.701717	0.1	6.522485
22.703383	0.1	6.336430
22.705050	0.1	6.176424
22.706717	0.1	6.039124
22.708383	0.1	5.922061
22.710050	0.1	5.825153
22.711717	0.1	5.748775
22.713383	0.1	5.691480
22.715050	0.1	5.651284
22.716717	0.1	5.627344
22.718383	0.1	5.618865
22.720050	0.1	5.623838
22.721717	0.1	5.640681
22.723383	0.1	5.669999
22.725050	0.1	5.713156
22.726717	0.1	5.769907
22.728383	0.1	5.838140
22.730050	0.1	5.915170
22.731717	0.1	5.999045
22.733383	0.1	6.088982
22.735050	0.1	6.185034
22.736717	0.1	6.286907
22.738383	0.1	6.393278
22.740050	0.1	6.503109
22.741717	0.1	6.616465
22.743383	0.1	6.732559
22.745050	0.1	6.848457
22.746717	0.1	6.961399
22.748383	0.1	7.071281
22.750050	0.1	7.179482
22.751717	0.1	7.286351
22.753383	0.1	7.391186
22.755050	0.1	7.493417
22.756717	0.1	7.591965
22.758383	0.1	7.684291
22.760050	0.1	7.767803
22.761717	0.1	7.841340
22.763383	0.1	7.904745
22.765050	0.1	7.958096
22.766717	0.1	8.001719
22.768383	0.1	8.035861
22.770050	0.1	8.060080
22.771717	0.1	8.073831
22.773383	0.1	8.077486
22.775050	0.1	8.071498
22.776717	0.1	8.054897
22.778383	0.1	8.025779
22.780050	0.1	7.983013
22.781717	0.1	7.926961
22.783383	0.1	7.858835
22.785050	0.1	7.779510
22.786717	0.1	7.689195
22.788383	0.1	7.588197
22.790050	0.1	7.476816
22.791717	0.1	7.354328
22.793383	0.1	7.219613
22.795050	0.1	7.073730
22.796717	0.1	6.920611
22.798383	0.1	6.763847
22.800050	0.1	6.603706
22.801717	0.1	6.438568
22.803383	0.1	6.267540
22.805050	0.1	6.090817
22.806717	0.1	5.909842
22.808383	0.1	5.727117
22.810050	0.1	5.544554
22.811717	0.1	5.362607
22.813383	0.1	5.181050
22.815050	0.1	4.999759
22.816717	0.1	4.819175
22.818383	0.1	4.640357
22.820050	0.1	4.463955
22.821717	0.1	4.289462
22.823383	0.1	4.116031
22.825050	0.1	3.943695
22.826717	0.1	3.773696
22.828383	0.1	3.607697
22.830050	0.1	3.446853
22.831717	0.1	3.291429
22.833383	0.1	3.141230
22.835050	0.1	2.996484
22.836717	0.1	2.857638
22.838383	0.1	2.724645
22.840050	0.1	2.597654
22.841717	0.1	2.477197
22.843383	0.1	2.363110
22.845050	0.1	2.254443
22.846717	0.1	2.150489
22.848383	0.1	2.051312
22.850050	0.1	1.957514
22.851717	0.1	1.869448
22.853383	0.1	1.786612
22.855050	0.1	1.708432
22.856717	0.1	1.635486
22.858383	0.1	1.568738
22.860050	0.1	1.508179
22.861717	0.1	1.453022
22.863383	0.1	1.402283
22.865050	0.1	1.354683
22.866717	0.1	1.309044
22.868383	0.1	1.264950
22.870050	0.1	1.223083
22.871717	0.1	1.184870
22.873383	0.1	1.151422
22.875050	0.1	1.122728
22.876717	0.1	1.097610
22.878383	0.1	1.073778
22.880050	0.1	1.048548
22.881717	0.1	1.020739
22.883383	0.1	0.991668
22.885050	0.1	0.964166
22.886717	0.1	0.941204
22.888383	0.1	0.925129
22.890050	0.1	0.916529
22.891717	0.1	0.913073
22.893383	0.1	0.910196
22.895050	0.1	0.903597
22.896717	0.1	0.891923
22.898383	0.1	0.877641
22.900050	0.1	0.865054
22.901717	0.1	0.857050
22.903383	0.1	0.853823
22.905050	0.1	0.854158
22.906717	0.1	0.856617
22.908383	0.1	0.859275
22.910050	0.1	0.860421
22.911717	0.1	0.860086
22.913383	0.1	0.858940
22.915050	0.1	0.856710
22.916717	0.1	0.853273
22.918383	0.1	0.849832
22.920050	0.1	0.848421
22.921717	0.1	0.850605
22.923383	0.1	0.855997
22.925050	0.1	0.862349
22.926717	0.1	0.867378
22.928383	0.1	0.870447
22.930050	0.1	0.872328
22.931717	0.1	0.873762
22.933383	0.1	0.874973
22.935050	0.1	0.876337
22.936717	0.1	0.878787
22.938383	0.1	0.883248
22.940050	0.1	0.889469
22.941717	0.1	0.895741
22.943383	0.1	0.900449
22.945050	0.1	0.903904
22.946717	0.1	0.908179
22.948383	0.1	0.915425
22.950050	0.1	0.926666
22.951717	0.1	0.941390
22.953383	0.1	0.957847
22.955050	0.1	0.974010
22.956717	0.1	0.988608
22.958383	0.1	1.001833
22.960050	0.1	1.015118
22.961717	0.1	1.029633
22.963383	0.1	1.044925
22.965050	0.1	1.059263
22.966717	0.1	1.071161
22.968383	0.1	1.080977
22.970050	0.1	1.090951
22.971717	0.1	1.103692
22.973383	0.1	1.120777
22.975050	0.1	1.142104
22.976717	0.1	1.165415
22.978383	0.1	1.186943
22.980050	0.1	1.204521
22.981717	0.1	1.220237
22.983383	0.1	1.238515
22.985050	0.1	1.261439
22.986717	0.1	1.287512
22.988383	0.1	1.314278
22.990050	0.1	1.340108
22.991717	0.1	1.364131
22.993383	0.1	1.386488
22.995050	0.1	1.408411
22.996717	0.1	1.431457
22.998383	0.1	1.457003
23.000050	0.1	1.486167
23.001717	0.1	1.519504
23.003383	0.1	1.556361
23.005050	0.1	1.594885
23.006717	0.1	1.633354
23.008383	0.1	1.670918
23.010050	0.1	1.707315
23.011717	0.1	1.743119
23.013383	0.1	1.780204
23.015050	0.1	1.820647
23.016717	0.1	1.865067
23.018383	0.1	1.912569
23.020050	0.1	1.961826
23.021717	0.1	2.012309
23.023383	0.1	2.064668
23.025050	0.1	2.119425
23.026717	0.1	2.175500
23.028383	0.1	2.231044
23.030050	0.1	2.285740
23.031717	0.1	2.340991
23.033383	0.1	2.397820
23.035050	0.1	2.456177
23.036717	0.1	2.516336
23.038383	0.1	2.578795
23.040050	0.1	2.642712
23.041717	0.1	2.706619
23.043383	0.1	2.770126
23.045050	0.1	2.833451
23.046717	0.1	2.896911
23.048383	0.1	2.961205
23.050050	0.1	3.026552
23.051717	0.1	3.091693
23.053383	0.1	3.154790
23.055050	0.1	3.214865
23.056717	0.1	3.271890
23.058383	0.1	3.326139
23.060050	0.1	3.377660
23.061717	0.1	3.426382
23.063383	0.1	3.472646
23.065050	0.1	3.517172
23.066717	0.1	3.559976
23.068383	0.1	3.599501
23.070050	0.1	3.633765
23.071717	0.1	3.661499
23.073383	0.1	3.682016
23.075050	0.1	3.695362
23.076717	0.1	3.702515
23.078383	0.1	3.704550
23.080050	0.1	3.702040
23.081717	0.1	3.695381
23.083383	0.1	3.684387
23.085050	0.1	3.667818
23.086717	0.1	3.644652
23.088383	0.1	3.615585
23.090050	0.1	3.581867
23.091717	0.1	3.543384
23.093383	0.1	3.499053
23.095050	0.1	3.448478
23.096717	0.1	3.392319
23.098383	0.1	3.331578
23.100050	0.1	3.267131
23.101717	0.1	3.199279
23.103383	0.1	3.127786
23.105050	0.1	3.053132
23.106717	0.1	2.976856
23.108383	0.1	2.900115
23.110050	0.1	2.822932
23.111717	0.1	2.744659
23.113383	0.1	2.664300
23.115050	0.1	2.581025
23.116717	0.1	2.495488
23.118383	0.1	2.410230
23.120050	0.1	2.327794
23.121717	0.1	2.248436
23.123383	0.1	2.170722
23.125050	0.1	2.093907
23.126717	0.1	2.018507
23.128383	0.1	1.945244
23.130050	0.1	1.874305
23.131717	0.1	1.804880
23.133383	0.1	1.735399
23.135050	0.1	1.665144
23.136717	0.1	1.595533
23.138383	0.1	1.529013
23.140050	0.1	1.467159
23.141717	0.1	1.410316
23.143383	0.1	1.357989
23.145050	0.1	1.309160
23.146717	0.1	1.262957
23.148383	0.1	1.219111
23.150050	0.1	1.177308
23.151717	0.1	1.136973
23.153383	0.1	1.098062
23.155050	0.1	1.061074
23.156717	0.1	1.026164
23.158383	0.1	0.993381
23.160050	0.1	0.963514
23.161717	0.1	0.937693
23.163383	0.1	0.916207
23.165050	0.1	0.897869
23.166717	0.1	0.880933
23.168383	0.1	0.864672
23.170050	0.1	0.849203
23.171717	0.1	0.834307
23.173383	0.1	0.819573
23.175050	0.1	0.805100
23.176717	0.1	0.791186
23.178383	0.1	0.778120
23.180050	0.1	0.766618
23.181717	0.1	0.757114
23.183383	0.1	0.747927
23.185050	0.1	0.736294
23.186717	0.1	0.722050
23.188383	0.1	0.708364
23.190050	0.1	0.698599
23.191717	0.1	0.693919
23.193383	0.1	0.693244
23.195050	0.1	0.693821
23.196717	0.1	0.692727
23.198383	0.1	0.688937
23.200050	0.1	0.683237
23.201717	0.1	0.676997
23.203383	0.1	0.671712
23.205050	0.1	0.668182
23.206717	0.1	0.665705
23.208383	0.1	0.663470
23.210050	0.1	0.661938
23.211717	0.1	0.661574
23.213383	0.1	0.661560
23.215050	0.1	0.660461
23.216717	0.1	0.656904
23.218383	0.1	0.649993
23.220050	0.1	0.640326
23.221717	0.1	0.629895
23.223383	0.1	0.620545
23.225050	0.1	0.613104
23.226717	0.1	0.607735
23.228383	0.1	0.604512
23.230050	0.1	0.603357
23.231717	0.1	0.603795
23.233383	0.1	0.604964
23.235050	0.1	0.605793
23.236717	0.1	0.605183
23.238383	0.1	0.602286
23.240050	0.1	0.597090
23.241717	0.1	0.590538
23.243383	0.1	0.583841
23.245050	0.1	0.578095
23.246717	0.1	0.574091
23.248383	0.1	0.571995
23.250050	0.1	0.571446
23.251717	0.1	0.571921
23.253383	0.1	0.572945
23.255050	0.1	0.573844
23.256717	0.1	0.573979
23.258383	0.1	0.573699
23.260050	0.1	0.574407
23.261717	0.1	0.577196
23.263383	0.1	0.581765
23.265050	0.1	0.586505
23.266717	0.1	0.589779
23.268383	0.1	0.591488
23.270050	0.1	0.592852
23.271717	0.1	0.594370
23.273383	0.1	0.595413
23.275050	0.1	0.595199
23.276717	0.1	0.593201
23.278383	0.1	0.589844
23.280050	0.1	0.586612
23.281717	0.1	0.584819
23.283383	0.1	0.585285
23.285050	0.1	0.588833
23.286717	0.1	0.595958
23.288383	0.1	0.605700
23.290050	0.1	0.615502
23.291717	0.1	0.623125
23.293383	0.1	0.628363
23.295050	0.1	0.631781
23.296717	0.1	0.633267
23.298383	0.1	0.633388
23.300050	0.1	0.634193
23.301717	0.1	0.637420
23.303383	0.1	0.643120
23.305050	0.1	0.649979
23.306717	0.1	0.656145
23.308383	0.1	0.660275
23.310050	0.1	0.662836
23.311717	0.1	0.666021
23.313383	0.1	0.670934
23.315050	0.1	0.676261
23.316717	0.1	0.680769
23.318383	0.1	0.684736
23.320050	0.1	0.688802
23.321717	0.1	0.693672
23.323383	0.1	0.700429
23.325050	0.1	0.709528
23.326717	0.1	0.719614
23.328383	0.1	0.728471
23.330050	0.1	0.734772
23.331717	0.1	0.738292
23.333383	0.1	0.739838
23.335050	0.1	0.740960
23.336717	0.1	0.742339
23.338383	0.1	0.743498
23.340050	0.1	0.744420
23.341717	0.1	0.745691
23.343383	0.1	0.747363
23.345050	0.1	0.748928
23.346717	0.1	0.750432
23.348383	0.1	0.752523
23.350050	0.1	0.754781
23.351717	0.1	0.755028
23.353383	0.1	0.751349
23.355050	0.1	0.744318
23.356717	0.1	0.736914
23.358383	0.1	0.732518
23.360050	0.1	0.732425
23.361717	0.1	0.735070
23.363383	0.1	0.738148
23.365050	0.1	0.740564
23.366717	0.1	0.742255
23.368383	0.1	0.743088
23.370050	0.1	0.742329
23.371717	0.1	0.739158
23.373383	0.1	0.733915
23.375050	0.1	0.727884
23.376717	0.1	0.721216
23.378383	0.1	0.712564
23.380050	0.1	0.701919
23.381717	0.1	0.691698
23.383383	0.1	0.684038
23.385050	0.1	0.678506
23.386717	0.1	0.673118
23.388383	0.1	0.666659
23.390050	0.1	0.659693
23.391717	0.1	0.653686
23.393383	0.1	0.649821
23.395050	0.1	0.648843
23.396717	0.1	0.651074
23.398383	0.1	0.655707
23.400050	0.1	0.660662
23.401717	0.1	0.663432
23.403383	0.1	0.662282
23.405050	0.1	0.657355
23.406717	0.1	0.650613
23.408383	0.1	0.644159
23.410050	0.1	0.638962
23.411717	0.1	0.635120
23.413383	0.1	0.632512
23.415050	0.1	0.631288
23.416717	0.1	0.631902
23.418383	0.1	0.634305
23.420050	0.1	0.637532
23.421717	0.1	0.640326
23.423383	0.1	0.641709
23.425050	0.1	0.641192
23.426717	0.1	0.639251
23.428383	0.1	0.637388
23.430050	0.1	0.637108
23.431717	0.1	0.638776
23.433383	0.1	0.641742
23.435050	0.1	0.645136
23.436717	0.1	0.648256
23.438383	0.1	0.650571
23.440050	0.1	0.651474
23.441717	0.1	0.650478
23.443383	0.1	0.647921
23.445050	0.1	0.645015
23.446717	0.1	0.643255
23.448383	0.1	0.643888
23.450050	0.1	0.646524
23.451717	0.1	0.648778
23.453383	0.1	0.648908
23.455050	0.1	0.647833
23.456717	0.1	0.647847
23.458383	0.1	0.650128
23.460050	0.1	0.653649
23.461717	0.1	0.656014
23.463383	0.1	0.655521
23.465050	0.1	0.652205
23.466717	0.1	0.647227
23.468383	0.1	0.642166
23.470050	0.1	0.638566
23.471717	0.1	0.637136
23.473383	0.1	0.637076
23.475050	0.1	0.636815
23.476717	0.1	0.635837
23.478383	0.1	0.634859
23.480050	0.1	0.634384
23.481717	0.1	0.634207
23.483383	0.1	0.633826
23.485050	0.1	0.632755
23.486717	0.1	0.631106
23.488383	0.1	0.630063
23.490050	0.1	0.630892
23.491717	0.1	0.633541
23.493383	0.1	0.636764
23.495050	0.1	0.639129
23.496717	0.1	0.639730
23.498383	0.1	0.638762
23.500050	0.1	0.637500
23.501717	0.1	0.637518
23.503383	0.1	0.639739
23.505050	0.1	0.643693
23.506717	0.1	0.648117
23.508383	0.1	0.652601
23.510050	0.1	0.658226
23.511717	0.1	0.665989
23.513383	0.1	0.675479
23.515050	0.1	0.685956
23.516717	0.1	0.697081
23.518383	0.1	0.707633
23.520050	0.1	0.715330
23.521717	0.1	0.719409
23.523383	0.1	0.722138
23.525050	0.1	0.726837
23.526717	0.1	0.735512
23.528383	0.1	0.747899
23.530050	0.1	0.761459
23.531717	0.1	0.773380
23.533383	0.1	0.783270
23.535050	0.1	0.792793
23.536717	0.1	0.803480
23.538383	0.1	0.816472
23.540050	0.1	0.832975
23.541717	0.1	0.853511
23.543383	0.1	0.876836
23.545050	0.1	0.900608
23.546717	0.1	0.923867
23.548383	0.1	0.947495
23.550050	0.1	0.971947
23.551717	0.1	0.997223
23.553383	0.1	1.024283
23.555050	0.1	1.054225
23.556717	0.1	1.087044
23.558383	0.1	1.121787
23.560050	0.1	1.157108
23.561717	0.1	1.192377
23.563383	0.1	1.228792
23.565050	0.1	1.268601
23.566717	0.1	1.312443
23.568383	0.1	1.358832
23.570050	0.1	1.406563
23.571717	0.1	1.455676
23.573383	0.1	1.506396
23.575050	0.1	1.559141
23.576717	0.1	1.614876
23.578383	0.1	1.673880
23.580050	0.1	1.735119
23.581717	0.1	1.797979
23.583383	0.1	1.863916
23.585050	0.1	1.935246
23.586717	0.1	2.012630
23.588383	0.1	2.095122
23.590050	0.1	2.182433
23.591717	0.1	2.275859
23.593383	0.1	2.376731
23.595050	0.1	2.484866
23.596717	0.1	2.598697
23.598383	0.1	2.716482
23.600050	0.1	2.837437
23.601717	0.1	2.962439
23.603383	0.1	3.093760
23.605050	0.1	3.233268
23.606717	0.1	3.380673
23.608383	0.1	3.534295
23.610050	0.1	3.692829
23.611717	0.1	3.855773
23.613383	0.1	4.023560
23.615050	0.1	4.198249
23.616717	0.1	4.382511
23.618383	0.1	4.577488
23.620050	0.1	4.782868
23.621717	0.1	4.998422
23.623383	0.1	5.224487
23.625050	0.1	5.461634
23.626717	0.1	5.709631
23.628383	0.1	5.966611
23.630050	0.1	6.230264
23.631717	0.1	6.500050
23.633383	0.1	6.778031
23.635050	0.1	7.067188
23.636717	0.1	7.369318
23.638383	0.1	7.684976
23.640050	0.1	8.013835
23.641717	0.1	8.354248
23.643383	0.1	8.703722
23.645050	0.1	9.061727
23.646717	0.1	9.430908
23.648383	0.1	9.813728
23.650050	0.1	10.209996
23.651717	0.1	10.618889
23.653383	0.1	11.040871
23.655050	0.1	11.476418
23.656717	0.1	11.925241
23.658383	0.1	12.387964
23.660050	0.1	12.866491
23.661717	0.1	13.362020
23.663383	0.1	13.874378
23.665050	0.1	14.403593
23.666717	0.1	14.950349
23.668383	0.1	15.514833
23.670050	0.1	16.096914
23.671717	0.1	16.697678
23.673383	0.1	17.319727
23.675050	0.1	17.965715
23.676717	0.1	18.636868
23.678383	0.1	19.332734
23.680050	0.1	20.051687
23.681717	0.1	20.792377
23.683383	0.1	21.555522
23.685050	0.1	22.344138
23.686717	0.1	23.162421
23.688383	0.1	24.014157
23.690050	0.1	24.901344
23.691717	0.1	25.824746
23.693383	0.1	26.785606
23.695050	0.1	27.785455
23.696717	0.1	28.824154
23.698383	0.1	29.899711
23.700050	0.1	31.011337
23.701717	0.1	32.161088
23.703383	0.1	33.350815
23.705050	0.1	34.579923
23.706717	0.1	35.847602
23.708383	0.1	37.154458
23.710050	0.1	38.499502
23.711717	0.1	39.878022
23.713383	0.1	41.284831
23.715050	0.1	42.716940
23.716717	0.1	44.171442
23.718383	0.1	45.643589
23.720050	0.1	47.128508
23.721717	0.1	48.622661
23.723383	0.1	50.121993
23.725050	0.1	51.620272
23.726717	0.1	53.109760
23.728383	0.1	54.582534
23.730050	0.1	56.031346
23.731717	0.1	57.449406
23.733383	0.1	58.829156
23.735050	0.1	60.161972
23.736717	0.1	61.439276
23.738383	0.1	62.653120
23.740050	0.1	63.794935
23.741717	0.1	64.855297
23.743383	0.1	65.826830
23.745050	0.1	66.706156
23.746717	0.1	67.491322
23.748383	0.1	68.178880
23.750050	0.1	68.764053
23.751717	0.1	69.241365
23.753383	0.1	69.604595
23.755050	0.1	69.848136
23.756717	0.1	69.968742
23.758383	0.1	69.965520
23.760050	0.1	69.839261
23.761717	0.1	69.592320
23.763383	0.1	69.227661
23.765050	0.1	68.747266
23.766717	0.1	68.152407
23.768383	0.1	67.445650
23.770050	0.1	66.631255
23.771717	0.1	65.713488
23.773383	0.1	64.696367
23.775050	0.1	63.585988
23.776717	0.1	62.391060
23.778383	0.1	61.119911
23.780050	0.1	59.778304
23.781717	0.1	58.370619
23.783383	0.1	56.901751
23.785050	0.1	55.377740
23.786717	0.1	53.805732
23.788383	0.1	52.193888
23.790050	0.1	50.551114
23.791717	0.1	48.886589
23.793383	0.1	47.208658
23.795050	0.1	45.523769
23.796717	0.1	43.836627
23.798383	0.1	42.151394
23.800050	0.1	40.472499
23.801717	0.1	38.804831
23.803383	0.1	37.153955
23.805050	0.1	35.526431
23.806717	0.1	33.929078
23.808383	0.1	32.366701
23.810050	0.1	30.840589
23.811717	0.1	29.350147
23.813383	0.1	27.895956
23.815050	0.1	26.480886
23.816717	0.1	25.108722
23.818383	0.1	23.782500
23.820050	0.1	22.504474
23.821717	0.1	21.276134
23.823383	0.1	20.097890
23.825050	0.1	18.969760
23.826717	0.1	17.892146
23.828383	0.1	16.864757
23.830050	0.1	15.885476
23.831717	0.1	14.951560
23.833383	0.1	14.061485
23.835050	0.1	13.215020
23.836717	0.1	12.412537
23.838383	0.1	11.654636
23.840050	0.1	10.941322
23.841717	0.1	10.271459
23.843383	0.1	9.643277
23.845050	0.1	9.054472
23.846717	0.1	8.501951
23.848383	0.1	7.982841
23.850050	0.1	7.495568
23.851717	0.1	7.039490
23.853383	0.1	6.613811
23.855050	0.1	6.217095
23.856717	0.1	5.847341
23.858383	0.1	5.501900
23.860050	0.1	5.178084
23.861717	0.1	4.874230
23.863383	0.1	4.589744
23.865050	0.1	4.324759
23.866717	0.1	4.080152
23.868383	0.1	3.856821
23.870050	0.1	3.653890
23.871717	0.1	3.468031
23.873383	0.1	3.295410
23.875050	0.1	3.133542
23.876717	0.1	2.980991
23.878383	0.1	2.836930
23.880050	0.1	2.701427
23.881717	0.1	2.575461
23.883383	0.1	2.460452
23.885050	0.1	2.357904
23.886717	0.1	2.268027
23.888383	0.1	2.188012
23.890050	0.1	2.113325
23.891717	0.1	2.041566
23.893383	0.1	1.973840
23.895050	0.1	1.912098
23.896717	0.1	1.856796
23.898383	0.1	1.807068
23.900050	0.1	1.761010
23.901717	0.1	1.716046
23.903383	0.1	1.670513
23.905050	0.1	1.624809
23.906717	0.1	1.580673
23.908383	0.1	1.540012
23.910050	0.1	1.504137
23.911717	0.1	1.473133
23.913383	0.1	1.445622
23.915050	0.1	1.419568
23.916717	0.1	1.393487
23.918383	0.1	1.366939
23.920050	0.1	1.340797
23.921717	0.1	1.316899
23.923383	0.1	1.296629
23.925050	0.1	1.279875
23.926717	0.1	1.265472
23.928383	0.1	1.251767
23.930050	0.1	1.236978
23.931717	0.1	1.220368
23.933383	0.1	1.202999
23.935050	0.1	1.186267
23.936717	0.1	1.170225
23.938383	0.1	1.153713
23.940050	0.1	1.135780
23.941717	0.1	1.117112
23.943383	0.1	1.100013
23.945050	0.1	1.086332
23.946717	0.1	1.075286
23.948383	0.1	1.064325
23.950050	0.1	1.051957
23.951717	0.1	1.038425
23.953383	0.1	1.024222
23.955050	0.1	1.009242
23.956717	0.1	0.993237
23.958383	0.1	0.976389
23.960050	0.1	0.959146
23.961717	0.1	0.941698
23.963383	0.1	0.924626
23.965050	0.1	0.909553
23.966717	0.1	0.897623
23.968383	0.1	0.887830
23.970050	0.1	0.878326
23.971717	0.1	0.868626
23.973383	0.1	0.859732
23.975050	0.1	0.852523
23.976717	0.1	0.846228
23.978383	0.1	0.838721
23.980050	0.1	0.828658
23.981717	0.1	0.816830
23.983383	0.1	0.804723
23.985050	0.1	0.792677
23.986717	0.1	0.780416
23.988383	0.1	0.768467
23.990050	0.1	0.758073
23.991717	0.1	0.750152
23.993383	0.1	0.744774
23.995050	0.1	0.740853
23.996717	0.1	0.736364
23.998383	0.1	0.730152
24.000050	0.1	0.723186
24.001717	0.1	0.716816
24.003383	0.1	0.711000
24.005050	0.1	0.705128
24.006717	0.1	0.698711
24.008383	0.1	0.691796
24.010050	0.1	0.686063
24.011717	0.1	0.683917
24.013383	0.1	0.685635
24.015050	0.1	0.688876
24.016717	0.1	0.691069
24.018383	0.1	0.690632
24.020050	0.1	0.686883
24.021717	0.1	0.680746
24.023383	0.1	0.674361
24.025050	0.1	0.668969
24.026717	0.1	0.664350
24.028383	0.1	0.660471
24.030050	0.1	0.657770
24.031717	0.1	0.655772
24.033383	0.1	0.653234
24.035050	0.1	0.650100
24.036717	0.1	0.648070
24.038383	0.1	0.648792
24.040050	0.1	0.652215
24.041717	0.1	0.656694
24.043383	0.1	0.660447
24.045050	0.1	0.662687
24.046717	0.1	0.663563
24.048383	0.1	0.663935
24.050050	0.1	0.665290
24.051717	0.1	0.669295
24.053383	0.1	0.676569
24.055050	0.1	0.685584
24.056717	0.1	0.694022
24.058383	0.1	0.701430
24.060050	0.1	0.708895
24.061717	0.1	0.716760
24.063383	0.1	0.724313
24.065050	0.1	0.730883
24.066717	0.1	0.736271
24.068383	0.1	0.740890
24.070050	0.1	0.745961
24.071717	0.1	0.752551
24.073383	0.1	0.760234
24.075050	0.1	0.767531
24.076717	0.1	0.773235
24.078383	0.1	0.776937
24.080050	0.1	0.779354
24.081717	0.1	0.782497
24.083383	0.1	0.789179
24.085050	0.1	0.801487
24.086717	0.1	0.818935
24.088383	0.1	0.838661
24.090050	0.1	0.857492
24.091717	0.1	0.873315
24.093383	0.1	0.886084
24.095050	0.1	0.897781
24.096717	0.1	0.910573
24.098383	0.1	0.925385
24.100050	0.1	0.941963
24.101717	0.1	0.959267
24.103383	0.1	0.975989
24.105050	0.1	0.991244
24.106717	0.1	1.004976
24.108383	0.1	1.018145
24.110050	0.1	1.032213
24.111717	0.1	1.048166
24.113383	0.1	1.066132
24.115050	0.1	1.085652
24.116717	0.1	1.105722
24.118383	0.1	1.124870
24.120050	0.1	1.142174
24.121717	0.1	1.157750
24.123383	0.1	1.172428
24.125050	0.1	1.187488
24.126717	0.1	1.203548
24.128383	0.1	1.219613
24.130050	0.1	1.234030
24.131717	0.1	1.245858
24.133383	0.1	1.255167
24.135050	0.1	1.263078
24.136717	0.1	1.271409
24.138383	0.1	1.281616
24.140050	0.1	1.294124
24.141717	0.1	1.308597
24.143383	0.1	1.324327
24.145050	0.1	1.340392
24.146717	0.1	1.355726
24.148383	0.1	1.369496
24.150050	0.1	1.381375
24.151717	0.1	1.391447
24.153383	0.1	1.399899
24.155050	0.1	1.407075
24.156717	0.1	1.413678
24.158383	0.1	1.420453
24.160050	0.1	1.427522
24.161717	0.1	1.434400
24.163383	0.1	1.440453
24.165050	0.1	1.445352
24.166717	0.1	1.449701
24.168383	0.1	1.455420
24.170050	0.1	1.464370
24.171717	0.1	1.476151
24.173383	0.1	1.488421
24.175050	0.1	1.499252
24.176717	0.1	1.508417
24.178383	0.1	1.516943
24.180050	0.1	1.525921
24.181717	0.1	1.535751
24.183383	0.1	1.546661
24.185050	0.1	1.559556
24.186717	0.1	1.575300
24.188383	0.1	1.593125
24.190050	0.1	1.610676
24.191717	0.1	1.626024
24.193383	0.1	1.639239
24.195050	0.1	1.651961
24.196717	0.1	1.666239
24.198383	0.1	1.683482
24.200050	0.1	1.703789
24.201717	0.1	1.726397
24.203383	0.1	1.750938
24.205050	0.1	1.778062
24.206717	0.1	1.808167
24.208383	0.1	1.840251
24.210050	0.1	1.873095
24.211717	0.1	1.906143
24.213383	0.1	1.939000
24.215050	0.1	1.971587
24.216717	0.1	2.004802
24.218383	0.1	2.040220
24.220050	0.1	2.079285
24.221717	0.1	2.122247
24.223383	0.1	2.167756
24.225050	0.1	2.213679
24.226717	0.1	2.258150
24.228383	0.1	2.300325
24.230050	0.1	2.340623
24.231717	0.1	2.379999
24.233383	0.1	2.419106
24.235050	0.1	2.458696
24.236717	0.1	2.499768
24.238383	0.1	2.542017
24.240050	0.1	2.583181
24.241717	0.1	2.621301
24.243383	0.1	2.656598
24.245050	0.1	2.690735
24.246717	0.1	2.725204
24.248383	0.1	2.760133
24.250050	0.1	2.793856
24.251717	0.1	2.823817
24.253383	0.1	2.848501
24.255050	0.1	2.868026
24.256717	0.1	2.882779
24.258383	0.1	2.892907
24.260050	0.1	2.899482
24.261717	0.1	2.904446
24.263383	0.1	2.908641
24.265050	0.1	2.910518
24.266717	0.1	2.907962
24.268383	0.1	2.900627
24.270050	0.1	2.888842
24.271717	0.1	2.871775
24.273383	0.1	2.848962
24.275050	0.1	2.821758
24.276717	0.1	2.791886
24.278383	0.1	2.759760
24.280050	0.1	2.724528
24.281717	0.1	2.684770
24.283383	0.1	2.639196
24.285050	0.1	2.587689
24.286717	0.1	2.532075
24.288383	0.1	2.475134
24.290050	0.1	2.418510
24.291717	0.1	2.362393
24.293383	0.1	2.306923
24.295050	0.1	2.252166
24.296717	0.1	2.196808
24.298383	0.1	2.138964
24.300050	0.1	2.077804
24.301717	0.1	2.013436
24.303383	0.1	1.946227
24.305050	0.1	1.876936
24.306717	0.1	1.806831
24.308383	0.1	1.737387
24.310050	0.1	1.669978
24.311717	0.1	1.605819
24.313383	0.1	1.545679
24.315050	0.1	1.488612
24.316717	0.1	1.432160
24.318383	0.1	1.374702
24.320050	0.1	1.316504
24.321717	0.1	1.259102
24.323383	0.1	1.204289
24.325050	0.1	1.152656
24.326717	0.1	1.103585
24.328383	0.1	1.056879
24.330050	0.1	1.013065
24.331717	0.1	0.972305
24.333383	0.1	0.933614
24.335050	0.1	0.895439
24.336717	0.1	0.857469
24.338383	0.1	0.821152
24.340050	0.1	0.788118
24.341717	0.1	0.758609
24.343383	0.1	0.731442
24.345050	0.1	0.705449
24.346717	0.1	0.680764
24.348383	0.1	0.658375
24.350050	0.1	0.638491
24.351717	0.1	0.619725
24.353383	0.1	0.600396
24.355050	0.1	0.580130
24.356717	0.1	0.559897
24.358383	0.1	0.540982
24.360050	0.1	0.524037
24.361717	0.1	0.509243
24.363383	0.1	0.497163
24.365050	0.1	0.488437
24.366717	0.1	0.482467
24.368383	0.1	0.477349
24.370050	0.1	0.471161
24.371717	0.1	0.463189
24.373383	0.1	0.454234
24.375050	0.1	0.445787
24.376717	0.1	0.439072
24.378383	0.1	0.434653
24.380050	0.1	0.432055
24.381717	0.1	0.429624
24.383383	0.1	0.425782
24.385050	0.1	0.420231
24.386717	0.1	0.413908
24.388383	0.1	0.408003
24.390050	0.1	0.403044
24.391717	0.1	0.399388
24.393383	0.1	0.397693
24.395050	0.1	0.398196
24.396717	0.1	0.400613
24.398383	0.1	0.404380
24.400050	0.1	0.408324
24.401717	0.1	0.410997
24.403383	0.1	0.411551
24.405050	0.1	0.410490
24.406717	0.1	0.409489
24.408383	0.1	0.409894
24.410050	0.1	0.411272
24.411717	0.1	0.411612
24.413383	0.1	0.409032
24.415050	0.1	0.403472
24.416717	0.1	0.396506
24.418383	0.1	0.390499
24.420050	0.1	0.387640
24.421717	0.1	0.388469
24.423383	0.1	0.391565
24.425050	0.1	0.395114
24.426717	0.1	0.398434
24.428383	0.1	0.401782
24.430050	0.1	0.405088
24.431717	0.1	0.407449
24.433383	0.1	0.408231
24.435050	0.1	0.408166
24.436717	0.1	0.408622
24.438383	0.1	0.410452
24.440050	0.1	0.413824
24.441717	0.1	0.418033
24.443383	0.1	0.421684
24.445050	0.1	0.423952
24.446717	0.1	0.425288
24.448383	0.1	0.426238
24.450050	0.1	0.426346
24.451717	0.1	0.425233
24.453383	0.1	0.423552
24.455050	0.1	0.421926
24.456717	0.1	0.420623
24.458383	0.1	0.420450
24.460050	0.1	0.421978
24.461717	0.1	0.424418
24.463383	0.1	0.426755
24.465050	0.1	0.428772
24.466717	0.1	0.430285
24.468383	0.1	0.430858
24.470050	0.1	0.430718
24.471717	0.1	0.430937
24.473383	0.1	0.432553
24.475050	0.1	0.435575
24.476717	0.1	0.439053
24.478383	0.1	0.442290
24.480050	0.1	0.445303
24.481717	0.1	0.447552
24.483383	0.1	0.447962
24.485050	0.1	0.446788
24.486717	0.1	0.446052
24.488383	0.1	0.447878
24.490050	0.1	0.452739
24.491717	0.1	0.458858
24.493383	0.1	0.463286
24.495050	0.1	0.463952
24.496717	0.1	0.461470
24.498383	0.1	0.458770
24.500050	0.1	0.458281
24.501717	0.1	0.460092
24.503383	0.1	0.463109
24.505050	0.1	0.467100
24.506717	0.1	0.472460
24.508383	0.1	0.478593
24.510050	0.1	0.484404
24.511717	0.1	0.489764
24.513383	0.1	0.494523
24.515050	0.1	0.497443
24.516717	0.1	0.497936
24.518383	0.1	0.497270
24.520050	0.1	0.497024
24.521717	0.1	0.497596
24.523383	0.1	0.498309
24.525050	0.1	0.498211
24.526717	0.1	0.497391
24.528383	0.1	0.497289
24.530050	0.1	0.498919
24.531717	0.1	0.501503
24.533383	0.1	0.503613
24.535050	0.1	0.504409
24.536717	0.1	0.503482
24.538383	0.1	0.500660
24.540050	0.1	0.496623
24.541717	0.1	0.492902
24.543383	0.1	0.490812
24.545050	0.1	0.490397
24.546717	0.1	0.490807
24.548383	0.1	0.491408
24.550050	0.1	0.491766
24.551717	0.1	0.491273
24.553383	0.1	0.490276
24.555050	0.1	0.490434
24.556717	0.1	0.493107
24.558383	0.1	0.498393
24.560050	0.1	0.504740
24.561717	0.1	0.509056
24.563383	0.1	0.508782
24.565050	0.1	0.504316
24.566717	0.1	0.498453
24.568383	0.1	0.494048
24.570050	0.1	0.492758
24.571717	0.1	0.494635
24.573383	0.1	0.497829
24.575050	0.1	0.499371
24.576717	0.1	0.497350
24.578383	0.1	0.492483
24.580050	0.1	0.487082
24.581717	0.1	0.482695
24.583383	0.1	0.479789
24.585050	0.1	0.479002
24.586717	0.1	0.480874
24.588383	0.1	0.484493
24.590050	0.1	0.488004
24.591717	0.1	0.490337
24.593383	0.1	0.491468
24.595050	0.1	0.491594
24.596717	0.1	0.490458
24.598383	0.1	0.487580
24.600050	0.1	0.483599
24.601717	0.1	0.480413
24.603383	0.1	0.479147
24.605050	0.1	0.479002
24.606717	0.1	0.478439
24.608383	0.1	0.476893
24.610050	0.1	0.475012
24.611717	0.1	0.473345
24.613383	0.1	0.471775
24.615050	0.1	0.470378
24.616717	0.1	0.469722
24.618383	0.1	0.470006
24.620050	0.1	0.470411
24.621717	0.1	0.469722
24.623383	0.1	0.467692
24.625050	0.1	0.465140
24.626717	0.1	0.462406
24.628383	0.1	0.459277
24.630050	0.1	0.456357
24.631717	0.1	0.454513
24.633383	0.1	0.453615
24.635050	0.1	0.453102
24.636717	0.1	0.452925
24.638383	0.1	0.453321
24.640050	0.1	0.454341
24.641717	0.1	0.455743
24.643383	0.1	0.457256
24.645050	0.1	0.458774
24.646717	0.1	0.460302
24.648383	0.1	0.461563
24.650050	0.1	0.461941
24.651717	0.1	0.461396
24.653383	0.1	0.460823
24.655050	0.1	0.460786
24.656717	0.1	0.461037
24.658383	0.1	0.461414
24.660050	0.1	0.462481
24.661717	0.1	0.465163
24.663383	0.1	0.469526
24.665050	0.1	0.473741
24.666717	0.1	0.475668
24.668383	0.1	0.474639
24.670050	0.1	0.471002
24.671717	0.1	0.465973
24.673383	0.1	0.462201
24.675050	0.1	0.462313
24.676717	0.1	0.466476
24.678383	0.1	0.472558
24.680050	0.1	0.478751
24.681717	0.1	0.484441
24.683383	0.1	0.488716
24.685050	0.1	0.490383
24.686717	0.1	0.489745
24.688383	0.1	0.488041
24.690050	0.1	0.485503
24.691717	0.1	0.482453
24.693383	0.1	0.480874
24.695050	0.1	0.482611
24.696717	0.1	0.486975
24.698383	0.1	0.491240
24.700050	0.1	0.493363
24.701717	0.1	0.493899
24.703383	0.1	0.494695
24.705050	0.1	0.496320
24.706717	0.1	0.497615
24.708383	0.1	0.496958
24.710050	0.1	0.493596
24.711717	0.1	0.488404
24.713383	0.1	0.483491
24.715050	0.1	0.480516
24.716717	0.1	0.479636
24.718383	0.1	0.480469
24.720050	0.1	0.483100
24.721717	0.1	0.487464
24.723383	0.1	0.492507
24.725050	0.1	0.496483
24.726717	0.1	0.498025
24.728383	0.1	0.496735
24.730050	0.1	0.493312
24.731717	0.1	0.489056
24.733383	0.1	0.485196
24.735050	0.1	0.482784
24.736717	0.1	0.482164
24.738383	0.1	0.482136
24.740050	0.1	0.481182
24.741717	0.1	0.479100
24.743383	0.1	0.476828
24.745050	0.1	0.475398
24.746717	0.1	0.474895
24.748383	0.1	0.474169
24.750050	0.1	0.471938
24.751717	0.1	0.467980
24.753383	0.1	0.463314
24.755050	0.1	0.459123
24.756717	0.1	0.455044
24.758383	0.1	0.449461
24.760050	0.1	0.441838
24.761717	0.1	0.433642
24.763383	0.1	0.426769
24.765050	0.1	0.422006
24.766717	0.1	0.419095
24.768383	0.1	0.417549
24.770050	0.1	0.417270
24.771717	0.1	0.418699
24.773383	0.1	0.421852
24.775050	0.1	0.425819
24.776717	0.1	0.429456
24.778383	0.1	0.431621
24.780050	0.1	0.431105
24.781717	0.1	0.427519
24.783383	0.1	0.422224
24.785050	0.1	0.417260
24.786717	0.1	0.413237
24.788383	0.1	0.409652
24.790050	0.1	0.406643
24.791717	0.1	0.405009
24.793383	0.1	0.405232
24.795050	0.1	0.406825
24.796717	0.1	0.407863
24.798383	0.1	0.406220
24.800050	0.1	0.401703
24.801717	0.1	0.396227
24.803383	0.1	0.392222
24.805050	0.1	0.390988
24.806717	0.1	0.391724
24.808383	0.1	0.392529
24.810050	0.1	0.392608
24.811717	0.1	0.392641
24.813383	0.1	0.393381
24.815050	0.1	0.394504
24.816717	0.1	0.395183
24.818383	0.1	0.395593
24.820050	0.1	0.396683
24.821717	0.1	0.399160
24.823383	0.1	0.403360
24.825050	0.1	0.409018
24.826717	0.1	0.415253
24.828383	0.1	0.421554
24.830050	0.1	0.428008
24.831717	0.1	0.434527
24.833383	0.1	0.440753
24.835050	0.1	0.446490
24.836717	0.1	0.451789
24.838383	0.1	0.456576
24.840050	0.1	0.461047
24.841717	0.1	0.466532
24.843383	0.1	0.474746
24.845050	0.1	0.485973
24.846717	0.1	0.498598
24.848383	0.1	0.510579
24.850050	0.1	0.520730
24.851717	0.1	0.528810
24.853383	0.1	0.535436
24.855050	0.1	0.542183
24.856717	0.1	0.550719
24.858383	0.1	0.561322
24.860050	0.1	0.573094
24.861717	0.1	0.585490
24.863383	0.1	0.598677
24.865050	0.1	0.612782
24.866717	0.1	0.627679
24.868383	0.1	0.643958
24.870050	0.1	0.662929
24.871717	0.1	0.684718
24.873383	0.1	0.706888
24.875050	0.1	0.726487
24.876717	0.1	0.743461
24.878383	0.1	0.760304
24.880050	0.1	0.778977
24.881717	0.1	0.800095
24.883383	0.1	0.823908
24.885050	0.1	0.850763
24.886717	0.1	0.880300
24.888383	0.1	0.911085
24.890050	0.1	0.942145
24.891717	0.1	0.974028
24.893383	0.1	1.007388
24.895050	0.1	1.042043
24.896717	0.1	1.077931
24.898383	0.1	1.115683
24.900050	0.1	1.155892
24.901717	0.1	1.198649
24.903383	0.1	1.243637
24.905050	0.1	1.290413
24.906717	0.1	1.338352
24.908383	0.1	1.386600
24.910050	0.1	1.434879
24.911717	0.1	1.484016
24.913383	0.1	1.535169
24.915050	0.1	1.588841
24.916717	0.1	1.644683
24.918383	0.1	1.702546
24.920050	0.1	1.763231
24.921717	0.1	1.827311
24.923383	0.1	1.894427
24.925050	0.1	1.964462
24.926717	0.1	2.037869
24.928383	0.1	2.114275
24.930050	0.1	2.191896
24.931717	0.1	2.268828
24.933383	0.1	2.344279
24.935050	0.1	2.418421
24.936717	0.1	2.491795
24.938383	0.1	2.565342
24.940050	0.1	2.640211
24.941717	0.1	2.716267
24.943383	0.1	2.791453
24.945050	0.1	2.864017
24.946717	0.1	2.934309
24.948383	0.1	3.003287
24.950050	0.1	3.070757
24.951717	0.1	3.135945
24.953383	0.1	3.198581
24.955050	0.1	3.258563
24.956717	0.1	3.315760
24.958383	0.1	3.370438
24.960050	0.1	3.422545
24.961717	0.1	3.470499
24.963383	0.1	3.511817
24.965050	0.1	3.545308
24.966717	0.1	3.572153
24.968383	0.1	3.594356
24.970050	0.1	3.612628
24.971717	0.1	3.626058
24.973383	0.1	3.632973
24.975050	0.1	3.631893
24.976717	0.1	3.622514
24.978383	0.1	3.606174
24.980050	0.1	3.585396
24.981717	0.1	3.562528
24.983383	0.1	3.538132
24.985050	0.1	3.510895
24.986717	0.1	3.479202
24.988383	0.1	3.442066
24.990050	0.1	3.399164
24.991717	0.1	3.350968
24.993383	0.1	3.298358
24.995050	0.1	3.242097
24.996717	0.1	3.182977
24.998383	0.1	3.121519
25.000050	0.1	3.057257
25.001717	0.1	2.989401
25.003383	0.1	2.918355
25.005050	0.1	2.845745
25.006717	0.1	2.772920
25.008383	0.1	2.700179
25.010050	0.1	2.627126
25.011717	0.1	2.553565
25.013383	0.1	2.479837
25.015050	0.1	2.405872
25.016717	0.1	2.330747
25.018383	0.1	2.253894
25.020050	0.1	2.176473
25.021717	0.1	2.100929
25.023383	0.1	2.028942
25.025050	0.1	1.960415
25.026717	0.1	1.894915
25.028383	0.1	1.832405
25.030050	0.1	1.772223
25.031717	0.1	1.712684
25.033383	0.1	1.652702
25.035050	0.1	1.593325
25.036717	0.1	1.536435
25.038383	0.1	1.482279
25.040050	0.1	1.429720
25.041717	0.1	1.378227
25.043383	0.1	1.328359
25.045050	0.1	1.280527
25.046717	0.1	1.233839
25.048383	0.1	1.187385
25.050050	0.1	1.141932
25.051717	0.1	1.098700
25.053383	0.1	1.058183
25.055050	0.1	1.021028
25.056717	0.1	0.987835
25.058383	0.1	0.958005
25.060050	0.1	0.930117
25.061717	0.1	0.903090
25.063383	0.1	0.876514
25.065050	0.1	0.850325
25.066717	0.1	0.824910
25.068383	0.1	0.801142
25.070050	0.1	0.779713
25.071717	0.1	0.760742
25.073383	0.1	0.744248
25.075050	0.1	0.730082
25.076717	0.1	0.717207
25.078383	0.1	0.704136
25.080050	0.1	0.690357
25.081717	0.1	0.676340
25.083383	0.1	0.662403
25.085050	0.1	0.648950
25.086717	0.1	0.636969
25.088383	0.1	0.626943
25.090050	0.1	0.617998
25.091717	0.1	0.609062
25.093383	0.1	0.600438
25.095050	0.1	0.593574
25.096717	0.1	0.589155
25.098383	0.1	0.586384
25.100050	0.1	0.584107
25.101717	0.1	0.581592
25.103383	0.1	0.578552
25.105050	0.1	0.575301
25.106717	0.1	0.572517
25.108383	0.1	0.570314
25.110050	0.1	0.567734
25.111717	0.1	0.563310
25.113383	0.1	0.556991
25.115050	0.1	0.550840
25.116717	0.1	0.547068
25.118383	0.1	0.545811
25.120050	0.1	0.544814
25.121717	0.1	0.541545
25.123383	0.1	0.535874
25.125050	0.1	0.530072
25.126717	0.1	0.526225
25.128383	0.1	0.524111
25.130050	0.1	0.522393
25.131717	0.1	0.520591
25.133383	0.1	0.518677
25.135050	0.1	0.516232
25.136717	0.1	0.513238
25.138383	0.1	0.510165
25.140050	0.1	0.507087
25.141717	0.1	0.503752
25.143383	0.1	0.500535
25.145050	0.1	0.498565
25.146717	0.1	0.498737
25.148383	0.1	0.500954
25.150050	0.1	0.504521
25.151717	0.1	0.508609
25.153383	0.1	0.512106
25.155050	0.1	0.513592
25.156717	0.1	0.512186
25.158383	0.1	0.508614
25.160050	0.1	0.504763
25.161717	0.1	0.502043
25.163383	0.1	0.500828
25.165050	0.1	0.500851
25.166717	0.1	0.501447
25.168383	0.1	0.501866
25.170050	0.1	0.501475
25.171717	0.1	0.499622
25.173383	0.1	0.496069
25.175050	0.1	0.491925
25.176717	0.1	0.489275
25.178383	0.1	0.489648
25.180050	0.1	0.492763
25.181717	0.1	0.496395
25.183383	0.1	0.498076
25.185050	0.1	0.497256
25.186717	0.1	0.495012
25.188383	0.1	0.492325
25.190050	0.1	0.490071
25.191717	0.1	0.489498
25.193383	0.1	0.491114
25.195050	0.1	0.493834
25.196717	0.1	0.496362
25.198383	0.1	0.498397
25.200050	0.1	0.499915
25.201717	0.1	0.500614
25.203383	0.1	0.500483
25.205050	0.1	0.500670
25.206717	0.1	0.502924
25.208383	0.1	0.507529
25.210050	0.1	0.512246
25.211717	0.1	0.513825
25.213383	0.1	0.510700
25.215050	0.1	0.504418
25.216717	0.1	0.498625
25.218383	0.1	0.496996
25.220050	0.1	0.500823
25.221717	0.1	0.508260
25.223383	0.1	0.516553
25.225050	0.1	0.523929
25.226717	0.1	0.529019
25.228383	0.1	0.530938
25.230050	0.1	0.530682
25.231717	0.1	0.530933
25.233383	0.1	0.533299
25.235050	0.1	0.536614
25.236717	0.1	0.539026
25.238383	0.1	0.540209
25.240050	0.1	0.540852
25.241717	0.1	0.541564
25.243383	0.1	0.542798
25.245050	0.1	0.544889
25.246717	0.1	0.547883
25.248383	0.1	0.551459
25.250050	0.1	0.555515
25.251717	0.1	0.560815
25.253383	0.1	0.568344
25.255050	0.1	0.577676
25.256717	0.1	0.586784
25.258383	0.1	0.594240
25.260050	0.1	0.600782
25.261717	0.1	0.607884
25.263383	0.1	0.616154
25.265050	0.1	0.625839
25.266717	0.1	0.637067
25.268383	0.1	0.648592
25.270050	0.1	0.658464
25.271717	0.1	0.666799
25.273383	0.1	0.675744
25.275050	0.1	0.686869
25.276717	0.1	0.700420
25.278383	0.1	0.716518
25.280050	0.1	0.735330
25.281717	0.1	0.755605
25.283383	0.1	0.774534
25.285050	0.1	0.790493
25.286717	0.1	0.804439
25.288383	0.1	0.817836
25.290050	0.1	0.831331
25.291717	0.1	0.845850
25.293383	0.1	0.863080
25.295050	0.1	0.883844
25.296717	0.1	0.906740
25.298383	0.1	0.929008
25.300050	0.1	0.948445
25.301717	0.1	0.964426
25.303383	0.1	0.977907
25.305050	0.1	0.990792
25.306717	0.1	1.004818
25.308383	0.1	1.021079
25.310050	0.1	1.040418
25.311717	0.1	1.063407
25.313383	0.1	1.089377
25.315050	0.1	1.115911
25.316717	0.1	1.140363
25.318383	0.1	1.161690
25.320050	0.1	1.180242
25.321717	0.1	1.196880
25.323383	0.1	1.212792
25.325050	0.1	1.228866
25.326717	0.1	1.244694
25.328383	0.1	1.258962
25.330050	0.1	1.271451
25.331717	0.1	1.284024
25.333383	0.1	1.298739
25.335050	0.1	1.315498
25.336717	0.1	1.332485
25.338383	0.1	1.348355
25.340050	0.1	1.363386
25.341717	0.1	1.378814
25.343383	0.1	1.395512
25.345050	0.1	1.413147
25.346717	0.1	1.430595
25.348383	0.1	1.447671
25.350050	0.1	1.465743
25.351717	0.1	1.485827
25.353383	0.1	1.507066
25.355050	0.1	1.528161
25.356717	0.1	1.548962
25.358383	0.1	1.570196
25.360050	0.1	1.592576
25.361717	0.1	1.616636
25.363383	0.1	1.642783
25.365050	0.1	1.670578
25.366717	0.1	1.698597
25.368383	0.1	1.725950
25.370050	0.1	1.753019
25.371717	0.1	1.780363
25.373383	0.1	1.807772
25.375050	0.1	1.835008
25.376717	0.1	1.862636
25.378383	0.1	1.891144
25.380050	0.1	1.919954
25.381717	0.1	1.948001
25.383383	0.1	1.974660
25.385050	0.1	1.999568
25.386717	0.1	2.022111
25.388383	0.1	2.041832
25.390050	0.1	2.059303
25.391717	0.1	2.075848
25.393383	0.1	2.091997
25.395050	0.1	2.106628
25.396717	0.1	2.118475
25.398383	0.1	2.127644
25.400050	0.1	2.134740
25.401717	0.1	2.139308
25.403383	0.1	2.140300
25.405050	0.1	2.137353
25.406717	0.1	2.130899
25.408383	0.1	2.121581
25.410050	0.1	2.110396
25.411717	0.1	2.098409
25.413383	0.1	2.085534
25.415050	0.1	2.070582
25.416717	0.1	2.052928
25.418383	0.1	2.032914
25.420050	0.1	2.010968
25.421717	0.1	1.987414
25.423383	0.1	1.962171
25.425050	0.1	1.934557
25.426717	0.1	1.904229
25.428383	0.1	1.871684
25.430050	0.1	1.837919
25.431717	0.1	1.803483
25.433383	0.1	1.767697
25.435050	0.1	1.729834
25.436717	0.1	1.690635
25.438383	0.1	1.652013
25.440050	0.1	1.615724
25.441717	0.1	1.582089
25.443383	0.1	1.549339
25.445050	0.1	1.515043
25.446717	0.1	1.478433
25.448383	0.1	1.440640
25.450050	0.1	1.402446
25.451717	0.1	1.363275
25.453383	0.1	1.322939
25.455050	0.1	1.282706
25.456717	0.1	1.244149
25.458383	0.1	1.208307
25.460050	0.1	1.175613
25.461717	0.1	1.145578
25.463383	0.1	1.117131
25.465050	0.1	1.089359
25.466717	0.1	1.062029
25.468383	0.1	1.035724
25.470050	0.1	1.011281
25.471717	0.1	0.988906
25.473383	0.1	0.967802
25.475050	0.1	0.946932
25.476717	0.1	0.925884
25.478383	0.1	0.904491
25.480050	0.1	0.882559
25.481717	0.1	0.860556
25.483383	0.1	0.839629
25.485050	0.1	0.820188
25.486717	0.1	0.801175
25.488383	0.1	0.781524
25.490050	0.1	0.761910
25.491717	0.1	0.743903
25.493383	0.1	0.727973
25.495050	0.1	0.713905
25.496717	0.1	0.701537
25.498383	0.1	0.689947
25.500050	0.1	0.677616
25.501717	0.1	0.663823
25.503383	0.1	0.649332
25.505050	0.1	0.636280
25.506717	0.1	0.626515
25.508383	0.1	0.619413
25.510050	0.1	0.612768
25.511717	0.1	0.605485
25.513383	0.1	0.597890
25.515050	0.1	0.590230
25.516717	0.1	0.582510
25.518383	0.1	0.575338
25.520050	0.1	0.569490
25.521717	0.1	0.564428
25.523383	0.1	0.558593
25.525050	0.1	0.551539
25.526717	0.1	0.544768
25.528383	0.1	0.539972
25.530050	0.1	0.536973
25.531717	0.1	0.534072
25.533383	0.1	0.530081
25.535050	0.1	0.525406
25.536717	0.1	0.521564
25.538383	0.1	0.520144
25.540050	0.1	0.521485
25.541717	0.1	0.524265
25.543383	0.1	0.526607
25.545050	0.1	0.527645
25.546717	0.1	0.527739
25.548383	0.1	0.527157
25.550050	0.1	0.525606
25.551717	0.1	0.523184
25.553383	0.1	0.520563
25.555050	0.1	0.518803
25.556717	0.1	0.519007
25.558383	0.1	0.521122
25.560050	0.1	0.523608
25.561717	0.1	0.524865
25.563383	0.1	0.524335
25.565050	0.1	0.522472
25.566717	0.1	0.520451
25.568383	0.1	0.519487
25.570050	0.1	0.520255
25.571717	0.1	0.522831
25.573383	0.1	0.526533
25.575050	0.1	0.529662
25.576717	0.1	0.530528
25.578383	0.1	0.529522
25.580050	0.1	0.528684
25.581717	0.1	0.528628
25.583383	0.1	0.527287
25.585050	0.1	0.522458
25.586717	0.1	0.514779
25.588383	0.1	0.507222
25.590050	0.1	0.501913
25.591717	0.1	0.498695
25.593383	0.1	0.496423
25.595050	0.1	0.493722
25.596717	0.1	0.488916
25.598383	0.1	0.481303
25.600050	0.1	0.472385
25.601717	0.1	0.464534
25.603383	0.1	0.458523
25.605050	0.1	0.453382
25.606717	0.1	0.448385
25.608383	0.1	0.443738
25.610050	0.1	0.439277
25.611717	0.1	0.433796
25.613383	0.1	0.426867
25.615050	0.1	0.420343
25.616717	0.1	0.416487
25.618383	0.1	0.414969
25.620050	0.1	0.412813
25.621717	0.1	0.407295
25.623383	0.1	0.398080
25.625050	0.1	0.386615
25.626717	0.1	0.375058
25.628383	0.1	0.365707
25.630050	0.1	0.359756
25.631717	0.1	0.356687
25.633383	0.1	0.355276
25.635050	0.1	0.354415
25.636717	0.1	0.353097
25.638383	0.1	0.350112
25.640050	0.1	0.344426
25.641717	0.1	0.336403
25.643383	0.1	0.328226
25.645050	0.1	0.322326
25.646717	0.1	0.319546
25.648383	0.1	0.319057
25.650050	0.1	0.319718
25.651717	0.1	0.320906
25.653383	0.1	0.322373
25.655050	0.1	0.323527
25.656717	0.1	0.323015
25.658383	0.1	0.319611
25.660050	0.1	0.313963
25.661717	0.1	0.308463
25.663383	0.1	0.304547
25.665050	0.1	0.301250
25.666717	0.1	0.297525
25.668383	0.1	0.294368
25.670050	0.1	0.293180
25.671717	0.1	0.293604
25.673383	0.1	0.294470
25.675050	0.1	0.295443
25.676717	0.1	0.296761
25.678383	0.1	0.298251
25.680050	0.1	0.299229
25.681717	0.1	0.299457
25.683383	0.1	0.299709
25.685050	0.1	0.300528
25.686717	0.1	0.301511
25.688383	0.1	0.302326
25.690050	0.1	0.303239
25.691717	0.1	0.304882
25.693383	0.1	0.307895
25.695050	0.1	0.311774
25.696717	0.1	0.314512
25.698383	0.1	0.313963
25.700050	0.1	0.309548
25.701717	0.1	0.302973
25.703383	0.1	0.297027
25.705050	0.1	0.293199
25.706717	0.1	0.290954
25.708383	0.1	0.289232
25.710050	0.1	0.287872
25.711717	0.1	0.287243
25.713383	0.1	0.287388
25.715050	0.1	0.288412
25.716717	0.1	0.290889
25.718383	0.1	0.295117
25.720050	0.1	0.300221
25.721717	0.1	0.304626
25.723383	0.1	0.307579
25.725050	0.1	0.309446
25.726717	0.1	0.310731
25.728383	0.1	0.311797
25.730050	0.1	0.313320
25.731717	0.1	0.315560
25.733383	0.1	0.317697
25.735050	0.1	0.318694
25.736717	0.1	0.318121
25.738383	0.1	0.316324
25.740050	0.1	0.314186
25.741717	0.1	0.312473
25.743383	0.1	0.311676
25.745050	0.1	0.311960
25.746717	0.1	0.312426
25.748383	0.1	0.311933
25.750050	0.1	0.310885
25.751717	0.1	0.310820
25.753383	0.1	0.312258
25.755050	0.1	0.313753
25.756717	0.1	0.313525
25.758383	0.1	0.311988
25.760050	0.1	0.311164
25.761717	0.1	0.311425
25.763383	0.1	0.310950
25.765050	0.1	0.308352
25.766717	0.1	0.304249
25.768383	0.1	0.300426
25.770050	0.1	0.298056
25.771717	0.1	0.296789
25.773383	0.1	0.295690
25.775050	0.1	0.294484
25.776717	0.1	0.293381
25.778383	0.1	0.292324
25.780050	0.1	0.291318
25.781717	0.1	0.291346
25.783383	0.1	0.293450
25.785050	0.1	0.296813
25.786717	0.1	0.299253
25.788383	0.1	0.299192
25.790050	0.1	0.296654
25.791717	0.1	0.292640
25.793383	0.1	0.288161
25.795050	0.1	0.283974
25.796717	0.1	0.280710
25.798383	0.1	0.278577
25.800050	0.1	0.276971
25.801717	0.1	0.274708
25.803383	0.1	0.271117
25.805050	0.1	0.266908
25.806717	0.1	0.263513
25.808383	0.1	0.261827
25.810050	0.1	0.262130
25.811717	0.1	0.264561
25.813383	0.1	0.268463
25.815050	0.1	0.271825
25.816717	0.1	0.272272
25.818383	0.1	0.268873
25.820050	0.1	0.262829
25.821717	0.1	0.256333
25.823383	0.1	0.251723
25.825050	0.1	0.250703
25.826717	0.1	0.251904
25.828383	0.1	0.250940
25.830050	0.1	0.244915
25.831717	0.1	0.235578
25.833383	0.1	0.227652
25.835050	0.1	0.224854
25.836717	0.1	0.227164
25.838383	0.1	0.231578
25.840050	0.1	0.235094
25.841717	0.1	0.236286
25.843383	0.1	0.235117
25.845050	0.1	0.232919
25.846717	0.1	0.231946
25.848383	0.1	0.233464
25.850050	0.1	0.236100
25.851717	0.1	0.237012
25.853383	0.1	0.235117
25.855050	0.1	0.232188
25.856717	0.1	0.230558
25.858383	0.1	0.230935
25.860050	0.1	0.232384
25.861717	0.1	0.233604
25.863383	0.1	0.234074
25.865050	0.1	0.234088
25.866717	0.1	0.233967
25.868383	0.1	0.233748
25.870050	0.1	0.233478
25.871717	0.1	0.233343
25.873383	0.1	0.233687
25.875050	0.1	0.234749
25.876717	0.1	0.236034
25.878383	0.1	0.236491
25.880050	0.1	0.235294
25.881717	0.1	0.232575
25.883383	0.1	0.229576
25.885050	0.1	0.227159
25.886717	0.1	0.224942
25.888383	0.1	0.222698
25.890050	0.1	0.221017
25.891717	0.1	0.220267
25.893383	0.1	0.220202
25.895050	0.1	0.220379
25.896717	0.1	0.220709
25.898383	0.1	0.221236
25.900050	0.1	0.221333
25.901717	0.1	0.220253
25.903383	0.1	0.218302
25.905050	0.1	0.216300
25.906717	0.1	0.214688
25.908383	0.1	0.213725
25.910050	0.1	0.213794
25.911717	0.1	0.215312
25.913383	0.1	0.218372
25.915050	0.1	0.222526
25.916717	0.1	0.226703
25.918383	0.1	0.229306
25.920050	0.1	0.229101
25.921717	0.1	0.226237
25.923383	0.1	0.222302
25.925050	0.1	0.219033
25.926717	0.1	0.216644
25.928383	0.1	0.214260
25.930050	0.1	0.211881
25.931717	0.1	0.210656
25.933383	0.1	0.211461
25.935050	0.1	0.214176
25.936717	0.1	0.217920
25.938383	0.1	0.221208
25.940050	0.1	0.222377
25.941717	0.1	0.220696
25.943383	0.1	0.217203
25.945050	0.1	0.213874
25.946717	0.1	0.212057
25.948383	0.1	0.211843
25.950050	0.1	0.212723
25.951717	0.1	0.214479
25.953383	0.1	0.217063
25.955050	0.1	0.220179
25.956717	0.1	0.223722
25.958383	0.1	0.227862
25.960050	0.1	0.232290
25.961717	0.1	0.236197
25.963383	0.1	0.239029
25.965050	0.1	0.240565
25.966717	0.1	0.240412
25.968383	0.1	0.238307
25.970050	0.1	0.234474
25.971717	0.1	0.229464
25.973383	0.1	0.224262
25.975050	0.1	0.219732
25.976717	0.1	0.216132
25.978383	0.1	0.213911
25.980050	0.1	0.213487
25.981717	0.1	0.214134
25.983383	0.1	0.214828
25.985050	0.1	0.215587
25.986717	0.1	0.216621
25.988383	0.1	0.217264
25.990050	0.1	0.216630
25.991717	0.1	0.214581
25.993383	0.1	0.211862
25.995050	0.1	0.209487
25.996717	0.1	0.208085
25.998383	0.1	0.208360
26.000050	0.1	0.211257
26.001717	0.1	0.216397
26.003383	0.1	0.221613
26.005050	0.1	0.224961
26.006717	0.1	0.226256
26.008383	0.1	0.226423
26.010050	0.1	0.226609
26.011717	0.1	0.227820
26.013383	0.1	0.230176
26.015050	0.1	0.232966
26.016717	0.1	0.235857
26.018383	0.1	0.239192
26.020050	0.1	0.242856
26.021717	0.1	0.246009
26.023383	0.1	0.247862
26.025050	0.1	0.248230
26.026717	0.1	0.247671
26.028383	0.1	0.247075
26.030050	0.1	0.246554
26.031717	0.1	0.245599
26.033383	0.1	0.244370
26.035050	0.1	0.243429
26.036717	0.1	0.242498
26.038383	0.1	0.240984
26.040050	0.1	0.238968
26.041717	0.1	0.236914
26.043383	0.1	0.235476
26.045050	0.1	0.235722
26.046717	0.1	0.237841
26.048383	0.1	0.240374
26.050050	0.1	0.241715
26.051717	0.1	0.241408
26.053383	0.1	0.239918
26.055050	0.1	0.238218
26.056717	0.1	0.237413
26.058383	0.1	0.238232
26.060050	0.1	0.240994
26.061717	0.1	0.245054
26.063383	0.1	0.248677
26.065050	0.1	0.250447
26.066717	0.1	0.250316
26.068383	0.1	0.249138
26.070050	0.1	0.247867
26.071717	0.1	0.247015
26.073383	0.1	0.246381
26.075050	0.1	0.245664
26.076717	0.1	0.245096
26.078383	0.1	0.244663
26.080050	0.1	0.243597
26.081717	0.1	0.241888
26.083383	0.1	0.240942
26.085050	0.1	0.241748
26.086717	0.1	0.243862
26.088383	0.1	0.246544
26.090050	0.1	0.249385
26.091717	0.1	0.251648
26.093383	0.1	0.252151
26.095050	0.1	0.250223
26.096717	0.1	0.246600
26.098383	0.1	0.243396
26.100050	0.1	0.242922
26.101717	0.1	0.246088
26.103383	0.1	0.251736
26.105050	0.1	0.257385
26.106717	0.1	0.260822
26.108383	0.1	0.261711
26.110050	0.1	0.261222
26.111717	0.1	0.260118
26.113383	0.1	0.258447
26.115050	0.1	0.256673
26.116717	0.1	0.256007
26.118383	0.1	0.257650
26.120050	0.1	0.261753
26.121717	0.1	0.267392
26.123383	0.1	0.273557
26.125050	0.1	0.279401
26.126717	0.1	0.284021
26.128383	0.1	0.286931
26.130050	0.1	0.288929
26.131717	0.1	0.291923
26.133383	0.1	0.297222
26.135050	0.1	0.304026
26.136717	0.1	0.309986
26.138383	0.1	0.313455
26.140050	0.1	0.314647
26.141717	0.1	0.314703
26.143383	0.1	0.315062
26.145050	0.1	0.317022
26.146717	0.1	0.320785
26.148383	0.1	0.325344
26.150050	0.1	0.329851
26.151717	0.1	0.334452
26.153383	0.1	0.339574
26.155050	0.1	0.345274
26.156717	0.1	0.351570
26.158383	0.1	0.358587
26.160050	0.1	0.365758
26.161717	0.1	0.371290
26.163383	0.1	0.373260
26.165050	0.1	0.371845
26.166717	0.1	0.370033
26.168383	0.1	0.371076
26.170050	0.1	0.375528
26.171717	0.1	0.381484
26.173383	0.1	0.387207
26.175050	0.1	0.392548
26.176717	0.1	0.398117
26.178383	0.1	0.404259
26.180050	0.1	0.410965
26.181717	0.1	0.418066
26.183383	0.1	0.425647
26.185050	0.1	0.434313
26.186717	0.1	0.444460
26.188383	0.1	0.455691
26.190050	0.1	0.466998
26.191717	0.1	0.477219
26.193383	0.1	0.485750
26.195050	0.1	0.492837
26.196717	0.1	0.499012
26.198383	0.1	0.504768
26.200050	0.1	0.510905
26.201717	0.1	0.518528
26.203383	0.1	0.528665
26.205050	0.1	0.541592
26.206717	0.1	0.555776
26.208383	0.1	0.568754
26.210050	0.1	0.580456
26.211717	0.1	0.593476
26.213383	0.1	0.609662
26.215050	0.1	0.628484
26.216717	0.1	0.648238
26.218383	0.1	0.667572
26.220050	0.1	0.685938
26.221717	0.1	0.703186
26.223383	0.1	0.719130
26.225050	0.1	0.733882
26.226717	0.1	0.748918
26.228383	0.1	0.766506
26.230050	0.1	0.787443
26.231717	0.1	0.810842
26.233383	0.1	0.835722
26.235050	0.1	0.861157
26.236717	0.1	0.886298
26.238383	0.1	0.911029
26.240050	0.1	0.935774
26.241717	0.1	0.960659
26.243383	0.1	0.985097
26.245050	0.1	1.008878
26.246717	0.1	1.032818
26.248383	0.1	1.057251
26.250050	0.1	1.081331
26.251717	0.1	1.104292
26.253383	0.1	1.126300
26.255050	0.1	1.147864
26.256717	0.1	1.169462
26.258383	0.1	1.191944
26.260050	0.1	1.215884
26.261717	0.1	1.240135
26.263383	0.1	1.262752
26.265050	0.1	1.283442
26.266717	0.1	1.303647
26.268383	0.1	1.324029
26.270050	0.1	1.343191
26.271717	0.1	1.359051
26.273383	0.1	1.370632
26.275050	0.1	1.378576
26.276717	0.1	1.384472
26.278383	0.1	1.389920
26.280050	0.1	1.396141
26.281717	0.1	1.403308
26.283383	0.1	1.409641
26.285050	0.1	1.412188
26.286717	0.1	1.408909
26.288383	0.1	1.400108
26.290050	0.1	1.387880
26.291717	0.1	1.373999
26.293383	0.1	1.358688
26.295050	0.1	1.341784
26.296717	0.1	1.323479
26.298383	0.1	1.304061
26.300050	0.1	1.284354
26.301717	0.1	1.265514
26.303383	0.1	1.247288
26.305050	0.1	1.227530
26.306717	0.1	1.204121
26.308383	0.1	1.177085
26.310050	0.1	1.148395
26.311717	0.1	1.120158
26.313383	0.1	1.093312
26.315050	0.1	1.067240
26.316717	0.1	1.040464
26.318383	0.1	1.012590
26.320050	0.1	0.984878
26.321717	0.1	0.958592
26.323383	0.1	0.933944
26.325050	0.1	0.910782
26.326717	0.1	0.888808
26.328383	0.1	0.867080
26.330050	0.1	0.844523
26.331717	0.1	0.820914
26.333383	0.1	0.796439
26.335050	0.1	0.770735
26.336717	0.1	0.743316
26.338383	0.1	0.714636
26.340050	0.1	0.685928
26.341717	0.1	0.658347
26.343383	0.1	0.632619
26.345050	0.1	0.609886
26.346717	0.1	0.592000
26.348383	0.1	0.579096
26.350050	0.1	0.567636
26.351717	0.1	0.553112
26.353383	0.1	0.534123
26.355050	0.1	0.512628
26.356717	0.1	0.491603
26.358383	0.1	0.473517
26.360050	0.1	0.459682
26.361717	0.1	0.449419
26.363383	0.1	0.440544
26.365050	0.1	0.431282
26.366717	0.1	0.421321
26.368383	0.1	0.411198
26.370050	0.1	0.401270
26.371717	0.1	0.391374
26.373383	0.1	0.381633
26.375050	0.1	0.372087
26.376717	0.1	0.361665
26.378383	0.1	0.349567
26.380050	0.1	0.337143
26.381717	0.1	0.326880
26.383383	0.1	0.320245
26.385050	0.1	0.317059
26.386717	0.1	0.316156
26.388383	0.1	0.315951
26.390050	0.1	0.314568
26.391717	0.1	0.310573
26.393383	0.1	0.303853
26.395050	0.1	0.295523
26.396717	0.1	0.287085
26.398383	0.1	0.279942
26.400050	0.1	0.275229
26.401717	0.1	0.273208
26.403383	0.1	0.272957
26.405050	0.1	0.273404
26.406717	0.1	0.273446
26.408383	0.1	0.271625
26.410050	0.1	0.267648
26.411717	0.1	0.263057
26.413383	0.1	0.259634
26.415050	0.1	0.258079
26.416717	0.1	0.257893
26.418383	0.1	0.258032
26.420050	0.1	0.257543
26.421717	0.1	0.256253
26.423383	0.1	0.255108
26.425050	0.1	0.255005
26.426717	0.1	0.255569
26.428383	0.1	0.255797
26.430050	0.1	0.254926
26.431717	0.1	0.252444
26.433383	0.1	0.248235
26.435050	0.1	0.243294
26.436717	0.1	0.239424
26.438383	0.1	0.237888
26.440050	0.1	0.239122
26.441717	0.1	0.242749
26.443383	0.1	0.246973
26.445050	0.1	0.249622
26.446717	0.1	0.249725
26.448383	0.1	0.247569
26.450050	0.1	0.244044
26.451717	0.1	0.240081
26.453383	0.1	0.236388
26.455050	0.1	0.233604
26.456717	0.1	0.232202
26.458383	0.1	0.231988
26.460050	0.1	0.231988
26.461717	0.1	0.231164
26.463383	0.1	0.229347
26.465050	0.1	0.227503
26.466717	0.1	0.227378
26.468383	0.1	0.230195
26.470050	0.1	0.235313
26.471717	0.1	0.241059
26.473383	0.1	0.246777
26.475050	0.1	0.252589
26.476717	0.1	0.257399
26.478383	0.1	0.259061
26.480050	0.1	0.257296
26.481717	0.1	0.254726
26.483383	0.1	0.254144
26.485050	0.1	0.256016
26.486717	0.1	0.258638
26.488383	0.1	0.259443
26.490050	0.1	0.256961
26.491717	0.1	0.252412
26.493383	0.1	0.248407
26.495050	0.1	0.246083
26.496717	0.1	0.244975
26.498383	0.1	0.244938
26.500050	0.1	0.246395
26.501717	0.1	0.248938
26.503383	0.1	0.251308
26.505050	0.1	0.253138
26.506717	0.1	0.255178
26.508383	0.1	0.257571
26.510050	0.1	0.259313
26.511717	0.1	0.259345
26.513383	0.1	0.257581
26.515050	0.1	0.255224
26.516717	0.1	0.254051
26.518383	0.1	0.255103
26.520050	0.1	0.257934
26.521717	0.1	0.261259
26.523383	0.1	0.264551
26.525050	0.1	0.267820
26.526717	0.1	0.270247
26.528383	0.1	0.270661
26.530050	0.1	0.268868
26.531717	0.1	0.266121
26.533383	0.1	0.264691
26.535050	0.1	0.265921
26.536717	0.1	0.268612
26.538383	0.1	0.270503
26.540050	0.1	0.270661
26.541717	0.1	0.269567
26.543383	0.1	0.268207
26.545050	0.1	0.267518
26.546717	0.1	0.267467
26.548383	0.1	0.267238
26.550050	0.1	0.266717
26.551717	0.1	0.266456
26.553383	0.1	0.266484
26.555050	0.1	0.266577
26.556717	0.1	0.267150
26.558383	0.1	0.268477
26.560050	0.1	0.269692
26.561717	0.1	0.269660
26.563383	0.1	0.268258
26.565050	0.1	0.265776
26.566717	0.1	0.262000
26.568383	0.1	0.256761
26.570050	0.1	0.250787
26.571717	0.1	0.245408
26.573383	0.1	0.241571
26.575050	0.1	0.238861
26.576717	0.1	0.235639
26.578383	0.1	0.230847
26.580050	0.1	0.225171
26.581717	0.1	0.220011
26.583383	0.1	0.216165
26.585050	0.1	0.214255
26.586717	0.1	0.215243
26.588383	0.1	0.219448
26.590050	0.1	0.225967
26.591717	0.1	0.232835
26.593383	0.1	0.237552
26.595050	0.1	0.238805
26.596717	0.1	0.237506
26.598383	0.1	0.235904
26.600050	0.1	0.235750
26.601717	0.1	0.237036
26.603383	0.1	0.238232
26.605050	0.1	0.237878
26.606717	0.1	0.235778
26.608383	0.1	0.233077
26.610050	0.1	0.231545
26.611717	0.1	0.232146
26.613383	0.1	0.234032
26.615050	0.1	0.235629
26.616717	0.1	0.236379
26.618383	0.1	0.236835
26.620050	0.1	0.237660
26.621717	0.1	0.239243
26.623383	0.1	0.241539
26.625050	0.1	0.243885
26.626717	0.1	0.245678
26.628383	0.1	0.246922
26.630050	0.1	0.247643
26.631717	0.1	0.247732
26.633383	0.1	0.247634
26.635050	0.1	0.247913
26.636717	0.1	0.248197
26.638383	0.1	0.247578
26.640050	0.1	0.245604
26.641717	0.1	0.242386
26.643383	0.1	0.238563
26.645050	0.1	0.235331
26.646717	0.1	0.234125
26.648383	0.1	0.235634
26.650050	0.1	0.239261
26.651717	0.1	0.244216
26.653383	0.1	0.250470
26.655050	0.1	0.257902
26.656717	0.1	0.265380
26.658383	0.1	0.270968
26.660050	0.1	0.272738
26.661717	0.1	0.270386
26.663383	0.1	0.266158
26.665050	0.1	0.263373
26.666717	0.1	0.263909
26.668383	0.1	0.266959
26.670050	0.1	0.269706
26.671717	0.1	0.269907
26.673383	0.1	0.268100
26.675050	0.1	0.266167
26.676717	0.1	0.265012
26.678383	0.1	0.264794
26.680050	0.1	0.265711
26.681717	0.1	0.267792
26.683383	0.1	0.271229
26.685050	0.1	0.276756
26.686717	0.1	0.284631
26.688383	0.1	0.293311
26.690050	0.1	0.300440
26.691717	0.1	0.304761
26.693383	0.1	0.306531
26.695050	0.1	0.306740
26.696717	0.1	0.306740
26.698383	0.1	0.308077
26.700050	0.1	0.311551
26.701717	0.1	0.316538
26.703383	0.1	0.321823
26.705050	0.1	0.326503
26.706717	0.1	0.330647
26.708383	0.1	0.335360
26.710050	0.1	0.341367
26.711717	0.1	0.348450
26.713383	0.1	0.356459
26.715050	0.1	0.365335
26.716717	0.1	0.373852
26.718383	0.1	0.379826
26.720050	0.1	0.382322
26.721717	0.1	0.383020
26.723383	0.1	0.385037
26.725050	0.1	0.390746
26.726717	0.1	0.400613
26.728383	0.1	0.413298
26.730050	0.1	0.426746
26.731717	0.1	0.439365
26.733383	0.1	0.450220
26.735050	0.1	0.458765
26.736717	0.1	0.465028
26.738383	0.1	0.469703
26.740050	0.1	0.474160
26.741717	0.1	0.480125
26.743383	0.1	0.489457
26.745050	0.1	0.504013
26.746717	0.1	0.524251
26.748383	0.1	0.547864
26.750050	0.1	0.571418
26.751717	0.1	0.593266
26.753383	0.1	0.613499
26.755050	0.1	0.631991
26.756717	0.1	0.648298
26.758383	0.1	0.663102
26.760050	0.1	0.678273
26.761717	0.1	0.695786
26.763383	0.1	0.717063
26.765050	0.1	0.742259
26.766717	0.1	0.769622
26.768383	0.1	0.796802
26.770050	0.1	0.822572
26.771717	0.1	0.846535
26.773383	0.1	0.868854
26.775050	0.1	0.890912
26.776717	0.1	0.914820
26.778383	0.1	0.941511
26.780050	0.1	0.970406
26.781717	0.1	1.000664
26.783383	0.1	1.031691
26.785050	0.1	1.063081
26.786717	0.1	1.094923
26.788383	0.1	1.127743
26.790050	0.1	1.161951
26.791717	0.1	1.197611
26.793383	0.1	1.234412
26.795050	0.1	1.272019
26.796717	0.1	1.311037
26.798383	0.1	1.352765
26.800050	0.1	1.397859
26.801717	0.1	1.446051
26.803383	0.1	1.496449
26.805050	0.1	1.547737
26.806717	0.1	1.598760
26.808383	0.1	1.649419
26.810050	0.1	1.701168
26.811717	0.1	1.755902
26.813383	0.1	1.814011
26.815050	0.1	1.874682
26.816717	0.1	1.937621
26.818383	0.1	2.002977
26.820050	0.1	2.070093
26.821717	0.1	2.137977
26.823383	0.1	2.206713
26.825050	0.1	2.277154
26.826717	0.1	2.349308
26.828383	0.1	2.421960
26.830050	0.1	2.493872
26.831717	0.1	2.564476
26.833383	0.1	2.633845
26.835050	0.1	2.703136
26.836717	0.1	2.774359
26.838383	0.1	2.848445
26.840050	0.1	2.924423
26.841717	0.1	2.999981
26.843383	0.1	3.072326
26.845050	0.1	3.139647
26.846717	0.1	3.202362
26.848383	0.1	3.262372
26.850050	0.1	3.320938
26.851717	0.1	3.377451
26.853383	0.1	3.430531
26.855050	0.1	3.479873
26.856717	0.1	3.526029
26.858383	0.1	3.569154
26.860050	0.1	3.609122
26.861717	0.1	3.646230
26.863383	0.1	3.680568
26.865050	0.1	3.711306
26.866717	0.1	3.736583
26.868383	0.1	3.754711
26.870050	0.1	3.765761
26.871717	0.1	3.770767
26.873383	0.1	3.769738
26.875050	0.1	3.762022
26.876717	0.1	3.747889
26.878383	0.1	3.728867
26.880050	0.1	3.706538
26.881717	0.1	3.681583
26.883383	0.1	3.654221
26.885050	0.1	3.624563
26.886717	0.1	3.592125
26.888383	0.1	3.555487
26.890050	0.1	3.512804
26.891717	0.1	3.462918
26.893383	0.1	3.406215
26.895050	0.1	3.344454
26.896717	0.1	3.280239
26.898383	0.1	3.215913
26.900050	0.1	3.152206
26.901717	0.1	3.088242
26.903383	0.1	3.023399
26.905050	0.1	2.958495
26.906717	0.1	2.894169
26.908383	0.1	2.829600
26.910050	0.1	2.764207
26.911717	0.1	2.699182
26.913383	0.1	2.636202
26.915050	0.1	2.575666
26.916717	0.1	2.517053
26.918383	0.1	2.460144
26.920050	0.1	2.404940
26.921717	0.1	2.351296
26.923383	0.1	2.299352
26.925050	0.1	2.249586
26.926717	0.1	2.201959
26.928383	0.1	2.155923
26.930050	0.1	2.111634
26.931717	0.1	2.070316
26.933383	0.1	2.033017
26.935050	0.1	1.999778
26.936717	0.1	1.970232
26.938383	0.1	1.943503
26.940050	0.1	1.917430
26.941717	0.1	1.890524
26.943383	0.1	1.864256
26.945050	0.1	1.841146
26.946717	0.1	1.821821
26.948383	0.1	1.805578
26.950050	0.1	1.791990
26.951717	0.1	1.780451
26.953383	0.1	1.769280
26.955050	0.1	1.756577
26.956717	0.1	1.741294
26.958383	0.1	1.722928
26.960050	0.1	1.701852
26.961717	0.1	1.680208
26.963383	0.1	1.660832
26.965050	0.1	1.644995
26.966717	0.1	1.631798
26.968383	0.1	1.619533
26.970050	0.1	1.606983
26.971717	0.1	1.593544
26.973383	0.1	1.578825
26.975050	0.1	1.562326
26.976717	0.1	1.543411
26.978383	0.1	1.521576
26.980050	0.1	1.497287
26.981717	0.1	1.472500
26.983383	0.1	1.449436
26.985050	0.1	1.428784
26.986717	0.1	1.409431
26.988383	0.1	1.389286
26.990050	0.1	1.366520
26.991717	0.1	1.340555
26.993383	0.1	1.312508
26.995050	0.1	1.284583
26.996717	0.1	1.258398
26.998383	0.1	1.234245
27.000050	0.1	1.212019
27.001717	0.1	1.191394
27.003383	0.1	1.171259
27.005050	0.1	1.150430
27.006717	0.1	1.128539
27.008383	0.1	1.105918
27.010050	0.1	1.083659
27.011717	0.1	1.063258
27.013383	0.1	1.045400
27.015050	0.1	1.029135
27.016717	0.1	1.012497
27.018383	0.1	0.994420
27.020050	0.1	0.975975
27.021717	0.1	0.959570
27.023383	0.1	0.947076
27.025050	0.1	0.938582
27.026717	0.1	0.932682
27.028383	0.1	0.927700
27.030050	0.1	0.922387
27.031717	0.1	0.915774
27.033383	0.1	0.907080
27.035050	0.1	0.896212
27.036717	0.1	0.884528
27.038383	0.1	0.874470
27.040050	0.1	0.867853
27.041717	0.1	0.864514
27.043383	0.1	0.863005
27.045050	0.1	0.862009
27.046717	0.1	0.860831
27.048383	0.1	0.859294
27.050050	0.1	0.857669
27.051717	0.1	0.856440
27.053383	0.1	0.855820
27.055050	0.1	0.855397
27.056717	0.1	0.854824
27.058383	0.1	0.854479
27.060050	0.1	0.854791
27.061717	0.1	0.855806
27.063383	0.1	0.858009
27.065050	0.1	0.862083
27.066717	0.1	0.867173
27.068383	0.1	0.871141
27.070050	0.1	0.873087
27.071717	0.1	0.874144
27.073383	0.1	0.875578
27.075050	0.1	0.877678
27.076717	0.1	0.880398
27.078383	0.1	0.883662
27.080050	0.1	0.887015
27.081717	0.1	0.889706
27.083383	0.1	0.891690
27.085050	0.1	0.894382
27.086717	0.1	0.899336
27.088383	0.1	0.906033
27.090050	0.1	0.911844
27.091717	0.1	0.914298
27.093383	0.1	0.913609
27.095050	0.1	0.913120
27.096717	0.1	0.916882
27.098383	0.1	0.926298
27.100050	0.1	0.939062
27.101717	0.1	0.951388
27.103383	0.1	0.960892
27.105050	0.1	0.967532
27.106717	0.1	0.972636
27.108383	0.1	0.977488
27.110050	0.1	0.982676
27.111717	0.1	0.987998
27.113383	0.1	0.992743
27.115050	0.1	0.996548
27.116717	0.1	1.000231
27.118383	0.1	1.005246
27.120050	0.1	1.012590
27.121717	0.1	1.022140
27.123383	0.1	1.032786
27.125050	0.1	1.043542
27.126717	0.1	1.054835
27.128383	0.1	1.068097
27.130050	0.1	1.083752
27.131717	0.1	1.100390
27.133383	0.1	1.115743
27.135050	0.1	1.127920
27.136717	0.1	1.136465
27.138383	0.1	1.142886
27.140050	0.1	1.149839
27.141717	0.1	1.159105
27.143383	0.1	1.170249
27.145050	0.1	1.181751
27.146717	0.1	1.193006
27.148383	0.1	1.204922
27.150050	0.1	1.219502
27.151717	0.1	1.238049
27.153383	0.1	1.259255
27.155050	0.1	1.280545
27.156717	0.1	1.301118
27.158383	0.1	1.322110
27.160050	0.1	1.344108
27.161717	0.1	1.365962
27.163383	0.1	1.386376
27.165050	0.1	1.405887
27.166717	0.1	1.427056
27.168383	0.1	1.452500
27.170050	0.1	1.482693
27.171717	0.1	1.516179
27.173383	0.1	1.551649
27.175050	0.1	1.589064
27.176717	0.1	1.628944
27.178383	0.1	1.670988
27.180050	0.1	1.713731
27.181717	0.1	1.755944
27.183383	0.1	1.797676
27.185050	0.1	1.839958
27.186717	0.1	1.884238
27.188383	0.1	1.931763
27.190050	0.1	1.982809
27.191717	0.1	2.036705
27.193383	0.1	2.092747
27.195050	0.1	2.151201
27.196717	0.1	2.213279
27.198383	0.1	2.279803
27.200050	0.1	2.350491
27.201717	0.1	2.424675
27.203383	0.1	2.501383
27.205050	0.1	2.579782
27.206717	0.1	2.660677
27.208383	0.1	2.746014
27.210050	0.1	2.837032
27.211717	0.1	2.934062
27.213383	0.1	3.036852
27.215050	0.1	3.144522
27.216717	0.1	3.256644
27.218383	0.1	3.374116
27.220050	0.1	3.498024
27.221717	0.1	3.628088
27.223383	0.1	3.763284
27.225050	0.1	3.903322
27.226717	0.1	4.048515
27.228383	0.1	4.199129
27.230050	0.1	4.355907
27.231717	0.1	4.520002
27.233383	0.1	4.691929
27.235050	0.1	4.871427
27.236717	0.1	5.058185
27.238383	0.1	5.252035
27.240050	0.1	5.452828
27.241717	0.1	5.660690
27.243383	0.1	5.876021
27.245050	0.1	6.099055
27.246717	0.1	6.329431
27.248383	0.1	6.565843
27.250050	0.1	6.806338
27.251717	0.1	7.049111
27.253383	0.1	7.293290
27.255050	0.1	7.539392
27.256717	0.1	7.788274
27.258383	0.1	8.039633
27.260050	0.1	8.292366
27.261717	0.1	8.545457
27.263383	0.1	8.797799
27.265050	0.1	9.048120
27.266717	0.1	9.295335
27.268383	0.1	9.538732
27.270050	0.1	9.777867
27.271717	0.1	10.011615
27.273383	0.1	10.237382
27.275050	0.1	10.452704
27.276717	0.1	10.657026
27.278383	0.1	10.851095
27.280050	0.1	11.035609
27.281717	0.1	11.210358
27.283383	0.1	11.374075
27.285050	0.1	11.525042
27.286717	0.1	11.661486
27.288383	0.1	11.781827
27.290050	0.1	11.885692
27.291717	0.1	11.974550
27.293383	0.1	12.050080
27.295050	0.1	12.112232
27.296717	0.1	12.160004
27.298383	0.1	12.193047
27.300050	0.1	12.210957
27.301717	0.1	12.212847
27.303383	0.1	12.199413
27.305050	0.1	12.173648
27.306717	0.1	12.138681
27.308383	0.1	12.095901
27.310050	0.1	12.044818
27.311717	0.1	11.984245
27.313383	0.1	11.913986
27.315050	0.1	11.834996
27.316717	0.1	11.747922
27.318383	0.1	11.652517
27.320050	0.1	11.549490
27.321717	0.1	11.442215
27.323383	0.1	11.335588
27.325050	0.1	11.233031
27.326717	0.1	11.135214
27.328383	0.1	11.040964
27.330050	0.1	10.948358
27.331717	0.1	10.855822
27.333383	0.1	10.763574
27.335050	0.1	10.673651
27.336717	0.1	10.588071
27.338383	0.1	10.507922
27.340050	0.1	10.433537
27.341717	0.1	10.364396
27.343383	0.1	10.299589
27.345050	0.1	10.238551
27.346717	0.1	10.180329
27.348383	0.1	10.123285
27.350050	0.1	10.066540
27.351717	0.1	10.010353
27.353383	0.1	9.955391
27.355050	0.1	9.902581
27.356717	0.1	9.852694
27.358383	0.1	9.805593
27.360050	0.1	9.759939
27.361717	0.1	9.712880
27.363383	0.1	9.660856
27.365050	0.1	9.601880
27.366717	0.1	9.536119
27.368383	0.1	9.463988
27.370050	0.1	9.385212
27.371717	0.1	9.299866
27.373383	0.1	9.209141
27.375050	0.1	9.114617
27.376717	0.1	9.016655
27.378383	0.1	8.913488
27.380050	0.1	8.802000
27.381717	0.1	8.679209
27.383383	0.1	8.543483
27.385050	0.1	8.395188
27.386717	0.1	8.236277
27.388383	0.1	8.068946
27.390050	0.1	7.894598
27.391717	0.1	7.713595
27.393383	0.1	7.525580
27.395050	0.1	7.330659
27.396717	0.1	7.129866
27.398383	0.1	6.923862
27.400050	0.1	6.713029
27.401717	0.1	6.498955
27.403383	0.1	6.283568
27.405050	0.1	6.067203
27.406717	0.1	5.848957
27.408383	0.1	5.628332
27.410050	0.1	5.406146
27.411717	0.1	5.184123
27.413383	0.1	4.963591
27.415050	0.1	4.744688
27.416717	0.1	4.527210
27.418383	0.1	4.312135
27.420050	0.1	4.101559
27.421717	0.1	3.897371
27.423383	0.1	3.700582
27.425050	0.1	3.511035
27.426717	0.1	3.327322
27.428383	0.1	3.148383
27.430050	0.1	2.974919
27.431717	0.1	2.808194
27.433383	0.1	2.648947
27.435050	0.1	2.497598
27.436717	0.1	2.353583
27.438383	0.1	2.215239
27.440050	0.1	2.081916
27.441717	0.1	1.954674
27.443383	0.1	1.834217
27.445050	0.1	1.719580
27.446717	0.1	1.609642
27.448383	0.1	1.504668
27.450050	0.1	1.405431
27.451717	0.1	1.312257
27.453383	0.1	1.226184
27.455050	0.1	1.148833
27.456717	0.1	1.080390
27.458383	0.1	1.019174
27.460050	0.1	0.962862
27.461717	0.1	0.909800
27.463383	0.1	0.859392
27.465050	0.1	0.811429
27.466717	0.1	0.765407
27.468383	0.1	0.721058
27.470050	0.1	0.679833
27.471717	0.1	0.644461
27.473383	0.1	0.616186
27.475050	0.1	0.593560
27.476717	0.1	0.573699
27.478383	0.1	0.553573
27.480050	0.1	0.531431
27.481717	0.1	0.508041
27.483383	0.1	0.485964
27.485050	0.1	0.467268
27.486717	0.1	0.452148
27.488383	0.1	0.439552
27.490050	0.1	0.428432
27.491717	0.1	0.417819
27.493383	0.1	0.407053
27.495050	0.1	0.396585
27.496717	0.1	0.387053
27.498383	0.1	0.377893
27.500050	0.1	0.368482
27.501717	0.1	0.359779
27.503383	0.1	0.353400
27.505050	0.1	0.349744
27.506717	0.1	0.347849
27.508383	0.1	0.346364
27.510050	0.1	0.344329
27.511717	0.1	0.341404
27.513383	0.1	0.337972
27.515050	0.1	0.334946
27.516717	0.1	0.332706
27.518383	0.1	0.330652
27.520050	0.1	0.328608
27.521717	0.1	0.327379
27.523383	0.1	0.327337
27.525050	0.1	0.327663
27.526717	0.1	0.327290
27.528383	0.1	0.325805
27.530050	0.1	0.323011
27.531717	0.1	0.318624
27.533383	0.1	0.312869
27.535050	0.1	0.306815
27.536717	0.1	0.302168
27.538383	0.1	0.300328
27.540050	0.1	0.300989
27.541717	0.1	0.302335
27.543383	0.1	0.302684
27.545050	0.1	0.301474
27.546717	0.1	0.299192
27.548383	0.1	0.296631
27.550050	0.1	0.294088
27.551717	0.1	0.291457
27.553383	0.1	0.288831
27.555050	0.1	0.286694
27.556717	0.1	0.285544
27.558383	0.1	0.285222
27.560050	0.1	0.285185
27.561717	0.1	0.285376
27.563383	0.1	0.286158
27.565050	0.1	0.287392
27.566717	0.1	0.288300
27.568383	0.1	0.288198
27.570050	0.1	0.286652
27.571717	0.1	0.283537
27.573383	0.1	0.279699
27.575050	0.1	0.276770
27.576717	0.1	0.275555
27.578383	0.1	0.275588
27.580050	0.1	0.275970
27.581717	0.1	0.275611
27.583383	0.1	0.273664
27.585050	0.1	0.270065
27.586717	0.1	0.265329
27.588383	0.1	0.260090
27.590050	0.1	0.254679
27.591717	0.1	0.248943
27.593383	0.1	0.242996
27.595050	0.1	0.238139
27.596717	0.1	0.235857
27.598383	0.1	0.236062
27.600050	0.1	0.237389
27.601717	0.1	0.238605
27.603383	0.1	0.238833
27.605050	0.1	0.237399
27.606717	0.1	0.234493
27.608383	0.1	0.230968
27.610050	0.1	0.226451
27.611717	0.1	0.219881
27.613383	0.1	0.212397
27.615050	0.1	0.206763
27.616717	0.1	0.204234
27.618383	0.1	0.204113
27.620050	0.1	0.205184
27.621717	0.1	0.206754
27.623383	0.1	0.208868
27.625050	0.1	0.211811
27.626717	0.1	0.215303
27.628383	0.1	0.217860
27.630050	0.1	0.217692
27.631717	0.1	0.214726
27.633383	0.1	0.210814
27.635050	0.1	0.207638
27.636717	0.1	0.205324
27.638383	0.1	0.203052
27.640050	0.1	0.200290
27.641717	0.1	0.197310
27.643383	0.1	0.194856
27.645050	0.1	0.193631
27.646717	0.1	0.194181
27.648383	0.1	0.196681
27.650050	0.1	0.200598
27.651717	0.1	0.204616
27.653383	0.1	0.207429
27.655050	0.1	0.209003
27.656717	0.1	0.210390
27.658383	0.1	0.212425
27.660050	0.1	0.214959
27.661717	0.1	0.216928
27.663383	0.1	0.217143
27.665050	0.1	0.215429
27.666717	0.1	0.212854
27.668383	0.1	0.210730
27.670050	0.1	0.209473
27.671717	0.1	0.208393
27.673383	0.1	0.206791
27.675050	0.1	0.204761
27.676717	0.1	0.203201
27.678383	0.1	0.203485
27.680050	0.1	0.206348
27.681717	0.1	0.210884
27.683383	0.1	0.215443
27.685050	0.1	0.218805
27.686717	0.1	0.220565
27.688383	0.1	0.221510
27.690050	0.1	0.222884
27.691717	0.1	0.224784
27.693383	0.1	0.226353
27.695050	0.1	0.226940
27.696717	0.1	0.226186
27.698383	0.1	0.223704
27.700050	0.1	0.219913
27.701717	0.1	0.216491
27.703383	0.1	0.215317
27.705050	0.1	0.217031
27.706717	0.1	0.220644
27.708383	0.1	0.224486
27.710050	0.1	0.227774
27.711717	0.1	0.230931
27.713383	0.1	0.234544
27.715050	0.1	0.238675
27.716717	0.1	0.243122
27.718383	0.1	0.247946
27.720050	0.1	0.253711
27.721717	0.1	0.261166
27.723383	0.1	0.270377
27.725050	0.1	0.279695
27.726717	0.1	0.286647
27.728383	0.1	0.290470
27.730050	0.1	0.292603
27.731717	0.1	0.294843
27.733383	0.1	0.298768
27.735050	0.1	0.305688
27.736717	0.1	0.315569
27.738383	0.1	0.326983
27.740050	0.1	0.338322
27.741717	0.1	0.348310
27.743383	0.1	0.355742
27.745050	0.1	0.359858
27.746717	0.1	0.361358
27.748383	0.1	0.362219
27.750050	0.1	0.364557
27.751717	0.1	0.370233
27.753383	0.1	0.380231
27.755050	0.1	0.393013
27.756717	0.1	0.405130
27.758383	0.1	0.414718
27.760050	0.1	0.423025
27.761717	0.1	0.432045
27.763383	0.1	0.442280
27.765050	0.1	0.453200
27.766717	0.1	0.464232
27.768383	0.1	0.475221
27.770050	0.1	0.486588
27.771717	0.1	0.498518
27.773383	0.1	0.510309
27.775050	0.1	0.521005
27.776717	0.1	0.530169
27.778383	0.1	0.537797
27.780050	0.1	0.543799
27.781717	0.1	0.548093
27.783383	0.1	0.551352
27.785050	0.1	0.554961
27.786717	0.1	0.560069
27.788383	0.1	0.566933
27.790050	0.1	0.574938
27.791717	0.1	0.582621
27.793383	0.1	0.588181
27.795050	0.1	0.590566
27.796717	0.1	0.590407
27.798383	0.1	0.589411
27.800050	0.1	0.588517
27.801717	0.1	0.587320
27.803383	0.1	0.585425
27.805050	0.1	0.583446
27.806717	0.1	0.582174
27.808383	0.1	0.581434
27.810050	0.1	0.580139
27.811717	0.1	0.577294
27.813383	0.1	0.572666
27.815050	0.1	0.566989
27.816717	0.1	0.561043
27.818383	0.1	0.554556
27.820050	0.1	0.547054
27.821717	0.1	0.538649
27.823383	0.1	0.529070
27.825050	0.1	0.517601
27.826717	0.1	0.504856
27.828383	0.1	0.492791
27.830050	0.1	0.482672
27.831717	0.1	0.474411
27.833383	0.1	0.467384
27.835050	0.1	0.461019
27.836717	0.1	0.455240
27.838383	0.1	0.449815
27.840050	0.1	0.443151
27.841717	0.1	0.433261
27.843383	0.1	0.419994
27.845050	0.1	0.405358
27.846717	0.1	0.392357
27.848383	0.1	0.383593
27.850050	0.1	0.379682
27.851717	0.1	0.379188
27.853383	0.1	0.380203
27.855050	0.1	0.381377
27.856717	0.1	0.381782
27.858383	0.1	0.380673
27.860050	0.1	0.377716
27.861717	0.1	0.373540
27.863383	0.1	0.369069
27.865050	0.1	0.363993
27.866717	0.1	0.357465
27.868383	0.1	0.350284
27.870050	0.1	0.345078
27.871717	0.1	0.343928
27.873383	0.1	0.346596
27.875050	0.1	0.351099
27.876717	0.1	0.355579
27.878383	0.1	0.358904
27.880050	0.1	0.360096
27.881717	0.1	0.358536
27.883383	0.1	0.354797
27.885050	0.1	0.350676
27.886717	0.1	0.348096
27.888383	0.1	0.348100
27.890050	0.1	0.350922
27.891717	0.1	0.355970
27.893383	0.1	0.361707
27.895050	0.1	0.366676
27.896717	0.1	0.370704
27.898383	0.1	0.374690
27.900050	0.1	0.379398
27.901717	0.1	0.384874
27.903383	0.1	0.390718
27.905050	0.1	0.396483
27.906717	0.1	0.402071
27.908383	0.1	0.407323
27.910050	0.1	0.411463
27.911717	0.1	0.413642
27.913383	0.1	0.413833
27.915050	0.1	0.413042
27.916717	0.1	0.412534
27.918383	0.1	0.412874
27.920050	0.1	0.413838
27.921717	0.1	0.415011
27.923383	0.1	0.416376
27.925050	0.1	0.417726
27.926717	0.1	0.417875
27.928383	0.1	0.415966
27.930050	0.1	0.413330
27.931717	0.1	0.412571
27.933383	0.1	0.414578
27.935050	0.1	0.417479
27.936717	0.1	0.418462
27.938383	0.1	0.416008
27.940050	0.1	0.411016
27.941717	0.1	0.405842
27.943383	0.1	0.402187
27.945050	0.1	0.400031
27.946717	0.1	0.398415
27.948383	0.1	0.396767
27.950050	0.1	0.395295
27.951717	0.1	0.394345
27.953383	0.1	0.393321
27.955050	0.1	0.390261
27.956717	0.1	0.383588
27.958383	0.1	0.374024
27.960050	0.1	0.363947
27.961717	0.1	0.355607
27.963383	0.1	0.349558
27.965050	0.1	0.344240
27.966717	0.1	0.338205
27.968383	0.1	0.332044
27.970050	0.1	0.326801
27.971717	0.1	0.322131
27.973383	0.1	0.317185
27.975050	0.1	0.311746
27.976717	0.1	0.306233
27.978383	0.1	0.301087
27.980050	0.1	0.296175
27.981717	0.1	0.291336
27.983383	0.1	0.287252
27.985050	0.1	0.284631
27.986717	0.1	0.283211
27.988383	0.1	0.282107
27.990050	0.1	0.280496
27.991717	0.1	0.278708
27.993383	0.1	0.278638
27.995050	0.1	0.281744
27.996717	0.1	0.286987
27.998383	0.1	0.291849
28.000050	0.1	0.294759
28.001717	0.1	0.295779
28.003383	0.1	0.295071
28.005050	0.1	0.291970
28.006717	0.1	0.286391
28.008383	0.1	0.279881
28.010050	0.1	0.274037
28.011717	0.1	0.268952
28.013383	0.1	0.264123
28.015050	0.1	0.259588
28.016717	0.1	0.255811
28.018383	0.1	0.253520
28.020050	0.1	0.253855
28.021717	0.1	0.257357
28.023383	0.1	0.262661
28.025050	0.1	0.267648
28.026717	0.1	0.271592
28.028383	0.1	0.275020
28.030050	0.1	0.278372
28.031717	0.1	0.281776
28.033383	0.1	0.285329
28.035050	0.1	0.288817
28.036717	0.1	0.291546
28.038383	0.1	0.293199
28.040050	0.1	0.294447
28.041717	0.1	0.296263
28.043383	0.1	0.299076
28.045050	0.1	0.302517
28.046717	0.1	0.305870
28.048383	0.1	0.308990
28.050050	0.1	0.312286
28.051717	0.1	0.315881
28.053383	0.1	0.319281
28.055050	0.1	0.321502
28.056717	0.1	0.321348
28.058383	0.1	0.318154
28.060050	0.1	0.312836
28.061717	0.1	0.307579
28.063383	0.1	0.304026
28.065050	0.1	0.303001
28.066717	0.1	0.305702
28.068383	0.1	0.312692
28.070050	0.1	0.321935
28.071717	0.1	0.329544
28.073383	0.1	0.332375
28.075050	0.1	0.329688
28.076717	0.1	0.323160
28.078383	0.1	0.315653
28.080050	0.1	0.309506
28.081717	0.1	0.305460
28.083383	0.1	0.302987
28.085050	0.1	0.301194
28.086717	0.1	0.299229
28.088383	0.1	0.296663
28.090050	0.1	0.293506
28.091717	0.1	0.290186
28.093383	0.1	0.287653
28.095050	0.1	0.286293
28.096717	0.1	0.285222
28.098383	0.1	0.283574
28.100050	0.1	0.281301
28.101717	0.1	0.278228
28.103383	0.1	0.274032
28.105050	0.1	0.269199
28.106717	0.1	0.264663
28.108383	0.1	0.260738
28.110050	0.1	0.256901
28.111717	0.1	0.252374
28.113383	0.1	0.247173
28.115050	0.1	0.242465
28.116717	0.1	0.239382
28.118383	0.1	0.237925
28.120050	0.1	0.237059
28.121717	0.1	0.235727
28.123383	0.1	0.233715
28.125050	0.1	0.230875
28.126717	0.1	0.226153
28.128383	0.1	0.218982
28.130050	0.1	0.211140
28.131717	0.1	0.205548
28.133383	0.1	0.203261
28.135050	0.1	0.203177
28.136717	0.1	0.204095
28.138383	0.1	0.205501
28.140050	0.1	0.207038
28.141717	0.1	0.208565
28.143383	0.1	0.210535
28.145050	0.1	0.213305
28.146717	0.1	0.216295
28.148383	0.1	0.218647
28.150050	0.1	0.219806
28.151717	0.1	0.219136
28.153383	0.1	0.216300
28.155050	0.1	0.212197
28.156717	0.1	0.208421
28.158383	0.1	0.205911
28.160050	0.1	0.204477
28.161717	0.1	0.203392
28.163383	0.1	0.201706
28.165050	0.1	0.198386
28.166717	0.1	0.193217
28.168383	0.1	0.187526
28.170050	0.1	0.183512
28.171717	0.1	0.182954
28.173383	0.1	0.185985
28.175050	0.1	0.190986
28.176717	0.1	0.196015
28.178383	0.1	0.199853
28.180050	0.1	0.202013
28.181717	0.1	0.202479
28.183383	0.1	0.201492
28.185050	0.1	0.199163
28.186717	0.1	0.195662
28.188383	0.1	0.191806
28.190050	0.1	0.188989
28.191717	0.1	0.188346
28.193383	0.1	0.190088
28.195050	0.1	0.193585
28.196717	0.1	0.197678
28.198383	0.1	0.200635
28.200050	0.1	0.200863
28.201717	0.1	0.198446
28.203383	0.1	0.195387
28.205050	0.1	0.193841
28.206717	0.1	0.194442
28.208383	0.1	0.196598
28.210050	0.1	0.199345
28.211717	0.1	0.201529
28.213383	0.1	0.202102
28.215050	0.1	0.200705
28.216717	0.1	0.197771
28.218383	0.1	0.194362
28.220050	0.1	0.192160
28.221717	0.1	0.192658
28.223383	0.1	0.195624
28.225050	0.1	0.199107
28.226717	0.1	0.201548
28.228383	0.1	0.203168
28.230050	0.1	0.205040
28.231717	0.1	0.207624
28.233383	0.1	0.210539
28.235050	0.1	0.212980
28.236717	0.1	0.214446
28.238383	0.1	0.215387
28.240050	0.1	0.216700
28.241717	0.1	0.218907
28.243383	0.1	0.222200
28.245050	0.1	0.226866
28.246717	0.1	0.232751
28.248383	0.1	0.238703
28.250050	0.1	0.243457
28.251717	0.1	0.246544
28.253383	0.1	0.248384
28.255050	0.1	0.250367
28.256717	0.1	0.253976
28.258383	0.1	0.258936
28.260050	0.1	0.263592
28.261717	0.1	0.267327
28.263383	0.1	0.271043
28.265050	0.1	0.275681
28.266717	0.1	0.281222
28.268383	0.1	0.286591
28.270050	0.1	0.290140
28.271717	0.1	0.291076
28.273383	0.1	0.290913
28.275050	0.1	0.292258
28.276717	0.1	0.296286
28.278383	0.1	0.302787
28.280050	0.1	0.310908
28.281717	0.1	0.319239
28.283383	0.1	0.327029
28.285050	0.1	0.334731
28.286717	0.1	0.342797
28.288383	0.1	0.351085
28.290050	0.1	0.359691
28.291717	0.1	0.369372
28.293383	0.1	0.380683
28.295050	0.1	0.392511
28.296717	0.1	0.402168
28.298383	0.1	0.408199
28.300050	0.1	0.412073
28.301717	0.1	0.416287
28.303383	0.1	0.422420
28.305050	0.1	0.430900
28.306717	0.1	0.440781
28.308383	0.1	0.450341
28.310050	0.1	0.458676
28.311717	0.1	0.465978
28.313383	0.1	0.472520
28.315050	0.1	0.478183
28.316717	0.1	0.483510
28.318383	0.1	0.490095
28.320050	0.1	0.499063
28.321717	0.1	0.510067
28.323383	0.1	0.522356
28.325050	0.1	0.535296
28.326717	0.1	0.547748
28.328383	0.1	0.558915
28.330050	0.1	0.568889
28.331717	0.1	0.577369
28.333383	0.1	0.583902
28.335050	0.1	0.589383
28.336717	0.1	0.595632
28.338383	0.1	0.604060
28.340050	0.1	0.615362
28.341717	0.1	0.629569
28.343383	0.1	0.645523
28.345050	0.1	0.661337
28.346717	0.1	0.675796
28.348383	0.1	0.688620
28.350050	0.1	0.699661
28.351717	0.1	0.708657
28.353383	0.1	0.716271
28.355050	0.1	0.724527
28.356717	0.1	0.735144
28.358383	0.1	0.748197
28.360050	0.1	0.762730
28.361717	0.1	0.776900
28.363383	0.1	0.788034
28.365050	0.1	0.794446
28.366717	0.1	0.796597
28.368383	0.1	0.796621
28.370050	0.1	0.797426
28.371717	0.1	0.801352
28.373383	0.1	0.808956
28.375050	0.1	0.818875
28.376717	0.1	0.828379
28.378383	0.1	0.834665
28.380050	0.1	0.836411
28.381717	0.1	0.834302
28.383383	0.1	0.830037
28.385050	0.1	0.825152
28.386717	0.1	0.821096
28.388383	0.1	0.819042
28.390050	0.1	0.818325
28.391717	0.1	0.816160
28.393383	0.1	0.809939
28.395050	0.1	0.799391
28.396717	0.1	0.786260
28.398383	0.1	0.772560
28.400050	0.1	0.759475
28.401717	0.1	0.747191
28.403383	0.1	0.735121
28.405050	0.1	0.722972
28.406717	0.1	0.711586
28.408383	0.1	0.701710
28.410050	0.1	0.692373
28.411717	0.1	0.681398
28.413383	0.1	0.667283
28.415050	0.1	0.650417
28.416717	0.1	0.632941
28.418383	0.1	0.616899
28.420050	0.1	0.601867
28.421717	0.1	0.585439
28.423383	0.1	0.566472
28.425050	0.1	0.546495
28.426717	0.1	0.528079
28.428383	0.1	0.513336
28.430050	0.1	0.503035
28.431717	0.1	0.495841
28.433383	0.1	0.489396
28.435050	0.1	0.482001
28.436717	0.1	0.472819
28.438383	0.1	0.461778
28.440050	0.1	0.449503
28.441717	0.1	0.436953
28.443383	0.1	0.425293
28.445050	0.1	0.414709
28.446717	0.1	0.403230
28.448383	0.1	0.388362
28.450050	0.1	0.369763
28.451717	0.1	0.349507
28.453383	0.1	0.330601
28.455050	0.1	0.315704
28.456717	0.1	0.305884
28.458383	0.1	0.299765
28.460050	0.1	0.294521
28.461717	0.1	0.288212
28.463383	0.1	0.280882
28.465050	0.1	0.273823
28.466717	0.1	0.268104
28.468383	0.1	0.263778
28.470050	0.1	0.259839
28.471717	0.1	0.255066
28.473383	0.1	0.249189
28.475050	0.1	0.243038
28.476717	0.1	0.237306
28.478383	0.1	0.232076
28.480050	0.1	0.227527
28.481717	0.1	0.223331
28.483383	0.1	0.217976
28.485050	0.1	0.210730
28.486717	0.1	0.203061
28.488383	0.1	0.197473
28.490050	0.1	0.195471
28.491717	0.1	0.195978
28.493383	0.1	0.196178
28.495050	0.1	0.194195
28.496717	0.1	0.190060
28.498383	0.1	0.184751
28.500050	0.1	0.179703
28.501717	0.1	0.176299
28.503383	0.1	0.174986
28.505050	0.1	0.175363
28.506717	0.1	0.176923
28.508383	0.1	0.179294
28.510050	0.1	0.181943
28.511717	0.1	0.184295
28.513383	0.1	0.186232
28.515050	0.1	0.188309
28.516717	0.1	0.191294
28.518383	0.1	0.195382
28.520050	0.1	0.199811
28.521717	0.1	0.203471
28.523383	0.1	0.205673
28.525050	0.1	0.206502
28.526717	0.1	0.207196
28.528383	0.1	0.209347
28.530050	0.1	0.213203
28.531717	0.1	0.217352
28.533383	0.1	0.220165
28.535050	0.1	0.221701
28.536717	0.1	0.224011
28.538383	0.1	0.229301
28.540050	0.1	0.238172
28.541717	0.1	0.248989
28.543383	0.1	0.258535
28.545050	0.1	0.264128
28.546717	0.1	0.265557
28.548383	0.1	0.264831
28.550050	0.1	0.264500
28.551717	0.1	0.266358
28.553383	0.1	0.270964
28.555050	0.1	0.277814
28.556717	0.1	0.286219
28.558383	0.1	0.295835
28.560050	0.1	0.306410
28.561717	0.1	0.317646
28.563383	0.1	0.329092
28.565050	0.1	0.339597
28.566717	0.1	0.347635
28.568383	0.1	0.353102
28.570050	0.1	0.357605
28.571717	0.1	0.362508
28.573383	0.1	0.368250
28.575050	0.1	0.375547
28.576717	0.1	0.385251
28.578383	0.1	0.397670
28.580050	0.1	0.412855
28.581717	0.1	0.429996
28.583383	0.1	0.446681
28.585050	0.1	0.460763
28.586717	0.1	0.472427
28.588383	0.1	0.483259
28.590050	0.1	0.494686
28.591717	0.1	0.507515
28.593383	0.1	0.521704
28.595050	0.1	0.536502
28.596717	0.1	0.551343
28.598383	0.1	0.566235
28.600050	0.1	0.581052
28.601717	0.1	0.595241
28.603383	0.1	0.608587
28.605050	0.1	0.621271
28.606717	0.1	0.632936
28.608383	0.1	0.642510
28.610050	0.1	0.649062
28.611717	0.1	0.652624
28.613383	0.1	0.654343
28.615050	0.1	0.656038
28.616717	0.1	0.659688
28.618383	0.1	0.666874
28.620050	0.1	0.678035
28.621717	0.1	0.692364
28.623383	0.1	0.707987
28.625050	0.1	0.722222
28.626717	0.1	0.733640
28.628383	0.1	0.743647
28.630050	0.1	0.754176
28.631717	0.1	0.764816
28.633383	0.1	0.774222
28.635050	0.1	0.782548
28.636717	0.1	0.791322
28.638383	0.1	0.801892
28.640050	0.1	0.814153
28.641717	0.1	0.826386
28.643383	0.1	0.836351
28.645050	0.1	0.843247
28.646717	0.1	0.848882
28.648383	0.1	0.856183
28.650050	0.1	0.866442
28.651717	0.1	0.878689
28.653383	0.1	0.890819
28.655050	0.1	0.900873
28.656717	0.1	0.908221
28.658383	0.1	0.913842
28.660050	0.1	0.920030
28.661717	0.1	0.929278
28.663383	0.1	0.942638
28.665050	0.1	0.959225
28.666717	0.1	0.976371
28.668383	0.1	0.990871
28.670050	0.1	1.001791
28.671717	0.1	1.011100
28.673383	0.1	1.020930
28.675050	0.1	1.031668
28.676717	0.1	1.042592
28.678383	0.1	1.052669
28.680050	0.1	1.060735
28.681717	0.1	1.066537
28.683383	0.1	1.072125
28.685050	0.1	1.080688
28.686717	0.1	1.093405
28.688383	0.1	1.108390
28.690050	0.1	1.122877
28.691717	0.1	1.135333
28.693383	0.1	1.145708
28.695050	0.1	1.154677
28.696717	0.1	1.163301
28.698383	0.1	1.173117
28.700050	0.1	1.185331
28.701717	0.1	1.200140
28.703383	0.1	1.217271
28.705050	0.1	1.236345
28.706717	0.1	1.256522
28.708383	0.1	1.276485
28.710050	0.1	1.295097
28.711717	0.1	1.312275
28.713383	0.1	1.329859
28.715050	0.1	1.350841
28.716717	0.1	1.376416
28.718383	0.1	1.404691
28.720050	0.1	1.433417
28.721717	0.1	1.462209
28.723383	0.1	1.491327
28.725050	0.1	1.520733
28.726717	0.1	1.551472
28.728383	0.1	1.585418
28.730050	0.1	1.622909
28.731717	0.1	1.662555
28.733383	0.1	1.703142
28.735050	0.1	1.744558
28.736717	0.1	1.787660
28.738383	0.1	1.834021
28.740050	0.1	1.885300
28.741717	0.1	1.941808
28.743383	0.1	2.001803
28.745050	0.1	2.062400
28.746717	0.1	2.120854
28.748383	0.1	2.175542
28.750050	0.1	2.226918
28.751717	0.1	2.277214
28.753383	0.1	2.328781
28.755050	0.1	2.382891
28.756717	0.1	2.440028
28.758383	0.1	2.500853
28.760050	0.1	2.566376
28.761717	0.1	2.637347
28.763383	0.1	2.713501
28.765050	0.1	2.793255
28.766717	0.1	2.874341
28.768383	0.1	2.955361
28.770050	0.1	3.036759
28.771717	0.1	3.119679
28.773383	0.1	3.204681
28.775050	0.1	3.292444
28.776717	0.1	3.384179
28.778383	0.1	3.480073
28.780050	0.1	3.578938
28.781717	0.1	3.680126
28.783383	0.1	3.783996
28.785050	0.1	3.890721
28.786717	0.1	4.000408
28.788383	0.1	4.114080
28.790050	0.1	4.232959
28.791717	0.1	4.356815
28.793383	0.1	4.484127
28.795050	0.1	4.613632
28.796717	0.1	4.744972
28.798383	0.1	4.878151
28.800050	0.1	5.013417
28.801717	0.1	5.151597
28.803383	0.1	5.292986
28.805050	0.1	5.436293
28.806717	0.1	5.580052
28.808383	0.1	5.723704
28.810050	0.1	5.866438
28.811717	0.1	6.006286
28.813383	0.1	6.141774
28.815050	0.1	6.273519
28.816717	0.1	6.403010
28.818383	0.1	6.530248
28.820050	0.1	6.653215
28.821717	0.1	6.769351
28.823383	0.1	6.877109
28.825050	0.1	6.976435
28.826717	0.1	7.068077
28.828383	0.1	7.152618
28.830050	0.1	7.229727
28.831717	0.1	7.297839
28.833383	0.1	7.355087
28.835050	0.1	7.400578
28.836717	0.1	7.433975
28.838383	0.1	7.454120
28.840050	0.1	7.459577
28.841717	0.1	7.450213
28.843383	0.1	7.426706
28.845050	0.1	7.389523
28.846717	0.1	7.339939
28.848383	0.1	7.280619
28.850050	0.1	7.213433
28.851717	0.1	7.137498
28.853383	0.1	7.050321
28.855050	0.1	6.950102
28.856717	0.1	6.836862
28.858383	0.1	6.712400
28.860050	0.1	6.579179
28.861717	0.1	6.438536
28.863383	0.1	6.290241
28.865050	0.1	6.134473
28.866717	0.1	5.972595
28.868383	0.1	5.805115
28.870050	0.1	5.631233
28.871717	0.1	5.451418
28.873383	0.1	5.268310
28.875050	0.1	5.084341
28.876717	0.1	4.900265
28.878383	0.1	4.716218
28.880050	0.1	4.532281
28.881717	0.1	4.348364
28.883383	0.1	4.165284
28.885050	0.1	3.985376
28.886717	0.1	3.810348
28.888383	0.1	3.639394
28.890050	0.1	3.470667
28.891717	0.1	3.303699
28.893383	0.1	3.139800
28.895050	0.1	2.981131
28.896717	0.1	2.829507
28.898383	0.1	2.685427
28.900050	0.1	2.548187
28.901717	0.1	2.416777
28.903383	0.1	2.290597
28.905050	0.1	2.169502
28.906717	0.1	2.053408
28.908383	0.1	1.942292
28.910050	0.1	1.836661
28.911717	0.1	1.737564
28.913383	0.1	1.645735
28.915050	0.1	1.560533
28.916717	0.1	1.480412
28.918383	0.1	1.404383
28.920050	0.1	1.332704
28.921717	0.1	1.266287
28.923383	0.1	1.205965
28.925050	0.1	1.152088
28.926717	0.1	1.104008
28.928383	0.1	1.060013
28.930050	0.1	1.018802
28.931717	0.1	0.980408
28.933383	0.1	0.945060
28.935050	0.1	0.912156
28.936717	0.1	0.881399
28.938383	0.1	0.854172
28.940050	0.1	0.832351
28.941717	0.1	0.815908
28.943383	0.1	0.802428
28.945050	0.1	0.788709
28.946717	0.1	0.773077
28.948383	0.1	0.756718
28.950050	0.1	0.742069
28.951717	0.1	0.729999
28.953383	0.1	0.720033
28.955050	0.1	0.712657
28.956717	0.1	0.708830
28.958383	0.1	0.707419
28.960050	0.1	0.705360
28.961717	0.1	0.700545
28.963383	0.1	0.693519
28.965050	0.1	0.686483
28.966717	0.1	0.680792
28.968383	0.1	0.676247
28.970050	0.1	0.672746
28.971717	0.1	0.670487
28.973383	0.1	0.668559
28.975050	0.1	0.665295
28.976717	0.1	0.660117
28.978383	0.1	0.653751
28.980050	0.1	0.646529
28.981717	0.1	0.637425
28.983383	0.1	0.625658
28.985050	0.1	0.612461
28.986717	0.1	0.600186
28.988383	0.1	0.590645
28.990050	0.1	0.584796
28.991717	0.1	0.582067
28.993383	0.1	0.579730
28.995050	0.1	0.574826
28.996717	0.1	0.566840
28.998383	0.1	0.557611
29.000050	0.1	0.549168
29.001717	0.1	0.542356
29.003383	0.1	0.536251
29.005050	0.1	0.528446
29.006717	0.1	0.516712
29.008383	0.1	0.500353
29.010050	0.1	0.480702
29.011717	0.1	0.460846
29.013383	0.1	0.443803
29.015050	0.1	0.430639
29.016717	0.1	0.420860
29.018383	0.1	0.413773
29.020050	0.1	0.408716
29.021717	0.1	0.404557
29.023383	0.1	0.400008
29.025050	0.1	0.394164
29.026717	0.1	0.386629
29.028383	0.1	0.377749
29.030050	0.1	0.368301
29.031717	0.1	0.358699
29.033383	0.1	0.349428
29.035050	0.1	0.341753
29.036717	0.1	0.336552
29.038383	0.1	0.332734
29.040050	0.1	0.328016
29.041717	0.1	0.321171
29.043383	0.1	0.312896
29.045050	0.1	0.304561
29.046717	0.1	0.297246
29.048383	0.1	0.292016
29.050050	0.1	0.289530
29.051717	0.1	0.288822
29.053383	0.1	0.287895
29.055050	0.1	0.285963
29.056717	0.1	0.283984
29.058383	0.1	0.282838
29.060050	0.1	0.282293
29.061717	0.1	0.281306
29.063383	0.1	0.278060
29.065050	0.1	0.271006
29.066717	0.1	0.261092
29.068383	0.1	0.251452
29.070050	0.1	0.244319
29.071717	0.1	0.239578
29.073383	0.1	0.236644
29.075050	0.1	0.236416
29.076717	0.1	0.240318
29.078383	0.1	0.247569
29.080050	0.1	0.254773
29.081717	0.1	0.258526
29.083383	0.1	0.257567
29.085050	0.1	0.253185
29.086717	0.1	0.248239
29.088383	0.1	0.244793
29.090050	0.1	0.242540
29.091717	0.1	0.239997
29.093383	0.1	0.236346
29.095050	0.1	0.231587
29.096717	0.1	0.226088
29.098383	0.1	0.220509
29.100050	0.1	0.215992
29.101717	0.1	0.214009
29.103383	0.1	0.215257
29.105050	0.1	0.218605
29.106717	0.1	0.221939
29.108383	0.1	0.224146
29.110050	0.1	0.225692
29.111717	0.1	0.227615
29.113383	0.1	0.230260
29.115050	0.1	0.232994
29.116717	0.1	0.235094
29.118383	0.1	0.236128
29.120050	0.1	0.236025
29.121717	0.1	0.235075
29.123383	0.1	0.233436
29.125050	0.1	0.231559
29.126717	0.1	0.230502
29.128383	0.1	0.230395
29.130050	0.1	0.229948
29.131717	0.1	0.228263
29.133383	0.1	0.226237
29.135050	0.1	0.226460
29.136717	0.1	0.231341
29.138383	0.1	0.240295
29.140050	0.1	0.249618
29.141717	0.1	0.256044
[truncated: 253,977 more chars]
