# Supplementary material for: Fade into you: genetic control of pigmentation patterns in red-flesh apple (Malus domestica)
Source: Front Plant Sci. 2025 Jan 13;15:1462545. doi: 10.3389/fpls.2024.1462545 (PMC11770013; doi:10.3389/fpls.2024.1462545)
Supplement: Supplementary file 4 [file DataSheet1.zip › CB C2UV_VIS_3/CB C2UV_VIS_3.txt]

URL	chrom://thermo-pfav3ojr/ChromeleonLocal/Instrument Data/Vanquish_MS/Dimitri/VALEMA/Pierre/Echantillons 03-04-24.seq/209.smp/UV_VIS_3.channel/UV_VIS_3.chm
Channel	UV_VIS_3

Injection Information:
Data Vault	ChromeleonLocal
Sequence	Echantillons 03-04-24
Name	CB C2
Number	18
Position	B:B9
Comment	colonne SB-AQ MeOH+5%AA
Processing Method	Quantitative
Instrument Method	VALEMA test separation GRAQ 4
Type	Unknown
Status	Finished
Inject Time	4/4/2024 7:04:08 AM +02:00
Volume (µl)	10.0000
Dilution Factor	1.0000
Weight	1.0000

Chromatogram Data Information:
Time Min. (min)	0.001717
Time Max. (min)	47.000050
Data Points	28200
Detector	UV
Generating Data System	Chromeleon 7.3.2.10759
Exporting Data System	Chromeleon 7.3.2.0
Operator	Instrument Controller
Signal Quantity	Absorbance
Signal Unit	mAU
Signal Min.	-5.658451
Signal Max.	707.272539
Channel	UV_VIS_3
Driver Name	VDAD.dll
Channel Type	Evaluation
Min. Step (s)	0.1
Max. Step (s)	0.1
Average Step (s)	0.1

Signal Parameter Information:
Signal Info	WVL:350 nm

Chromatogram Data:
Time (min)	Step (s)	Value (mAU)
0.001717	n.a.	0.000000
0.003383	0.1	-0.000088
0.005050	0.1	-0.000708
0.006717	0.1	-0.002631
0.008383	0.1	-0.005937
0.010050	0.1	-0.009066
0.011717	0.1	-0.009593
0.013383	0.1	-0.006407
0.015050	0.1	-0.001201
0.016717	0.1	0.002603
0.018383	0.1	0.003013
0.020050	0.1	0.001304
0.021717	0.1	0.000861
0.023383	0.1	0.004373
0.025050	0.1	0.011725
0.026717	0.1	0.020070
0.028383	0.1	0.025961
0.030050	0.1	0.027460
0.031717	0.1	0.024773
0.033383	0.1	0.020005
0.035050	0.1	0.015851
0.036717	0.1	0.013369
0.038383	0.1	0.011972
0.040050	0.1	0.011609
0.041717	0.1	0.012540
0.043383	0.1	0.013304
0.045050	0.1	0.012042
0.046717	0.1	0.009518
0.048383	0.1	0.007800
0.050050	0.1	0.006990
0.051717	0.1	0.005788
0.053383	0.1	0.004051
0.055050	0.1	0.002631
0.056717	0.1	0.001849
0.058383	0.1	0.001476
0.060050	0.1	0.001132
0.061717	0.1	-0.000456
0.063383	0.1	-0.005458
0.065050	0.1	-0.014901
0.066717	0.1	-0.027278
0.068383	0.1	-0.039958
0.070050	0.1	-0.050445
0.071717	0.1	-0.056317
0.073383	0.1	-0.056499
0.075050	0.1	-0.053016
0.076717	0.1	-0.049309
0.078383	0.1	-0.047046
0.080050	0.1	-0.045807
0.081717	0.1	-0.044615
0.083383	0.1	-0.042622
0.085050	0.1	-0.039483
0.086717	0.1	-0.035507
0.088383	0.1	-0.031353
0.090050	0.1	-0.027814
0.091717	0.1	-0.025285
0.093383	0.1	-0.023670
0.095050	0.1	-0.023115
0.096717	0.1	-0.024051
0.098383	0.1	-0.026263
0.100050	0.1	-0.028647
0.101717	0.1	-0.029770
0.103383	0.1	-0.028196
0.105050	0.1	-0.022864
0.106717	0.1	-0.014533
0.108383	0.1	-0.006217
0.110050	0.1	-0.000875
0.111717	0.1	0.000848
0.113383	0.1	0.000368
0.115050	0.1	-0.000657
0.116717	0.1	-0.001872
0.118383	0.1	-0.004075
0.120050	0.1	-0.007451
0.121717	0.1	-0.010678
0.123383	0.1	-0.012112
0.125050	0.1	-0.011274
0.126717	0.1	-0.008550
0.128383	0.1	-0.004591
0.130050	0.1	-0.000410
0.131717	0.1	0.002906
0.133383	0.1	0.004354
0.135050	0.1	0.002845
0.136717	0.1	-0.001723
0.138383	0.1	-0.007213
0.140050	0.1	-0.010664
0.141717	0.1	-0.010934
0.143383	0.1	-0.009360
0.145050	0.1	-0.007935
0.146717	0.1	-0.006906
0.148383	0.1	-0.005215
0.150050	0.1	-0.003255
0.151717	0.1	-0.002552
0.153383	0.1	-0.002771
0.155050	0.1	-0.002407
0.156717	0.1	-0.001797
0.158383	0.1	-0.001797
0.160050	0.1	-0.001686
0.161717	0.1	-0.000852
0.163383	0.1	0.000116
0.165050	0.1	0.000792
0.166717	0.1	0.001881
0.168383	0.1	0.004289
0.170050	0.1	0.007474
0.171717	0.1	0.009933
0.173383	0.1	0.011036
0.175050	0.1	0.011409
0.176717	0.1	0.011763
0.178383	0.1	0.012289
0.180050	0.1	0.013434
0.181717	0.1	0.015558
0.183383	0.1	0.017304
0.185050	0.1	0.016210
0.186717	0.1	0.011548
0.188383	0.1	0.005583
0.190050	0.1	0.001276
0.191717	0.1	-0.000270
0.193383	0.1	0.000293
0.195050	0.1	0.002063
0.196717	0.1	0.004787
0.198383	0.1	0.008340
0.200050	0.1	0.011548
0.201717	0.1	0.012522
0.203383	0.1	0.010766
0.205050	0.1	0.008093
0.206717	0.1	0.006752
0.208383	0.1	0.007264
0.210050	0.1	0.008624
0.211717	0.1	0.010123
0.213383	0.1	0.012554
0.215050	0.1	0.017211
0.216717	0.1	0.023129
0.218383	0.1	0.026654
0.220050	0.1	0.025122
0.221717	0.1	0.019781
0.223383	0.1	0.013872
0.225050	0.1	0.009644
0.226717	0.1	0.007818
0.228383	0.1	0.007553
0.230050	0.1	0.007269
0.231717	0.1	0.007106
0.233383	0.1	0.009276
0.235050	0.1	0.015278
0.236717	0.1	0.023367
0.238383	0.1	0.029285
0.240050	0.1	0.029961
0.241717	0.1	0.025854
0.243383	0.1	0.019665
0.245050	0.1	0.014482
0.246717	0.1	0.013076
0.248383	0.1	0.016377
0.250050	0.1	0.022156
0.251717	0.1	0.026166
0.253383	0.1	0.025113
0.255050	0.1	0.018515
0.256717	0.1	0.008643
0.258383	0.1	-0.000331
0.260050	0.1	-0.004503
0.261717	0.1	-0.002682
0.263383	0.1	0.003679
0.265050	0.1	0.012112
0.266717	0.1	0.020131
0.268383	0.1	0.025798
0.270050	0.1	0.028363
0.271717	0.1	0.028610
0.273383	0.1	0.027837
0.275050	0.1	0.026398
0.276717	0.1	0.023646
0.278383	0.1	0.019171
0.280050	0.1	0.013337
0.281717	0.1	0.006761
0.283383	0.1	0.000563
0.285050	0.1	-0.003381
0.286717	0.1	-0.003562
0.288383	0.1	-0.000340
0.290050	0.1	0.004251
0.291717	0.1	0.008005
0.293383	0.1	0.009844
0.295050	0.1	0.010147
0.296717	0.1	0.010030
0.298383	0.1	0.010296
0.300050	0.1	0.011339
0.301717	0.1	0.013392
0.303383	0.1	0.016443
0.305050	0.1	0.020107
0.306717	0.1	0.023502
0.308383	0.1	0.025546
0.310050	0.1	0.025835
0.311717	0.1	0.024592
0.313383	0.1	0.022058
0.315050	0.1	0.018761
0.316717	0.1	0.015637
0.318383	0.1	0.013076
0.320050	0.1	0.010282
0.321717	0.1	0.006747
0.323383	0.1	0.004219
0.325050	0.1	0.005378
0.326717	0.1	0.010221
0.328383	0.1	0.015264
0.330050	0.1	0.016815
0.331717	0.1	0.014221
0.333383	0.1	0.009625
0.335050	0.1	0.005481
0.336717	0.1	0.003022
0.338383	0.1	0.002547
0.340050	0.1	0.004191
0.341717	0.1	0.007432
0.343383	0.1	0.010221
0.345050	0.1	0.010077
0.346717	0.1	0.006342
0.348383	0.1	0.000722
0.350050	0.1	-0.004568
0.351717	0.1	-0.008624
0.353383	0.1	-0.011795
0.355050	0.1	-0.014398
0.356717	0.1	-0.015707
0.358383	0.1	-0.014706
0.360050	0.1	-0.011674
0.361717	0.1	-0.007958
0.363383	0.1	-0.004279
0.365050	0.1	0.000335
0.366717	0.1	0.006980
0.368383	0.1	0.014370
0.370050	0.1	0.019590
0.371717	0.1	0.021355
0.373383	0.1	0.020829
0.375050	0.1	0.019721
0.376717	0.1	0.019288
0.378383	0.1	0.020503
0.380050	0.1	0.023362
0.381717	0.1	0.026259
0.383383	0.1	0.027018
0.385050	0.1	0.024480
0.386717	0.1	0.019325
0.388383	0.1	0.013178
0.390050	0.1	0.007064
0.391717	0.1	0.001299
0.393383	0.1	-0.003725
0.395050	0.1	-0.007492
0.396717	0.1	-0.010058
0.398383	0.1	-0.012186
0.400050	0.1	-0.014310
0.401717	0.1	-0.015772
0.403383	0.1	-0.015493
0.405050	0.1	-0.013150
0.406717	0.1	-0.009453
0.408383	0.1	-0.005262
0.410050	0.1	-0.001146
0.411717	0.1	0.002203
0.413383	0.1	0.004163
0.415050	0.1	0.005430
0.416717	0.1	0.007767
0.418383	0.1	0.011404
0.420050	0.1	0.014426
0.421717	0.1	0.015353
0.423383	0.1	0.014305
0.425050	0.1	0.011730
0.426717	0.1	0.008023
0.428383	0.1	0.004265
0.430050	0.1	0.001504
0.431717	0.1	-0.000093
0.433383	0.1	-0.000279
0.435050	0.1	0.001797
0.436717	0.1	0.006501
0.438383	0.1	0.012866
0.440050	0.1	0.019222
0.441717	0.1	0.024084
0.443383	0.1	0.026720
0.445050	0.1	0.027250
0.446717	0.1	0.026538
0.448383	0.1	0.025891
0.450050	0.1	0.026440
0.451717	0.1	0.027809
0.453383	0.1	0.028037
0.455050	0.1	0.026068
0.456717	0.1	0.023111
0.458383	0.1	0.020829
0.460050	0.1	0.019479
0.461717	0.1	0.018366
0.463383	0.1	0.017346
0.465050	0.1	0.016927
0.466717	0.1	0.017267
0.468383	0.1	0.017616
0.470050	0.1	0.016736
0.471717	0.1	0.014505
0.473383	0.1	0.012573
0.475050	0.1	0.011818
0.476717	0.1	0.011181
0.478383	0.1	0.010021
0.480050	0.1	0.009444
0.481717	0.1	0.010733
0.483383	0.1	0.013807
0.485050	0.1	0.017486
0.486717	0.1	0.020191
0.488383	0.1	0.020494
0.490050	0.1	0.018389
0.491717	0.1	0.015558
0.493383	0.1	0.013574
0.495050	0.1	0.012740
0.496717	0.1	0.012685
0.498383	0.1	0.013281
0.500050	0.1	0.015227
0.501717	0.1	0.019441
0.503383	0.1	0.025593
0.505050	0.1	0.031474
0.506717	0.1	0.034343
0.508383	0.1	0.032927
0.510050	0.1	0.027814
0.511717	0.1	0.020107
0.513383	0.1	0.011194
0.515050	0.1	0.003832
0.516717	0.1	0.001057
0.518383	0.1	0.003125
0.520050	0.1	0.007348
0.521717	0.1	0.011120
0.523383	0.1	0.013863
0.525050	0.1	0.015916
0.526717	0.1	0.017029
0.528383	0.1	0.016633
0.530050	0.1	0.014822
0.531717	0.1	0.012466
0.533383	0.1	0.010454
0.535050	0.1	0.009355
0.536717	0.1	0.009565
0.538383	0.1	0.010771
0.540050	0.1	0.011907
0.541717	0.1	0.011884
0.543383	0.1	0.009923
0.545050	0.1	0.005853
0.546717	0.1	0.000675
0.548383	0.1	-0.003590
0.550050	0.1	-0.005108
0.551717	0.1	-0.003567
0.553383	0.1	-0.000219
0.555050	0.1	0.003725
0.556717	0.1	0.008279
0.558383	0.1	0.013416
0.560050	0.1	0.017267
0.561717	0.1	0.017826
0.563383	0.1	0.015679
0.565050	0.1	0.012522
0.566717	0.1	0.008587
0.568383	0.1	0.002938
0.570050	0.1	-0.004880
0.571717	0.1	-0.013225
0.573383	0.1	-0.018585
0.575050	0.1	-0.019069
0.576717	0.1	-0.016335
0.578383	0.1	-0.012824
0.580050	0.1	-0.008699
0.581717	0.1	-0.002929
0.583383	0.1	0.003357
0.585050	0.1	0.006729
0.586717	0.1	0.005453
0.588383	0.1	0.001984
0.590050	0.1	0.000200
0.591717	0.1	0.001150
0.593383	0.1	0.002845
0.595050	0.1	0.003823
0.596717	0.1	0.004852
0.598383	0.1	0.006319
0.600050	0.1	0.007059
0.601717	0.1	0.006515
0.603383	0.1	0.005532
0.605050	0.1	0.005299
0.606717	0.1	0.006594
0.608383	0.1	0.009211
0.610050	0.1	0.011399
0.611717	0.1	0.010408
0.613383	0.1	0.004852
0.615050	0.1	-0.003576
0.616717	0.1	-0.011954
0.618383	0.1	-0.018245
0.620050	0.1	-0.021001
0.621717	0.1	-0.019744
0.623383	0.1	-0.015660
0.625050	0.1	-0.010710
0.626717	0.1	-0.006198
0.628383	0.1	-0.001700
0.630050	0.1	0.003916
0.631717	0.1	0.009886
0.633383	0.1	0.014380
0.635050	0.1	0.016619
0.636717	0.1	0.015805
0.638383	0.1	0.011004
0.640050	0.1	0.004154
0.641717	0.1	-0.000559
0.643383	0.1	-0.001397
0.645050	0.1	-0.000112
0.646717	0.1	0.001420
0.648383	0.1	0.002645
0.650050	0.1	0.002929
0.651717	0.1	0.001197
0.653383	0.1	-0.002556
0.655050	0.1	-0.006692
0.656717	0.1	-0.009439
0.658383	0.1	-0.010603
0.660050	0.1	-0.011055
0.661717	0.1	-0.010328
0.663383	0.1	-0.006552
0.665050	0.1	0.000559
0.666717	0.1	0.008172
0.668383	0.1	0.012317
0.670050	0.1	0.010901
0.671717	0.1	0.004638
0.673383	0.1	-0.003702
0.675050	0.1	-0.010654
0.676717	0.1	-0.013565
0.678383	0.1	-0.011479
0.680050	0.1	-0.005234
0.681717	0.1	0.002966
0.683383	0.1	0.010454
0.685050	0.1	0.014659
0.686717	0.1	0.014305
0.688383	0.1	0.011171
0.690050	0.1	0.009146
0.691717	0.1	0.010654
0.693383	0.1	0.014552
0.695050	0.1	0.018408
0.696717	0.1	0.021807
0.698383	0.1	0.025537
0.700050	0.1	0.028634
0.701717	0.1	0.028959
0.703383	0.1	0.026058
0.705050	0.1	0.021616
0.706717	0.1	0.017714
0.708383	0.1	0.015493
0.710050	0.1	0.014920
0.711717	0.1	0.015348
0.713383	0.1	0.016317
0.715050	0.1	0.017714
0.716717	0.1	0.019730
0.718383	0.1	0.022766
0.720050	0.1	0.026505
0.721717	0.1	0.029523
0.723383	0.1	0.030622
0.725050	0.1	0.029751
0.726717	0.1	0.027083
0.728383	0.1	0.022338
0.730050	0.1	0.015432
0.731717	0.1	0.007167
0.733383	0.1	-0.001113
0.735050	0.1	-0.008349
0.736717	0.1	-0.013448
0.738383	0.1	-0.015250
0.740050	0.1	-0.013621
0.741717	0.1	-0.009476
0.743383	0.1	-0.003707
0.745050	0.1	0.002808
0.746717	0.1	0.008885
0.748383	0.1	0.013351
0.750050	0.1	0.015614
0.751717	0.1	0.016321
0.753383	0.1	0.016852
0.755050	0.1	0.016987
0.756717	0.1	0.015092
0.758383	0.1	0.011143
0.760050	0.1	0.006841
0.761717	0.1	0.003302
0.763383	0.1	0.000484
0.765050	0.1	-0.002100
0.766717	0.1	-0.005024
0.768383	0.1	-0.008494
0.770050	0.1	-0.011916
0.771717	0.1	-0.013877
0.773383	0.1	-0.012824
0.775050	0.1	-0.008638
0.776717	0.1	-0.003162
0.778383	0.1	0.001900
0.780050	0.1	0.007022
0.781717	0.1	0.013318
0.783383	0.1	0.020224
0.785050	0.1	0.026179
0.786717	0.1	0.029868
0.788383	0.1	0.030356
0.790050	0.1	0.027167
0.791717	0.1	0.020447
0.793383	0.1	0.010896
0.795050	0.1	-0.000428
0.796717	0.1	-0.011874
0.798383	0.1	-0.020787
0.800050	0.1	-0.024587
0.801717	0.1	-0.022668
0.803383	0.1	-0.017127
0.805050	0.1	-0.011739
0.806717	0.1	-0.009178
0.808383	0.1	-0.009388
0.810050	0.1	-0.010915
0.811717	0.1	-0.012284
0.813383	0.1	-0.012326
0.815050	0.1	-0.010952
0.816717	0.1	-0.008899
0.818383	0.1	-0.006328
0.820050	0.1	-0.003064
0.821717	0.1	0.000261
0.823383	0.1	0.002580
0.825050	0.1	0.003218
0.826717	0.1	0.002161
0.828383	0.1	0.000568
0.830050	0.1	0.000233
0.831717	0.1	0.002203
0.833383	0.1	0.006678
0.835050	0.1	0.013770
0.836717	0.1	0.022822
0.838383	0.1	0.031390
0.840050	0.1	0.036508
0.841717	0.1	0.037197
0.843383	0.1	0.034743
0.845050	0.1	0.030384
0.846717	0.1	0.024065
0.848383	0.1	0.016377
0.850050	0.1	0.010235
0.851717	0.1	0.008536
0.853383	0.1	0.011162
0.855050	0.1	0.015246
0.856717	0.1	0.017826
0.858383	0.1	0.017863
0.860050	0.1	0.015814
0.861717	0.1	0.012773
0.863383	0.1	0.010324
0.865050	0.1	0.009122
0.866717	0.1	0.008191
0.868383	0.1	0.006873
0.870050	0.1	0.005849
0.871717	0.1	0.005621
0.873383	0.1	0.005462
0.875050	0.1	0.004685
0.876717	0.1	0.003641
0.878383	0.1	0.002505
0.880050	0.1	0.000494
0.881717	0.1	-0.002286
0.883383	0.1	-0.003511
0.885050	0.1	-0.000875
0.886717	0.1	0.004936
0.888383	0.1	0.010948
0.890050	0.1	0.015092
0.891717	0.1	0.017420
0.893383	0.1	0.018897
0.895050	0.1	0.020042
0.896717	0.1	0.020573
0.898383	0.1	0.020494
0.900050	0.1	0.020606
0.901717	0.1	0.021481
0.903383	0.1	0.022715
0.905050	0.1	0.023013
0.906717	0.1	0.021076
0.908383	0.1	0.016852
0.910050	0.1	0.011418
0.911717	0.1	0.006487
0.913383	0.1	0.004228
0.915050	0.1	0.005909
0.916717	0.1	0.010421
0.918383	0.1	0.014626
0.920050	0.1	0.015488
0.921717	0.1	0.012238
0.923383	0.1	0.006603
0.925050	0.1	0.000899
0.926717	0.1	-0.003353
0.928383	0.1	-0.004969
0.930050	0.1	-0.003166
0.931717	0.1	0.001239
0.933383	0.1	0.006035
0.935050	0.1	0.009160
0.936717	0.1	0.009886
0.938383	0.1	0.008512
0.940050	0.1	0.005024
0.941717	0.1	-0.000619
0.943383	0.1	-0.006887
0.945050	0.1	-0.011069
0.946717	0.1	-0.011404
0.948383	0.1	-0.007981
0.950050	0.1	-0.002645
0.951717	0.1	0.001667
0.953383	0.1	0.003669
0.955050	0.1	0.005220
0.956717	0.1	0.008382
0.958383	0.1	0.013229
0.960050	0.1	0.018985
0.961717	0.1	0.024908
0.963383	0.1	0.029863
0.965050	0.1	0.032717
0.966717	0.1	0.033346
0.968383	0.1	0.032489
0.970050	0.1	0.030692
0.971717	0.1	0.028061
0.973383	0.1	0.024871
0.975050	0.1	0.021374
0.976717	0.1	0.017663
0.978383	0.1	0.014324
0.980050	0.1	0.012298
0.981717	0.1	0.012489
0.983383	0.1	0.015451
0.985050	0.1	0.020689
0.986717	0.1	0.026799
0.988383	0.1	0.032187
0.990050	0.1	0.035493
0.991717	0.1	0.036298
0.993383	0.1	0.035218
0.995050	0.1	0.033034
0.996717	0.1	0.030259
0.998383	0.1	0.027129
1.000050	0.1	0.023246
1.001717	0.1	0.017700
1.003383	0.1	0.010622
1.005050	0.1	0.004065
1.006717	0.1	0.000317
1.008383	0.1	0.000345
1.010050	0.1	0.004033
1.011717	0.1	0.010249
1.013383	0.1	0.016778
1.015050	0.1	0.021420
1.016717	0.1	0.023437
1.018383	0.1	0.023623
1.020050	0.1	0.022906
1.021717	0.1	0.021532
1.023383	0.1	0.019576
1.025050	0.1	0.016997
1.026717	0.1	0.013919
1.028383	0.1	0.011455
1.030050	0.1	0.010827
1.031717	0.1	0.011879
1.033383	0.1	0.013639
1.035050	0.1	0.014841
1.036717	0.1	0.013653
1.038383	0.1	0.009332
1.040050	0.1	0.003679
1.041717	0.1	-0.001257
1.043383	0.1	-0.004936
1.045050	0.1	-0.006454
1.046717	0.1	-0.004382
1.048383	0.1	0.000447
1.050050	0.1	0.004955
1.051717	0.1	0.006841
1.053383	0.1	0.005993
1.055050	0.1	0.003828
1.056717	0.1	0.001886
1.058383	0.1	0.000610
1.060050	0.1	-0.000577
1.061717	0.1	-0.002598
1.063383	0.1	-0.006156
1.065050	0.1	-0.010850
1.066717	0.1	-0.015087
1.068383	0.1	-0.016876
1.070050	0.1	-0.014515
1.071717	0.1	-0.007860
1.073383	0.1	0.000405
1.075050	0.1	0.006198
1.076717	0.1	0.007586
1.078383	0.1	0.006058
1.080050	0.1	0.004014
1.081717	0.1	0.002552
1.083383	0.1	0.001979
1.085050	0.1	0.002291
1.086717	0.1	0.002719
1.088383	0.1	0.002393
1.090050	0.1	0.001173
1.091717	0.1	-0.000489
1.093383	0.1	-0.001742
1.095050	0.1	-0.001709
1.096717	0.1	-0.000270
1.098383	0.1	0.001825
1.100050	0.1	0.003949
1.101717	0.1	0.006040
1.103383	0.1	0.007763
1.105050	0.1	0.008172
1.106717	0.1	0.006338
1.108383	0.1	0.002203
1.110050	0.1	-0.002696
1.111717	0.1	-0.005988
1.113383	0.1	-0.006207
1.115050	0.1	-0.003441
1.116717	0.1	0.000945
1.118383	0.1	0.004959
1.120050	0.1	0.007339
1.121717	0.1	0.007967
1.123383	0.1	0.006380
1.125050	0.1	0.001858
1.126717	0.1	-0.004256
1.128383	0.1	-0.009076
1.130050	0.1	-0.011078
1.131717	0.1	-0.010575
1.133383	0.1	-0.008568
1.135050	0.1	-0.006170
1.136717	0.1	-0.004238
1.138383	0.1	-0.003036
1.140050	0.1	-0.002338
1.141717	0.1	-0.001788
1.143383	0.1	-0.000903
1.145050	0.1	0.001066
1.146717	0.1	0.004135
1.148383	0.1	0.006999
1.150050	0.1	0.008424
1.151717	0.1	0.008433
1.153383	0.1	0.007562
1.155050	0.1	0.006245
1.156717	0.1	0.005024
1.158383	0.1	0.004675
1.160050	0.1	0.006109
1.161717	0.1	0.009532
1.163383	0.1	0.014072
1.165050	0.1	0.018645
1.166717	0.1	0.022440
1.168383	0.1	0.024899
1.170050	0.1	0.025951
1.171717	0.1	0.026198
1.173383	0.1	0.025863
1.175050	0.1	0.023921
1.176717	0.1	0.018929
1.178383	0.1	0.010263
1.180050	0.1	-0.001187
1.181717	0.1	-0.012377
1.183383	0.1	-0.019255
1.185050	0.1	-0.019702
1.186717	0.1	-0.014845
1.188383	0.1	-0.007791
1.190050	0.1	-0.001420
1.191717	0.1	0.003339
1.193383	0.1	0.007022
1.195050	0.1	0.010054
1.196717	0.1	0.012512
1.198383	0.1	0.014212
1.200050	0.1	0.014314
1.201717	0.1	0.012321
1.203383	0.1	0.009229
1.205050	0.1	0.006580
1.206717	0.1	0.005136
1.208383	0.1	0.004536
1.210050	0.1	0.003600
1.211717	0.1	0.001444
1.213383	0.1	-0.001625
1.215050	0.1	-0.004927
1.216717	0.1	-0.008326
1.218383	0.1	-0.011735
1.220050	0.1	-0.014449
1.221717	0.1	-0.015390
1.223383	0.1	-0.013905
1.225050	0.1	-0.010421
1.226717	0.1	-0.006156
1.228383	0.1	-0.002412
1.230050	0.1	-0.000359
1.231717	0.1	-0.000210
1.233383	0.1	-0.000382
1.235050	0.1	0.000754
1.236717	0.1	0.002705
1.238383	0.1	0.003777
1.240050	0.1	0.003069
1.241717	0.1	0.000810
1.243383	0.1	-0.002100
1.245050	0.1	-0.004251
1.246717	0.1	-0.004345
1.248383	0.1	-0.002421
1.250050	0.1	0.000503
1.251717	0.1	0.003930
1.253383	0.1	0.008340
1.255050	0.1	0.014557
1.256717	0.1	0.022203
1.258383	0.1	0.028647
1.260050	0.1	0.030845
1.261717	0.1	0.028098
1.263383	0.1	0.022301
1.265050	0.1	0.016391
1.266717	0.1	0.012894
1.268383	0.1	0.012512
1.270050	0.1	0.013858
1.271717	0.1	0.015320
1.273383	0.1	0.016917
1.275050	0.1	0.018845
1.276717	0.1	0.019455
1.278383	0.1	0.017160
1.280050	0.1	0.013006
1.281717	0.1	0.009337
1.283383	0.1	0.007437
1.285050	0.1	0.007129
1.286717	0.1	0.007432
1.288383	0.1	0.007362
1.290050	0.1	0.006454
1.291717	0.1	0.004587
1.293383	0.1	0.001816
1.295050	0.1	-0.001756
1.296717	0.1	-0.005681
1.298383	0.1	-0.008335
1.300050	0.1	-0.007423
1.301717	0.1	-0.001728
1.303383	0.1	0.007404
1.305050	0.1	0.016615
1.306717	0.1	0.022855
1.308383	0.1	0.025108
1.310050	0.1	0.023949
1.311717	0.1	0.020401
1.313383	0.1	0.015846
1.315050	0.1	0.011544
1.316717	0.1	0.007893
1.318383	0.1	0.005076
1.320050	0.1	0.003763
1.321717	0.1	0.004638
1.323383	0.1	0.008293
1.325050	0.1	0.015753
1.326717	0.1	0.028033
1.328383	0.1	0.045234
1.330050	0.1	0.066408
1.331717	0.1	0.089812
1.333383	0.1	0.113896
1.335050	0.1	0.137780
1.336717	0.1	0.160150
1.338383	0.1	0.179047
1.340050	0.1	0.193152
1.341717	0.1	0.202111
1.343383	0.1	0.206255
1.345050	0.1	0.206623
1.346717	0.1	0.204085
1.348383	0.1	0.198805
1.350050	0.1	0.191433
1.351717	0.1	0.183405
1.353383	0.1	0.175047
1.355050	0.1	0.164835
1.356717	0.1	0.151629
1.358383	0.1	0.136197
1.360050	0.1	0.119898
1.361717	0.1	0.103614
1.363383	0.1	0.088988
1.365050	0.1	0.078911
1.366717	0.1	0.075409
1.368383	0.1	0.077416
1.370050	0.1	0.081458
1.371717	0.1	0.084215
1.373383	0.1	0.083800
1.375050	0.1	0.079339
1.376717	0.1	0.070566
1.378383	0.1	0.058766
1.380050	0.1	0.046864
1.381717	0.1	0.037053
1.383383	0.1	0.028908
1.385050	0.1	0.020838
1.386717	0.1	0.012778
1.388383	0.1	0.006487
1.390050	0.1	0.003250
1.391717	0.1	0.002142
1.393383	0.1	0.001010
1.395050	0.1	-0.001127
1.396717	0.1	-0.003772
1.398383	0.1	-0.006836
1.400050	0.1	-0.011609
1.401717	0.1	-0.019865
1.403383	0.1	-0.032103
1.405050	0.1	-0.046543
1.406717	0.1	-0.060387
1.408383	0.1	-0.071405
1.410050	0.1	-0.077887
1.411717	0.1	-0.078967
1.413383	0.1	-0.076098
1.415050	0.1	-0.072550
1.416717	0.1	-0.070143
1.418383	0.1	-0.067940
1.420050	0.1	-0.064620
1.421717	0.1	-0.060308
1.423383	0.1	-0.056117
1.425050	0.1	-0.053318
1.426717	0.1	-0.052564
1.428383	0.1	-0.052741
1.430050	0.1	-0.051311
1.431717	0.1	-0.046315
1.433383	0.1	-0.037784
1.435050	0.1	-0.027590
1.436717	0.1	-0.018328
1.438383	0.1	-0.011837
1.440050	0.1	-0.007669
1.441717	0.1	-0.003204
1.443383	0.1	0.003609
1.445050	0.1	0.012526
1.446717	0.1	0.022491
1.448383	0.1	0.032429
1.450050	0.1	0.040391
1.451717	0.1	0.044410
1.453383	0.1	0.044918
1.455050	0.1	0.044825
1.456717	0.1	0.046478
1.458383	0.1	0.050100
1.460050	0.1	0.054832
1.461717	0.1	0.059553
1.463383	0.1	0.063553
1.465050	0.1	0.067609
1.466717	0.1	0.073309
1.468383	0.1	0.081132
1.470050	0.1	0.090241
1.471717	0.1	0.099316
1.473383	0.1	0.106799
1.475050	0.1	0.111638
1.476717	0.1	0.114306
1.478383	0.1	0.116238
1.480050	0.1	0.118972
1.481717	0.1	0.123731
1.483383	0.1	0.130031
1.485050	0.1	0.134748
1.486717	0.1	0.134860
1.488383	0.1	0.130702
1.490050	0.1	0.125389
1.491717	0.1	0.121277
1.493383	0.1	0.118166
1.495050	0.1	0.115475
1.496717	0.1	0.114883
1.498383	0.1	0.118879
1.500050	0.1	0.127372
1.501717	0.1	0.137100
1.503383	0.1	0.144127
1.505050	0.1	0.146371
1.506717	0.1	0.144299
1.508383	0.1	0.140495
1.510050	0.1	0.138343
1.511717	0.1	0.140071
1.513383	0.1	0.145938
1.515050	0.1	0.154618
1.516717	0.1	0.164057
1.518383	0.1	0.172653
1.520050	0.1	0.180095
1.521717	0.1	0.187266
1.523383	0.1	0.195387
1.525050	0.1	0.205063
1.526717	0.1	0.216090
1.528383	0.1	0.228169
1.530050	0.1	0.241864
1.531717	0.1	0.257706
1.533383	0.1	0.274214
1.535050	0.1	0.288826
1.536717	0.1	0.300524
1.538383	0.1	0.309567
1.540050	0.1	0.315914
1.541717	0.1	0.319625
1.543383	0.1	0.322540
1.545050	0.1	0.327588
1.546717	0.1	0.335686
1.548383	0.1	0.344859
1.550050	0.1	0.352934
1.551717	0.1	0.359761
1.553383	0.1	0.367193
1.555050	0.1	0.378187
1.556717	0.1	0.395398
1.558383	0.1	0.419314
1.560050	0.1	0.447384
1.561717	0.1	0.476204
1.563383	0.1	0.504600
1.565050	0.1	0.533462
1.566717	0.1	0.563371
1.568383	0.1	0.594137
1.570050	0.1	0.626044
1.571717	0.1	0.660359
1.573383	0.1	0.698525
1.575050	0.1	0.741035
1.576717	0.1	0.786916
1.578383	0.1	0.834260
1.580050	0.1	0.881352
1.581717	0.1	0.927369
1.583383	0.1	0.971896
1.585050	0.1	1.013982
1.586717	0.1	1.051733
1.588383	0.1	1.082453
1.590050	0.1	1.102840
1.591717	0.1	1.109443
1.593383	0.1	1.099957
1.595050	0.1	1.074965
1.596717	0.1	1.038495
1.598383	0.1	0.997400
1.600050	0.1	0.961279
1.601717	0.1	0.943090
1.603383	0.1	0.958154
1.605050	0.1	1.021652
1.606717	0.1	1.147781
1.608383	0.1	1.350064
1.610050	0.1	1.639752
1.611717	0.1	2.022316
1.613383	0.1	2.494925
1.615050	0.1	3.046272
1.616717	0.1	3.658519
1.618383	0.1	4.310380
1.620050	0.1	4.979689
1.621717	0.1	5.646148
1.623383	0.1	6.294101
1.625050	0.1	6.912127
1.626717	0.1	7.491102
1.628383	0.1	8.024564
1.630050	0.1	8.509625
1.631717	0.1	8.945903
1.633383	0.1	9.333915
1.635050	0.1	9.674816
1.636717	0.1	9.970237
1.638383	0.1	10.220767
1.640050	0.1	10.424471
1.641717	0.1	10.578507
1.643383	0.1	10.681911
1.645050	0.1	10.735993
1.646717	0.1	10.743495
1.648383	0.1	10.708314
1.650050	0.1	10.635927
1.651717	0.1	10.533361
1.653383	0.1	10.406720
1.655050	0.1	10.258262
1.656717	0.1	10.087276
1.658383	0.1	9.894543
1.660050	0.1	9.685219
1.661717	0.1	9.466363
1.663383	0.1	9.242385
1.665050	0.1	9.014523
1.666717	0.1	8.783662
1.668383	0.1	8.551148
1.670050	0.1	8.317255
1.671717	0.1	8.081133
1.673383	0.1	7.842719
1.675050	0.1	7.603448
1.676717	0.1	7.365393
1.678383	0.1	7.130196
1.680050	0.1	6.898060
1.681717	0.1	6.667241
1.683383	0.1	6.435676
1.685050	0.1	6.203046
1.686717	0.1	5.970234
1.688383	0.1	5.738530
1.690050	0.1	5.510021
1.691717	0.1	5.286355
1.693383	0.1	5.066986
1.695050	0.1	4.850430
1.696717	0.1	4.636506
1.698383	0.1	4.426246
1.700050	0.1	4.220475
1.701717	0.1	4.018648
1.703383	0.1	3.818986
1.705050	0.1	3.620964
1.706717	0.1	3.426927
1.708383	0.1	3.239987
1.710050	0.1	3.061914
1.711717	0.1	2.893424
1.713383	0.1	2.734209
1.715050	0.1	2.582665
1.716717	0.1	2.437187
1.718383	0.1	2.296986
1.720050	0.1	2.161316
1.721717	0.1	2.029492
1.723383	0.1	1.901975
1.725050	0.1	1.780125
1.726717	0.1	1.664688
1.728383	0.1	1.555360
1.730050	0.1	1.451545
1.731717	0.1	1.352732
1.733383	0.1	1.258794
1.735050	0.1	1.170635
1.736717	0.1	1.089443
1.738383	0.1	1.014792
1.740050	0.1	0.945325
1.741717	0.1	0.881059
1.743383	0.1	0.822186
1.745050	0.1	0.766530
1.746717	0.1	0.710944
1.748383	0.1	0.655078
1.750050	0.1	0.601946
1.751717	0.1	0.554351
1.753383	0.1	0.511752
1.755050	0.1	0.471170
1.756717	0.1	0.430541
1.758383	0.1	0.390364
1.760050	0.1	0.352310
1.761717	0.1	0.317274
1.763383	0.1	0.285134
1.765050	0.1	0.255643
1.766717	0.1	0.229073
1.768383	0.1	0.205832
1.770050	0.1	0.185310
1.771717	0.1	0.165557
1.773383	0.1	0.144686
1.775050	0.1	0.122441
1.776717	0.1	0.100313
1.778383	0.1	0.079977
1.780050	0.1	0.061514
1.781717	0.1	0.043693
1.783383	0.1	0.026012
1.785050	0.1	0.009569
1.786717	0.1	-0.004340
1.788383	0.1	-0.015581
1.790050	0.1	-0.024620
1.791717	0.1	-0.031884
1.793383	0.1	-0.037523
1.795050	0.1	-0.041258
1.796717	0.1	-0.043665
1.798383	0.1	-0.046417
1.800050	0.1	-0.050496
1.801717	0.1	-0.056261
1.803383	0.1	-0.064648
1.805050	0.1	-0.075982
1.806717	0.1	-0.088508
1.808383	0.1	-0.099773
1.810050	0.1	-0.108541
1.811717	0.1	-0.114618
1.813383	0.1	-0.118264
1.815050	0.1	-0.120630
1.816717	0.1	-0.123270
1.818383	0.1	-0.126911
1.820050	0.1	-0.131615
1.821717	0.1	-0.137570
1.823383	0.1	-0.144513
1.825050	0.1	-0.150739
1.826717	0.1	-0.154604
1.828383	0.1	-0.156434
1.830050	0.1	-0.157622
1.831717	0.1	-0.158781
1.833383	0.1	-0.159545
1.835050	0.1	-0.159298
1.836717	0.1	-0.158097
1.838383	0.1	-0.157086
1.840050	0.1	-0.157221
1.841717	0.1	-0.157496
1.843383	0.1	-0.156122
1.845050	0.1	-0.152653
1.846717	0.1	-0.147386
1.848383	0.1	-0.140532
1.850050	0.1	-0.132513
1.851717	0.1	-0.123521
1.853383	0.1	-0.113905
1.855050	0.1	-0.105021
1.856717	0.1	-0.097617
1.858383	0.1	-0.090306
1.860050	0.1	-0.081216
1.861717	0.1	-0.069356
1.863383	0.1	-0.053816
1.865050	0.1	-0.034035
1.866717	0.1	-0.010589
1.868383	0.1	0.015958
1.870050	0.1	0.045523
1.871717	0.1	0.077509
1.873383	0.1	0.111260
1.875050	0.1	0.147219
1.876717	0.1	0.186143
1.878383	0.1	0.227345
1.880050	0.1	0.268794
1.881717	0.1	0.308705
1.883383	0.1	0.346480
1.885050	0.1	0.383062
1.886717	0.1	0.419682
1.888383	0.1	0.455398
1.890050	0.1	0.487831
1.891717	0.1	0.516567
1.893383	0.1	0.543506
1.895050	0.1	0.569830
1.896717	0.1	0.594631
1.898383	0.1	0.616070
1.900050	0.1	0.632256
1.901717	0.1	0.641691
1.903383	0.1	0.644210
1.905050	0.1	0.641099
1.906717	0.1	0.634203
1.908383	0.1	0.625420
1.910050	0.1	0.616084
1.911717	0.1	0.606030
1.913383	0.1	0.594407
1.915050	0.1	0.581434
1.916717	0.1	0.568437
1.918383	0.1	0.556624
1.920050	0.1	0.545871
1.921717	0.1	0.534505
1.923383	0.1	0.520251
1.925050	0.1	0.501662
1.926717	0.1	0.479161
1.928383	0.1	0.454998
1.930050	0.1	0.432176
1.931717	0.1	0.412567
1.933383	0.1	0.395416
1.935050	0.1	0.378569
1.936717	0.1	0.361698
1.938383	0.1	0.346582
1.940050	0.1	0.333670
1.941717	0.1	0.320682
1.943383	0.1	0.304882
1.945050	0.1	0.285455
1.946717	0.1	0.264603
1.948383	0.1	0.246465
1.950050	0.1	0.233240
1.951717	0.1	0.223364
1.953383	0.1	0.214702
1.955050	0.1	0.207247
1.956717	0.1	0.201175
1.958383	0.1	0.195210
1.960050	0.1	0.188337
1.961717	0.1	0.180448
1.963383	0.1	0.171233
1.965050	0.1	0.160486
1.966717	0.1	0.149044
1.968383	0.1	0.138204
1.970050	0.1	0.128588
1.971717	0.1	0.120001
1.973383	0.1	0.111572
1.975050	0.1	0.102343
1.976717	0.1	0.092490
1.978383	0.1	0.083358
1.980050	0.1	0.075768
1.981717	0.1	0.068755
1.983383	0.1	0.060410
1.985050	0.1	0.050012
1.986717	0.1	0.038845
1.988383	0.1	0.028815
1.990050	0.1	0.020899
1.991717	0.1	0.014501
1.993383	0.1	0.007371
1.995050	0.1	-0.002785
1.996717	0.1	-0.015926
1.998383	0.1	-0.029081
2.000050	0.1	-0.038804
2.001717	0.1	-0.044154
2.003383	0.1	-0.046859
2.005050	0.1	-0.049286
2.006717	0.1	-0.052815
2.008383	0.1	-0.057658
2.010050	0.1	-0.063423
2.011717	0.1	-0.069733
2.013383	0.1	-0.076196
2.015050	0.1	-0.082334
2.016717	0.1	-0.088112
2.018383	0.1	-0.094492
2.020050	0.1	-0.102492
2.021717	0.1	-0.111894
2.023383	0.1	-0.121337
2.025050	0.1	-0.129580
2.026717	0.1	-0.136220
2.028383	0.1	-0.141561
2.030050	0.1	-0.145896
2.031717	0.1	-0.148900
2.033383	0.1	-0.150534
2.035050	0.1	-0.151987
2.036717	0.1	-0.154581
2.038383	0.1	-0.157994
2.040050	0.1	-0.160439
2.041717	0.1	-0.160439
2.043383	0.1	-0.158544
2.045050	0.1	-0.157724
2.046717	0.1	-0.160942
2.048383	0.1	-0.167717
2.050050	0.1	-0.174674
2.051717	0.1	-0.179391
2.053383	0.1	-0.182353
2.055050	0.1	-0.185180
2.056717	0.1	-0.188542
2.058383	0.1	-0.192160
2.060050	0.1	-0.195797
2.061717	0.1	-0.199606
2.063383	0.1	-0.203247
2.065050	0.1	-0.205594
2.066717	0.1	-0.206525
2.068383	0.1	-0.207992
2.070050	0.1	-0.211997
2.071717	0.1	-0.218144
2.073383	0.1	-0.223932
2.075050	0.1	-0.227196
2.076717	0.1	-0.227890
2.078383	0.1	-0.227755
2.080050	0.1	-0.228444
2.081717	0.1	-0.230265
2.083383	0.1	-0.232700
2.085050	0.1	-0.235052
2.086717	0.1	-0.236402
2.088383	0.1	-0.236630
2.090050	0.1	-0.237110
2.091717	0.1	-0.238786
2.093383	0.1	-0.240300
2.095050	0.1	-0.239438
2.096717	0.1	-0.236086
2.098383	0.1	-0.232663
2.100050	0.1	-0.231769
2.101717	0.1	-0.234251
2.103383	0.1	-0.239201
2.105050	0.1	-0.244770
2.106717	0.1	-0.249008
2.108383	0.1	-0.250470
2.110050	0.1	-0.248924
2.111717	0.1	-0.245553
2.113383	0.1	-0.241860
2.115050	0.1	-0.238526
2.116717	0.1	-0.235857
2.118383	0.1	-0.233934
2.120050	0.1	-0.231988
2.121717	0.1	-0.229208
2.123383	0.1	-0.225902
2.125050	0.1	-0.223056
2.126717	0.1	-0.221329
2.128383	0.1	-0.220309
2.130050	0.1	-0.218702
2.131717	0.1	-0.215592
2.133383	0.1	-0.211387
2.135050	0.1	-0.206945
2.136717	0.1	-0.201985
2.138383	0.1	-0.195648
2.140050	0.1	-0.188365
2.141717	0.1	-0.182027
2.143383	0.1	-0.178427
2.145050	0.1	-0.177678
2.146717	0.1	-0.178525
2.148383	0.1	-0.179806
2.150050	0.1	-0.180136
2.151717	0.1	-0.177696
2.153383	0.1	-0.171443
2.155050	0.1	-0.161827
2.156717	0.1	-0.151014
2.158383	0.1	-0.142748
2.160050	0.1	-0.140341
2.161717	0.1	-0.143815
2.163383	0.1	-0.149631
2.165050	0.1	-0.153552
2.166717	0.1	-0.153272
2.168383	0.1	-0.148853
2.170050	0.1	-0.141850
2.171717	0.1	-0.134297
2.173383	0.1	-0.128006
2.175050	0.1	-0.123787
2.176717	0.1	-0.120648
2.178383	0.1	-0.116425
2.180050	0.1	-0.109933
2.181717	0.1	-0.101677
2.183383	0.1	-0.092164
2.185050	0.1	-0.081426
2.186717	0.1	-0.070850
2.188383	0.1	-0.063223
2.190050	0.1	-0.060056
2.191717	0.1	-0.060471
2.193383	0.1	-0.062604
2.195050	0.1	-0.064657
2.196717	0.1	-0.065248
2.198383	0.1	-0.063814
2.200050	0.1	-0.060624
2.201717	0.1	-0.056452
2.203383	0.1	-0.052610
2.205050	0.1	-0.050422
2.206717	0.1	-0.049770
2.208383	0.1	-0.048862
2.210050	0.1	-0.045802
2.211717	0.1	-0.040359
2.213383	0.1	-0.034445
2.215050	0.1	-0.030268
2.216717	0.1	-0.027954
2.218383	0.1	-0.025732
2.220050	0.1	-0.021928
2.221717	0.1	-0.016158
2.223383	0.1	-0.008801
2.225050	0.1	-0.000331
2.226717	0.1	0.007846
2.228383	0.1	0.013220
2.230050	0.1	0.014319
2.231717	0.1	0.012326
2.233383	0.1	0.010459
2.235050	0.1	0.011348
2.236717	0.1	0.014664
2.238383	0.1	0.018799
2.240050	0.1	0.023013
2.241717	0.1	0.025900
2.243383	0.1	0.025374
2.245050	0.1	0.021420
2.246717	0.1	0.016377
2.248383	0.1	0.012922
2.250050	0.1	0.012377
2.251717	0.1	0.014203
2.253383	0.1	0.017141
2.255050	0.1	0.020675
2.256717	0.1	0.025141
2.258383	0.1	0.031032
2.260050	0.1	0.038617
2.261717	0.1	0.047027
2.263383	0.1	0.053570
2.265050	0.1	0.056177
2.266717	0.1	0.056438
2.268383	0.1	0.057775
2.270050	0.1	0.061276
2.271717	0.1	0.064834
2.273383	0.1	0.065304
2.275050	0.1	0.061393
2.276717	0.1	0.055069
2.278383	0.1	0.049691
2.280050	0.1	0.047116
2.281717	0.1	0.047204
2.283383	0.1	0.049076
2.285050	0.1	0.051777
2.286717	0.1	0.053709
2.288383	0.1	0.053002
2.290050	0.1	0.049374
2.291717	0.1	0.044676
2.293383	0.1	0.040997
2.295050	0.1	0.039586
2.296717	0.1	0.041155
2.298383	0.1	0.045202
2.300050	0.1	0.049961
2.301717	0.1	0.054077
2.303383	0.1	0.056867
2.305050	0.1	0.057193
2.306717	0.1	0.054268
2.308383	0.1	0.049518
2.310050	0.1	0.045798
2.311717	0.1	0.044410
2.313383	0.1	0.044587
2.315050	0.1	0.045593
2.316717	0.1	0.047558
2.318383	0.1	0.050245
2.320050	0.1	0.052270
2.321717	0.1	0.052289
2.323383	0.1	0.050776
2.325050	0.1	0.049919
2.326717	0.1	0.052117
2.328383	0.1	0.058678
2.330050	0.1	0.068620
2.331717	0.1	0.078138
2.333383	0.1	0.082916
2.335050	0.1	0.081733
2.336717	0.1	0.076396
2.338383	0.1	0.068932
2.340050	0.1	0.060941
2.341717	0.1	0.053891
2.343383	0.1	0.048620
2.345050	0.1	0.045588
2.346717	0.1	0.044634
2.348383	0.1	0.044289
2.350050	0.1	0.043092
2.351717	0.1	0.041481
2.353383	0.1	0.040820
2.355050	0.1	0.041462
2.356717	0.1	0.043069
2.358383	0.1	0.045644
2.360050	0.1	0.049234
2.361717	0.1	0.053062
2.363383	0.1	0.055381
2.365050	0.1	0.054673
2.366717	0.1	0.051204
2.368383	0.1	0.047064
2.370050	0.1	0.044797
2.371717	0.1	0.045742
2.373383	0.1	0.048862
2.375050	0.1	0.051772
2.376717	0.1	0.052992
2.378383	0.1	0.052345
2.380050	0.1	0.050482
2.381717	0.1	0.048946
2.383383	0.1	0.049118
2.385050	0.1	0.050464
2.386717	0.1	0.050617
2.388383	0.1	0.047507
2.390050	0.1	0.041113
2.391717	0.1	0.033784
2.393383	0.1	0.029448
2.395050	0.1	0.030850
2.396717	0.1	0.036941
2.398383	0.1	0.044322
2.400050	0.1	0.050226
2.401717	0.1	0.053342
2.403383	0.1	0.053761
2.405050	0.1	0.052196
2.406717	0.1	0.049132
2.408383	0.1	0.045905
2.410050	0.1	0.045127
2.411717	0.1	0.048233
2.413383	0.1	0.053658
2.415050	0.1	0.058105
2.416717	0.1	0.058748
2.418383	0.1	0.055013
2.420050	0.1	0.049383
2.421717	0.1	0.045700
2.423383	0.1	0.046114
2.425050	0.1	0.049816
2.426717	0.1	0.053924
2.428383	0.1	0.055274
2.430050	0.1	0.051465
2.431717	0.1	0.041910
2.433383	0.1	0.029337
2.435050	0.1	0.018748
2.436717	0.1	0.013881
2.438383	0.1	0.015507
2.440050	0.1	0.022002
2.441717	0.1	0.029909
2.443383	0.1	0.035404
2.445050	0.1	0.036550
2.446717	0.1	0.033495
2.448383	0.1	0.027199
2.450050	0.1	0.019479
2.451717	0.1	0.013160
2.453383	0.1	0.010934
2.455050	0.1	0.013667
2.456717	0.1	0.018994
2.458383	0.1	0.022845
2.460050	0.1	0.022976
2.461717	0.1	0.020117
2.463383	0.1	0.016550
2.465050	0.1	0.014687
2.466717	0.1	0.015674
2.468383	0.1	0.018687
2.470050	0.1	0.021746
2.471717	0.1	0.022729
2.473383	0.1	0.020354
2.475050	0.1	0.015367
2.476717	0.1	0.010543
2.478383	0.1	0.008787
2.480050	0.1	0.010999
2.481717	0.1	0.015986
2.483383	0.1	0.021136
2.485050	0.1	0.023404
2.486717	0.1	0.021597
2.488383	0.1	0.016880
2.490050	0.1	0.010608
2.491717	0.1	0.003590
2.493383	0.1	-0.003013
2.495050	0.1	-0.007413
2.496717	0.1	-0.007413
2.498383	0.1	-0.002095
2.500050	0.1	0.006137
2.501717	0.1	0.013201
2.503383	0.1	0.016666
2.505050	0.1	0.016131
2.506717	0.1	0.012522
2.508383	0.1	0.007786
2.510050	0.1	0.003469
2.511717	0.1	0.000033
2.513383	0.1	-0.002435
2.515050	0.1	-0.003902
2.516717	0.1	-0.004368
2.518383	0.1	-0.003949
2.520050	0.1	-0.002896
2.521717	0.1	-0.001420
2.523383	0.1	-0.000061
2.525050	0.1	0.000522
2.526717	0.1	0.000624
2.528383	0.1	0.001341
2.530050	0.1	0.003111
2.531717	0.1	0.005108
2.533383	0.1	0.006179
2.535050	0.1	0.005513
2.536717	0.1	0.002598
2.538383	0.1	-0.001979
2.540050	0.1	-0.006012
2.541717	0.1	-0.007511
2.543383	0.1	-0.006268
2.545050	0.1	-0.003404
2.546717	0.1	-0.000657
2.548383	0.1	0.000545
2.550050	0.1	0.000140
2.551717	0.1	-0.000717
2.553383	0.1	-0.000736
2.555050	0.1	0.001001
2.556717	0.1	0.004484
2.558383	0.1	0.008340
2.560050	0.1	0.011418
2.561717	0.1	0.014277
2.563383	0.1	0.017476
2.565050	0.1	0.020019
2.566717	0.1	0.020969
2.568383	0.1	0.020675
2.570050	0.1	0.019744
2.571717	0.1	0.018370
2.573383	0.1	0.016931
2.575050	0.1	0.015814
2.576717	0.1	0.015008
2.578383	0.1	0.014668
2.580050	0.1	0.015744
2.581717	0.1	0.019316
2.583383	0.1	0.025118
2.585050	0.1	0.030934
2.586717	0.1	0.033849
2.588383	0.1	0.032345
2.590050	0.1	0.026817
2.591717	0.1	0.018743
2.593383	0.1	0.009881
2.595050	0.1	0.002231
2.596717	0.1	-0.002300
2.598383	0.1	-0.003460
2.600050	0.1	-0.002626
2.601717	0.1	-0.000675
2.603383	0.1	0.002556
2.605050	0.1	0.007306
2.606717	0.1	0.013607
2.608383	0.1	0.021127
2.610050	0.1	0.028717
2.611717	0.1	0.035032
2.613383	0.1	0.039339
2.615050	0.1	0.040852
2.616717	0.1	0.038813
2.618383	0.1	0.034194
2.620050	0.1	0.029425
2.621717	0.1	0.026245
2.623383	0.1	0.024936
2.625050	0.1	0.024755
2.626717	0.1	0.024163
2.628383	0.1	0.021425
2.630050	0.1	0.016284
2.631717	0.1	0.011073
2.633383	0.1	0.009048
2.635050	0.1	0.011581
2.636717	0.1	0.017630
2.638383	0.1	0.025071
2.640050	0.1	0.031572
2.641717	0.1	0.035418
2.643383	0.1	0.036657
2.645050	0.1	0.036340
2.646717	0.1	0.035018
2.648383	0.1	0.033551
2.650050	0.1	0.033206
2.651717	0.1	0.033556
2.653383	0.1	0.032759
2.655050	0.1	0.030538
2.656717	0.1	0.028326
2.658383	0.1	0.026976
2.660050	0.1	0.026198
2.661717	0.1	0.025765
2.663383	0.1	0.026012
2.665050	0.1	0.027088
2.666717	0.1	0.027907
2.668383	0.1	0.026822
2.670050	0.1	0.023488
2.671717	0.1	0.019707
2.673383	0.1	0.017956
2.675050	0.1	0.019022
2.676717	0.1	0.021341
2.678383	0.1	0.022831
2.680050	0.1	0.022817
2.681717	0.1	0.022384
2.683383	0.1	0.022971
2.685050	0.1	0.024829
2.686717	0.1	0.027437
2.688383	0.1	0.030734
2.690050	0.1	0.035046
2.691717	0.1	0.039805
2.693383	0.1	0.042929
2.695050	0.1	0.042445
2.696717	0.1	0.038361
2.698383	0.1	0.032079
2.700050	0.1	0.025555
2.701717	0.1	0.021202
2.703383	0.1	0.020131
2.705050	0.1	0.020633
2.706717	0.1	0.020545
2.708383	0.1	0.020647
2.710050	0.1	0.023921
2.711717	0.1	0.031320
2.713383	0.1	0.039884
2.715050	0.1	0.045104
2.716717	0.1	0.044415
2.718383	0.1	0.038845
2.720050	0.1	0.031921
2.721717	0.1	0.026929
2.723383	0.1	0.025365
2.725050	0.1	0.027283
2.726717	0.1	0.031530
2.728383	0.1	0.035833
2.730050	0.1	0.038245
2.731717	0.1	0.038873
2.733383	0.1	0.039977
2.735050	0.1	0.043595
2.736717	0.1	0.049258
2.738383	0.1	0.054659
2.740050	0.1	0.057290
2.741717	0.1	0.055386
2.743383	0.1	0.048913
2.745050	0.1	0.039833
2.746717	0.1	0.030906
2.748383	0.1	0.023954
2.750050	0.1	0.019297
2.751717	0.1	0.016363
2.753383	0.1	0.014906
2.755050	0.1	0.015534
2.756717	0.1	0.018319
2.758383	0.1	0.021509
2.760050	0.1	0.023004
2.761717	0.1	0.022333
2.763383	0.1	0.020470
2.765050	0.1	0.018687
2.766717	0.1	0.017858
2.768383	0.1	0.018044
2.770050	0.1	0.019236
2.771717	0.1	0.022096
2.773383	0.1	0.026901
2.775050	0.1	0.032675
2.776717	0.1	0.037821
2.778383	0.1	0.040373
2.780050	0.1	0.038734
2.781717	0.1	0.033095
2.783383	0.1	0.025188
2.785050	0.1	0.017229
2.786717	0.1	0.011395
2.788383	0.1	0.009113
2.790050	0.1	0.010603
2.791717	0.1	0.015199
2.793383	0.1	0.021560
2.795050	0.1	0.027847
2.796717	0.1	0.032131
2.798383	0.1	0.033109
2.800050	0.1	0.030953
2.801717	0.1	0.027199
2.803383	0.1	0.023479
2.805050	0.1	0.020913
2.806717	0.1	0.020065
2.808383	0.1	0.020638
2.810050	0.1	0.021728
2.811717	0.1	0.022375
2.813383	0.1	0.022100
2.815050	0.1	0.021709
2.816717	0.1	0.022696
2.818383	0.1	0.025402
2.820050	0.1	0.028894
2.821717	0.1	0.032089
2.823383	0.1	0.033830
2.825050	0.1	0.033053
2.826717	0.1	0.029779
2.828383	0.1	0.025467
2.830050	0.1	0.022342
2.831717	0.1	0.021858
2.833383	0.1	0.023083
2.835050	0.1	0.024210
2.836717	0.1	0.025127
2.838383	0.1	0.026636
2.840050	0.1	0.028578
2.841717	0.1	0.029770
2.843383	0.1	0.029257
2.845050	0.1	0.027446
2.846717	0.1	0.025588
2.848383	0.1	0.024433
2.850050	0.1	0.024056
2.851717	0.1	0.025029
2.853383	0.1	0.028592
2.855050	0.1	0.034682
2.856717	0.1	0.040955
2.858383	0.1	0.045085
2.860050	0.1	0.046920
2.861717	0.1	0.047339
2.863383	0.1	0.046520
2.865050	0.1	0.044135
2.866717	0.1	0.040550
2.868383	0.1	0.037015
2.870050	0.1	0.034436
2.871717	0.1	0.032759
2.873383	0.1	0.031926
2.875050	0.1	0.031935
2.876717	0.1	0.032051
2.878383	0.1	0.031786
2.880050	0.1	0.031949
2.881717	0.1	0.033109
2.883383	0.1	0.034366
2.885050	0.1	0.034287
2.886717	0.1	0.032191
2.888383	0.1	0.029034
2.890050	0.1	0.027041
2.891717	0.1	0.027576
2.893383	0.1	0.029719
2.895050	0.1	0.031404
2.896717	0.1	0.031414
2.898383	0.1	0.029877
2.900050	0.1	0.028359
2.901717	0.1	0.029025
2.903383	0.1	0.032135
2.905050	0.1	0.035428
2.906717	0.1	0.036592
2.908383	0.1	0.034426
2.910050	0.1	0.028564
2.911717	0.1	0.020768
2.913383	0.1	0.015055
2.915050	0.1	0.014449
2.916717	0.1	0.018696
2.918383	0.1	0.025718
2.920050	0.1	0.034017
2.921717	0.1	0.042687
2.923383	0.1	0.049686
2.925050	0.1	0.052559
2.926717	0.1	0.051726
2.928383	0.1	0.050217
2.930050	0.1	0.049607
2.931717	0.1	0.048736
2.933383	0.1	0.045914
2.935050	0.1	0.040694
2.936717	0.1	0.034352
2.938383	0.1	0.029174
2.940050	0.1	0.027134
2.941717	0.1	0.028834
2.943383	0.1	0.032405
2.945050	0.1	0.034128
2.946717	0.1	0.031795
2.948383	0.1	0.027162
2.950050	0.1	0.023968
2.951717	0.1	0.024280
2.953383	0.1	0.027362
2.955050	0.1	0.031204
2.956717	0.1	0.034091
2.958383	0.1	0.034822
2.960050	0.1	0.033048
2.961717	0.1	0.030161
2.963383	0.1	0.028261
2.965050	0.1	0.028242
2.966717	0.1	0.029299
2.968383	0.1	0.029672
2.970050	0.1	0.028345
2.971717	0.1	0.026482
2.973383	0.1	0.026114
2.975050	0.1	0.027604
2.976717	0.1	0.029299
2.978383	0.1	0.028987
2.980050	0.1	0.025453
2.981717	0.1	0.019828
2.983383	0.1	0.014934
2.985050	0.1	0.012540
2.986717	0.1	0.012438
2.988383	0.1	0.013672
2.990050	0.1	0.015041
2.991717	0.1	0.015320
2.993383	0.1	0.014328
2.995050	0.1	0.013206
2.996717	0.1	0.013825
2.998383	0.1	0.017928
3.000050	0.1	0.025891
3.001717	0.1	0.036051
3.003383	0.1	0.045672
3.005050	0.1	0.051986
3.006717	0.1	0.052797
3.008383	0.1	0.047996
3.010050	0.1	0.040196
3.011717	0.1	0.032540
3.013383	0.1	0.026408
3.015050	0.1	0.022161
3.016717	0.1	0.020419
3.018383	0.1	0.021132
3.020050	0.1	0.023283
3.021717	0.1	0.025672
3.023383	0.1	0.026869
3.025050	0.1	0.025881
3.026717	0.1	0.023018
3.028383	0.1	0.019153
3.030050	0.1	0.015027
3.031717	0.1	0.011446
3.033383	0.1	0.009346
3.035050	0.1	0.009164
3.036717	0.1	0.010054
3.038383	0.1	0.010505
3.040050	0.1	0.010110
3.041717	0.1	0.009835
3.043383	0.1	0.010217
3.045050	0.1	0.011087
3.046717	0.1	0.013160
3.048383	0.1	0.017243
3.050050	0.1	0.022408
3.051717	0.1	0.026911
3.053383	0.1	0.029458
3.055050	0.1	0.029313
3.056717	0.1	0.026645
3.058383	0.1	0.022543
3.060050	0.1	0.018468
3.061717	0.1	0.016033
3.063383	0.1	0.016568
3.065050	0.1	0.020359
3.066717	0.1	0.026342
3.068383	0.1	0.032871
3.070050	0.1	0.038487
3.071717	0.1	0.042175
3.073383	0.1	0.044047
3.075050	0.1	0.045216
3.076717	0.1	0.045826
3.078383	0.1	0.044582
3.080050	0.1	0.040913
3.081717	0.1	0.036294
3.083383	0.1	0.033062
3.085050	0.1	0.032266
3.086717	0.1	0.032885
3.088383	0.1	0.033206
3.090050	0.1	0.032824
3.091717	0.1	0.032745
3.093383	0.1	0.033546
3.095050	0.1	0.034259
3.096717	0.1	0.032936
3.098383	0.1	0.028154
3.100050	0.1	0.020601
3.101717	0.1	0.013169
3.103383	0.1	0.009299
3.105050	0.1	0.010817
3.106717	0.1	0.016987
3.108383	0.1	0.025271
3.110050	0.1	0.033118
3.111717	0.1	0.039679
3.113383	0.1	0.045239
3.115050	0.1	0.048773
3.116717	0.1	0.048126
3.118383	0.1	0.042655
3.120050	0.1	0.034161
3.121717	0.1	0.025495
3.123383	0.1	0.019111
3.125050	0.1	0.016405
3.126717	0.1	0.017169
3.128383	0.1	0.019469
3.130050	0.1	0.020857
3.131717	0.1	0.019995
3.133383	0.1	0.017267
3.135050	0.1	0.014063
3.136717	0.1	0.011753
3.138383	0.1	0.010682
3.140050	0.1	0.009513
3.141717	0.1	0.006799
3.143383	0.1	0.003227
3.145050	0.1	0.000647
3.146717	0.1	0.000000
3.148383	0.1	0.001108
3.150050	0.1	0.003017
3.151717	0.1	0.004428
3.153383	0.1	0.004903
3.155050	0.1	0.005490
3.156717	0.1	0.007828
3.158383	0.1	0.012205
3.160050	0.1	0.016969
3.161717	0.1	0.020340
3.163383	0.1	0.022268
3.165050	0.1	0.023781
3.166717	0.1	0.024936
3.168383	0.1	0.024498
3.170050	0.1	0.021784
3.171717	0.1	0.017467
3.173383	0.1	0.013243
3.175050	0.1	0.011278
3.176717	0.1	0.012899
3.178383	0.1	0.017607
3.180050	0.1	0.022985
3.181717	0.1	0.026068
3.183383	0.1	0.026310
3.185050	0.1	0.025723
3.186717	0.1	0.025081
3.188383	0.1	0.023027
3.190050	0.1	0.019562
3.191717	0.1	0.017066
3.193383	0.1	0.017574
3.195050	0.1	0.020792
3.196717	0.1	0.024419
3.198383	0.1	0.025858
3.200050	0.1	0.024475
3.201717	0.1	0.022030
3.203383	0.1	0.020582
3.205050	0.1	0.020820
3.206717	0.1	0.022152
3.208383	0.1	0.024312
3.210050	0.1	0.028340
3.211717	0.1	0.034394
3.213383	0.1	0.039898
3.215050	0.1	0.041611
3.216717	0.1	0.038017
3.218383	0.1	0.029779
3.220050	0.1	0.019502
3.221717	0.1	0.010179
3.223383	0.1	0.003339
3.225050	0.1	-0.000396
3.226717	0.1	-0.000177
3.228383	0.1	0.004293
3.230050	0.1	0.011562
3.231717	0.1	0.018608
3.233383	0.1	0.021914
3.235050	0.1	0.019702
3.236717	0.1	0.014119
3.238383	0.1	0.009681
3.240050	0.1	0.008936
3.241717	0.1	0.010561
3.243383	0.1	0.011912
3.245050	0.1	0.012540
3.246717	0.1	0.013891
3.248383	0.1	0.016321
3.250050	0.1	0.018296
3.251717	0.1	0.018235
3.253383	0.1	0.016070
3.255050	0.1	0.012713
3.256717	0.1	0.009155
3.258383	0.1	0.006366
3.260050	0.1	0.004764
3.261717	0.1	0.004019
3.263383	0.1	0.003763
3.265050	0.1	0.003898
3.266717	0.1	0.004959
3.268383	0.1	0.008200
3.270050	0.1	0.013881
3.271717	0.1	0.020345
3.273383	0.1	0.025518
3.275050	0.1	0.028252
3.276717	0.1	0.028233
3.278383	0.1	0.025821
3.280050	0.1	0.022119
3.281717	0.1	0.018082
3.283383	0.1	0.013988
3.285050	0.1	0.010561
3.286717	0.1	0.008992
3.288383	0.1	0.009611
3.290050	0.1	0.011260
3.291717	0.1	0.012182
3.293383	0.1	0.011711
3.295050	0.1	0.010291
3.296717	0.1	0.008098
3.298383	0.1	0.005262
3.300050	0.1	0.002389
3.301717	0.1	-0.000279
3.303383	0.1	-0.002799
3.305050	0.1	-0.004889
3.306717	0.1	-0.006156
3.308383	0.1	-0.005676
3.310050	0.1	-0.002021
3.311717	0.1	0.004722
3.313383	0.1	0.012731
3.315050	0.1	0.020345
3.316717	0.1	0.026412
3.318383	0.1	0.029979
3.320050	0.1	0.030533
3.321717	0.1	0.027856
3.323383	0.1	0.022510
3.325050	0.1	0.016675
3.326717	0.1	0.012987
3.328383	0.1	0.012694
3.330050	0.1	0.015451
3.331717	0.1	0.019907
3.333383	0.1	0.024308
3.335050	0.1	0.027260
3.336717	0.1	0.028154
3.338383	0.1	0.027348
3.340050	0.1	0.026091
3.341717	0.1	0.025551
3.343383	0.1	0.026142
3.345050	0.1	0.027819
3.346717	0.1	0.029951
3.348383	0.1	0.030994
3.350050	0.1	0.029728
3.351717	0.1	0.026794
3.353383	0.1	0.024196
3.355050	0.1	0.023921
3.356717	0.1	0.026710
3.358383	0.1	0.031269
3.360050	0.1	0.035022
3.361717	0.1	0.036014
3.363383	0.1	0.033947
3.365050	0.1	0.029742
3.366717	0.1	0.024778
3.368383	0.1	0.020494
3.370050	0.1	0.017579
3.371717	0.1	0.015749
3.373383	0.1	0.014380
3.375050	0.1	0.012885
3.376717	0.1	0.011059
3.378383	0.1	0.009038
3.380050	0.1	0.006682
3.381717	0.1	0.004019
3.383383	0.1	0.001853
3.385050	0.1	0.000554
3.386717	0.1	-0.000158
3.388383	0.1	0.000121
3.390050	0.1	0.002072
3.391717	0.1	0.005164
3.393383	0.1	0.008140
3.395050	0.1	0.010785
3.396717	0.1	0.014435
3.398383	0.1	0.019711
3.400050	0.1	0.025094
3.401717	0.1	0.029430
3.403383	0.1	0.033472
3.405050	0.1	0.037276
3.406717	0.1	0.039465
3.408383	0.1	0.039642
3.410050	0.1	0.038305
3.411717	0.1	0.035325
3.413383	0.1	0.030464
3.415050	0.1	0.024410
3.416717	0.1	0.018282
3.418383	0.1	0.012671
3.420050	0.1	0.007525
3.421717	0.1	0.003101
3.423383	0.1	0.000875
3.425050	0.1	0.002519
3.426717	0.1	0.007451
3.428383	0.1	0.013169
3.430050	0.1	0.018049
3.431717	0.1	0.021914
3.433383	0.1	0.024862
3.435050	0.1	0.027195
3.436717	0.1	0.029663
3.438383	0.1	0.033230
3.440050	0.1	0.038357
3.441717	0.1	0.044419
3.443383	0.1	0.049975
3.445050	0.1	0.053262
3.446717	0.1	0.052499
3.448383	0.1	0.046887
3.450050	0.1	0.037476
3.451717	0.1	0.026915
3.453383	0.1	0.018557
3.455050	0.1	0.015106
3.456717	0.1	0.016405
3.458383	0.1	0.019381
3.460050	0.1	0.021104
3.461717	0.1	0.020517
3.463383	0.1	0.018636
3.465050	0.1	0.018501
3.466717	0.1	0.022687
3.468383	0.1	0.030645
3.470050	0.1	0.039064
3.471717	0.1	0.043754
3.473383	0.1	0.041863
3.475050	0.1	0.033793
3.476717	0.1	0.022883
3.478383	0.1	0.013518
3.480050	0.1	0.009099
3.481717	0.1	0.010640
3.483383	0.1	0.016717
3.485050	0.1	0.024755
3.486717	0.1	0.032480
3.488383	0.1	0.038934
3.490050	0.1	0.045015
3.491717	0.1	0.053169
3.493383	0.1	0.065733
3.495050	0.1	0.083284
3.496717	0.1	0.104844
3.498383	0.1	0.128518
3.500050	0.1	0.151759
3.501717	0.1	0.172923
3.503383	0.1	0.192416
3.505050	0.1	0.210996
3.506717	0.1	0.228579
3.508383	0.1	0.244947
3.510050	0.1	0.259681
3.511717	0.1	0.271667
3.513383	0.1	0.279457
3.515050	0.1	0.281725
3.516717	0.1	0.278195
3.518383	0.1	0.270549
3.520050	0.1	0.261655
3.521717	0.1	0.254065
3.523383	0.1	0.249012
3.525050	0.1	0.245087
3.526717	0.1	0.238959
3.528383	0.1	0.229180
3.530050	0.1	0.217673
3.531717	0.1	0.206996
3.533383	0.1	0.198213
3.535050	0.1	0.190861
3.536717	0.1	0.183564
3.538383	0.1	0.174977
3.540050	0.1	0.164877
3.541717	0.1	0.154758
3.543383	0.1	0.146418
3.545050	0.1	0.139917
3.546717	0.1	0.134865
3.548383	0.1	0.132066
3.550050	0.1	0.132178
3.551717	0.1	0.134837
3.553383	0.1	0.139764
3.555050	0.1	0.146609
3.556717	0.1	0.153151
3.558383	0.1	0.155917
3.560050	0.1	0.153137
3.561717	0.1	0.145412
3.563383	0.1	0.134432
3.565050	0.1	0.122967
3.566717	0.1	0.114720
3.568383	0.1	0.112071
3.570050	0.1	0.114054
3.571717	0.1	0.117379
3.573383	0.1	0.119279
3.575050	0.1	0.118800
3.576717	0.1	0.116215
3.578383	0.1	0.112685
3.580050	0.1	0.109780
3.581717	0.1	0.108038
3.583383	0.1	0.106608
3.585050	0.1	0.104010
3.586717	0.1	0.098846
3.588383	0.1	0.090711
3.590050	0.1	0.081132
3.591717	0.1	0.073169
3.593383	0.1	0.069635
3.595050	0.1	0.071409
3.596717	0.1	0.076946
3.598383	0.1	0.083470
3.600050	0.1	0.088490
3.601717	0.1	0.090511
3.603383	0.1	0.089472
3.605050	0.1	0.087204
3.606717	0.1	0.086185
3.608383	0.1	0.087265
3.610050	0.1	0.089118
3.611717	0.1	0.089998
3.613383	0.1	0.089402
3.615050	0.1	0.088201
3.616717	0.1	0.087926
3.618383	0.1	0.089654
3.620050	0.1	0.093081
3.621717	0.1	0.096620
3.623383	0.1	0.098408
3.625050	0.1	0.097323
3.626717	0.1	0.093733
3.628383	0.1	0.089300
3.630050	0.1	0.085616
3.631717	0.1	0.083302
3.633383	0.1	0.081910
3.635050	0.1	0.080178
3.636717	0.1	0.077109
3.638383	0.1	0.073113
3.640050	0.1	0.069747
3.641717	0.1	0.068680
3.643383	0.1	0.070254
3.645050	0.1	0.072406
3.646717	0.1	0.072173
3.648383	0.1	0.068885
3.650050	0.1	0.064801
3.651717	0.1	0.062399
3.653383	0.1	0.062073
3.655050	0.1	0.062664
3.656717	0.1	0.063651
3.658383	0.1	0.065709
3.660050	0.1	0.068839
3.661717	0.1	0.071735
3.663383	0.1	0.073686
3.665050	0.1	0.075311
3.666717	0.1	0.077290
3.668383	0.1	0.078990
3.670050	0.1	0.079176
3.671717	0.1	0.077663
3.673383	0.1	0.074725
3.675050	0.1	0.070259
3.676717	0.1	0.064624
3.678383	0.1	0.059172
3.680050	0.1	0.055637
3.681717	0.1	0.055265
3.683383	0.1	0.058333
3.685050	0.1	0.064289
3.686717	0.1	0.071656
3.688383	0.1	0.078096
3.690050	0.1	0.081775
3.691717	0.1	0.082622
3.693383	0.1	0.081700
3.695050	0.1	0.079940
3.696717	0.1	0.077859
3.698383	0.1	0.075642
3.700050	0.1	0.072857
3.701717	0.1	0.068606
3.703383	0.1	0.062333
3.705050	0.1	0.054403
3.706717	0.1	0.046454
3.708383	0.1	0.040606
3.710050	0.1	0.037728
3.711717	0.1	0.037323
3.713383	0.1	0.038957
3.715050	0.1	0.042776
3.716717	0.1	0.048708
3.718383	0.1	0.055535
3.720050	0.1	0.060922
3.721717	0.1	0.062534
3.723383	0.1	0.059688
3.725050	0.1	0.054999
3.726717	0.1	0.052801
3.728383	0.1	0.054785
3.730050	0.1	0.059283
3.731717	0.1	0.064238
3.733383	0.1	0.068820
3.735050	0.1	0.073183
3.736717	0.1	0.077588
3.738383	0.1	0.081896
3.740050	0.1	0.086073
3.741717	0.1	0.089938
3.743383	0.1	0.092271
3.745050	0.1	0.091386
3.746717	0.1	0.086278
3.748383	0.1	0.077300
3.750050	0.1	0.066725
3.751717	0.1	0.058063
3.753383	0.1	0.053816
3.755050	0.1	0.053849
3.756717	0.1	0.055796
3.758383	0.1	0.057393
3.760050	0.1	0.058287
3.761717	0.1	0.059037
3.763383	0.1	0.059307
3.765050	0.1	0.058478
3.766717	0.1	0.057379
3.768383	0.1	0.057938
3.770050	0.1	0.061225
3.771717	0.1	0.066618
3.773383	0.1	0.072410
3.775050	0.1	0.076615
3.776717	0.1	0.078101
3.778383	0.1	0.077826
3.780050	0.1	0.078049
3.781717	0.1	0.080150
3.783383	0.1	0.083819
3.785050	0.1	0.088015
3.786717	0.1	0.091838
3.788383	0.1	0.094445
3.790050	0.1	0.095121
3.791717	0.1	0.093528
3.793383	0.1	0.090045
3.795050	0.1	0.085905
3.796717	0.1	0.082389
3.798383	0.1	0.079488
3.800050	0.1	0.076443
3.801717	0.1	0.073179
3.803383	0.1	0.070133
3.805050	0.1	0.067581
3.806717	0.1	0.065677
3.808383	0.1	0.064764
3.810050	0.1	0.065058
3.811717	0.1	0.066021
3.813383	0.1	0.066399
3.815050	0.1	0.065337
3.816717	0.1	0.062925
3.818383	0.1	0.059847
3.820050	0.1	0.057528
3.821717	0.1	0.057817
3.823383	0.1	0.061495
3.825050	0.1	0.067381
3.826717	0.1	0.072885
3.828383	0.1	0.075540
3.830050	0.1	0.074380
3.831717	0.1	0.070436
3.833383	0.1	0.065831
3.835050	0.1	0.062045
3.836717	0.1	0.059172
3.838383	0.1	0.056908
3.840050	0.1	0.055013
3.841717	0.1	0.052755
3.843383	0.1	0.049779
3.845050	0.1	0.047325
3.846717	0.1	0.047041
3.848383	0.1	0.048657
3.850050	0.1	0.049854
3.851717	0.1	0.048773
3.853383	0.1	0.045570
3.855050	0.1	0.041560
3.856717	0.1	0.038105
3.858383	0.1	0.036471
3.860050	0.1	0.037719
3.861717	0.1	0.042035
3.863383	0.1	0.048634
3.865050	0.1	0.056550
3.866717	0.1	0.064494
3.868383	0.1	0.069975
3.870050	0.1	0.070655
3.871717	0.1	0.066911
3.873383	0.1	0.061775
3.875050	0.1	0.058180
3.876717	0.1	0.056983
3.878383	0.1	0.057099
3.880050	0.1	0.056936
3.881717	0.1	0.056028
3.883383	0.1	0.055372
3.885050	0.1	0.055823
3.886717	0.1	0.056732
3.888383	0.1	0.057416
3.890050	0.1	0.058669
3.891717	0.1	0.061067
3.893383	0.1	0.063931
3.895050	0.1	0.066385
3.896717	0.1	0.067689
3.898383	0.1	0.067269
3.900050	0.1	0.065197
3.901717	0.1	0.062273
3.903383	0.1	0.059144
3.905050	0.1	0.055633
3.906717	0.1	0.051847
3.908383	0.1	0.049178
3.910050	0.1	0.048839
3.911717	0.1	0.050389
3.913383	0.1	0.052638
3.915050	0.1	0.055209
3.916717	0.1	0.058375
3.918383	0.1	0.061993
3.920050	0.1	0.065262
3.921717	0.1	0.067512
3.923383	0.1	0.068699
3.925050	0.1	0.069211
3.926717	0.1	0.069481
3.928383	0.1	0.069779
3.930050	0.1	0.070403
3.931717	0.1	0.071782
3.933383	0.1	0.074217
3.935050	0.1	0.077491
3.936717	0.1	0.080382
3.938383	0.1	0.081202
3.940050	0.1	0.079735
3.941717	0.1	0.077896
3.943383	0.1	0.077630
3.945050	0.1	0.079111
3.946717	0.1	0.081481
3.948383	0.1	0.083791
3.950050	0.1	0.084518
3.951717	0.1	0.082417
3.953383	0.1	0.077887
3.955050	0.1	0.072066
3.956717	0.1	0.065630
3.958383	0.1	0.059423
3.960050	0.1	0.054915
3.961717	0.1	0.053495
3.963383	0.1	0.055977
3.965050	0.1	0.062422
3.966717	0.1	0.071768
3.968383	0.1	0.081616
3.970050	0.1	0.088899
3.971717	0.1	0.091330
3.973383	0.1	0.088778
3.975050	0.1	0.083144
3.976717	0.1	0.076671
3.978383	0.1	0.070580
3.980050	0.1	0.065351
3.981717	0.1	0.061146
3.983383	0.1	0.057858
3.985050	0.1	0.055279
3.986717	0.1	0.053402
3.988383	0.1	0.052196
3.990050	0.1	0.051325
3.991717	0.1	0.050962
3.993383	0.1	0.051856
3.995050	0.1	0.053653
3.996717	0.1	0.055097
3.998383	0.1	0.055949
4.000050	0.1	0.057290
4.001717	0.1	0.060606
4.003383	0.1	0.066329
4.005050	0.1	0.073053
4.006717	0.1	0.078925
4.008383	0.1	0.083107
4.010050	0.1	0.085230
4.011717	0.1	0.084480
4.013383	0.1	0.080247
4.015050	0.1	0.073728
4.016717	0.1	0.067740
4.018383	0.1	0.064522
4.020050	0.1	0.064489
4.021717	0.1	0.066794
4.023383	0.1	0.070035
4.025050	0.1	0.072764
4.026717	0.1	0.073933
4.028383	0.1	0.073146
4.030050	0.1	0.071214
4.031717	0.1	0.069360
4.033383	0.1	0.068112
4.035050	0.1	0.068252
4.036717	0.1	0.070976
4.038383	0.1	0.075959
4.040050	0.1	0.080848
4.041717	0.1	0.083209
4.043383	0.1	0.082115
4.045050	0.1	0.078059
4.046717	0.1	0.072098
4.048383	0.1	0.065323
4.050050	0.1	0.059227
4.051717	0.1	0.055679
4.053383	0.1	0.055903
4.055050	0.1	0.059484
4.056717	0.1	0.064690
4.058383	0.1	0.069309
4.060050	0.1	0.071335
4.061717	0.1	0.069994
4.063383	0.1	0.066119
4.065050	0.1	0.060992
4.066717	0.1	0.055600
4.068383	0.1	0.050967
4.070050	0.1	0.047763
4.071717	0.1	0.046017
4.073383	0.1	0.045830
4.075050	0.1	0.047432
4.076717	0.1	0.051004
4.078383	0.1	0.056606
4.080050	0.1	0.063316
4.081717	0.1	0.069239
4.083383	0.1	0.072820
4.085050	0.1	0.073416
4.086717	0.1	0.071027
4.088383	0.1	0.066338
4.090050	0.1	0.060489
4.091717	0.1	0.054599
4.093383	0.1	0.049854
4.095050	0.1	0.047516
4.096717	0.1	0.048019
4.098383	0.1	0.050492
4.100050	0.1	0.053970
4.101717	0.1	0.058478
4.103383	0.1	0.064070
4.105050	0.1	0.069900
4.106717	0.1	0.074725
4.108383	0.1	0.077449
4.110050	0.1	0.077183
4.111717	0.1	0.073919
4.113383	0.1	0.068862
4.115050	0.1	0.063409
4.116717	0.1	0.058389
4.118383	0.1	0.054589
4.120050	0.1	0.053090
4.121717	0.1	0.054613
4.123383	0.1	0.058985
4.125050	0.1	0.065016
4.126717	0.1	0.070883
4.128383	0.1	0.074692
4.130050	0.1	0.075209
4.131717	0.1	0.072978
4.133383	0.1	0.069765
4.135050	0.1	0.066254
4.136717	0.1	0.061891
4.138383	0.1	0.058203
4.140050	0.1	0.058976
4.141717	0.1	0.065542
4.143383	0.1	0.074944
4.145050	0.1	0.082632
4.146717	0.1	0.085211
4.148383	0.1	0.082324
4.150050	0.1	0.077048
4.151717	0.1	0.073356
4.153383	0.1	0.072746
4.155050	0.1	0.073630
4.156717	0.1	0.074045
4.158383	0.1	0.073635
4.160050	0.1	0.072704
4.161717	0.1	0.071325
4.163383	0.1	0.069663
4.165050	0.1	0.067954
4.166717	0.1	0.066105
4.168383	0.1	0.063996
4.170050	0.1	0.062161
4.171717	0.1	0.061421
4.173383	0.1	0.061519
4.175050	0.1	0.061803
4.176717	0.1	0.062501
4.178383	0.1	0.063819
4.180050	0.1	0.065081
4.181717	0.1	0.065486
4.183383	0.1	0.065002
4.185050	0.1	0.064359
4.186717	0.1	0.064094
4.188383	0.1	0.063921
4.190050	0.1	0.063037
4.191717	0.1	0.061290
4.193383	0.1	0.060466
4.195050	0.1	0.062990
4.196717	0.1	0.068583
4.198383	0.1	0.073346
4.200050	0.1	0.073286
4.201717	0.1	0.068448
4.203383	0.1	0.062622
4.205050	0.1	0.059325
4.206717	0.1	0.059064
4.208383	0.1	0.059833
4.210050	0.1	0.059875
4.211717	0.1	0.059786
4.213383	0.1	0.061393
4.215050	0.1	0.064876
4.216717	0.1	0.068396
4.218383	0.1	0.070655
4.220050	0.1	0.072164
4.221717	0.1	0.073477
4.223383	0.1	0.074240
4.225050	0.1	0.074301
4.226717	0.1	0.074115
4.228383	0.1	0.074133
4.230050	0.1	0.074822
4.231717	0.1	0.076550
4.233383	0.1	0.078944
4.235050	0.1	0.081002
4.236717	0.1	0.081994
4.238383	0.1	0.082026
4.240050	0.1	0.081733
4.241717	0.1	0.081449
4.243383	0.1	0.081086
4.245050	0.1	0.080680
4.246717	0.1	0.080564
4.248383	0.1	0.081533
4.250050	0.1	0.084173
4.251717	0.1	0.087386
4.253383	0.1	0.088844
4.255050	0.1	0.087209
4.256717	0.1	0.083335
4.258383	0.1	0.079367
4.260050	0.1	0.077253
4.261717	0.1	0.077756
4.263383	0.1	0.079861
4.265050	0.1	0.081761
4.266717	0.1	0.082552
4.268383	0.1	0.081724
4.270050	0.1	0.078417
4.271717	0.1	0.073197
4.273383	0.1	0.068885
4.275050	0.1	0.068150
4.276717	0.1	0.071377
4.278383	0.1	0.076969
4.280050	0.1	0.082701
4.281717	0.1	0.086771
4.283383	0.1	0.088457
4.285050	0.1	0.088392
4.286717	0.1	0.087665
4.288383	0.1	0.086422
4.290050	0.1	0.083996
4.291717	0.1	0.079898
4.293383	0.1	0.074008
4.295050	0.1	0.066911
4.296717	0.1	0.060392
4.298383	0.1	0.056559
4.300050	0.1	0.056471
4.301717	0.1	0.059237
4.303383	0.1	0.063102
4.305050	0.1	0.067470
4.306717	0.1	0.072229
4.308383	0.1	0.076224
4.310050	0.1	0.078180
4.311717	0.1	0.077994
4.313383	0.1	0.076471
4.315050	0.1	0.074557
4.316717	0.1	0.073155
4.318383	0.1	0.073011
4.320050	0.1	0.074524
4.321717	0.1	0.077784
4.323383	0.1	0.082213
4.325050	0.1	0.085919
4.326717	0.1	0.086920
4.328383	0.1	0.085365
4.330050	0.1	0.083176
4.331717	0.1	0.081947
4.333383	0.1	0.081914
4.335050	0.1	0.082869
4.336717	0.1	0.085314
4.338383	0.1	0.089309
4.340050	0.1	0.093174
4.341717	0.1	0.095158
4.343383	0.1	0.095186
4.345050	0.1	0.093998
4.346717	0.1	0.092038
4.348383	0.1	0.089980
4.350050	0.1	0.088559
4.351717	0.1	0.087568
4.353383	0.1	0.086450
4.355050	0.1	0.085062
4.356717	0.1	0.083279
4.358383	0.1	0.081044
4.360050	0.1	0.079186
4.361717	0.1	0.078897
4.363383	0.1	0.079968
4.365050	0.1	0.081104
4.366717	0.1	0.081696
4.368383	0.1	0.081290
4.370050	0.1	0.078869
4.371717	0.1	0.074003
4.373383	0.1	0.067451
4.375050	0.1	0.060918
4.376717	0.1	0.056778
4.378383	0.1	0.056745
4.380050	0.1	0.059777
4.381717	0.1	0.062794
4.383383	0.1	0.064429
4.385050	0.1	0.066138
4.386717	0.1	0.069225
4.388383	0.1	0.073109
4.390050	0.1	0.076802
4.391717	0.1	0.080457
4.393383	0.1	0.084448
4.395050	0.1	0.088140
4.396717	0.1	0.090678
4.398383	0.1	0.092098
4.400050	0.1	0.093118
4.401717	0.1	0.094585
4.403383	0.1	0.097216
4.405050	0.1	0.101058
4.406717	0.1	0.105165
4.408383	0.1	0.107898
4.410050	0.1	0.107884
4.411717	0.1	0.105128
4.413383	0.1	0.100844
4.415050	0.1	0.096327
4.416717	0.1	0.092378
4.418383	0.1	0.089076
4.420050	0.1	0.086119
4.421717	0.1	0.083670
4.423383	0.1	0.082268
4.425050	0.1	0.082050
4.426717	0.1	0.082944
4.428383	0.1	0.084732
4.430050	0.1	0.086697
4.431717	0.1	0.088196
4.433383	0.1	0.089733
4.435050	0.1	0.092341
4.436717	0.1	0.095782
4.438383	0.1	0.098497
4.440050	0.1	0.099270
4.441717	0.1	0.097845
4.443383	0.1	0.094320
4.445050	0.1	0.089146
4.446717	0.1	0.083754
4.448383	0.1	0.079814
4.450050	0.1	0.078008
4.451717	0.1	0.078361
4.453383	0.1	0.080494
4.455050	0.1	0.083032
4.456717	0.1	0.084667
4.458383	0.1	0.085873
4.460050	0.1	0.088038
4.461717	0.1	0.090939
4.463383	0.1	0.092601
4.465050	0.1	0.091963
4.466717	0.1	0.089901
4.468383	0.1	0.087544
4.470050	0.1	0.085593
4.471717	0.1	0.084918
4.473383	0.1	0.086385
4.475050	0.1	0.089849
4.476717	0.1	0.093682
4.478383	0.1	0.095814
4.480050	0.1	0.095707
4.481717	0.1	0.095116
4.483383	0.1	0.096280
4.485050	0.1	0.099363
4.486717	0.1	0.101924
4.488383	0.1	0.101412
4.490050	0.1	0.097980
4.491717	0.1	0.093719
4.493383	0.1	0.090250
4.495050	0.1	0.088150
4.496717	0.1	0.087311
4.498383	0.1	0.086878
4.500050	0.1	0.085924
4.501717	0.1	0.084755
4.503383	0.1	0.084457
4.505050	0.1	0.085519
4.506717	0.1	0.088317
4.508383	0.1	0.093486
4.510050	0.1	0.100392
4.511717	0.1	0.106464
4.513383	0.1	0.109370
4.515050	0.1	0.109132
4.516717	0.1	0.107237
4.518383	0.1	0.104415
4.520050	0.1	0.100485
4.521717	0.1	0.095861
4.523383	0.1	0.092215
4.525050	0.1	0.091218
4.526717	0.1	0.093225
4.528383	0.1	0.097747
4.530050	0.1	0.103936
4.531717	0.1	0.110348
4.533383	0.1	0.115186
4.535050	0.1	0.116606
4.536717	0.1	0.113510
4.538383	0.1	0.106874
4.540050	0.1	0.099288
4.541717	0.1	0.093207
4.543383	0.1	0.090008
4.545050	0.1	0.090008
4.546717	0.1	0.092629
4.548383	0.1	0.096299
4.550050	0.1	0.099386
4.551717	0.1	0.101472
4.553383	0.1	0.102734
4.555050	0.1	0.103065
4.556717	0.1	0.102799
4.558383	0.1	0.102995
4.560050	0.1	0.104187
4.561717	0.1	0.105626
4.563383	0.1	0.105938
4.565050	0.1	0.104648
4.566717	0.1	0.102920
4.568383	0.1	0.101910
4.570050	0.1	0.101235
4.571717	0.1	0.100448
4.573383	0.1	0.100099
4.575050	0.1	0.100499
4.576717	0.1	0.101039
4.578383	0.1	0.100830
4.580050	0.1	0.099796
4.581717	0.1	0.099121
4.583383	0.1	0.100313
4.585050	0.1	0.104024
4.586717	0.1	0.109184
4.588383	0.1	0.112671
4.590050	0.1	0.111219
4.591717	0.1	0.104476
4.593383	0.1	0.095451
4.595050	0.1	0.088187
4.596717	0.1	0.085314
4.598383	0.1	0.087176
4.600050	0.1	0.092653
4.601717	0.1	0.099954
4.603383	0.1	0.106767
4.605050	0.1	0.110716
4.606717	0.1	0.110576
4.608383	0.1	0.107544
4.610050	0.1	0.104271
4.611717	0.1	0.102096
4.613383	0.1	0.100471
4.615050	0.1	0.098739
4.616717	0.1	0.097249
4.618383	0.1	0.097211
4.620050	0.1	0.099395
4.621717	0.1	0.102906
4.623383	0.1	0.106022
4.625050	0.1	0.107409
4.626717	0.1	0.106529
4.628383	0.1	0.104443
4.630050	0.1	0.103405
4.631717	0.1	0.104564
4.633383	0.1	0.107279
4.635050	0.1	0.109971
4.636717	0.1	0.111060
4.638383	0.1	0.110422
4.640050	0.1	0.109272
4.641717	0.1	0.107954
4.643383	0.1	0.106138
4.645050	0.1	0.104909
4.646717	0.1	0.105412
4.648383	0.1	0.106478
4.650050	0.1	0.105989
4.651717	0.1	0.103461
4.653383	0.1	0.100415
4.655050	0.1	0.098469
4.656717	0.1	0.097374
4.658383	0.1	0.095610
4.660050	0.1	0.092741
4.661717	0.1	0.090036
4.663383	0.1	0.089454
4.665050	0.1	0.092597
4.666717	0.1	0.099493
4.668383	0.1	0.107735
4.670050	0.1	0.114003
4.671717	0.1	0.116504
4.673383	0.1	0.115363
4.675050	0.1	0.111596
4.676717	0.1	0.106641
4.678383	0.1	0.102292
4.680050	0.1	0.099940
4.681717	0.1	0.099926
4.683383	0.1	0.101659
4.685050	0.1	0.103745
4.686717	0.1	0.104532
4.688383	0.1	0.103181
4.690050	0.1	0.100192
4.691717	0.1	0.096816
4.693383	0.1	0.094338
4.695050	0.1	0.093835
4.696717	0.1	0.095693
4.698383	0.1	0.099284
4.700050	0.1	0.103042
4.701717	0.1	0.105146
4.703383	0.1	0.104583
4.705050	0.1	0.101575
4.706717	0.1	0.097472
4.708383	0.1	0.094292
4.710050	0.1	0.093733
4.711717	0.1	0.095903
4.713383	0.1	0.099083
4.715050	0.1	0.101235
4.716717	0.1	0.101477
4.718383	0.1	0.099624
4.720050	0.1	0.095908
4.721717	0.1	0.091735
4.723383	0.1	0.088993
4.725050	0.1	0.088108
4.726717	0.1	0.087866
4.728383	0.1	0.086878
4.730050	0.1	0.084955
4.731717	0.1	0.083488
4.733383	0.1	0.084471
4.735050	0.1	0.088704
4.736717	0.1	0.094753
4.738383	0.1	0.100154
4.740050	0.1	0.103577
4.741717	0.1	0.105365
4.743383	0.1	0.106329
4.745050	0.1	0.106832
4.746717	0.1	0.107172
4.748383	0.1	0.108005
4.750050	0.1	0.109584
4.751717	0.1	0.111316
4.753383	0.1	0.112606
4.755050	0.1	0.113416
4.756717	0.1	0.114366
4.758383	0.1	0.116574
4.760050	0.1	0.120457
4.761717	0.1	0.124737
4.763383	0.1	0.127787
4.765050	0.1	0.129603
4.766717	0.1	0.131326
4.768383	0.1	0.133174
4.770050	0.1	0.133612
4.771717	0.1	0.130800
4.773383	0.1	0.124536
4.775050	0.1	0.116546
4.776717	0.1	0.109090
4.778383	0.1	0.103828
4.780050	0.1	0.101286
4.781717	0.1	0.101081
4.783383	0.1	0.102967
4.785050	0.1	0.106716
4.786717	0.1	0.110939
4.788383	0.1	0.113943
4.790050	0.1	0.115158
4.791717	0.1	0.114981
4.793383	0.1	0.114385
4.795050	0.1	0.113975
4.796717	0.1	0.113528
4.798383	0.1	0.113389
4.800050	0.1	0.114678
4.801717	0.1	0.117598
4.803383	0.1	0.120667
4.805050	0.1	0.121612
4.806717	0.1	0.119363
4.808383	0.1	0.115451
4.810050	0.1	0.112834
4.811717	0.1	0.113104
4.813383	0.1	0.115051
4.815050	0.1	0.116159
4.816717	0.1	0.115437
4.818383	0.1	0.113859
4.820050	0.1	0.112760
4.821717	0.1	0.112862
4.823383	0.1	0.113957
4.825050	0.1	0.115111
4.826717	0.1	0.115628
4.828383	0.1	0.115368
4.830050	0.1	0.114269
4.831717	0.1	0.112220
4.833383	0.1	0.109640
4.835050	0.1	0.107782
4.836717	0.1	0.107596
4.838383	0.1	0.108737
4.840050	0.1	0.110324
4.841717	0.1	0.111861
4.843383	0.1	0.112830
4.845050	0.1	0.112499
4.846717	0.1	0.111172
4.848383	0.1	0.110562
4.850050	0.1	0.111843
4.851717	0.1	0.113952
4.853383	0.1	0.114697
4.855050	0.1	0.113007
4.856717	0.1	0.109933
4.858383	0.1	0.107829
4.860050	0.1	0.108280
4.861717	0.1	0.111000
4.863383	0.1	0.114911
4.865050	0.1	0.118581
4.866717	0.1	0.120006
4.868383	0.1	0.117831
4.870050	0.1	0.112923
4.871717	0.1	0.108210
4.873383	0.1	0.106473
4.875050	0.1	0.108075
4.876717	0.1	0.111270
4.878383	0.1	0.114283
4.880050	0.1	0.116513
4.881717	0.1	0.118432
4.883383	0.1	0.120341
4.885050	0.1	0.121645
4.886717	0.1	0.121524
4.888383	0.1	0.119614
4.890050	0.1	0.116625
4.891717	0.1	0.114273
4.893383	0.1	0.113635
4.895050	0.1	0.114138
4.896717	0.1	0.114357
4.898383	0.1	0.113817
4.900050	0.1	0.113840
4.901717	0.1	0.115870
4.903383	0.1	0.119656
4.905050	0.1	0.123302
4.906717	0.1	0.124518
4.908383	0.1	0.122413
4.910050	0.1	0.118166
4.911717	0.1	0.113822
4.913383	0.1	0.110986
4.915050	0.1	0.110548
4.916717	0.1	0.112955
4.918383	0.1	0.117798
4.920050	0.1	0.123396
4.921717	0.1	0.127912
4.923383	0.1	0.130381
4.925050	0.1	0.130837
4.926717	0.1	0.130185
4.928383	0.1	0.129249
4.930050	0.1	0.128392
4.931717	0.1	0.128299
4.933383	0.1	0.129561
4.935050	0.1	0.132220
4.936717	0.1	0.136355
4.938383	0.1	0.141826
4.940050	0.1	0.147638
4.941717	0.1	0.152597
4.943383	0.1	0.156243
4.945050	0.1	0.157985
4.946717	0.1	0.156001
4.948383	0.1	0.148532
4.950050	0.1	0.136420
4.951717	0.1	0.123386
4.953383	0.1	0.113905
4.955050	0.1	0.110725
4.956717	0.1	0.113184
4.958383	0.1	0.118203
4.960050	0.1	0.123372
4.961717	0.1	0.128062
4.963383	0.1	0.131945
4.965050	0.1	0.134143
4.966717	0.1	0.134069
4.968383	0.1	0.132360
4.970050	0.1	0.130213
4.971717	0.1	0.128369
4.973383	0.1	0.127419
4.975050	0.1	0.127899
4.976717	0.1	0.129640
4.978383	0.1	0.131442
4.980050	0.1	0.131554
4.981717	0.1	0.129244
4.983383	0.1	0.125873
4.985050	0.1	0.123815
4.986717	0.1	0.124383
4.988383	0.1	0.127349
4.990050	0.1	0.131382
4.991717	0.1	0.134353
4.993383	0.1	0.135214
4.995050	0.1	0.135177
4.996717	0.1	0.135885
4.998383	0.1	0.138045
5.000050	0.1	0.141254
5.001717	0.1	0.143251
5.003383	0.1	0.141142
5.005050	0.1	0.134693
5.006717	0.1	0.126790
5.008383	0.1	0.120709
5.010050	0.1	0.118189
5.011717	0.1	0.119298
5.013383	0.1	0.122390
5.015050	0.1	0.125151
5.016717	0.1	0.126837
5.018383	0.1	0.128546
5.020050	0.1	0.130925
5.021717	0.1	0.132774
5.023383	0.1	0.132644
5.025050	0.1	0.130991
5.026717	0.1	0.129789
5.028383	0.1	0.130422
5.030050	0.1	0.132215
5.031717	0.1	0.132769
5.033383	0.1	0.130488
5.035050	0.1	0.126581
5.036717	0.1	0.123358
5.038383	0.1	0.121566
5.040050	0.1	0.120872
5.041717	0.1	0.121761
5.043383	0.1	0.125356
5.045050	0.1	0.131675
5.046717	0.1	0.138944
5.048383	0.1	0.144751
5.050050	0.1	0.147824
5.051717	0.1	0.148560
5.053383	0.1	0.148495
5.055050	0.1	0.149137
5.056717	0.1	0.150842
5.058383	0.1	0.152858
5.060050	0.1	0.154129
5.061717	0.1	0.153901
5.063383	0.1	0.151838
5.065050	0.1	0.147973
5.066717	0.1	0.143480
5.068383	0.1	0.140071
5.070050	0.1	0.138083
5.071717	0.1	0.136653
5.073383	0.1	0.135330
5.075050	0.1	0.134376
5.076717	0.1	0.134045
5.078383	0.1	0.133724
5.080050	0.1	0.132630
5.081717	0.1	0.131461
5.083383	0.1	0.131866
5.085050	0.1	0.134772
5.086717	0.1	0.139694
5.088383	0.1	0.144793
5.090050	0.1	0.148350
5.091717	0.1	0.149985
5.093383	0.1	0.149813
5.095050	0.1	0.147480
5.096717	0.1	0.142502
5.098383	0.1	0.135070
5.100050	0.1	0.126683
5.101717	0.1	0.120327
5.103383	0.1	0.118860
5.105050	0.1	0.122250
5.106717	0.1	0.127922
5.108383	0.1	0.134106
5.110050	0.1	0.140509
5.111717	0.1	0.146623
5.113383	0.1	0.151703
5.115050	0.1	0.155354
5.116717	0.1	0.157403
5.118383	0.1	0.157394
5.120050	0.1	0.154967
5.121717	0.1	0.150953
5.123383	0.1	0.146627
5.125050	0.1	0.142474
5.126717	0.1	0.138665
5.128383	0.1	0.135601
5.130050	0.1	0.134148
5.131717	0.1	0.135456
5.133383	0.1	0.139633
5.135050	0.1	0.145384
5.136717	0.1	0.151228
5.138383	0.1	0.156011
5.140050	0.1	0.158967
5.141717	0.1	0.160318
5.143383	0.1	0.160732
5.145050	0.1	0.160174
5.146717	0.1	0.158614
5.148383	0.1	0.157123
5.150050	0.1	0.156928
5.151717	0.1	0.158120
5.153383	0.1	0.160146
5.155050	0.1	0.162958
5.156717	0.1	0.167191
5.158383	0.1	0.172909
5.160050	0.1	0.178604
5.161717	0.1	0.182325
5.163383	0.1	0.183205
5.165050	0.1	0.181436
5.166717	0.1	0.178018
5.168383	0.1	0.174921
5.170050	0.1	0.173794
5.171717	0.1	0.173915
5.173383	0.1	0.172649
5.175050	0.1	0.167997
5.176717	0.1	0.160364
5.178383	0.1	0.152159
5.180050	0.1	0.145989
5.181717	0.1	0.143484
5.183383	0.1	0.145254
5.185050	0.1	0.150823
5.186717	0.1	0.158441
5.188383	0.1	0.165449
5.190050	0.1	0.169678
5.191717	0.1	0.170516
5.193383	0.1	0.168290
5.195050	0.1	0.163550
5.196717	0.1	0.156979
5.198383	0.1	0.149696
5.200050	0.1	0.143605
5.201717	0.1	0.140630
5.203383	0.1	0.141184
5.205050	0.1	0.143875
5.206717	0.1	0.147014
5.208383	0.1	0.149901
5.210050	0.1	0.152234
5.211717	0.1	0.153533
5.213383	0.1	0.154055
5.215050	0.1	0.155079
5.216717	0.1	0.157743
5.218383	0.1	0.161487
5.220050	0.1	0.164127
5.221717	0.1	0.163941
5.223383	0.1	0.161524
5.225050	0.1	0.159144
5.226717	0.1	0.158302
5.228383	0.1	0.159340
5.230050	0.1	0.162628
5.231717	0.1	0.168239
5.233383	0.1	0.174884
5.235050	0.1	0.179964
5.236717	0.1	0.181259
5.238383	0.1	0.178595
5.240050	0.1	0.173408
5.241717	0.1	0.167508
5.243383	0.1	0.162846
5.245050	0.1	0.160648
5.246717	0.1	0.160229
5.248383	0.1	0.159582
5.250050	0.1	0.157226
5.251717	0.1	0.153212
5.253383	0.1	0.148620
5.255050	0.1	0.144853
5.256717	0.1	0.143191
5.258383	0.1	0.144411
5.260050	0.1	0.148686
5.261717	0.1	0.154707
5.263383	0.1	0.159801
5.265050	0.1	0.162600
5.266717	0.1	0.163964
5.268383	0.1	0.164956
5.270050	0.1	0.165803
5.271717	0.1	0.166455
5.273383	0.1	0.166525
5.275050	0.1	0.165016
5.276717	0.1	0.161678
5.278383	0.1	0.158264
5.280050	0.1	0.157123
5.281717	0.1	0.159079
5.283383	0.1	0.162735
5.285050	0.1	0.165915
5.286717	0.1	0.167699
5.288383	0.1	0.168029
5.290050	0.1	0.166758
5.291717	0.1	0.164583
5.293383	0.1	0.162893
5.295050	0.1	0.161743
5.296717	0.1	0.159652
5.298383	0.1	0.156304
5.300050	0.1	0.153873
5.301717	0.1	0.154483
5.303383	0.1	0.157640
5.305050	0.1	0.161501
5.306717	0.1	0.165403
5.308383	0.1	0.169328
5.310050	0.1	0.171880
5.311717	0.1	0.171661
5.313383	0.1	0.169678
5.315050	0.1	0.168555
5.316717	0.1	0.169580
5.318383	0.1	0.171307
5.320050	0.1	0.171745
5.321717	0.1	0.170879
5.323383	0.1	0.170195
5.325050	0.1	0.171009
5.326717	0.1	0.173748
5.328383	0.1	0.177785
5.330050	0.1	0.181748
5.331717	0.1	0.184616
5.333383	0.1	0.185966
5.335050	0.1	0.185044
5.336717	0.1	0.181543
5.338383	0.1	0.177007
5.340050	0.1	0.173948
5.341717	0.1	0.173929
5.343383	0.1	0.176383
5.345050	0.1	0.178777
5.346717	0.1	0.178562
5.348383	0.1	0.175242
5.350050	0.1	0.170534
5.351717	0.1	0.166586
5.353383	0.1	0.164201
5.355050	0.1	0.162884
5.356717	0.1	0.161738
5.358383	0.1	0.160160
5.360050	0.1	0.158669
5.361717	0.1	0.158777
5.363383	0.1	0.161505
5.365050	0.1	0.166893
5.366717	0.1	0.174362
5.368383	0.1	0.182241
5.370050	0.1	0.188230
5.371717	0.1	0.191410
5.373383	0.1	0.192164
5.375050	0.1	0.190297
5.376717	0.1	0.185184
5.378383	0.1	0.177473
5.380050	0.1	0.169100
5.381717	0.1	0.162134
5.383383	0.1	0.158283
5.385050	0.1	0.158511
5.386717	0.1	0.162572
5.388383	0.1	0.169063
5.390050	0.1	0.175857
5.391717	0.1	0.181077
5.393383	0.1	0.183838
5.395050	0.1	0.183675
5.396717	0.1	0.180160
5.398383	0.1	0.173762
5.400050	0.1	0.166283
5.401717	0.1	0.160383
5.403383	0.1	0.158320
5.405050	0.1	0.160113
5.406717	0.1	0.163768
5.408383	0.1	0.167256
5.410050	0.1	0.169193
5.411717	0.1	0.169170
5.413383	0.1	0.168011
5.415050	0.1	0.166725
5.416717	0.1	0.165957
5.418383	0.1	0.166078
5.420050	0.1	0.167321
5.421717	0.1	0.170283
5.423383	0.1	0.174763
5.425050	0.1	0.177776
5.426717	0.1	0.175862
5.428383	0.1	0.169436
5.430050	0.1	0.162972
5.431717	0.1	0.160378
5.433383	0.1	0.161189
5.435050	0.1	0.162548
5.436717	0.1	0.162963
5.438383	0.1	0.162665
5.440050	0.1	0.162967
5.441717	0.1	0.165468
5.443383	0.1	0.169603
5.445050	0.1	0.172341
5.446717	0.1	0.171815
5.448383	0.1	0.169803
5.450050	0.1	0.169636
5.451717	0.1	0.172220
5.453383	0.1	0.175401
5.455050	0.1	0.177124
5.456717	0.1	0.177738
5.458383	0.1	0.178628
5.460050	0.1	0.179871
5.461717	0.1	0.180234
5.463383	0.1	0.178497
5.465050	0.1	0.174721
5.466717	0.1	0.170963
5.468383	0.1	0.169757
5.470050	0.1	0.171317
5.471717	0.1	0.173319
5.473383	0.1	0.173612
5.475050	0.1	0.172099
5.476717	0.1	0.170125
5.478383	0.1	0.169198
5.480050	0.1	0.170651
5.481717	0.1	0.175093
5.483383	0.1	0.181585
5.485050	0.1	0.187554
5.486717	0.1	0.190083
5.488383	0.1	0.187894
5.490050	0.1	0.182064
5.491717	0.1	0.175256
5.493383	0.1	0.170493
5.495050	0.1	0.169175
5.496717	0.1	0.169920
5.498383	0.1	0.170660
5.500050	0.1	0.171331
5.501717	0.1	0.173119
5.503383	0.1	0.175950
5.505050	0.1	0.177929
5.506717	0.1	0.177342
5.508383	0.1	0.174148
5.510050	0.1	0.169734
5.511717	0.1	0.166208
5.513383	0.1	0.165277
5.515050	0.1	0.167037
5.516717	0.1	0.169836
5.518383	0.1	0.171289
5.520050	0.1	0.170465
5.521717	0.1	0.168905
5.523383	0.1	0.168756
5.525050	0.1	0.170525
5.526717	0.1	0.173049
5.528383	0.1	0.174935
5.530050	0.1	0.175452
5.531717	0.1	0.173976
5.533383	0.1	0.169836
5.535050	0.1	0.163382
5.536717	0.1	0.156779
5.538383	0.1	0.153235
5.540050	0.1	0.155130
5.541717	0.1	0.162055
5.543383	0.1	0.170185
5.545050	0.1	0.174735
5.546717	0.1	0.173789
5.548383	0.1	0.169706
5.550050	0.1	0.166865
5.551717	0.1	0.168346
5.553383	0.1	0.174134
5.555050	0.1	0.181603
5.556717	0.1	0.187499
5.558383	0.1	0.189864
5.560050	0.1	0.189045
5.561717	0.1	0.187042
5.563383	0.1	0.185478
5.565050	0.1	0.184611
5.566717	0.1	0.184407
5.568383	0.1	0.184877
5.570050	0.1	0.185273
5.571717	0.1	0.184439
5.573383	0.1	0.181878
5.575050	0.1	0.178679
5.576717	0.1	0.177454
5.578383	0.1	0.180076
5.580050	0.1	0.185845
5.581717	0.1	0.192439
5.583383	0.1	0.197380
5.585050	0.1	0.198740
5.586717	0.1	0.196160
5.588383	0.1	0.191480
5.590050	0.1	0.187000
5.591717	0.1	0.183131
5.593383	0.1	0.179033
5.595050	0.1	0.174786
5.596717	0.1	0.171685
5.598383	0.1	0.170744
5.600050	0.1	0.171391
5.601717	0.1	0.172048
5.603383	0.1	0.172001
5.605050	0.1	0.171568
5.606717	0.1	0.170944
5.608383	0.1	0.170204
5.610050	0.1	0.170092
5.611717	0.1	0.171792
5.613383	0.1	0.175950
5.615050	0.1	0.182022
5.616717	0.1	0.187284
5.618383	0.1	0.187908
5.620050	0.1	0.183559
5.621717	0.1	0.178604
5.623383	0.1	0.177384
5.625050	0.1	0.180928
5.626717	0.1	0.187526
5.628383	0.1	0.194032
5.630050	0.1	0.196993
5.631717	0.1	0.194348
5.633383	0.1	0.187308
5.635050	0.1	0.179643
5.636717	0.1	0.174209
5.638383	0.1	0.171601
5.640050	0.1	0.171722
5.641717	0.1	0.174092
5.643383	0.1	0.176863
5.645050	0.1	0.177799
5.646717	0.1	0.176714
5.648383	0.1	0.175522
5.650050	0.1	0.175219
5.651717	0.1	0.174600
5.653383	0.1	0.172295
5.655050	0.1	0.168611
5.656717	0.1	0.165449
5.658383	0.1	0.164751
5.660050	0.1	0.167028
5.661717	0.1	0.171852
5.663383	0.1	0.178707
5.665050	0.1	0.186656
5.666717	0.1	0.194055
5.668383	0.1	0.198488
5.670050	0.1	0.198241
5.671717	0.1	0.194120
5.673383	0.1	0.188691
5.675050	0.1	0.184141
5.676717	0.1	0.180919
5.678383	0.1	0.177426
5.680050	0.1	0.171443
5.681717	0.1	0.162679
5.683383	0.1	0.154031
5.685050	0.1	0.149580
5.686717	0.1	0.150991
5.688383	0.1	0.156364
5.690050	0.1	0.162758
5.691717	0.1	0.169002
5.693383	0.1	0.175573
5.695050	0.1	0.182814
5.696717	0.1	0.190274
5.698383	0.1	0.196616
5.700050	0.1	0.199727
5.701717	0.1	0.198372
5.703383	0.1	0.193403
5.705050	0.1	0.186497
5.706717	0.1	0.179415
5.708383	0.1	0.173869
5.710050	0.1	0.170167
5.711717	0.1	0.167494
5.713383	0.1	0.165533
5.715050	0.1	0.164709
5.716717	0.1	0.165645
5.718383	0.1	0.168355
5.720050	0.1	0.171931
5.721717	0.1	0.175671
5.723383	0.1	0.179484
5.725050	0.1	0.183047
5.726717	0.1	0.185543
5.728383	0.1	0.186311
5.730050	0.1	0.185249
5.731717	0.1	0.182544
5.733383	0.1	0.178516
5.735050	0.1	0.174590
5.736717	0.1	0.172928
5.738383	0.1	0.174171
5.740050	0.1	0.177058
5.741717	0.1	0.180085
5.743383	0.1	0.182125
5.745050	0.1	0.182050
5.746717	0.1	0.178861
5.748383	0.1	0.172430
5.750050	0.1	0.164215
5.751717	0.1	0.156881
5.753383	0.1	0.152574
5.755050	0.1	0.151806
5.756717	0.1	0.154283
5.758383	0.1	0.159317
5.760050	0.1	0.165701
5.761717	0.1	0.172067
5.763383	0.1	0.176961
5.765050	0.1	0.178744
5.766717	0.1	0.176402
5.768383	0.1	0.171107
5.770050	0.1	0.166404
5.771717	0.1	0.165743
5.773383	0.1	0.169808
5.775050	0.1	0.176253
5.776717	0.1	0.181710
5.778383	0.1	0.183941
5.780050	0.1	0.182916
5.781717	0.1	0.179908
5.783383	0.1	0.175363
5.785050	0.1	0.169463
5.786717	0.1	0.163987
5.788383	0.1	0.161044
5.790050	0.1	0.160891
5.791717	0.1	0.162032
5.793383	0.1	0.162781
5.795050	0.1	0.162586
5.796717	0.1	0.162451
5.798383	0.1	0.163945
5.800050	0.1	0.167354
5.801717	0.1	0.171601
5.803383	0.1	0.176122
5.805050	0.1	0.180942
5.806717	0.1	0.185217
5.808383	0.1	0.188011
5.810050	0.1	0.189808
5.811717	0.1	0.191350
5.813383	0.1	0.192048
5.815050	0.1	0.191242
5.816717	0.1	0.190004
5.818383	0.1	0.189622
5.820050	0.1	0.189124
5.821717	0.1	0.186777
5.823383	0.1	0.182604
5.825050	0.1	0.177342
5.826717	0.1	0.171238
5.828383	0.1	0.165212
5.830050	0.1	0.161529
5.831717	0.1	0.161994
5.833383	0.1	0.165659
5.835050	0.1	0.169775
5.836717	0.1	0.173058
5.838383	0.1	0.176323
5.840050	0.1	0.180500
5.841717	0.1	0.185608
5.843383	0.1	0.190958
5.845050	0.1	0.195131
5.846717	0.1	0.196910
5.848383	0.1	0.196770
5.850050	0.1	0.196155
5.851717	0.1	0.195382
5.853383	0.1	0.193361
5.855050	0.1	0.189301
5.856717	0.1	0.183503
5.858383	0.1	0.176495
5.860050	0.1	0.169515
5.861717	0.1	0.165403
5.863383	0.1	0.166171
5.865050	0.1	0.170148
5.866717	0.1	0.173748
5.868383	0.1	0.175587
5.870050	0.1	0.176588
5.871717	0.1	0.176947
5.873383	0.1	0.175745
5.875050	0.1	0.173082
5.876717	0.1	0.170358
5.878383	0.1	0.169091
5.880050	0.1	0.170385
5.881717	0.1	0.174120
5.883383	0.1	0.178576
5.885050	0.1	0.182064
5.886717	0.1	0.184309
5.888383	0.1	0.185752
5.890050	0.1	0.186535
5.891717	0.1	0.186544
5.893383	0.1	0.185943
5.895050	0.1	0.185403
5.896717	0.1	0.185547
5.898383	0.1	0.186553
5.900050	0.1	0.188188
5.901717	0.1	0.189682
5.903383	0.1	0.190441
5.905050	0.1	0.191173
5.906717	0.1	0.193086
5.908383	0.1	0.196360
5.910050	0.1	0.199839
5.911717	0.1	0.202050
5.913383	0.1	0.202539
5.915050	0.1	0.201780
5.916717	0.1	0.200174
5.918383	0.1	0.197738
5.920050	0.1	0.194167
5.921717	0.1	0.189049
5.923383	0.1	0.182684
5.925050	0.1	0.176881
5.926717	0.1	0.174083
5.928383	0.1	0.174968
5.930050	0.1	0.177571
5.931717	0.1	0.179978
5.933383	0.1	0.182642
5.935050	0.1	0.186586
5.936717	0.1	0.191065
5.938383	0.1	0.194232
5.940050	0.1	0.194437
5.941717	0.1	0.190986
5.943383	0.1	0.185356
5.945050	0.1	0.180877
5.946717	0.1	0.179373
5.948383	0.1	0.179531
5.950050	0.1	0.179359
5.951717	0.1	0.178064
5.953383	0.1	0.175163
5.955050	0.1	0.170711
5.956717	0.1	0.166860
5.958383	0.1	0.166232
5.960050	0.1	0.168844
5.961717	0.1	0.172313
5.963383	0.1	0.174213
5.965050	0.1	0.173473
5.966717	0.1	0.170404
5.968383	0.1	0.166702
5.970050	0.1	0.164956
5.971717	0.1	0.166688
5.973383	0.1	0.171517
5.975050	0.1	0.178656
5.976717	0.1	0.187252
5.978383	0.1	0.195233
5.980050	0.1	0.199839
5.981717	0.1	0.199713
5.983383	0.1	0.195894
5.985050	0.1	0.191238
5.986717	0.1	0.188518
5.988383	0.1	0.188509
5.990050	0.1	0.189734
5.991717	0.1	0.189804
5.993383	0.1	0.187089
5.995050	0.1	0.181724
5.996717	0.1	0.175154
5.998383	0.1	0.168914
6.000050	0.1	0.164025
6.001717	0.1	0.161012
6.003383	0.1	0.159573
6.005050	0.1	0.158646
6.006717	0.1	0.157803
6.008383	0.1	0.157934
6.010050	0.1	0.160239
6.011717	0.1	0.165501
6.013383	0.1	0.173268
6.015050	0.1	0.181100
6.016717	0.1	0.185813
6.018383	0.1	0.185384
6.020050	0.1	0.179773
6.021717	0.1	0.171238
6.023383	0.1	0.163387
6.025050	0.1	0.158823
6.026717	0.1	0.157575
6.028383	0.1	0.157803
6.030050	0.1	0.157803
6.031717	0.1	0.157482
6.033383	0.1	0.157924
6.035050	0.1	0.159713
6.036717	0.1	0.162320
6.038383	0.1	0.164835
6.040050	0.1	0.166972
6.041717	0.1	0.169207
6.043383	0.1	0.171866
6.045050	0.1	0.174660
6.046717	0.1	0.177138
6.048383	0.1	0.179387
6.050050	0.1	0.182167
6.051717	0.1	0.186199
6.053383	0.1	0.191084
6.055050	0.1	0.194530
6.056717	0.1	0.194018
6.058383	0.1	0.190125
6.060050	0.1	0.186008
6.061717	0.1	0.183391
6.063383	0.1	0.181831
6.065050	0.1	0.180835
6.066717	0.1	0.180542
6.068383	0.1	0.180807
6.070050	0.1	0.180835
6.071717	0.1	0.179973
6.073383	0.1	0.178167
6.075050	0.1	0.175959
6.076717	0.1	0.174213
6.078383	0.1	0.172821
6.080050	0.1	0.170674
6.081717	0.1	0.167610
6.083383	0.1	0.165030
6.085050	0.1	0.164602
6.086717	0.1	0.167154
6.088383	0.1	0.172299
6.090050	0.1	0.178497
6.091717	0.1	0.183652
6.093383	0.1	0.186595
6.095050	0.1	0.187829
6.096717	0.1	0.188625
6.098383	0.1	0.189976
6.100050	0.1	0.192029
6.101717	0.1	0.194116
6.103383	0.1	0.195792
6.105050	0.1	0.197063
6.106717	0.1	0.197380
6.108383	0.1	0.195750
6.110050	0.1	0.191997
6.111717	0.1	0.187038
6.113383	0.1	0.182036
6.115050	0.1	0.177678
6.116717	0.1	0.174800
6.118383	0.1	0.174684
6.120050	0.1	0.177682
6.121717	0.1	0.182190
6.123383	0.1	0.185547
6.125050	0.1	0.185911
6.126717	0.1	0.183675
6.128383	0.1	0.180737
6.130050	0.1	0.178837
6.131717	0.1	0.178940
6.133383	0.1	0.181044
6.135050	0.1	0.183717
6.136717	0.1	0.184798
6.138383	0.1	0.184197
6.140050	0.1	0.184141
6.141717	0.1	0.185841
6.143383	0.1	0.188262
6.145050	0.1	0.190092
6.146717	0.1	0.191121
6.148383	0.1	0.191946
6.150050	0.1	0.192630
6.151717	0.1	0.192029
6.153383	0.1	0.189524
6.155050	0.1	0.186255
6.156717	0.1	0.183745
6.158383	0.1	0.182516
6.160050	0.1	0.182171
6.161717	0.1	0.182390
6.163383	0.1	0.183210
6.165050	0.1	0.184337
6.166717	0.1	0.185431
6.168383	0.1	0.186362
6.170050	0.1	0.186646
6.171717	0.1	0.185980
6.173383	0.1	0.185128
6.175050	0.1	0.185338
6.176717	0.1	0.187121
6.178383	0.1	0.189855
6.180050	0.1	0.192272
6.181717	0.1	0.193040
6.183383	0.1	0.191238
6.185050	0.1	0.187014
6.186717	0.1	0.181603
6.188383	0.1	0.176188
6.190050	0.1	0.171014
6.191717	0.1	0.166153
6.193383	0.1	0.162967
6.195050	0.1	0.163293
6.196717	0.1	0.167103
6.198383	0.1	0.172523
6.200050	0.1	0.178008
6.201717	0.1	0.183298
6.203383	0.1	0.188355
6.205050	0.1	0.192230
6.206717	0.1	0.193939
6.208383	0.1	0.193510
6.210050	0.1	0.191624
6.211717	0.1	0.189380
6.213383	0.1	0.188029
6.215050	0.1	0.188001
6.216717	0.1	0.188644
6.218383	0.1	0.188421
6.220050	0.1	0.185994
6.221717	0.1	0.181748
6.223383	0.1	0.177403
6.225050	0.1	0.174833
6.226717	0.1	0.175647
6.228383	0.1	0.179959
6.230050	0.1	0.185766
6.231717	0.1	0.190344
6.233383	0.1	0.191974
6.235050	0.1	0.190972
6.236717	0.1	0.189142
6.238383	0.1	0.187671
6.240050	0.1	0.186437
6.241717	0.1	0.185603
6.243383	0.1	0.186339
6.245050	0.1	0.189180
6.246717	0.1	0.192896
6.248383	0.1	0.195294
6.250050	0.1	0.194930
6.251717	0.1	0.192216
6.253383	0.1	0.188923
6.255050	0.1	0.186912
6.256717	0.1	0.186916
6.258383	0.1	0.187471
6.260050	0.1	0.185850
6.261717	0.1	0.181193
6.263383	0.1	0.175596
6.265050	0.1	0.171587
6.266717	0.1	0.169491
6.268383	0.1	0.168267
6.270050	0.1	0.168285
6.271717	0.1	0.171750
6.273383	0.1	0.180099
6.275050	0.1	0.192095
6.276717	0.1	0.204607
6.278383	0.1	0.213683
6.280050	0.1	0.215829
6.281717	0.1	0.210949
6.283383	0.1	0.202726
6.285050	0.1	0.194712
6.286717	0.1	0.187717
6.288383	0.1	0.181580
6.290050	0.1	0.177184
6.291717	0.1	0.175517
6.293383	0.1	0.176369
6.295050	0.1	0.179005
6.296717	0.1	0.182404
6.298383	0.1	0.184607
6.300050	0.1	0.183596
6.301717	0.1	0.179089
6.303383	0.1	0.172821
6.305050	0.1	0.167647
6.306717	0.1	0.166297
6.308383	0.1	0.169841
6.310050	0.1	0.177496
6.311717	0.1	0.187466
6.313383	0.1	0.196905
6.315050	0.1	0.202982
6.316717	0.1	0.205091
6.318383	0.1	0.204695
6.320050	0.1	0.203406
6.321717	0.1	0.201804
6.323383	0.1	0.199857
6.325050	0.1	0.197547
6.326717	0.1	0.195066
6.328383	0.1	0.193384
6.330050	0.1	0.193482
6.331717	0.1	0.194455
6.333383	0.1	0.194544
6.335050	0.1	0.193315
6.336717	0.1	0.191564
6.338383	0.1	0.190544
6.340050	0.1	0.191084
6.341717	0.1	0.192723
6.343383	0.1	0.194139
6.345050	0.1	0.194744
6.346717	0.1	0.195205
6.348383	0.1	0.195932
6.350050	0.1	0.196523
6.351717	0.1	0.196840
6.353383	0.1	0.197650
6.355050	0.1	0.200286
6.356717	0.1	0.205087
6.358383	0.1	0.210055
6.360050	0.1	0.213007
6.361717	0.1	0.214302
6.363383	0.1	0.215308
6.365050	0.1	0.215801
6.366717	0.1	0.215177
6.368383	0.1	0.214120
6.370050	0.1	0.213478
6.371717	0.1	0.213352
6.373383	0.1	0.213389
6.375050	0.1	0.212933
6.376717	0.1	0.211727
6.378383	0.1	0.210083
6.380050	0.1	0.208714
6.381717	0.1	0.208425
6.383383	0.1	0.208784
6.385050	0.1	0.208132
6.386717	0.1	0.206032
6.388383	0.1	0.204300
6.390050	0.1	0.205003
6.391717	0.1	0.208016
6.393383	0.1	0.211373
6.395050	0.1	0.213431
6.396717	0.1	0.214032
6.398383	0.1	0.213874
6.400050	0.1	0.213543
6.401717	0.1	0.213720
6.403383	0.1	0.215000
6.405050	0.1	0.217417
6.406717	0.1	0.220980
6.408383	0.1	0.225054
6.410050	0.1	0.227350
6.411717	0.1	0.225864
6.413383	0.1	0.220845
6.415050	0.1	0.214451
6.416717	0.1	0.209305
6.418383	0.1	0.206716
6.420050	0.1	0.205874
6.421717	0.1	0.204770
6.423383	0.1	0.201864
6.425050	0.1	0.197585
6.426717	0.1	0.194442
6.428383	0.1	0.194907
6.430050	0.1	0.199075
6.431717	0.1	0.204807
6.433383	0.1	0.209361
6.435050	0.1	0.210507
6.436717	0.1	0.207685
6.438383	0.1	0.202651
6.440050	0.1	0.198223
6.441717	0.1	0.196407
6.443383	0.1	0.197846
6.445050	0.1	0.201790
6.446717	0.1	0.206130
6.448383	0.1	0.208672
6.450050	0.1	0.208919
6.451717	0.1	0.208258
6.453383	0.1	0.208332
6.455050	0.1	0.209664
6.456717	0.1	0.211867
6.458383	0.1	0.214516
6.460050	0.1	0.217259
6.461717	0.1	0.219038
6.463383	0.1	0.218633
6.465050	0.1	0.216188
6.466717	0.1	0.212253
6.468383	0.1	0.206623
6.470050	0.1	0.199894
6.471717	0.1	0.193934
6.473383	0.1	0.190479
6.475050	0.1	0.190549
6.476717	0.1	0.194088
6.478383	0.1	0.199741
6.480050	0.1	0.205762
6.481717	0.1	0.210525
6.483383	0.1	0.212644
6.485050	0.1	0.212290
6.486717	0.1	0.211694
6.488383	0.1	0.212928
6.490050	0.1	0.215792
6.491717	0.1	0.218474
6.493383	0.1	0.219252
6.495050	0.1	0.217343
6.496717	0.1	0.213226
6.498383	0.1	0.208528
6.500050	0.1	0.205282
6.501717	0.1	0.205254
6.503383	0.1	0.209054
6.505050	0.1	0.215103
6.506717	0.1	0.220346
6.508383	0.1	0.222097
6.510050	0.1	0.219312
6.511717	0.1	0.213487
6.513383	0.1	0.207988
6.515050	0.1	0.205068
6.516717	0.1	0.204802
6.518383	0.1	0.206698
6.520050	0.1	0.209785
6.521717	0.1	0.212272
6.523383	0.1	0.213217
6.525050	0.1	0.213231
6.526717	0.1	0.212980
6.528383	0.1	0.212449
6.530050	0.1	0.211750
6.531717	0.1	0.211122
6.533383	0.1	0.209822
6.535050	0.1	0.206945
6.536717	0.1	0.203401
6.538383	0.1	0.201515
6.540050	0.1	0.202409
6.541717	0.1	0.205152
6.543383	0.1	0.208323
6.545050	0.1	0.211452
6.546717	0.1	0.215210
6.548383	0.1	0.220258
6.550050	0.1	0.225934
6.551717	0.1	0.230526
6.553383	0.1	0.232537
6.555050	0.1	0.231271
6.556717	0.1	0.227047
6.558383	0.1	0.221194
6.560050	0.1	0.215196
6.561717	0.1	0.209427
6.563383	0.1	0.203690
6.565050	0.1	0.198851
6.566717	0.1	0.196667
6.568383	0.1	0.198395
6.570050	0.1	0.203485
6.571717	0.1	0.209277
6.573383	0.1	0.212872
6.575050	0.1	0.213096
6.576717	0.1	0.210404
6.578383	0.1	0.206395
6.580050	0.1	0.203457
6.581717	0.1	0.203247
6.583383	0.1	0.205762
6.585050	0.1	0.210186
6.586717	0.1	0.215312
6.588383	0.1	0.219597
6.590050	0.1	0.221850
6.591717	0.1	0.221441
6.593383	0.1	0.217892
6.595050	0.1	0.211517
6.596717	0.1	0.204579
6.598383	0.1	0.200225
6.600050	0.1	0.199792
6.601717	0.1	0.202316
6.603383	0.1	0.205864
6.605050	0.1	0.208365
6.606717	0.1	0.208244
6.608383	0.1	0.205566
6.610050	0.1	0.202530
6.611717	0.1	0.201529
6.613383	0.1	0.202735
6.615050	0.1	0.204872
6.616717	0.1	0.207401
6.618383	0.1	0.210013
6.620050	0.1	0.211713
6.621717	0.1	0.211960
6.623383	0.1	0.211443
6.625050	0.1	0.211191
6.626717	0.1	0.211303
6.628383	0.1	0.210721
6.630050	0.1	0.208346
6.631717	0.1	0.204206
6.633383	0.1	0.199475
6.635050	0.1	0.195787
6.636717	0.1	0.194823
6.638383	0.1	0.197999
6.640050	0.1	0.205291
6.641717	0.1	0.214502
6.643383	0.1	0.222768
6.645050	0.1	0.228398
6.646717	0.1	0.230758
6.648383	0.1	0.229306
6.650050	0.1	0.224034
6.651717	0.1	0.217031
6.653383	0.1	0.212071
6.655050	0.1	0.211876
6.656717	0.1	0.216188
6.658383	0.1	0.222125
6.660050	0.1	0.226670
6.661717	0.1	0.229268
6.663383	0.1	0.231327
6.665050	0.1	0.234027
6.666717	0.1	0.237329
6.668383	0.1	0.240030
6.670050	0.1	0.240575
6.671717	0.1	0.238200
6.673383	0.1	0.233655
6.675050	0.1	0.229306
6.676717	0.1	0.227857
6.678383	0.1	0.229776
6.680050	0.1	0.232626
6.681717	0.1	0.233520
6.683383	0.1	0.231485
6.685050	0.1	0.227988
6.686717	0.1	0.225543
6.688383	0.1	0.225552
6.690050	0.1	0.227368
6.691717	0.1	0.229306
6.693383	0.1	0.230041
6.695050	0.1	0.229371
6.696717	0.1	0.228207
6.698383	0.1	0.227923
6.700050	0.1	0.229017
6.701717	0.1	0.230507
6.703383	0.1	0.231424
6.705050	0.1	0.232295
6.706717	0.1	0.233762
6.708383	0.1	0.234721
6.710050	0.1	0.233650
6.711717	0.1	0.231010
6.713383	0.1	0.228947
6.715050	0.1	0.228779
6.716717	0.1	0.229408
6.718383	0.1	0.228644
6.720050	0.1	0.225725
6.721717	0.1	0.221990
6.723383	0.1	0.219708
6.725050	0.1	0.220281
6.726717	0.1	0.222959
6.728383	0.1	0.225711
6.730050	0.1	0.226935
6.731717	0.1	0.226344
6.733383	0.1	0.224612
6.735050	0.1	0.222214
6.736717	0.1	0.219038
6.738383	0.1	0.215489
6.740050	0.1	0.212826
6.741717	0.1	0.211536
6.743383	0.1	0.210730
6.745050	0.1	0.209380
6.746717	0.1	0.207075
6.748383	0.1	0.204258
6.750050	0.1	0.202232
6.751717	0.1	0.201995
6.753383	0.1	0.203573
6.755050	0.1	0.206730
6.756717	0.1	0.211066
6.758383	0.1	0.215736
6.760050	0.1	0.219732
6.761717	0.1	0.221785
6.763383	0.1	0.220914
6.765050	0.1	0.217492
6.766717	0.1	0.212896
6.768383	0.1	0.209091
6.770050	0.1	0.208067
6.771717	0.1	0.210064
6.773383	0.1	0.213659
6.775050	0.1	0.217431
6.776717	0.1	0.220533
6.778383	0.1	0.222684
6.780050	0.1	0.224099
6.781717	0.1	0.225208
6.783383	0.1	0.226432
6.785050	0.1	0.228002
6.786717	0.1	0.229920
6.788383	0.1	0.231983
6.790050	0.1	0.233641
6.791717	0.1	0.234428
6.793383	0.1	0.234414
6.795050	0.1	0.233753
6.796717	0.1	0.232207
6.798383	0.1	0.230218
6.800050	0.1	0.229590
6.801717	0.1	0.231471
6.803383	0.1	0.234433
6.805050	0.1	0.235839
6.806717	0.1	0.234642
6.808383	0.1	0.231653
6.810050	0.1	0.227699
6.811717	0.1	0.222861
6.813383	0.1	0.217222
6.815050	0.1	0.212318
6.816717	0.1	0.210861
6.818383	0.1	0.214064
6.820050	0.1	0.220505
6.821717	0.1	0.227625
6.823383	0.1	0.232863
6.825050	0.1	0.234661
6.826717	0.1	0.233650
6.828383	0.1	0.231811
6.830050	0.1	0.231024
6.831717	0.1	0.232584
6.833383	0.1	0.235862
6.835050	0.1	0.238135
6.836717	0.1	0.237334
6.838383	0.1	0.233725
6.840050	0.1	0.228724
6.841717	0.1	0.223797
6.843383	0.1	0.220239
6.845050	0.1	0.218851
6.846717	0.1	0.219704
6.848383	0.1	0.221957
6.850050	0.1	0.224076
6.851717	0.1	0.225622
6.853383	0.1	0.228337
6.855050	0.1	0.233734
6.856717	0.1	0.240640
6.858383	0.1	0.246251
6.860050	0.1	0.248495
6.861717	0.1	0.247010
6.863383	0.1	0.242968
6.865050	0.1	0.238656
6.866717	0.1	0.235974
6.868383	0.1	0.234572
6.870050	0.1	0.232486
6.871717	0.1	0.228533
6.873383	0.1	0.223038
6.875050	0.1	0.217557
6.876717	0.1	0.214088
6.878383	0.1	0.213874
6.880050	0.1	0.216900
6.881717	0.1	0.221673
6.883383	0.1	0.225888
6.885050	0.1	0.228090
6.886717	0.1	0.228398
6.888383	0.1	0.227657
6.890050	0.1	0.226265
6.891717	0.1	0.224086
6.893383	0.1	0.221333
6.895050	0.1	0.218353
6.896717	0.1	0.214754
6.898383	0.1	0.210460
6.900050	0.1	0.206842
6.901717	0.1	0.205040
6.903383	0.1	0.204407
6.905050	0.1	0.203829
6.906717	0.1	0.203392
6.908383	0.1	0.203764
6.910050	0.1	0.205101
6.911717	0.1	0.207289
6.913383	0.1	0.209790
6.915050	0.1	0.211122
6.916717	0.1	0.210190
6.918383	0.1	0.207862
6.920050	0.1	0.206619
6.921717	0.1	0.209142
6.923383	0.1	0.216193
6.925050	0.1	0.225422
6.926717	0.1	0.233594
6.928383	0.1	0.239392
6.930050	0.1	0.242419
6.931717	0.1	0.241636
6.933383	0.1	0.237036
6.935050	0.1	0.230912
6.936717	0.1	0.225971
6.938383	0.1	0.223243
6.940050	0.1	0.222540
6.941717	0.1	0.224006
6.943383	0.1	0.228137
6.945050	0.1	0.233683
6.946717	0.1	0.237157
6.948383	0.1	0.235923
6.950050	0.1	0.230814
6.951717	0.1	0.225268
6.953383	0.1	0.222423
6.955050	0.1	0.222744
6.956717	0.1	0.224048
6.958383	0.1	0.223909
6.960050	0.1	0.221985
6.961717	0.1	0.219848
6.963383	0.1	0.219224
6.965050	0.1	0.220784
6.966717	0.1	0.223527
6.968383	0.1	0.225380
6.970050	0.1	0.224784
6.971717	0.1	0.221776
6.973383	0.1	0.218186
6.975050	0.1	0.216607
6.976717	0.1	0.217902
6.978383	0.1	0.220221
6.980050	0.1	0.221487
6.981717	0.1	0.221524
6.983383	0.1	0.221441
6.985050	0.1	0.222009
6.986717	0.1	0.221995
6.988383	0.1	0.218665
6.990050	0.1	0.211466
6.991717	0.1	0.203452
6.993383	0.1	0.198353
6.995050	0.1	0.197957
6.996717	0.1	0.201985
6.998383	0.1	0.208407
7.000050	0.1	0.214204
7.001717	0.1	0.216994
7.003383	0.1	0.216491
7.005050	0.1	0.215252
7.006717	0.1	0.216709
7.008383	0.1	0.221091
7.010050	0.1	0.225315
7.011717	0.1	0.227191
7.013383	0.1	0.226987
7.015050	0.1	0.225669
7.016717	0.1	0.224099
7.018383	0.1	0.223313
7.020050	0.1	0.224048
7.021717	0.1	0.226330
7.023383	0.1	0.229590
7.025050	0.1	0.232882
7.026717	0.1	0.235564
7.028383	0.1	0.237837
7.030050	0.1	0.240151
7.031717	0.1	0.242381
7.033383	0.1	0.243471
7.035050	0.1	0.242130
7.036717	0.1	0.238782
7.038383	0.1	0.235671
7.040050	0.1	0.234242
7.041717	0.1	0.233594
7.043383	0.1	0.231825
7.045050	0.1	0.228705
7.046717	0.1	0.226516
7.048383	0.1	0.227410
7.050050	0.1	0.230847
7.051717	0.1	0.234754
7.053383	0.1	0.237948
7.055050	0.1	0.240393
7.056717	0.1	0.242046
7.058383	0.1	0.242656
7.060050	0.1	0.241906
7.061717	0.1	0.239187
7.063383	0.1	0.234726
7.065050	0.1	0.230302
7.066717	0.1	0.227583
7.068383	0.1	0.226963
7.070050	0.1	0.227634
7.071717	0.1	0.228132
7.073383	0.1	0.227662
7.075050	0.1	0.226698
7.076717	0.1	0.225734
7.078383	0.1	0.224318
7.080050	0.1	0.222307
7.081717	0.1	0.221226
7.083383	0.1	0.222865
7.085050	0.1	0.226921
7.086717	0.1	0.231205
7.088383	0.1	0.233809
7.090050	0.1	0.234460
7.091717	0.1	0.234242
7.093383	0.1	0.234311
7.095050	0.1	0.235052
7.096717	0.1	0.236584
7.098383	0.1	0.238908
7.100050	0.1	0.241566
7.101717	0.1	0.244426
7.103383	0.1	0.247844
7.105050	0.1	0.251760
7.106717	0.1	0.255406
7.108383	0.1	0.257469
7.110050	0.1	0.256728
7.111717	0.1	0.253166
7.113383	0.1	0.248142
7.115050	0.1	0.243336
7.116717	0.1	0.239853
7.118383	0.1	0.238027
7.120050	0.1	0.237669
7.121717	0.1	0.238568
7.123383	0.1	0.241566
7.125050	0.1	0.248258
7.126717	0.1	0.258512
7.128383	0.1	0.269134
7.130050	0.1	0.275690
7.131717	0.1	0.275155
7.133383	0.1	0.267974
7.135050	0.1	0.258284
7.136717	0.1	0.250889
7.138383	0.1	0.247895
7.140050	0.1	0.248239
7.141717	0.1	0.249636
7.143383	0.1	0.250717
7.145050	0.1	0.251746
7.146717	0.1	0.253441
7.148383	0.1	0.255778
7.150050	0.1	0.257781
7.151717	0.1	0.257785
7.153383	0.1	0.255094
7.155050	0.1	0.251066
7.156717	0.1	0.247741
7.158383	0.1	0.246423
7.160050	0.1	0.247648
7.161717	0.1	0.251285
7.163383	0.1	0.256309
7.165050	0.1	0.260971
7.166717	0.1	0.263783
7.168383	0.1	0.264011
7.170050	0.1	0.260994
7.171717	0.1	0.254889
7.173383	0.1	0.247941
7.175050	0.1	0.242963
7.176717	0.1	0.241064
7.178383	0.1	0.242214
7.180050	0.1	0.246041
7.181717	0.1	0.250568
7.183383	0.1	0.252239
7.185050	0.1	0.249026
7.186717	0.1	0.242684
7.188383	0.1	0.237068
7.190050	0.1	0.234433
7.191717	0.1	0.234451
7.193383	0.1	0.236300
7.195050	0.1	0.239294
7.196717	0.1	0.242242
7.198383	0.1	0.243839
7.200050	0.1	0.243532
7.201717	0.1	0.242172
7.203383	0.1	0.241976
7.205050	0.1	0.244398
7.206717	0.1	0.248454
7.208383	0.1	0.251592
7.210050	0.1	0.251937
7.211717	0.1	0.249930
7.213383	0.1	0.248053
7.215050	0.1	0.248565
7.216717	0.1	0.251802
7.218383	0.1	0.256500
7.220050	0.1	0.260808
7.221717	0.1	0.262926
7.223383	0.1	0.262014
7.225050	0.1	0.259308
7.226717	0.1	0.257539
7.228383	0.1	0.258330
7.230050	0.1	0.260286
7.231717	0.1	0.260598
7.233383	0.1	0.258642
7.235050	0.1	0.256281
7.236717	0.1	0.255322
7.238383	0.1	0.256258
7.240050	0.1	0.258503
7.241717	0.1	0.260668
7.243383	0.1	0.260929
7.245050	0.1	0.257683
7.246717	0.1	0.251005
7.248383	0.1	0.243331
7.250050	0.1	0.238079
7.251717	0.1	0.237301
7.253383	0.1	0.239923
7.255050	0.1	0.242619
7.256717	0.1	0.243504
7.258383	0.1	0.243890
7.260050	0.1	0.245497
7.261717	0.1	0.248090
7.263383	0.1	0.250521
7.265050	0.1	0.252253
7.266717	0.1	0.253608
7.268383	0.1	0.254591
7.270050	0.1	0.253813
7.271717	0.1	0.250675
7.273383	0.1	0.247601
7.275050	0.1	0.247387
7.276717	0.1	0.250037
7.278383	0.1	0.253967
7.280050	0.1	0.257809
7.281717	0.1	0.259723
7.283383	0.1	0.257762
7.285050	0.1	0.251974
7.286717	0.1	0.244784
7.288383	0.1	0.239038
7.290050	0.1	0.235811
7.291717	0.1	0.234107
7.293383	0.1	0.233287
7.295050	0.1	0.234400
7.296717	0.1	0.237995
7.298383	0.1	0.242544
7.300050	0.1	0.245995
7.301717	0.1	0.247480
7.303383	0.1	0.247401
7.305050	0.1	0.246586
7.306717	0.1	0.245222
7.308383	0.1	0.243131
7.310050	0.1	0.241245
7.311717	0.1	0.241334
7.313383	0.1	0.244016
7.315050	0.1	0.248584
7.316717	0.1	0.254135
7.318383	0.1	0.259653
7.320050	0.1	0.263834
7.321717	0.1	0.265422
7.323383	0.1	0.264095
7.325050	0.1	0.261390
7.326717	0.1	0.259592
7.328383	0.1	0.259788
7.330050	0.1	0.261795
7.331717	0.1	0.264696
7.333383	0.1	0.266680
7.335050	0.1	0.266205
7.336717	0.1	0.263657
7.338383	0.1	0.260700
7.340050	0.1	0.258470
7.341717	0.1	0.257022
7.343383	0.1	0.255923
7.345050	0.1	0.254982
7.346717	0.1	0.254405
7.348383	0.1	0.254717
7.350050	0.1	0.256426
7.351717	0.1	0.259322
7.353383	0.1	0.262689
7.355050	0.1	0.265948
7.356717	0.1	0.268477
7.358383	0.1	0.269627
7.360050	0.1	0.269250
7.361717	0.1	0.267383
7.363383	0.1	0.263695
7.365050	0.1	0.258512
7.366717	0.1	0.254153
7.368383	0.1	0.253334
7.370050	0.1	0.255872
7.371717	0.1	0.258647
7.373383	0.1	0.259071
7.375050	0.1	0.257115
7.376717	0.1	0.253902
7.378383	0.1	0.250475
7.380050	0.1	0.248142
7.381717	0.1	0.247811
7.383383	0.1	0.249431
7.385050	0.1	0.252859
7.386717	0.1	0.257711
7.388383	0.1	0.262526
7.390050	0.1	0.265385
7.391717	0.1	0.265264
7.393383	0.1	0.263094
7.395050	0.1	0.261702
7.396717	0.1	0.263285
7.398383	0.1	0.267378
7.400050	0.1	0.272235
7.401717	0.1	0.276770
7.403383	0.1	0.280417
7.405050	0.1	0.282587
7.406717	0.1	0.282694
7.408383	0.1	0.280496
7.410050	0.1	0.276528
7.411717	0.1	0.272184
7.413383	0.1	0.269217
7.415050	0.1	0.268677
7.416717	0.1	0.269981
7.418383	0.1	0.271411
7.420050	0.1	0.271932
7.421717	0.1	0.271862
7.423383	0.1	0.271369
7.425050	0.1	0.269725
7.426717	0.1	0.265958
7.428383	0.1	0.260118
7.430050	0.1	0.254270
7.431717	0.1	0.251150
7.433383	0.1	0.251583
7.435050	0.1	0.253962
7.436717	0.1	0.255844
7.438383	0.1	0.255844
7.440050	0.1	0.254521
7.441717	0.1	0.253343
7.443383	0.1	0.252700
7.445050	0.1	0.251774
7.446717	0.1	0.250163
7.448383	0.1	0.248584
7.450050	0.1	0.248002
7.451717	0.1	0.248528
7.453383	0.1	0.249017
7.455050	0.1	0.248435
7.456717	0.1	0.247117
7.458383	0.1	0.245534
7.460050	0.1	0.243778
7.461717	0.1	0.242791
7.463383	0.1	0.243899
7.465050	0.1	0.247308
7.466717	0.1	0.251741
7.468383	0.1	0.255089
7.470050	0.1	0.255932
7.471717	0.1	0.254614
7.473383	0.1	0.252528
7.475050	0.1	0.250693
7.476717	0.1	0.249301
7.478383	0.1	0.248118
7.480050	0.1	0.247299
7.481717	0.1	0.247997
7.483383	0.1	0.250912
7.485050	0.1	0.254526
7.486717	0.1	0.256542
7.488383	0.1	0.256440
7.490050	0.1	0.255657
7.491717	0.1	0.256039
7.493383	0.1	0.257939
7.495050	0.1	0.259369
7.496717	0.1	0.257818
7.498383	0.1	0.253315
7.500050	0.1	0.248565
7.501717	0.1	0.246256
7.503383	0.1	0.246866
7.505050	0.1	0.248565
7.506717	0.1	0.249040
7.508383	0.1	0.247434
7.510050	0.1	0.244579
7.511717	0.1	0.241967
7.513383	0.1	0.240440
7.515050	0.1	0.239681
7.516717	0.1	0.239168
7.518383	0.1	0.239159
7.520050	0.1	0.239974
7.521717	0.1	0.241208
7.523383	0.1	0.242353
7.525050	0.1	0.243187
7.526717	0.1	0.243536
7.528383	0.1	0.244002
7.530050	0.1	0.245795
7.531717	0.1	0.249133
7.533383	0.1	0.252794
7.535050	0.1	0.254852
7.536717	0.1	0.253930
7.538383	0.1	0.250805
7.540050	0.1	0.247951
7.541717	0.1	0.247112
7.543383	0.1	0.248370
7.545050	0.1	0.250735
7.546717	0.1	0.252635
7.548383	0.1	0.253073
7.550050	0.1	0.252519
7.551717	0.1	0.251639
7.553383	0.1	0.250340
7.555050	0.1	0.248766
7.556717	0.1	0.247713
7.558383	0.1	0.247592
7.560050	0.1	0.248281
7.561717	0.1	0.250018
7.563383	0.1	0.252752
7.565050	0.1	0.254945
7.566717	0.1	0.255047
7.568383	0.1	0.253534
7.570050	0.1	0.251769
7.571717	0.1	0.250149
7.573383	0.1	0.248272
7.575050	0.1	0.246190
7.576717	0.1	0.244826
7.578383	0.1	0.245059
7.580050	0.1	0.246591
7.581717	0.1	0.248314
7.583383	0.1	0.249445
7.585050	0.1	0.249562
7.586717	0.1	0.248714
7.588383	0.1	0.248170
7.590050	0.1	0.249338
7.591717	0.1	0.252188
7.593383	0.1	0.256039
7.595050	0.1	0.260356
7.596717	0.1	0.263839
7.598383	0.1	0.265203
7.600050	0.1	0.264877
7.601717	0.1	0.263802
7.603383	0.1	0.261702
7.605050	0.1	0.258288
7.606717	0.1	0.254675
7.608383	0.1	0.252356
7.610050	0.1	0.251969
7.611717	0.1	0.253026
7.613383	0.1	0.254060
7.615050	0.1	0.253548
7.616717	0.1	0.251173
7.618383	0.1	0.247732
7.620050	0.1	0.244183
7.621717	0.1	0.241622
7.623383	0.1	0.241287
7.625050	0.1	0.243220
7.626717	0.1	0.245683
7.628383	0.1	0.247145
7.630050	0.1	0.247811
7.631717	0.1	0.248370
7.633383	0.1	0.248910
7.635050	0.1	0.249879
7.636717	0.1	0.252053
7.638383	0.1	0.255094
7.640050	0.1	0.257660
7.641717	0.1	0.258754
7.643383	0.1	0.258493
7.645050	0.1	0.257860
7.646717	0.1	0.257473
7.648383	0.1	0.256840
7.650050	0.1	0.255038
7.651717	0.1	0.251988
7.653383	0.1	0.248542
7.655050	0.1	0.245650
7.656717	0.1	0.244407
7.658383	0.1	0.245860
7.660050	0.1	0.249725
7.661717	0.1	0.254074
7.663383	0.1	0.256607
7.665050	0.1	0.256007
7.666717	0.1	0.252882
7.668383	0.1	0.249366
7.670050	0.1	0.247005
7.671717	0.1	0.245459
7.673383	0.1	0.243746
7.675050	0.1	0.241725
7.676717	0.1	0.240332
7.678383	0.1	0.240407
7.680050	0.1	0.241278
7.681717	0.1	0.241348
7.683383	0.1	0.239662
7.685050	0.1	0.236728
7.686717	0.1	0.234232
7.688383	0.1	0.233529
7.690050	0.1	0.234349
7.691717	0.1	0.235024
7.693383	0.1	0.233967
7.695050	0.1	0.231448
7.696717	0.1	0.229604
7.698383	0.1	0.230181
7.700050	0.1	0.233045
7.701717	0.1	0.236747
7.703383	0.1	0.239559
7.705050	0.1	0.240928
7.706717	0.1	0.241823
7.708383	0.1	0.243010
7.710050	0.1	0.244412
7.711717	0.1	0.246209
7.713383	0.1	0.248458
7.715050	0.1	0.250065
7.716717	0.1	0.249972
7.718383	0.1	0.248514
7.720050	0.1	0.246367
7.721717	0.1	0.243257
7.723383	0.1	0.239084
7.725050	0.1	0.235322
7.726717	0.1	0.233967
7.728383	0.1	0.235746
7.730050	0.1	0.239597
7.731717	0.1	0.242991
7.733383	0.1	0.243145
7.735050	0.1	0.239825
7.736717	0.1	0.236058
7.738383	0.1	0.234582
7.740050	0.1	0.235136
7.741717	0.1	0.235937
7.743383	0.1	0.236277
7.745050	0.1	0.237059
7.746717	0.1	0.238717
7.748383	0.1	0.239885
7.750050	0.1	0.239084
7.751717	0.1	0.236621
7.753383	0.1	0.233967
7.755050	0.1	0.231708
7.756717	0.1	0.229054
7.758383	0.1	0.225417
7.760050	0.1	0.221548
7.761717	0.1	0.218744
7.763383	0.1	0.217557
7.765050	0.1	0.218181
7.766717	0.1	0.221138
7.768383	0.1	0.226693
7.770050	0.1	0.234665
7.771717	0.1	0.244253
7.773383	0.1	0.253427
7.775050	0.1	0.259937
7.776717	0.1	0.262945
7.778383	0.1	0.263262
7.780050	0.1	0.262349
7.781717	0.1	0.260579
7.783383	0.1	0.257106
7.785050	0.1	0.251569
7.786717	0.1	0.245194
7.788383	0.1	0.239676
7.790050	0.1	0.235434
7.791717	0.1	0.231797
7.793383	0.1	0.228584
7.795050	0.1	0.226474
7.796717	0.1	0.226051
7.798383	0.1	0.227392
7.800050	0.1	0.230512
7.801717	0.1	0.235229
7.803383	0.1	0.240491
7.805050	0.1	0.244575
7.806717	0.1	0.246870
7.808383	0.1	0.248207
7.810050	0.1	0.249073
7.811717	0.1	0.249185
7.813383	0.1	0.248831
7.815050	0.1	0.249147
7.816717	0.1	0.251364
7.818383	0.1	0.256165
7.820050	0.1	0.262945
7.821717	0.1	0.269203
7.823383	0.1	0.272132
7.825050	0.1	0.270926
7.826717	0.1	0.267001
7.828383	0.1	0.262740
7.830050	0.1	0.259541
7.831717	0.1	0.257096
7.833383	0.1	0.255047
7.835050	0.1	0.253888
7.836717	0.1	0.253809
7.838383	0.1	0.254405
7.840050	0.1	0.255462
7.841717	0.1	0.257012
7.843383	0.1	0.259154
7.845050	0.1	0.261813
7.846717	0.1	0.264198
7.848383	0.1	0.265553
7.850050	0.1	0.266074
7.851717	0.1	0.266321
7.853383	0.1	0.266279
7.855050	0.1	0.265078
7.856717	0.1	0.261986
7.858383	0.1	0.257907
7.860050	0.1	0.254530
7.861717	0.1	0.252035
7.863383	0.1	0.249441
7.865050	0.1	0.246614
7.866717	0.1	0.244286
7.868383	0.1	0.242693
7.870050	0.1	0.241259
7.871717	0.1	0.239871
7.873383	0.1	0.240146
7.875050	0.1	0.243830
7.876717	0.1	0.250456
7.878383	0.1	0.258293
7.880050	0.1	0.265869
7.881717	0.1	0.271555
7.883383	0.1	0.273976
7.885050	0.1	0.273120
7.886717	0.1	0.269888
7.888383	0.1	0.265129
7.890050	0.1	0.259383
7.891717	0.1	0.253636
7.893383	0.1	0.249725
7.895050	0.1	0.248984
7.896717	0.1	0.251289
7.898383	0.1	0.255289
7.900050	0.1	0.259085
7.901717	0.1	0.261860
7.903383	0.1	0.264663
7.905050	0.1	0.268533
7.906717	0.1	0.272943
7.908383	0.1	0.276733
7.910050	0.1	0.279504
7.911717	0.1	0.280975
7.913383	0.1	0.279979
7.915050	0.1	0.276035
7.916717	0.1	0.270722
7.918383	0.1	0.265660
7.920050	0.1	0.261124
7.921717	0.1	0.257958
7.923383	0.1	0.258344
7.925050	0.1	0.263592
7.926717	0.1	0.272193
7.928383	0.1	0.280770
7.930050	0.1	0.286424
7.931717	0.1	0.287788
7.933383	0.1	0.284957
7.935050	0.1	0.279364
7.936717	0.1	0.273087
7.938383	0.1	0.267960
7.940050	0.1	0.265157
7.941717	0.1	0.264887
7.943383	0.1	0.266270
7.945050	0.1	0.267704
7.946717	0.1	0.267965
7.948383	0.1	0.267155
7.950050	0.1	0.266191
7.951717	0.1	0.265688
7.953383	0.1	0.265543
7.955050	0.1	0.265646
7.956717	0.1	0.266396
7.958383	0.1	0.268044
7.960050	0.1	0.270139
7.961717	0.1	0.272142
7.963383	0.1	0.273921
7.965050	0.1	0.275299
7.966717	0.1	0.275215
7.968383	0.1	0.272547
7.970050	0.1	0.268216
7.971717	0.1	0.264859
7.973383	0.1	0.264049
7.975050	0.1	0.265143
7.976717	0.1	0.266912
7.978383	0.1	0.268947
7.980050	0.1	0.271071
7.981717	0.1	0.272421
7.983383	0.1	0.271746
7.985050	0.1	0.268957
7.986717	0.1	0.265795
7.988383	0.1	0.263778
7.990050	0.1	0.262647
7.991717	0.1	0.261678
7.993383	0.1	0.261106
7.995050	0.1	0.261678
7.996717	0.1	0.263499
7.998383	0.1	0.265804
8.000050	0.1	0.267909
8.001717	0.1	0.269734
8.003383	0.1	0.271564
8.005050	0.1	0.273553
8.006717	0.1	0.274982
8.008383	0.1	0.274726
8.010050	0.1	0.272337
8.011717	0.1	0.267955
8.013383	0.1	0.262279
8.015050	0.1	0.257222
8.016717	0.1	0.255043
8.018383	0.1	0.256342
8.020050	0.1	0.259657
8.021717	0.1	0.263085
8.023383	0.1	0.265641
8.025050	0.1	0.266945
8.026717	0.1	0.266619
8.028383	0.1	0.264733
8.030050	0.1	0.262423
8.031717	0.1	0.261269
8.033383	0.1	0.261837
8.035050	0.1	0.263625
8.036717	0.1	0.266242
8.038383	0.1	0.268649
8.040050	0.1	0.268375
8.041717	0.1	0.263955
8.043383	0.1	0.257292
8.045050	0.1	0.252351
8.046717	0.1	0.251886
8.048383	0.1	0.255820
8.050050	0.1	0.262214
8.051717	0.1	0.268747
8.053383	0.1	0.273571
8.055050	0.1	0.275667
8.056717	0.1	0.274805
8.058383	0.1	0.271816
8.060050	0.1	0.268575
8.061717	0.1	0.266586
8.063383	0.1	0.265231
8.065050	0.1	0.262675
8.066717	0.1	0.259136
8.068383	0.1	0.257548
8.070050	0.1	0.260486
8.071717	0.1	0.267355
8.073383	0.1	0.274638
8.075050	0.1	0.278698
8.076717	0.1	0.277837
8.078383	0.1	0.272393
8.080050	0.1	0.264486
8.081717	0.1	0.257599
8.083383	0.1	0.254917
8.085050	0.1	0.257459
8.086717	0.1	0.263858
8.088383	0.1	0.271518
8.090050	0.1	0.277758
8.091717	0.1	0.280598
8.093383	0.1	0.279644
8.095050	0.1	0.276440
8.096717	0.1	0.272957
8.098383	0.1	0.270102
8.100050	0.1	0.267942
8.101717	0.1	0.266521
8.103383	0.1	0.266382
8.105050	0.1	0.268803
8.106717	0.1	0.274596
8.108383	0.1	0.282358
8.110050	0.1	0.289259
8.111717	0.1	0.293944
8.113383	0.1	0.296999
8.115050	0.1	0.298913
8.116717	0.1	0.299262
8.118383	0.1	0.297711
8.120050	0.1	0.295416
8.121717	0.1	0.294037
8.123383	0.1	0.293520
8.125050	0.1	0.293320
8.126717	0.1	0.294298
8.128383	0.1	0.297306
8.130050	0.1	0.301506
8.131717	0.1	0.305059
8.133383	0.1	0.306601
8.135050	0.1	0.306047
8.136717	0.1	0.304477
8.138383	0.1	0.303383
8.140050	0.1	0.303551
8.141717	0.1	0.304449
8.143383	0.1	0.304440
8.145050	0.1	0.301525
8.146717	0.1	0.295388
8.148383	0.1	0.289106
8.150050	0.1	0.286759
8.151717	0.1	0.288966
8.153383	0.1	0.293255
8.155050	0.1	0.297669
8.156717	0.1	0.301199
8.158383	0.1	0.302591
8.160050	0.1	0.301050
8.161717	0.1	0.297171
8.163383	0.1	0.292673
8.165050	0.1	0.289134
8.166717	0.1	0.287048
8.168383	0.1	0.286377
8.170050	0.1	0.286875
8.171717	0.1	0.287411
8.173383	0.1	0.286563
8.175050	0.1	0.284105
8.176717	0.1	0.281064
8.178383	0.1	0.278554
8.180050	0.1	0.276687
8.181717	0.1	0.274885
8.183383	0.1	0.273716
8.185050	0.1	0.274591
8.186717	0.1	0.277474
8.188383	0.1	0.280757
8.190050	0.1	0.282889
8.191717	0.1	0.283443
8.193383	0.1	0.283336
8.195050	0.1	0.284216
8.196717	0.1	0.287015
8.198383	0.1	0.290894
8.200050	0.1	0.293767
8.201717	0.1	0.293558
8.203383	0.1	0.289469
8.205050	0.1	0.282479
8.206717	0.1	0.274829
8.208383	0.1	0.269548
8.210050	0.1	0.269208
8.211717	0.1	0.274065
8.213383	0.1	0.282172
8.215050	0.1	0.290284
8.216717	0.1	0.295113
8.218383	0.1	0.295336
8.220050	0.1	0.291895
8.221717	0.1	0.286163
8.223383	0.1	0.278931
8.225050	0.1	0.271043
8.226717	0.1	0.264458
8.228383	0.1	0.261697
8.230050	0.1	0.263937
8.231717	0.1	0.269739
8.233383	0.1	0.276007
8.235050	0.1	0.280556
8.236717	0.1	0.283197
8.238383	0.1	0.284626
8.240050	0.1	0.285506
8.241717	0.1	0.286391
8.243383	0.1	0.287932
8.245050	0.1	0.290545
8.246717	0.1	0.293404
8.248383	0.1	0.294903
8.250050	0.1	0.294307
8.251717	0.1	0.292333
8.253383	0.1	0.290284
8.255050	0.1	0.288878
8.256717	0.1	0.288142
8.258383	0.1	0.287886
8.260050	0.1	0.287606
8.261717	0.1	0.286782
8.263383	0.1	0.285213
8.265050	0.1	0.283197
8.266717	0.1	0.282302
8.268383	0.1	0.284598
8.270050	0.1	0.290279
8.271717	0.1	0.296705
8.273383	0.1	0.300244
8.275050	0.1	0.299518
8.276717	0.1	0.296063
8.278383	0.1	0.291187
8.280050	0.1	0.284771
8.281717	0.1	0.277497
8.283383	0.1	0.271597
8.285050	0.1	0.269264
8.286717	0.1	0.271206
8.288383	0.1	0.276500
8.290050	0.1	0.283103
8.291717	0.1	0.288067
8.293383	0.1	0.289041
8.295050	0.1	0.286340
8.296717	0.1	0.282405
8.298383	0.1	0.279588
8.300050	0.1	0.278684
8.301717	0.1	0.278880
8.303383	0.1	0.278843
8.305050	0.1	0.277655
8.306717	0.1	0.275490
8.308383	0.1	0.273688
8.310050	0.1	0.273772
8.311717	0.1	0.276300
8.313383	0.1	0.280505
8.315050	0.1	0.285069
8.316717	0.1	0.289041
8.318383	0.1	0.291229
8.320050	0.1	0.290386
8.321717	0.1	0.287639
8.323383	0.1	0.286126
8.325050	0.1	0.287490
8.326717	0.1	0.291150
8.328383	0.1	0.295416
8.330050	0.1	0.298088
8.331717	0.1	0.297935
8.333383	0.1	0.295597
8.335050	0.1	0.292808
8.336717	0.1	0.290908
8.338383	0.1	0.289972
8.340050	0.1	0.288975
8.341717	0.1	0.287113
8.343383	0.1	0.284794
8.345050	0.1	0.283625
8.346717	0.1	0.285478
8.348383	0.1	0.290661
8.350050	0.1	0.296584
8.351717	0.1	0.299625
8.353383	0.1	0.298563
8.355050	0.1	0.295052
8.356717	0.1	0.291225
8.358383	0.1	0.288240
8.360050	0.1	0.286680
8.361717	0.1	0.286852
8.363383	0.1	0.287951
8.365050	0.1	0.287942
8.366717	0.1	0.285394
8.368383	0.1	0.281096
8.370050	0.1	0.277525
8.371717	0.1	0.276798
8.373383	0.1	0.279020
8.375050	0.1	0.282996
8.376717	0.1	0.287797
8.378383	0.1	0.292435
8.380050	0.1	0.295187
8.381717	0.1	0.294810
8.383383	0.1	0.291658
8.385050	0.1	0.287313
8.386717	0.1	0.284188
8.388383	0.1	0.284542
8.390050	0.1	0.288575
8.391717	0.1	0.294084
8.393383	0.1	0.298074
8.395050	0.1	0.299080
8.396717	0.1	0.298508
8.398383	0.1	0.298838
8.400050	0.1	0.301008
8.401717	0.1	0.304347
8.403383	0.1	0.306773
8.405050	0.1	0.305511
8.406717	0.1	0.300589
8.408383	0.1	0.295504
8.410050	0.1	0.292645
8.411717	0.1	0.291443
8.413383	0.1	0.290801
8.415050	0.1	0.289995
8.416717	0.1	0.288514
8.418383	0.1	0.286810
8.420050	0.1	0.286186
8.421717	0.1	0.287560
8.423383	0.1	0.291038
8.425050	0.1	0.296086
8.426717	0.1	0.301269
8.428383	0.1	0.304794
8.430050	0.1	0.305972
8.431717	0.1	0.305488
8.433383	0.1	0.304743
8.435050	0.1	0.304906
8.436717	0.1	0.306051
8.438383	0.1	0.307290
8.440050	0.1	0.307481
8.441717	0.1	0.305870
8.443383	0.1	0.302782
8.445050	0.1	0.299755
8.446717	0.1	0.298279
8.448383	0.1	0.298396
8.450050	0.1	0.298624
8.451717	0.1	0.297255
8.453383	0.1	0.293851
8.455050	0.1	0.289278
8.456717	0.1	0.284258
8.458383	0.1	0.279308
8.460050	0.1	0.275890
8.461717	0.1	0.275522
8.463383	0.1	0.278857
8.465050	0.1	0.285651
8.466717	0.1	0.293702
8.468383	0.1	0.299406
8.470050	0.1	0.300696
8.471717	0.1	0.298405
8.473383	0.1	0.295220
8.475050	0.1	0.293581
8.476717	0.1	0.293907
8.478383	0.1	0.294759
8.480050	0.1	0.294349
8.481717	0.1	0.291974
8.483383	0.1	0.288761
8.485050	0.1	0.286526
8.486717	0.1	0.285809
8.488383	0.1	0.285865
8.490050	0.1	0.286032
8.491717	0.1	0.286261
8.493383	0.1	0.286452
8.495050	0.1	0.285832
8.496717	0.1	0.283956
8.498383	0.1	0.281665
8.500050	0.1	0.279672
8.501717	0.1	0.277348
8.503383	0.1	0.273739
8.505050	0.1	0.268901
8.506717	0.1	0.264589
8.508383	0.1	0.263443
8.510050	0.1	0.266745
8.511717	0.1	0.273329
8.513383	0.1	0.280635
8.515050	0.1	0.286391
8.516717	0.1	0.289655
8.518383	0.1	0.290470
8.520050	0.1	0.289101
8.521717	0.1	0.286316
8.523383	0.1	0.283499
8.525050	0.1	0.281767
8.526717	0.1	0.281315
8.528383	0.1	0.281422
8.530050	0.1	0.280975
8.531717	0.1	0.279145
8.533383	0.1	0.275578
8.535050	0.1	0.271020
8.536717	0.1	0.267215
8.538383	0.1	0.265231
8.540050	0.1	0.265050
8.541717	0.1	0.266675
8.543383	0.1	0.270223
8.545050	0.1	0.275415
8.546717	0.1	0.281110
8.548383	0.1	0.285446
8.550050	0.1	0.286982
8.551717	0.1	0.285567
8.553383	0.1	0.282177
8.555050	0.1	0.277925
8.556717	0.1	0.273618
8.558383	0.1	0.270652
8.560050	0.1	0.270619
8.561717	0.1	0.273101
8.563383	0.1	0.275504
8.565050	0.1	0.275471
8.566717	0.1	0.272384
8.568383	0.1	0.266787
8.570050	0.1	0.259597
8.571717	0.1	0.252468
8.573383	0.1	0.248039
8.575050	0.1	0.248482
8.576717	0.1	0.253818
8.578383	0.1	0.261986
8.580050	0.1	0.270121
8.581717	0.1	0.276309
8.583383	0.1	0.280598
8.585050	0.1	0.283890
8.586717	0.1	0.286610
8.588383	0.1	0.288775
8.590050	0.1	0.290503
8.591717	0.1	0.291876
8.593383	0.1	0.292752
8.595050	0.1	0.293194
8.596717	0.1	0.294079
8.598383	0.1	0.296449
8.600050	0.1	0.299891
8.601717	0.1	0.302666
8.603383	0.1	0.303634
8.605050	0.1	0.303029
8.606717	0.1	0.301558
8.608383	0.1	0.299616
8.610050	0.1	0.297711
8.611717	0.1	0.296831
8.613383	0.1	0.297329
8.615050	0.1	0.298098
8.616717	0.1	0.297423
8.618383	0.1	0.294587
8.620050	0.1	0.290717
8.621717	0.1	0.287932
8.623383	0.1	0.287802
8.625050	0.1	0.290656
8.626717	0.1	0.294950
8.628383	0.1	0.297539
8.630050	0.1	0.296626
8.631717	0.1	0.294307
8.633383	0.1	0.294344
8.635050	0.1	0.298000
8.636717	0.1	0.303374
8.638383	0.1	0.307597
8.640050	0.1	0.308738
8.641717	0.1	0.306489
8.643383	0.1	0.301590
8.645050	0.1	0.294964
8.646717	0.1	0.287564
8.648383	0.1	0.281059
8.650050	0.1	0.277925
8.651717	0.1	0.279341
8.653383	0.1	0.283248
8.655050	0.1	0.286307
8.656717	0.1	0.287010
8.658383	0.1	0.285991
8.660050	0.1	0.284738
8.661717	0.1	0.284468
8.663383	0.1	0.285381
8.665050	0.1	0.286810
8.666717	0.1	0.287546
8.668383	0.1	0.286154
8.670050	0.1	0.282410
8.671717	0.1	0.278135
8.673383	0.1	0.276002
8.675050	0.1	0.277259
8.676717	0.1	0.280873
8.678383	0.1	0.284538
8.680050	0.1	0.285897
8.681717	0.1	0.283998
8.683383	0.1	0.280007
8.685050	0.1	0.276254
8.686717	0.1	0.274722
8.688383	0.1	0.275676
8.690050	0.1	0.278144
8.691717	0.1	0.281353
8.693383	0.1	0.284524
8.695050	0.1	0.286540
8.696717	0.1	0.287164
8.698383	0.1	0.287481
8.700050	0.1	0.288505
8.701717	0.1	0.289800
8.703383	0.1	0.290037
8.705050	0.1	0.288570
8.706717	0.1	0.285665
8.708383	0.1	0.281832
8.710050	0.1	0.278009
8.711717	0.1	0.275541
8.713383	0.1	0.275099
8.715050	0.1	0.275858
8.716717	0.1	0.276756
8.718383	0.1	0.278498
8.720050	0.1	0.282587
8.721717	0.1	0.288412
8.723383	0.1	0.293227
8.725050	0.1	0.294512
8.726717	0.1	0.291667
8.728383	0.1	0.285902
8.730050	0.1	0.278964
8.731717	0.1	0.271928
8.733383	0.1	0.265269
8.735050	0.1	0.259303
8.736717	0.1	0.254512
8.738383	0.1	0.252011
8.740050	0.1	0.253329
8.741717	0.1	0.258633
8.743383	0.1	0.265809
8.745050	0.1	0.272449
8.746717	0.1	0.278018
8.748383	0.1	0.283127
8.750050	0.1	0.287672
8.751717	0.1	0.291220
8.753383	0.1	0.294023
8.755050	0.1	0.296459
8.756717	0.1	0.298512
8.758383	0.1	0.299495
8.760050	0.1	0.298340
8.761717	0.1	0.295523
8.763383	0.1	0.292957
8.765050	0.1	0.291504
8.766717	0.1	0.290805
8.768383	0.1	0.290275
8.770050	0.1	0.289069
8.771717	0.1	0.286517
8.773383	0.1	0.282819
8.775050	0.1	0.279020
8.776717	0.1	0.275983
8.778383	0.1	0.273506
8.780050	0.1	0.271318
8.781717	0.1	0.270144
8.783383	0.1	0.270493
8.785050	0.1	0.271648
8.786717	0.1	0.272542
8.788383	0.1	0.272598
8.790050	0.1	0.271876
8.791717	0.1	0.271136
8.793383	0.1	0.271308
8.795050	0.1	0.272770
8.796717	0.1	0.274559
8.798383	0.1	0.274936
8.800050	0.1	0.273506
8.801717	0.1	0.271988
8.803383	0.1	0.272719
8.805050	0.1	0.276389
8.806717	0.1	0.280906
8.808383	0.1	0.283537
8.810050	0.1	0.283914
8.811717	0.1	0.283783
8.813383	0.1	0.284552
8.815050	0.1	0.285679
8.816717	0.1	0.285874
8.818383	0.1	0.285734
8.820050	0.1	0.287136
8.821717	0.1	0.290172
8.823383	0.1	0.293455
8.825050	0.1	0.296682
8.826717	0.1	0.300147
8.828383	0.1	0.303225
8.830050	0.1	0.304920
8.831717	0.1	0.304710
8.833383	0.1	0.303057
8.835050	0.1	0.301185
8.836717	0.1	0.299253
8.838383	0.1	0.296049
8.840050	0.1	0.291090
8.841717	0.1	0.285199
8.843383	0.1	0.279713
8.845050	0.1	0.275653
8.846717	0.1	0.273339
8.848383	0.1	0.273022
8.850050	0.1	0.274875
8.851717	0.1	0.278312
8.853383	0.1	0.282917
8.855050	0.1	0.288822
8.856717	0.1	0.295225
8.858383	0.1	0.300566
8.860050	0.1	0.304095
8.861717	0.1	0.306093
8.863383	0.1	0.307229
8.865050	0.1	0.307583
8.866717	0.1	0.306484
8.868383	0.1	0.303728
8.870050	0.1	0.300547
8.871717	0.1	0.299164
8.873383	0.1	0.300580
8.875050	0.1	0.303141
8.876717	0.1	0.304542
8.878383	0.1	0.304426
8.880050	0.1	0.303825
8.881717	0.1	0.303318
8.883383	0.1	0.303043
8.885050	0.1	0.303388
8.886717	0.1	0.304687
8.888383	0.1	0.306792
8.890050	0.1	0.309385
8.891717	0.1	0.312179
8.893383	0.1	0.314689
8.895050	0.1	0.316091
8.896717	0.1	0.315611
8.898383	0.1	0.313343
8.900050	0.1	0.310712
8.901717	0.1	0.309292
8.903383	0.1	0.308682
8.905050	0.1	0.307118
8.906717	0.1	0.304193
8.908383	0.1	0.301013
8.910050	0.1	0.298717
8.911717	0.1	0.298317
8.913383	0.1	0.300244
8.915050	0.1	0.303830
8.916717	0.1	0.308300
8.918383	0.1	0.312985
8.920050	0.1	0.316706
8.921717	0.1	0.318517
8.923383	0.1	0.318228
8.925050	0.1	0.315919
8.926717	0.1	0.311998
8.928383	0.1	0.307299
8.930050	0.1	0.302549
8.931717	0.1	0.298778
8.933383	0.1	0.297460
8.935050	0.1	0.299271
8.936717	0.1	0.303276
8.938383	0.1	0.307523
8.940050	0.1	0.310577
8.941717	0.1	0.312473
8.943383	0.1	0.313814
8.945050	0.1	0.314442
8.946717	0.1	0.313283
8.948383	0.1	0.309376
8.950050	0.1	0.302936
8.951717	0.1	0.295178
8.953383	0.1	0.287332
8.955050	0.1	0.280137
8.956717	0.1	0.274382
8.958383	0.1	0.271695
8.960050	0.1	0.273823
8.961717	0.1	0.280719
8.963383	0.1	0.290526
8.965050	0.1	0.301311
8.966717	0.1	0.311676
8.968383	0.1	0.320440
8.970050	0.1	0.326517
8.971717	0.1	0.328929
8.973383	0.1	0.327448
8.975050	0.1	0.322871
8.976717	0.1	0.316231
8.978383	0.1	0.308538
8.980050	0.1	0.300636
8.981717	0.1	0.292561
8.983383	0.1	0.284337
8.985050	0.1	0.277623
8.986717	0.1	0.275206
8.988383	0.1	0.278340
8.990050	0.1	0.284929
8.991717	0.1	0.291243
8.993383	0.1	0.295411
8.995050	0.1	0.298107
8.996717	0.1	0.299742
8.998383	0.1	0.299253
9.000050	0.1	0.295984
9.001717	0.1	0.290773
9.003383	0.1	0.285762
9.005050	0.1	0.283560
9.006717	0.1	0.285232
9.008383	0.1	0.289506
9.010050	0.1	0.294088
9.011717	0.1	0.297055
9.013383	0.1	0.297977
9.015050	0.1	0.297800
9.016717	0.1	0.296999
9.018383	0.1	0.294717
9.020050	0.1	0.290507
9.021717	0.1	0.285776
9.023383	0.1	0.282968
9.025050	0.1	0.283620
9.026717	0.1	0.287201
9.028383	0.1	0.292240
9.030050	0.1	0.297781
9.031717	0.1	0.302717
9.033383	0.1	0.305101
9.035050	0.1	0.303867
9.036717	0.1	0.300012
9.038383	0.1	0.295551
9.040050	0.1	0.292324
9.041717	0.1	0.291318
9.043383	0.1	0.292212
9.045050	0.1	0.294098
9.046717	0.1	0.296161
9.048383	0.1	0.297530
9.050050	0.1	0.297865
9.051717	0.1	0.297860
9.053383	0.1	0.298345
9.055050	0.1	0.299779
9.056717	0.1	0.302168
9.058383	0.1	0.304626
9.060050	0.1	0.306158
9.061717	0.1	0.306773
9.063383	0.1	0.306601
9.065050	0.1	0.305045
9.066717	0.1	0.302056
9.068383	0.1	0.298768
9.070050	0.1	0.296296
9.071717	0.1	0.294922
9.073383	0.1	0.294377
9.075050	0.1	0.294251
9.076717	0.1	0.294372
9.078383	0.1	0.294480
9.080050	0.1	0.294098
9.081717	0.1	0.293502
9.083383	0.1	0.293436
9.085050	0.1	0.293748
9.086717	0.1	0.294214
9.088383	0.1	0.295634
9.090050	0.1	0.298582
9.091717	0.1	0.302223
9.093383	0.1	0.305409
9.095050	0.1	0.308347
9.096717	0.1	0.311923
9.098383	0.1	0.315579
9.100050	0.1	0.318000
9.101717	0.1	0.319462
9.103383	0.1	0.321046
9.105050	0.1	0.322359
9.106717	0.1	0.322293
9.108383	0.1	0.320780
9.110050	0.1	0.318270
9.111717	0.1	0.314899
9.113383	0.1	0.310550
9.115050	0.1	0.304696
9.116717	0.1	0.297194
9.118383	0.1	0.289814
9.120050	0.1	0.285711
9.121717	0.1	0.286829
9.123383	0.1	0.292337
9.125050	0.1	0.299686
9.126717	0.1	0.306079
9.128383	0.1	0.309483
9.130050	0.1	0.310005
9.131717	0.1	0.309702
9.133383	0.1	0.310149
9.135050	0.1	0.311439
9.136717	0.1	0.313115
9.138383	0.1	0.314792
9.140050	0.1	0.316501
9.141717	0.1	0.318335
9.143383	0.1	0.319728
9.145050	0.1	0.319909
9.146717	0.1	0.318768
9.148383	0.1	0.316855
9.150050	0.1	0.314591
9.151717	0.1	0.311746
9.153383	0.1	0.308556
9.155050	0.1	0.306531
9.156717	0.1	0.306801
9.158383	0.1	0.309087
9.160050	0.1	0.312640
9.161717	0.1	0.316664
9.163383	0.1	0.320012
9.165050	0.1	0.321385
9.166717	0.1	0.319914
9.168383	0.1	0.316012
9.170050	0.1	0.311607
9.171717	0.1	0.308547
9.173383	0.1	0.306736
9.175050	0.1	0.305115
9.176717	0.1	0.303341
9.178383	0.1	0.302009
9.180050	0.1	0.302787
9.181717	0.1	0.307197
9.183383	0.1	0.314000
9.185050	0.1	0.320119
9.186717	0.1	0.324226
9.188383	0.1	0.327444
9.190050	0.1	0.331406
9.191717	0.1	0.336641
9.193383	0.1	0.341921
9.195050	0.1	0.344543
9.196717	0.1	0.341707
9.198383	0.1	0.333078
9.200050	0.1	0.322163
9.201717	0.1	0.314070
9.203383	0.1	0.311676
9.205050	0.1	0.314070
9.206717	0.1	0.318317
9.208383	0.1	0.322512
9.210050	0.1	0.326764
9.211717	0.1	0.330829
9.213383	0.1	0.333190
9.215050	0.1	0.333274
9.216717	0.1	0.331793
9.218383	0.1	0.329460
9.220050	0.1	0.327136
9.221717	0.1	0.325595
9.223383	0.1	0.324966
9.225050	0.1	0.325670
9.226717	0.1	0.328282
9.228383	0.1	0.331723
9.230050	0.1	0.333278
9.231717	0.1	0.330782
9.233383	0.1	0.324654
9.235050	0.1	0.317628
9.236717	0.1	0.312314
9.238383	0.1	0.309758
9.240050	0.1	0.309497
9.241717	0.1	0.310079
9.243383	0.1	0.310438
9.245050	0.1	0.310736
9.246717	0.1	0.311621
9.248383	0.1	0.313381
9.250050	0.1	0.315658
9.251717	0.1	0.317511
9.253383	0.1	0.318163
9.255050	0.1	0.317534
9.256717	0.1	0.316068
9.258383	0.1	0.314210
9.260050	0.1	0.311849
9.261717	0.1	0.308468
9.263383	0.1	0.304128
9.265050	0.1	0.299904
9.266717	0.1	0.297017
9.268383	0.1	0.295881
9.270050	0.1	0.295928
9.271717	0.1	0.295937
9.273383	0.1	0.294968
9.275050	0.1	0.293409
9.276717	0.1	0.292724
9.278383	0.1	0.293585
9.280050	0.1	0.294768
9.281717	0.1	0.295076
9.283383	0.1	0.295555
9.285050	0.1	0.297721
9.286717	0.1	0.301283
9.288383	0.1	0.305031
9.290050	0.1	0.308137
9.291717	0.1	0.310438
9.293383	0.1	0.311970
9.295050	0.1	0.311905
9.296717	0.1	0.309092
9.298383	0.1	0.304519
9.300050	0.1	0.301297
9.301717	0.1	0.301441
9.303383	0.1	0.304491
9.305050	0.1	0.308808
9.306717	0.1	0.312426
9.308383	0.1	0.313753
9.310050	0.1	0.312766
9.311717	0.1	0.310792
9.313383	0.1	0.308934
9.315050	0.1	0.307602
9.316717	0.1	0.306796
9.318383	0.1	0.306298
9.320050	0.1	0.306042
9.321717	0.1	0.306210
9.323383	0.1	0.306354
9.325050	0.1	0.305269
9.326717	0.1	0.302396
9.328383	0.1	0.298745
9.330050	0.1	0.296240
9.331717	0.1	0.296570
9.333383	0.1	0.300161
9.335050	0.1	0.306107
9.336717	0.1	0.312785
9.338383	0.1	0.318303
9.340050	0.1	0.321488
9.341717	0.1	0.322927
9.343383	0.1	0.323686
9.345050	0.1	0.323392
9.346717	0.1	0.321390
9.348383	0.1	0.318326
9.350050	0.1	0.315080
9.351717	0.1	0.311825
9.353383	0.1	0.308813
9.355050	0.1	0.306815
9.356717	0.1	0.306615
9.358383	0.1	0.308589
9.360050	0.1	0.312277
9.361717	0.1	0.316380
9.363383	0.1	0.319686
9.365050	0.1	0.322079
9.366717	0.1	0.324007
9.368383	0.1	0.325264
9.370050	0.1	0.325404
9.371717	0.1	0.324282
9.373383	0.1	0.321451
9.375050	0.1	0.316650
9.376717	0.1	0.311392
9.378383	0.1	0.308258
9.380050	0.1	0.308109
9.381717	0.1	0.309302
9.383383	0.1	0.310359
9.385050	0.1	0.311965
9.386717	0.1	0.315518
9.388383	0.1	0.321390
9.390050	0.1	0.328817
9.391717	0.1	0.336128
9.393383	0.1	0.341381
9.395050	0.1	0.343136
9.396717	0.1	0.340855
9.398383	0.1	0.335746
9.400050	0.1	0.330852
9.401717	0.1	0.328380
9.403383	0.1	0.327909
9.405050	0.1	0.328198
9.406717	0.1	0.328571
9.408383	0.1	0.328477
9.410050	0.1	0.327867
9.411717	0.1	0.327509
9.413383	0.1	0.328161
9.415050	0.1	0.330256
9.416717	0.1	0.333996
9.418383	0.1	0.339053
9.420050	0.1	0.344380
9.421717	0.1	0.348273
9.423383	0.1	0.348771
9.425050	0.1	0.345032
9.426717	0.1	0.338499
9.428383	0.1	0.332044
9.430050	0.1	0.328119
9.431717	0.1	0.327779
9.433383	0.1	0.330443
9.435050	0.1	0.333940
9.436717	0.1	0.336063
9.438383	0.1	0.336519
9.440050	0.1	0.336580
9.441717	0.1	0.337358
9.443383	0.1	0.339220
9.445050	0.1	0.342452
9.446717	0.1	0.347397
9.448383	0.1	0.353544
9.450050	0.1	0.359560
9.451717	0.1	0.363993
9.453383	0.1	0.364827
9.455050	0.1	0.360566
9.456717	0.1	0.352357
9.458383	0.1	0.342792
9.460050	0.1	0.333916
9.461717	0.1	0.327183
9.463383	0.1	0.323527
9.465050	0.1	0.323085
9.466717	0.1	0.325167
9.468383	0.1	0.328440
9.470050	0.1	0.331569
9.471717	0.1	0.333758
9.473383	0.1	0.334624
9.475050	0.1	0.334117
9.476717	0.1	0.332789
9.478383	0.1	0.331388
9.480050	0.1	0.330443
9.481717	0.1	0.331230
9.483383	0.1	0.335174
9.485050	0.1	0.341292
9.486717	0.1	0.346932
9.488383	0.1	0.350848
9.490050	0.1	0.353074
9.491717	0.1	0.353269
9.493383	0.1	0.350829
9.495050	0.1	0.345642
9.496717	0.1	0.338443
9.498383	0.1	0.330973
9.500050	0.1	0.325288
9.501717	0.1	0.322764
9.503383	0.1	0.324212
9.505050	0.1	0.329367
9.506717	0.1	0.335798
9.508383	0.1	0.339984
9.510050	0.1	0.339947
9.511717	0.1	0.336948
9.513383	0.1	0.334582
9.515050	0.1	0.335779
9.516717	0.1	0.340743
9.518383	0.1	0.347327
9.520050	0.1	0.352906
9.521717	0.1	0.356520
9.523383	0.1	0.358890
9.525050	0.1	0.360683
9.526717	0.1	0.361898
9.528383	0.1	0.362173
9.530050	0.1	0.360929
9.531717	0.1	0.358149
9.533383	0.1	0.355025
9.535050	0.1	0.353060
9.536717	0.1	0.353046
9.538383	0.1	0.354713
9.540050	0.1	0.356627
9.541717	0.1	0.356976
9.543383	0.1	0.354825
9.545050	0.1	0.351248
9.546717	0.1	0.349255
9.548383	0.1	0.351374
9.550050	0.1	0.357339
9.551717	0.1	0.365167
9.553383	0.1	0.373079
9.555050	0.1	0.379421
9.556717	0.1	0.382988
9.558383	0.1	0.384459
9.560050	0.1	0.385679
9.561717	0.1	0.387984
9.563383	0.1	0.392068
9.565050	0.1	0.397852
9.566717	0.1	0.403975
9.568383	0.1	0.408441
9.570050	0.1	0.410140
9.571717	0.1	0.410131
9.573383	0.1	0.410900
9.575050	0.1	0.413782
9.576717	0.1	0.418257
9.578383	0.1	0.423635
9.580050	0.1	0.429382
9.581717	0.1	0.434164
9.583383	0.1	0.436869
9.585050	0.1	0.438243
9.586717	0.1	0.440003
9.588383	0.1	0.442499
9.590050	0.1	0.444716
9.591717	0.1	0.446467
9.593383	0.1	0.448530
9.595050	0.1	0.451277
9.596717	0.1	0.454849
9.598383	0.1	0.459081
9.600050	0.1	0.462737
9.601717	0.1	0.464953
9.603383	0.1	0.466881
9.605050	0.1	0.470397
9.606717	0.1	0.475910
9.608383	0.1	0.481731
9.610050	0.1	0.485331
9.611717	0.1	0.485634
9.613383	0.1	0.483901
9.615050	0.1	0.482481
9.616717	0.1	0.483249
9.618383	0.1	0.486849
9.620050	0.1	0.492623
9.621717	0.1	0.499273
9.623383	0.1	0.505266
9.625050	0.1	0.509117
9.626717	0.1	0.510151
9.628383	0.1	0.509345
9.630050	0.1	0.509373
9.631717	0.1	0.512809
9.633383	0.1	0.519482
9.635050	0.1	0.526779
9.636717	0.1	0.532712
9.638383	0.1	0.536796
9.640050	0.1	0.538831
9.641717	0.1	0.539045
9.643383	0.1	0.538537
9.645050	0.1	0.538398
9.646717	0.1	0.539399
9.648383	0.1	0.541830
9.650050	0.1	0.544600
9.651717	0.1	0.545601
9.653383	0.1	0.543720
9.655050	0.1	0.540079
9.656717	0.1	0.536828
9.658383	0.1	0.534803
9.660050	0.1	0.533243
9.661717	0.1	0.531385
9.663383	0.1	0.529718
9.665050	0.1	0.529815
9.666717	0.1	0.532633
9.668383	0.1	0.537247
9.670050	0.1	0.541634
9.671717	0.1	0.544223
9.673383	0.1	0.544451
9.675050	0.1	0.542281
9.676717	0.1	0.537876
9.678383	0.1	0.532367
9.680050	0.1	0.527855
9.681717	0.1	0.526025
9.683383	0.1	0.527278
9.685050	0.1	0.530346
9.686717	0.1	0.532973
9.688383	0.1	0.534346
9.690050	0.1	0.535436
9.691717	0.1	0.536833
9.693383	0.1	0.538724
9.695050	0.1	0.541555
9.696717	0.1	0.544754
9.698383	0.1	0.546272
9.700050	0.1	0.544610
9.701717	0.1	0.540856
9.703383	0.1	0.538398
9.705050	0.1	0.539962
9.706717	0.1	0.545117
9.708383	0.1	0.550719
9.710050	0.1	0.553248
9.711717	0.1	0.551110
9.713383	0.1	0.545783
9.715050	0.1	0.540628
9.716717	0.1	0.538179
9.718383	0.1	0.538602
9.720050	0.1	0.540460
9.721717	0.1	0.541899
9.723383	0.1	0.541303
9.725050	0.1	0.538067
9.726717	0.1	0.532647
9.728383	0.1	0.526514
9.730050	0.1	0.521997
9.731717	0.1	0.520386
9.733383	0.1	0.520810
9.735050	0.1	0.522076
9.736717	0.1	0.524353
9.738383	0.1	0.528009
9.740050	0.1	0.532023
9.741717	0.1	0.534514
9.743383	0.1	0.534640
9.745050	0.1	0.533797
9.746717	0.1	0.534463
9.748383	0.1	0.537061
9.750050	0.1	0.539511
9.751717	0.1	0.540637
9.753383	0.1	0.541471
9.755050	0.1	0.543031
9.756717	0.1	0.545410
9.758383	0.1	0.548321
9.760050	0.1	0.551208
9.761717	0.1	0.553140
9.763383	0.1	0.552600
9.765050	0.1	0.548651
9.766717	0.1	0.543050
9.768383	0.1	0.539226
9.770050	0.1	0.538887
9.771717	0.1	0.541145
9.773383	0.1	0.544591
9.775050	0.1	0.548465
9.776717	0.1	0.552530
9.778383	0.1	0.556638
9.780050	0.1	0.560330
9.781717	0.1	0.563054
9.783383	0.1	0.564717
9.785050	0.1	0.565504
9.786717	0.1	0.565005
9.788383	0.1	0.562556
9.790050	0.1	0.558654
9.791717	0.1	0.554873
9.793383	0.1	0.552437
9.795050	0.1	0.551590
9.796717	0.1	0.551972
9.798383	0.1	0.553289
9.800050	0.1	0.555515
9.801717	0.1	0.558095
9.803383	0.1	0.559646
9.805050	0.1	0.558896
9.806717	0.1	0.555529
9.808383	0.1	0.550337
9.810050	0.1	0.545457
9.811717	0.1	0.543525
9.813383	0.1	0.545220
9.815050	0.1	0.548833
9.816717	0.1	0.553257
9.818383	0.1	0.558719
9.820050	0.1	0.564186
9.821717	0.1	0.567324
9.823383	0.1	0.566994
9.825050	0.1	0.563622
9.826717	0.1	0.558249
9.828383	0.1	0.552456
9.830050	0.1	0.548493
9.831717	0.1	0.548237
9.833383	0.1	0.551762
9.835050	0.1	0.557178
9.836717	0.1	0.562044
9.838383	0.1	0.564852
9.840050	0.1	0.565564
9.841717	0.1	0.565359
9.843383	0.1	0.565737
9.845050	0.1	0.567078
9.846717	0.1	0.568200
9.848383	0.1	0.568838
9.850050	0.1	0.570957
9.851717	0.1	0.575064
9.853383	0.1	0.578305
9.855050	0.1	0.578281
9.856717	0.1	0.575632
9.858383	0.1	0.572256
9.860050	0.1	0.569471
9.861717	0.1	0.567469
9.863383	0.1	0.565709
9.865050	0.1	0.563944
9.866717	0.1	0.562565
9.868383	0.1	0.561955
9.870050	0.1	0.561508
9.871717	0.1	0.559841
9.873383	0.1	0.556679
9.875050	0.1	0.553611
9.876717	0.1	0.552055
9.878383	0.1	0.551897
9.880050	0.1	0.552535
9.881717	0.1	0.553327
9.883383	0.1	0.552968
9.885050	0.1	0.550784
9.886717	0.1	0.548149
9.888383	0.1	0.546784
9.890050	0.1	0.546887
9.891717	0.1	0.547580
9.893383	0.1	0.547855
9.895050	0.1	0.547301
9.896717	0.1	0.546519
9.898383	0.1	0.546384
9.900050	0.1	0.546435
9.901717	0.1	0.545233
9.903383	0.1	0.542812
9.905050	0.1	0.541406
9.906717	0.1	0.543082
9.908383	0.1	0.547548
9.910050	0.1	0.552638
9.911717	0.1	0.555636
9.913383	0.1	0.554346
9.915050	0.1	0.549178
9.916717	0.1	0.543692
9.918383	0.1	0.540917
9.920050	0.1	0.540717
9.921717	0.1	0.541247
9.923383	0.1	0.540903
9.925050	0.1	0.539105
9.926717	0.1	0.535967
9.928383	0.1	0.531613
9.930050	0.1	0.526137
9.931717	0.1	0.519897
9.933383	0.1	0.513946
9.935050	0.1	0.510002
9.936717	0.1	0.509503
9.938383	0.1	0.512558
9.940050	0.1	0.517522
9.941717	0.1	0.521890
9.943383	0.1	0.523520
9.945050	0.1	0.521084
9.946717	0.1	0.514886
9.948383	0.1	0.507641
9.950050	0.1	0.502528
9.951717	0.1	0.500563
9.953383	0.1	0.500884
9.955050	0.1	0.501890
9.956717	0.1	0.501443
9.958383	0.1	0.498504
9.960050	0.1	0.494407
9.961717	0.1	0.491072
9.963383	0.1	0.488977
9.965050	0.1	0.487501
9.966717	0.1	0.486216
9.968383	0.1	0.485270
9.970050	0.1	0.484316
9.971717	0.1	0.482341
9.973383	0.1	0.479054
9.975050	0.1	0.474923
9.976717	0.1	0.470197
9.978383	0.1	0.465247
9.980050	0.1	0.460600
9.981717	0.1	0.456125
9.983383	0.1	0.451677
9.985050	0.1	0.447738
9.986717	0.1	0.444707
9.988383	0.1	0.442578
9.990050	0.1	0.440916
9.991717	0.1	0.439072
9.993383	0.1	0.437093
9.995050	0.1	0.435603
9.996717	0.1	0.434481
9.998383	0.1	0.433545
10.000050	0.1	0.433656
10.001717	0.1	0.434974
10.003383	0.1	0.436348
10.005050	0.1	0.437382
10.006717	0.1	0.438155
10.008383	0.1	0.438094
10.010050	0.1	0.437442
10.011717	0.1	0.437344
10.013383	0.1	0.437824
10.015050	0.1	0.438392
10.016717	0.1	0.439282
10.018383	0.1	0.439836
10.020050	0.1	0.438038
10.021717	0.1	0.433065
10.023383	0.1	0.426210
10.025050	0.1	0.419496
10.026717	0.1	0.414574
10.028383	0.1	0.412101
10.030050	0.1	0.411328
10.031717	0.1	0.410811
10.033383	0.1	0.409787
10.035050	0.1	0.408748
10.036717	0.1	0.408632
10.038383	0.1	0.409950
10.040050	0.1	0.412678
10.041717	0.1	0.416110
10.043383	0.1	0.418951
10.045050	0.1	0.419794
10.046717	0.1	0.417340
10.048383	0.1	0.411482
10.050050	0.1	0.404497
10.051717	0.1	0.399211
10.053383	0.1	0.396413
10.055050	0.1	0.395519
10.056717	0.1	0.395784
10.058383	0.1	0.396464
10.060050	0.1	0.397768
10.061717	0.1	0.400571
10.063383	0.1	0.404185
10.065050	0.1	0.406303
10.066717	0.1	0.405926
10.068383	0.1	0.404203
10.070050	0.1	0.402415
10.071717	0.1	0.400939
10.073383	0.1	0.400008
10.075050	0.1	0.400385
10.076717	0.1	0.402597
10.078383	0.1	0.405661
10.080050	0.1	0.407719
10.081717	0.1	0.408031
10.083383	0.1	0.407039
10.085050	0.1	0.404743
10.086717	0.1	0.401069
10.088383	0.1	0.397451
10.090050	0.1	0.395938
10.091717	0.1	0.396939
10.093383	0.1	0.399016
10.095050	0.1	0.400790
10.096717	0.1	0.402145
10.098383	0.1	0.403379
10.100050	0.1	0.403896
10.101717	0.1	0.402355
10.103383	0.1	0.398462
10.105050	0.1	0.393940
10.106717	0.1	0.390722
10.108383	0.1	0.389060
10.110050	0.1	0.388324
10.111717	0.1	0.388683
10.113383	0.1	0.391011
10.115050	0.1	0.395188
10.116717	0.1	0.399332
10.118383	0.1	0.401116
10.120050	0.1	0.399449
10.121717	0.1	0.395123
10.123383	0.1	0.390140
10.125050	0.1	0.386289
10.126717	0.1	0.384208
10.128383	0.1	0.383672
10.130050	0.1	0.384687
10.131717	0.1	0.387412
10.133383	0.1	0.391030
10.135050	0.1	0.393954
10.136717	0.1	0.395295
10.138383	0.1	0.395440
10.140050	0.1	0.395053
10.141717	0.1	0.394317
10.143383	0.1	0.393256
10.145050	0.1	0.392394
10.146717	0.1	0.392632
10.148383	0.1	0.394057
10.150050	0.1	0.395472
10.151717	0.1	0.395863
10.153383	0.1	0.395849
10.155050	0.1	0.396781
10.156717	0.1	0.398871
10.158383	0.1	0.401139
10.160050	0.1	0.403523
10.161717	0.1	0.407482
10.163383	0.1	0.412907
10.165050	0.1	0.416813
10.166717	0.1	0.416790
10.168383	0.1	0.413251
10.170050	0.1	0.408180
10.171717	0.1	0.404031
10.173383	0.1	0.402299
10.175050	0.1	0.401922
10.176717	0.1	0.401153
10.178383	0.1	0.400306
10.180050	0.1	0.400622
10.181717	0.1	0.402415
10.183383	0.1	0.405144
10.185050	0.1	0.407593
10.186717	0.1	0.407971
10.188383	0.1	0.405000
10.190050	0.1	0.398993
10.191717	0.1	0.391584
10.193383	0.1	0.384948
10.195050	0.1	0.381223
10.196717	0.1	0.381689
10.198383	0.1	0.386070
10.200050	0.1	0.392264
10.201717	0.1	0.397325
10.203383	0.1	0.399509
10.205050	0.1	0.398746
10.206717	0.1	0.395682
10.208383	0.1	0.391672
10.210050	0.1	0.388338
10.211717	0.1	0.386303
10.213383	0.1	0.385172
10.215050	0.1	0.384459
10.216717	0.1	0.384464
10.218383	0.1	0.386233
10.220050	0.1	0.390029
10.221717	0.1	0.394494
10.223383	0.1	0.398322
10.225050	0.1	0.401800
10.226717	0.1	0.405503
10.228383	0.1	0.408334
10.230050	0.1	0.408180
10.231717	0.1	0.404315
10.233383	0.1	0.398410
10.235050	0.1	0.393107
10.236717	0.1	0.389628
10.238383	0.1	0.386881
10.240050	0.1	0.383067
10.241717	0.1	0.378080
10.243383	0.1	0.374084
10.245050	0.1	0.373460
10.246717	0.1	0.376278
10.248383	0.1	0.380268
10.250050	0.1	0.383235
10.251717	0.1	0.384715
10.253383	0.1	0.385330
10.255050	0.1	0.385810
10.256717	0.1	0.387044
10.258383	0.1	0.389926
10.260050	0.1	0.394317
10.261717	0.1	0.399305
10.263383	0.1	0.404599
10.265050	0.1	0.409954
10.266717	0.1	0.413936
10.268383	0.1	0.414830
10.270050	0.1	0.412003
10.271717	0.1	0.406327
10.273383	0.1	0.400143
10.275050	0.1	0.396343
10.276717	0.1	0.396548
10.278383	0.1	0.399705
10.280050	0.1	0.402858
10.281717	0.1	0.403388
10.283383	0.1	0.400720
10.285050	0.1	0.396683
10.286717	0.1	0.394289
10.288383	0.1	0.395267
10.290050	0.1	0.399072
10.291717	0.1	0.404087
10.293383	0.1	0.408790
10.295050	0.1	0.412222
10.296717	0.1	0.414397
10.298383	0.1	0.415668
10.300050	0.1	0.416092
10.301717	0.1	0.416166
10.303383	0.1	0.416976
10.305050	0.1	0.419081
10.306717	0.1	0.422290
10.308383	0.1	0.426285
10.310050	0.1	0.430136
10.311717	0.1	0.432767
10.313383	0.1	0.435035
10.315050	0.1	0.438937
10.316717	0.1	0.444613
10.318383	0.1	0.450839
10.320050	0.1	0.456879
10.321717	0.1	0.462192
10.323383	0.1	0.465973
10.325050	0.1	0.467659
10.326717	0.1	0.467510
10.328383	0.1	0.467058
10.330050	0.1	0.468465
10.331717	0.1	0.472958
10.333383	0.1	0.480181
10.335050	0.1	0.488749
10.336717	0.1	0.496949
10.338383	0.1	0.503478
10.340050	0.1	0.507520
10.341717	0.1	0.508684
10.343383	0.1	0.507925
10.345050	0.1	0.507352
10.346717	0.1	0.508949
10.348383	0.1	0.513960
10.350050	0.1	0.522570
10.351717	0.1	0.533345
10.353383	0.1	0.543650
10.355050	0.1	0.551553
10.356717	0.1	0.557057
10.358383	0.1	0.561313
10.360050	0.1	0.566016
10.361717	0.1	0.572903
10.363383	0.1	0.582240
10.365050	0.1	0.592731
10.366717	0.1	0.603255
10.368383	0.1	0.613104
10.370050	0.1	0.621346
10.371717	0.1	0.627777
10.373383	0.1	0.633639
10.375050	0.1	0.640363
10.376717	0.1	0.648228
10.378383	0.1	0.656303
10.380050	0.1	0.663297
10.381717	0.1	0.668759
10.383383	0.1	0.673388
10.385050	0.1	0.678524
10.386717	0.1	0.685868
10.388383	0.1	0.697076
10.390050	0.1	0.712643
10.391717	0.1	0.730995
10.393383	0.1	0.749496
10.395050	0.1	0.766539
10.396717	0.1	0.782064
10.398383	0.1	0.796509
10.400050	0.1	0.810432
10.401717	0.1	0.824709
10.403383	0.1	0.840225
10.405050	0.1	0.857338
10.406717	0.1	0.876100
10.408383	0.1	0.896365
10.410050	0.1	0.917157
10.411717	0.1	0.936403
10.413383	0.1	0.952482
10.415050	0.1	0.965702
10.416717	0.1	0.977372
10.418383	0.1	0.988818
10.420050	0.1	1.001609
10.421717	0.1	1.017079
10.423383	0.1	1.035742
10.425050	0.1	1.057582
10.426717	0.1	1.081484
10.428383	0.1	1.105508
10.430050	0.1	1.128889
10.431717	0.1	1.152111
10.433383	0.1	1.175324
10.435050	0.1	1.198510
10.436717	0.1	1.221909
10.438383	0.1	1.245248
10.440050	0.1	1.267795
10.441717	0.1	1.289165
10.443383	0.1	1.309030
10.445050	0.1	1.327316
10.446717	0.1	1.345314
10.448383	0.1	1.364425
10.450050	0.1	1.383992
10.451717	0.1	1.402819
10.453383	0.1	1.421664
10.455050	0.1	1.442349
10.456717	0.1	1.465459
10.458383	0.1	1.489911
10.460050	0.1	1.513967
10.461717	0.1	1.536082
10.463383	0.1	1.555602
10.465050	0.1	1.572999
10.466717	0.1	1.588836
10.468383	0.1	1.603174
10.470050	0.1	1.616334
10.471717	0.1	1.628897
10.473383	0.1	1.640748
10.475050	0.1	1.651682
10.476717	0.1	1.662727
10.478383	0.1	1.675542
10.480050	0.1	1.690765
10.481717	0.1	1.707249
10.483383	0.1	1.722551
10.485050	0.1	1.733941
10.486717	0.1	1.739878
10.488383	0.1	1.742020
10.490050	0.1	1.744218
10.491717	0.1	1.748353
10.493383	0.1	1.753541
10.495050	0.1	1.758602
10.496717	0.1	1.762053
10.498383	0.1	1.762463
10.500050	0.1	1.761084
10.501717	0.1	1.761685
10.503383	0.1	1.766938
10.505050	0.1	1.776163
10.506717	0.1	1.785969
10.508383	0.1	1.792680
10.510050	0.1	1.794975
10.511717	0.1	1.794207
10.513383	0.1	1.791823
10.515050	0.1	1.788456
10.516717	0.1	1.785210
10.518383	0.1	1.783478
10.520050	0.1	1.783473
10.521717	0.1	1.784000
10.523383	0.1	1.783641
10.525050	0.1	1.781909
10.526717	0.1	1.779441
10.528383	0.1	1.777271
10.530050	0.1	1.776414
10.531717	0.1	1.777746
10.533383	0.1	1.781438
10.535050	0.1	1.786579
10.536717	0.1	1.791753
10.538383	0.1	1.795841
10.540050	0.1	1.798584
10.541717	0.1	1.800419
10.543383	0.1	1.801285
10.545050	0.1	1.800056
10.546717	0.1	1.796111
10.548383	0.1	1.790854
10.550050	0.1	1.786463
10.551717	0.1	1.783827
10.553383	0.1	1.782612
10.555050	0.1	1.782333
10.556717	0.1	1.782910
10.558383	0.1	1.784517
10.560050	0.1	1.787082
10.561717	0.1	1.790505
10.563383	0.1	1.795264
10.565050	0.1	1.801178
10.566717	0.1	1.806580
10.568383	0.1	1.810095
10.570050	0.1	1.811632
10.571717	0.1	1.811390
10.573383	0.1	1.809369
10.575050	0.1	1.805946
10.576717	0.1	1.802011
10.578383	0.1	1.798570
10.580050	0.1	1.796428
10.581717	0.1	1.796624
10.583383	0.1	1.800326
10.585050	0.1	1.807609
10.586717	0.1	1.816815
10.588383	0.1	1.825229
10.590050	0.1	1.830626
10.591717	0.1	1.832452
10.593383	0.1	1.831464
10.595050	0.1	1.828964
10.596717	0.1	1.826370
10.598383	0.1	1.824116
10.600050	0.1	1.821565
10.601717	0.1	1.818887
10.603383	0.1	1.817751
10.605050	0.1	1.819474
10.606717	0.1	1.823129
10.608383	0.1	1.826091
10.610050	0.1	1.826552
10.611717	0.1	1.825360
10.613383	0.1	1.824829
10.615050	0.1	1.826165
10.616717	0.1	1.828894
10.618383	0.1	1.832084
10.620050	0.1	1.834678
10.621717	0.1	1.835884
10.623383	0.1	1.836312
10.625050	0.1	1.837146
10.626717	0.1	1.838314
10.628383	0.1	1.838449
10.630050	0.1	1.837029
10.631717	0.1	1.835823
10.633383	0.1	1.836661
10.635050	0.1	1.838617
10.636717	0.1	1.838994
10.638383	0.1	1.836130
10.640050	0.1	1.830859
10.641717	0.1	1.825946
10.643383	0.1	1.823450
10.645050	0.1	1.822584
10.646717	0.1	1.820838
10.648383	0.1	1.816442
10.650050	0.1	1.809467
10.651717	0.1	1.801699
10.653383	0.1	1.795683
10.655050	0.1	1.793164
10.656717	0.1	1.794300
10.658383	0.1	1.798104
10.660050	0.1	1.802952
10.661717	0.1	1.806910
10.663383	0.1	1.808470
10.665050	0.1	1.806510
10.666717	0.1	1.799972
10.668383	0.1	1.788833
10.670050	0.1	1.774738
10.671717	0.1	1.760018
10.673383	0.1	1.746761
10.675050	0.1	1.736339
10.676717	0.1	1.728563
10.678383	0.1	1.721629
10.680050	0.1	1.713722
10.681717	0.1	1.704423
10.683383	0.1	1.694546
10.685050	0.1	1.685461
10.686717	0.1	1.678197
10.688383	0.1	1.672204
10.690050	0.1	1.665703
10.691717	0.1	1.657400
10.693383	0.1	1.647226
10.695050	0.1	1.635542
10.696717	0.1	1.621763
10.698383	0.1	1.604902
10.700050	0.1	1.585605
10.701717	0.1	1.565749
10.703383	0.1	1.547183
10.705050	0.1	1.531555
10.706717	0.1	1.518987
10.708383	0.1	1.506996
10.710050	0.1	1.492645
10.711717	0.1	1.474912
10.713383	0.1	1.454749
10.715050	0.1	1.433915
10.716717	0.1	1.413533
10.718383	0.1	1.393440
10.720050	0.1	1.373123
10.721717	0.1	1.352779
10.723383	0.1	1.333035
10.725050	0.1	1.314832
10.726717	0.1	1.299744
10.728383	0.1	1.288634
10.730050	0.1	1.279996
10.731717	0.1	1.270715
10.733383	0.1	1.258203
10.735050	0.1	1.241667
10.736717	0.1	1.222002
10.738383	0.1	1.201085
10.740050	0.1	1.180558
10.741717	0.1	1.160633
10.743383	0.1	1.140474
10.745050	0.1	1.119571
10.746717	0.1	1.098071
10.748383	0.1	1.076283
10.750050	0.1	1.054900
10.751717	0.1	1.035538
10.753383	0.1	1.019984
10.755050	0.1	1.008548
10.756717	0.1	0.999132
10.758383	0.1	0.988189
10.760050	0.1	0.973181
10.761717	0.1	0.954494
10.763383	0.1	0.935076
10.765050	0.1	0.917981
10.766717	0.1	0.903727
10.768383	0.1	0.890247
10.770050	0.1	0.875616
10.771717	0.1	0.859615
10.773383	0.1	0.842605
10.775050	0.1	0.825063
10.776717	0.1	0.807703
10.778383	0.1	0.790511
10.780050	0.1	0.772765
10.781717	0.1	0.754679
10.783383	0.1	0.738385
10.785050	0.1	0.726138
10.786717	0.1	0.717551
10.788383	0.1	0.710348
10.790050	0.1	0.703447
10.791717	0.1	0.697542
10.793383	0.1	0.693300
10.795050	0.1	0.690403
10.796717	0.1	0.687861
10.798383	0.1	0.684354
10.800050	0.1	0.678888
10.801717	0.1	0.671456
10.803383	0.1	0.662887
10.805050	0.1	0.654049
10.806717	0.1	0.645379
10.808383	0.1	0.636932
10.810050	0.1	0.628405
10.811717	0.1	0.619832
10.813383	0.1	0.612424
10.815050	0.1	0.607832
10.816717	0.1	0.606370
10.818383	0.1	0.606407
10.820050	0.1	0.606044
10.821717	0.1	0.604708
10.823383	0.1	0.602617
10.825050	0.1	0.599921
10.826717	0.1	0.596284
10.828383	0.1	0.590947
10.830050	0.1	0.584265
10.831717	0.1	0.578193
10.833383	0.1	0.574091
10.835050	0.1	0.571017
10.836717	0.1	0.566710
10.838383	0.1	0.559981
10.840050	0.1	0.552409
10.841717	0.1	0.546523
10.843383	0.1	0.542253
10.845050	0.1	0.537834
10.846717	0.1	0.533131
10.848383	0.1	0.529038
10.850050	0.1	0.525378
10.851717	0.1	0.522016
10.853383	0.1	0.520661
10.855050	0.1	0.523296
10.856717	0.1	0.529778
10.858383	0.1	0.537941
10.860050	0.1	0.544973
10.861717	0.1	0.548703
10.863383	0.1	0.548251
10.865050	0.1	0.544279
10.866717	0.1	0.538942
10.868383	0.1	0.534365
10.870050	0.1	0.530337
10.871717	0.1	0.524786
10.873383	0.1	0.516991
10.875050	0.1	0.509098
10.876717	0.1	0.503962
10.878383	0.1	0.502728
10.880050	0.1	0.504651
10.881717	0.1	0.508130
10.883383	0.1	0.511361
10.885050	0.1	0.513145
10.886717	0.1	0.513983
10.888383	0.1	0.515878
10.890050	0.1	0.520223
10.891717	0.1	0.526281
10.893383	0.1	0.531753
10.895050	0.1	0.534146
10.896717	0.1	0.532256
10.898383	0.1	0.527250
10.900050	0.1	0.521797
10.901717	0.1	0.517755
10.903383	0.1	0.515352
10.905050	0.1	0.513950
10.906717	0.1	0.512139
10.908383	0.1	0.508223
10.910050	0.1	0.502248
10.911717	0.1	0.495864
10.913383	0.1	0.490327
10.915050	0.1	0.486481
10.916717	0.1	0.485023
10.918383	0.1	0.485103
10.920050	0.1	0.485010
10.921717	0.1	0.484791
10.923383	0.1	0.485848
10.925050	0.1	0.488269
10.926717	0.1	0.490989
10.928383	0.1	0.493424
10.930050	0.1	0.495017
10.931717	0.1	0.495282
10.933383	0.1	0.494849
10.935050	0.1	0.494584
10.936717	0.1	0.494509
10.938383	0.1	0.494295
10.940050	0.1	0.493415
10.941717	0.1	0.490882
10.943383	0.1	0.486160
10.945050	0.1	0.480325
10.946717	0.1	0.475179
10.948383	0.1	0.471291
10.950050	0.1	0.467766
10.951717	0.1	0.463747
10.953383	0.1	0.459473
10.955050	0.1	0.456399
10.956717	0.1	0.456320
10.958383	0.1	0.459286
10.960050	0.1	0.463268
10.961717	0.1	0.466406
10.963383	0.1	0.468404
10.965050	0.1	0.469903
10.966717	0.1	0.471640
10.968383	0.1	0.473498
10.970050	0.1	0.473806
10.971717	0.1	0.471119
10.973383	0.1	0.466574
10.975050	0.1	0.462662
10.976717	0.1	0.460627
10.978383	0.1	0.460092
10.980050	0.1	0.460041
10.981717	0.1	0.459524
10.983383	0.1	0.458215
10.985050	0.1	0.456530
10.986717	0.1	0.455184
10.988383	0.1	0.454686
10.990050	0.1	0.455147
10.991717	0.1	0.455882
10.993383	0.1	0.455333
10.995050	0.1	0.452343
10.996717	0.1	0.447412
10.998383	0.1	0.442569
11.000050	0.1	0.439635
11.001717	0.1	0.438406
11.003383	0.1	0.437307
11.005050	0.1	0.435989
11.006717	0.1	0.435985
11.008383	0.1	0.438695
11.010050	0.1	0.443598
11.011717	0.1	0.447999
11.013383	0.1	0.448357
11.015050	0.1	0.443286
11.016717	0.1	0.435431
11.018383	0.1	0.429493
11.020050	0.1	0.428432
11.021717	0.1	0.431384
11.023383	0.1	0.434974
11.025050	0.1	0.436753
11.026717	0.1	0.436450
11.028383	0.1	0.434653
11.030050	0.1	0.432255
11.031717	0.1	0.430858
11.033383	0.1	0.431943
11.035050	0.1	0.435370
11.036717	0.1	0.439365
11.038383	0.1	0.442369
11.040050	0.1	0.443985
11.041717	0.1	0.444199
11.043383	0.1	0.443249
11.045050	0.1	0.441694
11.046717	0.1	0.439379
11.048383	0.1	0.435929
11.050050	0.1	0.432734
11.051717	0.1	0.432315
11.053383	0.1	0.435333
11.055050	0.1	0.439417
11.056717	0.1	0.441293
11.058383	0.1	0.440073
11.060050	0.1	0.437591
11.061717	0.1	0.435472
11.063383	0.1	0.433554
11.065050	0.1	0.430900
11.066717	0.1	0.427021
11.068383	0.1	0.422788
11.070050	0.1	0.419924
11.071717	0.1	0.419021
11.073383	0.1	0.419556
11.075050	0.1	0.421819
11.076717	0.1	0.426820
11.078383	0.1	0.433996
11.080050	0.1	0.440734
11.081717	0.1	0.443887
11.083383	0.1	0.441466
11.085050	0.1	0.434532
11.086717	0.1	0.427268
11.088383	0.1	0.423719
11.090050	0.1	0.424609
11.091717	0.1	0.427496
11.093383	0.1	0.429973
11.095050	0.1	0.432138
11.096717	0.1	0.435426
11.098383	0.1	0.440013
11.100050	0.1	0.444087
11.101717	0.1	0.445331
11.103383	0.1	0.442849
11.105050	0.1	0.437619
11.106717	0.1	0.432045
11.108383	0.1	0.429223
11.110050	0.1	0.430136
11.111717	0.1	0.431919
11.113383	0.1	0.431901
11.115050	0.1	0.431817
11.116717	0.1	0.434988
11.118383	0.1	0.441829
11.120050	0.1	0.450001
11.121717	0.1	0.456637
11.123383	0.1	0.459664
11.125050	0.1	0.458602
11.126717	0.1	0.454667
11.128383	0.1	0.449880
11.130050	0.1	0.445270
11.131717	0.1	0.440995
11.133383	0.1	0.438415
11.135050	0.1	0.439156
11.136717	0.1	0.442318
11.138383	0.1	0.445382
11.140050	0.1	0.446653
11.141717	0.1	0.445899
11.143383	0.1	0.444092
11.145050	0.1	0.442825
11.146717	0.1	0.443319
11.148383	0.1	0.445573
11.150050	0.1	0.448357
11.151717	0.1	0.450751
11.153383	0.1	0.453256
11.155050	0.1	0.456492
11.156717	0.1	0.459696
11.158383	0.1	0.461447
11.160050	0.1	0.461554
11.161717	0.1	0.461475
11.163383	0.1	0.462518
11.165050	0.1	0.464581
11.166717	0.1	0.466695
11.168383	0.1	0.468050
11.170050	0.1	0.468986
11.171717	0.1	0.470630
11.173383	0.1	0.472884
11.175050	0.1	0.473917
11.176717	0.1	0.472139
11.178383	0.1	0.467887
11.180050	0.1	0.463435
11.181717	0.1	0.461554
11.183383	0.1	0.463459
11.185050	0.1	0.467938
11.186717	0.1	0.472576
11.188383	0.1	0.475734
11.190050	0.1	0.477494
11.191717	0.1	0.478653
11.193383	0.1	0.479352
11.195050	0.1	0.479510
11.196717	0.1	0.479976
11.198383	0.1	0.481978
11.200050	0.1	0.485862
11.201717	0.1	0.490700
11.203383	0.1	0.494649
11.205050	0.1	0.496162
11.206717	0.1	0.495403
11.208383	0.1	0.493880
11.210050	0.1	0.492651
11.211717	0.1	0.491235
11.213383	0.1	0.488767
11.215050	0.1	0.485331
11.216717	0.1	0.481820
11.218383	0.1	0.479594
11.220050	0.1	0.479612
11.221717	0.1	0.481335
11.223383	0.1	0.483627
11.225050	0.1	0.485922
11.226717	0.1	0.488069
11.228383	0.1	0.490174
11.230050	0.1	0.492455
11.231717	0.1	0.494882
11.233383	0.1	0.496819
11.235050	0.1	0.496963
11.236717	0.1	0.494965
11.238383	0.1	0.492698
11.240050	0.1	0.492204
11.241717	0.1	0.493652
11.243383	0.1	0.496171
11.245050	0.1	0.499128
11.246717	0.1	0.502099
11.248383	0.1	0.504265
11.250050	0.1	0.504297
11.251717	0.1	0.501489
11.253383	0.1	0.496660
11.255050	0.1	0.491180
11.256717	0.1	0.485801
11.258383	0.1	0.481000
11.260050	0.1	0.477983
11.261717	0.1	0.478844
11.263383	0.1	0.484562
11.265050	0.1	0.493247
11.266717	0.1	0.501648
11.268383	0.1	0.507440
11.270050	0.1	0.510183
11.271717	0.1	0.511361
11.273383	0.1	0.512805
11.275050	0.1	0.515073
11.276717	0.1	0.517718
11.278383	0.1	0.520032
11.280050	0.1	0.521480
11.281717	0.1	0.521690
11.283383	0.1	0.520074
11.285050	0.1	0.516325
11.286717	0.1	0.511184
11.288383	0.1	0.505806
11.290050	0.1	0.501126
11.291717	0.1	0.498057
11.293383	0.1	0.497228
11.295050	0.1	0.498295
11.296717	0.1	0.500195
11.298383	0.1	0.502001
11.300050	0.1	0.503398
11.301717	0.1	0.504716
11.303383	0.1	0.506612
11.305050	0.1	0.509419
11.306717	0.1	0.512563
11.308383	0.1	0.514793
11.310050	0.1	0.515357
11.311717	0.1	0.514402
11.313383	0.1	0.512651
11.315050	0.1	0.511073
11.316717	0.1	0.509876
11.318383	0.1	0.508362
11.320050	0.1	0.506262
11.321717	0.1	0.504307
11.323383	0.1	0.503641
11.325050	0.1	0.505075
11.326717	0.1	0.508213
11.328383	0.1	0.511720
11.330050	0.1	0.514681
11.331717	0.1	0.516837
11.333383	0.1	0.518141
11.335050	0.1	0.518523
11.336717	0.1	0.517382
11.338383	0.1	0.513894
11.340050	0.1	0.508297
11.341717	0.1	0.502435
11.343383	0.1	0.498677
11.345050	0.1	0.498155
11.346717	0.1	0.500064
11.348383	0.1	0.502649
11.350050	0.1	0.504921
11.351717	0.1	0.507422
11.353383	0.1	0.511096
11.355050	0.1	0.515645
11.356717	0.1	0.519841
11.358383	0.1	0.522789
11.360050	0.1	0.523855
11.361717	0.1	0.522700
11.363383	0.1	0.520158
11.365050	0.1	0.518090
11.366717	0.1	0.518435
11.368383	0.1	0.522193
11.370050	0.1	0.528283
11.371717	0.1	0.534030
11.373383	0.1	0.537448
11.375050	0.1	0.537764
11.376717	0.1	0.534579
11.378383	0.1	0.528572
11.380050	0.1	0.522006
11.381717	0.1	0.517182
11.383383	0.1	0.514654
11.385050	0.1	0.513126
11.386717	0.1	0.511263
11.388383	0.1	0.508591
11.390050	0.1	0.504842
11.391717	0.1	0.500893
11.393383	0.1	0.499277
11.395050	0.1	0.501280
11.396717	0.1	0.505266
11.398383	0.1	0.508795
11.400050	0.1	0.510411
11.401717	0.1	0.509773
11.403383	0.1	0.507734
11.405050	0.1	0.505778
11.406717	0.1	0.504972
11.408383	0.1	0.505582
11.410050	0.1	0.507496
11.411717	0.1	0.510779
11.413383	0.1	0.515543
11.415050	0.1	0.521475
11.416717	0.1	0.527753
11.418383	0.1	0.533033
11.420050	0.1	0.535650
11.421717	0.1	0.534952
11.423383	0.1	0.532311
11.425050	0.1	0.529671
11.426717	0.1	0.527874
11.428383	0.1	0.526756
11.430050	0.1	0.526104
11.431717	0.1	0.526691
11.433383	0.1	0.529890
11.435050	0.1	0.535399
11.436717	0.1	0.540451
11.438383	0.1	0.542277
11.440050	0.1	0.540153
11.441717	0.1	0.534998
11.443383	0.1	0.528651
11.445050	0.1	0.523366
11.446717	0.1	0.520600
11.448383	0.1	0.519999
11.450050	0.1	0.520009
11.451717	0.1	0.519631
11.453383	0.1	0.518812
11.455050	0.1	0.517191
11.456717	0.1	0.514174
11.458383	0.1	0.510025
11.460050	0.1	0.505252
11.461717	0.1	0.499650
11.463383	0.1	0.493359
11.465050	0.1	0.488008
11.466717	0.1	0.485415
11.468383	0.1	0.485755
11.470050	0.1	0.488055
11.471717	0.1	0.491408
11.473383	0.1	0.495049
11.475050	0.1	0.498039
11.476717	0.1	0.499119
11.478383	0.1	0.497368
11.480050	0.1	0.493396
11.481717	0.1	0.489070
11.483383	0.1	0.486327
11.485050	0.1	0.486313
11.486717	0.1	0.488255
11.488383	0.1	0.490034
11.490050	0.1	0.490043
11.491717	0.1	0.487389
11.493383	0.1	0.482039
11.495050	0.1	0.475803
11.496717	0.1	0.470919
11.498383	0.1	0.467957
11.500050	0.1	0.466346
11.501717	0.1	0.465787
11.503383	0.1	0.465736
11.505050	0.1	0.464935
11.506717	0.1	0.462797
11.508383	0.1	0.460213
11.510050	0.1	0.458467
11.511717	0.1	0.458146
11.513383	0.1	0.458304
11.515050	0.1	0.456944
11.516717	0.1	0.453433
11.518383	0.1	0.449209
11.520050	0.1	0.446248
11.521717	0.1	0.445633
11.523383	0.1	0.446513
11.525050	0.1	0.446737
11.526717	0.1	0.445014
11.528383	0.1	0.441344
11.530050	0.1	0.436180
11.531717	0.1	0.430914
11.533383	0.1	0.428339
11.535050	0.1	0.430248
11.536717	0.1	0.434956
11.538383	0.1	0.438644
11.540050	0.1	0.439053
11.541717	0.1	0.437102
11.543383	0.1	0.435333
11.545050	0.1	0.435305
11.546717	0.1	0.436353
11.548383	0.1	0.436781
11.550050	0.1	0.436096
11.551717	0.1	0.435514
11.553383	0.1	0.436362
11.555050	0.1	0.438793
11.556717	0.1	0.442439
11.558383	0.1	0.446979
11.560050	0.1	0.450830
11.561717	0.1	0.451519
11.563383	0.1	0.448753
11.565050	0.1	0.445019
11.566717	0.1	0.442932
11.568383	0.1	0.443445
11.570050	0.1	0.445810
11.571717	0.1	0.448884
11.573383	0.1	0.452623
11.575050	0.1	0.457033
11.576717	0.1	0.459990
11.578383	0.1	0.458406
11.580050	0.1	0.451771
11.581717	0.1	0.442876
11.583383	0.1	0.435226
11.585050	0.1	0.430457
11.586717	0.1	0.428059
11.588383	0.1	0.427174
11.590050	0.1	0.427458
11.591717	0.1	0.427938
11.593383	0.1	0.427682
11.595050	0.1	0.427649
11.596717	0.1	0.429656
11.598383	0.1	0.434285
11.600050	0.1	0.440255
11.601717	0.1	0.445182
11.603383	0.1	0.447235
11.605050	0.1	0.445875
11.606717	0.1	0.441512
11.608383	0.1	0.435524
11.610050	0.1	0.429982
11.611717	0.1	0.426602
11.613383	0.1	0.426513
11.615050	0.1	0.430364
11.616717	0.1	0.437009
11.618383	0.1	0.442462
11.620050	0.1	0.442639
11.621717	0.1	0.437694
11.623383	0.1	0.431584
11.625050	0.1	0.427710
11.626717	0.1	0.426332
11.628383	0.1	0.425517
11.630050	0.1	0.423635
11.631717	0.1	0.420846
11.633383	0.1	0.418741
11.635050	0.1	0.419137
11.636717	0.1	0.422895
11.638383	0.1	0.429749
11.640050	0.1	0.438774
11.641717	0.1	0.448348
11.643383	0.1	0.456334
11.645050	0.1	0.461354
11.646717	0.1	0.463561
11.648383	0.1	0.463952
11.650050	0.1	0.463841
11.651717	0.1	0.464292
11.653383	0.1	0.465610
11.655050	0.1	0.467631
11.656717	0.1	0.469470
11.658383	0.1	0.469470
11.660050	0.1	0.466579
11.661717	0.1	0.461373
11.663383	0.1	0.455654
11.665050	0.1	0.451398
11.666717	0.1	0.449722
11.668383	0.1	0.450634
11.670050	0.1	0.453526
11.671717	0.1	0.457279
11.673383	0.1	0.460474
11.675050	0.1	0.462416
11.676717	0.1	0.463701
11.678383	0.1	0.465349
11.680050	0.1	0.467841
11.681717	0.1	0.470635
11.683383	0.1	0.472781
11.685050	0.1	0.474048
11.686717	0.1	0.474900
11.688383	0.1	0.475333
11.690050	0.1	0.474360
11.691717	0.1	0.470993
11.693383	0.1	0.465517
11.695050	0.1	0.459845
11.696717	0.1	0.455934
11.698383	0.1	0.454388
11.700050	0.1	0.454932
11.701717	0.1	0.456423
11.703383	0.1	0.457661
11.705050	0.1	0.459407
11.706717	0.1	0.463165
11.708383	0.1	0.468101
11.710050	0.1	0.471724
11.711717	0.1	0.472516
11.713383	0.1	0.470551
11.715050	0.1	0.467105
11.716717	0.1	0.464064
11.718383	0.1	0.462332
11.720050	0.1	0.461088
11.721717	0.1	0.458928
11.723383	0.1	0.455147
11.725050	0.1	0.450397
11.726717	0.1	0.446290
11.728383	0.1	0.443840
11.730050	0.1	0.442509
11.731717	0.1	0.440967
11.733383	0.1	0.438429
11.735050	0.1	0.435547
11.736717	0.1	0.433768
11.738383	0.1	0.433447
11.740050	0.1	0.433614
11.741717	0.1	0.433731
11.743383	0.1	0.434364
11.745050	0.1	0.436148
11.746717	0.1	0.438849
11.748383	0.1	0.441014
11.750050	0.1	0.440665
11.751717	0.1	0.437293
11.753383	0.1	0.433004
11.755050	0.1	0.431137
11.756717	0.1	0.433768
11.758383	0.1	0.439980
11.760050	0.1	0.446681
11.761717	0.1	0.451272
11.763383	0.1	0.452683
11.765050	0.1	0.450998
11.766717	0.1	0.447282
11.768383	0.1	0.442904
11.770050	0.1	0.438686
11.771717	0.1	0.434536
11.773383	0.1	0.430206
11.775050	0.1	0.427044
11.776717	0.1	0.427254
11.778383	0.1	0.430760
11.780050	0.1	0.434928
11.781717	0.1	0.437316
11.783383	0.1	0.437442
11.785050	0.1	0.436776
11.786717	0.1	0.437587
11.788383	0.1	0.440790
11.790050	0.1	0.445032
11.791717	0.1	0.448679
11.793383	0.1	0.451449
11.795050	0.1	0.453731
11.796717	0.1	0.455575
11.798383	0.1	0.456469
11.800050	0.1	0.456045
11.801717	0.1	0.455063
11.803383	0.1	0.454686
11.805050	0.1	0.454551
11.806717	0.1	0.452721
11.808383	0.1	0.448488
11.810050	0.1	0.444343
11.811717	0.1	0.443840
11.813383	0.1	0.448166
11.815050	0.1	0.455282
11.816717	0.1	0.461317
11.818383	0.1	0.462960
11.820050	0.1	0.459659
11.821717	0.1	0.453303
11.823383	0.1	0.446220
11.825050	0.1	0.440236
11.826717	0.1	0.436283
11.828383	0.1	0.434206
11.830050	0.1	0.433549
11.831717	0.1	0.433982
11.833383	0.1	0.435119
11.835050	0.1	0.436781
11.836717	0.1	0.439337
11.838383	0.1	0.443528
11.840050	0.1	0.449675
11.841717	0.1	0.456804
11.843383	0.1	0.463128
11.845050	0.1	0.467463
11.846717	0.1	0.469796
11.848383	0.1	0.470611
11.850050	0.1	0.469922
11.851717	0.1	0.467733
11.853383	0.1	0.465075
11.855050	0.1	0.463366
11.856717	0.1	0.463114
11.858383	0.1	0.463882
11.860050	0.1	0.464562
11.861717	0.1	0.463650
11.863383	0.1	0.460492
11.865050	0.1	0.456236
11.866717	0.1	0.453191
11.868383	0.1	0.452967
11.870050	0.1	0.454620
11.871717	0.1	0.455794
11.873383	0.1	0.455971
11.875050	0.1	0.456376
11.876717	0.1	0.457205
11.878383	0.1	0.457326
11.880050	0.1	0.456264
11.881717	0.1	0.454760
11.883383	0.1	0.453400
11.885050	0.1	0.452320
11.886717	0.1	0.451985
11.888383	0.1	0.452669
11.890050	0.1	0.453917
11.891717	0.1	0.455761
11.893383	0.1	0.458830
11.895050	0.1	0.462919
11.896717	0.1	0.466895
11.898383	0.1	0.469210
11.900050	0.1	0.468614
11.901717	0.1	0.465969
11.903383	0.1	0.463864
11.905050	0.1	0.463929
11.906717	0.1	0.466458
11.908383	0.1	0.471580
11.910050	0.1	0.478984
11.911717	0.1	0.486947
11.913383	0.1	0.492358
11.915050	0.1	0.493103
11.916717	0.1	0.490602
11.918383	0.1	0.488372
11.920050	0.1	0.488325
11.921717	0.1	0.489904
11.923383	0.1	0.491631
11.925050	0.1	0.492157
11.926717	0.1	0.490462
11.928383	0.1	0.486583
11.930050	0.1	0.482146
11.931717	0.1	0.479301
11.933383	0.1	0.479291
11.935050	0.1	0.481824
11.936717	0.1	0.485601
11.938383	0.1	0.489252
11.940050	0.1	0.491678
11.941717	0.1	0.492055
11.943383	0.1	0.490500
11.945050	0.1	0.488516
11.946717	0.1	0.487706
11.948383	0.1	0.488539
11.950050	0.1	0.490793
11.951717	0.1	0.493722
11.953383	0.1	0.495920
11.955050	0.1	0.496185
11.956717	0.1	0.494379
11.958383	0.1	0.491166
11.960050	0.1	0.487696
11.961717	0.1	0.485317
11.963383	0.1	0.484590
11.965050	0.1	0.485070
11.966717	0.1	0.486560
11.968383	0.1	0.489675
11.970050	0.1	0.494588
11.971717	0.1	0.499669
11.973383	0.1	0.502532
11.975050	0.1	0.502490
11.976717	0.1	0.500865
11.978383	0.1	0.498821
11.980050	0.1	0.496535
11.981717	0.1	0.494304
11.983383	0.1	0.492870
11.985050	0.1	0.492791
11.986717	0.1	0.493880
11.988383	0.1	0.495161
11.990050	0.1	0.495813
11.991717	0.1	0.496213
11.993383	0.1	0.497419
11.995050	0.1	0.500004
11.996717	0.1	0.504288
11.998383	0.1	0.510490
12.000050	0.1	0.517583
12.001717	0.1	0.523222
12.003383	0.1	0.525559
12.005050	0.1	0.524372
12.006717	0.1	0.520600
12.008383	0.1	0.515459
12.010050	0.1	0.509834
12.011717	0.1	0.504237
12.013383	0.1	0.498453
12.015050	0.1	0.491668
12.016717	0.1	0.484479
12.018383	0.1	0.479678
12.020050	0.1	0.479631
12.021717	0.1	0.484399
12.023383	0.1	0.492306
12.025050	0.1	0.500623
12.026717	0.1	0.506779
12.028383	0.1	0.510844
12.030050	0.1	0.515091
12.031717	0.1	0.520041
12.033383	0.1	0.523259
12.035050	0.1	0.522477
12.036717	0.1	0.518002
12.038383	0.1	0.512386
12.040050	0.1	0.508679
12.041717	0.1	0.508558
12.043383	0.1	0.511808
12.045050	0.1	0.516940
12.046717	0.1	0.522193
12.048383	0.1	0.526677
12.050050	0.1	0.530826
12.051717	0.1	0.535361
12.053383	0.1	0.540158
12.055050	0.1	0.544265
12.056717	0.1	0.546677
12.058383	0.1	0.546928
12.060050	0.1	0.544926
12.061717	0.1	0.540228
12.063383	0.1	0.532470
12.065050	0.1	0.523422
12.066717	0.1	0.517210
12.068383	0.1	0.516935
12.070050	0.1	0.522090
12.071717	0.1	0.529601
12.073383	0.1	0.536153
12.075050	0.1	0.540055
12.076717	0.1	0.541997
12.078383	0.1	0.544232
12.080050	0.1	0.548624
12.081717	0.1	0.554840
12.083383	0.1	0.560614
12.085050	0.1	0.563897
12.086717	0.1	0.564023
12.088383	0.1	0.561401
12.090050	0.1	0.557476
12.091717	0.1	0.553802
12.093383	0.1	0.550775
12.095050	0.1	0.548144
12.096717	0.1	0.546048
12.098383	0.1	0.545080
12.100050	0.1	0.546006
12.101717	0.1	0.549261
12.103383	0.1	0.554603
12.105050	0.1	0.560950
12.106717	0.1	0.566328
12.108383	0.1	0.569173
12.110050	0.1	0.570123
12.111717	0.1	0.571855
12.113383	0.1	0.576773
12.115050	0.1	0.584763
12.116717	0.1	0.593429
12.118383	0.1	0.600205
12.120050	0.1	0.603241
12.121717	0.1	0.601541
12.123383	0.1	0.596177
12.125050	0.1	0.590398
12.126717	0.1	0.587376
12.128383	0.1	0.587879
12.130050	0.1	0.590347
12.131717	0.1	0.593741
12.133383	0.1	0.598850
12.135050	0.1	0.606058
12.136717	0.1	0.614016
12.138383	0.1	0.620922
12.140050	0.1	0.626021
12.141717	0.1	0.629886
12.143383	0.1	0.633178
12.145050	0.1	0.635902
12.146717	0.1	0.638319
12.148383	0.1	0.640927
12.150050	0.1	0.643418
12.151717	0.1	0.644941
12.153383	0.1	0.645053
12.155050	0.1	0.643916
12.156717	0.1	0.642031
12.158383	0.1	0.640494
12.160050	0.1	0.641495
12.161717	0.1	0.646943
12.163383	0.1	0.656168
12.165050	0.1	0.666021
12.166717	0.1	0.673169
12.168383	0.1	0.676098
12.170050	0.1	0.675516
12.171717	0.1	0.673430
12.173383	0.1	0.671707
12.175050	0.1	0.671283
12.176717	0.1	0.672331
12.178383	0.1	0.674836
12.180050	0.1	0.678953
12.181717	0.1	0.684503
12.183383	0.1	0.690441
12.185050	0.1	0.695642
12.186717	0.1	0.699749
12.188383	0.1	0.702902
12.190050	0.1	0.705314
12.191717	0.1	0.706948
12.193383	0.1	0.707502
12.195050	0.1	0.707079
12.196717	0.1	0.706348
12.198383	0.1	0.705933
12.200050	0.1	0.706152
12.201717	0.1	0.706851
12.203383	0.1	0.707759
12.205050	0.1	0.708937
12.206717	0.1	0.710636
12.208383	0.1	0.713216
12.210050	0.1	0.716676
12.211717	0.1	0.719917
12.213383	0.1	0.722031
12.215050	0.1	0.723926
12.216717	0.1	0.726841
12.218383	0.1	0.730315
12.220050	0.1	0.733049
12.221717	0.1	0.734734
12.223383	0.1	0.735894
12.225050	0.1	0.736848
12.226717	0.1	0.738008
12.228383	0.1	0.740062
12.230050	0.1	0.742953
12.231717	0.1	0.745808
12.233383	0.1	0.748099
12.235050	0.1	0.750250
12.236717	0.1	0.753002
12.238383	0.1	0.756178
12.240050	0.1	0.758502
12.241717	0.1	0.758907
12.243383	0.1	0.757943
12.245050	0.1	0.757636
12.246717	0.1	0.760304
12.248383	0.1	0.767028
12.250050	0.1	0.776113
12.251717	0.1	0.783945
12.253383	0.1	0.787987
12.255050	0.1	0.787931
12.256717	0.1	0.784909
12.258383	0.1	0.780830
12.260050	0.1	0.777356
12.261717	0.1	0.774823
12.263383	0.1	0.772127
12.265050	0.1	0.768271
12.266717	0.1	0.764928
12.268383	0.1	0.765920
12.270050	0.1	0.772756
12.271717	0.1	0.782744
12.273383	0.1	0.792369
12.275050	0.1	0.800611
12.276717	0.1	0.807880
12.278383	0.1	0.813352
12.280050	0.1	0.815792
12.281717	0.1	0.815978
12.283383	0.1	0.815494
12.285050	0.1	0.815005
12.286717	0.1	0.815238
12.288383	0.1	0.816695
12.290050	0.1	0.818726
12.291717	0.1	0.820630
12.293383	0.1	0.822288
12.295050	0.1	0.823443
12.296717	0.1	0.824081
12.298383	0.1	0.824784
12.300050	0.1	0.826051
12.301717	0.1	0.828262
12.303383	0.1	0.831485
12.305050	0.1	0.834870
12.306717	0.1	0.837436
12.308383	0.1	0.839336
12.310050	0.1	0.842009
12.311717	0.1	0.846749
12.313383	0.1	0.853254
12.315050	0.1	0.860449
12.316717	0.1	0.867611
12.318383	0.1	0.873222
12.320050	0.1	0.874712
12.321717	0.1	0.871113
12.323383	0.1	0.864649
12.325050	0.1	0.859411
12.326717	0.1	0.858339
12.328383	0.1	0.861217
12.330050	0.1	0.866232
12.331717	0.1	0.872049
12.333383	0.1	0.877292
12.335050	0.1	0.880295
12.336717	0.1	0.880309
12.338383	0.1	0.878419
12.340050	0.1	0.877292
12.341717	0.1	0.879513
12.343383	0.1	0.885171
12.345050	0.1	0.891411
12.346717	0.1	0.895266
12.348383	0.1	0.896030
12.350050	0.1	0.894554
12.351717	0.1	0.892119
12.353383	0.1	0.890568
12.355050	0.1	0.891858
12.356717	0.1	0.896398
12.358383	0.1	0.902331
12.360050	0.1	0.906852
12.361717	0.1	0.908240
12.363383	0.1	0.906782
12.365050	0.1	0.904286
12.366717	0.1	0.902973
12.368383	0.1	0.904319
12.370050	0.1	0.908528
12.371717	0.1	0.914610
12.373383	0.1	0.920570
12.375050	0.1	0.924207
12.376717	0.1	0.924822
12.378383	0.1	0.923411
12.380050	0.1	0.921167
12.381717	0.1	0.919225
12.383383	0.1	0.919430
12.385050	0.1	0.922624
12.386717	0.1	0.926722
12.388383	0.1	0.929227
12.390050	0.1	0.930391
12.391717	0.1	0.932300
12.393383	0.1	0.936328
12.395050	0.1	0.941930
12.396717	0.1	0.947006
12.398383	0.1	0.949255
12.400050	0.1	0.948068
12.401717	0.1	0.945749
12.403383	0.1	0.945604
12.405050	0.1	0.948324
12.406717	0.1	0.951779
12.408383	0.1	0.954140
12.410050	0.1	0.955602
12.411717	0.1	0.957004
12.413383	0.1	0.958261
12.415050	0.1	0.959164
12.416717	0.1	0.960571
12.418383	0.1	0.963476
12.420050	0.1	0.967728
12.421717	0.1	0.972319
12.423383	0.1	0.975681
12.425050	0.1	0.975877
12.426717	0.1	0.972571
12.428383	0.1	0.967914
12.430050	0.1	0.964408
12.431717	0.1	0.962061
12.433383	0.1	0.958689
12.435050	0.1	0.953320
12.436717	0.1	0.947476
12.438383	0.1	0.942792
12.440050	0.1	0.940152
12.441717	0.1	0.940217
12.443383	0.1	0.942275
12.445050	0.1	0.944003
12.446717	0.1	0.943984
12.448383	0.1	0.942885
12.450050	0.1	0.941954
12.451717	0.1	0.942033
12.453383	0.1	0.943467
12.455050	0.1	0.946010
12.456717	0.1	0.949241
12.458383	0.1	0.952780
12.460050	0.1	0.955621
12.461717	0.1	0.956184
12.463383	0.1	0.953721
12.465050	0.1	0.948976
12.466717	0.1	0.943420
12.468383	0.1	0.938429
12.470050	0.1	0.934899
12.471717	0.1	0.933409
12.473383	0.1	0.934373
12.475050	0.1	0.937423
12.476717	0.1	0.941190
12.478383	0.1	0.943639
12.480050	0.1	0.942410
12.481717	0.1	0.936165
12.483383	0.1	0.926466
12.485050	0.1	0.917250
12.486717	0.1	0.911541
12.488383	0.1	0.909287
12.490050	0.1	0.908761
12.491717	0.1	0.908249
12.493383	0.1	0.906587
12.495050	0.1	0.903658
12.496717	0.1	0.900063
12.498383	0.1	0.896184
12.500050	0.1	0.892067
12.501717	0.1	0.887974
12.503383	0.1	0.884677
12.505050	0.1	0.883178
12.506717	0.1	0.883485
12.508383	0.1	0.884160
12.510050	0.1	0.883644
12.511717	0.1	0.881343
12.513383	0.1	0.877455
12.515050	0.1	0.872817
12.516717	0.1	0.868319
12.518383	0.1	0.864016
12.520050	0.1	0.859951
12.521717	0.1	0.856863
12.523383	0.1	0.855238
12.525050	0.1	0.854498
12.526717	0.1	0.852882
12.528383	0.1	0.848332
12.530050	0.1	0.840551
12.531717	0.1	0.831410
12.533383	0.1	0.823126
12.535050	0.1	0.817096
12.536717	0.1	0.813669
12.538383	0.1	0.812397
12.540050	0.1	0.812816
12.541717	0.1	0.813953
12.543383	0.1	0.813548
12.545050	0.1	0.809818
12.546717	0.1	0.803457
12.548383	0.1	0.796723
12.550050	0.1	0.791531
12.551717	0.1	0.788374
12.553383	0.1	0.786134
12.555050	0.1	0.783149
12.556717	0.1	0.778646
12.558383	0.1	0.773272
12.560050	0.1	0.769170
12.561717	0.1	0.769007
12.563383	0.1	0.773072
12.565050	0.1	0.778171
12.566717	0.1	0.780546
12.568383	0.1	0.778870
12.570050	0.1	0.774432
12.571717	0.1	0.769980
12.573383	0.1	0.768234
12.575050	0.1	0.769710
12.576717	0.1	0.771740
12.578383	0.1	0.771289
12.580050	0.1	0.768034
12.581717	0.1	0.763638
12.583383	0.1	0.759489
12.585050	0.1	0.755880
12.586717	0.1	0.752988
12.588383	0.1	0.751875
12.590050	0.1	0.753202
12.591717	0.1	0.755680
12.593383	0.1	0.757398
12.595050	0.1	0.757664
12.596717	0.1	0.756877
12.598383	0.1	0.755680
12.600050	0.1	0.754963
12.601717	0.1	0.755992
12.603383	0.1	0.759945
12.605050	0.1	0.766302
12.606717	0.1	0.772066
12.608383	0.1	0.774367
12.610050	0.1	0.773184
12.611717	0.1	0.770441
12.613383	0.1	0.767545
12.615050	0.1	0.764276
12.616717	0.1	0.759438
12.618383	0.1	0.752369
12.620050	0.1	0.744313
12.621717	0.1	0.737864
12.623383	0.1	0.734432
12.625050	0.1	0.733635
12.626717	0.1	0.734781
12.628383	0.1	0.737035
12.630050	0.1	0.739214
12.631717	0.1	0.740536
12.633383	0.1	0.741072
12.635050	0.1	0.741552
12.636717	0.1	0.743079
12.638383	0.1	0.746218
12.640050	0.1	0.750031
12.641717	0.1	0.753035
12.643383	0.1	0.754842
12.645050	0.1	0.755987
12.646717	0.1	0.756527
12.648383	0.1	0.755969
12.650050	0.1	0.754865
12.651717	0.1	0.754525
12.653383	0.1	0.754492
12.655050	0.1	0.752611
12.656717	0.1	0.747745
12.658383	0.1	0.741109
12.660050	0.1	0.735046
12.661717	0.1	0.730995
12.663383	0.1	0.729137
12.665050	0.1	0.728881
12.666717	0.1	0.729323
12.668383	0.1	0.730152
12.670050	0.1	0.731773
12.671717	0.1	0.734273
12.673383	0.1	0.736727
12.675050	0.1	0.737761
12.676717	0.1	0.737105
12.678383	0.1	0.736103
12.680050	0.1	0.735251
12.681717	0.1	0.732644
12.683383	0.1	0.726697
12.685050	0.1	0.718865
12.686717	0.1	0.712355
12.688383	0.1	0.709528
12.690050	0.1	0.710692
12.691717	0.1	0.714287
12.693383	0.1	0.717943
12.695050	0.1	0.720043
12.696717	0.1	0.720667
12.698383	0.1	0.721039
12.700050	0.1	0.722064
12.701717	0.1	0.723349
12.703383	0.1	0.723284
12.705050	0.1	0.720425
12.706717	0.1	0.714832
12.708383	0.1	0.707954
12.710050	0.1	0.701984
12.711717	0.1	0.699172
12.713383	0.1	0.700080
12.715050	0.1	0.703023
12.716717	0.1	0.705891
12.718383	0.1	0.708280
12.720050	0.1	0.711409
12.721717	0.1	0.715773
12.723383	0.1	0.719707
12.725050	0.1	0.720737
12.726717	0.1	0.717519
12.728383	0.1	0.710725
12.730050	0.1	0.702371
12.731717	0.1	0.693775
12.733383	0.1	0.685439
12.735050	0.1	0.678636
12.736717	0.1	0.674729
12.738383	0.1	0.673411
12.740050	0.1	0.673113
12.741717	0.1	0.672601
12.743383	0.1	0.671837
12.745050	0.1	0.671004
12.746717	0.1	0.669546
12.748383	0.1	0.667474
12.750050	0.1	0.666319
12.751717	0.1	0.667502
12.753383	0.1	0.670669
12.755050	0.1	0.673770
12.756717	0.1	0.674748
12.758383	0.1	0.673607
12.760050	0.1	0.672648
12.761717	0.1	0.674315
12.763383	0.1	0.678576
12.765050	0.1	0.682487
12.766717	0.1	0.682874
12.768383	0.1	0.679092
12.770050	0.1	0.672671
12.771717	0.1	0.665206
12.773383	0.1	0.657504
12.775050	0.1	0.650226
12.776717	0.1	0.644475
12.778383	0.1	0.641309
12.780050	0.1	0.641020
12.781717	0.1	0.643185
12.783383	0.1	0.646138
12.785050	0.1	0.646603
12.786717	0.1	0.641816
12.788383	0.1	0.631982
12.790050	0.1	0.620321
12.791717	0.1	0.611655
12.793383	0.1	0.610184
12.795050	0.1	0.616629
12.796717	0.1	0.627264
12.798383	0.1	0.636652
12.800050	0.1	0.641113
12.801717	0.1	0.640126
12.803383	0.1	0.635888
12.805050	0.1	0.631516
12.806717	0.1	0.628782
12.808383	0.1	0.627507
12.810050	0.1	0.626105
12.811717	0.1	0.622557
12.813383	0.1	0.616559
12.815050	0.1	0.610184
12.816717	0.1	0.605378
12.818383	0.1	0.602477
12.820050	0.1	0.601788
12.821717	0.1	0.604312
12.823383	0.1	0.610258
12.825050	0.1	0.617797
12.826717	0.1	0.623479
12.828383	0.1	0.624126
12.830050	0.1	0.619055
12.831717	0.1	0.609984
12.833383	0.1	0.598859
12.835050	0.1	0.587744
12.836717	0.1	0.579562
12.838383	0.1	0.575767
12.840050	0.1	0.575143
12.841717	0.1	0.575748
12.843383	0.1	0.576498
12.845050	0.1	0.577508
12.846717	0.1	0.579213
12.848383	0.1	0.581127
12.850050	0.1	0.582309
12.851717	0.1	0.582566
12.853383	0.1	0.582649
12.855050	0.1	0.583460
12.856717	0.1	0.585150
12.858383	0.1	0.586682
12.860050	0.1	0.586333
12.861717	0.1	0.583571
12.863383	0.1	0.580000
12.865050	0.1	0.577373
12.866717	0.1	0.576326
12.868383	0.1	0.577099
12.870050	0.1	0.579632
12.871717	0.1	0.583343
12.873383	0.1	0.587380
12.875050	0.1	0.590673
12.876717	0.1	0.592596
12.878383	0.1	0.593727
12.880050	0.1	0.594463
12.881717	0.1	0.593890
12.883383	0.1	0.591506
12.885050	0.1	0.588303
12.886717	0.1	0.585169
12.888383	0.1	0.581858
12.890050	0.1	0.577602
12.891717	0.1	0.572940
12.893383	0.1	0.570118
12.895050	0.1	0.570589
12.896717	0.1	0.573844
12.898383	0.1	0.578966
12.900050	0.1	0.585504
12.901717	0.1	0.592270
12.903383	0.1	0.596354
12.905050	0.1	0.595348
12.906717	0.1	0.590389
12.908383	0.1	0.584684
12.910050	0.1	0.580465
12.911717	0.1	0.578929
12.913383	0.1	0.580512
12.915050	0.1	0.584554
12.916717	0.1	0.590002
12.918383	0.1	0.595860
12.920050	0.1	0.601462
12.921717	0.1	0.607045
12.923383	0.1	0.613024
12.925050	0.1	0.618338
12.926717	0.1	0.620703
12.928383	0.1	0.619181
12.930050	0.1	0.615418
12.931717	0.1	0.612070
12.933383	0.1	0.610962
12.935050	0.1	0.612549
12.936717	0.1	0.616093
12.938383	0.1	0.619823
12.940050	0.1	0.621756
12.941717	0.1	0.621434
12.943383	0.1	0.619795
12.945050	0.1	0.617397
12.946717	0.1	0.614445
12.948383	0.1	0.611912
12.950050	0.1	0.610999
12.951717	0.1	0.611600
12.953383	0.1	0.612070
12.955050	0.1	0.610859
12.956717	0.1	0.608442
12.958383	0.1	0.607371
12.960050	0.1	0.609425
12.961717	0.1	0.613541
12.963383	0.1	0.617080
12.965050	0.1	0.617872
12.966717	0.1	0.615413
12.968383	0.1	0.611567
12.970050	0.1	0.609467
12.971717	0.1	0.611008
12.973383	0.1	0.615139
12.975050	0.1	0.618575
12.976717	0.1	0.619371
12.978383	0.1	0.618966
12.980050	0.1	0.618817
12.981717	0.1	0.617690
12.983383	0.1	0.614384
12.985050	0.1	0.610198
12.986717	0.1	0.607828
12.988383	0.1	0.609099
12.990050	0.1	0.613215
12.991717	0.1	0.617304
12.993383	0.1	0.618557
12.995050	0.1	0.615651
12.996717	0.1	0.609355
12.998383	0.1	0.602752
13.000050	0.1	0.599460
13.001717	0.1	0.600200
13.003383	0.1	0.602733
13.005050	0.1	0.605555
13.006717	0.1	0.608955
13.008383	0.1	0.612750
13.010050	0.1	0.615139
13.011717	0.1	0.613700
13.013383	0.1	0.607800
13.015050	0.1	0.600033
13.016717	0.1	0.594496
13.018383	0.1	0.593970
13.020050	0.1	0.598566
13.021717	0.1	0.606021
13.023383	0.1	0.613122
13.025050	0.1	0.617579
13.026717	0.1	0.618775
13.028383	0.1	0.616955
13.030050	0.1	0.612568
13.031717	0.1	0.606789
13.033383	0.1	0.601616
13.035050	0.1	0.598542
13.036717	0.1	0.597690
13.038383	0.1	0.598747
13.040050	0.1	0.601360
13.041717	0.1	0.604414
13.043383	0.1	0.606477
13.045050	0.1	0.607213
13.046717	0.1	0.607464
13.048383	0.1	0.607925
13.050050	0.1	0.608182
13.051717	0.1	0.607423
13.053383	0.1	0.605774
13.055050	0.1	0.604242
13.056717	0.1	0.603837
13.058383	0.1	0.605285
13.060050	0.1	0.608875
13.061717	0.1	0.613844
13.063383	0.1	0.618678
13.065050	0.1	0.622733
13.066717	0.1	0.626370
13.068383	0.1	0.629597
13.070050	0.1	0.632093
13.071717	0.1	0.633821
13.073383	0.1	0.635069
13.075050	0.1	0.636554
13.076717	0.1	0.639232
13.078383	0.1	0.643488
13.080050	0.1	0.648424
13.081717	0.1	0.652233
13.083383	0.1	0.653705
13.085050	0.1	0.653123
13.086717	0.1	0.651740
13.088383	0.1	0.650831
13.090050	0.1	0.651153
13.091717	0.1	0.652992
13.093383	0.1	0.656457
13.095050	0.1	0.661691
13.096717	0.1	0.669048
13.098383	0.1	0.678571
13.100050	0.1	0.688741
13.101717	0.1	0.696629
13.103383	0.1	0.700131
13.105050	0.1	0.699260
13.106717	0.1	0.695498
13.108383	0.1	0.690501
13.110050	0.1	0.685812
13.111717	0.1	0.683782
13.113383	0.1	0.686399
13.115050	0.1	0.692406
13.116717	0.1	0.698441
13.118383	0.1	0.702739
13.120050	0.1	0.705421
13.121717	0.1	0.707125
13.123383	0.1	0.708727
13.125050	0.1	0.711330
13.126717	0.1	0.715796
13.128383	0.1	0.721747
13.130050	0.1	0.727791
13.131717	0.1	0.733277
13.133383	0.1	0.738474
13.135050	0.1	0.743200
13.136717	0.1	0.746814
13.138383	0.1	0.749230
13.140050	0.1	0.751521
13.141717	0.1	0.755112
13.143383	0.1	0.760113
13.145050	0.1	0.765286
13.146717	0.1	0.769757
13.148383	0.1	0.774437
13.150050	0.1	0.780988
13.151717	0.1	0.789114
13.153383	0.1	0.796188
13.155050	0.1	0.800123
13.156717	0.1	0.801254
13.158383	0.1	0.801375
13.160050	0.1	0.802195
13.161717	0.1	0.804868
13.163383	0.1	0.809524
13.165050	0.1	0.814651
13.166717	0.1	0.818353
13.168383	0.1	0.820309
13.170050	0.1	0.821520
13.171717	0.1	0.822507
13.173383	0.1	0.822637
13.175050	0.1	0.821641
13.176717	0.1	0.820807
13.178383	0.1	0.821701
13.180050	0.1	0.824463
13.181717	0.1	0.827867
13.183383	0.1	0.830791
13.185050	0.1	0.832756
13.186717	0.1	0.832877
13.188383	0.1	0.829976
13.190050	0.1	0.824868
13.191717	0.1	0.820621
13.193383	0.1	0.819718
13.195050	0.1	0.822791
13.196717	0.1	0.829557
13.198383	0.1	0.838796
13.200050	0.1	0.848458
13.201717	0.1	0.857045
13.203383	0.1	0.864086
13.205050	0.1	0.869138
13.206717	0.1	0.871178
13.208383	0.1	0.869748
13.210050	0.1	0.866177
13.211717	0.1	0.862447
13.213383	0.1	0.859378
13.215050	0.1	0.856682
13.216717	0.1	0.854428
13.218383	0.1	0.853711
13.220050	0.1	0.855052
13.221717	0.1	0.856961
13.223383	0.1	0.857003
13.225050	0.1	0.854116
13.226717	0.1	0.849087
13.228383	0.1	0.843173
13.230050	0.1	0.837366
13.231717	0.1	0.832910
13.233383	0.1	0.830996
13.235050	0.1	0.831392
13.236717	0.1	0.832728
13.238383	0.1	0.833906
13.240050	0.1	0.834106
13.241717	0.1	0.832560
13.243383	0.1	0.829329
13.245050	0.1	0.825599
13.246717	0.1	0.822553
13.248383	0.1	0.820230
13.250050	0.1	0.818460
13.251717	0.1	0.818213
13.253383	0.1	0.820216
13.255050	0.1	0.823820
13.256717	0.1	0.828425
13.258383	0.1	0.834283
13.260050	0.1	0.841282
13.261717	0.1	0.847848
13.263383	0.1	0.851904
13.265050	0.1	0.852910
13.266717	0.1	0.852211
13.268383	0.1	0.851722
13.270050	0.1	0.852938
13.271717	0.1	0.856891
13.273383	0.1	0.864258
13.275050	0.1	0.874563
13.276717	0.1	0.885744
13.278383	0.1	0.895699
13.280050	0.1	0.903881
13.281717	0.1	0.910899
13.283383	0.1	0.917772
13.285050	0.1	0.925316
13.286717	0.1	0.933339
13.288383	0.1	0.941297
13.290050	0.1	0.949353
13.291717	0.1	0.958280
13.293383	0.1	0.969246
13.295050	0.1	0.983425
13.296717	0.1	1.001004
13.298383	0.1	1.020697
13.300050	0.1	1.040632
13.301717	0.1	1.059752
13.303383	0.1	1.078341
13.305050	0.1	1.097801
13.306717	0.1	1.119878
13.308383	0.1	1.144959
13.310050	0.1	1.171068
13.311717	0.1	1.195958
13.313383	0.1	1.219376
13.315050	0.1	1.242426
13.316717	0.1	1.266398
13.318383	0.1	1.292806
13.320050	0.1	1.322627
13.321717	0.1	1.355037
13.323383	0.1	1.387754
13.325050	0.1	1.419159
13.326717	0.1	1.449459
13.328383	0.1	1.479164
13.330050	0.1	1.508058
13.331717	0.1	1.536720
13.333383	0.1	1.567225
13.335050	0.1	1.601493
13.336717	0.1	1.639966
13.338383	0.1	1.682648
13.340050	0.1	1.730244
13.341717	0.1	1.782277
13.343383	0.1	1.835441
13.345050	0.1	1.885905
13.346717	0.1	1.932704
13.348383	0.1	1.977757
13.350050	0.1	2.023461
13.351717	0.1	2.071573
13.353383	0.1	2.123606
13.355050	0.1	2.179830
13.356717	0.1	2.238727
13.358383	0.1	2.299221
13.360050	0.1	2.362290
13.361717	0.1	2.429029
13.363383	0.1	2.498520
13.365050	0.1	2.568639
13.366717	0.1	2.638260
13.368383	0.1	2.708058
13.370050	0.1	2.779569
13.371717	0.1	2.854099
13.373383	0.1	2.931943
13.375050	0.1	3.012419
13.376717	0.1	3.095120
13.378383	0.1	3.180481
13.380050	0.1	3.268933
13.381717	0.1	3.360375
13.383383	0.1	3.454662
13.385050	0.1	3.551478
13.386717	0.1	3.649667
13.388383	0.1	3.748168
13.390050	0.1	3.847545
13.391717	0.1	3.949422
13.393383	0.1	4.054918
13.395050	0.1	4.163962
13.396717	0.1	4.276000
13.398383	0.1	4.390948
13.400050	0.1	4.509166
13.401717	0.1	4.631225
13.403383	0.1	4.757848
13.405050	0.1	4.889686
13.406717	0.1	5.027014
13.408383	0.1	5.168812
13.410050	0.1	5.312380
13.411717	0.1	5.454822
13.413383	0.1	5.594860
13.415050	0.1	5.733399
13.416717	0.1	5.872622
13.418383	0.1	6.014262
13.420050	0.1	6.159213
13.421717	0.1	6.308085
13.423383	0.1	6.460957
13.425050	0.1	6.616879
13.426717	0.1	6.774170
13.428383	0.1	6.930698
13.430050	0.1	7.084222
13.431717	0.1	7.233401
13.433383	0.1	7.378794
13.435050	0.1	7.522609
13.436717	0.1	7.666387
13.438383	0.1	7.809135
13.440050	0.1	7.949020
13.441717	0.1	8.085892
13.443383	0.1	8.221185
13.445050	0.1	8.356753
13.446717	0.1	8.493788
13.448383	0.1	8.631577
13.450050	0.1	8.767676
13.451717	0.1	8.899658
13.453383	0.1	9.026406
13.455050	0.1	9.147441
13.456717	0.1	9.262175
13.458383	0.1	9.370055
13.460050	0.1	9.470624
13.461717	0.1	9.564222
13.463383	0.1	9.652628
13.465050	0.1	9.737220
13.466717	0.1	9.817914
13.468383	0.1	9.894632
13.470050	0.1	9.967652
13.471717	0.1	10.036672
13.473383	0.1	10.101050
13.475050	0.1	10.160510
13.476717	0.1	10.215123
13.478383	0.1	10.265191
13.480050	0.1	10.311380
13.481717	0.1	10.354491
13.483383	0.1	10.394771
13.485050	0.1	10.431404
13.486717	0.1	10.463297
13.488383	0.1	10.489943
13.490050	0.1	10.511237
13.491717	0.1	10.527303
13.493383	0.1	10.538572
13.495050	0.1	10.545719
13.496717	0.1	10.550241
13.498383	0.1	10.553845
13.500050	0.1	10.556518
13.501717	0.1	10.556495
13.503383	0.1	10.552248
13.505050	0.1	10.543671
13.506717	0.1	10.531335
13.508383	0.1	10.515135
13.510050	0.1	10.494310
13.511717	0.1	10.468815
13.513383	0.1	10.439991
13.515050	0.1	10.408894
13.516717	0.1	10.374412
13.518383	0.1	10.334565
13.520050	0.1	10.289191
13.521717	0.1	10.239715
13.523383	0.1	10.187081
13.525050	0.1	10.131425
13.526717	0.1	10.072873
13.528383	0.1	10.011899
13.530050	0.1	9.948756
13.531717	0.1	9.882762
13.533383	0.1	9.812959
13.535050	0.1	9.738887
13.536717	0.1	9.660018
13.538383	0.1	9.575351
13.540050	0.1	9.484575
13.541717	0.1	9.388542
13.543383	0.1	9.288169
13.545050	0.1	9.184005
13.546717	0.1	9.076656
13.548383	0.1	8.966392
13.550050	0.1	8.852822
13.551717	0.1	8.735135
13.553383	0.1	8.612066
13.555050	0.1	8.482849
13.556717	0.1	8.348683
13.558383	0.1	8.211881
13.560050	0.1	8.073743
13.561717	0.1	7.934412
13.563383	0.1	7.794094
13.565050	0.1	7.652766
13.566717	0.1	7.509161
13.568383	0.1	7.361486
13.570050	0.1	7.209191
13.571717	0.1	7.053539
13.573383	0.1	6.896085
13.575050	0.1	6.737225
13.576717	0.1	6.576707
13.578383	0.1	6.414903
13.580050	0.1	6.253263
13.581717	0.1	6.093308
13.583383	0.1	5.934746
13.585050	0.1	5.775434
13.586717	0.1	5.613831
13.588383	0.1	5.450579
13.590050	0.1	5.287491
13.591717	0.1	5.126046
13.593383	0.1	4.966962
13.595050	0.1	4.810458
13.596717	0.1	4.656585
13.598383	0.1	4.505888
13.600050	0.1	4.359540
13.601717	0.1	4.217806
13.603383	0.1	4.078890
13.605050	0.1	3.940035
13.606717	0.1	3.799871
13.608383	0.1	3.659828
13.610050	0.1	3.523082
13.611717	0.1	3.392226
13.613383	0.1	3.268067
13.615050	0.1	3.149793
13.616717	0.1	3.035883
13.618383	0.1	2.925415
13.620050	0.1	2.818233
13.621717	0.1	2.713841
13.623383	0.1	2.611284
13.625050	0.1	2.510445
13.626717	0.1	2.412978
13.628383	0.1	2.321191
13.630050	0.1	2.235449
13.631717	0.1	2.153954
13.633383	0.1	2.075462
13.635050	0.1	2.000099
13.636717	0.1	1.928122
13.638383	0.1	1.859716
13.640050	0.1	1.794943
13.641717	0.1	1.733620
13.643383	0.1	1.675910
13.645050	0.1	1.621926
13.646717	0.1	1.570946
13.648383	0.1	1.521846
13.650050	0.1	1.474111
13.651717	0.1	1.428477
13.653383	0.1	1.386055
13.655050	0.1	1.346827
13.656717	0.1	1.310236
13.658383	0.1	1.276229
13.660050	0.1	1.244792
13.661717	0.1	1.215446
13.663383	0.1	1.187506
13.665050	0.1	1.160526
13.666717	0.1	1.134383
13.668383	0.1	1.109350
13.670050	0.1	1.086164
13.671717	0.1	1.065223
13.673383	0.1	1.046024
13.675050	0.1	1.028287
13.676717	0.1	1.011975
13.678383	0.1	0.996208
13.680050	0.1	0.979863
13.681717	0.1	0.962322
13.683383	0.1	0.943458
13.685050	0.1	0.924063
13.686717	0.1	0.905786
13.688383	0.1	0.890386
13.690050	0.1	0.879141
13.691717	0.1	0.871704
13.693383	0.1	0.865930
13.695050	0.1	0.860128
13.696717	0.1	0.854023
13.698383	0.1	0.847438
13.700050	0.1	0.839694
13.701717	0.1	0.830395
13.703383	0.1	0.820342
13.705050	0.1	0.810819
13.706717	0.1	0.802204
13.708383	0.1	0.794348
13.710050	0.1	0.787475
13.711717	0.1	0.781454
13.713383	0.1	0.774786
13.715050	0.1	0.765789
13.716717	0.1	0.755368
13.718383	0.1	0.746557
13.720050	0.1	0.741184
13.721717	0.1	0.739391
13.723383	0.1	0.740592
13.725050	0.1	0.742590
13.726717	0.1	0.742367
13.728383	0.1	0.738683
13.730050	0.1	0.732318
13.731717	0.1	0.724527
13.733383	0.1	0.716154
13.735050	0.1	0.707749
13.736717	0.1	0.699922
13.738383	0.1	0.693402
13.740050	0.1	0.688881
13.741717	0.1	0.686720
13.743383	0.1	0.685896
13.745050	0.1	0.684285
13.746717	0.1	0.680843
13.748383	0.1	0.675968
13.750050	0.1	0.670417
13.751717	0.1	0.665369
13.753383	0.1	0.662273
13.755050	0.1	0.661374
13.756717	0.1	0.661877
13.758383	0.1	0.663507
13.760050	0.1	0.666562
13.761717	0.1	0.671018
13.763383	0.1	0.675865
13.765050	0.1	0.679228
13.766717	0.1	0.679628
13.768383	0.1	0.676638
13.770050	0.1	0.670394
13.771717	0.1	0.661006
13.773383	0.1	0.648876
13.775050	0.1	0.636466
13.776717	0.1	0.628624
13.778383	0.1	0.628699
13.780050	0.1	0.634892
13.781717	0.1	0.642203
13.783383	0.1	0.647022
13.785050	0.1	0.648885
13.786717	0.1	0.649267
13.788383	0.1	0.649462
13.790050	0.1	0.650221
13.791717	0.1	0.652350
13.793383	0.1	0.655227
13.795050	0.1	0.656415
13.796717	0.1	0.654841
13.798383	0.1	0.651665
13.800050	0.1	0.648024
13.801717	0.1	0.643940
13.803383	0.1	0.639069
13.805050	0.1	0.633849
13.806717	0.1	0.629565
13.808383	0.1	0.626906
13.810050	0.1	0.625430
13.811717	0.1	0.624000
13.813383	0.1	0.620866
13.815050	0.1	0.614929
13.816717	0.1	0.607525
13.818383	0.1	0.601602
13.820050	0.1	0.599413
13.821717	0.1	0.601471
13.823383	0.1	0.606263
13.825050	0.1	0.610924
13.826717	0.1	0.613271
13.828383	0.1	0.612736
13.830050	0.1	0.609504
13.831717	0.1	0.604065
13.833383	0.1	0.597490
13.835050	0.1	0.591734
13.836717	0.1	0.589099
13.838383	0.1	0.590319
13.840050	0.1	0.593499
13.841717	0.1	0.595776
13.843383	0.1	0.595702
13.845050	0.1	0.593755
13.846717	0.1	0.591129
13.848383	0.1	0.588703
13.850050	0.1	0.586896
13.851717	0.1	0.585392
13.853383	0.1	0.583427
13.855050	0.1	0.581010
13.856717	0.1	0.579064
13.858383	0.1	0.578342
13.860050	0.1	0.578631
13.861717	0.1	0.578668
13.863383	0.1	0.577401
13.865050	0.1	0.575050
13.866717	0.1	0.572288
13.868383	0.1	0.569648
13.870050	0.1	0.567823
13.871717	0.1	0.567199
13.873383	0.1	0.567371
13.875050	0.1	0.567953
13.876717	0.1	0.569047
13.878383	0.1	0.570319
13.880050	0.1	0.570612
13.881717	0.1	0.568745
13.883383	0.1	0.564368
13.885050	0.1	0.558998
13.886717	0.1	0.555287
13.888383	0.1	0.554370
13.890050	0.1	0.555455
13.891717	0.1	0.557601
13.893383	0.1	0.560228
13.895050	0.1	0.562747
13.896717	0.1	0.564368
13.898383	0.1	0.564218
13.900050	0.1	0.561862
13.901717	0.1	0.557648
13.903383	0.1	0.552833
13.905050	0.1	0.549476
13.906717	0.1	0.549210
13.908383	0.1	0.552521
13.910050	0.1	0.559390
13.911717	0.1	0.568633
13.913383	0.1	0.577015
13.915050	0.1	0.581141
13.916717	0.1	0.579911
13.918383	0.1	0.575022
13.920050	0.1	0.569876
13.921717	0.1	0.567655
13.923383	0.1	0.569341
13.925050	0.1	0.573401
13.926717	0.1	0.576722
13.928383	0.1	0.576442
13.930050	0.1	0.572437
13.931717	0.1	0.567380
13.933383	0.1	0.563851
13.935050	0.1	0.562640
13.936717	0.1	0.563748
13.938383	0.1	0.567348
13.940050	0.1	0.572833
13.941717	0.1	0.578207
13.943383	0.1	0.581923
13.945050	0.1	0.583651
13.946717	0.1	0.583068
13.948383	0.1	0.580526
13.950050	0.1	0.577900
13.951717	0.1	0.576642
13.953383	0.1	0.576302
13.955050	0.1	0.575655
13.956717	0.1	0.574249
13.958383	0.1	0.572531
13.960050	0.1	0.570631
13.961717	0.1	0.568330
13.963383	0.1	0.566398
13.965050	0.1	0.565690
13.966717	0.1	0.565476
13.968383	0.1	0.564968
13.970050	0.1	0.565178
13.971717	0.1	0.567688
13.973383	0.1	0.573015
13.975050	0.1	0.580125
13.976717	0.1	0.586538
13.978383	0.1	0.589560
13.980050	0.1	0.588028
13.981717	0.1	0.582640
13.983383	0.1	0.575492
13.985050	0.1	0.569052
13.986717	0.1	0.564628
13.988383	0.1	0.561979
13.990050	0.1	0.560456
13.991717	0.1	0.560107
13.993383	0.1	0.560964
13.995050	0.1	0.561955
13.996717	0.1	0.561830
13.998383	0.1	0.560461
14.000050	0.1	0.559306
14.001717	0.1	0.561033
14.003383	0.1	0.567194
14.005050	0.1	0.576116
14.006717	0.1	0.584647
14.008383	0.1	0.591348
14.010050	0.1	0.596941
14.011717	0.1	0.602663
14.013383	0.1	0.608694
14.015050	0.1	0.614021
14.016717	0.1	0.617797
14.018383	0.1	0.620410
14.020050	0.1	0.623069
14.021717	0.1	0.626096
14.023383	0.1	0.628065
14.025050	0.1	0.627902
14.026717	0.1	0.626538
14.028383	0.1	0.625704
14.030050	0.1	0.626678
14.031717	0.1	0.629551
14.033383	0.1	0.632545
14.035050	0.1	0.633602
14.036717	0.1	0.632848
14.038383	0.1	0.632843
14.040050	0.1	0.636699
14.041717	0.1	0.645090
14.043383	0.1	0.655069
14.045050	0.1	0.663358
14.046717	0.1	0.669491
14.048383	0.1	0.674319
14.050050	0.1	0.678175
14.051717	0.1	0.681356
14.053383	0.1	0.684066
14.055050	0.1	0.686506
14.056717	0.1	0.689775
14.058383	0.1	0.695311
14.060050	0.1	0.703237
14.061717	0.1	0.712252
14.063383	0.1	0.721118
14.065050	0.1	0.729482
14.066717	0.1	0.737156
14.068383	0.1	0.744085
14.070050	0.1	0.750422
14.071717	0.1	0.755396
14.073383	0.1	0.758041
14.075050	0.1	0.759009
14.076717	0.1	0.759908
14.078383	0.1	0.762492
14.080050	0.1	0.768099
14.081717	0.1	0.775838
14.083383	0.1	0.783401
14.085050	0.1	0.790083
14.086717	0.1	0.796528
14.088383	0.1	0.802847
14.090050	0.1	0.808793
14.091717	0.1	0.814795
14.093383	0.1	0.822125
14.095050	0.1	0.831708
14.096717	0.1	0.842470
14.098383	0.1	0.851690
14.100050	0.1	0.857241
14.101717	0.1	0.859308
14.103383	0.1	0.860104
14.105050	0.1	0.861753
14.106717	0.1	0.865250
14.108383	0.1	0.870721
14.110050	0.1	0.877487
14.111717	0.1	0.884798
14.113383	0.1	0.892403
14.115050	0.1	0.899821
14.116717	0.1	0.906689
14.118383	0.1	0.913911
14.120050	0.1	0.922489
14.121717	0.1	0.932063
14.123383	0.1	0.941330
14.125050	0.1	0.948859
14.126717	0.1	0.953572
14.128383	0.1	0.955029
14.130050	0.1	0.953847
14.131717	0.1	0.951667
14.133383	0.1	0.950107
14.135050	0.1	0.950112
14.136717	0.1	0.951886
14.138383	0.1	0.954620
14.140050	0.1	0.957288
14.141717	0.1	0.959691
14.143383	0.1	0.961875
14.145050	0.1	0.963928
14.146717	0.1	0.966233
14.148383	0.1	0.968804
14.150050	0.1	0.970885
14.151717	0.1	0.971793
14.153383	0.1	0.971518
14.155050	0.1	0.970182
14.156717	0.1	0.967705
14.158383	0.1	0.964608
14.160050	0.1	0.962545
14.161717	0.1	0.963015
14.163383	0.1	0.965539
14.165050	0.1	0.967621
14.166717	0.1	0.967220
14.168383	0.1	0.965125
14.170050	0.1	0.964012
14.171717	0.1	0.965823
14.173383	0.1	0.970643
14.175050	0.1	0.977018
14.176717	0.1	0.982727
14.178383	0.1	0.985530
14.180050	0.1	0.983691
14.181717	0.1	0.976743
14.183383	0.1	0.966676
14.185050	0.1	0.956701
14.186717	0.1	0.948245
14.188383	0.1	0.940636
14.190050	0.1	0.933358
14.191717	0.1	0.926973
14.193383	0.1	0.922512
14.195050	0.1	0.920682
14.196717	0.1	0.921041
14.198383	0.1	0.921497
14.200050	0.1	0.919662
14.201717	0.1	0.915625
14.203383	0.1	0.911606
14.205050	0.1	0.908086
14.206717	0.1	0.902517
14.208383	0.1	0.892663
14.210050	0.1	0.879681
14.211717	0.1	0.867411
14.213383	0.1	0.859275
14.215050	0.1	0.855755
14.216717	0.1	0.853967
14.218383	0.1	0.849906
14.220050	0.1	0.842367
14.221717	0.1	0.833753
14.223383	0.1	0.826395
14.225050	0.1	0.820211
14.226717	0.1	0.813976
14.228383	0.1	0.807126
14.230050	0.1	0.799838
14.231717	0.1	0.792220
14.233383	0.1	0.784211
14.235050	0.1	0.775978
14.236717	0.1	0.768485
14.238383	0.1	0.763144
14.240050	0.1	0.760010
14.241717	0.1	0.757673
14.243383	0.1	0.755065
14.245050	0.1	0.752048
14.246717	0.1	0.748523
14.248383	0.1	0.743810
14.250050	0.1	0.737333
14.251717	0.1	0.729132
14.253383	0.1	0.719097
14.255050	0.1	0.707032
14.256717	0.1	0.694385
14.258383	0.1	0.684871
14.260050	0.1	0.681831
14.261717	0.1	0.685337
14.263383	0.1	0.692182
14.265050	0.1	0.697793
14.266717	0.1	0.699009
14.268383	0.1	0.695959
14.270050	0.1	0.690361
14.271717	0.1	0.682790
14.273383	0.1	0.672932
14.275050	0.1	0.661630
14.276717	0.1	0.651265
14.278383	0.1	0.644024
14.280050	0.1	0.640047
14.281717	0.1	0.638035
14.283383	0.1	0.637290
14.285050	0.1	0.637574
14.286717	0.1	0.637705
14.288383	0.1	0.636708
14.290050	0.1	0.635684
14.291717	0.1	0.635888
14.293383	0.1	0.635874
14.295050	0.1	0.633034
14.296717	0.1	0.627218
14.298383	0.1	0.620936
14.300050	0.1	0.616759
14.301717	0.1	0.615157
14.303383	0.1	0.614305
14.305050	0.1	0.612233
14.306717	0.1	0.608903
14.308383	0.1	0.605583
14.310050	0.1	0.603180
14.311717	0.1	0.601658
14.313383	0.1	0.600200
14.315050	0.1	0.597765
14.316717	0.1	0.593783
14.318383	0.1	0.588689
14.320050	0.1	0.583744
14.321717	0.1	0.579953
14.323383	0.1	0.577471
14.325050	0.1	0.576545
14.326717	0.1	0.578240
14.328383	0.1	0.583124
14.330050	0.1	0.590151
14.331717	0.1	0.597555
14.333383	0.1	0.603809
14.335050	0.1	0.607492
14.336717	0.1	0.607539
14.338383	0.1	0.603907
14.340050	0.1	0.597700
14.341717	0.1	0.591078
14.343383	0.1	0.587096
14.345050	0.1	0.588121
14.346717	0.1	0.593546
14.348383	0.1	0.600433
14.350050	0.1	0.605942
14.351717	0.1	0.608671
14.353383	0.1	0.609513
14.355050	0.1	0.610473
14.356717	0.1	0.611972
14.358383	0.1	0.613267
14.360050	0.1	0.614310
14.361717	0.1	0.615492
14.363383	0.1	0.616950
14.365050	0.1	0.618398
14.366717	0.1	0.618938
14.368383	0.1	0.618189
14.370050	0.1	0.617499
14.371717	0.1	0.618608
14.373383	0.1	0.621793
14.375050	0.1	0.625700
14.376717	0.1	0.628182
14.378383	0.1	0.627991
14.380050	0.1	0.625937
14.381717	0.1	0.623898
14.383383	0.1	0.623544
14.385050	0.1	0.626189
14.386717	0.1	0.632079
14.388383	0.1	0.639772
14.390050	0.1	0.647008
14.391717	0.1	0.652345
14.393383	0.1	0.655735
14.395050	0.1	0.657993
14.396717	0.1	0.659623
14.398383	0.1	0.659795
14.400050	0.1	0.657849
14.401717	0.1	0.655469
14.403383	0.1	0.655218
14.405050	0.1	0.657621
14.406717	0.1	0.661500
14.408383	0.1	0.666059
14.410050	0.1	0.670846
14.411717	0.1	0.675074
14.413383	0.1	0.678659
14.415050	0.1	0.682394
14.416717	0.1	0.686310
14.418383	0.1	0.689654
14.420050	0.1	0.692178
14.421717	0.1	0.694250
14.423383	0.1	0.695977
14.425050	0.1	0.697430
14.426717	0.1	0.699619
14.428383	0.1	0.704308
14.430050	0.1	0.712625
14.431717	0.1	0.723707
14.433383	0.1	0.735037
14.435050	0.1	0.744532
14.436717	0.1	0.751731
14.438383	0.1	0.757296
14.440050	0.1	0.762050
14.441717	0.1	0.766413
14.443383	0.1	0.770865
14.445050	0.1	0.776523
14.446717	0.1	0.784677
14.448383	0.1	0.795880
14.450050	0.1	0.808858
14.451717	0.1	0.819801
14.453383	0.1	0.824579
14.455050	0.1	0.822837
14.456717	0.1	0.818884
14.458383	0.1	0.817850
14.460050	0.1	0.821818
14.461717	0.1	0.830018
14.463383	0.1	0.841208
14.465050	0.1	0.854582
14.466717	0.1	0.869171
14.468383	0.1	0.883476
14.470050	0.1	0.896375
14.471717	0.1	0.908338
14.473383	0.1	0.920682
14.475050	0.1	0.933982
14.476717	0.1	0.947947
14.478383	0.1	0.962331
14.480050	0.1	0.977558
14.481717	0.1	0.994625
14.483383	0.1	1.013926
14.485050	0.1	1.034187
14.486717	0.1	1.053712
14.488383	0.1	1.072465
14.490050	0.1	1.091626
14.491717	0.1	1.112325
14.493383	0.1	1.135706
14.495050	0.1	1.162738
14.496717	0.1	1.193332
14.498383	0.1	1.225998
14.500050	0.1	1.258454
14.501717	0.1	1.288499
14.503383	0.1	1.315475
14.505050	0.1	1.341761
14.506717	0.1	1.371000
14.508383	0.1	1.404574
14.510050	0.1	1.441361
14.511717	0.1	1.479504
14.513383	0.1	1.517031
14.515050	0.1	1.552557
14.516717	0.1	1.586089
14.518383	0.1	1.618881
14.520050	0.1	1.652748
14.521717	0.1	1.689815
14.523383	0.1	1.732134
14.525050	0.1	1.779906
14.526717	0.1	1.830249
14.528383	0.1	1.880052
14.530050	0.1	1.929309
14.531717	0.1	1.980108
14.533383	0.1	2.033864
14.535050	0.1	2.090442
14.536717	0.1	2.148580
14.538383	0.1	2.207062
14.540050	0.1	2.266034
14.541717	0.1	2.326216
14.543383	0.1	2.387404
14.545050	0.1	2.449322
14.546717	0.1	2.512694
14.548383	0.1	2.578637
14.550050	0.1	2.648276
14.551717	0.1	2.722759
14.553383	0.1	2.802168
14.555050	0.1	2.884488
14.556717	0.1	2.966728
14.558383	0.1	3.047925
14.560050	0.1	3.129970
14.561717	0.1	3.215210
14.563383	0.1	3.305306
14.565050	0.1	3.401516
14.566717	0.1	3.503365
14.568383	0.1	3.607958
14.570050	0.1	3.712778
14.571717	0.1	3.818003
14.573383	0.1	3.924835
14.575050	0.1	4.033684
14.576717	0.1	4.144441
14.578383	0.1	4.256223
14.580050	0.1	4.367912
14.581717	0.1	4.480267
14.583383	0.1	4.595877
14.585050	0.1	4.717107
14.586717	0.1	4.844777
14.588383	0.1	4.977146
14.590050	0.1	5.110302
14.591717	0.1	5.241064
14.593383	0.1	5.368632
14.595050	0.1	5.494049
14.596717	0.1	5.619894
14.598383	0.1	5.748831
14.600050	0.1	5.881269
14.601717	0.1	6.015627
14.603383	0.1	6.150231
14.605050	0.1	6.283931
14.606717	0.1	6.416081
14.608383	0.1	6.546648
14.610050	0.1	6.676246
14.611717	0.1	6.806105
14.613383	0.1	6.937049
14.615050	0.1	7.067961
14.616717	0.1	7.196227
14.618383	0.1	7.319977
14.620050	0.1	7.439177
14.621717	0.1	7.554381
14.623383	0.1	7.665749
14.625050	0.1	7.773340
14.626717	0.1	7.877243
14.628383	0.1	7.977844
14.630050	0.1	8.076527
14.631717	0.1	8.174395
14.633383	0.1	8.270061
14.635050	0.1	8.360003
14.636717	0.1	8.440944
14.638383	0.1	8.511962
14.640050	0.1	8.575004
14.641717	0.1	8.633467
14.643383	0.1	8.689701
14.645050	0.1	8.743894
14.646717	0.1	8.794782
14.648383	0.1	8.840403
14.650050	0.1	8.878936
14.651717	0.1	8.909809
14.653383	0.1	8.933418
14.655050	0.1	8.949870
14.656717	0.1	8.958522
14.658383	0.1	8.958387
14.660050	0.1	8.949009
14.661717	0.1	8.931393
14.663383	0.1	8.907346
14.665050	0.1	8.877930
14.666717	0.1	8.843043
14.668383	0.1	8.802293
14.670050	0.1	8.755866
14.671717	0.1	8.705044
14.673383	0.1	8.650855
14.675050	0.1	8.591898
14.676717	0.1	8.525718
14.678383	0.1	8.452064
14.680050	0.1	8.372650
14.681717	0.1	8.289353
14.683383	0.1	8.203951
14.685050	0.1	8.116998
14.686717	0.1	8.026636
14.688383	0.1	7.930598
14.690050	0.1	7.828907
14.691717	0.1	7.723221
14.693383	0.1	7.614745
14.695050	0.1	7.503782
14.696717	0.1	7.390133
14.698383	0.1	7.273387
14.700050	0.1	7.153791
14.701717	0.1	7.032971
14.703383	0.1	6.912868
14.705050	0.1	6.793845
14.706717	0.1	6.674901
14.708383	0.1	6.556129
14.710050	0.1	6.439234
14.711717	0.1	6.324975
14.713383	0.1	6.211959
14.715050	0.1	6.098636
14.716717	0.1	5.984963
14.718383	0.1	5.871984
14.720050	0.1	5.760505
14.721717	0.1	5.650213
14.723383	0.1	5.540280
14.725050	0.1	5.430770
14.726717	0.1	5.322965
14.728383	0.1	5.218768
14.730050	0.1	5.119587
14.731717	0.1	5.025249
14.733383	0.1	4.934226
14.735050	0.1	4.844735
14.736717	0.1	4.755189
14.738383	0.1	4.664855
14.740050	0.1	4.574922
14.741717	0.1	4.487676
14.743383	0.1	4.404429
14.745050	0.1	4.325053
14.746717	0.1	4.248885
14.748383	0.1	4.175953
14.750050	0.1	4.106862
14.751717	0.1	4.040715
14.753383	0.1	3.974764
14.755050	0.1	3.907676
14.756717	0.1	3.841207
14.758383	0.1	3.777943
14.760050	0.1	3.719064
14.761717	0.1	3.664214
14.763383	0.1	3.612274
14.765050	0.1	3.562528
14.766717	0.1	3.514611
14.768383	0.1	3.467686
14.770050	0.1	3.420911
14.771717	0.1	3.374224
14.773383	0.1	3.328212
14.775050	0.1	3.284239
14.776717	0.1	3.243745
14.778383	0.1	3.206311
14.780050	0.1	3.170162
14.781717	0.1	3.134348
14.783383	0.1	3.098552
14.785050	0.1	3.061830
14.786717	0.1	3.023599
14.788383	0.1	2.985047
14.790050	0.1	2.948325
14.791717	0.1	2.914919
14.793383	0.1	2.884907
14.795050	0.1	2.857167
14.796717	0.1	2.830615
14.798383	0.1	2.805116
14.800050	0.1	2.781129
14.801717	0.1	2.758983
14.803383	0.1	2.738400
14.805050	0.1	2.718470
14.806717	0.1	2.698172
14.808383	0.1	2.677119
14.810050	0.1	2.655517
14.811717	0.1	2.632937
14.813383	0.1	2.608397
14.815050	0.1	2.582222
14.816717	0.1	2.556625
14.818383	0.1	2.533924
14.820050	0.1	2.514799
14.821717	0.1	2.497993
14.823383	0.1	2.481816
14.825050	0.1	2.466477
14.826717	0.1	2.453751
14.828383	0.1	2.444014
14.830050	0.1	2.435171
14.831717	0.1	2.424694
14.833383	0.1	2.411464
14.835050	0.1	2.395827
14.836717	0.1	2.378994
14.838383	0.1	2.362006
14.840050	0.1	2.344665
14.841717	0.1	2.325913
14.843383	0.1	2.305275
14.845050	0.1	2.284152
14.846717	0.1	2.265931
14.848383	0.1	2.253554
14.850050	0.1	2.246201
14.851717	0.1	2.239631
14.853383	0.1	2.230308
14.855050	0.1	2.218387
14.856717	0.1	2.206187
14.858383	0.1	2.194173
14.860050	0.1	2.180180
14.861717	0.1	2.162694
14.863383	0.1	2.142303
14.865050	0.1	2.120361
14.866717	0.1	2.098423
14.868383	0.1	2.077776
14.870050	0.1	2.058474
14.871717	0.1	2.040095
14.873383	0.1	2.022795
14.875050	0.1	2.006125
14.876717	0.1	1.988607
14.878383	0.1	1.969519
14.880050	0.1	1.949463
14.881717	0.1	1.928932
14.883383	0.1	1.907502
14.885050	0.1	1.884708
14.886717	0.1	1.860992
14.888383	0.1	1.837146
14.890050	0.1	1.813527
14.891717	0.1	1.790514
14.893383	0.1	1.769201
14.895050	0.1	1.750574
14.896717	0.1	1.734225
14.898383	0.1	1.718877
14.900050	0.1	1.703380
14.901717	0.1	1.686416
14.903383	0.1	1.666620
14.905050	0.1	1.644013
14.906717	0.1	1.620371
14.908383	0.1	1.597484
14.910050	0.1	1.575421
14.911717	0.1	1.553376
14.913383	0.1	1.531835
14.915050	0.1	1.512528
14.916717	0.1	1.495942
14.918383	0.1	1.480379
14.920050	0.1	1.463965
14.921717	0.1	1.446167
14.923383	0.1	1.427550
14.925050	0.1	1.409268
14.926717	0.1	1.391964
14.928383	0.1	1.375191
14.930050	0.1	1.358716
14.931717	0.1	1.343279
14.933383	0.1	1.329160
14.935050	0.1	1.315372
14.936717	0.1	1.300382
14.938383	0.1	1.283120
14.940050	0.1	1.264107
14.941717	0.1	1.245472
14.943383	0.1	1.228726
14.945050	0.1	1.213816
14.946717	0.1	1.201299
14.948383	0.1	1.193318
14.950050	0.1	1.192023
14.951717	0.1	1.197928
14.953383	0.1	1.208778
14.955050	0.1	1.220531
14.956717	0.1	1.230347
14.958383	0.1	1.238114
14.960050	0.1	1.244936
14.961717	0.1	1.250636
14.963383	0.1	1.252773
14.965050	0.1	1.248494
14.966717	0.1	1.237462
14.968383	0.1	1.222272
14.970050	0.1	1.205811
14.971717	0.1	1.189429
14.973383	0.1	1.173806
14.975050	0.1	1.159701
14.976717	0.1	1.147608
14.978383	0.1	1.137159
14.980050	0.1	1.126793
14.981717	0.1	1.114975
14.983383	0.1	1.102062
14.985050	0.1	1.089550
14.986717	0.1	1.077778
14.988383	0.1	1.066257
14.990050	0.1	1.055002
14.991717	0.1	1.044264
14.993383	0.1	1.034704
14.995050	0.1	1.027719
14.996717	0.1	1.023747
14.998383	0.1	1.021600
15.000050	0.1	1.020385
15.001717	0.1	1.020241
15.003383	0.1	1.021395
15.005050	0.1	1.024054
15.006717	0.1	1.028106
15.008383	0.1	1.032329
15.010050	0.1	1.035165
15.011717	0.1	1.036050
15.013383	0.1	1.035142
15.015050	0.1	1.032329
15.016717	0.1	1.027631
15.018383	0.1	1.022127
15.020050	0.1	1.017777
15.021717	0.1	1.016306
15.023383	0.1	1.018476
15.025050	0.1	1.024120
15.026717	0.1	1.031933
15.028383	0.1	1.039659
15.030050	0.1	1.045810
15.031717	0.1	1.050453
15.033383	0.1	1.053936
15.035050	0.1	1.056297
15.036717	0.1	1.057666
15.038383	0.1	1.058411
15.040050	0.1	1.059738
15.041717	0.1	1.063920
15.043383	0.1	1.072446
15.045050	0.1	1.084069
15.046717	0.1	1.096171
15.048383	0.1	1.107459
15.050050	0.1	1.118104
15.051717	0.1	1.128227
15.053383	0.1	1.137406
15.055050	0.1	1.145052
15.056717	0.1	1.150602
15.058383	0.1	1.153983
15.060050	0.1	1.156526
15.061717	0.1	1.160703
15.063383	0.1	1.168787
15.065050	0.1	1.182202
15.066717	0.1	1.200899
15.068383	0.1	1.222589
15.070050	0.1	1.244112
15.071717	0.1	1.263791
15.073383	0.1	1.281509
15.075050	0.1	1.296913
15.076717	0.1	1.308899
15.078383	0.1	1.317174
15.080050	0.1	1.323479
15.081717	0.1	1.330432
15.083383	0.1	1.339815
15.085050	0.1	1.352080
15.086717	0.1	1.366376
15.088383	0.1	1.380909
15.090050	0.1	1.394278
15.091717	0.1	1.406879
15.093383	0.1	1.420667
15.095050	0.1	1.437902
15.096717	0.1	1.460090
15.098383	0.1	1.487061
15.100050	0.1	1.516808
15.101717	0.1	1.546941
15.103383	0.1	1.575993
15.105050	0.1	1.602983
15.106717	0.1	1.626983
15.108383	0.1	1.648208
15.110050	0.1	1.668232
15.111717	0.1	1.688735
15.113383	0.1	1.710909
15.115050	0.1	1.736027
15.116717	0.1	1.765369
15.118383	0.1	1.799054
15.120050	0.1	1.835898
15.121717	0.1	1.874729
15.123383	0.1	1.913980
15.125050	0.1	1.951070
15.126717	0.1	1.984192
15.128383	0.1	2.013785
15.130050	0.1	2.042372
15.131717	0.1	2.073226
15.133383	0.1	2.107825
15.135050	0.1	2.145730
15.136717	0.1	2.186801
15.138383	0.1	2.230592
15.140050	0.1	2.274821
15.141717	0.1	2.316958
15.143383	0.1	2.356381
15.145050	0.1	2.394682
15.146717	0.1	2.434999
15.148383	0.1	2.479837
15.150050	0.1	2.529006
15.151717	0.1	2.580816
15.153383	0.1	2.634232
15.155050	0.1	2.688798
15.156717	0.1	2.744109
15.158383	0.1	2.800277
15.160050	0.1	2.857461
15.161717	0.1	2.914960
15.163383	0.1	2.971771
15.165050	0.1	3.028023
15.166717	0.1	3.084121
15.168383	0.1	3.139414
15.170050	0.1	3.194558
15.171717	0.1	3.253133
15.173383	0.1	3.318000
15.175050	0.1	3.388748
15.176717	0.1	3.463891
15.178383	0.1	3.542295
15.180050	0.1	3.622258
15.181717	0.1	3.701835
15.183383	0.1	3.779880
15.185050	0.1	3.856584
15.186717	0.1	3.934358
15.188383	0.1	4.016608
15.190050	0.1	4.104050
15.191717	0.1	4.194388
15.193383	0.1	4.285444
15.195050	0.1	4.376471
15.196717	0.1	4.467363
15.198383	0.1	4.558056
15.200050	0.1	4.648562
15.201717	0.1	4.738891
15.203383	0.1	4.828805
15.205050	0.1	4.918058
15.206717	0.1	5.007377
15.208383	0.1	5.098544
15.210050	0.1	5.191928
15.211717	0.1	5.285414
15.213383	0.1	5.377391
15.215050	0.1	5.468978
15.216717	0.1	5.562231
15.218383	0.1	5.657268
15.220050	0.1	5.751047
15.221717	0.1	5.839299
15.223383	0.1	5.920110
15.225050	0.1	5.994411
15.226717	0.1	6.063492
15.228383	0.1	6.127912
15.230050	0.1	6.188541
15.231717	0.1	6.247181
15.233383	0.1	6.305319
15.235050	0.1	6.362861
15.236717	0.1	6.418591
15.238383	0.1	6.471099
15.240050	0.1	6.518955
15.241717	0.1	6.560930
15.243383	0.1	6.596507
15.245050	0.1	6.626048
15.246717	0.1	6.650905
15.248383	0.1	6.672684
15.250050	0.1	6.691515
15.251717	0.1	6.706421
15.253383	0.1	6.717225
15.255050	0.1	6.724065
15.256717	0.1	6.726226
15.258383	0.1	6.722999
15.260050	0.1	6.714598
15.261717	0.1	6.701578
15.263383	0.1	6.684014
15.265050	0.1	6.661974
15.266717	0.1	6.636269
15.268383	0.1	6.607748
15.270050	0.1	6.576246
15.271717	0.1	6.540930
15.273383	0.1	6.501731
15.275050	0.1	6.459951
15.276717	0.1	6.417418
15.278383	0.1	6.375313
15.280050	0.1	6.333292
15.281717	0.1	6.290297
15.283383	0.1	6.246152
15.285050	0.1	6.200750
15.286717	0.1	6.152689
15.288383	0.1	6.100801
15.290050	0.1	6.046370
15.291717	0.1	5.992576
15.293383	0.1	5.942183
15.295050	0.1	5.896394
15.296717	0.1	5.855169
15.298383	0.1	5.817316
15.300050	0.1	5.780887
15.301717	0.1	5.745017
15.303383	0.1	5.710726
15.305050	0.1	5.679205
15.306717	0.1	5.650860
15.308383	0.1	5.625929
15.310050	0.1	5.604839
15.311717	0.1	5.588955
15.313383	0.1	5.580126
15.315050	0.1	5.578524
15.316717	0.1	5.582818
15.318383	0.1	5.592848
15.320050	0.1	5.609863
15.321717	0.1	5.634874
15.323383	0.1	5.668919
15.325050	0.1	5.713380
15.326717	0.1	5.768766
15.328383	0.1	5.833954
15.330050	0.1	5.906983
15.331717	0.1	5.986895
15.333383	0.1	6.075213
15.335050	0.1	6.174622
15.336717	0.1	6.286567
15.338383	0.1	6.410801
15.340050	0.1	6.546681
15.341717	0.1	6.694803
15.343383	0.1	6.857142
15.345050	0.1	7.034824
15.346717	0.1	7.227575
15.348383	0.1	7.435838
15.350050	0.1	7.660906
15.351717	0.1	7.903534
15.353383	0.1	8.164416
15.355050	0.1	8.444446
15.356717	0.1	8.744104
15.358383	0.1	9.064018
15.360050	0.1	9.405408
15.361717	0.1	9.769215
15.363383	0.1	10.155854
15.365050	0.1	10.566171
15.366717	0.1	11.001495
15.368383	0.1	11.462625
15.370050	0.1	11.950033
15.371717	0.1	12.464752
15.373383	0.1	13.008639
15.375050	0.1	13.583987
15.376717	0.1	14.192746
15.378383	0.1	14.836709
15.380050	0.1	15.518619
15.381717	0.1	16.242140
15.383383	0.1	17.010174
15.385050	0.1	17.824071
15.386717	0.1	18.685362
15.388383	0.1	19.597332
15.390050	0.1	20.564315
15.391717	0.1	21.589766
15.393383	0.1	22.674967
15.395050	0.1	23.820060
15.396717	0.1	25.026794
15.398383	0.1	26.299618
15.400050	0.1	27.643931
15.401717	0.1	29.063774
15.403383	0.1	30.561774
15.405050	0.1	32.141474
15.406717	0.1	33.807992
15.408383	0.1	35.565207
15.410050	0.1	37.414706
15.411717	0.1	39.358577
15.413383	0.1	41.400706
15.415050	0.1	43.545822
15.416717	0.1	45.799040
15.418383	0.1	48.164316
15.420050	0.1	50.642593
15.421717	0.1	53.234045
15.423383	0.1	55.941623
15.425050	0.1	58.770343
15.426717	0.1	61.723292
15.428383	0.1	64.799702
15.430050	0.1	67.998092
15.431717	0.1	71.320226
15.433383	0.1	74.770865
15.435050	0.1	78.353821
15.436717	0.1	82.069007
15.438383	0.1	85.914596
15.440050	0.1	89.891017
15.441717	0.1	94.001009
15.443383	0.1	98.246606
15.445050	0.1	102.627669
15.446717	0.1	107.142860
15.448383	0.1	111.791310
15.450050	0.1	116.573908
15.451717	0.1	121.492879
15.453383	0.1	126.550174
15.455050	0.1	131.748044
15.456717	0.1	137.090059
15.458383	0.1	142.579521
15.460050	0.1	148.218679
15.461717	0.1	154.010658
15.463383	0.1	159.960035
15.465050	0.1	166.072045
15.466717	0.1	172.353578
15.468383	0.1	178.813213
15.470050	0.1	185.459098
15.471717	0.1	192.299411
15.473383	0.1	199.344568
15.475050	0.1	206.606668
15.476717	0.1	214.097765
15.478383	0.1	221.829959
15.480050	0.1	229.817485
15.481717	0.1	238.077403
15.483383	0.1	246.626954
15.485050	0.1	255.482192
15.486717	0.1	264.659431
15.488383	0.1	274.174689
15.490050	0.1	284.041888
15.491717	0.1	294.273375
15.493383	0.1	304.880943
15.495050	0.1	315.874671
15.496717	0.1	327.261938
15.498383	0.1	339.048431
15.500050	0.1	351.236794
15.501717	0.1	363.822854
15.503383	0.1	376.796397
15.505050	0.1	390.143670
15.506717	0.1	403.844295
15.508383	0.1	417.867061
15.510050	0.1	432.172195
15.511717	0.1	446.715388
15.513383	0.1	461.446816
15.515050	0.1	476.309830
15.516717	0.1	491.243573
15.518383	0.1	506.184320
15.520050	0.1	521.062408
15.521717	0.1	535.800453
15.523383	0.1	550.317499
15.525050	0.1	564.535116
15.526717	0.1	578.378975
15.528383	0.1	591.776739
15.530050	0.1	604.656931
15.531717	0.1	616.949928
15.533383	0.1	628.592061
15.535050	0.1	639.528293
15.536717	0.1	649.708985
15.538383	0.1	659.089694
15.540050	0.1	667.639333
15.541717	0.1	675.343658
15.543383	0.1	682.196925
15.545050	0.1	688.196263
15.546717	0.1	693.345145
15.548383	0.1	697.653737
15.550050	0.1	701.135812
15.551717	0.1	703.810231
15.553383	0.1	705.703321
15.555050	0.1	706.846412
15.556717	0.1	707.272539
15.558383	0.1	707.018036
15.560050	0.1	706.125685
15.561717	0.1	704.641981
15.563383	0.1	702.610780
15.565050	0.1	700.072717
15.566717	0.1	697.068638
15.568383	0.1	693.639531
15.570050	0.1	689.825826
15.571717	0.1	685.668039
15.573383	0.1	681.205034
15.575050	0.1	676.473142
15.576717	0.1	671.508015
15.578383	0.1	666.343929
15.580050	0.1	661.010263
15.581717	0.1	655.530035
15.583383	0.1	649.921396
15.585050	0.1	644.199621
15.586717	0.1	638.378338
15.588383	0.1	632.471671
15.590050	0.1	626.497949
15.591717	0.1	620.480190
15.593383	0.1	614.439794
15.595050	0.1	608.390845
15.596717	0.1	602.341379
15.598383	0.1	596.296029
15.600050	0.1	590.256895
15.601717	0.1	584.226456
15.603383	0.1	578.210466
15.605050	0.1	572.216278
15.606717	0.1	566.250226
15.608383	0.1	560.318498
15.610050	0.1	554.427077
15.611717	0.1	548.579540
15.613383	0.1	542.776832
15.615050	0.1	537.017333
15.616717	0.1	531.296377
15.618383	0.1	525.609782
15.620050	0.1	519.958903
15.621717	0.1	514.348741
15.623383	0.1	508.781821
15.625050	0.1	503.256857
15.626717	0.1	497.771451
15.628383	0.1	492.324648
15.630050	0.1	486.917994
15.631717	0.1	481.552077
15.633383	0.1	476.222379
15.635050	0.1	470.922492
15.636717	0.1	465.650638
15.638383	0.1	460.409918
15.640050	0.1	455.203467
15.641717	0.1	450.032563
15.643383	0.1	444.896925
15.645050	0.1	439.793147
15.646717	0.1	434.715776
15.648383	0.1	429.660269
15.650050	0.1	424.623099
15.651717	0.1	419.602748
15.653383	0.1	414.601099
15.655050	0.1	409.620139
15.656717	0.1	404.659310
15.658383	0.1	399.717498
15.660050	0.1	394.794327
15.661717	0.1	389.888301
15.663383	0.1	384.996143
15.665050	0.1	380.114997
15.666717	0.1	375.243579
15.668383	0.1	370.381619
15.670050	0.1	365.530257
15.671717	0.1	360.690994
15.673383	0.1	355.862701
15.675050	0.1	351.042911
15.676717	0.1	346.232206
15.678383	0.1	341.433110
15.680050	0.1	336.645921
15.681717	0.1	331.868721
15.683383	0.1	327.099972
15.685050	0.1	322.339787
15.686717	0.1	317.590158
15.688383	0.1	312.853507
15.690050	0.1	308.129224
15.691717	0.1	303.413132
15.693383	0.1	298.701711
15.695050	0.1	293.996185
15.696717	0.1	289.302729
15.698383	0.1	284.628747
15.700050	0.1	279.978430
15.701717	0.1	275.351587
15.703383	0.1	270.745843
15.705050	0.1	266.159522
15.706717	0.1	261.593038
15.708383	0.1	257.047806
15.710050	0.1	252.525024
15.711717	0.1	248.025758
15.713383	0.1	243.551010
15.715050	0.1	239.101690
15.716717	0.1	234.678700
15.718383	0.1	230.283658
15.720050	0.1	225.920752
15.721717	0.1	221.596249
15.723383	0.1	217.314572
15.725050	0.1	213.075178
15.726717	0.1	208.873688
15.728383	0.1	204.705727
15.730050	0.1	200.569858
15.731717	0.1	196.468504
15.733383	0.1	192.406960
15.735050	0.1	188.390804
15.736717	0.1	184.424166
15.738383	0.1	180.509840
15.740050	0.1	176.649844
15.741717	0.1	172.844953
15.743383	0.1	169.093735
15.745050	0.1	165.393455
15.746717	0.1	161.743215
15.748383	0.1	158.145637
15.750050	0.1	154.604819
15.751717	0.1	151.123754
15.753383	0.1	147.703523
15.755050	0.1	144.343358
15.756717	0.1	141.040767
15.758383	0.1	137.792928
15.760050	0.1	134.599917
15.761717	0.1	131.465765
15.763383	0.1	128.394449
15.765050	0.1	125.386054
15.766717	0.1	122.438441
15.768383	0.1	119.550275
15.770050	0.1	116.721531
15.771717	0.1	113.952947
15.773383	0.1	111.244875
15.775050	0.1	108.596231
15.776717	0.1	106.005231
15.778383	0.1	103.470874
15.780050	0.1	100.993244
15.781717	0.1	98.573184
15.783383	0.1	96.211862
15.785050	0.1	93.910080
15.786717	0.1	91.667557
15.788383	0.1	89.482698
15.790050	0.1	87.353378
15.791717	0.1	85.277986
15.793383	0.1	83.255479
15.795050	0.1	81.284777
15.796717	0.1	79.364637
15.798383	0.1	77.494485
15.800050	0.1	75.673889
15.801717	0.1	73.901331
15.803383	0.1	72.175688
15.805050	0.1	70.497929
15.806717	0.1	68.869214
15.808383	0.1	67.288796
15.810050	0.1	65.753884
15.811717	0.1	64.260783
15.813383	0.1	62.806900
15.815050	0.1	61.391741
15.816717	0.1	60.015922
15.818383	0.1	58.679693
15.820050	0.1	57.382044
15.821717	0.1	56.121829
15.823383	0.1	54.899682
15.825050	0.1	53.716376
15.826717	0.1	52.570235
15.828383	0.1	51.458334
15.830050	0.1	50.378530
15.831717	0.1	49.329242
15.833383	0.1	48.309243
15.835050	0.1	47.318265
15.836717	0.1	46.356651
15.838383	0.1	45.424574
15.840050	0.1	44.521601
15.841717	0.1	43.645990
15.843383	0.1	42.794663
15.845050	0.1	41.965107
15.846717	0.1	41.156909
15.848383	0.1	40.370738
15.850050	0.1	39.607431
15.851717	0.1	38.867644
15.853383	0.1	38.150009
15.855050	0.1	37.451079
15.856717	0.1	36.768843
15.858383	0.1	36.104401
15.860050	0.1	35.459576
15.861717	0.1	34.834822
15.863383	0.1	34.229709
15.865050	0.1	33.643958
15.866717	0.1	33.077123
15.868383	0.1	32.527614
15.870050	0.1	31.992658
15.871717	0.1	31.469874
15.873383	0.1	30.958024
15.875050	0.1	30.456204
15.876717	0.1	29.964163
15.878383	0.1	29.483247
15.880050	0.1	29.015280
15.881717	0.1	28.560380
15.883383	0.1	28.117294
15.885050	0.1	27.685529
15.886717	0.1	27.264757
15.888383	0.1	26.853406
15.890050	0.1	26.450539
15.891717	0.1	26.056818
15.893383	0.1	25.671930
15.895050	0.1	25.293999
15.896717	0.1	24.922234
15.898383	0.1	24.557943
15.900050	0.1	24.202676
15.901717	0.1	23.856931
15.903383	0.1	23.520449
15.905050	0.1	23.192461
15.906717	0.1	22.871047
15.908383	0.1	22.553676
15.910050	0.1	22.239401
15.911717	0.1	21.929089
15.913383	0.1	21.623308
15.915050	0.1	21.321974
15.916717	0.1	21.026074
15.918383	0.1	20.737397
15.920050	0.1	20.456086
15.921717	0.1	20.180689
15.923383	0.1	19.910797
15.925050	0.1	19.647004
15.926717	0.1	19.388772
15.928383	0.1	19.134805
15.930050	0.1	18.884446
15.931717	0.1	18.637162
15.933383	0.1	18.392652
15.935050	0.1	18.152385
15.936717	0.1	17.919089
15.938383	0.1	17.693574
15.940050	0.1	17.473777
15.941717	0.1	17.257836
15.943383	0.1	17.046155
15.945050	0.1	16.839602
15.946717	0.1	16.637119
15.948383	0.1	16.436386
15.950050	0.1	16.236561
15.951717	0.1	16.039349
15.953383	0.1	15.847166
15.955050	0.1	15.660301
15.956717	0.1	15.476453
15.958383	0.1	15.293197
15.960050	0.1	15.110173
15.961717	0.1	14.929031
15.963383	0.1	14.752136
15.965050	0.1	14.581140
15.966717	0.1	14.416417
15.968383	0.1	14.256919
15.970050	0.1	14.100503
15.971717	0.1	13.945173
15.973383	0.1	13.789730
15.975050	0.1	13.633678
15.976717	0.1	13.477840
15.978383	0.1	13.324195
15.980050	0.1	13.174196
15.981717	0.1	13.027741
15.983383	0.1	12.883898
15.985050	0.1	12.741359
15.986717	0.1	12.598513
15.988383	0.1	12.454935
15.990050	0.1	12.312192
15.991717	0.1	12.172279
15.993383	0.1	12.035659
15.995050	0.1	11.900999
15.996717	0.1	11.766609
15.998383	0.1	11.631940
16.000050	0.1	11.497820
16.001717	0.1	11.365376
16.003383	0.1	11.234623
16.005050	0.1	11.104406
16.006717	0.1	10.974086
16.008383	0.1	10.844343
16.010050	0.1	10.715579
16.011717	0.1	10.587471
16.013383	0.1	10.460354
16.015050	0.1	10.335241
16.016717	0.1	10.213056
16.018383	0.1	10.094447
16.020050	0.1	9.979219
16.021717	0.1	9.866389
16.023383	0.1	9.755893
16.025050	0.1	9.648581
16.026717	0.1	9.543779
16.028383	0.1	9.439541
16.030050	0.1	9.335983
16.031717	0.1	9.235321
16.033383	0.1	9.138547
16.035050	0.1	9.044195
16.036717	0.1	8.949721
16.038383	0.1	8.853194
16.040050	0.1	8.754428
16.041717	0.1	8.655014
16.043383	0.1	8.557285
16.045050	0.1	8.462784
16.046717	0.1	8.372017
16.048383	0.1	8.285195
16.050050	0.1	8.202014
16.051717	0.1	8.121515
16.053383	0.1	8.042883
16.055050	0.1	7.965760
16.056717	0.1	7.890183
16.058383	0.1	7.816693
16.060050	0.1	7.745973
16.061717	0.1	7.677926
16.063383	0.1	7.611131
16.065050	0.1	7.543713
16.066717	0.1	7.474618
16.068383	0.1	7.404089
16.070050	0.1	7.333751
16.071717	0.1	7.265671
16.073383	0.1	7.200595
16.075050	0.1	7.138257
16.076717	0.1	7.079230
16.078383	0.1	7.024258
16.080050	0.1	6.972160
16.081717	0.1	6.920486
16.083383	0.1	6.868476
16.085050	0.1	6.817481
16.086717	0.1	6.768289
16.088383	0.1	6.719800
16.090050	0.1	6.670253
16.091717	0.1	6.618281
16.093383	0.1	6.563412
16.095050	0.1	6.507202
16.096717	0.1	6.453246
16.098383	0.1	6.404798
16.100050	0.1	6.362568
16.101717	0.1	6.323960
16.103383	0.1	6.284365
16.105050	0.1	6.240755
16.106717	0.1	6.194063
16.108383	0.1	6.147241
16.110050	0.1	6.102524
16.111717	0.1	6.061066
16.113383	0.1	6.022868
16.115050	0.1	5.986765
16.116717	0.1	5.951738
16.118383	0.1	5.917638
16.120050	0.1	5.884632
16.121717	0.1	5.852431
16.123383	0.1	5.819872
16.125050	0.1	5.785823
16.126717	0.1	5.750591
16.128383	0.1	5.715317
16.130050	0.1	5.680169
16.131717	0.1	5.644457
16.133383	0.1	5.607847
16.135050	0.1	5.570841
16.136717	0.1	5.535008
16.138383	0.1	5.502338
16.140050	0.1	5.473662
16.141717	0.1	5.448270
16.143383	0.1	5.424381
16.145050	0.1	5.399752
16.146717	0.1	5.372730
16.148383	0.1	5.342634
16.150050	0.1	5.309982
16.151717	0.1	5.277139
16.153383	0.1	5.247020
16.155050	0.1	5.220436
16.156717	0.1	5.196235
16.158383	0.1	5.173432
16.160050	0.1	5.151965
16.161717	0.1	5.132402
16.163383	0.1	5.114977
16.165050	0.1	5.098567
16.166717	0.1	5.081343
16.168383	0.1	5.062120
16.170050	0.1	5.040173
16.171717	0.1	5.015521
16.173383	0.1	4.990646
16.175050	0.1	4.969798
16.176717	0.1	4.955148
16.178383	0.1	4.945067
16.180050	0.1	4.936070
16.181717	0.1	4.925230
16.183383	0.1	4.911483
16.185050	0.1	4.896019
16.186717	0.1	4.880838
16.188383	0.1	4.866887
16.190050	0.1	4.853993
16.191717	0.1	4.841778
16.193383	0.1	4.830551
16.195050	0.1	4.821378
16.196717	0.1	4.814523
16.198383	0.1	4.808404
16.200050	0.1	4.800600
16.201717	0.1	4.789461
16.203383	0.1	4.775398
16.205050	0.1	4.760576
16.206717	0.1	4.746709
16.208383	0.1	4.734057
16.210050	0.1	4.722872
16.211717	0.1	4.713754
16.213383	0.1	4.706681
16.215050	0.1	4.701307
16.216717	0.1	4.697060
16.218383	0.1	4.692269
16.220050	0.1	4.684818
16.221717	0.1	4.673782
16.223383	0.1	4.659989
16.225050	0.1	4.645758
16.226717	0.1	4.633567
16.228383	0.1	4.624268
16.230050	0.1	4.617125
16.231717	0.1	4.610657
16.233383	0.1	4.602950
16.235050	0.1	4.593185
16.236717	0.1	4.582531
16.238383	0.1	4.571928
16.240050	0.1	4.560850
16.241717	0.1	4.549064
16.243383	0.1	4.537171
16.245050	0.1	4.524873
16.246717	0.1	4.510391
16.248383	0.1	4.492439
16.250050	0.1	4.472286
16.251717	0.1	4.452895
16.253383	0.1	4.436583
16.255050	0.1	4.424383
16.256717	0.1	4.416374
16.258383	0.1	4.410762
16.260050	0.1	4.403866
16.261717	0.1	4.392490
16.263383	0.1	4.376164
16.265050	0.1	4.357072
16.266717	0.1	4.337565
16.268383	0.1	4.318208
16.270050	0.1	4.299339
16.271717	0.1	4.282463
16.273383	0.1	4.268172
16.275050	0.1	4.254817
16.276717	0.1	4.240121
16.278383	0.1	4.222956
16.280050	0.1	4.203357
16.281717	0.1	4.181182
16.283383	0.1	4.155622
16.285050	0.1	4.126574
16.286717	0.1	4.096110
16.288383	0.1	4.067319
16.290050	0.1	4.041670
16.291717	0.1	4.018983
16.293383	0.1	3.998787
16.295050	0.1	3.979872
16.296717	0.1	3.960468
16.298383	0.1	3.939946
16.300050	0.1	3.918824
16.301717	0.1	3.897315
16.303383	0.1	3.875243
16.305050	0.1	3.852881
16.306717	0.1	3.830749
16.308383	0.1	3.808602
16.310050	0.1	3.785454
16.311717	0.1	3.761142
16.313383	0.1	3.736927
16.315050	0.1	3.713975
16.316717	0.1	3.692606
16.318383	0.1	3.672983
16.320050	0.1	3.655073
16.321717	0.1	3.638230
16.323383	0.1	3.621285
16.325050	0.1	3.602328
16.326717	0.1	3.579515
16.328383	0.1	3.552702
16.330050	0.1	3.523100
16.331717	0.1	3.492269
16.333383	0.1	3.462429
16.335050	0.1	3.435733
16.336717	0.1	3.412659
16.338383	0.1	3.392487
16.340050	0.1	3.374447
16.341717	0.1	3.357334
16.343383	0.1	3.340072
16.345050	0.1	3.322782
16.346717	0.1	3.305506
16.348383	0.1	3.287513
16.350050	0.1	3.268095
16.351717	0.1	3.246097
16.353383	0.1	3.220839
16.355050	0.1	3.194581
16.356717	0.1	3.171470
16.358383	0.1	3.153845
16.360050	0.1	3.139996
16.361717	0.1	3.126049
16.363383	0.1	3.110282
16.365050	0.1	3.094091
16.366717	0.1	3.079050
16.368383	0.1	3.065090
16.370050	0.1	3.050687
16.371717	0.1	3.033895
16.373383	0.1	3.014244
16.375050	0.1	2.992903
16.376717	0.1	2.971021
16.378383	0.1	2.949284
16.380050	0.1	2.928725
16.381717	0.1	2.910690
16.383383	0.1	2.896129
16.385050	0.1	2.884855
16.386717	0.1	2.875142
16.388383	0.1	2.864315
16.390050	0.1	2.850913
16.391717	0.1	2.836022
16.393383	0.1	2.821381
16.395050	0.1	2.807300
16.396717	0.1	2.793120
16.398383	0.1	2.778345
16.400050	0.1	2.763406
16.401717	0.1	2.749218
16.403383	0.1	2.735760
16.405050	0.1	2.722535
16.406717	0.1	2.710363
16.408383	0.1	2.700589
16.410050	0.1	2.692677
16.411717	0.1	2.684323
16.413383	0.1	2.673394
16.415050	0.1	2.659028
16.416717	0.1	2.642004
16.418383	0.1	2.625044
16.420050	0.1	2.611377
16.421717	0.1	2.602120
16.423383	0.1	2.596020
16.425050	0.1	2.590595
16.426717	0.1	2.582953
16.428383	0.1	2.572117
16.430050	0.1	2.560280
16.431717	0.1	2.550534
16.433383	0.1	2.544816
16.435050	0.1	2.543139
16.436717	0.1	2.542529
16.438383	0.1	2.538627
16.440050	0.1	2.529202
16.441717	0.1	2.514506
16.443383	0.1	2.496322
16.445050	0.1	2.477956
16.446717	0.1	2.462491
16.448383	0.1	2.451073
16.450050	0.1	2.443935
16.451717	0.1	2.441290
16.453383	0.1	2.441872
16.455050	0.1	2.442566
16.456717	0.1	2.441267
16.458383	0.1	2.438109
16.460050	0.1	2.433597
16.461717	0.1	2.428121
16.463383	0.1	2.422864
16.465050	0.1	2.419143
16.466717	0.1	2.417006
16.468383	0.1	2.414882
16.470050	0.1	2.410337
16.471717	0.1	2.402123
16.473383	0.1	2.391380
16.475050	0.1	2.380135
16.476717	0.1	2.369904
16.478383	0.1	2.361699
16.480050	0.1	2.355375
16.481717	0.1	2.349652
16.483383	0.1	2.344237
16.485050	0.1	2.340269
16.486717	0.1	2.337871
16.488383	0.1	2.335208
16.490050	0.1	2.330621
16.491717	0.1	2.324139
16.493383	0.1	2.317224
16.495050	0.1	2.312032
16.496717	0.1	2.309508
16.498383	0.1	2.308101
16.500050	0.1	2.305773
16.501717	0.1	2.302062
16.503383	0.1	2.297726
16.505050	0.1	2.293587
16.506717	0.1	2.289345
16.508383	0.1	2.283980
16.510050	0.1	2.277899
16.511717	0.1	2.273065
16.513383	0.1	2.270667
16.515050	0.1	2.270541
16.516717	0.1	2.272134
16.518383	0.1	2.274024
16.520050	0.1	2.274225
16.521717	0.1	2.272297
16.523383	0.1	2.269605
16.525050	0.1	2.267556
16.526717	0.1	2.266332
16.528383	0.1	2.264977
16.530050	0.1	2.262769
16.531717	0.1	2.260176
16.533383	0.1	2.257866
16.535050	0.1	2.255500
16.536717	0.1	2.252371
16.538383	0.1	2.248948
16.540050	0.1	2.246895
16.541717	0.1	2.247966
16.543383	0.1	2.253144
16.545050	0.1	2.261666
16.546717	0.1	2.270718
16.548383	0.1	2.277629
16.550050	0.1	2.282173
16.551717	0.1	2.285894
16.553383	0.1	2.289927
16.555050	0.1	2.293750
16.556717	0.1	2.295543
16.558383	0.1	2.294169
16.560050	0.1	2.290560
16.561717	0.1	2.286457
16.563383	0.1	2.283091
16.565050	0.1	2.281400
16.566717	0.1	2.281764
16.568383	0.1	2.283826
16.570050	0.1	2.287682
16.571717	0.1	2.293745
16.573383	0.1	2.301121
16.575050	0.1	2.308092
16.576717	0.1	2.314099
16.578383	0.1	2.319906
16.580050	0.1	2.325797
16.581717	0.1	2.330276
16.583383	0.1	2.331529
16.585050	0.1	2.329787
16.586717	0.1	2.326476
16.588383	0.1	2.322486
16.590050	0.1	2.318760
16.591717	0.1	2.316344
16.593383	0.1	2.315147
16.595050	0.1	2.314537
16.596717	0.1	2.314742
16.598383	0.1	2.316497
16.600050	0.1	2.319911
16.601717	0.1	2.324344
16.603383	0.1	2.328567
16.605050	0.1	2.331110
16.606717	0.1	2.331305
16.608383	0.1	2.329350
16.610050	0.1	2.325298
16.611717	0.1	2.318937
16.613383	0.1	2.310742
16.615050	0.1	2.302527
16.616717	0.1	2.296930
16.618383	0.1	2.296311
16.620050	0.1	2.301601
16.621717	0.1	2.311175
16.623383	0.1	2.321135
16.625050	0.1	2.327720
16.626717	0.1	2.329224
16.628383	0.1	2.325955
16.630050	0.1	2.320050
16.631717	0.1	2.314909
16.633383	0.1	2.312972
16.635050	0.1	2.314351
16.636717	0.1	2.317242
16.638383	0.1	2.319166
16.640050	0.1	2.318937
16.641717	0.1	2.317559
16.643383	0.1	2.316386
16.645050	0.1	2.315454
16.646717	0.1	2.314155
16.648383	0.1	2.312106
16.650050	0.1	2.309503
16.651717	0.1	2.307775
16.653383	0.1	2.308600
16.655050	0.1	2.311724
16.656717	0.1	2.315221
16.658383	0.1	2.317145
16.660050	0.1	2.315696
16.661717	0.1	2.309615
16.663383	0.1	2.299817
16.665050	0.1	2.289671
16.666717	0.1	2.282741
16.668383	0.1	2.280851
16.670050	0.1	2.283906
16.671717	0.1	2.290010
16.673383	0.1	2.295733
16.675050	0.1	2.298588
16.676717	0.1	2.299324
16.678383	0.1	2.300139
16.680050	0.1	2.301922
16.681717	0.1	2.304553
16.683383	0.1	2.307384
16.685050	0.1	2.308991
16.686717	0.1	2.308507
16.688383	0.1	2.306579
16.690050	0.1	2.304171
16.691717	0.1	2.301615
16.693383	0.1	2.298541
16.695050	0.1	2.294211
16.696717	0.1	2.288367
16.698383	0.1	2.281582
16.700050	0.1	2.274471
16.701717	0.1	2.267659
16.703383	0.1	2.262029
16.705050	0.1	2.257479
16.706717	0.1	2.252581
16.708383	0.1	2.247109
16.710050	0.1	2.243039
16.711717	0.1	2.241936
16.713383	0.1	2.243407
16.715050	0.1	2.245838
16.716717	0.1	2.246886
16.718383	0.1	2.244250
16.720050	0.1	2.237158
16.721717	0.1	2.226802
16.723383	0.1	2.215584
16.725050	0.1	2.206163
16.726717	0.1	2.200073
16.728383	0.1	2.196562
16.730050	0.1	2.193120
16.731717	0.1	2.187439
16.733383	0.1	2.179043
16.735050	0.1	2.169302
16.736717	0.1	2.160384
16.738383	0.1	2.154177
16.740050	0.1	2.150587
16.741717	0.1	2.147537
16.743383	0.1	2.143546
16.745050	0.1	2.138736
16.746717	0.1	2.133888
16.748383	0.1	2.130722
16.750050	0.1	2.130847
16.751717	0.1	2.133115
16.753383	0.1	2.134456
16.755050	0.1	2.133464
16.756717	0.1	2.130843
16.758383	0.1	2.126768
16.760050	0.1	2.120547
16.761717	0.1	2.112659
16.763383	0.1	2.104691
16.765050	0.1	2.097380
16.766717	0.1	2.089706
16.768383	0.1	2.079820
16.770050	0.1	2.066931
16.771717	0.1	2.052560
16.773383	0.1	2.039340
16.775050	0.1	2.028742
16.776717	0.1	2.020784
16.778383	0.1	2.015196
16.780050	0.1	2.011638
16.781717	0.1	2.009566
16.783383	0.1	2.008281
16.785050	0.1	2.006344
16.786717	0.1	2.002032
16.788383	0.1	1.995196
16.790050	0.1	1.987629
16.791717	0.1	1.981324
16.793383	0.1	1.977007
16.795050	0.1	1.974264
16.796717	0.1	1.972476
16.798383	0.1	1.971158
16.800050	0.1	1.969719
16.801717	0.1	1.967675
16.803383	0.1	1.964672
16.805050	0.1	1.960774
16.806717	0.1	1.956522
16.808383	0.1	1.951796
16.810050	0.1	1.946255
16.811717	0.1	1.941170
16.813383	0.1	1.937877
16.815050	0.1	1.935177
16.816717	0.1	1.930781
16.818383	0.1	1.924122
16.820050	0.1	1.916564
16.821717	0.1	1.910119
16.823383	0.1	1.906026
16.825050	0.1	1.904266
16.826717	0.1	1.904089
16.828383	0.1	1.904350
16.830050	0.1	1.903782
16.831717	0.1	1.901886
16.833383	0.1	1.899279
16.835050	0.1	1.897044
16.836717	0.1	1.896098
16.838383	0.1	1.896638
16.840050	0.1	1.897803
16.841717	0.1	1.898296
16.843383	0.1	1.897244
16.845050	0.1	1.894864
16.846717	0.1	1.892289
16.848383	0.1	1.890105
16.850050	0.1	1.888340
16.851717	0.1	1.888177
16.853383	0.1	1.891218
16.855050	0.1	1.896680
16.856717	0.1	1.901346
16.858383	0.1	1.902780
16.860050	0.1	1.901267
16.861717	0.1	1.898455
16.863383	0.1	1.895516
16.865050	0.1	1.893057
16.866717	0.1	1.891567
16.868383	0.1	1.891246
16.870050	0.1	1.891749
16.871717	0.1	1.892420
16.873383	0.1	1.893197
16.875050	0.1	1.894669
16.876717	0.1	1.896527
16.878383	0.1	1.897360
16.880050	0.1	1.896261
16.881717	0.1	1.893379
16.883383	0.1	1.889239
16.885050	0.1	1.884638
16.886717	0.1	1.880508
16.888383	0.1	1.876880
16.890050	0.1	1.873160
16.891717	0.1	1.869649
16.893383	0.1	1.867809
16.895050	0.1	1.868857
16.896717	0.1	1.872168
16.898383	0.1	1.874948
16.900050	0.1	1.874003
16.901717	0.1	1.869039
16.903383	0.1	1.863642
16.905050	0.1	1.861425
16.906717	0.1	1.862240
16.908383	0.1	1.863795
16.910050	0.1	1.865150
16.911717	0.1	1.866356
16.913383	0.1	1.866594
16.915050	0.1	1.864792
16.916717	0.1	1.861309
16.918383	0.1	1.857597
16.920050	0.1	1.854878
16.921717	0.1	1.853867
16.923383	0.1	1.855073
16.925050	0.1	1.859120
16.926717	0.1	1.865802
16.928383	0.1	1.872401
16.930050	0.1	1.874971
16.931717	0.1	1.872433
16.933383	0.1	1.867227
16.935050	0.1	1.861919
16.936717	0.1	1.857774
16.938383	0.1	1.855739
16.940050	0.1	1.856149
16.941717	0.1	1.858319
16.943383	0.1	1.861504
16.945050	0.1	1.865444
16.946717	0.1	1.870096
16.948383	0.1	1.874552
16.950050	0.1	1.876066
16.951717	0.1	1.872135
16.953383	0.1	1.863758
16.955050	0.1	1.854668
16.956717	0.1	1.847763
16.958383	0.1	1.843912
16.960050	0.1	1.842771
16.961717	0.1	1.842980
16.963383	0.1	1.843381
16.965050	0.1	1.844461
16.966717	0.1	1.847092
16.968383	0.1	1.851376
16.970050	0.1	1.857239
16.971717	0.1	1.864224
16.973383	0.1	1.870962
16.975050	0.1	1.875674
16.976717	0.1	1.876913
16.978383	0.1	1.874412
16.980050	0.1	1.869607
16.981717	0.1	1.864787
16.983383	0.1	1.861313
16.985050	0.1	1.859209
16.986717	0.1	1.858408
16.988383	0.1	1.859106
16.990050	0.1	1.861006
16.991717	0.1	1.863106
16.993383	0.1	1.863656
16.995050	0.1	1.861104
16.996717	0.1	1.856172
16.998383	0.1	1.851856
17.000050	0.1	1.850468
17.001717	0.1	1.851441
17.003383	0.1	1.852913
17.005050	0.1	1.853998
17.006717	0.1	1.854128
17.008383	0.1	1.852452
17.010050	0.1	1.849411
17.011717	0.1	1.846817
17.013383	0.1	1.845364
17.015050	0.1	1.844489
17.016717	0.1	1.844172
17.018383	0.1	1.844321
17.020050	0.1	1.844307
17.021717	0.1	1.844140
17.023383	0.1	1.844559
17.025050	0.1	1.846375
17.026717	0.1	1.849495
17.028383	0.1	1.852009
17.030050	0.1	1.852103
17.031717	0.1	1.850384
17.033383	0.1	1.848447
17.035050	0.1	1.846286
17.036717	0.1	1.843111
17.038383	0.1	1.839609
17.040050	0.1	1.837383
17.041717	0.1	1.836927
17.043383	0.1	1.837504
17.045050	0.1	1.838068
17.046717	0.1	1.838189
17.048383	0.1	1.838189
17.050050	0.1	1.838054
17.051717	0.1	1.837430
17.053383	0.1	1.836633
17.055050	0.1	1.836317
17.056717	0.1	1.836643
17.058383	0.1	1.837737
17.060050	0.1	1.840037
17.061717	0.1	1.842966
17.063383	0.1	1.844279
17.065050	0.1	1.842598
17.066717	0.1	1.839553
17.068383	0.1	1.837267
17.070050	0.1	1.835106
17.071717	0.1	1.831534
17.073383	0.1	1.827637
17.075050	0.1	1.825830
17.076717	0.1	1.826631
17.078383	0.1	1.828601
17.080050	0.1	1.829569
17.081717	0.1	1.828256
17.083383	0.1	1.825765
17.085050	0.1	1.824466
17.086717	0.1	1.826035
17.088383	0.1	1.830985
17.090050	0.1	1.837984
17.091717	0.1	1.844359
17.093383	0.1	1.848922
17.095050	0.1	1.852675
17.096717	0.1	1.856210
17.098383	0.1	1.858729
17.100050	0.1	1.859656
17.101717	0.1	1.859167
17.103383	0.1	1.857625
17.105050	0.1	1.856545
17.106717	0.1	1.858547
17.108383	0.1	1.864405
17.110050	0.1	1.872070
17.111717	0.1	1.878790
17.113383	0.1	1.883102
17.115050	0.1	1.885630
17.116717	0.1	1.888364
17.118383	0.1	1.893039
17.120050	0.1	1.900010
17.121717	0.1	1.907884
17.123383	0.1	1.914855
17.125050	0.1	1.920774
17.126717	0.1	1.927130
17.128383	0.1	1.935284
17.130050	0.1	1.945174
17.131717	0.1	1.955703
17.133383	0.1	1.965966
17.135050	0.1	1.975521
17.136717	0.1	1.984346
17.138383	0.1	1.993254
17.140050	0.1	2.003503
17.141717	0.1	2.015685
17.143383	0.1	2.029608
17.145050	0.1	2.045138
17.146717	0.1	2.062283
17.148383	0.1	2.080100
17.150050	0.1	2.096994
17.151717	0.1	2.112780
17.153383	0.1	2.129208
17.155050	0.1	2.148203
17.156717	0.1	2.170349
17.158383	0.1	2.195546
17.160050	0.1	2.223416
17.161717	0.1	2.252283
17.163383	0.1	2.280064
17.165050	0.1	2.306099
17.166717	0.1	2.330672
17.168383	0.1	2.353992
17.170050	0.1	2.376689
17.171717	0.1	2.399879
17.173383	0.1	2.424400
17.175050	0.1	2.450766
17.176717	0.1	2.479497
17.178383	0.1	2.511032
17.180050	0.1	2.545719
17.181717	0.1	2.583945
17.183383	0.1	2.625855
17.185050	0.1	2.671178
17.186717	0.1	2.719415
17.188383	0.1	2.769651
17.190050	0.1	2.819952
17.191717	0.1	2.868054
17.193383	0.1	2.913387
17.195050	0.1	2.957960
17.196717	0.1	3.005364
17.198383	0.1	3.059148
17.200050	0.1	3.119977
17.201717	0.1	3.184634
17.203383	0.1	3.249692
17.205050	0.1	3.314568
17.206717	0.1	3.380701
17.208383	0.1	3.450662
17.210050	0.1	3.527547
17.211717	0.1	3.612312
17.213383	0.1	3.701900
17.215050	0.1	3.791936
17.216717	0.1	3.880789
17.218383	0.1	3.969846
17.220050	0.1	4.061242
17.221717	0.1	4.156833
17.223383	0.1	4.257709
17.225050	0.1	4.363554
17.226717	0.1	4.473468
17.228383	0.1	4.586922
17.230050	0.1	4.703673
17.231717	0.1	4.824079
17.233383	0.1	4.949542
17.235050	0.1	5.081538
17.236717	0.1	5.219537
17.238383	0.1	5.360758
17.240050	0.1	5.503204
17.241717	0.1	5.647913
17.243383	0.1	5.796840
17.245050	0.1	5.949917
17.246717	0.1	6.105844
17.248383	0.1	6.264290
17.250050	0.1	6.425567
17.251717	0.1	6.589685
17.253383	0.1	6.757383
17.255050	0.1	6.930949
17.256717	0.1	7.112483
17.258383	0.1	7.301844
17.260050	0.1	7.496593
17.261717	0.1	7.693213
17.263383	0.1	7.888912
17.265050	0.1	8.083475
17.266717	0.1	8.279127
17.268383	0.1	8.477867
17.270050	0.1	8.679517
17.271717	0.1	8.882559
17.273383	0.1	9.085531
17.275050	0.1	9.287931
17.276717	0.1	9.491118
17.278383	0.1	9.697615
17.280050	0.1	9.908788
17.281717	0.1	10.124198
17.283383	0.1	10.343217
17.285050	0.1	10.565510
17.286717	0.1	10.789968
17.288383	0.1	11.014664
17.290050	0.1	11.237832
17.291717	0.1	11.458457
17.293383	0.1	11.676680
17.295050	0.1	11.893669
17.296717	0.1	12.111114
17.298383	0.1	12.331326
17.300050	0.1	12.557176
17.301717	0.1	12.790547
17.303383	0.1	13.030986
17.305050	0.1	13.276208
17.306717	0.1	13.523614
17.308383	0.1	13.771858
17.310050	0.1	14.021969
17.311717	0.1	14.276872
17.313383	0.1	14.539096
17.315050	0.1	14.809016
17.316717	0.1	15.086494
17.318383	0.1	15.372490
17.320050	0.1	15.666448
17.321717	0.1	15.965113
17.323383	0.1	16.266601
17.325050	0.1	16.573225
17.326717	0.1	16.889381
17.328383	0.1	17.218222
17.330050	0.1	17.559556
17.331717	0.1	17.910423
17.333383	0.1	18.268484
17.335050	0.1	18.634340
17.336717	0.1	19.009835
17.338383	0.1	19.394942
17.340050	0.1	19.786991
17.341717	0.1	20.182445
17.343383	0.1	20.579174
17.345050	0.1	20.977189
17.346717	0.1	21.377327
17.348383	0.1	21.780492
17.350050	0.1	22.187699
17.351717	0.1	22.599334
17.353383	0.1	23.014089
17.355050	0.1	23.429478
17.356717	0.1	23.843604
17.358383	0.1	24.255384
17.360050	0.1	24.662623
17.361717	0.1	25.061513
17.363383	0.1	25.449209
17.365050	0.1	25.825840
17.366717	0.1	26.192549
17.368383	0.1	26.549273
17.370050	0.1	26.895492
17.371717	0.1	27.230200
17.373383	0.1	27.550878
17.375050	0.1	27.854820
17.376717	0.1	28.140917
17.378383	0.1	28.409231
17.380050	0.1	28.659911
17.381717	0.1	28.892914
17.383383	0.1	29.107770
17.385050	0.1	29.302929
17.386717	0.1	29.475903
17.388383	0.1	29.624780
17.390050	0.1	29.748981
17.391717	0.1	29.849587
17.393383	0.1	29.929066
17.395050	0.1	29.988973
17.396717	0.1	30.028271
17.398383	0.1	30.045039
17.400050	0.1	30.039316
17.401717	0.1	30.013355
17.403383	0.1	29.969597
17.405050	0.1	29.908968
17.406717	0.1	29.830360
17.408383	0.1	29.731877
17.410050	0.1	29.612882
17.411717	0.1	29.474148
17.413383	0.1	29.316796
17.415050	0.1	29.141912
17.416717	0.1	28.950619
17.418383	0.1	28.743558
17.420050	0.1	28.521023
17.421717	0.1	28.284108
17.423383	0.1	28.034523
17.425050	0.1	27.772943
17.426717	0.1	27.499259
17.428383	0.1	27.214093
17.430050	0.1	26.918161
17.431717	0.1	26.610605
17.433383	0.1	26.290021
17.435050	0.1	25.957455
17.436717	0.1	25.617103
17.438383	0.1	25.273208
17.440050	0.1	24.926760
17.441717	0.1	24.576234
17.443383	0.1	24.220287
17.445050	0.1	23.858100
17.446717	0.1	23.488482
17.448383	0.1	23.110565
17.450050	0.1	22.725440
17.451717	0.1	22.335653
17.453383	0.1	21.942747
17.455050	0.1	21.547307
17.456717	0.1	21.151393
17.458383	0.1	20.758100
17.460050	0.1	20.368621
17.461717	0.1	19.981423
17.463383	0.1	19.594235
17.465050	0.1	19.205902
17.466717	0.1	18.816129
17.468383	0.1	18.425095
17.470050	0.1	18.034470
17.471717	0.1	17.646886
17.473383	0.1	17.263419
17.475050	0.1	16.883141
17.476717	0.1	16.505080
17.478383	0.1	16.129483
17.480050	0.1	15.757205
17.481717	0.1	15.388457
17.483383	0.1	15.022936
17.485050	0.1	14.661280
17.486717	0.1	14.305217
17.488383	0.1	13.955855
17.490050	0.1	13.612621
17.491717	0.1	13.274788
17.493383	0.1	12.943260
17.495050	0.1	12.619481
17.496717	0.1	12.302841
17.498383	0.1	11.991295
17.500050	0.1	11.684597
17.501717	0.1	11.384641
17.503383	0.1	11.092946
17.505050	0.1	10.809544
17.506717	0.1	10.533426
17.508383	0.1	10.263263
17.510050	0.1	9.998498
17.511717	0.1	9.739632
17.513383	0.1	9.487551
17.515050	0.1	9.242957
17.516717	0.1	9.006388
17.518383	0.1	8.778651
17.520050	0.1	8.560438
17.521717	0.1	8.351002
17.523383	0.1	8.148355
17.525050	0.1	7.951129
17.526717	0.1	7.759170
17.528383	0.1	7.572547
17.530050	0.1	7.391479
17.531717	0.1	7.215892
17.533383	0.1	7.045129
17.535050	0.1	6.879610
17.536717	0.1	6.721099
17.538383	0.1	6.570215
17.540050	0.1	6.425544
17.541717	0.1	6.285897
17.543383	0.1	6.151646
17.545050	0.1	6.023459
17.546717	0.1	5.901102
17.548383	0.1	5.783709
17.550050	0.1	5.669803
17.551717	0.1	5.557328
17.553383	0.1	5.444963
17.555050	0.1	5.333168
17.556717	0.1	5.223681
17.558383	0.1	5.118586
17.560050	0.1	5.019326
17.561717	0.1	4.926175
17.563383	0.1	4.838733
17.565050	0.1	4.756027
17.566717	0.1	4.675966
17.568383	0.1	4.596841
17.570050	0.1	4.519746
17.571717	0.1	4.447219
17.573383	0.1	4.380019
17.575050	0.1	4.316866
17.576717	0.1	4.256209
17.578383	0.1	4.197326
17.580050	0.1	4.140185
17.581717	0.1	4.084758
17.583383	0.1	4.030606
17.585050	0.1	3.976487
17.586717	0.1	3.920705
17.588383	0.1	3.862903
17.590050	0.1	3.805426
17.591717	0.1	3.752294
17.593383	0.1	3.705965
17.595050	0.1	3.665183
17.596717	0.1	3.626565
17.598383	0.1	3.588134
17.600050	0.1	3.549955
17.601717	0.1	3.512274
17.603383	0.1	3.474965
17.605050	0.1	3.437856
17.606717	0.1	3.400822
17.608383	0.1	3.364645
17.610050	0.1	3.331378
17.611717	0.1	3.302186
17.613383	0.1	3.275927
17.615050	0.1	3.250926
17.616717	0.1	3.226581
17.618383	0.1	3.202851
17.620050	0.1	3.180085
17.621717	0.1	3.159274
17.623383	0.1	3.140620
17.625050	0.1	3.122673
17.626717	0.1	3.104070
17.628383	0.1	3.084475
17.630050	0.1	3.064098
17.631717	0.1	3.044065
17.633383	0.1	3.026160
17.635050	0.1	3.010756
17.636717	0.1	2.995883
17.638383	0.1	2.979003
17.640050	0.1	2.959268
17.641717	0.1	2.938216
17.643383	0.1	2.918527
17.645050	0.1	2.901787
17.646717	0.1	2.887882
17.648383	0.1	2.876045
17.650050	0.1	2.865661
17.651717	0.1	2.856255
17.653383	0.1	2.846792
17.655050	0.1	2.835905
17.656717	0.1	2.823402
17.658383	0.1	2.810392
17.660050	0.1	2.797740
17.661717	0.1	2.784864
17.663383	0.1	2.770233
17.665050	0.1	2.753371
17.666717	0.1	2.736012
17.668383	0.1	2.720770
17.670050	0.1	2.709124
17.671717	0.1	2.700835
17.673383	0.1	2.694894
17.675050	0.1	2.690735
17.676717	0.1	2.688156
17.678383	0.1	2.685916
17.680050	0.1	2.681720
17.681717	0.1	2.674442
17.683383	0.1	2.665333
17.685050	0.1	2.656593
17.686717	0.1	2.649142
17.688383	0.1	2.642856
17.690050	0.1	2.638428
17.691717	0.1	2.636700
17.693383	0.1	2.635960
17.695050	0.1	2.632504
17.696717	0.1	2.624555
17.698383	0.1	2.613571
17.700050	0.1	2.601724
17.701717	0.1	2.590506
17.703383	0.1	2.581729
17.705050	0.1	2.577160
17.706717	0.1	2.577039
17.708383	0.1	2.579694
17.710050	0.1	2.582478
17.711717	0.1	2.583726
17.713383	0.1	2.583796
17.715050	0.1	2.583358
17.716717	0.1	2.582083
17.718383	0.1	2.579950
17.720050	0.1	2.577971
17.721717	0.1	2.576262
17.723383	0.1	2.573654
17.725050	0.1	2.569915
17.726717	0.1	2.565598
17.728383	0.1	2.560182
17.730050	0.1	2.552890
17.731717	0.1	2.544816
17.733383	0.1	2.538753
17.735050	0.1	2.536587
17.736717	0.1	2.537691
17.738383	0.1	2.539968
17.740050	0.1	2.541589
17.741717	0.1	2.541780
17.743383	0.1	2.540606
17.745050	0.1	2.538422
17.746717	0.1	2.535763
17.748383	0.1	2.533388
17.750050	0.1	2.532294
17.751717	0.1	2.533183
17.753383	0.1	2.535409
17.755050	0.1	2.537011
17.756717	0.1	2.536220
17.758383	0.1	2.532816
17.760050	0.1	2.527903
17.761717	0.1	2.522762
17.763383	0.1	2.518403
17.765050	0.1	2.515572
17.766717	0.1	2.514338
17.768383	0.1	2.514301
17.770050	0.1	2.515032
17.771717	0.1	2.515633
17.773383	0.1	2.514827
17.775050	0.1	2.512108
17.776717	0.1	2.507777
17.778383	0.1	2.502524
17.780050	0.1	2.497877
17.781717	0.1	2.495311
17.783383	0.1	2.494589
17.785050	0.1	2.494380
17.786717	0.1	2.493728
17.788383	0.1	2.492173
17.790050	0.1	2.489393
17.791717	0.1	2.485230
17.793383	0.1	2.479502
17.795050	0.1	2.471902
17.796717	0.1	2.462761
17.798383	0.1	2.453611
17.800050	0.1	2.446296
17.801717	0.1	2.441746
17.803383	0.1	2.439134
17.805050	0.1	2.436531
17.806717	0.1	2.433104
17.808383	0.1	2.429257
17.810050	0.1	2.424261
17.811717	0.1	2.416326
17.813383	0.1	2.405192
17.815050	0.1	2.392973
17.816717	0.1	2.382593
17.818383	0.1	2.375566
17.820050	0.1	2.370998
17.821717	0.1	2.366770
17.823383	0.1	2.361620
17.825050	0.1	2.355981
17.826717	0.1	2.350803
17.828383	0.1	2.346281
17.830050	0.1	2.342677
17.831717	0.1	2.340907
17.833383	0.1	2.341447
17.835050	0.1	2.343655
17.836717	0.1	2.345964
17.838383	0.1	2.346342
17.840050	0.1	2.343007
17.841717	0.1	2.335403
17.843383	0.1	2.324870
17.845050	0.1	2.314411
17.846717	0.1	2.306965
17.848383	0.1	2.303678
17.850050	0.1	2.303887
17.851717	0.1	2.306076
17.853383	0.1	2.308842
17.855050	0.1	2.311491
17.856717	0.1	2.313843
17.858383	0.1	2.316167
17.860050	0.1	2.318756
17.861717	0.1	2.321033
17.863383	0.1	2.321918
17.865050	0.1	2.320739
17.866717	0.1	2.317661
17.868383	0.1	2.314285
17.870050	0.1	2.312963
17.871717	0.1	2.314528
17.873383	0.1	2.317713
17.875050	0.1	2.321028
17.876717	0.1	2.324376
17.878383	0.1	2.328269
17.880050	0.1	2.332423
17.881717	0.1	2.336032
17.883383	0.1	2.339175
17.885050	0.1	2.343063
17.886717	0.1	2.348390
17.888383	0.1	2.354593
17.890050	0.1	2.360391
17.891717	0.1	2.363971
17.893383	0.1	2.364814
17.895050	0.1	2.365313
17.896717	0.1	2.368465
17.898383	0.1	2.374989
17.900050	0.1	2.383790
17.901717	0.1	2.393802
17.903383	0.1	2.404931
17.905050	0.1	2.417350
17.906717	0.1	2.430440
17.908383	0.1	2.443250
17.910050	0.1	2.455423
17.911717	0.1	2.467008
17.913383	0.1	2.478291
17.915050	0.1	2.489598
17.916717	0.1	2.500908
17.918383	0.1	2.512415
17.920050	0.1	2.524806
17.921717	0.1	2.538241
17.923383	0.1	2.551996
17.925050	0.1	2.565011
17.926717	0.1	2.576648
17.928383	0.1	2.587452
17.930050	0.1	2.598902
17.931717	0.1	2.612192
17.933383	0.1	2.627093
17.935050	0.1	2.642265
17.936717	0.1	2.657250
17.938383	0.1	2.672966
17.940050	0.1	2.689986
17.941717	0.1	2.708342
17.943383	0.1	2.728524
17.945050	0.1	2.750754
17.946717	0.1	2.774075
17.948383	0.1	2.797311
17.950050	0.1	2.820413
17.951717	0.1	2.843360
17.953383	0.1	2.864869
17.955050	0.1	2.883999
17.956717	0.1	2.901298
17.958383	0.1	2.917601
17.960050	0.1	2.934081
17.961717	0.1	2.952963
17.963383	0.1	2.975953
17.965050	0.1	3.002509
17.966717	0.1	3.030086
17.968383	0.1	3.055464
17.970050	0.1	3.076955
17.971717	0.1	3.095414
17.973383	0.1	3.112308
17.975050	0.1	3.127684
17.976717	0.1	3.141165
17.978383	0.1	3.153938
17.980050	0.1	3.168546
17.981717	0.1	3.187051
17.983383	0.1	3.209179
17.985050	0.1	3.232341
17.986717	0.1	3.253287
17.988383	0.1	3.269925
17.990050	0.1	3.282954
17.991717	0.1	3.295243
17.993383	0.1	3.308402
17.995050	0.1	3.321352
17.996717	0.1	3.332021
17.998383	0.1	3.338768
18.000050	0.1	3.341148
18.001717	0.1	3.340770
18.003383	0.1	3.340365
18.005050	0.1	3.341902
18.006717	0.1	3.346219
18.008383	0.1	3.353087
18.010050	0.1	3.360757
18.011717	0.1	3.366349
18.013383	0.1	3.366587
18.015050	0.1	3.358973
18.016717	0.1	3.344282
18.018383	0.1	3.326740
18.020050	0.1	3.310204
18.021717	0.1	3.295550
18.023383	0.1	3.281441
18.025050	0.1	3.265925
18.026717	0.1	3.247974
18.028383	0.1	3.227806
18.030050	0.1	3.205473
18.031717	0.1	3.180909
18.033383	0.1	3.154692
18.035050	0.1	3.127716
18.036717	0.1	3.101327
18.038383	0.1	3.076880
18.040050	0.1	3.053974
18.041717	0.1	3.030337
18.043383	0.1	3.003776
18.045050	0.1	2.973732
18.046717	0.1	2.941554
18.048383	0.1	2.909941
18.050050	0.1	2.881042
18.051717	0.1	2.854452
18.053383	0.1	2.828650
18.055050	0.1	2.803225
18.056717	0.1	2.778112
18.058383	0.1	2.752538
18.060050	0.1	2.725706
18.061717	0.1	2.697455
18.063383	0.1	2.668402
18.065050	0.1	2.639173
18.066717	0.1	2.610120
18.068383	0.1	2.582418
18.070050	0.1	2.557621
18.071717	0.1	2.535144
18.073383	0.1	2.512513
18.075050	0.1	2.488834
18.076717	0.1	2.465588
18.078383	0.1	2.444107
18.080050	0.1	2.424414
18.081717	0.1	2.406091
18.083383	0.1	2.388619
18.085050	0.1	2.371212
18.086717	0.1	2.353280
18.088383	0.1	2.334970
18.090050	0.1	2.317242
18.091717	0.1	2.301210
18.093383	0.1	2.287193
18.095050	0.1	2.274639
18.096717	0.1	2.262858
18.098383	0.1	2.251295
18.100050	0.1	2.239989
18.101717	0.1	2.229949
18.103383	0.1	2.221912
18.105050	0.1	2.215025
18.106717	0.1	2.207882
18.108383	0.1	2.200319
18.110050	0.1	2.193553
18.111717	0.1	2.188361
18.113383	0.1	2.183788
18.115050	0.1	2.177847
18.116717	0.1	2.169283
18.118383	0.1	2.158256
18.120050	0.1	2.145534
18.121717	0.1	2.131960
18.123383	0.1	2.119062
18.125050	0.1	2.108654
18.126717	0.1	2.101772
18.128383	0.1	2.098484
18.130050	0.1	2.098316
18.131717	0.1	2.100249
18.133383	0.1	2.102936
18.135050	0.1	2.105162
18.136717	0.1	2.105529
18.138383	0.1	2.102787
18.140050	0.1	2.097515
18.141717	0.1	2.091932
18.143383	0.1	2.087806
18.145050	0.1	2.085292
18.146717	0.1	2.082731
18.148383	0.1	2.077785
18.150050	0.1	2.070153
18.151717	0.1	2.062055
18.153383	0.1	2.055462
18.155050	0.1	2.050376
18.156717	0.1	2.046418
18.158383	0.1	2.043694
18.160050	0.1	2.041589
18.161717	0.1	2.038940
18.163383	0.1	2.035229
18.165050	0.1	2.030777
18.166717	0.1	2.026428
18.168383	0.1	2.023033
18.170050	0.1	2.020379
18.171717	0.1	2.017110
18.173383	0.1	2.012271
18.175050	0.1	2.006311
18.176717	0.1	2.000206
18.178383	0.1	1.994520
18.180050	0.1	1.989640
18.181717	0.1	1.985868
18.183383	0.1	1.982902
18.185050	0.1	1.980173
18.186717	0.1	1.977081
18.188383	0.1	1.972509
18.190050	0.1	1.966222
18.191717	0.1	1.960164
18.193383	0.1	1.956336
18.195050	0.1	1.954427
18.196717	0.1	1.952313
18.198383	0.1	1.948103
18.200050	0.1	1.941901
18.201717	0.1	1.935926
18.203383	0.1	1.932359
18.205050	0.1	1.931377
18.206717	0.1	1.931586
18.208383	0.1	1.931419
18.210050	0.1	1.929682
18.211717	0.1	1.926050
18.213383	0.1	1.922180
18.215050	0.1	1.920522
18.216717	0.1	1.921244
18.218383	0.1	1.922757
18.220050	0.1	1.924257
18.221717	0.1	1.925272
18.223383	0.1	1.924532
18.225050	0.1	1.920969
18.226717	0.1	1.914883
18.228383	0.1	1.907730
18.230050	0.1	1.901262
18.231717	0.1	1.896713
18.233383	0.1	1.894347
18.235050	0.1	1.893458
18.236717	0.1	1.892871
18.238383	0.1	1.891409
18.240050	0.1	1.888471
18.241717	0.1	1.884806
18.243383	0.1	1.881956
18.245050	0.1	1.880615
18.246717	0.1	1.880392
18.248383	0.1	1.880480
18.250050	0.1	1.879493
18.251717	0.1	1.875889
18.253383	0.1	1.869611
18.255050	0.1	1.862221
18.256717	0.1	1.855278
18.258383	0.1	1.849476
18.260050	0.1	1.845057
18.261717	0.1	1.842175
18.263383	0.1	1.840643
18.265050	0.1	1.840056
18.266717	0.1	1.840498
18.268383	0.1	1.842324
18.270050	0.1	1.845197
18.271717	0.1	1.848061
18.273383	0.1	1.849523
18.275050	0.1	1.848359
18.276717	0.1	1.844303
18.278383	0.1	1.838282
18.280050	0.1	1.831925
18.281717	0.1	1.826659
18.283383	0.1	1.822500
18.285050	0.1	1.818272
18.286717	0.1	1.813676
18.288383	0.1	1.810375
18.290050	0.1	1.809979
18.291717	0.1	1.811595
18.293383	0.1	1.812852
18.295050	0.1	1.812191
18.296717	0.1	1.809155
18.298383	0.1	1.804405
18.300050	0.1	1.800107
18.301717	0.1	1.798207
18.303383	0.1	1.798566
18.305050	0.1	1.799571
18.306717	0.1	1.800093
18.308383	0.1	1.799855
18.310050	0.1	1.798240
18.311717	0.1	1.794272
18.313383	0.1	1.788079
18.315050	0.1	1.781574
18.316717	0.1	1.777317
18.318383	0.1	1.776107
18.320050	0.1	1.776265
18.321717	0.1	1.776167
18.323383	0.1	1.775925
18.325050	0.1	1.775967
18.326717	0.1	1.776144
18.328383	0.1	1.775944
18.330050	0.1	1.774393
18.331717	0.1	1.770630
18.333383	0.1	1.764852
18.335050	0.1	1.758407
18.336717	0.1	1.753620
18.338383	0.1	1.752926
18.340050	0.1	1.756977
18.341717	0.1	1.764032
18.343383	0.1	1.771282
18.345050	0.1	1.776237
18.346717	0.1	1.777611
18.348383	0.1	1.776316
18.350050	0.1	1.774980
18.351717	0.1	1.775585
18.353383	0.1	1.777550
18.355050	0.1	1.778957
18.356717	0.1	1.779189
18.358383	0.1	1.778565
18.360050	0.1	1.777024
18.361717	0.1	1.774337
18.363383	0.1	1.770109
18.365050	0.1	1.764223
18.366717	0.1	1.757541
18.368383	0.1	1.751566
18.370050	0.1	1.748004
18.371717	0.1	1.747753
18.373383	0.1	1.749811
18.375050	0.1	1.752516
18.376717	0.1	1.755501
18.378383	0.1	1.759296
18.380050	0.1	1.763985
18.381717	0.1	1.768614
18.383383	0.1	1.771748
18.385050	0.1	1.772745
18.386717	0.1	1.771837
18.388383	0.1	1.768917
18.390050	0.1	1.763515
18.391717	0.1	1.756386
18.393383	0.1	1.749396
18.395050	0.1	1.743697
18.396717	0.1	1.739631
18.398383	0.1	1.737457
18.400050	0.1	1.736903
18.401717	0.1	1.737075
18.403383	0.1	1.736893
18.405050	0.1	1.735347
18.406717	0.1	1.732311
18.408383	0.1	1.728865
18.410050	0.1	1.726327
18.411717	0.1	1.725266
18.413383	0.1	1.724823
18.415050	0.1	1.722877
18.416717	0.1	1.717941
18.418383	0.1	1.710602
18.420050	0.1	1.703082
18.421717	0.1	1.697969
18.423383	0.1	1.696744
18.425050	0.1	1.698812
18.426717	0.1	1.701852
18.428383	0.1	1.703175
18.430050	0.1	1.701280
18.431717	0.1	1.696693
18.433383	0.1	1.691584
18.435050	0.1	1.688330
18.436717	0.1	1.687938
18.438383	0.1	1.690122
18.440050	0.1	1.694267
18.441717	0.1	1.699096
18.443383	0.1	1.702169
18.445050	0.1	1.701773
18.446717	0.1	1.698639
18.448383	0.1	1.694672
18.450050	0.1	1.690933
18.451717	0.1	1.687198
18.453383	0.1	1.683100
18.455050	0.1	1.679421
18.456717	0.1	1.677745
18.458383	0.1	1.678658
18.460050	0.1	1.680446
18.461717	0.1	1.680446
18.463383	0.1	1.677908
18.465050	0.1	1.674653
18.466717	0.1	1.672851
18.468383	0.1	1.673000
18.470050	0.1	1.674211
18.471717	0.1	1.675682
18.473383	0.1	1.676809
18.475050	0.1	1.676376
18.476717	0.1	1.673014
18.478383	0.1	1.666485
18.480050	0.1	1.657601
18.481717	0.1	1.647589
18.483383	0.1	1.638010
18.485050	0.1	1.630406
18.486717	0.1	1.625861
18.488383	0.1	1.625083
18.490050	0.1	1.628189
18.491717	0.1	1.634210
18.493383	0.1	1.640893
18.495050	0.1	1.645191
18.496717	0.1	1.644948
18.498383	0.1	1.640948
18.500050	0.1	1.636338
18.501717	0.1	1.633326
18.503383	0.1	1.631668
18.505050	0.1	1.630159
18.506717	0.1	1.627528
18.508383	0.1	1.622890
18.510050	0.1	1.616688
18.511717	0.1	1.609973
18.513383	0.1	1.603188
18.515050	0.1	1.596753
18.516717	0.1	1.591234
18.518383	0.1	1.587048
18.520050	0.1	1.584496
18.521717	0.1	1.583165
18.523383	0.1	1.582229
18.525050	0.1	1.581744
18.526717	0.1	1.582131
18.528383	0.1	1.582936
18.530050	0.1	1.583500
18.531717	0.1	1.583961
18.533383	0.1	1.584459
18.535050	0.1	1.584152
18.536717	0.1	1.581842
18.538383	0.1	1.577097
18.540050	0.1	1.570792
18.541717	0.1	1.564696
18.543383	0.1	1.560138
18.545050	0.1	1.557325
18.546717	0.1	1.556077
18.548383	0.1	1.556682
18.550050	0.1	1.559472
18.551717	0.1	1.564054
18.553383	0.1	1.569409
18.555050	0.1	1.573972
18.556717	0.1	1.575542
18.558383	0.1	1.572347
18.560050	0.1	1.564445
18.561717	0.1	1.554298
18.563383	0.1	1.545884
18.565050	0.1	1.542051
18.566717	0.1	1.542419
18.568383	0.1	1.544314
18.570050	0.1	1.544761
18.571717	0.1	1.541688
18.573383	0.1	1.535472
18.575050	0.1	1.529083
18.576717	0.1	1.525390
18.578383	0.1	1.525218
18.580050	0.1	1.528151
18.581717	0.1	1.533246
18.583383	0.1	1.538829
18.585050	0.1	1.542829
18.586717	0.1	1.543364
18.588383	0.1	1.540091
18.590050	0.1	1.535360
18.591717	0.1	1.531960
18.593383	0.1	1.530256
18.595050	0.1	1.528561
18.596717	0.1	1.524533
18.598383	0.1	1.516659
18.600050	0.1	1.506247
18.601717	0.1	1.497301
18.603383	0.1	1.493404
18.605050	0.1	1.495187
18.606717	0.1	1.501176
18.608383	0.1	1.509860
18.610050	0.1	1.519672
18.611717	0.1	1.528049
18.613383	0.1	1.532501
18.615050	0.1	1.532244
18.616717	0.1	1.528380
18.618383	0.1	1.522866
18.620050	0.1	1.516887
18.621717	0.1	1.510708
18.623383	0.1	1.505511
18.625050	0.1	1.503136
18.626717	0.1	1.503597
18.628383	0.1	1.505218
18.630050	0.1	1.507029
18.631717	0.1	1.509609
18.633383	0.1	1.513707
18.635050	0.1	1.518871
18.636717	0.1	1.523639
18.638383	0.1	1.526843
18.640050	0.1	1.527816
18.641717	0.1	1.525739
18.643383	0.1	1.520235
18.645050	0.1	1.512663
18.646717	0.1	1.505576
18.648383	0.1	1.501031
18.650050	0.1	1.500063
18.651717	0.1	1.502875
18.653383	0.1	1.508803
18.655050	0.1	1.516542
18.656717	0.1	1.525357
18.658383	0.1	1.535304
18.660050	0.1	1.545721
18.661717	0.1	1.554769
18.663383	0.1	1.560850
18.665050	0.1	1.563919
18.666717	0.1	1.565395
18.668383	0.1	1.566755
18.670050	0.1	1.568953
18.671717	0.1	1.572995
18.673383	0.1	1.579449
18.675050	0.1	1.587472
18.676717	0.1	1.595439
18.678383	0.1	1.602606
18.680050	0.1	1.609675
18.681717	0.1	1.616990
18.683383	0.1	1.623733
18.685050	0.1	1.629861
18.686717	0.1	1.636925
18.688383	0.1	1.646639
18.690050	0.1	1.659729
18.691717	0.1	1.675584
18.693383	0.1	1.692325
18.695050	0.1	1.707883
18.696717	0.1	1.721294
18.698383	0.1	1.733182
18.700050	0.1	1.745354
18.701717	0.1	1.759459
18.703383	0.1	1.776326
18.705050	0.1	1.796018
18.706717	0.1	1.817602
18.708383	0.1	1.838794
18.710050	0.1	1.856904
18.711717	0.1	1.871428
18.713383	0.1	1.885137
18.715050	0.1	1.901877
18.716717	0.1	1.923386
18.718383	0.1	1.948318
18.720050	0.1	1.974674
18.721717	0.1	2.002176
18.723383	0.1	2.031173
18.725050	0.1	2.060970
18.726717	0.1	2.090321
18.728383	0.1	2.118954
18.730050	0.1	2.147942
18.731717	0.1	2.178713
18.733383	0.1	2.212189
18.735050	0.1	2.248478
18.736717	0.1	2.287296
18.738383	0.1	2.328730
18.740050	0.1	2.372866
18.741717	0.1	2.418794
18.743383	0.1	2.465523
18.745050	0.1	2.513104
18.746717	0.1	2.561733
18.748383	0.1	2.610898
18.750050	0.1	2.660332
18.751717	0.1	2.710228
18.753383	0.1	2.760389
18.755050	0.1	2.810736
18.756717	0.1	2.862290
18.758383	0.1	2.916511
18.760050	0.1	2.974365
18.761717	0.1	3.036540
18.763383	0.1	3.103879
18.765050	0.1	3.176080
18.766717	0.1	3.250591
18.768383	0.1	3.324575
18.770050	0.1	3.397395
18.771717	0.1	3.469982
18.773383	0.1	3.543245
18.775050	0.1	3.618491
18.776717	0.1	3.697714
18.778383	0.1	3.781752
18.780050	0.1	3.869408
18.781717	0.1	3.959276
18.783383	0.1	4.051439
18.785050	0.1	4.147072
18.786717	0.1	4.247474
18.788383	0.1	4.353090
18.790050	0.1	4.463010
18.791717	0.1	4.575397
18.793383	0.1	4.688511
18.795050	0.1	4.802179
18.796717	0.1	4.918086
18.798383	0.1	5.038138
18.800050	0.1	5.163285
18.801717	0.1	5.293456
18.803383	0.1	5.428065
18.805050	0.1	5.567162
18.806717	0.1	5.711932
18.808383	0.1	5.862731
18.810050	0.1	6.017932
18.811717	0.1	6.176354
18.813383	0.1	6.339303
18.815050	0.1	6.508389
18.816717	0.1	6.682882
18.818383	0.1	6.860686
18.820050	0.1	7.040720
18.821717	0.1	7.223473
18.823383	0.1	7.409700
18.825050	0.1	7.599206
18.826717	0.1	7.791147
18.828383	0.1	7.984755
18.830050	0.1	8.179550
18.831717	0.1	8.375547
18.833383	0.1	8.572573
18.835050	0.1	8.769841
18.836717	0.1	8.966425
18.838383	0.1	9.160601
18.840050	0.1	9.349552
18.841717	0.1	9.531886
18.843383	0.1	9.709224
18.845050	0.1	9.883936
18.846717	0.1	10.056370
18.848383	0.1	10.224329
18.850050	0.1	10.384251
18.851717	0.1	10.533910
18.853383	0.1	10.674009
18.855050	0.1	10.806019
18.856717	0.1	10.929806
18.858383	0.1	11.044201
18.860050	0.1	11.148723
18.861717	0.1	11.243592
18.863383	0.1	11.327961
18.865050	0.1	11.399803
18.866717	0.1	11.458090
18.868383	0.1	11.503231
18.870050	0.1	11.535082
18.871717	0.1	11.552880
18.873383	0.1	11.557187
18.875050	0.1	11.549778
18.876717	0.1	11.531864
18.878383	0.1	11.503147
18.880050	0.1	11.462071
18.881717	0.1	11.407398
18.883383	0.1	11.339402
18.885050	0.1	11.258884
18.886717	0.1	11.166153
18.888383	0.1	11.061588
18.890050	0.1	10.945732
18.891717	0.1	10.818942
18.893383	0.1	10.681944
18.895050	0.1	10.536239
18.896717	0.1	10.383516
18.898383	0.1	10.224874
18.900050	0.1	10.061106
18.901717	0.1	9.892848
18.903383	0.1	9.719608
18.905050	0.1	9.540073
18.906717	0.1	9.354237
18.908383	0.1	9.163748
18.910050	0.1	8.970504
18.911717	0.1	8.775531
18.913383	0.1	8.578771
18.915050	0.1	8.380199
18.916717	0.1	8.180952
18.918383	0.1	7.982133
18.920050	0.1	7.783310
18.921717	0.1	7.583480
18.923383	0.1	7.382561
18.925050	0.1	7.181452
18.926717	0.1	6.981851
18.928383	0.1	6.786245
18.930050	0.1	6.597056
18.931717	0.1	6.415462
18.933383	0.1	6.241063
18.935050	0.1	6.072097
18.936717	0.1	5.906085
18.938383	0.1	5.740961
18.940050	0.1	5.576233
18.941717	0.1	5.413205
18.943383	0.1	5.254061
18.945050	0.1	5.100518
18.946717	0.1	4.953211
18.948383	0.1	4.812120
18.950050	0.1	4.677242
18.951717	0.1	4.548491
18.953383	0.1	4.425468
18.955050	0.1	4.307460
18.956717	0.1	4.193536
18.958383	0.1	4.083477
18.960050	0.1	3.978317
18.961717	0.1	3.878833
18.963383	0.1	3.784932
18.965050	0.1	3.696322
18.966717	0.1	3.611823
18.968383	0.1	3.529149
18.970050	0.1	3.446736
18.971717	0.1	3.365413
18.973383	0.1	3.288374
18.975050	0.1	3.218101
18.976717	0.1	3.153128
18.978383	0.1	3.089928
18.980050	0.1	3.027306
18.981717	0.1	2.967152
18.983383	0.1	2.911813
18.985050	0.1	2.861624
18.986717	0.1	2.814312
18.988383	0.1	2.766894
18.990050	0.1	2.718163
18.991717	0.1	2.668733
18.993383	0.1	2.619829
18.995050	0.1	2.572802
18.996717	0.1	2.528685
18.998383	0.1	2.488354
19.000050	0.1	2.452875
19.001717	0.1	2.422244
19.003383	0.1	2.394407
19.005050	0.1	2.366165
19.006717	0.1	2.334556
19.008383	0.1	2.298662
19.010050	0.1	2.261228
19.011717	0.1	2.227155
19.013383	0.1	2.199216
19.015050	0.1	2.175877
19.016717	0.1	2.153274
19.018383	0.1	2.128300
19.020050	0.1	2.099969
19.021717	0.1	2.068952
19.023383	0.1	2.036868
19.025050	0.1	2.005687
19.026717	0.1	1.976839
19.028383	0.1	1.951293
19.030050	0.1	1.929617
19.031717	0.1	1.911046
19.033383	0.1	1.894147
19.035050	0.1	1.878589
19.036717	0.1	1.864559
19.038383	0.1	1.851278
19.040050	0.1	1.837662
19.041717	0.1	1.823674
19.043383	0.1	1.809550
19.045050	0.1	1.794593
19.046717	0.1	1.778100
19.048383	0.1	1.760665
19.050050	0.1	1.743501
19.051717	0.1	1.727287
19.053383	0.1	1.712525
19.055050	0.1	1.699673
19.056717	0.1	1.688022
19.058383	0.1	1.676381
19.060050	0.1	1.665112
19.061717	0.1	1.655300
19.063383	0.1	1.646578
19.065050	0.1	1.637852
19.066717	0.1	1.629367
19.068383	0.1	1.622522
19.070050	0.1	1.617763
19.071717	0.1	1.613554
19.073383	0.1	1.608334
19.075050	0.1	1.602815
19.076717	0.1	1.598783
19.078383	0.1	1.595910
19.080050	0.1	1.591682
19.081717	0.1	1.584105
19.083383	0.1	1.573460
19.085050	0.1	1.562266
19.086717	0.1	1.553870
19.088383	0.1	1.550289
19.090050	0.1	1.551043
19.091717	0.1	1.553302
19.093383	0.1	1.553586
19.095050	0.1	1.550359
19.096717	0.1	1.544571
19.098383	0.1	1.537781
19.100050	0.1	1.530703
19.101717	0.1	1.523471
19.103383	0.1	1.516724
19.105050	0.1	1.511700
19.106717	0.1	1.509325
19.108383	0.1	1.509525
19.110050	0.1	1.511103
19.111717	0.1	1.512561
19.113383	0.1	1.512989
19.115050	0.1	1.511499
19.116717	0.1	1.507127
19.118383	0.1	1.500086
19.120050	0.1	1.491709
19.121717	0.1	1.483373
19.123383	0.1	1.475988
19.125050	0.1	1.470461
19.126717	0.1	1.467951
19.128383	0.1	1.468253
19.130050	0.1	1.468938
19.131717	0.1	1.467247
19.133383	0.1	1.462512
19.135050	0.1	1.456696
19.136717	0.1	1.452309
19.138383	0.1	1.450097
19.140050	0.1	1.449171
19.141717	0.1	1.448370
19.143383	0.1	1.446814
19.145050	0.1	1.444155
19.146717	0.1	1.440682
19.148383	0.1	1.436765
19.150050	0.1	1.432989
19.151717	0.1	1.430544
19.153383	0.1	1.429892
19.155050	0.1	1.429943
19.156717	0.1	1.429194
19.158383	0.1	1.426130
19.160050	0.1	1.419508
19.161717	0.1	1.409915
19.163383	0.1	1.400155
19.165050	0.1	1.393287
19.166717	0.1	1.390437
19.168383	0.1	1.390469
19.170050	0.1	1.391349
19.171717	0.1	1.391349
19.173383	0.1	1.390250
19.175050	0.1	1.389636
19.176717	0.1	1.390912
19.178383	0.1	1.393850
19.180050	0.1	1.396993
19.181717	0.1	1.398567
19.183383	0.1	1.397752
19.185050	0.1	1.395503
19.186717	0.1	1.393612
19.188383	0.1	1.393049
19.190050	0.1	1.393589
19.191717	0.1	1.394670
19.193383	0.1	1.395736
19.195050	0.1	1.395582
19.196717	0.1	1.392481
19.198383	0.1	1.386125
19.200050	0.1	1.378469
19.201717	0.1	1.372122
19.203383	0.1	1.368714
19.205050	0.1	1.368159
19.206717	0.1	1.368462
19.208383	0.1	1.367172
19.210050	0.1	1.363442
19.211717	0.1	1.358609
19.213383	0.1	1.354753
19.215050	0.1	1.352513
19.216717	0.1	1.350809
19.218383	0.1	1.348807
19.220050	0.1	1.346855
19.221717	0.1	1.345561
19.223383	0.1	1.345049
19.225050	0.1	1.344648
19.226717	0.1	1.343028
19.228383	0.1	1.340006
19.230050	0.1	1.337454
19.231717	0.1	1.336974
19.233383	0.1	1.338175
19.235050	0.1	1.339708
19.236717	0.1	1.340173
19.238383	0.1	1.338441
19.240050	0.1	1.334422
19.241717	0.1	1.328872
19.243383	0.1	1.322562
19.245050	0.1	1.316741
19.246717	0.1	1.313165
19.248383	0.1	1.311987
19.250050	0.1	1.311330
19.251717	0.1	1.309584
19.253383	0.1	1.306958
19.255050	0.1	1.305314
19.256717	0.1	1.307046
19.258383	0.1	1.312657
19.260050	0.1	1.319507
19.261717	0.1	1.324238
19.263383	0.1	1.325496
19.265050	0.1	1.323177
19.266717	0.1	1.317435
19.268383	0.1	1.309779
19.270050	0.1	1.302473
19.271717	0.1	1.297211
19.273383	0.1	1.295106
19.275050	0.1	1.295591
19.276717	0.1	1.295712
19.278383	0.1	1.292867
19.280050	0.1	1.286957
19.281717	0.1	1.279591
19.283383	0.1	1.273206
19.285050	0.1	1.270385
19.286717	0.1	1.271917
19.288383	0.1	1.275917
19.290050	0.1	1.279507
19.291717	0.1	1.280550
19.293383	0.1	1.278589
19.295050	0.1	1.275400
19.296717	0.1	1.273835
19.298383	0.1	1.274925
19.300050	0.1	1.276727
19.301717	0.1	1.276662
19.303383	0.1	1.274114
19.305050	0.1	1.270990
19.306717	0.1	1.270333
19.308383	0.1	1.273509
19.310050	0.1	1.278641
19.311717	0.1	1.282576
19.313383	0.1	1.283893
19.315050	0.1	1.283307
19.316717	0.1	1.282375
19.318383	0.1	1.282571
19.320050	0.1	1.284764
19.321717	0.1	1.289099
19.323383	0.1	1.294757
19.325050	0.1	1.299819
19.326717	0.1	1.302790
19.328383	0.1	1.303777
19.330050	0.1	1.303209
19.331717	0.1	1.300895
19.333383	0.1	1.297067
19.335050	0.1	1.293202
19.336717	0.1	1.291516
19.338383	0.1	1.293113
19.340050	0.1	1.296951
19.341717	0.1	1.301034
19.343383	0.1	1.303870
19.345050	0.1	1.304834
19.346717	0.1	1.304066
19.348383	0.1	1.302189
19.350050	0.1	1.299684
19.351717	0.1	1.296694
19.353383	0.1	1.293560
19.355050	0.1	1.290906
19.356717	0.1	1.288932
19.358383	0.1	1.287446
19.360050	0.1	1.285970
19.361717	0.1	1.284136
19.363383	0.1	1.282841
19.365050	0.1	1.283525
19.366717	0.1	1.286003
19.368383	0.1	1.288787
19.370050	0.1	1.290780
19.371717	0.1	1.291265
19.373383	0.1	1.289896
19.375050	0.1	1.287116
19.376717	0.1	1.283702
19.378383	0.1	1.280666
19.380050	0.1	1.279349
19.381717	0.1	1.281020
19.383383	0.1	1.286515
19.385050	0.1	1.295516
19.386717	0.1	1.306171
19.388383	0.1	1.316103
19.390050	0.1	1.323461
19.391717	0.1	1.327307
19.393383	0.1	1.327572
19.395050	0.1	1.324750
19.396717	0.1	1.320252
19.398383	0.1	1.316308
19.400050	0.1	1.314483
19.401717	0.1	1.314790
19.403383	0.1	1.316206
19.405050	0.1	1.317412
19.406717	0.1	1.317756
19.408383	0.1	1.317845
19.410050	0.1	1.318506
19.411717	0.1	1.319442
19.413383	0.1	1.319745
19.415050	0.1	1.318557
19.416717	0.1	1.315055
19.418383	0.1	1.309328
19.420050	0.1	1.302790
19.421717	0.1	1.296918
19.423383	0.1	1.292662
19.425050	0.1	1.290594
19.426717	0.1	1.290231
19.428383	0.1	1.289989
19.430050	0.1	1.288541
19.431717	0.1	1.286007
19.433383	0.1	1.283805
19.435050	0.1	1.283861
19.436717	0.1	1.287647
19.438383	0.1	1.295009
19.440050	0.1	1.303693
19.441717	0.1	1.311391
19.443383	0.1	1.318152
19.445050	0.1	1.325444
19.446717	0.1	1.333598
19.448383	0.1	1.341202
19.450050	0.1	1.346506
19.451717	0.1	1.349319
19.453383	0.1	1.351042
19.455050	0.1	1.352420
19.456717	0.1	1.352830
19.458383	0.1	1.352378
19.460050	0.1	1.352523
19.461717	0.1	1.354553
19.463383	0.1	1.359168
19.465050	0.1	1.367051
19.466717	0.1	1.378404
19.468383	0.1	1.392248
19.470050	0.1	1.406539
19.471717	0.1	1.419224
19.473383	0.1	1.429808
19.475050	0.1	1.439778
19.476717	0.1	1.451266
19.478383	0.1	1.465539
19.480050	0.1	1.482251
19.481717	0.1	1.499485
19.483383	0.1	1.515104
19.485050	0.1	1.528072
19.486717	0.1	1.538810
19.488383	0.1	1.548952
19.490050	0.1	1.560226
19.491717	0.1	1.573772
19.493383	0.1	1.589940
19.495050	0.1	1.607272
19.496717	0.1	1.623044
19.498383	0.1	1.636022
19.500050	0.1	1.647780
19.501717	0.1	1.661014
19.503383	0.1	1.676576
19.505050	0.1	1.692739
19.506717	0.1	1.707464
19.508383	0.1	1.720642
19.510050	0.1	1.733568
19.511717	0.1	1.746705
19.513383	0.1	1.758914
19.515050	0.1	1.768856
19.516717	0.1	1.776069
19.518383	0.1	1.780777
19.520050	0.1	1.783427
19.521717	0.1	1.784777
19.523383	0.1	1.785601
19.525050	0.1	1.785900
19.526717	0.1	1.784964
19.528383	0.1	1.782123
19.530050	0.1	1.777462
19.531717	0.1	1.772689
19.533383	0.1	1.770500
19.535050	0.1	1.771422
19.536717	0.1	1.772051
19.538383	0.1	1.768065
19.540050	0.1	1.758602
19.541717	0.1	1.746225
19.543383	0.1	1.733368
19.545050	0.1	1.720390
19.546717	0.1	1.706020
19.548383	0.1	1.688972
19.550050	0.1	1.669773
19.551717	0.1	1.650220
19.553383	0.1	1.630746
19.555050	0.1	1.610233
19.556717	0.1	1.588510
19.558383	0.1	1.567006
19.560050	0.1	1.546876
19.561717	0.1	1.527877
19.563383	0.1	1.509162
19.565050	0.1	1.490274
19.566717	0.1	1.472007
19.568383	0.1	1.455843
19.570050	0.1	1.441748
19.571717	0.1	1.428169
19.573383	0.1	1.414418
19.575050	0.1	1.401044
19.576717	0.1	1.388211
19.578383	0.1	1.374856
19.580050	0.1	1.359610
19.581717	0.1	1.342543
19.583383	0.1	1.325156
19.585050	0.1	1.308611
19.586717	0.1	1.292834
19.588383	0.1	1.277211
19.590050	0.1	1.261639
19.591717	0.1	1.246813
19.593383	0.1	1.233532
19.595050	0.1	1.222431
19.596717	0.1	1.214114
19.598383	0.1	1.208135
19.600050	0.1	1.202645
19.601717	0.1	1.196656
19.603383	0.1	1.191916
19.605050	0.1	1.191022
19.606717	0.1	1.193667
19.608383	0.1	1.196228
19.610050	0.1	1.195688
19.611717	0.1	1.192372
19.613383	0.1	1.188396
19.615050	0.1	1.184898
19.616717	0.1	1.181755
19.618383	0.1	1.179078
19.620050	0.1	1.178016
19.621717	0.1	1.179855
19.623383	0.1	1.184335
19.625050	0.1	1.189495
19.626717	0.1	1.193685
19.628383	0.1	1.196326
19.630050	0.1	1.197378
19.631717	0.1	1.197732
19.633383	0.1	1.198463
19.635050	0.1	1.198952
19.636717	0.1	1.198025
19.638383	0.1	1.196782
19.640050	0.1	1.197597
19.641717	0.1	1.201318
19.643383	0.1	1.207204
19.645050	0.1	1.213839
19.646717	0.1	1.219348
19.648383	0.1	1.222691
19.650050	0.1	1.224452
19.651717	0.1	1.225350
19.653383	0.1	1.224931
19.655050	0.1	1.222375
19.656717	0.1	1.218333
19.658383	0.1	1.214864
19.660050	0.1	1.213411
19.661717	0.1	1.213863
19.663383	0.1	1.215255
19.665050	0.1	1.216666
19.666717	0.1	1.218100
19.668383	0.1	1.220228
19.670050	0.1	1.222244
19.671717	0.1	1.221476
19.673383	0.1	1.216400
19.675050	0.1	1.208568
19.676717	0.1	1.200889
19.678383	0.1	1.195148
19.680050	0.1	1.191166
19.681717	0.1	1.187730
19.683383	0.1	1.183725
19.685050	0.1	1.178458
19.686717	0.1	1.171841
19.688383	0.1	1.165010
19.690050	0.1	1.159729
19.691717	0.1	1.156507
19.693383	0.1	1.153979
19.695050	0.1	1.150104
19.696717	0.1	1.144162
19.698383	0.1	1.138267
19.700050	0.1	1.135124
19.701717	0.1	1.134039
19.703383	0.1	1.131571
19.705050	0.1	1.125387
19.706717	0.1	1.115929
19.708383	0.1	1.105708
19.710050	0.1	1.097703
19.711717	0.1	1.093727
19.713383	0.1	1.093466
19.715050	0.1	1.094728
19.716717	0.1	1.095016
19.718383	0.1	1.093280
19.720050	0.1	1.090048
19.721717	0.1	1.085903
19.723383	0.1	1.080427
19.725050	0.1	1.073214
19.726717	0.1	1.065028
19.728383	0.1	1.057624
19.730050	0.1	1.052930
19.731717	0.1	1.051733
19.733383	0.1	1.053037
19.735050	0.1	1.054513
19.736717	0.1	1.053680
19.738383	0.1	1.049526
19.740050	0.1	1.043300
19.741717	0.1	1.037712
19.743383	0.1	1.035556
19.745050	0.1	1.038155
19.746717	0.1	1.044292
19.748383	0.1	1.050946
19.750050	0.1	1.055351
19.751717	0.1	1.056637
19.753383	0.1	1.055957
19.755050	0.1	1.054998
19.756717	0.1	1.054625
19.758383	0.1	1.055179
19.760050	0.1	1.056418
19.761717	0.1	1.057046
19.763383	0.1	1.056050
19.765050	0.1	1.053880
19.766717	0.1	1.051440
19.768383	0.1	1.049289
19.770050	0.1	1.047407
19.771717	0.1	1.045307
19.773383	0.1	1.043063
19.775050	0.1	1.040944
19.776717	0.1	1.037978
19.778383	0.1	1.033181
19.780050	0.1	1.027160
19.781717	0.1	1.021689
19.783383	0.1	1.019165
19.785050	0.1	1.021419
19.786717	0.1	1.028115
19.788383	0.1	1.036851
19.790050	0.1	1.044511
19.791717	0.1	1.048665
19.793383	0.1	1.048748
19.795050	0.1	1.046271
19.796717	0.1	1.043743
19.798383	0.1	1.043123
19.800050	0.1	1.044213
19.801717	0.1	1.044329
19.803383	0.1	1.040753
19.805050	0.1	1.033563
19.806717	0.1	1.025158
19.808383	0.1	1.017982
19.810050	0.1	1.013479
19.811717	0.1	1.011821
19.813383	0.1	1.012078
19.815050	0.1	1.013232
19.816717	0.1	1.014518
19.818383	0.1	1.015039
19.820050	0.1	1.014462
19.821717	0.1	1.013158
19.823383	0.1	1.010946
19.825050	0.1	1.007132
19.826717	0.1	1.001968
19.828383	0.1	0.996822
19.830050	0.1	0.993251
19.831717	0.1	0.991882
19.833383	0.1	0.991793
19.835050	0.1	0.991728
19.836717	0.1	0.991500
19.838383	0.1	0.991183
19.840050	0.1	0.990634
19.841717	0.1	0.990182
19.843383	0.1	0.990289
19.845050	0.1	0.990578
19.846717	0.1	0.989819
19.848383	0.1	0.987165
19.850050	0.1	0.983379
19.851717	0.1	0.980753
19.853383	0.1	0.980995
19.855050	0.1	0.983295
19.856717	0.1	0.985307
19.858383	0.1	0.985940
19.860050	0.1	0.985581
19.861717	0.1	0.984366
19.863383	0.1	0.982238
19.865050	0.1	0.979640
19.866717	0.1	0.977265
19.868383	0.1	0.975700
19.870050	0.1	0.974643
19.871717	0.1	0.972827
19.873383	0.1	0.969730
19.875050	0.1	0.966145
19.876717	0.1	0.962857
19.878383	0.1	0.960310
19.880050	0.1	0.958983
19.881717	0.1	0.958983
19.883383	0.1	0.959910
19.885050	0.1	0.961353
19.886717	0.1	0.962876
19.888383	0.1	0.963910
19.890050	0.1	0.964319
19.891717	0.1	0.964161
19.893383	0.1	0.962615
19.895050	0.1	0.958960
19.896717	0.1	0.954238
19.898383	0.1	0.950112
19.900050	0.1	0.946522
19.901717	0.1	0.942629
19.903383	0.1	0.939001
19.905050	0.1	0.936943
19.906717	0.1	0.936664
19.908383	0.1	0.937409
19.910050	0.1	0.938335
19.911717	0.1	0.938680
19.913383	0.1	0.937930
19.915050	0.1	0.936040
19.916717	0.1	0.933325
19.918383	0.1	0.930717
19.920050	0.1	0.928924
19.921717	0.1	0.927425
19.923383	0.1	0.925674
19.925050	0.1	0.924231
19.926717	0.1	0.923583
19.928383	0.1	0.923006
19.930050	0.1	0.921781
19.931717	0.1	0.920636
19.933383	0.1	0.920519
19.935050	0.1	0.921153
19.936717	0.1	0.921865
19.938383	0.1	0.922629
19.940050	0.1	0.923197
19.941717	0.1	0.922480
19.943383	0.1	0.919919
19.945050	0.1	0.916766
19.946717	0.1	0.914987
19.948383	0.1	0.915765
19.950050	0.1	0.919616
19.951717	0.1	0.926042
19.953383	0.1	0.932580
19.955050	0.1	0.936808
19.956717	0.1	0.939020
19.958383	0.1	0.940538
19.960050	0.1	0.941223
19.961717	0.1	0.940301
19.963383	0.1	0.937870
19.965050	0.1	0.934843
19.966717	0.1	0.931956
19.968383	0.1	0.929614
19.970050	0.1	0.928380
19.971717	0.1	0.928659
19.973383	0.1	0.929828
19.975050	0.1	0.930666
19.976717	0.1	0.930787
19.978383	0.1	0.930936
19.980050	0.1	0.932021
19.981717	0.1	0.934033
19.983383	0.1	0.935644
19.985050	0.1	0.935155
19.986717	0.1	0.931849
19.988383	0.1	0.926359
19.990050	0.1	0.920277
19.991717	0.1	0.915448
19.993383	0.1	0.913222
19.995050	0.1	0.913967
19.996717	0.1	0.916785
19.998383	0.1	0.919607
20.000050	0.1	0.920398
20.001717	0.1	0.918270
20.003383	0.1	0.913427
20.005050	0.1	0.907318
20.006717	0.1	0.902480
20.008383	0.1	0.900538
20.010050	0.1	0.900659
20.011717	0.1	0.900850
20.013383	0.1	0.899900
20.015050	0.1	0.897516
20.016717	0.1	0.893520
20.018383	0.1	0.887718
20.020050	0.1	0.880598
20.021717	0.1	0.873730
20.023383	0.1	0.868719
20.025050	0.1	0.865865
20.026717	0.1	0.864365
20.028383	0.1	0.863383
20.030050	0.1	0.862461
20.031717	0.1	0.861809
20.033383	0.1	0.862451
20.035050	0.1	0.864393
20.036717	0.1	0.865702
20.038383	0.1	0.865147
20.040050	0.1	0.863532
20.041717	0.1	0.861650
20.043383	0.1	0.859555
20.045050	0.1	0.857804
20.046717	0.1	0.856891
20.048383	0.1	0.856305
20.050050	0.1	0.855643
20.051717	0.1	0.855266
20.053383	0.1	0.855150
20.055050	0.1	0.854558
20.056717	0.1	0.852849
20.058383	0.1	0.849715
20.060050	0.1	0.845459
20.061717	0.1	0.841832
20.063383	0.1	0.840914
20.065050	0.1	0.842903
20.066717	0.1	0.846577
20.068383	0.1	0.851024
20.070050	0.1	0.855564
20.071717	0.1	0.858535
20.073383	0.1	0.857771
20.075050	0.1	0.853213
20.076717	0.1	0.847718
20.078383	0.1	0.844225
20.080050	0.1	0.843168
20.081717	0.1	0.842558
20.083383	0.1	0.840523
20.085050	0.1	0.837939
20.086717	0.1	0.837334
20.088383	0.1	0.839913
20.090050	0.1	0.844919
20.091717	0.1	0.850512
20.093383	0.1	0.854814
20.095050	0.1	0.857273
20.096717	0.1	0.858577
20.098383	0.1	0.858870
20.100050	0.1	0.857608
20.101717	0.1	0.855555
20.103383	0.1	0.854684
20.105050	0.1	0.855564
20.106717	0.1	0.856863
20.108383	0.1	0.857697
20.110050	0.1	0.858102
20.111717	0.1	0.857697
20.113383	0.1	0.855802
20.115050	0.1	0.852970
20.116717	0.1	0.851313
20.118383	0.1	0.852328
20.120050	0.1	0.855289
20.121717	0.1	0.858647
20.123383	0.1	0.861664
20.125050	0.1	0.864812
20.126717	0.1	0.868761
20.128383	0.1	0.872840
20.130050	0.1	0.875820
20.131717	0.1	0.877408
20.133383	0.1	0.877646
20.135050	0.1	0.876281
20.136717	0.1	0.873394
20.138383	0.1	0.869739
20.140050	0.1	0.866079
20.141717	0.1	0.862828
20.143383	0.1	0.860407
20.145050	0.1	0.858582
20.146717	0.1	0.856402
20.148383	0.1	0.853869
20.150050	0.1	0.852579
20.151717	0.1	0.854833
20.153383	0.1	0.862386
20.155050	0.1	0.874214
20.156717	0.1	0.885967
20.158383	0.1	0.893399
20.160050	0.1	0.895746
20.161717	0.1	0.895276
20.163383	0.1	0.895034
20.165050	0.1	0.897204
20.166717	0.1	0.902382
20.168383	0.1	0.909572
20.170050	0.1	0.917083
20.171717	0.1	0.923942
20.173383	0.1	0.929972
20.175050	0.1	0.934694
20.176717	0.1	0.937441
20.178383	0.1	0.937609
20.180050	0.1	0.934186
20.181717	0.1	0.927276
20.183383	0.1	0.919709
20.185050	0.1	0.914694
20.186717	0.1	0.913460
20.188383	0.1	0.915946
20.190050	0.1	0.921516
20.191717	0.1	0.928659
20.193383	0.1	0.936049
20.195050	0.1	0.944077
20.196717	0.1	0.953330
20.198383	0.1	0.962140
20.200050	0.1	0.968310
20.201717	0.1	0.972217
20.203383	0.1	0.975649
20.205050	0.1	0.979379
20.206717	0.1	0.983356
20.208383	0.1	0.987626
20.210050	0.1	0.992380
20.211717	0.1	0.997707
20.213383	0.1	1.003579
20.215050	0.1	1.010196
20.216717	0.1	1.017973
20.218383	0.1	1.026387
20.220050	0.1	1.033456
20.221717	0.1	1.037396
20.223383	0.1	1.038224
20.225050	0.1	1.037763
20.226717	0.1	1.038741
20.228383	0.1	1.043212
20.230050	0.1	1.051370
20.231717	0.1	1.061582
20.233383	0.1	1.070793
20.235050	0.1	1.076604
20.236717	0.1	1.080069
20.238383	0.1	1.084283
20.240050	0.1	1.089955
20.241717	0.1	1.094723
20.243383	0.1	1.096684
20.245050	0.1	1.096549
20.246717	0.1	1.096530
20.248383	0.1	1.098253
20.250050	0.1	1.101680
20.251717	0.1	1.105876
20.253383	0.1	1.110351
20.255050	0.1	1.115063
20.256717	0.1	1.118924
20.258383	0.1	1.120274
20.260050	0.1	1.119720
20.261717	0.1	1.120381
20.263383	0.1	1.124884
20.265050	0.1	1.133010
20.266717	0.1	1.142216
20.268383	0.1	1.150207
20.270050	0.1	1.156083
20.271717	0.1	1.159236
20.273383	0.1	1.159203
20.275050	0.1	1.156889
20.276717	0.1	1.154304
20.278383	0.1	1.152949
20.280050	0.1	1.152921
20.281717	0.1	1.153466
20.283383	0.1	1.153969
20.285050	0.1	1.154114
20.286717	0.1	1.153592
20.288383	0.1	1.151892
20.290050	0.1	1.148554
20.291717	0.1	1.144242
20.293383	0.1	1.140684
20.295050	0.1	1.138770
20.296717	0.1	1.137266
20.298383	0.1	1.133895
20.300050	0.1	1.127757
20.301717	0.1	1.120572
20.303383	0.1	1.114937
20.305050	0.1	1.111552
20.306717	0.1	1.108828
20.308383	0.1	1.104809
20.310050	0.1	1.098760
20.311717	0.1	1.091678
20.313383	0.1	1.085442
20.315050	0.1	1.081009
20.316717	0.1	1.077619
20.318383	0.1	1.073848
20.320050	0.1	1.068953
20.321717	0.1	1.063519
20.323383	0.1	1.058513
20.325050	0.1	1.053619
20.326717	0.1	1.047817
20.328383	0.1	1.041307
20.330050	0.1	1.035430
20.331717	0.1	1.031179
20.333383	0.1	1.028376
20.335050	0.1	1.025908
20.336717	0.1	1.022494
20.338383	0.1	1.017335
20.340050	0.1	1.010336
20.341717	0.1	1.002797
20.343383	0.1	0.997563
20.345050	0.1	0.996790
20.346717	0.1	0.999402
20.348383	0.1	1.002024
20.350050	0.1	1.002159
20.351717	0.1	0.999765
20.353383	0.1	0.996110
20.355050	0.1	0.992334
20.356717	0.1	0.989861
20.358383	0.1	0.990438
20.360050	0.1	0.994541
20.361717	0.1	1.001027
20.363383	0.1	1.008376
20.365050	0.1	1.015193
20.366717	0.1	1.019752
20.368383	0.1	1.020199
20.370050	0.1	1.015933
20.371717	0.1	1.008734
20.373383	0.1	1.001759
20.375050	0.1	0.997111
20.376717	0.1	0.994732
20.378383	0.1	0.993772
20.380050	0.1	0.994108
20.381717	0.1	0.996036
20.383383	0.1	0.998969
20.385050	0.1	1.001265
20.386717	0.1	1.002182
20.388383	0.1	1.002965
20.390050	0.1	1.004846
20.391717	0.1	1.007887
20.393383	0.1	1.011994
20.395050	0.1	1.016809
20.396717	0.1	1.021228
20.398383	0.1	1.024501
20.400050	0.1	1.026853
20.401717	0.1	1.028557
20.403383	0.1	1.030015
20.405050	0.1	1.033205
20.406717	0.1	1.041107
20.408383	0.1	1.054858
20.410050	0.1	1.072171
20.411717	0.1	1.089019
20.413383	0.1	1.101973
20.415050	0.1	1.109499
20.416717	0.1	1.112674
20.418383	0.1	1.114151
20.420050	0.1	1.115329
20.421717	0.1	1.115510
20.423383	0.1	1.114178
20.425050	0.1	1.112199
20.426717	0.1	1.110695
20.428383	0.1	1.110472
20.430050	0.1	1.111971
20.431717	0.1	1.115417
20.433383	0.1	1.121052
20.435050	0.1	1.128498
20.436717	0.1	1.136526
20.438383	0.1	1.143920
20.440050	0.1	1.149639
20.441717	0.1	1.153001
20.443383	0.1	1.154519
20.445050	0.1	1.155054
20.446717	0.1	1.154533
20.448383	0.1	1.152637
20.450050	0.1	1.149755
20.451717	0.1	1.146616
20.453383	0.1	1.143836
20.455050	0.1	1.141708
20.456717	0.1	1.140297
20.458383	0.1	1.139361
20.460050	0.1	1.137392
20.461717	0.1	1.132553
20.463383	0.1	1.125322
20.465050	0.1	1.118178
20.466717	0.1	1.112255
20.468383	0.1	1.105755
20.470050	0.1	1.096725
20.471717	0.1	1.086323
20.473383	0.1	1.077382
20.475050	0.1	1.070709
20.476717	0.1	1.065005
20.478383	0.1	1.059547
20.480050	0.1	1.055072
20.481717	0.1	1.052190
20.483383	0.1	1.049698
20.485050	0.1	1.045233
20.486717	0.1	1.037838
20.488383	0.1	1.028813
20.490050	0.1	1.019929
20.491717	0.1	1.012129
20.493383	0.1	1.005461
20.495050	0.1	0.999039
20.496717	0.1	0.991668
20.498383	0.1	0.983020
20.500050	0.1	0.974303
20.501717	0.1	0.967504
20.503383	0.1	0.963584
20.505050	0.1	0.961283
20.506717	0.1	0.958350
20.508383	0.1	0.953344
20.510050	0.1	0.945521
20.511717	0.1	0.934526
20.513383	0.1	0.921423
20.515050	0.1	0.908785
20.516717	0.1	0.898698
20.518383	0.1	0.891373
20.520050	0.1	0.885748
20.521717	0.1	0.880454
20.523383	0.1	0.874307
20.525050	0.1	0.867355
20.526717	0.1	0.861315
20.528383	0.1	0.858032
20.530050	0.1	0.858000
20.531717	0.1	0.860230
20.533383	0.1	0.862405
20.535050	0.1	0.861944
20.536717	0.1	0.857883
20.538383	0.1	0.851145
20.540050	0.1	0.843541
20.541717	0.1	0.836696
20.543383	0.1	0.831047
20.545050	0.1	0.825753
20.546717	0.1	0.820020
20.548383	0.1	0.814209
20.550050	0.1	0.809212
20.551717	0.1	0.805426
20.553383	0.1	0.803112
20.555050	0.1	0.803210
20.556717	0.1	0.806395
20.558383	0.1	0.811741
20.560050	0.1	0.816947
20.561717	0.1	0.819210
20.563383	0.1	0.816714
20.565050	0.1	0.810423
20.566717	0.1	0.803885
20.568383	0.1	0.800458
20.570050	0.1	0.800756
20.571717	0.1	0.803117
20.573383	0.1	0.805696
20.575050	0.1	0.807079
20.576717	0.1	0.806162
20.578383	0.1	0.802698
20.580050	0.1	0.797743
20.581717	0.1	0.792895
20.583383	0.1	0.789519
20.585050	0.1	0.788500
20.586717	0.1	0.789994
20.588383	0.1	0.793776
20.590050	0.1	0.799471
20.591717	0.1	0.805305
20.593383	0.1	0.808127
20.595050	0.1	0.805780
20.596717	0.1	0.798842
20.598383	0.1	0.790018
20.600050	0.1	0.782711
20.601717	0.1	0.779885
20.603383	0.1	0.782521
20.605050	0.1	0.788406
20.606717	0.1	0.793375
20.608383	0.1	0.794553
20.610050	0.1	0.792313
20.611717	0.1	0.789282
20.613383	0.1	0.787876
20.615050	0.1	0.788309
20.616717	0.1	0.788653
20.618383	0.1	0.787289
20.620050	0.1	0.784956
20.621717	0.1	0.783689
20.623383	0.1	0.784625
20.625050	0.1	0.787699
20.626717	0.1	0.791973
20.628383	0.1	0.795708
20.630050	0.1	0.797231
20.631717	0.1	0.796076
20.633383	0.1	0.793231
20.635050	0.1	0.790134
20.636717	0.1	0.787317
20.638383	0.1	0.784891
20.640050	0.1	0.784132
20.641717	0.1	0.787103
20.643383	0.1	0.794190
20.645050	0.1	0.802530
20.646717	0.1	0.807666
20.648383	0.1	0.807336
20.650050	0.1	0.803121
20.651717	0.1	0.798483
20.653383	0.1	0.795987
20.655050	0.1	0.796570
20.656717	0.1	0.800174
20.658383	0.1	0.805696
20.660050	0.1	0.811107
20.661717	0.1	0.814977
20.663383	0.1	0.817655
20.665050	0.1	0.820165
20.666717	0.1	0.822619
20.668383	0.1	0.824435
20.670050	0.1	0.825170
20.671717	0.1	0.824882
20.673383	0.1	0.824444
20.675050	0.1	0.825212
20.676717	0.1	0.827606
20.678383	0.1	0.830581
20.680050	0.1	0.832961
20.681717	0.1	0.834339
20.683383	0.1	0.835434
20.685050	0.1	0.838391
20.686717	0.1	0.844998
20.688383	0.1	0.854251
20.690050	0.1	0.863220
20.691717	0.1	0.869688
20.693383	0.1	0.873092
20.695050	0.1	0.873716
20.696717	0.1	0.872156
20.698383	0.1	0.870069
20.700050	0.1	0.870246
20.701717	0.1	0.874437
20.703383	0.1	0.880999
20.705050	0.1	0.885921
20.706717	0.1	0.886847
20.708383	0.1	0.885678
20.710050	0.1	0.886400
20.711717	0.1	0.891234
20.713383	0.1	0.900058
20.715050	0.1	0.912049
20.716717	0.1	0.925516
20.718383	0.1	0.937455
20.720050	0.1	0.946079
20.721717	0.1	0.952338
20.723383	0.1	0.957842
20.725050	0.1	0.963602
20.726717	0.1	0.970303
20.728383	0.1	0.977940
20.730050	0.1	0.986215
20.731717	0.1	0.995402
20.733383	0.1	1.005470
20.735050	0.1	1.015221
20.736717	0.1	1.023849
20.738383	0.1	1.032427
20.740050	0.1	1.042103
20.741717	0.1	1.052204
20.743383	0.1	1.061708
20.745050	0.1	1.071114
20.746717	0.1	1.081689
20.748383	0.1	1.094351
20.750050	0.1	1.109568
20.751717	0.1	1.127222
20.753383	0.1	1.146537
20.755050	0.1	1.166984
20.756717	0.1	1.188805
20.758383	0.1	1.212019
20.760050	0.1	1.235059
20.761717	0.1	1.255376
20.763383	0.1	1.271912
20.765050	0.1	1.286240
20.766717	0.1	1.300517
20.768383	0.1	1.315833
20.770050	0.1	1.332560
20.771717	0.1	1.350753
20.773383	0.1	1.370464
20.775050	0.1	1.392085
20.776717	0.1	1.415266
20.778383	0.1	1.438004
20.780050	0.1	1.458884
20.781717	0.1	1.479764
20.783383	0.1	1.503974
20.785050	0.1	1.532249
20.786717	0.1	1.561870
20.788383	0.1	1.589283
20.790050	0.1	1.613232
20.791717	0.1	1.636301
20.793383	0.1	1.662248
20.795050	0.1	1.691128
20.796717	0.1	1.719799
20.798383	0.1	1.746737
20.800050	0.1	1.773005
20.801717	0.1	1.799632
20.803383	0.1	1.826528
20.805050	0.1	1.853420
20.806717	0.1	1.880196
20.808383	0.1	1.906794
20.810050	0.1	1.933868
20.811717	0.1	1.962115
20.813383	0.1	1.990264
20.815050	0.1	2.015587
20.816717	0.1	2.036616
20.818383	0.1	2.054768
20.820050	0.1	2.073692
20.821717	0.1	2.096822
20.823383	0.1	2.125739
20.825050	0.1	2.160370
20.826717	0.1	2.199039
20.828383	0.1	2.238913
20.830050	0.1	2.277978
20.831717	0.1	2.315766
20.833383	0.1	2.352232
20.835050	0.1	2.387725
20.836717	0.1	2.423772
20.838383	0.1	2.462640
20.840050	0.1	2.505784
20.841717	0.1	2.552937
20.843383	0.1	2.603149
20.845050	0.1	2.655629
20.846717	0.1	2.709068
20.848383	0.1	2.762033
20.850050	0.1	2.813837
20.851717	0.1	2.864706
20.853383	0.1	2.916390
20.855050	0.1	2.971753
20.856717	0.1	3.032368
20.858383	0.1	3.096932
20.860050	0.1	3.162785
20.861717	0.1	3.228337
20.863383	0.1	3.293063
20.865050	0.1	3.356291
20.866717	0.1	3.417963
20.868383	0.1	3.479091
20.870050	0.1	3.539911
20.871717	0.1	3.598942
20.873383	0.1	3.654333
20.875050	0.1	3.705067
20.876717	0.1	3.751297
20.878383	0.1	3.794376
20.880050	0.1	3.836197
20.881717	0.1	3.877976
20.883383	0.1	3.919164
20.885050	0.1	3.957292
20.886717	0.1	3.989274
20.888383	0.1	4.014103
20.890050	0.1	4.033921
20.891717	0.1	4.051402
20.893383	0.1	4.066825
20.895050	0.1	4.077745
20.896717	0.1	4.081330
20.898383	0.1	4.077102
20.900050	0.1	4.066941
20.901717	0.1	4.052683
20.903383	0.1	4.034392
20.905050	0.1	4.010932
20.906717	0.1	3.981646
20.908383	0.1	3.946731
20.910050	0.1	3.906139
20.911717	0.1	3.859727
20.913383	0.1	3.808425
20.915050	0.1	3.753752
20.916717	0.1	3.696615
20.918383	0.1	3.637085
20.920050	0.1	3.574365
20.921717	0.1	3.507202
20.923383	0.1	3.435616
20.925050	0.1	3.361045
20.926717	0.1	3.284635
20.928383	0.1	3.207233
20.930050	0.1	3.130035
20.931717	0.1	3.053625
20.933383	0.1	2.977657
20.935050	0.1	2.901726
20.936717	0.1	2.825526
20.938383	0.1	2.748552
20.940050	0.1	2.670642
20.941717	0.1	2.592583
20.943383	0.1	2.516061
20.945050	0.1	2.442966
20.946717	0.1	2.373611
20.948383	0.1	2.306332
20.950050	0.1	2.239770
20.951717	0.1	2.174024
20.953383	0.1	2.109641
20.955050	0.1	2.046395
20.956717	0.1	1.983237
20.958383	0.1	1.919484
20.960050	0.1	1.855996
20.961717	0.1	1.794742
20.963383	0.1	1.736963
20.965050	0.1	1.682653
20.966717	0.1	1.632320
20.968383	0.1	1.587607
20.970050	0.1	1.549311
20.971717	0.1	1.515769
20.973383	0.1	1.483844
20.975050	0.1	1.450763
20.976717	0.1	1.415019
20.978383	0.1	1.376965
20.980050	0.1	1.339177
20.981717	0.1	1.305151
20.983383	0.1	1.276690
20.985050	0.1	1.252969
20.986717	0.1	1.232498
20.988383	0.1	1.214449
20.990050	0.1	1.197252
20.991717	0.1	1.178323
20.993383	0.1	1.156740
20.995050	0.1	1.134300
20.996717	0.1	1.113056
20.998383	0.1	1.093745
21.000050	0.1	1.077070
21.001717	0.1	1.064148
21.003383	0.1	1.054294
21.005050	0.1	1.044930
21.006717	0.1	1.034606
21.008383	0.1	1.024068
21.010050	0.1	1.014522
21.011717	0.1	1.006308
21.013383	0.1	0.998620
21.015050	0.1	0.989898
21.016717	0.1	0.978885
21.018383	0.1	0.965167
21.020050	0.1	0.949469
21.021717	0.1	0.934261
21.023383	0.1	0.922801
21.025050	0.1	0.916985
21.026717	0.1	0.916654
21.028383	0.1	0.919667
21.030050	0.1	0.922838
21.031717	0.1	0.924123
21.033383	0.1	0.923085
21.035050	0.1	0.919518
21.036717	0.1	0.913739
21.038383	0.1	0.907616
21.040050	0.1	0.903234
21.041717	0.1	0.901120
21.043383	0.1	0.900645
21.045050	0.1	0.900831
21.046717	0.1	0.900463
21.048383	0.1	0.898847
21.050050	0.1	0.895979
21.051717	0.1	0.891485
21.053383	0.1	0.885082
21.055050	0.1	0.877930
21.056717	0.1	0.871820
21.058383	0.1	0.867695
21.060050	0.1	0.865455
21.061717	0.1	0.864360
21.063383	0.1	0.863788
21.065050	0.1	0.864053
21.066717	0.1	0.865464
21.068383	0.1	0.867033
21.070050	0.1	0.867327
21.071717	0.1	0.865636
21.073383	0.1	0.862116
21.075050	0.1	0.858312
21.076717	0.1	0.856742
21.078383	0.1	0.858912
21.080050	0.1	0.864132
21.081717	0.1	0.870097
21.083383	0.1	0.874256
21.085050	0.1	0.875443
21.086717	0.1	0.874279
21.088383	0.1	0.872281
21.090050	0.1	0.871141
21.091717	0.1	0.872039
21.093383	0.1	0.874898
21.095050	0.1	0.878111
21.096717	0.1	0.879350
21.098383	0.1	0.877865
21.100050	0.1	0.876216
21.101717	0.1	0.878139
21.103383	0.1	0.884305
21.105050	0.1	0.892100
21.106717	0.1	0.899639
21.108383	0.1	0.907369
21.110050	0.1	0.915546
21.111717	0.1	0.922712
21.113383	0.1	0.927071
21.115050	0.1	0.928808
21.116717	0.1	0.930666
21.118383	0.1	0.934978
21.120050	0.1	0.940473
21.121717	0.1	0.943905
21.123383	0.1	0.943732
21.125050	0.1	0.941078
21.126717	0.1	0.938484
21.128383	0.1	0.937986
21.130050	0.1	0.939686
21.131717	0.1	0.942629
21.133383	0.1	0.946112
21.135050	0.1	0.949423
21.136717	0.1	0.951905
21.138383	0.1	0.954000
21.140050	0.1	0.957213
21.141717	0.1	0.962797
21.143383	0.1	0.970634
21.145050	0.1	0.979272
21.146717	0.1	0.986923
21.148383	0.1	0.992566
21.150050	0.1	0.995947
21.151717	0.1	0.996925
21.153383	0.1	0.996334
21.155050	0.1	0.996483
21.156717	0.1	0.998941
21.158383	0.1	1.003179
21.160050	0.1	1.007966
21.161717	0.1	1.012227
21.163383	0.1	1.015230
21.165050	0.1	1.017125
21.166717	0.1	1.018234
21.168383	0.1	1.018462
21.170050	0.1	1.017665
21.171717	0.1	1.015416
21.173383	0.1	1.011170
21.175050	0.1	1.005200
21.176717	0.1	0.998136
21.178383	0.1	0.990070
21.180050	0.1	0.981265
21.181717	0.1	0.972981
21.183383	0.1	0.967160
21.185050	0.1	0.965204
21.186717	0.1	0.966676
21.188383	0.1	0.969316
21.190050	0.1	0.970326
21.191717	0.1	0.968105
21.193383	0.1	0.963407
21.195050	0.1	0.958066
21.196717	0.1	0.952818
21.198383	0.1	0.947621
21.200050	0.1	0.943090
21.201717	0.1	0.940426
21.203383	0.1	0.940249
21.205050	0.1	0.941586
21.206717	0.1	0.942228
21.208383	0.1	0.940408
21.210050	0.1	0.935658
21.211717	0.1	0.928729
21.213383	0.1	0.921641
21.215050	0.1	0.916766
21.216717	0.1	0.914992
21.218383	0.1	0.915118
21.220050	0.1	0.914917
21.221717	0.1	0.912957
21.223383	0.1	0.909343
21.225050	0.1	0.904803
21.226717	0.1	0.899956
21.228383	0.1	0.895606
21.230050	0.1	0.892431
21.231717	0.1	0.890056
21.233383	0.1	0.887602
21.235050	0.1	0.885148
21.236717	0.1	0.883718
21.238383	0.1	0.883951
21.240050	0.1	0.885297
21.241717	0.1	0.886354
21.243383	0.1	0.885911
21.245050	0.1	0.883630
21.246717	0.1	0.880142
21.248383	0.1	0.876929
21.250050	0.1	0.874940
21.251717	0.1	0.873418
21.253383	0.1	0.871602
21.255050	0.1	0.870083
21.256717	0.1	0.869296
21.258383	0.1	0.868738
21.260050	0.1	0.868021
21.261717	0.1	0.867248
21.263383	0.1	0.866647
21.265050	0.1	0.866293
21.266717	0.1	0.866265
21.268383	0.1	0.866777
21.270050	0.1	0.867993
21.271717	0.1	0.870060
21.273383	0.1	0.872780
21.275050	0.1	0.875103
21.276717	0.1	0.875858
21.278383	0.1	0.874749
21.280050	0.1	0.872044
21.281717	0.1	0.867397
21.283383	0.1	0.860170
21.285050	0.1	0.851285
21.286717	0.1	0.842954
21.288383	0.1	0.836747
21.290050	0.1	0.832858
21.291717	0.1	0.830884
21.293383	0.1	0.831275
21.295050	0.1	0.834865
21.296717	0.1	0.840984
21.298383	0.1	0.847760
21.300050	0.1	0.853264
21.301717	0.1	0.855871
21.303383	0.1	0.855383
21.305050	0.1	0.853934
21.306717	0.1	0.853934
21.308383	0.1	0.854805
21.310050	0.1	0.853767
21.311717	0.1	0.849622
21.313383	0.1	0.843783
21.315050	0.1	0.838549
21.316717	0.1	0.835587
21.318383	0.1	0.835224
21.320050	0.1	0.836393
21.321717	0.1	0.837576
21.323383	0.1	0.837813
21.325050	0.1	0.836891
21.326717	0.1	0.835378
21.328383	0.1	0.834614
21.330050	0.1	0.835126
21.331717	0.1	0.834945
21.333383	0.1	0.830996
21.335050	0.1	0.822349
21.336717	0.1	0.811559
21.338383	0.1	0.803159
21.340050	0.1	0.800593
21.341717	0.1	0.803890
21.343383	0.1	0.810055
21.345050	0.1	0.815475
21.346717	0.1	0.817543
21.348383	0.1	0.815531
21.350050	0.1	0.811233
21.351717	0.1	0.807708
21.353383	0.1	0.806805
21.355050	0.1	0.808295
21.356717	0.1	0.810507
21.358383	0.1	0.811731
21.360050	0.1	0.811517
21.361717	0.1	0.810288
21.363383	0.1	0.808365
21.365050	0.1	0.805920
21.366717	0.1	0.803564
21.368383	0.1	0.802903
21.370050	0.1	0.806036
21.371717	0.1	0.813282
21.373383	0.1	0.821729
21.375050	0.1	0.827215
21.376717	0.1	0.828071
21.378383	0.1	0.826125
21.380050	0.1	0.823862
21.381717	0.1	0.822879
21.383383	0.1	0.824523
21.385050	0.1	0.828942
21.386717	0.1	0.833916
21.388383	0.1	0.837143
21.390050	0.1	0.838209
21.391717	0.1	0.837231
21.393383	0.1	0.834134
21.395050	0.1	0.829217
21.396717	0.1	0.823215
21.398383	0.1	0.817492
21.400050	0.1	0.814418
21.401717	0.1	0.816127
21.403383	0.1	0.821943
21.405050	0.1	0.828742
21.406717	0.1	0.834246
21.408383	0.1	0.837804
21.410050	0.1	0.839639
21.411717	0.1	0.841143
21.413383	0.1	0.843620
21.415050	0.1	0.846847
21.416717	0.1	0.850558
21.418383	0.1	0.855406
21.420050	0.1	0.861306
21.421717	0.1	0.866777
21.423383	0.1	0.870381
21.425050	0.1	0.872025
21.426717	0.1	0.872659
21.428383	0.1	0.873175
21.430050	0.1	0.873879
21.431717	0.1	0.874638
21.433383	0.1	0.875089
21.435050	0.1	0.874405
21.436717	0.1	0.871490
21.438383	0.1	0.866624
21.440050	0.1	0.861818
21.441717	0.1	0.858428
21.443383	0.1	0.856272
21.445050	0.1	0.855387
21.446717	0.1	0.856328
21.448383	0.1	0.859173
21.450050	0.1	0.862842
21.451717	0.1	0.865650
21.453383	0.1	0.867206
21.455050	0.1	0.868752
21.456717	0.1	0.871089
21.458383	0.1	0.873203
21.460050	0.1	0.873106
21.461717	0.1	0.869841
21.463383	0.1	0.864472
21.465050	0.1	0.859052
21.466717	0.1	0.855247
21.468383	0.1	0.853715
21.470050	0.1	0.853539
21.471717	0.1	0.852421
21.473383	0.1	0.848533
21.475050	0.1	0.842004
21.476717	0.1	0.834563
21.478383	0.1	0.828439
21.480050	0.1	0.825138
21.481717	0.1	0.824556
21.483383	0.1	0.825333
21.485050	0.1	0.826055
21.486717	0.1	0.825841
21.488383	0.1	0.823918
21.490050	0.1	0.820057
21.491717	0.1	0.815797
21.493383	0.1	0.813524
21.495050	0.1	0.813343
21.496717	0.1	0.812728
21.498383	0.1	0.809738
21.500050	0.1	0.804490
21.501717	0.1	0.798302
21.503383	0.1	0.793133
21.505050	0.1	0.790292
21.506717	0.1	0.789296
21.508383	0.1	0.788854
21.510050	0.1	0.787978
21.511717	0.1	0.785901
21.513383	0.1	0.782376
21.515050	0.1	0.777789
21.516717	0.1	0.772509
21.518383	0.1	0.766600
21.520050	0.1	0.760625
21.521717	0.1	0.755992
21.523383	0.1	0.753868
21.525050	0.1	0.754423
21.526717	0.1	0.757542
21.528383	0.1	0.762758
21.530050	0.1	0.768271
21.531717	0.1	0.771759
21.533383	0.1	0.771559
21.535050	0.1	0.766353
21.536717	0.1	0.755852
21.538383	0.1	0.742897
21.540050	0.1	0.732257
21.541717	0.1	0.726366
21.543383	0.1	0.724006
21.545050	0.1	0.722511
21.546717	0.1	0.720033
21.548383	0.1	0.716653
21.550050	0.1	0.713547
21.551717	0.1	0.711284
21.553383	0.1	0.709696
21.555050	0.1	0.708606
21.556717	0.1	0.708145
21.558383	0.1	0.708816
21.560050	0.1	0.710618
21.561717	0.1	0.712313
21.563383	0.1	0.712750
21.565050	0.1	0.712024
21.566717	0.1	0.710869
21.568383	0.1	0.710026
21.570050	0.1	0.710376
21.571717	0.1	0.712355
21.573383	0.1	0.715582
21.575050	0.1	0.719898
21.576717	0.1	0.725263
21.578383	0.1	0.730241
21.580050	0.1	0.732830
21.581717	0.1	0.732364
21.583383	0.1	0.729575
21.585050	0.1	0.725146
21.586717	0.1	0.719214
21.588383	0.1	0.712303
21.590050	0.1	0.705789
21.591717	0.1	0.700890
21.593383	0.1	0.698077
21.595050	0.1	0.697342
21.596717	0.1	0.698362
21.598383	0.1	0.700550
21.600050	0.1	0.703461
21.601717	0.1	0.706790
21.603383	0.1	0.709658
21.605050	0.1	0.710674
21.606717	0.1	0.709337
21.608383	0.1	0.706599
21.610050	0.1	0.703521
21.611717	0.1	0.700308
21.613383	0.1	0.696951
21.615050	0.1	0.694520
21.616717	0.1	0.694976
21.618383	0.1	0.698846
21.620050	0.1	0.704275
21.621717	0.1	0.708946
21.623383	0.1	0.711903
21.625050	0.1	0.713095
21.626717	0.1	0.712355
21.628383	0.1	0.709738
21.630050	0.1	0.705910
21.631717	0.1	0.701989
21.633383	0.1	0.699386
21.635050	0.1	0.698990
21.636717	0.1	0.700015
21.638383	0.1	0.700555
21.640050	0.1	0.699507
21.641717	0.1	0.697034
21.643383	0.1	0.693533
21.645050	0.1	0.689798
21.646717	0.1	0.687516
21.648383	0.1	0.687875
21.650050	0.1	0.690972
21.651717	0.1	0.696913
21.653383	0.1	0.705323
21.655050	0.1	0.714166
21.656717	0.1	0.721174
21.658383	0.1	0.725486
21.660050	0.1	0.727177
21.661717	0.1	0.726855
21.663383	0.1	0.726022
21.665050	0.1	0.725831
21.666717	0.1	0.725677
21.668383	0.1	0.724518
21.670050	0.1	0.722399
21.671717	0.1	0.719968
21.673383	0.1	0.718045
21.675050	0.1	0.717756
21.676717	0.1	0.719880
21.678383	0.1	0.723833
21.680050	0.1	0.727288
21.681717	0.1	0.727843
21.683383	0.1	0.725314
21.685050	0.1	0.721687
21.686717	0.1	0.719284
21.688383	0.1	0.719293
21.690050	0.1	0.721146
21.691717	0.1	0.723642
21.693383	0.1	0.726399
21.695050	0.1	0.729631
21.696717	0.1	0.733919
21.698383	0.1	0.740080
21.700050	0.1	0.747591
21.701717	0.1	0.754017
21.703383	0.1	0.757207
21.705050	0.1	0.756457
21.706717	0.1	0.751321
21.708383	0.1	0.742255
21.710050	0.1	0.732620
21.711717	0.1	0.727116
21.713383	0.1	0.728094
21.715050	0.1	0.734632
21.716717	0.1	0.744034
21.718383	0.1	0.753556
21.720050	0.1	0.761789
21.721717	0.1	0.768784
21.723383	0.1	0.774469
21.725050	0.1	0.777291
21.726717	0.1	0.775191
21.728383	0.1	0.767731
21.730050	0.1	0.757081
21.731717	0.1	0.746981
21.733383	0.1	0.740779
21.735050	0.1	0.740141
21.736717	0.1	0.744499
21.738383	0.1	0.750981
21.740050	0.1	0.756085
21.741717	0.1	0.758674
21.743383	0.1	0.760341
21.745050	0.1	0.762716
21.746717	0.1	0.766143
21.748383	0.1	0.770171
21.750050	0.1	0.773519
21.751717	0.1	0.774600
21.753383	0.1	0.772993
21.755050	0.1	0.769645
21.756717	0.1	0.765356
21.758383	0.1	0.760313
21.760050	0.1	0.755591
21.761717	0.1	0.753137
21.763383	0.1	0.753542
21.765050	0.1	0.755629
21.766717	0.1	0.757729
21.768383	0.1	0.758590
21.770050	0.1	0.758162
21.771717	0.1	0.757920
21.773383	0.1	0.759405
21.775050	0.1	0.762371
21.776717	0.1	0.764984
21.778383	0.1	0.765580
21.780050	0.1	0.763517
21.781717	0.1	0.759168
21.783383	0.1	0.753757
21.785050	0.1	0.748937
21.786717	0.1	0.746464
21.788383	0.1	0.746883
21.790050	0.1	0.748569
21.791717	0.1	0.749794
21.793383	0.1	0.750381
21.795050	0.1	0.750031
21.796717	0.1	0.748020
21.798383	0.1	0.744858
21.800050	0.1	0.741570
21.801717	0.1	0.738106
21.803383	0.1	0.734343
21.805050	0.1	0.730520
21.806717	0.1	0.726054
21.808383	0.1	0.720178
21.810050	0.1	0.713235
21.811717	0.1	0.706529
21.813383	0.1	0.702175
21.815050	0.1	0.702217
21.816717	0.1	0.706520
21.818383	0.1	0.712676
21.820050	0.1	0.718147
21.821717	0.1	0.721822
21.823383	0.1	0.724294
21.825050	0.1	0.726916
21.826717	0.1	0.729985
21.828383	0.1	0.732532
21.830050	0.1	0.733659
21.831717	0.1	0.732914
21.833383	0.1	0.730231
21.835050	0.1	0.727368
21.836717	0.1	0.727242
21.838383	0.1	0.730576
21.840050	0.1	0.735312
21.841717	0.1	0.739037
21.843383	0.1	0.740644
21.845050	0.1	0.740793
21.846717	0.1	0.741431
21.848383	0.1	0.744080
21.850050	0.1	0.748648
21.851717	0.1	0.754190
21.853383	0.1	0.760220
21.855050	0.1	0.766735
21.856717	0.1	0.773594
21.858383	0.1	0.780215
21.860050	0.1	0.785971
21.861717	0.1	0.791345
21.863383	0.1	0.798162
21.865050	0.1	0.807964
21.866717	0.1	0.820365
21.868383	0.1	0.832998
21.870050	0.1	0.843112
21.871717	0.1	0.849906
21.873383	0.1	0.854717
21.875050	0.1	0.859145
21.876717	0.1	0.864477
21.878383	0.1	0.871737
21.880050	0.1	0.880063
21.881717	0.1	0.886992
21.883383	0.1	0.892011
21.885050	0.1	0.897390
21.886717	0.1	0.904649
21.888383	0.1	0.912980
21.890050	0.1	0.920836
21.891717	0.1	0.927094
21.893383	0.1	0.931313
21.895050	0.1	0.933874
21.896717	0.1	0.935239
21.898383	0.1	0.936054
21.900050	0.1	0.938014
21.901717	0.1	0.942727
21.903383	0.1	0.949912
21.905050	0.1	0.957749
21.906717	0.1	0.964110
21.908383	0.1	0.967789
21.910050	0.1	0.969837
21.911717	0.1	0.973060
21.913383	0.1	0.978787
21.915050	0.1	0.985092
21.916717	0.1	0.989409
21.918383	0.1	0.991435
21.920050	0.1	0.992119
21.921717	0.1	0.992189
21.923383	0.1	0.992310
21.925050	0.1	0.992618
21.926717	0.1	0.992110
21.928383	0.1	0.989861
21.930050	0.1	0.986094
21.931717	0.1	0.981903
21.933383	0.1	0.978322
21.935050	0.1	0.975695
21.936717	0.1	0.974163
21.938383	0.1	0.974252
21.940050	0.1	0.975993
21.941717	0.1	0.977893
21.943383	0.1	0.977861
21.945050	0.1	0.975141
21.946717	0.1	0.970704
21.948383	0.1	0.965972
21.950050	0.1	0.962135
21.951717	0.1	0.959891
21.953383	0.1	0.958350
21.955050	0.1	0.955267
21.956717	0.1	0.949930
21.958383	0.1	0.944319
21.960050	0.1	0.939560
21.961717	0.1	0.934158
21.963383	0.1	0.927378
21.965050	0.1	0.920529
21.966717	0.1	0.914023
21.968383	0.1	0.906964
21.970050	0.1	0.900035
21.971717	0.1	0.895453
21.973383	0.1	0.893585
21.975050	0.1	0.892757
21.976717	0.1	0.892109
21.978383	0.1	0.891662
21.980050	0.1	0.890545
21.981717	0.1	0.888105
21.983383	0.1	0.885408
21.985050	0.1	0.883895
21.986717	0.1	0.884081
21.988383	0.1	0.885674
21.990050	0.1	0.887755
21.991717	0.1	0.889171
21.993383	0.1	0.889152
21.995050	0.1	0.887336
21.996717	0.1	0.884025
21.998383	0.1	0.880151
22.000050	0.1	0.876775
22.001717	0.1	0.874749
22.003383	0.1	0.874330
22.005050	0.1	0.875080
22.006717	0.1	0.876654
22.008383	0.1	0.879001
22.010050	0.1	0.881301
22.011717	0.1	0.882773
22.013383	0.1	0.884384
22.015050	0.1	0.888100
22.016717	0.1	0.895057
22.018383	0.1	0.904468
22.020050	0.1	0.913683
22.021717	0.1	0.919984
22.023383	0.1	0.922862
22.025050	0.1	0.924044
22.026717	0.1	0.924976
22.028383	0.1	0.925758
22.030050	0.1	0.926955
22.031717	0.1	0.929646
22.033383	0.1	0.933413
22.035050	0.1	0.936761
22.036717	0.1	0.939132
22.038383	0.1	0.941106
22.040050	0.1	0.943854
22.041717	0.1	0.948864
22.043383	0.1	0.957083
22.045050	0.1	0.967928
22.046717	0.1	0.979272
22.048383	0.1	0.988804
22.050050	0.1	0.995570
22.051717	0.1	0.999970
22.053383	0.1	1.002848
22.055050	0.1	1.005465
22.056717	0.1	1.009796
22.058383	0.1	1.017563
22.060050	0.1	1.028851
22.061717	0.1	1.042057
22.063383	0.1	1.055151
22.065050	0.1	1.067002
22.066717	0.1	1.077647
22.068383	0.1	1.087738
22.070050	0.1	1.098285
22.071717	0.1	1.110006
22.073383	0.1	1.122225
22.075050	0.1	1.133606
22.076717	0.1	1.144344
22.078383	0.1	1.156102
22.080050	0.1	1.169820
22.081717	0.1	1.185210
22.083383	0.1	1.202421
22.085050	0.1	1.222361
22.086717	0.1	1.244606
22.088383	0.1	1.266464
22.090050	0.1	1.285211
22.091717	0.1	1.299800
22.093383	0.1	1.310194
22.095050	0.1	1.316671
22.096717	0.1	1.320066
22.098383	0.1	1.321570
22.100050	0.1	1.321975
22.101717	0.1	1.321835
22.103383	0.1	1.322213
22.105050	0.1	1.323964
22.106717	0.1	1.327018
22.108383	0.1	1.330595
22.110050	0.1	1.333440
22.111717	0.1	1.334446
22.113383	0.1	1.333347
22.115050	0.1	1.330627
22.116717	0.1	1.327340
22.118383	0.1	1.324895
22.120050	0.1	1.323996
22.121717	0.1	1.323861
22.123383	0.1	1.322445
22.125050	0.1	1.317556
22.126717	0.1	1.308424
22.128383	0.1	1.296685
22.130050	0.1	1.285491
22.131717	0.1	1.276610
22.133383	0.1	1.268685
22.135050	0.1	1.259195
22.136717	0.1	1.247711
22.138383	0.1	1.236019
22.140050	0.1	1.225099
22.141717	0.1	1.214156
22.143383	0.1	1.202603
22.145050	0.1	1.190179
22.146717	0.1	1.175832
22.148383	0.1	1.159208
22.150050	0.1	1.142207
22.151717	0.1	1.127436
22.153383	0.1	1.116106
22.155050	0.1	1.108283
22.156717	0.1	1.103678
22.158383	0.1	1.101699
22.160050	0.1	1.100958
22.161717	0.1	1.098900
22.163383	0.1	1.093373
22.165050	0.1	1.084856
22.166717	0.1	1.075929
22.168383	0.1	1.068963
22.170050	0.1	1.064665
22.171717	0.1	1.061847
22.173383	0.1	1.058830
22.175050	0.1	1.055379
22.176717	0.1	1.052576
22.178383	0.1	1.051435
22.180050	0.1	1.053228
22.181717	0.1	1.059175
22.183383	0.1	1.068073
22.185050	0.1	1.076604
22.186717	0.1	1.082625
22.188383	0.1	1.086625
22.190050	0.1	1.090723
22.191717	0.1	1.097326
22.193383	0.1	1.108153
22.195050	0.1	1.122993
22.196717	0.1	1.139734
22.198383	0.1	1.156502
22.200050	0.1	1.172097
22.201717	0.1	1.184675
22.203383	0.1	1.192964
22.205050	0.1	1.198538
22.206717	0.1	1.205509
22.208383	0.1	1.217844
22.210050	0.1	1.236629
22.211717	0.1	1.259614
22.213383	0.1	1.283889
22.215050	0.1	1.308098
22.216717	0.1	1.332094
22.218383	0.1	1.356169
22.220050	0.1	1.380825
22.221717	0.1	1.405976
22.223383	0.1	1.431126
22.225050	0.1	1.456873
22.226717	0.1	1.484500
22.228383	0.1	1.513688
22.230050	0.1	1.542303
22.231717	0.1	1.568780
22.233383	0.1	1.593148
22.235050	0.1	1.615840
22.236717	0.1	1.637475
22.238383	0.1	1.658690
22.240050	0.1	1.678620
22.241717	0.1	1.695263
22.243383	0.1	1.708311
22.245050	0.1	1.720227
22.246717	0.1	1.734169
22.248383	0.1	1.751487
22.250050	0.1	1.771827
22.251717	0.1	1.794742
22.253383	0.1	1.819711
22.255050	0.1	1.844978
22.256717	0.1	1.867558
22.258383	0.1	1.884587
22.260050	0.1	1.894883
22.261717	0.1	1.899167
22.263383	0.1	1.899009
22.265050	0.1	1.896145
22.266717	0.1	1.892108
22.268383	0.1	1.887209
22.270050	0.1	1.880089
22.271717	0.1	1.869411
22.273383	0.1	1.855372
22.275050	0.1	1.839008
22.276717	0.1	1.821006
22.278383	0.1	1.801299
22.280050	0.1	1.779287
22.281717	0.1	1.754873
22.283383	0.1	1.729028
22.285050	0.1	1.702993
22.286717	0.1	1.676911
22.288383	0.1	1.649442
22.290050	0.1	1.619058
22.291717	0.1	1.585893
22.293383	0.1	1.552179
22.295050	0.1	1.521264
22.296717	0.1	1.495471
22.298383	0.1	1.473948
22.300050	0.1	1.453576
22.301717	0.1	1.431582
22.303383	0.1	1.405962
22.305050	0.1	1.375331
22.306717	0.1	1.340429
22.308383	0.1	1.303917
22.310050	0.1	1.268112
22.311717	0.1	1.234286
22.313383	0.1	1.203967
22.315050	0.1	1.178924
22.316717	0.1	1.158915
22.318383	0.1	1.140912
22.320050	0.1	1.121601
22.321717	0.1	1.099468
22.323383	0.1	1.075091
22.325050	0.1	1.050793
22.326717	0.1	1.029549
22.328383	0.1	1.013186
22.330050	0.1	1.001325
22.331717	0.1	0.991570
22.333383	0.1	0.980552
22.335050	0.1	0.965917
22.336717	0.1	0.948175
22.338383	0.1	0.930494
22.340050	0.1	0.916328
22.341717	0.1	0.906577
22.343383	0.1	0.899187
22.345050	0.1	0.892505
22.346717	0.1	0.887359
22.348383	0.1	0.884393
22.350050	0.1	0.882098
22.351717	0.1	0.879061
22.353383	0.1	0.876063
22.355050	0.1	0.874745
22.356717	0.1	0.875504
22.358383	0.1	0.877813
22.360050	0.1	0.881408
22.361717	0.1	0.885911
22.363383	0.1	0.891029
22.365050	0.1	0.897683
22.366717	0.1	0.906824
22.368383	0.1	0.917194
22.370050	0.1	0.926559
22.371717	0.1	0.934545
22.373383	0.1	0.942131
22.375050	0.1	0.949530
22.376717	0.1	0.956170
22.378383	0.1	0.961763
22.380050	0.1	0.966671
22.381717	0.1	0.970829
22.383383	0.1	0.973023
22.385050	0.1	0.972515
22.386717	0.1	0.970406
22.388383	0.1	0.968170
22.390050	0.1	0.966997
22.391717	0.1	0.968878
22.393383	0.1	0.976082
22.395050	0.1	0.988683
22.396717	0.1	1.004087
22.398383	0.1	1.019207
22.400050	0.1	1.032054
22.401717	0.1	1.041666
22.403383	0.1	1.048222
22.405050	0.1	1.053568
22.406717	0.1	1.060516
22.408383	0.1	1.070518
22.410050	0.1	1.082984
22.411717	0.1	1.096623
22.413383	0.1	1.109890
22.415050	0.1	1.120656
22.416717	0.1	1.127319
22.418383	0.1	1.130132
22.420050	0.1	1.130505
22.421717	0.1	1.129885
22.423383	0.1	1.129848
22.425050	0.1	1.131850
22.426717	0.1	1.136051
22.428383	0.1	1.142081
22.430050	0.1	1.150882
22.431717	0.1	1.163869
22.433383	0.1	1.179976
22.435050	0.1	1.195516
22.436717	0.1	1.207688
22.438383	0.1	1.216605
22.440050	0.1	1.223721
22.441717	0.1	1.230482
22.443383	0.1	1.237919
22.445050	0.1	1.245816
22.446717	0.1	1.253323
22.448383	0.1	1.260713
22.450050	0.1	1.269374
22.451717	0.1	1.280461
22.453383	0.1	1.294026
22.455050	0.1	1.309328
22.456717	0.1	1.326315
22.458383	0.1	1.345696
22.460050	0.1	1.366944
22.461717	0.1	1.388281
22.463383	0.1	1.409166
22.465050	0.1	1.431014
22.466717	0.1	1.455387
22.468383	0.1	1.482596
22.470050	0.1	1.511518
22.471717	0.1	1.539839
22.473383	0.1	1.565055
22.475050	0.1	1.586676
22.476717	0.1	1.607267
22.478383	0.1	1.630750
22.480050	0.1	1.659887
22.481717	0.1	1.695291
22.483383	0.1	1.735901
22.485050	0.1	1.780265
22.486717	0.1	1.827390
22.488383	0.1	1.876443
22.490050	0.1	1.925873
22.491717	0.1	1.973705
22.493383	0.1	2.019401
22.495050	0.1	2.065180
22.496717	0.1	2.114167
22.498383	0.1	2.166885
22.500050	0.1	2.220925
22.501717	0.1	2.274225
22.503383	0.1	2.327822
22.505050	0.1	2.384917
22.506717	0.1	2.447292
22.508383	0.1	2.513821
22.510050	0.1	2.582367
22.511717	0.1	2.651857
22.513383	0.1	2.722936
22.515050	0.1	2.796929
22.516717	0.1	2.874504
22.518383	0.1	2.956572
22.520050	0.1	3.044722
22.521717	0.1	3.139307
22.523383	0.1	3.239065
22.525050	0.1	3.342973
22.526717	0.1	3.450969
22.528383	0.1	3.562956
22.530050	0.1	3.678324
22.531717	0.1	3.796499
22.533383	0.1	3.917296
22.535050	0.1	4.041176
22.536717	0.1	4.169871
22.538383	0.1	4.305262
22.540050	0.1	4.447130
22.541717	0.1	4.593963
22.543383	0.1	4.745815
22.545050	0.1	4.904289
22.546717	0.1	5.070078
22.548383	0.1	5.242047
22.550050	0.1	5.418165
22.551717	0.1	5.596913
22.553383	0.1	5.778740
22.555050	0.1	5.965424
22.556717	0.1	6.157197
22.558383	0.1	6.351885
22.560050	0.1	6.546914
22.561717	0.1	6.741062
22.563383	0.1	6.934921
22.565050	0.1	7.130289
22.566717	0.1	7.328028
22.568383	0.1	7.526209
22.570050	0.1	7.721651
22.571717	0.1	7.913136
22.573383	0.1	8.101612
22.575050	0.1	8.287514
22.576717	0.1	8.469122
22.578383	0.1	8.642860
22.580050	0.1	8.804770
22.581717	0.1	8.952599
22.583383	0.1	9.086961
22.585050	0.1	9.210291
22.586717	0.1	9.324574
22.588383	0.1	9.430060
22.590050	0.1	9.524883
22.591717	0.1	9.605773
22.593383	0.1	9.670700
22.595050	0.1	9.720149
22.596717	0.1	9.754351
22.598383	0.1	9.771772
22.600050	0.1	9.771776
22.601717	0.1	9.756163
22.603383	0.1	9.726472
22.605050	0.1	9.681839
22.606717	0.1	9.620315
22.608383	0.1	9.541134
22.610050	0.1	9.445366
22.611717	0.1	9.334898
22.613383	0.1	9.211111
22.615050	0.1	9.074984
22.616717	0.1	8.927905
22.618383	0.1	8.771122
22.620050	0.1	8.604592
22.621717	0.1	8.427505
22.623383	0.1	8.239686
22.625050	0.1	8.042003
22.626717	0.1	7.835701
22.628383	0.1	7.622386
22.630050	0.1	7.405025
22.631717	0.1	7.187543
22.633383	0.1	6.971993
22.635050	0.1	6.756876
22.636717	0.1	6.539584
22.638383	0.1	6.319699
22.640050	0.1	6.098575
22.641717	0.1	5.876981
22.643383	0.1	5.654721
22.645050	0.1	5.432009
22.646717	0.1	5.210061
22.648383	0.1	4.990436
22.650050	0.1	4.774560
22.651717	0.1	4.564640
22.653383	0.1	4.364047
22.655050	0.1	4.174979
22.656717	0.1	3.996096
22.658383	0.1	3.823889
22.660050	0.1	3.655986
22.661717	0.1	3.492418
22.663383	0.1	3.334647
22.665050	0.1	3.184150
22.666717	0.1	3.041588
22.668383	0.1	2.906746
22.670050	0.1	2.778498
22.671717	0.1	2.655396
22.673383	0.1	2.537286
22.675050	0.1	2.425476
22.676717	0.1	2.320814
22.678383	0.1	2.222918
22.680050	0.1	2.131579
22.681717	0.1	2.047690
22.683383	0.1	1.971824
22.685050	0.1	1.902585
22.686717	0.1	1.837555
22.688383	0.1	1.775436
22.690050	0.1	1.716162
22.691717	0.1	1.660450
22.693383	0.1	1.610201
22.695050	0.1	1.567639
22.696717	0.1	1.532994
22.698383	0.1	1.504123
22.700050	0.1	1.478796
22.701717	0.1	1.456104
22.703383	0.1	1.435350
22.705050	0.1	1.415173
22.706717	0.1	1.394683
22.708383	0.1	1.375065
22.710050	0.1	1.359065
22.711717	0.1	1.348201
22.713383	0.1	1.341617
22.715050	0.1	1.338394
22.716717	0.1	1.338678
22.718383	0.1	1.341314
22.720050	0.1	1.343144
22.721717	0.1	1.342483
22.723383	0.1	1.341510
22.725050	0.1	1.344010
22.726717	0.1	1.351708
22.728383	0.1	1.363568
22.730050	0.1	1.377575
22.731717	0.1	1.391964
22.733383	0.1	1.405249
22.735050	0.1	1.416835
22.736717	0.1	1.427559
22.738383	0.1	1.438688
22.740050	0.1	1.451024
22.741717	0.1	1.465003
22.743383	0.1	1.480090
22.745050	0.1	1.494535
22.746717	0.1	1.507071
22.748383	0.1	1.518237
22.750050	0.1	1.529763
22.751717	0.1	1.543085
22.753383	0.1	1.558242
22.755050	0.1	1.573549
22.756717	0.1	1.586378
22.758383	0.1	1.595025
22.760050	0.1	1.599821
22.761717	0.1	1.602424
22.763383	0.1	1.605186
22.765050	0.1	1.610494
22.766717	0.1	1.619011
22.768383	0.1	1.628720
22.770050	0.1	1.636376
22.771717	0.1	1.639468
22.773383	0.1	1.636888
22.775050	0.1	1.629093
22.776717	0.1	1.618173
22.778383	0.1	1.606951
22.780050	0.1	1.597675
22.781717	0.1	1.591314
22.783383	0.1	1.586932
22.785050	0.1	1.581958
22.786717	0.1	1.574131
22.788383	0.1	1.562904
22.790050	0.1	1.548789
22.791717	0.1	1.531965
22.793383	0.1	1.511988
22.795050	0.1	1.488822
22.796717	0.1	1.463196
22.798383	0.1	1.435727
22.800050	0.1	1.407345
22.801717	0.1	1.380616
22.803383	0.1	1.357971
22.805050	0.1	1.338054
22.806717	0.1	1.316788
22.808383	0.1	1.292261
22.810050	0.1	1.266231
22.811717	0.1	1.240959
22.813383	0.1	1.216833
22.815050	0.1	1.193373
22.816717	0.1	1.170724
22.818383	0.1	1.148875
22.820050	0.1	1.126844
22.821717	0.1	1.103845
22.823383	0.1	1.080278
22.825050	0.1	1.057270
22.826717	0.1	1.035505
22.828383	0.1	1.014462
22.830050	0.1	0.993051
22.831717	0.1	0.971332
22.833383	0.1	0.951346
22.835050	0.1	0.934987
22.836717	0.1	0.921469
22.838383	0.1	0.908598
22.840050	0.1	0.895346
22.841717	0.1	0.881492
22.843383	0.1	0.866433
22.845050	0.1	0.849725
22.846717	0.1	0.832174
22.848383	0.1	0.816025
22.850050	0.1	0.803377
22.851717	0.1	0.794032
22.853383	0.1	0.786385
22.855050	0.1	0.779876
22.856717	0.1	0.774250
22.858383	0.1	0.768411
22.860050	0.1	0.761761
22.861717	0.1	0.754404
22.863383	0.1	0.745752
22.865050	0.1	0.735540
22.866717	0.1	0.725598
22.868383	0.1	0.718264
22.870050	0.1	0.713523
22.871717	0.1	0.709631
22.873383	0.1	0.705789
22.875050	0.1	0.702296
22.876717	0.1	0.699591
22.878383	0.1	0.698282
22.880050	0.1	0.698436
22.881717	0.1	0.698753
22.883383	0.1	0.697551
22.885050	0.1	0.694161
22.886717	0.1	0.689141
22.888383	0.1	0.683395
22.890050	0.1	0.677663
22.891717	0.1	0.672652
22.893383	0.1	0.668843
22.895050	0.1	0.666003
22.896717	0.1	0.663646
22.898383	0.1	0.661942
22.900050	0.1	0.660997
22.901717	0.1	0.660112
22.903383	0.1	0.658859
22.905050	0.1	0.657872
22.906717	0.1	0.658073
22.908383	0.1	0.659809
22.910050	0.1	0.662585
22.911717	0.1	0.665942
22.913383	0.1	0.670319
22.915050	0.1	0.676243
22.916717	0.1	0.683251
22.918383	0.1	0.689747
22.920050	0.1	0.693453
22.921717	0.1	0.692923
22.923383	0.1	0.688941
22.925050	0.1	0.683609
22.926717	0.1	0.678273
22.928383	0.1	0.672783
22.930050	0.1	0.667172
22.931717	0.1	0.663004
22.933383	0.1	0.661989
22.935050	0.1	0.664219
22.936717	0.1	0.668345
22.938383	0.1	0.672811
22.940050	0.1	0.676904
22.941717	0.1	0.680732
22.943383	0.1	0.684699
22.945050	0.1	0.689612
22.946717	0.1	0.696015
22.948383	0.1	0.702473
22.950050	0.1	0.705952
22.951717	0.1	0.705426
22.953383	0.1	0.703707
22.955050	0.1	0.704308
22.956717	0.1	0.707828
22.958383	0.1	0.712462
22.960050	0.1	0.716695
22.961717	0.1	0.719843
22.963383	0.1	0.720979
22.965050	0.1	0.719773
22.966717	0.1	0.717952
22.968383	0.1	0.717975
22.970050	0.1	0.720662
22.971717	0.1	0.725035
22.973383	0.1	0.729868
22.975050	0.1	0.734390
22.976717	0.1	0.737426
22.978383	0.1	0.737486
22.980050	0.1	0.734748
22.981717	0.1	0.731214
22.983383	0.1	0.728662
22.985050	0.1	0.728117
22.986717	0.1	0.730483
22.988383	0.1	0.735410
22.990050	0.1	0.740290
22.991717	0.1	0.742725
22.993383	0.1	0.743684
22.995050	0.1	0.746115
22.996717	0.1	0.750944
22.998383	0.1	0.756779
23.000050	0.1	0.762618
23.001717	0.1	0.768607
23.003383	0.1	0.775107
23.005050	0.1	0.782469
23.006717	0.1	0.790618
23.008383	0.1	0.798441
23.010050	0.1	0.804467
23.011717	0.1	0.808397
23.013383	0.1	0.811284
23.015050	0.1	0.814283
23.016717	0.1	0.817790
23.018383	0.1	0.822088
23.020050	0.1	0.827578
23.021717	0.1	0.834349
23.023383	0.1	0.842325
23.025050	0.1	0.851192
23.026717	0.1	0.859834
23.028383	0.1	0.867299
23.030050	0.1	0.873585
23.031717	0.1	0.878614
23.033383	0.1	0.881907
23.035050	0.1	0.884063
23.036717	0.1	0.886810
23.038383	0.1	0.891304
23.040050	0.1	0.897492
23.041717	0.1	0.904538
23.043383	0.1	0.911183
23.045050	0.1	0.917376
23.046717	0.1	0.924878
23.048383	0.1	0.934307
23.050050	0.1	0.943602
23.051717	0.1	0.951025
23.053383	0.1	0.957386
23.055050	0.1	0.964296
23.056717	0.1	0.972170
23.058383	0.1	0.980473
23.060050	0.1	0.988459
23.061717	0.1	0.995775
23.063383	0.1	1.003100
23.065050	0.1	1.011621
23.066717	0.1	1.021419
23.068383	0.1	1.031156
23.070050	0.1	1.038956
23.071717	0.1	1.043156
23.073383	0.1	1.043575
23.075050	0.1	1.042560
23.076717	0.1	1.043035
23.078383	0.1	1.045573
23.080050	0.1	1.048874
23.081717	0.1	1.051589
23.083383	0.1	1.052534
23.085050	0.1	1.050960
23.086717	0.1	1.046713
23.088383	0.1	1.039817
23.090050	0.1	1.030504
23.091717	0.1	1.019295
23.093383	0.1	1.007095
23.095050	0.1	0.994941
23.096717	0.1	0.982895
23.098383	0.1	0.970257
23.100050	0.1	0.957404
23.101717	0.1	0.945814
23.103383	0.1	0.936389
23.105050	0.1	0.929497
23.106717	0.1	0.925283
23.108383	0.1	0.922461
23.110050	0.1	0.918489
23.111717	0.1	0.911839
23.113383	0.1	0.902815
23.115050	0.1	0.892291
23.116717	0.1	0.880826
23.118383	0.1	0.868798
23.120050	0.1	0.856244
23.121717	0.1	0.842470
23.123383	0.1	0.827247
23.125050	0.1	0.812272
23.126717	0.1	0.799960
23.128383	0.1	0.791578
23.130050	0.1	0.787014
23.131717	0.1	0.784663
23.133383	0.1	0.781864
23.135050	0.1	0.777249
23.136717	0.1	0.771838
23.138383	0.1	0.766790
23.140050	0.1	0.762045
23.141717	0.1	0.757533
23.143383	0.1	0.753771
23.145050	0.1	0.751107
23.146717	0.1	0.748932
23.148383	0.1	0.745407
23.150050	0.1	0.738660
23.151717	0.1	0.728504
23.153383	0.1	0.716718
23.155050	0.1	0.705835
23.156717	0.1	0.697416
23.158383	0.1	0.691372
23.160050	0.1	0.686808
23.161717	0.1	0.682520
23.163383	0.1	0.677197
23.165050	0.1	0.670650
23.166717	0.1	0.664322
23.168383	0.1	0.659754
23.170050	0.1	0.656680
23.171717	0.1	0.653486
23.173383	0.1	0.650031
23.175050	0.1	0.647935
23.176717	0.1	0.647730
23.178383	0.1	0.648210
23.180050	0.1	0.648289
23.181717	0.1	0.647199
23.183383	0.1	0.644019
23.185050	0.1	0.638873
23.186717	0.1	0.633714
23.188383	0.1	0.631260
23.190050	0.1	0.633053
23.191717	0.1	0.638156
23.193383	0.1	0.643940
23.195050	0.1	0.648173
23.196717	0.1	0.649639
23.198383	0.1	0.647595
23.200050	0.1	0.642389
23.201717	0.1	0.636419
23.203383	0.1	0.632405
23.205050	0.1	0.630412
23.206717	0.1	0.628619
23.208383	0.1	0.625965
23.210050	0.1	0.622692
23.211717	0.1	0.619921
23.213383	0.1	0.619078
23.215050	0.1	0.620489
23.216717	0.1	0.622934
23.218383	0.1	0.624629
23.220050	0.1	0.624638
23.221717	0.1	0.623390
23.223383	0.1	0.621867
23.225050	0.1	0.620801
23.226717	0.1	0.620880
23.228383	0.1	0.622519
23.230050	0.1	0.625099
23.231717	0.1	0.627288
23.233383	0.1	0.627860
23.235050	0.1	0.625993
23.236717	0.1	0.621947
23.238383	0.1	0.617681
23.240050	0.1	0.615404
23.241717	0.1	0.615534
23.243383	0.1	0.616801
23.245050	0.1	0.618030
23.246717	0.1	0.618990
23.248383	0.1	0.619981
23.250050	0.1	0.621611
23.251717	0.1	0.624363
23.253383	0.1	0.627944
23.255050	0.1	0.631516
23.256717	0.1	0.634082
23.258383	0.1	0.634654
23.260050	0.1	0.632792
23.261717	0.1	0.629011
23.263383	0.1	0.624317
23.265050	0.1	0.619437
23.266717	0.1	0.614817
23.268383	0.1	0.611022
23.270050	0.1	0.608237
23.271717	0.1	0.606058
23.273383	0.1	0.604037
23.275050	0.1	0.601388
23.276717	0.1	0.597490
23.278383	0.1	0.593634
23.280050	0.1	0.592400
23.281717	0.1	0.595320
23.283383	0.1	0.602119
23.285050	0.1	0.611199
23.286717	0.1	0.620149
23.288383	0.1	0.626366
23.290050	0.1	0.628154
23.291717	0.1	0.625858
23.293383	0.1	0.621364
23.295050	0.1	0.616624
23.296717	0.1	0.613038
23.298383	0.1	0.611437
23.300050	0.1	0.611255
23.301717	0.1	0.610980
23.303383	0.1	0.610622
23.305050	0.1	0.611772
23.306717	0.1	0.614845
23.308383	0.1	0.618622
23.310050	0.1	0.622217
23.311717	0.1	0.625355
23.313383	0.1	0.627059
23.315050	0.1	0.626165
23.316717	0.1	0.623437
23.318383	0.1	0.621066
23.320050	0.1	0.619963
23.321717	0.1	0.619055
23.323383	0.1	0.617281
23.325050	0.1	0.615004
23.326717	0.1	0.613653
23.328383	0.1	0.614636
23.330050	0.1	0.617970
23.331717	0.1	0.621835
23.333383	0.1	0.624224
23.335050	0.1	0.624587
23.336717	0.1	0.623576
23.338383	0.1	0.622594
23.340050	0.1	0.623204
23.341717	0.1	0.625616
23.343383	0.1	0.628647
23.345050	0.1	0.631558
23.346717	0.1	0.634720
23.348383	0.1	0.637886
23.350050	0.1	0.639088
23.351717	0.1	0.636582
23.353383	0.1	0.631162
23.355050	0.1	0.625257
23.356717	0.1	0.620899
23.358383	0.1	0.619115
23.360050	0.1	0.620140
23.361717	0.1	0.623018
23.363383	0.1	0.625770
23.365050	0.1	0.627488
23.366717	0.1	0.629239
23.368383	0.1	0.631893
23.370050	0.1	0.634775
23.371717	0.1	0.636517
23.373383	0.1	0.636415
23.375050	0.1	0.635497
23.376717	0.1	0.635679
23.378383	0.1	0.637290
23.380050	0.1	0.639074
23.381717	0.1	0.640703
23.383383	0.1	0.642906
23.385050	0.1	0.645770
23.386717	0.1	0.648997
23.388383	0.1	0.652317
23.390050	0.1	0.654678
23.391717	0.1	0.654836
23.393383	0.1	0.653109
23.395050	0.1	0.651418
23.396717	0.1	0.651469
23.398383	0.1	0.653504
23.400050	0.1	0.656340
23.401717	0.1	0.658273
23.403383	0.1	0.658389
23.405050	0.1	0.657048
23.406717	0.1	0.655078
23.408383	0.1	0.653327
23.410050	0.1	0.652890
23.411717	0.1	0.654357
23.413383	0.1	0.657011
23.415050	0.1	0.660094
23.416717	0.1	0.664410
23.418383	0.1	0.671763
23.420050	0.1	0.682916
23.421717	0.1	0.696350
23.423383	0.1	0.708760
23.425050	0.1	0.716886
23.426717	0.1	0.719535
23.428383	0.1	0.718008
23.430050	0.1	0.714622
23.431717	0.1	0.711507
23.433383	0.1	0.709598
23.435050	0.1	0.708066
23.436717	0.1	0.705812
23.438383	0.1	0.702450
23.440050	0.1	0.697104
23.441717	0.1	0.689141
23.443383	0.1	0.680559
23.445050	0.1	0.675241
23.446717	0.1	0.675558
23.448383	0.1	0.680056
23.450050	0.1	0.684801
23.451717	0.1	0.687293
23.453383	0.1	0.688070
23.455050	0.1	0.688727
23.456717	0.1	0.690175
23.458383	0.1	0.692424
23.460050	0.1	0.694809
23.461717	0.1	0.696457
23.463383	0.1	0.696825
23.465050	0.1	0.695763
23.466717	0.1	0.693356
23.468383	0.1	0.690352
23.470050	0.1	0.687949
23.471717	0.1	0.686385
23.473383	0.1	0.684722
23.475050	0.1	0.682343
23.476717	0.1	0.679684
23.478383	0.1	0.677207
23.480050	0.1	0.674943
23.481717	0.1	0.673812
23.483383	0.1	0.674981
23.485050	0.1	0.677705
23.486717	0.1	0.680042
23.488383	0.1	0.680685
23.490050	0.1	0.678799
23.491717	0.1	0.673505
23.493383	0.1	0.664946
23.495050	0.1	0.655693
23.496717	0.1	0.649756
23.498383	0.1	0.649393
23.500050	0.1	0.653137
23.501717	0.1	0.657104
23.503383	0.1	0.657849
23.505050	0.1	0.654715
23.506717	0.1	0.649658
23.508383	0.1	0.644322
23.510050	0.1	0.638417
23.511717	0.1	0.631632
23.513383	0.1	0.625299
23.515050	0.1	0.621700
23.516717	0.1	0.622454
23.518383	0.1	0.627274
23.520050	0.1	0.633858
23.521717	0.1	0.639688
23.523383	0.1	0.643432
23.525050	0.1	0.644708
23.526717	0.1	0.643986
23.528383	0.1	0.642408
23.530050	0.1	0.641053
23.531717	0.1	0.640824
23.533383	0.1	0.642347
23.535050	0.1	0.645230
23.536717	0.1	0.648322
23.538383	0.1	0.650962
23.540050	0.1	0.653164
23.541717	0.1	0.654790
23.543383	0.1	0.656066
23.545050	0.1	0.658259
23.546717	0.1	0.662571
23.548383	0.1	0.668964
23.550050	0.1	0.675935
23.551717	0.1	0.681481
23.553383	0.1	0.685146
23.555050	0.1	0.688317
23.556717	0.1	0.692154
23.558383	0.1	0.696508
23.560050	0.1	0.700839
23.561717	0.1	0.704811
23.563383	0.1	0.708480
23.565050	0.1	0.712629
23.566717	0.1	0.717877
23.568383	0.1	0.724024
23.570050	0.1	0.730427
23.571717	0.1	0.735950
23.573383	0.1	0.739922
23.575050	0.1	0.743801
23.576717	0.1	0.750399
23.578383	0.1	0.761356
23.580050	0.1	0.775889
23.581717	0.1	0.791531
23.583383	0.1	0.805892
23.585050	0.1	0.817962
23.586717	0.1	0.828714
23.588383	0.1	0.840030
23.590050	0.1	0.852346
23.591717	0.1	0.864491
23.593383	0.1	0.876272
23.595050	0.1	0.889041
23.596717	0.1	0.903113
23.598383	0.1	0.917097
23.600050	0.1	0.930391
23.601717	0.1	0.944291
23.603383	0.1	0.960422
23.605050	0.1	0.979505
23.606717	0.1	1.001540
23.608383	0.1	1.026229
23.610050	0.1	1.052865
23.611717	0.1	1.080432
23.613383	0.1	1.108274
23.615050	0.1	1.136148
23.616717	0.1	1.163683
23.618383	0.1	1.190915
23.620050	0.1	1.219157
23.621717	0.1	1.249588
23.623383	0.1	1.280918
23.625050	0.1	1.310525
23.626717	0.1	1.337845
23.628383	0.1	1.364704
23.630050	0.1	1.393184
23.631717	0.1	1.425454
23.633383	0.1	1.463969
23.635050	0.1	1.509432
23.636717	0.1	1.559793
23.638383	0.1	1.611607
23.640050	0.1	1.661628
23.641717	0.1	1.708353
23.643383	0.1	1.753038
23.645050	0.1	1.798794
23.646717	0.1	1.848172
23.648383	0.1	1.901551
23.650050	0.1	1.957938
23.651717	0.1	2.016998
23.653383	0.1	2.079150
23.655050	0.1	2.143411
23.656717	0.1	2.207318
23.658383	0.1	2.269954
23.660050	0.1	2.333014
23.661717	0.1	2.398645
23.663383	0.1	2.468140
23.665050	0.1	2.541994
23.666717	0.1	2.619121
23.668383	0.1	2.697562
23.670050	0.1	2.777120
23.671717	0.1	2.859207
23.673383	0.1	2.944628
23.675050	0.1	3.033495
23.676717	0.1	3.126143
23.678383	0.1	3.222688
23.680050	0.1	3.322521
23.681717	0.1	3.425176
23.683383	0.1	3.531245
23.685050	0.1	3.641434
23.686717	0.1	3.755768
23.688383	0.1	3.874274
23.690050	0.1	3.997190
23.691717	0.1	4.124697
23.693383	0.1	4.257336
23.695050	0.1	4.395996
23.696717	0.1	4.540700
23.698383	0.1	4.689670
23.700050	0.1	4.840666
23.701717	0.1	4.993342
23.703383	0.1	5.149120
23.705050	0.1	5.309810
23.706717	0.1	5.477197
23.708383	0.1	5.652243
23.710050	0.1	5.834051
23.711717	0.1	6.020484
23.713383	0.1	6.209384
23.715050	0.1	6.399257
23.716717	0.1	6.589876
23.718383	0.1	6.782645
23.720050	0.1	6.979294
23.721717	0.1	7.180530
23.723383	0.1	7.385938
23.725050	0.1	7.593399
23.726717	0.1	7.799040
23.728383	0.1	7.999931
23.730050	0.1	8.195629
23.731717	0.1	8.385633
23.733383	0.1	8.567586
23.735050	0.1	8.739210
23.736717	0.1	8.899923
23.738383	0.1	9.050043
23.740050	0.1	9.190110
23.741717	0.1	9.320797
23.743383	0.1	9.442475
23.745050	0.1	9.555072
23.746717	0.1	9.657308
23.748383	0.1	9.746565
23.750050	0.1	9.820848
23.751717	0.1	9.879321
23.753383	0.1	9.920737
23.755050	0.1	9.944336
23.756717	0.1	9.951484
23.758383	0.1	9.943866
23.760050	0.1	9.921547
23.761717	0.1	9.883894
23.763383	0.1	9.830408
23.765050	0.1	9.760666
23.766717	0.1	9.675166
23.768383	0.1	9.575593
23.770050	0.1	9.463169
23.771717	0.1	9.337561
23.773383	0.1	9.197914
23.775050	0.1	9.044558
23.776717	0.1	8.879243
23.778383	0.1	8.703670
23.780050	0.1	8.519008
23.781717	0.1	8.326694
23.783383	0.1	8.127620
23.785050	0.1	7.920768
23.786717	0.1	7.704576
23.788383	0.1	7.479568
23.790050	0.1	7.248786
23.791717	0.1	7.016133
23.793383	0.1	6.784652
23.795050	0.1	6.556311
23.796717	0.1	6.332207
23.798383	0.1	6.111623
23.800050	0.1	5.892254
23.801717	0.1	5.672178
23.803383	0.1	5.451040
23.805050	0.1	5.230382
23.806717	0.1	5.012751
23.808383	0.1	4.799650
23.810050	0.1	4.591416
23.811717	0.1	4.388820
23.813383	0.1	4.193555
23.815050	0.1	4.006904
23.816717	0.1	3.828513
23.818383	0.1	3.656787
23.820050	0.1	3.489926
23.821717	0.1	3.326610
23.823383	0.1	3.167018
23.825050	0.1	3.012903
23.826717	0.1	2.865819
23.828383	0.1	2.726424
23.830050	0.1	2.595913
23.831717	0.1	2.475875
23.833383	0.1	2.365378
23.835050	0.1	2.260334
23.836717	0.1	2.157474
23.838383	0.1	2.057110
23.840050	0.1	1.961645
23.841717	0.1	1.873281
23.843383	0.1	1.792912
23.845050	0.1	1.719370
23.846717	0.1	1.649433
23.848383	0.1	1.580385
23.850050	0.1	1.512649
23.851717	0.1	1.448723
23.853383	0.1	1.390632
23.855050	0.1	1.339074
23.856717	0.1	1.293765
23.858383	0.1	1.253849
23.860050	0.1	1.217979
23.861717	0.1	1.184517
23.863383	0.1	1.152297
23.865050	0.1	1.120991
23.866717	0.1	1.091054
23.868383	0.1	1.063896
23.870050	0.1	1.040748
23.871717	0.1	1.020557
23.873383	0.1	1.000529
23.875050	0.1	0.979067
23.876717	0.1	0.956836
23.878383	0.1	0.935993
23.880050	0.1	0.918792
23.881717	0.1	0.905702
23.883383	0.1	0.895215
23.885050	0.1	0.885883
23.886717	0.1	0.877227
23.888383	0.1	0.869199
23.890050	0.1	0.861976
23.891717	0.1	0.855569
23.893383	0.1	0.849469
23.895050	0.1	0.843229
23.896717	0.1	0.837315
23.898383	0.1	0.832425
23.900050	0.1	0.828011
23.901717	0.1	0.822754
23.903383	0.1	0.816733
23.905050	0.1	0.811485
23.906717	0.1	0.807499
23.908383	0.1	0.803648
23.910050	0.1	0.799228
23.911717	0.1	0.794851
23.913383	0.1	0.791508
23.915050	0.1	0.789585
23.916717	0.1	0.788183
23.918383	0.1	0.785273
23.920050	0.1	0.779885
23.921717	0.1	0.773580
23.923383	0.1	0.768588
23.925050	0.1	0.765440
23.926717	0.1	0.762963
23.928383	0.1	0.759880
23.930050	0.1	0.756243
23.931717	0.1	0.753067
23.933383	0.1	0.750790
23.935050	0.1	0.748448
23.936717	0.1	0.744420
23.938383	0.1	0.738166
23.940050	0.1	0.730893
23.941717	0.1	0.724066
23.943383	0.1	0.718040
23.945050	0.1	0.712648
23.946717	0.1	0.708075
23.948383	0.1	0.704299
23.950050	0.1	0.700853
23.951717	0.1	0.697961
23.953383	0.1	0.696625
23.955050	0.1	0.696764
23.956717	0.1	0.696713
23.958383	0.1	0.694632
23.960050	0.1	0.689975
23.961717	0.1	0.684005
23.963383	0.1	0.678450
23.965050	0.1	0.673677
23.966717	0.1	0.669425
23.968383	0.1	0.666147
23.970050	0.1	0.664084
23.971717	0.1	0.661816
23.973383	0.1	0.657430
23.975050	0.1	0.651083
23.976717	0.1	0.644708
23.978383	0.1	0.639213
23.980050	0.1	0.634249
23.981717	0.1	0.629979
23.983383	0.1	0.626789
23.985050	0.1	0.624950
23.986717	0.1	0.625108
23.988383	0.1	0.627339
23.990050	0.1	0.629644
23.991717	0.1	0.629360
23.993383	0.1	0.625770
23.995050	0.1	0.619688
23.996717	0.1	0.612070
23.998383	0.1	0.604619
24.000050	0.1	0.599627
24.001717	0.1	0.598119
24.003383	0.1	0.599297
24.005050	0.1	0.601485
24.006717	0.1	0.602789
24.008383	0.1	0.601774
24.010050	0.1	0.598659
24.011717	0.1	0.595180
24.013383	0.1	0.592582
24.015050	0.1	0.590533
24.016717	0.1	0.588368
24.018383	0.1	0.586570
24.020050	0.1	0.586058
24.021717	0.1	0.586407
24.023383	0.1	0.586328
24.025050	0.1	0.585713
24.026717	0.1	0.585862
24.028383	0.1	0.587902
24.030050	0.1	0.591758
24.031717	0.1	0.596456
24.033383	0.1	0.600293
24.035050	0.1	0.601313
24.036717	0.1	0.598934
24.038383	0.1	0.594780
24.040050	0.1	0.590729
24.041717	0.1	0.587436
24.043383	0.1	0.585546
24.045050	0.1	0.585509
24.046717	0.1	0.585802
24.048383	0.1	0.584023
24.050050	0.1	0.579683
24.051717	0.1	0.574831
24.053383	0.1	0.572423
24.055050	0.1	0.574677
24.056717	0.1	0.582212
24.058383	0.1	0.593606
24.060050	0.1	0.605737
24.061717	0.1	0.615604
24.063383	0.1	0.622086
24.065050	0.1	0.625858
24.066717	0.1	0.628619
24.068383	0.1	0.631884
24.070050	0.1	0.635302
24.071717	0.1	0.636666
24.073383	0.1	0.634994
24.075050	0.1	0.632224
24.076717	0.1	0.630883
24.078383	0.1	0.631716
24.080050	0.1	0.633835
24.081717	0.1	0.635819
24.083383	0.1	0.637006
24.085050	0.1	0.637984
24.086717	0.1	0.640019
24.088383	0.1	0.644289
24.090050	0.1	0.650883
24.091717	0.1	0.657882
24.093383	0.1	0.662408
24.095050	0.1	0.663484
24.096717	0.1	0.663274
24.098383	0.1	0.664978
24.100050	0.1	0.669602
24.101717	0.1	0.675335
24.103383	0.1	0.680364
24.105050	0.1	0.685011
24.106717	0.1	0.690199
24.108383	0.1	0.695307
24.110050	0.1	0.698990
24.111717	0.1	0.701123
24.113383	0.1	0.702273
24.115050	0.1	0.702417
24.116717	0.1	0.701821
24.118383	0.1	0.701803
24.120050	0.1	0.703665
24.121717	0.1	0.707982
24.123383	0.1	0.714697
24.125050	0.1	0.723507
24.126717	0.1	0.734203
24.128383	0.1	0.745924
24.130050	0.1	0.756378
24.131717	0.1	0.762907
24.133383	0.1	0.764527
24.135050	0.1	0.762888
24.136717	0.1	0.760872
24.138383	0.1	0.760462
24.140050	0.1	0.761799
24.141717	0.1	0.763210
24.143383	0.1	0.762553
24.145050	0.1	0.759489
24.146717	0.1	0.755871
24.148383	0.1	0.753594
24.150050	0.1	0.752737
24.151717	0.1	0.752239
24.153383	0.1	0.751391
24.155050	0.1	0.749803
24.156717	0.1	0.747275
24.158383	0.1	0.744779
24.160050	0.1	0.744490
24.161717	0.1	0.748029
24.163383	0.1	0.754716
24.165050	0.1	0.761822
24.166717	0.1	0.766898
24.168383	0.1	0.769487
24.170050	0.1	0.770781
24.171717	0.1	0.772444
24.173383	0.1	0.775377
24.175050	0.1	0.778828
24.176717	0.1	0.781580
24.178383	0.1	0.783601
24.180050	0.1	0.785082
24.181717	0.1	0.785324
24.183383	0.1	0.784434
24.185050	0.1	0.784574
24.186717	0.1	0.787610
24.188383	0.1	0.793235
24.190050	0.1	0.800299
24.191717	0.1	0.808141
24.193383	0.1	0.816635
24.195050	0.1	0.825832
24.196717	0.1	0.835559
24.198383	0.1	0.845590
24.200050	0.1	0.855266
24.201717	0.1	0.862903
24.203383	0.1	0.867303
24.205050	0.1	0.869189
24.206717	0.1	0.869874
24.208383	0.1	0.870256
24.210050	0.1	0.872188
24.211717	0.1	0.878125
24.213383	0.1	0.888151
24.215050	0.1	0.899648
24.216717	0.1	0.910400
24.218383	0.1	0.920375
24.220050	0.1	0.929846
24.221717	0.1	0.937539
24.223383	0.1	0.942186
24.225050	0.1	0.944175
24.226717	0.1	0.945083
24.228383	0.1	0.947150
24.230050	0.1	0.952207
24.231717	0.1	0.959970
24.233383	0.1	0.968454
24.235050	0.1	0.976110
24.236717	0.1	0.982359
24.238383	0.1	0.986522
24.240050	0.1	0.988273
24.241717	0.1	0.988757
24.243383	0.1	0.989474
24.245050	0.1	0.990322
24.246717	0.1	0.990354
24.248383	0.1	0.989889
24.250050	0.1	0.989893
24.251717	0.1	0.989907
24.253383	0.1	0.988683
24.255050	0.1	0.986727
24.256717	0.1	0.986326
24.258383	0.1	0.989176
24.260050	0.1	0.995183
24.261717	0.1	1.002927
24.263383	0.1	1.009777
24.265050	0.1	1.012902
24.266717	0.1	1.011170
24.268383	0.1	1.005097
24.270050	0.1	0.995044
24.271717	0.1	0.981246
24.273383	0.1	0.965027
24.275050	0.1	0.948496
24.276717	0.1	0.933465
24.278383	0.1	0.921176
24.280050	0.1	0.911960
24.281717	0.1	0.904785
24.283383	0.1	0.897846
24.285050	0.1	0.890102
24.286717	0.1	0.881958
24.288383	0.1	0.874302
24.290050	0.1	0.867522
24.291717	0.1	0.861487
24.293383	0.1	0.855322
24.295050	0.1	0.847424
24.296717	0.1	0.836374
24.298383	0.1	0.822241
24.300050	0.1	0.806488
24.301717	0.1	0.790539
24.303383	0.1	0.775438
24.305050	0.1	0.761906
24.306717	0.1	0.749826
24.308383	0.1	0.739042
24.310050	0.1	0.729752
24.311717	0.1	0.721519
24.313383	0.1	0.713631
24.315050	0.1	0.706152
24.316717	0.1	0.699353
24.318383	0.1	0.692583
24.320050	0.1	0.684485
24.321717	0.1	0.674357
24.323383	0.1	0.663046
24.325050	0.1	0.652345
24.326717	0.1	0.643777
24.328383	0.1	0.637835
24.330050	0.1	0.633369
24.331717	0.1	0.628154
24.333383	0.1	0.621253
24.335050	0.1	0.614179
24.336717	0.1	0.608419
24.338383	0.1	0.603106
24.340050	0.1	0.596642
24.341717	0.1	0.589117
24.343383	0.1	0.582365
24.345050	0.1	0.578249
24.346717	0.1	0.577392
24.348383	0.1	0.578864
24.350050	0.1	0.580475
24.351717	0.1	0.579506
24.353383	0.1	0.573914
24.355050	0.1	0.563650
24.356717	0.1	0.551068
24.358383	0.1	0.539427
24.360050	0.1	0.531054
24.361717	0.1	0.526728
24.363383	0.1	0.525941
24.365050	0.1	0.527529
24.366717	0.1	0.530491
24.368383	0.1	0.534197
24.370050	0.1	0.538076
24.371717	0.1	0.541764
24.373383	0.1	0.545289
24.375050	0.1	0.547930
24.376717	0.1	0.548051
24.378383	0.1	0.545373
24.380050	0.1	0.541774
24.381717	0.1	0.539110
24.383383	0.1	0.538277
24.385050	0.1	0.539953
24.386717	0.1	0.543799
24.388383	0.1	0.548097
24.390050	0.1	0.551450
24.391717	0.1	0.553704
24.393383	0.1	0.555092
24.395050	0.1	0.555534
24.396717	0.1	0.554966
24.398383	0.1	0.553629
24.400050	0.1	0.551404
24.401717	0.1	0.547776
24.403383	0.1	0.542756
24.405050	0.1	0.537089
24.406717	0.1	0.532349
24.408383	0.1	0.531203
24.410050	0.1	0.535962
24.411717	0.1	0.546020
24.413383	0.1	0.557741
24.415050	0.1	0.567138
24.416717	0.1	0.571939
24.418383	0.1	0.571888
24.420050	0.1	0.568507
24.421717	0.1	0.564130
24.423383	0.1	0.560181
24.425050	0.1	0.556563
24.426717	0.1	0.553112
24.428383	0.1	0.550272
24.430050	0.1	0.548158
24.431717	0.1	0.546835
24.433383	0.1	0.547315
24.435050	0.1	0.550030
24.436717	0.1	0.553108
24.438383	0.1	0.554295
24.440050	0.1	0.553154
24.441717	0.1	0.550235
24.443383	0.1	0.545946
24.445050	0.1	0.540907
24.446717	0.1	0.536311
24.448383	0.1	0.533862
24.450050	0.1	0.535254
24.451717	0.1	0.540251
24.453383	0.1	0.545816
24.455050	0.1	0.549196
24.456717	0.1	0.550910
24.458383	0.1	0.552717
24.460050	0.1	0.554365
24.461717	0.1	0.554230
24.463383	0.1	0.552237
24.465050	0.1	0.550323
24.466717	0.1	0.550584
24.468383	0.1	0.553811
24.470050	0.1	0.558682
24.471717	0.1	0.562137
24.473383	0.1	0.562211
24.475050	0.1	0.559683
24.476717	0.1	0.556288
24.478383	0.1	0.552968
24.480050	0.1	0.550169
24.481717	0.1	0.548293
24.483383	0.1	0.547445
24.485050	0.1	0.547450
24.486717	0.1	0.547981
24.488383	0.1	0.548665
24.490050	0.1	0.549695
24.491717	0.1	0.551492
24.493383	0.1	0.553434
24.495050	0.1	0.554533
24.496717	0.1	0.555199
24.498383	0.1	0.556852
24.500050	0.1	0.560195
24.501717	0.1	0.564642
24.503383	0.1	0.569099
24.505050	0.1	0.572382
24.506717	0.1	0.573345
24.508383	0.1	0.571553
24.510050	0.1	0.567408
24.511717	0.1	0.561220
24.513383	0.1	0.552968
24.515050	0.1	0.543729
24.516717	0.1	0.536023
24.518383	0.1	0.532265
24.520050	0.1	0.533848
24.521717	0.1	0.541061
24.523383	0.1	0.552041
24.525050	0.1	0.562486
24.526717	0.1	0.568493
24.528383	0.1	0.569765
24.530050	0.1	0.568759
24.531717	0.1	0.567464
24.533383	0.1	0.566337
24.535050	0.1	0.565415
24.536717	0.1	0.564912
24.538383	0.1	0.565415
24.540050	0.1	0.567678
24.541717	0.1	0.570817
24.543383	0.1	0.572656
24.545050	0.1	0.572577
24.546717	0.1	0.571511
24.548383	0.1	0.569695
24.550050	0.1	0.566249
24.551717	0.1	0.560400
24.553383	0.1	0.552880
24.555050	0.1	0.545965
24.556717	0.1	0.541806
24.558383	0.1	0.541527
24.560050	0.1	0.545112
24.561717	0.1	0.550905
24.563383	0.1	0.556330
24.565050	0.1	0.560065
24.566717	0.1	0.562780
24.568383	0.1	0.565690
24.570050	0.1	0.569550
24.571717	0.1	0.574472
24.573383	0.1	0.579548
24.575050	0.1	0.583096
24.576717	0.1	0.583893
24.578383	0.1	0.582230
24.580050	0.1	0.579553
24.581717	0.1	0.577704
24.583383	0.1	0.578128
24.585050	0.1	0.580479
24.586717	0.1	0.582854
24.588383	0.1	0.584242
24.590050	0.1	0.585141
24.591717	0.1	0.586337
24.593383	0.1	0.588377
24.595050	0.1	0.590994
24.596717	0.1	0.592754
24.598383	0.1	0.592256
24.600050	0.1	0.589439
24.601717	0.1	0.585080
24.603383	0.1	0.579827
24.605050	0.1	0.574687
24.606717	0.1	0.571092
24.608383	0.1	0.569099
24.610050	0.1	0.567320
24.611717	0.1	0.565299
24.613383	0.1	0.564195
24.615050	0.1	0.565359
24.616717	0.1	0.569047
24.618383	0.1	0.574151
24.620050	0.1	0.578654
24.621717	0.1	0.580670
24.623383	0.1	0.579422
24.625050	0.1	0.575539
24.626717	0.1	0.570975
24.628383	0.1	0.568111
24.630050	0.1	0.568223
24.631717	0.1	0.570752
24.633383	0.1	0.574342
24.635050	0.1	0.578356
24.636717	0.1	0.582570
24.638383	0.1	0.586226
24.640050	0.1	0.588773
24.641717	0.1	0.590724
24.643383	0.1	0.592326
24.645050	0.1	0.592698
24.646717	0.1	0.591422
24.648383	0.1	0.589387
24.650050	0.1	0.587478
24.651717	0.1	0.585662
24.653383	0.1	0.583646
24.655050	0.1	0.581639
24.656717	0.1	0.580009
24.658383	0.1	0.578156
24.660050	0.1	0.574915
24.661717	0.1	0.570975
24.663383	0.1	0.568894
24.665050	0.1	0.569951
24.666717	0.1	0.573108
24.668383	0.1	0.576125
24.670050	0.1	0.576279
24.671717	0.1	0.572014
24.673383	0.1	0.565103
24.675050	0.1	0.559450
24.676717	0.1	0.557550
24.678383	0.1	0.559823
24.680050	0.1	0.566407
24.681717	0.1	0.576852
24.683383	0.1	0.588340
24.685050	0.1	0.596792
24.686717	0.1	0.599851
24.688383	0.1	0.597904
24.690050	0.1	0.592661
24.691717	0.1	0.585965
24.693383	0.1	0.579855
24.695050	0.1	0.576517
24.696717	0.1	0.577127
24.698383	0.1	0.580666
24.700050	0.1	0.584880
24.701717	0.1	0.588214
24.703383	0.1	0.590114
24.705050	0.1	0.590384
24.706717	0.1	0.588652
24.708383	0.1	0.584484
24.710050	0.1	0.578300
24.711717	0.1	0.572167
24.713383	0.1	0.568838
24.715050	0.1	0.569001
24.716717	0.1	0.571040
24.718383	0.1	0.573872
24.720050	0.1	0.577667
24.721717	0.1	0.581797
24.723383	0.1	0.584442
24.725050	0.1	0.584596
24.726717	0.1	0.582682
24.728383	0.1	0.579148
24.730050	0.1	0.574081
24.731717	0.1	0.567706
24.733383	0.1	0.560498
24.735050	0.1	0.553722
24.736717	0.1	0.549052
24.738383	0.1	0.546784
24.740050	0.1	0.545899
24.741717	0.1	0.545671
24.743383	0.1	0.546104
24.745050	0.1	0.547427
24.746717	0.1	0.549573
24.748383	0.1	0.552153
24.750050	0.1	0.554626
24.751717	0.1	0.556652
24.753383	0.1	0.558705
24.755050	0.1	0.561560
24.756717	0.1	0.564354
24.758383	0.1	0.564898
24.760050	0.1	0.562719
24.761717	0.1	0.559818
24.763383	0.1	0.558263
24.765050	0.1	0.558505
24.766717	0.1	0.559739
24.768383	0.1	0.560340
24.770050	0.1	0.558230
24.771717	0.1	0.552149
24.773383	0.1	0.542449
24.775050	0.1	0.531059
24.776717	0.1	0.521047
24.778383	0.1	0.515101
24.780050	0.1	0.514039
24.781717	0.1	0.517233
24.783383	0.1	0.523534
24.785050	0.1	0.531017
24.786717	0.1	0.536731
24.788383	0.1	0.538439
24.790050	0.1	0.536707
24.791717	0.1	0.534384
24.793383	0.1	0.534393
24.795050	0.1	0.538123
24.796717	0.1	0.545136
24.798383	0.1	0.553317
24.800050	0.1	0.559450
24.801717	0.1	0.561299
24.803383	0.1	0.558994
24.805050	0.1	0.553806
24.806717	0.1	0.547138
24.808383	0.1	0.541257
24.810050	0.1	0.538453
24.811717	0.1	0.538593
24.813383	0.1	0.539590
24.815050	0.1	0.540223
24.816717	0.1	0.540693
24.818383	0.1	0.541331
24.820050	0.1	0.542356
24.821717	0.1	0.544242
24.823383	0.1	0.547217
24.825050	0.1	0.551036
24.826717	0.1	0.555506
24.828383	0.1	0.560274
24.830050	0.1	0.564251
24.831717	0.1	0.566877
24.833383	0.1	0.568870
24.835050	0.1	0.571059
24.836717	0.1	0.573751
24.838383	0.1	0.576871
24.840050	0.1	0.579953
24.841717	0.1	0.582854
24.843383	0.1	0.586356
24.845050	0.1	0.591557
24.846717	0.1	0.599124
24.848383	0.1	0.609090
24.850050	0.1	0.620275
24.851717	0.1	0.629816
24.853383	0.1	0.634864
24.855050	0.1	0.635399
24.856717	0.1	0.634864
24.858383	0.1	0.637737
24.860050	0.1	0.646375
24.861717	0.1	0.659530
24.863383	0.1	0.673360
24.865050	0.1	0.683898
24.866717	0.1	0.689556
24.868383	0.1	0.692392
24.870050	0.1	0.696671
24.871717	0.1	0.705388
24.873383	0.1	0.718404
24.875050	0.1	0.733971
24.876717	0.1	0.751154
24.878383	0.1	0.769771
24.880050	0.1	0.789324
24.881717	0.1	0.808812
24.883383	0.1	0.826512
24.885050	0.1	0.840132
24.886717	0.1	0.848882
24.888383	0.1	0.855052
24.890050	0.1	0.862619
24.891717	0.1	0.874614
24.893383	0.1	0.891685
24.895050	0.1	0.912724
24.896717	0.1	0.936696
24.898383	0.1	0.963053
24.900050	0.1	0.990867
24.901717	0.1	1.018764
24.903383	0.1	1.044879
24.905050	0.1	1.067258
24.906717	0.1	1.086062
24.908383	0.1	1.104106
24.910050	0.1	1.124493
24.911717	0.1	1.148572
24.913383	0.1	1.175664
24.915050	0.1	1.203665
24.916717	0.1	1.230878
24.918383	0.1	1.258114
24.920050	0.1	1.288047
24.921717	0.1	1.322953
24.923383	0.1	1.363605
24.925050	0.1	1.409166
24.926717	0.1	1.457310
24.928383	0.1	1.505637
24.930050	0.1	1.553437
24.931717	0.1	1.601172
24.933383	0.1	1.648501
24.935050	0.1	1.693983
24.936717	0.1	1.736665
24.938383	0.1	1.777052
24.940050	0.1	1.816032
24.941717	0.1	1.854044
24.943383	0.1	1.891684
24.945050	0.1	1.929603
24.946717	0.1	1.967396
24.948383	0.1	2.004057
24.950050	0.1	2.039084
24.951717	0.1	2.072705
24.953383	0.1	2.105427
24.955050	0.1	2.137455
24.956717	0.1	2.168887
24.958383	0.1	2.199742
24.960050	0.1	2.228492
24.961717	0.1	2.252022
24.963383	0.1	2.268543
24.965050	0.1	2.279463
24.966717	0.1	2.287421
24.968383	0.1	2.293382
24.970050	0.1	2.296511
24.971717	0.1	2.296288
24.973383	0.1	2.293312
24.975050	0.1	2.287426
24.976717	0.1	2.277168
24.978383	0.1	2.262709
24.980050	0.1	2.246811
24.981717	0.1	2.230913
24.983383	0.1	2.213372
24.985050	0.1	2.192664
24.986717	0.1	2.169288
24.988383	0.1	2.143965
24.990050	0.1	2.116496
24.991717	0.1	2.087099
24.993383	0.1	2.056677
24.995050	0.1	2.025058
24.996717	0.1	1.990693
24.998383	0.1	1.952685
25.000050	0.1	1.911703
25.001717	0.1	1.868587
25.003383	0.1	1.823935
25.005050	0.1	1.779231
25.006717	0.1	1.736642
25.008383	0.1	1.696995
25.010050	0.1	1.659142
25.011717	0.1	1.621619
25.013383	0.1	1.584133
25.015050	0.1	1.546722
25.016717	0.1	1.508724
25.018383	0.1	1.469655
25.020050	0.1	1.430633
25.021717	0.1	1.393636
25.023383	0.1	1.359326
25.025050	0.1	1.326823
25.026717	0.1	1.295148
25.028383	0.1	1.263535
25.030050	0.1	1.231208
25.031717	0.1	1.197914
25.033383	0.1	1.164526
25.035050	0.1	1.132437
25.036717	0.1	1.102127
25.038383	0.1	1.073317
25.040050	0.1	1.046220
25.041717	0.1	1.021703
25.043383	0.1	1.000534
25.045050	0.1	0.982154
25.046717	0.1	0.964710
25.048383	0.1	0.947462
25.050050	0.1	0.931513
25.051717	0.1	0.917157
25.053383	0.1	0.903071
25.055050	0.1	0.888766
25.056717	0.1	0.875210
25.058383	0.1	0.862894
25.060050	0.1	0.851634
25.061717	0.1	0.841636
25.063383	0.1	0.832784
25.065050	0.1	0.823690
25.066717	0.1	0.812826
25.068383	0.1	0.799904
25.070050	0.1	0.785282
25.071717	0.1	0.769179
25.073383	0.1	0.752588
25.075050	0.1	0.737677
25.076717	0.1	0.725957
25.078383	0.1	0.717407
25.080050	0.1	0.711498
25.081717	0.1	0.707260
25.083383	0.1	0.703428
25.085050	0.1	0.699596
25.086717	0.1	0.696066
25.088383	0.1	0.692899
25.090050	0.1	0.689495
25.091717	0.1	0.684750
25.093383	0.1	0.678287
25.095050	0.1	0.671479
25.096717	0.1	0.666222
25.098383	0.1	0.663283
25.100050	0.1	0.662208
25.101717	0.1	0.662524
25.103383	0.1	0.664070
25.105050	0.1	0.666343
25.106717	0.1	0.668638
25.108383	0.1	0.670566
25.110050	0.1	0.671945
25.111717	0.1	0.672350
25.113383	0.1	0.670999
25.115050	0.1	0.667358
25.116717	0.1	0.661798
25.118383	0.1	0.655572
25.120050	0.1	0.649099
25.121717	0.1	0.641113
25.123383	0.1	0.631390
25.125050	0.1	0.622808
25.126717	0.1	0.618915
25.128383	0.1	0.620475
25.130050	0.1	0.625011
25.131717	0.1	0.629392
25.133383	0.1	0.632149
25.135050	0.1	0.632922
25.136717	0.1	0.631702
25.138383	0.1	0.629649
25.140050	0.1	0.628317
25.141717	0.1	0.627437
25.143383	0.1	0.625513
25.145050	0.1	0.622035
25.146717	0.1	0.617956
25.148383	0.1	0.614980
25.150050	0.1	0.614845
25.151717	0.1	0.617928
25.153383	0.1	0.621825
25.155050	0.1	0.622999
25.156717	0.1	0.619888
25.158383	0.1	0.613797
25.160050	0.1	0.607586
25.161717	0.1	0.603753
25.163383	0.1	0.603143
25.165050	0.1	0.604796
25.166717	0.1	0.606547
25.168383	0.1	0.606738
25.170050	0.1	0.605513
25.171717	0.1	0.603897
25.173383	0.1	0.602636
25.175050	0.1	0.602212
25.176717	0.1	0.602254
25.178383	0.1	0.601020
25.180050	0.1	0.597481
25.181717	0.1	0.593304
25.183383	0.1	0.591124
25.185050	0.1	0.591967
25.186717	0.1	0.594826
25.188383	0.1	0.598077
25.190050	0.1	0.600847
25.191717	0.1	0.602980
25.193383	0.1	0.603893
25.195050	0.1	0.602826
25.196717	0.1	0.600591
25.198383	0.1	0.599483
25.200050	0.1	0.600680
25.201717	0.1	0.603162
25.203383	0.1	0.605504
25.205050	0.1	0.607562
25.206717	0.1	0.610100
25.208383	0.1	0.613467
25.210050	0.1	0.616815
25.211717	0.1	0.618733
25.213383	0.1	0.618435
25.215050	0.1	0.616256
25.216717	0.1	0.613565
25.218383	0.1	0.612382
25.220050	0.1	0.613839
25.221717	0.1	0.616992
25.223383	0.1	0.619479
25.225050	0.1	0.619502
25.226717	0.1	0.617160
25.228383	0.1	0.613607
25.230050	0.1	0.610040
25.231717	0.1	0.607860
25.233383	0.1	0.608177
25.235050	0.1	0.610719
25.236717	0.1	0.614203
25.238383	0.1	0.617648
25.240050	0.1	0.620699
25.241717	0.1	0.623511
25.243383	0.1	0.627139
25.245050	0.1	0.632489
25.246717	0.1	0.638366
25.248383	0.1	0.643027
25.250050	0.1	0.647265
25.251717	0.1	0.652932
25.253383	0.1	0.659879
25.255050	0.1	0.666352
25.256717	0.1	0.671069
25.258383	0.1	0.673719
25.260050	0.1	0.674464
25.261717	0.1	0.674431
25.263383	0.1	0.675935
25.265050	0.1	0.680741
25.266717	0.1	0.688592
25.268383	0.1	0.698082
25.270050	0.1	0.708294
25.271717	0.1	0.719097
25.273383	0.1	0.730506
25.275050	0.1	0.742190
25.276717	0.1	0.753524
25.278383	0.1	0.764388
25.280050	0.1	0.775401
25.281717	0.1	0.787005
25.283383	0.1	0.799345
25.285050	0.1	0.812691
25.286717	0.1	0.826884
25.288383	0.1	0.840868
25.290050	0.1	0.853580
25.291717	0.1	0.865427
25.293383	0.1	0.877921
25.295050	0.1	0.891890
25.296717	0.1	0.907192
25.298383	0.1	0.923541
25.300050	0.1	0.940538
25.301717	0.1	0.958075
25.303383	0.1	0.976650
25.305050	0.1	0.996925
25.306717	0.1	1.019305
25.308383	0.1	1.043086
25.310050	0.1	1.066066
25.311717	0.1	1.086174
25.313383	0.1	1.103752
25.315050	0.1	1.121527
25.316717	0.1	1.141904
25.318383	0.1	1.164917
25.320050	0.1	1.189052
25.321717	0.1	1.213164
25.323383	0.1	1.237155
25.325050	0.1	1.261304
25.326717	0.1	1.285984
25.328383	0.1	1.312168
25.330050	0.1	1.341309
25.331717	0.1	1.374432
25.333383	0.1	1.411652
25.335050	0.1	1.451829
25.336717	0.1	1.492896
25.338383	0.1	1.533893
25.340050	0.1	1.575979
25.341717	0.1	1.620250
25.343383	0.1	1.665638
25.345050	0.1	1.710169
25.346717	0.1	1.754104
25.348383	0.1	1.800163
25.350050	0.1	1.850212
25.351717	0.1	1.903763
25.353383	0.1	1.959777
25.355050	0.1	2.017892
25.356717	0.1	2.078079
25.358383	0.1	2.140035
25.360050	0.1	2.202983
25.361717	0.1	2.266602
25.363383	0.1	2.331887
25.365050	0.1	2.399771
25.366717	0.1	2.469374
25.368383	0.1	2.538664
25.370050	0.1	2.606399
25.371717	0.1	2.672970
25.373383	0.1	2.739774
25.375050	0.1	2.807667
25.376717	0.1	2.876073
25.378383	0.1	2.943627
25.380050	0.1	3.008447
25.381717	0.1	3.068852
25.383383	0.1	3.125910
25.385050	0.1	3.182557
25.386717	0.1	3.238898
25.388383	0.1	3.292044
25.390050	0.1	3.340538
25.391717	0.1	3.385409
25.393383	0.1	3.427579
25.395050	0.1	3.466452
25.396717	0.1	3.500464
25.398383	0.1	3.528022
25.400050	0.1	3.548656
25.401717	0.1	3.563468
25.403383	0.1	3.574016
25.405050	0.1	3.580544
25.406717	0.1	3.581694
25.408383	0.1	3.576055
25.410050	0.1	3.563515
25.411717	0.1	3.544632
25.413383	0.1	3.519766
25.415050	0.1	3.489931
25.416717	0.1	3.456911
25.418383	0.1	3.421609
25.420050	0.1	3.383695
25.421717	0.1	3.343094
25.423383	0.1	3.300151
25.425050	0.1	3.254414
25.426717	0.1	3.204714
25.428383	0.1	3.150362
25.430050	0.1	3.091502
25.431717	0.1	3.029308
25.433383	0.1	2.965922
25.435050	0.1	2.902802
25.436717	0.1	2.839207
25.438383	0.1	2.773358
25.440050	0.1	2.704859
25.441717	0.1	2.635210
25.443383	0.1	2.565966
25.445050	0.1	2.497882
25.446717	0.1	2.432070
25.448383	0.1	2.369587
25.450050	0.1	2.309810
25.451717	0.1	2.251370
25.453383	0.1	2.194010
25.455050	0.1	2.137884
25.456717	0.1	2.082656
25.458383	0.1	2.028439
25.460050	0.1	1.975875
25.461717	0.1	1.924569
25.463383	0.1	1.872671
25.465050	0.1	1.818985
25.466717	0.1	1.764097
25.468383	0.1	1.709117
25.470050	0.1	1.655524
25.471717	0.1	1.605111
25.473383	0.1	1.558554
25.475050	0.1	1.515658
25.476717	0.1	1.476845
25.478383	0.1	1.442735
25.480050	0.1	1.412001
25.481717	0.1	1.381603
25.483383	0.1	1.350106
25.485050	0.1	1.319023
25.486717	0.1	1.290296
25.488383	0.1	1.264662
25.490050	0.1	1.242100
25.491717	0.1	1.221481
25.493383	0.1	1.200098
25.495050	0.1	1.175459
25.496717	0.1	1.147147
25.498383	0.1	1.116637
25.500050	0.1	1.086127
25.501717	0.1	1.057601
25.503383	0.1	1.032609
25.505050	0.1	1.012152
25.506717	0.1	0.996008
25.508383	0.1	0.982485
25.510050	0.1	0.969660
25.511717	0.1	0.957111
25.513383	0.1	0.945893
25.515050	0.1	0.936505
25.516717	0.1	0.927467
25.518383	0.1	0.916775
25.520050	0.1	0.903895
25.521717	0.1	0.889911
25.523383	0.1	0.877171
25.525050	0.1	0.868151
25.526717	0.1	0.863154
25.528383	0.1	0.859792
25.530050	0.1	0.855695
25.531717	0.1	0.850982
25.533383	0.1	0.846926
25.535050	0.1	0.843951
25.536717	0.1	0.842358
25.538383	0.1	0.842023
25.540050	0.1	0.840765
25.541717	0.1	0.836612
25.543383	0.1	0.831522
25.545050	0.1	0.829953
25.546717	0.1	0.834106
25.548383	0.1	0.842330
25.550050	0.1	0.851834
25.551717	0.1	0.861399
25.553383	0.1	0.871103
25.555050	0.1	0.880812
25.556717	0.1	0.889585
25.558383	0.1	0.895876
25.560050	0.1	0.898745
25.561717	0.1	0.898978
25.563383	0.1	0.898079
25.565050	0.1	0.896459
25.566717	0.1	0.893991
25.568383	0.1	0.891662
25.570050	0.1	0.891038
25.571717	0.1	0.892510
25.573383	0.1	0.894764
25.575050	0.1	0.895886
25.576717	0.1	0.894656
25.578383	0.1	0.891020
25.580050	0.1	0.885930
25.581717	0.1	0.880752
25.583383	0.1	0.876072
25.585050	0.1	0.871541
25.586717	0.1	0.866707
25.588383	0.1	0.860854
25.590050	0.1	0.852942
25.591717	0.1	0.843005
25.593383	0.1	0.833115
25.595050	0.1	0.825664
25.596717	0.1	0.820877
25.598383	0.1	0.817054
25.600050	0.1	0.812872
25.601717	0.1	0.808584
25.603383	0.1	0.804872
25.605050	0.1	0.801142
25.606717	0.1	0.795899
25.608383	0.1	0.788178
25.610050	0.1	0.777561
25.611717	0.1	0.764276
25.613383	0.1	0.749524
25.615050	0.1	0.734790
25.616717	0.1	0.721421
25.618383	0.1	0.710804
25.620050	0.1	0.703894
25.621717	0.1	0.700401
25.623383	0.1	0.698119
25.625050	0.1	0.693575
25.626717	0.1	0.684178
25.628383	0.1	0.669779
25.630050	0.1	0.652145
25.631717	0.1	0.633248
25.633383	0.1	0.614324
25.635050	0.1	0.596773
25.636717	0.1	0.582980
25.638383	0.1	0.574389
25.640050	0.1	0.569788
25.641717	0.1	0.567366
25.643383	0.1	0.566719
25.645050	0.1	0.567627
25.646717	0.1	0.568517
25.648383	0.1	0.566915
25.650050	0.1	0.561764
25.651717	0.1	0.554756
25.653383	0.1	0.547939
25.655050	0.1	0.541508
25.656717	0.1	0.535361
25.658383	0.1	0.530342
25.660050	0.1	0.527455
25.661717	0.1	0.526900
25.663383	0.1	0.526845
25.665050	0.1	0.524032
25.666717	0.1	0.517443
25.668383	0.1	0.509880
25.670050	0.1	0.505168
25.671717	0.1	0.505098
25.673383	0.1	0.509159
25.675050	0.1	0.515450
25.676717	0.1	0.521177
25.678383	0.1	0.523846
25.680050	0.1	0.523119
25.681717	0.1	0.520824
25.683383	0.1	0.518747
25.685050	0.1	0.516688
25.686717	0.1	0.512740
25.688383	0.1	0.505699
25.690050	0.1	0.496642
25.691717	0.1	0.488255
25.693383	0.1	0.483799
25.695050	0.1	0.485298
25.696717	0.1	0.491026
25.698383	0.1	0.496306
25.700050	0.1	0.498109
25.701717	0.1	0.497308
25.703383	0.1	0.495729
25.705050	0.1	0.493471
25.706717	0.1	0.490542
25.708383	0.1	0.488856
25.710050	0.1	0.490146
25.711717	0.1	0.493061
25.713383	0.1	0.494509
25.715050	0.1	0.492949
25.716717	0.1	0.489317
25.718383	0.1	0.485792
25.720050	0.1	0.483594
25.721717	0.1	0.481699
25.723383	0.1	0.478779
25.725050	0.1	0.475543
25.726717	0.1	0.473722
25.728383	0.1	0.473922
25.730050	0.1	0.475287
25.731717	0.1	0.476427
25.733383	0.1	0.476371
25.735050	0.1	0.475463
25.736717	0.1	0.475277
25.738383	0.1	0.476642
25.740050	0.1	0.477992
25.741717	0.1	0.476865
25.743383	0.1	0.473065
25.745050	0.1	0.469009
25.746717	0.1	0.467249
25.748383	0.1	0.468320
25.750050	0.1	0.470765
25.751717	0.1	0.472474
25.753383	0.1	0.472027
25.755050	0.1	0.469713
25.756717	0.1	0.467901
25.758383	0.1	0.469279
25.760050	0.1	0.473689
25.761717	0.1	0.478071
25.763383	0.1	0.479794
25.765050	0.1	0.478323
25.766717	0.1	0.474276
25.768383	0.1	0.468902
25.770050	0.1	0.463845
25.771717	0.1	0.460544
25.773383	0.1	0.459547
25.775050	0.1	0.460199
25.776717	0.1	0.461019
25.778383	0.1	0.460846
25.780050	0.1	0.459603
25.781717	0.1	0.457778
25.783383	0.1	0.456008
25.785050	0.1	0.454937
25.786717	0.1	0.454835
25.788383	0.1	0.455845
25.790050	0.1	0.458327
25.791717	0.1	0.461801
25.793383	0.1	0.464302
25.795050	0.1	0.464320
25.796717	0.1	0.462621
25.798383	0.1	0.461242
25.800050	0.1	0.460888
25.801717	0.1	0.459966
25.803383	0.1	0.456660
25.805050	0.1	0.451179
25.806717	0.1	0.445512
25.808383	0.1	0.441880
25.810050	0.1	0.441778
25.811717	0.1	0.445358
25.813383	0.1	0.451547
25.815050	0.1	0.458458
25.816717	0.1	0.463580
25.818383	0.1	0.464721
25.820050	0.1	0.461722
25.821717	0.1	0.456697
25.823383	0.1	0.452180
25.825050	0.1	0.449140
25.826717	0.1	0.446807
25.828383	0.1	0.444576
25.830050	0.1	0.442988
25.831717	0.1	0.442332
25.833383	0.1	0.442145
25.835050	0.1	0.442602
25.836717	0.1	0.444669
25.838383	0.1	0.448166
25.840050	0.1	0.451184
25.841717	0.1	0.452222
25.843383	0.1	0.451254
25.845050	0.1	0.449093
25.846717	0.1	0.447468
25.848383	0.1	0.448176
25.850050	0.1	0.450970
25.851717	0.1	0.453726
25.853383	0.1	0.454714
25.855050	0.1	0.453736
25.856717	0.1	0.451570
25.858383	0.1	0.448725
25.860050	0.1	0.445447
25.861717	0.1	0.442863
25.863383	0.1	0.442094
25.865050	0.1	0.442173
25.866717	0.1	0.441303
25.868383	0.1	0.439547
25.870050	0.1	0.438197
25.871717	0.1	0.437475
25.873383	0.1	0.436711
25.875050	0.1	0.435673
25.876717	0.1	0.434192
25.878383	0.1	0.431654
25.880050	0.1	0.427784
25.881717	0.1	0.423174
25.883383	0.1	0.418895
25.885050	0.1	0.415938
25.886717	0.1	0.415016
25.888383	0.1	0.416641
25.890050	0.1	0.420930
25.891717	0.1	0.426974
25.893383	0.1	0.433237
25.895050	0.1	0.438825
25.896717	0.1	0.443375
25.898383	0.1	0.445894
25.900050	0.1	0.445209
25.901717	0.1	0.441554
25.903383	0.1	0.436497
25.905050	0.1	0.431682
25.906717	0.1	0.428469
25.908383	0.1	0.427570
25.910050	0.1	0.428190
25.911717	0.1	0.428553
25.913383	0.1	0.427770
25.915050	0.1	0.426676
25.916717	0.1	0.426574
25.918383	0.1	0.427365
25.920050	0.1	0.427426
25.921717	0.1	0.426103
25.923383	0.1	0.425214
25.925050	0.1	0.426890
25.926717	0.1	0.431230
25.928383	0.1	0.436502
25.930050	0.1	0.440483
25.931717	0.1	0.441624
25.933383	0.1	0.440460
25.935050	0.1	0.439635
25.936717	0.1	0.441475
25.938383	0.1	0.445768
25.940050	0.1	0.450029
25.941717	0.1	0.451994
25.943383	0.1	0.451230
25.945050	0.1	0.447780
25.946717	0.1	0.441535
25.948383	0.1	0.434089
25.950050	0.1	0.428762
25.951717	0.1	0.427593
25.953383	0.1	0.429768
25.955050	0.1	0.432953
25.956717	0.1	0.435356
25.958383	0.1	0.436129
25.960050	0.1	0.434779
25.961717	0.1	0.431901
25.963383	0.1	0.429708
25.965050	0.1	0.430318
25.966717	0.1	0.433950
25.968383	0.1	0.438751
25.970050	0.1	0.442220
25.971717	0.1	0.443235
25.973383	0.1	0.442457
25.975050	0.1	0.441191
25.976717	0.1	0.440576
25.978383	0.1	0.441172
25.980050	0.1	0.442676
25.981717	0.1	0.444292
25.983383	0.1	0.445168
25.985050	0.1	0.444674
25.986717	0.1	0.442825
25.988383	0.1	0.440222
25.990050	0.1	0.437861
25.991717	0.1	0.436502
25.993383	0.1	0.435100
25.995050	0.1	0.431398
25.996717	0.1	0.425433
25.998383	0.1	0.420632
26.000050	0.1	0.420050
26.001717	0.1	0.422779
26.003383	0.1	0.425694
26.005050	0.1	0.427612
26.006717	0.1	0.429400
26.008383	0.1	0.431333
26.010050	0.1	0.432623
26.011717	0.1	0.432278
26.013383	0.1	0.429568
26.015050	0.1	0.424911
26.016717	0.1	0.420371
26.018383	0.1	0.418290
26.020050	0.1	0.419295
26.021717	0.1	0.421996
26.023383	0.1	0.424874
26.025050	0.1	0.427538
26.026717	0.1	0.429908
26.028383	0.1	0.431971
26.030050	0.1	0.434457
26.031717	0.1	0.437568
26.033383	0.1	0.439440
26.035050	0.1	0.437978
26.036717	0.1	0.433791
26.038383	0.1	0.429833
26.040050	0.1	0.428595
26.041717	0.1	0.430075
26.043383	0.1	0.432050
26.045050	0.1	0.432539
26.046717	0.1	0.431556
26.048383	0.1	0.430751
26.050050	0.1	0.431561
26.051717	0.1	0.433573
26.053383	0.1	0.435514
26.055050	0.1	0.437465
26.056717	0.1	0.440227
26.058383	0.1	0.443370
26.060050	0.1	0.445307
26.061717	0.1	0.445121
26.063383	0.1	0.443887
26.065050	0.1	0.443477
26.066717	0.1	0.444343
26.068383	0.1	0.445470
26.070050	0.1	0.446108
26.071717	0.1	0.446429
26.073383	0.1	0.446993
26.075050	0.1	0.448413
26.076717	0.1	0.450765
26.078383	0.1	0.452953
26.080050	0.1	0.453782
26.081717	0.1	0.453331
26.083383	0.1	0.452241
26.085050	0.1	0.450811
26.086717	0.1	0.449596
26.088383	0.1	0.449684
26.090050	0.1	0.451631
26.091717	0.1	0.454751
26.093383	0.1	0.458038
26.095050	0.1	0.461335
26.096717	0.1	0.464874
26.098383	0.1	0.468674
26.100050	0.1	0.472935
26.101717	0.1	0.478071
26.103383	0.1	0.484125
26.105050	0.1	0.490476
26.106717	0.1	0.496209
26.108383	0.1	0.500833
26.110050	0.1	0.504320
26.111717	0.1	0.506816
26.113383	0.1	0.509038
26.115050	0.1	0.511762
26.116717	0.1	0.514449
26.118383	0.1	0.516023
26.120050	0.1	0.516605
26.121717	0.1	0.516926
26.123383	0.1	0.516898
26.125050	0.1	0.515771
26.126717	0.1	0.513047
26.128383	0.1	0.509419
26.130050	0.1	0.507068
26.131717	0.1	0.508092
26.133383	0.1	0.512782
26.135050	0.1	0.520027
26.136717	0.1	0.528744
26.138383	0.1	0.537941
26.140050	0.1	0.545983
26.141717	0.1	0.550877
26.143383	0.1	0.552060
26.145050	0.1	0.551189
26.146717	0.1	0.550742
26.148383	0.1	0.553108
26.150050	0.1	0.559702
26.151717	0.1	0.569513
26.153383	0.1	0.579911
26.155050	0.1	0.589420
26.156717	0.1	0.598752
26.158383	0.1	0.608908
26.160050	0.1	0.619479
26.161717	0.1	0.629514
26.163383	0.1	0.638701
26.165050	0.1	0.647134
26.166717	0.1	0.655227
26.168383	0.1	0.664061
26.170050	0.1	0.674319
26.171717	0.1	0.684937
26.173383	0.1	0.693626
26.175050	0.1	0.698813
26.176717	0.1	0.701351
26.178383	0.1	0.704709
26.180050	0.1	0.712345
26.181717	0.1	0.724578
26.183383	0.1	0.739405
26.185050	0.1	0.755484
26.186717	0.1	0.772453
26.188383	0.1	0.789231
26.190050	0.1	0.804146
26.191717	0.1	0.816621
26.193383	0.1	0.827359
26.195050	0.1	0.837739
26.196717	0.1	0.849706
26.198383	0.1	0.864994
26.200050	0.1	0.883886
26.201717	0.1	0.905362
26.203383	0.1	0.928147
26.205050	0.1	0.951258
26.206717	0.1	0.973721
26.208383	0.1	0.994615
26.210050	0.1	1.014029
26.211717	0.1	1.033358
26.213383	0.1	1.054332
26.215050	0.1	1.078332
26.216717	0.1	1.105773
26.218383	0.1	1.135548
26.220050	0.1	1.166249
26.221717	0.1	1.197732
26.223383	0.1	1.229919
26.225050	0.1	1.261863
26.226717	0.1	1.293370
26.228383	0.1	1.325472
26.230050	0.1	1.359140
26.231717	0.1	1.394763
26.233383	0.1	1.432360
26.235050	0.1	1.471392
26.236717	0.1	1.510857
26.238383	0.1	1.550200
26.240050	0.1	1.590210
26.241717	0.1	1.631710
26.243383	0.1	1.674164
26.245050	0.1	1.716828
26.246717	0.1	1.759441
26.248383	0.1	1.801560
26.250050	0.1	1.843274
26.251717	0.1	1.885910
26.253383	0.1	1.930036
26.255050	0.1	1.974101
26.256717	0.1	2.016625
26.258383	0.1	2.057878
26.260050	0.1	2.098251
26.261717	0.1	2.137017
26.263383	0.1	2.173255
26.265050	0.1	2.206410
26.266717	0.1	2.236054
26.268383	0.1	2.261745
26.270050	0.1	2.283328
26.271717	0.1	2.301028
26.273383	0.1	2.315040
26.275050	0.1	2.325457
26.276717	0.1	2.332740
26.278383	0.1	2.337941
26.280050	0.1	2.342016
26.281717	0.1	2.345177
26.283383	0.1	2.347305
26.285050	0.1	2.348390
26.286717	0.1	2.347603
26.288383	0.1	2.342248
26.290050	0.1	2.328618
26.291717	0.1	2.304832
26.293383	0.1	2.273126
26.295050	0.1	2.238960
26.296717	0.1	2.206960
26.298383	0.1	2.177712
26.300050	0.1	2.148608
26.301717	0.1	2.117152
26.303383	0.1	2.082973
26.305050	0.1	2.046926
26.306717	0.1	2.008905
26.308383	0.1	1.967731
26.310050	0.1	1.922990
26.311717	0.1	1.875744
26.313383	0.1	1.826803
26.315050	0.1	1.775757
26.316717	0.1	1.723231
26.318383	0.1	1.672078
26.320050	0.1	1.624404
26.321717	0.1	1.579449
26.323383	0.1	1.535760
26.325050	0.1	1.493199
26.326717	0.1	1.451513
26.328383	0.1	1.409128
26.330050	0.1	1.364839
26.331717	0.1	1.319284
26.333383	0.1	1.274068
26.335050	0.1	1.230333
26.336717	0.1	1.187799
26.338383	0.1	1.145210
26.340050	0.1	1.102360
26.341717	0.1	1.060953
26.343383	0.1	1.022522
26.345050	0.1	0.986755
26.346717	0.1	0.952771
26.348383	0.1	0.920505
26.350050	0.1	0.890670
26.351717	0.1	0.864267
26.353383	0.1	0.841422
26.355050	0.1	0.820411
26.356717	0.1	0.798949
26.358383	0.1	0.776621
26.360050	0.1	0.755307
26.361717	0.1	0.737146
26.363383	0.1	0.722511
26.365050	0.1	0.709724
26.366717	0.1	0.696508
26.368383	0.1	0.682101
26.370050	0.1	0.667386
26.371717	0.1	0.652513
26.373383	0.1	0.636759
26.375050	0.1	0.621229
26.376717	0.1	0.608005
26.378383	0.1	0.597034
26.380050	0.1	0.586798
26.381717	0.1	0.577173
26.383383	0.1	0.569210
26.385050	0.1	0.563492
26.386717	0.1	0.560298
26.388383	0.1	0.559357
26.390050	0.1	0.558659
26.391717	0.1	0.556246
26.393383	0.1	0.552181
26.395050	0.1	0.546756
26.396717	0.1	0.539301
26.398383	0.1	0.529573
26.400050	0.1	0.518383
26.401717	0.1	0.507063
26.403383	0.1	0.496763
26.405050	0.1	0.487599
26.406717	0.1	0.479454
26.408383	0.1	0.473340
26.410050	0.1	0.470541
26.411717	0.1	0.470905
26.413383	0.1	0.472628
26.415050	0.1	0.473782
26.416717	0.1	0.474327
26.418383	0.1	0.475924
26.420050	0.1	0.479291
26.421717	0.1	0.482984
26.423383	0.1	0.485186
26.425050	0.1	0.485298
26.426717	0.1	0.483985
26.428383	0.1	0.482649
26.430050	0.1	0.482281
26.431717	0.1	0.482597
26.433383	0.1	0.482565
26.435050	0.1	0.481182
26.436717	0.1	0.477680
26.438383	0.1	0.471729
26.440050	0.1	0.463780
26.441717	0.1	0.455310
26.443383	0.1	0.448525
26.445050	0.1	0.444921
26.446717	0.1	0.444227
26.448383	0.1	0.444963
26.450050	0.1	0.445629
26.451717	0.1	0.445722
26.453383	0.1	0.445838
26.455050	0.1	0.446099
26.456717	0.1	0.445568
26.458383	0.1	0.444143
26.460050	0.1	0.443798
26.461717	0.1	0.446816
26.463383	0.1	0.452911
26.465050	0.1	0.459170
26.466717	0.1	0.463184
26.468383	0.1	0.464511
26.470050	0.1	0.463286
26.471717	0.1	0.459631
26.473383	0.1	0.454742
26.475050	0.1	0.450588
26.476717	0.1	0.448022
26.478383	0.1	0.446592
26.480050	0.1	0.446141
26.481717	0.1	0.447189
26.483383	0.1	0.449331
26.485050	0.1	0.450462
26.486717	0.1	0.448646
26.488383	0.1	0.444297
26.490050	0.1	0.439761
26.491717	0.1	0.436963
26.493383	0.1	0.436301
26.495050	0.1	0.437242
26.496717	0.1	0.438988
26.498383	0.1	0.440963
26.500050	0.1	0.442876
26.501717	0.1	0.444665
26.503383	0.1	0.446360
26.505050	0.1	0.447771
26.506717	0.1	0.448711
26.508383	0.1	0.449182
26.510050	0.1	0.449172
26.511717	0.1	0.448781
26.513383	0.1	0.448097
26.515050	0.1	0.446928
26.516717	0.1	0.445540
26.518383	0.1	0.444762
26.520050	0.1	0.444674
26.521717	0.1	0.444707
26.523383	0.1	0.444679
26.525050	0.1	0.444897
26.526717	0.1	0.445931
26.528383	0.1	0.448124
26.530050	0.1	0.451035
26.531717	0.1	0.453866
26.533383	0.1	0.455901
26.535050	0.1	0.455910
26.536717	0.1	0.452581
26.538383	0.1	0.446583
26.540050	0.1	0.440925
26.541717	0.1	0.438406
26.543383	0.1	0.439794
26.545050	0.1	0.443766
26.546717	0.1	0.447608
26.548383	0.1	0.449219
26.550050	0.1	0.448492
26.551717	0.1	0.445964
26.553383	0.1	0.441656
26.555050	0.1	0.436446
26.556717	0.1	0.432301
26.558383	0.1	0.430099
26.560050	0.1	0.428786
26.561717	0.1	0.426979
26.563383	0.1	0.424194
26.565050	0.1	0.421032
26.566717	0.1	0.418760
26.568383	0.1	0.418266
26.570050	0.1	0.419198
26.571717	0.1	0.420185
26.573383	0.1	0.420655
26.575050	0.1	0.421791
26.576717	0.1	0.424851
26.578383	0.1	0.429042
26.580050	0.1	0.431677
26.581717	0.1	0.430830
26.583383	0.1	0.427351
26.585050	0.1	0.423696
26.586717	0.1	0.421349
26.588383	0.1	0.419770
26.590050	0.1	0.417554
26.591717	0.1	0.414397
26.593383	0.1	0.411514
26.595050	0.1	0.410345
26.596717	0.1	0.410867
26.598383	0.1	0.411686
26.600050	0.1	0.411617
26.601717	0.1	0.410653
26.603383	0.1	0.409861
26.605050	0.1	0.410560
26.606717	0.1	0.413633
26.608383	0.1	0.418718
26.610050	0.1	0.423957
26.611717	0.1	0.427379
26.613383	0.1	0.428064
26.615050	0.1	0.425954
26.616717	0.1	0.421698
26.618383	0.1	0.416520
26.620050	0.1	0.411957
26.621717	0.1	0.409624
26.623383	0.1	0.410536
26.625050	0.1	0.414615
26.626717	0.1	0.421032
26.628383	0.1	0.428474
26.630050	0.1	0.435398
26.631717	0.1	0.440618
26.633383	0.1	0.443282
26.635050	0.1	0.442923
26.636717	0.1	0.440055
26.638383	0.1	0.436478
26.640050	0.1	0.434285
26.641717	0.1	0.434229
26.643383	0.1	0.435119
26.645050	0.1	0.435179
26.646717	0.1	0.434043
26.648383	0.1	0.432781
26.650050	0.1	0.432022
26.651717	0.1	0.431025
26.653383	0.1	0.428669
26.655050	0.1	0.425321
26.656717	0.1	0.423379
26.658383	0.1	0.424660
26.660050	0.1	0.428064
26.661717	0.1	0.431589
26.663383	0.1	0.434695
26.665050	0.1	0.437126
26.666717	0.1	0.437461
26.668383	0.1	0.434699
26.670050	0.1	0.430420
26.671717	0.1	0.428590
26.673383	0.1	0.432767
26.675050	0.1	0.442858
26.676717	0.1	0.455137
26.678383	0.1	0.465610
26.680050	0.1	0.472367
26.681717	0.1	0.474928
26.683383	0.1	0.473368
26.685050	0.1	0.468735
26.686717	0.1	0.463529
26.688383	0.1	0.460646
26.690050	0.1	0.461182
26.691717	0.1	0.463882
26.693383	0.1	0.467282
26.695050	0.1	0.471338
26.696717	0.1	0.476660
26.698383	0.1	0.483403
26.700050	0.1	0.490779
26.701717	0.1	0.497089
26.703383	0.1	0.501131
26.705050	0.1	0.503482
26.706717	0.1	0.505554
26.708383	0.1	0.507841
26.710050	0.1	0.510123
26.711717	0.1	0.513084
26.713383	0.1	0.517853
26.715050	0.1	0.523888
26.716717	0.1	0.529615
26.718383	0.1	0.534346
26.720050	0.1	0.538272
26.721717	0.1	0.542216
26.723383	0.1	0.547352
26.725050	0.1	0.554123
26.726717	0.1	0.562323
26.728383	0.1	0.572093
26.730050	0.1	0.583488
26.731717	0.1	0.595506
26.733383	0.1	0.606799
26.735050	0.1	0.617155
26.736717	0.1	0.627735
26.738383	0.1	0.640075
26.740050	0.1	0.654450
26.741717	0.1	0.669328
26.743383	0.1	0.683418
26.745050	0.1	0.697258
26.746717	0.1	0.712057
26.748383	0.1	0.728439
26.750050	0.1	0.746613
26.751717	0.1	0.766106
26.753383	0.1	0.785422
26.755050	0.1	0.803056
26.756717	0.1	0.818600
26.758383	0.1	0.832784
26.760050	0.1	0.847252
26.761717	0.1	0.863504
26.763383	0.1	0.881590
26.765050	0.1	0.900547
26.766717	0.1	0.919914
26.768383	0.1	0.940287
26.770050	0.1	0.962703
26.771717	0.1	0.987821
26.773383	0.1	1.015067
26.775050	0.1	1.042485
26.776717	0.1	1.068143
26.778383	0.1	1.091980
26.780050	0.1	1.115506
26.781717	0.1	1.139999
26.783383	0.1	1.166458
26.785050	0.1	1.196289
26.786717	0.1	1.229653
26.788383	0.1	1.264289
26.790050	0.1	1.297602
26.791717	0.1	1.329593
26.793383	0.1	1.362949
26.795050	0.1	1.400439
26.796717	0.1	1.443089
26.798383	0.1	1.490414
26.800050	0.1	1.540310
26.801717	0.1	1.589148
26.803383	0.1	1.635142
26.805050	0.1	1.680763
26.806717	0.1	1.729401
26.808383	0.1	1.781578
26.810050	0.1	1.836419
26.811717	0.1	1.894166
26.813383	0.1	1.955261
26.815050	0.1	2.018665
26.816717	0.1	2.083057
26.818383	0.1	2.148822
26.820050	0.1	2.217363
26.821717	0.1	2.289400
26.823383	0.1	2.364405
26.825050	0.1	2.441132
26.826717	0.1	2.518664
26.828383	0.1	2.596946
26.830050	0.1	2.676575
26.831717	0.1	2.757753
26.833383	0.1	2.839551
26.835050	0.1	2.921098
26.836717	0.1	3.003129
26.838383	0.1	3.087237
26.840050	0.1	3.173687
26.841717	0.1	3.260686
26.843383	0.1	3.345669
26.845050	0.1	3.426909
26.846717	0.1	3.504758
26.848383	0.1	3.581042
26.850050	0.1	3.656177
26.851717	0.1	3.728061
26.853383	0.1	3.794641
26.855050	0.1	3.856318
26.856717	0.1	3.915243
26.858383	0.1	3.973129
26.860050	0.1	4.029665
26.861717	0.1	4.083221
26.863383	0.1	4.132544
26.865050	0.1	4.176092
26.866717	0.1	4.210798
26.868383	0.1	4.233634
26.870050	0.1	4.244060
26.871717	0.1	4.244889
26.873383	0.1	4.240973
26.875050	0.1	4.236209
26.876717	0.1	4.231236
26.878383	0.1	4.223981
26.880050	0.1	4.211874
26.881717	0.1	4.193671
26.883383	0.1	4.169857
26.885050	0.1	4.141247
26.886717	0.1	4.107668
26.888383	0.1	4.068706
26.890050	0.1	4.024729
26.891717	0.1	3.976342
26.893383	0.1	3.923518
26.895050	0.1	3.865669
26.896717	0.1	3.802660
26.898383	0.1	3.735712
26.900050	0.1	3.667292
26.901717	0.1	3.600628
26.903383	0.1	3.538597
26.905050	0.1	3.481610
26.906717	0.1	3.427318
26.908383	0.1	3.373143
26.910050	0.1	3.317464
26.911717	0.1	3.258935
26.913383	0.1	3.197556
26.915050	0.1	3.136275
26.916717	0.1	3.079022
26.918383	0.1	3.027786
26.920050	0.1	2.982616
26.921717	0.1	2.942816
26.923383	0.1	2.906905
26.925050	0.1	2.872706
26.926717	0.1	2.838867
26.928383	0.1	2.805847
26.930050	0.1	2.774489
26.931717	0.1	2.744803
26.933383	0.1	2.717008
26.935050	0.1	2.692845
26.936717	0.1	2.674898
26.938383	0.1	2.664290
26.940050	0.1	2.659466
26.941717	0.1	2.657082
26.943383	0.1	2.653678
26.945050	0.1	2.646963
26.946717	0.1	2.636411
26.948383	0.1	2.623545
26.950050	0.1	2.611028
26.951717	0.1	2.600024
26.953383	0.1	2.589659
26.955050	0.1	2.579694
26.956717	0.1	2.571163
26.958383	0.1	2.564066
26.960050	0.1	2.556918
26.961717	0.1	2.548355
26.963383	0.1	2.537519
26.965050	0.1	2.523591
26.966717	0.1	2.506594
26.968383	0.1	2.488247
26.970050	0.1	2.470291
26.971717	0.1	2.451800
26.973383	0.1	2.429159
26.975050	0.1	2.399404
26.976717	0.1	2.362859
26.978383	0.1	2.322136
26.980050	0.1	2.279780
26.981717	0.1	2.237535
26.983383	0.1	2.196273
26.985050	0.1	2.155928
26.986717	0.1	2.116296
26.988383	0.1	2.078186
26.990050	0.1	2.042293
26.991717	0.1	2.006912
26.993383	0.1	1.968779
26.995050	0.1	1.926171
26.996717	0.1	1.879712
26.998383	0.1	1.830691
27.000050	0.1	1.780642
27.001717	0.1	1.731850
27.003383	0.1	1.685726
27.005050	0.1	1.641619
27.006717	0.1	1.598629
27.008383	0.1	1.556757
27.010050	0.1	1.515918
27.011717	0.1	1.475755
27.013383	0.1	1.436519
27.015050	0.1	1.398590
27.016717	0.1	1.361514
27.018383	0.1	1.325211
27.020050	0.1	1.291614
27.021717	0.1	1.262976
27.023383	0.1	1.238822
27.025050	0.1	1.216284
27.026717	0.1	1.192698
27.028383	0.1	1.166775
27.030050	0.1	1.138519
27.031717	0.1	1.109526
27.033383	0.1	1.083142
27.035050	0.1	1.062332
27.036717	0.1	1.046769
27.038383	0.1	1.033954
27.040050	0.1	1.022345
27.041717	0.1	1.011337
27.043383	0.1	1.000217
27.045050	0.1	0.989218
27.046717	0.1	0.979942
27.048383	0.1	0.973223
27.050050	0.1	0.967924
27.051717	0.1	0.962801
27.053383	0.1	0.957814
27.055050	0.1	0.953693
27.056717	0.1	0.951393
27.058383	0.1	0.950829
27.060050	0.1	0.950387
27.061717	0.1	0.948906
27.063383	0.1	0.946885
27.065050	0.1	0.945427
27.066717	0.1	0.945847
27.068383	0.1	0.949590
27.070050	0.1	0.957036
27.071717	0.1	0.966471
27.073383	0.1	0.974839
27.075050	0.1	0.980380
27.076717	0.1	0.984375
27.078383	0.1	0.989111
27.080050	0.1	0.995449
27.081717	0.1	1.003742
27.083383	0.1	1.014560
27.085050	0.1	1.026965
27.086717	0.1	1.038681
27.088383	0.1	1.048995
27.090050	0.1	1.059193
27.091717	0.1	1.070038
27.093383	0.1	1.081531
27.095050	0.1	1.094099
27.096717	0.1	1.107734
27.098383	0.1	1.120837
27.100050	0.1	1.131268
27.101717	0.1	1.138342
27.103383	0.1	1.143357
27.105050	0.1	1.148232
27.106717	0.1	1.154630
27.108383	0.1	1.164256
27.110050	0.1	1.178477
27.111717	0.1	1.197294
27.113383	0.1	1.218873
27.115050	0.1	1.240093
27.116717	0.1	1.258622
27.118383	0.1	1.274496
27.120050	0.1	1.289551
27.121717	0.1	1.306003
27.123383	0.1	1.325631
27.125050	0.1	1.349305
27.126717	0.1	1.376159
27.128383	0.1	1.403010
27.130050	0.1	1.426633
27.131717	0.1	1.447052
27.133383	0.1	1.466656
27.135050	0.1	1.486917
27.136717	0.1	1.508077
27.138383	0.1	1.530526
27.140050	0.1	1.554727
27.141717	0.1	1.580678
27.143383	0.1	1.608236
27.145050	0.1	1.637363
27.146717	0.1	1.668106
27.148383	0.1	1.700516
27.150050	0.1	1.733718
27.151717	0.1	1.765555
27.153383	0.1	1.794612
27.155050	0.1	1.821951
27.156717	0.1	1.849895
27.158383	0.1	1.880229
27.160050	0.1	1.914171
27.161717	0.1	1.952327
27.163383	0.1	1.994097
27.165050	0.1	2.038334
27.166717	0.1	2.084672
27.168383	0.1	2.133334
27.170050	0.1	2.183905
27.171717	0.1	2.235514
27.173383	0.1	2.288097
27.175050	0.1	2.341941
27.176717	0.1	2.396163
27.178383	0.1	2.449560
27.180050	0.1	2.502813
27.181717	0.1	2.558082
27.183383	0.1	2.616663
27.185050	0.1	2.678251
27.186717	0.1	2.742158
27.188383	0.1	2.808580
27.190050	0.1	2.878853
27.191717	0.1	2.954542
27.193383	0.1	3.036465
27.195050	0.1	3.124899
27.196717	0.1	3.219345
27.198383	0.1	3.317609
27.200050	0.1	3.416543
27.201717	0.1	3.514281
27.203383	0.1	3.612004
27.205050	0.1	3.713733
27.206717	0.1	3.823917
27.208383	0.1	3.945222
27.210050	0.1	4.077316
27.211717	0.1	4.217085
27.213383	0.1	4.361267
27.215050	0.1	4.509110
27.216717	0.1	4.661977
27.218383	0.1	4.821261
27.220050	0.1	4.987596
27.221717	0.1	5.161096
27.223383	0.1	5.342108
27.225050	0.1	5.531735
27.226717	0.1	5.731159
27.228383	0.1	5.940744
27.230050	0.1	6.160322
27.231717	0.1	6.389739
27.233383	0.1	6.628553
27.235050	0.1	6.875545
27.236717	0.1	7.129940
27.238383	0.1	7.392643
27.240050	0.1	7.664883
27.241717	0.1	7.946906
27.243383	0.1	8.238219
27.245050	0.1	8.537518
27.246717	0.1	8.843113
27.248383	0.1	9.154207
27.250050	0.1	9.470750
27.251717	0.1	9.792335
27.253383	0.1	10.118014
27.255050	0.1	10.446464
27.256717	0.1	10.776259
27.258383	0.1	11.106408
27.260050	0.1	11.436818
27.261717	0.1	11.767526
27.263383	0.1	12.097396
27.265050	0.1	12.424337
27.266717	0.1	12.746123
27.268383	0.1	13.059527
27.270050	0.1	13.360451
27.271717	0.1	13.645780
27.273383	0.1	13.913377
27.275050	0.1	14.161202
27.276717	0.1	14.389018
27.278383	0.1	14.599087
27.280050	0.1	14.792848
27.281717	0.1	14.968407
27.283383	0.1	15.122280
27.285050	0.1	15.252321
27.286717	0.1	15.358021
27.288383	0.1	15.439033
27.290050	0.1	15.494656
27.291717	0.1	15.524365
27.293383	0.1	15.528095
27.295050	0.1	15.506381
27.296717	0.1	15.460243
27.298383	0.1	15.390585
27.300050	0.1	15.296685
27.301717	0.1	15.175575
27.303383	0.1	15.024650
27.305050	0.1	14.844774
27.306717	0.1	14.640158
27.308383	0.1	14.415528
27.310050	0.1	14.173542
27.311717	0.1	13.914783
27.313383	0.1	13.640001
27.315050	0.1	13.350369
27.316717	0.1	13.045878
27.318383	0.1	12.726164
27.320050	0.1	12.392867
27.321717	0.1	12.049568
27.323383	0.1	11.699307
27.325050	0.1	11.342894
27.326717	0.1	10.980084
27.328383	0.1	10.612132
27.330050	0.1	10.242532
27.331717	0.1	9.874781
27.333383	0.1	9.510289
27.335050	0.1	9.148307
27.336717	0.1	8.787620
27.338383	0.1	8.429014
27.340050	0.1	8.075889
27.341717	0.1	7.731668
27.343383	0.1	7.397970
27.345050	0.1	7.075388
27.346717	0.1	6.764214
27.348383	0.1	6.463691
27.350050	0.1	6.171637
27.351717	0.1	5.886266
27.353383	0.1	5.608466
27.355050	0.1	5.341074
27.356717	0.1	5.086353
27.358383	0.1	4.845262
27.360050	0.1	4.617581
27.361717	0.1	4.401561
27.363383	0.1	4.194872
27.365050	0.1	3.996287
27.366717	0.1	3.805687
27.368383	0.1	3.623082
27.370050	0.1	3.448809
27.371717	0.1	3.283713
27.373383	0.1	3.128322
27.375050	0.1	2.982328
27.376717	0.1	2.844739
27.378383	0.1	2.714121
27.380050	0.1	2.589733
27.381717	0.1	2.472838
27.383383	0.1	2.365462
27.385050	0.1	2.267384
27.386717	0.1	2.175462
27.388383	0.1	2.086679
27.390050	0.1	2.000541
27.391717	0.1	1.918222
27.393383	0.1	1.840992
27.395050	0.1	1.769043
27.396717	0.1	1.700730
27.398383	0.1	1.634578
27.400050	0.1	1.571914
27.401717	0.1	1.514992
27.403383	0.1	1.463341
27.405050	0.1	1.414474
27.406717	0.1	1.366674
27.408383	0.1	1.319586
27.410050	0.1	1.273700
27.411717	0.1	1.229732
27.413383	0.1	1.188498
27.415050	0.1	1.150984
27.416717	0.1	1.117620
27.418383	0.1	1.087682
27.420050	0.1	1.059594
27.421717	0.1	1.031770
27.423383	0.1	1.003384
27.425050	0.1	0.974704
27.426717	0.1	0.946862
27.428383	0.1	0.920910
27.430050	0.1	0.897036
27.431717	0.1	0.875220
27.433383	0.1	0.856188
27.435050	0.1	0.840165
27.436717	0.1	0.825231
27.438383	0.1	0.809082
27.440050	0.1	0.792183
27.441717	0.1	0.777142
27.443383	0.1	0.765030
27.445050	0.1	0.754725
27.446717	0.1	0.745095
27.448383	0.1	0.735521
27.450050	0.1	0.725496
27.451717	0.1	0.714967
27.453383	0.1	0.703968
27.455050	0.1	0.691353
27.456717	0.1	0.675973
27.458383	0.1	0.658929
27.460050	0.1	0.642873
27.461717	0.1	0.630016
27.463383	0.1	0.621132
27.465050	0.1	0.614836
27.466717	0.1	0.608317
27.468383	0.1	0.600088
27.470050	0.1	0.591711
27.471717	0.1	0.585844
27.473383	0.1	0.583371
27.475050	0.1	0.583301
27.476717	0.1	0.584149
27.478383	0.1	0.584810
27.480050	0.1	0.584433
27.481717	0.1	0.582561
27.483383	0.1	0.580018
27.485050	0.1	0.577900
27.486717	0.1	0.575115
27.488383	0.1	0.568987
27.490050	0.1	0.558808
27.491717	0.1	0.547068
27.493383	0.1	0.537382
27.495050	0.1	0.532256
27.496717	0.1	0.532037
27.498383	0.1	0.535324
27.500050	0.1	0.540181
27.501717	0.1	0.544614
27.503383	0.1	0.547040
27.505050	0.1	0.547390
27.506717	0.1	0.546863
27.508383	0.1	0.546235
27.510050	0.1	0.545434
27.511717	0.1	0.544479
27.513383	0.1	0.543464
27.515050	0.1	0.541825
27.516717	0.1	0.538556
27.518383	0.1	0.533480
27.520050	0.1	0.528013
27.521717	0.1	0.524591
27.523383	0.1	0.525215
27.525050	0.1	0.529648
27.526717	0.1	0.535138
27.528383	0.1	0.538779
27.530050	0.1	0.539548
27.531717	0.1	0.538104
27.533383	0.1	0.535818
27.535050	0.1	0.533420
27.536717	0.1	0.529913
27.538383	0.1	0.524139
27.540050	0.1	0.517322
27.541717	0.1	0.512493
27.543383	0.1	0.511305
27.545050	0.1	0.512307
27.546717	0.1	0.512470
27.548383	0.1	0.510192
27.550050	0.1	0.506202
27.551717	0.1	0.501764
27.553383	0.1	0.497671
27.555050	0.1	0.495086
27.556717	0.1	0.495599
27.558383	0.1	0.499985
27.560050	0.1	0.507492
27.561717	0.1	0.515794
27.563383	0.1	0.521224
27.565050	0.1	0.520665
27.566717	0.1	0.514076
27.568383	0.1	0.504013
27.570050	0.1	0.492954
27.571717	0.1	0.482313
27.573383	0.1	0.473587
27.575050	0.1	0.468139
27.576717	0.1	0.466155
27.578383	0.1	0.467370
27.580050	0.1	0.471296
27.581717	0.1	0.475971
27.583383	0.1	0.478607
27.585050	0.1	0.477815
27.586717	0.1	0.474169
27.588383	0.1	0.469103
27.590050	0.1	0.464018
27.591717	0.1	0.460311
27.593383	0.1	0.458783
27.595050	0.1	0.458364
27.596717	0.1	0.456227
27.598383	0.1	0.450201
27.600050	0.1	0.441074
27.601717	0.1	0.431873
27.603383	0.1	0.425442
27.605050	0.1	0.423430
27.606717	0.1	0.425815
27.608383	0.1	0.430080
27.610050	0.1	0.432800
27.611717	0.1	0.432343
27.613383	0.1	0.428776
27.615050	0.1	0.422606
27.616717	0.1	0.415291
27.618383	0.1	0.409647
27.620050	0.1	0.408092
27.621717	0.1	0.410168
27.623383	0.1	0.412771
27.625050	0.1	0.413260
27.626717	0.1	0.411230
27.628383	0.1	0.407784
27.630050	0.1	0.404511
27.631717	0.1	0.402615
27.633383	0.1	0.402168
27.635050	0.1	0.402452
27.636717	0.1	0.403388
27.638383	0.1	0.405628
27.640050	0.1	0.408762
27.641717	0.1	0.411188
27.643383	0.1	0.411966
27.645050	0.1	0.411356
27.646717	0.1	0.410038
27.648383	0.1	0.408464
27.650050	0.1	0.406769
27.651717	0.1	0.404925
27.653383	0.1	0.403048
27.655050	0.1	0.401428
27.656717	0.1	0.400138
27.658383	0.1	0.398871
27.660050	0.1	0.397488
27.661717	0.1	0.396478
27.663383	0.1	0.396818
27.665050	0.1	0.398881
27.666717	0.1	0.401554
27.668383	0.1	0.403346
27.670050	0.1	0.403509
27.671717	0.1	0.401419
27.673383	0.1	0.396473
27.675050	0.1	0.389740
27.676717	0.1	0.384012
27.678383	0.1	0.381493
27.680050	0.1	0.382769
27.681717	0.1	0.387565
27.683383	0.1	0.394825
27.685050	0.1	0.402192
27.686717	0.1	0.406634
27.688383	0.1	0.406504
27.690050	0.1	0.402271
27.691717	0.1	0.395495
27.693383	0.1	0.388320
27.695050	0.1	0.382666
27.696717	0.1	0.378811
27.698383	0.1	0.375691
27.700050	0.1	0.372902
27.701717	0.1	0.371514
27.703383	0.1	0.372659
27.705050	0.1	0.376040
27.706717	0.1	0.380343
27.708383	0.1	0.384534
27.710050	0.1	0.388115
27.711717	0.1	0.391216
27.713383	0.1	0.394704
27.715050	0.1	0.399048
27.716717	0.1	0.403393
27.718383	0.1	0.406620
27.720050	0.1	0.408413
27.721717	0.1	0.408641
27.723383	0.1	0.406853
27.725050	0.1	0.403291
27.726717	0.1	0.399677
27.728383	0.1	0.398271
27.730050	0.1	0.399882
27.731717	0.1	0.403184
27.733383	0.1	0.406550
27.735050	0.1	0.409614
27.736717	0.1	0.412567
27.738383	0.1	0.415435
27.740050	0.1	0.418318
27.741717	0.1	0.420939
27.743383	0.1	0.422192
27.745050	0.1	0.421400
27.746717	0.1	0.419407
27.748383	0.1	0.417363
27.750050	0.1	0.415924
27.751717	0.1	0.415589
27.753383	0.1	0.415989
27.755050	0.1	0.415742
27.756717	0.1	0.414243
27.758383	0.1	0.412860
27.760050	0.1	0.413819
27.761717	0.1	0.417880
27.763383	0.1	0.424273
27.765050	0.1	0.432110
27.766717	0.1	0.439333
27.768383	0.1	0.442564
27.770050	0.1	0.440655
27.771717	0.1	0.435901
27.773383	0.1	0.431770
27.775050	0.1	0.431226
27.776717	0.1	0.435552
27.778383	0.1	0.443417
27.780050	0.1	0.451664
27.781717	0.1	0.457498
27.783383	0.1	0.459938
27.785050	0.1	0.459268
27.786717	0.1	0.455803
27.788383	0.1	0.450267
27.790050	0.1	0.444776
27.791717	0.1	0.441284
27.793383	0.1	0.439598
27.795050	0.1	0.438630
27.796717	0.1	0.438495
27.798383	0.1	0.440176
27.800050	0.1	0.444073
27.801717	0.1	0.449610
27.803383	0.1	0.455263
27.805050	0.1	0.459044
27.806717	0.1	0.459664
27.808383	0.1	0.457177
27.810050	0.1	0.452534
27.811717	0.1	0.446625
27.813383	0.1	0.440343
27.815050	0.1	0.435007
27.816717	0.1	0.431458
27.818383	0.1	0.429633
27.820050	0.1	0.429493
27.821717	0.1	0.430653
27.823383	0.1	0.431594
27.825050	0.1	0.430918
27.826717	0.1	0.428795
27.828383	0.1	0.426704
27.830050	0.1	0.425559
27.831717	0.1	0.424343
27.833383	0.1	0.421703
27.835050	0.1	0.418066
27.836717	0.1	0.414732
27.838383	0.1	0.411901
27.840050	0.1	0.408962
27.841717	0.1	0.405689
27.843383	0.1	0.402299
27.845050	0.1	0.399295
27.846717	0.1	0.397260
27.848383	0.1	0.396110
27.850050	0.1	0.395146
27.851717	0.1	0.394145
27.853383	0.1	0.393358
27.855050	0.1	0.392343
27.856717	0.1	0.389903
27.858383	0.1	0.385540
27.860050	0.1	0.380208
27.861717	0.1	0.375137
27.863383	0.1	0.370960
27.865050	0.1	0.368422
27.866717	0.1	0.368906
27.868383	0.1	0.373526
27.870050	0.1	0.381274
27.871717	0.1	0.388287
27.873383	0.1	0.390830
27.875050	0.1	0.388608
27.876717	0.1	0.383840
27.878383	0.1	0.378904
27.880050	0.1	0.376268
27.881717	0.1	0.378196
27.883383	0.1	0.384687
27.885050	0.1	0.392883
27.886717	0.1	0.399291
27.888383	0.1	0.402154
27.890050	0.1	0.401475
27.891717	0.1	0.397577
27.893383	0.1	0.390927
27.895050	0.1	0.382932
27.896717	0.1	0.375989
27.898383	0.1	0.372063
27.900050	0.1	0.371211
27.901717	0.1	0.371640
27.903383	0.1	0.371248
27.905050	0.1	0.368971
27.906717	0.1	0.365316
27.908383	0.1	0.361805
27.910050	0.1	0.359491
27.911717	0.1	0.358010
27.913383	0.1	0.356324
27.915050	0.1	0.354103
27.916717	0.1	0.352263
27.918383	0.1	0.352506
27.920050	0.1	0.355737
27.921717	0.1	0.360711
27.923383	0.1	0.365167
27.925050	0.1	0.367751
27.926717	0.1	0.368273
27.928383	0.1	0.367584
27.930050	0.1	0.366890
27.931717	0.1	0.366350
27.933383	0.1	0.365586
27.935050	0.1	0.365376
27.936717	0.1	0.367579
27.938383	0.1	0.372985
27.940050	0.1	0.379635
27.941717	0.1	0.384231
27.943383	0.1	0.385181
27.945050	0.1	0.383570
27.946717	0.1	0.381568
27.948383	0.1	0.380483
27.950050	0.1	0.380487
27.951717	0.1	0.381283
27.953383	0.1	0.382336
27.955050	0.1	0.383300
27.956717	0.1	0.384045
27.958383	0.1	0.383891
27.960050	0.1	0.381907
27.961717	0.1	0.377870
27.963383	0.1	0.372371
27.965050	0.1	0.366769
27.966717	0.1	0.363123
27.968383	0.1	0.362857
27.970050	0.1	0.365460
27.971717	0.1	0.369353
27.973383	0.1	0.373069
27.975050	0.1	0.375113
27.976717	0.1	0.374042
27.978383	0.1	0.370089
27.980050	0.1	0.365991
27.981717	0.1	0.364189
27.983383	0.1	0.364208
27.985050	0.1	0.364650
27.986717	0.1	0.365549
27.988383	0.1	0.366885
27.990050	0.1	0.367607
27.991717	0.1	0.367551
27.993383	0.1	0.368007
27.995050	0.1	0.369861
27.996717	0.1	0.372780
27.998383	0.1	0.375807
28.000050	0.1	0.377935
28.001717	0.1	0.378299
28.003383	0.1	0.375966
28.005050	0.1	0.370266
28.006717	0.1	0.362075
28.008383	0.1	0.353996
28.010050	0.1	0.348575
28.011717	0.1	0.346829
28.013383	0.1	0.348287
28.015050	0.1	0.351551
28.016717	0.1	0.354764
28.018383	0.1	0.356585
28.020050	0.1	0.357316
28.021717	0.1	0.358527
28.023383	0.1	0.361116
28.025050	0.1	0.364142
28.026717	0.1	0.365889
28.028383	0.1	0.366089
28.030050	0.1	0.366061
28.031717	0.1	0.366662
28.033383	0.1	0.367132
28.035050	0.1	0.365926
28.036717	0.1	0.362168
28.038383	0.1	0.356748
28.040050	0.1	0.351709
28.041717	0.1	0.348329
28.043383	0.1	0.346559
28.045050	0.1	0.345935
28.046717	0.1	0.345944
28.048383	0.1	0.345767
28.050050	0.1	0.344682
28.051717	0.1	0.343509
28.053383	0.1	0.344594
28.055050	0.1	0.349241
28.056717	0.1	0.356277
28.058383	0.1	0.363085
28.060050	0.1	0.367402
28.061717	0.1	0.368077
28.063383	0.1	0.365116
28.065050	0.1	0.359756
28.066717	0.1	0.353814
28.068383	0.1	0.348971
28.070050	0.1	0.346894
28.071717	0.1	0.348752
28.073383	0.1	0.353716
28.075050	0.1	0.358908
28.076717	0.1	0.361903
28.078383	0.1	0.362452
28.080050	0.1	0.361153
28.081717	0.1	0.357670
28.083383	0.1	0.351719
28.085050	0.1	0.345269
28.086717	0.1	0.341227
28.088383	0.1	0.339914
28.090050	0.1	0.339714
28.091717	0.1	0.340259
28.093383	0.1	0.342019
28.095050	0.1	0.344110
28.096717	0.1	0.345409
28.098383	0.1	0.346913
28.100050	0.1	0.350396
28.101717	0.1	0.355118
28.103383	0.1	0.358047
28.105050	0.1	0.357185
28.106717	0.1	0.353395
28.108383	0.1	0.349130
28.110050	0.1	0.346075
28.111717	0.1	0.344412
28.113383	0.1	0.343593
28.115050	0.1	0.342927
28.116717	0.1	0.341996
28.118383	0.1	0.341018
28.120050	0.1	0.340720
28.121717	0.1	0.342065
28.123383	0.1	0.345637
28.125050	0.1	0.350233
28.126717	0.1	0.352664
28.128383	0.1	0.350433
28.130050	0.1	0.343914
28.131717	0.1	0.335234
28.133383	0.1	0.326154
28.135050	0.1	0.317874
28.136717	0.1	0.312328
28.138383	0.1	0.311946
28.140050	0.1	0.317278
28.141717	0.1	0.325972
28.143383	0.1	0.334079
28.145050	0.1	0.337870
28.146717	0.1	0.336058
28.148383	0.1	0.331067
28.150050	0.1	0.326415
28.151717	0.1	0.323588
28.153383	0.1	0.322419
28.155050	0.1	0.322377
28.156717	0.1	0.322391
28.158383	0.1	0.321702
28.160050	0.1	0.321199
28.161717	0.1	0.321930
28.163383	0.1	0.323215
28.165050	0.1	0.323728
28.166717	0.1	0.323351
28.168383	0.1	0.323309
28.170050	0.1	0.325153
28.171717	0.1	0.329255
28.173383	0.1	0.334047
28.175050	0.1	0.337241
28.176717	0.1	0.337497
28.178383	0.1	0.334866
28.180050	0.1	0.330266
28.181717	0.1	0.324957
28.183383	0.1	0.320580
28.185050	0.1	0.318894
28.186717	0.1	0.320706
28.188383	0.1	0.325004
28.190050	0.1	0.330005
28.191717	0.1	0.334461
28.193383	0.1	0.337483
28.195050	0.1	0.338196
28.196717	0.1	0.336827
28.198383	0.1	0.334629
28.200050	0.1	0.331965
28.201717	0.1	0.328282
28.203383	0.1	0.324026
28.205050	0.1	0.320561
28.206717	0.1	0.318997
28.208383	0.1	0.320426
28.210050	0.1	0.325548
28.211717	0.1	0.333264
28.213383	0.1	0.340845
28.215050	0.1	0.345847
28.216717	0.1	0.347523
28.218383	0.1	0.346955
28.220050	0.1	0.346154
28.221717	0.1	0.345996
28.223383	0.1	0.345293
28.225050	0.1	0.342778
28.226717	0.1	0.339164
28.228383	0.1	0.335905
28.230050	0.1	0.333111
28.231717	0.1	0.330913
28.233383	0.1	0.330969
28.235050	0.1	0.334261
28.236717	0.1	0.339397
28.238383	0.1	0.344221
28.240050	0.1	0.347733
28.241717	0.1	0.350242
28.243383	0.1	0.352194
28.245050	0.1	0.353390
28.246717	0.1	0.353507
28.248383	0.1	0.352357
28.250050	0.1	0.349903
28.251717	0.1	0.346536
28.253383	0.1	0.343188
28.255050	0.1	0.340799
28.256717	0.1	0.339919
28.258383	0.1	0.341055
28.260050	0.1	0.345209
28.261717	0.1	0.353148
28.263383	0.1	0.363812
28.265050	0.1	0.374359
28.266717	0.1	0.382238
28.268383	0.1	0.386485
28.270050	0.1	0.387500
28.271717	0.1	0.386699
28.273383	0.1	0.385176
28.275050	0.1	0.382373
28.276717	0.1	0.378033
28.278383	0.1	0.374294
28.280050	0.1	0.373200
28.281717	0.1	0.373549
28.283383	0.1	0.372496
28.285050	0.1	0.369935
28.286717	0.1	0.368673
28.288383	0.1	0.370592
28.290050	0.1	0.374843
28.291717	0.1	0.379304
28.293383	0.1	0.382639
28.295050	0.1	0.385093
28.296717	0.1	0.387663
28.298383	0.1	0.390937
28.300050	0.1	0.394653
28.301717	0.1	0.397754
28.303383	0.1	0.399258
28.305050	0.1	0.399561
28.306717	0.1	0.400422
28.308383	0.1	0.403435
28.310050	0.1	0.408976
28.311717	0.1	0.416180
28.313383	0.1	0.422862
28.315050	0.1	0.426332
28.316717	0.1	0.425661
28.318383	0.1	0.422411
28.320050	0.1	0.418951
28.321717	0.1	0.417321
28.323383	0.1	0.418779
28.325050	0.1	0.422662
28.326717	0.1	0.426541
28.328383	0.1	0.428469
28.330050	0.1	0.428222
28.331717	0.1	0.426541
28.333383	0.1	0.424800
28.335050	0.1	0.425274
28.336717	0.1	0.429428
28.338383	0.1	0.435682
28.340050	0.1	0.440925
28.341717	0.1	0.443901
28.343383	0.1	0.445507
28.345050	0.1	0.447324
28.346717	0.1	0.450467
28.348383	0.1	0.454197
28.350050	0.1	0.456460
28.351717	0.1	0.456385
28.353383	0.1	0.454970
28.355050	0.1	0.453684
28.356717	0.1	0.453847
28.358383	0.1	0.456702
28.360050	0.1	0.462364
28.361717	0.1	0.468744
28.363383	0.1	0.473033
28.365050	0.1	0.474462
28.366717	0.1	0.474448
28.368383	0.1	0.474900
28.370050	0.1	0.477368
28.371717	0.1	0.482486
28.373383	0.1	0.489121
28.375050	0.1	0.494840
28.376717	0.1	0.497452
28.378383	0.1	0.496465
28.380050	0.1	0.493214
28.381717	0.1	0.489196
28.383383	0.1	0.484916
28.385050	0.1	0.481033
28.386717	0.1	0.478793
28.388383	0.1	0.478369
28.390050	0.1	0.478537
28.391717	0.1	0.477945
28.393383	0.1	0.475519
28.395050	0.1	0.471519
28.396717	0.1	0.468888
28.398383	0.1	0.470658
28.400050	0.1	0.476213
28.401717	0.1	0.481848
28.403383	0.1	0.483985
28.405050	0.1	0.481387
28.406717	0.1	0.475803
28.408383	0.1	0.470467
28.410050	0.1	0.467715
28.411717	0.1	0.467626
28.413383	0.1	0.467831
28.415050	0.1	0.465601
28.416717	0.1	0.461093
28.418383	0.1	0.456721
28.420050	0.1	0.453480
28.421717	0.1	0.450579
28.423383	0.1	0.447752
28.425050	0.1	0.444930
28.426717	0.1	0.441172
28.428383	0.1	0.436320
28.430050	0.1	0.431766
28.431717	0.1	0.428488
28.433383	0.1	0.426411
28.435050	0.1	0.425093
28.436717	0.1	0.423896
28.438383	0.1	0.422788
28.440050	0.1	0.422709
28.441717	0.1	0.423864
28.443383	0.1	0.424623
28.445050	0.1	0.422928
28.446717	0.1	0.418331
28.448383	0.1	0.411989
28.450050	0.1	0.404688
28.451717	0.1	0.396357
28.453383	0.1	0.387761
28.455050	0.1	0.380096
28.456717	0.1	0.372883
28.458383	0.1	0.364757
28.460050	0.1	0.355882
28.461717	0.1	0.348352
28.463383	0.1	0.344436
28.465050	0.1	0.344822
28.466717	0.1	0.348319
28.468383	0.1	0.352575
28.470050	0.1	0.355532
28.471717	0.1	0.356459
28.473383	0.1	0.355896
28.475050	0.1	0.355174
28.476717	0.1	0.355314
28.478383	0.1	0.355975
28.480050	0.1	0.355891
28.481717	0.1	0.353903
28.483383	0.1	0.349898
28.485050	0.1	0.344757
28.486717	0.1	0.339029
28.488383	0.1	0.332929
28.490050	0.1	0.327379
28.491717	0.1	0.323076
28.493383	0.1	0.319532
28.495050	0.1	0.316761
28.496717	0.1	0.316249
28.498383	0.1	0.318992
28.500050	0.1	0.324324
28.501717	0.1	0.330852
28.503383	0.1	0.337218
28.505050	0.1	0.342689
28.506717	0.1	0.347500
28.508383	0.1	0.351802
28.510050	0.1	0.354857
28.511717	0.1	0.356589
28.513383	0.1	0.358694
28.515050	0.1	0.362201
28.516717	0.1	0.365395
28.518383	0.1	0.365693
28.520050	0.1	0.362024
28.521717	0.1	0.355435
28.523383	0.1	0.348357
28.525050	0.1	0.342922
28.526717	0.1	0.340398
28.528383	0.1	0.341441
28.530050	0.1	0.344943
28.531717	0.1	0.347714
28.533383	0.1	0.347272
28.535050	0.1	0.344054
28.536717	0.1	0.341036
28.538383	0.1	0.341577
28.540050	0.1	0.346871
28.541717	0.1	0.355281
28.543383	0.1	0.363938
28.545050	0.1	0.371090
28.546717	0.1	0.376655
28.548383	0.1	0.381344
28.550050	0.1	0.386182
28.551717	0.1	0.391863
28.553383	0.1	0.398029
28.555050	0.1	0.403593
28.556717	0.1	0.407686
28.558383	0.1	0.409377
28.560050	0.1	0.407505
28.561717	0.1	0.402974
28.563383	0.1	0.399947
28.565050	0.1	0.402341
28.566717	0.1	0.409861
28.568383	0.1	0.418928
28.570050	0.1	0.426015
28.571717	0.1	0.428949
28.573383	0.1	0.427342
28.575050	0.1	0.422806
28.576717	0.1	0.417447
28.578383	0.1	0.412758
28.580050	0.1	0.410629
28.581717	0.1	0.413423
28.583383	0.1	0.422224
28.585050	0.1	0.435608
28.586717	0.1	0.449573
28.588383	0.1	0.459761
28.590050	0.1	0.464963
28.591717	0.1	0.467729
28.593383	0.1	0.471231
28.595050	0.1	0.476572
28.596717	0.1	0.483231
28.598383	0.1	0.490188
28.600050	0.1	0.495729
28.601717	0.1	0.498686
28.603383	0.1	0.500269
28.605050	0.1	0.502653
28.606717	0.1	0.505988
28.608383	0.1	0.508446
28.610050	0.1	0.509135
28.611717	0.1	0.509219
28.613383	0.1	0.509745
28.615050	0.1	0.510588
28.616717	0.1	0.511883
28.618383	0.1	0.514458
28.620050	0.1	0.518421
28.621717	0.1	0.522290
28.623383	0.1	0.524204
28.625050	0.1	0.523957
28.626717	0.1	0.522798
28.628383	0.1	0.521159
28.630050	0.1	0.517941
28.631717	0.1	0.512241
28.633383	0.1	0.504912
28.635050	0.1	0.498039
28.636717	0.1	0.492744
28.638383	0.1	0.488842
28.640050	0.1	0.486611
28.641717	0.1	0.486611
28.643383	0.1	0.488339
28.645050	0.1	0.490746
28.646717	0.1	0.492991
28.648383	0.1	0.494020
28.650050	0.1	0.492474
28.651717	0.1	0.487990
28.653383	0.1	0.481852
28.655050	0.1	0.475557
28.656717	0.1	0.470295
28.658383	0.1	0.467338
28.660050	0.1	0.466784
28.661717	0.1	0.467109
28.663383	0.1	0.467277
28.665050	0.1	0.467547
28.666717	0.1	0.467780
28.668383	0.1	0.466830
28.670050	0.1	0.463836
28.671717	0.1	0.459198
28.673383	0.1	0.453745
28.675050	0.1	0.447924
28.676717	0.1	0.442704
28.678383	0.1	0.439794
28.680050	0.1	0.439878
28.681717	0.1	0.441582
28.683383	0.1	0.442779
28.685050	0.1	0.442290
28.686717	0.1	0.439980
28.688383	0.1	0.435887
28.690050	0.1	0.430243
28.691717	0.1	0.423943
28.693383	0.1	0.418243
28.695050	0.1	0.413959
28.696717	0.1	0.411016
28.698383	0.1	0.408259
28.700050	0.1	0.404147
28.701717	0.1	0.398173
28.703383	0.1	0.391155
28.705050	0.1	0.384226
28.706717	0.1	0.378229
28.708383	0.1	0.373642
28.710050	0.1	0.370285
28.711717	0.1	0.367621
28.713383	0.1	0.366010
28.715050	0.1	0.367304
28.716717	0.1	0.373097
28.718383	0.1	0.382331
28.720050	0.1	0.391514
28.721717	0.1	0.397046
28.723383	0.1	0.397074
28.725050	0.1	0.392543
28.726717	0.1	0.386820
28.728383	0.1	0.382829
28.730050	0.1	0.380706
28.731717	0.1	0.379160
28.733383	0.1	0.377824
28.735050	0.1	0.376888
28.736717	0.1	0.375924
28.738383	0.1	0.374899
28.740050	0.1	0.374955
28.741717	0.1	0.377060
28.743383	0.1	0.380962
28.745050	0.1	0.385684
28.746717	0.1	0.390150
28.748383	0.1	0.393800
28.750050	0.1	0.397288
28.751717	0.1	0.401433
28.753383	0.1	0.404860
28.755050	0.1	0.404613
28.756717	0.1	0.399635
28.758383	0.1	0.391700
28.760050	0.1	0.383770
28.761717	0.1	0.378811
28.763383	0.1	0.378769
28.765050	0.1	0.383225
28.766717	0.1	0.389591
28.768383	0.1	0.395491
28.770050	0.1	0.400874
28.771717	0.1	0.406541
28.773383	0.1	0.411910
28.775050	0.1	0.416227
28.776717	0.1	0.420208
28.778383	0.1	0.425014
28.780050	0.1	0.431011
28.781717	0.1	0.437424
28.783383	0.1	0.442518
28.785050	0.1	0.445144
28.786717	0.1	0.446197
28.788383	0.1	0.447179
28.790050	0.1	0.448008
28.791717	0.1	0.447957
28.793383	0.1	0.447901
28.795050	0.1	0.449875
28.796717	0.1	0.454900
28.798383	0.1	0.462122
28.800050	0.1	0.469475
28.801717	0.1	0.475082
28.803383	0.1	0.478313
28.805050	0.1	0.479580
28.806717	0.1	0.479762
28.808383	0.1	0.479962
28.810050	0.1	0.481312
28.811717	0.1	0.484451
28.813383	0.1	0.489233
28.815050	0.1	0.495082
28.816717	0.1	0.501233
28.818383	0.1	0.507026
28.820050	0.1	0.512647
28.821717	0.1	0.518742
28.823383	0.1	0.525024
28.825050	0.1	0.530700
28.826717	0.1	0.535995
28.828383	0.1	0.541937
28.830050	0.1	0.548447
28.831717	0.1	0.554081
28.833383	0.1	0.557508
28.835050	0.1	0.558561
28.836717	0.1	0.558509
28.838383	0.1	0.559017
28.840050	0.1	0.560232
28.841717	0.1	0.560945
28.843383	0.1	0.560330
28.845050	0.1	0.558360
28.846717	0.1	0.554961
28.848383	0.1	0.549937
28.850050	0.1	0.544041
28.851717	0.1	0.539576
28.853383	0.1	0.538812
28.855050	0.1	0.541545
28.856717	0.1	0.545261
28.858383	0.1	0.547883
28.860050	0.1	0.549103
28.861717	0.1	0.548819
28.863383	0.1	0.546044
28.865050	0.1	0.540689
28.866717	0.1	0.534607
28.868383	0.1	0.529266
28.870050	0.1	0.524204
28.871717	0.1	0.518863
28.873383	0.1	0.514435
28.875050	0.1	0.512851
28.876717	0.1	0.514612
28.878383	0.1	0.517825
28.880050	0.1	0.518993
28.881717	0.1	0.515878
28.883383	0.1	0.509908
28.885050	0.1	0.504446
28.886717	0.1	0.501005
28.888383	0.1	0.498570
28.890050	0.1	0.495957
28.891717	0.1	0.493182
28.893383	0.1	0.490728
28.895050	0.1	0.488702
28.896717	0.1	0.486914
28.898383	0.1	0.485196
28.900050	0.1	0.483594
28.901717	0.1	0.482490
28.903383	0.1	0.482174
28.905050	0.1	0.482216
28.906717	0.1	0.481806
28.908383	0.1	0.480628
28.910050	0.1	0.479282
28.911717	0.1	0.479273
28.913383	0.1	0.482239
28.915050	0.1	0.488195
28.916717	0.1	0.495468
28.918383	0.1	0.502951
28.920050	0.1	0.510532
28.921717	0.1	0.517452
28.923383	0.1	0.522342
28.925050	0.1	0.524716
28.926717	0.1	0.525722
28.928383	0.1	0.527306
28.930050	0.1	0.530551
28.931717	0.1	0.534984
28.933383	0.1	0.538933
28.935050	0.1	0.541098
28.936717	0.1	0.542742
28.938383	0.1	0.546896
28.940050	0.1	0.555157
28.941717	0.1	0.566412
28.943383	0.1	0.578081
28.945050	0.1	0.587921
28.946717	0.1	0.595325
28.948383	0.1	0.600861
28.950050	0.1	0.605020
28.951717	0.1	0.608303
28.953383	0.1	0.611399
28.955050	0.1	0.614389
28.956717	0.1	0.617108
28.958383	0.1	0.620550
28.960050	0.1	0.626110
28.961717	0.1	0.633374
28.963383	0.1	0.640522
28.965050	0.1	0.646445
28.966717	0.1	0.650487
28.968383	0.1	0.651949
28.970050	0.1	0.651637
28.971717	0.1	0.651791
28.973383	0.1	0.653765
28.975050	0.1	0.657141
28.976717	0.1	0.660527
28.978383	0.1	0.662440
28.980050	0.1	0.661775
28.981717	0.1	0.658361
28.983383	0.1	0.653220
28.985050	0.1	0.647805
28.986717	0.1	0.642743
28.988383	0.1	0.637551
28.990050	0.1	0.631688
28.991717	0.1	0.624992
28.993383	0.1	0.616931
28.995050	0.1	0.606677
28.996717	0.1	0.594296
28.998383	0.1	0.581234
29.000050	0.1	0.569709
29.001717	0.1	0.561881
29.003383	0.1	0.558533
29.005050	0.1	0.557625
29.006717	0.1	0.555776
29.008383	0.1	0.551385
29.010050	0.1	0.544861
29.011717	0.1	0.536395
29.013383	0.1	0.525136
29.015050	0.1	0.510877
29.016717	0.1	0.495883
29.018383	0.1	0.483524
29.020050	0.1	0.475761
29.021717	0.1	0.472413
29.023383	0.1	0.471282
29.025050	0.1	0.469042
29.026717	0.1	0.463477
29.028383	0.1	0.454732
29.030050	0.1	0.444427
29.031717	0.1	0.434588
29.033383	0.1	0.427030
29.035050	0.1	0.422192
29.036717	0.1	0.418448
29.038383	0.1	0.413815
29.040050	0.1	0.408143
29.041717	0.1	0.402741
29.043383	0.1	0.398392
29.045050	0.1	0.394718
29.046717	0.1	0.391444
29.048383	0.1	0.389488
29.050050	0.1	0.389451
29.051717	0.1	0.389651
29.053383	0.1	0.387728
29.055050	0.1	0.383966
29.056717	0.1	0.380417
29.058383	0.1	0.377134
29.060050	0.1	0.372329
29.061717	0.1	0.365595
29.063383	0.1	0.358638
29.065050	0.1	0.353195
29.066717	0.1	0.349511
29.068383	0.1	0.346922
29.070050	0.1	0.344575
29.071717	0.1	0.341148
29.073383	0.1	0.335677
29.075050	0.1	0.329223
29.076717	0.1	0.324082
29.078383	0.1	0.320855
29.080050	0.1	0.318186
29.081717	0.1	0.315793
29.083383	0.1	0.315444
29.085050	0.1	0.317912
29.086717	0.1	0.321153
29.088383	0.1	0.322834
29.090050	0.1	0.322736
29.091717	0.1	0.321674
29.093383	0.1	0.320231
29.095050	0.1	0.318759
29.096717	0.1	0.317353
29.098383	0.1	0.316189
29.100050	0.1	0.315621
29.101717	0.1	0.315695
29.103383	0.1	0.316151
29.105050	0.1	0.316557
29.106717	0.1	0.316901
29.108383	0.1	0.318233
29.110050	0.1	0.320747
29.111717	0.1	0.321735
29.113383	0.1	0.318675
29.115050	0.1	0.312780
29.116717	0.1	0.307010
29.118383	0.1	0.303462
29.120050	0.1	0.303178
29.121717	0.1	0.305483
29.123383	0.1	0.307802
29.125050	0.1	0.307984
29.126717	0.1	0.306205
29.128383	0.1	0.304063
29.130050	0.1	0.302540
29.131717	0.1	0.301236
29.133383	0.1	0.299294
29.135050	0.1	0.296785
29.136717	0.1	0.294708
29.138383	0.1	0.293897
29.140050	0.1	0.294708
29.141717	0.1	0.297483
29.143383	0.1	0.301804
29.145050	0.1	0.305767
29.146717	0.1	0.307579
29.148383	0.1	0.307313
29.150050	0.1	0.305716
29.151717	0.1	0.302703
29.153383	0.1	0.298256
29.155050	0.1	0.293450
29.156717	0.1	0.289460
29.158383	0.1	0.286400
29.160050	0.1	0.284016
29.161717	0.1	0.282847
29.163383	0.1	0.283662
29.165050	0.1	0.286098
29.166717	0.1	0.289590
29.168383	0.1	0.294126
29.170050	0.1	0.298633
29.171717	0.1	0.301469
29.173383	0.1	0.302624
29.175050	0.1	0.303090
29.176717	0.1	0.303355
29.178383	0.1	0.303951
29.180050	0.1	0.305260
29.181717	0.1	0.306638
29.183383	0.1	0.307402
29.185050	0.1	0.307979
29.186717	0.1	0.309604
29.188383	0.1	0.313218
29.190050	0.1	0.318680
29.191717	0.1	0.324748
29.193383	0.1	0.329777
29.195050	0.1	0.332897
29.196717	0.1	0.334471
29.198383	0.1	0.335164
29.200050	0.1	0.335318
29.201717	0.1	0.334973
29.203383	0.1	0.333576
29.205050	0.1	0.330713
29.206717	0.1	0.327635
29.208383	0.1	0.326503
29.210050	0.1	0.327993
29.211717	0.1	0.330666
29.213383	0.1	0.332948
29.215050	0.1	0.334787
29.216717	0.1	0.337074
29.218383	0.1	0.340650
29.220050	0.1	0.345823
29.221717	0.1	0.351649
29.223383	0.1	0.356059
29.225050	0.1	0.357772
29.226717	0.1	0.357614
29.228383	0.1	0.357465
29.230050	0.1	0.358592
29.231717	0.1	0.361349
29.233383	0.1	0.365432
29.235050	0.1	0.369838
29.236717	0.1	0.373400
29.238383	0.1	0.376040
29.240050	0.1	0.378741
29.241717	0.1	0.381568
29.243383	0.1	0.382988
29.245050	0.1	0.382219
[truncated: 252,108 more chars]
