# Supplementary material for: Fade into you: genetic control of pigmentation patterns in red-flesh apple (Malus domestica)
Source: Front Plant Sci. 2025 Jan 13;15:1462545. doi: 10.3389/fpls.2024.1462545 (PMC11770013; doi:10.3389/fpls.2024.1462545)
Supplement: Supplementary file 4 [file DataSheet1.zip › CB C2UV_VIS_4/CB C2UV_VIS_4.txt]

URL	chrom://thermo-pfav3ojr/ChromeleonLocal/Instrument Data/Vanquish_MS/Dimitri/VALEMA/Pierre/Echantillons 03-04-24.seq/209.smp/UV_VIS_4.channel/UV_VIS_4.chm
Channel	UV_VIS_4

Injection Information:
Data Vault	ChromeleonLocal
Sequence	Echantillons 03-04-24
Name	CB C2
Number	18
Position	B:B9
Comment	colonne SB-AQ MeOH+5%AA
Processing Method	Quantitative
Instrument Method	VALEMA test separation GRAQ 4
Type	Unknown
Status	Finished
Inject Time	4/4/2024 7:04:08 AM +02:00
Volume (µl)	10.0000
Dilution Factor	1.0000
Weight	1.0000

Chromatogram Data Information:
Time Min. (min)	0.001717
Time Max. (min)	47.000050
Data Points	28200
Detector	UV
Generating Data System	Chromeleon 7.3.2.10759
Exporting Data System	Chromeleon 7.3.2.0
Operator	Instrument Controller
Signal Quantity	Absorbance
Signal Unit	mAU
Signal Min.	-7.524756
Signal Max.	29.941713
Channel	UV_VIS_4
Driver Name	VDAD.dll
Channel Type	Evaluation
Min. Step (s)	0.1
Max. Step (s)	0.1
Average Step (s)	0.1

Signal Parameter Information:
Signal Info	WVL:512 nm

Chromatogram Data:
Time (min)	Step (s)	Value (mAU)
0.001717	n.a.	0.000000
0.003383	0.1	-0.000084
0.005050	0.1	-0.000508
0.006717	0.1	-0.001369
0.008383	0.1	-0.002040
0.010050	0.1	-0.001593
0.011717	0.1	0.000284
0.013383	0.1	0.003129
0.015050	0.1	0.006161
0.016717	0.1	0.008605
0.018383	0.1	0.009886
0.020050	0.1	0.009751
0.021717	0.1	0.008210
0.023383	0.1	0.005593
0.025050	0.1	0.002538
0.026717	0.1	-0.000214
0.028383	0.1	-0.002161
0.030050	0.1	-0.003204
0.031717	0.1	-0.003628
0.033383	0.1	-0.003478
0.035050	0.1	-0.002100
0.036717	0.1	0.001402
0.038383	0.1	0.007036
0.040050	0.1	0.013290
0.041717	0.1	0.018212
0.043383	0.1	0.020964
0.045050	0.1	0.021784
0.046717	0.1	0.021216
0.048383	0.1	0.019846
0.050050	0.1	0.017979
0.051717	0.1	0.015441
0.053383	0.1	0.011874
0.055050	0.1	0.007018
0.056717	0.1	0.000941
0.058383	0.1	-0.005835
0.060050	0.1	-0.012466
0.061717	0.1	-0.018240
0.063383	0.1	-0.022934
0.065050	0.1	-0.026869
0.066717	0.1	-0.030757
0.068383	0.1	-0.035027
0.070050	0.1	-0.039111
0.071717	0.1	-0.041514
0.073383	0.1	-0.040769
0.075050	0.1	-0.036708
0.076717	0.1	-0.030892
0.078383	0.1	-0.025318
0.080050	0.1	-0.021011
0.081717	0.1	-0.018184
0.083383	0.1	-0.016782
0.085050	0.1	-0.016377
0.086717	0.1	-0.016107
0.088383	0.1	-0.015316
0.090050	0.1	-0.014021
0.091717	0.1	-0.012396
0.093383	0.1	-0.010543
0.095050	0.1	-0.008806
0.096717	0.1	-0.007539
0.098383	0.1	-0.006789
0.100050	0.1	-0.006128
0.101717	0.1	-0.005281
0.103383	0.1	-0.004810
0.105050	0.1	-0.005099
0.106717	0.1	-0.005290
0.108383	0.1	-0.004261
0.110050	0.1	-0.001863
0.111717	0.1	0.001076
0.113383	0.1	0.003539
0.115050	0.1	0.004969
0.116717	0.1	0.005146
0.118383	0.1	0.004005
0.120050	0.1	0.001942
0.121717	0.1	-0.000210
0.123383	0.1	-0.001709
0.125050	0.1	-0.002356
0.126717	0.1	-0.002482
0.128383	0.1	-0.002561
0.130050	0.1	-0.002631
0.131717	0.1	-0.002505
0.133383	0.1	-0.002310
0.135050	0.1	-0.002314
0.136717	0.1	-0.002454
0.138383	0.1	-0.002570
0.140050	0.1	-0.002761
0.141717	0.1	-0.003236
0.143383	0.1	-0.004200
0.145050	0.1	-0.005923
0.146717	0.1	-0.008368
0.148383	0.1	-0.011013
0.150050	0.1	-0.013346
0.151717	0.1	-0.015087
0.153383	0.1	-0.015777
0.155050	0.1	-0.014831
0.156717	0.1	-0.012219
0.158383	0.1	-0.008740
0.160050	0.1	-0.005346
0.161717	0.1	-0.002612
0.163383	0.1	-0.001225
0.165050	0.1	-0.001984
0.166717	0.1	-0.004619
0.168383	0.1	-0.007623
0.170050	0.1	-0.009746
0.171717	0.1	-0.010822
0.173383	0.1	-0.011106
0.175050	0.1	-0.010547
0.176717	0.1	-0.009136
0.178383	0.1	-0.007520
0.180050	0.1	-0.006813
0.181717	0.1	-0.007730
0.183383	0.1	-0.010012
0.185050	0.1	-0.012661
0.186717	0.1	-0.014557
0.188383	0.1	-0.014720
0.190050	0.1	-0.012615
0.191717	0.1	-0.008615
0.193383	0.1	-0.003837
0.195050	0.1	0.000335
0.196717	0.1	0.002519
0.198383	0.1	0.001984
0.200050	0.1	-0.000522
0.201717	0.1	-0.003106
0.203383	0.1	-0.004400
0.205050	0.1	-0.004489
0.206717	0.1	-0.004037
0.208383	0.1	-0.003376
0.210050	0.1	-0.002766
0.211717	0.1	-0.002421
0.213383	0.1	-0.002119
0.215050	0.1	-0.001732
0.216717	0.1	-0.001704
0.218383	0.1	-0.002449
0.220050	0.1	-0.003702
0.221717	0.1	-0.004759
0.223383	0.1	-0.005234
0.225050	0.1	-0.005313
0.226717	0.1	-0.005038
0.228383	0.1	-0.004205
0.230050	0.1	-0.003083
0.231717	0.1	-0.002333
0.233383	0.1	-0.002254
0.235050	0.1	-0.002850
0.236717	0.1	-0.004079
0.238383	0.1	-0.005472
0.240050	0.1	-0.006072
0.241717	0.1	-0.005220
0.243383	0.1	-0.003269
0.245050	0.1	-0.001285
0.246717	0.1	-0.000158
0.248383	0.1	-0.000172
0.250050	0.1	-0.001001
0.251717	0.1	-0.002035
0.253383	0.1	-0.002896
0.255050	0.1	-0.003474
0.256717	0.1	-0.003576
0.258383	0.1	-0.003022
0.260050	0.1	-0.002049
0.261717	0.1	-0.001243
0.263383	0.1	-0.000922
0.265050	0.1	-0.000810
0.266717	0.1	-0.000345
0.268383	0.1	0.000563
0.270050	0.1	0.001048
0.271717	0.1	0.000079
0.273383	0.1	-0.002226
0.275050	0.1	-0.004694
0.276717	0.1	-0.006175
0.278383	0.1	-0.006347
0.280050	0.1	-0.005686
0.281717	0.1	-0.004685
0.283383	0.1	-0.003418
0.285050	0.1	-0.001793
0.286717	0.1	0.000140
0.288383	0.1	0.002366
0.290050	0.1	0.005062
0.291717	0.1	0.008103
0.293383	0.1	0.010398
0.295050	0.1	0.010268
0.296717	0.1	0.006966
0.298383	0.1	0.001485
0.300050	0.1	-0.004373
0.301717	0.1	-0.009211
0.303383	0.1	-0.012321
0.305050	0.1	-0.013774
0.306717	0.1	-0.014273
0.308383	0.1	-0.014445
0.310050	0.1	-0.014314
0.311717	0.1	-0.013439
0.313383	0.1	-0.011446
0.315050	0.1	-0.008433
0.316717	0.1	-0.004875
0.318383	0.1	-0.001597
0.320050	0.1	0.000144
0.321717	0.1	-0.000317
0.323383	0.1	-0.002026
0.325050	0.1	-0.003297
0.326717	0.1	-0.003232
0.328383	0.1	-0.001825
0.330050	0.1	0.000270
0.331717	0.1	0.001970
0.333383	0.1	0.002198
0.335050	0.1	0.000522
0.336717	0.1	-0.002463
0.338383	0.1	-0.005607
0.340050	0.1	-0.008410
0.341717	0.1	-0.010808
0.343383	0.1	-0.012238
0.345050	0.1	-0.011926
0.346717	0.1	-0.009877
0.348383	0.1	-0.006789
0.350050	0.1	-0.003907
0.351717	0.1	-0.002738
0.353383	0.1	-0.004121
0.355050	0.1	-0.007325
0.356717	0.1	-0.010473
0.358383	0.1	-0.011688
0.360050	0.1	-0.009979
0.361717	0.1	-0.005732
0.363383	0.1	-0.000717
0.365050	0.1	0.002808
0.366717	0.1	0.003451
0.368383	0.1	0.001648
0.370050	0.1	-0.000712
0.371717	0.1	-0.001984
0.373383	0.1	-0.001886
0.375050	0.1	-0.000997
0.376717	0.1	0.000447
0.378383	0.1	0.002584
0.380050	0.1	0.005155
0.381717	0.1	0.007628
0.383383	0.1	0.009621
0.385050	0.1	0.010626
0.386717	0.1	0.009816
0.388383	0.1	0.006813
0.390050	0.1	0.002687
0.391717	0.1	-0.000596
0.393383	0.1	-0.001979
0.395050	0.1	-0.001737
0.396717	0.1	-0.000345
0.398383	0.1	0.001816
0.400050	0.1	0.003828
0.401717	0.1	0.004610
0.403383	0.1	0.003870
0.405050	0.1	0.002133
0.406717	0.1	0.000410
0.408383	0.1	-0.000312
0.410050	0.1	0.000205
0.411717	0.1	0.001467
0.413383	0.1	0.002896
0.415050	0.1	0.004112
0.416717	0.1	0.005020
0.418383	0.1	0.005886
0.420050	0.1	0.006957
0.421717	0.1	0.008042
0.423383	0.1	0.008843
0.425050	0.1	0.009355
0.426717	0.1	0.009863
0.428383	0.1	0.010622
0.430050	0.1	0.011763
0.431717	0.1	0.013025
0.433383	0.1	0.013607
0.435050	0.1	0.012922
0.436717	0.1	0.011232
0.438383	0.1	0.009434
0.440050	0.1	0.008354
0.441717	0.1	0.008252
0.443383	0.1	0.008806
0.445050	0.1	0.009388
0.446717	0.1	0.009472
0.448383	0.1	0.009127
0.450050	0.1	0.008983
0.451717	0.1	0.009569
0.453383	0.1	0.011032
0.455050	0.1	0.013066
0.456717	0.1	0.014980
0.458383	0.1	0.016033
0.460050	0.1	0.015907
0.461717	0.1	0.014761
0.463383	0.1	0.013001
0.465050	0.1	0.011190
0.466717	0.1	0.009807
0.468383	0.1	0.009029
0.470050	0.1	0.009062
0.471717	0.1	0.009993
0.473383	0.1	0.011264
0.475050	0.1	0.012061
0.476717	0.1	0.012093
0.478383	0.1	0.011674
0.480050	0.1	0.011246
0.481717	0.1	0.011120
0.483383	0.1	0.011497
0.485050	0.1	0.012214
0.486717	0.1	0.012526
0.488383	0.1	0.011777
0.490050	0.1	0.010147
0.491717	0.1	0.008517
0.493383	0.1	0.007753
0.495050	0.1	0.008019
0.496717	0.1	0.008559
0.498383	0.1	0.008405
0.500050	0.1	0.007465
0.501717	0.1	0.006724
0.503383	0.1	0.007148
0.505050	0.1	0.008577
0.506717	0.1	0.009635
0.508383	0.1	0.009099
0.510050	0.1	0.007488
0.511717	0.1	0.006622
0.513383	0.1	0.007628
0.515050	0.1	0.009895
0.516717	0.1	0.011791
0.518383	0.1	0.012335
0.520050	0.1	0.012009
0.521717	0.1	0.011702
0.523383	0.1	0.011399
0.525050	0.1	0.010482
0.526717	0.1	0.008526
0.528383	0.1	0.005327
0.530050	0.1	0.000843
0.531717	0.1	-0.004279
0.533383	0.1	-0.008736
0.535050	0.1	-0.011595
0.536717	0.1	-0.012675
0.538383	0.1	-0.012065
0.540050	0.1	-0.009844
0.541717	0.1	-0.006156
0.543383	0.1	-0.001537
0.545050	0.1	0.002598
0.546717	0.1	0.004470
0.548383	0.1	0.003655
0.550050	0.1	0.001541
0.551717	0.1	-0.000144
0.553383	0.1	-0.000275
0.555050	0.1	0.001499
0.556717	0.1	0.004326
0.558383	0.1	0.006477
0.560050	0.1	0.006487
0.561717	0.1	0.003912
0.563383	0.1	-0.000382
0.565050	0.1	-0.004531
0.566717	0.1	-0.006738
0.568383	0.1	-0.006445
0.570050	0.1	-0.004405
0.571717	0.1	-0.001476
0.573383	0.1	0.001881
0.575050	0.1	0.005052
0.576717	0.1	0.007334
0.578383	0.1	0.008317
0.580050	0.1	0.007828
0.581717	0.1	0.005979
0.583383	0.1	0.003283
0.585050	0.1	0.000503
0.586717	0.1	-0.001765
0.588383	0.1	-0.003180
0.590050	0.1	-0.003469
0.591717	0.1	-0.002719
0.593383	0.1	-0.001709
0.595050	0.1	-0.001309
0.596717	0.1	-0.002058
0.598383	0.1	-0.004284
0.600050	0.1	-0.008005
0.601717	0.1	-0.012466
0.603383	0.1	-0.016303
0.605050	0.1	-0.018459
0.606717	0.1	-0.018682
0.608383	0.1	-0.017383
0.610050	0.1	-0.015316
0.611717	0.1	-0.013178
0.613383	0.1	-0.011432
0.615050	0.1	-0.010375
0.616717	0.1	-0.010137
0.618383	0.1	-0.010636
0.620050	0.1	-0.011395
0.621717	0.1	-0.011600
0.623383	0.1	-0.010738
0.625050	0.1	-0.009327
0.626717	0.1	-0.008643
0.628383	0.1	-0.009313
0.630050	0.1	-0.010869
0.631717	0.1	-0.012717
0.633383	0.1	-0.014356
0.635050	0.1	-0.015064
0.636717	0.1	-0.014668
0.638383	0.1	-0.013919
0.640050	0.1	-0.013299
0.641717	0.1	-0.012387
0.643383	0.1	-0.010887
0.645050	0.1	-0.009490
0.646717	0.1	-0.009043
0.648383	0.1	-0.009406
0.650050	0.1	-0.009667
0.651717	0.1	-0.009197
0.653383	0.1	-0.008093
0.655050	0.1	-0.006906
0.656717	0.1	-0.006175
0.658383	0.1	-0.006459
0.660050	0.1	-0.008107
0.661717	0.1	-0.010589
0.663383	0.1	-0.012685
0.665050	0.1	-0.013779
0.666717	0.1	-0.014296
0.668383	0.1	-0.014598
0.670050	0.1	-0.014543
0.671717	0.1	-0.014338
0.673383	0.1	-0.014734
0.675050	0.1	-0.015968
0.676717	0.1	-0.017206
0.678383	0.1	-0.017439
0.680050	0.1	-0.016443
0.681717	0.1	-0.014487
0.683383	0.1	-0.011497
0.685050	0.1	-0.007274
0.686717	0.1	-0.002352
0.688383	0.1	0.002179
0.690050	0.1	0.005467
0.691717	0.1	0.006920
0.693383	0.1	0.006086
0.695050	0.1	0.003125
0.696717	0.1	-0.000852
0.698383	0.1	-0.004531
0.700050	0.1	-0.007185
0.701717	0.1	-0.008577
0.703383	0.1	-0.008624
0.705050	0.1	-0.007465
0.706717	0.1	-0.005653
0.708383	0.1	-0.004084
0.710050	0.1	-0.003292
0.711717	0.1	-0.002990
0.713383	0.1	-0.002757
0.715050	0.1	-0.002817
0.716717	0.1	-0.003711
0.718383	0.1	-0.005476
0.720050	0.1	-0.007483
0.721717	0.1	-0.008862
0.723383	0.1	-0.009164
0.725050	0.1	-0.008540
0.726717	0.1	-0.007604
0.728383	0.1	-0.007264
0.730050	0.1	-0.007986
0.731717	0.1	-0.009285
0.733383	0.1	-0.010431
0.735050	0.1	-0.011176
0.736717	0.1	-0.011632
0.738383	0.1	-0.011832
0.740050	0.1	-0.011493
0.741717	0.1	-0.010445
0.743383	0.1	-0.009234
0.745050	0.1	-0.008545
0.746717	0.1	-0.008233
0.748383	0.1	-0.007623
0.750050	0.1	-0.006417
0.751717	0.1	-0.004810
0.753383	0.1	-0.003176
0.755050	0.1	-0.001704
0.756717	0.1	-0.000456
0.758383	0.1	0.000261
0.760050	0.1	0.000172
0.761717	0.1	-0.000605
0.763383	0.1	-0.001914
0.765050	0.1	-0.003669
0.766717	0.1	-0.005662
0.768383	0.1	-0.007423
0.770050	0.1	-0.008470
0.771717	0.1	-0.008922
0.773383	0.1	-0.009276
0.775050	0.1	-0.009607
0.776717	0.1	-0.009718
0.778383	0.1	-0.009621
0.780050	0.1	-0.009169
0.781717	0.1	-0.008238
0.783383	0.1	-0.007628
0.785050	0.1	-0.008456
0.786717	0.1	-0.010915
0.788383	0.1	-0.014482
0.790050	0.1	-0.018314
0.791717	0.1	-0.021150
0.793383	0.1	-0.022207
0.795050	0.1	-0.022072
0.796717	0.1	-0.021867
0.798383	0.1	-0.021951
0.800050	0.1	-0.021630
0.801717	0.1	-0.020172
0.803383	0.1	-0.018030
0.805050	0.1	-0.016619
0.806717	0.1	-0.016824
0.808383	0.1	-0.018072
0.810050	0.1	-0.018999
0.811717	0.1	-0.018645
0.813383	0.1	-0.017025
0.815050	0.1	-0.014938
0.816717	0.1	-0.013369
0.818383	0.1	-0.012689
0.820050	0.1	-0.012475
0.821717	0.1	-0.012312
0.823383	0.1	-0.012154
0.825050	0.1	-0.011912
0.826717	0.1	-0.011199
0.828383	0.1	-0.009718
0.830050	0.1	-0.007916
0.831717	0.1	-0.006873
0.833383	0.1	-0.007460
0.835050	0.1	-0.009811
0.836717	0.1	-0.013500
0.838383	0.1	-0.017718
0.840050	0.1	-0.021053
0.841717	0.1	-0.021928
0.843383	0.1	-0.020247
0.845050	0.1	-0.017514
0.846717	0.1	-0.014943
0.848383	0.1	-0.012536
0.850050	0.1	-0.010366
0.851717	0.1	-0.009304
0.853383	0.1	-0.009770
0.855050	0.1	-0.010622
0.856717	0.1	-0.010221
0.858383	0.1	-0.008205
0.860050	0.1	-0.005602
0.861717	0.1	-0.003716
0.863383	0.1	-0.003176
0.865050	0.1	-0.003716
0.866717	0.1	-0.004712
0.868383	0.1	-0.005718
0.870050	0.1	-0.006710
0.871717	0.1	-0.007963
0.873383	0.1	-0.009467
0.875050	0.1	-0.010799
0.876717	0.1	-0.011669
0.878383	0.1	-0.012047
0.880050	0.1	-0.012033
0.881717	0.1	-0.012163
0.883383	0.1	-0.013355
0.885050	0.1	-0.015926
0.886717	0.1	-0.019069
0.888383	0.1	-0.021397
0.890050	0.1	-0.021704
0.891717	0.1	-0.019628
0.893383	0.1	-0.015907
0.895050	0.1	-0.011823
0.896717	0.1	-0.008512
0.898383	0.1	-0.006543
0.900050	0.1	-0.005639
0.901717	0.1	-0.005229
0.903383	0.1	-0.005052
0.905050	0.1	-0.004764
0.906717	0.1	-0.003823
0.908383	0.1	-0.002286
0.910050	0.1	-0.000885
0.911717	0.1	0.000028
0.913383	0.1	0.000815
0.915050	0.1	0.001765
0.916717	0.1	0.002584
0.918383	0.1	0.003017
0.920050	0.1	0.003288
0.921717	0.1	0.003590
0.923383	0.1	0.003958
0.925050	0.1	0.004522
0.926717	0.1	0.005108
0.928383	0.1	0.004959
0.930050	0.1	0.003325
0.931717	0.1	0.000228
0.933383	0.1	-0.003288
0.935050	0.1	-0.005667
0.936717	0.1	-0.005956
0.938383	0.1	-0.004726
0.940050	0.1	-0.003837
0.941717	0.1	-0.004871
0.943383	0.1	-0.007646
0.945050	0.1	-0.010356
0.946717	0.1	-0.011274
0.948383	0.1	-0.010352
0.950050	0.1	-0.008815
0.951717	0.1	-0.007660
0.953383	0.1	-0.006896
0.955050	0.1	-0.006091
0.956717	0.1	-0.005350
0.958383	0.1	-0.005024
0.960050	0.1	-0.004815
0.961717	0.1	-0.004317
0.963383	0.1	-0.003758
0.965050	0.1	-0.003129
0.966717	0.1	-0.001662
0.968383	0.1	0.000745
0.970050	0.1	0.002831
0.971717	0.1	0.003255
0.973383	0.1	0.001946
0.975050	0.1	-0.000098
0.976717	0.1	-0.001811
0.978383	0.1	-0.002780
0.980050	0.1	-0.003022
0.981717	0.1	-0.002584
0.983383	0.1	-0.001476
0.985050	0.1	0.000359
0.986717	0.1	0.002985
0.988383	0.1	0.006049
0.990050	0.1	0.008764
0.991717	0.1	0.010580
0.993383	0.1	0.011344
0.995050	0.1	0.010757
0.996717	0.1	0.008550
0.998383	0.1	0.005299
1.000050	0.1	0.002254
1.001717	0.1	0.000149
1.003383	0.1	-0.001215
1.005050	0.1	-0.002352
1.006717	0.1	-0.003781
1.008383	0.1	-0.005653
1.010050	0.1	-0.007101
1.011717	0.1	-0.006873
1.013383	0.1	-0.004908
1.015050	0.1	-0.002529
1.016717	0.1	-0.001080
1.018383	0.1	-0.000899
1.020050	0.1	-0.001602
1.021717	0.1	-0.002575
1.023383	0.1	-0.003222
1.025050	0.1	-0.003465
1.026717	0.1	-0.003730
1.028383	0.1	-0.004093
1.030050	0.1	-0.004228
1.031717	0.1	-0.004000
1.033383	0.1	-0.003492
1.035050	0.1	-0.002999
1.036717	0.1	-0.003157
1.038383	0.1	-0.004256
1.040050	0.1	-0.005597
1.041717	0.1	-0.006147
1.043383	0.1	-0.005835
1.045050	0.1	-0.005835
1.046717	0.1	-0.007302
1.048383	0.1	-0.009895
1.050050	0.1	-0.012228
1.051717	0.1	-0.013439
1.053383	0.1	-0.013397
1.055050	0.1	-0.012182
1.056717	0.1	-0.010217
1.058383	0.1	-0.008224
1.060050	0.1	-0.006845
1.061717	0.1	-0.006808
1.063383	0.1	-0.008736
1.065050	0.1	-0.012489
1.066717	0.1	-0.017043
1.068383	0.1	-0.020959
1.070050	0.1	-0.023181
1.071717	0.1	-0.023437
1.073383	0.1	-0.021937
1.075050	0.1	-0.019409
1.076717	0.1	-0.017094
1.078383	0.1	-0.015856
1.080050	0.1	-0.015725
1.081717	0.1	-0.016512
1.083383	0.1	-0.018189
1.085050	0.1	-0.020796
1.086717	0.1	-0.024037
1.088383	0.1	-0.027106
1.090050	0.1	-0.029318
1.091717	0.1	-0.030631
1.093383	0.1	-0.031302
1.095050	0.1	-0.031246
1.096717	0.1	-0.029989
1.098383	0.1	-0.027446
1.100050	0.1	-0.024363
1.101717	0.1	-0.021453
1.103383	0.1	-0.018813
1.105050	0.1	-0.016526
1.106717	0.1	-0.014948
1.108383	0.1	-0.014277
1.110050	0.1	-0.014380
1.111717	0.1	-0.015190
1.113383	0.1	-0.016633
1.115050	0.1	-0.018412
1.116717	0.1	-0.020396
1.118383	0.1	-0.022626
1.120050	0.1	-0.024559
1.121717	0.1	-0.025164
1.123383	0.1	-0.024014
1.125050	0.1	-0.021756
1.126717	0.1	-0.019339
1.128383	0.1	-0.017439
1.130050	0.1	-0.016391
1.131717	0.1	-0.015977
1.133383	0.1	-0.015590
1.135050	0.1	-0.014766
1.136717	0.1	-0.013472
1.138383	0.1	-0.011958
1.140050	0.1	-0.010575
1.141717	0.1	-0.009770
1.143383	0.1	-0.009970
1.145050	0.1	-0.011087
1.146717	0.1	-0.012545
1.148383	0.1	-0.013863
1.150050	0.1	-0.014720
1.151717	0.1	-0.014780
1.153383	0.1	-0.014072
1.155050	0.1	-0.013090
1.156717	0.1	-0.012256
1.158383	0.1	-0.011669
1.160050	0.1	-0.011511
1.161717	0.1	-0.011879
1.163383	0.1	-0.012531
1.165050	0.1	-0.013439
1.166717	0.1	-0.014841
1.168383	0.1	-0.016531
1.170050	0.1	-0.017835
1.171717	0.1	-0.018226
1.173383	0.1	-0.017597
1.175050	0.1	-0.016321
1.176717	0.1	-0.015111
1.178383	0.1	-0.014580
1.180050	0.1	-0.014720
1.181717	0.1	-0.015162
1.183383	0.1	-0.015683
1.185050	0.1	-0.016051
1.186717	0.1	-0.016056
1.188383	0.1	-0.015670
1.190050	0.1	-0.014706
1.191717	0.1	-0.012834
1.193383	0.1	-0.010128
1.195050	0.1	-0.007208
1.196717	0.1	-0.004848
1.198383	0.1	-0.003641
1.200050	0.1	-0.003860
1.201717	0.1	-0.005336
1.203383	0.1	-0.007674
1.205050	0.1	-0.010706
1.206717	0.1	-0.014417
1.208383	0.1	-0.018207
1.210050	0.1	-0.020531
1.211717	0.1	-0.019944
1.213383	0.1	-0.016317
1.215050	0.1	-0.010747
1.216717	0.1	-0.004969
1.218383	0.1	-0.000680
1.220050	0.1	0.001434
1.221717	0.1	0.001867
1.223383	0.1	0.001034
1.225050	0.1	-0.001336
1.226717	0.1	-0.005350
1.228383	0.1	-0.010035
1.230050	0.1	-0.013774
1.231717	0.1	-0.015250
1.233383	0.1	-0.014142
1.235050	0.1	-0.011297
1.236717	0.1	-0.008205
1.238383	0.1	-0.006380
1.240050	0.1	-0.006724
1.241717	0.1	-0.008740
1.243383	0.1	-0.011022
1.245050	0.1	-0.012410
1.246717	0.1	-0.012559
1.248383	0.1	-0.011986
1.250050	0.1	-0.011218
1.251717	0.1	-0.010026
1.253383	0.1	-0.008163
1.255050	0.1	-0.005956
1.256717	0.1	-0.003879
1.258383	0.1	-0.002501
1.260050	0.1	-0.002841
1.261717	0.1	-0.005965
1.263383	0.1	-0.011805
1.265050	0.1	-0.018668
1.266717	0.1	-0.024224
1.268383	0.1	-0.027050
1.270050	0.1	-0.027227
1.271717	0.1	-0.025672
1.273383	0.1	-0.023227
1.275050	0.1	-0.020717
1.276717	0.1	-0.019292
1.278383	0.1	-0.019656
1.280050	0.1	-0.021243
1.281717	0.1	-0.022696
1.283383	0.1	-0.022859
1.285050	0.1	-0.021644
1.286717	0.1	-0.020089
1.288383	0.1	-0.019013
1.290050	0.1	-0.018240
1.291717	0.1	-0.017709
1.293383	0.1	-0.018273
1.295050	0.1	-0.020908
1.296717	0.1	-0.025616
1.298383	0.1	-0.031553
1.300050	0.1	-0.037788
1.301717	0.1	-0.043800
1.303383	0.1	-0.049863
1.305050	0.1	-0.057016
1.306717	0.1	-0.065882
1.308383	0.1	-0.075614
1.310050	0.1	-0.084587
1.311717	0.1	-0.091749
1.313383	0.1	-0.096927
1.315050	0.1	-0.100224
1.316717	0.1	-0.101668
1.318383	0.1	-0.101072
1.320050	0.1	-0.097607
1.321717	0.1	-0.090245
1.323383	0.1	-0.078962
1.325050	0.1	-0.064494
1.326717	0.1	-0.047260
1.328383	0.1	-0.027451
1.330050	0.1	-0.005621
1.331717	0.1	0.017113
1.333383	0.1	0.039190
1.335050	0.1	0.059009
1.336717	0.1	0.074971
1.338383	0.1	0.085589
1.340050	0.1	0.090441
1.341717	0.1	0.090594
1.343383	0.1	0.087651
1.345050	0.1	0.082860
1.346717	0.1	0.076932
1.348383	0.1	0.069928
1.350050	0.1	0.061537
1.351717	0.1	0.051763
1.353383	0.1	0.041509
1.355050	0.1	0.032149
1.356717	0.1	0.024303
1.358383	0.1	0.017402
1.360050	0.1	0.010775
1.361717	0.1	0.004699
1.363383	0.1	-0.000102
1.365050	0.1	-0.003511
1.366717	0.1	-0.006254
1.368383	0.1	-0.009383
1.370050	0.1	-0.013458
1.371717	0.1	-0.018361
1.373383	0.1	-0.024019
1.375050	0.1	-0.030547
1.376717	0.1	-0.038058
1.378383	0.1	-0.046659
1.380050	0.1	-0.056373
1.381717	0.1	-0.067237
1.383383	0.1	-0.079572
1.385050	0.1	-0.093947
1.386717	0.1	-0.110772
1.388383	0.1	-0.129580
1.390050	0.1	-0.148946
1.391717	0.1	-0.167806
1.393383	0.1	-0.186455
1.395050	0.1	-0.206078
1.396717	0.1	-0.227755
1.398383	0.1	-0.251927
1.400050	0.1	-0.278046
1.401717	0.1	-0.304664
1.403383	0.1	-0.330340
1.405050	0.1	-0.354452
1.406717	0.1	-0.376743
1.408383	0.1	-0.397088
1.410050	0.1	-0.416073
1.411717	0.1	-0.435002
1.413383	0.1	-0.455012
1.415050	0.1	-0.476232
1.416717	0.1	-0.497792
1.418383	0.1	-0.518723
1.420050	0.1	-0.538710
1.421717	0.1	-0.557709
1.423383	0.1	-0.575329
1.425050	0.1	-0.591129
1.426717	0.1	-0.604806
1.428383	0.1	-0.615725
1.430050	0.1	-0.623497
1.431717	0.1	-0.628973
1.433383	0.1	-0.633560
1.435050	0.1	-0.638017
1.436717	0.1	-0.642347
1.438383	0.1	-0.646161
1.440050	0.1	-0.649071
1.441717	0.1	-0.651032
1.443383	0.1	-0.652168
1.445050	0.1	-0.652573
1.446717	0.1	-0.652480
1.448383	0.1	-0.651982
1.450050	0.1	-0.650808
1.451717	0.1	-0.648885
1.453383	0.1	-0.646953
1.455050	0.1	-0.645793
1.456717	0.1	-0.645048
1.458383	0.1	-0.643460
1.460050	0.1	-0.640200
1.461717	0.1	-0.635507
1.463383	0.1	-0.629886
1.465050	0.1	-0.623339
1.466717	0.1	-0.616028
1.468383	0.1	-0.609225
1.470050	0.1	-0.604591
1.471717	0.1	-0.602743
1.473383	0.1	-0.603194
1.475050	0.1	-0.605145
1.476717	0.1	-0.607935
1.478383	0.1	-0.611073
1.480050	0.1	-0.614082
1.481717	0.1	-0.616573
1.483383	0.1	-0.618505
1.485050	0.1	-0.619967
1.486717	0.1	-0.621122
1.488383	0.1	-0.622594
1.490050	0.1	-0.625132
1.491717	0.1	-0.628754
1.493383	0.1	-0.632945
1.495050	0.1	-0.637555
1.496717	0.1	-0.642836
1.498383	0.1	-0.648736
1.500050	0.1	-0.654315
1.501717	0.1	-0.657816
1.503383	0.1	-0.657719
1.505050	0.1	-0.653970
1.506717	0.1	-0.648363
1.508383	0.1	-0.643027
1.510050	0.1	-0.638394
1.511717	0.1	-0.633285
1.513383	0.1	-0.626510
1.515050	0.1	-0.617472
1.516717	0.1	-0.605788
1.518383	0.1	-0.591450
1.520050	0.1	-0.575166
1.521717	0.1	-0.558048
1.523383	0.1	-0.540847
1.525050	0.1	-0.523450
1.526717	0.1	-0.505354
1.528383	0.1	-0.486583
1.530050	0.1	-0.467743
1.531717	0.1	-0.449782
1.533383	0.1	-0.433661
1.535050	0.1	-0.419603
1.536717	0.1	-0.406848
1.538383	0.1	-0.394285
1.540050	0.1	-0.381120
1.541717	0.1	-0.367439
1.543383	0.1	-0.354196
1.545050	0.1	-0.342485
1.546717	0.1	-0.332748
1.548383	0.1	-0.324254
1.550050	0.1	-0.315639
1.551717	0.1	-0.306368
1.553383	0.1	-0.297260
1.555050	0.1	-0.289334
1.556717	0.1	-0.282484
1.558383	0.1	-0.275448
1.560050	0.1	-0.266870
1.561717	0.1	-0.256407
1.563383	0.1	-0.245324
1.565050	0.1	-0.236277
1.566717	0.1	-0.232058
1.568383	0.1	-0.234670
1.570050	0.1	-0.245478
1.571717	0.1	-0.265697
1.573383	0.1	-0.296813
1.575050	0.1	-0.340817
1.576717	0.1	-0.400199
1.578383	0.1	-0.478220
1.580050	0.1	-0.579548
1.581717	0.1	-0.710310
1.583383	0.1	-0.877078
1.585050	0.1	-1.085978
1.586717	0.1	-1.342958
1.588383	0.1	-1.653801
1.590050	0.1	-2.023191
1.591717	0.1	-2.454487
1.593383	0.1	-2.949899
1.595050	0.1	-3.508781
1.596717	0.1	-4.123528
1.598383	0.1	-4.776763
1.600050	0.1	-5.441713
1.601717	0.1	-6.083073
1.603383	0.1	-6.657173
1.605050	0.1	-7.114294
1.606717	0.1	-7.404028
1.608383	0.1	-7.481119
1.610050	0.1	-7.310435
1.611717	0.1	-6.871382
1.613383	0.1	-6.161323
1.615050	0.1	-5.197129
1.616717	0.1	-4.013996
1.618383	0.1	-2.661115
1.620050	0.1	-1.195576
1.621717	0.1	0.324119
1.623383	0.1	1.844345
1.625050	0.1	3.320728
1.626717	0.1	4.719710
1.628383	0.1	6.018127
1.630050	0.1	7.201550
1.631717	0.1	8.262079
1.633383	0.1	9.196787
1.635050	0.1	10.006162
1.636717	0.1	10.692324
1.638383	0.1	11.258256
1.640050	0.1	11.707745
1.641717	0.1	12.045405
1.643383	0.1	12.277127
1.645050	0.1	12.409948
1.646717	0.1	12.451378
1.648383	0.1	12.409478
1.650050	0.1	12.293551
1.651717	0.1	12.114402
1.653383	0.1	11.883569
1.655050	0.1	11.612163
1.656717	0.1	11.310093
1.658383	0.1	10.985439
1.660050	0.1	10.644235
1.661717	0.1	10.291296
1.663383	0.1	9.931279
1.665050	0.1	9.568809
1.666717	0.1	9.207977
1.668383	0.1	8.851578
1.670050	0.1	8.500796
1.671717	0.1	8.156071
1.673383	0.1	7.817876
1.675050	0.1	7.486632
1.676717	0.1	7.162630
1.678383	0.1	6.845999
1.680050	0.1	6.536110
1.681717	0.1	6.231661
1.683383	0.1	5.931705
1.685050	0.1	5.636206
1.686717	0.1	5.345899
1.688383	0.1	5.062171
1.690050	0.1	4.786970
1.691717	0.1	4.521981
1.693383	0.1	4.267613
1.695050	0.1	4.022592
1.696717	0.1	3.784746
1.698383	0.1	3.552330
1.700050	0.1	3.324635
1.701717	0.1	3.101956
1.703383	0.1	2.885717
1.705050	0.1	2.677660
1.706717	0.1	2.478817
1.708383	0.1	2.289535
1.710050	0.1	2.109478
1.711717	0.1	1.937482
1.713383	0.1	1.772451
1.715050	0.1	1.614233
1.716717	0.1	1.463145
1.718383	0.1	1.319312
1.720050	0.1	1.182505
1.721717	0.1	1.051896
1.723383	0.1	0.926177
1.725050	0.1	0.804518
1.726717	0.1	0.687232
1.728383	0.1	0.575529
1.730050	0.1	0.470597
1.731717	0.1	0.372468
1.733383	0.1	0.279830
1.735050	0.1	0.191149
1.736717	0.1	0.105351
1.738383	0.1	0.021635
1.740050	0.1	-0.059772
1.741717	0.1	-0.137365
1.743383	0.1	-0.210027
1.745050	0.1	-0.277977
1.746717	0.1	-0.341670
1.748383	0.1	-0.400851
1.750050	0.1	-0.454909
1.751717	0.1	-0.503878
1.753383	0.1	-0.548628
1.755050	0.1	-0.590496
1.756717	0.1	-0.630631
1.758383	0.1	-0.668908
1.760050	0.1	-0.704038
1.761717	0.1	-0.735400
1.763383	0.1	-0.763885
1.765050	0.1	-0.790856
1.766717	0.1	-0.817338
1.768383	0.1	-0.843685
1.770050	0.1	-0.869418
1.771717	0.1	-0.893599
1.773383	0.1	-0.915336
1.775050	0.1	-0.934252
1.776717	0.1	-0.950475
1.778383	0.1	-0.964110
1.780050	0.1	-0.975272
1.781717	0.1	-0.984520
1.783383	0.1	-0.992334
1.785050	0.1	-0.998732
1.786717	0.1	-1.004031
1.788383	0.1	-1.009475
1.790050	0.1	-1.016343
1.791717	0.1	-1.024585
1.793383	0.1	-1.032813
1.795050	0.1	-1.039524
1.796717	0.1	-1.043915
1.798383	0.1	-1.046136
1.800050	0.1	-1.047044
1.801717	0.1	-1.047729
1.803383	0.1	-1.049004
1.805050	0.1	-1.051254
1.806717	0.1	-1.054276
1.808383	0.1	-1.057177
1.810050	0.1	-1.058918
1.811717	0.1	-1.058974
1.813383	0.1	-1.057447
1.815050	0.1	-1.055235
1.816717	0.1	-1.053759
1.818383	0.1	-1.053531
1.820050	0.1	-1.053647
1.821717	0.1	-1.052939
1.823383	0.1	-1.050700
1.825050	0.1	-1.046676
1.826717	0.1	-1.041461
1.828383	0.1	-1.036339
1.830050	0.1	-1.032301
1.831717	0.1	-1.029610
1.833383	0.1	-1.028217
1.835050	0.1	-1.027845
1.836717	0.1	-1.027761
1.838383	0.1	-1.027081
1.840050	0.1	-1.025163
1.841717	0.1	-1.021796
1.843383	0.1	-1.017363
1.845050	0.1	-1.012683
1.846717	0.1	-1.008161
1.848383	0.1	-1.003421
1.850050	0.1	-0.998005
1.851717	0.1	-0.991975
1.853383	0.1	-0.985623
1.855050	0.1	-0.979044
1.856717	0.1	-0.971816
1.858383	0.1	-0.963076
1.860050	0.1	-0.951858
1.861717	0.1	-0.937376
1.863383	0.1	-0.918992
1.865050	0.1	-0.895807
1.866717	0.1	-0.866479
1.868383	0.1	-0.829916
1.870050	0.1	-0.786553
1.871717	0.1	-0.738474
1.873383	0.1	-0.687828
1.875050	0.1	-0.635819
1.876717	0.1	-0.583180
1.878383	0.1	-0.530751
1.880050	0.1	-0.479249
1.881717	0.1	-0.429126
1.883383	0.1	-0.381214
1.885050	0.1	-0.336836
1.886717	0.1	-0.297241
1.888383	0.1	-0.263564
1.890050	0.1	-0.236835
1.891717	0.1	-0.217245
1.893383	0.1	-0.203941
1.895050	0.1	-0.195843
1.896717	0.1	-0.191983
1.898383	0.1	-0.191582
1.900050	0.1	-0.194595
1.901717	0.1	-0.201506
1.903383	0.1	-0.212179
1.905050	0.1	-0.225827
1.906717	0.1	-0.241818
1.908383	0.1	-0.259853
1.910050	0.1	-0.279695
1.911717	0.1	-0.300650
1.913383	0.1	-0.321004
1.915050	0.1	-0.339183
1.916717	0.1	-0.355593
1.918383	0.1	-0.371695
1.920050	0.1	-0.387803
1.921717	0.1	-0.403207
1.923383	0.1	-0.417610
1.925050	0.1	-0.431300
1.926717	0.1	-0.444450
1.928383	0.1	-0.456739
1.930050	0.1	-0.467543
1.931717	0.1	-0.476460
1.933383	0.1	-0.483627
1.935050	0.1	-0.489806
1.936717	0.1	-0.496232
1.938383	0.1	-0.503585
1.940050	0.1	-0.511105
1.941717	0.1	-0.517187
1.943383	0.1	-0.520530
1.945050	0.1	-0.520949
1.946717	0.1	-0.519892
1.948383	0.1	-0.519636
1.950050	0.1	-0.521657
1.951717	0.1	-0.525792
1.953383	0.1	-0.530495
1.955050	0.1	-0.534072
1.956717	0.1	-0.535888
1.958383	0.1	-0.536172
1.960050	0.1	-0.535338
1.961717	0.1	-0.534062
1.963383	0.1	-0.533327
1.965050	0.1	-0.533685
1.966717	0.1	-0.534924
1.968383	0.1	-0.536744
1.970050	0.1	-0.539334
1.971717	0.1	-0.542980
1.973383	0.1	-0.547059
1.975050	0.1	-0.550048
1.976717	0.1	-0.550821
1.978383	0.1	-0.549592
1.980050	0.1	-0.547543
1.981717	0.1	-0.545573
1.983383	0.1	-0.543813
1.985050	0.1	-0.542304
1.986717	0.1	-0.541471
1.988383	0.1	-0.541969
1.990050	0.1	-0.544065
1.991717	0.1	-0.547217
1.993383	0.1	-0.550468
1.995050	0.1	-0.553411
1.996717	0.1	-0.556707
1.998383	0.1	-0.561075
2.000050	0.1	-0.565848
2.001717	0.1	-0.569187
2.003383	0.1	-0.569914
2.005050	0.1	-0.568549
2.006717	0.1	-0.566542
2.008383	0.1	-0.564908
2.010050	0.1	-0.563776
2.011717	0.1	-0.563073
2.013383	0.1	-0.563203
2.015050	0.1	-0.564773
2.016717	0.1	-0.567967
2.018383	0.1	-0.572340
2.020050	0.1	-0.576978
2.021717	0.1	-0.580950
2.023383	0.1	-0.583502
2.025050	0.1	-0.584195
2.026717	0.1	-0.583041
2.028383	0.1	-0.580261
2.030050	0.1	-0.576181
2.031717	0.1	-0.571655
2.033383	0.1	-0.567879
2.035050	0.1	-0.565564
2.036717	0.1	-0.564731
2.038383	0.1	-0.565117
2.040050	0.1	-0.566347
2.041717	0.1	-0.567944
2.043383	0.1	-0.569196
2.045050	0.1	-0.569508
2.046717	0.1	-0.568852
2.048383	0.1	-0.567469
2.050050	0.1	-0.565611
2.051717	0.1	-0.563515
2.053383	0.1	-0.561313
2.055050	0.1	-0.559236
2.056717	0.1	-0.557550
2.058383	0.1	-0.555995
2.060050	0.1	-0.554267
2.061717	0.1	-0.552656
2.063383	0.1	-0.551324
2.065050	0.1	-0.549671
2.066717	0.1	-0.546961
2.068383	0.1	-0.542910
2.070050	0.1	-0.537559
2.071717	0.1	-0.531380
2.073383	0.1	-0.525624
2.075050	0.1	-0.521941
2.076717	0.1	-0.521173
2.078383	0.1	-0.522849
2.080050	0.1	-0.525648
2.081717	0.1	-0.527906
2.083383	0.1	-0.528079
2.085050	0.1	-0.525261
2.086717	0.1	-0.519771
2.088383	0.1	-0.513485
2.090050	0.1	-0.508847
2.091717	0.1	-0.506844
2.093383	0.1	-0.506430
2.095050	0.1	-0.505978
2.096717	0.1	-0.504404
2.098383	0.1	-0.500982
2.100050	0.1	-0.495515
2.101717	0.1	-0.489075
2.103383	0.1	-0.483389
2.105050	0.1	-0.479054
2.106717	0.1	-0.474979
2.108383	0.1	-0.469941
2.110050	0.1	-0.464143
2.111717	0.1	-0.458607
2.113383	0.1	-0.453815
2.115050	0.1	-0.449778
2.116717	0.1	-0.446648
2.118383	0.1	-0.444273
2.120050	0.1	-0.441941
2.121717	0.1	-0.439035
2.123383	0.1	-0.435337
2.125050	0.1	-0.430546
2.126717	0.1	-0.424227
2.128383	0.1	-0.416483
2.130050	0.1	-0.408245
2.131717	0.1	-0.400632
2.133383	0.1	-0.393954
2.135050	0.1	-0.387514
2.136717	0.1	-0.380524
2.138383	0.1	-0.372883
2.140050	0.1	-0.364939
2.141717	0.1	-0.357190
2.143383	0.1	-0.350135
2.145050	0.1	-0.343891
2.146717	0.1	-0.338140
2.148383	0.1	-0.332627
2.150050	0.1	-0.327295
2.151717	0.1	-0.322107
2.153383	0.1	-0.317073
2.155050	0.1	-0.312123
2.156717	0.1	-0.306992
2.158383	0.1	-0.301362
2.160050	0.1	-0.295276
2.161717	0.1	-0.289218
2.163383	0.1	-0.283280
2.165050	0.1	-0.276752
2.166717	0.1	-0.268877
2.168383	0.1	-0.259932
2.170050	0.1	-0.251285
2.171717	0.1	-0.244044
2.173383	0.1	-0.238214
2.175050	0.1	-0.233417
2.176717	0.1	-0.229683
2.178383	0.1	-0.226991
2.180050	0.1	-0.224723
2.181717	0.1	-0.222092
2.183383	0.1	-0.218581
2.185050	0.1	-0.214186
2.186717	0.1	-0.209194
2.188383	0.1	-0.203666
2.190050	0.1	-0.197655
2.191717	0.1	-0.191946
2.193383	0.1	-0.187452
2.195050	0.1	-0.184104
2.196717	0.1	-0.181012
2.198383	0.1	-0.177459
2.200050	0.1	-0.173235
2.201717	0.1	-0.168504
2.203383	0.1	-0.163526
2.205050	0.1	-0.158371
2.206717	0.1	-0.153040
2.208383	0.1	-0.147983
2.210050	0.1	-0.144322
2.211717	0.1	-0.143000
2.213383	0.1	-0.143480
2.215050	0.1	-0.143945
2.216717	0.1	-0.142944
2.218383	0.1	-0.140420
2.220050	0.1	-0.137258
2.221717	0.1	-0.134036
2.223383	0.1	-0.130697
2.225050	0.1	-0.127219
2.226717	0.1	-0.123628
2.228383	0.1	-0.119843
2.230050	0.1	-0.115964
2.231717	0.1	-0.112462
2.233383	0.1	-0.109980
2.235050	0.1	-0.109077
2.236717	0.1	-0.109449
2.238383	0.1	-0.109589
2.240050	0.1	-0.108005
2.241717	0.1	-0.104681
2.243383	0.1	-0.100625
2.245050	0.1	-0.096643
2.246717	0.1	-0.093016
2.248383	0.1	-0.089784
2.250050	0.1	-0.086748
2.251717	0.1	-0.083591
2.253383	0.1	-0.080094
2.255050	0.1	-0.076285
2.256717	0.1	-0.072606
2.258383	0.1	-0.069775
2.260050	0.1	-0.068070
2.261717	0.1	-0.067260
2.263383	0.1	-0.067134
2.265050	0.1	-0.067507
2.266717	0.1	-0.067768
2.268383	0.1	-0.067381
2.270050	0.1	-0.066389
2.271717	0.1	-0.065137
2.273383	0.1	-0.063959
2.275050	0.1	-0.063078
2.276717	0.1	-0.062515
2.278383	0.1	-0.062315
2.280050	0.1	-0.062590
2.281717	0.1	-0.063023
2.283383	0.1	-0.063120
2.285050	0.1	-0.062771
2.286717	0.1	-0.061933
2.288383	0.1	-0.060238
2.290050	0.1	-0.057197
2.291717	0.1	-0.052643
2.293383	0.1	-0.047213
2.295050	0.1	-0.042473
2.296717	0.1	-0.040117
2.298383	0.1	-0.040904
2.300050	0.1	-0.044205
2.301717	0.1	-0.048229
2.303383	0.1	-0.050808
2.305050	0.1	-0.050580
2.306717	0.1	-0.047623
2.308383	0.1	-0.043255
2.310050	0.1	-0.039111
2.311717	0.1	-0.036051
2.313383	0.1	-0.034180
2.315050	0.1	-0.033183
2.316717	0.1	-0.032238
2.318383	0.1	-0.030547
2.320050	0.1	-0.028196
2.321717	0.1	-0.025993
2.323383	0.1	-0.025020
2.325050	0.1	-0.026179
2.326717	0.1	-0.029057
2.328383	0.1	-0.031679
2.330050	0.1	-0.032294
2.331717	0.1	-0.031129
2.333383	0.1	-0.029798
2.335050	0.1	-0.029295
2.336717	0.1	-0.029267
2.338383	0.1	-0.028862
2.340050	0.1	-0.027418
2.341717	0.1	-0.024782
2.343383	0.1	-0.021267
2.345050	0.1	-0.017122
2.346717	0.1	-0.012852
2.348383	0.1	-0.009621
2.350050	0.1	-0.008289
2.351717	0.1	-0.008605
2.353383	0.1	-0.009607
2.355050	0.1	-0.010226
2.356717	0.1	-0.009821
2.358383	0.1	-0.008717
2.360050	0.1	-0.007888
2.361717	0.1	-0.007786
2.363383	0.1	-0.007912
2.365050	0.1	-0.007492
2.366717	0.1	-0.006240
2.368383	0.1	-0.004703
2.370050	0.1	-0.003888
2.371717	0.1	-0.004428
2.373383	0.1	-0.006016
2.375050	0.1	-0.007902
2.376717	0.1	-0.009681
2.378383	0.1	-0.010971
2.380050	0.1	-0.011222
2.381717	0.1	-0.010319
2.383383	0.1	-0.008815
2.385050	0.1	-0.007530
2.386717	0.1	-0.007050
2.388383	0.1	-0.007232
2.390050	0.1	-0.007227
2.391717	0.1	-0.006175
2.393383	0.1	-0.004000
2.395050	0.1	-0.001690
2.396717	0.1	-0.000503
2.398383	0.1	-0.000917
2.400050	0.1	-0.002584
2.401717	0.1	-0.004731
2.403383	0.1	-0.006114
2.405050	0.1	-0.005630
2.406717	0.1	-0.003492
2.408383	0.1	-0.001164
2.410050	0.1	-0.000005
2.411717	0.1	-0.000307
2.413383	0.1	-0.001532
2.415050	0.1	-0.003059
2.416717	0.1	-0.004233
2.418383	0.1	-0.004242
2.420050	0.1	-0.002845
2.421717	0.1	-0.000745
2.423383	0.1	0.001332
2.425050	0.1	0.003166
2.426717	0.1	0.004442
2.428383	0.1	0.004587
2.430050	0.1	0.003618
2.431717	0.1	0.002347
2.433383	0.1	0.001397
2.435050	0.1	0.000834
2.436717	0.1	0.000675
2.438383	0.1	0.000857
2.440050	0.1	0.000894
2.441717	0.1	0.000075
2.443383	0.1	-0.002002
2.445050	0.1	-0.005136
2.446717	0.1	-0.008866
2.448383	0.1	-0.012754
2.450050	0.1	-0.016261
2.451717	0.1	-0.018743
2.453383	0.1	-0.019604
2.455050	0.1	-0.018766
2.456717	0.1	-0.017132
2.458383	0.1	-0.015846
2.460050	0.1	-0.015069
2.461717	0.1	-0.014189
2.463383	0.1	-0.013201
2.465050	0.1	-0.012917
2.466717	0.1	-0.013667
2.468383	0.1	-0.014836
2.470050	0.1	-0.015674
2.471717	0.1	-0.015637
2.473383	0.1	-0.014650
2.475050	0.1	-0.013472
2.476717	0.1	-0.013090
2.478383	0.1	-0.014040
2.480050	0.1	-0.016280
2.481717	0.1	-0.019101
2.483383	0.1	-0.021397
2.485050	0.1	-0.022547
2.486717	0.1	-0.022836
2.488383	0.1	-0.023064
2.490050	0.1	-0.023907
2.491717	0.1	-0.025094
2.493383	0.1	-0.025495
2.495050	0.1	-0.024526
2.496717	0.1	-0.023032
2.498383	0.1	-0.022226
2.500050	0.1	-0.022277
2.501717	0.1	-0.022687
2.503383	0.1	-0.023348
2.505050	0.1	-0.024354
2.506717	0.1	-0.025625
2.508383	0.1	-0.027157
2.510050	0.1	-0.028927
2.511717	0.1	-0.030682
2.513383	0.1	-0.032159
2.515050	0.1	-0.033244
2.516717	0.1	-0.033970
2.518383	0.1	-0.034403
2.520050	0.1	-0.034603
2.521717	0.1	-0.034566
2.523383	0.1	-0.034221
2.525050	0.1	-0.033705
2.526717	0.1	-0.033169
2.528383	0.1	-0.032424
2.530050	0.1	-0.031213
2.531717	0.1	-0.029942
2.533383	0.1	-0.029174
2.535050	0.1	-0.028424
2.536717	0.1	-0.026464
2.538383	0.1	-0.022938
2.540050	0.1	-0.019078
2.541717	0.1	-0.016624
2.543383	0.1	-0.016433
2.545050	0.1	-0.018063
2.546717	0.1	-0.020303
2.548383	0.1	-0.021914
2.550050	0.1	-0.022100
2.551717	0.1	-0.021122
2.553383	0.1	-0.020294
2.555050	0.1	-0.020708
2.556717	0.1	-0.022254
2.558383	0.1	-0.024238
2.560050	0.1	-0.026231
2.561717	0.1	-0.027795
2.563383	0.1	-0.028620
2.565050	0.1	-0.029309
2.566717	0.1	-0.030585
2.568383	0.1	-0.031726
2.570050	0.1	-0.031204
2.571717	0.1	-0.028452
2.573383	0.1	-0.024480
2.575050	0.1	-0.021257
2.576717	0.1	-0.020415
2.578383	0.1	-0.022389
2.580050	0.1	-0.026524
2.581717	0.1	-0.031414
2.583383	0.1	-0.035488
2.585050	0.1	-0.037802
2.586717	0.1	-0.038398
2.588383	0.1	-0.038184
2.590050	0.1	-0.038259
2.591717	0.1	-0.039102
2.593383	0.1	-0.040256
2.595050	0.1	-0.040508
2.596717	0.1	-0.039064
2.598383	0.1	-0.036615
2.600050	0.1	-0.034566
2.601717	0.1	-0.033281
2.603383	0.1	-0.031726
2.605050	0.1	-0.028936
2.606717	0.1	-0.024950
2.608383	0.1	-0.020438
2.610050	0.1	-0.016373
2.611717	0.1	-0.013784
2.613383	0.1	-0.013029
2.615050	0.1	-0.013597
2.616717	0.1	-0.014505
2.618383	0.1	-0.014724
2.620050	0.1	-0.013839
2.621717	0.1	-0.012591
2.623383	0.1	-0.012433
2.625050	0.1	-0.014277
2.626717	0.1	-0.017476
2.628383	0.1	-0.020280
2.630050	0.1	-0.021379
2.631717	0.1	-0.020755
2.633383	0.1	-0.019176
2.635050	0.1	-0.017514
2.636717	0.1	-0.016685
2.638383	0.1	-0.017281
2.640050	0.1	-0.019018
2.641717	0.1	-0.021053
2.643383	0.1	-0.022752
2.645050	0.1	-0.023949
2.646717	0.1	-0.024927
2.648383	0.1	-0.025867
2.650050	0.1	-0.026198
2.651717	0.1	-0.025048
2.653383	0.1	-0.022417
2.655050	0.1	-0.019264
2.656717	0.1	-0.016559
2.658383	0.1	-0.014883
2.660050	0.1	-0.014687
2.661717	0.1	-0.016256
2.663383	0.1	-0.019115
2.665050	0.1	-0.021793
2.666717	0.1	-0.022892
2.668383	0.1	-0.022259
2.670050	0.1	-0.020866
2.671717	0.1	-0.019753
2.673383	0.1	-0.019358
2.675050	0.1	-0.019604
2.676717	0.1	-0.020238
2.678383	0.1	-0.021039
2.680050	0.1	-0.022035
2.681717	0.1	-0.023493
2.683383	0.1	-0.025355
2.685050	0.1	-0.026850
2.686717	0.1	-0.027218
2.688383	0.1	-0.026543
2.690050	0.1	-0.025323
2.691717	0.1	-0.023665
2.693383	0.1	-0.021206
2.695050	0.1	-0.017723
2.696717	0.1	-0.013895
2.698383	0.1	-0.011143
2.700050	0.1	-0.010543
2.701717	0.1	-0.012000
2.703383	0.1	-0.014263
2.705050	0.1	-0.016065
2.706717	0.1	-0.017104
2.708383	0.1	-0.017667
2.710050	0.1	-0.018030
2.711717	0.1	-0.018477
2.713383	0.1	-0.019069
2.715050	0.1	-0.019283
2.716717	0.1	-0.018738
2.718383	0.1	-0.018221
2.720050	0.1	-0.018897
2.721717	0.1	-0.020755
2.723383	0.1	-0.022510
2.725050	0.1	-0.023004
2.726717	0.1	-0.022198
2.728383	0.1	-0.020955
2.730050	0.1	-0.020158
2.731717	0.1	-0.020103
2.733383	0.1	-0.020489
2.735050	0.1	-0.020624
2.736717	0.1	-0.019697
2.738383	0.1	-0.017611
2.740050	0.1	-0.015348
2.741717	0.1	-0.014170
2.743383	0.1	-0.014566
2.745050	0.1	-0.016112
2.746717	0.1	-0.018007
2.748383	0.1	-0.019236
2.750050	0.1	-0.018962
2.751717	0.1	-0.017788
2.753383	0.1	-0.017537
2.755050	0.1	-0.019157
2.756717	0.1	-0.022016
2.758383	0.1	-0.025099
2.760050	0.1	-0.027749
2.761717	0.1	-0.029588
2.763383	0.1	-0.030161
2.765050	0.1	-0.028857
2.766717	0.1	-0.025607
2.768383	0.1	-0.021462
2.770050	0.1	-0.018016
2.771717	0.1	-0.016461
2.773383	0.1	-0.017146
2.775050	0.1	-0.019381
2.776717	0.1	-0.022012
2.778383	0.1	-0.024396
2.780050	0.1	-0.026361
2.781717	0.1	-0.027958
2.783383	0.1	-0.029602
2.785050	0.1	-0.031600
2.786717	0.1	-0.033365
2.788383	0.1	-0.033956
2.790050	0.1	-0.033202
2.791717	0.1	-0.031679
2.793383	0.1	-0.029979
2.795050	0.1	-0.028326
2.796717	0.1	-0.026571
2.798383	0.1	-0.024438
2.800050	0.1	-0.022002
2.801717	0.1	-0.020019
2.803383	0.1	-0.019521
2.805050	0.1	-0.020829
2.806717	0.1	-0.023101
2.808383	0.1	-0.025290
2.810050	0.1	-0.027111
2.811717	0.1	-0.028741
2.813383	0.1	-0.029933
2.815050	0.1	-0.030175
2.816717	0.1	-0.029644
2.818383	0.1	-0.029532
2.820050	0.1	-0.031013
2.821717	0.1	-0.033937
2.823383	0.1	-0.036843
2.825050	0.1	-0.038184
2.826717	0.1	-0.037411
2.828383	0.1	-0.035013
2.830050	0.1	-0.031707
2.831717	0.1	-0.028196
2.833383	0.1	-0.025532
2.835050	0.1	-0.024568
2.836717	0.1	-0.025225
2.838383	0.1	-0.026799
2.840050	0.1	-0.028387
2.841717	0.1	-0.028913
2.843383	0.1	-0.027507
2.845050	0.1	-0.024284
2.846717	0.1	-0.020321
2.848383	0.1	-0.016843
2.850050	0.1	-0.014845
2.851717	0.1	-0.014864
2.853383	0.1	-0.016512
2.855050	0.1	-0.018650
2.856717	0.1	-0.020214
2.858383	0.1	-0.020741
2.860050	0.1	-0.020433
2.861717	0.1	-0.019758
2.863383	0.1	-0.018994
2.865050	0.1	-0.018333
2.866717	0.1	-0.018068
2.868383	0.1	-0.018100
2.870050	0.1	-0.017919
2.871717	0.1	-0.017677
2.873383	0.1	-0.018240
2.875050	0.1	-0.019688
2.876717	0.1	-0.021267
2.878383	0.1	-0.022361
2.880050	0.1	-0.022440
2.881717	0.1	-0.021346
2.883383	0.1	-0.019949
2.885050	0.1	-0.019362
2.886717	0.1	-0.019763
2.888383	0.1	-0.020382
2.890050	0.1	-0.020238
2.891717	0.1	-0.018962
2.893383	0.1	-0.017360
2.895050	0.1	-0.016848
2.896717	0.1	-0.018165
2.898383	0.1	-0.020857
2.900050	0.1	-0.023674
2.901717	0.1	-0.025621
2.903383	0.1	-0.026566
2.905050	0.1	-0.026468
2.906717	0.1	-0.024834
2.908383	0.1	-0.021583
2.910050	0.1	-0.017849
2.911717	0.1	-0.015208
2.913383	0.1	-0.014100
2.915050	0.1	-0.013481
2.916717	0.1	-0.012428
2.918383	0.1	-0.011381
2.920050	0.1	-0.011353
2.921717	0.1	-0.012787
2.923383	0.1	-0.015451
2.925050	0.1	-0.018771
2.926717	0.1	-0.021784
2.928383	0.1	-0.023236
2.930050	0.1	-0.022445
2.931717	0.1	-0.020135
2.933383	0.1	-0.017965
2.935050	0.1	-0.016973
2.936717	0.1	-0.016792
2.938383	0.1	-0.016424
2.940050	0.1	-0.015395
2.941717	0.1	-0.013988
2.943383	0.1	-0.013011
2.945050	0.1	-0.013416
2.946717	0.1	-0.015371
2.948383	0.1	-0.017937
2.950050	0.1	-0.019916
2.951717	0.1	-0.020512
2.953383	0.1	-0.019623
2.955050	0.1	-0.018198
2.956717	0.1	-0.017760
2.958383	0.1	-0.019297
2.960050	0.1	-0.022738
2.961717	0.1	-0.026966
2.963383	0.1	-0.030287
2.965050	0.1	-0.031344
2.966717	0.1	-0.029784
2.968383	0.1	-0.026482
2.970050	0.1	-0.022971
2.971717	0.1	-0.019921
2.973383	0.1	-0.016908
2.975050	0.1	-0.013681
2.976717	0.1	-0.010598
2.978383	0.1	-0.007967
2.980050	0.1	-0.005988
2.981717	0.1	-0.005076
2.983383	0.1	-0.005551
2.985050	0.1	-0.007148
2.986717	0.1	-0.009015
2.988383	0.1	-0.010077
2.990050	0.1	-0.009737
2.991717	0.1	-0.008284
2.993383	0.1	-0.006361
2.995050	0.1	-0.004508
2.996717	0.1	-0.003441
2.998383	0.1	-0.003939
3.000050	0.1	-0.006272
3.001717	0.1	-0.010137
3.003383	0.1	-0.014328
3.005050	0.1	-0.016862
3.006717	0.1	-0.016475
3.008383	0.1	-0.013616
3.010050	0.1	-0.009839
3.011717	0.1	-0.006808
3.013383	0.1	-0.005588
3.015050	0.1	-0.006077
3.016717	0.1	-0.007106
3.018383	0.1	-0.007390
3.020050	0.1	-0.006733
3.021717	0.1	-0.006207
3.023383	0.1	-0.007027
3.025050	0.1	-0.009360
3.026717	0.1	-0.012522
3.028383	0.1	-0.015749
3.030050	0.1	-0.018338
3.031717	0.1	-0.019795
3.033383	0.1	-0.020182
3.035050	0.1	-0.019949
3.036717	0.1	-0.019637
3.038383	0.1	-0.019525
3.040050	0.1	-0.019423
3.041717	0.1	-0.018957
3.043383	0.1	-0.018314
3.045050	0.1	-0.018282
3.046717	0.1	-0.019409
3.048383	0.1	-0.021267
3.050050	0.1	-0.022743
3.051717	0.1	-0.023050
3.053383	0.1	-0.022412
3.055050	0.1	-0.021602
3.056717	0.1	-0.021043
3.058383	0.1	-0.020978
3.060050	0.1	-0.021909
3.061717	0.1	-0.023935
3.063383	0.1	-0.026328
3.065050	0.1	-0.028531
3.066717	0.1	-0.030743
3.068383	0.1	-0.033169
3.070050	0.1	-0.035237
3.071717	0.1	-0.035870
3.073383	0.1	-0.034468
3.075050	0.1	-0.031316
3.076717	0.1	-0.027278
3.078383	0.1	-0.023218
3.080050	0.1	-0.019502
3.081717	0.1	-0.016168
3.083383	0.1	-0.013472
3.085050	0.1	-0.011702
3.086717	0.1	-0.010924
3.088383	0.1	-0.011385
3.090050	0.1	-0.013388
3.091717	0.1	-0.016456
3.093383	0.1	-0.019134
3.095050	0.1	-0.020005
3.096717	0.1	-0.018962
3.098383	0.1	-0.017164
3.100050	0.1	-0.015935
3.101717	0.1	-0.015944
3.103383	0.1	-0.016983
3.105050	0.1	-0.018375
3.106717	0.1	-0.019576
3.108383	0.1	-0.020461
3.110050	0.1	-0.021360
3.111717	0.1	-0.022734
3.113383	0.1	-0.024834
3.115050	0.1	-0.027651
3.116717	0.1	-0.030627
3.118383	0.1	-0.032540
3.120050	0.1	-0.032363
3.121717	0.1	-0.030338
3.123383	0.1	-0.028014
3.125050	0.1	-0.026892
3.126717	0.1	-0.027255
3.128383	0.1	-0.028503
3.130050	0.1	-0.029621
3.131717	0.1	-0.029281
3.133383	0.1	-0.026748
3.135050	0.1	-0.022925
3.136717	0.1	-0.019586
3.138383	0.1	-0.017649
3.140050	0.1	-0.016917
3.141717	0.1	-0.017015
3.143383	0.1	-0.017593
3.145050	0.1	-0.018207
3.146717	0.1	-0.018543
3.148383	0.1	-0.018640
3.150050	0.1	-0.018901
3.151717	0.1	-0.019874
3.153383	0.1	-0.021784
3.155050	0.1	-0.024219
3.156717	0.1	-0.026640
3.158383	0.1	-0.028666
3.160050	0.1	-0.029714
3.161717	0.1	-0.029397
3.163383	0.1	-0.028186
3.165050	0.1	-0.027232
3.166717	0.1	-0.027460
3.168383	0.1	-0.028638
3.170050	0.1	-0.029840
3.171717	0.1	-0.030650
3.173383	0.1	-0.031032
3.175050	0.1	-0.030543
3.176717	0.1	-0.028941
3.178383	0.1	-0.026906
3.180050	0.1	-0.025416
3.181717	0.1	-0.024890
3.183383	0.1	-0.025323
3.185050	0.1	-0.026478
3.186717	0.1	-0.027772
3.188383	0.1	-0.028638
3.190050	0.1	-0.029067
3.191717	0.1	-0.029397
3.193383	0.1	-0.029989
3.195050	0.1	-0.031153
3.196717	0.1	-0.032927
3.198383	0.1	-0.034710
3.200050	0.1	-0.035283
3.201717	0.1	-0.033835
3.203383	0.1	-0.030771
3.205050	0.1	-0.027432
3.206717	0.1	-0.025448
3.208383	0.1	-0.025914
3.210050	0.1	-0.028587
3.211717	0.1	-0.032224
3.213383	0.1	-0.035767
3.215050	0.1	-0.038669
3.216717	0.1	-0.040443
3.218383	0.1	-0.040936
3.220050	0.1	-0.040652
3.221717	0.1	-0.040284
3.223383	0.1	-0.040089
3.225050	0.1	-0.040000
3.226717	0.1	-0.039749
3.228383	0.1	-0.038892
3.230050	0.1	-0.037225
3.231717	0.1	-0.034925
3.233383	0.1	-0.032224
3.235050	0.1	-0.029420
3.236717	0.1	-0.027129
3.238383	0.1	-0.026003
3.240050	0.1	-0.025993
3.241717	0.1	-0.026273
3.243383	0.1	-0.026207
3.245050	0.1	-0.026114
3.246717	0.1	-0.026538
3.248383	0.1	-0.027306
3.250050	0.1	-0.027651
3.251717	0.1	-0.026929
3.253383	0.1	-0.025448
3.255050	0.1	-0.024624
3.256717	0.1	-0.025597
3.258383	0.1	-0.027781
3.260050	0.1	-0.029537
3.261717	0.1	-0.029732
3.263383	0.1	-0.028084
3.265050	0.1	-0.025067
3.266717	0.1	-0.021867
3.268383	0.1	-0.019562
3.270050	0.1	-0.018622
3.271717	0.1	-0.019227
3.273383	0.1	-0.021169
3.275050	0.1	-0.023511
3.276717	0.1	-0.025099
3.278383	0.1	-0.025374
3.280050	0.1	-0.024675
3.281717	0.1	-0.023651
3.283383	0.1	-0.022431
3.285050	0.1	-0.020866
3.286717	0.1	-0.019320
3.288383	0.1	-0.018314
3.290050	0.1	-0.017802
3.291717	0.1	-0.017430
3.293383	0.1	-0.017276
3.295050	0.1	-0.017975
3.296717	0.1	-0.020233
3.298383	0.1	-0.023698
3.300050	0.1	-0.026515
3.301717	0.1	-0.026948
3.303383	0.1	-0.025234
3.305050	0.1	-0.022966
3.306717	0.1	-0.021188
3.308383	0.1	-0.019846
3.310050	0.1	-0.018720
3.311717	0.1	-0.018077
3.313383	0.1	-0.018184
3.315050	0.1	-0.018859
3.316717	0.1	-0.019828
3.318383	0.1	-0.020862
3.320050	0.1	-0.021639
3.321717	0.1	-0.021998
3.323383	0.1	-0.022184
3.325050	0.1	-0.022501
3.326717	0.1	-0.023013
3.328383	0.1	-0.023297
3.330050	0.1	-0.022505
3.331717	0.1	-0.020480
3.333383	0.1	-0.018389
3.335050	0.1	-0.017551
3.336717	0.1	-0.018287
3.338383	0.1	-0.020447
3.340050	0.1	-0.024075
3.341717	0.1	-0.028857
3.343383	0.1	-0.033560
3.345050	0.1	-0.036820
3.346717	0.1	-0.038357
3.348383	0.1	-0.038999
3.350050	0.1	-0.039539
3.351717	0.1	-0.040098
3.353383	0.1	-0.040247
3.355050	0.1	-0.039437
3.356717	0.1	-0.037719
3.358383	0.1	-0.035651
3.360050	0.1	-0.033341
3.361717	0.1	-0.030408
3.363383	0.1	-0.026966
3.365050	0.1	-0.023884
3.366717	0.1	-0.022054
3.368383	0.1	-0.021979
3.370050	0.1	-0.023851
3.371717	0.1	-0.027432
3.373383	0.1	-0.031735
3.375050	0.1	-0.035237
3.376717	0.1	-0.036717
3.378383	0.1	-0.035861
3.380050	0.1	-0.033225
3.381717	0.1	-0.029914
3.383383	0.1	-0.027101
3.385050	0.1	-0.025700
3.386717	0.1	-0.026063
3.388383	0.1	-0.027637
3.390050	0.1	-0.029211
3.391717	0.1	-0.030040
3.393383	0.1	-0.030580
3.395050	0.1	-0.031823
3.396717	0.1	-0.033956
3.398383	0.1	-0.035679
3.400050	0.1	-0.035544
3.401717	0.1	-0.033658
3.403383	0.1	-0.031064
3.405050	0.1	-0.028261
3.406717	0.1	-0.025411
3.408383	0.1	-0.022901
3.410050	0.1	-0.021309
3.411717	0.1	-0.021504
3.413383	0.1	-0.023777
3.415050	0.1	-0.026640
3.416717	0.1	-0.027986
3.418383	0.1	-0.027386
3.420050	0.1	-0.026189
3.421717	0.1	-0.025914
3.423383	0.1	-0.027292
3.425050	0.1	-0.029970
3.426717	0.1	-0.032634
3.428383	0.1	-0.033891
3.430050	0.1	-0.033150
3.431717	0.1	-0.030780
3.433383	0.1	-0.027940
3.435050	0.1	-0.026128
3.436717	0.1	-0.026277
3.438383	0.1	-0.027977
3.440050	0.1	-0.030068
3.441717	0.1	-0.031651
3.443383	0.1	-0.032354
3.445050	0.1	-0.032228
3.446717	0.1	-0.031460
3.448383	0.1	-0.030058
3.450050	0.1	-0.028079
3.451717	0.1	-0.025891
3.453383	0.1	-0.024214
3.455050	0.1	-0.023921
3.456717	0.1	-0.025374
3.458383	0.1	-0.028117
3.460050	0.1	-0.031423
3.461717	0.1	-0.035241
3.463383	0.1	-0.040350
3.465050	0.1	-0.047586
3.466717	0.1	-0.057388
3.468383	0.1	-0.069705
3.470050	0.1	-0.083987
3.471717	0.1	-0.099838
3.473383	0.1	-0.117458
3.475050	0.1	-0.136448
3.476717	0.1	-0.155293
3.478383	0.1	-0.172765
3.480050	0.1	-0.188323
3.481717	0.1	-0.200947
3.483383	0.1	-0.209259
3.485050	0.1	-0.212537
3.486717	0.1	-0.210977
3.488383	0.1	-0.205543
3.490050	0.1	-0.197371
3.491717	0.1	-0.186660
3.493383	0.1	-0.172784
3.495050	0.1	-0.155433
3.496717	0.1	-0.135382
3.498383	0.1	-0.114357
3.500050	0.1	-0.093961
3.501717	0.1	-0.074524
3.503383	0.1	-0.055539
3.505050	0.1	-0.037020
3.506717	0.1	-0.019721
3.508383	0.1	-0.004601
3.510050	0.1	0.007427
3.511717	0.1	0.015981
3.513383	0.1	0.021472
3.515050	0.1	0.024354
3.516717	0.1	0.024592
3.518383	0.1	0.022175
3.520050	0.1	0.017984
3.521717	0.1	0.013942
3.523383	0.1	0.011884
3.525050	0.1	0.011898
3.526717	0.1	0.012503
3.528383	0.1	0.012740
3.530050	0.1	0.013337
3.531717	0.1	0.015674
3.533383	0.1	0.020131
3.535050	0.1	0.025723
3.536717	0.1	0.031032
3.538383	0.1	0.034720
3.540050	0.1	0.035716
3.541717	0.1	0.034161
3.543383	0.1	0.031763
3.545050	0.1	0.030352
3.546717	0.1	0.030459
3.548383	0.1	0.031600
3.550050	0.1	0.033053
3.551717	0.1	0.034403
3.553383	0.1	0.035814
3.555050	0.1	0.037504
3.556717	0.1	0.039050
3.558383	0.1	0.039721
3.560050	0.1	0.039120
3.561717	0.1	0.037416
3.563383	0.1	0.035330
3.565050	0.1	0.033434
3.566717	0.1	0.031739
3.568383	0.1	0.030226
3.570050	0.1	0.029085
3.571717	0.1	0.028308
3.573383	0.1	0.027623
3.575050	0.1	0.026701
3.576717	0.1	0.025323
3.578383	0.1	0.023688
3.580050	0.1	0.022380
3.581717	0.1	0.021821
3.583383	0.1	0.022026
3.585050	0.1	0.023106
3.586717	0.1	0.024862
3.588383	0.1	0.026296
3.590050	0.1	0.026589
3.591717	0.1	0.025746
3.593383	0.1	0.023842
3.595050	0.1	0.020992
3.596717	0.1	0.018007
3.598383	0.1	0.015870
3.600050	0.1	0.014659
3.601717	0.1	0.013704
3.603383	0.1	0.012675
3.605050	0.1	0.011860
3.606717	0.1	0.011306
3.608383	0.1	0.010356
3.610050	0.1	0.008689
3.611717	0.1	0.006971
3.613383	0.1	0.005811
3.615050	0.1	0.005160
3.616717	0.1	0.005281
3.618383	0.1	0.006957
3.620050	0.1	0.010082
3.621717	0.1	0.013234
3.623383	0.1	0.015008
3.625050	0.1	0.015148
3.626717	0.1	0.014566
3.628383	0.1	0.014342
3.630050	0.1	0.014412
3.631717	0.1	0.013839
3.633383	0.1	0.012009
3.635050	0.1	0.009071
3.636717	0.1	0.005770
3.638383	0.1	0.003162
3.640050	0.1	0.002044
3.641717	0.1	0.002384
3.643383	0.1	0.003362
3.645050	0.1	0.004168
3.646717	0.1	0.004675
3.648383	0.1	0.005313
3.650050	0.1	0.006012
3.651717	0.1	0.005877
3.653383	0.1	0.004419
3.655050	0.1	0.002198
3.656717	0.1	0.000028
3.658383	0.1	-0.001532
3.660050	0.1	-0.002407
3.661717	0.1	-0.003073
3.663383	0.1	-0.003832
3.665050	0.1	-0.004298
3.666717	0.1	-0.003879
3.668383	0.1	-0.002263
3.670050	0.1	0.000321
3.671717	0.1	0.003101
3.673383	0.1	0.005444
3.675050	0.1	0.007064
3.676717	0.1	0.007651
3.678383	0.1	0.006859
3.680050	0.1	0.004559
3.681717	0.1	0.001159
3.683383	0.1	-0.002300
3.685050	0.1	-0.004862
3.686717	0.1	-0.006156
3.688383	0.1	-0.006352
3.690050	0.1	-0.005895
3.691717	0.1	-0.004866
3.693383	0.1	-0.002705
3.695050	0.1	0.000680
3.696717	0.1	0.003935
3.698383	0.1	0.005481
3.700050	0.1	0.004964
3.701717	0.1	0.002789
3.703383	0.1	-0.000503
3.705050	0.1	-0.003851
3.706717	0.1	-0.005905
3.708383	0.1	-0.006319
3.710050	0.1	-0.006128
3.711717	0.1	-0.006617
3.713383	0.1	-0.008252
3.715050	0.1	-0.010561
3.716717	0.1	-0.012568
3.718383	0.1	-0.013486
3.720050	0.1	-0.013304
3.721717	0.1	-0.012359
3.723383	0.1	-0.010533
3.725050	0.1	-0.007683
3.726717	0.1	-0.004503
3.728383	0.1	-0.002366
3.730050	0.1	-0.002123
3.731717	0.1	-0.003325
3.733383	0.1	-0.004745
3.735050	0.1	-0.005350
3.736717	0.1	-0.004582
3.738383	0.1	-0.002389
3.740050	0.1	0.000517
3.741717	0.1	0.002859
3.743383	0.1	0.003711
3.745050	0.1	0.003255
3.746717	0.1	0.002393
3.748383	0.1	0.001858
3.750050	0.1	0.001690
3.751717	0.1	0.001625
3.753383	0.1	0.001783
3.755050	0.1	0.002384
3.756717	0.1	0.003176
3.758383	0.1	0.003679
3.760050	0.1	0.003697
3.761717	0.1	0.003260
3.763383	0.1	0.002617
3.765050	0.1	0.002184
3.766717	0.1	0.001886
3.768383	0.1	0.001211
3.770050	0.1	-0.000116
3.771717	0.1	-0.002026
3.773383	0.1	-0.004335
3.775050	0.1	-0.006608
3.776717	0.1	-0.008307
3.778383	0.1	-0.009094
3.780050	0.1	-0.008801
3.781717	0.1	-0.007218
3.783383	0.1	-0.004736
3.785050	0.1	-0.002850
3.786717	0.1	-0.002682
3.788383	0.1	-0.003395
3.790050	0.1	-0.003260
3.791717	0.1	-0.001788
3.793383	0.1	-0.000023
3.795050	0.1	0.000969
3.796717	0.1	0.000983
3.798383	0.1	0.000000
3.800050	0.1	-0.002165
3.801717	0.1	-0.004983
3.803383	0.1	-0.007073
3.805050	0.1	-0.007492
3.806717	0.1	-0.006333
3.808383	0.1	-0.003949
3.810050	0.1	-0.000307
3.811717	0.1	0.004461
3.813383	0.1	0.009164
3.815050	0.1	0.011949
3.816717	0.1	0.011674
3.818383	0.1	0.008717
3.820050	0.1	0.004750
3.821717	0.1	0.001825
3.823383	0.1	0.001029
3.825050	0.1	0.002133
3.826717	0.1	0.004368
3.828383	0.1	0.006738
3.830050	0.1	0.008331
3.831717	0.1	0.009127
3.833383	0.1	0.009709
3.835050	0.1	0.010165
3.836717	0.1	0.010245
3.838383	0.1	0.010217
3.840050	0.1	0.010729
3.841717	0.1	0.011781
3.843383	0.1	0.012456
3.845050	0.1	0.012084
3.846717	0.1	0.011250
3.848383	0.1	0.010948
3.850050	0.1	0.011325
3.851717	0.1	0.011888
3.853383	0.1	0.012065
3.855050	0.1	0.011604
3.856717	0.1	0.010636
3.858383	0.1	0.009448
3.860050	0.1	0.008359
3.861717	0.1	0.007418
3.863383	0.1	0.006631
3.865050	0.1	0.006529
3.866717	0.1	0.007525
3.868383	0.1	0.008941
3.870050	0.1	0.009947
3.871717	0.1	0.010761
3.873383	0.1	0.011954
3.875050	0.1	0.013458
3.876717	0.1	0.014487
3.878383	0.1	0.014203
3.880050	0.1	0.012680
3.881717	0.1	0.010859
3.883383	0.1	0.009467
3.885050	0.1	0.008396
3.886717	0.1	0.006990
3.888383	0.1	0.005113
3.890050	0.1	0.003590
3.891717	0.1	0.003357
3.893383	0.1	0.004815
3.895050	0.1	0.007786
3.896717	0.1	0.011344
3.898383	0.1	0.014026
3.900050	0.1	0.014883
3.901717	0.1	0.014105
3.903383	0.1	0.012675
3.905050	0.1	0.011534
3.906717	0.1	0.011222
3.908383	0.1	0.011898
3.910050	0.1	0.013500
3.911717	0.1	0.015688
3.913383	0.1	0.017458
3.915050	0.1	0.017723
3.916717	0.1	0.016377
3.918383	0.1	0.014212
3.920050	0.1	0.012154
3.921717	0.1	0.010757
3.923383	0.1	0.009621
3.925050	0.1	0.007818
3.926717	0.1	0.005262
3.928383	0.1	0.002868
3.930050	0.1	0.001877
3.931717	0.1	0.003176
3.933383	0.1	0.006589
3.935050	0.1	0.010785
3.936717	0.1	0.013919
3.938383	0.1	0.014640
3.940050	0.1	0.013174
3.941717	0.1	0.011330
3.943383	0.1	0.011148
3.945050	0.1	0.013183
3.946717	0.1	0.016037
3.948383	0.1	0.017881
3.950050	0.1	0.017909
3.951717	0.1	0.016042
3.953383	0.1	0.012531
3.955050	0.1	0.008228
3.956717	0.1	0.004722
3.958383	0.1	0.003255
3.960050	0.1	0.003446
3.961717	0.1	0.003753
3.963383	0.1	0.003232
3.965050	0.1	0.002300
3.966717	0.1	0.001732
3.968383	0.1	0.001672
3.970050	0.1	0.001951
3.971717	0.1	0.002393
3.973383	0.1	0.002328
3.975050	0.1	0.001057
3.976717	0.1	-0.000997
3.978383	0.1	-0.002864
3.980050	0.1	-0.004405
3.981717	0.1	-0.005830
3.983383	0.1	-0.006692
3.985050	0.1	-0.006277
3.986717	0.1	-0.004447
3.988383	0.1	-0.001788
3.990050	0.1	0.000587
3.991717	0.1	0.001905
3.993383	0.1	0.002435
3.995050	0.1	0.003166
3.996717	0.1	0.004908
3.998383	0.1	0.007413
4.000050	0.1	0.009681
4.001717	0.1	0.011302
4.003383	0.1	0.012568
4.005050	0.1	0.013383
4.006717	0.1	0.013299
4.008383	0.1	0.012475
4.010050	0.1	0.011693
4.011717	0.1	0.011530
4.013383	0.1	0.012121
4.015050	0.1	0.013206
4.016717	0.1	0.014259
4.018383	0.1	0.014827
4.020050	0.1	0.014701
4.021717	0.1	0.013798
4.023383	0.1	0.012098
4.025050	0.1	0.009825
4.026717	0.1	0.007511
4.028383	0.1	0.005560
4.030050	0.1	0.004135
4.031717	0.1	0.003669
4.033383	0.1	0.004792
4.035050	0.1	0.007618
4.036717	0.1	0.011339
4.038383	0.1	0.014631
4.040050	0.1	0.016424
4.041717	0.1	0.016429
4.043383	0.1	0.015139
4.045050	0.1	0.013309
4.046717	0.1	0.011567
4.048383	0.1	0.010580
4.050050	0.1	0.011022
4.051717	0.1	0.013011
4.053383	0.1	0.015674
4.055050	0.1	0.017630
4.056717	0.1	0.018077
4.058383	0.1	0.017285
4.060050	0.1	0.016117
4.061717	0.1	0.015227
4.063383	0.1	0.014636
4.065050	0.1	0.013690
4.066717	0.1	0.011800
4.068383	0.1	0.009332
4.070050	0.1	0.007441
4.071717	0.1	0.006892
4.073383	0.1	0.007413
4.075050	0.1	0.008093
4.076717	0.1	0.008303
4.078383	0.1	0.008312
4.080050	0.1	0.008703
4.081717	0.1	0.009513
4.083383	0.1	0.010207
4.085050	0.1	0.010096
4.086717	0.1	0.008792
4.088383	0.1	0.006394
4.090050	0.1	0.003511
4.091717	0.1	0.001411
4.093383	0.1	0.001215
4.095050	0.1	0.002361
4.096717	0.1	0.003064
4.098383	0.1	0.002827
4.100050	0.1	0.002771
4.101717	0.1	0.003460
4.103383	0.1	0.004303
4.105050	0.1	0.004945
4.106717	0.1	0.005630
4.108383	0.1	0.006626
4.110050	0.1	0.007935
4.111717	0.1	0.009220
4.113383	0.1	0.009909
4.115050	0.1	0.009355
4.116717	0.1	0.007488
4.118383	0.1	0.005225
4.120050	0.1	0.003628
4.121717	0.1	0.002962
4.123383	0.1	0.003045
4.125050	0.1	0.003818
4.126717	0.1	0.005085
4.128383	0.1	0.006449
4.130050	0.1	0.007362
4.131717	0.1	0.007125
4.133383	0.1	0.005253
4.135050	0.1	0.002203
4.136717	0.1	-0.000764
4.138383	0.1	-0.002761
4.140050	0.1	-0.003628
4.141717	0.1	-0.003325
4.143383	0.1	-0.001807
4.145050	0.1	0.000820
4.146717	0.1	0.003977
4.148383	0.1	0.006612
4.150050	0.1	0.008005
4.151717	0.1	0.008154
4.153383	0.1	0.007320
4.155050	0.1	0.005765
4.156717	0.1	0.003828
4.158383	0.1	0.001988
4.160050	0.1	0.000927
4.161717	0.1	0.001481
4.163383	0.1	0.003898
4.165050	0.1	0.007064
4.166717	0.1	0.009220
4.168383	0.1	0.009714
4.170050	0.1	0.009374
4.171717	0.1	0.008615
4.173383	0.1	0.006575
4.175050	0.1	0.002915
4.176717	0.1	-0.000871
4.178383	0.1	-0.003004
4.180050	0.1	-0.002910
4.181717	0.1	-0.001029
4.183383	0.1	0.001825
4.185050	0.1	0.004796
4.186717	0.1	0.007176
4.188383	0.1	0.008438
4.190050	0.1	0.008657
4.191717	0.1	0.008680
4.193383	0.1	0.009495
4.195050	0.1	0.011632
4.196717	0.1	0.015008
4.198383	0.1	0.018897
4.200050	0.1	0.022016
4.201717	0.1	0.022994
4.203383	0.1	0.021132
4.205050	0.1	0.016722
4.206717	0.1	0.010999
4.208383	0.1	0.005811
4.210050	0.1	0.002603
4.211717	0.1	0.001807
4.213383	0.1	0.003404
4.215050	0.1	0.006938
4.216717	0.1	0.011008
4.218383	0.1	0.014207
4.220050	0.1	0.016312
4.221717	0.1	0.017514
4.223383	0.1	0.017500
4.225050	0.1	0.016261
4.226717	0.1	0.014538
4.228383	0.1	0.012908
4.230050	0.1	0.011269
4.231717	0.1	0.009532
4.233383	0.1	0.008284
4.235050	0.1	0.008158
4.236717	0.1	0.008997
4.238383	0.1	0.010272
4.240050	0.1	0.011697
4.241717	0.1	0.013094
4.243383	0.1	0.013965
4.245050	0.1	0.013867
4.246717	0.1	0.012894
4.248383	0.1	0.011199
4.250050	0.1	0.008647
4.251717	0.1	0.005583
4.253383	0.1	0.003176
4.255050	0.1	0.002482
4.256717	0.1	0.003614
4.258383	0.1	0.005942
4.260050	0.1	0.008699
4.261717	0.1	0.011367
4.263383	0.1	0.013760
4.265050	0.1	0.015572
4.266717	0.1	0.016210
4.268383	0.1	0.015330
4.270050	0.1	0.013225
4.271717	0.1	0.010524
4.273383	0.1	0.007688
4.275050	0.1	0.005281
4.276717	0.1	0.004424
4.278383	0.1	0.005895
4.280050	0.1	0.009118
4.281717	0.1	0.012801
4.283383	0.1	0.016033
4.285050	0.1	0.018356
4.286717	0.1	0.019576
4.288383	0.1	0.019674
4.290050	0.1	0.018864
4.291717	0.1	0.017597
4.293383	0.1	0.016619
4.295050	0.1	0.016824
4.296717	0.1	0.018543
4.298383	0.1	0.021015
4.300050	0.1	0.022738
4.301717	0.1	0.022617
4.303383	0.1	0.020908
4.305050	0.1	0.018761
4.306717	0.1	0.016969
4.308383	0.1	0.015609
4.310050	0.1	0.014575
4.311717	0.1	0.013732
4.313383	0.1	0.012801
4.315050	0.1	0.011520
4.316717	0.1	0.009863
4.318383	0.1	0.008116
4.320050	0.1	0.006985
4.321717	0.1	0.007404
4.323383	0.1	0.009900
4.325050	0.1	0.013928
4.326717	0.1	0.018054
4.328383	0.1	0.020866
4.330050	0.1	0.021942
4.331717	0.1	0.021975
4.333383	0.1	0.021555
4.335050	0.1	0.020461
4.336717	0.1	0.018603
4.338383	0.1	0.016592
4.340050	0.1	0.015297
4.341717	0.1	0.015348
4.343383	0.1	0.016862
4.345050	0.1	0.019530
4.346717	0.1	0.022603
4.348383	0.1	0.025071
4.350050	0.1	0.026431
4.351717	0.1	0.026962
4.353383	0.1	0.027074
4.355050	0.1	0.026613
4.356717	0.1	0.025057
4.358383	0.1	0.022422
4.360050	0.1	0.019385
4.361717	0.1	0.016703
4.363383	0.1	0.015097
4.365050	0.1	0.014869
4.366717	0.1	0.015562
4.368383	0.1	0.016321
4.370050	0.1	0.016610
4.371717	0.1	0.016838
4.373383	0.1	0.017779
4.375050	0.1	0.019353
4.376717	0.1	0.020554
4.378383	0.1	0.020419
4.380050	0.1	0.018696
4.381717	0.1	0.015991
4.383383	0.1	0.013607
4.385050	0.1	0.012838
4.386717	0.1	0.014026
4.388383	0.1	0.016252
4.390050	0.1	0.018291
4.391717	0.1	0.019893
4.393383	0.1	0.021728
4.395050	0.1	0.024168
4.396717	0.1	0.026799
4.398383	0.1	0.029020
4.400050	0.1	0.030501
4.401717	0.1	0.030915
4.403383	0.1	0.029518
4.405050	0.1	0.025430
4.406717	0.1	0.018794
4.408383	0.1	0.011795
4.410050	0.1	0.007637
4.411717	0.1	0.007995
4.413383	0.1	0.011781
4.415050	0.1	0.016373
4.416717	0.1	0.019646
4.418383	0.1	0.020792
4.420050	0.1	0.019930
4.421717	0.1	0.017881
4.423383	0.1	0.015935
4.425050	0.1	0.015292
4.426717	0.1	0.016247
4.428383	0.1	0.018058
4.430050	0.1	0.019809
4.431717	0.1	0.021062
4.433383	0.1	0.021844
4.435050	0.1	0.022296
4.436717	0.1	0.022324
4.438383	0.1	0.021942
4.440050	0.1	0.021760
4.441717	0.1	0.022338
4.443383	0.1	0.023232
4.445050	0.1	0.023316
4.446717	0.1	0.021923
4.448383	0.1	0.019302
4.450050	0.1	0.016196
4.451717	0.1	0.013397
4.453383	0.1	0.011567
4.455050	0.1	0.011274
4.456717	0.1	0.012643
4.458383	0.1	0.014775
4.460050	0.1	0.016256
4.461717	0.1	0.016578
4.463383	0.1	0.016638
4.465050	0.1	0.017555
4.466717	0.1	0.019507
4.468383	0.1	0.021937
4.470050	0.1	0.024075
4.471717	0.1	0.025220
4.473383	0.1	0.025281
4.475050	0.1	0.025048
4.476717	0.1	0.025546
4.478383	0.1	0.027148
4.480050	0.1	0.029397
4.481717	0.1	0.031423
4.483383	0.1	0.032191
4.485050	0.1	0.031041
4.486717	0.1	0.028345
4.488383	0.1	0.025118
4.490050	0.1	0.022384
4.491717	0.1	0.020862
4.493383	0.1	0.020782
4.495050	0.1	0.022021
4.496717	0.1	0.024349
4.498383	0.1	0.027204
4.500050	0.1	0.029504
4.501717	0.1	0.030254
4.503383	0.1	0.029439
4.505050	0.1	0.027833
4.506717	0.1	0.026063
4.508383	0.1	0.024294
4.510050	0.1	0.022366
4.511717	0.1	0.020051
4.513383	0.1	0.017663
4.515050	0.1	0.016405
4.516717	0.1	0.017490
4.518383	0.1	0.021080
4.520050	0.1	0.025989
4.521717	0.1	0.030282
4.523383	0.1	0.032624
4.525050	0.1	0.033025
4.526717	0.1	0.032256
4.528383	0.1	0.031274
4.530050	0.1	0.030962
4.531717	0.1	0.031688
4.533383	0.1	0.033122
4.535050	0.1	0.034482
4.536717	0.1	0.034850
4.538383	0.1	0.033863
4.540050	0.1	0.032089
4.541717	0.1	0.030436
4.543383	0.1	0.029393
4.545050	0.1	0.029146
4.546717	0.1	0.029779
4.548383	0.1	0.031083
4.550050	0.1	0.032284
4.551717	0.1	0.032526
4.553383	0.1	0.031828
4.555050	0.1	0.030943
4.556717	0.1	0.030352
4.558383	0.1	0.030114
4.560050	0.1	0.030203
4.561717	0.1	0.030566
4.563383	0.1	0.031148
4.565050	0.1	0.031861
4.566717	0.1	0.032606
4.568383	0.1	0.033244
4.570050	0.1	0.033565
4.571717	0.1	0.033826
4.573383	0.1	0.034706
4.575050	0.1	0.036214
4.576717	0.1	0.037495
4.578383	0.1	0.037821
4.580050	0.1	0.037318
4.581717	0.1	0.036666
4.583383	0.1	0.036312
4.585050	0.1	0.036168
4.586717	0.1	0.035996
4.588383	0.1	0.035558
4.590050	0.1	0.034473
4.591717	0.1	0.032424
4.593383	0.1	0.029779
4.595050	0.1	0.027693
4.596717	0.1	0.027334
4.598383	0.1	0.029034
4.600050	0.1	0.032126
4.601717	0.1	0.035278
4.603383	0.1	0.037295
4.605050	0.1	0.037705
4.606717	0.1	0.036722
4.608383	0.1	0.035046
4.610050	0.1	0.033607
4.611717	0.1	0.033095
4.613383	0.1	0.033751
4.615050	0.1	0.035064
4.616717	0.1	0.035609
4.618383	0.1	0.034324
4.620050	0.1	0.032037
4.621717	0.1	0.030515
4.623383	0.1	0.030580
4.625050	0.1	0.032042
4.626717	0.1	0.034226
4.628383	0.1	0.035996
4.630050	0.1	0.036396
4.631717	0.1	0.035488
4.633383	0.1	0.034417
4.635050	0.1	0.034529
4.636717	0.1	0.035944
4.638383	0.1	0.037355
4.640050	0.1	0.037309
4.641717	0.1	0.035525
4.643383	0.1	0.033025
4.645050	0.1	0.031227
4.646717	0.1	0.030939
4.648383	0.1	0.032312
4.650050	0.1	0.035106
4.651717	0.1	0.038296
4.653383	0.1	0.040275
4.655050	0.1	0.040173
4.656717	0.1	0.038296
4.658383	0.1	0.035493
4.660050	0.1	0.032606
4.661717	0.1	0.030249
4.663383	0.1	0.028773
4.665050	0.1	0.028149
4.666717	0.1	0.028061
4.668383	0.1	0.028578
4.670050	0.1	0.030133
4.671717	0.1	0.032499
4.673383	0.1	0.034673
4.675050	0.1	0.035544
4.676717	0.1	0.034436
4.678383	0.1	0.031800
4.680050	0.1	0.029039
4.681717	0.1	0.027255
4.683383	0.1	0.026766
4.685050	0.1	0.027665
4.686717	0.1	0.029611
4.688383	0.1	0.031432
4.690050	0.1	0.032219
4.691717	0.1	0.032242
4.693383	0.1	0.032261
4.695050	0.1	0.032531
4.696717	0.1	0.032806
4.698383	0.1	0.032699
4.700050	0.1	0.031940
4.701717	0.1	0.030766
4.703383	0.1	0.029714
4.705050	0.1	0.028908
4.706717	0.1	0.028042
4.708383	0.1	0.026878
4.710050	0.1	0.025718
4.711717	0.1	0.025090
4.713383	0.1	0.025155
4.715050	0.1	0.025877
4.716717	0.1	0.027320
4.718383	0.1	0.029365
4.720050	0.1	0.031628
4.721717	0.1	0.033868
4.723383	0.1	0.035902
4.725050	0.1	0.037383
4.726717	0.1	0.038100
4.728383	0.1	0.038180
4.730050	0.1	0.037840
4.731717	0.1	0.037220
4.733383	0.1	0.036540
4.735050	0.1	0.035851
4.736717	0.1	0.034869
4.738383	0.1	0.033556
4.740050	0.1	0.032349
4.741717	0.1	0.031674
4.743383	0.1	0.031772
4.745050	0.1	0.032624
4.746717	0.1	0.034054
4.748383	0.1	0.035977
4.750050	0.1	0.037951
4.751717	0.1	0.038925
4.753383	0.1	0.038394
4.755050	0.1	0.037136
4.756717	0.1	0.036457
4.758383	0.1	0.037085
4.760050	0.1	0.038813
4.761717	0.1	0.040913
4.763383	0.1	0.042636
4.765050	0.1	0.043479
4.766717	0.1	0.043111
4.768383	0.1	0.041379
4.770050	0.1	0.038641
4.771717	0.1	0.035684
4.773383	0.1	0.033150
4.775050	0.1	0.031400
4.776717	0.1	0.030682
4.778383	0.1	0.031278
4.780050	0.1	0.033304
4.781717	0.1	0.036312
4.783383	0.1	0.039311
4.785050	0.1	0.041816
4.786717	0.1	0.044168
4.788383	0.1	0.046263
4.790050	0.1	0.047060
4.791717	0.1	0.045905
4.793383	0.1	0.043414
4.795050	0.1	0.041006
4.796717	0.1	0.039903
4.798383	0.1	0.040471
4.800050	0.1	0.042086
4.801717	0.1	0.043614
4.803383	0.1	0.044242
4.805050	0.1	0.044135
4.806717	0.1	0.043977
4.808383	0.1	0.044173
4.810050	0.1	0.044708
4.811717	0.1	0.045351
4.813383	0.1	0.045644
4.815050	0.1	0.045109
4.816717	0.1	0.043781
4.818383	0.1	0.042361
4.820050	0.1	0.041761
4.821717	0.1	0.042301
4.823383	0.1	0.043609
4.825050	0.1	0.045313
4.826717	0.1	0.047204
4.828383	0.1	0.048606
4.830050	0.1	0.048573
4.831717	0.1	0.047102
4.833383	0.1	0.045137
4.835050	0.1	0.043474
4.836717	0.1	0.042482
4.838383	0.1	0.042222
4.840050	0.1	0.042282
4.841717	0.1	0.041989
4.843383	0.1	0.041071
4.845050	0.1	0.039912
4.846717	0.1	0.039008
4.848383	0.1	0.038669
4.850050	0.1	0.039004
4.851717	0.1	0.039656
4.853383	0.1	0.040177
4.855050	0.1	0.040615
4.856717	0.1	0.041174
4.858383	0.1	0.041565
4.860050	0.1	0.041216
4.861717	0.1	0.039930
4.863383	0.1	0.038370
4.865050	0.1	0.037733
4.866717	0.1	0.038836
4.868383	0.1	0.041537
4.870050	0.1	0.044736
4.871717	0.1	0.047111
4.873383	0.1	0.048289
4.875050	0.1	0.048853
4.876717	0.1	0.049043
4.878383	0.1	0.048294
4.880050	0.1	0.046403
4.881717	0.1	0.044429
4.883383	0.1	0.043795
4.885050	0.1	0.045025
4.886717	0.1	0.047497
4.888383	0.1	0.049872
4.890050	0.1	0.050687
4.891717	0.1	0.049188
4.893383	0.1	0.045816
4.895050	0.1	0.042040
4.896717	0.1	0.039530
4.898383	0.1	0.038748
4.900050	0.1	0.038743
4.901717	0.1	0.038585
4.903383	0.1	0.038114
4.905050	0.1	0.037290
4.906717	0.1	0.035949
4.908383	0.1	0.034478
4.910050	0.1	0.033765
4.911717	0.1	0.034031
4.913383	0.1	0.034557
4.915050	0.1	0.034515
4.916717	0.1	0.033602
4.918383	0.1	0.032568
4.920050	0.1	0.032852
4.921717	0.1	0.035353
4.923383	0.1	0.039572
4.925050	0.1	0.043660
4.926717	0.1	0.045830
4.928383	0.1	0.045826
4.930050	0.1	0.044601
4.931717	0.1	0.043120
4.933383	0.1	0.041844
4.935050	0.1	0.040722
4.936717	0.1	0.039423
4.938383	0.1	0.037709
4.940050	0.1	0.035879
4.941717	0.1	0.034664
4.943383	0.1	0.034673
4.945050	0.1	0.035963
4.946717	0.1	0.038063
4.948383	0.1	0.040359
4.950050	0.1	0.042403
4.951717	0.1	0.043740
4.953383	0.1	0.044093
4.955050	0.1	0.043763
4.956717	0.1	0.043269
4.958383	0.1	0.042995
4.960050	0.1	0.043092
4.961717	0.1	0.043642
4.963383	0.1	0.044890
4.965050	0.1	0.046878
4.966717	0.1	0.049067
4.968383	0.1	0.050878
4.970050	0.1	0.051968
4.971717	0.1	0.051940
4.973383	0.1	0.050906
4.975050	0.1	0.049877
4.976717	0.1	0.049742
4.978383	0.1	0.050259
4.980050	0.1	0.050403
4.981717	0.1	0.049514
4.983383	0.1	0.047819
4.985050	0.1	0.046063
4.986717	0.1	0.045015
4.988383	0.1	0.044927
4.990050	0.1	0.045490
4.991717	0.1	0.046403
4.993383	0.1	0.047553
4.995050	0.1	0.048419
4.996717	0.1	0.048038
4.998383	0.1	0.046054
5.000050	0.1	0.043237
5.001717	0.1	0.040969
5.003383	0.1	0.040312
5.005050	0.1	0.041341
5.006717	0.1	0.043456
5.008383	0.1	0.046212
5.010050	0.1	0.049500
5.011717	0.1	0.053085
5.013383	0.1	0.056322
5.015050	0.1	0.058506
5.016717	0.1	0.059516
5.018383	0.1	0.059595
5.020050	0.1	0.058804
5.021717	0.1	0.057230
5.023383	0.1	0.055260
5.025050	0.1	0.053421
5.026717	0.1	0.052387
5.028383	0.1	0.052699
5.030050	0.1	0.053984
5.031717	0.1	0.055060
5.033383	0.1	0.055237
5.035050	0.1	0.054808
5.036717	0.1	0.053961
5.038383	0.1	0.052373
5.040050	0.1	0.050035
5.041717	0.1	0.047646
5.043383	0.1	0.046338
5.045050	0.1	0.047050
5.046717	0.1	0.049812
5.048383	0.1	0.053360
5.050050	0.1	0.056024
5.051717	0.1	0.056992
5.053383	0.1	0.056648
5.055050	0.1	0.056205
5.056717	0.1	0.056946
5.058383	0.1	0.059172
5.060050	0.1	0.061998
5.061717	0.1	0.064350
5.063383	0.1	0.065938
5.065050	0.1	0.066822
5.066717	0.1	0.066739
5.068383	0.1	0.065439
5.070050	0.1	0.063237
5.071717	0.1	0.060960
5.073383	0.1	0.059488
5.075050	0.1	0.058967
5.076717	0.1	0.058627
5.078383	0.1	0.057844
5.080050	0.1	0.056922
5.081717	0.1	0.056499
5.083383	0.1	0.056792
5.085050	0.1	0.057807
5.086717	0.1	0.059688
5.088383	0.1	0.062562
5.090050	0.1	0.066273
5.091717	0.1	0.069817
5.093383	0.1	0.071428
5.095050	0.1	0.070105
5.096717	0.1	0.066687
5.098383	0.1	0.063111
5.100050	0.1	0.060908
5.101717	0.1	0.060424
5.103383	0.1	0.061365
5.105050	0.1	0.063353
5.106717	0.1	0.065644
5.108383	0.1	0.067214
5.110050	0.1	0.067516
5.111717	0.1	0.066892
5.113383	0.1	0.066129
5.115050	0.1	0.065505
5.116717	0.1	0.064713
5.118383	0.1	0.063716
5.120050	0.1	0.062706
5.121717	0.1	0.061425
5.123383	0.1	0.059637
5.125050	0.1	0.057872
5.126717	0.1	0.056583
5.128383	0.1	0.055372
5.130050	0.1	0.053705
5.131717	0.1	0.051749
5.133383	0.1	0.050385
5.135050	0.1	0.050473
5.136717	0.1	0.052014
5.138383	0.1	0.053812
5.140050	0.1	0.054138
5.141717	0.1	0.052210
5.143383	0.1	0.049099
5.145050	0.1	0.046911
5.146717	0.1	0.047022
5.148383	0.1	0.049253
5.150050	0.1	0.052378
5.151717	0.1	0.055153
5.153383	0.1	0.057183
5.155050	0.1	0.058762
5.156717	0.1	0.060215
5.158383	0.1	0.061612
5.160050	0.1	0.062687
5.161717	0.1	0.062864
5.163383	0.1	0.061942
5.165050	0.1	0.060573
5.166717	0.1	0.059661
5.168383	0.1	0.059456
5.170050	0.1	0.059544
5.171717	0.1	0.059251
5.173383	0.1	0.058012
5.175050	0.1	0.056149
5.176717	0.1	0.054939
5.178383	0.1	0.055088
5.180050	0.1	0.055968
5.181717	0.1	0.056662
5.183383	0.1	0.056657
5.185050	0.1	0.055726
5.186717	0.1	0.054203
5.188383	0.1	0.053104
5.190050	0.1	0.053030
5.191717	0.1	0.053612
5.193383	0.1	0.054361
5.195050	0.1	0.055106
5.196717	0.1	0.055134
5.198383	0.1	0.053183
5.200050	0.1	0.049276
5.201717	0.1	0.045756
5.203383	0.1	0.045295
5.205050	0.1	0.048340
5.206717	0.1	0.053337
5.208383	0.1	0.058538
5.210050	0.1	0.062715
5.211717	0.1	0.064974
5.213383	0.1	0.064657
5.215050	0.1	0.061942
5.216717	0.1	0.058273
5.218383	0.1	0.055446
5.220050	0.1	0.054282
5.221717	0.1	0.054208
5.223383	0.1	0.054068
5.225050	0.1	0.053649
5.226717	0.1	0.054133
5.228383	0.1	0.056615
5.230050	0.1	0.060922
5.231717	0.1	0.065756
5.233383	0.1	0.069379
5.235050	0.1	0.070524
5.236717	0.1	0.069244
5.238383	0.1	0.066776
5.240050	0.1	0.064587
5.241717	0.1	0.063190
5.243383	0.1	0.062105
5.245050	0.1	0.060960
5.246717	0.1	0.060205
5.248383	0.1	0.060461
5.250050	0.1	0.061565
5.251717	0.1	0.062641
5.253383	0.1	0.062701
5.255050	0.1	0.061337
5.256717	0.1	0.059474
5.258383	0.1	0.058683
5.260050	0.1	0.059279
5.261717	0.1	0.060182
5.263383	0.1	0.060447
5.265050	0.1	0.059833
5.266717	0.1	0.058236
5.268383	0.1	0.055754
5.270050	0.1	0.053584
5.271717	0.1	0.053658
5.273383	0.1	0.056704
5.275050	0.1	0.061276
5.276717	0.1	0.065048
5.278383	0.1	0.066631
5.280050	0.1	0.066110
5.281717	0.1	0.064415
5.283383	0.1	0.062459
5.285050	0.1	0.060569
5.286717	0.1	0.058860
5.288383	0.1	0.058087
5.290050	0.1	0.059116
5.291717	0.1	0.061826
5.293383	0.1	0.065118
5.295050	0.1	0.067740
5.296717	0.1	0.068876
5.298383	0.1	0.068629
5.300050	0.1	0.068080
5.301717	0.1	0.068443
5.303383	0.1	0.070212
5.305050	0.1	0.072974
5.306717	0.1	0.075735
5.308383	0.1	0.077751
5.310050	0.1	0.078827
5.311717	0.1	0.078809
5.313383	0.1	0.077421
5.315050	0.1	0.074385
5.316717	0.1	0.069919
5.318383	0.1	0.065295
5.320050	0.1	0.062310
5.321717	0.1	0.061928
5.323383	0.1	0.063484
5.325050	0.1	0.065444
5.326717	0.1	0.066794
5.328383	0.1	0.067484
5.330050	0.1	0.067996
5.331717	0.1	0.068885
5.333383	0.1	0.070436
5.335050	0.1	0.072364
5.336717	0.1	0.074035
5.338383	0.1	0.074706
5.340050	0.1	0.073621
5.341717	0.1	0.070529
5.343383	0.1	0.066017
5.345050	0.1	0.061379
5.346717	0.1	0.058282
5.348383	0.1	0.057854
5.350050	0.1	0.059619
5.351717	0.1	0.062091
5.353383	0.1	0.064252
5.355050	0.1	0.066003
5.356717	0.1	0.067684
5.358383	0.1	0.069276
5.360050	0.1	0.070161
5.361717	0.1	0.070254
5.363383	0.1	0.070333
5.365050	0.1	0.070478
5.366717	0.1	0.069784
5.368383	0.1	0.068010
5.370050	0.1	0.066240
5.371717	0.1	0.065546
5.373383	0.1	0.065961
5.375050	0.1	0.067148
5.376717	0.1	0.069141
5.378383	0.1	0.071847
5.380050	0.1	0.074478
5.381717	0.1	0.076010
5.383383	0.1	0.076229
5.385050	0.1	0.076052
5.386717	0.1	0.076485
5.388383	0.1	0.077551
5.390050	0.1	0.078320
5.391717	0.1	0.077891
5.393383	0.1	0.076541
5.395050	0.1	0.075493
5.396717	0.1	0.075470
5.398383	0.1	0.076154
5.400050	0.1	0.076750
5.401717	0.1	0.076578
5.403383	0.1	0.075572
5.405050	0.1	0.074548
5.406717	0.1	0.074403
5.408383	0.1	0.075116
5.410050	0.1	0.075940
5.411717	0.1	0.076345
5.413383	0.1	0.076615
5.415050	0.1	0.077444
5.416717	0.1	0.079083
5.418383	0.1	0.080965
5.420050	0.1	0.082082
5.421717	0.1	0.081947
5.423383	0.1	0.081067
5.425050	0.1	0.080280
5.426717	0.1	0.079940
5.428383	0.1	0.080005
5.430050	0.1	0.080308
5.431717	0.1	0.080457
5.433383	0.1	0.079884
5.435050	0.1	0.078143
5.436717	0.1	0.075148
5.438383	0.1	0.071493
5.440050	0.1	0.068359
5.441717	0.1	0.066701
5.443383	0.1	0.066538
5.445050	0.1	0.067344
5.446717	0.1	0.068704
5.448383	0.1	0.070212
5.450050	0.1	0.071251
5.451717	0.1	0.071614
5.453383	0.1	0.072271
5.455050	0.1	0.074506
5.456717	0.1	0.078254
5.458383	0.1	0.082124
5.460050	0.1	0.084834
5.461717	0.1	0.086012
5.463383	0.1	0.085710
5.465050	0.1	0.084038
5.466717	0.1	0.081542
5.468383	0.1	0.079167
5.470050	0.1	0.077416
5.471717	0.1	0.076038
5.473383	0.1	0.074604
5.475050	0.1	0.073109
5.476717	0.1	0.072164
5.478383	0.1	0.072485
5.480050	0.1	0.073854
5.481717	0.1	0.075051
5.483383	0.1	0.074948
5.485050	0.1	0.073682
5.486717	0.1	0.072494
5.488383	0.1	0.072275
5.490050	0.1	0.072746
5.491717	0.1	0.073221
5.493383	0.1	0.073663
5.495050	0.1	0.074678
5.496717	0.1	0.076620
5.498383	0.1	0.078683
5.500050	0.1	0.079502
5.501717	0.1	0.078520
5.503383	0.1	0.076247
5.505050	0.1	0.073728
5.506717	0.1	0.071819
5.508383	0.1	0.070380
5.510050	0.1	0.068778
5.511717	0.1	0.067265
5.513383	0.1	0.066841
5.515050	0.1	0.068033
5.516717	0.1	0.070469
5.518383	0.1	0.073360
5.520050	0.1	0.076024
5.521717	0.1	0.078110
5.523383	0.1	0.079637
5.525050	0.1	0.080857
5.526717	0.1	0.081835
5.528383	0.1	0.082194
5.530050	0.1	0.081393
5.531717	0.1	0.079568
5.533383	0.1	0.077924
5.535050	0.1	0.077533
5.536717	0.1	0.078250
5.538383	0.1	0.079377
5.540050	0.1	0.080508
5.541717	0.1	0.081384
5.543383	0.1	0.081882
5.545050	0.1	0.082464
5.546717	0.1	0.083903
5.548383	0.1	0.086254
5.550050	0.1	0.088597
5.551717	0.1	0.089714
5.553383	0.1	0.089090
5.555050	0.1	0.087260
5.556717	0.1	0.085318
5.558383	0.1	0.083949
5.560050	0.1	0.083009
5.561717	0.1	0.082133
5.563383	0.1	0.081402
5.565050	0.1	0.080816
5.566717	0.1	0.080089
5.568383	0.1	0.079446
5.570050	0.1	0.079656
5.571717	0.1	0.081100
5.573383	0.1	0.083209
5.575050	0.1	0.084974
5.576717	0.1	0.085919
5.578383	0.1	0.086203
5.580050	0.1	0.085933
5.581717	0.1	0.084965
5.583383	0.1	0.083288
5.585050	0.1	0.081328
5.586717	0.1	0.079726
5.588383	0.1	0.078809
5.590050	0.1	0.078646
5.591717	0.1	0.079218
5.593383	0.1	0.080294
5.595050	0.1	0.081714
5.596717	0.1	0.083488
5.598383	0.1	0.085169
5.600050	0.1	0.085873
5.601717	0.1	0.085472
5.603383	0.1	0.084899
5.605050	0.1	0.084578
5.606717	0.1	0.083894
5.608383	0.1	0.082422
5.610050	0.1	0.080513
5.611717	0.1	0.078720
5.613383	0.1	0.077570
5.615050	0.1	0.077854
5.616717	0.1	0.080024
5.618383	0.1	0.083116
5.620050	0.1	0.085547
5.621717	0.1	0.086916
5.623383	0.1	0.087935
5.625050	0.1	0.089230
5.626717	0.1	0.090706
5.628383	0.1	0.092010
5.630050	0.1	0.093151
5.631717	0.1	0.094171
5.633383	0.1	0.094930
5.635050	0.1	0.095665
5.636717	0.1	0.096797
5.638383	0.1	0.098106
5.640050	0.1	0.098939
5.641717	0.1	0.098972
5.643383	0.1	0.098208
5.645050	0.1	0.096522
5.646717	0.1	0.093770
5.648383	0.1	0.090171
5.650050	0.1	0.086408
5.651717	0.1	0.083367
5.653383	0.1	0.081789
5.655050	0.1	0.081859
5.656717	0.1	0.083009
5.658383	0.1	0.084150
5.660050	0.1	0.084448
5.661717	0.1	0.083735
5.663383	0.1	0.082268
5.665050	0.1	0.080983
5.666717	0.1	0.081253
5.668383	0.1	0.083502
5.670050	0.1	0.086809
5.671717	0.1	0.089835
5.673383	0.1	0.091535
5.675050	0.1	0.091521
5.676717	0.1	0.090329
5.678383	0.1	0.088778
5.680050	0.1	0.087195
5.681717	0.1	0.085533
5.683383	0.1	0.083763
5.685050	0.1	0.082147
5.686717	0.1	0.081137
5.688383	0.1	0.081179
5.690050	0.1	0.082767
5.691717	0.1	0.086105
5.693383	0.1	0.090525
5.695050	0.1	0.094683
5.696717	0.1	0.097426
5.698383	0.1	0.098208
5.700050	0.1	0.096899
5.701717	0.1	0.093635
5.703383	0.1	0.089151
5.705050	0.1	0.084657
5.706717	0.1	0.081314
5.708383	0.1	0.079679
5.710050	0.1	0.079218
5.711717	0.1	0.078892
5.713383	0.1	0.078417
5.715050	0.1	0.078413
5.716717	0.1	0.079623
5.718383	0.1	0.082389
5.720050	0.1	0.086180
5.721717	0.1	0.089775
5.723383	0.1	0.092187
5.725050	0.1	0.093132
5.726717	0.1	0.092867
5.728383	0.1	0.091717
5.730050	0.1	0.090091
5.731717	0.1	0.089016
5.733383	0.1	0.089603
5.735050	0.1	0.091642
5.736717	0.1	0.093835
5.738383	0.1	0.095391
5.740050	0.1	0.096131
5.741717	0.1	0.095894
5.743383	0.1	0.094720
5.745050	0.1	0.092951
5.746717	0.1	0.090990
5.748383	0.1	0.089374
5.750050	0.1	0.088825
5.751717	0.1	0.089719
5.753383	0.1	0.091270
5.755050	0.1	0.092103
5.756717	0.1	0.091954
5.758383	0.1	0.091796
5.760050	0.1	0.092592
5.761717	0.1	0.094394
5.763383	0.1	0.096387
5.765050	0.1	0.097645
5.766717	0.1	0.097649
5.768383	0.1	0.096192
5.770050	0.1	0.093598
5.771717	0.1	0.091330
5.773383	0.1	0.090925
5.775050	0.1	0.092234
5.776717	0.1	0.093863
5.778383	0.1	0.094878
5.780050	0.1	0.095405
5.781717	0.1	0.095884
5.783383	0.1	0.096029
5.785050	0.1	0.095153
5.786717	0.1	0.093691
5.788383	0.1	0.093188
5.790050	0.1	0.094688
5.791717	0.1	0.097672
5.793383	0.1	0.100406
5.795050	0.1	0.101253
5.796717	0.1	0.099638
5.798383	0.1	0.096061
5.800050	0.1	0.091619
5.801717	0.1	0.087554
5.803383	0.1	0.084890
5.805050	0.1	0.084080
5.806717	0.1	0.084871
5.808383	0.1	0.086515
5.810050	0.1	0.088387
5.811717	0.1	0.090618
5.813383	0.1	0.093784
5.815050	0.1	0.097747
5.816717	0.1	0.101235
5.818383	0.1	0.102753
5.820050	0.1	0.101901
5.821717	0.1	0.100047
5.823383	0.1	0.099340
5.825050	0.1	0.100634
5.826717	0.1	0.102860
5.828383	0.1	0.104229
5.830050	0.1	0.103731
5.831717	0.1	0.101938
5.833383	0.1	0.100220
5.835050	0.1	0.099191
5.836717	0.1	0.098413
5.838383	0.1	0.097621
5.840050	0.1	0.097426
5.841717	0.1	0.098511
5.843383	0.1	0.100844
5.845050	0.1	0.103479
5.846717	0.1	0.104997
5.848383	0.1	0.104695
5.850050	0.1	0.103181
5.851717	0.1	0.101612
5.853383	0.1	0.100713
5.855050	0.1	0.100532
5.856717	0.1	0.100890
5.858383	0.1	0.101612
5.860050	0.1	0.102208
5.861717	0.1	0.101798
5.863383	0.1	0.099773
5.865050	0.1	0.096778
5.866717	0.1	0.094748
5.868383	0.1	0.095014
5.870050	0.1	0.096746
5.871717	0.1	0.097994
5.873383	0.1	0.097863
5.875050	0.1	0.097011
5.876717	0.1	0.096262
5.878383	0.1	0.095423
5.880050	0.1	0.094036
5.881717	0.1	0.092830
5.883383	0.1	0.093360
5.885050	0.1	0.096303
5.886717	0.1	0.100750
5.888383	0.1	0.104932
5.890050	0.1	0.107456
5.891717	0.1	0.108066
5.893383	0.1	0.107414
5.895050	0.1	0.106464
5.896717	0.1	0.105845
5.898383	0.1	0.105314
5.900050	0.1	0.104145
5.901717	0.1	0.102138
5.903383	0.1	0.099633
5.905050	0.1	0.097039
5.906717	0.1	0.094818
5.908383	0.1	0.093505
5.910050	0.1	0.093458
5.911717	0.1	0.094855
5.913383	0.1	0.097789
5.915050	0.1	0.101621
5.916717	0.1	0.104704
5.918383	0.1	0.105677
5.920050	0.1	0.104797
5.921717	0.1	0.103461
5.923383	0.1	0.102851
5.925050	0.1	0.103395
5.926717	0.1	0.104951
5.928383	0.1	0.106702
5.930050	0.1	0.107186
5.931717	0.1	0.105626
5.933383	0.1	0.103051
5.935050	0.1	0.101104
5.936717	0.1	0.100322
5.938383	0.1	0.100294
5.940050	0.1	0.100778
5.941717	0.1	0.102073
5.943383	0.1	0.104387
5.945050	0.1	0.107116
5.946717	0.1	0.109277
5.948383	0.1	0.110380
5.950050	0.1	0.110110
5.951717	0.1	0.107908
5.953383	0.1	0.103866
5.955050	0.1	0.099177
5.956717	0.1	0.095502
5.958383	0.1	0.094138
5.960050	0.1	0.095251
5.961717	0.1	0.097780
5.963383	0.1	0.100308
5.965050	0.1	0.101817
5.966717	0.1	0.101929
5.968383	0.1	0.101007
5.970050	0.1	0.100019
5.971717	0.1	0.099675
5.973383	0.1	0.099805
5.975050	0.1	0.099842
5.976717	0.1	0.099675
5.978383	0.1	0.099866
5.980050	0.1	0.101062
5.981717	0.1	0.103223
5.983383	0.1	0.105691
5.985050	0.1	0.107563
5.986717	0.1	0.108005
5.988383	0.1	0.106725
5.990050	0.1	0.104411
5.991717	0.1	0.102543
5.993383	0.1	0.102296
5.995050	0.1	0.103447
5.996717	0.1	0.104648
5.998383	0.1	0.104816
6.000050	0.1	0.103852
6.001717	0.1	0.102352
6.003383	0.1	0.101086
6.005050	0.1	0.100406
6.006717	0.1	0.100010
6.008383	0.1	0.099707
6.010050	0.1	0.100033
6.011717	0.1	0.101561
6.013383	0.1	0.104033
6.015050	0.1	0.106851
6.016717	0.1	0.109849
6.018383	0.1	0.112900
6.020050	0.1	0.115377
6.021717	0.1	0.116653
6.023383	0.1	0.116681
6.025050	0.1	0.115819
6.026717	0.1	0.114632
6.028383	0.1	0.113575
6.030050	0.1	0.112564
6.031717	0.1	0.111056
6.033383	0.1	0.108681
6.035050	0.1	0.105738
6.036717	0.1	0.103298
6.038383	0.1	0.102459
6.040050	0.1	0.103381
6.041717	0.1	0.105286
6.043383	0.1	0.107107
6.045050	0.1	0.107721
6.046717	0.1	0.106497
6.048383	0.1	0.104136
6.050050	0.1	0.102180
6.051717	0.1	0.101980
6.053383	0.1	0.104080
6.055050	0.1	0.107558
6.056717	0.1	0.110492
6.058383	0.1	0.111759
6.060050	0.1	0.111600
6.061717	0.1	0.110674
6.063383	0.1	0.109319
6.065050	0.1	0.107666
6.066717	0.1	0.106185
6.068383	0.1	0.106026
6.070050	0.1	0.108234
6.071717	0.1	0.112425
6.073383	0.1	0.116611
6.075050	0.1	0.118860
6.076717	0.1	0.118813
6.078383	0.1	0.117468
6.080050	0.1	0.115996
6.081717	0.1	0.115042
6.083383	0.1	0.114571
6.085050	0.1	0.114390
6.086717	0.1	0.114543
6.088383	0.1	0.114948
6.090050	0.1	0.115139
6.091717	0.1	0.114776
6.093383	0.1	0.114064
6.095050	0.1	0.113710
6.096717	0.1	0.114245
6.098383	0.1	0.115200
6.100050	0.1	0.115354
6.101717	0.1	0.114124
6.103383	0.1	0.112201
6.105050	0.1	0.110371
6.106717	0.1	0.108411
6.108383	0.1	0.106106
6.110050	0.1	0.104220
6.111717	0.1	0.103521
6.113383	0.1	0.103689
6.115050	0.1	0.103870
6.116717	0.1	0.103903
6.118383	0.1	0.104210
6.120050	0.1	0.104969
6.121717	0.1	0.106283
6.123383	0.1	0.108434
6.125050	0.1	0.111219
6.126717	0.1	0.113877
6.128383	0.1	0.115712
6.130050	0.1	0.116355
6.131717	0.1	0.115922
6.133383	0.1	0.115065
6.135050	0.1	0.114311
6.136717	0.1	0.113607
6.138383	0.1	0.112876
6.140050	0.1	0.112588
6.141717	0.1	0.113281
6.143383	0.1	0.114883
6.145050	0.1	0.116457
6.146717	0.1	0.116844
6.148383	0.1	0.115512
6.150050	0.1	0.112620
6.151717	0.1	0.108890
6.153383	0.1	0.105533
6.155050	0.1	0.103707
6.156717	0.1	0.103922
6.158383	0.1	0.105835
6.160050	0.1	0.108336
6.161717	0.1	0.110404
6.163383	0.1	0.112057
6.165050	0.1	0.113817
6.166717	0.1	0.115451
6.168383	0.1	0.115964
6.170050	0.1	0.114818
6.171717	0.1	0.112662
6.173383	0.1	0.110767
6.175050	0.1	0.109915
6.176717	0.1	0.109663
6.178383	0.1	0.108904
6.180050	0.1	0.107298
6.181717	0.1	0.105589
6.183383	0.1	0.104518
6.185050	0.1	0.104276
6.186717	0.1	0.104802
6.188383	0.1	0.105575
6.190050	0.1	0.105812
6.191717	0.1	0.105440
6.193383	0.1	0.105556
6.195050	0.1	0.107260
6.196717	0.1	0.110124
6.198383	0.1	0.112359
6.200050	0.1	0.112653
6.201717	0.1	0.111377
6.203383	0.1	0.109719
6.205050	0.1	0.108373
6.206717	0.1	0.107312
6.208383	0.1	0.106110
6.210050	0.1	0.104601
6.211717	0.1	0.103316
6.213383	0.1	0.103004
6.215050	0.1	0.103810
6.216717	0.1	0.105272
6.218383	0.1	0.106846
6.220050	0.1	0.108052
6.221717	0.1	0.108569
6.223383	0.1	0.108290
6.225050	0.1	0.107256
6.226717	0.1	0.105505
6.228383	0.1	0.103293
6.230050	0.1	0.101691
6.231717	0.1	0.102306
6.233383	0.1	0.105784
6.235050	0.1	0.110744
6.236717	0.1	0.114609
6.238383	0.1	0.115824
6.240050	0.1	0.114753
6.241717	0.1	0.112997
6.243383	0.1	0.112238
6.245050	0.1	0.112923
6.246717	0.1	0.114138
6.248383	0.1	0.114734
6.250050	0.1	0.114054
6.251717	0.1	0.112299
6.253383	0.1	0.110706
6.255050	0.1	0.110618
6.256717	0.1	0.112173
6.258383	0.1	0.114343
6.260050	0.1	0.115978
6.261717	0.1	0.116727
6.263383	0.1	0.117128
6.265050	0.1	0.117649
6.266717	0.1	0.118171
6.268383	0.1	0.117971
6.270050	0.1	0.116150
6.271717	0.1	0.112681
6.273383	0.1	0.108830
6.275050	0.1	0.106348
6.276717	0.1	0.106259
6.278383	0.1	0.108355
6.280050	0.1	0.111647
6.281717	0.1	0.115056
6.283383	0.1	0.117645
6.285050	0.1	0.118655
6.286717	0.1	0.117803
6.288383	0.1	0.115773
6.290050	0.1	0.113938
6.291717	0.1	0.113323
6.293383	0.1	0.114036
6.295050	0.1	0.115461
6.296717	0.1	0.116695
6.298383	0.1	0.117240
6.300050	0.1	0.117393
6.301717	0.1	0.117696
6.303383	0.1	0.118120
6.305050	0.1	0.118213
6.306717	0.1	0.117882
6.308383	0.1	0.117482
6.310050	0.1	0.117356
6.311717	0.1	0.117710
6.313383	0.1	0.118548
6.315050	0.1	0.119545
6.316717	0.1	0.120662
6.318383	0.1	0.122190
6.320050	0.1	0.123819
6.321717	0.1	0.124853
6.323383	0.1	0.125286
6.325050	0.1	0.125817
6.326717	0.1	0.126716
6.328383	0.1	0.127540
6.330050	0.1	0.127978
6.331717	0.1	0.128290
6.333383	0.1	0.128807
6.335050	0.1	0.129235
6.336717	0.1	0.128481
6.338383	0.1	0.125845
6.340050	0.1	0.122422
6.341717	0.1	0.120071
6.343383	0.1	0.119484
6.345050	0.1	0.120085
6.346717	0.1	0.120923
6.348383	0.1	0.121449
6.350050	0.1	0.121980
6.351717	0.1	0.123298
6.353383	0.1	0.125598
6.355050	0.1	0.128211
6.356717	0.1	0.130474
6.358383	0.1	0.132304
6.360050	0.1	0.133743
6.361717	0.1	0.134623
6.363383	0.1	0.134567
6.365050	0.1	0.133105
6.366717	0.1	0.130311
6.368383	0.1	0.127144
6.370050	0.1	0.124741
6.371717	0.1	0.123661
6.373383	0.1	0.123768
6.375050	0.1	0.124704
6.376717	0.1	0.126301
6.378383	0.1	0.128127
6.380050	0.1	0.129179
6.381717	0.1	0.128807
6.383383	0.1	0.127447
6.385050	0.1	0.126306
6.386717	0.1	0.126492
6.388383	0.1	0.127992
6.390050	0.1	0.129608
6.391717	0.1	0.130292
6.393383	0.1	0.130017
6.395050	0.1	0.129137
6.396717	0.1	0.127950
6.398383	0.1	0.127074
6.400050	0.1	0.126939
6.401717	0.1	0.126874
6.403383	0.1	0.125682
6.405050	0.1	0.123396
6.406717	0.1	0.121733
6.408383	0.1	0.122315
6.410050	0.1	0.125212
6.411717	0.1	0.129421
6.413383	0.1	0.133752
6.415050	0.1	0.136988
6.416717	0.1	0.138152
6.418383	0.1	0.137268
6.420050	0.1	0.135307
6.421717	0.1	0.133002
6.423383	0.1	0.130399
6.425050	0.1	0.127829
6.426717	0.1	0.126455
6.428383	0.1	0.127167
6.430050	0.1	0.129254
6.431717	0.1	0.131004
6.433383	0.1	0.131391
6.435050	0.1	0.130674
6.436717	0.1	0.129826
6.438383	0.1	0.129850
6.440050	0.1	0.131256
6.441717	0.1	0.133598
6.443383	0.1	0.135642
6.445050	0.1	0.136434
6.446717	0.1	0.136225
6.448383	0.1	0.135908
6.450050	0.1	0.135866
6.451717	0.1	0.135880
6.453383	0.1	0.135782
6.455050	0.1	0.135796
6.456717	0.1	0.136332
6.458383	0.1	0.137528
6.460050	0.1	0.138888
6.461717	0.1	0.139559
6.463383	0.1	0.139079
6.465050	0.1	0.137696
6.466717	0.1	0.135978
6.468383	0.1	0.134539
6.470050	0.1	0.133961
6.471717	0.1	0.134488
6.473383	0.1	0.135866
6.475050	0.1	0.137659
6.476717	0.1	0.139233
6.478383	0.1	0.139750
6.480050	0.1	0.138986
6.481717	0.1	0.137682
6.483383	0.1	0.136350
6.485050	0.1	0.134888
6.486717	0.1	0.133542
6.488383	0.1	0.132751
6.490050	0.1	0.132057
6.491717	0.1	0.130441
6.493383	0.1	0.127531
6.495050	0.1	0.123852
6.496717	0.1	0.120555
6.498383	0.1	0.118655
6.500050	0.1	0.118245
6.501717	0.1	0.118837
6.503383	0.1	0.120103
6.505050	0.1	0.121673
6.506717	0.1	0.122748
6.508383	0.1	0.122800
6.510050	0.1	0.122269
6.511717	0.1	0.121933
6.513383	0.1	0.122259
6.515050	0.1	0.123535
6.516717	0.1	0.125291
6.518383	0.1	0.126255
6.520050	0.1	0.125687
6.521717	0.1	0.124006
6.523383	0.1	0.122301
6.525050	0.1	0.121794
6.526717	0.1	0.122879
6.528383	0.1	0.124802
6.530050	0.1	0.126534
6.531717	0.1	0.127493
6.533383	0.1	0.127782
6.535050	0.1	0.128192
6.536717	0.1	0.129347
6.538383	0.1	0.131074
6.540050	0.1	0.132862
6.541717	0.1	0.134446
6.543383	0.1	0.135931
6.545050	0.1	0.137519
6.546717	0.1	0.139051
6.548383	0.1	0.140122
6.550050	0.1	0.140495
6.551717	0.1	0.140141
6.553383	0.1	0.138916
6.555050	0.1	0.136574
6.556717	0.1	0.133249
6.558383	0.1	0.129445
6.560050	0.1	0.125738
6.561717	0.1	0.122865
6.563383	0.1	0.121719
6.565050	0.1	0.122837
6.566717	0.1	0.126022
6.568383	0.1	0.130120
6.570050	0.1	0.133538
6.571717	0.1	0.135391
6.573383	0.1	0.135624
6.575050	0.1	0.134381
6.576717	0.1	0.132262
6.578383	0.1	0.130460
6.580050	0.1	0.129901
6.581717	0.1	0.130562
6.583383	0.1	0.131945
6.585050	0.1	0.133766
6.586717	0.1	0.135698
6.588383	0.1	0.136900
6.590050	0.1	0.136783
6.591717	0.1	0.135498
6.593383	0.1	0.133398
6.595050	0.1	0.130888
6.596717	0.1	0.128765
6.598383	0.1	0.127899
6.600050	0.1	0.128676
6.601717	0.1	0.130692
6.603383	0.1	0.133091
6.605050	0.1	0.135391
6.606717	0.1	0.137622
6.608383	0.1	0.139661
6.610050	0.1	0.141133
6.611717	0.1	0.141878
6.613383	0.1	0.142022
6.615050	0.1	0.141524
6.616717	0.1	0.139796
6.618383	0.1	0.136131
6.620050	0.1	0.130883
6.621717	0.1	0.125724
6.623383	0.1	0.122394
6.625050	0.1	0.121696
6.626717	0.1	0.123451
6.628383	0.1	0.126665
6.630050	0.1	0.130008
6.631717	0.1	0.132527
6.633383	0.1	0.133715
6.635050	0.1	0.133533
6.636717	0.1	0.132630
6.638383	0.1	0.132048
6.640050	0.1	0.132727
6.641717	0.1	0.134688
6.643383	0.1	0.136658
6.645050	0.1	0.137398
6.646717	0.1	0.136867
6.648383	0.1	0.135349
6.650050	0.1	0.132890
6.651717	0.1	0.129947
6.653383	0.1	0.127610
6.655050	0.1	0.126953
6.656717	0.1	0.128308
6.658383	0.1	0.131056
6.660050	0.1	0.134176
6.661717	0.1	0.136839
6.663383	0.1	0.138362
6.665050	0.1	0.138329
6.666717	0.1	0.137230
6.668383	0.1	0.136071
6.670050	0.1	0.135270
6.671717	0.1	0.134511
6.673383	0.1	0.133105
6.675050	0.1	0.130776
6.676717	0.1	0.128383
6.678383	0.1	0.126902
6.680050	0.1	0.126013
6.681717	0.1	0.124825
6.683383	0.1	0.123293
6.685050	0.1	0.122073
6.686717	0.1	0.121607
6.688383	0.1	0.121999
6.690050	0.1	0.123209
6.691717	0.1	0.125184
6.693383	0.1	0.127894
6.695050	0.1	0.131284
6.696717	0.1	0.134753
6.698383	0.1	0.137128
6.700050	0.1	0.137477
6.701717	0.1	0.135805
6.703383	0.1	0.132872
6.705050	0.1	0.129566
6.706717	0.1	0.126548
6.708383	0.1	0.124183
6.710050	0.1	0.122543
6.711717	0.1	0.121710
6.713383	0.1	0.121836
6.715050	0.1	0.122646
6.716717	0.1	0.123307
6.718383	0.1	0.123195
6.720050	0.1	0.122567
6.721717	0.1	0.122250
6.723383	0.1	0.122935
6.725050	0.1	0.124755
6.726717	0.1	0.127032
6.728383	0.1	0.128993
6.730050	0.1	0.130641
6.731717	0.1	0.132248
6.733383	0.1	0.133635
6.735050	0.1	0.134488
6.736717	0.1	0.134306
6.738383	0.1	0.132518
6.740050	0.1	0.129412
6.741717	0.1	0.126390
6.743383	0.1	0.124765
6.745050	0.1	0.124634
6.746717	0.1	0.124881
6.748383	0.1	0.124094
6.750050	0.1	0.121729
6.751717	0.1	0.118469
6.753383	0.1	0.115628
6.755050	0.1	0.114385
6.756717	0.1	0.115247
6.758383	0.1	0.117645
6.760050	0.1	0.120462
6.761717	0.1	0.122972
6.763383	0.1	0.125156
6.765050	0.1	0.127279
6.766717	0.1	0.128802
6.768383	0.1	0.128234
6.770050	0.1	0.124862
6.771717	0.1	0.119717
6.773383	0.1	0.114748
6.775050	0.1	0.111712
6.776717	0.1	0.111475
6.778383	0.1	0.113752
6.780050	0.1	0.117640
6.781717	0.1	0.122306
6.783383	0.1	0.126893
6.785050	0.1	0.130408
6.786717	0.1	0.132089
6.788383	0.1	0.131670
6.790050	0.1	0.129319
6.791717	0.1	0.125621
6.793383	0.1	0.121556
6.795050	0.1	0.118278
6.796717	0.1	0.116648
6.798383	0.1	0.116834
6.800050	0.1	0.118259
6.801717	0.1	0.120071
6.803383	0.1	0.121677
6.805050	0.1	0.122935
6.806717	0.1	0.123917
6.808383	0.1	0.124685
6.810050	0.1	0.125282
6.811717	0.1	0.125677
6.813383	0.1	0.125603
6.815050	0.1	0.124956
6.816717	0.1	0.124341
6.818383	0.1	0.124234
6.820050	0.1	0.124294
6.821717	0.1	0.124113
6.823383	0.1	0.123959
6.825050	0.1	0.124588
6.826717	0.1	0.126739
6.828383	0.1	0.130655
6.830050	0.1	0.135377
6.831717	0.1	0.138800
6.833383	0.1	0.139126
6.835050	0.1	0.136425
6.836717	0.1	0.132681
6.838383	0.1	0.130152
6.840050	0.1	0.129472
6.841717	0.1	0.129510
6.843383	0.1	0.128853
6.845050	0.1	0.127512
6.846717	0.1	0.126953
6.848383	0.1	0.128285
6.850050	0.1	0.130921
6.851717	0.1	0.133319
6.853383	0.1	0.134395
6.855050	0.1	0.134050
6.856717	0.1	0.133035
6.858383	0.1	0.132350
6.860050	0.1	0.132453
6.861717	0.1	0.133030
6.863383	0.1	0.133547
6.865050	0.1	0.133631
6.866717	0.1	0.133109
6.868383	0.1	0.132183
6.870050	0.1	0.131372
6.871717	0.1	0.130921
6.873383	0.1	0.130907
6.875050	0.1	0.131335
6.876717	0.1	0.131684
6.878383	0.1	0.131335
6.880050	0.1	0.130385
6.881717	0.1	0.129286
6.883383	0.1	0.128285
6.885050	0.1	0.127670
6.886717	0.1	0.127512
6.888383	0.1	0.127251
6.890050	0.1	0.126436
6.891717	0.1	0.125524
6.893383	0.1	0.125482
6.895050	0.1	0.126725
6.896717	0.1	0.128578
6.898383	0.1	0.129999
6.900050	0.1	0.130618
6.901717	0.1	0.130930
6.903383	0.1	0.131465
6.905050	0.1	0.132187
6.906717	0.1	0.132583
6.908383	0.1	0.131940
6.910050	0.1	0.129947
6.911717	0.1	0.127149
6.913383	0.1	0.124495
6.915050	0.1	0.122883
6.916717	0.1	0.122818
6.918383	0.1	0.124001
6.920050	0.1	0.125854
6.921717	0.1	0.128499
6.923383	0.1	0.132113
6.925050	0.1	0.135591
6.926717	0.1	0.137305
6.928383	0.1	0.136918
6.930050	0.1	0.135382
6.931717	0.1	0.133603
6.933383	0.1	0.131782
6.935050	0.1	0.129621
6.936717	0.1	0.126935
6.938383	0.1	0.124183
6.940050	0.1	0.122334
6.941717	0.1	0.121850
6.943383	0.1	0.122073
6.945050	0.1	0.122050
6.946717	0.1	0.121738
6.948383	0.1	0.121873
6.950050	0.1	0.122744
6.951717	0.1	0.123782
6.953383	0.1	0.124495
6.955050	0.1	0.125170
6.956717	0.1	0.126283
6.958383	0.1	0.127857
6.960050	0.1	0.129482
6.961717	0.1	0.130525
6.963383	0.1	0.130469
6.965050	0.1	0.129384
6.966717	0.1	0.128085
6.968383	0.1	0.127424
6.970050	0.1	0.127577
6.971717	0.1	0.128369
6.973383	0.1	0.129631
6.975050	0.1	0.131098
6.976717	0.1	0.132490
6.978383	0.1	0.133365
6.980050	0.1	0.133161
6.981717	0.1	0.131722
6.983383	0.1	0.129398
6.985050	0.1	0.126725
6.986717	0.1	0.124257
6.988383	0.1	0.122478
6.990050	0.1	0.121901
6.991717	0.1	0.123098
6.993383	0.1	0.126269
6.995050	0.1	0.130627
6.996717	0.1	0.134525
6.998383	0.1	0.136597
7.000050	0.1	0.136662
7.001717	0.1	0.135279
7.003383	0.1	0.132881
7.005050	0.1	0.129654
7.006717	0.1	0.126194
7.008383	0.1	0.123470
7.010050	0.1	0.121980
7.011717	0.1	0.121500
7.013383	0.1	0.121556
7.015050	0.1	0.121873
7.016717	0.1	0.122711
7.018383	0.1	0.124536
7.020050	0.1	0.127018
7.021717	0.1	0.129300
7.023383	0.1	0.130967
7.025050	0.1	0.132094
7.026717	0.1	0.132527
7.028383	0.1	0.131838
7.030050	0.1	0.130059
7.031717	0.1	0.128010
7.033383	0.1	0.126646
7.035050	0.1	0.126460
7.036717	0.1	0.127279
7.038383	0.1	0.128360
7.040050	0.1	0.128741
7.041717	0.1	0.128015
7.043383	0.1	0.126809
7.045050	0.1	0.125910
7.046717	0.1	0.125226
7.048383	0.1	0.124499
7.050050	0.1	0.124145
7.051717	0.1	0.124904
7.053383	0.1	0.127326
7.055050	0.1	0.131116
7.056717	0.1	0.134865
7.058383	0.1	0.136988
7.060050	0.1	0.136849
7.061717	0.1	0.134995
7.063383	0.1	0.132653
7.065050	0.1	0.130734
7.066717	0.1	0.129403
7.068383	0.1	0.128234
7.070050	0.1	0.126786
7.071717	0.1	0.125496
7.073383	0.1	0.125444
7.075050	0.1	0.126879
7.076717	0.1	0.129021
7.078383	0.1	0.131265
7.080050	0.1	0.133673
7.081717	0.1	0.136378
7.083383	0.1	0.139098
7.085050	0.1	0.141305
7.086717	0.1	0.142725
7.088383	0.1	0.143475
7.090050	0.1	0.143778
7.091717	0.1	0.143633
7.093383	0.1	0.142944
7.095050	0.1	0.141733
7.096717	0.1	0.140117
7.098383	0.1	0.138152
7.100050	0.1	0.136015
7.101717	0.1	0.134408
7.103383	0.1	0.134092
7.105050	0.1	0.134888
7.106717	0.1	0.135992
7.108383	0.1	0.136863
7.110050	0.1	0.137417
7.111717	0.1	0.138003
7.113383	0.1	0.139116
7.115050	0.1	0.140620
7.116717	0.1	0.141850
7.118383	0.1	0.142376
7.120050	0.1	0.142399
7.121717	0.1	0.142357
7.123383	0.1	0.142241
7.125050	0.1	0.141757
7.126717	0.1	0.141175
7.128383	0.1	0.141305
7.130050	0.1	0.142455
7.131717	0.1	0.143996
7.133383	0.1	0.145207
7.135050	0.1	0.146045
7.136717	0.1	0.146693
7.138383	0.1	0.147023
7.140050	0.1	0.146730
7.141717	0.1	0.145370
7.143383	0.1	0.142646
7.145050	0.1	0.139168
7.146717	0.1	0.136532
7.148383	0.1	0.136192
7.150050	0.1	0.138287
7.151717	0.1	0.141500
7.153383	0.1	0.144271
7.155050	0.1	0.146073
7.156717	0.1	0.147270
7.158383	0.1	0.148350
7.160050	0.1	0.149868
7.161717	0.1	0.152113
7.163383	0.1	0.154469
7.165050	0.1	0.155368
7.166717	0.1	0.153468
7.168383	0.1	0.149212
7.170050	0.1	0.144574
7.171717	0.1	0.141524
7.173383	0.1	0.140886
7.175050	0.1	0.141994
7.176717	0.1	0.143293
7.178383	0.1	0.143745
7.180050	0.1	0.143577
7.181717	0.1	0.143577
7.183383	0.1	0.144048
7.185050	0.1	0.144695
7.186717	0.1	0.145305
7.188383	0.1	0.146059
7.190050	0.1	0.147093
7.191717	0.1	0.148122
7.193383	0.1	0.148583
7.195050	0.1	0.148080
7.196717	0.1	0.146972
7.198383	0.1	0.146474
7.200050	0.1	0.147750
7.201717	0.1	0.150986
7.203383	0.1	0.155396
7.205050	0.1	0.159466
7.206717	0.1	0.161515
7.208383	0.1	0.160877
7.210050	0.1	0.158204
7.211717	0.1	0.154492
7.213383	0.1	0.150492
7.215050	0.1	0.146865
7.216717	0.1	0.144211
7.218383	0.1	0.142674
7.220050	0.1	0.141785
7.221717	0.1	0.141175
7.223383	0.1	0.141291
7.225050	0.1	0.143056
7.226717	0.1	0.146632
7.228383	0.1	0.151033
7.230050	0.1	0.155056
7.231717	0.1	0.157845
7.233383	0.1	0.158795
7.235050	0.1	0.157836
7.236717	0.1	0.155652
7.238383	0.1	0.153231
7.240050	0.1	0.151284
7.241717	0.1	0.149943
7.243383	0.1	0.149016
7.245050	0.1	0.148281
7.246717	0.1	0.147279
7.248383	0.1	0.145272
7.250050	0.1	0.142176
7.251717	0.1	0.139028
7.253383	0.1	0.137156
7.255050	0.1	0.137249
7.256717	0.1	0.139214
7.258383	0.1	0.142492
7.260050	0.1	0.146255
7.261717	0.1	0.149235
7.263383	0.1	0.150083
7.265050	0.1	0.148346
7.266717	0.1	0.144863
7.268383	0.1	0.141263
7.270050	0.1	0.139186
7.271717	0.1	0.139191
7.273383	0.1	0.140360
7.275050	0.1	0.141249
7.276717	0.1	0.141100
7.278383	0.1	0.140429
7.280050	0.1	0.140201
7.281717	0.1	0.140853
7.283383	0.1	0.142506
7.285050	0.1	0.145142
7.286717	0.1	0.148057
7.288383	0.1	0.150027
7.290050	0.1	0.150194
7.291717	0.1	0.148830
7.293383	0.1	0.147079
7.295050	0.1	0.145808
7.296717	0.1	0.144811
7.298383	0.1	0.143517
7.300050	0.1	0.142092
7.301717	0.1	0.141719
7.303383	0.1	0.143475
7.305050	0.1	0.147093
7.306717	0.1	0.151144
7.308383	0.1	0.154306
7.310050	0.1	0.156146
7.311717	0.1	0.156797
7.313383	0.1	0.156490
7.315050	0.1	0.155661
7.316717	0.1	0.155088
7.318383	0.1	0.155494
7.320050	0.1	0.156956
7.321717	0.1	0.158688
7.323383	0.1	0.159638
7.325050	0.1	0.159186
7.326717	0.1	0.157529
7.328383	0.1	0.155801
7.330050	0.1	0.155349
7.331717	0.1	0.156588
7.333383	0.1	0.158940
7.335050	0.1	0.161463
7.336717	0.1	0.163037
7.338383	0.1	0.162930
7.340050	0.1	0.161501
7.341717	0.1	0.159638
7.343383	0.1	0.158041
7.345050	0.1	0.157356
7.346717	0.1	0.157952
7.348383	0.1	0.159424
7.350050	0.1	0.160914
7.351717	0.1	0.161710
7.353383	0.1	0.161878
7.355050	0.1	0.162232
7.356717	0.1	0.163158
7.358383	0.1	0.164164
7.360050	0.1	0.164858
7.361717	0.1	0.165254
7.363383	0.1	0.165273
7.365050	0.1	0.164872
7.366717	0.1	0.164402
7.368383	0.1	0.164150
7.370050	0.1	0.164025
7.371717	0.1	0.163671
7.373383	0.1	0.162665
7.375050	0.1	0.160774
7.376717	0.1	0.158236
7.378383	0.1	0.155810
7.380050	0.1	0.154474
7.381717	0.1	0.154707
7.383383	0.1	0.156057
7.385050	0.1	0.157594
7.386717	0.1	0.158851
7.388383	0.1	0.159750
7.390050	0.1	0.160239
7.391717	0.1	0.160555
7.393383	0.1	0.160830
7.395050	0.1	0.160490
7.396717	0.1	0.159116
7.398383	0.1	0.157473
7.400050	0.1	0.156928
7.401717	0.1	0.158222
7.403383	0.1	0.161137
7.405050	0.1	0.164825
7.406717	0.1	0.168057
7.408383	0.1	0.169822
7.410050	0.1	0.170097
7.411717	0.1	0.169957
7.413383	0.1	0.170544
7.415050	0.1	0.171824
7.416717	0.1	0.172718
7.418383	0.1	0.172411
7.420050	0.1	0.171144
7.421717	0.1	0.169687
7.423383	0.1	0.168593
7.425050	0.1	0.168160
7.426717	0.1	0.168476
7.428383	0.1	0.169300
7.430050	0.1	0.170204
7.431717	0.1	0.170660
7.433383	0.1	0.169943
7.435050	0.1	0.167647
7.436717	0.1	0.164593
7.438383	0.1	0.162437
7.440050	0.1	0.162143
7.441717	0.1	0.163368
7.443383	0.1	0.165044
7.445050	0.1	0.166083
7.446717	0.1	0.165803
7.448383	0.1	0.164192
7.450050	0.1	0.161533
7.451717	0.1	0.158213
7.453383	0.1	0.154739
7.455050	0.1	0.151922
7.456717	0.1	0.150804
7.458383	0.1	0.151754
7.460050	0.1	0.154041
7.461717	0.1	0.156788
7.463383	0.1	0.159652
7.465050	0.1	0.162409
7.466717	0.1	0.164686
7.468383	0.1	0.166097
7.470050	0.1	0.166227
7.471717	0.1	0.164919
7.473383	0.1	0.162963
7.475050	0.1	0.161664
7.476717	0.1	0.161412
7.478383	0.1	0.161626
7.480050	0.1	0.161938
7.481717	0.1	0.162339
7.483383	0.1	0.162465
7.485050	0.1	0.161603
7.486717	0.1	0.159619
7.488383	0.1	0.157510
7.490050	0.1	0.156416
7.491717	0.1	0.156662
7.493383	0.1	0.157789
7.495050	0.1	0.158953
7.496717	0.1	0.159466
7.498383	0.1	0.158912
7.500050	0.1	0.156839
7.501717	0.1	0.153547
7.503383	0.1	0.150609
7.505050	0.1	0.149445
7.506717	0.1	0.149789
7.508383	0.1	0.150264
7.510050	0.1	0.150059
7.511717	0.1	0.149673
7.513383	0.1	0.150218
7.515050	0.1	0.152150
7.516717	0.1	0.154576
7.518383	0.1	0.155950
7.520050	0.1	0.155186
7.521717	0.1	0.152364
7.523383	0.1	0.148881
7.525050	0.1	0.146441
7.526717	0.1	0.145403
7.528383	0.1	0.144765
7.530050	0.1	0.143917
7.531717	0.1	0.143456
7.533383	0.1	0.144131
7.535050	0.1	0.146148
7.536717	0.1	0.149370
7.538383	0.1	0.153445
7.540050	0.1	0.157519
7.541717	0.1	0.160402
7.543383	0.1	0.161366
7.545050	0.1	0.160537
7.546717	0.1	0.158502
7.548383	0.1	0.156136
7.550050	0.1	0.154572
7.551717	0.1	0.154488
7.553383	0.1	0.155661
7.555050	0.1	0.157263
7.556717	0.1	0.158437
7.558383	0.1	0.158702
7.560050	0.1	0.158111
7.561717	0.1	0.157403
7.563383	0.1	0.157426
7.565050	0.1	0.158208
7.566717	0.1	0.159061
7.568383	0.1	0.159498
7.570050	0.1	0.159764
7.571717	0.1	0.160658
7.573383	0.1	0.162558
7.575050	0.1	0.164788
7.576717	0.1	0.166195
7.578383	0.1	0.166153
7.580050	0.1	0.165068
7.581717	0.1	0.164062
7.583383	0.1	0.164011
7.585050	0.1	0.164942
7.586717	0.1	0.166283
7.588383	0.1	0.167619
7.590050	0.1	0.169049
7.591717	0.1	0.170758
7.593383	0.1	0.172323
7.595050	0.1	0.172923
7.596717	0.1	0.172276
7.598383	0.1	0.170586
7.600050	0.1	0.168271
7.601717	0.1	0.166018
7.603383	0.1	0.164243
7.605050	0.1	0.162893
7.606717	0.1	0.162194
7.608383	0.1	0.162474
7.610050	0.1	0.163270
7.611717	0.1	0.163773
7.613383	0.1	0.163973
7.615050	0.1	0.164639
7.616717	0.1	0.166348
7.618383	0.1	0.168979
7.620050	0.1	0.171685
7.621717	0.1	0.173226
7.623383	0.1	0.173193
7.625050	0.1	0.172448
7.626717	0.1	0.171950
7.628383	0.1	0.171736
7.630050	0.1	0.171210
7.631717	0.1	0.169976
7.633383	0.1	0.168323
7.635050	0.1	0.167079
7.636717	0.1	0.166786
7.638383	0.1	0.167321
7.640050	0.1	0.168555
7.641717	0.1	0.170348
7.643383	0.1	0.171904
7.645050	0.1	0.172365
7.646717	0.1	0.171964
7.648383	0.1	0.171647
7.650050	0.1	0.171992
7.651717	0.1	0.173058
7.653383	0.1	0.174614
7.655050	0.1	0.175959
7.656717	0.1	0.176178
7.658383	0.1	0.175065
7.660050	0.1	0.173333
7.661717	0.1	0.171745
7.663383	0.1	0.170362
7.665050	0.1	0.169096
7.666717	0.1	0.168229
7.668383	0.1	0.168001
7.670050	0.1	0.168090
7.671717	0.1	0.167964
7.673383	0.1	0.167810
7.675050	0.1	0.168257
7.676717	0.1	0.169626
7.678383	0.1	0.172118
7.680050	0.1	0.175806
7.681717	0.1	0.180006
7.683383	0.1	0.183550
7.685050	0.1	0.185436
7.686717	0.1	0.184998
7.688383	0.1	0.182213
7.690050	0.1	0.177799
7.691717	0.1	0.172779
7.693383	0.1	0.168132
7.695050	0.1	0.164621
7.696717	0.1	0.162590
7.698383	0.1	0.162027
7.700050	0.1	0.163103
7.701717	0.1	0.166004
7.703383	0.1	0.169948
7.705050	0.1	0.173515
7.706717	0.1	0.176025
7.708383	0.1	0.177431
7.710050	0.1	0.177473
7.711717	0.1	0.176053
7.713383	0.1	0.173794
7.715050	0.1	0.171834
7.716717	0.1	0.170791
7.718383	0.1	0.170064
7.720050	0.1	0.168560
7.721717	0.1	0.165957
7.723383	0.1	0.162944
7.725050	0.1	0.160625
7.726717	0.1	0.159899
7.728383	0.1	0.160905
7.730050	0.1	0.162926
7.731717	0.1	0.164974
7.733383	0.1	0.166586
7.735050	0.1	0.167866
7.736717	0.1	0.169063
7.738383	0.1	0.170530
7.740050	0.1	0.172467
7.741717	0.1	0.174423
7.743383	0.1	0.175489
7.745050	0.1	0.175014
7.746717	0.1	0.173440
7.748383	0.1	0.172304
7.750050	0.1	0.172732
7.751717	0.1	0.174269
7.753383	0.1	0.175419
7.755050	0.1	0.174926
7.756717	0.1	0.172639
7.758383	0.1	0.169394
7.760050	0.1	0.166297
7.761717	0.1	0.164416
7.763383	0.1	0.164425
7.765050	0.1	0.166297
7.766717	0.1	0.169263
7.768383	0.1	0.172001
7.770050	0.1	0.173380
7.771717	0.1	0.173263
7.773383	0.1	0.172136
7.775050	0.1	0.170269
7.776717	0.1	0.167852
7.778383	0.1	0.165491
7.780050	0.1	0.164178
7.781717	0.1	0.164639
7.783383	0.1	0.166362
7.785050	0.1	0.167899
7.786717	0.1	0.168579
7.788383	0.1	0.168947
7.790050	0.1	0.169356
7.791717	0.1	0.169436
7.793383	0.1	0.168709
7.795050	0.1	0.166898
7.796717	0.1	0.164434
7.798383	0.1	0.162544
7.800050	0.1	0.162218
7.801717	0.1	0.163321
7.803383	0.1	0.164793
7.805050	0.1	0.165561
7.806717	0.1	0.165440
7.808383	0.1	0.165119
7.810050	0.1	0.165277
7.811717	0.1	0.165645
7.813383	0.1	0.165319
7.815050	0.1	0.163941
7.816717	0.1	0.162232
7.818383	0.1	0.161268
7.820050	0.1	0.161519
7.821717	0.1	0.162655
7.823383	0.1	0.164006
7.825050	0.1	0.164881
7.826717	0.1	0.164928
7.828383	0.1	0.164500
7.830050	0.1	0.164583
7.831717	0.1	0.165910
7.833383	0.1	0.168299
7.835050	0.1	0.170819
7.836717	0.1	0.172569
7.838383	0.1	0.173501
7.840050	0.1	0.174381
7.841717	0.1	0.175838
7.843383	0.1	0.177813
7.845050	0.1	0.180095
7.846717	0.1	0.182614
7.848383	0.1	0.185054
7.850050	0.1	0.186912
7.851717	0.1	0.188039
7.853383	0.1	0.188565
7.855050	0.1	0.188416
7.856717	0.1	0.187377
7.858383	0.1	0.185547
7.860050	0.1	0.183336
7.861717	0.1	0.181035
7.863383	0.1	0.178898
7.865050	0.1	0.177361
7.866717	0.1	0.176569
7.868383	0.1	0.176243
7.870050	0.1	0.176006
7.871717	0.1	0.175564
7.873383	0.1	0.174847
7.875050	0.1	0.174125
7.876717	0.1	0.173757
7.878383	0.1	0.173869
7.880050	0.1	0.174269
7.881717	0.1	0.174763
7.883383	0.1	0.175461
7.885050	0.1	0.176490
7.886717	0.1	0.177678
7.888383	0.1	0.178795
7.890050	0.1	0.179899
7.891717	0.1	0.181231
7.893383	0.1	0.183005
7.895050	0.1	0.185114
7.896717	0.1	0.187047
7.898383	0.1	0.188304
7.900050	0.1	0.188854
7.901717	0.1	0.188756
7.903383	0.1	0.187913
7.905050	0.1	0.186670
7.906717	0.1	0.185822
7.908383	0.1	0.185608
7.910050	0.1	0.185603
7.911717	0.1	0.185641
7.913383	0.1	0.185980
7.915050	0.1	0.186660
7.916717	0.1	0.187373
7.918383	0.1	0.187783
7.920050	0.1	0.187615
7.921717	0.1	0.186628
7.923383	0.1	0.185044
7.925050	0.1	0.183452
7.926717	0.1	0.182213
7.928383	0.1	0.181464
7.930050	0.1	0.181221
7.931717	0.1	0.181012
7.933383	0.1	0.180085
7.935050	0.1	0.178274
7.936717	0.1	0.176164
7.938383	0.1	0.174479
7.940050	0.1	0.173463
7.941717	0.1	0.173091
7.943383	0.1	0.173762
7.945050	0.1	0.176029
7.946717	0.1	0.179405
7.948383	0.1	0.182325
7.950050	0.1	0.183689
7.951717	0.1	0.183689
7.953383	0.1	0.182930
7.955050	0.1	0.181785
7.956717	0.1	0.180905
7.958383	0.1	0.181166
7.960050	0.1	0.182651
7.961717	0.1	0.184625
7.963383	0.1	0.186348
7.965050	0.1	0.187298
7.966717	0.1	0.187112
7.968383	0.1	0.185738
7.970050	0.1	0.183610
7.971717	0.1	0.181347
7.973383	0.1	0.179103
7.975050	0.1	0.176476
7.976717	0.1	0.173319
7.978383	0.1	0.170129
7.980050	0.1	0.167713
7.981717	0.1	0.166646
7.983383	0.1	0.166991
7.985050	0.1	0.168378
7.986717	0.1	0.170041
7.988383	0.1	0.171303
7.990050	0.1	0.172327
7.991717	0.1	0.173501
7.993383	0.1	0.174474
7.995050	0.1	0.174735
7.996717	0.1	0.174404
7.998383	0.1	0.173645
8.000050	0.1	0.172439
8.001717	0.1	0.171103
8.003383	0.1	0.170311
8.005050	0.1	0.170614
8.006717	0.1	0.171941
8.008383	0.1	0.173575
8.010050	0.1	0.174521
8.011717	0.1	0.173999
8.013383	0.1	0.171945
8.015050	0.1	0.169082
8.016717	0.1	0.166120
8.018383	0.1	0.163238
8.020050	0.1	0.160644
8.021717	0.1	0.158944
8.023383	0.1	0.158437
8.025050	0.1	0.158800
8.026717	0.1	0.159796
8.028383	0.1	0.161552
8.030050	0.1	0.163969
8.031717	0.1	0.166353
8.033383	0.1	0.167880
8.035050	0.1	0.168364
8.036717	0.1	0.168355
8.038383	0.1	0.168448
8.040050	0.1	0.168602
8.041717	0.1	0.168444
8.043383	0.1	0.167824
8.045050	0.1	0.167047
8.046717	0.1	0.166544
8.048383	0.1	0.166395
8.050050	0.1	0.166525
8.051717	0.1	0.167093
8.053383	0.1	0.168304
8.055050	0.1	0.170055
8.056717	0.1	0.171973
8.058383	0.1	0.173817
8.060050	0.1	0.175484
8.061717	0.1	0.176835
8.063383	0.1	0.177734
8.065050	0.1	0.178227
8.066717	0.1	0.178507
8.068383	0.1	0.178916
8.070050	0.1	0.179894
8.071717	0.1	0.181487
8.073383	0.1	0.183098
8.075050	0.1	0.184067
8.076717	0.1	0.184239
8.078383	0.1	0.183857
8.080050	0.1	0.183312
8.081717	0.1	0.183042
8.083383	0.1	0.183433
8.085050	0.1	0.184854
8.086717	0.1	0.187545
8.088383	0.1	0.190991
8.090050	0.1	0.193669
8.091717	0.1	0.194018
8.093383	0.1	0.191536
8.095050	0.1	0.187270
8.096717	0.1	0.183559
8.098383	0.1	0.182632
8.100050	0.1	0.184742
8.101717	0.1	0.188169
8.103383	0.1	0.191159
8.105050	0.1	0.193142
8.106717	0.1	0.194339
8.108383	0.1	0.194847
8.110050	0.1	0.194483
8.111717	0.1	0.193417
8.113383	0.1	0.192286
8.115050	0.1	0.191648
8.116717	0.1	0.191745
8.118383	0.1	0.192458
8.120050	0.1	0.193543
8.121717	0.1	0.195238
8.123383	0.1	0.197603
8.125050	0.1	0.199508
8.126717	0.1	0.199610
8.128383	0.1	0.197841
8.130050	0.1	0.195145
8.131717	0.1	0.192826
8.133383	0.1	0.192211
8.135050	0.1	0.193724
8.136717	0.1	0.196551
8.138383	0.1	0.199392
8.140050	0.1	0.201315
8.141717	0.1	0.201911
8.143383	0.1	0.201208
8.145050	0.1	0.199671
8.146717	0.1	0.197999
8.148383	0.1	0.196868
8.150050	0.1	0.196556
8.151717	0.1	0.196630
8.153383	0.1	0.196751
8.155050	0.1	0.197175
8.156717	0.1	0.197892
8.158383	0.1	0.198348
8.160050	0.1	0.198414
8.161717	0.1	0.198642
8.163383	0.1	0.199447
8.165050	0.1	0.200411
8.166717	0.1	0.200691
8.168383	0.1	0.200192
8.170050	0.1	0.199433
8.171717	0.1	0.198386
8.173383	0.1	0.196816
8.175050	0.1	0.195075
8.176717	0.1	0.193669
8.178383	0.1	0.193031
8.180050	0.1	0.193533
8.181717	0.1	0.195103
8.183383	0.1	0.197412
8.185050	0.1	0.200118
8.186717	0.1	0.202516
8.188383	0.1	0.203815
8.190050	0.1	0.203573
8.191717	0.1	0.201585
8.193383	0.1	0.198218
8.195050	0.1	0.194996
8.196717	0.1	0.193645
8.198383	0.1	0.194446
8.200050	0.1	0.196290
8.201717	0.1	0.198074
8.203383	0.1	0.199117
8.205050	0.1	0.198982
8.206717	0.1	0.197971
8.208383	0.1	0.197096
8.210050	0.1	0.197184
8.211717	0.1	0.198162
8.213383	0.1	0.199163
8.215050	0.1	0.199499
8.216717	0.1	0.199308
8.218383	0.1	0.199033
8.220050	0.1	0.198670
8.221717	0.1	0.197995
8.223383	0.1	0.196719
8.225050	0.1	0.194227
8.226717	0.1	0.190139
8.228383	0.1	0.185315
8.230050	0.1	0.181589
8.231717	0.1	0.180155
8.233383	0.1	0.180705
8.235050	0.1	0.182213
8.236717	0.1	0.183904
8.238383	0.1	0.185645
8.240050	0.1	0.187717
8.241717	0.1	0.189850
8.243383	0.1	0.190944
8.245050	0.1	0.190451
8.246717	0.1	0.188956
8.248383	0.1	0.187210
8.250050	0.1	0.185450
8.251717	0.1	0.183750
8.253383	0.1	0.182246
8.255050	0.1	0.181175
8.256717	0.1	0.180886
8.258383	0.1	0.181617
8.260050	0.1	0.183186
8.261717	0.1	0.185100
8.263383	0.1	0.186805
8.265050	0.1	0.187904
8.266717	0.1	0.188276
8.268383	0.1	0.187992
8.270050	0.1	0.187131
8.271717	0.1	0.185873
8.273383	0.1	0.184630
8.275050	0.1	0.183620
8.276717	0.1	0.182441
8.278383	0.1	0.180742
8.280050	0.1	0.179145
8.281717	0.1	0.178786
8.283383	0.1	0.180160
8.285050	0.1	0.182595
8.286717	0.1	0.184700
8.288383	0.1	0.185384
8.290050	0.1	0.184514
8.291717	0.1	0.182409
8.293383	0.1	0.179326
8.295050	0.1	0.175852
8.296717	0.1	0.173249
8.298383	0.1	0.172919
8.300050	0.1	0.175070
8.301717	0.1	0.178218
8.303383	0.1	0.180835
8.305050	0.1	0.182595
8.306717	0.1	0.183801
8.308383	0.1	0.184905
8.310050	0.1	0.186483
8.311717	0.1	0.188812
8.313383	0.1	0.191475
8.315050	0.1	0.193729
8.316717	0.1	0.195173
8.318383	0.1	0.196076
8.320050	0.1	0.196937
8.321717	0.1	0.197846
8.323383	0.1	0.198251
8.325050	0.1	0.197398
8.326717	0.1	0.195056
8.328383	0.1	0.191890
8.330050	0.1	0.189058
8.331717	0.1	0.187480
8.333383	0.1	0.187187
8.335050	0.1	0.187326
8.336717	0.1	0.186972
8.338383	0.1	0.186013
8.340050	0.1	0.185096
8.341717	0.1	0.185031
8.343383	0.1	0.186502
8.345050	0.1	0.189818
8.346717	0.1	0.194455
8.348383	0.1	0.198996
8.350050	0.1	0.201925
8.351717	0.1	0.202791
8.353383	0.1	0.202348
8.355050	0.1	0.201906
8.356717	0.1	0.202497
8.358383	0.1	0.204332
8.360050	0.1	0.207098
8.361717	0.1	0.210595
8.363383	0.1	0.214353
8.365050	0.1	0.216975
8.366717	0.1	0.217031
8.368383	0.1	0.214740
8.370050	0.1	0.211606
8.371717	0.1	0.208742
8.373383	0.1	0.206525
8.375050	0.1	0.205208
8.376717	0.1	0.205082
8.378383	0.1	0.206088
8.380050	0.1	0.207610
8.381717	0.1	0.209049
8.383383	0.1	0.210232
8.385050	0.1	0.211033
8.386717	0.1	0.211354
8.388383	0.1	0.211461
8.390050	0.1	0.211559
8.391717	0.1	0.211559
8.393383	0.1	0.211354
8.395050	0.1	0.211000
8.396717	0.1	0.210563
8.398383	0.1	0.210102
8.400050	0.1	0.209878
8.401717	0.1	0.210488
8.403383	0.1	0.212002
8.405050	0.1	0.213273
8.406717	0.1	0.212919
8.408383	0.1	0.210684
8.410050	0.1	0.207946
8.411717	0.1	0.207080
8.413383	0.1	0.209659
8.415050	0.1	0.214712
8.416717	0.1	0.219322
8.418383	0.1	0.221119
8.420050	0.1	0.219876
8.421717	0.1	0.217282
8.423383	0.1	0.215508
8.425050	0.1	0.215559
8.426717	0.1	0.216556
8.428383	0.1	0.216635
8.430050	0.1	0.214521
8.431717	0.1	0.210586
8.433383	0.1	0.206772
8.435050	0.1	0.205124
8.436717	0.1	0.206237
8.438383	0.1	0.209091
8.440050	0.1	0.211997
8.441717	0.1	0.213464
8.443383	0.1	0.212891
8.445050	0.1	0.211028
8.446717	0.1	0.209319
8.448383	0.1	0.208816
8.450050	0.1	0.209799
8.451717	0.1	0.212062
8.453383	0.1	0.215033
8.455050	0.1	0.217492
8.456717	0.1	0.217785
8.458383	0.1	0.215252
8.460050	0.1	0.211024
8.461717	0.1	0.207080
8.463383	0.1	0.204663
8.465050	0.1	0.203671
8.466717	0.1	0.203508
8.468383	0.1	0.204113
8.470050	0.1	0.205971
8.471717	0.1	0.209454
8.473383	0.1	0.214227
8.475050	0.1	0.218810
8.476717	0.1	0.221096
8.478383	0.1	0.220002
8.480050	0.1	0.216463
8.481717	0.1	0.212518
8.483383	0.1	0.209799
8.485050	0.1	0.208998
8.486717	0.1	0.209888
8.488383	0.1	0.211378
8.490050	0.1	0.211988
8.491717	0.1	0.210856
8.493383	0.1	0.208560
8.495050	0.1	0.206833
8.496717	0.1	0.207191
8.498383	0.1	0.209669
8.500050	0.1	0.212807
8.501717	0.1	0.214805
8.503383	0.1	0.214628
8.505050	0.1	0.212290
8.506717	0.1	0.208640
8.508383	0.1	0.205031
8.510050	0.1	0.202344
8.511717	0.1	0.200579
8.513383	0.1	0.199652
8.515050	0.1	0.199755
8.516717	0.1	0.201059
8.518383	0.1	0.203350
8.520050	0.1	0.205580
8.521717	0.1	0.206432
8.523383	0.1	0.205720
8.525050	0.1	0.204672
8.526717	0.1	0.204626
8.528383	0.1	0.205995
8.530050	0.1	0.208276
8.531717	0.1	0.210539
8.533383	0.1	0.211867
8.535050	0.1	0.211815
8.536717	0.1	0.210819
8.538383	0.1	0.209622
8.540050	0.1	0.208383
8.541717	0.1	0.206898
8.543383	0.1	0.205142
8.545050	0.1	0.203238
8.546717	0.1	0.201375
8.548383	0.1	0.199964
8.550050	0.1	0.199564
8.551717	0.1	0.200379
8.553383	0.1	0.201827
8.555050	0.1	0.203000
8.556717	0.1	0.203508
8.558383	0.1	0.203685
8.560050	0.1	0.203541
8.561717	0.1	0.202325
8.563383	0.1	0.200053
8.565050	0.1	0.198106
8.566717	0.1	0.197729
8.568383	0.1	0.199000
8.570050	0.1	0.201059
8.571717	0.1	0.202865
8.573383	0.1	0.204025
8.575050	0.1	0.204863
8.576717	0.1	0.205827
8.578383	0.1	0.207052
8.580050	0.1	0.208565
8.581717	0.1	0.210125
8.583383	0.1	0.210633
8.585050	0.1	0.208654
8.586717	0.1	0.204034
8.588383	0.1	0.198330
8.590050	0.1	0.193398
8.591717	0.1	0.190265
8.593383	0.1	0.189119
8.595050	0.1	0.189533
8.596717	0.1	0.190968
8.598383	0.1	0.193110
8.600050	0.1	0.195769
8.601717	0.1	0.198679
8.603383	0.1	0.201557
8.605050	0.1	0.204225
8.606717	0.1	0.206712
8.608383	0.1	0.209087
8.610050	0.1	0.211191
8.611717	0.1	0.212649
8.613383	0.1	0.213408
8.615050	0.1	0.214097
8.616717	0.1	0.215382
8.618383	0.1	0.216831
8.620050	0.1	0.217049
8.621717	0.1	0.215643
8.623383	0.1	0.213962
8.625050	0.1	0.213413
8.626717	0.1	0.213995
8.628383	0.1	0.214684
8.630050	0.1	0.214525
8.631717	0.1	0.213538
8.633383	0.1	0.212714
8.635050	0.1	0.212779
8.636717	0.1	0.213399
8.638383	0.1	0.213557
8.640050	0.1	0.212677
8.641717	0.1	0.211266
8.643383	0.1	0.210232
8.645050	0.1	0.210041
8.646717	0.1	0.210945
8.648383	0.1	0.213059
8.650050	0.1	0.215964
8.651717	0.1	0.218842
8.653383	0.1	0.220872
8.655050	0.1	0.221790
8.656717	0.1	0.222167
8.658383	0.1	0.222647
8.660050	0.1	0.223252
8.661717	0.1	0.223648
8.663383	0.1	0.223550
8.665050	0.1	0.222907
8.666717	0.1	0.221864
8.668383	0.1	0.220556
8.670050	0.1	0.219038
8.671717	0.1	0.217301
8.673383	0.1	0.215215
8.675050	0.1	0.212668
8.676717	0.1	0.209943
8.678383	0.1	0.207797
8.680050	0.1	0.207075
8.681717	0.1	0.208160
8.683383	0.1	0.210661
8.685050	0.1	0.213333
8.686717	0.1	0.214605
8.688383	0.1	0.213967
8.690050	0.1	0.212644
8.691717	0.1	0.212374
8.693383	0.1	0.213631
8.695050	0.1	0.215443
8.696717	0.1	0.216779
8.698383	0.1	0.217366
8.700050	0.1	0.217590
8.701717	0.1	0.218074
8.703383	0.1	0.218949
8.705050	0.1	0.219708
8.706717	0.1	0.219764
8.708383	0.1	0.218842
8.710050	0.1	0.217189
8.711717	0.1	0.215298
8.713383	0.1	0.213347
8.715050	0.1	0.211401
8.716717	0.1	0.209655
8.718383	0.1	0.208407
8.720050	0.1	0.207871
8.721717	0.1	0.207843
8.723383	0.1	0.207676
8.725050	0.1	0.206474
8.726717	0.1	0.203820
8.728383	0.1	0.200626
8.730050	0.1	0.198567
8.731717	0.1	0.198665
8.733383	0.1	0.200719
8.735050	0.1	0.203624
8.736717	0.1	0.206004
8.738383	0.1	0.206796
8.740050	0.1	0.205864
8.741717	0.1	0.204155
8.743383	0.1	0.203024
8.745050	0.1	0.203070
8.746717	0.1	0.203727
8.748383	0.1	0.204239
8.750050	0.1	0.204649
8.751717	0.1	0.205510
8.753383	0.1	0.206870
8.755050	0.1	0.208202
8.756717	0.1	0.209254
8.758383	0.1	0.209929
8.760050	0.1	0.209683
8.761717	0.1	0.207806
8.763383	0.1	0.204379
8.765050	0.1	0.200747
8.766717	0.1	0.198684
8.768383	0.1	0.198828
8.770050	0.1	0.200551
8.771717	0.1	0.203135
8.773383	0.1	0.206139
8.775050	0.1	0.208952
8.776717	0.1	0.210782
8.778383	0.1	0.211075
8.780050	0.1	0.209780
8.781717	0.1	0.207326
8.783383	0.1	0.204402
8.785050	0.1	0.201776
8.786717	0.1	0.200183
8.788383	0.1	0.199988
8.790050	0.1	0.200612
8.791717	0.1	0.201087
8.793383	0.1	0.201296
8.795050	0.1	0.201897
8.796717	0.1	0.203433
8.798383	0.1	0.205827
8.800050	0.1	0.208188
8.801717	0.1	0.209133
8.803383	0.1	0.208169
8.805050	0.1	0.206283
8.806717	0.1	0.204751
8.808383	0.1	0.204267
8.810050	0.1	0.205180
8.811717	0.1	0.207373
8.813383	0.1	0.209799
8.815050	0.1	0.211354
8.816717	0.1	0.212137
8.818383	0.1	0.212891
8.820050	0.1	0.213794
8.821717	0.1	0.214619
8.823383	0.1	0.215392
8.825050	0.1	0.216495
8.826717	0.1	0.218470
8.828383	0.1	0.221319
8.830050	0.1	0.224174
8.831717	0.1	0.225957
8.833383	0.1	0.226297
8.835050	0.1	0.225916
8.836717	0.1	0.225739
8.838383	0.1	0.225520
8.840050	0.1	0.224300
8.841717	0.1	0.221957
8.843383	0.1	0.219536
8.845050	0.1	0.218097
8.846717	0.1	0.217711
8.848383	0.1	0.217697
8.850050	0.1	0.217566
8.851717	0.1	0.217403
8.853383	0.1	0.217594
8.855050	0.1	0.218558
8.856717	0.1	0.220477
8.858383	0.1	0.223001
8.860050	0.1	0.225254
8.861717	0.1	0.226460
8.863383	0.1	0.226889
8.865050	0.1	0.227802
8.866717	0.1	0.230153
8.868383	0.1	0.233529
8.870050	0.1	0.236486
8.871717	0.1	0.237543
8.873383	0.1	0.236258
8.875050	0.1	0.233571
8.876717	0.1	0.230921
8.878383	0.1	0.229417
8.880050	0.1	0.229748
8.881717	0.1	0.231960
8.883383	0.1	0.235047
8.885050	0.1	0.237445
8.886717	0.1	0.238032
8.888383	0.1	0.236691
8.890050	0.1	0.233962
8.891717	0.1	0.230516
8.893383	0.1	0.227196
8.895050	0.1	0.224924
8.896717	0.1	0.224411
8.898383	0.1	0.225767
8.900050	0.1	0.228351
8.901717	0.1	0.231410
8.903383	0.1	0.234381
8.905050	0.1	0.236845
8.906717	0.1	0.239015
8.908383	0.1	0.241194
8.910050	0.1	0.242619
8.911717	0.1	0.242242
8.913383	0.1	0.240426
8.915050	0.1	0.238721
8.916717	0.1	0.238358
8.918383	0.1	0.239536
8.920050	0.1	0.241683
8.921717	0.1	0.243825
8.923383	0.1	0.244998
8.925050	0.1	0.244998
8.926717	0.1	0.244323
8.928383	0.1	0.243238
8.930050	0.1	0.241608
8.931717	0.1	0.239597
8.933383	0.1	0.238013
8.935050	0.1	0.237846
8.936717	0.1	0.239196
8.938383	0.1	0.241017
8.940050	0.1	0.242009
8.941717	0.1	0.241678
8.943383	0.1	0.240700
8.945050	0.1	0.240128
8.946717	0.1	0.240277
8.948383	0.1	0.240644
8.950050	0.1	0.240798
8.951717	0.1	0.240766
8.953383	0.1	0.240672
8.955050	0.1	0.240407
8.956717	0.1	0.239946
8.958383	0.1	0.239592
8.960050	0.1	0.239471
8.961717	0.1	0.239178
8.963383	0.1	0.238069
8.965050	0.1	0.235853
8.966717	0.1	0.233101
8.968383	0.1	0.230940
8.970050	0.1	0.230041
8.971717	0.1	0.230432
8.973383	0.1	0.231909
8.975050	0.1	0.233762
8.976717	0.1	0.234712
8.978383	0.1	0.233972
8.980050	0.1	0.231713
8.981717	0.1	0.228612
8.983383	0.1	0.225618
8.985050	0.1	0.223806
8.986717	0.1	0.223760
8.988383	0.1	0.225012
8.990050	0.1	0.226400
8.991717	0.1	0.226921
8.993383	0.1	0.226288
8.995050	0.1	0.224784
8.996717	0.1	0.222921
8.998383	0.1	0.221259
9.000050	0.1	0.220193
9.001717	0.1	0.219559
9.003383	0.1	0.218754
9.005050	0.1	0.217240
9.006717	0.1	0.215028
9.008383	0.1	0.212910
9.010050	0.1	0.212020
9.011717	0.1	0.212756
9.013383	0.1	0.214325
9.015050	0.1	0.215434
9.016717	0.1	0.215508
9.018383	0.1	0.215112
9.020050	0.1	0.215182
9.021717	0.1	0.215950
9.023383	0.1	0.216737
9.025050	0.1	0.216719
9.026717	0.1	0.215862
9.028383	0.1	0.215019
9.030050	0.1	0.215131
9.031717	0.1	0.216472
9.033383	0.1	0.218502
9.035050	0.1	0.220379
9.036717	0.1	0.221636
9.038383	0.1	0.222032
9.040050	0.1	0.221180
9.041717	0.1	0.219126
9.043383	0.1	0.216831
9.045050	0.1	0.215503
9.046717	0.1	0.215690
9.048383	0.1	0.216602
9.050050	0.1	0.216737
9.051717	0.1	0.215452
9.053383	0.1	0.213450
9.055050	0.1	0.212062
9.056717	0.1	0.212411
9.058383	0.1	0.214670
9.060050	0.1	0.217832
9.061717	0.1	0.220439
9.063383	0.1	0.221487
9.065050	0.1	0.221021
9.066717	0.1	0.220025
9.068383	0.1	0.219392
9.070050	0.1	0.219150
9.071717	0.1	0.218796
9.073383	0.1	0.217990
9.075050	0.1	0.217068
9.076717	0.1	0.216900
9.078383	0.1	0.217897
9.080050	0.1	0.219499
9.081717	0.1	0.221068
9.083383	0.1	0.222540
9.085050	0.1	0.223685
9.086717	0.1	0.223946
9.088383	0.1	0.223238
9.090050	0.1	0.222214
9.091717	0.1	0.221860
9.093383	0.1	0.222912
9.095050	0.1	0.225441
9.096717	0.1	0.229087
9.098383	0.1	0.233273
9.100050	0.1	0.236924
9.101717	0.1	0.239052
9.103383	0.1	0.239937
9.105050	0.1	0.240519
9.106717	0.1	0.241040
9.108383	0.1	0.241366
9.110050	0.1	0.241557
9.111717	0.1	0.241594
9.113383	0.1	0.241543
9.115050	0.1	0.241958
9.116717	0.1	0.243047
9.118383	0.1	0.244277
9.120050	0.1	0.244952
9.121717	0.1	0.244761
9.123383	0.1	0.244016
9.125050	0.1	0.243378
9.126717	0.1	0.243490
9.128383	0.1	0.244882
9.130050	0.1	0.247476
9.131717	0.1	0.250437
9.133383	0.1	0.253012
9.135050	0.1	0.255015
9.136717	0.1	0.256510
9.138383	0.1	0.257469
9.140050	0.1	0.257581
9.141717	0.1	0.256412
9.143383	0.1	0.253995
9.145050	0.1	0.251136
9.146717	0.1	0.249012
9.148383	0.1	0.248426
9.150050	0.1	0.249320
9.151717	0.1	0.250814
9.153383	0.1	0.251890
9.155050	0.1	0.252407
9.156717	0.1	0.252817
9.158383	0.1	0.253175
9.160050	0.1	0.253315
9.161717	0.1	0.253390
9.163383	0.1	0.253739
9.165050	0.1	0.254465
9.166717	0.1	0.255518
9.168383	0.1	0.257143
9.170050	0.1	0.259541
9.171717	0.1	0.262158
9.173383	0.1	0.263746
9.175050	0.1	0.263355
9.176717	0.1	0.260929
9.178383	0.1	0.257241
9.180050	0.1	0.253585
9.181717	0.1	0.251117
9.183383	0.1	0.250442
9.185050	0.1	0.251522
9.186717	0.1	0.253525
9.188383	0.1	0.254968
9.190050	0.1	0.254647
9.191717	0.1	0.252654
9.193383	0.1	0.250135
9.195050	0.1	0.248295
9.196717	0.1	0.247960
9.198383	0.1	0.249119
9.200050	0.1	0.250945
9.201717	0.1	0.252766
9.203383	0.1	0.254442
9.205050	0.1	0.255997
9.206717	0.1	0.257590
9.208383	0.1	0.259397
9.210050	0.1	0.261157
9.211717	0.1	0.262163
9.213383	0.1	0.261860
9.215050	0.1	0.260267
9.216717	0.1	0.257818
9.218383	0.1	0.254940
9.220050	0.1	0.252044
9.221717	0.1	0.249906
9.223383	0.1	0.249129
9.225050	0.1	0.249548
9.226717	0.1	0.250563
9.228383	0.1	0.251657
9.230050	0.1	0.252426
9.231717	0.1	0.252640
9.233383	0.1	0.252305
9.235050	0.1	0.251490
9.236717	0.1	0.250032
9.238383	0.1	0.247755
9.240050	0.1	0.245092
9.241717	0.1	0.242945
9.243383	0.1	0.241986
9.245050	0.1	0.242265
9.246717	0.1	0.243187
9.248383	0.1	0.244067
9.250050	0.1	0.245050
9.251717	0.1	0.246917
9.253383	0.1	0.249837
9.255050	0.1	0.253026
9.256717	0.1	0.255522
9.258383	0.1	0.256589
9.260050	0.1	0.255750
9.261717	0.1	0.252966
9.263383	0.1	0.248807
9.265050	0.1	0.244286
9.266717	0.1	0.240300
9.268383	0.1	0.237450
9.270050	0.1	0.236230
9.271717	0.1	0.236668
9.273383	0.1	0.237981
9.275050	0.1	0.239331
9.276717	0.1	0.240644
9.278383	0.1	0.242372
9.280050	0.1	0.244714
9.281717	0.1	0.247238
9.283383	0.1	0.249115
9.285050	0.1	0.249692
9.286717	0.1	0.249119
9.288383	0.1	0.248547
9.290050	0.1	0.249199
9.291717	0.1	0.250828
9.293383	0.1	0.251820
9.295050	0.1	0.251019
9.296717	0.1	0.248542
9.298383	0.1	0.245138
9.300050	0.1	0.241720
9.301717	0.1	0.238852
9.303383	0.1	0.236523
9.305050	0.1	0.234907
9.306717	0.1	0.234516
9.308383	0.1	0.235359
9.310050	0.1	0.237017
9.311717	0.1	0.239364
9.313383	0.1	0.242358
9.315050	0.1	0.245762
9.316717	0.1	0.249357
9.318383	0.1	0.252612
9.320050	0.1	0.254768
9.321717	0.1	0.255718
9.323383	0.1	0.255969
9.325050	0.1	0.255690
9.326717	0.1	0.254628
9.328383	0.1	0.252612
9.330050	0.1	0.249683
9.331717	0.1	0.246181
9.333383	0.1	0.243019
9.335050	0.1	0.241441
9.336717	0.1	0.241781
9.338383	0.1	0.242945
9.340050	0.1	0.243471
9.341717	0.1	0.242996
9.343383	0.1	0.242330
9.345050	0.1	0.242307
9.346717	0.1	0.243010
9.348383	0.1	0.244007
9.350050	0.1	0.244724
9.351717	0.1	0.244775
9.353383	0.1	0.244509
9.355050	0.1	0.244766
9.356717	0.1	0.246107
9.358383	0.1	0.248593
9.360050	0.1	0.252021
9.361717	0.1	0.256179
9.363383	0.1	0.260714
9.365050	0.1	0.264724
9.366717	0.1	0.266992
9.368383	0.1	0.266745
9.370050	0.1	0.263979
9.371717	0.1	0.259583
9.373383	0.1	0.255471
9.375050	0.1	0.253785
9.376717	0.1	0.255289
9.378383	0.1	0.259196
9.380050	0.1	0.264002
9.381717	0.1	0.267853
9.383383	0.1	0.269478
9.385050	0.1	0.269064
9.386717	0.1	0.267508
9.388383	0.1	0.265418
9.390050	0.1	0.263066
9.391717	0.1	0.260780
9.393383	0.1	0.259308
9.395050	0.1	0.259369
9.396717	0.1	0.260812
9.398383	0.1	0.262382
9.400050	0.1	0.262796
9.401717	0.1	0.261990
9.403383	0.1	0.260784
9.405050	0.1	0.259741
9.406717	0.1	0.258829
9.408383	0.1	0.257608
9.410050	0.1	0.255923
9.411717	0.1	0.254377
9.413383	0.1	0.253692
9.415050	0.1	0.254009
9.416717	0.1	0.255099
9.418383	0.1	0.256547
9.420050	0.1	0.257846
9.421717	0.1	0.258791
9.423383	0.1	0.259578
9.425050	0.1	0.260309
9.426717	0.1	0.260719
9.428383	0.1	0.260514
9.430050	0.1	0.259718
9.431717	0.1	0.258335
9.433383	0.1	0.256361
9.435050	0.1	0.254349
9.436717	0.1	0.253185
9.438383	0.1	0.253278
9.440050	0.1	0.254358
9.441717	0.1	0.255625
9.443383	0.1	0.255960
9.445050	0.1	0.254842
9.446717	0.1	0.253385
9.448383	0.1	0.253133
9.450050	0.1	0.253967
9.451717	0.1	0.254596
9.453383	0.1	0.254358
9.455050	0.1	0.253362
9.456717	0.1	0.251904
9.458383	0.1	0.250265
9.460050	0.1	0.248561
9.461717	0.1	0.246819
9.463383	0.1	0.245473
9.465050	0.1	0.245390
9.466717	0.1	0.246880
9.468383	0.1	0.249119
9.470050	0.1	0.250717
9.471717	0.1	0.250642
9.473383	0.1	0.248794
9.475050	0.1	0.245934
9.476717	0.1	0.243247
9.478383	0.1	0.241566
9.480050	0.1	0.240663
9.481717	0.1	0.239839
9.483383	0.1	0.239103
9.485050	0.1	0.239024
9.486717	0.1	0.239937
9.488383	0.1	0.241934
9.490050	0.1	0.244989
9.491717	0.1	0.248505
9.493383	0.1	0.251113
9.495050	0.1	0.251634
9.496717	0.1	0.250400
9.498383	0.1	0.248901
9.500050	0.1	0.248039
9.501717	0.1	0.247699
9.503383	0.1	0.247611
9.505050	0.1	0.247783
9.506717	0.1	0.248491
9.508383	0.1	0.250083
9.510050	0.1	0.252482
9.511717	0.1	0.254889
9.513383	0.1	0.256537
9.515050	0.1	0.257147
9.516717	0.1	0.256225
9.518383	0.1	0.253273
9.520050	0.1	0.248891
9.521717	0.1	0.244654
9.523383	0.1	0.241846
9.525050	0.1	0.240556
9.526717	0.1	0.239802
9.528383	0.1	0.238582
9.530050	0.1	0.236630
9.531717	0.1	0.234549
9.533383	0.1	0.233091
9.535050	0.1	0.232379
9.536717	0.1	0.232109
9.538383	0.1	0.232030
9.540050	0.1	0.231881
9.541717	0.1	0.231438
9.543383	0.1	0.230754
9.545050	0.1	0.230195
9.546717	0.1	0.230162
9.548383	0.1	0.230921
9.550050	0.1	0.232756
9.551717	0.1	0.236020
9.553383	0.1	0.240617
9.555050	0.1	0.245427
9.556717	0.1	0.248905
9.558383	0.1	0.250321
9.560050	0.1	0.249743
9.561717	0.1	0.247690
9.563383	0.1	0.245445
9.565050	0.1	0.244542
9.566717	0.1	0.245534
9.568383	0.1	0.247853
9.570050	0.1	0.250284
9.571717	0.1	0.251611
9.573383	0.1	0.251289
9.575050	0.1	0.249674
9.576717	0.1	0.247750
9.578383	0.1	0.246675
9.580050	0.1	0.247201
9.581717	0.1	0.249273
9.583383	0.1	0.252016
9.585050	0.1	0.254214
9.586717	0.1	0.255029
9.588383	0.1	0.254395
9.590050	0.1	0.252957
9.591717	0.1	0.251601
9.593383	0.1	0.250903
9.595050	0.1	0.250614
9.596717	0.1	0.249795
9.598383	0.1	0.247904
9.600050	0.1	0.245436
9.601717	0.1	0.243401
9.603383	0.1	0.242926
9.605050	0.1	0.244984
9.606717	0.1	0.249371
9.608383	0.1	0.254391
9.610050	0.1	0.258223
9.611717	0.1	0.260225
9.613383	0.1	0.261236
9.615050	0.1	0.262726
9.616717	0.1	0.265231
9.618383	0.1	0.267709
9.620050	0.1	0.268617
9.621717	0.1	0.266996
9.623383	0.1	0.263280
9.625050	0.1	0.259406
9.626717	0.1	0.257525
9.628383	0.1	0.258540
9.630050	0.1	0.262032
9.631717	0.1	0.266889
9.633383	0.1	0.271881
9.635050	0.1	0.276058
9.636717	0.1	0.278535
9.638383	0.1	0.278424
9.640050	0.1	0.275457
9.641717	0.1	0.270489
9.643383	0.1	0.265115
9.645050	0.1	0.260817
9.646717	0.1	0.258214
9.648383	0.1	0.257441
9.650050	0.1	0.258875
9.651717	0.1	0.262633
9.653383	0.1	0.267858
9.655050	0.1	0.273073
9.656717	0.1	0.277138
9.658383	0.1	0.279797
9.660050	0.1	0.281483
9.661717	0.1	0.282638
9.663383	0.1	0.283243
9.665050	0.1	0.282824
9.666717	0.1	0.281180
9.668383	0.1	0.278936
9.670050	0.1	0.277259
9.671717	0.1	0.276943
9.673383	0.1	0.277748
9.675050	0.1	0.278861
9.676717	0.1	0.279709
9.678383	0.1	0.279923
9.680050	0.1	0.279271
9.681717	0.1	0.277963
9.683383	0.1	0.276268
9.685050	0.1	0.274074
9.686717	0.1	0.271504
9.688383	0.1	0.269632
9.690050	0.1	0.269571
9.691717	0.1	0.270954
9.693383	0.1	0.272314
9.695050	0.1	0.272654
9.696717	0.1	0.272146
9.698383	0.1	0.271639
9.700050	0.1	0.271555
9.701717	0.1	0.271434
9.703383	0.1	0.270777
9.705050	0.1	0.269874
9.706717	0.1	0.269553
9.708383	0.1	0.270572
9.710050	0.1	0.272850
9.711717	0.1	0.275075
9.713383	0.1	0.275923
9.715050	0.1	0.275234
9.716717	0.1	0.273553
9.718383	0.1	0.271504
9.720050	0.1	0.269618
9.721717	0.1	0.267951
9.723383	0.1	0.266065
9.725050	0.1	0.263643
9.726717	0.1	0.261059
9.728383	0.1	0.259206
9.730050	0.1	0.258605
9.731717	0.1	0.258735
9.733383	0.1	0.258335
9.735050	0.1	0.256523
9.736717	0.1	0.253394
9.738383	0.1	0.249790
9.740050	0.1	0.247066
9.741717	0.1	0.246484
9.743383	0.1	0.248062
9.745050	0.1	0.250721
9.746717	0.1	0.253646
9.748383	0.1	0.256472
9.750050	0.1	0.258381
9.751717	0.1	0.258563
9.753383	0.1	0.257250
9.755050	0.1	0.255168
9.756717	0.1	0.252663
9.758383	0.1	0.249865
9.760050	0.1	0.246800
9.761717	0.1	0.243490
9.763383	0.1	0.240277
9.765050	0.1	0.237562
9.766717	0.1	0.235341
9.768383	0.1	0.233543
9.770050	0.1	0.232430
9.771717	0.1	0.232426
9.773383	0.1	0.233920
9.775050	0.1	0.236919
9.776717	0.1	0.240756
9.778383	0.1	0.244291
9.780050	0.1	0.246605
9.781717	0.1	0.247844
9.783383	0.1	0.249138
9.785050	0.1	0.251317
9.786717	0.1	0.254055
9.788383	0.1	0.256235
9.790050	0.1	0.257185
9.791717	0.1	0.257241
9.793383	0.1	0.256905
9.795050	0.1	0.256333
9.796717	0.1	0.255653
9.798383	0.1	0.254884
9.800050	0.1	0.254037
9.801717	0.1	0.253469
9.803383	0.1	0.253161
9.805050	0.1	0.252072
9.806717	0.1	0.249445
9.808383	0.1	0.246186
9.810050	0.1	0.243927
9.811717	0.1	0.243345
9.813383	0.1	0.244062
9.815050	0.1	0.245078
9.816717	0.1	0.245278
9.818383	0.1	0.244593
9.820050	0.1	0.244267
9.821717	0.1	0.245427
9.823383	0.1	0.247927
9.825050	0.1	0.250665
9.826717	0.1	0.252859
9.828383	0.1	0.254689
9.830050	0.1	0.256370
9.831717	0.1	0.257543
9.833383	0.1	0.257902
9.835050	0.1	0.257664
9.836717	0.1	0.257469
9.838383	0.1	0.258000
9.840050	0.1	0.259117
9.841717	0.1	0.259988
9.843383	0.1	0.260086
9.845050	0.1	0.259425
9.846717	0.1	0.258195
9.848383	0.1	0.256971
9.850050	0.1	0.257082
9.851717	0.1	0.259615
9.853383	0.1	0.264086
9.855050	0.1	0.268980
9.856717	0.1	0.272975
9.858383	0.1	0.275197
9.860050	0.1	0.275280
9.861717	0.1	0.273334
9.863383	0.1	0.269632
9.865050	0.1	0.265050
9.866717	0.1	0.261394
9.868383	0.1	0.260537
9.870050	0.1	0.263155
9.871717	0.1	0.268449
9.873383	0.1	0.274410
9.875050	0.1	0.278619
9.876717	0.1	0.279560
9.878383	0.1	0.277446
9.880050	0.1	0.274172
9.881717	0.1	0.272272
9.883383	0.1	0.273073
9.885050	0.1	0.275993
9.886717	0.1	0.279662
9.888383	0.1	0.282754
9.890050	0.1	0.284063
9.891717	0.1	0.282940
9.893383	0.1	0.279848
9.895050	0.1	0.276314
9.896717	0.1	0.274102
9.898383	0.1	0.274074
9.900050	0.1	0.275937
9.901717	0.1	0.278670
9.903383	0.1	0.281166
9.905050	0.1	0.282736
9.906717	0.1	0.283103
9.908383	0.1	0.281953
9.910050	0.1	0.279294
9.911717	0.1	0.275909
9.913383	0.1	0.272612
9.915050	0.1	0.269930
9.916717	0.1	0.268500
9.918383	0.1	0.268826
9.920050	0.1	0.270940
9.921717	0.1	0.274507
9.923383	0.1	0.278354
9.925050	0.1	0.280766
9.926717	0.1	0.281050
9.928383	0.1	0.279956
9.930050	0.1	0.278675
9.931717	0.1	0.278219
9.933383	0.1	0.278936
9.935050	0.1	0.279760
9.936717	0.1	0.279364
9.938383	0.1	0.278042
9.940050	0.1	0.277078
9.941717	0.1	0.277180
9.943383	0.1	0.278354
9.945050	0.1	0.279956
9.946717	0.1	0.280747
9.948383	0.1	0.280053
9.950050	0.1	0.278619
9.951717	0.1	0.277613
9.953383	0.1	0.277418
9.955050	0.1	0.277841
9.956717	0.1	0.278451
9.958383	0.1	0.278745
9.960050	0.1	0.278512
9.961717	0.1	0.277874
9.963383	0.1	0.276999
9.965050	0.1	0.276226
9.966717	0.1	0.275956
9.968383	0.1	0.276035
9.970050	0.1	0.275583
9.971717	0.1	0.273609
9.973383	0.1	0.270023
9.975050	0.1	0.266088
9.976717	0.1	0.263397
9.978383	0.1	0.262521
9.980050	0.1	0.263019
9.981717	0.1	0.264016
9.983383	0.1	0.264766
9.985050	0.1	0.265003
9.986717	0.1	0.264505
9.988383	0.1	0.262745
9.990050	0.1	0.259778
9.991717	0.1	0.256998
9.993383	0.1	0.256170
9.995050	0.1	0.257599
9.996717	0.1	0.259844
9.998383	0.1	0.261380
10.000050	0.1	0.262139
10.001717	0.1	0.263043
10.003383	0.1	0.264458
10.005050	0.1	0.266014
10.006717	0.1	0.267322
10.008383	0.1	0.268533
10.010050	0.1	0.270247
10.011717	0.1	0.272598
10.013383	0.1	0.274638
10.015050	0.1	0.275243
10.016717	0.1	0.273967
10.018383	0.1	0.270703
10.020050	0.1	0.265674
10.021717	0.1	0.259960
10.023383	0.1	0.255033
10.025050	0.1	0.251625
10.026717	0.1	0.249567
10.028383	0.1	0.248719
10.030050	0.1	0.249292
10.031717	0.1	0.251201
10.033383	0.1	0.253771
10.035050	0.1	0.256058
10.036717	0.1	0.257362
10.038383	0.1	0.257678
10.040050	0.1	0.257492
10.041717	0.1	0.257110
10.043383	0.1	0.256584
10.045050	0.1	0.256067
10.046717	0.1	0.255727
10.048383	0.1	0.255578
10.050050	0.1	0.255681
10.051717	0.1	0.256058
10.053383	0.1	0.256309
10.055050	0.1	0.255848
10.056717	0.1	0.254572
10.058383	0.1	0.252808
10.060050	0.1	0.251024
10.061717	0.1	0.249692
10.063383	0.1	0.249175
10.065050	0.1	0.249436
10.066717	0.1	0.249920
10.068383	0.1	0.250046
10.070050	0.1	0.249925
10.071717	0.1	0.250246
10.073383	0.1	0.251681
10.075050	0.1	0.254596
10.076717	0.1	0.258940
10.078383	0.1	0.263904
10.080050	0.1	0.267895
10.081717	0.1	0.269581
10.083383	0.1	0.268803
10.085050	0.1	0.266274
10.086717	0.1	0.262773
10.088383	0.1	0.259057
10.090050	0.1	0.255951
10.091717	0.1	0.253944
10.093383	0.1	0.253040
10.095050	0.1	0.253464
10.096717	0.1	0.255937
10.098383	0.1	0.260933
10.100050	0.1	0.267457
10.101717	0.1	0.273064
10.103383	0.1	0.275578
10.105050	0.1	0.274885
10.106717	0.1	0.273003
10.108383	0.1	0.271932
10.110050	0.1	0.272049
10.111717	0.1	0.272589
10.113383	0.1	0.272435
10.115050	0.1	0.270596
10.116717	0.1	0.267322
10.118383	0.1	0.264281
10.120050	0.1	0.263057
10.121717	0.1	0.263760
10.123383	0.1	0.265320
10.125050	0.1	0.266777
10.126717	0.1	0.267816
10.128383	0.1	0.268426
10.130050	0.1	0.269008
10.131717	0.1	0.270372
10.133383	0.1	0.273157
10.135050	0.1	0.277306
10.136717	0.1	0.281977
10.138383	0.1	0.285925
10.140050	0.1	0.287965
10.141717	0.1	0.287443
10.143383	0.1	0.284808
10.145050	0.1	0.281674
10.146717	0.1	0.279793
10.148383	0.1	0.279723
10.150050	0.1	0.280691
10.151717	0.1	0.281618
10.153383	0.1	0.281949
10.155050	0.1	0.281921
10.156717	0.1	0.282372
10.158383	0.1	0.283881
10.160050	0.1	0.286060
10.161717	0.1	0.288109
10.163383	0.1	0.289641
10.165050	0.1	0.290400
10.166717	0.1	0.289967
10.168383	0.1	0.288337
10.170050	0.1	0.286368
10.171717	0.1	0.285539
10.173383	0.1	0.287052
10.175050	0.1	0.290708
10.176717	0.1	0.294666
10.178383	0.1	0.296687
10.180050	0.1	0.295863
10.181717	0.1	0.293315
10.183383	0.1	0.291024
10.185050	0.1	0.290158
10.186717	0.1	0.290666
10.188383	0.1	0.291774
10.190050	0.1	0.292570
10.191717	0.1	0.292733
10.193383	0.1	0.292808
10.195050	0.1	0.293092
10.196717	0.1	0.292761
10.198383	0.1	0.290861
10.200050	0.1	0.287788
10.201717	0.1	0.284803
10.203383	0.1	0.282750
10.205050	0.1	0.281930
10.206717	0.1	0.282298
10.208383	0.1	0.283406
10.210050	0.1	0.284435
10.211717	0.1	0.284370
10.213383	0.1	0.283117
10.215050	0.1	0.282233
10.216717	0.1	0.283038
10.218383	0.1	0.284817
10.220050	0.1	0.286088
10.221717	0.1	0.286647
10.223383	0.1	0.287322
10.225050	0.1	0.288174
10.226717	0.1	0.288230
10.228383	0.1	0.286717
10.230050	0.1	0.283960
10.231717	0.1	0.280985
10.233383	0.1	0.278675
10.235050	0.1	0.277418
10.236717	0.1	0.276975
10.238383	0.1	0.276668
10.240050	0.1	0.276081
10.241717	0.1	0.275522
10.243383	0.1	0.275411
10.245050	0.1	0.275723
10.246717	0.1	0.276025
10.248383	0.1	0.275681
10.250050	0.1	0.274461
10.251717	0.1	0.272612
10.253383	0.1	0.270209
10.255050	0.1	0.267602
10.256717	0.1	0.266065
10.258383	0.1	0.266656
10.260050	0.1	0.269120
10.261717	0.1	0.272328
10.263383	0.1	0.274926
10.265050	0.1	0.275676
10.266717	0.1	0.274177
10.268383	0.1	0.271578
10.270050	0.1	0.269711
10.271717	0.1	0.269278
10.273383	0.1	0.269553
10.275050	0.1	0.270014
10.276717	0.1	0.271206
10.278383	0.1	0.273800
10.280050	0.1	0.277278
10.281717	0.1	0.279867
10.283383	0.1	0.279946
10.285050	0.1	0.277478
10.286717	0.1	0.273925
10.288383	0.1	0.270940
10.290050	0.1	0.269362
10.291717	0.1	0.269087
10.293383	0.1	0.269534
10.295050	0.1	0.270032
10.296717	0.1	0.270265
10.298383	0.1	0.270428
10.300050	0.1	0.270861
10.301717	0.1	0.271769
10.303383	0.1	0.273283
10.305050	0.1	0.275387
10.306717	0.1	0.277567
10.308383	0.1	0.278926
10.310050	0.1	0.278824
10.311717	0.1	0.277143
10.313383	0.1	0.274563
10.315050	0.1	0.272500
10.316717	0.1	0.271997
10.318383	0.1	0.272985
10.320050	0.1	0.274763
10.321717	0.1	0.276761
10.323383	0.1	0.278805
10.325050	0.1	0.280645
10.326717	0.1	0.281488
10.328383	0.1	0.280542
10.330050	0.1	0.278014
10.331717	0.1	0.275075
10.333383	0.1	0.272840
10.335050	0.1	0.271676
10.336717	0.1	0.271355
10.338383	0.1	0.271844
10.340050	0.1	0.273525
10.341717	0.1	0.276389
10.343383	0.1	0.279462
10.345050	0.1	0.281595
10.346717	0.1	0.282656
10.348383	0.1	0.283383
10.350050	0.1	0.284477
10.351717	0.1	0.286275
10.353383	0.1	0.288691
10.355050	0.1	0.291443
10.356717	0.1	0.294303
10.358383	0.1	0.297204
10.360050	0.1	0.300049
10.361717	0.1	0.302303
10.363383	0.1	0.302950
10.365050	0.1	0.301474
10.366717	0.1	0.298843
10.368383	0.1	0.296999
10.370050	0.1	0.297111
10.371717	0.1	0.298736
10.373383	0.1	0.300505
10.375050	0.1	0.301199
10.376717	0.1	0.300505
10.378383	0.1	0.299015
10.380050	0.1	0.297632
10.381717	0.1	0.297120
10.383383	0.1	0.297627
10.385050	0.1	0.298414
10.386717	0.1	0.298964
10.388383	0.1	0.300007
10.390050	0.1	0.302386
10.391717	0.1	0.305544
10.393383	0.1	0.307905
10.395050	0.1	0.308324
10.396717	0.1	0.306861
10.398383	0.1	0.304477
10.400050	0.1	0.302214
10.401717	0.1	0.300771
10.403383	0.1	0.300193
10.405050	0.1	0.299960
10.406717	0.1	0.299937
10.408383	0.1	0.300780
10.410050	0.1	0.303150
10.411717	0.1	0.306908
10.413383	0.1	0.311346
10.415050	0.1	0.315793
10.416717	0.1	0.319583
10.418383	0.1	0.321665
10.420050	0.1	0.321376
10.421717	0.1	0.319439
10.423383	0.1	0.317357
10.425050	0.1	0.316105
10.426717	0.1	0.315830
10.428383	0.1	0.316040
10.430050	0.1	0.315877
10.431717	0.1	0.314615
10.433383	0.1	0.311970
10.435050	0.1	0.308235
10.436717	0.1	0.304249
10.438383	0.1	0.301008
10.440050	0.1	0.299006
10.441717	0.1	0.298116
10.443383	0.1	0.298163
10.445050	0.1	0.299211
10.446717	0.1	0.301185
10.448383	0.1	0.303653
10.450050	0.1	0.306163
10.451717	0.1	0.308468
10.453383	0.1	0.310289
10.455050	0.1	0.311090
10.456717	0.1	0.310456
10.458383	0.1	0.308771
10.460050	0.1	0.307248
10.461717	0.1	0.307085
10.463383	0.1	0.308524
10.465050	0.1	0.310498
10.466717	0.1	0.311462
10.468383	0.1	0.310764
10.470050	0.1	0.308952
10.471717	0.1	0.306880
10.473383	0.1	0.305017
10.475050	0.1	0.303253
10.476717	0.1	0.301306
10.478383	0.1	0.299443
10.480050	0.1	0.298568
10.481717	0.1	0.299341
10.483383	0.1	0.301632
10.485050	0.1	0.304841
10.486717	0.1	0.308156
10.488383	0.1	0.310647
10.490050	0.1	0.311700
10.491717	0.1	0.311430
10.493383	0.1	0.310512
10.495050	0.1	0.309641
10.496717	0.1	0.308864
10.498383	0.1	0.307583
10.500050	0.1	0.305288
10.501717	0.1	0.302047
10.503383	0.1	0.298172
10.505050	0.1	0.294093
10.506717	0.1	0.290787
10.508383	0.1	0.289385
10.510050	0.1	0.290032
10.511717	0.1	0.291597
10.513383	0.1	0.292398
10.515050	0.1	0.291481
10.516717	0.1	0.289492
10.518383	0.1	0.287923
10.520050	0.1	0.287984
10.521717	0.1	0.290298
10.523383	0.1	0.294563
10.525050	0.1	0.299346
10.526717	0.1	0.303113
10.528383	0.1	0.305083
10.530050	0.1	0.305157
10.531717	0.1	0.303830
10.533383	0.1	0.301809
10.535050	0.1	0.299383
10.536717	0.1	0.296831
10.538383	0.1	0.295164
10.540050	0.1	0.295411
10.541717	0.1	0.297152
10.543383	0.1	0.298857
10.545050	0.1	0.299481
10.546717	0.1	0.299131
10.548383	0.1	0.298470
10.550050	0.1	0.297884
10.551717	0.1	0.297409
10.553383	0.1	0.297055
10.555050	0.1	0.296566
10.556717	0.1	0.295509
10.558383	0.1	0.294149
10.560050	0.1	0.293329
10.561717	0.1	0.293176
10.563383	0.1	0.293171
10.565050	0.1	0.293436
10.566717	0.1	0.294601
10.568383	0.1	0.296794
10.570050	0.1	0.299630
10.571717	0.1	0.302666
10.573383	0.1	0.305492
10.575050	0.1	0.307518
10.576717	0.1	0.308072
10.578383	0.1	0.306610
10.580050	0.1	0.303085
10.581717	0.1	0.298554
10.583383	0.1	0.294875
10.585050	0.1	0.293623
10.586717	0.1	0.295355
10.588383	0.1	0.299178
10.590050	0.1	0.303132
10.591717	0.1	0.305618
10.593383	0.1	0.306210
10.595050	0.1	0.305627
10.596717	0.1	0.305381
10.598383	0.1	0.306605
10.600050	0.1	0.308910
10.601717	0.1	0.310964
10.603383	0.1	0.312035
10.605050	0.1	0.312356
10.606717	0.1	0.312333
10.608383	0.1	0.311900
10.610050	0.1	0.310950
10.611717	0.1	0.309860
10.613383	0.1	0.309353
10.615050	0.1	0.309907
10.616717	0.1	0.311355
10.618383	0.1	0.313232
10.620050	0.1	0.314997
10.621717	0.1	0.315928
10.623383	0.1	0.315798
10.625050	0.1	0.315243
10.626717	0.1	0.315029
10.628383	0.1	0.315458
10.630050	0.1	0.316431
10.631717	0.1	0.317674
10.633383	0.1	0.319099
10.635050	0.1	0.321078
10.636717	0.1	0.324002
10.638383	0.1	0.327630
10.640050	0.1	0.331090
10.641717	0.1	0.333483
10.643383	0.1	0.334317
10.645050	0.1	0.333544
10.646717	0.1	0.331649
10.648383	0.1	0.329320
10.650050	0.1	0.327080
10.651717	0.1	0.325628
10.653383	0.1	0.325940
10.655050	0.1	0.328231
10.656717	0.1	0.331211
10.658383	0.1	0.332962
10.660050	0.1	0.332440
10.661717	0.1	0.330200
10.663383	0.1	0.327881
10.665050	0.1	0.327164
10.666717	0.1	0.328994
10.668383	0.1	0.332985
10.670050	0.1	0.337404
10.671717	0.1	0.340333
10.673383	0.1	0.341269
10.675050	0.1	0.341306
10.676717	0.1	0.341400
10.678383	0.1	0.341181
10.680050	0.1	0.339723
10.681717	0.1	0.336808
10.683383	0.1	0.332999
10.685050	0.1	0.328985
10.686717	0.1	0.325302
10.688383	0.1	0.322578
10.690050	0.1	0.321455
10.691717	0.1	0.321981
10.693383	0.1	0.323402
10.695050	0.1	0.324957
10.696717	0.1	0.326373
10.698383	0.1	0.327448
10.700050	0.1	0.328030
10.701717	0.1	0.328599
10.703383	0.1	0.329823
10.705050	0.1	0.331239
10.706717	0.1	0.331379
10.708383	0.1	0.329711
10.710050	0.1	0.327420
10.711717	0.1	0.326065
10.713383	0.1	0.325921
10.715050	0.1	0.325935
10.716717	0.1	0.324892
10.718383	0.1	0.322284
10.720050	0.1	0.318638
10.721717	0.1	0.315350
10.723383	0.1	0.313800
10.725050	0.1	0.314345
10.726717	0.1	0.316203
10.728383	0.1	0.318359
10.730050	0.1	0.320310
10.731717	0.1	0.322107
10.733383	0.1	0.324193
10.735050	0.1	0.326815
10.736717	0.1	0.329190
10.738383	0.1	0.329879
10.740050	0.1	0.327965
10.741717	0.1	0.323593
10.743383	0.1	0.317935
10.745050	0.1	0.312924
10.746717	0.1	0.310261
10.748383	0.1	0.310116
10.750050	0.1	0.311029
10.751717	0.1	0.311132
10.753383	0.1	0.309595
10.755050	0.1	0.306899
10.756717	0.1	0.303923
10.758383	0.1	0.301166
10.760050	0.1	0.298936
10.761717	0.1	0.297832
10.763383	0.1	0.298484
10.765050	0.1	0.300757
10.766717	0.1	0.303555
10.768383	0.1	0.305357
10.770050	0.1	0.305017
10.771717	0.1	0.302610
10.773383	0.1	0.299178
10.775050	0.1	0.295769
10.776717	0.1	0.293101
10.778383	0.1	0.291723
10.780050	0.1	0.291700
10.781717	0.1	0.292142
10.783383	0.1	0.292012
10.785050	0.1	0.291225
10.786717	0.1	0.290549
10.788383	0.1	0.291201
10.790050	0.1	0.294074
10.791717	0.1	0.298708
10.793383	0.1	0.303574
10.795050	0.1	0.307453
10.796717	0.1	0.309963
10.798383	0.1	0.310810
10.800050	0.1	0.309395
10.801717	0.1	0.305763
10.803383	0.1	0.301269
10.805050	0.1	0.297567
10.806717	0.1	0.295574
10.808383	0.1	0.295397
10.810050	0.1	0.296491
10.811717	0.1	0.297865
10.813383	0.1	0.298508
10.815050	0.1	0.297939
10.816717	0.1	0.296701
10.818383	0.1	0.296072
10.820050	0.1	0.296980
10.821717	0.1	0.299304
10.823383	0.1	0.302116
10.825050	0.1	0.304501
10.826717	0.1	0.306205
10.828383	0.1	0.307290
10.830050	0.1	0.307816
10.831717	0.1	0.308310
10.833383	0.1	0.309614
10.835050	0.1	0.311946
10.836717	0.1	0.314517
10.838383	0.1	0.316249
10.840050	0.1	0.316491
10.841717	0.1	0.315304
10.843383	0.1	0.313367
10.845050	0.1	0.311420
10.846717	0.1	0.309772
10.848383	0.1	0.308538
10.850050	0.1	0.308258
10.851717	0.1	0.309595
10.853383	0.1	0.312370
10.855050	0.1	0.315574
10.856717	0.1	0.318452
10.858383	0.1	0.320682
10.860050	0.1	0.321618
10.861717	0.1	0.320757
10.863383	0.1	0.318862
10.865050	0.1	0.317097
10.866717	0.1	0.315700
10.868383	0.1	0.314377
10.870050	0.1	0.313167
10.871717	0.1	0.312538
10.873383	0.1	0.312799
10.875050	0.1	0.313460
10.876717	0.1	0.313772
10.878383	0.1	0.313795
10.880050	0.1	0.314610
10.881717	0.1	0.317157
10.883383	0.1	0.320962
10.885050	0.1	0.324245
10.886717	0.1	0.325260
10.888383	0.1	0.323523
10.890050	0.1	0.320389
10.891717	0.1	0.318331
10.893383	0.1	0.319448
10.895050	0.1	0.323984
10.896717	0.1	0.330112
10.898383	0.1	0.335532
10.900050	0.1	0.339267
10.901717	0.1	0.341656
10.903383	0.1	0.343220
10.905050	0.1	0.344114
10.906717	0.1	0.344338
10.908383	0.1	0.344333
10.910050	0.1	0.345092
10.911717	0.1	0.347286
10.913383	0.1	0.350112
10.915050	0.1	0.351425
10.916717	0.1	0.349577
10.918383	0.1	0.344650
10.920050	0.1	0.337628
10.921717	0.1	0.329814
10.923383	0.1	0.323183
10.925050	0.1	0.319653
10.926717	0.1	0.319788
10.928383	0.1	0.322554
10.930050	0.1	0.326168
10.931717	0.1	0.329199
10.933383	0.1	0.331099
10.935050	0.1	0.331737
10.936717	0.1	0.330815
10.938383	0.1	0.328422
10.940050	0.1	0.325725
10.941717	0.1	0.324119
10.943383	0.1	0.323928
10.945050	0.1	0.324510
10.946717	0.1	0.325320
10.948383	0.1	0.326005
10.950050	0.1	0.325968
10.951717	0.1	0.324906
10.953383	0.1	0.323197
10.955050	0.1	0.321530
10.956717	0.1	0.320510
10.958383	0.1	0.320072
10.960050	0.1	0.319858
10.961717	0.1	0.320012
10.963383	0.1	0.320626
10.965050	0.1	0.321288
10.966717	0.1	0.321846
10.968383	0.1	0.322582
10.970050	0.1	0.323295
10.971717	0.1	0.323299
10.973383	0.1	0.322438
10.975050	0.1	0.321255
10.976717	0.1	0.320226
10.978383	0.1	0.319560
10.980050	0.1	0.319323
10.981717	0.1	0.319360
10.983383	0.1	0.319397
10.985050	0.1	0.319085
10.986717	0.1	0.317986
10.988383	0.1	0.315784
10.990050	0.1	0.312859
10.991717	0.1	0.310335
10.993383	0.1	0.309292
10.995050	0.1	0.309893
10.996717	0.1	0.311164
10.998383	0.1	0.311900
11.000050	0.1	0.311513
11.001717	0.1	0.309902
11.003383	0.1	0.307062
11.005050	0.1	0.303425
11.006717	0.1	0.300030
11.008383	0.1	0.297865
11.010050	0.1	0.297255
11.011717	0.1	0.297977
11.013383	0.1	0.299676
11.015050	0.1	0.302102
11.016717	0.1	0.304515
11.018383	0.1	0.305441
11.020050	0.1	0.303960
11.021717	0.1	0.300757
11.023383	0.1	0.297260
11.025050	0.1	0.294461
11.026717	0.1	0.292826
11.028383	0.1	0.292314
11.030050	0.1	0.292538
11.031717	0.1	0.293162
11.033383	0.1	0.293530
11.035050	0.1	0.292752
11.036717	0.1	0.290712
11.038383	0.1	0.288216
11.040050	0.1	0.285986
11.041717	0.1	0.284356
11.043383	0.1	0.283727
11.045050	0.1	0.284477
11.046717	0.1	0.286531
11.048383	0.1	0.289618
11.050050	0.1	0.293637
11.051717	0.1	0.298335
11.053383	0.1	0.302880
11.055050	0.1	0.306093
11.056717	0.1	0.307281
11.058383	0.1	0.306685
11.060050	0.1	0.305255
11.061717	0.1	0.304058
11.063383	0.1	0.303560
11.065050	0.1	0.303304
11.066717	0.1	0.302931
11.068383	0.1	0.303159
11.070050	0.1	0.304854
11.071717	0.1	0.307369
11.073383	0.1	0.308845
11.075050	0.1	0.308389
11.076717	0.1	0.307281
11.078383	0.1	0.307364
11.080050	0.1	0.308962
11.081717	0.1	0.310862
11.083383	0.1	0.311960
11.085050	0.1	0.312272
11.086717	0.1	0.312459
11.088383	0.1	0.312668
11.090050	0.1	0.312189
11.091717	0.1	0.310219
11.093383	0.1	0.306792
11.095050	0.1	0.303127
11.096717	0.1	0.301013
11.098383	0.1	0.301441
11.100050	0.1	0.303760
11.101717	0.1	0.306368
11.103383	0.1	0.308165
11.105050	0.1	0.309376
11.106717	0.1	0.310959
11.108383	0.1	0.313399
11.110050	0.1	0.316170
11.111717	0.1	0.318247
11.113383	0.1	0.318917
11.115050	0.1	0.318270
11.116717	0.1	0.316980
11.118383	0.1	0.315555
11.120050	0.1	0.314284
11.121717	0.1	0.313777
11.123383	0.1	0.314843
11.125050	0.1	0.317632
11.126717	0.1	0.321059
11.128383	0.1	0.323737
11.130050	0.1	0.325451
11.131717	0.1	0.326727
11.133383	0.1	0.327379
11.135050	0.1	0.326862
11.136717	0.1	0.325423
11.138383	0.1	0.323905
11.140050	0.1	0.322931
11.141717	0.1	0.322745
11.143383	0.1	0.323383
11.145050	0.1	0.324822
11.146717	0.1	0.326629
11.148383	0.1	0.327788
11.150050	0.1	0.327467
11.151717	0.1	0.326261
11.153383	0.1	0.326023
11.155050	0.1	0.328077
11.156717	0.1	0.331947
11.158383	0.1	0.335732
11.160050	0.1	0.337702
11.161717	0.1	0.337590
11.163383	0.1	0.336124
11.165050	0.1	0.333991
11.166717	0.1	0.331760
11.168383	0.1	0.330089
11.170050	0.1	0.329367
11.171717	0.1	0.329507
11.173383	0.1	0.330354
11.175050	0.1	0.332035
11.176717	0.1	0.334564
11.178383	0.1	0.337386
11.180050	0.1	0.339681
11.181717	0.1	0.340785
11.183383	0.1	0.340599
11.185050	0.1	0.339663
11.186717	0.1	0.338396
11.188383	0.1	0.336710
11.190050	0.1	0.334457
11.191717	0.1	0.331691
11.193383	0.1	0.328887
11.195050	0.1	0.327020
11.196717	0.1	0.326661
11.198383	0.1	0.327155
11.200050	0.1	0.327500
11.201717	0.1	0.327593
11.203383	0.1	0.328030
11.205050	0.1	0.329218
11.206717	0.1	0.331099
11.208383	0.1	0.333260
11.210050	0.1	0.334894
11.211717	0.1	0.335025
11.213383	0.1	0.333255
11.215050	0.1	0.330308
11.216717	0.1	0.327867
11.218383	0.1	0.327351
11.220050	0.1	0.328701
11.221717	0.1	0.330615
11.223383	0.1	0.331714
11.225050	0.1	0.331304
11.226717	0.1	0.329553
11.228383	0.1	0.327285
11.230050	0.1	0.325348
11.231717	0.1	0.324189
11.233383	0.1	0.323886
11.235050	0.1	0.324007
11.236717	0.1	0.323881
11.238383	0.1	0.323406
11.240050	0.1	0.322931
11.241717	0.1	0.322405
11.243383	0.1	0.321600
11.245050	0.1	0.320761
11.246717	0.1	0.320380
11.248383	0.1	0.320417
11.250050	0.1	0.320273
11.251717	0.1	0.319798
11.253383	0.1	0.319416
11.255050	0.1	0.319099
11.256717	0.1	0.318224
11.258383	0.1	0.316375
11.260050	0.1	0.313791
11.261717	0.1	0.311527
11.263383	0.1	0.310708
11.265050	0.1	0.311355
11.266717	0.1	0.312505
11.268383	0.1	0.313385
11.270050	0.1	0.313926
11.271717	0.1	0.314568
11.273383	0.1	0.315662
11.275050	0.1	0.316892
11.276717	0.1	0.317688
11.278383	0.1	0.318177
11.280050	0.1	0.319150
11.281717	0.1	0.321241
11.283383	0.1	0.324170
11.285050	0.1	0.326429
11.286717	0.1	0.326321
11.288383	0.1	0.323895
11.290050	0.1	0.321097
11.291717	0.1	0.319416
11.293383	0.1	0.318363
11.295050	0.1	0.316920
11.296717	0.1	0.315011
11.298383	0.1	0.312994
11.300050	0.1	0.311257
11.301717	0.1	0.310531
11.303383	0.1	0.311183
11.305050	0.1	0.312426
11.306717	0.1	0.313232
11.308383	0.1	0.313623
11.310050	0.1	0.314368
11.311717	0.1	0.315448
11.313383	0.1	0.315849
11.315050	0.1	0.315006
11.316717	0.1	0.313483
11.318383	0.1	0.312012
11.320050	0.1	0.311024
11.321717	0.1	0.310894
11.323383	0.1	0.311779
11.325050	0.1	0.313581
11.326717	0.1	0.316082
11.328383	0.1	0.318754
11.330050	0.1	0.321050
11.331717	0.1	0.322633
11.333383	0.1	0.323164
11.335050	0.1	0.322545
11.336717	0.1	0.321427
11.338383	0.1	0.320785
11.340050	0.1	0.321059
11.341717	0.1	0.322117
11.343383	0.1	0.323751
11.345050	0.1	0.325777
11.346717	0.1	0.327700
11.348383	0.1	0.328934
11.350050	0.1	0.329390
11.351717	0.1	0.329497
11.353383	0.1	0.329628
11.355050	0.1	0.329576
11.356717	0.1	0.328678
11.358383	0.1	0.326424
11.360050	0.1	0.323150
11.361717	0.1	0.320110
11.363383	0.1	0.318899
11.365050	0.1	0.320370
11.366717	0.1	0.324217
11.368383	0.1	0.329497
11.370050	0.1	0.334764
11.371717	0.1	0.338377
11.373383	0.1	0.339756
11.375050	0.1	0.339565
11.376717	0.1	0.338666
11.378383	0.1	0.337539
11.380050	0.1	0.336380
11.381717	0.1	0.335220
11.383383	0.1	0.334219
11.385050	0.1	0.333772
11.386717	0.1	0.334173
11.388383	0.1	0.335095
11.390050	0.1	0.335840
11.391717	0.1	0.336170
11.393383	0.1	0.336487
11.395050	0.1	0.336980
11.396717	0.1	0.337209
11.398383	0.1	0.336790
11.400050	0.1	0.336077
11.401717	0.1	0.335891
11.403383	0.1	0.336724
11.405050	0.1	0.338349
11.406717	0.1	0.340249
11.408383	0.1	0.342135
11.410050	0.1	0.343891
11.411717	0.1	0.345423
11.413383	0.1	0.346610
11.415050	0.1	0.347407
11.416717	0.1	0.347635
11.418383	0.1	0.346643
11.420050	0.1	0.343928
11.421717	0.1	0.340468
11.423383	0.1	0.338610
11.425050	0.1	0.340007
11.426717	0.1	0.344142
11.428383	0.1	0.349088
11.430050	0.1	0.353148
11.431717	0.1	0.355858
11.433383	0.1	0.357833
11.435050	0.1	0.359835
11.436717	0.1	0.361977
11.438383	0.1	0.363500
11.440050	0.1	0.363295
11.441717	0.1	0.361223
11.443383	0.1	0.358727
11.445050	0.1	0.357409
11.446717	0.1	0.357362
11.448383	0.1	0.357395
11.450050	0.1	0.356655
11.451717	0.1	0.355355
11.453383	0.1	0.354140
11.455050	0.1	0.353400
11.456717	0.1	0.352976
11.458383	0.1	0.352096
11.460050	0.1	0.349856
11.461717	0.1	0.345963
11.463383	0.1	0.341050
11.465050	0.1	0.336631
11.466717	0.1	0.334266
11.468383	0.1	0.334224
11.470050	0.1	0.335318
11.471717	0.1	0.336370
11.473383	0.1	0.336841
11.475050	0.1	0.336166
11.476717	0.1	0.333749
11.478383	0.1	0.329893
11.480050	0.1	0.325749
11.481717	0.1	0.322242
11.483383	0.1	0.319425
11.485050	0.1	0.317013
11.486717	0.1	0.315397
11.488383	0.1	0.315676
11.490050	0.1	0.318387
11.491717	0.1	0.322647
11.493383	0.1	0.326890
11.495050	0.1	0.330061
11.496717	0.1	0.331993
11.498383	0.1	0.332966
11.500050	0.1	0.333218
11.501717	0.1	0.333064
11.503383	0.1	0.332934
11.505050	0.1	0.332901
11.506717	0.1	0.332617
11.508383	0.1	0.332030
11.510050	0.1	0.331672
11.511717	0.1	0.332044
11.513383	0.1	0.332813
11.515050	0.1	0.333092
11.516717	0.1	0.332659
11.518383	0.1	0.332342
11.520050	0.1	0.333060
11.521717	0.1	0.334736
11.523383	0.1	0.336138
11.525050	0.1	0.335788
11.526717	0.1	0.333339
11.528383	0.1	0.329944
11.530050	0.1	0.327192
11.531717	0.1	0.325800
11.533383	0.1	0.325311
11.535050	0.1	0.324897
11.536717	0.1	0.324124
11.538383	0.1	0.323257
11.540050	0.1	0.323062
11.541717	0.1	0.324054
11.543383	0.1	0.326051
11.545050	0.1	0.328491
11.546717	0.1	0.330643
11.548383	0.1	0.331928
11.550050	0.1	0.332156
11.551717	0.1	0.331169
11.553383	0.1	0.328561
11.555050	0.1	0.324245
11.556717	0.1	0.319150
11.558383	0.1	0.315015
11.560050	0.1	0.313334
11.561717	0.1	0.314577
11.563383	0.1	0.318242
11.565050	0.1	0.323062
11.566717	0.1	0.327281
11.568383	0.1	0.329879
11.570050	0.1	0.331248
11.571717	0.1	0.331933
11.573383	0.1	0.331732
11.575050	0.1	0.330592
11.576717	0.1	0.329241
11.578383	0.1	0.328696
11.580050	0.1	0.329288
11.581717	0.1	0.330494
11.583383	0.1	0.331746
11.585050	0.1	0.332817
11.586717	0.1	0.333707
11.588383	0.1	0.334932
11.590050	0.1	0.337409
11.591717	0.1	0.341428
11.593383	0.1	0.346024
11.595050	0.1	0.349544
11.596717	0.1	0.350866
11.598383	0.1	0.349940
11.600050	0.1	0.347397
11.601717	0.1	0.344110
11.603383	0.1	0.341283
11.605050	0.1	0.340063
11.606717	0.1	0.340766
11.608383	0.1	0.342908
11.610050	0.1	0.345530
11.611717	0.1	0.347658
11.613383	0.1	0.348953
11.615050	0.1	0.349600
11.616717	0.1	0.349777
11.618383	0.1	0.349586
11.620050	0.1	0.349064
11.621717	0.1	0.348212
11.623383	0.1	0.347304
11.625050	0.1	0.346838
11.626717	0.1	0.346913
11.628383	0.1	0.347355
11.630050	0.1	0.348254
11.631717	0.1	0.349768
11.633383	0.1	0.351588
11.635050	0.1	0.352957
11.636717	0.1	0.353195
11.638383	0.1	0.352091
11.640050	0.1	0.350042
11.641717	0.1	0.347998
11.643383	0.1	0.347034
11.645050	0.1	0.347607
11.646717	0.1	0.349400
11.648383	0.1	0.351844
11.650050	0.1	0.354350
11.651717	0.1	0.356245
11.653383	0.1	0.356948
11.655050	0.1	0.356445
11.656717	0.1	0.355481
11.658383	0.1	0.355253
11.660050	0.1	0.356711
11.661717	0.1	0.359956
11.663383	0.1	0.364287
11.665050	0.1	0.368976
11.666717	0.1	0.373842
11.668383	0.1	0.378620
11.670050	0.1	0.382308
11.671717	0.1	0.383938
11.673383	0.1	0.383775
11.675050	0.1	0.383481
11.676717	0.1	0.384445
11.678383	0.1	0.386043
11.680050	0.1	0.386378
11.681717	0.1	0.384254
11.683383	0.1	0.380012
11.685050	0.1	0.375099
11.686717	0.1	0.370834
11.688383	0.1	0.367654
11.690050	0.1	0.365772
11.691717	0.1	0.365572
11.693383	0.1	0.366857
11.695050	0.1	0.368664
11.696717	0.1	0.370285
11.698383	0.1	0.371938
11.700050	0.1	0.374154
11.701717	0.1	0.376818
11.703383	0.1	0.379053
11.705050	0.1	0.379905
11.706717	0.1	0.378881
11.708383	0.1	0.376259
11.710050	0.1	0.373004
11.711717	0.1	0.370080
11.713383	0.1	0.367896
11.715050	0.1	0.366340
11.716717	0.1	0.365041
11.718383	0.1	0.363416
11.720050	0.1	0.360948
11.721717	0.1	0.357833
11.723383	0.1	0.355057
11.725050	0.1	0.353344
11.726717	0.1	0.352585
11.728383	0.1	0.352524
11.730050	0.1	0.353204
11.731717	0.1	0.354941
11.733383	0.1	0.357851
11.735050	0.1	0.361186
11.736717	0.1	0.363630
11.738383	0.1	0.364166
11.740050	0.1	0.362429
11.741717	0.1	0.358899
11.743383	0.1	0.354433
11.745050	0.1	0.349609
11.746717	0.1	0.345018
11.748383	0.1	0.341451
11.750050	0.1	0.339183
11.751717	0.1	0.337805
11.753383	0.1	0.336817
11.755050	0.1	0.336170
11.756717	0.1	0.336091
11.758383	0.1	0.336533
11.760050	0.1	0.336976
11.761717	0.1	0.337102
11.763383	0.1	0.337358
11.765050	0.1	0.338294
11.766717	0.1	0.339556
11.768383	0.1	0.339909
11.770050	0.1	0.338429
11.771717	0.1	0.335569
11.773383	0.1	0.332668
11.775050	0.1	0.330601
11.776717	0.1	0.329288
11.778383	0.1	0.328231
11.780050	0.1	0.327732
11.781717	0.1	0.328855
11.783383	0.1	0.331639
11.785050	0.1	0.334540
11.786717	0.1	0.336259
11.788383	0.1	0.336911
11.790050	0.1	0.337046
11.791717	0.1	0.336859
11.793383	0.1	0.336440
11.795050	0.1	0.336017
11.796717	0.1	0.335569
11.798383	0.1	0.334634
11.800050	0.1	0.332962
11.801717	0.1	0.330843
11.803383	0.1	0.328352
11.805050	0.1	0.325437
11.806717	0.1	0.322708
11.808383	0.1	0.321255
11.810050	0.1	0.321651
11.811717	0.1	0.323607
11.813383	0.1	0.326317
11.815050	0.1	0.329097
11.816717	0.1	0.331947
11.818383	0.1	0.335453
11.820050	0.1	0.340110
11.821717	0.1	0.345483
11.823383	0.1	0.350010
11.825050	0.1	0.352049
11.826717	0.1	0.351062
11.828383	0.1	0.347826
11.830050	0.1	0.343821
11.831717	0.1	0.340212
11.833383	0.1	0.337451
11.835050	0.1	0.336035
11.836717	0.1	0.336897
11.838383	0.1	0.340389
11.840050	0.1	0.345376
11.841717	0.1	0.349972
11.843383	0.1	0.352934
11.845050	0.1	0.353996
11.846717	0.1	0.353479
11.848383	0.1	0.352222
11.850050	0.1	0.351490
11.851717	0.1	0.352054
11.853383	0.1	0.353358
11.855050	0.1	0.354289
11.856717	0.1	0.354331
11.858383	0.1	0.353842
11.860050	0.1	0.353623
11.861717	0.1	0.354336
11.863383	0.1	0.356021
11.865050	0.1	0.358312
11.866717	0.1	0.360636
11.868383	0.1	0.362322
11.870050	0.1	0.363053
11.871717	0.1	0.362787
11.873383	0.1	0.361516
11.875050	0.1	0.359355
11.876717	0.1	0.356850
11.878383	0.1	0.355034
11.880050	0.1	0.354694
11.881717	0.1	0.355612
11.883383	0.1	0.357055
11.885050	0.1	0.358680
11.886717	0.1	0.360510
11.888383	0.1	0.362690
11.890050	0.1	0.365232
11.891717	0.1	0.368017
11.893383	0.1	0.371025
11.895050	0.1	0.374350
11.896717	0.1	0.377581
11.898383	0.1	0.379621
11.900050	0.1	0.379779
11.901717	0.1	0.378760
11.903383	0.1	0.378098
11.905050	0.1	0.378494
11.906717	0.1	0.379225
11.908383	0.1	0.379425
11.910050	0.1	0.379235
11.911717	0.1	0.379225
11.913383	0.1	0.379416
11.915050	0.1	0.379370
11.916717	0.1	0.379165
11.918383	0.1	0.379584
11.920050	0.1	0.380925
11.921717	0.1	0.382685
11.923383	0.1	0.384422
11.925050	0.1	0.385721
11.926717	0.1	0.385772
11.928383	0.1	0.384427
11.930050	0.1	0.382927
11.931717	0.1	0.382583
11.933383	0.1	0.383402
11.935050	0.1	0.384026
11.936717	0.1	0.382923
11.938383	0.1	0.380203
11.940050	0.1	0.377558
11.941717	0.1	0.376189
11.943383	0.1	0.375845
11.945050	0.1	0.375644
11.946717	0.1	0.374909
11.948383	0.1	0.373605
11.950050	0.1	0.372222
11.951717	0.1	0.371211
11.953383	0.1	0.370736
11.955050	0.1	0.370867
11.956717	0.1	0.371514
11.958383	0.1	0.372394
11.960050	0.1	0.373041
11.961717	0.1	0.372962
11.963383	0.1	0.372054
11.965050	0.1	0.370964
11.966717	0.1	0.370787
11.968383	0.1	0.372203
11.970050	0.1	0.374760
11.971717	0.1	0.376999
11.973383	0.1	0.378001
11.975050	0.1	0.378466
11.976717	0.1	0.379407
11.978383	0.1	0.380450
11.980050	0.1	0.380469
11.981717	0.1	0.378895
11.983383	0.1	0.375761
11.985050	0.1	0.371314
11.986717	0.1	0.366168
11.988383	0.1	0.361437
11.990050	0.1	0.358219
11.991717	0.1	0.356883
11.993383	0.1	0.356929
11.995050	0.1	0.357456
11.996717	0.1	0.357782
11.998383	0.1	0.357879
12.000050	0.1	0.358084
12.001717	0.1	0.358117
12.003383	0.1	0.357185
12.005050	0.1	0.355183
12.006717	0.1	0.352822
12.008383	0.1	0.350527
12.010050	0.1	0.348147
12.011717	0.1	0.345707
12.013383	0.1	0.343737
12.015050	0.1	0.342731
12.016717	0.1	0.342624
12.018383	0.1	0.343136
12.020050	0.1	0.344422
12.021717	0.1	0.346932
12.023383	0.1	0.350643
12.025050	0.1	0.354657
12.026717	0.1	0.357339
12.028383	0.1	0.357456
12.030050	0.1	0.355463
12.031717	0.1	0.352752
12.033383	0.1	0.350303
12.035050	0.1	0.348585
12.036717	0.1	0.347723
12.038383	0.1	0.347374
12.040050	0.1	0.346950
12.041717	0.1	0.345870
12.043383	0.1	0.343989
12.045050	0.1	0.342131
12.046717	0.1	0.341474
12.048383	0.1	0.342275
12.050050	0.1	0.343728
12.051717	0.1	0.344831
12.053383	0.1	0.345190
12.055050	0.1	0.345474
12.056717	0.1	0.346815
12.058383	0.1	0.349535
12.060050	0.1	0.352999
12.061717	0.1	0.356263
12.063383	0.1	0.358406
12.065050	0.1	0.359011
12.066717	0.1	0.358592
12.068383	0.1	0.358075
12.070050	0.1	0.358112
12.071717	0.1	0.358834
12.073383	0.1	0.359868
12.075050	0.1	0.360464
12.076717	0.1	0.360254
12.078383	0.1	0.359784
12.080050	0.1	0.359900
12.081717	0.1	0.360911
12.083383	0.1	0.362559
12.085050	0.1	0.364273
12.086717	0.1	0.365661
12.088383	0.1	0.366783
12.090050	0.1	0.367817
12.091717	0.1	0.368734
12.093383	0.1	0.369134
12.095050	0.1	0.368450
12.096717	0.1	0.366885
12.098383	0.1	0.365414
12.100050	0.1	0.364557
12.101717	0.1	0.364264
12.103383	0.1	0.364641
12.105050	0.1	0.365661
12.106717	0.1	0.366825
12.108383	0.1	0.367803
12.110050	0.1	0.369027
12.111717	0.1	0.371039
12.113383	0.1	0.373819
12.115050	0.1	0.377144
12.116717	0.1	0.380869
12.118383	0.1	0.384655
12.120050	0.1	0.387938
12.121717	0.1	0.390471
12.123383	0.1	0.392497
12.125050	0.1	0.394224
12.126717	0.1	0.395430
12.128383	0.1	0.395821
12.130050	0.1	0.395505
12.131717	0.1	0.395086
12.133383	0.1	0.395188
12.135050	0.1	0.395966
12.136717	0.1	0.397251
12.138383	0.1	0.398885
12.140050	0.1	0.400543
12.141717	0.1	0.401661
12.143383	0.1	0.401842
12.145050	0.1	0.401423
12.146717	0.1	0.401470
12.148383	0.1	0.402797
12.150050	0.1	0.405260
12.151717	0.1	0.408161
12.153383	0.1	0.410802
12.155050	0.1	0.412827
12.156717	0.1	0.414192
12.158383	0.1	0.414914
12.160050	0.1	0.415193
12.161717	0.1	0.415458
12.163383	0.1	0.415999
12.165050	0.1	0.416827
12.166717	0.1	0.417968
12.168383	0.1	0.419398
12.170050	0.1	0.420841
12.171717	0.1	0.422113
12.173383	0.1	0.423524
12.175050	0.1	0.425801
12.176717	0.1	0.429298
12.178383	0.1	0.433018
12.180050	0.1	0.435193
12.181717	0.1	0.434895
12.183383	0.1	0.432674
12.185050	0.1	0.429936
12.186717	0.1	0.427943
12.188383	0.1	0.426988
12.190050	0.1	0.426727
12.191717	0.1	0.426723
12.193383	0.1	0.426476
12.195050	0.1	0.425726
12.196717	0.1	0.424781
12.198383	0.1	0.424311
12.200050	0.1	0.424660
12.201717	0.1	0.425186
12.203383	0.1	0.424762
12.205050	0.1	0.423035
12.206717	0.1	0.420688
12.208383	0.1	0.418541
12.210050	0.1	0.416725
12.211717	0.1	0.414765
12.213383	0.1	0.412287
12.215050	0.1	0.409433
12.216717	0.1	0.406760
12.218383	0.1	0.405093
12.220050	0.1	0.404804
12.221717	0.1	0.405191
12.223383	0.1	0.405014
12.225050	0.1	0.403831
12.226717	0.1	0.402178
12.228383	0.1	0.400529
12.230050	0.1	0.398918
12.231717	0.1	0.397572
12.233383	0.1	0.397344
12.235050	0.1	0.399048
12.236717	0.1	0.402317
12.238383	0.1	0.405447
12.240050	0.1	0.406764
12.241717	0.1	0.406080
12.243383	0.1	0.404213
12.245050	0.1	0.401721
12.246717	0.1	0.399067
12.248383	0.1	0.397041
12.250050	0.1	0.396227
12.251717	0.1	0.396422
12.253383	0.1	0.397041
12.255050	0.1	0.397800
12.256717	0.1	0.398518
12.258383	0.1	0.398494
12.260050	0.1	0.397069
12.261717	0.1	0.394871
12.263383	0.1	0.393540
12.265050	0.1	0.394126
12.266717	0.1	0.396250
12.268383	0.1	0.398471
12.270050	0.1	0.399491
12.271717	0.1	0.399146
12.273383	0.1	0.398103
12.275050	0.1	0.397097
12.276717	0.1	0.396855
12.278383	0.1	0.397973
12.280050	0.1	0.400129
12.281717	0.1	0.401880
12.283383	0.1	0.402015
12.285050	0.1	0.400990
12.286717	0.1	0.400208
12.288383	0.1	0.400241
12.290050	0.1	0.400506
12.291717	0.1	0.400408
12.293383	0.1	0.400110
12.295050	0.1	0.400203
12.296717	0.1	0.401214
12.298383	0.1	0.403109
12.300050	0.1	0.405214
12.301717	0.1	0.406839
12.303383	0.1	0.407808
12.305050	0.1	0.408269
12.306717	0.1	0.408581
12.308383	0.1	0.409354
12.310050	0.1	0.411142
12.311717	0.1	0.413842
12.313383	0.1	0.416772
12.315050	0.1	0.419365
12.316717	0.1	0.421423
12.318383	0.1	0.422946
12.320050	0.1	0.424082
12.321717	0.1	0.424962
12.323383	0.1	0.425498
12.325050	0.1	0.425521
12.326717	0.1	0.424967
12.328383	0.1	0.423798
12.330050	0.1	0.422220
12.331717	0.1	0.421004
12.333383	0.1	0.420911
12.335050	0.1	0.421605
12.336717	0.1	0.421917
12.338383	0.1	0.421191
12.340050	0.1	0.420134
12.341717	0.1	0.420264
12.343383	0.1	0.422560
12.345050	0.1	0.426485
12.346717	0.1	0.430355
12.348383	0.1	0.432734
12.350050	0.1	0.433391
12.351717	0.1	0.433307
12.353383	0.1	0.433978
12.355050	0.1	0.436129
12.356717	0.1	0.439123
12.358383	0.1	0.441815
12.360050	0.1	0.443649
12.361717	0.1	0.445079
12.363383	0.1	0.447123
12.365050	0.1	0.450253
12.366717	0.1	0.453922
12.368383	0.1	0.457522
12.370050	0.1	0.460800
12.371717	0.1	0.463356
12.373383	0.1	0.465093
12.375050	0.1	0.466770
12.376717	0.1	0.469019
12.378383	0.1	0.471473
12.380050	0.1	0.473158
12.381717	0.1	0.473130
12.383383	0.1	0.471263
12.385050	0.1	0.468604
12.386717	0.1	0.466658
12.388383	0.1	0.466118
12.390050	0.1	0.466388
12.391717	0.1	0.466695
12.393383	0.1	0.467086
12.395050	0.1	0.467706
12.396717	0.1	0.468362
12.398383	0.1	0.468995
12.400050	0.1	0.469987
12.401717	0.1	0.472297
12.403383	0.1	0.476805
12.405050	0.1	0.483044
12.406717	0.1	0.489452
12.408383	0.1	0.494584
12.410050	0.1	0.497727
12.411717	0.1	0.498849
12.413383	0.1	0.498607
12.415050	0.1	0.498295
12.416717	0.1	0.499240
12.418383	0.1	0.501783
12.420050	0.1	0.505173
12.421717	0.1	0.508246
12.423383	0.1	0.510127
12.425050	0.1	0.510928
12.426717	0.1	0.511389
12.428383	0.1	0.511673
12.430050	0.1	0.511403
12.431717	0.1	0.510509
12.433383	0.1	0.509415
12.435050	0.1	0.508735
12.436717	0.1	0.508968
12.438383	0.1	0.510272
12.440050	0.1	0.512400
12.441717	0.1	0.514453
12.443383	0.1	0.515035
12.445050	0.1	0.513592
12.446717	0.1	0.511087
12.448383	0.1	0.509098
12.450050	0.1	0.508800
12.451717	0.1	0.510784
12.453383	0.1	0.514863
12.455050	0.1	0.519836
12.456717	0.1	0.523990
12.458383	0.1	0.526137
12.460050	0.1	0.526202
12.461717	0.1	0.524898
12.463383	0.1	0.523054
12.465050	0.1	0.521047
12.466717	0.1	0.518830
12.468383	0.1	0.516567
12.470050	0.1	0.514919
12.471717	0.1	0.514346
12.473383	0.1	0.514491
12.475050	0.1	0.514439
12.476717	0.1	0.513354
12.478383	0.1	0.511110
12.480050	0.1	0.508544
12.481717	0.1	0.506672
12.483383	0.1	0.505615
12.485050	0.1	0.504754
12.486717	0.1	0.503515
12.488383	0.1	0.501955
12.490050	0.1	0.500749
12.491717	0.1	0.500428
12.493383	0.1	0.500563
12.495050	0.1	0.500171
12.496717	0.1	0.499003
12.498383	0.1	0.498015
12.500050	0.1	0.498383
12.501717	0.1	0.500297
12.503383	0.1	0.502844
12.505050	0.1	0.505010
12.506717	0.1	0.506537
12.508383	0.1	0.507566
12.510050	0.1	0.507855
12.511717	0.1	0.507189
12.513383	0.1	0.506165
12.515050	0.1	0.505652
12.516717	0.1	0.505536
12.518383	0.1	0.504865
12.520050	0.1	0.503194
12.521717	0.1	0.500726
12.523383	0.1	0.497769
12.525050	0.1	0.495049
12.526717	0.1	0.493359
12.528383	0.1	0.492409
12.530050	0.1	0.491124
12.531717	0.1	0.489256
12.533383	0.1	0.487864
12.535050	0.1	0.487920
12.536717	0.1	0.489154
12.538383	0.1	0.490742
12.540050	0.1	0.492586
12.541717	0.1	0.495082
12.543383	0.1	0.497708
12.545050	0.1	0.499054
12.546717	0.1	0.498509
12.548383	0.1	0.496903
12.550050	0.1	0.495245
12.551717	0.1	0.493983
12.553383	0.1	0.493433
12.555050	0.1	0.493824
12.556717	0.1	0.494751
12.558383	0.1	0.495394
12.560050	0.1	0.495352
12.561717	0.1	0.494961
12.563383	0.1	0.494528
12.565050	0.1	0.493787
12.566717	0.1	0.492437
12.568383	0.1	0.490537
12.570050	0.1	0.488344
12.571717	0.1	0.486374
12.573383	0.1	0.485391
12.575050	0.1	0.486048
12.576717	0.1	0.488535
12.578383	0.1	0.492395
12.580050	0.1	0.496660
12.581717	0.1	0.500330
12.583383	0.1	0.502672
12.585050	0.1	0.503371
12.586717	0.1	0.502788
12.588383	0.1	0.501769
12.590050	0.1	0.500786
12.591717	0.1	0.499506
12.593383	0.1	0.497480
12.595050	0.1	0.495063
12.596717	0.1	0.493317
12.598383	0.1	0.493019
12.600050	0.1	0.493801
12.601717	0.1	0.494546
12.603383	0.1	0.494868
12.605050	0.1	0.495422
12.606717	0.1	0.496795
12.608383	0.1	0.498681
12.610050	0.1	0.500171
12.611717	0.1	0.500535
12.613383	0.1	0.499650
12.615050	0.1	0.498085
12.616717	0.1	0.496842
12.618383	0.1	0.496684
12.620050	0.1	0.497741
12.621717	0.1	0.499552
12.623383	0.1	0.501312
12.625050	0.1	0.502518
12.626717	0.1	0.503324
12.628383	0.1	0.503976
12.630050	0.1	0.504372
12.631717	0.1	0.504507
12.633383	0.1	0.504730
12.635050	0.1	0.505424
12.636717	0.1	0.506495
12.638383	0.1	0.507133
12.640050	0.1	0.506341
12.641717	0.1	0.504148
12.643383	0.1	0.501662
12.645050	0.1	0.500050
12.646717	0.1	0.499701
12.648383	0.1	0.499962
12.650050	0.1	0.499641
12.651717	0.1	0.498104
12.653383	0.1	0.495845
12.655050	0.1	0.493829
12.656717	0.1	0.492712
12.658383	0.1	0.492590
12.660050	0.1	0.493182
12.661717	0.1	0.493987
12.663383	0.1	0.494630
12.665050	0.1	0.495417
12.666717	0.1	0.497098
12.668383	0.1	0.499864
12.670050	0.1	0.503231
12.671717	0.1	0.506598
12.673383	0.1	0.509396
12.675050	0.1	0.511119
12.676717	0.1	0.511245
12.678383	0.1	0.509247
12.680050	0.1	0.505606
12.681717	0.1	0.501964
12.683383	0.1	0.499473
12.685050	0.1	0.498048
12.686717	0.1	0.497224
12.688383	0.1	0.496572
12.690050	0.1	0.495720
12.691717	0.1	0.494453
12.693383	0.1	0.492753
12.695050	0.1	0.490560
12.696717	0.1	0.487892
12.698383	0.1	0.485424
12.700050	0.1	0.484241
12.701717	0.1	0.484553
12.703383	0.1	0.485177
12.705050	0.1	0.484763
12.706717	0.1	0.483124
12.708383	0.1	0.480870
12.710050	0.1	0.478402
12.711717	0.1	0.475678
12.713383	0.1	0.472656
12.715050	0.1	0.469638
12.716717	0.1	0.467156
12.718383	0.1	0.465494
12.720050	0.1	0.464269
12.721717	0.1	0.462569
12.723383	0.1	0.459664
12.725050	0.1	0.455650
12.726717	0.1	0.451622
12.728383	0.1	0.449098
12.730050	0.1	0.448525
12.731717	0.1	0.448693
12.733383	0.1	0.448152
12.735050	0.1	0.446504
12.736717	0.1	0.444157
12.738383	0.1	0.441647
12.740050	0.1	0.439356
12.741717	0.1	0.437344
12.743383	0.1	0.435282
12.745050	0.1	0.432734
12.746717	0.1	0.430043
12.748383	0.1	0.428446
12.750050	0.1	0.428790
12.751717	0.1	0.430448
12.753383	0.1	0.431449
12.755050	0.1	0.429805
12.756717	0.1	0.425172
12.758383	0.1	0.418969
12.760050	0.1	0.412948
12.761717	0.1	0.408390
12.763383	0.1	0.406150
12.765050	0.1	0.406257
12.766717	0.1	0.407672
12.768383	0.1	0.409107
12.770050	0.1	0.409796
12.771717	0.1	0.409675
12.773383	0.1	0.409321
12.775050	0.1	0.409465
12.776717	0.1	0.410196
12.778383	0.1	0.410569
12.780050	0.1	0.409544
12.781717	0.1	0.407286
12.783383	0.1	0.404855
12.785050	0.1	0.402774
12.786717	0.1	0.400525
12.788383	0.1	0.397535
12.790050	0.1	0.394387
12.791717	0.1	0.392417
12.793383	0.1	0.392222
12.795050	0.1	0.393260
12.796717	0.1	0.394541
12.798383	0.1	0.395156
12.800050	0.1	0.394816
12.801717	0.1	0.393935
12.803383	0.1	0.392781
12.805050	0.1	0.390974
12.806717	0.1	0.388413
12.808383	0.1	0.386005
12.810050	0.1	0.384785
12.811717	0.1	0.384846
12.813383	0.1	0.385926
12.815050	0.1	0.388096
12.816717	0.1	0.390867
12.818383	0.1	0.393000
12.820050	0.1	0.393814
12.821717	0.1	0.393447
12.823383	0.1	0.392138
12.825050	0.1	0.390462
12.826717	0.1	0.389135
12.828383	0.1	0.388059
12.830050	0.1	0.386513
12.831717	0.1	0.384194
12.833383	0.1	0.381572
12.835050	0.1	0.379742
12.836717	0.1	0.379886
12.838383	0.1	0.382066
12.840050	0.1	0.384930
12.841717	0.1	0.387100
12.843383	0.1	0.387984
12.845050	0.1	0.387565
12.846717	0.1	0.386429
12.848383	0.1	0.385591
12.850050	0.1	0.385656
12.851717	0.1	0.386802
12.853383	0.1	0.389270
12.855050	0.1	0.392990
12.856717	0.1	0.397167
12.858383	0.1	0.400911
12.860050	0.1	0.404087
12.861717	0.1	0.407086
12.863383	0.1	0.409763
12.865050	0.1	0.411370
12.866717	0.1	0.411551
12.868383	0.1	0.410997
12.870050	0.1	0.410620
12.871717	0.1	0.410560
12.873383	0.1	0.410499
12.875050	0.1	0.410154
12.876717	0.1	0.409298
12.878383	0.1	0.408050
12.880050	0.1	0.406769
12.881717	0.1	0.405367
12.883383	0.1	0.403356
12.885050	0.1	0.400669
12.886717	0.1	0.398369
12.888383	0.1	0.398275
12.890050	0.1	0.401274
12.891717	0.1	0.406071
12.893383	0.1	0.410238
12.895050	0.1	0.412255
12.896717	0.1	0.412404
12.898383	0.1	0.411971
12.900050	0.1	0.411877
12.901717	0.1	0.412078
12.903383	0.1	0.411915
12.905050	0.1	0.410797
12.906717	0.1	0.408841
12.908383	0.1	0.406690
12.910050	0.1	0.404888
12.911717	0.1	0.403845
12.913383	0.1	0.404078
12.915050	0.1	0.406187
12.916717	0.1	0.410546
12.918383	0.1	0.416483
12.920050	0.1	0.421968
12.921717	0.1	0.425228
12.923383	0.1	0.426532
12.925050	0.1	0.427323
12.926717	0.1	0.428343
12.928383	0.1	0.429279
12.930050	0.1	0.429396
12.931717	0.1	0.428138
12.933383	0.1	0.425782
12.935050	0.1	0.423635
12.936717	0.1	0.423072
12.938383	0.1	0.424194
12.940050	0.1	0.425642
12.941717	0.1	0.425829
12.943383	0.1	0.424143
12.945050	0.1	0.420976
12.946717	0.1	0.417288
12.948383	0.1	0.414266
12.950050	0.1	0.412813
12.951717	0.1	0.413177
12.953383	0.1	0.415207
12.955050	0.1	0.418462
12.956717	0.1	0.422001
12.958383	0.1	0.424851
12.960050	0.1	0.426508
12.961717	0.1	0.426783
12.963383	0.1	0.425703
12.965050	0.1	0.423728
12.966717	0.1	0.421554
12.968383	0.1	0.419556
12.970050	0.1	0.417554
12.971717	0.1	0.415230
12.973383	0.1	0.412771
12.975050	0.1	0.410667
12.976717	0.1	0.408744
12.978383	0.1	0.406061
12.980050	0.1	0.402010
12.981717	0.1	0.397349
12.983383	0.1	0.393884
12.985050	0.1	0.392976
12.986717	0.1	0.394769
12.988383	0.1	0.398322
12.990050	0.1	0.402015
12.991717	0.1	0.404315
12.993383	0.1	0.404371
12.995050	0.1	0.402150
12.996717	0.1	0.398443
12.998383	0.1	0.394494
13.000050	0.1	0.391440
13.001717	0.1	0.389712
13.003383	0.1	0.388757
13.005050	0.1	0.387607
13.006717	0.1	0.386061
13.008383	0.1	0.384566
13.010050	0.1	0.383230
13.011717	0.1	0.381619
13.013383	0.1	0.379356
13.015050	0.1	0.376804
13.016717	0.1	0.375346
13.018383	0.1	0.376287
13.020050	0.1	0.379262
13.021717	0.1	0.382299
13.023383	0.1	0.383644
13.025050	0.1	0.383253
13.026717	0.1	0.382285
13.028383	0.1	0.381451
13.030050	0.1	0.380431
13.031717	0.1	0.378788
13.033383	0.1	0.376874
13.035050	0.1	0.375700
13.036717	0.1	0.376049
13.038383	0.1	0.377861
13.040050	0.1	0.380394
13.041717	0.1	0.382857
13.043383	0.1	0.384818
13.045050	0.1	0.385921
13.046717	0.1	0.385744
13.048383	0.1	0.384217
13.050050	0.1	0.381754
13.051717	0.1	0.379002
13.053383	0.1	0.376450
13.055050	0.1	0.374191
13.056717	0.1	0.371886
13.058383	0.1	0.369321
13.060050	0.1	0.367020
13.061717	0.1	0.365744
13.063383	0.1	0.365409
13.065050	0.1	0.365442
13.066717	0.1	0.365716
13.068383	0.1	0.366434
13.070050	0.1	0.367719
13.071717	0.1	0.369530
13.073383	0.1	0.371709
13.075050	0.1	0.373647
13.076717	0.1	0.374308
13.078383	0.1	0.373409
13.080050	0.1	0.371868
13.081717	0.1	0.370657
13.083383	0.1	0.370229
13.085050	0.1	0.371034
13.086717	0.1	0.373456
13.088383	0.1	0.377190
13.090050	0.1	0.381228
13.091717	0.1	0.384250
13.093383	0.1	0.385302
13.095050	0.1	0.384250
13.096717	0.1	0.381777
13.098383	0.1	0.379221
13.100050	0.1	0.378089
13.101717	0.1	0.379100
13.103383	0.1	0.381609
13.105050	0.1	0.384315
13.106717	0.1	0.386317
13.108383	0.1	0.387551
13.110050	0.1	0.388427
13.111717	0.1	0.389279
13.113383	0.1	0.390294
13.115050	0.1	0.391752
13.116717	0.1	0.393642
13.118383	0.1	0.395374
13.120050	0.1	0.396534
13.121717	0.1	0.397484
13.123383	0.1	0.398774
13.125050	0.1	0.400464
13.126717	0.1	0.402313
13.128383	0.1	0.404269
13.130050	0.1	0.406359
13.131717	0.1	0.408473
13.133383	0.1	0.410252
13.135050	0.1	0.411123
13.136717	0.1	0.410900
13.138383	0.1	0.410047
13.140050	0.1	0.408869
13.141717	0.1	0.406965
13.143383	0.1	0.404166
13.145050	0.1	0.401614
13.146717	0.1	0.400925
13.148383	0.1	0.402485
13.150050	0.1	0.405405
13.151717	0.1	0.408618
13.153383	0.1	0.411454
13.155050	0.1	0.413987
13.156717	0.1	0.416762
13.158383	0.1	0.419724
13.160050	0.1	0.422043
13.161717	0.1	0.423305
13.163383	0.1	0.423966
13.165050	0.1	0.424157
13.166717	0.1	0.423202
13.168383	0.1	0.420869
13.170050	0.1	0.418010
13.171717	0.1	0.415901
13.173383	0.1	0.415328
13.175050	0.1	0.416208
13.176717	0.1	0.418178
13.178383	0.1	0.421009
13.180050	0.1	0.424390
13.181717	0.1	0.427817
13.183383	0.1	0.430811
13.185050	0.1	0.433098
13.186717	0.1	0.434648
13.188383	0.1	0.435370
13.190050	0.1	0.435202
13.191717	0.1	0.434550
13.193383	0.1	0.434220
13.195050	0.1	0.434723
13.196717	0.1	0.435696
13.198383	0.1	0.436255
13.200050	0.1	0.435971
13.201717	0.1	0.434988
13.203383	0.1	0.433787
13.205050	0.1	0.433223
13.206717	0.1	0.433689
13.208383	0.1	0.434355
13.210050	0.1	0.434131
13.211717	0.1	0.432860
13.213383	0.1	0.431202
13.215050	0.1	0.429992
13.216717	0.1	0.429889
13.218383	0.1	0.430993
13.220050	0.1	0.432674
13.221717	0.1	0.433680
13.223383	0.1	0.432697
13.225050	0.1	0.429228
13.226717	0.1	0.424199
13.228383	0.1	0.419589
13.230050	0.1	0.417270
13.231717	0.1	0.417787
13.233383	0.1	0.420022
13.235050	0.1	0.422006
13.236717	0.1	0.422169
13.238383	0.1	0.419966
13.240050	0.1	0.416073
13.241717	0.1	0.412022
13.243383	0.1	0.409284
13.245050	0.1	0.408520
13.246717	0.1	0.409563
13.248383	0.1	0.411645
13.250050	0.1	0.413852
13.251717	0.1	0.415375
13.253383	0.1	0.415388
13.255050	0.1	0.413484
13.256717	0.1	0.410252
13.258383	0.1	0.406834
13.260050	0.1	0.404282
13.261717	0.1	0.403249
13.263383	0.1	0.403635
13.265050	0.1	0.404911
13.266717	0.1	0.406820
13.268383	0.1	0.409316
13.270050	0.1	0.411980
13.271717	0.1	0.414005
13.273383	0.1	0.414597
13.275050	0.1	0.413586
13.276717	0.1	0.411607
13.278383	0.1	0.409461
13.280050	0.1	0.407556
13.281717	0.1	0.406420
13.283383	0.1	0.406890
13.285050	0.1	0.409107
13.286717	0.1	0.411761
13.288383	0.1	0.412916
13.290050	0.1	0.411635
13.291717	0.1	0.408497
13.293383	0.1	0.404883
13.295050	0.1	0.402140
13.296717	0.1	0.401051
13.298383	0.1	0.401558
13.300050	0.1	0.403109
13.301717	0.1	0.404865
13.303383	0.1	0.405959
13.305050	0.1	0.405931
13.306717	0.1	0.404939
13.308383	0.1	0.403817
13.310050	0.1	0.403607
13.311717	0.1	0.404757
13.313383	0.1	0.406704
13.315050	0.1	0.408217
13.316717	0.1	0.408376
13.318383	0.1	0.407347
13.320050	0.1	0.405931
13.321717	0.1	0.404534
13.323383	0.1	0.403370
13.325050	0.1	0.403067
13.326717	0.1	0.404022
13.328383	0.1	0.405731
13.330050	0.1	0.407440
13.331717	0.1	0.408906
13.333383	0.1	0.410108
13.335050	0.1	0.410858
13.336717	0.1	0.411309
13.338383	0.1	0.412147
13.340050	0.1	0.413987
13.341717	0.1	0.416986
13.343383	0.1	0.420739
13.345050	0.1	0.424245
13.346717	0.1	0.426304
13.348383	0.1	0.426634
13.350050	0.1	0.426155
13.351717	0.1	0.425838
13.353383	0.1	0.425763
13.355050	0.1	0.425428
13.356717	0.1	0.424772
13.358383	0.1	0.424259
13.360050	0.1	0.423826
13.361717	0.1	0.422555
13.363383	0.1	0.419915
13.365050	0.1	0.416827
13.366717	0.1	0.414867
13.368383	0.1	0.414746
13.370050	0.1	0.416329
13.371717	0.1	0.419440
13.373383	0.1	0.423673
13.375050	0.1	0.428143
13.376717	0.1	0.431854
13.378383	0.1	0.434155
13.380050	0.1	0.435142
13.381717	0.1	0.435458
13.383383	0.1	0.435594
13.385050	0.1	0.435705
13.386717	0.1	0.435784
13.388383	0.1	0.435780
13.390050	0.1	0.435840
13.391717	0.1	0.436306
13.393383	0.1	0.437209
13.395050	0.1	0.438131
13.396717	0.1	0.438681
13.398383	0.1	0.438886
13.400050	0.1	0.438988
13.401717	0.1	0.439296
13.403383	0.1	0.439812
13.405050	0.1	0.439850
13.406717	0.1	0.438928
13.408383	0.1	0.437731
13.410050	0.1	0.437326
13.411717	0.1	0.438225
13.413383	0.1	0.440241
13.415050	0.1	0.442741
13.416717	0.1	0.445293
13.418383	0.1	0.447831
13.420050	0.1	0.450104
13.421717	0.1	0.451654
13.423383	0.1	0.452525
13.425050	0.1	0.453498
13.426717	0.1	0.455291
13.428383	0.1	0.457442
13.430050	0.1	0.458709
13.431717	0.1	0.458737
13.433383	0.1	0.458648
13.435050	0.1	0.459612
13.436717	0.1	0.461824
13.438383	0.1	0.465005
13.440050	0.1	0.468823
13.441717	0.1	0.472576
13.443383	0.1	0.475142
13.445050	0.1	0.475533
13.446717	0.1	0.473568
13.448383	0.1	0.470090
13.450050	0.1	0.466499
13.451717	0.1	0.463799
13.453383	0.1	0.461848
13.455050	0.1	0.460004
13.456717	0.1	0.458197
13.458383	0.1	0.456804
13.460050	0.1	0.456008
13.461717	0.1	0.455854
13.463383	0.1	0.456404
13.465050	0.1	0.457442
13.466717	0.1	0.458513
13.468383	0.1	0.459086
13.470050	0.1	0.458276
13.471717	0.1	0.455067
13.473383	0.1	0.449643
13.475050	0.1	0.443696
13.476717	0.1	0.439240
13.478383	0.1	0.437740
13.480050	0.1	0.439757
13.481717	0.1	0.444376
13.483383	0.1	0.449298
13.485050	0.1	0.452190
13.486717	0.1	0.452320
13.488383	0.1	0.450579
13.490050	0.1	0.447915
13.491717	0.1	0.444911
13.493383	0.1	0.442457
13.495050	0.1	0.441433
13.496717	0.1	0.441936
13.498383	0.1	0.443291
13.500050	0.1	0.444641
13.501717	0.1	0.445414
13.503383	0.1	0.445275
13.505050	0.1	0.444143
13.506717	0.1	0.442187
13.508383	0.1	0.439743
13.510050	0.1	0.437382
13.511717	0.1	0.435496
13.513383	0.1	0.433754
13.515050	0.1	0.431715
13.516717	0.1	0.429531
13.518383	0.1	0.427449
13.520050	0.1	0.425428
13.521717	0.1	0.423649
13.523383	0.1	0.422755
13.525050	0.1	0.423063
13.526717	0.1	0.423868
13.528383	0.1	0.424287
13.530050	0.1	0.424408
13.531717	0.1	0.424786
13.533383	0.1	0.425302
13.535050	0.1	0.425102
13.536717	0.1	0.423631
13.538383	0.1	0.421307
13.540050	0.1	0.419128
13.541717	0.1	0.417880
13.543383	0.1	0.417712
13.545050	0.1	0.418047
13.546717	0.1	0.418131
13.548383	0.1	0.417912
13.550050	0.1	0.417992
13.551717	0.1	0.418648
13.553383	0.1	0.419118
13.555050	0.1	0.418429
13.556717	0.1	0.416948
13.558383	0.1	0.416017
13.560050	0.1	0.416134
13.561717	0.1	0.416506
13.563383	0.1	0.416194
13.565050	0.1	0.415067
13.566717	0.1	0.413577
13.568383	0.1	0.412138
13.570050	0.1	0.410927
13.571717	0.1	0.409787
13.573383	0.1	0.408534
13.575050	0.1	0.407542
13.576717	0.1	0.407440
13.578383	0.1	0.408608
13.580050	0.1	0.411244
13.581717	0.1	0.415053
13.583383	0.1	0.418788
13.585050	0.1	0.421084
13.586717	0.1	0.421586
13.588383	0.1	0.420809
13.590050	0.1	0.419333
13.591717	0.1	0.417470
13.593383	0.1	0.415640
13.595050	0.1	0.414792
13.596717	0.1	0.415789
13.598383	0.1	0.418401
13.600050	0.1	0.421307
13.601717	0.1	0.423128
13.603383	0.1	0.423570
13.605050	0.1	0.423458
13.606717	0.1	0.423933
13.608383	0.1	0.425628
13.610050	0.1	0.428027
13.611717	0.1	0.429801
13.613383	0.1	0.430378
13.615050	0.1	0.430401
13.616717	0.1	0.430578
13.618383	0.1	0.431053
13.620050	0.1	0.431919
13.621717	0.1	0.433610
13.623383	0.1	0.435770
13.625050	0.1	0.436627
13.626717	0.1	0.434779
13.628383	0.1	0.431063
13.630050	0.1	0.427961
13.631717	0.1	0.427770
13.633383	0.1	0.431100
13.635050	0.1	0.436669
13.636717	0.1	0.442378
13.638383	0.1	0.446537
13.640050	0.1	0.448460
13.641717	0.1	0.448730
13.643383	0.1	0.448823
13.645050	0.1	0.449796
13.646717	0.1	0.451324
13.648383	0.1	0.452427
13.650050	0.1	0.452548
13.651717	0.1	0.451705
13.653383	0.1	0.450336
13.655050	0.1	0.448995
13.656717	0.1	0.448129
13.658383	0.1	0.447962
13.660050	0.1	0.448413
13.661717	0.1	0.449219
13.663383	0.1	0.450127
13.665050	0.1	0.451100
13.666717	0.1	0.452064
13.668383	0.1	0.452404
13.670050	0.1	0.451780
13.671717	0.1	0.450807
13.673383	0.1	0.450131
13.675050	0.1	0.449717
13.676717	0.1	0.449265
13.678383	0.1	0.448674
13.680050	0.1	0.448218
13.681717	0.1	0.448334
13.683383	0.1	0.449005
13.685050	0.1	0.449331
13.686717	0.1	0.448227
13.688383	0.1	0.445885
13.690050	0.1	0.444101
13.691717	0.1	0.444548
13.693383	0.1	0.447035
13.695050	0.1	0.449819
13.696717	0.1	0.451203
13.698383	0.1	0.450769
13.700050	0.1	0.449470
13.701717	0.1	0.448534
13.703383	0.1	0.448590
13.705050	0.1	0.449577
13.706717	0.1	0.450960
13.708383	0.1	0.451789
13.710050	0.1	0.451198
13.711717	0.1	0.449172
13.713383	0.1	0.446765
13.715050	0.1	0.444935
13.716717	0.1	0.443445
13.718383	0.1	0.441326
13.720050	0.1	0.438113
13.721717	0.1	0.434322
13.723383	0.1	0.431151
13.725050	0.1	0.429507
13.726717	0.1	0.429102
13.728383	0.1	0.428823
13.730050	0.1	0.427924
13.731717	0.1	0.426313
13.733383	0.1	0.424110
13.735050	0.1	0.421507
13.736717	0.1	0.418844
13.738383	0.1	0.416371
13.740050	0.1	0.413973
13.741717	0.1	0.411309
13.743383	0.1	0.408217
13.745050	0.1	0.404823
13.746717	0.1	0.401540
13.748383	0.1	0.399286
13.750050	0.1	0.398969
13.751717	0.1	0.400455
13.753383	0.1	0.402788
13.755050	0.1	0.405242
13.756717	0.1	0.407365
13.758383	0.1	0.408627
13.760050	0.1	0.408846
13.761717	0.1	0.408310
13.763383	0.1	0.407258
13.765050	0.1	0.405684
13.766717	0.1	0.403938
13.768383	0.1	0.402755
13.770050	0.1	0.402192
13.771717	0.1	0.401456
13.773383	0.1	0.399761
13.775050	0.1	0.396706
13.776717	0.1	0.392818
13.778383	0.1	0.390043
13.780050	0.1	0.390252
13.781717	0.1	0.393246
13.783383	0.1	0.396976
13.785050	0.1	0.399682
13.786717	0.1	0.401409
13.788383	0.1	0.403160
13.790050	0.1	0.405181
13.791717	0.1	0.406876
13.793383	0.1	0.407556
13.795050	0.1	0.406737
13.796717	0.1	0.404390
13.798383	0.1	0.401041
13.800050	0.1	0.397223
13.801717	0.1	0.393414
13.803383	0.1	0.390061
13.805050	0.1	0.387155
13.806717	0.1	0.384613
13.808383	0.1	0.382904
13.810050	0.1	0.382732
13.811717	0.1	0.384091
13.813383	0.1	0.386005
13.815050	0.1	0.387449
13.816717	0.1	0.388278
13.818383	0.1	0.388874
13.820050	0.1	0.389107
13.821717	0.1	0.388506
13.823383	0.1	0.387109
13.825050	0.1	0.385530
13.826717	0.1	0.384650
13.828383	0.1	0.384920
13.830050	0.1	0.385675
13.831717	0.1	0.385875
13.833383	0.1	0.385358
13.835050	0.1	0.384664
13.836717	0.1	0.384208
13.838383	0.1	0.384180
13.840050	0.1	0.385037
13.841717	0.1	0.387146
13.843383	0.1	0.389814
13.845050	0.1	0.392110
13.846717	0.1	0.394234
13.848383	0.1	0.396469
13.850050	0.1	0.397894
13.851717	0.1	0.397363
13.853383	0.1	0.395183
13.855050	0.1	0.393055
13.856717	0.1	0.392296
13.858383	0.1	0.392729
13.860050	0.1	0.393596
13.861717	0.1	0.394760
13.863383	0.1	0.396580
13.865050	0.1	0.399235
13.866717	0.1	0.402583
13.868383	0.1	0.406271
13.870050	0.1	0.409558
13.871717	0.1	0.411342
13.873383	0.1	0.410932
13.875050	0.1	0.408888
13.876717	0.1	0.406601
13.878383	0.1	0.405256
13.880050	0.1	0.405344
13.881717	0.1	0.406858
13.883383	0.1	0.409484
13.885050	0.1	0.412581
13.886717	0.1	0.415505
13.888383	0.1	0.417829
13.890050	0.1	0.418872
13.891717	0.1	0.418015
13.893383	0.1	0.415849
13.895050	0.1	0.414089
13.896717	0.1	0.414024
13.898383	0.1	0.415584
13.900050	0.1	0.417973
13.901717	0.1	0.420213
13.903383	0.1	0.421260
13.905050	0.1	0.420688
13.906717	0.1	0.419179
13.908383	0.1	0.418141
13.910050	0.1	0.419016
13.911717	0.1	0.422229
13.913383	0.1	0.426485
13.915050	0.1	0.430252
13.916717	0.1	0.433191
13.918383	0.1	0.435570
13.920050	0.1	0.437289
13.921717	0.1	0.437805
13.923383	0.1	0.436762
13.925050	0.1	0.434807
13.926717	0.1	0.433065
13.928383	0.1	0.431873
13.930050	0.1	0.430886
13.931717	0.1	0.430103
13.933383	0.1	0.429717
13.935050	0.1	0.429507
13.936717	0.1	0.429153
13.938383	0.1	0.428623
13.940050	0.1	0.428148
13.941717	0.1	0.428259
13.943383	0.1	0.429670
13.945050	0.1	0.432618
13.946717	0.1	0.436367
13.948383	0.1	0.439282
13.950050	0.1	0.439682
13.951717	0.1	0.437144
13.953383	0.1	0.432930
13.955050	0.1	0.429060
13.956717	0.1	0.426853
13.958383	0.1	0.426387
13.960050	0.1	0.427091
13.961717	0.1	0.428292
13.963383	0.1	0.429149
13.965050	0.1	0.428595
13.966717	0.1	0.426061
13.968383	0.1	0.422299
13.970050	0.1	0.418932
13.971717	0.1	0.417158
13.973383	0.1	0.417037
13.975050	0.1	0.417978
13.976717	0.1	0.419519
13.978383	0.1	0.421270
13.980050	0.1	0.422406
13.981717	0.1	0.422024
13.983383	0.1	0.420101
13.985050	0.1	0.417503
13.986717	0.1	0.414969
13.988383	0.1	0.412711
13.990050	0.1	0.410909
13.991717	0.1	0.409931
13.993383	0.1	0.410052
13.995050	0.1	0.411333
13.996717	0.1	0.413307
13.998383	0.1	0.414751
14.000050	0.1	0.414276
14.001717	0.1	0.411742
14.003383	0.1	0.408529
14.005050	0.1	0.406145
14.006717	0.1	0.405135
14.008383	0.1	0.405419
14.010050	0.1	0.406681
14.011717	0.1	0.408287
14.013383	0.1	0.409489
14.015050	0.1	0.409698
14.016717	0.1	0.408818
14.018383	0.1	0.407468
14.020050	0.1	0.406587
14.021717	0.1	0.406536
14.023383	0.1	0.406806
14.025050	0.1	0.406671
14.026717	0.1	0.405842
14.028383	0.1	0.404646
14.030050	0.1	0.403733
14.031717	0.1	0.403421
14.033383	0.1	0.403058
14.035050	0.1	0.401656
14.036717	0.1	0.399281
14.038383	0.1	0.397218
14.040050	0.1	0.396832
14.041717	0.1	0.398494
14.043383	0.1	0.401055
14.045050	0.1	0.402788
14.046717	0.1	0.403044
14.048383	0.1	0.402341
14.050050	0.1	0.401149
14.051717	0.1	0.399649
14.053383	0.1	0.398243
14.055050	0.1	0.397745
14.056717	0.1	0.398909
14.058383	0.1	0.401442
14.060050	0.1	0.403924
14.061717	0.1	0.405177
14.063383	0.1	0.405153
14.065050	0.1	0.404348
14.066717	0.1	0.402969
14.068383	0.1	0.401177
14.070050	0.1	0.399635
14.071717	0.1	0.399039
14.073383	0.1	0.399188
14.075050	0.1	0.398913
14.076717	0.1	0.397037
14.078383	0.1	0.393703
14.080050	0.1	0.390662
14.081717	0.1	0.389889
14.083383	0.1	0.392110
14.085050	0.1	0.396734
14.086717	0.1	0.402355
14.088383	0.1	0.407184
14.090050	0.1	0.409870
14.091717	0.1	0.410103
14.093383	0.1	0.408706
14.095050	0.1	0.407137
14.096717	0.1	0.406448
14.098383	0.1	0.406951
14.100050	0.1	0.408408
14.101717	0.1	0.409912
14.103383	0.1	0.410345
14.105050	0.1	0.409302
14.106717	0.1	0.407132
14.108383	0.1	0.404585
14.110050	0.1	0.402452
14.111717	0.1	0.401214
14.113383	0.1	0.401298
14.115050	0.1	0.403011
14.116717	0.1	0.405987
14.118383	0.1	0.409284
14.120050	0.1	0.412180
14.121717	0.1	0.414713
14.123383	0.1	0.417274
14.125050	0.1	0.419659
14.126717	0.1	0.420897
14.128383	0.1	0.420157
14.130050	0.1	0.417735
14.131717	0.1	0.415067
14.133383	0.1	0.413847
14.135050	0.1	0.415137
14.136717	0.1	0.418941
14.138383	0.1	0.423915
14.140050	0.1	0.428096
14.141717	0.1	0.430332
14.143383	0.1	0.430699
14.145050	0.1	0.430015
14.146717	0.1	0.429121
14.148383	0.1	0.428348
14.150050	0.1	0.427524
14.151717	0.1	0.426364
14.153383	0.1	0.425191
14.155050	0.1	0.425144
14.156717	0.1	0.426928
14.158383	0.1	0.429819
14.160050	0.1	0.432581
14.161717	0.1	0.434774
14.163383	0.1	0.436599
14.165050	0.1	0.437973
14.166717	0.1	0.438332
14.168383	0.1	0.437438
14.170050	0.1	0.436120
14.171717	0.1	0.435673
14.173383	0.1	0.436557
14.175050	0.1	0.437773
14.176717	0.1	0.438076
14.178383	0.1	0.437601
14.180050	0.1	0.437363
14.181717	0.1	0.437866
14.183383	0.1	0.439086
14.185050	0.1	0.440986
14.186717	0.1	0.443365
14.188383	0.1	0.445922
14.190050	0.1	0.448511
14.191717	0.1	0.451137
14.193383	0.1	0.453889
14.195050	0.1	0.456483
14.196717	0.1	0.458076
14.198383	0.1	0.457955
14.200050	0.1	0.456362
14.201717	0.1	0.454518
14.203383	0.1	0.453363
14.205050	0.1	0.452558
14.206717	0.1	0.451095
14.208383	0.1	0.448879
14.210050	0.1	0.446909
14.211717	0.1	0.446402
14.213383	0.1	0.447803
14.215050	0.1	0.450443
14.216717	0.1	0.453163
14.218383	0.1	0.454830
14.220050	0.1	0.454411
14.221717	0.1	0.451761
14.223383	0.1	0.448148
14.225050	0.1	0.445088
14.226717	0.1	0.443109
14.228383	0.1	0.441750
14.230050	0.1	0.440329
14.231717	0.1	0.438532
14.233383	0.1	0.436464
14.235050	0.1	0.434527
14.236717	0.1	0.433386
14.238383	0.1	0.433638
14.240050	0.1	0.435007
14.241717	0.1	0.436455
14.243383	0.1	0.437126
14.245050	0.1	0.436800
14.246717	0.1	0.435612
14.248383	0.1	0.433554
14.250050	0.1	0.430234
14.251717	0.1	0.425586
14.253383	0.1	0.420860
14.255050	0.1	0.418127
14.256717	0.1	0.418369
14.258383	0.1	0.420283
14.260050	0.1	0.421582
14.261717	0.1	0.421624
14.263383	0.1	0.421708
14.265050	0.1	0.422969
14.266717	0.1	0.425042
14.268383	0.1	0.426997
14.270050	0.1	0.428651
14.271717	0.1	0.430355
14.273383	0.1	0.432115
14.275050	0.1	0.433340
14.276717	0.1	0.433340
14.278383	0.1	0.432092
14.280050	0.1	0.430280
14.281717	0.1	0.428627
14.283383	0.1	0.427356
14.285050	0.1	0.426015
14.286717	0.1	0.423719
14.288383	0.1	0.420008
14.290050	0.1	0.415356
14.291717	0.1	0.410830
14.293383	0.1	0.407565
14.295050	0.1	0.406322
14.296717	0.1	0.406946
14.298383	0.1	0.408539
14.300050	0.1	0.410001
14.301717	0.1	0.410527
14.303383	0.1	0.409847
14.305050	0.1	0.408217
14.306717	0.1	0.406406
14.308383	0.1	0.405419
14.310050	0.1	0.405908
14.311717	0.1	0.407845
14.313383	0.1	0.410429
14.315050	0.1	0.412217
14.316717	0.1	0.412143
14.318383	0.1	0.410401
14.320050	0.1	0.408096
14.321717	0.1	0.406308
14.323383	0.1	0.405652
14.325050	0.1	0.406350
14.326717	0.1	0.408459
14.328383	0.1	0.411514
14.330050	0.1	0.414490
14.331717	0.1	0.416571
14.333383	0.1	0.417479
14.335050	0.1	0.417605
14.336717	0.1	0.417973
14.338383	0.1	0.419244
14.340050	0.1	0.420855
14.341717	0.1	0.422103
14.343383	0.1	0.423188
14.345050	0.1	0.424650
14.346717	0.1	0.426508
14.348383	0.1	0.428054
14.350050	0.1	0.428427
14.351717	0.1	0.427528
14.353383	0.1	0.426290
14.355050	0.1	0.426038
14.356717	0.1	0.427631
14.358383	0.1	0.430993
14.360050	0.1	0.435053
14.361717	0.1	0.438108
14.363383	0.1	0.438965
14.365050	0.1	0.437768
14.366717	0.1	0.435542
14.368383	0.1	0.433056
14.370050	0.1	0.430429
14.371717	0.1	0.427915
14.373383	0.1	0.426308
14.375050	0.1	0.426159
14.376717	0.1	0.427421
14.378383	0.1	0.430020
14.380050	0.1	0.433931
14.381717	0.1	0.438602
14.383383	0.1	0.442700
14.385050	0.1	0.444828
14.386717	0.1	0.444404
14.388383	0.1	0.441791
14.390050	0.1	0.438159
14.391717	0.1	0.435356
14.393383	0.1	0.434830
14.395050	0.1	0.436348
14.396717	0.1	0.438481
14.398383	0.1	0.440245
14.400050	0.1	0.441754
14.401717	0.1	0.443533
14.403383	0.1	0.445782
14.405050	0.1	0.448097
14.406717	0.1	0.449810
14.408383	0.1	0.450537
14.410050	0.1	0.450280
14.411717	0.1	0.449354
14.413383	0.1	0.448199
14.415050	0.1	0.447212
14.416717	0.1	0.446597
14.418383	0.1	0.446583
14.420050	0.1	0.447682
14.421717	0.1	0.450462
14.423383	0.1	0.454900
14.425050	0.1	0.459738
14.426717	0.1	0.463231
14.428383	0.1	0.464795
14.430050	0.1	0.465233
14.431717	0.1	0.465331
14.433383	0.1	0.465242
14.435050	0.1	0.464874
14.436717	0.1	0.464194
14.438383	0.1	0.463324
14.440050	0.1	0.462686
14.441717	0.1	0.462588
14.443383	0.1	0.462951
14.445050	0.1	0.463706
14.446717	0.1	0.464800
14.448383	0.1	0.465792
14.450050	0.1	0.466127
14.451717	0.1	0.465787
14.453383	0.1	0.465419
14.455050	0.1	0.465624
14.456717	0.1	0.466127
14.458383	0.1	0.465633
14.460050	0.1	0.462765
14.461717	0.1	0.457321
14.463383	0.1	0.450700
14.465050	0.1	0.445130
14.466717	0.1	0.442518
14.468383	0.1	0.443417
14.470050	0.1	0.446783
14.471717	0.1	0.450634
14.473383	0.1	0.453210
14.475050	0.1	0.454006
14.476717	0.1	0.453615
14.478383	0.1	0.452786
14.480050	0.1	0.451896
14.481717	0.1	0.451212
14.483383	0.1	0.451086
14.485050	0.1	0.451417
14.486717	0.1	0.451198
14.488383	0.1	0.449563
14.490050	0.1	0.446588
14.491717	0.1	0.442718
14.493383	0.1	0.438397
14.495050	0.1	0.434564
14.496717	0.1	0.432627
14.498383	0.1	0.433479
14.500050	0.1	0.436646
14.501717	0.1	0.440385
14.503383	0.1	0.442867
14.505050	0.1	0.443663
14.506717	0.1	0.443636
14.508383	0.1	0.443356
14.510050	0.1	0.442727
14.511717	0.1	0.441815
14.513383	0.1	0.440907
14.515050	0.1	0.439840
14.516717	0.1	0.437908
14.518383	0.1	0.434685
14.520050	0.1	0.430816
14.521717	0.1	0.427230
14.523383	0.1	0.424259
14.525050	0.1	0.421996
14.526717	0.1	0.420706
14.528383	0.1	0.420548
14.530050	0.1	0.421237
14.531717	0.1	0.422201
14.533383	0.1	0.423086
14.535050	0.1	0.424278
14.536717	0.1	0.426667
14.538383	0.1	0.430485
14.540050	0.1	0.434755
14.541717	0.1	0.437959
14.543383	0.1	0.438853
14.545050	0.1	0.437088
14.546717	0.1	0.433410
14.548383	0.1	0.428986
14.550050	0.1	0.424855
14.551717	0.1	0.422029
14.553383	0.1	0.421186
14.555050	0.1	0.422299
14.556717	0.1	0.424809
14.558383	0.1	0.427878
14.560050	0.1	0.430695
14.561717	0.1	0.432832
14.563383	0.1	0.434248
14.565050	0.1	0.435244
14.566717	0.1	0.436259
14.568383	0.1	0.437098
14.570050	0.1	0.436604
14.571717	0.1	0.433768
14.573383	0.1	0.429051
14.575050	0.1	0.424292
14.576717	0.1	0.421451
14.578383	0.1	0.421270
14.580050	0.1	0.422830
14.581717	0.1	0.424436
14.583383	0.1	0.425042
14.585050	0.1	0.425172
14.586717	0.1	0.426569
14.588383	0.1	0.430304
14.590050	0.1	0.435608
14.591717	0.1	0.441154
14.593383	0.1	0.446197
14.595050	0.1	0.449880
14.596717	0.1	0.451342
14.598383	0.1	0.450667
14.600050	0.1	0.448702
14.601717	0.1	0.446518
14.603383	0.1	0.444958
14.605050	0.1	0.444320
14.606717	0.1	0.444436
14.608383	0.1	0.444800
14.610050	0.1	0.445000
14.611717	0.1	0.445559
14.613383	0.1	0.447491
14.615050	0.1	0.451067
14.616717	0.1	0.455724
14.618383	0.1	0.460525
14.620050	0.1	0.464055
14.621717	0.1	0.465177
14.623383	0.1	0.464306
14.625050	0.1	0.463263
14.626717	0.1	0.463738
14.628383	0.1	0.466048
14.630050	0.1	0.469214
14.631717	0.1	0.471626
14.633383	0.1	0.471869
14.635050	0.1	0.469908
14.636717	0.1	0.467286
14.638383	0.1	0.465540
14.640050	0.1	0.465070
14.641717	0.1	0.465466
14.643383	0.1	0.466299
14.645050	0.1	0.467431
14.646717	0.1	0.468823
14.648383	0.1	0.470132
14.650050	0.1	0.470919
14.651717	0.1	0.471170
14.653383	0.1	0.471170
14.655050	0.1	0.471245
14.656717	0.1	0.471831
14.658383	0.1	0.473401
14.660050	0.1	0.476050
14.661717	0.1	0.479282
14.663383	0.1	0.482281
14.665050	0.1	0.484432
14.666717	0.1	0.485484
14.668383	0.1	0.485256
14.670050	0.1	0.483389
14.671717	0.1	0.480181
14.673383	0.1	0.477121
14.675050	0.1	0.475692
14.676717	0.1	0.476334
14.678383	0.1	0.478979
14.680050	0.1	0.483175
14.681717	0.1	0.487864
14.683383	0.1	0.491804
14.685050	0.1	0.494132
14.686717	0.1	0.494714
14.688383	0.1	0.494183
14.690050	0.1	0.493755
14.691717	0.1	0.494495
14.693383	0.1	0.496730
14.695050	0.1	0.500018
14.696717	0.1	0.503352
14.698383	0.1	0.505634
14.700050	0.1	0.506365
14.701717	0.1	0.505503
14.703383	0.1	0.503152
14.705050	0.1	0.500032
14.706717	0.1	0.497312
14.708383	0.1	0.495529
14.710050	0.1	0.494216
14.711717	0.1	0.492628
14.713383	0.1	0.490425
14.715050	0.1	0.487855
14.716717	0.1	0.485401
14.718383	0.1	0.483263
14.720050	0.1	0.481452
14.721717	0.1	0.480236
14.723383	0.1	0.480032
14.725050	0.1	0.480791
14.726717	0.1	0.482057
14.728383	0.1	0.483510
14.730050	0.1	0.484968
14.731717	0.1	0.486127
14.733383	0.1	0.486812
14.735050	0.1	0.487030
14.736717	0.1	0.486346
14.738383	0.1	0.483906
14.740050	0.1	0.479771
14.741717	0.1	0.475449
14.743383	0.1	0.472465
14.745050	0.1	0.471179
14.746717	0.1	0.471016
14.748383	0.1	0.470998
14.750050	0.1	0.470206
14.751717	0.1	0.468413
14.753383	0.1	0.466369
14.755050	0.1	0.465256
14.756717	0.1	0.465624
14.758383	0.1	0.466886
14.760050	0.1	0.468059
14.761717	0.1	0.468828
14.763383	0.1	0.469321
14.765050	0.1	0.469382
14.766717	0.1	0.468581
14.768383	0.1	0.466560
14.770050	0.1	0.463421
14.771717	0.1	0.459994
14.773383	0.1	0.457247
14.775050	0.1	0.455384
14.776717	0.1	0.454066
14.778383	0.1	0.453349
14.780050	0.1	0.453633
14.781717	0.1	0.454974
14.783383	0.1	0.456977
14.785050	0.1	0.459091
14.786717	0.1	0.460888
14.788383	0.1	0.462383
14.790050	0.1	0.463868
14.791717	0.1	0.464986
14.793383	0.1	0.464832
14.795050	0.1	0.463421
14.796717	0.1	0.461983
14.798383	0.1	0.461354
14.800050	0.1	0.461210
14.801717	0.1	0.461061
14.803383	0.1	0.460930
14.805050	0.1	0.460716
14.806717	0.1	0.459868
14.808383	0.1	0.458024
14.810050	0.1	0.455552
14.811717	0.1	0.453307
14.813383	0.1	0.452236
14.815050	0.1	0.452851
14.816717	0.1	0.454872
14.818383	0.1	0.457698
14.820050	0.1	0.460930
14.821717	0.1	0.464101
14.823383	0.1	0.466597
14.825050	0.1	0.468032
14.826717	0.1	0.468148
14.828383	0.1	0.466700
14.830050	0.1	0.463910
14.831717	0.1	0.460595
14.833383	0.1	0.457740
14.835050	0.1	0.456218
14.836717	0.1	0.456297
14.838383	0.1	0.457461
14.840050	0.1	0.459133
14.841717	0.1	0.461047
14.843383	0.1	0.462667
14.845050	0.1	0.463198
14.846717	0.1	0.462472
14.848383	0.1	0.461531
14.850050	0.1	0.462113
14.851717	0.1	0.465298
14.853383	0.1	0.470448
14.855050	0.1	0.476129
14.856717	0.1	0.481620
14.858383	0.1	0.486695
14.860050	0.1	0.490807
14.861717	0.1	0.493261
14.863383	0.1	0.493834
14.865050	0.1	0.493019
14.866717	0.1	0.491692
14.868383	0.1	0.490625
14.870050	0.1	0.490332
14.871717	0.1	0.491003
14.873383	0.1	0.492311
14.875050	0.1	0.493564
14.876717	0.1	0.494281
14.878383	0.1	0.494556
14.880050	0.1	0.494621
14.881717	0.1	0.494393
14.883383	0.1	0.493806
14.885050	0.1	0.493159
14.886717	0.1	0.492986
14.888383	0.1	0.493778
14.890050	0.1	0.495473
14.891717	0.1	0.497312
14.893383	0.1	0.498598
14.895050	0.1	0.499380
14.896717	0.1	0.499845
14.898383	0.1	0.499743
14.900050	0.1	0.498560
14.901717	0.1	0.496041
14.903383	0.1	0.492921
14.905050	0.1	0.490686
14.906717	0.1	0.490001
14.908383	0.1	0.490281
14.910050	0.1	0.490653
14.911717	0.1	0.490816
14.913383	0.1	0.491352
14.915050	0.1	0.493196
14.916717	0.1	0.496330
14.918383	0.1	0.499617
14.920050	0.1	0.502043
14.921717	0.1	0.503310
14.923383	0.1	0.503799
14.925050	0.1	0.504288
14.926717	0.1	0.505340
14.928383	0.1	0.506919
14.930050	0.1	0.508460
14.931717	0.1	0.509098
14.933383	0.1	0.508414
14.935050	0.1	0.506965
14.936717	0.1	0.505731
14.938383	0.1	0.505359
14.940050	0.1	0.506295
14.941717	0.1	0.508935
14.943383	0.1	0.512917
14.945050	0.1	0.517275
14.946717	0.1	0.521950
14.948383	0.1	0.527990
14.950050	0.1	0.536032
14.951717	0.1	0.545760
14.953383	0.1	0.556298
14.955050	0.1	0.566291
14.956717	0.1	0.574519
14.958383	0.1	0.580926
14.960050	0.1	0.586309
14.961717	0.1	0.590975
14.963383	0.1	0.594142
14.965050	0.1	0.594738
14.966717	0.1	0.592517
14.968383	0.1	0.587981
14.970050	0.1	0.581602
14.971717	0.1	0.573783
14.973383	0.1	0.564964
14.975050	0.1	0.555268
14.976717	0.1	0.544717
14.978383	0.1	0.534034
14.980050	0.1	0.524740
14.981717	0.1	0.518104
14.983383	0.1	0.513955
14.985050	0.1	0.510891
14.986717	0.1	0.507580
14.988383	0.1	0.503720
14.990050	0.1	0.499953
14.991717	0.1	0.497149
14.993383	0.1	0.495645
14.995050	0.1	0.495194
14.996717	0.1	0.495207
14.998383	0.1	0.495152
15.000050	0.1	0.495012
15.001717	0.1	0.495245
15.003383	0.1	0.495934
15.005050	0.1	0.496362
15.006717	0.1	0.495669
15.008383	0.1	0.493643
15.010050	0.1	0.490751
15.011717	0.1	0.487636
15.013383	0.1	0.484469
15.015050	0.1	0.481009
15.016717	0.1	0.477280
15.018383	0.1	0.473885
15.020050	0.1	0.471664
15.021717	0.1	0.470877
15.023383	0.1	0.470816
15.025050	0.1	0.470509
15.026717	0.1	0.469480
15.028383	0.1	0.467831
15.030050	0.1	0.466285
15.031717	0.1	0.465815
15.033383	0.1	0.466504
15.035050	0.1	0.467477
15.036717	0.1	0.467948
15.038383	0.1	0.467976
15.040050	0.1	0.468204
15.041717	0.1	0.468977
15.043383	0.1	0.470094
15.045050	0.1	0.471370
15.046717	0.1	0.472525
15.048383	0.1	0.472600
15.050050	0.1	0.470574
15.051717	0.1	0.466947
15.053383	0.1	0.463626
15.055050	0.1	0.461903
15.056717	0.1	0.461494
15.058383	0.1	0.461643
15.060050	0.1	0.461866
15.061717	0.1	0.461806
15.063383	0.1	0.461275
15.065050	0.1	0.460441
15.066717	0.1	0.459771
15.068383	0.1	0.460059
15.070050	0.1	0.462383
15.071717	0.1	0.467119
15.073383	0.1	0.472977
15.075050	0.1	0.477605
15.076717	0.1	0.479682
15.078383	0.1	0.479957
15.080050	0.1	0.479883
15.081717	0.1	0.479938
15.083383	0.1	0.479566
15.085050	0.1	0.478402
15.086717	0.1	0.477065
15.088383	0.1	0.476385
15.090050	0.1	0.476376
15.091717	0.1	0.476348
15.093383	0.1	0.475626
15.095050	0.1	0.474243
15.096717	0.1	0.472944
15.098383	0.1	0.472399
15.100050	0.1	0.472590
15.101717	0.1	0.473084
15.103383	0.1	0.473564
15.105050	0.1	0.473727
15.106717	0.1	0.473261
15.108383	0.1	0.472055
15.110050	0.1	0.469983
15.111717	0.1	0.467007
15.113383	0.1	0.463752
15.115050	0.1	0.461368
15.116717	0.1	0.460735
15.118383	0.1	0.462085
15.120050	0.1	0.465056
15.121717	0.1	0.468595
15.123383	0.1	0.471310
15.125050	0.1	0.472479
15.126717	0.1	0.472553
15.128383	0.1	0.472604
15.130050	0.1	0.473461
15.131717	0.1	0.474937
15.133383	0.1	0.476004
15.135050	0.1	0.476111
15.136717	0.1	0.476069
15.138383	0.1	0.477284
15.140050	0.1	0.480348
15.141717	0.1	0.484432
15.143383	0.1	0.487622
15.145050	0.1	0.487966
15.146717	0.1	0.485037
15.148383	0.1	0.480600
15.150050	0.1	0.477415
15.151717	0.1	0.476944
15.153383	0.1	0.478467
15.155050	0.1	0.480497
15.156717	0.1	0.482476
15.158383	0.1	0.484562
15.160050	0.1	0.486816
15.161717	0.1	0.489242
15.163383	0.1	0.491631
15.165050	0.1	0.493322
15.166717	0.1	0.493857
15.168383	0.1	0.493540
15.170050	0.1	0.493228
15.171717	0.1	0.493894
15.173383	0.1	0.496218
15.175050	0.1	0.500353
15.176717	0.1	0.506104
15.178383	0.1	0.512623
15.180050	0.1	0.517885
15.181717	0.1	0.519748
15.183383	0.1	0.517718
15.185050	0.1	0.513135
15.186717	0.1	0.508111
15.188383	0.1	0.504469
15.190050	0.1	0.503077
15.191717	0.1	0.504120
15.193383	0.1	0.507296
15.195050	0.1	0.511366
15.196717	0.1	0.514439
15.198383	0.1	0.515385
15.200050	0.1	0.514216
15.201717	0.1	0.511403
15.203383	0.1	0.507832
15.205050	0.1	0.504586
15.206717	0.1	0.502155
15.208383	0.1	0.500386
15.210050	0.1	0.499142
15.211717	0.1	0.498444
15.213383	0.1	0.498407
15.215050	0.1	0.499194
15.216717	0.1	0.500549
15.218383	0.1	0.501801
15.220050	0.1	0.502602
15.221717	0.1	0.503347
15.223383	0.1	0.504781
15.225050	0.1	0.507301
15.226717	0.1	0.510486
15.228383	0.1	0.513284
15.230050	0.1	0.514737
15.231717	0.1	0.514640
15.233383	0.1	0.513433
15.235050	0.1	0.511212
15.236717	0.1	0.507813
15.238383	0.1	0.503771
15.240050	0.1	0.500111
15.241717	0.1	0.497424
15.243383	0.1	0.495687
15.245050	0.1	0.494542
15.246717	0.1	0.493480
15.248383	0.1	0.492278
15.250050	0.1	0.491356
15.251717	0.1	0.491310
15.253383	0.1	0.492171
15.255050	0.1	0.493443
15.256717	0.1	0.494323
15.258383	0.1	0.493973
15.260050	0.1	0.492265
15.261717	0.1	0.489936
15.263383	0.1	0.487491
15.265050	0.1	0.485042
15.266717	0.1	0.483007
15.268383	0.1	0.481713
15.270050	0.1	0.480991
15.271717	0.1	0.480562
15.273383	0.1	0.479966
15.275050	0.1	0.478649
15.276717	0.1	0.476763
15.278383	0.1	0.475156
15.280050	0.1	0.474253
15.281717	0.1	0.473713
15.283383	0.1	0.473126
15.285050	0.1	0.472474
15.286717	0.1	0.471971
15.288383	0.1	0.471664
15.290050	0.1	0.471296
15.291717	0.1	0.470886
15.293383	0.1	0.470886
15.295050	0.1	0.471389
15.296717	0.1	0.471752
15.298383	0.1	0.471170
15.300050	0.1	0.469177
15.301717	0.1	0.466099
15.303383	0.1	0.463361
15.305050	0.1	0.462490
15.306717	0.1	0.463626
15.308383	0.1	0.465573
15.310050	0.1	0.466988
15.311717	0.1	0.467086
15.313383	0.1	0.465717
15.315050	0.1	0.463221
15.316717	0.1	0.460376
15.318383	0.1	0.458141
15.320050	0.1	0.457014
15.321717	0.1	0.456786
15.323383	0.1	0.457079
15.325050	0.1	0.457992
15.326717	0.1	0.459882
15.328383	0.1	0.462825
15.330050	0.1	0.466765
15.331717	0.1	0.471515
15.333383	0.1	0.476092
15.335050	0.1	0.479105
15.336717	0.1	0.480092
15.338383	0.1	0.479934
15.340050	0.1	0.479785
15.341717	0.1	0.480036
15.343383	0.1	0.480562
15.345050	0.1	0.481233
15.346717	0.1	0.481717
15.348383	0.1	0.482067
15.350050	0.1	0.483240
15.351717	0.1	0.485727
15.353383	0.1	0.488665
15.355050	0.1	0.490956
15.356717	0.1	0.492376
15.358383	0.1	0.493354
15.360050	0.1	0.494346
15.361717	0.1	0.495594
15.363383	0.1	0.497238
15.365050	0.1	0.499142
15.366717	0.1	0.500646
15.368383	0.1	0.501140
15.370050	0.1	0.500809
15.371717	0.1	0.500535
15.373383	0.1	0.501228
15.375050	0.1	0.503357
15.376717	0.1	0.506621
15.378383	0.1	0.509894
15.380050	0.1	0.511976
15.381717	0.1	0.512460
15.383383	0.1	0.511725
15.385050	0.1	0.510309
15.386717	0.1	0.508786
15.388383	0.1	0.508088
15.390050	0.1	0.509336
15.391717	0.1	0.512912
15.393383	0.1	0.518085
15.395050	0.1	0.523455
15.396717	0.1	0.527771
15.398383	0.1	0.530677
15.400050	0.1	0.532861
15.401717	0.1	0.535119
15.403383	0.1	0.537611
15.405050	0.1	0.540330
15.406717	0.1	0.543534
15.408383	0.1	0.547278
15.410050	0.1	0.551194
15.411717	0.1	0.554933
15.413383	0.1	0.558482
15.415050	0.1	0.562039
15.416717	0.1	0.565811
15.418383	0.1	0.569732
15.420050	0.1	0.573667
15.421717	0.1	0.577839
15.423383	0.1	0.582677
15.425050	0.1	0.587995
15.426717	0.1	0.592675
15.428383	0.1	0.595772
15.430050	0.1	0.597695
15.431717	0.1	0.599651
15.433383	0.1	0.602589
15.435050	0.1	0.607176
15.436717	0.1	0.613728
15.438383	0.1	0.621788
15.440050	0.1	0.630273
15.441717	0.1	0.638091
15.443383	0.1	0.644485
15.445050	0.1	0.649295
15.446717	0.1	0.652787
15.448383	0.1	0.655190
15.450050	0.1	0.656997
15.451717	0.1	0.659055
15.453383	0.1	0.661886
15.455050	0.1	0.665411
15.456717	0.1	0.669472
15.458383	0.1	0.674110
15.460050	0.1	0.679428
15.461717	0.1	0.685342
15.463383	0.1	0.691148
15.465050	0.1	0.695614
15.466717	0.1	0.698054
15.468383	0.1	0.699144
15.470050	0.1	0.700341
15.471717	0.1	0.702790
15.473383	0.1	0.707055
15.475050	0.1	0.713486
15.476717	0.1	0.721966
15.478383	0.1	0.731475
15.480050	0.1	0.740658
15.481717	0.1	0.748541
15.483383	0.1	0.754306
15.485050	0.1	0.757501
15.486717	0.1	0.759079
15.488383	0.1	0.761058
15.490050	0.1	0.764728
15.491717	0.1	0.770087
15.493383	0.1	0.776486
15.495050	0.1	0.783061
15.496717	0.1	0.789077
15.498383	0.1	0.794195
15.500050	0.1	0.798507
15.501717	0.1	0.802306
15.503383	0.1	0.805785
15.505050	0.1	0.808989
15.506717	0.1	0.812067
15.508383	0.1	0.815322
15.510050	0.1	0.819168
15.511717	0.1	0.823927
15.513383	0.1	0.829711
15.515050	0.1	0.836286
15.516717	0.1	0.842689
15.518383	0.1	0.847550
15.520050	0.1	0.850260
15.521717	0.1	0.851415
15.523383	0.1	0.852221
15.525050	0.1	0.853566
15.526717	0.1	0.855578
15.528383	0.1	0.858060
15.530050	0.1	0.860970
15.531717	0.1	0.863853
15.533383	0.1	0.865711
15.535050	0.1	0.865934
15.536717	0.1	0.864714
15.538383	0.1	0.862586
15.540050	0.1	0.860207
15.541717	0.1	0.858037
15.543383	0.1	0.855979
15.545050	0.1	0.853492
15.546717	0.1	0.850218
15.548383	0.1	0.846316
15.550050	0.1	0.842130
15.551717	0.1	0.837869
15.553383	0.1	0.833804
15.555050	0.1	0.830344
15.556717	0.1	0.827648
15.558383	0.1	0.825585
15.560050	0.1	0.823606
15.561717	0.1	0.820737
15.563383	0.1	0.816346
15.565050	0.1	0.810889
15.566717	0.1	0.805557
15.568383	0.1	0.801194
15.570050	0.1	0.797571
15.571717	0.1	0.793952
15.573383	0.1	0.790213
15.575050	0.1	0.786791
15.576717	0.1	0.783927
15.578383	0.1	0.781501
15.580050	0.1	0.779154
15.581717	0.1	0.776341
15.583383	0.1	0.772849
15.585050	0.1	0.769072
15.586717	0.1	0.765254
15.588383	0.1	0.761291
15.590050	0.1	0.757314
15.591717	0.1	0.753868
15.593383	0.1	0.751815
15.595050	0.1	0.751787
15.596717	0.1	0.753500
15.598383	0.1	0.755787
15.600050	0.1	0.757123
15.601717	0.1	0.756644
15.603383	0.1	0.754613
15.605050	0.1	0.751829
15.606717	0.1	0.748876
15.608383	0.1	0.745864
15.610050	0.1	0.742613
15.611717	0.1	0.739209
15.613383	0.1	0.736122
15.615050	0.1	0.733831
15.616717	0.1	0.732564
15.618383	0.1	0.732206
15.620050	0.1	0.732499
15.621717	0.1	0.733188
15.623383	0.1	0.733724
15.625050	0.1	0.733323
15.626717	0.1	0.731675
15.628383	0.1	0.729370
15.630050	0.1	0.727409
15.631717	0.1	0.726325
15.633383	0.1	0.725845
15.635050	0.1	0.725249
15.636717	0.1	0.724001
15.638383	0.1	0.722422
15.640050	0.1	0.721207
15.641717	0.1	0.720453
15.643383	0.1	0.719908
15.645050	0.1	0.719526
15.646717	0.1	0.719265
15.648383	0.1	0.718776
15.650050	0.1	0.717789
15.651717	0.1	0.716536
15.653383	0.1	0.715340
15.655050	0.1	0.714101
15.656717	0.1	0.712662
15.658383	0.1	0.711130
15.660050	0.1	0.709472
15.661717	0.1	0.707675
15.663383	0.1	0.706399
15.665050	0.1	0.706171
15.666717	0.1	0.706143
15.668383	0.1	0.704885
15.670050	0.1	0.702040
15.671717	0.1	0.698538
15.673383	0.1	0.695148
15.675050	0.1	0.691684
15.676717	0.1	0.688047
15.678383	0.1	0.685034
15.680050	0.1	0.683516
15.681717	0.1	0.683395
15.683383	0.1	0.683796
15.685050	0.1	0.683968
15.686717	0.1	0.683726
15.688383	0.1	0.683046
15.690050	0.1	0.682008
15.691717	0.1	0.681034
15.693383	0.1	0.680764
15.695050	0.1	0.681402
15.696717	0.1	0.682310
15.698383	0.1	0.682580
15.700050	0.1	0.681863
15.701717	0.1	0.680401
15.703383	0.1	0.678496
15.705050	0.1	0.676336
15.706717	0.1	0.674017
15.708383	0.1	0.671623
15.710050	0.1	0.669234
15.711717	0.1	0.666827
15.713383	0.1	0.664080
15.715050	0.1	0.660145
15.716717	0.1	0.654585
15.718383	0.1	0.648331
15.720050	0.1	0.642943
15.721717	0.1	0.639218
15.723383	0.1	0.636620
15.725050	0.1	0.633793
15.726717	0.1	0.630156
15.728383	0.1	0.626608
15.730050	0.1	0.624019
15.731717	0.1	0.621774
15.733383	0.1	0.618459
15.735050	0.1	0.613662
15.736717	0.1	0.608722
15.738383	0.1	0.605299
15.740050	0.1	0.603562
15.741717	0.1	0.602505
15.743383	0.1	0.601592
15.745050	0.1	0.601159
15.746717	0.1	0.601490
15.748383	0.1	0.602133
15.750050	0.1	0.602128
15.751717	0.1	0.600861
15.753383	0.1	0.598663
15.755050	0.1	0.596284
15.756717	0.1	0.593890
15.758383	0.1	0.590896
15.760050	0.1	0.586752
15.761717	0.1	0.581723
15.763383	0.1	0.576647
15.765050	0.1	0.571972
15.766717	0.1	0.567581
15.768383	0.1	0.563669
15.770050	0.1	0.560968
15.771717	0.1	0.559939
15.773383	0.1	0.560493
15.775050	0.1	0.562184
15.776717	0.1	0.563990
15.778383	0.1	0.564507
15.780050	0.1	0.562873
15.781717	0.1	0.559259
15.783383	0.1	0.554333
15.785050	0.1	0.548875
15.786717	0.1	0.543748
15.788383	0.1	0.539385
15.790050	0.1	0.535599
15.791717	0.1	0.532288
15.793383	0.1	0.529876
15.795050	0.1	0.529001
15.796717	0.1	0.529909
15.798383	0.1	0.532130
15.800050	0.1	0.534798
15.801717	0.1	0.537224
15.803383	0.1	0.538952
15.805050	0.1	0.539850
15.806717	0.1	0.540288
15.808383	0.1	0.540623
15.810050	0.1	0.540786
15.811717	0.1	0.540623
15.813383	0.1	0.539934
15.815050	0.1	0.538155
15.816717	0.1	0.535026
15.818383	0.1	0.531371
15.820050	0.1	0.528200
15.821717	0.1	0.525727
15.823383	0.1	0.523715
15.825050	0.1	0.521904
15.826717	0.1	0.520181
15.828383	0.1	0.518863
15.830050	0.1	0.518374
15.831717	0.1	0.518807
15.833383	0.1	0.520032
15.835050	0.1	0.521569
15.836717	0.1	0.522505
15.838383	0.1	0.522188
15.840050	0.1	0.521070
15.841717	0.1	0.520535
15.843383	0.1	0.521536
15.845050	0.1	0.523995
15.846717	0.1	0.527552
15.848383	0.1	0.531753
15.850050	0.1	0.535538
15.851717	0.1	0.537662
15.853383	0.1	0.537517
15.855050	0.1	0.535497
15.856717	0.1	0.532819
15.858383	0.1	0.530905
15.860050	0.1	0.530533
15.861717	0.1	0.531627
15.863383	0.1	0.533643
15.865050	0.1	0.535734
15.866717	0.1	0.537024
15.868383	0.1	0.537145
15.870050	0.1	0.536344
15.871717	0.1	0.535329
15.873383	0.1	0.535049
15.875050	0.1	0.536274
15.876717	0.1	0.539040
15.878383	0.1	0.542719
15.880050	0.1	0.546514
15.881717	0.1	0.549802
15.883383	0.1	0.551986
15.885050	0.1	0.552558
15.886717	0.1	0.551599
15.888383	0.1	0.550249
15.890050	0.1	0.549690
15.891717	0.1	0.549615
15.893383	0.1	0.549029
15.895050	0.1	0.548139
15.896717	0.1	0.548097
15.898383	0.1	0.549550
15.900050	0.1	0.552423
15.901717	0.1	0.556367
15.903383	0.1	0.560586
15.905050	0.1	0.563660
15.906717	0.1	0.564423
15.908383	0.1	0.563022
15.910050	0.1	0.560600
15.911717	0.1	0.558351
15.913383	0.1	0.557210
15.915050	0.1	0.557695
15.916717	0.1	0.559380
15.918383	0.1	0.561080
15.920050	0.1	0.561876
15.921717	0.1	0.561434
15.923383	0.1	0.559967
15.925050	0.1	0.558253
15.926717	0.1	0.557359
15.928383	0.1	0.557913
15.930050	0.1	0.559823
15.931717	0.1	0.562663
15.933383	0.1	0.565951
15.935050	0.1	0.568908
15.936717	0.1	0.570742
15.938383	0.1	0.571320
15.940050	0.1	0.571213
15.941717	0.1	0.571273
15.943383	0.1	0.572032
15.945050	0.1	0.573443
15.946717	0.1	0.574975
15.948383	0.1	0.575832
15.950050	0.1	0.575418
15.951717	0.1	0.573914
15.953383	0.1	0.572233
15.955050	0.1	0.571189
15.956717	0.1	0.570975
15.958383	0.1	0.571329
15.960050	0.1	0.571986
15.961717	0.1	0.572866
15.963383	0.1	0.573988
15.965050	0.1	0.575180
15.966717	0.1	0.575935
15.968383	0.1	0.575660
15.970050	0.1	0.574295
15.971717	0.1	0.572558
15.973383	0.1	0.571278
15.975050	0.1	0.570463
15.976717	0.1	0.569648
15.978383	0.1	0.568712
15.980050	0.1	0.567674
15.981717	0.1	0.566468
15.983383	0.1	0.565178
15.985050	0.1	0.563576
15.986717	0.1	0.561015
15.988383	0.1	0.557322
15.990050	0.1	0.553122
15.991717	0.1	0.549476
15.993383	0.1	0.547287
15.995050	0.1	0.546845
15.996717	0.1	0.547636
15.998383	0.1	0.548596
16.000050	0.1	0.548791
16.001717	0.1	0.548055
16.003383	0.1	0.546975
16.005050	0.1	0.546109
16.006717	0.1	0.545615
16.008383	0.1	0.545578
16.010050	0.1	0.545839
16.011717	0.1	0.545755
16.013383	0.1	0.544954
16.015050	0.1	0.543734
16.016717	0.1	0.542314
16.018383	0.1	0.540465
16.020050	0.1	0.538221
16.021717	0.1	0.536069
16.023383	0.1	0.534370
16.025050	0.1	0.533001
16.026717	0.1	0.531701
16.028383	0.1	0.530481
16.030050	0.1	0.529704
16.031717	0.1	0.529462
16.033383	0.1	0.529145
16.035050	0.1	0.528409
16.036717	0.1	0.528027
16.038383	0.1	0.529005
16.040050	0.1	0.531250
16.041717	0.1	0.533755
16.043383	0.1	0.535906
16.045050	0.1	0.537792
16.046717	0.1	0.539101
16.048383	0.1	0.539096
16.050050	0.1	0.537783
16.051717	0.1	0.535981
16.053383	0.1	0.534402
16.055050	0.1	0.533136
16.056717	0.1	0.532139
16.058383	0.1	0.531687
16.060050	0.1	0.531808
16.061717	0.1	0.531813
16.063383	0.1	0.531054
16.065050	0.1	0.529489
16.066717	0.1	0.527692
16.068383	0.1	0.526644
16.070050	0.1	0.526961
16.071717	0.1	0.528395
16.073383	0.1	0.530151
16.075050	0.1	0.531259
16.076717	0.1	0.531315
16.078383	0.1	0.531082
16.080050	0.1	0.531734
16.081717	0.1	0.533517
16.083383	0.1	0.535850
16.085050	0.1	0.538351
16.086717	0.1	0.540796
16.088383	0.1	0.542370
16.090050	0.1	0.541788
16.091717	0.1	0.538682
16.093383	0.1	0.534519
16.095050	0.1	0.531664
16.096717	0.1	0.531524
16.098383	0.1	0.533718
16.100050	0.1	0.536931
16.101717	0.1	0.540130
16.103383	0.1	0.542696
16.105050	0.1	0.544419
16.106717	0.1	0.545797
16.108383	0.1	0.547664
16.110050	0.1	0.550197
16.111717	0.1	0.552633
16.113383	0.1	0.554072
16.115050	0.1	0.554197
16.116717	0.1	0.553424
16.118383	0.1	0.552745
16.120050	0.1	0.552991
16.121717	0.1	0.554146
16.123383	0.1	0.555869
16.125050	0.1	0.558235
16.126717	0.1	0.561210
16.128383	0.1	0.564191
16.130050	0.1	0.566659
16.131717	0.1	0.568610
16.133383	0.1	0.570216
16.135050	0.1	0.571595
16.136717	0.1	0.572531
16.138383	0.1	0.572340
16.140050	0.1	0.570556
16.141717	0.1	0.567781
16.143383	0.1	0.566025
16.145050	0.1	0.567771
16.146717	0.1	0.573853
16.148383	0.1	0.582417
16.150050	0.1	0.590310
16.151717	0.1	0.595544
16.153383	0.1	0.598081
16.155050	0.1	0.598747
16.156717	0.1	0.598235
16.158383	0.1	0.596796
16.160050	0.1	0.594337
16.161717	0.1	0.591213
16.163383	0.1	0.588782
16.165050	0.1	0.588736
16.166717	0.1	0.591613
16.168383	0.1	0.596233
16.170050	0.1	0.600656
16.171717	0.1	0.603469
16.173383	0.1	0.604345
16.175050	0.1	0.603888
16.176717	0.1	0.602803
16.178383	0.1	0.601355
16.180050	0.1	0.599837
16.181717	0.1	0.599031
16.183383	0.1	0.599734
16.185050	0.1	0.601821
16.186717	0.1	0.604419
16.188383	0.1	0.606859
16.190050	0.1	0.608568
16.191717	0.1	0.608824
16.193383	0.1	0.607567
16.195050	0.1	0.605797
16.196717	0.1	0.604619
16.198383	0.1	0.604577
16.200050	0.1	0.606128
16.201717	0.1	0.609611
16.203383	0.1	0.614622
16.205050	0.1	0.620233
16.206717	0.1	0.625309
16.208383	0.1	0.628489
16.210050	0.1	0.629150
16.211717	0.1	0.628079
16.213383	0.1	0.626235
16.215050	0.1	0.623898
16.216717	0.1	0.621532
16.218383	0.1	0.620228
16.220050	0.1	0.620866
16.221717	0.1	0.622962
16.223383	0.1	0.624554
16.225050	0.1	0.624000
16.226717	0.1	0.621527
16.228383	0.1	0.618515
16.230050	0.1	0.616154
16.231717	0.1	0.614859
16.233383	0.1	0.614263
16.235050	0.1	0.613867
16.236717	0.1	0.613509
16.238383	0.1	0.613444
16.240050	0.1	0.614054
16.241717	0.1	0.615115
16.243383	0.1	0.615907
16.245050	0.1	0.616126
16.246717	0.1	0.615995
16.248383	0.1	0.615763
16.250050	0.1	0.615572
16.251717	0.1	0.615623
16.253383	0.1	0.616130
16.255050	0.1	0.617034
16.256717	0.1	0.617704
16.258383	0.1	0.617183
16.260050	0.1	0.615199
16.261717	0.1	0.612689
16.263383	0.1	0.610966
16.265050	0.1	0.610440
16.266717	0.1	0.610328
16.268383	0.1	0.609416
16.270050	0.1	0.607525
16.271717	0.1	0.606151
16.273383	0.1	0.606775
16.275050	0.1	0.609290
16.276717	0.1	0.612666
16.278383	0.1	0.615697
16.280050	0.1	0.617323
16.281717	0.1	0.617243
16.283383	0.1	0.615926
16.285050	0.1	0.613891
16.286717	0.1	0.611558
16.288383	0.1	0.609444
16.290050	0.1	0.608340
16.291717	0.1	0.608945
16.293383	0.1	0.611153
16.295050	0.1	0.613923
16.296717	0.1	0.615763
16.298383	0.1	0.615707
16.300050	0.1	0.614221
16.301717	0.1	0.612764
16.303383	0.1	0.612400
16.305050	0.1	0.613350
16.306717	0.1	0.615329
16.308383	0.1	0.617737
16.310050	0.1	0.619930
16.311717	0.1	0.621621
16.313383	0.1	0.623171
16.315050	0.1	0.625127
16.316717	0.1	0.627278
16.318383	0.1	0.628945
16.320050	0.1	0.630193
16.321717	0.1	0.631916
16.323383	0.1	0.635064
16.325050	0.1	0.639884
16.326717	0.1	0.645616
16.328383	0.1	0.650906
16.330050	0.1	0.654096
16.331717	0.1	0.653705
16.333383	0.1	0.649723
16.335050	0.1	0.644173
16.336717	0.1	0.639944
16.338383	0.1	0.639418
16.340050	0.1	0.643465
16.341717	0.1	0.650636
16.343383	0.1	0.658073
16.345050	0.1	0.663726
16.346717	0.1	0.667078
16.348383	0.1	0.668615
16.350050	0.1	0.669360
16.351717	0.1	0.670291
16.353383	0.1	0.671917
16.355050	0.1	0.674333
16.356717	0.1	0.677365
16.358383	0.1	0.680471
16.360050	0.1	0.682971
16.361717	0.1	0.684354
16.363383	0.1	0.684704
16.365050	0.1	0.685062
16.366717	0.1	0.686659
16.368383	0.1	0.689686
16.370050	0.1	0.693542
16.371717	0.1	0.697686
16.373383	0.1	0.701807
16.375050	0.1	0.705780
16.376717	0.1	0.709458
16.378383	0.1	0.712271
16.380050	0.1	0.713607
16.381717	0.1	0.713565
16.383383	0.1	0.712918
16.385050	0.1	0.712620
16.386717	0.1	0.712988
16.388383	0.1	0.713617
16.390050	0.1	0.714692
16.391717	0.1	0.717635
16.393383	0.1	0.723377
16.395050	0.1	0.730953
16.396717	0.1	0.738539
16.398383	0.1	0.744914
16.400050	0.1	0.749715
16.401717	0.1	0.752970
16.403383	0.1	0.754818
16.405050	0.1	0.755740
16.406717	0.1	0.756639
16.408383	0.1	0.758409
16.410050	0.1	0.761398
16.411717	0.1	0.765501
16.413383	0.1	0.770544
16.415050	0.1	0.776039
16.416717	0.1	0.780746
16.418383	0.1	0.783606
16.420050	0.1	0.784625
16.421717	0.1	0.784500
16.423383	0.1	0.784206
16.425050	0.1	0.784695
16.426717	0.1	0.786050
16.428383	0.1	0.787443
16.430050	0.1	0.788383
16.431717	0.1	0.789338
16.433383	0.1	0.791196
16.435050	0.1	0.794688
16.436717	0.1	0.800062
16.438383	0.1	0.806735
16.440050	0.1	0.813422
16.441717	0.1	0.818735
16.443383	0.1	0.822004
16.445050	0.1	0.823666
16.446717	0.1	0.824728
16.448383	0.1	0.826037
16.450050	0.1	0.827867
16.451717	0.1	0.829846
16.453383	0.1	0.831387
16.455050	0.1	0.832588
16.456717	0.1	0.834591
16.458383	0.1	0.838465
16.460050	0.1	0.843653
16.461717	0.1	0.848309
16.463383	0.1	0.851359
16.465050	0.1	0.853222
16.466717	0.1	0.854703
16.468383	0.1	0.856062
16.470050	0.1	0.857105
16.471717	0.1	0.857729
16.473383	0.1	0.858395
16.475050	0.1	0.859485
16.476717	0.1	0.860444
16.478383	0.1	0.860477
16.480050	0.1	0.859839
16.481717	0.1	0.859541
16.483383	0.1	0.860277
16.485050	0.1	0.862223
16.486717	0.1	0.865115
16.488383	0.1	0.868062
16.490050	0.1	0.870260
16.491717	0.1	0.871941
16.493383	0.1	0.874009
16.495050	0.1	0.876747
16.496717	0.1	0.879201
16.498383	0.1	0.880258
16.500050	0.1	0.880109
16.501717	0.1	0.879881
16.503383	0.1	0.880100
16.505050	0.1	0.880519
16.506717	0.1	0.881040
16.508383	0.1	0.881916
16.510050	0.1	0.883173
16.511717	0.1	0.884472
16.513383	0.1	0.885408
16.515050	0.1	0.886112
16.516717	0.1	0.887392
16.518383	0.1	0.889725
16.520050	0.1	0.892682
16.521717	0.1	0.895755
16.523383	0.1	0.899071
16.525050	0.1	0.902996
16.526717	0.1	0.907546
16.528383	0.1	0.911998
16.530050	0.1	0.915471
16.531717	0.1	0.918051
16.533383	0.1	0.920482
16.535050	0.1	0.923048
16.536717	0.1	0.925642
16.538383	0.1	0.928245
16.540050	0.1	0.930922
16.541717	0.1	0.933958
16.543383	0.1	0.937907
16.545050	0.1	0.943048
16.546717	0.1	0.948971
16.548383	0.1	0.954764
16.550050	0.1	0.959649
16.551717	0.1	0.963490
16.553383	0.1	0.966853
16.555050	0.1	0.970690
16.556717	0.1	0.975328
16.558383	0.1	0.980012
16.560050	0.1	0.983728
16.561717	0.1	0.985987
16.563383	0.1	0.987020
16.565050	0.1	0.987710
16.566717	0.1	0.988953
16.568383	0.1	0.991118
16.570050	0.1	0.994159
16.571717	0.1	0.998131
16.573383	0.1	1.003039
16.575050	0.1	1.007984
16.576717	0.1	1.011449
16.578383	0.1	1.013037
16.580050	0.1	1.013968
16.581717	0.1	1.015691
16.583383	0.1	1.019021
16.585050	0.1	1.024297
16.586717	0.1	1.031240
16.588383	0.1	1.038760
16.590050	0.1	1.045493
16.591717	0.1	1.050727
16.593383	0.1	1.054839
16.595050	0.1	1.058797
16.596717	0.1	1.063505
16.598383	0.1	1.069568
16.600050	0.1	1.077228
16.601717	0.1	1.086243
16.603383	0.1	1.095636
16.605050	0.1	1.103841
16.606717	0.1	1.109531
16.608383	0.1	1.112707
16.610050	0.1	1.115170
16.611717	0.1	1.119240
16.613383	0.1	1.125811
16.615050	0.1	1.134011
16.616717	0.1	1.142584
16.618383	0.1	1.151008
16.620050	0.1	1.159362
16.621717	0.1	1.167543
16.623383	0.1	1.174868
16.625050	0.1	1.180694
16.626717	0.1	1.185257
16.628383	0.1	1.189830
16.630050	0.1	1.195986
16.631717	0.1	1.204237
16.633383	0.1	1.213155
16.635050	0.1	1.220610
16.636717	0.1	1.226142
16.638383	0.1	1.231255
16.640050	0.1	1.237504
16.641717	0.1	1.245169
16.643383	0.1	1.253607
16.645050	0.1	1.262128
16.646717	0.1	1.270515
16.648383	0.1	1.279078
16.650050	0.1	1.288382
16.651717	0.1	1.298869
16.653383	0.1	1.310417
16.655050	0.1	1.322106
16.656717	0.1	1.332755
16.658383	0.1	1.341579
16.660050	0.1	1.348490
16.661717	0.1	1.354176
16.663383	0.1	1.359619
16.665050	0.1	1.365514
16.666717	0.1	1.372439
16.668383	0.1	1.380872
16.670050	0.1	1.390576
16.671717	0.1	1.400262
16.673383	0.1	1.408411
16.675050	0.1	1.414507
16.676717	0.1	1.419140
16.678383	0.1	1.423368
16.680050	0.1	1.428300
16.681717	0.1	1.434535
16.683383	0.1	1.441631
16.685050	0.1	1.448430
16.686717	0.1	1.453902
16.688383	0.1	1.457916
16.690050	0.1	1.461185
16.691717	0.1	1.464491
16.693383	0.1	1.468128
16.695050	0.1	1.471979
16.696717	0.1	1.476044
16.698383	0.1	1.480710
16.700050	0.1	1.486191
16.701717	0.1	1.492114
16.703383	0.1	1.498125
16.705050	0.1	1.504030
16.706717	0.1	1.509055
16.708383	0.1	1.511965
16.710050	0.1	1.512351
16.711717	0.1	1.511006
16.713383	0.1	1.509101
16.715050	0.1	1.507574
16.716717	0.1	1.506782
16.718383	0.1	1.506303
16.720050	0.1	1.505315
16.721717	0.1	1.503653
16.723383	0.1	1.501902
16.725050	0.1	1.500645
16.726717	0.1	1.500142
16.728383	0.1	1.500337
16.730050	0.1	1.500524
16.731717	0.1	1.499671
16.733383	0.1	1.497292
16.735050	0.1	1.493767
16.736717	0.1	1.489809
16.738383	0.1	1.486014
16.740050	0.1	1.483005
16.741717	0.1	1.481203
16.743383	0.1	1.480225
16.745050	0.1	1.478894
16.746717	0.1	1.476137
16.748383	0.1	1.472016
16.750050	0.1	1.467592
16.751717	0.1	1.463727
16.753383	0.1	1.460165
16.755050	0.1	1.456109
16.756717	0.1	1.451401
16.758383	0.1	1.446367
16.760050	0.1	1.441143
16.761717	0.1	1.435890
16.763383	0.1	1.431084
16.765050	0.1	1.427694
16.766717	0.1	1.427010
16.768383	0.1	1.429361
16.770050	0.1	1.433208
16.771717	0.1	1.436174
16.773383	0.1	1.436742
16.775050	0.1	1.435145
16.776717	0.1	1.432789
16.778383	0.1	1.430428
16.780050	0.1	1.427662
16.781717	0.1	1.424109
16.783383	0.1	1.420137
16.785050	0.1	1.416723
16.786717	0.1	1.414958
16.788383	0.1	1.415461
16.790050	0.1	1.417901
16.791717	0.1	1.420914
16.793383	0.1	1.422991
16.795050	0.1	1.423676
16.796717	0.1	1.423433
16.798383	0.1	1.422679
16.800050	0.1	1.421669
16.801717	0.1	1.420821
16.803383	0.1	1.420407
16.805050	0.1	1.420230
16.806717	0.1	1.419876
16.808383	0.1	1.418917
16.810050	0.1	1.417068
16.811717	0.1	1.414716
16.813383	0.1	1.413305
16.815050	0.1	1.414376
16.816717	0.1	1.418237
16.818383	0.1	1.423936
16.820050	0.1	1.429785
16.821717	0.1	1.433878
16.823383	0.1	1.435243
16.825050	0.1	1.434460
16.826717	0.1	1.432863
16.828383	0.1	1.431494
16.830050	0.1	1.430796
16.831717	0.1	1.430935
16.833383	0.1	1.431932
16.835050	0.1	1.433422
16.836717	0.1	1.434912
16.838383	0.1	1.436472
16.840050	0.1	1.438516
16.841717	0.1	1.440807
16.843383	0.1	1.442372
16.845050	0.1	1.442810
16.846717	0.1	1.443001
16.848383	0.1	1.444169
16.850050	0.1	1.446656
16.851717	0.1	1.450051
16.853383	0.1	1.454400
16.855050	0.1	1.460412
16.856717	0.1	1.468360
16.858383	0.1	1.477133
16.860050	0.1	1.484873
16.861717	0.1	1.490302
16.863383	0.1	1.492770
16.865050	0.1	1.491979
16.866717	0.1	1.488617
16.868383	0.1	1.484589
16.870050	0.1	1.482125
16.871717	0.1	1.482489
16.873383	0.1	1.485297
16.875050	0.1	1.489115
16.876717	0.1	1.492342
16.878383	0.1	1.493855
16.880050	0.1	1.493627
16.881717	0.1	1.492710
16.883383	0.1	1.492598
16.885050	0.1	1.494414
16.886717	0.1	1.498191
16.888383	0.1	1.502712
16.890050	0.1	1.506368
16.891717	0.1	1.508677
16.893383	0.1	1.510712
16.895050	0.1	1.513846
16.896717	0.1	1.518456
16.898383	0.1	1.523835
16.900050	0.1	1.528850
16.901717	0.1	1.532673
16.903383	0.1	1.535174
16.905050	0.1	1.536589
16.906717	0.1	1.537115
16.908383	0.1	1.536827
16.910050	0.1	1.535895
16.911717	0.1	1.534536
16.913383	0.1	1.532831
16.915050	0.1	1.530936
16.916717	0.1	1.529269
16.918383	0.1	1.528254
16.920050	0.1	1.528133
16.921717	0.1	1.529050
16.923383	0.1	1.530871
16.925050	0.1	1.532994
16.926717	0.1	1.534903
16.928383	0.1	1.536533
16.930050	0.1	1.537851
16.931717	0.1	1.538815
16.933383	0.1	1.539649
16.935050	0.1	1.540384
16.936717	0.1	1.540701
16.938383	0.1	1.540598
16.940050	0.1	1.540598
16.941717	0.1	1.541004
16.943383	0.1	1.541600
16.945050	0.1	1.541972
16.946717	0.1	1.541669
16.948383	0.1	1.540547
16.950050	0.1	1.538992
16.951717	0.1	1.537497
16.953383	0.1	1.536533
16.955050	0.1	1.536612
16.956717	0.1	1.537572
16.958383	0.1	1.538298
16.960050	0.1	1.537753
16.961717	0.1	1.535891
16.963383	0.1	1.533600
16.965050	0.1	1.531886
16.966717	0.1	1.530629
16.968383	0.1	1.528771
16.970050	0.1	1.526070
16.971717	0.1	1.523597
16.973383	0.1	1.522503
16.975050	0.1	1.523066
16.976717	0.1	1.524757
16.978383	0.1	1.526610
16.980050	0.1	1.527634
16.981717	0.1	1.527322
16.983383	0.1	1.525851
16.985050	0.1	1.523504
16.986717	0.1	1.520189
16.988383	0.1	1.515751
16.990050	0.1	1.510633
16.991717	0.1	1.505623
16.993383	0.1	1.501166
16.995050	0.1	1.497394
16.996717	0.1	1.494400
16.998383	0.1	1.492337
17.000050	0.1	1.491425
17.001717	0.1	1.491499
17.003383	0.1	1.491858
17.005050	0.1	1.491667
17.006717	0.1	1.490200
17.008383	0.1	1.487224
17.010050	0.1	1.483206
17.011717	0.1	1.478852
17.013383	0.1	1.474600
17.015050	0.1	1.470675
17.016717	0.1	1.467308
17.018383	0.1	1.464612
17.020050	0.1	1.462288
17.021717	0.1	1.459750
17.023383	0.1	1.456696
17.025050	0.1	1.453613
17.026717	0.1	1.451382
17.028383	0.1	1.450037
17.030050	0.1	1.448351
17.031717	0.1	1.445091
17.033383	0.1	1.440109
17.035050	0.1	1.433915
17.036717	0.1	1.427159
17.038383	0.1	1.420644
17.040050	0.1	1.415233
17.041717	0.1	1.411429
17.043383	0.1	1.409152
17.045050	0.1	1.407866
17.046717	0.1	1.407051
17.048383	0.1	1.406572
17.050050	0.1	1.406493
17.051717	0.1	1.406674
17.053383	0.1	1.406502
17.055050	0.1	1.405147
17.056717	0.1	1.402278
17.058383	0.1	1.398432
17.060050	0.1	1.394656
17.061717	0.1	1.391736
17.063383	0.1	1.389575
17.065050	0.1	1.387298
17.066717	0.1	1.384108
17.068383	0.1	1.380006
17.070050	0.1	1.375661
17.071717	0.1	1.371857
17.073383	0.1	1.369221
17.075050	0.1	1.367796
17.076717	0.1	1.367098
17.078383	0.1	1.366776
17.080050	0.1	1.366651
17.081717	0.1	1.366525
17.083383	0.1	1.366413
17.085050	0.1	1.366562
17.086717	0.1	1.366832
17.088383	0.1	1.366627
17.090050	0.1	1.365347
17.091717	0.1	1.362665
17.093383	0.1	1.358748
17.095050	0.1	1.354325
17.096717	0.1	1.350162
17.098383	0.1	1.346432
17.100050	0.1	1.342976
17.101717	0.1	1.339852
17.103383	0.1	1.337137
17.105050	0.1	1.334548
17.106717	0.1	1.331721
17.108383	0.1	1.328774
17.110050	0.1	1.326287
17.111717	0.1	1.324685
17.113383	0.1	1.323815
17.115050	0.1	1.323107
17.116717	0.1	1.322147
17.118383	0.1	1.320979
17.120050	0.1	1.319898
17.121717	0.1	1.319237
17.123383	0.1	1.318939
17.125050	0.1	1.318324
17.126717	0.1	1.316546
17.128383	0.1	1.313211
17.130050	0.1	1.308671
17.131717	0.1	1.303917
17.133383	0.1	1.299926
17.135050	0.1	1.296857
17.136717	0.1	1.294040
17.138383	0.1	1.290804
17.140050	0.1	1.287186
17.141717	0.1	1.284038
17.143383	0.1	1.282422
17.145050	0.1	1.282324
17.146717	0.1	1.282357
17.148383	0.1	1.281216
17.150050	0.1	1.278985
17.151717	0.1	1.276722
17.153383	0.1	1.275130
17.155050	0.1	1.273938
17.156717	0.1	1.272433
17.158383	0.1	1.270333
17.160050	0.1	1.267944
17.161717	0.1	1.265821
17.163383	0.1	1.264168
17.165050	0.1	1.262599
17.166717	0.1	1.260475
17.168383	0.1	1.257253
17.170050	0.1	1.252964
17.171717	0.1	1.248387
17.173383	0.1	1.244261
17.175050	0.1	1.240782
17.176717	0.1	1.237923
17.178383	0.1	1.235544
17.180050	0.1	1.233229
17.181717	0.1	1.230696
17.183383	0.1	1.227986
17.185050	0.1	1.224838
17.186717	0.1	1.220549
17.188383	0.1	1.215022
17.190050	0.1	1.209164
17.191717	0.1	1.204205
17.193383	0.1	1.201029
17.195050	0.1	1.199786
17.196717	0.1	1.199581
17.198383	0.1	1.198947
17.200050	0.1	1.196936
17.201717	0.1	1.193560
17.203383	0.1	1.189704
17.205050	0.1	1.186626
17.206717	0.1	1.184493
17.208383	0.1	1.182188
17.210050	0.1	1.179078
17.211717	0.1	1.175678
17.213383	0.1	1.172521
17.215050	0.1	1.169294
17.216717	0.1	1.165424
17.218383	0.1	1.160866
17.220050	0.1	1.155999
17.221717	0.1	1.151287
17.223383	0.1	1.147175
17.225050	0.1	1.143687
17.226717	0.1	1.140139
17.228383	0.1	1.135790
17.230050	0.1	1.130458
17.231717	0.1	1.124414
17.233383	0.1	1.118211
17.235050	0.1	1.112469
17.236717	0.1	1.107538
17.238383	0.1	1.103301
17.240050	0.1	1.099305
17.241717	0.1	1.095128
17.243383	0.1	1.090467
17.245050	0.1	1.084930
17.246717	0.1	1.078285
17.248383	0.1	1.071086
17.250050	0.1	1.064674
17.251717	0.1	1.060418
17.253383	0.1	1.058825
17.255050	0.1	1.059221
17.256717	0.1	1.060273
17.258383	0.1	1.060739
17.260050	0.1	1.059803
17.261717	0.1	1.057149
17.263383	0.1	1.052707
17.265050	0.1	1.046597
17.266717	0.1	1.039309
17.268383	0.1	1.031463
17.270050	0.1	1.023635
17.271717	0.1	1.016604
17.273383	0.1	1.010913
17.275050	0.1	1.006606
17.276717	0.1	1.003621
17.278383	0.1	1.001596
17.280050	0.1	0.999537
17.281717	0.1	0.996524
17.283383	0.1	0.992524
17.285050	0.1	0.988091
17.286717	0.1	0.983388
17.288383	0.1	0.978084
17.290050	0.1	0.972203
17.291717	0.1	0.966429
17.293383	0.1	0.961637
17.295050	0.1	0.958210
17.296717	0.1	0.955919
17.298383	0.1	0.954298
17.300050	0.1	0.952799
17.301717	0.1	0.950997
17.303383	0.1	0.948897
17.305050	0.1	0.946554
17.306717	0.1	0.943602
17.308383	0.1	0.939677
17.310050	0.1	0.935006
17.311717	0.1	0.930210
17.313383	0.1	0.925856
17.315050	0.1	0.922480
17.316717	0.1	0.920519
17.318383	0.1	0.919756
17.320050	0.1	0.919071
17.321717	0.1	0.917460
17.323383	0.1	0.914899
17.325050	0.1	0.911825
17.326717	0.1	0.908431
17.328383	0.1	0.905059
17.330050	0.1	0.902368
17.331717	0.1	0.900319
17.333383	0.1	0.898158
17.335050	0.1	0.895667
17.336717	0.1	0.893259
17.338383	0.1	0.891355
17.340050	0.1	0.890605
17.341717	0.1	0.891308
17.343383	0.1	0.892612
17.345050	0.1	0.892980
17.346717	0.1	0.891280
17.348383	0.1	0.887369
17.350050	0.1	0.882368
17.351717	0.1	0.878139
17.353383	0.1	0.875755
17.355050	0.1	0.874884
17.356717	0.1	0.874535
17.358383	0.1	0.873571
17.360050	0.1	0.871029
17.361717	0.1	0.866950
17.363383	0.1	0.862526
17.365050	0.1	0.859210
17.366717	0.1	0.857650
17.368383	0.1	0.857366
17.370050	0.1	0.857431
17.371717	0.1	0.857404
17.373383	0.1	0.857213
17.375050	0.1	0.856649
17.376717	0.1	0.855564
17.378383	0.1	0.854521
17.380050	0.1	0.854502
17.381717	0.1	0.855871
17.383383	0.1	0.857837
17.385050	0.1	0.859126
17.386717	0.1	0.858912
17.388383	0.1	0.856775
17.390050	0.1	0.852756
17.391717	0.1	0.848202
17.393383	0.1	0.845105
17.395050	0.1	0.843988
17.396717	0.1	0.843708
17.398383	0.1	0.843205
17.400050	0.1	0.842232
17.401717	0.1	0.840914
17.403383	0.1	0.839746
17.405050	0.1	0.839434
17.406717	0.1	0.839857
17.408383	0.1	0.839797
17.410050	0.1	0.838037
17.411717	0.1	0.834432
17.413383	0.1	0.829883
17.415050	0.1	0.825538
17.416717	0.1	0.821939
17.418383	0.1	0.819010
17.420050	0.1	0.816477
17.421717	0.1	0.814158
17.423383	0.1	0.812323
17.425050	0.1	0.811387
17.426717	0.1	0.811135
17.428383	0.1	0.810800
17.430050	0.1	0.809776
17.431717	0.1	0.808211
17.433383	0.1	0.807252
17.435050	0.1	0.807978
17.436717	0.1	0.809883
17.438383	0.1	0.811229
17.440050	0.1	0.810991
17.441717	0.1	0.809366
17.443383	0.1	0.806893
17.445050	0.1	0.804202
17.446717	0.1	0.801836
17.448383	0.1	0.799336
17.450050	0.1	0.795708
17.451717	0.1	0.791191
17.453383	0.1	0.787275
17.455050	0.1	0.785063
17.456717	0.1	0.784565
17.458383	0.1	0.785408
17.460050	0.1	0.787191
17.461717	0.1	0.789315
17.463383	0.1	0.791331
17.465050	0.1	0.793356
17.466717	0.1	0.795424
17.468383	0.1	0.796951
17.470050	0.1	0.797133
17.471717	0.1	0.795303
17.473383	0.1	0.791238
17.475050	0.1	0.785617
17.476717	0.1	0.779545
17.478383	0.1	0.773696
17.480050	0.1	0.768513
17.481717	0.1	0.764350
17.483383	0.1	0.761249
17.485050	0.1	0.759102
17.486717	0.1	0.757831
17.488383	0.1	0.757203
17.490050	0.1	0.756714
17.491717	0.1	0.755922
17.493383	0.1	0.754832
17.495050	0.1	0.753682
17.496717	0.1	0.752597
17.498383	0.1	0.751680
17.500050	0.1	0.750674
17.501717	0.1	0.748769
17.503383	0.1	0.745561
17.505050	0.1	0.741826
17.506717	0.1	0.738702
17.508383	0.1	0.736350
17.510050	0.1	0.733910
17.511717	0.1	0.730515
17.513383	0.1	0.726264
17.515050	0.1	0.722180
17.516717	0.1	0.719344
17.518383	0.1	0.718082
17.520050	0.1	0.717989
17.521717	0.1	0.718506
17.523383	0.1	0.719465
17.525050	0.1	0.720937
17.526717	0.1	0.722362
17.528383	0.1	0.722492
17.530050	0.1	0.720629
17.531717	0.1	0.717342
17.533383	0.1	0.713482
17.535050	0.1	0.709333
17.536717	0.1	0.705342
17.538383	0.1	0.702427
17.540050	0.1	0.700960
17.541717	0.1	0.700476
17.543383	0.1	0.700355
17.545050	0.1	0.700047
17.546717	0.1	0.699027
17.548383	0.1	0.697104
17.550050	0.1	0.694464
17.551717	0.1	0.691479
17.553383	0.1	0.688755
17.555050	0.1	0.686925
17.556717	0.1	0.686441
17.558383	0.1	0.687405
17.560050	0.1	0.689118
17.561717	0.1	0.690185
17.563383	0.1	0.689621
17.565050	0.1	0.687470
17.566717	0.1	0.684410
17.568383	0.1	0.681407
17.570050	0.1	0.679162
17.571717	0.1	0.677500
17.573383	0.1	0.675842
17.575050	0.1	0.674212
17.576717	0.1	0.672652
17.578383	0.1	0.670664
17.580050	0.1	0.668452
17.581717	0.1	0.667209
17.583383	0.1	0.667563
17.585050	0.1	0.669053
17.586717	0.1	0.671055
17.588383	0.1	0.673374
17.590050	0.1	0.676201
17.591717	0.1	0.679484
17.593383	0.1	0.682473
17.595050	0.1	0.684080
17.596717	0.1	0.683921
17.598383	0.1	0.682874
17.600050	0.1	0.682250
17.601717	0.1	0.682808
17.603383	0.1	0.684662
17.605050	0.1	0.687372
17.606717	0.1	0.690003
17.608383	0.1	0.691568
17.610050	0.1	0.691670
17.611717	0.1	0.690673
17.613383	0.1	0.689118
17.615050	0.1	0.687437
17.616717	0.1	0.686166
17.618383	0.1	0.685630
17.620050	0.1	0.685644
17.621717	0.1	0.685905
17.623383	0.1	0.686413
17.625050	0.1	0.687367
17.626717	0.1	0.689118
17.628383	0.1	0.692052
17.630050	0.1	0.696043
17.631717	0.1	0.700103
17.633383	0.1	0.702739
17.635050	0.1	0.702795
17.636717	0.1	0.700532
17.638383	0.1	0.697668
17.640050	0.1	0.695996
17.641717	0.1	0.696410
17.643383	0.1	0.698632
17.645050	0.1	0.701314
17.646717	0.1	0.703209
17.648383	0.1	0.704215
17.650050	0.1	0.705090
17.651717	0.1	0.706636
17.653383	0.1	0.709291
17.655050	0.1	0.713039
17.656717	0.1	0.717342
17.658383	0.1	0.721104
17.660050	0.1	0.723470
17.661717	0.1	0.724560
17.663383	0.1	0.725146
17.665050	0.1	0.725989
17.666717	0.1	0.727554
17.668383	0.1	0.729868
17.670050	0.1	0.732513
17.671717	0.1	0.734776
17.673383	0.1	0.736099
17.675050	0.1	0.736509
17.676717	0.1	0.736550
17.678383	0.1	0.736462
17.680050	0.1	0.735694
17.681717	0.1	0.733845
17.683383	0.1	0.731461
17.685050	0.1	0.729524
17.686717	0.1	0.728630
17.688383	0.1	0.728443
17.690050	0.1	0.727987
17.691717	0.1	0.726786
17.693383	0.1	0.725482
17.695050	0.1	0.724918
17.696717	0.1	0.725235
17.698383	0.1	0.726008
17.700050	0.1	0.726883
17.701717	0.1	0.727777
17.703383	0.1	0.728378
17.705050	0.1	0.727852
17.706717	0.1	0.725705
17.708383	0.1	0.722841
17.710050	0.1	0.721016
17.711717	0.1	0.721496
17.713383	0.1	0.724606
17.715050	0.1	0.729896
17.716717	0.1	0.735926
17.718383	0.1	0.740634
17.720050	0.1	0.742599
17.721717	0.1	0.741924
17.723383	0.1	0.739852
17.725050	0.1	0.737677
17.726717	0.1	0.736024
17.728383	0.1	0.734897
17.730050	0.1	0.733919
17.731717	0.1	0.732401
17.733383	0.1	0.729486
17.735050	0.1	0.724858
17.736717	0.1	0.719419
17.738383	0.1	0.714632
17.740050	0.1	0.711200
17.741717	0.1	0.709039
17.743383	0.1	0.708383
17.745050	0.1	0.709863
17.746717	0.1	0.713277
17.748383	0.1	0.716946
17.750050	0.1	0.718716
17.751717	0.1	0.717640
17.753383	0.1	0.714362
17.755050	0.1	0.709845
17.756717	0.1	0.704792
17.758383	0.1	0.699875
17.760050	0.1	0.695460
17.761717	0.1	0.691679
17.763383	0.1	0.688932
17.765050	0.1	0.687540
17.766717	0.1	0.687474
17.768383	0.1	0.688443
17.770050	0.1	0.689626
17.771717	0.1	0.689952
17.773383	0.1	0.689244
17.775050	0.1	0.688429
17.776717	0.1	0.688210
17.778383	0.1	0.688136
17.780050	0.1	0.687372
17.781717	0.1	0.685640
17.783383	0.1	0.683195
17.785050	0.1	0.680587
17.786717	0.1	0.678394
17.788383	0.1	0.677095
17.790050	0.1	0.676722
17.791717	0.1	0.676536
17.793383	0.1	0.675619
17.795050	0.1	0.673779
17.796717	0.1	0.671875
17.798383	0.1	0.671367
17.800050	0.1	0.672727
17.801717	0.1	0.674352
17.803383	0.1	0.673691
17.805050	0.1	0.669863
17.806717	0.1	0.664657
17.808383	0.1	0.660694
17.810050	0.1	0.659390
17.811717	0.1	0.660433
17.813383	0.1	0.662366
17.815050	0.1	0.663768
17.816717	0.1	0.664215
17.818383	0.1	0.664252
17.820050	0.1	0.664559
17.821717	0.1	0.665360
17.823383	0.1	0.666436
17.825050	0.1	0.667521
17.826717	0.1	0.668932
17.828383	0.1	0.671395
17.830050	0.1	0.674580
17.831717	0.1	0.676755
17.833383	0.1	0.676573
17.835050	0.1	0.674315
17.836717	0.1	0.671535
17.838383	0.1	0.670059
17.840050	0.1	0.670864
17.841717	0.1	0.673668
17.843383	0.1	0.677509
17.845050	0.1	0.681533
17.846717	0.1	0.685216
17.848383	0.1	0.688201
17.850050	0.1	0.690222
17.851717	0.1	0.691055
17.853383	0.1	0.690562
17.855050	0.1	0.688876
17.856717	0.1	0.686292
17.858383	0.1	0.683297
17.860050	0.1	0.680708
17.861717	0.1	0.679470
17.863383	0.1	0.680224
17.865050	0.1	0.682985
17.866717	0.1	0.686883
17.868383	0.1	0.690627
17.870050	0.1	0.693528
17.871717	0.1	0.695577
17.873383	0.1	0.696722
17.875050	0.1	0.696732
17.876717	0.1	0.695554
17.878383	0.1	0.693812
17.880050	0.1	0.692629
17.881717	0.1	0.692802
17.883383	0.1	0.694375
17.885050	0.1	0.696569
17.886717	0.1	0.698045
17.888383	0.1	0.698026
17.890050	0.1	0.697174
17.891717	0.1	0.696736
17.893383	0.1	0.697207
17.895050	0.1	0.698478
17.896717	0.1	0.700550
17.898383	0.1	0.703335
17.900050	0.1	0.706296
17.901717	0.1	0.708573
17.903383	0.1	0.709621
17.905050	0.1	0.709626
17.906717	0.1	0.709225
17.908383	0.1	0.708890
17.910050	0.1	0.708732
17.911717	0.1	0.708713
17.913383	0.1	0.708881
17.915050	0.1	0.709379
17.916717	0.1	0.710394
17.918383	0.1	0.712108
17.920050	0.1	0.714553
17.921717	0.1	0.717351
17.923383	0.1	0.719777
17.925050	0.1	0.721132
17.926717	0.1	0.721146
17.928383	0.1	0.720243
17.930050	0.1	0.719102
17.931717	0.1	0.717929
17.933383	0.1	0.716387
17.935050	0.1	0.714245
17.936717	0.1	0.711917
17.938383	0.1	0.710282
17.940050	0.1	0.709961
17.941717	0.1	0.710730
17.943383	0.1	0.711507
17.945050	0.1	0.711312
17.946717	0.1	0.710008
17.948383	0.1	0.708154
17.950050	0.1	0.706646
17.951717	0.1	0.706264
17.953383	0.1	0.707307
17.955050	0.1	0.709463
17.956717	0.1	0.711773
17.958383	0.1	0.713132
17.960050	0.1	0.713249
17.961717	0.1	0.712560
17.963383	0.1	0.711433
17.965050	0.1	0.709984
17.966717	0.1	0.708438
17.968383	0.1	0.707204
17.970050	0.1	0.706841
17.971717	0.1	0.707689
17.973383	0.1	0.709458
17.975050	0.1	0.711209
17.976717	0.1	0.712015
17.978383	0.1	0.711661
17.980050	0.1	0.710310
17.981717	0.1	0.708112
17.983383	0.1	0.705412
17.985050	0.1	0.702729
17.986717	0.1	0.700261
17.988383	0.1	0.697863
17.990050	0.1	0.695363
17.991717	0.1	0.692536
17.993383	0.1	0.689072
17.995050	0.1	0.685141
17.996717	0.1	0.681728
17.998383	0.1	0.679931
18.000050	0.1	0.679800
18.001717	0.1	0.680252
18.003383	0.1	0.680382
18.005050	0.1	0.680061
18.006717	0.1	0.679302
18.008383	0.1	0.677938
18.010050	0.1	0.675833
18.011717	0.1	0.673225
18.013383	0.1	0.670939
18.015050	0.1	0.669942
18.016717	0.1	0.670333
18.018383	0.1	0.670888
18.020050	0.1	0.670152
18.021717	0.1	0.667912
18.023383	0.1	0.664890
18.025050	0.1	0.661593
18.026717	0.1	0.657975
18.028383	0.1	0.654045
18.030050	0.1	0.650217
18.031717	0.1	0.647036
18.033383	0.1	0.644829
18.035050	0.1	0.643427
18.036717	0.1	0.642124
18.038383	0.1	0.640377
18.040050	0.1	0.638510
18.041717	0.1	0.637355
18.043383	0.1	0.637467
18.045050	0.1	0.638459
18.046717	0.1	0.639334
18.048383	0.1	0.639446
18.050050	0.1	0.638668
18.051717	0.1	0.636927
18.053383	0.1	0.634333
18.055050	0.1	0.631460
18.056717	0.1	0.629118
18.058383	0.1	0.627819
18.060050	0.1	0.627399
18.061717	0.1	0.627008
18.063383	0.1	0.625900
18.065050	0.1	0.624373
18.066717	0.1	0.623260
18.068383	0.1	0.622999
18.070050	0.1	0.623912
18.071717	0.1	0.626207
18.073383	0.1	0.629481
18.075050	0.1	0.632894
18.076717	0.1	0.635693
18.078383	0.1	0.637532
18.080050	0.1	0.638748
18.081717	0.1	0.639670
18.083383	0.1	0.639865
18.085050	0.1	0.638771
18.086717	0.1	0.636778
18.088383	0.1	0.635022
18.090050	0.1	0.634212
18.091717	0.1	0.634291
18.093383	0.1	0.635125
18.095050	0.1	0.636918
18.096717	0.1	0.640126
18.098383	0.1	0.644801
18.100050	0.1	0.649858
18.101717	0.1	0.653756
18.103383	0.1	0.655740
18.105050	0.1	0.655935
18.106717	0.1	0.655032
18.108383	0.1	0.653816
18.110050	0.1	0.652536
18.111717	0.1	0.650845
18.113383	0.1	0.648634
18.115050	0.1	0.646417
18.116717	0.1	0.644689
18.118383	0.1	0.643400
18.120050	0.1	0.642068
18.121717	0.1	0.640233
18.123383	0.1	0.638207
18.125050	0.1	0.637150
18.126717	0.1	0.638189
18.128383	0.1	0.641611
18.130050	0.1	0.646636
18.131717	0.1	0.651702
18.133383	0.1	0.655316
18.135050	0.1	0.657053
18.136717	0.1	0.657504
18.138383	0.1	0.657416
18.140050	0.1	0.657435
18.141717	0.1	0.658166
18.143383	0.1	0.659716
18.145050	0.1	0.661439
18.146717	0.1	0.662603
18.148383	0.1	0.663279
18.150050	0.1	0.664424
18.151717	0.1	0.666631
18.153383	0.1	0.669160
18.155050	0.1	0.670725
18.156717	0.1	0.670734
18.158383	0.1	0.669705
18.160050	0.1	0.668922
18.161717	0.1	0.669425
18.163383	0.1	0.670906
18.165050	0.1	0.672014
18.166717	0.1	0.671907
18.168383	0.1	0.670888
18.170050	0.1	0.669849
18.171717	0.1	0.669607
18.173383	0.1	0.670413
18.175050	0.1	0.671968
18.176717	0.1	0.673616
18.178383	0.1	0.674436
18.180050	0.1	0.673803
18.181717	0.1	0.672298
18.183383	0.1	0.671456
18.185050	0.1	0.672215
18.186717	0.1	0.674119
18.188383	0.1	0.676084
18.190050	0.1	0.677439
18.191717	0.1	0.678073
18.193383	0.1	0.678254
18.195050	0.1	0.678520
18.196717	0.1	0.679218
18.198383	0.1	0.679898
18.200050	0.1	0.679302
18.201717	0.1	0.676583
18.203383	0.1	0.672275
18.205050	0.1	0.667558
18.206717	0.1	0.663144
18.208383	0.1	0.659414
18.210050	0.1	0.656848
18.211717	0.1	0.655637
18.213383	0.1	0.655674
18.215050	0.1	0.656974
18.216717	0.1	0.659260
18.218383	0.1	0.661588
18.220050	0.1	0.662981
18.221717	0.1	0.663241
18.223383	0.1	0.663032
18.225050	0.1	0.663120
18.226717	0.1	0.663823
18.228383	0.1	0.664880
18.230050	0.1	0.665365
18.231717	0.1	0.664205
18.233383	0.1	0.661314
18.235050	0.1	0.657751
18.236717	0.1	0.654822
18.238383	0.1	0.653267
18.240050	0.1	0.652662
18.241717	0.1	0.651907
18.243383	0.1	0.650398
18.245050	0.1	0.648028
18.246717	0.1	0.644657
18.248383	0.1	0.640471
18.250050	0.1	0.636177
18.251717	0.1	0.632480
18.253383	0.1	0.629891
18.255050	0.1	0.628522
18.256717	0.1	0.627949
18.258383	0.1	0.627590
18.260050	0.1	0.626938
18.261717	0.1	0.625718
18.263383	0.1	0.624084
18.265050	0.1	0.622356
18.266717	0.1	0.620773
18.268383	0.1	0.619874
18.270050	0.1	0.620172
18.271717	0.1	0.621318
18.273383	0.1	0.622123
18.275050	0.1	0.621649
18.276717	0.1	0.619995
18.278383	0.1	0.617695
18.280050	0.1	0.615208
18.281717	0.1	0.613132
18.283383	0.1	0.611763
18.285050	0.1	0.610687
18.286717	0.1	0.609215
18.288383	0.1	0.607064
18.290050	0.1	0.604661
18.291717	0.1	0.602631
18.293383	0.1	0.601094
18.295050	0.1	0.599753
18.296717	0.1	0.598542
18.298383	0.1	0.597788
18.300050	0.1	0.597662
18.301717	0.1	0.597714
18.303383	0.1	0.597280
18.305050	0.1	0.596372
18.306717	0.1	0.595823
18.308383	0.1	0.596358
18.310050	0.1	0.598156
18.311717	0.1	0.601071
18.313383	0.1	0.604540
18.315050	0.1	0.607632
18.316717	0.1	0.609583
18.318383	0.1	0.610184
18.320050	0.1	0.609602
18.321717	0.1	0.608219
18.323383	0.1	0.606598
18.325050	0.1	0.605243
18.326717	0.1	0.604265
18.328383	0.1	0.603506
18.330050	0.1	0.602882
18.331717	0.1	0.602626
18.333383	0.1	0.603260
18.335050	0.1	0.604820
18.336717	0.1	0.606463
18.338383	0.1	0.607208
18.340050	0.1	0.606496
18.341717	0.1	0.604368
18.343383	0.1	0.601523
18.345050	0.1	0.598999
18.346717	0.1	0.597779
18.348383	0.1	0.598505
18.350050	0.1	0.600973
18.351717	0.1	0.604177
18.353383	0.1	0.607260
18.355050	0.1	0.609867
18.356717	0.1	0.611655
18.358383	0.1	0.612219
18.360050	0.1	0.611441
18.361717	0.1	0.609723
18.363383	0.1	0.607939
18.365050	0.1	0.607190
18.366717	0.1	0.608107
18.368383	0.1	0.610040
18.370050	0.1	0.611553
18.371717	0.1	0.611758
18.373383	0.1	0.610529
18.375050	0.1	0.608298
18.376717	0.1	0.606044
18.378383	0.1	0.604866
18.380050	0.1	0.605495
18.381717	0.1	0.607851
18.383383	0.1	0.610519
18.385050	0.1	0.611618
18.386717	0.1	0.610654
18.388383	0.1	0.608787
18.390050	0.1	0.607441
18.391717	0.1	0.607427
18.393383	0.1	0.609253
18.395050	0.1	0.613327
18.396717	0.1	0.619325
18.398383	0.1	0.625681
18.400050	0.1	0.630063
18.401717	0.1	0.630752
18.403383	0.1	0.627958
18.405050	0.1	0.623888
18.406717	0.1	0.621239
18.408383	0.1	0.621169
18.410050	0.1	0.622920
18.411717	0.1	0.625248
18.413383	0.1	0.627502
18.415050	0.1	0.629290
18.416717	0.1	0.630352
18.418383	0.1	0.630771
18.420050	0.1	0.630547
18.421717	0.1	0.629574
18.423383	0.1	0.628075
18.425050	0.1	0.626510
18.426717	0.1	0.625178
18.428383	0.1	0.624303
18.430050	0.1	0.624009
18.431717	0.1	0.624000
18.433383	0.1	0.623679
18.435050	0.1	0.622603
18.436717	0.1	0.620913
18.438383	0.1	0.619371
18.440050	0.1	0.618990
18.441717	0.1	0.619972
18.443383	0.1	0.621183
18.445050	0.1	0.621267
18.446717	0.1	0.619977
18.448383	0.1	0.618082
18.450050	0.1	0.616331
18.451717	0.1	0.614976
18.453383	0.1	0.613998
18.455050	0.1	0.613173
18.456717	0.1	0.612140
18.458383	0.1	0.610822
18.460050	0.1	0.609527
18.461717	0.1	0.608573
18.463383	0.1	0.607967
18.465050	0.1	0.607516
18.466717	0.1	0.607143
18.468383	0.1	0.606850
18.470050	0.1	0.606654
18.471717	0.1	0.606836
18.473383	0.1	0.607590
18.475050	0.1	0.608540
18.476717	0.1	0.609187
18.478383	0.1	0.609411
18.480050	0.1	0.609187
18.481717	0.1	0.608242
18.483383	0.1	0.606417
18.485050	0.1	0.604037
18.486717	0.1	0.601779
18.488383	0.1	0.600126
18.490050	0.1	0.598882
18.491717	0.1	0.597490
18.493383	0.1	0.595814
18.495050	0.1	0.594398
18.496717	0.1	0.593597
18.498383	0.1	0.592917
18.500050	0.1	0.591711
18.501717	0.1	0.589974
18.503383	0.1	0.588060
18.505050	0.1	0.586254
18.506717	0.1	0.584810
18.508383	0.1	0.583772
18.510050	0.1	0.582770
18.511717	0.1	0.581592
18.513383	0.1	0.580442
18.515050	0.1	0.579371
18.516717	0.1	0.578128
18.518383	0.1	0.576586
18.520050	0.1	0.574724
18.521717	0.1	0.572540
18.523383	0.1	0.570193
18.525050	0.1	0.567650
18.526717	0.1	0.564735
18.528383	0.1	0.561858
18.530050	0.1	0.560028
18.531717	0.1	0.559753
18.533383	0.1	0.560707
18.535050	0.1	0.562449
18.536717	0.1	0.564368
18.538383	0.1	0.565294
18.540050	0.1	0.564316
18.541717	0.1	0.561601
18.543383	0.1	0.557955
18.545050	0.1	0.554151
18.546717	0.1	0.550789
18.548383	0.1	0.548139
18.550050	0.1	0.545839
18.551717	0.1	0.543138
18.553383	0.1	0.540125
18.555050	0.1	0.538095
18.556717	0.1	0.538072
18.558383	0.1	0.539734
18.560050	0.1	0.542039
18.561717	0.1	0.544088
18.563383	0.1	0.545308
18.565050	0.1	0.545732
18.566717	0.1	0.546416
18.568383	0.1	0.548554
18.570050	0.1	0.551664
18.571717	0.1	0.553918
18.573383	0.1	0.554197
18.575050	0.1	0.552880
18.576717	0.1	0.550938
18.578383	0.1	0.548931
18.580050	0.1	0.546882
18.581717	0.1	0.544703
18.583383	0.1	0.542263
18.585050	0.1	0.539767
18.586717	0.1	0.537927
18.588383	0.1	0.537303
18.590050	0.1	0.537788
18.591717	0.1	0.538686
18.593383	0.1	0.539240
18.595050	0.1	0.538984
18.596717	0.1	0.537792
18.598383	0.1	0.536274
18.600050	0.1	0.535767
18.601717	0.1	0.536987
18.603383	0.1	0.539492
18.605050	0.1	0.542747
18.606717	0.1	0.546449
18.608383	0.1	0.549913
18.610050	0.1	0.552214
18.611717	0.1	0.553038
18.613383	0.1	0.553094
18.615050	0.1	0.553415
18.616717	0.1	0.554365
18.618383	0.1	0.555664
18.620050	0.1	0.556675
18.621717	0.1	0.556633
18.623383	0.1	0.555567
18.625050	0.1	0.554440
18.626717	0.1	0.553969
18.628383	0.1	0.554263
18.630050	0.1	0.555255
18.631717	0.1	0.556610
18.633383	0.1	0.557788
18.635050	0.1	0.558575
18.636717	0.1	0.559012
18.638383	0.1	0.558998
18.640050	0.1	0.558663
18.641717	0.1	0.558635
18.643383	0.1	0.559492
18.645050	0.1	0.561276
18.646717	0.1	0.563371
18.648383	0.1	0.564982
18.650050	0.1	0.565727
18.651717	0.1	0.565653
18.653383	0.1	0.564884
18.655050	0.1	0.563576
18.656717	0.1	0.562174
18.658383	0.1	0.561443
18.660050	0.1	0.562062
18.661717	0.1	0.564284
18.663383	0.1	0.567725
18.665050	0.1	0.571283
18.666717	0.1	0.573751
18.668383	0.1	0.574607
18.670050	0.1	0.574184
18.671717	0.1	0.573373
18.673383	0.1	0.573271
18.675050	0.1	0.574626
18.676717	0.1	0.577052
18.678383	0.1	0.579311
18.680050	0.1	0.580763
18.681717	0.1	0.581862
18.683383	0.1	0.583045
18.685050	0.1	0.583795
18.686717	0.1	0.583031
18.688383	0.1	0.580214
18.690050	0.1	0.576084
18.691717	0.1	0.572274
18.693383	0.1	0.570184
18.695050	0.1	0.570072
18.696717	0.1	0.570756
18.698383	0.1	0.570719
18.700050	0.1	0.569564
18.701717	0.1	0.567744
18.703383	0.1	0.565858
18.705050	0.1	0.564409
18.706717	0.1	0.563441
18.708383	0.1	0.562761
18.710050	0.1	0.562523
18.711717	0.1	0.563147
18.713383	0.1	0.564852
18.715050	0.1	0.567310
18.716717	0.1	0.569616
18.718383	0.1	0.570701
18.720050	0.1	0.570379
18.721717	0.1	0.569583
18.723383	0.1	0.569005
18.725050	0.1	0.568493
18.726717	0.1	0.567902
18.728383	0.1	0.567236
18.730050	0.1	0.566337
18.731717	0.1	0.565029
18.733383	0.1	0.562924
18.735050	0.1	0.559711
18.736717	0.1	0.556051
18.738383	0.1	0.553438
18.740050	0.1	0.552852
18.741717	0.1	0.553848
18.743383	0.1	0.555236
18.745050	0.1	0.556232
18.746717	0.1	0.556526
18.748383	0.1	0.556088
18.750050	0.1	0.555227
18.751717	0.1	0.554160
18.753383	0.1	0.552842
18.755050	0.1	0.551436
18.756717	0.1	0.550249
18.758383	0.1	0.549592
18.760050	0.1	0.549653
18.761717	0.1	0.550058
18.763383	0.1	0.549913
18.765050	0.1	0.548745
18.766717	0.1	0.547003
18.768383	0.1	0.545206
18.770050	0.1	0.543171
18.771717	0.1	0.540861
18.773383	0.1	0.539087
18.775050	0.1	0.538742
18.776717	0.1	0.539948
18.778383	0.1	0.542332
18.780050	0.1	0.545252
18.781717	0.1	0.547729
18.783383	0.1	0.549024
18.785050	0.1	0.549140
18.786717	0.1	0.548200
18.788383	0.1	0.545927
18.790050	0.1	0.542421
18.791717	0.1	0.538812
18.793383	0.1	0.536563
18.795050	0.1	0.536493
18.796717	0.1	0.538318
18.798383	0.1	0.540628
18.800050	0.1	0.541755
18.801717	0.1	0.541247
18.803383	0.1	0.540130
18.805050	0.1	0.539683
18.806717	0.1	0.540321
18.808383	0.1	0.541583
18.810050	0.1	0.542677
18.811717	0.1	0.543017
18.813383	0.1	0.542402
18.815050	0.1	0.541434
18.816717	0.1	0.541555
18.818383	0.1	0.543497
18.820050	0.1	0.546193
18.821717	0.1	0.548013
18.823383	0.1	0.548344
18.825050	0.1	0.547455
18.826717	0.1	0.545685
18.828383	0.1	0.543483
18.830050	0.1	0.541750
18.831717	0.1	0.541345
18.833383	0.1	0.542533
18.835050	0.1	0.544987
18.836717	0.1	0.548139
18.838383	0.1	0.551669
18.840050	0.1	0.555553
18.841717	0.1	0.559767
18.843383	0.1	0.563958
18.845050	0.1	0.567171
18.846717	0.1	0.568591
18.848383	0.1	0.568824
18.850050	0.1	0.569499
18.851717	0.1	0.571338
18.853383	0.1	0.573541
18.855050	0.1	0.575213
18.856717	0.1	0.576433
18.858383	0.1	0.577690
18.860050	0.1	0.579199
18.861717	0.1	0.580992
18.863383	0.1	0.583194
18.865050	0.1	0.586021
18.866717	0.1	0.589504
18.868383	0.1	0.593043
18.870050	0.1	0.595194
18.871717	0.1	0.594785
18.873383	0.1	0.592466
18.875050	0.1	0.590314
18.876717	0.1	0.589718
18.878383	0.1	0.590836
18.880050	0.1	0.593541
18.881717	0.1	0.597797
18.883383	0.1	0.603236
18.885050	0.1	0.608950
18.886717	0.1	0.614147
18.888383	0.1	0.618929
18.890050	0.1	0.623949
18.891717	0.1	0.629490
18.893383	0.1	0.635125
18.895050	0.1	0.639935
18.896717	0.1	0.643302
18.898383	0.1	0.645528
18.900050	0.1	0.647390
18.901717	0.1	0.649327
18.903383	0.1	0.651320
18.905050	0.1	0.653644
18.906717	0.1	0.657081
18.908383	0.1	0.661877
18.910050	0.1	0.666846
18.911717	0.1	0.670068
18.913383	0.1	0.670557
18.915050	0.1	0.669104
18.916717	0.1	0.667633
18.918383	0.1	0.667507
18.920050	0.1	0.668704
18.921717	0.1	0.670687
18.923383	0.1	0.673397
18.925050	0.1	0.677169
18.926717	0.1	0.682119
18.928383	0.1	0.687684
18.930050	0.1	0.692611
18.931717	0.1	0.695721
18.933383	0.1	0.696569
18.935050	0.1	0.695516
18.936717	0.1	0.693505
18.938383	0.1	0.691726
18.940050	0.1	0.690948
18.941717	0.1	0.691102
18.943383	0.1	0.691586
18.945050	0.1	0.691693
18.946717	0.1	0.690641
18.948383	0.1	0.687847
18.950050	0.1	0.683358
18.951717	0.1	0.678026
18.953383	0.1	0.673197
18.955050	0.1	0.669765
18.956717	0.1	0.667600
18.958383	0.1	0.666198
18.960050	0.1	0.665621
18.961717	0.1	0.665928
18.963383	0.1	0.666259
18.965050	0.1	0.665737
18.966717	0.1	0.664559
18.968383	0.1	0.663195
18.970050	0.1	0.661556
18.971717	0.1	0.659400
18.973383	0.1	0.656666
18.975050	0.1	0.653472
18.976717	0.1	0.650440
18.978383	0.1	0.648298
18.980050	0.1	0.646841
18.981717	0.1	0.644983
18.983383	0.1	0.642026
18.985050	0.1	0.638301
18.986717	0.1	0.634394
18.988383	0.1	0.630440
18.990050	0.1	0.626487
18.991717	0.1	0.622948
18.993383	0.1	0.620144
18.995050	0.1	0.617574
18.996717	0.1	0.614701
18.998383	0.1	0.612028
19.000050	0.1	0.610240
19.001717	0.1	0.609155
19.003383	0.1	0.608419
19.005050	0.1	0.608107
19.006717	0.1	0.607842
19.008383	0.1	0.606398
19.010050	0.1	0.602803
19.011717	0.1	0.597355
19.013383	0.1	0.591562
19.015050	0.1	0.587092
19.016717	0.1	0.584573
19.018383	0.1	0.583646
19.020050	0.1	0.583669
19.021717	0.1	0.583851
19.023383	0.1	0.583460
19.025050	0.1	0.582100
19.026717	0.1	0.579613
19.028383	0.1	0.576056
19.030050	0.1	0.571804
19.031717	0.1	0.567539
19.033383	0.1	0.563981
19.035050	0.1	0.561490
19.036717	0.1	0.559818
19.038383	0.1	0.558458
19.040050	0.1	0.557518
19.041717	0.1	0.557634
19.043383	0.1	0.559026
19.045050	0.1	0.560926
19.046717	0.1	0.561918
19.048383	0.1	0.561131
19.050050	0.1	0.559054
19.051717	0.1	0.556912
19.053383	0.1	0.555431
19.055050	0.1	0.554593
19.056717	0.1	0.554183
19.058383	0.1	0.554039
19.060050	0.1	0.554025
19.061717	0.1	0.554239
19.063383	0.1	0.555217
19.065050	0.1	0.557252
19.066717	0.1	0.559501
19.068383	0.1	0.560717
19.070050	0.1	0.560582
19.071717	0.1	0.559916
19.073383	0.1	0.560023
19.075050	0.1	0.561601
19.076717	0.1	0.564032
19.078383	0.1	0.565932
19.080050	0.1	0.566053
19.081717	0.1	0.563860
19.083383	0.1	0.560055
19.085050	0.1	0.556172
19.086717	0.1	0.553546
19.088383	0.1	0.553015
19.090050	0.1	0.554752
19.091717	0.1	0.558035
19.093383	0.1	0.561737
19.095050	0.1	0.565108
19.096717	0.1	0.568070
19.098383	0.1	0.570850
19.100050	0.1	0.573304
19.101717	0.1	0.574812
19.103383	0.1	0.574994
19.105050	0.1	0.574053
19.106717	0.1	0.572638
19.108383	0.1	0.571678
19.110050	0.1	0.571865
19.111717	0.1	0.573164
19.113383	0.1	0.575301
19.115050	0.1	0.578179
19.116717	0.1	0.581676
19.118383	0.1	0.585476
19.120050	0.1	0.589103
19.121717	0.1	0.591991
19.123383	0.1	0.593462
19.125050	0.1	0.592791
19.126717	0.1	0.589914
19.128383	0.1	0.586174
19.130050	0.1	0.583553
19.131717	0.1	0.583152
19.133383	0.1	0.584796
19.135050	0.1	0.587651
19.136717	0.1	0.590798
19.138383	0.1	0.593332
19.140050	0.1	0.594701
19.141717	0.1	0.595157
19.143383	0.1	0.595329
19.145050	0.1	0.595441
19.146717	0.1	0.595390
19.148383	0.1	0.595273
19.150050	0.1	0.595520
19.151717	0.1	0.596587
19.153383	0.1	0.598552
19.155050	0.1	0.601029
19.156717	0.1	0.603469
19.158383	0.1	0.605523
19.160050	0.1	0.607362
19.161717	0.1	0.609718
19.163383	0.1	0.612885
19.165050	0.1	0.615963
19.166717	0.1	0.617867
19.168383	0.1	0.618580
19.170050	0.1	0.618771
19.171717	0.1	0.618882
19.173383	0.1	0.619045
19.175050	0.1	0.619469
19.176717	0.1	0.620214
19.178383	0.1	0.620764
19.180050	0.1	0.620554
19.181717	0.1	0.619902
19.183383	0.1	0.619870
19.185050	0.1	0.621160
19.186717	0.1	0.623437
19.188383	0.1	0.625839
19.190050	0.1	0.627525
19.191717	0.1	0.627493
19.193383	0.1	0.624931
19.195050	0.1	0.620298
19.196717	0.1	0.615297
19.198383	0.1	0.611614
19.200050	0.1	0.609928
19.201717	0.1	0.609923
19.203383	0.1	0.610915
19.205050	0.1	0.612293
19.206717	0.1	0.613523
19.208383	0.1	0.614189
19.210050	0.1	0.614384
19.211717	0.1	0.614789
19.213383	0.1	0.616307
19.215050	0.1	0.619115
19.216717	0.1	0.622328
19.218383	0.1	0.624871
19.220050	0.1	0.626179
19.221717	0.1	0.626305
19.223383	0.1	0.625979
19.225050	0.1	0.626026
19.226717	0.1	0.626319
19.228383	0.1	0.625844
19.230050	0.1	0.624070
19.231717	0.1	0.621290
19.233383	0.1	0.617779
19.235050	0.1	0.614040
19.236717	0.1	0.610924
19.238383	0.1	0.608792
19.240050	0.1	0.607194
19.241717	0.1	0.605714
19.243383	0.1	0.604279
19.245050	0.1	0.602957
19.246717	0.1	0.601728
19.248383	0.1	0.600503
19.250050	0.1	0.599027
19.251717	0.1	0.597057
19.253383	0.1	0.594812
19.255050	0.1	0.592992
19.256717	0.1	0.591963
19.258383	0.1	0.591171
19.260050	0.1	0.589993
19.261717	0.1	0.588596
19.263383	0.1	0.587269
19.265050	0.1	0.585555
19.266717	0.1	0.582905
19.268383	0.1	0.579492
19.270050	0.1	0.575921
19.271717	0.1	0.572512
19.273383	0.1	0.569378
19.275050	0.1	0.566728
19.276717	0.1	0.564447
19.278383	0.1	0.561946
19.280050	0.1	0.559059
19.281717	0.1	0.556703
19.283383	0.1	0.555990
19.285050	0.1	0.556684
19.286717	0.1	0.557271
19.288383	0.1	0.556735
19.290050	0.1	0.555720
19.291717	0.1	0.555506
19.293383	0.1	0.556265
19.295050	0.1	0.556796
19.296717	0.1	0.555725
19.298383	0.1	0.552619
19.300050	0.1	0.547934
19.301717	0.1	0.542495
19.303383	0.1	0.537350
19.305050	0.1	0.533243
19.306717	0.1	0.530034
19.308383	0.1	0.527585
19.310050	0.1	0.526421
19.311717	0.1	0.526947
19.313383	0.1	0.528656
19.315050	0.1	0.530486
19.316717	0.1	0.531562
19.318383	0.1	0.531622
19.320050	0.1	0.531040
19.321717	0.1	0.530402
19.323383	0.1	0.529704
19.325050	0.1	0.528391
19.326717	0.1	0.526519
19.328383	0.1	0.525173
19.330050	0.1	0.525205
19.331717	0.1	0.526221
19.333383	0.1	0.526970
19.335050	0.1	0.526528
19.336717	0.1	0.525257
19.338383	0.1	0.524349
19.340050	0.1	0.524507
19.341717	0.1	0.525555
19.343383	0.1	0.526886
19.345050	0.1	0.528102
19.346717	0.1	0.529308
19.348383	0.1	0.530579
19.350050	0.1	0.531375
19.351717	0.1	0.531012
19.353383	0.1	0.529448
19.355050	0.1	0.527538
19.356717	0.1	0.526295
19.358383	0.1	0.525704
19.360050	0.1	0.524791
19.361717	0.1	0.523017
19.363383	0.1	0.521047
19.365050	0.1	0.519874
19.366717	0.1	0.519697
19.368383	0.1	0.520283
19.370050	0.1	0.521578
19.371717	0.1	0.523180
19.373383	0.1	0.524041
19.375050	0.1	0.523655
19.376717	0.1	0.522737
19.378383	0.1	0.522258
19.380050	0.1	0.522682
19.381717	0.1	0.524195
19.383383	0.1	0.526980
19.385050	0.1	0.531022
19.386717	0.1	0.535920
19.388383	0.1	0.540726
19.390050	0.1	0.544321
19.391717	0.1	0.546356
19.393383	0.1	0.547222
19.395050	0.1	0.547334
19.396717	0.1	0.547096
19.398383	0.1	0.547413
19.400050	0.1	0.549383
19.401717	0.1	0.553047
19.403383	0.1	0.557057
19.405050	0.1	0.559837
19.406717	0.1	0.560698
19.408383	0.1	0.559841
19.410050	0.1	0.557792
19.411717	0.1	0.555296
19.413383	0.1	0.553494
19.415050	0.1	0.553234
19.416717	0.1	0.554239
19.418383	0.1	0.555511
19.420050	0.1	0.556060
19.421717	0.1	0.555199
19.423383	0.1	0.552949
19.425050	0.1	0.550337
19.426717	0.1	0.548731
19.428383	0.1	0.548786
19.430050	0.1	0.550007
19.431717	0.1	0.551166
19.433383	0.1	0.550994
19.435050	0.1	0.549280
19.436717	0.1	0.547282
19.438383	0.1	0.546467
19.440050	0.1	0.547026
19.441717	0.1	0.548097
19.443383	0.1	0.548856
19.445050	0.1	0.548949
19.446717	0.1	0.548502
19.448383	0.1	0.547906
19.450050	0.1	0.547026
19.451717	0.1	0.544889
19.453383	0.1	0.541029
19.455050	0.1	0.536409
19.456717	0.1	0.532605
19.458383	0.1	0.530654
19.460050	0.1	0.530682
19.461717	0.1	0.532051
19.463383	0.1	0.533839
19.465050	0.1	0.535315
19.466717	0.1	0.536069
19.468383	0.1	0.535944
19.470050	0.1	0.535129
19.471717	0.1	0.533927
19.473383	0.1	0.532097
19.475050	0.1	0.529136
19.476717	0.1	0.525648
19.478383	0.1	0.523329
19.480050	0.1	0.523408
19.481717	0.1	0.525829
19.483383	0.1	0.529476
19.485050	0.1	0.532428
19.486717	0.1	0.532838
19.488383	0.1	0.530290
19.490050	0.1	0.525862
19.491717	0.1	0.520931
19.493383	0.1	0.516563
19.495050	0.1	0.513466
19.496717	0.1	0.511855
19.498383	0.1	0.511482
19.500050	0.1	0.511701
19.501717	0.1	0.511529
19.503383	0.1	0.510188
19.505050	0.1	0.507561
19.506717	0.1	0.504060
19.508383	0.1	0.500190
19.510050	0.1	0.496330
19.511717	0.1	0.492730
19.513383	0.1	0.489419
19.515050	0.1	0.486621
19.516717	0.1	0.485084
19.518383	0.1	0.485131
19.520050	0.1	0.485796
19.521717	0.1	0.486034
19.523383	0.1	0.486062
19.525050	0.1	0.486509
19.526717	0.1	0.487003
19.528383	0.1	0.486393
19.530050	0.1	0.484008
19.531717	0.1	0.480432
19.533383	0.1	0.477042
19.535050	0.1	0.475217
19.536717	0.1	0.475827
19.538383	0.1	0.478551
19.540050	0.1	0.481810
19.541717	0.1	0.483757
19.543383	0.1	0.483608
19.545050	0.1	0.482108
19.546717	0.1	0.480432
19.548383	0.1	0.479114
19.550050	0.1	0.478281
19.551717	0.1	0.477964
19.553383	0.1	0.478067
19.555050	0.1	0.478425
19.556717	0.1	0.479002
19.558383	0.1	0.479762
19.560050	0.1	0.480465
19.561717	0.1	0.481126
19.563383	0.1	0.482248
19.565050	0.1	0.483878
19.566717	0.1	0.485098
19.568383	0.1	0.484972
19.570050	0.1	0.483645
19.571717	0.1	0.482090
19.573383	0.1	0.481005
19.575050	0.1	0.480521
19.576717	0.1	0.480535
19.578383	0.1	0.480833
19.580050	0.1	0.481172
19.581717	0.1	0.481321
19.583383	0.1	0.481084
19.585050	0.1	0.480576
19.586717	0.1	0.480162
19.588383	0.1	0.480157
19.590050	0.1	0.480884
19.591717	0.1	0.482462
19.593383	0.1	0.484646
19.595050	0.1	0.487170
19.596717	0.1	0.489880
19.598383	0.1	0.492390
19.600050	0.1	0.494160
19.601717	0.1	0.495035
19.603383	0.1	0.495473
19.605050	0.1	0.496232
19.606717	0.1	0.497992
19.608383	0.1	0.500847
19.610050	0.1	0.504050
19.611717	0.1	0.506449
19.613383	0.1	0.507045
19.615050	0.1	0.505452
19.616717	0.1	0.502379
19.618383	0.1	0.499249
19.620050	0.1	0.497000
19.621717	0.1	0.496008
19.623383	0.1	0.496632
19.625050	0.1	0.498858
19.626717	0.1	0.501885
19.628383	0.1	0.504726
19.630050	0.1	0.507273
19.631717	0.1	0.509997
19.633383	0.1	0.512484
19.635050	0.1	0.513643
19.636717	0.1	0.513499
19.638383	0.1	0.513233
19.640050	0.1	0.513322
19.641717	0.1	0.513257
19.643383	0.1	0.513047
19.645050	0.1	0.513466
19.646717	0.1	0.514807
19.648383	0.1	0.516474
19.650050	0.1	0.517862
19.651717	0.1	0.518807
19.653383	0.1	0.519375
19.655050	0.1	0.519734
19.656717	0.1	0.520190
19.658383	0.1	0.520959
19.660050	0.1	0.521760
19.661717	0.1	0.522351
19.663383	0.1	0.523315
19.665050	0.1	0.525503
19.666717	0.1	0.528814
19.668383	0.1	0.532223
19.670050	0.1	0.534998
19.671717	0.1	0.537126
19.673383	0.1	0.538649
19.675050	0.1	0.539413
19.676717	0.1	0.539427
19.678383	0.1	0.539063
19.680050	0.1	0.538663
19.681717	0.1	0.537988
19.683383	0.1	0.536591
19.685050	0.1	0.534509
19.686717	0.1	0.531995
19.688383	0.1	0.529396
19.690050	0.1	0.527557
19.691717	0.1	0.527394
19.693383	0.1	0.528726
19.695050	0.1	0.530249
19.696717	0.1	0.530807
19.698383	0.1	0.530472
19.700050	0.1	0.530300
19.701717	0.1	0.531063
19.703383	0.1	0.532181
19.705050	0.1	0.532460
19.706717	0.1	0.531771
19.708383	0.1	0.530821
19.710050	0.1	0.529862
19.711717	0.1	0.528605
19.713383	0.1	0.527105
19.715050	0.1	0.526076
19.716717	0.1	0.526253
19.718383	0.1	0.527781
19.720050	0.1	0.529834
19.721717	0.1	0.530891
19.723383	0.1	0.529881
19.725050	0.1	0.527077
19.726717	0.1	0.523753
19.728383	0.1	0.521080
19.730050	0.1	0.519510
19.731717	0.1	0.518980
19.733383	0.1	0.519166
19.735050	0.1	0.519459
19.736717	0.1	0.519417
19.738383	0.1	0.519268
19.740050	0.1	0.519156
19.741717	0.1	0.518495
19.743383	0.1	0.516926
19.745050	0.1	0.514970
19.746717	0.1	0.513494
19.748383	0.1	0.513000
19.750050	0.1	0.513406
19.751717	0.1	0.514225
19.753383	0.1	0.514993
19.755050	0.1	0.515343
19.756717	0.1	0.514863
19.758383	0.1	0.513131
19.760050	0.1	0.510165
19.761717	0.1	0.506677
19.763383	0.1	0.503641
19.765050	0.1	0.501513
19.766717	0.1	0.500074
19.768383	0.1	0.499110
19.770050	0.1	0.498607
19.771717	0.1	0.498174
19.773383	0.1	0.497312
19.775050	0.1	0.496344
19.776717	0.1	0.495831
19.778383	0.1	0.495571
19.780050	0.1	0.494760
19.781717	0.1	0.492889
19.783383	0.1	0.490402
19.785050	0.1	0.488590
19.786717	0.1	0.488446
19.788383	0.1	0.489745
19.790050	0.1	0.491547
19.791717	0.1	0.493359
19.793383	0.1	0.495301
19.795050	0.1	0.497294
19.796717	0.1	0.498737
19.798383	0.1	0.499431
19.800050	0.1	0.500050
19.801717	0.1	0.501145
19.803383	0.1	0.502327
19.805050	0.1	0.503133
19.806717	0.1	0.504069
19.808383	0.1	0.506123
19.810050	0.1	0.509238
19.811717	0.1	0.512102
19.813383	0.1	0.513350
19.815050	0.1	0.512879
19.816717	0.1	0.511869
19.818383	0.1	0.511501
19.820050	0.1	0.511748
19.821717	0.1	0.511636
19.823383	0.1	0.510472
19.825050	0.1	0.508600
19.826717	0.1	0.507031
19.828383	0.1	0.506877
19.830050	0.1	0.509149
19.831717	0.1	0.513820
19.833383	0.1	0.518784
19.835050	0.1	0.521541
19.836717	0.1	0.521876
19.838383	0.1	0.521750
19.840050	0.1	0.523007
19.841717	0.1	0.525774
19.843383	0.1	0.528917
19.845050	0.1	0.531278
19.846717	0.1	0.532176
19.848383	0.1	0.531669
19.850050	0.1	0.530565
19.851717	0.1	0.529648
19.853383	0.1	0.529126
19.855050	0.1	0.528977
19.856717	0.1	0.529205
19.858383	0.1	0.529662
19.860050	0.1	0.530127
19.861717	0.1	0.530705
19.863383	0.1	0.531711
19.865050	0.1	0.533056
19.866717	0.1	0.534146
19.868383	0.1	0.534304
19.870050	0.1	0.533308
19.871717	0.1	0.531711
19.873383	0.1	0.530342
19.875050	0.1	0.529401
19.876717	0.1	0.528633
19.878383	0.1	0.528097
19.880050	0.1	0.528051
19.881717	0.1	0.528209
19.883383	0.1	0.528018
19.885050	0.1	0.527045
19.886717	0.1	0.525028
19.888383	0.1	0.522356
19.890050	0.1	0.520181
19.891717	0.1	0.519413
19.893383	0.1	0.519860
19.895050	0.1	0.520539
19.896717	0.1	0.520833
19.898383	0.1	0.521094
19.900050	0.1	0.521713
19.901717	0.1	0.522174
19.903383	0.1	0.521848
19.905050	0.1	0.521122
19.906717	0.1	0.521070
19.908383	0.1	0.522425
19.910050	0.1	0.524893
19.911717	0.1	0.527287
19.913383	0.1	0.528493
19.915050	0.1	0.528288
19.916717	0.1	0.527194
19.918383	0.1	0.525587
19.920050	0.1	0.523236
19.921717	0.1	0.520148
19.923383	0.1	0.516940
19.925050	0.1	0.514109
19.926717	0.1	0.511743
19.928383	0.1	0.509773
19.930050	0.1	0.508027
19.931717	0.1	0.506593
19.933383	0.1	0.505699
19.935050	0.1	0.505275
19.936717	0.1	0.505382
19.938383	0.1	0.506481
19.940050	0.1	0.508735
19.941717	0.1	0.511385
19.943383	0.1	0.512986
19.945050	0.1	0.512530
19.946717	0.1	0.510574
19.948383	0.1	0.508502
19.950050	0.1	0.506910
19.951717	0.1	0.505596
19.953383	0.1	0.504185
19.955050	0.1	0.502220
19.956717	0.1	0.499468
19.958383	0.1	0.496604
19.960050	0.1	0.494835
19.961717	0.1	0.494616
19.963383	0.1	0.495343
19.965050	0.1	0.496022
19.966717	0.1	0.495771
19.968383	0.1	0.494095
19.970050	0.1	0.491273
19.971717	0.1	0.488409
19.973383	0.1	0.486625
19.975050	0.1	0.486169
19.976717	0.1	0.486337
19.978383	0.1	0.486253
19.980050	0.1	0.485494
19.981717	0.1	0.484013
19.983383	0.1	0.481829
19.985050	0.1	0.479096
19.986717	0.1	0.476176
19.988383	0.1	0.473736
19.990050	0.1	0.472674
19.991717	0.1	0.473736
19.993383	0.1	0.476870
19.995050	0.1	0.480837
19.996717	0.1	0.483617
19.998383	0.1	0.483664
20.000050	0.1	0.480958
20.001717	0.1	0.476828
20.003383	0.1	0.472907
20.005050	0.1	0.470066
20.006717	0.1	0.468181
20.008383	0.1	0.466681
20.010050	0.1	0.464702
20.011717	0.1	0.461154
20.013383	0.1	0.455873
20.015050	0.1	0.450620
20.016717	0.1	0.447668
20.018383	0.1	0.447216
20.020050	0.1	0.447142
20.021717	0.1	0.445498
20.023383	0.1	0.442313
20.025050	0.1	0.438616
20.026717	0.1	0.434816
20.028383	0.1	0.430718
20.030050	0.1	0.426411
20.031717	0.1	0.422327
20.033383	0.1	0.419160
20.035050	0.1	0.417829
20.036717	0.1	0.418853
20.038383	0.1	0.422006
20.040050	0.1	0.426467
20.041717	0.1	0.431021
20.043383	0.1	0.434355
20.045050	0.1	0.435496
20.046717	0.1	0.434155
20.048383	0.1	0.430983
20.050050	0.1	0.427146
20.051717	0.1	0.423375
20.053383	0.1	0.419701
20.055050	0.1	0.416245
20.056717	0.1	0.413842
20.058383	0.1	0.413493
20.060050	0.1	0.415179
20.061717	0.1	0.417586
20.063383	0.1	0.419151
20.065050	0.1	0.419258
20.066717	0.1	0.418536
20.068383	0.1	0.417884
20.070050	0.1	0.417572
20.071717	0.1	0.417591
20.073383	0.1	0.418192
20.075050	0.1	0.419365
20.076717	0.1	0.420422
20.078383	0.1	0.420874
20.080050	0.1	0.420953
20.081717	0.1	0.420902
20.083383	0.1	0.420511
20.085050	0.1	0.419659
20.086717	0.1	0.418862
20.088383	0.1	0.418704
20.090050	0.1	0.418937
20.091717	0.1	0.418779
20.093383	0.1	0.417875
20.095050	0.1	0.416511
20.096717	0.1	0.415198
20.098383	0.1	0.414518
20.100050	0.1	0.415030
20.101717	0.1	0.416818
20.103383	0.1	0.419407
20.105050	0.1	0.422262
20.106717	0.1	0.425046
20.108383	0.1	0.427328
20.110050	0.1	0.428567
20.111717	0.1	0.428818
20.113383	0.1	0.428893
20.115050	0.1	0.429326
20.116717	0.1	0.429833
20.118383	0.1	0.430150
20.120050	0.1	0.430555
20.121717	0.1	0.431207
20.123383	0.1	0.431631
20.125050	0.1	0.431398
20.126717	0.1	0.431100
20.128383	0.1	0.431933
20.130050	0.1	0.434313
20.131717	0.1	0.437708
20.133383	0.1	0.441382
20.135050	0.1	0.444516
20.136717	0.1	0.446276
20.138383	0.1	0.446434
20.140050	0.1	0.445759
20.141717	0.1	0.445410
20.143383	0.1	0.446071
20.145050	0.1	0.447780
20.146717	0.1	0.450010
20.148383	0.1	0.451943
20.150050	0.1	0.453121
20.151717	0.1	0.453824
20.153383	0.1	0.454849
20.155050	0.1	0.457200
20.156717	0.1	0.461168
20.158383	0.1	0.465694
20.160050	0.1	0.469368
20.161717	0.1	0.471803
20.163383	0.1	0.473438
20.165050	0.1	0.474593
20.166717	0.1	0.475426
20.168383	0.1	0.476004
20.170050	0.1	0.475999
20.171717	0.1	0.474770
20.173383	0.1	0.471990
20.175050	0.1	0.468325
20.176717	0.1	0.465219
20.178383	0.1	0.463529
20.180050	0.1	0.463002
20.181717	0.1	0.463324
20.183383	0.1	0.464716
20.185050	0.1	0.467133
20.186717	0.1	0.469484
20.188383	0.1	0.470132
20.190050	0.1	0.468385
20.191717	0.1	0.465349
20.193383	0.1	0.462737
20.195050	0.1	0.461182
20.196717	0.1	0.459901
20.198383	0.1	0.457810
20.200050	0.1	0.455109
20.201717	0.1	0.453447
20.203383	0.1	0.454201
20.205050	0.1	0.457177
20.206717	0.1	0.460837
20.208383	0.1	0.463203
20.210050	0.1	0.462607
20.211717	0.1	0.458593
20.213383	0.1	0.452078
20.215050	0.1	0.444585
20.216717	0.1	0.437615
20.218383	0.1	0.432641
20.220050	0.1	0.431030
20.221717	0.1	0.433354
20.223383	0.1	0.438862
20.225050	0.1	0.445889
20.226717	0.1	0.452455
20.228383	0.1	0.456604
20.230050	0.1	0.457200
20.231717	0.1	0.454765
20.233383	0.1	0.451012
20.235050	0.1	0.447650
20.236717	0.1	0.445819
20.238383	0.1	0.445675
20.240050	0.1	0.446304
20.241717	0.1	0.446863
20.243383	0.1	0.447384
20.245050	0.1	0.448036
20.246717	0.1	0.448246
20.248383	0.1	0.447212
20.250050	0.1	0.444935
20.251717	0.1	0.442034
20.253383	0.1	0.439258
20.255050	0.1	0.437344
20.256717	0.1	0.436688
20.258383	0.1	0.436883
20.260050	0.1	0.436823
20.261717	0.1	0.435314
20.263383	0.1	0.431994
20.265050	0.1	0.428152
20.266717	0.1	0.425926
20.268383	0.1	0.426150
20.270050	0.1	0.427747
20.271717	0.1	0.429060
20.273383	0.1	0.428930
20.275050	0.1	0.427659
20.276717	0.1	0.426983
20.278383	0.1	0.428217
20.280050	0.1	0.430848
20.281717	0.1	0.433167
20.283383	0.1	0.433424
20.285050	0.1	0.430928
20.286717	0.1	0.426527
20.288383	0.1	0.421843
20.290050	0.1	0.418187
20.291717	0.1	0.416157
20.293383	0.1	0.415645
20.295050	0.1	0.416231
20.296717	0.1	0.417354
20.298383	0.1	0.418145
20.300050	0.1	0.418103
20.301717	0.1	0.417754
20.303383	0.1	0.418075
20.305050	0.1	0.419603
20.306717	0.1	0.422159
20.308383	0.1	0.424557
20.310050	0.1	0.425386
20.311717	0.1	0.424492
20.313383	0.1	0.423011
20.315050	0.1	0.422052
20.316717	0.1	0.421861
20.318383	0.1	0.422033
20.320050	0.1	0.422103
20.321717	0.1	0.422071
20.323383	0.1	0.422122
20.325050	0.1	0.421940
20.326717	0.1	0.421000
20.328383	0.1	0.419379
20.330050	0.1	0.417735
20.331717	0.1	0.416730
20.333383	0.1	0.416753
20.335050	0.1	0.418080
20.336717	0.1	0.420581
20.338383	0.1	0.423510
20.340050	0.1	0.426029
20.341717	0.1	0.427538
20.343383	0.1	0.427738
20.345050	0.1	0.427035
20.346717	0.1	0.426392
20.348383	0.1	0.426313
20.350050	0.1	0.426411
20.351717	0.1	0.426290
20.353383	0.1	0.426224
20.355050	0.1	0.426434
20.356717	0.1	0.426508
20.358383	0.1	0.426215
20.360050	0.1	0.426150
20.361717	0.1	0.426788
20.363383	0.1	0.427742
20.365050	0.1	0.428529
20.366717	0.1	0.429335
20.368383	0.1	0.430746
20.370050	0.1	0.433046
20.371717	0.1	0.435920
20.373383	0.1	0.438811
20.375050	0.1	0.441382
20.376717	0.1	0.443207
20.378383	0.1	0.444013
20.380050	0.1	0.444520
20.381717	0.1	0.445847
20.383383	0.1	0.448152
20.385050	0.1	0.450602
20.386717	0.1	0.452339
20.388383	0.1	0.453289
20.390050	0.1	0.454150
20.391717	0.1	0.455729
20.393383	0.1	0.458471
20.395050	0.1	0.462416
20.396717	0.1	0.467272
20.398383	0.1	0.472534
20.400050	0.1	0.477657
20.401717	0.1	0.482067
20.403383	0.1	0.485214
20.405050	0.1	0.486923
20.406717	0.1	0.487324
20.408383	0.1	0.486556
20.410050	0.1	0.484879
20.411717	0.1	0.482970
20.413383	0.1	0.481429
20.415050	0.1	0.479966
20.416717	0.1	0.477969
20.418383	0.1	0.476083
20.420050	0.1	0.475883
20.421717	0.1	0.477512
20.423383	0.1	0.479408
20.425050	0.1	0.480385
20.426717	0.1	0.480427
20.428383	0.1	0.479911
20.430050	0.1	0.478877
20.431717	0.1	0.477135
20.433383	0.1	0.474923
20.435050	0.1	0.472786
20.436717	0.1	0.471198
20.438383	0.1	0.470676
20.440050	0.1	0.471687
20.441717	0.1	0.474215
20.443383	0.1	0.477587
20.445050	0.1	0.480949
20.446717	0.1	0.483822
20.448383	0.1	0.485973
20.450050	0.1	0.487147
20.451717	0.1	0.487366
20.453383	0.1	0.486970
20.455050	0.1	0.486206
20.456717	0.1	0.485419
20.458383	0.1	0.485256
20.460050	0.1	0.485871
20.461717	0.1	0.486746
20.463383	0.1	0.487729
20.465050	0.1	0.488954
20.466717	0.1	0.489741
20.468383	0.1	0.488982
20.470050	0.1	0.486141
20.471717	0.1	0.481429
20.473383	0.1	0.475948
20.475050	0.1	0.471524
20.476717	0.1	0.469349
20.478383	0.1	0.469256
20.480050	0.1	0.470337
20.481717	0.1	0.471524
20.483383	0.1	0.471962
20.485050	0.1	0.471086
20.486717	0.1	0.468576
20.488383	0.1	0.464860
20.490050	0.1	0.461293
20.491717	0.1	0.459081
20.493383	0.1	0.458206
20.495050	0.1	0.457885
20.496717	0.1	0.457815
20.498383	0.1	0.458332
20.500050	0.1	0.459482
20.501717	0.1	0.460790
20.503383	0.1	0.462155
20.505050	0.1	0.463813
20.506717	0.1	0.465447
20.508383	0.1	0.466388
20.510050	0.1	0.466416
20.511717	0.1	0.465638
20.513383	0.1	0.464134
20.515050	0.1	0.462192
20.516717	0.1	0.460367
20.518383	0.1	0.459016
20.520050	0.1	0.458122
20.521717	0.1	0.457708
20.523383	0.1	0.457847
20.525050	0.1	0.458215
20.526717	0.1	0.458392
20.528383	0.1	0.458662
20.530050	0.1	0.459598
20.531717	0.1	0.461009
20.533383	0.1	0.462099
20.535050	0.1	0.462472
20.536717	0.1	0.462462
20.538383	0.1	0.462569
20.540050	0.1	0.462891
20.541717	0.1	0.463007
20.543383	0.1	0.462327
20.545050	0.1	0.460586
20.546717	0.1	0.458127
20.548383	0.1	0.455556
20.550050	0.1	0.453480
20.551717	0.1	0.452502
20.553383	0.1	0.452851
20.555050	0.1	0.453945
20.556717	0.1	0.454802
20.558383	0.1	0.454825
20.560050	0.1	0.454062
20.561717	0.1	0.452818
20.563383	0.1	0.451463
20.565050	0.1	0.450397
20.566717	0.1	0.449736
20.568383	0.1	0.449559
20.570050	0.1	0.450178
20.571717	0.1	0.451743
20.573383	0.1	0.454360
20.575050	0.1	0.458318
20.576717	0.1	0.463161
20.578383	0.1	0.467314
20.580050	0.1	0.469699
20.581717	0.1	0.470649
20.583383	0.1	0.471054
20.585050	0.1	0.471696
20.586717	0.1	0.473065
20.588383	0.1	0.475119
20.590050	0.1	0.477401
20.591717	0.1	0.479608
20.593383	0.1	0.482094
20.595050	0.1	0.485592
20.596717	0.1	0.490020
20.598383	0.1	0.494234
20.600050	0.1	0.497228
20.601717	0.1	0.499203
20.603383	0.1	0.500898
20.605050	0.1	0.502407
20.606717	0.1	0.503436
20.608383	0.1	0.504167
20.610050	0.1	0.505224
20.611717	0.1	0.507063
20.613383	0.1	0.509536
20.615050	0.1	0.512046
20.616717	0.1	0.514253
20.618383	0.1	0.516162
20.620050	0.1	0.517792
20.621717	0.1	0.519147
20.623383	0.1	0.520097
20.625050	0.1	0.520353
20.626717	0.1	0.520148
20.628383	0.1	0.520726
20.630050	0.1	0.523389
20.631717	0.1	0.528204
20.633383	0.1	0.534141
20.635050	0.1	0.539850
20.636717	0.1	0.544055
20.638383	0.1	0.546277
20.640050	0.1	0.547282
20.641717	0.1	0.548321
20.643383	0.1	0.549988
20.645050	0.1	0.552060
20.646717	0.1	0.554230
20.648383	0.1	0.556484
20.650050	0.1	0.558691
20.651717	0.1	0.560437
20.653383	0.1	0.561574
20.655050	0.1	0.562556
20.656717	0.1	0.563851
20.658383	0.1	0.565387
20.660050	0.1	0.566579
20.661717	0.1	0.566938
20.663383	0.1	0.566761
20.665050	0.1	0.566738
20.666717	0.1	0.567022
20.668383	0.1	0.567157
20.670050	0.1	0.566463
20.671717	0.1	0.564847
20.673383	0.1	0.563241
20.675050	0.1	0.562761
20.676717	0.1	0.563585
20.678383	0.1	0.565113
20.680050	0.1	0.566570
20.681717	0.1	0.567110
20.683383	0.1	0.565904
20.685050	0.1	0.562808
20.686717	0.1	0.558868
20.688383	0.1	0.555804
20.690050	0.1	0.554770
20.691717	0.1	0.555506
20.693383	0.1	0.556912
20.695050	0.1	0.557955
20.696717	0.1	0.558151
20.698383	0.1	0.557792
20.700050	0.1	0.557275
20.701717	0.1	0.556055
20.703383	0.1	0.553695
20.705050	0.1	0.551329
20.706717	0.1	0.550575
20.708383	0.1	0.551757
20.710050	0.1	0.553941
20.711717	0.1	0.555692
20.713383	0.1	0.556074
20.715050	0.1	0.555436
20.716717	0.1	0.554719
20.718383	0.1	0.554402
20.720050	0.1	0.554575
20.721717	0.1	0.555329
20.723383	0.1	0.556787
20.725050	0.1	0.558714
20.726717	0.1	0.560256
20.728383	0.1	0.560237
20.730050	0.1	0.557825
20.731717	0.1	0.553499
20.733383	0.1	0.549303
20.735050	0.1	0.547562
20.736717	0.1	0.549164
20.738383	0.1	0.552712
20.740050	0.1	0.555469
20.741717	0.1	0.555930
20.743383	0.1	0.555073
20.745050	0.1	0.554519
20.746717	0.1	0.554635
20.748383	0.1	0.554915
20.750050	0.1	0.555059
20.751717	0.1	0.555068
20.753383	0.1	0.554924
20.755050	0.1	0.554686
20.756717	0.1	0.554682
20.758383	0.1	0.555017
20.760050	0.1	0.555371
20.761717	0.1	0.555431
20.763383	0.1	0.555045
20.765050	0.1	0.554291
20.766717	0.1	0.553741
20.768383	0.1	0.554193
20.770050	0.1	0.555781
20.771717	0.1	0.557690
20.773383	0.1	0.558938
20.775050	0.1	0.559175
20.776717	0.1	0.558472
20.778383	0.1	0.556996
20.780050	0.1	0.555143
20.781717	0.1	0.553532
20.783383	0.1	0.552465
20.785050	0.1	0.551594
20.786717	0.1	0.550635
20.788383	0.1	0.549997
20.790050	0.1	0.550351
20.791717	0.1	0.551892
20.793383	0.1	0.554058
20.795050	0.1	0.556260
20.796717	0.1	0.558733
20.798383	0.1	0.561862
20.800050	0.1	0.565136
20.801717	0.1	0.567450
20.803383	0.1	0.568284
20.805050	0.1	0.568153
20.806717	0.1	0.567855
20.808383	0.1	0.567734
20.810050	0.1	0.567618
20.811717	0.1	0.567441
20.813383	0.1	0.567818
20.815050	0.1	0.569527
20.816717	0.1	0.572433
20.818383	0.1	0.575366
20.820050	0.1	0.577271
20.821717	0.1	0.578277
20.823383	0.1	0.579278
20.825050	0.1	0.580992
20.826717	0.1	0.583790
20.828383	0.1	0.587474
20.830050	0.1	0.591036
20.831717	0.1	0.593546
20.833383	0.1	0.595194
20.835050	0.1	0.596982
20.836717	0.1	0.599208
20.838383	0.1	0.600824
20.840050	0.1	0.600708
20.841717	0.1	0.599124
20.843383	0.1	0.597443
20.845050	0.1	0.596941
20.846717	0.1	0.598119
20.848383	0.1	0.600684
20.850050	0.1	0.603995
20.851717	0.1	0.607623
20.853383	0.1	0.611204
20.855050	0.1	0.614394
20.856717	0.1	0.617071
20.858383	0.1	0.619185
20.860050	0.1	0.620633
20.861717	0.1	0.621262
20.863383	0.1	0.620815
20.865050	0.1	0.619725
20.866717	0.1	0.619879
20.868383	0.1	0.623488
20.870050	0.1	0.630980
20.871717	0.1	0.640554
20.873383	0.1	0.649369
20.875050	0.1	0.654785
20.876717	0.1	0.655456
20.878383	0.1	0.652168
20.880050	0.1	0.647698
20.881717	0.1	0.645239
20.883383	0.1	0.646533
20.885050	0.1	0.651032
20.886717	0.1	0.656778
20.888383	0.1	0.661863
20.890050	0.1	0.665095
20.891717	0.1	0.666236
20.893383	0.1	0.666124
20.895050	0.1	0.666007
20.896717	0.1	0.666594
20.898383	0.1	0.667474
20.900050	0.1	0.667535
20.901717	0.1	0.666538
20.903383	0.1	0.665630
20.905050	0.1	0.665770
20.906717	0.1	0.666878
20.908383	0.1	0.668676
20.910050	0.1	0.671200
20.911717	0.1	0.674399
20.913383	0.1	0.678217
20.915050	0.1	0.682874
20.916717	0.1	0.688317
20.918383	0.1	0.693887
20.920050	0.1	0.698445
20.921717	0.1	0.700783
20.923383	0.1	0.700387
20.925050	0.1	0.697901
20.926717	0.1	0.694762
20.928383	0.1	0.692722
20.930050	0.1	0.693356
20.931717	0.1	0.696988
20.933383	0.1	0.702203
20.935050	0.1	0.707014
20.936717	0.1	0.710264
20.938383	0.1	0.712099
20.940050	0.1	0.713184
20.941717	0.1	0.713766
20.943383	0.1	0.713859
20.945050	0.1	0.713849
20.946717	0.1	0.714422
20.948383	0.1	0.716089
20.950050	0.1	0.718553
20.951717	0.1	0.720518
20.953383	0.1	0.720788
20.955050	0.1	0.719302
20.956717	0.1	0.716965
20.958383	0.1	0.714869
20.960050	0.1	0.713621
20.961717	0.1	0.713216
20.963383	0.1	0.713393
20.965050	0.1	0.713705
20.966717	0.1	0.713607
20.968383	0.1	0.713100
20.970050	0.1	0.712527
20.971717	0.1	0.711977
20.973383	0.1	0.711614
20.975050	0.1	0.711936
20.976717	0.1	0.713049
20.978383	0.1	0.714529
20.980050	0.1	0.716047
20.981717	0.1	0.717589
20.983383	0.1	0.719000
20.985050	0.1	0.720033
20.986717	0.1	0.720923
20.988383	0.1	0.722227
20.990050	0.1	0.723889
20.991717	0.1	0.725309
20.993383	0.1	0.726343
20.995050	0.1	0.727316
20.996717	0.1	0.727926
20.998383	0.1	0.727321
21.000050	0.1	0.725710
21.001717	0.1	0.724499
21.003383	0.1	0.724625
21.005050	0.1	0.725533
21.006717	0.1	0.725994
21.008383	0.1	0.725258
21.010050	0.1	0.723344
21.011717	0.1	0.720783
21.013383	0.1	0.718348
21.015050	0.1	0.716862
21.016717	0.1	0.716662
21.018383	0.1	0.717179
21.020050	0.1	0.717314
21.021717	0.1	0.716490
21.023383	0.1	0.715251
21.025050	0.1	0.714632
21.026717	0.1	0.715032
21.028383	0.1	0.716001
21.030050	0.1	0.716825
21.031717	0.1	0.717128
21.033383	0.1	0.717253
21.035050	0.1	0.717938
21.036717	0.1	0.719354
21.038383	0.1	0.720606
21.040050	0.1	0.720695
21.041717	0.1	0.719880
21.043383	0.1	0.719349
21.045050	0.1	0.719312
21.046717	0.1	0.718841
21.048383	0.1	0.717812
21.050050	0.1	0.717328
21.051717	0.1	0.718301
21.053383	0.1	0.720555
21.055050	0.1	0.723070
21.056717	0.1	0.724634
21.058383	0.1	0.724546
21.060050	0.1	0.723056
21.061717	0.1	0.721253
21.063383	0.1	0.720336
21.065050	0.1	0.720914
21.066717	0.1	0.723037
21.068383	0.1	0.726427
21.070050	0.1	0.730236
21.071717	0.1	0.733184
21.073383	0.1	0.734567
21.075050	0.1	0.734651
21.076717	0.1	0.733961
21.078383	0.1	0.732862
21.080050	0.1	0.731880
21.081717	0.1	0.731428
21.083383	0.1	0.731605
21.085050	0.1	0.732723
21.086717	0.1	0.735284
21.088383	0.1	0.739265
21.090050	0.1	0.744290
21.091717	0.1	0.750376
21.093383	0.1	0.757668
21.095050	0.1	0.765221
21.096717	0.1	0.771265
21.098383	0.1	0.774846
21.100050	0.1	0.776169
21.101717	0.1	0.775880
21.103383	0.1	0.774837
21.105050	0.1	0.773650
21.106717	0.1	0.772611
21.108383	0.1	0.772253
21.110050	0.1	0.773268
21.111717	0.1	0.776034
21.113383	0.1	0.780369
21.115050	0.1	0.785347
21.116717	0.1	0.789762
21.118383	0.1	0.793142
21.120050	0.1	0.795932
21.121717	0.1	0.798805
21.123383	0.1	0.802134
21.125050	0.1	0.805757
21.126717	0.1	0.809147
21.128383	0.1	0.812043
21.130050	0.1	0.814749
21.131717	0.1	0.817771
21.133383	0.1	0.821091
21.135050	0.1	0.824146
21.136717	0.1	0.826600
21.138383	0.1	0.828723
21.140050	0.1	0.830973
21.141717	0.1	0.833734
21.143383	0.1	0.837217
21.145050	0.1	0.841348
21.146717	0.1	0.845846
21.148383	0.1	0.850260
21.150050	0.1	0.854037
21.151717	0.1	0.856631
21.153383	0.1	0.857837
21.155050	0.1	0.858004
21.156717	0.1	0.857580
21.158383	0.1	0.856803
21.160050	0.1	0.856137
21.161717	0.1	0.856193
21.163383	0.1	0.857161
21.165050	0.1	0.858819
21.166717	0.1	0.860966
21.168383	0.1	0.863862
21.170050	0.1	0.868444
21.171717	0.1	0.875155
21.173383	0.1	0.882568
21.175050	0.1	0.888295
21.176717	0.1	0.891122
21.178383	0.1	0.891383
21.180050	0.1	0.889860
21.181717	0.1	0.887169
21.183383	0.1	0.884002
21.185050	0.1	0.881432
21.186717	0.1	0.880198
21.188383	0.1	0.880072
21.190050	0.1	0.880267
21.191717	0.1	0.880132
21.193383	0.1	0.879401
21.195050	0.1	0.877986
21.196717	0.1	0.875834
21.198383	0.1	0.873222
21.200050	0.1	0.870689
21.201717	0.1	0.868551
21.203383	0.1	0.866614
21.205050	0.1	0.864388
21.206717	0.1	0.861660
21.208383	0.1	0.858726
21.210050	0.1	0.855988
21.211717	0.1	0.853692
21.213383	0.1	0.852183
21.215050	0.1	0.851806
21.216717	0.1	0.852277
21.218383	0.1	0.852337
21.220050	0.1	0.850535
21.221717	0.1	0.846623
21.223383	0.1	0.841911
21.225050	0.1	0.837869
21.226717	0.1	0.834800
21.228383	0.1	0.832058
21.230050	0.1	0.829240
21.231717	0.1	0.826647
21.233383	0.1	0.824742
21.235050	0.1	0.823638
21.236717	0.1	0.823042
21.238383	0.1	0.822754
21.240050	0.1	0.823038
21.241717	0.1	0.823922
21.243383	0.1	0.824356
21.245050	0.1	0.822796
21.246717	0.1	0.819042
21.248383	0.1	0.814646
21.250050	0.1	0.811368
21.251717	0.1	0.809929
21.253383	0.1	0.809939
21.255050	0.1	0.810474
21.256717	0.1	0.810656
21.258383	0.1	0.809827
21.260050	0.1	0.807764
21.261717	0.1	0.805040
21.263383	0.1	0.802628
21.265050	0.1	0.800886
21.266717	0.1	0.799485
21.268383	0.1	0.798306
21.270050	0.1	0.797445
21.271717	0.1	0.796844
21.273383	0.1	0.796421
21.275050	0.1	0.796085
21.276717	0.1	0.795620
21.278383	0.1	0.794879
21.280050	0.1	0.794306
21.281717	0.1	0.794912
21.283383	0.1	0.797175
21.285050	0.1	0.800025
21.286717	0.1	0.801450
21.288383	0.1	0.800355
21.290050	0.1	0.797384
21.291717	0.1	0.793883
21.293383	0.1	0.790637
21.295050	0.1	0.787638
21.296717	0.1	0.784658
21.298383	0.1	0.781845
21.300050	0.1	0.779480
21.301717	0.1	0.777501
21.303383	0.1	0.775950
21.305050	0.1	0.775484
21.306717	0.1	0.776732
21.308383	0.1	0.779429
21.310050	0.1	0.782618
21.311717	0.1	0.785589
21.313383	0.1	0.788122
21.315050	0.1	0.789906
21.316717	0.1	0.790358
21.318383	0.1	0.789296
21.320050	0.1	0.787489
21.321717	0.1	0.786199
21.323383	0.1	0.786255
21.325050	0.1	0.787461
21.326717	0.1	0.788849
21.328383	0.1	0.789864
21.330050	0.1	0.790725
21.331717	0.1	0.791713
21.333383	0.1	0.793058
21.335050	0.1	0.794958
21.336717	0.1	0.797133
21.338383	0.1	0.799140
21.340050	0.1	0.800397
21.341717	0.1	0.799824
21.343383	0.1	0.796788
21.345050	0.1	0.792299
21.346717	0.1	0.788304
21.348383	0.1	0.786358
21.350050	0.1	0.786972
21.351717	0.1	0.789417
21.353383	0.1	0.792490
21.355050	0.1	0.795610
21.356717	0.1	0.798656
21.358383	0.1	0.801501
21.360050	0.1	0.804360
21.361717	0.1	0.807606
21.363383	0.1	0.811154
21.365050	0.1	0.814367
21.366717	0.1	0.816355
21.368383	0.1	0.816491
21.370050	0.1	0.815005
21.371717	0.1	0.813212
21.373383	0.1	0.812560
21.375050	0.1	0.813557
21.376717	0.1	0.815759
21.378383	0.1	0.818418
21.380050	0.1	0.820667
21.381717	0.1	0.821720
21.383383	0.1	0.821487
21.385050	0.1	0.820532
21.386717	0.1	0.819499
21.388383	0.1	0.818977
21.390050	0.1	0.819378
21.391717	0.1	0.820220
21.393383	0.1	0.820672
21.395050	0.1	0.820956
21.396717	0.1	0.821757
21.398383	0.1	0.822926
21.400050	0.1	0.824002
21.401717	0.1	0.824868
21.403383	0.1	0.825007
21.405050	0.1	0.823722
21.406717	0.1	0.821282
21.408383	0.1	0.818591
21.410050	0.1	0.816397
21.411717	0.1	0.815294
21.413383	0.1	0.815354
21.415050	0.1	0.815904
21.416717	0.1	0.816314
21.418383	0.1	0.816584
21.420050	0.1	0.816942
21.421717	0.1	0.817552
21.423383	0.1	0.818418
21.425050	0.1	0.818968
21.426717	0.1	0.818251
21.428383	0.1	0.816220
21.430050	0.1	0.813953
21.431717	0.1	0.812146
21.433383	0.1	0.810544
21.435050	0.1	0.808868
21.436717	0.1	0.807527
21.438383	0.1	0.807173
21.440050	0.1	0.807834
21.441717	0.1	0.808500
21.443383	0.1	0.807787
21.445050	0.1	0.805263
21.446717	0.1	0.802036
21.448383	0.1	0.799866
21.450050	0.1	0.799890
21.451717	0.1	0.801915
21.453383	0.1	0.804416
21.455050	0.1	0.805613
21.456717	0.1	0.804663
21.458383	0.1	0.801845
21.460050	0.1	0.797925
21.461717	0.1	0.793603
21.463383	0.1	0.789692
21.465050	0.1	0.787065
21.466717	0.1	0.786134
21.468383	0.1	0.786758
21.470050	0.1	0.788271
21.471717	0.1	0.789692
21.473383	0.1	0.790539
21.475050	0.1	0.790935
21.476717	0.1	0.790665
21.478383	0.1	0.788667
21.480050	0.1	0.784146
21.481717	0.1	0.777766
21.483383	0.1	0.771289
21.485050	0.1	0.766264
21.486717	0.1	0.763051
21.488383	0.1	0.760732
21.490050	0.1	0.758134
21.491717	0.1	0.754851
21.493383	0.1	0.751344
21.495050	0.1	0.748099
21.496717	0.1	0.744956
21.498383	0.1	0.741687
21.500050	0.1	0.738623
21.501717	0.1	0.736192
21.503383	0.1	0.734236
21.505050	0.1	0.732127
21.506717	0.1	0.729491
21.508383	0.1	0.726390
21.510050	0.1	0.723009
21.511717	0.1	0.719503
21.513383	0.1	0.716071
21.515050	0.1	0.713128
21.516717	0.1	0.710897
21.518383	0.1	0.708704
21.520050	0.1	0.705663
21.521717	0.1	0.701952
21.523383	0.1	0.698515
21.525050	0.1	0.696057
21.526717	0.1	0.694720
21.528383	0.1	0.694292
21.530050	0.1	0.694264
21.531717	0.1	0.694091
21.533383	0.1	0.693672
21.535050	0.1	0.693123
21.536717	0.1	0.692136
21.538383	0.1	0.690254
21.540050	0.1	0.687824
21.541717	0.1	0.685705
21.543383	0.1	0.684229
21.545050	0.1	0.683032
21.546717	0.1	0.681393
21.548383	0.1	0.678846
21.550050	0.1	0.675661
21.551717	0.1	0.672471
21.553383	0.1	0.669532
21.555050	0.1	0.666366
21.556717	0.1	0.662114
21.558383	0.1	0.656601
21.560050	0.1	0.650850
21.561717	0.1	0.646305
21.563383	0.1	0.643865
21.565050	0.1	0.643441
21.566717	0.1	0.644121
21.568383	0.1	0.644969
21.570050	0.1	0.645667
21.571717	0.1	0.646152
21.573383	0.1	0.646175
21.575050	0.1	0.645719
21.576717	0.1	0.645309
21.578383	0.1	0.645262
21.580050	0.1	0.644987
21.581717	0.1	0.643707
21.583383	0.1	0.641397
21.585050	0.1	0.638315
21.586717	0.1	0.634389
21.588383	0.1	0.629909
21.590050	0.1	0.625881
21.591717	0.1	0.623288
21.593383	0.1	0.622612
21.595050	0.1	0.623688
21.596717	0.1	0.625695
21.598383	0.1	0.627670
21.600050	0.1	0.628922
21.601717	0.1	0.629472
21.603383	0.1	0.630044
21.605050	0.1	0.630794
21.606717	0.1	0.630841
21.608383	0.1	0.629579
21.610050	0.1	0.627195
21.611717	0.1	0.623879
21.613383	0.1	0.619804
21.615050	0.1	0.615772
21.616717	0.1	0.613113
21.618383	0.1	0.612638
21.620050	0.1	0.614044
21.621717	0.1	0.616447
21.623383	0.1	0.618747
21.625050	0.1	0.619707
21.626717	0.1	0.618836
21.628383	0.1	0.617225
21.630050	0.1	0.616298
21.631717	0.1	0.616019
21.633383	0.1	0.615274
21.635050	0.1	0.613593
21.636717	0.1	0.611674
21.638383	0.1	0.610547
21.640050	0.1	0.610380
21.641717	0.1	0.610333
21.643383	0.1	0.609662
21.645050	0.1	0.608452
21.646717	0.1	0.607395
21.648383	0.1	0.607087
21.650050	0.1	0.607385
21.651717	0.1	0.607539
21.653383	0.1	0.606719
21.655050	0.1	0.604545
21.656717	0.1	0.601574
21.658383	0.1	0.599064
21.660050	0.1	0.597457
21.661717	0.1	0.595958
21.663383	0.1	0.594072
21.665050	0.1	0.592312
21.666717	0.1	0.591245
21.668383	0.1	0.590971
21.670050	0.1	0.591474
21.671717	0.1	0.592610
21.673383	0.1	0.593849
21.675050	0.1	0.594393
21.676717	0.1	0.593546
21.678383	0.1	0.590691
21.680050	0.1	0.585523
21.681717	0.1	0.578957
21.683383	0.1	0.573075
21.685050	0.1	0.569490
21.686717	0.1	0.568405
21.688383	0.1	0.569094
21.690050	0.1	0.570295
21.691717	0.1	0.570486
21.693383	0.1	0.568889
21.695050	0.1	0.565932
21.696717	0.1	0.562719
21.698383	0.1	0.560358
21.700050	0.1	0.559213
21.701717	0.1	0.558733
21.703383	0.1	0.558319
21.705050	0.1	0.557834
21.706717	0.1	0.556977
21.708383	0.1	0.555082
21.710050	0.1	0.551888
21.711717	0.1	0.548083
21.713383	0.1	0.544763
21.715050	0.1	0.542402
21.716717	0.1	0.540726
21.718383	0.1	0.539226
21.720050	0.1	0.537396
21.721717	0.1	0.535180
21.723383	0.1	0.533122
21.725050	0.1	0.531529
21.726717	0.1	0.529871
21.728383	0.1	0.527441
21.730050	0.1	0.524009
21.731717	0.1	0.519883
21.733383	0.1	0.515399
21.735050	0.1	0.510700
21.736717	0.1	0.506169
21.738383	0.1	0.502625
21.740050	0.1	0.500460
21.741717	0.1	0.498914
21.743383	0.1	0.496758
21.745050	0.1	0.493503
21.746717	0.1	0.489610
21.748383	0.1	0.485689
21.750050	0.1	0.482178
21.751717	0.1	0.479612
21.753383	0.1	0.478392
21.755050	0.1	0.478243
21.756717	0.1	0.478462
21.758383	0.1	0.478588
21.760050	0.1	0.478551
21.761717	0.1	0.478104
21.763383	0.1	0.476544
21.765050	0.1	0.473331
21.766717	0.1	0.468940
21.768383	0.1	0.464609
21.770050	0.1	0.461247
21.771717	0.1	0.459170
21.773383	0.1	0.458350
21.775050	0.1	0.458341
21.776717	0.1	0.458588
21.778383	0.1	0.459054
21.780050	0.1	0.459864
21.781717	0.1	0.460711
21.783383	0.1	0.460958
21.785050	0.1	0.460255
21.786717	0.1	0.458891
21.788383	0.1	0.457624
21.790050	0.1	0.456893
21.791717	0.1	0.456255
21.793383	0.1	0.454807
21.795050	0.1	0.452125
21.796717	0.1	0.448539
21.798383	0.1	0.444967
21.800050	0.1	0.442611
21.801717	0.1	0.442080
21.803383	0.1	0.442904
21.805050	0.1	0.443975
21.806717	0.1	0.444134
21.808383	0.1	0.442909
21.810050	0.1	0.440991
21.811717	0.1	0.439505
21.813383	0.1	0.438900
21.815050	0.1	0.438616
21.816717	0.1	0.437475
21.818383	0.1	0.434741
21.820050	0.1	0.430867
21.821717	0.1	0.426765
21.823383	0.1	0.422830
21.825050	0.1	0.419398
21.826717	0.1	0.417270
21.828383	0.1	0.416907
21.830050	0.1	0.418243
21.831717	0.1	0.421139
21.833383	0.1	0.424893
21.835050	0.1	0.428208
21.836717	0.1	0.430346
21.838383	0.1	0.431240
21.840050	0.1	0.430881
21.841717	0.1	0.429475
21.843383	0.1	0.427766
21.845050	0.1	0.426727
21.846717	0.1	0.426867
21.848383	0.1	0.427864
21.850050	0.1	0.429200
21.851717	0.1	0.430774
21.853383	0.1	0.432548
21.855050	0.1	0.434020
21.856717	0.1	0.434895
21.858383	0.1	0.435729
21.860050	0.1	0.437265
21.861717	0.1	0.439668
21.863383	0.1	0.442262
21.865050	0.1	0.444022
21.866717	0.1	0.444246
21.868383	0.1	0.442555
21.870050	0.1	0.438760
21.871717	0.1	0.433447
21.873383	0.1	0.428068
21.875050	0.1	0.423868
21.876717	0.1	0.421228
21.878383	0.1	0.420283
21.880050	0.1	0.421153
21.881717	0.1	0.423263
21.883383	0.1	0.425391
21.885050	0.1	0.426555
21.886717	0.1	0.426630
21.888383	0.1	0.426322
21.890050	0.1	0.426532
21.891717	0.1	0.427510
21.893383	0.1	0.429023
21.895050	0.1	0.430825
21.896717	0.1	0.432320
21.898383	0.1	0.432795
21.900050	0.1	0.432297
21.901717	0.1	0.431328
21.903383	0.1	0.429978
21.905050	0.1	0.428203
21.906717	0.1	0.426397
21.908383	0.1	0.425042
21.910050	0.1	0.424343
21.911717	0.1	0.424567
21.913383	0.1	0.425968
21.915050	0.1	0.428250
21.916717	0.1	0.430718
21.918383	0.1	0.432921
21.920050	0.1	0.434606
21.921717	0.1	0.435505
21.923383	0.1	0.435617
21.925050	0.1	0.435552
21.926717	0.1	0.435868
21.928383	0.1	0.436306
21.930050	0.1	0.436190
21.931717	0.1	0.435221
21.933383	0.1	0.433614
21.935050	0.1	0.431812
21.936717	0.1	0.430257
21.938383	0.1	0.429093
21.940050	0.1	0.428185
21.941717	0.1	0.427375
21.943383	0.1	0.426718
21.945050	0.1	0.426560
21.946717	0.1	0.426937
21.948383	0.1	0.427049
21.950050	0.1	0.426094
21.951717	0.1	0.424217
21.953383	0.1	0.422099
21.955050	0.1	0.420222
21.956717	0.1	0.418858
21.958383	0.1	0.418066
21.960050	0.1	0.417074
21.961717	0.1	0.414266
21.963383	0.1	0.408948
21.965050	0.1	0.402662
21.966717	0.1	0.397749
21.968383	0.1	0.395337
21.970050	0.1	0.394951
21.971717	0.1	0.395258
21.973383	0.1	0.394988
21.975050	0.1	0.393633
21.976717	0.1	0.391765
21.978383	0.1	0.390313
21.980050	0.1	0.389661
21.981717	0.1	0.390103
21.983383	0.1	0.391919
21.985050	0.1	0.394378
21.986717	0.1	0.396059
21.988383	0.1	0.396483
21.990050	0.1	0.396334
21.991717	0.1	0.396105
21.993383	0.1	0.395579
21.995050	0.1	0.394252
21.996717	0.1	0.391640
21.998383	0.1	0.387658
22.000050	0.1	0.383039
22.001717	0.1	0.378997
22.003383	0.1	0.376045
22.005050	0.1	0.373786
22.006717	0.1	0.371989
22.008383	0.1	0.370974
22.010050	0.1	0.370760
22.011717	0.1	0.370853
22.013383	0.1	0.370624
22.015050	0.1	0.369446
22.016717	0.1	0.367244
22.018383	0.1	0.364892
22.020050	0.1	0.363416
22.021717	0.1	0.362983
22.023383	0.1	0.363220
22.025050	0.1	0.363984
22.026717	0.1	0.365018
22.028383	0.1	0.365428
22.030050	0.1	0.364766
22.031717	0.1	0.363924
22.033383	0.1	0.364021
22.035050	0.1	0.364939
22.036717	0.1	0.365544
22.038383	0.1	0.364892
22.040050	0.1	0.362881
22.041717	0.1	0.360026
22.043383	0.1	0.357139
22.045050	0.1	0.354913
22.046717	0.1	0.353474
22.048383	0.1	0.352343
22.050050	0.1	0.351048
22.051717	0.1	0.349702
22.053383	0.1	0.348743
22.055050	0.1	0.348710
22.056717	0.1	0.350010
22.058383	0.1	0.352128
22.060050	0.1	0.353903
22.061717	0.1	0.354610
22.063383	0.1	0.354121
22.065050	0.1	0.352762
22.066717	0.1	0.351500
22.068383	0.1	0.351565
22.070050	0.1	0.353651
22.071717	0.1	0.357362
22.073383	0.1	0.361265
22.075050	0.1	0.363654
22.076717	0.1	0.363723
22.078383	0.1	0.362089
22.080050	0.1	0.360087
22.081717	0.1	0.358499
22.083383	0.1	0.357511
22.085050	0.1	0.357623
22.086717	0.1	0.359453
22.088383	0.1	0.362890
22.090050	0.1	0.367174
22.091717	0.1	0.371570
22.093383	0.1	0.375500
22.095050	0.1	0.378303
22.096717	0.1	0.379435
22.098383	0.1	0.378978
22.100050	0.1	0.377432
22.101717	0.1	0.375267
22.103383	0.1	0.373079
22.105050	0.1	0.371928
22.106717	0.1	0.372957
22.108383	0.1	0.376189
22.110050	0.1	0.379975
22.111717	0.1	0.382168
22.113383	0.1	0.381679
22.115050	0.1	0.378904
22.116717	0.1	0.375183
22.118383	0.1	0.371751
22.120050	0.1	0.369004
22.121717	0.1	0.366862
22.123383	0.1	0.365442
22.125050	0.1	0.365046
22.126717	0.1	0.365749
22.128383	0.1	0.367230
22.130050	0.1	0.369037
22.131717	0.1	0.370839
22.133383	0.1	0.372534
22.135050	0.1	0.374010
22.136717	0.1	0.375165
22.138383	0.1	0.376529
22.140050	0.1	0.379076
22.141717	0.1	0.383030
22.143383	0.1	0.387747
22.145050	0.1	0.392669
22.146717	0.1	0.397284
22.148383	0.1	0.400795
22.150050	0.1	0.402504
22.151717	0.1	0.402080
22.153383	0.1	0.399533
22.155050	0.1	0.395416
22.156717	0.1	0.390871
22.158383	0.1	0.387137
22.160050	0.1	0.385195
22.161717	0.1	0.385307
22.163383	0.1	0.386722
22.165050	0.1	0.388315
22.166717	0.1	0.389405
22.168383	0.1	0.390084
22.170050	0.1	0.391053
22.171717	0.1	0.392529
22.173383	0.1	0.393386
22.175050	0.1	0.392282
22.176717	0.1	0.389498
22.178383	0.1	0.386480
22.180050	0.1	0.384324
22.181717	0.1	0.383533
22.183383	0.1	0.384315
22.185050	0.1	0.386373
22.186717	0.1	0.388892
22.188383	0.1	0.391030
22.190050	0.1	0.392152
22.191717	0.1	0.391919
22.193383	0.1	0.390676
22.195050	0.1	0.389158
22.196717	0.1	0.387747
22.198383	0.1	0.386690
22.200050	0.1	0.386359
22.201717	0.1	0.386736
22.203383	0.1	0.387132
22.205050	0.1	0.386564
22.206717	0.1	0.384729
22.208383	0.1	0.382364
22.210050	0.1	0.380268
22.211717	0.1	0.378676
22.213383	0.1	0.377512
22.215050	0.1	0.376492
22.216717	0.1	0.374974
22.218383	0.1	0.372478
22.220050	0.1	0.369372
22.221717	0.1	0.366629
22.223383	0.1	0.364762
22.225050	0.1	0.363430
22.226717	0.1	0.362219
22.228383	0.1	0.361148
22.230050	0.1	0.360790
22.231717	0.1	0.361768
22.233383	0.1	0.363528
22.235050	0.1	0.364319
22.236717	0.1	0.363030
22.238383	0.1	0.360482
22.240050	0.1	0.358499
22.241717	0.1	0.358080
22.243383	0.1	0.358671
22.245050	0.1	0.358871
22.246717	0.1	0.357470
22.248383	0.1	0.354121
22.250050	0.1	0.349693
22.251717	0.1	0.345833
22.253383	0.1	0.343826
22.255050	0.1	0.343667
22.256717	0.1	0.344301
22.258383	0.1	0.344710
22.260050	0.1	0.344696
22.261717	0.1	0.344678
22.263383	0.1	0.345190
22.265050	0.1	0.346629
22.266717	0.1	0.348645
22.268383	0.1	0.349949
22.270050	0.1	0.349386
22.271717	0.1	0.346825
22.273383	0.1	0.342792
22.275050	0.1	0.337986
22.276717	0.1	0.333381
22.278383	0.1	0.330107
22.280050	0.1	0.328887
22.281717	0.1	0.329390
22.283383	0.1	0.330289
22.285050	0.1	0.330247
22.286717	0.1	0.328887
22.288383	0.1	0.326601
22.290050	0.1	0.323844
22.291717	0.1	0.321092
22.293383	0.1	0.319146
22.295050	0.1	0.318787
22.296717	0.1	0.319788
22.298383	0.1	0.320929
22.300050	0.1	0.321292
22.301717	0.1	0.320817
22.303383	0.1	0.319765
22.305050	0.1	0.318168
22.306717	0.1	0.315914
22.308383	0.1	0.313115
22.310050	0.1	0.310214
22.311717	0.1	0.307877
22.313383	0.1	0.306661
22.315050	0.1	0.306536
22.316717	0.1	0.306857
22.318383	0.1	0.307271
22.320050	0.1	0.308221
22.321717	0.1	0.310079
22.323383	0.1	0.312272
22.325050	0.1	0.313865
22.326717	0.1	0.314405
22.328383	0.1	0.313874
22.330050	0.1	0.312272
22.331717	0.1	0.310065
22.333383	0.1	0.308678
22.335050	0.1	0.309534
22.336717	0.1	0.312640
22.338383	0.1	0.316692
22.340050	0.1	0.320282
22.341717	0.1	0.322647
22.343383	0.1	0.323737
22.345050	0.1	0.324198
22.346717	0.1	0.325120
22.348383	0.1	0.327309
22.350050	0.1	0.330438
22.351717	0.1	0.333032
22.353383	0.1	0.333511
22.355050	0.1	0.331602
22.356717	0.1	0.328394
22.358383	0.1	0.325199
22.360050	0.1	0.322838
22.361717	0.1	0.321520
22.363383	0.1	0.321041
22.365050	0.1	0.321064
22.366717	0.1	0.321227
22.368383	0.1	0.321208
22.370050	0.1	0.320943
22.371717	0.1	0.320724
22.373383	0.1	0.320990
22.375050	0.1	0.322103
22.376717	0.1	0.324221
22.378383	0.1	0.327048
22.380050	0.1	0.329949
22.381717	0.1	0.332417
22.383383	0.1	0.334145
22.385050	0.1	0.334964
22.386717	0.1	0.334964
22.388383	0.1	0.334396
22.390050	0.1	0.333474
22.391717	0.1	0.332361
22.393383	0.1	0.331290
22.395050	0.1	0.330750
22.396717	0.1	0.331560
22.398383	0.1	0.334084
22.400050	0.1	0.337479
22.401717	0.1	0.340105
22.403383	0.1	0.340887
22.405050	0.1	0.339914
22.406717	0.1	0.337735
22.408383	0.1	0.334741
22.410050	0.1	0.331360
22.411717	0.1	0.328347
22.413383	0.1	0.326536
22.415050	0.1	0.326112
22.416717	0.1	0.326312
22.418383	0.1	0.326103
22.420050	0.1	0.325111
22.421717	0.1	0.323569
22.423383	0.1	0.321828
22.425050	0.1	0.320384
22.426717	0.1	0.319770
22.428383	0.1	0.319961
22.430050	0.1	0.320589
22.431717	0.1	0.321735
22.433383	0.1	0.323765
22.435050	0.1	0.326508
22.436717	0.1	0.329027
22.438383	0.1	0.330368
22.440050	0.1	0.330303
22.441717	0.1	0.329157
22.443383	0.1	0.327383
22.445050	0.1	0.325334
22.446717	0.1	0.323062
22.448383	0.1	0.320440
22.450050	0.1	0.317795
22.451717	0.1	0.316137
22.453383	0.1	0.316272
22.455050	0.1	0.317786
22.456717	0.1	0.319458
22.458383	0.1	0.320296
22.460050	0.1	0.319825
22.461717	0.1	0.318028
22.463383	0.1	0.315402
22.465050	0.1	0.313120
22.466717	0.1	0.312496
22.468383	0.1	0.313767
22.470050	0.1	0.315635
22.471717	0.1	0.316147
22.473383	0.1	0.314270
22.475050	0.1	0.310647
22.476717	0.1	0.306810
22.478383	0.1	0.304030
22.480050	0.1	0.302540
22.481717	0.1	0.301069
22.483383	0.1	0.297967
22.485050	0.1	0.293180
22.486717	0.1	0.288431
22.488383	0.1	0.285618
22.490050	0.1	0.285404
22.491717	0.1	0.286829
22.493383	0.1	0.288077
22.495050	0.1	0.288007
22.496717	0.1	0.286992
22.498383	0.1	0.285902
22.500050	0.1	0.284868
22.501717	0.1	0.283481
22.503383	0.1	0.281436
22.505050	0.1	0.278912
22.506717	0.1	0.276808
22.508383	0.1	0.276356
22.510050	0.1	0.277758
22.511717	0.1	0.279844
22.513383	0.1	0.281520
22.515050	0.1	0.282461
22.516717	0.1	0.282372
22.518383	0.1	0.281120
22.520050	0.1	0.279462
22.521717	0.1	0.278549
22.523383	0.1	0.279075
22.525050	0.1	0.281273
22.526717	0.1	0.285008
22.528383	0.1	0.289679
22.530050	0.1	0.293995
22.531717	0.1	0.296379
22.533383	0.1	0.295965
22.535050	0.1	0.292803
22.536717	0.1	0.287788
22.538383	0.1	0.282647
22.540050	0.1	0.279145
22.541717	0.1	0.278037
22.543383	0.1	0.279020
22.545050	0.1	0.281287
22.546717	0.1	0.283816
22.548383	0.1	0.285436
22.550050	0.1	0.285478
22.551717	0.1	0.284449
22.553383	0.1	0.283681
22.555050	0.1	0.284081
22.556717	0.1	0.285478
22.558383	0.1	0.287113
22.560050	0.1	0.288361
22.561717	0.1	0.289110
22.563383	0.1	0.289478
22.565050	0.1	0.289241
22.566717	0.1	0.288151
22.568383	0.1	0.286475
22.570050	0.1	0.284635
22.571717	0.1	0.282931
22.573383	0.1	0.281814
22.575050	0.1	0.281911
22.576717	0.1	0.283262
22.578383	0.1	0.284812
22.580050	0.1	0.285371
22.581717	0.1	0.284784
22.583383	0.1	0.283900
22.585050	0.1	0.283550
22.586717	0.1	0.283774
22.588383	0.1	0.284049
22.590050	0.1	0.284407
22.591717	0.1	0.285474
22.593383	0.1	0.287136
22.595050	0.1	0.288477
22.596717	0.1	0.288947
22.598383	0.1	0.288496
22.600050	0.1	0.287076
22.601717	0.1	0.284892
22.603383	0.1	0.282628
22.605050	0.1	0.280631
22.606717	0.1	0.278489
22.608383	0.1	0.275965
22.610050	0.1	0.273599
22.611717	0.1	0.272202
22.613383	0.1	0.272188
22.615050	0.1	0.273283
22.616717	0.1	0.274829
22.618383	0.1	0.276496
22.620050	0.1	0.278191
22.621717	0.1	0.279658
22.623383	0.1	0.280691
22.625050	0.1	0.281106
22.626717	0.1	0.280510
22.628383	0.1	0.278642
22.630050	0.1	0.275788
22.631717	0.1	0.272491
22.633383	0.1	0.269115
22.635050	0.1	0.265795
22.636717	0.1	0.262437
22.638383	0.1	0.258889
22.640050	0.1	0.255457
22.641717	0.1	0.253064
22.643383	0.1	0.252523
22.645050	0.1	0.254009
22.646717	0.1	0.256901
22.648383	0.1	0.260086
22.650050	0.1	0.262875
22.651717	0.1	0.265567
22.653383	0.1	0.268826
22.655050	0.1	0.272752
22.656717	0.1	0.276803
22.658383	0.1	0.280645
22.660050	0.1	0.284403
22.661717	0.1	0.287802
22.663383	0.1	0.290130
22.665050	0.1	0.291024
22.666717	0.1	0.290601
22.668383	0.1	0.289348
22.670050	0.1	0.287821
22.671717	0.1	0.286275
22.673383	0.1	0.285339
22.675050	0.1	0.286181
22.676717	0.1	0.289069
22.678383	0.1	0.292384
22.680050	0.1	0.294065
22.681717	0.1	0.293772
22.683383	0.1	0.292920
22.685050	0.1	0.292673
22.686717	0.1	0.292961
22.688383	0.1	0.293348
22.690050	0.1	0.293674
22.691717	0.1	0.293930
22.693383	0.1	0.294340
22.695050	0.1	0.295201
22.696717	0.1	0.296435
22.698383	0.1	0.297623
22.700050	0.1	0.298363
22.701717	0.1	0.298508
22.703383	0.1	0.298312
22.705050	0.1	0.297599
22.706717	0.1	0.295239
22.708383	0.1	0.290647
22.710050	0.1	0.285218
22.711717	0.1	0.281255
22.713383	0.1	0.279886
22.715050	0.1	0.280524
22.716717	0.1	0.281753
22.718383	0.1	0.282335
22.720050	0.1	0.281725
22.721717	0.1	0.279984
22.723383	0.1	0.277511
22.725050	0.1	0.274754
22.726717	0.1	0.271997
22.728383	0.1	0.269427
22.730050	0.1	0.267429
22.731717	0.1	0.266405
22.733383	0.1	0.266163
22.735050	0.1	0.266316
22.736717	0.1	0.266968
22.738383	0.1	0.268077
22.740050	0.1	0.268877
22.741717	0.1	0.268668
22.743383	0.1	0.267476
22.745050	0.1	0.265730
22.746717	0.1	0.264114
22.748383	0.1	0.263583
22.750050	0.1	0.264579
22.751717	0.1	0.266512
22.753383	0.1	0.268547
22.755050	0.1	0.270223
22.756717	0.1	0.271271
22.758383	0.1	0.271448
22.760050	0.1	0.270456
22.761717	0.1	0.267988
22.763383	0.1	0.264104
22.765050	0.1	0.259490
22.766717	0.1	0.255392
22.768383	0.1	0.253189
22.770050	0.1	0.253483
22.771717	0.1	0.255676
22.773383	0.1	0.258675
22.775050	0.1	0.261436
22.776717	0.1	0.262791
22.778383	0.1	0.261702
22.780050	0.1	0.258042
22.781717	0.1	0.252821
22.783383	0.1	0.247075
22.785050	0.1	0.241208
22.786717	0.1	0.235867
22.788383	0.1	0.232495
22.790050	0.1	0.232109
22.791717	0.1	0.234162
22.793383	0.1	0.237245
22.795050	0.1	0.240225
22.796717	0.1	0.242358
22.798383	0.1	0.243336
22.800050	0.1	0.243275
22.801717	0.1	0.242507
22.803383	0.1	0.241655
22.805050	0.1	0.241408
22.806717	0.1	0.241729
22.808383	0.1	0.242079
22.810050	0.1	0.242447
22.811717	0.1	0.243098
22.813383	0.1	0.243704
22.815050	0.1	0.243741
22.816717	0.1	0.243140
22.818383	0.1	0.242107
22.820050	0.1	0.240994
22.821717	0.1	0.240277
22.823383	0.1	0.240323
22.825050	0.1	0.240984
22.826717	0.1	0.241636
22.828383	0.1	0.242079
22.830050	0.1	0.242740
22.831717	0.1	0.243746
22.833383	0.1	0.244491
22.835050	0.1	0.244430
22.836717	0.1	0.244048
22.838383	0.1	0.244519
22.840050	0.1	0.246149
22.841717	0.1	0.248211
22.843383	0.1	0.249906
22.845050	0.1	0.250665
22.846717	0.1	0.250088
22.848383	0.1	0.248556
22.850050	0.1	0.247415
22.851717	0.1	0.247783
22.853383	0.1	0.249636
22.855050	0.1	0.252156
22.856717	0.1	0.254330
22.858383	0.1	0.255299
22.860050	0.1	0.254926
22.861717	0.1	0.253976
22.863383	0.1	0.253054
22.865050	0.1	0.251909
22.866717	0.1	0.250186
22.868383	0.1	0.248202
22.870050	0.1	0.246745
22.871717	0.1	0.246419
22.873383	0.1	0.247317
22.875050	0.1	0.249017
22.876717	0.1	0.251136
22.878383	0.1	0.253688
22.880050	0.1	0.256514
22.881717	0.1	0.258991
22.883383	0.1	0.260361
22.885050	0.1	0.260086
22.886717	0.1	0.258563
22.888383	0.1	0.257236
22.890050	0.1	0.257352
22.891717	0.1	0.258996
22.893383	0.1	0.261227
22.895050	0.1	0.262568
22.896717	0.1	0.262186
22.898383	0.1	0.260971
22.900050	0.1	0.260659
22.901717	0.1	0.262167
22.903383	0.1	0.265022
22.905050	0.1	0.267774
22.906717	0.1	0.268724
22.908383	0.1	0.266815
22.910050	0.1	0.262549
22.911717	0.1	0.257934
22.913383	0.1	0.255033
22.915050	0.1	0.254563
22.916717	0.1	0.255764
22.918383	0.1	0.257450
22.920050	0.1	0.259024
22.921717	0.1	0.260570
22.923383	0.1	0.262512
22.925050	0.1	0.265008
22.926717	0.1	0.267574
22.928383	0.1	0.269641
22.930050	0.1	0.271210
22.931717	0.1	0.272230
22.933383	0.1	0.271965
22.935050	0.1	0.269590
22.936717	0.1	0.265767
22.938383	0.1	0.262782
22.940050	0.1	0.262237
22.941717	0.1	0.263378
22.943383	0.1	0.264416
22.945050	0.1	0.264430
22.946717	0.1	0.263727
22.948383	0.1	0.263061
22.950050	0.1	0.262950
22.951717	0.1	0.263546
22.953383	0.1	0.264645
22.955050	0.1	0.266125
22.956717	0.1	0.267737
22.958383	0.1	0.268384
22.960050	0.1	0.266689
22.961717	0.1	0.262340
22.963383	0.1	0.256351
22.965050	0.1	0.250628
22.966717	0.1	0.247145
22.968383	0.1	0.246847
22.970050	0.1	0.249376
22.971717	0.1	0.253250
22.973383	0.1	0.256300
22.975050	0.1	0.256845
22.976717	0.1	0.254731
22.978383	0.1	0.251099
22.980050	0.1	0.247653
22.981717	0.1	0.245892
22.983383	0.1	0.246302
22.985050	0.1	0.247913
22.986717	0.1	0.249143
22.988383	0.1	0.249236
22.990050	0.1	0.248454
22.991717	0.1	0.247331
22.993383	0.1	0.246302
22.995050	0.1	0.245492
22.996717	0.1	0.244686
22.998383	0.1	0.243778
23.000050	0.1	0.242773
23.001717	0.1	0.241450
23.003383	0.1	0.239541
23.005050	0.1	0.237180
23.006717	0.1	0.234852
23.008383	0.1	0.232849
23.010050	0.1	0.231294
23.011717	0.1	0.230628
23.013383	0.1	0.231224
23.015050	0.1	0.232356
23.016717	0.1	0.232519
23.018383	0.1	0.231066
23.020050	0.1	0.228751
23.021717	0.1	0.226605
23.023383	0.1	0.224994
23.025050	0.1	0.223839
23.026717	0.1	0.222847
23.028383	0.1	0.221473
23.030050	0.1	0.219247
23.031717	0.1	0.216109
23.033383	0.1	0.212495
23.035050	0.1	0.209305
23.036717	0.1	0.207392
23.038383	0.1	0.207070
23.040050	0.1	0.208188
23.041717	0.1	0.210367
23.043383	0.1	0.213152
23.045050	0.1	0.216202
23.046717	0.1	0.219159
23.048383	0.1	0.221240
23.050050	0.1	0.221641
23.051717	0.1	0.220211
23.053383	0.1	0.217785
23.055050	0.1	0.215829
23.056717	0.1	0.215364
23.058383	0.1	0.216113
23.060050	0.1	0.217119
23.061717	0.1	0.217888
23.063383	0.1	0.218684
23.065050	0.1	0.220062
23.066717	0.1	0.222186
23.068383	0.1	0.224239
23.070050	0.1	0.225049
23.071717	0.1	0.224062
23.073383	0.1	0.221501
23.075050	0.1	0.218363
23.076717	0.1	0.216248
23.078383	0.1	0.216193
23.080050	0.1	0.217818
23.081717	0.1	0.219899
23.083383	0.1	0.221464
23.085050	0.1	0.222167
23.086717	0.1	0.222139
23.088383	0.1	0.221678
23.090050	0.1	0.220919
23.091717	0.1	0.220058
23.093383	0.1	0.219620
23.095050	0.1	0.219867
23.096717	0.1	0.220411
23.098383	0.1	0.220933
23.100050	0.1	0.221757
23.101717	0.1	0.223191
23.103383	0.1	0.224831
23.105050	0.1	0.226009
23.106717	0.1	0.226605
23.108383	0.1	0.227047
23.110050	0.1	0.227639
23.111717	0.1	0.228458
23.113383	0.1	0.229706
23.115050	0.1	0.231457
23.116717	0.1	0.233119
23.118383	0.1	0.233981
23.120050	0.1	0.234479
23.121717	0.1	0.235778
23.123383	0.1	0.237934
23.125050	0.1	0.240016
23.126717	0.1	0.241497
23.128383	0.1	0.242265
23.130050	0.1	0.242242
23.131717	0.1	0.241683
23.133383	0.1	0.241417
23.135050	0.1	0.242167
23.136717	0.1	0.243727
23.138383	0.1	0.245133
23.140050	0.1	0.245585
23.141717	0.1	0.245110
23.143383	0.1	0.244528
23.145050	0.1	0.244449
23.146717	0.1	0.244575
23.148383	0.1	0.244402
23.150050	0.1	0.244007
23.151717	0.1	0.243713
23.153383	0.1	0.243303
23.155050	0.1	0.242279
23.156717	0.1	0.240868
23.158383	0.1	0.239890
23.160050	0.1	0.239871
23.161717	0.1	0.240598
23.163383	0.1	0.241431
23.165050	0.1	0.241948
23.166717	0.1	0.242279
23.168383	0.1	0.242912
23.170050	0.1	0.244249
23.171717	0.1	0.246447
23.173383	0.1	0.249152
23.175050	0.1	0.251257
23.176717	0.1	0.251685
23.178383	0.1	0.250679
23.180050	0.1	0.249511
23.181717	0.1	0.248686
23.183383	0.1	0.247848
23.185050	0.1	0.247313
23.186717	0.1	0.247792
23.188383	0.1	0.248994
23.190050	0.1	0.249865
23.191717	0.1	0.249632
23.193383	0.1	0.248128
23.195050	0.1	0.245636
23.196717	0.1	0.242786
23.198383	0.1	0.240356
23.200050	0.1	0.239052
23.201717	0.1	0.239080
23.203383	0.1	0.239932
23.205050	0.1	0.240859
23.206717	0.1	0.241389
23.208383	0.1	0.241511
23.210050	0.1	0.241539
23.211717	0.1	0.241660
23.213383	0.1	0.241608
23.215050	0.1	0.241152
23.216717	0.1	0.240272
23.218383	0.1	0.238707
23.220050	0.1	0.236356
23.221717	0.1	0.234060
23.223383	0.1	0.232761
23.225050	0.1	0.232393
23.226717	0.1	0.232412
23.228383	0.1	0.232542
23.230050	0.1	0.232724
23.231717	0.1	0.232887
23.233383	0.1	0.232873
23.235050	0.1	0.232337
23.236717	0.1	0.231075
23.238383	0.1	0.229543
23.240050	0.1	0.228719
23.241717	0.1	0.229003
23.243383	0.1	0.229692
23.245050	0.1	0.229897
23.246717	0.1	0.229324
23.248383	0.1	0.228263
23.250050	0.1	0.227490
23.251717	0.1	0.227867
23.253383	0.1	0.229324
23.255050	0.1	0.230540
23.256717	0.1	0.230232
23.258383	0.1	0.228295
23.260050	0.1	0.225245
23.261717	0.1	0.221506
23.263383	0.1	0.217441
23.265050	0.1	0.213683
23.266717	0.1	0.211219
23.268383	0.1	0.210493
23.270050	0.1	0.210707
23.271717	0.1	0.210865
23.273383	0.1	0.210926
23.275050	0.1	0.211247
23.276717	0.1	0.211555
23.278383	0.1	0.211098
23.280050	0.1	0.209841
23.281717	0.1	0.208803
23.283383	0.1	0.208854
23.285050	0.1	0.209673
23.286717	0.1	0.210335
23.288383	0.1	0.210353
23.290050	0.1	0.209650
23.291717	0.1	0.208546
23.293383	0.1	0.207685
23.295050	0.1	0.207294
23.296717	0.1	0.207219
23.298383	0.1	0.207382
23.300050	0.1	0.207392
23.301717	0.1	0.206712
23.303383	0.1	0.205506
23.305050	0.1	0.204253
23.306717	0.1	0.202893
23.308383	0.1	0.201203
23.310050	0.1	0.199480
23.311717	0.1	0.198316
23.313383	0.1	0.198116
23.315050	0.1	0.199219
23.316717	0.1	0.201799
23.318383	0.1	0.205138
23.320050	0.1	0.207899
23.321717	0.1	0.209510
23.323383	0.1	0.210577
23.325050	0.1	0.211843
23.326717	0.1	0.213482
23.328383	0.1	0.215201
23.330050	0.1	0.216654
23.331717	0.1	0.218051
23.333383	0.1	0.220104
23.335050	0.1	0.222963
23.336717	0.1	0.225469
23.338383	0.1	0.225939
23.340050	0.1	0.223774
23.341717	0.1	0.220132
23.343383	0.1	0.217305
23.345050	0.1	0.216966
23.346717	0.1	0.218819
23.348383	0.1	0.221008
23.350050	0.1	0.221673
23.351717	0.1	0.220523
23.353383	0.1	0.219094
23.355050	0.1	0.219340
23.356717	0.1	0.221888
23.358383	0.1	0.225850
23.360050	0.1	0.230153
23.361717	0.1	0.234307
23.363383	0.1	0.237767
23.365050	0.1	0.239769
23.366717	0.1	0.240202
23.368383	0.1	0.239881
23.370050	0.1	0.239676
23.371717	0.1	0.239806
23.373383	0.1	0.240011
23.375050	0.1	0.240267
23.376717	0.1	0.240835
23.378383	0.1	0.241827
23.380050	0.1	0.242982
23.381717	0.1	0.243797
23.383383	0.1	0.243639
23.385050	0.1	0.242079
23.386717	0.1	0.239606
23.388383	0.1	0.237501
23.390050	0.1	0.236756
23.391717	0.1	0.237459
23.393383	0.1	0.239201
23.395050	0.1	0.241515
23.396717	0.1	0.244058
23.398383	0.1	0.246787
23.400050	0.1	0.249762
23.401717	0.1	0.252556
23.403383	0.1	0.254572
23.405050	0.1	0.255932
23.406717	0.1	0.257064
23.408383	0.1	0.257776
23.410050	0.1	0.257692
23.411717	0.1	0.257054
23.413383	0.1	0.256258
23.415050	0.1	0.255234
23.416717	0.1	0.253730
23.418383	0.1	0.251522
23.420050	0.1	0.248607
23.421717	0.1	0.245599
23.423383	0.1	0.243294
23.425050	0.1	0.241813
23.426717	0.1	0.241026
23.428383	0.1	0.241161
23.430050	0.1	0.242200
23.431717	0.1	0.243350
23.433383	0.1	0.243755
23.435050	0.1	0.243331
23.436717	0.1	0.242665
23.438383	0.1	0.242158
23.440050	0.1	0.241511
23.441717	0.1	0.240318
23.443383	0.1	0.238721
23.445050	0.1	0.237091
23.446717	0.1	0.235420
23.448383	0.1	0.233278
23.450050	0.1	0.230190
23.451717	0.1	0.225990
23.453383	0.1	0.221138
23.455050	0.1	0.216891
23.456717	0.1	0.214712
23.458383	0.1	0.215168
23.460050	0.1	0.217585
23.461717	0.1	0.220640
23.463383	0.1	0.223373
23.465050	0.1	0.225808
23.466717	0.1	0.228365
23.468383	0.1	0.230684
23.470050	0.1	0.231895
23.471717	0.1	0.231620
23.473383	0.1	0.230186
23.475050	0.1	0.228030
23.476717	0.1	0.225292
23.478383	0.1	0.222092
23.480050	0.1	0.218763
23.481717	0.1	0.215517
23.483383	0.1	0.212337
23.485050	0.1	0.209413
23.486717	0.1	0.207461
23.488383	0.1	0.207326
23.490050	0.1	0.209021
23.491717	0.1	0.211634
23.493383	0.1	0.213976
23.495050	0.1	0.215005
23.496717	0.1	0.214302
23.498383	0.1	0.212537
23.500050	0.1	0.211135
23.501717	0.1	0.210991
23.503383	0.1	0.211382
23.505050	0.1	0.210661
23.506717	0.1	0.208062
23.508383	0.1	0.204211
23.510050	0.1	0.200542
23.511717	0.1	0.198376
23.513383	0.1	0.198130
23.515050	0.1	0.199280
23.516717	0.1	0.200621
23.518383	0.1	0.200877
23.520050	0.1	0.199550
23.521717	0.1	0.196924
23.523383	0.1	0.193715
23.525050	0.1	0.190488
23.526717	0.1	0.187480
23.528383	0.1	0.185296
23.530050	0.1	0.184849
23.531717	0.1	0.186400
23.533383	0.1	0.189510
23.535050	0.1	0.193575
23.536717	0.1	0.197650
23.538383	0.1	0.200565
23.540050	0.1	0.201790
23.541717	0.1	0.201585
23.543383	0.1	0.200248
23.545050	0.1	0.197911
23.546717	0.1	0.195121
23.548383	0.1	0.193063
23.550050	0.1	0.192607
23.551717	0.1	0.193482
23.553383	0.1	0.194930
23.555050	0.1	0.196570
23.556717	0.1	0.198181
23.558383	0.1	0.199364
23.560050	0.1	0.199773
23.561717	0.1	0.199233
23.563383	0.1	0.197962
23.565050	0.1	0.196449
23.566717	0.1	0.195052
23.568383	0.1	0.194251
23.570050	0.1	0.194600
23.571717	0.1	0.195578
23.573383	0.1	0.195461
23.575050	0.1	0.193068
23.576717	0.1	0.189045
23.578383	0.1	0.185105
23.580050	0.1	0.182549
23.581717	0.1	0.181622
23.583383	0.1	0.181738
23.585050	0.1	0.182204
23.586717	0.1	0.182786
23.588383	0.1	0.183671
23.590050	0.1	0.184816
23.591717	0.1	0.185594
23.593383	0.1	0.185529
23.595050	0.1	0.185226
23.596717	0.1	0.185934
23.598383	0.1	0.187992
23.600050	0.1	0.190334
23.601717	0.1	0.191582
23.603383	0.1	0.191224
23.605050	0.1	0.190106
23.606717	0.1	0.189850
23.608383	0.1	0.191396
23.610050	0.1	0.194502
23.611717	0.1	0.198302
23.613383	0.1	0.201538
23.615050	0.1	0.202949
23.616717	0.1	0.202348
23.618383	0.1	0.200849
23.620050	0.1	0.199629
23.621717	0.1	0.199070
23.623383	0.1	0.199112
23.625050	0.1	0.199843
23.626717	0.1	0.201291
23.628383	0.1	0.203052
23.630050	0.1	0.204598
23.631717	0.1	0.205641
23.633383	0.1	0.206330
23.635050	0.1	0.207196
23.636717	0.1	0.208579
23.638383	0.1	0.210498
23.640050	0.1	0.212658
23.641717	0.1	0.214535
23.643383	0.1	0.215839
23.645050	0.1	0.216626
23.646717	0.1	0.216831
23.648383	0.1	0.216332
23.650050	0.1	0.215513
23.651717	0.1	0.214996
23.653383	0.1	0.214833
23.655050	0.1	0.214600
23.656717	0.1	0.214288
23.658383	0.1	0.214502
23.660050	0.1	0.215620
23.661717	0.1	0.217110
23.663383	0.1	0.218120
23.665050	0.1	0.218423
23.666717	0.1	0.218353
23.668383	0.1	0.218167
23.670050	0.1	0.218088
23.671717	0.1	0.218377
23.673383	0.1	0.218805
23.675050	0.1	0.218782
23.676717	0.1	0.218293
23.678383	0.1	0.218013
23.680050	0.1	0.218460
23.681717	0.1	0.219564
23.683383	0.1	0.221054
23.685050	0.1	0.222712
23.686717	0.1	0.224235
23.688383	0.1	0.225478
23.690050	0.1	0.226749
23.691717	0.1	0.228491
23.693383	0.1	0.230782
23.695050	0.1	0.233385
23.696717	0.1	0.236016
23.698383	0.1	0.238265
23.700050	0.1	0.239839
23.701717	0.1	0.240947
23.703383	0.1	0.241925
23.705050	0.1	0.242624
23.706717	0.1	0.242535
23.708383	0.1	0.241324
23.710050	0.1	0.239210
23.711717	0.1	0.236756
23.713383	0.1	0.234176
23.715050	0.1	0.231434
23.716717	0.1	0.228579
23.718383	0.1	0.225515
23.720050	0.1	0.221930
23.721717	0.1	0.217934
23.723383	0.1	0.214460
23.725050	0.1	0.212491
23.726717	0.1	0.212193
23.728383	0.1	0.212970
23.730050	0.1	0.213855
23.731717	0.1	0.213780
23.733383	0.1	0.212085
23.735050	0.1	0.208993
23.736717	0.1	0.205673
23.738383	0.1	0.203499
23.740050	0.1	0.202763
23.741717	0.1	0.202535
23.743383	0.1	0.202130
23.745050	0.1	0.201641
23.746717	0.1	0.201073
23.748383	0.1	0.200174
23.750050	0.1	0.198889
23.751717	0.1	0.197385
23.753383	0.1	0.195713
23.755050	0.1	0.193729
23.756717	0.1	0.191405
23.758383	0.1	0.189133
23.760050	0.1	0.187373
23.761717	0.1	0.185934
23.763383	0.1	0.184085
23.765050	0.1	0.181436
23.766717	0.1	0.178250
23.768383	0.1	0.175065
23.770050	0.1	0.172551
23.771717	0.1	0.171168
23.773383	0.1	0.170586
23.775050	0.1	0.170055
23.776717	0.1	0.169203
23.778383	0.1	0.167941
23.780050	0.1	0.166111
23.781717	0.1	0.163908
23.783383	0.1	0.161910
23.785050	0.1	0.160201
23.786717	0.1	0.158311
23.788383	0.1	0.156141
23.790050	0.1	0.154320
23.791717	0.1	0.153370
23.793383	0.1	0.152974
23.795050	0.1	0.152341
23.796717	0.1	0.151275
23.798383	0.1	0.150264
23.800050	0.1	0.149761
23.801717	0.1	0.149715
23.803383	0.1	0.149496
23.805050	0.1	0.148653
23.806717	0.1	0.147615
23.808383	0.1	0.146856
23.810050	0.1	0.146171
23.811717	0.1	0.145631
23.813383	0.1	0.145682
23.815050	0.1	0.146106
23.816717	0.1	0.146278
23.818383	0.1	0.146376
23.820050	0.1	0.147037
23.821717	0.1	0.148467
23.823383	0.1	0.150618
23.825050	0.1	0.153263
23.826717	0.1	0.155773
23.828383	0.1	0.157598
23.830050	0.1	0.158795
23.831717	0.1	0.159717
23.833383	0.1	0.160644
23.835050	0.1	0.161682
23.836717	0.1	0.162777
23.838383	0.1	0.163591
23.840050	0.1	0.163582
23.841717	0.1	0.162590
23.843383	0.1	0.161445
23.845050	0.1	0.161352
23.846717	0.1	0.162553
23.848383	0.1	0.164211
23.850050	0.1	0.165738
23.851717	0.1	0.167033
23.853383	0.1	0.167582
23.855050	0.1	0.166874
23.856717	0.1	0.165440
23.858383	0.1	0.164402
23.860050	0.1	0.164318
23.861717	0.1	0.164984
23.863383	0.1	0.166092
23.865050	0.1	0.167768
23.866717	0.1	0.170274
23.868383	0.1	0.173729
23.870050	0.1	0.178143
23.871717	0.1	0.183289
23.873383	0.1	0.188374
23.875050	0.1	0.192192
23.876717	0.1	0.194083
23.878383	0.1	0.194428
23.880050	0.1	0.193939
23.881717	0.1	0.192788
23.883383	0.1	0.190772
23.885050	0.1	0.187880
23.886717	0.1	0.184472
23.888383	0.1	0.181552
23.890050	0.1	0.180728
23.891717	0.1	0.183014
23.893383	0.1	0.187624
23.895050	0.1	0.192374
23.896717	0.1	0.195312
23.898383	0.1	0.195946
23.900050	0.1	0.195238
23.901717	0.1	0.194525
23.903383	0.1	0.194530
23.905050	0.1	0.195238
23.906717	0.1	0.196085
23.908383	0.1	0.196081
23.910050	0.1	0.194288
23.911717	0.1	0.190465
23.913383	0.1	0.185561
23.915050	0.1	0.181603
23.916717	0.1	0.180108
23.918383	0.1	0.181030
23.920050	0.1	0.183494
23.921717	0.1	0.186549
23.923383	0.1	0.189235
23.925050	0.1	0.190749
23.926717	0.1	0.190530
23.928383	0.1	0.188532
23.930050	0.1	0.185487
23.931717	0.1	0.182418
23.933383	0.1	0.180029
23.935050	0.1	0.178721
23.936717	0.1	0.178772
23.938383	0.1	0.180323
23.940050	0.1	0.183489
23.941717	0.1	0.188095
23.943383	0.1	0.192970
23.945050	0.1	0.196416
23.946717	0.1	0.197687
23.948383	0.1	0.197240
23.950050	0.1	0.196118
23.951717	0.1	0.195131
23.953383	0.1	0.194018
23.955050	0.1	0.191811
23.956717	0.1	0.188141
23.958383	0.1	0.183438
23.960050	0.1	0.178306
23.961717	0.1	0.173403
23.963383	0.1	0.169412
23.965050	0.1	0.166744
23.966717	0.1	0.165300
23.968383	0.1	0.164798
23.970050	0.1	0.165151
23.971717	0.1	0.166399
23.973383	0.1	0.168448
23.975050	0.1	0.171079
23.976717	0.1	0.173687
23.978383	0.1	0.175345
23.980050	0.1	0.175731
23.981717	0.1	0.175345
23.983383	0.1	0.174358
23.985050	0.1	0.172392
23.986717	0.1	0.169701
23.988383	0.1	0.167545
23.990050	0.1	0.166944
23.991717	0.1	0.167750
23.993383	0.1	0.169100
23.995050	0.1	0.170120
23.996717	0.1	0.170371
23.998383	0.1	0.170139
24.000050	0.1	0.169878
24.001717	0.1	0.169412
24.003383	0.1	0.168146
24.005050	0.1	0.165803
24.006717	0.1	0.162539
24.008383	0.1	0.158823
24.010050	0.1	0.155298
24.011717	0.1	0.152639
24.013383	0.1	0.151461
24.015050	0.1	0.152020
24.016717	0.1	0.153668
24.018383	0.1	0.155061
24.020050	0.1	0.155438
24.021717	0.1	0.155475
24.023383	0.1	0.156318
24.025050	0.1	0.158199
24.026717	0.1	0.160350
24.028383	0.1	0.161910
24.030050	0.1	0.162516
24.031717	0.1	0.162353
24.033383	0.1	0.161869
24.035050	0.1	0.161338
24.036717	0.1	0.160397
24.038383	0.1	0.158683
24.040050	0.1	0.156392
24.041717	0.1	0.153943
24.043383	0.1	0.151927
24.045050	0.1	0.151270
24.046717	0.1	0.152816
24.048383	0.1	0.156499
24.050050	0.1	0.160858
24.051717	0.1	0.163941
24.053383	0.1	0.165016
24.055050	0.1	0.164374
24.056717	0.1	0.162306
24.058383	0.1	0.159335
24.060050	0.1	0.156430
24.061717	0.1	0.154600
24.063383	0.1	0.154562
24.065050	0.1	0.155834
24.066717	0.1	0.156420
24.068383	0.1	0.154693
24.070050	0.1	0.151135
24.071717	0.1	0.147657
24.073383	0.1	0.145826
24.075050	0.1	0.146115
24.076717	0.1	0.147964
24.078383	0.1	0.150120
24.080050	0.1	0.151298
24.081717	0.1	0.151270
24.083383	0.1	0.150935
24.085050	0.1	0.151270
24.086717	0.1	0.152765
24.088383	0.1	0.155326
24.090050	0.1	0.158213
24.091717	0.1	0.160518
24.093383	0.1	0.161948
24.095050	0.1	0.163033
24.096717	0.1	0.164071
24.098383	0.1	0.164495
24.100050	0.1	0.163992
24.101717	0.1	0.163373
24.103383	0.1	0.163475
24.105050	0.1	0.163950
24.106717	0.1	0.164062
24.108383	0.1	0.163969
24.110050	0.1	0.164411
24.111717	0.1	0.165715
24.113383	0.1	0.167736
24.115050	0.1	0.170134
24.116717	0.1	0.172383
24.118383	0.1	0.174143
24.120050	0.1	0.175596
24.121717	0.1	0.176826
24.123383	0.1	0.177445
24.125050	0.1	0.177315
24.126717	0.1	0.176886
24.128383	0.1	0.176528
24.130050	0.1	0.176001
24.131717	0.1	0.175093
24.133383	0.1	0.174209
24.135050	0.1	0.173938
24.136717	0.1	0.174390
24.138383	0.1	0.175177
24.140050	0.1	0.175857
24.141717	0.1	0.176295
24.143383	0.1	0.176760
24.145050	0.1	0.177668
24.146717	0.1	0.179023
24.148383	0.1	0.180113
24.150050	0.1	0.180169
24.151717	0.1	0.179070
24.153383	0.1	0.177315
24.155050	0.1	0.175778
24.156717	0.1	0.175363
24.158383	0.1	0.176327
24.160050	0.1	0.178083
24.161717	0.1	0.179647
24.163383	0.1	0.180276
24.165050	0.1	0.180001
24.166717	0.1	0.179643
24.168383	0.1	0.180127
24.170050	0.1	0.181603
24.171717	0.1	0.183322
24.173383	0.1	0.184393
24.175050	0.1	0.184430
24.176717	0.1	0.183405
24.178383	0.1	0.181487
24.180050	0.1	0.179079
24.181717	0.1	0.176448
24.183383	0.1	0.173817
24.185050	0.1	0.171908
24.186717	0.1	0.171093
24.188383	0.1	0.170646
24.190050	0.1	0.169980
24.191717	0.1	0.169780
24.193383	0.1	0.170912
24.195050	0.1	0.173016
24.196717	0.1	0.175112
24.198383	0.1	0.176467
24.200050	0.1	0.176346
24.201717	0.1	0.174413
24.203383	0.1	0.171731
24.205050	0.1	0.169668
24.206717	0.1	0.168141
24.208383	0.1	0.166525
24.210050	0.1	0.165394
24.211717	0.1	0.165775
24.213383	0.1	0.167289
24.215050	0.1	0.168541
24.216717	0.1	0.168914
24.218383	0.1	0.168625
24.220050	0.1	0.167699
24.221717	0.1	0.165966
24.223383	0.1	0.163689
24.225050	0.1	0.161417
24.226717	0.1	0.159419
24.228383	0.1	0.157780
24.230050	0.1	0.156858
24.231717	0.1	0.156835
24.233383	0.1	0.157179
24.235050	0.1	0.157179
24.236717	0.1	0.156462
24.238383	0.1	0.155037
24.240050	0.1	0.153449
24.241717	0.1	0.152849
24.243383	0.1	0.153887
24.245050	0.1	0.155577
24.246717	0.1	0.156136
24.248383	0.1	0.154693
24.250050	0.1	0.151605
24.251717	0.1	0.147563
24.253383	0.1	0.143261
24.255050	0.1	0.139689
24.256717	0.1	0.138031
24.258383	0.1	0.139009
24.260050	0.1	0.142273
24.261717	0.1	0.146180
24.263383	0.1	0.148350
24.265050	0.1	0.147312
24.266717	0.1	0.143819
24.268383	0.1	0.140164
24.270050	0.1	0.138097
24.271717	0.1	0.137850
24.273383	0.1	0.138837
24.275050	0.1	0.140318
24.276717	0.1	0.141496
24.278383	0.1	0.142073
24.280050	0.1	0.142423
24.281717	0.1	0.142548
24.283383	0.1	0.141640
24.285050	0.1	0.139419
24.286717	0.1	0.137002
24.288383	0.1	0.135587
24.290050	0.1	0.134972
24.291717	0.1	0.134250
24.293383	0.1	0.133393
24.295050	0.1	0.133165
24.296717	0.1	0.133873
24.298383	0.1	0.135219
24.300050	0.1	0.136648
24.301717	0.1	0.137528
24.303383	0.1	0.137538
24.305050	0.1	0.136616
24.306717	0.1	0.134404
24.308383	0.1	0.130553
24.310050	0.1	0.125780
24.311717	0.1	0.121775
24.313383	0.1	0.119810
24.315050	0.1	0.119908
24.316717	0.1	0.121323
24.318383	0.1	0.122990
24.320050	0.1	0.123819
24.321717	0.1	0.123610
24.323383	0.1	0.123195
24.325050	0.1	0.123302
24.326717	0.1	0.123898
24.328383	0.1	0.124495
24.330050	0.1	0.124755
24.331717	0.1	0.124867
24.333383	0.1	0.125472
24.335050	0.1	0.127126
24.336717	0.1	0.129705
24.338383	0.1	0.132313
24.340050	0.1	0.133989
24.341717	0.1	0.134441
24.343383	0.1	0.133938
24.345050	0.1	0.132960
24.346717	0.1	0.132234
24.348383	0.1	0.132723
24.350050	0.1	0.135060
24.351717	0.1	0.138786
24.353383	0.1	0.142655
24.355050	0.1	0.145761
24.356717	0.1	0.147666
24.358383	0.1	0.147708
24.360050	0.1	0.145216
24.361717	0.1	0.140653
24.363383	0.1	0.135885
24.365050	0.1	0.132853
24.366717	0.1	0.132080
24.368383	0.1	0.132984
24.370050	0.1	0.135023
24.371717	0.1	0.137775
24.373383	0.1	0.140532
24.375050	0.1	0.142562
24.376717	0.1	0.143703
24.378383	0.1	0.144523
24.380050	0.1	0.145715
24.381717	0.1	0.147577
24.383383	0.1	0.149859
24.385050	0.1	0.151917
24.386717	0.1	0.153221
24.388383	0.1	0.153491
24.390050	0.1	0.152620
24.391717	0.1	0.151014
24.393383	0.1	0.149459
24.395050	0.1	0.148369
24.396717	0.1	0.147745
24.398383	0.1	0.147913
24.400050	0.1	0.149235
24.401717	0.1	0.151317
24.403383	0.1	0.152974
24.405050	0.1	0.152891
24.406717	0.1	0.150464
24.408383	0.1	0.146478
24.410050	0.1	0.142604
24.411717	0.1	0.140080
24.413383	0.1	0.139284
24.415050	0.1	0.140360
24.416717	0.1	0.143456
24.418383	0.1	0.148104
24.420050	0.1	0.153063
24.421717	0.1	0.156979
24.423383	0.1	0.158516
24.425050	0.1	0.156434
24.426717	0.1	0.151121
24.428383	0.1	0.145226
24.430050	0.1	0.141510
24.431717	0.1	0.140998
24.433383	0.1	0.143033
24.435050	0.1	0.145715
24.436717	0.1	0.146874
24.438383	0.1	0.145822
24.440050	0.1	0.143824
24.441717	0.1	0.142162
24.443383	0.1	0.140667
24.445050	0.1	0.138944
24.446717	0.1	0.137412
24.448383	0.1	0.136439
24.450050	0.1	0.135689
24.451717	0.1	0.134851
24.453383	0.1	0.134180
24.455050	0.1	0.134129
24.456717	0.1	0.134786
24.458383	0.1	0.135633
24.460050	0.1	0.135927
24.461717	0.1	0.135549
24.463383	0.1	0.135098
24.465050	0.1	0.134874
24.466717	0.1	0.134469
24.468383	0.1	0.133426
24.470050	0.1	0.131833
24.471717	0.1	0.130343
24.473383	0.1	0.129724
24.475050	0.1	0.129999
24.476717	0.1	0.130502
24.478383	0.1	0.130828
24.480050	0.1	0.131028
24.481717	0.1	0.130869
24.483383	0.1	0.129724
24.485050	0.1	0.127517
24.486717	0.1	0.125109
24.488383	0.1	0.123372
24.490050	0.1	0.122786
24.491717	0.1	0.123829
24.493383	0.1	0.126362
24.495050	0.1	0.129119
24.496717	0.1	0.130842
24.498383	0.1	0.131275
24.500050	0.1	0.130455
24.501717	0.1	0.128415
24.503383	0.1	0.125938
24.505050	0.1	0.124224
24.506717	0.1	0.123628
24.508383	0.1	0.123833
24.510050	0.1	0.124681
24.511717	0.1	0.126068
24.513383	0.1	0.127424
24.515050	0.1	0.127740
24.516717	0.1	0.126278
24.518383	0.1	0.123312
24.520050	0.1	0.120001
24.521717	0.1	0.117421
24.523383	0.1	0.116136
24.525050	0.1	0.116369
24.526717	0.1	0.117645
24.528383	0.1	0.118618
24.530050	0.1	0.118092
24.531717	0.1	0.116094
24.533383	0.1	0.113798
24.535050	0.1	0.112359
24.536717	0.1	0.111731
24.538383	0.1	0.111158
24.540050	0.1	0.110739
24.541717	0.1	0.111363
24.543383	0.1	0.113151
24.545050	0.1	0.115312
24.546717	0.1	0.117086
24.548383	0.1	0.118050
24.550050	0.1	0.117957
24.551717	0.1	0.116788
24.553383	0.1	0.115023
24.555050	0.1	0.113272
24.556717	0.1	0.111754
24.558383	0.1	0.110427
24.560050	0.1	0.109114
24.561717	0.1	0.107484
24.563383	0.1	0.105365
24.565050	0.1	0.103330
24.566717	0.1	0.102497
24.568383	0.1	0.103223
24.570050	0.1	0.104615
24.571717	0.1	0.105761
24.573383	0.1	0.106427
24.575050	0.1	0.106543
24.576717	0.1	0.106213
24.578383	0.1	0.105947
24.580050	0.1	0.106203
24.581717	0.1	0.107121
24.583383	0.1	0.108811
24.585050	0.1	0.111246
24.586717	0.1	0.113929
24.588383	0.1	0.116285
24.590050	0.1	0.118064
24.591717	0.1	0.118907
24.593383	0.1	0.118348
24.595050	0.1	0.116592
24.596717	0.1	0.114581
24.598383	0.1	0.113347
24.600050	0.1	0.113244
24.601717	0.1	0.113863
24.603383	0.1	0.114534
24.605050	0.1	0.114515
24.606717	0.1	0.113342
24.608383	0.1	0.111470
24.610050	0.1	0.109989
24.611717	0.1	0.109752
24.613383	0.1	0.111121
24.615050	0.1	0.113714
24.616717	0.1	0.116131
24.618383	0.1	0.117067
24.620050	0.1	0.116681
24.621717	0.1	0.116318
24.623383	0.1	0.117137
24.625050	0.1	0.119517
24.626717	0.1	0.123139
24.628383	0.1	0.127177
24.630050	0.1	0.130776
24.631717	0.1	0.133668
24.633383	0.1	0.135992
24.635050	0.1	0.137594
24.636717	0.1	0.137943
24.638383	0.1	0.136676
24.640050	0.1	0.134031
24.641717	0.1	0.130893
24.643383	0.1	0.128220
24.645050	0.1	0.126441
24.646717	0.1	0.125594
24.648383	0.1	0.125598
24.650050	0.1	0.126306
24.651717	0.1	0.127596
24.653383	0.1	0.129291
24.655050	0.1	0.131023
24.656717	0.1	0.132495
24.658383	0.1	0.133738
24.660050	0.1	0.134665
24.661717	0.1	0.134716
24.663383	0.1	0.133673
24.665050	0.1	0.132439
24.666717	0.1	0.132071
24.668383	0.1	0.132564
24.670050	0.1	0.133077
24.671717	0.1	0.133016
24.673383	0.1	0.132523
24.675050	0.1	0.132131
24.676717	0.1	0.131987
24.678383	0.1	0.131507
24.680050	0.1	0.130115
24.681717	0.1	0.127945
24.683383	0.1	0.125729
24.685050	0.1	0.124485
24.686717	0.1	0.124774
24.688383	0.1	0.125803
24.690050	0.1	0.126045
24.691717	0.1	0.125146
24.693383	0.1	0.124346
24.695050	0.1	0.124755
24.696717	0.1	0.125901
24.698383	0.1	0.126255
24.700050	0.1	0.124932
24.701717	0.1	0.122464
24.703383	0.1	0.119978
24.705050	0.1	0.118245
24.706717	0.1	0.117519
24.708383	0.1	0.117403
24.710050	0.1	0.116779
24.711717	0.1	0.114953
24.713383	0.1	0.112634
24.715050	0.1	0.110921
24.716717	0.1	0.110138
24.718383	0.1	0.110134
24.720050	0.1	0.110599
24.721717	0.1	0.111037
24.723383	0.1	0.111205
24.725050	0.1	0.111419
24.726717	0.1	0.111861
24.728383	0.1	0.111978
24.730050	0.1	0.110860
24.731717	0.1	0.108201
24.733383	0.1	0.104932
24.735050	0.1	0.102539
24.736717	0.1	0.101510
24.738383	0.1	0.101319
24.740050	0.1	0.101510
24.741717	0.1	0.101966
24.743383	0.1	0.102259
24.745050	0.1	0.101682
24.746717	0.1	0.100201
24.748383	0.1	0.098688
24.750050	0.1	0.098003
24.751717	0.1	0.098404
24.753383	0.1	0.099670
24.755050	0.1	0.101221
24.756717	0.1	0.102390
24.758383	0.1	0.103032
24.760050	0.1	0.103591
24.761717	0.1	0.104196
24.763383	0.1	0.104243
24.765050	0.1	0.103442
24.766717	0.1	0.102483
24.768383	0.1	0.102012
24.770050	0.1	0.101631
24.771717	0.1	0.100387
24.773383	0.1	0.097672
24.775050	0.1	0.093733
24.776717	0.1	0.089705
24.778383	0.1	0.086776
24.780050	0.1	0.085309
24.781717	0.1	0.084997
24.783383	0.1	0.085304
24.785050	0.1	0.085672
24.786717	0.1	0.085877
24.788383	0.1	0.086026
24.790050	0.1	0.086380
24.791717	0.1	0.087321
24.793383	0.1	0.088760
24.795050	0.1	0.089714
24.796717	0.1	0.089263
24.798383	0.1	0.087637
24.800050	0.1	0.085956
24.801717	0.1	0.084992
24.803383	0.1	0.084690
24.805050	0.1	0.084587
24.806717	0.1	0.084266
24.808383	0.1	0.083502
24.810050	0.1	0.082417
24.811717	0.1	0.081686
24.813383	0.1	0.082254
24.815050	0.1	0.084708
24.816717	0.1	0.088988
24.818383	0.1	0.094264
24.820050	0.1	0.099093
24.821717	0.1	0.102567
24.823383	0.1	0.104965
24.825050	0.1	0.106758
24.826717	0.1	0.107754
24.828383	0.1	0.108052
24.830050	0.1	0.108667
24.831717	0.1	0.110171
24.833383	0.1	0.111624
24.835050	0.1	0.111619
24.836717	0.1	0.109696
24.838383	0.1	0.106585
24.840050	0.1	0.103246
24.841717	0.1	0.100234
24.843383	0.1	0.098157
24.845050	0.1	0.097649
24.846717	0.1	0.098418
24.848383	0.1	0.099353
24.850050	0.1	0.099661
24.851717	0.1	0.099540
24.853383	0.1	0.099847
24.855050	0.1	0.101402
24.856717	0.1	0.104457
24.858383	0.1	0.108304
24.860050	0.1	0.111740
24.861717	0.1	0.114101
24.863383	0.1	0.115349
24.865050	0.1	0.115638
24.866717	0.1	0.115368
24.868383	0.1	0.115158
24.870050	0.1	0.115507
24.871717	0.1	0.116648
24.873383	0.1	0.118488
24.875050	0.1	0.120685
24.876717	0.1	0.122786
24.878383	0.1	0.124136
24.880050	0.1	0.124136
24.881717	0.1	0.122976
24.883383	0.1	0.121957
24.885050	0.1	0.122460
24.886717	0.1	0.124690
24.888383	0.1	0.127559
24.890050	0.1	0.129417
24.891717	0.1	0.129086
24.893383	0.1	0.126618
24.895050	0.1	0.123275
24.896717	0.1	0.120513
24.898383	0.1	0.118976
24.900050	0.1	0.118595
24.901717	0.1	0.119046
24.903383	0.1	0.119642
24.905050	0.1	0.119363
24.906717	0.1	0.117961
24.908383	0.1	0.116527
24.910050	0.1	0.116406
24.911717	0.1	0.117887
24.913383	0.1	0.120085
24.915050	0.1	0.121836
24.916717	0.1	0.122911
24.918383	0.1	0.124122
24.920050	0.1	0.126059
24.921717	0.1	0.128127
24.923383	0.1	0.129184
24.925050	0.1	0.128760
24.926717	0.1	0.127354
24.928383	0.1	0.125766
24.930050	0.1	0.124569
24.931717	0.1	0.124373
24.933383	0.1	0.125826
24.935050	0.1	0.128504
24.936717	0.1	0.130744
24.938383	0.1	0.131056
24.940050	0.1	0.129156
24.941717	0.1	0.125808
24.943383	0.1	0.122320
24.945050	0.1	0.119908
24.946717	0.1	0.119102
24.948383	0.1	0.119340
24.950050	0.1	0.119498
24.951717	0.1	0.118944
24.953383	0.1	0.117854
24.955050	0.1	0.116788
24.956717	0.1	0.116150
24.958383	0.1	0.115908
24.960050	0.1	0.115666
24.961717	0.1	0.115060
24.963383	0.1	0.114101
24.965050	0.1	0.113151
24.966717	0.1	0.112453
24.968383	0.1	0.112159
24.970050	0.1	0.112602
24.971717	0.1	0.113561
24.973383	0.1	0.113915
24.975050	0.1	0.112951
24.976717	0.1	0.111181
24.978383	0.1	0.109435
24.980050	0.1	0.108206
24.981717	0.1	0.107903
24.983383	0.1	0.108574
24.985050	0.1	0.109300
24.986717	0.1	0.108895
24.988383	0.1	0.107219
24.990050	0.1	0.105253
24.991717	0.1	0.104215
24.993383	0.1	0.104895
24.995050	0.1	0.107260
24.996717	0.1	0.110171
24.998383	0.1	0.112024
25.000050	0.1	0.111843
25.001717	0.1	0.109510
25.003383	0.1	0.105435
25.005050	0.1	0.100858
25.006717	0.1	0.097714
25.008383	0.1	0.097426
25.010050	0.1	0.099735
25.011717	0.1	0.102874
25.013383	0.1	0.104764
25.015050	0.1	0.104322
25.016717	0.1	0.101840
25.018383	0.1	0.098669
25.020050	0.1	0.096345
25.021717	0.1	0.095419
25.023383	0.1	0.095097
25.025050	0.1	0.094250
25.026717	0.1	0.092741
25.028383	0.1	0.091717
25.030050	0.1	0.092341
25.031717	0.1	0.094529
25.033383	0.1	0.096951
25.035050	0.1	0.098106
25.036717	0.1	0.097305
25.038383	0.1	0.095000
25.040050	0.1	0.092480
25.041717	0.1	0.090962
25.043383	0.1	0.090725
25.045050	0.1	0.091111
25.046717	0.1	0.091279
25.048383	0.1	0.090823
25.050050	0.1	0.089742
25.051717	0.1	0.088201
25.053383	0.1	0.086520
25.055050	0.1	0.085193
25.056717	0.1	0.084541
25.058383	0.1	0.084341
25.060050	0.1	0.084247
25.061717	0.1	0.084369
25.063383	0.1	0.085128
25.065050	0.1	0.086646
25.066717	0.1	0.088345
25.068383	0.1	0.089612
25.070050	0.1	0.090627
25.071717	0.1	0.091796
25.073383	0.1	0.092727
25.075050	0.1	0.092667
25.076717	0.1	0.091442
25.078383	0.1	0.089607
25.080050	0.1	0.087959
25.081717	0.1	0.086944
25.083383	0.1	0.086403
25.085050	0.1	0.085849
25.086717	0.1	0.084769
25.088383	0.1	0.082883
25.090050	0.1	0.080564
25.091717	0.1	0.078566
25.093383	0.1	0.077635
25.095050	0.1	0.078585
25.096717	0.1	0.082175
25.098383	0.1	0.088187
25.100050	0.1	0.094771
25.101717	0.1	0.099442
25.103383	0.1	0.101239
25.105050	0.1	0.101514
25.106717	0.1	0.102231
25.108383	0.1	0.103922
25.110050	0.1	0.105519
25.111717	0.1	0.105770
25.113383	0.1	0.104262
25.115050	0.1	0.101440
25.116717	0.1	0.098655
25.118383	0.1	0.097444
25.120050	0.1	0.097952
25.121717	0.1	0.098823
25.123383	0.1	0.098762
25.125050	0.1	0.097528
25.126717	0.1	0.095610
25.128383	0.1	0.093612
25.130050	0.1	0.092010
25.131717	0.1	0.090878
25.133383	0.1	0.089752
25.135050	0.1	0.088359
25.136717	0.1	0.087125
25.138383	0.1	0.086664
25.140050	0.1	0.087139
25.141717	0.1	0.088150
25.143383	0.1	0.089132
25.145050	0.1	0.089901
25.146717	0.1	0.090743
25.148383	0.1	0.092005
25.150050	0.1	0.093887
25.151717	0.1	0.096369
25.153383	0.1	0.098869
25.155050	0.1	0.100099
25.156717	0.1	0.098958
25.158383	0.1	0.095819
25.160050	0.1	0.092271
25.161717	0.1	0.089793
25.163383	0.1	0.089183
25.165050	0.1	0.090362
25.166717	0.1	0.092248
25.168383	0.1	0.093500
25.170050	0.1	0.093733
25.171717	0.1	0.093360
25.173383	0.1	0.092634
25.175050	0.1	0.091605
25.176717	0.1	0.090366
25.178383	0.1	0.088923
25.180050	0.1	0.087302
25.181717	0.1	0.085677
25.183383	0.1	0.084038
25.185050	0.1	0.081998
25.186717	0.1	0.079246
25.188383	0.1	0.076075
25.190050	0.1	0.073607
25.191717	0.1	0.073272
25.193383	0.1	0.075358
25.195050	0.1	0.078627
25.196717	0.1	0.081696
25.198383	0.1	0.084070
25.200050	0.1	0.085747
25.201717	0.1	0.086729
25.203383	0.1	0.087097
25.205050	0.1	0.087344
25.206717	0.1	0.088001
25.208383	0.1	0.088746
25.210050	0.1	0.088629
25.211717	0.1	0.087256
25.213383	0.1	0.085118
25.215050	0.1	0.082809
25.216717	0.1	0.080313
25.218383	0.1	0.077356
25.220050	0.1	0.074157
25.221717	0.1	0.071651
25.223383	0.1	0.070916
25.225050	0.1	0.072112
25.226717	0.1	0.074133
25.228383	0.1	0.075647
25.230050	0.1	0.076187
25.231717	0.1	0.076117
25.233383	0.1	0.076029
25.235050	0.1	0.076112
25.236717	0.1	0.075959
25.238383	0.1	0.075260
25.240050	0.1	0.074278
25.241717	0.1	0.073412
25.243383	0.1	0.072867
25.245050	0.1	0.072685
25.246717	0.1	0.072499
25.248383	0.1	0.071852
25.250050	0.1	0.070832
25.251717	0.1	0.069859
25.253383	0.1	0.068839
25.255050	0.1	0.067358
25.256717	0.1	0.065309
25.258383	0.1	0.063051
25.260050	0.1	0.061253
25.261717	0.1	0.060583
25.263383	0.1	0.061379
25.265050	0.1	0.063567
25.266717	0.1	0.066441
25.268383	0.1	0.068666
25.270050	0.1	0.069444
25.271717	0.1	0.069272
25.273383	0.1	0.069123
25.275050	0.1	0.069542
25.276717	0.1	0.070608
25.278383	0.1	0.071931
25.280050	0.1	0.072541
25.281717	0.1	0.071512
25.283383	0.1	0.068760
25.285050	0.1	0.064922
25.286717	0.1	0.060890
25.288383	0.1	0.057658
25.290050	0.1	0.056052
25.291717	0.1	0.056280
25.293383	0.1	0.057984
25.295050	0.1	0.060396
25.296717	0.1	0.062264
25.298383	0.1	0.062203
25.300050	0.1	0.060042
25.301717	0.1	0.057337
25.303383	0.1	0.055754
25.305050	0.1	0.055404
25.306717	0.1	0.055311
25.308383	0.1	0.054720
25.310050	0.1	0.053546
25.311717	0.1	0.052066
25.313383	0.1	0.050548
25.315050	0.1	0.049295
25.316717	0.1	0.048880
25.318383	0.1	0.049584
25.320050	0.1	0.050915
25.321717	0.1	0.052340
25.323383	0.1	0.053705
25.325050	0.1	0.054706
25.326717	0.1	0.055106
25.328383	0.1	0.055293
25.330050	0.1	0.055856
25.331717	0.1	0.056932
25.333383	0.1	0.058208
25.335050	0.1	0.059428
25.336717	0.1	0.060527
25.338383	0.1	0.061234
25.340050	0.1	0.061309
25.341717	0.1	0.061239
25.343383	0.1	0.061551
25.345050	0.1	0.061705
25.346717	0.1	0.060829
25.348383	0.1	0.058636
25.350050	0.1	0.055255
25.351717	0.1	0.051032
25.353383	0.1	0.046804
25.355050	0.1	0.043726
25.356717	0.1	0.042925
25.358383	0.1	0.044890
25.360050	0.1	0.048922
25.361717	0.1	0.053695
25.363383	0.1	0.058147
25.365050	0.1	0.061593
25.366717	0.1	0.063665
25.368383	0.1	0.064354
25.370050	0.1	0.063763
25.371717	0.1	0.062142
25.373383	0.1	0.060219
25.375050	0.1	0.058813
25.376717	0.1	0.058226
25.378383	0.1	0.058217
25.380050	0.1	0.058189
25.381717	0.1	0.057458
25.383383	0.1	0.055926
25.385050	0.1	0.054580
25.386717	0.1	0.054715
25.388383	0.1	0.056773
25.390050	0.1	0.060010
25.391717	0.1	0.063013
25.393383	0.1	0.064573
25.395050	0.1	0.064420
25.396717	0.1	0.063162
25.398383	0.1	0.061621
25.400050	0.1	0.060354
25.401717	0.1	0.059656
25.403383	0.1	0.059786
25.405050	0.1	0.061011
25.406717	0.1	0.063013
25.408383	0.1	0.064839
25.410050	0.1	0.065453
25.411717	0.1	0.064420
25.413383	0.1	0.062338
25.415050	0.1	0.060452
25.416717	0.1	0.059842
25.418383	0.1	0.061034
25.420050	0.1	0.063414
25.421717	0.1	0.065230
25.423383	0.1	0.065439
25.425050	0.1	0.064713
25.426717	0.1	0.063851
25.428383	0.1	0.062645
25.430050	0.1	0.060499
25.431717	0.1	0.057323
25.433383	0.1	0.054087
25.435050	0.1	0.052480
25.436717	0.1	0.053295
25.438383	0.1	0.055535
25.440050	0.1	0.057411
25.441717	0.1	0.057835
25.443383	0.1	0.056787
25.445050	0.1	0.054715
25.446717	0.1	0.052257
25.448383	0.1	0.050338
25.450050	0.1	0.049612
25.451717	0.1	0.049979
25.453383	0.1	0.050692
25.455050	0.1	0.050813
25.456717	0.1	0.049835
25.458383	0.1	0.047823
25.460050	0.1	0.045290
25.461717	0.1	0.043130
25.463383	0.1	0.042077
25.465050	0.1	0.042114
25.466717	0.1	0.042534
25.468383	0.1	0.042557
25.470050	0.1	0.042114
25.471717	0.1	0.041681
25.473383	0.1	0.041467
25.475050	0.1	0.041411
25.476717	0.1	0.041756
25.478383	0.1	0.042701
25.480050	0.1	0.043768
25.481717	0.1	0.044396
25.483383	0.1	0.044457
25.485050	0.1	0.043674
25.486717	0.1	0.041761
25.488383	0.1	0.039255
25.490050	0.1	0.037136
25.491717	0.1	0.035740
25.493383	0.1	0.034692
25.495050	0.1	0.033537
25.496717	0.1	0.032149
25.498383	0.1	0.030980
25.500050	0.1	0.030817
25.501717	0.1	0.032037
25.503383	0.1	0.033998
25.505050	0.1	0.035577
25.506717	0.1	0.036350
25.508383	0.1	0.036843
25.510050	0.1	0.037486
25.511717	0.1	0.037905
25.513383	0.1	0.037411
25.515050	0.1	0.035451
25.516717	0.1	0.031930
25.518383	0.1	0.027628
25.520050	0.1	0.023991
25.521717	0.1	0.022198
25.523383	0.1	0.022291
25.525050	0.1	0.023232
25.526717	0.1	0.023791
25.528383	0.1	0.023497
25.530050	0.1	0.022831
25.531717	0.1	0.022640
25.533383	0.1	0.023316
25.535050	0.1	0.024331
25.536717	0.1	0.024727
25.538383	0.1	0.024019
25.540050	0.1	0.022133
25.541717	0.1	0.019190
25.543383	0.1	0.016084
25.545050	0.1	0.014394
25.546717	0.1	0.014831
25.548383	0.1	0.016489
25.550050	0.1	0.017975
25.551717	0.1	0.018794
25.553383	0.1	0.019395
25.555050	0.1	0.020321
25.556717	0.1	0.021728
25.558383	0.1	0.023134
25.560050	0.1	0.023451
25.561717	0.1	0.021853
25.563383	0.1	0.018557
25.565050	0.1	0.014813
25.566717	0.1	0.012326
25.568383	0.1	0.011800
25.570050	0.1	0.012461
25.571717	0.1	0.013416
25.573383	0.1	0.014273
25.575050	0.1	0.014827
25.576717	0.1	0.015292
25.578383	0.1	0.016554
25.580050	0.1	0.019339
25.581717	0.1	0.023176
25.583383	0.1	0.026305
25.585050	0.1	0.027101
25.586717	0.1	0.025709
25.588383	0.1	0.023693
25.590050	0.1	0.022124
25.591717	0.1	0.020904
25.593383	0.1	0.019851
25.595050	0.1	0.019362
25.596717	0.1	0.019739
25.598383	0.1	0.020838
25.600050	0.1	0.022464
25.601717	0.1	0.024638
25.603383	0.1	0.027283
25.605050	0.1	0.029774
25.606717	0.1	0.031102
25.608383	0.1	0.030440
25.610050	0.1	0.027828
25.611717	0.1	0.024769
25.613383	0.1	0.023646
25.615050	0.1	0.025630
25.616717	0.1	0.029290
25.618383	0.1	0.031781
25.620050	0.1	0.031465
25.621717	0.1	0.029188
25.623383	0.1	0.027292
25.625050	0.1	0.027418
25.626717	0.1	0.029178
25.628383	0.1	0.031008
25.630050	0.1	0.032256
25.631717	0.1	0.033528
25.633383	0.1	0.035134
25.635050	0.1	0.036499
25.636717	0.1	0.036722
25.638383	0.1	0.034985
25.640050	0.1	0.031125
25.641717	0.1	0.026245
25.643383	0.1	0.022259
25.645050	0.1	0.020629
25.646717	0.1	0.021504
25.648383	0.1	0.024037
25.650050	0.1	0.027204
25.651717	0.1	0.030263
25.653383	0.1	0.032713
25.655050	0.1	0.034245
25.656717	0.1	0.034794
25.658383	0.1	0.034682
25.660050	0.1	0.034482
25.661717	0.1	0.034738
25.663383	0.1	0.035530
25.665050	0.1	0.036284
25.666717	0.1	0.036242
25.668383	0.1	0.035129
25.670050	0.1	0.033122
25.671717	0.1	0.030533
25.673383	0.1	0.027828
25.675050	0.1	0.025569
25.676717	0.1	0.024079
25.678383	0.1	0.023502
25.680050	0.1	0.023968
25.681717	0.1	0.025658
25.683383	0.1	0.028536
25.685050	0.1	0.031888
25.686717	0.1	0.034398
25.688383	0.1	0.034925
25.690050	0.1	0.033295
25.691717	0.1	0.030436
25.693383	0.1	0.027712
25.695050	0.1	0.026179
25.696717	0.1	0.026221
25.698383	0.1	0.027325
25.700050	0.1	0.028261
25.701717	0.1	0.027805
25.703383	0.1	0.025537
25.705050	0.1	0.021961
25.706717	0.1	0.018151
25.708383	0.1	0.015148
25.710050	0.1	0.013285
25.711717	0.1	0.012228
25.713383	0.1	0.011907
25.715050	0.1	0.012573
25.716717	0.1	0.013951
25.718383	0.1	0.015218
25.720050	0.1	0.015753
25.721717	0.1	0.015604
25.723383	0.1	0.015558
25.725050	0.1	0.016619
25.726717	0.1	0.018976
25.728383	0.1	0.021658
25.730050	0.1	0.023576
25.731717	0.1	0.024512
25.733383	0.1	0.024866
25.735050	0.1	0.024773
25.736717	0.1	0.023898
25.738383	0.1	0.021830
25.740050	0.1	0.018557
25.741717	0.1	0.014487
25.743383	0.1	0.010440
25.745050	0.1	0.007460
25.746717	0.1	0.006161
25.748383	0.1	0.006617
25.750050	0.1	0.008582
25.751717	0.1	0.011269
25.753383	0.1	0.013565
25.755050	0.1	0.015036
25.756717	0.1	0.016037
25.758383	0.1	0.016666
25.760050	0.1	0.016675
25.761717	0.1	0.016121
25.763383	0.1	0.015344
25.765050	0.1	0.014682
25.766717	0.1	0.014305
25.768383	0.1	0.014142
25.770050	0.1	0.014156
25.771717	0.1	0.014384
25.773383	0.1	0.014361
25.775050	0.1	0.013402
25.776717	0.1	0.011721
25.778383	0.1	0.010282
25.780050	0.1	0.009518
25.781717	0.1	0.009234
25.783383	0.1	0.009262
25.785050	0.1	0.009108
25.786717	0.1	0.007902
25.788383	0.1	0.005476
25.790050	0.1	0.002724
25.791717	0.1	0.000452
25.793383	0.1	-0.001476
25.795050	0.1	-0.003451
25.796717	0.1	-0.005430
25.798383	0.1	-0.007316
25.800050	0.1	-0.009099
25.801717	0.1	-0.010338
25.803383	0.1	-0.010272
25.805050	0.1	-0.008903
25.806717	0.1	-0.007288
25.808383	0.1	-0.006300
25.810050	0.1	-0.005821
25.811717	0.1	-0.005434
25.813383	0.1	-0.005178
25.815050	0.1	-0.005355
25.816717	0.1	-0.006068
25.818383	0.1	-0.007250
25.820050	0.1	-0.008601
25.821717	0.1	-0.009225
25.823383	0.1	-0.007995
25.825050	0.1	-0.004703
25.826717	0.1	-0.000293
25.828383	0.1	0.004242
25.830050	0.1	0.008512
25.831717	0.1	0.012340
25.833383	0.1	0.015460
25.835050	0.1	0.017546
25.836717	0.1	0.018077
25.838383	0.1	0.016573
25.840050	0.1	0.013360
25.841717	0.1	0.009649
25.843383	0.1	0.006761
25.845050	0.1	0.005434
25.846717	0.1	0.005714
25.848383	0.1	0.007171
25.850050	0.1	0.009220
25.851717	0.1	0.011162
25.853383	0.1	0.012079
25.855050	0.1	0.011032
25.856717	0.1	0.007753
25.858383	0.1	0.003390
25.860050	0.1	0.000275
25.861717	0.1	-0.000005
25.863383	0.1	0.001704
25.865050	0.1	0.003125
25.866717	0.1	0.003125
25.868383	0.1	0.002533
25.870050	0.1	0.002575
25.871717	0.1	0.003567
25.873383	0.1	0.005253
25.875050	0.1	0.007511
25.876717	0.1	0.009979
25.878383	0.1	0.011711
25.880050	0.1	0.012023
25.881717	0.1	0.011385
25.883383	0.1	0.010692
25.885050	0.1	0.009895
25.886717	0.1	0.008508
25.888383	0.1	0.006813
25.890050	0.1	0.005644
25.891717	0.1	0.005448
25.893383	0.1	0.005602
25.895050	0.1	0.005057
25.896717	0.1	0.003856
25.898383	0.1	0.002831
25.900050	0.1	0.002240
25.901717	0.1	0.001951
25.903383	0.1	0.001928
25.905050	0.1	0.001974
25.906717	0.1	0.001984
25.908383	0.1	0.002226
25.910050	0.1	0.002966
25.911717	0.1	0.004135
25.913383	0.1	0.005485
25.915050	0.1	0.006729
25.916717	0.1	0.007777
25.918383	0.1	0.008843
25.920050	0.1	0.009835
25.921717	0.1	0.010263
25.923383	0.1	0.009942
25.925050	0.1	0.008936
25.926717	0.1	0.007143
25.928383	0.1	0.004633
25.930050	0.1	0.002314
25.931717	0.1	0.001797
25.933383	0.1	0.004135
25.935050	0.1	0.008601
25.936717	0.1	0.013160
25.938383	0.1	0.015995
25.940050	0.1	0.016186
25.941717	0.1	0.013900
25.943383	0.1	0.010263
25.945050	0.1	0.006855
25.946717	0.1	0.004764
25.948383	0.1	0.004042
25.950050	0.1	0.003902
25.951717	0.1	0.003176
25.953383	0.1	0.001090
25.955050	0.1	-0.002137
25.956717	0.1	-0.005700
25.958383	0.1	-0.008796
25.960050	0.1	-0.010366
25.961717	0.1	-0.009304
25.963383	0.1	-0.005816
25.965050	0.1	-0.001872
25.966717	0.1	0.000694
25.968383	0.1	0.001686
25.970050	0.1	0.001821
25.971717	0.1	0.001704
25.973383	0.1	0.001532
25.975050	0.1	0.001024
25.976717	0.1	-0.000163
25.978383	0.1	-0.001765
25.980050	0.1	-0.002822
25.981717	0.1	-0.002673
25.983383	0.1	-0.001723
25.985050	0.1	-0.000871
25.986717	0.1	-0.000442
25.988383	0.1	-0.000172
25.990050	0.1	0.000079
25.991717	0.1	0.000293
25.993383	0.1	0.000540
25.995050	0.1	0.000671
25.996717	0.1	0.000130
25.998383	0.1	-0.001513
26.000050	0.1	-0.003832
26.001717	0.1	-0.005686
26.003383	0.1	-0.006002
26.005050	0.1	-0.004699
26.006717	0.1	-0.003139
26.008383	0.1	-0.003017
26.010050	0.1	-0.004745
26.011717	0.1	-0.007222
26.013383	0.1	-0.009048
26.015050	0.1	-0.009430
26.016717	0.1	-0.008116
26.018383	0.1	-0.005052
26.020050	0.1	-0.000894
26.021717	0.1	0.002584
26.023383	0.1	0.003651
26.025050	0.1	0.002142
26.026717	0.1	-0.000931
26.028383	0.1	-0.004652
26.030050	0.1	-0.008414
26.031717	0.1	-0.011590
26.033383	0.1	-0.013658
26.035050	0.1	-0.014473
26.036717	0.1	-0.014314
26.038383	0.1	-0.013532
26.040050	0.1	-0.012084
26.041717	0.1	-0.009779
26.043383	0.1	-0.006813
26.045050	0.1	-0.003651
26.046717	0.1	-0.000708
26.048383	0.1	0.001458
26.050050	0.1	0.002212
26.051717	0.1	0.001537
26.053383	0.1	0.000293
26.055050	0.1	-0.000629
26.056717	0.1	-0.001336
26.058383	0.1	-0.002892
26.060050	0.1	-0.006012
26.061717	0.1	-0.009970
26.063383	0.1	-0.013136
26.065050	0.1	-0.014459
26.066717	0.1	-0.014203
26.068383	0.1	-0.013690
26.070050	0.1	-0.014165
26.071717	0.1	-0.015716
26.073383	0.1	-0.017560
26.075050	0.1	-0.019078
26.076717	0.1	-0.020131
26.078383	0.1	-0.020792
26.080050	0.1	-0.020997
26.081717	0.1	-0.020401
26.083383	0.1	-0.018859
26.085050	0.1	-0.016727
26.086717	0.1	-0.014105
26.088383	0.1	-0.010366
26.090050	0.1	-0.005271
26.091717	0.1	0.000056
26.093383	0.1	0.003907
26.095050	0.1	0.005653
26.096717	0.1	0.006170
26.098383	0.1	0.006496
26.100050	0.1	0.006775
26.101717	0.1	0.006706
26.103383	0.1	0.006212
26.105050	0.1	0.005378
26.106717	0.1	0.004335
26.108383	0.1	0.003534
26.110050	0.1	0.003390
26.111717	0.1	0.003269
26.113383	0.1	0.002165
26.115050	0.1	0.000256
26.116717	0.1	-0.001485
26.118383	0.1	-0.002407
26.120050	0.1	-0.002291
26.121717	0.1	-0.001304
26.123383	0.1	-0.000056
26.125050	0.1	0.000657
26.126717	0.1	0.000284
26.128383	0.1	-0.001150
26.130050	0.1	-0.002985
26.131717	0.1	-0.004466
26.133383	0.1	-0.005523
26.135050	0.1	-0.006561
26.136717	0.1	-0.007409
26.138383	0.1	-0.007506
26.140050	0.1	-0.007185
26.141717	0.1	-0.007586
26.143383	0.1	-0.008973
26.145050	0.1	-0.010375
26.146717	0.1	-0.011087
26.148383	0.1	-0.011418
26.150050	0.1	-0.011711
26.151717	0.1	-0.011334
26.153383	0.1	-0.009472
26.155050	0.1	-0.006463
26.156717	0.1	-0.003534
26.158383	0.1	-0.001830
26.160050	0.1	-0.002156
26.161717	0.1	-0.004927
26.163383	0.1	-0.009844
26.165050	0.1	-0.015618
26.166717	0.1	-0.020438
26.168383	0.1	-0.022827
26.170050	0.1	-0.022422
26.171717	0.1	-0.020424
26.173383	0.1	-0.018682
26.175050	0.1	-0.018245
26.176717	0.1	-0.019041
26.178383	0.1	-0.020470
26.180050	0.1	-0.022068
26.181717	0.1	-0.023851
26.183383	0.1	-0.025812
26.185050	0.1	-0.027195
26.186717	0.1	-0.027162
26.188383	0.1	-0.025816
26.190050	0.1	-0.024000
26.191717	0.1	-0.022566
26.193383	0.1	-0.022012
26.195050	0.1	-0.022515
26.196717	0.1	-0.023753
26.198383	0.1	-0.024787
26.200050	0.1	-0.025090
26.201717	0.1	-0.025276
26.203383	0.1	-0.026235
26.205050	0.1	-0.027977
26.206717	0.1	-0.029816
26.208383	0.1	-0.031064
26.210050	0.1	-0.031246
26.211717	0.1	-0.030170
26.213383	0.1	-0.028289
26.215050	0.1	-0.026608
26.216717	0.1	-0.026003
26.218383	0.1	-0.026841
26.220050	0.1	-0.028987
26.221717	0.1	-0.031912
26.223383	0.1	-0.034845
26.225050	0.1	-0.036764
26.226717	0.1	-0.036750
26.228383	0.1	-0.034678
26.230050	0.1	-0.031269
26.231717	0.1	-0.027539
26.233383	0.1	-0.024536
26.235050	0.1	-0.023246
26.236717	0.1	-0.024098
26.238383	0.1	-0.026417
26.240050	0.1	-0.028699
26.241717	0.1	-0.030054
26.243383	0.1	-0.030976
26.245050	0.1	-0.032433
26.246717	0.1	-0.034831
26.248383	0.1	-0.037830
26.250050	0.1	-0.040433
26.251717	0.1	-0.041709
26.253383	0.1	-0.041872
26.255050	0.1	-0.041984
26.256717	0.1	-0.042510
26.258383	0.1	-0.043171
26.260050	0.1	-0.044079
26.261717	0.1	-0.045770
26.263383	0.1	-0.048117
26.265050	0.1	-0.049989
26.266717	0.1	-0.050096
26.268383	0.1	-0.048224
26.270050	0.1	-0.045486
26.271717	0.1	-0.043181
26.273383	0.1	-0.041882
26.275050	0.1	-0.041649
26.276717	0.1	-0.042273
26.278383	0.1	-0.043376
26.280050	0.1	-0.044699
26.281717	0.1	-0.045910
26.283383	0.1	-0.046412
26.285050	0.1	-0.045970
26.286717	0.1	-0.045099
26.288383	0.1	-0.044545
26.290050	0.1	-0.044578
26.291717	0.1	-0.044880
26.293383	0.1	-0.044880
26.295050	0.1	-0.044391
26.296717	0.1	-0.043944
26.298383	0.1	-0.044182
26.300050	0.1	-0.045272
26.301717	0.1	-0.046822
26.303383	0.1	-0.047968
26.305050	0.1	-0.047754
26.306717	0.1	-0.045933
26.308383	0.1	-0.043311
26.310050	0.1	-0.041276
26.311717	0.1	-0.040918
26.313383	0.1	-0.042510
26.315050	0.1	-0.045402
26.316717	0.1	-0.048266
26.318383	0.1	-0.049896
26.320050	0.1	-0.050040
26.321717	0.1	-0.049374
26.323383	0.1	-0.048503
26.325050	0.1	-0.047446
26.326717	0.1	-0.046170
26.328383	0.1	-0.044964
26.330050	0.1	-0.043903
26.331717	0.1	-0.042748
26.333383	0.1	-0.041686
26.335050	0.1	-0.041542
26.336717	0.1	-0.042627
26.338383	0.1	-0.043823
26.340050	0.1	-0.043605
26.341717	0.1	-0.041737
26.343383	0.1	-0.039348
26.345050	0.1	-0.037933
26.346717	0.1	-0.038128
26.348383	0.1	-0.039111
26.350050	0.1	-0.039670
26.351717	0.1	-0.039800
26.353383	0.1	-0.040359
26.355050	0.1	-0.041560
26.356717	0.1	-0.042766
26.358383	0.1	-0.043707
26.360050	0.1	-0.044564
26.361717	0.1	-0.044871
26.363383	0.1	-0.043698
26.365050	0.1	-0.041034
26.366717	0.1	-0.038263
26.368383	0.1	-0.037043
26.370050	0.1	-0.037877
26.371717	0.1	-0.039735
26.373383	0.1	-0.041164
26.375050	0.1	-0.041341
26.376717	0.1	-0.040527
26.378383	0.1	-0.039861
26.380050	0.1	-0.040219
26.381717	0.1	-0.041272
26.383383	0.1	-0.041849
26.385050	0.1	-0.040894
26.386717	0.1	-0.038254
26.388383	0.1	-0.034873
26.390050	0.1	-0.032261
26.391717	0.1	-0.031702
26.393383	0.1	-0.033309
26.395050	0.1	-0.035758
26.396717	0.1	-0.037393
26.398383	0.1	-0.037365
26.400050	0.1	-0.035814
26.401717	0.1	-0.033742
26.403383	0.1	-0.032596
26.405050	0.1	-0.033276
26.406717	0.1	-0.035255
26.408383	0.1	-0.037039
26.410050	0.1	-0.037490
26.411717	0.1	-0.036536
26.413383	0.1	-0.034855
26.415050	0.1	-0.033057
26.416717	0.1	-0.031469
26.418383	0.1	-0.030575
26.420050	0.1	-0.030934
26.421717	0.1	-0.032540
26.423383	0.1	-0.034901
26.425050	0.1	-0.037476
26.426717	0.1	-0.039968
26.428383	0.1	-0.042259
26.430050	0.1	-0.044070
26.431717	0.1	-0.045137
26.433383	0.1	-0.045588
26.435050	0.1	-0.045896
26.436717	0.1	-0.046543
26.438383	0.1	-0.047595
26.440050	0.1	-0.048866
26.441717	0.1	-0.050100
26.443383	0.1	-0.050836
26.445050	0.1	-0.050529
26.446717	0.1	-0.049039
26.448383	0.1	-0.047050
26.450050	0.1	-0.045844
26.451717	0.1	-0.046189
26.453383	0.1	-0.047563
26.455050	0.1	-0.048815
26.456717	0.1	-0.049481
26.458383	0.1	-0.049947
26.460050	0.1	-0.050049
26.461717	0.1	-0.048853
26.463383	0.1	-0.046501
26.465050	0.1	-0.044499
26.466717	0.1	-0.043772
26.468383	0.1	-0.043935
26.470050	0.1	-0.044303
26.471717	0.1	-0.044522
26.473383	0.1	-0.044713
26.475050	0.1	-0.045355
26.476717	0.1	-0.046729
26.478383	0.1	-0.048555
26.480050	0.1	-0.050305
26.481717	0.1	-0.051656
26.483383	0.1	-0.052345
26.485050	0.1	-0.051917
26.486717	0.1	-0.050254
26.488383	0.1	-0.048121
26.490050	0.1	-0.046678
26.491717	0.1	-0.046454
26.493383	0.1	-0.047092
26.495050	0.1	-0.047926
26.496717	0.1	-0.048550
26.498383	0.1	-0.049123
26.500050	0.1	-0.050189
26.501717	0.1	-0.052191
26.503383	0.1	-0.054981
26.505050	0.1	-0.057565
26.506717	0.1	-0.058776
26.508383	0.1	-0.058343
26.510050	0.1	-0.057067
26.511717	0.1	-0.055949
26.513383	0.1	-0.055674
26.515050	0.1	-0.056345
26.516717	0.1	-0.057183
26.518383	0.1	-0.056936
26.520050	0.1	-0.055083
26.521717	0.1	-0.052638
26.523383	0.1	-0.051460
26.525050	0.1	-0.052624
26.526717	0.1	-0.055847
26.528383	0.1	-0.060294
26.530050	0.1	-0.065151
26.531717	0.1	-0.069560
26.533383	0.1	-0.072825
26.535050	0.1	-0.074883
26.536717	0.1	-0.076112
26.538383	0.1	-0.076573
26.540050	0.1	-0.075903
26.541717	0.1	-0.073845
26.543383	0.1	-0.070510
26.545050	0.1	-0.066035
26.546717	0.1	-0.060778
26.548383	0.1	-0.056019
26.550050	0.1	-0.053244
26.551717	0.1	-0.052769
26.553383	0.1	-0.053891
26.555050	0.1	-0.055986
26.556717	0.1	-0.058692
26.558383	0.1	-0.061523
26.560050	0.1	-0.063875
26.561717	0.1	-0.065365
26.563383	0.1	-0.066315
26.565050	0.1	-0.067400
26.566717	0.1	-0.068508
26.568383	0.1	-0.068517
26.570050	0.1	-0.066441
26.571717	0.1	-0.062524
26.573383	0.1	-0.058124
26.575050	0.1	-0.054748
26.576717	0.1	-0.053560
26.578383	0.1	-0.054999
26.580050	0.1	-0.058399
26.581717	0.1	-0.062217
26.583383	0.1	-0.064992
26.585050	0.1	-0.066217
26.586717	0.1	-0.066548
26.588383	0.1	-0.066990
26.590050	0.1	-0.067926
26.591717	0.1	-0.068820
26.593383	0.1	-0.068862
26.595050	0.1	-0.067786
26.596717	0.1	-0.065858
26.598383	0.1	-0.063363
26.600050	0.1	-0.060499
26.601717	0.1	-0.057328
26.603383	0.1	-0.053905
26.605050	0.1	-0.050897
26.606717	0.1	-0.049383
26.608383	0.1	-0.049947
26.610050	0.1	-0.052433
26.611717	0.1	-0.056140
26.613383	0.1	-0.059842
26.615050	0.1	-0.062571
26.616717	0.1	-0.064592
26.618383	0.1	-0.066552
26.620050	0.1	-0.067977
26.621717	0.1	-0.067861
26.623383	0.1	-0.066501
26.625050	0.1	-0.065099
26.626717	0.1	-0.063940
26.628383	0.1	-0.062380
26.630050	0.1	-0.060005
26.631717	0.1	-0.057030
26.633383	0.1	-0.054436
26.635050	0.1	-0.053626
26.636717	0.1	-0.055120
26.638383	0.1	-0.058031
26.640050	0.1	-0.061151
26.641717	0.1	-0.063889
26.643383	0.1	-0.066129
26.645050	0.1	-0.067600
26.646717	0.1	-0.067912
26.648383	0.1	-0.067400
26.650050	0.1	-0.066808
26.651717	0.1	-0.066301
26.653383	0.1	-0.065677
26.655050	0.1	-0.064936
26.656717	0.1	-0.064294
26.658383	0.1	-0.064303
26.660050	0.1	-0.065570
26.661717	0.1	-0.067996
26.663383	0.1	-0.070655
26.665050	0.1	-0.072443
26.666717	0.1	-0.072708
26.668383	0.1	-0.071209
26.670050	0.1	-0.068275
26.671717	0.1	-0.065011
26.673383	0.1	-0.062636
26.675050	0.1	-0.061844
26.676717	0.1	-0.062534
26.678383	0.1	-0.063912
26.680050	0.1	-0.065309
26.681717	0.1	-0.066692
26.683383	0.1	-0.068061
26.685050	0.1	-0.069365
26.686717	0.1	-0.070785
26.688383	0.1	-0.072047
26.690050	0.1	-0.072252
26.691717	0.1	-0.071116
26.693383	0.1	-0.069449
26.695050	0.1	-0.068499
26.696717	0.1	-0.069197
26.698383	0.1	-0.071647
26.700050	0.1	-0.074948
26.701717	0.1	-0.077835
26.703383	0.1	-0.079554
26.705050	0.1	-0.079894
26.706717	0.1	-0.078864
26.708383	0.1	-0.077132
26.710050	0.1	-0.076126
26.711717	0.1	-0.076741
26.713383	0.1	-0.078417
26.715050	0.1	-0.080108
26.716717	0.1	-0.081328
26.718383	0.1	-0.082087
26.720050	0.1	-0.082492
26.721717	0.1	-0.082483
26.723383	0.1	-0.081966
26.725050	0.1	-0.081179
26.726717	0.1	-0.080508
26.728383	0.1	-0.079889
26.730050	0.1	-0.078925
26.731717	0.1	-0.077519
26.733383	0.1	-0.075791
26.735050	0.1	-0.073835
26.736717	0.1	-0.072117
26.738383	0.1	-0.071488
26.740050	0.1	-0.072620
26.741717	0.1	-0.075479
26.743383	0.1	-0.079297
26.745050	0.1	-0.083121
26.746717	0.1	-0.086138
26.748383	0.1	-0.087665
26.750050	0.1	-0.087470
26.751717	0.1	-0.086119
26.753383	0.1	-0.084550
26.755050	0.1	-0.083344
26.756717	0.1	-0.082399
26.758383	0.1	-0.081398
26.760050	0.1	-0.080527
26.761717	0.1	-0.080056
26.763383	0.1	-0.079912
26.765050	0.1	-0.080108
26.766717	0.1	-0.080667
26.768383	0.1	-0.081067
26.770050	0.1	-0.080760
26.771717	0.1	-0.079861
26.773383	0.1	-0.079018
26.775050	0.1	-0.078785
26.776717	0.1	-0.079055
26.778383	0.1	-0.079055
26.780050	0.1	-0.078096
26.781717	0.1	-0.076257
26.783383	0.1	-0.074189
26.785050	0.1	-0.072350
26.786717	0.1	-0.070813
26.788383	0.1	-0.070026
26.790050	0.1	-0.070897
26.791717	0.1	-0.073835
26.793383	0.1	-0.078119
26.795050	0.1	-0.082483
26.796717	0.1	-0.085896
26.798383	0.1	-0.087973
26.800050	0.1	-0.088974
26.801717	0.1	-0.089342
26.803383	0.1	-0.089249
26.805050	0.1	-0.088783
26.806717	0.1	-0.088122
26.808383	0.1	-0.087153
26.810050	0.1	-0.085626
26.811717	0.1	-0.083982
26.813383	0.1	-0.083270
26.815050	0.1	-0.083921
26.816717	0.1	-0.085351
26.818383	0.1	-0.086799
26.820050	0.1	-0.087614
26.821717	0.1	-0.087130
26.823383	0.1	-0.085435
26.825050	0.1	-0.083768
26.826717	0.1	-0.083493
26.828383	0.1	-0.084890
26.830050	0.1	-0.086986
26.831717	0.1	-0.088383
26.833383	0.1	-0.088392
26.835050	0.1	-0.087209
26.836717	0.1	-0.085281
26.838383	0.1	-0.082995
26.840050	0.1	-0.080671
26.841717	0.1	-0.078660
26.843383	0.1	-0.077360
26.845050	0.1	-0.076960
26.846717	0.1	-0.077458
26.848383	0.1	-0.078962
26.850050	0.1	-0.081300
26.851717	0.1	-0.083637
26.853383	0.1	-0.085365
26.855050	0.1	-0.086715
26.856717	0.1	-0.087572
26.858383	0.1	-0.086790
26.860050	0.1	-0.083842
26.861717	0.1	-0.079926
26.863383	0.1	-0.076718
26.865050	0.1	-0.074864
26.866717	0.1	-0.074035
26.868383	0.1	-0.073956
26.870050	0.1	-0.074487
26.871717	0.1	-0.075083
26.873383	0.1	-0.075293
26.875050	0.1	-0.075512
26.876717	0.1	-0.076420
26.878383	0.1	-0.078180
26.880050	0.1	-0.080499
26.881717	0.1	-0.082888
26.883383	0.1	-0.084741
26.885050	0.1	-0.085807
26.886717	0.1	-0.086543
26.888383	0.1	-0.087726
26.890050	0.1	-0.089696
26.891717	0.1	-0.092187
26.893383	0.1	-0.094743
26.895050	0.1	-0.097007
26.896717	0.1	-0.098487
26.898383	0.1	-0.098748
26.900050	0.1	-0.098040
26.901717	0.1	-0.097160
26.903383	0.1	-0.096806
26.905050	0.1	-0.097114
26.906717	0.1	-0.097663
26.908383	0.1	-0.097868
26.910050	0.1	-0.097295
26.911717	0.1	-0.095628
26.913383	0.1	-0.093016
26.915050	0.1	-0.090310
26.916717	0.1	-0.088508
26.918383	0.1	-0.088075
26.920050	0.1	-0.088941
26.921717	0.1	-0.090706
26.923383	0.1	-0.092876
26.925050	0.1	-0.095032
26.926717	0.1	-0.096937
26.928383	0.1	-0.098730
26.930050	0.1	-0.100979
26.931717	0.1	-0.104005
26.933383	0.1	-0.107088
26.935050	0.1	-0.109100
26.936717	0.1	-0.109817
26.938383	0.1	-0.109836
26.940050	0.1	-0.109612
26.941717	0.1	-0.109077
26.943383	0.1	-0.107959
26.945050	0.1	-0.106068
26.946717	0.1	-0.103698
26.948383	0.1	-0.101784
26.950050	0.1	-0.101249
26.951717	0.1	-0.102315
26.953383	0.1	-0.104504
26.955050	0.1	-0.106585
26.956717	0.1	-0.107163
26.958383	0.1	-0.105957
26.960050	0.1	-0.103624
26.961717	0.1	-0.100569
26.963383	0.1	-0.096965
26.965050	0.1	-0.093505
26.966717	0.1	-0.091447
26.968383	0.1	-0.091786
26.970050	0.1	-0.094227
26.971717	0.1	-0.097384
26.973383	0.1	-0.100243
26.975050	0.1	-0.102618
26.976717	0.1	-0.104560
26.978383	0.1	-0.105873
26.980050	0.1	-0.106161
26.981717	0.1	-0.105351
26.983383	0.1	-0.103917
26.985050	0.1	-0.102413
26.986717	0.1	-0.101463
26.988383	0.1	-0.101752
26.990050	0.1	-0.103335
26.991717	0.1	-0.105561
26.993383	0.1	-0.107810
26.995050	0.1	-0.109817
26.996717	0.1	-0.111763
26.998383	0.1	-0.113957
27.000050	0.1	-0.116057
27.001717	0.1	-0.117109
27.003383	0.1	-0.116494
27.005050	0.1	-0.114427
27.006717	0.1	-0.111810
27.008383	0.1	-0.109975
27.010050	0.1	-0.110143
27.011717	0.1	-0.112308
27.013383	0.1	-0.114897
27.015050	0.1	-0.116024
27.016717	0.1	-0.114944
27.018383	0.1	-0.112299
27.020050	0.1	-0.109086
27.021717	0.1	-0.106101
27.023383	0.1	-0.104369
27.025050	0.1	-0.104685
27.026717	0.1	-0.106618
27.028383	0.1	-0.108932
27.030050	0.1	-0.110874
27.031717	0.1	-0.112178
27.033383	0.1	-0.112560
27.035050	0.1	-0.112150
27.036717	0.1	-0.111661
27.038383	0.1	-0.111791
27.040050	0.1	-0.112988
27.041717	0.1	-0.115400
27.043383	0.1	-0.118506
27.045050	0.1	-0.121235
27.046717	0.1	-0.122534
27.048383	0.1	-0.122008
27.050050	0.1	-0.120164
27.051717	0.1	-0.117994
27.053383	0.1	-0.116266
27.055050	0.1	-0.115205
27.056717	0.1	-0.114725
27.058383	0.1	-0.114706
27.060050	0.1	-0.115032
27.061717	0.1	-0.115684
27.063383	0.1	-0.116793
27.065050	0.1	-0.117994
27.066717	0.1	-0.118352
27.068383	0.1	-0.117803
27.070050	0.1	-0.117435
27.071717	0.1	-0.117882
27.073383	0.1	-0.118809
27.075050	0.1	-0.119763
27.076717	0.1	-0.120592
27.078383	0.1	-0.121077
27.080050	0.1	-0.120667
27.081717	0.1	-0.119028
27.083383	0.1	-0.116597
27.085050	0.1	-0.114585
27.086717	0.1	-0.114166
27.088383	0.1	-0.115284
27.090050	0.1	-0.116811
27.091717	0.1	-0.118120
27.093383	0.1	-0.119312
27.095050	0.1	-0.120187
27.096717	0.1	-0.119954
27.098383	0.1	-0.118031
27.100050	0.1	-0.114809
27.101717	0.1	-0.111624
27.103383	0.1	-0.109742
27.105050	0.1	-0.109416
27.106717	0.1	-0.110189
27.108383	0.1	-0.111638
27.110050	0.1	-0.113547
27.111717	0.1	-0.115666
27.113383	0.1	-0.117221
27.115050	0.1	-0.117342
27.116717	0.1	-0.115940
27.118383	0.1	-0.113919
27.120050	0.1	-0.112434
27.121717	0.1	-0.112131
27.123383	0.1	-0.113044
27.125050	0.1	-0.114809
27.126717	0.1	-0.116811
27.128383	0.1	-0.118450
27.130050	0.1	-0.119717
27.131717	0.1	-0.121328
27.133383	0.1	-0.123736
27.135050	0.1	-0.126157
27.136717	0.1	-0.127172
27.138383	0.1	-0.125966
27.140050	0.1	-0.122846
27.141717	0.1	-0.119046
27.143383	0.1	-0.115847
27.145050	0.1	-0.113789
27.146717	0.1	-0.112834
27.148383	0.1	-0.112564
27.150050	0.1	-0.111973
27.151717	0.1	-0.110199
27.153383	0.1	-0.107451
27.155050	0.1	-0.104588
27.156717	0.1	-0.102278
27.158383	0.1	-0.100955
27.160050	0.1	-0.100983
27.161717	0.1	-0.102473
27.163383	0.1	-0.104811
27.165050	0.1	-0.107032
27.166717	0.1	-0.108811
27.168383	0.1	-0.110380
27.170050	0.1	-0.111964
27.171717	0.1	-0.113589
27.173383	0.1	-0.115144
27.175050	0.1	-0.116620
27.176717	0.1	-0.118143
27.178383	0.1	-0.119661
27.180050	0.1	-0.120853
27.181717	0.1	-0.121375
27.183383	0.1	-0.121268
27.185050	0.1	-0.121258
27.186717	0.1	-0.122045
27.188383	0.1	-0.123368
27.190050	0.1	-0.124378
27.191717	0.1	-0.124639
27.193383	0.1	-0.124290
27.195050	0.1	-0.123470
27.196717	0.1	-0.122101
27.198383	0.1	-0.120243
27.200050	0.1	-0.118362
27.201717	0.1	-0.117049
27.203383	0.1	-0.116783
27.205050	0.1	-0.117710
27.206717	0.1	-0.119335
27.208383	0.1	-0.120662
27.210050	0.1	-0.121086
27.211717	0.1	-0.120918
27.213383	0.1	-0.120737
27.215050	0.1	-0.120439
27.216717	0.1	-0.119391
27.218383	0.1	-0.117552
27.220050	0.1	-0.115982
27.221717	0.1	-0.115945
27.223383	0.1	-0.117677
27.225050	0.1	-0.120285
27.226717	0.1	-0.122590
27.228383	0.1	-0.123810
27.230050	0.1	-0.123950
27.231717	0.1	-0.123521
27.233383	0.1	-0.122986
27.235050	0.1	-0.122706
27.236717	0.1	-0.123195
27.238383	0.1	-0.124550
27.240050	0.1	-0.126166
27.241717	0.1	-0.127661
27.243383	0.1	-0.129263
27.245050	0.1	-0.130958
27.246717	0.1	-0.132085
27.248383	0.1	-0.131819
27.250050	0.1	-0.129868
27.251717	0.1	-0.127153
27.253383	0.1	-0.125421
27.255050	0.1	-0.125533
27.256717	0.1	-0.126525
27.258383	0.1	-0.126828
27.260050	0.1	-0.125873
27.261717	0.1	-0.124099
27.263383	0.1	-0.122073
27.265050	0.1	-0.119978
27.266717	0.1	-0.117868
27.268383	0.1	-0.115870
27.270050	0.1	-0.114134
27.271717	0.1	-0.112923
27.273383	0.1	-0.112555
27.275050	0.1	-0.112811
27.276717	0.1	-0.112969
27.278383	0.1	-0.112657
27.280050	0.1	-0.112168
27.281717	0.1	-0.111754
27.283383	0.1	-0.111493
27.285050	0.1	-0.111912
27.286717	0.1	-0.113565
27.288383	0.1	-0.116299
27.290050	0.1	-0.119321
27.291717	0.1	-0.121715
27.293383	0.1	-0.123186
27.295050	0.1	-0.124392
27.296717	0.1	-0.125775
27.298383	0.1	-0.126641
27.300050	0.1	-0.126124
27.301717	0.1	-0.124318
27.303383	0.1	-0.121999
27.305050	0.1	-0.119861
27.306717	0.1	-0.118283
27.308383	0.1	-0.117850
27.310050	0.1	-0.119247
27.311717	0.1	-0.122404
27.313383	0.1	-0.126278
27.315050	0.1	-0.129445
27.316717	0.1	-0.131023
27.318383	0.1	-0.131223
27.320050	0.1	-0.130865
27.321717	0.1	-0.130315
27.323383	0.1	-0.129552
27.325050	0.1	-0.128797
27.326717	0.1	-0.128280
27.328383	0.1	-0.128103
27.330050	0.1	-0.128527
27.331717	0.1	-0.129691
27.333383	0.1	-0.131070
27.335050	0.1	-0.131726
27.336717	0.1	-0.131368
27.338383	0.1	-0.130660
27.340050	0.1	-0.130422
27.341717	0.1	-0.130865
27.343383	0.1	-0.131661
27.345050	0.1	-0.132606
27.346717	0.1	-0.133561
27.348383	0.1	-0.134036
27.350050	0.1	-0.133775
27.351717	0.1	-0.133417
27.353383	0.1	-0.133798
27.355050	0.1	-0.135438
27.356717	0.1	-0.138432
27.358383	0.1	-0.142092
27.360050	0.1	-0.145230
27.361717	0.1	-0.147135
27.363383	0.1	-0.147829
27.365050	0.1	-0.147638
27.366717	0.1	-0.147014
27.368383	0.1	-0.146497
27.370050	0.1	-0.146539
27.371717	0.1	-0.147335
27.373383	0.1	-0.148844
27.375050	0.1	-0.150693
27.376717	0.1	-0.152001
27.378383	0.1	-0.151736
27.380050	0.1	-0.149747
27.381717	0.1	-0.146981
27.383383	0.1	-0.144569
27.385050	0.1	-0.142944
27.386717	0.1	-0.142008
27.388383	0.1	-0.141789
27.390050	0.1	-0.142492
27.391717	0.1	-0.143806
27.393383	0.1	-0.144541
27.395050	0.1	-0.143480
27.396717	0.1	-0.140495
27.398383	0.1	-0.136578
27.400050	0.1	-0.132849
27.401717	0.1	-0.129803
27.403383	0.1	-0.127554
27.405050	0.1	-0.126124
27.406717	0.1	-0.125631
27.408383	0.1	-0.126846
27.410050	0.1	-0.130711
27.411717	0.1	-0.136676
27.413383	0.1	-0.142679
27.415050	0.1	-0.146744
27.416717	0.1	-0.147950
27.418383	0.1	-0.146437
27.420050	0.1	-0.143312
27.421717	0.1	-0.140257
27.423383	0.1	-0.138655
27.425050	0.1	-0.139377
27.426717	0.1	-0.142874
27.428383	0.1	-0.148551
27.430050	0.1	-0.154264
27.431717	0.1	-0.157547
27.433383	0.1	-0.157240
27.435050	0.1	-0.153850
27.436717	0.1	-0.149063
27.438383	0.1	-0.144639
27.440050	0.1	-0.141324
27.441717	0.1	-0.139023
27.443383	0.1	-0.137622
27.445050	0.1	-0.137063
27.446717	0.1	-0.137058
27.448383	0.1	-0.137337
27.450050	0.1	-0.137878
27.451717	0.1	-0.138595
27.453383	0.1	-0.139223
27.455050	0.1	-0.139577
27.456717	0.1	-0.139424
27.458383	0.1	-0.138790
27.460050	0.1	-0.138418
27.461717	0.1	-0.139293
27.463383	0.1	-0.141980
27.465050	0.1	-0.146134
27.466717	0.1	-0.150367
27.468383	0.1	-0.153254
27.470050	0.1	-0.154553
27.471717	0.1	-0.155130
27.473383	0.1	-0.155908
27.475050	0.1	-0.157123
27.476717	0.1	-0.158492
27.478383	0.1	-0.159871
27.480050	0.1	-0.161408
27.481717	0.1	-0.163009
27.483383	0.1	-0.164453
27.485050	0.1	-0.165915
27.486717	0.1	-0.167754
27.488383	0.1	-0.170004
27.490050	0.1	-0.172355
27.491717	0.1	-0.174250
27.493383	0.1	-0.174968
27.495050	0.1	-0.174115
27.496717	0.1	-0.172090
27.498383	0.1	-0.169794
27.500050	0.1	-0.168080
27.501717	0.1	-0.167429
27.503383	0.1	-0.167615
27.505050	0.1	-0.167829
27.506717	0.1	-0.167568
27.508383	0.1	-0.167042
27.510050	0.1	-0.166353
27.511717	0.1	-0.165151
27.513383	0.1	-0.163428
27.515050	0.1	-0.161887
27.516717	0.1	-0.161044
27.518383	0.1	-0.160406
27.520050	0.1	-0.158865
27.521717	0.1	-0.155852
27.523383	0.1	-0.152173
27.525050	0.1	-0.149650
27.526717	0.1	-0.149426
27.528383	0.1	-0.150953
27.530050	0.1	-0.153058
27.531717	0.1	-0.155219
27.533383	0.1	-0.157394
27.535050	0.1	-0.159298
27.536717	0.1	-0.160420
27.538383	0.1	-0.160439
27.540050	0.1	-0.159484
27.541717	0.1	-0.158115
27.543383	0.1	-0.156979
27.545050	0.1	-0.156318
27.546717	0.1	-0.156066
27.548383	0.1	-0.156332
27.550050	0.1	-0.157240
27.551717	0.1	-0.158534
27.553383	0.1	-0.159559
27.555050	0.1	-0.159512
27.556717	0.1	-0.158092
27.558383	0.1	-0.155820
27.560050	0.1	-0.153314
27.561717	0.1	-0.150781
27.563383	0.1	-0.148714
27.565050	0.1	-0.147959
27.566717	0.1	-0.148714
27.568383	0.1	-0.150255
27.570050	0.1	-0.151582
27.571717	0.1	-0.152285
27.573383	0.1	-0.153105
27.575050	0.1	-0.155144
27.576717	0.1	-0.158632
27.578383	0.1	-0.162767
27.580050	0.1	-0.166362
27.581717	0.1	-0.168402
27.583383	0.1	-0.168588
27.585050	0.1	-0.167037
27.586717	0.1	-0.164025
27.588383	0.1	-0.160565
27.590050	0.1	-0.158097
27.591717	0.1	-0.157165
27.593383	0.1	-0.157417
27.595050	0.1	-0.158469
27.596717	0.1	-0.160052
27.598383	0.1	-0.161710
27.600050	0.1	-0.163186
27.601717	0.1	-0.164616
27.603383	0.1	-0.165789
27.605050	0.1	-0.166036
27.606717	0.1	-0.165012
27.608383	0.1	-0.163219
27.610050	0.1	-0.161533
27.611717	0.1	-0.160295
27.613383	0.1	-0.159079
27.615050	0.1	-0.157612
27.616717	0.1	-0.156304
27.618383	0.1	-0.155717
27.620050	0.1	-0.156248
27.621717	0.1	-0.158371
27.623383	0.1	-0.162055
27.625050	0.1	-0.166185
27.626717	0.1	-0.169561
27.628383	0.1	-0.171727
27.630050	0.1	-0.172728
27.631717	0.1	-0.172677
27.633383	0.1	-0.171908
27.635050	0.1	-0.171266
27.636717	0.1	-0.171382
27.638383	0.1	-0.171643
27.640050	0.1	-0.170642
27.641717	0.1	-0.167782
27.643383	0.1	-0.163806
27.645050	0.1	-0.159987
27.646717	0.1	-0.157491
27.648383	0.1	-0.156979
27.650050	0.1	-0.158115
27.651717	0.1	-0.160076
27.653383	0.1	-0.162409
27.655050	0.1	-0.165040
27.656717	0.1	-0.167843
27.658383	0.1	-0.171098
27.660050	0.1	-0.175470
27.661717	0.1	-0.180453
27.663383	0.1	-0.184039
27.665050	0.1	-0.184537
27.666717	0.1	-0.181710
27.668383	0.1	-0.176611
27.670050	0.1	-0.171303
27.671717	0.1	-0.167824
27.673383	0.1	-0.166823
27.675050	0.1	-0.167415
27.676717	0.1	-0.168309
27.678383	0.1	-0.168690
27.680050	0.1	-0.168416
27.681717	0.1	-0.168053
27.683383	0.1	-0.168728
27.685050	0.1	-0.171233
27.686717	0.1	-0.175005
27.688383	0.1	-0.178306
27.690050	0.1	-0.179727
27.691717	0.1	-0.179140
27.693383	0.1	-0.176998
27.695050	0.1	-0.173664
27.696717	0.1	-0.169678
27.698383	0.1	-0.165864
27.700050	0.1	-0.162991
27.701717	0.1	-0.161459
27.703383	0.1	-0.161175
27.705050	0.1	-0.161892
27.706717	0.1	-0.163396
27.708383	0.1	-0.165440
27.710050	0.1	-0.167880
27.711717	0.1	-0.170763
27.713383	0.1	-0.173948
27.715050	0.1	-0.176881
27.716717	0.1	-0.179210
27.718383	0.1	-0.181370
27.720050	0.1	-0.183880
27.721717	0.1	-0.186209
27.723383	0.1	-0.187354
27.725050	0.1	-0.187424
27.726717	0.1	-0.187564
27.728383	0.1	-0.188295
27.730050	0.1	-0.189021
27.731717	0.1	-0.189431
27.733383	0.1	-0.190074
27.735050	0.1	-0.191294
27.736717	0.1	-0.192877
27.738383	0.1	-0.194679
27.740050	0.1	-0.196462
27.741717	0.1	-0.197487
27.743383	0.1	-0.196821
27.745050	0.1	-0.194106
27.746717	0.1	-0.190041
27.748383	0.1	-0.186046
27.750050	0.1	-0.183065
27.751717	0.1	-0.180793
27.753383	0.1	-0.178465
27.755050	0.1	-0.176262
27.756717	0.1	-0.175266
27.758383	0.1	-0.176071
27.760050	0.1	-0.177976
27.761717	0.1	-0.179624
27.763383	0.1	-0.180309
27.765050	0.1	-0.180351
27.766717	0.1	-0.180220
27.768383	0.1	-0.179918
27.770050	0.1	-0.179256
27.771717	0.1	-0.178218
27.773383	0.1	-0.176947
27.775050	0.1	-0.175773
27.776717	0.1	-0.175065
27.778383	0.1	-0.174949
27.780050	0.1	-0.175056
27.781717	0.1	-0.174600
27.783383	0.1	-0.173356
27.785050	0.1	-0.172146
27.786717	0.1	-0.171941
27.788383	0.1	-0.172863
27.790050	0.1	-0.173971
27.791717	0.1	-0.174260
27.793383	0.1	-0.174004
27.795050	0.1	-0.174199
27.796717	0.1	-0.174968
27.798383	0.1	-0.175606
27.800050	0.1	-0.175810
27.801717	0.1	-0.176118
27.803383	0.1	-0.177263
27.805050	0.1	-0.179415
27.806717	0.1	-0.182036
27.808383	0.1	-0.184183
27.810050	0.1	-0.185054
27.811717	0.1	-0.184462
27.813383	0.1	-0.182972
27.815050	0.1	-0.181431
27.816717	0.1	-0.180528
27.818383	0.1	-0.180868
27.820050	0.1	-0.182921
27.821717	0.1	-0.186083
27.823383	0.1	-0.188602
27.825050	0.1	-0.189273
27.826717	0.1	-0.188700
27.828383	0.1	-0.188462
27.830050	0.1	-0.189319
27.831717	0.1	-0.190502
27.833383	0.1	-0.190469
27.835050	0.1	-0.188309
27.836717	0.1	-0.184570
27.838383	0.1	-0.180737
27.840050	0.1	-0.178022
27.841717	0.1	-0.177003
27.843383	0.1	-0.177915
27.845050	0.1	-0.180812
27.846717	0.1	-0.185226
27.848383	0.1	-0.189804
27.850050	0.1	-0.192742
27.851717	0.1	-0.193184
27.853383	0.1	-0.191652
27.855050	0.1	-0.189142
27.856717	0.1	-0.186511
27.858383	0.1	-0.184244
27.860050	0.1	-0.182008
27.861717	0.1	-0.179061
27.863383	0.1	-0.175280
27.865050	0.1	-0.171331
27.866717	0.1	-0.168048
27.868383	0.1	-0.165976
27.870050	0.1	-0.165235
27.871717	0.1	-0.165501
27.873383	0.1	-0.166283
27.875050	0.1	-0.167405
27.876717	0.1	-0.168872
27.878383	0.1	-0.170632
27.880050	0.1	-0.172830
27.881717	0.1	-0.175890
27.883383	0.1	-0.180034
27.885050	0.1	-0.185054
27.886717	0.1	-0.190432
27.888383	0.1	-0.195806
27.890050	0.1	-0.200961
27.891717	0.1	-0.205068
27.893383	0.1	-0.206726
27.895050	0.1	-0.205250
27.896717	0.1	-0.201510
27.898383	0.1	-0.197385
27.900050	0.1	-0.194511
27.901717	0.1	-0.193329
27.903383	0.1	-0.192942
27.905050	0.1	-0.192220
27.906717	0.1	-0.191079
27.908383	0.1	-0.189953
27.910050	0.1	-0.188686
27.911717	0.1	-0.186944
27.913383	0.1	-0.185184
27.915050	0.1	-0.184784
27.916717	0.1	-0.187112
27.918383	0.1	-0.192071
27.920050	0.1	-0.197720
27.921717	0.1	-0.201622
27.923383	0.1	-0.202511
27.925050	0.1	-0.200998
27.926717	0.1	-0.198940
27.928383	0.1	-0.197804
27.930050	0.1	-0.197729
27.931717	0.1	-0.198092
27.933383	0.1	-0.198279
27.935050	0.1	-0.197859
27.936717	0.1	-0.197166
27.938383	0.1	-0.197515
27.940050	0.1	-0.199480
27.941717	0.1	-0.201501
27.943383	0.1	-0.201366
27.945050	0.1	-0.198469
27.946717	0.1	-0.194153
27.948383	0.1	-0.190474
27.950050	0.1	-0.188537
27.951717	0.1	-0.188113
27.953383	0.1	-0.188653
27.955050	0.1	-0.190083
27.956717	0.1	-0.192663
27.958383	0.1	-0.196202
27.960050	0.1	-0.199629
27.961717	0.1	-0.201901
27.963383	0.1	-0.202986
27.965050	0.1	-0.203382
27.966717	0.1	-0.203182
27.968383	0.1	-0.201892
27.970050	0.1	-0.199303
27.971717	0.1	-0.196360
27.973383	0.1	-0.194455
27.975050	0.1	-0.193827
27.976717	0.1	-0.193613
27.978383	0.1	-0.193398
27.980050	0.1	-0.193589
27.981717	0.1	-0.194632
27.983383	0.1	-0.196770
27.985050	0.1	-0.199717
27.986717	0.1	-0.202213
27.988383	0.1	-0.202977
27.990050	0.1	-0.201808
27.991717	0.1	-0.199517
27.993383	0.1	-0.197492
27.995050	0.1	-0.197007
27.996717	0.1	-0.198171
27.998383	0.1	-0.199955
28.000050	0.1	-0.201236
28.001717	0.1	-0.201515
28.003383	0.1	-0.200891
28.005050	0.1	-0.199829
28.006717	0.1	-0.198949
28.008383	0.1	-0.198702
28.010050	0.1	-0.198870
28.011717	0.1	-0.198674
28.013383	0.1	-0.197571
28.015050	0.1	-0.195866
28.016717	0.1	-0.194539
28.018383	0.1	-0.194712
28.020050	0.1	-0.196821
28.021717	0.1	-0.199997
28.023383	0.1	-0.202782
28.025050	0.1	-0.204328
28.026717	0.1	-0.204514
28.028383	0.1	-0.203648
28.030050	0.1	-0.202460
28.031717	0.1	-0.201701
28.033383	0.1	-0.201669
28.035050	0.1	-0.202460
28.036717	0.1	-0.204090
28.038383	0.1	-0.206120
28.040050	0.1	-0.207680
28.041717	0.1	-0.208062
28.043383	0.1	-0.207219
28.045050	0.1	-0.205571
28.046717	0.1	-0.203471
28.048383	0.1	-0.201352
28.050050	0.1	-0.199950
28.051717	0.1	-0.199755
28.053383	0.1	-0.200183
28.055050	0.1	-0.200169
28.056717	0.1	-0.199145
28.058383	0.1	-0.197054
28.060050	0.1	-0.194251
28.061717	0.1	-0.191554
28.063383	0.1	-0.189980
28.065050	0.1	-0.190325
28.066717	0.1	-0.192570
28.068383	0.1	-0.195652
28.070050	0.1	-0.198325
28.071717	0.1	-0.199857
28.073383	0.1	-0.200085
28.075050	0.1	-0.199741
28.076717	0.1	-0.200155
28.078383	0.1	-0.201794
28.080050	0.1	-0.203787
28.081717	0.1	-0.205166
28.083383	0.1	-0.205813
28.085050	0.1	-0.206130
28.086717	0.1	-0.206335
28.088383	0.1	-0.206386
28.090050	0.1	-0.206316
28.091717	0.1	-0.206069
28.093383	0.1	-0.205287
28.095050	0.1	-0.204127
28.096717	0.1	-0.203587
28.098383	0.1	-0.204514
28.100050	0.1	-0.206879
28.101717	0.1	-0.209939
28.103383	0.1	-0.212402
28.105050	0.1	-0.212654
28.106717	0.1	-0.209864
28.108383	0.1	-0.204728
28.110050	0.1	-0.199080
28.111717	0.1	-0.194805
28.113383	0.1	-0.192923
28.115050	0.1	-0.193343
28.116717	0.1	-0.194926
28.118383	0.1	-0.196155
28.120050	0.1	-0.196588
28.121717	0.1	-0.197068
28.123383	0.1	-0.198130
28.125050	0.1	-0.199457
28.126717	0.1	-0.200868
28.128383	0.1	-0.202246
28.130050	0.1	-0.202907
28.131717	0.1	-0.202269
28.133383	0.1	-0.200788
28.135050	0.1	-0.199461
28.136717	0.1	-0.198917
28.138383	0.1	-0.199452
28.140050	0.1	-0.201147
28.141717	0.1	-0.203559
28.143383	0.1	-0.206106
28.145050	0.1	-0.208714
28.146717	0.1	-0.211522
28.148383	0.1	-0.214134
28.150050	0.1	-0.215960
28.151717	0.1	-0.217147
28.153383	0.1	-0.218246
28.155050	0.1	-0.219205
28.156717	0.1	-0.219648
28.158383	0.1	-0.219592
28.160050	0.1	-0.219443
28.161717	0.1	-0.219494
28.163383	0.1	-0.219652
28.165050	0.1	-0.219606
28.166717	0.1	-0.219163
28.168383	0.1	-0.218442
28.170050	0.1	-0.217785
28.171717	0.1	-0.217510
28.173383	0.1	-0.217673
28.175050	0.1	-0.218479
28.176717	0.1	-0.220444
28.178383	0.1	-0.223438
28.180050	0.1	-0.226228
28.181717	0.1	-0.227713
28.183383	0.1	-0.227811
28.185050	0.1	-0.226945
28.186717	0.1	-0.225282
28.188383	0.1	-0.222684
28.190050	0.1	-0.219429
28.191717	0.1	-0.216784
28.193383	0.1	-0.216006
28.195050	0.1	-0.217101
28.196717	0.1	-0.219047
28.198383	0.1	-0.220817
28.200050	0.1	-0.222037
28.201717	0.1	-0.222758
28.203383	0.1	-0.222852
28.205050	0.1	-0.222162
28.206717	0.1	-0.221133
28.208383	0.1	-0.220444
28.210050	0.1	-0.219955
28.211717	0.1	-0.218893
28.213383	0.1	-0.217110
28.215050	0.1	-0.215331
28.216717	0.1	-0.214642
28.218383	0.1	-0.215559
28.220050	0.1	-0.217170
28.221717	0.1	-0.217846
28.223383	0.1	-0.217059
28.225050	0.1	-0.215685
28.226717	0.1	-0.214768
28.228383	0.1	-0.214642
28.230050	0.1	-0.214963
28.231717	0.1	-0.215312
28.233383	0.1	-0.215569
28.235050	0.1	-0.215685
28.236717	0.1	-0.215573
28.238383	0.1	-0.215303
28.240050	0.1	-0.215345
28.241717	0.1	-0.216374
28.243383	0.1	-0.218470
28.245050	0.1	-0.220807
28.246717	0.1	-0.222730
28.248383	0.1	-0.224505
28.250050	0.1	-0.226414
28.251717	0.1	-0.227820
28.253383	0.1	-0.227676
28.255050	0.1	-0.225529
28.256717	0.1	-0.222079
28.258383	0.1	-0.218707
28.260050	0.1	-0.216481
28.261717	0.1	-0.215569
28.263383	0.1	-0.215592
28.265050	0.1	-0.216160
28.266717	0.1	-0.216980
28.268383	0.1	-0.218102
28.270050	0.1	-0.220016
28.271717	0.1	-0.222884
28.273383	0.1	-0.225664
28.275050	0.1	-0.226614
28.276717	0.1	-0.225035
28.278383	0.1	-0.221943
28.280050	0.1	-0.218861
28.281717	0.1	-0.216640
28.283383	0.1	-0.215466
28.285050	0.1	-0.215117
28.286717	0.1	-0.215177
28.288383	0.1	-0.215350
28.290050	0.1	-0.215778
28.291717	0.1	-0.216998
28.293383	0.1	-0.219229
28.295050	0.1	-0.221836
28.296717	0.1	-0.224127
28.298383	0.1	-0.226195
28.300050	0.1	-0.228253
28.301717	0.1	-0.229641
28.303383	0.1	-0.229045
28.305050	0.1	-0.225902
28.306717	0.1	-0.221296
28.308383	0.1	-0.217203
28.310050	0.1	-0.215298
28.311717	0.1	-0.216253
28.313383	0.1	-0.219336
28.315050	0.1	-0.222968
28.316717	0.1	-0.225971
28.318383	0.1	-0.227881
28.320050	0.1	-0.228737
28.321717	0.1	-0.228868
28.323383	0.1	-0.228570
28.325050	0.1	-0.228230
28.326717	0.1	-0.228100
28.328383	0.1	-0.227806
28.330050	0.1	-0.226856
28.331717	0.1	-0.225389
28.333383	0.1	-0.224099
28.335050	0.1	-0.223531
28.336717	0.1	-0.223550
28.338383	0.1	-0.223485
28.340050	0.1	-0.223089
28.341717	0.1	-0.222810
28.343383	0.1	-0.223042
28.345050	0.1	-0.223797
28.346717	0.1	-0.224933
28.348383	0.1	-0.226106
28.350050	0.1	-0.227112
28.351717	0.1	-0.228193
28.353383	0.1	-0.229091
28.355050	0.1	-0.228831
28.356717	0.1	-0.226945
28.358383	0.1	-0.224034
28.360050	0.1	-0.221161
28.361717	0.1	-0.219434
28.363383	0.1	-0.219899
28.365050	0.1	-0.223047
28.366717	0.1	-0.228216
28.368383	0.1	-0.233739
28.370050	0.1	-0.237734
28.371717	0.1	-0.239052
28.373383	0.1	-0.238209
28.375050	0.1	-0.236742
28.376717	0.1	-0.235634
28.378383	0.1	-0.234996
28.380050	0.1	-0.234800
28.381717	0.1	-0.235275
28.383383	0.1	-0.236952
28.385050	0.1	-0.239760
28.386717	0.1	-0.242274
28.388383	0.1	-0.243033
28.390050	0.1	-0.242204
28.391717	0.1	-0.241287
28.393383	0.1	-0.241622
28.395050	0.1	-0.243299
28.396717	0.1	-0.245171
28.398383	0.1	-0.245906
28.400050	0.1	-0.244942
28.401717	0.1	-0.242768
28.403383	0.1	-0.240733
28.405050	0.1	-0.239941
28.406717	0.1	-0.240230
28.408383	0.1	-0.240831
28.410050	0.1	-0.241376
28.411717	0.1	-0.241911
28.413383	0.1	-0.242824
28.415050	0.1	-0.244500
28.416717	0.1	-0.246656
28.418383	0.1	-0.248705
28.420050	0.1	-0.250400
28.421717	0.1	-0.251420
28.423383	0.1	-0.250856
28.425050	0.1	-0.248146
28.426717	0.1	-0.244132
28.428383	0.1	-0.240514
28.430050	0.1	-0.238474
28.431717	0.1	-0.238148
28.433383	0.1	-0.238866
28.435050	0.1	-0.239839
28.436717	0.1	-0.240970
28.438383	0.1	-0.242735
28.440050	0.1	-0.245124
28.441717	0.1	-0.247397
28.443383	0.1	-0.248803
28.445050	0.1	-0.249292
28.446717	0.1	-0.249473
28.448383	0.1	-0.249702
28.450050	0.1	-0.249501
28.451717	0.1	-0.248351
28.453383	0.1	-0.246465
28.455050	0.1	-0.244542
28.456717	0.1	-0.243485
28.458383	0.1	-0.244160
28.460050	0.1	-0.246502
28.461717	0.1	-0.249478
28.463383	0.1	-0.251946
28.465050	0.1	-0.253362
28.466717	0.1	-0.253809
28.468383	0.1	-0.253525
28.470050	0.1	-0.252523
28.471717	0.1	-0.250936
28.473383	0.1	-0.249450
28.475050	0.1	-0.248621
28.476717	0.1	-0.248253
28.478383	0.1	-0.247974
28.480050	0.1	-0.247834
28.481717	0.1	-0.248011
28.483383	0.1	-0.248426
28.485050	0.1	-0.248775
28.486717	0.1	-0.248710
28.488383	0.1	-0.248011
28.490050	0.1	-0.246582
28.491717	0.1	-0.244714
28.493383	0.1	-0.243089
28.495050	0.1	-0.242260
28.496717	0.1	-0.242251
28.498383	0.1	-0.242726
28.500050	0.1	-0.243131
28.501717	0.1	-0.242926
28.503383	0.1	-0.242144
28.505050	0.1	-0.241329
28.506717	0.1	-0.240617
28.508383	0.1	-0.239508
28.510050	0.1	-0.237925
28.511717	0.1	-0.236570
28.513383	0.1	-0.236155
28.515050	0.1	-0.236821
28.516717	0.1	-0.238195
28.518383	0.1	-0.239946
28.520050	0.1	-0.241902
28.521717	0.1	-0.243559
28.523383	0.1	-0.244025
28.525050	0.1	-0.242935
28.526717	0.1	-0.241254
28.528383	0.1	-0.240556
28.530050	0.1	-0.241310
28.531717	0.1	-0.242577
28.533383	0.1	-0.243457
28.535050	0.1	-0.243895
28.536717	0.1	-0.244118
28.538383	0.1	-0.243806
28.540050	0.1	-0.242405
28.541717	0.1	-0.240072
28.543383	0.1	-0.237902
28.545050	0.1	-0.237217
28.546717	0.1	-0.238572
28.548383	0.1	-0.241352
28.550050	0.1	-0.244500
28.551717	0.1	-0.247024
28.553383	0.1	-0.248179
28.555050	0.1	-0.248081
28.556717	0.1	-0.247695
28.558383	0.1	-0.247778
28.560050	0.1	-0.248244
28.561717	0.1	-0.248356
28.563383	0.1	-0.247140
28.565050	0.1	-0.244146
28.566717	0.1	-0.239918
28.568383	0.1	-0.235657
28.570050	0.1	-0.232831
28.571717	0.1	-0.232714
28.573383	0.1	-0.235699
28.575050	0.1	-0.240719
28.576717	0.1	-0.245692
28.578383	0.1	-0.248817
28.580050	0.1	-0.249362
28.581717	0.1	-0.247885
28.583383	0.1	-0.245958
28.585050	0.1	-0.245045
28.586717	0.1	-0.245334
28.588383	0.1	-0.246014
28.590050	0.1	-0.246433
28.591717	0.1	-0.246684
28.593383	0.1	-0.247112
28.595050	0.1	-0.247750
28.596717	0.1	-0.248519
28.598383	0.1	-0.249459
28.600050	0.1	-0.250512
28.601717	0.1	-0.251639
28.603383	0.1	-0.253008
28.605050	0.1	-0.254731
28.606717	0.1	-0.256724
28.608383	0.1	-0.258572
28.610050	0.1	-0.259457
28.611717	0.1	-0.259043
28.613383	0.1	-0.258009
28.615050	0.1	-0.256947
28.616717	0.1	-0.255415
28.618383	0.1	-0.252943
28.620050	0.1	-0.250321
28.621717	0.1	-0.249236
28.623383	0.1	-0.250745
28.625050	0.1	-0.254568
28.626717	0.1	-0.259597
28.628383	0.1	-0.264407
28.630050	0.1	-0.267322
28.631717	0.1	-0.267285
28.633383	0.1	-0.264770
28.635050	0.1	-0.261255
28.636717	0.1	-0.257981
28.638383	0.1	-0.255378
28.640050	0.1	-0.253576
28.641717	0.1	-0.252924
28.643383	0.1	-0.253483
28.645050	0.1	-0.254838
28.646717	0.1	-0.256817
28.648383	0.1	-0.259448
28.650050	0.1	-0.262186
28.651717	0.1	-0.263951
28.653383	0.1	-0.264100
28.655050	0.1	-0.262903
28.656717	0.1	-0.260873
28.658383	0.1	-0.258340
28.660050	0.1	-0.255750
28.661717	0.1	-0.253874
28.663383	0.1	-0.253608
28.665050	0.1	-0.255420
28.666717	0.1	-0.258726
28.668383	0.1	-0.262307
28.670050	0.1	-0.265287
28.671717	0.1	-0.267252
28.673383	0.1	-0.268072
28.675050	0.1	-0.267555
28.676717	0.1	-0.265334
28.678383	0.1	-0.261799
28.680050	0.1	-0.258214
28.681717	0.1	-0.255583
28.683383	0.1	-0.254060
28.685050	0.1	-0.253315
28.686717	0.1	-0.253222
28.688383	0.1	-0.253981
28.690050	0.1	-0.255699
28.691717	0.1	-0.258149
28.693383	0.1	-0.260938
28.695050	0.1	-0.263690
28.696717	0.1	-0.265921
28.698383	0.1	-0.267131
28.700050	0.1	-0.267141
28.701717	0.1	-0.266228
28.703383	0.1	-0.264868
28.705050	0.1	-0.263369
28.706717	0.1	-0.261953
28.708383	0.1	-0.260822
28.710050	0.1	-0.260249
28.711717	0.1	-0.260696
28.713383	0.1	-0.262135
28.715050	0.1	-0.263504
28.716717	0.1	-0.263867
28.718383	0.1	-0.263788
28.720050	0.1	-0.264850
28.721717	0.1	-0.268179
28.723383	0.1	-0.273283
28.725050	0.1	-0.278153
28.726717	0.1	-0.280757
28.728383	0.1	-0.280603
28.730050	0.1	-0.278638
28.731717	0.1	-0.276179
28.733383	0.1	-0.274051
28.735050	0.1	-0.272142
28.736717	0.1	-0.269818
28.738383	0.1	-0.266838
28.740050	0.1	-0.263653
28.741717	0.1	-0.260985
28.743383	0.1	-0.259038
28.745050	0.1	-0.257310
28.746717	0.1	-0.255397
28.748383	0.1	-0.253860
28.750050	0.1	-0.253776
28.751717	0.1	-0.255732
28.753383	0.1	-0.259476
28.755050	0.1	-0.263997
28.756717	0.1	-0.268035
28.758383	0.1	-0.270884
28.760050	0.1	-0.272808
28.761717	0.1	-0.274335
28.763383	0.1	-0.275462
28.765050	0.1	-0.275769
28.766717	0.1	-0.274819
28.768383	0.1	-0.272384
28.770050	0.1	-0.268840
28.771717	0.1	-0.265371
28.773383	0.1	-0.263220
28.775050	0.1	-0.262666
28.776717	0.1	-0.262973
28.778383	0.1	-0.263369
28.780050	0.1	-0.263555
28.781717	0.1	-0.263546
28.783383	0.1	-0.263937
28.785050	0.1	-0.265641
28.786717	0.1	-0.268472
28.788383	0.1	-0.271020
28.790050	0.1	-0.272319
28.791717	0.1	-0.272891
28.793383	0.1	-0.273925
28.795050	0.1	-0.276081
28.796717	0.1	-0.279024
28.798383	0.1	-0.281641
28.800050	0.1	-0.282577
28.801717	0.1	-0.280999
28.803383	0.1	-0.277334
28.805050	0.1	-0.273287
28.806717	0.1	-0.270386
28.808383	0.1	-0.268943
28.810050	0.1	-0.268635
28.811717	0.1	-0.269022
28.813383	0.1	-0.269436
28.815050	0.1	-0.269446
28.816717	0.1	-0.269311
28.818383	0.1	-0.269627
28.820050	0.1	-0.270833
28.821717	0.1	-0.272938
28.823383	0.1	-0.275355
28.825050	0.1	-0.277166
28.826717	0.1	-0.277637
28.828383	0.1	-0.276766
28.830050	0.1	-0.275378
28.831717	0.1	-0.274475
28.833383	0.1	-0.274489
28.835050	0.1	-0.275369
28.836717	0.1	-0.277115
28.838383	0.1	-0.279457
28.840050	0.1	-0.281497
28.841717	0.1	-0.282582
28.843383	0.1	-0.282880
28.845050	0.1	-0.282847
28.846717	0.1	-0.282791
28.848383	0.1	-0.282954
28.850050	0.1	-0.283481
28.851717	0.1	-0.284053
28.853383	0.1	-0.284053
28.855050	0.1	-0.283290
28.856717	0.1	-0.282195
28.858383	0.1	-0.281278
28.860050	0.1	-0.280938
28.861717	0.1	-0.281483
28.863383	0.1	-0.282871
28.865050	0.1	-0.284705
28.866717	0.1	-0.286559
28.868383	0.1	-0.288319
28.870050	0.1	-0.289953
28.871717	0.1	-0.290996
28.873383	0.1	-0.290908
28.875050	0.1	-0.289977
28.876717	0.1	-0.289176
28.878383	0.1	-0.289134
28.880050	0.1	-0.289315
28.881717	0.1	-0.288873
28.883383	0.1	-0.288021
28.885050	0.1	-0.287653
28.886717	0.1	-0.288221
28.888383	0.1	-0.289581
28.890050	0.1	-0.291010
28.891717	0.1	-0.291630
28.893383	0.1	-0.291215
28.895050	0.1	-0.290247
28.896717	0.1	-0.289362
28.898383	0.1	-0.289171
28.900050	0.1	-0.289688
28.901717	0.1	-0.290088
28.903383	0.1	-0.289949
28.905050	0.1	-0.290321
28.906717	0.1	-0.292407
28.908383	0.1	-0.295867
28.910050	0.1	-0.298894
28.911717	0.1	-0.299746
28.913383	0.1	-0.298084
28.915050	0.1	-0.295099
28.916717	0.1	-0.292617
28.918383	0.1	-0.291714
28.920050	0.1	-0.292230
28.921717	0.1	-0.293632
28.923383	0.1	-0.295481
28.925050	0.1	-0.297008
28.926717	0.1	-0.297511
28.928383	0.1	-0.297343
28.930050	0.1	-0.297530
28.931717	0.1	-0.298228
28.933383	0.1	-0.298475
28.935050	0.1	-0.297450
28.936717	0.1	-0.295378
28.938383	0.1	-0.293180
28.940050	0.1	-0.291965
28.941717	0.1	-0.292440
28.943383	0.1	-0.294293
28.945050	0.1	-0.296426
28.946717	0.1	-0.297893
28.948383	0.1	-0.298768
28.950050	0.1	-0.299984
28.951717	0.1	-0.301972
28.953383	0.1	-0.303877
28.955050	0.1	-0.304519
28.956717	0.1	-0.303509
28.958383	0.1	-0.301176
28.960050	0.1	-0.298265
28.961717	0.1	-0.295974
28.963383	0.1	-0.295630
28.965050	0.1	-0.297599
28.966717	0.1	-0.300501
28.968383	0.1	-0.302149
28.970050	0.1	-0.301623
28.971717	0.1	-0.299797
28.973383	0.1	-0.298154
28.975050	0.1	-0.297409
28.976717	0.1	-0.297329
28.978383	0.1	-0.297367
28.980050	0.1	-0.297311
28.981717	0.1	-0.297301
28.983383	0.1	-0.297371
28.985050	0.1	-0.297152
28.986717	0.1	-0.296552
28.988383	0.1	-0.296151
28.990050	0.1	-0.296510
28.991717	0.1	-0.297455
28.993383	0.1	-0.298424
28.995050	0.1	-0.299062
28.996717	0.1	-0.299215
28.998383	0.1	-0.298889
29.000050	0.1	-0.298391
29.001717	0.1	-0.297725
29.003383	0.1	-0.296445
29.005050	0.1	-0.294675
29.006717	0.1	-0.293599
29.008383	0.1	-0.294494
29.010050	0.1	-0.297287
29.011717	0.1	-0.300440
29.013383	0.1	-0.302531
29.015050	0.1	-0.303327
29.016717	0.1	-0.303248
29.018383	0.1	-0.302899
29.020050	0.1	-0.302978
29.021717	0.1	-0.303541
29.023383	0.1	-0.303769
29.025050	0.1	-0.302745
29.026717	0.1	-0.300161
29.028383	0.1	-0.296514
29.030050	0.1	-0.292826
29.031717	0.1	-0.289949
29.033383	0.1	-0.288198
29.035050	0.1	-0.287727
29.036717	0.1	-0.288561
29.038383	0.1	-0.290405
29.040050	0.1	-0.292743
29.041717	0.1	-0.294722
29.043383	0.1	-0.295178
29.045050	0.1	-0.293637
29.046717	0.1	-0.291015
29.048383	0.1	-0.288738
29.050050	0.1	-0.287597
29.051717	0.1	-0.287592
29.053383	0.1	-0.288412
29.055050	0.1	-0.289907
29.056717	0.1	-0.291942
29.058383	0.1	-0.294051
29.060050	0.1	-0.295779
29.061717	0.1	-0.296934
29.063383	0.1	-0.297516
29.065050	0.1	-0.297679
29.066717	0.1	-0.297986
29.068383	0.1	-0.299183
29.070050	0.1	-0.301250
[truncated: 256,564 more chars]
