# Supplementary material for: Fade into you: genetic control of pigmentation patterns in red-flesh apple (Malus domestica)
Source: Front Plant Sci. 2025 Jan 13;15:1462545. doi: 10.3389/fpls.2024.1462545 (PMC11770013; doi:10.3389/fpls.2024.1462545)
Supplement: Supplementary file 4 [file DataSheet1.zip › CB C3EXT250NM/CB C3EXT250NM.txt]

URL	chrom://thermo-pfav3ojr/ChromeleonLocal/Instrument Data/Vanquish_MS/Dimitri/VALEMA/Pierre/Echantillons 03-04-24.seq/803.smp/EXT250NM.channel/EXT250NM.chm
Channel	EXT250NM

Injection Information:
Data Vault	ChromeleonLocal
Sequence	Echantillons 03-04-24
Name	CB C3
Number	19
Position	B:C1
Comment	colonne SB-AQ MeOH+5%AA
Processing Method	Quantitative
Instrument Method	VALEMA test separation GRAQ 4
Type	Unknown
Status	Finished
Inject Time	4/4/2024 7:52:35 AM +02:00
Volume (µl)	10.0000
Dilution Factor	1.0000
Weight	1.0000

Chromatogram Data Information:
Time Min. (min)	0.001700
Time Max. (min)	47.000033
Data Points	28200
Detector	UV
Generating Data System	Chromeleon 7.3.2.10759
Exporting Data System	Chromeleon 7.3.2.0
Operator	Administrator
Signal Quantity	Absorbance
Signal Unit	mAU
Signal Min.	-0.758052
Signal Max.	844.150594
Channel	EXT250NM
Driver Name	VDAD.dll
Channel Type	Evaluation
Min. Step (s)	0.1
Max. Step (s)	0.1
Average Step (s)	0.1

Signal Parameter Information:
Signal Info	WVL:250 nm

Chromatogram Data:
Time (min)	Step (s)	Value (mAU)
0.001700	n.a.	0.000000
0.003367	0.1	0.000000
0.005033	0.1	0.000000
0.006700	0.1	-0.000596
0.008367	0.1	-0.002027
0.010033	0.1	-0.003874
0.011700	0.1	-0.005007
0.013367	0.1	-0.005066
0.015033	0.1	-0.004709
0.016700	0.1	-0.005186
0.018367	0.1	-0.007212
0.020033	0.1	-0.010490
0.021700	0.1	-0.013649
0.023367	0.1	-0.015199
0.025033	0.1	-0.014663
0.026700	0.1	-0.012696
0.028367	0.1	-0.010610
0.030033	0.1	-0.009596
0.031700	0.1	-0.010431
0.033367	0.1	-0.012457
0.035033	0.1	-0.014663
0.036700	0.1	-0.016332
0.038367	0.1	-0.017405
0.040033	0.1	-0.017822
0.041700	0.1	-0.018239
0.043367	0.1	-0.019431
0.045033	0.1	-0.021636
0.046700	0.1	-0.024259
0.048367	0.1	-0.026107
0.050033	0.1	-0.026524
0.051700	0.1	-0.026226
0.053367	0.1	-0.026464
0.055033	0.1	-0.027239
0.056700	0.1	-0.027537
0.058367	0.1	-0.026703
0.060033	0.1	-0.024557
0.061700	0.1	-0.021398
0.063367	0.1	-0.018418
0.065033	0.1	-0.016570
0.066700	0.1	-0.016034
0.068367	0.1	-0.016034
0.070033	0.1	-0.015616
0.071700	0.1	-0.014722
0.073367	0.1	-0.014007
0.075033	0.1	-0.013947
0.076700	0.1	-0.013769
0.078367	0.1	-0.013113
0.080033	0.1	-0.012279
0.081700	0.1	-0.011504
0.083367	0.1	-0.010967
0.085033	0.1	-0.010669
0.086700	0.1	-0.010312
0.088367	0.1	-0.008821
0.090033	0.1	-0.005662
0.091700	0.1	-0.001550
0.093367	0.1	0.001907
0.095033	0.1	0.003636
0.096700	0.1	0.003040
0.098367	0.1	-0.000119
0.100033	0.1	-0.005007
0.101700	0.1	-0.009894
0.103367	0.1	-0.012755
0.105033	0.1	-0.012159
0.106700	0.1	-0.008404
0.108367	0.1	-0.003576
0.110033	0.1	-0.000536
0.111700	0.1	-0.000775
0.113367	0.1	-0.003755
0.115033	0.1	-0.006795
0.116700	0.1	-0.007212
0.118367	0.1	-0.004470
0.120033	0.1	0.000000
0.121700	0.1	0.003874
0.123367	0.1	0.005901
0.125033	0.1	0.005841
0.126700	0.1	0.003874
0.128367	0.1	0.000656
0.130033	0.1	-0.002205
0.131700	0.1	-0.003397
0.133367	0.1	-0.002563
0.135033	0.1	-0.000715
0.136700	0.1	0.000715
0.138367	0.1	0.001490
0.140033	0.1	0.002265
0.141700	0.1	0.003815
0.143367	0.1	0.005543
0.145033	0.1	0.006258
0.146700	0.1	0.005662
0.148367	0.1	0.003994
0.150033	0.1	0.001669
0.151700	0.1	-0.000894
0.153367	0.1	-0.002563
0.155033	0.1	-0.002682
0.156700	0.1	-0.002325
0.158367	0.1	-0.002503
0.160033	0.1	-0.003636
0.161700	0.1	-0.006020
0.163367	0.1	-0.009537
0.165033	0.1	-0.013232
0.166700	0.1	-0.016153
0.168367	0.1	-0.017881
0.170033	0.1	-0.018120
0.171700	0.1	-0.016570
0.173367	0.1	-0.013053
0.175033	0.1	-0.008047
0.176700	0.1	-0.002742
0.178367	0.1	0.000954
0.180033	0.1	0.001609
0.181700	0.1	-0.001132
0.183367	0.1	-0.006020
0.185033	0.1	-0.011265
0.186700	0.1	-0.015736
0.188367	0.1	-0.019610
0.190033	0.1	-0.023305
0.191700	0.1	-0.026464
0.193367	0.1	-0.028312
0.195033	0.1	-0.028431
0.196700	0.1	-0.026882
0.198367	0.1	-0.023961
0.200033	0.1	-0.019968
0.201700	0.1	-0.015140
0.203367	0.1	-0.009537
0.205033	0.1	-0.002980
0.206700	0.1	0.003755
0.208367	0.1	0.008881
0.210033	0.1	0.010371
0.211700	0.1	0.007987
0.213367	0.1	0.003517
0.215033	0.1	-0.000536
0.216700	0.1	-0.003099
0.218367	0.1	-0.004947
0.220033	0.1	-0.006735
0.221700	0.1	-0.008285
0.223367	0.1	-0.009596
0.225033	0.1	-0.011384
0.226700	0.1	-0.014067
0.228367	0.1	-0.017405
0.230033	0.1	-0.020266
0.231700	0.1	-0.021636
0.233367	0.1	-0.021398
0.235033	0.1	-0.020564
0.236700	0.1	-0.020266
0.238367	0.1	-0.021458
0.240033	0.1	-0.023842
0.241700	0.1	-0.026405
0.243367	0.1	-0.027895
0.245033	0.1	-0.027716
0.246700	0.1	-0.025988
0.248367	0.1	-0.023663
0.250033	0.1	-0.021279
0.251700	0.1	-0.018656
0.253367	0.1	-0.014901
0.255033	0.1	-0.010192
0.256700	0.1	-0.006318
0.258367	0.1	-0.005424
0.260033	0.1	-0.007689
0.261700	0.1	-0.011802
0.263367	0.1	-0.016212
0.265033	0.1	-0.020623
0.266700	0.1	-0.025034
0.268367	0.1	-0.029147
0.270033	0.1	-0.032246
0.271700	0.1	-0.033796
0.273367	0.1	-0.033379
0.275033	0.1	-0.031292
0.276700	0.1	-0.028670
0.278367	0.1	-0.026345
0.280033	0.1	-0.023723
0.281700	0.1	-0.020325
0.283367	0.1	-0.017047
0.285033	0.1	-0.014901
0.286700	0.1	-0.014663
0.288367	0.1	-0.016570
0.290033	0.1	-0.020325
0.291700	0.1	-0.025153
0.293367	0.1	-0.029743
0.295033	0.1	-0.032544
0.296700	0.1	-0.032425
0.298367	0.1	-0.029445
0.300033	0.1	-0.024736
0.301700	0.1	-0.020027
0.303367	0.1	-0.017345
0.305033	0.1	-0.017524
0.306700	0.1	-0.019610
0.308367	0.1	-0.021636
0.310033	0.1	-0.022292
0.311700	0.1	-0.022113
0.313367	0.1	-0.022054
0.315033	0.1	-0.022233
0.316700	0.1	-0.022113
0.318367	0.1	-0.021577
0.320033	0.1	-0.021040
0.321700	0.1	-0.020683
0.323367	0.1	-0.020027
0.325033	0.1	-0.019491
0.326700	0.1	-0.019610
0.328367	0.1	-0.020266
0.330033	0.1	-0.020683
0.331700	0.1	-0.020504
0.333367	0.1	-0.020623
0.335033	0.1	-0.022113
0.336700	0.1	-0.024498
0.338367	0.1	-0.025868
0.340033	0.1	-0.024855
0.341700	0.1	-0.022113
0.343367	0.1	-0.019968
0.345033	0.1	-0.020385
0.346700	0.1	-0.022888
0.348367	0.1	-0.025451
0.350033	0.1	-0.026762
0.351700	0.1	-0.026703
0.353367	0.1	-0.025868
0.355033	0.1	-0.024676
0.356700	0.1	-0.023246
0.358367	0.1	-0.021398
0.360033	0.1	-0.019014
0.361700	0.1	-0.017166
0.363367	0.1	-0.016987
0.365033	0.1	-0.018537
0.366700	0.1	-0.020802
0.368367	0.1	-0.023067
0.370033	0.1	-0.024796
0.371700	0.1	-0.024915
0.373367	0.1	-0.022650
0.375033	0.1	-0.018477
0.376700	0.1	-0.014484
0.378367	0.1	-0.012934
0.380033	0.1	-0.014305
0.381700	0.1	-0.017166
0.383367	0.1	-0.019431
0.385033	0.1	-0.020206
0.386700	0.1	-0.020027
0.388367	0.1	-0.019848
0.390033	0.1	-0.020206
0.391700	0.1	-0.021279
0.393367	0.1	-0.022411
0.395033	0.1	-0.023007
0.396700	0.1	-0.022709
0.398367	0.1	-0.020921
0.400033	0.1	-0.017822
0.401700	0.1	-0.014961
0.403367	0.1	-0.013828
0.405033	0.1	-0.014484
0.406700	0.1	-0.016153
0.408367	0.1	-0.018299
0.410033	0.1	-0.020087
0.411700	0.1	-0.020683
0.413367	0.1	-0.019670
0.415033	0.1	-0.017643
0.416700	0.1	-0.015914
0.418367	0.1	-0.015378
0.420033	0.1	-0.016153
0.421700	0.1	-0.017941
0.423367	0.1	-0.020385
0.425033	0.1	-0.023365
0.426700	0.1	-0.026524
0.428367	0.1	-0.029385
0.430033	0.1	-0.030816
0.431700	0.1	-0.030160
0.433367	0.1	-0.027955
0.435033	0.1	-0.025153
0.436700	0.1	-0.021815
0.438367	0.1	-0.017524
0.440033	0.1	-0.012934
0.441700	0.1	-0.009954
0.443367	0.1	-0.009835
0.445033	0.1	-0.012398
0.446700	0.1	-0.016332
0.448367	0.1	-0.020087
0.450033	0.1	-0.023246
0.451700	0.1	-0.025690
0.453367	0.1	-0.027478
0.455033	0.1	-0.028431
0.456700	0.1	-0.028670
0.458367	0.1	-0.028133
0.460033	0.1	-0.027001
0.461700	0.1	-0.025570
0.463367	0.1	-0.024498
0.465033	0.1	-0.024974
0.466700	0.1	-0.028253
0.468367	0.1	-0.033736
0.470033	0.1	-0.038803
0.471700	0.1	-0.040829
0.473367	0.1	-0.039399
0.475033	0.1	-0.036240
0.476700	0.1	-0.033438
0.478367	0.1	-0.031888
0.480033	0.1	-0.031531
0.481700	0.1	-0.030994
0.483367	0.1	-0.029147
0.485033	0.1	-0.026166
0.486700	0.1	-0.023544
0.488367	0.1	-0.021994
0.490033	0.1	-0.021458
0.491700	0.1	-0.021458
0.493367	0.1	-0.022292
0.495033	0.1	-0.024140
0.496700	0.1	-0.026703
0.498367	0.1	-0.029445
0.500033	0.1	-0.032187
0.501700	0.1	-0.034511
0.503367	0.1	-0.035465
0.505033	0.1	-0.034630
0.506700	0.1	-0.032842
0.508367	0.1	-0.031829
0.510033	0.1	-0.033021
0.511700	0.1	-0.036955
0.513367	0.1	-0.042558
0.515033	0.1	-0.047863
0.516700	0.1	-0.050962
0.518367	0.1	-0.050485
0.520033	0.1	-0.046551
0.521700	0.1	-0.039756
0.523367	0.1	-0.031352
0.525033	0.1	-0.023067
0.526700	0.1	-0.016928
0.528367	0.1	-0.015199
0.530033	0.1	-0.018597
0.531700	0.1	-0.025570
0.533367	0.1	-0.032723
0.535033	0.1	-0.037193
0.536700	0.1	-0.037551
0.538367	0.1	-0.034094
0.540033	0.1	-0.028908
0.541700	0.1	-0.024438
0.543367	0.1	-0.022411
0.545033	0.1	-0.023603
0.546700	0.1	-0.027239
0.548367	0.1	-0.031233
0.550033	0.1	-0.033140
0.551700	0.1	-0.032365
0.553367	0.1	-0.030518
0.555033	0.1	-0.029564
0.556700	0.1	-0.030637
0.558367	0.1	-0.033081
0.560033	0.1	-0.035644
0.561700	0.1	-0.038028
0.563367	0.1	-0.040233
0.565033	0.1	-0.042081
0.566700	0.1	-0.043273
0.568367	0.1	-0.043392
0.570033	0.1	-0.042677
0.571700	0.1	-0.041604
0.573367	0.1	-0.040591
0.575033	0.1	-0.039697
0.576700	0.1	-0.039101
0.578367	0.1	-0.038505
0.580033	0.1	-0.037074
0.581700	0.1	-0.034809
0.583367	0.1	-0.032842
0.585033	0.1	-0.031888
0.586700	0.1	-0.031769
0.588367	0.1	-0.032008
0.590033	0.1	-0.032067
0.591700	0.1	-0.031829
0.593367	0.1	-0.031710
0.595033	0.1	-0.031471
0.596700	0.1	-0.030696
0.598367	0.1	-0.029564
0.600033	0.1	-0.029027
0.601700	0.1	-0.029802
0.603367	0.1	-0.031531
0.605033	0.1	-0.032425
0.606700	0.1	-0.031233
0.608367	0.1	-0.028670
0.610033	0.1	-0.026941
0.611700	0.1	-0.027418
0.613367	0.1	-0.029922
0.615033	0.1	-0.032842
0.616700	0.1	-0.034392
0.618367	0.1	-0.033975
0.620033	0.1	-0.032902
0.621700	0.1	-0.032842
0.623367	0.1	-0.034511
0.625033	0.1	-0.037968
0.626700	0.1	-0.042319
0.628367	0.1	-0.046134
0.630033	0.1	-0.048041
0.631700	0.1	-0.047207
0.633367	0.1	-0.043213
0.635033	0.1	-0.036538
0.636700	0.1	-0.028670
0.638367	0.1	-0.021577
0.640033	0.1	-0.017405
0.641700	0.1	-0.017524
0.643367	0.1	-0.021517
0.645033	0.1	-0.026882
0.646700	0.1	-0.030756
0.648367	0.1	-0.031471
0.650033	0.1	-0.030398
0.651700	0.1	-0.030041
0.653367	0.1	-0.031710
0.655033	0.1	-0.034511
0.656700	0.1	-0.037253
0.658367	0.1	-0.039637
0.660033	0.1	-0.041842
0.661700	0.1	-0.043392
0.663367	0.1	-0.043690
0.665033	0.1	-0.042737
0.666700	0.1	-0.041366
0.668367	0.1	-0.040472
0.670033	0.1	-0.039995
0.671700	0.1	-0.039518
0.673367	0.1	-0.039041
0.675033	0.1	-0.038683
0.676700	0.1	-0.038743
0.678367	0.1	-0.039697
0.680033	0.1	-0.041544
0.681700	0.1	-0.043333
0.683367	0.1	-0.043452
0.685033	0.1	-0.041246
0.686700	0.1	-0.037491
0.688367	0.1	-0.034034
0.690033	0.1	-0.032306
0.691700	0.1	-0.032544
0.693367	0.1	-0.034213
0.695033	0.1	-0.036418
0.696700	0.1	-0.038147
0.698367	0.1	-0.038922
0.700033	0.1	-0.038743
0.701700	0.1	-0.037730
0.703367	0.1	-0.036418
0.705033	0.1	-0.035167
0.706700	0.1	-0.033796
0.708367	0.1	-0.032008
0.710033	0.1	-0.030279
0.711700	0.1	-0.029683
0.713367	0.1	-0.030518
0.715033	0.1	-0.032544
0.716700	0.1	-0.034988
0.718367	0.1	-0.036657
0.720033	0.1	-0.036478
0.721700	0.1	-0.034690
0.723367	0.1	-0.033021
0.725033	0.1	-0.033498
0.726700	0.1	-0.037074
0.728367	0.1	-0.042677
0.730033	0.1	-0.048220
0.731700	0.1	-0.051558
0.733367	0.1	-0.051379
0.735033	0.1	-0.047982
0.736700	0.1	-0.043333
0.738367	0.1	-0.040352
0.740033	0.1	-0.040531
0.741700	0.1	-0.042975
0.743367	0.1	-0.046074
0.745033	0.1	-0.048518
0.746700	0.1	-0.049591
0.748367	0.1	-0.049651
0.750033	0.1	-0.049651
0.751700	0.1	-0.050426
0.753367	0.1	-0.052154
0.755033	0.1	-0.053942
0.756700	0.1	-0.054240
0.758367	0.1	-0.052452
0.760033	0.1	-0.049353
0.761700	0.1	-0.046313
0.763367	0.1	-0.044107
0.765033	0.1	-0.043035
0.766700	0.1	-0.043333
0.768367	0.1	-0.044107
0.770033	0.1	-0.044048
0.771700	0.1	-0.043154
0.773367	0.1	-0.042915
0.775033	0.1	-0.044823
0.776700	0.1	-0.048578
0.778367	0.1	-0.052869
0.780033	0.1	-0.056446
0.781700	0.1	-0.058889
0.783367	0.1	-0.060320
0.785033	0.1	-0.060618
0.786700	0.1	-0.059247
0.788367	0.1	-0.055909
0.790033	0.1	-0.051141
0.791700	0.1	-0.046372
0.793367	0.1	-0.043094
0.795033	0.1	-0.042558
0.796700	0.1	-0.044167
0.798367	0.1	-0.045657
0.800033	0.1	-0.045657
0.801700	0.1	-0.044942
0.803367	0.1	-0.045121
0.805033	0.1	-0.046849
0.806700	0.1	-0.050008
0.808367	0.1	-0.053942
0.810033	0.1	-0.057518
0.811700	0.1	-0.059128
0.813367	0.1	-0.057995
0.815033	0.1	-0.054419
0.816700	0.1	-0.050068
0.818367	0.1	-0.046730
0.820033	0.1	-0.045240
0.821700	0.1	-0.045538
0.823367	0.1	-0.048101
0.825033	0.1	-0.053346
0.826700	0.1	-0.060439
0.828367	0.1	-0.067234
0.830033	0.1	-0.071704
0.831700	0.1	-0.072718
0.833367	0.1	-0.070155
0.835033	0.1	-0.065506
0.836700	0.1	-0.061452
0.838367	0.1	-0.060141
0.840033	0.1	-0.061810
0.841700	0.1	-0.064731
0.843367	0.1	-0.066936
0.845033	0.1	-0.067532
0.846700	0.1	-0.067353
0.848367	0.1	-0.067234
0.850033	0.1	-0.067353
0.851700	0.1	-0.067353
0.853367	0.1	-0.066578
0.855033	0.1	-0.064611
0.856700	0.1	-0.061452
0.858367	0.1	-0.058174
0.860033	0.1	-0.055611
0.861700	0.1	-0.054002
0.863367	0.1	-0.052929
0.865033	0.1	-0.052094
0.866700	0.1	-0.051141
0.868367	0.1	-0.050604
0.870033	0.1	-0.051796
0.871700	0.1	-0.054300
0.873367	0.1	-0.056326
0.875033	0.1	-0.056922
0.876700	0.1	-0.057101
0.878367	0.1	-0.057757
0.880033	0.1	-0.058472
0.881700	0.1	-0.058651
0.883367	0.1	-0.058651
0.885033	0.1	-0.059545
0.886700	0.1	-0.061989
0.888367	0.1	-0.065565
0.890033	0.1	-0.068903
0.891700	0.1	-0.070632
0.893367	0.1	-0.070214
0.895033	0.1	-0.067949
0.896700	0.1	-0.064552
0.898367	0.1	-0.060797
0.900033	0.1	-0.057697
0.901700	0.1	-0.056028
0.903367	0.1	-0.055313
0.905033	0.1	-0.054836
0.906700	0.1	-0.054061
0.908367	0.1	-0.053406
0.910033	0.1	-0.053167
0.911700	0.1	-0.052929
0.913367	0.1	-0.052452
0.915033	0.1	-0.052392
0.916700	0.1	-0.053287
0.918367	0.1	-0.054061
0.920033	0.1	-0.053465
0.921700	0.1	-0.051558
0.923367	0.1	-0.049412
0.925033	0.1	-0.048161
0.926700	0.1	-0.048637
0.928367	0.1	-0.051439
0.930033	0.1	-0.055611
0.931700	0.1	-0.058293
0.933367	0.1	-0.056922
0.935033	0.1	-0.052154
0.936700	0.1	-0.047386
0.938367	0.1	-0.046372
0.940033	0.1	-0.050306
0.941700	0.1	-0.057161
0.943367	0.1	-0.063658
0.945033	0.1	-0.067294
0.946700	0.1	-0.067949
0.948367	0.1	-0.067055
0.950033	0.1	-0.066102
0.951700	0.1	-0.065506
0.953367	0.1	-0.065029
0.955033	0.1	-0.063837
0.956700	0.1	-0.060439
0.958367	0.1	-0.054061
0.960033	0.1	-0.045955
0.961700	0.1	-0.038326
0.963367	0.1	-0.033259
0.965033	0.1	-0.032187
0.966700	0.1	-0.034750
0.968367	0.1	-0.039637
0.970033	0.1	-0.045717
0.971700	0.1	-0.052571
0.973367	0.1	-0.059128
0.975033	0.1	-0.063419
0.976700	0.1	-0.064492
0.978367	0.1	-0.063777
0.980033	0.1	-0.063121
0.981700	0.1	-0.063539
0.983367	0.1	-0.064611
0.985033	0.1	-0.065684
0.986700	0.1	-0.066578
0.988367	0.1	-0.067115
0.990033	0.1	-0.066876
0.991700	0.1	-0.065446
0.993367	0.1	-0.062764
0.995033	0.1	-0.060141
0.996700	0.1	-0.059187
0.998367	0.1	-0.060797
1.000033	0.1	-0.063896
1.001700	0.1	-0.066221
1.003367	0.1	-0.066280
1.005033	0.1	-0.064790
1.006700	0.1	-0.063598
1.008367	0.1	-0.064194
1.010033	0.1	-0.066698
1.011700	0.1	-0.069976
1.013367	0.1	-0.072956
1.015033	0.1	-0.075161
1.016700	0.1	-0.076473
1.018367	0.1	-0.076771
1.020033	0.1	-0.075400
1.021700	0.1	-0.071943
1.023367	0.1	-0.067234
1.025033	0.1	-0.063539
1.026700	0.1	-0.062644
1.028367	0.1	-0.064135
1.030033	0.1	-0.066400
1.031700	0.1	-0.068307
1.033367	0.1	-0.069916
1.035033	0.1	-0.071228
1.036700	0.1	-0.072479
1.038367	0.1	-0.073671
1.040033	0.1	-0.074446
1.041700	0.1	-0.073791
1.043367	0.1	-0.070751
1.045033	0.1	-0.065744
1.046700	0.1	-0.060260
1.048367	0.1	-0.055790
1.050033	0.1	-0.053406
1.051700	0.1	-0.053287
1.053367	0.1	-0.055611
1.055033	0.1	-0.059664
1.056700	0.1	-0.063419
1.058367	0.1	-0.065148
1.060033	0.1	-0.065267
1.061700	0.1	-0.064850
1.063367	0.1	-0.064015
1.065033	0.1	-0.062823
1.066700	0.1	-0.062048
1.068367	0.1	-0.062346
1.070033	0.1	-0.063598
1.071700	0.1	-0.065088
1.073367	0.1	-0.066161
1.075033	0.1	-0.066221
1.076700	0.1	-0.065446
1.078367	0.1	-0.064492
1.080033	0.1	-0.063717
1.081700	0.1	-0.062287
1.083367	0.1	-0.060201
1.085033	0.1	-0.058770
1.086700	0.1	-0.059068
1.088367	0.1	-0.061035
1.090033	0.1	-0.063539
1.091700	0.1	-0.065565
1.093367	0.1	-0.066996
1.095033	0.1	-0.068426
1.096700	0.1	-0.070930
1.098367	0.1	-0.074983
1.100033	0.1	-0.079155
1.101700	0.1	-0.081778
1.103367	0.1	-0.082433
1.105033	0.1	-0.081599
1.106700	0.1	-0.079393
1.108367	0.1	-0.075936
1.110033	0.1	-0.071645
1.111700	0.1	-0.068247
1.113367	0.1	-0.067890
1.115033	0.1	-0.071287
1.116700	0.1	-0.076532
1.118367	0.1	-0.080466
1.120033	0.1	-0.080764
1.121700	0.1	-0.077546
1.123367	0.1	-0.072420
1.125033	0.1	-0.067294
1.126700	0.1	-0.063419
1.128367	0.1	-0.061274
1.130033	0.1	-0.060022
1.131700	0.1	-0.058651
1.133367	0.1	-0.056684
1.135033	0.1	-0.054717
1.136700	0.1	-0.054002
1.138367	0.1	-0.055432
1.140033	0.1	-0.058830
1.141700	0.1	-0.063479
1.143367	0.1	-0.067651
1.145033	0.1	-0.069559
1.146700	0.1	-0.068605
1.148367	0.1	-0.066340
1.150033	0.1	-0.064373
1.151700	0.1	-0.063658
1.153367	0.1	-0.065446
1.155033	0.1	-0.069737
1.156700	0.1	-0.075281
1.158367	0.1	-0.080764
1.160033	0.1	-0.085115
1.161700	0.1	-0.087380
1.163367	0.1	-0.086606
1.165033	0.1	-0.083685
1.166700	0.1	-0.080466
1.168367	0.1	-0.078082
1.170033	0.1	-0.077009
1.171700	0.1	-0.077426
1.173367	0.1	-0.078917
1.175033	0.1	-0.080228
1.176700	0.1	-0.079930
1.178367	0.1	-0.077486
1.180033	0.1	-0.073791
1.181700	0.1	-0.070035
1.183367	0.1	-0.066340
1.185033	0.1	-0.062168
1.186700	0.1	-0.057638
1.188367	0.1	-0.053763
1.190033	0.1	-0.051975
1.191700	0.1	-0.052631
1.193367	0.1	-0.055552
1.195033	0.1	-0.060260
1.196700	0.1	-0.066519
1.198367	0.1	-0.073433
1.200033	0.1	-0.080228
1.201700	0.1	-0.085771
1.203367	0.1	-0.088751
1.205033	0.1	-0.088692
1.206700	0.1	-0.086367
1.208367	0.1	-0.083625
1.210033	0.1	-0.081718
1.211700	0.1	-0.080585
1.213367	0.1	-0.080407
1.215033	0.1	-0.081122
1.216700	0.1	-0.082195
1.218367	0.1	-0.082493
1.220033	0.1	-0.082016
1.221700	0.1	-0.082314
1.223367	0.1	-0.085175
1.225033	0.1	-0.090718
1.226700	0.1	-0.096738
1.228367	0.1	-0.101328
1.230033	0.1	-0.104368
1.231700	0.1	-0.106990
1.233367	0.1	-0.109553
1.235033	0.1	-0.111341
1.236700	0.1	-0.112176
1.238367	0.1	-0.112593
1.240033	0.1	-0.112832
1.241700	0.1	-0.112593
1.243367	0.1	-0.111222
1.245033	0.1	-0.109315
1.246700	0.1	-0.107884
1.248367	0.1	-0.107884
1.250033	0.1	-0.108898
1.251700	0.1	-0.110149
1.253367	0.1	-0.111282
1.255033	0.1	-0.112593
1.256700	0.1	-0.114441
1.258367	0.1	-0.116289
1.260033	0.1	-0.117600
1.261700	0.1	-0.118256
1.263367	0.1	-0.118494
1.265033	0.1	-0.118136
1.266700	0.1	-0.117362
1.268367	0.1	-0.117421
1.270033	0.1	-0.119329
1.271700	0.1	-0.122428
1.273367	0.1	-0.124931
1.275033	0.1	-0.125527
1.276700	0.1	-0.124037
1.278367	0.1	-0.121057
1.280033	0.1	-0.118375
1.281700	0.1	-0.117838
1.283367	0.1	-0.119329
1.285033	0.1	-0.121176
1.286700	0.1	-0.122130
1.288367	0.1	-0.122428
1.290033	0.1	-0.123024
1.291700	0.1	-0.124693
1.293367	0.1	-0.127196
1.295033	0.1	-0.129104
1.296700	0.1	-0.129044
1.298367	0.1	-0.126958
1.300033	0.1	-0.124156
1.301700	0.1	-0.120819
1.303367	0.1	-0.115395
1.305033	0.1	-0.106335
1.306700	0.1	-0.094533
1.308367	0.1	-0.082195
1.310033	0.1	-0.071347
1.311700	0.1	-0.062764
1.313367	0.1	-0.055730
1.315033	0.1	-0.049531
1.316700	0.1	-0.044167
1.318367	0.1	-0.041127
1.320033	0.1	-0.041664
1.321700	0.1	-0.045538
1.323367	0.1	-0.051975
1.325033	0.1	-0.060320
1.326700	0.1	-0.069737
1.328367	0.1	-0.079691
1.330033	0.1	-0.089467
1.331700	0.1	-0.098407
1.333367	0.1	-0.106096
1.335033	0.1	-0.112474
1.336700	0.1	-0.117779
1.338367	0.1	-0.122547
1.340033	0.1	-0.126958
1.341700	0.1	-0.130653
1.343367	0.1	-0.133514
1.345033	0.1	-0.136375
1.346700	0.1	-0.140727
1.348367	0.1	-0.147939
1.350033	0.1	-0.157714
1.351700	0.1	-0.168741
1.353367	0.1	-0.180006
1.355033	0.1	-0.190735
1.356700	0.1	-0.199378
1.358367	0.1	-0.204623
1.360033	0.1	-0.207365
1.361700	0.1	-0.209808
1.363367	0.1	-0.213146
1.365033	0.1	-0.216126
1.366700	0.1	-0.217378
1.368367	0.1	-0.217259
1.370033	0.1	-0.216544
1.371700	0.1	-0.214636
1.373367	0.1	-0.211239
1.375033	0.1	-0.207245
1.376700	0.1	-0.204027
1.378367	0.1	-0.202000
1.380033	0.1	-0.201106
1.381700	0.1	-0.201404
1.383367	0.1	-0.202596
1.385033	0.1	-0.204086
1.386700	0.1	-0.204802
1.388367	0.1	-0.204265
1.390033	0.1	-0.203192
1.391700	0.1	-0.203431
1.393367	0.1	-0.206232
1.395033	0.1	-0.210822
1.396700	0.1	-0.214458
1.398367	0.1	-0.215530
1.400033	0.1	-0.214815
1.401700	0.1	-0.214100
1.403367	0.1	-0.214577
1.405033	0.1	-0.217140
1.406700	0.1	-0.221908
1.408367	0.1	-0.227690
1.410033	0.1	-0.232995
1.411700	0.1	-0.237286
1.413367	0.1	-0.241041
1.415033	0.1	-0.244915
1.416700	0.1	-0.249028
1.418367	0.1	-0.253081
1.420033	0.1	-0.256896
1.421700	0.1	-0.259936
1.423367	0.1	-0.261426
1.425033	0.1	-0.260949
1.426700	0.1	-0.258982
1.428367	0.1	-0.256062
1.430033	0.1	-0.252426
1.431700	0.1	-0.248194
1.433367	0.1	-0.243306
1.435033	0.1	-0.237167
1.436700	0.1	-0.229180
1.438367	0.1	-0.219643
1.440033	0.1	-0.209510
1.441700	0.1	-0.199616
1.443367	0.1	-0.189900
1.445033	0.1	-0.179589
1.446700	0.1	-0.167489
1.448367	0.1	-0.152469
1.450033	0.1	-0.133932
1.451700	0.1	-0.111818
1.453367	0.1	-0.087023
1.455033	0.1	-0.062048
1.456700	0.1	-0.039399
1.458367	0.1	-0.019193
1.460033	0.1	0.000536
1.461700	0.1	0.021935
1.463367	0.1	0.045717
1.465033	0.1	0.071585
1.466700	0.1	0.098884
1.468367	0.1	0.126481
1.470033	0.1	0.153005
1.471700	0.1	0.177145
1.473367	0.1	0.199080
1.475033	0.1	0.220716
1.476700	0.1	0.244617
1.478367	0.1	0.271320
1.480033	0.1	0.298858
1.481700	0.1	0.324726
1.483367	0.1	0.348151
1.485033	0.1	0.370145
1.486700	0.1	0.392795
1.488367	0.1	0.417173
1.490033	0.1	0.442386
1.491700	0.1	0.466406
1.493367	0.1	0.487447
1.495033	0.1	0.505328
1.496700	0.1	0.522375
1.498367	0.1	0.541985
1.500033	0.1	0.564933
1.501700	0.1	0.588775
1.503367	0.1	0.610530
1.505033	0.1	0.628948
1.506700	0.1	0.644684
1.508367	0.1	0.660002
1.510033	0.1	0.677586
1.511700	0.1	0.699639
1.513367	0.1	0.726879
1.515033	0.1	0.757813
1.516700	0.1	0.789881
1.518367	0.1	0.821769
1.520033	0.1	0.853181
1.521700	0.1	0.883460
1.523367	0.1	0.912428
1.525033	0.1	0.941277
1.526700	0.1	0.972211
1.528367	0.1	1.007617
1.530033	0.1	1.049280
1.531700	0.1	1.096904
1.533367	0.1	1.148939
1.535033	0.1	1.204431
1.536700	0.1	1.264215
1.538367	0.1	1.329243
1.540033	0.1	1.399279
1.541700	0.1	1.472890
1.543367	0.1	1.548112
1.545033	0.1	1.624465
1.546700	0.1	1.703262
1.548367	0.1	1.786471
1.550033	0.1	1.875818
1.551700	0.1	1.971662
1.553367	0.1	2.073884
1.555033	0.1	2.182126
1.556700	0.1	2.296925
1.558367	0.1	2.419770
1.560033	0.1	2.552569
1.561700	0.1	2.696991
1.563367	0.1	2.854645
1.565033	0.1	3.027618
1.566700	0.1	3.218472
1.568367	0.1	3.429830
1.570033	0.1	3.665030
1.571700	0.1	3.928125
1.573367	0.1	4.223109
1.575033	0.1	4.551947
1.576700	0.1	4.914999
1.578367	0.1	5.312562
1.580033	0.1	5.745888
1.581700	0.1	6.216109
1.583367	0.1	6.722093
1.585033	0.1	7.259191
1.586700	0.1	7.822097
1.588367	0.1	8.406461
1.590033	0.1	9.007931
1.591700	0.1	9.621561
1.593367	0.1	10.241688
1.595033	0.1	10.862172
1.596700	0.1	11.476339
1.598367	0.1	12.077869
1.600033	0.1	12.661577
1.601700	0.1	13.223530
1.603367	0.1	13.760389
1.605033	0.1	14.269055
1.606700	0.1	14.745594
1.608367	0.1	15.185655
1.610033	0.1	15.585543
1.611700	0.1	15.942336
1.613367	0.1	16.252996
1.615033	0.1	16.513110
1.616700	0.1	16.717137
1.618367	0.1	16.858519
1.620033	0.1	16.929985
1.621700	0.1	16.924263
1.623367	0.1	16.835750
1.625033	0.1	16.662181
1.626700	0.1	16.405822
1.628367	0.1	16.073764
1.630033	0.1	15.676619
1.631700	0.1	15.227140
1.633367	0.1	14.738203
1.635033	0.1	14.222802
1.636700	0.1	13.695241
1.638367	0.1	13.170303
1.640033	0.1	12.661458
1.641700	0.1	12.179852
1.643367	0.1	11.735023
1.645033	0.1	11.335135
1.646700	0.1	10.986210
1.648367	0.1	10.692478
1.650033	0.1	10.456980
1.651700	0.1	10.281146
1.653367	0.1	10.162771
1.655033	0.1	10.096372
1.656700	0.1	10.075749
1.658367	0.1	10.096193
1.660033	0.1	10.153115
1.661700	0.1	10.239661
1.663367	0.1	10.347129
1.665033	0.1	10.466815
1.666700	0.1	10.592104
1.668367	0.1	10.718108
1.670033	0.1	10.841132
1.671700	0.1	10.957659
1.673367	0.1	11.064053
1.675033	0.1	11.156798
1.676700	0.1	11.232138
1.678367	0.1	11.287630
1.680033	0.1	11.323512
1.681700	0.1	11.343063
1.683367	0.1	11.350096
1.685033	0.1	11.346639
1.686700	0.1	11.332870
1.688367	0.1	11.308552
1.690033	0.1	11.274338
1.691700	0.1	11.231960
1.693367	0.1	11.184157
1.695033	0.1	11.133433
1.696700	0.1	11.081339
1.698367	0.1	11.028886
1.700033	0.1	10.977150
1.701700	0.1	10.927320
1.703367	0.1	10.880233
1.705033	0.1	10.836602
1.706700	0.1	10.796846
1.708367	0.1	10.761023
1.710033	0.1	10.729075
1.711700	0.1	10.701240
1.713367	0.1	10.677517
1.715033	0.1	10.657371
1.716700	0.1	10.640741
1.718367	0.1	10.627986
1.720033	0.1	10.618270
1.721700	0.1	10.610104
1.723367	0.1	10.602594
1.725033	0.1	10.595263
1.726700	0.1	10.587693
1.728367	0.1	10.579646
1.730033	0.1	10.571063
1.731700	0.1	10.561824
1.733367	0.1	10.550976
1.735033	0.1	10.537744
1.736700	0.1	10.521591
1.738367	0.1	10.502756
1.740033	0.1	10.481656
1.741700	0.1	10.459185
1.743367	0.1	10.435343
1.745033	0.1	10.409654
1.746700	0.1	10.381640
1.748367	0.1	10.351778
1.750033	0.1	10.320724
1.751700	0.1	10.289014
1.753367	0.1	10.256470
1.755033	0.1	10.222674
1.756700	0.1	10.187448
1.758367	0.1	10.151387
1.760033	0.1	10.115386
1.761700	0.1	10.079742
1.763367	0.1	10.043681
1.765033	0.1	10.006309
1.766700	0.1	9.967507
1.768367	0.1	9.927989
1.770033	0.1	9.889484
1.771700	0.1	9.852827
1.773367	0.1	9.818197
1.775033	0.1	9.785414
1.776700	0.1	9.754301
1.778367	0.1	9.723783
1.780033	0.1	9.692252
1.781700	0.1	9.659470
1.783367	0.1	9.627283
1.785033	0.1	9.598137
1.786700	0.1	9.572626
1.788367	0.1	9.549857
1.790033	0.1	9.529114
1.791700	0.1	9.509683
1.793367	0.1	9.490908
1.795033	0.1	9.472013
1.796700	0.1	9.452880
1.798367	0.1	9.433747
1.800033	0.1	9.413958
1.801700	0.1	9.392918
1.803367	0.1	9.370983
1.805033	0.1	9.349466
1.806700	0.1	9.329022
1.808367	0.1	9.309888
1.810033	0.1	9.292186
1.811700	0.1	9.275854
1.813367	0.1	9.260536
1.815033	0.1	9.246350
1.816700	0.1	9.233177
1.818367	0.1	9.220064
1.820033	0.1	9.205640
1.821700	0.1	9.189725
1.823367	0.1	9.173096
1.825033	0.1	9.156228
1.826700	0.1	9.138287
1.828367	0.1	9.118259
1.830033	0.1	9.096444
1.831700	0.1	9.074987
1.833367	0.1	9.055913
1.835033	0.1	9.039224
1.836700	0.1	9.023846
1.838367	0.1	9.008706
1.840033	0.1	8.994282
1.841700	0.1	8.981944
1.843367	0.1	8.973241
1.845033	0.1	8.968413
1.846700	0.1	8.966864
1.848367	0.1	8.967996
1.850033	0.1	8.971751
1.851700	0.1	8.978546
1.853367	0.1	8.989513
1.855033	0.1	9.006084
1.856700	0.1	9.029627
1.858367	0.1	9.060860
1.860033	0.1	9.099961
1.861700	0.1	9.146214
1.863367	0.1	9.198666
1.865033	0.1	9.256304
1.866700	0.1	9.318412
1.868367	0.1	9.385586
1.870033	0.1	9.459079
1.871700	0.1	9.539247
1.873367	0.1	9.625555
1.875033	0.1	9.717048
1.876700	0.1	9.813309
1.878367	0.1	9.914101
1.880033	0.1	10.019184
1.881700	0.1	10.127664
1.883367	0.1	10.239363
1.885033	0.1	10.355175
1.886700	0.1	10.475696
1.888367	0.1	10.599673
1.890033	0.1	10.724366
1.891700	0.1	10.847510
1.893367	0.1	10.968924
1.895033	0.1	11.089862
1.896700	0.1	11.212052
1.898367	0.1	11.336506
1.900033	0.1	11.461974
1.901700	0.1	11.585415
1.903367	0.1	11.703730
1.905033	0.1	11.815251
1.906700	0.1	11.919618
1.908367	0.1	12.017847
1.910033	0.1	12.111784
1.911700	0.1	12.202562
1.913367	0.1	12.289644
1.915033	0.1	12.371779
1.916700	0.1	12.448371
1.918367	0.1	12.520374
1.920033	0.1	12.589336
1.921700	0.1	12.655557
1.923367	0.1	12.717784
1.925033	0.1	12.774409
1.926700	0.1	12.824655
1.928367	0.1	12.869359
1.930033	0.1	12.910248
1.931700	0.1	12.948931
1.933367	0.1	12.986363
1.935033	0.1	13.022662
1.936700	0.1	13.056637
1.938367	0.1	13.086439
1.940033	0.1	13.111294
1.941700	0.1	13.132335
1.943367	0.1	13.151289
1.945033	0.1	13.169468
1.946700	0.1	13.186754
1.948367	0.1	13.201953
1.950033	0.1	13.214470
1.951700	0.1	13.224424
1.953367	0.1	13.232530
1.955033	0.1	13.239563
1.956700	0.1	13.245285
1.958367	0.1	13.248862
1.960033	0.1	13.249875
1.961700	0.1	13.248623
1.963367	0.1	13.245345
1.965033	0.1	13.240159
1.966700	0.1	13.233543
1.968367	0.1	13.225973
1.970033	0.1	13.217867
1.971700	0.1	13.209523
1.973367	0.1	13.200343
1.975033	0.1	13.189197
1.976700	0.1	13.175309
1.978367	0.1	13.158620
1.980033	0.1	13.139785
1.981700	0.1	13.119043
1.983367	0.1	13.095856
1.985033	0.1	13.070465
1.986700	0.1	13.044298
1.988367	0.1	13.018549
1.990033	0.1	12.992860
1.991700	0.1	12.966395
1.993367	0.1	12.939096
1.995033	0.1	12.910784
1.996700	0.1	12.881161
1.998367	0.1	12.850047
2.000033	0.1	12.817562
2.001700	0.1	12.784482
2.003367	0.1	12.751580
2.005033	0.1	12.719096
2.006700	0.1	12.686194
2.008367	0.1	12.651861
2.010033	0.1	12.615562
2.011700	0.1	12.577236
2.013367	0.1	12.537361
2.015033	0.1	12.497187
2.016700	0.1	12.458444
2.018367	0.1	12.421907
2.020033	0.1	12.387396
2.021700	0.1	12.353719
2.023367	0.1	12.318612
2.025033	0.1	12.280763
2.026700	0.1	12.240232
2.028367	0.1	12.198330
2.030033	0.1	12.156547
2.031700	0.1	12.116135
2.033367	0.1	12.077571
2.035033	0.1	12.039603
2.036700	0.1	12.000263
2.038367	0.1	11.959136
2.040033	0.1	11.918069
2.041700	0.1	11.878551
2.043367	0.1	11.839808
2.045033	0.1	11.799515
2.046700	0.1	11.755884
2.048367	0.1	11.708856
2.050033	0.1	11.660457
2.051700	0.1	11.612833
2.053367	0.1	11.566640
2.055033	0.1	11.521340
2.056700	0.1	11.476100
2.058367	0.1	11.429966
2.060033	0.1	11.383415
2.061700	0.1	11.338115
2.063367	0.1	11.294962
2.065033	0.1	11.252642
2.066700	0.1	11.209667
2.068367	0.1	11.166037
2.070033	0.1	11.123002
2.071700	0.1	11.081279
2.073367	0.1	11.040331
2.075033	0.1	10.998905
2.076700	0.1	10.955930
2.078367	0.1	10.911227
2.080033	0.1	10.865272
2.081700	0.1	10.819019
2.083367	0.1	10.773659
2.085033	0.1	10.729373
2.086700	0.1	10.685862
2.088367	0.1	10.643304
2.090033	0.1	10.602117
2.091700	0.1	10.561467
2.093367	0.1	10.518730
2.095033	0.1	10.472179
2.096700	0.1	10.422826
2.098367	0.1	10.373772
2.100033	0.1	10.327757
2.101700	0.1	10.284663
2.103367	0.1	10.242582
2.105033	0.1	10.200203
2.106700	0.1	10.158003
2.108367	0.1	10.116459
2.110033	0.1	10.075331
2.111700	0.1	10.034025
2.113367	0.1	9.991885
2.115033	0.1	9.948850
2.116700	0.1	9.905279
2.118367	0.1	9.861649
2.120033	0.1	9.817958
2.121700	0.1	9.774149
2.123367	0.1	9.730101
2.125033	0.1	9.686232
2.126700	0.1	9.643794
2.128367	0.1	9.603918
2.130033	0.1	9.565950
2.131700	0.1	9.528101
2.133367	0.1	9.489298
2.135033	0.1	9.449661
2.136700	0.1	9.409428
2.138367	0.1	9.368897
2.140033	0.1	9.328545
2.141700	0.1	9.289325
2.143367	0.1	9.252430
2.145033	0.1	9.217561
2.146700	0.1	9.182573
2.148367	0.1	9.145022
2.150033	0.1	9.104193
2.151700	0.1	9.061337
2.153367	0.1	9.018303
2.155033	0.1	8.976162
2.156700	0.1	8.935392
2.158367	0.1	8.895815
2.160033	0.1	8.857012
2.161700	0.1	8.819402
2.163367	0.1	8.784295
2.165033	0.1	8.751393
2.166700	0.1	8.718432
2.168367	0.1	8.683146
2.170033	0.1	8.645595
2.171700	0.1	8.608401
2.173367	0.1	8.573473
2.175033	0.1	8.539856
2.176700	0.1	8.505106
2.178367	0.1	8.466900
2.180033	0.1	8.424998
2.181700	0.1	8.381665
2.183367	0.1	8.339286
2.185033	0.1	8.298755
2.186700	0.1	8.259416
2.188367	0.1	8.220912
2.190033	0.1	8.183182
2.191700	0.1	8.146406
2.193367	0.1	8.110524
2.195033	0.1	8.075059
2.196700	0.1	8.038998
2.198367	0.1	8.001805
2.200033	0.1	7.963658
2.201700	0.1	7.925153
2.203367	0.1	7.886529
2.205033	0.1	7.847608
2.206700	0.1	7.808269
2.208367	0.1	7.769108
2.210033	0.1	7.731140
2.211700	0.1	7.694066
2.213367	0.1	7.656217
2.215033	0.1	7.616342
2.216700	0.1	7.574857
2.218367	0.1	7.533432
2.220033	0.1	7.493735
2.221700	0.1	7.455886
2.223367	0.1	7.418156
2.225033	0.1	7.378638
2.226700	0.1	7.337809
2.228367	0.1	7.298708
2.230033	0.1	7.263899
2.231700	0.1	7.233441
2.233367	0.1	7.204831
2.235033	0.1	7.174731
2.236700	0.1	7.141233
2.238367	0.1	7.104874
2.240033	0.1	7.066429
2.241700	0.1	7.025958
2.243367	0.1	6.984592
2.245033	0.1	6.944955
2.246700	0.1	6.908834
2.248367	0.1	6.875754
2.250033	0.1	6.844163
2.251700	0.1	6.812513
2.253367	0.1	6.779373
2.255033	0.1	6.743670
2.256700	0.1	6.705642
2.258367	0.1	6.666541
2.260033	0.1	6.627918
2.261700	0.1	6.590426
2.263367	0.1	6.554544
2.265033	0.1	6.520331
2.266700	0.1	6.487191
2.268367	0.1	6.454111
2.270033	0.1	6.421030
2.271700	0.1	6.388843
2.273367	0.1	6.357730
2.275033	0.1	6.326616
2.276700	0.1	6.294907
2.278367	0.1	6.263614
2.280033	0.1	6.233633
2.281700	0.1	6.204248
2.283367	0.1	6.174863
2.285033	0.1	6.146253
2.286700	0.1	6.119252
2.288367	0.1	6.093920
2.290033	0.1	6.069065
2.291700	0.1	6.043196
2.293367	0.1	6.015838
2.295033	0.1	5.987823
2.296700	0.1	5.959869
2.298367	0.1	5.931735
2.300033	0.1	5.903125
2.301700	0.1	5.874515
2.303367	0.1	5.847097
2.305033	0.1	5.821348
2.306700	0.1	5.797327
2.308367	0.1	5.774677
2.310033	0.1	5.753279
2.311700	0.1	5.733133
2.313367	0.1	5.713880
2.315033	0.1	5.695641
2.316700	0.1	5.678594
2.318367	0.1	5.662322
2.320033	0.1	5.646527
2.321700	0.1	5.631209
2.323367	0.1	5.616248
2.325033	0.1	5.601168
2.326700	0.1	5.585611
2.328367	0.1	5.569220
2.330033	0.1	5.551756
2.331700	0.1	5.533755
2.333367	0.1	5.515933
2.335033	0.1	5.498231
2.336700	0.1	5.480171
2.338367	0.1	5.461753
2.340033	0.1	5.443514
2.341700	0.1	5.425573
2.343367	0.1	5.407930
2.345033	0.1	5.391181
2.346700	0.1	5.375684
2.348367	0.1	5.360484
2.350033	0.1	5.344034
2.351700	0.1	5.325139
2.353367	0.1	5.304158
2.355033	0.1	5.282224
2.356700	0.1	5.260051
2.358367	0.1	5.237639
2.360033	0.1	5.214513
2.361700	0.1	5.191028
2.363367	0.1	5.168379
2.365033	0.1	5.146683
2.366700	0.1	5.124808
2.368367	0.1	5.102456
2.370033	0.1	5.080223
2.371700	0.1	5.058110
2.373367	0.1	5.034805
2.375033	0.1	5.009711
2.376700	0.1	4.983306
2.378367	0.1	4.956305
2.380033	0.1	4.929483
2.381700	0.1	4.903257
2.383367	0.1	4.876912
2.385033	0.1	4.849017
2.386700	0.1	4.818321
2.388367	0.1	4.784882
2.390033	0.1	4.749894
2.391700	0.1	4.715026
2.393367	0.1	4.681528
2.395033	0.1	4.650057
2.396700	0.1	4.620374
2.398367	0.1	4.591763
2.400033	0.1	4.563391
2.401700	0.1	4.535198
2.403367	0.1	4.506648
2.405033	0.1	4.477203
2.406700	0.1	4.446566
2.408367	0.1	4.415036
2.410033	0.1	4.382491
2.411700	0.1	4.348457
2.413367	0.1	4.312814
2.415033	0.1	4.276693
2.416700	0.1	4.242182
2.418367	0.1	4.210592
2.420033	0.1	4.181326
2.421700	0.1	4.153013
2.423367	0.1	4.124344
2.425033	0.1	4.094601
2.426700	0.1	4.063726
2.428367	0.1	4.031897
2.430033	0.1	3.999591
2.431700	0.1	3.966809
2.433367	0.1	3.933549
2.435033	0.1	3.900409
2.436700	0.1	3.868342
2.438367	0.1	3.837824
2.440033	0.1	3.808737
2.441700	0.1	3.780127
2.443367	0.1	3.750503
2.445033	0.1	3.718972
2.446700	0.1	3.685832
2.448367	0.1	3.652573
2.450033	0.1	3.620327
2.451700	0.1	3.588796
2.453367	0.1	3.557384
2.455033	0.1	3.526271
2.456700	0.1	3.496051
2.458367	0.1	3.466904
2.460033	0.1	3.438711
2.461700	0.1	3.411472
2.463367	0.1	3.385544
2.465033	0.1	3.360808
2.466700	0.1	3.335893
2.468367	0.1	3.310085
2.470033	0.1	3.283858
2.471700	0.1	3.257573
2.473367	0.1	3.231168
2.475033	0.1	3.204942
2.476700	0.1	3.179372
2.478367	0.1	3.154576
2.480033	0.1	3.129602
2.481700	0.1	3.103435
2.483367	0.1	3.075779
2.485033	0.1	3.046811
2.486700	0.1	3.016949
2.488367	0.1	2.987325
2.490033	0.1	2.958656
2.491700	0.1	2.931178
2.493367	0.1	2.905250
2.495033	0.1	2.881825
2.496700	0.1	2.861500
2.498367	0.1	2.843321
2.500033	0.1	2.825916
2.501700	0.1	2.807498
2.503367	0.1	2.786160
2.505033	0.1	2.761722
2.506700	0.1	2.735675
2.508367	0.1	2.709866
2.510033	0.1	2.685130
2.511700	0.1	2.661407
2.513367	0.1	2.638400
2.515033	0.1	2.616048
2.516700	0.1	2.594650
2.518367	0.1	2.574682
2.520033	0.1	2.556443
2.521700	0.1	2.539814
2.523367	0.1	2.523840
2.525033	0.1	2.507329
2.526700	0.1	2.489448
2.528367	0.1	2.470315
2.530033	0.1	2.451182
2.531700	0.1	2.432823
2.533367	0.1	2.415061
2.535033	0.1	2.397359
2.536700	0.1	2.379894
2.538367	0.1	2.363503
2.540033	0.1	2.348483
2.541700	0.1	2.333999
2.543367	0.1	2.318978
2.545033	0.1	2.302706
2.546700	0.1	2.284825
2.548367	0.1	2.264798
2.550033	0.1	2.242983
2.551700	0.1	2.220929
2.553367	0.1	2.200782
2.555033	0.1	2.183676
2.556700	0.1	2.168894
2.558367	0.1	2.155781
2.560033	0.1	2.144396
2.561700	0.1	2.134264
2.563367	0.1	2.124190
2.565033	0.1	2.113283
2.566700	0.1	2.101541
2.568367	0.1	2.088845
2.570033	0.1	2.075434
2.571700	0.1	2.061784
2.573367	0.1	2.048671
2.575033	0.1	2.035976
2.576700	0.1	2.023459
2.578367	0.1	2.011359
2.580033	0.1	2.000511
2.581700	0.1	1.990855
2.583367	0.1	1.981497
2.585033	0.1	1.971305
2.586700	0.1	1.959682
2.588367	0.1	1.947105
2.590033	0.1	1.934946
2.591700	0.1	1.924574
2.593367	0.1	1.916409
2.595033	0.1	1.909971
2.596700	0.1	1.904369
2.598367	0.1	1.898289
2.600033	0.1	1.890540
2.601700	0.1	1.881123
2.603367	0.1	1.871467
2.605033	0.1	1.862586
2.606700	0.1	1.854479
2.608367	0.1	1.846790
2.610033	0.1	1.839399
2.611700	0.1	1.832306
2.613367	0.1	1.825035
2.615033	0.1	1.816928
2.616700	0.1	1.807511
2.618367	0.1	1.797795
2.620033	0.1	1.789987
2.621700	0.1	1.784980
2.623367	0.1	1.780987
2.625033	0.1	1.775086
2.626700	0.1	1.765907
2.628367	0.1	1.754522
2.630033	0.1	1.743436
2.631700	0.1	1.734078
2.633367	0.1	1.726329
2.635033	0.1	1.720071
2.636700	0.1	1.716197
2.638367	0.1	1.715779
2.640033	0.1	1.718104
2.641700	0.1	1.720846
2.643367	0.1	1.722276
2.645033	0.1	1.721978
2.646700	0.1	1.719654
2.648367	0.1	1.714587
2.650033	0.1	1.706362
2.651700	0.1	1.696110
2.653367	0.1	1.686037
2.655033	0.1	1.677990
2.656700	0.1	1.672864
2.658367	0.1	1.670182
2.660033	0.1	1.668692
2.661700	0.1	1.667380
2.663367	0.1	1.665413
2.665033	0.1	1.661956
2.666700	0.1	1.656532
2.668367	0.1	1.649380
2.670033	0.1	1.641691
2.671700	0.1	1.635373
2.673367	0.1	1.631022
2.675033	0.1	1.627803
2.676700	0.1	1.625002
2.678367	0.1	1.621962
2.680033	0.1	1.617909
2.681700	0.1	1.612723
2.683367	0.1	1.608074
2.685033	0.1	1.605332
2.686700	0.1	1.603961
2.688367	0.1	1.602709
2.690033	0.1	1.601219
2.691700	0.1	1.600146
2.693367	0.1	1.599729
2.695033	0.1	1.599193
2.696700	0.1	1.597524
2.698367	0.1	1.594544
2.700033	0.1	1.590908
2.701700	0.1	1.587272
2.703367	0.1	1.583994
2.705033	0.1	1.581013
2.706700	0.1	1.578212
2.708367	0.1	1.575470
2.710033	0.1	1.572490
2.711700	0.1	1.569510
2.713367	0.1	1.567185
2.715033	0.1	1.566172
2.716700	0.1	1.567006
2.718367	0.1	1.569927
2.720033	0.1	1.573861
2.721700	0.1	1.576781
2.723367	0.1	1.577020
2.725033	0.1	1.574695
2.726700	0.1	1.571298
2.728367	0.1	1.568437
2.730033	0.1	1.567125
2.731700	0.1	1.567900
2.733367	0.1	1.570582
2.735033	0.1	1.574576
2.736700	0.1	1.579344
2.738367	0.1	1.583994
2.740033	0.1	1.587689
2.741700	0.1	1.589835
2.743367	0.1	1.591206
2.745033	0.1	1.593292
2.746700	0.1	1.596928
2.748367	0.1	1.602352
2.750033	0.1	1.609087
2.751700	0.1	1.615822
2.753367	0.1	1.621366
2.755033	0.1	1.625300
2.756700	0.1	1.627684
2.758367	0.1	1.628876
2.760033	0.1	1.629412
2.761700	0.1	1.631081
2.763367	0.1	1.635850
2.765033	0.1	1.644254
2.766700	0.1	1.654744
2.768367	0.1	1.664937
2.770033	0.1	1.673460
2.771700	0.1	1.680672
2.773367	0.1	1.687169
2.775033	0.1	1.692772
2.776700	0.1	1.696825
2.778367	0.1	1.698971
2.780033	0.1	1.699805
2.781700	0.1	1.700759
2.783367	0.1	1.703143
2.785033	0.1	1.706958
2.786700	0.1	1.711965
2.788367	0.1	1.718164
2.790033	0.1	1.725018
2.791700	0.1	1.731098
2.793367	0.1	1.735032
2.795033	0.1	1.736999
2.796700	0.1	1.738608
2.798367	0.1	1.741350
2.800033	0.1	1.745939
2.801700	0.1	1.751423
2.803367	0.1	1.756132
2.805033	0.1	1.759529
2.806700	0.1	1.762629
2.808367	0.1	1.766622
2.810033	0.1	1.771450
2.811700	0.1	1.775682
2.813367	0.1	1.778364
2.815033	0.1	1.780331
2.816700	0.1	1.782537
2.818367	0.1	1.785219
2.820033	0.1	1.787901
2.821700	0.1	1.790345
2.823367	0.1	1.792908
2.825033	0.1	1.796603
2.826700	0.1	1.801849
2.828367	0.1	1.807690
2.830033	0.1	1.812637
2.831700	0.1	1.816094
2.833367	0.1	1.818836
2.835033	0.1	1.822054
2.836700	0.1	1.825869
2.838367	0.1	1.829028
2.840033	0.1	1.829803
2.841700	0.1	1.828313
2.843367	0.1	1.826406
2.845033	0.1	1.826048
2.846700	0.1	1.827419
2.848367	0.1	1.829624
2.850033	0.1	1.831293
2.851700	0.1	1.832485
2.853367	0.1	1.834214
2.855033	0.1	1.837671
2.856700	0.1	1.843155
2.858367	0.1	1.849830
2.860033	0.1	1.856327
2.861700	0.1	1.861572
2.863367	0.1	1.865327
2.865033	0.1	1.867950
2.866700	0.1	1.869440
2.868367	0.1	1.869261
2.870033	0.1	1.867712
2.871700	0.1	1.866102
2.873367	0.1	1.865387
2.875033	0.1	1.865566
2.876700	0.1	1.865864
2.878367	0.1	1.865983
2.880033	0.1	1.865924
2.881700	0.1	1.866043
2.883367	0.1	1.866639
2.885033	0.1	1.867771
2.886700	0.1	1.869142
2.888367	0.1	1.871228
2.890033	0.1	1.874924
2.891700	0.1	1.880586
2.893367	0.1	1.887500
2.895033	0.1	1.893878
2.896700	0.1	1.897752
2.898367	0.1	1.898408
2.900033	0.1	1.896680
2.901700	0.1	1.893938
2.903367	0.1	1.891077
2.905033	0.1	1.888692
2.906700	0.1	1.887381
2.908367	0.1	1.887262
2.910033	0.1	1.887858
2.911700	0.1	1.888692
2.913367	0.1	1.889169
2.915033	0.1	1.889229
2.916700	0.1	1.889408
2.918367	0.1	1.890481
2.920033	0.1	1.892388
2.921700	0.1	1.894176
2.923367	0.1	1.895607
2.925033	0.1	1.896858
2.926700	0.1	1.897812
2.928367	0.1	1.897752
2.930033	0.1	1.896143
2.931700	0.1	1.893342
2.933367	0.1	1.889765
2.935033	0.1	1.885593
2.936700	0.1	1.881361
2.938367	0.1	1.877964
2.940033	0.1	1.875818
2.941700	0.1	1.874983
2.943367	0.1	1.875818
2.945033	0.1	1.878977
2.946700	0.1	1.883745
2.948367	0.1	1.887620
2.950033	0.1	1.888037
2.951700	0.1	1.884997
2.953367	0.1	1.880825
2.955033	0.1	1.877487
2.956700	0.1	1.875281
2.958367	0.1	1.873374
2.960033	0.1	1.870930
2.961700	0.1	1.867533
2.963367	0.1	1.863420
2.965033	0.1	1.859009
2.966700	0.1	1.854956
2.968367	0.1	1.851320
2.970033	0.1	1.848161
2.971700	0.1	1.845777
2.973367	0.1	1.844287
2.975033	0.1	1.843035
2.976700	0.1	1.841903
2.978367	0.1	1.841545
2.980033	0.1	1.842737
2.981700	0.1	1.845121
2.983367	0.1	1.847625
2.985033	0.1	1.848817
2.986700	0.1	1.847744
2.988367	0.1	1.844525
2.990033	0.1	1.840651
2.991700	0.1	1.837790
2.993367	0.1	1.836836
2.995033	0.1	1.836717
2.996700	0.1	1.835227
2.998367	0.1	1.831532
3.000033	0.1	1.827300
3.001700	0.1	1.824141
3.003367	0.1	1.821876
3.005033	0.1	1.819074
3.006700	0.1	1.815140
3.008367	0.1	1.811087
3.010033	0.1	1.808286
3.011700	0.1	1.806617
3.013367	0.1	1.804948
3.015033	0.1	1.802862
3.016700	0.1	1.800776
3.018367	0.1	1.798809
3.020033	0.1	1.796246
3.021700	0.1	1.792312
3.023367	0.1	1.786828
3.025033	0.1	1.780927
3.026700	0.1	1.776040
3.028367	0.1	1.772285
3.030033	0.1	1.769424
3.031700	0.1	1.767337
3.033367	0.1	1.765907
3.035033	0.1	1.764357
3.036700	0.1	1.761437
3.038367	0.1	1.756907
3.040033	0.1	1.751840
3.041700	0.1	1.747370
3.043367	0.1	1.744270
3.045033	0.1	1.742661
3.046700	0.1	1.741588
3.048367	0.1	1.739264
3.050033	0.1	1.735211
3.051700	0.1	1.730383
3.053367	0.1	1.725912
3.055033	0.1	1.721859
3.056700	0.1	1.717746
3.058367	0.1	1.713574
3.060033	0.1	1.709402
3.061700	0.1	1.704991
3.063367	0.1	1.700163
3.065033	0.1	1.694858
3.066700	0.1	1.689613
3.068367	0.1	1.685202
3.070033	0.1	1.682043
3.071700	0.1	1.680076
3.073367	0.1	1.679540
3.075033	0.1	1.680017
3.076700	0.1	1.680195
3.078367	0.1	1.678467
3.080033	0.1	1.674295
3.081700	0.1	1.667857
3.083367	0.1	1.659334
3.085033	0.1	1.649380
3.086700	0.1	1.639783
3.088367	0.1	1.633346
3.090033	0.1	1.631677
3.091700	0.1	1.634061
3.093367	0.1	1.637638
3.095033	0.1	1.639664
3.096700	0.1	1.638591
3.098367	0.1	1.633823
3.100033	0.1	1.625598
3.101700	0.1	1.614988
3.103367	0.1	1.603603
3.105033	0.1	1.593530
3.106700	0.1	1.586378
3.108367	0.1	1.582801
3.110033	0.1	1.582027
3.111700	0.1	1.582623
3.113367	0.1	1.583219
3.115033	0.1	1.582027
3.116700	0.1	1.577973
3.118367	0.1	1.571238
3.120033	0.1	1.563609
3.121700	0.1	1.556397
3.123367	0.1	1.549900
3.125033	0.1	1.544237
3.126700	0.1	1.539826
3.128367	0.1	1.537681
3.130033	0.1	1.537860
3.131700	0.1	1.537740
3.133367	0.1	1.533926
3.135033	0.1	1.525760
3.136700	0.1	1.515567
3.138367	0.1	1.506150
3.140033	0.1	1.498997
3.141700	0.1	1.494050
3.143367	0.1	1.490593
3.145033	0.1	1.488268
3.146700	0.1	1.486302
3.148367	0.1	1.483798
3.150033	0.1	1.480222
3.151700	0.1	1.475632
3.153367	0.1	1.470327
3.155033	0.1	1.464069
3.156700	0.1	1.456499
3.158367	0.1	1.448512
3.160033	0.1	1.441896
3.161700	0.1	1.437664
3.163367	0.1	1.434922
3.165033	0.1	1.431942
3.166700	0.1	1.428187
3.168367	0.1	1.424313
3.170033	0.1	1.421094
3.171700	0.1	1.417756
3.173367	0.1	1.412988
3.175033	0.1	1.405776
3.176700	0.1	1.396954
3.178367	0.1	1.388431
3.180033	0.1	1.380980
3.181700	0.1	1.373828
3.183367	0.1	1.366258
3.185033	0.1	1.358748
3.186700	0.1	1.352191
3.188367	0.1	1.346529
3.190033	0.1	1.340926
3.191700	0.1	1.335144
3.193367	0.1	1.329362
3.195033	0.1	1.323283
3.196700	0.1	1.316249
3.198367	0.1	1.307845
3.200033	0.1	1.298487
3.201700	0.1	1.289308
3.203367	0.1	1.281381
3.205033	0.1	1.274943
3.206700	0.1	1.269460
3.208367	0.1	1.264274
3.210033	0.1	1.259327
3.211700	0.1	1.254857
3.213367	0.1	1.250506
3.215033	0.1	1.245201
3.216700	0.1	1.239121
3.218367	0.1	1.233399
3.220033	0.1	1.227975
3.221700	0.1	1.222313
3.223367	0.1	1.216054
3.225033	0.1	1.209140
3.226700	0.1	1.201689
3.228367	0.1	1.194120
3.230033	0.1	1.186669
3.231700	0.1	1.179397
3.233367	0.1	1.171827
3.235033	0.1	1.163960
3.236700	0.1	1.156271
3.238367	0.1	1.149356
3.240033	0.1	1.143456
3.241700	0.1	1.138806
3.243367	0.1	1.135349
3.245033	0.1	1.132846
3.246700	0.1	1.131415
3.248367	0.1	1.131177
3.250033	0.1	1.131296
3.251700	0.1	1.129389
3.253367	0.1	1.123488
3.255033	0.1	1.114011
3.256700	0.1	1.103401
3.258367	0.1	1.094043
3.260033	0.1	1.086295
3.261700	0.1	1.078904
3.263367	0.1	1.070798
3.265033	0.1	1.062274
3.266700	0.1	1.054525
3.268367	0.1	1.048386
3.270033	0.1	1.044214
3.271700	0.1	1.041412
3.273367	0.1	1.037836
3.275033	0.1	1.032174
3.276700	0.1	1.024842
3.278367	0.1	1.017928
3.280033	0.1	1.012683
3.281700	0.1	1.008630
3.283367	0.1	1.004338
3.285033	0.1	0.998914
3.286700	0.1	0.991941
3.288367	0.1	0.983059
3.290033	0.1	0.972390
3.291700	0.1	0.961185
3.293367	0.1	0.950575
3.295033	0.1	0.941396
3.296700	0.1	0.934899
3.298367	0.1	0.931203
3.300033	0.1	0.928998
3.301700	0.1	0.926197
3.303367	0.1	0.921369
3.305033	0.1	0.914097
3.306700	0.1	0.905037
3.308367	0.1	0.894964
3.310033	0.1	0.885069
3.311700	0.1	0.877082
3.313367	0.1	0.871360
3.315033	0.1	0.867128
3.316700	0.1	0.863016
3.318367	0.1	0.857353
3.320033	0.1	0.849068
3.321700	0.1	0.839829
3.323367	0.1	0.832319
3.325033	0.1	0.826955
3.326700	0.1	0.822246
3.328367	0.1	0.817001
3.330033	0.1	0.811756
3.331700	0.1	0.807285
3.333367	0.1	0.803173
3.335033	0.1	0.798345
3.336700	0.1	0.792325
3.338367	0.1	0.785470
3.340033	0.1	0.778198
3.341700	0.1	0.770330
3.343367	0.1	0.761747
3.345033	0.1	0.753462
3.346700	0.1	0.746965
3.348367	0.1	0.742972
3.350033	0.1	0.741005
3.351700	0.1	0.739396
3.353367	0.1	0.736594
3.355033	0.1	0.732362
3.356700	0.1	0.727594
3.358367	0.1	0.722528
3.360033	0.1	0.716806
3.361700	0.1	0.709891
3.363367	0.1	0.701845
3.365033	0.1	0.692606
3.366700	0.1	0.682533
3.368367	0.1	0.672698
3.370033	0.1	0.664115
3.371700	0.1	0.657916
3.373367	0.1	0.654280
3.375033	0.1	0.651956
3.376700	0.1	0.649095
3.378367	0.1	0.644922
3.380033	0.1	0.640094
3.381700	0.1	0.635862
3.383367	0.1	0.633180
3.385033	0.1	0.631690
3.386700	0.1	0.630319
3.388367	0.1	0.628054
3.390033	0.1	0.624776
3.391700	0.1	0.621200
3.393367	0.1	0.617981
3.395033	0.1	0.615120
3.396700	0.1	0.611782
3.398367	0.1	0.607193
3.400033	0.1	0.601053
3.401700	0.1	0.593364
3.403367	0.1	0.584722
3.405033	0.1	0.576437
3.406700	0.1	0.569940
3.408367	0.1	0.565767
3.410033	0.1	0.563145
3.411700	0.1	0.560999
3.413367	0.1	0.558257
3.415033	0.1	0.554025
3.416700	0.1	0.548661
3.418367	0.1	0.543535
3.420033	0.1	0.539660
3.421700	0.1	0.536680
3.423367	0.1	0.533700
3.425033	0.1	0.530422
3.426700	0.1	0.526845
3.428367	0.1	0.522971
3.430033	0.1	0.518918
3.431700	0.1	0.515640
3.433367	0.1	0.513732
3.435033	0.1	0.512600
3.436700	0.1	0.510931
3.438367	0.1	0.507593
3.440033	0.1	0.502765
3.441700	0.1	0.497758
3.443367	0.1	0.494123
3.445033	0.1	0.492632
3.446700	0.1	0.492692
3.448367	0.1	0.492334
3.450033	0.1	0.490069
3.451700	0.1	0.486672
3.453367	0.1	0.484109
3.455033	0.1	0.482738
3.456700	0.1	0.481606
3.458367	0.1	0.480354
3.460033	0.1	0.479877
3.461700	0.1	0.481308
3.463367	0.1	0.485361
3.465033	0.1	0.492275
3.466700	0.1	0.501096
3.468367	0.1	0.510395
3.470033	0.1	0.519872
3.471700	0.1	0.530303
3.473367	0.1	0.542164
3.475033	0.1	0.554860
3.476700	0.1	0.566721
3.478367	0.1	0.576496
3.480033	0.1	0.584304
3.481700	0.1	0.591338
3.483367	0.1	0.598967
3.485033	0.1	0.606775
3.486700	0.1	0.612915
3.488367	0.1	0.615358
3.490033	0.1	0.613809
3.491700	0.1	0.609040
3.493367	0.1	0.601888
3.495033	0.1	0.592828
3.496700	0.1	0.582397
3.498367	0.1	0.571728
3.500033	0.1	0.561833
3.501700	0.1	0.553012
3.503367	0.1	0.544488
3.505033	0.1	0.536442
3.506700	0.1	0.530601
3.508367	0.1	0.529707
3.510033	0.1	0.535250
3.511700	0.1	0.545919
3.513367	0.1	0.559330
3.515033	0.1	0.573278
3.516700	0.1	0.586808
3.518367	0.1	0.599802
3.520033	0.1	0.612795
3.521700	0.1	0.626862
3.523367	0.1	0.641584
3.525033	0.1	0.654817
3.526700	0.1	0.664234
3.528367	0.1	0.669479
3.530033	0.1	0.672162
3.531700	0.1	0.674248
3.533367	0.1	0.676870
3.535033	0.1	0.680506
3.536700	0.1	0.684559
3.538367	0.1	0.688732
3.540033	0.1	0.692785
3.541700	0.1	0.696063
3.543367	0.1	0.698328
3.545033	0.1	0.700533
3.546700	0.1	0.704110
3.548367	0.1	0.708640
3.550033	0.1	0.711918
3.551700	0.1	0.712216
3.553367	0.1	0.709832
3.555033	0.1	0.706017
3.556700	0.1	0.702560
3.558367	0.1	0.701189
3.560033	0.1	0.702500
3.561700	0.1	0.705659
3.563367	0.1	0.708938
3.565033	0.1	0.711262
3.566700	0.1	0.712395
3.568367	0.1	0.712872
3.570033	0.1	0.712812
3.571700	0.1	0.711978
3.573367	0.1	0.710785
3.575033	0.1	0.710368
3.576700	0.1	0.710368
3.578367	0.1	0.709295
3.580033	0.1	0.706852
3.581700	0.1	0.704408
3.583367	0.1	0.703156
3.585033	0.1	0.702977
3.586700	0.1	0.702679
3.588367	0.1	0.701189
3.590033	0.1	0.698626
3.591700	0.1	0.695467
3.593367	0.1	0.691950
3.595033	0.1	0.688255
3.596700	0.1	0.685632
3.598367	0.1	0.685155
3.600033	0.1	0.686646
3.601700	0.1	0.688434
3.603367	0.1	0.689387
3.605033	0.1	0.689626
3.606700	0.1	0.689626
3.608367	0.1	0.689209
3.610033	0.1	0.688434
3.611700	0.1	0.687718
3.613367	0.1	0.687838
3.615033	0.1	0.688911
3.616700	0.1	0.690162
3.618367	0.1	0.690520
3.620033	0.1	0.688791
3.621700	0.1	0.685334
3.623367	0.1	0.681222
3.625033	0.1	0.677168
3.626700	0.1	0.673115
3.628367	0.1	0.669599
3.630033	0.1	0.667214
3.631700	0.1	0.665963
3.633367	0.1	0.665009
3.635033	0.1	0.664234
3.636700	0.1	0.664055
3.638367	0.1	0.664234
3.640033	0.1	0.663936
3.641700	0.1	0.662267
3.643367	0.1	0.659943
3.645033	0.1	0.657976
3.646700	0.1	0.656903
3.648367	0.1	0.656486
3.650033	0.1	0.656307
3.651700	0.1	0.656068
3.653367	0.1	0.655770
3.655033	0.1	0.655651
3.656700	0.1	0.655353
3.658367	0.1	0.654459
3.660033	0.1	0.652790
3.661700	0.1	0.650466
3.663367	0.1	0.647664
3.665033	0.1	0.644445
3.666700	0.1	0.640631
3.668367	0.1	0.636101
3.670033	0.1	0.631273
3.671700	0.1	0.626802
3.673367	0.1	0.623763
3.675033	0.1	0.623226
3.676700	0.1	0.625134
3.678367	0.1	0.627995
3.680033	0.1	0.629604
3.681700	0.1	0.629008
3.683367	0.1	0.626564
3.685033	0.1	0.622928
3.686700	0.1	0.618815
3.688367	0.1	0.615001
3.690033	0.1	0.612497
3.691700	0.1	0.611723
3.693367	0.1	0.612080
3.695033	0.1	0.613451
3.696700	0.1	0.615776
3.698367	0.1	0.618160
3.700033	0.1	0.618517
3.701700	0.1	0.615835
3.703367	0.1	0.611067
3.705033	0.1	0.606716
3.706700	0.1	0.604510
3.708367	0.1	0.604510
3.710033	0.1	0.605762
3.711700	0.1	0.607133
3.713367	0.1	0.607431
3.715033	0.1	0.605762
3.716700	0.1	0.602245
3.718367	0.1	0.597894
3.720033	0.1	0.593364
3.721700	0.1	0.589132
3.723367	0.1	0.585794
3.725033	0.1	0.583947
3.726700	0.1	0.583291
3.728367	0.1	0.582397
3.730033	0.1	0.580132
3.731700	0.1	0.576913
3.733367	0.1	0.574708
3.735033	0.1	0.574708
3.736700	0.1	0.576735
3.738367	0.1	0.579894
3.740033	0.1	0.583768
3.741700	0.1	0.587881
3.743367	0.1	0.591278
3.745033	0.1	0.593185
3.746700	0.1	0.592947
3.748367	0.1	0.590801
3.750033	0.1	0.587702
3.751700	0.1	0.584722
3.753367	0.1	0.582457
3.755033	0.1	0.580847
3.756700	0.1	0.579476
3.758367	0.1	0.577927
3.760033	0.1	0.576556
3.761700	0.1	0.575244
3.763367	0.1	0.573397
3.765033	0.1	0.571609
3.766700	0.1	0.571191
3.768367	0.1	0.572860
3.770033	0.1	0.575602
3.771700	0.1	0.577986
3.773367	0.1	0.578880
3.775033	0.1	0.578105
3.776700	0.1	0.575602
3.778367	0.1	0.570893
3.780033	0.1	0.564754
3.781700	0.1	0.559390
3.783367	0.1	0.556409
3.785033	0.1	0.555098
3.786700	0.1	0.553429
3.788367	0.1	0.550509
3.790033	0.1	0.547707
3.791700	0.1	0.546694
3.793367	0.1	0.547707
3.795033	0.1	0.549555
3.796700	0.1	0.551224
3.798367	0.1	0.551879
3.800033	0.1	0.550866
3.801700	0.1	0.548124
3.803367	0.1	0.544488
3.805033	0.1	0.541270
3.806700	0.1	0.539243
3.808367	0.1	0.538111
3.810033	0.1	0.536859
3.811700	0.1	0.535131
3.813367	0.1	0.533521
3.815033	0.1	0.532925
3.816700	0.1	0.533760
3.818367	0.1	0.535011
3.820033	0.1	0.534833
3.821700	0.1	0.532627
3.823367	0.1	0.529468
3.825033	0.1	0.526488
3.826700	0.1	0.524044
3.828367	0.1	0.521600
3.830033	0.1	0.518739
3.831700	0.1	0.515461
3.833367	0.1	0.512123
3.835033	0.1	0.509203
3.836700	0.1	0.506520
3.838367	0.1	0.503480
3.840033	0.1	0.499964
3.841700	0.1	0.496805
3.843367	0.1	0.494719
3.845033	0.1	0.493586
3.846700	0.1	0.492394
3.848367	0.1	0.489891
3.850033	0.1	0.485599
3.851700	0.1	0.480652
3.853367	0.1	0.476420
3.855033	0.1	0.473738
3.856700	0.1	0.472963
3.858367	0.1	0.474751
3.860033	0.1	0.478387
3.861700	0.1	0.481367
3.863367	0.1	0.481546
3.865033	0.1	0.478923
3.866700	0.1	0.475347
3.868367	0.1	0.472188
3.870033	0.1	0.469327
3.871700	0.1	0.466168
3.873367	0.1	0.463843
3.875033	0.1	0.464499
3.876700	0.1	0.468254
3.878367	0.1	0.472844
3.880033	0.1	0.475645
3.881700	0.1	0.475347
3.883367	0.1	0.472128
3.885033	0.1	0.466466
3.886700	0.1	0.459552
3.888367	0.1	0.453234
3.890033	0.1	0.448167
3.891700	0.1	0.443995
3.893367	0.1	0.440657
3.895033	0.1	0.438333
3.896700	0.1	0.436842
3.898367	0.1	0.435591
3.900033	0.1	0.434160
3.901700	0.1	0.432611
3.903367	0.1	0.431299
3.905033	0.1	0.430346
3.906700	0.1	0.429213
3.908367	0.1	0.427127
3.910033	0.1	0.424445
3.911700	0.1	0.422478
3.913367	0.1	0.422061
3.915033	0.1	0.422776
3.916700	0.1	0.423431
3.918367	0.1	0.422895
3.920033	0.1	0.420451
3.921700	0.1	0.415862
3.923367	0.1	0.410199
3.925033	0.1	0.405073
3.926700	0.1	0.401974
3.928367	0.1	0.401378
3.930033	0.1	0.402868
3.931700	0.1	0.405669
3.933367	0.1	0.408471
3.935033	0.1	0.410140
3.936700	0.1	0.410080
3.938367	0.1	0.408828
3.940033	0.1	0.407517
3.941700	0.1	0.406683
3.943367	0.1	0.405252
3.945033	0.1	0.401914
3.946700	0.1	0.396371
3.948367	0.1	0.389814
3.950033	0.1	0.383258
3.951700	0.1	0.377357
3.953367	0.1	0.373125
3.955033	0.1	0.371218
3.956700	0.1	0.371635
3.958367	0.1	0.373662
3.960033	0.1	0.376284
3.961700	0.1	0.378072
3.963367	0.1	0.377476
3.965033	0.1	0.374138
3.966700	0.1	0.369310
3.968367	0.1	0.365198
3.970033	0.1	0.363112
3.971700	0.1	0.362635
3.973367	0.1	0.362933
3.975033	0.1	0.363648
3.976700	0.1	0.364840
3.978367	0.1	0.366211
3.980033	0.1	0.367165
3.981700	0.1	0.367045
3.983367	0.1	0.365734
3.985033	0.1	0.362694
3.986700	0.1	0.357986
3.988367	0.1	0.352860
3.990033	0.1	0.348985
3.991700	0.1	0.346720
3.993367	0.1	0.345409
3.995033	0.1	0.344217
3.996700	0.1	0.342965
3.998367	0.1	0.341654
4.000033	0.1	0.340462
4.001700	0.1	0.339329
4.003367	0.1	0.338256
4.005033	0.1	0.337124
4.006700	0.1	0.335753
4.008367	0.1	0.333667
4.010033	0.1	0.330806
4.011700	0.1	0.328004
4.013367	0.1	0.326455
4.015033	0.1	0.326633
4.016700	0.1	0.327885
4.018367	0.1	0.328898
4.020033	0.1	0.329375
4.021700	0.1	0.329733
4.023367	0.1	0.330210
4.025033	0.1	0.330448
4.026700	0.1	0.330508
4.028367	0.1	0.330091
4.030033	0.1	0.328362
4.031700	0.1	0.325084
4.033367	0.1	0.321150
4.035033	0.1	0.317454
4.036700	0.1	0.314057
4.038367	0.1	0.310898
4.040033	0.1	0.308514
4.041700	0.1	0.308037
4.043367	0.1	0.309467
4.045033	0.1	0.310898
4.046700	0.1	0.310004
4.048367	0.1	0.306427
4.050033	0.1	0.302255
4.051700	0.1	0.299692
4.053367	0.1	0.299096
4.055033	0.1	0.299513
4.056700	0.1	0.299335
4.058367	0.1	0.297368
4.060033	0.1	0.293255
4.061700	0.1	0.287712
4.063367	0.1	0.281870
4.065033	0.1	0.276804
4.066700	0.1	0.273228
4.068367	0.1	0.271380
4.070033	0.1	0.270545
4.071700	0.1	0.269294
4.073367	0.1	0.266910
4.075033	0.1	0.263393
4.076700	0.1	0.259697
4.078367	0.1	0.257373
4.080033	0.1	0.257134
4.081700	0.1	0.258803
4.083367	0.1	0.261486
4.085033	0.1	0.263929
4.086700	0.1	0.264823
4.088367	0.1	0.264466
4.090033	0.1	0.263929
4.091700	0.1	0.264108
4.093367	0.1	0.265181
4.095033	0.1	0.266969
4.096700	0.1	0.268996
4.098367	0.1	0.269651
4.100033	0.1	0.267625
4.101700	0.1	0.263333
4.103367	0.1	0.258505
4.105033	0.1	0.254691
4.106700	0.1	0.252247
4.108367	0.1	0.250459
4.110033	0.1	0.248671
4.111700	0.1	0.246763
4.113367	0.1	0.244439
4.115033	0.1	0.241756
4.116700	0.1	0.239193
4.118367	0.1	0.237823
4.120033	0.1	0.237286
4.121700	0.1	0.236511
4.123367	0.1	0.235021
4.125033	0.1	0.233233
4.126700	0.1	0.231326
4.128367	0.1	0.229478
4.130033	0.1	0.227630
4.131700	0.1	0.226140
4.133367	0.1	0.225008
4.135033	0.1	0.223935
4.136700	0.1	0.222385
4.138367	0.1	0.220299
4.140033	0.1	0.218093
4.141700	0.1	0.215948
4.143367	0.1	0.213623
4.145033	0.1	0.211418
4.146700	0.1	0.209570
4.148367	0.1	0.208020
4.150033	0.1	0.207067
4.151700	0.1	0.207067
4.153367	0.1	0.208318
4.155033	0.1	0.210524
4.156700	0.1	0.212550
4.158367	0.1	0.212729
4.160033	0.1	0.210345
4.161700	0.1	0.206530
4.163367	0.1	0.203192
4.165033	0.1	0.201046
4.166700	0.1	0.198603
4.168367	0.1	0.194430
4.170033	0.1	0.189066
4.171700	0.1	0.184417
4.173367	0.1	0.182569
4.175033	0.1	0.184536
4.176700	0.1	0.188828
4.178367	0.1	0.192583
4.180033	0.1	0.193596
4.181700	0.1	0.191927
4.183367	0.1	0.188589
4.185033	0.1	0.184476
4.186700	0.1	0.180364
4.188367	0.1	0.176907
4.190033	0.1	0.174940
4.191700	0.1	0.174999
4.193367	0.1	0.176430
4.195033	0.1	0.177562
4.196700	0.1	0.177324
4.198367	0.1	0.175953
4.200033	0.1	0.174224
4.201700	0.1	0.172675
4.203367	0.1	0.172257
4.205033	0.1	0.173330
4.206700	0.1	0.175059
4.208367	0.1	0.176430
4.210033	0.1	0.177383
4.211700	0.1	0.178635
4.213367	0.1	0.180066
4.215033	0.1	0.180364
4.216700	0.1	0.178218
4.218367	0.1	0.173330
4.220033	0.1	0.167370
4.221700	0.1	0.162840
4.223367	0.1	0.161409
4.225033	0.1	0.161827
4.226700	0.1	0.161529
4.228367	0.1	0.159085
4.230033	0.1	0.155509
4.231700	0.1	0.152886
4.233367	0.1	0.152051
4.235033	0.1	0.151992
4.236700	0.1	0.151396
4.238367	0.1	0.150085
4.240033	0.1	0.149250
4.241700	0.1	0.149727
4.243367	0.1	0.150859
4.245033	0.1	0.151336
4.246700	0.1	0.150561
4.248367	0.1	0.148475
4.250033	0.1	0.145435
4.251700	0.1	0.141501
4.253367	0.1	0.136971
4.255033	0.1	0.133157
4.256700	0.1	0.132144
4.258367	0.1	0.134110
4.260033	0.1	0.137508
4.261700	0.1	0.140488
4.263367	0.1	0.142515
4.265033	0.1	0.143766
4.266700	0.1	0.144243
4.268367	0.1	0.143409
4.270033	0.1	0.141501
4.271700	0.1	0.139892
4.273367	0.1	0.140250
4.275033	0.1	0.143230
4.276700	0.1	0.146925
4.278367	0.1	0.148714
4.280033	0.1	0.147700
4.281700	0.1	0.144899
4.283367	0.1	0.141859
4.285033	0.1	0.139654
4.286700	0.1	0.138879
4.288367	0.1	0.138998
4.290033	0.1	0.138760
4.291700	0.1	0.137568
4.293367	0.1	0.135720
4.295033	0.1	0.133157
4.296700	0.1	0.129461
4.298367	0.1	0.125706
4.300033	0.1	0.124276
4.301700	0.1	0.125647
4.303367	0.1	0.128567
4.305033	0.1	0.132322
4.306700	0.1	0.136971
4.308367	0.1	0.141561
4.310033	0.1	0.144064
4.311700	0.1	0.143290
4.313367	0.1	0.139952
4.315033	0.1	0.136256
4.316700	0.1	0.134110
4.318367	0.1	0.134528
4.320033	0.1	0.136733
4.321700	0.1	0.139058
4.323367	0.1	0.140429
4.325033	0.1	0.141025
4.326700	0.1	0.141144
4.328367	0.1	0.140786
4.330033	0.1	0.139594
4.331700	0.1	0.137866
4.333367	0.1	0.136554
4.335033	0.1	0.136495
4.336700	0.1	0.137568
4.338367	0.1	0.139296
4.340033	0.1	0.141263
4.341700	0.1	0.143051
4.343367	0.1	0.143409
4.345033	0.1	0.142038
4.346700	0.1	0.139833
4.348367	0.1	0.137925
4.350033	0.1	0.137210
4.351700	0.1	0.137627
4.353367	0.1	0.138402
4.355033	0.1	0.138760
4.356700	0.1	0.138819
4.358367	0.1	0.139177
4.360033	0.1	0.140429
4.361700	0.1	0.143111
4.363367	0.1	0.146151
4.365033	0.1	0.147641
4.366700	0.1	0.147283
4.368367	0.1	0.146747
4.370033	0.1	0.147700
4.371700	0.1	0.149965
4.373367	0.1	0.152528
4.375033	0.1	0.154734
4.376700	0.1	0.156343
4.378367	0.1	0.157118
4.380033	0.1	0.157416
4.381700	0.1	0.157893
4.383367	0.1	0.159562
4.385033	0.1	0.162482
4.386700	0.1	0.165701
4.388367	0.1	0.168324
4.390033	0.1	0.170231
4.391700	0.1	0.172138
4.393367	0.1	0.174284
4.395033	0.1	0.176430
4.396700	0.1	0.178218
4.398367	0.1	0.179768
4.400033	0.1	0.181198
4.401700	0.1	0.183225
4.403367	0.1	0.186384
4.405033	0.1	0.190675
4.406700	0.1	0.196040
4.408367	0.1	0.202358
4.410033	0.1	0.208855
4.411700	0.1	0.214994
4.413367	0.1	0.220895
4.415033	0.1	0.226975
4.416700	0.1	0.233293
4.418367	0.1	0.238836
4.420033	0.1	0.242770
4.421700	0.1	0.244617
4.423367	0.1	0.244141
4.425033	0.1	0.242233
4.426700	0.1	0.241280
4.428367	0.1	0.244081
4.430033	0.1	0.251889
4.431700	0.1	0.262797
4.433367	0.1	0.273168
4.435033	0.1	0.280023
4.436700	0.1	0.282764
4.438367	0.1	0.282645
4.440033	0.1	0.281394
4.441700	0.1	0.280321
4.443367	0.1	0.279129
4.445033	0.1	0.277221
4.446700	0.1	0.275373
4.448367	0.1	0.274897
4.450033	0.1	0.275791
4.451700	0.1	0.277221
4.453367	0.1	0.278533
4.455033	0.1	0.279605
4.456700	0.1	0.280678
4.458367	0.1	0.282705
4.460033	0.1	0.286579
4.461700	0.1	0.291884
4.463367	0.1	0.297248
4.465033	0.1	0.301242
4.466700	0.1	0.303209
4.468367	0.1	0.303149
4.470033	0.1	0.301421
4.471700	0.1	0.298381
4.473367	0.1	0.294626
4.475033	0.1	0.291228
4.476700	0.1	0.288844
4.478367	0.1	0.286937
4.480033	0.1	0.285149
4.481700	0.1	0.284672
4.483367	0.1	0.286818
4.485033	0.1	0.291407
4.486700	0.1	0.295997
4.488367	0.1	0.298142
4.490033	0.1	0.297487
4.491700	0.1	0.295043
4.493367	0.1	0.292182
4.495033	0.1	0.289381
4.496700	0.1	0.287294
4.498367	0.1	0.286579
4.500033	0.1	0.287056
4.501700	0.1	0.287592
4.503367	0.1	0.287414
4.505033	0.1	0.286818
4.506700	0.1	0.286162
4.508367	0.1	0.285089
4.510033	0.1	0.283539
4.511700	0.1	0.282228
4.513367	0.1	0.281155
4.515033	0.1	0.280201
4.516700	0.1	0.279307
4.518367	0.1	0.277936
4.520033	0.1	0.275552
4.521700	0.1	0.271857
4.523367	0.1	0.266671
4.525033	0.1	0.260592
4.526700	0.1	0.255108
4.528367	0.1	0.252366
4.530033	0.1	0.253320
4.531700	0.1	0.256598
4.533367	0.1	0.260174
4.535033	0.1	0.263095
4.536700	0.1	0.265181
4.538367	0.1	0.265837
4.540033	0.1	0.264466
4.541700	0.1	0.261664
4.543367	0.1	0.258684
4.545033	0.1	0.256717
4.546700	0.1	0.255406
4.548367	0.1	0.253737
4.550033	0.1	0.251472
4.551700	0.1	0.248969
4.553367	0.1	0.246942
4.555033	0.1	0.245750
4.556700	0.1	0.245452
4.558367	0.1	0.244975
4.560033	0.1	0.243366
4.561700	0.1	0.240982
4.563367	0.1	0.239790
4.565033	0.1	0.240982
4.566700	0.1	0.244260
4.568367	0.1	0.248492
4.570033	0.1	0.252783
4.571700	0.1	0.256181
4.573367	0.1	0.258088
4.575033	0.1	0.258446
4.576700	0.1	0.258088
4.578367	0.1	0.258029
4.580033	0.1	0.257850
4.581700	0.1	0.256419
4.583367	0.1	0.253677
4.585033	0.1	0.251114
4.586700	0.1	0.250220
4.588367	0.1	0.251055
4.590033	0.1	0.251770
4.591700	0.1	0.250101
4.593367	0.1	0.245929
4.595033	0.1	0.241041
4.596700	0.1	0.237584
4.598367	0.1	0.236571
4.600033	0.1	0.237286
4.601700	0.1	0.238240
4.603367	0.1	0.239074
4.605033	0.1	0.240445
4.606700	0.1	0.243366
4.608367	0.1	0.247836
4.610033	0.1	0.252604
4.611700	0.1	0.256419
4.613367	0.1	0.258207
4.615033	0.1	0.257194
4.616700	0.1	0.253558
4.618367	0.1	0.248730
4.620033	0.1	0.244200
4.621700	0.1	0.240207
4.623367	0.1	0.236154
4.625033	0.1	0.232339
4.626700	0.1	0.229776
4.628367	0.1	0.228941
4.630033	0.1	0.229001
4.631700	0.1	0.228584
4.633367	0.1	0.227213
4.635033	0.1	0.225604
4.636700	0.1	0.225306
4.638367	0.1	0.227153
4.640033	0.1	0.230551
4.641700	0.1	0.234425
4.643367	0.1	0.238240
4.645033	0.1	0.241518
4.646700	0.1	0.243545
4.648367	0.1	0.243366
4.650033	0.1	0.241280
4.651700	0.1	0.238717
4.653367	0.1	0.236988
4.655033	0.1	0.236690
4.656700	0.1	0.237823
4.658367	0.1	0.239730
4.660033	0.1	0.241637
4.661700	0.1	0.243127
4.663367	0.1	0.244379
4.665033	0.1	0.245452
4.666700	0.1	0.245988
4.668367	0.1	0.245690
4.670033	0.1	0.244975
4.671700	0.1	0.244617
4.673367	0.1	0.244915
4.675033	0.1	0.245392
4.676700	0.1	0.245571
4.678367	0.1	0.244856
4.680033	0.1	0.243187
4.681700	0.1	0.241160
4.683367	0.1	0.239134
4.685033	0.1	0.237525
4.686700	0.1	0.236511
4.688367	0.1	0.235975
4.690033	0.1	0.235677
4.691700	0.1	0.235617
4.693367	0.1	0.236452
4.695033	0.1	0.239074
4.696700	0.1	0.243008
4.698367	0.1	0.246823
4.700033	0.1	0.249565
4.701700	0.1	0.251293
4.703367	0.1	0.252128
4.705033	0.1	0.252068
4.706700	0.1	0.251412
4.708367	0.1	0.250399
4.710033	0.1	0.248969
4.711700	0.1	0.247121
4.713367	0.1	0.245094
4.715033	0.1	0.243664
4.716700	0.1	0.243306
4.718367	0.1	0.242710
4.720033	0.1	0.240386
4.721700	0.1	0.236571
4.723367	0.1	0.232875
4.725033	0.1	0.229836
4.726700	0.1	0.227571
4.728367	0.1	0.226915
4.730033	0.1	0.228703
4.731700	0.1	0.232518
4.733367	0.1	0.237167
4.735033	0.1	0.240982
4.736700	0.1	0.242591
4.738367	0.1	0.241518
4.740033	0.1	0.238776
4.741700	0.1	0.235915
4.743367	0.1	0.234544
4.745033	0.1	0.235558
4.746700	0.1	0.239074
4.748367	0.1	0.243783
4.750033	0.1	0.247955
4.751700	0.1	0.250816
4.753367	0.1	0.252247
4.755033	0.1	0.253201
4.756700	0.1	0.255227
4.758367	0.1	0.259042
4.760033	0.1	0.262976
4.761700	0.1	0.265002
4.763367	0.1	0.264466
4.765033	0.1	0.261843
4.766700	0.1	0.258207
4.768367	0.1	0.254929
4.770033	0.1	0.252962
4.771700	0.1	0.252426
4.773367	0.1	0.253618
4.775033	0.1	0.256598
4.776700	0.1	0.260234
4.778367	0.1	0.262678
4.780033	0.1	0.262558
4.781700	0.1	0.260115
4.783367	0.1	0.257313
4.785033	0.1	0.255764
4.786700	0.1	0.255585
4.788367	0.1	0.256240
4.790033	0.1	0.256896
4.791700	0.1	0.257313
4.793367	0.1	0.257552
4.795033	0.1	0.257730
4.796700	0.1	0.257611
4.798367	0.1	0.256717
4.800033	0.1	0.254869
4.801700	0.1	0.252843
4.803367	0.1	0.251472
4.805033	0.1	0.251353
4.806700	0.1	0.253081
4.808367	0.1	0.256717
4.810033	0.1	0.260949
4.811700	0.1	0.263572
4.813367	0.1	0.263214
4.815033	0.1	0.260711
4.816700	0.1	0.258386
4.818367	0.1	0.258088
4.820033	0.1	0.259221
4.821700	0.1	0.260174
4.823367	0.1	0.260055
4.825033	0.1	0.259399
4.826700	0.1	0.259340
4.828367	0.1	0.259876
4.830033	0.1	0.260413
4.831700	0.1	0.260592
4.833367	0.1	0.260711
4.835033	0.1	0.261128
4.836700	0.1	0.261903
4.838367	0.1	0.263274
4.840033	0.1	0.265181
4.841700	0.1	0.267208
4.843367	0.1	0.268638
4.845033	0.1	0.268638
4.846700	0.1	0.267148
4.848367	0.1	0.264525
4.850033	0.1	0.261366
4.851700	0.1	0.257969
4.853367	0.1	0.254393
4.855033	0.1	0.251234
4.856700	0.1	0.249028
4.858367	0.1	0.247955
4.860033	0.1	0.248075
4.861700	0.1	0.249982
4.863367	0.1	0.253975
4.865033	0.1	0.258863
4.866700	0.1	0.262856
4.868367	0.1	0.264764
4.870033	0.1	0.264585
4.871700	0.1	0.263095
4.873367	0.1	0.261307
4.875033	0.1	0.260174
4.876700	0.1	0.260353
4.878367	0.1	0.261545
4.880033	0.1	0.263333
4.881700	0.1	0.265539
4.883367	0.1	0.268161
4.885033	0.1	0.271142
4.886700	0.1	0.274062
4.888367	0.1	0.276208
4.890033	0.1	0.277102
4.891700	0.1	0.276029
4.893367	0.1	0.272930
4.895033	0.1	0.268400
4.896700	0.1	0.264049
4.898367	0.1	0.261068
4.900033	0.1	0.259757
4.901700	0.1	0.259936
4.903367	0.1	0.261009
4.905033	0.1	0.262439
4.906700	0.1	0.264049
4.908367	0.1	0.265896
4.910033	0.1	0.267327
4.911700	0.1	0.267446
4.913367	0.1	0.266314
4.915033	0.1	0.264525
4.916700	0.1	0.262201
4.918367	0.1	0.259757
4.920033	0.1	0.258088
4.921700	0.1	0.258386
4.923367	0.1	0.260830
4.925033	0.1	0.264823
4.926700	0.1	0.269473
4.928367	0.1	0.274122
4.930033	0.1	0.277698
4.931700	0.1	0.278890
4.933367	0.1	0.277519
4.935033	0.1	0.275433
4.936700	0.1	0.274897
4.938367	0.1	0.276566
4.940033	0.1	0.279367
4.941700	0.1	0.282109
4.943367	0.1	0.284135
4.945033	0.1	0.285566
4.946700	0.1	0.286937
4.948367	0.1	0.289261
4.950033	0.1	0.292659
4.951700	0.1	0.296175
4.953367	0.1	0.298321
4.955033	0.1	0.298619
4.956700	0.1	0.298321
4.958367	0.1	0.298738
4.960033	0.1	0.299990
4.961700	0.1	0.301123
4.963367	0.1	0.301778
4.965033	0.1	0.302076
4.966700	0.1	0.303030
4.968367	0.1	0.305414
4.970033	0.1	0.308752
4.971700	0.1	0.311792
4.973367	0.1	0.313818
4.975033	0.1	0.314951
4.976700	0.1	0.315070
4.978367	0.1	0.314534
4.980033	0.1	0.314116
4.981700	0.1	0.313759
4.983367	0.1	0.312924
4.985033	0.1	0.311852
4.986700	0.1	0.311196
4.988367	0.1	0.311732
4.990033	0.1	0.314713
4.991700	0.1	0.320673
4.993367	0.1	0.328660
4.995033	0.1	0.336409
4.996700	0.1	0.341535
4.998367	0.1	0.342846
5.000033	0.1	0.341177
5.001700	0.1	0.338614
5.003367	0.1	0.337482
5.005033	0.1	0.338972
5.006700	0.1	0.342309
5.008367	0.1	0.345588
5.010033	0.1	0.347257
5.011700	0.1	0.347376
5.013367	0.1	0.347257
5.015033	0.1	0.348508
5.016700	0.1	0.352621
5.018367	0.1	0.359416
5.020033	0.1	0.366867
5.021700	0.1	0.372529
5.023367	0.1	0.375390
5.025033	0.1	0.376165
5.026700	0.1	0.376105
5.028367	0.1	0.376284
5.030033	0.1	0.377893
5.031700	0.1	0.381649
5.033367	0.1	0.386655
5.035033	0.1	0.390828
5.036700	0.1	0.393271
5.038367	0.1	0.395238
5.040033	0.1	0.397563
5.041700	0.1	0.400186
5.043367	0.1	0.403821
5.045033	0.1	0.409663
5.046700	0.1	0.417173
5.048367	0.1	0.423431
5.050033	0.1	0.425637
5.051700	0.1	0.423789
5.053367	0.1	0.419736
5.055033	0.1	0.416398
5.056700	0.1	0.416040
5.058367	0.1	0.419080
5.060033	0.1	0.424564
5.061700	0.1	0.431240
5.063367	0.1	0.437796
5.065033	0.1	0.443041
5.066700	0.1	0.447154
5.068367	0.1	0.452042
5.070033	0.1	0.459075
5.071700	0.1	0.467122
5.073367	0.1	0.473619
5.075033	0.1	0.477374
5.076700	0.1	0.479400
5.078367	0.1	0.481308
5.080033	0.1	0.484288
5.081700	0.1	0.488222
5.083367	0.1	0.492632
5.085033	0.1	0.496984
5.086700	0.1	0.501215
5.088367	0.1	0.505865
5.090033	0.1	0.510454
5.091700	0.1	0.513852
5.093367	0.1	0.515580
5.095033	0.1	0.516176
5.096700	0.1	0.516236
5.098367	0.1	0.516713
5.100033	0.1	0.518918
5.101700	0.1	0.523746
5.103367	0.1	0.530303
5.105033	0.1	0.536084
5.106700	0.1	0.539482
5.108367	0.1	0.541270
5.110033	0.1	0.543118
5.111700	0.1	0.545085
5.113367	0.1	0.546217
5.115033	0.1	0.546515
5.116700	0.1	0.547111
5.118367	0.1	0.549078
5.120033	0.1	0.552833
5.121700	0.1	0.558257
5.123367	0.1	0.564754
5.125033	0.1	0.571072
5.126700	0.1	0.575960
5.128367	0.1	0.579655
5.130033	0.1	0.582755
5.131700	0.1	0.585556
5.133367	0.1	0.588715
5.135033	0.1	0.593305
5.136700	0.1	0.600219
5.138367	0.1	0.609100
5.140033	0.1	0.618756
5.141700	0.1	0.628173
5.143367	0.1	0.636458
5.145033	0.1	0.643194
5.146700	0.1	0.648081
5.148367	0.1	0.651717
5.150033	0.1	0.655174
5.151700	0.1	0.660002
5.153367	0.1	0.666797
5.155033	0.1	0.674963
5.156700	0.1	0.683665
5.158367	0.1	0.693262
5.160033	0.1	0.704050
5.161700	0.1	0.715613
5.163367	0.1	0.726759
5.165033	0.1	0.737429
5.166700	0.1	0.748694
5.168367	0.1	0.761032
5.170033	0.1	0.773668
5.171700	0.1	0.784993
5.173367	0.1	0.794768
5.175033	0.1	0.804365
5.176700	0.1	0.814736
5.178367	0.1	0.825524
5.180033	0.1	0.836253
5.181700	0.1	0.847220
5.183367	0.1	0.859320
5.185033	0.1	0.873268
5.186700	0.1	0.889361
5.188367	0.1	0.906527
5.190033	0.1	0.923276
5.191700	0.1	0.938594
5.193367	0.1	0.952125
5.195033	0.1	0.964344
5.196700	0.1	0.976205
5.198367	0.1	0.989020
5.200033	0.1	1.003742
5.201700	0.1	1.020491
5.203367	0.1	1.038075
5.205033	0.1	1.055360
5.206700	0.1	1.072228
5.208367	0.1	1.089394
5.210033	0.1	1.107395
5.211700	0.1	1.125932
5.213367	0.1	1.143992
5.215033	0.1	1.160979
5.216700	0.1	1.177073
5.218367	0.1	1.193464
5.220033	0.1	1.211345
5.221700	0.1	1.230896
5.223367	0.1	1.251280
5.225033	0.1	1.271367
5.226700	0.1	1.289785
5.228367	0.1	1.306236
5.230033	0.1	1.322031
5.231700	0.1	1.338840
5.233367	0.1	1.356840
5.235033	0.1	1.375079
5.236700	0.1	1.393080
5.238367	0.1	1.410484
5.240033	0.1	1.426578
5.241700	0.1	1.440585
5.243367	0.1	1.453042
5.245033	0.1	1.465082
5.246700	0.1	1.477838
5.248367	0.1	1.492262
5.250033	0.1	1.508415
5.251700	0.1	1.525462
5.253367	0.1	1.542330
5.255033	0.1	1.558602
5.256700	0.1	1.573622
5.258367	0.1	1.586735
5.260033	0.1	1.598120
5.261700	0.1	1.608491
5.263367	0.1	1.618087
5.265033	0.1	1.626074
5.266700	0.1	1.632035
5.268367	0.1	1.636148
5.270033	0.1	1.639307
5.271700	0.1	1.643181
5.273367	0.1	1.649320
5.275033	0.1	1.657903
5.276700	0.1	1.668215
5.278367	0.1	1.679182
5.280033	0.1	1.689613
5.281700	0.1	1.698136
5.283367	0.1	1.703739
5.285033	0.1	1.706064
5.286700	0.1	1.706004
5.288367	0.1	1.704872
5.290033	0.1	1.704335
5.291700	0.1	1.705706
5.293367	0.1	1.709283
5.295033	0.1	1.713753
5.296700	0.1	1.717568
5.298367	0.1	1.719415
5.300033	0.1	1.718462
5.301700	0.1	1.715660
5.303367	0.1	1.713157
5.305033	0.1	1.712501
5.306700	0.1	1.714289
5.308367	0.1	1.717746
5.310033	0.1	1.721323
5.311700	0.1	1.724303
5.313367	0.1	1.726866
5.315033	0.1	1.728833
5.316700	0.1	1.730085
5.318367	0.1	1.730383
5.320033	0.1	1.729965
5.321700	0.1	1.729667
5.323367	0.1	1.730204
5.325033	0.1	1.731217
5.326700	0.1	1.731575
5.328367	0.1	1.729906
5.330033	0.1	1.725972
5.331700	0.1	1.721025
5.333367	0.1	1.716256
5.335033	0.1	1.712203
5.336700	0.1	1.708627
5.338367	0.1	1.705408
5.340033	0.1	1.702607
5.341700	0.1	1.700759
5.343367	0.1	1.700640
5.345033	0.1	1.702607
5.346700	0.1	1.705766
5.348367	0.1	1.708329
5.350033	0.1	1.708686
5.351700	0.1	1.706720
5.353367	0.1	1.703620
5.355033	0.1	1.701295
5.356700	0.1	1.700759
5.358367	0.1	1.701653
5.360033	0.1	1.702786
5.361700	0.1	1.702845
5.363367	0.1	1.701415
5.365033	0.1	1.699150
5.366700	0.1	1.696825
5.368367	0.1	1.694620
5.370033	0.1	1.692057
5.371700	0.1	1.688957
5.373367	0.1	1.685262
5.375033	0.1	1.681328
5.376700	0.1	1.677632
5.378367	0.1	1.674771
5.380033	0.1	1.673043
5.381700	0.1	1.672983
5.383367	0.1	1.674235
5.385033	0.1	1.675248
5.386700	0.1	1.674533
5.388367	0.1	1.672387
5.390033	0.1	1.669943
5.391700	0.1	1.668096
5.393367	0.1	1.667440
5.395033	0.1	1.668811
5.396700	0.1	1.672506
5.398367	0.1	1.677573
5.400033	0.1	1.682282
5.401700	0.1	1.684666
5.403367	0.1	1.683891
5.405033	0.1	1.680434
5.406700	0.1	1.675248
5.408367	0.1	1.669169
5.410033	0.1	1.663506
5.411700	0.1	1.659811
5.413367	0.1	1.658559
5.415033	0.1	1.658976
5.416700	0.1	1.659870
5.418367	0.1	1.660586
5.420033	0.1	1.660884
5.421700	0.1	1.661003
5.423367	0.1	1.660824
5.425033	0.1	1.659751
5.426700	0.1	1.657665
5.428367	0.1	1.655042
5.430033	0.1	1.652777
5.431700	0.1	1.651406
5.433367	0.1	1.650274
5.435033	0.1	1.648605
5.436700	0.1	1.645982
5.438367	0.1	1.642704
5.440033	0.1	1.639307
5.441700	0.1	1.636446
5.443367	0.1	1.634717
5.445033	0.1	1.634479
5.446700	0.1	1.635552
5.448367	0.1	1.636803
5.450033	0.1	1.636982
5.451700	0.1	1.635850
5.453367	0.1	1.634002
5.455033	0.1	1.631498
5.456700	0.1	1.628518
5.458367	0.1	1.625955
5.460033	0.1	1.624942
5.461700	0.1	1.626194
5.463367	0.1	1.629830
5.465033	0.1	1.634419
5.466700	0.1	1.638115
5.468367	0.1	1.639664
5.470033	0.1	1.639485
5.471700	0.1	1.638830
5.473367	0.1	1.638293
5.475033	0.1	1.637459
5.476700	0.1	1.635969
5.478367	0.1	1.634419
5.480033	0.1	1.633644
5.481700	0.1	1.633287
5.483367	0.1	1.632393
5.485033	0.1	1.630485
5.486700	0.1	1.627922
5.488367	0.1	1.625061
5.490033	0.1	1.622439
5.491700	0.1	1.620889
5.493367	0.1	1.621187
5.495033	0.1	1.622975
5.496700	0.1	1.625598
5.498367	0.1	1.628757
5.500033	0.1	1.632035
5.501700	0.1	1.634181
5.503367	0.1	1.633167
5.505033	0.1	1.628280
5.506700	0.1	1.621246
5.508367	0.1	1.614869
5.510033	0.1	1.610816
5.511700	0.1	1.609206
5.513367	0.1	1.609743
5.515033	0.1	1.612008
5.516700	0.1	1.614690
5.518367	0.1	1.616955
5.520033	0.1	1.618624
5.521700	0.1	1.619578
5.523367	0.1	1.619637
5.525033	0.1	1.618862
5.526700	0.1	1.617015
5.528367	0.1	1.613736
5.530033	0.1	1.609862
5.531700	0.1	1.606464
5.533367	0.1	1.604498
5.535033	0.1	1.604974
5.536700	0.1	1.608193
5.538367	0.1	1.612365
5.540033	0.1	1.615226
5.541700	0.1	1.615644
5.543367	0.1	1.614750
5.545033	0.1	1.614153
5.546700	0.1	1.615048
5.548367	0.1	1.617491
5.550033	0.1	1.620650
5.551700	0.1	1.623035
5.553367	0.1	1.623631
5.555033	0.1	1.622737
5.556700	0.1	1.621366
5.558367	0.1	1.619935
5.560033	0.1	1.618445
5.561700	0.1	1.617193
5.563367	0.1	1.616359
5.565033	0.1	1.615942
5.566700	0.1	1.615763
5.568367	0.1	1.615226
5.570033	0.1	1.613796
5.571700	0.1	1.612008
5.573367	0.1	1.610577
5.575033	0.1	1.609564
5.576700	0.1	1.608729
5.578367	0.1	1.608312
5.580033	0.1	1.608431
5.581700	0.1	1.608491
5.583367	0.1	1.608551
5.585033	0.1	1.609147
5.586700	0.1	1.610458
5.588367	0.1	1.611590
5.590033	0.1	1.611054
5.591700	0.1	1.608729
5.593367	0.1	1.605809
5.595033	0.1	1.603603
5.596700	0.1	1.602233
5.598367	0.1	1.601338
5.600033	0.1	1.600802
5.601700	0.1	1.600802
5.603367	0.1	1.601756
5.605033	0.1	1.603365
5.606700	0.1	1.604855
5.608367	0.1	1.605511
5.610033	0.1	1.605213
5.611700	0.1	1.604557
5.613367	0.1	1.604378
5.615033	0.1	1.604915
5.616700	0.1	1.606166
5.618367	0.1	1.608431
5.620033	0.1	1.610994
5.621700	0.1	1.611948
5.623367	0.1	1.610100
5.625033	0.1	1.605988
5.626700	0.1	1.601160
5.628367	0.1	1.597583
5.630033	0.1	1.596630
5.631700	0.1	1.598060
5.633367	0.1	1.600385
5.635033	0.1	1.602531
5.636700	0.1	1.603901
5.638367	0.1	1.604259
5.640033	0.1	1.603663
5.641700	0.1	1.601994
5.643367	0.1	1.599193
5.645033	0.1	1.595557
5.646700	0.1	1.591325
5.648367	0.1	1.587153
5.650033	0.1	1.583755
5.651700	0.1	1.581609
5.653367	0.1	1.580417
5.655033	0.1	1.579344
5.656700	0.1	1.577795
5.658367	0.1	1.576066
5.660033	0.1	1.575351
5.661700	0.1	1.576781
5.663367	0.1	1.580238
5.665033	0.1	1.584351
5.666700	0.1	1.587749
5.668367	0.1	1.589656
5.670033	0.1	1.589179
5.671700	0.1	1.585841
5.673367	0.1	1.580536
5.675033	0.1	1.575410
5.676700	0.1	1.571715
5.678367	0.1	1.569212
5.680033	0.1	1.566947
5.681700	0.1	1.564622
5.683367	0.1	1.562834
5.685033	0.1	1.562595
5.686700	0.1	1.564145
5.688367	0.1	1.566112
5.690033	0.1	1.566529
5.691700	0.1	1.564920
5.693367	0.1	1.562417
5.695033	0.1	1.560569
5.696700	0.1	1.559198
5.698367	0.1	1.557767
5.700033	0.1	1.556218
5.701700	0.1	1.554489
5.703367	0.1	1.551688
5.705033	0.1	1.547396
5.706700	0.1	1.543045
5.708367	0.1	1.540542
5.710033	0.1	1.540542
5.711700	0.1	1.542628
5.713367	0.1	1.545727
5.715033	0.1	1.548946
5.716700	0.1	1.551390
5.718367	0.1	1.552165
5.720033	0.1	1.550913
5.721700	0.1	1.547694
5.723367	0.1	1.543343
5.725033	0.1	1.538456
5.726700	0.1	1.533628
5.728367	0.1	1.529157
5.730033	0.1	1.525581
5.731700	0.1	1.523495
5.733367	0.1	1.522958
5.735033	0.1	1.523137
5.736700	0.1	1.523256
5.738367	0.1	1.523197
5.740033	0.1	1.522184
5.741700	0.1	1.519621
5.743367	0.1	1.515687
5.745033	0.1	1.511276
5.746700	0.1	1.507402
5.748367	0.1	1.504660
5.750033	0.1	1.502872
5.751700	0.1	1.501739
5.753367	0.1	1.501083
5.755033	0.1	1.500130
5.756700	0.1	1.498282
5.758367	0.1	1.495600
5.760033	0.1	1.492798
5.761700	0.1	1.490295
5.763367	0.1	1.488268
5.765033	0.1	1.486957
5.766700	0.1	1.485467
5.768367	0.1	1.481891
5.770033	0.1	1.475871
5.771700	0.1	1.469433
5.773367	0.1	1.465142
5.775033	0.1	1.464009
5.776700	0.1	1.464725
5.778367	0.1	1.465321
5.780033	0.1	1.464546
5.781700	0.1	1.462460
5.783367	0.1	1.460135
5.785033	0.1	1.458824
5.786700	0.1	1.459539
5.788367	0.1	1.462221
5.790033	0.1	1.465142
5.791700	0.1	1.466692
5.793367	0.1	1.466215
5.795033	0.1	1.464129
5.796700	0.1	1.460850
5.798367	0.1	1.456440
5.800033	0.1	1.451135
5.801700	0.1	1.446366
5.803367	0.1	1.442909
5.805033	0.1	1.439631
5.806700	0.1	1.435042
5.808367	0.1	1.429737
5.810033	0.1	1.425862
5.811700	0.1	1.425147
5.813367	0.1	1.426876
5.815033	0.1	1.428843
5.816700	0.1	1.428902
5.818367	0.1	1.427114
5.820033	0.1	1.424790
5.821700	0.1	1.423538
5.823367	0.1	1.423776
5.825033	0.1	1.423895
5.826700	0.1	1.422703
5.828367	0.1	1.421034
5.830033	0.1	1.420021
5.831700	0.1	1.419604
5.833367	0.1	1.418769
5.835033	0.1	1.416922
5.836700	0.1	1.414001
5.838367	0.1	1.410246
5.840033	0.1	1.406193
5.841700	0.1	1.402080
5.843367	0.1	1.397252
5.845033	0.1	1.391232
5.846700	0.1	1.384258
5.848367	0.1	1.377583
5.850033	0.1	1.372933
5.851700	0.1	1.371384
5.853367	0.1	1.371801
5.855033	0.1	1.372337
5.856700	0.1	1.372516
5.858367	0.1	1.372814
5.860033	0.1	1.372814
5.861700	0.1	1.371801
5.863367	0.1	1.369357
5.865033	0.1	1.365542
5.866700	0.1	1.360834
5.868367	0.1	1.356781
5.870033	0.1	1.354456
5.871700	0.1	1.353383
5.873367	0.1	1.352787
5.875033	0.1	1.351893
5.876700	0.1	1.350403
5.878367	0.1	1.348317
5.880033	0.1	1.345873
5.881700	0.1	1.343250
5.883367	0.1	1.340628
5.885033	0.1	1.337588
5.886700	0.1	1.333237
5.888367	0.1	1.327574
5.890033	0.1	1.321554
5.891700	0.1	1.316369
5.893367	0.1	1.313090
5.895033	0.1	1.311719
5.896700	0.1	1.310885
5.898367	0.1	1.308799
5.900033	0.1	1.304865
5.901700	0.1	1.299441
5.903367	0.1	1.292944
5.905033	0.1	1.286089
5.906700	0.1	1.279712
5.908367	0.1	1.274228
5.910033	0.1	1.269043
5.911700	0.1	1.262903
5.913367	0.1	1.255930
5.915033	0.1	1.249194
5.916700	0.1	1.243711
5.918367	0.1	1.239598
5.920033	0.1	1.236856
5.921700	0.1	1.234949
5.923367	0.1	1.232803
5.925033	0.1	1.229525
5.926700	0.1	1.225352
5.928367	0.1	1.221120
5.930033	0.1	1.217187
5.931700	0.1	1.213670
5.933367	0.1	1.210749
5.935033	0.1	1.207769
5.936700	0.1	1.203597
5.938367	0.1	1.197338
5.940033	0.1	1.189172
5.941700	0.1	1.180232
5.943367	0.1	1.172006
5.945033	0.1	1.165271
5.946700	0.1	1.159787
5.948367	0.1	1.154840
5.950033	0.1	1.149356
5.951700	0.1	1.142323
5.953367	0.1	1.133978
5.955033	0.1	1.125395
5.956700	0.1	1.118183
5.958367	0.1	1.112759
5.960033	0.1	1.108348
5.961700	0.1	1.103759
5.963367	0.1	1.098514
5.965033	0.1	1.093268
5.966700	0.1	1.088202
5.968367	0.1	1.082838
5.970033	0.1	1.076102
5.971700	0.1	1.067579
5.973367	0.1	1.057446
5.975033	0.1	1.047015
5.976700	0.1	1.037896
5.978367	0.1	1.031578
5.980033	0.1	1.027823
5.981700	0.1	1.024723
5.983367	0.1	1.020312
5.985033	0.1	1.013935
5.986700	0.1	1.006126
5.988367	0.1	0.997722
5.990033	0.1	0.989497
5.991700	0.1	0.982285
5.993367	0.1	0.976980
5.995033	0.1	0.973284
5.996700	0.1	0.969529
5.998367	0.1	0.963628
6.000033	0.1	0.955403
6.001700	0.1	0.946164
6.003367	0.1	0.937343
6.005033	0.1	0.929475
6.006700	0.1	0.922024
6.008367	0.1	0.913918
6.010033	0.1	0.904739
6.011700	0.1	0.894845
6.013367	0.1	0.885248
6.015033	0.1	0.876844
6.016700	0.1	0.870466
6.018367	0.1	0.865936
6.020033	0.1	0.862002
6.021700	0.1	0.857294
6.023367	0.1	0.851929
6.025033	0.1	0.846863
6.026700	0.1	0.841796
6.028367	0.1	0.835180
6.030033	0.1	0.826120
6.031700	0.1	0.815153
6.033367	0.1	0.803649
6.035033	0.1	0.792503
6.036700	0.1	0.782371
6.038367	0.1	0.773251
6.040033	0.1	0.764668
6.041700	0.1	0.756383
6.043367	0.1	0.748634
6.045033	0.1	0.741184
6.046700	0.1	0.734091
6.048367	0.1	0.728309
6.050033	0.1	0.724554
6.051700	0.1	0.722051
6.053367	0.1	0.718892
6.055033	0.1	0.714660
6.056700	0.1	0.709772
6.058367	0.1	0.705123
6.060033	0.1	0.701249
6.061700	0.1	0.697553
6.063367	0.1	0.692964
6.065033	0.1	0.686646
6.066700	0.1	0.678778
6.068367	0.1	0.670373
6.070033	0.1	0.662625
6.071700	0.1	0.656307
6.073367	0.1	0.651181
6.075033	0.1	0.646651
6.076700	0.1	0.642121
6.078367	0.1	0.636995
6.080033	0.1	0.631034
6.081700	0.1	0.624061
6.083367	0.1	0.616550
6.085033	0.1	0.608861
6.086700	0.1	0.601232
6.088367	0.1	0.593901
6.090033	0.1	0.587702
6.091700	0.1	0.583351
6.093367	0.1	0.580728
6.095033	0.1	0.579119
6.096700	0.1	0.577331
6.098367	0.1	0.574529
6.100033	0.1	0.569761
6.101700	0.1	0.562668
6.103367	0.1	0.554442
6.105033	0.1	0.546336
6.106700	0.1	0.539184
6.108367	0.1	0.533462
6.110033	0.1	0.529647
6.111700	0.1	0.527442
6.113367	0.1	0.526249
6.115033	0.1	0.525713
6.116700	0.1	0.525296
6.118367	0.1	0.524461
6.120033	0.1	0.522614
6.121700	0.1	0.519753
6.123367	0.1	0.516176
6.125033	0.1	0.511467
6.126700	0.1	0.505567
6.128367	0.1	0.499308
6.130033	0.1	0.493825
6.131700	0.1	0.489891
6.133367	0.1	0.487626
6.135033	0.1	0.486910
6.136700	0.1	0.486612
6.138367	0.1	0.485063
6.140033	0.1	0.481010
6.141700	0.1	0.474870
6.143367	0.1	0.468671
6.145033	0.1	0.463665
6.146700	0.1	0.459433
6.148367	0.1	0.455022
6.150033	0.1	0.450611
6.151700	0.1	0.446856
6.153367	0.1	0.443578
6.155033	0.1	0.439823
6.156700	0.1	0.435591
6.158367	0.1	0.432193
6.160033	0.1	0.430465
6.161700	0.1	0.430405
6.163367	0.1	0.431299
6.165033	0.1	0.432074
6.166700	0.1	0.431359
6.168367	0.1	0.428796
6.170033	0.1	0.425398
6.171700	0.1	0.422418
6.173367	0.1	0.420094
6.175033	0.1	0.418067
6.176700	0.1	0.416219
6.178367	0.1	0.415206
6.180033	0.1	0.414968
6.181700	0.1	0.413835
6.183367	0.1	0.410199
6.185033	0.1	0.404418
6.186700	0.1	0.398695
6.188367	0.1	0.395596
6.190033	0.1	0.396550
6.191700	0.1	0.401020
6.193367	0.1	0.406981
6.195033	0.1	0.412107
6.196700	0.1	0.415087
6.198367	0.1	0.415802
6.200033	0.1	0.415266
6.201700	0.1	0.414670
6.203367	0.1	0.414312
6.205033	0.1	0.413954
6.206700	0.1	0.413239
6.208367	0.1	0.411630
6.210033	0.1	0.408947
6.211700	0.1	0.405788
6.213367	0.1	0.402987
6.215033	0.1	0.401139
6.216700	0.1	0.399768
6.218367	0.1	0.397742
6.220033	0.1	0.394404
6.221700	0.1	0.391006
6.223367	0.1	0.389457
6.225033	0.1	0.390053
6.226700	0.1	0.391424
6.228367	0.1	0.392675
6.230033	0.1	0.394166
6.231700	0.1	0.396073
6.233367	0.1	0.397503
6.235033	0.1	0.397325
6.236700	0.1	0.395060
6.238367	0.1	0.391543
6.240033	0.1	0.388384
6.241700	0.1	0.386894
6.243367	0.1	0.387788
6.245033	0.1	0.390410
6.246700	0.1	0.392616
6.248367	0.1	0.392675
6.250033	0.1	0.391185
6.251700	0.1	0.390053
6.253367	0.1	0.390172
6.255033	0.1	0.391245
6.256700	0.1	0.393212
6.258367	0.1	0.395954
6.260033	0.1	0.398755
6.261700	0.1	0.400484
6.263367	0.1	0.400722
6.265033	0.1	0.399768
6.266700	0.1	0.398576
6.268367	0.1	0.398576
6.270033	0.1	0.400364
6.271700	0.1	0.403464
6.273367	0.1	0.406325
6.275033	0.1	0.407755
6.276700	0.1	0.407517
6.278367	0.1	0.406623
6.280033	0.1	0.406623
6.281700	0.1	0.407934
6.283367	0.1	0.409424
6.285033	0.1	0.409722
6.286700	0.1	0.409544
6.288367	0.1	0.411212
6.290033	0.1	0.415742
6.291700	0.1	0.421941
6.293367	0.1	0.428379
6.295033	0.1	0.434339
6.296700	0.1	0.439405
6.298367	0.1	0.442803
6.300033	0.1	0.444353
6.301700	0.1	0.445426
6.303367	0.1	0.447154
6.305033	0.1	0.449300
6.306700	0.1	0.451088
6.308367	0.1	0.452578
6.310033	0.1	0.454485
6.311700	0.1	0.457525
6.313367	0.1	0.461698
6.315033	0.1	0.466406
6.316700	0.1	0.470817
6.318367	0.1	0.474930
6.320033	0.1	0.479579
6.321700	0.1	0.484586
6.323367	0.1	0.489116
6.325033	0.1	0.493348
6.326700	0.1	0.497878
6.328367	0.1	0.502944
6.330033	0.1	0.508308
6.331700	0.1	0.513554
6.333367	0.1	0.518382
6.335033	0.1	0.523448
6.336700	0.1	0.528872
6.338367	0.1	0.534177
6.340033	0.1	0.538826
6.341700	0.1	0.543296
6.343367	0.1	0.547588
6.345033	0.1	0.551522
6.346700	0.1	0.555635
6.348367	0.1	0.561118
6.350033	0.1	0.568450
6.351700	0.1	0.576913
6.353367	0.1	0.585437
6.355033	0.1	0.593543
6.356700	0.1	0.601769
6.358367	0.1	0.610650
6.360033	0.1	0.619948
6.361700	0.1	0.628591
6.363367	0.1	0.636518
6.365033	0.1	0.644743
6.366700	0.1	0.654042
6.368367	0.1	0.663817
6.370033	0.1	0.672758
6.371700	0.1	0.680685
6.373367	0.1	0.688613
6.375033	0.1	0.697494
6.376700	0.1	0.707626
6.378367	0.1	0.718713
6.380033	0.1	0.729799
6.381700	0.1	0.739932
6.383367	0.1	0.748932
6.385033	0.1	0.757992
6.386700	0.1	0.768960
6.388367	0.1	0.782192
6.390033	0.1	0.796557
6.391700	0.1	0.810504
6.393367	0.1	0.823557
6.395033	0.1	0.835657
6.396700	0.1	0.846803
6.398367	0.1	0.857472
6.400033	0.1	0.869274
6.401700	0.1	0.883520
6.403367	0.1	0.899434
6.405033	0.1	0.914812
6.406700	0.1	0.927568
6.408367	0.1	0.936806
6.410033	0.1	0.943601
6.411700	0.1	0.949681
6.413367	0.1	0.956357
6.415033	0.1	0.963867
6.416700	0.1	0.972331
6.418367	0.1	0.981808
6.420033	0.1	0.992775
6.421700	0.1	1.005113
6.423367	0.1	1.017749
6.425033	0.1	1.029491
6.426700	0.1	1.039565
6.428367	0.1	1.047850
6.430033	0.1	1.055181
6.431700	0.1	1.062453
6.433367	0.1	1.069665
6.435033	0.1	1.076222
6.436700	0.1	1.081944
6.438367	0.1	1.087546
6.440033	0.1	1.093507
6.441700	0.1	1.098812
6.443367	0.1	1.102388
6.445033	0.1	1.104295
6.446700	0.1	1.105547
6.448367	0.1	1.107097
6.450033	0.1	1.109183
6.451700	0.1	1.111209
6.453367	0.1	1.112998
6.455033	0.1	1.114786
6.456700	0.1	1.116514
6.458367	0.1	1.117587
6.460033	0.1	1.117945
6.461700	0.1	1.118362
6.463367	0.1	1.119554
6.465033	0.1	1.121521
6.466700	0.1	1.124144
6.468367	0.1	1.126707
6.470033	0.1	1.128316
6.471700	0.1	1.128376
6.473367	0.1	1.127005
6.475033	0.1	1.124799
6.476700	0.1	1.122594
6.478367	0.1	1.120925
6.480033	0.1	1.119554
6.481700	0.1	1.118183
6.483367	0.1	1.116932
6.485033	0.1	1.116574
6.486700	0.1	1.117408
6.488367	0.1	1.118660
6.490033	0.1	1.119971
6.491700	0.1	1.121521
6.493367	0.1	1.122534
6.495033	0.1	1.121461
6.496700	0.1	1.117706
6.498367	0.1	1.112700
6.500033	0.1	1.108587
6.501700	0.1	1.105905
6.503367	0.1	1.103520
6.505033	0.1	1.101196
6.506700	0.1	1.099885
6.508367	0.1	1.100063
6.510033	0.1	1.101255
6.511700	0.1	1.102209
6.513367	0.1	1.101673
6.515033	0.1	1.099169
6.516700	0.1	1.095057
6.518367	0.1	1.089990
6.520033	0.1	1.084685
6.521700	0.1	1.080215
6.523367	0.1	1.078248
6.525033	0.1	1.079500
6.526700	0.1	1.082897
6.528367	0.1	1.086235
6.530033	0.1	1.087487
6.531700	0.1	1.085401
6.533367	0.1	1.080275
6.535033	0.1	1.074314
6.536700	0.1	1.069367
6.538367	0.1	1.065910
6.540033	0.1	1.064003
6.541700	0.1	1.064301
6.543367	0.1	1.067162
6.545033	0.1	1.071155
6.546700	0.1	1.074255
6.548367	0.1	1.075864
6.550033	0.1	1.077056
6.551700	0.1	1.078427
6.553367	0.1	1.078963
6.555033	0.1	1.077950
6.556700	0.1	1.076698
6.558367	0.1	1.077414
6.560033	0.1	1.080275
6.561700	0.1	1.083493
6.563367	0.1	1.085281
6.565033	0.1	1.085937
6.566700	0.1	1.086891
6.568367	0.1	1.088083
6.570033	0.1	1.088083
6.571700	0.1	1.085818
6.573367	0.1	1.081824
6.575033	0.1	1.077473
6.576700	0.1	1.073897
6.578367	0.1	1.071215
6.580033	0.1	1.069367
6.581700	0.1	1.068413
6.583367	0.1	1.068711
6.585033	0.1	1.070738
6.586700	0.1	1.074612
6.588367	0.1	1.080096
6.590033	0.1	1.085877
6.591700	0.1	1.090646
6.593367	0.1	1.093686
6.595033	0.1	1.095653
6.596700	0.1	1.097560
6.598367	0.1	1.099408
6.600033	0.1	1.099944
6.601700	0.1	1.097918
6.603367	0.1	1.094639
6.605033	0.1	1.093447
6.606700	0.1	1.095474
6.608367	0.1	1.098931
6.610033	0.1	1.101673
6.611700	0.1	1.103461
6.613367	0.1	1.105070
6.615033	0.1	1.106918
6.616700	0.1	1.108170
6.618367	0.1	1.107633
6.620033	0.1	1.105487
6.621700	0.1	1.103580
6.623367	0.1	1.104176
6.625033	0.1	1.108229
6.626700	0.1	1.115024
6.628367	0.1	1.123250
6.630033	0.1	1.131237
6.631700	0.1	1.137436
6.633367	0.1	1.140893
6.635033	0.1	1.141787
6.636700	0.1	1.141489
6.638367	0.1	1.141369
6.640033	0.1	1.141965
6.641700	0.1	1.142860
6.643367	0.1	1.143456
6.645033	0.1	1.142800
6.646700	0.1	1.140654
6.648367	0.1	1.137614
6.650033	0.1	1.135111
6.651700	0.1	1.134098
6.653367	0.1	1.134634
6.655033	0.1	1.136720
6.656700	0.1	1.140416
6.658367	0.1	1.145601
6.660033	0.1	1.151919
6.661700	0.1	1.158714
6.663367	0.1	1.165032
6.665033	0.1	1.169980
6.666700	0.1	1.173258
6.668367	0.1	1.175582
6.670033	0.1	1.177490
6.671700	0.1	1.178622
6.673367	0.1	1.178801
6.675033	0.1	1.179278
6.676700	0.1	1.181126
6.678367	0.1	1.183629
6.680033	0.1	1.185477
6.681700	0.1	1.185834
6.683367	0.1	1.184821
6.685033	0.1	1.183093
6.686700	0.1	1.182020
6.688367	0.1	1.182556
6.690033	0.1	1.184106
6.691700	0.1	1.185477
6.693367	0.1	1.186431
6.695033	0.1	1.188219
6.696700	0.1	1.192033
6.698367	0.1	1.197457
6.700033	0.1	1.203060
6.701700	0.1	1.208007
6.703367	0.1	1.212299
6.705033	0.1	1.215935
6.706700	0.1	1.218021
6.708367	0.1	1.217723
6.710033	0.1	1.214862
6.711700	0.1	1.210153
6.713367	0.1	1.204491
6.715033	0.1	1.198828
6.716700	0.1	1.194596
6.718367	0.1	1.192868
6.720033	0.1	1.193702
6.721700	0.1	1.196086
6.723367	0.1	1.198948
6.725033	0.1	1.201749
6.726700	0.1	1.204491
6.728367	0.1	1.206815
6.730033	0.1	1.209021
6.731700	0.1	1.211643
6.733367	0.1	1.214206
6.735033	0.1	1.215756
6.736700	0.1	1.215875
6.738367	0.1	1.215339
6.740033	0.1	1.214743
6.741700	0.1	1.213789
6.743367	0.1	1.212120
6.745033	0.1	1.209617
6.746700	0.1	1.206935
6.748367	0.1	1.205206
6.750033	0.1	1.204908
6.751700	0.1	1.206040
6.753367	0.1	1.208961
6.755033	0.1	1.213729
6.756700	0.1	1.218975
6.758367	0.1	1.222968
6.760033	0.1	1.224399
6.761700	0.1	1.223385
6.763367	0.1	1.220942
6.765033	0.1	1.218498
6.766700	0.1	1.217246
6.768367	0.1	1.217902
6.770033	0.1	1.219750
6.771700	0.1	1.221418
6.773367	0.1	1.221180
6.775033	0.1	1.218140
6.776700	0.1	1.213014
6.778367	0.1	1.208305
6.780033	0.1	1.206100
6.781700	0.1	1.206398
6.783367	0.1	1.208186
6.785033	0.1	1.210690
6.786700	0.1	1.213670
6.788367	0.1	1.216233
6.790033	0.1	1.217067
6.791700	0.1	1.216114
6.793367	0.1	1.214147
6.795033	0.1	1.211882
6.796700	0.1	1.210332
6.798367	0.1	1.210392
6.800033	0.1	1.212061
6.801700	0.1	1.214147
6.803367	0.1	1.215458
6.805033	0.1	1.215398
6.806700	0.1	1.214504
6.808367	0.1	1.214564
6.810033	0.1	1.216471
6.811700	0.1	1.219213
6.813367	0.1	1.221359
6.815033	0.1	1.221895
6.816700	0.1	1.220167
6.818367	0.1	1.216114
6.820033	0.1	1.210690
6.821700	0.1	1.206100
6.823367	0.1	1.204550
6.825033	0.1	1.206696
6.826700	0.1	1.210272
6.828367	0.1	1.212776
6.830033	0.1	1.213133
6.831700	0.1	1.211703
6.833367	0.1	1.209080
6.835033	0.1	1.206219
6.836700	0.1	1.203775
6.838367	0.1	1.202166
6.840033	0.1	1.201153
6.841700	0.1	1.200438
6.843367	0.1	1.199961
6.845033	0.1	1.199901
6.846700	0.1	1.200795
6.848367	0.1	1.203597
6.850033	0.1	1.208067
6.851700	0.1	1.212537
6.853367	0.1	1.216233
6.855033	0.1	1.219153
6.856700	0.1	1.221299
6.858367	0.1	1.221657
6.860033	0.1	1.219332
6.861700	0.1	1.214802
6.863367	0.1	1.209855
6.865033	0.1	1.206398
6.866700	0.1	1.205444
6.868367	0.1	1.206875
6.870033	0.1	1.209676
6.871700	0.1	1.212657
6.873367	0.1	1.214624
6.875033	0.1	1.214802
6.876700	0.1	1.212955
6.878367	0.1	1.210153
6.880033	0.1	1.207590
6.881700	0.1	1.205921
6.883367	0.1	1.205146
6.885033	0.1	1.205802
6.886700	0.1	1.208127
6.888367	0.1	1.211286
6.890033	0.1	1.214087
6.891700	0.1	1.215518
6.893367	0.1	1.216054
6.895033	0.1	1.216531
6.896700	0.1	1.217127
6.898367	0.1	1.216948
6.900033	0.1	1.214981
6.901700	0.1	1.210988
6.903367	0.1	1.205742
6.905033	0.1	1.200676
6.906700	0.1	1.197279
6.908367	0.1	1.196265
6.910033	0.1	1.197338
6.911700	0.1	1.199782
6.913367	0.1	1.203120
6.915033	0.1	1.206279
6.916700	0.1	1.208127
6.918367	0.1	1.208901
6.920033	0.1	1.208961
6.921700	0.1	1.207829
6.923367	0.1	1.204908
6.925033	0.1	1.201511
6.926700	0.1	1.199722
6.928367	0.1	1.199424
6.930033	0.1	1.198769
6.931700	0.1	1.196265
6.933367	0.1	1.191855
6.935033	0.1	1.187146
6.936700	0.1	1.184166
6.938367	0.1	1.183510
6.940033	0.1	1.184642
6.941700	0.1	1.186848
6.943367	0.1	1.189351
6.945033	0.1	1.191199
6.946700	0.1	1.191974
6.948367	0.1	1.191676
6.950033	0.1	1.190424
6.951700	0.1	1.188457
6.953367	0.1	1.186788
6.955033	0.1	1.186311
6.956700	0.1	1.187325
6.958367	0.1	1.189470
6.960033	0.1	1.192451
6.961700	0.1	1.195848
6.963367	0.1	1.199007
6.965033	0.1	1.200318
6.966700	0.1	1.198590
6.968367	0.1	1.193941
6.970033	0.1	1.187921
6.971700	0.1	1.182318
6.973367	0.1	1.178086
6.975033	0.1	1.176000
6.976700	0.1	1.175821
6.978367	0.1	1.175702
6.980033	0.1	1.173437
6.981700	0.1	1.168728
6.983367	0.1	1.163066
6.985033	0.1	1.157999
6.986700	0.1	1.154184
6.988367	0.1	1.151860
6.990033	0.1	1.150608
6.991700	0.1	1.150131
6.993367	0.1	1.150370
6.995033	0.1	1.150787
6.996700	0.1	1.150787
6.998367	0.1	1.150370
7.000033	0.1	1.150191
7.001700	0.1	1.149952
7.003367	0.1	1.148820
7.005033	0.1	1.146674
7.006700	0.1	1.143992
7.008367	0.1	1.141191
7.010033	0.1	1.137912
7.011700	0.1	1.133859
7.013367	0.1	1.128793
7.015033	0.1	1.123130
7.016700	0.1	1.118124
7.018367	0.1	1.114488
7.020033	0.1	1.111865
7.021700	0.1	1.109481
7.023367	0.1	1.106918
7.025033	0.1	1.104593
7.026700	0.1	1.102448
7.028367	0.1	1.100004
7.030033	0.1	1.096368
7.031700	0.1	1.090765
7.033367	0.1	1.083434
7.035033	0.1	1.075208
7.036700	0.1	1.067698
7.038367	0.1	1.062632
7.040033	0.1	1.060367
7.041700	0.1	1.059234
7.043367	0.1	1.056731
7.045033	0.1	1.051724
7.046700	0.1	1.045168
7.048367	0.1	1.038611
7.050033	0.1	1.032651
7.051700	0.1	1.027107
7.053367	0.1	1.022160
7.055033	0.1	1.018405
7.056700	0.1	1.015961
7.058367	0.1	1.013756
7.060033	0.1	1.010358
7.061700	0.1	1.005113
7.063367	0.1	0.998735
7.065033	0.1	0.992179
7.066700	0.1	0.985980
7.068367	0.1	0.980914
7.070033	0.1	0.977814
7.071700	0.1	0.976443
7.073367	0.1	0.975251
7.075033	0.1	0.973523
7.076700	0.1	0.971139
7.078367	0.1	0.967503
7.080033	0.1	0.961781
7.081700	0.1	0.954449
7.083367	0.1	0.947058
7.085033	0.1	0.940442
7.086700	0.1	0.934541
7.088367	0.1	0.928462
7.090033	0.1	0.921845
7.091700	0.1	0.915051
7.093367	0.1	0.909567
7.095033	0.1	0.906527
7.096700	0.1	0.905097
7.098367	0.1	0.903189
7.100033	0.1	0.899315
7.101700	0.1	0.893593
7.103367	0.1	0.887513
7.105033	0.1	0.882685
7.106700	0.1	0.879824
7.108367	0.1	0.877857
7.110033	0.1	0.875354
7.111700	0.1	0.871301
7.113367	0.1	0.866115
7.115033	0.1	0.861228
7.116700	0.1	0.858128
7.118367	0.1	0.857055
7.120033	0.1	0.856936
7.121700	0.1	0.856340
7.123367	0.1	0.854373
7.125033	0.1	0.850976
7.126700	0.1	0.847161
7.128367	0.1	0.843942
7.130033	0.1	0.841320
7.131700	0.1	0.839174
7.133367	0.1	0.836849
7.135033	0.1	0.833213
7.136700	0.1	0.828266
7.138367	0.1	0.823021
7.140033	0.1	0.818491
7.141700	0.1	0.814796
7.143367	0.1	0.811696
7.145033	0.1	0.808597
7.146700	0.1	0.805020
7.148367	0.1	0.801384
7.150033	0.1	0.798762
7.151700	0.1	0.798285
7.153367	0.1	0.800312
7.155033	0.1	0.803769
7.156700	0.1	0.806510
7.158367	0.1	0.807285
7.160033	0.1	0.806212
7.161700	0.1	0.804544
7.163367	0.1	0.802934
7.165033	0.1	0.801623
7.166700	0.1	0.800431
7.168367	0.1	0.799656
7.170033	0.1	0.799954
7.171700	0.1	0.801742
7.173367	0.1	0.804603
7.175033	0.1	0.808060
7.176700	0.1	0.811338
7.178367	0.1	0.813425
7.180033	0.1	0.814676
7.181700	0.1	0.815511
7.183367	0.1	0.815511
7.185033	0.1	0.814259
7.186700	0.1	0.812411
7.188367	0.1	0.810981
7.190033	0.1	0.810325
7.191700	0.1	0.810683
7.193367	0.1	0.811935
7.195033	0.1	0.814021
7.196700	0.1	0.817180
7.198367	0.1	0.821710
7.200033	0.1	0.827014
7.201700	0.1	0.831306
7.203367	0.1	0.832975
7.205033	0.1	0.831902
7.206700	0.1	0.829876
7.208367	0.1	0.829041
7.210033	0.1	0.829995
7.211700	0.1	0.832319
7.213367	0.1	0.835240
7.215033	0.1	0.838399
7.216700	0.1	0.841260
7.218367	0.1	0.843704
7.220033	0.1	0.846624
7.221700	0.1	0.850380
7.223367	0.1	0.854075
7.225033	0.1	0.856817
7.226700	0.1	0.858247
7.228367	0.1	0.858784
7.230033	0.1	0.858188
7.231700	0.1	0.856519
7.233367	0.1	0.854373
7.235033	0.1	0.852704
7.236700	0.1	0.851572
7.238367	0.1	0.851095
7.240033	0.1	0.851870
7.241700	0.1	0.854075
7.243367	0.1	0.856519
7.245033	0.1	0.858426
7.246700	0.1	0.859737
7.248367	0.1	0.860810
7.250033	0.1	0.861764
7.251700	0.1	0.862837
7.253367	0.1	0.864208
7.255033	0.1	0.865817
7.256700	0.1	0.867069
7.258367	0.1	0.867784
7.260033	0.1	0.868082
7.261700	0.1	0.868261
7.263367	0.1	0.868440
7.265033	0.1	0.868917
7.266700	0.1	0.869930
7.268367	0.1	0.870943
7.270033	0.1	0.870884
7.271700	0.1	0.869572
7.273367	0.1	0.867069
7.275033	0.1	0.863612
7.276700	0.1	0.859916
7.278367	0.1	0.856638
7.280033	0.1	0.854909
7.281700	0.1	0.855327
7.283367	0.1	0.857055
7.285033	0.1	0.858486
7.286700	0.1	0.858784
7.288367	0.1	0.859082
7.290033	0.1	0.860751
7.291700	0.1	0.863731
7.293367	0.1	0.866413
7.295033	0.1	0.867486
7.296700	0.1	0.866532
7.298367	0.1	0.864148
7.300033	0.1	0.861228
7.301700	0.1	0.858545
7.303367	0.1	0.856400
7.305033	0.1	0.855327
7.306700	0.1	0.855267
7.308367	0.1	0.855267
7.310033	0.1	0.854135
7.311700	0.1	0.851870
7.313367	0.1	0.849366
7.315033	0.1	0.847876
7.316700	0.1	0.848174
7.318367	0.1	0.849783
7.320033	0.1	0.851452
7.321700	0.1	0.852227
7.323367	0.1	0.851393
7.325033	0.1	0.848591
7.326700	0.1	0.843883
7.328367	0.1	0.837863
7.330033	0.1	0.831842
7.331700	0.1	0.827909
7.333367	0.1	0.827014
7.335033	0.1	0.828564
7.336700	0.1	0.831604
7.338367	0.1	0.834882
7.340033	0.1	0.836968
7.341700	0.1	0.836968
7.343367	0.1	0.835419
7.345033	0.1	0.833750
7.346700	0.1	0.833094
7.348367	0.1	0.833035
7.350033	0.1	0.833035
7.351700	0.1	0.832617
7.353367	0.1	0.831902
7.355033	0.1	0.831246
7.356700	0.1	0.831187
7.358367	0.1	0.831485
7.360033	0.1	0.831366
7.361700	0.1	0.830770
7.363367	0.1	0.830114
7.365033	0.1	0.829458
7.366700	0.1	0.829041
7.368367	0.1	0.829399
7.370033	0.1	0.830650
7.371700	0.1	0.832021
7.373367	0.1	0.832737
7.375033	0.1	0.832558
7.376700	0.1	0.831962
7.378367	0.1	0.830948
7.380033	0.1	0.828922
7.381700	0.1	0.825703
7.383367	0.1	0.822604
7.385033	0.1	0.821590
7.386700	0.1	0.822902
7.388367	0.1	0.824809
7.390033	0.1	0.825882
7.391700	0.1	0.826180
7.393367	0.1	0.825942
7.395033	0.1	0.824332
7.396700	0.1	0.820518
7.398367	0.1	0.815213
7.400033	0.1	0.810623
7.401700	0.1	0.808120
7.403367	0.1	0.807345
7.405033	0.1	0.807583
7.406700	0.1	0.809014
7.408367	0.1	0.812531
7.410033	0.1	0.818431
7.411700	0.1	0.825167
7.413367	0.1	0.829697
7.415033	0.1	0.830233
7.416700	0.1	0.827789
7.418367	0.1	0.825048
7.420033	0.1	0.823915
7.421700	0.1	0.824511
7.423367	0.1	0.826001
7.425033	0.1	0.827611
7.426700	0.1	0.828922
7.428367	0.1	0.829160
7.430033	0.1	0.828087
7.431700	0.1	0.826895
7.433367	0.1	0.827432
7.435033	0.1	0.830233
7.436700	0.1	0.833869
7.438367	0.1	0.836492
7.440033	0.1	0.836670
7.441700	0.1	0.834584
7.443367	0.1	0.831425
7.445033	0.1	0.828624
7.446700	0.1	0.826716
7.448367	0.1	0.825465
7.450033	0.1	0.824511
7.451700	0.1	0.823438
7.453367	0.1	0.821829
7.455033	0.1	0.819325
7.456700	0.1	0.816166
7.458367	0.1	0.813484
7.460033	0.1	0.812769
7.461700	0.1	0.815153
7.463367	0.1	0.820458
7.465033	0.1	0.827253
7.466700	0.1	0.833333
7.468367	0.1	0.837088
7.470033	0.1	0.838459
7.471700	0.1	0.838637
7.473367	0.1	0.838161
7.475033	0.1	0.837326
7.476700	0.1	0.835717
7.478367	0.1	0.833094
7.480033	0.1	0.829756
7.481700	0.1	0.825882
7.483367	0.1	0.821531
7.485033	0.1	0.816882
7.486700	0.1	0.812888
7.488367	0.1	0.810444
7.490033	0.1	0.810087
7.491700	0.1	0.811815
7.493367	0.1	0.815928
7.495033	0.1	0.821710
7.496700	0.1	0.827074
7.498367	0.1	0.830352
7.500033	0.1	0.831604
7.501700	0.1	0.831664
7.503367	0.1	0.831127
7.505033	0.1	0.830531
7.506700	0.1	0.830293
7.508367	0.1	0.830174
7.510033	0.1	0.830054
7.511700	0.1	0.830770
7.513367	0.1	0.833213
7.515033	0.1	0.836849
7.516700	0.1	0.840604
7.518367	0.1	0.843823
7.520033	0.1	0.845909
7.521700	0.1	0.845909
7.523367	0.1	0.843585
7.525033	0.1	0.839770
7.526700	0.1	0.835776
7.528367	0.1	0.832617
7.530033	0.1	0.830948
7.531700	0.1	0.830710
7.533367	0.1	0.830293
7.535033	0.1	0.827789
7.536700	0.1	0.823259
7.538367	0.1	0.819206
7.540033	0.1	0.817537
7.541700	0.1	0.817537
7.543367	0.1	0.817299
7.545033	0.1	0.816166
7.546700	0.1	0.814736
7.548367	0.1	0.813782
7.550033	0.1	0.813425
7.551700	0.1	0.813961
7.553367	0.1	0.815392
7.555033	0.1	0.817597
7.556700	0.1	0.819922
7.558367	0.1	0.821412
7.560033	0.1	0.821531
7.561700	0.1	0.820339
7.563367	0.1	0.819087
7.565033	0.1	0.819266
7.566700	0.1	0.820696
7.568367	0.1	0.822008
7.570033	0.1	0.822246
7.571700	0.1	0.821471
7.573367	0.1	0.820279
7.575033	0.1	0.819147
7.576700	0.1	0.818193
7.578367	0.1	0.817359
7.580033	0.1	0.816822
7.581700	0.1	0.816822
7.583367	0.1	0.817657
7.585033	0.1	0.818610
7.586700	0.1	0.818610
7.588367	0.1	0.817061
7.590033	0.1	0.814557
7.591700	0.1	0.812233
7.593367	0.1	0.811219
7.595033	0.1	0.812173
7.596700	0.1	0.814676
7.598367	0.1	0.817537
7.600033	0.1	0.819206
7.601700	0.1	0.819027
7.603367	0.1	0.818133
7.605033	0.1	0.817895
7.606700	0.1	0.818491
7.608367	0.1	0.819206
7.610033	0.1	0.819564
7.611700	0.1	0.819624
7.613367	0.1	0.819862
7.615033	0.1	0.820696
7.616700	0.1	0.822127
7.618367	0.1	0.823259
7.620033	0.1	0.822425
7.621700	0.1	0.818491
7.623367	0.1	0.812590
7.625033	0.1	0.807226
7.626700	0.1	0.804305
7.628367	0.1	0.804484
7.630033	0.1	0.806630
7.631700	0.1	0.809372
7.633367	0.1	0.811279
7.635033	0.1	0.811398
7.636700	0.1	0.809372
7.638367	0.1	0.806510
7.640033	0.1	0.804961
7.641700	0.1	0.806034
7.643367	0.1	0.809491
7.645033	0.1	0.814021
7.646700	0.1	0.818193
7.648367	0.1	0.820994
7.650033	0.1	0.822067
7.651700	0.1	0.821829
7.653367	0.1	0.820637
7.655033	0.1	0.818551
7.656700	0.1	0.815690
7.658367	0.1	0.812829
7.660033	0.1	0.811577
7.661700	0.1	0.812292
7.663367	0.1	0.813723
7.665033	0.1	0.814676
7.666700	0.1	0.814796
7.668367	0.1	0.814438
7.670033	0.1	0.814080
7.671700	0.1	0.814080
7.673367	0.1	0.814498
7.675033	0.1	0.815034
7.676700	0.1	0.815213
7.678367	0.1	0.814974
7.680033	0.1	0.814855
7.681700	0.1	0.815153
7.683367	0.1	0.815630
7.685033	0.1	0.815988
7.686700	0.1	0.816226
7.688367	0.1	0.816643
7.690033	0.1	0.817299
7.691700	0.1	0.817835
7.693367	0.1	0.818014
7.695033	0.1	0.818253
7.696700	0.1	0.818908
7.698367	0.1	0.820041
7.700033	0.1	0.822008
7.701700	0.1	0.825107
7.703367	0.1	0.828624
7.705033	0.1	0.831306
7.706700	0.1	0.832856
7.708367	0.1	0.833690
7.710033	0.1	0.834346
7.711700	0.1	0.834882
7.713367	0.1	0.835538
7.715033	0.1	0.835776
7.716700	0.1	0.834882
7.718367	0.1	0.833213
7.720033	0.1	0.832439
7.721700	0.1	0.834107
7.723367	0.1	0.837803
7.725033	0.1	0.841677
7.726700	0.1	0.844300
7.728367	0.1	0.845611
7.730033	0.1	0.846088
7.731700	0.1	0.845432
7.733367	0.1	0.843346
7.735033	0.1	0.840187
7.736700	0.1	0.837147
7.738367	0.1	0.835121
7.740033	0.1	0.834405
7.741700	0.1	0.834823
7.743367	0.1	0.835538
7.745033	0.1	0.835478
7.746700	0.1	0.834703
7.748367	0.1	0.834107
7.750033	0.1	0.834286
7.751700	0.1	0.834525
7.753367	0.1	0.833929
7.755033	0.1	0.832439
7.756700	0.1	0.830829
7.758367	0.1	0.830114
7.760033	0.1	0.829518
7.761700	0.1	0.827491
7.763367	0.1	0.823557
7.765033	0.1	0.818670
7.766700	0.1	0.812948
7.768367	0.1	0.806451
7.770033	0.1	0.800490
7.771700	0.1	0.796676
7.773367	0.1	0.795126
7.775033	0.1	0.794947
7.776700	0.1	0.795662
7.778367	0.1	0.797570
7.780033	0.1	0.800371
7.781700	0.1	0.802696
7.783367	0.1	0.803173
7.785033	0.1	0.802040
7.786700	0.1	0.800729
7.788367	0.1	0.800073
7.790033	0.1	0.799954
7.791700	0.1	0.799656
7.793367	0.1	0.798821
7.795033	0.1	0.797689
7.796700	0.1	0.796855
7.798367	0.1	0.796735
7.800033	0.1	0.797153
7.801700	0.1	0.797927
7.803367	0.1	0.798821
7.805033	0.1	0.799418
7.806700	0.1	0.798821
7.808367	0.1	0.796139
7.810033	0.1	0.791013
7.811700	0.1	0.784218
7.813367	0.1	0.777125
7.815033	0.1	0.770748
7.816700	0.1	0.766039
7.818367	0.1	0.764191
7.820033	0.1	0.765801
7.821700	0.1	0.769675
7.823367	0.1	0.773788
7.825033	0.1	0.776529
7.826700	0.1	0.777483
7.828367	0.1	0.777483
7.830033	0.1	0.776887
7.831700	0.1	0.775158
7.833367	0.1	0.772476
7.835033	0.1	0.770211
7.836700	0.1	0.769556
7.838367	0.1	0.770271
7.840033	0.1	0.771165
7.841700	0.1	0.771701
7.843367	0.1	0.772297
7.845033	0.1	0.773728
7.846700	0.1	0.775635
7.848367	0.1	0.776172
7.850033	0.1	0.774086
7.851700	0.1	0.770271
7.853367	0.1	0.766754
7.855033	0.1	0.764608
7.856700	0.1	0.763476
7.858367	0.1	0.763238
7.860033	0.1	0.764191
7.861700	0.1	0.766218
7.863367	0.1	0.767648
7.865033	0.1	0.766635
7.866700	0.1	0.762999
7.868367	0.1	0.758469
7.870033	0.1	0.754774
7.871700	0.1	0.753284
7.873367	0.1	0.754654
7.875033	0.1	0.758052
7.876700	0.1	0.761271
7.878367	0.1	0.762582
7.880033	0.1	0.762463
7.881700	0.1	0.762999
7.883367	0.1	0.765383
7.885033	0.1	0.768960
7.886700	0.1	0.772059
7.888367	0.1	0.773370
7.890033	0.1	0.772655
7.891700	0.1	0.771046
7.893367	0.1	0.769675
7.895033	0.1	0.769019
7.896700	0.1	0.768960
7.898367	0.1	0.769615
7.900033	0.1	0.770807
7.901700	0.1	0.771761
7.903367	0.1	0.771463
7.905033	0.1	0.769556
7.906700	0.1	0.766337
7.908367	0.1	0.763178
7.910033	0.1	0.761509
7.911700	0.1	0.761688
7.913367	0.1	0.763178
7.915033	0.1	0.765145
7.916700	0.1	0.767410
7.918367	0.1	0.770152
7.920033	0.1	0.772715
7.921700	0.1	0.773490
7.923367	0.1	0.772297
7.925033	0.1	0.770569
7.926700	0.1	0.769913
7.928367	0.1	0.770390
7.930033	0.1	0.770986
7.931700	0.1	0.770867
7.933367	0.1	0.770152
7.935033	0.1	0.769258
7.936700	0.1	0.768602
7.938367	0.1	0.768185
7.940033	0.1	0.767827
7.941700	0.1	0.767648
7.943367	0.1	0.768244
7.945033	0.1	0.769794
7.946700	0.1	0.771821
7.948367	0.1	0.773668
7.950033	0.1	0.775218
7.951700	0.1	0.775993
7.953367	0.1	0.774801
7.955033	0.1	0.770330
7.956700	0.1	0.762999
7.958367	0.1	0.755549
7.960033	0.1	0.750423
7.961700	0.1	0.747919
7.963367	0.1	0.747263
7.965033	0.1	0.748456
7.966700	0.1	0.751615
7.968367	0.1	0.756323
7.970033	0.1	0.761747
7.971700	0.1	0.766814
7.973367	0.1	0.770271
7.975033	0.1	0.771165
7.976700	0.1	0.769079
7.978367	0.1	0.765443
7.980033	0.1	0.762701
7.981700	0.1	0.762641
7.983367	0.1	0.764608
7.985033	0.1	0.766516
7.986700	0.1	0.766635
7.988367	0.1	0.764489
7.990033	0.1	0.760913
7.991700	0.1	0.757217
7.993367	0.1	0.753820
7.995033	0.1	0.750840
7.996700	0.1	0.749171
7.998367	0.1	0.750184
8.000033	0.1	0.753284
8.001700	0.1	0.755906
8.003367	0.1	0.756204
8.005033	0.1	0.755072
8.006700	0.1	0.754595
8.008367	0.1	0.755370
8.010033	0.1	0.756860
8.011700	0.1	0.758171
8.013367	0.1	0.759244
8.015033	0.1	0.760555
8.016700	0.1	0.762105
8.018367	0.1	0.763297
8.020033	0.1	0.763536
8.021700	0.1	0.763357
8.023367	0.1	0.763118
8.025033	0.1	0.762880
8.026700	0.1	0.763059
8.028367	0.1	0.763834
8.030033	0.1	0.764728
8.031700	0.1	0.765741
8.033367	0.1	0.767648
8.035033	0.1	0.770628
8.036700	0.1	0.773311
8.038367	0.1	0.774026
8.040033	0.1	0.772119
8.041700	0.1	0.768840
8.043367	0.1	0.765920
8.045033	0.1	0.764549
8.046700	0.1	0.764310
8.048367	0.1	0.764489
8.050033	0.1	0.765204
8.051700	0.1	0.766695
8.053367	0.1	0.768006
8.055033	0.1	0.768125
8.056700	0.1	0.767291
8.058367	0.1	0.766814
8.060033	0.1	0.767767
8.061700	0.1	0.769496
8.063367	0.1	0.770986
8.065033	0.1	0.771523
8.066700	0.1	0.771284
8.068367	0.1	0.771105
8.070033	0.1	0.771403
8.071700	0.1	0.771105
8.073367	0.1	0.768960
8.075033	0.1	0.765145
8.076700	0.1	0.761330
8.078367	0.1	0.758886
8.080033	0.1	0.757456
8.081700	0.1	0.756145
8.083367	0.1	0.754774
8.085033	0.1	0.754416
8.086700	0.1	0.755668
8.088367	0.1	0.758052
8.090033	0.1	0.760376
8.091700	0.1	0.762165
8.093367	0.1	0.763476
8.095033	0.1	0.764787
8.096700	0.1	0.766933
8.098367	0.1	0.769913
8.100033	0.1	0.772774
8.101700	0.1	0.774264
8.103367	0.1	0.773490
8.105033	0.1	0.770569
8.106700	0.1	0.766575
8.108367	0.1	0.762880
8.110033	0.1	0.760019
8.111700	0.1	0.758350
8.113367	0.1	0.757992
8.115033	0.1	0.758886
8.116700	0.1	0.760913
8.118367	0.1	0.763416
8.120033	0.1	0.765085
8.121700	0.1	0.764787
8.123367	0.1	0.762522
8.125033	0.1	0.759900
8.126700	0.1	0.758588
8.128367	0.1	0.758529
8.130033	0.1	0.757992
8.131700	0.1	0.756025
8.133367	0.1	0.753760
8.135033	0.1	0.752270
8.136700	0.1	0.750959
8.138367	0.1	0.749350
8.140033	0.1	0.748277
8.141700	0.1	0.748456
8.143367	0.1	0.749409
8.145033	0.1	0.750124
8.146700	0.1	0.750601
8.148367	0.1	0.751972
8.150033	0.1	0.755549
8.151700	0.1	0.760675
8.153367	0.1	0.765145
8.155033	0.1	0.767410
8.156700	0.1	0.767112
8.158367	0.1	0.764847
8.160033	0.1	0.761628
8.161700	0.1	0.758529
8.163367	0.1	0.756741
8.165033	0.1	0.757515
8.166700	0.1	0.760734
8.168367	0.1	0.764906
8.170033	0.1	0.768960
8.171700	0.1	0.772655
8.173367	0.1	0.775456
8.175033	0.1	0.775695
8.176700	0.1	0.772655
8.178367	0.1	0.768244
8.180033	0.1	0.765264
8.181700	0.1	0.764370
8.183367	0.1	0.764430
8.185033	0.1	0.764072
8.186700	0.1	0.762880
8.188367	0.1	0.761151
8.190033	0.1	0.760198
8.191700	0.1	0.761509
8.193367	0.1	0.765860
8.195033	0.1	0.772238
8.196700	0.1	0.778377
8.198367	0.1	0.782549
8.200033	0.1	0.785053
8.201700	0.1	0.787318
8.203367	0.1	0.790119
8.205033	0.1	0.793040
8.206700	0.1	0.795305
8.208367	0.1	0.797033
8.210033	0.1	0.798762
8.211700	0.1	0.800192
8.213367	0.1	0.800490
8.215033	0.1	0.799537
8.216700	0.1	0.798523
8.218367	0.1	0.799477
8.220033	0.1	0.803292
8.221700	0.1	0.809014
8.223367	0.1	0.815332
8.225033	0.1	0.821173
8.226700	0.1	0.825882
8.228367	0.1	0.829101
8.230033	0.1	0.831008
8.231700	0.1	0.832319
8.233367	0.1	0.833511
8.235033	0.1	0.834525
8.236700	0.1	0.835478
8.238367	0.1	0.837326
8.240033	0.1	0.840366
8.241700	0.1	0.843763
8.243367	0.1	0.846922
8.245033	0.1	0.850678
8.246700	0.1	0.855446
8.248367	0.1	0.860035
8.250033	0.1	0.863195
8.251700	0.1	0.865519
8.253367	0.1	0.868678
8.255033	0.1	0.873268
8.256700	0.1	0.878513
8.258367	0.1	0.883758
8.260033	0.1	0.888944
8.261700	0.1	0.893831
8.263367	0.1	0.898063
8.265033	0.1	0.901341
8.266700	0.1	0.904024
8.268367	0.1	0.906527
8.270033	0.1	0.908911
8.271700	0.1	0.911295
8.273367	0.1	0.914753
8.275033	0.1	0.920117
8.276700	0.1	0.926554
8.278367	0.1	0.931680
8.280033	0.1	0.933230
8.281700	0.1	0.931084
8.283367	0.1	0.927389
8.285033	0.1	0.925005
8.286700	0.1	0.925362
8.288367	0.1	0.928044
8.290033	0.1	0.931561
8.291700	0.1	0.934839
8.293367	0.1	0.937402
8.295033	0.1	0.939250
8.296700	0.1	0.940561
8.298367	0.1	0.942349
8.300033	0.1	0.944614
8.301700	0.1	0.946701
8.303367	0.1	0.947833
8.305033	0.1	0.948191
8.306700	0.1	0.948310
8.308367	0.1	0.948906
8.310033	0.1	0.950396
8.311700	0.1	0.951588
8.313367	0.1	0.950992
8.315033	0.1	0.948727
8.316700	0.1	0.946701
8.318367	0.1	0.946879
8.320033	0.1	0.950098
8.321700	0.1	0.955164
8.323367	0.1	0.959873
8.325033	0.1	0.961959
8.326700	0.1	0.960767
8.328367	0.1	0.957131
8.330033	0.1	0.952244
8.331700	0.1	0.946879
8.333367	0.1	0.941515
8.335033	0.1	0.937104
8.336700	0.1	0.935078
8.338367	0.1	0.935376
8.340033	0.1	0.936389
8.341700	0.1	0.936329
8.343367	0.1	0.935257
8.345033	0.1	0.934184
8.346700	0.1	0.934005
8.348367	0.1	0.934839
8.350033	0.1	0.935614
8.351700	0.1	0.935197
8.353367	0.1	0.933826
8.355033	0.1	0.932932
8.356700	0.1	0.933528
8.358367	0.1	0.935435
8.360033	0.1	0.937700
8.361700	0.1	0.939310
8.363367	0.1	0.939190
8.365033	0.1	0.936866
8.366700	0.1	0.932813
8.368367	0.1	0.927806
8.370033	0.1	0.923216
8.371700	0.1	0.920117
8.373367	0.1	0.918567
8.375033	0.1	0.917494
8.376700	0.1	0.916362
8.378367	0.1	0.915825
8.380033	0.1	0.916302
8.381700	0.1	0.916719
8.383367	0.1	0.916362
8.385033	0.1	0.916004
8.386700	0.1	0.916064
8.388367	0.1	0.915527
8.390033	0.1	0.913262
8.391700	0.1	0.910282
8.393367	0.1	0.908613
8.395033	0.1	0.909448
8.396700	0.1	0.912011
8.398367	0.1	0.915468
8.400033	0.1	0.919104
8.401700	0.1	0.921547
8.403367	0.1	0.921071
8.405033	0.1	0.917435
8.406700	0.1	0.912547
8.408367	0.1	0.909150
8.410033	0.1	0.908673
8.411700	0.1	0.910401
8.413367	0.1	0.912309
8.415033	0.1	0.912607
8.416700	0.1	0.910759
8.418367	0.1	0.907004
8.420033	0.1	0.902057
8.421700	0.1	0.897169
8.423367	0.1	0.894427
8.425033	0.1	0.895023
8.426700	0.1	0.898361
8.428367	0.1	0.902891
8.430033	0.1	0.907660
8.431700	0.1	0.912309
8.433367	0.1	0.915766
8.435033	0.1	0.917196
8.436700	0.1	0.916541
8.438367	0.1	0.914276
8.440033	0.1	0.911236
8.441700	0.1	0.908256
8.443367	0.1	0.906527
8.445033	0.1	0.907123
8.446700	0.1	0.910044
8.448367	0.1	0.914097
8.450033	0.1	0.918031
8.451700	0.1	0.920951
8.453367	0.1	0.922203
8.455033	0.1	0.921428
8.456700	0.1	0.919998
8.458367	0.1	0.919879
8.460033	0.1	0.921786
8.461700	0.1	0.924647
8.463367	0.1	0.927150
8.465033	0.1	0.929177
8.466700	0.1	0.931323
8.468367	0.1	0.933707
8.470033	0.1	0.935912
8.471700	0.1	0.936747
8.473367	0.1	0.934601
8.475033	0.1	0.930250
8.476700	0.1	0.926554
8.478367	0.1	0.926554
8.480033	0.1	0.931144
8.481700	0.1	0.938833
8.483367	0.1	0.947058
8.485033	0.1	0.952780
8.486700	0.1	0.953794
8.488367	0.1	0.950098
8.490033	0.1	0.944257
8.491700	0.1	0.938892
8.493367	0.1	0.935853
8.495033	0.1	0.935733
8.496700	0.1	0.937641
8.498367	0.1	0.940323
8.500033	0.1	0.942886
8.501700	0.1	0.945211
8.503367	0.1	0.947416
8.505033	0.1	0.948966
8.506700	0.1	0.949383
8.508367	0.1	0.948966
8.510033	0.1	0.949442
8.511700	0.1	0.951827
8.513367	0.1	0.955045
8.515033	0.1	0.956953
8.516700	0.1	0.956416
8.518367	0.1	0.954449
8.520033	0.1	0.953674
8.521700	0.1	0.955939
8.523367	0.1	0.960648
8.525033	0.1	0.965774
8.526700	0.1	0.969768
8.528367	0.1	0.972033
8.530033	0.1	0.972867
8.531700	0.1	0.973105
8.533367	0.1	0.973940
8.535033	0.1	0.976026
8.536700	0.1	0.978649
8.538367	0.1	0.981093
8.540033	0.1	0.982642
8.541700	0.1	0.983238
8.543367	0.1	0.983357
8.545033	0.1	0.983477
8.546700	0.1	0.983238
8.548367	0.1	0.982821
8.550033	0.1	0.983298
8.551700	0.1	0.985086
8.553367	0.1	0.987768
8.555033	0.1	0.991166
8.556700	0.1	0.995219
8.558367	0.1	0.999510
8.560033	0.1	1.002908
8.561700	0.1	1.004756
8.563367	0.1	1.005948
8.565033	0.1	1.008034
8.566700	0.1	1.011133
8.568367	0.1	1.013994
8.570033	0.1	1.016021
8.571700	0.1	1.017869
8.573367	0.1	1.020491
8.575033	0.1	1.024187
8.576700	0.1	1.028299
8.578367	0.1	1.031935
8.580033	0.1	1.034200
8.581700	0.1	1.034677
8.583367	0.1	1.033723
8.585033	0.1	1.032114
8.586700	0.1	1.030624
8.588367	0.1	1.029730
8.590033	0.1	1.030326
8.591700	0.1	1.032710
8.593367	0.1	1.035988
8.595033	0.1	1.038671
8.596700	0.1	1.040101
8.598367	0.1	1.040518
8.600033	0.1	1.040816
8.601700	0.1	1.041234
8.603367	0.1	1.041830
8.605033	0.1	1.042366
8.606700	0.1	1.042962
8.608367	0.1	1.044035
8.610033	0.1	1.045942
8.611700	0.1	1.048088
8.613367	0.1	1.048684
8.615033	0.1	1.046360
8.616700	0.1	1.042008
8.618367	0.1	1.037598
8.620033	0.1	1.034677
8.621700	0.1	1.034021
8.623367	0.1	1.035392
8.625033	0.1	1.037598
8.626700	0.1	1.039863
8.628367	0.1	1.041949
8.630033	0.1	1.044035
8.631700	0.1	1.045287
8.633367	0.1	1.044452
8.635033	0.1	1.041234
8.636700	0.1	1.036823
8.638367	0.1	1.033962
8.640033	0.1	1.034498
8.641700	0.1	1.037359
8.643367	0.1	1.039684
8.645033	0.1	1.039743
8.646700	0.1	1.037717
8.648367	0.1	1.034558
8.650033	0.1	1.030564
8.651700	0.1	1.025677
8.653367	0.1	1.020253
8.655033	0.1	1.015425
8.656700	0.1	1.011431
8.658367	0.1	1.007795
8.660033	0.1	1.004696
8.661700	0.1	1.002967
8.663367	0.1	1.002252
8.665033	0.1	1.000524
8.666700	0.1	0.996172
8.668367	0.1	0.989318
8.670033	0.1	0.981629
8.671700	0.1	0.974655
8.673367	0.1	0.969827
8.675033	0.1	0.968158
8.676700	0.1	0.968993
8.678367	0.1	0.970483
8.680033	0.1	0.970781
8.681700	0.1	0.969052
8.683367	0.1	0.965536
8.685033	0.1	0.960827
8.686700	0.1	0.955641
8.688367	0.1	0.950337
8.690033	0.1	0.945032
8.691700	0.1	0.939846
8.693367	0.1	0.935197
8.695033	0.1	0.931561
8.696700	0.1	0.928998
8.698367	0.1	0.926673
8.700033	0.1	0.923336
8.701700	0.1	0.918746
8.703367	0.1	0.914156
8.705033	0.1	0.911117
8.706700	0.1	0.909984
8.708367	0.1	0.908911
8.710033	0.1	0.906348
8.711700	0.1	0.902593
8.713367	0.1	0.898957
8.715033	0.1	0.895977
8.716700	0.1	0.893354
8.718367	0.1	0.890732
8.720033	0.1	0.888169
8.721700	0.1	0.886083
8.723367	0.1	0.885367
8.725033	0.1	0.886023
8.726700	0.1	0.886619
8.728367	0.1	0.885844
8.730033	0.1	0.883758
8.731700	0.1	0.880718
8.733367	0.1	0.877440
8.735033	0.1	0.874341
8.736700	0.1	0.871658
8.738367	0.1	0.869632
8.740033	0.1	0.868499
8.741700	0.1	0.867426
8.743367	0.1	0.865161
8.745033	0.1	0.861526
8.746700	0.1	0.857532
8.748367	0.1	0.854433
8.750033	0.1	0.852704
8.751700	0.1	0.852287
8.753367	0.1	0.852585
8.755033	0.1	0.852466
8.756700	0.1	0.850678
8.758367	0.1	0.847161
8.760033	0.1	0.842691
8.761700	0.1	0.838161
8.763367	0.1	0.834048
8.765033	0.1	0.830472
8.766700	0.1	0.827551
8.768367	0.1	0.826120
8.770033	0.1	0.826836
8.771700	0.1	0.830114
8.773367	0.1	0.835598
8.775033	0.1	0.842154
8.776700	0.1	0.847280
8.778367	0.1	0.848651
8.780033	0.1	0.846326
8.781700	0.1	0.841975
8.783367	0.1	0.837386
8.785033	0.1	0.833988
8.786700	0.1	0.831902
8.788367	0.1	0.829995
8.790033	0.1	0.827372
8.791700	0.1	0.825107
8.793367	0.1	0.824511
8.795033	0.1	0.825584
8.796700	0.1	0.827074
8.798367	0.1	0.828028
8.800033	0.1	0.827730
8.801700	0.1	0.826061
8.803367	0.1	0.824034
8.805033	0.1	0.823617
8.806700	0.1	0.825822
8.808367	0.1	0.830054
8.810033	0.1	0.834823
8.811700	0.1	0.838578
8.813367	0.1	0.840426
8.815033	0.1	0.840604
8.816700	0.1	0.840068
8.818367	0.1	0.839114
8.820033	0.1	0.837624
8.821700	0.1	0.836074
8.823367	0.1	0.835180
8.825033	0.1	0.834584
8.826700	0.1	0.833750
8.828367	0.1	0.832915
8.830033	0.1	0.833333
8.831700	0.1	0.835657
8.833367	0.1	0.839174
8.835033	0.1	0.842154
8.836700	0.1	0.843346
8.838367	0.1	0.842810
8.840033	0.1	0.841200
8.841700	0.1	0.839055
8.843367	0.1	0.836790
8.845033	0.1	0.834405
8.846700	0.1	0.831962
8.848367	0.1	0.829756
8.850033	0.1	0.828326
8.851700	0.1	0.827670
8.853367	0.1	0.827313
8.855033	0.1	0.827670
8.856700	0.1	0.829995
8.858367	0.1	0.834167
8.860033	0.1	0.838161
8.861700	0.1	0.839949
8.863367	0.1	0.839174
8.865033	0.1	0.837147
8.866700	0.1	0.835717
8.868367	0.1	0.835598
8.870033	0.1	0.836194
8.871700	0.1	0.836968
8.873367	0.1	0.838280
8.875033	0.1	0.839949
8.876700	0.1	0.840604
8.878367	0.1	0.839472
8.880033	0.1	0.837445
8.881700	0.1	0.836492
8.883367	0.1	0.837982
8.885033	0.1	0.841618
8.886700	0.1	0.845194
8.888367	0.1	0.847280
8.890033	0.1	0.848115
8.891700	0.1	0.848770
8.893367	0.1	0.849426
8.895033	0.1	0.850022
8.896700	0.1	0.850260
8.898367	0.1	0.849843
8.900033	0.1	0.848770
8.901700	0.1	0.847399
8.903367	0.1	0.846267
8.905033	0.1	0.844955
8.906700	0.1	0.842631
8.908367	0.1	0.840128
8.910033	0.1	0.839651
8.911700	0.1	0.841618
8.913367	0.1	0.844240
8.915033	0.1	0.845432
8.916700	0.1	0.845015
8.918367	0.1	0.844002
8.920033	0.1	0.843883
8.921700	0.1	0.844896
8.923367	0.1	0.846446
8.925033	0.1	0.848174
8.926700	0.1	0.850081
8.928367	0.1	0.851691
8.930033	0.1	0.852287
8.931700	0.1	0.852406
8.933367	0.1	0.853062
8.935033	0.1	0.854909
8.936700	0.1	0.857234
8.938367	0.1	0.858605
8.940033	0.1	0.858188
8.941700	0.1	0.856042
8.943367	0.1	0.852525
8.945033	0.1	0.848711
8.946700	0.1	0.845492
8.948367	0.1	0.843585
8.950033	0.1	0.842989
8.951700	0.1	0.843942
8.953367	0.1	0.846565
8.955033	0.1	0.849962
8.956700	0.1	0.852644
8.958367	0.1	0.853539
8.960033	0.1	0.852108
8.961700	0.1	0.849009
8.963367	0.1	0.845909
8.965033	0.1	0.843823
8.966700	0.1	0.842571
8.968367	0.1	0.842154
8.970033	0.1	0.842989
8.971700	0.1	0.844657
8.973367	0.1	0.846207
8.975033	0.1	0.847936
8.976700	0.1	0.851035
8.978367	0.1	0.855506
8.980033	0.1	0.859022
8.981700	0.1	0.859201
8.983367	0.1	0.855863
8.985033	0.1	0.850856
8.986700	0.1	0.846505
8.988367	0.1	0.844300
8.990033	0.1	0.844717
8.991700	0.1	0.846803
8.993367	0.1	0.848830
8.995033	0.1	0.849128
8.996700	0.1	0.847101
8.998367	0.1	0.843406
9.000033	0.1	0.840247
9.001700	0.1	0.839591
9.003367	0.1	0.841320
9.005033	0.1	0.843644
9.006700	0.1	0.845432
9.008367	0.1	0.846028
9.010033	0.1	0.845194
9.011700	0.1	0.843108
9.013367	0.1	0.841260
9.015033	0.1	0.841498
9.016700	0.1	0.844240
9.018367	0.1	0.848115
9.020033	0.1	0.851333
9.021700	0.1	0.852764
9.023367	0.1	0.852287
9.025033	0.1	0.850499
9.026700	0.1	0.847936
9.028367	0.1	0.845134
9.030033	0.1	0.842571
9.031700	0.1	0.840366
9.033367	0.1	0.838280
9.035033	0.1	0.836313
9.036700	0.1	0.835121
9.038367	0.1	0.835240
9.040033	0.1	0.836194
9.041700	0.1	0.837684
9.043367	0.1	0.840068
9.045033	0.1	0.843167
9.046700	0.1	0.845492
9.048367	0.1	0.845492
9.050033	0.1	0.843346
9.051700	0.1	0.840545
9.053367	0.1	0.837982
9.055033	0.1	0.835836
9.056700	0.1	0.834227
9.058367	0.1	0.833511
9.060033	0.1	0.833809
9.061700	0.1	0.835002
9.063367	0.1	0.836313
9.065033	0.1	0.836670
9.066700	0.1	0.835657
9.068367	0.1	0.834048
9.070033	0.1	0.832617
9.071700	0.1	0.831783
9.073367	0.1	0.831187
9.075033	0.1	0.830591
9.076700	0.1	0.829876
9.078367	0.1	0.828624
9.080033	0.1	0.826120
9.081700	0.1	0.822246
9.083367	0.1	0.817657
9.085033	0.1	0.813186
9.086700	0.1	0.809968
9.088367	0.1	0.808775
9.090033	0.1	0.809908
9.091700	0.1	0.813007
9.093367	0.1	0.817180
9.095033	0.1	0.821710
9.096700	0.1	0.826001
9.098367	0.1	0.829279
9.100033	0.1	0.830829
9.101700	0.1	0.830233
9.103367	0.1	0.827611
9.105033	0.1	0.823617
9.106700	0.1	0.819445
9.108367	0.1	0.816107
9.110033	0.1	0.814140
9.111700	0.1	0.813544
9.113367	0.1	0.814080
9.115033	0.1	0.815332
9.116700	0.1	0.816643
9.118367	0.1	0.817537
9.120033	0.1	0.817597
9.121700	0.1	0.817239
9.123367	0.1	0.817537
9.125033	0.1	0.818610
9.126700	0.1	0.819266
9.128367	0.1	0.818551
9.130033	0.1	0.816524
9.131700	0.1	0.814021
9.133367	0.1	0.811815
9.135033	0.1	0.810742
9.136700	0.1	0.811338
9.138367	0.1	0.813246
9.140033	0.1	0.815213
9.141700	0.1	0.815392
9.143367	0.1	0.813127
9.145033	0.1	0.810206
9.146700	0.1	0.808537
9.148367	0.1	0.808179
9.150033	0.1	0.808358
9.151700	0.1	0.809252
9.153367	0.1	0.810862
9.155033	0.1	0.812471
9.156700	0.1	0.812948
9.158367	0.1	0.812113
9.160033	0.1	0.810921
9.161700	0.1	0.810087
9.163367	0.1	0.810146
9.165033	0.1	0.811040
9.166700	0.1	0.812471
9.168367	0.1	0.813901
9.170033	0.1	0.814736
9.171700	0.1	0.814557
9.173367	0.1	0.813305
9.175033	0.1	0.810921
9.176700	0.1	0.807166
9.178367	0.1	0.802398
9.180033	0.1	0.797868
9.181700	0.1	0.794530
9.183367	0.1	0.792503
9.185033	0.1	0.791609
9.186700	0.1	0.791490
9.188367	0.1	0.791729
9.190033	0.1	0.792027
9.191700	0.1	0.792623
9.193367	0.1	0.793517
9.195033	0.1	0.794351
9.196700	0.1	0.794649
9.198367	0.1	0.794590
9.200033	0.1	0.794888
9.201700	0.1	0.795901
9.203367	0.1	0.797570
9.205033	0.1	0.799894
9.206700	0.1	0.803113
9.208367	0.1	0.806868
9.210033	0.1	0.809848
9.211700	0.1	0.810444
9.213367	0.1	0.809014
9.215033	0.1	0.807226
9.216700	0.1	0.805676
9.218367	0.1	0.803173
9.220033	0.1	0.799060
9.221700	0.1	0.794411
9.223367	0.1	0.791013
9.225033	0.1	0.789523
9.226700	0.1	0.789523
9.228367	0.1	0.790298
9.230033	0.1	0.790894
9.231700	0.1	0.790536
9.233367	0.1	0.789285
9.235033	0.1	0.788093
9.236700	0.1	0.787616
9.238367	0.1	0.787437
9.240033	0.1	0.787437
9.241700	0.1	0.787318
9.243367	0.1	0.786722
9.245033	0.1	0.785828
9.246700	0.1	0.785470
9.248367	0.1	0.786781
9.250033	0.1	0.789821
9.251700	0.1	0.792980
9.253367	0.1	0.794351
9.255033	0.1	0.793517
9.256700	0.1	0.791490
9.258367	0.1	0.789642
9.260033	0.1	0.789344
9.261700	0.1	0.791252
9.263367	0.1	0.794530
9.265033	0.1	0.797927
9.266700	0.1	0.801086
9.268367	0.1	0.803709
9.270033	0.1	0.804484
9.271700	0.1	0.802100
9.273367	0.1	0.797093
9.275033	0.1	0.791848
9.276700	0.1	0.788569
9.278367	0.1	0.787795
9.280033	0.1	0.788689
9.281700	0.1	0.790358
9.283367	0.1	0.792742
9.285033	0.1	0.795543
9.286700	0.1	0.797808
9.288367	0.1	0.798643
9.290033	0.1	0.798702
9.291700	0.1	0.799537
9.293367	0.1	0.802279
9.295033	0.1	0.806630
9.296700	0.1	0.810862
9.298367	0.1	0.812590
9.300033	0.1	0.811219
9.301700	0.1	0.808477
9.303367	0.1	0.806510
9.305033	0.1	0.805616
9.306700	0.1	0.806034
9.308367	0.1	0.807822
9.310033	0.1	0.810623
9.311700	0.1	0.813723
9.313367	0.1	0.816464
9.315033	0.1	0.817299
9.316700	0.1	0.815153
9.318367	0.1	0.810683
9.320033	0.1	0.806451
9.321700	0.1	0.804901
9.323367	0.1	0.806153
9.325033	0.1	0.809312
9.326700	0.1	0.813246
9.328367	0.1	0.817061
9.330033	0.1	0.820041
9.331700	0.1	0.821888
9.333367	0.1	0.821888
9.335033	0.1	0.819624
9.336700	0.1	0.816107
9.338367	0.1	0.813127
9.340033	0.1	0.811398
9.341700	0.1	0.810146
9.343367	0.1	0.807881
9.345033	0.1	0.804663
9.346700	0.1	0.802100
9.348367	0.1	0.801086
9.350033	0.1	0.801623
9.351700	0.1	0.804663
9.353367	0.1	0.810802
9.355033	0.1	0.818670
9.356700	0.1	0.825822
9.358367	0.1	0.830591
9.360033	0.1	0.832319
9.361700	0.1	0.831306
9.363367	0.1	0.829101
9.365033	0.1	0.827611
9.366700	0.1	0.827253
9.368367	0.1	0.827968
9.370033	0.1	0.829339
9.371700	0.1	0.831664
9.373367	0.1	0.834882
9.375033	0.1	0.838220
9.376700	0.1	0.839770
9.378367	0.1	0.838101
9.380033	0.1	0.833869
9.381700	0.1	0.829339
9.383367	0.1	0.826836
9.385033	0.1	0.827491
9.386700	0.1	0.831127
9.388367	0.1	0.836074
9.390033	0.1	0.840664
9.391700	0.1	0.844538
9.393367	0.1	0.848234
9.395033	0.1	0.851691
9.396700	0.1	0.854492
9.398367	0.1	0.855982
9.400033	0.1	0.855982
9.401700	0.1	0.855386
9.403367	0.1	0.855804
9.405033	0.1	0.858128
9.406700	0.1	0.861764
9.408367	0.1	0.865638
9.410033	0.1	0.869095
9.411700	0.1	0.872016
9.413367	0.1	0.873804
9.415033	0.1	0.873804
9.416700	0.1	0.872076
9.418367	0.1	0.869811
9.420033	0.1	0.868619
9.421700	0.1	0.869334
9.423367	0.1	0.871182
9.425033	0.1	0.872076
9.426700	0.1	0.870526
9.428367	0.1	0.867486
9.430033	0.1	0.865519
9.431700	0.1	0.866890
9.433367	0.1	0.871003
9.435033	0.1	0.875413
9.436700	0.1	0.878513
9.438367	0.1	0.880718
9.440033	0.1	0.882208
9.441700	0.1	0.882804
9.443367	0.1	0.882387
9.445033	0.1	0.881493
9.446700	0.1	0.880301
9.448367	0.1	0.879288
9.450033	0.1	0.879586
9.451700	0.1	0.881851
9.453367	0.1	0.885904
9.455033	0.1	0.890672
9.456700	0.1	0.895143
9.458367	0.1	0.897646
9.460033	0.1	0.897050
9.461700	0.1	0.894010
9.463367	0.1	0.890672
9.465033	0.1	0.889003
9.466700	0.1	0.889182
9.468367	0.1	0.890434
9.470033	0.1	0.892401
9.471700	0.1	0.895500
9.473367	0.1	0.899375
9.475033	0.1	0.902832
9.476700	0.1	0.904799
9.478367	0.1	0.904560
9.480033	0.1	0.902534
9.481700	0.1	0.900447
9.483367	0.1	0.900507
9.485033	0.1	0.903189
9.486700	0.1	0.907302
9.488367	0.1	0.911355
9.490033	0.1	0.914991
9.491700	0.1	0.918031
9.493367	0.1	0.919521
9.495033	0.1	0.918984
9.496700	0.1	0.917971
9.498367	0.1	0.918627
9.500033	0.1	0.921547
9.501700	0.1	0.925481
9.503367	0.1	0.929296
9.505033	0.1	0.932455
9.506700	0.1	0.934303
9.508367	0.1	0.934601
9.510033	0.1	0.933886
9.511700	0.1	0.933230
9.513367	0.1	0.932872
9.515033	0.1	0.932038
9.516700	0.1	0.929952
9.518367	0.1	0.927627
9.520033	0.1	0.927091
9.521700	0.1	0.929713
9.523367	0.1	0.935078
9.525033	0.1	0.941575
9.526700	0.1	0.947356
9.528367	0.1	0.950873
9.530033	0.1	0.952065
9.531700	0.1	0.952601
9.533367	0.1	0.954151
9.535033	0.1	0.956416
9.536700	0.1	0.958562
9.538367	0.1	0.960231
9.540033	0.1	0.962019
9.541700	0.1	0.964105
9.543367	0.1	0.966430
9.545033	0.1	0.969112
9.546700	0.1	0.971615
9.548367	0.1	0.972986
9.550033	0.1	0.972390
9.551700	0.1	0.970662
9.553367	0.1	0.969648
9.555033	0.1	0.970960
9.556700	0.1	0.974655
9.558367	0.1	0.979722
9.560033	0.1	0.985682
9.561700	0.1	0.992298
9.563367	0.1	0.998795
9.565033	0.1	1.003861
9.566700	0.1	1.007021
9.568367	0.1	1.009286
9.570033	0.1	1.012564
9.571700	0.1	1.017511
9.573367	0.1	1.022995
9.575033	0.1	1.027405
9.576700	0.1	1.030266
9.578367	0.1	1.031697
9.580033	0.1	1.032233
9.581700	0.1	1.033247
9.583367	0.1	1.035690
9.585033	0.1	1.039803
9.586700	0.1	1.045764
9.588367	0.1	1.052916
9.590033	0.1	1.060069
9.591700	0.1	1.066089
9.593367	0.1	1.070738
9.595033	0.1	1.074314
9.596700	0.1	1.077533
9.598367	0.1	1.080871
9.600033	0.1	1.084983
9.601700	0.1	1.090109
9.603367	0.1	1.095533
9.605033	0.1	1.100361
9.606700	0.1	1.103818
9.608367	0.1	1.105964
9.610033	0.1	1.107037
9.611700	0.1	1.107454
9.613367	0.1	1.107335
9.615033	0.1	1.107276
9.616700	0.1	1.108527
9.618367	0.1	1.111806
9.620033	0.1	1.116455
9.621700	0.1	1.121521
9.623367	0.1	1.126468
9.625033	0.1	1.131058
9.626700	0.1	1.134336
9.628367	0.1	1.136363
9.630033	0.1	1.138330
9.631700	0.1	1.141310
9.633367	0.1	1.145125
9.635033	0.1	1.149118
9.636700	0.1	1.152694
9.638367	0.1	1.155496
9.640033	0.1	1.157403
9.641700	0.1	1.158595
9.643367	0.1	1.159072
9.645033	0.1	1.159072
9.646700	0.1	1.158774
9.648367	0.1	1.158059
9.650033	0.1	1.156449
9.651700	0.1	1.154304
9.653367	0.1	1.152754
9.655033	0.1	1.152754
9.656700	0.1	1.154125
9.658367	0.1	1.155913
9.660033	0.1	1.156986
9.661700	0.1	1.156926
9.663367	0.1	1.155973
9.665033	0.1	1.154780
9.666700	0.1	1.153708
9.668367	0.1	1.152873
9.670033	0.1	1.152158
9.671700	0.1	1.151621
9.673367	0.1	1.151562
9.675033	0.1	1.151860
9.676700	0.1	1.151502
9.678367	0.1	1.150012
9.680033	0.1	1.149237
9.681700	0.1	1.150310
9.683367	0.1	1.152337
9.685033	0.1	1.153886
9.686700	0.1	1.154780
9.688367	0.1	1.155794
9.690033	0.1	1.157701
9.691700	0.1	1.160204
9.693367	0.1	1.162231
9.695033	0.1	1.162767
9.696700	0.1	1.161516
9.698367	0.1	1.159132
9.700033	0.1	1.156807
9.701700	0.1	1.156211
9.703367	0.1	1.158595
9.705033	0.1	1.163244
9.706700	0.1	1.168072
9.708367	0.1	1.171410
9.710033	0.1	1.173019
9.711700	0.1	1.173496
9.713367	0.1	1.173616
9.715033	0.1	1.173914
9.716700	0.1	1.174808
9.718367	0.1	1.175940
9.720033	0.1	1.176775
9.721700	0.1	1.177549
9.723367	0.1	1.179218
9.725033	0.1	1.182437
9.726700	0.1	1.186907
9.728367	0.1	1.191318
9.730033	0.1	1.194358
9.731700	0.1	1.195073
9.733367	0.1	1.193881
9.735033	0.1	1.191974
9.736700	0.1	1.190901
9.738367	0.1	1.191318
9.740033	0.1	1.192987
9.741700	0.1	1.195312
9.743367	0.1	1.197577
9.745033	0.1	1.199067
9.746700	0.1	1.199424
9.748367	0.1	1.198948
9.750033	0.1	1.198471
9.751700	0.1	1.198471
9.753367	0.1	1.198530
9.755033	0.1	1.197457
9.756700	0.1	1.194477
9.758367	0.1	1.190603
9.760033	0.1	1.188040
9.761700	0.1	1.188755
9.763367	0.1	1.192808
9.765033	0.1	1.199484
9.766700	0.1	1.207411
9.768367	0.1	1.214385
9.770033	0.1	1.218498
9.771700	0.1	1.219690
9.773367	0.1	1.219273
9.775033	0.1	1.218438
9.776700	0.1	1.217246
9.778367	0.1	1.215875
9.780033	0.1	1.214683
9.781700	0.1	1.213729
9.783367	0.1	1.212657
9.785033	0.1	1.211286
9.786700	0.1	1.209557
9.788367	0.1	1.207173
9.790033	0.1	1.204491
9.791700	0.1	1.203001
9.793367	0.1	1.204193
9.795033	0.1	1.207650
9.796700	0.1	1.211047
9.798367	0.1	1.212657
9.800033	0.1	1.212359
9.801700	0.1	1.210630
9.803367	0.1	1.208365
9.805033	0.1	1.207113
9.806700	0.1	1.207709
9.808367	0.1	1.209676
9.810033	0.1	1.212657
9.811700	0.1	1.216531
9.813367	0.1	1.220763
9.815033	0.1	1.224637
9.816700	0.1	1.227558
9.818367	0.1	1.229286
9.820033	0.1	1.229107
9.821700	0.1	1.227200
9.823367	0.1	1.224518
9.825033	0.1	1.222015
9.826700	0.1	1.219750
9.828367	0.1	1.218259
9.830033	0.1	1.218379
9.831700	0.1	1.220048
9.833367	0.1	1.221895
9.835033	0.1	1.222313
9.836700	0.1	1.220226
9.838367	0.1	1.215696
9.840033	0.1	1.210749
9.841700	0.1	1.208127
9.843367	0.1	1.208782
9.845033	0.1	1.211703
9.846700	0.1	1.214862
9.848367	0.1	1.216769
9.850033	0.1	1.216829
9.851700	0.1	1.215398
9.853367	0.1	1.213908
9.855033	0.1	1.213074
9.856700	0.1	1.212776
9.858367	0.1	1.212835
9.860033	0.1	1.213670
9.861700	0.1	1.215100
9.863367	0.1	1.216590
9.865033	0.1	1.217187
9.866700	0.1	1.216114
9.868367	0.1	1.213491
9.870033	0.1	1.210392
9.871700	0.1	1.208484
9.873367	0.1	1.209140
9.875033	0.1	1.212657
9.876700	0.1	1.218379
9.878367	0.1	1.224339
9.880033	0.1	1.227975
9.881700	0.1	1.227081
9.883367	0.1	1.221120
9.885033	0.1	1.211584
9.886700	0.1	1.201987
9.888367	0.1	1.195371
9.890033	0.1	1.193047
9.891700	0.1	1.194120
9.893367	0.1	1.196623
9.895033	0.1	1.198649
9.896700	0.1	1.199246
9.898367	0.1	1.198828
9.900033	0.1	1.198590
9.901700	0.1	1.199603
9.903367	0.1	1.201212
9.905033	0.1	1.201570
9.906700	0.1	1.199067
9.908367	0.1	1.194120
9.910033	0.1	1.188576
9.911700	0.1	1.183808
9.913367	0.1	1.180351
9.915033	0.1	1.178742
9.916700	0.1	1.179099
9.918367	0.1	1.180589
9.920033	0.1	1.181364
9.921700	0.1	1.180232
9.923367	0.1	1.177251
9.925033	0.1	1.173198
9.926700	0.1	1.169026
9.928367	0.1	1.165211
9.930033	0.1	1.162112
9.931700	0.1	1.160145
9.933367	0.1	1.159251
9.935033	0.1	1.159191
9.936700	0.1	1.159787
9.938367	0.1	1.160204
9.940033	0.1	1.159012
9.941700	0.1	1.155615
9.943367	0.1	1.150847
9.945033	0.1	1.145840
9.946700	0.1	1.140952
9.948367	0.1	1.136482
9.950033	0.1	1.133382
9.951700	0.1	1.132548
9.953367	0.1	1.132906
9.955033	0.1	1.132429
9.956700	0.1	1.130462
9.958367	0.1	1.127541
9.960033	0.1	1.124382
9.961700	0.1	1.121044
9.963367	0.1	1.117706
9.965033	0.1	1.114547
9.966700	0.1	1.111925
9.968367	0.1	1.110435
9.970033	0.1	1.110196
9.971700	0.1	1.110852
9.973367	0.1	1.111150
9.975033	0.1	1.109839
9.976700	0.1	1.107156
9.978367	0.1	1.104117
9.980033	0.1	1.101852
9.981700	0.1	1.101017
9.983367	0.1	1.102090
9.985033	0.1	1.104534
9.986700	0.1	1.106680
9.988367	0.1	1.107276
9.990033	0.1	1.105964
9.991700	0.1	1.102746
9.993367	0.1	1.097858
9.995033	0.1	1.092255
9.996700	0.1	1.086414
9.998367	0.1	1.079977
10.000033	0.1	1.072466
10.001700	0.1	1.064599
10.003367	0.1	1.058459
10.005033	0.1	1.055479
10.006700	0.1	1.055300
10.008367	0.1	1.056433
10.010033	0.1	1.058400
10.011700	0.1	1.061678
10.013367	0.1	1.066566
10.015033	0.1	1.072049
10.016700	0.1	1.076400
10.018367	0.1	1.077771
10.020033	0.1	1.075149
10.021700	0.1	1.069248
10.023367	0.1	1.062453
10.025033	0.1	1.056910
10.026700	0.1	1.052737
10.028367	0.1	1.048923
10.030033	0.1	1.045108
10.031700	0.1	1.042485
10.033367	0.1	1.042485
10.035033	0.1	1.045168
10.036700	0.1	1.048684
10.038367	0.1	1.051366
10.040033	0.1	1.052558
10.041700	0.1	1.052082
10.043367	0.1	1.049817
10.045033	0.1	1.046062
10.046700	0.1	1.041591
10.048367	0.1	1.037479
10.050033	0.1	1.035273
10.051700	0.1	1.035452
10.053367	0.1	1.036942
10.055033	0.1	1.037955
10.056700	0.1	1.037955
10.058367	0.1	1.037777
10.060033	0.1	1.038015
10.061700	0.1	1.037896
10.063367	0.1	1.036763
10.065033	0.1	1.034558
10.066700	0.1	1.032054
10.068367	0.1	1.030028
10.070033	0.1	1.029074
10.071700	0.1	1.029253
10.073367	0.1	1.029491
10.075033	0.1	1.028597
10.076700	0.1	1.026213
10.078367	0.1	1.023054
10.080033	0.1	1.020312
10.081700	0.1	1.018941
10.083367	0.1	1.019359
10.085033	0.1	1.020789
10.086700	0.1	1.022041
10.088367	0.1	1.022756
10.090033	0.1	1.022875
10.091700	0.1	1.022220
10.093367	0.1	1.021504
10.095033	0.1	1.021683
10.096700	0.1	1.023173
10.098367	0.1	1.026094
10.100033	0.1	1.029849
10.101700	0.1	1.033187
10.103367	0.1	1.034677
10.105033	0.1	1.033843
10.106700	0.1	1.031101
10.108367	0.1	1.027048
10.110033	0.1	1.022339
10.111700	0.1	1.017749
10.113367	0.1	1.014054
10.115033	0.1	1.011789
10.116700	0.1	1.011133
10.118367	0.1	1.011908
10.120033	0.1	1.013696
10.121700	0.1	1.015484
10.123367	0.1	1.015842
10.125033	0.1	1.014531
10.126700	0.1	1.012683
10.128367	0.1	1.011550
10.130033	0.1	1.011372
10.131700	0.1	1.012206
10.133367	0.1	1.013696
10.135033	0.1	1.015067
10.136700	0.1	1.015425
10.138367	0.1	1.014113
10.140033	0.1	1.012087
10.141700	0.1	1.011074
10.143367	0.1	1.012445
10.145033	0.1	1.015186
10.146700	0.1	1.016617
10.148367	0.1	1.015067
10.150033	0.1	1.011550
10.151700	0.1	1.008153
10.153367	0.1	1.006424
10.155033	0.1	1.006961
10.156700	0.1	1.009166
10.158367	0.1	1.011610
10.160033	0.1	1.013160
10.161700	0.1	1.013756
10.163367	0.1	1.014292
10.165033	0.1	1.015782
10.166700	0.1	1.018703
10.168367	0.1	1.021862
10.170033	0.1	1.023471
10.171700	0.1	1.022399
10.173367	0.1	1.019657
10.175033	0.1	1.017511
10.176700	0.1	1.017273
10.178367	0.1	1.018584
10.180033	0.1	1.020372
10.181700	0.1	1.021743
10.183367	0.1	1.021743
10.185033	0.1	1.019299
10.186700	0.1	1.015008
10.188367	0.1	1.011312
10.190033	0.1	1.009941
10.191700	0.1	1.010358
10.193367	0.1	1.011193
10.195033	0.1	1.012147
10.196700	0.1	1.013875
10.198367	0.1	1.015782
10.200033	0.1	1.016259
10.201700	0.1	1.014948
10.203367	0.1	1.013279
10.205033	0.1	1.012325
10.206700	0.1	1.012206
10.208367	0.1	1.013160
10.210033	0.1	1.015008
10.211700	0.1	1.016676
10.213367	0.1	1.016796
10.215033	0.1	1.014412
10.216700	0.1	1.010418
10.218367	0.1	1.007199
10.220033	0.1	1.006782
10.221700	0.1	1.009166
10.223367	0.1	1.012147
10.225033	0.1	1.013219
10.226700	0.1	1.011789
10.228367	0.1	1.009107
10.230033	0.1	1.007021
10.231700	0.1	1.006305
10.233367	0.1	1.006305
10.235033	0.1	1.005828
10.236700	0.1	1.004577
10.238367	0.1	1.003504
10.240033	0.1	1.004219
10.241700	0.1	1.006961
10.243367	0.1	1.010954
10.245033	0.1	1.015067
10.246700	0.1	1.018167
10.248367	0.1	1.020014
10.250033	0.1	1.021087
10.251700	0.1	1.022458
10.253367	0.1	1.023948
10.255033	0.1	1.024485
10.256700	0.1	1.023710
10.258367	0.1	1.022577
10.260033	0.1	1.021981
10.261700	0.1	1.022101
10.263367	0.1	1.022101
10.265033	0.1	1.021206
10.266700	0.1	1.019538
10.268367	0.1	1.018286
10.270033	0.1	1.018345
10.271700	0.1	1.019776
10.273367	0.1	1.021326
10.275033	0.1	1.021862
10.276700	0.1	1.021862
10.278367	0.1	1.022279
10.280033	0.1	1.023054
10.281700	0.1	1.024127
10.283367	0.1	1.026690
10.285033	0.1	1.030803
10.286700	0.1	1.034617
10.288367	0.1	1.036465
10.290033	0.1	1.036942
10.291700	0.1	1.037300
10.293367	0.1	1.038432
10.295033	0.1	1.040638
10.296700	0.1	1.043439
10.298367	0.1	1.045704
10.300033	0.1	1.046300
10.301700	0.1	1.045525
10.303367	0.1	1.044333
10.305033	0.1	1.044035
10.306700	0.1	1.046002
10.308367	0.1	1.050592
10.310033	0.1	1.056790
10.311700	0.1	1.062751
10.313367	0.1	1.067340
10.315033	0.1	1.070440
10.316700	0.1	1.071990
10.318367	0.1	1.072466
10.320033	0.1	1.072109
10.321700	0.1	1.071692
10.323367	0.1	1.071632
10.325033	0.1	1.072884
10.326700	0.1	1.076877
10.328367	0.1	1.083791
10.330033	0.1	1.092255
10.331700	0.1	1.100123
10.333367	0.1	1.106143
10.335033	0.1	1.109839
10.336700	0.1	1.111746
10.338367	0.1	1.113534
10.340033	0.1	1.117289
10.341700	0.1	1.123786
10.343367	0.1	1.132369
10.345033	0.1	1.141429
10.346700	0.1	1.149058
10.348367	0.1	1.154780
10.350033	0.1	1.159847
10.351700	0.1	1.166046
10.353367	0.1	1.173616
10.355033	0.1	1.182020
10.356700	0.1	1.190662
10.358367	0.1	1.199007
10.360033	0.1	1.206696
10.361700	0.1	1.214385
10.363367	0.1	1.223564
10.365033	0.1	1.235008
10.366700	0.1	1.248419
10.368367	0.1	1.262903
10.370033	0.1	1.276732
10.371700	0.1	1.287937
10.373367	0.1	1.295805
10.375033	0.1	1.301408
10.376700	0.1	1.306355
10.378367	0.1	1.312196
10.380033	0.1	1.319766
10.381700	0.1	1.329422
10.383367	0.1	1.341045
10.385033	0.1	1.354158
10.386700	0.1	1.367688
10.388367	0.1	1.380980
10.390033	0.1	1.394391
10.391700	0.1	1.408339
10.393367	0.1	1.422286
10.395033	0.1	1.435816
10.396700	0.1	1.449227
10.398367	0.1	1.463115
10.400033	0.1	1.478195
10.401700	0.1	1.494646
10.403367	0.1	1.512170
10.405033	0.1	1.530409
10.406700	0.1	1.549721
10.408367	0.1	1.570523
10.410033	0.1	1.592457
10.411700	0.1	1.613915
10.413367	0.1	1.633287
10.415033	0.1	1.650393
10.416700	0.1	1.666188
10.418367	0.1	1.681805
10.420033	0.1	1.698136
10.421700	0.1	1.715839
10.423367	0.1	1.735747
10.425033	0.1	1.758933
10.426700	0.1	1.785755
10.428367	0.1	1.815379
10.430033	0.1	1.846314
10.431700	0.1	1.876593
10.433367	0.1	1.904428
10.435033	0.1	1.929224
10.436700	0.1	1.952231
10.438367	0.1	1.975417
10.440033	0.1	1.999915
10.441700	0.1	2.025843
10.443367	0.1	2.052128
10.445033	0.1	2.077103
10.446700	0.1	2.099931
10.448367	0.1	2.121151
10.450033	0.1	2.142370
10.451700	0.1	2.165258
10.453367	0.1	2.190411
10.455033	0.1	2.216995
10.456700	0.1	2.243698
10.458367	0.1	2.268970
10.460033	0.1	2.291978
10.461700	0.1	2.313256
10.463367	0.1	2.334058
10.465033	0.1	2.355576
10.466700	0.1	2.378225
10.468367	0.1	2.402306
10.470033	0.1	2.427697
10.471700	0.1	2.453506
10.473367	0.1	2.478659
10.475033	0.1	2.502084
10.476700	0.1	2.522350
10.478367	0.1	2.539158
10.480033	0.1	2.554476
10.481700	0.1	2.571225
10.483367	0.1	2.590835
10.485033	0.1	2.612293
10.486700	0.1	2.634287
10.488367	0.1	2.656162
10.490033	0.1	2.676964
10.491700	0.1	2.695739
10.493367	0.1	2.712071
10.495033	0.1	2.726078
10.496700	0.1	2.739012
10.498367	0.1	2.752423
10.500033	0.1	2.767742
10.501700	0.1	2.785683
10.503367	0.1	2.805829
10.505033	0.1	2.826572
10.506700	0.1	2.846241
10.508367	0.1	2.864242
10.510033	0.1	2.880812
10.511700	0.1	2.895951
10.513367	0.1	2.909422
10.515033	0.1	2.922118
10.516700	0.1	2.935112
10.518367	0.1	2.948344
10.520033	0.1	2.960324
10.521700	0.1	2.970219
10.523367	0.1	2.978385
10.525033	0.1	2.986193
10.526700	0.1	2.995134
10.528367	0.1	3.005982
10.530033	0.1	3.019273
10.531700	0.1	3.035784
10.533367	0.1	3.054857
10.535033	0.1	3.074169
10.536700	0.1	3.090799
10.538367	0.1	3.102660
10.540033	0.1	3.109098
10.541700	0.1	3.111661
10.543367	0.1	3.113449
10.545033	0.1	3.117323
10.546700	0.1	3.124654
10.548367	0.1	3.135205
10.550033	0.1	3.147125
10.551700	0.1	3.157795
10.553367	0.1	3.165186
10.555033	0.1	3.168464
10.556700	0.1	3.168822
10.558367	0.1	3.168524
10.560033	0.1	3.169656
10.561700	0.1	3.172457
10.563367	0.1	3.175676
10.565033	0.1	3.177643
10.566700	0.1	3.177166
10.568367	0.1	3.174901
10.570033	0.1	3.172875
10.571700	0.1	3.173173
10.573367	0.1	3.176272
10.575033	0.1	3.180921
10.576700	0.1	3.186286
10.578367	0.1	3.192663
10.580033	0.1	3.199220
10.581700	0.1	3.204227
10.583367	0.1	3.206253
10.585033	0.1	3.205121
10.586700	0.1	3.201187
10.588367	0.1	3.195703
10.590033	0.1	3.191531
10.591700	0.1	3.191292
10.593367	0.1	3.195584
10.595033	0.1	3.202319
10.596700	0.1	3.208876
10.598367	0.1	3.213227
10.600033	0.1	3.214419
10.601700	0.1	3.213465
10.603367	0.1	3.212393
10.605033	0.1	3.212154
10.606700	0.1	3.211796
10.608367	0.1	3.210545
10.610033	0.1	3.209293
10.611700	0.1	3.209770
10.613367	0.1	3.212512
10.615033	0.1	3.216088
10.616700	0.1	3.218591
10.618367	0.1	3.220022
10.620033	0.1	3.221691
10.621700	0.1	3.224313
10.623367	0.1	3.227413
10.625033	0.1	3.230274
10.626700	0.1	3.232420
10.628367	0.1	3.233731
10.630033	0.1	3.234089
10.631700	0.1	3.233075
10.633367	0.1	3.230035
10.635033	0.1	3.225088
10.636700	0.1	3.219664
10.638367	0.1	3.216148
10.640033	0.1	3.216446
10.641700	0.1	3.220201
10.643367	0.1	3.224671
10.645033	0.1	3.227472
10.646700	0.1	3.228367
10.648367	0.1	3.228009
10.650033	0.1	3.226698
10.651700	0.1	3.225088
10.653367	0.1	3.224790
10.655033	0.1	3.226340
10.656700	0.1	3.227532
10.658367	0.1	3.226161
10.660033	0.1	3.222227
10.661700	0.1	3.216922
10.663367	0.1	3.210247
10.665033	0.1	3.202081
10.666700	0.1	3.193796
10.668367	0.1	3.187478
10.670033	0.1	3.183663
10.671700	0.1	3.181517
10.673367	0.1	3.179014
10.675033	0.1	3.174305
10.676700	0.1	3.166378
10.678367	0.1	3.155470
10.680033	0.1	3.143072
10.681700	0.1	3.131151
10.683367	0.1	3.121197
10.685033	0.1	3.113866
10.686700	0.1	3.108561
10.688367	0.1	3.103733
10.690033	0.1	3.097594
10.691700	0.1	3.089667
10.693367	0.1	3.080905
10.695033	0.1	3.072500
10.696700	0.1	3.064752
10.698367	0.1	3.056765
10.700033	0.1	3.046870
10.701700	0.1	3.034413
10.703367	0.1	3.019929
10.705033	0.1	3.004372
10.706700	0.1	2.988577
10.708367	0.1	2.973199
10.710033	0.1	2.958417
10.711700	0.1	2.944112
10.713367	0.1	2.929926
10.715033	0.1	2.915561
10.716700	0.1	2.900303
10.718367	0.1	2.883554
10.720033	0.1	2.865672
10.721700	0.1	2.847731
10.723367	0.1	2.830386
10.725033	0.1	2.813876
10.726700	0.1	2.798557
10.728367	0.1	2.784431
10.730033	0.1	2.770901
10.731700	0.1	2.756834
10.733367	0.1	2.741814
10.735033	0.1	2.726078
10.736700	0.1	2.709568
10.738367	0.1	2.691567
10.740033	0.1	2.671659
10.741700	0.1	2.650500
10.743367	0.1	2.629280
10.745033	0.1	2.608299
10.746700	0.1	2.587080
10.748367	0.1	2.565622
10.750033	0.1	2.544284
10.751700	0.1	2.523542
10.753367	0.1	2.503514
10.755033	0.1	2.483606
10.756700	0.1	2.463341
10.758367	0.1	2.442897
10.760033	0.1	2.422750
10.761700	0.1	2.403498
10.763367	0.1	2.385259
10.765033	0.1	2.367258
10.766700	0.1	2.348364
10.768367	0.1	2.328277
10.770033	0.1	2.307475
10.771700	0.1	2.287030
10.773367	0.1	2.267838
10.775033	0.1	2.249479
10.776700	0.1	2.231002
10.778367	0.1	2.211869
10.780033	0.1	2.192021
10.781700	0.1	2.171457
10.783367	0.1	2.150655
10.785033	0.1	2.129853
10.786700	0.1	2.108753
10.788367	0.1	2.086699
10.790033	0.1	2.064049
10.791700	0.1	2.042592
10.793367	0.1	2.024412
10.795033	0.1	2.009213
10.796700	0.1	1.994670
10.798367	0.1	1.978815
10.800033	0.1	1.961768
10.801700	0.1	1.943469
10.803367	0.1	1.923800
10.805033	0.1	1.903176
10.806700	0.1	1.883388
10.808367	0.1	1.865447
10.810033	0.1	1.849294
10.811700	0.1	1.834214
10.813367	0.1	1.819611
10.815033	0.1	1.804829
10.816700	0.1	1.790166
10.818367	0.1	1.776159
10.820033	0.1	1.762331
10.821700	0.1	1.747847
10.823367	0.1	1.732588
10.825033	0.1	1.717210
10.826700	0.1	1.701713
10.828367	0.1	1.686037
10.830033	0.1	1.671016
10.831700	0.1	1.658082
10.833367	0.1	1.647294
10.835033	0.1	1.636684
10.836700	0.1	1.624465
10.838367	0.1	1.610458
10.840033	0.1	1.596153
10.841700	0.1	1.583338
10.843367	0.1	1.572847
10.845033	0.1	1.564026
10.846700	0.1	1.555860
10.848367	0.1	1.547814
10.850033	0.1	1.539230
10.851700	0.1	1.529455
10.853367	0.1	1.518905
10.855033	0.1	1.509190
10.856700	0.1	1.501381
10.858367	0.1	1.494765
10.860033	0.1	1.487970
10.861700	0.1	1.480579
10.863367	0.1	1.473010
10.865033	0.1	1.465201
10.866700	0.1	1.456618
10.868367	0.1	1.446962
10.870033	0.1	1.436532
10.871700	0.1	1.426995
10.873367	0.1	1.420558
10.875033	0.1	1.418293
10.876700	0.1	1.418889
10.878367	0.1	1.419425
10.880033	0.1	1.417756
10.881700	0.1	1.413822
10.883367	0.1	1.409113
10.885033	0.1	1.404405
10.886700	0.1	1.399398
10.888367	0.1	1.394451
10.890033	0.1	1.390278
10.891700	0.1	1.386762
10.893367	0.1	1.383007
10.895033	0.1	1.379073
10.896700	0.1	1.375377
10.898367	0.1	1.372099
10.900033	0.1	1.369238
10.901700	0.1	1.366913
10.903367	0.1	1.364231
10.905033	0.1	1.359999
10.906700	0.1	1.353681
10.908367	0.1	1.346648
10.910033	0.1	1.341462
10.911700	0.1	1.340211
10.913367	0.1	1.342654
10.915033	0.1	1.346648
10.916700	0.1	1.349807
10.918367	0.1	1.350582
10.920033	0.1	1.348674
10.921700	0.1	1.344502
10.923367	0.1	1.339018
10.925033	0.1	1.333654
10.926700	0.1	1.329541
10.928367	0.1	1.326203
10.930033	0.1	1.322806
10.931700	0.1	1.319468
10.933367	0.1	1.317322
10.935033	0.1	1.316965
10.936700	0.1	1.318276
10.938367	0.1	1.320362
10.940033	0.1	1.322210
10.941700	0.1	1.323223
10.943367	0.1	1.323402
10.945033	0.1	1.323104
10.946700	0.1	1.322568
10.948367	0.1	1.322091
10.950033	0.1	1.322150
10.951700	0.1	1.322508
10.953367	0.1	1.322031
10.955033	0.1	1.319647
10.956700	0.1	1.314879
10.958367	0.1	1.308084
10.960033	0.1	1.300216
10.961700	0.1	1.292646
10.963367	0.1	1.286626
10.965033	0.1	1.282692
10.966700	0.1	1.280963
10.968367	0.1	1.281262
10.970033	0.1	1.283228
10.971700	0.1	1.286030
10.973367	0.1	1.288176
10.975033	0.1	1.288354
10.976700	0.1	1.285791
10.978367	0.1	1.280725
10.980033	0.1	1.274347
10.981700	0.1	1.269102
10.983367	0.1	1.266897
10.985033	0.1	1.267493
10.986700	0.1	1.268566
10.988367	0.1	1.268625
10.990033	0.1	1.268327
10.991700	0.1	1.269400
10.993367	0.1	1.272082
10.995033	0.1	1.274645
10.996700	0.1	1.275063
10.998367	0.1	1.272917
11.000033	0.1	1.269579
11.001700	0.1	1.266837
11.003367	0.1	1.265645
11.005033	0.1	1.265585
11.006700	0.1	1.265466
11.008367	0.1	1.264155
11.010033	0.1	1.261830
11.011700	0.1	1.259923
11.013367	0.1	1.260221
11.015033	0.1	1.262844
11.016700	0.1	1.265585
11.018367	0.1	1.266122
11.020033	0.1	1.264036
11.021700	0.1	1.260936
11.023367	0.1	1.259208
11.025033	0.1	1.259446
11.026700	0.1	1.260579
11.028367	0.1	1.261234
11.030033	0.1	1.260877
11.031700	0.1	1.260161
11.033367	0.1	1.260042
11.035033	0.1	1.260817
11.036700	0.1	1.262307
11.038367	0.1	1.263917
11.040033	0.1	1.265109
11.041700	0.1	1.265407
11.043367	0.1	1.264334
11.045033	0.1	1.262248
11.046700	0.1	1.260161
11.048367	0.1	1.259267
11.050033	0.1	1.259863
11.051700	0.1	1.261711
11.053367	0.1	1.264095
11.055033	0.1	1.266837
11.056700	0.1	1.270413
11.058367	0.1	1.275063
11.060033	0.1	1.280427
11.061700	0.1	1.285970
11.063367	0.1	1.291394
11.065033	0.1	1.295924
11.066700	0.1	1.298666
11.068367	0.1	1.299560
11.070033	0.1	1.299918
11.071700	0.1	1.301467
11.073367	0.1	1.304627
11.075033	0.1	1.308143
11.076700	0.1	1.311123
11.078367	0.1	1.313686
11.080033	0.1	1.315713
11.081700	0.1	1.316845
11.083367	0.1	1.317620
11.085033	0.1	1.319707
11.086700	0.1	1.323819
11.088367	0.1	1.329064
11.090033	0.1	1.333475
11.091700	0.1	1.336217
11.093367	0.1	1.338184
11.095033	0.1	1.340449
11.096700	0.1	1.343906
11.098367	0.1	1.349151
11.100033	0.1	1.355946
11.101700	0.1	1.363039
11.103367	0.1	1.368046
11.105033	0.1	1.369894
11.106700	0.1	1.369536
11.108367	0.1	1.369238
11.110033	0.1	1.370609
11.111700	0.1	1.373649
11.113367	0.1	1.378179
11.115033	0.1	1.384378
11.116700	0.1	1.392305
11.118367	0.1	1.401246
11.120033	0.1	1.409650
11.121700	0.1	1.416504
11.123367	0.1	1.421511
11.125033	0.1	1.424432
11.126700	0.1	1.425743
11.128367	0.1	1.427233
11.130033	0.1	1.430571
11.131700	0.1	1.435876
11.133367	0.1	1.441658
11.135033	0.1	1.446426
11.136700	0.1	1.449406
11.138367	0.1	1.450718
11.140033	0.1	1.451194
11.141700	0.1	1.452446
11.143367	0.1	1.455605
11.145033	0.1	1.460314
11.146700	0.1	1.465976
11.148367	0.1	1.472116
11.150033	0.1	1.478195
11.151700	0.1	1.483977
11.153367	0.1	1.489163
11.155033	0.1	1.493514
11.156700	0.1	1.497746
11.158367	0.1	1.502931
11.160033	0.1	1.509190
11.161700	0.1	1.514793
11.163367	0.1	1.517773
11.165033	0.1	1.518369
11.166700	0.1	1.518250
11.168367	0.1	1.518667
11.170033	0.1	1.520336
11.171700	0.1	1.524568
11.173367	0.1	1.531661
11.175033	0.1	1.540005
11.176700	0.1	1.547098
11.178367	0.1	1.551807
11.180033	0.1	1.554132
11.181700	0.1	1.555085
11.183367	0.1	1.555979
11.185033	0.1	1.557708
11.186700	0.1	1.559973
11.188367	0.1	1.562119
11.190033	0.1	1.563966
11.191700	0.1	1.566291
11.193367	0.1	1.570165
11.195033	0.1	1.574993
11.196700	0.1	1.578570
11.198367	0.1	1.579225
11.200033	0.1	1.577675
11.201700	0.1	1.576483
11.203367	0.1	1.578033
11.205033	0.1	1.583517
11.206700	0.1	1.592279
11.208367	0.1	1.602471
11.210033	0.1	1.612425
11.211700	0.1	1.620889
11.213367	0.1	1.626551
11.215033	0.1	1.628935
11.216700	0.1	1.629233
11.218367	0.1	1.628816
11.220033	0.1	1.628101
11.221700	0.1	1.627326
11.223367	0.1	1.627088
11.225033	0.1	1.627982
11.226700	0.1	1.629472
11.228367	0.1	1.630783
11.230033	0.1	1.631916
11.231700	0.1	1.633167
11.233367	0.1	1.634538
11.235033	0.1	1.635552
11.236700	0.1	1.636028
11.238367	0.1	1.636028
11.240033	0.1	1.636088
11.241700	0.1	1.636148
11.243367	0.1	1.636088
11.245033	0.1	1.636148
11.246700	0.1	1.637459
11.248367	0.1	1.641095
11.250033	0.1	1.646459
11.251700	0.1	1.651764
11.253367	0.1	1.655877
11.255033	0.1	1.658499
11.256700	0.1	1.659513
11.258367	0.1	1.658619
11.260033	0.1	1.656056
11.261700	0.1	1.652718
11.263367	0.1	1.650095
11.265033	0.1	1.648963
11.266700	0.1	1.648784
11.268367	0.1	1.648486
11.270033	0.1	1.647413
11.271700	0.1	1.645923
11.273367	0.1	1.645088
11.275033	0.1	1.646221
11.276700	0.1	1.649380
11.278367	0.1	1.653016
11.280033	0.1	1.655221
11.281700	0.1	1.654744
11.283367	0.1	1.652539
11.285033	0.1	1.651108
11.286700	0.1	1.651704
11.288367	0.1	1.653612
11.290033	0.1	1.654744
11.291700	0.1	1.653671
11.293367	0.1	1.650870
11.295033	0.1	1.647890
11.296700	0.1	1.645446
11.298367	0.1	1.643896
11.300033	0.1	1.643419
11.301700	0.1	1.643360
11.303367	0.1	1.642585
11.305033	0.1	1.641095
11.306700	0.1	1.639426
11.308367	0.1	1.638055
11.310033	0.1	1.636565
11.311700	0.1	1.634479
11.313367	0.1	1.631796
11.315033	0.1	1.629472
11.316700	0.1	1.628101
11.318367	0.1	1.627803
11.320033	0.1	1.628220
11.321700	0.1	1.629531
11.323367	0.1	1.632273
11.325033	0.1	1.636684
11.326700	0.1	1.641035
11.328367	0.1	1.643181
11.330033	0.1	1.642704
11.331700	0.1	1.640916
11.333367	0.1	1.638889
11.335033	0.1	1.636386
11.336700	0.1	1.633227
11.338367	0.1	1.629830
11.340033	0.1	1.626790
11.341700	0.1	1.624644
11.343367	0.1	1.623511
11.345033	0.1	1.622558
11.346700	0.1	1.620889
11.348367	0.1	1.618981
11.350033	0.1	1.617909
11.351700	0.1	1.618207
11.353367	0.1	1.619578
11.355033	0.1	1.621246
11.356700	0.1	1.622021
11.358367	0.1	1.620591
11.360033	0.1	1.616299
11.361700	0.1	1.609743
11.363367	0.1	1.602352
11.365033	0.1	1.596391
11.366700	0.1	1.593948
11.368367	0.1	1.595616
11.370033	0.1	1.599789
11.371700	0.1	1.604438
11.373367	0.1	1.608610
11.375033	0.1	1.611710
11.376700	0.1	1.612663
11.378367	0.1	1.610577
11.380033	0.1	1.606703
11.381700	0.1	1.603782
11.383367	0.1	1.602948
11.385033	0.1	1.603007
11.386700	0.1	1.601756
11.388367	0.1	1.598179
11.390033	0.1	1.593351
11.391700	0.1	1.589358
11.393367	0.1	1.587451
11.395033	0.1	1.587153
11.396700	0.1	1.587212
11.398367	0.1	1.586795
11.400033	0.1	1.585424
11.401700	0.1	1.583576
11.403367	0.1	1.582861
11.405033	0.1	1.584113
11.406700	0.1	1.586735
11.408367	0.1	1.589239
11.410033	0.1	1.590788
11.411700	0.1	1.591683
11.413367	0.1	1.592159
11.415033	0.1	1.591802
11.416700	0.1	1.590312
11.418367	0.1	1.588762
11.420033	0.1	1.588345
11.421700	0.1	1.589060
11.423367	0.1	1.589596
11.425033	0.1	1.588583
11.426700	0.1	1.586199
11.428367	0.1	1.583815
11.430033	0.1	1.582205
11.431700	0.1	1.581550
11.433367	0.1	1.581907
11.435033	0.1	1.583278
11.436700	0.1	1.585424
11.438367	0.1	1.587331
11.440033	0.1	1.587689
11.441700	0.1	1.586259
11.443367	0.1	1.584172
11.445033	0.1	1.582503
11.446700	0.1	1.581073
11.448367	0.1	1.579404
11.450033	0.1	1.577914
11.451700	0.1	1.576662
11.453367	0.1	1.575232
11.455033	0.1	1.574218
11.456700	0.1	1.574516
11.458367	0.1	1.575887
11.460033	0.1	1.577258
11.461700	0.1	1.578510
11.463367	0.1	1.580477
11.465033	0.1	1.583517
11.466700	0.1	1.586676
11.468367	0.1	1.588643
11.470033	0.1	1.588762
11.471700	0.1	1.587331
11.473367	0.1	1.584888
11.475033	0.1	1.581669
11.476700	0.1	1.577914
11.478367	0.1	1.573801
11.480033	0.1	1.569510
11.481700	0.1	1.565755
11.483367	0.1	1.563490
11.485033	0.1	1.563192
11.486700	0.1	1.564324
11.488367	0.1	1.565993
11.490033	0.1	1.567721
11.491700	0.1	1.569748
11.493367	0.1	1.571834
11.495033	0.1	1.573324
11.496700	0.1	1.573801
11.498367	0.1	1.574218
11.500033	0.1	1.575589
11.501700	0.1	1.578271
11.503367	0.1	1.581550
11.505033	0.1	1.584053
11.506700	0.1	1.583994
11.508367	0.1	1.581192
11.510033	0.1	1.576960
11.511700	0.1	1.572907
11.513367	0.1	1.569510
11.515033	0.1	1.567006
11.516700	0.1	1.565755
11.518367	0.1	1.566231
11.520033	0.1	1.568556
11.521700	0.1	1.571298
11.523367	0.1	1.572549
11.525033	0.1	1.571596
11.526700	0.1	1.569748
11.528367	0.1	1.568854
11.530033	0.1	1.569867
11.531700	0.1	1.572430
11.533367	0.1	1.576245
11.535033	0.1	1.580775
11.536700	0.1	1.584709
11.538367	0.1	1.586557
11.540033	0.1	1.585960
11.541700	0.1	1.583874
11.543367	0.1	1.582027
11.545033	0.1	1.581550
11.546700	0.1	1.581192
11.548367	0.1	1.578927
11.550033	0.1	1.574576
11.551700	0.1	1.570404
11.553367	0.1	1.567960
11.555033	0.1	1.567125
11.556700	0.1	1.567125
11.558367	0.1	1.567423
11.560033	0.1	1.567185
11.561700	0.1	1.565576
11.563367	0.1	1.562297
11.565033	0.1	1.558662
11.566700	0.1	1.556039
11.568367	0.1	1.555085
11.570033	0.1	1.555979
11.571700	0.1	1.558125
11.573367	0.1	1.559556
11.575033	0.1	1.558364
11.576700	0.1	1.554549
11.578367	0.1	1.550257
11.580033	0.1	1.547039
11.581700	0.1	1.544535
11.583367	0.1	1.541615
11.585033	0.1	1.538575
11.586700	0.1	1.536071
11.588367	0.1	1.534462
11.590033	0.1	1.533449
11.591700	0.1	1.532793
11.593367	0.1	1.531780
11.595033	0.1	1.528919
11.596700	0.1	1.523078
11.598367	0.1	1.515031
11.600033	0.1	1.507461
11.601700	0.1	1.502395
11.603367	0.1	1.500428
11.605033	0.1	1.500964
11.606700	0.1	1.502037
11.608367	0.1	1.501501
11.610033	0.1	1.498640
11.611700	0.1	1.493931
11.613367	0.1	1.488090
11.615033	0.1	1.481235
11.616700	0.1	1.474023
11.618367	0.1	1.468182
11.620033	0.1	1.464784
11.621700	0.1	1.462758
11.623367	0.1	1.459837
11.625033	0.1	1.455426
11.626700	0.1	1.450658
11.628367	0.1	1.446903
11.630033	0.1	1.444161
11.631700	0.1	1.442134
11.633367	0.1	1.440644
11.635033	0.1	1.438975
11.636700	0.1	1.436532
11.638367	0.1	1.433373
11.640033	0.1	1.430035
11.641700	0.1	1.426935
11.643367	0.1	1.424730
11.645033	0.1	1.423299
11.646700	0.1	1.421928
11.648367	0.1	1.420021
11.650033	0.1	1.418412
11.651700	0.1	1.418173
11.653367	0.1	1.419425
11.655033	0.1	1.420617
11.656700	0.1	1.419664
11.658367	0.1	1.415670
11.660033	0.1	1.409352
11.661700	0.1	1.402080
11.663367	0.1	1.395226
11.665033	0.1	1.389861
11.666700	0.1	1.386166
11.668367	0.1	1.383483
11.670033	0.1	1.381159
11.671700	0.1	1.379252
11.673367	0.1	1.377761
11.675033	0.1	1.376331
11.676700	0.1	1.374424
11.678367	0.1	1.371741
11.680033	0.1	1.368582
11.681700	0.1	1.365364
11.683367	0.1	1.362145
11.685033	0.1	1.358688
11.686700	0.1	1.354694
11.688367	0.1	1.350284
11.690033	0.1	1.345396
11.691700	0.1	1.339853
11.693367	0.1	1.334071
11.695033	0.1	1.329362
11.696700	0.1	1.326799
11.698367	0.1	1.326442
11.700033	0.1	1.327515
11.701700	0.1	1.329064
11.703367	0.1	1.330257
11.705033	0.1	1.331031
11.706700	0.1	1.331151
11.708367	0.1	1.330376
11.710033	0.1	1.329005
11.711700	0.1	1.327515
11.713367	0.1	1.326561
11.715033	0.1	1.326621
11.716700	0.1	1.327813
11.718367	0.1	1.329303
11.720033	0.1	1.330197
11.721700	0.1	1.330316
11.723367	0.1	1.330018
11.725033	0.1	1.329780
11.726700	0.1	1.329303
11.728367	0.1	1.327992
11.730033	0.1	1.325369
11.731700	0.1	1.321852
11.733367	0.1	1.318455
11.735033	0.1	1.316011
11.736700	0.1	1.314700
11.738367	0.1	1.314282
11.740033	0.1	1.314640
11.741700	0.1	1.315534
11.743367	0.1	1.316249
11.745033	0.1	1.316190
11.746700	0.1	1.315415
11.748367	0.1	1.314759
11.750033	0.1	1.314581
11.751700	0.1	1.314223
11.753367	0.1	1.313448
11.755033	0.1	1.313090
11.756700	0.1	1.313865
11.758367	0.1	1.315594
11.760033	0.1	1.317442
11.761700	0.1	1.319110
11.763367	0.1	1.320541
11.765033	0.1	1.320779
11.766700	0.1	1.319051
11.768367	0.1	1.315713
11.770033	0.1	1.312435
11.771700	0.1	1.311004
11.773367	0.1	1.312196
11.775033	0.1	1.314759
11.776700	0.1	1.316309
11.778367	0.1	1.315892
11.780033	0.1	1.314640
11.781700	0.1	1.314402
11.783367	0.1	1.315057
11.785033	0.1	1.315177
11.786700	0.1	1.313627
11.788367	0.1	1.310289
11.790033	0.1	1.306474
11.791700	0.1	1.304269
11.793367	0.1	1.304984
11.795033	0.1	1.308620
11.796700	0.1	1.313508
11.798367	0.1	1.317620
11.800033	0.1	1.319468
11.801700	0.1	1.318514
11.803367	0.1	1.315653
11.805033	0.1	1.312494
11.806700	0.1	1.310289
11.808367	0.1	1.309991
11.810033	0.1	1.311779
11.811700	0.1	1.314402
11.813367	0.1	1.316547
11.815033	0.1	1.318216
11.816700	0.1	1.319766
11.818367	0.1	1.321137
11.820033	0.1	1.321971
11.821700	0.1	1.322210
11.823367	0.1	1.321614
11.825033	0.1	1.320005
11.826700	0.1	1.317144
11.828367	0.1	1.314044
11.830033	0.1	1.311839
11.831700	0.1	1.311243
11.833367	0.1	1.312256
11.835033	0.1	1.314700
11.836700	0.1	1.318157
11.838367	0.1	1.322091
11.840033	0.1	1.325548
11.841700	0.1	1.327336
11.843367	0.1	1.326680
11.845033	0.1	1.323640
11.846700	0.1	1.319647
11.848367	0.1	1.316011
11.850033	0.1	1.313448
11.851700	0.1	1.312077
11.853367	0.1	1.312077
11.855033	0.1	1.313806
11.856700	0.1	1.317263
11.858367	0.1	1.321673
11.860033	0.1	1.326442
11.861700	0.1	1.330912
11.863367	0.1	1.334429
11.865033	0.1	1.336336
11.866700	0.1	1.336515
11.868367	0.1	1.335561
11.870033	0.1	1.334369
11.871700	0.1	1.333535
11.873367	0.1	1.332879
11.875033	0.1	1.332700
11.876700	0.1	1.333654
11.878367	0.1	1.336396
11.880033	0.1	1.341283
11.881700	0.1	1.347303
11.883367	0.1	1.352787
11.885033	0.1	1.355946
11.886700	0.1	1.355827
11.888367	0.1	1.352370
11.890033	0.1	1.346529
11.891700	0.1	1.340270
11.893367	0.1	1.335561
11.895033	0.1	1.333594
11.896700	0.1	1.334548
11.898367	0.1	1.337707
11.900033	0.1	1.341641
11.901700	0.1	1.344860
11.903367	0.1	1.346290
11.905033	0.1	1.346469
11.906700	0.1	1.346588
11.908367	0.1	1.347423
11.910033	0.1	1.349628
11.911700	0.1	1.352727
11.913367	0.1	1.354933
11.915033	0.1	1.354635
11.916700	0.1	1.352072
11.918367	0.1	1.349032
11.920033	0.1	1.347303
11.921700	0.1	1.347840
11.923367	0.1	1.350761
11.925033	0.1	1.354992
11.926700	0.1	1.359582
11.928367	0.1	1.364529
11.930033	0.1	1.369655
11.931700	0.1	1.374304
11.933367	0.1	1.377881
11.935033	0.1	1.380265
11.936700	0.1	1.381517
11.938367	0.1	1.381636
11.940033	0.1	1.380801
11.941700	0.1	1.379669
11.943367	0.1	1.379550
11.945033	0.1	1.381636
11.946700	0.1	1.385570
11.948367	0.1	1.390278
11.950033	0.1	1.394808
11.951700	0.1	1.399040
11.953367	0.1	1.402915
11.955033	0.1	1.406550
11.956700	0.1	1.410723
11.958367	0.1	1.415730
11.960033	0.1	1.421034
11.961700	0.1	1.424790
11.963367	0.1	1.426339
11.965033	0.1	1.426518
11.966700	0.1	1.426518
11.968367	0.1	1.426697
11.970033	0.1	1.426876
11.971700	0.1	1.427353
11.973367	0.1	1.428723
11.975033	0.1	1.431465
11.976700	0.1	1.435101
11.978367	0.1	1.438856
11.980033	0.1	1.442194
11.981700	0.1	1.445115
11.983367	0.1	1.448214
11.985033	0.1	1.451731
11.986700	0.1	1.455546
11.988367	0.1	1.458943
11.990033	0.1	1.461268
11.991700	0.1	1.462221
11.993367	0.1	1.462162
11.995033	0.1	1.462042
11.996700	0.1	1.463235
11.998367	0.1	1.466572
12.000033	0.1	1.472116
12.001700	0.1	1.479209
12.003367	0.1	1.487017
12.005033	0.1	1.495242
12.006700	0.1	1.503408
12.008367	0.1	1.510739
12.010033	0.1	1.516938
12.011700	0.1	1.522839
12.013367	0.1	1.529515
12.015033	0.1	1.536846
12.016700	0.1	1.543760
12.018367	0.1	1.549363
12.020033	0.1	1.553893
12.021700	0.1	1.558006
12.023367	0.1	1.561761
12.025033	0.1	1.565099
12.026700	0.1	1.569331
12.028367	0.1	1.575232
12.030033	0.1	1.582086
12.031700	0.1	1.588643
12.033367	0.1	1.594782
12.035033	0.1	1.601935
12.036700	0.1	1.610935
12.038367	0.1	1.620591
12.040033	0.1	1.629233
12.041700	0.1	1.636386
12.043367	0.1	1.642704
12.045033	0.1	1.649022
12.046700	0.1	1.655340
12.048367	0.1	1.661658
12.050033	0.1	1.668692
12.051700	0.1	1.677036
12.053367	0.1	1.686394
12.055033	0.1	1.696468
12.056700	0.1	1.707435
12.058367	0.1	1.719773
12.060033	0.1	1.733124
12.061700	0.1	1.746416
12.063367	0.1	1.758576
12.065033	0.1	1.769304
12.066700	0.1	1.779020
12.068367	0.1	1.788139
12.070033	0.1	1.796723
12.071700	0.1	1.805127
12.073367	0.1	1.814604
12.075033	0.1	1.825988
12.076700	0.1	1.839101
12.078367	0.1	1.852453
12.080033	0.1	1.864851
12.081700	0.1	1.875579
12.083367	0.1	1.884818
12.085033	0.1	1.893222
12.086700	0.1	1.902223
12.088367	0.1	1.912952
12.090033	0.1	1.925767
12.091700	0.1	1.939774
12.093367	0.1	1.953244
12.095033	0.1	1.964629
12.096700	0.1	1.973570
12.098367	0.1	1.980841
12.100033	0.1	1.987636
12.101700	0.1	1.995146
12.103367	0.1	2.003789
12.105033	0.1	2.013385
12.106700	0.1	2.023757
12.108367	0.1	2.034664
12.110033	0.1	2.046049
12.111700	0.1	2.057433
12.113367	0.1	2.067983
12.115033	0.1	2.077043
12.116700	0.1	2.084196
12.118367	0.1	2.089322
12.120033	0.1	2.093017
12.121700	0.1	2.096295
12.123367	0.1	2.099633
12.125033	0.1	2.103031
12.126700	0.1	2.106786
12.128367	0.1	2.111793
12.130033	0.1	2.119005
12.131700	0.1	2.127707
12.133367	0.1	2.136231
12.135033	0.1	2.143443
12.136700	0.1	2.149522
12.138367	0.1	2.155781
12.140033	0.1	2.162993
12.141700	0.1	2.171040
12.143367	0.1	2.179206
12.145033	0.1	2.186239
12.146700	0.1	2.191007
12.148367	0.1	2.192736
12.150033	0.1	2.191544
12.151700	0.1	2.189100
12.153367	0.1	2.187550
12.155033	0.1	2.188504
12.156700	0.1	2.191723
12.158367	0.1	2.196670
12.160033	0.1	2.202392
12.161700	0.1	2.207577
12.163367	0.1	2.210677
12.165033	0.1	2.211392
12.166700	0.1	2.210558
12.168367	0.1	2.208769
12.170033	0.1	2.206266
12.171700	0.1	2.203703
12.173367	0.1	2.201915
12.175033	0.1	2.201617
12.176700	0.1	2.203047
12.178367	0.1	2.205610
12.180033	0.1	2.208233
12.181700	0.1	2.210260
12.183367	0.1	2.211630
12.185033	0.1	2.212286
12.186700	0.1	2.211928
12.188367	0.1	2.210319
12.190033	0.1	2.207041
12.191700	0.1	2.202034
12.193367	0.1	2.195716
12.195033	0.1	2.188623
12.196700	0.1	2.181471
12.198367	0.1	2.175152
12.200033	0.1	2.170146
12.201700	0.1	2.166629
12.203367	0.1	2.164662
12.205033	0.1	2.164006
12.206700	0.1	2.163887
12.208367	0.1	2.163470
12.210033	0.1	2.162397
12.211700	0.1	2.160013
12.213367	0.1	2.155423
12.215033	0.1	2.148509
12.216700	0.1	2.141059
12.218367	0.1	2.135754
12.220033	0.1	2.133310
12.221700	0.1	2.131939
12.223367	0.1	2.129436
12.225033	0.1	2.124548
12.226700	0.1	2.117753
12.228367	0.1	2.110720
12.230033	0.1	2.105475
12.231700	0.1	2.102971
12.233367	0.1	2.102256
12.235033	0.1	2.100587
12.236700	0.1	2.095342
12.238367	0.1	2.086520
12.240033	0.1	2.075970
12.241700	0.1	2.065838
12.243367	0.1	2.057791
12.245033	0.1	2.052784
12.246700	0.1	2.050638
12.248367	0.1	2.050221
12.250033	0.1	2.049565
12.251700	0.1	2.047479
12.253367	0.1	2.043903
12.255033	0.1	2.039790
12.256700	0.1	2.036035
12.258367	0.1	2.033055
12.260033	0.1	2.030969
12.261700	0.1	2.030075
12.263367	0.1	2.030075
12.265033	0.1	2.029538
12.266700	0.1	2.027154
12.268367	0.1	2.022863
12.270033	0.1	2.017975
12.271700	0.1	2.013922
12.273367	0.1	2.010822
12.275033	0.1	2.008200
12.276700	0.1	2.005577
12.278367	0.1	2.003431
12.280033	0.1	2.001882
12.281700	0.1	2.001107
12.283367	0.1	2.001643
12.285033	0.1	2.004922
12.286700	0.1	2.010703
12.288367	0.1	2.016723
12.290033	0.1	2.020121
12.291700	0.1	2.020240
12.293367	0.1	2.019048
12.295033	0.1	2.018750
12.296700	0.1	2.020240
12.298367	0.1	2.022803
12.300033	0.1	2.025426
12.301700	0.1	2.027571
12.303367	0.1	2.029002
12.305033	0.1	2.029836
12.306700	0.1	2.030730
12.308367	0.1	2.032042
12.310033	0.1	2.033353
12.311700	0.1	2.034545
12.313367	0.1	2.036035
12.315033	0.1	2.038181
12.316700	0.1	2.041042
12.318367	0.1	2.044857
12.320033	0.1	2.050221
12.321700	0.1	2.057672
12.323367	0.1	2.066732
12.325033	0.1	2.076268
12.326700	0.1	2.085269
12.328367	0.1	2.093077
12.330033	0.1	2.099097
12.331700	0.1	2.103508
12.333367	0.1	2.107620
12.335033	0.1	2.113044
12.336700	0.1	2.119780
12.338367	0.1	2.126753
12.340033	0.1	2.133548
12.341700	0.1	2.140880
12.343367	0.1	2.149761
12.345033	0.1	2.160072
12.346700	0.1	2.170503
12.348367	0.1	2.180159
12.350033	0.1	2.189279
12.351700	0.1	2.198458
12.353367	0.1	2.207160
12.355033	0.1	2.214790
12.356700	0.1	2.221048
12.358367	0.1	2.226472
12.360033	0.1	2.231658
12.361700	0.1	2.237022
12.363367	0.1	2.242804
12.365033	0.1	2.249599
12.366700	0.1	2.258062
12.368367	0.1	2.268851
12.370033	0.1	2.282202
12.371700	0.1	2.297580
12.373367	0.1	2.313376
12.375033	0.1	2.327442
12.376700	0.1	2.338469
12.378367	0.1	2.346814
12.380033	0.1	2.353549
12.381700	0.1	2.359092
12.383367	0.1	2.363682
12.385033	0.1	2.367854
12.386700	0.1	2.373040
12.388367	0.1	2.380788
12.390033	0.1	2.391458
12.391700	0.1	2.404392
12.393367	0.1	2.418220
12.395033	0.1	2.431095
12.396700	0.1	2.441824
12.398367	0.1	2.450526
12.400033	0.1	2.458215
12.401700	0.1	2.466083
12.403367	0.1	2.474845
12.405033	0.1	2.484560
12.406700	0.1	2.494812
12.408367	0.1	2.505064
12.410033	0.1	2.514243
12.411700	0.1	2.521277
12.413367	0.1	2.525628
12.415033	0.1	2.528131
12.416700	0.1	2.530635
12.418367	0.1	2.535105
12.420033	0.1	2.542019
12.421700	0.1	2.550125
12.423367	0.1	2.556920
12.425033	0.1	2.560854
12.426700	0.1	2.561927
12.428367	0.1	2.561212
12.430033	0.1	2.560437
12.431700	0.1	2.561569
12.433367	0.1	2.565921
12.435033	0.1	2.572835
12.436700	0.1	2.580524
12.438367	0.1	2.587736
12.440033	0.1	2.594233
12.441700	0.1	2.600074
12.443367	0.1	2.604962
12.445033	0.1	2.609134
12.446700	0.1	2.612710
12.448367	0.1	2.615929
12.450033	0.1	2.618611
12.451700	0.1	2.620399
12.453367	0.1	2.621412
12.455033	0.1	2.623141
12.456700	0.1	2.627373
12.458367	0.1	2.634108
12.460033	0.1	2.641857
12.461700	0.1	2.648592
12.463367	0.1	2.653361
12.465033	0.1	2.655447
12.466700	0.1	2.655208
12.468367	0.1	2.654135
12.470033	0.1	2.653718
12.471700	0.1	2.654851
12.473367	0.1	2.657414
12.475033	0.1	2.660573
12.476700	0.1	2.662897
12.478367	0.1	2.663315
12.480033	0.1	2.661586
12.481700	0.1	2.658487
12.483367	0.1	2.655208
12.485033	0.1	2.652407
12.486700	0.1	2.650380
12.488367	0.1	2.649605
12.490033	0.1	2.649784
12.491700	0.1	2.649248
12.493367	0.1	2.646625
12.495033	0.1	2.642393
12.496700	0.1	2.638579
12.498367	0.1	2.636612
12.500033	0.1	2.636135
12.501700	0.1	2.635718
12.503367	0.1	2.634347
12.505033	0.1	2.631843
12.506700	0.1	2.628386
12.508367	0.1	2.624273
12.510033	0.1	2.619803
12.511700	0.1	2.615333
12.513367	0.1	2.611160
12.515033	0.1	2.607405
12.516700	0.1	2.604246
12.518367	0.1	2.601922
12.520033	0.1	2.600312
12.521700	0.1	2.598584
12.523367	0.1	2.595723
12.525033	0.1	2.591312
12.526700	0.1	2.585292
12.528367	0.1	2.577603
12.530033	0.1	2.567947
12.531700	0.1	2.556682
12.533367	0.1	2.544999
12.535033	0.1	2.535224
12.536700	0.1	2.528668
12.538367	0.1	2.524495
12.540033	0.1	2.520800
12.541700	0.1	2.516508
12.543367	0.1	2.511323
12.545033	0.1	2.505243
12.546700	0.1	2.498508
12.548367	0.1	2.492011
12.550033	0.1	2.486289
12.551700	0.1	2.481699
12.553367	0.1	2.478004
12.555033	0.1	2.474308
12.556700	0.1	2.469421
12.558367	0.1	2.462983
12.560033	0.1	2.455533
12.561700	0.1	2.447605
12.563367	0.1	2.439976
12.565033	0.1	2.433837
12.566700	0.1	2.429664
12.568367	0.1	2.426326
12.570033	0.1	2.422094
12.571700	0.1	2.416134
12.573367	0.1	2.408981
12.575033	0.1	2.401412
12.576700	0.1	2.394080
12.578367	0.1	2.387881
12.580033	0.1	2.383769
12.581700	0.1	2.381444
12.583367	0.1	2.379239
12.585033	0.1	2.376318
12.586700	0.1	2.373576
12.588367	0.1	2.372265
12.590033	0.1	2.372563
12.591700	0.1	2.373040
12.593367	0.1	2.372146
12.595033	0.1	2.370179
12.596700	0.1	2.368093
12.598367	0.1	2.366364
12.600033	0.1	2.364457
12.601700	0.1	2.361357
12.603367	0.1	2.356351
12.605033	0.1	2.349913
12.606700	0.1	2.343476
12.608367	0.1	2.337754
12.610033	0.1	2.332926
12.611700	0.1	2.329171
12.613367	0.1	2.326310
12.615033	0.1	2.323568
12.616700	0.1	2.319992
12.618367	0.1	2.315879
12.620033	0.1	2.312482
12.621700	0.1	2.310515
12.623367	0.1	2.309501
12.625033	0.1	2.308428
12.626700	0.1	2.306700
12.628367	0.1	2.304077
12.630033	0.1	2.300680
12.631700	0.1	2.297342
12.633367	0.1	2.295256
12.635033	0.1	2.293885
12.636700	0.1	2.290964
12.638367	0.1	2.285481
12.640033	0.1	2.278745
12.641700	0.1	2.271831
12.643367	0.1	2.265334
12.645033	0.1	2.259493
12.646700	0.1	2.254486
12.648367	0.1	2.250314
12.650033	0.1	2.247453
12.651700	0.1	2.246022
12.653367	0.1	2.245307
12.655033	0.1	2.244592
12.656700	0.1	2.243698
12.658367	0.1	2.242267
12.660033	0.1	2.239883
12.661700	0.1	2.236247
12.663367	0.1	2.231062
12.665033	0.1	2.224445
12.666700	0.1	2.217174
12.668367	0.1	2.209842
12.670033	0.1	2.202273
12.671700	0.1	2.194345
12.673367	0.1	2.187014
12.675033	0.1	2.181947
12.676700	0.1	2.180100
12.678367	0.1	2.180338
12.680033	0.1	2.180457
12.681700	0.1	2.178908
12.683367	0.1	2.175570
12.685033	0.1	2.171755
12.686700	0.1	2.169013
12.688367	0.1	2.167702
12.690033	0.1	2.166331
12.691700	0.1	2.162993
12.693367	0.1	2.156973
12.695033	0.1	2.149344
12.696700	0.1	2.141893
12.698367	0.1	2.136052
12.700033	0.1	2.132774
12.701700	0.1	2.131581
12.703367	0.1	2.130270
12.705033	0.1	2.126634
12.706700	0.1	2.120853
12.708367	0.1	2.115131
12.710033	0.1	2.110839
12.711700	0.1	2.106965
12.713367	0.1	2.101898
12.715033	0.1	2.095103
12.716700	0.1	2.087772
12.718367	0.1	2.081454
12.720033	0.1	2.077162
12.721700	0.1	2.075076
12.723367	0.1	2.075076
12.725033	0.1	2.076090
12.726700	0.1	2.076626
12.728367	0.1	2.075672
12.730033	0.1	2.074182
12.731700	0.1	2.074123
12.733367	0.1	2.076328
12.735033	0.1	2.079904
12.736700	0.1	2.082944
12.738367	0.1	2.083659
12.740033	0.1	2.081633
12.741700	0.1	2.077758
12.743367	0.1	2.073765
12.745033	0.1	2.071440
12.746700	0.1	2.071142
12.748367	0.1	2.071679
12.750033	0.1	2.071500
12.751700	0.1	2.070248
12.753367	0.1	2.068818
12.755033	0.1	2.068401
12.756700	0.1	2.069533
12.758367	0.1	2.071917
12.760033	0.1	2.074301
12.761700	0.1	2.075315
12.763367	0.1	2.074838
12.765033	0.1	2.073288
12.766700	0.1	2.071202
12.768367	0.1	2.069414
12.770033	0.1	2.068699
12.771700	0.1	2.069175
12.773367	0.1	2.070487
12.775033	0.1	2.071858
12.776700	0.1	2.073288
12.778367	0.1	2.075255
12.780033	0.1	2.078176
12.781700	0.1	2.082229
12.783367	0.1	2.087355
12.785033	0.1	2.093434
12.786700	0.1	2.099753
12.788367	0.1	2.105415
12.790033	0.1	2.110064
12.791700	0.1	2.113700
12.793367	0.1	2.116203
12.795033	0.1	2.117515
12.796700	0.1	2.118349
12.798367	0.1	2.119959
12.800033	0.1	2.123714
12.801700	0.1	2.130509
12.803367	0.1	2.139628
12.805033	0.1	2.148867
12.806700	0.1	2.156139
12.808367	0.1	2.160669
12.810033	0.1	2.164245
12.811700	0.1	2.169073
12.813367	0.1	2.176225
12.815033	0.1	2.185047
12.816700	0.1	2.194464
12.818367	0.1	2.203405
12.820033	0.1	2.210856
12.821700	0.1	2.216458
12.823367	0.1	2.221286
12.825033	0.1	2.226532
12.826700	0.1	2.232492
12.828367	0.1	2.239227
12.830033	0.1	2.247334
12.831700	0.1	2.256811
12.833367	0.1	2.267063
12.835033	0.1	2.277374
12.836700	0.1	2.287924
12.838367	0.1	2.299667
12.840033	0.1	2.313316
12.841700	0.1	2.328038
12.843367	0.1	2.342105
12.845033	0.1	2.355397
12.846700	0.1	2.369106
12.848367	0.1	2.384365
12.850033	0.1	2.400756
12.851700	0.1	2.416968
12.853367	0.1	2.432227
12.855033	0.1	2.447009
12.856700	0.1	2.461672
12.858367	0.1	2.476394
12.860033	0.1	2.491057
12.861700	0.1	2.505660
12.863367	0.1	2.519965
12.865033	0.1	2.534032
12.866700	0.1	2.548158
12.868367	0.1	2.563417
12.870033	0.1	2.581179
12.871700	0.1	2.601385
12.873367	0.1	2.622664
12.875033	0.1	2.643585
12.876700	0.1	2.663970
12.878367	0.1	2.684474
12.880033	0.1	2.706289
12.881700	0.1	2.730489
12.883367	0.1	2.756775
12.885033	0.1	2.784252
12.886700	0.1	2.812207
12.888367	0.1	2.840698
12.890033	0.1	2.870083
12.891700	0.1	2.899468
12.893367	0.1	2.927244
12.895033	0.1	2.952337
12.896700	0.1	2.975583
12.898367	0.1	2.998293
12.900033	0.1	3.021121
12.901700	0.1	3.043950
12.903367	0.1	3.067315
12.905033	0.1	3.092468
12.906700	0.1	3.119290
12.908367	0.1	3.146291
12.910033	0.1	3.171861
12.911700	0.1	3.195286
12.913367	0.1	3.216863
12.915033	0.1	3.237426
12.916700	0.1	3.257930
12.918367	0.1	3.278315
12.920033	0.1	3.297806
12.921700	0.1	3.316462
12.923367	0.1	3.335297
12.925033	0.1	3.355205
12.926700	0.1	3.376425
12.928367	0.1	3.397286
12.930033	0.1	3.415525
12.931700	0.1	3.430546
12.933367	0.1	3.443182
12.935033	0.1	3.455043
12.936700	0.1	3.467322
12.938367	0.1	3.480077
12.940033	0.1	3.492534
12.941700	0.1	3.504276
12.943367	0.1	3.514827
12.945033	0.1	3.523886
12.946700	0.1	3.531337
12.948367	0.1	3.537774
12.950033	0.1	3.544092
12.951700	0.1	3.550589
12.953367	0.1	3.557265
12.955033	0.1	3.564716
12.956700	0.1	3.573597
12.958367	0.1	3.582895
12.960033	0.1	3.590286
12.961700	0.1	3.594816
12.963367	0.1	3.597141
12.965033	0.1	3.597796
12.966700	0.1	3.596604
12.968367	0.1	3.593683
12.970033	0.1	3.590286
12.971700	0.1	3.588259
12.973367	0.1	3.588796
12.975033	0.1	3.591538
12.976700	0.1	3.594995
12.978367	0.1	3.597677
12.980033	0.1	3.599107
12.981700	0.1	3.599406
12.983367	0.1	3.598750
12.985033	0.1	3.597021
12.986700	0.1	3.594339
12.988367	0.1	3.591597
12.990033	0.1	3.589452
12.991700	0.1	3.586412
12.993367	0.1	3.581166
12.995033	0.1	3.573299
12.996700	0.1	3.563285
12.998367	0.1	3.551901
13.000033	0.1	3.540099
13.001700	0.1	3.527999
13.003367	0.1	3.514588
13.005033	0.1	3.498614
13.006700	0.1	3.479779
13.008367	0.1	3.458977
13.010033	0.1	3.437996
13.011700	0.1	3.417909
13.013367	0.1	3.398061
13.015033	0.1	3.376305
13.016700	0.1	3.351271
13.018367	0.1	3.323555
13.020033	0.1	3.294945
13.021700	0.1	3.266752
13.023367	0.1	3.238678
13.025033	0.1	3.210008
13.026700	0.1	3.180921
13.028367	0.1	3.152251
13.030033	0.1	3.124178
13.031700	0.1	3.096163
13.033367	0.1	3.066957
13.035033	0.1	3.035665
13.036700	0.1	3.003061
13.038367	0.1	2.970338
13.040033	0.1	2.937079
13.041700	0.1	2.902508
13.043367	0.1	2.867103
13.045033	0.1	2.832174
13.046700	0.1	2.798557
13.048367	0.1	2.765775
13.050033	0.1	2.733886
13.051700	0.1	2.703846
13.053367	0.1	2.676308
13.055033	0.1	2.650857
13.056700	0.1	2.626181
13.058367	0.1	2.600312
13.060033	0.1	2.571941
13.061700	0.1	2.541900
13.063367	0.1	2.512276
13.065033	0.1	2.484620
13.066700	0.1	2.458751
13.068367	0.1	2.434731
13.070033	0.1	2.413213
13.071700	0.1	2.394915
13.073367	0.1	2.379656
13.075033	0.1	2.366483
13.076700	0.1	2.353788
13.078367	0.1	2.340198
13.080033	0.1	2.326012
13.081700	0.1	2.312005
13.083367	0.1	2.298892
13.085033	0.1	2.286971
13.086700	0.1	2.275944
13.088367	0.1	2.265275
13.090033	0.1	2.255321
13.091700	0.1	2.246380
13.093367	0.1	2.237558
13.095033	0.1	2.227724
13.096700	0.1	2.217233
13.098367	0.1	2.207399
13.100033	0.1	2.199352
13.101700	0.1	2.193570
13.103367	0.1	2.189577
13.105033	0.1	2.186060
13.106700	0.1	2.182245
13.108367	0.1	2.178431
13.110033	0.1	2.174914
13.111700	0.1	2.171338
13.113367	0.1	2.167821
13.115033	0.1	2.165258
13.116700	0.1	2.164364
13.118367	0.1	2.165139
13.120033	0.1	2.166987
13.121700	0.1	2.169013
13.123367	0.1	2.170563
13.125033	0.1	2.172113
13.126700	0.1	2.174258
13.128367	0.1	2.176941
13.130033	0.1	2.179265
13.131700	0.1	2.180696
13.133367	0.1	2.182126
13.135033	0.1	2.185166
13.136700	0.1	2.190113
13.138367	0.1	2.195120
13.140033	0.1	2.198577
13.141700	0.1	2.200961
13.143367	0.1	2.203643
13.145033	0.1	2.207279
13.146700	0.1	2.211750
13.148367	0.1	2.217174
13.150033	0.1	2.223611
13.151700	0.1	2.230525
13.153367	0.1	2.236605
13.155033	0.1	2.240896
13.156700	0.1	2.243936
13.158367	0.1	2.246559
13.160033	0.1	2.248585
13.161700	0.1	2.249539
13.163367	0.1	2.249897
13.165033	0.1	2.250731
13.166700	0.1	2.253294
13.168367	0.1	2.258480
13.170033	0.1	2.265930
13.171700	0.1	2.274275
13.173367	0.1	2.282798
13.175033	0.1	2.291978
13.176700	0.1	2.301753
13.178367	0.1	2.310932
13.180033	0.1	2.318382
13.181700	0.1	2.324402
13.183367	0.1	2.330482
13.185033	0.1	2.336860
13.186700	0.1	2.342045
13.188367	0.1	2.345324
13.190033	0.1	2.347827
13.191700	0.1	2.350748
13.193367	0.1	2.354622
13.195033	0.1	2.358794
13.196700	0.1	2.363086
13.198367	0.1	2.367854
13.200033	0.1	2.373219
13.201700	0.1	2.378583
13.203367	0.1	2.382994
13.205033	0.1	2.385855
13.206700	0.1	2.387345
13.208367	0.1	2.388835
13.210033	0.1	2.391637
13.211700	0.1	2.395809
13.213367	0.1	2.400339
13.215033	0.1	2.404869
13.216700	0.1	2.409458
13.218367	0.1	2.413988
13.220033	0.1	2.417743
13.221700	0.1	2.419889
13.223367	0.1	2.420485
13.225033	0.1	2.421379
13.226700	0.1	2.425075
13.228367	0.1	2.432168
13.230033	0.1	2.441108
13.231700	0.1	2.449811
13.233367	0.1	2.456546
13.235033	0.1	2.460420
13.236700	0.1	2.462089
13.238367	0.1	2.463102
13.240033	0.1	2.464891
13.241700	0.1	2.467632
13.243367	0.1	2.470672
13.245033	0.1	2.473414
13.246700	0.1	2.475917
13.248367	0.1	2.478838
13.250033	0.1	2.481997
13.251700	0.1	2.484501
13.253367	0.1	2.485931
13.255033	0.1	2.486766
13.256700	0.1	2.487660
13.258367	0.1	2.488732
13.260033	0.1	2.489448
13.261700	0.1	2.489865
13.263367	0.1	2.490997
13.265033	0.1	2.493560
13.266700	0.1	2.497673
13.268367	0.1	2.502501
13.270033	0.1	2.507210
13.271700	0.1	2.511203
13.273367	0.1	2.514661
13.275033	0.1	2.518296
13.276700	0.1	2.523184
13.278367	0.1	2.529323
13.280033	0.1	2.535701
13.281700	0.1	2.541006
13.283367	0.1	2.544642
13.285033	0.1	2.546847
13.286700	0.1	2.548456
13.288367	0.1	2.550185
13.290033	0.1	2.552211
13.291700	0.1	2.554834
13.293367	0.1	2.558351
13.295033	0.1	2.562940
13.296700	0.1	2.568841
13.298367	0.1	2.575815
13.300033	0.1	2.583385
13.301700	0.1	2.590776
13.303367	0.1	2.597809
13.305033	0.1	2.605319
13.306700	0.1	2.614260
13.308367	0.1	2.624333
13.310033	0.1	2.634585
13.311700	0.1	2.644360
13.313367	0.1	2.653361
13.315033	0.1	2.661586
13.316700	0.1	2.668739
13.318367	0.1	2.674818
13.320033	0.1	2.681136
13.321700	0.1	2.690077
13.323367	0.1	2.702892
13.325033	0.1	2.718389
13.326700	0.1	2.733529
13.328367	0.1	2.746046
13.330033	0.1	2.756238
13.331700	0.1	2.766848
13.333367	0.1	2.780259
13.335033	0.1	2.796650
13.336700	0.1	2.814651
13.338367	0.1	2.832771
13.340033	0.1	2.850592
13.341700	0.1	2.868116
13.343367	0.1	2.884805
13.345033	0.1	2.900541
13.346700	0.1	2.916396
13.348367	0.1	2.934039
13.350033	0.1	2.954543
13.351700	0.1	2.978325
13.353367	0.1	3.004253
13.355033	0.1	3.029823
13.356700	0.1	3.053129
13.358367	0.1	3.074467
13.360033	0.1	3.096223
13.361700	0.1	3.120184
13.363367	0.1	3.146172
13.365033	0.1	3.173292
13.366700	0.1	3.200531
13.368367	0.1	3.227234
13.370033	0.1	3.253639
13.371700	0.1	3.281117
13.373367	0.1	3.310800
13.375033	0.1	3.342748
13.376700	0.1	3.376782
13.378367	0.1	3.412962
13.380033	0.1	3.451050
13.381700	0.1	3.490508
13.383367	0.1	3.530443
13.385033	0.1	3.570378
13.386700	0.1	3.610313
13.388367	0.1	3.650248
13.390033	0.1	3.690720
13.391700	0.1	3.733158
13.393367	0.1	3.778815
13.395033	0.1	3.827214
13.396700	0.1	3.876746
13.398367	0.1	3.926277
13.400033	0.1	3.976286
13.401700	0.1	4.027426
13.403367	0.1	4.079104
13.405033	0.1	4.130960
13.406700	0.1	4.184306
13.408367	0.1	4.240453
13.410033	0.1	4.299641
13.411700	0.1	4.361153
13.413367	0.1	4.423738
13.415033	0.1	4.485905
13.416700	0.1	4.546941
13.418367	0.1	4.607559
13.420033	0.1	4.668832
13.421700	0.1	4.731179
13.423367	0.1	4.793883
13.425033	0.1	4.856050
13.426700	0.1	4.917503
13.428367	0.1	4.978180
13.430033	0.1	5.038202
13.431700	0.1	5.097807
13.433367	0.1	5.157352
13.435033	0.1	5.216956
13.436700	0.1	5.276621
13.438367	0.1	5.336464
13.440033	0.1	5.396188
13.441700	0.1	5.454779
13.443367	0.1	5.511225
13.445033	0.1	5.564511
13.446700	0.1	5.615056
13.448367	0.1	5.664230
13.450033	0.1	5.712629
13.451700	0.1	5.759538
13.453367	0.1	5.804062
13.455033	0.1	5.846262
13.456700	0.1	5.887151
13.458367	0.1	5.927325
13.460033	0.1	5.966604
13.461700	0.1	6.004513
13.463367	0.1	6.041289
13.465033	0.1	6.076754
13.466700	0.1	6.109834
13.468367	0.1	6.139160
13.470033	0.1	6.164253
13.471700	0.1	6.185770
13.473367	0.1	6.205500
13.475033	0.1	6.224156
13.476700	0.1	6.241739
13.478367	0.1	6.258309
13.480033	0.1	6.274879
13.481700	0.1	6.292045
13.483367	0.1	6.308794
13.485033	0.1	6.322742
13.486700	0.1	6.331921
13.488367	0.1	6.336511
13.490033	0.1	6.338597
13.491700	0.1	6.341279
13.493367	0.1	6.345988
13.495033	0.1	6.351173
13.496700	0.1	6.354392
13.498367	0.1	6.354213
13.500033	0.1	6.350875
13.501700	0.1	6.345392
13.503367	0.1	6.338358
13.505033	0.1	6.329894
13.506700	0.1	6.319821
13.508367	0.1	6.307841
13.510033	0.1	6.294489
13.511700	0.1	6.280601
13.513367	0.1	6.266475
13.515033	0.1	6.251574
13.516700	0.1	6.234944
13.518367	0.1	6.215752
13.520033	0.1	6.193936
13.521700	0.1	6.169677
13.523367	0.1	6.143749
13.525033	0.1	6.116927
13.526700	0.1	6.089270
13.528367	0.1	6.060362
13.530033	0.1	6.029547
13.531700	0.1	5.996764
13.533367	0.1	5.962670
13.535033	0.1	5.928278
13.536700	0.1	5.893410
13.538367	0.1	5.856872
13.540033	0.1	5.817294
13.541700	0.1	5.774439
13.543367	0.1	5.729199
13.545033	0.1	5.682171
13.546700	0.1	5.633355
13.548367	0.1	5.583406
13.550033	0.1	5.534172
13.551700	0.1	5.486071
13.553367	0.1	5.437672
13.555033	0.1	5.387724
13.556700	0.1	5.335987
13.558367	0.1	5.282224
13.560033	0.1	5.225778
13.561700	0.1	5.166531
13.563367	0.1	5.105317
13.565033	0.1	5.043209
13.566700	0.1	4.980684
13.568367	0.1	4.917443
13.570033	0.1	4.853249
13.571700	0.1	4.788459
13.573367	0.1	4.723609
13.575033	0.1	4.658938
13.576700	0.1	4.594028
13.578367	0.1	4.528463
13.580033	0.1	4.463077
13.581700	0.1	4.399419
13.583367	0.1	4.338026
13.585033	0.1	4.277468
13.586700	0.1	4.215598
13.588367	0.1	4.151404
13.590033	0.1	4.086197
13.591700	0.1	4.022241
13.593367	0.1	3.961027
13.595033	0.1	3.901839
13.596700	0.1	3.843308
13.598367	0.1	3.784895
13.600033	0.1	3.727079
13.601700	0.1	3.670633
13.603367	0.1	3.616095
13.605033	0.1	3.563285
13.606700	0.1	3.511489
13.608367	0.1	3.460050
13.610033	0.1	3.409028
13.611700	0.1	3.358841
13.613367	0.1	3.310502
13.615033	0.1	3.265083
13.616700	0.1	3.222287
13.618367	0.1	3.181338
13.620033	0.1	3.141523
13.621700	0.1	3.102780
13.623367	0.1	3.065527
13.625033	0.1	3.030598
13.626700	0.1	2.998650
13.628367	0.1	2.969265
13.630033	0.1	2.940595
13.631700	0.1	2.910078
13.633367	0.1	2.876759
13.635033	0.1	2.841652
13.636700	0.1	2.806902
13.638367	0.1	2.774954
13.640033	0.1	2.746999
13.641700	0.1	2.723038
13.643367	0.1	2.701938
13.645033	0.1	2.682209
13.646700	0.1	2.663434
13.648367	0.1	2.645672
13.650033	0.1	2.629280
13.651700	0.1	2.614260
13.653367	0.1	2.600670
13.655033	0.1	2.587915
13.656700	0.1	2.574861
13.658367	0.1	2.560675
13.660033	0.1	2.544820
13.661700	0.1	2.527535
13.663367	0.1	2.510250
13.665033	0.1	2.494216
13.666700	0.1	2.479494
13.668367	0.1	2.465308
13.670033	0.1	2.451420
13.671700	0.1	2.438426
13.673367	0.1	2.427220
13.675033	0.1	2.418280
13.676700	0.1	2.411008
13.678367	0.1	2.403796
13.680033	0.1	2.396047
13.681700	0.1	2.388895
13.683367	0.1	2.383411
13.685033	0.1	2.379298
13.686700	0.1	2.375662
13.688367	0.1	2.371729
13.690033	0.1	2.367318
13.691700	0.1	2.362847
13.693367	0.1	2.358675
13.695033	0.1	2.354503
13.696700	0.1	2.350032
13.698367	0.1	2.345920
13.700033	0.1	2.342940
13.701700	0.1	2.340555
13.703367	0.1	2.338171
13.705033	0.1	2.335608
13.706700	0.1	2.332866
13.708367	0.1	2.330244
13.710033	0.1	2.328277
13.711700	0.1	2.326667
13.713367	0.1	2.324522
13.715033	0.1	2.322197
13.716700	0.1	2.321601
13.718367	0.1	2.323866
13.720033	0.1	2.327979
13.721700	0.1	2.331853
13.723367	0.1	2.334118
13.725033	0.1	2.334833
13.726700	0.1	2.334952
13.728367	0.1	2.335131
13.730033	0.1	2.335012
13.731700	0.1	2.334178
13.733367	0.1	2.332807
13.735033	0.1	2.331793
13.736700	0.1	2.331913
13.738367	0.1	2.333224
13.740033	0.1	2.335668
13.741700	0.1	2.339840
13.743367	0.1	2.345979
13.745033	0.1	2.352774
13.746700	0.1	2.358139
13.748367	0.1	2.360582
13.750033	0.1	2.360165
13.751700	0.1	2.357900
13.753367	0.1	2.355278
13.755033	0.1	2.353847
13.756700	0.1	2.354860
13.758367	0.1	2.358198
13.760033	0.1	2.362669
13.761700	0.1	2.367139
13.763367	0.1	2.371073
13.765033	0.1	2.374351
13.766700	0.1	2.377331
13.768367	0.1	2.380192
13.770033	0.1	2.382636
13.771700	0.1	2.384305
13.773367	0.1	2.386332
13.775033	0.1	2.390206
13.776700	0.1	2.396226
13.778367	0.1	2.403319
13.780033	0.1	2.409935
13.781700	0.1	2.415002
13.783367	0.1	2.418161
13.785033	0.1	2.420306
13.786700	0.1	2.422571
13.788367	0.1	2.424836
13.790033	0.1	2.426744
13.791700	0.1	2.428413
13.793367	0.1	2.430380
13.795033	0.1	2.433002
13.796700	0.1	2.436698
13.798367	0.1	2.441347
13.800033	0.1	2.446830
13.801700	0.1	2.452612
13.803367	0.1	2.458394
13.805033	0.1	2.464295
13.806700	0.1	2.470613
13.808367	0.1	2.477110
13.810033	0.1	2.483189
13.811700	0.1	2.488315
13.813367	0.1	2.492726
13.815033	0.1	2.496600
13.816700	0.1	2.499759
13.818367	0.1	2.501607
13.820033	0.1	2.502263
13.821700	0.1	2.502442
13.823367	0.1	2.502740
13.825033	0.1	2.502740
13.826700	0.1	2.501607
13.828367	0.1	2.499700
13.830033	0.1	2.498329
13.831700	0.1	2.498984
13.833367	0.1	2.502024
13.835033	0.1	2.506137
13.836700	0.1	2.510011
13.838367	0.1	2.513707
13.840033	0.1	2.517462
13.841700	0.1	2.520561
13.843367	0.1	2.522469
13.845033	0.1	2.523542
13.846700	0.1	2.524793
13.848367	0.1	2.526522
13.850033	0.1	2.528370
13.851700	0.1	2.530158
13.853367	0.1	2.532244
13.855033	0.1	2.534747
13.856700	0.1	2.536953
13.858367	0.1	2.537728
13.860033	0.1	2.536297
13.861700	0.1	2.532900
13.863367	0.1	2.528906
13.865033	0.1	2.526224
13.866700	0.1	2.526522
13.868367	0.1	2.529919
13.870033	0.1	2.534986
13.871700	0.1	2.539575
13.873367	0.1	2.541840
13.875033	0.1	2.541304
13.876700	0.1	2.538502
13.878367	0.1	2.535045
13.880033	0.1	2.532482
13.881700	0.1	2.531350
13.883367	0.1	2.531707
13.885033	0.1	2.533317
13.886700	0.1	2.535522
13.888367	0.1	2.537429
13.890033	0.1	2.537787
13.891700	0.1	2.536178
13.893367	0.1	2.533734
13.895033	0.1	2.532542
13.896700	0.1	2.533496
13.898367	0.1	2.535820
13.900033	0.1	2.537489
13.901700	0.1	2.536774
13.903367	0.1	2.533555
13.905033	0.1	2.529204
13.906700	0.1	2.525628
13.908367	0.1	2.524138
13.910033	0.1	2.524734
13.911700	0.1	2.526581
13.913367	0.1	2.528310
13.915033	0.1	2.529204
13.916700	0.1	2.529442
13.918367	0.1	2.529562
13.920033	0.1	2.529860
13.921700	0.1	2.530515
13.923367	0.1	2.531827
13.925033	0.1	2.533853
13.926700	0.1	2.535761
13.928367	0.1	2.536953
13.930033	0.1	2.537131
13.931700	0.1	2.536297
13.933367	0.1	2.534568
13.935033	0.1	2.532482
13.936700	0.1	2.530992
13.938367	0.1	2.530396
13.940033	0.1	2.531171
13.941700	0.1	2.533317
13.943367	0.1	2.536059
13.945033	0.1	2.538920
13.946700	0.1	2.541602
13.948367	0.1	2.544224
13.950033	0.1	2.546847
13.951700	0.1	2.549529
13.953367	0.1	2.552271
13.955033	0.1	2.554417
13.956700	0.1	2.554715
13.958367	0.1	2.553404
13.960033	0.1	2.552331
13.961700	0.1	2.553165
13.963367	0.1	2.555788
13.965033	0.1	2.559602
13.966700	0.1	2.564371
13.968367	0.1	2.570152
13.970033	0.1	2.576590
13.971700	0.1	2.582610
13.973367	0.1	2.586067
13.975033	0.1	2.585888
13.976700	0.1	2.583623
13.978367	0.1	2.581835
13.980033	0.1	2.581835
13.981700	0.1	2.583862
13.983367	0.1	2.588272
13.985033	0.1	2.595127
13.986700	0.1	2.603054
13.988367	0.1	2.609790
13.990033	0.1	2.614081
13.991700	0.1	2.616465
13.993367	0.1	2.618730
13.995033	0.1	2.622128
13.996700	0.1	2.626002
13.998367	0.1	2.628863
14.000033	0.1	2.630472
14.001700	0.1	2.632022
14.003367	0.1	2.635122
14.005033	0.1	2.639294
14.006700	0.1	2.642930
14.008367	0.1	2.645075
14.010033	0.1	2.646744
14.011700	0.1	2.649069
14.013367	0.1	2.652586
14.015033	0.1	2.657175
14.016700	0.1	2.662361
14.018367	0.1	2.667785
14.020033	0.1	2.673090
14.021700	0.1	2.678275
14.023367	0.1	2.683461
14.025033	0.1	2.689302
14.026700	0.1	2.695978
14.028367	0.1	2.702892
14.030033	0.1	2.709210
14.031700	0.1	2.714336
14.033367	0.1	2.718210
14.035033	0.1	2.721846
14.036700	0.1	2.726913
14.038367	0.1	2.733946
14.040033	0.1	2.742171
14.041700	0.1	2.751053
14.043367	0.1	2.760649
14.045033	0.1	2.770960
14.046700	0.1	2.781868
14.048367	0.1	2.792835
14.050033	0.1	2.802670
14.051700	0.1	2.810836
14.053367	0.1	2.817750
14.055033	0.1	2.824724
14.056700	0.1	2.832532
14.058367	0.1	2.840877
14.060033	0.1	2.849102
14.061700	0.1	2.856910
14.063367	0.1	2.864897
14.065033	0.1	2.874434
14.066700	0.1	2.885640
14.068367	0.1	2.897024
14.070033	0.1	2.906680
14.071700	0.1	2.914190
14.073367	0.1	2.920687
14.075033	0.1	2.928317
14.076700	0.1	2.938509
14.078367	0.1	2.950847
14.080033	0.1	2.964020
14.081700	0.1	2.976239
14.083367	0.1	2.986312
14.085033	0.1	2.994299
14.086700	0.1	3.001809
14.088367	0.1	3.010214
14.090033	0.1	3.020108
14.091700	0.1	3.031373
14.093367	0.1	3.043771
14.095033	0.1	3.057063
14.096700	0.1	3.071070
14.098367	0.1	3.085256
14.100033	0.1	3.098488
14.101700	0.1	3.109932
14.103367	0.1	3.119767
14.105033	0.1	3.129065
14.106700	0.1	3.139079
14.108367	0.1	3.150225
14.110033	0.1	3.160954
14.111700	0.1	3.169000
14.113367	0.1	3.174067
14.115033	0.1	3.178537
14.116700	0.1	3.185153
14.118367	0.1	3.194332
14.120033	0.1	3.205002
14.121700	0.1	3.216684
14.123367	0.1	3.229737
14.125033	0.1	3.243983
14.126700	0.1	3.257871
14.128367	0.1	3.269136
14.130033	0.1	3.277123
14.131700	0.1	3.283680
14.133367	0.1	3.290475
14.135033	0.1	3.297568
14.136700	0.1	3.304243
14.138367	0.1	3.310204
14.140033	0.1	3.315687
14.141700	0.1	3.321946
14.143367	0.1	3.329694
14.145033	0.1	3.338218
14.146700	0.1	3.346801
14.148367	0.1	3.355205
14.150033	0.1	3.363490
14.151700	0.1	3.371000
14.153367	0.1	3.377021
14.155033	0.1	3.381968
14.156700	0.1	3.386438
14.158367	0.1	3.390610
14.160033	0.1	3.394604
14.161700	0.1	3.398419
14.163367	0.1	3.402114
14.165033	0.1	3.405810
14.166700	0.1	3.409267
14.168367	0.1	3.411353
14.170033	0.1	3.411651
14.171700	0.1	3.411532
14.173367	0.1	3.413379
14.175033	0.1	3.418148
14.176700	0.1	3.424287
14.178367	0.1	3.428877
14.180033	0.1	3.430605
14.181700	0.1	3.430426
14.183367	0.1	3.430307
14.185033	0.1	3.430903
14.186700	0.1	3.431320
14.188367	0.1	3.431499
14.190033	0.1	3.432691
14.191700	0.1	3.436089
14.193367	0.1	3.440798
14.195033	0.1	3.444851
14.196700	0.1	3.447116
14.198367	0.1	3.447294
14.200033	0.1	3.445447
14.201700	0.1	3.441811
14.203367	0.1	3.437162
14.205033	0.1	3.433049
14.206700	0.1	3.431320
14.208367	0.1	3.432155
14.210033	0.1	3.433943
14.211700	0.1	3.434837
14.213367	0.1	3.434241
14.215033	0.1	3.433109
14.216700	0.1	3.432453
14.218367	0.1	3.432155
14.220033	0.1	3.431261
14.221700	0.1	3.429175
14.223367	0.1	3.426671
14.225033	0.1	3.424287
14.226700	0.1	3.422022
14.228367	0.1	3.419936
14.230033	0.1	3.418386
14.231700	0.1	3.417790
14.233367	0.1	3.417909
14.235033	0.1	3.418386
14.236700	0.1	3.419519
14.238367	0.1	3.421903
14.240033	0.1	3.424883
14.241700	0.1	3.427386
14.243367	0.1	3.429413
14.245033	0.1	3.432155
14.246700	0.1	3.436923
14.248367	0.1	3.443659
14.250033	0.1	3.450752
14.251700	0.1	3.455997
14.253367	0.1	3.458142
14.255033	0.1	3.457844
14.256700	0.1	3.457010
14.258367	0.1	3.457606
14.260033	0.1	3.460229
14.261700	0.1	3.464401
14.263367	0.1	3.469944
14.265033	0.1	3.476262
14.266700	0.1	3.482402
14.268367	0.1	3.487110
14.270033	0.1	3.490567
14.271700	0.1	3.494203
14.273367	0.1	3.499627
14.275033	0.1	3.507257
14.276700	0.1	3.516853
14.278367	0.1	3.527582
14.280033	0.1	3.538668
14.281700	0.1	3.549040
14.283367	0.1	3.557921
14.285033	0.1	3.564716
14.286700	0.1	3.569782
14.288367	0.1	3.573537
14.290033	0.1	3.576279
14.291700	0.1	3.578663
14.293367	0.1	3.581643
14.295033	0.1	3.585756
14.296700	0.1	3.590942
14.298367	0.1	3.596783
14.300033	0.1	3.603816
14.301700	0.1	3.612757
14.303367	0.1	3.623307
14.305033	0.1	3.633559
14.306700	0.1	3.641904
14.308367	0.1	3.647685
14.310033	0.1	3.651500
14.311700	0.1	3.654361
14.313367	0.1	3.657222
14.315033	0.1	3.660500
14.316700	0.1	3.664136
14.318367	0.1	3.667116
14.320033	0.1	3.668547
14.321700	0.1	3.669441
14.323367	0.1	3.671706
14.325033	0.1	3.675819
14.326700	0.1	3.680229
14.328367	0.1	3.683210
14.330033	0.1	3.684461
14.331700	0.1	3.685653
14.333367	0.1	3.688395
14.335033	0.1	3.692448
14.336700	0.1	3.696621
14.338367	0.1	3.700257
14.340033	0.1	3.703356
14.341700	0.1	3.705859
14.343367	0.1	3.707767
14.345033	0.1	3.708899
14.346700	0.1	3.709138
14.348367	0.1	3.708720
14.350033	0.1	3.708542
14.351700	0.1	3.709734
14.353367	0.1	3.712535
14.355033	0.1	3.715873
14.356700	0.1	3.718436
14.358367	0.1	3.719688
14.360033	0.1	3.719986
14.361700	0.1	3.720105
14.363367	0.1	3.720582
14.365033	0.1	3.721118
14.366700	0.1	3.721714
14.368367	0.1	3.722906
14.370033	0.1	3.724992
14.371700	0.1	3.727854
14.373367	0.1	3.731728
14.375033	0.1	3.736913
14.376700	0.1	3.742695
14.378367	0.1	3.747523
14.380033	0.1	3.750444
14.381700	0.1	3.752411
14.383367	0.1	3.754974
14.385033	0.1	3.758550
14.386700	0.1	3.762305
14.388367	0.1	3.765404
14.390033	0.1	3.767848
14.391700	0.1	3.770709
14.393367	0.1	3.774941
14.395033	0.1	3.780961
14.396700	0.1	3.788412
14.398367	0.1	3.796995
14.400033	0.1	3.807008
14.401700	0.1	3.818631
14.403367	0.1	3.831625
14.405033	0.1	3.845275
14.406700	0.1	3.859222
14.408367	0.1	3.873229
14.410033	0.1	3.887236
14.411700	0.1	3.900171
14.413367	0.1	3.910542
14.415033	0.1	3.918052
14.416700	0.1	3.924608
14.418367	0.1	3.932595
14.420033	0.1	3.943324
14.421700	0.1	3.956795
14.423367	0.1	3.972233
14.425033	0.1	3.988803
14.426700	0.1	4.006386
14.428367	0.1	4.024923
14.430033	0.1	4.044056
14.431700	0.1	4.063726
14.433367	0.1	4.083455
14.435033	0.1	4.102171
14.436700	0.1	4.118145
14.438367	0.1	4.131019
14.440033	0.1	4.142821
14.441700	0.1	4.156411
14.443367	0.1	4.173160
14.445033	0.1	4.192293
14.446700	0.1	4.212857
14.448367	0.1	4.233837
14.450033	0.1	4.254878
14.451700	0.1	4.275918
14.453367	0.1	4.296780
14.455033	0.1	4.317224
14.456700	0.1	4.336894
14.458367	0.1	4.355312
14.460033	0.1	4.372418
14.461700	0.1	4.389525
14.463367	0.1	4.408419
14.465033	0.1	4.430056
14.466700	0.1	4.454255
14.468367	0.1	4.479945
14.470033	0.1	4.505456
14.471700	0.1	4.529059
14.473367	0.1	4.550457
14.475033	0.1	4.570961
14.476700	0.1	4.592479
14.478367	0.1	4.615784
14.480033	0.1	4.640401
14.481700	0.1	4.665435
14.483367	0.1	4.690588
14.485033	0.1	4.716218
14.486700	0.1	4.743517
14.488367	0.1	4.773557
14.490033	0.1	4.806578
14.491700	0.1	4.841566
14.493367	0.1	4.876256
14.495033	0.1	4.908383
14.496700	0.1	4.937828
14.498367	0.1	4.967034
14.500033	0.1	4.999340
14.501700	0.1	5.036533
14.503367	0.1	5.077601
14.505033	0.1	5.119622
14.506700	0.1	5.160392
14.508367	0.1	5.200327
14.510033	0.1	5.241096
14.511700	0.1	5.284429
14.513367	0.1	5.331397
14.515033	0.1	5.382121
14.516700	0.1	5.436063
14.518367	0.1	5.491853
14.520033	0.1	5.548179
14.521700	0.1	5.605221
14.523367	0.1	5.664945
14.525033	0.1	5.728543
14.526700	0.1	5.794883
14.528367	0.1	5.861640
14.530033	0.1	5.927623
14.531700	0.1	5.993069
14.533367	0.1	6.059587
14.535033	0.1	6.129206
14.536700	0.1	6.203533
14.538367	0.1	6.282926
14.540033	0.1	6.366492
14.541700	0.1	6.453038
14.543367	0.1	6.542147
14.545033	0.1	6.633997
14.546700	0.1	6.729305
14.548367	0.1	6.828249
14.550033	0.1	6.929756
14.551700	0.1	7.033229
14.553367	0.1	7.139266
14.555033	0.1	7.248640
14.556700	0.1	7.361114
14.558367	0.1	7.476688
14.560033	0.1	7.596553
14.561700	0.1	7.721961
14.563367	0.1	7.852674
14.565033	0.1	7.986606
14.566700	0.1	8.122206
14.568367	0.1	8.259893
14.570033	0.1	8.401812
14.571700	0.1	8.549154
14.573367	0.1	8.700967
14.575033	0.1	8.855820
14.576700	0.1	9.013534
14.578367	0.1	9.175420
14.580033	0.1	9.342194
14.581700	0.1	9.513558
14.583367	0.1	9.688616
14.585033	0.1	9.866238
14.586700	0.1	10.044695
14.588367	0.1	10.222734
14.590033	0.1	10.400355
14.591700	0.1	10.579289
14.593367	0.1	10.761679
14.595033	0.1	10.948063
14.596700	0.1	11.137307
14.598367	0.1	11.327625
14.600033	0.1	11.518598
14.601700	0.1	11.710585
14.603367	0.1	11.903346
14.605033	0.1	12.095631
14.606700	0.1	12.286545
14.608367	0.1	12.475670
14.610033	0.1	12.662471
14.611700	0.1	12.847007
14.613367	0.1	13.029755
14.615033	0.1	13.211191
14.616700	0.1	13.390721
14.618367	0.1	13.566912
14.620033	0.1	13.738335
14.621700	0.1	13.904453
14.623367	0.1	14.065982
14.625033	0.1	14.223755
14.626700	0.1	14.377595
14.628367	0.1	14.525593
14.630033	0.1	14.665068
14.631700	0.1	14.794827
14.633367	0.1	14.916302
14.635033	0.1	15.031696
14.636700	0.1	15.142084
14.638367	0.1	15.246392
14.640033	0.1	15.343488
14.641700	0.1	15.433134
14.643367	0.1	15.515030
14.645033	0.1	15.588582
14.646700	0.1	15.653492
14.648367	0.1	15.709818
14.650033	0.1	15.757502
14.651700	0.1	15.796484
14.653367	0.1	15.826822
14.655033	0.1	15.848280
14.656700	0.1	15.860082
14.658367	0.1	15.861512
14.660033	0.1	15.853048
14.661700	0.1	15.836121
14.663367	0.1	15.811742
14.665033	0.1	15.780033
14.666700	0.1	15.740038
14.668367	0.1	15.691341
14.670033	0.1	15.634240
14.671700	0.1	15.569926
14.673367	0.1	15.500129
14.675033	0.1	15.426041
14.676700	0.1	15.347541
14.678367	0.1	15.263558
14.680033	0.1	15.172721
14.681700	0.1	15.074314
14.683367	0.1	14.968754
14.685033	0.1	14.857472
14.686700	0.1	14.741660
14.688367	0.1	14.622153
14.690033	0.1	14.499665
14.691700	0.1	14.374972
14.693367	0.1	14.249087
14.695033	0.1	14.121951
14.696700	0.1	13.992728
14.698367	0.1	13.860405
14.700033	0.1	13.724030
14.701700	0.1	13.584376
14.703367	0.1	13.443530
14.705033	0.1	13.303459
14.706700	0.1	13.165177
14.708367	0.1	13.029040
14.710033	0.1	12.894989
14.711700	0.1	12.763561
14.713367	0.1	12.634993
14.715033	0.1	12.509049
14.716700	0.1	12.385071
14.718367	0.1	12.262822
14.720033	0.1	12.143076
14.721700	0.1	12.025953
14.723367	0.1	11.910856
14.725033	0.1	11.797786
14.726700	0.1	11.687816
14.728367	0.1	11.582614
14.730033	0.1	11.482716
14.731700	0.1	11.387230
14.733367	0.1	11.294366
14.735033	0.1	11.201978
14.736700	0.1	11.109055
14.738367	0.1	11.015654
14.740033	0.1	10.923148
14.741700	0.1	10.833562
14.743367	0.1	10.748387
14.745033	0.1	10.668040
14.746700	0.1	10.592104
14.748367	0.1	10.519922
14.750033	0.1	10.450841
14.751700	0.1	10.383785
14.753367	0.1	10.317565
14.755033	0.1	10.251523
14.756700	0.1	10.185958
14.758367	0.1	10.121942
14.760033	0.1	10.060251
14.761700	0.1	10.001183
14.763367	0.1	9.944678
14.765033	0.1	9.890259
14.766700	0.1	9.837211
14.768367	0.1	9.785355
14.770033	0.1	9.735168
14.771700	0.1	9.686173
14.773367	0.1	9.637058
14.775033	0.1	9.586812
14.776700	0.1	9.535552
14.778367	0.1	9.484411
14.780033	0.1	9.434939
14.781700	0.1	9.388567
14.783367	0.1	9.345532
14.785033	0.1	9.304584
14.786700	0.1	9.263993
14.788367	0.1	9.222508
14.790033	0.1	9.180129
14.791700	0.1	9.137691
14.793367	0.1	9.096265
14.795033	0.1	9.057284
14.796700	0.1	9.022236
14.798367	0.1	8.990884
14.800033	0.1	8.961559
14.801700	0.1	8.933306
14.803367	0.1	8.905769
14.805033	0.1	8.878530
14.806700	0.1	8.851052
14.808367	0.1	8.822918
14.810033	0.1	8.793355
14.811700	0.1	8.762062
14.813367	0.1	8.729458
14.815033	0.1	8.696914
14.816700	0.1	8.666635
14.818367	0.1	8.639932
14.820033	0.1	8.616627
14.821700	0.1	8.594990
14.823367	0.1	8.573592
14.825033	0.1	8.551777
14.826700	0.1	8.529246
14.828367	0.1	8.506001
14.830033	0.1	8.482338
14.831700	0.1	8.458913
14.833367	0.1	8.435965
14.835033	0.1	8.413554
14.836700	0.1	8.391321
14.838367	0.1	8.368850
14.840033	0.1	8.345545
14.841700	0.1	8.320690
14.843367	0.1	8.294285
14.845033	0.1	8.266747
14.846700	0.1	8.238733
14.848367	0.1	8.210361
14.850033	0.1	8.181632
14.851700	0.1	8.153379
14.853367	0.1	8.126796
14.855033	0.1	8.101941
14.856700	0.1	8.077562
14.858367	0.1	8.052350
14.860033	0.1	8.025766
14.861700	0.1	7.997573
14.863367	0.1	7.967175
14.865033	0.1	7.934213
14.866700	0.1	7.899344
14.868367	0.1	7.863522
14.870033	0.1	7.828117
14.871700	0.1	7.794261
14.873367	0.1	7.762373
14.875033	0.1	7.730663
14.876700	0.1	7.696927
14.878367	0.1	7.660330
14.880033	0.1	7.621229
14.881700	0.1	7.580877
14.883367	0.1	7.541001
14.885033	0.1	7.503033
14.886700	0.1	7.466853
14.888367	0.1	7.430494
14.890033	0.1	7.392526
14.891700	0.1	7.352770
14.893367	0.1	7.312119
14.895033	0.1	7.271469
14.896700	0.1	7.232309
14.898367	0.1	7.195712
14.900033	0.1	7.161439
14.901700	0.1	7.128597
14.903367	0.1	7.096529
14.905033	0.1	7.064581
14.906700	0.1	7.032633
14.908367	0.1	7.001400
14.910033	0.1	6.971121
14.911700	0.1	6.941081
14.913367	0.1	6.910086
14.915033	0.1	6.877840
14.916700	0.1	6.845236
14.918367	0.1	6.814242
14.920033	0.1	6.785691
14.921700	0.1	6.759406
14.923367	0.1	6.734491
14.925033	0.1	6.710947
14.926700	0.1	6.688893
14.928367	0.1	6.667674
14.930033	0.1	6.646991
14.931700	0.1	6.627858
14.933367	0.1	6.611824
14.935033	0.1	6.599784
14.936700	0.1	6.591559
14.938367	0.1	6.586016
14.940033	0.1	6.581784
14.941700	0.1	6.577373
14.943367	0.1	6.571711
14.945033	0.1	6.565512
14.946700	0.1	6.560505
14.948367	0.1	6.558836
14.950033	0.1	6.561459
14.951700	0.1	6.567061
14.953367	0.1	6.573379
14.955033	0.1	6.579221
14.956700	0.1	6.585420
14.958367	0.1	6.593526
14.960033	0.1	6.604851
14.961700	0.1	6.619692
14.963367	0.1	6.637395
14.965033	0.1	6.656528
14.966700	0.1	6.676197
14.968367	0.1	6.696523
14.970033	0.1	6.717623
14.971700	0.1	6.739557
14.973367	0.1	6.762386
14.975033	0.1	6.786347
14.976700	0.1	6.811142
14.978367	0.1	6.835699
14.980033	0.1	6.859005
14.981700	0.1	6.880999
14.983367	0.1	6.902516
14.985033	0.1	6.924749
14.986700	0.1	6.949246
14.988367	0.1	6.977082
14.990033	0.1	7.008493
14.991700	0.1	7.042230
14.993367	0.1	7.075191
14.995033	0.1	7.103861
14.996700	0.1	7.127464
14.998367	0.1	7.148326
15.000033	0.1	7.170022
15.001700	0.1	7.195056
15.003367	0.1	7.224143
15.005033	0.1	7.256031
15.006700	0.1	7.288218
15.008367	0.1	7.318616
15.010033	0.1	7.346452
15.011700	0.1	7.372022
15.013367	0.1	7.396579
15.015033	0.1	7.420838
15.016700	0.1	7.444799
15.018367	0.1	7.469118
15.020033	0.1	7.494450
15.021700	0.1	7.519842
15.023367	0.1	7.543505
15.025033	0.1	7.564545
15.026700	0.1	7.583738
15.028367	0.1	7.602692
15.030033	0.1	7.621706
15.031700	0.1	7.640362
15.033367	0.1	7.658244
15.035033	0.1	7.675589
15.036700	0.1	7.692039
15.038367	0.1	7.706821
15.040033	0.1	7.719219
15.041700	0.1	7.729412
15.043367	0.1	7.738650
15.045033	0.1	7.748187
15.046700	0.1	7.758022
15.048367	0.1	7.767559
15.050033	0.1	7.776916
15.051700	0.1	7.786751
15.053367	0.1	7.797122
15.055033	0.1	7.807374
15.056700	0.1	7.817328
15.058367	0.1	7.828296
15.060033	0.1	7.841051
15.061700	0.1	7.854343
15.063367	0.1	7.866681
15.065033	0.1	7.877410
15.066700	0.1	7.887066
15.068367	0.1	7.895828
15.070033	0.1	7.903219
15.071700	0.1	7.908762
15.073367	0.1	7.913471
15.075033	0.1	7.919014
15.076700	0.1	7.926703
15.078367	0.1	7.937491
15.080033	0.1	7.952035
15.081700	0.1	7.969797
15.083367	0.1	7.987857
15.085033	0.1	8.003355
15.086700	0.1	8.016646
15.088367	0.1	8.030475
15.090033	0.1	8.046985
15.091700	0.1	8.066297
15.093367	0.1	8.087039
15.095033	0.1	8.107782
15.096700	0.1	8.128822
15.098367	0.1	8.151293
15.100033	0.1	8.176446
15.101700	0.1	8.204401
15.103367	0.1	8.234978
15.105033	0.1	8.267820
15.106700	0.1	8.302391
15.108367	0.1	8.337915
15.110033	0.1	8.373619
15.111700	0.1	8.409739
15.113367	0.1	8.447171
15.115033	0.1	8.486629
15.116700	0.1	8.527279
15.118367	0.1	8.567751
15.120033	0.1	8.607984
15.121700	0.1	8.649290
15.123367	0.1	8.693636
15.125033	0.1	8.742273
15.126700	0.1	8.795381
15.128367	0.1	8.852244
15.130033	0.1	8.912504
15.131700	0.1	8.975208
15.133367	0.1	9.038807
15.135033	0.1	9.103001
15.136700	0.1	9.168506
15.138367	0.1	9.235681
15.140033	0.1	9.304584
15.141700	0.1	9.375334
15.143367	0.1	9.448171
15.145033	0.1	9.522856
15.146700	0.1	9.599627
15.148367	0.1	9.679497
15.150033	0.1	9.763480
15.151700	0.1	9.851456
15.153367	0.1	9.942175
15.155033	0.1	10.034919
15.156700	0.1	10.130227
15.158367	0.1	10.229588
15.160033	0.1	10.333717
15.161700	0.1	10.441781
15.163367	0.1	10.551632
15.165033	0.1	10.661901
15.166700	0.1	10.773719
15.168367	0.1	10.888994
15.170033	0.1	11.008323
15.171700	0.1	11.131168
15.173367	0.1	11.256993
15.175033	0.1	11.385978
15.176700	0.1	11.518360
15.178367	0.1	11.653126
15.180033	0.1	11.789025
15.181700	0.1	11.926234
15.183367	0.1	12.066484
15.185033	0.1	12.211443
15.186700	0.1	12.361170
15.188367	0.1	12.514413
15.190033	0.1	12.670220
15.191700	0.1	12.828112
15.193367	0.1	12.987436
15.195033	0.1	13.146938
15.196700	0.1	13.306022
15.198367	0.1	13.465226
15.200033	0.1	13.625086
15.201700	0.1	13.785423
15.203367	0.1	13.945998
15.205033	0.1	14.106692
15.206700	0.1	14.267863
15.208367	0.1	14.429391
15.210033	0.1	14.589787
15.211700	0.1	14.746965
15.213367	0.1	14.900506
15.215033	0.1	15.052021
15.216700	0.1	15.203060
15.218367	0.1	15.352965
15.220033	0.1	15.499712
15.221700	0.1	15.641929
15.223367	0.1	15.779675
15.225033	0.1	15.912117
15.226700	0.1	16.036869
15.228367	0.1	16.152204
15.230033	0.1	16.259850
15.231700	0.1	16.363622
15.233367	0.1	16.465009
15.235033	0.1	16.562522
15.236700	0.1	16.653598
15.238367	0.1	16.736866
15.240033	0.1	16.812147
15.241700	0.1	16.879917
15.243367	0.1	16.940118
15.245033	0.1	16.992212
15.246700	0.1	17.035724
15.248367	0.1	17.071069
15.250033	0.1	17.099441
15.251700	0.1	17.120660
15.253367	0.1	17.132999
15.255033	0.1	17.135144
15.256700	0.1	17.128349
15.258367	0.1	17.114819
15.260033	0.1	17.095388
15.261700	0.1	17.069341
15.263367	0.1	17.036379
15.265033	0.1	16.996921
15.266700	0.1	16.951204
15.268367	0.1	16.899706
15.270033	0.1	16.843856
15.271700	0.1	16.784907
15.273367	0.1	16.722799
15.275033	0.1	16.656519
15.276700	0.1	16.585530
15.278367	0.1	16.510428
15.280033	0.1	16.432048
15.281700	0.1	16.351641
15.283367	0.1	16.270340
15.285033	0.1	16.189338
15.286700	0.1	16.109289
15.288367	0.1	16.030432
15.290033	0.1	15.951813
15.291700	0.1	15.872122
15.293367	0.1	15.790881
15.295033	0.1	15.708805
15.296700	0.1	15.627504
15.298367	0.1	15.549303
15.300033	0.1	15.476824
15.301700	0.1	15.411616
15.303367	0.1	15.353383
15.305033	0.1	15.301050
15.306700	0.1	15.254022
15.308367	0.1	15.211881
15.310033	0.1	15.174449
15.311700	0.1	15.142859
15.313367	0.1	15.119196
15.315033	0.1	15.106083
15.316700	0.1	15.105606
15.318367	0.1	15.118302
15.320033	0.1	15.143455
15.321700	0.1	15.180052
15.323367	0.1	15.227855
15.325033	0.1	15.287996
15.326700	0.1	15.361608
15.328367	0.1	15.448690
15.330033	0.1	15.548647
15.331700	0.1	15.660823
15.333367	0.1	15.784622
15.335033	0.1	15.920521
15.336700	0.1	16.070963
15.338367	0.1	16.239704
15.340033	0.1	16.429902
15.341700	0.1	16.642929
15.343367	0.1	16.879083
15.345033	0.1	17.137111
15.346700	0.1	17.415107
15.348367	0.1	17.711581
15.350033	0.1	18.027187
15.351700	0.1	18.364788
15.353367	0.1	18.728377
15.355033	0.1	19.121469
15.356700	0.1	19.545795
15.358367	0.1	20.000817
15.360033	0.1	20.484926
15.361700	0.1	20.997466
15.363367	0.1	21.539630
15.365033	0.1	22.114159
15.366700	0.1	22.724391
15.368367	0.1	23.373844
15.370033	0.1	24.065317
15.371700	0.1	24.800660
15.373367	0.1	25.581779
15.375033	0.1	26.410164
15.376700	0.1	27.287425
15.378367	0.1	28.216185
15.380033	0.1	29.200317
15.381700	0.1	30.243399
15.383367	0.1	31.348171
15.385033	0.1	32.517614
15.386700	0.1	33.755781
15.388367	0.1	35.067858
15.390033	0.1	36.458375
15.391700	0.1	37.930252
15.393367	0.1	39.485218
15.395033	0.1	41.125956
15.396700	0.1	42.856577
15.398367	0.1	44.682327
15.400033	0.1	46.608332
15.401700	0.1	48.639360
15.403367	0.1	50.780419
15.405033	0.1	53.037527
15.406700	0.1	55.416110
15.408367	0.1	57.919804
15.410033	0.1	60.551707
15.411700	0.1	63.315872
15.413367	0.1	66.216115
15.415033	0.1	69.255356
15.416700	0.1	72.436218
15.418367	0.1	75.762098
15.420033	0.1	79.237466
15.421700	0.1	82.868164
15.423367	0.1	86.660271
15.425033	0.1	90.617960
15.426700	0.1	94.743198
15.428367	0.1	99.035925
15.430033	0.1	103.495246
15.431700	0.1	108.121342
15.433367	0.1	112.915880
15.435033	0.1	117.880947
15.436700	0.1	123.018332
15.438367	0.1	128.330179
15.440033	0.1	133.818694
15.441700	0.1	139.485427
15.443367	0.1	145.331630
15.445033	0.1	151.359508
15.446700	0.1	157.572875
15.448367	0.1	163.975249
15.450033	0.1	170.568178
15.451700	0.1	177.351605
15.453367	0.1	184.325646
15.455033	0.1	191.493463
15.456700	0.1	198.861074
15.458367	0.1	206.436050
15.460033	0.1	214.225484
15.461700	0.1	222.235812
15.463367	0.1	230.473711
15.465033	0.1	238.947644
15.466700	0.1	247.669116
15.468367	0.1	256.652072
15.470033	0.1	265.909330
15.471700	0.1	275.452451
15.473367	0.1	285.295146
15.475033	0.1	295.454579
15.476700	0.1	305.948156
15.478367	0.1	316.791732
15.480033	0.1	328.000803
15.481700	0.1	339.592656
15.483367	0.1	351.583979
15.485033	0.1	363.989077
15.486700	0.1	376.819454
15.488367	0.1	390.083932
15.490033	0.1	403.789783
15.491700	0.1	417.941536
15.493367	0.1	432.537403
15.495033	0.1	447.568682
15.496700	0.1	463.022736
15.498367	0.1	478.882222
15.500033	0.1	495.121509
15.501700	0.1	511.706025
15.503367	0.1	528.592499
15.505033	0.1	545.728597
15.506700	0.1	563.053701
15.508367	0.1	580.501055
15.510033	0.1	597.999608
15.511700	0.1	615.474142
15.513367	0.1	632.843055
15.515033	0.1	650.018314
15.516700	0.1	666.910330
15.518367	0.1	683.431905
15.520033	0.1	699.496669
15.521700	0.1	715.015454
15.523367	0.1	729.900284
15.525033	0.1	744.073674
15.526700	0.1	757.469282
15.528367	0.1	770.023928
15.530033	0.1	781.675981
15.531700	0.1	792.373168
15.533367	0.1	802.079606
15.535033	0.1	810.775865
15.536700	0.1	818.454076
15.538367	0.1	825.110902
15.540033	0.1	830.744614
15.541700	0.1	835.360100
15.543367	0.1	838.975539
15.545033	0.1	841.620913
15.546700	0.1	843.332341
15.548367	0.1	844.150594
15.550033	0.1	844.119897
15.551700	0.1	843.285372
15.553367	0.1	841.694584
15.555033	0.1	839.402189
15.556700	0.1	836.468985
15.558367	0.1	832.953562
15.560033	0.1	828.906347
15.561700	0.1	824.372758
15.563367	0.1	819.398631
15.565033	0.1	814.030577
15.566700	0.1	808.311749
15.568367	0.1	802.279461
15.570033	0.1	795.969712
15.571700	0.1	789.421605
15.573367	0.1	782.674061
15.575033	0.1	775.760935
15.576700	0.1	768.709825
15.578367	0.1	761.544213
15.580033	0.1	754.285261
15.581700	0.1	746.953293
15.583367	0.1	739.567801
15.585033	0.1	732.146664
15.586700	0.1	724.705739
15.588367	0.1	717.258437
15.590033	0.1	709.817392
15.591700	0.1	702.395183
15.593367	0.1	695.003015
15.595033	0.1	687.646728
15.596700	0.1	680.327694
15.598367	0.1	673.048596
15.600033	0.1	665.816406
15.601700	0.1	658.639053
15.603367	0.1	651.519099
15.605033	0.1	644.454935
15.606700	0.1	637.447812
15.608367	0.1	630.502083
15.610033	0.1	623.619892
15.611700	0.1	616.799987
15.613367	0.1	610.039747
15.615033	0.1	603.336787
15.616700	0.1	596.691167
15.618367	0.1	590.104615
15.620033	0.1	583.577429
15.621700	0.1	577.108477
15.623367	0.1	570.696269
15.625033	0.1	564.339850
15.626700	0.1	558.038506
15.628367	0.1	551.791164
15.630033	0.1	545.595917
15.631700	0.1	539.450499
15.633367	0.1	533.351870
15.635033	0.1	527.296098
15.636700	0.1	521.278532
15.638367	0.1	515.294642
15.640033	0.1	509.342045
15.641700	0.1	503.421277
15.643367	0.1	497.534305
15.645033	0.1	491.682976
15.646700	0.1	485.867350
15.648367	0.1	480.085044
15.650033	0.1	474.332063
15.651700	0.1	468.605069
15.653367	0.1	462.902275
15.655033	0.1	457.223323
15.656700	0.1	451.568809
15.658367	0.1	445.939508
15.660033	0.1	440.334168
15.661700	0.1	434.749331
15.663367	0.1	429.181423
15.665033	0.1	423.628475
15.666700	0.1	418.089713
15.668367	0.1	412.565256
15.670033	0.1	407.055164
15.671700	0.1	401.557887
15.673367	0.1	396.071338
15.675033	0.1	390.595161
15.676700	0.1	385.131740
15.678367	0.1	379.683875
15.680033	0.1	374.252818
15.681700	0.1	368.838451
15.683367	0.1	363.441847
15.685033	0.1	358.065448
15.686700	0.1	352.711639
15.688367	0.1	347.380540
15.690033	0.1	342.069944
15.691700	0.1	336.776813
15.693367	0.1	331.499119
15.695033	0.1	326.237042
15.696700	0.1	320.993741
15.698367	0.1	315.774042
15.700033	0.1	310.582001
15.701700	0.1	305.419463
15.703367	0.1	300.286430
15.705033	0.1	295.182723
15.706700	0.1	290.108162
15.708367	0.1	285.063463
15.710033	0.1	280.051546
15.711700	0.1	275.076763
15.713367	0.1	270.141796
15.715033	0.1	265.246824
15.716700	0.1	260.391668
15.718367	0.1	255.576924
15.720033	0.1	250.803784
15.721700	0.1	246.073738
15.723367	0.1	241.388872
15.725033	0.1	236.751749
15.726700	0.1	232.166006
15.728367	0.1	227.635278
15.730033	0.1	223.161830
15.731700	0.1	218.746079
15.733367	0.1	214.387370
15.735033	0.1	210.084451
15.736700	0.1	205.836785
15.738367	0.1	201.645684
15.740033	0.1	197.513473
15.741700	0.1	193.441581
15.743367	0.1	189.430546
15.745033	0.1	185.481738
15.746700	0.1	181.597065
15.748367	0.1	177.778255
15.750033	0.1	174.026023
15.751700	0.1	170.341383
15.753367	0.1	166.725169
15.755033	0.1	163.177977
15.756700	0.1	159.699867
15.758367	0.1	156.290898
15.760033	0.1	152.950773
15.761700	0.1	149.678716
15.763367	0.1	146.474072
15.765033	0.1	143.337199
15.766700	0.1	140.268811
15.768367	0.1	137.269326
15.770033	0.1	134.338447
15.771700	0.1	131.475397
15.773367	0.1	128.679700
15.775033	0.1	125.951536
15.776700	0.1	123.290785
15.778367	0.1	120.695896
15.780033	0.1	118.164487
15.781700	0.1	115.694887
15.783367	0.1	113.286919
15.785033	0.1	110.940105
15.786700	0.1	108.653552
15.788367	0.1	106.426663
15.790033	0.1	104.259199
15.791700	0.1	102.150327
15.793367	0.1	100.098795
15.795033	0.1	98.103052
15.796700	0.1	96.161490
15.798367	0.1	94.273156
15.800033	0.1	92.437928
15.801700	0.1	90.655749
15.803367	0.1	88.926857
15.805033	0.1	87.250834
15.806700	0.1	85.625475
15.808367	0.1	84.047084
15.810033	0.1	82.512920
15.811700	0.1	81.022089
15.813367	0.1	79.575067
15.815033	0.1	78.171675
15.816700	0.1	76.810543
15.818367	0.1	75.490181
15.820033	0.1	74.209575
15.821700	0.1	72.967355
15.823367	0.1	71.762328
15.825033	0.1	70.593898
15.826700	0.1	69.462125
15.828367	0.1	68.366770
15.830033	0.1	67.306701
15.831700	0.1	66.280488
15.833367	0.1	65.286819
15.835033	0.1	64.324264
15.836700	0.1	63.391451
15.838367	0.1	62.487129
15.840033	0.1	61.610106
15.841700	0.1	60.759727
15.843367	0.1	59.935991
15.845033	0.1	59.137884
15.846700	0.1	58.363024
15.848367	0.1	57.609383
15.850033	0.1	56.877199
15.851700	0.1	56.167427
15.853367	0.1	55.480603
15.855033	0.1	54.816428
15.856700	0.1	54.173711
15.858367	0.1	53.550425
15.860033	0.1	52.945259
15.861700	0.1	52.357796
15.863367	0.1	51.788035
15.865033	0.1	51.235679
15.866700	0.1	50.700370
15.868367	0.1	50.181690
15.870033	0.1	49.678567
15.871700	0.1	49.189511
15.873367	0.1	48.713449
15.875033	0.1	48.249844
15.876700	0.1	47.798160
15.878367	0.1	47.357562
15.880033	0.1	46.927336
15.881700	0.1	46.507421
15.883367	0.1	46.098593
15.885033	0.1	45.701149
15.886700	0.1	45.315090
15.888367	0.1	44.940117
15.890033	0.1	44.575634
15.891700	0.1	44.220867
15.893367	0.1	43.874684
15.895033	0.1	43.535831
15.896700	0.1	43.204489
15.898367	0.1	42.881849
15.900033	0.1	42.568329
15.901700	0.1	42.262497
15.903367	0.1	41.962566
15.905033	0.1	41.667583
15.906700	0.1	41.377308
15.908367	0.1	41.092458
15.910033	0.1	40.814641
15.911700	0.1	40.545406
15.913367	0.1	40.285113
15.915033	0.1	40.031912
15.916700	0.1	39.783301
15.918367	0.1	39.538505
15.920033	0.1	39.298418
15.921700	0.1	39.064231
15.923367	0.1	38.836422
15.925033	0.1	38.615229
15.926700	0.1	38.400354
15.928367	0.1	38.190784
15.930033	0.1	37.985685
15.931700	0.1	37.784698
15.933367	0.1	37.588122
15.935033	0.1	37.396672
15.936700	0.1	37.210944
15.938367	0.1	37.030401
15.940033	0.1	36.854687
15.941700	0.1	36.683681
15.943367	0.1	36.517384
15.945033	0.1	36.355557
15.946700	0.1	36.198559
15.948367	0.1	36.046448
15.950033	0.1	35.898032
15.951700	0.1	35.751345
15.953367	0.1	35.606625
15.955033	0.1	35.466017
15.956700	0.1	35.331132
15.958367	0.1	35.201373
15.960033	0.1	35.074534
15.961700	0.1	34.949305
15.963367	0.1	34.826996
15.965033	0.1	34.709813
15.966700	0.1	34.598591
15.968367	0.1	34.492614
15.970033	0.1	34.390750
15.971700	0.1	34.291329
15.973367	0.1	34.192147
15.975033	0.1	34.091415
15.976700	0.1	33.989014
15.978367	0.1	33.886912
15.980033	0.1	33.787491
15.981700	0.1	33.691527
15.983367	0.1	33.598783
15.985033	0.1	33.509078
15.986700	0.1	33.422532
15.988367	0.1	33.338728
15.990033	0.1	33.257486
15.991700	0.1	33.178927
15.993367	0.1	33.102932
15.995033	0.1	33.028366
15.996700	0.1	32.954039
15.998367	0.1	32.880368
16.000033	0.1	32.808544
16.001700	0.1	32.738986
16.003367	0.1	32.671871
16.005033	0.1	32.607200
16.006700	0.1	32.544853
16.008367	0.1	32.484593
16.010033	0.1	32.426180
16.011700	0.1	32.370450
16.013367	0.1	32.318177
16.015033	0.1	32.269182
16.016700	0.1	32.222511
16.018367	0.1	32.177689
16.020033	0.1	32.134475
16.021700	0.1	32.092096
16.023367	0.1	32.050254
16.025033	0.1	32.010021
16.026700	0.1	31.973066
16.028367	0.1	31.940820
16.030033	0.1	31.914057
16.031700	0.1	31.892600
16.033367	0.1	31.875314
16.035033	0.1	31.859698
16.036700	0.1	31.843307
16.038367	0.1	31.825425
16.040033	0.1	31.807901
16.041700	0.1	31.792583
16.043367	0.1	31.779708
16.045033	0.1	31.768920
16.046700	0.1	31.760635
16.048367	0.1	31.755568
16.050033	0.1	31.753423
16.051700	0.1	31.753482
16.053367	0.1	31.755628
16.055033	0.1	31.760158
16.056700	0.1	31.766238
16.058367	0.1	31.772437
16.060033	0.1	31.777920
16.061700	0.1	31.783463
16.063367	0.1	31.790080
16.065033	0.1	31.798603
16.066700	0.1	31.808736
16.068367	0.1	31.818988
16.070033	0.1	31.828882
16.071700	0.1	31.839194
16.073367	0.1	31.850817
16.075033	0.1	31.863811
16.076700	0.1	31.877698
16.078367	0.1	31.892182
16.080033	0.1	31.906428
16.081700	0.1	31.919183
16.083367	0.1	31.928958
16.085033	0.1	31.935873
16.086700	0.1	31.941118
16.088367	0.1	31.946184
16.090033	0.1	31.951847
16.091700	0.1	31.958344
16.093367	0.1	31.964900
16.095033	0.1	31.970801
16.096700	0.1	31.975569
16.098367	0.1	31.978311
16.100033	0.1	31.978728
16.101700	0.1	31.977953
16.103367	0.1	31.977715
16.105033	0.1	31.978311
16.106700	0.1	31.978490
16.108367	0.1	31.977477
16.110033	0.1	31.976225
16.111700	0.1	31.975510
16.113367	0.1	31.974437
16.115033	0.1	31.971516
16.116700	0.1	31.966867
16.118367	0.1	31.961920
16.120033	0.1	31.957926
16.121700	0.1	31.954648
16.123367	0.1	31.951310
16.125033	0.1	31.947972
16.126700	0.1	31.946005
16.128367	0.1	31.946601
16.130033	0.1	31.948688
16.131700	0.1	31.950416
16.133367	0.1	31.950774
16.135033	0.1	31.950953
16.136700	0.1	31.952502
16.138367	0.1	31.956079
16.140033	0.1	31.960668
16.141700	0.1	31.965615
16.143367	0.1	31.971159
16.145033	0.1	31.977894
16.146700	0.1	31.985642
16.148367	0.1	31.994404
16.150033	0.1	32.004716
16.151700	0.1	32.017352
16.153367	0.1	32.033147
16.155033	0.1	32.052698
16.156700	0.1	32.076241
16.158367	0.1	32.103183
16.160033	0.1	32.131972
16.161700	0.1	32.160880
16.163367	0.1	32.189252
16.165033	0.1	32.217326
16.166700	0.1	32.245876
16.168367	0.1	32.276036
16.170033	0.1	32.309176
16.171700	0.1	32.346072
16.173367	0.1	32.386424
16.175033	0.1	32.429161
16.176700	0.1	32.473506
16.178367	0.1	32.518627
16.180033	0.1	32.564284
16.181700	0.1	32.610716
16.183367	0.1	32.658281
16.185033	0.1	32.706084
16.186700	0.1	32.754364
16.188367	0.1	32.804610
16.190033	0.1	32.858076
16.191700	0.1	32.914998
16.193367	0.1	32.974305
16.195033	0.1	33.034207
16.196700	0.1	33.093037
16.198367	0.1	33.150615
16.200033	0.1	33.208551
16.201700	0.1	33.268573
16.203367	0.1	33.330741
16.205033	0.1	33.393564
16.206700	0.1	33.455612
16.208367	0.1	33.517124
16.210033	0.1	33.578517
16.211700	0.1	33.639791
16.213367	0.1	33.700766
16.215033	0.1	33.761921
16.216700	0.1	33.823313
16.218367	0.1	33.884289
16.220033	0.1	33.944788
16.221700	0.1	34.005465
16.223367	0.1	34.066679
16.225033	0.1	34.128191
16.226700	0.1	34.189524
16.228367	0.1	34.249725
16.230033	0.1	34.307899
16.231700	0.1	34.364226
16.233367	0.1	34.419717
16.235033	0.1	34.476401
16.236700	0.1	34.536721
16.238367	0.1	34.601690
16.240033	0.1	34.669819
16.241700	0.1	34.737410
16.243367	0.1	34.800889
16.245033	0.1	34.859123
16.246700	0.1	34.913304
16.248367	0.1	34.965756
16.250033	0.1	35.018089
16.251700	0.1	35.070600
16.253367	0.1	35.123648
16.255033	0.1	35.177889
16.256700	0.1	35.233321
16.258367	0.1	35.289230
16.260033	0.1	35.345258
16.261700	0.1	35.401227
16.263367	0.1	35.457077
16.265033	0.1	35.512688
16.266700	0.1	35.568418
16.268367	0.1	35.624864
16.270033	0.1	35.681786
16.271700	0.1	35.738113
16.273367	0.1	35.792532
16.275033	0.1	35.844328
16.276700	0.1	35.894217
16.278367	0.1	35.944285
16.280033	0.1	35.995843
16.281700	0.1	36.048593
16.283367	0.1	36.101880
16.285033	0.1	36.155464
16.286700	0.1	36.209168
16.288367	0.1	36.263587
16.290033	0.1	36.319675
16.291700	0.1	36.377134
16.293367	0.1	36.434295
16.295033	0.1	36.490264
16.296700	0.1	36.546590
16.298367	0.1	36.605480
16.300033	0.1	36.667468
16.301700	0.1	36.730768
16.303367	0.1	36.793115
16.305033	0.1	36.853733
16.306700	0.1	36.914112
16.308367	0.1	36.976459
16.310033	0.1	37.041845
16.311700	0.1	37.109735
16.313367	0.1	37.179055
16.315033	0.1	37.248554
16.316700	0.1	37.317219
16.318367	0.1	37.384810
16.320033	0.1	37.451627
16.321700	0.1	37.518384
16.323367	0.1	37.586393
16.325033	0.1	37.656846
16.326700	0.1	37.730040
16.328367	0.1	37.805500
16.330033	0.1	37.882211
16.331700	0.1	37.959161
16.333367	0.1	38.035991
16.335033	0.1	38.113298
16.336700	0.1	38.191559
16.338367	0.1	38.271012
16.340033	0.1	38.351896
16.341700	0.1	38.433792
16.343367	0.1	38.515332
16.345033	0.1	38.594844
16.346700	0.1	38.672509
16.348367	0.1	38.749995
16.350033	0.1	38.828673
16.351700	0.1	38.909199
16.353367	0.1	38.992050
16.355033	0.1	39.077463
16.356700	0.1	39.165320
16.358367	0.1	39.254549
16.360033	0.1	39.343359
16.361700	0.1	39.430263
16.363367	0.1	39.515200
16.365033	0.1	39.599302
16.366700	0.1	39.683881
16.368367	0.1	39.769354
16.370033	0.1	39.855900
16.371700	0.1	39.943876
16.373367	0.1	40.033581
16.375033	0.1	40.124478
16.376700	0.1	40.216508
16.378367	0.1	40.310028
16.380033	0.1	40.404620
16.381700	0.1	40.499213
16.383367	0.1	40.592792
16.385033	0.1	40.684881
16.386700	0.1	40.775421
16.388367	0.1	40.864470
16.390033	0.1	40.952089
16.391700	0.1	41.038575
16.393367	0.1	41.124704
16.395033	0.1	41.211846
16.396700	0.1	41.301730
16.398367	0.1	41.394892
16.400033	0.1	41.490259
16.401700	0.1	41.586759
16.403367	0.1	41.683915
16.405033	0.1	41.780594
16.406700	0.1	41.874948
16.408367	0.1	41.966202
16.410033	0.1	42.055133
16.411700	0.1	42.143645
16.413367	0.1	42.233529
16.415033	0.1	42.325797
16.416700	0.1	42.420211
16.418367	0.1	42.515876
16.420033	0.1	42.611721
16.421700	0.1	42.706731
16.423367	0.1	42.800071
16.425033	0.1	42.890849
16.426700	0.1	42.979481
16.428367	0.1	43.068114
16.430033	0.1	43.158951
16.431700	0.1	43.253126
16.433367	0.1	43.350401
16.435033	0.1	43.449643
16.436700	0.1	43.548825
16.438367	0.1	43.646338
16.440033	0.1	43.742421
16.441700	0.1	43.838265
16.443367	0.1	43.934646
16.445033	0.1	44.031384
16.446700	0.1	44.128123
16.448367	0.1	44.224921
16.450033	0.1	44.322076
16.451700	0.1	44.419530
16.453367	0.1	44.516745
16.455033	0.1	44.613364
16.456700	0.1	44.710341
16.458367	0.1	44.809046
16.460033	0.1	44.910076
16.461700	0.1	45.012894
16.463367	0.1	45.116964
16.465033	0.1	45.222643
16.466700	0.1	45.329693
16.468367	0.1	45.436981
16.470033	0.1	45.543912
16.471700	0.1	45.650783
16.473367	0.1	45.757356
16.475033	0.1	45.863214
16.476700	0.1	45.967760
16.478367	0.1	46.070638
16.480033	0.1	46.172562
16.481700	0.1	46.274426
16.483367	0.1	46.376708
16.485033	0.1	46.479824
16.486700	0.1	46.584192
16.488367	0.1	46.690467
16.490033	0.1	46.799186
16.491700	0.1	46.909812
16.493367	0.1	47.021213
16.495033	0.1	47.132912
16.496700	0.1	47.245624
16.498367	0.1	47.360423
16.500033	0.1	47.477367
16.501700	0.1	47.595861
16.503367	0.1	47.715011
16.505033	0.1	47.834161
16.506700	0.1	47.953370
16.508367	0.1	48.072639
16.510033	0.1	48.191908
16.511700	0.1	48.312428
16.513367	0.1	48.436764
16.515033	0.1	48.566165
16.516700	0.1	48.699263
16.518367	0.1	48.832598
16.520033	0.1	48.963430
16.521700	0.1	49.091521
16.523367	0.1	49.218240
16.525033	0.1	49.345198
16.526700	0.1	49.473825
16.528367	0.1	49.605432
16.530033	0.1	49.740735
16.531700	0.1	49.879733
16.533367	0.1	50.022009
16.535033	0.1	50.166968
16.536700	0.1	50.314131
16.538367	0.1	50.462905
16.540033	0.1	50.612274
16.541700	0.1	50.761643
16.543367	0.1	50.912085
16.545033	0.1	51.065269
16.546700	0.1	51.222089
16.548367	0.1	51.381889
16.550033	0.1	51.544431
16.551700	0.1	51.710132
16.553367	0.1	51.878634
16.555033	0.1	52.048686
16.556700	0.1	52.219156
16.558367	0.1	52.390757
16.560033	0.1	52.564445
16.561700	0.1	52.739802
16.563367	0.1	52.915815
16.565033	0.1	53.092006
16.566700	0.1	53.269449
16.568367	0.1	53.449276
16.570033	0.1	53.632084
16.571700	0.1	53.817454
16.573367	0.1	54.005030
16.575033	0.1	54.194454
16.576700	0.1	54.385785
16.578367	0.1	54.578784
16.580033	0.1	54.773155
16.581700	0.1	54.968599
16.583367	0.1	55.164698
16.585033	0.1	55.360738
16.586700	0.1	55.556241
16.588367	0.1	55.751327
16.590033	0.1	55.947188
16.591700	0.1	56.144777
16.593367	0.1	56.344393
16.595033	0.1	56.545440
16.596700	0.1	56.747380
16.598367	0.1	56.949917
16.600033	0.1	57.153824
16.601700	0.1	57.359878
16.603367	0.1	57.567957
16.605033	0.1	57.776455
16.606700	0.1	57.984117
16.608367	0.1	58.191243
16.610033	0.1	58.398846
16.611700	0.1	58.606092
16.613367	0.1	58.811370
16.615033	0.1	59.014920
16.616700	0.1	59.218887
16.618367	0.1	59.424940
16.620033	0.1	59.633020
16.621700	0.1	59.842054
16.623367	0.1	60.051445
16.625033	0.1	60.261492
16.626700	0.1	60.472313
16.628367	0.1	60.683135
16.630033	0.1	60.892884
16.631700	0.1	61.101559
16.633367	0.1	61.310295
16.635033	0.1	61.520997
16.636700	0.1	61.734740
16.638367	0.1	61.950806
16.640033	0.1	62.167529
16.641700	0.1	62.383477
16.643367	0.1	62.597398
16.645033	0.1	62.808398
16.646700	0.1	63.017014
16.648367	0.1	63.224558
16.650033	0.1	63.431922
16.651700	0.1	63.638751
16.653367	0.1	63.845161
16.655033	0.1	64.052168
16.656700	0.1	64.261142
16.658367	0.1	64.472322
16.660033	0.1	64.684693
16.661700	0.1	64.895991
16.663367	0.1	65.104310
16.665033	0.1	65.309588
16.666700	0.1	65.512601
16.668367	0.1	65.713946
16.670033	0.1	65.913085
16.671700	0.1	66.108767
16.673367	0.1	66.300694
16.675033	0.1	66.489820
16.676700	0.1	66.677455
16.678367	0.1	66.863660
16.680033	0.1	67.047660
16.681700	0.1	67.229096
16.683367	0.1	67.408685
16.685033	0.1	67.587201
16.686700	0.1	67.763571
16.688367	0.1	67.936067
16.690033	0.1	68.103973
16.691700	0.1	68.267707
16.693367	0.1	68.426852
16.695033	0.1	68.580512
16.696700	0.1	68.729107
16.698367	0.1	68.874780
16.700033	0.1	69.019262
16.701700	0.1	69.163088
16.703367	0.1	69.305245
16.705033	0.1	69.444005
16.706700	0.1	69.577460
16.708367	0.1	69.704656
16.710033	0.1	69.826607
16.711700	0.1	69.945518
16.713367	0.1	70.063118
16.715033	0.1	70.179228
16.716700	0.1	70.292954
16.718367	0.1	70.404236
16.720033	0.1	70.513968
16.721700	0.1	70.622866
16.723367	0.1	70.731048
16.725033	0.1	70.838098
16.726700	0.1	70.943479
16.728367	0.1	71.046893
16.730033	0.1	71.148579
16.731700	0.1	71.249072
16.733367	0.1	71.348612
16.735033	0.1	71.447794
16.736700	0.1	71.547036
16.738367	0.1	71.646158
16.740033	0.1	71.744685
16.741700	0.1	71.843092
16.743367	0.1	71.942214
16.745033	0.1	72.042648
16.746700	0.1	72.144930
16.748367	0.1	72.249476
16.750033	0.1	72.356467
16.751700	0.1	72.465126
16.753367	0.1	72.573905
16.755033	0.1	72.682385
16.756700	0.1	72.792177
16.758367	0.1	72.905306
16.760033	0.1	73.022072
16.761700	0.1	73.141043
16.763367	0.1	73.261146
16.765033	0.1	73.383276
16.766700	0.1	73.508565
16.768367	0.1	73.636298
16.770033	0.1	73.764448
16.771700	0.1	73.891823
16.773367	0.1	74.019377
16.775033	0.1	74.149136
16.776700	0.1	74.282233
16.778367	0.1	74.417953
16.780033	0.1	74.555163
16.781700	0.1	74.693803
16.783367	0.1	74.834530
16.785033	0.1	74.977820
16.786700	0.1	75.124030
16.788367	0.1	75.273697
16.790033	0.1	75.427060
16.791700	0.1	75.583164
16.793367	0.1	75.740401
16.795033	0.1	75.898235
16.796700	0.1	76.057260
16.798367	0.1	76.217537
16.800033	0.1	76.379065
16.801700	0.1	76.541905
16.803367	0.1	76.706772
16.805033	0.1	76.875334
16.806700	0.1	77.048783
16.808367	0.1	77.226167
16.810033	0.1	77.405577
16.811700	0.1	77.585940
16.813367	0.1	77.767019
16.815033	0.1	77.948515
16.816700	0.1	78.129535
16.818367	0.1	78.309421
16.820033	0.1	78.488474
16.821700	0.1	78.668301
16.823367	0.1	78.850453
16.825033	0.1	79.036300
16.826700	0.1	79.226201
16.828367	0.1	79.418783
16.830033	0.1	79.611962
16.831700	0.1	79.804664
16.833367	0.1	79.996471
16.835033	0.1	80.187683
16.836700	0.1	80.379729
16.838367	0.1	80.574696
16.840033	0.1	80.773656
16.841700	0.1	80.975657
16.843367	0.1	81.178551
16.845033	0.1	81.381266
16.846700	0.1	81.584578
16.848367	0.1	81.789856
16.850033	0.1	81.997757
16.851700	0.1	82.207267
16.853367	0.1	82.416182
16.855033	0.1	82.623487
16.856700	0.1	82.830494
16.858367	0.1	83.038812
16.860033	0.1	83.248143
16.861700	0.1	83.457713
16.863367	0.1	83.667581
16.865033	0.1	83.877807
16.866700	0.1	84.087794
16.868367	0.1	84.297960
16.870033	0.1	84.509378
16.871700	0.1	84.722822
16.873367	0.1	84.937458
16.875033	0.1	85.151379
16.876700	0.1	85.362976
16.878367	0.1	85.572725
16.880033	0.1	85.782473
16.881700	0.1	85.993832
16.883367	0.1	86.206561
16.885033	0.1	86.419707
16.886700	0.1	86.632495
16.888367	0.1	86.845403
16.890033	0.1	87.058788
16.891700	0.1	87.271994
16.893367	0.1	87.484544
16.895033	0.1	87.696558
16.896700	0.1	87.908869
16.898367	0.1	88.122135
16.900033	0.1	88.336354
16.901700	0.1	88.550573
16.903367	0.1	88.763361
16.905033	0.1	88.974362
16.906700	0.1	89.184766
16.908367	0.1	89.395886
16.910033	0.1	89.607483
16.911700	0.1	89.818364
16.913367	0.1	90.028053
16.915033	0.1	90.237444
16.916700	0.1	90.447014
16.918367	0.1	90.656167
16.920033	0.1	90.864187
16.921700	0.1	91.070777
16.923367	0.1	91.275280
16.925033	0.1	91.477280
16.926700	0.1	91.677969
16.928367	0.1	91.878777
16.930033	0.1	92.079228
16.931700	0.1	92.277652
16.933367	0.1	92.473036
16.935033	0.1	92.666333
16.936700	0.1	92.859929
16.938367	0.1	93.055492
16.940033	0.1	93.253201
16.941700	0.1	93.451506
16.943367	0.1	93.647962
16.945033	0.1	93.841022
16.946700	0.1	94.030028
16.948367	0.1	94.214683
16.950033	0.1	94.395047
16.951700	0.1	94.572669
16.953367	0.1	94.749397
16.955033	0.1	94.926244
16.956700	0.1	95.103746
16.958367	0.1	95.282441
16.960033	0.1	95.461493
16.961700	0.1	95.638877
16.963367	0.1	95.813280
16.965033	0.1	95.985120
16.966700	0.1	96.155649
16.968367	0.1	96.325403
16.970033	0.1	96.493369
16.971700	0.1	96.658474
16.973367	0.1	96.821254
16.975033	0.1	96.982843
16.976700	0.1	97.143954
16.978367	0.1	97.304410
16.980033	0.1	97.463256
16.981700	0.1	97.619957
16.983367	0.1	97.775167
16.985033	0.1	97.929543
16.986700	0.1	98.083204
16.988367	0.1	98.236030
16.990033	0.1	98.388559
16.991700	0.1	98.541683
16.993367	0.1	98.696119
16.995033	0.1	98.851329
16.996700	0.1	99.005169
16.998367	0.1	99.155849
17.000033	0.1	99.303490
17.001700	0.1	99.449223
17.003367	0.1	99.592990
17.005033	0.1	99.735564
17.006700	0.1	99.879271
17.008367	0.1	100.025600
17.010033	0.1	100.173897
17.011700	0.1	100.322431
17.013367	0.1	100.470489
17.015033	0.1	100.618488
17.016700	0.1	100.767440
17.018367	0.1	100.917941
17.020033	0.1	101.069933
17.021700	0.1	101.222700
17.023367	0.1	101.375586
17.025033	0.1	101.528531
17.026700	0.1	101.681477
17.028367	0.1	101.834959
17.030033	0.1	101.989454
17.031700	0.1	102.144426
17.033367	0.1	102.299637
17.035033	0.1	102.455801
17.036700	0.1	102.613634
17.038367	0.1	102.772719
17.040033	0.1	102.932400
17.041700	0.1	103.092557
17.043367	0.1	103.252953
17.045033	0.1	103.413469
17.046700	0.1	103.575415
17.048367	0.1	103.740937
17.050033	0.1	103.910870
17.051700	0.1	104.084260
17.053367	0.1	104.259378
17.055033	0.1	104.434616
17.056700	0.1	104.608959
17.058367	0.1	104.782528
17.060033	0.1	104.956037
17.061700	0.1	105.130381
17.063367	0.1	105.305082
17.065033	0.1	105.479962
17.066700	0.1	105.656511
17.068367	0.1	105.836517
17.070033	0.1	106.019920
17.071700	0.1	106.204814
17.073367	0.1	106.389529
17.075033	0.1	106.574363
17.076700	0.1	106.761045
17.078367	0.1	106.950945
17.080033	0.1	107.143826
17.081700	0.1	107.338196
17.083367	0.1	107.532269
17.085033	0.1	107.725150
17.086700	0.1	107.916540
17.088367	0.1	108.105904
17.090033	0.1	108.294076
17.091700	0.1	108.483083
17.093367	0.1	108.674056
17.095033	0.1	108.866102
17.096700	0.1	109.057791
17.098367	0.1	109.248287
17.100033	0.1	109.437651
17.101700	0.1	109.626717
17.103367	0.1	109.816737
17.105033	0.1	110.008485
17.106700	0.1	110.201723
17.108367	0.1	110.395796
17.110033	0.1	110.590345
17.111700	0.1	110.785431
17.113367	0.1	110.981173
17.115033	0.1	111.176795
17.116700	0.1	111.371583
17.118367	0.1	111.565656
17.120033	0.1	111.759133
17.121700	0.1	111.951298
17.123367	0.1	112.141974
17.125033	0.1	112.333006
17.126700	0.1	112.527198
17.128367	0.1	112.725741
17.130033	0.1	112.926490
17.131700	0.1	113.125987
17.133367	0.1	113.322682
17.135033	0.1	113.517291
17.136700	0.1	113.710708
17.138367	0.1	113.903708
17.140033	0.1	114.097542
17.141700	0.1	114.293701
17.143367	0.1	114.492900
17.145033	0.1	114.694245
17.146700	0.1	114.896006
17.148367	0.1	115.096874
17.150033	0.1	115.296013
17.151700	0.1	115.493364
17.153367	0.1	115.688688
17.155033	0.1	115.881748
17.156700	0.1	116.073735
17.158367	0.1	116.266258
17.160033	0.1	116.459436
17.161700	0.1	116.651959
17.163367	0.1	116.843588
17.165033	0.1	117.035038
17.166700	0.1	117.226250
17.168367	0.1	117.416746
17.170033	0.1	117.606468
17.171700	0.1	117.795951
17.173367	0.1	117.986030
17.175033	0.1	118.177183
17.176700	0.1	118.368812
17.178367	0.1	118.559666
17.180033	0.1	118.749745
17.181700	0.1	118.940122
17.183367	0.1	119.131870
17.185033	0.1	119.324810
17.186700	0.1	119.517751
17.188367	0.1	119.708486
17.190033	0.1	119.896061
17.191700	0.1	120.082147
17.193367	0.1	120.269187
17.195033	0.1	120.459564
17.196700	0.1	120.654590
17.198367	0.1	120.854564
17.200033	0.1	121.058173
17.201700	0.1	121.262975
17.203367	0.1	121.466942
17.205033	0.1	121.669777
17.206700	0.1	121.872373
17.208367	0.1	122.075148
17.210033	0.1	122.278161
17.211700	0.1	122.482248
17.213367	0.1	122.689254
17.215033	0.1	122.900970
17.216700	0.1	123.118229
17.218367	0.1	123.340554
17.220033	0.1	123.566098
17.221700	0.1	123.793133
17.223367	0.1	124.021061
17.225033	0.1	124.250539
17.226700	0.1	124.482162
17.228367	0.1	124.716230
17.230033	0.1	124.952622
17.231700	0.1	125.192411
17.233367	0.1	125.436850
17.235033	0.1	125.685938
17.236700	0.1	125.937469
17.238367	0.1	126.189180
17.240033	0.1	126.441307
17.241700	0.1	126.696535
17.243367	0.1	126.957543
17.245033	0.1	127.225228
17.246700	0.1	127.497859
17.248367	0.1	127.772875
17.250033	0.1	128.048904
17.251700	0.1	128.326245
17.253367	0.1	128.605910
17.255033	0.1	128.888853
17.256700	0.1	129.176386
17.258367	0.1	129.469104
17.260033	0.1	129.765697
17.261700	0.1	130.063124
17.263367	0.1	130.359538
17.265033	0.1	130.655654
17.266700	0.1	130.953320
17.268367	0.1	131.253846
17.270033	0.1	131.557115
17.271700	0.1	131.862469
17.273367	0.1	132.170149
17.275033	0.1	132.480510
17.276700	0.1	132.792660
17.278367	0.1	133.105524
17.280033	0.1	133.418866
17.281700	0.1	133.732804
17.283367	0.1	134.048291
17.285033	0.1	134.366759
17.286700	0.1	134.689399
17.288367	0.1	135.015555
17.290033	0.1	135.343917
17.291700	0.1	135.674246
17.293367	0.1	136.007973
17.295033	0.1	136.347183
17.296700	0.1	136.693128
17.298367	0.1	137.045630
17.300033	0.1	137.403198
17.301700	0.1	137.763985
17.303367	0.1	138.127514
17.305033	0.1	138.494440
17.306700	0.1	138.866731
17.308367	0.1	139.246412
17.310033	0.1	139.634975
17.311700	0.1	140.032777
17.313367	0.1	140.438088
17.315033	0.1	140.849062
17.316700	0.1	141.264864
17.318367	0.1	141.686150
17.320033	0.1	142.114171
17.321700	0.1	142.550537
17.323367	0.1	142.996379
17.325033	0.1	143.451461
17.326700	0.1	143.915125
17.328367	0.1	144.386658
17.330033	0.1	144.864866
17.331700	0.1	145.348617
17.333367	0.1	145.838150
17.335033	0.1	146.333942
17.336700	0.1	146.835336
17.338367	0.1	147.339293
17.340033	0.1	147.842535
17.341700	0.1	148.343751
17.343367	0.1	148.844251
17.345033	0.1	149.346420
17.346700	0.1	149.851450
17.348367	0.1	150.358507
17.350033	0.1	150.865981
17.351700	0.1	151.371369
17.353367	0.1	151.872286
17.355033	0.1	152.367303
17.356700	0.1	152.855405
17.358367	0.1	153.335163
17.360033	0.1	153.805384
17.361700	0.1	154.265175
17.363367	0.1	154.713223
17.365033	0.1	155.148217
17.366700	0.1	155.569741
17.368367	0.1	155.977020
17.370033	0.1	156.367669
17.371700	0.1	156.739304
17.373367	0.1	157.092223
17.375033	0.1	157.429049
17.376700	0.1	157.752702
17.378367	0.1	158.064613
17.380033	0.1	158.363769
17.381700	0.1	158.646593
17.383367	0.1	158.909092
17.385033	0.1	159.150073
17.386700	0.1	159.370968
17.388367	0.1	159.573028
17.390033	0.1	159.756908
17.391700	0.1	159.923146
17.393367	0.1	160.072217
17.395033	0.1	160.203824
17.396700	0.1	160.317371
17.398367	0.1	160.412381
17.400033	0.1	160.489867
17.401700	0.1	160.551736
17.403367	0.1	160.598526
17.405033	0.1	160.628626
17.406700	0.1	160.639951
17.408367	0.1	160.632262
17.410033	0.1	160.607348
17.411700	0.1	160.567591
17.413367	0.1	160.514722
17.415033	0.1	160.448620
17.416700	0.1	160.368929
17.418367	0.1	160.275230
17.420033	0.1	160.167167
17.421700	0.1	160.044441
17.423367	0.1	159.907708
17.425033	0.1	159.758875
17.426700	0.1	159.599850
17.428367	0.1	159.432421
17.430033	0.1	159.257839
17.431700	0.1	159.075508
17.433367	0.1	158.883343
17.435033	0.1	158.679972
17.436700	0.1	158.466110
17.438367	0.1	158.243487
17.440033	0.1	158.013592
17.441700	0.1	157.777498
17.443367	0.1	157.536576
17.445033	0.1	157.291899
17.446700	0.1	157.042990
17.448367	0.1	156.788597
17.450033	0.1	156.529257
17.451700	0.1	156.267414
17.453367	0.1	156.005451
17.455033	0.1	155.743668
17.456700	0.1	155.481288
17.458367	0.1	155.218372
17.460033	0.1	154.955218
17.461700	0.1	154.691050
17.463367	0.1	154.425213
17.465033	0.1	154.157767
17.466700	0.1	153.889248
17.468367	0.1	153.620908
17.470033	0.1	153.354833
17.471700	0.1	153.092870
17.473367	0.1	152.836213
17.475033	0.1	152.584443
17.476700	0.1	152.336666
17.478367	0.1	152.092347
17.480033	0.1	151.852438
17.481700	0.1	151.618072
17.483367	0.1	151.388952
17.485033	0.1	151.164541
17.486700	0.1	150.945672
17.488367	0.1	150.733599
17.490033	0.1	150.528261
17.491700	0.1	150.328586
17.493367	0.1	150.133798
17.495033	0.1	149.944136
17.496700	0.1	149.760315
17.498367	0.1	149.583706
17.500033	0.1	149.415323
17.501700	0.1	149.255344
17.503367	0.1	149.102756
17.505033	0.1	148.955890
17.506700	0.1	148.813137
17.508367	0.1	148.673960
17.510033	0.1	148.539254
17.511700	0.1	148.410448
17.513367	0.1	148.288140
17.515033	0.1	148.172268
17.516700	0.1	148.062476
17.518367	0.1	147.958347
17.520033	0.1	147.859463
17.521700	0.1	147.765705
17.523367	0.1	147.676775
17.525033	0.1	147.592077
17.526700	0.1	147.510955
17.528367	0.1	147.432932
17.530033	0.1	147.359022
17.531700	0.1	147.290715
17.533367	0.1	147.228011
17.535033	0.1	147.169182
17.536700	0.1	147.113094
17.538367	0.1	147.060403
17.540033	0.1	147.012660
17.541700	0.1	146.969029
17.543367	0.1	146.926829
17.545033	0.1	146.884987
17.546700	0.1	146.845469
17.548367	0.1	146.810719
17.550033	0.1	146.781096
17.551700	0.1	146.756300
17.553367	0.1	146.736273
17.555033	0.1	146.720716
17.556700	0.1	146.708140
17.558367	0.1	146.696755
17.560033	0.1	146.685967
17.561700	0.1	146.677026
17.563367	0.1	146.671185
17.565033	0.1	146.668502
17.566700	0.1	146.669039
17.568367	0.1	146.673032
17.570033	0.1	146.680900
17.571700	0.1	146.691927
17.573367	0.1	146.704861
17.575033	0.1	146.719226
17.576700	0.1	146.735856
17.578367	0.1	146.755764
17.580033	0.1	146.779844
17.581700	0.1	146.808335
17.583367	0.1	146.839985
17.585033	0.1	146.873304
17.586700	0.1	146.908352
17.588367	0.1	146.946081
17.590033	0.1	146.986076
17.591700	0.1	147.026130
17.593367	0.1	147.064993
17.595033	0.1	147.104093
17.596700	0.1	147.145876
17.598367	0.1	147.191772
17.600033	0.1	147.241303
17.601700	0.1	147.293696
17.603367	0.1	147.348413
17.605033	0.1	147.403964
17.606700	0.1	147.458622
17.608367	0.1	147.512206
17.610033	0.1	147.565850
17.611700	0.1	147.620329
17.613367	0.1	147.675940
17.615033	0.1	147.733101
17.616700	0.1	147.791812
17.618367	0.1	147.851655
17.620033	0.1	147.911379
17.621700	0.1	147.969851
17.623367	0.1	148.027310
17.625033	0.1	148.084709
17.626700	0.1	148.142466
17.628367	0.1	148.200580
17.630033	0.1	148.259053
17.631700	0.1	148.317704
17.633367	0.1	148.375758
17.635033	0.1	148.431787
17.636700	0.1	148.484239
17.638367	0.1	148.532936
17.640033	0.1	148.579189
17.641700	0.1	148.625621
17.643367	0.1	148.674974
17.645033	0.1	148.727903
17.646700	0.1	148.781487
17.648367	0.1	148.831138
17.650033	0.1	148.875365
17.651700	0.1	148.916373
17.653367	0.1	148.957321
17.655033	0.1	148.998985
17.656700	0.1	149.040171
17.658367	0.1	149.079212
17.660033	0.1	149.114975
17.661700	0.1	149.147341
17.663367	0.1	149.177143
17.665033	0.1	149.205336
17.666700	0.1	149.232098
17.668367	0.1	149.257490
17.670033	0.1	149.282405
17.671700	0.1	149.307081
17.673367	0.1	149.330148
17.675033	0.1	149.349758
17.676700	0.1	149.365672
17.678367	0.1	149.379322
17.680033	0.1	149.391600
17.681700	0.1	149.401852
17.683367	0.1	149.408528
17.685033	0.1	149.410793
17.686700	0.1	149.409601
17.688367	0.1	149.408051
17.690033	0.1	149.408707
17.691700	0.1	149.411568
17.693367	0.1	149.414787
17.695033	0.1	149.415860
17.696700	0.1	149.413654
17.698367	0.1	149.408111
17.700033	0.1	149.399587
17.701700	0.1	149.388382
17.703367	0.1	149.374375
17.705033	0.1	149.356911
17.706700	0.1	149.336466
17.708367	0.1	149.315664
17.710033	0.1	149.296769
17.711700	0.1	149.279067
17.713367	0.1	149.260649
17.715033	0.1	149.240860
17.716700	0.1	149.220476
17.718367	0.1	149.200389
17.720033	0.1	149.180302
17.721700	0.1	149.159142
17.723367	0.1	149.135539
17.725033	0.1	149.109253
17.726700	0.1	149.081179
17.728367	0.1	149.052927
17.730033	0.1	149.025568
17.731700	0.1	148.999044
17.733367	0.1	148.972461
17.735033	0.1	148.945221
17.736700	0.1	148.917207
17.738367	0.1	148.889431
17.740033	0.1	148.863146
17.741700	0.1	148.839006
17.743367	0.1	148.816714
17.745033	0.1	148.795375
17.746700	0.1	148.773321
17.748367	0.1	148.749062
17.750033	0.1	148.723313
17.751700	0.1	148.698160
17.753367	0.1	148.675212
17.755033	0.1	148.654410
17.756700	0.1	148.634264
17.758367	0.1	148.613343
17.760033	0.1	148.591110
17.761700	0.1	148.568401
17.763367	0.1	148.547122
17.765033	0.1	148.528108
17.766700	0.1	148.510703
17.768367	0.1	148.494014
17.770033	0.1	148.477444
17.771700	0.1	148.460516
17.773367	0.1	148.443946
17.775033	0.1	148.428866
17.776700	0.1	148.415932
17.778367	0.1	148.404011
17.780033	0.1	148.392090
17.781700	0.1	148.380586
17.783367	0.1	148.369738
17.785033	0.1	148.358235
17.786700	0.1	148.345002
17.788367	0.1	148.331413
17.790033	0.1	148.320267
17.791700	0.1	148.312518
17.793367	0.1	148.306975
17.795033	0.1	148.302743
17.796700	0.1	148.300478
17.798367	0.1	148.300597
17.800033	0.1	148.302266
17.801700	0.1	148.304173
17.803367	0.1	148.306319
17.805033	0.1	148.309716
17.806700	0.1	148.315260
17.808367	0.1	148.322830
17.810033	0.1	148.331591
17.811700	0.1	148.340472
17.813367	0.1	148.349652
17.815033	0.1	148.360321
17.816700	0.1	148.373434
17.818367	0.1	148.388693
17.820033	0.1	148.405024
17.821700	0.1	148.420998
17.823367	0.1	148.435303
17.825033	0.1	148.447284
17.826700	0.1	148.457774
17.828367	0.1	148.469397
17.830033	0.1	148.485252
17.831700	0.1	148.506710
17.833367	0.1	148.532817
17.835033	0.1	148.561785
17.836700	0.1	148.592481
17.838367	0.1	148.624071
17.840033	0.1	148.655960
17.841700	0.1	148.687968
17.843367	0.1	148.721227
17.845033	0.1	148.756871
17.846700	0.1	148.793766
17.848367	0.1	148.828337
17.850033	0.1	148.858556
17.851700	0.1	148.886332
17.853367	0.1	148.915240
17.855033	0.1	148.947605
17.856700	0.1	148.983428
17.858367	0.1	149.021456
17.860033	0.1	149.060437
17.861700	0.1	149.100015
17.863367	0.1	149.139413
17.865033	0.1	149.177203
17.866700	0.1	149.213561
17.868367	0.1	149.250397
17.870033	0.1	149.289378
17.871700	0.1	149.330923
17.873367	0.1	149.374554
17.875033	0.1	149.419913
17.876700	0.1	149.466941
17.878367	0.1	149.514922
17.880033	0.1	149.562308
17.881700	0.1	149.606892
17.883367	0.1	149.648139
17.885033	0.1	149.687120
17.886700	0.1	149.725267
17.888367	0.1	149.764308
17.890033	0.1	149.805793
17.891700	0.1	149.849722
17.893367	0.1	149.894187
17.895033	0.1	149.936864
17.896700	0.1	149.976143
17.898367	0.1	150.011966
17.900033	0.1	150.045225
17.901700	0.1	150.077471
17.903367	0.1	150.109956
17.905033	0.1	150.143036
17.906700	0.1	150.176296
17.908367	0.1	150.208423
17.910033	0.1	150.238404
17.911700	0.1	150.265464
17.913367	0.1	150.290260
17.915033	0.1	150.314698
17.916700	0.1	150.339910
17.918367	0.1	150.365242
17.920033	0.1	150.388905
17.921700	0.1	150.410303
17.923367	0.1	150.430092
17.925033	0.1	150.448391
17.926700	0.1	150.464425
17.928367	0.1	150.477299
17.930033	0.1	150.486359
17.931700	0.1	150.491843
17.933367	0.1	150.494823
17.935033	0.1	150.496194
17.936700	0.1	150.495598
17.938367	0.1	150.492796
17.940033	0.1	150.487492
17.941700	0.1	150.480279
17.943367	0.1	150.472352
17.945033	0.1	150.464246
17.946700	0.1	150.454947
17.948367	0.1	150.441954
17.950033	0.1	150.423178
17.951700	0.1	150.398800
17.953367	0.1	150.371501
17.955033	0.1	150.343844
17.956700	0.1	150.316307
17.958367	0.1	150.287816
17.960033	0.1	150.257716
17.961700	0.1	150.225946
17.963367	0.1	150.192985
17.965033	0.1	150.159606
17.966700	0.1	150.125989
17.968367	0.1	150.091955
17.970033	0.1	150.055894
17.971700	0.1	150.014886
17.973367	0.1	149.966785
17.975033	0.1	149.912068
17.976700	0.1	149.852881
17.978367	0.1	149.790952
17.980033	0.1	149.727413
17.981700	0.1	149.663576
17.983367	0.1	149.601111
17.985033	0.1	149.540433
17.986700	0.1	149.479935
17.988367	0.1	149.416634
17.990033	0.1	149.348447
17.991700	0.1	149.275669
17.993367	0.1	149.200091
17.995033	0.1	149.123260
17.996700	0.1	149.045238
17.998367	0.1	148.965427
18.000033	0.1	148.883828
18.001700	0.1	148.801395
18.003367	0.1	148.719260
18.005033	0.1	148.637959
18.006700	0.1	148.557255
18.008367	0.1	148.475894
18.010033	0.1	148.392507
18.011700	0.1	148.306319
18.013367	0.1	148.216793
18.015033	0.1	148.123988
18.016700	0.1	148.028681
18.018367	0.1	147.932538
18.020033	0.1	147.837409
18.021700	0.1	147.744426
18.023367	0.1	147.653887
18.025033	0.1	147.565254
18.026700	0.1	147.477636
18.028367	0.1	147.390672
18.030033	0.1	147.304484
18.031700	0.1	147.219249
18.033367	0.1	147.134730
18.035033	0.1	147.050151
18.036700	0.1	146.964022
18.038367	0.1	146.876105
18.040033	0.1	146.787473
18.041700	0.1	146.700212
18.043367	0.1	146.615335
18.045033	0.1	146.532663
18.046700	0.1	146.450826
18.048367	0.1	146.369108
18.050033	0.1	146.288582
18.051700	0.1	146.211990
18.053367	0.1	146.140465
18.055033	0.1	146.072754
18.056700	0.1	146.007368
18.058367	0.1	145.943948
18.060033	0.1	145.882913
18.061700	0.1	145.823726
18.063367	0.1	145.766088
18.065033	0.1	145.710179
18.066700	0.1	145.655521
18.068367	0.1	145.600745
18.070033	0.1	145.545789
18.071700	0.1	145.491728
18.073367	0.1	145.438799
18.075033	0.1	145.385930
18.076700	0.1	145.332524
18.078367	0.1	145.278820
18.080033	0.1	145.225474
18.081700	0.1	145.172962
18.083367	0.1	145.121404
18.085033	0.1	145.071515
18.086700	0.1	145.023355
18.088367	0.1	144.975194
18.090033	0.1	144.925067
18.091700	0.1	144.873210
18.093367	0.1	144.821116
18.095033	0.1	144.769260
18.096700	0.1	144.716629
18.098367	0.1	144.661733
18.100033	0.1	144.603976
18.101700	0.1	144.544193
18.103367	0.1	144.483277
18.105033	0.1	144.421586
18.106700	0.1	144.358822
18.108367	0.1	144.295045
18.110033	0.1	144.230136
18.111700	0.1	144.163856
18.113367	0.1	144.094774
18.115033	0.1	144.021102
18.116700	0.1	143.942424
18.118367	0.1	143.859753
18.120033	0.1	143.774518
18.121700	0.1	143.687614
18.123367	0.1	143.598744
18.125033	0.1	143.507787
18.126700	0.1	143.414685
18.128367	0.1	143.318840
18.130033	0.1	143.219539
18.131700	0.1	143.117556
18.133367	0.1	143.013903
18.135033	0.1	142.908880
18.136700	0.1	142.801353
18.138367	0.1	142.689654
18.140033	0.1	142.573663
18.141700	0.1	142.454811
18.143367	0.1	142.334350
18.145033	0.1	142.212936
18.146700	0.1	142.090210
18.148367	0.1	141.965815
18.150033	0.1	141.839155
18.151700	0.1	141.709217
18.153367	0.1	141.575285
18.155033	0.1	141.438493
18.156700	0.1	141.300746
18.158367	0.1	141.162762
18.160033	0.1	141.023525
18.161700	0.1	140.883097
18.163367	0.1	140.742310
18.165033	0.1	140.601107
18.166700	0.1	140.457877
18.168367	0.1	140.311428
18.170033	0.1	140.162357
18.171700	0.1	140.012213
18.173367	0.1	139.862188
18.175033	0.1	139.712282
18.176700	0.1	139.561721
18.178367	0.1	139.410325
18.180033	0.1	139.257678
18.181700	0.1	139.103540
18.183367	0.1	138.948508
18.185033	0.1	138.793954
18.186700	0.1	138.640889
18.188367	0.1	138.490029
18.190033	0.1	138.340720
18.191700	0.1	138.191112
18.193367	0.1	138.039776
18.195033	0.1	137.887486
18.196700	0.1	137.734839
18.198367	0.1	137.581059
18.200033	0.1	137.425252
18.201700	0.1	137.267538
18.203367	0.1	137.108930
18.205033	0.1	136.949786
18.206700	0.1	136.789390
18.208367	0.1	136.627503
18.210033	0.1	136.465796
18.211700	0.1	136.306890
18.213367	0.1	136.151858
18.215033	0.1	135.999449
18.216700	0.1	135.846981
18.218367	0.1	135.692187
18.220033	0.1	135.535487
18.221700	0.1	135.379799
18.223367	0.1	135.227033
18.225033	0.1	135.076114
18.226700	0.1	134.924837
18.228367	0.1	134.773084
18.230033	0.1	134.622343
18.231700	0.1	134.473630
18.233367	0.1	134.325453
18.235033	0.1	134.175309
18.236700	0.1	134.021588
18.238367	0.1	133.865722
18.240033	0.1	133.711048
18.241700	0.1	133.559473
18.243367	0.1	133.410819
18.245033	0.1	133.264311
18.246700	0.1	133.120306
18.248367	0.1	132.980057
18.250033	0.1	132.843324
18.251700	0.1	132.707425
18.253367	0.1	132.569619
18.255033	0.1	132.429190
18.256700	0.1	132.288166
18.258367	0.1	132.148512
18.260033	0.1	132.010468
18.261700	0.1	131.872543
18.263367	0.1	131.734141
18.265033	0.1	131.597050
18.266700	0.1	131.463416
18.268367	0.1	131.333538
18.270033	0.1	131.206282
18.271700	0.1	131.080933
18.273367	0.1	130.957373
18.275033	0.1	130.835303
18.276700	0.1	130.714603
18.278367	0.1	130.595036
18.280033	0.1	130.476363
18.281700	0.1	130.358823
18.283367	0.1	130.243488
18.285033	0.1	130.131372
18.286700	0.1	130.022653
18.288367	0.1	129.916735
18.290033	0.1	129.813083
18.291700	0.1	129.711338
18.293367	0.1	129.611023
18.295033	0.1	129.511304
18.296700	0.1	129.411169
18.298367	0.1	129.310616
18.300033	0.1	129.211314
18.301700	0.1	129.115828
18.303367	0.1	129.025407
18.305033	0.1	128.938206
18.306700	0.1	128.852017
18.308367	0.1	128.766366
18.310033	0.1	128.682502
18.311700	0.1	128.601559
18.313367	0.1	128.523715
18.315033	0.1	128.448971
18.316700	0.1	128.378160
18.318367	0.1	128.311761
18.320033	0.1	128.249534
18.321700	0.1	128.190942
18.323367	0.1	128.135629
18.325033	0.1	128.082819
18.326700	0.1	128.032096
18.328367	0.1	127.983101
18.330033	0.1	127.934881
18.331700	0.1	127.886422
18.333367	0.1	127.838262
18.335033	0.1	127.791830
18.336700	0.1	127.747543
18.338367	0.1	127.704211
18.340033	0.1	127.660699
18.341700	0.1	127.617665
18.343367	0.1	127.577074
18.345033	0.1	127.540238
18.346700	0.1	127.506681
18.348367	0.1	127.474256
18.350033	0.1	127.441056
18.351700	0.1	127.406247
18.353367	0.1	127.369888
18.355033	0.1	127.331861
18.356700	0.1	127.291091
18.358367	0.1	127.246924
18.360033	0.1	127.200373
18.361700	0.1	127.153166
18.363367	0.1	127.105422
18.365033	0.1	127.055176
18.366700	0.1	127.000220
18.368367	0.1	126.939602
18.370033	0.1	126.873560
18.371700	0.1	126.802810
18.373367	0.1	126.727946
18.375033	0.1	126.649268
18.376700	0.1	126.567252
18.378367	0.1	126.481541
18.380033	0.1	126.390763
18.381700	0.1	126.293428
18.383367	0.1	126.188524
18.385033	0.1	126.075037
18.386700	0.1	125.952072
18.388367	0.1	125.819333
18.390033	0.1	125.677832
18.391700	0.1	125.529774
18.393367	0.1	125.377841
18.395033	0.1	125.223346
18.396700	0.1	125.065811
18.398367	0.1	124.904044
18.400033	0.1	124.736197
18.401700	0.1	124.560364
18.403367	0.1	124.376006
18.405033	0.1	124.184616
18.406700	0.1	123.988576
18.408367	0.1	123.789556
18.410033	0.1	123.588271
18.411700	0.1	123.384900
18.413367	0.1	123.178907
18.415033	0.1	122.969396
18.416700	0.1	122.756548
18.418367	0.1	122.541077
18.420033	0.1	122.323103
18.421700	0.1	122.102566
18.423367	0.1	121.880181
18.425033	0.1	121.656962
18.426700	0.1	121.433027
18.428367	0.1	121.207960
18.430033	0.1	120.981939
18.431700	0.1	120.755143
18.433367	0.1	120.527453
18.435033	0.1	120.299406
18.436700	0.1	120.072730
18.438367	0.1	119.848795
18.440033	0.1	119.627304
18.441700	0.1	119.406707
18.443367	0.1	119.185574
18.445033	0.1	118.963308
18.446700	0.1	118.740387
18.448367	0.1	118.519075
18.450033	0.1	118.301935
18.451700	0.1	118.090517
18.453367	0.1	117.885001
18.455033	0.1	117.684729
18.456700	0.1	117.487855
18.458367	0.1	117.291636
18.460033	0.1	117.093391
18.461700	0.1	116.892226
18.463367	0.1	116.690047
18.465033	0.1	116.489954
18.466700	0.1	116.293676
18.468367	0.1	116.101272
18.470033	0.1	115.911610
18.471700	0.1	115.723676
18.473367	0.1	115.536160
18.475033	0.1	115.348525
18.476700	0.1	115.160949
18.478367	0.1	114.973552
18.480033	0.1	114.786274
18.481700	0.1	114.599473
18.483367	0.1	114.413626
18.485033	0.1	114.228375
18.486700	0.1	114.042408
18.488367	0.1	113.855071
18.490033	0.1	113.667972
18.491700	0.1	113.483793
18.493367	0.1	113.303728
18.495033	0.1	113.127298
18.496700	0.1	112.953491
18.498367	0.1	112.780995
18.500033	0.1	112.608082
18.501700	0.1	112.434334
18.503367	0.1	112.261123
18.505033	0.1	112.090237
18.506700	0.1	111.921675
18.508367	0.1	111.753232
18.510033	0.1	111.582107
18.511700	0.1	111.407823
18.513367	0.1	111.232287
18.515033	0.1	111.056990
18.516700	0.1	110.881752
18.518367	0.1	110.706336
18.520033	0.1	110.531396
18.521700	0.1	110.357768
18.523367	0.1	110.185511
18.525033	0.1	110.014624
18.526700	0.1	109.845526
18.528367	0.1	109.678096
18.530033	0.1	109.511322
18.531700	0.1	109.344131
18.533367	0.1	109.177059
18.535033	0.1	109.011299
18.536700	0.1	108.847625
18.538367	0.1	108.685679
18.540033	0.1	108.524091
18.541700	0.1	108.361906
18.543367	0.1	108.199126
18.545033	0.1	108.036525
18.546700	0.1	107.874877
18.548367	0.1	107.714600
18.550033	0.1	107.555753
18.551700	0.1	107.397920
18.553367	0.1	107.241339
18.555033	0.1	107.086724
18.556700	0.1	106.933839
18.558367	0.1	106.781131
18.560033	0.1	106.626994
18.561700	0.1	106.471485
18.563367	0.1	106.315977
18.565033	0.1	106.161720
18.566700	0.1	106.008536
18.568367	0.1	105.855710
18.570033	0.1	105.702645
18.571700	0.1	105.549759
18.573367	0.1	105.398125
18.575033	0.1	105.248636
18.576700	0.1	105.101115
18.578367	0.1	104.954428
18.580033	0.1	104.807741
18.581700	0.1	104.661411
18.583367	0.1	104.516930
18.585033	0.1	104.374475
18.586700	0.1	104.232914
18.588367	0.1	104.091054
18.590033	0.1	103.948421
18.591700	0.1	103.804773
18.593367	0.1	103.660113
18.595033	0.1	103.515572
18.596700	0.1	103.372342
18.598367	0.1	103.230602
18.600033	0.1	103.089458
18.601700	0.1	102.948016
18.603367	0.1	102.806515
18.605033	0.1	102.665788
18.606700	0.1	102.526611
18.608367	0.1	102.388567
18.610033	0.1	102.249986
18.611700	0.1	102.110154
18.613367	0.1	101.969904
18.615033	0.1	101.831323
18.616700	0.1	101.694232
18.618367	0.1	101.555950
18.620033	0.1	101.414090
18.621700	0.1	101.269132
18.623367	0.1	101.123577
18.625033	0.1	100.979751
18.626700	0.1	100.838369
18.628367	0.1	100.698537
18.630033	0.1	100.558704
18.631700	0.1	100.417501
18.633367	0.1	100.274867
18.635033	0.1	100.131696
18.636700	0.1	99.987990
18.638367	0.1	99.842852
18.640033	0.1	99.695986
18.641700	0.1	99.549299
18.643367	0.1	99.405354
18.645033	0.1	99.264926
18.646700	0.1	99.126106
18.648367	0.1	98.986334
18.650033	0.1	98.843640
18.651700	0.1	98.696893
18.653367	0.1	98.547286
18.655033	0.1	98.398393
18.656700	0.1	98.253375
18.658367	0.1	98.112351
18.660033	0.1	97.972935
18.661700	0.1	97.832149
18.663367	0.1	97.688144
18.665033	0.1	97.541636
18.666700	0.1	97.394711
18.668367	0.1	97.248560
18.670033	0.1	97.102111
18.671700	0.1	96.954113
18.673367	0.1	96.805042
18.675033	0.1	96.657461
18.676700	0.1	96.513814
18.678367	0.1	96.374041
18.680033	0.1	96.236235
18.681700	0.1	96.098548
18.683367	0.1	95.960325
18.685033	0.1	95.821446
18.686700	0.1	95.681494
18.688367	0.1	95.540231
18.690033	0.1	95.398432
18.691700	0.1	95.257050
18.693367	0.1	95.116621
18.695033	0.1	94.976848
18.696700	0.1	94.837790
18.698367	0.1	94.699925
18.700033	0.1	94.562715
18.701700	0.1	94.425207
18.703367	0.1	94.287341
18.705033	0.1	94.150430
18.706700	0.1	94.014889
18.708367	0.1	93.880123
18.710033	0.1	93.745774
18.711700	0.1	93.612140
18.713367	0.1	93.479699
18.715033	0.1	93.348866
18.716700	0.1	93.219286
18.718367	0.1	93.090123
18.720033	0.1	92.960482
18.721700	0.1	92.831021
18.723367	0.1	92.703050
18.725033	0.1	92.577225
18.726700	0.1	92.452889
18.728367	0.1	92.329329
18.730033	0.1	92.206424
18.731700	0.1	92.083817
18.733367	0.1	91.961687
18.735033	0.1	91.841286
18.736700	0.1	91.724103
18.738367	0.1	91.610258
18.740033	0.1	91.498738
18.741700	0.1	91.387754
18.743367	0.1	91.275578
18.745033	0.1	91.161197
18.746700	0.1	91.045623
18.748367	0.1	90.930825
18.750033	0.1	90.818589
18.751700	0.1	90.709930
18.753367	0.1	90.604072
18.755033	0.1	90.499108
18.756700	0.1	90.394443
18.758367	0.1	90.291446
18.760033	0.1	90.192204
18.761700	0.1	90.096956
18.763367	0.1	90.003555
18.765033	0.1	89.909499
18.766700	0.1	89.815086
18.768367	0.1	89.722460
18.770033	0.1	89.633113
18.771700	0.1	89.547043
18.773367	0.1	89.463895
18.775033	0.1	89.383429
18.776700	0.1	89.305466
18.778367	0.1	89.229291
18.780033	0.1	89.154308
18.781700	0.1	89.080279
18.783367	0.1	89.007443
18.785033	0.1	88.937526
18.786700	0.1	88.872736
18.788367	0.1	88.813966
18.790033	0.1	88.760620
18.791700	0.1	88.711565
18.793367	0.1	88.666981
18.795033	0.1	88.627284
18.796700	0.1	88.592237
18.798367	0.1	88.560467
18.800033	0.1	88.531023
18.801700	0.1	88.504737
18.803367	0.1	88.482981
18.805033	0.1	88.466530
18.806700	0.1	88.455146
18.808367	0.1	88.447814
18.810033	0.1	88.444179
18.811700	0.1	88.445371
18.813367	0.1	88.452344
18.815033	0.1	88.464206
18.816700	0.1	88.479286
18.818367	0.1	88.497048
18.820033	0.1	88.518029
18.821700	0.1	88.542407
18.823367	0.1	88.570064
18.825033	0.1	88.600402
18.826700	0.1	88.631993
18.828367	0.1	88.663881
18.830033	0.1	88.695472
18.831700	0.1	88.726287
18.833367	0.1	88.755851
18.835033	0.1	88.783865
18.836700	0.1	88.810688
18.838367	0.1	88.836496
18.840033	0.1	88.860815
18.841700	0.1	88.882213
18.843367	0.1	88.898783
18.845033	0.1	88.909333
18.846700	0.1	88.914340
18.848367	0.1	88.914936
18.850033	0.1	88.910525
18.851700	0.1	88.899260
18.853367	0.1	88.879412
18.855033	0.1	88.850265
18.856700	0.1	88.811999
18.858367	0.1	88.765746
18.860033	0.1	88.712221
18.861700	0.1	88.651186
18.863367	0.1	88.581746
18.865033	0.1	88.503426
18.866700	0.1	88.416582
18.868367	0.1	88.321691
18.870033	0.1	88.218694
18.871700	0.1	88.107472
18.873367	0.1	87.987905
18.875033	0.1	87.860291
18.876700	0.1	87.726181
18.878367	0.1	87.586587
18.880033	0.1	87.440794
18.881700	0.1	87.287252
18.883367	0.1	87.125128
18.885033	0.1	86.954360
18.886700	0.1	86.775666
18.888367	0.1	86.590236
18.890033	0.1	86.399262
18.891700	0.1	86.203223
18.893367	0.1	86.002593
18.895033	0.1	85.797613
18.896700	0.1	85.589235
18.898367	0.1	85.378354
18.900033	0.1	85.164612
18.901700	0.1	84.946161
18.903367	0.1	84.721213
18.905033	0.1	84.489649
18.906700	0.1	84.253316
18.908367	0.1	84.014480
18.910033	0.1	83.774393
18.911700	0.1	83.533232
18.913367	0.1	83.291118
18.915033	0.1	83.047514
18.916700	0.1	82.801109
18.918367	0.1	82.550888
18.920033	0.1	82.297092
18.921700	0.1	82.040374
18.923367	0.1	81.781690
18.925033	0.1	81.522470
18.926700	0.1	81.263964
18.928367	0.1	81.006472
18.930033	0.1	80.749397
18.931700	0.1	80.491607
18.933367	0.1	80.232327
18.935033	0.1	79.972212
18.936700	0.1	79.712396
18.938367	0.1	79.452996
18.940033	0.1	79.193358
18.941700	0.1	78.933124
18.943367	0.1	78.672533
18.945033	0.1	78.412239
18.946700	0.1	78.153615
18.948367	0.1	77.897792
18.950033	0.1	77.644889
18.951700	0.1	77.394490
18.953367	0.1	77.146594
18.955033	0.1	76.901619
18.956700	0.1	76.659803
18.958367	0.1	76.420610
18.960033	0.1	76.182906
18.961700	0.1	75.946455
18.963367	0.1	75.712328
18.965033	0.1	75.482254
18.966700	0.1	75.257723
18.968367	0.1	75.038974
18.970033	0.1	74.824695
18.971700	0.1	74.612980
18.973367	0.1	74.403171
18.975033	0.1	74.196343
18.976700	0.1	73.994224
18.978367	0.1	73.796932
18.980033	0.1	73.602383
18.981700	0.1	73.408966
18.983367	0.1	73.217754
18.985033	0.1	73.031489
18.986700	0.1	72.851245
18.988367	0.1	72.675530
18.990033	0.1	72.502439
18.991700	0.1	72.331194
18.993367	0.1	72.162036
18.995033	0.1	71.995978
18.996700	0.1	71.834270
18.998367	0.1	71.677749
19.000033	0.1	71.525340
19.001700	0.1	71.375315
19.003367	0.1	71.226303
19.005033	0.1	71.078424
19.006700	0.1	70.932035
19.008367	0.1	70.787374
19.010033	0.1	70.644919
19.011700	0.1	70.505266
19.013367	0.1	70.368831
19.015033	0.1	70.236210
19.016700	0.1	70.107047
19.018367	0.1	69.979135
19.020033	0.1	69.850091
19.021700	0.1	69.719438
19.023367	0.1	69.588248
19.025033	0.1	69.457595
19.026700	0.1	69.328431
19.028367	0.1	69.202010
19.030033	0.1	69.078807
19.031700	0.1	68.958346
19.033367	0.1	68.839673
19.035033	0.1	68.722669
19.036700	0.1	68.607692
19.038367	0.1	68.494920
19.040033	0.1	68.383996
19.041700	0.1	68.274025
19.043367	0.1	68.163935
19.045033	0.1	68.053607
19.046700	0.1	67.944471
19.048367	0.1	67.838673
19.050033	0.1	67.736630
19.051700	0.1	67.636673
19.053367	0.1	67.536358
19.055033	0.1	67.433778
19.056700	0.1	67.329232
19.058367	0.1	67.224507
19.060033	0.1	67.121689
19.061700	0.1	67.022030
19.063367	0.1	66.925828
19.065033	0.1	66.832070
19.066700	0.1	66.738788
19.068367	0.1	66.643719
19.070033	0.1	66.546265
19.071700	0.1	66.448275
19.073367	0.1	66.352312
19.075033	0.1	66.259388
19.076700	0.1	66.168849
19.078367	0.1	66.079620
19.080033	0.1	65.991048
19.081700	0.1	65.903489
19.083367	0.1	65.817122
19.085033	0.1	65.731947
19.086700	0.1	65.647248
19.088367	0.1	65.561596
19.090033	0.1	65.473382
19.091700	0.1	65.382902
19.093367	0.1	65.292064
19.095033	0.1	65.202955
19.096700	0.1	65.116231
19.098367	0.1	65.031294
19.100033	0.1	64.947251
19.101700	0.1	64.863447
19.103367	0.1	64.779405
19.105033	0.1	64.695183
19.106700	0.1	64.611022
19.108367	0.1	64.526562
19.110033	0.1	64.441208
19.111700	0.1	64.355258
19.113367	0.1	64.269249
19.115033	0.1	64.183537
19.116700	0.1	64.098779
19.118367	0.1	64.015273
19.120033	0.1	63.932065
19.121700	0.1	63.848142
19.123367	0.1	63.763503
19.125033	0.1	63.678805
19.126700	0.1	63.594941
19.128367	0.1	63.512210
19.130033	0.1	63.430671
19.131700	0.1	63.350502
19.133367	0.1	63.271705
19.135033	0.1	63.193146
19.136700	0.1	63.113514
19.138367	0.1	63.032094
19.140033	0.1	62.949482
19.141700	0.1	62.866513
19.143367	0.1	62.783662
19.145033	0.1	62.700693
19.146700	0.1	62.617186
19.148367	0.1	62.533382
19.150033	0.1	62.449936
19.151700	0.1	62.367503
19.153367	0.1	62.285844
19.155033	0.1	62.204126
19.156700	0.1	62.122170
19.158367	0.1	62.039796
19.160033	0.1	61.956409
19.161700	0.1	61.872069
19.163367	0.1	61.787967
19.165033	0.1	61.704818
19.166700	0.1	61.621789
19.168367	0.1	61.537687
19.170033	0.1	61.452929
19.171700	0.1	61.368827
19.173367	0.1	61.286036
19.175033	0.1	61.203722
19.176700	0.1	61.119858
19.178367	0.1	61.032597
19.180033	0.1	60.942892
19.181700	0.1	60.853723
19.183367	0.1	60.767177
19.185033	0.1	60.682479
19.186700	0.1	60.597543
19.188367	0.1	60.511414
19.190033	0.1	60.424331
19.191700	0.1	60.336653
19.193367	0.1	60.247902
19.195033	0.1	60.157720
19.196700	0.1	60.066167
19.198367	0.1	59.974197
19.200033	0.1	59.882585
19.201700	0.1	59.792165
19.203367	0.1	59.702817
19.205033	0.1	59.613589
19.206700	0.1	59.522990
19.208367	0.1	59.429291
19.210033	0.1	59.332494
19.211700	0.1	59.234861
19.213367	0.1	59.138540
19.215033	0.1	59.043947
19.216700	0.1	58.949772
19.218367	0.1	58.854405
19.220033	0.1	58.756176
19.221700	0.1	58.653775
19.223367	0.1	58.547441
19.225033	0.1	58.439139
19.226700	0.1	58.331076
19.228367	0.1	58.224443
19.230033	0.1	58.119062
19.231700	0.1	58.014337
19.233367	0.1	57.909790
19.235033	0.1	57.805005
19.236700	0.1	57.699267
19.238367	0.1	57.592455
19.240033	0.1	57.484809
19.241700	0.1	57.376746
19.243367	0.1	57.267729
19.245033	0.1	57.157103
19.246700	0.1	57.045165
19.248367	0.1	56.932334
19.250033	0.1	56.818965
19.251700	0.1	56.705776
19.253367	0.1	56.593064
19.255033	0.1	56.480411
19.256700	0.1	56.367162
19.258367	0.1	56.252185
19.260033	0.1	56.135062
19.261700	0.1	56.016925
19.263367	0.1	55.899743
19.265033	0.1	55.784706
19.266700	0.1	55.671814
19.268367	0.1	55.560711
19.270033	0.1	55.450383
19.271700	0.1	55.338922
19.273367	0.1	55.224541
19.275033	0.1	55.107239
19.276700	0.1	54.988864
19.278367	0.1	54.871682
19.280033	0.1	54.757658
19.281700	0.1	54.647091
19.283367	0.1	54.538372
19.285033	0.1	54.429236
19.286700	0.1	54.319325
19.288367	0.1	54.209057
19.290033	0.1	54.098311
19.291700	0.1	53.986016
19.293367	0.1	53.872767
19.295033	0.1	53.760770
19.296700	0.1	53.652111
19.298367	0.1	53.546730
19.300033	0.1	53.443197
19.301700	0.1	53.339544
19.303367	0.1	53.234402
19.305033	0.1	53.127828
19.306700	0.1	53.020838
19.308367	0.1	52.914563
19.310033	0.1	52.810314
19.311700	0.1	52.708987
19.313367	0.1	52.609685
19.315033	0.1	52.510622
19.316700	0.1	52.411202
19.318367	0.1	52.311900
19.320033	0.1	52.213135
19.321700	0.1	52.115086
19.323367	0.1	52.018646
19.325033	0.1	51.925066
19.326700	0.1	51.834348
19.328367	0.1	51.745239
19.330033	0.1	51.656309
19.331700	0.1	51.566306
19.333367	0.1	51.474336
19.335033	0.1	51.380220
19.336700	0.1	51.284137
19.338367	0.1	51.187220
19.340033	0.1	51.091078
19.341700	0.1	50.997260
19.343367	0.1	50.906661
19.345033	0.1	50.818923
19.346700	0.1	50.733152
19.348367	0.1	50.648156
19.350033	0.1	50.562742
19.351700	0.1	50.476196
19.353367	0.1	50.388339
19.355033	0.1	50.299528
19.356700	0.1	50.210956
19.358367	0.1	50.124410
19.360033	0.1	50.040844
19.361700	0.1	49.958947
19.363367	0.1	49.876633
19.365033	0.1	49.792591
19.366700	0.1	49.707296
19.368367	0.1	49.622241
19.370033	0.1	49.537602
19.371700	0.1	49.452367
19.373367	0.1	49.365345
19.375033	0.1	49.276891
19.376700	0.1	49.188319
19.378367	0.1	49.102011
19.380033	0.1	49.019876
19.381700	0.1	48.942271
19.383367	0.1	48.867109
19.385033	0.1	48.791531
19.386700	0.1	48.713449
19.388367	0.1	48.632267
19.390033	0.1	48.549178
19.391700	0.1	48.465493
19.393367	0.1	48.381629
19.395033	0.1	48.297468
19.396700	0.1	48.212948
19.398367	0.1	48.128548
19.400033	0.1	48.044386
19.401700	0.1	47.960344
19.403367	0.1	47.876301
19.405033	0.1	47.792259
19.406700	0.1	47.708633
19.408367	0.1	47.625783
19.410033	0.1	47.543409
19.411700	0.1	47.460499
19.413367	0.1	47.376576
19.415033	0.1	47.292414
19.416700	0.1	47.208908
19.418367	0.1	47.126356
19.420033	0.1	47.044101
19.421700	0.1	46.961430
19.423367	0.1	46.877804
19.425033	0.1	46.793166
19.426700	0.1	46.708169
19.428367	0.1	46.623590
19.430033	0.1	46.539905
19.431700	0.1	46.457055
19.433367	0.1	46.375099
19.435033	0.1	46.294036
19.436700	0.1	46.213451
19.438367	0.1	46.132925
19.440033	0.1	46.051982
19.441700	0.1	45.970383
19.443367	0.1	45.888963
19.445033	0.1	45.809629
19.446700	0.1	45.733276
19.448367	0.1	45.658949
19.450033	0.1	45.584681
19.451700	0.1	45.508805
19.453367	0.1	45.431378
19.455033	0.1	45.353296
19.456700	0.1	45.275095
19.458367	0.1	45.195940
19.460033	0.1	45.116010
19.461700	0.1	45.037153
19.463367	0.1	44.960859
19.465033	0.1	44.886949
19.466700	0.1	44.814410
19.468367	0.1	44.742885
19.470033	0.1	44.672492
19.471700	0.1	44.603172
19.473367	0.1	44.534507
19.475033	0.1	44.465902
19.476700	0.1	44.396582
19.478367	0.1	44.325295
19.480033	0.1	44.251683
19.481700	0.1	44.177594
19.483367	0.1	44.105413
19.485033	0.1	44.036093
19.486700	0.1	43.969336
19.488367	0.1	43.904188
19.490033	0.1	43.840173
19.491700	0.1	43.777349
19.493367	0.1	43.715539
19.495033	0.1	43.653252
19.496700	0.1	43.588820
19.498367	0.1	43.521586
19.500033	0.1	43.452802
19.501700	0.1	43.384257
19.503367	0.1	43.316963
19.505033	0.1	43.250146
19.506700	0.1	43.182256
19.508367	0.1	43.112757
19.510033	0.1	43.042662
19.511700	0.1	42.972925
19.513367	0.1	42.903843
19.515033	0.1	42.834940
19.516700	0.1	42.764726
19.518367	0.1	42.691829
19.520033	0.1	42.616966
19.521700	0.1	42.541387
19.523367	0.1	42.465451
19.525033	0.1	42.388919
19.526700	0.1	42.311731
19.528367	0.1	42.234423
19.530033	0.1	42.157533
19.531700	0.1	42.080822
19.533367	0.1	42.003157
19.535033	0.1	41.923883
19.536700	0.1	41.843536
19.538367	0.1	41.763427
19.540033	0.1	41.684928
19.541700	0.1	41.607561
19.543367	0.1	41.530016
19.545033	0.1	41.451576
19.546700	0.1	41.372957
19.548367	0.1	41.294637
19.550033	0.1	41.215243
19.551700	0.1	41.133466
19.553367	0.1	41.049364
19.555033	0.1	40.964367
19.556700	0.1	40.880206
19.558367	0.1	40.798309
19.560033	0.1	40.718856
19.561700	0.1	40.641251
19.563367	0.1	40.564837
19.565033	0.1	40.489259
19.566700	0.1	40.414217
19.568367	0.1	40.339234
19.570033	0.1	40.263774
19.571700	0.1	40.186825
19.573367	0.1	40.108325
19.575033	0.1	40.030124
19.576700	0.1	39.954605
19.578367	0.1	39.883199
19.580033	0.1	39.815369
19.581700	0.1	39.749446
19.583367	0.1	39.684060
19.585033	0.1	39.619448
19.586700	0.1	39.556684
19.588367	0.1	39.495709
19.590033	0.1	39.434912
19.591700	0.1	39.373460
19.593367	0.1	39.311531
19.595033	0.1	39.249601
19.596700	0.1	39.187791
19.598367	0.1	39.126100
19.600033	0.1	39.065304
19.601700	0.1	39.006414
19.603367	0.1	38.950267
19.605033	0.1	38.896801
19.606700	0.1	38.844945
19.608367	0.1	38.792970
19.610033	0.1	38.740280
19.611700	0.1	38.688066
19.613367	0.1	38.637640
19.615033	0.1	38.588824
19.616700	0.1	38.541081
19.618367	0.1	38.494172
19.620033	0.1	38.447263
19.621700	0.1	38.399281
19.623367	0.1	38.349631
19.625033	0.1	38.298728
19.626700	0.1	38.247230
19.628367	0.1	38.195910
19.630033	0.1	38.145008
19.631700	0.1	38.094582
19.633367	0.1	38.044634
19.635033	0.1	37.995221
19.636700	0.1	37.945988
19.638367	0.1	37.896516
19.640033	0.1	37.846031
19.641700	0.1	37.793996
19.643367	0.1	37.741127
19.645033	0.1	37.687840
19.646700	0.1	37.633362
19.648367	0.1	37.577274
19.650033	0.1	37.520709
19.651700	0.1	37.464442
19.653367	0.1	37.408175
19.655033	0.1	37.351074
19.656700	0.1	37.293317
19.658367	0.1	37.235441
19.660033	0.1	37.177625
19.661700	0.1	37.119987
19.663367	0.1	37.063303
19.665033	0.1	37.008109
19.666700	0.1	36.953153
19.668367	0.1	36.896708
19.670033	0.1	36.838653
19.671700	0.1	36.780121
19.673367	0.1	36.721470
19.675033	0.1	36.661985
19.676700	0.1	36.601367
19.678367	0.1	36.539795
19.680033	0.1	36.477806
19.681700	0.1	36.415877
19.683367	0.1	36.353531
19.685033	0.1	36.289754
19.686700	0.1	36.224367
19.688367	0.1	36.158147
19.690033	0.1	36.092164
19.691700	0.1	36.027255
19.693367	0.1	35.963955
19.695033	0.1	35.902383
19.696700	0.1	35.841944
19.698367	0.1	35.781743
19.700033	0.1	35.720827
19.701700	0.1	35.659315
19.703367	0.1	35.598399
19.705033	0.1	35.538735
19.706700	0.1	35.479488
19.708367	0.1	35.419109
19.710033	0.1	35.357179
19.711700	0.1	35.295250
19.713367	0.1	35.235347
19.715033	0.1	35.177591
19.716700	0.1	35.120251
19.718367	0.1	35.061719
19.720033	0.1	35.002234
19.721700	0.1	34.942629
19.723367	0.1	34.883322
19.725033	0.1	34.823658
19.726700	0.1	34.763159
19.728367	0.1	34.702243
19.730033	0.1	34.642400
19.731700	0.1	34.583749
19.733367	0.1	34.525873
19.735033	0.1	34.469130
19.736700	0.1	34.413519
19.738367	0.1	34.358325
19.740033	0.1	34.303250
19.741700	0.1	34.248473
19.743367	0.1	34.193697
19.745033	0.1	34.138503
19.746700	0.1	34.083249
19.748367	0.1	34.028771
19.750033	0.1	33.976438
19.751700	0.1	33.926966
19.753367	0.1	33.879699
19.755033	0.1	33.832671
19.756700	0.1	33.784392
19.758367	0.1	33.734920
19.760033	0.1	33.685627
19.761700	0.1	33.637347
19.763367	0.1	33.589425
19.765033	0.1	33.540728
19.766700	0.1	33.490481
19.768367	0.1	33.439400
19.770033	0.1	33.389868
19.771700	0.1	33.342900
19.773367	0.1	33.297422
19.775033	0.1	33.252360
19.776700	0.1	33.207836
19.778367	0.1	33.163788
19.780033	0.1	33.120455
19.781700	0.1	33.078792
19.783367	0.1	33.038678
19.785033	0.1	32.998802
19.786700	0.1	32.957377
19.788367	0.1	32.914700
19.790033	0.1	32.872679
19.791700	0.1	32.832744
19.793367	0.1	32.794895
19.795033	0.1	32.757999
19.796700	0.1	32.721462
19.798367	0.1	32.684328
19.800033	0.1	32.645883
19.801700	0.1	32.606127
19.803367	0.1	32.566072
19.805033	0.1	32.527151
19.806700	0.1	32.490255
19.808367	0.1	32.455565
19.810033	0.1	32.422246
19.811700	0.1	32.389524
19.813367	0.1	32.356979
19.815033	0.1	32.324376
19.816700	0.1	32.291295
19.818367	0.1	32.256724
19.820033	0.1	32.219710
19.821700	0.1	32.179834
19.823367	0.1	32.138171
19.825033	0.1	32.096388
19.826700	0.1	32.055678
19.828367	0.1	32.015802
19.830033	0.1	31.974675
19.831700	0.1	31.930687
19.833367	0.1	31.884553
19.835033	0.1	31.838479
19.836700	0.1	31.793358
19.838367	0.1	31.748058
19.840033	0.1	31.701269
19.841700	0.1	31.652512
19.843367	0.1	31.601252
19.845033	0.1	31.546833
19.846700	0.1	31.489374
19.848367	0.1	31.429948
19.850033	0.1	31.370046
19.851700	0.1	31.310441
19.853367	0.1	31.250836
19.855033	0.1	31.190218
19.856700	0.1	31.128289
19.858367	0.1	31.066002
19.860033	0.1	31.004550
19.861700	0.1	30.944886
19.863367	0.1	30.887546
19.865033	0.1	30.832114
19.866700	0.1	30.777456
19.868367	0.1	30.721845
19.870033	0.1	30.663969
19.871700	0.1	30.603232
19.873367	0.1	30.539395
19.875033	0.1	30.473830
19.876700	0.1	30.409934
19.878367	0.1	30.350687
19.880033	0.1	30.295791
19.881700	0.1	30.242564
19.883367	0.1	30.188860
19.885033	0.1	30.134203
19.886700	0.1	30.079128
19.888367	0.1	30.024351
19.890033	0.1	29.970350
19.891700	0.1	29.917004
19.893367	0.1	29.863717
19.895033	0.1	29.810073
19.896700	0.1	29.755833
19.898367	0.1	29.701175
19.900033	0.1	29.646518
19.901700	0.1	29.592516
19.903367	0.1	29.540302
19.905033	0.1	29.490711
19.906700	0.1	29.443266
19.908367	0.1	29.396834
19.910033	0.1	29.351653
19.911700	0.1	29.308380
19.913367	0.1	29.267015
19.915033	0.1	29.226722
19.916700	0.1	29.187025
19.918367	0.1	29.147269
19.920033	0.1	29.105903
19.921700	0.1	29.062213
19.923367	0.1	29.017033
19.925033	0.1	28.971972
19.926700	0.1	28.928043
19.928367	0.1	28.885724
19.930033	0.1	28.845014
19.931700	0.1	28.805436
19.933367	0.1	28.766455
19.935033	0.1	28.727712
19.936700	0.1	28.689446
19.938367	0.1	28.651478
19.940033	0.1	28.612973
19.941700	0.1	28.573753
19.943367	0.1	28.534593
19.945033	0.1	28.496029
19.946700	0.1	28.458120
19.948367	0.1	28.420867
19.950033	0.1	28.384628
19.951700	0.1	28.349699
19.953367	0.1	28.314831
19.955033	0.1	28.278233
19.956700	0.1	28.239311
19.958367	0.1	28.199078
19.960033	0.1	28.158547
19.961700	0.1	28.118910
19.963367	0.1	28.081717
19.965033	0.1	28.047981
19.966700	0.1	28.016807
19.968367	0.1	27.985813
19.970033	0.1	27.953328
19.971700	0.1	27.919235
19.973367	0.1	27.883651
19.975033	0.1	27.847053
19.976700	0.1	27.810039
19.978367	0.1	27.772965
19.980033	0.1	27.736129
19.981700	0.1	27.699711
19.983367	0.1	27.663292
19.985033	0.1	27.626695
19.986700	0.1	27.590455
19.988367	0.1	27.555289
19.990033	0.1	27.520420
19.991700	0.1	27.484895
19.993367	0.1	27.449192
19.995033	0.1	27.415098
19.996700	0.1	27.383329
19.998367	0.1	27.352812
20.000033	0.1	27.322115
20.001700	0.1	27.290405
20.003367	0.1	27.257802
20.005033	0.1	27.224781
20.006700	0.1	27.191521
20.008367	0.1	27.158381
20.010033	0.1	27.125897
20.011700	0.1	27.094604
20.013367	0.1	27.064087
20.015033	0.1	27.033271
20.016700	0.1	27.001502
20.018367	0.1	26.968242
20.020033	0.1	26.933374
20.021700	0.1	26.896717
20.023367	0.1	26.858451
20.025033	0.1	26.818813
20.026700	0.1	26.778878
20.028367	0.1	26.740016
20.030033	0.1	26.703121
20.031700	0.1	26.667358
20.033367	0.1	26.631238
20.035033	0.1	26.594223
20.036700	0.1	26.557209
20.038367	0.1	26.521148
20.040033	0.1	26.485683
20.041700	0.1	26.449205
20.043367	0.1	26.410700
20.045033	0.1	26.370825
20.046700	0.1	26.330771
20.048367	0.1	26.291312
20.050033	0.1	26.252629
20.051700	0.1	26.214601
20.053367	0.1	26.176752
20.055033	0.1	26.138128
20.056700	0.1	26.097895
20.058367	0.1	26.056530
20.060033	0.1	26.016177
20.061700	0.1	25.978328
20.063367	0.1	25.942268
20.065033	0.1	25.906445
20.066700	0.1	25.869967
20.068367	0.1	25.832953
20.070033	0.1	25.795938
20.071700	0.1	25.759341
20.073367	0.1	25.724115
20.075033	0.1	25.691034
20.076700	0.1	25.659503
20.078367	0.1	25.627972
20.080033	0.1	25.595488
20.081700	0.1	25.561930
20.083367	0.1	25.527717
20.085033	0.1	25.493802
20.086700	0.1	25.461318
20.088367	0.1	25.430621
20.090033	0.1	25.401236
20.091700	0.1	25.372268
20.093367	0.1	25.341751
20.095033	0.1	25.308312
20.096700	0.1	25.272311
20.098367	0.1	25.236072
20.100033	0.1	25.201978
20.101700	0.1	25.170685
20.103367	0.1	25.141181
20.105033	0.1	25.112630
20.106700	0.1	25.085391
20.108367	0.1	25.060178
20.110033	0.1	25.036933
20.111700	0.1	25.014521
20.113367	0.1	24.991156
20.115033	0.1	24.965347
20.116700	0.1	24.937631
20.118367	0.1	24.910094
20.120033	0.1	24.884106
20.121700	0.1	24.859311
20.123367	0.1	24.835350
20.125033	0.1	24.811687
20.126700	0.1	24.787725
20.128367	0.1	24.763586
20.130033	0.1	24.740101
20.131700	0.1	24.717094
20.133367	0.1	24.693371
20.135033	0.1	24.668933
20.136700	0.1	24.644972
20.138367	0.1	24.622621
20.140033	0.1	24.601938
20.141700	0.1	24.581732
20.143367	0.1	24.561287
20.145033	0.1	24.541320
20.146700	0.1	24.523081
20.148367	0.1	24.506690
20.150033	0.1	24.490775
20.151700	0.1	24.473907
20.153367	0.1	24.455251
20.155033	0.1	24.434985
20.156700	0.1	24.413766
20.158367	0.1	24.392427
20.160033	0.1	24.371506
20.161700	0.1	24.351419
20.163367	0.1	24.332406
20.165033	0.1	24.314226
20.166700	0.1	24.295928
20.168367	0.1	24.276496
20.170033	0.1	24.255933
20.171700	0.1	24.235250
20.173367	0.1	24.215700
20.175033	0.1	24.197401
20.176700	0.1	24.180175
20.178367	0.1	24.163784
20.180033	0.1	24.147452
20.181700	0.1	24.130167
20.183367	0.1	24.111630
20.185033	0.1	24.092914
20.186700	0.1	24.075152
20.188367	0.1	24.057926
20.190033	0.1	24.039985
20.191700	0.1	24.021210
20.193367	0.1	24.002911
20.195033	0.1	23.985626
20.196700	0.1	23.968817
20.198367	0.1	23.952247
20.200033	0.1	23.936571
20.201700	0.1	23.922385
20.203367	0.1	23.909213
20.205033	0.1	23.896040
20.206700	0.1	23.882092
20.208367	0.1	23.867072
20.210033	0.1	23.850979
20.211700	0.1	23.834170
20.213367	0.1	23.817123
20.215033	0.1	23.800732
20.216700	0.1	23.786367
20.218367	0.1	23.774566
20.220033	0.1	23.763837
20.221700	0.1	23.751677
20.223367	0.1	23.736896
20.225033	0.1	23.720623
20.226700	0.1	23.705126
20.228367	0.1	23.691298
20.230033	0.1	23.678245
20.231700	0.1	23.665251
20.233367	0.1	23.652257
20.235033	0.1	23.639144
20.236700	0.1	23.625494
20.238367	0.1	23.611189
20.240033	0.1	23.596765
20.241700	0.1	23.582639
20.243367	0.1	23.568214
20.245033	0.1	23.552419
20.246700	0.1	23.534299
20.248367	0.1	23.513438
20.250033	0.1	23.490669
20.251700	0.1	23.467602
20.253367	0.1	23.445369
20.255033	0.1	23.423733
20.256700	0.1	23.402335
20.258367	0.1	23.381056
20.260033	0.1	23.359062
20.261700	0.1	23.335160
20.263367	0.1	23.308279
20.265033	0.1	23.278476
20.266700	0.1	23.246826
20.268367	0.1	23.214342
20.270033	0.1	23.180725
20.271700	0.1	23.144843
20.273367	0.1	23.106219
20.275033	0.1	23.065807
20.276700	0.1	23.025812
20.278367	0.1	22.987606
20.280033	0.1	22.950889
20.281700	0.1	22.914709
20.283367	0.1	22.878350
20.285033	0.1	22.841813
20.286700	0.1	22.804977
20.288367	0.1	22.767128
20.290033	0.1	22.727372
20.291700	0.1	22.685231
20.293367	0.1	22.641243
20.295033	0.1	22.596837
20.296700	0.1	22.553326
20.298367	0.1	22.511245
20.300033	0.1	22.469999
20.301700	0.1	22.428991
20.303367	0.1	22.388400
20.305033	0.1	22.348524
20.306700	0.1	22.309126
20.308367	0.1	22.269489
20.310033	0.1	22.229136
20.311700	0.1	22.187711
20.313367	0.1	22.145928
20.315033	0.1	22.105099
20.316700	0.1	22.066237
20.318367	0.1	22.029163
20.320033	0.1	21.993579
20.321700	0.1	21.959366
20.323367	0.1	21.926702
20.325033	0.1	21.894575
20.326700	0.1	21.861435
20.328367	0.1	21.825911
20.330033	0.1	21.787883
20.331700	0.1	21.749259
20.333367	0.1	21.712722
20.335033	0.1	21.679641
20.336700	0.1	21.649183
20.338367	0.1	21.619381
20.340033	0.1	21.588684
20.341700	0.1	21.556379
20.343367	0.1	21.523060
20.345033	0.1	21.490158
20.346700	0.1	21.459760
20.348367	0.1	21.432341
20.350033	0.1	21.406890
20.351700	0.1	21.381618
20.353367	0.1	21.355690
20.355033	0.1	21.328808
20.356700	0.1	21.301330
20.358367	0.1	21.274687
20.360033	0.1	21.249176
20.361700	0.1	21.223546
20.363367	0.1	21.196545
20.365033	0.1	21.167995
20.366700	0.1	21.139265
20.368367	0.1	21.112741
20.370033	0.1	21.089674
20.371700	0.1	21.069230
20.373367	0.1	21.049441
20.375033	0.1	21.028878
20.376700	0.1	21.006943
20.378367	0.1	20.984055
20.380033	0.1	20.961644
20.381700	0.1	20.941378
20.383367	0.1	20.923079
20.385033	0.1	20.904483
20.386700	0.1	20.883561
20.388367	0.1	20.860256
20.390033	0.1	20.836116
20.391700	0.1	20.813347
20.393367	0.1	20.793201
20.395033	0.1	20.774843
20.396700	0.1	20.756484
20.398367	0.1	20.737768
20.400033	0.1	20.720006
20.401700	0.1	20.703913
20.403367	0.1	20.689012
20.405033	0.1	20.673813
20.406700	0.1	20.657243
20.408367	0.1	20.639480
20.410033	0.1	20.621837
20.411700	0.1	20.605744
20.413367	0.1	20.591260
20.415033	0.1	20.577849
20.416700	0.1	20.564140
20.418367	0.1	20.548822
20.420033	0.1	20.531417
20.421700	0.1	20.513119
20.423367	0.1	20.495118
20.425033	0.1	20.477475
20.426700	0.1	20.459713
20.428367	0.1	20.442010
20.430033	0.1	20.424665
20.431700	0.1	20.407439
20.433367	0.1	20.389916
20.435033	0.1	20.371617
20.436700	0.1	20.352365
20.438367	0.1	20.332159
20.440033	0.1	20.311357
20.441700	0.1	20.290197
20.443367	0.1	20.268441
20.445033	0.1	20.245792
20.446700	0.1	20.222427
20.448367	0.1	20.199002
20.450033	0.1	20.175577
20.451700	0.1	20.151736
20.453367	0.1	20.127000
20.455033	0.1	20.101608
20.456700	0.1	20.076574
20.458367	0.1	20.052136
20.460033	0.1	20.028175
20.461700	0.1	20.004274
20.463367	0.1	19.980551
20.465033	0.1	19.956888
20.466700	0.1	19.933225
20.468367	0.1	19.909443
20.470033	0.1	19.884945
20.471700	0.1	19.858958
20.473367	0.1	19.831003
20.475033	0.1	19.800545
20.476700	0.1	19.767584
20.478367	0.1	19.733609
20.480033	0.1	19.700469
20.481700	0.1	19.669415
20.483367	0.1	19.640506
20.485033	0.1	19.612910
20.486700	0.1	19.585909
20.488367	0.1	19.560517
20.490033	0.1	19.537986
20.491700	0.1	19.517125
20.493367	0.1	19.495012
20.495033	0.1	19.469441
20.496700	0.1	19.439877
20.498367	0.1	19.407333
20.500033	0.1	19.374133
20.501700	0.1	19.343318
20.503367	0.1	19.316615
20.505033	0.1	19.293607
20.506700	0.1	19.272031
20.508367	0.1	19.250215
20.510033	0.1	19.227744
20.511700	0.1	19.205154
20.513367	0.1	19.182743
20.515033	0.1	19.159497
20.516700	0.1	19.134701
20.518367	0.1	19.109727
20.520033	0.1	19.086600
20.521700	0.1	19.065798
20.523367	0.1	19.046367
20.525033	0.1	19.027175
20.526700	0.1	19.007446
20.528367	0.1	18.986584
20.530033	0.1	18.964351
20.531700	0.1	18.941404
20.533367	0.1	18.919767
20.535033	0.1	18.901409
20.536700	0.1	18.886508
20.538367	0.1	18.873097
20.540033	0.1	18.858851
20.541700	0.1	18.842639
20.543367	0.1	18.825294
20.545033	0.1	18.808485
20.546700	0.1	18.792869
20.548367	0.1	18.778027
20.550033	0.1	18.763603
20.551700	0.1	18.749596
20.553367	0.1	18.735946
20.555033	0.1	18.721880
20.556700	0.1	18.706800
20.558367	0.1	18.691243
20.560033	0.1	18.676103
20.561700	0.1	18.662215
20.563367	0.1	18.649937
20.565033	0.1	18.639923
20.566700	0.1	18.632115
20.568367	0.1	18.625618
20.570033	0.1	18.619062
20.571700	0.1	18.611134
20.573367	0.1	18.601478
20.575033	0.1	18.591345
20.576700	0.1	18.582047
20.578367	0.1	18.573822
20.580033	0.1	18.566729
20.581700	0.1	18.560530
20.583367	0.1	18.554748
20.585033	0.1	18.548967
20.586700	0.1	18.543543
20.588367	0.1	18.539191
20.590033	0.1	18.536748
20.591700	0.1	18.536867
20.593367	0.1	18.538655
20.595033	0.1	18.539787
20.596700	0.1	18.538893
20.598367	0.1	18.536628
20.600033	0.1	18.534423
20.601700	0.1	18.532993
20.603367	0.1	18.532873
20.605033	0.1	18.534840
20.606700	0.1	18.538476
20.608367	0.1	18.541933
20.610033	0.1	18.544317
20.611700	0.1	18.546523
20.613367	0.1	18.549503
20.615033	0.1	18.552722
20.616700	0.1	18.554152
20.618367	0.1	18.553020
20.620033	0.1	18.550516
20.621700	0.1	18.547894
20.623367	0.1	18.545331
20.625033	0.1	18.542708
20.626700	0.1	18.539966
20.628367	0.1	18.536330
20.630033	0.1	18.530787
20.631700	0.1	18.523277
20.633367	0.1	18.513919
20.635033	0.1	18.502356
20.636700	0.1	18.488647
20.638367	0.1	18.473626
20.640033	0.1	18.458129
20.641700	0.1	18.442215
20.643367	0.1	18.425823
20.645033	0.1	18.408836
20.646700	0.1	18.391253
20.648367	0.1	18.372954
20.650033	0.1	18.353523
20.651700	0.1	18.332184
20.653367	0.1	18.308343
20.655033	0.1	18.281699
20.656700	0.1	18.253268
20.658367	0.1	18.224896
20.660033	0.1	18.197895
20.661700	0.1	18.171431
20.663367	0.1	18.143595
20.665033	0.1	18.113435
20.666700	0.1	18.081785
20.668367	0.1	18.049956
20.670033	0.1	18.018604
20.671700	0.1	17.987431
20.673367	0.1	17.956198
20.675033	0.1	17.925681
20.676700	0.1	17.897071
20.678367	0.1	17.870189
20.680033	0.1	17.843248
20.681700	0.1	17.815472
20.683367	0.1	17.787934
20.685033	0.1	17.762126
20.686700	0.1	17.738701
20.688367	0.1	17.717303
20.690033	0.1	17.696799
20.691700	0.1	17.676355
20.693367	0.1	17.656208
20.695033	0.1	17.637194
20.696700	0.1	17.619730
20.698367	0.1	17.603518
20.700033	0.1	17.587603
20.701700	0.1	17.571272
20.703367	0.1	17.555119
20.705033	0.1	17.540158
20.706700	0.1	17.527283
20.708367	0.1	17.517389
20.710033	0.1	17.510594
20.711700	0.1	17.505647
20.713367	0.1	17.501236
20.715033	0.1	17.496468
20.716700	0.1	17.491520
20.718367	0.1	17.487110
20.720033	0.1	17.483712
20.721700	0.1	17.481149
20.723367	0.1	17.479004
20.725033	0.1	17.477692
20.726700	0.1	17.477871
20.728367	0.1	17.479540
20.730033	0.1	17.481626
20.731700	0.1	17.483653
20.733367	0.1	17.486454
20.735033	0.1	17.491520
20.736700	0.1	17.499388
20.738367	0.1	17.508567
20.740033	0.1	17.516793
20.741700	0.1	17.523111
20.743367	0.1	17.528416
20.745033	0.1	17.534555
20.746700	0.1	17.542661
20.748367	0.1	17.552317
20.750033	0.1	17.562510
20.751700	0.1	17.572583
20.753367	0.1	17.582477
20.755033	0.1	17.592133
20.756700	0.1	17.602266
20.758367	0.1	17.613591
20.760033	0.1	17.626763
20.761700	0.1	17.641784
20.763367	0.1	17.658115
20.765033	0.1	17.675043
20.766700	0.1	17.692507
20.768367	0.1	17.711044
20.770033	0.1	17.730476
20.771700	0.1	17.749370
20.773367	0.1	17.766119
20.775033	0.1	17.780484
20.776700	0.1	17.793299
20.778367	0.1	17.805518
20.780033	0.1	17.817677
20.781700	0.1	17.830969
20.783367	0.1	17.846526
20.785033	0.1	17.864050
20.786700	0.1	17.881573
20.788367	0.1	17.897130
20.790033	0.1	17.910660
20.791700	0.1	17.922760
20.793367	0.1	17.933847
20.795033	0.1	17.943979
20.796700	0.1	17.953933
20.798367	0.1	17.964424
20.800033	0.1	17.975093
20.801700	0.1	17.984630
20.803367	0.1	17.992438
20.805033	0.1	17.999054
20.806700	0.1	18.005611
20.808367	0.1	18.013002
20.810033	0.1	18.021167
20.811700	0.1	18.029393
20.813367	0.1	18.037141
20.815033	0.1	18.044354
20.816700	0.1	18.051864
20.818367	0.1	18.060626
20.820033	0.1	18.071355
20.821700	0.1	18.084408
20.823367	0.1	18.099607
20.825033	0.1	18.116296
20.826700	0.1	18.133463
20.828367	0.1	18.150271
20.830033	0.1	18.166424
20.831700	0.1	18.182160
20.833367	0.1	18.198849
20.835033	0.1	18.218459
20.836700	0.1	18.242181
20.838367	0.1	18.269719
20.840033	0.1	18.299700
20.841700	0.1	18.331588
20.843367	0.1	18.366278
20.845033	0.1	18.404962
20.846700	0.1	18.447400
20.848367	0.1	18.491448
20.850033	0.1	18.534781
20.851700	0.1	18.577100
20.853367	0.1	18.619479
20.855033	0.1	18.662931
20.856700	0.1	18.707336
20.858367	0.1	18.752040
20.860033	0.1	18.797101
20.861700	0.1	18.842698
20.863367	0.1	18.888653
20.865033	0.1	18.935085
20.866700	0.1	18.982114
20.868367	0.1	19.028844
20.870033	0.1	19.073726
20.871700	0.1	19.114853
20.873367	0.1	19.150377
20.875033	0.1	19.179763
20.876700	0.1	19.203902
20.878367	0.1	19.224526
20.880033	0.1	19.243063
20.881700	0.1	19.259812
20.883367	0.1	19.273878
20.885033	0.1	19.283534
20.886700	0.1	19.286932
20.888367	0.1	19.283475
20.890033	0.1	19.274415
20.891700	0.1	19.261063
20.893367	0.1	19.243897
20.895033	0.1	19.222201
20.896700	0.1	19.194783
20.898367	0.1	19.162179
20.900033	0.1	19.125940
20.901700	0.1	19.086541
20.903367	0.1	19.041837
20.905033	0.1	18.989445
20.906700	0.1	18.929363
20.908367	0.1	18.863560
20.910033	0.1	18.793405
20.911700	0.1	18.719674
20.913367	0.1	18.642605
20.915033	0.1	18.563272
20.916700	0.1	18.483401
20.918367	0.1	18.404425
20.920033	0.1	18.326343
20.921700	0.1	18.248023
20.923367	0.1	18.168033
20.925033	0.1	18.085540
20.926700	0.1	18.000663
20.928367	0.1	17.913998
20.930033	0.1	17.825605
20.931700	0.1	17.735065
20.933367	0.1	17.642916
20.935033	0.1	17.551244
20.936700	0.1	17.462016
20.938367	0.1	17.375649
20.940033	0.1	17.291070
20.941700	0.1	17.207802
20.943367	0.1	17.127038
20.945033	0.1	17.050983
20.946700	0.1	16.980828
20.948367	0.1	16.915144
20.950033	0.1	16.851009
20.951700	0.1	16.786636
20.953367	0.1	16.722144
20.955033	0.1	16.658248
20.956700	0.1	16.594769
20.958367	0.1	16.531766
20.960033	0.1	16.470016
20.961700	0.1	16.410829
20.963367	0.1	16.355158
20.965033	0.1	16.303302
20.966700	0.1	16.255380
20.968367	0.1	16.210617
20.970033	0.1	16.168238
20.971700	0.1	16.127647
20.973367	0.1	16.088487
20.975033	0.1	16.050161
20.976700	0.1	16.013206
20.978367	0.1	15.978576
20.980033	0.1	15.946210
20.981700	0.1	15.914620
20.983367	0.1	15.881957
20.985033	0.1	15.848042
20.986700	0.1	15.814961
20.988367	0.1	15.784384
20.990033	0.1	15.756906
20.991700	0.1	15.732468
20.993367	0.1	15.710772
20.995033	0.1	15.690983
20.996700	0.1	15.671671
20.998367	0.1	15.652181
21.000033	0.1	15.631796
21.001700	0.1	15.610219
21.003367	0.1	15.588046
21.005033	0.1	15.567125
21.006700	0.1	15.548528
21.008367	0.1	15.532196
21.010033	0.1	15.517415
21.011700	0.1	15.502692
21.013367	0.1	15.486837
21.015033	0.1	15.469612
21.016700	0.1	15.452147
21.018367	0.1	15.435458
21.020033	0.1	15.420080
21.021700	0.1	15.405894
21.023367	0.1	15.392543
21.025033	0.1	15.379549
21.026700	0.1	15.366913
21.028367	0.1	15.354813
21.030033	0.1	15.343548
21.031700	0.1	15.332581
21.033367	0.1	15.321136
21.035033	0.1	15.308977
21.036700	0.1	15.296341
21.038367	0.1	15.283586
21.040033	0.1	15.270890
21.041700	0.1	15.258790
21.043367	0.1	15.248180
21.045033	0.1	15.239538
21.046700	0.1	15.232683
21.048367	0.1	15.226901
21.050033	0.1	15.220881
21.051700	0.1	15.213312
21.053367	0.1	15.203894
21.055033	0.1	15.194119
21.056700	0.1	15.186013
21.058367	0.1	15.180469
21.060033	0.1	15.176238
21.061700	0.1	15.171112
21.063367	0.1	15.163721
21.065033	0.1	15.155316
21.066700	0.1	15.148402
21.068367	0.1	15.144409
21.070033	0.1	15.143455
21.071700	0.1	15.144528
21.073367	0.1	15.145839
21.075033	0.1	15.145303
21.076700	0.1	15.141488
21.078367	0.1	15.134097
21.080033	0.1	15.124620
21.081700	0.1	15.115739
21.083367	0.1	15.109957
21.085033	0.1	15.107990
21.086700	0.1	15.108288
21.088367	0.1	15.108527
21.090033	0.1	15.107215
21.091700	0.1	15.104593
21.093367	0.1	15.102387
21.095033	0.1	15.102626
21.096700	0.1	15.105785
21.098367	0.1	15.110374
21.100033	0.1	15.114547
21.101700	0.1	15.117050
21.103367	0.1	15.117527
21.105033	0.1	15.116871
21.106700	0.1	15.117110
21.108367	0.1	15.120090
21.110033	0.1	15.125872
21.111700	0.1	15.132786
21.113367	0.1	15.138687
21.115033	0.1	15.142621
21.116700	0.1	15.145005
21.118367	0.1	15.146614
21.120033	0.1	15.148283
21.121700	0.1	15.150906
21.123367	0.1	15.155555
21.125033	0.1	15.162648
21.126700	0.1	15.172184
21.128367	0.1	15.183092
21.130033	0.1	15.193225
21.131700	0.1	15.200973
21.133367	0.1	15.206040
21.135033	0.1	15.210212
21.136700	0.1	15.215159
21.138367	0.1	15.221418
21.140033	0.1	15.227796
21.141700	0.1	15.232683
21.143367	0.1	15.235425
21.145033	0.1	15.236617
21.146700	0.1	15.237094
21.148367	0.1	15.237153
21.150033	0.1	15.236140
21.151700	0.1	15.233756
21.153367	0.1	15.230478
21.155033	0.1	15.226603
21.156700	0.1	15.221418
21.158367	0.1	15.214086
21.160033	0.1	15.204311
21.161700	0.1	15.192986
21.163367	0.1	15.181423
21.165033	0.1	15.170575
21.166700	0.1	15.161277
21.168367	0.1	15.153171
21.170033	0.1	15.145482
21.171700	0.1	15.136541
21.173367	0.1	15.124918
21.175033	0.1	15.110315
21.176700	0.1	15.093506
21.178367	0.1	15.075744
21.180033	0.1	15.058042
21.181700	0.1	15.041233
21.183367	0.1	15.025378
21.185033	0.1	15.009702
21.186700	0.1	14.992655
21.188367	0.1	14.973224
21.190033	0.1	14.952064
21.191700	0.1	14.930845
21.193367	0.1	14.911176
21.195033	0.1	14.893115
21.196700	0.1	14.875532
21.198367	0.1	14.856459
21.200033	0.1	14.834703
21.201700	0.1	14.811457
21.203367	0.1	14.789225
21.205033	0.1	14.769019
21.206700	0.1	14.750124
21.208367	0.1	14.731587
21.210033	0.1	14.713825
21.211700	0.1	14.698149
21.213367	0.1	14.685274
21.215033	0.1	14.674664
21.216700	0.1	14.664532
21.218367	0.1	14.653207
21.220033	0.1	14.640153
21.221700	0.1	14.625550
21.223367	0.1	14.610053
21.225033	0.1	14.594794
21.226700	0.1	14.581443
21.228367	0.1	14.570475
21.230033	0.1	14.560462
21.231700	0.1	14.549912
21.233367	0.1	14.539362
21.235033	0.1	14.530123
21.236700	0.1	14.522434
21.238367	0.1	14.515639
21.240033	0.1	14.509500
21.241700	0.1	14.503837
21.243367	0.1	14.498294
21.245033	0.1	14.492572
21.246700	0.1	14.486433
21.248367	0.1	14.480174
21.250033	0.1	14.473618
21.251700	0.1	14.466108
21.253367	0.1	14.457703
21.255033	0.1	14.449001
21.256700	0.1	14.440835
21.258367	0.1	14.434100
21.260033	0.1	14.429034
21.261700	0.1	14.425159
21.263367	0.1	14.421643
21.265033	0.1	14.417649
21.266700	0.1	14.412881
21.268367	0.1	14.407338
21.270033	0.1	14.401019
21.271700	0.1	14.394105
21.273367	0.1	14.386893
21.275033	0.1	14.379621
21.276700	0.1	14.372409
21.278367	0.1	14.365793
21.280033	0.1	14.360190
21.281700	0.1	14.354885
21.283367	0.1	14.348031
21.285033	0.1	14.338673
21.286700	0.1	14.327348
21.288367	0.1	14.315070
21.290033	0.1	14.302612
21.291700	0.1	14.290334
21.293367	0.1	14.278532
21.295033	0.1	14.267386
21.296700	0.1	14.257491
21.298367	0.1	14.249087
21.300033	0.1	14.240921
21.301700	0.1	14.231325
21.303367	0.1	14.219702
21.305033	0.1	14.206649
21.306700	0.1	14.192940
21.308367	0.1	14.179231
21.310033	0.1	14.165462
21.311700	0.1	14.150620
21.313367	0.1	14.135183
21.315033	0.1	14.121295
21.316700	0.1	14.110328
21.318367	0.1	14.101447
21.320033	0.1	14.092923
21.321700	0.1	14.083446
21.323367	0.1	14.072300
21.325033	0.1	14.059842
21.326700	0.1	14.046968
21.328367	0.1	14.034510
21.330033	0.1	14.022590
21.331700	0.1	14.011682
21.333367	0.1	14.002086
21.335033	0.1	13.993443
21.336700	0.1	13.984204
21.338367	0.1	13.973118
21.340033	0.1	13.960482
21.341700	0.1	13.948620
21.343367	0.1	13.939679
21.345033	0.1	13.932944
21.346700	0.1	13.925613
21.348367	0.1	13.915540
21.350033	0.1	13.903082
21.351700	0.1	13.889612
21.353367	0.1	13.876677
21.355033	0.1	13.864876
21.356700	0.1	13.853849
21.358367	0.1	13.843060
21.360033	0.1	13.832987
21.361700	0.1	13.823987
21.363367	0.1	13.816477
21.365033	0.1	13.810814
21.366700	0.1	13.807357
21.368367	0.1	13.805986
21.370033	0.1	13.805152
21.371700	0.1	13.802768
21.373367	0.1	13.797820
21.375033	0.1	13.790489
21.376700	0.1	13.782204
21.378367	0.1	13.774455
21.380033	0.1	13.767780
21.381700	0.1	13.761938
21.383367	0.1	13.756395
21.385033	0.1	13.751150
21.386700	0.1	13.746918
21.388367	0.1	13.744295
21.390033	0.1	13.743163
21.391700	0.1	13.742925
21.393367	0.1	13.743044
21.395033	0.1	13.743282
21.396700	0.1	13.743461
21.398367	0.1	13.744236
21.400033	0.1	13.745845
21.401700	0.1	13.747455
21.403367	0.1	13.747633
21.405033	0.1	13.745070
21.406700	0.1	13.740719
21.408367	0.1	13.737083
21.410033	0.1	13.735772
21.411700	0.1	13.736547
21.413367	0.1	13.738156
21.415033	0.1	13.739587
21.416700	0.1	13.740660
21.418367	0.1	13.742030
21.420033	0.1	13.744415
21.421700	0.1	13.747455
21.423367	0.1	13.750137
21.425033	0.1	13.751686
21.426700	0.1	13.751567
21.428367	0.1	13.750375
21.430033	0.1	13.749779
21.431700	0.1	13.751448
21.433367	0.1	13.755501
21.435033	0.1	13.760568
21.436700	0.1	13.764144
21.438367	0.1	13.764382
21.440033	0.1	13.761104
21.441700	0.1	13.756038
21.443367	0.1	13.751329
21.445033	0.1	13.747812
21.446700	0.1	13.745607
21.448367	0.1	13.744474
21.450033	0.1	13.742925
21.451700	0.1	13.738752
21.453367	0.1	13.730884
21.455033	0.1	13.720871
21.456700	0.1	13.711453
21.458367	0.1	13.704539
21.460033	0.1	13.699473
21.461700	0.1	13.693453
21.463367	0.1	13.684035
21.465033	0.1	13.670803
21.466700	0.1	13.655485
21.468367	0.1	13.640524
21.470033	0.1	13.627232
21.471700	0.1	13.615132
21.473367	0.1	13.602615
21.475033	0.1	13.588370
21.476700	0.1	13.572992
21.478367	0.1	13.557554
21.480033	0.1	13.542593
21.481700	0.1	13.527573
21.483367	0.1	13.510943
21.485033	0.1	13.491095
21.486700	0.1	13.468028
21.488367	0.1	13.443948
21.490033	0.1	13.421596
21.491700	0.1	13.402820
21.493367	0.1	13.387979
21.495033	0.1	13.376118
21.496700	0.1	13.364733
21.498367	0.1	13.350905
21.500033	0.1	13.333739
21.501700	0.1	13.314248
21.503367	0.1	13.293863
21.505033	0.1	13.273359
21.506700	0.1	13.253570
21.508367	0.1	13.235689
21.510033	0.1	13.220371
21.511700	0.1	13.207496
21.513367	0.1	13.196112
21.515033	0.1	13.184906
21.516700	0.1	13.173521
21.518367	0.1	13.162316
21.520033	0.1	13.151348
21.521700	0.1	13.140024
21.523367	0.1	13.127864
21.525033	0.1	13.115943
21.526700	0.1	13.106287
21.528367	0.1	13.100088
21.530033	0.1	13.096274
21.531700	0.1	13.092578
21.533367	0.1	13.087452
21.535033	0.1	13.080359
21.536700	0.1	13.071359
21.538367	0.1	13.061524
21.540033	0.1	13.052166
21.541700	0.1	13.043524
21.543367	0.1	13.035000
21.545033	0.1	13.026119
21.546700	0.1	13.018072
21.548367	0.1	13.012529
21.550033	0.1	13.009787
21.551700	0.1	13.008118
21.553367	0.1	13.004721
21.555033	0.1	12.998761
21.556700	0.1	12.991846
21.558367	0.1	12.986065
21.560033	0.1	12.982310
21.561700	0.1	12.979866
21.563367	0.1	12.978137
21.565033	0.1	12.977184
21.566700	0.1	12.977303
21.568367	0.1	12.978674
21.570033	0.1	12.980879
21.571700	0.1	12.983442
21.573367	0.1	12.985707
21.575033	0.1	12.987078
21.576700	0.1	12.987436
21.578367	0.1	12.987257
21.580033	0.1	12.986720
21.581700	0.1	12.985886
21.583367	0.1	12.984932
21.585033	0.1	12.983979
21.586700	0.1	12.982727
21.588367	0.1	12.981714
21.590033	0.1	12.982012
21.591700	0.1	12.984515
21.593367	0.1	12.989164
21.595033	0.1	12.995423
21.596700	0.1	13.002218
21.598367	0.1	13.008416
21.600033	0.1	13.013602
21.601700	0.1	13.018013
21.603367	0.1	13.022126
21.605033	0.1	13.025404
21.606700	0.1	13.027728
21.608367	0.1	13.030172
21.610033	0.1	13.034166
21.611700	0.1	13.039530
21.613367	0.1	13.045669
21.615033	0.1	13.051928
21.616700	0.1	13.057650
21.618367	0.1	13.062895
21.620033	0.1	13.068260
21.621700	0.1	13.073743
21.623367	0.1	13.078929
21.625033	0.1	13.083161
21.626700	0.1	13.086022
21.628367	0.1	13.088406
21.630033	0.1	13.091863
21.631700	0.1	13.096989
21.633367	0.1	13.102771
21.635033	0.1	13.107837
21.636700	0.1	13.112009
21.638367	0.1	13.116718
21.640033	0.1	13.122857
21.641700	0.1	13.129414
21.643367	0.1	13.134003
21.645033	0.1	13.135553
21.646700	0.1	13.135374
21.648367	0.1	13.135911
21.650033	0.1	13.139189
21.651700	0.1	13.145924
21.653367	0.1	13.155104
21.655033	0.1	13.165475
21.656700	0.1	13.176800
21.658367	0.1	13.188840
21.660033	0.1	13.200343
21.661700	0.1	13.209821
21.663367	0.1	13.216973
21.665033	0.1	13.223530
21.666700	0.1	13.231457
21.668367	0.1	13.241053
21.670033	0.1	13.252140
21.671700	0.1	13.264359
21.673367	0.1	13.276757
21.675033	0.1	13.288737
21.676700	0.1	13.300539
21.678367	0.1	13.313294
21.680033	0.1	13.328136
21.681700	0.1	13.345123
21.683367	0.1	13.362647
21.685033	0.1	13.379694
21.686700	0.1	13.397158
21.688367	0.1	13.416470
21.690033	0.1	13.437987
21.691700	0.1	13.460935
21.693367	0.1	13.484777
21.695033	0.1	13.509811
21.696700	0.1	13.536514
21.698367	0.1	13.564051
21.700033	0.1	13.590277
21.701700	0.1	13.614417
21.703367	0.1	13.638557
21.705033	0.1	13.664842
21.706700	0.1	13.693214
21.708367	0.1	13.721705
21.710033	0.1	13.749004
21.711700	0.1	13.775290
21.713367	0.1	13.800920
21.715033	0.1	13.826252
21.716700	0.1	13.850988
21.718367	0.1	13.874055
21.720033	0.1	13.894857
21.721700	0.1	13.913990
21.723367	0.1	13.932885
21.725033	0.1	13.952316
21.726700	0.1	13.971389
21.728367	0.1	13.987542
21.730033	0.1	13.998986
21.731700	0.1	14.005781
21.733367	0.1	14.009238
21.735033	0.1	14.010788
21.736700	0.1	14.010430
21.738367	0.1	14.007092
21.740033	0.1	14.000059
21.741700	0.1	13.989867
21.743367	0.1	13.976932
21.745033	0.1	13.961078
21.746700	0.1	13.942064
21.748367	0.1	13.920248
21.750033	0.1	13.896228
21.751700	0.1	13.869823
21.753367	0.1	13.840617
21.755033	0.1	13.808370
21.756700	0.1	13.773085
21.758367	0.1	13.734043
21.760033	0.1	13.691069
21.761700	0.1	13.644875
21.763367	0.1	13.597608
21.765033	0.1	13.551355
21.766700	0.1	13.506652
21.768367	0.1	13.461948
21.770033	0.1	13.414622
21.771700	0.1	13.362587
21.773367	0.1	13.306142
21.775033	0.1	13.247848
21.776700	0.1	13.190926
21.778367	0.1	13.137103
21.780033	0.1	13.086022
21.781700	0.1	13.036490
21.783367	0.1	12.987138
21.785033	0.1	12.937368
21.786700	0.1	12.887598
21.788367	0.1	12.838245
21.790033	0.1	12.789012
21.791700	0.1	12.739838
21.793367	0.1	12.691260
21.795033	0.1	12.644947
21.796700	0.1	12.602807
21.798367	0.1	12.565554
21.800033	0.1	12.531877
21.801700	0.1	12.499870
21.803367	0.1	12.468935
21.805033	0.1	12.439013
21.806700	0.1	12.409509
21.808367	0.1	12.380005
21.810033	0.1	12.350679
21.811700	0.1	12.322129
21.813367	0.1	12.294949
21.815033	0.1	12.270034
21.816700	0.1	12.248040
21.818367	0.1	12.228966
21.820033	0.1	12.211920
21.821700	0.1	12.196363
21.823367	0.1	12.182117
21.825033	0.1	12.168885
21.826700	0.1	12.156428
21.828367	0.1	12.145282
21.830033	0.1	12.136102
21.831700	0.1	12.128533
21.833367	0.1	12.121678
21.835033	0.1	12.115300
21.836700	0.1	12.109698
21.838367	0.1	12.105108
21.840033	0.1	12.100995
21.841700	0.1	12.097061
21.843367	0.1	12.093187
21.845033	0.1	12.089194
21.846700	0.1	12.085081
21.848367	0.1	12.081564
21.850033	0.1	12.079597
21.851700	0.1	12.079001
21.853367	0.1	12.079001
21.855033	0.1	12.079657
21.856700	0.1	12.081266
21.858367	0.1	12.083293
21.860033	0.1	12.084664
21.861700	0.1	12.085021
21.863367	0.1	12.085558
21.865033	0.1	12.087763
21.866700	0.1	12.092770
21.868367	0.1	12.100995
21.870033	0.1	12.111665
21.871700	0.1	12.123228
21.873367	0.1	12.133599
21.875033	0.1	12.140752
21.876700	0.1	12.144030
21.878367	0.1	12.145103
21.880033	0.1	12.146652
21.881700	0.1	12.149633
21.883367	0.1	12.153328
21.885033	0.1	12.156428
21.886700	0.1	12.158275
21.888367	0.1	12.159408
21.890033	0.1	12.161434
21.891700	0.1	12.165190
21.893367	0.1	12.169600
21.895033	0.1	12.173177
21.896700	0.1	12.175620
21.898367	0.1	12.177468
21.900033	0.1	12.179256
21.901700	0.1	12.180329
21.903367	0.1	12.180031
21.905033	0.1	12.178124
21.906700	0.1	12.175382
21.908367	0.1	12.173296
21.910033	0.1	12.172879
21.911700	0.1	12.173773
21.913367	0.1	12.175382
21.915033	0.1	12.176991
21.916700	0.1	12.177170
21.918367	0.1	12.175084
21.920033	0.1	12.171329
21.921700	0.1	12.166978
21.923367	0.1	12.162328
21.925033	0.1	12.157560
21.926700	0.1	12.153626
21.928367	0.1	12.151361
21.930033	0.1	12.149871
21.931700	0.1	12.146652
21.933367	0.1	12.140394
21.935033	0.1	12.131692
21.936700	0.1	12.122572
21.938367	0.1	12.114704
21.940033	0.1	12.108625
21.941700	0.1	12.103797
21.943367	0.1	12.098969
21.945033	0.1	12.092889
21.946700	0.1	12.085200
21.948367	0.1	12.077034
21.950033	0.1	12.069703
21.951700	0.1	12.063683
21.953367	0.1	12.058080
21.955033	0.1	12.052179
21.956700	0.1	12.046457
21.958367	0.1	12.042166
21.960033	0.1	12.039006
21.961700	0.1	12.035251
21.963367	0.1	12.029351
21.965033	0.1	12.021960
21.966700	0.1	12.015463
21.968367	0.1	12.011350
21.970033	0.1	12.009264
21.971700	0.1	12.007356
21.973367	0.1	12.004436
21.975033	0.1	12.000800
21.976700	0.1	11.997581
21.978367	0.1	11.995853
21.980033	0.1	11.994601
21.981700	0.1	11.991978
21.983367	0.1	11.987031
21.985033	0.1	11.980713
21.986700	0.1	11.974693
21.988367	0.1	11.970282
21.990033	0.1	11.967660
21.991700	0.1	11.965931
21.993367	0.1	11.964203
21.995033	0.1	11.962295
21.996700	0.1	11.960030
21.998367	0.1	11.957289
22.000033	0.1	11.954547
22.001700	0.1	11.952461
22.003367	0.1	11.951507
22.005033	0.1	11.951149
22.006700	0.1	11.950315
22.008367	0.1	11.948467
22.010033	0.1	11.946142
22.011700	0.1	11.944593
22.013367	0.1	11.944474
22.015033	0.1	11.945904
22.016700	0.1	11.948825
22.018367	0.1	11.952878
22.020033	0.1	11.957050
22.021700	0.1	11.959553
22.023367	0.1	11.960269
22.025033	0.1	11.961044
22.026700	0.1	11.964203
22.028367	0.1	11.971117
22.030033	0.1	11.981905
22.031700	0.1	11.995316
22.033367	0.1	12.008847
22.035033	0.1	12.020529
22.036700	0.1	12.029887
22.038367	0.1	12.037814
22.040033	0.1	12.046695
22.041700	0.1	12.058080
22.043367	0.1	12.070955
22.045033	0.1	12.083114
22.046700	0.1	12.093724
22.048367	0.1	12.104035
22.050033	0.1	12.115718
22.051700	0.1	12.129606
22.053367	0.1	12.145103
22.055033	0.1	12.161434
22.056700	0.1	12.178839
22.058367	0.1	12.197793
22.060033	0.1	12.217582
22.061700	0.1	12.236954
22.063367	0.1	12.255193
22.065033	0.1	12.272776
22.066700	0.1	12.290180
22.068367	0.1	12.307108
22.070033	0.1	12.322903
22.071700	0.1	12.338043
22.073367	0.1	12.353600
22.075033	0.1	12.370468
22.076700	0.1	12.388111
22.078367	0.1	12.405515
22.080033	0.1	12.421907
22.081700	0.1	12.436868
22.083367	0.1	12.450279
22.085033	0.1	12.462438
22.086700	0.1	12.473405
22.088367	0.1	12.483180
22.090033	0.1	12.491585
22.091700	0.1	12.498379
22.093367	0.1	12.502969
22.095033	0.1	12.504161
22.096700	0.1	12.501181
22.098367	0.1	12.494386
22.100033	0.1	12.484909
22.101700	0.1	12.474240
22.103367	0.1	12.464226
22.105033	0.1	12.455345
22.106700	0.1	12.446225
22.108367	0.1	12.434901
22.110033	0.1	12.420417
22.111700	0.1	12.403012
22.113367	0.1	12.383462
22.115033	0.1	12.361885
22.116700	0.1	12.338162
22.118367	0.1	12.312651
22.120033	0.1	12.286485
22.121700	0.1	12.260378
22.123367	0.1	12.234569
22.125033	0.1	12.209237
22.126700	0.1	12.184203
22.128367	0.1	12.158871
22.130033	0.1	12.132467
22.131700	0.1	12.104452
22.133367	0.1	12.075246
22.135033	0.1	12.045861
22.136700	0.1	12.016714
22.138367	0.1	11.987091
22.140033	0.1	11.956990
22.141700	0.1	11.927725
22.143367	0.1	11.900604
22.145033	0.1	11.875630
22.146700	0.1	11.851967
22.148367	0.1	11.829437
22.150033	0.1	11.808933
22.151700	0.1	11.791290
22.153367	0.1	11.775554
22.155033	0.1	11.759759
22.156700	0.1	11.742533
22.158367	0.1	11.724115
22.160033	0.1	11.706174
22.161700	0.1	11.689962
22.163367	0.1	11.676014
22.165033	0.1	11.664272
22.166700	0.1	11.654080
22.168367	0.1	11.644364
22.170033	0.1	11.634231
22.171700	0.1	11.623979
22.173367	0.1	11.614860
22.175033	0.1	11.608482
22.176700	0.1	11.605204
22.178367	0.1	11.604191
22.180033	0.1	11.604489
22.181700	0.1	11.605323
22.183367	0.1	11.606336
22.185033	0.1	11.607290
22.186700	0.1	11.608005
22.188367	0.1	11.608899
22.190033	0.1	11.611164
22.191700	0.1	11.615337
22.193367	0.1	11.620224
22.195033	0.1	11.624158
22.196700	0.1	11.626960
22.198367	0.1	11.629880
22.200033	0.1	11.633635
22.201700	0.1	11.637927
22.203367	0.1	11.641861
22.205033	0.1	11.645795
22.206700	0.1	11.650205
22.208367	0.1	11.654735
22.210033	0.1	11.658371
22.211700	0.1	11.660994
22.213367	0.1	11.663199
22.215033	0.1	11.665822
22.216700	0.1	11.669338
22.218367	0.1	11.674464
22.220033	0.1	11.681855
22.221700	0.1	11.691631
22.223367	0.1	11.702181
22.225033	0.1	11.711419
22.226700	0.1	11.718393
22.228367	0.1	11.723936
22.230033	0.1	11.729182
22.231700	0.1	11.735142
22.233367	0.1	11.741400
22.235033	0.1	11.746467
22.236700	0.1	11.749447
22.238367	0.1	11.751056
22.240033	0.1	11.751831
22.241700	0.1	11.751474
22.243367	0.1	11.749924
22.245033	0.1	11.747123
22.246700	0.1	11.743546
22.248367	0.1	11.740089
22.250033	0.1	11.736990
22.251700	0.1	11.734009
22.253367	0.1	11.730612
22.255033	0.1	11.726738
22.256700	0.1	11.722804
22.258367	0.1	11.719287
22.260033	0.1	11.716307
22.261700	0.1	11.713029
22.263367	0.1	11.707783
22.265033	0.1	11.700154
22.266700	0.1	11.691809
22.268367	0.1	11.684478
22.270033	0.1	11.678100
22.271700	0.1	11.671425
22.273367	0.1	11.663736
22.275033	0.1	11.655093
22.276700	0.1	11.645795
22.278367	0.1	11.636019
22.280033	0.1	11.626125
22.281700	0.1	11.616767
22.283367	0.1	11.608184
22.285033	0.1	11.600078
22.286700	0.1	11.591495
22.288367	0.1	11.582494
22.290033	0.1	11.574209
22.291700	0.1	11.567176
22.293367	0.1	11.559845
22.295033	0.1	11.551023
22.296700	0.1	11.541248
22.298367	0.1	11.532129
22.300033	0.1	11.524916
22.301700	0.1	11.519433
22.303367	0.1	11.514605
22.305033	0.1	11.509002
22.306700	0.1	11.502088
22.308367	0.1	11.495054
22.310033	0.1	11.489332
22.311700	0.1	11.485816
22.313367	0.1	11.483789
22.315033	0.1	11.482299
22.316700	0.1	11.480749
22.318367	0.1	11.479080
22.320033	0.1	11.478067
22.321700	0.1	11.478842
22.323367	0.1	11.481941
22.325033	0.1	11.486710
22.326700	0.1	11.491955
22.328367	0.1	11.496962
22.330033	0.1	11.501611
22.331700	0.1	11.506677
22.333367	0.1	11.513413
22.335033	0.1	11.522175
22.336700	0.1	11.532546
22.338367	0.1	11.543632
22.340033	0.1	11.554242
22.341700	0.1	11.563540
22.343367	0.1	11.571348
22.345033	0.1	11.578739
22.346700	0.1	11.587263
22.348367	0.1	11.598767
22.350033	0.1	11.613847
22.351700	0.1	11.631191
22.353367	0.1	11.648358
22.355033	0.1	11.664332
22.356700	0.1	11.679650
22.358367	0.1	11.695326
22.360033	0.1	11.711598
22.361700	0.1	11.727811
22.363367	0.1	11.743546
22.365033	0.1	11.759580
22.366700	0.1	11.777640
22.368367	0.1	11.798919
22.370033	0.1	11.822880
22.371700	0.1	11.847258
22.373367	0.1	11.869908
22.375033	0.1	11.890233
22.376700	0.1	11.909068
22.378367	0.1	11.928082
22.380033	0.1	11.948229
22.381700	0.1	11.970461
22.383367	0.1	11.995972
22.385033	0.1	12.024940
22.386700	0.1	12.055457
22.388367	0.1	12.085796
22.390033	0.1	12.115360
22.391700	0.1	12.144566
22.393367	0.1	12.172521
22.395033	0.1	12.198270
22.396700	0.1	12.222350
22.398367	0.1	12.245656
22.400033	0.1	12.268782
22.401700	0.1	12.291969
22.403367	0.1	12.316049
22.405033	0.1	12.341738
22.406700	0.1	12.369216
22.408367	0.1	12.397886
22.410033	0.1	12.426735
22.411700	0.1	12.454630
22.413367	0.1	12.481213
22.415033	0.1	12.506545
22.416700	0.1	12.531460
22.418367	0.1	12.556911
22.420033	0.1	12.583912
22.421700	0.1	12.612344
22.423367	0.1	12.640954
22.425033	0.1	12.668432
22.426700	0.1	12.694479
22.428367	0.1	12.719632
22.430033	0.1	12.744070
22.431700	0.1	12.767137
22.433367	0.1	12.788595
22.435033	0.1	12.809158
22.436700	0.1	12.830377
22.438367	0.1	12.852729
22.440033	0.1	12.875558
22.441700	0.1	12.898863
22.443367	0.1	12.922943
22.445033	0.1	12.948156
22.446700	0.1	12.974263
22.448367	0.1	13.000608
22.450033	0.1	13.026775
22.451700	0.1	13.053656
22.453367	0.1	13.082863
22.455033	0.1	13.115168
22.456700	0.1	13.150276
22.458367	0.1	13.187946
22.460033	0.1	13.227464
22.461700	0.1	13.268352
22.463367	0.1	13.311029
22.465033	0.1	13.356925
22.466700	0.1	13.407172
22.468367	0.1	13.461054
22.470033	0.1	13.516665
22.471700	0.1	13.572336
22.473367	0.1	13.627649
22.475033	0.1	13.684095
22.476700	0.1	13.744295
22.478367	0.1	13.810039
22.480033	0.1	13.880909
22.481700	0.1	13.956309
22.483367	0.1	14.036895
22.485033	0.1	14.124096
22.486700	0.1	14.218152
22.488367	0.1	14.317990
22.490033	0.1	14.422477
22.491700	0.1	14.531196
22.493367	0.1	14.643849
22.495033	0.1	14.759899
22.496700	0.1	14.880002
22.498367	0.1	15.005649
22.500033	0.1	15.137137
22.501700	0.1	15.274049
22.503367	0.1	15.416921
22.505033	0.1	15.567482
22.506700	0.1	15.726448
22.508367	0.1	15.893579
22.510033	0.1	16.069413
22.511700	0.1	16.254962
22.513367	0.1	16.450704
22.515033	0.1	16.656340
22.516700	0.1	16.870976
22.518367	0.1	17.094852
22.520033	0.1	17.329515
22.521700	0.1	17.576994
22.523367	0.1	17.837466
22.525033	0.1	18.109501
22.526700	0.1	18.392087
22.528367	0.1	18.684508
22.530033	0.1	18.986942
22.531700	0.1	19.299866
22.533367	0.1	19.623460
22.535033	0.1	19.957961
22.536700	0.1	20.304383
22.538367	0.1	20.664276
22.540033	0.1	21.038235
22.541700	0.1	21.424772
22.543367	0.1	21.821321
22.545033	0.1	22.225262
22.546700	0.1	22.633852
22.548367	0.1	23.044886
22.550033	0.1	23.457052
22.551700	0.1	23.869933
22.553367	0.1	24.283053
22.555033	0.1	24.695159
22.556700	0.1	25.104345
22.558367	0.1	25.508644
22.560033	0.1	25.906147
22.561700	0.1	26.295127
22.563367	0.1	26.673259
22.565033	0.1	27.037861
22.566700	0.1	27.386429
22.568367	0.1	27.716936
22.570033	0.1	28.027179
22.571700	0.1	28.314473
22.573367	0.1	28.576018
22.575033	0.1	28.809311
22.576700	0.1	29.012384
22.578367	0.1	29.184343
22.580033	0.1	29.326202
22.581700	0.1	29.438855
22.583367	0.1	29.521288
22.585033	0.1	29.571118
22.586700	0.1	29.585840
22.588367	0.1	29.565217
22.590033	0.1	29.511275
22.591700	0.1	29.426100
22.593367	0.1	29.309155
22.595033	0.1	29.158773
22.596700	0.1	28.974475
22.598367	0.1	28.758647
22.600033	0.1	28.515043
22.601700	0.1	28.247298
22.603367	0.1	27.956726
22.605033	0.1	27.642848
22.606700	0.1	27.304889
22.608367	0.1	26.943328
22.610033	0.1	26.560070
22.611700	0.1	26.157679
22.613367	0.1	25.738777
22.615033	0.1	25.306703
22.616700	0.1	24.865033
22.618367	0.1	24.416389
22.620033	0.1	23.961486
22.621700	0.1	23.501040
22.623367	0.1	23.037077
22.625033	0.1	22.572280
22.626700	0.1	22.108675
22.628367	0.1	21.647872
22.630033	0.1	21.190883
22.631700	0.1	20.738365
22.633367	0.1	20.290912
22.635033	0.1	19.849123
22.636700	0.1	19.413651
22.638367	0.1	18.985392
22.640033	0.1	18.566371
22.641700	0.1	18.158914
22.643367	0.1	17.765821
22.645033	0.1	17.389179
22.646700	0.1	17.029406
22.648367	0.1	16.684891
22.650033	0.1	16.353251
22.651700	0.1	16.033174
22.653367	0.1	15.725196
22.655033	0.1	15.431107
22.656700	0.1	15.151919
22.658367	0.1	14.887691
22.660033	0.1	14.638067
22.661700	0.1	14.402629
22.663367	0.1	14.181198
22.665033	0.1	13.973893
22.666700	0.1	13.780475
22.668367	0.1	13.599575
22.670033	0.1	13.429345
22.671700	0.1	13.269068
22.673367	0.1	13.119222
22.675033	0.1	12.980402
22.676700	0.1	12.852550
22.678367	0.1	12.734533
22.680033	0.1	12.625397
22.681700	0.1	12.525380
22.683367	0.1	12.435497
22.685033	0.1	12.356520
22.686700	0.1	12.287319
22.688367	0.1	12.225390
22.690033	0.1	12.169243
22.691700	0.1	12.119473
22.693367	0.1	12.078167
22.695033	0.1	12.046457
22.696700	0.1	12.023450
22.698367	0.1	12.006284
22.700033	0.1	11.992694
22.701700	0.1	11.981905
22.703367	0.1	11.974037
22.705033	0.1	11.969507
22.706700	0.1	11.968256
22.708367	0.1	11.970163
22.710033	0.1	11.975706
22.711700	0.1	11.985958
22.713367	0.1	12.000979
22.715033	0.1	12.019277
22.716700	0.1	12.039841
22.718367	0.1	12.062550
22.720033	0.1	12.087525
22.721700	0.1	12.114526
22.723367	0.1	12.142719
22.725033	0.1	12.171388
22.726700	0.1	12.201429
22.728367	0.1	12.233854
22.730033	0.1	12.267531
22.731700	0.1	12.299836
22.733367	0.1	12.329043
22.735033	0.1	12.355209
22.736700	0.1	12.379885
22.738367	0.1	12.404741
22.740033	0.1	12.430847
22.741700	0.1	12.457729
22.743367	0.1	12.483538
22.745033	0.1	12.507082
22.746700	0.1	12.528122
22.748367	0.1	12.547076
22.750033	0.1	12.563885
22.751700	0.1	12.578250
22.753367	0.1	12.589515
22.755033	0.1	12.597144
22.756700	0.1	12.600184
22.758367	0.1	12.598575
22.760033	0.1	12.592853
22.761700	0.1	12.583137
22.763367	0.1	12.569488
22.765033	0.1	12.553156
22.766700	0.1	12.536467
22.768367	0.1	12.520076
22.770033	0.1	12.502194
22.771700	0.1	12.480737
22.773367	0.1	12.454749
22.775033	0.1	12.424112
22.776700	0.1	12.388528
22.778367	0.1	12.348355
22.780033	0.1	12.304664
22.781700	0.1	12.258232
22.783367	0.1	12.209833
22.785033	0.1	12.161196
22.786700	0.1	12.113512
22.788367	0.1	12.066663
22.790033	0.1	12.019873
22.791700	0.1	11.972368
22.793367	0.1	11.923552
22.795033	0.1	11.873186
22.796700	0.1	11.821330
22.798367	0.1	11.767865
22.800033	0.1	11.712969
22.801700	0.1	11.657119
22.803367	0.1	11.601091
22.805033	0.1	11.545778
22.806700	0.1	11.491180
22.808367	0.1	11.436642
22.810033	0.1	11.381865
22.811700	0.1	11.327446
22.813367	0.1	11.274517
22.815033	0.1	11.223794
22.816700	0.1	11.175991
22.818367	0.1	11.130989
22.820033	0.1	11.087359
22.821700	0.1	11.044086
22.823367	0.1	11.001230
22.825033	0.1	10.959328
22.826700	0.1	10.919870
22.828367	0.1	10.884405
22.830033	0.1	10.853351
22.831700	0.1	10.825277
22.833367	0.1	10.797740
22.835033	0.1	10.769010
22.836700	0.1	10.738552
22.838367	0.1	10.708035
22.840033	0.1	10.679424
22.841700	0.1	10.653556
22.843367	0.1	10.630370
22.845033	0.1	10.609925
22.846700	0.1	10.592521
22.848367	0.1	10.578275
22.850033	0.1	10.566116
22.851700	0.1	10.554076
22.853367	0.1	10.541082
22.855033	0.1	10.527671
22.856700	0.1	10.514916
22.858367	0.1	10.503531
22.860033	0.1	10.493100
22.861700	0.1	10.483206
22.863367	0.1	10.473431
22.865033	0.1	10.463834
22.866700	0.1	10.455132
22.868367	0.1	10.447920
22.870033	0.1	10.441781
22.871700	0.1	10.435939
22.873367	0.1	10.430217
22.875033	0.1	10.424615
22.876700	0.1	10.418654
22.878367	0.1	10.411978
22.880033	0.1	10.404349
22.881700	0.1	10.396004
22.883367	0.1	10.387719
22.885033	0.1	10.380805
22.886700	0.1	10.376216
22.888367	0.1	10.374487
22.890033	0.1	10.375679
22.891700	0.1	10.379017
22.893367	0.1	10.382534
22.895033	0.1	10.384203
22.896700	0.1	10.383011
22.898367	0.1	10.379494
22.900033	0.1	10.374904
22.901700	0.1	10.370255
22.903367	0.1	10.366619
22.905033	0.1	10.365010
22.906700	0.1	10.366142
22.908367	0.1	10.369182
22.910033	0.1	10.372162
22.911700	0.1	10.374308
22.913367	0.1	10.376812
22.915033	0.1	10.380090
22.916700	0.1	10.382832
22.918367	0.1	10.383309
22.920033	0.1	10.381282
22.921700	0.1	10.378659
22.923367	0.1	10.377706
22.925033	0.1	10.379136
22.926700	0.1	10.382295
22.928367	0.1	10.385752
22.930033	0.1	10.388375
22.931700	0.1	10.389865
22.933367	0.1	10.390938
22.935033	0.1	10.392309
22.936700	0.1	10.394633
22.938367	0.1	10.397792
22.940033	0.1	10.401428
22.941700	0.1	10.405303
22.943367	0.1	10.409117
22.945033	0.1	10.412753
22.946700	0.1	10.416449
22.948367	0.1	10.420800
22.950033	0.1	10.426522
22.951700	0.1	10.433973
22.953367	0.1	10.442675
22.955033	0.1	10.451556
22.956700	0.1	10.459841
22.958367	0.1	10.467590
22.960033	0.1	10.474861
22.961700	0.1	10.480822
22.963367	0.1	10.484756
22.965033	0.1	10.486484
22.966700	0.1	10.487378
22.968367	0.1	10.489166
22.970033	0.1	10.493160
22.971700	0.1	10.499180
22.973367	0.1	10.506452
22.975033	0.1	10.514439
22.976700	0.1	10.523499
22.978367	0.1	10.533751
22.980033	0.1	10.544897
22.981700	0.1	10.555566
22.983367	0.1	10.564685
22.985033	0.1	10.571778
22.986700	0.1	10.578037
22.988367	0.1	10.585130
22.990033	0.1	10.593951
22.991700	0.1	10.604263
22.993367	0.1	10.615886
22.995033	0.1	10.628522
22.996700	0.1	10.641516
22.998367	0.1	10.654629
23.000033	0.1	10.667921
23.001700	0.1	10.681570
23.003367	0.1	10.696591
23.005033	0.1	10.713399
23.006700	0.1	10.731161
23.008367	0.1	10.748506
23.010033	0.1	10.764957
23.011700	0.1	10.780454
23.013367	0.1	10.795117
23.015033	0.1	10.809243
23.016700	0.1	10.823787
23.018367	0.1	10.840655
23.020033	0.1	10.860623
23.021700	0.1	10.882915
23.023367	0.1	10.905803
23.025033	0.1	10.928155
23.026700	0.1	10.950089
23.028367	0.1	10.972858
23.030033	0.1	10.997475
23.031700	0.1	11.023045
23.033367	0.1	11.047543
23.035033	0.1	11.069477
23.036700	0.1	11.089147
23.038367	0.1	11.108101
23.040033	0.1	11.127651
23.041700	0.1	11.147917
23.043367	0.1	11.168838
23.045033	0.1	11.190534
23.046700	0.1	11.213899
23.048367	0.1	11.239231
23.050033	0.1	11.265040
23.051700	0.1	11.288107
23.053367	0.1	11.306406
23.055033	0.1	11.320294
23.056700	0.1	11.331380
23.058367	0.1	11.341811
23.060033	0.1	11.353374
23.061700	0.1	11.367143
23.063367	0.1	11.382521
23.065033	0.1	11.397362
23.066700	0.1	11.409105
23.068367	0.1	11.416674
23.070033	0.1	11.421025
23.071700	0.1	11.424125
23.073367	0.1	11.426748
23.075033	0.1	11.427582
23.076700	0.1	11.425555
23.078367	0.1	11.420668
23.080033	0.1	11.413933
23.081700	0.1	11.405767
23.083367	0.1	11.396647
23.085033	0.1	11.387587
23.086700	0.1	11.379600
23.088367	0.1	11.373223
23.090033	0.1	11.367501
23.091700	0.1	11.360348
23.093367	0.1	11.349977
23.095033	0.1	11.336029
23.096700	0.1	11.319578
23.098367	0.1	11.301935
23.100033	0.1	11.284054
23.101700	0.1	11.265875
23.103367	0.1	11.247099
23.105033	0.1	11.227966
23.106700	0.1	11.209548
23.108367	0.1	11.192918
23.110033	0.1	11.177719
23.111700	0.1	11.162401
23.113367	0.1	11.145592
23.115033	0.1	11.127353
23.116700	0.1	11.108220
23.118367	0.1	11.088491
23.120033	0.1	11.068881
23.121700	0.1	11.050642
23.123367	0.1	11.034311
23.125033	0.1	11.019529
23.126700	0.1	11.005164
23.128367	0.1	10.990799
23.130033	0.1	10.976136
23.131700	0.1	10.961176
23.133367	0.1	10.945678
23.135033	0.1	10.929764
23.136700	0.1	10.913134
23.138367	0.1	10.895789
23.140033	0.1	10.878146
23.141700	0.1	10.861099
23.143367	0.1	10.844589
23.145033	0.1	10.828078
23.146700	0.1	10.811628
23.148367	0.1	10.796309
23.150033	0.1	10.782898
23.151700	0.1	10.770858
23.153367	0.1	10.758758
23.155033	0.1	10.745586
23.156700	0.1	10.731817
23.158367	0.1	10.718585
23.160033	0.1	10.706187
23.161700	0.1	10.693849
23.163367	0.1	10.680557
23.165033	0.1	10.665537
23.166700	0.1	10.648549
23.168367	0.1	10.630429
23.170033	0.1	10.612846
23.171700	0.1	10.596753
23.173367	0.1	10.581732
23.175033	0.1	10.566891
23.176700	0.1	10.552586
23.178367	0.1	10.539711
23.180033	0.1	10.528446
23.181700	0.1	10.517657
23.183367	0.1	10.505617
23.185033	0.1	10.491253
23.186700	0.1	10.475338
23.188367	0.1	10.459841
23.190033	0.1	10.446489
23.191700	0.1	10.435224
23.193367	0.1	10.424793
23.195033	0.1	10.414124
23.196700	0.1	10.403038
23.198367	0.1	10.392011
23.200033	0.1	10.381997
23.201700	0.1	10.373533
23.203367	0.1	10.365487
23.205033	0.1	10.356069
23.206700	0.1	10.344506
23.208367	0.1	10.331393
23.210033	0.1	10.318220
23.211700	0.1	10.306061
23.213367	0.1	10.294617
23.215033	0.1	10.282636
23.216700	0.1	10.269642
23.218367	0.1	10.257543
23.220033	0.1	10.248840
23.221700	0.1	10.243357
23.223367	0.1	10.238410
23.225033	0.1	10.232092
23.226700	0.1	10.224462
23.228367	0.1	10.216952
23.230033	0.1	10.210693
23.231700	0.1	10.206223
23.233367	0.1	10.203481
23.235033	0.1	10.201157
23.236700	0.1	10.197461
23.238367	0.1	10.192216
23.240033	0.1	10.186911
23.241700	0.1	10.183395
23.243367	0.1	10.182202
23.245033	0.1	10.181904
23.246700	0.1	10.180772
23.248367	0.1	10.178388
23.250033	0.1	10.175169
23.251700	0.1	10.171712
23.253367	0.1	10.168315
23.255033	0.1	10.165513
23.256700	0.1	10.163963
23.258367	0.1	10.163725
23.260033	0.1	10.163904
23.261700	0.1	10.163248
23.263367	0.1	10.161579
23.265033	0.1	10.159672
23.266700	0.1	10.158003
23.268367	0.1	10.156692
23.270033	0.1	10.155023
23.271700	0.1	10.152162
23.273367	0.1	10.147751
23.275033	0.1	10.142685
23.276700	0.1	10.138631
23.278367	0.1	10.137141
23.280033	0.1	10.138572
23.281700	0.1	10.141791
23.283367	0.1	10.144830
23.285033	0.1	10.145903
23.286700	0.1	10.144234
23.288367	0.1	10.140062
23.290033	0.1	10.133923
23.291700	0.1	10.126234
23.293367	0.1	10.118187
23.295033	0.1	10.111988
23.296700	0.1	10.109604
23.298367	0.1	10.110915
23.300033	0.1	10.113359
23.301700	0.1	10.114253
23.303367	0.1	10.112882
23.305033	0.1	10.109723
23.306700	0.1	10.105789
23.308367	0.1	10.101975
23.310033	0.1	10.098994
23.311700	0.1	10.096074
23.313367	0.1	10.092021
23.315033	0.1	10.086835
23.316700	0.1	10.081173
23.318367	0.1	10.075570
23.320033	0.1	10.070027
23.321700	0.1	10.064901
23.323367	0.1	10.060728
23.325033	0.1	10.057867
23.326700	0.1	10.055662
23.328367	0.1	10.053516
23.330033	0.1	10.051191
23.331700	0.1	10.048926
23.333367	0.1	10.046840
23.335033	0.1	10.044933
23.336700	0.1	10.043264
23.338367	0.1	10.041953
23.340033	0.1	10.040820
23.341700	0.1	10.039807
23.343367	0.1	10.039151
23.345033	0.1	10.039390
23.346700	0.1	10.040761
23.348367	0.1	10.042251
23.350033	0.1	10.042012
23.351700	0.1	10.039092
23.353367	0.1	10.033548
23.355033	0.1	10.026277
23.356700	0.1	10.019243
23.358367	0.1	10.015190
23.360033	0.1	10.016025
23.361700	0.1	10.020972
23.363367	0.1	10.027111
23.365033	0.1	10.031403
23.366700	0.1	10.032416
23.368367	0.1	10.031105
23.370033	0.1	10.029495
23.371700	0.1	10.028244
23.373367	0.1	10.026038
23.375033	0.1	10.021687
23.376700	0.1	10.015846
23.378367	0.1	10.010839
23.380033	0.1	10.008336
23.381700	0.1	10.007799
23.383367	0.1	10.007442
23.385033	0.1	10.005952
23.386700	0.1	10.003389
23.388367	0.1	10.001302
23.390033	0.1	10.001422
23.391700	0.1	10.003806
23.393367	0.1	10.007203
23.395033	0.1	10.010064
23.396700	0.1	10.011912
23.398367	0.1	10.013283
23.400033	0.1	10.015071
23.401700	0.1	10.017515
23.403367	0.1	10.020078
23.405033	0.1	10.021449
23.406700	0.1	10.021210
23.408367	0.1	10.020793
23.410033	0.1	10.021389
23.411700	0.1	10.022462
23.413367	0.1	10.023237
23.415033	0.1	10.023595
23.416700	0.1	10.024012
23.418367	0.1	10.024667
23.420033	0.1	10.025263
23.421700	0.1	10.025800
23.423367	0.1	10.026515
23.425033	0.1	10.027588
23.426700	0.1	10.028959
23.428367	0.1	10.029615
23.430033	0.1	10.029197
23.431700	0.1	10.027946
23.433367	0.1	10.026217
23.435033	0.1	10.023893
23.436700	0.1	10.021151
23.438367	0.1	10.019184
23.440033	0.1	10.019243
23.441700	0.1	10.021449
23.443367	0.1	10.024667
23.445033	0.1	10.027230
23.446700	0.1	10.027707
23.448367	0.1	10.025502
23.450033	0.1	10.021985
23.451700	0.1	10.019601
23.453367	0.1	10.020018
23.455033	0.1	10.022283
23.456700	0.1	10.023952
23.458367	0.1	10.023535
23.460033	0.1	10.021389
23.461700	0.1	10.018051
23.463367	0.1	10.013819
23.465033	0.1	10.009707
23.466700	0.1	10.007203
23.468367	0.1	10.006786
23.470033	0.1	10.006667
23.471700	0.1	10.004104
23.473367	0.1	9.997845
23.475033	0.1	9.989381
23.476700	0.1	9.981812
23.478367	0.1	9.978116
23.480033	0.1	9.979606
23.481700	0.1	9.985328
23.483367	0.1	9.992779
23.485033	0.1	9.999097
23.486700	0.1	10.002196
23.488367	0.1	10.001064
23.490033	0.1	9.996057
23.491700	0.1	9.989381
23.493367	0.1	9.984196
23.495033	0.1	9.982110
23.496700	0.1	9.982110
23.498367	0.1	9.982288
23.500033	0.1	9.981096
23.501700	0.1	9.978116
23.503367	0.1	9.973825
23.505033	0.1	9.969056
23.506700	0.1	9.964407
23.508367	0.1	9.960533
23.510033	0.1	9.957612
23.511700	0.1	9.955526
23.513367	0.1	9.954274
23.515033	0.1	9.954036
23.516700	0.1	9.954692
23.518367	0.1	9.955526
23.520033	0.1	9.955645
23.521700	0.1	9.954990
23.523367	0.1	9.954155
23.525033	0.1	9.953678
23.526700	0.1	9.953857
23.528367	0.1	9.954513
23.530033	0.1	9.956062
23.531700	0.1	9.958804
23.533367	0.1	9.962321
23.535033	0.1	9.966434
23.536700	0.1	9.971381
23.538367	0.1	9.977699
23.540033	0.1	9.985150
23.541700	0.1	9.993256
23.543367	0.1	10.000945
23.545033	0.1	10.007561
23.546700	0.1	10.013283
23.548367	0.1	10.019899
23.550033	0.1	10.028422
23.551700	0.1	10.038198
23.553367	0.1	10.047973
23.555033	0.1	10.056973
23.556700	0.1	10.065914
23.558367	0.1	10.076345
23.560033	0.1	10.089279
23.561700	0.1	10.104836
23.563367	0.1	10.121823
23.565033	0.1	10.138572
23.566700	0.1	10.154725
23.568367	0.1	10.171176
23.570033	0.1	10.189653
23.571700	0.1	10.210872
23.573367	0.1	10.234118
23.575033	0.1	10.258198
23.576700	0.1	10.282398
23.578367	0.1	10.307193
23.580033	0.1	10.333658
23.581700	0.1	10.363341
23.583367	0.1	10.396362
23.585033	0.1	10.431469
23.586700	0.1	10.467351
23.588367	0.1	10.503472
23.590033	0.1	10.540605
23.591700	0.1	10.579348
23.593367	0.1	10.619343
23.595033	0.1	10.660947
23.596700	0.1	10.706306
23.598367	0.1	10.756255
23.600033	0.1	10.808170
23.601700	0.1	10.859311
23.603367	0.1	10.909975
23.605033	0.1	10.962964
23.606700	0.1	11.020423
23.608367	0.1	11.082650
23.610033	0.1	11.148573
23.611700	0.1	11.216880
23.613367	0.1	11.287153
23.615033	0.1	11.359513
23.616700	0.1	11.434615
23.618367	0.1	11.512578
23.620033	0.1	11.593819
23.621700	0.1	11.679948
23.623367	0.1	11.771560
23.625033	0.1	11.866928
23.626700	0.1	11.963785
23.628367	0.1	12.061954
23.630033	0.1	12.162805
23.631700	0.1	12.266458
23.633367	0.1	12.372196
23.635033	0.1	12.480498
23.636700	0.1	12.593389
23.638367	0.1	12.711764
23.640033	0.1	12.835027
23.641700	0.1	12.962700
23.643367	0.1	13.094605
23.645033	0.1	13.230563
23.646700	0.1	13.370217
23.648367	0.1	13.513625
23.650033	0.1	13.661445
23.651700	0.1	13.814212
23.653367	0.1	13.972224
23.655033	0.1	14.135540
23.656700	0.1	14.304043
23.658367	0.1	14.478207
23.660033	0.1	14.658452
23.661700	0.1	14.845134
23.663367	0.1	15.038849
23.665033	0.1	15.239836
23.666700	0.1	15.448035
23.668367	0.1	15.663684
23.670033	0.1	15.887202
23.671700	0.1	16.118229
23.673367	0.1	16.356350
23.675033	0.1	16.602636
23.676700	0.1	16.858758
23.678367	0.1	17.125906
23.680033	0.1	17.404796
23.681700	0.1	17.695964
23.683367	0.1	17.998994
23.685033	0.1	18.312873
23.686700	0.1	18.637301
23.688367	0.1	18.972636
23.690033	0.1	19.318522
23.691700	0.1	19.674362
23.693367	0.1	20.040513
23.695033	0.1	20.417513
23.696700	0.1	20.804228
23.698367	0.1	21.199049
23.700033	0.1	21.601440
23.701700	0.1	22.012593
23.703367	0.1	22.432805
23.705033	0.1	22.861005
23.706700	0.1	23.294152
23.708367	0.1	23.728909
23.710033	0.1	24.163009
23.711700	0.1	24.595620
23.713367	0.1	25.025488
23.715033	0.1	25.450827
23.716700	0.1	25.870623
23.718367	0.1	26.283325
23.720033	0.1	26.685895
23.721700	0.1	27.075113
23.723367	0.1	27.448775
23.725033	0.1	27.806582
23.726700	0.1	28.147699
23.728367	0.1	28.469266
23.730033	0.1	28.766336
23.731700	0.1	29.034557
23.733367	0.1	29.271843
23.735033	0.1	29.478373
23.736700	0.1	29.654922
23.738367	0.1	29.801430
23.740033	0.1	29.916348
23.741700	0.1	29.997291
23.743367	0.1	30.043246
23.745033	0.1	30.054154
23.746700	0.1	30.030312
23.748367	0.1	29.971661
23.750033	0.1	29.879035
23.751700	0.1	29.753270
23.753367	0.1	29.594781
23.755033	0.1	29.403092
23.756700	0.1	29.178383
23.758367	0.1	28.921487
23.760033	0.1	28.634609
23.761700	0.1	28.320910
23.763367	0.1	27.983548
23.765033	0.1	27.624490
23.766700	0.1	27.244748
23.768367	0.1	26.845099
23.770033	0.1	26.426734
23.771700	0.1	25.991143
23.773367	0.1	25.540771
23.775033	0.1	25.078596
23.776700	0.1	24.607302
23.778367	0.1	24.128319
23.780033	0.1	23.642720
23.781700	0.1	23.152472
23.783367	0.1	22.659899
23.785033	0.1	22.167684
23.786700	0.1	21.678091
23.788367	0.1	21.193267
23.790033	0.1	20.714523
23.791700	0.1	20.243050
23.793367	0.1	19.779803
23.795033	0.1	19.324840
23.796700	0.1	18.878223
23.798367	0.1	18.441142
23.800033	0.1	18.015445
23.801700	0.1	17.602922
23.803367	0.1	17.203630
23.805033	0.1	16.815187
23.806700	0.1	16.435386
23.808367	0.1	16.064704
23.810033	0.1	15.707136
23.811700	0.1	15.366853
23.813367	0.1	15.045405
23.815033	0.1	14.741422
23.816700	0.1	14.452399
23.818367	0.1	14.176727
23.820033	0.1	13.913692
23.821700	0.1	13.663054
23.823367	0.1	13.424517
23.825033	0.1	13.197721
23.826700	0.1	12.982667
23.828367	0.1	12.780309
23.830033	0.1	12.591422
23.831700	0.1	12.415410
23.833367	0.1	12.249947
23.835033	0.1	12.091995
23.836700	0.1	11.940540
23.838367	0.1	11.796773
23.840033	0.1	11.661709
23.841700	0.1	11.535347
23.843367	0.1	11.416972
23.845033	0.1	11.306883
23.846700	0.1	11.206091
23.848367	0.1	11.114896
23.850033	0.1	11.032105
23.851700	0.1	10.955275
23.853367	0.1	10.882080
23.855033	0.1	10.811568
23.856700	0.1	10.744751
23.858367	0.1	10.682583
23.860033	0.1	10.625184
23.861700	0.1	10.572613
23.863367	0.1	10.524929
23.865033	0.1	10.481060
23.866700	0.1	10.439575
23.868367	0.1	10.399938
23.870033	0.1	10.362864
23.871700	0.1	10.329188
23.873367	0.1	10.298670
23.875033	0.1	10.269702
23.876700	0.1	10.241330
23.878367	0.1	10.214747
23.880033	0.1	10.191858
23.881700	0.1	10.172547
23.883367	0.1	10.155142
23.885033	0.1	10.137380
23.886700	0.1	10.118247
23.888367	0.1	10.098279
23.890033	0.1	10.079265
23.891700	0.1	10.062814
23.893367	0.1	10.049105
23.895033	0.1	10.036708
23.896700	0.1	10.024548
23.898367	0.1	10.012329
23.900033	0.1	10.000706
23.901700	0.1	9.990156
23.903367	0.1	9.980560
23.905033	0.1	9.972513
23.906700	0.1	9.966910
23.908367	0.1	9.963334
23.910033	0.1	9.959698
23.911700	0.1	9.954751
23.913367	0.1	9.948552
23.915033	0.1	9.941698
23.916700	0.1	9.934486
23.918367	0.1	9.926975
23.920033	0.1	9.919286
23.921700	0.1	9.911955
23.923367	0.1	9.904981
23.925033	0.1	9.898246
23.926700	0.1	9.891749
23.928367	0.1	9.885967
23.930033	0.1	9.881318
23.931700	0.1	9.877742
23.933367	0.1	9.874702
23.935033	0.1	9.871424
23.936700	0.1	9.867252
23.938367	0.1	9.862126
23.940033	0.1	9.856463
23.941700	0.1	9.851039
23.943367	0.1	9.846926
23.945033	0.1	9.844483
23.946700	0.1	9.842814
23.948367	0.1	9.841025
23.950033	0.1	9.839535
23.951700	0.1	9.838760
23.953367	0.1	9.838224
23.955033	0.1	9.836972
23.956700	0.1	9.833873
23.958367	0.1	9.828449
23.960033	0.1	9.821356
23.961700	0.1	9.814323
23.963367	0.1	9.808601
23.965033	0.1	9.804488
23.966700	0.1	9.802402
23.968367	0.1	9.801984
23.970033	0.1	9.801806
23.971700	0.1	9.799719
23.973367	0.1	9.794474
23.975033	0.1	9.786249
23.976700	0.1	9.776772
23.978367	0.1	9.768546
23.980033	0.1	9.763122
23.981700	0.1	9.760142
23.983367	0.1	9.758533
23.985033	0.1	9.757221
23.986700	0.1	9.755672
23.988367	0.1	9.754897
23.990033	0.1	9.755433
23.991700	0.1	9.756625
23.993367	0.1	9.757341
23.995033	0.1	9.756685
23.996700	0.1	9.754718
23.998367	0.1	9.752513
24.000033	0.1	9.751082
24.001700	0.1	9.750784
24.003367	0.1	9.751499
24.005033	0.1	9.752453
24.006700	0.1	9.752453
24.008367	0.1	9.750426
24.010033	0.1	9.746492
24.011700	0.1	9.741545
24.013367	0.1	9.736658
24.015033	0.1	9.732545
24.016700	0.1	9.729803
24.018367	0.1	9.729028
24.020033	0.1	9.730578
24.021700	0.1	9.733916
24.023367	0.1	9.737373
24.025033	0.1	9.739578
24.026700	0.1	9.740234
24.028367	0.1	9.739102
24.030033	0.1	9.735704
24.031700	0.1	9.731055
24.033367	0.1	9.727359
24.035033	0.1	9.726644
24.036700	0.1	9.728432
24.038367	0.1	9.730876
24.040033	0.1	9.732843
24.041700	0.1	9.734929
24.043367	0.1	9.737611
24.045033	0.1	9.740532
24.046700	0.1	9.743214
24.048367	0.1	9.745062
24.050033	0.1	9.745479
24.051700	0.1	9.745300
24.053367	0.1	9.746075
24.055033	0.1	9.748757
24.056700	0.1	9.752870
24.058367	0.1	9.756506
24.060033	0.1	9.757698
24.061700	0.1	9.756625
24.063367	0.1	9.755552
24.065033	0.1	9.756983
24.066700	0.1	9.760976
24.068367	0.1	9.765745
24.070033	0.1	9.769440
24.071700	0.1	9.772063
24.073367	0.1	9.775043
24.075033	0.1	9.779573
24.076700	0.1	9.785712
24.078367	0.1	9.792448
24.080033	0.1	9.798706
24.081700	0.1	9.803415
24.083367	0.1	9.806038
24.085033	0.1	9.807110
24.086700	0.1	9.807826
24.088367	0.1	9.808362
24.090033	0.1	9.808362
24.091700	0.1	9.808124
24.093367	0.1	9.808541
24.095033	0.1	9.810567
24.096700	0.1	9.814323
24.098367	0.1	9.819329
24.100033	0.1	9.824575
24.101700	0.1	9.829164
24.103367	0.1	9.833396
24.105033	0.1	9.837330
24.106700	0.1	9.840847
24.108367	0.1	9.844304
24.110033	0.1	9.847820
24.111700	0.1	9.851516
24.113367	0.1	9.854854
24.115033	0.1	9.857059
24.116700	0.1	9.858132
24.118367	0.1	9.858966
24.120033	0.1	9.860159
24.121700	0.1	9.862304
24.123367	0.1	9.866000
24.125033	0.1	9.870887
24.126700	0.1	9.874821
24.128367	0.1	9.875656
24.130033	0.1	9.874046
24.131700	0.1	9.873331
24.133367	0.1	9.876073
24.135033	0.1	9.882212
24.136700	0.1	9.889186
24.138367	0.1	9.894550
24.140033	0.1	9.897233
24.141700	0.1	9.897829
24.143367	0.1	9.897531
24.145033	0.1	9.897113
24.146700	0.1	9.896398
24.148367	0.1	9.895504
24.150033	0.1	9.894789
24.151700	0.1	9.894431
24.153367	0.1	9.894610
24.155033	0.1	9.896100
24.156700	0.1	9.898902
24.158367	0.1	9.901524
24.160033	0.1	9.902001
24.161700	0.1	9.899438
24.163367	0.1	9.894848
24.165033	0.1	9.890259
24.166700	0.1	9.887100
24.168367	0.1	9.885431
24.170033	0.1	9.885133
24.171700	0.1	9.886683
24.173367	0.1	9.889961
24.175033	0.1	9.893895
24.176700	0.1	9.897590
24.178367	0.1	9.901107
24.180033	0.1	9.903968
24.181700	0.1	9.905220
24.183367	0.1	9.904206
24.185033	0.1	9.901703
24.186700	0.1	9.899378
24.188367	0.1	9.898842
24.190033	0.1	9.900272
24.191700	0.1	9.903014
24.193367	0.1	9.906412
24.195033	0.1	9.910524
24.196700	0.1	9.915233
24.198367	0.1	9.919763
24.200033	0.1	9.923638
24.201700	0.1	9.926618
24.203367	0.1	9.928644
24.205033	0.1	9.930015
24.206700	0.1	9.931684
24.208367	0.1	9.934605
24.210033	0.1	9.939016
24.211700	0.1	9.944201
24.213367	0.1	9.948373
24.215033	0.1	9.950281
24.216700	0.1	9.949923
24.218367	0.1	9.948731
24.220033	0.1	9.947956
24.221700	0.1	9.948671
24.223367	0.1	9.950698
24.225033	0.1	9.952963
24.226700	0.1	9.953440
24.228367	0.1	9.950758
24.230033	0.1	9.945691
24.231700	0.1	9.940804
24.233367	0.1	9.938479
24.235033	0.1	9.939194
24.236700	0.1	9.941936
24.238367	0.1	9.945095
24.240033	0.1	9.947241
24.241700	0.1	9.948135
24.243367	0.1	9.948195
24.245033	0.1	9.947539
24.246700	0.1	9.945214
24.248367	0.1	9.939969
24.250033	0.1	9.931982
24.251700	0.1	9.923161
24.253367	0.1	9.915710
24.255033	0.1	9.910346
24.256700	0.1	9.906173
24.258367	0.1	9.901643
24.260033	0.1	9.895743
24.261700	0.1	9.888650
24.263367	0.1	9.881437
24.265033	0.1	9.874941
24.266700	0.1	9.868682
24.268367	0.1	9.862185
24.270033	0.1	9.855927
24.271700	0.1	9.850562
24.273367	0.1	9.845853
24.275033	0.1	9.840549
24.276700	0.1	9.833813
24.278367	0.1	9.825290
24.280033	0.1	9.814501
24.281700	0.1	9.801210
24.283367	0.1	9.786249
24.285033	0.1	9.771705
24.286700	0.1	9.759904
24.288367	0.1	9.752036
24.290033	0.1	9.747208
24.291700	0.1	9.743453
24.293367	0.1	9.738684
24.295033	0.1	9.731591
24.296700	0.1	9.722412
24.298367	0.1	9.713054
24.300033	0.1	9.705186
24.301700	0.1	9.698630
24.303367	0.1	9.692491
24.305033	0.1	9.686232
24.306700	0.1	9.680212
24.308367	0.1	9.675205
24.310033	0.1	9.672106
24.311700	0.1	9.670616
24.313367	0.1	9.669364
24.315033	0.1	9.666622
24.316700	0.1	9.661496
24.318367	0.1	9.654523
24.320033	0.1	9.646714
24.321700	0.1	9.639741
24.323367	0.1	9.634495
24.325033	0.1	9.630502
24.326700	0.1	9.626449
24.328367	0.1	9.621323
24.330033	0.1	9.615183
24.331700	0.1	9.609283
24.333367	0.1	9.605170
24.335033	0.1	9.603382
24.336700	0.1	9.602786
24.338367	0.1	9.601236
24.340033	0.1	9.597838
24.341700	0.1	9.593011
24.343367	0.1	9.587586
24.345033	0.1	9.582997
24.346700	0.1	9.580672
24.348367	0.1	9.581030
24.350033	0.1	9.582759
24.351700	0.1	9.584606
24.353367	0.1	9.586216
24.355033	0.1	9.587706
24.356700	0.1	9.588600
24.358367	0.1	9.588063
24.360033	0.1	9.585739
24.361700	0.1	9.582103
24.363367	0.1	9.578765
24.365033	0.1	9.576977
24.366700	0.1	9.576798
24.368367	0.1	9.577573
24.370033	0.1	9.578705
24.371700	0.1	9.580136
24.373367	0.1	9.581388
24.375033	0.1	9.581864
24.376700	0.1	9.581745
24.378367	0.1	9.582103
24.380033	0.1	9.584129
24.381700	0.1	9.588361
24.383367	0.1	9.594322
24.385033	0.1	9.600223
24.386700	0.1	9.603918
24.388367	0.1	9.605349
24.390033	0.1	9.606481
24.391700	0.1	9.608627
24.393367	0.1	9.611309
24.395033	0.1	9.613157
24.396700	0.1	9.613395
24.398367	0.1	9.612263
24.400033	0.1	9.610832
24.401700	0.1	9.610296
24.403367	0.1	9.611548
24.405033	0.1	9.614528
24.406700	0.1	9.618342
24.408367	0.1	9.622515
24.410033	0.1	9.626628
24.411700	0.1	9.630144
24.413367	0.1	9.632171
24.415033	0.1	9.631992
24.416700	0.1	9.630263
24.418367	0.1	9.629369
24.420033	0.1	9.631396
24.421700	0.1	9.636224
24.423367	0.1	9.641946
24.425033	0.1	9.647370
24.426700	0.1	9.652317
24.428367	0.1	9.656609
24.430033	0.1	9.660066
24.431700	0.1	9.662569
24.433367	0.1	9.664476
24.435033	0.1	9.666205
24.436700	0.1	9.668112
24.438367	0.1	9.669543
24.440033	0.1	9.670020
24.441700	0.1	9.669841
24.443367	0.1	9.669960
24.445033	0.1	9.670258
24.446700	0.1	9.669424
24.448367	0.1	9.666563
24.450033	0.1	9.662867
24.451700	0.1	9.660304
24.453367	0.1	9.659947
24.455033	0.1	9.661794
24.456700	0.1	9.665490
24.458367	0.1	9.670497
24.460033	0.1	9.676576
24.461700	0.1	9.683550
24.463367	0.1	9.690524
24.465033	0.1	9.695650
24.466700	0.1	9.697557
24.468367	0.1	9.696842
24.470033	0.1	9.695232
24.471700	0.1	9.694338
24.473367	0.1	9.694756
24.475033	0.1	9.696127
24.476700	0.1	9.697855
24.478367	0.1	9.699524
24.480033	0.1	9.701431
24.481700	0.1	9.704292
24.483367	0.1	9.708346
24.485033	0.1	9.712756
24.486700	0.1	9.715617
24.488367	0.1	9.715796
24.490033	0.1	9.714246
24.491700	0.1	9.713233
24.493367	0.1	9.714187
24.495033	0.1	9.717107
24.496700	0.1	9.720982
24.498367	0.1	9.723724
24.500033	0.1	9.724200
24.501700	0.1	9.723843
24.503367	0.1	9.724856
24.505033	0.1	9.727657
24.506700	0.1	9.730578
24.508367	0.1	9.731830
24.510033	0.1	9.730876
24.511700	0.1	9.728730
24.513367	0.1	9.726585
24.515033	0.1	9.725690
24.516700	0.1	9.727061
24.518367	0.1	9.730757
24.520033	0.1	9.735287
24.521700	0.1	9.738505
24.523367	0.1	9.739698
24.525033	0.1	9.739757
24.526700	0.1	9.740055
24.528367	0.1	9.740532
24.530033	0.1	9.740174
24.531700	0.1	9.738923
24.533367	0.1	9.738625
24.535033	0.1	9.741188
24.536700	0.1	9.746254
24.538367	0.1	9.751261
24.540033	0.1	9.753526
24.541700	0.1	9.752393
24.543367	0.1	9.749294
24.545033	0.1	9.746492
24.546700	0.1	9.745598
24.548367	0.1	9.746552
24.550033	0.1	9.748102
24.551700	0.1	9.749354
24.553367	0.1	9.750426
24.555033	0.1	9.752155
24.556700	0.1	9.755552
24.558367	0.1	9.761155
24.560033	0.1	9.768546
24.561700	0.1	9.776593
24.563367	0.1	9.783626
24.565033	0.1	9.788693
24.566700	0.1	9.791256
24.568367	0.1	9.791673
24.570033	0.1	9.791136
24.571700	0.1	9.790481
24.573367	0.1	9.789885
24.575033	0.1	9.788812
24.576700	0.1	9.787083
24.578367	0.1	9.785116
24.580033	0.1	9.783865
24.581700	0.1	9.784461
24.583367	0.1	9.787322
24.585033	0.1	9.792269
24.586700	0.1	9.798587
24.588367	0.1	9.804726
24.590033	0.1	9.809137
24.591700	0.1	9.810925
24.593367	0.1	9.810627
24.595033	0.1	9.809971
24.596700	0.1	9.810925
24.598367	0.1	9.814382
24.600033	0.1	9.819508
24.601700	0.1	9.824396
24.603367	0.1	9.827078
24.605033	0.1	9.827316
24.606700	0.1	9.825409
24.608367	0.1	9.821833
24.610033	0.1	9.817362
24.611700	0.1	9.813965
24.613367	0.1	9.813190
24.615033	0.1	9.815217
24.616700	0.1	9.819389
24.618367	0.1	9.824575
24.620033	0.1	9.829045
24.621700	0.1	9.830773
24.623367	0.1	9.829045
24.625033	0.1	9.825469
24.626700	0.1	9.821833
24.628367	0.1	9.819270
24.630033	0.1	9.817720
24.631700	0.1	9.816826
24.633367	0.1	9.815992
24.635033	0.1	9.814621
24.636700	0.1	9.812356
24.638367	0.1	9.809495
24.640033	0.1	9.806812
24.641700	0.1	9.804726
24.643367	0.1	9.803475
24.645033	0.1	9.803475
24.646700	0.1	9.805203
24.648367	0.1	9.808660
24.650033	0.1	9.812952
24.651700	0.1	9.816588
24.653367	0.1	9.817541
24.655033	0.1	9.814859
24.656700	0.1	9.809912
24.658367	0.1	9.805561
24.660033	0.1	9.803534
24.661700	0.1	9.803355
24.663367	0.1	9.803653
24.665033	0.1	9.803773
24.666700	0.1	9.803951
24.668367	0.1	9.804607
24.670033	0.1	9.805978
24.671700	0.1	9.808601
24.673367	0.1	9.812594
24.675033	0.1	9.817184
24.676700	0.1	9.820402
24.678367	0.1	9.820283
24.680033	0.1	9.816886
24.681700	0.1	9.811998
24.683367	0.1	9.807706
24.685033	0.1	9.805024
24.686700	0.1	9.804547
24.688367	0.1	9.806753
24.690033	0.1	9.811223
24.691700	0.1	9.816111
24.693367	0.1	9.820283
24.695033	0.1	9.823859
24.696700	0.1	9.826959
24.698367	0.1	9.828032
24.700033	0.1	9.825171
24.701700	0.1	9.818376
24.703367	0.1	9.810150
24.705033	0.1	9.803653
24.706700	0.1	9.801090
24.708367	0.1	9.802521
24.710033	0.1	9.806514
24.711700	0.1	9.811104
24.713367	0.1	9.814919
24.715033	0.1	9.817482
24.716700	0.1	9.818793
24.718367	0.1	9.819389
24.720033	0.1	9.819210
24.721700	0.1	9.818614
24.723367	0.1	9.818555
24.725033	0.1	9.819747
24.726700	0.1	9.821833
24.728367	0.1	9.823263
24.730033	0.1	9.823561
24.731700	0.1	9.823621
24.733367	0.1	9.824992
24.735033	0.1	9.827555
24.736700	0.1	9.830177
24.738367	0.1	9.831668
24.740033	0.1	9.831727
24.741700	0.1	9.830773
24.743367	0.1	9.829164
24.745033	0.1	9.827018
24.746700	0.1	9.824932
24.748367	0.1	9.824098
24.750033	0.1	9.825051
24.751700	0.1	9.827316
24.753367	0.1	9.830237
24.755033	0.1	9.833813
24.756700	0.1	9.837390
24.758367	0.1	9.840251
24.760033	0.1	9.841800
24.761700	0.1	9.842396
24.763367	0.1	9.843231
24.765033	0.1	9.844959
24.766700	0.1	9.847105
24.768367	0.1	9.848476
24.770033	0.1	9.848536
24.771700	0.1	9.847761
24.773367	0.1	9.847224
24.775033	0.1	9.847522
24.776700	0.1	9.849012
24.778367	0.1	9.851397
24.780033	0.1	9.853960
24.781700	0.1	9.855927
24.783367	0.1	9.857476
24.785033	0.1	9.859205
24.786700	0.1	9.861470
24.788367	0.1	9.863973
24.790033	0.1	9.865881
24.791700	0.1	9.866775
24.793367	0.1	9.866834
24.795033	0.1	9.866179
24.796700	0.1	9.865225
24.798367	0.1	9.865106
24.800033	0.1	9.866596
24.801700	0.1	9.870291
24.803367	0.1	9.876073
24.805033	0.1	9.883047
24.806700	0.1	9.889424
24.808367	0.1	9.894074
24.810033	0.1	9.897829
24.811700	0.1	9.902537
24.813367	0.1	9.908677
24.815033	0.1	9.914995
24.816700	0.1	9.919823
24.818367	0.1	9.922803
24.820033	0.1	9.924055
24.821700	0.1	9.923697
24.823367	0.1	9.922863
24.825033	0.1	9.923697
24.826700	0.1	9.926975
24.828367	0.1	9.931565
24.830033	0.1	9.935856
24.831700	0.1	9.939612
24.833367	0.1	9.943426
24.835033	0.1	9.947718
24.836700	0.1	9.952188
24.838367	0.1	9.955705
24.840033	0.1	9.957851
24.841700	0.1	9.959996
24.843367	0.1	9.963692
24.845033	0.1	9.969056
24.846700	0.1	9.975494
24.848367	0.1	9.982527
24.850033	0.1	9.989918
24.851700	0.1	9.997070
24.853367	0.1	10.004104
24.855033	0.1	10.011435
24.856700	0.1	10.019363
24.858367	0.1	10.027946
24.860033	0.1	10.037184
24.861700	0.1	10.046960
24.863367	0.1	10.057033
24.865033	0.1	10.068000
24.866700	0.1	10.081173
24.868367	0.1	10.097743
24.870033	0.1	10.117055
24.871700	0.1	10.136724
24.873367	0.1	10.154427
24.875033	0.1	10.169984
24.876700	0.1	10.184169
24.878367	0.1	10.197521
24.880033	0.1	10.210455
24.881700	0.1	10.224581
24.883367	0.1	10.241628
24.885033	0.1	10.262311
24.886700	0.1	10.285438
24.888367	0.1	10.309339
24.890033	0.1	10.333658
24.891700	0.1	10.359526
24.893367	0.1	10.387540
24.895033	0.1	10.416568
24.896700	0.1	10.444999
24.898367	0.1	10.472716
24.900033	0.1	10.501564
24.901700	0.1	10.533035
24.903367	0.1	10.567427
24.905033	0.1	10.604263
24.906700	0.1	10.642887
24.908367	0.1	10.682762
24.910033	0.1	10.723949
24.911700	0.1	10.766566
24.913367	0.1	10.811449
24.915033	0.1	10.858417
24.916700	0.1	10.906041
24.918367	0.1	10.952116
24.920033	0.1	10.995627
24.921700	0.1	11.036814
24.923367	0.1	11.076511
24.925033	0.1	11.115909
24.926700	0.1	11.156202
24.928367	0.1	11.197925
24.930033	0.1	11.241377
24.931700	0.1	11.286557
24.933367	0.1	11.332691
24.935033	0.1	11.378825
24.936700	0.1	11.424125
24.938367	0.1	11.467398
24.940033	0.1	11.507154
24.941700	0.1	11.543632
24.943367	0.1	11.578263
24.945033	0.1	11.611760
24.946700	0.1	11.642457
24.948367	0.1	11.667610
24.950033	0.1	11.686207
24.951700	0.1	11.700392
24.953367	0.1	11.713327
24.955033	0.1	11.726320
24.956700	0.1	11.737943
24.958367	0.1	11.745692
24.960033	0.1	11.748315
24.961700	0.1	11.746288
24.963367	0.1	11.740745
24.965033	0.1	11.732817
24.966700	0.1	11.723221
24.968367	0.1	11.711956
24.970033	0.1	11.698604
24.971700	0.1	11.682034
24.973367	0.1	11.660338
24.975033	0.1	11.631847
24.976700	0.1	11.597038
24.978367	0.1	11.558414
24.980033	0.1	11.519731
24.981700	0.1	11.483491
24.983367	0.1	11.449099
24.985033	0.1	11.413396
24.986700	0.1	11.373819
24.988367	0.1	11.330546
24.990033	0.1	11.285246
24.991700	0.1	11.239827
24.993367	0.1	11.195660
24.995033	0.1	11.153222
24.996700	0.1	11.111916
24.998367	0.1	11.070431
25.000033	0.1	11.027456
25.001700	0.1	10.982812
25.003367	0.1	10.937095
25.005033	0.1	10.891021
25.006700	0.1	10.844529
25.008367	0.1	10.797859
25.010033	0.1	10.752559
25.011700	0.1	10.711313
25.013367	0.1	10.674835
25.015033	0.1	10.641218
25.016700	0.1	10.607422
25.018367	0.1	10.572374
25.020033	0.1	10.537804
25.021700	0.1	10.506333
25.023367	0.1	10.478557
25.025033	0.1	10.452629
25.026700	0.1	10.426224
25.028367	0.1	10.398389
25.030033	0.1	10.370374
25.031700	0.1	10.343552
25.033367	0.1	10.318280
25.035033	0.1	10.294080
25.036700	0.1	10.271013
25.038367	0.1	10.249973
25.040033	0.1	10.231436
25.041700	0.1	10.215462
25.043367	0.1	10.201038
25.045033	0.1	10.186434
25.046700	0.1	10.170818
25.048367	0.1	10.154665
25.050033	0.1	10.138631
25.051700	0.1	10.123015
25.053367	0.1	10.108114
25.055033	0.1	10.094524
25.056700	0.1	10.082067
25.058367	0.1	10.070146
25.060033	0.1	10.058702
25.061700	0.1	10.048867
25.063367	0.1	10.041357
25.065033	0.1	10.035933
25.066700	0.1	10.031343
25.068367	0.1	10.025859
25.070033	0.1	10.018767
25.071700	0.1	10.010958
25.073367	0.1	10.003985
25.075033	0.1	9.999037
25.076700	0.1	9.995938
25.078367	0.1	9.993435
25.080033	0.1	9.989799
25.081700	0.1	9.984613
25.083367	0.1	9.979666
25.085033	0.1	9.977759
25.086700	0.1	9.979845
25.088367	0.1	9.983481
25.090033	0.1	9.985090
25.091700	0.1	9.982885
25.093367	0.1	9.977759
25.095033	0.1	9.971917
25.096700	0.1	9.967030
25.098367	0.1	9.963453
25.100033	0.1	9.960533
25.101700	0.1	9.958327
25.103367	0.1	9.957553
25.105033	0.1	9.958208
25.106700	0.1	9.959102
25.108367	0.1	9.959460
25.110033	0.1	9.959341
25.111700	0.1	9.959520
25.113367	0.1	9.959758
25.115033	0.1	9.959400
25.116700	0.1	9.958327
25.118367	0.1	9.956957
25.120033	0.1	9.955645
25.121700	0.1	9.954870
25.123367	0.1	9.954870
25.125033	0.1	9.955824
25.126700	0.1	9.957433
25.128367	0.1	9.958387
25.130033	0.1	9.957135
25.131700	0.1	9.953321
25.133367	0.1	9.948314
25.135033	0.1	9.944320
25.136700	0.1	9.942532
25.138367	0.1	9.942473
25.140033	0.1	9.942413
25.141700	0.1	9.940744
25.143367	0.1	9.936989
25.145033	0.1	9.931803
25.146700	0.1	9.926499
25.148367	0.1	9.922028
25.150033	0.1	9.918750
25.151700	0.1	9.916425
25.153367	0.1	9.914458
25.155033	0.1	9.912968
25.156700	0.1	9.912968
25.158367	0.1	9.915233
25.160033	0.1	9.918631
25.161700	0.1	9.921075
25.163367	0.1	9.921313
25.165033	0.1	9.919286
25.166700	0.1	9.915650
25.168367	0.1	9.912074
25.170033	0.1	9.910286
25.171700	0.1	9.910763
25.173367	0.1	9.912432
25.175033	0.1	9.913862
25.176700	0.1	9.914339
25.178367	0.1	9.913386
25.180033	0.1	9.910942
25.181700	0.1	9.907544
25.183367	0.1	9.904147
25.185033	0.1	9.902061
25.186700	0.1	9.902239
25.188367	0.1	9.904087
25.190033	0.1	9.906173
25.191700	0.1	9.907544
25.193367	0.1	9.908081
25.195033	0.1	9.907425
25.196700	0.1	9.905398
25.198367	0.1	9.902478
25.200033	0.1	9.900034
25.201700	0.1	9.899438
25.203367	0.1	9.900869
25.205033	0.1	9.903610
25.206700	0.1	9.907604
25.208367	0.1	9.913147
25.210033	0.1	9.919286
25.211700	0.1	9.923638
25.213367	0.1	9.924114
25.215033	0.1	9.921134
25.216700	0.1	9.917558
25.218367	0.1	9.916127
25.220033	0.1	9.917856
25.221700	0.1	9.921373
25.223367	0.1	9.923876
25.225033	0.1	9.923220
25.226700	0.1	9.919525
25.228367	0.1	9.915114
25.230033	0.1	9.912849
25.231700	0.1	9.914637
25.233367	0.1	9.920717
25.235033	0.1	9.930075
25.236700	0.1	9.940923
25.238367	0.1	9.950579
25.240033	0.1	9.957970
25.241700	0.1	9.963155
25.243367	0.1	9.966314
25.245033	0.1	9.967507
25.246700	0.1	9.968758
25.248367	0.1	9.972752
25.250033	0.1	9.980679
25.251700	0.1	9.990991
25.253367	0.1	10.001422
25.255033	0.1	10.010481
25.256700	0.1	10.018647
25.258367	0.1	10.026634
25.260033	0.1	10.034681
25.261700	0.1	10.043026
25.263367	0.1	10.051847
25.265033	0.1	10.061086
25.266700	0.1	10.070444
25.268367	0.1	10.079086
25.270033	0.1	10.086537
25.271700	0.1	10.093630
25.273367	0.1	10.102392
25.275033	0.1	10.114253
25.276700	0.1	10.128558
25.278367	0.1	10.144175
25.280033	0.1	10.160089
25.281700	0.1	10.175706
25.283367	0.1	10.190905
25.285033	0.1	10.205746
25.286700	0.1	10.220409
25.288367	0.1	10.235072
25.290033	0.1	10.250211
25.291700	0.1	10.266781
25.293367	0.1	10.285617
25.295033	0.1	10.306180
25.296700	0.1	10.326982
25.298367	0.1	10.346890
25.300033	0.1	10.365904
25.301700	0.1	10.384203
25.303367	0.1	10.401726
25.305033	0.1	10.418535
25.306700	0.1	10.435403
25.308367	0.1	10.454059
25.310033	0.1	10.475934
25.311700	0.1	10.500909
25.313367	0.1	10.527969
25.315033	0.1	10.556341
25.316700	0.1	10.584951
25.318367	0.1	10.612071
25.320033	0.1	10.636807
25.321700	0.1	10.659934
25.323367	0.1	10.683954
25.325033	0.1	10.711015
25.326700	0.1	10.742069
25.328367	0.1	10.776759
25.330033	0.1	10.814548
25.331700	0.1	10.854483
25.333367	0.1	10.895253
25.335033	0.1	10.935367
25.336700	0.1	10.974706
25.338367	0.1	11.013866
25.340033	0.1	11.053384
25.341700	0.1	11.094690
25.343367	0.1	11.139453
25.345033	0.1	11.187733
25.346700	0.1	11.238039
25.348367	0.1	11.289180
25.350033	0.1	11.340976
25.351700	0.1	11.393846
25.353367	0.1	11.447311
25.355033	0.1	11.500359
25.356700	0.1	11.552633
25.358367	0.1	11.604906
25.360033	0.1	11.658610
25.361700	0.1	11.714280
25.363367	0.1	11.770786
25.365033	0.1	11.825920
25.366700	0.1	11.878432
25.368367	0.1	11.929334
25.370033	0.1	11.979581
25.371700	0.1	12.028278
25.373367	0.1	12.073935
25.375033	0.1	12.116493
25.376700	0.1	12.157381
25.378367	0.1	12.197734
25.380033	0.1	12.237371
25.381700	0.1	12.274743
25.383367	0.1	12.308241
25.385033	0.1	12.337030
25.386700	0.1	12.361289
25.388367	0.1	12.381554
25.390033	0.1	12.397528
25.391700	0.1	12.408615
25.393367	0.1	12.414277
25.395033	0.1	12.414099
25.396700	0.1	12.407840
25.398367	0.1	12.396694
25.400033	0.1	12.382031
25.401700	0.1	12.365104
25.403367	0.1	12.346447
25.405033	0.1	12.325705
25.406700	0.1	12.302161
25.408367	0.1	12.275220
25.410033	0.1	12.244166
25.411700	0.1	12.208224
25.413367	0.1	12.167037
25.415033	0.1	12.121142
25.416700	0.1	12.072564
25.418367	0.1	12.023450
25.420033	0.1	11.974753
25.421700	0.1	11.926115
25.423367	0.1	11.876643
25.425033	0.1	11.825801
25.426700	0.1	11.773408
25.428367	0.1	11.719168
25.430033	0.1	11.663557
25.431700	0.1	11.607230
25.433367	0.1	11.550904
25.435033	0.1	11.495233
25.436700	0.1	11.440874
25.438367	0.1	11.388362
25.440033	0.1	11.337758
25.441700	0.1	11.287809
25.443367	0.1	11.237622
25.445033	0.1	11.187494
25.446700	0.1	11.138440
25.448367	0.1	11.090875
25.450033	0.1	11.044682
25.451700	0.1	10.999442
25.453367	0.1	10.955156
25.455033	0.1	10.912955
25.456700	0.1	10.874451
25.458367	0.1	10.839880
25.460033	0.1	10.806859
25.461700	0.1	10.772467
25.463367	0.1	10.736347
25.465033	0.1	10.700524
25.466700	0.1	10.667086
25.468367	0.1	10.637046
25.470033	0.1	10.609925
25.471700	0.1	10.584057
25.473367	0.1	10.557652
25.475033	0.1	10.530115
25.476700	0.1	10.502518
25.478367	0.1	10.476530
25.480033	0.1	10.452927
25.481700	0.1	10.431231
25.483367	0.1	10.410429
25.485033	0.1	10.389805
25.486700	0.1	10.369361
25.488367	0.1	10.349095
25.490033	0.1	10.328174
25.491700	0.1	10.305942
25.493367	0.1	10.282934
25.495033	0.1	10.260463
25.496700	0.1	10.239721
25.498367	0.1	10.221422
25.500033	0.1	10.205091
25.501700	0.1	10.189415
25.503367	0.1	10.173619
25.505033	0.1	10.158301
25.506700	0.1	10.144652
25.508367	0.1	10.133386
25.510033	0.1	10.124088
25.511700	0.1	10.115624
25.513367	0.1	10.107756
25.515033	0.1	10.100902
25.516700	0.1	10.095001
25.518367	0.1	10.088862
25.520033	0.1	10.080815
25.521700	0.1	10.071278
25.523367	0.1	10.061980
25.525033	0.1	10.055185
25.526700	0.1	10.052026
25.528367	0.1	10.051728
25.530033	0.1	10.051430
25.531700	0.1	10.048450
25.533367	0.1	10.041834
25.535033	0.1	10.032595
25.536700	0.1	10.022820
25.538367	0.1	10.014237
25.540033	0.1	10.007203
25.541700	0.1	10.001124
25.543367	0.1	9.995223
25.545033	0.1	9.989203
25.546700	0.1	9.983898
25.548367	0.1	9.980679
25.550033	0.1	9.980381
25.551700	0.1	9.982467
25.553367	0.1	9.984911
25.555033	0.1	9.985746
25.556700	0.1	9.984196
25.558367	0.1	9.981573
25.560033	0.1	9.979964
25.561700	0.1	9.979666
25.563367	0.1	9.979487
25.565033	0.1	9.979070
25.566700	0.1	9.979547
25.568367	0.1	9.981096
25.570033	0.1	9.982706
25.571700	0.1	9.983361
25.573367	0.1	9.982646
25.575033	0.1	9.980918
25.576700	0.1	9.978772
25.578367	0.1	9.977341
25.580033	0.1	9.976984
25.581700	0.1	9.976924
25.583367	0.1	9.975196
25.585033	0.1	9.970844
25.586700	0.1	9.964646
25.588367	0.1	9.957791
25.590033	0.1	9.951175
25.591700	0.1	9.945453
25.593367	0.1	9.941340
25.595033	0.1	9.939194
25.596700	0.1	9.938658
25.598367	0.1	9.938419
25.600033	0.1	9.936929
25.601700	0.1	9.932936
25.603367	0.1	9.926260
25.605033	0.1	9.917737
25.606700	0.1	9.908319
25.608367	0.1	9.900153
25.610033	0.1	9.895266
25.611700	0.1	9.893835
25.613367	0.1	9.893716
25.615033	0.1	9.892583
25.616700	0.1	9.889782
25.618367	0.1	9.886146
25.620033	0.1	9.883106
25.621700	0.1	9.880603
25.623367	0.1	9.877861
25.625033	0.1	9.874523
25.626700	0.1	9.871305
25.628367	0.1	9.868622
25.630033	0.1	9.866596
25.631700	0.1	9.864808
25.633367	0.1	9.862960
25.635033	0.1	9.861231
25.636700	0.1	9.859563
25.638367	0.1	9.858311
25.640033	0.1	9.858549
25.641700	0.1	9.860695
25.643367	0.1	9.863854
25.645033	0.1	9.866238
25.646700	0.1	9.866417
25.648367	0.1	9.864569
25.650033	0.1	9.861589
25.651700	0.1	9.858847
25.653367	0.1	9.857953
25.655033	0.1	9.859324
25.656700	0.1	9.862066
25.658367	0.1	9.864271
25.660033	0.1	9.864510
25.661700	0.1	9.862424
25.663367	0.1	9.859384
25.665033	0.1	9.857119
25.666700	0.1	9.856821
25.668367	0.1	9.858192
25.670033	0.1	9.860278
25.671700	0.1	9.862722
25.673367	0.1	9.866119
25.675033	0.1	9.870113
25.676700	0.1	9.873331
25.678367	0.1	9.874344
25.680033	0.1	9.872676
25.681700	0.1	9.869397
25.683367	0.1	9.866238
25.685033	0.1	9.864092
25.686700	0.1	9.862900
25.688367	0.1	9.862364
25.690033	0.1	9.861768
25.691700	0.1	9.859980
25.693367	0.1	9.857178
25.695033	0.1	9.854735
25.696700	0.1	9.854079
25.698367	0.1	9.855450
25.700033	0.1	9.857953
25.701700	0.1	9.860457
25.703367	0.1	9.862066
25.705033	0.1	9.862006
25.706700	0.1	9.860337
25.708367	0.1	9.858430
25.710033	0.1	9.857715
25.711700	0.1	9.859086
25.713367	0.1	9.862602
25.715033	0.1	9.867013
25.716700	0.1	9.870470
25.718367	0.1	9.872258
25.720033	0.1	9.873152
25.721700	0.1	9.874106
25.723367	0.1	9.875537
25.725033	0.1	9.877265
25.726700	0.1	9.878457
25.728367	0.1	9.878219
25.730033	0.1	9.876609
25.731700	0.1	9.874881
25.733367	0.1	9.874642
25.735033	0.1	9.876967
25.736700	0.1	9.881437
25.738367	0.1	9.886146
25.740033	0.1	9.888888
25.741700	0.1	9.888709
25.743367	0.1	9.886325
25.745033	0.1	9.882987
25.746700	0.1	9.879232
25.748367	0.1	9.875477
25.750033	0.1	9.872318
25.751700	0.1	9.870768
25.753367	0.1	9.871364
25.755033	0.1	9.873808
25.756700	0.1	9.876252
25.758367	0.1	9.876371
25.760033	0.1	9.874404
25.761700	0.1	9.872556
25.763367	0.1	9.871722
25.765033	0.1	9.871007
25.766700	0.1	9.869934
25.768367	0.1	9.869159
25.770033	0.1	9.869874
25.771700	0.1	9.872199
25.773367	0.1	9.875060
25.775033	0.1	9.877027
25.776700	0.1	9.877444
25.778367	0.1	9.877205
25.780033	0.1	9.877086
25.781700	0.1	9.877623
25.783367	0.1	9.878576
25.785033	0.1	9.879172
25.786700	0.1	9.878755
25.788367	0.1	9.877623
25.790033	0.1	9.876788
25.791700	0.1	9.877086
25.793367	0.1	9.877742
25.795033	0.1	9.876669
25.796700	0.1	9.872854
25.798367	0.1	9.867907
25.800033	0.1	9.864629
25.801700	0.1	9.864450
25.803367	0.1	9.866357
25.805033	0.1	9.868265
25.806700	0.1	9.868444
25.808367	0.1	9.866953
25.810033	0.1	9.865344
25.811700	0.1	9.865046
25.813367	0.1	9.865285
25.815033	0.1	9.864450
25.816700	0.1	9.861649
25.818367	0.1	9.857536
25.820033	0.1	9.853721
25.821700	0.1	9.851099
25.823367	0.1	9.849191
25.825033	0.1	9.847403
25.826700	0.1	9.845913
25.828367	0.1	9.845198
25.830033	0.1	9.846330
25.831700	0.1	9.849728
25.833367	0.1	9.854138
25.835033	0.1	9.857178
25.836700	0.1	9.857715
25.838367	0.1	9.856880
25.840033	0.1	9.856523
25.841700	0.1	9.857119
25.843367	0.1	9.857596
25.845033	0.1	9.857119
25.846700	0.1	9.855807
25.848367	0.1	9.855152
25.850033	0.1	9.855807
25.851700	0.1	9.857059
25.853367	0.1	9.857476
25.855033	0.1	9.856701
25.856700	0.1	9.855509
25.858367	0.1	9.854854
25.860033	0.1	9.855092
25.861700	0.1	9.855629
25.863367	0.1	9.855450
25.865033	0.1	9.854735
25.866700	0.1	9.853960
25.868367	0.1	9.853602
25.870033	0.1	9.853900
25.871700	0.1	9.855509
25.873367	0.1	9.858668
25.875033	0.1	9.862960
25.876700	0.1	9.866596
25.878367	0.1	9.868086
25.880033	0.1	9.867073
25.881700	0.1	9.865046
25.883367	0.1	9.863914
25.885033	0.1	9.864689
25.886700	0.1	9.867132
25.888367	0.1	9.870053
25.890033	0.1	9.872020
25.891700	0.1	9.872378
25.893367	0.1	9.871841
25.895033	0.1	9.871841
25.896700	0.1	9.873212
25.898367	0.1	9.875656
25.900033	0.1	9.878934
25.901700	0.1	9.883226
25.903367	0.1	9.888650
25.905033	0.1	9.894014
25.906700	0.1	9.898306
25.908367	0.1	9.901286
25.910033	0.1	9.903670
25.911700	0.1	9.905875
25.913367	0.1	9.908319
25.915033	0.1	9.911001
25.916700	0.1	9.913087
25.918367	0.1	9.913445
25.920033	0.1	9.912134
25.921700	0.1	9.910226
25.923367	0.1	9.909213
25.925033	0.1	9.909630
25.926700	0.1	9.911240
25.928367	0.1	9.913028
25.930033	0.1	9.914280
25.931700	0.1	9.915114
25.933367	0.1	9.916604
25.935033	0.1	9.919406
25.936700	0.1	9.922863
25.938367	0.1	9.926260
25.940033	0.1	9.929717
25.941700	0.1	9.933293
25.943367	0.1	9.936810
25.945033	0.1	9.940088
25.946700	0.1	9.943069
25.948367	0.1	9.945572
25.950033	0.1	9.947003
25.951700	0.1	9.947062
25.953367	0.1	9.945930
25.955033	0.1	9.944678
25.956700	0.1	9.943963
25.958367	0.1	9.943188
25.960033	0.1	9.941102
25.961700	0.1	9.936929
25.963367	0.1	9.931446
25.965033	0.1	9.927214
25.966700	0.1	9.926320
25.968367	0.1	9.929419
25.970033	0.1	9.935320
25.971700	0.1	9.941698
25.973367	0.1	9.945989
25.975033	0.1	9.946883
25.976700	0.1	9.944916
25.978367	0.1	9.941459
25.980033	0.1	9.938241
25.981700	0.1	9.936393
25.983367	0.1	9.936035
25.985033	0.1	9.936572
25.986700	0.1	9.937108
25.988367	0.1	9.936631
25.990033	0.1	9.935082
25.991700	0.1	9.933234
25.993367	0.1	9.931982
25.995033	0.1	9.931565
25.996700	0.1	9.931744
25.998367	0.1	9.932101
26.000033	0.1	9.932042
26.001700	0.1	9.930492
26.003367	0.1	9.927273
26.005033	0.1	9.923220
26.006700	0.1	9.919525
26.008367	0.1	9.917141
26.010033	0.1	9.915591
26.011700	0.1	9.913803
26.013367	0.1	9.911001
26.015033	0.1	9.907723
26.016700	0.1	9.904922
26.018367	0.1	9.904385
26.020033	0.1	9.907246
26.021700	0.1	9.912909
26.023367	0.1	9.919584
26.025033	0.1	9.925008
26.026700	0.1	9.927691
26.028367	0.1	9.928048
26.030033	0.1	9.927571
26.031700	0.1	9.927035
26.033367	0.1	9.925902
26.035033	0.1	9.923578
26.036700	0.1	9.920478
26.038367	0.1	9.917915
26.040033	0.1	9.916962
26.041700	0.1	9.918094
26.043367	0.1	9.921253
26.045033	0.1	9.925604
26.046700	0.1	9.929240
26.048367	0.1	9.930373
26.050033	0.1	9.928644
26.051700	0.1	9.924949
26.053367	0.1	9.920240
26.055033	0.1	9.916068
26.056700	0.1	9.914458
26.058367	0.1	9.916485
26.060033	0.1	9.921313
26.061700	0.1	9.927214
26.063367	0.1	9.932817
26.065033	0.1	9.937168
26.066700	0.1	9.939612
26.068367	0.1	9.939910
26.070033	0.1	9.938419
26.071700	0.1	9.936095
26.073367	0.1	9.934486
26.075033	0.1	9.934545
26.076700	0.1	9.935678
26.078367	0.1	9.936810
26.080033	0.1	9.937883
26.081700	0.1	9.940148
26.083367	0.1	9.945155
26.085033	0.1	9.952963
26.086700	0.1	9.961904
26.088367	0.1	9.969354
26.090033	0.1	9.974480
26.091700	0.1	9.977759
26.093367	0.1	9.979964
26.095033	0.1	9.981394
26.096700	0.1	9.982467
26.098367	0.1	9.983421
26.100033	0.1	9.984255
26.101700	0.1	9.985507
26.103367	0.1	9.987593
26.105033	0.1	9.990931
26.106700	0.1	9.995700
26.108367	0.1	10.001541
26.110033	0.1	10.007918
26.111700	0.1	10.013760
26.113367	0.1	10.018349
26.115033	0.1	10.021330
26.116700	0.1	10.022700
26.118367	0.1	10.023356
26.120033	0.1	10.024369
26.121700	0.1	10.026515
26.123367	0.1	10.029615
26.125033	0.1	10.033668
26.126700	0.1	10.038972
26.128367	0.1	10.046125
26.130033	0.1	10.055125
26.131700	0.1	10.064543
26.133367	0.1	10.072232
26.135033	0.1	10.077537
26.136700	0.1	10.081709
26.138367	0.1	10.086239
26.140033	0.1	10.091544
26.141700	0.1	10.096908
26.143367	0.1	10.101915
26.145033	0.1	10.107339
26.146700	0.1	10.114372
26.148367	0.1	10.123253
26.150033	0.1	10.133565
26.151700	0.1	10.144294
26.153367	0.1	10.154427
26.155033	0.1	10.163546
26.156700	0.1	10.171414
26.158367	0.1	10.177792
26.160033	0.1	10.182500
26.161700	0.1	10.186613
26.163367	0.1	10.192514
26.165033	0.1	10.202170
26.166700	0.1	10.215521
26.168367	0.1	10.230899
26.170033	0.1	10.246814
26.171700	0.1	10.262609
26.173367	0.1	10.277868
26.175033	0.1	10.292411
26.176700	0.1	10.306419
26.178367	0.1	10.320128
26.180033	0.1	10.334016
26.181700	0.1	10.348738
26.183367	0.1	10.364831
26.185033	0.1	10.381938
26.186700	0.1	10.399581
26.188367	0.1	10.417700
26.190033	0.1	10.436536
26.191700	0.1	10.456384
26.193367	0.1	10.477484
26.195033	0.1	10.500253
26.196700	0.1	10.525287
26.198367	0.1	10.551632
26.200033	0.1	10.577977
26.201700	0.1	10.603607
26.203367	0.1	10.628820
26.205033	0.1	10.654331
26.206700	0.1	10.681391
26.208367	0.1	10.710598
26.210033	0.1	10.741532
26.211700	0.1	10.773719
26.213367	0.1	10.807694
26.215033	0.1	10.844351
26.216700	0.1	10.883749
26.218367	0.1	10.925055
26.220033	0.1	10.967136
26.221700	0.1	11.009277
26.223367	0.1	11.050642
26.225033	0.1	11.090995
26.226700	0.1	11.130810
26.228367	0.1	11.171222
26.230033	0.1	11.212886
26.231700	0.1	11.255503
26.233367	0.1	11.298419
26.235033	0.1	11.341394
26.236700	0.1	11.384607
26.238367	0.1	11.428297
26.240033	0.1	11.471987
26.241700	0.1	11.514784
26.243367	0.1	11.555851
26.245033	0.1	11.595071
26.246700	0.1	11.633039
26.248367	0.1	11.669815
26.250033	0.1	11.704446
26.251700	0.1	11.735917
26.253367	0.1	11.763812
26.255033	0.1	11.788667
26.256700	0.1	11.811078
26.258367	0.1	11.830927
26.260033	0.1	11.848272
26.261700	0.1	11.862934
26.263367	0.1	11.874498
26.265033	0.1	11.882842
26.266700	0.1	11.888266
26.268367	0.1	11.890412
26.270033	0.1	11.888743
26.271700	0.1	11.883081
26.273367	0.1	11.873186
26.275033	0.1	11.858702
26.276700	0.1	11.839927
26.278367	0.1	11.817694
26.280033	0.1	11.792124
26.281700	0.1	11.763156
26.283367	0.1	11.731089
26.285033	0.1	11.696280
26.286700	0.1	11.658967
26.288367	0.1	11.619807
26.290033	0.1	11.579931
26.291700	0.1	11.540175
26.293367	0.1	11.500121
26.295033	0.1	11.458517
26.296700	0.1	11.414767
26.298367	0.1	11.369408
26.300033	0.1	11.322976
26.301700	0.1	11.275173
26.303367	0.1	11.225522
26.305033	0.1	11.174501
26.306700	0.1	11.122823
26.308367	0.1	11.070967
26.310033	0.1	11.020303
26.311700	0.1	10.972679
26.313367	0.1	10.928691
26.315033	0.1	10.887087
26.316700	0.1	10.845662
26.318367	0.1	10.802985
26.320033	0.1	10.759772
26.321700	0.1	10.718287
26.323367	0.1	10.680020
26.325033	0.1	10.644735
26.326700	0.1	10.611058
26.328367	0.1	10.577322
26.330033	0.1	10.542572
26.331700	0.1	10.507584
26.333367	0.1	10.474384
26.335033	0.1	10.444105
26.336700	0.1	10.416330
26.338367	0.1	10.390103
26.340033	0.1	10.365070
26.341700	0.1	10.341645
26.343367	0.1	10.319710
26.345033	0.1	10.298551
26.346700	0.1	10.277689
26.348367	0.1	10.257722
26.350033	0.1	10.239721
26.351700	0.1	10.224164
26.353367	0.1	10.211290
26.355033	0.1	10.201574
26.356700	0.1	10.195792
26.358367	0.1	10.193051
26.360033	0.1	10.190726
26.361700	0.1	10.185838
26.363367	0.1	10.177076
26.365033	0.1	10.165752
26.366700	0.1	10.154009
26.368367	0.1	10.143698
26.370033	0.1	10.136486
26.371700	0.1	10.132373
26.373367	0.1	10.130108
26.375033	0.1	10.128558
26.376700	0.1	10.127009
26.378367	0.1	10.124446
26.380033	0.1	10.120214
26.381700	0.1	10.115147
26.383367	0.1	10.111094
26.385033	0.1	10.108948
26.386700	0.1	10.108233
26.388367	0.1	10.107101
26.390033	0.1	10.103882
26.391700	0.1	10.098696
26.393367	0.1	10.093511
26.395033	0.1	10.089994
26.396700	0.1	10.089279
26.398367	0.1	10.091067
26.400033	0.1	10.093690
26.401700	0.1	10.095358
26.403367	0.1	10.095657
26.405033	0.1	10.094822
26.406700	0.1	10.093153
26.408367	0.1	10.090888
26.410033	0.1	10.088385
26.411700	0.1	10.086179
26.413367	0.1	10.084153
26.415033	0.1	10.081232
26.416700	0.1	10.076762
26.418367	0.1	10.072053
26.420033	0.1	10.068954
26.421700	0.1	10.067702
26.423367	0.1	10.067523
26.425033	0.1	10.068119
26.426700	0.1	10.069550
26.428367	0.1	10.071576
26.430033	0.1	10.073364
26.431700	0.1	10.073364
26.433367	0.1	10.071159
26.435033	0.1	10.067881
26.436700	0.1	10.065139
26.438367	0.1	10.063351
26.440033	0.1	10.061622
26.441700	0.1	10.059178
26.443367	0.1	10.055066
26.445033	0.1	10.049284
26.446700	0.1	10.043324
26.448367	0.1	10.039747
26.450033	0.1	10.039926
26.451700	0.1	10.042787
26.453367	0.1	10.045589
26.455033	0.1	10.045827
26.456700	0.1	10.042906
26.458367	0.1	10.037721
26.460033	0.1	10.032178
26.461700	0.1	10.027767
26.463367	0.1	10.025383
26.465033	0.1	10.025323
26.466700	0.1	10.026932
26.468367	0.1	10.028542
26.470033	0.1	10.028661
26.471700	0.1	10.027111
26.473367	0.1	10.025025
26.475033	0.1	10.023058
26.476700	0.1	10.020555
26.478367	0.1	10.016680
26.480033	0.1	10.011256
26.481700	0.1	10.005415
26.483367	0.1	10.001362
26.485033	0.1	10.001064
26.486700	0.1	10.003687
26.488367	0.1	10.006309
26.490033	0.1	10.006846
26.491700	0.1	10.005594
26.493367	0.1	10.004044
26.495033	0.1	10.003031
26.496700	0.1	10.001898
26.498367	0.1	10.000289
26.500033	0.1	9.998739
26.501700	0.1	9.998620
26.503367	0.1	10.000229
26.505033	0.1	10.002375
26.506700	0.1	10.003508
26.508367	0.1	10.003091
26.510033	0.1	10.001720
26.511700	0.1	10.000587
26.513367	0.1	10.000766
26.515033	0.1	10.002375
26.516700	0.1	10.004640
26.518367	0.1	10.006369
26.520033	0.1	10.007382
26.521700	0.1	10.008753
26.523367	0.1	10.011256
26.525033	0.1	10.014654
26.526700	0.1	10.017515
26.528367	0.1	10.018528
26.530033	0.1	10.017515
26.531700	0.1	10.015727
26.533367	0.1	10.014654
26.535033	0.1	10.014952
26.536700	0.1	10.015667
26.538367	0.1	10.015906
26.540033	0.1	10.015369
26.541700	0.1	10.014237
26.543367	0.1	10.011674
26.545033	0.1	10.006965
26.546700	0.1	10.000826
26.548367	0.1	9.995640
26.550033	0.1	9.993256
26.551700	0.1	9.992958
26.553367	0.1	9.992600
26.555033	0.1	9.991229
26.556700	0.1	9.989441
26.558367	0.1	9.988070
26.560033	0.1	9.986759
26.561700	0.1	9.985209
26.563367	0.1	9.983600
26.565033	0.1	9.982348
26.566700	0.1	9.981514
26.568367	0.1	9.979964
26.570033	0.1	9.977222
26.571700	0.1	9.974480
26.573367	0.1	9.973467
26.575033	0.1	9.974421
26.576700	0.1	9.976328
26.578367	0.1	9.979129
26.580033	0.1	9.982825
26.581700	0.1	9.986401
26.583367	0.1	9.988070
26.585033	0.1	9.986818
26.586700	0.1	9.983838
26.588367	0.1	9.981275
26.590033	0.1	9.980739
26.591700	0.1	9.982229
26.593367	0.1	9.984613
26.595033	0.1	9.986699
26.596700	0.1	9.988547
26.598367	0.1	9.991289
26.600033	0.1	9.995580
26.601700	0.1	10.000229
26.603367	0.1	10.002792
26.605033	0.1	10.001481
26.606700	0.1	9.996772
26.608367	0.1	9.991050
26.610033	0.1	9.986461
26.611700	0.1	9.984434
26.613367	0.1	9.985328
26.615033	0.1	9.988189
26.616700	0.1	9.991170
26.618367	0.1	9.992362
26.620033	0.1	9.991766
26.621700	0.1	9.991468
26.623367	0.1	9.993196
26.625033	0.1	9.996415
26.626700	0.1	9.999216
26.628367	0.1	10.000408
26.630033	0.1	10.000885
26.631700	0.1	10.002614
26.633367	0.1	10.006726
26.635033	0.1	10.012448
26.636700	0.1	10.018290
26.638367	0.1	10.022641
26.640033	0.1	10.024667
26.641700	0.1	10.023833
26.643367	0.1	10.020435
26.645033	0.1	10.016084
26.646700	0.1	10.013343
26.648367	0.1	10.013879
26.650033	0.1	10.016978
26.651700	0.1	10.020674
26.653367	0.1	10.023356
26.655033	0.1	10.025085
26.656700	0.1	10.027052
26.658367	0.1	10.030687
26.660033	0.1	10.037006
26.661700	0.1	10.045767
26.663367	0.1	10.055245
26.665033	0.1	10.063291
26.666700	0.1	10.069192
26.668367	0.1	10.073543
26.670033	0.1	10.077298
26.671700	0.1	10.081471
26.673367	0.1	10.086656
26.675033	0.1	10.092378
26.676700	0.1	10.097266
26.678367	0.1	10.100008
26.680033	0.1	10.100425
26.681700	0.1	10.099590
26.683367	0.1	10.100246
26.685033	0.1	10.104716
26.686700	0.1	10.113657
26.688367	0.1	10.125220
26.690033	0.1	10.136545
26.691700	0.1	10.145605
26.693367	0.1	10.152579
26.695033	0.1	10.159553
26.696700	0.1	10.168136
26.698367	0.1	10.177911
26.700033	0.1	10.186792
26.701700	0.1	10.193825
26.703367	0.1	10.199428
26.705033	0.1	10.204793
26.706700	0.1	10.211111
26.708367	0.1	10.219038
26.710033	0.1	10.228515
26.711700	0.1	10.239006
26.713367	0.1	10.249675
26.715033	0.1	10.259689
26.716700	0.1	10.268868
26.718367	0.1	10.278762
26.720033	0.1	10.291041
26.721700	0.1	10.305882
26.723367	0.1	10.321737
26.725033	0.1	10.336638
26.726700	0.1	10.350109
26.728367	0.1	10.363281
26.730033	0.1	10.377646
26.731700	0.1	10.393859
26.733367	0.1	10.411323
26.735033	0.1	10.428548
26.736700	0.1	10.444821
26.738367	0.1	10.461271
26.740033	0.1	10.479570
26.741700	0.1	10.500432
26.743367	0.1	10.522903
26.745033	0.1	10.545970
26.746700	0.1	10.569931
26.748367	0.1	10.595441
26.750033	0.1	10.622144
26.751700	0.1	10.648609
26.753367	0.1	10.673583
26.755033	0.1	10.696471
26.756700	0.1	10.718227
26.758367	0.1	10.741294
26.760033	0.1	10.768176
26.761700	0.1	10.799945
26.763367	0.1	10.835171
26.765033	0.1	10.870159
26.766700	0.1	10.901452
26.768367	0.1	10.929347
26.770033	0.1	10.957123
26.771700	0.1	10.987223
26.773367	0.1	11.019827
26.775033	0.1	11.054397
26.776700	0.1	11.090160
26.778367	0.1	11.127175
26.780033	0.1	11.166096
26.781700	0.1	11.207522
26.783367	0.1	11.251212
26.785033	0.1	11.296511
26.786700	0.1	11.344434
26.788367	0.1	11.396409
26.790033	0.1	11.452437
26.791700	0.1	11.511267
26.793367	0.1	11.571348
26.795033	0.1	11.631847
26.796700	0.1	11.692405
26.798367	0.1	11.753381
26.800033	0.1	11.816204
26.801700	0.1	11.882425
26.803367	0.1	11.953057
26.805033	0.1	12.027145
26.806700	0.1	12.103141
26.808367	0.1	12.180091
26.810033	0.1	12.257815
26.811700	0.1	12.336076
26.813367	0.1	12.415052
26.815033	0.1	12.495876
26.816700	0.1	12.579561
26.818367	0.1	12.665571
26.820033	0.1	12.752236
26.821700	0.1	12.838186
26.823367	0.1	12.923063
26.825033	0.1	13.007642
26.826700	0.1	13.092042
26.828367	0.1	13.175608
26.830033	0.1	13.257206
26.831700	0.1	13.336600
26.833367	0.1	13.413907
26.835033	0.1	13.489188
26.836700	0.1	13.562144
26.838367	0.1	13.631821
26.840033	0.1	13.696791
26.841700	0.1	13.755501
26.843367	0.1	13.807238
26.845033	0.1	13.851882
26.846700	0.1	13.890386
26.848367	0.1	13.924600
26.850033	0.1	13.955534
26.851700	0.1	13.982535
26.853367	0.1	14.004470
26.855033	0.1	14.020563
26.856700	0.1	14.030457
26.858367	0.1	14.034153
26.860033	0.1	14.031471
26.861700	0.1	14.022172
26.863367	0.1	14.006854
26.865033	0.1	13.986112
26.866700	0.1	13.959707
26.868367	0.1	13.927341
26.870033	0.1	13.889254
26.871700	0.1	13.847352
26.873367	0.1	13.803423
26.875033	0.1	13.757587
26.876700	0.1	13.708950
26.878367	0.1	13.656915
26.880033	0.1	13.601304
26.881700	0.1	13.542057
26.883367	0.1	13.480247
26.885033	0.1	13.418198
26.886700	0.1	13.357640
26.888367	0.1	13.298930
26.890033	0.1	13.241471
26.891700	0.1	13.184787
26.893367	0.1	13.128877
26.895033	0.1	13.074458
26.896700	0.1	13.022483
26.898367	0.1	12.972832
26.900033	0.1	12.924374
26.901700	0.1	12.875975
26.903367	0.1	12.827516
26.905033	0.1	12.780309
26.906700	0.1	12.736560
26.908367	0.1	12.697995
26.910033	0.1	12.664915
26.911700	0.1	12.637139
26.913367	0.1	12.614191
26.915033	0.1	12.594641
26.916700	0.1	12.576938
26.918367	0.1	12.560607
26.920033	0.1	12.545944
26.921700	0.1	12.533308
26.923367	0.1	12.522758
26.925033	0.1	12.513996
26.926700	0.1	12.506665
26.928367	0.1	12.500287
26.930033	0.1	12.494744
26.931700	0.1	12.490154
26.933367	0.1	12.486935
26.935033	0.1	12.484849
26.936700	0.1	12.483121
26.938367	0.1	12.480558
26.940033	0.1	12.476266
26.941700	0.1	12.469412
26.943367	0.1	12.458862
26.945033	0.1	12.444497
26.946700	0.1	12.427450
26.948367	0.1	12.409449
26.950033	0.1	12.391568
26.951700	0.1	12.373865
26.953367	0.1	12.354792
26.955033	0.1	12.332142
26.956700	0.1	12.305260
26.958367	0.1	12.275339
26.960033	0.1	12.244225
26.961700	0.1	12.212694
26.963367	0.1	12.180091
26.965033	0.1	12.145341
26.966700	0.1	12.108446
26.968367	0.1	12.069941
26.970033	0.1	12.030423
26.971700	0.1	11.989415
26.973367	0.1	11.946440
26.975033	0.1	11.901439
26.976700	0.1	11.854828
26.978367	0.1	11.807442
26.980033	0.1	11.759938
26.981700	0.1	11.712015
26.983367	0.1	11.662603
26.985033	0.1	11.611045
26.986700	0.1	11.557580
26.988367	0.1	11.503578
26.990033	0.1	11.450828
26.991700	0.1	11.400700
26.993367	0.1	11.353374
26.995033	0.1	11.308671
26.996700	0.1	11.265934
26.998367	0.1	11.224390
27.000033	0.1	11.183739
27.001700	0.1	11.145175
27.003367	0.1	11.110306
27.005033	0.1	11.078895
27.006700	0.1	11.048914
27.008367	0.1	11.017562
27.010033	0.1	10.982991
27.011700	0.1	10.945976
27.013367	0.1	10.909558
27.015033	0.1	10.876597
27.016700	0.1	10.848165
27.018367	0.1	10.824025
27.020033	0.1	10.803521
27.021700	0.1	10.785998
27.023367	0.1	10.771216
27.025033	0.1	10.758877
27.026700	0.1	10.748268
27.028367	0.1	10.737897
27.030033	0.1	10.726512
27.031700	0.1	10.714293
27.033367	0.1	10.702193
27.035033	0.1	10.691286
27.036700	0.1	10.682464
27.038367	0.1	10.676206
27.040033	0.1	10.672033
27.041700	0.1	10.668934
27.043367	0.1	10.666729
27.045033	0.1	10.665894
27.046700	0.1	10.667205
27.048367	0.1	10.670245
27.050033	0.1	10.674120
27.051700	0.1	10.678054
27.053367	0.1	10.682047
27.055033	0.1	10.686398
27.056700	0.1	10.691405
27.058367	0.1	10.697485
27.060033	0.1	10.704995
27.061700	0.1	10.714532
27.063367	0.1	10.725976
27.065033	0.1	10.737897
27.066700	0.1	10.748327
27.068367	0.1	10.757626
27.070033	0.1	10.768057
27.071700	0.1	10.781766
27.073367	0.1	10.798038
27.075033	0.1	10.814429
27.076700	0.1	10.829628
27.078367	0.1	10.844291
27.080033	0.1	10.859848
27.081700	0.1	10.876775
27.083367	0.1	10.894597
27.085033	0.1	10.912657
27.086700	0.1	10.930420
27.088367	0.1	10.947347
27.090033	0.1	10.963262
27.091700	0.1	10.979474
27.093367	0.1	10.997236
27.095033	0.1	11.016548
27.096700	0.1	11.036516
27.098367	0.1	11.057020
27.100033	0.1	11.078239
27.101700	0.1	11.100174
27.103367	0.1	11.122168
27.105033	0.1	11.143745
27.106700	0.1	11.164308
27.108367	0.1	11.183918
27.110033	0.1	11.203767
27.111700	0.1	11.224986
27.113367	0.1	11.248053
27.115033	0.1	11.273564
27.116700	0.1	11.301280
27.118367	0.1	11.330307
27.120033	0.1	11.359931
27.121700	0.1	11.390091
27.123367	0.1	11.420489
27.125033	0.1	11.451364
27.126700	0.1	11.482716
27.128367	0.1	11.514068
27.130033	0.1	11.545003
27.131700	0.1	11.575640
27.133367	0.1	11.607111
27.135033	0.1	11.640490
27.136700	0.1	11.676551
27.138367	0.1	11.715711
27.140033	0.1	11.758328
27.141700	0.1	11.804164
27.143367	0.1	11.851848
27.145033	0.1	11.900068
27.146700	0.1	11.948348
27.148367	0.1	11.997045
27.150033	0.1	12.046278
27.151700	0.1	12.096227
27.153367	0.1	12.146652
27.155033	0.1	12.197436
27.156700	0.1	12.249470
27.158367	0.1	12.304605
27.160033	0.1	12.364925
27.161700	0.1	12.431145
27.163367	0.1	12.501777
27.165033	0.1	12.574554
27.166700	0.1	12.647987
27.168367	0.1	12.721897
27.170033	0.1	12.797356
27.171700	0.1	12.876511
27.173367	0.1	12.961090
27.175033	0.1	13.051272
27.176700	0.1	13.145746
27.178367	0.1	13.243020
27.180033	0.1	13.342620
27.181700	0.1	13.445319
27.183367	0.1	13.552309
27.185033	0.1	13.664306
27.186700	0.1	13.780952
27.188367	0.1	13.901771
27.190033	0.1	14.027060
27.191700	0.1	14.157475
27.193367	0.1	14.293195
27.195033	0.1	14.434219
27.196700	0.1	14.580847
27.198367	0.1	14.733733
27.200033	0.1	14.893890
27.201700	0.1	15.062571
27.203367	0.1	15.240372
27.205033	0.1	15.427173
27.206700	0.1	15.622617
27.208367	0.1	15.826286
27.210033	0.1	16.038240
27.211700	0.1	16.259075
27.213367	0.1	16.489447
27.215033	0.1	16.729415
27.216700	0.1	16.978861
27.218367	0.1	17.237903
27.220033	0.1	17.506481
27.221700	0.1	17.784299
27.223367	0.1	18.072070
27.225033	0.1	18.370987
27.226700	0.1	18.681647
27.228367	0.1	19.003452
27.230033	0.1	19.335450
27.231700	0.1	19.676746
27.233367	0.1	20.026089
27.235033	0.1	20.382465
27.236700	0.1	20.744027
27.238367	0.1	21.108569
27.240033	0.1	21.474184
27.241700	0.1	21.840752
27.243367	0.1	22.209228
27.245033	0.1	22.579671
27.246700	0.1	22.950233
27.248367	0.1	23.319127
27.250033	0.1	23.685397
27.251700	0.1	24.047913
27.253367	0.1	24.404050
27.255033	0.1	24.751009
27.256700	0.1	25.085868
27.258367	0.1	25.406303
27.260033	0.1	25.710405
27.261700	0.1	25.996567
27.263367	0.1	26.262881
27.265033	0.1	26.507677
27.266700	0.1	26.729466
27.268367	0.1	26.926996
27.270033	0.1	27.099671
27.271700	0.1	27.246894
27.273367	0.1	27.367474
27.275033	0.1	27.459623
27.276700	0.1	27.521970
27.278367	0.1	27.553798
27.280033	0.1	27.554991
27.281700	0.1	27.525844
27.283367	0.1	27.467431
27.285033	0.1	27.380170
27.286700	0.1	27.263166
27.288367	0.1	27.115525
27.290033	0.1	26.937606
27.291700	0.1	26.730837
27.293367	0.1	26.497246
27.295033	0.1	26.239337
27.296700	0.1	25.959553
27.298367	0.1	25.659622
27.300033	0.1	25.340141
27.301700	0.1	25.002183
27.303367	0.1	24.647714
27.305033	0.1	24.279119
27.306700	0.1	23.897649
27.308367	0.1	23.504080
27.310033	0.1	23.099424
27.311700	0.1	22.685946
27.313367	0.1	22.266568
27.315033	0.1	21.843792
27.316700	0.1	21.419467
27.318367	0.1	20.994724
27.320033	0.1	20.570220
27.321700	0.1	20.146848
27.323367	0.1	19.727052
27.325033	0.1	19.314111
27.326700	0.1	18.911542
27.328367	0.1	18.521429
27.330033	0.1	18.143417
27.331700	0.1	17.775298
27.333367	0.1	17.415167
27.335033	0.1	17.062844
27.336700	0.1	16.719461
27.338367	0.1	16.386510
27.340033	0.1	16.066075
27.341700	0.1	15.760244
27.343367	0.1	15.469492
27.345033	0.1	15.192510
27.346700	0.1	14.927030
27.348367	0.1	14.671923
27.350033	0.1	14.427842
27.351700	0.1	14.196218
27.353367	0.1	13.977588
27.355033	0.1	13.771058
27.356700	0.1	13.575376
27.358367	0.1	13.389469
27.360033	0.1	13.212205
27.361700	0.1	13.043226
27.363367	0.1	12.883485
27.365033	0.1	12.734474
27.366700	0.1	12.596668
27.368367	0.1	12.469531
27.370033	0.1	12.352348
27.371700	0.1	12.244106
27.373367	0.1	12.142838
27.375033	0.1	12.046457
27.376700	0.1	11.952818
27.378367	0.1	11.861027
27.380033	0.1	11.771978
27.381700	0.1	11.687518
27.383367	0.1	11.608899
27.385033	0.1	11.536182
27.386700	0.1	11.468888
27.388367	0.1	11.406720
27.390033	0.1	11.349142
27.391700	0.1	11.295021
27.393367	0.1	11.243582
27.395033	0.1	11.195660
27.396700	0.1	11.151970
27.398367	0.1	11.112095
27.400033	0.1	11.074424
27.401700	0.1	11.037648
27.403367	0.1	11.000455
27.405033	0.1	10.962487
27.406700	0.1	10.924578
27.408367	0.1	10.888756
27.410033	0.1	10.857106
27.411700	0.1	10.830522
27.413367	0.1	10.808051
27.415033	0.1	10.787845
27.416700	0.1	10.767937
27.418367	0.1	10.746539
27.420033	0.1	10.723174
27.421700	0.1	10.698736
27.423367	0.1	10.674477
27.425033	0.1	10.650576
27.426700	0.1	10.627032
27.428367	0.1	10.605276
27.430033	0.1	10.587216
27.431700	0.1	10.573328
27.433367	0.1	10.562719
27.435033	0.1	10.553718
27.436700	0.1	10.544778
27.438367	0.1	10.534704
27.440033	0.1	10.523260
27.441700	0.1	10.511280
27.443367	0.1	10.500670
27.445033	0.1	10.493220
27.446700	0.1	10.489166
27.448367	0.1	10.487378
27.450033	0.1	10.486127
27.451700	0.1	10.483862
27.453367	0.1	10.479570
27.455033	0.1	10.472835
27.456700	0.1	10.463358
27.458367	0.1	10.451973
27.460033	0.1	10.440589
27.461700	0.1	10.431410
27.463367	0.1	10.425866
27.465033	0.1	10.424078
27.466700	0.1	10.424674
27.468367	0.1	10.425389
27.470033	0.1	10.424853
27.471700	0.1	10.423661
27.473367	0.1	10.423065
27.475033	0.1	10.423005
27.476700	0.1	10.422469
27.478367	0.1	10.420383
27.480033	0.1	10.416866
27.481700	0.1	10.413349
27.483367	0.1	10.411144
27.485033	0.1	10.410071
27.486700	0.1	10.408521
27.488367	0.1	10.405481
27.490033	0.1	10.401548
27.491700	0.1	10.397792
27.493367	0.1	10.394753
27.495033	0.1	10.392845
27.496700	0.1	10.391653
27.498367	0.1	10.390402
27.500033	0.1	10.388971
27.501700	0.1	10.387660
27.503367	0.1	10.386229
27.505033	0.1	10.384143
27.506700	0.1	10.381103
27.508367	0.1	10.378004
27.510033	0.1	10.375858
27.511700	0.1	10.375322
27.513367	0.1	10.375918
27.515033	0.1	10.377229
27.516700	0.1	10.379553
27.518367	0.1	10.383130
27.520033	0.1	10.386766
27.521700	0.1	10.388673
27.523367	0.1	10.387839
27.525033	0.1	10.384679
27.526700	0.1	10.380567
27.528367	0.1	10.376633
27.530033	0.1	10.373235
27.531700	0.1	10.369898
27.533367	0.1	10.365546
27.535033	0.1	10.359705
27.536700	0.1	10.353208
27.538367	0.1	10.348321
27.540033	0.1	10.346831
27.541700	0.1	10.348023
27.543367	0.1	10.349930
27.545033	0.1	10.351003
27.546700	0.1	10.350645
27.548367	0.1	10.349095
27.550033	0.1	10.346890
27.551700	0.1	10.344327
27.553367	0.1	10.340989
27.555033	0.1	10.336996
27.556700	0.1	10.332645
27.558367	0.1	10.328770
27.560033	0.1	10.326446
27.561700	0.1	10.325969
27.563367	0.1	10.326684
27.565033	0.1	10.327638
27.566700	0.1	10.328293
27.568367	0.1	10.328353
27.570033	0.1	10.327936
27.571700	0.1	10.327399
27.573367	0.1	10.326863
27.575033	0.1	10.325969
27.576700	0.1	10.323942
27.578367	0.1	10.321081
27.580033	0.1	10.318459
27.581700	0.1	10.317267
27.583367	0.1	10.317803
27.585033	0.1	10.319889
27.586700	0.1	10.322333
27.588367	0.1	10.323465
27.590033	0.1	10.322393
27.591700	0.1	10.319293
27.593367	0.1	10.315359
27.595033	0.1	10.312141
27.596700	0.1	10.310233
27.598367	0.1	10.309339
27.600033	0.1	10.309339
27.601700	0.1	10.310531
27.603367	0.1	10.312558
27.605033	0.1	10.314346
27.606700	0.1	10.315121
27.608367	0.1	10.315598
27.610033	0.1	10.316253
27.611700	0.1	10.316432
27.613367	0.1	10.315538
27.615033	0.1	10.313810
27.616700	0.1	10.312796
27.618367	0.1	10.314346
27.620033	0.1	10.318399
27.621700	0.1	10.322631
27.623367	0.1	10.324002
27.625033	0.1	10.321856
27.626700	0.1	10.317982
27.628367	0.1	10.314763
27.630033	0.1	10.314167
27.631700	0.1	10.317028
27.633367	0.1	10.322452
27.635033	0.1	10.328353
27.636700	0.1	10.332823
27.638367	0.1	10.335386
27.640033	0.1	10.335982
27.641700	0.1	10.334373
27.643367	0.1	10.330678
27.645033	0.1	10.325611
27.646700	0.1	10.321201
27.648367	0.1	10.319353
27.650033	0.1	10.320306
27.651700	0.1	10.323167
27.653367	0.1	10.326625
27.655033	0.1	10.329366
27.656700	0.1	10.330856
27.658367	0.1	10.331751
27.660033	0.1	10.333181
27.661700	0.1	10.335982
27.663367	0.1	10.339618
27.665033	0.1	10.342956
27.666700	0.1	10.344625
27.668367	0.1	10.343671
27.670033	0.1	10.340930
27.671700	0.1	10.338426
27.673367	0.1	10.338069
27.675033	0.1	10.340453
27.676700	0.1	10.344327
27.678367	0.1	10.347665
27.680033	0.1	10.349453
27.681700	0.1	10.350705
27.683367	0.1	10.353029
27.685033	0.1	10.357202
27.686700	0.1	10.362447
27.688367	0.1	10.366798
27.690033	0.1	10.368229
27.691700	0.1	10.366321
27.693367	0.1	10.362745
27.695033	0.1	10.359407
27.696700	0.1	10.357440
27.698367	0.1	10.357261
27.700033	0.1	10.358871
27.701700	0.1	10.362209
27.703367	0.1	10.366440
27.705033	0.1	10.370672
27.706700	0.1	10.373712
27.708367	0.1	10.374666
27.710033	0.1	10.373533
27.711700	0.1	10.371268
27.713367	0.1	10.369957
27.715033	0.1	10.370851
27.716700	0.1	10.373891
27.718367	0.1	10.378421
27.720033	0.1	10.384203
27.721700	0.1	10.390819
27.723367	0.1	10.396958
27.725033	0.1	10.400892
27.726700	0.1	10.402799
27.728367	0.1	10.404468
27.730033	0.1	10.407031
27.731700	0.1	10.410131
27.733367	0.1	10.412932
27.735033	0.1	10.414959
27.736700	0.1	10.416330
27.738367	0.1	10.417700
27.740033	0.1	10.419548
27.741700	0.1	10.422350
27.743367	0.1	10.426403
27.745033	0.1	10.431290
27.746700	0.1	10.436297
27.748367	0.1	10.441065
27.750033	0.1	10.445476
27.751700	0.1	10.449708
27.753367	0.1	10.453642
27.755033	0.1	10.456265
27.756700	0.1	10.456622
27.758367	0.1	10.455073
27.760033	0.1	10.453463
27.761700	0.1	10.453463
27.763367	0.1	10.455847
27.765033	0.1	10.460318
27.766700	0.1	10.465801
27.768367	0.1	10.471106
27.770033	0.1	10.475040
27.771700	0.1	10.477484
27.773367	0.1	10.479093
27.775033	0.1	10.480643
27.776700	0.1	10.482550
27.778367	0.1	10.484994
27.780033	0.1	10.487676
27.781700	0.1	10.488988
27.783367	0.1	10.487080
27.785033	0.1	10.482252
27.786700	0.1	10.477186
27.788367	0.1	10.474384
27.790033	0.1	10.474563
27.791700	0.1	10.476351
27.793367	0.1	10.478020
27.795033	0.1	10.478676
27.796700	0.1	10.477901
27.798367	0.1	10.476113
27.800033	0.1	10.473967
27.801700	0.1	10.471464
27.803367	0.1	10.468662
27.805033	0.1	10.466457
27.806700	0.1	10.465623
27.808367	0.1	10.466219
27.810033	0.1	10.467292
27.811700	0.1	10.468126
27.813367	0.1	10.468603
27.815033	0.1	10.469020
27.816700	0.1	10.469258
27.818367	0.1	10.469020
27.820033	0.1	10.467947
27.821700	0.1	10.466099
27.823367	0.1	10.464132
27.825033	0.1	10.462642
27.826700	0.1	10.460973
27.828367	0.1	10.458053
27.830033	0.1	10.454000
27.831700	0.1	10.449947
27.833367	0.1	10.446549
27.835033	0.1	10.443569
27.836700	0.1	10.440350
27.838367	0.1	10.436655
27.840033	0.1	10.432661
27.841700	0.1	10.429204
27.843367	0.1	10.426701
27.845033	0.1	10.424913
27.846700	0.1	10.423363
27.848367	0.1	10.421515
27.850033	0.1	10.419489
27.851700	0.1	10.418237
27.853367	0.1	10.418595
27.855033	0.1	10.419667
27.856700	0.1	10.420025
27.858367	0.1	10.418952
27.860033	0.1	10.416449
27.861700	0.1	10.413170
27.863367	0.1	10.410786
27.865033	0.1	10.411382
27.866700	0.1	10.414959
27.868367	0.1	10.419250
27.870033	0.1	10.421754
27.871700	0.1	10.421396
27.873367	0.1	10.419131
27.875033	0.1	10.417164
27.876700	0.1	10.417343
27.878367	0.1	10.420561
27.880033	0.1	10.426224
27.881700	0.1	10.432602
27.883367	0.1	10.437549
27.885033	0.1	10.439993
27.886700	0.1	10.440231
27.888367	0.1	10.439635
27.890033	0.1	10.439397
27.891700	0.1	10.440052
27.893367	0.1	10.441900
27.895033	0.1	10.444642
27.896700	0.1	10.447562
27.898367	0.1	10.449947
27.900033	0.1	10.451735
27.901700	0.1	10.453225
27.903367	0.1	10.454596
27.905033	0.1	10.455967
27.906700	0.1	10.456980
27.908367	0.1	10.457278
27.910033	0.1	10.457278
27.911700	0.1	10.458053
27.913367	0.1	10.459304
27.915033	0.1	10.459781
27.916700	0.1	10.459304
27.918367	0.1	10.459006
27.920033	0.1	10.460199
27.921700	0.1	10.462642
27.923367	0.1	10.466040
27.925033	0.1	10.470391
27.926700	0.1	10.475636
27.928367	0.1	10.480166
27.930033	0.1	10.481656
27.931700	0.1	10.479749
27.933367	0.1	10.476649
27.935033	0.1	10.475279
27.936700	0.1	10.476530
27.938367	0.1	10.479272
27.940033	0.1	10.482193
27.941700	0.1	10.485292
27.943367	0.1	10.488451
27.945033	0.1	10.490835
27.946700	0.1	10.491729
27.948367	0.1	10.491372
27.950033	0.1	10.490537
27.951700	0.1	10.490716
27.953367	0.1	10.492206
27.955033	0.1	10.493518
27.956700	0.1	10.493339
27.958367	0.1	10.492385
27.960033	0.1	10.493279
27.961700	0.1	10.497869
27.963367	0.1	10.505498
27.965033	0.1	10.513485
27.966700	0.1	10.519684
27.968367	0.1	10.523260
27.970033	0.1	10.524512
27.971700	0.1	10.524452
27.973367	0.1	10.523797
27.975033	0.1	10.522962
27.976700	0.1	10.522068
27.978367	0.1	10.520638
27.980033	0.1	10.518432
27.981700	0.1	10.516346
27.983367	0.1	10.516525
27.985033	0.1	10.519982
27.986700	0.1	10.526002
27.988367	0.1	10.532141
27.990033	0.1	10.535896
27.991700	0.1	10.536373
27.993367	0.1	10.535062
27.995033	0.1	10.534287
27.996700	0.1	10.535539
27.998367	0.1	10.538042
28.000033	0.1	10.540248
28.001700	0.1	10.541499
28.003367	0.1	10.542811
28.005033	0.1	10.545374
28.006700	0.1	10.549665
28.008367	0.1	10.554374
28.010033	0.1	10.557771
28.011700	0.1	10.559261
28.013367	0.1	10.559381
28.015033	0.1	10.558844
28.016700	0.1	10.558725
28.018367	0.1	10.560036
28.020033	0.1	10.563374
28.021700	0.1	10.568143
28.023367	0.1	10.573328
28.025033	0.1	10.578514
28.026700	0.1	10.583640
28.028367	0.1	10.587633
28.030033	0.1	10.589064
28.031700	0.1	10.587633
28.033367	0.1	10.584593
28.035033	0.1	10.581792
28.036700	0.1	10.580779
28.038367	0.1	10.582507
28.040033	0.1	10.587395
28.041700	0.1	10.594369
28.043367	0.1	10.601700
28.045033	0.1	10.608674
28.046700	0.1	10.615171
28.048367	0.1	10.620773
28.050033	0.1	10.624767
28.051700	0.1	10.627092
28.053367	0.1	10.628045
28.055033	0.1	10.628224
28.056700	0.1	10.628522
28.058367	0.1	10.630072
28.060033	0.1	10.633946
28.061700	0.1	10.640145
28.063367	0.1	10.647357
28.065033	0.1	10.653318
28.066700	0.1	10.656298
28.068367	0.1	10.656357
28.070033	0.1	10.654390
28.071700	0.1	10.652245
28.073367	0.1	10.652006
28.075033	0.1	10.654450
28.076700	0.1	10.658444
28.078367	0.1	10.662258
28.080033	0.1	10.665119
28.081700	0.1	10.667921
28.083367	0.1	10.671437
28.085033	0.1	10.675669
28.086700	0.1	10.680080
28.088367	0.1	10.682703
28.090033	0.1	10.681809
28.091700	0.1	10.677517
28.093367	0.1	10.672212
28.095033	0.1	10.668874
28.096700	0.1	10.668994
28.098367	0.1	10.672093
28.100033	0.1	10.676385
28.101700	0.1	10.680080
28.103367	0.1	10.682643
28.105033	0.1	10.684789
28.106700	0.1	10.686875
28.108367	0.1	10.687650
28.110033	0.1	10.686100
28.111700	0.1	10.682941
28.113367	0.1	10.680140
28.115033	0.1	10.679305
28.116700	0.1	10.680319
28.118367	0.1	10.681809
28.120033	0.1	10.681809
28.121700	0.1	10.679663
28.123367	0.1	10.675610
28.125033	0.1	10.671139
28.126700	0.1	10.667921
28.128367	0.1	10.666311
28.130033	0.1	10.665179
28.131700	0.1	10.664225
28.133367	0.1	10.664344
28.135033	0.1	10.666311
28.136700	0.1	10.669411
28.138367	0.1	10.671616
28.140033	0.1	10.671199
28.141700	0.1	10.668100
28.143367	0.1	10.663689
28.145033	0.1	10.659159
28.146700	0.1	10.654927
28.148367	0.1	10.650993
28.150033	0.1	10.646880
28.151700	0.1	10.642350
28.153367	0.1	10.637403
28.155033	0.1	10.632575
28.156700	0.1	10.628641
28.158367	0.1	10.625423
28.160033	0.1	10.622025
28.161700	0.1	10.617912
28.163367	0.1	10.613859
28.165033	0.1	10.611416
28.166700	0.1	10.611237
28.168367	0.1	10.611773
28.170033	0.1	10.610521
28.171700	0.1	10.606588
28.173367	0.1	10.601819
28.175033	0.1	10.597945
28.176700	0.1	10.595322
28.178367	0.1	10.593355
28.180033	0.1	10.592223
28.181700	0.1	10.592163
28.183367	0.1	10.591806
28.185033	0.1	10.589362
28.186700	0.1	10.585011
28.188367	0.1	10.580421
28.190033	0.1	10.577083
28.191700	0.1	10.575474
28.193367	0.1	10.575236
28.195033	0.1	10.575653
28.196700	0.1	10.575891
28.198367	0.1	10.575355
28.200033	0.1	10.573388
28.201700	0.1	10.569692
28.203367	0.1	10.565341
28.205033	0.1	10.562301
28.206700	0.1	10.561944
28.208367	0.1	10.563732
28.210033	0.1	10.565699
28.211700	0.1	10.566354
28.213367	0.1	10.565878
28.215033	0.1	10.565103
28.216700	0.1	10.564209
28.218367	0.1	10.562242
28.220033	0.1	10.558487
28.221700	0.1	10.554374
28.223367	0.1	10.552526
28.225033	0.1	10.554374
28.226700	0.1	10.558844
28.228367	0.1	10.563791
28.230033	0.1	10.567129
28.231700	0.1	10.568441
28.233367	0.1	10.568560
28.235033	0.1	10.568619
28.236700	0.1	10.568858
28.238367	0.1	10.569215
28.240033	0.1	10.569871
28.241700	0.1	10.571004
28.243367	0.1	10.572315
28.245033	0.1	10.572613
28.246700	0.1	10.570884
28.248367	0.1	10.567308
28.250033	0.1	10.563136
28.251700	0.1	10.559977
28.253367	0.1	10.559738
28.255033	0.1	10.563672
28.256700	0.1	10.571123
28.258367	0.1	10.580302
28.260033	0.1	10.589243
28.261700	0.1	10.596336
28.263367	0.1	10.600567
28.265033	0.1	10.601342
28.266700	0.1	10.599077
28.268367	0.1	10.595978
28.270033	0.1	10.595143
28.271700	0.1	10.597945
28.273367	0.1	10.602534
28.275033	0.1	10.605932
28.276700	0.1	10.606707
28.278367	0.1	10.605276
28.280033	0.1	10.603011
28.281700	0.1	10.601819
28.283367	0.1	10.603190
28.285033	0.1	10.606826
28.286700	0.1	10.610641
28.288367	0.1	10.612488
28.290033	0.1	10.612310
28.291700	0.1	10.612071
28.293367	0.1	10.613323
28.295033	0.1	10.615588
28.296700	0.1	10.617138
28.298367	0.1	10.617078
28.300033	0.1	10.615588
28.301700	0.1	10.613681
28.303367	0.1	10.612429
28.305033	0.1	10.612250
28.306700	0.1	10.613084
28.308367	0.1	10.614813
28.310033	0.1	10.617257
28.311700	0.1	10.620475
28.313367	0.1	10.624052
28.315033	0.1	10.626555
28.316700	0.1	10.626555
28.318367	0.1	10.624767
28.320033	0.1	10.623634
28.321700	0.1	10.625125
28.323367	0.1	10.629178
28.325033	0.1	10.633588
28.326700	0.1	10.636449
28.328367	0.1	10.637403
28.330033	0.1	10.637224
28.331700	0.1	10.637403
28.333367	0.1	10.639191
28.335033	0.1	10.642112
28.336700	0.1	10.644794
28.338367	0.1	10.646582
28.340033	0.1	10.648490
28.341700	0.1	10.651947
28.343367	0.1	10.658086
28.345033	0.1	10.666729
28.346700	0.1	10.676087
28.348367	0.1	10.683597
28.350033	0.1	10.687948
28.351700	0.1	10.689438
28.353367	0.1	10.689259
28.355033	0.1	10.688484
28.356700	0.1	10.688127
28.358367	0.1	10.689557
28.360033	0.1	10.693610
28.361700	0.1	10.699213
28.363367	0.1	10.704220
28.365033	0.1	10.707319
28.366700	0.1	10.708869
28.368367	0.1	10.709584
28.370033	0.1	10.710180
28.371700	0.1	10.711134
28.373367	0.1	10.712326
28.375033	0.1	10.713399
28.376700	0.1	10.714234
28.378367	0.1	10.714591
28.380033	0.1	10.714055
28.381700	0.1	10.712207
28.383367	0.1	10.709406
28.385033	0.1	10.706127
28.386700	0.1	10.703266
28.388367	0.1	10.702015
28.390033	0.1	10.703207
28.391700	0.1	10.706068
28.393367	0.1	10.708392
28.395033	0.1	10.707975
28.396700	0.1	10.704399
28.398367	0.1	10.698915
28.400033	0.1	10.693134
28.401700	0.1	10.687709
28.403367	0.1	10.683001
28.405033	0.1	10.679186
28.406700	0.1	10.676325
28.408367	0.1	10.674596
28.410033	0.1	10.674537
28.411700	0.1	10.675669
28.413367	0.1	10.676921
28.415033	0.1	10.677338
28.416700	0.1	10.676563
28.418367	0.1	10.674537
28.420033	0.1	10.671020
28.421700	0.1	10.666192
28.423367	0.1	10.660470
28.425033	0.1	10.654092
28.426700	0.1	10.646821
28.428367	0.1	10.638834
28.430033	0.1	10.630608
28.431700	0.1	10.623277
28.433367	0.1	10.618210
28.435033	0.1	10.616303
28.436700	0.1	10.616780
28.438367	0.1	10.617197
28.440033	0.1	10.615290
28.441700	0.1	10.610879
28.443367	0.1	10.605872
28.445033	0.1	10.601760
28.446700	0.1	10.598779
28.448367	0.1	10.596514
28.450033	0.1	10.594249
28.451700	0.1	10.591090
28.453367	0.1	10.586680
28.455033	0.1	10.581732
28.456700	0.1	10.576726
28.458367	0.1	10.571480
28.460033	0.1	10.566116
28.461700	0.1	10.562182
28.463367	0.1	10.561824
28.465033	0.1	10.565341
28.466700	0.1	10.570646
28.468367	0.1	10.574639
28.470033	0.1	10.576010
28.471700	0.1	10.575534
28.473367	0.1	10.575295
28.475033	0.1	10.576964
28.476700	0.1	10.579765
28.478367	0.1	10.581673
28.480033	0.1	10.581256
28.481700	0.1	10.578395
28.483367	0.1	10.574222
28.485033	0.1	10.570706
28.486700	0.1	10.570110
28.488367	0.1	10.572851
28.490033	0.1	10.576964
28.491700	0.1	10.579646
28.493367	0.1	10.579765
28.495033	0.1	10.578633
28.496700	0.1	10.578693
28.498367	0.1	10.580421
28.500033	0.1	10.582388
28.501700	0.1	10.583461
28.503367	0.1	10.583521
28.505033	0.1	10.582805
28.506700	0.1	10.581554
28.508367	0.1	10.580123
28.510033	0.1	10.578693
28.511700	0.1	10.577202
28.513367	0.1	10.575176
28.515033	0.1	10.573090
28.516700	0.1	10.572315
28.518367	0.1	10.573865
28.520033	0.1	10.577202
28.521700	0.1	10.581077
28.523367	0.1	10.584534
28.525033	0.1	10.587395
28.526700	0.1	10.589600
28.528367	0.1	10.590852
28.530033	0.1	10.591090
28.531700	0.1	10.591090
28.533367	0.1	10.591925
28.535033	0.1	10.594607
28.536700	0.1	10.598779
28.538367	0.1	10.603250
28.540033	0.1	10.606826
28.541700	0.1	10.609389
28.543367	0.1	10.611118
28.545033	0.1	10.612071
28.546700	0.1	10.612488
28.548367	0.1	10.612608
28.550033	0.1	10.612906
28.551700	0.1	10.614277
28.553367	0.1	10.617734
28.555033	0.1	10.623694
28.556700	0.1	10.631264
28.558367	0.1	10.638834
28.560033	0.1	10.645748
28.561700	0.1	10.652781
28.563367	0.1	10.661007
28.565033	0.1	10.670365
28.566700	0.1	10.679961
28.568367	0.1	10.688842
28.570033	0.1	10.695995
28.571700	0.1	10.700942
28.573367	0.1	10.703743
28.575033	0.1	10.705949
28.576700	0.1	10.710300
28.578367	0.1	10.718227
28.580033	0.1	10.727943
28.581700	0.1	10.737122
28.583367	0.1	10.744930
28.585033	0.1	10.752023
28.586700	0.1	10.759175
28.588367	0.1	10.767639
28.590033	0.1	10.777832
28.591700	0.1	10.788620
28.593367	0.1	10.798932
28.595033	0.1	10.809303
28.596700	0.1	10.820330
28.598367	0.1	10.832012
28.600033	0.1	10.843456
28.601700	0.1	10.853828
28.603367	0.1	10.862590
28.605033	0.1	10.869623
28.606700	0.1	10.875464
28.608367	0.1	10.881246
28.610033	0.1	10.888458
28.611700	0.1	10.898114
28.613367	0.1	10.910214
28.615033	0.1	10.924280
28.616700	0.1	10.939778
28.618367	0.1	10.956109
28.620033	0.1	10.972501
28.621700	0.1	10.988475
28.623367	0.1	11.004449
28.625033	0.1	11.021376
28.626700	0.1	11.040152
28.628367	0.1	11.060715
28.630033	0.1	11.082531
28.631700	0.1	11.104763
28.633367	0.1	11.126936
28.635033	0.1	11.149169
28.636700	0.1	11.172116
28.638367	0.1	11.196495
28.640033	0.1	11.223138
28.641700	0.1	11.251927
28.643367	0.1	11.282087
28.645033	0.1	11.313320
28.646700	0.1	11.346222
28.648367	0.1	11.381567
28.650033	0.1	11.419416
28.651700	0.1	11.459351
28.653367	0.1	11.500955
28.655033	0.1	11.544586
28.656700	0.1	11.589945
28.658367	0.1	11.636914
28.660033	0.1	11.685909
28.661700	0.1	11.737705
[truncated: 261,766 more chars]
