# Supplementary material for: Fade into you: genetic control of pigmentation patterns in red-flesh apple (Malus domestica)
Source: Front Plant Sci. 2025 Jan 13;15:1462545. doi: 10.3389/fpls.2024.1462545 (PMC11770013; doi:10.3389/fpls.2024.1462545)
Supplement: Supplementary file 4 [file DataSheet1.zip › CB C3EXT284NM/CB C3EXT284NM.txt]

URL	chrom://thermo-pfav3ojr/ChromeleonLocal/Instrument Data/Vanquish_MS/Dimitri/VALEMA/Pierre/Echantillons 03-04-24.seq/803.smp/EXT284NM.channel/EXT284NM.chm
Channel	EXT284NM

Injection Information:
Data Vault	ChromeleonLocal
Sequence	Echantillons 03-04-24
Name	CB C3
Number	19
Position	B:C1
Comment	colonne SB-AQ MeOH+5%AA
Processing Method	Quantitative
Instrument Method	VALEMA test separation GRAQ 4
Type	Unknown
Status	Finished
Inject Time	4/4/2024 7:52:35 AM +02:00
Volume (µl)	10.0000
Dilution Factor	1.0000
Weight	1.0000

Chromatogram Data Information:
Time Min. (min)	0.001700
Time Max. (min)	47.000033
Data Points	28200
Detector	UV
Generating Data System	Chromeleon 7.3.2.10759
Exporting Data System	Chromeleon 7.3.2.0
Operator	Administrator
Signal Quantity	Absorbance
Signal Unit	mAU
Signal Min.	-1.336098
Signal Max.	899.862105
Channel	EXT284NM
Driver Name	VDAD.dll
Channel Type	Evaluation
Min. Step (s)	0.1
Max. Step (s)	0.1
Average Step (s)	0.1

Signal Parameter Information:
Signal Info	WVL:284 nm

Chromatogram Data:
Time (min)	Step (s)	Value (mAU)
0.001700	n.a.	0.000000
0.003367	0.1	-0.000060
0.005033	0.1	-0.000477
0.006700	0.1	-0.001669
0.008367	0.1	-0.004351
0.010033	0.1	-0.008404
0.011700	0.1	-0.012457
0.013367	0.1	-0.014246
0.015033	0.1	-0.012517
0.016700	0.1	-0.007987
0.018367	0.1	-0.003219
0.020033	0.1	0.000119
0.021700	0.1	0.001490
0.023367	0.1	0.001132
0.025033	0.1	-0.000417
0.026700	0.1	-0.002682
0.028367	0.1	-0.005126
0.030033	0.1	-0.007212
0.031700	0.1	-0.008821
0.033367	0.1	-0.011325
0.035033	0.1	-0.015199
0.036700	0.1	-0.018835
0.038367	0.1	-0.019729
0.040033	0.1	-0.017107
0.041700	0.1	-0.012159
0.043367	0.1	-0.006914
0.045033	0.1	-0.002682
0.046700	0.1	-0.000238
0.048367	0.1	0.000417
0.050033	0.1	-0.000119
0.051700	0.1	-0.000954
0.053367	0.1	-0.000715
0.055033	0.1	0.001132
0.056700	0.1	0.002682
0.058367	0.1	0.002265
0.060033	0.1	0.000000
0.061700	0.1	-0.002444
0.063367	0.1	-0.003874
0.065033	0.1	-0.004113
0.066700	0.1	-0.003815
0.068367	0.1	-0.003934
0.070033	0.1	-0.005245
0.071700	0.1	-0.007808
0.073367	0.1	-0.011444
0.075033	0.1	-0.015557
0.076700	0.1	-0.019193
0.078367	0.1	-0.021160
0.080033	0.1	-0.020981
0.081700	0.1	-0.018418
0.083367	0.1	-0.013471
0.085033	0.1	-0.006616
0.086700	0.1	-0.000477
0.088367	0.1	0.002027
0.090033	0.1	0.000238
0.091700	0.1	-0.004053
0.093367	0.1	-0.008464
0.095033	0.1	-0.011563
0.096700	0.1	-0.012696
0.098367	0.1	-0.011146
0.100033	0.1	-0.007212
0.101700	0.1	-0.003099
0.103367	0.1	-0.001848
0.105033	0.1	-0.004649
0.106700	0.1	-0.009775
0.108367	0.1	-0.014126
0.110033	0.1	-0.015438
0.111700	0.1	-0.013888
0.113367	0.1	-0.011146
0.115033	0.1	-0.009060
0.116700	0.1	-0.008821
0.118367	0.1	-0.010431
0.120033	0.1	-0.012457
0.121700	0.1	-0.013292
0.123367	0.1	-0.012994
0.125033	0.1	-0.012755
0.126700	0.1	-0.013590
0.128367	0.1	-0.015616
0.130033	0.1	-0.018418
0.131700	0.1	-0.020802
0.133367	0.1	-0.022233
0.135033	0.1	-0.023246
0.136700	0.1	-0.025034
0.138367	0.1	-0.027537
0.140033	0.1	-0.029147
0.141700	0.1	-0.027478
0.143367	0.1	-0.021935
0.145033	0.1	-0.014126
0.146700	0.1	-0.007153
0.148367	0.1	-0.003994
0.150033	0.1	-0.005364
0.151700	0.1	-0.009656
0.153367	0.1	-0.014484
0.155033	0.1	-0.017881
0.156700	0.1	-0.018358
0.158367	0.1	-0.015497
0.160033	0.1	-0.011146
0.161700	0.1	-0.007808
0.163367	0.1	-0.005722
0.165033	0.1	-0.004351
0.166700	0.1	-0.004232
0.168367	0.1	-0.006318
0.170033	0.1	-0.010788
0.171700	0.1	-0.016570
0.173367	0.1	-0.021219
0.175033	0.1	-0.022411
0.176700	0.1	-0.019610
0.178367	0.1	-0.014901
0.180033	0.1	-0.012040
0.181700	0.1	-0.013769
0.183367	0.1	-0.019491
0.185033	0.1	-0.025392
0.186700	0.1	-0.028014
0.188367	0.1	-0.026345
0.190033	0.1	-0.021160
0.191700	0.1	-0.014663
0.193367	0.1	-0.009477
0.195033	0.1	-0.007510
0.196700	0.1	-0.008821
0.198367	0.1	-0.012040
0.200033	0.1	-0.015736
0.201700	0.1	-0.018954
0.203367	0.1	-0.021100
0.205033	0.1	-0.021696
0.206700	0.1	-0.020266
0.208367	0.1	-0.017226
0.210033	0.1	-0.014603
0.211700	0.1	-0.014663
0.213367	0.1	-0.017762
0.215033	0.1	-0.021756
0.216700	0.1	-0.024319
0.218367	0.1	-0.024557
0.220033	0.1	-0.021994
0.221700	0.1	-0.016570
0.223367	0.1	-0.010073
0.225033	0.1	-0.006258
0.226700	0.1	-0.008285
0.228367	0.1	-0.015557
0.230033	0.1	-0.023961
0.231700	0.1	-0.028312
0.233367	0.1	-0.025868
0.235033	0.1	-0.018716
0.236700	0.1	-0.011325
0.238367	0.1	-0.007153
0.240033	0.1	-0.007808
0.241700	0.1	-0.012875
0.243367	0.1	-0.020504
0.245033	0.1	-0.028133
0.246700	0.1	-0.033855
0.248367	0.1	-0.036359
0.250033	0.1	-0.035346
0.251700	0.1	-0.031471
0.253367	0.1	-0.026822
0.255033	0.1	-0.023663
0.256700	0.1	-0.022292
0.258367	0.1	-0.021756
0.260033	0.1	-0.021219
0.261700	0.1	-0.021160
0.263367	0.1	-0.022292
0.265033	0.1	-0.024378
0.266700	0.1	-0.026524
0.268367	0.1	-0.028133
0.270033	0.1	-0.028789
0.271700	0.1	-0.028908
0.273367	0.1	-0.028789
0.275033	0.1	-0.028014
0.276700	0.1	-0.026703
0.278367	0.1	-0.025868
0.280033	0.1	-0.025570
0.281700	0.1	-0.024676
0.283367	0.1	-0.021577
0.285033	0.1	-0.016451
0.286700	0.1	-0.011921
0.288367	0.1	-0.010669
0.290033	0.1	-0.012934
0.291700	0.1	-0.017464
0.293367	0.1	-0.023305
0.295033	0.1	-0.030339
0.296700	0.1	-0.037909
0.298367	0.1	-0.043809
0.300033	0.1	-0.045478
0.301700	0.1	-0.042200
0.303367	0.1	-0.036240
0.305033	0.1	-0.030875
0.306700	0.1	-0.028014
0.308367	0.1	-0.027478
0.310033	0.1	-0.027895
0.311700	0.1	-0.028789
0.313367	0.1	-0.030756
0.315033	0.1	-0.034869
0.316700	0.1	-0.040889
0.318367	0.1	-0.047266
0.320033	0.1	-0.052035
0.321700	0.1	-0.053525
0.323367	0.1	-0.050962
0.325033	0.1	-0.044882
0.326700	0.1	-0.037491
0.328367	0.1	-0.031590
0.330033	0.1	-0.029445
0.331700	0.1	-0.030458
0.333367	0.1	-0.032008
0.335033	0.1	-0.031590
0.336700	0.1	-0.028729
0.338367	0.1	-0.025630
0.340033	0.1	-0.025332
0.341700	0.1	-0.028193
0.343367	0.1	-0.031829
0.345033	0.1	-0.033975
0.346700	0.1	-0.032961
0.348367	0.1	-0.029266
0.350033	0.1	-0.026226
0.351700	0.1	-0.027478
0.353367	0.1	-0.032902
0.355033	0.1	-0.039220
0.356700	0.1	-0.042856
0.358367	0.1	-0.042319
0.360033	0.1	-0.038207
0.361700	0.1	-0.032783
0.363367	0.1	-0.028551
0.365033	0.1	-0.026464
0.366700	0.1	-0.025988
0.368367	0.1	-0.026166
0.370033	0.1	-0.026762
0.371700	0.1	-0.027597
0.373367	0.1	-0.028193
0.375033	0.1	-0.027955
0.376700	0.1	-0.026405
0.378367	0.1	-0.024319
0.380033	0.1	-0.023007
0.381700	0.1	-0.022709
0.383367	0.1	-0.023007
0.385033	0.1	-0.024199
0.386700	0.1	-0.027299
0.388367	0.1	-0.031888
0.390033	0.1	-0.035763
0.391700	0.1	-0.037253
0.393367	0.1	-0.036359
0.395033	0.1	-0.034332
0.396700	0.1	-0.032008
0.398367	0.1	-0.029862
0.400033	0.1	-0.028074
0.401700	0.1	-0.026345
0.403367	0.1	-0.024259
0.405033	0.1	-0.021517
0.406700	0.1	-0.019014
0.408367	0.1	-0.018358
0.410033	0.1	-0.020862
0.411700	0.1	-0.026107
0.413367	0.1	-0.032127
0.415033	0.1	-0.036240
0.416700	0.1	-0.035644
0.418367	0.1	-0.029802
0.420033	0.1	-0.021160
0.421700	0.1	-0.013232
0.423367	0.1	-0.008941
0.425033	0.1	-0.009000
0.426700	0.1	-0.012457
0.428367	0.1	-0.017941
0.430033	0.1	-0.024259
0.431700	0.1	-0.029802
0.433367	0.1	-0.033081
0.435033	0.1	-0.033498
0.436700	0.1	-0.031888
0.438367	0.1	-0.029922
0.440033	0.1	-0.028372
0.441700	0.1	-0.027418
0.443367	0.1	-0.027299
0.445033	0.1	-0.029147
0.446700	0.1	-0.033259
0.448367	0.1	-0.038266
0.450033	0.1	-0.041008
0.451700	0.1	-0.038803
0.453367	0.1	-0.031769
0.455033	0.1	-0.022531
0.456700	0.1	-0.014603
0.458367	0.1	-0.009716
0.460033	0.1	-0.007510
0.461700	0.1	-0.007510
0.463367	0.1	-0.010371
0.465033	0.1	-0.016570
0.466700	0.1	-0.024617
0.468367	0.1	-0.032246
0.470033	0.1	-0.037968
0.471700	0.1	-0.040472
0.473367	0.1	-0.038028
0.475033	0.1	-0.030339
0.476700	0.1	-0.019789
0.478367	0.1	-0.009835
0.480033	0.1	-0.003397
0.481700	0.1	-0.002027
0.483367	0.1	-0.005007
0.485033	0.1	-0.009954
0.486700	0.1	-0.014365
0.488367	0.1	-0.017047
0.490033	0.1	-0.018418
0.491700	0.1	-0.019431
0.493367	0.1	-0.020742
0.495033	0.1	-0.021696
0.496700	0.1	-0.021338
0.498367	0.1	-0.020325
0.500033	0.1	-0.021398
0.501700	0.1	-0.027061
0.503367	0.1	-0.036716
0.505033	0.1	-0.045776
0.506700	0.1	-0.049055
0.508367	0.1	-0.044584
0.510033	0.1	-0.035465
0.511700	0.1	-0.027537
0.513367	0.1	-0.025213
0.515033	0.1	-0.029206
0.516700	0.1	-0.038266
0.518367	0.1	-0.050128
0.520033	0.1	-0.061095
0.521700	0.1	-0.067651
0.523367	0.1	-0.068009
0.525033	0.1	-0.062644
0.526700	0.1	-0.053823
0.528367	0.1	-0.045121
0.530033	0.1	-0.039876
0.531700	0.1	-0.039756
0.533367	0.1	-0.043809
0.535033	0.1	-0.048637
0.536700	0.1	-0.050604
0.538367	0.1	-0.047326
0.540033	0.1	-0.038683
0.541700	0.1	-0.027120
0.543367	0.1	-0.017047
0.545033	0.1	-0.012219
0.546700	0.1	-0.012219
0.548367	0.1	-0.014424
0.550033	0.1	-0.017583
0.551700	0.1	-0.022292
0.553367	0.1	-0.029385
0.555033	0.1	-0.037253
0.556700	0.1	-0.042319
0.558367	0.1	-0.042915
0.560033	0.1	-0.040174
0.561700	0.1	-0.036418
0.563367	0.1	-0.033319
0.565033	0.1	-0.031710
0.566700	0.1	-0.032485
0.568367	0.1	-0.036001
0.570033	0.1	-0.041306
0.571700	0.1	-0.046968
0.573367	0.1	-0.051379
0.575033	0.1	-0.053465
0.576700	0.1	-0.053644
0.578367	0.1	-0.053048
0.580033	0.1	-0.053227
0.581700	0.1	-0.055194
0.583367	0.1	-0.058770
0.585033	0.1	-0.061989
0.586700	0.1	-0.062346
0.588367	0.1	-0.059307
0.590033	0.1	-0.054657
0.591700	0.1	-0.050783
0.593367	0.1	-0.048578
0.595033	0.1	-0.047743
0.596700	0.1	-0.047028
0.598367	0.1	-0.045180
0.600033	0.1	-0.041544
0.601700	0.1	-0.036836
0.603367	0.1	-0.033081
0.605033	0.1	-0.031829
0.606700	0.1	-0.032783
0.608367	0.1	-0.034511
0.610033	0.1	-0.035644
0.611700	0.1	-0.035763
0.613367	0.1	-0.035405
0.615033	0.1	-0.035524
0.616700	0.1	-0.036061
0.618367	0.1	-0.037372
0.620033	0.1	-0.040650
0.621700	0.1	-0.046134
0.623367	0.1	-0.051618
0.625033	0.1	-0.054181
0.626700	0.1	-0.052392
0.628367	0.1	-0.047624
0.630033	0.1	-0.042260
0.631700	0.1	-0.037909
0.633367	0.1	-0.034988
0.635033	0.1	-0.033379
0.636700	0.1	-0.032842
0.638367	0.1	-0.032902
0.640033	0.1	-0.033557
0.641700	0.1	-0.035584
0.643367	0.1	-0.039577
0.645033	0.1	-0.045002
0.646700	0.1	-0.050485
0.648367	0.1	-0.054836
0.650033	0.1	-0.057518
0.651700	0.1	-0.059009
0.653367	0.1	-0.059664
0.655033	0.1	-0.059545
0.656700	0.1	-0.057697
0.658367	0.1	-0.053048
0.660033	0.1	-0.045300
0.661700	0.1	-0.036776
0.663367	0.1	-0.031292
0.665033	0.1	-0.030816
0.666700	0.1	-0.034034
0.668367	0.1	-0.038147
0.670033	0.1	-0.040591
0.671700	0.1	-0.040174
0.673367	0.1	-0.037253
0.675033	0.1	-0.033379
0.676700	0.1	-0.030100
0.678367	0.1	-0.028610
0.680033	0.1	-0.029743
0.681700	0.1	-0.033498
0.683367	0.1	-0.039101
0.685033	0.1	-0.044823
0.686700	0.1	-0.047803
0.688367	0.1	-0.046730
0.690033	0.1	-0.043273
0.691700	0.1	-0.040531
0.693367	0.1	-0.040412
0.695033	0.1	-0.042617
0.696700	0.1	-0.045180
0.698367	0.1	-0.045776
0.700033	0.1	-0.043035
0.701700	0.1	-0.038147
0.703367	0.1	-0.033677
0.705033	0.1	-0.031352
0.706700	0.1	-0.031352
0.708367	0.1	-0.033617
0.710033	0.1	-0.037134
0.711700	0.1	-0.039935
0.713367	0.1	-0.040293
0.715033	0.1	-0.038087
0.716700	0.1	-0.035226
0.718367	0.1	-0.033379
0.720033	0.1	-0.033200
0.721700	0.1	-0.034213
0.723367	0.1	-0.036061
0.725033	0.1	-0.038683
0.726700	0.1	-0.042140
0.728367	0.1	-0.046372
0.730033	0.1	-0.050664
0.731700	0.1	-0.052750
0.733367	0.1	-0.050664
0.735033	0.1	-0.044763
0.736700	0.1	-0.037372
0.738367	0.1	-0.031233
0.740033	0.1	-0.028491
0.741700	0.1	-0.029624
0.743367	0.1	-0.033200
0.745033	0.1	-0.037014
0.746700	0.1	-0.039160
0.748367	0.1	-0.039101
0.750033	0.1	-0.037670
0.751700	0.1	-0.036061
0.753367	0.1	-0.035226
0.755033	0.1	-0.036061
0.756700	0.1	-0.038922
0.758367	0.1	-0.042915
0.760033	0.1	-0.046611
0.761700	0.1	-0.048816
0.763367	0.1	-0.048876
0.765033	0.1	-0.046790
0.766700	0.1	-0.043035
0.768367	0.1	-0.039518
0.770033	0.1	-0.039816
0.771700	0.1	-0.045359
0.773367	0.1	-0.053883
0.775033	0.1	-0.061035
0.776700	0.1	-0.063896
0.778367	0.1	-0.061810
0.780033	0.1	-0.056028
0.781700	0.1	-0.048995
0.783367	0.1	-0.043094
0.785033	0.1	-0.039339
0.786700	0.1	-0.037730
0.788367	0.1	-0.037491
0.790033	0.1	-0.037670
0.791700	0.1	-0.037611
0.793367	0.1	-0.037253
0.795033	0.1	-0.037670
0.796700	0.1	-0.040054
0.798367	0.1	-0.044107
0.800033	0.1	-0.047743
0.801700	0.1	-0.049293
0.803367	0.1	-0.048518
0.805033	0.1	-0.046253
0.806700	0.1	-0.044167
0.808367	0.1	-0.044227
0.810033	0.1	-0.047565
0.811700	0.1	-0.053823
0.813367	0.1	-0.060558
0.815033	0.1	-0.064135
0.816700	0.1	-0.062943
0.818367	0.1	-0.058651
0.820033	0.1	-0.053942
0.821700	0.1	-0.050306
0.823367	0.1	-0.048161
0.825033	0.1	-0.047565
0.826700	0.1	-0.047684
0.828367	0.1	-0.046968
0.830033	0.1	-0.045061
0.831700	0.1	-0.043094
0.833367	0.1	-0.041306
0.835033	0.1	-0.038266
0.836700	0.1	-0.033557
0.838367	0.1	-0.028729
0.840033	0.1	-0.026047
0.841700	0.1	-0.027597
0.843367	0.1	-0.033915
0.845033	0.1	-0.043392
0.846700	0.1	-0.052929
0.848367	0.1	-0.059426
0.850033	0.1	-0.061333
0.851700	0.1	-0.059664
0.853367	0.1	-0.056744
0.855033	0.1	-0.054479
0.856700	0.1	-0.053942
0.858367	0.1	-0.055432
0.860033	0.1	-0.057697
0.861700	0.1	-0.058830
0.863367	0.1	-0.057936
0.865033	0.1	-0.055611
0.866700	0.1	-0.053108
0.868367	0.1	-0.051260
0.870033	0.1	-0.050008
0.871700	0.1	-0.048637
0.873367	0.1	-0.046730
0.875033	0.1	-0.044286
0.876700	0.1	-0.041664
0.878367	0.1	-0.039339
0.880033	0.1	-0.037551
0.881700	0.1	-0.036120
0.883367	0.1	-0.034928
0.885033	0.1	-0.033915
0.886700	0.1	-0.033140
0.888367	0.1	-0.033021
0.890033	0.1	-0.033915
0.891700	0.1	-0.035763
0.893367	0.1	-0.037909
0.895033	0.1	-0.039160
0.896700	0.1	-0.039220
0.898367	0.1	-0.039220
0.900033	0.1	-0.040650
0.901700	0.1	-0.043631
0.903367	0.1	-0.046968
0.905033	0.1	-0.049472
0.906700	0.1	-0.050008
0.908367	0.1	-0.047922
0.910033	0.1	-0.043869
0.911700	0.1	-0.039697
0.913367	0.1	-0.037372
0.915033	0.1	-0.037968
0.916700	0.1	-0.042021
0.918367	0.1	-0.048757
0.920033	0.1	-0.055194
0.921700	0.1	-0.057697
0.923367	0.1	-0.055134
0.925033	0.1	-0.048518
0.926700	0.1	-0.040591
0.928367	0.1	-0.034392
0.930033	0.1	-0.031412
0.931700	0.1	-0.031054
0.933367	0.1	-0.032306
0.935033	0.1	-0.034630
0.936700	0.1	-0.038028
0.938367	0.1	-0.042498
0.940033	0.1	-0.047922
0.941700	0.1	-0.053823
0.943367	0.1	-0.059009
0.945033	0.1	-0.062764
0.946700	0.1	-0.064492
0.948367	0.1	-0.064075
0.950033	0.1	-0.062168
0.951700	0.1	-0.059545
0.953367	0.1	-0.056744
0.955033	0.1	-0.054121
0.956700	0.1	-0.052392
0.958367	0.1	-0.051796
0.960033	0.1	-0.051260
0.961700	0.1	-0.049770
0.963367	0.1	-0.048339
0.965033	0.1	-0.048339
0.966700	0.1	-0.049531
0.968367	0.1	-0.050724
0.970033	0.1	-0.051022
0.971700	0.1	-0.050187
0.973367	0.1	-0.048220
0.975033	0.1	-0.045836
0.976700	0.1	-0.043929
0.978367	0.1	-0.042439
0.980033	0.1	-0.040591
0.981700	0.1	-0.037968
0.983367	0.1	-0.035405
0.985033	0.1	-0.033796
0.986700	0.1	-0.033736
0.988367	0.1	-0.035465
0.990033	0.1	-0.038564
0.991700	0.1	-0.041187
0.993367	0.1	-0.041842
0.995033	0.1	-0.040948
0.996700	0.1	-0.040472
0.998367	0.1	-0.042379
1.000033	0.1	-0.046492
1.001700	0.1	-0.050783
1.003367	0.1	-0.053406
1.005033	0.1	-0.053763
1.006700	0.1	-0.052631
1.008367	0.1	-0.050962
1.010033	0.1	-0.049829
1.011700	0.1	-0.049055
1.013367	0.1	-0.047684
1.015033	0.1	-0.046313
1.016700	0.1	-0.047863
1.018367	0.1	-0.054061
1.020033	0.1	-0.062585
1.021700	0.1	-0.069380
1.023367	0.1	-0.071585
1.025033	0.1	-0.069201
1.026700	0.1	-0.064433
1.028367	0.1	-0.060141
1.030033	0.1	-0.058234
1.031700	0.1	-0.058949
1.033367	0.1	-0.060499
1.035033	0.1	-0.060618
1.036700	0.1	-0.058353
1.038367	0.1	-0.055254
1.040033	0.1	-0.053942
1.041700	0.1	-0.055611
1.043367	0.1	-0.058770
1.045033	0.1	-0.060856
1.046700	0.1	-0.061154
1.048367	0.1	-0.060499
1.050033	0.1	-0.059605
1.051700	0.1	-0.058711
1.053367	0.1	-0.057995
1.055033	0.1	-0.057399
1.056700	0.1	-0.056863
1.058367	0.1	-0.056744
1.060033	0.1	-0.056624
1.061700	0.1	-0.055373
1.063367	0.1	-0.052691
1.065033	0.1	-0.049114
1.066700	0.1	-0.045061
1.068367	0.1	-0.041485
1.070033	0.1	-0.040293
1.071700	0.1	-0.042617
1.073367	0.1	-0.047147
1.075033	0.1	-0.050962
1.076700	0.1	-0.052571
1.078367	0.1	-0.052392
1.080033	0.1	-0.051618
1.081700	0.1	-0.050962
1.083367	0.1	-0.050485
1.085033	0.1	-0.049710
1.086700	0.1	-0.048399
1.088367	0.1	-0.047743
1.090033	0.1	-0.048757
1.091700	0.1	-0.050545
1.093367	0.1	-0.050962
1.095033	0.1	-0.049531
1.096700	0.1	-0.047386
1.098367	0.1	-0.045717
1.100033	0.1	-0.045300
1.101700	0.1	-0.046670
1.103367	0.1	-0.049829
1.105033	0.1	-0.054181
1.106700	0.1	-0.058770
1.108367	0.1	-0.062466
1.110033	0.1	-0.064492
1.111700	0.1	-0.064492
1.113367	0.1	-0.062764
1.115033	0.1	-0.060022
1.116700	0.1	-0.057101
1.118367	0.1	-0.055373
1.120033	0.1	-0.055134
1.121700	0.1	-0.055909
1.123367	0.1	-0.056744
1.125033	0.1	-0.057161
1.126700	0.1	-0.057459
1.128367	0.1	-0.058651
1.130033	0.1	-0.061572
1.131700	0.1	-0.065446
1.133367	0.1	-0.068426
1.135033	0.1	-0.069201
1.136700	0.1	-0.067949
1.138367	0.1	-0.065982
1.140033	0.1	-0.063956
1.141700	0.1	-0.061035
1.143367	0.1	-0.055969
1.145033	0.1	-0.049233
1.146700	0.1	-0.042796
1.148367	0.1	-0.039279
1.150033	0.1	-0.040889
1.151700	0.1	-0.047982
1.153367	0.1	-0.058532
1.155033	0.1	-0.069261
1.156700	0.1	-0.076890
1.158367	0.1	-0.079572
1.160033	0.1	-0.077605
1.161700	0.1	-0.073135
1.163367	0.1	-0.068665
1.165033	0.1	-0.065267
1.166700	0.1	-0.062585
1.168367	0.1	-0.059843
1.170033	0.1	-0.057399
1.171700	0.1	-0.056803
1.173367	0.1	-0.058115
1.175033	0.1	-0.058472
1.176700	0.1	-0.055552
1.178367	0.1	-0.049531
1.180033	0.1	-0.042379
1.181700	0.1	-0.036716
1.183367	0.1	-0.034034
1.185033	0.1	-0.033855
1.186700	0.1	-0.035286
1.188367	0.1	-0.038445
1.190033	0.1	-0.042915
1.191700	0.1	-0.046790
1.193367	0.1	-0.049114
1.195033	0.1	-0.050366
1.196700	0.1	-0.051260
1.198367	0.1	-0.052392
1.200033	0.1	-0.054061
1.201700	0.1	-0.055671
1.203367	0.1	-0.056565
1.205033	0.1	-0.056207
1.206700	0.1	-0.054300
1.208367	0.1	-0.050962
1.210033	0.1	-0.046909
1.211700	0.1	-0.043452
1.213367	0.1	-0.041962
1.215033	0.1	-0.042737
1.216700	0.1	-0.045121
1.218367	0.1	-0.048757
1.220033	0.1	-0.052869
1.221700	0.1	-0.056624
1.223367	0.1	-0.059366
1.225033	0.1	-0.060499
1.226700	0.1	-0.060081
1.228367	0.1	-0.058532
1.230033	0.1	-0.055790
1.231700	0.1	-0.052512
1.233367	0.1	-0.050426
1.235033	0.1	-0.050724
1.236700	0.1	-0.053108
1.238367	0.1	-0.056207
1.240033	0.1	-0.058830
1.241700	0.1	-0.059843
1.243367	0.1	-0.058413
1.245033	0.1	-0.054359
1.246700	0.1	-0.048578
1.248367	0.1	-0.043213
1.250033	0.1	-0.040352
1.251700	0.1	-0.040412
1.253367	0.1	-0.042081
1.255033	0.1	-0.044286
1.256700	0.1	-0.046790
1.258367	0.1	-0.049949
1.260033	0.1	-0.053227
1.261700	0.1	-0.055313
1.263367	0.1	-0.055075
1.265033	0.1	-0.053465
1.266700	0.1	-0.052869
1.268367	0.1	-0.055552
1.270033	0.1	-0.061393
1.271700	0.1	-0.067890
1.273367	0.1	-0.071824
1.275033	0.1	-0.071585
1.276700	0.1	-0.067711
1.278367	0.1	-0.062287
1.280033	0.1	-0.057399
1.281700	0.1	-0.053704
1.283367	0.1	-0.050485
1.285033	0.1	-0.046730
1.286700	0.1	-0.042558
1.288367	0.1	-0.039816
1.290033	0.1	-0.040233
1.291700	0.1	-0.043750
1.293367	0.1	-0.048280
1.295033	0.1	-0.051737
1.296700	0.1	-0.054061
1.298367	0.1	-0.056565
1.300033	0.1	-0.059962
1.301700	0.1	-0.063181
1.303367	0.1	-0.065267
1.305033	0.1	-0.065446
1.306700	0.1	-0.062287
1.308367	0.1	-0.055134
1.310033	0.1	-0.046313
1.311700	0.1	-0.040352
1.313367	0.1	-0.040531
1.315033	0.1	-0.045896
1.316700	0.1	-0.052273
1.318367	0.1	-0.056446
1.320033	0.1	-0.058115
1.321700	0.1	-0.059485
1.323367	0.1	-0.063002
1.325033	0.1	-0.069082
1.326700	0.1	-0.076294
1.328367	0.1	-0.082195
1.330033	0.1	-0.084221
1.331700	0.1	-0.080943
1.333367	0.1	-0.072896
1.335033	0.1	-0.061691
1.336700	0.1	-0.048637
1.338367	0.1	-0.035703
1.340033	0.1	-0.026166
1.341700	0.1	-0.022292
1.343367	0.1	-0.023365
1.345033	0.1	-0.026584
1.346700	0.1	-0.029504
1.348367	0.1	-0.030994
1.350033	0.1	-0.030875
1.351700	0.1	-0.029802
1.353367	0.1	-0.029206
1.355033	0.1	-0.031650
1.356700	0.1	-0.038683
1.358367	0.1	-0.048399
1.360033	0.1	-0.056565
1.361700	0.1	-0.059485
1.363367	0.1	-0.057399
1.365033	0.1	-0.053644
1.366700	0.1	-0.051379
1.368367	0.1	-0.051677
1.370033	0.1	-0.053763
1.371700	0.1	-0.056863
1.373367	0.1	-0.060976
1.375033	0.1	-0.066280
1.376700	0.1	-0.072002
1.378367	0.1	-0.076950
1.380033	0.1	-0.080466
1.381700	0.1	-0.082612
1.383367	0.1	-0.083625
1.385033	0.1	-0.082612
1.386700	0.1	-0.078738
1.388367	0.1	-0.072479
1.390033	0.1	-0.065923
1.391700	0.1	-0.060618
1.393367	0.1	-0.056744
1.395033	0.1	-0.054479
1.396700	0.1	-0.054657
1.398367	0.1	-0.056803
1.400033	0.1	-0.058711
1.401700	0.1	-0.057638
1.403367	0.1	-0.051975
1.405033	0.1	-0.041842
1.406700	0.1	-0.028729
1.408367	0.1	-0.014901
1.410033	0.1	-0.001848
1.411700	0.1	0.010490
1.413367	0.1	0.023842
1.415033	0.1	0.039816
1.416700	0.1	0.058889
1.418367	0.1	0.081241
1.420033	0.1	0.107706
1.421700	0.1	0.138640
1.423367	0.1	0.172794
1.425033	0.1	0.208616
1.426700	0.1	0.245690
1.428367	0.1	0.284851
1.430033	0.1	0.326455
1.431700	0.1	0.369489
1.433367	0.1	0.413597
1.435033	0.1	0.459909
1.436700	0.1	0.510216
1.438367	0.1	0.564814
1.440033	0.1	0.621736
1.441700	0.1	0.678062
1.443367	0.1	0.731051
1.445033	0.1	0.779748
1.446700	0.1	0.826299
1.448367	0.1	0.875294
1.450033	0.1	0.930488
1.451700	0.1	0.992537
1.453367	0.1	1.059115
1.455033	0.1	1.127362
1.456700	0.1	1.195490
1.458367	0.1	1.261711
1.460033	0.1	1.324356
1.461700	0.1	1.382887
1.463367	0.1	1.438439
1.465033	0.1	1.492024
1.466700	0.1	1.545012
1.468367	0.1	1.599014
1.470033	0.1	1.655042
1.471700	0.1	1.712680
1.473367	0.1	1.770318
1.475033	0.1	1.827240
1.476700	0.1	1.884699
1.478367	0.1	1.943946
1.480033	0.1	2.004027
1.481700	0.1	2.062440
1.483367	0.1	2.116740
1.485033	0.1	2.166450
1.486700	0.1	2.213359
1.488367	0.1	2.260924
1.490033	0.1	2.312839
1.491700	0.1	2.369523
1.493367	0.1	2.428055
1.495033	0.1	2.485037
1.496700	0.1	2.538860
1.498367	0.1	2.590299
1.500033	0.1	2.641618
1.501700	0.1	2.695739
1.503367	0.1	2.753794
1.505033	0.1	2.813995
1.506700	0.1	2.873242
1.508367	0.1	2.929390
1.510033	0.1	2.982438
1.511700	0.1	3.034413
1.513367	0.1	3.087938
1.515033	0.1	3.144503
1.516700	0.1	3.203094
1.518367	0.1	3.260672
1.520033	0.1	3.315151
1.521700	0.1	3.366828
1.523367	0.1	3.418267
1.525033	0.1	3.471971
1.526700	0.1	3.529012
1.528367	0.1	3.589034
1.530033	0.1	3.651381
1.531700	0.1	3.714740
1.533367	0.1	3.777325
1.535033	0.1	3.836930
1.536700	0.1	3.892362
1.538367	0.1	3.944576
1.540033	0.1	3.996790
1.541700	0.1	4.051566
1.543367	0.1	4.108668
1.545033	0.1	4.166067
1.546700	0.1	4.222930
1.548367	0.1	4.279554
1.550033	0.1	4.335940
1.551700	0.1	4.392147
1.553367	0.1	4.448474
1.555033	0.1	4.504741
1.556700	0.1	4.560232
1.558367	0.1	4.615009
1.560033	0.1	4.670382
1.561700	0.1	4.728914
1.563367	0.1	4.793287
1.565033	0.1	4.864812
1.566700	0.1	4.943610
1.568367	0.1	5.028904
1.570033	0.1	5.120218
1.571700	0.1	5.217374
1.573367	0.1	5.320967
1.575033	0.1	5.431176
1.576700	0.1	5.548299
1.578367	0.1	5.672992
1.580033	0.1	5.806506
1.581700	0.1	5.949378
1.583367	0.1	6.101191
1.585033	0.1	6.261349
1.586700	0.1	6.430269
1.588367	0.1	6.609381
1.590033	0.1	6.800354
1.591700	0.1	7.005871
1.593367	0.1	7.230699
1.595033	0.1	7.481516
1.596700	0.1	7.763148
1.598367	0.1	8.074940
1.600033	0.1	8.410216
1.601700	0.1	8.758724
1.603367	0.1	9.110749
1.605033	0.1	9.459913
1.606700	0.1	9.802998
1.608367	0.1	10.137797
1.610033	0.1	10.461212
1.611700	0.1	10.768831
1.613367	0.1	11.054278
1.615033	0.1	11.308134
1.616700	0.1	11.518837
1.618367	0.1	11.673749
1.620033	0.1	11.759878
1.621700	0.1	11.766792
1.623367	0.1	11.690140
1.625033	0.1	11.532248
1.626700	0.1	11.300147
1.628367	0.1	11.004210
1.630033	0.1	10.658086
1.631700	0.1	10.276199
1.633367	0.1	9.871662
1.635033	0.1	9.457052
1.636700	0.1	9.044648
1.638367	0.1	8.645356
1.640033	0.1	8.267820
1.641700	0.1	7.919550
1.643367	0.1	7.606626
1.645033	0.1	7.333339
1.646700	0.1	7.101715
1.648367	0.1	6.911278
1.650033	0.1	6.759167
1.651700	0.1	6.641567
1.653367	0.1	6.554783
1.655033	0.1	6.494880
1.656700	0.1	6.457746
1.658367	0.1	6.439686
1.660033	0.1	6.436944
1.661700	0.1	6.445408
1.663367	0.1	6.459535
1.665033	0.1	6.473363
1.666700	0.1	6.483555
1.668367	0.1	6.490291
1.670033	0.1	6.495059
1.671700	0.1	6.497860
1.673367	0.1	6.497205
1.675033	0.1	6.491900
1.676700	0.1	6.481588
1.678367	0.1	6.465733
1.680033	0.1	6.442726
1.681700	0.1	6.411493
1.683367	0.1	6.372512
1.685033	0.1	6.327331
1.686700	0.1	6.277025
1.688367	0.1	6.222427
1.690033	0.1	6.164253
1.691700	0.1	6.102980
1.693367	0.1	6.039858
1.695033	0.1	5.976618
1.696700	0.1	5.914390
1.698367	0.1	5.852819
1.700033	0.1	5.790592
1.701700	0.1	5.726815
1.703367	0.1	5.661190
1.705033	0.1	5.594552
1.706700	0.1	5.528808
1.708367	0.1	5.465448
1.710033	0.1	5.404950
1.711700	0.1	5.347729
1.713367	0.1	5.294800
1.715033	0.1	5.246580
1.716700	0.1	5.201936
1.718367	0.1	5.159438
1.720033	0.1	5.117655
1.721700	0.1	5.075157
1.723367	0.1	5.031646
1.725033	0.1	4.988849
1.726700	0.1	4.949749
1.728367	0.1	4.915655
1.730033	0.1	4.885376
1.731700	0.1	4.856646
1.733367	0.1	4.827798
1.735033	0.1	4.799605
1.736700	0.1	4.773796
1.738367	0.1	4.750550
1.740033	0.1	4.728198
1.741700	0.1	4.705847
1.743367	0.1	4.684806
1.745033	0.1	4.666746
1.746700	0.1	4.651785
1.748367	0.1	4.638136
1.750033	0.1	4.623592
1.751700	0.1	4.606962
1.753367	0.1	4.588783
1.755033	0.1	4.570663
1.756700	0.1	4.553259
1.758367	0.1	4.536629
1.760033	0.1	4.521132
1.761700	0.1	4.506648
1.763367	0.1	4.492402
1.765033	0.1	4.478216
1.766700	0.1	4.464507
1.768367	0.1	4.451514
1.770033	0.1	4.438699
1.771700	0.1	4.425228
1.773367	0.1	4.411400
1.775033	0.1	4.398704
1.776700	0.1	4.388213
1.778367	0.1	4.379750
1.780033	0.1	4.372180
1.781700	0.1	4.363537
1.783367	0.1	4.352987
1.785033	0.1	4.342079
1.786700	0.1	4.332602
1.788367	0.1	4.323840
1.790033	0.1	4.312992
1.791700	0.1	4.297674
1.793367	0.1	4.278362
1.795033	0.1	4.258394
1.796700	0.1	4.240990
1.798367	0.1	4.226387
1.800033	0.1	4.213035
1.801700	0.1	4.200399
1.803367	0.1	4.189313
1.805033	0.1	4.179776
1.806700	0.1	4.170180
1.808367	0.1	4.158676
1.810033	0.1	4.145265
1.811700	0.1	4.132808
1.813367	0.1	4.124999
1.815033	0.1	4.121900
1.816700	0.1	4.117966
1.818367	0.1	4.107058
1.820033	0.1	4.088044
1.821700	0.1	4.064501
1.823367	0.1	4.040659
1.825033	0.1	4.019082
1.826700	0.1	4.001856
1.828367	0.1	3.989518
1.830033	0.1	3.980696
1.831700	0.1	3.972233
1.833367	0.1	3.961861
1.835033	0.1	3.949464
1.836700	0.1	3.935933
1.838367	0.1	3.921509
1.840033	0.1	3.905773
1.841700	0.1	3.888667
1.843367	0.1	3.871083
1.845033	0.1	3.854990
1.846700	0.1	3.841460
1.848367	0.1	3.829777
1.850033	0.1	3.818035
1.851700	0.1	3.805995
1.853367	0.1	3.794968
1.855033	0.1	3.786624
1.856700	0.1	3.781498
1.858367	0.1	3.777743
1.860033	0.1	3.771901
1.861700	0.1	3.761947
1.863367	0.1	3.748775
1.865033	0.1	3.733695
1.866700	0.1	3.717542
1.868367	0.1	3.701806
1.870033	0.1	3.687620
1.871700	0.1	3.673911
1.873367	0.1	3.658176
1.875033	0.1	3.640056
1.876700	0.1	3.622174
1.878367	0.1	3.606975
1.880033	0.1	3.593624
1.881700	0.1	3.578663
1.883367	0.1	3.559828
1.885033	0.1	3.537715
1.886700	0.1	3.514469
1.888367	0.1	3.491640
1.890033	0.1	3.469527
1.891700	0.1	3.447473
1.893367	0.1	3.425300
1.895033	0.1	3.403068
1.896700	0.1	3.379822
1.898367	0.1	3.354550
1.900033	0.1	3.326953
1.901700	0.1	3.297925
1.903367	0.1	3.269434
1.905033	0.1	3.243208
1.906700	0.1	3.219485
1.908367	0.1	3.196895
1.910033	0.1	3.173828
1.911700	0.1	3.149927
1.913367	0.1	3.125608
1.915033	0.1	3.101289
1.916700	0.1	3.076732
1.918367	0.1	3.051102
1.920033	0.1	3.023803
1.921700	0.1	2.994955
1.923367	0.1	2.965510
1.925033	0.1	2.937019
1.926700	0.1	2.910793
1.928367	0.1	2.886355
1.930033	0.1	2.862275
1.931700	0.1	2.837777
1.933367	0.1	2.813399
1.935033	0.1	2.791107
1.936700	0.1	2.772868
1.938367	0.1	2.758384
1.940033	0.1	2.745450
1.941700	0.1	2.731741
1.943367	0.1	2.716065
1.945033	0.1	2.698302
1.946700	0.1	2.680063
1.948367	0.1	2.662957
1.950033	0.1	2.647281
1.951700	0.1	2.631545
1.953367	0.1	2.614319
1.955033	0.1	2.595902
1.956700	0.1	2.577603
1.958367	0.1	2.560079
1.960033	0.1	2.543330
1.961700	0.1	2.528072
1.963367	0.1	2.514959
1.965033	0.1	2.503634
1.966700	0.1	2.492845
1.968367	0.1	2.482951
1.970033	0.1	2.474845
1.971700	0.1	2.469123
1.973367	0.1	2.464235
1.975033	0.1	2.457917
1.976700	0.1	2.448619
1.978367	0.1	2.436459
1.980033	0.1	2.422750
1.981700	0.1	2.408922
1.983367	0.1	2.395690
1.985033	0.1	2.382100
1.986700	0.1	2.367675
1.988367	0.1	2.353251
1.990033	0.1	2.341032
1.991700	0.1	2.332330
1.993367	0.1	2.325952
1.995033	0.1	2.318859
1.996700	0.1	2.308667
1.998367	0.1	2.295077
2.000033	0.1	2.279878
2.001700	0.1	2.265871
2.003367	0.1	2.254784
2.005033	0.1	2.246559
2.006700	0.1	2.239764
2.008367	0.1	2.232969
2.010033	0.1	2.225995
2.011700	0.1	2.219021
2.013367	0.1	2.212525
2.015033	0.1	2.207101
2.016700	0.1	2.202571
2.018367	0.1	2.197921
2.020033	0.1	2.192795
2.021700	0.1	2.188146
2.023367	0.1	2.184630
2.025033	0.1	2.182007
2.026700	0.1	2.179206
2.028367	0.1	2.175391
2.030033	0.1	2.170205
2.031700	0.1	2.164364
2.033367	0.1	2.159059
2.035033	0.1	2.155960
2.036700	0.1	2.155662
2.038367	0.1	2.156198
2.040033	0.1	2.155602
2.041700	0.1	2.154470
2.043367	0.1	2.155125
2.045033	0.1	2.157927
2.046700	0.1	2.160370
2.048367	0.1	2.159178
2.050033	0.1	2.153874
2.051700	0.1	2.147079
2.053367	0.1	2.141833
2.055033	0.1	2.138496
2.056700	0.1	2.135277
2.058367	0.1	2.130091
2.060033	0.1	2.122700
2.061700	0.1	2.115011
2.063367	0.1	2.108753
2.065033	0.1	2.104461
2.066700	0.1	2.101064
2.068367	0.1	2.097190
2.070033	0.1	2.092183
2.071700	0.1	2.086938
2.073367	0.1	2.082765
2.075033	0.1	2.079010
2.076700	0.1	2.074421
2.078367	0.1	2.068699
2.080033	0.1	2.062380
2.081700	0.1	2.056241
2.083367	0.1	2.049923
2.085033	0.1	2.042413
2.086700	0.1	2.033234
2.088367	0.1	2.022684
2.090033	0.1	2.010882
2.091700	0.1	1.998007
2.093367	0.1	1.985014
2.095033	0.1	1.972854
2.096700	0.1	1.962066
2.098367	0.1	1.953364
2.100033	0.1	1.947224
2.101700	0.1	1.942337
2.103367	0.1	1.935959
2.105033	0.1	1.926243
2.106700	0.1	1.914084
2.108367	0.1	1.901686
2.110033	0.1	1.891017
2.111700	0.1	1.883209
2.113367	0.1	1.878619
2.115033	0.1	1.876056
2.116700	0.1	1.873076
2.118367	0.1	1.867831
2.120033	0.1	1.859725
2.121700	0.1	1.848161
2.123367	0.1	1.833856
2.125033	0.1	1.819313
2.126700	0.1	1.806975
2.128367	0.1	1.797259
2.130033	0.1	1.788855
2.131700	0.1	1.780450
2.133367	0.1	1.772165
2.135033	0.1	1.765013
2.136700	0.1	1.759529
2.138367	0.1	1.755297
2.140033	0.1	1.750946
2.141700	0.1	1.744688
2.143367	0.1	1.735628
2.145033	0.1	1.724959
2.146700	0.1	1.714051
2.148367	0.1	1.703858
2.150033	0.1	1.694501
2.151700	0.1	1.686275
2.153367	0.1	1.679003
2.155033	0.1	1.672328
2.156700	0.1	1.665235
2.158367	0.1	1.656413
2.160033	0.1	1.644611
2.161700	0.1	1.630426
2.163367	0.1	1.616478
2.165033	0.1	1.605451
2.166700	0.1	1.597524
2.168367	0.1	1.590133
2.170033	0.1	1.581192
2.171700	0.1	1.571119
2.173367	0.1	1.561344
2.175033	0.1	1.552582
2.176700	0.1	1.544476
2.178367	0.1	1.536787
2.180033	0.1	1.530588
2.181700	0.1	1.526892
2.183367	0.1	1.525462
2.185033	0.1	1.524866
2.186700	0.1	1.522958
2.188367	0.1	1.518309
2.190033	0.1	1.510680
2.191700	0.1	1.501083
2.193367	0.1	1.491189
2.195033	0.1	1.481712
2.196700	0.1	1.471877
2.198367	0.1	1.460791
2.200033	0.1	1.449108
2.201700	0.1	1.438677
2.203367	0.1	1.430154
2.205033	0.1	1.422703
2.206700	0.1	1.414597
2.208367	0.1	1.405358
2.210033	0.1	1.396298
2.211700	0.1	1.389206
2.213367	0.1	1.383305
2.215033	0.1	1.376152
2.216700	0.1	1.366556
2.218367	0.1	1.355708
2.220033	0.1	1.345754
2.221700	0.1	1.338780
2.223367	0.1	1.334906
2.225033	0.1	1.332104
2.226700	0.1	1.328766
2.228367	0.1	1.325071
2.230033	0.1	1.321673
2.231700	0.1	1.318812
2.233367	0.1	1.315773
2.235033	0.1	1.311004
2.236700	0.1	1.303613
2.238367	0.1	1.294613
2.240033	0.1	1.285672
2.241700	0.1	1.277685
2.243367	0.1	1.270771
2.245033	0.1	1.264155
2.246700	0.1	1.256943
2.248367	0.1	1.249373
2.250033	0.1	1.242042
2.251700	0.1	1.234829
2.253367	0.1	1.228273
2.255033	0.1	1.223087
2.256700	0.1	1.219153
2.258367	0.1	1.215637
2.260033	0.1	1.212299
2.261700	0.1	1.209021
2.263367	0.1	1.205564
2.265033	0.1	1.201868
2.266700	0.1	1.197696
2.268367	0.1	1.193404
2.270033	0.1	1.190007
2.271700	0.1	1.187980
2.273367	0.1	1.186550
2.275033	0.1	1.183868
2.276700	0.1	1.179218
2.278367	0.1	1.174033
2.280033	0.1	1.169741
2.281700	0.1	1.166880
2.283367	0.1	1.165509
2.285033	0.1	1.164675
2.286700	0.1	1.163244
2.288367	0.1	1.161039
2.290033	0.1	1.158416
2.291700	0.1	1.155078
2.293367	0.1	1.150131
2.295033	0.1	1.143098
2.296700	0.1	1.134276
2.298367	0.1	1.125395
2.300033	0.1	1.119614
2.301700	0.1	1.118600
2.303367	0.1	1.121104
2.305033	0.1	1.124382
2.306700	0.1	1.127482
2.308367	0.1	1.131058
2.310033	0.1	1.136184
2.311700	0.1	1.142800
2.313367	0.1	1.149297
2.315033	0.1	1.153290
2.316700	0.1	1.153469
2.318367	0.1	1.150906
2.320033	0.1	1.148522
2.321700	0.1	1.148105
2.323367	0.1	1.150370
2.325033	0.1	1.155257
2.326700	0.1	1.162112
2.328367	0.1	1.169384
2.330033	0.1	1.174688
2.331700	0.1	1.177132
2.333367	0.1	1.177430
2.335033	0.1	1.176834
2.336700	0.1	1.175821
2.338367	0.1	1.174510
2.340033	0.1	1.172602
2.341700	0.1	1.170695
2.343367	0.1	1.169622
2.345033	0.1	1.169860
2.346700	0.1	1.171291
2.348367	0.1	1.173854
2.350033	0.1	1.176775
2.351700	0.1	1.179814
2.353367	0.1	1.183450
2.355033	0.1	1.187384
2.356700	0.1	1.189828
2.358367	0.1	1.189530
2.360033	0.1	1.187444
2.361700	0.1	1.185477
2.363367	0.1	1.184940
2.365033	0.1	1.185715
2.366700	0.1	1.186550
2.368367	0.1	1.185954
2.370033	0.1	1.183570
2.371700	0.1	1.180232
2.373367	0.1	1.177251
2.375033	0.1	1.174867
2.376700	0.1	1.172543
2.378367	0.1	1.170397
2.380033	0.1	1.169503
2.381700	0.1	1.170218
2.383367	0.1	1.171470
2.385033	0.1	1.171053
2.386700	0.1	1.168013
2.388367	0.1	1.163066
2.390033	0.1	1.157940
2.391700	0.1	1.153648
2.393367	0.1	1.150549
2.395033	0.1	1.148284
2.396700	0.1	1.145780
2.398367	0.1	1.142025
2.400033	0.1	1.136780
2.401700	0.1	1.130879
2.403367	0.1	1.125336
2.405033	0.1	1.120746
2.406700	0.1	1.117766
2.408367	0.1	1.117706
2.410033	0.1	1.120687
2.411700	0.1	1.124322
2.413367	0.1	1.124859
2.415033	0.1	1.120389
2.416700	0.1	1.112998
2.418367	0.1	1.107097
2.420033	0.1	1.105011
2.421700	0.1	1.104593
2.423367	0.1	1.102209
2.425033	0.1	1.096785
2.426700	0.1	1.089335
2.428367	0.1	1.081169
2.430033	0.1	1.073539
2.431700	0.1	1.068235
2.433367	0.1	1.066327
2.435033	0.1	1.066864
2.436700	0.1	1.067221
2.438367	0.1	1.065433
2.440033	0.1	1.061142
2.441700	0.1	1.055539
2.443367	0.1	1.049936
2.445033	0.1	1.045108
2.446700	0.1	1.040757
2.448367	0.1	1.036584
2.450033	0.1	1.032949
2.451700	0.1	1.030147
2.453367	0.1	1.027942
2.455033	0.1	1.026213
2.456700	0.1	1.024842
2.458367	0.1	1.023948
2.460033	0.1	1.023591
2.461700	0.1	1.023829
2.463367	0.1	1.024067
2.465033	0.1	1.023650
2.466700	0.1	1.021147
2.468367	0.1	1.015306
2.470033	0.1	1.007140
2.471700	0.1	0.998914
2.473367	0.1	0.991941
2.475033	0.1	0.986517
2.476700	0.1	0.983298
2.478367	0.1	0.982583
2.480033	0.1	0.984073
2.481700	0.1	0.987053
2.483367	0.1	0.990272
2.485033	0.1	0.991941
2.486700	0.1	0.991046
2.488367	0.1	0.988305
2.490033	0.1	0.984550
2.491700	0.1	0.979185
2.493367	0.1	0.971258
2.495033	0.1	0.961900
2.496700	0.1	0.953972
2.498367	0.1	0.949681
2.500033	0.1	0.948489
2.501700	0.1	0.948131
2.503367	0.1	0.946939
2.505033	0.1	0.944793
2.506700	0.1	0.941992
2.508367	0.1	0.938356
2.510033	0.1	0.933707
2.511700	0.1	0.928879
2.513367	0.1	0.925601
2.515033	0.1	0.924230
2.516700	0.1	0.923395
2.518367	0.1	0.921965
2.520033	0.1	0.919879
2.521700	0.1	0.917614
2.523367	0.1	0.915587
2.525033	0.1	0.914276
2.526700	0.1	0.914156
2.528367	0.1	0.915647
2.530033	0.1	0.918210
2.531700	0.1	0.920057
2.533367	0.1	0.919104
2.535033	0.1	0.914276
2.536700	0.1	0.907302
2.538367	0.1	0.900507
2.540033	0.1	0.895202
2.541700	0.1	0.891626
2.543367	0.1	0.889003
2.545033	0.1	0.885844
2.546700	0.1	0.882208
2.548367	0.1	0.880480
2.550033	0.1	0.881672
2.551700	0.1	0.883281
2.553367	0.1	0.881910
2.555033	0.1	0.877082
2.556700	0.1	0.872314
2.558367	0.1	0.871360
2.560033	0.1	0.874281
2.561700	0.1	0.877082
2.563367	0.1	0.875354
2.565033	0.1	0.868142
2.566700	0.1	0.858605
2.568367	0.1	0.851035
2.570033	0.1	0.847042
2.571700	0.1	0.845194
2.573367	0.1	0.843763
2.575033	0.1	0.842035
2.576700	0.1	0.839770
2.578367	0.1	0.837565
2.580033	0.1	0.836790
2.581700	0.1	0.838518
2.583367	0.1	0.842094
2.585033	0.1	0.846028
2.586700	0.1	0.848949
2.588367	0.1	0.850380
2.590033	0.1	0.849664
2.591700	0.1	0.846684
2.593367	0.1	0.842392
2.595033	0.1	0.837743
2.596700	0.1	0.832975
2.598367	0.1	0.828326
2.600033	0.1	0.825048
2.601700	0.1	0.825286
2.603367	0.1	0.829697
2.605033	0.1	0.836015
2.606700	0.1	0.840068
2.608367	0.1	0.839233
2.610033	0.1	0.833452
2.611700	0.1	0.825048
2.613367	0.1	0.816464
2.615033	0.1	0.809431
2.616700	0.1	0.804544
2.618367	0.1	0.801325
2.620033	0.1	0.799060
2.621700	0.1	0.797570
2.623367	0.1	0.797093
2.625033	0.1	0.797033
2.626700	0.1	0.796258
2.628367	0.1	0.793994
2.630033	0.1	0.790596
2.631700	0.1	0.786603
2.633367	0.1	0.782073
2.635033	0.1	0.777543
2.636700	0.1	0.774205
2.638367	0.1	0.773251
2.640033	0.1	0.775933
2.641700	0.1	0.782549
2.643367	0.1	0.790477
2.645033	0.1	0.796020
2.646700	0.1	0.797391
2.648367	0.1	0.794828
2.650033	0.1	0.789344
2.651700	0.1	0.782549
2.653367	0.1	0.776351
2.655033	0.1	0.772119
2.656700	0.1	0.770330
2.658367	0.1	0.770569
2.660033	0.1	0.771523
2.661700	0.1	0.771463
2.663367	0.1	0.769556
2.665033	0.1	0.766516
2.666700	0.1	0.763714
2.668367	0.1	0.761509
2.670033	0.1	0.759006
2.671700	0.1	0.754893
2.673367	0.1	0.750184
2.675033	0.1	0.747442
2.676700	0.1	0.748217
2.678367	0.1	0.751197
2.680033	0.1	0.753522
2.681700	0.1	0.753045
2.683367	0.1	0.749946
2.685033	0.1	0.746012
2.686700	0.1	0.741959
2.688367	0.1	0.737131
2.690033	0.1	0.732064
2.691700	0.1	0.728905
2.693367	0.1	0.729322
2.695033	0.1	0.732005
2.696700	0.1	0.733733
2.698367	0.1	0.732601
2.700033	0.1	0.730097
2.701700	0.1	0.729203
2.703367	0.1	0.730932
2.705033	0.1	0.733793
2.706700	0.1	0.736475
2.708367	0.1	0.738680
2.710033	0.1	0.740588
2.711700	0.1	0.741899
2.713367	0.1	0.742555
2.715033	0.1	0.742734
2.716700	0.1	0.742555
2.718367	0.1	0.741363
2.720033	0.1	0.737786
2.721700	0.1	0.731230
2.723367	0.1	0.723004
2.725033	0.1	0.715256
2.726700	0.1	0.709355
2.728367	0.1	0.706613
2.730033	0.1	0.708282
2.731700	0.1	0.714243
2.733367	0.1	0.722528
2.735033	0.1	0.730038
2.736700	0.1	0.733852
2.738367	0.1	0.732958
2.740033	0.1	0.728667
2.741700	0.1	0.723124
2.743367	0.1	0.717223
2.745033	0.1	0.711262
2.746700	0.1	0.706196
2.748367	0.1	0.703096
2.750033	0.1	0.701487
2.751700	0.1	0.700295
2.753367	0.1	0.699580
2.755033	0.1	0.699937
2.756700	0.1	0.701189
2.758367	0.1	0.702262
2.760033	0.1	0.702500
2.761700	0.1	0.701964
2.763367	0.1	0.701010
2.765033	0.1	0.700414
2.766700	0.1	0.700831
2.768367	0.1	0.701726
2.770033	0.1	0.701547
2.771700	0.1	0.699937
2.773367	0.1	0.698745
2.775033	0.1	0.699282
2.776700	0.1	0.700116
2.778367	0.1	0.698209
2.780033	0.1	0.692785
2.781700	0.1	0.686526
2.783367	0.1	0.683010
2.785033	0.1	0.682652
2.786700	0.1	0.683069
2.788367	0.1	0.682414
2.790033	0.1	0.680566
2.791700	0.1	0.678659
2.793367	0.1	0.677824
2.795033	0.1	0.678003
2.796700	0.1	0.678062
2.798367	0.1	0.677586
2.800033	0.1	0.676870
2.801700	0.1	0.675857
2.803367	0.1	0.673890
2.805033	0.1	0.671089
2.806700	0.1	0.669122
2.808367	0.1	0.670254
2.810033	0.1	0.674367
2.811700	0.1	0.679493
2.813367	0.1	0.683248
2.815033	0.1	0.683725
2.816700	0.1	0.680506
2.818367	0.1	0.674963
2.820033	0.1	0.669539
2.821700	0.1	0.665128
2.823367	0.1	0.661492
2.825033	0.1	0.659227
2.826700	0.1	0.660360
2.828367	0.1	0.665486
2.830033	0.1	0.672519
2.831700	0.1	0.678003
2.833367	0.1	0.679314
2.835033	0.1	0.675917
2.836700	0.1	0.669479
2.838367	0.1	0.663281
2.840033	0.1	0.660241
2.841700	0.1	0.660956
2.843367	0.1	0.663936
2.845033	0.1	0.667870
2.846700	0.1	0.672042
2.848367	0.1	0.675917
2.850033	0.1	0.678122
2.851700	0.1	0.677705
2.853367	0.1	0.675201
2.855033	0.1	0.672877
2.856700	0.1	0.672281
2.858367	0.1	0.673354
2.860033	0.1	0.674665
2.861700	0.1	0.674665
2.863367	0.1	0.673235
2.865033	0.1	0.671864
2.866700	0.1	0.671685
2.868367	0.1	0.672281
2.870033	0.1	0.673175
2.871700	0.1	0.674188
2.873367	0.1	0.675499
2.875033	0.1	0.678003
2.876700	0.1	0.682056
2.878367	0.1	0.686407
2.880033	0.1	0.688970
2.881700	0.1	0.689149
2.883367	0.1	0.688732
2.885033	0.1	0.689685
2.886700	0.1	0.691474
2.888367	0.1	0.691414
2.890033	0.1	0.687718
2.891700	0.1	0.682533
2.893367	0.1	0.679612
2.895033	0.1	0.680566
2.896700	0.1	0.683963
2.898367	0.1	0.686944
2.900033	0.1	0.687599
2.901700	0.1	0.685930
2.903367	0.1	0.683188
2.905033	0.1	0.680149
2.906700	0.1	0.678003
2.908367	0.1	0.678420
2.910033	0.1	0.682235
2.911700	0.1	0.688076
2.913367	0.1	0.693440
2.915033	0.1	0.696540
2.916700	0.1	0.697613
2.918367	0.1	0.698149
2.920033	0.1	0.698388
2.921700	0.1	0.696838
2.923367	0.1	0.692189
2.925033	0.1	0.684977
2.926700	0.1	0.678122
2.928367	0.1	0.674486
2.930033	0.1	0.674605
2.931700	0.1	0.676930
2.933367	0.1	0.679851
2.935033	0.1	0.683487
2.936700	0.1	0.688672
2.938367	0.1	0.695109
2.940033	0.1	0.700355
2.941700	0.1	0.702322
2.943367	0.1	0.701487
2.945033	0.1	0.699282
2.946700	0.1	0.696838
2.948367	0.1	0.694037
2.950033	0.1	0.690281
2.951700	0.1	0.685811
2.953367	0.1	0.682354
2.955033	0.1	0.681341
2.956700	0.1	0.682116
2.958367	0.1	0.682414
2.960033	0.1	0.680804
2.961700	0.1	0.677645
2.963367	0.1	0.674784
2.965033	0.1	0.673413
2.966700	0.1	0.673294
2.968367	0.1	0.673413
2.970033	0.1	0.673533
2.971700	0.1	0.673175
2.973367	0.1	0.670791
2.975033	0.1	0.665009
2.976700	0.1	0.656068
2.978367	0.1	0.646114
2.980033	0.1	0.638843
2.981700	0.1	0.636637
2.983367	0.1	0.638545
2.985033	0.1	0.642002
2.986700	0.1	0.645161
2.988367	0.1	0.646949
2.990033	0.1	0.647306
2.991700	0.1	0.646830
2.993367	0.1	0.646532
2.995033	0.1	0.647187
2.996700	0.1	0.649095
2.998367	0.1	0.651896
3.000033	0.1	0.655413
3.001700	0.1	0.660002
3.003367	0.1	0.665307
3.005033	0.1	0.670016
3.006700	0.1	0.672996
3.008367	0.1	0.673771
3.010033	0.1	0.671744
3.011700	0.1	0.666142
3.013367	0.1	0.656486
3.015033	0.1	0.644803
3.016700	0.1	0.634849
3.018367	0.1	0.629544
3.020033	0.1	0.628173
3.021700	0.1	0.627577
3.023367	0.1	0.625372
3.025033	0.1	0.622153
3.026700	0.1	0.620365
3.028367	0.1	0.621438
3.030033	0.1	0.624716
3.031700	0.1	0.628591
3.033367	0.1	0.631452
3.035033	0.1	0.632286
3.036700	0.1	0.631511
3.038367	0.1	0.629962
3.040033	0.1	0.628173
3.041700	0.1	0.626206
3.043367	0.1	0.624001
3.045033	0.1	0.621855
3.046700	0.1	0.620842
3.048367	0.1	0.621915
3.050033	0.1	0.625312
3.051700	0.1	0.630200
3.053367	0.1	0.634968
3.055033	0.1	0.638068
3.056700	0.1	0.638485
3.058367	0.1	0.636756
3.060033	0.1	0.633240
3.061700	0.1	0.627637
3.063367	0.1	0.620127
3.065033	0.1	0.612915
3.066700	0.1	0.609160
3.068367	0.1	0.610411
3.070033	0.1	0.614286
3.071700	0.1	0.616789
3.073367	0.1	0.616074
3.075033	0.1	0.613034
3.076700	0.1	0.609756
3.078367	0.1	0.607669
3.080033	0.1	0.607073
3.081700	0.1	0.607312
3.083367	0.1	0.607669
3.085033	0.1	0.607848
3.086700	0.1	0.607610
3.088367	0.1	0.606179
3.090033	0.1	0.603139
3.091700	0.1	0.599265
3.093367	0.1	0.596702
3.095033	0.1	0.597775
3.096700	0.1	0.603497
3.098367	0.1	0.612319
3.100033	0.1	0.620723
3.101700	0.1	0.625014
3.103367	0.1	0.623822
3.105033	0.1	0.618935
3.106700	0.1	0.614643
3.108367	0.1	0.613630
3.110033	0.1	0.615180
3.111700	0.1	0.615895
3.113367	0.1	0.613391
3.115033	0.1	0.608802
3.116700	0.1	0.604332
3.118367	0.1	0.600874
3.120033	0.1	0.597715
3.121700	0.1	0.594199
3.123367	0.1	0.591099
3.125033	0.1	0.589728
3.126700	0.1	0.590563
3.128367	0.1	0.592470
3.130033	0.1	0.593662
3.131700	0.1	0.592291
3.133367	0.1	0.587165
3.135033	0.1	0.579238
3.136700	0.1	0.571668
3.138367	0.1	0.568092
3.140033	0.1	0.569344
3.141700	0.1	0.573218
3.143367	0.1	0.577092
3.145033	0.1	0.579894
3.146700	0.1	0.581026
3.148367	0.1	0.579655
3.150033	0.1	0.575423
3.151700	0.1	0.569165
3.153367	0.1	0.562668
3.155033	0.1	0.558376
3.156700	0.1	0.556827
3.158367	0.1	0.555992
3.160033	0.1	0.554085
3.161700	0.1	0.551105
3.163367	0.1	0.547528
3.165033	0.1	0.544190
3.166700	0.1	0.541866
3.168367	0.1	0.540853
3.170033	0.1	0.541151
3.171700	0.1	0.541985
3.173367	0.1	0.541627
3.175033	0.1	0.539064
3.176700	0.1	0.536025
3.178367	0.1	0.534654
3.180033	0.1	0.534594
3.181700	0.1	0.534177
3.183367	0.1	0.532329
3.185033	0.1	0.529885
3.186700	0.1	0.528812
3.188367	0.1	0.530481
3.190033	0.1	0.534356
3.191700	0.1	0.538528
3.193367	0.1	0.541449
3.195033	0.1	0.542641
3.196700	0.1	0.541866
3.198367	0.1	0.538588
3.200033	0.1	0.531793
3.201700	0.1	0.521719
3.203367	0.1	0.511050
3.205033	0.1	0.502765
3.206700	0.1	0.497878
3.208367	0.1	0.495434
3.210033	0.1	0.494659
3.211700	0.1	0.495613
3.213367	0.1	0.498414
3.215033	0.1	0.502467
3.216700	0.1	0.506341
3.218367	0.1	0.508547
3.220033	0.1	0.508964
3.221700	0.1	0.508070
3.223367	0.1	0.505447
3.225033	0.1	0.500083
3.226700	0.1	0.491917
3.228367	0.1	0.482976
3.230033	0.1	0.477076
3.231700	0.1	0.476778
3.233367	0.1	0.480473
3.235033	0.1	0.484228
3.236700	0.1	0.484943
3.238367	0.1	0.481308
3.240033	0.1	0.473917
3.241700	0.1	0.464499
3.243367	0.1	0.454903
3.245033	0.1	0.446796
3.246700	0.1	0.441551
3.248367	0.1	0.439525
3.250033	0.1	0.440180
3.251700	0.1	0.442565
3.253367	0.1	0.445485
3.255033	0.1	0.447452
3.256700	0.1	0.447989
3.258367	0.1	0.448287
3.260033	0.1	0.449002
3.261700	0.1	0.449717
3.263367	0.1	0.449240
3.265033	0.1	0.446558
3.266700	0.1	0.441432
3.268367	0.1	0.434935
3.270033	0.1	0.429332
3.271700	0.1	0.425816
3.273367	0.1	0.423968
3.275033	0.1	0.422001
3.276700	0.1	0.418961
3.278367	0.1	0.415623
3.280033	0.1	0.412881
3.281700	0.1	0.410616
3.283367	0.1	0.408351
3.285033	0.1	0.407159
3.286700	0.1	0.407577
3.288367	0.1	0.408232
3.290033	0.1	0.407934
3.291700	0.1	0.406802
3.293367	0.1	0.405133
3.295033	0.1	0.402749
3.296700	0.1	0.398934
3.298367	0.1	0.392973
3.300033	0.1	0.385642
3.301700	0.1	0.378788
3.303367	0.1	0.374556
3.305033	0.1	0.374138
3.306700	0.1	0.377178
3.308367	0.1	0.381470
3.310033	0.1	0.384450
3.311700	0.1	0.384331
3.313367	0.1	0.381649
3.315033	0.1	0.378191
3.316700	0.1	0.374913
3.318367	0.1	0.371635
3.320033	0.1	0.367761
3.321700	0.1	0.363350
3.323367	0.1	0.359237
3.325033	0.1	0.356138
3.326700	0.1	0.353932
3.328367	0.1	0.351489
3.330033	0.1	0.347972
3.331700	0.1	0.343740
3.333367	0.1	0.339508
3.335033	0.1	0.335634
3.336700	0.1	0.332654
3.338367	0.1	0.331521
3.340033	0.1	0.332594
3.341700	0.1	0.334620
3.343367	0.1	0.335395
3.345033	0.1	0.333369
3.346700	0.1	0.329018
3.348367	0.1	0.324607
3.350033	0.1	0.321865
3.351700	0.1	0.320613
3.353367	0.1	0.319302
3.355033	0.1	0.316918
3.356700	0.1	0.314057
3.358367	0.1	0.312984
3.360033	0.1	0.315726
3.361700	0.1	0.321507
3.363367	0.1	0.326931
3.365033	0.1	0.329375
3.366700	0.1	0.329435
3.368367	0.1	0.330150
3.370033	0.1	0.332654
3.371700	0.1	0.334680
3.373367	0.1	0.333130
3.375033	0.1	0.327051
3.376700	0.1	0.318050
3.378367	0.1	0.308752
3.380033	0.1	0.301063
3.381700	0.1	0.295281
3.383367	0.1	0.290394
3.385033	0.1	0.285745
3.386700	0.1	0.281990
3.388367	0.1	0.279903
3.390033	0.1	0.278890
3.391700	0.1	0.277281
3.393367	0.1	0.274539
3.395033	0.1	0.271738
3.396700	0.1	0.270784
3.398367	0.1	0.272691
3.400033	0.1	0.276566
3.401700	0.1	0.280976
3.403367	0.1	0.284851
3.405033	0.1	0.287652
3.406700	0.1	0.288367
3.408367	0.1	0.286162
3.410033	0.1	0.282049
3.411700	0.1	0.278950
3.413367	0.1	0.278950
3.415033	0.1	0.281334
3.416700	0.1	0.283957
3.418367	0.1	0.285268
3.420033	0.1	0.285387
3.421700	0.1	0.285029
3.423367	0.1	0.284612
3.425033	0.1	0.283718
3.426700	0.1	0.281692
3.428367	0.1	0.278234
3.430033	0.1	0.273228
3.431700	0.1	0.267565
3.433367	0.1	0.262976
3.435033	0.1	0.261486
3.436700	0.1	0.262618
3.438367	0.1	0.264168
3.440033	0.1	0.264943
3.441700	0.1	0.265062
3.443367	0.1	0.264943
3.445033	0.1	0.265241
3.446700	0.1	0.266910
3.448367	0.1	0.270724
3.450033	0.1	0.276566
3.451700	0.1	0.283599
3.453367	0.1	0.290334
3.455033	0.1	0.295341
3.456700	0.1	0.298679
3.458367	0.1	0.301361
3.460033	0.1	0.304580
3.461700	0.1	0.308633
3.463367	0.1	0.312626
3.465033	0.1	0.315845
3.466700	0.1	0.319362
3.468367	0.1	0.323951
3.470033	0.1	0.328898
3.471700	0.1	0.332713
3.473367	0.1	0.335693
3.475033	0.1	0.339925
3.476700	0.1	0.346005
3.478367	0.1	0.351667
3.480033	0.1	0.354171
3.481700	0.1	0.352979
3.483367	0.1	0.350595
3.485033	0.1	0.350118
3.486700	0.1	0.352204
3.488367	0.1	0.355124
3.490033	0.1	0.357568
3.491700	0.1	0.359237
3.493367	0.1	0.359476
3.495033	0.1	0.356615
3.496700	0.1	0.350297
3.498367	0.1	0.341833
3.500033	0.1	0.333488
3.501700	0.1	0.327408
3.503367	0.1	0.324965
3.505033	0.1	0.326633
3.506700	0.1	0.331759
3.508367	0.1	0.338495
3.510033	0.1	0.343740
3.511700	0.1	0.344872
3.513367	0.1	0.342488
3.515033	0.1	0.339329
3.516700	0.1	0.336826
3.518367	0.1	0.334024
3.520033	0.1	0.329793
3.521700	0.1	0.324786
3.523367	0.1	0.321031
3.525033	0.1	0.318825
3.526700	0.1	0.316262
3.528367	0.1	0.311434
3.530033	0.1	0.305116
3.531700	0.1	0.299156
3.533367	0.1	0.294149
3.535033	0.1	0.289202
3.536700	0.1	0.282645
3.538367	0.1	0.274599
3.540033	0.1	0.266612
3.541700	0.1	0.259936
3.543367	0.1	0.254750
3.545033	0.1	0.250280
3.546700	0.1	0.245750
3.548367	0.1	0.240743
3.550033	0.1	0.235081
3.551700	0.1	0.229180
3.553367	0.1	0.224113
3.555033	0.1	0.220835
3.556700	0.1	0.219464
3.558367	0.1	0.218868
3.560033	0.1	0.218034
3.561700	0.1	0.216901
3.563367	0.1	0.215828
3.565033	0.1	0.214875
3.566700	0.1	0.213742
3.568367	0.1	0.212073
3.570033	0.1	0.210106
3.571700	0.1	0.209272
3.573367	0.1	0.210583
3.575033	0.1	0.212669
3.576700	0.1	0.212133
3.578367	0.1	0.207126
3.580033	0.1	0.199139
3.581700	0.1	0.191689
3.583367	0.1	0.187993
3.585033	0.1	0.189543
3.586700	0.1	0.196576
3.588367	0.1	0.207245
3.590033	0.1	0.217795
3.591700	0.1	0.223577
3.593367	0.1	0.222623
3.595033	0.1	0.216723
3.596700	0.1	0.209808
3.598367	0.1	0.205100
3.600033	0.1	0.203967
3.601700	0.1	0.206411
3.603367	0.1	0.211060
3.605033	0.1	0.216007
3.606700	0.1	0.219584
3.608367	0.1	0.221014
3.610033	0.1	0.219822
3.611700	0.1	0.216246
3.613367	0.1	0.211358
3.615033	0.1	0.206947
3.616700	0.1	0.203908
3.618367	0.1	0.202000
3.620033	0.1	0.200808
3.621700	0.1	0.200987
3.623367	0.1	0.203669
3.625033	0.1	0.209034
3.626700	0.1	0.215292
3.628367	0.1	0.219762
3.630033	0.1	0.220478
3.631700	0.1	0.217378
3.633367	0.1	0.211477
3.635033	0.1	0.204146
3.636700	0.1	0.197470
3.638367	0.1	0.193954
3.640033	0.1	0.194430
3.641700	0.1	0.197768
3.643367	0.1	0.201941
3.645033	0.1	0.205278
3.646700	0.1	0.206709
3.648367	0.1	0.206351
3.650033	0.1	0.204921
3.651700	0.1	0.202417
3.653367	0.1	0.198424
3.655033	0.1	0.193954
3.656700	0.1	0.190139
3.658367	0.1	0.187099
3.660033	0.1	0.184357
3.661700	0.1	0.182033
3.663367	0.1	0.180423
3.665033	0.1	0.178933
3.666700	0.1	0.177383
3.668367	0.1	0.176370
3.670033	0.1	0.176191
3.671700	0.1	0.176311
3.673367	0.1	0.176489
3.675033	0.1	0.176370
3.676700	0.1	0.174940
3.678367	0.1	0.172079
3.680033	0.1	0.168979
3.681700	0.1	0.166774
3.683367	0.1	0.164926
3.685033	0.1	0.161767
3.686700	0.1	0.157475
3.688367	0.1	0.154972
3.690033	0.1	0.157058
3.691700	0.1	0.163615
3.693367	0.1	0.171483
3.695033	0.1	0.176966
3.696700	0.1	0.178576
3.698367	0.1	0.176668
3.700033	0.1	0.172377
3.701700	0.1	0.167727
3.703367	0.1	0.163913
3.705033	0.1	0.160635
3.706700	0.1	0.157356
3.708367	0.1	0.155032
3.710033	0.1	0.155628
3.711700	0.1	0.159800
3.713367	0.1	0.165224
3.715033	0.1	0.169635
3.716700	0.1	0.172615
3.718367	0.1	0.175416
3.720033	0.1	0.178754
3.721700	0.1	0.182867
3.723367	0.1	0.187159
3.725033	0.1	0.190198
3.726700	0.1	0.191331
3.728367	0.1	0.190675
3.730033	0.1	0.188112
3.731700	0.1	0.184178
3.733367	0.1	0.180662
3.735033	0.1	0.178635
3.736700	0.1	0.177383
3.738367	0.1	0.176072
3.740033	0.1	0.175476
3.741700	0.1	0.176728
3.743367	0.1	0.179350
3.745033	0.1	0.181973
3.746700	0.1	0.183940
3.748367	0.1	0.185192
3.750033	0.1	0.185728
3.751700	0.1	0.185788
3.753367	0.1	0.185609
3.755033	0.1	0.184536
3.756700	0.1	0.181854
3.758367	0.1	0.178754
3.760033	0.1	0.177264
3.761700	0.1	0.178099
3.763367	0.1	0.180304
3.765033	0.1	0.181913
3.766700	0.1	0.182509
3.768367	0.1	0.183165
3.770033	0.1	0.184119
3.771700	0.1	0.184715
3.773367	0.1	0.184774
3.775033	0.1	0.184655
3.776700	0.1	0.184357
3.778367	0.1	0.183821
3.780033	0.1	0.183642
3.781700	0.1	0.185490
3.783367	0.1	0.189483
3.785033	0.1	0.193357
3.786700	0.1	0.195444
3.788367	0.1	0.196457
3.790033	0.1	0.197887
3.791700	0.1	0.200868
3.793367	0.1	0.204504
3.795033	0.1	0.206292
3.796700	0.1	0.205040
3.798367	0.1	0.201821
3.800033	0.1	0.198662
3.801700	0.1	0.196457
3.803367	0.1	0.195444
3.805033	0.1	0.195920
3.806700	0.1	0.197709
3.808367	0.1	0.199735
3.810033	0.1	0.201046
3.811700	0.1	0.201583
3.813367	0.1	0.202596
3.815033	0.1	0.204146
3.816700	0.1	0.204325
3.818367	0.1	0.202000
3.820033	0.1	0.198126
3.821700	0.1	0.194788
3.823367	0.1	0.193059
3.825033	0.1	0.192761
3.826700	0.1	0.193596
3.828367	0.1	0.195742
3.830033	0.1	0.199616
3.831700	0.1	0.204742
3.833367	0.1	0.209510
3.835033	0.1	0.211597
3.836700	0.1	0.209987
3.838367	0.1	0.205755
3.840033	0.1	0.201166
3.841700	0.1	0.197768
3.843367	0.1	0.195444
3.845033	0.1	0.194013
3.846700	0.1	0.194550
3.848367	0.1	0.197530
3.850033	0.1	0.200629
3.851700	0.1	0.200689
3.853367	0.1	0.197828
3.855033	0.1	0.195563
3.856700	0.1	0.196993
3.858367	0.1	0.201285
3.860033	0.1	0.205278
3.861700	0.1	0.207126
3.863367	0.1	0.206530
3.865033	0.1	0.203788
3.866700	0.1	0.199318
3.868367	0.1	0.194371
3.870033	0.1	0.191093
3.871700	0.1	0.190258
3.873367	0.1	0.190556
3.875033	0.1	0.191152
3.876700	0.1	0.192642
3.878367	0.1	0.195146
3.880033	0.1	0.197232
3.881700	0.1	0.197589
3.883367	0.1	0.196695
3.885033	0.1	0.194907
3.886700	0.1	0.191748
3.888367	0.1	0.187337
3.890033	0.1	0.183284
3.891700	0.1	0.181198
3.893367	0.1	0.180841
3.895033	0.1	0.181437
3.896700	0.1	0.182807
3.898367	0.1	0.184536
3.900033	0.1	0.184298
3.901700	0.1	0.179827
3.903367	0.1	0.172377
3.905033	0.1	0.166774
3.906700	0.1	0.166237
3.908367	0.1	0.169754
3.910033	0.1	0.174046
3.911700	0.1	0.176549
3.913367	0.1	0.176370
3.915033	0.1	0.174224
3.916700	0.1	0.172436
3.918367	0.1	0.173271
3.920033	0.1	0.177026
3.921700	0.1	0.181496
3.923367	0.1	0.183821
3.925033	0.1	0.181735
3.926700	0.1	0.175238
3.928367	0.1	0.166774
3.930033	0.1	0.160158
3.931700	0.1	0.157356
3.933367	0.1	0.158131
3.935033	0.1	0.160992
3.936700	0.1	0.164747
3.938367	0.1	0.168204
3.940033	0.1	0.170589
3.941700	0.1	0.171661
3.943367	0.1	0.172198
3.945033	0.1	0.172973
3.946700	0.1	0.173748
3.948367	0.1	0.174165
3.950033	0.1	0.174224
3.951700	0.1	0.172794
3.953367	0.1	0.168383
3.955033	0.1	0.161767
3.956700	0.1	0.155568
3.958367	0.1	0.151098
3.960033	0.1	0.147522
3.961700	0.1	0.144899
3.963367	0.1	0.144303
3.965033	0.1	0.145674
3.966700	0.1	0.147760
3.968367	0.1	0.150025
3.970033	0.1	0.153899
3.971700	0.1	0.160158
3.973367	0.1	0.166595
3.975033	0.1	0.169635
3.976700	0.1	0.166893
3.978367	0.1	0.158846
3.980033	0.1	0.148177
3.981700	0.1	0.138402
3.983367	0.1	0.131905
3.985033	0.1	0.129461
3.986700	0.1	0.130832
3.988367	0.1	0.135005
3.990033	0.1	0.141323
3.991700	0.1	0.149369
3.993367	0.1	0.156760
3.995033	0.1	0.160575
3.996700	0.1	0.160038
3.998367	0.1	0.156760
4.000033	0.1	0.152051
4.001700	0.1	0.146747
4.003367	0.1	0.141680
4.005033	0.1	0.138164
4.006700	0.1	0.136793
4.008367	0.1	0.137091
4.010033	0.1	0.137806
4.011700	0.1	0.138164
4.013367	0.1	0.138640
4.015033	0.1	0.140250
4.016700	0.1	0.142932
4.018367	0.1	0.145972
4.020033	0.1	0.148296
4.021700	0.1	0.148952
4.023367	0.1	0.147223
4.025033	0.1	0.143647
4.026700	0.1	0.139654
4.028367	0.1	0.136793
4.030033	0.1	0.136077
4.031700	0.1	0.137031
4.033367	0.1	0.138402
4.035033	0.1	0.139236
4.036700	0.1	0.138760
4.038367	0.1	0.136912
4.040033	0.1	0.135362
4.041700	0.1	0.136375
4.043367	0.1	0.140607
4.045033	0.1	0.146449
4.046700	0.1	0.150979
4.048367	0.1	0.152469
4.050033	0.1	0.151217
4.051700	0.1	0.148654
4.053367	0.1	0.145197
4.055033	0.1	0.141263
4.056700	0.1	0.138044
4.058367	0.1	0.137389
4.060033	0.1	0.139415
4.061700	0.1	0.142515
4.063367	0.1	0.145316
4.065033	0.1	0.148118
4.066700	0.1	0.151515
4.068367	0.1	0.155389
4.070033	0.1	0.158310
4.071700	0.1	0.159025
4.073367	0.1	0.156403
4.075033	0.1	0.149369
4.076700	0.1	0.138938
4.078367	0.1	0.129223
4.080033	0.1	0.124872
4.081700	0.1	0.127792
4.083367	0.1	0.135779
4.085033	0.1	0.144482
4.086700	0.1	0.149548
4.088367	0.1	0.148714
4.090033	0.1	0.142753
4.091700	0.1	0.134587
4.093367	0.1	0.127375
4.095033	0.1	0.122845
4.096700	0.1	0.120223
4.098367	0.1	0.117838
4.100033	0.1	0.115335
4.101700	0.1	0.113487
4.103367	0.1	0.112772
4.105033	0.1	0.113308
4.106700	0.1	0.114560
4.108367	0.1	0.115693
4.110033	0.1	0.116944
4.111700	0.1	0.119090
4.113367	0.1	0.121593
4.115033	0.1	0.122964
4.116700	0.1	0.123382
4.118367	0.1	0.124156
4.120033	0.1	0.125349
4.121700	0.1	0.125349
4.123367	0.1	0.123084
4.125033	0.1	0.119507
4.126700	0.1	0.116646
4.128367	0.1	0.115812
4.130033	0.1	0.116646
4.131700	0.1	0.117779
4.133367	0.1	0.118792
4.135033	0.1	0.120282
4.136700	0.1	0.123024
4.138367	0.1	0.126719
4.140033	0.1	0.130117
4.141700	0.1	0.132024
4.143367	0.1	0.132203
4.145033	0.1	0.131190
4.146700	0.1	0.129342
4.148367	0.1	0.126600
4.150033	0.1	0.123322
4.151700	0.1	0.119865
4.153367	0.1	0.116229
4.155033	0.1	0.112891
4.156700	0.1	0.110269
4.158367	0.1	0.108421
4.160033	0.1	0.107944
4.161700	0.1	0.109375
4.163367	0.1	0.111520
4.165033	0.1	0.112832
4.166700	0.1	0.113308
4.168367	0.1	0.113606
4.170033	0.1	0.113308
4.171700	0.1	0.111640
4.173367	0.1	0.108838
4.175033	0.1	0.106335
4.176700	0.1	0.104845
4.178367	0.1	0.103474
4.180033	0.1	0.101626
4.181700	0.1	0.100195
4.183367	0.1	0.099957
4.185033	0.1	0.100076
4.186700	0.1	0.098586
4.188367	0.1	0.094950
4.190033	0.1	0.091076
4.191700	0.1	0.088930
4.193367	0.1	0.088334
4.195033	0.1	0.087738
4.196700	0.1	0.086963
4.198367	0.1	0.087857
4.200033	0.1	0.091612
4.201700	0.1	0.097096
4.203367	0.1	0.102401
4.205033	0.1	0.106573
4.206700	0.1	0.109494
4.208367	0.1	0.111461
4.210033	0.1	0.112653
4.211700	0.1	0.112832
4.213367	0.1	0.111580
4.215033	0.1	0.109375
4.216700	0.1	0.106812
4.218367	0.1	0.103831
4.220033	0.1	0.100672
4.221700	0.1	0.098467
4.223367	0.1	0.098050
4.225033	0.1	0.098646
4.226700	0.1	0.098825
4.228367	0.1	0.098228
4.230033	0.1	0.097215
4.231700	0.1	0.095725
4.233367	0.1	0.093520
4.235033	0.1	0.090182
4.236700	0.1	0.085592
4.238367	0.1	0.080585
4.240033	0.1	0.077426
4.241700	0.1	0.077546
4.243367	0.1	0.080347
4.245033	0.1	0.083685
4.246700	0.1	0.086427
4.248367	0.1	0.089169
4.250033	0.1	0.093520
4.251700	0.1	0.100255
4.253367	0.1	0.107765
4.255033	0.1	0.113010
4.256700	0.1	0.113428
4.258367	0.1	0.109255
4.260033	0.1	0.102818
4.261700	0.1	0.096381
4.263367	0.1	0.091076
4.265033	0.1	0.087678
4.266700	0.1	0.087261
4.268367	0.1	0.089586
4.270033	0.1	0.091910
4.271700	0.1	0.091791
4.273367	0.1	0.089645
4.275033	0.1	0.087917
4.276700	0.1	0.088096
4.278367	0.1	0.089467
4.280033	0.1	0.090659
4.281700	0.1	0.091434
4.283367	0.1	0.092208
4.285033	0.1	0.092685
4.286700	0.1	0.091672
4.288367	0.1	0.088394
4.290033	0.1	0.083387
4.291700	0.1	0.077903
4.293367	0.1	0.074029
4.295033	0.1	0.073671
4.296700	0.1	0.077367
4.298367	0.1	0.083864
4.300033	0.1	0.090599
4.301700	0.1	0.095248
4.303367	0.1	0.096679
4.305033	0.1	0.095129
4.306700	0.1	0.091255
4.308367	0.1	0.086606
4.310033	0.1	0.083327
4.311700	0.1	0.082731
4.313367	0.1	0.084579
4.315033	0.1	0.087976
4.316700	0.1	0.091553
4.318367	0.1	0.093758
4.320033	0.1	0.093877
4.321700	0.1	0.092685
4.323367	0.1	0.091910
4.325033	0.1	0.093341
4.326700	0.1	0.097334
4.328367	0.1	0.102162
4.330033	0.1	0.105739
4.331700	0.1	0.107229
4.333367	0.1	0.107348
4.335033	0.1	0.106990
4.336700	0.1	0.107110
4.338367	0.1	0.108182
4.340033	0.1	0.109494
4.341700	0.1	0.109613
4.343367	0.1	0.108361
4.345033	0.1	0.106215
4.346700	0.1	0.104070
4.348367	0.1	0.102937
4.350033	0.1	0.103891
4.351700	0.1	0.106633
4.353367	0.1	0.109613
4.355033	0.1	0.111222
4.356700	0.1	0.111163
4.358367	0.1	0.110447
4.360033	0.1	0.110924
4.361700	0.1	0.113726
4.363367	0.1	0.117600
4.365033	0.1	0.119805
4.366700	0.1	0.118971
4.368367	0.1	0.115871
4.370033	0.1	0.111282
4.371700	0.1	0.105679
4.373367	0.1	0.100493
4.375033	0.1	0.097454
4.376700	0.1	0.097275
4.378367	0.1	0.099003
4.380033	0.1	0.101209
4.381700	0.1	0.103235
4.383367	0.1	0.105977
4.385033	0.1	0.110209
4.386700	0.1	0.115454
4.388367	0.1	0.120461
4.390033	0.1	0.124633
4.391700	0.1	0.128090
4.393367	0.1	0.130773
4.395033	0.1	0.132024
4.396700	0.1	0.131011
4.398367	0.1	0.127792
4.400033	0.1	0.123084
4.401700	0.1	0.118017
4.403367	0.1	0.113666
4.405033	0.1	0.111341
4.406700	0.1	0.112057
4.408367	0.1	0.115573
4.410033	0.1	0.120342
4.411700	0.1	0.124753
4.413367	0.1	0.127792
4.415033	0.1	0.129163
4.416700	0.1	0.129700
4.418367	0.1	0.131249
4.420033	0.1	0.135183
4.421700	0.1	0.141084
4.423367	0.1	0.147879
4.425033	0.1	0.154555
4.426700	0.1	0.159383
4.428367	0.1	0.161469
4.430033	0.1	0.162363
4.431700	0.1	0.164032
4.433367	0.1	0.166297
4.435033	0.1	0.167668
4.436700	0.1	0.167131
4.438367	0.1	0.164986
4.440033	0.1	0.162661
4.441700	0.1	0.161171
4.443367	0.1	0.160813
4.445033	0.1	0.162065
4.446700	0.1	0.164568
4.448367	0.1	0.166953
4.450033	0.1	0.167549
4.451700	0.1	0.165701
4.453367	0.1	0.163198
4.455033	0.1	0.163138
4.456700	0.1	0.167131
4.458367	0.1	0.173867
4.460033	0.1	0.180304
4.461700	0.1	0.184298
4.463367	0.1	0.185013
4.465033	0.1	0.183165
4.466700	0.1	0.180423
4.468367	0.1	0.177860
4.470033	0.1	0.175118
4.471700	0.1	0.170708
4.473367	0.1	0.163913
4.475033	0.1	0.157237
4.476700	0.1	0.154257
4.478367	0.1	0.155985
4.480033	0.1	0.160635
4.481700	0.1	0.166833
4.483367	0.1	0.173748
4.485033	0.1	0.179410
4.486700	0.1	0.182211
4.488367	0.1	0.182629
4.490033	0.1	0.182152
4.491700	0.1	0.181079
4.493367	0.1	0.179529
4.495033	0.1	0.178576
4.496700	0.1	0.179231
4.498367	0.1	0.180841
4.500033	0.1	0.181735
4.501700	0.1	0.181258
4.503367	0.1	0.180066
4.505033	0.1	0.179589
4.506700	0.1	0.179410
4.508367	0.1	0.177860
4.510033	0.1	0.173926
4.511700	0.1	0.169277
4.513367	0.1	0.166595
4.515033	0.1	0.166297
4.516700	0.1	0.166953
4.518367	0.1	0.167310
4.520033	0.1	0.167489
4.521700	0.1	0.167787
4.523367	0.1	0.167668
4.525033	0.1	0.166297
4.526700	0.1	0.162601
4.528367	0.1	0.156462
4.530033	0.1	0.149548
4.531700	0.1	0.144005
4.533367	0.1	0.141382
4.535033	0.1	0.141919
4.536700	0.1	0.144422
4.538367	0.1	0.147462
4.540033	0.1	0.150621
4.541700	0.1	0.153363
4.543367	0.1	0.154972
4.545033	0.1	0.155330
4.546700	0.1	0.156164
4.548367	0.1	0.158727
4.550033	0.1	0.161767
4.551700	0.1	0.163555
4.553367	0.1	0.163555
4.555033	0.1	0.162482
4.556700	0.1	0.160992
4.558367	0.1	0.159681
4.560033	0.1	0.159204
4.561700	0.1	0.159919
4.563367	0.1	0.161886
4.565033	0.1	0.163913
4.566700	0.1	0.164568
4.568367	0.1	0.163257
4.570033	0.1	0.161409
4.571700	0.1	0.160992
4.573367	0.1	0.162721
4.575033	0.1	0.164986
4.576700	0.1	0.165701
4.578367	0.1	0.164270
4.580033	0.1	0.162065
4.581700	0.1	0.160396
4.583367	0.1	0.159681
4.585033	0.1	0.158787
4.586700	0.1	0.156760
4.588367	0.1	0.154376
4.590033	0.1	0.152946
4.591700	0.1	0.152349
4.593367	0.1	0.151157
4.595033	0.1	0.148833
4.596700	0.1	0.145435
4.598367	0.1	0.141382
4.600033	0.1	0.137568
4.601700	0.1	0.135183
4.603367	0.1	0.135601
4.605033	0.1	0.139117
4.606700	0.1	0.143409
4.608367	0.1	0.145674
4.610033	0.1	0.146508
4.611700	0.1	0.149250
4.613367	0.1	0.155389
4.615033	0.1	0.162065
4.616700	0.1	0.164807
4.618367	0.1	0.161946
4.620033	0.1	0.155211
4.621700	0.1	0.147879
4.623367	0.1	0.142515
4.625033	0.1	0.140190
4.626700	0.1	0.140905
4.628367	0.1	0.144482
4.630033	0.1	0.150263
4.631700	0.1	0.156879
4.633367	0.1	0.162363
4.635033	0.1	0.164568
4.636700	0.1	0.162959
4.638367	0.1	0.159264
4.640033	0.1	0.155330
4.641700	0.1	0.150859
4.643367	0.1	0.144959
4.645033	0.1	0.137985
4.646700	0.1	0.132203
4.648367	0.1	0.129402
4.650033	0.1	0.129700
4.651700	0.1	0.132084
4.653367	0.1	0.135303
4.655033	0.1	0.138521
4.656700	0.1	0.141442
4.658367	0.1	0.143886
4.660033	0.1	0.145614
4.661700	0.1	0.146687
4.663367	0.1	0.147522
4.665033	0.1	0.147939
4.666700	0.1	0.146985
4.668367	0.1	0.143766
4.670033	0.1	0.138581
4.671700	0.1	0.133038
4.673367	0.1	0.129282
4.675033	0.1	0.128269
4.676700	0.1	0.129282
4.678367	0.1	0.131369
4.680033	0.1	0.134528
4.681700	0.1	0.138521
4.683367	0.1	0.142336
4.685033	0.1	0.145376
4.686700	0.1	0.148475
4.688367	0.1	0.152349
4.690033	0.1	0.155807
4.691700	0.1	0.156820
4.693367	0.1	0.154853
4.695033	0.1	0.150740
4.696700	0.1	0.145614
4.698367	0.1	0.140429
4.700033	0.1	0.135839
4.701700	0.1	0.131905
4.703367	0.1	0.129104
4.705033	0.1	0.128329
4.706700	0.1	0.129581
4.708367	0.1	0.131428
4.710033	0.1	0.132501
4.711700	0.1	0.132442
4.713367	0.1	0.131786
4.715033	0.1	0.131428
4.716700	0.1	0.132799
4.718367	0.1	0.137091
4.720033	0.1	0.142932
4.721700	0.1	0.147343
4.723367	0.1	0.148952
4.725033	0.1	0.148237
4.726700	0.1	0.145972
4.728367	0.1	0.142932
4.730033	0.1	0.141323
4.731700	0.1	0.143051
4.733367	0.1	0.147700
4.735033	0.1	0.152707
4.736700	0.1	0.155091
4.738367	0.1	0.153720
4.740033	0.1	0.149250
4.741700	0.1	0.143945
4.743367	0.1	0.140071
4.745033	0.1	0.138760
4.746700	0.1	0.139594
4.748367	0.1	0.141084
4.750033	0.1	0.141203
4.751700	0.1	0.138700
4.753367	0.1	0.134826
4.755033	0.1	0.132620
4.756700	0.1	0.133634
4.758367	0.1	0.136793
4.760033	0.1	0.140786
4.761700	0.1	0.145614
4.763367	0.1	0.151396
4.765033	0.1	0.156999
4.766700	0.1	0.161052
4.768367	0.1	0.163436
4.770033	0.1	0.164032
4.771700	0.1	0.161827
4.773367	0.1	0.156283
4.775033	0.1	0.148535
4.776700	0.1	0.141025
4.778367	0.1	0.135303
4.780033	0.1	0.131130
4.781700	0.1	0.128269
4.783367	0.1	0.128090
4.785033	0.1	0.131905
4.786700	0.1	0.137985
4.788367	0.1	0.143111
4.790033	0.1	0.146091
4.791700	0.1	0.147939
4.793367	0.1	0.150383
4.795033	0.1	0.154018
4.796700	0.1	0.158310
4.798367	0.1	0.162125
4.800033	0.1	0.164747
4.801700	0.1	0.165582
4.803367	0.1	0.163853
4.805033	0.1	0.159800
4.806700	0.1	0.154018
4.808367	0.1	0.147104
4.810033	0.1	0.140309
4.811700	0.1	0.135541
4.813367	0.1	0.133395
4.815033	0.1	0.132501
4.816700	0.1	0.131726
4.818367	0.1	0.131369
4.820033	0.1	0.132501
4.821700	0.1	0.135124
4.823367	0.1	0.137270
4.825033	0.1	0.136793
4.826700	0.1	0.134408
4.828367	0.1	0.132918
4.830033	0.1	0.133753
4.831700	0.1	0.136077
4.833367	0.1	0.138342
4.835033	0.1	0.140369
4.836700	0.1	0.142694
4.838367	0.1	0.146031
4.840033	0.1	0.150561
4.841700	0.1	0.155032
4.843367	0.1	0.156164
4.845033	0.1	0.151634
4.846700	0.1	0.142694
4.848367	0.1	0.133455
4.850033	0.1	0.127494
4.851700	0.1	0.125766
4.853367	0.1	0.127554
4.855033	0.1	0.130534
4.856700	0.1	0.132024
4.858367	0.1	0.130773
4.860033	0.1	0.127733
4.861700	0.1	0.124991
4.863367	0.1	0.124335
4.865033	0.1	0.126123
4.866700	0.1	0.129879
4.868367	0.1	0.134647
4.870033	0.1	0.138640
4.871700	0.1	0.139236
4.873367	0.1	0.134528
4.875033	0.1	0.125706
4.876700	0.1	0.116766
4.878367	0.1	0.111043
4.880033	0.1	0.109613
4.881700	0.1	0.112176
4.883367	0.1	0.117958
4.885033	0.1	0.125289
4.886700	0.1	0.131845
4.888367	0.1	0.136912
4.890033	0.1	0.141084
4.891700	0.1	0.144601
4.893367	0.1	0.146866
4.895033	0.1	0.146687
4.896700	0.1	0.143707
4.898367	0.1	0.138938
4.900033	0.1	0.135064
4.901700	0.1	0.133753
4.903367	0.1	0.134170
4.905033	0.1	0.134170
4.906700	0.1	0.132918
4.908367	0.1	0.132024
4.910033	0.1	0.133932
4.911700	0.1	0.139475
4.913367	0.1	0.147641
4.915033	0.1	0.156641
4.916700	0.1	0.164747
4.918367	0.1	0.170052
4.920033	0.1	0.171483
4.921700	0.1	0.170112
4.923367	0.1	0.168145
4.925033	0.1	0.166953
4.926700	0.1	0.166357
4.928367	0.1	0.166178
4.930033	0.1	0.167191
4.931700	0.1	0.170052
4.933367	0.1	0.174820
4.935033	0.1	0.180364
4.936700	0.1	0.185370
4.938367	0.1	0.188947
4.940033	0.1	0.190675
4.941700	0.1	0.191093
4.943367	0.1	0.191331
4.945033	0.1	0.191867
4.946700	0.1	0.193954
4.948367	0.1	0.199020
4.950033	0.1	0.206709
4.951700	0.1	0.215054
4.953367	0.1	0.222623
4.955033	0.1	0.229299
4.956700	0.1	0.235140
4.958367	0.1	0.239015
4.960033	0.1	0.240386
4.961700	0.1	0.240862
4.963367	0.1	0.243068
4.965033	0.1	0.247121
4.966700	0.1	0.251293
4.968367	0.1	0.254810
4.970033	0.1	0.258803
4.971700	0.1	0.264108
4.973367	0.1	0.270963
4.975033	0.1	0.278711
4.976700	0.1	0.286996
4.978367	0.1	0.295520
4.980033	0.1	0.304401
4.981700	0.1	0.313520
4.983367	0.1	0.323176
4.985033	0.1	0.334144
4.986700	0.1	0.346959
4.988367	0.1	0.360847
4.990033	0.1	0.373721
4.991700	0.1	0.384033
4.993367	0.1	0.391841
4.995033	0.1	0.398457
4.996700	0.1	0.405133
4.998367	0.1	0.412405
5.000033	0.1	0.420988
5.001700	0.1	0.431478
5.003367	0.1	0.443041
5.005033	0.1	0.454128
5.006700	0.1	0.463724
5.008367	0.1	0.472426
5.010033	0.1	0.481784
5.011700	0.1	0.493228
5.013367	0.1	0.506759
5.015033	0.1	0.520885
5.016700	0.1	0.533581
5.018367	0.1	0.544131
5.020033	0.1	0.553906
5.021700	0.1	0.564873
5.023367	0.1	0.577629
5.025033	0.1	0.591457
5.026700	0.1	0.604749
5.028367	0.1	0.616133
5.030033	0.1	0.626087
5.031700	0.1	0.635922
5.033367	0.1	0.646293
5.035033	0.1	0.656784
5.036700	0.1	0.667155
5.038367	0.1	0.677168
5.040033	0.1	0.686824
5.041700	0.1	0.696182
5.043367	0.1	0.705183
5.045033	0.1	0.714064
5.046700	0.1	0.722706
5.048367	0.1	0.730515
5.050033	0.1	0.737965
5.051700	0.1	0.747144
5.053367	0.1	0.759602
5.055033	0.1	0.774741
5.056700	0.1	0.790715
5.058367	0.1	0.805259
5.060033	0.1	0.816464
5.061700	0.1	0.823855
5.063367	0.1	0.828385
5.065033	0.1	0.831306
5.066700	0.1	0.833511
5.068367	0.1	0.836074
5.070033	0.1	0.839949
5.071700	0.1	0.845671
5.073367	0.1	0.853121
5.075033	0.1	0.862181
5.076700	0.1	0.871897
5.078367	0.1	0.881255
5.080033	0.1	0.890017
5.081700	0.1	0.898421
5.083367	0.1	0.907123
5.085033	0.1	0.916362
5.086700	0.1	0.925779
5.088367	0.1	0.934303
5.090033	0.1	0.940979
5.091700	0.1	0.944674
5.093367	0.1	0.945091
5.095033	0.1	0.943482
5.096700	0.1	0.942171
5.098367	0.1	0.943363
5.100033	0.1	0.947356
5.101700	0.1	0.953257
5.103367	0.1	0.960052
5.105033	0.1	0.966311
5.106700	0.1	0.970662
5.108367	0.1	0.972688
5.110033	0.1	0.973702
5.111700	0.1	0.974715
5.113367	0.1	0.975370
5.115033	0.1	0.975847
5.116700	0.1	0.977933
5.118367	0.1	0.983477
5.120033	0.1	0.991464
5.121700	0.1	0.998914
5.123367	0.1	1.003742
5.125033	0.1	1.006365
5.126700	0.1	1.008093
5.128367	0.1	1.010239
5.130033	0.1	1.013875
5.131700	0.1	1.018763
5.133367	0.1	1.023054
5.135033	0.1	1.025319
5.136700	0.1	1.025677
5.138367	0.1	1.025498
5.140033	0.1	1.025856
5.141700	0.1	1.026630
5.143367	0.1	1.027286
5.145033	0.1	1.028001
5.146700	0.1	1.029313
5.148367	0.1	1.031458
5.150033	0.1	1.034319
5.151700	0.1	1.037836
5.153367	0.1	1.042664
5.155033	0.1	1.048982
5.156700	0.1	1.055181
5.158367	0.1	1.058877
5.160033	0.1	1.058877
5.161700	0.1	1.056314
5.163367	0.1	1.053870
5.165033	0.1	1.053095
5.166700	0.1	1.053631
5.168367	0.1	1.054168
5.170033	0.1	1.053989
5.171700	0.1	1.053214
5.173367	0.1	1.052558
5.175033	0.1	1.053751
5.176700	0.1	1.058281
5.178367	0.1	1.066029
5.180033	0.1	1.075268
5.181700	0.1	1.083791
5.183367	0.1	1.090109
5.185033	0.1	1.094282
5.186700	0.1	1.097024
5.188367	0.1	1.098692
5.190033	0.1	1.099825
5.191700	0.1	1.101136
5.193367	0.1	1.103282
5.195033	0.1	1.105964
5.196700	0.1	1.108110
5.198367	0.1	1.109481
5.200033	0.1	1.110733
5.201700	0.1	1.113296
5.203367	0.1	1.118183
5.205033	0.1	1.124859
5.206700	0.1	1.131415
5.208367	0.1	1.136899
5.210033	0.1	1.141250
5.211700	0.1	1.144707
5.213367	0.1	1.147628
5.215033	0.1	1.149714
5.216700	0.1	1.150429
5.218367	0.1	1.149893
5.220033	0.1	1.149178
5.221700	0.1	1.148760
5.223367	0.1	1.148343
5.225033	0.1	1.147926
5.226700	0.1	1.147807
5.228367	0.1	1.149714
5.230033	0.1	1.155675
5.231700	0.1	1.165807
5.233367	0.1	1.177788
5.235033	0.1	1.188755
5.236700	0.1	1.196981
5.238367	0.1	1.201987
5.240033	0.1	1.204729
5.241700	0.1	1.206696
5.243367	0.1	1.208603
5.245033	0.1	1.209915
5.246700	0.1	1.209557
5.248367	0.1	1.207829
5.250033	0.1	1.206398
5.251700	0.1	1.206517
5.253367	0.1	1.207829
5.255033	0.1	1.209796
5.256700	0.1	1.213372
5.258367	0.1	1.219809
5.260033	0.1	1.227737
5.261700	0.1	1.234829
5.263367	0.1	1.240373
5.265033	0.1	1.244962
5.266700	0.1	1.248479
5.268367	0.1	1.249969
5.270033	0.1	1.248658
5.271700	0.1	1.245201
5.273367	0.1	1.241267
5.275033	0.1	1.238227
5.276700	0.1	1.236200
5.278367	0.1	1.234949
5.280033	0.1	1.234949
5.281700	0.1	1.235843
5.283367	0.1	1.236379
5.285033	0.1	1.235783
5.286700	0.1	1.234293
5.288367	0.1	1.232743
5.290033	0.1	1.231253
5.291700	0.1	1.229942
5.293367	0.1	1.229286
5.295033	0.1	1.229584
5.296700	0.1	1.230896
5.298367	0.1	1.233518
5.300033	0.1	1.237869
5.301700	0.1	1.243889
5.303367	0.1	1.250088
5.305033	0.1	1.254022
5.306700	0.1	1.254678
5.308367	0.1	1.253009
5.310033	0.1	1.251042
5.311700	0.1	1.250386
5.313367	0.1	1.251936
5.315033	0.1	1.256049
5.316700	0.1	1.261830
5.318367	0.1	1.267016
5.320033	0.1	1.269877
5.321700	0.1	1.270413
5.323367	0.1	1.269579
5.325033	0.1	1.268387
5.326700	0.1	1.268029
5.328367	0.1	1.269400
5.330033	0.1	1.271665
5.331700	0.1	1.272619
5.333367	0.1	1.271069
5.335033	0.1	1.267493
5.336700	0.1	1.262903
5.338367	0.1	1.258075
5.340033	0.1	1.253665
5.341700	0.1	1.249969
5.343367	0.1	1.247227
5.345033	0.1	1.246512
5.346700	0.1	1.248777
5.348367	0.1	1.253307
5.350033	0.1	1.257896
5.351700	0.1	1.260281
5.353367	0.1	1.260102
5.355033	0.1	1.258612
5.356700	0.1	1.256824
5.358367	0.1	1.254737
5.360033	0.1	1.251578
5.361700	0.1	1.246393
5.363367	0.1	1.238942
5.365033	0.1	1.230657
5.366700	0.1	1.223564
5.368367	0.1	1.219392
5.370033	0.1	1.218915
5.371700	0.1	1.221478
5.373367	0.1	1.224756
5.375033	0.1	1.227021
5.376700	0.1	1.228929
5.378367	0.1	1.231432
5.380033	0.1	1.234114
5.381700	0.1	1.235008
5.383367	0.1	1.232565
5.385033	0.1	1.227558
5.386700	0.1	1.222909
5.388367	0.1	1.221120
5.390033	0.1	1.222551
5.391700	0.1	1.225293
5.393367	0.1	1.227200
5.395033	0.1	1.227319
5.396700	0.1	1.226008
5.398367	0.1	1.224160
5.400033	0.1	1.222611
5.401700	0.1	1.221001
5.403367	0.1	1.218379
5.405033	0.1	1.214922
5.406700	0.1	1.212716
5.408367	0.1	1.213372
5.410033	0.1	1.216650
5.411700	0.1	1.220405
5.413367	0.1	1.223147
5.415033	0.1	1.224339
5.416700	0.1	1.223624
5.418367	0.1	1.220763
5.420033	0.1	1.215279
5.421700	0.1	1.207352
5.423367	0.1	1.198769
5.425033	0.1	1.192689
5.426700	0.1	1.191080
5.428367	0.1	1.192987
5.430033	0.1	1.195490
5.431700	0.1	1.196444
5.433367	0.1	1.195610
5.435033	0.1	1.194418
5.436700	0.1	1.193941
5.438367	0.1	1.194894
5.440033	0.1	1.196921
5.441700	0.1	1.197875
5.443367	0.1	1.196086
5.445033	0.1	1.192570
5.446700	0.1	1.189351
5.448367	0.1	1.187503
5.450033	0.1	1.186848
5.451700	0.1	1.186490
5.453367	0.1	1.185536
5.455033	0.1	1.183271
5.456700	0.1	1.179159
5.458367	0.1	1.173735
5.460033	0.1	1.168609
5.461700	0.1	1.165450
5.463367	0.1	1.164615
5.465033	0.1	1.165807
5.466700	0.1	1.168251
5.468367	0.1	1.170278
5.470033	0.1	1.170576
5.471700	0.1	1.169324
5.473367	0.1	1.167178
5.475033	0.1	1.163960
5.476700	0.1	1.159728
5.478367	0.1	1.154721
5.480033	0.1	1.149535
5.481700	0.1	1.145065
5.483367	0.1	1.141727
5.485033	0.1	1.138628
5.486700	0.1	1.134932
5.488367	0.1	1.131475
5.490033	0.1	1.129270
5.491700	0.1	1.128376
5.493367	0.1	1.128256
5.495033	0.1	1.128614
5.496700	0.1	1.129329
5.498367	0.1	1.130283
5.500033	0.1	1.130462
5.501700	0.1	1.128912
5.503367	0.1	1.125515
5.505033	0.1	1.121342
5.506700	0.1	1.117528
5.508367	0.1	1.113951
5.510033	0.1	1.110375
5.511700	0.1	1.107872
5.513367	0.1	1.107574
5.515033	0.1	1.109302
5.516700	0.1	1.112402
5.518367	0.1	1.116574
5.520033	0.1	1.120746
5.521700	0.1	1.122594
5.523367	0.1	1.121342
5.525033	0.1	1.118183
5.526700	0.1	1.115024
5.528367	0.1	1.113594
5.530033	0.1	1.113713
5.531700	0.1	1.113594
5.533367	0.1	1.111925
5.535033	0.1	1.109183
5.536700	0.1	1.106501
5.538367	0.1	1.104176
5.540033	0.1	1.101911
5.541700	0.1	1.098871
5.543367	0.1	1.094878
5.545033	0.1	1.090348
5.546700	0.1	1.085818
5.548367	0.1	1.081348
5.550033	0.1	1.077116
5.551700	0.1	1.073420
5.553367	0.1	1.070142
5.555033	0.1	1.067162
5.556700	0.1	1.065016
5.558367	0.1	1.064181
5.560033	0.1	1.064479
5.561700	0.1	1.065314
5.563367	0.1	1.066685
5.565033	0.1	1.068592
5.566700	0.1	1.070321
5.568367	0.1	1.071096
5.570033	0.1	1.070440
5.571700	0.1	1.067996
5.573367	0.1	1.063287
5.575033	0.1	1.056552
5.576700	0.1	1.048386
5.578367	0.1	1.039863
5.580033	0.1	1.033068
5.581700	0.1	1.030147
5.583367	0.1	1.031697
5.585033	0.1	1.036763
5.586700	0.1	1.043379
5.588367	0.1	1.049221
5.590033	0.1	1.052260
5.591700	0.1	1.051784
5.593367	0.1	1.048446
5.595033	0.1	1.043558
5.596700	0.1	1.038730
5.598367	0.1	1.035273
5.600033	0.1	1.032889
5.601700	0.1	1.030445
5.603367	0.1	1.026809
5.605033	0.1	1.022339
5.606700	0.1	1.018107
5.608367	0.1	1.014888
5.610033	0.1	1.013219
5.611700	0.1	1.013696
5.613367	0.1	1.015782
5.615033	0.1	1.016736
5.616700	0.1	1.014113
5.618367	0.1	1.007974
5.620033	0.1	1.000941
5.621700	0.1	0.995576
5.623367	0.1	0.992060
5.625033	0.1	0.989020
5.626700	0.1	0.985205
5.628367	0.1	0.980258
5.630033	0.1	0.974834
5.631700	0.1	0.970066
5.633367	0.1	0.966489
5.635033	0.1	0.963509
5.636700	0.1	0.960648
5.638367	0.1	0.958264
5.640033	0.1	0.957370
5.641700	0.1	0.958085
5.643367	0.1	0.959218
5.645033	0.1	0.958860
5.646700	0.1	0.955701
5.648367	0.1	0.949204
5.650033	0.1	0.939965
5.651700	0.1	0.929534
5.653367	0.1	0.920296
5.655033	0.1	0.914037
5.656700	0.1	0.910819
5.658367	0.1	0.908375
5.660033	0.1	0.904679
5.661700	0.1	0.899971
5.663367	0.1	0.895858
5.665033	0.1	0.893056
5.666700	0.1	0.891209
5.668367	0.1	0.889778
5.670033	0.1	0.888109
5.671700	0.1	0.884771
5.673367	0.1	0.879169
5.675033	0.1	0.872612
5.676700	0.1	0.866175
5.678367	0.1	0.859797
5.680033	0.1	0.853121
5.681700	0.1	0.846565
5.683367	0.1	0.841320
5.685033	0.1	0.838339
5.686700	0.1	0.836492
5.688367	0.1	0.833511
5.690033	0.1	0.828266
5.691700	0.1	0.822246
5.693367	0.1	0.818431
5.695033	0.1	0.818729
5.696700	0.1	0.822365
5.698367	0.1	0.826538
5.700033	0.1	0.828147
5.701700	0.1	0.825942
5.703367	0.1	0.820339
5.705033	0.1	0.812471
5.706700	0.1	0.804365
5.708367	0.1	0.798047
5.710033	0.1	0.793397
5.711700	0.1	0.788689
5.713367	0.1	0.782669
5.715033	0.1	0.775456
5.716700	0.1	0.768483
5.718367	0.1	0.763714
5.720033	0.1	0.762105
5.721700	0.1	0.761867
5.723367	0.1	0.759661
5.725033	0.1	0.753403
5.726700	0.1	0.743330
5.728367	0.1	0.732005
5.730033	0.1	0.722230
5.731700	0.1	0.715673
5.733367	0.1	0.711799
5.735033	0.1	0.709355
5.736700	0.1	0.707150
5.738367	0.1	0.703752
5.740033	0.1	0.698566
5.741700	0.1	0.691891
5.743367	0.1	0.683665
5.745033	0.1	0.674188
5.746700	0.1	0.665486
5.748367	0.1	0.659466
5.750033	0.1	0.656247
5.751700	0.1	0.654638
5.753367	0.1	0.653267
5.755033	0.1	0.651181
5.756700	0.1	0.647724
5.758367	0.1	0.642598
5.760033	0.1	0.636578
5.761700	0.1	0.631332
5.763367	0.1	0.627399
5.765033	0.1	0.623584
5.766700	0.1	0.618637
5.768367	0.1	0.612795
5.770033	0.1	0.607073
5.771700	0.1	0.602067
5.773367	0.1	0.597894
5.775033	0.1	0.594854
5.776700	0.1	0.592828
5.778367	0.1	0.590920
5.780033	0.1	0.588656
5.781700	0.1	0.585973
5.783367	0.1	0.582695
5.785033	0.1	0.578940
5.786700	0.1	0.575125
5.788367	0.1	0.571549
5.790033	0.1	0.567496
5.791700	0.1	0.561476
5.793367	0.1	0.552952
5.795033	0.1	0.543773
5.796700	0.1	0.537336
5.798367	0.1	0.535488
5.800033	0.1	0.537336
5.801700	0.1	0.539660
5.803367	0.1	0.539780
5.805033	0.1	0.537872
5.806700	0.1	0.535667
5.808367	0.1	0.533521
5.810033	0.1	0.530720
5.811700	0.1	0.526845
5.813367	0.1	0.522375
5.815033	0.1	0.517845
5.816700	0.1	0.512719
5.818367	0.1	0.506103
5.820033	0.1	0.498414
5.821700	0.1	0.490963
5.823367	0.1	0.485003
5.825033	0.1	0.481725
5.826700	0.1	0.481606
5.828367	0.1	0.482678
5.830033	0.1	0.481308
5.831700	0.1	0.475705
5.833367	0.1	0.467658
5.835033	0.1	0.460386
5.836700	0.1	0.455439
5.838367	0.1	0.451982
5.840033	0.1	0.449240
5.841700	0.1	0.447929
5.843367	0.1	0.449002
5.845033	0.1	0.451446
5.846700	0.1	0.453234
5.848367	0.1	0.453353
5.850033	0.1	0.452340
5.851700	0.1	0.450790
5.853367	0.1	0.448108
5.855033	0.1	0.443757
5.856700	0.1	0.438988
5.858367	0.1	0.435889
5.860033	0.1	0.435710
5.861700	0.1	0.438511
5.863367	0.1	0.443876
5.865033	0.1	0.449896
5.866700	0.1	0.453591
5.868367	0.1	0.453234
5.870033	0.1	0.449479
5.871700	0.1	0.443399
5.873367	0.1	0.435710
5.875033	0.1	0.427663
5.876700	0.1	0.421286
5.878367	0.1	0.417709
5.880033	0.1	0.416398
5.881700	0.1	0.416517
5.883367	0.1	0.417054
5.885033	0.1	0.417054
5.886700	0.1	0.416219
5.888367	0.1	0.415385
5.890033	0.1	0.415206
5.891700	0.1	0.414789
5.893367	0.1	0.412881
5.895033	0.1	0.409544
5.896700	0.1	0.405908
5.898367	0.1	0.402331
5.900033	0.1	0.398159
5.901700	0.1	0.393331
5.903367	0.1	0.388920
5.905033	0.1	0.386179
5.906700	0.1	0.386059
5.908367	0.1	0.388622
5.910033	0.1	0.392139
5.911700	0.1	0.393093
5.913367	0.1	0.388920
5.915033	0.1	0.381053
5.916700	0.1	0.372827
5.918367	0.1	0.366092
5.920033	0.1	0.360847
5.921700	0.1	0.357628
5.923367	0.1	0.356734
5.925033	0.1	0.357151
5.926700	0.1	0.357986
5.928367	0.1	0.359237
5.930033	0.1	0.360310
5.931700	0.1	0.360310
5.933367	0.1	0.358462
5.935033	0.1	0.355065
5.936700	0.1	0.351369
5.938367	0.1	0.348568
5.940033	0.1	0.346601
5.941700	0.1	0.344336
5.943367	0.1	0.341177
5.945033	0.1	0.337422
5.946700	0.1	0.333846
5.948367	0.1	0.331700
5.950033	0.1	0.331223
5.951700	0.1	0.330806
5.953367	0.1	0.328898
5.955033	0.1	0.326216
5.956700	0.1	0.324726
5.958367	0.1	0.325024
5.960033	0.1	0.325143
5.961700	0.1	0.322759
5.963367	0.1	0.317872
5.965033	0.1	0.312924
5.966700	0.1	0.309825
5.968367	0.1	0.308156
5.970033	0.1	0.306606
5.971700	0.1	0.304818
5.973367	0.1	0.303388
5.975033	0.1	0.303209
5.976700	0.1	0.303924
5.978367	0.1	0.304043
5.980033	0.1	0.302196
5.981700	0.1	0.298500
5.983367	0.1	0.293732
5.985033	0.1	0.289321
5.986700	0.1	0.286102
5.988367	0.1	0.284433
5.990033	0.1	0.284255
5.991700	0.1	0.285208
5.993367	0.1	0.286758
5.995033	0.1	0.288427
5.996700	0.1	0.289500
5.998367	0.1	0.289083
6.000033	0.1	0.286281
6.001700	0.1	0.281096
6.003367	0.1	0.275373
6.005033	0.1	0.271797
6.006700	0.1	0.271082
6.008367	0.1	0.271261
6.010033	0.1	0.269949
6.011700	0.1	0.266671
6.013367	0.1	0.262916
6.015033	0.1	0.260353
6.016700	0.1	0.259459
6.018367	0.1	0.260293
6.020033	0.1	0.262499
6.021700	0.1	0.264287
6.023367	0.1	0.263095
6.025033	0.1	0.258386
6.026700	0.1	0.252008
6.028367	0.1	0.245869
6.030033	0.1	0.240207
6.031700	0.1	0.234664
6.033367	0.1	0.229120
6.035033	0.1	0.224173
6.036700	0.1	0.220180
6.038367	0.1	0.216842
6.040033	0.1	0.214398
6.041700	0.1	0.214279
6.043367	0.1	0.218630
6.045033	0.1	0.227928
6.046700	0.1	0.240028
6.048367	0.1	0.250995
6.050033	0.1	0.257850
6.051700	0.1	0.259697
6.053367	0.1	0.257373
6.055033	0.1	0.252604
6.056700	0.1	0.246465
6.058367	0.1	0.240624
6.060033	0.1	0.237048
6.061700	0.1	0.236094
6.063367	0.1	0.236332
6.065033	0.1	0.236392
6.066700	0.1	0.235915
6.068367	0.1	0.234842
6.070033	0.1	0.232041
6.071700	0.1	0.226617
6.073367	0.1	0.220120
6.075033	0.1	0.215411
6.076700	0.1	0.213921
6.078367	0.1	0.214934
6.080033	0.1	0.216186
6.081700	0.1	0.216365
6.083367	0.1	0.215769
6.085033	0.1	0.215411
6.086700	0.1	0.215352
6.088367	0.1	0.214458
6.090033	0.1	0.212252
6.091700	0.1	0.209212
6.093367	0.1	0.205696
6.095033	0.1	0.201881
6.096700	0.1	0.198722
6.098367	0.1	0.196815
6.100033	0.1	0.195920
6.101700	0.1	0.195682
6.103367	0.1	0.196278
6.105033	0.1	0.197768
6.106700	0.1	0.198722
6.108367	0.1	0.197470
6.110033	0.1	0.193954
6.111700	0.1	0.189781
6.113367	0.1	0.187099
6.115033	0.1	0.187099
6.116700	0.1	0.189900
6.118367	0.1	0.194311
6.120033	0.1	0.198126
6.121700	0.1	0.199616
6.123367	0.1	0.198364
6.125033	0.1	0.195265
6.126700	0.1	0.191033
6.128367	0.1	0.186384
6.130033	0.1	0.182509
6.131700	0.1	0.180423
6.133367	0.1	0.180185
6.135033	0.1	0.180841
6.136700	0.1	0.181496
6.138367	0.1	0.181794
6.140033	0.1	0.182211
6.141700	0.1	0.183165
6.143367	0.1	0.184476
6.145033	0.1	0.184834
6.146700	0.1	0.182986
6.148367	0.1	0.178397
6.150033	0.1	0.172138
6.151700	0.1	0.167131
6.153367	0.1	0.165045
6.155033	0.1	0.164926
6.156700	0.1	0.164926
6.158367	0.1	0.165284
6.160033	0.1	0.167191
6.161700	0.1	0.170589
6.163367	0.1	0.174105
6.165033	0.1	0.176251
6.166700	0.1	0.176668
6.168367	0.1	0.175476
6.170033	0.1	0.172913
6.171700	0.1	0.169039
6.173367	0.1	0.164390
6.175033	0.1	0.159621
6.176700	0.1	0.155568
6.178367	0.1	0.153661
6.180033	0.1	0.154853
6.181700	0.1	0.158012
6.183367	0.1	0.160098
6.185033	0.1	0.159204
6.186700	0.1	0.155866
6.188367	0.1	0.151694
6.190033	0.1	0.148296
6.191700	0.1	0.146687
6.193367	0.1	0.147641
6.195033	0.1	0.151157
6.196700	0.1	0.155628
6.198367	0.1	0.158548
6.200033	0.1	0.158489
6.201700	0.1	0.155985
6.203367	0.1	0.152349
6.205033	0.1	0.148356
6.206700	0.1	0.144720
6.208367	0.1	0.142336
6.210033	0.1	0.141025
6.211700	0.1	0.139952
6.213367	0.1	0.139117
6.215033	0.1	0.139594
6.216700	0.1	0.141859
6.218367	0.1	0.144899
6.220033	0.1	0.147283
6.221700	0.1	0.147641
6.223367	0.1	0.145137
6.225033	0.1	0.140607
6.226700	0.1	0.135541
6.228367	0.1	0.130475
6.230033	0.1	0.125051
6.231700	0.1	0.119150
6.233367	0.1	0.113606
6.235033	0.1	0.109494
6.236700	0.1	0.107765
6.238367	0.1	0.109077
6.240033	0.1	0.113547
6.241700	0.1	0.120640
6.243367	0.1	0.129461
6.245033	0.1	0.139356
6.246700	0.1	0.149071
6.248367	0.1	0.155628
6.250033	0.1	0.156105
6.251700	0.1	0.150681
6.253367	0.1	0.142634
6.255033	0.1	0.135720
6.256700	0.1	0.130951
6.258367	0.1	0.126600
6.260033	0.1	0.121474
6.261700	0.1	0.116944
6.263367	0.1	0.114620
6.265033	0.1	0.114679
6.266700	0.1	0.116527
6.268367	0.1	0.119805
6.270033	0.1	0.124097
6.271700	0.1	0.127971
6.273367	0.1	0.129342
6.275033	0.1	0.127733
6.276700	0.1	0.125170
6.278367	0.1	0.123978
6.280033	0.1	0.124991
6.281700	0.1	0.127196
6.283367	0.1	0.129163
6.285033	0.1	0.129581
6.286700	0.1	0.128090
6.288367	0.1	0.125527
6.290033	0.1	0.123680
6.291700	0.1	0.124097
6.293367	0.1	0.126839
6.295033	0.1	0.130475
6.296700	0.1	0.132978
6.298367	0.1	0.133336
6.300033	0.1	0.132382
6.301700	0.1	0.132322
6.303367	0.1	0.134707
6.305033	0.1	0.138938
6.306700	0.1	0.142396
6.308367	0.1	0.142038
6.310033	0.1	0.136971
6.311700	0.1	0.129700
6.313367	0.1	0.124037
6.315033	0.1	0.122070
6.316700	0.1	0.123322
6.318367	0.1	0.125706
6.320033	0.1	0.127673
6.321700	0.1	0.128925
6.323367	0.1	0.129879
6.325033	0.1	0.130653
6.326700	0.1	0.130832
6.328367	0.1	0.130236
6.330033	0.1	0.129104
6.331700	0.1	0.127792
6.333367	0.1	0.126064
6.335033	0.1	0.124455
6.336700	0.1	0.124037
6.338367	0.1	0.125527
6.340033	0.1	0.128269
6.341700	0.1	0.130832
6.343367	0.1	0.132620
6.345033	0.1	0.134051
6.346700	0.1	0.134528
6.348367	0.1	0.132561
6.350033	0.1	0.127733
6.351700	0.1	0.122249
6.353367	0.1	0.119090
6.355033	0.1	0.118971
6.356700	0.1	0.120640
6.358367	0.1	0.123143
6.360033	0.1	0.125825
6.361700	0.1	0.127912
6.363367	0.1	0.128388
6.365033	0.1	0.127494
6.366700	0.1	0.126719
6.368367	0.1	0.127554
6.370033	0.1	0.130057
6.371700	0.1	0.132918
6.373367	0.1	0.134885
6.375033	0.1	0.135899
6.376700	0.1	0.136614
6.378367	0.1	0.136614
6.380033	0.1	0.134766
6.381700	0.1	0.131130
6.383367	0.1	0.126839
6.385033	0.1	0.123322
6.386700	0.1	0.121713
6.388367	0.1	0.122845
6.390033	0.1	0.126839
6.391700	0.1	0.133097
6.393367	0.1	0.140667
6.395033	0.1	0.148714
6.396700	0.1	0.156224
6.398367	0.1	0.161350
6.400033	0.1	0.161767
6.401700	0.1	0.157356
6.403367	0.1	0.151098
6.405033	0.1	0.146627
6.406700	0.1	0.144541
6.408367	0.1	0.142872
6.410033	0.1	0.140011
6.411700	0.1	0.136554
6.413367	0.1	0.134170
6.415033	0.1	0.133336
6.416700	0.1	0.134170
6.418367	0.1	0.137746
6.420033	0.1	0.144005
6.421700	0.1	0.150979
6.423367	0.1	0.156403
6.425033	0.1	0.159085
6.426700	0.1	0.158966
6.428367	0.1	0.156999
6.430033	0.1	0.155330
6.431700	0.1	0.156403
6.433367	0.1	0.160873
6.435033	0.1	0.166297
6.436700	0.1	0.169396
6.438367	0.1	0.169456
6.440033	0.1	0.167727
6.441700	0.1	0.165224
6.443367	0.1	0.162363
6.445033	0.1	0.159085
6.446700	0.1	0.155091
6.448367	0.1	0.150561
6.450033	0.1	0.146031
6.451700	0.1	0.141799
6.453367	0.1	0.139117
6.455033	0.1	0.139654
6.456700	0.1	0.143409
6.458367	0.1	0.147939
6.460033	0.1	0.150681
6.461700	0.1	0.151098
6.463367	0.1	0.150323
6.465033	0.1	0.149071
6.466700	0.1	0.148058
6.468367	0.1	0.148296
6.470033	0.1	0.150204
6.471700	0.1	0.153303
6.473367	0.1	0.156939
6.475033	0.1	0.160635
6.476700	0.1	0.164628
6.478367	0.1	0.168741
6.480033	0.1	0.172019
6.481700	0.1	0.173628
6.483367	0.1	0.173390
6.485033	0.1	0.171721
6.486700	0.1	0.169635
6.488367	0.1	0.167906
6.490033	0.1	0.166595
6.491700	0.1	0.165105
6.493367	0.1	0.162721
6.495033	0.1	0.159442
6.496700	0.1	0.156105
6.498367	0.1	0.154316
6.500033	0.1	0.155509
6.501700	0.1	0.159144
6.503367	0.1	0.163317
6.505033	0.1	0.166953
6.506700	0.1	0.170708
6.508367	0.1	0.175118
6.510033	0.1	0.179291
6.511700	0.1	0.181973
6.513367	0.1	0.182927
6.515033	0.1	0.182509
6.516700	0.1	0.180662
6.518367	0.1	0.177026
6.520033	0.1	0.172615
6.521700	0.1	0.169635
6.523367	0.1	0.169933
6.525033	0.1	0.173569
6.526700	0.1	0.179589
6.528367	0.1	0.186861
6.530033	0.1	0.193357
6.531700	0.1	0.195801
6.533367	0.1	0.193000
6.535033	0.1	0.187516
6.536700	0.1	0.183463
6.538367	0.1	0.183225
6.540033	0.1	0.186503
6.541700	0.1	0.191212
6.543367	0.1	0.195384
6.545033	0.1	0.197828
6.546700	0.1	0.199199
6.548367	0.1	0.200868
6.550033	0.1	0.203550
6.551700	0.1	0.207007
6.553367	0.1	0.210345
6.555033	0.1	0.212193
6.556700	0.1	0.211477
6.558367	0.1	0.208020
6.560033	0.1	0.203133
6.561700	0.1	0.199378
6.563367	0.1	0.198364
6.565033	0.1	0.199974
6.566700	0.1	0.203371
6.568367	0.1	0.207484
6.570033	0.1	0.210702
6.571700	0.1	0.211775
6.573367	0.1	0.212014
6.575033	0.1	0.213563
6.576700	0.1	0.217497
6.578367	0.1	0.222802
6.580033	0.1	0.228226
6.581700	0.1	0.232577
6.583367	0.1	0.234902
6.585033	0.1	0.234425
6.586700	0.1	0.231504
6.588367	0.1	0.228643
6.590033	0.1	0.229418
6.591700	0.1	0.235260
6.593367	0.1	0.243843
6.595033	0.1	0.250995
6.596700	0.1	0.254154
6.598367	0.1	0.253141
6.600033	0.1	0.248790
6.601700	0.1	0.243902
6.603367	0.1	0.241816
6.605033	0.1	0.243664
6.606700	0.1	0.247717
6.608367	0.1	0.251651
6.610033	0.1	0.254154
6.611700	0.1	0.255644
6.613367	0.1	0.257552
6.615033	0.1	0.261784
6.616700	0.1	0.268698
6.618367	0.1	0.275910
6.620033	0.1	0.280201
6.621700	0.1	0.280380
6.623367	0.1	0.278175
6.625033	0.1	0.276446
6.626700	0.1	0.276506
6.628367	0.1	0.277460
6.630033	0.1	0.277579
6.631700	0.1	0.276208
6.633367	0.1	0.274003
6.635033	0.1	0.272155
6.636700	0.1	0.271738
6.638367	0.1	0.272751
6.640033	0.1	0.274241
6.641700	0.1	0.274837
6.643367	0.1	0.273645
6.645033	0.1	0.270545
6.646700	0.1	0.266433
6.648367	0.1	0.263512
6.650033	0.1	0.263751
6.651700	0.1	0.267327
6.653367	0.1	0.273108
6.655033	0.1	0.279963
6.656700	0.1	0.287235
6.658367	0.1	0.294387
6.660033	0.1	0.300586
6.661700	0.1	0.304163
6.663367	0.1	0.304282
6.665033	0.1	0.301719
6.666700	0.1	0.298560
6.668367	0.1	0.297010
6.670033	0.1	0.298262
6.671700	0.1	0.301540
6.673367	0.1	0.304461
6.675033	0.1	0.305772
6.676700	0.1	0.306427
6.678367	0.1	0.307739
6.680033	0.1	0.309527
6.681700	0.1	0.310898
6.683367	0.1	0.311553
6.685033	0.1	0.312030
6.686700	0.1	0.312448
6.688367	0.1	0.312030
6.690033	0.1	0.310481
6.691700	0.1	0.308752
6.693367	0.1	0.308096
6.695033	0.1	0.308990
6.696700	0.1	0.310719
6.698367	0.1	0.311732
6.700033	0.1	0.310719
6.701700	0.1	0.307679
6.703367	0.1	0.303984
6.705033	0.1	0.301421
6.706700	0.1	0.301003
6.708367	0.1	0.302196
6.710033	0.1	0.302732
6.711700	0.1	0.300884
6.713367	0.1	0.296772
6.715033	0.1	0.291824
6.716700	0.1	0.288308
6.718367	0.1	0.287473
6.720033	0.1	0.289083
6.721700	0.1	0.291169
6.723367	0.1	0.291765
6.725033	0.1	0.291228
6.726700	0.1	0.291765
6.728367	0.1	0.294268
6.730033	0.1	0.297308
6.731700	0.1	0.298917
6.733367	0.1	0.298977
6.735033	0.1	0.298262
6.736700	0.1	0.296950
6.738367	0.1	0.294685
6.740033	0.1	0.292480
6.741700	0.1	0.291884
6.743367	0.1	0.293553
6.745033	0.1	0.296772
6.746700	0.1	0.300050
6.748367	0.1	0.301778
6.750033	0.1	0.300646
6.751700	0.1	0.296175
6.753367	0.1	0.289679
6.755033	0.1	0.284374
6.756700	0.1	0.282705
6.758367	0.1	0.284851
6.760033	0.1	0.289083
6.761700	0.1	0.293076
6.763367	0.1	0.295401
6.765033	0.1	0.296116
6.766700	0.1	0.295579
6.768367	0.1	0.293851
6.770033	0.1	0.291526
6.771700	0.1	0.289798
6.773367	0.1	0.290096
6.775033	0.1	0.291348
6.776700	0.1	0.290394
6.778367	0.1	0.285745
6.780033	0.1	0.279784
6.781700	0.1	0.276268
6.783367	0.1	0.277042
6.785033	0.1	0.280619
6.786700	0.1	0.284255
6.788367	0.1	0.286520
6.790033	0.1	0.288308
6.791700	0.1	0.290751
6.793367	0.1	0.293493
6.795033	0.1	0.295401
6.796700	0.1	0.296175
6.798367	0.1	0.296533
6.800033	0.1	0.296772
6.801700	0.1	0.296056
6.803367	0.1	0.293076
6.805033	0.1	0.287652
6.806700	0.1	0.280857
6.808367	0.1	0.274658
6.810033	0.1	0.270784
6.811700	0.1	0.269353
6.813367	0.1	0.269890
6.815033	0.1	0.272393
6.816700	0.1	0.277102
6.818367	0.1	0.282824
6.820033	0.1	0.287116
6.821700	0.1	0.288069
6.823367	0.1	0.285327
6.825033	0.1	0.279784
6.826700	0.1	0.273526
6.828367	0.1	0.268757
6.830033	0.1	0.266314
6.831700	0.1	0.265360
6.833367	0.1	0.264227
6.835033	0.1	0.262380
6.836700	0.1	0.260890
6.838367	0.1	0.261486
6.840033	0.1	0.265121
6.841700	0.1	0.271261
6.843367	0.1	0.277638
6.845033	0.1	0.281513
6.846700	0.1	0.281096
6.848367	0.1	0.277162
6.850033	0.1	0.272512
6.851700	0.1	0.268817
6.853367	0.1	0.264943
6.855033	0.1	0.259995
6.856700	0.1	0.255108
6.858367	0.1	0.252128
6.860033	0.1	0.251949
6.861700	0.1	0.254333
6.863367	0.1	0.258029
6.865033	0.1	0.261247
6.866700	0.1	0.263274
6.868367	0.1	0.264347
6.870033	0.1	0.265181
6.871700	0.1	0.266492
6.873367	0.1	0.268281
6.875033	0.1	0.269115
6.876700	0.1	0.267863
6.878367	0.1	0.265121
6.880033	0.1	0.262499
6.881700	0.1	0.261605
6.883367	0.1	0.262022
6.885033	0.1	0.261605
6.886700	0.1	0.258744
6.888367	0.1	0.254273
6.890033	0.1	0.250638
6.891700	0.1	0.250161
6.893367	0.1	0.253618
6.895033	0.1	0.259697
6.896700	0.1	0.266016
6.898367	0.1	0.271022
6.900033	0.1	0.273943
6.901700	0.1	0.274599
6.903367	0.1	0.273764
6.905033	0.1	0.271976
6.906700	0.1	0.269175
6.908367	0.1	0.265658
6.910033	0.1	0.262260
6.911700	0.1	0.260234
6.913367	0.1	0.260115
6.915033	0.1	0.261486
6.916700	0.1	0.263453
6.918367	0.1	0.265181
6.920033	0.1	0.265718
6.921700	0.1	0.263870
6.923367	0.1	0.259221
6.925033	0.1	0.252843
6.926700	0.1	0.247121
6.928367	0.1	0.243664
6.930033	0.1	0.242353
6.931700	0.1	0.241995
6.933367	0.1	0.242114
6.935033	0.1	0.243306
6.936700	0.1	0.246286
6.938367	0.1	0.250936
6.940033	0.1	0.255704
6.941700	0.1	0.258863
6.943367	0.1	0.259101
6.945033	0.1	0.256479
6.946700	0.1	0.252008
6.948367	0.1	0.247538
6.950033	0.1	0.245452
6.951700	0.1	0.246942
6.953367	0.1	0.250638
6.955033	0.1	0.253797
6.956700	0.1	0.255227
6.958367	0.1	0.255704
6.960033	0.1	0.256658
6.961700	0.1	0.258565
6.963367	0.1	0.260949
6.965033	0.1	0.262380
6.966700	0.1	0.261545
6.968367	0.1	0.258446
6.970033	0.1	0.254631
6.971700	0.1	0.251114
6.973367	0.1	0.247419
6.975033	0.1	0.242949
6.976700	0.1	0.238478
6.978367	0.1	0.235558
6.980033	0.1	0.235081
6.981700	0.1	0.236988
6.983367	0.1	0.240386
6.985033	0.1	0.244498
6.986700	0.1	0.248373
6.988367	0.1	0.250936
6.990033	0.1	0.251949
6.991700	0.1	0.251830
6.993367	0.1	0.251412
6.995033	0.1	0.250936
6.996700	0.1	0.250101
6.998367	0.1	0.248909
7.000033	0.1	0.248373
7.001700	0.1	0.250041
7.003367	0.1	0.253916
7.005033	0.1	0.258744
7.006700	0.1	0.263035
7.008367	0.1	0.267088
7.010033	0.1	0.272334
7.011700	0.1	0.278533
7.013367	0.1	0.282466
7.015033	0.1	0.280619
7.016700	0.1	0.273883
7.018367	0.1	0.266671
7.020033	0.1	0.262976
7.021700	0.1	0.263751
7.023367	0.1	0.267088
7.025033	0.1	0.270128
7.026700	0.1	0.270247
7.028367	0.1	0.266790
7.030033	0.1	0.261724
7.031700	0.1	0.257254
7.033367	0.1	0.254095
7.035033	0.1	0.251949
7.036700	0.1	0.251472
7.038367	0.1	0.253141
7.040033	0.1	0.256717
7.041700	0.1	0.260949
7.043367	0.1	0.264466
7.045033	0.1	0.266850
7.046700	0.1	0.268281
7.048367	0.1	0.269055
7.050033	0.1	0.268519
7.051700	0.1	0.266433
7.053367	0.1	0.263095
7.055033	0.1	0.259817
7.056700	0.1	0.258207
7.058367	0.1	0.259519
7.060033	0.1	0.263512
7.061700	0.1	0.267804
7.063367	0.1	0.269473
7.065033	0.1	0.266969
7.066700	0.1	0.261366
7.068367	0.1	0.255704
7.070033	0.1	0.252724
7.071700	0.1	0.253737
7.073367	0.1	0.258088
7.075033	0.1	0.264227
7.076700	0.1	0.269890
7.078367	0.1	0.272989
7.080033	0.1	0.272393
7.081700	0.1	0.269234
7.083367	0.1	0.265777
7.085033	0.1	0.263751
7.086700	0.1	0.262916
7.088367	0.1	0.262201
7.090033	0.1	0.260770
7.091700	0.1	0.258148
7.093367	0.1	0.254869
7.095033	0.1	0.252485
7.096700	0.1	0.253320
7.098367	0.1	0.258625
7.100033	0.1	0.267029
7.101700	0.1	0.275731
7.103367	0.1	0.282347
7.105033	0.1	0.285327
7.106700	0.1	0.283718
7.108367	0.1	0.277996
7.110033	0.1	0.270069
7.111700	0.1	0.261724
7.113367	0.1	0.253618
7.115033	0.1	0.246882
7.116700	0.1	0.243008
7.118367	0.1	0.242949
7.120033	0.1	0.246346
7.121700	0.1	0.251353
7.123367	0.1	0.255167
7.125033	0.1	0.256062
7.126700	0.1	0.254393
7.128367	0.1	0.252128
7.130033	0.1	0.251532
7.131700	0.1	0.254214
7.133367	0.1	0.259817
7.135033	0.1	0.266373
7.136700	0.1	0.271320
7.138367	0.1	0.272751
7.140033	0.1	0.271022
7.141700	0.1	0.268936
7.143367	0.1	0.268936
7.145033	0.1	0.271916
7.146700	0.1	0.275552
7.148367	0.1	0.276387
7.150033	0.1	0.273049
7.151700	0.1	0.267863
7.153367	0.1	0.264347
7.155033	0.1	0.264525
7.156700	0.1	0.268340
7.158367	0.1	0.273228
7.160033	0.1	0.276506
7.161700	0.1	0.277460
7.163367	0.1	0.276625
7.165033	0.1	0.273466
7.166700	0.1	0.267982
7.168367	0.1	0.262320
7.170033	0.1	0.259519
7.171700	0.1	0.260770
7.173367	0.1	0.265181
7.175033	0.1	0.270545
7.176700	0.1	0.274777
7.178367	0.1	0.276327
7.180033	0.1	0.275254
7.181700	0.1	0.272930
7.183367	0.1	0.270724
7.185033	0.1	0.270009
7.186700	0.1	0.271618
7.188367	0.1	0.275314
7.190033	0.1	0.280559
7.191700	0.1	0.286758
7.193367	0.1	0.293016
7.195033	0.1	0.298023
7.196700	0.1	0.301123
7.198367	0.1	0.302315
7.200033	0.1	0.301480
7.201700	0.1	0.298500
7.203367	0.1	0.294149
7.205033	0.1	0.289977
7.206700	0.1	0.288308
7.208367	0.1	0.290811
7.210033	0.1	0.296891
7.211700	0.1	0.303864
7.213367	0.1	0.309289
7.215033	0.1	0.312805
7.216700	0.1	0.314713
7.218367	0.1	0.315011
7.220033	0.1	0.313699
7.221700	0.1	0.310957
7.223367	0.1	0.307679
7.225033	0.1	0.305414
7.226700	0.1	0.305533
7.228367	0.1	0.308335
7.230033	0.1	0.313103
7.231700	0.1	0.318408
7.233367	0.1	0.322402
7.235033	0.1	0.323892
7.236700	0.1	0.322998
7.238367	0.1	0.321329
7.240033	0.1	0.320733
7.241700	0.1	0.321805
7.243367	0.1	0.323534
7.245033	0.1	0.325322
7.246700	0.1	0.327051
7.248367	0.1	0.328243
7.250033	0.1	0.327945
7.251700	0.1	0.326455
7.253367	0.1	0.325799
7.255033	0.1	0.327945
7.256700	0.1	0.332713
7.258367	0.1	0.338197
7.260033	0.1	0.342846
7.261700	0.1	0.345826
7.263367	0.1	0.346661
7.265033	0.1	0.344276
7.266700	0.1	0.338435
7.268367	0.1	0.331163
7.270033	0.1	0.325799
7.271700	0.1	0.323951
7.273367	0.1	0.324070
7.275033	0.1	0.323415
7.276700	0.1	0.320137
7.278367	0.1	0.314891
7.280033	0.1	0.309289
7.281700	0.1	0.304341
7.283367	0.1	0.300765
7.285033	0.1	0.299752
7.286700	0.1	0.302136
7.288367	0.1	0.306904
7.290033	0.1	0.311077
7.291700	0.1	0.311852
7.293367	0.1	0.309587
7.295033	0.1	0.306308
7.296700	0.1	0.302851
7.298367	0.1	0.298619
7.300033	0.1	0.294268
7.301700	0.1	0.291824
7.303367	0.1	0.292003
7.305033	0.1	0.293791
7.306700	0.1	0.295401
7.308367	0.1	0.295579
7.310033	0.1	0.293612
7.311700	0.1	0.289559
7.313367	0.1	0.284970
7.315033	0.1	0.281334
7.316700	0.1	0.279069
7.318367	0.1	0.278592
7.320033	0.1	0.280261
7.321700	0.1	0.283003
7.323367	0.1	0.284851
7.325033	0.1	0.284553
7.326700	0.1	0.282824
7.328367	0.1	0.281572
7.330033	0.1	0.281513
7.331700	0.1	0.281513
7.333367	0.1	0.280440
7.335033	0.1	0.278950
7.336700	0.1	0.278533
7.338367	0.1	0.279009
7.340033	0.1	0.279248
7.341700	0.1	0.279188
7.343367	0.1	0.279427
7.345033	0.1	0.280321
7.346700	0.1	0.281036
7.348367	0.1	0.280082
7.350033	0.1	0.276744
7.351700	0.1	0.271857
7.353367	0.1	0.266850
7.355033	0.1	0.262022
7.356700	0.1	0.257552
7.358367	0.1	0.255287
7.360033	0.1	0.257552
7.361700	0.1	0.263751
7.363367	0.1	0.270188
7.365033	0.1	0.273526
7.366700	0.1	0.273347
7.368367	0.1	0.271618
7.370033	0.1	0.270426
7.371700	0.1	0.271082
7.373367	0.1	0.274241
7.375033	0.1	0.279307
7.376700	0.1	0.283957
7.378367	0.1	0.285149
7.380033	0.1	0.281155
7.381700	0.1	0.273108
7.383367	0.1	0.265241
7.385033	0.1	0.261605
7.386700	0.1	0.263274
7.388367	0.1	0.268042
7.390033	0.1	0.272572
7.391700	0.1	0.274658
7.393367	0.1	0.274181
7.395033	0.1	0.272691
7.396700	0.1	0.270665
7.398367	0.1	0.267386
7.400033	0.1	0.262797
7.401700	0.1	0.258505
7.403367	0.1	0.256240
7.405033	0.1	0.255883
7.406700	0.1	0.255764
7.408367	0.1	0.254691
7.410033	0.1	0.253201
7.411700	0.1	0.253022
7.413367	0.1	0.255346
7.415033	0.1	0.259995
7.416700	0.1	0.265300
7.418367	0.1	0.269234
7.420033	0.1	0.271022
7.421700	0.1	0.270844
7.423367	0.1	0.269473
7.425033	0.1	0.267327
7.426700	0.1	0.265419
7.428367	0.1	0.265241
7.430033	0.1	0.266910
7.431700	0.1	0.268102
7.433367	0.1	0.266790
7.435033	0.1	0.262856
7.436700	0.1	0.257432
7.438367	0.1	0.251889
7.440033	0.1	0.247717
7.441700	0.1	0.245690
7.443367	0.1	0.245154
7.445033	0.1	0.245988
7.446700	0.1	0.249386
7.448367	0.1	0.255227
7.450033	0.1	0.260770
7.451700	0.1	0.263214
7.453367	0.1	0.262558
7.455033	0.1	0.260830
7.456700	0.1	0.259399
7.458367	0.1	0.258565
7.460033	0.1	0.257790
7.461700	0.1	0.256658
7.463367	0.1	0.255704
7.465033	0.1	0.255823
7.466700	0.1	0.256956
7.468367	0.1	0.257373
7.470033	0.1	0.255764
7.471700	0.1	0.253201
7.473367	0.1	0.251591
7.475033	0.1	0.252008
7.476700	0.1	0.253975
7.478367	0.1	0.255823
7.480033	0.1	0.255525
7.481700	0.1	0.253022
7.483367	0.1	0.250518
7.485033	0.1	0.249565
7.486700	0.1	0.249803
7.488367	0.1	0.250161
7.490033	0.1	0.251055
7.491700	0.1	0.253379
7.493367	0.1	0.256658
7.495033	0.1	0.258982
7.496700	0.1	0.258684
7.498367	0.1	0.255704
7.500033	0.1	0.252485
7.501700	0.1	0.251353
7.503367	0.1	0.252306
7.505033	0.1	0.253201
7.506700	0.1	0.252485
7.508367	0.1	0.250161
7.510033	0.1	0.247598
7.511700	0.1	0.245869
7.513367	0.1	0.245750
7.515033	0.1	0.247598
7.516700	0.1	0.251055
7.518367	0.1	0.254631
7.520033	0.1	0.256538
7.521700	0.1	0.255764
7.523367	0.1	0.252783
7.525033	0.1	0.248730
7.526700	0.1	0.245214
7.528367	0.1	0.243485
7.530033	0.1	0.243783
7.531700	0.1	0.244558
7.533367	0.1	0.244021
7.535033	0.1	0.241220
7.536700	0.1	0.237167
7.538367	0.1	0.234246
7.540033	0.1	0.234425
7.541700	0.1	0.237286
7.543367	0.1	0.240684
7.545033	0.1	0.243664
7.546700	0.1	0.246584
7.548367	0.1	0.250101
7.550033	0.1	0.253856
7.551700	0.1	0.256419
7.553367	0.1	0.256479
7.555033	0.1	0.254631
7.556700	0.1	0.253081
7.558367	0.1	0.253201
7.560033	0.1	0.254095
7.561700	0.1	0.253975
7.563367	0.1	0.251770
7.565033	0.1	0.248611
7.566700	0.1	0.246644
7.568367	0.1	0.246406
7.570033	0.1	0.246644
7.571700	0.1	0.247419
7.573367	0.1	0.249565
7.575033	0.1	0.253081
7.576700	0.1	0.256240
7.578367	0.1	0.257254
7.580033	0.1	0.256121
7.581700	0.1	0.254273
7.583367	0.1	0.252783
7.585033	0.1	0.251234
7.586700	0.1	0.248671
7.588367	0.1	0.245214
7.590033	0.1	0.242174
7.591700	0.1	0.240624
7.593367	0.1	0.240505
7.595033	0.1	0.240445
7.596700	0.1	0.239134
7.598367	0.1	0.236809
7.600033	0.1	0.235021
7.601700	0.1	0.235140
7.603367	0.1	0.237584
7.605033	0.1	0.241995
7.606700	0.1	0.247240
7.608367	0.1	0.252604
7.610033	0.1	0.257313
7.611700	0.1	0.260293
7.613367	0.1	0.261486
7.615033	0.1	0.262201
7.616700	0.1	0.264108
7.618367	0.1	0.266552
7.620033	0.1	0.267744
7.621700	0.1	0.267267
7.623367	0.1	0.266433
7.625033	0.1	0.266790
7.626700	0.1	0.269234
7.628367	0.1	0.273883
7.630033	0.1	0.279546
7.631700	0.1	0.284433
7.633367	0.1	0.286877
7.635033	0.1	0.285804
7.636700	0.1	0.281930
7.638367	0.1	0.277281
7.640033	0.1	0.273168
7.641700	0.1	0.269711
7.643367	0.1	0.266612
7.645033	0.1	0.264108
7.646700	0.1	0.263095
7.648367	0.1	0.264049
7.650033	0.1	0.266492
7.651700	0.1	0.270188
7.653367	0.1	0.275254
7.655033	0.1	0.280499
7.656700	0.1	0.284195
7.658367	0.1	0.286400
7.660033	0.1	0.289023
7.661700	0.1	0.292599
7.663367	0.1	0.295818
7.665033	0.1	0.297487
7.666700	0.1	0.297487
7.668367	0.1	0.297070
7.670033	0.1	0.298262
7.671700	0.1	0.301957
7.673367	0.1	0.307381
7.675033	0.1	0.313580
7.676700	0.1	0.319898
7.678367	0.1	0.325561
7.680033	0.1	0.329077
7.681700	0.1	0.329435
7.683367	0.1	0.327647
7.685033	0.1	0.326216
7.686700	0.1	0.326455
7.688367	0.1	0.327766
7.690033	0.1	0.330389
7.691700	0.1	0.335395
7.693367	0.1	0.341713
7.695033	0.1	0.347137
7.696700	0.1	0.350416
7.698367	0.1	0.351846
7.700033	0.1	0.352740
7.701700	0.1	0.354350
7.703367	0.1	0.357330
7.705033	0.1	0.362158
7.706700	0.1	0.369012
7.708367	0.1	0.377178
7.710033	0.1	0.384450
7.711700	0.1	0.388026
7.713367	0.1	0.387132
7.715033	0.1	0.384152
7.716700	0.1	0.382066
7.718367	0.1	0.382006
7.720033	0.1	0.383437
7.721700	0.1	0.386238
7.723367	0.1	0.390768
7.725033	0.1	0.396669
7.726700	0.1	0.402749
7.728367	0.1	0.408173
7.730033	0.1	0.413001
7.731700	0.1	0.416994
7.733367	0.1	0.419319
7.735033	0.1	0.420272
7.736700	0.1	0.421286
7.738367	0.1	0.422359
7.740033	0.1	0.422359
7.741700	0.1	0.421286
7.743367	0.1	0.420034
7.745033	0.1	0.418842
7.746700	0.1	0.418663
7.748367	0.1	0.421226
7.750033	0.1	0.426710
7.751700	0.1	0.433326
7.753367	0.1	0.438452
7.755033	0.1	0.440538
7.756700	0.1	0.439584
7.758367	0.1	0.437200
7.760033	0.1	0.434697
7.761700	0.1	0.431776
7.763367	0.1	0.428319
7.765033	0.1	0.424981
7.766700	0.1	0.422239
7.768367	0.1	0.419557
7.770033	0.1	0.416100
7.771700	0.1	0.412405
7.773367	0.1	0.409126
7.775033	0.1	0.406086
7.776700	0.1	0.402212
7.778367	0.1	0.397325
7.780033	0.1	0.392556
7.781700	0.1	0.389636
7.783367	0.1	0.389516
7.785033	0.1	0.390768
7.786700	0.1	0.391960
7.788367	0.1	0.392914
7.790033	0.1	0.393689
7.791700	0.1	0.393629
7.793367	0.1	0.393152
7.795033	0.1	0.394106
7.796700	0.1	0.397503
7.798367	0.1	0.400782
7.800033	0.1	0.400424
7.801700	0.1	0.395536
7.803367	0.1	0.387251
7.805033	0.1	0.376999
7.806700	0.1	0.365555
7.808367	0.1	0.353992
7.810033	0.1	0.344038
7.811700	0.1	0.337362
7.813367	0.1	0.334919
7.815033	0.1	0.336349
7.816700	0.1	0.340641
7.818367	0.1	0.347137
7.820033	0.1	0.355124
7.821700	0.1	0.363350
7.823367	0.1	0.370383
7.825033	0.1	0.375867
7.826700	0.1	0.380039
7.828367	0.1	0.382423
7.830033	0.1	0.382006
7.831700	0.1	0.377953
7.833367	0.1	0.371039
7.835033	0.1	0.363231
7.836700	0.1	0.356257
7.838367	0.1	0.350535
7.840033	0.1	0.346601
7.841700	0.1	0.345588
7.843367	0.1	0.347793
7.845033	0.1	0.352383
7.846700	0.1	0.357568
7.848367	0.1	0.361204
7.850033	0.1	0.362098
7.851700	0.1	0.361323
7.853367	0.1	0.361502
7.855033	0.1	0.363469
7.856700	0.1	0.365913
7.858367	0.1	0.368178
7.860033	0.1	0.371099
7.861700	0.1	0.374675
7.863367	0.1	0.377178
7.865033	0.1	0.377476
7.866700	0.1	0.376523
7.868367	0.1	0.375927
7.870033	0.1	0.375748
7.871700	0.1	0.374913
7.873367	0.1	0.372767
7.875033	0.1	0.369489
7.876700	0.1	0.365853
7.878367	0.1	0.363290
7.880033	0.1	0.362813
7.881700	0.1	0.364125
7.883367	0.1	0.365436
7.885033	0.1	0.365257
7.886700	0.1	0.363529
7.888367	0.1	0.361443
7.890033	0.1	0.360131
7.891700	0.1	0.360370
7.893367	0.1	0.362098
7.895033	0.1	0.363469
7.896700	0.1	0.362873
7.898367	0.1	0.360131
7.900033	0.1	0.355959
7.901700	0.1	0.350773
7.903367	0.1	0.345588
7.905033	0.1	0.342608
7.906700	0.1	0.343621
7.908367	0.1	0.348449
7.910033	0.1	0.355244
7.911700	0.1	0.361562
7.913367	0.1	0.366092
7.915033	0.1	0.368655
7.916700	0.1	0.369966
7.918367	0.1	0.371516
7.920033	0.1	0.374496
7.921700	0.1	0.378907
7.923367	0.1	0.383079
7.925033	0.1	0.385046
7.926700	0.1	0.384569
7.928367	0.1	0.383675
7.930033	0.1	0.384271
7.931700	0.1	0.385940
7.933367	0.1	0.387311
7.935033	0.1	0.387549
7.936700	0.1	0.387132
7.938367	0.1	0.386417
7.940033	0.1	0.385225
7.941700	0.1	0.383377
7.943367	0.1	0.381351
7.945033	0.1	0.379980
7.946700	0.1	0.379384
7.948367	0.1	0.379264
7.950033	0.1	0.380278
7.951700	0.1	0.383556
7.953367	0.1	0.388324
7.955033	0.1	0.391901
7.956700	0.1	0.392616
7.958367	0.1	0.391722
7.960033	0.1	0.391781
7.961700	0.1	0.394106
7.963367	0.1	0.397503
7.965033	0.1	0.400603
7.966700	0.1	0.402689
7.968367	0.1	0.403762
7.970033	0.1	0.404239
7.971700	0.1	0.404358
7.973367	0.1	0.404656
7.975033	0.1	0.405967
7.976700	0.1	0.407517
7.978367	0.1	0.407815
7.980033	0.1	0.406802
7.981700	0.1	0.405848
7.983367	0.1	0.406444
7.985033	0.1	0.409424
7.986700	0.1	0.415087
7.988367	0.1	0.422180
7.990033	0.1	0.428021
7.991700	0.1	0.429630
7.993367	0.1	0.426054
7.995033	0.1	0.418246
7.996700	0.1	0.409126
7.998367	0.1	0.401914
8.000033	0.1	0.399053
8.001700	0.1	0.400662
8.003367	0.1	0.405192
8.005033	0.1	0.410616
8.006700	0.1	0.414908
8.008367	0.1	0.416875
8.010033	0.1	0.416458
8.011700	0.1	0.414670
8.013367	0.1	0.413001
8.015033	0.1	0.412166
8.016700	0.1	0.412405
8.018367	0.1	0.413477
8.020033	0.1	0.414848
8.021700	0.1	0.416338
8.023367	0.1	0.417769
8.025033	0.1	0.418365
8.026700	0.1	0.417352
8.028367	0.1	0.415087
8.030033	0.1	0.412405
8.031700	0.1	0.410140
8.033367	0.1	0.408411
8.035033	0.1	0.407219
8.036700	0.1	0.407100
8.038367	0.1	0.408351
8.040033	0.1	0.410616
8.041700	0.1	0.413120
8.043367	0.1	0.415444
8.045033	0.1	0.418067
8.046700	0.1	0.421286
8.048367	0.1	0.423729
8.050033	0.1	0.423312
8.051700	0.1	0.420153
8.053367	0.1	0.416219
8.055033	0.1	0.413537
8.056700	0.1	0.412643
8.058367	0.1	0.413299
8.060033	0.1	0.414968
8.061700	0.1	0.416994
8.063367	0.1	0.418663
8.065033	0.1	0.420034
8.066700	0.1	0.422537
8.068367	0.1	0.426769
8.070033	0.1	0.431418
8.071700	0.1	0.434399
8.073367	0.1	0.434816
8.075033	0.1	0.432849
8.076700	0.1	0.429094
8.078367	0.1	0.424385
8.080033	0.1	0.419796
8.081700	0.1	0.415802
8.083367	0.1	0.412405
8.085033	0.1	0.410259
8.086700	0.1	0.410318
8.088367	0.1	0.412345
8.090033	0.1	0.415266
8.091700	0.1	0.418603
8.093367	0.1	0.422776
8.095033	0.1	0.427127
8.096700	0.1	0.430286
8.098367	0.1	0.430763
8.100033	0.1	0.428259
8.101700	0.1	0.423431
8.103367	0.1	0.416517
8.105033	0.1	0.407636
8.106700	0.1	0.398934
8.108367	0.1	0.393868
8.110033	0.1	0.394225
8.111700	0.1	0.398755
8.113367	0.1	0.404656
8.115033	0.1	0.409782
8.116700	0.1	0.413477
8.118367	0.1	0.415444
8.120033	0.1	0.415027
8.121700	0.1	0.412405
8.123367	0.1	0.409007
8.125033	0.1	0.406742
8.126700	0.1	0.406086
8.128367	0.1	0.406563
8.130033	0.1	0.407040
8.131700	0.1	0.406921
8.133367	0.1	0.406623
8.135033	0.1	0.406921
8.136700	0.1	0.408053
8.138367	0.1	0.408173
8.140033	0.1	0.406027
8.141700	0.1	0.402868
8.143367	0.1	0.400722
8.145033	0.1	0.399053
8.146700	0.1	0.396132
8.148367	0.1	0.391960
8.150033	0.1	0.387847
8.151700	0.1	0.384450
8.153367	0.1	0.380695
8.155033	0.1	0.375509
8.156700	0.1	0.369668
8.158367	0.1	0.365138
8.160033	0.1	0.362933
8.161700	0.1	0.362575
8.163367	0.1	0.363171
8.165033	0.1	0.363946
8.166700	0.1	0.364482
8.168367	0.1	0.364780
8.170033	0.1	0.364780
8.171700	0.1	0.363946
8.173367	0.1	0.361145
8.175033	0.1	0.356257
8.176700	0.1	0.350177
8.178367	0.1	0.344872
8.180033	0.1	0.342429
8.181700	0.1	0.343502
8.183367	0.1	0.347137
8.185033	0.1	0.351369
8.186700	0.1	0.353992
8.188367	0.1	0.353754
8.190033	0.1	0.351191
8.191700	0.1	0.348389
8.193367	0.1	0.346959
8.195033	0.1	0.347853
8.196700	0.1	0.350654
8.198367	0.1	0.353217
8.200033	0.1	0.353336
8.201700	0.1	0.350237
8.203367	0.1	0.345349
8.205033	0.1	0.340998
8.206700	0.1	0.339091
8.208367	0.1	0.339687
8.210033	0.1	0.341654
8.211700	0.1	0.343502
8.213367	0.1	0.344574
8.215033	0.1	0.344396
8.216700	0.1	0.342309
8.218367	0.1	0.338435
8.220033	0.1	0.334024
8.221700	0.1	0.330865
8.223367	0.1	0.329852
8.225033	0.1	0.331044
8.226700	0.1	0.334084
8.228367	0.1	0.338495
8.230033	0.1	0.343621
8.231700	0.1	0.348508
8.233367	0.1	0.352263
8.235033	0.1	0.354290
8.236700	0.1	0.354409
8.238367	0.1	0.352204
8.240033	0.1	0.347674
8.241700	0.1	0.342727
8.243367	0.1	0.339568
8.245033	0.1	0.339270
8.246700	0.1	0.341713
8.248367	0.1	0.346005
8.250033	0.1	0.351429
8.251700	0.1	0.357151
8.253367	0.1	0.361979
8.255033	0.1	0.364721
8.256700	0.1	0.364602
8.258367	0.1	0.361383
8.260033	0.1	0.355840
8.261700	0.1	0.350475
8.263367	0.1	0.348210
8.265033	0.1	0.349641
8.266700	0.1	0.352204
8.268367	0.1	0.352800
8.270033	0.1	0.351429
8.271700	0.1	0.349700
8.273367	0.1	0.348270
8.275033	0.1	0.347197
8.276700	0.1	0.346780
8.278367	0.1	0.348806
8.280033	0.1	0.354171
8.281700	0.1	0.361443
8.283367	0.1	0.368118
8.285033	0.1	0.372767
8.286700	0.1	0.375330
8.288367	0.1	0.376701
8.290033	0.1	0.378132
8.291700	0.1	0.379920
8.293367	0.1	0.382125
8.295033	0.1	0.384629
8.296700	0.1	0.386298
8.298367	0.1	0.385463
8.300033	0.1	0.381172
8.301700	0.1	0.374734
8.303367	0.1	0.369132
8.305033	0.1	0.366151
8.306700	0.1	0.364125
8.308367	0.1	0.360727
8.310033	0.1	0.356019
8.311700	0.1	0.352085
8.313367	0.1	0.350714
8.315033	0.1	0.351787
8.316700	0.1	0.354111
8.318367	0.1	0.356615
8.320033	0.1	0.358880
8.321700	0.1	0.360429
8.323367	0.1	0.360429
8.325033	0.1	0.358760
8.326700	0.1	0.357091
8.328367	0.1	0.356913
8.330033	0.1	0.358403
8.331700	0.1	0.360429
8.333367	0.1	0.361443
8.335033	0.1	0.360549
8.336700	0.1	0.358284
8.338367	0.1	0.355542
8.340033	0.1	0.352919
8.341700	0.1	0.350177
8.343367	0.1	0.347316
8.345033	0.1	0.344157
8.346700	0.1	0.340104
8.348367	0.1	0.335276
8.350033	0.1	0.330806
8.351700	0.1	0.327766
8.353367	0.1	0.326514
8.355033	0.1	0.327170
8.356700	0.1	0.329375
8.358367	0.1	0.331759
8.360033	0.1	0.333011
8.361700	0.1	0.333011
8.363367	0.1	0.332654
8.365033	0.1	0.332832
8.366700	0.1	0.333011
8.368367	0.1	0.331342
8.370033	0.1	0.326514
8.371700	0.1	0.319421
8.373367	0.1	0.312388
8.375033	0.1	0.306547
8.376700	0.1	0.301182
8.378367	0.1	0.296235
8.380033	0.1	0.292778
8.381700	0.1	0.292063
8.383367	0.1	0.294209
8.385033	0.1	0.298083
8.386700	0.1	0.302017
8.388367	0.1	0.305533
8.390033	0.1	0.308812
8.391700	0.1	0.311911
8.393367	0.1	0.314593
8.395033	0.1	0.316262
8.396700	0.1	0.315547
8.398367	0.1	0.311732
8.400033	0.1	0.305533
8.401700	0.1	0.299335
8.403367	0.1	0.295877
8.405033	0.1	0.295758
8.406700	0.1	0.296652
8.408367	0.1	0.296772
8.410033	0.1	0.296235
8.411700	0.1	0.295818
8.413367	0.1	0.295579
8.415033	0.1	0.294507
8.416700	0.1	0.291288
8.418367	0.1	0.286043
8.420033	0.1	0.280917
8.421700	0.1	0.278592
8.423367	0.1	0.279725
8.425033	0.1	0.282586
8.426700	0.1	0.285029
8.428367	0.1	0.285983
8.430033	0.1	0.284731
8.431700	0.1	0.281155
8.433367	0.1	0.276625
8.435033	0.1	0.273287
8.436700	0.1	0.272453
8.438367	0.1	0.274181
8.440033	0.1	0.278056
8.441700	0.1	0.283301
8.443367	0.1	0.288188
8.445033	0.1	0.290573
8.446700	0.1	0.288427
8.448367	0.1	0.281453
8.450033	0.1	0.272334
8.451700	0.1	0.265718
8.453367	0.1	0.264406
8.455033	0.1	0.267386
8.456700	0.1	0.272274
8.458367	0.1	0.277817
8.460033	0.1	0.283301
8.461700	0.1	0.286698
8.463367	0.1	0.286222
8.465033	0.1	0.282347
8.466700	0.1	0.277460
8.468367	0.1	0.273883
8.470033	0.1	0.272810
8.471700	0.1	0.273883
8.473367	0.1	0.275731
8.475033	0.1	0.276983
8.476700	0.1	0.277340
8.478367	0.1	0.277698
8.480033	0.1	0.278354
8.481700	0.1	0.278115
8.483367	0.1	0.275791
8.485033	0.1	0.271499
8.486700	0.1	0.266135
8.488367	0.1	0.261009
8.490033	0.1	0.258088
8.491700	0.1	0.258982
8.493367	0.1	0.263810
8.495033	0.1	0.271082
8.496700	0.1	0.277698
8.498367	0.1	0.280678
8.500033	0.1	0.279784
8.501700	0.1	0.277340
8.503367	0.1	0.275135
8.505033	0.1	0.273407
8.506700	0.1	0.272453
8.508367	0.1	0.272393
8.510033	0.1	0.272393
8.511700	0.1	0.271559
8.513367	0.1	0.270367
8.515033	0.1	0.269890
8.516700	0.1	0.270844
8.518367	0.1	0.272691
8.520033	0.1	0.274062
8.521700	0.1	0.273526
8.523367	0.1	0.270367
8.525033	0.1	0.265419
8.526700	0.1	0.261128
8.528367	0.1	0.260055
8.530033	0.1	0.263035
8.531700	0.1	0.267625
8.533367	0.1	0.269294
8.535033	0.1	0.265658
8.536700	0.1	0.259519
8.538367	0.1	0.255704
8.540033	0.1	0.256896
8.541700	0.1	0.262439
8.543367	0.1	0.270009
8.545033	0.1	0.276268
8.546700	0.1	0.278890
8.548367	0.1	0.277638
8.550033	0.1	0.274181
8.551700	0.1	0.270605
8.553367	0.1	0.268877
8.555033	0.1	0.269532
8.556700	0.1	0.272453
8.558367	0.1	0.278234
8.560033	0.1	0.286162
8.561700	0.1	0.293612
8.563367	0.1	0.298738
8.565033	0.1	0.301659
8.566700	0.1	0.302732
8.568367	0.1	0.301540
8.570033	0.1	0.298381
8.571700	0.1	0.295222
8.573367	0.1	0.293493
8.575033	0.1	0.292480
8.576700	0.1	0.291288
8.578367	0.1	0.290930
8.580033	0.1	0.292182
8.581700	0.1	0.294805
8.583367	0.1	0.298142
8.585033	0.1	0.302434
8.586700	0.1	0.307739
8.588367	0.1	0.312984
8.590033	0.1	0.316441
8.591700	0.1	0.317514
8.593367	0.1	0.316858
8.595033	0.1	0.315487
8.596700	0.1	0.314355
8.598367	0.1	0.313759
8.600033	0.1	0.312626
8.601700	0.1	0.310302
8.603367	0.1	0.307858
8.605033	0.1	0.306964
8.606700	0.1	0.308156
8.608367	0.1	0.310361
8.610033	0.1	0.312030
8.611700	0.1	0.312686
8.613367	0.1	0.312984
8.615033	0.1	0.313580
8.616700	0.1	0.314176
8.618367	0.1	0.313997
8.620033	0.1	0.312567
8.621700	0.1	0.310302
8.623367	0.1	0.307977
8.625033	0.1	0.306606
8.626700	0.1	0.306547
8.628367	0.1	0.307202
8.630033	0.1	0.307918
8.631700	0.1	0.308692
8.633367	0.1	0.310302
8.635033	0.1	0.311852
8.636700	0.1	0.311136
8.638367	0.1	0.307202
8.640033	0.1	0.301600
8.641700	0.1	0.296354
8.643367	0.1	0.291944
8.645033	0.1	0.287771
8.646700	0.1	0.283778
8.648367	0.1	0.281870
8.650033	0.1	0.283837
8.651700	0.1	0.288427
8.653367	0.1	0.291884
8.655033	0.1	0.291705
8.656700	0.1	0.288248
8.658367	0.1	0.283360
8.660033	0.1	0.278711
8.661700	0.1	0.274956
8.663367	0.1	0.271738
8.665033	0.1	0.268102
8.666700	0.1	0.262737
8.668367	0.1	0.255704
8.670033	0.1	0.248373
8.671700	0.1	0.241399
8.673367	0.1	0.234485
8.675033	0.1	0.228286
8.676700	0.1	0.224412
8.678367	0.1	0.223637
8.680033	0.1	0.225902
8.681700	0.1	0.230372
8.683367	0.1	0.235915
8.685033	0.1	0.241220
8.686700	0.1	0.244677
8.688367	0.1	0.244856
8.690033	0.1	0.241160
8.691700	0.1	0.234723
8.693367	0.1	0.226975
8.695033	0.1	0.219166
8.696700	0.1	0.212431
8.698367	0.1	0.207424
8.700033	0.1	0.203967
8.701700	0.1	0.201345
8.703367	0.1	0.199258
8.705033	0.1	0.198364
8.706700	0.1	0.198364
8.708367	0.1	0.197232
8.710033	0.1	0.192881
8.711700	0.1	0.185430
8.713367	0.1	0.176907
8.715033	0.1	0.169575
8.716700	0.1	0.164628
8.718367	0.1	0.161648
8.720033	0.1	0.159264
8.721700	0.1	0.155985
8.723367	0.1	0.151098
8.725033	0.1	0.145495
8.726700	0.1	0.140965
8.728367	0.1	0.139713
8.730033	0.1	0.141621
8.731700	0.1	0.144362
8.733367	0.1	0.145733
8.735033	0.1	0.145495
8.736700	0.1	0.144124
8.738367	0.1	0.141740
8.740033	0.1	0.138938
8.741700	0.1	0.136673
8.743367	0.1	0.136554
8.745033	0.1	0.139952
8.746700	0.1	0.145912
8.748367	0.1	0.151515
8.750033	0.1	0.154078
8.751700	0.1	0.153184
8.753367	0.1	0.150085
8.755033	0.1	0.146091
8.756700	0.1	0.141561
8.758367	0.1	0.136435
8.760033	0.1	0.132024
8.761700	0.1	0.129342
8.763367	0.1	0.127733
8.765033	0.1	0.125766
8.766700	0.1	0.123739
8.768367	0.1	0.122488
8.770033	0.1	0.121534
8.771700	0.1	0.120282
8.773367	0.1	0.119388
8.775033	0.1	0.119567
8.776700	0.1	0.120044
8.778367	0.1	0.119448
8.780033	0.1	0.117421
8.781700	0.1	0.114977
8.783367	0.1	0.114203
8.785033	0.1	0.115693
8.786700	0.1	0.118136
8.788367	0.1	0.119627
8.790033	0.1	0.119269
8.791700	0.1	0.117004
8.793367	0.1	0.113189
8.795033	0.1	0.108838
8.796700	0.1	0.104666
8.798367	0.1	0.100970
8.800033	0.1	0.098169
8.801700	0.1	0.097215
8.803367	0.1	0.097752
8.805033	0.1	0.099003
8.806700	0.1	0.102043
8.808367	0.1	0.108540
8.810033	0.1	0.117600
8.811700	0.1	0.125647
8.813367	0.1	0.129879
8.815033	0.1	0.130594
8.816700	0.1	0.129640
8.818367	0.1	0.128269
8.820033	0.1	0.126362
8.821700	0.1	0.123799
8.823367	0.1	0.121534
8.825033	0.1	0.120521
8.826700	0.1	0.120521
8.828367	0.1	0.120640
8.830033	0.1	0.121117
8.831700	0.1	0.122368
8.833367	0.1	0.123799
8.835033	0.1	0.124574
8.836700	0.1	0.125468
8.838367	0.1	0.126839
8.840033	0.1	0.127435
8.841700	0.1	0.127018
8.843367	0.1	0.126541
8.845033	0.1	0.126183
8.846700	0.1	0.124753
8.848367	0.1	0.121593
8.850033	0.1	0.118077
8.851700	0.1	0.116706
8.853367	0.1	0.118494
8.855033	0.1	0.121176
8.856700	0.1	0.121117
8.858367	0.1	0.117600
8.860033	0.1	0.113785
8.861700	0.1	0.113428
8.863367	0.1	0.117064
8.865033	0.1	0.122249
8.866700	0.1	0.126362
8.868367	0.1	0.128090
8.870033	0.1	0.126958
8.871700	0.1	0.123858
8.873367	0.1	0.121236
8.875033	0.1	0.120878
8.876700	0.1	0.122190
8.878367	0.1	0.122905
8.880033	0.1	0.121653
8.881700	0.1	0.119090
8.883367	0.1	0.116050
8.885033	0.1	0.112176
8.886700	0.1	0.107050
8.888367	0.1	0.101984
8.890033	0.1	0.098944
8.891700	0.1	0.099123
8.893367	0.1	0.102520
8.895033	0.1	0.108659
8.896700	0.1	0.116527
8.898367	0.1	0.124514
8.900033	0.1	0.130057
8.901700	0.1	0.131309
8.903367	0.1	0.129223
8.905033	0.1	0.126243
8.906700	0.1	0.123143
8.908367	0.1	0.118732
8.910033	0.1	0.112712
8.911700	0.1	0.106752
8.913367	0.1	0.102282
8.915033	0.1	0.099540
8.916700	0.1	0.098228
8.918367	0.1	0.098467
8.920033	0.1	0.100613
8.921700	0.1	0.105262
8.923367	0.1	0.111818
8.925033	0.1	0.118554
8.926700	0.1	0.123978
8.928367	0.1	0.127018
8.930033	0.1	0.127137
8.931700	0.1	0.125051
8.933367	0.1	0.122011
8.935033	0.1	0.118792
8.936700	0.1	0.115693
8.938367	0.1	0.112712
8.940033	0.1	0.109077
8.941700	0.1	0.104189
8.943367	0.1	0.098705
8.945033	0.1	0.094116
8.946700	0.1	0.092268
8.948367	0.1	0.094414
8.950033	0.1	0.099778
8.951700	0.1	0.106215
8.953367	0.1	0.111401
8.955033	0.1	0.113964
8.956700	0.1	0.113308
8.958367	0.1	0.110030
8.960033	0.1	0.105560
8.961700	0.1	0.101149
8.963367	0.1	0.097752
8.965033	0.1	0.096440
8.966700	0.1	0.097513
8.968367	0.1	0.099540
8.970033	0.1	0.101089
8.971700	0.1	0.101984
8.973367	0.1	0.102580
8.975033	0.1	0.102758
8.976700	0.1	0.102282
8.978367	0.1	0.101507
8.980033	0.1	0.101268
8.981700	0.1	0.101447
8.983367	0.1	0.101388
8.985033	0.1	0.101507
8.986700	0.1	0.102222
8.988367	0.1	0.102639
8.990033	0.1	0.102103
8.991700	0.1	0.101089
8.993367	0.1	0.100434
8.995033	0.1	0.100791
8.996700	0.1	0.102580
8.998367	0.1	0.104785
9.000033	0.1	0.105321
9.001700	0.1	0.103176
9.003367	0.1	0.099957
9.005033	0.1	0.097692
9.006700	0.1	0.096738
9.008367	0.1	0.095844
9.010033	0.1	0.093400
9.011700	0.1	0.089109
9.013367	0.1	0.084281
9.015033	0.1	0.080705
9.016700	0.1	0.079632
9.018367	0.1	0.081062
9.020033	0.1	0.082970
9.021700	0.1	0.083923
9.023367	0.1	0.083983
9.025033	0.1	0.083685
9.026700	0.1	0.083208
9.028367	0.1	0.082850
9.030033	0.1	0.083327
9.031700	0.1	0.085533
9.033367	0.1	0.088632
9.035033	0.1	0.091136
9.036700	0.1	0.092387
9.038367	0.1	0.092506
9.040033	0.1	0.091314
9.041700	0.1	0.088394
9.043367	0.1	0.084043
9.045033	0.1	0.079453
9.046700	0.1	0.076592
9.048367	0.1	0.076354
9.050033	0.1	0.079095
9.051700	0.1	0.084519
9.053367	0.1	0.091672
9.055033	0.1	0.098765
9.056700	0.1	0.103533
9.058367	0.1	0.104964
9.060033	0.1	0.104427
9.061700	0.1	0.103951
9.063367	0.1	0.103831
9.065033	0.1	0.103116
9.066700	0.1	0.101924
9.068367	0.1	0.100434
9.070033	0.1	0.098109
9.071700	0.1	0.093937
9.073367	0.1	0.087976
9.075033	0.1	0.081718
9.076700	0.1	0.077009
9.078367	0.1	0.074387
9.080033	0.1	0.073731
9.081700	0.1	0.074804
9.083367	0.1	0.078022
9.085033	0.1	0.083387
9.086700	0.1	0.089705
9.088367	0.1	0.093997
9.090033	0.1	0.093460
9.091700	0.1	0.088573
9.093367	0.1	0.082731
9.095033	0.1	0.078559
9.096700	0.1	0.076473
9.098367	0.1	0.076592
9.100033	0.1	0.078857
9.101700	0.1	0.082016
9.103367	0.1	0.083864
9.105033	0.1	0.083208
9.106700	0.1	0.079930
9.108367	0.1	0.075102
9.110033	0.1	0.070632
9.111700	0.1	0.068486
9.113367	0.1	0.068903
9.115033	0.1	0.069916
9.116700	0.1	0.069320
9.118367	0.1	0.066340
9.120033	0.1	0.061810
9.121700	0.1	0.057578
9.123367	0.1	0.055194
9.125033	0.1	0.055611
9.126700	0.1	0.058293
9.128367	0.1	0.061750
9.130033	0.1	0.064492
9.131700	0.1	0.065804
9.133367	0.1	0.065088
9.135033	0.1	0.061810
9.136700	0.1	0.056505
9.138367	0.1	0.051200
9.140033	0.1	0.047565
9.141700	0.1	0.046849
9.143367	0.1	0.049770
9.145033	0.1	0.055790
9.146700	0.1	0.062525
9.148367	0.1	0.066519
9.150033	0.1	0.065744
9.151700	0.1	0.061154
9.153367	0.1	0.055730
9.155033	0.1	0.051200
9.156700	0.1	0.048041
9.158367	0.1	0.046670
9.160033	0.1	0.047326
9.161700	0.1	0.049889
9.163367	0.1	0.053823
9.165033	0.1	0.057757
9.166700	0.1	0.061035
9.168367	0.1	0.063717
9.170033	0.1	0.065327
9.171700	0.1	0.064611
9.173367	0.1	0.061214
9.175033	0.1	0.056028
9.176700	0.1	0.050008
9.178367	0.1	0.044227
9.180033	0.1	0.039995
9.181700	0.1	0.038207
9.183367	0.1	0.038505
9.185033	0.1	0.040114
9.186700	0.1	0.041783
9.188367	0.1	0.042260
9.190033	0.1	0.041604
9.191700	0.1	0.040948
9.193367	0.1	0.041485
9.195033	0.1	0.043690
9.196700	0.1	0.047207
9.198367	0.1	0.051260
9.200033	0.1	0.054061
9.201700	0.1	0.054657
9.203367	0.1	0.053942
9.205033	0.1	0.053346
9.206700	0.1	0.053048
9.208367	0.1	0.052750
9.210033	0.1	0.052214
9.211700	0.1	0.051439
9.213367	0.1	0.051737
9.215033	0.1	0.054300
9.216700	0.1	0.058293
9.218367	0.1	0.061691
9.220033	0.1	0.063539
9.221700	0.1	0.063837
9.223367	0.1	0.062406
9.225033	0.1	0.059843
9.226700	0.1	0.057995
9.228367	0.1	0.057697
9.230033	0.1	0.057459
9.231700	0.1	0.055075
9.233367	0.1	0.050604
9.235033	0.1	0.046313
9.236700	0.1	0.044107
9.238367	0.1	0.044346
9.240033	0.1	0.045419
9.241700	0.1	0.045657
9.243367	0.1	0.045061
9.245033	0.1	0.045061
9.246700	0.1	0.046313
9.248367	0.1	0.047982
9.250033	0.1	0.050068
9.251700	0.1	0.053704
9.253367	0.1	0.059485
9.255033	0.1	0.066578
9.256700	0.1	0.073195
9.258367	0.1	0.077486
9.260033	0.1	0.078082
9.261700	0.1	0.075519
9.263367	0.1	0.072300
9.265033	0.1	0.070333
9.266700	0.1	0.070035
9.268367	0.1	0.071287
9.270033	0.1	0.073850
9.271700	0.1	0.076532
9.273367	0.1	0.078082
9.275033	0.1	0.078380
9.276700	0.1	0.077724
9.278367	0.1	0.075638
9.280033	0.1	0.070930
9.281700	0.1	0.064373
9.283367	0.1	0.058353
9.285033	0.1	0.054896
9.286700	0.1	0.055015
9.288367	0.1	0.059187
9.290033	0.1	0.065982
9.291700	0.1	0.072062
9.293367	0.1	0.074923
9.295033	0.1	0.076115
9.296700	0.1	0.078797
9.298367	0.1	0.084400
9.300033	0.1	0.091076
9.301700	0.1	0.096083
9.303367	0.1	0.098526
9.305033	0.1	0.099719
9.306700	0.1	0.100553
9.308367	0.1	0.101030
9.310033	0.1	0.101388
9.311700	0.1	0.102043
9.313367	0.1	0.102758
9.315033	0.1	0.102639
9.316700	0.1	0.101566
9.318367	0.1	0.100553
9.320033	0.1	0.100732
9.321700	0.1	0.102162
9.323367	0.1	0.103652
9.325033	0.1	0.103831
9.326700	0.1	0.103056
9.328367	0.1	0.103295
9.330033	0.1	0.105739
9.331700	0.1	0.109673
9.333367	0.1	0.113726
9.335033	0.1	0.116766
9.336700	0.1	0.118017
9.338367	0.1	0.117719
9.340033	0.1	0.118196
9.341700	0.1	0.121295
9.343367	0.1	0.126123
9.345033	0.1	0.130534
9.346700	0.1	0.134051
9.348367	0.1	0.137150
9.350033	0.1	0.139952
9.351700	0.1	0.142634
9.353367	0.1	0.146508
9.355033	0.1	0.152230
9.356700	0.1	0.158548
9.358367	0.1	0.164330
9.360033	0.1	0.169456
9.361700	0.1	0.173390
9.363367	0.1	0.175178
9.365033	0.1	0.175178
9.366700	0.1	0.174522
9.368367	0.1	0.173152
9.370033	0.1	0.169814
9.371700	0.1	0.164449
9.373367	0.1	0.158489
9.375033	0.1	0.153363
9.376700	0.1	0.149071
9.378367	0.1	0.144839
9.380033	0.1	0.140786
9.381700	0.1	0.137627
9.383367	0.1	0.136733
9.385033	0.1	0.139117
9.386700	0.1	0.144959
9.388367	0.1	0.152588
9.390033	0.1	0.159323
9.391700	0.1	0.163972
9.393367	0.1	0.166416
9.395033	0.1	0.166237
9.396700	0.1	0.163496
9.398367	0.1	0.160456
9.400033	0.1	0.160337
9.401700	0.1	0.164032
9.403367	0.1	0.170112
9.405033	0.1	0.176907
9.406700	0.1	0.183344
9.408367	0.1	0.188708
9.410033	0.1	0.192285
9.411700	0.1	0.193417
9.413367	0.1	0.191510
9.415033	0.1	0.185728
9.416700	0.1	0.176370
9.418367	0.1	0.166416
9.420033	0.1	0.159800
9.421700	0.1	0.158608
9.423367	0.1	0.161886
9.425033	0.1	0.167251
9.426700	0.1	0.172377
9.428367	0.1	0.176370
9.430033	0.1	0.179172
9.431700	0.1	0.180960
9.433367	0.1	0.181794
9.435033	0.1	0.181437
9.436700	0.1	0.179112
9.438367	0.1	0.174522
9.440033	0.1	0.169277
9.441700	0.1	0.166059
9.443367	0.1	0.166595
9.445033	0.1	0.170469
9.446700	0.1	0.176311
9.448367	0.1	0.182390
9.450033	0.1	0.187576
9.451700	0.1	0.192106
9.453367	0.1	0.195980
9.455033	0.1	0.198543
9.456700	0.1	0.200510
9.458367	0.1	0.202954
9.460033	0.1	0.205696
9.461700	0.1	0.207007
9.463367	0.1	0.205517
9.465033	0.1	0.201345
9.466700	0.1	0.196397
9.468367	0.1	0.193059
9.470033	0.1	0.192881
9.471700	0.1	0.195980
9.473367	0.1	0.200570
9.475033	0.1	0.203908
9.476700	0.1	0.204206
9.478367	0.1	0.201404
9.480033	0.1	0.196755
9.481700	0.1	0.192583
9.483367	0.1	0.190735
9.485033	0.1	0.192106
9.486700	0.1	0.196099
9.488367	0.1	0.201166
9.490033	0.1	0.204742
9.491700	0.1	0.205398
9.493367	0.1	0.203967
9.495033	0.1	0.202954
9.496700	0.1	0.204086
9.498367	0.1	0.207543
9.500033	0.1	0.212908
9.501700	0.1	0.219107
9.503367	0.1	0.224710
9.505033	0.1	0.228167
9.506700	0.1	0.228763
9.508367	0.1	0.227273
9.510033	0.1	0.225067
9.511700	0.1	0.223756
9.513367	0.1	0.224531
9.515033	0.1	0.227153
9.516700	0.1	0.229895
9.518367	0.1	0.231564
9.520033	0.1	0.232935
9.521700	0.1	0.235200
9.523367	0.1	0.238359
9.525033	0.1	0.242174
9.526700	0.1	0.246525
9.528367	0.1	0.250399
9.530033	0.1	0.253320
9.531700	0.1	0.256360
9.533367	0.1	0.261068
9.535033	0.1	0.266969
9.536700	0.1	0.271559
9.538367	0.1	0.272810
9.540033	0.1	0.271440
9.541700	0.1	0.269592
9.543367	0.1	0.268459
9.545033	0.1	0.267267
9.546700	0.1	0.265837
9.548367	0.1	0.265837
9.550033	0.1	0.269115
9.551700	0.1	0.275433
9.553367	0.1	0.283062
9.555033	0.1	0.290573
9.556700	0.1	0.296950
9.558367	0.1	0.302255
9.560033	0.1	0.306666
9.561700	0.1	0.310302
9.563367	0.1	0.313878
9.565033	0.1	0.318050
9.566700	0.1	0.322282
9.568367	0.1	0.325561
9.570033	0.1	0.327647
9.571700	0.1	0.329316
9.573367	0.1	0.331581
9.575033	0.1	0.334382
9.576700	0.1	0.337124
9.578367	0.1	0.339746
9.580033	0.1	0.342786
9.581700	0.1	0.346959
9.583367	0.1	0.352383
9.585033	0.1	0.357866
9.586700	0.1	0.361919
9.588367	0.1	0.364423
9.590033	0.1	0.366807
9.591700	0.1	0.370324
9.593367	0.1	0.374436
9.595033	0.1	0.378251
9.596700	0.1	0.382006
9.598367	0.1	0.386119
9.600033	0.1	0.389874
9.601700	0.1	0.392258
9.603367	0.1	0.393689
9.605033	0.1	0.395298
9.606700	0.1	0.397563
9.608367	0.1	0.399590
9.610033	0.1	0.400901
9.611700	0.1	0.401616
9.613367	0.1	0.402510
9.615033	0.1	0.404000
9.616700	0.1	0.406444
9.618367	0.1	0.409722
9.620033	0.1	0.412941
9.621700	0.1	0.414968
9.623367	0.1	0.415623
9.625033	0.1	0.416636
9.626700	0.1	0.419319
9.628367	0.1	0.423551
9.630033	0.1	0.428140
9.631700	0.1	0.432372
9.633367	0.1	0.436366
9.635033	0.1	0.439942
9.636700	0.1	0.441849
9.638367	0.1	0.440657
9.640033	0.1	0.437379
9.641700	0.1	0.434816
9.643367	0.1	0.434697
9.645033	0.1	0.437081
9.646700	0.1	0.440896
9.648367	0.1	0.444651
9.650033	0.1	0.446796
9.651700	0.1	0.446796
9.653367	0.1	0.445664
9.655033	0.1	0.445306
9.656700	0.1	0.446796
9.658367	0.1	0.449061
9.660033	0.1	0.449181
9.661700	0.1	0.445843
9.663367	0.1	0.440598
9.665033	0.1	0.437081
9.666700	0.1	0.438094
9.668367	0.1	0.444710
9.670033	0.1	0.455201
9.671700	0.1	0.465214
9.673367	0.1	0.470400
9.675033	0.1	0.468791
9.676700	0.1	0.462174
9.678367	0.1	0.454605
9.680033	0.1	0.449717
9.681700	0.1	0.448167
9.683367	0.1	0.447631
9.685033	0.1	0.445485
9.686700	0.1	0.441432
9.688367	0.1	0.437439
9.690033	0.1	0.434637
9.691700	0.1	0.432909
9.693367	0.1	0.432372
9.695033	0.1	0.433564
9.696700	0.1	0.435710
9.698367	0.1	0.436485
9.700033	0.1	0.434876
9.701700	0.1	0.432134
9.703367	0.1	0.430703
9.705033	0.1	0.432193
9.706700	0.1	0.435829
9.708367	0.1	0.439167
9.710033	0.1	0.440359
9.711700	0.1	0.438750
9.713367	0.1	0.435531
9.715033	0.1	0.432968
9.716700	0.1	0.432491
9.718367	0.1	0.433445
9.720033	0.1	0.435710
9.721700	0.1	0.439942
9.723367	0.1	0.445545
9.725033	0.1	0.450254
9.726700	0.1	0.451922
9.728367	0.1	0.450313
9.730033	0.1	0.447512
9.731700	0.1	0.445306
9.733367	0.1	0.444293
9.735033	0.1	0.444412
9.736700	0.1	0.445247
9.738367	0.1	0.445306
9.740033	0.1	0.442982
9.741700	0.1	0.437915
9.743367	0.1	0.431597
9.745033	0.1	0.425756
9.746700	0.1	0.421464
9.748367	0.1	0.418782
9.750033	0.1	0.417829
9.751700	0.1	0.419438
9.753367	0.1	0.423670
9.755033	0.1	0.428140
9.756700	0.1	0.430048
9.758367	0.1	0.428319
9.760033	0.1	0.424087
9.761700	0.1	0.419676
9.763367	0.1	0.416994
9.765033	0.1	0.416338
9.766700	0.1	0.417292
9.768367	0.1	0.419855
9.770033	0.1	0.423551
9.771700	0.1	0.427008
9.773367	0.1	0.429273
9.775033	0.1	0.430822
9.776700	0.1	0.432491
9.778367	0.1	0.433981
9.780033	0.1	0.435054
9.781700	0.1	0.436783
9.783367	0.1	0.440002
9.785033	0.1	0.444412
9.786700	0.1	0.449061
9.788367	0.1	0.452817
9.790033	0.1	0.454068
9.791700	0.1	0.451982
9.793367	0.1	0.447571
9.795033	0.1	0.442028
9.796700	0.1	0.436544
9.798367	0.1	0.432432
9.800033	0.1	0.430584
9.801700	0.1	0.430286
9.803367	0.1	0.430584
9.805033	0.1	0.431657
9.806700	0.1	0.434577
9.808367	0.1	0.439525
9.810033	0.1	0.444770
9.811700	0.1	0.447691
9.813367	0.1	0.447571
9.815033	0.1	0.445902
9.816700	0.1	0.445426
9.818367	0.1	0.447750
9.820033	0.1	0.451803
9.821700	0.1	0.454426
9.823367	0.1	0.453472
9.825033	0.1	0.449657
9.826700	0.1	0.445485
9.828367	0.1	0.443220
9.830033	0.1	0.443816
9.831700	0.1	0.446379
9.833367	0.1	0.448883
9.835033	0.1	0.449538
9.836700	0.1	0.447869
9.838367	0.1	0.443935
9.840033	0.1	0.438213
9.841700	0.1	0.432372
9.843367	0.1	0.428200
9.845033	0.1	0.426471
9.846700	0.1	0.426412
9.848367	0.1	0.427008
9.850033	0.1	0.426948
9.851700	0.1	0.425339
9.853367	0.1	0.421941
9.855033	0.1	0.417888
9.856700	0.1	0.415146
9.858367	0.1	0.414670
9.860033	0.1	0.415862
9.861700	0.1	0.418365
9.863367	0.1	0.421822
9.865033	0.1	0.424564
9.866700	0.1	0.425696
9.868367	0.1	0.426471
9.870033	0.1	0.427842
9.871700	0.1	0.429213
9.873367	0.1	0.429750
9.875033	0.1	0.430524
9.876700	0.1	0.432670
9.878367	0.1	0.435174
9.880033	0.1	0.434816
9.881700	0.1	0.429451
9.883367	0.1	0.419855
9.885033	0.1	0.409722
9.886700	0.1	0.403285
9.888367	0.1	0.402510
9.890033	0.1	0.405788
9.891700	0.1	0.410020
9.893367	0.1	0.413537
9.895033	0.1	0.415504
9.896700	0.1	0.415206
9.898367	0.1	0.412464
9.900033	0.1	0.408292
9.901700	0.1	0.404239
9.903367	0.1	0.401437
9.905033	0.1	0.400126
9.906700	0.1	0.399232
9.908367	0.1	0.396967
9.910033	0.1	0.392735
9.911700	0.1	0.388086
9.913367	0.1	0.384867
9.915033	0.1	0.383854
9.916700	0.1	0.383914
9.918367	0.1	0.383973
9.920033	0.1	0.382960
9.921700	0.1	0.380456
9.923367	0.1	0.375986
9.925033	0.1	0.369728
9.926700	0.1	0.363350
9.928367	0.1	0.358701
9.930033	0.1	0.356019
9.931700	0.1	0.353813
9.933367	0.1	0.350297
9.935033	0.1	0.345111
9.936700	0.1	0.339806
9.938367	0.1	0.336945
9.940033	0.1	0.336587
9.941700	0.1	0.336766
9.943367	0.1	0.336170
9.945033	0.1	0.335395
9.946700	0.1	0.334919
9.948367	0.1	0.333488
9.950033	0.1	0.329316
9.951700	0.1	0.323057
9.953367	0.1	0.317335
9.955033	0.1	0.314355
9.956700	0.1	0.314534
9.958367	0.1	0.316679
9.960033	0.1	0.319123
9.961700	0.1	0.320852
9.963367	0.1	0.321388
9.965033	0.1	0.319481
9.966700	0.1	0.313759
9.968367	0.1	0.304341
9.970033	0.1	0.293374
9.971700	0.1	0.283718
9.973367	0.1	0.276923
9.975033	0.1	0.273526
9.976700	0.1	0.274181
9.978367	0.1	0.278175
9.980033	0.1	0.282824
9.981700	0.1	0.285506
9.983367	0.1	0.285983
9.985033	0.1	0.285149
9.986700	0.1	0.283718
9.988367	0.1	0.282407
9.990033	0.1	0.281334
9.991700	0.1	0.280261
9.993367	0.1	0.278652
9.995033	0.1	0.276446
9.996700	0.1	0.273466
9.998367	0.1	0.270069
10.000033	0.1	0.266612
10.001700	0.1	0.263453
10.003367	0.1	0.261784
10.005033	0.1	0.263155
10.006700	0.1	0.266790
10.008367	0.1	0.269830
10.010033	0.1	0.269651
10.011700	0.1	0.265300
10.013367	0.1	0.257790
10.015033	0.1	0.250161
10.016700	0.1	0.245869
10.018367	0.1	0.245333
10.020033	0.1	0.246346
10.021700	0.1	0.247419
10.023367	0.1	0.249028
10.025033	0.1	0.252008
10.026700	0.1	0.256002
10.028367	0.1	0.259459
10.030033	0.1	0.260413
10.031700	0.1	0.257492
10.033367	0.1	0.251532
10.035033	0.1	0.244796
10.036700	0.1	0.239909
10.038367	0.1	0.238597
10.040033	0.1	0.240445
10.041700	0.1	0.243247
10.043367	0.1	0.245094
10.045033	0.1	0.245214
10.046700	0.1	0.243306
10.048367	0.1	0.239670
10.050033	0.1	0.236213
10.051700	0.1	0.234306
10.053367	0.1	0.233769
10.055033	0.1	0.234067
10.056700	0.1	0.235140
10.058367	0.1	0.236452
10.060033	0.1	0.236809
10.061700	0.1	0.235677
10.063367	0.1	0.233293
10.065033	0.1	0.230253
10.066700	0.1	0.227273
10.068367	0.1	0.225186
10.070033	0.1	0.224292
10.071700	0.1	0.223398
10.073367	0.1	0.221729
10.075033	0.1	0.220120
10.076700	0.1	0.219822
10.078367	0.1	0.220895
10.080033	0.1	0.222683
10.081700	0.1	0.224113
10.083367	0.1	0.223279
10.085033	0.1	0.219345
10.086700	0.1	0.214458
10.088367	0.1	0.211835
10.090033	0.1	0.212669
10.091700	0.1	0.215173
10.093367	0.1	0.217438
10.095033	0.1	0.219166
10.096700	0.1	0.221312
10.098367	0.1	0.223756
10.100033	0.1	0.225127
10.101700	0.1	0.224471
10.103367	0.1	0.222206
10.105033	0.1	0.219941
10.106700	0.1	0.219524
10.108367	0.1	0.221550
10.110033	0.1	0.224471
10.111700	0.1	0.225782
10.113367	0.1	0.224292
10.115033	0.1	0.220597
10.116700	0.1	0.217021
10.118367	0.1	0.215292
10.120033	0.1	0.215352
10.121700	0.1	0.216246
10.123367	0.1	0.216603
10.125033	0.1	0.215650
10.126700	0.1	0.213921
10.128367	0.1	0.212431
10.130033	0.1	0.211239
10.131700	0.1	0.209928
10.133367	0.1	0.208437
10.135033	0.1	0.206947
10.136700	0.1	0.205994
10.138367	0.1	0.205874
10.140033	0.1	0.206769
10.141700	0.1	0.207901
10.143367	0.1	0.207603
10.145033	0.1	0.205457
10.146700	0.1	0.202656
10.148367	0.1	0.199497
10.150033	0.1	0.195742
10.151700	0.1	0.192285
10.153367	0.1	0.191033
10.155033	0.1	0.192881
10.156700	0.1	0.197113
10.158367	0.1	0.201583
10.160033	0.1	0.204384
10.161700	0.1	0.205219
10.163367	0.1	0.205159
10.165033	0.1	0.205874
10.166700	0.1	0.208020
10.168367	0.1	0.210702
10.170033	0.1	0.211895
10.171700	0.1	0.210702
10.173367	0.1	0.208139
10.175033	0.1	0.205755
10.176700	0.1	0.204265
10.178367	0.1	0.204384
10.180033	0.1	0.206172
10.181700	0.1	0.207782
10.183367	0.1	0.207007
10.185033	0.1	0.203371
10.186700	0.1	0.198901
10.188367	0.1	0.195563
10.190033	0.1	0.193536
10.191700	0.1	0.191569
10.193367	0.1	0.189006
10.195033	0.1	0.186384
10.196700	0.1	0.184178
10.198367	0.1	0.182629
10.200033	0.1	0.182211
10.201700	0.1	0.184059
10.203367	0.1	0.189483
10.205033	0.1	0.198364
10.206700	0.1	0.208318
10.208367	0.1	0.216305
10.210033	0.1	0.220954
10.211700	0.1	0.221491
10.213367	0.1	0.216901
10.215033	0.1	0.207663
10.216700	0.1	0.196934
10.218367	0.1	0.187814
10.220033	0.1	0.181615
10.221700	0.1	0.178993
10.223367	0.1	0.179648
10.225033	0.1	0.181377
10.226700	0.1	0.182092
10.228367	0.1	0.182271
10.230033	0.1	0.183761
10.231700	0.1	0.186980
10.233367	0.1	0.190437
10.235033	0.1	0.192523
10.236700	0.1	0.192285
10.238367	0.1	0.190198
10.240033	0.1	0.187755
10.241700	0.1	0.187159
10.243367	0.1	0.188887
10.245033	0.1	0.191212
10.246700	0.1	0.192404
10.248367	0.1	0.192821
10.250033	0.1	0.193715
10.251700	0.1	0.195563
10.253367	0.1	0.197470
10.255033	0.1	0.197768
10.256700	0.1	0.195622
10.258367	0.1	0.191927
10.260033	0.1	0.189066
10.261700	0.1	0.188172
10.263367	0.1	0.188410
10.265033	0.1	0.188887
10.266700	0.1	0.189662
10.268367	0.1	0.191450
10.270033	0.1	0.195205
10.271700	0.1	0.200987
10.273367	0.1	0.207424
10.275033	0.1	0.212431
10.276700	0.1	0.214696
10.278367	0.1	0.214338
10.280033	0.1	0.211954
10.281700	0.1	0.207722
10.283367	0.1	0.202835
10.285033	0.1	0.200808
10.286700	0.1	0.204086
10.288367	0.1	0.211716
10.290033	0.1	0.220120
10.291700	0.1	0.226498
10.293367	0.1	0.230312
10.295033	0.1	0.232697
10.296700	0.1	0.234842
10.298367	0.1	0.236630
10.300033	0.1	0.237465
10.301700	0.1	0.236750
10.303367	0.1	0.233829
10.305033	0.1	0.229538
10.306700	0.1	0.226259
10.308367	0.1	0.225306
10.310033	0.1	0.226080
10.311700	0.1	0.228405
10.313367	0.1	0.233293
10.315033	0.1	0.240386
10.316700	0.1	0.248253
10.318367	0.1	0.256002
10.320033	0.1	0.262856
10.321700	0.1	0.267625
10.323367	0.1	0.269532
10.325033	0.1	0.269651
10.326700	0.1	0.270247
10.328367	0.1	0.272334
10.330033	0.1	0.275791
10.331700	0.1	0.280619
10.333367	0.1	0.286639
10.335033	0.1	0.292718
10.336700	0.1	0.297308
10.338367	0.1	0.300407
10.340033	0.1	0.303447
10.341700	0.1	0.307441
10.343367	0.1	0.312507
10.345033	0.1	0.319064
10.346700	0.1	0.327528
10.348367	0.1	0.337482
10.350033	0.1	0.347912
10.351700	0.1	0.357389
10.353367	0.1	0.365496
10.355033	0.1	0.372052
10.356700	0.1	0.376344
10.358367	0.1	0.377893
10.360033	0.1	0.378013
10.361700	0.1	0.379205
10.363367	0.1	0.383317
10.365033	0.1	0.390887
10.366700	0.1	0.401676
10.368367	0.1	0.414968
10.370033	0.1	0.429690
10.371700	0.1	0.443995
10.373367	0.1	0.455380
10.375033	0.1	0.462830
10.376700	0.1	0.468969
10.378367	0.1	0.478089
10.380033	0.1	0.491679
10.381700	0.1	0.508487
10.383367	0.1	0.526845
10.385033	0.1	0.545263
10.386700	0.1	0.561655
10.388367	0.1	0.574529
10.390033	0.1	0.584662
10.391700	0.1	0.594318
10.393367	0.1	0.605404
10.395033	0.1	0.618339
10.396700	0.1	0.632525
10.398367	0.1	0.647306
10.400033	0.1	0.662684
10.401700	0.1	0.678062
10.403367	0.1	0.692546
10.405033	0.1	0.707090
10.406700	0.1	0.723958
10.408367	0.1	0.743926
10.410033	0.1	0.765860
10.411700	0.1	0.787914
10.413367	0.1	0.809193
10.415033	0.1	0.830054
10.416700	0.1	0.850618
10.418367	0.1	0.869989
10.420033	0.1	0.888646
10.421700	0.1	0.908732
10.423367	0.1	0.931621
10.425033	0.1	0.956953
10.426700	0.1	0.983954
10.428367	0.1	1.011133
10.430033	0.1	1.037419
10.431700	0.1	1.062632
10.433367	0.1	1.086474
10.435033	0.1	1.108706
10.436700	0.1	1.129985
10.438367	0.1	1.151919
10.440033	0.1	1.175821
10.441700	0.1	1.201272
10.443367	0.1	1.226664
10.445033	0.1	1.250386
10.446700	0.1	1.272202
10.448367	0.1	1.292884
10.450033	0.1	1.313150
10.451700	0.1	1.332879
10.453367	0.1	1.352489
10.455033	0.1	1.372814
10.456700	0.1	1.394510
10.458367	0.1	1.417399
10.460033	0.1	1.441419
10.461700	0.1	1.466811
10.463367	0.1	1.492977
10.465033	0.1	1.517356
10.466700	0.1	1.537263
10.468367	0.1	1.552582
10.470033	0.1	1.565218
10.471700	0.1	1.577199
10.473367	0.1	1.589775
10.475033	0.1	1.603961
10.476700	0.1	1.619399
10.478367	0.1	1.634181
10.480033	0.1	1.646936
10.481700	0.1	1.658499
10.483367	0.1	1.670599
10.485033	0.1	1.683653
10.486700	0.1	1.696825
10.488367	0.1	1.709998
10.490033	0.1	1.723170
10.491700	0.1	1.735091
10.493367	0.1	1.744151
10.495033	0.1	1.750469
10.496700	0.1	1.756132
10.498367	0.1	1.763165
10.500033	0.1	1.771867
10.501700	0.1	1.780748
10.503367	0.1	1.788676
10.505033	0.1	1.796007
10.506700	0.1	1.803458
10.508367	0.1	1.811087
10.510033	0.1	1.818657
10.511700	0.1	1.826823
10.513367	0.1	1.835346
10.515033	0.1	1.843214
10.516700	0.1	1.849771
10.518367	0.1	1.855672
10.520033	0.1	1.860976
10.521700	0.1	1.864970
10.523367	0.1	1.867652
10.525033	0.1	1.870096
10.526700	0.1	1.873255
10.528367	0.1	1.877308
10.530033	0.1	1.881242
10.531700	0.1	1.883924
10.533367	0.1	1.884997
10.535033	0.1	1.885057
10.536700	0.1	1.885176
10.538367	0.1	1.885951
10.540033	0.1	1.887262
10.541700	0.1	1.889169
10.543367	0.1	1.892209
10.545033	0.1	1.896620
10.546700	0.1	1.901865
10.548367	0.1	1.907885
10.550033	0.1	1.915395
10.551700	0.1	1.924634
10.553367	0.1	1.934528
10.555033	0.1	1.943052
10.556700	0.1	1.947761
10.558367	0.1	1.947284
10.560033	0.1	1.942694
10.561700	0.1	1.936793
10.563367	0.1	1.932502
10.565033	0.1	1.930595
10.566700	0.1	1.929760
10.568367	0.1	1.928628
10.570033	0.1	1.926959
10.571700	0.1	1.925230
10.573367	0.1	1.924455
10.575033	0.1	1.925647
10.576700	0.1	1.929820
10.578367	0.1	1.937568
10.580033	0.1	1.948536
10.581700	0.1	1.960516
10.583367	0.1	1.970470
10.585033	0.1	1.977325
10.586700	0.1	1.981855
10.588367	0.1	1.984894
10.590033	0.1	1.987040
10.591700	0.1	1.989305
10.593367	0.1	1.992345
10.595033	0.1	1.995504
10.596700	0.1	1.997888
10.598367	0.1	1.998961
10.600033	0.1	1.998246
10.601700	0.1	1.995325
10.603367	0.1	1.990318
10.605033	0.1	1.984120
10.606700	0.1	1.979053
10.608367	0.1	1.977146
10.610033	0.1	1.978278
10.611700	0.1	1.980960
10.613367	0.1	1.984120
10.615033	0.1	1.986623
10.616700	0.1	1.986683
10.618367	0.1	1.984477
10.620033	0.1	1.982927
10.621700	0.1	1.984596
10.623367	0.1	1.989544
10.625033	0.1	1.996517
10.626700	0.1	2.003551
10.628367	0.1	2.008498
10.630033	0.1	2.009809
10.631700	0.1	2.007961
10.633367	0.1	2.004981
10.635033	0.1	2.003074
10.636700	0.1	2.002776
10.638367	0.1	2.003610
10.640033	0.1	2.005160
10.641700	0.1	2.006710
10.643367	0.1	2.007306
10.645033	0.1	2.006412
10.646700	0.1	2.004802
10.648367	0.1	2.003193
10.650033	0.1	2.001524
10.651700	0.1	1.998425
10.653367	0.1	1.992941
10.655033	0.1	1.985610
10.656700	0.1	1.977444
10.658367	0.1	1.969695
10.660033	0.1	1.963854
10.661700	0.1	1.961291
10.663367	0.1	1.961231
10.665033	0.1	1.961589
10.666700	0.1	1.961231
10.668367	0.1	1.959980
10.670033	0.1	1.956880
10.671700	0.1	1.950324
10.673367	0.1	1.940310
10.675033	0.1	1.928508
10.676700	0.1	1.916468
10.678367	0.1	1.904965
10.680033	0.1	1.894832
10.681700	0.1	1.887143
10.683367	0.1	1.881957
10.685033	0.1	1.877070
10.686700	0.1	1.869381
10.688367	0.1	1.857758
10.690033	0.1	1.843214
10.691700	0.1	1.827479
10.693367	0.1	1.812458
10.695033	0.1	1.799166
10.696700	0.1	1.786530
10.698367	0.1	1.772821
10.700033	0.1	1.757741
10.701700	0.1	1.742721
10.703367	0.1	1.729012
10.705033	0.1	1.716852
10.706700	0.1	1.705527
10.708367	0.1	1.694441
10.710033	0.1	1.682460
10.711700	0.1	1.667798
10.713367	0.1	1.649439
10.715033	0.1	1.628637
10.716700	0.1	1.607895
10.718367	0.1	1.587689
10.720033	0.1	1.567125
10.721700	0.1	1.545727
10.723367	0.1	1.524091
10.725033	0.1	1.502633
10.726700	0.1	1.481414
10.728367	0.1	1.460552
10.730033	0.1	1.440525
10.731700	0.1	1.422048
10.733367	0.1	1.405239
10.735033	0.1	1.389206
10.736700	0.1	1.371980
10.738367	0.1	1.351833
10.740033	0.1	1.329064
10.741700	0.1	1.306236
10.743367	0.1	1.285672
10.745033	0.1	1.267612
10.746700	0.1	1.251459
10.748367	0.1	1.236796
10.750033	0.1	1.223505
10.751700	0.1	1.210392
10.753367	0.1	1.196385
10.755033	0.1	1.181781
10.756700	0.1	1.168192
10.758367	0.1	1.155853
10.760033	0.1	1.143634
10.761700	0.1	1.131117
10.763367	0.1	1.119375
10.765033	0.1	1.107931
10.766700	0.1	1.093984
10.768367	0.1	1.074910
10.770033	0.1	1.050711
10.771700	0.1	1.024246
10.773367	0.1	0.998855
10.775033	0.1	0.976324
10.776700	0.1	0.956178
10.778367	0.1	0.937581
10.780033	0.1	0.921011
10.781700	0.1	0.906706
10.783367	0.1	0.893951
10.785033	0.1	0.882387
10.786700	0.1	0.872910
10.788367	0.1	0.865758
10.790033	0.1	0.859737
10.791700	0.1	0.853062
10.793367	0.1	0.844359
10.795033	0.1	0.832737
10.796700	0.1	0.817835
10.798367	0.1	0.801444
10.800033	0.1	0.786483
10.801700	0.1	0.774264
10.803367	0.1	0.763536
10.805033	0.1	0.752986
10.806700	0.1	0.742972
10.808367	0.1	0.734627
10.810033	0.1	0.728071
10.811700	0.1	0.722110
10.813367	0.1	0.715137
10.815033	0.1	0.706375
10.816700	0.1	0.695944
10.818367	0.1	0.684738
10.820033	0.1	0.674486
10.821700	0.1	0.666678
10.823367	0.1	0.661552
10.825033	0.1	0.658214
10.826700	0.1	0.655830
10.828367	0.1	0.653625
10.830033	0.1	0.650525
10.831700	0.1	0.646472
10.833367	0.1	0.642061
10.835033	0.1	0.636995
10.836700	0.1	0.630319
10.838367	0.1	0.621975
10.840033	0.1	0.613928
10.841700	0.1	0.608087
10.843367	0.1	0.603855
10.845033	0.1	0.598729
10.846700	0.1	0.591338
10.848367	0.1	0.582635
10.850033	0.1	0.575721
10.851700	0.1	0.572562
10.853367	0.1	0.572205
10.855033	0.1	0.571191
10.856700	0.1	0.567555
10.858367	0.1	0.562489
10.860033	0.1	0.558198
10.861700	0.1	0.555754
10.863367	0.1	0.554383
10.865033	0.1	0.552595
10.866700	0.1	0.549793
10.868367	0.1	0.546396
10.870033	0.1	0.542820
10.871700	0.1	0.538826
10.873367	0.1	0.533819
10.875033	0.1	0.528634
10.876700	0.1	0.526130
10.878367	0.1	0.528276
10.880033	0.1	0.533342
10.881700	0.1	0.536919
10.883367	0.1	0.536025
10.885033	0.1	0.530958
10.886700	0.1	0.523448
10.888367	0.1	0.515223
10.890033	0.1	0.507891
10.891700	0.1	0.502527
10.893367	0.1	0.499070
10.895033	0.1	0.497103
10.896700	0.1	0.495672
10.898367	0.1	0.494063
10.900033	0.1	0.492632
10.901700	0.1	0.492752
10.903367	0.1	0.494540
10.905033	0.1	0.496686
10.906700	0.1	0.498116
10.908367	0.1	0.498533
10.910033	0.1	0.497997
10.911700	0.1	0.496745
10.913367	0.1	0.495076
10.915033	0.1	0.492871
10.916700	0.1	0.489771
10.918367	0.1	0.486493
10.920033	0.1	0.484347
10.921700	0.1	0.484169
10.923367	0.1	0.485241
10.925033	0.1	0.486136
10.926700	0.1	0.486970
10.928367	0.1	0.488758
10.930033	0.1	0.491202
10.931700	0.1	0.493109
10.933367	0.1	0.493467
10.935033	0.1	0.492394
10.936700	0.1	0.490546
10.938367	0.1	0.488937
10.940033	0.1	0.488281
10.941700	0.1	0.487864
10.943367	0.1	0.486553
10.945033	0.1	0.483990
10.946700	0.1	0.480950
10.948367	0.1	0.478923
10.950033	0.1	0.478566
10.951700	0.1	0.479102
10.953367	0.1	0.478506
10.955033	0.1	0.475049
10.956700	0.1	0.469089
10.958367	0.1	0.461996
10.960033	0.1	0.455081
10.961700	0.1	0.449240
10.963367	0.1	0.445783
10.965033	0.1	0.444829
10.966700	0.1	0.444472
10.968367	0.1	0.443399
10.970033	0.1	0.442147
10.971700	0.1	0.441551
10.973367	0.1	0.440836
10.975033	0.1	0.439763
10.976700	0.1	0.439405
10.978367	0.1	0.440300
10.980033	0.1	0.441253
10.981700	0.1	0.440300
10.983367	0.1	0.437617
10.985033	0.1	0.435233
10.986700	0.1	0.434756
10.988367	0.1	0.435352
10.990033	0.1	0.434816
10.991700	0.1	0.431895
10.993367	0.1	0.428379
10.995033	0.1	0.426114
10.996700	0.1	0.424802
10.998367	0.1	0.422895
11.000033	0.1	0.420034
11.001700	0.1	0.416815
11.003367	0.1	0.413775
11.005033	0.1	0.411272
11.006700	0.1	0.409544
11.008367	0.1	0.408888
11.010033	0.1	0.409544
11.011700	0.1	0.411630
11.013367	0.1	0.414848
11.015033	0.1	0.418305
11.016700	0.1	0.420690
11.018367	0.1	0.421166
11.020033	0.1	0.420153
11.021700	0.1	0.419259
11.023367	0.1	0.419915
11.025033	0.1	0.422657
11.026700	0.1	0.426888
11.028367	0.1	0.431061
11.030033	0.1	0.434399
11.031700	0.1	0.436723
11.033367	0.1	0.437737
11.035033	0.1	0.436664
11.036700	0.1	0.432551
11.038367	0.1	0.425220
11.040033	0.1	0.416398
11.041700	0.1	0.408888
11.043367	0.1	0.404716
11.045033	0.1	0.403762
11.046700	0.1	0.404477
11.048367	0.1	0.405669
11.050033	0.1	0.407815
11.051700	0.1	0.412583
11.053367	0.1	0.419617
11.055033	0.1	0.426292
11.056700	0.1	0.430346
11.058367	0.1	0.432074
11.060033	0.1	0.432670
11.061700	0.1	0.432789
11.063367	0.1	0.432789
11.065033	0.1	0.433028
11.066700	0.1	0.432968
11.068367	0.1	0.431299
11.070033	0.1	0.426829
11.071700	0.1	0.419736
11.073367	0.1	0.412464
11.075033	0.1	0.408649
11.076700	0.1	0.410140
11.078367	0.1	0.416756
11.080033	0.1	0.426710
11.081700	0.1	0.436723
11.083367	0.1	0.443816
11.085033	0.1	0.447869
11.086700	0.1	0.450432
11.088367	0.1	0.452459
11.090033	0.1	0.453830
11.091700	0.1	0.454187
11.093367	0.1	0.454187
11.095033	0.1	0.455439
11.096700	0.1	0.459015
11.098367	0.1	0.464141
11.100033	0.1	0.469267
11.101700	0.1	0.473142
11.103367	0.1	0.475526
11.105033	0.1	0.477195
11.106700	0.1	0.479341
11.108367	0.1	0.482559
11.110033	0.1	0.485897
11.111700	0.1	0.487983
11.113367	0.1	0.488877
11.115033	0.1	0.490069
11.116700	0.1	0.492394
11.118367	0.1	0.495851
11.120033	0.1	0.499725
11.121700	0.1	0.502884
11.123367	0.1	0.504196
11.125033	0.1	0.502884
11.126700	0.1	0.499368
11.128367	0.1	0.495315
11.130033	0.1	0.493765
11.131700	0.1	0.496745
11.133367	0.1	0.503421
11.135033	0.1	0.510931
11.136700	0.1	0.516713
11.138367	0.1	0.520051
11.140033	0.1	0.521958
11.141700	0.1	0.523031
11.143367	0.1	0.522673
11.145033	0.1	0.520587
11.146700	0.1	0.518560
11.148367	0.1	0.518739
11.150033	0.1	0.521541
11.151700	0.1	0.524759
11.153367	0.1	0.526249
11.155033	0.1	0.526130
11.156700	0.1	0.526726
11.158367	0.1	0.530183
11.160033	0.1	0.535965
11.161700	0.1	0.541449
11.163367	0.1	0.544548
11.165033	0.1	0.545800
11.166700	0.1	0.546753
11.168367	0.1	0.548363
11.170033	0.1	0.550747
11.171700	0.1	0.554621
11.173367	0.1	0.560224
11.175033	0.1	0.566304
11.176700	0.1	0.570774
11.178367	0.1	0.572801
11.180033	0.1	0.573814
11.181700	0.1	0.575602
11.183367	0.1	0.577569
11.185033	0.1	0.577271
11.186700	0.1	0.574052
11.188367	0.1	0.569761
11.190033	0.1	0.565767
11.191700	0.1	0.561953
11.193367	0.1	0.558555
11.195033	0.1	0.557363
11.196700	0.1	0.560403
11.198367	0.1	0.567377
11.200033	0.1	0.575841
11.201700	0.1	0.583470
11.203367	0.1	0.589252
11.205033	0.1	0.592232
11.206700	0.1	0.591457
11.208367	0.1	0.588000
11.210033	0.1	0.584304
11.211700	0.1	0.582278
11.213367	0.1	0.582218
11.215033	0.1	0.583231
11.216700	0.1	0.583947
11.218367	0.1	0.583470
11.220033	0.1	0.582397
11.221700	0.1	0.581443
11.223367	0.1	0.581503
11.225033	0.1	0.584185
11.226700	0.1	0.590622
11.228367	0.1	0.599265
11.230033	0.1	0.606597
11.231700	0.1	0.610292
11.233367	0.1	0.610828
11.235033	0.1	0.609934
11.236700	0.1	0.608981
11.238367	0.1	0.609160
11.240033	0.1	0.611126
11.241700	0.1	0.614226
11.243367	0.1	0.617266
11.245033	0.1	0.619173
11.246700	0.1	0.619829
11.248367	0.1	0.620186
11.250033	0.1	0.621557
11.251700	0.1	0.624597
11.253367	0.1	0.628829
11.255033	0.1	0.633717
11.256700	0.1	0.639558
11.258367	0.1	0.645816
11.260033	0.1	0.650823
11.261700	0.1	0.653327
11.263367	0.1	0.654101
11.265033	0.1	0.654817
11.266700	0.1	0.655890
11.268367	0.1	0.656545
11.270033	0.1	0.655294
11.271700	0.1	0.650466
11.273367	0.1	0.641584
11.275033	0.1	0.630617
11.276700	0.1	0.620902
11.278367	0.1	0.615120
11.280033	0.1	0.614345
11.281700	0.1	0.618637
11.283367	0.1	0.626564
11.285033	0.1	0.635862
11.286700	0.1	0.643313
11.288367	0.1	0.645876
11.290033	0.1	0.642717
11.291700	0.1	0.636339
11.293367	0.1	0.630677
11.295033	0.1	0.628233
11.296700	0.1	0.629306
11.298367	0.1	0.632823
11.300033	0.1	0.637531
11.301700	0.1	0.643015
11.303367	0.1	0.648081
11.305033	0.1	0.650227
11.306700	0.1	0.647605
11.308367	0.1	0.642002
11.310033	0.1	0.637174
11.311700	0.1	0.635386
11.313367	0.1	0.635505
11.315033	0.1	0.634968
11.316700	0.1	0.632346
11.318367	0.1	0.628114
11.320033	0.1	0.623882
11.321700	0.1	0.621259
11.323367	0.1	0.620544
11.325033	0.1	0.620663
11.326700	0.1	0.620425
11.328367	0.1	0.619531
11.330033	0.1	0.619054
11.331700	0.1	0.620306
11.333367	0.1	0.623465
11.335033	0.1	0.627101
11.336700	0.1	0.629008
11.338367	0.1	0.627458
11.340033	0.1	0.623047
11.341700	0.1	0.618219
11.343367	0.1	0.614762
11.345033	0.1	0.612497
11.346700	0.1	0.609458
11.348367	0.1	0.604808
11.350033	0.1	0.599742
11.351700	0.1	0.595987
11.353367	0.1	0.594676
11.355033	0.1	0.595570
11.356700	0.1	0.597239
11.358367	0.1	0.597894
11.360033	0.1	0.596046
11.361700	0.1	0.591278
11.363367	0.1	0.583887
11.365033	0.1	0.575542
11.366700	0.1	0.568867
11.368367	0.1	0.565529
11.370033	0.1	0.565469
11.371700	0.1	0.567973
11.373367	0.1	0.572681
11.375033	0.1	0.578761
11.376700	0.1	0.584066
11.378367	0.1	0.586748
11.380033	0.1	0.586450
11.381700	0.1	0.584066
11.383367	0.1	0.580490
11.385033	0.1	0.576556
11.386700	0.1	0.572741
11.388367	0.1	0.569701
11.390033	0.1	0.567973
11.391700	0.1	0.567436
11.393367	0.1	0.566125
11.395033	0.1	0.562251
11.396700	0.1	0.556231
11.398367	0.1	0.550628
11.400033	0.1	0.547826
11.401700	0.1	0.548184
11.403367	0.1	0.550807
11.405033	0.1	0.554860
11.406700	0.1	0.558972
11.408367	0.1	0.561416
11.410033	0.1	0.561118
11.411700	0.1	0.557721
11.413367	0.1	0.551760
11.415033	0.1	0.543773
11.416700	0.1	0.535488
11.418367	0.1	0.529289
11.420033	0.1	0.527680
11.421700	0.1	0.531137
11.423367	0.1	0.538290
11.425033	0.1	0.546575
11.426700	0.1	0.553370
11.428367	0.1	0.557482
11.430033	0.1	0.558615
11.431700	0.1	0.556529
11.433367	0.1	0.552118
11.435033	0.1	0.548065
11.436700	0.1	0.546694
11.438367	0.1	0.547528
11.440033	0.1	0.549138
11.441700	0.1	0.551105
11.443367	0.1	0.553191
11.445033	0.1	0.553846
11.446700	0.1	0.551999
11.448367	0.1	0.548720
11.450033	0.1	0.545979
11.451700	0.1	0.545323
11.453367	0.1	0.546277
11.455033	0.1	0.546873
11.456700	0.1	0.545323
11.458367	0.1	0.542343
11.460033	0.1	0.540137
11.461700	0.1	0.540614
11.463367	0.1	0.544190
11.465033	0.1	0.548720
11.466700	0.1	0.550568
11.468367	0.1	0.547349
11.470033	0.1	0.539541
11.471700	0.1	0.530183
11.473367	0.1	0.522256
11.475033	0.1	0.517190
11.476700	0.1	0.515223
11.478367	0.1	0.516057
11.480033	0.1	0.518501
11.481700	0.1	0.520825
11.483367	0.1	0.521064
11.485033	0.1	0.518322
11.486700	0.1	0.513315
11.488367	0.1	0.507951
11.490033	0.1	0.503719
11.491700	0.1	0.501156
11.493367	0.1	0.500977
11.495033	0.1	0.503659
11.496700	0.1	0.507355
11.498367	0.1	0.508726
11.500033	0.1	0.506699
11.501700	0.1	0.503361
11.503367	0.1	0.501156
11.505033	0.1	0.500500
11.506700	0.1	0.500441
11.508367	0.1	0.500917
11.510033	0.1	0.502229
11.511700	0.1	0.503659
11.513367	0.1	0.504017
11.515033	0.1	0.503778
11.516700	0.1	0.504613
11.518367	0.1	0.506640
11.520033	0.1	0.508368
11.521700	0.1	0.508487
11.523367	0.1	0.507057
11.525033	0.1	0.504255
11.526700	0.1	0.500679
11.528367	0.1	0.497699
11.530033	0.1	0.495434
11.531700	0.1	0.493586
11.533367	0.1	0.492752
11.535033	0.1	0.493526
11.536700	0.1	0.494838
11.538367	0.1	0.495195
11.540033	0.1	0.494301
11.541700	0.1	0.492156
11.543367	0.1	0.488579
11.545033	0.1	0.484169
11.546700	0.1	0.480831
11.548367	0.1	0.480413
11.550033	0.1	0.482857
11.551700	0.1	0.485897
11.553367	0.1	0.487328
11.555033	0.1	0.486434
11.556700	0.1	0.483155
11.558367	0.1	0.478804
11.560033	0.1	0.475645
11.561700	0.1	0.474453
11.563367	0.1	0.474036
11.565033	0.1	0.473201
11.566700	0.1	0.471890
11.568367	0.1	0.470996
11.570033	0.1	0.471175
11.571700	0.1	0.472128
11.573367	0.1	0.472844
11.575033	0.1	0.472248
11.576700	0.1	0.469804
11.578367	0.1	0.465751
11.580033	0.1	0.461280
11.581700	0.1	0.457943
11.583367	0.1	0.457287
11.585033	0.1	0.459313
11.586700	0.1	0.462651
11.588367	0.1	0.464976
11.590033	0.1	0.465274
11.591700	0.1	0.464678
11.593367	0.1	0.464559
11.595033	0.1	0.464439
11.596700	0.1	0.462353
11.598367	0.1	0.456452
11.600033	0.1	0.447392
11.601700	0.1	0.438273
11.603367	0.1	0.432193
11.605033	0.1	0.429571
11.606700	0.1	0.428438
11.608367	0.1	0.425875
11.610033	0.1	0.420928
11.611700	0.1	0.414968
11.613367	0.1	0.410318
11.615033	0.1	0.407994
11.616700	0.1	0.407159
11.618367	0.1	0.407457
11.620033	0.1	0.409842
11.621700	0.1	0.414252
11.623367	0.1	0.417888
11.625033	0.1	0.417709
11.626700	0.1	0.412941
11.628367	0.1	0.404954
11.630033	0.1	0.396013
11.631700	0.1	0.388265
11.633367	0.1	0.382721
11.635033	0.1	0.379384
11.636700	0.1	0.377119
11.638367	0.1	0.374854
11.640033	0.1	0.372708
11.641700	0.1	0.371099
11.643367	0.1	0.369549
11.645033	0.1	0.367343
11.646700	0.1	0.365436
11.648367	0.1	0.365078
11.650033	0.1	0.365198
11.651700	0.1	0.363588
11.653367	0.1	0.360250
11.655033	0.1	0.357747
11.656700	0.1	0.357747
11.658367	0.1	0.358999
11.660033	0.1	0.358820
11.661700	0.1	0.355959
11.663367	0.1	0.351489
11.665033	0.1	0.346601
11.666700	0.1	0.341773
11.668367	0.1	0.337601
11.670033	0.1	0.335753
11.671700	0.1	0.336826
11.673367	0.1	0.339568
11.675033	0.1	0.342250
11.676700	0.1	0.343919
11.678367	0.1	0.344515
11.680033	0.1	0.343800
11.681700	0.1	0.341237
11.683367	0.1	0.336587
11.685033	0.1	0.330210
11.686700	0.1	0.323117
11.688367	0.1	0.316620
11.690033	0.1	0.311852
11.691700	0.1	0.308871
11.693367	0.1	0.307500
11.695033	0.1	0.308633
11.696700	0.1	0.313222
11.698367	0.1	0.320256
11.700033	0.1	0.326931
11.701700	0.1	0.330389
11.703367	0.1	0.330091
11.705033	0.1	0.327587
11.706700	0.1	0.324607
11.708367	0.1	0.321507
11.710033	0.1	0.317693
11.711700	0.1	0.312865
11.713367	0.1	0.307024
11.715033	0.1	0.300705
11.716700	0.1	0.295460
11.718367	0.1	0.292480
11.720033	0.1	0.291228
11.721700	0.1	0.290275
11.723367	0.1	0.289261
11.725033	0.1	0.289083
11.726700	0.1	0.290930
11.728367	0.1	0.294745
11.730033	0.1	0.298738
11.731700	0.1	0.300050
11.733367	0.1	0.298321
11.735033	0.1	0.296295
11.736700	0.1	0.296235
11.738367	0.1	0.297844
11.740033	0.1	0.299573
11.741700	0.1	0.300348
11.743367	0.1	0.298917
11.745033	0.1	0.294030
11.746700	0.1	0.286758
11.748367	0.1	0.280857
11.750033	0.1	0.278711
11.751700	0.1	0.279784
11.753367	0.1	0.281930
11.755033	0.1	0.283480
11.756700	0.1	0.284195
11.758367	0.1	0.285387
11.760033	0.1	0.287771
11.761700	0.1	0.290394
11.763367	0.1	0.291705
11.765033	0.1	0.291109
11.766700	0.1	0.288904
11.768367	0.1	0.285268
11.770033	0.1	0.280976
11.771700	0.1	0.277162
11.773367	0.1	0.275314
11.775033	0.1	0.276029
11.776700	0.1	0.278890
11.778367	0.1	0.282407
11.780033	0.1	0.285208
11.781700	0.1	0.286460
11.783367	0.1	0.286043
11.785033	0.1	0.285149
11.786700	0.1	0.285625
11.788367	0.1	0.287294
11.790033	0.1	0.288129
11.791700	0.1	0.286877
11.793367	0.1	0.285447
11.795033	0.1	0.286341
11.796700	0.1	0.289559
11.798367	0.1	0.292778
11.800033	0.1	0.294149
11.801700	0.1	0.293553
11.803367	0.1	0.292063
11.805033	0.1	0.290334
11.806700	0.1	0.288188
11.808367	0.1	0.284672
11.810033	0.1	0.279307
11.811700	0.1	0.273585
11.813367	0.1	0.270009
11.815033	0.1	0.270069
11.816700	0.1	0.273049
11.818367	0.1	0.277340
11.820033	0.1	0.281632
11.821700	0.1	0.284851
11.823367	0.1	0.286877
11.825033	0.1	0.288904
11.826700	0.1	0.292420
11.828367	0.1	0.297904
11.830033	0.1	0.304341
11.831700	0.1	0.310123
11.833367	0.1	0.314653
11.835033	0.1	0.318468
11.836700	0.1	0.321448
11.838367	0.1	0.323117
11.840033	0.1	0.323057
11.841700	0.1	0.321507
11.843367	0.1	0.320017
11.845033	0.1	0.320435
11.846700	0.1	0.323176
11.848367	0.1	0.326753
11.850033	0.1	0.329018
11.851700	0.1	0.328839
11.853367	0.1	0.327408
11.855033	0.1	0.326812
11.856700	0.1	0.327885
11.858367	0.1	0.329614
11.860033	0.1	0.330985
11.861700	0.1	0.331998
11.863367	0.1	0.332415
11.865033	0.1	0.331938
11.866700	0.1	0.330508
11.868367	0.1	0.328779
11.870033	0.1	0.328064
11.871700	0.1	0.329673
11.873367	0.1	0.333369
11.875033	0.1	0.337780
11.876700	0.1	0.340998
11.878367	0.1	0.342131
11.880033	0.1	0.341833
11.881700	0.1	0.341475
11.883367	0.1	0.342131
11.885033	0.1	0.344634
11.886700	0.1	0.349224
11.888367	0.1	0.354826
11.890033	0.1	0.359535
11.891700	0.1	0.361919
11.893367	0.1	0.361979
11.895033	0.1	0.360727
11.896700	0.1	0.360310
11.898367	0.1	0.362396
11.900033	0.1	0.367045
11.901700	0.1	0.372469
11.903367	0.1	0.377297
11.905033	0.1	0.381589
11.906700	0.1	0.385761
11.908367	0.1	0.389814
11.910033	0.1	0.393868
11.911700	0.1	0.398994
11.913367	0.1	0.406981
11.915033	0.1	0.417650
11.916700	0.1	0.428498
11.918367	0.1	0.436723
11.920033	0.1	0.441253
11.921700	0.1	0.443220
11.923367	0.1	0.443876
11.925033	0.1	0.443578
11.926700	0.1	0.442505
11.928367	0.1	0.442207
11.930033	0.1	0.444055
11.931700	0.1	0.447631
11.933367	0.1	0.451684
11.935033	0.1	0.456393
11.936700	0.1	0.463307
11.938367	0.1	0.473261
11.940033	0.1	0.484824
11.941700	0.1	0.495613
11.943367	0.1	0.504732
11.945033	0.1	0.512540
11.946700	0.1	0.519395
11.948367	0.1	0.524581
11.950033	0.1	0.528157
11.951700	0.1	0.530899
11.953367	0.1	0.533640
11.955033	0.1	0.537097
11.956700	0.1	0.541687
11.958367	0.1	0.547051
11.960033	0.1	0.552356
11.961700	0.1	0.557244
11.963367	0.1	0.562906
11.965033	0.1	0.571430
11.966700	0.1	0.583649
11.968367	0.1	0.597537
11.970033	0.1	0.608981
11.971700	0.1	0.615180
11.973367	0.1	0.617445
11.975033	0.1	0.618637
11.976700	0.1	0.620842
11.978367	0.1	0.624359
11.980033	0.1	0.629008
11.981700	0.1	0.634730
11.983367	0.1	0.641346
11.985033	0.1	0.648618
11.986700	0.1	0.656366
11.988367	0.1	0.664234
11.990033	0.1	0.672400
11.991700	0.1	0.680804
11.993367	0.1	0.689268
11.995033	0.1	0.697851
11.996700	0.1	0.706732
11.998367	0.1	0.715792
12.000033	0.1	0.724971
12.001700	0.1	0.734746
12.003367	0.1	0.744879
12.005033	0.1	0.755131
12.006700	0.1	0.765204
12.008367	0.1	0.775218
12.010033	0.1	0.784755
12.011700	0.1	0.794053
12.013367	0.1	0.803471
12.015033	0.1	0.811815
12.016700	0.1	0.817120
12.018367	0.1	0.820279
12.020033	0.1	0.824094
12.021700	0.1	0.829935
12.023367	0.1	0.836790
12.025033	0.1	0.843942
12.026700	0.1	0.851393
12.028367	0.1	0.859320
12.030033	0.1	0.867963
12.031700	0.1	0.877440
12.033367	0.1	0.887990
12.035033	0.1	0.899673
12.036700	0.1	0.911474
12.038367	0.1	0.921965
12.040033	0.1	0.930846
12.041700	0.1	0.938952
12.043367	0.1	0.948012
12.045033	0.1	0.959158
12.046700	0.1	0.972271
12.048367	0.1	0.985384
12.050033	0.1	0.997186
12.051700	0.1	1.008689
12.053367	0.1	1.021385
12.055033	0.1	1.034439
12.056700	0.1	1.045525
12.058367	0.1	1.053274
12.060033	0.1	1.058638
12.061700	0.1	1.064062
12.063367	0.1	1.071572
12.065033	0.1	1.082420
12.066700	0.1	1.097381
12.068367	0.1	1.115382
12.070033	0.1	1.133382
12.071700	0.1	1.147628
12.073367	0.1	1.157582
12.075033	0.1	1.166225
12.076700	0.1	1.177251
12.078367	0.1	1.191437
12.080033	0.1	1.207173
12.081700	0.1	1.222074
12.083367	0.1	1.234293
12.085033	0.1	1.243413
12.086700	0.1	1.250088
12.088367	0.1	1.256704
12.090033	0.1	1.265824
12.091700	0.1	1.278699
12.093367	0.1	1.294613
12.095033	0.1	1.312435
12.096700	0.1	1.331270
12.098367	0.1	1.348913
12.100033	0.1	1.362443
12.101700	0.1	1.370370
12.103367	0.1	1.374006
12.105033	0.1	1.375973
12.106700	0.1	1.377523
12.108367	0.1	1.378238
12.110033	0.1	1.378477
12.111700	0.1	1.380205
12.113367	0.1	1.385510
12.115033	0.1	1.393914
12.116700	0.1	1.403451
12.118367	0.1	1.413822
12.120033	0.1	1.425505
12.121700	0.1	1.437664
12.123367	0.1	1.447916
12.125033	0.1	1.454473
12.126700	0.1	1.457751
12.128367	0.1	1.460135
12.130033	0.1	1.463413
12.131700	0.1	1.467168
12.133367	0.1	1.469851
12.135033	0.1	1.470625
12.136700	0.1	1.468957
12.138367	0.1	1.465261
12.140033	0.1	1.460910
12.141700	0.1	1.456738
12.143367	0.1	1.453638
12.145033	0.1	1.453102
12.146700	0.1	1.456559
12.148367	0.1	1.463294
12.150033	0.1	1.469731
12.151700	0.1	1.472294
12.153367	0.1	1.470745
12.155033	0.1	1.467705
12.156700	0.1	1.466215
12.158367	0.1	1.467288
12.160033	0.1	1.469374
12.161700	0.1	1.470447
12.163367	0.1	1.470327
12.165033	0.1	1.469672
12.166700	0.1	1.468182
12.168367	0.1	1.465023
12.170033	0.1	1.460910
12.171700	0.1	1.458168
12.173367	0.1	1.458526
12.175033	0.1	1.460910
12.176700	0.1	1.462579
12.178367	0.1	1.461744
12.180033	0.1	1.458287
12.181700	0.1	1.452684
12.183367	0.1	1.445592
12.185033	0.1	1.438141
12.186700	0.1	1.432538
12.188367	0.1	1.430392
12.190033	0.1	1.431108
12.191700	0.1	1.432300
12.193367	0.1	1.431942
12.195033	0.1	1.429558
12.196700	0.1	1.426637
12.198367	0.1	1.424253
12.200033	0.1	1.422286
12.201700	0.1	1.420379
12.203367	0.1	1.418591
12.205033	0.1	1.417756
12.206700	0.1	1.417995
12.208367	0.1	1.418293
12.210033	0.1	1.417995
12.211700	0.1	1.416922
12.213367	0.1	1.414955
12.215033	0.1	1.412034
12.216700	0.1	1.409173
12.218367	0.1	1.407147
12.220033	0.1	1.405656
12.221700	0.1	1.403511
12.223367	0.1	1.399756
12.225033	0.1	1.394630
12.226700	0.1	1.389504
12.228367	0.1	1.385868
12.230033	0.1	1.384616
12.231700	0.1	1.384199
12.233367	0.1	1.382411
12.235033	0.1	1.378179
12.236700	0.1	1.372576
12.238367	0.1	1.367390
12.240033	0.1	1.364410
12.241700	0.1	1.364589
12.243367	0.1	1.367390
12.245033	0.1	1.371503
12.246700	0.1	1.375556
12.248367	0.1	1.378357
12.250033	0.1	1.379490
12.251700	0.1	1.379907
12.253367	0.1	1.382291
12.255033	0.1	1.388967
12.256700	0.1	1.399875
12.258367	0.1	1.412869
12.260033	0.1	1.426041
12.261700	0.1	1.438439
12.263367	0.1	1.449525
12.265033	0.1	1.458585
12.266700	0.1	1.465499
12.268367	0.1	1.470924
12.270033	0.1	1.476050
12.271700	0.1	1.482308
12.273367	0.1	1.490295
12.275033	0.1	1.500189
12.276700	0.1	1.512885
12.278367	0.1	1.527965
12.280033	0.1	1.542747
12.281700	0.1	1.555026
12.283367	0.1	1.565993
12.285033	0.1	1.579166
12.286700	0.1	1.596391
12.288367	0.1	1.616597
12.290033	0.1	1.636803
12.291700	0.1	1.655161
12.293367	0.1	1.671493
12.295033	0.1	1.686692
12.296700	0.1	1.701236
12.298367	0.1	1.715899
12.300033	0.1	1.732469
12.301700	0.1	1.752257
12.303367	0.1	1.774371
12.305033	0.1	1.796723
12.306700	0.1	1.817107
12.308367	0.1	1.834869
12.310033	0.1	1.850784
12.311700	0.1	1.866818
12.313367	0.1	1.884520
12.315033	0.1	1.903832
12.316700	0.1	1.923919
12.318367	0.1	1.944959
12.320033	0.1	1.968026
12.321700	0.1	1.993477
12.323367	0.1	2.020717
12.325033	0.1	2.048493
12.326700	0.1	2.075851
12.328367	0.1	2.102018
12.330033	0.1	2.126157
12.331700	0.1	2.147913
12.333367	0.1	2.167821
12.335033	0.1	2.186537
12.336700	0.1	2.204180
12.338367	0.1	2.221763
12.340033	0.1	2.241373
12.341700	0.1	2.265036
12.343367	0.1	2.292991
12.345033	0.1	2.323508
12.346700	0.1	2.353072
12.348367	0.1	2.379716
12.350033	0.1	2.404928
12.351700	0.1	2.431274
12.353367	0.1	2.459526
12.355033	0.1	2.488613
12.356700	0.1	2.517760
12.358367	0.1	2.546251
12.360033	0.1	2.573371
12.361700	0.1	2.598882
12.363367	0.1	2.624095
12.365033	0.1	2.650559
12.366700	0.1	2.677441
12.368367	0.1	2.702415
12.370033	0.1	2.723992
12.371700	0.1	2.743542
12.373367	0.1	2.763629
12.375033	0.1	2.785683
12.376700	0.1	2.809167
12.378367	0.1	2.833605
12.380033	0.1	2.859950
12.381700	0.1	2.888858
12.383367	0.1	2.918601
12.385033	0.1	2.946377
12.386700	0.1	2.971292
12.388367	0.1	2.994955
12.390033	0.1	3.019571
12.391700	0.1	3.045380
12.393367	0.1	3.071606
12.395033	0.1	3.098548
12.396700	0.1	3.126502
12.398367	0.1	3.154993
12.400033	0.1	3.183603
12.401700	0.1	3.212750
12.403367	0.1	3.242374
12.405033	0.1	3.271759
12.406700	0.1	3.300309
12.408367	0.1	3.327429
12.410033	0.1	3.353477
12.411700	0.1	3.379107
12.413367	0.1	3.404856
12.415033	0.1	3.430426
12.416700	0.1	3.455758
12.418367	0.1	3.481448
12.420033	0.1	3.507436
12.421700	0.1	3.533066
12.423367	0.1	3.558278
12.425033	0.1	3.583789
12.426700	0.1	3.610194
12.428367	0.1	3.637314
12.430033	0.1	3.664077
12.431700	0.1	3.689528
12.433367	0.1	3.714144
12.435033	0.1	3.739357
12.436700	0.1	3.766716
12.438367	0.1	3.796816
12.440033	0.1	3.828824
12.441700	0.1	3.860593
12.443367	0.1	3.890336
12.445033	0.1	3.918410
12.446700	0.1	3.946543
12.448367	0.1	3.975332
12.450033	0.1	4.004121
12.451700	0.1	4.032076
12.453367	0.1	4.058838
12.455033	0.1	4.084647
12.456700	0.1	4.109085
12.458367	0.1	4.131735
12.460033	0.1	4.153371
12.461700	0.1	4.175246
12.463367	0.1	4.198432
12.465033	0.1	4.222691
12.466700	0.1	4.246593
12.468367	0.1	4.269541
12.470033	0.1	4.291535
12.471700	0.1	4.311204
12.473367	0.1	4.327297
12.475033	0.1	4.341126
12.476700	0.1	4.355431
12.478367	0.1	4.370570
12.480033	0.1	4.384578
12.481700	0.1	4.395604
12.483367	0.1	4.403591
12.485033	0.1	4.409015
12.486700	0.1	4.412353
12.488367	0.1	4.414737
12.490033	0.1	4.417479
12.491700	0.1	4.420579
12.493367	0.1	4.422844
12.495033	0.1	4.423082
12.496700	0.1	4.421473
12.498367	0.1	4.419267
12.500033	0.1	4.416347
12.501700	0.1	4.411638
12.503367	0.1	4.404366
12.505033	0.1	4.395247
12.506700	0.1	4.385531
12.508367	0.1	4.376412
12.510033	0.1	4.367292
12.511700	0.1	4.356146
12.513367	0.1	4.342139
12.515033	0.1	4.326582
12.516700	0.1	4.311145
12.518367	0.1	4.296601
12.520033	0.1	4.282773
12.521700	0.1	4.269839
12.523367	0.1	4.257500
12.525033	0.1	4.244149
12.526700	0.1	4.227400
12.528367	0.1	4.206836
12.530033	0.1	4.185498
12.531700	0.1	4.167617
12.533367	0.1	4.154921
12.535033	0.1	4.145384
12.536700	0.1	4.136384
12.538367	0.1	4.126787
12.540033	0.1	4.116595
12.541700	0.1	4.105568
12.543367	0.1	4.093707
12.545033	0.1	4.082263
12.546700	0.1	4.072428
12.548367	0.1	4.063189
12.550033	0.1	4.052580
12.551700	0.1	4.040122
12.553367	0.1	4.027963
12.555033	0.1	4.018307
12.556700	0.1	4.010678
12.558367	0.1	4.003465
12.560033	0.1	3.996372
12.561700	0.1	3.990412
12.563367	0.1	3.985763
12.565033	0.1	3.981292
12.566700	0.1	3.975332
12.568367	0.1	3.966451
12.570033	0.1	3.954888
12.571700	0.1	3.942430
12.573367	0.1	3.931582
12.575033	0.1	3.924370
12.576700	0.1	3.920853
12.578367	0.1	3.918588
12.580033	0.1	3.913999
12.581700	0.1	3.904820
12.583367	0.1	3.892064
12.585033	0.1	3.879190
12.586700	0.1	3.868878
12.588367	0.1	3.861547
12.590033	0.1	3.856182
12.591700	0.1	3.851116
12.593367	0.1	3.844559
12.595033	0.1	3.836155
12.596700	0.1	3.826320
12.598367	0.1	3.815532
12.600033	0.1	3.804326
12.601700	0.1	3.793419
12.603367	0.1	3.782630
12.605033	0.1	3.771425
12.606700	0.1	3.758908
12.608367	0.1	3.744364
12.610033	0.1	3.727854
12.611700	0.1	3.710449
12.613367	0.1	3.693104
12.615033	0.1	3.675401
12.616700	0.1	3.656805
12.618367	0.1	3.637851
12.620033	0.1	3.619492
12.621700	0.1	3.601372
12.623367	0.1	3.582180
12.625033	0.1	3.561139
12.626700	0.1	3.538549
12.628367	0.1	3.514827
12.630033	0.1	3.490091
12.631700	0.1	3.464699
12.633367	0.1	3.439307
12.635033	0.1	3.414214
12.636700	0.1	3.389061
12.638367	0.1	3.362596
12.640033	0.1	3.333986
12.641700	0.1	3.303409
12.643367	0.1	3.271401
12.645033	0.1	3.238857
12.646700	0.1	3.206492
12.648367	0.1	3.174603
12.650033	0.1	3.143430
12.651700	0.1	3.113210
12.653367	0.1	3.084004
12.655033	0.1	3.054917
12.656700	0.1	3.024161
12.658367	0.1	2.990723
12.660033	0.1	2.954900
12.661700	0.1	2.918124
12.663367	0.1	2.882421
12.665033	0.1	2.849460
12.666700	0.1	2.819300
12.668367	0.1	2.790690
12.670033	0.1	2.762199
12.671700	0.1	2.733112
12.673367	0.1	2.703488
12.675033	0.1	2.673209
12.676700	0.1	2.642036
12.678367	0.1	2.609611
12.680033	0.1	2.576053
12.681700	0.1	2.540827
12.683367	0.1	2.504110
12.685033	0.1	2.467811
12.686700	0.1	2.434313
12.688367	0.1	2.404690
12.690033	0.1	2.377510
12.691700	0.1	2.350509
12.693367	0.1	2.322078
12.695033	0.1	2.291918
12.696700	0.1	2.261043
12.698367	0.1	2.231240
12.700033	0.1	2.202869
12.701700	0.1	2.175033
12.703367	0.1	2.146483
12.705033	0.1	2.116323
12.706700	0.1	2.084792
12.708367	0.1	2.053619
12.710033	0.1	2.024830
12.711700	0.1	1.997590
12.713367	0.1	1.969755
12.715033	0.1	1.939952
12.716700	0.1	1.908362
12.718367	0.1	1.876414
12.720033	0.1	1.846552
12.721700	0.1	1.820922
12.723367	0.1	1.799584
12.725033	0.1	1.780748
12.726700	0.1	1.762867
12.728367	0.1	1.744866
12.730033	0.1	1.725733
12.731700	0.1	1.705408
12.733367	0.1	1.684606
12.735033	0.1	1.663029
12.736700	0.1	1.640082
12.738367	0.1	1.615703
12.740033	0.1	1.590550
12.741700	0.1	1.565695
12.743367	0.1	1.542032
12.745033	0.1	1.519382
12.746700	0.1	1.497090
12.748367	0.1	1.474738
12.750033	0.1	1.453400
12.751700	0.1	1.434863
12.753367	0.1	1.419842
12.755033	0.1	1.407862
12.756700	0.1	1.398087
12.758367	0.1	1.390040
12.760033	0.1	1.382649
12.761700	0.1	1.373887
12.763367	0.1	1.362026
12.765033	0.1	1.347661
12.766700	0.1	1.333118
12.768367	0.1	1.320601
12.770033	0.1	1.310229
12.771700	0.1	1.300752
12.773367	0.1	1.291692
12.775033	0.1	1.283228
12.776700	0.1	1.275182
12.778367	0.1	1.267374
12.780033	0.1	1.260102
12.781700	0.1	1.253784
12.783367	0.1	1.249254
12.785033	0.1	1.247287
12.786700	0.1	1.247644
12.788367	0.1	1.248360
12.790033	0.1	1.247525
12.791700	0.1	1.244426
12.793367	0.1	1.240313
12.795033	0.1	1.237094
12.796700	0.1	1.234949
12.798367	0.1	1.232088
12.800033	0.1	1.227856
12.801700	0.1	1.223981
12.803367	0.1	1.222193
12.805033	0.1	1.222909
12.806700	0.1	1.225650
12.808367	0.1	1.230121
12.810033	0.1	1.235426
12.811700	0.1	1.239836
12.813367	0.1	1.240790
12.815033	0.1	1.237869
12.816700	0.1	1.234174
12.818367	0.1	1.232803
12.820033	0.1	1.234829
12.821700	0.1	1.239717
12.823367	0.1	1.245737
12.825033	0.1	1.251459
12.826700	0.1	1.256883
12.828367	0.1	1.263022
12.830033	0.1	1.269996
12.831700	0.1	1.276612
12.833367	0.1	1.282036
12.835033	0.1	1.286388
12.836700	0.1	1.290262
12.838367	0.1	1.294434
12.840033	0.1	1.300097
12.841700	0.1	1.308143
12.843367	0.1	1.317918
12.845033	0.1	1.328170
12.846700	0.1	1.339078
12.848367	0.1	1.350999
12.850033	0.1	1.363158
12.851700	0.1	1.374304
12.853367	0.1	1.384378
12.855033	0.1	1.394630
12.856700	0.1	1.406431
12.858367	0.1	1.420617
12.860033	0.1	1.435995
12.861700	0.1	1.450956
12.863367	0.1	1.464129
12.865033	0.1	1.475513
12.866700	0.1	1.485884
12.868367	0.1	1.496494
12.870033	0.1	1.508296
12.871700	0.1	1.521170
12.873367	0.1	1.534462
12.875033	0.1	1.547992
12.876700	0.1	1.562178
12.878367	0.1	1.577735
12.880033	0.1	1.595318
12.881700	0.1	1.614869
12.883367	0.1	1.636326
12.885033	0.1	1.659036
12.886700	0.1	1.681030
12.888367	0.1	1.699984
12.890033	0.1	1.714885
12.891700	0.1	1.726687
12.893367	0.1	1.737535
12.895033	0.1	1.749635
12.896700	0.1	1.763702
12.898367	0.1	1.778901
12.900033	0.1	1.795173
12.901700	0.1	1.813293
12.903367	0.1	1.832426
12.905033	0.1	1.849771
12.906700	0.1	1.863539
12.908367	0.1	1.874685
12.910033	0.1	1.885057
12.911700	0.1	1.895547
12.913367	0.1	1.906455
12.915033	0.1	1.917899
12.916700	0.1	1.929283
12.918367	0.1	1.939297
12.920033	0.1	1.946807
12.921700	0.1	1.952112
12.923367	0.1	1.956880
12.925033	0.1	1.962781
12.926700	0.1	1.970589
12.928367	0.1	1.979888
12.930033	0.1	1.988649
12.931700	0.1	1.995444
12.933367	0.1	2.001226
12.935033	0.1	2.006829
12.936700	0.1	2.011180
12.938367	0.1	2.013981
12.940033	0.1	2.016962
12.941700	0.1	2.022207
12.943367	0.1	2.029836
12.945033	0.1	2.037585
12.946700	0.1	2.042413
12.948367	0.1	2.043069
12.950033	0.1	2.041340
12.951700	0.1	2.039909
12.953367	0.1	2.040088
12.955033	0.1	2.040923
12.956700	0.1	2.041102
12.958367	0.1	2.040684
12.960033	0.1	2.040386
12.961700	0.1	2.040506
12.963367	0.1	2.041340
12.965033	0.1	2.043545
12.966700	0.1	2.046585
12.968367	0.1	2.048850
12.970033	0.1	2.048016
12.971700	0.1	2.042711
12.973367	0.1	2.033949
12.975033	0.1	2.025604
12.976700	0.1	2.021372
12.978367	0.1	2.021968
12.980033	0.1	2.025068
12.981700	0.1	2.027154
12.983367	0.1	2.025962
12.985033	0.1	2.021134
12.986700	0.1	2.012909
12.988367	0.1	2.001286
12.990033	0.1	1.987219
12.991700	0.1	1.972616
12.993367	0.1	1.959860
12.995033	0.1	1.950324
12.996700	0.1	1.943350
12.998367	0.1	1.936317
13.000033	0.1	1.926422
13.001700	0.1	1.913190
13.003367	0.1	1.898885
13.005033	0.1	1.885772
13.006700	0.1	1.874507
13.008367	0.1	1.864433
13.010033	0.1	1.854420
13.011700	0.1	1.843214
13.013367	0.1	1.829326
13.015033	0.1	1.811564
13.016700	0.1	1.789570
13.018367	0.1	1.764357
13.020033	0.1	1.738310
13.021700	0.1	1.714051
13.023367	0.1	1.693189
13.025033	0.1	1.675069
13.026700	0.1	1.657605
13.028367	0.1	1.639068
13.030033	0.1	1.619160
13.031700	0.1	1.598537
13.033367	0.1	1.577020
13.035033	0.1	1.553536
13.036700	0.1	1.528025
13.038367	0.1	1.500964
13.040033	0.1	1.473010
13.041700	0.1	1.444876
13.043367	0.1	1.417756
13.045033	0.1	1.392782
13.046700	0.1	1.370370
13.048367	0.1	1.349688
13.050033	0.1	1.329959
13.051700	0.1	1.310885
13.053367	0.1	1.291990
13.055033	0.1	1.273036
13.056700	0.1	1.253605
13.058367	0.1	1.232565
13.060033	0.1	1.209259
13.061700	0.1	1.184344
13.063367	0.1	1.159549
13.065033	0.1	1.136541
13.066700	0.1	1.116574
13.068367	0.1	1.099885
13.070033	0.1	1.085758
13.071700	0.1	1.074076
13.073367	0.1	1.065195
13.075033	0.1	1.058281
13.076700	0.1	1.051068
13.078367	0.1	1.042605
13.080033	0.1	1.033723
13.081700	0.1	1.025260
13.083367	0.1	1.017809
13.085033	0.1	1.011491
13.086700	0.1	1.004994
13.088367	0.1	0.996709
13.090033	0.1	0.986874
13.091700	0.1	0.977874
13.093367	0.1	0.972092
13.095033	0.1	0.969291
13.096700	0.1	0.967443
13.098367	0.1	0.964761
13.100033	0.1	0.960827
13.101700	0.1	0.956178
13.103367	0.1	0.951290
13.105033	0.1	0.946164
13.106700	0.1	0.941336
13.108367	0.1	0.937998
13.110033	0.1	0.937581
13.111700	0.1	0.941098
13.113367	0.1	0.948608
13.115033	0.1	0.959098
13.116700	0.1	0.969946
13.118367	0.1	0.977695
13.120033	0.1	0.979424
13.121700	0.1	0.974953
13.123367	0.1	0.967801
13.125033	0.1	0.962615
13.126700	0.1	0.961900
13.128367	0.1	0.965118
13.130033	0.1	0.970483
13.131700	0.1	0.976443
13.133367	0.1	0.982642
13.135033	0.1	0.989914
13.136700	0.1	0.999630
13.138367	0.1	1.011670
13.140033	0.1	1.024127
13.141700	0.1	1.034081
13.143367	0.1	1.039505
13.145033	0.1	1.040518
13.146700	0.1	1.038492
13.148367	0.1	1.035571
13.150033	0.1	1.034617
13.151700	0.1	1.037896
13.153367	0.1	1.045525
13.155033	0.1	1.054943
13.156700	0.1	1.063705
13.158367	0.1	1.071394
13.160033	0.1	1.078844
13.161700	0.1	1.086235
13.163367	0.1	1.092851
13.165033	0.1	1.097977
13.166700	0.1	1.101911
13.168367	0.1	1.105905
13.170033	0.1	1.110673
13.171700	0.1	1.115799
13.173367	0.1	1.120806
13.175033	0.1	1.125991
13.176700	0.1	1.131833
13.178367	0.1	1.138866
13.180033	0.1	1.146615
13.181700	0.1	1.154065
13.183367	0.1	1.160324
13.185033	0.1	1.165330
13.186700	0.1	1.168907
13.188367	0.1	1.170874
13.190033	0.1	1.171470
13.191700	0.1	1.171887
13.193367	0.1	1.174331
13.195033	0.1	1.180291
13.196700	0.1	1.189351
13.198367	0.1	1.199067
13.200033	0.1	1.206219
13.201700	0.1	1.209498
13.203367	0.1	1.209736
13.205033	0.1	1.209021
13.206700	0.1	1.209736
13.208367	0.1	1.213312
13.210033	0.1	1.218557
13.211700	0.1	1.222909
13.213367	0.1	1.224518
13.215033	0.1	1.223266
13.216700	0.1	1.221001
13.218367	0.1	1.220763
13.220033	0.1	1.223922
13.221700	0.1	1.229763
13.223367	0.1	1.236916
13.225033	0.1	1.244366
13.226700	0.1	1.251996
13.228367	0.1	1.260042
13.230033	0.1	1.268268
13.231700	0.1	1.275718
13.233367	0.1	1.281858
13.235033	0.1	1.287282
13.236700	0.1	1.292527
13.238367	0.1	1.298070
13.240033	0.1	1.304329
13.241700	0.1	1.311362
13.243367	0.1	1.319110
13.245033	0.1	1.327872
13.246700	0.1	1.337826
13.248367	0.1	1.348376
13.250033	0.1	1.358271
13.251700	0.1	1.367092
13.253367	0.1	1.376033
13.255033	0.1	1.387477
13.256700	0.1	1.401842
13.258367	0.1	1.416802
13.260033	0.1	1.429975
13.261700	0.1	1.442194
13.263367	0.1	1.456797
13.265033	0.1	1.475871
13.266700	0.1	1.498520
13.268367	0.1	1.522958
13.270033	0.1	1.548410
13.271700	0.1	1.574993
13.273367	0.1	1.603127
13.275033	0.1	1.633287
13.276700	0.1	1.665235
13.278367	0.1	1.698256
13.280033	0.1	1.732469
13.281700	0.1	1.769066
13.283367	0.1	1.808167
13.285033	0.1	1.848161
13.286700	0.1	1.887560
13.288367	0.1	1.926839
13.290033	0.1	1.968205
13.291700	0.1	2.014339
13.293367	0.1	2.065838
13.295033	0.1	2.120435
13.296700	0.1	2.175748
13.298367	0.1	2.231598
13.300033	0.1	2.288342
13.301700	0.1	2.344906
13.303367	0.1	2.400458
13.305033	0.1	2.456486
13.306700	0.1	2.516568
13.308367	0.1	2.582848
13.310033	0.1	2.655566
13.311700	0.1	2.734721
13.313367	0.1	2.821386
13.315033	0.1	2.915800
13.316700	0.1	3.014684
13.318367	0.1	3.112495
13.320033	0.1	3.205419
13.321700	0.1	3.295839
13.323367	0.1	3.390074
13.325033	0.1	3.492236
13.326700	0.1	3.601969
13.328367	0.1	3.716827
13.330033	0.1	3.834605
13.331700	0.1	3.954351
13.333367	0.1	4.076600
13.335033	0.1	4.202128
13.336700	0.1	4.330516
13.338367	0.1	4.460573
13.340033	0.1	4.592300
13.341700	0.1	4.727960
13.343367	0.1	4.870296
13.345033	0.1	5.019605
13.346700	0.1	5.174458
13.348367	0.1	5.333126
13.350033	0.1	5.495727
13.351700	0.1	5.663872
13.353367	0.1	5.838275
13.355033	0.1	6.017506
13.356700	0.1	6.199599
13.358367	0.1	6.384254
13.360033	0.1	6.573379
13.361700	0.1	6.769777
13.363367	0.1	6.974340
13.365033	0.1	7.186175
13.366700	0.1	7.403851
13.368367	0.1	7.626594
13.370033	0.1	7.855058
13.371700	0.1	8.090616
13.373367	0.1	8.333982
13.375033	0.1	8.585394
13.376700	0.1	8.844972
13.378367	0.1	9.112537
13.380033	0.1	9.387434
13.381700	0.1	9.668887
13.383367	0.1	9.955884
13.385033	0.1	10.248304
13.386700	0.1	10.547341
13.388367	0.1	10.855139
13.390033	0.1	11.173487
13.391700	0.1	11.502803
13.393367	0.1	11.841417
13.395033	0.1	12.187303
13.396700	0.1	12.540222
13.398367	0.1	12.901784
13.400033	0.1	13.272942
13.401700	0.1	13.652624
13.403367	0.1	14.039517
13.405033	0.1	14.433862
13.406700	0.1	14.836014
13.408367	0.1	15.244246
13.410033	0.1	15.655757
13.411700	0.1	16.068579
13.413367	0.1	16.483427
13.415033	0.1	16.902925
13.416700	0.1	17.329098
13.418367	0.1	17.761351
13.420033	0.1	18.196703
13.421700	0.1	18.633605
13.423367	0.1	19.071819
13.425033	0.1	19.511105
13.426700	0.1	19.950331
13.428367	0.1	20.388187
13.430033	0.1	20.823718
13.431700	0.1	21.256806
13.433367	0.1	21.687211
13.435033	0.1	22.115351
13.436700	0.1	22.541047
13.438367	0.1	22.962333
13.440033	0.1	23.375691
13.441700	0.1	23.777427
13.443367	0.1	24.164499
13.445033	0.1	24.535419
13.446700	0.1	24.890842
13.448367	0.1	25.232972
13.450033	0.1	25.564016
13.451700	0.1	25.886239
13.453367	0.1	26.201011
13.455033	0.1	26.507379
13.456700	0.1	26.802005
13.458367	0.1	27.081312
13.460033	0.1	27.344109
13.461700	0.1	27.592184
13.463367	0.1	27.826788
13.465033	0.1	28.046312
13.466700	0.1	28.249742
13.468367	0.1	28.439225
13.470033	0.1	28.618039
13.471700	0.1	28.787853
13.473367	0.1	28.947951
13.475033	0.1	29.096903
13.476700	0.1	29.233815
13.478367	0.1	29.357793
13.480033	0.1	29.467525
13.481700	0.1	29.561343
13.483367	0.1	29.639067
13.485033	0.1	29.702665
13.486700	0.1	29.753687
13.488367	0.1	29.793085
13.490033	0.1	29.821934
13.491700	0.1	29.841544
13.493367	0.1	29.852332
13.495033	0.1	29.853465
13.496700	0.1	29.843451
13.498367	0.1	29.821696
13.500033	0.1	29.788675
13.501700	0.1	29.745223
13.503367	0.1	29.691936
13.505033	0.1	29.629590
13.506700	0.1	29.558839
13.508367	0.1	29.479148
13.510033	0.1	29.388370
13.511700	0.1	29.284062
13.513367	0.1	29.165627
13.515033	0.1	29.035272
13.516700	0.1	28.895857
13.518367	0.1	28.748276
13.520033	0.1	28.591873
13.521700	0.1	28.427007
13.523367	0.1	28.254511
13.525033	0.1	28.073134
13.526700	0.1	27.878823
13.528367	0.1	27.667643
13.530033	0.1	27.439179
13.531700	0.1	27.196707
13.533367	0.1	26.944162
13.535033	0.1	26.682498
13.536700	0.1	26.410462
13.538367	0.1	26.126744
13.540033	0.1	25.830270
13.541700	0.1	25.521041
13.543367	0.1	25.199951
13.545033	0.1	24.867953
13.546700	0.1	24.524631
13.548367	0.1	24.170102
13.550033	0.1	23.805858
13.551700	0.1	23.432673
13.553367	0.1	23.049177
13.555033	0.1	22.653521
13.556700	0.1	22.245289
13.558367	0.1	21.826269
13.560033	0.1	21.399738
13.561700	0.1	20.968975
13.563367	0.1	20.535053
13.565033	0.1	20.097078
13.566700	0.1	19.654335
13.568367	0.1	19.206287
13.570033	0.1	18.751801
13.571700	0.1	18.289925
13.573367	0.1	17.822684
13.575033	0.1	17.354311
13.576700	0.1	16.886354
13.578367	0.1	16.417624
13.580033	0.1	15.947522
13.581700	0.1	15.477360
13.583367	0.1	15.009523
13.585033	0.1	14.545620
13.586700	0.1	14.086069
13.588367	0.1	13.629914
13.590033	0.1	13.177336
13.591700	0.1	12.729884
13.593367	0.1	12.288392
13.595033	0.1	11.852265
13.596700	0.1	11.421502
13.598367	0.1	10.998309
13.600033	0.1	10.585309
13.601700	0.1	10.183633
13.603367	0.1	9.792686
13.605033	0.1	9.412289
13.606700	0.1	9.043217
13.608367	0.1	8.685828
13.610033	0.1	8.338571
13.611700	0.1	7.999719
13.613367	0.1	7.669330
13.615033	0.1	7.348478
13.616700	0.1	7.037640
13.618367	0.1	6.736577
13.620033	0.1	6.445587
13.621700	0.1	6.166280
13.623367	0.1	5.900205
13.625033	0.1	5.647242
13.626700	0.1	5.406261
13.628367	0.1	5.176783
13.630033	0.1	4.959107
13.631700	0.1	4.752457
13.633367	0.1	4.555226
13.635033	0.1	4.366100
13.636700	0.1	4.184485
13.638367	0.1	4.009366
13.640033	0.1	3.839195
13.641700	0.1	3.673971
13.643367	0.1	3.517032
13.645033	0.1	3.371895
13.646700	0.1	3.238976
13.648367	0.1	3.116429
13.650033	0.1	3.002048
13.651700	0.1	2.893925
13.653367	0.1	2.790392
13.655033	0.1	2.690554
13.656700	0.1	2.595365
13.658367	0.1	2.506197
13.660033	0.1	2.422929
13.661700	0.1	2.343536
13.663367	0.1	2.266348
13.665033	0.1	2.191365
13.666700	0.1	2.120257
13.668367	0.1	2.053976
13.670033	0.1	1.992345
13.671700	0.1	1.935184
13.673367	0.1	1.882732
13.675033	0.1	1.835048
13.676700	0.1	1.791120
13.678367	0.1	1.749277
13.680033	0.1	1.708627
13.681700	0.1	1.670003
13.683367	0.1	1.634717
13.685033	0.1	1.602888
13.686700	0.1	1.572847
13.688367	0.1	1.543045
13.690033	0.1	1.512766
13.691700	0.1	1.482487
13.693367	0.1	1.453698
13.695033	0.1	1.428545
13.696700	0.1	1.407147
13.698367	0.1	1.387119
13.700033	0.1	1.366317
13.701700	0.1	1.344383
13.703367	0.1	1.323462
13.705033	0.1	1.306295
13.706700	0.1	1.293421
13.708367	0.1	1.282036
13.710033	0.1	1.269460
13.711700	0.1	1.254797
13.713367	0.1	1.238406
13.715033	0.1	1.221240
13.716700	0.1	1.205087
13.718367	0.1	1.191557
13.720033	0.1	1.181781
13.721700	0.1	1.175404
13.723367	0.1	1.170456
13.725033	0.1	1.165330
13.726700	0.1	1.159608
13.728367	0.1	1.154482
13.730033	0.1	1.151025
13.731700	0.1	1.148880
13.733367	0.1	1.145840
13.735033	0.1	1.139820
13.736700	0.1	1.130462
13.738367	0.1	1.119614
13.740033	0.1	1.109541
13.741700	0.1	1.101255
13.743367	0.1	1.094580
13.745033	0.1	1.089513
13.746700	0.1	1.085341
13.748367	0.1	1.080096
13.750033	0.1	1.072645
13.751700	0.1	1.064360
13.753367	0.1	1.057923
13.755033	0.1	1.054525
13.756700	0.1	1.053155
13.758367	0.1	1.051664
13.760033	0.1	1.048803
13.761700	0.1	1.044512
13.763367	0.1	1.038909
13.765033	0.1	1.031816
13.766700	0.1	1.024365
13.768367	0.1	1.018465
13.770033	0.1	1.015008
13.771700	0.1	1.013398
13.773367	0.1	1.012504
13.775033	0.1	1.010716
13.776700	0.1	1.007140
13.778367	0.1	1.002252
13.780033	0.1	0.997126
13.781700	0.1	0.992298
13.783367	0.1	0.988483
13.785033	0.1	0.986576
13.786700	0.1	0.987053
13.788367	0.1	0.989676
13.790033	0.1	0.993192
13.791700	0.1	0.995636
13.793367	0.1	0.996530
13.795033	0.1	0.997365
13.796700	0.1	0.999987
13.798367	0.1	1.003563
13.800033	0.1	1.005530
13.801700	0.1	1.004100
13.803367	0.1	0.999510
13.805033	0.1	0.994027
13.806700	0.1	0.990152
13.808367	0.1	0.988483
13.810033	0.1	0.988245
13.811700	0.1	0.988424
13.813367	0.1	0.988603
13.815033	0.1	0.989676
13.816700	0.1	0.993431
13.818367	0.1	1.000464
13.820033	0.1	1.008689
13.821700	0.1	1.014710
13.823367	0.1	1.016200
13.825033	0.1	1.013696
13.826700	0.1	1.009703
13.828367	0.1	1.006782
13.830033	0.1	1.006126
13.831700	0.1	1.006961
13.833367	0.1	1.007617
13.835033	0.1	1.006961
13.836700	0.1	1.005709
13.838367	0.1	1.005232
13.840033	0.1	1.006365
13.841700	0.1	1.008809
13.843367	0.1	1.011491
13.845033	0.1	1.013219
13.846700	0.1	1.014054
13.848367	0.1	1.014412
13.850033	0.1	1.014173
13.851700	0.1	1.012325
13.853367	0.1	1.008749
13.855033	0.1	1.004756
13.856700	0.1	1.002014
13.858367	0.1	1.001060
13.860033	0.1	1.001954
13.861700	0.1	1.004040
13.863367	0.1	1.005828
13.865033	0.1	1.006484
13.866700	0.1	1.006961
13.868367	0.1	1.008213
13.870033	0.1	1.010358
13.871700	0.1	1.013398
13.873367	0.1	1.016975
13.875033	0.1	1.019716
13.876700	0.1	1.020312
13.878367	0.1	1.018465
13.880033	0.1	1.014412
13.881700	0.1	1.008809
13.883367	0.1	1.003802
13.885033	0.1	1.001775
13.886700	0.1	1.003444
13.888367	0.1	1.007199
13.890033	0.1	1.010656
13.891700	0.1	1.012683
13.893367	0.1	1.012981
13.895033	0.1	1.011074
13.896700	0.1	1.006544
13.898367	0.1	0.999987
13.900033	0.1	0.993311
13.901700	0.1	0.988960
13.903367	0.1	0.988245
13.905033	0.1	0.990093
13.906700	0.1	0.992119
13.908367	0.1	0.993311
13.910033	0.1	0.995040
13.911700	0.1	0.999093
13.913367	0.1	1.005352
13.915033	0.1	1.012385
13.916700	0.1	1.018643
13.918367	0.1	1.022160
13.920033	0.1	1.021266
13.921700	0.1	1.016975
13.923367	0.1	1.012504
13.925033	0.1	1.010537
13.926700	0.1	1.011729
13.928367	0.1	1.015425
13.930033	0.1	1.020968
13.931700	0.1	1.028180
13.933367	0.1	1.036286
13.935033	0.1	1.043677
13.936700	0.1	1.050174
13.938367	0.1	1.057208
13.940033	0.1	1.065373
13.941700	0.1	1.074195
13.943367	0.1	1.083076
13.945033	0.1	1.091659
13.946700	0.1	1.098991
13.948367	0.1	1.103878
13.950033	0.1	1.106143
13.951700	0.1	1.108229
13.953367	0.1	1.112878
13.955033	0.1	1.120329
13.956700	0.1	1.129150
13.958367	0.1	1.138270
13.960033	0.1	1.146972
13.961700	0.1	1.154482
13.963367	0.1	1.160204
13.965033	0.1	1.164615
13.966700	0.1	1.169443
13.968367	0.1	1.176357
13.970033	0.1	1.186073
13.971700	0.1	1.197040
13.973367	0.1	1.206994
13.975033	0.1	1.214802
13.976700	0.1	1.221538
13.978367	0.1	1.229644
13.980033	0.1	1.240611
13.981700	0.1	1.253426
13.983367	0.1	1.264989
13.985033	0.1	1.274049
13.986700	0.1	1.281798
13.988367	0.1	1.290023
13.990033	0.1	1.299977
13.991700	0.1	1.312375
13.993367	0.1	1.327276
13.995033	0.1	1.344085
13.996700	0.1	1.362026
13.998367	0.1	1.379967
14.000033	0.1	1.396597
14.001700	0.1	1.411617
14.003367	0.1	1.425147
14.005033	0.1	1.437247
14.006700	0.1	1.448512
14.008367	0.1	1.460195
14.010033	0.1	1.473248
14.011700	0.1	1.487851
14.013367	0.1	1.504183
14.015033	0.1	1.522899
14.016700	0.1	1.544237
14.018367	0.1	1.567960
14.020033	0.1	1.593769
14.021700	0.1	1.621485
14.023367	0.1	1.650691
14.025033	0.1	1.680195
14.026700	0.1	1.709044
14.028367	0.1	1.737356
14.030033	0.1	1.765967
14.031700	0.1	1.794517
14.033367	0.1	1.822114
14.035033	0.1	1.849115
14.036700	0.1	1.877308
14.038367	0.1	1.908362
14.040033	0.1	1.942217
14.041700	0.1	1.977027
14.043367	0.1	2.011061
14.045033	0.1	2.043605
14.046700	0.1	2.075613
14.048367	0.1	2.108336
14.050033	0.1	2.142668
14.051700	0.1	2.179146
14.053367	0.1	2.217829
14.055033	0.1	2.258897
14.056700	0.1	2.301395
14.058367	0.1	2.342582
14.060033	0.1	2.380908
14.061700	0.1	2.417863
14.063367	0.1	2.456546
14.065033	0.1	2.498508
14.066700	0.1	2.542734
14.068367	0.1	2.587736
14.070033	0.1	2.633155
14.071700	0.1	2.679467
14.073367	0.1	2.726376
14.075033	0.1	2.772987
14.076700	0.1	2.818406
14.078367	0.1	2.861977
14.080033	0.1	2.903521
14.081700	0.1	2.944291
14.083367	0.1	2.987147
14.085033	0.1	3.034234
14.086700	0.1	3.085494
14.088367	0.1	3.138900
14.090033	0.1	3.191948
14.091700	0.1	3.242970
14.093367	0.1	3.291369
14.095033	0.1	3.337801
14.096700	0.1	3.383875
14.098367	0.1	3.430188
14.100033	0.1	3.475905
14.101700	0.1	3.519774
14.103367	0.1	3.560841
14.105033	0.1	3.598690
14.106700	0.1	3.634453
14.108367	0.1	3.670156
14.110033	0.1	3.707051
14.111700	0.1	3.744722
14.113367	0.1	3.782451
14.115033	0.1	3.819585
14.116700	0.1	3.855586
14.118367	0.1	3.889680
14.120033	0.1	3.920138
14.121700	0.1	3.946126
14.123367	0.1	3.969252
14.125033	0.1	3.993213
14.126700	0.1	4.021108
14.128367	0.1	4.053295
14.130033	0.1	4.086912
14.131700	0.1	4.118324
14.133367	0.1	4.145921
14.135033	0.1	4.169822
14.136700	0.1	4.189909
14.138367	0.1	4.205823
14.140033	0.1	4.217863
14.141700	0.1	4.227281
14.143367	0.1	4.235804
14.145033	0.1	4.244149
14.146700	0.1	4.252196
14.148367	0.1	4.259467
14.150033	0.1	4.266024
14.151700	0.1	4.272342
14.153367	0.1	4.276991
14.155033	0.1	4.277647
14.156700	0.1	4.273534
14.158367	0.1	4.266560
14.160033	0.1	4.259050
14.161700	0.1	4.251898
14.163367	0.1	4.244507
14.165033	0.1	4.235864
14.166700	0.1	4.225195
14.168367	0.1	4.212499
14.170033	0.1	4.198253
14.171700	0.1	4.183352
14.173367	0.1	4.169107
14.175033	0.1	4.156828
14.176700	0.1	4.145742
14.178367	0.1	4.132331
14.180033	0.1	4.113019
14.181700	0.1	4.087866
14.183367	0.1	4.059553
14.185033	0.1	4.030466
14.186700	0.1	4.001439
14.188367	0.1	3.972769
14.190033	0.1	3.944516
14.191700	0.1	3.916443
14.193367	0.1	3.888726
14.195033	0.1	3.860891
14.196700	0.1	3.831804
14.198367	0.1	3.800571
14.200033	0.1	3.767371
14.201700	0.1	3.732264
14.203367	0.1	3.695131
14.205033	0.1	3.655792
14.206700	0.1	3.613711
14.208367	0.1	3.568650
14.210033	0.1	3.522217
14.211700	0.1	3.477335
14.213367	0.1	3.436029
14.215033	0.1	3.397763
14.216700	0.1	3.359795
14.218367	0.1	3.319442
14.220033	0.1	3.276408
14.221700	0.1	3.232241
14.223367	0.1	3.187776
14.225033	0.1	3.143192
14.226700	0.1	3.098548
14.228367	0.1	3.054559
14.230033	0.1	3.012300
14.231700	0.1	2.972305
14.233367	0.1	2.933085
14.235033	0.1	2.892554
14.236700	0.1	2.850354
14.238367	0.1	2.808690
14.240033	0.1	2.769292
14.241700	0.1	2.732337
14.243367	0.1	2.697408
14.245033	0.1	2.664387
14.246700	0.1	2.632380
14.248367	0.1	2.600730
14.250033	0.1	2.570212
14.251700	0.1	2.542079
14.253367	0.1	2.516627
14.255033	0.1	2.493084
14.256700	0.1	2.470076
14.258367	0.1	2.446592
14.260033	0.1	2.422035
14.261700	0.1	2.396405
14.263367	0.1	2.371431
14.265033	0.1	2.349138
14.266700	0.1	2.329290
14.268367	0.1	2.308965
14.270033	0.1	2.286077
14.271700	0.1	2.260983
14.273367	0.1	2.236188
14.275033	0.1	2.214790
14.276700	0.1	2.198041
14.278367	0.1	2.185643
14.280033	0.1	2.176762
14.281700	0.1	2.170026
14.283367	0.1	2.164304
14.285033	0.1	2.160251
14.286700	0.1	2.159178
14.288367	0.1	2.160728
14.290033	0.1	2.162576
14.291700	0.1	2.161861
14.293367	0.1	2.157509
14.295033	0.1	2.150238
14.296700	0.1	2.142429
14.298367	0.1	2.135754
14.300033	0.1	2.130568
14.301700	0.1	2.126217
14.303367	0.1	2.122402
14.305033	0.1	2.118707
14.306700	0.1	2.114833
14.308367	0.1	2.110899
14.310033	0.1	2.108216
14.311700	0.1	2.108693
14.313367	0.1	2.112091
14.315033	0.1	2.116144
14.316700	0.1	2.118468
14.318367	0.1	2.117932
14.320033	0.1	2.114594
14.321700	0.1	2.109468
14.323367	0.1	2.104938
14.325033	0.1	2.103031
14.326700	0.1	2.103567
14.328367	0.1	2.104938
14.330033	0.1	2.105892
14.331700	0.1	2.106011
14.333367	0.1	2.105236
14.335033	0.1	2.103627
14.336700	0.1	2.102018
14.338367	0.1	2.100825
14.340033	0.1	2.099931
14.341700	0.1	2.099276
14.343367	0.1	2.099276
14.345033	0.1	2.099931
14.346700	0.1	2.100110
14.348367	0.1	2.098262
14.350033	0.1	2.094686
14.351700	0.1	2.090752
14.353367	0.1	2.087772
14.355033	0.1	2.085269
14.356700	0.1	2.081573
14.358367	0.1	2.076328
14.360033	0.1	2.070725
14.361700	0.1	2.066374
14.363367	0.1	2.064049
14.365033	0.1	2.063513
14.366700	0.1	2.064586
14.368367	0.1	2.067685
14.370033	0.1	2.073050
14.371700	0.1	2.080083
14.373367	0.1	2.087355
14.375033	0.1	2.093554
14.376700	0.1	2.097845
14.378367	0.1	2.099931
14.380033	0.1	2.099991
14.381700	0.1	2.098978
14.383367	0.1	2.098143
14.385033	0.1	2.098620
14.386700	0.1	2.100647
14.388367	0.1	2.104521
14.390033	0.1	2.110481
14.391700	0.1	2.117753
14.393367	0.1	2.126157
14.395033	0.1	2.135575
14.396700	0.1	2.145291
14.398367	0.1	2.153933
14.400033	0.1	2.161622
14.401700	0.1	2.169073
14.403367	0.1	2.176821
14.405033	0.1	2.184510
14.406700	0.1	2.192259
14.408367	0.1	2.200961
14.410033	0.1	2.211809
14.411700	0.1	2.224505
14.413367	0.1	2.237141
14.415033	0.1	2.248764
14.416700	0.1	2.259612
14.418367	0.1	2.269745
14.420033	0.1	2.278924
14.421700	0.1	2.286911
14.423367	0.1	2.293527
14.425033	0.1	2.298415
14.426700	0.1	2.302170
14.428367	0.1	2.305925
14.430033	0.1	2.311289
14.431700	0.1	2.320290
14.433367	0.1	2.334595
14.435033	0.1	2.353132
14.436700	0.1	2.371907
14.438367	0.1	2.387464
14.440033	0.1	2.399326
14.441700	0.1	2.409279
14.443367	0.1	2.419412
14.445033	0.1	2.431810
14.446700	0.1	2.447188
14.448367	0.1	2.463937
14.450033	0.1	2.479971
14.451700	0.1	2.494931
14.453367	0.1	2.509535
14.455033	0.1	2.523780
14.456700	0.1	2.537131
14.458367	0.1	2.550423
14.460033	0.1	2.564788
14.461700	0.1	2.580702
14.463367	0.1	2.597749
14.465033	0.1	2.614975
14.466700	0.1	2.631128
14.468367	0.1	2.645970
14.470033	0.1	2.661109
14.471700	0.1	2.678096
14.473367	0.1	2.696276
14.475033	0.1	2.713919
14.476700	0.1	2.731681
14.478367	0.1	2.751768
14.480033	0.1	2.775431
14.481700	0.1	2.802491
14.483367	0.1	2.832234
14.485033	0.1	2.863884
14.486700	0.1	2.896547
14.488367	0.1	2.929509
14.490033	0.1	2.961934
14.491700	0.1	2.993286
14.493367	0.1	3.023148
14.495033	0.1	3.051818
14.496700	0.1	3.080726
14.498367	0.1	3.112197
14.500033	0.1	3.147960
14.501700	0.1	3.187537
14.503367	0.1	3.229141
14.505033	0.1	3.271699
14.506700	0.1	3.314853
14.508367	0.1	3.358185
14.510033	0.1	3.401995
14.511700	0.1	3.447414
14.513367	0.1	3.495872
14.515033	0.1	3.548384
14.516700	0.1	3.605604
14.518367	0.1	3.667593
14.520033	0.1	3.732622
14.521700	0.1	3.798485
14.523367	0.1	3.865123
14.525033	0.1	3.933966
14.526700	0.1	4.006028
14.528367	0.1	4.081071
14.530033	0.1	4.158914
14.531700	0.1	4.239381
14.533367	0.1	4.322350
14.535033	0.1	4.407406
14.536700	0.1	4.494489
14.538367	0.1	4.584790
14.540033	0.1	4.679919
14.541700	0.1	4.780412
14.543367	0.1	4.885316
14.545033	0.1	4.992664
14.546700	0.1	5.100787
14.548367	0.1	5.210281
14.550033	0.1	5.323232
14.551700	0.1	5.441487
14.553367	0.1	5.566120
14.555033	0.1	5.697847
14.556700	0.1	5.835772
14.558367	0.1	5.977333
14.560033	0.1	6.120801
14.561700	0.1	6.267310
14.563367	0.1	6.419063
14.565033	0.1	6.576777
14.566700	0.1	6.739140
14.568367	0.1	6.905497
14.570033	0.1	7.077039
14.571700	0.1	7.255018
14.573367	0.1	7.438958
14.575033	0.1	7.627309
14.576700	0.1	7.819415
14.578367	0.1	8.015335
14.580033	0.1	8.215666
14.581700	0.1	8.421004
14.583367	0.1	8.631945
14.585033	0.1	8.848191
14.586700	0.1	9.068013
14.588367	0.1	9.289384
14.590033	0.1	9.511173
14.591700	0.1	9.733499
14.593367	0.1	9.957672
14.595033	0.1	10.184587
14.596700	0.1	10.414899
14.598367	0.1	10.648907
14.600033	0.1	10.886610
14.601700	0.1	11.127949
14.603367	0.1	11.372925
14.605033	0.1	11.620224
14.606700	0.1	11.866868
14.608367	0.1	12.109936
14.610033	0.1	12.349666
14.611700	0.1	12.589634
14.613367	0.1	12.832046
14.615033	0.1	13.075472
14.616700	0.1	13.317705
14.618367	0.1	13.557912
14.620033	0.1	13.794900
14.621700	0.1	14.026523
14.623367	0.1	14.251531
14.625033	0.1	14.470042
14.626700	0.1	14.683128
14.628367	0.1	14.891447
14.630033	0.1	15.094758
14.631700	0.1	15.292467
14.633367	0.1	15.484274
14.635033	0.1	15.670002
14.636700	0.1	15.848578
14.638367	0.1	16.018570
14.640033	0.1	16.179980
14.641700	0.1	16.334177
14.643367	0.1	16.481937
14.645033	0.1	16.622783
14.646700	0.1	16.755642
14.648367	0.1	16.880215
14.650033	0.1	16.996385
14.651700	0.1	17.103435
14.653367	0.1	17.201067
14.655033	0.1	17.290891
14.656700	0.1	17.374397
14.658367	0.1	17.450930
14.660033	0.1	17.518045
14.661700	0.1	17.575086
14.663367	0.1	17.623902
14.665033	0.1	17.666460
14.666700	0.1	17.703355
14.668367	0.1	17.734707
14.670033	0.1	17.760635
14.671700	0.1	17.781139
14.673367	0.1	17.796279
14.675033	0.1	17.806412
14.676700	0.1	17.812194
14.678367	0.1	17.814160
14.680033	0.1	17.812194
14.681700	0.1	17.806293
14.683367	0.1	17.796935
14.685033	0.1	17.785252
14.686700	0.1	17.772378
14.688367	0.1	17.759443
14.690033	0.1	17.747344
14.691700	0.1	17.736078
14.693367	0.1	17.724932
14.695033	0.1	17.713846
14.696700	0.1	17.704071
14.698367	0.1	17.697812
14.700033	0.1	17.696143
14.701700	0.1	17.698647
14.703367	0.1	17.704846
14.705033	0.1	17.715932
14.706700	0.1	17.734052
14.708367	0.1	17.759324
14.710033	0.1	17.789484
14.711700	0.1	17.822863
14.713367	0.1	17.860712
14.715033	0.1	17.905475
14.716700	0.1	17.958046
14.718367	0.1	18.017770
14.720033	0.1	18.084050
14.721700	0.1	18.156291
14.723367	0.1	18.233002
14.725033	0.1	18.312575
14.726700	0.1	18.394769
14.728367	0.1	18.479587
14.730033	0.1	18.565775
14.731700	0.1	18.651844
14.733367	0.1	18.737079
14.735033	0.1	18.821598
14.736700	0.1	18.905402
14.738367	0.1	18.987776
14.740033	0.1	19.066752
14.741700	0.1	19.141437
14.743367	0.1	19.211949
14.745033	0.1	19.278885
14.746700	0.1	19.341708
14.748367	0.1	19.398273
14.750033	0.1	19.446613
14.751700	0.1	19.486250
14.753367	0.1	19.517721
14.755033	0.1	19.541384
14.756700	0.1	19.556941
14.758367	0.1	19.563378
14.760033	0.1	19.560040
14.761700	0.1	19.547344
14.763367	0.1	19.525470
14.765033	0.1	19.493819
14.766700	0.1	19.452513
14.768367	0.1	19.401969
14.770033	0.1	19.341768
14.771700	0.1	19.271315
14.773367	0.1	19.190670
14.775033	0.1	19.101025
14.776700	0.1	19.003154
14.778367	0.1	18.897833
14.780033	0.1	18.786253
14.781700	0.1	18.669726
14.783367	0.1	18.548788
14.785033	0.1	18.423260
14.786700	0.1	18.292845
14.788367	0.1	18.159033
14.790033	0.1	18.023671
14.791700	0.1	17.886699
14.793367	0.1	17.746748
14.795033	0.1	17.603935
14.796700	0.1	17.460526
14.798367	0.1	17.318190
14.800033	0.1	17.176272
14.801700	0.1	17.033399
14.803367	0.1	16.889573
14.805033	0.1	16.745449
14.806700	0.1	16.601563
14.808367	0.1	16.458572
14.810033	0.1	16.316355
14.811700	0.1	16.174019
14.813367	0.1	16.031326
14.815033	0.1	15.889705
14.816700	0.1	15.751303
14.818367	0.1	15.617670
14.820033	0.1	15.489043
14.821700	0.1	15.364409
14.823367	0.1	15.242220
14.825033	0.1	15.121401
14.826700	0.1	15.001536
14.828367	0.1	14.881671
14.830033	0.1	14.760078
14.831700	0.1	14.636398
14.833367	0.1	14.512719
14.835033	0.1	14.392496
14.836700	0.1	14.277876
14.838367	0.1	14.168502
14.840033	0.1	14.061988
14.841700	0.1	13.955356
14.843367	0.1	13.845921
14.845033	0.1	13.732434
14.846700	0.1	13.615728
14.848367	0.1	13.497592
14.850033	0.1	13.378621
14.851700	0.1	13.259233
14.853367	0.1	13.140024
14.855033	0.1	13.020099
14.856700	0.1	12.897254
14.858367	0.1	12.770534
14.860033	0.1	12.640894
14.861700	0.1	12.510002
14.863367	0.1	12.379289
14.865033	0.1	12.249470
14.866700	0.1	12.120426
14.868367	0.1	11.990309
14.870033	0.1	11.856378
14.871700	0.1	11.715890
14.873367	0.1	11.568130
14.875033	0.1	11.415482
14.876700	0.1	11.262000
14.878367	0.1	11.110724
14.880033	0.1	10.961772
14.881700	0.1	10.813356
14.883367	0.1	10.663808
14.885033	0.1	10.513247
14.886700	0.1	10.362328
14.888367	0.1	10.210515
14.890033	0.1	10.056973
14.891700	0.1	9.901763
14.893367	0.1	9.745956
14.895033	0.1	9.589792
14.896700	0.1	9.432436
14.898367	0.1	9.273768
14.900033	0.1	9.114564
14.901700	0.1	8.955241
14.903367	0.1	8.795739
14.905033	0.1	8.636356
14.906700	0.1	8.478880
14.908367	0.1	8.324922
14.910033	0.1	8.174420
14.911700	0.1	8.025885
14.913367	0.1	7.878483
14.915033	0.1	7.732988
14.916700	0.1	7.590592
14.918367	0.1	7.451654
14.920033	0.1	7.316053
14.921700	0.1	7.184267
14.923367	0.1	7.056356
14.925033	0.1	6.932259
14.926700	0.1	6.813109
14.928367	0.1	6.701291
14.930033	0.1	6.597996
14.931700	0.1	6.501377
14.933367	0.1	6.408453
14.935033	0.1	6.317974
14.936700	0.1	6.230474
14.938367	0.1	6.147504
14.940033	0.1	6.069899
14.941700	0.1	5.997658
14.943367	0.1	5.930543
14.945033	0.1	5.869389
14.946700	0.1	5.815149
14.948367	0.1	5.767465
14.950033	0.1	5.724848
14.951700	0.1	5.686701
14.953367	0.1	5.653084
14.955033	0.1	5.623103
14.956700	0.1	5.595506
14.958367	0.1	5.570412
14.960033	0.1	5.550027
14.961700	0.1	5.536735
14.963367	0.1	5.531609
14.965033	0.1	5.534172
14.966700	0.1	5.542934
14.968367	0.1	5.556047
14.970033	0.1	5.571604
14.971700	0.1	5.588115
14.973367	0.1	5.605519
14.975033	0.1	5.626023
14.976700	0.1	5.652547
14.978367	0.1	5.685449
14.980033	0.1	5.722583
14.981700	0.1	5.761326
14.983367	0.1	5.800188
14.985033	0.1	5.839289
14.986700	0.1	5.879641
14.988367	0.1	5.922974
14.990033	0.1	5.971194
14.991700	0.1	6.024957
14.993367	0.1	6.082714
14.995033	0.1	6.141484
14.996700	0.1	6.199301
14.998367	0.1	6.255150
15.000033	0.1	6.308437
15.001700	0.1	6.359160
15.003367	0.1	6.408513
15.005033	0.1	6.458402
15.006700	0.1	6.510139
15.008367	0.1	6.563783
15.010033	0.1	6.617785
15.011700	0.1	6.670416
15.013367	0.1	6.720961
15.015033	0.1	6.770432
15.016700	0.1	6.820321
15.018367	0.1	6.870807
15.020033	0.1	6.921113
15.021700	0.1	6.970644
15.023367	0.1	7.017851
15.025033	0.1	7.059992
15.026700	0.1	7.095933
15.028367	0.1	7.128239
15.030033	0.1	7.160724
15.031700	0.1	7.195235
15.033367	0.1	7.230699
15.035033	0.1	7.265211
15.036700	0.1	7.297516
15.038367	0.1	7.327140
15.040033	0.1	7.353068
15.041700	0.1	7.374049
15.043367	0.1	7.390559
15.045033	0.1	7.405043
15.046700	0.1	7.418693
15.048367	0.1	7.429898
15.050033	0.1	7.436693
15.051700	0.1	7.439018
15.053367	0.1	7.438362
15.055033	0.1	7.435859
15.056700	0.1	7.432223
15.058367	0.1	7.428825
15.060033	0.1	7.427335
15.061700	0.1	7.427514
15.063367	0.1	7.426858
15.065033	0.1	7.423223
15.066700	0.1	7.417441
15.068367	0.1	7.412613
15.070033	0.1	7.409931
15.071700	0.1	7.407129
15.073367	0.1	7.401348
15.075033	0.1	7.392109
15.076700	0.1	7.381022
15.078367	0.1	7.369161
15.080033	0.1	7.355571
15.081700	0.1	7.339240
15.083367	0.1	7.321120
15.085033	0.1	7.303179
15.086700	0.1	7.286489
15.088367	0.1	7.270754
15.090033	0.1	7.255972
15.091700	0.1	7.242918
15.093367	0.1	7.232964
15.095033	0.1	7.226825
15.096700	0.1	7.223130
15.098367	0.1	7.219196
15.100033	0.1	7.213712
15.101700	0.1	7.207215
15.103367	0.1	7.200838
15.105033	0.1	7.194817
15.106700	0.1	7.188976
15.108367	0.1	7.183969
15.110033	0.1	7.180691
15.111700	0.1	7.179201
15.113367	0.1	7.178843
15.115033	0.1	7.180214
15.116700	0.1	7.184029
15.118367	0.1	7.189691
15.120033	0.1	7.196069
15.121700	0.1	7.202983
15.123367	0.1	7.212520
15.125033	0.1	7.226229
15.126700	0.1	7.243932
15.128367	0.1	7.265449
15.130033	0.1	7.290721
15.131700	0.1	7.318557
15.133367	0.1	7.346511
15.135033	0.1	7.373333
15.136700	0.1	7.400275
15.138367	0.1	7.429839
15.140033	0.1	7.463754
15.141700	0.1	7.502199
15.143367	0.1	7.544220
15.145033	0.1	7.589698
15.146700	0.1	7.638991
15.148367	0.1	7.692278
15.150033	0.1	7.748604
15.151700	0.1	7.806421
15.153367	0.1	7.864833
15.155033	0.1	7.924021
15.156700	0.1	7.984818
15.158367	0.1	8.048416
15.160033	0.1	8.116484
15.161700	0.1	8.190394
15.163367	0.1	8.269907
15.165033	0.1	8.352757
15.166700	0.1	8.437217
15.168367	0.1	8.523822
15.170033	0.1	8.614541
15.171700	0.1	8.710027
15.173367	0.1	8.809627
15.175033	0.1	8.912504
15.176700	0.1	9.018720
15.178367	0.1	9.127975
15.180033	0.1	9.238124
15.181700	0.1	9.346188
15.183367	0.1	9.451151
15.185033	0.1	9.555460
15.186700	0.1	9.662927
15.188367	0.1	9.776116
15.190033	0.1	9.894968
15.191700	0.1	10.018409
15.193367	0.1	10.145486
15.195033	0.1	10.275245
15.196700	0.1	10.406137
15.198367	0.1	10.537029
15.200033	0.1	10.667802
15.201700	0.1	10.799349
15.203367	0.1	10.932089
15.205033	0.1	11.065305
15.206700	0.1	11.197091
15.208367	0.1	11.326075
15.210033	0.1	11.452735
15.211700	0.1	11.578322
15.213367	0.1	11.703432
15.215033	0.1	11.828125
15.216700	0.1	11.952580
15.218367	0.1	12.075365
15.220033	0.1	12.192429
15.221700	0.1	12.299896
15.223367	0.1	12.397528
15.225033	0.1	12.488426
15.226700	0.1	12.575687
15.228367	0.1	12.660862
15.230033	0.1	12.743533
15.231700	0.1	12.822867
15.233367	0.1	12.897850
15.235033	0.1	12.966991
15.236700	0.1	13.028742
15.238367	0.1	13.082505
15.240033	0.1	13.128937
15.241700	0.1	13.169647
15.243367	0.1	13.205708
15.245033	0.1	13.236643
15.246700	0.1	13.260783
15.248367	0.1	13.276459
15.250033	0.1	13.282836
15.251700	0.1	13.279260
15.253367	0.1	13.265372
15.255033	0.1	13.242603
15.256700	0.1	13.214291
15.258367	0.1	13.182939
15.260033	0.1	13.147593
15.261700	0.1	13.105512
15.263367	0.1	13.055325
15.265033	0.1	12.997866
15.266700	0.1	12.934328
15.268367	0.1	12.864888
15.270033	0.1	12.790144
15.271700	0.1	12.712837
15.273367	0.1	12.635768
15.275033	0.1	12.558342
15.276700	0.1	12.476683
15.278367	0.1	12.388349
15.280033	0.1	12.294591
15.281700	0.1	12.197972
15.283367	0.1	12.099863
15.285033	0.1	12.000442
15.286700	0.1	11.900485
15.288367	0.1	11.800111
15.290033	0.1	11.697889
15.291700	0.1	11.592270
15.293367	0.1	11.484802
15.295033	0.1	11.380256
15.296700	0.1	11.282862
15.298367	0.1	11.193634
15.300033	0.1	11.111081
15.301700	0.1	11.033774
15.303367	0.1	10.961056
15.305033	0.1	10.892511
15.306700	0.1	10.827780
15.308367	0.1	10.767043
15.310033	0.1	10.711075
15.311700	0.1	10.660709
15.313367	0.1	10.617495
15.315033	0.1	10.583342
15.316700	0.1	10.558963
15.318367	0.1	10.544718
15.320033	0.1	10.541618
15.321700	0.1	10.550798
15.323367	0.1	10.572613
15.325033	0.1	10.606528
15.326700	0.1	10.652066
15.328367	0.1	10.709048
15.330033	0.1	10.777593
15.331700	0.1	10.858715
15.333367	0.1	10.954142
15.335033	0.1	11.065245
15.336700	0.1	11.192620
15.338367	0.1	11.337162
15.340033	0.1	11.499882
15.341700	0.1	11.682153
15.343367	0.1	11.885346
15.345033	0.1	12.110174
15.346700	0.1	12.355865
15.348367	0.1	12.621582
15.350033	0.1	12.908340
15.351700	0.1	13.218940
15.353367	0.1	13.555647
15.355033	0.1	13.918103
15.356700	0.1	14.305831
15.358367	0.1	14.720381
15.360033	0.1	15.164913
15.361700	0.1	15.642048
15.363367	0.1	16.153277
15.365033	0.1	16.700209
15.366700	0.1	17.284573
15.368367	0.1	17.907978
15.370033	0.1	18.570841
15.371700	0.1	19.273282
15.373367	0.1	20.017387
15.375033	0.1	20.808460
15.376700	0.1	21.652581
15.378367	0.1	22.553147
15.380033	0.1	23.511530
15.381700	0.1	24.528743
15.383367	0.1	25.607468
15.385033	0.1	26.751758
15.386700	0.1	27.966024
15.388367	0.1	29.254677
15.390033	0.1	30.622961
15.391700	0.1	32.076480
15.393367	0.1	33.618750
15.395033	0.1	35.251977
15.396700	0.1	36.979797
15.398367	0.1	38.807216
15.400033	0.1	40.739002
15.401700	0.1	42.778673
15.403367	0.1	44.929686
15.405033	0.1	47.194901
15.406700	0.1	49.577180
15.408367	0.1	52.080932
15.410033	0.1	54.712597
15.411700	0.1	57.478014
15.413367	0.1	60.381476
15.415033	0.1	63.427094
15.416700	0.1	66.619460
15.418367	0.1	69.963757
15.420033	0.1	73.465471
15.421700	0.1	77.129488
15.423367	0.1	80.958073
15.425033	0.1	84.951525
15.426700	0.1	89.111393
15.428367	0.1	93.441909
15.430033	0.1	97.946650
15.431700	0.1	102.627522
15.433367	0.1	107.485956
15.435033	0.1	112.524218
15.436700	0.1	117.744155
15.438367	0.1	123.145349
15.440033	0.1	128.726728
15.441700	0.1	134.489067
15.443367	0.1	140.436896
15.445033	0.1	146.578321
15.446700	0.1	152.922401
15.448367	0.1	159.474800
15.450033	0.1	166.236887
15.451700	0.1	173.208307
15.453367	0.1	180.389713
15.455033	0.1	187.784266
15.456700	0.1	195.397925
15.458367	0.1	203.238678
15.460033	0.1	211.314393
15.461700	0.1	219.633831
15.463367	0.1	228.208257
15.465033	0.1	237.050667
15.466700	0.1	246.174052
15.468367	0.1	255.592242
15.470033	0.1	265.321509
15.471700	0.1	275.379317
15.473367	0.1	285.782712
15.475033	0.1	296.547609
15.476700	0.1	307.690639
15.478367	0.1	319.229979
15.480033	0.1	331.183692
15.481700	0.1	343.569359
15.483367	0.1	356.406173
15.485033	0.1	369.714699
15.486700	0.1	383.510791
15.488367	0.1	397.802317
15.490033	0.1	412.593330
15.491700	0.1	427.887882
15.493367	0.1	443.686631
15.495033	0.1	459.982661
15.496700	0.1	476.762919
15.498367	0.1	494.009524
15.500033	0.1	511.694879
15.501700	0.1	529.777499
15.503367	0.1	548.204335
15.505033	0.1	566.917453
15.506700	0.1	585.856890
15.508367	0.1	604.955471
15.510033	0.1	624.132313
15.511700	0.1	643.296995
15.513367	0.1	662.357489
15.515033	0.1	681.221585
15.516700	0.1	699.794155
15.518367	0.1	717.978699
15.520033	0.1	735.682293
15.521700	0.1	752.813861
15.523367	0.1	769.278870
15.525033	0.1	784.985053
15.526700	0.1	799.853492
15.528367	0.1	813.820828
15.530033	0.1	826.829602
15.531700	0.1	838.822415
15.533367	0.1	849.751225
15.535033	0.1	859.588555
15.536700	0.1	868.324332
15.538367	0.1	875.957422
15.540033	0.1	882.493131
15.541700	0.1	887.943976
15.543367	0.1	892.330104
15.545033	0.1	895.679408
15.546700	0.1	898.024553
15.548367	0.1	899.402791
15.550033	0.1	899.862105
15.551700	0.1	899.461621
15.553367	0.1	898.258740
15.555033	0.1	896.300787
15.556700	0.1	893.637591
15.558367	0.1	890.330189
15.560033	0.1	886.440628
15.561700	0.1	882.021539
15.563367	0.1	877.120309
15.565033	0.1	871.787064
15.566700	0.1	866.072766
15.568367	0.1	860.021285
15.570033	0.1	853.670767
15.571700	0.1	847.059956
15.573367	0.1	840.225747
15.575033	0.1	833.198418
15.576700	0.1	826.003780
15.578367	0.1	818.667461
15.580033	0.1	811.214793
15.581700	0.1	803.668308
15.583367	0.1	796.048152
15.585033	0.1	788.377392
15.586700	0.1	780.680882
15.588367	0.1	772.975729
15.590033	0.1	765.267954
15.591700	0.1	757.561014
15.593367	0.1	749.865040
15.595033	0.1	742.194399
15.596700	0.1	734.557911
15.598367	0.1	726.957126
15.600033	0.1	719.394369
15.601700	0.1	711.876256
15.603367	0.1	704.409999
15.605033	0.1	696.998936
15.606700	0.1	689.643603
15.608367	0.1	682.344537
15.610033	0.1	675.102811
15.611700	0.1	667.917291
15.613367	0.1	660.783509
15.615033	0.1	653.697232
15.616700	0.1	646.660366
15.618367	0.1	639.679589
15.620033	0.1	632.758596
15.621700	0.1	625.893511
15.623367	0.1	619.078733
15.625033	0.1	612.314082
15.626700	0.1	605.604387
15.628367	0.1	598.950779
15.630033	0.1	592.346406
15.631700	0.1	585.781669
15.633367	0.1	579.251920
15.635033	0.1	572.758113
15.636700	0.1	566.301856
15.638367	0.1	559.881840
15.640033	0.1	553.495679
15.641700	0.1	547.142657
15.643367	0.1	540.823313
15.645033	0.1	534.537824
15.646700	0.1	528.285893
15.648367	0.1	522.065015
15.650033	0.1	515.870125
15.651700	0.1	509.696216
15.653367	0.1	503.540188
15.655033	0.1	497.400552
15.656700	0.1	491.277545
15.658367	0.1	485.171645
15.660033	0.1	479.082375
15.661700	0.1	473.008363
15.663367	0.1	466.948358
15.665033	0.1	460.902718
15.666700	0.1	454.873172
15.668367	0.1	448.860434
15.670033	0.1	442.862537
15.671700	0.1	436.877396
15.673367	0.1	430.904116
15.675033	0.1	424.941207
15.676700	0.1	418.985749
15.678367	0.1	413.036550
15.680033	0.1	407.095695
15.681700	0.1	401.166582
15.683367	0.1	395.251894
15.685033	0.1	389.352226
15.686700	0.1	383.468174
15.688367	0.1	377.603077
15.690033	0.1	371.761285
15.691700	0.1	365.944288
15.693367	0.1	360.150776
15.695033	0.1	354.379019
15.696700	0.1	348.627350
15.698367	0.1	342.895647
15.700033	0.1	337.185403
15.701700	0.1	331.499000
15.703367	0.1	325.837989
15.705033	0.1	320.203562
15.706700	0.1	314.597745
15.708367	0.1	309.023220
15.710033	0.1	303.483504
15.711700	0.1	297.983128
15.713367	0.1	292.525786
15.715033	0.1	287.112194
15.716700	0.1	281.740682
15.718367	0.1	276.411311
15.720033	0.1	271.126286
15.721700	0.1	265.888111
15.723367	0.1	260.699288
15.725033	0.1	255.562380
15.726700	0.1	250.480428
15.728367	0.1	245.455458
15.730033	0.1	240.488365
15.731700	0.1	235.579922
15.733367	0.1	230.732634
15.735033	0.1	225.948943
15.736700	0.1	221.228434
15.738367	0.1	216.570152
15.740033	0.1	211.976243
15.741700	0.1	207.450521
15.743367	0.1	202.994001
15.745033	0.1	198.604953
15.746700	0.1	194.282424
15.748367	0.1	190.028321
15.750033	0.1	185.846459
15.751700	0.1	181.739818
15.753367	0.1	177.709173
15.755033	0.1	173.753570
15.756700	0.1	169.871877
15.758367	0.1	166.063378
15.760033	0.1	162.329624
15.761700	0.1	158.673534
15.763367	0.1	155.097077
15.765033	0.1	151.598820
15.766700	0.1	148.175487
15.768367	0.1	144.824394
15.770033	0.1	141.544827
15.771700	0.1	138.336488
15.773367	0.1	135.199376
15.775033	0.1	132.134982
15.776700	0.1	129.145332
15.778367	0.1	126.230843
15.780033	0.1	123.389371
15.781700	0.1	120.618827
15.783367	0.1	117.918975
15.785033	0.1	115.290529
15.786700	0.1	112.733013
15.788367	0.1	110.243446
15.790033	0.1	107.817537
15.791700	0.1	105.452603
15.793367	0.1	103.147215
15.795033	0.1	100.901014
15.796700	0.1	98.714894
15.798367	0.1	96.590584
15.800033	0.1	94.529277
15.801700	0.1	92.529779
15.803367	0.1	90.588456
15.805033	0.1	88.701253
15.806700	0.1	86.866682
15.808367	0.1	85.085814
15.810033	0.1	83.359127
15.811700	0.1	81.684892
15.813367	0.1	80.060308
15.815033	0.1	78.482871
15.816700	0.1	76.950853
15.818367	0.1	75.463359
15.820033	0.1	74.020033
15.821700	0.1	72.619860
15.823367	0.1	71.260874
15.825033	0.1	69.941048
15.826700	0.1	68.660859
15.828367	0.1	67.422215
15.830033	0.1	66.225473
15.831700	0.1	65.068785
15.833367	0.1	63.949291
15.835033	0.1	62.863592
15.836700	0.1	61.809067
15.838367	0.1	60.784999
15.840033	0.1	59.792343
15.841700	0.1	58.832768
15.843367	0.1	57.907227
15.845033	0.1	57.014230
15.846700	0.1	56.149963
15.848367	0.1	55.310253
15.850033	0.1	54.493013
15.851700	0.1	53.698662
15.853367	0.1	52.929107
15.855033	0.1	52.184883
15.856700	0.1	51.463488
15.858367	0.1	50.762358
15.860033	0.1	50.081256
15.861700	0.1	49.420181
15.863367	0.1	48.777702
15.865033	0.1	48.153224
15.866700	0.1	47.546926
15.868367	0.1	46.958151
15.870033	0.1	46.385827
15.871700	0.1	45.829716
15.873367	0.1	45.290771
15.875033	0.1	44.769945
15.876700	0.1	44.266882
15.878367	0.1	43.778959
15.880033	0.1	43.302896
15.881700	0.1	42.836609
15.883367	0.1	42.379918
15.885033	0.1	41.933479
15.886700	0.1	41.497710
15.888367	0.1	41.074278
15.890033	0.1	40.665391
15.891700	0.1	40.271285
15.893367	0.1	39.889219
15.895033	0.1	39.516273
15.896700	0.1	39.151373
15.898367	0.1	38.794281
15.900033	0.1	38.444700
15.901700	0.1	38.103106
15.903367	0.1	37.771048
15.905033	0.1	37.449362
15.906700	0.1	37.137093
15.908367	0.1	36.832037
15.910033	0.1	36.533179
15.911700	0.1	36.241057
15.913367	0.1	35.957637
15.915033	0.1	35.684349
15.916700	0.1	35.420420
15.918367	0.1	35.163583
15.920033	0.1	34.912290
15.921700	0.1	34.667136
15.923367	0.1	34.429314
15.925033	0.1	34.199597
15.926700	0.1	33.978285
15.928367	0.1	33.765199
15.930033	0.1	33.560338
15.931700	0.1	33.362987
15.933367	0.1	33.171894
15.935033	0.1	32.987060
15.936700	0.1	32.810213
15.938367	0.1	32.643499
15.940033	0.1	32.486560
15.941700	0.1	32.336833
15.943367	0.1	32.191696
15.945033	0.1	32.049002
15.946700	0.1	31.907382
15.948367	0.1	31.768324
15.950033	0.1	31.634750
15.951700	0.1	31.507494
15.953367	0.1	31.384291
15.955033	0.1	31.262340
15.956700	0.1	31.140270
15.958367	0.1	31.018855
15.960033	0.1	30.898990
15.961700	0.1	30.780138
15.963367	0.1	30.661287
15.965033	0.1	30.542197
15.966700	0.1	30.423047
15.968367	0.1	30.304016
15.970033	0.1	30.185165
15.971700	0.1	30.066194
15.973367	0.1	29.944898
15.975033	0.1	29.818179
15.976700	0.1	29.683592
15.978367	0.1	29.540004
15.980033	0.1	29.388370
15.981700	0.1	29.231610
15.983367	0.1	29.072167
15.985033	0.1	28.911294
15.986700	0.1	28.749170
15.988367	0.1	28.585793
15.990033	0.1	28.419973
15.991700	0.1	28.249921
15.993367	0.1	28.074326
15.995033	0.1	27.892591
15.996700	0.1	27.704717
15.998367	0.1	27.511658
16.000033	0.1	27.315618
16.001700	0.1	27.119102
16.003367	0.1	26.924075
16.005033	0.1	26.731850
16.006700	0.1	26.542725
16.008367	0.1	26.354911
16.010033	0.1	26.165547
16.011700	0.1	25.973620
16.013367	0.1	25.781156
16.015033	0.1	25.591137
16.016700	0.1	25.404693
16.018367	0.1	25.222124
16.020033	0.1	25.044562
16.021700	0.1	24.873377
16.023367	0.1	24.708630
16.025033	0.1	24.548890
16.026700	0.1	24.393918
16.028367	0.1	24.245144
16.030033	0.1	24.104060
16.031700	0.1	23.969652
16.033367	0.1	23.839654
16.035033	0.1	23.713352
16.036700	0.1	23.591758
16.038367	0.1	23.476125
16.040033	0.1	23.366989
16.041700	0.1	23.264946
16.043367	0.1	23.170830
16.045033	0.1	23.084761
16.046700	0.1	23.005606
16.048367	0.1	22.932352
16.050033	0.1	22.864462
16.051700	0.1	22.801103
16.053367	0.1	22.741379
16.055033	0.1	22.683622
16.056700	0.1	22.626461
16.058367	0.1	22.570373
16.060033	0.1	22.516550
16.061700	0.1	22.465648
16.063367	0.1	22.417904
16.065033	0.1	22.373797
16.066700	0.1	22.333444
16.068367	0.1	22.296370
16.070033	0.1	22.261979
16.071700	0.1	22.229732
16.073367	0.1	22.199394
16.075033	0.1	22.169770
16.076700	0.1	22.139133
16.078367	0.1	22.106887
16.080033	0.1	22.074105
16.081700	0.1	22.042157
16.083367	0.1	22.011222
16.085033	0.1	21.980108
16.086700	0.1	21.947683
16.088367	0.1	21.913291
16.090033	0.1	21.877409
16.091700	0.1	21.841825
16.093367	0.1	21.807970
16.095033	0.1	21.775545
16.096700	0.1	21.742345
16.098367	0.1	21.706880
16.100033	0.1	21.669031
16.101700	0.1	21.629216
16.103367	0.1	21.587492
16.105033	0.1	21.543683
16.106700	0.1	21.497847
16.108367	0.1	21.450223
16.110033	0.1	21.401347
16.111700	0.1	21.352114
16.113367	0.1	21.303297
16.115033	0.1	21.254720
16.116700	0.1	21.205188
16.118367	0.1	21.154703
16.120033	0.1	21.104397
16.121700	0.1	21.054806
16.123367	0.1	21.005215
16.125033	0.1	20.954789
16.126700	0.1	20.903708
16.128367	0.1	20.853699
16.130033	0.1	20.806075
16.131700	0.1	20.760299
16.133367	0.1	20.714940
16.135033	0.1	20.668806
16.136700	0.1	20.621182
16.138367	0.1	20.571412
16.140033	0.1	20.519675
16.141700	0.1	20.467402
16.143367	0.1	20.417215
16.145033	0.1	20.371438
16.146700	0.1	20.330490
16.148367	0.1	20.293356
16.150033	0.1	20.258845
16.151700	0.1	20.227016
16.153367	0.1	20.197393
16.155033	0.1	20.168246
16.156700	0.1	20.138146
16.158367	0.1	20.108403
16.160033	0.1	20.081283
16.161700	0.1	20.057679
16.163367	0.1	20.037473
16.165033	0.1	20.020605
16.166700	0.1	20.007135
16.168367	0.1	19.996287
16.170033	0.1	19.987346
16.171700	0.1	19.980432
16.173367	0.1	19.976140
16.175033	0.1	19.974114
16.176700	0.1	19.973100
16.178367	0.1	19.971968
16.180033	0.1	19.971074
16.181700	0.1	19.971491
16.183367	0.1	19.973935
16.185033	0.1	19.978584
16.186700	0.1	19.986213
16.188367	0.1	19.997002
16.190033	0.1	20.010592
16.191700	0.1	20.025612
16.193367	0.1	20.040394
16.195033	0.1	20.054163
16.196700	0.1	20.067455
16.198367	0.1	20.082177
16.200033	0.1	20.099522
16.201700	0.1	20.119609
16.203367	0.1	20.141841
16.205033	0.1	20.165445
16.206700	0.1	20.188631
16.208367	0.1	20.209910
16.210033	0.1	20.228983
16.211700	0.1	20.247520
16.213367	0.1	20.267845
16.215033	0.1	20.291687
16.216700	0.1	20.318748
16.218367	0.1	20.347716
16.220033	0.1	20.376862
16.221700	0.1	20.403923
16.223367	0.1	20.428182
16.225033	0.1	20.451070
16.226700	0.1	20.474137
16.228367	0.1	20.497264
16.230033	0.1	20.519496
16.231700	0.1	20.539941
16.233367	0.1	20.558716
16.235033	0.1	20.576717
16.236700	0.1	20.594717
16.238367	0.1	20.612360
16.240033	0.1	20.629646
16.241700	0.1	20.647467
16.243367	0.1	20.667137
16.245033	0.1	20.687820
16.246700	0.1	20.707072
16.248367	0.1	20.723583
16.250033	0.1	20.739616
16.251700	0.1	20.758272
16.253367	0.1	20.780147
16.255033	0.1	20.802797
16.256700	0.1	20.824136
16.258367	0.1	20.842911
16.260033	0.1	20.858229
16.261700	0.1	20.870746
16.263367	0.1	20.882489
16.265033	0.1	20.894707
16.266700	0.1	20.907642
16.268367	0.1	20.921530
16.270033	0.1	20.936610
16.271700	0.1	20.952703
16.273367	0.1	20.969213
16.275033	0.1	20.986439
16.276700	0.1	21.005393
16.278367	0.1	21.026374
16.280033	0.1	21.047355
16.281700	0.1	21.065654
16.283367	0.1	21.079959
16.285033	0.1	21.091284
16.286700	0.1	21.101595
16.288367	0.1	21.112384
16.290033	0.1	21.124603
16.291700	0.1	21.138550
16.293367	0.1	21.153511
16.295033	0.1	21.167935
16.296700	0.1	21.180214
16.298367	0.1	21.190406
16.300033	0.1	21.200181
16.301700	0.1	21.211685
16.303367	0.1	21.225454
16.305033	0.1	21.240772
16.306700	0.1	21.257640
16.308367	0.1	21.277131
16.310033	0.1	21.299244
16.311700	0.1	21.322490
16.313367	0.1	21.344782
16.315033	0.1	21.366001
16.316700	0.1	21.387161
16.318367	0.1	21.408678
16.320033	0.1	21.429480
16.321700	0.1	21.449329
16.323367	0.1	21.469952
16.325033	0.1	21.493675
16.326700	0.1	21.521093
16.328367	0.1	21.550299
16.330033	0.1	21.578313
16.331700	0.1	21.602632
16.333367	0.1	21.622957
16.335033	0.1	21.641673
16.336700	0.1	21.660806
16.338367	0.1	21.680833
16.340033	0.1	21.702291
16.341700	0.1	21.726550
16.343367	0.1	21.754385
16.345033	0.1	21.784843
16.346700	0.1	21.815778
16.348367	0.1	21.845759
16.350033	0.1	21.874966
16.351700	0.1	21.904410
16.353367	0.1	21.934034
16.355033	0.1	21.963598
16.356700	0.1	21.994234
16.358367	0.1	22.026540
16.360033	0.1	22.058309
16.361700	0.1	22.086681
16.363367	0.1	22.111536
16.365033	0.1	22.135855
16.366700	0.1	22.163392
16.368367	0.1	22.195579
16.370033	0.1	22.229971
16.371700	0.1	22.263111
16.373367	0.1	22.294225
16.375033	0.1	22.324921
16.376700	0.1	22.356213
16.378367	0.1	22.388162
16.380033	0.1	22.421302
16.381700	0.1	22.457124
16.383367	0.1	22.496523
16.385033	0.1	22.539021
16.386700	0.1	22.583307
16.388367	0.1	22.628488
16.390033	0.1	22.673549
16.391700	0.1	22.717179
16.393367	0.1	22.757770
16.395033	0.1	22.794308
16.396700	0.1	22.827805
16.398367	0.1	22.861542
16.400033	0.1	22.898556
16.401700	0.1	22.939147
16.403367	0.1	22.981883
16.405033	0.1	23.026170
16.406700	0.1	23.071529
16.408367	0.1	23.115994
16.410033	0.1	23.157777
16.411700	0.1	23.197235
16.413367	0.1	23.235859
16.415033	0.1	23.275079
16.416700	0.1	23.316683
16.418367	0.1	23.361803
16.420033	0.1	23.410083
16.421700	0.1	23.459019
16.423367	0.1	23.506226
16.425033	0.1	23.551048
16.426700	0.1	23.594738
16.428367	0.1	23.638846
16.430033	0.1	23.683371
16.431700	0.1	23.727776
16.433367	0.1	23.771824
16.435033	0.1	23.816527
16.436700	0.1	23.863377
16.438367	0.1	23.912670
16.440033	0.1	23.962857
16.441700	0.1	24.011435
16.443367	0.1	24.056734
16.445033	0.1	24.100245
16.446700	0.1	24.145009
16.448367	0.1	24.193408
16.450033	0.1	24.246456
16.451700	0.1	24.304213
16.453367	0.1	24.364294
16.455033	0.1	24.422111
16.456700	0.1	24.474443
16.458367	0.1	24.522485
16.460033	0.1	24.569930
16.461700	0.1	24.619044
16.463367	0.1	24.669351
16.465033	0.1	24.720074
16.466700	0.1	24.771394
16.468367	0.1	24.822952
16.470033	0.1	24.873795
16.471700	0.1	24.923564
16.473367	0.1	24.972977
16.475033	0.1	25.022985
16.476700	0.1	25.074722
16.478367	0.1	25.128664
16.480033	0.1	25.184871
16.481700	0.1	25.243224
16.483367	0.1	25.302531
16.485033	0.1	25.360467
16.486700	0.1	25.414945
16.488367	0.1	25.465609
16.490033	0.1	25.514902
16.491700	0.1	25.566162
16.493367	0.1	25.620641
16.495033	0.1	25.677623
16.496700	0.1	25.736035
16.498367	0.1	25.795282
16.500033	0.1	25.855185
16.501700	0.1	25.915386
16.503367	0.1	25.975646
16.505033	0.1	26.036383
16.506700	0.1	26.097478
16.508367	0.1	26.158156
16.510033	0.1	26.217999
16.511700	0.1	26.278080
16.513367	0.1	26.340844
16.515033	0.1	26.408316
16.516700	0.1	26.480796
16.518367	0.1	26.556374
16.520033	0.1	26.632251
16.521700	0.1	26.705803
16.523367	0.1	26.775660
16.525033	0.1	26.842477
16.526700	0.1	26.908459
16.528367	0.1	26.975514
16.530033	0.1	27.044775
16.531700	0.1	27.116420
16.533367	0.1	27.190985
16.535033	0.1	27.268113
16.536700	0.1	27.347388
16.538367	0.1	27.429225
16.540033	0.1	27.514698
16.541700	0.1	27.604105
16.543367	0.1	27.696313
16.545033	0.1	27.788343
16.546700	0.1	27.877928
16.548367	0.1	27.964832
16.550033	0.1	28.050305
16.551700	0.1	28.135540
16.553367	0.1	28.221907
16.555033	0.1	28.310360
16.556700	0.1	28.400602
16.558367	0.1	28.493108
16.560033	0.1	28.589131
16.561700	0.1	28.687836
16.563367	0.1	28.786780
16.565033	0.1	28.884711
16.566700	0.1	28.983714
16.568367	0.1	29.086055
16.570033	0.1	29.191257
16.571700	0.1	29.297175
16.573367	0.1	29.402019
16.575033	0.1	29.506327
16.576700	0.1	29.613377
16.578367	0.1	29.725911
16.580033	0.1	29.843034
16.581700	0.1	29.961826
16.583367	0.1	30.079903
16.585033	0.1	30.196788
16.586700	0.1	30.313017
16.588367	0.1	30.429067
16.590033	0.1	30.545594
16.591700	0.1	30.663433
16.593367	0.1	30.783238
16.595033	0.1	30.904951
16.596700	0.1	31.027438
16.598367	0.1	31.149270
16.600033	0.1	31.269254
16.601700	0.1	31.387152
16.603367	0.1	31.502785
16.605033	0.1	31.616034
16.606700	0.1	31.727852
16.608367	0.1	31.840446
16.610033	0.1	31.955482
16.611700	0.1	32.073142
16.613367	0.1	32.192173
16.615033	0.1	32.310905
16.616700	0.1	32.428267
16.618367	0.1	32.544913
16.620033	0.1	32.662274
16.621700	0.1	32.780590
16.623367	0.1	32.898249
16.625033	0.1	33.012750
16.626700	0.1	33.123614
16.628367	0.1	33.233168
16.630033	0.1	33.343734
16.631700	0.1	33.456983
16.633367	0.1	33.572855
16.635033	0.1	33.689859
16.636700	0.1	33.807041
16.638367	0.1	33.924999
16.640033	0.1	34.043970
16.641700	0.1	34.162643
16.643367	0.1	34.278752
16.645033	0.1	34.390809
16.646700	0.1	34.498455
16.648367	0.1	34.602883
16.650033	0.1	34.706237
16.651700	0.1	34.811499
16.653367	0.1	34.920695
16.655033	0.1	35.033884
16.656700	0.1	35.148444
16.658367	0.1	35.261097
16.660033	0.1	35.369935
16.661700	0.1	35.475495
16.663367	0.1	35.580101
16.665033	0.1	35.685243
16.666700	0.1	35.790565
16.668367	0.1	35.894694
16.670033	0.1	35.997810
16.671700	0.1	36.101343
16.673367	0.1	36.205055
16.675033	0.1	36.307337
16.676700	0.1	36.407950
16.678367	0.1	36.507013
16.680033	0.1	36.603930
16.681700	0.1	36.698284
16.683367	0.1	36.791327
16.685033	0.1	36.884548
16.686700	0.1	36.977830
16.688367	0.1	37.068786
16.690033	0.1	37.154796
16.691700	0.1	37.235918
16.693367	0.1	37.314417
16.695033	0.1	37.391426
16.696700	0.1	37.466767
16.698367	0.1	37.541272
16.700033	0.1	37.616494
16.701700	0.1	37.692907
16.703367	0.1	37.768724
16.705033	0.1	37.842455
16.706700	0.1	37.913802
16.708367	0.1	37.983599
16.710033	0.1	38.051667
16.711700	0.1	38.117232
16.713367	0.1	38.180711
16.715033	0.1	38.243713
16.716700	0.1	38.306656
16.718367	0.1	38.368645
16.720033	0.1	38.428309
16.721700	0.1	38.484576
16.723367	0.1	38.537028
16.725033	0.1	38.587453
16.726700	0.1	38.638832
16.728367	0.1	38.692298
16.730033	0.1	38.747551
16.731700	0.1	38.804414
16.733367	0.1	38.862410
16.735033	0.1	38.919332
16.736700	0.1	38.972738
16.738367	0.1	39.021673
16.740033	0.1	39.066555
16.741700	0.1	39.109590
16.743367	0.1	39.154592
16.745033	0.1	39.204361
16.746700	0.1	39.258423
16.748367	0.1	39.313974
16.750033	0.1	39.369526
16.751700	0.1	39.424958
16.753367	0.1	39.480152
16.755033	0.1	39.533558
16.756700	0.1	39.584222
16.758367	0.1	39.633455
16.760033	0.1	39.684358
16.761700	0.1	39.738538
16.763367	0.1	39.794686
16.765033	0.1	39.850774
16.766700	0.1	39.906325
16.768367	0.1	39.962234
16.770033	0.1	40.019276
16.771700	0.1	40.078344
16.773367	0.1	40.141227
16.775033	0.1	40.208938
16.776700	0.1	40.279927
16.778367	0.1	40.351095
16.780033	0.1	40.420058
16.781700	0.1	40.486219
16.783367	0.1	40.551009
16.785033	0.1	40.616217
16.786700	0.1	40.681841
16.788367	0.1	40.747168
16.790033	0.1	40.813091
16.791700	0.1	40.881875
16.793367	0.1	40.954831
16.795033	0.1	41.031303
16.796700	0.1	41.109564
16.798367	0.1	41.188421
16.800033	0.1	41.267636
16.801700	0.1	41.348102
16.803367	0.1	41.430178
16.805033	0.1	41.513028
16.806700	0.1	41.595819
16.808367	0.1	41.679087
16.810033	0.1	41.763368
16.811700	0.1	41.849318
16.813367	0.1	41.938069
16.815033	0.1	42.030218
16.816700	0.1	42.124334
16.818367	0.1	42.217734
16.820033	0.1	42.308691
16.821700	0.1	42.397084
16.823367	0.1	42.483750
16.825033	0.1	42.570534
16.826700	0.1	42.658749
16.828367	0.1	42.749109
16.830033	0.1	42.842391
16.831700	0.1	42.938950
16.833367	0.1	43.038311
16.835033	0.1	43.139699
16.836700	0.1	43.241742
16.838367	0.1	43.343487
16.840033	0.1	43.444457
16.841700	0.1	43.543997
16.843367	0.1	43.641212
16.845033	0.1	43.736937
16.846700	0.1	43.833735
16.848367	0.1	43.934527
16.850033	0.1	44.040027
16.851700	0.1	44.147733
16.853367	0.1	44.254425
16.855033	0.1	44.358852
16.856700	0.1	44.461730
16.858367	0.1	44.565203
16.860033	0.1	44.670763
16.861700	0.1	44.778230
16.863367	0.1	44.886294
16.865033	0.1	44.992867
16.866700	0.1	45.097175
16.868367	0.1	45.201722
16.870033	0.1	45.310381
16.871700	0.1	45.424226
16.873367	0.1	45.540812
16.875033	0.1	45.657101
16.876700	0.1	45.770707
16.878367	0.1	45.880618
16.880033	0.1	45.987251
16.881700	0.1	46.092751
16.883367	0.1	46.199563
16.885033	0.1	46.308580
16.886700	0.1	46.419206
16.888367	0.1	46.530726
16.890033	0.1	46.643320
16.891700	0.1	46.757343
16.893367	0.1	46.871605
16.895033	0.1	46.983662
16.896700	0.1	47.092143
16.898367	0.1	47.198716
16.900033	0.1	47.306421
16.901700	0.1	47.416809
16.903367	0.1	47.529402
16.905033	0.1	47.643664
16.906700	0.1	47.759715
16.908367	0.1	47.876778
16.910033	0.1	47.992411
16.911700	0.1	48.103753
16.913367	0.1	48.210207
16.915033	0.1	48.314634
16.916700	0.1	48.421326
16.918367	0.1	48.531356
16.920033	0.1	48.641625
16.921700	0.1	48.749390
16.923367	0.1	48.855367
16.925033	0.1	48.961523
16.926700	0.1	49.068513
16.928367	0.1	49.176159
16.930033	0.1	49.283507
16.931700	0.1	49.389783
16.933367	0.1	49.494985
16.935033	0.1	49.598578
16.936700	0.1	49.699548
16.938367	0.1	49.797717
16.940033	0.1	49.894455
16.941700	0.1	49.991611
16.943367	0.1	50.090078
16.945033	0.1	50.190273
16.946700	0.1	50.292018
16.948367	0.1	50.395075
16.950033	0.1	50.499383
16.951700	0.1	50.603572
16.953367	0.1	50.704542
16.955033	0.1	50.799671
16.956700	0.1	50.890330
16.958367	0.1	50.980154
16.960033	0.1	51.070574
16.961700	0.1	51.159802
16.963367	0.1	51.246765
16.965033	0.1	51.333311
16.966700	0.1	51.421228
16.968367	0.1	51.509741
16.970033	0.1	51.595810
16.971700	0.1	51.676872
16.973367	0.1	51.752988
16.975033	0.1	51.826480
16.976700	0.1	51.899615
16.978367	0.1	51.973286
16.980033	0.1	52.048090
16.981700	0.1	52.125278
16.983367	0.1	52.206519
16.985033	0.1	52.291933
16.986700	0.1	52.379492
16.988367	0.1	52.465442
16.990033	0.1	52.546087
16.991700	0.1	52.620414
16.993367	0.1	52.691284
16.995033	0.1	52.762571
16.996700	0.1	52.835170
16.998367	0.1	52.908006
17.000033	0.1	52.980247
17.001700	0.1	53.051654
17.003367	0.1	53.122702
17.005033	0.1	53.193990
17.006700	0.1	53.266111
17.008367	0.1	53.339425
17.010033	0.1	53.413931
17.011700	0.1	53.489092
17.013367	0.1	53.564015
17.015033	0.1	53.638044
17.016700	0.1	53.711537
17.018367	0.1	53.785447
17.020033	0.1	53.860131
17.021700	0.1	53.936306
17.023367	0.1	54.015103
17.025033	0.1	54.096106
17.026700	0.1	54.176274
17.028367	0.1	54.251972
17.030033	0.1	54.323080
17.031700	0.1	54.392758
17.033367	0.1	54.464820
17.035033	0.1	54.541651
17.036700	0.1	54.623369
17.038367	0.1	54.708007
17.040033	0.1	54.792467
17.041700	0.1	54.875794
17.043367	0.1	54.959420
17.045033	0.1	55.045191
17.046700	0.1	55.133465
17.048367	0.1	55.223766
17.050033	0.1	55.315736
17.051700	0.1	55.408720
17.053367	0.1	55.501464
17.055033	0.1	55.592957
17.056700	0.1	55.683199
17.058367	0.1	55.772248
17.060033	0.1	55.860225
17.061700	0.1	55.948499
17.063367	0.1	56.039158
17.065033	0.1	56.133333
17.066700	0.1	56.229774
17.068367	0.1	56.326691
17.070033	0.1	56.424025
17.071700	0.1	56.523386
17.073367	0.1	56.625548
17.075033	0.1	56.729439
17.076700	0.1	56.833688
17.078367	0.1	56.937638
17.080033	0.1	57.040099
17.081700	0.1	57.139698
17.083367	0.1	57.236258
17.085033	0.1	57.331685
17.086700	0.1	57.428065
17.088367	0.1	57.526353
17.090033	0.1	57.626489
17.091700	0.1	57.728532
17.093367	0.1	57.832662
17.095033	0.1	57.938639
17.096700	0.1	58.045987
17.098367	0.1	58.153037
17.100033	0.1	58.257881
17.101700	0.1	58.360401
17.103367	0.1	58.462325
17.105033	0.1	58.564905
17.106700	0.1	58.668319
17.108367	0.1	58.773223
17.110033	0.1	58.881346
17.111700	0.1	58.994595
17.113367	0.1	59.112791
17.115033	0.1	59.233073
17.116700	0.1	59.351805
17.118367	0.1	59.467319
17.120033	0.1	59.581462
17.121700	0.1	59.697334
17.123367	0.1	59.816483
17.125033	0.1	59.937600
17.126700	0.1	60.058836
17.128367	0.1	60.179654
17.130033	0.1	60.300592
17.131700	0.1	60.421113
17.133367	0.1	60.540918
17.135033	0.1	60.661379
17.136700	0.1	60.784999
17.138367	0.1	60.913507
17.140033	0.1	61.046902
17.141700	0.1	61.184291
17.143367	0.1	61.325435
17.145033	0.1	61.469678
17.146700	0.1	61.615113
17.148367	0.1	61.760906
17.150033	0.1	61.907891
17.151700	0.1	62.056843
17.153367	0.1	62.206630
17.155033	0.1	62.355164
17.156700	0.1	62.502924
17.158367	0.1	62.653784
17.160033	0.1	62.812511
17.161700	0.1	62.981848
17.163367	0.1	63.161317
17.165033	0.1	63.348297
17.166700	0.1	63.539747
17.168367	0.1	63.733701
17.170033	0.1	63.928966
17.171700	0.1	64.125721
17.173367	0.1	64.325992
17.175033	0.1	64.533178
17.176700	0.1	64.749722
17.178367	0.1	64.976338
17.180033	0.1	65.211658
17.181700	0.1	65.454129
17.183367	0.1	65.702979
17.185033	0.1	65.957252
17.186700	0.1	66.215758
17.188367	0.1	66.478495
17.190033	0.1	66.747789
17.191700	0.1	67.027275
17.193367	0.1	67.320708
17.195033	0.1	67.629818
17.196700	0.1	67.953114
17.198367	0.1	68.287853
17.200033	0.1	68.633858
17.201700	0.1	68.993513
17.203367	0.1	69.367532
17.205033	0.1	69.753889
17.206700	0.1	70.151154
17.208367	0.1	70.560877
17.210033	0.1	70.985739
17.211700	0.1	71.427111
17.213367	0.1	71.885590
17.215033	0.1	72.362368
17.216700	0.1	72.858874
17.218367	0.1	73.374693
17.220033	0.1	73.907559
17.221700	0.1	74.455504
17.223367	0.1	75.020437
17.225033	0.1	75.606947
17.226700	0.1	76.218967
17.228367	0.1	76.857333
17.230033	0.1	77.519600
17.231700	0.1	78.202610
17.233367	0.1	78.905826
17.235033	0.1	79.630022
17.236700	0.1	80.375676
17.238367	0.1	81.143026
17.240033	0.1	81.933265
17.241700	0.1	82.748716
17.243367	0.1	83.591407
17.245033	0.1	84.461694
17.246700	0.1	85.358446
17.248367	0.1	86.281662
17.250033	0.1	87.233787
17.251700	0.1	88.217145
17.253367	0.1	89.231854
17.255033	0.1	90.276247
17.256700	0.1	91.349250
17.258367	0.1	92.451280
17.260033	0.1	93.583530
17.261700	0.1	94.746118
17.263367	0.1	95.938867
17.265033	0.1	97.163087
17.266700	0.1	98.420983
17.268367	0.1	99.712616
17.270033	0.1	101.036257
17.271700	0.1	102.392084
17.273367	0.1	103.783137
17.275033	0.1	105.211920
17.276700	0.1	106.678552
17.278367	0.1	108.181602
17.280033	0.1	109.720415
17.281700	0.1	111.295707
17.283367	0.1	112.908549
17.285033	0.1	114.560790
17.286700	0.1	116.254992
17.288367	0.1	117.994673
17.290033	0.1	119.783230
17.291700	0.1	121.622391
17.293367	0.1	123.511083
17.295033	0.1	125.448056
17.296700	0.1	127.434023
17.298367	0.1	129.470893
17.300033	0.1	131.560691
17.301700	0.1	133.704790
17.303367	0.1	135.904737
17.305033	0.1	138.162442
17.306700	0.1	140.479215
17.308367	0.1	142.855176
17.310033	0.1	145.290860
17.311700	0.1	147.787639
17.313367	0.1	150.346050
17.315033	0.1	152.966687
17.316700	0.1	155.650863
17.318367	0.1	158.399234
17.320033	0.1	161.210189
17.321700	0.1	164.079497
17.323367	0.1	167.001317
17.325033	0.1	169.971059
17.326700	0.1	172.986875
17.328367	0.1	176.048468
17.330033	0.1	179.154049
17.331700	0.1	182.299208
17.333367	0.1	185.477983
17.335033	0.1	188.684773
17.336700	0.1	191.913080
17.338367	0.1	195.154321
17.340033	0.1	198.398483
17.341700	0.1	201.636386
17.343367	0.1	204.861594
17.345033	0.1	208.068562
17.346700	0.1	211.250616
17.348367	0.1	214.399649
17.350033	0.1	217.507018
17.351700	0.1	220.563663
17.353367	0.1	223.559691
17.355033	0.1	226.484253
17.356700	0.1	229.326619
17.358367	0.1	232.077791
17.360033	0.1	234.731629
17.361700	0.1	237.283780
17.363367	0.1	239.727929
17.365033	0.1	242.054656
17.366700	0.1	244.253829
17.368367	0.1	246.319011
17.370033	0.1	248.248532
17.371700	0.1	250.041738
17.373367	0.1	251.694635
17.375033	0.1	253.200427
17.376700	0.1	254.554108
17.378367	0.1	255.755440
17.380033	0.1	256.805793
17.381700	0.1	257.703677
17.383367	0.1	258.446470
17.385033	0.1	259.035186
17.386700	0.1	259.473816
17.388367	0.1	259.765819
17.390033	0.1	259.913341
17.391700	0.1	259.918109
17.393367	0.1	259.780959
17.395033	0.1	259.503082
17.396700	0.1	259.086624
17.398367	0.1	258.534745
17.400033	0.1	257.851139
17.401700	0.1	257.040456
17.403367	0.1	256.107882
17.405033	0.1	255.058006
17.406700	0.1	253.894106
17.408367	0.1	252.619758
17.410033	0.1	251.241282
17.411700	0.1	249.765292
17.413367	0.1	248.196915
17.415033	0.1	246.540382
17.416700	0.1	244.800046
17.418367	0.1	242.979958
17.420033	0.1	241.082981
17.421700	0.1	239.111795
17.423367	0.1	237.070098
17.425033	0.1	234.961524
17.426700	0.1	232.788934
17.428367	0.1	230.555429
17.430033	0.1	228.265776
17.431700	0.1	225.925221
17.433367	0.1	223.536803
17.435033	0.1	221.102549
17.436700	0.1	218.628479
17.438367	0.1	216.124428
17.440033	0.1	213.597847
17.441700	0.1	211.050821
17.443367	0.1	208.482874
17.445033	0.1	205.895615
17.446700	0.1	203.292859
17.448367	0.1	200.679016
17.450033	0.1	198.057365
17.451700	0.1	195.430588
17.453367	0.1	192.802083
17.455033	0.1	190.175247
17.456700	0.1	187.552582
17.458367	0.1	184.937131
17.460033	0.1	182.334792
17.461700	0.1	179.751884
17.463367	0.1	177.190434
17.465033	0.1	174.649428
17.466700	0.1	172.128926
17.468367	0.1	169.631193
17.470033	0.1	167.158614
17.471700	0.1	164.713869
17.473367	0.1	162.299702
17.475033	0.1	159.917781
17.476700	0.1	157.568822
17.478367	0.1	155.255446
17.480033	0.1	152.982602
17.481700	0.1	150.755414
17.483367	0.1	148.575792
17.485033	0.1	146.441945
17.486700	0.1	144.350120
17.488367	0.1	142.298170
17.490033	0.1	140.286931
17.491700	0.1	138.318666
17.493367	0.1	136.395522
17.495033	0.1	134.520181
17.496700	0.1	132.695146
17.498367	0.1	130.920835
17.500033	0.1	129.195638
17.501700	0.1	127.518661
17.503367	0.1	125.890024
17.505033	0.1	124.309488
17.506700	0.1	122.775920
17.508367	0.1	121.287413
17.510033	0.1	119.842656
17.511700	0.1	118.441172
17.513367	0.1	117.081828
17.515033	0.1	115.764029
17.516700	0.1	114.489443
17.518367	0.1	113.260097
17.520033	0.1	112.074620
17.521700	0.1	110.929436
17.523367	0.1	109.822935
17.525033	0.1	108.755535
17.526700	0.1	107.726521
17.528367	0.1	106.732375
17.530033	0.1	105.769462
17.531700	0.1	104.837543
17.533367	0.1	103.938824
17.535033	0.1	103.073543
17.536700	0.1	102.240271
17.538367	0.1	101.438230
17.540033	0.1	100.667065
17.541700	0.1	99.925643
17.543367	0.1	99.211758
17.545033	0.1	98.522133
17.546700	0.1	97.854262
17.548367	0.1	97.207969
17.550033	0.1	96.584803
17.551700	0.1	95.986014
17.553367	0.1	95.410949
17.555033	0.1	94.857818
17.556700	0.1	94.324654
17.558367	0.1	93.810504
17.560033	0.1	93.315547
17.561700	0.1	92.840558
17.563367	0.1	92.385417
17.565033	0.1	91.948157
17.566700	0.1	91.526514
17.568367	0.1	91.119295
17.570033	0.1	90.726262
17.571700	0.1	90.348011
17.573367	0.1	89.986330
17.575033	0.1	89.642828
17.576700	0.1	89.316493
17.578367	0.1	89.004641
17.580033	0.1	88.704234
17.581700	0.1	88.412052
17.583367	0.1	88.125711
17.585033	0.1	87.844735
17.586700	0.1	87.571805
17.588367	0.1	87.311094
17.590033	0.1	87.065702
17.591700	0.1	86.835688
17.593367	0.1	86.618965
17.595033	0.1	86.413925
17.596700	0.1	86.221164
17.598367	0.1	86.040085
17.600033	0.1	85.867410
17.601700	0.1	85.699444
17.603367	0.1	85.535353
17.605033	0.1	85.376566
17.606700	0.1	85.224514
17.608367	0.1	85.079735
17.610033	0.1	84.941988
17.611700	0.1	84.810024
17.613367	0.1	84.682827
17.615033	0.1	84.560995
17.616700	0.1	84.445124
17.618367	0.1	84.335511
17.620033	0.1	84.232276
17.621700	0.1	84.135537
17.623367	0.1	84.044938
17.625033	0.1	83.959108
17.626700	0.1	83.876138
17.628367	0.1	83.794956
17.630033	0.1	83.715682
17.631700	0.1	83.638792
17.633367	0.1	83.564704
17.635033	0.1	83.494370
17.636700	0.1	83.428447
17.638367	0.1	83.366101
17.640033	0.1	83.304768
17.641700	0.1	83.242243
17.643367	0.1	83.177929
17.645033	0.1	83.113854
17.646700	0.1	83.054369
17.648367	0.1	83.002572
17.650033	0.1	82.957273
17.651700	0.1	82.914834
17.653367	0.1	82.871859
17.655033	0.1	82.824950
17.656700	0.1	82.772856
17.658367	0.1	82.718079
17.660033	0.1	82.665091
17.661700	0.1	82.615798
17.663367	0.1	82.569723
17.665033	0.1	82.526212
17.666700	0.1	82.485204
17.668367	0.1	82.444852
17.670033	0.1	82.402651
17.671700	0.1	82.358425
17.673367	0.1	82.314913
17.675033	0.1	82.273131
17.676700	0.1	82.230394
17.678367	0.1	82.184498
17.680033	0.1	82.136576
17.681700	0.1	82.088475
17.683367	0.1	82.040196
17.685033	0.1	81.991379
17.686700	0.1	81.942265
17.688367	0.1	81.894224
17.690033	0.1	81.848507
17.691700	0.1	81.804221
17.693367	0.1	81.758385
17.695033	0.1	81.709151
17.696700	0.1	81.658666
17.698367	0.1	81.609910
17.700033	0.1	81.563537
17.701700	0.1	81.519609
17.703367	0.1	81.478124
17.705033	0.1	81.437712
17.706700	0.1	81.395810
17.708367	0.1	81.351225
17.710033	0.1	81.305151
17.711700	0.1	81.259375
17.713367	0.1	81.214492
17.715033	0.1	81.170206
17.716700	0.1	81.127350
17.718367	0.1	81.087177
17.720033	0.1	81.048672
17.721700	0.1	81.009512
17.723367	0.1	80.968564
17.725033	0.1	80.926364
17.726700	0.1	80.883687
17.728367	0.1	80.840294
17.730033	0.1	80.794816
17.731700	0.1	80.746715
17.733367	0.1	80.697899
17.735033	0.1	80.651407
17.736700	0.1	80.609505
17.738367	0.1	80.573027
17.740033	0.1	80.540841
17.741700	0.1	80.510561
17.743367	0.1	80.479031
17.745033	0.1	80.444281
17.746700	0.1	80.406373
17.748367	0.1	80.366855
17.750033	0.1	80.327873
17.751700	0.1	80.291395
17.753367	0.1	80.258315
17.755033	0.1	80.227499
17.756700	0.1	80.196147
17.758367	0.1	80.161934
17.760033	0.1	80.124919
17.761700	0.1	80.087368
17.763367	0.1	80.051904
17.765033	0.1	80.020909
17.766700	0.1	79.995577
17.768367	0.1	79.974537
17.770033	0.1	79.954748
17.771700	0.1	79.933231
17.773367	0.1	79.908793
17.775033	0.1	79.881911
17.776700	0.1	79.853539
17.778367	0.1	79.824989
17.780033	0.1	79.797988
17.781700	0.1	79.775100
17.783367	0.1	79.758768
17.785033	0.1	79.749708
17.786700	0.1	79.744761
17.788367	0.1	79.738562
17.790033	0.1	79.726820
17.791700	0.1	79.708879
17.793367	0.1	79.686825
17.795033	0.1	79.662983
17.796700	0.1	79.639738
17.798367	0.1	79.619949
17.800033	0.1	79.604928
17.801700	0.1	79.592471
17.803367	0.1	79.579716
17.805033	0.1	79.566126
17.806700	0.1	79.553668
17.808367	0.1	79.543834
17.810033	0.1	79.535727
17.811700	0.1	79.527979
17.813367	0.1	79.520588
17.815033	0.1	79.514568
17.816700	0.1	79.510515
17.818367	0.1	79.508011
17.820033	0.1	79.506998
17.821700	0.1	79.507892
17.823367	0.1	79.510217
17.825033	0.1	79.512422
17.826700	0.1	79.513435
17.828367	0.1	79.514091
17.830033	0.1	79.516416
17.831700	0.1	79.521065
17.833367	0.1	79.527860
17.835033	0.1	79.536562
17.836700	0.1	79.546874
17.838367	0.1	79.557602
17.840033	0.1	79.567378
17.841700	0.1	79.575365
17.843367	0.1	79.581981
17.845033	0.1	79.590206
17.846700	0.1	79.603796
17.848367	0.1	79.622571
17.850033	0.1	79.642897
17.851700	0.1	79.662030
17.853367	0.1	79.680924
17.855033	0.1	79.702501
17.856700	0.1	79.728310
17.858367	0.1	79.756980
17.860033	0.1	79.785650
17.861700	0.1	79.811876
17.863367	0.1	79.835539
17.865033	0.1	79.858189
17.866700	0.1	79.881613
17.868367	0.1	79.907005
17.870033	0.1	79.935436
17.871700	0.1	79.966490
17.873367	0.1	79.998379
17.875033	0.1	80.029790
17.876700	0.1	80.060487
17.878367	0.1	80.090647
17.880033	0.1	80.121701
17.881700	0.1	80.155258
17.883367	0.1	80.191498
17.885033	0.1	80.228691
17.886700	0.1	80.265110
17.888367	0.1	80.299859
17.890033	0.1	80.333655
17.891700	0.1	80.368524
17.893367	0.1	80.406194
17.895033	0.1	80.445950
17.896700	0.1	80.485885
17.898367	0.1	80.524867
17.900033	0.1	80.563252
17.901700	0.1	80.601459
17.903367	0.1	80.639308
17.905033	0.1	80.675905
17.906700	0.1	80.710356
17.908367	0.1	80.741887
17.910033	0.1	80.768948
17.911700	0.1	80.791061
17.913367	0.1	80.810313
17.915033	0.1	80.830400
17.916700	0.1	80.855076
17.918367	0.1	80.885773
17.920033	0.1	80.921178
17.921700	0.1	80.957596
17.923367	0.1	80.990796
17.925033	0.1	81.019585
17.926700	0.1	81.046109
17.928367	0.1	81.072812
17.930033	0.1	81.098919
17.931700	0.1	81.121748
17.933367	0.1	81.140642
17.935033	0.1	81.157987
17.936700	0.1	81.176107
17.938367	0.1	81.194108
17.940033	0.1	81.209128
17.941700	0.1	81.219499
17.943367	0.1	81.226235
17.945033	0.1	81.231182
17.946700	0.1	81.235414
17.948367	0.1	81.239228
17.950033	0.1	81.242864
17.951700	0.1	81.246381
17.953367	0.1	81.249778
17.955033	0.1	81.253414
17.956700	0.1	81.257825
17.958367	0.1	81.262891
17.960033	0.1	81.267719
17.961700	0.1	81.271534
17.963367	0.1	81.273322
17.965033	0.1	81.271713
17.966700	0.1	81.266527
17.968367	0.1	81.259375
17.970033	0.1	81.251984
17.971700	0.1	81.243639
17.973367	0.1	81.231480
17.975033	0.1	81.214373
17.976700	0.1	81.193631
17.978367	0.1	81.171041
17.980033	0.1	81.147139
17.981700	0.1	81.121271
17.983367	0.1	81.091945
17.985033	0.1	81.058507
17.986700	0.1	81.022446
17.988367	0.1	80.986207
17.990033	0.1	80.950682
17.991700	0.1	80.915635
17.993367	0.1	80.880528
17.995033	0.1	80.844824
17.996700	0.1	80.807571
17.998367	0.1	80.768173
18.000033	0.1	80.726152
18.001700	0.1	80.681031
18.003367	0.1	80.633168
18.005033	0.1	80.584114
18.006700	0.1	80.534701
18.008367	0.1	80.484097
18.010033	0.1	80.430691
18.011700	0.1	80.373352
18.013367	0.1	80.312495
18.015033	0.1	80.250387
18.016700	0.1	80.188875
18.018367	0.1	80.127780
18.020033	0.1	80.065970
18.021700	0.1	80.003803
18.023367	0.1	79.942768
18.025033	0.1	79.884653
18.026700	0.1	79.828982
18.028367	0.1	79.773371
18.030033	0.1	79.715734
18.031700	0.1	79.657023
18.033367	0.1	79.600577
18.035033	0.1	79.549317
18.036700	0.1	79.503124
18.038367	0.1	79.459016
18.040033	0.1	79.412465
18.041700	0.1	79.360192
18.043367	0.1	79.302614
18.045033	0.1	79.243367
18.046700	0.1	79.185848
18.048367	0.1	79.131131
18.050033	0.1	79.078321
18.051700	0.1	79.026465
18.053367	0.1	78.975980
18.055033	0.1	78.927641
18.056700	0.1	78.881566
18.058367	0.1	78.838115
18.060033	0.1	78.798239
18.061700	0.1	78.762357
18.063367	0.1	78.728263
18.065033	0.1	78.692560
18.066700	0.1	78.652983
18.068367	0.1	78.610544
18.070033	0.1	78.568940
18.071700	0.1	78.530376
18.073367	0.1	78.493779
18.075033	0.1	78.456764
18.076700	0.1	78.418736
18.078367	0.1	78.380530
18.080033	0.1	78.342085
18.081700	0.1	78.302448
18.083367	0.1	78.261142
18.085033	0.1	78.218822
18.086700	0.1	78.176384
18.088367	0.1	78.134303
18.090033	0.1	78.092580
18.091700	0.1	78.050737
18.093367	0.1	78.008239
18.095033	0.1	77.964609
18.096700	0.1	77.919309
18.098367	0.1	77.871864
18.100033	0.1	77.823226
18.101700	0.1	77.774768
18.103367	0.1	77.726488
18.105033	0.1	77.677135
18.106700	0.1	77.626233
18.108367	0.1	77.573602
18.110033	0.1	77.518289
18.111700	0.1	77.458267
18.113367	0.1	77.391569
18.115033	0.1	77.318435
18.116700	0.1	77.241843
18.118367	0.1	77.166145
18.120033	0.1	77.093248
18.121700	0.1	77.020829
18.123367	0.1	76.945488
18.125033	0.1	76.866870
18.126700	0.1	76.787119
18.128367	0.1	76.707547
18.130033	0.1	76.628690
18.131700	0.1	76.550190
18.133367	0.1	76.471095
18.135033	0.1	76.391821
18.136700	0.1	76.313500
18.138367	0.1	76.236014
18.140033	0.1	76.157813
18.141700	0.1	76.077466
18.143367	0.1	75.993781
18.145033	0.1	75.906222
18.146700	0.1	75.814550
18.148367	0.1	75.719599
18.150033	0.1	75.623398
18.151700	0.1	75.528745
18.153367	0.1	75.437669
18.155033	0.1	75.349931
18.156700	0.1	75.263505
18.158367	0.1	75.177257
18.160033	0.1	75.090294
18.161700	0.1	75.000827
18.163367	0.1	74.908261
18.165033	0.1	74.814026
18.166700	0.1	74.719135
18.168367	0.1	74.623470
18.170033	0.1	74.526851
18.171700	0.1	74.429695
18.173367	0.1	74.332719
18.175033	0.1	74.235801
18.176700	0.1	74.138288
18.178367	0.1	74.040000
18.180033	0.1	73.941831
18.181700	0.1	73.844735
18.183367	0.1	73.749249
18.185033	0.1	73.654596
18.186700	0.1	73.558573
18.188367	0.1	73.459630
18.190033	0.1	73.359077
18.191700	0.1	73.260312
18.193367	0.1	73.165540
18.195033	0.1	73.073988
18.196700	0.1	72.982792
18.198367	0.1	72.889630
18.200033	0.1	72.793846
18.201700	0.1	72.696213
18.203367	0.1	72.597925
18.205033	0.1	72.500412
18.206700	0.1	72.403018
18.208367	0.1	72.302227
18.210033	0.1	72.195594
18.211700	0.1	72.085266
18.213367	0.1	71.976487
18.215033	0.1	71.872894
18.216700	0.1	71.774189
18.218367	0.1	71.677808
18.220033	0.1	71.582202
18.221700	0.1	71.487729
18.223367	0.1	71.394209
18.225033	0.1	71.299617
18.226700	0.1	71.201925
18.228367	0.1	71.101253
18.230033	0.1	70.999686
18.231700	0.1	70.899133
18.233367	0.1	70.800070
18.235033	0.1	70.701305
18.236700	0.1	70.601587
18.238367	0.1	70.500914
18.240033	0.1	70.401136
18.241700	0.1	70.304815
18.243367	0.1	70.212547
18.245033	0.1	70.122485
18.246700	0.1	70.032601
18.248367	0.1	69.942240
18.250033	0.1	69.851462
18.251700	0.1	69.759969
18.253367	0.1	69.667761
18.255033	0.1	69.575791
18.256700	0.1	69.485192
18.258367	0.1	69.396262
18.260033	0.1	69.307629
18.261700	0.1	69.217328
18.263367	0.1	69.124643
18.265033	0.1	69.031660
18.266700	0.1	68.941657
18.268367	0.1	68.856422
18.270033	0.1	68.775002
18.271700	0.1	68.695251
18.273367	0.1	68.616216
18.275033	0.1	68.537418
18.276700	0.1	68.458263
18.278367	0.1	68.377618
18.280033	0.1	68.295304
18.281700	0.1	68.212275
18.283367	0.1	68.130020
18.285033	0.1	68.050031
18.286700	0.1	67.973022
18.288367	0.1	67.898576
18.290033	0.1	67.825739
18.291700	0.1	67.754034
18.293367	0.1	67.683641
18.295033	0.1	67.614083
18.296700	0.1	67.544047
18.298367	0.1	67.472879
18.300033	0.1	67.400400
18.301700	0.1	67.326550
18.303367	0.1	67.251805
18.305033	0.1	67.177359
18.306700	0.1	67.104522
18.308367	0.1	67.033295
18.310033	0.1	66.963259
18.311700	0.1	66.895012
18.313367	0.1	66.830579
18.315033	0.1	66.771630
18.316700	0.1	66.717867
18.318367	0.1	66.667024
18.320033	0.1	66.615764
18.321700	0.1	66.561286
18.323367	0.1	66.502575
18.325033	0.1	66.439990
18.326700	0.1	66.375438
18.328367	0.1	66.311065
18.330033	0.1	66.248480
18.331700	0.1	66.188161
18.333367	0.1	66.130225
18.335033	0.1	66.074971
18.336700	0.1	66.022758
18.338367	0.1	65.973107
18.340033	0.1	65.923933
18.341700	0.1	65.872375
18.343367	0.1	65.817002
18.345033	0.1	65.758530
18.346700	0.1	65.698687
18.348367	0.1	65.639917
18.350033	0.1	65.584902
18.351700	0.1	65.535311
18.353367	0.1	65.491025
18.355033	0.1	65.449480
18.356700	0.1	65.407042
18.358367	0.1	65.361206
18.360033	0.1	65.312091
18.361700	0.1	65.261904
18.363367	0.1	65.212194
18.365033	0.1	65.162961
18.366700	0.1	65.113072
18.368367	0.1	65.062229
18.370033	0.1	65.010194
18.371700	0.1	64.957027
18.373367	0.1	64.903442
18.375033	0.1	64.849798
18.376700	0.1	64.795975
18.378367	0.1	64.741556
18.380033	0.1	64.686302
18.381700	0.1	64.630095
18.383367	0.1	64.573828
18.385033	0.1	64.518634
18.386700	0.1	64.464692
18.388367	0.1	64.411525
18.390033	0.1	64.358179
18.391700	0.1	64.303938
18.393367	0.1	64.249281
18.395033	0.1	64.194743
18.396700	0.1	64.139549
18.398367	0.1	64.081911
18.400033	0.1	64.020339
18.401700	0.1	63.955847
18.403367	0.1	63.891474
18.405033	0.1	63.829307
18.406700	0.1	63.768510
18.408367	0.1	63.706223
18.410033	0.1	63.640837
18.411700	0.1	63.573007
18.413367	0.1	63.504640
18.415033	0.1	63.437048
18.416700	0.1	63.369755
18.418367	0.1	63.300613
18.420033	0.1	63.227836
18.421700	0.1	63.152198
18.423367	0.1	63.075963
18.425033	0.1	63.000027
18.426700	0.1	62.923435
18.428367	0.1	62.845591
18.430033	0.1	62.766913
18.431700	0.1	62.687878
18.433367	0.1	62.608365
18.435033	0.1	62.527958
18.436700	0.1	62.447313
18.438367	0.1	62.368456
18.440033	0.1	62.293056
18.441700	0.1	62.219981
18.443367	0.1	62.146310
18.445033	0.1	62.069837
18.446700	0.1	61.990920
18.448367	0.1	61.910871
18.450033	0.1	61.829928
18.451700	0.1	61.747316
18.453367	0.1	61.662678
18.455033	0.1	61.576787
18.456700	0.1	61.491493
18.458367	0.1	61.408404
18.460033	0.1	61.327223
18.461700	0.1	61.246101
18.463367	0.1	61.163012
18.465033	0.1	61.076824
18.466700	0.1	60.987178
18.468367	0.1	60.894910
18.470033	0.1	60.801271
18.471700	0.1	60.707811
18.473367	0.1	60.616437
18.475033	0.1	60.528342
18.476700	0.1	60.443047
18.478367	0.1	60.358647
18.480033	0.1	60.272638
18.481700	0.1	60.183648
18.483367	0.1	60.092334
18.485033	0.1	60.000840
18.486700	0.1	59.909943
18.488367	0.1	59.818271
18.490033	0.1	59.725050
18.491700	0.1	59.630874
18.493367	0.1	59.536580
18.495033	0.1	59.442822
18.496700	0.1	59.350017
18.498367	0.1	59.257749
18.500033	0.1	59.165064
18.501700	0.1	59.071366
18.503367	0.1	58.977250
18.505033	0.1	58.883194
18.506700	0.1	58.789197
18.508367	0.1	58.694903
18.510033	0.1	58.599833
18.511700	0.1	58.504347
18.513367	0.1	58.409456
18.515033	0.1	58.315519
18.516700	0.1	58.221940
18.518367	0.1	58.128420
18.520033	0.1	58.035020
18.521700	0.1	57.941857
18.523367	0.1	57.849411
18.525033	0.1	57.758454
18.526700	0.1	57.669583
18.528367	0.1	57.581965
18.530033	0.1	57.493034
18.531700	0.1	57.401303
18.533367	0.1	57.308796
18.535033	0.1	57.217721
18.536700	0.1	57.128194
18.538367	0.1	57.039026
18.540033	0.1	56.949500
18.541700	0.1	56.860033
18.543367	0.1	56.770447
18.545033	0.1	56.680444
18.546700	0.1	56.590918
18.548367	0.1	56.503716
18.550033	0.1	56.418422
18.551700	0.1	56.332472
18.553367	0.1	56.243363
18.555033	0.1	56.151393
18.556700	0.1	56.060794
18.558367	0.1	55.976573
18.560033	0.1	55.900935
18.561700	0.1	55.830840
18.563367	0.1	55.759970
18.565033	0.1	55.683974
18.566700	0.1	55.603269
18.568367	0.1	55.520061
18.570033	0.1	55.435303
18.571700	0.1	55.348340
18.573367	0.1	55.258993
18.575033	0.1	55.168930
18.576700	0.1	55.080894
18.578367	0.1	54.996851
18.580033	0.1	54.917637
18.581700	0.1	54.842952
18.583367	0.1	54.771248
18.585033	0.1	54.700139
18.586700	0.1	54.628316
18.588367	0.1	54.555598
18.590033	0.1	54.482523
18.591700	0.1	54.408554
18.593367	0.1	54.331604
18.595033	0.1	54.250303
18.596700	0.1	54.166797
18.598367	0.1	54.085079
18.600033	0.1	54.008010
18.601700	0.1	53.935352
18.603367	0.1	53.864244
18.605033	0.1	53.791824
18.606700	0.1	53.716901
18.608367	0.1	53.639832
18.610033	0.1	53.562346
18.611700	0.1	53.485933
18.613367	0.1	53.411010
18.615033	0.1	53.337458
18.616700	0.1	53.264740
18.618367	0.1	53.192440
18.620033	0.1	53.121153
18.621700	0.1	53.051177
18.623367	0.1	52.982453
18.625033	0.1	52.914980
18.626700	0.1	52.848759
18.628367	0.1	52.782777
18.630033	0.1	52.715781
18.631700	0.1	52.647534
18.633367	0.1	52.578333
18.635033	0.1	52.508715
18.636700	0.1	52.440587
18.638367	0.1	52.376214
18.640033	0.1	52.316371
18.641700	0.1	52.259508
18.643367	0.1	52.201930
18.645033	0.1	52.141073
18.646700	0.1	52.077475
18.648367	0.1	52.013996
18.650033	0.1	51.953617
18.651700	0.1	51.897588
18.653367	0.1	51.845196
18.655033	0.1	51.794532
18.656700	0.1	51.745120
18.658367	0.1	51.698092
18.660033	0.1	51.654461
18.661700	0.1	51.612559
18.663367	0.1	51.569942
18.665033	0.1	51.525954
18.666700	0.1	51.482442
18.668367	0.1	51.442328
18.670033	0.1	51.406983
18.671700	0.1	51.376167
18.673367	0.1	51.348868
18.675033	0.1	51.324490
18.676700	0.1	51.303390
18.678367	0.1	51.286462
18.680033	0.1	51.274601
18.681700	0.1	51.267269
18.683367	0.1	51.262561
18.685033	0.1	51.259223
18.686700	0.1	51.257554
18.688367	0.1	51.259402
18.690033	0.1	51.266435
18.691700	0.1	51.279190
18.693367	0.1	51.296714
18.695033	0.1	51.318708
18.696700	0.1	51.346245
18.698367	0.1	51.381114
18.700033	0.1	51.423493
18.701700	0.1	51.471356
18.703367	0.1	51.522735
18.705033	0.1	51.577571
18.706700	0.1	51.638666
18.708367	0.1	51.709536
18.710033	0.1	51.792267
18.711700	0.1	51.886085
18.713367	0.1	51.987055
18.715033	0.1	52.091184
18.716700	0.1	52.197161
18.718367	0.1	52.306715
18.720033	0.1	52.424136
18.721700	0.1	52.553299
18.723367	0.1	52.695158
18.725033	0.1	52.847448
18.726700	0.1	53.007665
18.728367	0.1	53.175214
18.730033	0.1	53.351763
18.731700	0.1	53.539279
18.733367	0.1	53.738478
18.735033	0.1	53.948108
18.736700	0.1	54.166141
18.738367	0.1	54.392460
18.740033	0.1	54.629091
18.741700	0.1	54.878179
18.743367	0.1	55.139426
18.745033	0.1	55.410508
18.746700	0.1	55.689040
18.748367	0.1	55.975858
18.750033	0.1	56.274239
18.751700	0.1	56.587401
18.753367	0.1	56.916777
18.755033	0.1	57.261232
18.756700	0.1	57.618025
18.758367	0.1	57.985667
18.760033	0.1	58.365170
18.761700	0.1	58.758441
18.763367	0.1	59.165958
18.765033	0.1	59.586827
18.766700	0.1	60.022298
18.768367	0.1	60.475591
18.770033	0.1	60.948197
18.771700	0.1	61.439637
18.773367	0.1	61.949316
18.775033	0.1	62.477414
18.776700	0.1	63.023750
18.778367	0.1	63.588444
18.780033	0.1	64.172868
18.781700	0.1	64.778928
18.783367	0.1	65.407042
18.785033	0.1	66.056613
18.786700	0.1	66.728238
18.788367	0.1	67.425315
18.790033	0.1	68.151955
18.791700	0.1	68.909351
18.793367	0.1	69.696311
18.795033	0.1	70.511405
18.796700	0.1	71.354572
18.798367	0.1	72.225039
18.800033	0.1	73.120837
18.801700	0.1	74.040715
18.803367	0.1	74.986641
18.805033	0.1	75.962608
18.806700	0.1	76.971237
18.808367	0.1	78.011875
18.810033	0.1	79.082017
18.811700	0.1	80.179160
18.813367	0.1	81.301396
18.815033	0.1	82.445090
18.816700	0.1	83.605771
18.818367	0.1	84.780758
18.820033	0.1	85.969334
18.821700	0.1	87.171262
18.823367	0.1	88.384693
18.825033	0.1	89.605218
18.826700	0.1	90.826040
18.828367	0.1	92.039471
18.830033	0.1	93.239253
18.831700	0.1	94.422942
18.833367	0.1	95.590180
18.835033	0.1	96.738285
18.836700	0.1	97.860879
18.838367	0.1	98.950273
18.840033	0.1	99.999553
18.841700	0.1	101.003295
18.843367	0.1	101.957446
18.845033	0.1	102.858430
18.846700	0.1	103.701598
18.848367	0.1	104.481882
18.850033	0.1	105.194158
18.851700	0.1	105.833418
18.853367	0.1	106.395787
18.855033	0.1	106.879956
18.856700	0.1	107.285804
18.858367	0.1	107.612616
18.860033	0.1	107.858605
18.861700	0.1	108.020372
18.863367	0.1	108.094162
18.865033	0.1	108.077890
18.866700	0.1	107.973284
18.868367	0.1	107.784456
18.870033	0.1	107.514269
18.871700	0.1	107.161826
18.873367	0.1	106.725282
18.875033	0.1	106.204158
18.876700	0.1	105.599648
18.878367	0.1	104.916042
18.880033	0.1	104.161269
18.881700	0.1	103.343135
18.883367	0.1	102.465040
18.885033	0.1	101.527518
18.886700	0.1	100.533015
18.888367	0.1	99.486178
18.890033	0.1	98.391956
18.891700	0.1	97.254401
18.893367	0.1	96.077686
18.895033	0.1	94.865447
18.896700	0.1	93.620187
18.898367	0.1	92.344886
18.900033	0.1	91.045266
18.901700	0.1	89.728480
18.903367	0.1	88.399117
18.905033	0.1	87.058609
18.906700	0.1	85.708325
18.908367	0.1	84.351902
18.910033	0.1	82.995241
18.911700	0.1	81.644302
18.913367	0.1	80.302899
18.915033	0.1	78.970735
18.916700	0.1	77.646260
18.918367	0.1	76.330488
18.920033	0.1	75.027291
18.921700	0.1	73.739950
18.923367	0.1	72.471206
18.925033	0.1	71.224276
18.926700	0.1	70.002620
18.928367	0.1	68.808023
18.930033	0.1	67.640964
18.931700	0.1	66.501145
18.933367	0.1	65.387968
18.935033	0.1	64.300720
18.936700	0.1	63.239340
18.938367	0.1	62.204484
18.940033	0.1	61.197404
18.941700	0.1	60.219470
18.943367	0.1	59.272591
18.945033	0.1	58.358911
18.946700	0.1	57.479683
18.948367	0.1	56.633416
18.950033	0.1	55.815819
18.951700	0.1	55.022601
18.953367	0.1	54.251674
18.955033	0.1	53.504709
18.956700	0.1	52.786175
18.958367	0.1	52.099469
18.960033	0.1	51.443759
18.961700	0.1	50.815347
18.963367	0.1	50.210896
18.965033	0.1	49.628797
18.966700	0.1	49.068752
18.968367	0.1	48.530164
18.970033	0.1	48.012379
18.971700	0.1	47.515455
18.973367	0.1	47.038618
18.975033	0.1	46.579304
18.976700	0.1	46.135548
18.978367	0.1	45.709076
18.980033	0.1	45.302692
18.981700	0.1	44.916215
18.983367	0.1	44.547024
18.985033	0.1	44.192794
18.986700	0.1	43.852749
18.988367	0.1	43.526831
18.990033	0.1	43.214145
18.991700	0.1	42.913141
18.993367	0.1	42.622926
18.995033	0.1	42.343440
18.996700	0.1	42.075160
18.998367	0.1	41.818025
19.000033	0.1	41.570368
19.001700	0.1	41.328850
19.003367	0.1	41.091623
19.005033	0.1	40.860417
19.006700	0.1	40.639105
19.008367	0.1	40.431085
19.010033	0.1	40.236774
19.011700	0.1	40.052416
19.013367	0.1	39.872947
19.015033	0.1	39.695623
19.016700	0.1	39.521220
19.018367	0.1	39.351823
19.020033	0.1	39.188745
19.021700	0.1	39.031746
19.023367	0.1	38.879695
19.025033	0.1	38.731220
19.026700	0.1	38.586142
19.028367	0.1	38.445654
19.030033	0.1	38.311782
19.031700	0.1	38.185062
19.033367	0.1	38.064065
19.035033	0.1	37.945750
19.036700	0.1	37.826898
19.038367	0.1	37.706914
19.040033	0.1	37.587824
19.041700	0.1	37.471952
19.043367	0.1	37.359717
19.045033	0.1	37.250402
19.046700	0.1	37.144246
19.048367	0.1	37.041905
19.050033	0.1	36.943080
19.051700	0.1	36.847057
19.053367	0.1	36.753239
19.055033	0.1	36.660793
19.056700	0.1	36.569478
19.058367	0.1	36.480071
19.060033	0.1	36.393943
19.061700	0.1	36.311867
19.063367	0.1	36.233427
19.065033	0.1	36.157312
19.066700	0.1	36.081674
19.068367	0.1	36.004843
19.070033	0.1	35.925450
19.071700	0.1	35.844388
19.073367	0.1	35.764577
19.075033	0.1	35.688760
19.076700	0.1	35.617413
19.078367	0.1	35.548987
19.080033	0.1	35.481276
19.081700	0.1	35.412910
19.083367	0.1	35.343530
19.085033	0.1	35.273912
19.086700	0.1	35.205009
19.088367	0.1	35.136821
19.090033	0.1	35.068454
19.091700	0.1	34.998359
19.093367	0.1	34.925582
19.095033	0.1	34.851374
19.096700	0.1	34.778418
19.098367	0.1	34.708919
19.100033	0.1	34.643116
19.101700	0.1	34.579458
19.103367	0.1	34.516098
19.105033	0.1	34.452500
19.106700	0.1	34.389736
19.108367	0.1	34.328642
19.110033	0.1	34.269275
19.111700	0.1	34.210863
19.113367	0.1	34.153106
19.115033	0.1	34.096124
19.116700	0.1	34.039142
19.118367	0.1	33.980610
19.120033	0.1	33.918860
19.121700	0.1	33.852758
19.123367	0.1	33.782723
19.125033	0.1	33.711614
19.126700	0.1	33.642830
19.128367	0.1	33.578338
19.130033	0.1	33.518436
19.131700	0.1	33.463003
19.133367	0.1	33.411982
19.135033	0.1	33.364060
19.136700	0.1	33.316793
19.138367	0.1	33.267977
19.140033	0.1	33.216240
19.141700	0.1	33.161523
19.143367	0.1	33.105137
19.145033	0.1	33.048214
19.146700	0.1	32.990696
19.148367	0.1	32.932581
19.150033	0.1	32.874884
19.151700	0.1	32.819094
19.153367	0.1	32.765450
19.155033	0.1	32.713594
19.156700	0.1	32.662751
19.158367	0.1	32.612147
19.160033	0.1	32.561543
19.161700	0.1	32.511892
19.163367	0.1	32.463553
19.165033	0.1	32.415511
19.166700	0.1	32.366457
19.168367	0.1	32.316627
19.170033	0.1	32.267870
19.171700	0.1	32.221915
19.173367	0.1	32.178702
19.175033	0.1	32.136502
19.176700	0.1	32.093169
19.178367	0.1	32.046916
19.180033	0.1	31.997206
19.181700	0.1	31.945469
19.183367	0.1	31.894388
19.185033	0.1	31.845870
19.186700	0.1	31.799855
19.188367	0.1	31.754257
19.190033	0.1	31.707050
19.191700	0.1	31.657400
19.193367	0.1	31.605842
19.195033	0.1	31.553509
19.196700	0.1	31.501593
19.198367	0.1	31.450870
19.200033	0.1	31.401517
19.201700	0.1	31.354131
19.203367	0.1	31.309428
19.205033	0.1	31.267168
19.206700	0.1	31.225624
19.208367	0.1	31.182887
19.210033	0.1	31.138124
19.211700	0.1	31.091215
19.213367	0.1	31.042041
19.215033	0.1	30.990900
19.216700	0.1	30.938568
19.218367	0.1	30.885102
19.220033	0.1	30.829968
19.221700	0.1	30.772926
19.223367	0.1	30.714156
19.225033	0.1	30.653777
19.226700	0.1	30.592563
19.228367	0.1	30.533018
19.230033	0.1	30.477764
19.231700	0.1	30.427339
19.233367	0.1	30.379178
19.235033	0.1	30.329289
19.236700	0.1	30.275585
19.238367	0.1	30.219139
19.240033	0.1	30.161979
19.241700	0.1	30.104281
19.243367	0.1	30.043246
19.245033	0.1	29.976727
19.246700	0.1	29.906453
19.248367	0.1	29.836299
19.250033	0.1	29.768350
19.251700	0.1	29.701115
19.253367	0.1	29.631616
19.255033	0.1	29.558958
19.256700	0.1	29.485943
19.258367	0.1	29.415907
19.260033	0.1	29.349150
19.261700	0.1	29.284062
19.263367	0.1	29.219510
19.265033	0.1	29.155018
19.266700	0.1	29.090943
19.268367	0.1	29.027464
19.270033	0.1	28.963568
19.271700	0.1	28.897526
19.273367	0.1	28.828623
19.275033	0.1	28.757514
19.276700	0.1	28.685571
19.278367	0.1	28.613986
19.280033	0.1	28.542699
19.281700	0.1	28.470458
19.283367	0.1	28.395774
19.285033	0.1	28.318884
19.286700	0.1	28.242172
19.288367	0.1	28.168203
19.290033	0.1	28.097870
19.291700	0.1	28.030516
19.293367	0.1	27.964474
19.295033	0.1	27.898373
19.296700	0.1	27.832569
19.298367	0.1	27.768435
19.300033	0.1	27.705850
19.301700	0.1	27.643384
19.303367	0.1	27.579667
19.305033	0.1	27.514102
19.306700	0.1	27.446927
19.308367	0.1	27.379455
19.310033	0.1	27.312400
19.311700	0.1	27.245821
19.313367	0.1	27.180673
19.315033	0.1	27.118625
19.316700	0.1	27.060332
19.318367	0.1	27.003886
19.320033	0.1	26.946546
19.321700	0.1	26.887538
19.323367	0.1	26.827993
19.325033	0.1	26.769699
19.326700	0.1	26.713432
19.328367	0.1	26.658656
19.330033	0.1	26.605131
19.331700	0.1	26.553632
19.333367	0.1	26.503445
19.335033	0.1	26.451947
19.336700	0.1	26.397647
19.338367	0.1	26.342155
19.340033	0.1	26.287855
19.341700	0.1	26.235761
19.343367	0.1	26.185454
19.345033	0.1	26.136221
19.346700	0.1	26.086630
19.348367	0.1	26.035787
19.350033	0.1	25.985242
19.351700	0.1	25.937320
19.353367	0.1	25.892557
19.355033	0.1	25.848748
19.356700	0.1	25.803329
19.358367	0.1	25.756063
19.360033	0.1	25.708737
19.361700	0.1	25.661768
19.363367	0.1	25.613906
19.365033	0.1	25.564851
19.366700	0.1	25.516333
19.368367	0.1	25.470020
19.370033	0.1	25.425376
19.371700	0.1	25.380315
19.373367	0.1	25.333942
19.375033	0.1	25.287630
19.376700	0.1	25.243343
19.378367	0.1	25.201441
19.380033	0.1	25.161327
19.381700	0.1	25.121690
19.383367	0.1	25.080504
19.385033	0.1	25.036277
19.386700	0.1	24.988951
19.388367	0.1	24.939360
19.390033	0.1	24.889053
19.391700	0.1	24.839820
19.393367	0.1	24.792434
19.395033	0.1	24.746181
19.396700	0.1	24.700762
19.398367	0.1	24.657966
19.400033	0.1	24.619164
19.401700	0.1	24.583222
19.403367	0.1	24.546923
19.405033	0.1	24.507047
19.406700	0.1	24.462284
19.408367	0.1	24.413885
19.410033	0.1	24.364831
19.411700	0.1	24.316610
19.413367	0.1	24.268807
19.415033	0.1	24.220826
19.416700	0.1	24.173559
19.418367	0.1	24.128856
19.420033	0.1	24.087371
19.421700	0.1	24.047734
19.423367	0.1	24.007858
19.425033	0.1	23.966195
19.426700	0.1	23.923577
19.428367	0.1	23.882092
19.430033	0.1	23.842753
19.431700	0.1	23.803414
19.433367	0.1	23.761631
19.435033	0.1	23.717226
19.436700	0.1	23.672523
19.438367	0.1	23.629786
19.440033	0.1	23.589136
19.441700	0.1	23.548962
19.443367	0.1	23.508431
19.445033	0.1	23.468853
19.446700	0.1	23.431124
19.448367	0.1	23.394288
19.450033	0.1	23.356737
19.451700	0.1	23.318471
19.453367	0.1	23.280086
19.455033	0.1	23.242117
19.456700	0.1	23.205341
19.458367	0.1	23.170532
19.460033	0.1	23.136856
19.461700	0.1	23.102464
19.463367	0.1	23.066343
19.465033	0.1	23.028494
19.466700	0.1	22.989870
19.468367	0.1	22.952498
19.470033	0.1	22.918405
19.471700	0.1	22.887350
19.473367	0.1	22.857369
19.475033	0.1	22.828282
19.476700	0.1	22.801699
19.478367	0.1	22.777559
19.480033	0.1	22.753300
19.481700	0.1	22.727074
19.483367	0.1	22.699655
19.485033	0.1	22.672595
19.486700	0.1	22.646250
19.488367	0.1	22.620739
19.490033	0.1	22.596778
19.491700	0.1	22.574426
19.493367	0.1	22.552730
19.495033	0.1	22.530557
19.496700	0.1	22.506596
19.498367	0.1	22.479893
19.500033	0.1	22.450031
19.501700	0.1	22.417487
19.503367	0.1	22.384645
19.505033	0.1	22.354723
19.506700	0.1	22.328855
19.508367	0.1	22.304834
19.510033	0.1	22.279443
19.511700	0.1	22.251011
19.513367	0.1	22.219540
19.515033	0.1	22.185148
19.516700	0.1	22.148074
19.518367	0.1	22.109331
19.520033	0.1	22.070171
19.521700	0.1	22.031726
19.523367	0.1	21.994056
19.525033	0.1	21.954895
19.526700	0.1	21.911146
19.528367	0.1	21.862329
19.530033	0.1	21.812083
19.531700	0.1	21.764459
19.533367	0.1	21.721007
19.535033	0.1	21.680416
19.536700	0.1	21.639885
19.538367	0.1	21.596731
19.540033	0.1	21.549882
19.541700	0.1	21.499337
19.543367	0.1	21.445276
19.545033	0.1	21.388115
19.546700	0.1	21.330119
19.548367	0.1	21.274210
19.550033	0.1	21.220745
19.551700	0.1	21.167101
19.553367	0.1	21.110655
19.555033	0.1	21.052183
19.556700	0.1	20.994784
19.558367	0.1	20.940245
19.560033	0.1	20.887376
19.561700	0.1	20.834268
19.563367	0.1	20.780207
19.565033	0.1	20.726444
19.566700	0.1	20.674766
19.568367	0.1	20.625712
19.570033	0.1	20.578326
19.571700	0.1	20.532252
19.573367	0.1	20.487727
19.575033	0.1	20.444633
19.576700	0.1	20.401956
19.578367	0.1	20.359935
19.580033	0.1	20.319701
19.581700	0.1	20.281018
19.583367	0.1	20.242096
19.585033	0.1	20.202221
19.586700	0.1	20.163299
19.588367	0.1	20.127298
19.590033	0.1	20.093263
19.591700	0.1	20.058216
19.593367	0.1	20.020605
19.595033	0.1	19.981922
19.596700	0.1	19.945563
19.598367	0.1	19.914509
19.600033	0.1	19.889117
19.601700	0.1	19.867183
19.603367	0.1	19.846441
19.605033	0.1	19.825639
19.606700	0.1	19.803823
19.608367	0.1	19.780399
19.610033	0.1	19.756020
19.611700	0.1	19.732238
19.613367	0.1	19.709469
19.615033	0.1	19.686462
19.616700	0.1	19.661905
19.618367	0.1	19.636394
19.620033	0.1	19.612671
19.621700	0.1	19.593240
19.623367	0.1	19.576849
19.625033	0.1	19.559027
19.626700	0.1	19.536258
19.628367	0.1	19.508899
19.630033	0.1	19.479872
19.631700	0.1	19.451858
19.633367	0.1	19.425870
19.635033	0.1	19.401492
19.636700	0.1	19.377710
19.638367	0.1	19.354404
19.640033	0.1	19.331874
19.641700	0.1	19.308807
19.643367	0.1	19.282879
19.645033	0.1	19.253553
19.646700	0.1	19.222022
19.648367	0.1	19.189240
19.650033	0.1	19.154967
19.651700	0.1	19.118727
19.653367	0.1	19.080700
19.655033	0.1	19.042135
19.656700	0.1	19.004167
19.658367	0.1	18.966497
19.660033	0.1	18.927575
19.661700	0.1	18.886985
19.663367	0.1	18.846155
19.665033	0.1	18.806876
19.666700	0.1	18.769265
19.668367	0.1	18.732549
19.670033	0.1	18.696071
19.671700	0.1	18.659295
19.673367	0.1	18.621565
19.675033	0.1	18.582703
19.676700	0.1	18.543066
19.678367	0.1	18.502356
19.680033	0.1	18.459858
19.681700	0.1	18.415273
19.683367	0.1	18.369080
19.685033	0.1	18.321634
19.686700	0.1	18.274010
19.688367	0.1	18.227996
19.690033	0.1	18.184723
19.691700	0.1	18.143536
19.693367	0.1	18.102349
19.695033	0.1	18.060149
19.696700	0.1	18.017293
19.698367	0.1	17.974616
19.700033	0.1	17.932297
19.701700	0.1	17.890574
19.703367	0.1	17.850340
19.705033	0.1	17.813803
19.706700	0.1	17.782034
19.708367	0.1	17.752768
19.710033	0.1	17.722012
19.711700	0.1	17.687024
19.713367	0.1	17.647804
19.715033	0.1	17.606736
19.716700	0.1	17.565669
19.718367	0.1	17.524720
19.720033	0.1	17.483772
19.721700	0.1	17.443837
19.723367	0.1	17.406584
19.725033	0.1	17.372848
19.726700	0.1	17.342270
19.728367	0.1	17.313124
19.730033	0.1	17.282964
19.731700	0.1	17.250539
19.733367	0.1	17.216445
19.735033	0.1	17.182590
19.736700	0.1	17.149867
19.738367	0.1	17.118038
19.740033	0.1	17.086626
19.741700	0.1	17.055274
19.743367	0.1	17.023684
19.745033	0.1	16.991437
19.746700	0.1	16.958834
19.748367	0.1	16.927064
19.750033	0.1	16.897024
19.751700	0.1	16.867519
19.753367	0.1	16.837061
19.755033	0.1	16.806067
19.756700	0.1	16.775549
19.758367	0.1	16.746462
19.760033	0.1	16.719402
19.761700	0.1	16.695560
19.763367	0.1	16.675056
19.765033	0.1	16.655267
19.766700	0.1	16.632260
19.768367	0.1	16.605140
19.770033	0.1	16.576828
19.771700	0.1	16.550602
19.773367	0.1	16.527594
19.775033	0.1	16.506792
19.776700	0.1	16.486825
19.778367	0.1	16.467036
19.780033	0.1	16.447366
19.781700	0.1	16.427756
19.783367	0.1	16.406835
19.785033	0.1	16.383410
19.786700	0.1	16.357721
19.788367	0.1	16.331376
19.790033	0.1	16.306580
19.791700	0.1	16.286076
19.793367	0.1	16.271294
19.795033	0.1	16.260088
19.796700	0.1	16.247691
19.798367	0.1	16.231478
19.800033	0.1	16.212107
19.801700	0.1	16.190411
19.803367	0.1	16.166152
19.805033	0.1	16.139866
19.806700	0.1	16.114415
19.808367	0.1	16.091944
19.810033	0.1	16.071976
19.811700	0.1	16.053260
19.813367	0.1	16.035617
19.815033	0.1	16.019524
19.816700	0.1	16.004504
19.818367	0.1	15.989007
19.820033	0.1	15.971066
19.821700	0.1	15.949429
19.823367	0.1	15.923978
19.825033	0.1	15.896023
19.826700	0.1	15.867949
19.828367	0.1	15.842379
19.830033	0.1	15.820743
19.831700	0.1	15.801669
19.833367	0.1	15.781940
19.835033	0.1	15.759648
19.836700	0.1	15.735687
19.838367	0.1	15.712322
19.840033	0.1	15.690626
19.841700	0.1	15.669466
19.843367	0.1	15.646459
19.845033	0.1	15.620233
19.846700	0.1	15.591324
19.848367	0.1	15.560926
19.850033	0.1	15.529276
19.851700	0.1	15.496791
19.853367	0.1	15.464724
19.855033	0.1	15.433491
19.856700	0.1	15.401722
19.858367	0.1	15.368701
19.860033	0.1	15.334965
19.861700	0.1	15.301407
19.863367	0.1	15.268565
19.865033	0.1	15.236975
19.866700	0.1	15.206815
19.868367	0.1	15.176893
19.870033	0.1	15.145720
19.871700	0.1	15.112699
19.873367	0.1	15.078188
19.875033	0.1	15.042842
19.876700	0.1	15.006841
19.878367	0.1	14.969946
19.880033	0.1	14.931978
19.881700	0.1	14.893652
19.883367	0.1	14.856339
19.885033	0.1	14.821292
19.886700	0.1	14.789344
19.888367	0.1	14.760972
19.890033	0.1	14.736653
19.891700	0.1	14.715136
19.893367	0.1	14.692844
19.895033	0.1	14.665724
19.896700	0.1	14.633001
19.898367	0.1	14.597953
19.900033	0.1	14.564515
19.901700	0.1	14.534057
19.903367	0.1	14.505328
19.905033	0.1	14.477611
19.906700	0.1	14.451087
19.908367	0.1	14.425577
19.910033	0.1	14.400185
19.911700	0.1	14.374376
19.913367	0.1	14.348210
19.915033	0.1	14.321388
19.916700	0.1	14.293493
19.918367	0.1	14.265121
19.920033	0.1	14.236928
19.921700	0.1	14.209033
19.923367	0.1	14.181853
19.925033	0.1	14.155925
19.926700	0.1	14.131249
19.928367	0.1	14.108420
19.930033	0.1	14.089168
19.931700	0.1	14.074505
19.933367	0.1	14.062644
19.935033	0.1	14.050485
19.936700	0.1	14.035583
19.938367	0.1	14.016510
19.940033	0.1	13.992549
19.941700	0.1	13.964713
19.943367	0.1	13.935567
19.945033	0.1	13.908447
19.946700	0.1	13.885380
19.948367	0.1	13.866604
19.950033	0.1	13.851465
19.951700	0.1	13.838888
19.953367	0.1	13.826848
19.955033	0.1	13.813437
19.956700	0.1	13.797701
19.958367	0.1	13.779522
19.960033	0.1	13.760329
19.961700	0.1	13.742150
19.963367	0.1	13.726235
19.965033	0.1	13.711692
19.966700	0.1	13.696433
19.968367	0.1	13.679148
19.970033	0.1	13.660074
19.971700	0.1	13.640166
19.973367	0.1	13.620675
19.975033	0.1	13.602734
19.976700	0.1	13.586343
19.978367	0.1	13.570488
19.980033	0.1	13.556064
19.981700	0.1	13.545216
19.983367	0.1	13.538540
19.985033	0.1	13.533057
19.986700	0.1	13.524354
19.988367	0.1	13.510407
19.990033	0.1	13.493241
19.991700	0.1	13.476253
19.993367	0.1	13.460100
19.995033	0.1	13.442994
19.996700	0.1	13.424099
19.998367	0.1	13.405145
20.000033	0.1	13.387502
20.001700	0.1	13.371528
20.003367	0.1	13.356686
20.005033	0.1	13.343395
20.006700	0.1	13.332189
20.008367	0.1	13.322235
20.010033	0.1	13.311268
20.011700	0.1	13.297857
20.013367	0.1	13.281942
20.015033	0.1	13.263763
20.016700	0.1	13.244153
20.018367	0.1	13.223947
20.020033	0.1	13.204397
20.021700	0.1	13.186456
20.023367	0.1	13.169111
20.025033	0.1	13.148785
20.026700	0.1	13.123334
20.028367	0.1	13.095141
20.030033	0.1	13.068796
20.031700	0.1	13.047040
20.033367	0.1	13.028622
20.035033	0.1	13.009907
20.036700	0.1	12.988985
20.038367	0.1	12.967051
20.040033	0.1	12.945891
20.041700	0.1	12.924314
20.043367	0.1	12.899757
20.045033	0.1	12.871981
20.046700	0.1	12.842537
20.048367	0.1	12.813032
20.050033	0.1	12.784363
20.051700	0.1	12.757541
20.053367	0.1	12.732805
20.055033	0.1	12.709142
20.056700	0.1	12.684584
20.058367	0.1	12.657226
20.060033	0.1	12.627483
20.061700	0.1	12.597562
20.063367	0.1	12.569965
20.065033	0.1	12.544752
20.066700	0.1	12.520433
20.068367	0.1	12.495697
20.070033	0.1	12.470663
20.071700	0.1	12.445927
20.073367	0.1	12.421311
20.075033	0.1	12.397171
20.076700	0.1	12.374879
20.078367	0.1	12.355150
20.080033	0.1	12.336493
20.081700	0.1	12.316943
20.083367	0.1	12.296081
20.085033	0.1	12.275995
20.086700	0.1	12.258352
20.088367	0.1	12.242378
20.090033	0.1	12.225450
20.091700	0.1	12.205482
20.093367	0.1	12.182534
20.095033	0.1	12.157679
20.096700	0.1	12.132824
20.098367	0.1	12.110115
20.100033	0.1	12.091935
20.101700	0.1	12.078644
20.103367	0.1	12.068153
20.105033	0.1	12.058020
20.106700	0.1	12.046457
20.108367	0.1	12.033284
20.110033	0.1	12.018741
20.111700	0.1	12.002886
20.113367	0.1	11.985362
20.115033	0.1	11.966766
20.116700	0.1	11.949003
20.118367	0.1	11.934579
20.120033	0.1	11.925221
20.121700	0.1	11.921287
20.123367	0.1	11.921049
20.125033	0.1	11.921287
20.126700	0.1	11.919797
20.128367	0.1	11.916400
20.130033	0.1	11.912823
20.131700	0.1	11.911691
20.133367	0.1	11.914254
20.135033	0.1	11.919082
20.136700	0.1	11.923433
20.138367	0.1	11.925638
20.140033	0.1	11.925221
20.141700	0.1	11.922420
20.143367	0.1	11.919022
20.145033	0.1	11.918069
20.146700	0.1	11.921824
20.148367	0.1	11.928857
20.150033	0.1	11.935056
20.151700	0.1	11.938155
20.153367	0.1	11.940122
20.155033	0.1	11.944950
20.156700	0.1	11.954845
20.158367	0.1	11.969507
20.160033	0.1	11.987270
20.161700	0.1	12.005985
20.163367	0.1	12.024344
20.165033	0.1	12.041450
20.166700	0.1	12.056709
20.168367	0.1	12.069524
20.170033	0.1	12.079478
20.171700	0.1	12.087644
20.173367	0.1	12.096823
20.175033	0.1	12.108923
20.176700	0.1	12.125254
20.178367	0.1	12.147487
20.180033	0.1	12.176395
20.181700	0.1	12.210131
20.183367	0.1	12.245060
20.185033	0.1	12.277425
20.186700	0.1	12.305856
20.188367	0.1	12.331606
20.190033	0.1	12.356938
20.191700	0.1	12.383700
20.193367	0.1	12.412489
20.195033	0.1	12.444139
20.196700	0.1	12.479842
20.198367	0.1	12.519599
20.200033	0.1	12.562216
20.201700	0.1	12.607516
20.203367	0.1	12.655855
20.205033	0.1	12.707651
20.206700	0.1	12.762905
20.208367	0.1	12.820423
20.210033	0.1	12.878180
20.211700	0.1	12.935520
20.213367	0.1	12.993396
20.215033	0.1	13.053001
20.216700	0.1	13.114930
20.218367	0.1	13.179541
20.220033	0.1	13.247312
20.221700	0.1	13.317884
20.223367	0.1	13.389588
20.225033	0.1	13.460637
20.226700	0.1	13.530732
20.228367	0.1	13.601125
20.230033	0.1	13.673128
20.231700	0.1	13.747037
20.233367	0.1	13.822199
20.235033	0.1	13.897658
20.236700	0.1	13.971389
20.238367	0.1	14.039875
20.240033	0.1	14.100135
20.241700	0.1	14.152349
20.243367	0.1	14.199615
20.245033	0.1	14.245511
20.246700	0.1	14.291109
20.248367	0.1	14.335097
20.250033	0.1	14.374793
20.251700	0.1	14.408410
20.253367	0.1	14.435531
20.255033	0.1	14.456392
20.256700	0.1	14.471174
20.258367	0.1	14.479638
20.260033	0.1	14.480830
20.261700	0.1	14.472903
20.263367	0.1	14.455140
20.265033	0.1	14.428616
20.266700	0.1	14.394523
20.268367	0.1	14.353813
20.270033	0.1	14.306725
20.271700	0.1	14.252544
20.273367	0.1	14.190555
20.275033	0.1	14.121235
20.276700	0.1	14.045597
20.278367	0.1	13.964833
20.280033	0.1	13.880194
20.281700	0.1	13.791264
20.283367	0.1	13.696195
20.285033	0.1	13.593376
20.286700	0.1	13.483406
20.288367	0.1	13.369203
20.290033	0.1	13.253749
20.291700	0.1	13.138474
20.293367	0.1	13.023318
20.295033	0.1	12.907804
20.296700	0.1	12.791515
20.298367	0.1	12.674869
20.300033	0.1	12.558580
20.301700	0.1	12.443186
20.303367	0.1	12.328804
20.305033	0.1	12.214661
20.306700	0.1	12.100757
20.308367	0.1	11.989177
20.310033	0.1	11.882663
20.311700	0.1	11.781872
20.313367	0.1	11.684657
20.315033	0.1	11.588753
20.316700	0.1	11.493564
20.318367	0.1	11.399627
20.320033	0.1	11.307896
20.321700	0.1	11.220039
20.323367	0.1	11.137665
20.325033	0.1	11.060835
20.326700	0.1	10.988177
20.328367	0.1	10.918141
20.330033	0.1	10.850669
20.331700	0.1	10.786713
20.333367	0.1	10.727108
20.335033	0.1	10.670901
20.336700	0.1	10.615826
20.338367	0.1	10.560394
20.340033	0.1	10.505856
20.341700	0.1	10.454536
20.343367	0.1	10.407925
20.345033	0.1	10.366381
20.346700	0.1	10.329664
20.348367	0.1	10.296941
20.350033	0.1	10.266722
20.351700	0.1	10.237396
20.353367	0.1	10.209084
20.355033	0.1	10.183395
20.356700	0.1	10.161758
20.358367	0.1	10.143698
20.360033	0.1	10.127962
20.361700	0.1	10.112048
20.363367	0.1	10.093451
20.365033	0.1	10.071755
20.366700	0.1	10.049344
20.368367	0.1	10.028244
20.370033	0.1	10.008813
20.371700	0.1	9.991229
20.373367	0.1	9.976447
20.375033	0.1	9.964586
20.376700	0.1	9.954870
20.378367	0.1	9.946049
20.380033	0.1	9.936870
20.381700	0.1	9.926737
20.383367	0.1	9.915949
20.385033	0.1	9.905518
20.386700	0.1	9.897173
20.388367	0.1	9.891689
20.390033	0.1	9.887636
20.391700	0.1	9.883166
20.393367	0.1	9.878338
20.395033	0.1	9.873510
20.396700	0.1	9.868205
20.398367	0.1	9.861231
20.400033	0.1	9.852946
20.401700	0.1	9.844542
20.403367	0.1	9.836913
20.405033	0.1	9.830237
20.406700	0.1	9.824753
20.408367	0.1	9.820879
20.410033	0.1	9.819151
20.411700	0.1	9.820223
20.413367	0.1	9.823919
20.415033	0.1	9.828389
20.416700	0.1	9.830654
20.418367	0.1	9.829164
20.420033	0.1	9.824992
20.421700	0.1	9.820760
20.423367	0.1	9.818435
20.425033	0.1	9.818018
20.426700	0.1	9.817601
20.428367	0.1	9.815336
20.430033	0.1	9.811342
20.431700	0.1	9.808064
20.433367	0.1	9.807706
20.435033	0.1	9.810329
20.436700	0.1	9.814501
20.438367	0.1	9.818316
20.440033	0.1	9.819806
20.441700	0.1	9.818078
20.443367	0.1	9.814203
20.445033	0.1	9.809375
20.446700	0.1	9.804428
20.448367	0.1	9.799898
20.450033	0.1	9.796799
20.451700	0.1	9.795070
20.453367	0.1	9.792448
20.455033	0.1	9.785772
20.456700	0.1	9.774209
20.458367	0.1	9.760559
20.460033	0.1	9.749055
20.461700	0.1	9.741784
20.463367	0.1	9.736002
20.465033	0.1	9.726525
20.466700	0.1	9.710730
20.468367	0.1	9.691001
20.470033	0.1	9.670318
20.471700	0.1	9.648800
20.473367	0.1	9.626747
20.475033	0.1	9.606481
20.476700	0.1	9.590626
20.478367	0.1	9.579003
20.480033	0.1	9.569526
20.481700	0.1	9.559811
20.483367	0.1	9.548426
20.485033	0.1	9.534121
20.486700	0.1	9.516240
20.488367	0.1	9.494424
20.490033	0.1	9.468318
20.491700	0.1	9.437562
20.493367	0.1	9.403647
20.495033	0.1	9.370685
20.496700	0.1	9.342254
20.498367	0.1	9.318054
20.500033	0.1	9.294749
20.501700	0.1	9.269417
20.503367	0.1	9.242178
20.505033	0.1	9.214879
20.506700	0.1	9.189070
20.508367	0.1	9.165347
20.510033	0.1	9.143651
20.511700	0.1	9.122491
20.513367	0.1	9.099961
20.515033	0.1	9.075761
20.516700	0.1	9.051800
20.518367	0.1	9.029985
20.520033	0.1	9.010614
20.521700	0.1	8.992434
20.523367	0.1	8.973957
20.525033	0.1	8.954347
20.526700	0.1	8.934081
20.528367	0.1	8.914173
20.530033	0.1	8.894623
20.531700	0.1	8.875371
20.533367	0.1	8.857430
20.535033	0.1	8.841932
20.536700	0.1	8.828223
20.538367	0.1	8.814276
20.540033	0.1	8.798183
20.541700	0.1	8.780361
20.543367	0.1	8.762777
20.545033	0.1	8.746803
20.546700	0.1	8.731962
20.548367	0.1	8.717418
20.550033	0.1	8.703411
20.551700	0.1	8.690715
20.553367	0.1	8.679927
20.555033	0.1	8.670867
20.556700	0.1	8.662582
20.558367	0.1	8.653641
20.560033	0.1	8.642853
20.561700	0.1	8.630038
20.563367	0.1	8.616627
20.565033	0.1	8.604289
20.566700	0.1	8.594156
20.568367	0.1	8.587242
20.570033	0.1	8.584202
20.571700	0.1	8.583963
20.573367	0.1	8.583487
20.575033	0.1	8.579791
20.576700	0.1	8.572639
20.578367	0.1	8.564592
20.580033	0.1	8.557857
20.581700	0.1	8.552373
20.583367	0.1	8.546889
20.585033	0.1	8.541108
20.586700	0.1	8.536161
20.588367	0.1	8.533776
20.590033	0.1	8.534074
20.591700	0.1	8.535028
20.593367	0.1	8.534611
20.595033	0.1	8.532227
20.596700	0.1	8.528352
20.598367	0.1	8.524359
20.600033	0.1	8.521438
20.601700	0.1	8.519948
20.603367	0.1	8.520246
20.605033	0.1	8.523167
20.606700	0.1	8.528173
20.608367	0.1	8.533598
20.610033	0.1	8.538664
20.611700	0.1	8.543253
20.613367	0.1	8.546949
20.615033	0.1	8.549214
20.616700	0.1	8.550466
20.618367	0.1	8.551121
20.620033	0.1	8.550883
20.621700	0.1	8.549274
20.623367	0.1	8.546591
20.625033	0.1	8.543850
20.626700	0.1	8.541346
20.628367	0.1	8.539200
20.630033	0.1	8.537472
20.631700	0.1	8.536220
20.633367	0.1	8.535564
20.635033	0.1	8.534909
20.636700	0.1	8.532584
20.638367	0.1	8.527518
20.640033	0.1	8.520783
20.641700	0.1	8.515060
20.643367	0.1	8.512199
20.645033	0.1	8.511782
20.646700	0.1	8.512259
20.648367	0.1	8.511663
20.650033	0.1	8.508504
20.651700	0.1	8.502663
20.653367	0.1	8.495093
20.655033	0.1	8.486748
20.656700	0.1	8.478165
20.658367	0.1	8.469403
20.660033	0.1	8.461178
20.661700	0.1	8.455158
20.663367	0.1	8.451880
20.665033	0.1	8.450866
20.666700	0.1	8.451939
20.668367	0.1	8.453966
20.670033	0.1	8.454860
20.671700	0.1	8.453191
20.673367	0.1	8.449078
20.675033	0.1	8.443475
20.676700	0.1	8.437872
20.678367	0.1	8.434415
20.680033	0.1	8.434892
20.681700	0.1	8.439422
20.683367	0.1	8.447111
20.685033	0.1	8.456052
20.686700	0.1	8.463741
20.688367	0.1	8.468092
20.690033	0.1	8.468926
20.691700	0.1	8.468032
20.693367	0.1	8.468450
20.695033	0.1	8.472622
20.696700	0.1	8.481980
20.698367	0.1	8.495808
20.700033	0.1	8.510352
20.701700	0.1	8.521557
20.703367	0.1	8.528412
20.705033	0.1	8.532823
20.706700	0.1	8.537889
20.708367	0.1	8.546830
20.710033	0.1	8.560777
20.711700	0.1	8.579612
20.713367	0.1	8.601904
20.715033	0.1	8.624793
20.716700	0.1	8.645177
20.718367	0.1	8.662820
20.720033	0.1	8.679748
20.721700	0.1	8.698047
20.723367	0.1	8.718253
20.725033	0.1	8.739174
20.726700	0.1	8.760512
20.728367	0.1	8.783758
20.730033	0.1	8.810878
20.731700	0.1	8.842648
20.733367	0.1	8.877218
20.735033	0.1	8.911670
20.736700	0.1	8.944989
20.738367	0.1	8.978665
20.740033	0.1	9.013832
20.741700	0.1	9.049833
20.743367	0.1	9.085954
20.745033	0.1	9.122074
20.746700	0.1	9.158433
20.748367	0.1	9.195090
20.750033	0.1	9.232522
20.751700	0.1	9.271682
20.753367	0.1	9.314061
20.755033	0.1	9.360910
20.756700	0.1	9.412706
20.758367	0.1	9.468079
20.760033	0.1	9.524644
20.761700	0.1	9.580076
20.763367	0.1	9.633184
20.765033	0.1	9.683788
20.766700	0.1	9.732128
20.768367	0.1	9.778798
20.770033	0.1	9.824873
20.771700	0.1	9.871662
20.773367	0.1	9.919286
20.775033	0.1	9.965480
20.776700	0.1	10.007740
20.778367	0.1	10.045946
20.780033	0.1	10.081411
20.781700	0.1	10.115445
20.783367	0.1	10.149718
20.785033	0.1	10.185421
20.786700	0.1	10.222436
20.788367	0.1	10.258854
20.790033	0.1	10.292173
20.791700	0.1	10.320485
20.793367	0.1	10.344208
20.795033	0.1	10.364950
20.796700	0.1	10.383547
20.798367	0.1	10.398389
20.800033	0.1	10.407866
20.801700	0.1	10.412515
20.803367	0.1	10.414899
20.805033	0.1	10.417283
20.806700	0.1	10.419548
20.808367	0.1	10.420204
20.810033	0.1	10.418296
20.811700	0.1	10.414303
20.813367	0.1	10.409475
20.815033	0.1	10.405064
20.816700	0.1	10.402084
20.818367	0.1	10.401071
20.820033	0.1	10.401786
20.821700	0.1	10.403753
20.823367	0.1	10.405839
20.825033	0.1	10.406554
20.826700	0.1	10.405899
20.828367	0.1	10.406137
20.830033	0.1	10.408879
20.831700	0.1	10.412753
20.833367	0.1	10.415316
20.835033	0.1	10.415614
20.836700	0.1	10.415435
20.838367	0.1	10.417641
20.840033	0.1	10.425032
20.841700	0.1	10.438324
20.843367	0.1	10.457516
20.845033	0.1	10.482729
20.846700	0.1	10.513247
20.848367	0.1	10.546148
20.850033	0.1	10.578395
20.851700	0.1	10.609687
20.853367	0.1	10.642887
20.855033	0.1	10.680617
20.856700	0.1	10.722638
20.858367	0.1	10.766447
20.860033	0.1	10.809422
20.861700	0.1	10.851563
20.863367	0.1	10.895372
20.865033	0.1	10.941506
20.866700	0.1	10.986686
20.868367	0.1	11.027098
20.870033	0.1	11.062444
20.871700	0.1	11.094630
20.873367	0.1	11.124790
20.875033	0.1	11.153103
20.876700	0.1	11.180163
20.878367	0.1	11.206926
20.880033	0.1	11.232675
20.881700	0.1	11.255444
20.883367	0.1	11.273802
20.885033	0.1	11.287392
20.886700	0.1	11.296631
20.888367	0.1	11.301697
20.890033	0.1	11.302233
20.891700	0.1	11.298478
20.893367	0.1	11.290551
20.895033	0.1	11.277676
20.896700	0.1	11.258126
20.898367	0.1	11.230887
20.900033	0.1	11.196137
20.901700	0.1	11.155248
20.903367	0.1	11.110604
20.905033	0.1	11.062980
20.906700	0.1	11.010767
20.908367	0.1	10.951937
20.910033	0.1	10.885895
20.911700	0.1	10.813595
20.913367	0.1	10.736049
20.915033	0.1	10.653318
20.916700	0.1	10.565520
20.918367	0.1	10.473550
20.920033	0.1	10.379315
20.921700	0.1	10.285080
20.923367	0.1	10.191918
20.925033	0.1	10.099054
20.926700	0.1	10.005534
20.928367	0.1	9.911240
20.930033	0.1	9.816409
20.931700	0.1	9.720982
20.933367	0.1	9.624303
20.935033	0.1	9.526551
20.936700	0.1	9.428740
20.938367	0.1	9.332419
20.940033	0.1	9.237588
20.941700	0.1	9.143115
20.943367	0.1	9.048880
20.945033	0.1	8.956969
20.946700	0.1	8.869112
20.948367	0.1	8.784593
20.950033	0.1	8.701981
20.951700	0.1	8.621574
20.953367	0.1	8.544624
20.955033	0.1	8.470774
20.956700	0.1	8.398057
20.958367	0.1	8.325458
20.960033	0.1	8.253992
20.961700	0.1	8.186102
20.963367	0.1	8.123875
20.965033	0.1	8.067906
20.966700	0.1	8.016289
20.968367	0.1	7.965267
20.970033	0.1	7.912159
20.971700	0.1	7.857621
20.973367	0.1	7.804752
20.975033	0.1	7.756055
20.976700	0.1	7.712186
20.978367	0.1	7.672191
20.980033	0.1	7.635057
20.981700	0.1	7.600904
20.983367	0.1	7.570386
20.985033	0.1	7.543684
20.986700	0.1	7.519246
20.988367	0.1	7.494867
20.990033	0.1	7.469476
20.991700	0.1	7.443369
20.993367	0.1	7.417381
20.995033	0.1	7.391870
20.996700	0.1	7.366658
20.998367	0.1	7.342041
21.000033	0.1	7.319272
21.001700	0.1	7.299424
21.003367	0.1	7.282734
21.005033	0.1	7.268906
21.006700	0.1	7.257820
21.008367	0.1	7.249713
21.010033	0.1	7.245064
21.011700	0.1	7.244528
21.013367	0.1	7.247091
21.015033	0.1	7.249296
21.016700	0.1	7.247448
21.018367	0.1	7.241130
21.020033	0.1	7.233739
21.021700	0.1	7.228911
21.023367	0.1	7.227302
21.025033	0.1	7.226825
21.026700	0.1	7.225514
21.028367	0.1	7.223309
21.030033	0.1	7.222593
21.031700	0.1	7.225275
21.033367	0.1	7.230282
21.035033	0.1	7.234574
21.036700	0.1	7.236660
21.038367	0.1	7.237614
21.040033	0.1	7.239759
21.041700	0.1	7.244409
21.043367	0.1	7.251919
21.045033	0.1	7.262111
21.046700	0.1	7.274390
21.048367	0.1	7.287801
21.050033	0.1	7.301510
21.051700	0.1	7.315338
21.053367	0.1	7.330239
21.055033	0.1	7.347167
21.056700	0.1	7.365883
21.058367	0.1	7.385135
21.060033	0.1	7.403613
21.061700	0.1	7.420660
21.063367	0.1	7.436574
21.065033	0.1	7.452548
21.066700	0.1	7.469714
21.068367	0.1	7.488907
21.070033	0.1	7.510782
21.071700	0.1	7.535518
21.073367	0.1	7.563413
21.075033	0.1	7.594228
21.076700	0.1	7.626474
21.078367	0.1	7.657707
21.080033	0.1	7.686079
21.081700	0.1	7.712365
21.083367	0.1	7.739664
21.085033	0.1	7.770360
21.086700	0.1	7.804156
21.088367	0.1	7.840097
21.090033	0.1	7.879198
21.091700	0.1	7.923067
21.093367	0.1	7.971049
21.095033	0.1	8.019269
21.096700	0.1	8.064688
21.098367	0.1	8.107126
21.100033	0.1	8.149088
21.101700	0.1	8.193434
21.103367	0.1	8.241952
21.105033	0.1	8.295417
21.106700	0.1	8.353591
21.108367	0.1	8.415342
21.110033	0.1	8.479715
21.111700	0.1	8.546889
21.113367	0.1	8.617402
21.115033	0.1	8.689821
21.116700	0.1	8.761943
21.118367	0.1	8.832872
21.120033	0.1	8.903683
21.121700	0.1	8.975566
21.123367	0.1	9.048641
21.125033	0.1	9.122134
21.126700	0.1	9.195149
21.128367	0.1	9.267033
21.130033	0.1	9.337128
21.131700	0.1	9.404481
21.133367	0.1	9.467841
21.135033	0.1	9.527982
21.136700	0.1	9.587586
21.138367	0.1	9.648562
21.140033	0.1	9.709538
21.141700	0.1	9.766579
21.143367	0.1	9.815932
21.145033	0.1	9.856523
21.146700	0.1	9.890557
21.148367	0.1	9.921611
21.150033	0.1	9.951831
21.151700	0.1	9.980560
21.153367	0.1	10.005057
21.155033	0.1	10.022760
21.156700	0.1	10.033012
21.158367	0.1	10.036111
21.160033	0.1	10.031880
21.161700	0.1	10.019780
21.163367	0.1	9.999991
21.165033	0.1	9.974242
21.166700	0.1	9.944499
21.168367	0.1	9.911240
21.170033	0.1	9.872914
21.171700	0.1	9.827316
21.173367	0.1	9.773255
21.175033	0.1	9.711505
21.176700	0.1	9.644926
21.178367	0.1	9.577156
21.180033	0.1	9.509862
21.181700	0.1	9.441197
21.183367	0.1	9.368420
21.185033	0.1	9.291292
21.186700	0.1	9.212733
21.188367	0.1	9.135187
21.190033	0.1	9.058536
21.191700	0.1	8.980811
21.193367	0.1	8.900583
21.195033	0.1	8.818210
21.196700	0.1	8.736015
21.198367	0.1	8.656741
21.200033	0.1	8.581400
21.201700	0.1	8.509279
21.203367	0.1	8.439541
21.205033	0.1	8.373082
21.206700	0.1	8.312345
21.208367	0.1	8.258164
21.210033	0.1	8.208275
21.211700	0.1	8.159876
21.213367	0.1	8.110762
21.215033	0.1	8.060217
21.216700	0.1	8.009434
21.218367	0.1	7.961274
21.220033	0.1	7.918001
21.221700	0.1	7.880331
21.223367	0.1	7.847727
21.225033	0.1	7.819534
21.226700	0.1	7.795275
21.228367	0.1	7.775605
21.230033	0.1	7.761062
21.231700	0.1	7.750929
21.233367	0.1	7.744194
21.235033	0.1	7.740319
21.236700	0.1	7.738829
21.238367	0.1	7.739485
21.240033	0.1	7.742048
21.241700	0.1	7.745445
21.243367	0.1	7.748843
21.245033	0.1	7.752836
21.246700	0.1	7.758677
21.248367	0.1	7.767380
21.250033	0.1	7.779122
21.251700	0.1	7.793427
21.253367	0.1	7.808745
21.255033	0.1	7.823766
21.256700	0.1	7.837654
21.258367	0.1	7.849694
21.260033	0.1	7.860423
21.261700	0.1	7.871330
21.263367	0.1	7.883192
21.265033	0.1	7.894636
21.266700	0.1	7.903100
21.268367	0.1	7.907212
21.270033	0.1	7.907331
21.271700	0.1	7.904709
21.273367	0.1	7.900715
21.275033	0.1	7.896126
21.276700	0.1	7.891357
21.278367	0.1	7.886053
21.280033	0.1	7.879794
21.281700	0.1	7.872344
21.283367	0.1	7.862986
21.285033	0.1	7.850409
21.286700	0.1	7.833481
21.288367	0.1	7.811904
21.290033	0.1	7.786036
21.291700	0.1	7.755876
21.293367	0.1	7.722199
21.295033	0.1	7.687569
21.296700	0.1	7.654071
21.298367	0.1	7.621646
21.300033	0.1	7.589221
21.301700	0.1	7.556260
21.303367	0.1	7.522166
21.305033	0.1	7.486821
21.306700	0.1	7.450402
21.308367	0.1	7.412792
21.310033	0.1	7.373572
21.311700	0.1	7.333041
21.313367	0.1	7.292510
21.315033	0.1	7.252813
21.316700	0.1	7.214308
21.318367	0.1	7.177115
21.320033	0.1	7.140577
21.321700	0.1	7.102788
21.323367	0.1	7.062316
21.325033	0.1	7.020832
21.326700	0.1	6.981552
21.328367	0.1	6.946028
21.330033	0.1	6.913543
21.331700	0.1	6.882787
21.333367	0.1	6.852687
21.335033	0.1	6.822348
21.336700	0.1	6.791473
21.338367	0.1	6.759823
21.340033	0.1	6.727159
21.341700	0.1	6.694734
21.343367	0.1	6.664932
21.345033	0.1	6.639064
21.346700	0.1	6.615937
21.348367	0.1	6.593049
21.350033	0.1	6.568671
21.351700	0.1	6.543577
21.353367	0.1	6.520927
21.355033	0.1	6.502808
21.356700	0.1	6.488920
21.358367	0.1	6.477356
21.360033	0.1	6.466687
21.361700	0.1	6.456912
21.363367	0.1	6.448508
21.365033	0.1	6.441296
21.366700	0.1	6.434381
21.368367	0.1	6.426752
21.370033	0.1	6.417692
21.371700	0.1	6.407023
21.373367	0.1	6.395698
21.375033	0.1	6.385804
21.376700	0.1	6.378770
21.378367	0.1	6.373346
21.380033	0.1	6.367267
21.381700	0.1	6.360591
21.383367	0.1	6.355942
21.385033	0.1	6.355524
21.386700	0.1	6.358564
21.388367	0.1	6.362677
21.390033	0.1	6.365478
21.391700	0.1	6.365419
21.393367	0.1	6.362856
21.395033	0.1	6.359697
21.396700	0.1	6.356776
21.398367	0.1	6.354034
21.400033	0.1	6.352246
21.401700	0.1	6.352783
21.403367	0.1	6.355822
21.405033	0.1	6.360233
21.406700	0.1	6.364048
21.408367	0.1	6.365836
21.410033	0.1	6.365180
21.411700	0.1	6.362975
21.413367	0.1	6.361008
21.415033	0.1	6.360650
21.416700	0.1	6.361962
21.418367	0.1	6.363929
21.420033	0.1	6.365836
21.421700	0.1	6.368637
21.423367	0.1	6.373287
21.425033	0.1	6.378830
21.426700	0.1	6.382764
21.428367	0.1	6.383062
21.430033	0.1	6.379724
21.431700	0.1	6.374419
21.433367	0.1	6.368697
21.435033	0.1	6.363035
21.436700	0.1	6.357074
21.438367	0.1	6.350100
21.440033	0.1	6.343067
21.441700	0.1	6.338060
21.443367	0.1	6.336749
21.445033	0.1	6.338835
21.446700	0.1	6.341339
21.448367	0.1	6.341100
21.450033	0.1	6.337047
21.451700	0.1	6.329716
21.453367	0.1	6.319702
21.455033	0.1	6.307483
21.456700	0.1	6.293595
21.458367	0.1	6.278992
21.460033	0.1	6.264568
21.461700	0.1	6.249845
21.463367	0.1	6.233335
21.465033	0.1	6.214738
21.466700	0.1	6.195546
21.468367	0.1	6.177783
21.470033	0.1	6.162942
21.471700	0.1	6.150306
21.473367	0.1	6.137371
21.475033	0.1	6.121993
21.476700	0.1	6.103754
21.478367	0.1	6.083191
21.480033	0.1	6.061137
21.481700	0.1	6.038547
21.483367	0.1	6.017328
21.485033	0.1	5.998850
21.486700	0.1	5.983591
21.488367	0.1	5.970776
21.490033	0.1	5.958915
21.491700	0.1	5.946815
21.493367	0.1	5.934179
21.495033	0.1	5.920947
21.496700	0.1	5.906523
21.498367	0.1	5.890131
21.500033	0.1	5.871594
21.501700	0.1	5.851686
21.503367	0.1	5.831361
21.505033	0.1	5.812466
21.506700	0.1	5.796492
21.508367	0.1	5.783975
21.510033	0.1	5.774498
21.511700	0.1	5.767465
21.513367	0.1	5.761981
21.515033	0.1	5.756736
21.516700	0.1	5.750537
21.518367	0.1	5.742729
21.520033	0.1	5.733133
21.521700	0.1	5.721927
21.523367	0.1	5.709470
21.525033	0.1	5.697131
21.526700	0.1	5.686760
21.528367	0.1	5.679489
21.530033	0.1	5.674541
21.531700	0.1	5.669892
21.533367	0.1	5.665005
21.535033	0.1	5.661190
21.536700	0.1	5.659759
21.538367	0.1	5.660057
21.540033	0.1	5.660236
21.541700	0.1	5.658985
21.543367	0.1	5.656302
21.545033	0.1	5.653143
21.546700	0.1	5.650163
21.548367	0.1	5.647958
21.550033	0.1	5.647064
21.551700	0.1	5.647540
21.553367	0.1	5.648673
21.555033	0.1	5.649567
21.556700	0.1	5.649805
21.558367	0.1	5.649031
21.560033	0.1	5.647064
21.561700	0.1	5.645037
21.563367	0.1	5.644262
21.565033	0.1	5.644977
21.566700	0.1	5.646885
21.568367	0.1	5.650044
21.570033	0.1	5.654037
21.571700	0.1	5.657554
21.573367	0.1	5.659223
21.575033	0.1	5.659223
21.576700	0.1	5.659402
21.578367	0.1	5.661428
21.580033	0.1	5.665243
21.581700	0.1	5.670190
21.583367	0.1	5.675555
21.585033	0.1	5.680502
21.586700	0.1	5.684316
21.588367	0.1	5.687774
21.590033	0.1	5.692125
21.591700	0.1	5.697251
21.593367	0.1	5.701959
21.595033	0.1	5.706251
21.596700	0.1	5.711198
21.598367	0.1	5.717337
21.600033	0.1	5.723477
21.601700	0.1	5.728484
21.603367	0.1	5.732119
21.605033	0.1	5.735457
21.606700	0.1	5.739868
21.608367	0.1	5.746603
21.610033	0.1	5.755425
21.611700	0.1	5.764306
21.613367	0.1	5.771101
21.615033	0.1	5.775333
21.616700	0.1	5.778313
21.618367	0.1	5.781889
21.620033	0.1	5.787075
21.621700	0.1	5.793810
21.623367	0.1	5.801916
21.625033	0.1	5.811692
21.626700	0.1	5.822718
21.628367	0.1	5.834580
21.630033	0.1	5.847454
21.631700	0.1	5.861640
21.633367	0.1	5.876005
21.635033	0.1	5.888522
21.636700	0.1	5.898357
21.638367	0.1	5.906701
21.640033	0.1	5.914927
21.641700	0.1	5.923629
21.643367	0.1	5.933702
21.645033	0.1	5.945325
21.646700	0.1	5.957008
21.648367	0.1	5.966902
21.650033	0.1	5.975068
21.651700	0.1	5.983174
21.653367	0.1	5.993307
21.655033	0.1	6.006599
21.656700	0.1	6.023229
21.658367	0.1	6.042362
21.660033	0.1	6.062270
21.661700	0.1	6.081403
21.663367	0.1	6.098688
21.665033	0.1	6.114781
21.666700	0.1	6.131888
21.668367	0.1	6.152451
21.670033	0.1	6.176830
21.671700	0.1	6.202758
21.673367	0.1	6.227374
21.675033	0.1	6.249845
21.676700	0.1	6.272197
21.678367	0.1	6.297470
21.680033	0.1	6.327689
21.681700	0.1	6.362856
21.683367	0.1	6.401241
21.685033	0.1	6.440401
21.686700	0.1	6.478489
21.688367	0.1	6.514311
21.690033	0.1	6.547809
21.691700	0.1	6.580174
21.693367	0.1	6.613434
21.695033	0.1	6.648779
21.696700	0.1	6.686390
21.698367	0.1	6.725610
21.700033	0.1	6.765008
21.701700	0.1	6.803334
21.703367	0.1	6.840647
21.705033	0.1	6.876827
21.706700	0.1	6.911517
21.708367	0.1	6.945134
21.710033	0.1	6.977439
21.711700	0.1	7.007122
21.713367	0.1	7.033050
21.715033	0.1	7.056356
21.716700	0.1	7.079244
21.718367	0.1	7.102848
21.720033	0.1	7.126987
21.721700	0.1	7.151068
21.723367	0.1	7.173717
21.725033	0.1	7.193387
21.726700	0.1	7.209421
21.728367	0.1	7.221699
21.730033	0.1	7.229686
21.731700	0.1	7.231832
21.733367	0.1	7.226527
21.735033	0.1	7.213772
21.736700	0.1	7.195652
21.738367	0.1	7.174612
21.740033	0.1	7.152200
21.741700	0.1	7.128597
21.743367	0.1	7.102848
21.745033	0.1	7.073939
21.746700	0.1	7.041932
21.748367	0.1	7.007659
21.750033	0.1	6.970466
21.751700	0.1	6.928027
21.753367	0.1	6.878674
21.755033	0.1	6.823719
21.756700	0.1	6.766797
21.758367	0.1	6.710172
21.760033	0.1	6.653965
21.761700	0.1	6.596506
21.763367	0.1	6.536186
21.765033	0.1	6.473124
21.766700	0.1	6.408513
21.768367	0.1	6.343782
21.770033	0.1	6.280125
21.771700	0.1	6.218613
21.773367	0.1	6.159366
21.775033	0.1	6.101251
21.776700	0.1	6.042362
21.778367	0.1	5.981565
21.780033	0.1	5.919159
21.781700	0.1	5.856693
21.783367	0.1	5.796075
21.785033	0.1	5.738438
21.786700	0.1	5.684257
21.788367	0.1	5.632878
21.790033	0.1	5.583525
21.791700	0.1	5.535603
21.793367	0.1	5.488456
21.795033	0.1	5.440951
21.796700	0.1	5.393207
21.798367	0.1	5.346954
21.800033	0.1	5.304456
21.801700	0.1	5.267442
21.803367	0.1	5.236149
21.805033	0.1	5.208016
21.806700	0.1	5.179584
21.808367	0.1	5.148828
21.810033	0.1	5.116940
21.811700	0.1	5.086661
21.813367	0.1	5.059541
21.815033	0.1	5.034983
21.816700	0.1	5.011738
21.818367	0.1	4.990518
21.820033	0.1	4.973352
21.821700	0.1	4.961133
21.823367	0.1	4.952908
21.825033	0.1	4.946113
21.826700	0.1	4.938722
21.828367	0.1	4.930318
21.830033	0.1	4.921913
21.831700	0.1	4.914880
21.833367	0.1	4.908979
21.835033	0.1	4.902780
21.836700	0.1	4.895926
21.838367	0.1	4.889667
21.840033	0.1	4.885495
21.841700	0.1	4.883647
21.843367	0.1	4.883468
21.845033	0.1	4.883468
21.846700	0.1	4.882634
21.848367	0.1	4.881025
21.850033	0.1	4.880250
21.851700	0.1	4.881382
21.853367	0.1	4.884303
21.855033	0.1	4.888714
21.856700	0.1	4.894436
21.858367	0.1	4.901171
21.860033	0.1	4.907906
21.861700	0.1	4.913450
21.863367	0.1	4.917324
21.865033	0.1	4.919529
21.866700	0.1	4.920125
21.868367	0.1	4.920721
21.870033	0.1	4.923761
21.871700	0.1	4.930914
21.873367	0.1	4.941285
21.875033	0.1	4.951120
21.876700	0.1	4.957378
21.878367	0.1	4.960239
21.880033	0.1	4.961849
21.881700	0.1	4.962862
21.883367	0.1	4.963041
21.885033	0.1	4.962802
21.886700	0.1	4.963279
21.888367	0.1	4.965246
21.890033	0.1	4.969418
21.891700	0.1	4.976869
21.893367	0.1	4.987479
21.895033	0.1	5.000055
21.896700	0.1	5.011976
21.898367	0.1	5.020917
21.900033	0.1	5.026222
21.901700	0.1	5.029023
21.903367	0.1	5.030513
21.905033	0.1	5.029977
21.906700	0.1	5.025804
21.908367	0.1	5.018652
21.910033	0.1	5.011678
21.911700	0.1	5.007744
21.913367	0.1	5.007506
21.915033	0.1	5.009532
21.916700	0.1	5.012095
21.918367	0.1	5.014241
21.920033	0.1	5.015850
21.921700	0.1	5.016744
21.923367	0.1	5.016148
21.925033	0.1	5.012811
21.926700	0.1	5.006612
21.928367	0.1	4.999876
21.930033	0.1	4.994810
21.931700	0.1	4.992128
21.933367	0.1	4.991234
21.935033	0.1	4.990697
21.936700	0.1	4.988849
21.938367	0.1	4.985571
21.940033	0.1	4.981995
21.941700	0.1	4.979194
21.943367	0.1	4.976034
21.945033	0.1	4.970372
21.946700	0.1	4.961729
21.948367	0.1	4.951656
21.950033	0.1	4.942358
21.951700	0.1	4.935324
21.953367	0.1	4.930854
21.955033	0.1	4.928112
21.956700	0.1	4.926205
21.958367	0.1	4.925192
21.960033	0.1	4.925251
21.961700	0.1	4.925490
21.963367	0.1	4.923404
21.965033	0.1	4.917801
21.966700	0.1	4.910410
21.968367	0.1	4.905045
21.970033	0.1	4.903972
21.971700	0.1	4.906476
21.973367	0.1	4.910291
21.975033	0.1	4.913032
21.976700	0.1	4.913450
21.978367	0.1	4.912257
21.980033	0.1	4.911661
21.981700	0.1	4.912496
21.983367	0.1	4.913986
21.985033	0.1	4.915178
21.986700	0.1	4.916370
21.988367	0.1	4.919291
21.990033	0.1	4.924596
21.991700	0.1	4.930854
21.993367	0.1	4.935682
21.995033	0.1	4.937649
21.996700	0.1	4.937411
21.998367	0.1	4.937113
22.000033	0.1	4.939199
22.001700	0.1	4.944742
22.003367	0.1	4.952967
22.005033	0.1	4.961610
22.006700	0.1	4.970134
22.008367	0.1	4.979670
22.010033	0.1	4.991114
22.011700	0.1	5.003393
22.013367	0.1	5.014360
22.015033	0.1	5.022645
22.016700	0.1	5.028546
22.018367	0.1	5.033374
22.020033	0.1	5.038083
22.021700	0.1	5.043447
22.023367	0.1	5.049825
22.025033	0.1	5.057514
22.026700	0.1	5.067528
22.028367	0.1	5.082071
22.030033	0.1	5.102277
22.031700	0.1	5.126119
22.033367	0.1	5.149544
22.035033	0.1	5.169511
22.036700	0.1	5.185545
22.038367	0.1	5.200267
22.040033	0.1	5.217612
22.041700	0.1	5.239666
22.043367	0.1	5.265355
22.045033	0.1	5.293191
22.046700	0.1	5.322874
22.048367	0.1	5.353749
22.050033	0.1	5.383849
22.051700	0.1	5.410910
22.053367	0.1	5.435407
22.055033	0.1	5.460441
22.056700	0.1	5.489111
22.058367	0.1	5.521715
22.060033	0.1	5.556524
22.061700	0.1	5.591929
22.063367	0.1	5.627394
22.065033	0.1	5.662978
22.066700	0.1	5.699694
22.068367	0.1	5.738676
22.070033	0.1	5.778730
22.071700	0.1	5.817175
22.073367	0.1	5.851746
22.075033	0.1	5.881667
22.076700	0.1	5.907476
22.078367	0.1	5.930841
22.080033	0.1	5.952955
22.081700	0.1	5.974353
22.083367	0.1	5.995334
22.085033	0.1	6.015838
22.086700	0.1	6.035447
22.088367	0.1	6.053925
22.090033	0.1	6.070972
22.091700	0.1	6.086469
22.093367	0.1	6.100357
22.095033	0.1	6.112695
22.096700	0.1	6.122887
22.098367	0.1	6.129444
22.100033	0.1	6.131351
22.101700	0.1	6.128013
22.103367	0.1	6.120026
22.105033	0.1	6.108880
22.106700	0.1	6.096006
22.108367	0.1	6.081403
22.110033	0.1	6.064237
22.111700	0.1	6.043852
22.113367	0.1	6.020189
22.115033	0.1	5.993069
22.116700	0.1	5.962134
22.118367	0.1	5.927921
22.120033	0.1	5.892694
22.121700	0.1	5.858004
22.123367	0.1	5.823136
22.125033	0.1	5.786777
22.126700	0.1	5.749226
22.128367	0.1	5.711317
22.130033	0.1	5.672157
22.131700	0.1	5.629838
22.133367	0.1	5.584061
22.135033	0.1	5.537153
22.136700	0.1	5.492032
22.138367	0.1	5.450130
22.140033	0.1	5.410970
22.141700	0.1	5.373001
22.143367	0.1	5.335152
22.145033	0.1	5.297959
22.146700	0.1	5.262852
22.148367	0.1	5.231142
22.150033	0.1	5.203069
22.151700	0.1	5.177856
22.153367	0.1	5.155027
22.155033	0.1	5.134523
22.156700	0.1	5.114913
22.158367	0.1	5.095244
22.160033	0.1	5.076766
22.161700	0.1	5.061269
22.163367	0.1	5.048752
22.165033	0.1	5.038143
22.166700	0.1	5.028367
22.168367	0.1	5.019486
22.170033	0.1	5.013109
22.171700	0.1	5.010128
22.173367	0.1	5.009771
22.175033	0.1	5.010009
22.176700	0.1	5.009651
22.178367	0.1	5.009651
22.180033	0.1	5.011916
22.181700	0.1	5.017639
22.183367	0.1	5.027473
22.185033	0.1	5.041182
22.186700	0.1	5.057276
22.188367	0.1	5.074025
22.190033	0.1	5.091429
22.191700	0.1	5.109668
22.193367	0.1	5.128563
22.195033	0.1	5.148232
22.196700	0.1	5.170167
22.198367	0.1	5.195916
22.200033	0.1	5.225659
22.201700	0.1	5.257786
22.203367	0.1	5.289018
22.205033	0.1	5.316615
22.206700	0.1	5.340517
22.208367	0.1	5.362928
22.210033	0.1	5.385340
22.211700	0.1	5.408645
22.213367	0.1	5.434037
22.215033	0.1	5.463064
22.216700	0.1	5.495668
22.218367	0.1	5.529702
22.220033	0.1	5.563200
22.221700	0.1	5.595506
22.223367	0.1	5.627275
22.225033	0.1	5.659104
22.226700	0.1	5.690456
22.228367	0.1	5.720437
22.230033	0.1	5.748570
22.231700	0.1	5.775392
22.233367	0.1	5.802214
22.235033	0.1	5.829156
22.236700	0.1	5.853713
22.238367	0.1	5.873382
22.240033	0.1	5.887688
22.241700	0.1	5.897880
22.243367	0.1	5.904854
22.245033	0.1	5.908668
22.246700	0.1	5.909562
22.248367	0.1	5.908013
22.250033	0.1	5.904615
22.251700	0.1	5.900324
22.253367	0.1	5.895675
22.255033	0.1	5.890608
22.256700	0.1	5.884946
22.258367	0.1	5.878568
22.260033	0.1	5.871356
22.261700	0.1	5.862475
22.263367	0.1	5.850017
22.265033	0.1	5.831361
22.266700	0.1	5.805433
22.268367	0.1	5.774320
22.270033	0.1	5.740583
22.271700	0.1	5.704999
22.273367	0.1	5.667270
22.275033	0.1	5.628467
22.276700	0.1	5.590022
22.278367	0.1	5.552531
22.280033	0.1	5.514443
22.281700	0.1	5.473972
22.283367	0.1	5.430281
22.285033	0.1	5.384207
22.286700	0.1	5.337358
22.288367	0.1	5.291879
22.290033	0.1	5.249739
22.291700	0.1	5.211771
22.293367	0.1	5.176068
22.295033	0.1	5.139590
22.296700	0.1	5.101085
22.298367	0.1	5.061567
22.300033	0.1	5.022824
22.301700	0.1	4.986048
22.303367	0.1	4.952014
22.305033	0.1	4.920602
22.306700	0.1	4.890859
22.308367	0.1	4.861594
22.310033	0.1	4.832745
22.311700	0.1	4.804850
22.313367	0.1	4.777551
22.315033	0.1	4.750550
22.316700	0.1	4.724384
22.318367	0.1	4.700303
22.320033	0.1	4.679799
22.321700	0.1	4.664302
22.323367	0.1	4.654646
22.325033	0.1	4.650593
22.326700	0.1	4.650891
22.328367	0.1	4.654229
22.330033	0.1	4.658938
22.331700	0.1	4.663170
22.333367	0.1	4.666209
22.335033	0.1	4.668117
22.336700	0.1	4.669667
22.338367	0.1	4.671932
22.340033	0.1	4.676938
22.341700	0.1	4.685879
22.343367	0.1	4.697979
22.345033	0.1	4.711449
22.346700	0.1	4.726231
22.348367	0.1	4.744113
22.350033	0.1	4.767120
22.351700	0.1	4.795373
22.353367	0.1	4.826784
22.355033	0.1	4.858971
22.356700	0.1	4.890621
22.358367	0.1	4.922271
22.360033	0.1	4.955352
22.361700	0.1	4.991055
22.363367	0.1	5.029500
22.365033	0.1	5.070389
22.366700	0.1	5.113721
22.368367	0.1	5.159855
22.370033	0.1	5.208493
22.371700	0.1	5.259753
22.373367	0.1	5.314887
22.375033	0.1	5.374372
22.376700	0.1	5.437196
22.378367	0.1	5.501509
22.380033	0.1	5.566657
22.381700	0.1	5.632997
22.383367	0.1	5.701721
22.385033	0.1	5.774677
22.386700	0.1	5.854428
22.388367	0.1	5.941928
22.390033	0.1	6.035090
22.391700	0.1	6.130875
22.393367	0.1	6.228030
22.395033	0.1	6.327510
22.396700	0.1	6.431401
22.398367	0.1	6.541133
22.400033	0.1	6.656945
22.401700	0.1	6.777764
22.403367	0.1	6.903053
22.405033	0.1	7.033945
22.406700	0.1	7.172943
22.408367	0.1	7.321179
22.410033	0.1	7.477046
22.411700	0.1	7.638276
22.413367	0.1	7.804335
22.415033	0.1	7.977129
22.416700	0.1	8.158923
22.418367	0.1	8.349896
22.420033	0.1	8.548260
22.421700	0.1	8.752764
22.423367	0.1	8.964301
22.425033	0.1	9.185672
22.426700	0.1	9.419621
22.428367	0.1	9.666145
22.430033	0.1	9.923280
22.431700	0.1	10.189772
22.433367	0.1	10.466099
22.435033	0.1	10.753930
22.436700	0.1	11.055768
22.438367	0.1	11.374117
22.440033	0.1	11.709810
22.441700	0.1	12.061299
22.443367	0.1	12.426317
22.445033	0.1	12.803853
22.446700	0.1	13.194979
22.448367	0.1	13.602258
22.450033	0.1	14.028252
22.451700	0.1	14.473916
22.453367	0.1	14.938415
22.455033	0.1	15.421213
22.456700	0.1	15.923739
22.458367	0.1	16.448737
22.460033	0.1	16.999007
22.461700	0.1	17.575801
22.463367	0.1	18.177749
22.465033	0.1	18.801154
22.466700	0.1	19.443990
22.468367	0.1	20.109237
22.470033	0.1	20.802559
22.471700	0.1	21.528365
22.473367	0.1	22.286893
22.475033	0.1	23.075463
22.476700	0.1	23.891987
22.478367	0.1	24.737300
22.480033	0.1	25.613369
22.481700	0.1	26.520909
22.483367	0.1	27.459742
22.485033	0.1	28.431179
22.486700	0.1	29.438199
22.488367	0.1	30.483069
22.490033	0.1	31.567277
22.491700	0.1	32.692792
22.493367	0.1	33.861639
22.495033	0.1	35.073998
22.496700	0.1	36.330225
22.498367	0.1	37.632766
22.500033	0.1	38.985970
22.501700	0.1	40.393653
22.503367	0.1	41.857841
22.505033	0.1	43.379727
22.506700	0.1	44.961336
22.508367	0.1	46.605769
22.510033	0.1	48.317256
22.511700	0.1	50.100091
22.513367	0.1	51.957372
22.515033	0.1	53.891364
22.516700	0.1	55.905643
22.518367	0.1	58.005575
22.520033	0.1	60.196701
22.521700	0.1	62.484208
22.523367	0.1	64.871494
22.525033	0.1	67.359392
22.526700	0.1	69.946830
22.528367	0.1	72.632615
22.530033	0.1	75.417344
22.531700	0.1	78.303699
22.533367	0.1	81.294541
22.535033	0.1	84.389930
22.536700	0.1	87.585574
22.538367	0.1	90.874916
22.540033	0.1	94.252652
22.541700	0.1	97.714192
22.543367	0.1	101.252383
22.545033	0.1	104.857868
22.546700	0.1	108.519561
22.548367	0.1	112.223870
22.550033	0.1	115.955300
22.551700	0.1	119.698532
22.553367	0.1	123.439319
22.555033	0.1	127.163597
22.556700	0.1	130.855926
22.558367	0.1	134.499558
22.560033	0.1	138.076790
22.561700	0.1	141.569802
22.563367	0.1	144.959339
22.565033	0.1	148.223886
22.566700	0.1	151.341030
22.568367	0.1	154.289553
22.570033	0.1	157.050202
22.571700	0.1	159.605930
22.573367	0.1	161.941419
22.575033	0.1	164.041827
22.576700	0.1	165.892074
22.578367	0.1	167.477677
22.580033	0.1	168.786655
22.581700	0.1	169.811319
22.583367	0.1	170.547555
22.585033	0.1	170.992563
22.586700	0.1	171.142886
22.588367	0.1	170.993934
22.590033	0.1	170.541356
22.591700	0.1	169.784258
22.593367	0.1	168.726752
22.595033	0.1	167.378138
22.596700	0.1	165.751229
22.598367	0.1	163.858960
22.600033	0.1	161.711166
22.601700	0.1	159.317145
22.603367	0.1	156.688759
22.605033	0.1	153.840134
22.606700	0.1	150.788316
22.608367	0.1	147.552737
22.610033	0.1	144.152054
22.611700	0.1	140.602299
22.613367	0.1	136.918672
22.615033	0.1	133.117863
22.616700	0.1	129.218646
22.618367	0.1	125.240453
22.620033	0.1	121.201165
22.621700	0.1	117.116756
22.623367	0.1	113.002247
22.625033	0.1	108.874268
22.626700	0.1	104.751236
22.628367	0.1	100.650197
22.630033	0.1	96.585339
22.631700	0.1	92.568939
22.633367	0.1	88.613158
22.635033	0.1	84.729259
22.636700	0.1	80.926185
22.638367	0.1	77.210312
22.640033	0.1	73.586707
22.641700	0.1	70.060973
22.643367	0.1	66.640083
22.645033	0.1	63.332561
22.646700	0.1	60.147229
22.648367	0.1	57.089451
22.650033	0.1	54.159108
22.651700	0.1	51.353100
22.653367	0.1	48.669758
22.655033	0.1	46.110394
22.656700	0.1	43.677452
22.658367	0.1	41.371706
22.660033	0.1	39.190712
22.661700	0.1	37.131491
22.663367	0.1	35.192134
22.665033	0.1	33.371391
22.666700	0.1	31.667652
22.668367	0.1	30.078055
22.670033	0.1	28.597953
22.671700	0.1	27.222218
22.673367	0.1	25.946559
22.675033	0.1	24.768116
22.676700	0.1	23.683669
22.678367	0.1	22.688629
22.680033	0.1	21.778466
22.681700	0.1	20.950676
22.683367	0.1	20.203234
22.685033	0.1	19.532741
22.686700	0.1	18.935026
22.688367	0.1	18.405915
22.690033	0.1	17.941118
22.691700	0.1	17.536105
22.693367	0.1	17.187477
22.695033	0.1	16.893447
22.696700	0.1	16.651929
22.698367	0.1	16.459287
22.700033	0.1	16.311229
22.701700	0.1	16.204239
22.703367	0.1	16.135932
22.705033	0.1	16.104580
22.706700	0.1	16.108633
22.708367	0.1	16.146482
22.710033	0.1	16.216637
22.711700	0.1	16.316951
22.713367	0.1	16.444267
22.715033	0.1	16.595126
22.716700	0.1	16.767205
22.718367	0.1	16.959549
22.720033	0.1	17.171503
22.721700	0.1	17.400623
22.723367	0.1	17.642976
22.725033	0.1	17.894388
22.726700	0.1	18.152357
22.728367	0.1	18.415869
22.730033	0.1	18.684925
22.731700	0.1	18.958570
22.733367	0.1	19.233586
22.735033	0.1	19.504966
22.736700	0.1	19.768597
22.738367	0.1	20.022215
22.740033	0.1	20.264984
22.741700	0.1	20.496072
22.743367	0.1	20.714344
22.745033	0.1	20.918371
22.746700	0.1	21.107138
22.748367	0.1	21.279336
22.750033	0.1	21.431805
22.751700	0.1	21.560730
22.753367	0.1	21.662833
22.755033	0.1	21.735968
22.756700	0.1	21.779479
22.758367	0.1	21.795155
22.760033	0.1	21.785797
22.761700	0.1	21.752240
22.763367	0.1	21.692039
22.765033	0.1	21.602751
22.766700	0.1	21.484376
22.768367	0.1	21.338226
22.770033	0.1	21.165491
22.771700	0.1	20.966770
22.773367	0.1	20.741404
22.775033	0.1	20.488323
22.776700	0.1	20.208956
22.778367	0.1	19.906582
22.780033	0.1	19.582869
22.781700	0.1	19.237937
22.783367	0.1	18.872739
22.785033	0.1	18.490852
22.786700	0.1	18.097104
22.788367	0.1	17.694594
22.790033	0.1	17.284156
22.791700	0.1	16.864599
22.793367	0.1	16.435565
22.795033	0.1	15.998543
22.796700	0.1	15.556038
22.798367	0.1	15.109719
22.800033	0.1	14.660777
22.801700	0.1	14.210881
22.803367	0.1	13.763131
22.805033	0.1	13.321520
22.806700	0.1	12.889148
22.808367	0.1	12.466610
22.810033	0.1	12.052656
22.811700	0.1	11.646033
22.813367	0.1	11.247040
22.815033	0.1	10.857225
22.816700	0.1	10.477842
22.818367	0.1	10.110081
22.820033	0.1	9.755254
22.821700	0.1	9.414316
22.823367	0.1	9.087027
22.825033	0.1	8.773208
22.826700	0.1	8.473754
22.828367	0.1	8.189738
22.830033	0.1	7.920981
22.831700	0.1	7.666409
22.833367	0.1	7.423997
22.835033	0.1	7.192016
22.836700	0.1	6.970525
22.838367	0.1	6.761015
22.840033	0.1	6.565333
22.841700	0.1	6.383837
22.843367	0.1	6.214619
22.845033	0.1	6.055415
22.846700	0.1	5.905807
22.848367	0.1	5.766929
22.850033	0.1	5.638540
22.851700	0.1	5.518914
22.853367	0.1	5.406738
22.855033	0.1	5.302191
22.856700	0.1	5.206406
22.858367	0.1	5.120397
22.860033	0.1	5.044103
22.861700	0.1	4.975617
22.863367	0.1	4.911721
22.865033	0.1	4.849732
22.866700	0.1	4.788399
22.868367	0.1	4.728198
22.870033	0.1	4.670978
22.871700	0.1	4.618526
22.873367	0.1	4.571379
22.875033	0.1	4.529357
22.876700	0.1	4.492045
22.878367	0.1	4.458249
22.880033	0.1	4.426778
22.881700	0.1	4.397989
22.883367	0.1	4.372716
22.885033	0.1	4.351199
22.886700	0.1	4.333258
22.888367	0.1	4.318595
22.890033	0.1	4.306197
22.891700	0.1	4.294634
22.893367	0.1	4.282952
22.895033	0.1	4.270911
22.896700	0.1	4.259050
22.898367	0.1	4.247666
22.900033	0.1	4.236460
22.901700	0.1	4.225910
22.903367	0.1	4.217327
22.905033	0.1	4.211188
22.906700	0.1	4.206360
22.908367	0.1	4.201532
22.910033	0.1	4.196108
22.911700	0.1	4.191339
22.913367	0.1	4.189611
22.915033	0.1	4.192353
22.916700	0.1	4.198551
22.918367	0.1	4.205883
22.920033	0.1	4.211903
22.921700	0.1	4.215956
22.923367	0.1	4.219890
22.925033	0.1	4.226327
22.926700	0.1	4.236996
22.928367	0.1	4.251480
22.930033	0.1	4.267872
22.931700	0.1	4.284084
22.933367	0.1	4.299224
22.935033	0.1	4.314363
22.936700	0.1	4.330695
22.938367	0.1	4.348576
22.940033	0.1	4.367173
22.941700	0.1	4.385591
22.943367	0.1	4.404247
22.945033	0.1	4.425407
22.946700	0.1	4.450321
22.948367	0.1	4.478395
22.950033	0.1	4.507363
22.951700	0.1	4.535437
22.953367	0.1	4.563093
22.955033	0.1	4.593015
22.956700	0.1	4.627526
22.958367	0.1	4.665852
22.960033	0.1	4.704654
22.961700	0.1	4.742444
22.963367	0.1	4.780352
22.965033	0.1	4.819632
22.966700	0.1	4.860103
22.968367	0.1	4.901409
22.970033	0.1	4.944325
22.971700	0.1	4.990161
22.973367	0.1	5.039275
22.975033	0.1	5.091429
22.976700	0.1	5.145729
22.978367	0.1	5.200804
22.980033	0.1	5.256117
22.981700	0.1	5.312205
22.983367	0.1	5.370200
22.985033	0.1	5.430758
22.986700	0.1	5.495131
22.988367	0.1	5.565107
22.990033	0.1	5.641222
22.991700	0.1	5.722106
22.993367	0.1	5.806744
22.995033	0.1	5.895555
22.996700	0.1	5.988658
22.998367	0.1	6.084681
23.000033	0.1	6.181538
23.001700	0.1	6.278158
23.003367	0.1	6.375552
23.005033	0.1	6.475807
23.006700	0.1	6.580949
23.008367	0.1	6.692470
23.010033	0.1	6.811142
23.011700	0.1	6.936491
23.013367	0.1	7.067144
23.015033	0.1	7.200957
23.016700	0.1	7.336915
23.018367	0.1	7.475734
23.020033	0.1	7.618845
23.021700	0.1	7.767201
23.023367	0.1	7.920444
23.025033	0.1	8.077562
23.026700	0.1	8.236945
23.028367	0.1	8.397878
23.030033	0.1	8.561433
23.031700	0.1	8.729637
23.033367	0.1	8.902193
23.035033	0.1	9.075702
23.036700	0.1	9.246648
23.038367	0.1	9.413601
23.040033	0.1	9.576738
23.041700	0.1	9.736360
23.043367	0.1	9.892405
23.045033	0.1	10.043741
23.046700	0.1	10.188878
23.048367	0.1	10.327459
23.050033	0.1	10.459901
23.051700	0.1	10.586799
23.053367	0.1	10.706902
23.055033	0.1	10.816396
23.056700	0.1	10.912002
23.058367	0.1	10.992587
23.060033	0.1	11.059941
23.061700	0.1	11.116744
23.063367	0.1	11.164189
23.065033	0.1	11.200190
23.066700	0.1	11.221529
23.068367	0.1	11.225939
23.070033	0.1	11.213422
23.071700	0.1	11.185051
23.073367	0.1	11.141599
23.075033	0.1	11.082829
23.076700	0.1	11.009277
23.078367	0.1	10.923267
23.080033	0.1	10.827006
23.081700	0.1	10.720850
23.083367	0.1	10.603309
23.085033	0.1	10.472119
23.086700	0.1	10.326148
23.088367	0.1	10.168076
23.090033	0.1	10.002375
23.091700	0.1	9.831370
23.093367	0.1	9.653509
23.095033	0.1	9.466470
23.096700	0.1	9.270609
23.098367	0.1	9.068966
23.100033	0.1	8.864463
23.101700	0.1	8.659304
23.103367	0.1	8.454502
23.105033	0.1	8.249999
23.106700	0.1	8.045078
23.108367	0.1	7.839442
23.110033	0.1	7.634223
23.111700	0.1	7.431329
23.113367	0.1	7.232607
23.115033	0.1	7.039011
23.116700	0.1	6.851435
23.118367	0.1	6.670237
23.120033	0.1	6.496013
23.121700	0.1	6.329298
23.123367	0.1	6.169021
23.125033	0.1	6.012977
23.126700	0.1	5.859673
23.128367	0.1	5.710185
23.130033	0.1	5.567432
23.131700	0.1	5.434096
23.133367	0.1	5.310238
23.135033	0.1	5.194187
23.136700	0.1	5.084753
23.138367	0.1	4.981757
23.140033	0.1	4.885733
23.141700	0.1	4.796326
23.143367	0.1	4.711628
23.145033	0.1	4.629731
23.146700	0.1	4.550040
23.148367	0.1	4.473508
23.150033	0.1	4.401744
23.151700	0.1	4.335881
23.153367	0.1	4.275799
23.155033	0.1	4.220903
23.156700	0.1	4.170895
23.158367	0.1	4.125893
23.160033	0.1	4.085958
23.161700	0.1	4.050195
23.163367	0.1	4.017174
23.165033	0.1	3.985584
23.166700	0.1	3.954768
23.168367	0.1	3.924728
23.170033	0.1	3.895223
23.171700	0.1	3.865421
23.173367	0.1	3.835678
23.175033	0.1	3.808856
23.176700	0.1	3.786981
23.178367	0.1	3.769040
23.180033	0.1	3.752947
23.181700	0.1	3.737688
23.183367	0.1	3.723741
23.185033	0.1	3.712177
23.186700	0.1	3.703535
23.188367	0.1	3.696740
23.190033	0.1	3.690481
23.191700	0.1	3.684879
23.193367	0.1	3.680527
23.195033	0.1	3.676772
23.196700	0.1	3.671825
23.198367	0.1	3.664017
23.200033	0.1	3.652752
23.201700	0.1	3.638983
23.203367	0.1	3.625155
23.205033	0.1	3.614664
23.206700	0.1	3.609479
23.208367	0.1	3.609061
23.210033	0.1	3.610373
23.211700	0.1	3.610790
23.213367	0.1	3.609419
23.215033	0.1	3.606916
23.216700	0.1	3.604591
23.218367	0.1	3.603399
23.220033	0.1	3.603399
23.221700	0.1	3.603816
23.223367	0.1	3.603101
23.225033	0.1	3.600240
23.226700	0.1	3.596604
23.228367	0.1	3.594935
23.230033	0.1	3.596723
23.231700	0.1	3.600657
23.233367	0.1	3.603935
23.235033	0.1	3.604353
23.236700	0.1	3.601849
23.238367	0.1	3.599048
23.240033	0.1	3.598929
23.241700	0.1	3.601611
23.243367	0.1	3.605128
23.245033	0.1	3.607452
23.246700	0.1	3.607989
23.248367	0.1	3.607571
23.250033	0.1	3.608167
23.251700	0.1	3.611863
23.253367	0.1	3.619611
23.255033	0.1	3.629685
23.256700	0.1	3.638387
23.258367	0.1	3.643871
23.260033	0.1	3.647387
23.261700	0.1	3.651321
23.263367	0.1	3.656745
23.265033	0.1	3.663540
23.266700	0.1	3.670812
23.268367	0.1	3.676951
23.270033	0.1	3.681958
23.271700	0.1	3.687024
23.273367	0.1	3.693044
23.275033	0.1	3.699720
23.276700	0.1	3.706038
23.278367	0.1	3.711343
23.280033	0.1	3.716111
23.281700	0.1	3.720701
23.283367	0.1	3.724933
23.285033	0.1	3.728450
23.286700	0.1	3.731907
23.288367	0.1	3.736496
23.290033	0.1	3.742039
23.291700	0.1	3.745854
23.293367	0.1	3.745854
23.295033	0.1	3.743172
23.296700	0.1	3.740669
23.298367	0.1	3.740251
23.300033	0.1	3.740907
23.301700	0.1	3.740907
23.303367	0.1	3.739774
23.305033	0.1	3.737331
23.306700	0.1	3.733278
23.308367	0.1	3.728211
23.310033	0.1	3.723443
23.311700	0.1	3.719926
23.313367	0.1	3.717423
23.315033	0.1	3.715217
23.316700	0.1	3.712714
23.318367	0.1	3.710091
23.320033	0.1	3.707767
23.321700	0.1	3.705025
23.323367	0.1	3.701270
23.325033	0.1	3.696680
23.326700	0.1	3.691733
23.328367	0.1	3.685355
23.330033	0.1	3.676295
23.331700	0.1	3.665090
23.333367	0.1	3.654242
23.335033	0.1	3.646016
23.336700	0.1	3.639817
23.338367	0.1	3.632903
23.340033	0.1	3.623784
23.341700	0.1	3.613413
23.343367	0.1	3.604233
23.345033	0.1	3.598094
23.346700	0.1	3.594220
23.348367	0.1	3.589809
23.350033	0.1	3.582716
23.351700	0.1	3.574491
23.353367	0.1	3.568828
23.355033	0.1	3.568411
23.356700	0.1	3.573001
23.358367	0.1	3.580332
23.360033	0.1	3.587365
23.361700	0.1	3.591657
23.363367	0.1	3.592134
23.365033	0.1	3.589094
23.366700	0.1	3.584445
23.368367	0.1	3.579974
23.370033	0.1	3.577233
23.371700	0.1	3.577531
23.373367	0.1	3.581524
23.375033	0.1	3.587365
23.376700	0.1	3.592432
23.378367	0.1	3.595650
23.380033	0.1	3.599346
23.381700	0.1	3.606141
23.383367	0.1	3.615916
23.385033	0.1	3.625930
23.386700	0.1	3.632844
23.388367	0.1	3.635943
23.390033	0.1	3.638029
23.391700	0.1	3.642082
23.393367	0.1	3.647447
23.395033	0.1	3.651917
23.396700	0.1	3.655792
23.398367	0.1	3.661633
23.400033	0.1	3.671050
23.401700	0.1	3.684044
23.403367	0.1	3.698945
23.405033	0.1	3.713310
23.406700	0.1	3.724814
23.408367	0.1	3.732443
23.410033	0.1	3.736258
23.411700	0.1	3.738046
23.413367	0.1	3.740907
23.415033	0.1	3.747463
23.416700	0.1	3.757119
23.418367	0.1	3.766597
23.420033	0.1	3.773749
23.421700	0.1	3.779352
23.423367	0.1	3.785432
23.425033	0.1	3.792823
23.426700	0.1	3.800094
23.428367	0.1	3.805220
23.430033	0.1	3.807366
23.431700	0.1	3.808201
23.433367	0.1	3.809035
23.435033	0.1	3.809571
23.436700	0.1	3.808201
23.438367	0.1	3.804088
23.440033	0.1	3.798425
23.441700	0.1	3.793657
23.443367	0.1	3.791332
23.445033	0.1	3.790736
23.446700	0.1	3.790021
23.448367	0.1	3.787458
23.450033	0.1	3.783405
23.451700	0.1	3.779292
23.453367	0.1	3.775835
23.455033	0.1	3.771544
23.456700	0.1	3.763616
23.458367	0.1	3.750801
23.460033	0.1	3.734887
23.461700	0.1	3.719151
23.463367	0.1	3.705740
23.465033	0.1	3.694535
23.466700	0.1	3.685236
23.468367	0.1	3.677905
23.470033	0.1	3.671825
23.471700	0.1	3.665388
23.473367	0.1	3.656745
23.475033	0.1	3.644347
23.476700	0.1	3.628612
23.478367	0.1	3.612340
23.480033	0.1	3.599167
23.481700	0.1	3.590584
23.483367	0.1	3.585756
23.485033	0.1	3.582478
23.486700	0.1	3.579140
23.488367	0.1	3.575504
23.490033	0.1	3.572583
23.491700	0.1	3.571630
23.493367	0.1	3.573418
23.495033	0.1	3.578425
23.496700	0.1	3.586471
23.498367	0.1	3.597081
23.500033	0.1	3.608704
23.501700	0.1	3.619492
23.503367	0.1	3.629804
23.505033	0.1	3.642023
23.506700	0.1	3.658295
23.508367	0.1	3.678501
23.510033	0.1	3.701091
23.511700	0.1	3.724933
23.513367	0.1	3.749788
23.515033	0.1	3.775954
23.516700	0.1	3.803849
23.518367	0.1	3.833473
23.520033	0.1	3.864408
23.521700	0.1	3.896773
23.523367	0.1	3.932178
23.525033	0.1	3.972054
23.526700	0.1	4.015684
23.528367	0.1	4.061103
23.530033	0.1	4.107595
23.531700	0.1	4.156888
23.533367	0.1	4.211664
23.535033	0.1	4.273176
23.536700	0.1	4.339636
23.538367	0.1	4.409015
23.540033	0.1	4.481256
23.541700	0.1	4.557431
23.543367	0.1	4.637897
23.545033	0.1	4.721463
23.546700	0.1	4.806757
23.548367	0.1	4.894138
23.550033	0.1	4.985631
23.551700	0.1	5.083263
23.553367	0.1	5.187631
23.555033	0.1	5.298913
23.556700	0.1	5.417288
23.558367	0.1	5.543053
23.560033	0.1	5.676568
23.561700	0.1	5.818189
23.563367	0.1	5.967856
23.565033	0.1	6.125212
23.566700	0.1	6.290257
23.568367	0.1	6.463826
23.570033	0.1	6.647885
23.571700	0.1	6.844700
23.573367	0.1	7.055819
23.575033	0.1	7.280827
23.576700	0.1	7.516861
23.578367	0.1	7.761717
23.580033	0.1	8.016229
23.581700	0.1	8.283854
23.583367	0.1	8.566678
23.585033	0.1	8.864284
23.586700	0.1	9.174765
23.588367	0.1	9.498060
23.590033	0.1	9.837211
23.591700	0.1	10.194481
23.593367	0.1	10.569871
23.595033	0.1	10.962785
23.596700	0.1	11.374295
23.598367	0.1	11.806727
23.600033	0.1	12.261749
23.601700	0.1	12.739063
23.603367	0.1	13.237298
23.605033	0.1	13.756216
23.606700	0.1	14.296890
23.608367	0.1	14.860094
23.610033	0.1	15.446485
23.611700	0.1	16.056300
23.613367	0.1	16.689838
23.615033	0.1	17.347754
23.616700	0.1	18.031837
23.618367	0.1	18.743457
23.620033	0.1	19.483687
23.621700	0.1	20.252765
23.623367	0.1	21.050276
23.625033	0.1	21.875800
23.626700	0.1	22.730292
23.628367	0.1	23.614885
23.630033	0.1	24.530829
23.631700	0.1	25.479259
23.633367	0.1	26.461066
23.635033	0.1	27.476372
23.636700	0.1	28.524997
23.638367	0.1	29.607119
23.640033	0.1	30.723395
23.641700	0.1	31.875195
23.643367	0.1	33.063592
23.645033	0.1	34.288826
23.646700	0.1	35.551133
23.648367	0.1	36.851885
23.650033	0.1	38.193765
23.651700	0.1	39.579334
23.653367	0.1	41.010382
23.655033	0.1	42.489054
23.656700	0.1	44.018152
23.658367	0.1	45.600655
23.660033	0.1	47.238830
23.661700	0.1	48.934105
23.663367	0.1	50.687733
23.665033	0.1	52.502695
23.666700	0.1	54.383102
23.668367	0.1	56.332592
23.670033	0.1	58.353368
23.671700	0.1	60.448114
23.673367	0.1	62.621240
23.675033	0.1	64.877693
23.676700	0.1	67.221646
23.678367	0.1	69.655303
23.680033	0.1	72.180871
23.681700	0.1	74.801390
23.683367	0.1	77.520614
23.685033	0.1	80.341642
23.686700	0.1	83.266323
23.688367	0.1	86.295550
23.690033	0.1	89.429086
23.691700	0.1	92.665737
23.693367	0.1	96.004134
23.695033	0.1	99.442548
23.696700	0.1	102.977461
23.698367	0.1	106.602437
23.700033	0.1	110.309548
23.701700	0.1	114.090509
23.703367	0.1	117.934890
23.705033	0.1	121.828861
23.706700	0.1	125.757761
23.708367	0.1	129.709550
23.710033	0.1	133.672901
23.711700	0.1	137.633391
23.713367	0.1	141.573438
23.715033	0.1	145.474383
23.716700	0.1	149.318108
23.718367	0.1	153.087089
23.720033	0.1	156.762311
23.721700	0.1	160.322199
23.723367	0.1	163.744936
23.725033	0.1	167.009721
23.726700	0.1	170.096884
23.728367	0.1	172.986577
23.730033	0.1	175.659369
23.731700	0.1	178.096067
23.733367	0.1	180.277835
23.735033	0.1	182.188283
23.736700	0.1	183.815729
23.738367	0.1	185.150992
23.740033	0.1	186.185013
23.741700	0.1	186.909568
23.743367	0.1	187.319826
23.745033	0.1	187.413942
23.746700	0.1	187.191259
23.748367	0.1	186.651956
23.750033	0.1	185.796093
23.751700	0.1	184.624623
23.753367	0.1	183.142852
23.755033	0.1	181.361090
23.756700	0.1	179.292630
23.758367	0.1	176.951479
23.760033	0.1	174.351047
23.761700	0.1	171.504210
23.763367	0.1	168.425212
23.765033	0.1	165.130565
23.766700	0.1	161.636958
23.768367	0.1	157.960961
23.770033	0.1	154.120931
23.771700	0.1	150.136897
23.773367	0.1	146.029123
23.775033	0.1	141.816505
23.776700	0.1	137.517758
23.778367	0.1	133.152135
23.780033	0.1	128.739842
23.781700	0.1	124.299414
23.783367	0.1	119.846232
23.785033	0.1	115.392692
23.786700	0.1	110.950119
23.788367	0.1	106.530494
23.790033	0.1	102.147704
23.791700	0.1	97.817069
23.793367	0.1	93.553727
23.795033	0.1	89.370733
23.796700	0.1	85.277145
23.798367	0.1	81.278329
23.800033	0.1	77.379589
23.801700	0.1	73.587839
23.803367	0.1	69.909815
23.805033	0.1	66.350941
23.806700	0.1	62.914971
23.808367	0.1	59.604470
23.810033	0.1	56.420926
23.811700	0.1	53.364638
23.813367	0.1	50.434592
23.815033	0.1	47.629836
23.816700	0.1	44.950607
23.818367	0.1	42.397919
23.820033	0.1	39.971473
23.821700	0.1	37.668469
23.823367	0.1	35.484793
23.825033	0.1	33.416214
23.826700	0.1	31.458797
23.828367	0.1	29.609145
23.830033	0.1	27.864517
23.831700	0.1	26.221873
23.833367	0.1	24.677934
23.835033	0.1	23.229779
23.836700	0.1	21.874727
23.838367	0.1	20.609022
23.840033	0.1	19.427360
23.841700	0.1	18.324317
23.843367	0.1	17.294825
23.845033	0.1	16.334058
23.846700	0.1	15.438081
23.848367	0.1	14.603735
23.850033	0.1	13.828219
23.851700	0.1	13.109685
23.853367	0.1	12.446523
23.855033	0.1	11.835993
23.856700	0.1	11.272908
23.858367	0.1	10.750831
23.860033	0.1	10.264695
23.861700	0.1	9.812296
23.863367	0.1	9.393275
23.865033	0.1	9.006739
23.866700	0.1	8.650065
23.868367	0.1	8.320094
23.870033	0.1	8.015693
23.871700	0.1	7.737518
23.873367	0.1	7.485033
23.875033	0.1	7.255495
23.876700	0.1	7.045269
23.878367	0.1	6.851674
23.880033	0.1	6.674111
23.881700	0.1	6.511391
23.883367	0.1	6.360233
23.885033	0.1	6.217301
23.886700	0.1	6.081641
23.888367	0.1	5.955160
23.890033	0.1	5.840779
23.891700	0.1	5.739212
23.893367	0.1	5.648196
23.895033	0.1	5.564332
23.896700	0.1	5.485535
23.898367	0.1	5.411387
23.900033	0.1	5.342007
23.901700	0.1	5.277038
23.903367	0.1	5.215407
23.905033	0.1	5.156339
23.906700	0.1	5.099655
23.908367	0.1	5.046070
23.910033	0.1	4.996956
23.911700	0.1	4.953623
23.913367	0.1	4.916191
23.915033	0.1	4.882276
23.916700	0.1	4.847944
23.918367	0.1	4.809737
23.920033	0.1	4.767418
23.921700	0.1	4.723788
23.923367	0.1	4.682064
23.925033	0.1	4.643321
23.926700	0.1	4.606307
23.928367	0.1	4.570067
23.930033	0.1	4.535198
23.931700	0.1	4.501939
23.933367	0.1	4.468799
23.935033	0.1	4.434169
23.936700	0.1	4.398763
23.938367	0.1	4.364729
23.940033	0.1	4.332543
23.941700	0.1	4.301429
23.943367	0.1	4.270733
23.945033	0.1	4.240215
23.946700	0.1	4.209280
23.948367	0.1	4.177332
23.950033	0.1	4.146397
23.951700	0.1	4.119754
23.953367	0.1	4.097700
23.955033	0.1	4.077554
23.956700	0.1	4.056514
23.958367	0.1	4.033804
23.960033	0.1	4.009784
23.961700	0.1	3.984869
23.963367	0.1	3.959418
23.965033	0.1	3.934086
23.966700	0.1	3.909111
23.968367	0.1	3.884197
23.970033	0.1	3.859461
23.971700	0.1	3.835559
23.973367	0.1	3.812075
23.975033	0.1	3.787995
23.976700	0.1	3.763318
23.978367	0.1	3.739000
23.980033	0.1	3.715992
23.981700	0.1	3.695309
23.983367	0.1	3.676653
23.985033	0.1	3.658653
23.986700	0.1	3.640354
23.988367	0.1	3.622771
23.990033	0.1	3.607214
23.991700	0.1	3.593266
23.993367	0.1	3.579617
23.995033	0.1	3.566206
23.996700	0.1	3.554344
23.998367	0.1	3.544569
24.000033	0.1	3.535986
24.001700	0.1	3.527343
24.003367	0.1	3.517866
24.005033	0.1	3.507138
24.006700	0.1	3.494442
24.008367	0.1	3.480256
24.010033	0.1	3.466010
24.011700	0.1	3.453851
24.013367	0.1	3.444553
24.015033	0.1	3.436566
24.016700	0.1	3.427565
24.018367	0.1	3.416419
24.020033	0.1	3.403247
24.021700	0.1	3.389418
24.023367	0.1	3.377557
24.025033	0.1	3.369689
24.026700	0.1	3.365100
24.028367	0.1	3.361464
24.030033	0.1	3.357351
24.031700	0.1	3.352523
24.033367	0.1	3.347635
24.035033	0.1	3.342927
24.036700	0.1	3.338039
24.038367	0.1	3.332555
24.040033	0.1	3.326535
24.041700	0.1	3.320158
24.043367	0.1	3.314614
24.045033	0.1	3.311694
24.046700	0.1	3.312409
24.048367	0.1	3.315449
24.050033	0.1	3.317476
24.051700	0.1	3.315568
24.053367	0.1	3.309488
24.055033	0.1	3.301025
24.056700	0.1	3.292620
24.058367	0.1	3.287196
24.060033	0.1	3.286660
24.061700	0.1	3.289700
24.063367	0.1	3.294051
24.065033	0.1	3.298819
24.066700	0.1	3.304243
24.068367	0.1	3.309906
24.070033	0.1	3.314913
24.071700	0.1	3.318012
24.073367	0.1	3.318846
24.075033	0.1	3.319085
24.076700	0.1	3.321290
24.078367	0.1	3.326655
24.080033	0.1	3.333450
24.081700	0.1	3.339112
24.083367	0.1	3.342629
24.085033	0.1	3.344119
24.086700	0.1	3.344774
24.088367	0.1	3.346205
24.090033	0.1	3.349126
24.091700	0.1	3.353059
24.093367	0.1	3.357768
24.095033	0.1	3.363073
24.096700	0.1	3.368259
24.098367	0.1	3.372729
24.100033	0.1	3.376842
24.101700	0.1	3.381729
24.103367	0.1	3.387988
24.105033	0.1	3.395379
24.106700	0.1	3.403068
24.108367	0.1	3.410876
24.110033	0.1	3.419280
24.111700	0.1	3.428459
24.113367	0.1	3.436864
24.115033	0.1	3.442764
24.116700	0.1	3.446520
24.118367	0.1	3.450453
24.120033	0.1	3.455997
24.121700	0.1	3.463567
24.123367	0.1	3.473163
24.125033	0.1	3.484488
24.126700	0.1	3.495872
24.128367	0.1	3.504396
24.130033	0.1	3.507793
24.131700	0.1	3.506422
24.133367	0.1	3.503025
24.135033	0.1	3.501117
24.136700	0.1	3.503084
24.138367	0.1	3.508747
24.140033	0.1	3.516436
24.141700	0.1	3.524840
24.143367	0.1	3.532887
24.145033	0.1	3.540158
24.146700	0.1	3.547073
24.148367	0.1	3.553391
24.150033	0.1	3.557623
24.151700	0.1	3.558874
24.153367	0.1	3.558398
24.155033	0.1	3.558815
24.156700	0.1	3.561914
24.158367	0.1	3.566921
24.160033	0.1	3.571272
24.161700	0.1	3.573477
24.163367	0.1	3.575623
24.165033	0.1	3.580749
24.166700	0.1	3.588319
24.168367	0.1	3.595352
24.170033	0.1	3.600478
24.171700	0.1	3.605068
24.173367	0.1	3.611207
24.175033	0.1	3.619492
24.176700	0.1	3.629327
24.178367	0.1	3.639877
24.180033	0.1	3.649175
24.181700	0.1	3.655792
24.183367	0.1	3.661633
24.185033	0.1	3.670216
24.186700	0.1	3.683210
24.188367	0.1	3.699720
24.190033	0.1	3.717900
24.191700	0.1	3.736794
24.193367	0.1	3.756523
24.195033	0.1	3.776968
24.196700	0.1	3.796280
24.198367	0.1	3.812671
24.200033	0.1	3.827036
24.201700	0.1	3.841639
24.203367	0.1	3.858149
24.205033	0.1	3.876865
24.206700	0.1	3.897250
24.208367	0.1	3.918469
24.210033	0.1	3.940940
24.211700	0.1	3.966272
24.213367	0.1	3.995121
24.215033	0.1	4.026056
24.216700	0.1	4.055858
24.218367	0.1	4.081607
24.220033	0.1	4.102409
24.221700	0.1	4.120291
24.223367	0.1	4.139364
24.225033	0.1	4.162550
24.226700	0.1	4.189074
24.228367	0.1	4.215122
24.230033	0.1	4.238189
24.231700	0.1	4.259110
24.233367	0.1	4.279793
24.235033	0.1	4.300893
24.236700	0.1	4.322589
24.238367	0.1	4.345119
24.240033	0.1	4.367352
24.241700	0.1	4.386723
24.243367	0.1	4.401624
24.245033	0.1	4.412234
24.246700	0.1	4.419983
24.248367	0.1	4.426003
24.250033	0.1	4.430533
24.251700	0.1	4.433215
24.253367	0.1	4.433394
24.255033	0.1	4.431784
24.256700	0.1	4.429579
24.258367	0.1	4.426301
24.260033	0.1	4.419327
24.261700	0.1	4.406631
24.263367	0.1	4.389406
24.265033	0.1	4.370749
24.266700	0.1	4.352451
24.268367	0.1	4.333377
24.270033	0.1	4.311323
24.271700	0.1	4.284859
24.273367	0.1	4.254043
24.275033	0.1	4.219473
24.276700	0.1	4.181266
24.278367	0.1	4.139602
24.280033	0.1	4.095137
24.281700	0.1	4.050255
24.283367	0.1	4.007817
24.285033	0.1	3.968835
24.286700	0.1	3.932953
24.288367	0.1	3.898978
24.290033	0.1	3.865004
24.291700	0.1	3.828645
24.293367	0.1	3.788769
24.295033	0.1	3.745198
24.296700	0.1	3.697932
24.298367	0.1	3.648043
24.300033	0.1	3.598213
24.301700	0.1	3.551901
24.303367	0.1	3.511548
24.305033	0.1	3.476918
24.306700	0.1	3.446222
24.308367	0.1	3.417075
24.310033	0.1	3.387034
24.311700	0.1	3.354788
24.313367	0.1	3.320813
24.315033	0.1	3.286183
24.316700	0.1	3.252089
24.318367	0.1	3.218830
24.320033	0.1	3.185749
24.321700	0.1	3.153384
24.323367	0.1	3.125310
24.325033	0.1	3.104210
24.326700	0.1	3.088236
24.328367	0.1	3.073096
24.330033	0.1	3.055811
24.331700	0.1	3.036201
24.333367	0.1	3.015995
24.335033	0.1	2.996743
24.336700	0.1	2.978742
24.338367	0.1	2.960980
24.340033	0.1	2.942681
24.341700	0.1	2.924681
24.343367	0.1	2.908826
24.345033	0.1	2.896428
24.346700	0.1	2.887964
24.348367	0.1	2.882481
24.350033	0.1	2.877534
24.351700	0.1	2.870441
24.353367	0.1	2.860189
24.355033	0.1	2.848566
24.356700	0.1	2.837956
24.358367	0.1	2.829909
24.360033	0.1	2.824724
24.361700	0.1	2.821624
24.363367	0.1	2.819836
24.365033	0.1	2.818406
24.366700	0.1	2.817214
24.368367	0.1	2.816141
24.370033	0.1	2.815068
24.371700	0.1	2.813995
24.373367	0.1	2.812684
24.375033	0.1	2.810061
24.376700	0.1	2.804935
24.378367	0.1	2.797544
24.380033	0.1	2.790332
24.381700	0.1	2.786160
24.383367	0.1	2.785266
24.385033	0.1	2.785146
24.386700	0.1	2.783477
24.388367	0.1	2.780855
24.390033	0.1	2.779126
24.391700	0.1	2.779007
24.393367	0.1	2.779424
24.395033	0.1	2.779544
24.396700	0.1	2.779603
24.398367	0.1	2.780616
24.400033	0.1	2.783179
24.401700	0.1	2.786756
24.403367	0.1	2.789617
24.405033	0.1	2.790034
24.406700	0.1	2.789140
24.408367	0.1	2.789498
24.410033	0.1	2.792120
24.411700	0.1	2.795935
24.413367	0.1	2.799571
24.415033	0.1	2.802372
24.416700	0.1	2.804518
24.418367	0.1	2.806723
24.420033	0.1	2.809584
24.421700	0.1	2.813459
24.423367	0.1	2.817691
24.425033	0.1	2.821326
24.426700	0.1	2.823353
24.428367	0.1	2.823651
24.430033	0.1	2.823115
24.431700	0.1	2.822697
24.433367	0.1	2.823711
24.435033	0.1	2.827227
24.436700	0.1	2.832115
24.438367	0.1	2.835512
24.440033	0.1	2.835512
24.441700	0.1	2.832771
24.443367	0.1	2.829433
24.445033	0.1	2.827227
24.446700	0.1	2.826691
24.448367	0.1	2.827823
24.450033	0.1	2.830327
24.451700	0.1	2.833724
24.453367	0.1	2.837598
24.455033	0.1	2.840758
24.456700	0.1	2.842248
24.458367	0.1	2.842844
24.460033	0.1	2.844155
24.461700	0.1	2.846480
24.463367	0.1	2.849102
24.465033	0.1	2.851188
24.466700	0.1	2.852678
24.468367	0.1	2.854169
24.470033	0.1	2.855539
24.471700	0.1	2.856672
24.473367	0.1	2.858818
24.475033	0.1	2.864182
24.476700	0.1	2.873779
24.478367	0.1	2.885759
24.480033	0.1	2.896309
24.481700	0.1	2.902508
24.483367	0.1	2.903700
24.485033	0.1	2.901733
24.486700	0.1	2.899885
24.488367	0.1	2.901077
24.490033	0.1	2.905727
24.491700	0.1	2.911985
24.493367	0.1	2.917886
24.495033	0.1	2.922535
24.496700	0.1	2.926290
24.498367	0.1	2.929866
24.500033	0.1	2.932608
24.501700	0.1	2.933324
24.503367	0.1	2.932668
24.505033	0.1	2.932489
24.506700	0.1	2.933860
24.508367	0.1	2.936661
24.510033	0.1	2.939820
24.511700	0.1	2.941489
24.513367	0.1	2.940178
24.515033	0.1	2.936483
24.516700	0.1	2.932429
24.518367	0.1	2.929747
24.520033	0.1	2.928794
24.521700	0.1	2.928674
24.523367	0.1	2.928257
24.525033	0.1	2.927423
24.526700	0.1	2.927721
24.528367	0.1	2.930165
24.530033	0.1	2.933860
24.531700	0.1	2.936721
24.533367	0.1	2.937436
24.535033	0.1	2.936423
24.536700	0.1	2.935112
24.538367	0.1	2.934694
24.540033	0.1	2.935171
24.541700	0.1	2.935350
24.543367	0.1	2.933026
24.545033	0.1	2.927423
24.546700	0.1	2.920389
24.548367	0.1	2.915442
24.550033	0.1	2.914488
24.551700	0.1	2.916634
24.553367	0.1	2.919257
24.555033	0.1	2.920628
24.556700	0.1	2.920628
24.558367	0.1	2.919495
24.560033	0.1	2.916873
24.561700	0.1	2.913237
24.563367	0.1	2.910257
24.565033	0.1	2.908826
24.566700	0.1	2.907753
24.568367	0.1	2.905309
24.570033	0.1	2.901435
24.571700	0.1	2.896190
24.573367	0.1	2.889514
24.575033	0.1	2.882719
24.576700	0.1	2.878010
24.578367	0.1	2.876580
24.580033	0.1	2.878368
24.581700	0.1	2.882779
24.583367	0.1	2.888143
24.585033	0.1	2.892852
24.586700	0.1	2.896190
24.588367	0.1	2.897918
24.590033	0.1	2.898395
24.591700	0.1	2.898336
24.593367	0.1	2.897442
24.595033	0.1	2.894163
24.596700	0.1	2.887845
24.598367	0.1	2.879977
24.600033	0.1	2.874136
24.601700	0.1	2.873779
24.603367	0.1	2.879322
24.605033	0.1	2.887845
24.606700	0.1	2.895236
24.608367	0.1	2.899110
24.610033	0.1	2.899647
24.611700	0.1	2.898216
24.613367	0.1	2.895773
24.615033	0.1	2.892733
24.616700	0.1	2.889931
24.618367	0.1	2.888620
24.620033	0.1	2.890110
24.621700	0.1	2.894402
24.623367	0.1	2.899587
24.625033	0.1	2.903164
24.626700	0.1	2.903819
24.628367	0.1	2.901733
24.630033	0.1	2.898157
24.631700	0.1	2.895177
24.633367	0.1	2.894640
24.635033	0.1	2.896726
24.636700	0.1	2.899349
24.638367	0.1	2.900303
24.640033	0.1	2.899587
24.641700	0.1	2.899230
24.643367	0.1	2.901137
24.645033	0.1	2.906025
24.646700	0.1	2.913177
24.648367	0.1	2.921462
24.650033	0.1	2.929509
24.651700	0.1	2.935589
24.653367	0.1	2.938569
24.655033	0.1	2.938390
24.656700	0.1	2.936840
24.658367	0.1	2.936900
24.660033	0.1	2.941072
24.661700	0.1	2.949059
24.663367	0.1	2.958059
24.665033	0.1	2.965450
24.666700	0.1	2.969921
24.668367	0.1	2.971709
24.670033	0.1	2.972186
24.671700	0.1	2.973616
24.673367	0.1	2.977729
24.675033	0.1	2.984584
24.676700	0.1	2.992630
24.678367	0.1	2.999842
24.680033	0.1	3.005266
24.681700	0.1	3.009319
24.683367	0.1	3.014028
24.685033	0.1	3.021658
24.686700	0.1	3.032625
24.688367	0.1	3.044605
24.690033	0.1	3.054679
24.691700	0.1	3.060937
24.693367	0.1	3.062785
24.695033	0.1	3.061295
24.696700	0.1	3.058553
24.698367	0.1	3.057003
24.700033	0.1	3.057718
24.701700	0.1	3.060103
24.703367	0.1	3.062666
24.705033	0.1	3.065407
24.706700	0.1	3.069520
24.708367	0.1	3.075779
24.710033	0.1	3.083289
24.711700	0.1	3.090799
24.713367	0.1	3.097773
24.715033	0.1	3.103733
24.716700	0.1	3.107369
24.718367	0.1	3.107846
24.720033	0.1	3.106117
24.721700	0.1	3.103554
24.723367	0.1	3.100693
24.725033	0.1	3.097296
24.726700	0.1	3.093302
24.728367	0.1	3.089309
24.730033	0.1	3.086269
24.731700	0.1	3.084421
24.733367	0.1	3.083050
24.735033	0.1	3.081680
24.736700	0.1	3.080368
24.738367	0.1	3.078580
24.740033	0.1	3.075481
24.741700	0.1	3.070355
24.743367	0.1	3.063977
24.745033	0.1	3.058195
24.746700	0.1	3.053725
24.748367	0.1	3.049374
24.750033	0.1	3.044307
24.751700	0.1	3.038466
24.753367	0.1	3.032029
24.755033	0.1	3.025353
24.756700	0.1	3.018558
24.758367	0.1	3.011704
24.760033	0.1	3.005088
24.761700	0.1	2.998233
24.763367	0.1	2.990544
24.765033	0.1	2.982438
24.766700	0.1	2.974570
24.768367	0.1	2.967954
24.770033	0.1	2.963364
24.771700	0.1	2.960682
24.773367	0.1	2.959252
24.775033	0.1	2.957642
24.776700	0.1	2.954126
24.778367	0.1	2.947509
24.780033	0.1	2.938390
24.781700	0.1	2.928555
24.783367	0.1	2.919734
24.785033	0.1	2.912581
24.786700	0.1	2.906919
24.788367	0.1	2.901912
24.790033	0.1	2.897203
24.791700	0.1	2.892971
24.793367	0.1	2.889455
24.795033	0.1	2.886415
24.796700	0.1	2.884388
24.798367	0.1	2.883613
24.800033	0.1	2.883077
24.801700	0.1	2.881050
24.803367	0.1	2.876699
24.805033	0.1	2.870560
24.806700	0.1	2.864480
24.808367	0.1	2.860665
24.810033	0.1	2.859473
24.811700	0.1	2.859116
24.813367	0.1	2.858162
24.815033	0.1	2.856434
24.816700	0.1	2.854109
24.818367	0.1	2.851069
24.820033	0.1	2.847850
24.821700	0.1	2.845586
24.823367	0.1	2.845645
24.825033	0.1	2.849162
24.826700	0.1	2.855838
24.828367	0.1	2.862930
24.830033	0.1	2.866566
24.831700	0.1	2.865195
24.833367	0.1	2.860487
24.835033	0.1	2.855301
24.836700	0.1	2.851486
24.838367	0.1	2.850592
24.840033	0.1	2.853990
24.841700	0.1	2.860844
24.843367	0.1	2.868653
24.845033	0.1	2.875209
24.846700	0.1	2.880395
24.848367	0.1	2.885044
24.850033	0.1	2.889395
24.851700	0.1	2.892316
24.853367	0.1	2.893329
24.855033	0.1	2.893567
24.856700	0.1	2.895236
24.858367	0.1	2.899647
24.860033	0.1	2.906919
24.861700	0.1	2.916396
24.863367	0.1	2.926946
24.865033	0.1	2.938390
24.866700	0.1	2.951384
24.868367	0.1	2.965629
24.870033	0.1	2.979636
24.871700	0.1	2.993405
24.873367	0.1	3.007651
24.875033	0.1	3.022492
24.876700	0.1	3.037393
24.878367	0.1	3.051996
24.880033	0.1	3.066123
24.881700	0.1	3.080666
24.883367	0.1	3.096938
24.885033	0.1	3.115833
24.886700	0.1	3.136635
24.888367	0.1	3.157556
24.890033	0.1	3.177703
24.891700	0.1	3.199220
24.893367	0.1	3.225386
24.895033	0.1	3.257156
24.896700	0.1	3.292561
24.898367	0.1	3.328920
24.900033	0.1	3.364086
24.901700	0.1	3.397584
24.903367	0.1	3.430248
24.905033	0.1	3.462672
24.906700	0.1	3.495515
24.908367	0.1	3.531277
24.910033	0.1	3.572524
24.911700	0.1	3.619194
24.913367	0.1	3.667832
24.915033	0.1	3.714979
24.916700	0.1	3.758848
24.918367	0.1	3.799677
24.920033	0.1	3.839731
24.921700	0.1	3.882051
24.923367	0.1	3.927887
24.925033	0.1	3.976166
24.926700	0.1	4.025102
24.928367	0.1	4.073262
24.930033	0.1	4.120708
24.931700	0.1	4.167974
24.933367	0.1	4.214704
24.935033	0.1	4.260302
24.936700	0.1	4.304707
24.938367	0.1	4.347980
24.940033	0.1	4.389406
24.941700	0.1	4.428029
24.943367	0.1	4.464209
24.945033	0.1	4.498899
24.946700	0.1	4.532457
24.948367	0.1	4.563690
24.950033	0.1	4.590810
24.951700	0.1	4.612923
24.953367	0.1	4.630566
24.955033	0.1	4.645169
24.956700	0.1	4.657805
24.958367	0.1	4.668474
24.960033	0.1	4.675925
24.961700	0.1	4.679084
24.963367	0.1	4.677594
24.965033	0.1	4.671812
24.966700	0.1	4.662812
24.968367	0.1	4.651726
24.970033	0.1	4.638911
24.971700	0.1	4.623592
24.973367	0.1	4.604876
24.975033	0.1	4.581988
24.976700	0.1	4.554451
24.978367	0.1	4.521966
24.980033	0.1	4.485607
24.981700	0.1	4.447222
24.983367	0.1	4.408539
24.985033	0.1	4.370332
24.986700	0.1	4.332364
24.988367	0.1	4.292667
24.990033	0.1	4.248977
24.991700	0.1	4.200459
24.993367	0.1	4.148841
24.995033	0.1	4.097820
24.996700	0.1	4.049957
24.998367	0.1	4.005075
25.000033	0.1	3.960252
25.001700	0.1	3.912866
25.003367	0.1	3.862977
25.005033	0.1	3.812492
25.006700	0.1	3.763378
25.008367	0.1	3.716469
25.010033	0.1	3.671408
25.011700	0.1	3.627420
25.013367	0.1	3.584087
25.015033	0.1	3.542483
25.016700	0.1	3.503084
25.018367	0.1	3.465116
25.020033	0.1	3.428102
25.021700	0.1	3.393114
25.023367	0.1	3.361345
25.025033	0.1	3.331244
25.026700	0.1	3.300429
25.028367	0.1	3.267706
25.030033	0.1	3.233612
25.031700	0.1	3.199816
25.033367	0.1	3.168881
25.035033	0.1	3.142476
25.036700	0.1	3.119350
25.038367	0.1	3.096700
25.040033	0.1	3.073633
25.041700	0.1	3.051460
25.043367	0.1	3.031552
25.045033	0.1	3.013194
25.046700	0.1	2.995014
25.048367	0.1	2.976597
25.050033	0.1	2.959609
25.051700	0.1	2.945662
25.053367	0.1	2.933979
25.055033	0.1	2.921581
25.056700	0.1	2.906859
25.058367	0.1	2.890408
25.060033	0.1	2.873898
25.061700	0.1	2.859175
25.063367	0.1	2.848029
25.065033	0.1	2.841294
25.066700	0.1	2.838016
25.068367	0.1	2.836585
25.070033	0.1	2.834261
25.071700	0.1	2.828419
25.073367	0.1	2.818525
25.075033	0.1	2.806485
25.076700	0.1	2.795100
25.078367	0.1	2.786160
25.080033	0.1	2.779484
25.081700	0.1	2.774418
25.083367	0.1	2.770603
25.085033	0.1	2.768696
25.086700	0.1	2.769232
25.088367	0.1	2.772510
25.090033	0.1	2.777815
25.091700	0.1	2.782107
25.093367	0.1	2.781749
25.095033	0.1	2.776086
25.096700	0.1	2.767980
25.098367	0.1	2.761066
25.100033	0.1	2.757251
25.101700	0.1	2.755761
25.103367	0.1	2.755225
25.105033	0.1	2.754450
25.106700	0.1	2.753139
25.108367	0.1	2.751351
25.110033	0.1	2.749264
25.111700	0.1	2.746761
25.113367	0.1	2.744556
25.115033	0.1	2.743244
25.116700	0.1	2.742350
25.118367	0.1	2.741218
25.120033	0.1	2.740026
25.121700	0.1	2.738834
25.123367	0.1	2.737284
25.125033	0.1	2.734959
25.126700	0.1	2.732277
25.128367	0.1	2.730429
25.130033	0.1	2.729714
25.131700	0.1	2.728343
25.133367	0.1	2.724946
25.135033	0.1	2.720475
25.136700	0.1	2.717436
25.138367	0.1	2.716839
25.140033	0.1	2.717853
25.141700	0.1	2.719164
25.143367	0.1	2.719641
25.145033	0.1	2.717793
25.146700	0.1	2.712906
25.148367	0.1	2.707184
25.150033	0.1	2.704144
25.151700	0.1	2.705574
25.153367	0.1	2.711058
25.155033	0.1	2.718508
25.156700	0.1	2.725184
25.158367	0.1	2.728760
25.160033	0.1	2.728284
25.161700	0.1	2.724767
25.163367	0.1	2.720952
25.165033	0.1	2.719283
25.166700	0.1	2.719939
25.168367	0.1	2.721369
25.170033	0.1	2.721965
25.171700	0.1	2.721012
25.173367	0.1	2.718926
25.175033	0.1	2.715945
25.176700	0.1	2.711833
25.178367	0.1	2.707303
25.180033	0.1	2.704621
25.181700	0.1	2.705932
25.183367	0.1	2.710998
25.185033	0.1	2.717376
25.186700	0.1	2.722025
25.188367	0.1	2.723396
25.190033	0.1	2.721965
25.191700	0.1	2.719820
25.193367	0.1	2.718866
25.195033	0.1	2.719164
25.196700	0.1	2.719581
25.198367	0.1	2.718926
25.200033	0.1	2.716601
25.201700	0.1	2.713144
25.203367	0.1	2.710521
25.205033	0.1	2.710343
25.206700	0.1	2.711892
25.208367	0.1	2.713561
25.210033	0.1	2.715647
25.211700	0.1	2.719820
25.213367	0.1	2.726615
25.215033	0.1	2.733708
25.216700	0.1	2.738595
25.218367	0.1	2.741039
25.220033	0.1	2.742767
25.221700	0.1	2.745330
25.223367	0.1	2.749026
25.225033	0.1	2.752185
25.226700	0.1	2.752841
25.228367	0.1	2.750755
25.230033	0.1	2.748907
25.231700	0.1	2.750933
25.233367	0.1	2.758503
25.235033	0.1	2.770305
25.236700	0.1	2.782583
25.238367	0.1	2.791763
25.240033	0.1	2.796352
25.241700	0.1	2.797365
25.243367	0.1	2.797663
25.245033	0.1	2.800346
25.246700	0.1	2.807081
25.248367	0.1	2.816498
25.250033	0.1	2.826035
25.251700	0.1	2.834737
25.253367	0.1	2.843559
25.255033	0.1	2.853155
25.256700	0.1	2.863169
25.258367	0.1	2.872586
25.260033	0.1	2.880693
25.261700	0.1	2.888501
25.263367	0.1	2.897501
25.265033	0.1	2.908051
25.266700	0.1	2.919495
25.268367	0.1	2.931476
25.270033	0.1	2.943516
25.271700	0.1	2.954543
25.273367	0.1	2.964795
25.275033	0.1	2.976179
25.276700	0.1	2.990604
25.278367	0.1	3.007889
25.280033	0.1	3.026307
25.281700	0.1	3.044605
25.283367	0.1	3.062964
25.285033	0.1	3.082097
25.286700	0.1	3.101409
25.288367	0.1	3.119350
25.290033	0.1	3.134251
25.291700	0.1	3.145635
25.293367	0.1	3.154814
25.295033	0.1	3.164888
25.296700	0.1	3.177583
25.298367	0.1	3.192067
25.300033	0.1	3.205896
25.301700	0.1	3.217757
25.303367	0.1	3.228367
25.305033	0.1	3.239572
25.306700	0.1	3.252566
25.308367	0.1	3.267646
25.310033	0.1	3.283441
25.311700	0.1	3.297746
25.313367	0.1	3.309608
25.315033	0.1	3.319860
25.316700	0.1	3.330529
25.318367	0.1	3.343582
25.320033	0.1	3.359437
25.321700	0.1	3.375828
25.323367	0.1	3.389716
25.325033	0.1	3.400386
25.326700	0.1	3.409445
25.328367	0.1	3.417552
25.330033	0.1	3.423512
25.331700	0.1	3.426850
25.333367	0.1	3.429651
25.335033	0.1	3.435135
25.336700	0.1	3.445089
25.338367	0.1	3.458083
25.340033	0.1	3.470898
25.341700	0.1	3.481031
25.343367	0.1	3.488720
25.345033	0.1	3.495991
25.346700	0.1	3.503919
25.348367	0.1	3.511369
25.350033	0.1	3.516555
25.351700	0.1	3.519833
25.353367	0.1	3.524363
25.355033	0.1	3.533185
25.356700	0.1	3.546596
25.358367	0.1	3.562868
25.360033	0.1	3.580332
25.361700	0.1	3.597319
25.363367	0.1	3.612817
25.365033	0.1	3.625989
25.366700	0.1	3.636122
25.368367	0.1	3.643871
25.370033	0.1	3.651023
25.371700	0.1	3.658772
25.373367	0.1	3.666580
25.375033	0.1	3.674209
25.376700	0.1	3.681541
25.378367	0.1	3.688395
25.380033	0.1	3.694952
25.381700	0.1	3.701508
25.383367	0.1	3.707290
25.385033	0.1	3.710568
25.386700	0.1	3.710509
25.388367	0.1	3.707111
25.390033	0.1	3.701329
25.391700	0.1	3.694833
25.393367	0.1	3.689707
25.395033	0.1	3.686369
25.396700	0.1	3.683508
25.398367	0.1	3.679574
25.400033	0.1	3.673613
25.401700	0.1	3.665149
25.403367	0.1	3.653467
25.405033	0.1	3.637791
25.406700	0.1	3.618658
25.408367	0.1	3.598273
25.410033	0.1	3.578603
25.411700	0.1	3.559768
25.413367	0.1	3.540635
25.415033	0.1	3.520251
25.416700	0.1	3.498614
25.418367	0.1	3.476620
25.420033	0.1	3.455341
25.421700	0.1	3.436029
25.423367	0.1	3.418386
25.425033	0.1	3.399432
25.426700	0.1	3.375888
25.428367	0.1	3.348649
25.430033	0.1	3.321827
25.431700	0.1	3.298402
25.433367	0.1	3.278017
25.435033	0.1	3.258407
25.436700	0.1	3.238082
25.438367	0.1	3.217042
25.440033	0.1	3.195882
25.441700	0.1	3.175557
25.443367	0.1	3.156483
25.445033	0.1	3.138185
25.446700	0.1	3.119886
25.448367	0.1	3.101587
25.450033	0.1	3.083408
25.451700	0.1	3.064573
25.453367	0.1	3.044009
25.455033	0.1	3.022134
25.456700	0.1	3.002405
25.458367	0.1	2.987921
25.460033	0.1	2.978385
25.461700	0.1	2.970755
25.463367	0.1	2.962113
25.465033	0.1	2.950728
25.466700	0.1	2.936006
25.468367	0.1	2.919138
25.470033	0.1	2.903164
25.471700	0.1	2.890468
25.473367	0.1	2.880275
25.475033	0.1	2.870023
25.476700	0.1	2.858401
25.478367	0.1	2.845407
25.480033	0.1	2.832472
25.481700	0.1	2.820552
25.483367	0.1	2.809346
25.485033	0.1	2.797663
25.486700	0.1	2.785862
25.488367	0.1	2.775848
25.490033	0.1	2.769709
25.491700	0.1	2.767027
25.493367	0.1	2.765179
25.495033	0.1	2.761662
25.496700	0.1	2.755821
25.498367	0.1	2.747417
25.500033	0.1	2.736390
25.501700	0.1	2.723992
25.503367	0.1	2.712131
25.505033	0.1	2.701521
25.506700	0.1	2.691806
25.508367	0.1	2.683222
25.510033	0.1	2.677083
25.511700	0.1	2.673924
25.513367	0.1	2.672792
25.515033	0.1	2.672255
25.516700	0.1	2.671480
25.518367	0.1	2.669871
25.520033	0.1	2.666712
25.521700	0.1	2.661467
25.523367	0.1	2.653599
25.525033	0.1	2.643585
25.526700	0.1	2.633155
25.528367	0.1	2.624810
25.530033	0.1	2.620638
25.531700	0.1	2.620101
25.533367	0.1	2.620161
25.535033	0.1	2.618671
25.536700	0.1	2.616048
25.538367	0.1	2.614200
25.540033	0.1	2.614379
25.541700	0.1	2.615929
25.543367	0.1	2.616882
25.545033	0.1	2.616227
25.546700	0.1	2.614498
25.548367	0.1	2.612949
25.550033	0.1	2.613187
25.551700	0.1	2.615094
25.553367	0.1	2.615869
25.555033	0.1	2.612770
25.556700	0.1	2.606750
25.558367	0.1	2.600968
25.560033	0.1	2.597332
25.561700	0.1	2.595484
25.563367	0.1	2.593756
25.565033	0.1	2.591491
25.566700	0.1	2.589822
25.568367	0.1	2.589941
25.570033	0.1	2.591610
25.571700	0.1	2.593637
25.573367	0.1	2.595425
25.575033	0.1	2.596975
25.576700	0.1	2.598167
25.578367	0.1	2.597511
25.580033	0.1	2.593517
25.581700	0.1	2.586305
25.583367	0.1	2.577305
25.585033	0.1	2.568126
25.586700	0.1	2.559722
25.588367	0.1	2.552748
25.590033	0.1	2.548099
25.591700	0.1	2.545536
25.593367	0.1	2.544403
25.595033	0.1	2.544582
25.596700	0.1	2.546132
25.598367	0.1	2.548278
25.600033	0.1	2.550066
25.601700	0.1	2.550543
25.603367	0.1	2.548874
25.605033	0.1	2.544642
25.606700	0.1	2.538264
25.608367	0.1	2.532005
25.610033	0.1	2.528012
25.611700	0.1	2.526045
25.613367	0.1	2.524018
25.615033	0.1	2.519548
25.616700	0.1	2.511680
25.618367	0.1	2.502024
25.620033	0.1	2.493322
25.621700	0.1	2.487838
25.623367	0.1	2.485991
25.625033	0.1	2.486169
25.626700	0.1	2.486050
25.628367	0.1	2.484203
25.630033	0.1	2.481163
25.631700	0.1	2.478838
25.633367	0.1	2.478600
25.635033	0.1	2.480090
25.636700	0.1	2.481938
25.638367	0.1	2.482653
25.640033	0.1	2.481163
25.641700	0.1	2.477884
25.643367	0.1	2.475023
25.645033	0.1	2.474249
25.646700	0.1	2.475023
25.648367	0.1	2.475619
25.650033	0.1	2.474845
25.651700	0.1	2.472341
25.653367	0.1	2.469719
25.655033	0.1	2.468944
25.656700	0.1	2.470195
25.658367	0.1	2.471328
25.660033	0.1	2.470732
25.661700	0.1	2.468705
25.663367	0.1	2.466560
25.665033	0.1	2.465487
25.666700	0.1	2.465606
25.668367	0.1	2.465665
25.670033	0.1	2.463520
25.671700	0.1	2.458513
25.673367	0.1	2.452374
25.675033	0.1	2.448380
25.676700	0.1	2.448619
25.678367	0.1	2.452731
25.680033	0.1	2.458155
25.681700	0.1	2.462089
25.683367	0.1	2.463222
25.685033	0.1	2.461851
25.686700	0.1	2.459467
25.688367	0.1	2.456963
25.690033	0.1	2.454639
25.691700	0.1	2.452314
25.693367	0.1	2.449930
25.695033	0.1	2.447903
25.696700	0.1	2.446771
25.698367	0.1	2.447009
25.700033	0.1	2.448321
25.701700	0.1	2.449274
25.703367	0.1	2.447963
25.705033	0.1	2.444565
25.706700	0.1	2.441764
25.708367	0.1	2.442539
25.710033	0.1	2.447188
25.711700	0.1	2.453268
25.713367	0.1	2.458692
25.715033	0.1	2.463102
25.716700	0.1	2.466321
25.718367	0.1	2.467394
25.720033	0.1	2.465964
25.721700	0.1	2.463043
25.723367	0.1	2.459467
25.725033	0.1	2.455831
25.726700	0.1	2.452791
25.728367	0.1	2.450884
25.730033	0.1	2.451062
25.731700	0.1	2.454162
25.733367	0.1	2.459645
25.735033	0.1	2.466023
25.736700	0.1	2.471686
25.738367	0.1	2.476871
25.740033	0.1	2.482414
25.741700	0.1	2.487183
25.743367	0.1	2.488256
25.745033	0.1	2.485097
25.746700	0.1	2.480924
25.748367	0.1	2.478600
25.750033	0.1	2.477348
25.751700	0.1	2.474785
25.753367	0.1	2.470553
25.755033	0.1	2.466798
25.756700	0.1	2.465010
25.758367	0.1	2.464295
25.760033	0.1	2.463222
25.761700	0.1	2.462208
25.763367	0.1	2.462626
25.765033	0.1	2.464950
25.766700	0.1	2.467454
25.768367	0.1	2.467275
25.770033	0.1	2.462626
25.771700	0.1	2.454281
25.773367	0.1	2.445936
25.775033	0.1	2.441764
25.776700	0.1	2.443493
25.778367	0.1	2.449632
25.780033	0.1	2.456844
25.781700	0.1	2.461374
25.783367	0.1	2.461314
25.785033	0.1	2.457321
25.786700	0.1	2.451420
25.788367	0.1	2.444565
25.790033	0.1	2.437413
25.791700	0.1	2.431333
25.793367	0.1	2.428234
25.795033	0.1	2.429009
25.796700	0.1	2.432346
25.798367	0.1	2.435565
25.800033	0.1	2.436638
25.801700	0.1	2.435863
25.803367	0.1	2.434194
25.805033	0.1	2.431989
25.806700	0.1	2.429366
25.808367	0.1	2.426684
25.810033	0.1	2.424300
25.811700	0.1	2.422393
25.813367	0.1	2.421081
25.815033	0.1	2.421022
25.816700	0.1	2.421796
25.818367	0.1	2.421558
25.820033	0.1	2.418280
25.821700	0.1	2.412975
25.823367	0.1	2.408743
25.825033	0.1	2.406836
25.826700	0.1	2.405942
25.828367	0.1	2.404750
25.830033	0.1	2.403259
25.831700	0.1	2.402485
25.833367	0.1	2.402723
25.835033	0.1	2.402425
25.836700	0.1	2.399624
25.838367	0.1	2.395213
25.840033	0.1	2.392769
25.841700	0.1	2.394676
25.843367	0.1	2.399445
25.845033	0.1	2.403855
25.846700	0.1	2.405405
25.848367	0.1	2.403200
25.850033	0.1	2.398551
25.851700	0.1	2.393782
25.853367	0.1	2.390385
25.855033	0.1	2.388835
25.856700	0.1	2.388716
25.858367	0.1	2.389491
25.860033	0.1	2.390444
25.861700	0.1	2.390862
25.863367	0.1	2.389789
25.865033	0.1	2.386689
25.866700	0.1	2.383351
25.868367	0.1	2.382755
25.870033	0.1	2.386093
25.871700	0.1	2.391160
25.873367	0.1	2.395094
25.875033	0.1	2.397418
25.876700	0.1	2.399624
25.878367	0.1	2.403081
25.880033	0.1	2.407909
25.881700	0.1	2.412796
25.883367	0.1	2.416670
25.885033	0.1	2.419174
25.886700	0.1	2.420008
25.888367	0.1	2.418578
25.890033	0.1	2.414823
25.891700	0.1	2.409876
25.893367	0.1	2.405822
25.895033	0.1	2.404511
25.896700	0.1	2.406895
25.898367	0.1	2.412915
25.900033	0.1	2.420724
25.901700	0.1	2.426803
25.903367	0.1	2.428353
25.905033	0.1	2.425075
25.906700	0.1	2.419830
25.908367	0.1	2.416372
25.910033	0.1	2.416134
25.911700	0.1	2.417386
25.913367	0.1	2.418578
25.915033	0.1	2.420664
25.916700	0.1	2.424777
25.918367	0.1	2.429664
25.920033	0.1	2.432346
25.921700	0.1	2.431572
25.923367	0.1	2.429068
25.925033	0.1	2.427578
25.926700	0.1	2.428413
25.928367	0.1	2.431095
25.930033	0.1	2.435208
25.931700	0.1	2.441168
25.933367	0.1	2.449274
25.935033	0.1	2.458453
25.936700	0.1	2.466619
25.938367	0.1	2.471507
25.940033	0.1	2.472520
25.941700	0.1	2.470851
25.943367	0.1	2.468646
25.945033	0.1	2.467394
25.946700	0.1	2.467334
25.948367	0.1	2.467394
25.950033	0.1	2.466381
25.951700	0.1	2.463937
25.953367	0.1	2.460957
25.955033	0.1	2.458692
25.956700	0.1	2.457798
25.958367	0.1	2.458811
25.960033	0.1	2.461553
25.961700	0.1	2.464891
25.963367	0.1	2.467096
25.965033	0.1	2.466500
25.966700	0.1	2.463341
25.968367	0.1	2.460003
25.970033	0.1	2.459288
25.971700	0.1	2.461910
25.973367	0.1	2.466142
25.975033	0.1	2.469361
25.976700	0.1	2.469123
25.978367	0.1	2.464652
25.980033	0.1	2.456784
25.981700	0.1	2.447963
25.983367	0.1	2.440632
25.985033	0.1	2.435923
25.986700	0.1	2.433777
25.988367	0.1	2.433539
25.990033	0.1	2.434373
25.991700	0.1	2.434611
25.993367	0.1	2.432406
25.995033	0.1	2.427340
25.996700	0.1	2.421677
25.998367	0.1	2.418101
26.000033	0.1	2.417803
26.001700	0.1	2.419651
26.003367	0.1	2.421677
26.005033	0.1	2.422571
26.006700	0.1	2.422512
26.008367	0.1	2.421796
26.010033	0.1	2.419889
26.011700	0.1	2.416730
26.013367	0.1	2.412975
26.015033	0.1	2.408862
26.016700	0.1	2.403617
26.018367	0.1	2.398253
26.020033	0.1	2.395272
26.021700	0.1	2.395690
26.023367	0.1	2.397895
26.025033	0.1	2.399385
26.026700	0.1	2.398968
26.028367	0.1	2.397716
26.030033	0.1	2.397537
26.031700	0.1	2.398431
26.033367	0.1	2.398491
26.035033	0.1	2.397359
26.036700	0.1	2.396822
26.038367	0.1	2.398610
26.040033	0.1	2.403259
26.041700	0.1	2.409756
26.043367	0.1	2.416074
26.045033	0.1	2.420128
26.046700	0.1	2.421856
26.048367	0.1	2.422512
26.050033	0.1	2.423048
26.051700	0.1	2.422691
26.053367	0.1	2.420664
26.055033	0.1	2.417684
26.056700	0.1	2.415180
26.058367	0.1	2.413333
26.060033	0.1	2.411962
26.061700	0.1	2.412141
26.063367	0.1	2.414763
26.065033	0.1	2.418935
26.066700	0.1	2.422691
26.068367	0.1	2.424240
26.070033	0.1	2.423287
26.071700	0.1	2.420902
26.073367	0.1	2.418816
26.075033	0.1	2.417386
26.076700	0.1	2.416074
26.078367	0.1	2.415180
26.080033	0.1	2.416253
26.081700	0.1	2.420783
26.083367	0.1	2.428830
26.085033	0.1	2.439022
26.086700	0.1	2.448976
26.088367	0.1	2.456248
26.090033	0.1	2.458811
26.091700	0.1	2.455950
26.093367	0.1	2.449155
26.095033	0.1	2.442122
26.096700	0.1	2.438128
26.098367	0.1	2.437651
26.100033	0.1	2.437651
26.101700	0.1	2.434790
26.103367	0.1	2.427995
26.105033	0.1	2.419591
26.106700	0.1	2.413809
26.108367	0.1	2.413631
26.110033	0.1	2.418518
26.111700	0.1	2.425492
26.113367	0.1	2.431810
26.115033	0.1	2.435744
26.116700	0.1	2.437771
26.118367	0.1	2.440035
26.120033	0.1	2.444327
26.121700	0.1	2.450109
26.123367	0.1	2.455056
26.125033	0.1	2.457261
26.126700	0.1	2.456486
26.128367	0.1	2.453923
26.130033	0.1	2.451539
26.131700	0.1	2.450764
26.133367	0.1	2.452612
26.135033	0.1	2.457142
26.136700	0.1	2.462983
26.138367	0.1	2.468228
26.140033	0.1	2.472460
26.141700	0.1	2.477348
26.143367	0.1	2.483905
26.145033	0.1	2.491117
26.146700	0.1	2.496243
26.148367	0.1	2.497196
26.150033	0.1	2.494872
26.151700	0.1	2.491415
26.153367	0.1	2.489329
26.155033	0.1	2.491355
26.156700	0.1	2.498627
26.158367	0.1	2.508938
26.160033	0.1	2.518118
26.161700	0.1	2.523720
26.163367	0.1	2.526164
26.165033	0.1	2.528131
26.166700	0.1	2.531707
26.168367	0.1	2.537072
26.170033	0.1	2.543211
26.171700	0.1	2.547801
26.173367	0.1	2.548814
26.175033	0.1	2.546787
26.176700	0.1	2.545238
26.178367	0.1	2.547622
26.180033	0.1	2.554774
26.181700	0.1	2.565265
26.183367	0.1	2.576769
26.185033	0.1	2.587319
26.186700	0.1	2.596319
26.188367	0.1	2.604664
26.190033	0.1	2.613664
26.191700	0.1	2.623797
26.193367	0.1	2.634406
26.195033	0.1	2.644658
26.196700	0.1	2.654195
26.198367	0.1	2.664149
26.200033	0.1	2.675712
26.201700	0.1	2.687872
26.203367	0.1	2.698183
26.205033	0.1	2.705932
26.206700	0.1	2.713502
26.208367	0.1	2.724290
26.210033	0.1	2.740026
26.211700	0.1	2.759814
26.213367	0.1	2.781153
26.215033	0.1	2.800524
26.216700	0.1	2.815783
26.218367	0.1	2.827943
26.220033	0.1	2.839983
26.221700	0.1	2.854288
26.223367	0.1	2.871871
26.225033	0.1	2.891958
26.226700	0.1	2.912462
26.228367	0.1	2.931237
26.230033	0.1	2.947748
26.231700	0.1	2.963185
26.233367	0.1	2.978623
26.235033	0.1	2.994001
26.236700	0.1	3.008545
26.238367	0.1	3.021360
26.240033	0.1	3.032565
26.241700	0.1	3.044248
26.243367	0.1	3.059268
26.245033	0.1	3.078103
26.246700	0.1	3.098190
26.248367	0.1	3.116310
26.250033	0.1	3.131271
26.251700	0.1	3.144086
26.253367	0.1	3.156245
26.255033	0.1	3.168285
26.256700	0.1	3.179550
26.258367	0.1	3.189624
26.260033	0.1	3.198028
26.261700	0.1	3.203988
26.263367	0.1	3.207684
26.265033	0.1	3.210306
26.266700	0.1	3.212571
26.268367	0.1	3.214359
26.270033	0.1	3.215671
26.271700	0.1	3.215909
26.273367	0.1	3.213525
26.275033	0.1	3.207445
26.276700	0.1	3.198207
26.278367	0.1	3.187120
26.280033	0.1	3.175318
26.281700	0.1	3.163576
26.283367	0.1	3.151655
26.285033	0.1	3.138185
26.286700	0.1	3.122211
26.288367	0.1	3.104985
26.290033	0.1	3.089249
26.291700	0.1	3.075838
26.293367	0.1	3.062546
26.295033	0.1	3.046811
26.296700	0.1	3.027559
26.298367	0.1	3.004730
26.300033	0.1	2.979160
26.301700	0.1	2.952218
26.303367	0.1	2.925277
26.305033	0.1	2.899409
26.306700	0.1	2.875984
26.308367	0.1	2.855599
26.310033	0.1	2.837122
26.311700	0.1	2.818525
26.313367	0.1	2.798796
26.315033	0.1	2.778113
26.316700	0.1	2.756775
26.318367	0.1	2.734840
26.320033	0.1	2.712906
26.321700	0.1	2.692402
26.323367	0.1	2.674997
26.325033	0.1	2.660513
26.326700	0.1	2.647221
26.328367	0.1	2.633274
26.330033	0.1	2.618790
26.331700	0.1	2.604783
26.333367	0.1	2.591729
26.335033	0.1	2.579570
26.336700	0.1	2.567887
26.338367	0.1	2.556622
26.340033	0.1	2.545476
26.341700	0.1	2.533913
26.343367	0.1	2.521157
26.345033	0.1	2.506733
26.346700	0.1	2.490997
26.348367	0.1	2.475202
26.350033	0.1	2.461076
26.351700	0.1	2.449274
26.353367	0.1	2.439320
26.355033	0.1	2.430976
26.356700	0.1	2.424717
26.358367	0.1	2.420068
26.360033	0.1	2.415836
26.361700	0.1	2.411187
26.363367	0.1	2.405524
26.365033	0.1	2.398849
26.366700	0.1	2.391875
26.368367	0.1	2.386212
26.370033	0.1	2.382577
26.371700	0.1	2.380371
26.373367	0.1	2.379179
26.375033	0.1	2.379298
26.376700	0.1	2.380014
26.378367	0.1	2.380848
26.380033	0.1	2.382517
26.381700	0.1	2.385020
26.383367	0.1	2.386570
26.385033	0.1	2.385616
26.386700	0.1	2.382040
26.388367	0.1	2.376616
26.390033	0.1	2.370656
26.391700	0.1	2.365291
26.393367	0.1	2.360404
26.395033	0.1	2.355218
26.396700	0.1	2.350450
26.398367	0.1	2.347291
26.400033	0.1	2.346635
26.401700	0.1	2.348006
26.403367	0.1	2.349317
26.405033	0.1	2.348840
26.406700	0.1	2.346099
26.408367	0.1	2.341986
26.410033	0.1	2.337754
26.411700	0.1	2.334714
26.413367	0.1	2.333641
26.415033	0.1	2.334833
26.416700	0.1	2.337992
26.418367	0.1	2.341688
26.420033	0.1	2.342641
26.421700	0.1	2.337515
26.423367	0.1	2.327383
26.425033	0.1	2.317727
26.426700	0.1	2.313078
26.428367	0.1	2.313614
26.430033	0.1	2.315819
26.431700	0.1	2.316117
26.433367	0.1	2.313912
26.435033	0.1	2.311349
26.436700	0.1	2.310813
26.438367	0.1	2.313018
26.440033	0.1	2.317667
26.441700	0.1	2.323508
26.443367	0.1	2.328456
26.445033	0.1	2.330542
26.446700	0.1	2.328515
26.448367	0.1	2.323330
26.450033	0.1	2.317548
26.451700	0.1	2.314329
26.453367	0.1	2.315223
26.455033	0.1	2.318740
26.456700	0.1	2.321661
26.458367	0.1	2.322078
26.460033	0.1	2.320826
26.461700	0.1	2.319932
26.463367	0.1	2.321124
26.465033	0.1	2.324164
26.466700	0.1	2.327323
26.468367	0.1	2.328575
26.470033	0.1	2.326906
26.471700	0.1	2.322912
26.473367	0.1	2.318859
26.475033	0.1	2.317488
26.476700	0.1	2.319098
26.478367	0.1	2.320886
26.480033	0.1	2.319813
26.481700	0.1	2.315223
26.483367	0.1	2.308250
26.485033	0.1	2.300799
26.486700	0.1	2.295673
26.488367	0.1	2.295077
26.490033	0.1	2.299428
26.491700	0.1	2.306581
26.493367	0.1	2.313316
26.495033	0.1	2.317131
26.496700	0.1	2.317846
26.498367	0.1	2.316952
26.500033	0.1	2.316117
26.501700	0.1	2.316296
26.503367	0.1	2.317190
26.505033	0.1	2.318144
26.506700	0.1	2.318978
26.508367	0.1	2.319217
26.510033	0.1	2.317310
26.511700	0.1	2.312303
26.513367	0.1	2.305389
26.515033	0.1	2.299607
26.516700	0.1	2.296925
26.518367	0.1	2.297342
26.520033	0.1	2.300024
26.521700	0.1	2.304673
26.523367	0.1	2.311528
26.525033	0.1	2.319992
26.526700	0.1	2.327860
26.528367	0.1	2.332449
26.530033	0.1	2.332151
26.531700	0.1	2.327562
26.533367	0.1	2.320409
26.535033	0.1	2.312660
26.536700	0.1	2.305925
26.538367	0.1	2.301395
26.540033	0.1	2.299547
26.541700	0.1	2.300143
26.543367	0.1	2.301991
26.545033	0.1	2.303064
26.546700	0.1	2.301991
26.548367	0.1	2.298296
26.550033	0.1	2.292395
26.551700	0.1	2.286136
26.553367	0.1	2.282500
26.555033	0.1	2.283275
26.556700	0.1	2.288044
26.558367	0.1	2.294362
26.560033	0.1	2.300382
26.561700	0.1	2.305329
26.563367	0.1	2.308667
26.565033	0.1	2.309621
26.566700	0.1	2.309084
26.568367	0.1	2.308607
26.570033	0.1	2.308548
26.571700	0.1	2.307952
26.573367	0.1	2.306283
26.575033	0.1	2.303243
26.576700	0.1	2.299547
26.578367	0.1	2.297402
26.580033	0.1	2.298355
26.581700	0.1	2.300382
26.583367	0.1	2.300680
26.585033	0.1	2.298653
26.586700	0.1	2.295256
26.588367	0.1	2.291978
26.590033	0.1	2.290189
26.591700	0.1	2.289713
26.593367	0.1	2.289117
26.595033	0.1	2.287328
26.596700	0.1	2.284527
26.598367	0.1	2.282441
26.600033	0.1	2.283156
26.601700	0.1	2.287090
26.603367	0.1	2.292514
26.605033	0.1	2.297104
26.606700	0.1	2.300322
26.608367	0.1	2.302468
26.610033	0.1	2.303302
26.611700	0.1	2.302408
26.613367	0.1	2.301037
26.615033	0.1	2.301991
26.616700	0.1	2.306342
26.618367	0.1	2.312601
26.620033	0.1	2.317846
26.621700	0.1	2.319813
26.623367	0.1	2.318502
26.625033	0.1	2.316356
26.626700	0.1	2.315343
26.628367	0.1	2.315283
26.630033	0.1	2.314806
26.631700	0.1	2.312005
26.633367	0.1	2.306044
26.635033	0.1	2.298653
26.636700	0.1	2.294123
26.638367	0.1	2.296686
26.640033	0.1	2.306640
26.641700	0.1	2.319992
26.643367	0.1	2.330661
26.645033	0.1	2.335012
26.646700	0.1	2.333939
26.648367	0.1	2.331257
26.650033	0.1	2.330125
26.651700	0.1	2.331078
26.653367	0.1	2.331972
26.655033	0.1	2.330959
26.656700	0.1	2.327442
26.658367	0.1	2.322137
26.660033	0.1	2.317190
26.661700	0.1	2.315462
26.663367	0.1	2.317608
26.665033	0.1	2.321839
26.666700	0.1	2.326250
26.668367	0.1	2.330244
26.670033	0.1	2.334416
26.671700	0.1	2.339006
26.673367	0.1	2.343655
26.675033	0.1	2.347708
26.676700	0.1	2.350867
26.678367	0.1	2.353430
26.680033	0.1	2.355278
26.681700	0.1	2.354741
26.683367	0.1	2.350748
26.685033	0.1	2.344787
26.686700	0.1	2.340377
26.688367	0.1	2.340317
26.690033	0.1	2.345204
26.691700	0.1	2.353192
26.693367	0.1	2.361000
26.695033	0.1	2.366543
26.696700	0.1	2.370417
26.698367	0.1	2.374888
26.700033	0.1	2.381981
26.701700	0.1	2.391815
26.703367	0.1	2.401948
26.705033	0.1	2.409518
26.706700	0.1	2.413631
26.708367	0.1	2.416134
26.710033	0.1	2.420247
26.711700	0.1	2.427638
26.713367	0.1	2.437472
26.715033	0.1	2.448797
26.716700	0.1	2.461553
26.718367	0.1	2.475321
26.720033	0.1	2.488673
26.721700	0.1	2.499938
26.723367	0.1	2.509356
26.725033	0.1	2.518058
26.726700	0.1	2.526760
26.728367	0.1	2.535999
26.730033	0.1	2.546549
26.731700	0.1	2.558530
26.733367	0.1	2.570868
26.735033	0.1	2.582312
26.736700	0.1	2.592445
26.738367	0.1	2.602041
26.740033	0.1	2.612829
26.741700	0.1	2.626240
26.743367	0.1	2.641857
26.745033	0.1	2.658487
26.746700	0.1	2.674818
26.748367	0.1	2.690077
26.750033	0.1	2.704799
26.751700	0.1	2.720952
26.753367	0.1	2.739310
26.755033	0.1	2.758980
26.756700	0.1	2.779186
26.758367	0.1	2.799571
26.760033	0.1	2.819538
26.761700	0.1	2.839267
26.763367	0.1	2.859593
26.765033	0.1	2.880752
26.766700	0.1	2.901197
26.768367	0.1	2.919853
26.770033	0.1	2.937675
26.771700	0.1	2.957225
26.773367	0.1	2.980411
26.775033	0.1	3.008127
26.776700	0.1	3.039658
26.778367	0.1	3.073693
26.780033	0.1	3.108680
26.781700	0.1	3.143609
26.783367	0.1	3.177345
26.785033	0.1	3.209830
26.786700	0.1	3.241599
26.788367	0.1	3.273487
26.790033	0.1	3.306329
26.791700	0.1	3.340364
26.793367	0.1	3.375113
26.795033	0.1	3.410638
26.796700	0.1	3.448069
26.798367	0.1	3.488600
26.800033	0.1	3.532291
26.801700	0.1	3.578186
26.803367	0.1	3.625870
26.805033	0.1	3.675342
26.806700	0.1	3.726661
26.808367	0.1	3.779829
26.810033	0.1	3.834725
26.811700	0.1	3.890753
26.813367	0.1	3.947795
26.815033	0.1	4.006088
26.816700	0.1	4.065335
26.818367	0.1	4.124642
26.820033	0.1	4.183054
26.821700	0.1	4.239381
26.823367	0.1	4.292548
26.825033	0.1	4.342675
26.826700	0.1	4.392684
26.828367	0.1	4.446209
26.830033	0.1	4.504562
26.831700	0.1	4.565120
26.833367	0.1	4.624248
26.835033	0.1	4.680157
26.836700	0.1	4.733086
26.838367	0.1	4.783690
26.840033	0.1	4.831791
26.841700	0.1	4.875660
26.843367	0.1	4.913688
26.845033	0.1	4.945875
26.846700	0.1	4.973591
26.848367	0.1	4.998446
26.850033	0.1	5.021513
26.851700	0.1	5.043090
26.853367	0.1	5.062938
26.855033	0.1	5.080998
26.856700	0.1	5.096436
26.858367	0.1	5.107940
26.860033	0.1	5.113244
26.861700	0.1	5.109728
26.863367	0.1	5.096674
26.865033	0.1	5.076886
26.866700	0.1	5.054474
26.868367	0.1	5.031109
26.870033	0.1	5.005539
26.871700	0.1	4.975260
26.873367	0.1	4.939139
26.875033	0.1	4.898846
26.876700	0.1	4.857898
26.878367	0.1	4.817844
26.880033	0.1	4.777074
26.881700	0.1	4.734338
26.883367	0.1	4.689634
26.885033	0.1	4.643321
26.886700	0.1	4.596114
26.888367	0.1	4.549206
26.890033	0.1	4.502595
26.891700	0.1	4.454077
26.893367	0.1	4.402280
26.895033	0.1	4.348099
26.896700	0.1	4.293621
26.898367	0.1	4.240752
26.900033	0.1	4.190028
26.901700	0.1	4.141510
26.903367	0.1	4.094839
26.905033	0.1	4.049003
26.906700	0.1	4.003346
26.908367	0.1	3.959418
26.910033	0.1	3.920079
26.911700	0.1	3.886223
26.913367	0.1	3.856182
26.915033	0.1	3.826797
26.916700	0.1	3.795624
26.918367	0.1	3.761828
26.920033	0.1	3.726661
26.921700	0.1	3.692687
26.923367	0.1	3.661871
26.925033	0.1	3.635049
26.926700	0.1	3.612221
26.928367	0.1	3.592313
26.930033	0.1	3.574372
26.931700	0.1	3.557563
26.933367	0.1	3.541589
26.935033	0.1	3.525853
26.936700	0.1	3.509581
26.938367	0.1	3.493250
26.940033	0.1	3.478408
26.941700	0.1	3.465176
26.943367	0.1	3.451824
26.945033	0.1	3.437698
26.946700	0.1	3.424049
26.948367	0.1	3.412068
26.950033	0.1	3.401101
26.951700	0.1	3.389418
26.953367	0.1	3.375769
26.955033	0.1	3.359676
26.956700	0.1	3.342271
26.958367	0.1	3.325343
26.960033	0.1	3.309429
26.961700	0.1	3.292978
26.963367	0.1	3.274203
26.965033	0.1	3.252626
26.966700	0.1	3.228784
26.968367	0.1	3.204167
26.970033	0.1	3.180742
26.971700	0.1	3.159821
26.973367	0.1	3.140748
26.975033	0.1	3.121972
26.976700	0.1	3.102601
26.978367	0.1	3.082514
26.980033	0.1	3.062606
26.981700	0.1	3.043592
26.983367	0.1	3.025532
26.985033	0.1	3.007174
26.986700	0.1	2.987027
26.988367	0.1	2.964139
26.990033	0.1	2.939582
26.991700	0.1	2.915502
26.993367	0.1	2.894461
26.995033	0.1	2.878606
26.996700	0.1	2.868414
26.998367	0.1	2.860964
27.000033	0.1	2.851606
27.001700	0.1	2.837420
27.003367	0.1	2.818823
27.005033	0.1	2.798617
27.006700	0.1	2.780378
27.008367	0.1	2.766371
27.010033	0.1	2.756834
27.011700	0.1	2.750993
27.013367	0.1	2.747417
27.015033	0.1	2.744317
27.016700	0.1	2.740264
27.018367	0.1	2.735436
27.020033	0.1	2.731085
27.021700	0.1	2.728284
27.023367	0.1	2.726674
27.025033	0.1	2.724946
27.026700	0.1	2.722323
27.028367	0.1	2.718508
27.030033	0.1	2.713025
27.031700	0.1	2.706230
27.033367	0.1	2.699733
27.035033	0.1	2.695918
27.036700	0.1	2.695799
27.038367	0.1	2.698064
27.040033	0.1	2.700389
27.041700	0.1	2.701879
27.043367	0.1	2.704024
27.045033	0.1	2.708376
27.046700	0.1	2.714276
27.048367	0.1	2.719581
27.050033	0.1	2.722621
27.051700	0.1	2.722919
27.053367	0.1	2.720833
27.055033	0.1	2.718032
27.056700	0.1	2.716720
27.058367	0.1	2.717674
27.060033	0.1	2.720058
27.061700	0.1	2.722263
27.063367	0.1	2.723277
27.065033	0.1	2.723515
27.066700	0.1	2.724171
27.068367	0.1	2.725959
27.070033	0.1	2.729237
27.071700	0.1	2.734602
27.073367	0.1	2.742410
27.075033	0.1	2.752125
27.076700	0.1	2.763152
27.078367	0.1	2.774537
27.080033	0.1	2.785266
27.081700	0.1	2.794862
27.083367	0.1	2.803862
27.085033	0.1	2.812565
27.086700	0.1	2.820492
27.088367	0.1	2.827704
27.090033	0.1	2.834320
27.091700	0.1	2.840281
27.093367	0.1	2.845586
27.095033	0.1	2.850890
27.096700	0.1	2.856195
27.098367	0.1	2.861142
27.100033	0.1	2.864897
27.101700	0.1	2.866924
27.103367	0.1	2.867401
27.105033	0.1	2.868176
27.106700	0.1	2.871275
27.108367	0.1	2.876997
27.110033	0.1	2.884686
27.111700	0.1	2.894104
27.113367	0.1	2.904594
27.115033	0.1	2.915442
27.116700	0.1	2.927303
27.118367	0.1	2.941132
27.120033	0.1	2.956093
27.121700	0.1	2.968908
27.123367	0.1	2.976895
27.125033	0.1	2.980352
27.126700	0.1	2.982497
27.128367	0.1	2.986908
27.130033	0.1	2.994955
27.131700	0.1	3.005266
27.133367	0.1	3.015876
27.135033	0.1	3.025949
27.136700	0.1	3.035903
27.138367	0.1	3.046692
27.140033	0.1	3.059626
27.141700	0.1	3.075600
27.143367	0.1	3.093958
27.145033	0.1	3.112078
27.146700	0.1	3.127933
27.148367	0.1	3.141582
27.150033	0.1	3.155589
27.151700	0.1	3.173053
27.153367	0.1	3.194690
27.155033	0.1	3.218830
27.156700	0.1	3.243268
27.158367	0.1	3.267646
27.160033	0.1	3.292620
27.161700	0.1	3.317714
27.163367	0.1	3.342807
27.165033	0.1	3.369093
27.166700	0.1	3.397703
27.168367	0.1	3.428698
27.170033	0.1	3.462017
27.171700	0.1	3.497601
27.173367	0.1	3.534973
27.175033	0.1	3.573477
27.176700	0.1	3.612161
27.178367	0.1	3.650010
27.180033	0.1	3.687442
27.181700	0.1	3.727019
27.183367	0.1	3.772140
27.185033	0.1	3.823519
27.186700	0.1	3.878951
27.188367	0.1	3.935278
27.190033	0.1	3.991604
27.191700	0.1	4.049182
27.193367	0.1	4.109204
27.195033	0.1	4.172206
27.196700	0.1	4.238606
27.198367	0.1	4.309058
27.200033	0.1	4.384458
27.201700	0.1	4.464567
27.203367	0.1	4.547835
27.205033	0.1	4.632652
27.206700	0.1	4.718364
27.208367	0.1	4.805148
27.210033	0.1	4.893601
27.211700	0.1	4.985750
27.213367	0.1	5.084813
27.215033	0.1	5.192697
27.216700	0.1	5.307913
27.218367	0.1	5.426526
27.220033	0.1	5.545795
27.221700	0.1	5.666316
27.223367	0.1	5.791068
27.225033	0.1	5.922497
27.226700	0.1	6.060541
27.228367	0.1	6.203771
27.230033	0.1	6.351293
27.231700	0.1	6.503106
27.233367	0.1	6.658554
27.235033	0.1	6.816268
27.236700	0.1	6.975651
27.238367	0.1	7.137776
27.240033	0.1	7.303715
27.241700	0.1	7.473708
27.243367	0.1	7.646323
27.245033	0.1	7.819415
27.246700	0.1	7.992447
27.248367	0.1	8.166254
27.250033	0.1	8.340419
27.251700	0.1	8.512676
27.253367	0.1	8.680642
27.255033	0.1	8.843065
27.256700	0.1	8.999408
27.258367	0.1	9.149015
27.260033	0.1	9.292007
27.261700	0.1	9.428800
27.263367	0.1	9.560109
27.265033	0.1	9.685040
27.266700	0.1	9.801269
27.268367	0.1	9.906412
27.270033	0.1	9.999693
27.271700	0.1	10.080755
27.273367	0.1	10.149301
27.275033	0.1	10.205627
27.276700	0.1	10.251582
27.278367	0.1	10.290027
27.280033	0.1	10.321975
27.281700	0.1	10.345519
27.283367	0.1	10.357202
27.285033	0.1	10.355831
27.286700	0.1	10.341287
27.288367	0.1	10.313750
27.290033	0.1	10.273994
27.291700	0.1	10.223807
27.293367	0.1	10.165513
27.295033	0.1	10.101081
27.296700	0.1	10.031283
27.298367	0.1	9.954870
27.300033	0.1	9.869934
27.301700	0.1	9.775997
27.303367	0.1	9.674848
27.305033	0.1	9.569109
27.306700	0.1	9.460807
27.308367	0.1	9.350539
27.310033	0.1	9.238601
27.311700	0.1	9.124578
27.313367	0.1	9.007991
27.315033	0.1	8.889258
27.316700	0.1	8.771301
27.318367	0.1	8.657516
27.320033	0.1	8.549393
27.321700	0.1	8.445979
27.323367	0.1	8.345247
27.325033	0.1	8.244932
27.326700	0.1	8.144141
27.328367	0.1	8.045197
27.330033	0.1	7.951677
27.331700	0.1	7.865668
27.333367	0.1	7.785976
27.335033	0.1	7.709384
27.336700	0.1	7.632733
27.338367	0.1	7.554949
27.340033	0.1	7.478357
27.341700	0.1	7.406116
27.343367	0.1	7.339180
27.345033	0.1	7.277251
27.346700	0.1	7.219375
27.348367	0.1	7.163465
27.350033	0.1	7.106960
27.351700	0.1	7.049382
27.353367	0.1	6.991625
27.355033	0.1	6.934703
27.356700	0.1	6.878078
27.358367	0.1	6.819666
27.360033	0.1	6.757021
27.361700	0.1	6.689012
27.363367	0.1	6.617010
27.365033	0.1	6.544233
27.366700	0.1	6.472528
27.368367	0.1	6.401003
27.370033	0.1	6.327272
27.371700	0.1	6.250024
27.373367	0.1	6.168545
27.375033	0.1	6.082476
27.376700	0.1	5.993069
27.378367	0.1	5.902410
27.380033	0.1	5.810798
27.381700	0.1	5.716265
27.383367	0.1	5.617380
27.385033	0.1	5.515278
27.386700	0.1	5.412579
27.388367	0.1	5.310774
27.390033	0.1	5.209804
27.391700	0.1	5.108416
27.393367	0.1	5.005241
27.395033	0.1	4.899442
27.396700	0.1	4.791975
27.398367	0.1	4.685104
27.400033	0.1	4.580677
27.401700	0.1	4.478157
27.403367	0.1	4.374981
27.405033	0.1	4.269541
27.406700	0.1	4.163504
27.408367	0.1	4.060507
27.410033	0.1	3.962517
27.411700	0.1	3.868938
27.413367	0.1	3.778339
27.415033	0.1	3.689230
27.416700	0.1	3.601194
27.418367	0.1	3.515482
27.420033	0.1	3.434897
27.421700	0.1	3.360331
27.423367	0.1	3.289998
27.425033	0.1	3.221452
27.426700	0.1	3.153861
27.428367	0.1	3.088117
27.430033	0.1	3.025472
27.431700	0.1	2.966404
27.433367	0.1	2.911568
27.435033	0.1	2.861977
27.436700	0.1	2.816975
27.438367	0.1	2.773702
27.440033	0.1	2.729952
27.441700	0.1	2.687454
27.443367	0.1	2.649903
27.445033	0.1	2.618611
27.446700	0.1	2.591670
27.448367	0.1	2.566159
27.450033	0.1	2.539754
27.451700	0.1	2.512098
27.453367	0.1	2.485633
27.455033	0.1	2.463520
27.456700	0.1	2.446652
27.458367	0.1	2.432943
27.460033	0.1	2.418757
27.461700	0.1	2.401590
27.463367	0.1	2.381981
27.465033	0.1	2.363324
27.466700	0.1	2.349198
27.468367	0.1	2.341032
27.470033	0.1	2.336860
27.471700	0.1	2.332807
27.473367	0.1	2.326071
27.475033	0.1	2.316415
27.476700	0.1	2.305865
27.478367	0.1	2.296865
27.480033	0.1	2.289951
27.481700	0.1	2.284050
27.483367	0.1	2.278149
27.485033	0.1	2.272666
27.486700	0.1	2.268911
27.488367	0.1	2.267480
27.490033	0.1	2.267420
27.491700	0.1	2.267182
27.493367	0.1	2.265990
27.495033	0.1	2.263725
27.496700	0.1	2.261162
27.498367	0.1	2.259851
27.500033	0.1	2.260983
27.501700	0.1	2.263069
27.503367	0.1	2.263546
27.505033	0.1	2.261043
27.506700	0.1	2.256513
27.508367	0.1	2.251625
27.510033	0.1	2.246976
27.511700	0.1	2.242208
27.513367	0.1	2.236784
27.515033	0.1	2.231121
27.516700	0.1	2.226889
27.518367	0.1	2.225697
27.520033	0.1	2.227426
27.521700	0.1	2.230108
27.523367	0.1	2.231300
27.525033	0.1	2.230346
27.526700	0.1	2.228260
27.528367	0.1	2.227187
27.530033	0.1	2.228618
27.531700	0.1	2.231836
27.533367	0.1	2.234519
27.535033	0.1	2.233863
27.536700	0.1	2.229214
27.538367	0.1	2.222717
27.540033	0.1	2.217114
27.541700	0.1	2.214193
27.543367	0.1	2.214372
27.545033	0.1	2.216458
27.546700	0.1	2.218366
27.548367	0.1	2.218187
27.550033	0.1	2.215803
27.551700	0.1	2.212942
27.553367	0.1	2.210975
27.555033	0.1	2.209544
27.556700	0.1	2.208054
27.558367	0.1	2.207518
27.560033	0.1	2.209067
27.561700	0.1	2.211332
27.563367	0.1	2.211094
27.565033	0.1	2.206206
27.566700	0.1	2.197445
27.568367	0.1	2.187848
27.570033	0.1	2.180874
27.571700	0.1	2.177894
27.573367	0.1	2.178371
27.575033	0.1	2.180398
27.576700	0.1	2.181292
27.578367	0.1	2.179265
27.580033	0.1	2.175748
27.581700	0.1	2.173245
27.583367	0.1	2.172113
27.585033	0.1	2.171099
27.586700	0.1	2.169669
27.588367	0.1	2.168954
27.590033	0.1	2.170921
27.591700	0.1	2.175629
27.593367	0.1	2.181292
27.595033	0.1	2.185881
27.596700	0.1	2.188087
27.598367	0.1	2.187550
27.600033	0.1	2.184093
27.601700	0.1	2.178550
27.603367	0.1	2.172768
27.605033	0.1	2.169311
27.606700	0.1	2.169252
27.608367	0.1	2.171576
27.610033	0.1	2.173662
27.611700	0.1	2.173245
27.613367	0.1	2.169073
27.615033	0.1	2.161443
27.616700	0.1	2.152145
27.618367	0.1	2.143860
27.620033	0.1	2.138794
27.621700	0.1	2.137363
27.623367	0.1	2.137840
27.625033	0.1	2.137900
27.626700	0.1	2.137423
27.628367	0.1	2.138555
27.630033	0.1	2.143264
27.631700	0.1	2.151370
27.633367	0.1	2.160430
27.635033	0.1	2.167344
27.636700	0.1	2.170324
27.638367	0.1	2.169252
27.640033	0.1	2.165198
27.641700	0.1	2.160251
27.643367	0.1	2.156019
27.645033	0.1	2.152741
27.646700	0.1	2.149940
27.648367	0.1	2.147675
27.650033	0.1	2.147555
27.651700	0.1	2.150655
27.653367	0.1	2.156317
27.655033	0.1	2.162159
27.656700	0.1	2.165735
27.658367	0.1	2.165854
27.660033	0.1	2.162755
27.661700	0.1	2.158106
27.663367	0.1	2.154887
27.665033	0.1	2.155006
27.666700	0.1	2.158106
27.668367	0.1	2.162457
27.670033	0.1	2.166867
27.671700	0.1	2.171040
27.673367	0.1	2.174854
27.675033	0.1	2.178073
27.676700	0.1	2.180100
27.678367	0.1	2.180934
27.680033	0.1	2.180755
27.681700	0.1	2.178788
27.683367	0.1	2.174974
27.685033	0.1	2.171695
27.686700	0.1	2.171934
27.688367	0.1	2.175808
27.690033	0.1	2.181113
27.691700	0.1	2.185345
27.693367	0.1	2.187491
27.695033	0.1	2.187193
27.696700	0.1	2.185285
27.698367	0.1	2.183259
27.700033	0.1	2.182603
27.701700	0.1	2.183855
27.703367	0.1	2.186775
27.705033	0.1	2.191007
27.706700	0.1	2.196729
27.708367	0.1	2.203584
27.710033	0.1	2.210319
27.711700	0.1	2.215445
27.713367	0.1	2.217949
27.715033	0.1	2.217233
27.716700	0.1	2.214432
27.718367	0.1	2.212227
27.720033	0.1	2.212644
27.721700	0.1	2.214909
27.723367	0.1	2.217233
27.725033	0.1	2.218723
27.726700	0.1	2.219856
27.728367	0.1	2.221644
27.730033	0.1	2.225399
27.731700	0.1	2.232015
27.733367	0.1	2.241373
27.735033	0.1	2.252162
27.736700	0.1	2.262235
27.738367	0.1	2.269805
27.740033	0.1	2.274931
27.741700	0.1	2.280116
27.743367	0.1	2.287448
27.745033	0.1	2.296627
27.746700	0.1	2.305448
27.748367	0.1	2.311349
27.750033	0.1	2.313018
27.751700	0.1	2.311051
27.753367	0.1	2.307832
27.755033	0.1	2.306342
27.756700	0.1	2.309203
27.758367	0.1	2.316415
27.760033	0.1	2.325058
27.761700	0.1	2.331495
27.763367	0.1	2.334416
27.765033	0.1	2.335370
27.766700	0.1	2.336919
27.768367	0.1	2.340377
27.770033	0.1	2.345085
27.771700	0.1	2.349556
27.773367	0.1	2.353311
27.775033	0.1	2.357900
27.776700	0.1	2.364934
27.778367	0.1	2.373934
27.780033	0.1	2.382577
27.781700	0.1	2.388358
27.783367	0.1	2.390385
27.785033	0.1	2.389729
27.786700	0.1	2.388358
27.788367	0.1	2.387524
27.790033	0.1	2.387166
27.791700	0.1	2.386153
27.793367	0.1	2.383292
27.795033	0.1	2.378702
27.796700	0.1	2.373934
27.798367	0.1	2.370536
27.800033	0.1	2.368093
27.801700	0.1	2.364934
27.803367	0.1	2.359808
27.805033	0.1	2.352953
27.806700	0.1	2.345383
27.808367	0.1	2.337515
27.810033	0.1	2.329588
27.811700	0.1	2.322197
27.813367	0.1	2.315462
27.815033	0.1	2.308607
27.816700	0.1	2.300978
27.818367	0.1	2.293289
27.820033	0.1	2.287150
27.821700	0.1	2.283991
27.823367	0.1	2.283514
27.825033	0.1	2.283573
27.826700	0.1	2.282918
27.828367	0.1	2.281487
27.830033	0.1	2.279937
27.831700	0.1	2.278924
27.833367	0.1	2.278566
27.835033	0.1	2.278566
27.836700	0.1	2.278388
27.838367	0.1	2.276838
27.840033	0.1	2.272725
27.841700	0.1	2.265751
27.843367	0.1	2.257884
27.845033	0.1	2.251327
27.846700	0.1	2.247214
27.848367	0.1	2.245605
27.850033	0.1	2.246082
27.851700	0.1	2.247930
27.853367	0.1	2.249897
27.855033	0.1	2.250612
27.856700	0.1	2.249539
27.858367	0.1	2.247095
27.860033	0.1	2.243519
27.861700	0.1	2.237857
27.863367	0.1	2.229750
27.865033	0.1	2.222479
27.866700	0.1	2.221048
27.868367	0.1	2.227485
27.870033	0.1	2.239049
27.871700	0.1	2.250493
27.873367	0.1	2.257705
27.875033	0.1	2.260208
27.876700	0.1	2.259851
27.878367	0.1	2.258778
27.880033	0.1	2.258182
27.881700	0.1	2.258301
27.883367	0.1	2.259195
27.885033	0.1	2.260864
27.886700	0.1	2.263129
27.888367	0.1	2.265036
27.890033	0.1	2.266646
27.891700	0.1	2.269924
27.893367	0.1	2.276480
27.895033	0.1	2.285421
27.896700	0.1	2.293468
27.898367	0.1	2.297819
27.900033	0.1	2.297878
27.901700	0.1	2.295971
27.903367	0.1	2.295494
27.905033	0.1	2.298772
27.906700	0.1	2.305806
27.908367	0.1	2.313912
27.910033	0.1	2.319694
27.911700	0.1	2.321720
27.913367	0.1	2.320945
27.915033	0.1	2.319694
27.916700	0.1	2.319515
27.918367	0.1	2.320767
27.920033	0.1	2.322197
27.921700	0.1	2.322436
27.923367	0.1	2.321005
27.925033	0.1	2.318859
27.926700	0.1	2.316892
27.928367	0.1	2.314448
27.930033	0.1	2.309442
27.931700	0.1	2.301276
27.933367	0.1	2.291560
27.935033	0.1	2.283096
27.936700	0.1	2.277970
27.938367	0.1	2.276480
27.940033	0.1	2.278030
27.941700	0.1	2.280235
27.943367	0.1	2.280355
27.945033	0.1	2.276838
27.946700	0.1	2.270043
27.948367	0.1	2.261877
27.950033	0.1	2.255201
27.951700	0.1	2.252281
27.953367	0.1	2.253652
27.955033	0.1	2.258182
27.956700	0.1	2.263188
27.958367	0.1	2.265334
27.960033	0.1	2.262831
27.961700	0.1	2.256632
27.963367	0.1	2.248943
27.965033	0.1	2.242148
27.966700	0.1	2.237678
27.968367	0.1	2.235353
27.970033	0.1	2.233386
27.971700	0.1	2.230406
27.973367	0.1	2.227366
27.975033	0.1	2.225638
27.976700	0.1	2.224624
27.978367	0.1	2.222359
27.980033	0.1	2.217949
27.981700	0.1	2.212346
27.983367	0.1	2.207935
27.985033	0.1	2.207041
27.986700	0.1	2.211094
27.988367	0.1	2.218843
27.990033	0.1	2.226651
27.991700	0.1	2.230466
27.993367	0.1	2.228797
27.995033	0.1	2.224088
27.996700	0.1	2.220392
27.998367	0.1	2.220750
28.000033	0.1	2.224922
28.001700	0.1	2.229393
28.003367	0.1	2.231002
28.005033	0.1	2.229691
28.006700	0.1	2.228916
28.008367	0.1	2.231956
28.010033	0.1	2.238810
28.011700	0.1	2.246738
28.013367	0.1	2.253175
28.015033	0.1	2.257288
28.016700	0.1	2.260029
28.018367	0.1	2.263427
28.020033	0.1	2.268314
28.021700	0.1	2.273500
28.023367	0.1	2.277374
28.025033	0.1	2.278984
28.026700	0.1	2.278209
28.028367	0.1	2.276838
28.030033	0.1	2.277613
28.031700	0.1	2.280831
28.033367	0.1	2.284467
28.035033	0.1	2.287388
28.036700	0.1	2.290309
28.038367	0.1	2.294004
28.040033	0.1	2.298057
28.041700	0.1	2.301097
28.043367	0.1	2.302766
28.045033	0.1	2.303720
28.046700	0.1	2.304435
28.048367	0.1	2.305031
28.050033	0.1	2.305389
28.051700	0.1	2.305567
28.053367	0.1	2.306521
28.055033	0.1	2.310276
28.056700	0.1	2.317310
28.058367	0.1	2.325416
28.060033	0.1	2.331197
28.061700	0.1	2.333403
28.063367	0.1	2.333284
28.065033	0.1	2.332330
28.066700	0.1	2.331078
28.068367	0.1	2.330184
28.070033	0.1	2.329886
28.071700	0.1	2.329886
28.073367	0.1	2.329588
28.075033	0.1	2.329767
28.076700	0.1	2.331853
28.078367	0.1	2.336264
28.080033	0.1	2.340853
28.081700	0.1	2.341926
28.083367	0.1	2.338410
28.085033	0.1	2.332747
28.086700	0.1	2.327740
28.088367	0.1	2.323568
28.090033	0.1	2.318859
28.091700	0.1	2.312780
28.093367	0.1	2.305925
28.095033	0.1	2.300084
28.096700	0.1	2.297104
28.098367	0.1	2.297938
28.100033	0.1	2.302289
28.101700	0.1	2.308667
28.103367	0.1	2.314329
28.105033	0.1	2.317429
28.106700	0.1	2.318442
28.108367	0.1	2.318621
28.110033	0.1	2.318621
28.111700	0.1	2.318144
28.113367	0.1	2.316952
28.115033	0.1	2.315462
28.116700	0.1	2.314150
28.118367	0.1	2.312839
28.120033	0.1	2.310336
28.121700	0.1	2.305031
28.123367	0.1	2.297342
28.125033	0.1	2.290368
28.126700	0.1	2.286971
28.128367	0.1	2.287030
28.130033	0.1	2.288163
28.131700	0.1	2.288342
28.133367	0.1	2.286613
28.135033	0.1	2.283573
28.136700	0.1	2.280951
28.138367	0.1	2.278984
28.140033	0.1	2.276063
28.141700	0.1	2.270997
28.143367	0.1	2.264500
28.145033	0.1	2.259195
28.146700	0.1	2.257109
28.148367	0.1	2.258480
28.150033	0.1	2.261937
28.151700	0.1	2.265394
28.153367	0.1	2.266646
28.155033	0.1	2.265036
28.156700	0.1	2.262890
28.158367	0.1	2.263010
28.160033	0.1	2.265155
28.161700	0.1	2.266228
28.163367	0.1	2.263963
28.165033	0.1	2.258837
28.166700	0.1	2.252877
28.168367	0.1	2.247512
28.170033	0.1	2.242565
28.171700	0.1	2.237678
28.173367	0.1	2.232432
28.175033	0.1	2.226949
28.176700	0.1	2.222061
28.178367	0.1	2.218902
28.180033	0.1	2.217710
28.181700	0.1	2.217233
28.183367	0.1	2.216041
28.185033	0.1	2.213895
28.186700	0.1	2.212465
28.188367	0.1	2.213180
28.190033	0.1	2.214909
28.191700	0.1	2.215445
28.193367	0.1	2.213776
28.195033	0.1	2.210438
28.196700	0.1	2.206326
28.198367	0.1	2.201557
28.200033	0.1	2.196252
28.201700	0.1	2.191603
28.203367	0.1	2.188265
28.205033	0.1	2.185404
28.206700	0.1	2.182782
28.208367	0.1	2.181232
28.210033	0.1	2.180517
28.211700	0.1	2.179504
28.213367	0.1	2.178013
28.215033	0.1	2.177060
28.216700	0.1	2.178490
28.218367	0.1	2.183378
28.220033	0.1	2.190471
28.221700	0.1	2.196551
28.223367	0.1	2.199590
28.225033	0.1	2.199948
28.226700	0.1	2.199114
28.228367	0.1	2.198219
28.230033	0.1	2.197623
28.231700	0.1	2.197385
28.233367	0.1	2.197325
28.235033	0.1	2.197921
28.236700	0.1	2.199948
28.238367	0.1	2.203286
28.240033	0.1	2.206206
28.241700	0.1	2.206326
28.243367	0.1	2.202928
28.245033	0.1	2.198160
28.246700	0.1	2.194822
28.248367	0.1	2.193511
28.250033	0.1	2.192855
28.251700	0.1	2.192736
28.253367	0.1	2.194166
28.255033	0.1	2.197385
28.256700	0.1	2.200902
28.258367	0.1	2.202630
28.260033	0.1	2.202273
28.261700	0.1	2.201259
28.263367	0.1	2.201319
28.265033	0.1	2.203405
28.266700	0.1	2.207101
28.268367	0.1	2.211571
28.270033	0.1	2.216399
28.271700	0.1	2.221525
28.273367	0.1	2.226234
28.275033	0.1	2.230823
28.276700	0.1	2.235770
28.278367	0.1	2.240598
28.280033	0.1	2.243936
28.281700	0.1	2.244949
28.283367	0.1	2.244830
28.285033	0.1	2.245784
28.286700	0.1	2.249420
28.288367	0.1	2.255380
28.290033	0.1	2.261341
28.291700	0.1	2.265394
28.293367	0.1	2.268672
28.295033	0.1	2.273202
28.296700	0.1	2.279341
28.298367	0.1	2.285242
28.300033	0.1	2.289355
28.301700	0.1	2.292633
28.303367	0.1	2.297938
28.305033	0.1	2.306759
28.306700	0.1	2.317011
28.308367	0.1	2.325237
28.310033	0.1	2.329350
28.311700	0.1	2.330065
28.313367	0.1	2.329588
28.315033	0.1	2.329826
28.316700	0.1	2.331615
28.318367	0.1	2.334952
28.320033	0.1	2.340019
28.321700	0.1	2.346337
28.323367	0.1	2.353966
28.325033	0.1	2.362907
28.326700	0.1	2.372205
28.328367	0.1	2.380133
28.330033	0.1	2.384901
28.331700	0.1	2.385974
28.333367	0.1	2.384663
28.335033	0.1	2.384067
28.336700	0.1	2.387047
28.338367	0.1	2.395213
28.340033	0.1	2.407611
28.341700	0.1	2.421439
28.343367	0.1	2.433658
28.345033	0.1	2.442420
28.346700	0.1	2.447426
28.348367	0.1	2.450109
28.350033	0.1	2.453089
28.351700	0.1	2.458275
28.353367	0.1	2.465487
28.355033	0.1	2.472878
28.356700	0.1	2.478898
28.358367	0.1	2.483428
28.360033	0.1	2.487362
28.361700	0.1	2.491295
28.363367	0.1	2.495051
28.365033	0.1	2.497614
28.366700	0.1	2.498210
28.368367	0.1	2.496958
28.370033	0.1	2.494872
28.371700	0.1	2.493024
28.373367	0.1	2.491653
28.375033	0.1	2.490103
28.376700	0.1	2.487540
28.378367	0.1	2.483368
28.380033	0.1	2.477586
28.381700	0.1	2.471268
28.383367	0.1	2.465427
28.385033	0.1	2.459884
28.386700	0.1	2.453804
28.388367	0.1	2.447307
28.390033	0.1	2.440751
28.391700	0.1	2.434433
28.393367	0.1	2.428830
28.395033	0.1	2.423823
28.396700	0.1	2.418041
28.398367	0.1	2.410531
28.400033	0.1	2.401948
28.401700	0.1	2.393603
28.403367	0.1	2.386272
28.405033	0.1	2.379418
28.406700	0.1	2.371431
28.408367	0.1	2.361000
28.410033	0.1	2.349019
28.411700	0.1	2.337933
28.413367	0.1	2.330125
28.415033	0.1	2.326191
28.416700	0.1	2.324581
28.418367	0.1	2.322674
28.420033	0.1	2.317667
28.421700	0.1	2.307952
28.423367	0.1	2.294600
28.425033	0.1	2.280414
28.426700	0.1	2.267063
28.428367	0.1	2.254248
28.430033	0.1	2.241373
28.431700	0.1	2.228797
28.433367	0.1	2.218187
28.435033	0.1	2.210856
28.436700	0.1	2.206862
28.438367	0.1	2.205610
28.440033	0.1	2.206147
28.441700	0.1	2.206326
28.443367	0.1	2.203703
28.445033	0.1	2.197623
28.446700	0.1	2.189398
28.448367	0.1	2.180219
28.450033	0.1	2.170801
28.451700	0.1	2.162337
28.453367	0.1	2.156079
28.455033	0.1	2.152205
28.456700	0.1	2.149940
28.458367	0.1	2.147973
28.460033	0.1	2.144873
28.461700	0.1	2.139270
28.463367	0.1	2.130330
28.465033	0.1	2.118945
28.466700	0.1	2.108455
28.468367	0.1	2.102137
28.470033	0.1	2.101362
28.471700	0.1	2.104879
28.473367	0.1	2.109647
28.475033	0.1	2.112806
28.476700	0.1	2.112985
28.478367	0.1	2.110660
28.480033	0.1	2.107084
28.481700	0.1	2.103150
28.483367	0.1	2.100051
28.485033	0.1	2.099097
28.486700	0.1	2.101064
28.488367	0.1	2.105415
28.490033	0.1	2.110362
28.491700	0.1	2.114296
28.493367	0.1	2.116740
28.495033	0.1	2.118528
28.496700	0.1	2.120257
28.498367	0.1	2.121806
28.500033	0.1	2.122939
28.501700	0.1	2.124369
28.503367	0.1	2.127350
28.505033	0.1	2.131581
28.506700	0.1	2.135158
28.508367	0.1	2.137005
28.510033	0.1	2.137542
28.511700	0.1	2.138198
28.513367	0.1	2.140403
28.515033	0.1	2.144635
28.516700	0.1	2.150297
28.518367	0.1	2.155543
28.520033	0.1	2.158702
28.521700	0.1	2.159178
28.523367	0.1	2.158404
28.525033	0.1	2.159119
28.526700	0.1	2.163470
28.528367	0.1	2.171815
28.530033	0.1	2.182782
28.531700	0.1	2.193630
28.533367	0.1	2.201855
28.535033	0.1	2.207101
28.536700	0.1	2.210856
28.538367	0.1	2.213895
28.540033	0.1	2.215505
28.541700	0.1	2.215266
28.543367	0.1	2.215266
28.545033	0.1	2.219081
28.546700	0.1	2.228916
28.548367	0.1	2.243817
28.550033	0.1	2.260387
28.551700	0.1	2.274275
28.553367	0.1	2.283394
28.555033	0.1	2.289355
28.556700	0.1	2.295852
28.558367	0.1	2.305567
28.560033	0.1	2.318502
28.561700	0.1	2.332330
28.563367	0.1	2.344728
28.565033	0.1	2.354920
28.566700	0.1	2.364218
28.568367	0.1	2.375364
28.570033	0.1	2.389908
28.571700	0.1	2.406299
28.573367	0.1	2.421022
28.575033	0.1	2.432346
28.576700	0.1	2.442479
28.578367	0.1	2.454460
28.580033	0.1	2.468944
28.581700	0.1	2.484024
28.583367	0.1	2.498686
28.585033	0.1	2.512992
28.586700	0.1	2.526462
28.588367	0.1	2.538800
28.590033	0.1	2.550543
28.591700	0.1	2.561569
28.593367	0.1	2.571643
28.595033	0.1	2.582371
28.596700	0.1	2.595782
28.598367	0.1	2.611399
28.600033	0.1	2.626300
28.601700	0.1	2.637565
28.603367	0.1	2.645195
28.605033	0.1	2.651453
28.606700	0.1	2.658546
28.608367	0.1	2.667487
28.610033	0.1	2.678394
28.611700	0.1	2.691209
28.613367	0.1	2.704919
28.615033	0.1	2.717495
28.616700	0.1	2.727747
28.618367	0.1	2.736151
28.620033	0.1	2.743721
28.621700	0.1	2.751172
28.623367	0.1	2.759397
28.625033	0.1	2.768517
28.626700	0.1	2.778411
28.628367	0.1	2.788961
28.630033	0.1	2.800167
28.631700	0.1	2.811611
28.633367	0.1	2.822340
28.635033	0.1	2.831221
28.636700	0.1	2.838850
28.638367	0.1	2.848268
28.640033	0.1	2.862454
28.641700	0.1	2.880454
28.643367	0.1	2.898276
28.645033	0.1	2.912939
28.646700	0.1	2.925873
28.648367	0.1	2.939940
28.650033	0.1	2.956510
28.651700	0.1	2.973855
28.653367	0.1	2.989292
28.655033	0.1	3.002107
28.656700	0.1	3.014028
28.658367	0.1	3.027380
28.660033	0.1	3.043413
28.661700	0.1	3.061414
28.663367	0.1	3.080309
28.665033	0.1	3.099978
28.666700	0.1	3.120244
28.668367	0.1	3.139496
28.670033	0.1	3.155470
28.671700	0.1	3.167570
28.673367	0.1	3.177941
28.675033	0.1	3.189504
28.676700	0.1	3.204465
28.678367	0.1	3.223658
28.680033	0.1	3.246844
28.681700	0.1	3.272236
28.683367	0.1	3.296972
28.685033	0.1	3.319144
28.686700	0.1	3.338874
28.688367	0.1	3.357887
28.690033	0.1	3.378511
28.691700	0.1	3.402055
28.693367	0.1	3.428221
28.695033	0.1	3.456116
28.696700	0.1	3.484786
28.698367	0.1	3.513515
28.700033	0.1	3.542423
28.701700	0.1	3.573299
28.703367	0.1	3.608704
28.705033	0.1	3.649533
28.706700	0.1	3.693998
28.708367	0.1	3.740013
28.710033	0.1	3.787041
28.711700	0.1	3.835798
28.713367	0.1	3.886521
28.715033	0.1	3.938318
28.716700	0.1	3.989756
28.718367	0.1	4.040003
28.720033	0.1	4.089892
28.721700	0.1	4.141271
28.723367	0.1	4.196823
28.725033	0.1	4.258693
28.726700	0.1	4.326761
28.728367	0.1	4.398644
28.730033	0.1	4.471302
28.731700	0.1	4.543007
28.733367	0.1	4.614175
28.735033	0.1	4.686296
28.736700	0.1	4.760266
28.738367	0.1	4.835964
28.740033	0.1	4.913628
28.741700	0.1	4.994333
28.743367	0.1	5.078972
28.745033	0.1	5.167663
28.746700	0.1	5.259693
28.748367	0.1	5.353630
28.750033	0.1	5.448640
28.751700	0.1	5.544782
28.753367	0.1	5.643368
28.755033	0.1	5.746246
28.756700	0.1	5.854547
28.758367	0.1	5.967617
28.760033	0.1	6.083787
28.761700	0.1	6.202281
28.763367	0.1	6.324590
28.765033	0.1	6.452978
28.766700	0.1	6.587744
28.768367	0.1	6.726742
28.770033	0.1	6.867648
28.771700	0.1	7.010580
28.773367	0.1	7.156790
28.775033	0.1	7.307470
28.776700	0.1	7.464469
28.778367	0.1	7.628739
28.780033	0.1	7.798195
28.781700	0.1	7.968724
28.783367	0.1	8.138299
28.785033	0.1	8.308113
28.786700	0.1	8.481384
28.788367	0.1	8.659721
28.790033	0.1	8.841575
28.791700	0.1	9.023846
28.793367	0.1	9.204746
28.795033	0.1	9.383679
28.796700	0.1	9.559811
28.798367	0.1	9.732187
28.800033	0.1	9.900690
28.801700	0.1	10.065795
28.803367	0.1	10.227800
28.805033	0.1	10.386825
28.806700	0.1	10.541320
28.808367	0.1	10.686756
28.810033	0.1	10.818601
28.811700	0.1	10.935486
28.813367	0.1	11.038602
28.815033	0.1	11.129738
28.816700	0.1	11.209906
28.818367	0.1	11.279166
28.820033	0.1	11.336148
28.821700	0.1	11.379064
28.823367	0.1	11.405767
28.825033	0.1	11.415244
28.826700	0.1	11.407197
28.828367	0.1	11.381746
28.830033	0.1	11.338771
28.831700	0.1	11.279107
28.833367	0.1	11.204959
28.835033	0.1	11.118830
28.836700	0.1	11.021734
28.838367	0.1	10.912419
28.840033	0.1	10.787309
28.841700	0.1	10.643960
28.843367	0.1	10.483742
28.845033	0.1	10.311008
28.846700	0.1	10.129631
28.848367	0.1	9.940208
28.850033	0.1	9.741128
28.851700	0.1	9.531677
28.853367	0.1	9.313047
28.855033	0.1	9.088159
28.856700	0.1	8.860112
28.858367	0.1	8.630991
28.860033	0.1	8.400023
28.861700	0.1	8.164466
28.863367	0.1	7.923544
28.865033	0.1	7.680119
28.866700	0.1	7.437408
28.868367	0.1	7.197321
28.870033	0.1	6.960929
28.871700	0.1	6.729722
28.873367	0.1	6.504834
28.875033	0.1	6.286979
28.876700	0.1	6.076694
28.878367	0.1	5.873859
28.880033	0.1	5.676806
28.881700	0.1	5.483270
28.883367	0.1	5.292595
28.885033	0.1	5.106807
28.886700	0.1	4.929006
28.888367	0.1	4.760742
28.890033	0.1	4.600942
28.891700	0.1	4.447341
28.893367	0.1	4.298806
28.895033	0.1	4.156769
28.896700	0.1	4.023910
28.898367	0.1	3.901720
28.900033	0.1	3.789485
28.901700	0.1	3.685355
28.903367	0.1	3.587544
28.905033	0.1	3.494263
28.906700	0.1	3.404916
28.908367	0.1	3.320098
28.910033	0.1	3.240884
28.911700	0.1	3.167331
28.913367	0.1	3.098786
28.915033	0.1	3.034651
28.916700	0.1	2.975822
28.918367	0.1	2.924442
28.920033	0.1	2.881825
28.921700	0.1	2.846420
28.923367	0.1	2.814710
28.925033	0.1	2.783656
28.926700	0.1	2.752066
28.928367	0.1	2.720952
28.930033	0.1	2.693117
28.931700	0.1	2.670169
28.933367	0.1	2.650798
28.935033	0.1	2.632380
28.936700	0.1	2.614737
28.938367	0.1	2.599240
28.940033	0.1	2.586126
28.941700	0.1	2.574921
28.943367	0.1	2.565086
28.945033	0.1	2.555490
28.946700	0.1	2.544880
28.948367	0.1	2.533198
28.950033	0.1	2.521217
28.951700	0.1	2.509952
28.953367	0.1	2.500415
28.955033	0.1	2.492845
[truncated: 249,659 more chars]
