# Supplementary material for: Fade into you: genetic control of pigmentation patterns in red-flesh apple (Malus domestica)
Source: Front Plant Sci. 2025 Jan 13;15:1462545. doi: 10.3389/fpls.2024.1462545 (PMC11770013; doi:10.3389/fpls.2024.1462545)
Supplement: Supplementary file 4 [file DataSheet1.zip › CB C3EXT325NM/CB C3EXT325NM.txt]

URL	chrom://thermo-pfav3ojr/ChromeleonLocal/Instrument Data/Vanquish_MS/Dimitri/VALEMA/Pierre/Echantillons 03-04-24.seq/803.smp/EXT325NM.channel/EXT325NM.chm
Channel	EXT325NM

Injection Information:
Data Vault	ChromeleonLocal
Sequence	Echantillons 03-04-24
Name	CB C3
Number	19
Position	B:C1
Comment	colonne SB-AQ MeOH+5%AA
Processing Method	Quantitative
Instrument Method	VALEMA test separation GRAQ 4
Type	Unknown
Status	Finished
Inject Time	4/4/2024 7:52:35 AM +02:00
Volume (µl)	10.0000
Dilution Factor	1.0000
Weight	1.0000

Chromatogram Data Information:
Time Min. (min)	0.001700
Time Max. (min)	47.000033
Data Points	28200
Detector	UV
Generating Data System	Chromeleon 7.3.2.10759
Exporting Data System	Chromeleon 7.3.2.0
Operator	Administrator
Signal Quantity	Absorbance
Signal Unit	mAU
Signal Min.	-4.534126
Signal Max.	1,511.644215
Channel	EXT325NM
Driver Name	VDAD.dll
Channel Type	Evaluation
Min. Step (s)	0.1
Max. Step (s)	0.1
Average Step (s)	0.1

Signal Parameter Information:
Signal Info	WVL:325 nm

Chromatogram Data:
Time (min)	Step (s)	Value (mAU)
0.001700	n.a.	0.000000
0.003367	0.1	0.000060
0.005033	0.1	0.000000
0.006700	0.1	-0.000954
0.008367	0.1	-0.003517
0.010033	0.1	-0.007093
0.011700	0.1	-0.010312
0.013367	0.1	-0.012100
0.015033	0.1	-0.011086
0.016700	0.1	-0.006258
0.018367	0.1	0.001431
0.020033	0.1	0.008225
0.021700	0.1	0.010073
0.023367	0.1	0.006795
0.025033	0.1	0.001729
0.026700	0.1	-0.000894
0.028367	0.1	0.001371
0.030033	0.1	0.007093
0.031700	0.1	0.011921
0.033367	0.1	0.012755
0.035033	0.1	0.009358
0.036700	0.1	0.003755
0.038367	0.1	-0.001311
0.040033	0.1	-0.003457
0.041700	0.1	-0.001550
0.043367	0.1	0.002742
0.045033	0.1	0.006437
0.046700	0.1	0.007391
0.048367	0.1	0.005841
0.050033	0.1	0.003338
0.051700	0.1	0.001669
0.053367	0.1	0.000715
0.055033	0.1	-0.001848
0.056700	0.1	-0.008166
0.058367	0.1	-0.018120
0.060033	0.1	-0.029624
0.061700	0.1	-0.040174
0.063367	0.1	-0.046730
0.065033	0.1	-0.047743
0.066700	0.1	-0.044465
0.068367	0.1	-0.040352
0.070033	0.1	-0.038028
0.071700	0.1	-0.037611
0.073367	0.1	-0.037730
0.075033	0.1	-0.037432
0.076700	0.1	-0.036478
0.078367	0.1	-0.034988
0.080033	0.1	-0.033617
0.081700	0.1	-0.033677
0.083367	0.1	-0.035286
0.085033	0.1	-0.037014
0.086700	0.1	-0.036597
0.088367	0.1	-0.033140
0.090033	0.1	-0.028312
0.091700	0.1	-0.024378
0.093367	0.1	-0.022292
0.095033	0.1	-0.021398
0.096700	0.1	-0.020325
0.098367	0.1	-0.018060
0.100033	0.1	-0.014901
0.101700	0.1	-0.012755
0.103367	0.1	-0.013351
0.105033	0.1	-0.016868
0.106700	0.1	-0.020325
0.108367	0.1	-0.019848
0.110033	0.1	-0.013947
0.111700	0.1	-0.005007
0.113367	0.1	0.002921
0.115033	0.1	0.006676
0.116700	0.1	0.005364
0.118367	0.1	0.001073
0.120033	0.1	-0.002444
0.121700	0.1	-0.003040
0.123367	0.1	-0.001371
0.125033	0.1	-0.000179
0.126700	0.1	-0.002325
0.128367	0.1	-0.008106
0.130033	0.1	-0.014544
0.131700	0.1	-0.018656
0.133367	0.1	-0.019550
0.135033	0.1	-0.017703
0.136700	0.1	-0.013351
0.138367	0.1	-0.007629
0.140033	0.1	-0.002921
0.141700	0.1	-0.000954
0.143367	0.1	-0.000954
0.145033	0.1	-0.000477
0.146700	0.1	0.002265
0.148367	0.1	0.006616
0.150033	0.1	0.010192
0.151700	0.1	0.011265
0.153367	0.1	0.009835
0.155033	0.1	0.006616
0.156700	0.1	0.002563
0.158367	0.1	-0.000894
0.160033	0.1	-0.002742
0.161700	0.1	-0.003040
0.163367	0.1	-0.003040
0.165033	0.1	-0.003576
0.166700	0.1	-0.004232
0.168367	0.1	-0.005305
0.170033	0.1	-0.007987
0.171700	0.1	-0.012457
0.173367	0.1	-0.016868
0.175033	0.1	-0.019372
0.176700	0.1	-0.019789
0.178367	0.1	-0.017524
0.180033	0.1	-0.012100
0.181700	0.1	-0.004113
0.183367	0.1	0.004113
0.185033	0.1	0.009298
0.186700	0.1	0.009239
0.188367	0.1	0.004351
0.190033	0.1	-0.001669
0.191700	0.1	-0.004888
0.193367	0.1	-0.004113
0.195033	0.1	0.000000
0.196700	0.1	0.005424
0.198367	0.1	0.009239
0.200033	0.1	0.010073
0.201700	0.1	0.008762
0.203367	0.1	0.007093
0.205033	0.1	0.006616
0.206700	0.1	0.008583
0.208367	0.1	0.013053
0.210033	0.1	0.019133
0.211700	0.1	0.024259
0.213367	0.1	0.025094
0.215033	0.1	0.019729
0.216700	0.1	0.009298
0.218367	0.1	-0.002623
0.220033	0.1	-0.012040
0.221700	0.1	-0.015736
0.223367	0.1	-0.013053
0.225033	0.1	-0.006557
0.226700	0.1	-0.000656
0.228367	0.1	0.002027
0.230033	0.1	0.001132
0.231700	0.1	-0.002146
0.233367	0.1	-0.005901
0.235033	0.1	-0.008166
0.236700	0.1	-0.008583
0.238367	0.1	-0.008166
0.240033	0.1	-0.008285
0.241700	0.1	-0.009537
0.243367	0.1	-0.010848
0.245033	0.1	-0.010371
0.246700	0.1	-0.007331
0.248367	0.1	-0.002861
0.250033	0.1	0.001788
0.251700	0.1	0.005782
0.253367	0.1	0.007629
0.255033	0.1	0.006020
0.256700	0.1	0.001848
0.258367	0.1	-0.001132
0.260033	0.1	0.000596
0.261700	0.1	0.006378
0.263367	0.1	0.012159
0.265033	0.1	0.013351
0.266700	0.1	0.008047
0.268367	0.1	-0.001669
0.270033	0.1	-0.011086
0.271700	0.1	-0.016391
0.273367	0.1	-0.016987
0.275033	0.1	-0.013590
0.276700	0.1	-0.007570
0.278367	0.1	-0.001311
0.280033	0.1	0.001967
0.281700	0.1	0.001013
0.283367	0.1	-0.002027
0.285033	0.1	-0.003457
0.286700	0.1	-0.000834
0.288367	0.1	0.004709
0.290033	0.1	0.009596
0.291700	0.1	0.009477
0.293367	0.1	0.002384
0.295033	0.1	-0.009477
0.296700	0.1	-0.020504
0.298367	0.1	-0.025868
0.300033	0.1	-0.023544
0.301700	0.1	-0.014424
0.303367	0.1	-0.002146
0.305033	0.1	0.008345
0.306700	0.1	0.013471
0.308367	0.1	0.013232
0.310033	0.1	0.009716
0.311700	0.1	0.004351
0.313367	0.1	-0.002265
0.315033	0.1	-0.009418
0.316700	0.1	-0.016451
0.318367	0.1	-0.021815
0.320033	0.1	-0.023305
0.321700	0.1	-0.020087
0.323367	0.1	-0.012577
0.325033	0.1	-0.002325
0.326700	0.1	0.007331
0.328367	0.1	0.013351
0.330033	0.1	0.014007
0.331700	0.1	0.009418
0.333367	0.1	0.001609
0.335033	0.1	-0.005662
0.336700	0.1	-0.010014
0.338367	0.1	-0.011623
0.340033	0.1	-0.011802
0.341700	0.1	-0.011146
0.343367	0.1	-0.009716
0.345033	0.1	-0.007749
0.346700	0.1	-0.005305
0.348367	0.1	-0.002682
0.350033	0.1	-0.000596
0.351700	0.1	0.000298
0.353367	0.1	-0.000358
0.355033	0.1	-0.002444
0.356700	0.1	-0.005305
0.358367	0.1	-0.008106
0.360033	0.1	-0.009596
0.361700	0.1	-0.008702
0.363367	0.1	-0.005543
0.365033	0.1	-0.001907
0.366700	0.1	-0.000775
0.368367	0.1	-0.003219
0.370033	0.1	-0.007987
0.371700	0.1	-0.013411
0.373367	0.1	-0.018120
0.375033	0.1	-0.021040
0.376700	0.1	-0.021517
0.378367	0.1	-0.020742
0.380033	0.1	-0.020325
0.381700	0.1	-0.020087
0.383367	0.1	-0.018835
0.385033	0.1	-0.016451
0.386700	0.1	-0.013709
0.388367	0.1	-0.011504
0.390033	0.1	-0.010312
0.391700	0.1	-0.009716
0.393367	0.1	-0.009358
0.395033	0.1	-0.010431
0.396700	0.1	-0.014603
0.398367	0.1	-0.021875
0.400033	0.1	-0.029862
0.401700	0.1	-0.035882
0.403367	0.1	-0.037789
0.405033	0.1	-0.033915
0.406700	0.1	-0.024915
0.408367	0.1	-0.013590
0.410033	0.1	-0.003994
0.411700	0.1	0.000596
0.413367	0.1	-0.000477
0.415033	0.1	-0.004530
0.416700	0.1	-0.007212
0.418367	0.1	-0.005543
0.420033	0.1	0.000358
0.421700	0.1	0.008762
0.423367	0.1	0.016630
0.425033	0.1	0.020385
0.426700	0.1	0.018716
0.428367	0.1	0.013232
0.430033	0.1	0.006676
0.431700	0.1	0.000834
0.433367	0.1	-0.003576
0.435033	0.1	-0.006676
0.436700	0.1	-0.008583
0.438367	0.1	-0.009000
0.440033	0.1	-0.008106
0.441700	0.1	-0.006855
0.443367	0.1	-0.006318
0.445033	0.1	-0.006557
0.446700	0.1	-0.006616
0.448367	0.1	-0.005424
0.450033	0.1	-0.002861
0.451700	0.1	0.000119
0.453367	0.1	0.001848
0.455033	0.1	0.002444
0.456700	0.1	0.003695
0.458367	0.1	0.006735
0.460033	0.1	0.010848
0.461700	0.1	0.014126
0.463367	0.1	0.015080
0.465033	0.1	0.014067
0.466700	0.1	0.012219
0.468367	0.1	0.010192
0.470033	0.1	0.007451
0.471700	0.1	0.003099
0.473367	0.1	-0.002325
0.475033	0.1	-0.006735
0.476700	0.1	-0.008047
0.478367	0.1	-0.005722
0.480033	0.1	-0.000894
0.481700	0.1	0.004828
0.483367	0.1	0.009596
0.485033	0.1	0.011802
0.486700	0.1	0.011563
0.488367	0.1	0.010550
0.490033	0.1	0.010133
0.491700	0.1	0.010908
0.493367	0.1	0.013292
0.495033	0.1	0.017226
0.496700	0.1	0.021100
0.498367	0.1	0.022113
0.500033	0.1	0.018299
0.501700	0.1	0.010669
0.503367	0.1	0.002623
0.505033	0.1	-0.002563
0.506700	0.1	-0.003099
0.508367	0.1	0.000119
0.510033	0.1	0.004828
0.511700	0.1	0.009060
0.513367	0.1	0.011861
0.515033	0.1	0.012815
0.516700	0.1	0.011325
0.518367	0.1	0.007570
0.520033	0.1	0.002801
0.521700	0.1	-0.002146
0.523367	0.1	-0.006974
0.525033	0.1	-0.011325
0.526700	0.1	-0.014246
0.528367	0.1	-0.014722
0.530033	0.1	-0.013173
0.531700	0.1	-0.011027
0.533367	0.1	-0.008821
0.535033	0.1	-0.006557
0.536700	0.1	-0.004590
0.538367	0.1	-0.003517
0.540033	0.1	-0.004351
0.541700	0.1	-0.008166
0.543367	0.1	-0.014305
0.545033	0.1	-0.019550
0.546700	0.1	-0.020146
0.548367	0.1	-0.015497
0.550033	0.1	-0.008583
0.551700	0.1	-0.002861
0.553367	0.1	-0.000179
0.555033	0.1	-0.000119
0.556700	0.1	-0.000596
0.558367	0.1	0.000179
0.560033	0.1	0.002384
0.561700	0.1	0.003636
0.563367	0.1	0.001669
0.565033	0.1	-0.002801
0.566700	0.1	-0.007212
0.568367	0.1	-0.010014
0.570033	0.1	-0.011027
0.571700	0.1	-0.010252
0.573367	0.1	-0.006855
0.575033	0.1	-0.000417
0.576700	0.1	0.007689
0.578367	0.1	0.014365
0.580033	0.1	0.017285
0.581700	0.1	0.016749
0.583367	0.1	0.014305
0.585033	0.1	0.010312
0.586700	0.1	0.004411
0.588367	0.1	-0.002921
0.590033	0.1	-0.010371
0.591700	0.1	-0.016272
0.593367	0.1	-0.019610
0.595033	0.1	-0.020862
0.596700	0.1	-0.021517
0.598367	0.1	-0.022352
0.600033	0.1	-0.022233
0.601700	0.1	-0.019670
0.603367	0.1	-0.014782
0.605033	0.1	-0.008762
0.606700	0.1	-0.003338
0.608367	0.1	-0.000715
0.610033	0.1	-0.001669
0.611700	0.1	-0.003755
0.613367	0.1	-0.003517
0.615033	0.1	-0.001013
0.616700	0.1	0.001252
0.618367	0.1	0.001371
0.620033	0.1	-0.001550
0.621700	0.1	-0.007927
0.623367	0.1	-0.016093
0.625033	0.1	-0.022173
0.626700	0.1	-0.023007
0.628367	0.1	-0.018537
0.630033	0.1	-0.010908
0.631700	0.1	-0.003874
0.633367	0.1	-0.001192
0.635033	0.1	-0.003517
0.636700	0.1	-0.007451
0.638367	0.1	-0.008762
0.640033	0.1	-0.006199
0.641700	0.1	-0.001550
0.643367	0.1	0.003159
0.645033	0.1	0.006616
0.646700	0.1	0.007689
0.648367	0.1	0.006258
0.650033	0.1	0.003934
0.651700	0.1	0.003099
0.653367	0.1	0.004590
0.655033	0.1	0.007153
0.656700	0.1	0.007451
0.658367	0.1	0.002980
0.660033	0.1	-0.004590
0.661700	0.1	-0.010788
0.663367	0.1	-0.012398
0.665033	0.1	-0.009716
0.666700	0.1	-0.005186
0.668367	0.1	-0.000834
0.670033	0.1	0.002086
0.671700	0.1	0.002384
0.673367	0.1	-0.000536
0.675033	0.1	-0.004768
0.676700	0.1	-0.007272
0.678367	0.1	-0.007510
0.680033	0.1	-0.007510
0.681700	0.1	-0.008762
0.683367	0.1	-0.011086
0.685033	0.1	-0.014186
0.686700	0.1	-0.017941
0.688367	0.1	-0.021160
0.690033	0.1	-0.022054
0.691700	0.1	-0.019670
0.693367	0.1	-0.015378
0.695033	0.1	-0.011265
0.696700	0.1	-0.007749
0.698367	0.1	-0.003755
0.700033	0.1	0.000834
0.701700	0.1	0.005543
0.703367	0.1	0.009596
0.705033	0.1	0.011802
0.706700	0.1	0.010610
0.708367	0.1	0.006318
0.710033	0.1	0.001609
0.711700	0.1	-0.000358
0.713367	0.1	0.001252
0.715033	0.1	0.003636
0.716700	0.1	0.003219
0.718367	0.1	-0.001431
0.720033	0.1	-0.008941
0.721700	0.1	-0.015318
0.723367	0.1	-0.016272
0.725033	0.1	-0.010371
0.726700	0.1	0.000298
0.728367	0.1	0.011683
0.730033	0.1	0.020206
0.731700	0.1	0.024498
0.733367	0.1	0.025392
0.735033	0.1	0.024080
0.736700	0.1	0.021398
0.738367	0.1	0.017524
0.740033	0.1	0.012577
0.741700	0.1	0.007272
0.743367	0.1	0.003219
0.745033	0.1	0.001371
0.746700	0.1	0.000060
0.748367	0.1	-0.003040
0.750033	0.1	-0.008762
0.751700	0.1	-0.015318
0.753367	0.1	-0.019073
0.755033	0.1	-0.018656
0.756700	0.1	-0.016391
0.758367	0.1	-0.014544
0.760033	0.1	-0.012636
0.761700	0.1	-0.010014
0.763367	0.1	-0.007391
0.765033	0.1	-0.005543
0.766700	0.1	-0.003695
0.768367	0.1	-0.000596
0.770033	0.1	0.003576
0.771700	0.1	0.007033
0.773367	0.1	0.007927
0.775033	0.1	0.006199
0.776700	0.1	0.003517
0.778367	0.1	0.001967
0.780033	0.1	0.002682
0.781700	0.1	0.004947
0.783367	0.1	0.006318
0.785033	0.1	0.005484
0.786700	0.1	0.003457
0.788367	0.1	0.000656
0.790033	0.1	-0.003517
0.791700	0.1	-0.008345
0.793367	0.1	-0.011802
0.795033	0.1	-0.012934
0.796700	0.1	-0.013053
0.798367	0.1	-0.013769
0.800033	0.1	-0.016034
0.801700	0.1	-0.019252
0.803367	0.1	-0.021875
0.805033	0.1	-0.021458
0.806700	0.1	-0.016987
0.808367	0.1	-0.010669
0.810033	0.1	-0.006497
0.811700	0.1	-0.006735
0.813367	0.1	-0.011086
0.815033	0.1	-0.016987
0.816700	0.1	-0.021696
0.818367	0.1	-0.023603
0.820033	0.1	-0.022233
0.821700	0.1	-0.018418
0.823367	0.1	-0.014603
0.825033	0.1	-0.013292
0.826700	0.1	-0.014842
0.828367	0.1	-0.017762
0.830033	0.1	-0.020385
0.831700	0.1	-0.022531
0.833367	0.1	-0.024676
0.835033	0.1	-0.027120
0.836700	0.1	-0.029206
0.838367	0.1	-0.028968
0.840033	0.1	-0.025451
0.841700	0.1	-0.020623
0.843367	0.1	-0.018358
0.845033	0.1	-0.020683
0.846700	0.1	-0.025094
0.848367	0.1	-0.026882
0.850033	0.1	-0.023186
0.851700	0.1	-0.015497
0.853367	0.1	-0.008106
0.855033	0.1	-0.004709
0.856700	0.1	-0.005841
0.858367	0.1	-0.009835
0.860033	0.1	-0.014186
0.861700	0.1	-0.016928
0.863367	0.1	-0.017583
0.865033	0.1	-0.017643
0.866700	0.1	-0.019252
0.868367	0.1	-0.023186
0.870033	0.1	-0.028312
0.871700	0.1	-0.032544
0.873367	0.1	-0.034213
0.875033	0.1	-0.032187
0.876700	0.1	-0.026166
0.878367	0.1	-0.017703
0.880033	0.1	-0.009835
0.881700	0.1	-0.004709
0.883367	0.1	-0.001788
0.885033	0.1	0.000417
0.886700	0.1	0.001431
0.888367	0.1	-0.000596
0.890033	0.1	-0.006020
0.891700	0.1	-0.012815
0.893367	0.1	-0.018358
0.895033	0.1	-0.020623
0.896700	0.1	-0.019193
0.898367	0.1	-0.015914
0.900033	0.1	-0.012577
0.901700	0.1	-0.009418
0.903367	0.1	-0.006258
0.905033	0.1	-0.003755
0.906700	0.1	-0.002384
0.908367	0.1	-0.001609
0.910033	0.1	-0.000417
0.911700	0.1	0.001788
0.913367	0.1	0.004470
0.915033	0.1	0.006318
0.916700	0.1	0.005305
0.918367	0.1	-0.000060
0.920033	0.1	-0.009716
0.921700	0.1	-0.021517
0.923367	0.1	-0.031173
0.925033	0.1	-0.035226
0.926700	0.1	-0.033736
0.928367	0.1	-0.030518
0.930033	0.1	-0.029087
0.931700	0.1	-0.030339
0.933367	0.1	-0.033021
0.935033	0.1	-0.035405
0.936700	0.1	-0.036061
0.938367	0.1	-0.034511
0.940033	0.1	-0.031173
0.941700	0.1	-0.027239
0.943367	0.1	-0.023723
0.945033	0.1	-0.021696
0.946700	0.1	-0.020742
0.948367	0.1	-0.020206
0.950033	0.1	-0.019789
0.951700	0.1	-0.018954
0.953367	0.1	-0.017345
0.955033	0.1	-0.015438
0.956700	0.1	-0.014663
0.958367	0.1	-0.016391
0.960033	0.1	-0.020742
0.961700	0.1	-0.025630
0.963367	0.1	-0.028431
0.965033	0.1	-0.028014
0.966700	0.1	-0.025988
0.968367	0.1	-0.024796
0.970033	0.1	-0.024319
0.971700	0.1	-0.022292
0.973367	0.1	-0.016868
0.975033	0.1	-0.008762
0.976700	0.1	-0.001192
0.978367	0.1	0.002205
0.980033	0.1	0.000536
0.981700	0.1	-0.003934
0.983367	0.1	-0.008583
0.985033	0.1	-0.012159
0.986700	0.1	-0.014961
0.988367	0.1	-0.017643
0.990033	0.1	-0.019610
0.991700	0.1	-0.019908
0.993367	0.1	-0.018835
0.995033	0.1	-0.016987
0.996700	0.1	-0.014722
0.998367	0.1	-0.011861
1.000033	0.1	-0.008643
1.001700	0.1	-0.005364
1.003367	0.1	-0.002861
1.005033	0.1	-0.002146
1.006700	0.1	-0.003636
1.008367	0.1	-0.007391
1.010033	0.1	-0.011921
1.011700	0.1	-0.014901
1.013367	0.1	-0.015140
1.015033	0.1	-0.012755
1.016700	0.1	-0.007927
1.018367	0.1	-0.001013
1.020033	0.1	0.005603
1.021700	0.1	0.009000
1.023367	0.1	0.008345
1.025033	0.1	0.005543
1.026700	0.1	0.003040
1.028367	0.1	0.001669
1.030033	0.1	0.000358
1.031700	0.1	-0.002265
1.033367	0.1	-0.006437
1.035033	0.1	-0.011325
1.036700	0.1	-0.015259
1.038367	0.1	-0.017405
1.040033	0.1	-0.018001
1.041700	0.1	-0.017345
1.043367	0.1	-0.015616
1.045033	0.1	-0.013530
1.046700	0.1	-0.012875
1.048367	0.1	-0.014603
1.050033	0.1	-0.018537
1.051700	0.1	-0.024021
1.053367	0.1	-0.029504
1.055033	0.1	-0.032246
1.056700	0.1	-0.030279
1.058367	0.1	-0.024617
1.060033	0.1	-0.018477
1.061700	0.1	-0.014961
1.063367	0.1	-0.015080
1.065033	0.1	-0.017345
1.066700	0.1	-0.019014
1.068367	0.1	-0.019193
1.070033	0.1	-0.018775
1.071700	0.1	-0.018656
1.073367	0.1	-0.018418
1.075033	0.1	-0.016809
1.076700	0.1	-0.013113
1.078367	0.1	-0.008702
1.080033	0.1	-0.006080
1.081700	0.1	-0.007272
1.083367	0.1	-0.012517
1.085033	0.1	-0.019312
1.086700	0.1	-0.025153
1.088367	0.1	-0.028849
1.090033	0.1	-0.029385
1.091700	0.1	-0.026464
1.093367	0.1	-0.022471
1.095033	0.1	-0.021398
1.096700	0.1	-0.024796
1.098367	0.1	-0.031054
1.100033	0.1	-0.037789
1.101700	0.1	-0.042975
1.103367	0.1	-0.045419
1.105033	0.1	-0.044465
1.106700	0.1	-0.040054
1.108367	0.1	-0.033319
1.110033	0.1	-0.026703
1.111700	0.1	-0.022173
1.113367	0.1	-0.019968
1.115033	0.1	-0.019431
1.116700	0.1	-0.019848
1.118367	0.1	-0.021100
1.120033	0.1	-0.022709
1.121700	0.1	-0.023425
1.123367	0.1	-0.021875
1.125033	0.1	-0.018060
1.126700	0.1	-0.014365
1.128367	0.1	-0.013590
1.130033	0.1	-0.015676
1.131700	0.1	-0.018656
1.133367	0.1	-0.020802
1.135033	0.1	-0.021696
1.136700	0.1	-0.022292
1.138367	0.1	-0.024259
1.140033	0.1	-0.029087
1.141700	0.1	-0.036716
1.143367	0.1	-0.046074
1.145033	0.1	-0.054359
1.146700	0.1	-0.058115
1.148367	0.1	-0.055969
1.150033	0.1	-0.048995
1.151700	0.1	-0.039697
1.153367	0.1	-0.031352
1.155033	0.1	-0.026584
1.156700	0.1	-0.026107
1.158367	0.1	-0.029683
1.160033	0.1	-0.036120
1.161700	0.1	-0.041842
1.163367	0.1	-0.042737
1.165033	0.1	-0.037551
1.166700	0.1	-0.028908
1.168367	0.1	-0.020623
1.170033	0.1	-0.014305
1.171700	0.1	-0.010252
1.173367	0.1	-0.009239
1.175033	0.1	-0.011742
1.176700	0.1	-0.016630
1.178367	0.1	-0.021994
1.180033	0.1	-0.026047
1.181700	0.1	-0.027537
1.183367	0.1	-0.026703
1.185033	0.1	-0.025332
1.186700	0.1	-0.024438
1.188367	0.1	-0.022531
1.190033	0.1	-0.018537
1.191700	0.1	-0.014544
1.193367	0.1	-0.013769
1.195033	0.1	-0.017107
1.196700	0.1	-0.021815
1.198367	0.1	-0.023663
1.200033	0.1	-0.020862
1.201700	0.1	-0.015497
1.203367	0.1	-0.011265
1.205033	0.1	-0.011086
1.206700	0.1	-0.014961
1.208367	0.1	-0.019729
1.210033	0.1	-0.020742
1.211700	0.1	-0.014901
1.213367	0.1	-0.003099
1.215033	0.1	0.009120
1.216700	0.1	0.015438
1.218367	0.1	0.013649
1.220033	0.1	0.006676
1.221700	0.1	-0.000536
1.223367	0.1	-0.005305
1.225033	0.1	-0.007391
1.226700	0.1	-0.008821
1.228367	0.1	-0.011921
1.230033	0.1	-0.017107
1.231700	0.1	-0.022292
1.233367	0.1	-0.024974
1.235033	0.1	-0.024438
1.236700	0.1	-0.021517
1.238367	0.1	-0.018001
1.240033	0.1	-0.015914
1.241700	0.1	-0.016749
1.243367	0.1	-0.019848
1.245033	0.1	-0.023186
1.246700	0.1	-0.024498
1.248367	0.1	-0.022709
1.250033	0.1	-0.019073
1.251700	0.1	-0.015616
1.253367	0.1	-0.013888
1.255033	0.1	-0.014901
1.256700	0.1	-0.019133
1.258367	0.1	-0.024259
1.260033	0.1	-0.026524
1.261700	0.1	-0.024080
1.263367	0.1	-0.018239
1.265033	0.1	-0.011504
1.266700	0.1	-0.006139
1.268367	0.1	-0.003159
1.270033	0.1	-0.002205
1.271700	0.1	-0.001848
1.273367	0.1	-0.000238
1.275033	0.1	0.003457
1.276700	0.1	0.008106
1.278367	0.1	0.010848
1.280033	0.1	0.009120
1.281700	0.1	0.002742
1.283367	0.1	-0.006258
1.285033	0.1	-0.015676
1.286700	0.1	-0.023544
1.288367	0.1	-0.027835
1.290033	0.1	-0.027418
1.291700	0.1	-0.023603
1.293367	0.1	-0.019133
1.295033	0.1	-0.016451
1.296700	0.1	-0.016034
1.298367	0.1	-0.016332
1.300033	0.1	-0.015140
1.301700	0.1	-0.011206
1.303367	0.1	-0.005245
1.305033	0.1	0.000000
1.306700	0.1	0.002027
1.308367	0.1	0.000656
1.310033	0.1	-0.002444
1.311700	0.1	-0.005662
1.313367	0.1	-0.007927
1.315033	0.1	-0.008166
1.316700	0.1	-0.005901
1.318367	0.1	-0.000834
1.320033	0.1	0.007629
1.321700	0.1	0.019610
1.323367	0.1	0.033319
1.325033	0.1	0.046730
1.326700	0.1	0.059605
1.328367	0.1	0.073671
1.330033	0.1	0.090122
1.331700	0.1	0.108182
1.333367	0.1	0.126123
1.335033	0.1	0.143349
1.336700	0.1	0.160515
1.338367	0.1	0.177920
1.340033	0.1	0.193894
1.341700	0.1	0.205219
1.343367	0.1	0.209391
1.345033	0.1	0.206053
1.346700	0.1	0.196993
1.348367	0.1	0.185549
1.350033	0.1	0.174463
1.351700	0.1	0.164986
1.353367	0.1	0.156403
1.355033	0.1	0.146627
1.356700	0.1	0.133336
1.358367	0.1	0.116110
1.360033	0.1	0.097692
1.361700	0.1	0.082254
1.363367	0.1	0.072777
1.365033	0.1	0.067830
1.366700	0.1	0.062585
1.368367	0.1	0.054181
1.370033	0.1	0.043631
1.371700	0.1	0.033081
1.373367	0.1	0.024259
1.375033	0.1	0.017345
1.376700	0.1	0.011504
1.378367	0.1	0.006199
1.380033	0.1	0.002384
1.381700	0.1	0.001550
1.383367	0.1	0.002325
1.385033	0.1	0.000954
1.386700	0.1	-0.005007
1.388367	0.1	-0.014901
1.390033	0.1	-0.026464
1.391700	0.1	-0.037014
1.393367	0.1	-0.044644
1.395033	0.1	-0.048459
1.396700	0.1	-0.048399
1.398367	0.1	-0.044942
1.400033	0.1	-0.038683
1.401700	0.1	-0.030041
1.403367	0.1	-0.020206
1.405033	0.1	-0.011325
1.406700	0.1	-0.005543
1.408367	0.1	-0.004053
1.410033	0.1	-0.006139
1.411700	0.1	-0.009418
1.413367	0.1	-0.011563
1.415033	0.1	-0.011742
1.416700	0.1	-0.009775
1.418367	0.1	-0.005603
1.420033	0.1	-0.000179
1.421700	0.1	0.003934
1.423367	0.1	0.005782
1.425033	0.1	0.006974
1.426700	0.1	0.010252
1.428367	0.1	0.017405
1.430033	0.1	0.027478
1.431700	0.1	0.037253
1.433367	0.1	0.044644
1.435033	0.1	0.050724
1.436700	0.1	0.058174
1.438367	0.1	0.068903
1.440033	0.1	0.083268
1.441700	0.1	0.099242
1.443367	0.1	0.113487
1.445033	0.1	0.123143
1.446700	0.1	0.127554
1.448367	0.1	0.128150
1.450033	0.1	0.127733
1.451700	0.1	0.130177
1.453367	0.1	0.137925
1.455033	0.1	0.150383
1.456700	0.1	0.164568
1.458367	0.1	0.177801
1.460033	0.1	0.188887
1.461700	0.1	0.197768
1.463367	0.1	0.205100
1.465033	0.1	0.212669
1.466700	0.1	0.221968
1.468367	0.1	0.232697
1.470033	0.1	0.243187
1.471700	0.1	0.251114
1.473367	0.1	0.254571
1.475033	0.1	0.252903
1.476700	0.1	0.247180
1.478367	0.1	0.240326
1.480033	0.1	0.236392
1.481700	0.1	0.237465
1.483367	0.1	0.242353
1.485033	0.1	0.248373
1.486700	0.1	0.254333
1.488367	0.1	0.260592
1.490033	0.1	0.267923
1.491700	0.1	0.277221
1.493367	0.1	0.287890
1.495033	0.1	0.296414
1.496700	0.1	0.298023
1.498367	0.1	0.291169
1.500033	0.1	0.279427
1.501700	0.1	0.268519
1.503367	0.1	0.263274
1.505033	0.1	0.265896
1.506700	0.1	0.274897
1.508367	0.1	0.286758
1.510033	0.1	0.298560
1.511700	0.1	0.308990
1.513367	0.1	0.318050
1.515033	0.1	0.326097
1.516700	0.1	0.333607
1.518367	0.1	0.341058
1.520033	0.1	0.349104
1.521700	0.1	0.357807
1.523367	0.1	0.366211
1.525033	0.1	0.373483
1.526700	0.1	0.380814
1.528367	0.1	0.390708
1.530033	0.1	0.405073
1.531700	0.1	0.422716
1.533367	0.1	0.440121
1.535033	0.1	0.453472
1.536700	0.1	0.460506
1.538367	0.1	0.461876
1.540033	0.1	0.460863
1.541700	0.1	0.462472
1.543367	0.1	0.470281
1.545033	0.1	0.483453
1.546700	0.1	0.496805
1.548367	0.1	0.505209
1.550033	0.1	0.507832
1.551700	0.1	0.508368
1.553367	0.1	0.511050
1.555033	0.1	0.516832
1.556700	0.1	0.522971
1.558367	0.1	0.527620
1.560033	0.1	0.531614
1.561700	0.1	0.537753
1.563367	0.1	0.548780
1.565033	0.1	0.567019
1.566700	0.1	0.592828
1.568367	0.1	0.623941
1.570033	0.1	0.657260
1.571700	0.1	0.690758
1.573367	0.1	0.723243
1.575033	0.1	0.754595
1.576700	0.1	0.786066
1.578367	0.1	0.819206
1.580033	0.1	0.854611
1.581700	0.1	0.891268
1.583367	0.1	0.927925
1.585033	0.1	0.964046
1.586700	0.1	0.999570
1.588367	0.1	1.034737
1.590033	0.1	1.068235
1.591700	0.1	1.097024
1.593367	0.1	1.118362
1.595033	0.1	1.132071
1.596700	0.1	1.141667
1.598367	0.1	1.154423
1.600033	0.1	1.179159
1.601700	0.1	1.223445
1.603367	0.1	1.293182
1.605033	0.1	1.396060
1.606700	0.1	1.542449
1.608367	0.1	1.743496
1.610033	0.1	2.006769
1.611700	0.1	2.333641
1.613367	0.1	2.717376
1.615033	0.1	3.145278
1.616700	0.1	3.601730
1.618367	0.1	4.070819
1.620033	0.1	4.536867
1.621700	0.1	4.985810
1.623367	0.1	5.407572
1.625033	0.1	5.797148
1.626700	0.1	6.152809
1.628367	0.1	6.473601
1.630033	0.1	6.758631
1.631700	0.1	7.007480
1.633367	0.1	7.222295
1.635033	0.1	7.408321
1.636700	0.1	7.571638
1.638367	0.1	7.715762
1.640033	0.1	7.841051
1.641700	0.1	7.945717
1.643367	0.1	8.027554
1.645033	0.1	8.085132
1.646700	0.1	8.118093
1.648367	0.1	8.125782
1.650033	0.1	8.106232
1.651700	0.1	8.058548
1.653367	0.1	7.985354
1.655033	0.1	7.892311
1.656700	0.1	7.785321
1.658367	0.1	7.668138
1.660033	0.1	7.540882
1.661700	0.1	7.401824
1.663367	0.1	7.251263
1.665033	0.1	7.091761
1.666700	0.1	6.926060
1.668367	0.1	6.756187
1.670033	0.1	6.583989
1.671700	0.1	6.410003
1.673367	0.1	6.232918
1.675033	0.1	6.051004
1.676700	0.1	5.864323
1.678367	0.1	5.675793
1.680033	0.1	5.488098
1.681700	0.1	5.300701
1.683367	0.1	5.111337
1.685033	0.1	4.919231
1.686700	0.1	4.725755
1.688367	0.1	4.533053
1.690033	0.1	4.343272
1.691700	0.1	4.158020
1.693367	0.1	3.977716
1.695033	0.1	3.801406
1.696700	0.1	3.627718
1.698367	0.1	3.455639
1.700033	0.1	3.285229
1.701700	0.1	3.117562
1.703367	0.1	2.954483
1.705033	0.1	2.797187
1.706700	0.1	2.645672
1.708367	0.1	2.499759
1.710033	0.1	2.359808
1.711700	0.1	2.226055
1.713367	0.1	2.097488
1.715033	0.1	1.971960
1.716700	0.1	1.847684
1.718367	0.1	1.724839
1.720033	0.1	1.605928
1.721700	0.1	1.494169
1.723367	0.1	1.390815
1.725033	0.1	1.294553
1.726700	0.1	1.203775
1.728367	0.1	1.119316
1.730033	0.1	1.042903
1.731700	0.1	0.973344
1.733367	0.1	0.906467
1.735033	0.1	0.838816
1.736700	0.1	0.770867
1.738367	0.1	0.705659
1.740033	0.1	0.645578
1.741700	0.1	0.590920
1.743367	0.1	0.541627
1.745033	0.1	0.497401
1.746700	0.1	0.457287
1.748367	0.1	0.419199
1.750033	0.1	0.382364
1.751700	0.1	0.348687
1.753367	0.1	0.320137
1.755033	0.1	0.294924
1.756700	0.1	0.269413
1.758367	0.1	0.242293
1.760033	0.1	0.215352
1.761700	0.1	0.190854
1.763367	0.1	0.170290
1.765033	0.1	0.154316
1.766700	0.1	0.141740
1.768367	0.1	0.130236
1.770033	0.1	0.118554
1.771700	0.1	0.106931
1.773367	0.1	0.095546
1.775033	0.1	0.084043
1.776700	0.1	0.072062
1.778367	0.1	0.059545
1.780033	0.1	0.046909
1.781700	0.1	0.033855
1.783367	0.1	0.019372
1.785033	0.1	0.003040
1.786700	0.1	-0.013411
1.788367	0.1	-0.027359
1.790033	0.1	-0.037432
1.791700	0.1	-0.044048
1.793367	0.1	-0.049055
1.795033	0.1	-0.054061
1.796700	0.1	-0.058532
1.798367	0.1	-0.060201
1.800033	0.1	-0.058234
1.801700	0.1	-0.054300
1.803367	0.1	-0.051022
1.805033	0.1	-0.049770
1.806700	0.1	-0.051081
1.808367	0.1	-0.055134
1.810033	0.1	-0.061750
1.811700	0.1	-0.070870
1.813367	0.1	-0.081718
1.815033	0.1	-0.091851
1.816700	0.1	-0.098109
1.818367	0.1	-0.099659
1.820033	0.1	-0.099123
1.821700	0.1	-0.099719
1.823367	0.1	-0.101924
1.825033	0.1	-0.103772
1.826700	0.1	-0.103414
1.828367	0.1	-0.101864
1.830033	0.1	-0.101924
1.831700	0.1	-0.105262
1.833367	0.1	-0.110567
1.835033	0.1	-0.113964
1.836700	0.1	-0.111759
1.838367	0.1	-0.103652
1.840033	0.1	-0.093162
1.841700	0.1	-0.084043
1.843367	0.1	-0.076652
1.845033	0.1	-0.069141
1.846700	0.1	-0.060499
1.848367	0.1	-0.051379
1.850033	0.1	-0.043035
1.851700	0.1	-0.034809
1.853367	0.1	-0.024557
1.855033	0.1	-0.011683
1.856700	0.1	0.002980
1.858367	0.1	0.019193
1.860033	0.1	0.038087
1.861700	0.1	0.060380
1.863367	0.1	0.085711
1.865033	0.1	0.113487
1.866700	0.1	0.144422
1.868367	0.1	0.179887
1.870033	0.1	0.220835
1.871700	0.1	0.266254
1.873367	0.1	0.313342
1.875033	0.1	0.359297
1.876700	0.1	0.403166
1.878367	0.1	0.446498
1.880033	0.1	0.491142
1.881700	0.1	0.536859
1.883367	0.1	0.581205
1.885033	0.1	0.621676
1.886700	0.1	0.657737
1.888367	0.1	0.690341
1.890033	0.1	0.720859
1.891700	0.1	0.750124
1.893367	0.1	0.777960
1.895033	0.1	0.802279
1.896700	0.1	0.819504
1.898367	0.1	0.826716
1.900033	0.1	0.824273
1.901700	0.1	0.814915
1.903367	0.1	0.801802
1.905033	0.1	0.787497
1.906700	0.1	0.773907
1.908367	0.1	0.761628
1.910033	0.1	0.749528
1.911700	0.1	0.735283
1.913367	0.1	0.718117
1.915033	0.1	0.699639
1.916700	0.1	0.681818
1.918367	0.1	0.665188
1.920033	0.1	0.647783
1.921700	0.1	0.626802
1.923367	0.1	0.601590
1.925033	0.1	0.574827
1.926700	0.1	0.550628
1.928367	0.1	0.531197
1.930033	0.1	0.515163
1.931700	0.1	0.499666
1.933367	0.1	0.483155
1.935033	0.1	0.465810
1.936700	0.1	0.448406
1.938367	0.1	0.431597
1.940033	0.1	0.415325
1.941700	0.1	0.398695
1.943367	0.1	0.381112
1.945033	0.1	0.362754
1.946700	0.1	0.345469
1.948367	0.1	0.332117
1.950033	0.1	0.324011
1.951700	0.1	0.319600
1.953367	0.1	0.315368
1.955033	0.1	0.307798
1.956700	0.1	0.295043
1.958367	0.1	0.279248
1.960033	0.1	0.264764
1.961700	0.1	0.254273
1.963367	0.1	0.246823
1.965033	0.1	0.238776
1.966700	0.1	0.227392
1.968367	0.1	0.213087
1.970033	0.1	0.199199
1.971700	0.1	0.188649
1.973367	0.1	0.181317
1.975033	0.1	0.174344
1.976700	0.1	0.164390
1.978367	0.1	0.150502
1.980033	0.1	0.134289
1.981700	0.1	0.118971
1.983367	0.1	0.106990
1.985033	0.1	0.099897
1.986700	0.1	0.098586
1.988367	0.1	0.102460
1.990033	0.1	0.108302
1.991700	0.1	0.111938
1.993367	0.1	0.110805
1.995033	0.1	0.104547
1.996700	0.1	0.094116
1.998367	0.1	0.080585
2.000033	0.1	0.065625
2.001700	0.1	0.052273
2.003367	0.1	0.043511
2.005033	0.1	0.039756
2.006700	0.1	0.039279
2.008367	0.1	0.039697
2.010033	0.1	0.038505
2.011700	0.1	0.034392
2.013367	0.1	0.028670
2.015033	0.1	0.023961
2.016700	0.1	0.021696
2.018367	0.1	0.021458
2.020033	0.1	0.020325
2.021700	0.1	0.014722
2.023367	0.1	0.004649
2.025033	0.1	-0.005484
2.026700	0.1	-0.011146
2.028367	0.1	-0.012040
2.030033	0.1	-0.011802
2.031700	0.1	-0.012755
2.033367	0.1	-0.013828
2.035033	0.1	-0.013351
2.036700	0.1	-0.012636
2.038367	0.1	-0.015438
2.040033	0.1	-0.023186
2.041700	0.1	-0.034034
2.043367	0.1	-0.045061
2.045033	0.1	-0.053942
2.046700	0.1	-0.058651
2.048367	0.1	-0.058651
2.050033	0.1	-0.054598
2.051700	0.1	-0.047624
2.053367	0.1	-0.039518
2.055033	0.1	-0.033081
2.056700	0.1	-0.030041
2.058367	0.1	-0.030160
2.060033	0.1	-0.033736
2.061700	0.1	-0.040889
2.063367	0.1	-0.049353
2.065033	0.1	-0.055969
2.066700	0.1	-0.060558
2.068367	0.1	-0.065744
2.070033	0.1	-0.074148
2.071700	0.1	-0.086486
2.073367	0.1	-0.100553
2.075033	0.1	-0.112057
2.076700	0.1	-0.116527
2.078367	0.1	-0.112891
2.080033	0.1	-0.104547
2.081700	0.1	-0.095725
2.083367	0.1	-0.088155
2.085033	0.1	-0.081778
2.086700	0.1	-0.075996
2.088367	0.1	-0.069737
2.090033	0.1	-0.062108
2.091700	0.1	-0.053942
2.093367	0.1	-0.047147
2.095033	0.1	-0.043392
2.096700	0.1	-0.044465
2.098367	0.1	-0.050902
2.100033	0.1	-0.060558
2.101700	0.1	-0.069141
2.103367	0.1	-0.073433
2.105033	0.1	-0.073910
2.106700	0.1	-0.072956
2.108367	0.1	-0.071645
2.110033	0.1	-0.069559
2.111700	0.1	-0.066400
2.113367	0.1	-0.062764
2.115033	0.1	-0.059903
2.116700	0.1	-0.058293
2.118367	0.1	-0.056982
2.120033	0.1	-0.054181
2.121700	0.1	-0.049710
2.123367	0.1	-0.045300
2.125033	0.1	-0.041962
2.126700	0.1	-0.039756
2.128367	0.1	-0.038624
2.130033	0.1	-0.038862
2.131700	0.1	-0.040829
2.133367	0.1	-0.044346
2.135033	0.1	-0.047624
2.136700	0.1	-0.048518
2.138367	0.1	-0.046492
2.140033	0.1	-0.043213
2.141700	0.1	-0.041008
2.143367	0.1	-0.041664
2.145033	0.1	-0.045300
2.146700	0.1	-0.049710
2.148367	0.1	-0.051320
2.150033	0.1	-0.048459
2.151700	0.1	-0.041962
2.153367	0.1	-0.033379
2.155033	0.1	-0.024259
2.156700	0.1	-0.015974
2.158367	0.1	-0.009775
2.160033	0.1	-0.006258
2.161700	0.1	-0.004649
2.163367	0.1	-0.002682
2.165033	0.1	0.001192
2.166700	0.1	0.007153
2.168367	0.1	0.013709
2.170033	0.1	0.018358
2.171700	0.1	0.019014
2.173367	0.1	0.015795
2.175033	0.1	0.011206
2.176700	0.1	0.008106
2.178367	0.1	0.007927
2.180033	0.1	0.011623
2.181700	0.1	0.019610
2.183367	0.1	0.030875
2.185033	0.1	0.042498
2.186700	0.1	0.052094
2.188367	0.1	0.059247
2.190033	0.1	0.063062
2.191700	0.1	0.062168
2.193367	0.1	0.058055
2.195033	0.1	0.054419
2.196700	0.1	0.053883
2.198367	0.1	0.055432
2.200033	0.1	0.056744
2.201700	0.1	0.056684
2.203367	0.1	0.056565
2.205033	0.1	0.058591
2.206700	0.1	0.063419
2.208367	0.1	0.069201
2.210033	0.1	0.073433
2.211700	0.1	0.075221
2.213367	0.1	0.076056
2.215033	0.1	0.077426
2.216700	0.1	0.079393
2.218367	0.1	0.081658
2.220033	0.1	0.084817
2.221700	0.1	0.089169
2.223367	0.1	0.094414
2.225033	0.1	0.100255
2.226700	0.1	0.106156
2.228367	0.1	0.110149
2.230033	0.1	0.110567
2.231700	0.1	0.107586
2.233367	0.1	0.103176
2.235033	0.1	0.099063
2.236700	0.1	0.095904
2.238367	0.1	0.093997
2.240033	0.1	0.094295
2.241700	0.1	0.097096
2.243367	0.1	0.101626
2.245033	0.1	0.105977
2.246700	0.1	0.108242
2.248367	0.1	0.107884
2.250033	0.1	0.106096
2.251700	0.1	0.105381
2.253367	0.1	0.106573
2.255033	0.1	0.107944
2.256700	0.1	0.107110
2.258367	0.1	0.104904
2.260033	0.1	0.104129
2.261700	0.1	0.106156
2.263367	0.1	0.109494
2.265033	0.1	0.112355
2.266700	0.1	0.114441
2.268367	0.1	0.115871
2.270033	0.1	0.115991
2.271700	0.1	0.115097
2.273367	0.1	0.115156
2.275033	0.1	0.117958
2.276700	0.1	0.123441
2.278367	0.1	0.129998
2.280033	0.1	0.135481
2.281700	0.1	0.138104
2.283367	0.1	0.137270
2.285033	0.1	0.134289
2.286700	0.1	0.130475
2.288367	0.1	0.126719
2.290033	0.1	0.124514
2.291700	0.1	0.124931
2.293367	0.1	0.126958
2.295033	0.1	0.128150
2.296700	0.1	0.126481
2.298367	0.1	0.122190
2.300033	0.1	0.117898
2.301700	0.1	0.116169
2.303367	0.1	0.116944
2.305033	0.1	0.117838
2.306700	0.1	0.116825
2.308367	0.1	0.115216
2.310033	0.1	0.116229
2.311700	0.1	0.121355
2.313367	0.1	0.128686
2.315033	0.1	0.134289
2.316700	0.1	0.135303
2.318367	0.1	0.132144
2.320033	0.1	0.127852
2.321700	0.1	0.124693
2.323367	0.1	0.122786
2.325033	0.1	0.121415
2.326700	0.1	0.119627
2.328367	0.1	0.116825
2.330033	0.1	0.112832
2.331700	0.1	0.108361
2.333367	0.1	0.104070
2.335033	0.1	0.100136
2.336700	0.1	0.096917
2.338367	0.1	0.095725
2.340033	0.1	0.097692
2.341700	0.1	0.102222
2.343367	0.1	0.107110
2.345033	0.1	0.110388
2.346700	0.1	0.112236
2.348367	0.1	0.115097
2.350033	0.1	0.120401
2.351700	0.1	0.126183
2.353367	0.1	0.128508
2.355033	0.1	0.125945
2.356700	0.1	0.120342
2.358367	0.1	0.114143
2.360033	0.1	0.108361
2.361700	0.1	0.104129
2.363367	0.1	0.103295
2.365033	0.1	0.105619
2.366700	0.1	0.108719
2.368367	0.1	0.110030
2.370033	0.1	0.108242
2.371700	0.1	0.103235
2.373367	0.1	0.097156
2.375033	0.1	0.093341
2.376700	0.1	0.093699
2.378367	0.1	0.096977
2.380033	0.1	0.100493
2.381700	0.1	0.101686
2.383367	0.1	0.099838
2.385033	0.1	0.096560
2.386700	0.1	0.094056
2.388367	0.1	0.092924
2.390033	0.1	0.093043
2.391700	0.1	0.094712
2.393367	0.1	0.097513
2.395033	0.1	0.099063
2.396700	0.1	0.097394
2.398367	0.1	0.091672
2.400033	0.1	0.082195
2.401700	0.1	0.071645
2.403367	0.1	0.065088
2.405033	0.1	0.065088
2.406700	0.1	0.068784
2.408367	0.1	0.071585
2.410033	0.1	0.072241
2.411700	0.1	0.072479
2.413367	0.1	0.072896
2.415033	0.1	0.070989
2.416700	0.1	0.064373
2.418367	0.1	0.053823
2.420033	0.1	0.042796
2.421700	0.1	0.034809
2.423367	0.1	0.032246
2.425033	0.1	0.035346
2.426700	0.1	0.041842
2.428367	0.1	0.048935
2.430033	0.1	0.054181
2.431700	0.1	0.056207
2.433367	0.1	0.055015
2.435033	0.1	0.051081
2.436700	0.1	0.045121
2.438367	0.1	0.038803
2.440033	0.1	0.034392
2.441700	0.1	0.032544
2.443367	0.1	0.032485
2.445033	0.1	0.032663
2.446700	0.1	0.032365
2.448367	0.1	0.032127
2.450033	0.1	0.033140
2.451700	0.1	0.034809
2.453367	0.1	0.035822
2.455033	0.1	0.036061
2.456700	0.1	0.036657
2.458367	0.1	0.038981
2.460033	0.1	0.042617
2.461700	0.1	0.045836
2.463367	0.1	0.047147
2.465033	0.1	0.045955
2.466700	0.1	0.042439
2.468367	0.1	0.036895
2.470033	0.1	0.030041
2.471700	0.1	0.022590
2.473367	0.1	0.016034
2.475033	0.1	0.012040
2.476700	0.1	0.011265
2.478367	0.1	0.013053
2.480033	0.1	0.017583
2.481700	0.1	0.025272
2.483367	0.1	0.033855
2.485033	0.1	0.038922
2.486700	0.1	0.037849
2.488367	0.1	0.031769
2.490033	0.1	0.024855
2.491700	0.1	0.021219
2.493367	0.1	0.022352
2.495033	0.1	0.026226
2.496700	0.1	0.029266
2.498367	0.1	0.029027
2.500033	0.1	0.025809
2.501700	0.1	0.020742
2.503367	0.1	0.014663
2.505033	0.1	0.008702
2.506700	0.1	0.003994
2.508367	0.1	0.001252
2.510033	0.1	0.000417
2.511700	0.1	0.001192
2.513367	0.1	0.003457
2.515033	0.1	0.007153
2.516700	0.1	0.011325
2.518367	0.1	0.014067
2.520033	0.1	0.014544
2.521700	0.1	0.013530
2.523367	0.1	0.012100
2.525033	0.1	0.009716
2.526700	0.1	0.005186
2.528367	0.1	-0.001669
2.530033	0.1	-0.009418
2.531700	0.1	-0.015318
2.533367	0.1	-0.017047
2.535033	0.1	-0.014484
2.536700	0.1	-0.009835
2.538367	0.1	-0.005722
2.540033	0.1	-0.002444
2.541700	0.1	0.001252
2.543367	0.1	0.006080
2.545033	0.1	0.011206
2.546700	0.1	0.015557
2.548367	0.1	0.018060
2.550033	0.1	0.018358
2.551700	0.1	0.016987
2.553367	0.1	0.015497
2.555033	0.1	0.015676
2.556700	0.1	0.019252
2.558367	0.1	0.026405
2.560033	0.1	0.035226
2.561700	0.1	0.042319
2.563367	0.1	0.044048
2.565033	0.1	0.038862
2.566700	0.1	0.028849
2.568367	0.1	0.018477
2.570033	0.1	0.010848
2.571700	0.1	0.005364
2.573367	0.1	0.000715
2.575033	0.1	-0.002921
2.576700	0.1	-0.004351
2.578367	0.1	-0.003219
2.580033	0.1	0.000060
2.581700	0.1	0.004709
2.583367	0.1	0.009775
2.585033	0.1	0.014544
2.586700	0.1	0.018299
2.588367	0.1	0.020444
2.590033	0.1	0.021577
2.591700	0.1	0.022948
2.593367	0.1	0.025094
2.595033	0.1	0.026941
2.596700	0.1	0.026405
2.598367	0.1	0.022769
2.600033	0.1	0.017643
2.601700	0.1	0.013053
2.603367	0.1	0.010431
2.605033	0.1	0.010371
2.606700	0.1	0.012100
2.608367	0.1	0.014067
2.610033	0.1	0.014842
2.611700	0.1	0.014961
2.613367	0.1	0.015914
2.615033	0.1	0.018537
2.616700	0.1	0.021398
2.618367	0.1	0.022173
2.620033	0.1	0.019968
2.621700	0.1	0.016749
2.623367	0.1	0.015795
2.625033	0.1	0.018716
2.626700	0.1	0.023782
2.628367	0.1	0.027478
2.630033	0.1	0.027239
2.631700	0.1	0.023484
2.633367	0.1	0.019431
2.635033	0.1	0.018001
2.636700	0.1	0.019193
2.638367	0.1	0.020802
2.640033	0.1	0.020981
2.641700	0.1	0.019968
2.643367	0.1	0.018895
2.645033	0.1	0.017941
2.646700	0.1	0.016153
2.648367	0.1	0.013173
2.650033	0.1	0.011146
2.651700	0.1	0.013053
2.653367	0.1	0.018835
2.655033	0.1	0.024199
2.656700	0.1	0.025094
2.658367	0.1	0.021935
2.660033	0.1	0.018477
2.661700	0.1	0.017405
2.663367	0.1	0.017583
2.665033	0.1	0.017464
2.666700	0.1	0.016451
2.668367	0.1	0.014603
2.670033	0.1	0.012159
2.671700	0.1	0.009894
2.673367	0.1	0.008821
2.675033	0.1	0.010312
2.676700	0.1	0.014961
2.678367	0.1	0.021696
2.680033	0.1	0.027895
2.681700	0.1	0.031054
2.683367	0.1	0.029564
2.685033	0.1	0.024199
2.686700	0.1	0.017464
2.688367	0.1	0.011861
2.690033	0.1	0.008464
2.691700	0.1	0.008047
2.693367	0.1	0.010490
2.695033	0.1	0.014126
2.696700	0.1	0.016212
2.698367	0.1	0.015974
2.700033	0.1	0.015318
2.701700	0.1	0.015914
2.703367	0.1	0.017703
2.705033	0.1	0.019610
2.706700	0.1	0.020564
2.708367	0.1	0.020862
2.710033	0.1	0.021517
2.711700	0.1	0.022888
2.713367	0.1	0.024021
2.715033	0.1	0.024021
2.716700	0.1	0.023067
2.718367	0.1	0.022292
2.720033	0.1	0.021815
2.721700	0.1	0.019908
2.723367	0.1	0.016153
2.725033	0.1	0.012577
2.726700	0.1	0.011384
2.728367	0.1	0.012994
2.730033	0.1	0.016749
2.731700	0.1	0.021636
2.733367	0.1	0.026107
2.735033	0.1	0.028491
2.736700	0.1	0.027895
2.738367	0.1	0.025392
2.740033	0.1	0.023484
2.741700	0.1	0.024438
2.743367	0.1	0.028849
2.745033	0.1	0.035286
2.746700	0.1	0.041306
2.748367	0.1	0.044644
2.750033	0.1	0.043988
2.751700	0.1	0.039577
2.753367	0.1	0.033021
2.755033	0.1	0.026464
2.756700	0.1	0.021517
2.758367	0.1	0.019312
2.760033	0.1	0.020027
2.761700	0.1	0.022173
2.763367	0.1	0.024080
2.765033	0.1	0.025809
2.766700	0.1	0.028491
2.768367	0.1	0.032127
2.770033	0.1	0.034571
2.771700	0.1	0.033498
2.773367	0.1	0.028849
2.775033	0.1	0.023186
2.776700	0.1	0.019968
2.778367	0.1	0.020444
2.780033	0.1	0.023305
2.781700	0.1	0.027359
2.783367	0.1	0.033081
2.785033	0.1	0.039935
2.786700	0.1	0.044882
2.788367	0.1	0.045419
2.790033	0.1	0.042677
2.791700	0.1	0.039518
2.793367	0.1	0.037730
2.795033	0.1	0.036716
2.796700	0.1	0.035048
2.798367	0.1	0.032306
2.800033	0.1	0.029802
2.801700	0.1	0.029504
2.803367	0.1	0.032365
2.805033	0.1	0.037134
2.806700	0.1	0.041127
2.808367	0.1	0.041902
2.810033	0.1	0.039697
2.811700	0.1	0.036776
2.813367	0.1	0.035405
2.815033	0.1	0.035882
2.816700	0.1	0.036359
2.818367	0.1	0.035226
2.820033	0.1	0.033498
2.821700	0.1	0.033021
2.823367	0.1	0.033677
2.825033	0.1	0.034332
2.826700	0.1	0.034332
2.828367	0.1	0.033319
2.830033	0.1	0.030637
2.831700	0.1	0.026941
2.833367	0.1	0.024796
2.835033	0.1	0.026584
2.836700	0.1	0.031531
2.838367	0.1	0.037313
2.840033	0.1	0.041962
2.841700	0.1	0.044465
2.843367	0.1	0.044405
2.845033	0.1	0.041783
2.846700	0.1	0.037491
2.848367	0.1	0.033796
2.850033	0.1	0.033200
2.851700	0.1	0.036061
2.853367	0.1	0.041187
2.855033	0.1	0.047386
2.856700	0.1	0.053883
2.858367	0.1	0.059247
2.860033	0.1	0.061333
2.861700	0.1	0.058651
2.863367	0.1	0.051260
2.865033	0.1	0.041664
2.866700	0.1	0.033140
2.868367	0.1	0.027359
2.870033	0.1	0.023663
2.871700	0.1	0.020862
2.873367	0.1	0.018477
2.875033	0.1	0.017643
2.876700	0.1	0.020027
2.878367	0.1	0.024736
2.880033	0.1	0.028670
2.881700	0.1	0.029922
2.883367	0.1	0.029206
2.885033	0.1	0.027537
2.886700	0.1	0.025272
2.888367	0.1	0.022471
2.890033	0.1	0.020027
2.891700	0.1	0.019312
2.893367	0.1	0.020981
2.895033	0.1	0.023901
2.896700	0.1	0.026822
2.898367	0.1	0.029027
2.900033	0.1	0.030994
2.901700	0.1	0.033975
2.903367	0.1	0.038207
2.905033	0.1	0.042439
2.906700	0.1	0.044942
2.908367	0.1	0.045359
2.910033	0.1	0.044167
2.911700	0.1	0.042081
2.913367	0.1	0.039637
2.915033	0.1	0.036836
2.916700	0.1	0.034034
2.918367	0.1	0.032187
2.920033	0.1	0.032365
2.921700	0.1	0.034511
2.923367	0.1	0.037134
2.925033	0.1	0.039041
2.926700	0.1	0.039876
2.928367	0.1	0.039995
2.930033	0.1	0.040174
2.931700	0.1	0.040293
2.933367	0.1	0.039399
2.935033	0.1	0.036657
2.936700	0.1	0.032961
2.938367	0.1	0.029325
2.940033	0.1	0.026405
2.941700	0.1	0.024378
2.943367	0.1	0.023663
2.945033	0.1	0.024676
2.946700	0.1	0.027418
2.948367	0.1	0.030696
2.950033	0.1	0.032544
2.951700	0.1	0.031829
2.953367	0.1	0.029683
2.955033	0.1	0.028670
2.956700	0.1	0.031173
2.958367	0.1	0.037014
2.960033	0.1	0.043333
2.961700	0.1	0.046372
2.963367	0.1	0.043750
2.965033	0.1	0.035346
2.966700	0.1	0.023782
2.968367	0.1	0.013590
2.970033	0.1	0.008523
2.971700	0.1	0.009835
2.973367	0.1	0.015974
2.975033	0.1	0.023842
2.976700	0.1	0.031173
2.978367	0.1	0.036955
2.980033	0.1	0.040531
2.981700	0.1	0.041425
2.983367	0.1	0.039935
2.985033	0.1	0.036836
2.986700	0.1	0.033796
2.988367	0.1	0.032008
2.990033	0.1	0.031292
2.991700	0.1	0.030160
2.993367	0.1	0.028014
2.995033	0.1	0.025570
2.996700	0.1	0.023365
2.998367	0.1	0.021040
3.000033	0.1	0.018597
3.001700	0.1	0.016749
3.003367	0.1	0.017047
3.005033	0.1	0.020146
3.006700	0.1	0.024140
3.008367	0.1	0.026584
3.010033	0.1	0.027418
3.011700	0.1	0.028670
3.013367	0.1	0.030875
3.015033	0.1	0.032365
3.016700	0.1	0.032008
3.018367	0.1	0.030756
3.020033	0.1	0.030577
3.021700	0.1	0.032246
3.023367	0.1	0.034988
3.025033	0.1	0.036240
3.026700	0.1	0.033617
3.028367	0.1	0.027776
3.030033	0.1	0.021160
3.031700	0.1	0.015318
3.033367	0.1	0.010192
3.035033	0.1	0.006139
3.036700	0.1	0.004292
3.038367	0.1	0.005007
3.040033	0.1	0.007153
3.041700	0.1	0.008523
3.043367	0.1	0.008225
3.045033	0.1	0.007749
3.046700	0.1	0.009000
3.048367	0.1	0.012517
3.050033	0.1	0.017166
3.051700	0.1	0.020981
3.053367	0.1	0.023007
3.055033	0.1	0.023901
3.056700	0.1	0.024319
3.058367	0.1	0.024557
3.060033	0.1	0.025332
3.061700	0.1	0.027299
3.063367	0.1	0.029743
3.065033	0.1	0.030875
3.066700	0.1	0.029147
3.068367	0.1	0.024915
3.070033	0.1	0.019908
3.071700	0.1	0.015497
3.073367	0.1	0.012338
3.075033	0.1	0.011027
3.076700	0.1	0.012100
3.078367	0.1	0.015378
3.080033	0.1	0.019670
3.081700	0.1	0.023603
3.083367	0.1	0.027180
3.085033	0.1	0.030935
3.086700	0.1	0.034392
3.088367	0.1	0.035942
3.090033	0.1	0.035048
3.091700	0.1	0.032425
3.093367	0.1	0.029266
3.095033	0.1	0.025988
3.096700	0.1	0.021815
3.098367	0.1	0.015855
3.100033	0.1	0.008762
3.101700	0.1	0.002921
3.103367	0.1	0.000119
3.105033	0.1	0.000000
3.106700	0.1	0.000179
3.108367	0.1	-0.000715
3.110033	0.1	-0.001490
3.111700	0.1	0.000000
3.113367	0.1	0.003755
3.115033	0.1	0.008583
3.116700	0.1	0.013292
3.118367	0.1	0.016987
3.120033	0.1	0.018716
3.121700	0.1	0.018060
3.123367	0.1	0.015497
3.125033	0.1	0.012398
3.126700	0.1	0.009954
3.128367	0.1	0.008583
3.130033	0.1	0.009060
3.131700	0.1	0.012815
3.133367	0.1	0.019670
3.135033	0.1	0.027001
3.136700	0.1	0.031590
3.138367	0.1	0.031054
3.140033	0.1	0.025213
3.141700	0.1	0.016510
3.143367	0.1	0.008702
3.145033	0.1	0.004470
3.146700	0.1	0.004351
3.148367	0.1	0.006735
3.150033	0.1	0.009716
3.151700	0.1	0.012279
3.153367	0.1	0.014901
3.155033	0.1	0.018656
3.156700	0.1	0.024438
3.158367	0.1	0.031114
3.160033	0.1	0.035286
3.161700	0.1	0.034750
3.163367	0.1	0.030279
3.165033	0.1	0.023901
3.166700	0.1	0.016332
3.168367	0.1	0.007272
3.170033	0.1	-0.001967
3.171700	0.1	-0.006974
3.173367	0.1	-0.003994
3.175033	0.1	0.004828
3.176700	0.1	0.013888
3.178367	0.1	0.020087
3.180033	0.1	0.023663
3.181700	0.1	0.024617
3.183367	0.1	0.021338
3.185033	0.1	0.013351
3.186700	0.1	0.003636
3.188367	0.1	-0.003040
3.190033	0.1	-0.003815
3.191700	0.1	-0.000119
3.193367	0.1	0.003755
3.195033	0.1	0.004590
3.196700	0.1	0.002742
3.198367	0.1	0.000656
3.200033	0.1	-0.000179
3.201700	0.1	-0.000477
3.203367	0.1	-0.001848
3.205033	0.1	-0.004292
3.206700	0.1	-0.006199
3.208367	0.1	-0.006735
3.210033	0.1	-0.006914
3.211700	0.1	-0.006497
3.213367	0.1	-0.002921
3.215033	0.1	0.004709
3.216700	0.1	0.013828
3.218367	0.1	0.020921
3.220033	0.1	0.024319
3.221700	0.1	0.024796
3.223367	0.1	0.023901
3.225033	0.1	0.022531
3.226700	0.1	0.020683
3.228367	0.1	0.018120
3.230033	0.1	0.015795
3.231700	0.1	0.015140
3.233367	0.1	0.016034
3.235033	0.1	0.016809
3.236700	0.1	0.016332
3.238367	0.1	0.014663
3.240033	0.1	0.012159
3.241700	0.1	0.009060
3.243367	0.1	0.005960
3.245033	0.1	0.003576
3.246700	0.1	0.001967
3.248367	0.1	0.001371
3.250033	0.1	0.002384
3.251700	0.1	0.004768
3.253367	0.1	0.006974
3.255033	0.1	0.007927
3.256700	0.1	0.007391
3.258367	0.1	0.004828
3.260033	0.1	-0.000775
3.261700	0.1	-0.009060
3.263367	0.1	-0.016749
3.265033	0.1	-0.019431
3.266700	0.1	-0.015676
3.268367	0.1	-0.007927
3.270033	0.1	0.000238
3.271700	0.1	0.006139
3.273367	0.1	0.009060
3.275033	0.1	0.009716
3.276700	0.1	0.008285
3.278367	0.1	0.004411
3.280033	0.1	-0.001490
3.281700	0.1	-0.007987
3.283367	0.1	-0.014305
3.285033	0.1	-0.020087
3.286700	0.1	-0.024199
3.288367	0.1	-0.025034
3.290033	0.1	-0.022054
3.291700	0.1	-0.015974
3.293367	0.1	-0.007689
3.295033	0.1	0.000954
3.296700	0.1	0.007570
3.298367	0.1	0.009954
3.300033	0.1	0.008225
3.301700	0.1	0.004947
3.303367	0.1	0.003278
3.305033	0.1	0.004828
3.306700	0.1	0.008643
3.308367	0.1	0.011861
3.310033	0.1	0.010908
3.311700	0.1	0.004888
3.313367	0.1	-0.003219
3.315033	0.1	-0.010073
3.316700	0.1	-0.014782
3.318367	0.1	-0.017703
3.320033	0.1	-0.018954
3.321700	0.1	-0.018954
3.323367	0.1	-0.017643
3.325033	0.1	-0.014007
3.326700	0.1	-0.007510
3.328367	0.1	0.000417
3.330033	0.1	0.006676
3.331700	0.1	0.009239
3.333367	0.1	0.009537
3.335033	0.1	0.009954
3.336700	0.1	0.010788
3.338367	0.1	0.010669
3.340033	0.1	0.009358
3.341700	0.1	0.007570
3.343367	0.1	0.004947
3.345033	0.1	-0.000358
3.346700	0.1	-0.008762
3.348367	0.1	-0.017285
3.350033	0.1	-0.021279
3.351700	0.1	-0.018477
3.353367	0.1	-0.011325
3.355033	0.1	-0.004947
3.356700	0.1	-0.002861
3.358367	0.1	-0.004351
3.360033	0.1	-0.005305
3.361700	0.1	-0.002861
3.363367	0.1	0.001788
3.365033	0.1	0.005066
3.366700	0.1	0.005066
3.368367	0.1	0.003457
3.370033	0.1	0.002205
3.371700	0.1	0.001192
3.373367	0.1	-0.000298
3.375033	0.1	-0.002086
3.376700	0.1	-0.004232
3.378367	0.1	-0.007033
3.380033	0.1	-0.010014
3.381700	0.1	-0.011802
3.383367	0.1	-0.011623
3.385033	0.1	-0.009358
3.386700	0.1	-0.004888
3.388367	0.1	0.001431
3.390033	0.1	0.007987
3.391700	0.1	0.011742
3.393367	0.1	0.010252
3.395033	0.1	0.004292
3.396700	0.1	-0.002623
3.398367	0.1	-0.007391
3.400033	0.1	-0.009418
3.401700	0.1	-0.009716
3.403367	0.1	-0.008881
3.405033	0.1	-0.006497
3.406700	0.1	-0.002980
3.408367	0.1	0.000477
3.410033	0.1	0.003338
3.411700	0.1	0.005960
3.413367	0.1	0.008941
3.415033	0.1	0.011742
3.416700	0.1	0.012755
3.418367	0.1	0.010550
3.420033	0.1	0.005245
3.421700	0.1	-0.001788
3.423367	0.1	-0.008583
3.425033	0.1	-0.012696
3.426700	0.1	-0.012457
3.428367	0.1	-0.008225
3.430033	0.1	-0.002742
3.431700	0.1	0.001311
3.433367	0.1	0.003040
3.435033	0.1	0.002921
3.436700	0.1	0.002027
3.438367	0.1	0.001788
3.440033	0.1	0.002801
3.441700	0.1	0.005066
3.443367	0.1	0.007987
3.445033	0.1	0.010014
3.446700	0.1	0.009477
3.448367	0.1	0.005662
3.450033	0.1	-0.000536
3.451700	0.1	-0.006378
3.453367	0.1	-0.008225
3.455033	0.1	-0.004590
3.456700	0.1	0.003159
3.458367	0.1	0.011802
3.460033	0.1	0.018775
3.461700	0.1	0.022411
3.463367	0.1	0.021756
3.465033	0.1	0.017285
3.466700	0.1	0.011206
3.468367	0.1	0.006557
3.470033	0.1	0.005543
3.471700	0.1	0.007689
3.473367	0.1	0.011742
3.475033	0.1	0.016809
3.476700	0.1	0.023127
3.478367	0.1	0.030160
3.480033	0.1	0.036180
3.481700	0.1	0.039399
3.483367	0.1	0.039816
3.485033	0.1	0.039518
3.486700	0.1	0.040710
3.488367	0.1	0.043631
3.490033	0.1	0.048041
3.491700	0.1	0.055254
3.493367	0.1	0.067949
3.495033	0.1	0.087678
3.496700	0.1	0.113070
3.498367	0.1	0.140786
3.500033	0.1	0.167131
3.501700	0.1	0.189483
3.503367	0.1	0.206530
3.505033	0.1	0.219166
3.506700	0.1	0.229955
3.508367	0.1	0.241697
3.510033	0.1	0.255764
3.511700	0.1	0.271440
3.513367	0.1	0.286341
3.515033	0.1	0.298023
3.516700	0.1	0.304997
3.518367	0.1	0.307083
3.520033	0.1	0.304759
3.521700	0.1	0.298023
3.523367	0.1	0.288069
3.525033	0.1	0.277102
3.526700	0.1	0.267208
3.528367	0.1	0.258803
3.530033	0.1	0.251055
3.531700	0.1	0.242531
3.533367	0.1	0.232339
3.535033	0.1	0.220835
3.536700	0.1	0.207901
3.538367	0.1	0.193715
3.540033	0.1	0.179589
3.541700	0.1	0.166416
3.543367	0.1	0.154674
3.545033	0.1	0.144601
3.546700	0.1	0.136018
3.548367	0.1	0.129223
3.550033	0.1	0.125051
3.551700	0.1	0.124335
3.553367	0.1	0.126719
3.555033	0.1	0.130117
3.556700	0.1	0.132382
3.558367	0.1	0.132144
3.560033	0.1	0.128686
3.561700	0.1	0.121951
3.563367	0.1	0.113428
3.565033	0.1	0.106752
3.566700	0.1	0.105143
3.568367	0.1	0.108719
3.570033	0.1	0.113785
3.571700	0.1	0.115991
3.573367	0.1	0.113547
3.575033	0.1	0.108004
3.576700	0.1	0.101745
3.578367	0.1	0.095844
3.580033	0.1	0.089109
3.581700	0.1	0.081122
3.583367	0.1	0.074208
3.585033	0.1	0.070751
3.586700	0.1	0.070989
3.588367	0.1	0.073195
3.590033	0.1	0.075340
3.591700	0.1	0.075936
3.593367	0.1	0.074983
3.595033	0.1	0.073195
3.596700	0.1	0.070691
3.598367	0.1	0.067532
3.600033	0.1	0.065506
3.601700	0.1	0.066340
3.603367	0.1	0.069976
3.605033	0.1	0.073969
3.606700	0.1	0.075579
3.608367	0.1	0.073791
3.610033	0.1	0.070155
3.611700	0.1	0.067353
3.613367	0.1	0.066459
3.615033	0.1	0.066340
3.616700	0.1	0.065923
3.618367	0.1	0.065029
3.620033	0.1	0.063896
3.621700	0.1	0.062883
3.623367	0.1	0.061512
3.625033	0.1	0.059068
3.626700	0.1	0.055850
3.628367	0.1	0.052750
3.630033	0.1	0.050008
3.631700	0.1	0.047505
3.633367	0.1	0.045598
3.635033	0.1	0.044286
3.636700	0.1	0.043213
3.638367	0.1	0.043333
3.640033	0.1	0.046313
3.641700	0.1	0.052571
3.643367	0.1	0.059962
3.645033	0.1	0.064731
3.646700	0.1	0.063956
3.648367	0.1	0.058293
3.650033	0.1	0.051141
3.651700	0.1	0.045419
3.653367	0.1	0.040650
3.655033	0.1	0.034273
3.656700	0.1	0.025809
3.658367	0.1	0.018418
3.660033	0.1	0.015438
3.661700	0.1	0.017345
3.663367	0.1	0.022233
3.665033	0.1	0.029027
3.666700	0.1	0.037670
3.668367	0.1	0.047326
3.670033	0.1	0.055313
3.671700	0.1	0.058293
3.673367	0.1	0.055075
3.675033	0.1	0.047386
3.676700	0.1	0.038266
3.678367	0.1	0.029981
3.680033	0.1	0.023961
3.681700	0.1	0.021994
3.683367	0.1	0.024974
3.685033	0.1	0.031948
3.686700	0.1	0.039756
3.688367	0.1	0.045478
3.690033	0.1	0.048280
3.691700	0.1	0.048995
3.693367	0.1	0.047684
3.695033	0.1	0.043631
3.696700	0.1	0.037253
3.698367	0.1	0.031769
3.700033	0.1	0.031352
3.701700	0.1	0.037551
3.703367	0.1	0.047326
3.705033	0.1	0.054955
3.706700	0.1	0.056148
3.708367	0.1	0.051141
3.710033	0.1	0.042915
3.711700	0.1	0.034571
3.713367	0.1	0.028074
3.715033	0.1	0.024021
3.716700	0.1	0.022531
3.718367	0.1	0.024199
3.720033	0.1	0.028670
3.721700	0.1	0.034094
3.723367	0.1	0.038028
3.725033	0.1	0.039458
3.726700	0.1	0.038683
3.728367	0.1	0.036776
3.730033	0.1	0.034750
3.731700	0.1	0.033438
3.733367	0.1	0.032842
3.735033	0.1	0.033021
3.736700	0.1	0.033915
3.738367	0.1	0.034213
3.740033	0.1	0.032425
3.741700	0.1	0.029564
3.743367	0.1	0.028014
3.745033	0.1	0.028491
3.746700	0.1	0.029504
3.748367	0.1	0.029206
3.750033	0.1	0.026464
3.751700	0.1	0.022292
3.753367	0.1	0.018597
3.755033	0.1	0.016630
3.756700	0.1	0.017047
3.758367	0.1	0.020146
3.760033	0.1	0.026226
3.761700	0.1	0.034332
3.763367	0.1	0.042558
3.765033	0.1	0.049233
3.766700	0.1	0.053048
3.768367	0.1	0.053585
3.770033	0.1	0.051558
3.771700	0.1	0.048518
3.773367	0.1	0.045121
3.775033	0.1	0.041902
3.776700	0.1	0.040531
3.778367	0.1	0.041664
3.780033	0.1	0.043511
3.781700	0.1	0.043452
3.783367	0.1	0.041604
3.785033	0.1	0.040293
3.786700	0.1	0.040710
3.788367	0.1	0.041962
3.790033	0.1	0.042379
3.791700	0.1	0.040889
3.793367	0.1	0.037313
3.795033	0.1	0.031888
3.796700	0.1	0.025332
3.798367	0.1	0.019670
3.800033	0.1	0.017345
3.801700	0.1	0.018895
3.803367	0.1	0.022769
3.805033	0.1	0.026882
3.806700	0.1	0.030279
3.808367	0.1	0.033557
3.810033	0.1	0.037491
3.811700	0.1	0.040889
3.813367	0.1	0.041783
3.815033	0.1	0.040591
3.816700	0.1	0.040352
3.818367	0.1	0.042796
3.820033	0.1	0.047266
3.821700	0.1	0.051439
3.823367	0.1	0.052631
3.825033	0.1	0.050008
3.826700	0.1	0.045657
3.828367	0.1	0.041723
3.830033	0.1	0.038564
3.831700	0.1	0.035405
3.833367	0.1	0.031888
3.835033	0.1	0.027895
3.836700	0.1	0.023305
3.838367	0.1	0.019252
3.840033	0.1	0.017583
3.841700	0.1	0.019133
3.843367	0.1	0.023365
3.845033	0.1	0.028908
3.846700	0.1	0.035048
3.848367	0.1	0.041604
3.850033	0.1	0.046849
3.851700	0.1	0.048220
3.853367	0.1	0.045240
3.855033	0.1	0.039816
3.856700	0.1	0.034511
3.858367	0.1	0.031352
3.860033	0.1	0.030756
3.861700	0.1	0.031590
3.863367	0.1	0.033140
3.865033	0.1	0.036299
3.866700	0.1	0.041783
3.868367	0.1	0.048220
3.870033	0.1	0.052989
3.871700	0.1	0.054002
3.873367	0.1	0.050604
3.875033	0.1	0.043511
3.876700	0.1	0.034750
3.878367	0.1	0.027001
3.880033	0.1	0.023007
3.881700	0.1	0.023782
3.883367	0.1	0.028491
3.885033	0.1	0.035405
3.886700	0.1	0.042319
3.888367	0.1	0.046492
3.890033	0.1	0.046670
3.891700	0.1	0.044525
3.893367	0.1	0.042319
3.895033	0.1	0.039935
3.896700	0.1	0.035942
3.898367	0.1	0.031352
3.900033	0.1	0.028729
3.901700	0.1	0.029147
3.903367	0.1	0.031471
3.905033	0.1	0.034451
3.906700	0.1	0.037372
3.908367	0.1	0.039637
3.910033	0.1	0.041425
3.911700	0.1	0.043809
3.913367	0.1	0.047624
3.915033	0.1	0.051439
3.916700	0.1	0.052452
3.918367	0.1	0.049233
3.920033	0.1	0.042737
3.921700	0.1	0.035822
3.923367	0.1	0.031114
3.925033	0.1	0.028491
3.926700	0.1	0.026524
3.928367	0.1	0.025034
3.930033	0.1	0.025570
3.931700	0.1	0.028431
3.933367	0.1	0.032425
3.935033	0.1	0.035882
3.936700	0.1	0.037849
3.938367	0.1	0.038743
3.940033	0.1	0.038922
3.941700	0.1	0.038147
3.943367	0.1	0.036657
3.945033	0.1	0.035524
3.946700	0.1	0.035465
3.948367	0.1	0.036180
3.950033	0.1	0.036955
3.951700	0.1	0.036657
3.953367	0.1	0.034750
3.955033	0.1	0.032008
3.956700	0.1	0.029802
3.958367	0.1	0.029504
3.960033	0.1	0.031590
3.961700	0.1	0.035644
3.963367	0.1	0.040591
3.965033	0.1	0.044405
3.966700	0.1	0.045359
3.968367	0.1	0.043213
3.970033	0.1	0.039876
3.971700	0.1	0.037193
3.973367	0.1	0.036180
3.975033	0.1	0.036776
3.976700	0.1	0.038326
3.978367	0.1	0.040531
3.980033	0.1	0.043392
3.981700	0.1	0.046015
3.983367	0.1	0.046730
3.985033	0.1	0.044703
3.986700	0.1	0.041008
3.988367	0.1	0.037134
3.990033	0.1	0.034750
3.991700	0.1	0.035226
3.993367	0.1	0.038147
3.995033	0.1	0.040472
3.996700	0.1	0.038922
3.998367	0.1	0.032663
4.000033	0.1	0.024676
4.001700	0.1	0.018597
4.003367	0.1	0.015855
4.005033	0.1	0.016212
4.006700	0.1	0.019193
4.008367	0.1	0.024259
4.010033	0.1	0.029743
4.011700	0.1	0.033796
4.013367	0.1	0.036657
4.015033	0.1	0.040174
4.016700	0.1	0.045121
4.018367	0.1	0.049472
4.020033	0.1	0.050426
4.021700	0.1	0.047326
4.023367	0.1	0.042140
4.025033	0.1	0.037193
4.026700	0.1	0.033617
4.028367	0.1	0.031173
4.030033	0.1	0.029385
4.031700	0.1	0.028014
4.033367	0.1	0.026584
4.035033	0.1	0.025809
4.036700	0.1	0.028074
4.038367	0.1	0.034153
4.040033	0.1	0.041366
4.041700	0.1	0.046194
4.043367	0.1	0.046968
4.045033	0.1	0.044525
4.046700	0.1	0.041187
4.048367	0.1	0.038862
4.050033	0.1	0.038326
4.051700	0.1	0.038564
4.053367	0.1	0.037789
4.055033	0.1	0.034451
4.056700	0.1	0.028670
4.058367	0.1	0.022948
4.060033	0.1	0.019670
4.061700	0.1	0.019193
4.063367	0.1	0.021040
4.065033	0.1	0.025094
4.066700	0.1	0.030458
4.068367	0.1	0.035703
4.070033	0.1	0.039160
4.071700	0.1	0.039935
4.073367	0.1	0.039577
4.075033	0.1	0.040591
4.076700	0.1	0.043392
4.078367	0.1	0.046015
4.080033	0.1	0.047803
4.081700	0.1	0.049889
4.083367	0.1	0.052094
4.085033	0.1	0.052571
4.086700	0.1	0.050604
4.088367	0.1	0.046670
4.090033	0.1	0.041306
4.091700	0.1	0.035048
4.093367	0.1	0.029683
4.095033	0.1	0.027239
4.096700	0.1	0.027299
4.098367	0.1	0.027239
4.100033	0.1	0.024974
4.101700	0.1	0.021338
4.103367	0.1	0.019133
4.105033	0.1	0.020325
4.106700	0.1	0.024438
4.108367	0.1	0.028849
4.110033	0.1	0.030696
4.111700	0.1	0.028491
4.113367	0.1	0.022531
4.115033	0.1	0.015318
4.116700	0.1	0.010788
4.118367	0.1	0.011623
4.120033	0.1	0.017405
4.121700	0.1	0.025749
4.123367	0.1	0.033438
4.125033	0.1	0.038207
4.126700	0.1	0.040293
4.128367	0.1	0.041366
4.130033	0.1	0.042379
4.131700	0.1	0.042379
4.133367	0.1	0.040650
4.135033	0.1	0.037313
4.136700	0.1	0.032902
4.138367	0.1	0.028670
4.140033	0.1	0.026464
4.141700	0.1	0.026286
4.143367	0.1	0.026345
4.145033	0.1	0.025332
4.146700	0.1	0.023663
4.148367	0.1	0.022769
4.150033	0.1	0.023484
4.151700	0.1	0.024974
4.153367	0.1	0.025630
4.155033	0.1	0.024557
4.156700	0.1	0.021577
4.158367	0.1	0.017107
4.160033	0.1	0.012398
4.161700	0.1	0.010014
4.163367	0.1	0.012279
4.165033	0.1	0.019848
4.166700	0.1	0.030458
4.168367	0.1	0.039756
4.170033	0.1	0.044167
4.171700	0.1	0.044227
4.173367	0.1	0.042558
4.175033	0.1	0.040531
4.176700	0.1	0.038385
4.178367	0.1	0.036299
4.180033	0.1	0.033677
4.181700	0.1	0.030041
4.183367	0.1	0.026107
4.185033	0.1	0.023425
4.186700	0.1	0.023246
4.188367	0.1	0.025332
4.190033	0.1	0.028074
4.191700	0.1	0.029743
4.193367	0.1	0.029504
4.195033	0.1	0.027955
4.196700	0.1	0.026345
4.198367	0.1	0.025272
4.200033	0.1	0.024617
4.201700	0.1	0.024021
4.203367	0.1	0.022769
4.205033	0.1	0.020146
4.206700	0.1	0.017107
4.208367	0.1	0.015199
4.210033	0.1	0.014067
4.211700	0.1	0.011742
4.213367	0.1	0.008166
4.215033	0.1	0.005901
4.216700	0.1	0.007749
4.218367	0.1	0.013709
4.220033	0.1	0.021756
4.221700	0.1	0.029147
4.223367	0.1	0.033319
4.225033	0.1	0.032961
4.226700	0.1	0.028968
4.228367	0.1	0.022769
4.230033	0.1	0.015080
4.231700	0.1	0.007749
4.233367	0.1	0.003815
4.235033	0.1	0.005245
4.236700	0.1	0.011206
4.238367	0.1	0.018835
4.240033	0.1	0.024557
4.241700	0.1	0.026464
4.243367	0.1	0.025392
4.245033	0.1	0.024021
4.246700	0.1	0.024199
4.248367	0.1	0.025451
4.250033	0.1	0.026107
4.251700	0.1	0.025272
4.253367	0.1	0.023067
4.255033	0.1	0.020027
4.256700	0.1	0.017583
4.258367	0.1	0.017405
4.260033	0.1	0.020206
4.261700	0.1	0.024796
4.263367	0.1	0.029087
4.265033	0.1	0.031054
4.266700	0.1	0.031054
4.268367	0.1	0.032067
4.270033	0.1	0.036180
4.271700	0.1	0.042140
4.273367	0.1	0.046968
4.275033	0.1	0.048280
4.276700	0.1	0.045836
4.278367	0.1	0.041127
4.280033	0.1	0.036895
4.281700	0.1	0.035107
4.283367	0.1	0.037313
4.285033	0.1	0.043511
4.286700	0.1	0.051379
4.288367	0.1	0.057638
4.290033	0.1	0.060439
4.291700	0.1	0.059903
4.293367	0.1	0.057459
4.295033	0.1	0.054300
4.296700	0.1	0.050664
4.298367	0.1	0.045538
4.300033	0.1	0.038445
4.301700	0.1	0.030637
4.303367	0.1	0.024080
4.305033	0.1	0.019193
4.306700	0.1	0.014901
4.308367	0.1	0.011444
4.310033	0.1	0.010133
4.311700	0.1	0.011146
4.313367	0.1	0.013292
4.315033	0.1	0.015914
4.316700	0.1	0.018716
4.318367	0.1	0.021935
4.320033	0.1	0.025928
4.321700	0.1	0.030041
4.323367	0.1	0.033259
4.325033	0.1	0.034809
4.326700	0.1	0.034392
4.328367	0.1	0.032246
4.330033	0.1	0.029445
4.331700	0.1	0.026822
4.333367	0.1	0.024617
4.335033	0.1	0.022531
4.336700	0.1	0.021398
4.338367	0.1	0.022352
4.340033	0.1	0.025034
4.341700	0.1	0.027955
4.343367	0.1	0.030935
4.345033	0.1	0.035107
4.346700	0.1	0.040829
4.348367	0.1	0.046372
4.350033	0.1	0.049055
4.351700	0.1	0.046849
4.353367	0.1	0.040650
4.355033	0.1	0.034451
4.356700	0.1	0.031590
4.358367	0.1	0.031471
4.360033	0.1	0.031114
4.361700	0.1	0.029564
4.363367	0.1	0.027955
4.365033	0.1	0.028014
4.366700	0.1	0.030100
4.368367	0.1	0.033617
4.370033	0.1	0.037253
4.371700	0.1	0.039816
4.373367	0.1	0.041306
4.375033	0.1	0.042140
4.376700	0.1	0.042200
4.378367	0.1	0.040770
4.380033	0.1	0.037491
4.381700	0.1	0.032783
4.383367	0.1	0.028074
4.385033	0.1	0.024498
4.386700	0.1	0.022173
4.388367	0.1	0.020087
4.390033	0.1	0.017941
4.391700	0.1	0.016510
4.393367	0.1	0.015974
4.395033	0.1	0.015795
4.396700	0.1	0.015318
4.398367	0.1	0.014007
4.400033	0.1	0.011981
4.401700	0.1	0.010014
4.403367	0.1	0.008941
4.405033	0.1	0.009000
4.406700	0.1	0.010669
4.408367	0.1	0.014722
4.410033	0.1	0.020504
4.411700	0.1	0.026226
4.413367	0.1	0.029862
4.415033	0.1	0.030339
4.416700	0.1	0.028014
4.418367	0.1	0.024021
4.420033	0.1	0.020146
4.421700	0.1	0.018120
4.423367	0.1	0.018775
4.425033	0.1	0.021756
4.426700	0.1	0.024796
4.428367	0.1	0.026047
4.430033	0.1	0.025451
4.431700	0.1	0.023961
4.433367	0.1	0.021517
4.435033	0.1	0.018418
4.436700	0.1	0.016332
4.438367	0.1	0.016928
4.440033	0.1	0.019491
4.441700	0.1	0.022292
4.443367	0.1	0.023901
4.445033	0.1	0.024378
4.446700	0.1	0.024557
4.448367	0.1	0.025272
4.450033	0.1	0.026047
4.451700	0.1	0.026107
4.453367	0.1	0.026047
4.455033	0.1	0.026286
4.456700	0.1	0.027001
4.458367	0.1	0.027955
4.460033	0.1	0.028908
4.461700	0.1	0.028789
4.463367	0.1	0.027716
4.465033	0.1	0.026226
4.466700	0.1	0.024080
4.468367	0.1	0.021338
4.470033	0.1	0.019670
4.471700	0.1	0.021517
4.473367	0.1	0.027716
4.475033	0.1	0.036120
4.476700	0.1	0.042558
4.478367	0.1	0.043929
4.480033	0.1	0.040889
4.481700	0.1	0.036418
4.483367	0.1	0.033855
4.485033	0.1	0.034988
4.486700	0.1	0.038624
4.488367	0.1	0.041723
4.490033	0.1	0.042379
4.491700	0.1	0.040829
4.493367	0.1	0.036716
4.495033	0.1	0.028849
4.496700	0.1	0.018358
4.498367	0.1	0.009239
4.500033	0.1	0.005960
4.501700	0.1	0.009358
4.503367	0.1	0.016630
4.505033	0.1	0.024319
4.506700	0.1	0.030935
4.508367	0.1	0.035584
4.510033	0.1	0.037313
4.511700	0.1	0.035644
4.513367	0.1	0.032365
4.515033	0.1	0.030398
4.516700	0.1	0.031233
4.518367	0.1	0.032663
4.520033	0.1	0.030875
4.521700	0.1	0.024974
4.523367	0.1	0.017524
4.525033	0.1	0.012517
4.526700	0.1	0.012398
4.528367	0.1	0.016630
4.530033	0.1	0.023067
4.531700	0.1	0.029564
4.533367	0.1	0.034332
4.535033	0.1	0.036240
4.536700	0.1	0.035346
4.538367	0.1	0.033200
4.540033	0.1	0.031650
4.541700	0.1	0.032067
4.543367	0.1	0.034392
4.545033	0.1	0.037670
4.546700	0.1	0.041306
4.548367	0.1	0.044942
4.550033	0.1	0.047982
4.551700	0.1	0.049651
4.553367	0.1	0.049412
4.555033	0.1	0.047684
4.556700	0.1	0.045478
4.558367	0.1	0.043392
4.560033	0.1	0.040770
4.561700	0.1	0.037134
4.563367	0.1	0.033379
4.565033	0.1	0.030756
4.566700	0.1	0.029445
4.568367	0.1	0.028908
4.570033	0.1	0.028729
4.571700	0.1	0.028729
4.573367	0.1	0.029206
4.575033	0.1	0.029981
4.576700	0.1	0.030577
4.578367	0.1	0.029624
4.580033	0.1	0.026643
4.581700	0.1	0.022650
4.583367	0.1	0.019908
4.585033	0.1	0.020206
4.586700	0.1	0.023901
4.588367	0.1	0.029325
4.590033	0.1	0.033259
4.591700	0.1	0.033736
4.593367	0.1	0.032544
4.595033	0.1	0.032604
4.596700	0.1	0.034153
4.598367	0.1	0.035405
4.600033	0.1	0.034809
4.601700	0.1	0.032067
4.603367	0.1	0.028372
4.605033	0.1	0.026286
4.606700	0.1	0.027537
4.608367	0.1	0.031054
4.610033	0.1	0.034153
4.611700	0.1	0.035524
4.613367	0.1	0.036418
4.615033	0.1	0.038624
4.616700	0.1	0.041306
4.618367	0.1	0.043154
4.620033	0.1	0.044882
4.621700	0.1	0.047624
4.623367	0.1	0.051439
4.625033	0.1	0.055313
4.626700	0.1	0.058055
4.628367	0.1	0.058830
4.630033	0.1	0.057638
4.631700	0.1	0.055015
4.633367	0.1	0.051856
4.635033	0.1	0.049412
4.636700	0.1	0.048697
4.638367	0.1	0.050664
4.640033	0.1	0.055492
4.641700	0.1	0.062108
4.643367	0.1	0.067592
4.645033	0.1	0.069618
4.646700	0.1	0.068009
4.648367	0.1	0.064909
4.650033	0.1	0.062883
4.651700	0.1	0.061989
4.653367	0.1	0.060022
4.655033	0.1	0.055373
4.656700	0.1	0.048518
4.658367	0.1	0.041425
4.660033	0.1	0.036359
4.661700	0.1	0.035286
4.663367	0.1	0.038207
4.665033	0.1	0.042677
4.666700	0.1	0.045717
4.668367	0.1	0.044942
4.670033	0.1	0.039995
4.671700	0.1	0.033140
4.673367	0.1	0.027299
4.675033	0.1	0.023186
4.676700	0.1	0.020266
4.678367	0.1	0.019133
4.680033	0.1	0.021577
4.681700	0.1	0.028014
4.683367	0.1	0.036538
4.685033	0.1	0.044167
4.686700	0.1	0.049353
4.688367	0.1	0.052869
4.690033	0.1	0.056326
4.691700	0.1	0.059545
4.693367	0.1	0.061214
4.695033	0.1	0.060678
4.696700	0.1	0.057518
4.698367	0.1	0.050902
4.700033	0.1	0.041485
4.701700	0.1	0.031829
4.703367	0.1	0.024378
4.705033	0.1	0.020444
4.706700	0.1	0.020623
4.708367	0.1	0.025272
4.710033	0.1	0.034094
4.711700	0.1	0.045359
4.713367	0.1	0.055432
4.715033	0.1	0.061154
4.716700	0.1	0.062883
4.718367	0.1	0.063181
4.720033	0.1	0.063181
4.721700	0.1	0.062108
4.723367	0.1	0.060558
4.725033	0.1	0.060320
4.726700	0.1	0.062525
4.728367	0.1	0.066519
4.730033	0.1	0.070453
4.731700	0.1	0.072300
4.733367	0.1	0.071645
4.735033	0.1	0.069618
4.736700	0.1	0.066876
4.738367	0.1	0.063121
4.740033	0.1	0.057757
4.741700	0.1	0.050902
4.743367	0.1	0.044167
4.745033	0.1	0.039220
4.746700	0.1	0.036359
4.748367	0.1	0.035226
4.750033	0.1	0.036001
4.751700	0.1	0.038326
4.753367	0.1	0.041187
4.755033	0.1	0.043869
4.756700	0.1	0.045478
4.758367	0.1	0.045657
4.760033	0.1	0.045657
4.761700	0.1	0.046849
4.763367	0.1	0.049710
4.765033	0.1	0.053704
4.766700	0.1	0.057399
4.768367	0.1	0.058830
4.770033	0.1	0.056922
4.771700	0.1	0.052571
4.773367	0.1	0.048161
4.775033	0.1	0.045300
4.776700	0.1	0.044465
4.778367	0.1	0.045419
4.780033	0.1	0.047445
4.781700	0.1	0.049710
4.783367	0.1	0.052035
4.785033	0.1	0.054717
4.786700	0.1	0.057876
4.788367	0.1	0.061572
4.790033	0.1	0.065565
4.791700	0.1	0.069261
4.793367	0.1	0.071526
4.795033	0.1	0.071406
4.796700	0.1	0.070035
4.798367	0.1	0.068963
4.800033	0.1	0.067294
4.801700	0.1	0.062883
4.803367	0.1	0.056624
4.805033	0.1	0.052452
4.806700	0.1	0.053108
4.808367	0.1	0.057757
4.810033	0.1	0.063360
4.811700	0.1	0.066578
4.813367	0.1	0.065684
4.815033	0.1	0.061393
4.816700	0.1	0.056028
4.818367	0.1	0.052273
4.820033	0.1	0.052273
4.821700	0.1	0.056982
4.823367	0.1	0.064433
4.825033	0.1	0.071466
4.826700	0.1	0.076473
4.828367	0.1	0.079989
4.830033	0.1	0.082374
4.831700	0.1	0.083029
4.833367	0.1	0.081182
4.835033	0.1	0.077665
4.836700	0.1	0.074148
4.838367	0.1	0.071108
4.840033	0.1	0.067592
4.841700	0.1	0.062525
4.843367	0.1	0.056505
4.845033	0.1	0.051379
4.846700	0.1	0.049472
4.848367	0.1	0.051916
4.850033	0.1	0.058055
4.851700	0.1	0.064850
4.853367	0.1	0.068843
4.855033	0.1	0.068367
4.856700	0.1	0.064850
4.858367	0.1	0.060737
4.860033	0.1	0.057518
4.861700	0.1	0.055850
4.863367	0.1	0.056088
4.865033	0.1	0.057995
4.866700	0.1	0.060081
4.868367	0.1	0.060976
4.870033	0.1	0.060558
4.871700	0.1	0.059128
4.873367	0.1	0.056028
4.875033	0.1	0.050843
4.876700	0.1	0.044465
4.878367	0.1	0.039458
4.880033	0.1	0.038683
4.881700	0.1	0.043929
4.883367	0.1	0.053525
4.885033	0.1	0.063837
4.886700	0.1	0.071645
4.888367	0.1	0.075996
4.890033	0.1	0.077605
4.891700	0.1	0.076473
4.893367	0.1	0.071347
4.895033	0.1	0.062823
4.896700	0.1	0.054300
4.898367	0.1	0.049472
4.900033	0.1	0.049651
4.901700	0.1	0.053704
4.903367	0.1	0.059128
4.905033	0.1	0.063598
4.906700	0.1	0.065744
4.908367	0.1	0.065148
4.910033	0.1	0.063241
4.911700	0.1	0.061750
4.913367	0.1	0.060678
4.915033	0.1	0.058889
4.916700	0.1	0.056744
4.918367	0.1	0.054777
4.920033	0.1	0.052392
4.921700	0.1	0.050128
4.923367	0.1	0.050664
4.925033	0.1	0.054896
4.926700	0.1	0.060439
4.928367	0.1	0.064075
4.930033	0.1	0.065088
4.931700	0.1	0.065565
4.933367	0.1	0.067055
4.935033	0.1	0.069857
4.936700	0.1	0.073373
4.938367	0.1	0.075877
4.940033	0.1	0.075877
4.941700	0.1	0.073850
4.943367	0.1	0.071347
4.945033	0.1	0.068903
4.946700	0.1	0.065982
4.948367	0.1	0.062406
4.950033	0.1	0.058711
4.951700	0.1	0.055254
4.953367	0.1	0.051856
4.955033	0.1	0.049293
4.956700	0.1	0.049233
4.958367	0.1	0.051975
4.960033	0.1	0.055850
4.961700	0.1	0.058889
4.963367	0.1	0.060499
4.965033	0.1	0.061572
4.966700	0.1	0.063419
4.968367	0.1	0.066578
4.970033	0.1	0.070930
4.971700	0.1	0.075459
4.973367	0.1	0.078440
4.975033	0.1	0.078738
4.976700	0.1	0.077188
4.978367	0.1	0.075579
4.980033	0.1	0.075340
4.981700	0.1	0.076473
4.983367	0.1	0.078142
4.985033	0.1	0.079691
4.986700	0.1	0.079870
4.988367	0.1	0.078082
4.990033	0.1	0.075161
4.991700	0.1	0.072420
4.993367	0.1	0.070095
4.995033	0.1	0.067592
4.996700	0.1	0.064611
4.998367	0.1	0.062466
5.000033	0.1	0.062823
5.001700	0.1	0.065684
5.003367	0.1	0.068724
5.005033	0.1	0.069797
5.006700	0.1	0.068843
5.008367	0.1	0.067413
5.010033	0.1	0.067472
5.011700	0.1	0.070393
5.013367	0.1	0.074923
5.015033	0.1	0.078082
5.016700	0.1	0.077307
5.018367	0.1	0.072777
5.020033	0.1	0.066757
5.021700	0.1	0.061989
5.023367	0.1	0.060439
5.025033	0.1	0.062764
5.026700	0.1	0.068843
5.028367	0.1	0.077486
5.030033	0.1	0.086725
5.031700	0.1	0.094771
5.033367	0.1	0.100553
5.035033	0.1	0.103056
5.036700	0.1	0.101388
5.038367	0.1	0.095904
5.040033	0.1	0.088990
5.041700	0.1	0.084341
5.043367	0.1	0.084102
5.045033	0.1	0.087202
5.046700	0.1	0.091493
5.048367	0.1	0.096202
5.050033	0.1	0.101030
5.051700	0.1	0.104427
5.053367	0.1	0.103533
5.055033	0.1	0.097513
5.056700	0.1	0.088334
5.058367	0.1	0.079334
5.060033	0.1	0.073135
5.061700	0.1	0.071287
5.063367	0.1	0.073850
5.065033	0.1	0.078857
5.066700	0.1	0.083864
5.068367	0.1	0.087738
5.070033	0.1	0.091076
5.071700	0.1	0.095308
5.073367	0.1	0.100732
5.075033	0.1	0.106037
5.076700	0.1	0.109255
5.078367	0.1	0.109911
5.080033	0.1	0.108838
5.081700	0.1	0.106931
5.083367	0.1	0.104904
5.085033	0.1	0.103593
5.086700	0.1	0.103056
5.088367	0.1	0.101864
5.090033	0.1	0.099301
5.091700	0.1	0.097275
5.093367	0.1	0.097752
5.095033	0.1	0.100315
5.096700	0.1	0.103116
5.098367	0.1	0.104308
5.100033	0.1	0.103176
5.101700	0.1	0.100076
5.103367	0.1	0.096619
5.105033	0.1	0.094414
5.106700	0.1	0.094235
5.108367	0.1	0.095725
5.110033	0.1	0.099540
5.111700	0.1	0.106871
5.113367	0.1	0.116467
5.115033	0.1	0.124395
5.116700	0.1	0.127137
5.118367	0.1	0.124216
5.120033	0.1	0.118196
5.121700	0.1	0.111580
5.123367	0.1	0.105500
5.125033	0.1	0.101268
5.126700	0.1	0.099897
5.128367	0.1	0.100136
5.130033	0.1	0.100732
5.131700	0.1	0.101566
5.133367	0.1	0.103176
5.135033	0.1	0.105619
5.136700	0.1	0.108480
5.138367	0.1	0.111461
5.140033	0.1	0.114679
5.141700	0.1	0.117958
5.143367	0.1	0.120282
5.145033	0.1	0.120759
5.146700	0.1	0.118732
5.148367	0.1	0.114739
5.150033	0.1	0.109971
5.151700	0.1	0.106037
5.153367	0.1	0.104368
5.155033	0.1	0.105143
5.156700	0.1	0.106692
5.158367	0.1	0.106633
5.160033	0.1	0.103951
5.161700	0.1	0.099897
5.163367	0.1	0.096560
5.165033	0.1	0.095546
5.166700	0.1	0.096262
5.168367	0.1	0.097275
5.170033	0.1	0.098884
5.171700	0.1	0.102699
5.173367	0.1	0.109613
5.175033	0.1	0.118017
5.176700	0.1	0.124812
5.178367	0.1	0.127137
5.180033	0.1	0.124931
5.181700	0.1	0.121593
5.183367	0.1	0.120521
5.185033	0.1	0.121713
5.186700	0.1	0.122905
5.188367	0.1	0.122547
5.190033	0.1	0.121176
5.191700	0.1	0.119448
5.193367	0.1	0.117064
5.195033	0.1	0.113666
5.196700	0.1	0.109851
5.198367	0.1	0.106454
5.200033	0.1	0.103354
5.201700	0.1	0.100374
5.203367	0.1	0.098228
5.205033	0.1	0.097454
5.206700	0.1	0.096798
5.208367	0.1	0.094652
5.210033	0.1	0.092268
5.211700	0.1	0.093162
5.213367	0.1	0.099480
5.215033	0.1	0.110030
5.216700	0.1	0.121772
5.218367	0.1	0.131905
5.220033	0.1	0.138164
5.221700	0.1	0.139833
5.223367	0.1	0.137627
5.225033	0.1	0.133634
5.226700	0.1	0.129938
5.228367	0.1	0.126302
5.230033	0.1	0.120938
5.231700	0.1	0.114143
5.233367	0.1	0.109434
5.235033	0.1	0.108898
5.236700	0.1	0.111043
5.238367	0.1	0.112593
5.240033	0.1	0.111461
5.241700	0.1	0.108540
5.243367	0.1	0.105798
5.245033	0.1	0.103891
5.246700	0.1	0.102878
5.248367	0.1	0.103116
5.250033	0.1	0.105381
5.251700	0.1	0.109434
5.253367	0.1	0.113606
5.255033	0.1	0.116050
5.256700	0.1	0.116289
5.258367	0.1	0.115156
5.260033	0.1	0.114322
5.261700	0.1	0.115156
5.263367	0.1	0.117898
5.265033	0.1	0.121832
5.266700	0.1	0.125289
5.268367	0.1	0.125825
5.270033	0.1	0.121951
5.271700	0.1	0.115335
5.273367	0.1	0.109673
5.275033	0.1	0.108540
5.276700	0.1	0.112474
5.278367	0.1	0.118732
5.280033	0.1	0.123262
5.281700	0.1	0.124216
5.283367	0.1	0.123024
5.285033	0.1	0.121355
5.286700	0.1	0.120342
5.288367	0.1	0.120103
5.290033	0.1	0.118613
5.291700	0.1	0.113845
5.293367	0.1	0.106335
5.295033	0.1	0.099659
5.296700	0.1	0.096679
5.298367	0.1	0.097156
5.300033	0.1	0.099063
5.301700	0.1	0.101209
5.303367	0.1	0.104368
5.305033	0.1	0.108957
5.306700	0.1	0.113845
5.308367	0.1	0.117302
5.310033	0.1	0.118852
5.311700	0.1	0.118792
5.313367	0.1	0.117183
5.315033	0.1	0.114381
5.316700	0.1	0.112414
5.318367	0.1	0.113308
5.320033	0.1	0.116348
5.321700	0.1	0.119746
5.323367	0.1	0.123024
5.325033	0.1	0.126481
5.326700	0.1	0.129521
5.328367	0.1	0.131190
5.330033	0.1	0.131667
5.331700	0.1	0.132561
5.333367	0.1	0.134707
5.335033	0.1	0.137329
5.336700	0.1	0.139952
5.338367	0.1	0.143111
5.340033	0.1	0.147760
5.341700	0.1	0.153482
5.343367	0.1	0.157297
5.345033	0.1	0.157118
5.346700	0.1	0.155091
5.348367	0.1	0.155747
5.350033	0.1	0.160098
5.351700	0.1	0.164509
5.353367	0.1	0.165105
5.355033	0.1	0.161290
5.356700	0.1	0.154793
5.358367	0.1	0.148058
5.360033	0.1	0.143051
5.361700	0.1	0.141025
5.363367	0.1	0.141740
5.365033	0.1	0.143588
5.366700	0.1	0.144243
5.368367	0.1	0.142634
5.370033	0.1	0.139415
5.371700	0.1	0.136375
5.373367	0.1	0.135541
5.375033	0.1	0.138283
5.376700	0.1	0.144064
5.378367	0.1	0.150442
5.380033	0.1	0.154972
5.381700	0.1	0.157654
5.383367	0.1	0.159979
5.385033	0.1	0.162482
5.386700	0.1	0.163734
5.388367	0.1	0.162780
5.390033	0.1	0.160813
5.391700	0.1	0.159800
5.393367	0.1	0.160337
5.395033	0.1	0.161231
5.396700	0.1	0.160635
5.398367	0.1	0.157654
5.400033	0.1	0.154257
5.401700	0.1	0.153840
5.403367	0.1	0.158429
5.405033	0.1	0.166655
5.406700	0.1	0.173450
5.408367	0.1	0.173926
5.410033	0.1	0.167012
5.411700	0.1	0.156522
5.413367	0.1	0.147581
5.415033	0.1	0.142694
5.416700	0.1	0.140965
5.418367	0.1	0.140786
5.420033	0.1	0.141203
5.421700	0.1	0.142753
5.423367	0.1	0.146568
5.425033	0.1	0.153005
5.426700	0.1	0.160277
5.428367	0.1	0.166118
5.430033	0.1	0.168800
5.431700	0.1	0.168383
5.433367	0.1	0.166118
5.435033	0.1	0.163853
5.436700	0.1	0.161469
5.438367	0.1	0.158250
5.440033	0.1	0.154614
5.441700	0.1	0.152051
5.443367	0.1	0.150979
5.445033	0.1	0.150204
5.446700	0.1	0.148356
5.448367	0.1	0.144541
5.450033	0.1	0.139177
5.451700	0.1	0.134647
5.453367	0.1	0.133336
5.455033	0.1	0.135541
5.456700	0.1	0.139892
5.458367	0.1	0.145257
5.460033	0.1	0.150323
5.461700	0.1	0.154078
5.463367	0.1	0.155687
5.465033	0.1	0.154793
5.466700	0.1	0.152528
5.468367	0.1	0.151515
5.470033	0.1	0.153065
5.471700	0.1	0.155926
5.473367	0.1	0.158489
5.475033	0.1	0.160396
5.476700	0.1	0.161409
5.478367	0.1	0.159442
5.480033	0.1	0.153065
5.481700	0.1	0.144124
5.483367	0.1	0.137270
5.485033	0.1	0.135660
5.486700	0.1	0.138998
5.488367	0.1	0.144422
5.490033	0.1	0.149369
5.491700	0.1	0.152588
5.493367	0.1	0.153959
5.495033	0.1	0.153363
5.496700	0.1	0.150681
5.498367	0.1	0.146568
5.500033	0.1	0.142515
5.501700	0.1	0.140905
5.503367	0.1	0.143111
5.505033	0.1	0.147164
5.506700	0.1	0.149310
5.508367	0.1	0.148416
5.510033	0.1	0.145793
5.511700	0.1	0.142276
5.513367	0.1	0.138164
5.515033	0.1	0.135183
5.516700	0.1	0.135005
5.518367	0.1	0.137448
5.520033	0.1	0.141501
5.521700	0.1	0.145793
5.523367	0.1	0.148594
5.525033	0.1	0.148654
5.526700	0.1	0.145733
5.528367	0.1	0.140965
5.530033	0.1	0.136852
5.531700	0.1	0.135481
5.533367	0.1	0.136614
5.535033	0.1	0.138700
5.536700	0.1	0.140905
5.538367	0.1	0.143945
5.540033	0.1	0.148475
5.541700	0.1	0.153720
5.543367	0.1	0.158548
5.545033	0.1	0.162900
5.546700	0.1	0.166237
5.548367	0.1	0.166118
5.550033	0.1	0.160456
5.551700	0.1	0.150681
5.553367	0.1	0.141084
5.555033	0.1	0.135362
5.556700	0.1	0.135064
5.558367	0.1	0.140190
5.560033	0.1	0.149429
5.561700	0.1	0.159085
5.563367	0.1	0.165164
5.565033	0.1	0.167131
5.566700	0.1	0.167668
5.568367	0.1	0.167251
5.570033	0.1	0.164151
5.571700	0.1	0.158846
5.573367	0.1	0.154674
5.575033	0.1	0.153959
5.576700	0.1	0.156283
5.578367	0.1	0.159800
5.580033	0.1	0.163078
5.581700	0.1	0.165343
5.583367	0.1	0.165939
5.585033	0.1	0.164211
5.586700	0.1	0.160515
5.588367	0.1	0.156403
5.590033	0.1	0.153065
5.591700	0.1	0.151455
5.593367	0.1	0.152051
5.595033	0.1	0.154316
5.596700	0.1	0.157297
5.598367	0.1	0.160098
5.600033	0.1	0.162780
5.601700	0.1	0.164747
5.603367	0.1	0.164866
5.605033	0.1	0.162125
5.606700	0.1	0.157058
5.608367	0.1	0.151157
5.610033	0.1	0.146091
5.611700	0.1	0.143170
5.613367	0.1	0.142276
5.615033	0.1	0.142634
5.616700	0.1	0.143468
5.618367	0.1	0.143886
5.620033	0.1	0.142992
5.621700	0.1	0.140190
5.623367	0.1	0.136375
5.625033	0.1	0.133932
5.626700	0.1	0.135183
5.628367	0.1	0.140190
5.630033	0.1	0.146925
5.631700	0.1	0.152528
5.633367	0.1	0.155032
5.635033	0.1	0.154197
5.636700	0.1	0.151038
5.638367	0.1	0.148177
5.640033	0.1	0.147998
5.641700	0.1	0.150800
5.643367	0.1	0.154734
5.645033	0.1	0.157595
5.646700	0.1	0.158370
5.648367	0.1	0.157058
5.650033	0.1	0.153303
5.651700	0.1	0.147700
5.653367	0.1	0.142336
5.655033	0.1	0.138998
5.656700	0.1	0.138879
5.658367	0.1	0.142992
5.660033	0.1	0.151217
5.661700	0.1	0.161946
5.663367	0.1	0.172198
5.665033	0.1	0.178695
5.666700	0.1	0.179946
5.668367	0.1	0.176907
5.670033	0.1	0.172377
5.671700	0.1	0.168383
5.673367	0.1	0.165045
5.675033	0.1	0.161111
5.676700	0.1	0.156283
5.678367	0.1	0.151992
5.680033	0.1	0.149250
5.681700	0.1	0.148058
5.683367	0.1	0.147998
5.685033	0.1	0.147760
5.686700	0.1	0.145435
5.688367	0.1	0.140905
5.690033	0.1	0.137150
5.691700	0.1	0.137508
5.693367	0.1	0.142217
5.695033	0.1	0.148118
5.696700	0.1	0.151694
5.698367	0.1	0.151157
5.700033	0.1	0.147820
5.701700	0.1	0.144601
5.703367	0.1	0.142992
5.705033	0.1	0.141859
5.706700	0.1	0.139713
5.708367	0.1	0.136316
5.710033	0.1	0.133276
5.711700	0.1	0.132322
5.713367	0.1	0.133455
5.715033	0.1	0.135303
5.716700	0.1	0.136971
5.718367	0.1	0.138164
5.720033	0.1	0.139356
5.721700	0.1	0.142097
5.723367	0.1	0.147402
5.725033	0.1	0.153899
5.726700	0.1	0.158310
5.728367	0.1	0.158310
5.730033	0.1	0.154614
5.731700	0.1	0.148833
5.733367	0.1	0.142157
5.735033	0.1	0.135720
5.736700	0.1	0.131071
5.738367	0.1	0.129342
5.740033	0.1	0.131190
5.741700	0.1	0.136375
5.743367	0.1	0.143826
5.745033	0.1	0.150919
5.746700	0.1	0.155330
5.748367	0.1	0.156701
5.750033	0.1	0.156760
5.751700	0.1	0.155866
5.753367	0.1	0.153363
5.755033	0.1	0.148892
5.756700	0.1	0.143468
5.758367	0.1	0.138283
5.760033	0.1	0.134647
5.761700	0.1	0.134051
5.763367	0.1	0.137448
5.765033	0.1	0.142455
5.766700	0.1	0.145137
5.768367	0.1	0.144064
5.770033	0.1	0.140667
5.771700	0.1	0.135481
5.773367	0.1	0.129163
5.775033	0.1	0.124097
5.776700	0.1	0.121832
5.778367	0.1	0.120878
5.780033	0.1	0.119269
5.781700	0.1	0.116825
5.783367	0.1	0.114977
5.785033	0.1	0.115156
5.786700	0.1	0.117242
5.788367	0.1	0.120640
5.790033	0.1	0.125766
5.791700	0.1	0.132799
5.793367	0.1	0.139773
5.795033	0.1	0.144362
5.796700	0.1	0.146210
5.798367	0.1	0.146449
5.800033	0.1	0.146210
5.801700	0.1	0.145257
5.803367	0.1	0.141919
5.805033	0.1	0.135362
5.806700	0.1	0.126660
5.808367	0.1	0.118613
5.810033	0.1	0.113547
5.811700	0.1	0.112176
5.813367	0.1	0.113606
5.815033	0.1	0.116885
5.816700	0.1	0.121057
5.818367	0.1	0.124693
5.820033	0.1	0.126660
5.821700	0.1	0.127196
5.823367	0.1	0.127018
5.825033	0.1	0.126779
5.826700	0.1	0.127435
5.828367	0.1	0.129759
5.830033	0.1	0.133932
5.831700	0.1	0.139236
5.833367	0.1	0.144601
5.835033	0.1	0.148594
5.836700	0.1	0.150383
5.838367	0.1	0.150204
5.840033	0.1	0.148356
5.841700	0.1	0.144482
5.843367	0.1	0.139236
5.845033	0.1	0.134408
5.846700	0.1	0.131965
5.848367	0.1	0.133336
5.850033	0.1	0.137866
5.851700	0.1	0.142396
5.853367	0.1	0.142694
5.855033	0.1	0.137210
5.856700	0.1	0.128210
5.858367	0.1	0.120699
5.860033	0.1	0.118971
5.861700	0.1	0.123680
5.863367	0.1	0.132382
5.865033	0.1	0.141680
5.866700	0.1	0.148356
5.868367	0.1	0.150204
5.870033	0.1	0.147700
5.871700	0.1	0.144303
5.873367	0.1	0.142396
5.875033	0.1	0.141203
5.876700	0.1	0.139475
5.878367	0.1	0.137448
5.880033	0.1	0.135362
5.881700	0.1	0.132978
5.883367	0.1	0.130653
5.885033	0.1	0.128806
5.886700	0.1	0.127018
5.888367	0.1	0.125229
5.890033	0.1	0.124633
5.891700	0.1	0.125945
5.893367	0.1	0.128388
5.895033	0.1	0.130713
5.896700	0.1	0.133097
5.898367	0.1	0.136793
5.900033	0.1	0.142217
5.901700	0.1	0.148177
5.903367	0.1	0.153124
5.905033	0.1	0.155747
5.906700	0.1	0.154853
5.908367	0.1	0.150502
5.910033	0.1	0.144243
5.911700	0.1	0.137746
5.913367	0.1	0.132501
5.915033	0.1	0.129998
5.916700	0.1	0.131190
5.918367	0.1	0.135064
5.920033	0.1	0.138760
5.921700	0.1	0.139177
5.923367	0.1	0.135243
5.925033	0.1	0.128984
5.926700	0.1	0.123680
5.928367	0.1	0.120223
5.930033	0.1	0.117123
5.931700	0.1	0.113249
5.933367	0.1	0.109851
5.935033	0.1	0.108838
5.936700	0.1	0.110745
5.938367	0.1	0.114799
5.940033	0.1	0.120163
5.941700	0.1	0.125468
5.943367	0.1	0.128925
5.945033	0.1	0.129879
5.946700	0.1	0.129879
5.948367	0.1	0.129938
5.950033	0.1	0.129402
5.951700	0.1	0.128448
5.953367	0.1	0.127733
5.955033	0.1	0.127435
5.956700	0.1	0.127614
5.958367	0.1	0.128388
5.960033	0.1	0.128806
5.961700	0.1	0.126958
5.963367	0.1	0.122845
5.965033	0.1	0.118673
5.966700	0.1	0.117183
5.968367	0.1	0.118375
5.970033	0.1	0.120997
5.971700	0.1	0.124276
5.973367	0.1	0.127196
5.975033	0.1	0.127733
5.976700	0.1	0.124335
5.978367	0.1	0.117362
5.980033	0.1	0.109673
5.981700	0.1	0.104606
5.983367	0.1	0.103235
5.985033	0.1	0.103295
5.986700	0.1	0.102758
5.988367	0.1	0.101864
5.990033	0.1	0.101328
5.991700	0.1	0.101924
5.993367	0.1	0.104308
5.995033	0.1	0.107646
5.996700	0.1	0.109375
5.998367	0.1	0.107944
6.000033	0.1	0.104845
6.001700	0.1	0.102997
6.003367	0.1	0.103235
6.005033	0.1	0.104368
6.006700	0.1	0.105500
6.008367	0.1	0.106633
6.010033	0.1	0.106514
6.011700	0.1	0.104189
6.013367	0.1	0.100732
6.015033	0.1	0.098228
6.016700	0.1	0.097096
6.018367	0.1	0.097334
6.020033	0.1	0.099778
6.021700	0.1	0.104606
6.023367	0.1	0.110507
6.025033	0.1	0.115514
6.026700	0.1	0.118017
6.028367	0.1	0.117362
6.030033	0.1	0.113964
6.031700	0.1	0.109077
6.033367	0.1	0.104070
6.035033	0.1	0.099838
6.036700	0.1	0.097275
6.038367	0.1	0.096262
6.040033	0.1	0.095189
6.041700	0.1	0.092983
6.043367	0.1	0.089586
6.045033	0.1	0.084698
6.046700	0.1	0.078321
6.048367	0.1	0.070870
6.050033	0.1	0.064075
6.051700	0.1	0.060380
6.053367	0.1	0.061810
6.055033	0.1	0.068009
6.056700	0.1	0.076294
6.058367	0.1	0.083566
6.060033	0.1	0.088811
6.061700	0.1	0.093341
6.063367	0.1	0.098825
6.065033	0.1	0.105679
6.066700	0.1	0.112951
6.068367	0.1	0.119507
6.070033	0.1	0.123918
6.071700	0.1	0.125408
6.073367	0.1	0.124574
6.075033	0.1	0.122547
6.076700	0.1	0.119567
6.078367	0.1	0.115633
6.080033	0.1	0.111282
6.081700	0.1	0.108004
6.083367	0.1	0.107765
6.085033	0.1	0.111580
6.086700	0.1	0.117600
6.088367	0.1	0.122011
6.090033	0.1	0.123084
6.091700	0.1	0.122011
6.093367	0.1	0.120819
6.095033	0.1	0.119090
6.096700	0.1	0.115275
6.098367	0.1	0.109911
6.100033	0.1	0.105977
6.101700	0.1	0.105083
6.103367	0.1	0.105500
6.105033	0.1	0.105381
6.106700	0.1	0.105619
6.108367	0.1	0.107706
6.110033	0.1	0.111640
6.111700	0.1	0.116110
6.113367	0.1	0.119686
6.115033	0.1	0.121474
6.116700	0.1	0.121832
6.118367	0.1	0.121355
6.120033	0.1	0.120282
6.121700	0.1	0.117660
6.123367	0.1	0.113070
6.125033	0.1	0.108480
6.126700	0.1	0.106931
6.128367	0.1	0.109077
6.130033	0.1	0.112474
6.131700	0.1	0.115395
6.133367	0.1	0.117123
6.135033	0.1	0.116885
6.136700	0.1	0.113726
6.138367	0.1	0.107944
6.140033	0.1	0.102043
6.141700	0.1	0.098884
6.143367	0.1	0.100195
6.145033	0.1	0.105381
6.146700	0.1	0.111759
6.148367	0.1	0.116706
6.150033	0.1	0.118911
6.151700	0.1	0.119209
6.153367	0.1	0.119686
6.155033	0.1	0.120819
6.156700	0.1	0.121117
6.158367	0.1	0.119150
6.160033	0.1	0.115514
6.161700	0.1	0.111997
6.163367	0.1	0.110865
6.165033	0.1	0.113547
6.166700	0.1	0.119925
6.168367	0.1	0.127912
6.170033	0.1	0.134647
6.171700	0.1	0.137329
6.173367	0.1	0.134945
6.175033	0.1	0.128031
6.176700	0.1	0.118196
6.178367	0.1	0.107467
6.180033	0.1	0.098646
6.181700	0.1	0.094831
6.183367	0.1	0.096858
6.185033	0.1	0.102460
6.186700	0.1	0.108600
6.188367	0.1	0.113308
6.190033	0.1	0.115216
6.191700	0.1	0.113189
6.193367	0.1	0.107884
6.195033	0.1	0.102282
6.196700	0.1	0.099182
6.198367	0.1	0.098705
6.200033	0.1	0.099778
6.201700	0.1	0.102520
6.203367	0.1	0.107646
6.205033	0.1	0.114143
6.206700	0.1	0.119746
6.208367	0.1	0.122309
6.210033	0.1	0.120759
6.211700	0.1	0.115156
6.213367	0.1	0.107229
6.215033	0.1	0.100374
6.216700	0.1	0.097752
6.218367	0.1	0.099599
6.220033	0.1	0.102639
6.221700	0.1	0.103116
6.223367	0.1	0.100732
6.225033	0.1	0.097871
6.226700	0.1	0.096440
6.228367	0.1	0.095725
6.230033	0.1	0.094771
6.231700	0.1	0.093699
6.233367	0.1	0.093818
6.235033	0.1	0.095725
6.236700	0.1	0.098825
6.238367	0.1	0.101864
6.240033	0.1	0.104308
6.241700	0.1	0.106335
6.243367	0.1	0.107825
6.245033	0.1	0.108123
6.246700	0.1	0.106692
6.248367	0.1	0.104427
6.250033	0.1	0.102460
6.251700	0.1	0.101626
6.253367	0.1	0.102341
6.255033	0.1	0.104308
6.256700	0.1	0.106335
6.258367	0.1	0.106514
6.260033	0.1	0.104189
6.261700	0.1	0.101089
6.263367	0.1	0.098526
6.265033	0.1	0.096381
6.266700	0.1	0.095665
6.268367	0.1	0.097811
6.270033	0.1	0.102162
6.271700	0.1	0.106156
6.273367	0.1	0.108123
6.275033	0.1	0.108123
6.276700	0.1	0.106156
6.278367	0.1	0.101924
6.280033	0.1	0.095427
6.281700	0.1	0.087678
6.283367	0.1	0.081182
6.285033	0.1	0.078678
6.286700	0.1	0.080943
6.288367	0.1	0.086665
6.290033	0.1	0.094652
6.291700	0.1	0.103951
6.293367	0.1	0.113070
6.295033	0.1	0.119865
6.296700	0.1	0.123322
6.298367	0.1	0.123441
6.300033	0.1	0.120521
6.301700	0.1	0.115871
6.303367	0.1	0.111520
6.305033	0.1	0.108421
6.306700	0.1	0.106454
6.308367	0.1	0.104487
6.310033	0.1	0.101030
6.311700	0.1	0.095785
6.313367	0.1	0.090420
6.315033	0.1	0.086427
6.316700	0.1	0.083745
6.318367	0.1	0.081658
6.320033	0.1	0.081122
6.321700	0.1	0.083745
6.323367	0.1	0.089347
6.325033	0.1	0.096381
6.326700	0.1	0.103116
6.328367	0.1	0.108421
6.330033	0.1	0.112295
6.331700	0.1	0.115871
6.333367	0.1	0.119686
6.335033	0.1	0.122726
6.336700	0.1	0.123918
6.338367	0.1	0.123918
6.340033	0.1	0.124156
6.341700	0.1	0.125229
6.343367	0.1	0.126362
6.345033	0.1	0.126779
6.346700	0.1	0.127435
6.348367	0.1	0.129402
6.350033	0.1	0.132442
6.351700	0.1	0.135422
6.353367	0.1	0.138342
6.355033	0.1	0.141680
6.356700	0.1	0.145555
6.358367	0.1	0.149071
6.360033	0.1	0.150919
6.361700	0.1	0.149965
6.363367	0.1	0.145793
6.365033	0.1	0.139058
6.366700	0.1	0.131786
6.368367	0.1	0.126660
6.370033	0.1	0.124812
6.371700	0.1	0.125229
6.373367	0.1	0.126600
6.375033	0.1	0.129044
6.376700	0.1	0.133276
6.378367	0.1	0.138283
6.380033	0.1	0.142217
6.381700	0.1	0.144959
6.383367	0.1	0.147760
6.385033	0.1	0.150383
6.386700	0.1	0.150323
6.388367	0.1	0.146031
6.390033	0.1	0.139773
6.391700	0.1	0.135720
6.393367	0.1	0.136435
6.395033	0.1	0.141025
6.396700	0.1	0.146747
6.398367	0.1	0.150740
6.400033	0.1	0.150740
6.401700	0.1	0.146151
6.403367	0.1	0.139356
6.405033	0.1	0.133932
6.406700	0.1	0.131547
6.408367	0.1	0.131071
6.410033	0.1	0.130713
6.411700	0.1	0.130236
6.413367	0.1	0.130117
6.415033	0.1	0.129700
6.416700	0.1	0.127912
6.418367	0.1	0.125647
6.420033	0.1	0.124991
6.421700	0.1	0.126183
6.423367	0.1	0.127971
6.425033	0.1	0.129461
6.426700	0.1	0.130177
6.428367	0.1	0.129938
6.430033	0.1	0.128865
6.431700	0.1	0.127494
6.433367	0.1	0.126362
6.435033	0.1	0.126481
6.436700	0.1	0.128031
6.438367	0.1	0.129819
6.440033	0.1	0.130951
6.441700	0.1	0.131726
6.443367	0.1	0.132918
6.445033	0.1	0.133753
6.446700	0.1	0.132799
6.448367	0.1	0.130534
6.450033	0.1	0.129402
6.451700	0.1	0.130832
6.453367	0.1	0.133276
6.455033	0.1	0.134110
6.456700	0.1	0.132084
6.458367	0.1	0.128686
6.460033	0.1	0.126719
6.461700	0.1	0.127554
6.463367	0.1	0.130475
6.465033	0.1	0.133514
6.466700	0.1	0.135303
6.468367	0.1	0.135243
6.470033	0.1	0.133932
6.471700	0.1	0.132501
6.473367	0.1	0.132084
6.475033	0.1	0.132918
6.476700	0.1	0.134468
6.478367	0.1	0.136316
6.480033	0.1	0.138998
6.481700	0.1	0.141978
6.483367	0.1	0.143111
6.485033	0.1	0.141203
6.486700	0.1	0.137985
6.488367	0.1	0.136137
6.490033	0.1	0.136554
6.491700	0.1	0.138164
6.493367	0.1	0.140131
6.495033	0.1	0.142455
6.496700	0.1	0.144422
6.498367	0.1	0.144303
6.500033	0.1	0.141144
6.501700	0.1	0.135899
6.503367	0.1	0.130057
6.505033	0.1	0.125170
6.506700	0.1	0.122845
6.508367	0.1	0.124633
6.510033	0.1	0.130415
6.511700	0.1	0.137806
6.513367	0.1	0.143290
6.515033	0.1	0.144362
6.516700	0.1	0.139892
6.518367	0.1	0.131309
6.520033	0.1	0.122845
6.521700	0.1	0.118732
6.523367	0.1	0.120401
6.525033	0.1	0.126183
6.526700	0.1	0.133097
6.528367	0.1	0.138640
6.530033	0.1	0.141859
6.531700	0.1	0.144124
6.533367	0.1	0.147045
6.535033	0.1	0.151157
6.536700	0.1	0.155211
6.538367	0.1	0.157416
6.540033	0.1	0.156283
6.541700	0.1	0.151575
6.543367	0.1	0.144839
6.545033	0.1	0.138164
6.546700	0.1	0.132382
6.548367	0.1	0.127733
6.550033	0.1	0.125706
6.551700	0.1	0.128031
6.553367	0.1	0.134289
6.555033	0.1	0.141859
6.556700	0.1	0.147998
6.558367	0.1	0.152588
6.560033	0.1	0.157714
6.561700	0.1	0.163674
6.563367	0.1	0.167549
6.565033	0.1	0.168026
6.566700	0.1	0.166535
6.568367	0.1	0.164807
6.570033	0.1	0.161767
6.571700	0.1	0.155628
6.573367	0.1	0.147462
6.575033	0.1	0.140488
6.576700	0.1	0.137031
6.578367	0.1	0.136733
6.580033	0.1	0.138640
6.581700	0.1	0.142157
6.583367	0.1	0.147223
6.585033	0.1	0.153601
6.586700	0.1	0.160396
6.588367	0.1	0.166237
6.590033	0.1	0.170469
6.591700	0.1	0.173867
6.593367	0.1	0.177264
6.595033	0.1	0.180304
6.596700	0.1	0.182450
6.598367	0.1	0.184596
6.600033	0.1	0.187993
6.601700	0.1	0.192761
6.603367	0.1	0.197649
6.605033	0.1	0.201046
6.606700	0.1	0.202537
6.608367	0.1	0.204563
6.610033	0.1	0.209630
6.611700	0.1	0.216961
6.613367	0.1	0.222445
6.615033	0.1	0.223756
6.616700	0.1	0.222683
6.618367	0.1	0.222206
6.620033	0.1	0.223100
6.621700	0.1	0.225306
6.623367	0.1	0.229299
6.625033	0.1	0.234842
6.626700	0.1	0.239849
6.628367	0.1	0.242889
6.630033	0.1	0.244021
6.631700	0.1	0.243723
6.633367	0.1	0.242829
6.635033	0.1	0.242949
6.636700	0.1	0.244617
6.638367	0.1	0.247419
6.640033	0.1	0.251174
6.641700	0.1	0.255644
6.643367	0.1	0.259399
6.645033	0.1	0.261247
6.646700	0.1	0.262916
6.648367	0.1	0.267863
6.650033	0.1	0.276923
6.651700	0.1	0.286818
6.653367	0.1	0.293791
6.655033	0.1	0.297248
6.656700	0.1	0.298738
6.658367	0.1	0.298858
6.660033	0.1	0.296474
6.661700	0.1	0.290930
6.663367	0.1	0.284433
6.665033	0.1	0.280261
6.666700	0.1	0.280261
6.668367	0.1	0.283599
6.670033	0.1	0.289083
6.671700	0.1	0.296354
6.673367	0.1	0.305355
6.675033	0.1	0.314951
6.676700	0.1	0.324130
6.678367	0.1	0.331998
6.680033	0.1	0.337183
6.681700	0.1	0.338018
6.683367	0.1	0.334859
6.685033	0.1	0.330448
6.686700	0.1	0.328302
6.688367	0.1	0.330389
6.690033	0.1	0.336885
6.691700	0.1	0.346541
6.693367	0.1	0.355840
6.695033	0.1	0.361741
6.696700	0.1	0.364959
6.698367	0.1	0.367880
6.700033	0.1	0.371456
6.701700	0.1	0.374854
6.703367	0.1	0.377119
6.705033	0.1	0.377893
6.706700	0.1	0.376880
6.708367	0.1	0.374138
6.710033	0.1	0.370860
6.711700	0.1	0.368476
6.713367	0.1	0.366986
6.715033	0.1	0.365794
6.716700	0.1	0.364363
6.718367	0.1	0.362933
6.720033	0.1	0.362158
6.721700	0.1	0.362277
6.723367	0.1	0.362694
6.725033	0.1	0.363648
6.726700	0.1	0.365853
6.728367	0.1	0.369370
6.730033	0.1	0.372946
6.731700	0.1	0.375569
6.733367	0.1	0.377238
6.735033	0.1	0.378430
6.736700	0.1	0.378370
6.738367	0.1	0.375509
6.740033	0.1	0.369132
6.741700	0.1	0.360489
6.743367	0.1	0.351012
6.745033	0.1	0.341833
6.746700	0.1	0.334680
6.748367	0.1	0.331879
6.750033	0.1	0.334322
6.751700	0.1	0.339508
6.753367	0.1	0.343680
6.755033	0.1	0.345588
6.756700	0.1	0.346422
6.758367	0.1	0.347018
6.760033	0.1	0.347137
6.761700	0.1	0.346482
6.763367	0.1	0.345528
6.765033	0.1	0.344276
6.766700	0.1	0.341535
6.768367	0.1	0.336409
6.770033	0.1	0.330091
6.771700	0.1	0.325024
6.773367	0.1	0.322938
6.775033	0.1	0.324130
6.776700	0.1	0.327110
6.778367	0.1	0.329316
6.780033	0.1	0.329733
6.781700	0.1	0.329554
6.783367	0.1	0.330329
6.785033	0.1	0.332654
6.786700	0.1	0.336170
6.788367	0.1	0.339925
6.790033	0.1	0.343263
6.791700	0.1	0.345349
6.793367	0.1	0.345528
6.795033	0.1	0.344574
6.796700	0.1	0.344098
6.798367	0.1	0.345290
6.800033	0.1	0.347555
6.801700	0.1	0.349522
6.803367	0.1	0.351131
6.805033	0.1	0.353694
6.806700	0.1	0.357687
6.808367	0.1	0.360906
6.810033	0.1	0.360310
6.811700	0.1	0.355244
6.813367	0.1	0.347972
6.815033	0.1	0.341713
6.816700	0.1	0.337780
6.818367	0.1	0.336289
6.820033	0.1	0.336707
6.821700	0.1	0.338376
6.823367	0.1	0.340343
6.825033	0.1	0.342190
6.826700	0.1	0.343561
6.828367	0.1	0.343859
6.830033	0.1	0.342727
6.831700	0.1	0.341237
6.833367	0.1	0.340581
6.835033	0.1	0.341237
6.836700	0.1	0.343621
6.838367	0.1	0.347495
6.840033	0.1	0.351489
6.841700	0.1	0.353694
6.843367	0.1	0.353277
6.845033	0.1	0.350773
6.846700	0.1	0.347435
6.848367	0.1	0.344574
6.850033	0.1	0.343323
6.851700	0.1	0.343680
6.853367	0.1	0.344515
6.855033	0.1	0.344574
6.856700	0.1	0.343442
6.858367	0.1	0.341356
6.860033	0.1	0.339687
6.861700	0.1	0.339925
6.863367	0.1	0.342965
6.865033	0.1	0.349283
6.866700	0.1	0.357687
6.868367	0.1	0.365019
6.870033	0.1	0.368834
6.871700	0.1	0.370264
6.873367	0.1	0.371575
6.875033	0.1	0.373423
6.876700	0.1	0.374794
6.878367	0.1	0.375092
6.880033	0.1	0.374436
6.881700	0.1	0.372946
6.883367	0.1	0.370204
6.885033	0.1	0.365973
6.886700	0.1	0.361085
6.888367	0.1	0.357091
6.890033	0.1	0.355005
6.891700	0.1	0.354826
6.893367	0.1	0.355423
6.895033	0.1	0.354469
6.896700	0.1	0.349820
6.898367	0.1	0.341475
6.900033	0.1	0.331998
6.901700	0.1	0.325084
6.903367	0.1	0.322640
6.905033	0.1	0.323772
6.906700	0.1	0.325978
6.908367	0.1	0.327468
6.910033	0.1	0.327766
6.911700	0.1	0.328422
6.913367	0.1	0.331581
6.915033	0.1	0.337720
6.916700	0.1	0.344336
6.918367	0.1	0.348747
6.920033	0.1	0.351608
6.921700	0.1	0.354826
6.923367	0.1	0.358284
6.925033	0.1	0.359952
6.926700	0.1	0.359297
6.928367	0.1	0.357628
6.930033	0.1	0.356078
6.931700	0.1	0.354588
6.933367	0.1	0.353456
6.935033	0.1	0.353396
6.936700	0.1	0.353575
6.938367	0.1	0.351727
6.940033	0.1	0.346422
6.941700	0.1	0.338316
6.943367	0.1	0.329316
6.945033	0.1	0.322163
6.946700	0.1	0.319242
6.948367	0.1	0.321448
6.950033	0.1	0.328302
6.951700	0.1	0.337303
6.953367	0.1	0.344634
6.955033	0.1	0.347674
6.956700	0.1	0.347018
6.958367	0.1	0.344515
6.960033	0.1	0.341177
6.961700	0.1	0.337303
6.963367	0.1	0.333846
6.965033	0.1	0.331819
6.966700	0.1	0.331163
6.968367	0.1	0.332117
6.970033	0.1	0.334919
6.971700	0.1	0.339866
6.973367	0.1	0.345707
6.975033	0.1	0.349820
6.976700	0.1	0.349820
6.978367	0.1	0.345945
6.980033	0.1	0.340700
6.981700	0.1	0.335753
6.983367	0.1	0.331342
6.985033	0.1	0.328362
6.986700	0.1	0.328124
6.988367	0.1	0.330925
6.990033	0.1	0.335455
6.991700	0.1	0.339806
6.993367	0.1	0.343025
6.995033	0.1	0.345290
6.996700	0.1	0.346482
6.998367	0.1	0.346124
7.000033	0.1	0.344276
7.001700	0.1	0.342011
7.003367	0.1	0.340462
7.005033	0.1	0.339508
7.006700	0.1	0.338256
7.008367	0.1	0.335693
7.010033	0.1	0.331759
7.011700	0.1	0.327230
7.013367	0.1	0.322998
7.015033	0.1	0.319839
7.016700	0.1	0.318050
7.018367	0.1	0.317454
7.020033	0.1	0.317931
7.021700	0.1	0.319898
7.023367	0.1	0.323236
7.025033	0.1	0.325918
7.026700	0.1	0.326216
7.028367	0.1	0.325322
7.030033	0.1	0.327408
7.031700	0.1	0.335455
7.033367	0.1	0.348449
7.035033	0.1	0.361621
7.036700	0.1	0.369847
7.038367	0.1	0.371099
7.040033	0.1	0.366688
7.041700	0.1	0.358880
7.043367	0.1	0.349581
7.045033	0.1	0.340879
7.046700	0.1	0.335276
7.048367	0.1	0.334859
7.050033	0.1	0.340223
7.051700	0.1	0.349402
7.053367	0.1	0.358284
7.055033	0.1	0.361979
7.056700	0.1	0.358343
7.058367	0.1	0.350535
7.060033	0.1	0.344217
7.061700	0.1	0.342429
7.063367	0.1	0.344157
7.065033	0.1	0.346601
7.066700	0.1	0.348210
7.068367	0.1	0.348985
7.070033	0.1	0.349522
7.071700	0.1	0.349402
7.073367	0.1	0.348091
7.075033	0.1	0.346065
7.076700	0.1	0.344574
7.078367	0.1	0.344813
7.080033	0.1	0.347257
7.081700	0.1	0.349760
7.083367	0.1	0.348449
7.085033	0.1	0.341475
7.086700	0.1	0.331640
7.088367	0.1	0.324488
7.090033	0.1	0.324667
7.091700	0.1	0.332296
7.093367	0.1	0.342667
7.095033	0.1	0.350356
7.096700	0.1	0.352919
7.098367	0.1	0.351846
7.100033	0.1	0.349820
7.101700	0.1	0.347674
7.103367	0.1	0.344157
7.105033	0.1	0.339210
7.106700	0.1	0.335097
7.108367	0.1	0.334859
7.110033	0.1	0.339627
7.111700	0.1	0.347793
7.113367	0.1	0.356317
7.115033	0.1	0.362813
7.116700	0.1	0.366807
7.118367	0.1	0.368714
7.120033	0.1	0.368536
7.121700	0.1	0.365913
7.123367	0.1	0.360847
7.125033	0.1	0.355005
7.126700	0.1	0.350297
7.128367	0.1	0.348210
7.130033	0.1	0.348687
7.131700	0.1	0.350475
7.133367	0.1	0.351250
7.135033	0.1	0.349879
7.136700	0.1	0.347078
7.138367	0.1	0.343978
7.140033	0.1	0.340819
7.141700	0.1	0.337243
7.143367	0.1	0.333905
7.145033	0.1	0.332773
7.146700	0.1	0.336289
7.148367	0.1	0.344515
7.150033	0.1	0.354230
7.151700	0.1	0.361443
7.153367	0.1	0.364542
7.155033	0.1	0.365198
7.156700	0.1	0.365973
7.158367	0.1	0.367641
7.160033	0.1	0.368714
7.161700	0.1	0.368416
7.163367	0.1	0.367284
7.165033	0.1	0.365853
7.166700	0.1	0.363648
7.168367	0.1	0.360549
7.170033	0.1	0.356853
7.171700	0.1	0.353277
7.173367	0.1	0.351906
7.175033	0.1	0.354290
7.176700	0.1	0.358880
7.178367	0.1	0.361562
7.180033	0.1	0.359893
7.181700	0.1	0.355482
7.183367	0.1	0.351727
7.185033	0.1	0.350595
7.186700	0.1	0.351846
7.188367	0.1	0.353634
7.190033	0.1	0.353873
7.191700	0.1	0.351965
7.193367	0.1	0.348508
7.195033	0.1	0.345469
7.196700	0.1	0.344813
7.198367	0.1	0.347614
7.200033	0.1	0.352919
7.201700	0.1	0.358820
7.203367	0.1	0.363827
7.205033	0.1	0.366330
7.206700	0.1	0.364423
7.208367	0.1	0.357807
7.210033	0.1	0.348508
7.211700	0.1	0.338793
7.213367	0.1	0.329852
7.215033	0.1	0.322521
7.216700	0.1	0.317514
7.218367	0.1	0.314951
7.220033	0.1	0.315189
7.221700	0.1	0.317872
7.223367	0.1	0.321388
7.225033	0.1	0.324607
7.226700	0.1	0.327647
7.228367	0.1	0.330985
7.230033	0.1	0.334382
7.231700	0.1	0.337243
7.233367	0.1	0.338733
7.235033	0.1	0.337958
7.236700	0.1	0.334024
7.238367	0.1	0.326693
7.240033	0.1	0.317454
7.241700	0.1	0.308990
7.243367	0.1	0.303328
7.245033	0.1	0.299990
7.246700	0.1	0.296533
7.248367	0.1	0.291824
7.250033	0.1	0.287652
7.251700	0.1	0.286400
7.253367	0.1	0.288486
7.255033	0.1	0.292659
7.256700	0.1	0.297189
7.258367	0.1	0.300705
7.260033	0.1	0.302494
7.261700	0.1	0.303030
7.263367	0.1	0.304282
7.265033	0.1	0.308394
7.266700	0.1	0.314832
7.268367	0.1	0.320852
7.270033	0.1	0.323892
7.271700	0.1	0.323236
7.273367	0.1	0.319719
7.275033	0.1	0.313938
7.276700	0.1	0.305951
7.278367	0.1	0.297189
7.280033	0.1	0.290573
7.281700	0.1	0.288546
7.283367	0.1	0.291169
7.285033	0.1	0.296116
7.286700	0.1	0.300825
7.288367	0.1	0.303686
7.290033	0.1	0.303984
7.291700	0.1	0.301063
7.293367	0.1	0.295579
7.295033	0.1	0.290036
7.296700	0.1	0.286698
7.298367	0.1	0.285089
7.300033	0.1	0.282884
7.301700	0.1	0.279188
7.303367	0.1	0.276148
7.305033	0.1	0.275314
7.306700	0.1	0.276208
7.308367	0.1	0.277042
7.310033	0.1	0.276208
7.311700	0.1	0.273824
7.313367	0.1	0.271678
7.315033	0.1	0.270903
7.316700	0.1	0.270307
7.318367	0.1	0.268638
7.320033	0.1	0.266433
7.321700	0.1	0.265002
7.323367	0.1	0.264049
7.325033	0.1	0.262320
7.326700	0.1	0.259161
7.328367	0.1	0.255883
7.330033	0.1	0.253618
7.331700	0.1	0.251591
7.333367	0.1	0.248849
7.335033	0.1	0.246525
7.336700	0.1	0.246108
7.338367	0.1	0.247240
7.340033	0.1	0.247896
7.341700	0.1	0.246763
7.343367	0.1	0.245214
7.345033	0.1	0.246048
7.346700	0.1	0.250220
7.348367	0.1	0.255704
7.350033	0.1	0.259161
7.351700	0.1	0.259101
7.353367	0.1	0.256479
7.355033	0.1	0.253022
7.356700	0.1	0.249088
7.358367	0.1	0.243664
7.360033	0.1	0.237584
7.361700	0.1	0.234008
7.363367	0.1	0.235081
7.365033	0.1	0.239491
7.366700	0.1	0.244915
7.368367	0.1	0.250161
7.370033	0.1	0.255048
7.371700	0.1	0.258207
7.373367	0.1	0.257909
7.375033	0.1	0.253618
7.376700	0.1	0.246167
7.378367	0.1	0.237644
7.380033	0.1	0.229538
7.381700	0.1	0.221491
7.383367	0.1	0.212252
7.385033	0.1	0.202417
7.386700	0.1	0.194788
7.388367	0.1	0.192106
7.390033	0.1	0.194669
7.391700	0.1	0.201285
7.393367	0.1	0.210941
7.395033	0.1	0.223041
7.396700	0.1	0.234783
7.398367	0.1	0.241876
7.400033	0.1	0.242651
7.401700	0.1	0.239134
7.403367	0.1	0.233591
7.405033	0.1	0.227153
7.406700	0.1	0.220358
7.408367	0.1	0.214040
7.410033	0.1	0.209689
7.411700	0.1	0.208974
7.413367	0.1	0.212193
7.415033	0.1	0.217915
7.416700	0.1	0.224352
7.418367	0.1	0.229836
7.420033	0.1	0.233591
7.421700	0.1	0.235796
7.423367	0.1	0.237525
7.425033	0.1	0.238359
7.426700	0.1	0.237525
7.428367	0.1	0.235319
7.430033	0.1	0.233591
7.431700	0.1	0.232935
7.433367	0.1	0.231922
7.435033	0.1	0.229120
7.436700	0.1	0.224948
7.438367	0.1	0.221074
7.440033	0.1	0.218987
7.441700	0.1	0.218928
7.443367	0.1	0.219762
7.445033	0.1	0.219107
7.446700	0.1	0.215113
7.448367	0.1	0.208259
7.450033	0.1	0.201523
7.451700	0.1	0.198126
7.453367	0.1	0.199199
7.455033	0.1	0.203490
7.456700	0.1	0.209332
7.458367	0.1	0.215173
7.460033	0.1	0.219166
7.461700	0.1	0.219643
7.463367	0.1	0.217140
7.465033	0.1	0.213623
7.466700	0.1	0.210047
7.468367	0.1	0.205755
7.470033	0.1	0.200272
7.471700	0.1	0.194550
7.473367	0.1	0.190556
7.475033	0.1	0.190735
7.476700	0.1	0.196040
7.478367	0.1	0.204086
7.480033	0.1	0.211239
7.481700	0.1	0.215650
7.483367	0.1	0.217438
7.485033	0.1	0.216901
7.486700	0.1	0.214696
7.488367	0.1	0.211895
7.490033	0.1	0.209451
7.491700	0.1	0.207186
7.493367	0.1	0.204027
7.495033	0.1	0.198960
7.496700	0.1	0.191808
7.498367	0.1	0.184596
7.500033	0.1	0.180781
7.501700	0.1	0.183404
7.503367	0.1	0.192881
7.505033	0.1	0.205696
7.506700	0.1	0.216842
7.508367	0.1	0.223041
7.510033	0.1	0.224233
7.511700	0.1	0.222802
7.513367	0.1	0.221968
7.515033	0.1	0.222445
7.516700	0.1	0.221849
7.518367	0.1	0.218034
7.520033	0.1	0.211775
7.521700	0.1	0.205755
7.523367	0.1	0.202477
7.525033	0.1	0.202715
7.526700	0.1	0.205278
7.528367	0.1	0.207424
7.530033	0.1	0.207007
7.531700	0.1	0.204027
7.533367	0.1	0.199795
7.535033	0.1	0.195444
7.536700	0.1	0.191748
7.538367	0.1	0.189304
7.540033	0.1	0.188351
7.541700	0.1	0.188649
7.543367	0.1	0.189066
7.545033	0.1	0.189304
7.546700	0.1	0.191033
7.548367	0.1	0.195205
7.550033	0.1	0.200212
7.551700	0.1	0.204027
7.553367	0.1	0.205755
7.555033	0.1	0.204802
7.556700	0.1	0.200629
7.558367	0.1	0.194371
7.560033	0.1	0.187993
7.561700	0.1	0.181913
7.563367	0.1	0.176013
7.565033	0.1	0.171304
7.566700	0.1	0.169575
7.568367	0.1	0.171661
7.570033	0.1	0.176907
7.571700	0.1	0.183940
7.573367	0.1	0.191808
7.575033	0.1	0.200212
7.576700	0.1	0.207722
7.578367	0.1	0.211298
7.580033	0.1	0.209093
7.581700	0.1	0.202477
7.583367	0.1	0.194550
7.585033	0.1	0.187874
7.586700	0.1	0.184119
7.588367	0.1	0.184000
7.590033	0.1	0.187278
7.591700	0.1	0.193059
7.593367	0.1	0.200152
7.595033	0.1	0.206828
7.596700	0.1	0.211656
7.598367	0.1	0.214338
7.600033	0.1	0.216246
7.601700	0.1	0.218689
7.603367	0.1	0.221014
7.605033	0.1	0.220954
7.606700	0.1	0.217378
7.608367	0.1	0.212073
7.610033	0.1	0.208080
7.611700	0.1	0.206828
7.613367	0.1	0.207305
7.615033	0.1	0.208139
7.616700	0.1	0.208795
7.618367	0.1	0.209391
7.620033	0.1	0.209212
7.621700	0.1	0.207961
7.623367	0.1	0.206649
7.625033	0.1	0.205636
7.626700	0.1	0.203609
7.628367	0.1	0.200272
7.630033	0.1	0.197411
7.631700	0.1	0.197291
7.633367	0.1	0.200570
7.635033	0.1	0.206232
7.636700	0.1	0.212133
7.638367	0.1	0.216842
7.640033	0.1	0.220716
7.641700	0.1	0.224352
7.643367	0.1	0.226736
7.645033	0.1	0.226021
7.646700	0.1	0.221491
7.648367	0.1	0.215173
7.650033	0.1	0.209808
7.651700	0.1	0.206113
7.653367	0.1	0.203371
7.655033	0.1	0.201404
7.656700	0.1	0.200808
7.658367	0.1	0.201643
7.660033	0.1	0.203073
7.661700	0.1	0.204265
7.663367	0.1	0.204861
7.665033	0.1	0.205755
7.666700	0.1	0.207067
7.668367	0.1	0.208318
7.670033	0.1	0.209630
7.671700	0.1	0.211298
7.673367	0.1	0.212550
7.675033	0.1	0.211298
7.676700	0.1	0.207245
7.678367	0.1	0.202596
7.680033	0.1	0.199556
7.681700	0.1	0.198424
7.683367	0.1	0.197649
7.685033	0.1	0.195563
7.686700	0.1	0.192225
7.688367	0.1	0.189304
7.690033	0.1	0.188470
7.691700	0.1	0.190139
7.693367	0.1	0.194073
7.695033	0.1	0.199676
7.696700	0.1	0.204921
7.698367	0.1	0.206471
7.700033	0.1	0.203192
7.701700	0.1	0.197530
7.703367	0.1	0.193179
7.705033	0.1	0.191927
7.706700	0.1	0.192881
7.708367	0.1	0.193715
7.710033	0.1	0.193477
7.711700	0.1	0.193477
7.713367	0.1	0.196040
7.715033	0.1	0.201702
7.716700	0.1	0.208199
7.718367	0.1	0.213027
7.720033	0.1	0.214696
7.721700	0.1	0.212729
7.723367	0.1	0.207961
7.725033	0.1	0.201762
7.726700	0.1	0.195026
7.728367	0.1	0.188768
7.730033	0.1	0.184953
7.731700	0.1	0.185609
7.733367	0.1	0.190675
7.735033	0.1	0.198305
7.736700	0.1	0.206471
7.738367	0.1	0.213504
7.740033	0.1	0.217378
7.741700	0.1	0.216723
7.743367	0.1	0.212312
7.745033	0.1	0.206709
7.746700	0.1	0.202060
7.748367	0.1	0.198782
7.750033	0.1	0.196278
7.751700	0.1	0.195146
7.753367	0.1	0.196636
7.755033	0.1	0.200331
7.756700	0.1	0.204563
7.758367	0.1	0.207603
7.760033	0.1	0.208497
7.761700	0.1	0.206828
7.763367	0.1	0.203609
7.765033	0.1	0.201225
7.766700	0.1	0.202119
7.768367	0.1	0.205696
7.770033	0.1	0.208616
7.771700	0.1	0.208318
7.773367	0.1	0.204504
7.775033	0.1	0.198066
7.776700	0.1	0.190496
7.778367	0.1	0.183940
7.780033	0.1	0.181019
7.781700	0.1	0.183523
7.783367	0.1	0.190556
7.785033	0.1	0.198483
7.786700	0.1	0.203609
7.788367	0.1	0.205100
7.790033	0.1	0.204206
7.791700	0.1	0.202298
7.793367	0.1	0.199914
7.795033	0.1	0.197291
7.796700	0.1	0.195622
7.798367	0.1	0.196755
7.800033	0.1	0.200391
7.801700	0.1	0.203013
7.803367	0.1	0.201225
7.805033	0.1	0.195503
7.806700	0.1	0.189006
7.808367	0.1	0.184834
7.810033	0.1	0.183284
7.811700	0.1	0.183105
7.813367	0.1	0.184178
7.815033	0.1	0.187814
7.816700	0.1	0.194073
7.818367	0.1	0.201583
7.820033	0.1	0.208974
7.821700	0.1	0.214100
7.823367	0.1	0.214160
7.825033	0.1	0.207365
7.826700	0.1	0.196040
7.828367	0.1	0.185668
7.830033	0.1	0.181258
7.831700	0.1	0.184119
7.833367	0.1	0.192046
7.835033	0.1	0.200987
7.836700	0.1	0.207186
7.838367	0.1	0.208557
7.840033	0.1	0.205159
7.841700	0.1	0.199914
7.843367	0.1	0.197291
7.845033	0.1	0.200272
7.846700	0.1	0.207782
7.848367	0.1	0.215828
7.850033	0.1	0.220716
7.851700	0.1	0.221729
7.853367	0.1	0.220835
7.855033	0.1	0.220597
7.856700	0.1	0.221729
7.858367	0.1	0.222802
7.860033	0.1	0.222802
7.861700	0.1	0.221849
7.863367	0.1	0.220239
7.865033	0.1	0.217736
7.866700	0.1	0.215530
7.868367	0.1	0.215590
7.870033	0.1	0.218689
7.871700	0.1	0.222921
7.873367	0.1	0.225604
7.875033	0.1	0.226498
7.876700	0.1	0.228047
7.878367	0.1	0.232279
7.880033	0.1	0.238657
7.881700	0.1	0.245333
7.883367	0.1	0.250697
7.885033	0.1	0.254273
7.886700	0.1	0.255287
7.888367	0.1	0.253320
7.890033	0.1	0.249326
7.891700	0.1	0.245392
7.893367	0.1	0.243187
7.895033	0.1	0.243008
7.896700	0.1	0.243962
7.898367	0.1	0.244737
7.900033	0.1	0.245273
7.901700	0.1	0.245571
7.903367	0.1	0.244081
7.905033	0.1	0.239193
7.906700	0.1	0.231862
7.908367	0.1	0.225663
7.910033	0.1	0.223815
7.911700	0.1	0.226915
7.913367	0.1	0.233591
7.915033	0.1	0.243306
7.916700	0.1	0.255585
7.918367	0.1	0.267506
7.920033	0.1	0.275552
7.921700	0.1	0.278354
7.923367	0.1	0.277460
7.925033	0.1	0.275016
7.926700	0.1	0.272512
7.928367	0.1	0.270963
7.930033	0.1	0.271082
7.931700	0.1	0.272334
7.933367	0.1	0.273526
7.935033	0.1	0.274360
7.936700	0.1	0.276029
7.938367	0.1	0.279546
7.940033	0.1	0.284433
7.941700	0.1	0.288963
7.943367	0.1	0.291348
7.945033	0.1	0.291824
7.946700	0.1	0.292659
7.948367	0.1	0.295103
7.950033	0.1	0.297844
7.951700	0.1	0.299215
7.953367	0.1	0.299215
7.955033	0.1	0.298917
7.956700	0.1	0.298679
7.958367	0.1	0.298500
7.960033	0.1	0.298262
7.961700	0.1	0.298381
7.963367	0.1	0.299633
7.965033	0.1	0.302076
7.966700	0.1	0.304997
7.968367	0.1	0.308633
7.970033	0.1	0.313759
7.971700	0.1	0.319958
7.973367	0.1	0.325203
7.975033	0.1	0.327468
7.976700	0.1	0.326097
7.978367	0.1	0.322223
7.980033	0.1	0.317872
7.981700	0.1	0.315249
7.983367	0.1	0.315964
7.985033	0.1	0.320613
7.986700	0.1	0.327706
7.988367	0.1	0.334263
7.990033	0.1	0.338078
7.991700	0.1	0.338554
7.993367	0.1	0.336528
7.995033	0.1	0.334024
7.996700	0.1	0.332892
7.998367	0.1	0.332952
8.000033	0.1	0.333190
8.001700	0.1	0.332952
8.003367	0.1	0.331938
8.005033	0.1	0.329852
8.006700	0.1	0.326753
8.008367	0.1	0.324070
8.010033	0.1	0.323117
8.011700	0.1	0.323832
8.013367	0.1	0.325263
8.015033	0.1	0.327408
8.016700	0.1	0.330031
8.018367	0.1	0.332117
8.020033	0.1	0.332177
8.021700	0.1	0.330091
8.023367	0.1	0.327647
8.025033	0.1	0.326931
8.026700	0.1	0.327647
8.028367	0.1	0.327826
8.030033	0.1	0.327408
8.031700	0.1	0.327766
8.033367	0.1	0.328898
8.035033	0.1	0.330150
8.036700	0.1	0.332177
8.038367	0.1	0.334919
8.040033	0.1	0.336707
8.041700	0.1	0.337064
8.043367	0.1	0.338435
8.045033	0.1	0.342846
8.046700	0.1	0.349462
8.048367	0.1	0.355065
8.050033	0.1	0.356317
8.051700	0.1	0.351965
8.053367	0.1	0.344396
8.055033	0.1	0.337243
8.056700	0.1	0.332952
8.058367	0.1	0.331879
8.060033	0.1	0.333726
8.061700	0.1	0.337660
8.063367	0.1	0.342369
8.065033	0.1	0.345767
8.066700	0.1	0.346184
8.068367	0.1	0.344455
8.070033	0.1	0.343204
8.071700	0.1	0.343084
8.073367	0.1	0.343144
8.075033	0.1	0.343025
8.076700	0.1	0.342906
8.078367	0.1	0.342309
8.080033	0.1	0.341296
8.081700	0.1	0.340879
8.083367	0.1	0.341177
8.085033	0.1	0.341356
8.086700	0.1	0.340641
8.088367	0.1	0.339091
8.090033	0.1	0.337303
8.091700	0.1	0.336051
8.093367	0.1	0.335097
8.095033	0.1	0.333846
8.096700	0.1	0.332475
8.098367	0.1	0.331819
8.100033	0.1	0.332296
8.101700	0.1	0.333726
8.103367	0.1	0.336111
8.105033	0.1	0.338674
8.106700	0.1	0.339866
8.108367	0.1	0.339508
8.110033	0.1	0.338852
8.111700	0.1	0.339746
8.113367	0.1	0.343859
8.115033	0.1	0.351489
8.116700	0.1	0.360847
8.118367	0.1	0.369370
8.120033	0.1	0.376523
8.121700	0.1	0.383139
8.123367	0.1	0.388801
8.125033	0.1	0.391066
8.126700	0.1	0.388145
8.128367	0.1	0.381589
8.130033	0.1	0.373781
8.131700	0.1	0.365555
8.133367	0.1	0.357389
8.135033	0.1	0.351071
8.136700	0.1	0.348628
8.138367	0.1	0.349998
8.140033	0.1	0.353634
8.141700	0.1	0.358284
8.143367	0.1	0.364423
8.145033	0.1	0.372171
8.146700	0.1	0.379682
8.148367	0.1	0.384152
8.150033	0.1	0.385046
8.151700	0.1	0.384450
8.153367	0.1	0.384331
8.155033	0.1	0.384390
8.156700	0.1	0.383675
8.158367	0.1	0.382423
8.160033	0.1	0.381589
8.161700	0.1	0.381291
8.163367	0.1	0.380695
8.165033	0.1	0.379443
8.166700	0.1	0.378013
8.168367	0.1	0.376821
8.170033	0.1	0.375152
8.171700	0.1	0.371993
8.173367	0.1	0.368059
8.175033	0.1	0.364959
8.176700	0.1	0.363112
8.178367	0.1	0.362575
8.180033	0.1	0.364065
8.181700	0.1	0.367761
8.183367	0.1	0.371754
8.185033	0.1	0.374079
8.186700	0.1	0.374973
8.188367	0.1	0.376165
8.190033	0.1	0.378191
8.191700	0.1	0.379145
8.193367	0.1	0.377119
8.195033	0.1	0.372469
8.196700	0.1	0.366628
8.198367	0.1	0.361264
8.200033	0.1	0.356972
8.201700	0.1	0.354230
8.203367	0.1	0.353873
8.205033	0.1	0.356555
8.206700	0.1	0.361443
8.208367	0.1	0.366211
8.210033	0.1	0.369549
8.211700	0.1	0.371218
8.213367	0.1	0.371993
8.215033	0.1	0.372350
8.216700	0.1	0.371814
8.218367	0.1	0.370085
8.220033	0.1	0.368178
8.221700	0.1	0.367641
8.223367	0.1	0.369310
8.225033	0.1	0.371754
8.226700	0.1	0.372469
8.228367	0.1	0.370502
8.230033	0.1	0.367343
8.231700	0.1	0.365078
8.233367	0.1	0.364244
8.235033	0.1	0.363410
8.236700	0.1	0.361383
8.238367	0.1	0.359178
8.240033	0.1	0.358343
8.241700	0.1	0.359654
8.243367	0.1	0.362515
8.245033	0.1	0.366211
8.246700	0.1	0.369966
8.248367	0.1	0.372410
8.250033	0.1	0.372887
8.251700	0.1	0.371397
8.253367	0.1	0.368893
8.255033	0.1	0.366449
8.256700	0.1	0.364959
8.258367	0.1	0.364780
8.260033	0.1	0.365257
8.261700	0.1	0.366092
8.263367	0.1	0.367045
8.265033	0.1	0.366926
8.266700	0.1	0.364065
8.268367	0.1	0.357807
8.270033	0.1	0.350118
8.271700	0.1	0.344396
8.273367	0.1	0.342309
8.275033	0.1	0.342846
8.276700	0.1	0.343502
8.278367	0.1	0.343084
8.280033	0.1	0.341952
8.281700	0.1	0.340521
8.283367	0.1	0.339150
8.285033	0.1	0.339091
8.286700	0.1	0.341594
8.288367	0.1	0.346005
8.290033	0.1	0.349700
8.291700	0.1	0.350416
8.293367	0.1	0.348628
8.295033	0.1	0.347078
8.296700	0.1	0.348568
8.298367	0.1	0.353456
8.300033	0.1	0.359356
8.301700	0.1	0.363946
8.303367	0.1	0.366569
8.305033	0.1	0.367105
8.306700	0.1	0.364900
8.308367	0.1	0.359774
8.310033	0.1	0.352979
8.311700	0.1	0.347137
8.313367	0.1	0.344396
8.315033	0.1	0.345051
8.316700	0.1	0.348330
8.318367	0.1	0.352740
8.320033	0.1	0.357151
8.321700	0.1	0.360489
8.323367	0.1	0.361562
8.325033	0.1	0.359595
8.326700	0.1	0.355303
8.328367	0.1	0.349700
8.330033	0.1	0.343323
8.331700	0.1	0.337303
8.333367	0.1	0.333786
8.335033	0.1	0.333786
8.336700	0.1	0.336230
8.338367	0.1	0.339568
8.340033	0.1	0.343382
8.341700	0.1	0.347853
8.343367	0.1	0.352502
8.345033	0.1	0.356197
8.346700	0.1	0.357866
8.348367	0.1	0.357568
8.350033	0.1	0.355601
8.351700	0.1	0.351548
8.353367	0.1	0.345349
8.355033	0.1	0.338316
8.356700	0.1	0.333309
8.358367	0.1	0.333488
8.360033	0.1	0.338554
8.361700	0.1	0.343442
8.363367	0.1	0.343323
8.365033	0.1	0.338435
8.366700	0.1	0.333369
8.368367	0.1	0.332117
8.370033	0.1	0.335574
8.371700	0.1	0.342488
8.373367	0.1	0.349879
8.375033	0.1	0.353694
8.376700	0.1	0.352085
8.378367	0.1	0.347197
8.380033	0.1	0.343263
8.381700	0.1	0.342309
8.383367	0.1	0.342548
8.385033	0.1	0.340879
8.386700	0.1	0.335991
8.388367	0.1	0.329614
8.390033	0.1	0.324547
8.391700	0.1	0.322640
8.393367	0.1	0.323594
8.395033	0.1	0.326097
8.396700	0.1	0.328779
8.398367	0.1	0.330806
8.400033	0.1	0.330567
8.401700	0.1	0.326455
8.403367	0.1	0.318825
8.405033	0.1	0.310302
8.406700	0.1	0.304520
8.408367	0.1	0.303924
8.410033	0.1	0.308573
8.411700	0.1	0.315487
8.413367	0.1	0.320315
8.415033	0.1	0.320256
8.416700	0.1	0.315428
8.418367	0.1	0.308871
8.420033	0.1	0.304818
8.421700	0.1	0.305533
8.423367	0.1	0.309527
8.425033	0.1	0.313163
8.426700	0.1	0.314176
8.428367	0.1	0.313044
8.430033	0.1	0.311673
8.431700	0.1	0.311315
8.433367	0.1	0.311553
8.435033	0.1	0.311255
8.436700	0.1	0.309706
8.438367	0.1	0.306606
8.440033	0.1	0.302136
8.441700	0.1	0.297427
8.443367	0.1	0.293970
8.445033	0.1	0.292599
8.446700	0.1	0.292778
8.448367	0.1	0.292718
8.450033	0.1	0.290871
8.451700	0.1	0.287592
8.453367	0.1	0.284672
8.455033	0.1	0.283659
8.456700	0.1	0.284553
8.458367	0.1	0.286222
8.460033	0.1	0.288546
8.461700	0.1	0.292122
8.463367	0.1	0.296772
8.465033	0.1	0.301361
8.466700	0.1	0.304043
8.468367	0.1	0.304103
8.470033	0.1	0.302911
8.471700	0.1	0.302613
8.473367	0.1	0.303388
8.475033	0.1	0.303388
8.476700	0.1	0.301063
8.478367	0.1	0.296354
8.480033	0.1	0.290275
8.481700	0.1	0.284076
8.483367	0.1	0.279188
8.485033	0.1	0.276804
8.486700	0.1	0.277042
8.488367	0.1	0.278533
8.490033	0.1	0.278473
8.491700	0.1	0.274658
8.493367	0.1	0.268400
8.495033	0.1	0.262976
8.496700	0.1	0.259578
8.498367	0.1	0.257313
8.500033	0.1	0.255883
8.501700	0.1	0.255942
8.503367	0.1	0.256717
8.505033	0.1	0.256598
8.506700	0.1	0.255227
8.508367	0.1	0.254035
8.510033	0.1	0.253320
8.511700	0.1	0.251293
8.513367	0.1	0.246823
8.515033	0.1	0.241697
8.516700	0.1	0.239074
8.518367	0.1	0.239909
8.520033	0.1	0.241995
8.521700	0.1	0.242770
8.523367	0.1	0.241756
8.525033	0.1	0.239193
8.526700	0.1	0.235200
8.528367	0.1	0.230849
8.530033	0.1	0.228047
8.531700	0.1	0.228226
8.533367	0.1	0.231326
8.535033	0.1	0.236988
8.536700	0.1	0.244260
8.538367	0.1	0.250578
8.540033	0.1	0.253022
8.541700	0.1	0.250697
8.543367	0.1	0.245631
8.545033	0.1	0.240803
8.546700	0.1	0.238419
8.548367	0.1	0.238478
8.550033	0.1	0.239790
8.551700	0.1	0.241399
8.553367	0.1	0.242770
8.555033	0.1	0.243306
8.556700	0.1	0.242412
8.558367	0.1	0.240803
8.560033	0.1	0.239790
8.561700	0.1	0.239670
8.563367	0.1	0.239134
8.565033	0.1	0.237405
8.566700	0.1	0.234962
8.568367	0.1	0.233293
8.570033	0.1	0.233591
8.571700	0.1	0.234962
8.573367	0.1	0.235379
8.575033	0.1	0.234127
8.576700	0.1	0.232279
8.578367	0.1	0.231564
8.580033	0.1	0.232577
8.581700	0.1	0.233948
8.583367	0.1	0.233173
8.585033	0.1	0.229299
8.586700	0.1	0.223935
8.588367	0.1	0.218749
8.590033	0.1	0.214875
8.591700	0.1	0.213444
8.593367	0.1	0.215292
8.595033	0.1	0.219762
8.596700	0.1	0.224531
8.598367	0.1	0.227392
8.600033	0.1	0.227928
8.601700	0.1	0.226796
8.603367	0.1	0.225425
8.605033	0.1	0.225425
8.606700	0.1	0.227571
8.608367	0.1	0.230908
8.610033	0.1	0.233650
8.611700	0.1	0.234425
8.613367	0.1	0.233471
8.615033	0.1	0.231981
8.616700	0.1	0.231266
8.618367	0.1	0.232756
8.620033	0.1	0.237286
8.621700	0.1	0.243783
8.623367	0.1	0.249863
8.625033	0.1	0.253618
8.626700	0.1	0.254035
8.628367	0.1	0.251234
8.630033	0.1	0.245869
8.631700	0.1	0.239134
8.633367	0.1	0.233293
8.635033	0.1	0.231206
8.636700	0.1	0.233889
8.638367	0.1	0.238895
8.640033	0.1	0.242651
8.641700	0.1	0.243664
8.643367	0.1	0.243127
8.645033	0.1	0.241935
8.646700	0.1	0.239670
8.648367	0.1	0.236213
8.650033	0.1	0.233531
8.651700	0.1	0.232875
8.653367	0.1	0.233471
8.655033	0.1	0.233591
8.656700	0.1	0.232279
8.658367	0.1	0.229597
8.660033	0.1	0.226080
8.661700	0.1	0.222504
8.663367	0.1	0.219822
8.665033	0.1	0.218451
8.666700	0.1	0.218153
8.668367	0.1	0.217974
8.670033	0.1	0.217378
8.671700	0.1	0.216603
8.673367	0.1	0.215888
8.675033	0.1	0.214994
8.676700	0.1	0.213981
8.678367	0.1	0.213921
8.680033	0.1	0.215173
8.681700	0.1	0.217676
8.683367	0.1	0.221312
8.685033	0.1	0.226319
8.686700	0.1	0.231802
8.688367	0.1	0.235975
8.690033	0.1	0.237167
8.691700	0.1	0.235915
8.693367	0.1	0.234425
8.695033	0.1	0.233889
8.696700	0.1	0.233054
8.698367	0.1	0.230193
8.700033	0.1	0.225723
8.701700	0.1	0.222206
8.703367	0.1	0.221550
8.705033	0.1	0.223696
8.706700	0.1	0.227928
8.708367	0.1	0.233531
8.710033	0.1	0.239074
8.711700	0.1	0.241816
8.713367	0.1	0.240386
8.715033	0.1	0.236094
8.716700	0.1	0.231624
8.718367	0.1	0.228524
8.720033	0.1	0.227511
8.721700	0.1	0.229418
8.723367	0.1	0.233352
8.725033	0.1	0.235736
8.726700	0.1	0.233352
8.728367	0.1	0.225961
8.730033	0.1	0.215411
8.731700	0.1	0.203967
8.733367	0.1	0.193596
8.735033	0.1	0.185907
8.736700	0.1	0.181735
8.738367	0.1	0.181556
8.740033	0.1	0.185072
8.741700	0.1	0.191212
8.743367	0.1	0.198960
8.745033	0.1	0.207543
8.746700	0.1	0.215590
8.748367	0.1	0.221193
8.750033	0.1	0.223458
8.751700	0.1	0.222743
8.753367	0.1	0.220060
8.755033	0.1	0.216484
8.756700	0.1	0.212908
8.758367	0.1	0.209808
8.760033	0.1	0.206888
8.761700	0.1	0.203431
8.763367	0.1	0.199497
8.765033	0.1	0.195980
8.766700	0.1	0.193894
8.768367	0.1	0.193656
8.770033	0.1	0.195682
8.771700	0.1	0.200093
8.773367	0.1	0.205219
8.775033	0.1	0.208437
8.776700	0.1	0.208378
8.778367	0.1	0.206172
8.780033	0.1	0.204682
8.781700	0.1	0.205755
8.783367	0.1	0.207901
8.785033	0.1	0.208437
8.786700	0.1	0.207245
8.788367	0.1	0.205696
8.790033	0.1	0.204384
8.791700	0.1	0.203371
8.793367	0.1	0.202715
8.795033	0.1	0.202358
8.796700	0.1	0.200748
8.798367	0.1	0.196040
8.800033	0.1	0.189364
8.801700	0.1	0.185132
8.803367	0.1	0.186205
8.805033	0.1	0.191033
8.806700	0.1	0.195503
8.808367	0.1	0.197172
8.810033	0.1	0.197172
8.811700	0.1	0.198305
8.813367	0.1	0.201106
8.815033	0.1	0.203371
8.816700	0.1	0.202954
8.818367	0.1	0.200152
8.820033	0.1	0.196040
8.821700	0.1	0.191987
8.823367	0.1	0.189483
8.825033	0.1	0.189245
8.826700	0.1	0.191391
8.828367	0.1	0.195682
8.830033	0.1	0.201702
8.831700	0.1	0.208378
8.833367	0.1	0.214696
8.835033	0.1	0.219286
8.836700	0.1	0.221193
8.838367	0.1	0.220895
8.840033	0.1	0.219584
8.841700	0.1	0.218213
8.843367	0.1	0.217497
8.845033	0.1	0.217974
8.846700	0.1	0.218987
8.848367	0.1	0.218451
8.850033	0.1	0.214577
8.851700	0.1	0.207841
8.853367	0.1	0.201285
8.855033	0.1	0.197470
8.856700	0.1	0.197232
8.858367	0.1	0.199735
8.860033	0.1	0.203431
8.861700	0.1	0.206292
8.863367	0.1	0.207126
8.865033	0.1	0.206292
8.866700	0.1	0.205696
8.868367	0.1	0.207365
8.870033	0.1	0.211656
8.871700	0.1	0.217080
8.873367	0.1	0.221491
8.875033	0.1	0.223935
8.876700	0.1	0.225127
8.878367	0.1	0.225067
8.880033	0.1	0.222564
8.881700	0.1	0.216901
8.883367	0.1	0.209749
8.885033	0.1	0.203908
8.886700	0.1	0.201404
8.888367	0.1	0.202537
8.890033	0.1	0.206769
8.891700	0.1	0.212610
8.893367	0.1	0.218868
8.895033	0.1	0.225127
8.896700	0.1	0.231385
8.898367	0.1	0.236988
8.900033	0.1	0.240266
8.901700	0.1	0.239372
8.903367	0.1	0.234425
8.905033	0.1	0.228345
8.906700	0.1	0.224054
8.908367	0.1	0.222445
8.910033	0.1	0.221908
8.911700	0.1	0.220537
8.913367	0.1	0.218391
8.915033	0.1	0.217617
8.916700	0.1	0.219345
8.918367	0.1	0.222504
8.920033	0.1	0.225246
8.921700	0.1	0.226080
8.923367	0.1	0.223756
8.925033	0.1	0.218987
8.926700	0.1	0.215173
8.928367	0.1	0.214756
8.930033	0.1	0.217676
8.931700	0.1	0.221849
8.933367	0.1	0.225306
8.935033	0.1	0.226855
8.936700	0.1	0.226736
8.938367	0.1	0.225246
8.940033	0.1	0.223339
8.941700	0.1	0.222564
8.943367	0.1	0.223517
8.945033	0.1	0.225008
8.946700	0.1	0.225663
8.948367	0.1	0.225604
8.950033	0.1	0.225663
8.951700	0.1	0.226855
8.953367	0.1	0.229120
8.955033	0.1	0.230312
8.956700	0.1	0.228405
8.958367	0.1	0.224054
8.960033	0.1	0.219941
8.961700	0.1	0.217795
8.963367	0.1	0.217557
8.965033	0.1	0.217795
8.966700	0.1	0.216782
8.968367	0.1	0.213802
8.970033	0.1	0.209570
8.971700	0.1	0.205696
8.973367	0.1	0.203550
8.975033	0.1	0.203550
8.976700	0.1	0.204861
8.978367	0.1	0.206769
8.980033	0.1	0.210404
8.981700	0.1	0.216126
8.983367	0.1	0.221789
8.985033	0.1	0.224531
8.986700	0.1	0.223398
8.988367	0.1	0.219703
8.990033	0.1	0.215530
8.991700	0.1	0.212967
8.993367	0.1	0.213385
8.995033	0.1	0.217259
8.996700	0.1	0.223994
8.998367	0.1	0.231564
9.000033	0.1	0.237286
9.001700	0.1	0.238597
9.003367	0.1	0.234306
9.005033	0.1	0.225723
9.006700	0.1	0.215828
9.008367	0.1	0.207603
9.010033	0.1	0.202835
9.011700	0.1	0.201404
9.013367	0.1	0.201583
9.015033	0.1	0.202060
9.016700	0.1	0.203371
9.018367	0.1	0.206530
9.020033	0.1	0.209928
9.021700	0.1	0.210643
9.023367	0.1	0.208080
9.025033	0.1	0.204444
9.026700	0.1	0.202000
9.028367	0.1	0.200927
9.030033	0.1	0.200927
9.031700	0.1	0.201762
9.033367	0.1	0.202715
9.035033	0.1	0.203073
9.036700	0.1	0.203550
9.038367	0.1	0.205934
9.040033	0.1	0.210524
9.041700	0.1	0.215292
9.043367	0.1	0.217855
9.045033	0.1	0.217497
9.046700	0.1	0.215650
9.048367	0.1	0.214696
9.050033	0.1	0.215411
9.051700	0.1	0.216723
9.053367	0.1	0.217259
9.055033	0.1	0.216723
9.056700	0.1	0.215352
9.058367	0.1	0.212908
9.060033	0.1	0.209093
9.061700	0.1	0.204265
9.063367	0.1	0.199914
9.065033	0.1	0.197649
9.066700	0.1	0.198305
9.068367	0.1	0.201106
9.070033	0.1	0.204623
9.071700	0.1	0.207961
9.073367	0.1	0.209868
9.075033	0.1	0.209689
9.076700	0.1	0.208557
9.078367	0.1	0.208378
9.080033	0.1	0.210226
9.081700	0.1	0.214219
9.083367	0.1	0.219882
9.085033	0.1	0.226378
9.086700	0.1	0.232875
9.088367	0.1	0.237227
9.090033	0.1	0.237107
9.091700	0.1	0.232816
9.093367	0.1	0.227869
9.095033	0.1	0.225782
9.096700	0.1	0.226498
9.098367	0.1	0.227153
9.100033	0.1	0.226319
9.101700	0.1	0.224471
9.103367	0.1	0.222027
9.105033	0.1	0.219286
9.106700	0.1	0.218213
9.108367	0.1	0.220060
9.110033	0.1	0.223339
9.111700	0.1	0.225067
9.113367	0.1	0.224352
9.115033	0.1	0.223398
9.116700	0.1	0.224292
9.118367	0.1	0.227749
9.120033	0.1	0.233233
9.121700	0.1	0.238776
9.123367	0.1	0.241160
9.125033	0.1	0.239253
9.126700	0.1	0.234902
9.128367	0.1	0.230789
9.130033	0.1	0.228226
9.131700	0.1	0.226915
9.133367	0.1	0.226259
9.135033	0.1	0.225842
9.136700	0.1	0.226080
9.138367	0.1	0.228465
9.140033	0.1	0.233710
9.141700	0.1	0.240386
9.143367	0.1	0.244975
9.145033	0.1	0.245273
9.146700	0.1	0.242054
9.148367	0.1	0.237584
9.150033	0.1	0.233829
9.151700	0.1	0.231743
9.153367	0.1	0.230968
9.155033	0.1	0.230372
9.156700	0.1	0.228465
9.158367	0.1	0.225186
9.160033	0.1	0.222266
9.161700	0.1	0.222266
9.163367	0.1	0.225902
9.165033	0.1	0.230849
9.166700	0.1	0.234485
9.168367	0.1	0.236511
9.170033	0.1	0.238657
9.171700	0.1	0.242412
9.173367	0.1	0.247359
9.175033	0.1	0.251412
9.176700	0.1	0.252426
9.178367	0.1	0.250101
9.180033	0.1	0.245392
9.181700	0.1	0.239491
9.183367	0.1	0.233412
9.185033	0.1	0.228226
9.186700	0.1	0.224829
9.188367	0.1	0.222981
9.190033	0.1	0.222027
9.191700	0.1	0.222802
9.193367	0.1	0.226796
9.195033	0.1	0.233352
9.196700	0.1	0.240505
9.198367	0.1	0.247359
9.200033	0.1	0.253558
9.201700	0.1	0.257611
9.203367	0.1	0.258088
9.205033	0.1	0.254631
9.206700	0.1	0.247300
9.208367	0.1	0.236869
9.210033	0.1	0.226498
9.211700	0.1	0.219643
9.213367	0.1	0.217259
9.215033	0.1	0.218689
9.216700	0.1	0.223458
9.218367	0.1	0.230610
9.220033	0.1	0.237286
9.221700	0.1	0.240386
9.223367	0.1	0.239670
9.225033	0.1	0.237584
9.226700	0.1	0.236988
9.228367	0.1	0.238955
9.230033	0.1	0.242829
9.231700	0.1	0.247180
9.233367	0.1	0.250697
9.235033	0.1	0.253797
9.236700	0.1	0.257611
9.238367	0.1	0.262320
9.240033	0.1	0.266254
9.241700	0.1	0.268042
9.243367	0.1	0.268102
9.245033	0.1	0.266910
9.246700	0.1	0.264764
9.248367	0.1	0.262618
9.250033	0.1	0.262260
9.251700	0.1	0.263751
9.253367	0.1	0.264645
9.255033	0.1	0.262558
9.256700	0.1	0.257373
9.258367	0.1	0.251055
9.260033	0.1	0.246346
9.261700	0.1	0.244856
9.263367	0.1	0.246525
9.265033	0.1	0.249922
9.266700	0.1	0.253022
9.268367	0.1	0.253916
9.270033	0.1	0.252724
9.271700	0.1	0.250340
9.273367	0.1	0.246644
9.275033	0.1	0.241280
9.276700	0.1	0.235379
9.278367	0.1	0.230849
9.280033	0.1	0.227928
9.281700	0.1	0.225008
9.283367	0.1	0.221133
9.285033	0.1	0.217319
9.286700	0.1	0.215232
9.288367	0.1	0.216365
9.290033	0.1	0.221193
9.291700	0.1	0.229716
9.293367	0.1	0.240088
9.295033	0.1	0.249565
9.296700	0.1	0.256360
9.298367	0.1	0.260413
9.300033	0.1	0.262022
9.301700	0.1	0.261784
9.303367	0.1	0.260532
9.305033	0.1	0.258267
9.306700	0.1	0.254810
9.308367	0.1	0.252128
9.310033	0.1	0.252426
9.311700	0.1	0.255466
9.313367	0.1	0.259340
9.315033	0.1	0.262082
9.316700	0.1	0.263214
9.318367	0.1	0.263453
9.320033	0.1	0.263631
9.321700	0.1	0.264108
9.323367	0.1	0.264287
9.325033	0.1	0.263155
9.326700	0.1	0.261068
9.328367	0.1	0.260353
9.330033	0.1	0.261962
9.331700	0.1	0.264406
9.333367	0.1	0.266731
9.335033	0.1	0.270009
9.336700	0.1	0.275016
9.338367	0.1	0.281274
9.340033	0.1	0.287175
9.341700	0.1	0.291169
9.343367	0.1	0.292540
9.345033	0.1	0.292659
9.346700	0.1	0.293851
9.348367	0.1	0.297129
9.350033	0.1	0.301242
9.351700	0.1	0.303507
9.353367	0.1	0.302672
9.355033	0.1	0.300467
9.356700	0.1	0.299394
9.358367	0.1	0.299573
9.360033	0.1	0.300050
9.361700	0.1	0.301600
9.363367	0.1	0.306189
9.365033	0.1	0.314295
9.366700	0.1	0.324547
9.368367	0.1	0.334620
9.370033	0.1	0.341833
9.371700	0.1	0.344455
9.373367	0.1	0.342190
9.375033	0.1	0.336170
9.376700	0.1	0.329852
9.378367	0.1	0.326753
9.380033	0.1	0.328124
9.381700	0.1	0.332356
9.383367	0.1	0.336289
9.385033	0.1	0.337660
9.386700	0.1	0.335991
9.388367	0.1	0.332475
9.390033	0.1	0.328958
9.391700	0.1	0.326276
9.393367	0.1	0.323951
9.395033	0.1	0.321805
9.396700	0.1	0.320792
9.398367	0.1	0.321805
9.400033	0.1	0.325203
9.401700	0.1	0.330389
9.403367	0.1	0.335276
9.405033	0.1	0.337005
9.406700	0.1	0.334561
9.408367	0.1	0.328898
9.410033	0.1	0.322700
9.411700	0.1	0.319242
9.413367	0.1	0.321090
9.415033	0.1	0.328064
9.416700	0.1	0.336528
9.418367	0.1	0.343025
9.420033	0.1	0.345707
9.421700	0.1	0.343382
9.423367	0.1	0.335693
9.425033	0.1	0.325084
9.426700	0.1	0.316024
9.428367	0.1	0.312448
9.430033	0.1	0.314951
9.431700	0.1	0.321150
9.433367	0.1	0.328302
9.435033	0.1	0.333846
9.436700	0.1	0.336766
9.438367	0.1	0.337958
9.440033	0.1	0.339985
9.441700	0.1	0.344098
9.443367	0.1	0.349879
9.445033	0.1	0.356615
9.446700	0.1	0.362575
9.448367	0.1	0.365376
9.450033	0.1	0.363231
9.451700	0.1	0.356555
9.453367	0.1	0.346899
9.455033	0.1	0.335932
9.456700	0.1	0.325620
9.458367	0.1	0.318289
9.460033	0.1	0.315249
9.461700	0.1	0.315964
9.463367	0.1	0.318825
9.465033	0.1	0.323117
9.466700	0.1	0.328779
9.468367	0.1	0.335813
9.470033	0.1	0.343263
9.471700	0.1	0.349998
9.473367	0.1	0.355244
9.475033	0.1	0.358939
9.476700	0.1	0.360906
9.478367	0.1	0.360966
9.480033	0.1	0.358820
9.481700	0.1	0.354826
9.483367	0.1	0.350654
9.485033	0.1	0.348210
9.486700	0.1	0.348747
9.488367	0.1	0.351369
9.490033	0.1	0.353515
9.491700	0.1	0.353098
9.493367	0.1	0.350356
9.495033	0.1	0.348330
9.496700	0.1	0.349581
9.498367	0.1	0.354707
9.500033	0.1	0.362277
9.501700	0.1	0.369728
9.503367	0.1	0.374675
9.505033	0.1	0.376701
9.506700	0.1	0.377655
9.508367	0.1	0.380218
9.510033	0.1	0.385165
9.511700	0.1	0.391305
9.513367	0.1	0.397444
9.515033	0.1	0.403881
9.516700	0.1	0.411272
9.518367	0.1	0.419319
9.520033	0.1	0.426829
9.521700	0.1	0.432313
9.523367	0.1	0.434279
9.525033	0.1	0.432670
9.526700	0.1	0.428259
9.528367	0.1	0.423253
9.530033	0.1	0.420392
9.531700	0.1	0.420928
9.533367	0.1	0.424147
9.535033	0.1	0.428498
9.536700	0.1	0.433445
9.538367	0.1	0.438869
9.540033	0.1	0.444651
9.541700	0.1	0.450671
9.543367	0.1	0.457466
9.545033	0.1	0.465691
9.546700	0.1	0.474751
9.548367	0.1	0.482798
9.550033	0.1	0.488877
9.551700	0.1	0.493586
9.553367	0.1	0.497460
9.555033	0.1	0.500917
9.556700	0.1	0.504494
9.558367	0.1	0.509143
9.560033	0.1	0.514627
9.561700	0.1	0.519931
9.563367	0.1	0.524879
9.565033	0.1	0.530720
9.566700	0.1	0.538170
9.568367	0.1	0.546157
9.570033	0.1	0.553608
9.571700	0.1	0.560343
9.573367	0.1	0.566244
9.575033	0.1	0.570715
9.576700	0.1	0.573099
9.578367	0.1	0.573814
9.580033	0.1	0.573814
9.581700	0.1	0.574052
9.583367	0.1	0.576317
9.585033	0.1	0.583231
9.586700	0.1	0.595093
9.588367	0.1	0.609279
9.590033	0.1	0.622213
9.591700	0.1	0.633061
9.593367	0.1	0.643790
9.595033	0.1	0.656188
9.596700	0.1	0.669539
9.598367	0.1	0.681341
9.600033	0.1	0.689566
9.601700	0.1	0.693917
9.603367	0.1	0.695944
9.605033	0.1	0.697970
9.606700	0.1	0.701487
9.608367	0.1	0.706732
9.610033	0.1	0.713348
9.611700	0.1	0.720501
9.613367	0.1	0.727952
9.615033	0.1	0.736117
9.616700	0.1	0.743926
9.618367	0.1	0.749290
9.620033	0.1	0.752389
9.621700	0.1	0.756323
9.623367	0.1	0.763238
9.625033	0.1	0.772119
9.626700	0.1	0.780106
9.628367	0.1	0.785232
9.630033	0.1	0.787497
9.631700	0.1	0.788152
9.633367	0.1	0.788927
9.635033	0.1	0.790238
9.636700	0.1	0.791907
9.638367	0.1	0.792921
9.640033	0.1	0.792325
9.641700	0.1	0.790000
9.643367	0.1	0.787616
9.645033	0.1	0.787139
9.646700	0.1	0.788271
9.648367	0.1	0.789046
9.650033	0.1	0.788629
9.651700	0.1	0.787139
9.653367	0.1	0.784814
9.655033	0.1	0.783324
9.656700	0.1	0.784934
9.658367	0.1	0.789464
9.660033	0.1	0.793695
9.661700	0.1	0.795066
9.663367	0.1	0.793517
9.665033	0.1	0.790834
9.666700	0.1	0.788927
9.668367	0.1	0.788748
9.670033	0.1	0.790238
9.671700	0.1	0.792444
9.673367	0.1	0.794411
9.675033	0.1	0.796318
9.676700	0.1	0.799179
9.678367	0.1	0.803113
9.680033	0.1	0.806809
9.681700	0.1	0.809312
9.683367	0.1	0.810504
9.685033	0.1	0.811160
9.686700	0.1	0.812531
9.688367	0.1	0.814736
9.690033	0.1	0.816047
9.691700	0.1	0.814796
9.693367	0.1	0.810802
9.695033	0.1	0.805736
9.696700	0.1	0.802159
9.698367	0.1	0.801265
9.700033	0.1	0.802815
9.701700	0.1	0.805736
9.703367	0.1	0.808835
9.705033	0.1	0.811160
9.706700	0.1	0.812292
9.708367	0.1	0.811994
9.710033	0.1	0.809610
9.711700	0.1	0.805318
9.713367	0.1	0.801265
9.715033	0.1	0.800371
9.716700	0.1	0.802815
9.718367	0.1	0.805676
9.720033	0.1	0.806332
9.721700	0.1	0.806212
9.723367	0.1	0.808060
9.725033	0.1	0.812113
9.726700	0.1	0.816464
9.728367	0.1	0.819564
9.730033	0.1	0.821352
9.731700	0.1	0.822008
9.733367	0.1	0.820994
9.735033	0.1	0.818133
9.736700	0.1	0.814676
9.738367	0.1	0.812352
9.740033	0.1	0.811577
9.741700	0.1	0.811636
9.743367	0.1	0.811815
9.745033	0.1	0.812531
9.746700	0.1	0.814617
9.748367	0.1	0.817835
9.750033	0.1	0.820875
9.751700	0.1	0.821948
9.753367	0.1	0.819802
9.755033	0.1	0.816107
9.756700	0.1	0.814438
9.758367	0.1	0.817001
9.760033	0.1	0.822127
9.761700	0.1	0.825822
9.763367	0.1	0.825524
9.765033	0.1	0.822663
9.766700	0.1	0.821531
9.768367	0.1	0.825286
9.770033	0.1	0.833273
9.771700	0.1	0.841498
9.773367	0.1	0.846505
9.775033	0.1	0.847042
9.776700	0.1	0.844419
9.778367	0.1	0.841260
9.780033	0.1	0.839651
9.781700	0.1	0.839829
9.783367	0.1	0.840366
9.785033	0.1	0.839412
9.786700	0.1	0.836074
9.788367	0.1	0.830710
9.790033	0.1	0.824630
9.791700	0.1	0.819683
9.793367	0.1	0.818193
9.795033	0.1	0.821650
9.796700	0.1	0.829399
9.798367	0.1	0.838995
9.800033	0.1	0.847936
9.801700	0.1	0.854075
9.803367	0.1	0.856161
9.805033	0.1	0.854194
9.806700	0.1	0.850022
9.808367	0.1	0.845671
9.810033	0.1	0.842750
9.811700	0.1	0.841916
9.813367	0.1	0.842869
9.815033	0.1	0.844479
9.816700	0.1	0.845075
9.818367	0.1	0.843823
9.820033	0.1	0.842452
9.821700	0.1	0.843644
9.823367	0.1	0.848234
9.825033	0.1	0.854433
9.826700	0.1	0.858843
9.828367	0.1	0.858665
9.830033	0.1	0.854313
9.831700	0.1	0.848532
9.833367	0.1	0.844002
9.835033	0.1	0.842094
9.836700	0.1	0.842691
9.838367	0.1	0.843346
9.840033	0.1	0.840306
9.841700	0.1	0.833392
9.843367	0.1	0.826120
9.845033	0.1	0.821888
9.846700	0.1	0.821054
9.848367	0.1	0.822723
9.850033	0.1	0.825763
9.851700	0.1	0.828266
9.853367	0.1	0.827909
9.855033	0.1	0.824571
9.856700	0.1	0.821292
9.858367	0.1	0.820994
9.860033	0.1	0.824928
9.861700	0.1	0.831664
9.863367	0.1	0.836730
9.865033	0.1	0.835538
9.866700	0.1	0.827432
9.868367	0.1	0.816643
9.870033	0.1	0.808656
9.871700	0.1	0.805557
9.873367	0.1	0.806868
9.875033	0.1	0.811398
9.876700	0.1	0.817418
9.878367	0.1	0.822842
9.880033	0.1	0.825763
9.881700	0.1	0.824571
9.883367	0.1	0.819027
9.885033	0.1	0.810862
9.886700	0.1	0.803649
9.888367	0.1	0.799835
9.890033	0.1	0.799239
9.891700	0.1	0.801146
9.893367	0.1	0.805140
9.895033	0.1	0.810027
9.896700	0.1	0.813246
9.898367	0.1	0.812590
9.900033	0.1	0.808179
9.901700	0.1	0.802100
9.903367	0.1	0.795126
9.905033	0.1	0.786245
9.906700	0.1	0.775158
9.908367	0.1	0.763059
9.910033	0.1	0.752270
9.911700	0.1	0.745058
9.913367	0.1	0.743091
9.915033	0.1	0.745416
9.916700	0.1	0.747979
9.918367	0.1	0.747800
9.920033	0.1	0.745237
9.921700	0.1	0.742376
9.923367	0.1	0.740349
9.925033	0.1	0.738859
9.926700	0.1	0.737608
9.928367	0.1	0.735462
9.930033	0.1	0.731051
9.931700	0.1	0.723600
9.933367	0.1	0.714183
9.935033	0.1	0.704348
9.936700	0.1	0.695765
9.938367	0.1	0.689566
9.940033	0.1	0.686526
9.941700	0.1	0.686467
9.943367	0.1	0.688016
9.945033	0.1	0.689030
9.946700	0.1	0.687361
9.948367	0.1	0.682056
9.950033	0.1	0.674069
9.951700	0.1	0.664592
9.953367	0.1	0.654101
9.955033	0.1	0.643671
9.956700	0.1	0.635207
9.958367	0.1	0.630200
9.960033	0.1	0.628591
9.961700	0.1	0.628889
9.963367	0.1	0.628054
9.965033	0.1	0.624418
9.966700	0.1	0.618935
9.968367	0.1	0.613451
9.970033	0.1	0.608504
9.971700	0.1	0.604332
9.973367	0.1	0.601172
9.975033	0.1	0.599146
9.976700	0.1	0.597954
9.978367	0.1	0.597894
9.980033	0.1	0.599206
9.981700	0.1	0.600517
9.983367	0.1	0.599742
9.985033	0.1	0.595987
9.986700	0.1	0.589788
9.988367	0.1	0.582397
9.990033	0.1	0.574827
9.991700	0.1	0.568330
9.993367	0.1	0.564098
9.995033	0.1	0.562370
9.996700	0.1	0.561833
9.998367	0.1	0.560105
10.000033	0.1	0.555992
10.001700	0.1	0.549376
10.003367	0.1	0.541091
10.005033	0.1	0.532210
10.006700	0.1	0.524402
10.008367	0.1	0.518501
10.010033	0.1	0.515103
10.011700	0.1	0.514627
10.013367	0.1	0.516474
10.015033	0.1	0.518382
10.016700	0.1	0.518203
10.018367	0.1	0.515282
10.020033	0.1	0.510812
10.021700	0.1	0.507534
10.023367	0.1	0.508130
10.025033	0.1	0.512779
10.026700	0.1	0.518739
10.028367	0.1	0.522375
10.030033	0.1	0.521958
10.031700	0.1	0.518322
10.033367	0.1	0.513196
10.035033	0.1	0.507832
10.036700	0.1	0.502586
10.038367	0.1	0.497341
10.040033	0.1	0.492454
10.041700	0.1	0.489533
10.043367	0.1	0.490129
10.045033	0.1	0.493348
10.046700	0.1	0.495791
10.048367	0.1	0.495493
10.050033	0.1	0.493944
10.051700	0.1	0.493467
10.053367	0.1	0.493884
10.055033	0.1	0.493705
10.056700	0.1	0.492156
10.058367	0.1	0.489235
10.060033	0.1	0.485003
10.061700	0.1	0.481248
10.063367	0.1	0.480771
10.065033	0.1	0.484526
10.066700	0.1	0.489295
10.068367	0.1	0.491083
10.070033	0.1	0.489056
10.071700	0.1	0.484943
10.073367	0.1	0.479937
10.075033	0.1	0.474930
10.076700	0.1	0.470758
10.078367	0.1	0.467718
10.080033	0.1	0.465632
10.081700	0.1	0.463963
10.083367	0.1	0.461578
10.085033	0.1	0.458121
10.086700	0.1	0.454843
10.088367	0.1	0.453711
10.090033	0.1	0.455737
10.091700	0.1	0.460446
10.093367	0.1	0.466526
10.095033	0.1	0.473142
10.096700	0.1	0.479996
10.098367	0.1	0.485957
10.100033	0.1	0.489056
10.101700	0.1	0.488400
10.103367	0.1	0.484526
10.105033	0.1	0.479043
10.106700	0.1	0.473976
10.108367	0.1	0.471115
10.110033	0.1	0.470758
10.111700	0.1	0.470996
10.113367	0.1	0.469089
10.115033	0.1	0.463963
10.116700	0.1	0.457227
10.118367	0.1	0.451207
10.120033	0.1	0.446677
10.121700	0.1	0.444710
10.123367	0.1	0.446737
10.125033	0.1	0.452995
10.126700	0.1	0.461578
10.128367	0.1	0.470221
10.130033	0.1	0.477374
10.131700	0.1	0.481606
10.133367	0.1	0.481606
10.135033	0.1	0.477135
10.136700	0.1	0.469804
10.138367	0.1	0.461698
10.140033	0.1	0.454426
10.141700	0.1	0.448823
10.143367	0.1	0.445545
10.145033	0.1	0.444829
10.146700	0.1	0.446260
10.148367	0.1	0.449061
10.150033	0.1	0.452280
10.151700	0.1	0.455916
10.153367	0.1	0.460327
10.155033	0.1	0.464678
10.156700	0.1	0.467002
10.158367	0.1	0.466168
10.160033	0.1	0.462592
10.161700	0.1	0.457943
10.163367	0.1	0.454426
10.165033	0.1	0.453055
10.166700	0.1	0.453472
10.168367	0.1	0.455081
10.170033	0.1	0.457108
10.171700	0.1	0.458837
10.173367	0.1	0.460386
10.175033	0.1	0.462234
10.176700	0.1	0.464201
10.178367	0.1	0.465572
10.180033	0.1	0.465453
10.181700	0.1	0.463128
10.183367	0.1	0.458956
10.185033	0.1	0.453889
10.186700	0.1	0.448883
10.188367	0.1	0.445008
10.190033	0.1	0.443280
10.191700	0.1	0.443637
10.193367	0.1	0.444472
10.195033	0.1	0.444233
10.196700	0.1	0.443041
10.198367	0.1	0.441730
10.200033	0.1	0.440180
10.201700	0.1	0.438094
10.203367	0.1	0.435710
10.205033	0.1	0.433564
10.206700	0.1	0.430822
10.208367	0.1	0.426888
10.210033	0.1	0.422716
10.211700	0.1	0.420272
10.213367	0.1	0.420809
10.215033	0.1	0.424683
10.216700	0.1	0.430703
10.218367	0.1	0.436246
10.220033	0.1	0.438929
10.221700	0.1	0.438809
10.223367	0.1	0.438333
10.225033	0.1	0.439823
10.226700	0.1	0.443101
10.228367	0.1	0.446141
10.230033	0.1	0.446796
10.231700	0.1	0.445128
10.233367	0.1	0.442863
10.235033	0.1	0.442028
10.236700	0.1	0.443578
10.238367	0.1	0.446498
10.240033	0.1	0.449121
10.241700	0.1	0.450432
10.243367	0.1	0.450671
10.245033	0.1	0.450075
10.246700	0.1	0.448346
10.248367	0.1	0.445902
10.250033	0.1	0.444293
10.251700	0.1	0.445485
10.253367	0.1	0.450194
10.255033	0.1	0.456870
10.256700	0.1	0.463247
10.258367	0.1	0.468016
10.260033	0.1	0.471473
10.261700	0.1	0.473440
10.263367	0.1	0.472367
10.265033	0.1	0.466585
10.266700	0.1	0.457108
10.268367	0.1	0.447750
10.270033	0.1	0.442445
10.271700	0.1	0.443041
10.273367	0.1	0.449061
10.275033	0.1	0.458062
10.276700	0.1	0.466347
10.278367	0.1	0.471234
10.280033	0.1	0.472546
10.281700	0.1	0.470996
10.283367	0.1	0.467241
10.285033	0.1	0.462115
10.286700	0.1	0.456989
10.288367	0.1	0.452459
10.290033	0.1	0.448287
10.291700	0.1	0.445128
10.293367	0.1	0.444531
10.295033	0.1	0.447214
10.296700	0.1	0.452459
10.298367	0.1	0.458539
10.300033	0.1	0.464320
10.301700	0.1	0.469506
10.303367	0.1	0.474036
10.305033	0.1	0.478566
10.306700	0.1	0.484526
10.308367	0.1	0.492513
10.310033	0.1	0.500739
10.311700	0.1	0.506878
10.313367	0.1	0.509739
10.315033	0.1	0.510156
10.316700	0.1	0.509262
10.318367	0.1	0.507772
10.320033	0.1	0.507355
10.321700	0.1	0.510395
10.323367	0.1	0.517309
10.325033	0.1	0.526011
10.326700	0.1	0.534236
10.328367	0.1	0.540793
10.330033	0.1	0.544906
10.331700	0.1	0.546694
10.333367	0.1	0.548720
10.335033	0.1	0.553608
10.336700	0.1	0.561297
10.338367	0.1	0.570476
10.340033	0.1	0.581324
10.341700	0.1	0.594974
10.343367	0.1	0.611067
10.345033	0.1	0.627399
10.346700	0.1	0.641167
10.348367	0.1	0.650942
10.350033	0.1	0.657499
10.351700	0.1	0.662148
10.353367	0.1	0.665963
10.355033	0.1	0.670731
10.356700	0.1	0.678182
10.358367	0.1	0.688195
10.360033	0.1	0.699699
10.361700	0.1	0.711739
10.363367	0.1	0.723660
10.365033	0.1	0.734687
10.366700	0.1	0.744820
10.368367	0.1	0.755847
10.370033	0.1	0.770688
10.371700	0.1	0.790715
10.373367	0.1	0.813842
10.375033	0.1	0.835896
10.376700	0.1	0.853896
10.378367	0.1	0.868321
10.380033	0.1	0.881732
10.381700	0.1	0.896454
10.383367	0.1	0.913322
10.385033	0.1	0.931561
10.386700	0.1	0.950038
10.388367	0.1	0.968158
10.390033	0.1	0.985920
10.391700	0.1	1.003623
10.393367	0.1	1.021683
10.395033	0.1	1.040459
10.396700	0.1	1.060605
10.398367	0.1	1.082659
10.400033	0.1	1.106680
10.401700	0.1	1.131773
10.403367	0.1	1.156032
10.405033	0.1	1.178324
10.406700	0.1	1.199544
10.408367	0.1	1.222134
10.410033	0.1	1.248121
10.411700	0.1	1.277924
10.413367	0.1	1.310349
10.415033	0.1	1.343906
10.416700	0.1	1.377106
10.418367	0.1	1.409113
10.420033	0.1	1.439273
10.421700	0.1	1.467705
10.423367	0.1	1.496315
10.425033	0.1	1.528025
10.426700	0.1	1.563549
10.428367	0.1	1.600623
10.430033	0.1	1.636863
10.431700	0.1	1.671732
10.433367	0.1	1.706004
10.435033	0.1	1.741648
10.436700	0.1	1.780272
10.438367	0.1	1.821220
10.440033	0.1	1.862586
10.441700	0.1	1.902282
10.443367	0.1	1.938999
10.445033	0.1	1.972914
10.446700	0.1	2.004922
10.448367	0.1	2.036214
10.450033	0.1	2.067745
10.451700	0.1	2.100289
10.453367	0.1	2.134204
10.455033	0.1	2.169907
10.456700	0.1	2.205670
10.458367	0.1	2.237797
10.460033	0.1	2.263785
10.461700	0.1	2.284408
10.463367	0.1	2.302706
10.465033	0.1	2.322078
10.466700	0.1	2.344132
10.468367	0.1	2.367914
10.470033	0.1	2.390921
10.471700	0.1	2.411962
10.473367	0.1	2.431274
10.475033	0.1	2.449215
10.476700	0.1	2.466381
10.478367	0.1	2.482772
10.480033	0.1	2.496779
10.481700	0.1	2.507091
10.483367	0.1	2.515197
10.485033	0.1	2.523959
10.486700	0.1	2.535105
10.488367	0.1	2.548874
10.490033	0.1	2.564669
10.491700	0.1	2.581716
10.493367	0.1	2.598405
10.495033	0.1	2.612412
10.496700	0.1	2.622545
10.498367	0.1	2.629519
10.500033	0.1	2.634585
10.501700	0.1	2.638400
10.503367	0.1	2.641142
10.505033	0.1	2.642632
10.506700	0.1	2.642811
10.508367	0.1	2.641797
10.510033	0.1	2.638519
10.511700	0.1	2.631605
10.513367	0.1	2.622187
10.515033	0.1	2.613247
10.516700	0.1	2.607763
10.518367	0.1	2.608717
10.520033	0.1	2.617061
10.521700	0.1	2.629340
10.523367	0.1	2.639949
10.525033	0.1	2.645254
10.526700	0.1	2.645672
10.528367	0.1	2.643287
10.530033	0.1	2.639353
10.531700	0.1	2.634943
10.533367	0.1	2.631426
10.535033	0.1	2.629936
10.536700	0.1	2.629757
10.538367	0.1	2.629817
10.540033	0.1	2.629757
10.541700	0.1	2.629996
10.543367	0.1	2.631009
10.545033	0.1	2.633393
10.546700	0.1	2.636314
10.548367	0.1	2.638102
10.550033	0.1	2.638340
10.551700	0.1	2.638221
10.553367	0.1	2.638698
10.555033	0.1	2.639949
10.556700	0.1	2.641559
10.558367	0.1	2.643526
10.560033	0.1	2.646148
10.561700	0.1	2.648771
10.563367	0.1	2.650201
10.565033	0.1	2.649844
10.566700	0.1	2.648533
10.568367	0.1	2.646506
10.570033	0.1	2.644479
10.571700	0.1	2.643764
10.573367	0.1	2.644599
10.575033	0.1	2.645791
10.576700	0.1	2.645791
10.578367	0.1	2.644122
10.580033	0.1	2.642572
10.581700	0.1	2.642870
10.583367	0.1	2.645791
10.585033	0.1	2.651274
10.586700	0.1	2.658248
10.588367	0.1	2.664507
10.590033	0.1	2.669037
10.591700	0.1	2.672792
10.593367	0.1	2.676666
10.595033	0.1	2.679765
10.596700	0.1	2.680421
10.598367	0.1	2.678991
10.600033	0.1	2.677798
10.601700	0.1	2.679706
10.603367	0.1	2.686203
10.605033	0.1	2.695084
10.606700	0.1	2.701938
10.608367	0.1	2.704144
10.610033	0.1	2.701879
10.611700	0.1	2.697110
10.613367	0.1	2.691567
10.615033	0.1	2.686560
10.616700	0.1	2.683222
10.618367	0.1	2.681673
10.620033	0.1	2.681613
10.621700	0.1	2.683222
10.623367	0.1	2.687216
10.625033	0.1	2.692580
10.626700	0.1	2.697051
10.628367	0.1	2.698541
10.630033	0.1	2.696693
10.631700	0.1	2.692342
10.633367	0.1	2.687514
10.635033	0.1	2.684713
10.636700	0.1	2.685249
10.638367	0.1	2.687514
10.640033	0.1	2.688348
10.641700	0.1	2.685666
10.643367	0.1	2.679348
10.645033	0.1	2.669990
10.646700	0.1	2.658785
10.648367	0.1	2.647817
10.650033	0.1	2.638996
10.651700	0.1	2.633333
10.653367	0.1	2.629876
10.655033	0.1	2.626181
10.656700	0.1	2.620280
10.658367	0.1	2.611816
10.660033	0.1	2.602637
10.661700	0.1	2.594769
10.663367	0.1	2.587974
10.665033	0.1	2.580583
10.666700	0.1	2.573013
10.668367	0.1	2.566159
10.670033	0.1	2.558232
10.671700	0.1	2.546907
10.673367	0.1	2.532482
10.675033	0.1	2.517641
10.676700	0.1	2.503872
10.678367	0.1	2.490401
10.680033	0.1	2.476156
10.681700	0.1	2.461016
10.683367	0.1	2.444863
10.685033	0.1	2.427399
10.686700	0.1	2.408445
10.688367	0.1	2.388597
10.690033	0.1	2.368271
10.691700	0.1	2.347052
10.693367	0.1	2.324402
10.695033	0.1	2.300799
10.696700	0.1	2.277374
10.698367	0.1	2.254427
10.700033	0.1	2.231419
10.701700	0.1	2.207697
10.703367	0.1	2.182901
10.705033	0.1	2.156973
10.706700	0.1	2.130151
10.708367	0.1	2.102971
10.710033	0.1	2.076328
10.711700	0.1	2.051413
10.713367	0.1	2.028525
10.715033	0.1	2.006889
10.716700	0.1	1.985073
10.718367	0.1	1.961708
10.720033	0.1	1.935363
10.721700	0.1	1.904965
10.723367	0.1	1.871169
10.725033	0.1	1.836240
10.726700	0.1	1.801550
10.728367	0.1	1.767159
10.730033	0.1	1.733244
10.731700	0.1	1.700938
10.733367	0.1	1.670301
10.735033	0.1	1.639903
10.736700	0.1	1.608610
10.738367	0.1	1.577556
10.740033	0.1	1.548112
10.741700	0.1	1.520753
10.743367	0.1	1.495183
10.745033	0.1	1.470745
10.746700	0.1	1.446784
10.748367	0.1	1.421511
10.750033	0.1	1.392663
10.751700	0.1	1.359940
10.753367	0.1	1.326382
10.755033	0.1	1.295328
10.756700	0.1	1.267850
10.758367	0.1	1.243413
10.760033	0.1	1.221597
10.761700	0.1	1.201570
10.763367	0.1	1.182139
10.765033	0.1	1.162052
10.766700	0.1	1.140475
10.768367	0.1	1.117706
10.770033	0.1	1.094341
10.771700	0.1	1.070917
10.773367	0.1	1.047671
10.775033	0.1	1.024902
10.776700	0.1	1.002669
10.778367	0.1	0.981927
10.780033	0.1	0.964344
10.781700	0.1	0.950456
10.783367	0.1	0.937462
10.785033	0.1	0.922084
10.786700	0.1	0.903785
10.788367	0.1	0.884771
10.790033	0.1	0.867903
10.791700	0.1	0.854254
10.793367	0.1	0.842869
10.795033	0.1	0.832200
10.796700	0.1	0.821769
10.798367	0.1	0.811040
10.800033	0.1	0.800312
10.801700	0.1	0.791013
10.803367	0.1	0.784576
10.805033	0.1	0.780225
10.806700	0.1	0.775039
10.808367	0.1	0.766456
10.810033	0.1	0.753641
10.811700	0.1	0.737727
10.813367	0.1	0.721574
10.815033	0.1	0.708342
10.816700	0.1	0.699043
10.818367	0.1	0.693142
10.820033	0.1	0.689924
10.821700	0.1	0.687778
10.823367	0.1	0.684321
10.825033	0.1	0.678301
10.826700	0.1	0.670552
10.828367	0.1	0.661850
10.830033	0.1	0.652313
10.831700	0.1	0.643313
10.833367	0.1	0.637591
10.835033	0.1	0.636518
10.836700	0.1	0.638604
10.838367	0.1	0.639856
10.840033	0.1	0.636220
10.841700	0.1	0.626922
10.843367	0.1	0.614703
10.845033	0.1	0.603974
10.846700	0.1	0.597358
10.848367	0.1	0.595093
10.850033	0.1	0.596285
10.851700	0.1	0.600278
10.853367	0.1	0.605166
10.855033	0.1	0.607431
10.856700	0.1	0.603616
10.858367	0.1	0.593960
10.860033	0.1	0.582933
10.861700	0.1	0.575244
10.863367	0.1	0.572085
10.865033	0.1	0.571609
10.866700	0.1	0.571787
10.868367	0.1	0.571847
10.870033	0.1	0.571787
10.871700	0.1	0.572622
10.873367	0.1	0.575304
10.875033	0.1	0.579834
10.876700	0.1	0.585198
10.878367	0.1	0.589430
10.880033	0.1	0.591636
10.881700	0.1	0.591874
10.883367	0.1	0.589967
10.885033	0.1	0.585377
10.886700	0.1	0.579000
10.888367	0.1	0.572264
10.890033	0.1	0.564814
10.891700	0.1	0.555813
10.893367	0.1	0.546515
10.895033	0.1	0.539482
10.896700	0.1	0.535846
10.898367	0.1	0.534892
10.900033	0.1	0.535131
10.901700	0.1	0.534177
10.903367	0.1	0.530660
10.905033	0.1	0.526011
10.906700	0.1	0.523269
10.908367	0.1	0.523567
10.910033	0.1	0.525951
10.911700	0.1	0.529289
10.913367	0.1	0.532866
10.915033	0.1	0.536144
10.916700	0.1	0.538409
10.918367	0.1	0.539899
10.920033	0.1	0.540614
10.921700	0.1	0.541031
10.923367	0.1	0.542402
10.925033	0.1	0.545681
10.926700	0.1	0.549793
10.928367	0.1	0.552714
10.930033	0.1	0.553131
10.931700	0.1	0.551045
10.933367	0.1	0.546694
10.935033	0.1	0.541449
10.936700	0.1	0.537455
10.938367	0.1	0.535607
10.940033	0.1	0.534833
10.941700	0.1	0.534177
10.943367	0.1	0.533581
10.945033	0.1	0.532925
10.946700	0.1	0.531912
10.948367	0.1	0.532031
10.950033	0.1	0.535667
10.951700	0.1	0.542939
10.953367	0.1	0.549912
10.955033	0.1	0.551879
10.956700	0.1	0.548065
10.958367	0.1	0.541210
10.960033	0.1	0.534952
10.961700	0.1	0.531495
10.963367	0.1	0.530899
10.965033	0.1	0.531614
10.966700	0.1	0.531614
10.968367	0.1	0.529826
10.970033	0.1	0.526369
10.971700	0.1	0.522614
10.973367	0.1	0.519812
10.975033	0.1	0.517607
10.976700	0.1	0.515521
10.978367	0.1	0.514269
10.980033	0.1	0.514746
10.981700	0.1	0.515819
10.983367	0.1	0.515521
10.985033	0.1	0.513077
10.986700	0.1	0.509560
10.988367	0.1	0.506580
10.990033	0.1	0.504971
10.991700	0.1	0.504434
10.993367	0.1	0.504673
10.995033	0.1	0.505805
10.996700	0.1	0.507653
10.998367	0.1	0.509739
11.000033	0.1	0.511587
11.001700	0.1	0.512958
11.003367	0.1	0.513434
11.005033	0.1	0.512838
11.006700	0.1	0.511229
11.008367	0.1	0.509024
11.010033	0.1	0.506520
11.011700	0.1	0.503421
11.013367	0.1	0.498951
11.015033	0.1	0.492930
11.016700	0.1	0.485897
11.018367	0.1	0.478983
11.020033	0.1	0.473857
11.021700	0.1	0.470996
11.023367	0.1	0.469327
11.025033	0.1	0.468254
11.026700	0.1	0.468254
11.028367	0.1	0.470102
11.030033	0.1	0.473976
11.031700	0.1	0.479937
11.033367	0.1	0.487208
11.035033	0.1	0.494421
11.036700	0.1	0.500798
11.038367	0.1	0.504673
11.040033	0.1	0.504017
11.041700	0.1	0.499427
11.043367	0.1	0.494361
11.045033	0.1	0.491738
11.046700	0.1	0.492036
11.048367	0.1	0.493944
11.050033	0.1	0.495553
11.051700	0.1	0.495434
11.053367	0.1	0.493348
11.055033	0.1	0.490069
11.056700	0.1	0.486493
11.058367	0.1	0.483573
11.060033	0.1	0.481963
11.061700	0.1	0.481010
11.063367	0.1	0.480533
11.065033	0.1	0.481188
11.066700	0.1	0.482857
11.068367	0.1	0.483334
11.070033	0.1	0.480294
11.071700	0.1	0.473857
11.073367	0.1	0.467479
11.075033	0.1	0.465095
11.076700	0.1	0.468254
11.078367	0.1	0.474751
11.080033	0.1	0.481904
11.081700	0.1	0.489056
11.083367	0.1	0.495613
11.085033	0.1	0.499070
11.086700	0.1	0.497639
11.088367	0.1	0.493169
11.090033	0.1	0.489175
11.091700	0.1	0.488043
11.093367	0.1	0.489473
11.095033	0.1	0.491858
11.096700	0.1	0.494182
11.098367	0.1	0.495315
11.100033	0.1	0.493467
11.101700	0.1	0.488460
11.103367	0.1	0.483513
11.105033	0.1	0.482500
11.106700	0.1	0.487208
11.108367	0.1	0.496328
11.110033	0.1	0.507057
11.111700	0.1	0.516593
11.113367	0.1	0.523090
11.115033	0.1	0.526428
11.116700	0.1	0.527978
11.118367	0.1	0.529408
11.120033	0.1	0.531316
11.121700	0.1	0.532925
11.123367	0.1	0.533283
11.125033	0.1	0.532031
11.126700	0.1	0.528812
11.128367	0.1	0.523508
11.130033	0.1	0.518024
11.131700	0.1	0.515103
11.133367	0.1	0.515461
11.135033	0.1	0.517130
11.136700	0.1	0.517428
11.138367	0.1	0.515342
11.140033	0.1	0.511646
11.141700	0.1	0.508249
11.143367	0.1	0.507653
11.145033	0.1	0.512838
11.146700	0.1	0.524044
11.148367	0.1	0.536680
11.150033	0.1	0.545621
11.151700	0.1	0.549793
11.153367	0.1	0.549912
11.155033	0.1	0.546217
11.156700	0.1	0.539482
11.158367	0.1	0.532448
11.160033	0.1	0.528455
11.161700	0.1	0.528872
11.163367	0.1	0.532329
11.165033	0.1	0.535727
11.166700	0.1	0.537038
11.168367	0.1	0.536025
11.170033	0.1	0.533462
11.171700	0.1	0.530303
11.173367	0.1	0.528276
11.175033	0.1	0.529647
11.176700	0.1	0.535786
11.178367	0.1	0.545025
11.180033	0.1	0.554681
11.181700	0.1	0.562608
11.183367	0.1	0.566900
11.185033	0.1	0.566006
11.186700	0.1	0.560343
11.188367	0.1	0.552714
11.190033	0.1	0.546634
11.191700	0.1	0.543535
11.193367	0.1	0.542164
11.195033	0.1	0.540733
11.196700	0.1	0.539303
11.198367	0.1	0.539601
11.200033	0.1	0.542700
11.201700	0.1	0.547886
11.203367	0.1	0.553429
11.205033	0.1	0.558138
11.206700	0.1	0.561893
11.208367	0.1	0.565171
11.210033	0.1	0.569463
11.211700	0.1	0.576735
11.213367	0.1	0.586748
11.215033	0.1	0.597060
11.216700	0.1	0.604987
11.218367	0.1	0.609875
11.220033	0.1	0.612438
11.221700	0.1	0.612855
11.223367	0.1	0.610709
11.225033	0.1	0.606120
11.226700	0.1	0.600994
11.228367	0.1	0.597477
11.230033	0.1	0.595868
11.231700	0.1	0.596464
11.233367	0.1	0.600100
11.235033	0.1	0.606477
11.236700	0.1	0.613809
11.238367	0.1	0.620544
11.240033	0.1	0.626028
11.241700	0.1	0.630200
11.243367	0.1	0.633955
11.245033	0.1	0.638247
11.246700	0.1	0.642836
11.248367	0.1	0.646293
11.250033	0.1	0.647306
11.251700	0.1	0.645638
11.253367	0.1	0.641286
11.255033	0.1	0.635326
11.256700	0.1	0.630319
11.258367	0.1	0.628114
11.260033	0.1	0.628412
11.261700	0.1	0.630081
11.263367	0.1	0.633359
11.265033	0.1	0.637949
11.266700	0.1	0.642240
11.268367	0.1	0.644267
11.270033	0.1	0.643432
11.271700	0.1	0.641286
11.273367	0.1	0.639617
11.275033	0.1	0.639379
11.276700	0.1	0.640094
11.278367	0.1	0.640988
11.280033	0.1	0.641942
11.281700	0.1	0.643313
11.283367	0.1	0.644922
11.285033	0.1	0.646055
11.286700	0.1	0.646651
11.288367	0.1	0.647843
11.290033	0.1	0.650764
11.291700	0.1	0.654817
11.293367	0.1	0.657797
11.295033	0.1	0.658512
11.296700	0.1	0.657618
11.298367	0.1	0.656307
11.300033	0.1	0.654876
11.301700	0.1	0.653565
11.303367	0.1	0.653625
11.305033	0.1	0.656247
11.306700	0.1	0.660121
11.308367	0.1	0.662446
11.310033	0.1	0.663102
11.311700	0.1	0.663757
11.313367	0.1	0.665009
11.315033	0.1	0.665128
11.316700	0.1	0.663400
11.318367	0.1	0.661135
11.320033	0.1	0.659108
11.321700	0.1	0.656843
11.323367	0.1	0.654578
11.325033	0.1	0.653505
11.326700	0.1	0.654638
11.328367	0.1	0.657439
11.330033	0.1	0.660002
11.331700	0.1	0.660420
11.333367	0.1	0.658393
11.335033	0.1	0.655472
11.336700	0.1	0.653327
11.338367	0.1	0.652611
11.340033	0.1	0.653863
11.341700	0.1	0.657678
11.343367	0.1	0.663042
11.345033	0.1	0.667155
11.346700	0.1	0.668407
11.348367	0.1	0.668109
11.350033	0.1	0.668407
11.351700	0.1	0.669301
11.353367	0.1	0.669956
11.355033	0.1	0.670791
11.356700	0.1	0.672698
11.358367	0.1	0.675678
11.360033	0.1	0.679314
11.361700	0.1	0.684202
11.363367	0.1	0.690222
11.365033	0.1	0.695705
11.366700	0.1	0.698268
11.368367	0.1	0.697136
11.370033	0.1	0.693440
11.371700	0.1	0.688911
11.373367	0.1	0.683785
11.375033	0.1	0.677586
11.376700	0.1	0.671327
11.378367	0.1	0.667214
11.380033	0.1	0.665963
11.381700	0.1	0.666440
11.383367	0.1	0.667512
11.385033	0.1	0.668466
11.386700	0.1	0.668585
11.388367	0.1	0.667632
11.390033	0.1	0.666022
11.391700	0.1	0.664532
11.393367	0.1	0.663281
11.395033	0.1	0.661433
11.396700	0.1	0.658572
11.398367	0.1	0.654221
11.400033	0.1	0.648916
11.401700	0.1	0.643253
11.403367	0.1	0.638247
11.405033	0.1	0.635445
11.406700	0.1	0.636935
11.408367	0.1	0.642955
11.410033	0.1	0.651538
11.411700	0.1	0.659883
11.413367	0.1	0.665486
11.415033	0.1	0.667274
11.416700	0.1	0.665069
11.418367	0.1	0.660062
11.420033	0.1	0.654697
11.421700	0.1	0.651896
11.423367	0.1	0.652969
11.425033	0.1	0.656068
11.426700	0.1	0.657499
11.428367	0.1	0.654995
11.430033	0.1	0.649393
11.431700	0.1	0.642717
11.433367	0.1	0.636101
11.435033	0.1	0.630558
11.436700	0.1	0.627577
11.438367	0.1	0.626922
11.440033	0.1	0.626147
11.441700	0.1	0.623763
11.443367	0.1	0.620544
11.445033	0.1	0.617743
11.446700	0.1	0.615239
11.448367	0.1	0.612497
11.450033	0.1	0.609279
11.451700	0.1	0.606537
11.453367	0.1	0.605643
11.455033	0.1	0.606775
11.456700	0.1	0.608504
11.458367	0.1	0.608623
11.460033	0.1	0.604987
11.461700	0.1	0.597417
11.463367	0.1	0.588179
11.465033	0.1	0.580549
11.466700	0.1	0.576913
11.468367	0.1	0.576437
11.470033	0.1	0.576317
11.471700	0.1	0.574827
11.473367	0.1	0.573099
11.475033	0.1	0.572503
11.476700	0.1	0.571966
11.478367	0.1	0.569880
11.480033	0.1	0.566542
11.481700	0.1	0.563562
11.483367	0.1	0.561118
11.485033	0.1	0.557542
11.486700	0.1	0.551701
11.488367	0.1	0.544071
11.490033	0.1	0.536084
11.491700	0.1	0.528395
11.493367	0.1	0.521600
11.495033	0.1	0.517070
11.496700	0.1	0.515223
11.498367	0.1	0.515044
11.500033	0.1	0.515223
11.501700	0.1	0.514925
11.503367	0.1	0.513494
11.505033	0.1	0.509918
11.506700	0.1	0.503480
11.508367	0.1	0.496089
11.510033	0.1	0.492036
11.511700	0.1	0.493526
11.513367	0.1	0.498593
11.515033	0.1	0.502825
11.516700	0.1	0.502706
11.518367	0.1	0.496805
11.520033	0.1	0.485778
11.521700	0.1	0.473022
11.523367	0.1	0.463367
11.525033	0.1	0.459194
11.526700	0.1	0.458658
11.528367	0.1	0.459075
11.530033	0.1	0.459552
11.531700	0.1	0.460327
11.533367	0.1	0.461280
11.535033	0.1	0.462592
11.536700	0.1	0.463963
11.538367	0.1	0.464499
11.540033	0.1	0.463545
11.541700	0.1	0.460267
11.543367	0.1	0.453711
11.545033	0.1	0.444591
11.546700	0.1	0.436723
11.548367	0.1	0.433981
11.550033	0.1	0.436485
11.551700	0.1	0.441372
11.553367	0.1	0.445426
11.555033	0.1	0.446439
11.556700	0.1	0.443995
11.558367	0.1	0.439286
11.560033	0.1	0.434637
11.561700	0.1	0.431836
11.563367	0.1	0.431418
11.565033	0.1	0.432730
11.566700	0.1	0.435174
11.568367	0.1	0.437915
11.570033	0.1	0.439048
11.571700	0.1	0.436544
11.573367	0.1	0.430763
11.575033	0.1	0.424027
11.576700	0.1	0.417829
11.578367	0.1	0.411451
11.580033	0.1	0.404418
11.581700	0.1	0.397623
11.583367	0.1	0.392139
11.585033	0.1	0.389099
11.586700	0.1	0.390649
11.588367	0.1	0.398099
11.590033	0.1	0.409603
11.591700	0.1	0.420988
11.593367	0.1	0.428379
11.595033	0.1	0.430167
11.596700	0.1	0.427663
11.598367	0.1	0.423670
11.600033	0.1	0.420332
11.601700	0.1	0.418723
11.603367	0.1	0.419378
11.605033	0.1	0.421882
11.606700	0.1	0.424922
11.608367	0.1	0.426769
11.610033	0.1	0.425994
11.611700	0.1	0.422657
11.613367	0.1	0.418246
11.615033	0.1	0.414670
11.616700	0.1	0.412405
11.618367	0.1	0.410140
11.620033	0.1	0.406861
11.621700	0.1	0.403345
11.623367	0.1	0.400782
11.625033	0.1	0.398934
11.626700	0.1	0.397563
11.628367	0.1	0.397921
11.630033	0.1	0.401080
11.631700	0.1	0.406265
11.633367	0.1	0.411510
11.635033	0.1	0.414729
11.636700	0.1	0.414133
11.638367	0.1	0.408530
11.640033	0.1	0.399470
11.641700	0.1	0.391603
11.643367	0.1	0.389278
11.645033	0.1	0.394464
11.646700	0.1	0.406265
11.648367	0.1	0.421524
11.650033	0.1	0.435174
11.651700	0.1	0.442565
11.653367	0.1	0.442565
11.655033	0.1	0.437379
11.656700	0.1	0.429928
11.658367	0.1	0.421822
11.660033	0.1	0.413775
11.661700	0.1	0.407040
11.663367	0.1	0.402927
11.665033	0.1	0.401735
11.666700	0.1	0.402153
11.668367	0.1	0.403225
11.670033	0.1	0.404894
11.671700	0.1	0.407338
11.673367	0.1	0.410140
11.675033	0.1	0.412405
11.676700	0.1	0.413775
11.678367	0.1	0.414729
11.680033	0.1	0.415564
11.681700	0.1	0.416160
11.683367	0.1	0.417173
11.685033	0.1	0.419676
11.686700	0.1	0.422835
11.688367	0.1	0.424683
11.690033	0.1	0.423312
11.691700	0.1	0.418603
11.693367	0.1	0.412345
11.695033	0.1	0.406981
11.696700	0.1	0.404060
11.698367	0.1	0.404835
11.700033	0.1	0.410020
11.701700	0.1	0.417531
11.703367	0.1	0.423491
11.705033	0.1	0.426173
11.706700	0.1	0.426471
11.708367	0.1	0.425458
11.710033	0.1	0.422120
11.711700	0.1	0.415146
11.713367	0.1	0.406027
11.715033	0.1	0.398517
11.716700	0.1	0.394821
11.718367	0.1	0.394523
11.720033	0.1	0.397086
11.721700	0.1	0.401437
11.723367	0.1	0.405371
11.725033	0.1	0.406981
11.726700	0.1	0.406921
11.728367	0.1	0.407040
11.730033	0.1	0.407875
11.731700	0.1	0.408471
11.733367	0.1	0.407934
11.735033	0.1	0.406384
11.736700	0.1	0.404775
11.738367	0.1	0.404120
11.740033	0.1	0.404477
11.741700	0.1	0.405371
11.743367	0.1	0.406623
11.745033	0.1	0.408113
11.746700	0.1	0.410140
11.748367	0.1	0.412464
11.750033	0.1	0.414014
11.751700	0.1	0.414193
11.753367	0.1	0.413179
11.755033	0.1	0.411391
11.756700	0.1	0.409126
11.758367	0.1	0.406384
11.760033	0.1	0.403166
11.761700	0.1	0.400305
11.763367	0.1	0.399292
11.765033	0.1	0.401378
11.766700	0.1	0.407159
11.768367	0.1	0.415087
11.770033	0.1	0.421584
11.771700	0.1	0.423968
11.773367	0.1	0.422835
11.775033	0.1	0.420809
11.776700	0.1	0.418484
11.778367	0.1	0.414431
11.780033	0.1	0.408649
11.781700	0.1	0.403285
11.783367	0.1	0.399649
11.785033	0.1	0.397205
11.786700	0.1	0.395536
11.788367	0.1	0.395238
11.790033	0.1	0.397086
11.791700	0.1	0.400782
11.793367	0.1	0.405669
11.795033	0.1	0.411153
11.796700	0.1	0.416935
11.798367	0.1	0.422239
11.800033	0.1	0.425994
11.801700	0.1	0.427961
11.803367	0.1	0.428259
11.805033	0.1	0.426769
11.806700	0.1	0.423551
11.808367	0.1	0.419259
11.810033	0.1	0.415266
11.811700	0.1	0.413120
11.813367	0.1	0.412703
11.815033	0.1	0.411928
11.816700	0.1	0.409782
11.818367	0.1	0.406921
11.820033	0.1	0.404358
11.821700	0.1	0.402808
11.823367	0.1	0.401974
11.825033	0.1	0.400066
11.826700	0.1	0.396967
11.828367	0.1	0.394702
11.830033	0.1	0.395119
11.831700	0.1	0.398099
11.833367	0.1	0.402570
11.835033	0.1	0.407517
11.836700	0.1	0.412107
11.838367	0.1	0.415325
11.840033	0.1	0.416219
11.841700	0.1	0.414431
11.843367	0.1	0.409782
11.845033	0.1	0.403404
11.846700	0.1	0.398040
11.848367	0.1	0.396609
11.850033	0.1	0.399768
11.851700	0.1	0.405371
11.853367	0.1	0.410795
11.855033	0.1	0.415325
11.856700	0.1	0.419736
11.858367	0.1	0.423908
11.860033	0.1	0.426233
11.861700	0.1	0.425160
11.863367	0.1	0.421166
11.865033	0.1	0.416636
11.866700	0.1	0.413597
11.868367	0.1	0.412464
11.870033	0.1	0.412524
11.871700	0.1	0.413299
11.873367	0.1	0.414372
11.875033	0.1	0.414491
11.876700	0.1	0.412285
11.878367	0.1	0.408828
11.880033	0.1	0.407517
11.881700	0.1	0.409961
11.883367	0.1	0.414491
11.885033	0.1	0.419080
11.886700	0.1	0.422955
11.888367	0.1	0.426590
11.890033	0.1	0.430465
11.891700	0.1	0.434279
11.893367	0.1	0.436664
11.895033	0.1	0.436962
11.896700	0.1	0.436723
11.898367	0.1	0.438094
11.900033	0.1	0.441372
11.901700	0.1	0.445545
11.903367	0.1	0.449896
11.905033	0.1	0.454128
11.906700	0.1	0.457764
11.908367	0.1	0.459671
11.910033	0.1	0.458837
11.911700	0.1	0.456631
11.913367	0.1	0.455618
11.915033	0.1	0.455976
11.916700	0.1	0.455558
11.918367	0.1	0.453293
11.920033	0.1	0.449777
11.921700	0.1	0.446379
11.923367	0.1	0.444055
11.925033	0.1	0.443101
11.926700	0.1	0.442803
11.928367	0.1	0.442684
11.930033	0.1	0.443935
11.931700	0.1	0.447989
11.933367	0.1	0.455201
11.935033	0.1	0.463545
11.936700	0.1	0.470102
11.938367	0.1	0.473082
11.940033	0.1	0.473022
11.941700	0.1	0.471413
11.943367	0.1	0.470638
11.945033	0.1	0.472963
11.946700	0.1	0.479996
11.948367	0.1	0.489771
11.950033	0.1	0.497401
11.951700	0.1	0.499487
11.953367	0.1	0.497282
11.955033	0.1	0.494361
11.956700	0.1	0.493705
11.958367	0.1	0.496984
11.960033	0.1	0.503659
11.961700	0.1	0.511110
11.963367	0.1	0.516593
11.965033	0.1	0.518978
11.966700	0.1	0.518322
11.968367	0.1	0.515282
11.970033	0.1	0.511706
11.971700	0.1	0.509679
11.973367	0.1	0.510395
11.975033	0.1	0.513434
11.976700	0.1	0.517070
11.978367	0.1	0.519455
11.980033	0.1	0.519753
11.981700	0.1	0.518382
11.983367	0.1	0.516534
11.985033	0.1	0.515580
11.986700	0.1	0.516176
11.988367	0.1	0.518441
11.990033	0.1	0.522792
11.991700	0.1	0.529051
11.993367	0.1	0.535548
11.995033	0.1	0.540137
11.996700	0.1	0.542462
11.998367	0.1	0.543475
12.000033	0.1	0.543952
12.001700	0.1	0.544429
12.003367	0.1	0.546038
12.005033	0.1	0.549257
12.006700	0.1	0.553250
12.008367	0.1	0.556231
12.010033	0.1	0.556886
12.011700	0.1	0.555933
12.013367	0.1	0.555933
12.015033	0.1	0.558257
12.016700	0.1	0.561655
12.018367	0.1	0.563741
12.020033	0.1	0.563741
12.021700	0.1	0.564039
12.023367	0.1	0.567675
12.025033	0.1	0.574470
12.026700	0.1	0.581026
12.028367	0.1	0.584900
12.030033	0.1	0.586391
12.031700	0.1	0.587761
12.033367	0.1	0.590682
12.035033	0.1	0.595152
12.036700	0.1	0.600219
12.038367	0.1	0.605047
12.040033	0.1	0.608742
12.041700	0.1	0.609875
12.043367	0.1	0.607610
12.045033	0.1	0.603437
12.046700	0.1	0.599802
12.048367	0.1	0.597835
12.050033	0.1	0.597239
12.051700	0.1	0.596821
12.053367	0.1	0.596285
12.055033	0.1	0.596583
12.056700	0.1	0.598252
12.058367	0.1	0.600874
12.060033	0.1	0.604689
12.061700	0.1	0.610948
12.063367	0.1	0.619233
12.065033	0.1	0.626802
12.066700	0.1	0.632167
12.068367	0.1	0.636578
12.070033	0.1	0.642300
12.071700	0.1	0.649452
12.073367	0.1	0.655413
12.075033	0.1	0.657976
12.076700	0.1	0.657380
12.078367	0.1	0.655532
12.080033	0.1	0.654876
12.081700	0.1	0.656426
12.083367	0.1	0.660420
12.085033	0.1	0.666440
12.086700	0.1	0.672579
12.088367	0.1	0.677228
12.090033	0.1	0.680149
12.091700	0.1	0.682354
12.093367	0.1	0.685573
12.095033	0.1	0.691176
12.096700	0.1	0.698507
12.098367	0.1	0.706196
12.100033	0.1	0.713229
12.101700	0.1	0.719130
12.103367	0.1	0.724375
12.105033	0.1	0.730395
12.106700	0.1	0.738084
12.108367	0.1	0.745773
12.110033	0.1	0.749707
12.111700	0.1	0.748098
12.113367	0.1	0.743806
12.115033	0.1	0.742257
12.116700	0.1	0.746608
12.118367	0.1	0.756085
12.120033	0.1	0.767648
12.121700	0.1	0.777841
12.123367	0.1	0.783861
12.125033	0.1	0.785708
12.126700	0.1	0.786364
12.128367	0.1	0.789225
12.130033	0.1	0.795603
12.131700	0.1	0.804067
12.133367	0.1	0.811994
12.135033	0.1	0.818014
12.136700	0.1	0.822604
12.138367	0.1	0.826478
12.140033	0.1	0.829577
12.141700	0.1	0.831962
12.143367	0.1	0.833809
12.145033	0.1	0.835121
12.146700	0.1	0.836551
12.148367	0.1	0.839651
12.150033	0.1	0.845075
12.151700	0.1	0.851810
12.153367	0.1	0.858069
12.155033	0.1	0.863016
12.156700	0.1	0.868201
12.158367	0.1	0.875354
12.160033	0.1	0.883877
12.161700	0.1	0.891447
12.163367	0.1	0.896573
12.165033	0.1	0.900209
12.166700	0.1	0.904322
12.168367	0.1	0.910461
12.170033	0.1	0.918031
12.171700	0.1	0.924528
12.173367	0.1	0.928938
12.175033	0.1	0.933170
12.176700	0.1	0.939250
12.178367	0.1	0.947177
12.180033	0.1	0.955701
12.181700	0.1	0.963628
12.183367	0.1	0.970185
12.185033	0.1	0.975668
12.186700	0.1	0.981331
12.188367	0.1	0.988364
12.190033	0.1	0.996947
12.191700	0.1	1.007974
12.193367	0.1	1.022220
12.195033	0.1	1.037955
12.196700	0.1	1.051962
12.198367	0.1	1.062214
12.200033	0.1	1.069844
12.201700	0.1	1.077116
12.203367	0.1	1.084983
12.205033	0.1	1.093090
12.206700	0.1	1.102090
12.208367	0.1	1.113534
12.210033	0.1	1.127482
12.211700	0.1	1.142085
12.213367	0.1	1.156151
12.215033	0.1	1.169682
12.216700	0.1	1.182377
12.218367	0.1	1.193583
12.220033	0.1	1.203299
12.221700	0.1	1.211524
12.223367	0.1	1.218021
12.225033	0.1	1.222670
12.226700	0.1	1.227200
12.228367	0.1	1.234353
12.230033	0.1	1.245856
12.231700	0.1	1.260877
12.233367	0.1	1.277983
12.235033	0.1	1.295090
12.236700	0.1	1.309633
12.238367	0.1	1.320362
12.240033	0.1	1.329362
12.241700	0.1	1.339972
12.243367	0.1	1.354158
12.245033	0.1	1.371741
12.246700	0.1	1.390874
12.248367	0.1	1.409650
12.250033	0.1	1.426876
12.251700	0.1	1.442850
12.253367	0.1	1.458407
12.255033	0.1	1.475275
12.256700	0.1	1.494169
12.258367	0.1	1.513183
12.260033	0.1	1.530171
12.261700	0.1	1.545489
12.263367	0.1	1.561046
12.265033	0.1	1.576960
12.266700	0.1	1.591921
12.268367	0.1	1.604498
12.270033	0.1	1.615405
12.271700	0.1	1.627028
12.273367	0.1	1.640856
12.275033	0.1	1.656652
12.276700	0.1	1.673937
12.278367	0.1	1.693368
12.280033	0.1	1.715362
12.281700	0.1	1.738310
12.283367	0.1	1.759470
12.285033	0.1	1.777887
12.286700	0.1	1.794815
12.288367	0.1	1.811802
12.290033	0.1	1.829445
12.291700	0.1	1.847267
12.293367	0.1	1.864553
12.295033	0.1	1.880944
12.296700	0.1	1.896918
12.298367	0.1	1.913905
12.300033	0.1	1.934052
12.301700	0.1	1.958192
12.303367	0.1	1.984239
12.305033	0.1	2.008617
12.306700	0.1	2.028823
12.308367	0.1	2.044857
12.310033	0.1	2.058506
12.311700	0.1	2.071858
12.313367	0.1	2.085745
12.315033	0.1	2.099931
12.316700	0.1	2.114892
12.318367	0.1	2.132058
12.320033	0.1	2.152681
12.321700	0.1	2.176345
12.323367	0.1	2.200484
12.325033	0.1	2.221763
12.326700	0.1	2.238214
12.328367	0.1	2.250254
12.330033	0.1	2.260327
12.331700	0.1	2.270222
12.333367	0.1	2.280116
12.335033	0.1	2.289117
12.336700	0.1	2.297044
12.338367	0.1	2.304673
12.340033	0.1	2.312839
12.341700	0.1	2.322436
12.343367	0.1	2.334058
12.345033	0.1	2.347529
12.346700	0.1	2.361477
12.348367	0.1	2.374411
12.350033	0.1	2.386570
12.351700	0.1	2.399504
12.353367	0.1	2.412975
12.355033	0.1	2.425432
12.356700	0.1	2.435684
12.358367	0.1	2.444208
12.360033	0.1	2.451539
12.361700	0.1	2.457440
12.363367	0.1	2.461493
12.365033	0.1	2.464593
12.366700	0.1	2.468884
12.368367	0.1	2.475977
12.370033	0.1	2.485097
12.371700	0.1	2.493978
12.373367	0.1	2.501309
12.375033	0.1	2.508104
12.376700	0.1	2.515733
12.378367	0.1	2.524197
12.380033	0.1	2.532482
12.381700	0.1	2.539098
12.383367	0.1	2.543152
12.385033	0.1	2.544940
12.386700	0.1	2.546251
12.388367	0.1	2.549291
12.390033	0.1	2.555609
12.391700	0.1	2.565026
12.393367	0.1	2.575159
12.395033	0.1	2.583087
12.396700	0.1	2.587855
12.398367	0.1	2.590776
12.400033	0.1	2.592564
12.401700	0.1	2.592623
12.403367	0.1	2.591372
12.405033	0.1	2.590776
12.406700	0.1	2.592266
12.408367	0.1	2.596021
12.410033	0.1	2.601147
12.411700	0.1	2.605498
12.413367	0.1	2.606750
12.415033	0.1	2.604842
12.416700	0.1	2.601028
12.418367	0.1	2.597571
12.420033	0.1	2.596915
12.421700	0.1	2.599776
12.423367	0.1	2.604127
12.425033	0.1	2.606809
12.426700	0.1	2.606452
12.428367	0.1	2.604008
12.430033	0.1	2.601624
12.431700	0.1	2.600730
12.433367	0.1	2.601624
12.435033	0.1	2.603769
12.436700	0.1	2.605677
12.438367	0.1	2.605379
12.440033	0.1	2.601862
12.441700	0.1	2.596080
12.443367	0.1	2.590776
12.445033	0.1	2.588451
12.446700	0.1	2.590478
12.448367	0.1	2.595842
12.450033	0.1	2.601087
12.451700	0.1	2.602875
12.453367	0.1	2.600551
12.455033	0.1	2.596498
12.456700	0.1	2.593041
12.458367	0.1	2.590180
12.460033	0.1	2.586425
12.461700	0.1	2.580345
12.463367	0.1	2.571941
12.465033	0.1	2.562344
12.466700	0.1	2.553106
12.468367	0.1	2.545238
12.470033	0.1	2.538741
12.471700	0.1	2.533078
12.473367	0.1	2.527237
12.475033	0.1	2.520383
12.476700	0.1	2.512455
12.478367	0.1	2.504230
12.480033	0.1	2.495945
12.481700	0.1	2.487064
12.483367	0.1	2.476871
12.485033	0.1	2.464891
12.486700	0.1	2.451122
12.488367	0.1	2.436519
12.490033	0.1	2.423048
12.491700	0.1	2.412856
12.493367	0.1	2.406061
12.495033	0.1	2.399922
12.496700	0.1	2.391279
12.498367	0.1	2.378166
12.500033	0.1	2.359629
12.501700	0.1	2.336502
12.503367	0.1	2.311230
12.505033	0.1	2.286613
12.506700	0.1	2.264798
12.508367	0.1	2.247155
12.510033	0.1	2.232432
12.511700	0.1	2.217591
12.513367	0.1	2.201140
12.515033	0.1	2.183974
12.516700	0.1	2.168358
12.518367	0.1	2.155602
12.520033	0.1	2.145112
12.521700	0.1	2.135456
12.523367	0.1	2.124846
12.525033	0.1	2.111375
12.526700	0.1	2.093732
12.528367	0.1	2.071858
12.530033	0.1	2.048254
12.531700	0.1	2.027035
12.533367	0.1	2.011061
12.535033	0.1	1.999855
12.536700	0.1	1.990438
12.538367	0.1	1.980186
12.540033	0.1	1.967907
12.541700	0.1	1.953006
12.543367	0.1	1.935125
12.545033	0.1	1.915097
12.546700	0.1	1.895905
12.548367	0.1	1.881123
12.550033	0.1	1.872063
12.551700	0.1	1.866460
12.553367	0.1	1.860440
12.555033	0.1	1.852214
12.556700	0.1	1.841605
12.558367	0.1	1.828730
12.560033	0.1	1.814604
12.561700	0.1	1.802087
12.563367	0.1	1.793146
12.565033	0.1	1.786709
12.566700	0.1	1.779974
12.568367	0.1	1.771689
12.570033	0.1	1.763225
12.571700	0.1	1.756787
12.573367	0.1	1.753152
12.575033	0.1	1.751483
12.576700	0.1	1.750708
12.578367	0.1	1.749218
12.580033	0.1	1.744688
12.581700	0.1	1.735985
12.583367	0.1	1.725257
12.585033	0.1	1.716256
12.586700	0.1	1.711249
12.588367	0.1	1.709998
12.590033	0.1	1.710355
12.591700	0.1	1.709819
12.593367	0.1	1.708031
12.595033	0.1	1.706064
12.596700	0.1	1.704812
12.598367	0.1	1.703620
12.600033	0.1	1.701594
12.601700	0.1	1.698256
12.603367	0.1	1.693964
12.605033	0.1	1.689077
12.606700	0.1	1.684010
12.608367	0.1	1.679361
12.610033	0.1	1.676083
12.611700	0.1	1.674295
12.613367	0.1	1.672208
12.615033	0.1	1.667321
12.616700	0.1	1.658976
12.618367	0.1	1.648903
12.620033	0.1	1.639605
12.621700	0.1	1.633465
12.623367	0.1	1.631260
12.625033	0.1	1.631081
12.626700	0.1	1.630187
12.628367	0.1	1.627743
12.630033	0.1	1.623929
12.631700	0.1	1.618207
12.633367	0.1	1.610339
12.635033	0.1	1.601637
12.636700	0.1	1.592934
12.638367	0.1	1.583278
12.640033	0.1	1.571119
12.641700	0.1	1.557410
12.643367	0.1	1.545847
12.645033	0.1	1.538873
12.646700	0.1	1.534224
12.648367	0.1	1.527310
12.650033	0.1	1.516461
12.651700	0.1	1.504183
12.653367	0.1	1.492977
12.655033	0.1	1.483321
12.656700	0.1	1.474023
12.658367	0.1	1.464307
12.660033	0.1	1.454949
12.661700	0.1	1.446962
12.663367	0.1	1.439869
12.665033	0.1	1.431465
12.666700	0.1	1.419604
12.668367	0.1	1.404822
12.670033	0.1	1.390994
12.671700	0.1	1.381993
12.673367	0.1	1.378238
12.675033	0.1	1.376450
12.676700	0.1	1.373470
12.678367	0.1	1.368761
12.680033	0.1	1.362562
12.681700	0.1	1.354873
12.683367	0.1	1.345515
12.685033	0.1	1.334250
12.686700	0.1	1.320899
12.688367	0.1	1.306057
12.690033	0.1	1.291335
12.691700	0.1	1.278222
12.693367	0.1	1.267433
12.695033	0.1	1.258195
12.696700	0.1	1.250207
12.698367	0.1	1.244307
12.700033	0.1	1.240730
12.701700	0.1	1.238227
12.703367	0.1	1.235664
12.705033	0.1	1.232505
12.706700	0.1	1.227379
12.708367	0.1	1.218736
12.710033	0.1	1.206637
12.711700	0.1	1.192808
12.713367	0.1	1.179218
12.715033	0.1	1.166999
12.716700	0.1	1.156211
12.718367	0.1	1.147330
12.720033	0.1	1.141071
12.721700	0.1	1.136363
12.723367	0.1	1.130283
12.725033	0.1	1.121521
12.726700	0.1	1.111686
12.728367	0.1	1.102567
12.730033	0.1	1.094639
12.731700	0.1	1.088083
12.733367	0.1	1.082957
12.735033	0.1	1.078844
12.736700	0.1	1.074195
12.738367	0.1	1.067281
12.740033	0.1	1.057804
12.741700	0.1	1.047790
12.743367	0.1	1.039326
12.745033	0.1	1.033247
12.746700	0.1	1.027584
12.748367	0.1	1.019180
12.750033	0.1	1.007438
12.751700	0.1	0.995815
12.753367	0.1	0.987709
12.755033	0.1	0.983417
12.756700	0.1	0.981331
12.758367	0.1	0.979900
12.760033	0.1	0.977993
12.761700	0.1	0.973582
12.763367	0.1	0.965059
12.765033	0.1	0.952661
12.766700	0.1	0.939071
12.768367	0.1	0.926495
12.770033	0.1	0.915289
12.771700	0.1	0.904977
12.773367	0.1	0.896275
12.775033	0.1	0.889421
12.776700	0.1	0.883341
12.778367	0.1	0.877202
12.780033	0.1	0.871420
12.781700	0.1	0.866592
12.783367	0.1	0.862181
12.785033	0.1	0.857592
12.786700	0.1	0.854075
12.788367	0.1	0.853658
12.790033	0.1	0.855446
12.791700	0.1	0.855327
12.793367	0.1	0.850141
12.795033	0.1	0.840187
12.796700	0.1	0.828385
12.798367	0.1	0.817120
12.800033	0.1	0.807047
12.801700	0.1	0.798106
12.803367	0.1	0.790298
12.805033	0.1	0.784397
12.806700	0.1	0.781655
12.808367	0.1	0.782609
12.810033	0.1	0.786066
12.811700	0.1	0.789046
12.813367	0.1	0.788093
12.815033	0.1	0.781536
12.816700	0.1	0.771284
12.818367	0.1	0.761449
12.820033	0.1	0.754535
12.821700	0.1	0.750244
12.823367	0.1	0.747860
12.825033	0.1	0.747919
12.826700	0.1	0.750482
12.828367	0.1	0.753999
12.830033	0.1	0.756502
12.831700	0.1	0.756681
12.833367	0.1	0.754118
12.835033	0.1	0.749230
12.836700	0.1	0.742734
12.838367	0.1	0.735521
12.840033	0.1	0.729084
12.841700	0.1	0.724316
12.843367	0.1	0.720143
12.845033	0.1	0.714958
12.846700	0.1	0.709713
12.848367	0.1	0.707209
12.850033	0.1	0.708520
12.851700	0.1	0.711024
12.853367	0.1	0.711501
12.855033	0.1	0.709772
12.856700	0.1	0.707924
12.858367	0.1	0.707030
12.860033	0.1	0.707209
12.861700	0.1	0.708461
12.863367	0.1	0.710905
12.865033	0.1	0.713766
12.866700	0.1	0.716329
12.868367	0.1	0.718713
12.870033	0.1	0.721097
12.871700	0.1	0.723243
12.873367	0.1	0.725031
12.875033	0.1	0.726759
12.876700	0.1	0.728667
12.878367	0.1	0.730634
12.880033	0.1	0.731707
12.881700	0.1	0.731051
12.883367	0.1	0.728905
12.885033	0.1	0.725806
12.886700	0.1	0.721693
12.888367	0.1	0.716686
12.890033	0.1	0.712395
12.891700	0.1	0.710964
12.893367	0.1	0.713408
12.895033	0.1	0.718415
12.896700	0.1	0.722885
12.898367	0.1	0.725150
12.900033	0.1	0.725925
12.901700	0.1	0.726342
12.903367	0.1	0.726163
12.905033	0.1	0.725031
12.906700	0.1	0.722945
12.908367	0.1	0.720441
12.910033	0.1	0.718296
12.911700	0.1	0.717282
12.913367	0.1	0.717521
12.915033	0.1	0.718176
12.916700	0.1	0.717878
12.918367	0.1	0.716269
12.920033	0.1	0.715077
12.921700	0.1	0.716448
12.923367	0.1	0.720024
12.925033	0.1	0.723541
12.926700	0.1	0.726342
12.928367	0.1	0.729919
12.930033	0.1	0.734866
12.931700	0.1	0.740171
12.933367	0.1	0.744760
12.935033	0.1	0.748932
12.936700	0.1	0.753045
12.938367	0.1	0.756383
12.940033	0.1	0.757635
12.941700	0.1	0.756025
12.943367	0.1	0.751257
12.945033	0.1	0.744045
12.946700	0.1	0.736654
12.948367	0.1	0.732243
12.950033	0.1	0.732005
12.951700	0.1	0.733793
12.953367	0.1	0.734031
12.955033	0.1	0.730693
12.956700	0.1	0.724912
12.958367	0.1	0.720143
12.960033	0.1	0.719190
12.961700	0.1	0.722349
12.963367	0.1	0.727654
12.965033	0.1	0.732601
12.966700	0.1	0.736356
12.968367	0.1	0.739694
12.970033	0.1	0.742435
12.971700	0.1	0.743568
12.973367	0.1	0.742018
12.975033	0.1	0.738561
12.976700	0.1	0.735879
12.978367	0.1	0.736892
12.980033	0.1	0.740707
12.981700	0.1	0.743210
12.983367	0.1	0.742614
12.985033	0.1	0.740886
12.986700	0.1	0.740647
12.988367	0.1	0.742376
12.990033	0.1	0.744522
12.991700	0.1	0.744641
12.993367	0.1	0.742376
12.995033	0.1	0.740051
12.996700	0.1	0.739992
12.998367	0.1	0.741661
13.000033	0.1	0.742674
13.001700	0.1	0.741839
13.003367	0.1	0.739872
13.005033	0.1	0.739515
13.006700	0.1	0.742674
13.008367	0.1	0.748158
13.010033	0.1	0.752449
13.011700	0.1	0.753701
13.013367	0.1	0.753701
13.015033	0.1	0.756145
13.016700	0.1	0.761330
13.018367	0.1	0.765860
13.020033	0.1	0.766695
13.021700	0.1	0.764549
13.023367	0.1	0.762939
13.025033	0.1	0.764430
13.026700	0.1	0.767589
13.028367	0.1	0.769377
13.030033	0.1	0.768542
13.031700	0.1	0.766039
13.033367	0.1	0.763178
13.035033	0.1	0.760436
13.036700	0.1	0.758469
13.038367	0.1	0.758529
13.040033	0.1	0.761986
13.041700	0.1	0.768960
13.043367	0.1	0.777662
13.045033	0.1	0.785470
13.046700	0.1	0.790715
13.048367	0.1	0.793397
13.050033	0.1	0.794590
13.051700	0.1	0.795782
13.053367	0.1	0.798166
13.055033	0.1	0.802040
13.056700	0.1	0.807405
13.058367	0.1	0.813425
13.060033	0.1	0.818372
13.061700	0.1	0.821412
13.063367	0.1	0.823557
13.065033	0.1	0.826359
13.066700	0.1	0.830352
13.068367	0.1	0.834346
13.070033	0.1	0.836551
13.071700	0.1	0.836253
13.073367	0.1	0.834763
13.075033	0.1	0.834465
13.076700	0.1	0.836551
13.078367	0.1	0.841320
13.080033	0.1	0.849485
13.081700	0.1	0.861824
13.083367	0.1	0.877738
13.085033	0.1	0.893951
13.086700	0.1	0.905752
13.088367	0.1	0.910759
13.090033	0.1	0.910699
13.091700	0.1	0.909686
13.093367	0.1	0.912011
13.095033	0.1	0.919938
13.096700	0.1	0.931978
13.098367	0.1	0.944495
13.100033	0.1	0.954628
13.101700	0.1	0.961959
13.103367	0.1	0.967026
13.105033	0.1	0.970841
13.106700	0.1	0.975728
13.108367	0.1	0.983357
13.110033	0.1	0.993550
13.111700	0.1	1.005113
13.113367	0.1	1.016736
13.115033	0.1	1.027167
13.116700	0.1	1.036406
13.118367	0.1	1.045823
13.120033	0.1	1.056492
13.121700	0.1	1.067340
13.123367	0.1	1.076341
13.125033	0.1	1.082301
13.126700	0.1	1.086593
13.128367	0.1	1.092136
13.130033	0.1	1.101315
13.131700	0.1	1.114130
13.133367	0.1	1.128256
13.135033	0.1	1.141071
13.136700	0.1	1.150847
13.138367	0.1	1.156449
13.140033	0.1	1.157582
13.141700	0.1	1.155794
13.143367	0.1	1.154065
13.145033	0.1	1.155198
13.146700	0.1	1.159728
13.148367	0.1	1.166284
13.150033	0.1	1.173973
13.151700	0.1	1.182616
13.153367	0.1	1.191557
13.155033	0.1	1.199961
13.156700	0.1	1.207948
13.158367	0.1	1.216650
13.160033	0.1	1.227260
13.161700	0.1	1.239538
13.163367	0.1	1.250506
13.165033	0.1	1.256704
13.166700	0.1	1.257658
13.168367	0.1	1.255751
13.170033	0.1	1.253426
13.171700	0.1	1.252651
13.173367	0.1	1.254857
13.175033	0.1	1.260638
13.176700	0.1	1.269579
13.178367	0.1	1.279295
13.180033	0.1	1.286686
13.181700	0.1	1.289904
13.183367	0.1	1.289427
13.185033	0.1	1.287103
13.186700	0.1	1.285255
13.188367	0.1	1.285613
13.190033	0.1	1.288533
13.191700	0.1	1.292348
13.193367	0.1	1.294732
13.195033	0.1	1.294792
13.196700	0.1	1.293659
13.198367	0.1	1.293063
13.200033	0.1	1.293957
13.201700	0.1	1.294732
13.203367	0.1	1.292765
13.205033	0.1	1.287341
13.206700	0.1	1.280665
13.208367	0.1	1.276434
13.210033	0.1	1.276910
13.211700	0.1	1.281917
13.213367	0.1	1.288951
13.215033	0.1	1.294673
13.216700	0.1	1.297593
13.218367	0.1	1.299560
13.220033	0.1	1.303792
13.221700	0.1	1.311302
13.223367	0.1	1.320303
13.225033	0.1	1.329005
13.226700	0.1	1.336217
13.228367	0.1	1.340926
13.230033	0.1	1.343429
13.231700	0.1	1.346588
13.233367	0.1	1.353085
13.235033	0.1	1.362920
13.236700	0.1	1.374483
13.238367	0.1	1.386821
13.240033	0.1	1.399875
13.241700	0.1	1.413286
13.243367	0.1	1.426816
13.245033	0.1	1.440942
13.246700	0.1	1.456380
13.248367	0.1	1.474202
13.250033	0.1	1.494229
13.251700	0.1	1.514673
13.253367	0.1	1.533985
13.255033	0.1	1.552940
13.256700	0.1	1.574338
13.258367	0.1	1.601279
13.260033	0.1	1.634121
13.261700	0.1	1.670599
13.263367	0.1	1.707375
13.265033	0.1	1.743198
13.266700	0.1	1.779020
13.268367	0.1	1.816452
13.270033	0.1	1.856625
13.271700	0.1	1.900375
13.273367	0.1	1.948655
13.275033	0.1	2.001703
13.276700	0.1	2.059221
13.278367	0.1	2.119899
13.280033	0.1	2.182365
13.281700	0.1	2.246022
13.283367	0.1	2.312422
13.285033	0.1	2.382994
13.286700	0.1	2.457798
13.288367	0.1	2.536118
13.290033	0.1	2.618849
13.291700	0.1	2.707184
13.293367	0.1	2.800465
13.295033	0.1	2.896905
13.296700	0.1	2.995372
13.298367	0.1	3.096402
13.300033	0.1	3.201306
13.301700	0.1	3.310621
13.303367	0.1	3.423810
13.305033	0.1	3.541529
13.306700	0.1	3.666044
13.308367	0.1	3.798485
13.310033	0.1	3.937662
13.311700	0.1	4.082203
13.313367	0.1	4.231870
13.315033	0.1	4.386664
13.316700	0.1	4.545868
13.318367	0.1	4.708827
13.320033	0.1	4.875303
13.321700	0.1	5.045712
13.323367	0.1	5.222142
13.325033	0.1	5.407632
13.326700	0.1	5.604208
13.328367	0.1	5.810857
13.330033	0.1	6.024003
13.331700	0.1	6.240130
13.333367	0.1	6.459475
13.335033	0.1	6.685615
13.336700	0.1	6.922543
13.338367	0.1	7.171333
13.340033	0.1	7.430077
13.341700	0.1	7.696212
13.343367	0.1	7.967830
13.345033	0.1	8.242965
13.346700	0.1	8.520067
13.348367	0.1	8.801103
13.350033	0.1	9.090961
13.351700	0.1	9.394229
13.353367	0.1	9.712995
13.355033	0.1	10.044993
13.356700	0.1	10.384977
13.358367	0.1	10.729373
13.360033	0.1	11.079014
13.361700	0.1	11.437059
13.363367	0.1	11.806727
13.365033	0.1	12.189806
13.366700	0.1	12.586654
13.368367	0.1	12.995959
13.370033	0.1	13.415516
13.371700	0.1	13.843180
13.373367	0.1	14.279545
13.375033	0.1	14.726640
13.376700	0.1	15.185893
13.378367	0.1	15.657843
13.380033	0.1	16.143621
13.381700	0.1	16.645075
13.383367	0.1	17.163814
13.385033	0.1	17.699779
13.386700	0.1	18.252076
13.388367	0.1	18.820406
13.390033	0.1	19.404293
13.391700	0.1	20.002664
13.393367	0.1	20.613552
13.395033	0.1	21.235288
13.396700	0.1	21.868111
13.398367	0.1	22.513868
13.400033	0.1	23.174585
13.401700	0.1	23.850383
13.403367	0.1	24.540307
13.405033	0.1	25.244416
13.406700	0.1	25.963844
13.408367	0.1	26.697756
13.410033	0.1	27.442099
13.411700	0.1	28.192343
13.413367	0.1	28.946997
13.415033	0.1	29.707672
13.416700	0.1	30.476334
13.418367	0.1	31.254115
13.420033	0.1	32.039346
13.421700	0.1	32.827618
13.423367	0.1	33.614220
13.425033	0.1	34.397783
13.426700	0.1	35.179438
13.428367	0.1	35.958650
13.430033	0.1	36.732080
13.431700	0.1	37.497582
13.433367	0.1	38.256051
13.435033	0.1	39.008977
13.436700	0.1	39.755168
13.438367	0.1	40.491047
13.440033	0.1	41.212859
13.441700	0.1	41.918101
13.443367	0.1	42.605164
13.445033	0.1	43.273332
13.446700	0.1	43.922606
13.448367	0.1	44.552567
13.450033	0.1	45.161429
13.451700	0.1	45.747700
13.453367	0.1	46.310845
13.455033	0.1	46.850565
13.456700	0.1	47.365728
13.458367	0.1	47.854724
13.460033	0.1	48.318091
13.461700	0.1	48.757377
13.463367	0.1	49.173060
13.465033	0.1	49.563828
13.466700	0.1	49.928191
13.468367	0.1	50.265673
13.470033	0.1	50.577524
13.471700	0.1	50.865415
13.473367	0.1	51.129225
13.475033	0.1	51.367644
13.476700	0.1	51.581386
13.478367	0.1	51.774147
13.480033	0.1	51.949921
13.481700	0.1	52.108708
13.483367	0.1	52.247170
13.485033	0.1	52.362684
13.486700	0.1	52.454236
13.488367	0.1	52.521232
13.490033	0.1	52.565041
13.491700	0.1	52.589420
13.493367	0.1	52.597824
13.495033	0.1	52.591089
13.496700	0.1	52.567902
13.498367	0.1	52.526358
13.500033	0.1	52.465204
13.501700	0.1	52.384082
13.503367	0.1	52.282098
13.505033	0.1	52.158120
13.506700	0.1	52.012327
13.508367	0.1	51.846984
13.510033	0.1	51.665786
13.511700	0.1	51.472011
13.513367	0.1	51.266673
13.515033	0.1	51.047686
13.516700	0.1	50.812307
13.518367	0.1	50.557438
13.520033	0.1	50.279620
13.521700	0.1	49.976709
13.523367	0.1	49.649599
13.525033	0.1	49.300912
13.526700	0.1	48.931363
13.528367	0.1	48.540059
13.530033	0.1	48.126760
13.531700	0.1	47.691706
13.533367	0.1	47.235134
13.535033	0.1	46.756807
13.536700	0.1	46.256485
13.538367	0.1	45.734587
13.540033	0.1	45.192781
13.541700	0.1	44.632080
13.543367	0.1	44.051173
13.545033	0.1	43.448808
13.546700	0.1	42.825463
13.548367	0.1	42.182627
13.550033	0.1	41.520836
13.551700	0.1	40.840032
13.553367	0.1	40.141048
13.555033	0.1	39.425554
13.556700	0.1	38.694384
13.558367	0.1	37.947359
13.560033	0.1	37.185671
13.561700	0.1	36.411943
13.563367	0.1	35.627546
13.565033	0.1	34.831526
13.566700	0.1	34.023287
13.568367	0.1	33.204736
13.570033	0.1	32.378914
13.571700	0.1	31.547012
13.573367	0.1	30.708911
13.575033	0.1	29.865922
13.576700	0.1	29.022099
13.578367	0.1	28.181018
13.580033	0.1	27.343632
13.581700	0.1	26.509644
13.583367	0.1	25.678875
13.585033	0.1	24.851622
13.586700	0.1	24.028303
13.588367	0.1	23.210408
13.590033	0.1	22.400321
13.591700	0.1	21.600784
13.593367	0.1	20.813943
13.595033	0.1	20.040752
13.596700	0.1	19.281746
13.598367	0.1	18.538834
13.600033	0.1	17.814339
13.601700	0.1	17.108739
13.603367	0.1	16.420246
13.605033	0.1	15.746952
13.606700	0.1	15.089394
13.608367	0.1	14.450134
13.610033	0.1	13.830603
13.611700	0.1	13.228954
13.613367	0.1	12.642742
13.615033	0.1	12.073339
13.616700	0.1	11.525512
13.618367	0.1	11.001945
13.620033	0.1	10.501147
13.621700	0.1	10.020674
13.623367	0.1	9.560407
13.625033	0.1	9.121001
13.626700	0.1	8.701087
13.628367	0.1	8.298338
13.630033	0.1	7.911325
13.631700	0.1	7.539452
13.633367	0.1	7.181585
13.635033	0.1	6.837607
13.636700	0.1	6.510318
13.638367	0.1	6.202519
13.640033	0.1	5.913258
13.641700	0.1	5.639673
13.643367	0.1	5.380929
13.645033	0.1	5.138874
13.646700	0.1	4.913628
13.648367	0.1	4.701853
13.650033	0.1	4.500687
13.651700	0.1	4.310251
13.653367	0.1	4.131794
13.655033	0.1	3.964067
13.656700	0.1	3.804505
13.658367	0.1	3.652454
13.660033	0.1	3.509462
13.661700	0.1	3.376246
13.663367	0.1	3.251314
13.665033	0.1	3.133595
13.666700	0.1	3.023505
13.668367	0.1	2.921283
13.670033	0.1	2.824962
13.671700	0.1	2.731502
13.673367	0.1	2.639353
13.675033	0.1	2.549648
13.676700	0.1	2.464831
13.678367	0.1	2.387226
13.680033	0.1	2.317727
13.681700	0.1	2.255559
13.683367	0.1	2.198875
13.685033	0.1	2.144456
13.686700	0.1	2.090454
13.688367	0.1	2.038241
13.690033	0.1	1.990199
13.691700	0.1	1.945973
13.693367	0.1	1.903355
13.695033	0.1	1.860738
13.696700	0.1	1.818478
13.698367	0.1	1.777530
13.700033	0.1	1.738370
13.701700	0.1	1.701534
13.703367	0.1	1.668334
13.705033	0.1	1.640141
13.706700	0.1	1.617134
13.708367	0.1	1.597822
13.710033	0.1	1.579642
13.711700	0.1	1.560688
13.713367	0.1	1.540244
13.715033	0.1	1.518488
13.716700	0.1	1.495004
13.718367	0.1	1.469016
13.720033	0.1	1.439869
13.721700	0.1	1.408815
13.723367	0.1	1.379013
13.725033	0.1	1.352429
13.726700	0.1	1.328945
13.728367	0.1	1.308382
13.730033	0.1	1.291454
13.731700	0.1	1.278460
13.733367	0.1	1.268148
13.735033	0.1	1.257896
13.736700	0.1	1.246274
13.738367	0.1	1.233518
13.740033	0.1	1.220286
13.741700	0.1	1.205981
13.743367	0.1	1.190484
13.745033	0.1	1.174390
13.746700	0.1	1.158893
13.748367	0.1	1.144588
13.750033	0.1	1.130819
13.751700	0.1	1.117349
13.753367	0.1	1.105070
13.755033	0.1	1.095355
13.756700	0.1	1.088023
13.758367	0.1	1.081288
13.760033	0.1	1.072884
13.761700	0.1	1.062274
13.763367	0.1	1.051128
13.765033	0.1	1.041412
13.766700	0.1	1.033366
13.768367	0.1	1.025677
13.770033	0.1	1.017034
13.771700	0.1	1.006544
13.773367	0.1	0.993729
13.775033	0.1	0.979304
13.776700	0.1	0.965297
13.778367	0.1	0.953913
13.780033	0.1	0.945747
13.781700	0.1	0.939310
13.783367	0.1	0.932992
13.785033	0.1	0.926256
13.786700	0.1	0.919879
13.788367	0.1	0.914574
13.790033	0.1	0.910819
13.791700	0.1	0.908911
13.793367	0.1	0.908673
13.795033	0.1	0.908375
13.796700	0.1	0.905991
13.798367	0.1	0.901163
13.800033	0.1	0.895202
13.801700	0.1	0.889838
13.803367	0.1	0.884593
13.805033	0.1	0.876546
13.806700	0.1	0.863493
13.808367	0.1	0.847280
13.810033	0.1	0.832617
13.811700	0.1	0.822365
13.813367	0.1	0.815749
13.815033	0.1	0.810623
13.816700	0.1	0.805974
13.818367	0.1	0.801504
13.820033	0.1	0.797212
13.821700	0.1	0.792384
13.823367	0.1	0.786722
13.825033	0.1	0.780702
13.826700	0.1	0.775874
13.828367	0.1	0.774086
13.830033	0.1	0.774920
13.831700	0.1	0.775397
13.833367	0.1	0.773072
13.835033	0.1	0.768006
13.836700	0.1	0.762343
13.838367	0.1	0.758290
13.840033	0.1	0.755787
13.841700	0.1	0.752568
13.843367	0.1	0.747204
13.845033	0.1	0.740528
13.846700	0.1	0.734627
13.848367	0.1	0.730395
13.850033	0.1	0.727058
13.851700	0.1	0.723183
13.853367	0.1	0.718534
13.855033	0.1	0.714481
13.856700	0.1	0.713229
13.858367	0.1	0.715733
13.860033	0.1	0.719845
13.861700	0.1	0.722110
13.863367	0.1	0.721037
13.865033	0.1	0.717759
13.866700	0.1	0.715017
13.868367	0.1	0.714958
13.870033	0.1	0.718296
13.871700	0.1	0.723600
13.873367	0.1	0.727594
13.875033	0.1	0.726640
13.876700	0.1	0.720620
13.878367	0.1	0.713646
13.880033	0.1	0.709653
13.881700	0.1	0.708878
13.883367	0.1	0.709236
13.885033	0.1	0.709355
13.886700	0.1	0.708640
13.888367	0.1	0.706554
13.890033	0.1	0.703812
13.891700	0.1	0.702381
13.893367	0.1	0.703454
13.895033	0.1	0.706315
13.896700	0.1	0.710130
13.898367	0.1	0.713170
13.900033	0.1	0.713110
13.901700	0.1	0.708759
13.903367	0.1	0.702202
13.905033	0.1	0.696540
13.906700	0.1	0.693739
13.908367	0.1	0.694037
13.910033	0.1	0.696302
13.911700	0.1	0.699759
13.913367	0.1	0.704348
13.915033	0.1	0.709832
13.916700	0.1	0.715613
13.918367	0.1	0.721216
13.920033	0.1	0.726461
13.921700	0.1	0.732005
13.923367	0.1	0.738800
13.925033	0.1	0.746608
13.926700	0.1	0.753582
13.928367	0.1	0.757098
13.930033	0.1	0.755906
13.931700	0.1	0.752032
13.933367	0.1	0.748873
13.935033	0.1	0.748098
13.936700	0.1	0.749230
13.938367	0.1	0.751436
13.940033	0.1	0.755012
13.941700	0.1	0.759840
13.943367	0.1	0.765085
13.945033	0.1	0.769973
13.946700	0.1	0.775099
13.948367	0.1	0.780880
13.950033	0.1	0.786722
13.951700	0.1	0.792623
13.953367	0.1	0.799835
13.955033	0.1	0.809073
13.956700	0.1	0.818729
13.958367	0.1	0.825882
13.960033	0.1	0.829101
13.961700	0.1	0.829995
13.963367	0.1	0.831902
13.965033	0.1	0.837028
13.966700	0.1	0.844896
13.968367	0.1	0.854313
13.970033	0.1	0.864327
13.971700	0.1	0.874639
13.973367	0.1	0.884652
13.975033	0.1	0.892997
13.976700	0.1	0.899017
13.978367	0.1	0.904858
13.980033	0.1	0.913441
13.981700	0.1	0.925660
13.983367	0.1	0.939727
13.985033	0.1	0.954628
13.986700	0.1	0.970542
13.988367	0.1	0.987291
13.990033	0.1	1.002848
13.991700	0.1	1.014948
13.993367	0.1	1.023591
13.995033	0.1	1.031399
13.996700	0.1	1.040936
13.998367	0.1	1.053333
14.000033	0.1	1.068235
14.001700	0.1	1.085222
14.003367	0.1	1.105189
14.005033	0.1	1.129210
14.006700	0.1	1.156092
14.008367	0.1	1.182318
14.010033	0.1	1.204908
14.011700	0.1	1.224041
14.013367	0.1	1.242459
14.015033	0.1	1.262844
14.016700	0.1	1.287162
14.018367	0.1	1.315117
14.020033	0.1	1.344800
14.021700	0.1	1.373768
14.023367	0.1	1.400471
14.025033	0.1	1.425266
14.026700	0.1	1.449883
14.028367	0.1	1.475811
14.030033	0.1	1.503348
14.031700	0.1	1.531899
14.033367	0.1	1.560807
14.035033	0.1	1.590490
14.036700	0.1	1.622498
14.038367	0.1	1.658201
14.040033	0.1	1.696169
14.041700	0.1	1.733244
14.043367	0.1	1.767933
14.045033	0.1	1.802325
14.046700	0.1	1.839221
14.048367	0.1	1.879156
14.050033	0.1	1.921177
14.051700	0.1	1.964092
14.053367	0.1	2.006829
14.055033	0.1	2.050042
14.056700	0.1	2.096772
14.058367	0.1	2.148807
14.060033	0.1	2.204359
14.061700	0.1	2.259731
14.063367	0.1	2.312064
14.065033	0.1	2.361000
14.066700	0.1	2.408505
14.068367	0.1	2.455831
14.070033	0.1	2.502263
14.071700	0.1	2.547622
14.073367	0.1	2.593041
14.075033	0.1	2.641022
14.076700	0.1	2.693892
14.078367	0.1	2.751708
14.080033	0.1	2.811313
14.081700	0.1	2.869189
14.083367	0.1	2.924562
14.085033	0.1	2.978921
14.086700	0.1	3.034234
14.088367	0.1	3.090501
14.090033	0.1	3.145635
14.091700	0.1	3.198624
14.093367	0.1	3.250957
14.095033	0.1	3.304303
14.096700	0.1	3.357351
14.098367	0.1	3.407538
14.100033	0.1	3.455103
14.101700	0.1	3.502131
14.103367	0.1	3.549934
14.105033	0.1	3.597498
14.106700	0.1	3.643155
14.108367	0.1	3.685534
14.110033	0.1	3.725350
14.111700	0.1	3.764391
14.113367	0.1	3.803253
14.115033	0.1	3.840864
14.116700	0.1	3.876627
14.118367	0.1	3.911615
14.120033	0.1	3.947437
14.121700	0.1	3.983677
14.123367	0.1	4.018069
14.125033	0.1	4.049242
14.126700	0.1	4.077256
14.128367	0.1	4.103005
14.130033	0.1	4.126847
14.131700	0.1	4.148484
14.133367	0.1	4.167140
14.135033	0.1	4.183293
14.136700	0.1	4.198194
14.138367	0.1	4.212916
14.140033	0.1	4.227221
14.141700	0.1	4.239857
14.143367	0.1	4.250407
14.145033	0.1	4.258991
14.146700	0.1	4.265547
14.148367	0.1	4.268527
14.150033	0.1	4.266143
14.151700	0.1	4.259110
14.153367	0.1	4.251123
14.155033	0.1	4.244685
14.156700	0.1	4.238963
14.158367	0.1	4.231751
14.160033	0.1	4.222572
14.161700	0.1	4.212380
14.163367	0.1	4.201055
14.165033	0.1	4.186571
14.166700	0.1	4.168093
14.168367	0.1	4.148662
14.170033	0.1	4.131794
14.171700	0.1	4.117608
14.173367	0.1	4.103184
14.175033	0.1	4.085303
14.176700	0.1	4.061699
14.178367	0.1	4.031897
14.180033	0.1	3.996670
14.181700	0.1	3.957749
14.183367	0.1	3.916979
14.185033	0.1	3.876031
14.186700	0.1	3.836811
14.188367	0.1	3.799916
14.190033	0.1	3.763497
14.191700	0.1	3.725231
14.193367	0.1	3.684044
14.195033	0.1	3.640235
14.196700	0.1	3.593862
14.198367	0.1	3.545583
14.200033	0.1	3.496707
14.201700	0.1	3.448189
14.203367	0.1	3.400564
14.205033	0.1	3.353417
14.206700	0.1	3.305555
14.208367	0.1	3.256798
14.210033	0.1	3.208637
14.211700	0.1	3.162027
14.213367	0.1	3.115416
14.215033	0.1	3.064633
14.216700	0.1	3.006041
14.218367	0.1	2.939761
14.220033	0.1	2.869249
14.221700	0.1	2.798319
14.223367	0.1	2.729833
14.225033	0.1	2.665699
14.226700	0.1	2.606988
14.228367	0.1	2.552867
14.230033	0.1	2.500653
14.231700	0.1	2.448023
14.233367	0.1	2.394498
14.235033	0.1	2.340734
14.236700	0.1	2.287209
14.238367	0.1	2.233386
14.240033	0.1	2.178967
14.241700	0.1	2.124488
14.243367	0.1	2.070904
14.245033	0.1	2.018929
14.246700	0.1	1.969278
14.248367	0.1	1.922131
14.250033	0.1	1.877487
14.251700	0.1	1.834869
14.253367	0.1	1.793504
14.255033	0.1	1.752734
14.256700	0.1	1.712501
14.258367	0.1	1.672864
14.260033	0.1	1.633465
14.261700	0.1	1.594544
14.263367	0.1	1.556814
14.265033	0.1	1.520395
14.266700	0.1	1.485467
14.268367	0.1	1.452804
14.270033	0.1	1.422465
14.271700	0.1	1.393437
14.273367	0.1	1.365066
14.275033	0.1	1.338124
14.276700	0.1	1.313508
14.278367	0.1	1.290739
14.280033	0.1	1.269341
14.281700	0.1	1.249790
14.283367	0.1	1.231849
14.285033	0.1	1.213074
14.286700	0.1	1.191974
14.288367	0.1	1.170814
14.290033	0.1	1.153410
14.291700	0.1	1.140595
14.293367	0.1	1.130045
14.295033	0.1	1.119137
14.296700	0.1	1.108050
14.298367	0.1	1.098394
14.300033	0.1	1.090586
14.301700	0.1	1.083791
14.303367	0.1	1.077473
14.305033	0.1	1.070917
14.306700	0.1	1.062930
14.308367	0.1	1.051784
14.310033	0.1	1.037419
14.311700	0.1	1.021922
14.313367	0.1	1.007795
14.315033	0.1	0.996709
14.316700	0.1	0.989556
14.318367	0.1	0.986934
14.320033	0.1	0.987649
14.321700	0.1	0.988483
14.323367	0.1	0.986457
14.325033	0.1	0.981987
14.326700	0.1	0.977993
14.328367	0.1	0.975549
14.330033	0.1	0.972986
14.331700	0.1	0.970662
14.333367	0.1	0.971198
14.335033	0.1	0.974357
14.336700	0.1	0.975370
14.338367	0.1	0.971556
14.340033	0.1	0.965893
14.341700	0.1	0.962973
14.343367	0.1	0.963867
14.345033	0.1	0.965953
14.346700	0.1	0.967145
14.348367	0.1	0.967979
14.350033	0.1	0.970364
14.351700	0.1	0.975490
14.353367	0.1	0.982821
14.355033	0.1	0.990331
14.356700	0.1	0.996769
14.358367	0.1	1.001358
14.360033	0.1	1.003027
14.361700	0.1	1.002610
14.363367	0.1	1.003265
14.365033	0.1	1.006723
14.366700	0.1	1.011849
14.368367	0.1	1.017869
14.370033	0.1	1.025915
14.371700	0.1	1.036644
14.373367	0.1	1.047969
14.375033	0.1	1.056254
14.376700	0.1	1.060188
14.378367	0.1	1.062691
14.380033	0.1	1.067638
14.381700	0.1	1.076579
14.383367	0.1	1.087785
14.385033	0.1	1.098394
14.386700	0.1	1.106560
14.388367	0.1	1.112521
14.390033	0.1	1.118124
14.391700	0.1	1.124501
14.393367	0.1	1.132131
14.395033	0.1	1.141191
14.396700	0.1	1.151145
14.398367	0.1	1.160204
14.400033	0.1	1.166165
14.401700	0.1	1.168549
14.403367	0.1	1.169205
14.405033	0.1	1.170814
14.406700	0.1	1.175642
14.408367	0.1	1.184523
14.410033	0.1	1.197696
14.411700	0.1	1.214445
14.413367	0.1	1.231611
14.415033	0.1	1.244605
14.416700	0.1	1.251280
14.418367	0.1	1.253367
14.420033	0.1	1.253843
14.421700	0.1	1.254797
14.423367	0.1	1.257360
14.425033	0.1	1.262188
14.426700	0.1	1.269341
14.428367	0.1	1.277089
14.430033	0.1	1.282632
14.431700	0.1	1.284778
14.433367	0.1	1.285613
14.435033	0.1	1.288354
14.436700	0.1	1.294017
14.438367	0.1	1.301289
14.440033	0.1	1.307786
14.441700	0.1	1.312375
14.443367	0.1	1.315773
14.445033	0.1	1.319349
14.446700	0.1	1.324058
14.448367	0.1	1.330793
14.450033	0.1	1.340628
14.451700	0.1	1.353681
14.453367	0.1	1.368404
14.455033	0.1	1.382709
14.456700	0.1	1.395464
14.458367	0.1	1.407743
14.460033	0.1	1.422227
14.461700	0.1	1.441062
14.463367	0.1	1.464188
14.465033	0.1	1.489818
14.466700	0.1	1.516521
14.468367	0.1	1.543582
14.470033	0.1	1.571417
14.471700	0.1	1.600802
14.473367	0.1	1.632154
14.475033	0.1	1.665413
14.476700	0.1	1.700461
14.478367	0.1	1.736522
14.480033	0.1	1.773179
14.481700	0.1	1.811683
14.483367	0.1	1.853287
14.485033	0.1	1.898050
14.486700	0.1	1.945436
14.488367	0.1	1.995146
14.490033	0.1	2.046645
14.491700	0.1	2.097964
14.493367	0.1	2.147794
14.495033	0.1	2.198219
14.496700	0.1	2.253175
14.498367	0.1	2.315283
14.500033	0.1	2.384067
14.501700	0.1	2.456010
14.503367	0.1	2.528429
14.505033	0.1	2.601326
14.506700	0.1	2.676308
14.508367	0.1	2.754510
14.510033	0.1	2.835989
14.511700	0.1	2.920151
14.513367	0.1	3.006518
14.515033	0.1	3.095091
14.516700	0.1	3.185868
14.518367	0.1	3.279507
14.520033	0.1	3.377497
14.521700	0.1	3.480733
14.523367	0.1	3.589571
14.525033	0.1	3.704131
14.526700	0.1	3.823281
14.528367	0.1	3.945053
14.530033	0.1	4.067302
14.531700	0.1	4.188597
14.533367	0.1	4.309893
14.535033	0.1	4.434645
14.536700	0.1	4.565418
14.538367	0.1	4.702330
14.540033	0.1	4.844725
14.541700	0.1	4.992485
14.543367	0.1	5.145848
14.545033	0.1	5.305052
14.546700	0.1	5.469978
14.548367	0.1	5.639851
14.550033	0.1	5.813897
14.551700	0.1	5.991459
14.553367	0.1	6.171823
14.555033	0.1	6.355584
14.556700	0.1	6.545306
14.558367	0.1	6.742359
14.560033	0.1	6.945551
14.561700	0.1	7.152915
14.563367	0.1	7.364333
14.565033	0.1	7.581592
14.566700	0.1	7.805884
14.568367	0.1	8.036733
14.570033	0.1	8.273185
14.571700	0.1	8.515895
14.573367	0.1	8.765042
14.575033	0.1	9.018422
14.576700	0.1	9.273053
14.578367	0.1	9.528161
14.580033	0.1	9.785593
14.581700	0.1	10.048569
14.583367	0.1	10.319353
14.585033	0.1	10.597051
14.586700	0.1	10.877908
14.588367	0.1	11.157752
14.590033	0.1	11.434973
14.591700	0.1	11.711896
14.593367	0.1	11.992515
14.595033	0.1	12.279213
14.596700	0.1	12.571157
14.598367	0.1	12.864948
14.600033	0.1	13.156594
14.601700	0.1	13.444603
14.603367	0.1	13.730288
14.605033	0.1	14.014424
14.606700	0.1	14.296115
14.608367	0.1	14.573754
14.610033	0.1	14.845670
14.611700	0.1	15.111686
14.613367	0.1	15.373946
14.615033	0.1	15.634001
14.616700	0.1	15.890659
14.618367	0.1	16.141416
14.620033	0.1	16.383828
14.621700	0.1	16.615451
14.623367	0.1	16.833545
14.625033	0.1	17.037095
14.626700	0.1	17.227949
14.628367	0.1	17.409981
14.630033	0.1	17.586113
14.631700	0.1	17.756225
14.633367	0.1	17.917276
14.635033	0.1	18.067301
14.636700	0.1	18.205644
14.638367	0.1	18.330575
14.640033	0.1	18.438698
14.641700	0.1	18.528522
14.643367	0.1	18.602134
14.645033	0.1	18.662275
14.646700	0.1	18.709780
14.648367	0.1	18.744887
14.650033	0.1	18.769027
14.651700	0.1	18.782617
14.653367	0.1	18.784047
14.655033	0.1	18.771828
14.656700	0.1	18.746675
14.658367	0.1	18.709541
14.660033	0.1	18.658997
14.661700	0.1	18.592478
14.663367	0.1	18.509627
14.665033	0.1	18.413008
14.666700	0.1	18.305243
14.668367	0.1	18.186511
14.670033	0.1	18.055798
14.671700	0.1	17.913998
14.673367	0.1	17.763616
14.675033	0.1	17.606975
14.676700	0.1	17.445029
14.678367	0.1	17.277063
14.680033	0.1	17.102123
14.681700	0.1	16.919972
14.683367	0.1	16.731323
14.685033	0.1	16.536594
14.686700	0.1	16.335667
14.688367	0.1	16.128601
14.690033	0.1	15.916587
14.691700	0.1	15.702070
14.693367	0.1	15.486837
14.695033	0.1	15.271247
14.696700	0.1	15.054882
14.698367	0.1	14.837385
14.700033	0.1	14.620186
14.701700	0.1	14.406324
14.703367	0.1	14.197589
14.705033	0.1	13.993026
14.706700	0.1	13.790668
14.708367	0.1	13.589264
14.710033	0.1	13.388694
14.711700	0.1	13.188780
14.713367	0.1	12.990714
14.715033	0.1	12.798250
14.716700	0.1	12.616099
14.718367	0.1	12.445808
14.720033	0.1	12.285114
14.721700	0.1	12.129606
14.723367	0.1	11.975826
14.725033	0.1	11.822522
14.726700	0.1	11.670590
14.728367	0.1	11.521459
14.730033	0.1	11.376560
14.731700	0.1	11.237443
14.733367	0.1	11.104406
14.735033	0.1	10.976732
14.736700	0.1	10.855258
14.738367	0.1	10.741652
14.740033	0.1	10.635675
14.741700	0.1	10.533572
14.743367	0.1	10.430754
14.745033	0.1	10.325909
14.746700	0.1	10.222257
14.748367	0.1	10.122657
14.750033	0.1	10.026277
14.751700	0.1	9.930075
14.753367	0.1	9.832144
14.755033	0.1	9.732903
14.756700	0.1	9.634078
14.758367	0.1	9.536684
14.760033	0.1	9.441138
14.761700	0.1	9.347737
14.763367	0.1	9.256423
14.765033	0.1	9.165347
14.766700	0.1	9.072543
14.768367	0.1	8.978308
14.770033	0.1	8.884550
14.771700	0.1	8.791686
14.773367	0.1	8.698166
14.775033	0.1	8.602441
14.776700	0.1	8.504749
14.778367	0.1	8.406342
14.780033	0.1	8.309186
14.781700	0.1	8.216024
14.783367	0.1	8.128822
14.785033	0.1	8.045972
14.786700	0.1	7.962585
14.788367	0.1	7.875026
14.790033	0.1	7.783831
14.791700	0.1	7.691563
14.793367	0.1	7.598937
14.795033	0.1	7.504881
14.796700	0.1	7.409215
14.798367	0.1	7.313669
14.800033	0.1	7.220686
14.801700	0.1	7.132173
14.803367	0.1	7.048548
14.805033	0.1	6.967962
14.806700	0.1	6.888926
14.808367	0.1	6.811083
14.810033	0.1	6.734372
14.811700	0.1	6.658376
14.813367	0.1	6.583929
14.815033	0.1	6.512523
14.816700	0.1	6.444514
14.818367	0.1	6.379307
14.820033	0.1	6.315351
14.821700	0.1	6.251097
14.823367	0.1	6.186605
14.825033	0.1	6.123424
14.826700	0.1	6.062568
14.828367	0.1	6.003917
14.830033	0.1	5.946458
14.831700	0.1	5.887986
14.833367	0.1	5.826295
14.835033	0.1	5.762458
14.836700	0.1	5.699694
14.838367	0.1	5.640865
14.840033	0.1	5.586982
14.841700	0.1	5.537451
14.843367	0.1	5.489707
14.845033	0.1	5.439878
14.846700	0.1	5.385638
14.848367	0.1	5.327881
14.850033	0.1	5.268812
14.851700	0.1	5.210340
14.853367	0.1	5.154908
14.855033	0.1	5.103827
14.856700	0.1	5.055607
14.858367	0.1	5.006194
14.860033	0.1	4.952193
14.861700	0.1	4.893422
14.863367	0.1	4.832447
14.865033	0.1	4.771829
14.866700	0.1	4.712761
14.868367	0.1	4.655123
14.870033	0.1	4.598141
14.871700	0.1	4.541099
14.873367	0.1	4.484177
14.875033	0.1	4.427433
14.876700	0.1	4.370153
14.878367	0.1	4.310727
14.880033	0.1	4.247844
14.881700	0.1	4.181326
14.883367	0.1	4.113257
14.885033	0.1	4.045785
14.886700	0.1	3.979743
14.888367	0.1	3.915012
14.890033	0.1	3.851950
14.891700	0.1	3.791273
14.893367	0.1	3.733099
14.895033	0.1	3.676415
14.896700	0.1	3.619373
14.898367	0.1	3.560424
14.900033	0.1	3.499210
14.901700	0.1	3.436208
14.903367	0.1	3.371835
14.905033	0.1	3.307045
14.906700	0.1	3.242612
14.908367	0.1	3.178895
14.910033	0.1	3.115654
14.911700	0.1	3.052712
14.913367	0.1	2.990186
14.915033	0.1	2.928794
14.916700	0.1	2.868235
14.918367	0.1	2.807141
14.920033	0.1	2.745211
14.921700	0.1	2.684534
14.923367	0.1	2.628088
14.925033	0.1	2.577424
14.926700	0.1	2.530635
14.928367	0.1	2.484262
14.930033	0.1	2.437115
14.931700	0.1	2.390981
14.933367	0.1	2.348125
14.935033	0.1	2.309084
14.936700	0.1	2.273679
14.938367	0.1	2.242029
14.940033	0.1	2.212763
14.941700	0.1	2.182961
14.943367	0.1	2.151728
14.945033	0.1	2.120555
14.946700	0.1	2.090931
14.948367	0.1	2.062500
14.950033	0.1	2.033949
14.951700	0.1	2.004147
14.953367	0.1	1.973093
14.955033	0.1	1.941502
14.956700	0.1	1.910389
14.958367	0.1	1.880705
14.960033	0.1	1.854241
14.961700	0.1	1.832306
14.963367	0.1	1.814127
14.965033	0.1	1.796365
14.966700	0.1	1.776755
14.968367	0.1	1.755893
14.970033	0.1	1.736283
14.971700	0.1	1.719654
14.973367	0.1	1.706362
14.975033	0.1	1.694918
14.976700	0.1	1.683176
14.978367	0.1	1.669407
14.980033	0.1	1.652837
14.981700	0.1	1.634956
14.983367	0.1	1.619399
14.985033	0.1	1.609862
14.986700	0.1	1.606345
14.988367	0.1	1.604796
14.990033	0.1	1.602113
14.991700	0.1	1.599491
14.993367	0.1	1.598835
14.995033	0.1	1.599431
14.996700	0.1	1.598716
14.998367	0.1	1.596034
15.000033	0.1	1.593232
15.001700	0.1	1.592040
15.003367	0.1	1.591921
15.005033	0.1	1.592040
15.006700	0.1	1.593828
15.008367	0.1	1.598001
15.010033	0.1	1.602590
15.011700	0.1	1.605630
15.013367	0.1	1.607239
15.015033	0.1	1.607359
15.016700	0.1	1.605868
15.018367	0.1	1.603901
15.020033	0.1	1.603365
15.021700	0.1	1.606166
15.023367	0.1	1.612961
15.025033	0.1	1.622379
15.026700	0.1	1.632512
15.028367	0.1	1.643658
15.030033	0.1	1.656950
15.031700	0.1	1.671374
15.033367	0.1	1.683354
15.035033	0.1	1.690269
15.036700	0.1	1.692712
15.038367	0.1	1.694143
15.040033	0.1	1.698911
15.041700	0.1	1.709342
15.043367	0.1	1.724064
15.045033	0.1	1.740038
15.046700	0.1	1.755357
15.048367	0.1	1.770854
15.050033	0.1	1.787901
15.051700	0.1	1.806796
15.053367	0.1	1.826525
15.055033	0.1	1.846016
15.056700	0.1	1.864195
15.058367	0.1	1.880825
15.060033	0.1	1.896799
15.061700	0.1	1.914203
15.063367	0.1	1.935303
15.065033	0.1	1.960337
15.066700	0.1	1.987159
15.068367	0.1	2.013147
15.070033	0.1	2.037704
15.071700	0.1	2.062142
15.073367	0.1	2.088547
15.075033	0.1	2.118349
15.076700	0.1	2.151132
15.078367	0.1	2.184868
15.080033	0.1	2.217829
15.081700	0.1	2.250195
15.083367	0.1	2.283812
15.085033	0.1	2.320826
15.086700	0.1	2.361000
15.088367	0.1	2.401531
15.090033	0.1	2.440214
15.091700	0.1	2.477527
15.093367	0.1	2.515197
15.095033	0.1	2.554715
15.096700	0.1	2.595544
15.098367	0.1	2.636433
15.100033	0.1	2.677143
15.101700	0.1	2.719522
15.103367	0.1	2.764881
15.105033	0.1	2.812207
15.106700	0.1	2.860427
15.108367	0.1	2.910495
15.110033	0.1	2.963901
15.111700	0.1	3.019810
15.113367	0.1	3.075838
15.115033	0.1	3.130853
15.116700	0.1	3.185511
15.118367	0.1	3.241182
15.120033	0.1	3.298521
15.121700	0.1	3.357053
15.123367	0.1	3.416479
15.125033	0.1	3.477156
15.126700	0.1	3.540576
15.128367	0.1	3.608167
15.130033	0.1	3.680408
15.131700	0.1	3.756047
15.133367	0.1	3.832877
15.135033	0.1	3.908634
15.136700	0.1	3.981829
15.138367	0.1	4.053056
15.140033	0.1	4.125476
15.141700	0.1	4.203379
15.143367	0.1	4.288674
15.145033	0.1	4.379332
15.146700	0.1	4.472077
15.148367	0.1	4.565299
15.150033	0.1	4.658938
15.151700	0.1	4.753411
15.153367	0.1	4.849673
15.155033	0.1	4.949928
15.156700	0.1	5.056322
15.158367	0.1	5.168677
15.160033	0.1	5.284548
15.161700	0.1	5.400598
15.163367	0.1	5.514682
15.165033	0.1	5.626679
15.166700	0.1	5.738616
15.168367	0.1	5.853474
15.170033	0.1	5.973995
15.171700	0.1	6.101966
15.173367	0.1	6.237328
15.175033	0.1	6.377817
15.176700	0.1	6.520391
15.178367	0.1	6.664098
15.180033	0.1	6.809831
15.181700	0.1	6.959081
15.183367	0.1	7.113040
15.185033	0.1	7.272125
15.186700	0.1	7.435501
15.188367	0.1	7.601381
15.190033	0.1	7.767618
15.191700	0.1	7.931769
15.193367	0.1	8.091689
15.195033	0.1	8.248508
15.196700	0.1	8.405984
15.198367	0.1	8.567811
15.200033	0.1	8.733690
15.201700	0.1	8.901120
15.203367	0.1	9.068132
15.205033	0.1	9.234489
15.206700	0.1	9.400189
15.208367	0.1	9.565950
15.210033	0.1	9.733320
15.211700	0.1	9.902239
15.213367	0.1	10.069490
15.215033	0.1	10.231078
15.216700	0.1	10.384441
15.218367	0.1	10.529102
15.220033	0.1	10.666013
15.221700	0.1	10.797680
15.223367	0.1	10.925532
15.225033	0.1	11.049092
15.226700	0.1	11.167348
15.228367	0.1	11.279822
15.230033	0.1	11.386336
15.231700	0.1	11.486293
15.233367	0.1	11.579514
15.235033	0.1	11.666299
15.236700	0.1	11.745811
15.238367	0.1	11.816383
15.240033	0.1	11.877001
15.241700	0.1	11.927903
15.243367	0.1	11.969865
15.245033	0.1	12.003422
15.246700	0.1	12.028576
15.248367	0.1	12.045027
15.250033	0.1	12.053252
15.251700	0.1	12.054086
15.253367	0.1	12.048066
15.255033	0.1	12.035073
15.256700	0.1	12.014628
15.258367	0.1	11.986435
15.260033	0.1	11.951030
15.261700	0.1	11.907936
15.263367	0.1	11.855424
15.265033	0.1	11.793793
15.266700	0.1	11.726082
15.268367	0.1	11.654258
15.270033	0.1	11.577011
15.271700	0.1	11.493147
15.273367	0.1	11.404277
15.275033	0.1	11.314154
15.276700	0.1	11.225403
15.278367	0.1	11.137903
15.280033	0.1	11.050523
15.281700	0.1	10.962427
15.283367	0.1	10.873140
15.285033	0.1	10.782242
15.286700	0.1	10.689557
15.288367	0.1	10.595501
15.290033	0.1	10.501445
15.291700	0.1	10.408998
15.293367	0.1	10.320843
15.295033	0.1	10.239959
15.296700	0.1	10.168076
15.298367	0.1	10.103644
15.300033	0.1	10.043920
15.301700	0.1	9.988070
15.303367	0.1	9.937466
15.305033	0.1	9.895027
15.306700	0.1	9.864748
15.308367	0.1	9.848893
15.310033	0.1	9.846807
15.311700	0.1	9.856821
15.313367	0.1	9.878278
15.315033	0.1	9.910644
15.316700	0.1	9.954036
15.318367	0.1	10.010541
15.320033	0.1	10.083199
15.321700	0.1	10.174692
15.323367	0.1	10.287643
15.325033	0.1	10.424138
15.326700	0.1	10.582865
15.328367	0.1	10.759235
15.330033	0.1	10.950804
15.331700	0.1	11.160911
15.333367	0.1	11.395694
15.335033	0.1	11.659981
15.336700	0.1	11.956096
15.338367	0.1	12.284518
15.340033	0.1	12.644053
15.341700	0.1	13.032556
15.343367	0.1	13.449193
15.345033	0.1	13.895512
15.346700	0.1	14.373959
15.348367	0.1	14.887095
15.350033	0.1	15.437544
15.351700	0.1	16.028584
15.353367	0.1	16.663433
15.355033	0.1	17.343999
15.356700	0.1	18.071474
15.358367	0.1	18.847407
15.360033	0.1	19.675196
15.361700	0.1	20.560325
15.363367	0.1	21.507861
15.365033	0.1	22.519411
15.366700	0.1	23.595036
15.368367	0.1	24.736227
15.370033	0.1	25.946142
15.371700	0.1	27.228655
15.373367	0.1	28.588177
15.375033	0.1	30.030610
15.376700	0.1	31.563045
15.378367	0.1	33.192517
15.380033	0.1	34.924330
15.381700	0.1	36.762955
15.383367	0.1	38.713398
15.385033	0.1	40.781620
15.386700	0.1	42.972865
15.388367	0.1	45.291248
15.390033	0.1	47.742250
15.391700	0.1	50.335291
15.393367	0.1	53.081516
15.395033	0.1	55.990044
15.396700	0.1	59.068922
15.398367	0.1	62.327389
15.400033	0.1	65.773968
15.401700	0.1	69.413666
15.403367	0.1	73.249225
15.405033	0.1	77.285533
15.406700	0.1	81.530159
15.408367	0.1	85.990672
15.410033	0.1	90.675002
15.411700	0.1	95.593101
15.413367	0.1	100.754386
15.415033	0.1	106.165415
15.416700	0.1	111.830182
15.418367	0.1	117.753692
15.420033	0.1	123.942621
15.421700	0.1	130.404480
15.423367	0.1	137.146600
15.425033	0.1	144.174584
15.426700	0.1	151.491591
15.428367	0.1	159.099529
15.430033	0.1	167.000244
15.431700	0.1	175.195228
15.433367	0.1	183.685671
15.435033	0.1	192.474019
15.436700	0.1	201.563192
15.438367	0.1	210.955215
15.440033	0.1	220.652832
15.441700	0.1	230.662419
15.443367	0.1	240.991905
15.445033	0.1	251.646653
15.446700	0.1	262.629107
15.448367	0.1	273.942546
15.450033	0.1	285.592573
15.451700	0.1	297.584849
15.453367	0.1	309.924204
15.455033	0.1	322.617967
15.456700	0.1	335.677525
15.458367	0.1	349.116227
15.460033	0.1	362.948022
15.461700	0.1	377.188586
15.463367	0.1	391.855084
15.465033	0.1	406.964922
15.466700	0.1	422.535921
15.468367	0.1	438.587811
15.470033	0.1	455.145803
15.471700	0.1	472.241549
15.473367	0.1	489.911526
15.475033	0.1	508.193762
15.476700	0.1	527.122887
15.478367	0.1	546.730134
15.480033	0.1	567.046497
15.481700	0.1	588.101184
15.483367	0.1	609.919942
15.485033	0.1	632.527449
15.486700	0.1	655.944267
15.488367	0.1	680.182259
15.490033	0.1	705.249948
15.491700	0.1	731.160625
15.493367	0.1	757.924602
15.495033	0.1	785.532164
15.496700	0.1	813.948501
15.498367	0.1	843.120923
15.500033	0.1	872.989230
15.501700	0.1	903.484458
15.503367	0.1	934.518095
15.505033	0.1	965.986250
15.506700	0.1	997.784078
15.508367	0.1	1,029.797317
15.510033	0.1	1,061.883930
15.511700	0.1	1,093.881434
15.513367	0.1	1,125.627168
15.515033	0.1	1,156.959603
15.516700	0.1	1,187.707674
15.518367	0.1	1,217.695964
15.520033	0.1	1,246.766940
15.521700	0.1	1,274.796085
15.523367	0.1	1,301.674563
15.525033	0.1	1,327.283998
15.526700	0.1	1,351.505122
15.528367	0.1	1,374.248229
15.530033	0.1	1,395.437860
15.531700	0.1	1,414.962555
15.533367	0.1	1,432.679619
15.535033	0.1	1,448.487130
15.536700	0.1	1,462.374894
15.538367	0.1	1,474.401145
15.540033	0.1	1,484.636157
15.541700	0.1	1,493.140965
15.543367	0.1	1,499.977678
15.545033	0.1	1,505.206317
15.546700	0.1	1,508.866936
15.548367	0.1	1,510.990591
15.550033	0.1	1,511.644215
15.551700	0.1	1,510.946721
15.553367	0.1	1,509.019584
15.555033	0.1	1,505.934269
15.556700	0.1	1,501.731008
15.558367	0.1	1,496.480793
15.560033	0.1	1,490.293532
15.561700	0.1	1,483.267217
15.563367	0.1	1,475.464790
15.565033	0.1	1,466.939716
15.566700	0.1	1,457.757679
15.568367	0.1	1,447.991517
15.570033	0.1	1,437.703516
15.571700	0.1	1,426.944281
15.573367	0.1	1,415.778125
15.575033	0.1	1,404.290343
15.576700	0.1	1,392.545485
15.578367	0.1	1,380.564712
15.580033	0.1	1,368.368052
15.581700	0.1	1,356.006644
15.583367	0.1	1,343.529185
15.585033	0.1	1,330.947180
15.586700	0.1	1,318.261344
15.588367	0.1	1,305.500228
15.590033	0.1	1,292.711216
15.591700	0.1	1,279.927568
15.593367	0.1	1,267.164783
15.595033	0.1	1,254.442588
15.596700	0.1	1,241.785600
15.598367	0.1	1,229.197099
15.600033	0.1	1,216.658367
15.601700	0.1	1,204.158795
15.603367	0.1	1,191.708636
15.605033	0.1	1,179.321538
15.606700	0.1	1,167.000482
15.608367	0.1	1,154.743681
15.610033	0.1	1,142.556497
15.611700	0.1	1,130.453892
15.613367	0.1	1,118.449516
15.615033	0.1	1,106.545931
15.616700	0.1	1,094.736224
15.618367	0.1	1,083.012169
15.620033	0.1	1,071.368520
15.621700	0.1	1,059.798065
15.623367	0.1	1,048.288765
15.625033	0.1	1,036.834004
15.626700	0.1	1,025.443853
15.628367	0.1	1,014.137150
15.630033	0.1	1,002.923191
15.631700	0.1	991.798281
15.633367	0.1	980.758308
15.635033	0.1	969.801841
15.636700	0.1	958.918211
15.638367	0.1	948.081490
15.640033	0.1	937.263843
15.641700	0.1	926.456924
15.643367	0.1	915.674324
15.645033	0.1	904.934937
15.646700	0.1	894.251102
15.648367	0.1	883.626275
15.650033	0.1	873.051755
15.651700	0.1	862.510792
15.653367	0.1	851.990572
15.655033	0.1	841.489008
15.656700	0.1	831.009616
15.658367	0.1	820.556868
15.660033	0.1	810.137320
15.661700	0.1	799.756277
15.663367	0.1	789.411353
15.665033	0.1	779.094146
15.666700	0.1	768.798516
15.668367	0.1	758.520708
15.670033	0.1	748.254940
15.671700	0.1	737.995549
15.673367	0.1	727.742477
15.675033	0.1	717.501504
15.676700	0.1	707.277102
15.678367	0.1	697.067123
15.680033	0.1	686.869185
15.681700	0.1	676.688175
15.683367	0.1	666.531781
15.685033	0.1	656.405190
15.686700	0.1	646.312037
15.688367	0.1	636.254885
15.690033	0.1	626.231529
15.691700	0.1	616.239286
15.693367	0.1	606.280959
15.695033	0.1	596.362805
15.696700	0.1	586.486553
15.698367	0.1	576.648389
15.700033	0.1	566.844080
15.701700	0.1	557.072911
15.703367	0.1	547.339055
15.705033	0.1	537.649783
15.706700	0.1	528.011294
15.708367	0.1	518.428297
15.710033	0.1	508.904666
15.711700	0.1	499.442905
15.713367	0.1	490.047126
15.715033	0.1	480.725853
15.716700	0.1	471.487789
15.718367	0.1	462.336151
15.720033	0.1	453.268257
15.721700	0.1	444.279697
15.723367	0.1	435.369935
15.725033	0.1	426.543023
15.726700	0.1	417.805101
15.728367	0.1	409.161592
15.730033	0.1	400.615060
15.731700	0.1	392.166459
15.733367	0.1	383.820020
15.735033	0.1	375.583313
15.736700	0.1	367.462538
15.738367	0.1	359.459004
15.740033	0.1	351.571164
15.741700	0.1	343.797585
15.743367	0.1	336.137672
15.745033	0.1	328.592201
15.746700	0.1	321.163316
15.748367	0.1	313.854534
15.750033	0.1	306.668896
15.751700	0.1	299.606937
15.753367	0.1	292.669314
15.755033	0.1	285.859185
15.756700	0.1	279.181199
15.758367	0.1	272.637920
15.760033	0.1	266.227261
15.761700	0.1	259.945348
15.763367	0.1	253.789917
15.765033	0.1	247.761443
15.766700	0.1	241.860941
15.768367	0.1	236.088707
15.770033	0.1	230.445637
15.771700	0.1	224.934234
15.773367	0.1	219.555451
15.775033	0.1	214.306427
15.776700	0.1	209.182990
15.778367	0.1	204.182101
15.780033	0.1	199.300539
15.781700	0.1	194.535207
15.783367	0.1	189.885985
15.785033	0.1	185.354899
15.786700	0.1	180.941116
15.788367	0.1	176.640163
15.790033	0.1	172.447990
15.791700	0.1	168.363164
15.793367	0.1	164.386819
15.795033	0.1	160.519669
15.796700	0.1	156.759569
15.798367	0.1	153.102228
15.800033	0.1	149.545500
15.801700	0.1	146.090397
15.803367	0.1	142.736741
15.805033	0.1	139.481493
15.806700	0.1	136.321195
15.808367	0.1	133.250721
15.810033	0.1	130.263634
15.811700	0.1	127.356716
15.813367	0.1	124.530919
15.815033	0.1	121.786959
15.816700	0.1	119.122274
15.818367	0.1	116.532988
15.820033	0.1	114.017553
15.821700	0.1	111.577219
15.823367	0.1	109.212763
15.825033	0.1	106.921679
15.826700	0.1	104.700691
15.828367	0.1	102.547711
15.830033	0.1	100.460833
15.831700	0.1	98.436898
15.833367	0.1	96.473163
15.835033	0.1	94.567603
15.836700	0.1	92.718309
15.838367	0.1	90.923553
15.840033	0.1	89.181369
15.841700	0.1	87.489491
15.843367	0.1	85.845833
15.845033	0.1	84.249621
15.846700	0.1	82.700198
15.848367	0.1	81.196432
15.850033	0.1	79.737012
15.851700	0.1	78.321998
15.853367	0.1	76.950853
15.855033	0.1	75.620656
15.856700	0.1	74.327294
15.858367	0.1	73.067848
15.860033	0.1	71.841125
15.861700	0.1	70.646469
15.863367	0.1	69.483404
15.865033	0.1	68.351094
15.866700	0.1	67.248706
15.868367	0.1	66.175942
15.870033	0.1	65.132681
15.871700	0.1	64.118389
15.873367	0.1	63.132945
15.875033	0.1	62.176231
15.876700	0.1	61.246637
15.878367	0.1	60.340885
15.880033	0.1	59.455696
15.881700	0.1	58.590177
15.883367	0.1	57.744864
15.885033	0.1	56.919936
15.886700	0.1	56.113723
15.888367	0.1	55.324439
15.890033	0.1	54.551426
15.891700	0.1	53.795341
15.893367	0.1	53.056839
15.895033	0.1	52.336100
15.896700	0.1	51.633361
15.898367	0.1	50.948027
15.900033	0.1	50.278190
15.901700	0.1	49.621287
15.903367	0.1	48.975351
15.905033	0.1	48.340920
15.906700	0.1	47.721389
15.908367	0.1	47.119799
15.910033	0.1	46.535495
15.911700	0.1	45.965913
15.913367	0.1	45.410099
15.915033	0.1	44.867757
15.916700	0.1	44.337275
15.918367	0.1	43.815437
15.920033	0.1	43.300274
15.921700	0.1	42.792919
15.923367	0.1	42.297068
15.925033	0.1	41.816237
15.926700	0.1	41.350904
15.928367	0.1	40.900233
15.930033	0.1	40.463748
15.931700	0.1	40.040734
15.933367	0.1	39.628508
15.935033	0.1	39.224448
15.936700	0.1	38.827839
15.938367	0.1	38.439872
15.940033	0.1	38.062217
15.941700	0.1	37.695887
15.943367	0.1	37.341657
15.945033	0.1	36.998930
15.946700	0.1	36.664548
15.948367	0.1	36.334338
15.950033	0.1	36.006810
15.951700	0.1	35.683157
15.953367	0.1	35.363915
15.955033	0.1	35.047652
15.956700	0.1	34.734132
15.958367	0.1	34.425857
15.960033	0.1	34.125449
15.961700	0.1	33.832254
15.963367	0.1	33.542814
15.965033	0.1	33.253493
15.966700	0.1	32.962503
15.968367	0.1	32.670321
15.970033	0.1	32.376589
15.971700	0.1	32.078685
15.973367	0.1	31.774702
15.975033	0.1	31.464877
15.976700	0.1	31.151058
15.978367	0.1	30.835690
15.980033	0.1	30.520381
15.981700	0.1	30.204179
15.983367	0.1	29.883625
15.985033	0.1	29.555084
15.986700	0.1	29.216530
15.988367	0.1	28.868796
15.990033	0.1	28.514745
15.991700	0.1	28.157713
15.993367	0.1	27.798356
15.995033	0.1	27.435900
15.996700	0.1	27.069749
15.998367	0.1	26.700737
16.000033	0.1	26.331009
16.001700	0.1	25.962712
16.003367	0.1	25.595905
16.005033	0.1	25.228919
16.006700	0.1	24.860622
16.008367	0.1	24.491371
16.010033	0.1	24.121167
16.011700	0.1	23.750068
16.013367	0.1	23.379744
16.015033	0.1	23.013653
16.016700	0.1	22.654892
16.018367	0.1	22.304596
16.020033	0.1	21.962584
16.021700	0.1	21.628620
16.023367	0.1	21.301509
16.025033	0.1	20.979346
16.026700	0.1	20.660938
16.028367	0.1	20.346822
16.030033	0.1	20.038844
16.031700	0.1	19.739212
16.033367	0.1	19.449772
16.035033	0.1	19.170941
16.036700	0.1	18.901647
16.038367	0.1	18.640340
16.040033	0.1	18.385769
16.041700	0.1	18.137635
16.043367	0.1	17.896117
16.045033	0.1	17.661930
16.046700	0.1	17.435731
16.048367	0.1	17.217697
16.050033	0.1	17.007650
16.051700	0.1	16.805113
16.053367	0.1	16.608954
16.055033	0.1	16.417922
16.056700	0.1	16.231180
16.058367	0.1	16.049267
16.060033	0.1	15.874029
16.061700	0.1	15.707077
16.063367	0.1	15.547455
16.065033	0.1	15.392304
16.066700	0.1	15.240134
16.068367	0.1	15.091480
16.070033	0.1	14.947177
16.071700	0.1	14.806748
16.073367	0.1	14.668466
16.075033	0.1	14.531673
16.076700	0.1	14.397503
16.078367	0.1	14.267922
16.080033	0.1	14.143885
16.081700	0.1	14.024676
16.083367	0.1	13.908745
16.085033	0.1	13.793827
16.086700	0.1	13.678254
16.088367	0.1	13.562144
16.090033	0.1	13.447703
16.091700	0.1	13.336778
16.093367	0.1	13.229550
16.095033	0.1	13.125957
16.096700	0.1	13.026655
16.098367	0.1	12.932003
16.100033	0.1	12.840331
16.101700	0.1	12.748302
16.103367	0.1	12.653888
16.105033	0.1	12.559176
16.106700	0.1	12.467683
16.108367	0.1	12.380064
16.110033	0.1	12.294830
16.111700	0.1	12.210549
16.113367	0.1	12.127817
16.115033	0.1	12.047888
16.116700	0.1	11.970402
16.118367	0.1	11.892975
16.120033	0.1	11.814953
16.121700	0.1	11.737645
16.123367	0.1	11.661828
16.125033	0.1	11.586130
16.126700	0.1	11.509479
16.128367	0.1	11.433185
16.130033	0.1	11.360110
16.131700	0.1	11.290551
16.133367	0.1	11.222542
16.135033	0.1	11.154533
16.136700	0.1	11.086882
16.138367	0.1	11.020721
16.140033	0.1	10.956288
16.141700	0.1	10.893048
16.143367	0.1	10.831357
16.145033	0.1	10.772050
16.146700	0.1	10.715247
16.148367	0.1	10.659457
16.150033	0.1	10.603727
16.151700	0.1	10.549248
16.153367	0.1	10.497630
16.155033	0.1	10.448695
16.156700	0.1	10.400415
16.158367	0.1	10.351182
16.160033	0.1	10.301471
16.161700	0.1	10.253311
16.163367	0.1	10.208309
16.165033	0.1	10.167480
16.166700	0.1	10.131658
16.168367	0.1	10.100306
16.170033	0.1	10.070563
16.171700	0.1	10.039211
16.173367	0.1	10.004640
16.175033	0.1	9.967626
16.176700	0.1	9.930194
16.178367	0.1	9.894729
16.180033	0.1	9.863079
16.181700	0.1	9.836197
16.183367	0.1	9.813846
16.185033	0.1	9.793819
16.186700	0.1	9.772361
16.188367	0.1	9.747744
16.190033	0.1	9.722531
16.191700	0.1	9.700537
16.193367	0.1	9.683133
16.195033	0.1	9.669483
16.196700	0.1	9.657741
16.198367	0.1	9.645343
16.200033	0.1	9.630561
16.201700	0.1	9.614289
16.203367	0.1	9.598733
16.205033	0.1	9.585143
16.206700	0.1	9.572447
16.208367	0.1	9.558857
16.210033	0.1	9.543479
16.211700	0.1	9.526909
16.213367	0.1	9.509624
16.215033	0.1	9.491206
16.216700	0.1	9.471477
16.218367	0.1	9.452224
16.220033	0.1	9.435118
16.221700	0.1	9.419084
16.223367	0.1	9.402276
16.225033	0.1	9.385050
16.226700	0.1	9.369076
16.228367	0.1	9.355009
16.230033	0.1	9.341479
16.231700	0.1	9.326399
16.233367	0.1	9.308637
16.235033	0.1	9.289027
16.236700	0.1	9.268821
16.238367	0.1	9.248794
16.240033	0.1	9.228886
16.241700	0.1	9.208441
16.243367	0.1	9.185911
16.245033	0.1	9.159089
16.246700	0.1	9.126604
16.248367	0.1	9.089113
16.250033	0.1	9.049535
16.251700	0.1	9.011269
16.253367	0.1	8.976818
16.255033	0.1	8.945466
16.256700	0.1	8.915186
16.258367	0.1	8.884728
16.260033	0.1	8.853078
16.261700	0.1	8.818567
16.263367	0.1	8.780003
16.265033	0.1	8.738161
16.266700	0.1	8.693219
16.268367	0.1	8.644641
16.270033	0.1	8.593619
16.271700	0.1	8.543790
16.273367	0.1	8.498312
16.275033	0.1	8.457244
16.276700	0.1	8.418859
16.278367	0.1	8.380771
16.280033	0.1	8.339048
16.281700	0.1	8.290709
16.283367	0.1	8.237005
16.285033	0.1	8.181811
16.286700	0.1	8.128047
16.288367	0.1	8.076728
16.290033	0.1	8.028865
16.291700	0.1	7.985116
16.293367	0.1	7.943869
16.295033	0.1	7.900954
16.296700	0.1	7.852674
16.298367	0.1	7.798076
16.300033	0.1	7.739246
16.301700	0.1	7.679522
16.303367	0.1	7.621944
16.305033	0.1	7.567466
16.306700	0.1	7.515192
16.308367	0.1	7.464767
16.310033	0.1	7.417024
16.311700	0.1	7.371247
16.313367	0.1	7.324338
16.315033	0.1	7.274032
16.316700	0.1	7.220984
16.318367	0.1	7.167519
16.320033	0.1	7.114709
16.321700	0.1	7.060826
16.323367	0.1	7.004142
16.325033	0.1	6.945670
16.326700	0.1	6.888569
16.328367	0.1	6.835282
16.330033	0.1	6.785274
16.331700	0.1	6.736637
16.333367	0.1	6.689132
16.335033	0.1	6.643832
16.336700	0.1	6.600500
16.338367	0.1	6.556929
16.340033	0.1	6.510258
16.341700	0.1	6.459356
16.343367	0.1	6.404698
16.345033	0.1	6.348133
16.346700	0.1	6.292045
16.348367	0.1	6.238580
16.350033	0.1	6.188691
16.351700	0.1	6.142319
16.353367	0.1	6.098092
16.355033	0.1	6.054402
16.356700	0.1	6.010652
16.358367	0.1	5.967439
16.360033	0.1	5.924523
16.361700	0.1	5.880297
16.363367	0.1	5.834222
16.365033	0.1	5.787731
16.366700	0.1	5.743087
16.368367	0.1	5.700946
16.370033	0.1	5.660534
16.371700	0.1	5.620301
16.373367	0.1	5.579472
16.375033	0.1	5.538345
16.376700	0.1	5.497218
16.378367	0.1	5.456567
16.380033	0.1	5.417168
16.381700	0.1	5.379200
16.383367	0.1	5.342305
16.385033	0.1	5.306185
16.386700	0.1	5.270899
16.388367	0.1	5.235672
16.390033	0.1	5.199254
16.391700	0.1	5.161882
16.393367	0.1	5.125761
16.395033	0.1	5.092323
16.396700	0.1	5.060435
16.398367	0.1	5.028248
16.400033	0.1	4.995585
16.401700	0.1	4.963041
16.403367	0.1	4.930973
16.405033	0.1	4.899741
16.406700	0.1	4.870534
16.408367	0.1	4.844368
16.410033	0.1	4.820943
16.411700	0.1	4.799128
16.413367	0.1	4.777670
16.415033	0.1	4.756153
16.416700	0.1	4.734457
16.418367	0.1	4.712284
16.420033	0.1	4.689217
16.421700	0.1	4.665196
16.423367	0.1	4.640818
16.425033	0.1	4.616082
16.426700	0.1	4.590452
16.428367	0.1	4.564584
16.430033	0.1	4.540026
16.431700	0.1	4.518330
16.433367	0.1	4.499913
16.435033	0.1	4.483521
16.436700	0.1	4.467488
16.438367	0.1	4.450798
16.440033	0.1	4.432678
16.441700	0.1	4.411876
16.443367	0.1	4.388452
16.445033	0.1	4.365027
16.446700	0.1	4.345119
16.448367	0.1	4.330158
16.450033	0.1	4.319191
16.451700	0.1	4.309654
16.453367	0.1	4.298449
16.455033	0.1	4.283905
16.456700	0.1	4.267633
16.458367	0.1	4.252851
16.460033	0.1	4.240692
16.461700	0.1	4.228771
16.463367	0.1	4.214108
16.465033	0.1	4.196286
16.466700	0.1	4.177690
16.468367	0.1	4.161358
16.470033	0.1	4.147768
16.471700	0.1	4.135013
16.473367	0.1	4.122138
16.475033	0.1	4.109621
16.476700	0.1	4.097581
16.478367	0.1	4.084826
16.480033	0.1	4.070997
16.481700	0.1	4.058063
16.483367	0.1	4.048884
16.485033	0.1	4.044056
16.486700	0.1	4.040659
16.488367	0.1	4.034758
16.490033	0.1	4.025281
16.491700	0.1	4.013241
16.493367	0.1	3.999353
16.495033	0.1	3.983736
16.496700	0.1	3.967464
16.498367	0.1	3.952861
16.500033	0.1	3.941536
16.501700	0.1	3.932834
16.503367	0.1	3.924906
16.505033	0.1	3.916323
16.506700	0.1	3.906787
16.508367	0.1	3.896713
16.510033	0.1	3.886640
16.511700	0.1	3.876388
16.513367	0.1	3.866017
16.515033	0.1	3.856659
16.516700	0.1	3.848553
16.518367	0.1	3.840387
16.520033	0.1	3.830970
16.521700	0.1	3.821910
16.523367	0.1	3.815234
16.525033	0.1	3.810823
16.526700	0.1	3.807426
16.528367	0.1	3.804207
16.530033	0.1	3.800571
16.531700	0.1	3.795982
16.533367	0.1	3.790677
16.535033	0.1	3.786445
16.536700	0.1	3.785253
16.538367	0.1	3.786326
16.540033	0.1	3.786087
16.541700	0.1	3.781855
16.543367	0.1	3.773988
16.545033	0.1	3.765226
16.546700	0.1	3.758311
16.548367	0.1	3.754854
16.550033	0.1	3.755212
16.551700	0.1	3.758371
16.553367	0.1	3.761709
16.555033	0.1	3.762245
16.556700	0.1	3.758133
16.558367	0.1	3.749728
16.560033	0.1	3.740430
16.561700	0.1	3.734350
16.563367	0.1	3.733695
16.565033	0.1	3.737688
16.566700	0.1	3.743649
16.568367	0.1	3.749252
16.570033	0.1	3.753901
16.571700	0.1	3.757656
16.573367	0.1	3.759504
16.575033	0.1	3.758490
16.576700	0.1	3.755331
16.578367	0.1	3.751934
16.580033	0.1	3.748834
16.581700	0.1	3.744483
16.583367	0.1	3.738046
16.585033	0.1	3.731728
16.586700	0.1	3.729522
16.588367	0.1	3.732324
16.590033	0.1	3.736735
16.591700	0.1	3.738284
16.593367	0.1	3.735364
16.595033	0.1	3.730118
16.596700	0.1	3.726304
16.598367	0.1	3.726065
16.600033	0.1	3.728330
16.601700	0.1	3.730178
16.603367	0.1	3.730476
16.605033	0.1	3.730118
16.606700	0.1	3.729344
16.608367	0.1	3.727555
16.610033	0.1	3.724933
16.611700	0.1	3.721893
16.613367	0.1	3.718674
16.615033	0.1	3.715515
16.616700	0.1	3.713906
16.618367	0.1	3.715098
16.620033	0.1	3.718555
16.621700	0.1	3.721655
16.623367	0.1	3.722310
16.625033	0.1	3.720224
16.626700	0.1	3.717184
16.628367	0.1	3.715575
16.630033	0.1	3.717065
16.631700	0.1	3.721237
16.633367	0.1	3.725887
16.635033	0.1	3.729046
16.636700	0.1	3.730595
16.638367	0.1	3.732085
16.640033	0.1	3.734172
16.641700	0.1	3.735781
16.643367	0.1	3.735662
16.645033	0.1	3.733516
16.646700	0.1	3.730595
16.648367	0.1	3.729105
16.650033	0.1	3.730655
16.651700	0.1	3.734529
16.653367	0.1	3.737986
16.655033	0.1	3.740311
16.656700	0.1	3.743291
16.658367	0.1	3.748298
16.660033	0.1	3.754854
16.661700	0.1	3.762543
16.663367	0.1	3.771365
16.665033	0.1	3.779948
16.666700	0.1	3.785372
16.668367	0.1	3.785491
16.670033	0.1	3.781140
16.671700	0.1	3.775954
16.673367	0.1	3.773988
16.675033	0.1	3.776610
16.676700	0.1	3.781975
16.678367	0.1	3.787041
16.680033	0.1	3.789962
16.681700	0.1	3.790498
16.683367	0.1	3.788650
16.685033	0.1	3.784955
16.686700	0.1	3.780067
16.688367	0.1	3.773749
16.690033	0.1	3.766179
16.691700	0.1	3.758729
16.693367	0.1	3.752589
16.695033	0.1	3.747761
16.696700	0.1	3.743589
16.698367	0.1	3.739655
16.700033	0.1	3.735900
16.701700	0.1	3.732443
16.703367	0.1	3.728271
16.705033	0.1	3.722489
16.706700	0.1	3.714860
16.708367	0.1	3.705681
16.710033	0.1	3.695429
16.711700	0.1	3.685355
16.713367	0.1	3.677190
16.715033	0.1	3.671766
16.716700	0.1	3.667951
16.718367	0.1	3.663063
16.720033	0.1	3.655434
16.721700	0.1	3.645480
16.723367	0.1	3.634274
16.725033	0.1	3.623128
16.726700	0.1	3.612459
16.728367	0.1	3.601670
16.730033	0.1	3.590584
16.731700	0.1	3.579796
16.733367	0.1	3.568888
16.735033	0.1	3.556907
16.736700	0.1	3.543377
16.738367	0.1	3.529489
16.740033	0.1	3.516317
16.741700	0.1	3.502965
16.743367	0.1	3.487528
16.745033	0.1	3.470183
16.746700	0.1	3.453732
16.748367	0.1	3.441036
16.750033	0.1	3.432453
16.751700	0.1	3.425658
16.753367	0.1	3.417433
16.755033	0.1	3.405988
16.756700	0.1	3.391683
16.758367	0.1	3.376067
16.760033	0.1	3.361404
16.761700	0.1	3.349960
16.763367	0.1	3.341437
16.765033	0.1	3.332436
16.766700	0.1	3.320575
16.768367	0.1	3.306925
16.770033	0.1	3.293574
16.771700	0.1	3.280461
16.773367	0.1	3.267348
16.775033	0.1	3.256083
16.776700	0.1	3.248751
16.778367	0.1	3.244519
16.780033	0.1	3.240287
16.781700	0.1	3.233850
16.783367	0.1	3.225565
16.785033	0.1	3.217042
16.786700	0.1	3.209293
16.788367	0.1	3.201306
16.790033	0.1	3.192067
16.791700	0.1	3.181696
16.793367	0.1	3.172219
16.795033	0.1	3.165543
16.796700	0.1	3.161013
16.798367	0.1	3.155828
16.800033	0.1	3.148258
16.801700	0.1	3.139734
16.803367	0.1	3.133059
16.805033	0.1	3.128708
16.806700	0.1	3.124774
16.808367	0.1	3.119588
16.810033	0.1	3.112972
16.811700	0.1	3.106058
16.813367	0.1	3.099919
16.815033	0.1	3.094018
16.816700	0.1	3.087819
16.818367	0.1	3.081799
16.820033	0.1	3.075898
16.821700	0.1	3.068865
16.823367	0.1	3.059805
16.825033	0.1	3.049970
16.826700	0.1	3.041387
16.828367	0.1	3.035188
16.830033	0.1	3.031492
16.831700	0.1	3.029943
16.833367	0.1	3.029943
16.835033	0.1	3.030658
16.836700	0.1	3.029943
16.838367	0.1	3.025949
16.840033	0.1	3.019452
16.841700	0.1	3.012717
16.843367	0.1	3.006518
16.845033	0.1	3.000140
16.846700	0.1	2.993107
16.848367	0.1	2.986372
16.850033	0.1	2.979934
16.851700	0.1	2.973080
16.853367	0.1	2.966285
16.855033	0.1	2.961755
16.856700	0.1	2.962351
16.858367	0.1	2.968371
16.860033	0.1	2.976000
16.861700	0.1	2.979875
16.863367	0.1	2.977073
16.865033	0.1	2.968431
16.866700	0.1	2.956450
16.868367	0.1	2.943993
16.870033	0.1	2.933085
16.871700	0.1	2.924919
16.873367	0.1	2.919913
16.875033	0.1	2.917946
16.876700	0.1	2.917767
16.878367	0.1	2.917648
16.880033	0.1	2.915681
16.881700	0.1	2.910972
16.883367	0.1	2.905071
16.885033	0.1	2.900183
16.886700	0.1	2.896488
16.888367	0.1	2.893627
16.890033	0.1	2.891541
16.891700	0.1	2.889812
16.893367	0.1	2.886713
16.895033	0.1	2.880395
16.896700	0.1	2.870917
16.898367	0.1	2.860964
16.900033	0.1	2.854347
16.901700	0.1	2.852142
16.903367	0.1	2.853215
16.905033	0.1	2.855957
16.906700	0.1	2.858877
16.908367	0.1	2.860725
16.910033	0.1	2.860725
16.911700	0.1	2.859593
16.913367	0.1	2.858281
16.915033	0.1	2.856910
16.916700	0.1	2.854169
16.918367	0.1	2.849400
16.920033	0.1	2.843201
16.921700	0.1	2.837300
16.923367	0.1	2.833605
16.925033	0.1	2.833009
16.926700	0.1	2.835334
16.928367	0.1	2.838850
16.930033	0.1	2.840519
16.931700	0.1	2.837539
16.933367	0.1	2.830267
16.935033	0.1	2.822042
16.936700	0.1	2.816081
16.938367	0.1	2.812624
16.940033	0.1	2.810180
16.941700	0.1	2.807915
16.943367	0.1	2.806604
16.945033	0.1	2.806306
16.946700	0.1	2.805650
16.948367	0.1	2.803922
16.950033	0.1	2.802372
16.951700	0.1	2.802193
16.953367	0.1	2.802134
16.955033	0.1	2.800167
16.956700	0.1	2.796590
16.958367	0.1	2.793312
16.960033	0.1	2.792239
16.961700	0.1	2.793849
16.963367	0.1	2.797127
16.965033	0.1	2.800465
16.966700	0.1	2.802789
16.968367	0.1	2.802909
16.970033	0.1	2.799690
16.971700	0.1	2.793074
16.973367	0.1	2.784610
16.975033	0.1	2.776206
16.976700	0.1	2.769172
16.978367	0.1	2.764285
16.980033	0.1	2.761126
16.981700	0.1	2.758742
16.983367	0.1	2.757132
16.985033	0.1	2.757132
16.986700	0.1	2.759814
16.988367	0.1	2.764404
16.990033	0.1	2.768219
16.991700	0.1	2.768576
16.993367	0.1	2.765417
16.995033	0.1	2.761483
16.996700	0.1	2.760828
16.998367	0.1	2.765715
17.000033	0.1	2.775133
17.001700	0.1	2.784908
17.003367	0.1	2.790690
17.005033	0.1	2.790868
17.006700	0.1	2.786696
17.008367	0.1	2.779842
17.010033	0.1	2.771437
17.011700	0.1	2.762258
17.013367	0.1	2.754092
17.015033	0.1	2.747953
17.016700	0.1	2.743304
17.018367	0.1	2.740085
17.020033	0.1	2.739728
17.021700	0.1	2.742350
17.023367	0.1	2.745986
17.025033	0.1	2.748192
17.026700	0.1	2.747476
17.028367	0.1	2.743423
17.030033	0.1	2.737045
17.031700	0.1	2.730251
17.033367	0.1	2.725244
17.035033	0.1	2.723813
17.036700	0.1	2.726197
17.038367	0.1	2.730668
17.040033	0.1	2.734542
17.041700	0.1	2.736569
17.043367	0.1	2.737105
17.045033	0.1	2.736449
17.046700	0.1	2.734184
17.048367	0.1	2.730608
17.050033	0.1	2.726615
17.051700	0.1	2.723217
17.053367	0.1	2.720356
17.055033	0.1	2.717555
17.056700	0.1	2.715528
17.058367	0.1	2.715528
17.060033	0.1	2.716541
17.061700	0.1	2.716363
17.063367	0.1	2.713978
17.065033	0.1	2.709985
17.066700	0.1	2.705395
17.068367	0.1	2.701759
17.070033	0.1	2.700567
17.071700	0.1	2.702832
17.073367	0.1	2.708137
17.075033	0.1	2.714992
17.076700	0.1	2.721727
17.078367	0.1	2.727688
17.080033	0.1	2.732575
17.081700	0.1	2.736032
17.083367	0.1	2.738416
17.085033	0.1	2.741337
17.086700	0.1	2.747595
17.088367	0.1	2.758503
17.090033	0.1	2.772868
17.091700	0.1	2.788127
17.093367	0.1	2.801478
17.095033	0.1	2.811909
17.096700	0.1	2.819956
17.098367	0.1	2.826810
17.100033	0.1	2.833486
17.101700	0.1	2.840460
17.103367	0.1	2.848208
17.105033	0.1	2.858758
17.106700	0.1	2.874673
17.108367	0.1	2.896190
17.110033	0.1	2.921522
17.111700	0.1	2.948702
17.113367	0.1	2.976299
17.115033	0.1	3.002823
17.116700	0.1	3.028155
17.118367	0.1	3.053904
17.120033	0.1	3.082276
17.121700	0.1	3.114999
17.123367	0.1	3.151298
17.125033	0.1	3.188133
17.126700	0.1	3.222764
17.128367	0.1	3.255546
17.130033	0.1	3.289461
17.131700	0.1	3.327251
17.133367	0.1	3.370285
17.135033	0.1	3.418446
17.136700	0.1	3.471077
17.138367	0.1	3.527463
17.140033	0.1	3.587902
17.141700	0.1	3.653586
17.143367	0.1	3.724635
17.145033	0.1	3.800690
17.146700	0.1	3.881693
17.148367	0.1	3.967941
17.150033	0.1	4.057706
17.151700	0.1	4.147947
17.153367	0.1	4.238844
17.155033	0.1	4.333794
17.156700	0.1	4.435420
17.158367	0.1	4.544974
17.160033	0.1	4.663706
17.161700	0.1	4.791737
17.163367	0.1	4.926503
17.165033	0.1	5.065203
17.166700	0.1	5.208433
17.168367	0.1	5.358994
17.170033	0.1	5.519748
17.171700	0.1	5.691648
17.173367	0.1	5.875230
17.175033	0.1	6.070793
17.176700	0.1	6.277264
17.178367	0.1	6.492317
17.180033	0.1	6.714166
17.181700	0.1	6.943345
17.183367	0.1	7.183433
17.185033	0.1	7.439137
17.186700	0.1	7.712484
17.188367	0.1	8.002401
17.190033	0.1	8.306683
17.191700	0.1	8.624375
17.193367	0.1	8.955837
17.195033	0.1	9.301186
17.196700	0.1	9.660125
17.198367	0.1	10.033608
17.200033	0.1	10.424674
17.201700	0.1	10.836602
17.203367	0.1	11.269868
17.205033	0.1	11.723340
17.206700	0.1	12.197197
17.208367	0.1	12.694538
17.210033	0.1	13.218284
17.211700	0.1	13.767184
17.213367	0.1	14.337600
17.215033	0.1	14.928640
17.216700	0.1	15.542925
17.218367	0.1	16.183318
17.220033	0.1	16.849936
17.221700	0.1	17.541171
17.223367	0.1	18.256904
17.225033	0.1	18.999339
17.226700	0.1	19.771279
17.228367	0.1	20.573200
17.230033	0.1	21.403910
17.231700	0.1	22.263469
17.233367	0.1	23.154022
17.235033	0.1	24.078371
17.236700	0.1	25.037409
17.238367	0.1	26.030125
17.240033	0.1	27.054669
17.241700	0.1	28.110506
17.243367	0.1	29.198887
17.245033	0.1	30.321183
17.246700	0.1	31.477155
17.248367	0.1	32.665493
17.250033	0.1	33.885779
17.251700	0.1	35.139682
17.253367	0.1	36.429646
17.255033	0.1	37.756266
17.256700	0.1	39.118233
17.258367	0.1	40.515366
17.260033	0.1	41.949215
17.261700	0.1	43.420615
17.263367	0.1	44.928673
17.265033	0.1	46.473446
17.266700	0.1	48.057380
17.268367	0.1	49.683335
17.270033	0.1	51.351371
17.271700	0.1	53.059462
17.273367	0.1	54.806295
17.275033	0.1	56.592170
17.276700	0.1	58.417562
17.278367	0.1	60.283903
17.280033	0.1	62.194649
17.281700	0.1	64.154390
17.283367	0.1	66.165392
17.285033	0.1	68.227295
17.286700	0.1	70.339624
17.288367	0.1	72.504227
17.290033	0.1	74.723606
17.291700	0.1	76.998656
17.293367	0.1	79.329674
17.295033	0.1	81.719165
17.296700	0.1	84.171837
17.298367	0.1	86.691802
17.300033	0.1	89.279776
17.301700	0.1	91.933673
17.303367	0.1	94.652539
17.305033	0.1	97.438997
17.306700	0.1	100.297636
17.308367	0.1	103.231138
17.310033	0.1	106.240160
17.311700	0.1	109.326310
17.313367	0.1	112.493045
17.315033	0.1	115.743167
17.316700	0.1	119.075901
17.318367	0.1	122.488446
17.320033	0.1	125.977643
17.321700	0.1	129.540630
17.323367	0.1	133.173235
17.325033	0.1	136.870452
17.326700	0.1	140.627989
17.328367	0.1	144.443223
17.330033	0.1	148.313770
17.331700	0.1	152.234206
17.333367	0.1	156.195471
17.335033	0.1	160.185943
17.336700	0.1	164.196024
17.338367	0.1	168.219576
17.340033	0.1	172.250818
17.341700	0.1	176.279973
17.343367	0.1	180.295120
17.345033	0.1	184.286129
17.346700	0.1	188.243877
17.348367	0.1	192.156446
17.350033	0.1	196.008336
17.351700	0.1	199.784350
17.353367	0.1	203.473997
17.355033	0.1	207.069171
17.356700	0.1	210.559202
17.358367	0.1	213.930620
17.360033	0.1	217.170430
17.361700	0.1	220.268263
17.363367	0.1	223.216368
17.365033	0.1	226.008488
17.366700	0.1	228.639497
17.368367	0.1	231.103732
17.370033	0.1	233.394994
17.371700	0.1	235.506429
17.373367	0.1	237.431183
17.375033	0.1	239.162817
17.376700	0.1	240.698471
17.378367	0.1	242.040053
17.380033	0.1	243.190303
17.381700	0.1	244.147733
17.383367	0.1	244.907275
17.385033	0.1	245.464518
17.386700	0.1	245.819404
17.388367	0.1	245.977953
17.390033	0.1	245.950177
17.391700	0.1	245.744839
17.393367	0.1	245.366052
17.395033	0.1	244.813993
17.396700	0.1	244.086817
17.398367	0.1	243.182733
17.400033	0.1	242.102995
17.401700	0.1	240.854218
17.403367	0.1	239.447429
17.405033	0.1	237.895205
17.406700	0.1	236.207917
17.408367	0.1	234.393015
17.410033	0.1	232.455744
17.411700	0.1	230.398907
17.413367	0.1	228.223755
17.415033	0.1	225.932075
17.416700	0.1	223.529173
17.418367	0.1	221.022381
17.420033	0.1	218.418909
17.421700	0.1	215.725375
17.423367	0.1	212.948275
17.425033	0.1	210.093988
17.426700	0.1	207.167876
17.428367	0.1	204.173875
17.430033	0.1	201.114309
17.431700	0.1	197.992217
17.433367	0.1	194.813740
17.435033	0.1	191.585791
17.436700	0.1	188.313674
17.438367	0.1	185.003292
17.440033	0.1	181.662690
17.441700	0.1	178.298126
17.443367	0.1	174.910854
17.445033	0.1	171.501289
17.446700	0.1	168.073843
17.448367	0.1	164.635370
17.450033	0.1	161.191771
17.451700	0.1	157.746861
17.453367	0.1	154.304633
17.455033	0.1	150.869796
17.456700	0.1	147.446760
17.458367	0.1	144.038507
17.460033	0.1	140.648612
17.461700	0.1	137.282559
17.463367	0.1	133.945175
17.465033	0.1	130.638309
17.466700	0.1	127.361842
17.468367	0.1	124.116726
17.470033	0.1	120.905764
17.471700	0.1	117.732711
17.473367	0.1	114.600486
17.475033	0.1	111.511595
17.476700	0.1	108.468062
17.478367	0.1	105.472035
17.480033	0.1	102.526790
17.481700	0.1	99.636739
17.483367	0.1	96.805340
17.485033	0.1	94.032412
17.486700	0.1	91.314202
17.488367	0.1	88.648980
17.490033	0.1	86.039310
17.491700	0.1	83.488350
17.493367	0.1	80.997174
17.495033	0.1	78.565304
17.496700	0.1	76.192384
17.498367	0.1	73.878591
17.500033	0.1	71.624045
17.501700	0.1	69.429104
17.503367	0.1	67.295138
17.505033	0.1	65.224175
17.506700	0.1	63.215975
17.508367	0.1	61.266545
17.510033	0.1	59.372071
17.511700	0.1	57.532731
17.513367	0.1	55.750314
17.515033	0.1	54.024938
17.516700	0.1	52.356663
17.518367	0.1	50.746265
17.520033	0.1	49.193445
17.521700	0.1	47.694626
17.523367	0.1	46.244624
17.525033	0.1	44.839802
17.526700	0.1	43.479624
17.528367	0.1	42.165878
17.530033	0.1	40.899518
17.531700	0.1	39.679589
17.533367	0.1	38.505437
17.535033	0.1	37.376466
17.536700	0.1	36.290350
17.538367	0.1	35.244109
17.540033	0.1	34.236374
17.541700	0.1	33.265831
17.543367	0.1	32.329084
17.545033	0.1	31.421723
17.546700	0.1	30.541124
17.548367	0.1	29.688897
17.550033	0.1	28.868617
17.551700	0.1	28.082015
17.553367	0.1	27.326585
17.555033	0.1	26.597859
17.556700	0.1	25.892676
17.558367	0.1	25.211038
17.560033	0.1	24.553837
17.561700	0.1	23.921074
17.563367	0.1	23.311974
17.565033	0.1	22.726060
17.566700	0.1	22.163214
17.568367	0.1	21.621944
17.570033	0.1	21.099449
17.571700	0.1	20.593525
17.573367	0.1	20.102741
17.575033	0.1	19.627095
17.576700	0.1	19.168140
17.578367	0.1	18.727006
17.580033	0.1	18.302382
17.581700	0.1	17.892958
17.583367	0.1	17.498554
17.585033	0.1	17.118753
17.586700	0.1	16.751827
17.588367	0.1	16.396285
17.590033	0.1	16.051949
17.591700	0.1	15.719832
17.593367	0.1	15.401066
17.595033	0.1	15.096308
17.596700	0.1	14.805795
17.598367	0.1	14.528037
17.600033	0.1	14.259637
17.601700	0.1	13.997317
17.603367	0.1	13.740064
17.605033	0.1	13.489486
17.606700	0.1	13.247252
17.608367	0.1	13.014019
17.610033	0.1	12.789608
17.611700	0.1	12.573839
17.613367	0.1	12.365819
17.615033	0.1	12.163878
17.616700	0.1	11.967302
17.618367	0.1	11.777640
17.620033	0.1	11.596740
17.621700	0.1	11.424423
17.623367	0.1	11.257411
17.625033	0.1	11.092723
17.626700	0.1	10.929883
17.628367	0.1	10.770739
17.630033	0.1	10.617793
17.631700	0.1	10.472954
17.633367	0.1	10.335327
17.635033	0.1	10.201812
17.636700	0.1	10.069550
17.638367	0.1	9.938181
17.640033	0.1	9.809375
17.641700	0.1	9.684802
17.643367	0.1	9.564162
17.645033	0.1	9.445847
17.646700	0.1	9.328724
17.648367	0.1	9.212912
17.650033	0.1	9.098828
17.651700	0.1	8.987964
17.653367	0.1	8.881867
17.655033	0.1	8.781136
17.656700	0.1	8.684874
17.658367	0.1	8.593023
17.660033	0.1	8.506418
17.661700	0.1	8.424104
17.663367	0.1	8.342743
17.665033	0.1	8.259595
17.666700	0.1	8.174539
17.668367	0.1	8.088887
17.670033	0.1	8.003891
17.671700	0.1	7.920444
17.673367	0.1	7.838965
17.675033	0.1	7.760108
17.676700	0.1	7.684708
17.678367	0.1	7.613898
17.680033	0.1	7.547379
17.681700	0.1	7.483662
17.683367	0.1	7.420361
17.685033	0.1	7.355690
17.686700	0.1	7.290066
17.688367	0.1	7.225931
17.690033	0.1	7.165254
17.691700	0.1	7.108510
17.693367	0.1	7.054329
17.695033	0.1	7.000804
17.696700	0.1	6.947697
17.698367	0.1	6.896258
17.700033	0.1	6.847442
17.701700	0.1	6.800473
17.703367	0.1	6.753624
17.705033	0.1	6.706238
17.706700	0.1	6.659449
17.708367	0.1	6.615103
17.710033	0.1	6.574810
17.711700	0.1	6.539107
17.713367	0.1	6.507039
17.715033	0.1	6.475747
17.716700	0.1	6.442130
17.718367	0.1	6.404281
17.720033	0.1	6.362081
17.721700	0.1	6.317079
17.723367	0.1	6.272316
17.725033	0.1	6.231428
17.726700	0.1	6.196082
17.728367	0.1	6.164372
17.730033	0.1	6.133080
17.731700	0.1	6.100536
17.733367	0.1	6.066859
17.735033	0.1	6.033838
17.736700	0.1	6.003917
17.738367	0.1	5.978763
17.740033	0.1	5.957246
17.741700	0.1	5.935967
17.743367	0.1	5.912483
17.745033	0.1	5.887151
17.746700	0.1	5.861879
17.748367	0.1	5.837322
17.750033	0.1	5.813420
17.751700	0.1	5.790294
17.753367	0.1	5.768359
17.755033	0.1	5.747319
17.756700	0.1	5.726695
17.758367	0.1	5.706132
17.760033	0.1	5.684853
17.761700	0.1	5.661428
17.763367	0.1	5.635083
17.765033	0.1	5.606830
17.766700	0.1	5.578697
17.768367	0.1	5.552173
17.770033	0.1	5.527139
17.771700	0.1	5.502045
17.773367	0.1	5.474329
17.775033	0.1	5.443096
17.776700	0.1	5.409897
17.778367	0.1	5.376816
17.780033	0.1	5.344689
17.781700	0.1	5.313933
17.783367	0.1	5.285383
17.785033	0.1	5.260229
17.786700	0.1	5.237997
17.788367	0.1	5.216539
17.790033	0.1	5.194307
17.791700	0.1	5.171478
17.793367	0.1	5.148769
17.795033	0.1	5.125404
17.796700	0.1	5.101085
17.798367	0.1	5.076826
17.800033	0.1	5.053997
17.801700	0.1	5.032957
17.803367	0.1	5.011976
17.805033	0.1	4.988253
17.806700	0.1	4.960358
17.808367	0.1	4.929483
17.810033	0.1	4.897058
17.811700	0.1	4.864097
17.813367	0.1	4.831255
17.815033	0.1	4.800439
17.816700	0.1	4.773498
17.818367	0.1	4.749954
17.820033	0.1	4.727483
17.821700	0.1	4.704714
17.823367	0.1	4.682243
17.825033	0.1	4.660666
17.826700	0.1	4.639983
17.828367	0.1	4.620433
17.830033	0.1	4.602075
17.831700	0.1	4.584670
17.833367	0.1	4.568100
17.835033	0.1	4.552186
17.836700	0.1	4.536867
17.838367	0.1	4.521549
17.840033	0.1	4.506171
17.841700	0.1	4.491270
17.843367	0.1	4.476846
17.845033	0.1	4.462362
17.846700	0.1	4.447699
17.848367	0.1	4.433275
17.850033	0.1	4.419267
17.851700	0.1	4.405856
17.853367	0.1	4.393518
17.855033	0.1	4.384280
17.856700	0.1	4.379988
17.858367	0.1	4.379690
17.860033	0.1	4.379869
17.861700	0.1	4.378021
17.863367	0.1	4.374206
17.865033	0.1	4.369796
17.866700	0.1	4.366398
17.868367	0.1	4.366219
17.870033	0.1	4.370570
17.871700	0.1	4.378557
17.873367	0.1	4.387558
17.875033	0.1	4.394532
17.876700	0.1	4.397989
17.878367	0.1	4.399061
17.880033	0.1	4.400432
17.881700	0.1	4.403889
17.883367	0.1	4.409731
17.885033	0.1	4.417360
17.886700	0.1	4.426778
17.888367	0.1	4.438162
17.890033	0.1	4.451692
17.891700	0.1	4.466594
17.893367	0.1	4.481495
17.895033	0.1	4.496634
17.896700	0.1	4.513741
17.898367	0.1	4.533947
17.900033	0.1	4.556835
17.901700	0.1	4.581034
17.903367	0.1	4.605115
17.905033	0.1	4.627228
17.906700	0.1	4.646600
17.908367	0.1	4.664779
17.910033	0.1	4.685045
17.911700	0.1	4.709065
17.913367	0.1	4.735530
17.915033	0.1	4.761696
17.916700	0.1	4.786134
17.918367	0.1	4.810274
17.920033	0.1	4.837752
17.921700	0.1	4.870773
17.923367	0.1	4.908622
17.925033	0.1	4.949391
17.926700	0.1	4.992426
17.928367	0.1	5.038023
17.930033	0.1	5.084455
17.931700	0.1	5.128265
17.933367	0.1	5.167306
17.935033	0.1	5.203665
17.936700	0.1	5.241335
17.938367	0.1	5.282104
17.940033	0.1	5.325258
17.941700	0.1	5.370677
17.943367	0.1	5.419016
17.945033	0.1	5.469919
17.946700	0.1	5.521477
17.948367	0.1	5.571425
17.950033	0.1	5.618513
17.951700	0.1	5.663514
17.953367	0.1	5.708933
17.955033	0.1	5.757273
17.956700	0.1	5.809009
17.958367	0.1	5.862892
17.960033	0.1	5.917371
17.961700	0.1	5.972088
17.963367	0.1	6.026805
17.965033	0.1	6.080389
17.966700	0.1	6.130696
17.968367	0.1	6.176174
17.970033	0.1	6.217480
17.971700	0.1	6.257534
17.973367	0.1	6.298423
17.975033	0.1	6.339610
17.976700	0.1	6.379486
17.978367	0.1	6.417871
17.980033	0.1	6.455183
17.981700	0.1	6.490648
17.983367	0.1	6.522298
17.985033	0.1	6.548345
17.986700	0.1	6.568849
17.988367	0.1	6.586075
17.990033	0.1	6.603122
17.991700	0.1	6.621182
17.993367	0.1	6.638110
17.995033	0.1	6.650329
17.996700	0.1	6.655693
17.998367	0.1	6.653905
18.000033	0.1	6.645501
18.001700	0.1	6.630898
18.003367	0.1	6.611169
18.005033	0.1	6.588877
18.006700	0.1	6.566823
18.008367	0.1	6.546557
18.010033	0.1	6.527245
18.011700	0.1	6.505847
18.013367	0.1	6.478727
18.015033	0.1	6.444097
18.016700	0.1	6.402493
18.018367	0.1	6.355524
18.020033	0.1	6.304682
18.021700	0.1	6.250978
18.023367	0.1	6.194473
18.025033	0.1	6.135464
18.026700	0.1	6.075204
18.028367	0.1	6.013871
18.030033	0.1	5.948902
18.031700	0.1	5.878389
18.033367	0.1	5.804181
18.035033	0.1	5.731225
18.036700	0.1	5.662859
18.038367	0.1	5.598247
18.040033	0.1	5.533219
18.041700	0.1	5.463660
18.043367	0.1	5.389333
18.045033	0.1	5.313158
18.046700	0.1	5.237937
18.048367	0.1	5.164266
18.050033	0.1	5.092085
18.051700	0.1	5.021394
18.053367	0.1	4.952431
18.055033	0.1	4.886210
18.056700	0.1	4.823447
18.058367	0.1	4.763186
18.060033	0.1	4.704118
18.061700	0.1	4.645765
18.063367	0.1	4.588306
18.065033	0.1	4.531265
18.066700	0.1	4.473090
18.068367	0.1	4.412890
18.070033	0.1	4.351080
18.071700	0.1	4.289866
18.073367	0.1	4.232288
18.075033	0.1	4.180670
18.076700	0.1	4.135132
18.078367	0.1	4.093230
18.080033	0.1	4.052878
18.081700	0.1	4.013300
18.083367	0.1	3.974855
18.085033	0.1	3.938437
18.086700	0.1	3.904820
18.088367	0.1	3.873885
18.090033	0.1	3.845275
18.091700	0.1	3.819049
18.093367	0.1	3.795088
18.095033	0.1	3.772915
18.096700	0.1	3.751695
18.098367	0.1	3.729642
18.100033	0.1	3.705204
18.101700	0.1	3.678382
18.103367	0.1	3.650964
18.105033	0.1	3.624737
18.106700	0.1	3.600180
18.108367	0.1	3.576219
18.110033	0.1	3.552795
18.111700	0.1	3.531516
18.113367	0.1	3.513336
18.115033	0.1	3.497184
18.116700	0.1	3.481329
18.118367	0.1	3.465116
18.120033	0.1	3.448844
18.121700	0.1	3.433168
18.123367	0.1	3.417850
18.125033	0.1	3.402114
18.126700	0.1	3.386438
18.128367	0.1	3.371775
18.130033	0.1	3.357947
18.131700	0.1	3.343582
18.133367	0.1	3.328443
18.135033	0.1	3.313780
18.136700	0.1	3.300190
18.138367	0.1	3.287554
18.140033	0.1	3.276527
18.141700	0.1	3.267586
18.143367	0.1	3.259480
18.145033	0.1	3.249586
18.146700	0.1	3.236234
18.148367	0.1	3.220141
18.150033	0.1	3.203511
18.151700	0.1	3.188491
18.153367	0.1	3.175914
18.155033	0.1	3.163874
18.156700	0.1	3.150046
18.158367	0.1	3.134430
18.160033	0.1	3.118694
18.161700	0.1	3.103554
18.163367	0.1	3.088534
18.165033	0.1	3.073693
18.166700	0.1	3.060222
18.168367	0.1	3.049255
18.170033	0.1	3.041387
18.171700	0.1	3.036022
18.173367	0.1	3.031314
18.175033	0.1	3.025532
18.176700	0.1	3.017068
18.178367	0.1	3.005922
18.180033	0.1	2.994180
18.181700	0.1	2.983928
18.183367	0.1	2.975702
18.185033	0.1	2.969206
18.186700	0.1	2.963484
18.188367	0.1	2.957642
18.190033	0.1	2.951861
18.191700	0.1	2.947509
18.193367	0.1	2.944648
18.195033	0.1	2.941787
18.196700	0.1	2.937138
18.198367	0.1	2.929151
18.200033	0.1	2.917350
18.201700	0.1	2.903044
18.203367	0.1	2.888799
18.205033	0.1	2.877414
18.206700	0.1	2.870917
18.208367	0.1	2.868891
18.210033	0.1	2.868295
18.211700	0.1	2.866030
18.213367	0.1	2.861858
18.215033	0.1	2.857626
18.216700	0.1	2.854526
18.218367	0.1	2.852678
18.220033	0.1	2.851188
18.221700	0.1	2.848268
18.223367	0.1	2.842903
18.225033	0.1	2.836824
18.226700	0.1	2.831459
18.228367	0.1	2.826035
18.230033	0.1	2.818704
18.231700	0.1	2.809465
18.233367	0.1	2.801120
18.235033	0.1	2.796948
18.236700	0.1	2.797127
18.238367	0.1	2.799273
18.240033	0.1	2.799988
18.241700	0.1	2.796948
18.243367	0.1	2.789855
18.245033	0.1	2.779961
18.246700	0.1	2.768576
18.248367	0.1	2.757132
18.250033	0.1	2.747715
18.251700	0.1	2.741873
18.253367	0.1	2.738297
18.255033	0.1	2.734065
18.256700	0.1	2.728045
18.258367	0.1	2.722204
18.260033	0.1	2.719641
18.261700	0.1	2.720773
18.263367	0.1	2.722800
18.265033	0.1	2.721846
18.266700	0.1	2.716184
18.268367	0.1	2.707362
18.270033	0.1	2.698302
18.271700	0.1	2.691090
18.273367	0.1	2.686560
18.275033	0.1	2.684951
18.276700	0.1	2.685249
18.278367	0.1	2.685189
18.280033	0.1	2.681971
18.281700	0.1	2.675414
18.283367	0.1	2.667964
18.285033	0.1	2.661586
18.286700	0.1	2.656996
18.288367	0.1	2.653063
18.290033	0.1	2.647758
18.291700	0.1	2.640128
18.293367	0.1	2.631247
18.295033	0.1	2.623558
18.296700	0.1	2.619147
18.298367	0.1	2.617955
18.300033	0.1	2.618671
18.301700	0.1	2.619803
18.303367	0.1	2.620459
18.305033	0.1	2.619565
18.306700	0.1	2.616406
18.308367	0.1	2.610862
18.310033	0.1	2.603471
18.311700	0.1	2.595842
18.313367	0.1	2.590180
18.315033	0.1	2.587855
18.316700	0.1	2.588272
18.318367	0.1	2.589584
18.320033	0.1	2.590001
18.321700	0.1	2.588391
18.323367	0.1	2.584994
18.325033	0.1	2.581179
18.326700	0.1	2.577543
18.328367	0.1	2.573788
18.330033	0.1	2.569735
18.331700	0.1	2.566457
18.333367	0.1	2.564252
18.335033	0.1	2.563059
18.336700	0.1	2.563179
18.338367	0.1	2.563775
18.340033	0.1	2.563417
18.341700	0.1	2.561331
18.343367	0.1	2.557755
18.345033	0.1	2.553523
18.346700	0.1	2.550364
18.348367	0.1	2.549887
18.350033	0.1	2.551377
18.351700	0.1	2.552271
18.353367	0.1	2.550841
18.355033	0.1	2.548456
18.356700	0.1	2.548039
18.358367	0.1	2.550781
18.360033	0.1	2.555490
18.361700	0.1	2.558947
18.363367	0.1	2.557993
18.365033	0.1	2.552092
18.366700	0.1	2.544403
18.368367	0.1	2.539039
18.370033	0.1	2.537489
18.371700	0.1	2.537966
18.373367	0.1	2.537787
18.375033	0.1	2.537370
18.376700	0.1	2.539575
18.378367	0.1	2.544820
18.380033	0.1	2.550244
18.381700	0.1	2.552748
18.383367	0.1	2.551496
18.385033	0.1	2.547205
18.386700	0.1	2.541185
18.388367	0.1	2.534807
18.390033	0.1	2.528429
18.391700	0.1	2.522350
18.393367	0.1	2.517045
18.395033	0.1	2.512753
18.396700	0.1	2.509833
18.398367	0.1	2.508581
18.400033	0.1	2.508640
18.401700	0.1	2.509117
18.403367	0.1	2.509713
18.405033	0.1	2.510727
18.406700	0.1	2.512813
18.408367	0.1	2.514482
18.410033	0.1	2.512872
18.411700	0.1	2.507508
18.413367	0.1	2.501249
18.415033	0.1	2.497018
18.416700	0.1	2.494872
18.418367	0.1	2.492488
18.420033	0.1	2.487719
18.421700	0.1	2.479732
18.423367	0.1	2.468586
18.425033	0.1	2.455771
18.426700	0.1	2.443791
18.428367	0.1	2.435208
18.430033	0.1	2.431452
18.431700	0.1	2.431750
18.433367	0.1	2.433598
18.435033	0.1	2.434015
18.436700	0.1	2.430737
18.438367	0.1	2.423167
18.440033	0.1	2.413750
18.441700	0.1	2.406120
18.443367	0.1	2.401352
18.445033	0.1	2.398372
18.446700	0.1	2.396524
18.448367	0.1	2.396941
18.450033	0.1	2.399564
18.451700	0.1	2.402008
18.453367	0.1	2.401889
18.455033	0.1	2.398849
18.456700	0.1	2.394974
18.458367	0.1	2.393723
18.460033	0.1	2.395988
18.461700	0.1	2.398074
18.463367	0.1	2.395809
18.465033	0.1	2.388775
18.466700	0.1	2.379358
18.468367	0.1	2.370060
18.470033	0.1	2.362609
18.471700	0.1	2.357662
18.473367	0.1	2.354622
18.475033	0.1	2.352595
18.476700	0.1	2.350867
18.478367	0.1	2.348542
18.480033	0.1	2.344728
18.481700	0.1	2.339602
18.483367	0.1	2.334356
18.485033	0.1	2.329588
18.486700	0.1	2.326250
18.488367	0.1	2.325535
18.490033	0.1	2.327502
18.491700	0.1	2.329350
18.493367	0.1	2.328098
18.495033	0.1	2.322734
18.496700	0.1	2.315581
18.498367	0.1	2.310276
18.500033	0.1	2.308726
18.501700	0.1	2.309859
18.503367	0.1	2.311587
18.505033	0.1	2.312422
18.506700	0.1	2.312422
18.508367	0.1	2.312541
18.510033	0.1	2.312362
18.511700	0.1	2.309322
18.513367	0.1	2.301633
18.515033	0.1	2.291024
18.516700	0.1	2.282441
18.518367	0.1	2.279699
18.520033	0.1	2.282262
18.521700	0.1	2.286673
18.523367	0.1	2.289534
18.525033	0.1	2.289176
18.526700	0.1	2.285183
18.528367	0.1	2.278030
18.530033	0.1	2.268434
18.531700	0.1	2.257943
18.533367	0.1	2.249241
18.535033	0.1	2.244413
18.536700	0.1	2.242863
18.538367	0.1	2.242684
18.540033	0.1	2.242923
18.541700	0.1	2.242625
18.543367	0.1	2.240062
18.545033	0.1	2.234697
18.546700	0.1	2.228856
18.548367	0.1	2.225518
18.550033	0.1	2.225161
18.551700	0.1	2.226651
18.553367	0.1	2.228737
18.555033	0.1	2.230704
18.556700	0.1	2.232194
18.558367	0.1	2.233148
18.560033	0.1	2.233207
18.561700	0.1	2.231598
18.563367	0.1	2.227605
18.565033	0.1	2.221644
18.566700	0.1	2.215207
18.568367	0.1	2.209306
18.570033	0.1	2.204180
18.571700	0.1	2.200604
18.573367	0.1	2.199829
18.575033	0.1	2.202869
18.576700	0.1	2.208650
18.578367	0.1	2.215266
18.580033	0.1	2.221465
18.581700	0.1	2.226591
18.583367	0.1	2.229214
18.585033	0.1	2.227545
18.586700	0.1	2.222121
18.588367	0.1	2.215803
18.590033	0.1	2.210915
18.591700	0.1	2.207518
18.593367	0.1	2.205014
18.595033	0.1	2.204239
18.596700	0.1	2.206564
18.598367	0.1	2.212584
18.600033	0.1	2.220988
18.601700	0.1	2.228916
18.603367	0.1	2.234578
18.605033	0.1	2.238572
18.606700	0.1	2.242565
18.608367	0.1	2.247095
18.610033	0.1	2.252102
18.611700	0.1	2.256930
18.613367	0.1	2.260208
18.615033	0.1	2.261162
18.616700	0.1	2.261281
18.618367	0.1	2.263785
18.620033	0.1	2.270758
18.621700	0.1	2.281368
18.623367	0.1	2.293050
18.625033	0.1	2.304554
18.626700	0.1	2.315819
18.628367	0.1	2.327442
18.630033	0.1	2.339125
18.631700	0.1	2.349734
18.633367	0.1	2.359510
18.635033	0.1	2.370358
18.636700	0.1	2.383888
18.638367	0.1	2.400696
18.640033	0.1	2.420485
18.641700	0.1	2.442539
18.643367	0.1	2.465725
18.645033	0.1	2.488434
18.646700	0.1	2.509773
18.648367	0.1	2.531648
18.650033	0.1	2.557933
18.651700	0.1	2.590299
18.653367	0.1	2.626598
18.655033	0.1	2.663851
18.656700	0.1	2.701640
18.658367	0.1	2.741099
18.660033	0.1	2.781928
18.661700	0.1	2.822817
18.663367	0.1	2.862752
18.665033	0.1	2.902627
18.666700	0.1	2.945602
18.668367	0.1	2.996326
18.670033	0.1	3.058374
18.671700	0.1	3.130973
18.673367	0.1	3.210545
18.675033	0.1	3.293097
18.676700	0.1	3.375948
18.678367	0.1	3.457785
18.680033	0.1	3.539622
18.681700	0.1	3.623724
18.683367	0.1	3.711879
18.685033	0.1	3.804863
18.686700	0.1	3.903508
18.688367	0.1	4.008353
18.690033	0.1	4.120648
18.691700	0.1	4.242003
18.693367	0.1	4.373312
18.695033	0.1	4.512668
18.696700	0.1	4.657924
18.698367	0.1	4.808307
18.700033	0.1	4.964471
18.701700	0.1	5.128026
18.703367	0.1	5.300880
18.705033	0.1	5.483508
18.706700	0.1	5.675078
18.708367	0.1	5.874634
18.710033	0.1	6.081999
18.711700	0.1	6.297231
18.713367	0.1	6.520152
18.715033	0.1	6.751180
18.716700	0.1	6.991685
18.718367	0.1	7.243336
18.720033	0.1	7.507623
18.721700	0.1	7.785500
18.723367	0.1	8.076430
18.725033	0.1	8.378268
18.726700	0.1	8.689166
18.728367	0.1	9.008945
18.730033	0.1	9.339095
18.731700	0.1	9.681404
18.733367	0.1	10.037304
18.735033	0.1	10.407210
18.736700	0.1	10.791124
18.738367	0.1	11.189938
18.740033	0.1	11.605621
18.741700	0.1	12.038887
18.743367	0.1	12.488068
18.745033	0.1	12.949766
18.746700	0.1	13.420702
18.748367	0.1	13.900877
18.750033	0.1	14.394523
18.751700	0.1	14.906586
18.753367	0.1	15.439273
18.755033	0.1	15.992046
18.756700	0.1	16.563953
18.758367	0.1	17.154039
18.760033	0.1	17.761768
18.761700	0.1	18.387617
18.763367	0.1	19.032420
18.765033	0.1	19.695641
18.766700	0.1	20.376743
18.768367	0.1	21.076859
18.770033	0.1	21.798970
18.771700	0.1	22.545935
18.773367	0.1	23.318769
18.775033	0.1	24.116756
18.776700	0.1	24.938704
18.778367	0.1	25.785627
18.780033	0.1	26.660146
18.781700	0.1	27.564110
18.783367	0.1	28.497876
18.785033	0.1	29.461505
18.786700	0.1	30.456068
18.788367	0.1	31.483891
18.790033	0.1	32.547535
18.791700	0.1	33.648851
18.793367	0.1	34.787955
18.795033	0.1	35.964193
18.796700	0.1	37.177028
18.798367	0.1	38.425925
18.800033	0.1	39.710345
18.801700	0.1	41.029515
18.803367	0.1	42.383554
18.805033	0.1	43.774131
18.806700	0.1	45.202794
18.808367	0.1	46.668950
18.810033	0.1	48.170033
18.811700	0.1	49.703541
18.813367	0.1	51.268044
18.815033	0.1	52.861872
18.816700	0.1	54.480675
18.818367	0.1	56.117717
18.820033	0.1	57.766858
18.821700	0.1	59.425894
18.823367	0.1	61.095897
18.825033	0.1	62.776092
18.826700	0.1	64.460341
18.828367	0.1	66.138629
18.830033	0.1	67.801420
18.831700	0.1	69.441025
18.833367	0.1	71.051900
18.835033	0.1	72.628979
18.836700	0.1	74.165647
18.838367	0.1	75.653796
18.840033	0.1	77.087645
18.841700	0.1	78.463380
18.843367	0.1	79.775875
18.845033	0.1	81.017022
18.846700	0.1	82.178180
18.848367	0.1	83.252912
18.850033	0.1	84.237044
18.851700	0.1	85.126584
18.853367	0.1	85.916286
18.855033	0.1	86.600726
18.856700	0.1	87.176865
18.858367	0.1	87.644344
18.860033	0.1	88.004177
18.861700	0.1	88.256543
18.863367	0.1	88.399237
18.865033	0.1	88.429099
18.866700	0.1	88.344639
18.868367	0.1	88.146334
18.870033	0.1	87.836390
18.871700	0.1	87.418204
18.873367	0.1	86.893802
18.875033	0.1	86.262887
18.876700	0.1	85.524683
18.878367	0.1	84.681576
18.880033	0.1	83.741670
18.881700	0.1	82.715635
18.883367	0.1	81.611459
18.885033	0.1	80.433612
18.886700	0.1	79.184895
18.888367	0.1	77.867989
18.890033	0.1	76.487009
18.891700	0.1	75.048034
18.893367	0.1	73.557441
18.895033	0.1	72.020058
18.896700	0.1	70.440058
18.898367	0.1	68.823163
18.900033	0.1	67.176584
18.901700	0.1	65.507952
18.903367	0.1	63.823942
18.905033	0.1	62.129501
18.906700	0.1	60.426954
18.908367	0.1	58.717970
18.910033	0.1	57.006243
18.911700	0.1	55.297974
18.913367	0.1	53.600076
18.915033	0.1	51.917973
18.916700	0.1	50.254408
18.918367	0.1	48.611644
18.920033	0.1	46.993914
18.921700	0.1	45.405867
18.923367	0.1	43.849173
18.925033	0.1	42.321983
18.926700	0.1	40.822091
18.928367	0.1	39.350870
18.930033	0.1	37.913623
18.931700	0.1	36.516192
18.933367	0.1	35.161080
18.935033	0.1	33.847453
18.936700	0.1	32.572987
18.938367	0.1	31.336309
18.940033	0.1	30.136468
18.941700	0.1	28.974118
18.943367	0.1	27.851285
18.945033	0.1	26.769699
18.946700	0.1	25.729419
18.948367	0.1	24.729849
18.950033	0.1	23.770215
18.951700	0.1	22.849382
18.953367	0.1	21.966041
18.955033	0.1	21.119179
18.956700	0.1	20.308794
18.958367	0.1	19.534827
18.960033	0.1	18.796624
18.961700	0.1	18.092693
18.963367	0.1	17.420889
18.965033	0.1	16.778351
18.966700	0.1	16.162992
18.968367	0.1	15.574218
18.970033	0.1	15.011490
18.971700	0.1	14.473081
18.973367	0.1	13.956488
18.975033	0.1	13.460100
18.976700	0.1	12.984336
18.978367	0.1	12.531222
18.980033	0.1	12.103439
18.981700	0.1	11.702717
18.983367	0.1	11.327148
18.985033	0.1	10.971845
18.986700	0.1	10.632516
18.988367	0.1	10.307909
18.990033	0.1	9.998918
18.991700	0.1	9.705723
18.993367	0.1	9.426177
18.995033	0.1	9.158075
18.996700	0.1	8.900285
18.998367	0.1	8.653045
19.000033	0.1	8.417070
19.001700	0.1	8.192420
19.003367	0.1	7.978380
19.005033	0.1	7.773698
19.006700	0.1	7.577718
19.008367	0.1	7.389904
19.010033	0.1	7.209361
19.011700	0.1	7.034958
19.013367	0.1	6.866038
19.015033	0.1	6.702543
19.016700	0.1	6.545067
19.018367	0.1	6.394387
19.020033	0.1	6.251932
19.021700	0.1	6.118834
19.023367	0.1	5.993545
19.025033	0.1	5.873204
19.026700	0.1	5.756140
19.028367	0.1	5.643249
19.030033	0.1	5.536318
19.031700	0.1	5.436302
19.033367	0.1	5.342126
19.035033	0.1	5.250931
19.036700	0.1	5.160332
19.038367	0.1	5.070687
19.040033	0.1	4.984260
19.041700	0.1	4.902959
19.043367	0.1	4.827321
19.045033	0.1	4.755080
19.046700	0.1	4.682958
19.048367	0.1	4.609824
19.050033	0.1	4.536689
19.051700	0.1	4.466474
19.053367	0.1	4.402817
19.055033	0.1	4.347086
19.056700	0.1	4.297257
19.058367	0.1	4.249394
19.060033	0.1	4.200101
19.061700	0.1	4.148782
19.063367	0.1	4.097641
19.065033	0.1	4.049361
19.066700	0.1	4.004061
19.068367	0.1	3.960133
19.070033	0.1	3.915847
19.071700	0.1	3.870547
19.073367	0.1	3.825009
19.075033	0.1	3.781140
19.076700	0.1	3.741145
19.078367	0.1	3.704906
19.080033	0.1	3.669679
19.081700	0.1	3.632188
19.083367	0.1	3.591240
19.085033	0.1	3.549695
19.086700	0.1	3.512562
19.088367	0.1	3.482998
19.090033	0.1	3.459871
19.091700	0.1	3.439486
19.093367	0.1	3.419280
19.095033	0.1	3.397823
19.096700	0.1	3.374160
19.098367	0.1	3.347337
19.100033	0.1	3.317714
19.101700	0.1	3.286720
19.103367	0.1	3.256023
19.105033	0.1	3.226638
19.106700	0.1	3.198922
19.108367	0.1	3.173590
19.110033	0.1	3.150821
19.111700	0.1	3.129661
19.113367	0.1	3.107608
19.115033	0.1	3.082514
19.116700	0.1	3.054321
19.118367	0.1	3.024697
19.120033	0.1	2.995491
19.121700	0.1	2.969325
19.123367	0.1	2.947867
19.125033	0.1	2.929688
19.126700	0.1	2.911031
19.128367	0.1	2.889335
19.130033	0.1	2.864719
19.131700	0.1	2.839685
19.133367	0.1	2.818167
19.135033	0.1	2.802968
19.136700	0.1	2.793014
19.138367	0.1	2.783299
19.140033	0.1	2.768934
19.141700	0.1	2.749086
19.143367	0.1	2.726615
19.145033	0.1	2.704561
19.146700	0.1	2.684474
19.148367	0.1	2.666533
19.150033	0.1	2.650619
19.151700	0.1	2.636671
19.153367	0.1	2.625466
19.155033	0.1	2.617121
19.156700	0.1	2.609015
19.158367	0.1	2.596855
19.160033	0.1	2.578974
19.161700	0.1	2.558530
19.163367	0.1	2.540291
19.165033	0.1	2.526939
19.166700	0.1	2.518058
19.168367	0.1	2.511025
19.170033	0.1	2.502561
19.171700	0.1	2.490878
19.173367	0.1	2.476216
19.175033	0.1	2.460301
19.176700	0.1	2.445579
19.178367	0.1	2.433956
19.180033	0.1	2.424956
19.181700	0.1	2.415300
19.183367	0.1	2.401412
19.185033	0.1	2.383232
19.186700	0.1	2.364159
19.188367	0.1	2.348542
19.190033	0.1	2.337992
19.191700	0.1	2.331257
19.193367	0.1	2.326429
19.195033	0.1	2.322257
19.196700	0.1	2.318204
19.198367	0.1	2.314031
19.200033	0.1	2.309084
19.201700	0.1	2.302528
19.203367	0.1	2.294243
19.205033	0.1	2.285004
19.206700	0.1	2.276719
19.208367	0.1	2.270401
19.210033	0.1	2.264798
19.211700	0.1	2.257109
19.213367	0.1	2.245665
19.215033	0.1	2.231419
19.216700	0.1	2.216756
19.218367	0.1	2.204418
19.220033	0.1	2.196014
19.221700	0.1	2.190530
19.223367	0.1	2.185762
19.225033	0.1	2.180994
19.226700	0.1	2.176643
19.228367	0.1	2.172947
19.230033	0.1	2.169550
19.231700	0.1	2.165437
19.233367	0.1	2.159894
19.235033	0.1	2.153456
19.236700	0.1	2.147138
19.238367	0.1	2.141774
19.240033	0.1	2.137005
19.241700	0.1	2.131701
19.243367	0.1	2.124369
19.245033	0.1	2.114356
19.246700	0.1	2.102077
19.248367	0.1	2.090156
19.250033	0.1	2.082229
19.251700	0.1	2.079845
19.253367	0.1	2.080381
19.255033	0.1	2.079547
19.256700	0.1	2.075315
19.258367	0.1	2.068758
19.260033	0.1	2.062202
19.261700	0.1	2.057374
19.263367	0.1	2.054989
19.265033	0.1	2.054453
19.266700	0.1	2.053499
19.268367	0.1	2.048850
19.270033	0.1	2.039254
19.271700	0.1	2.026677
19.273367	0.1	2.014220
19.275033	0.1	2.003789
19.276700	0.1	1.995802
19.278367	0.1	1.990259
19.280033	0.1	1.986981
19.281700	0.1	1.984894
19.283367	0.1	1.982212
19.285033	0.1	1.977682
19.286700	0.1	1.971185
19.288367	0.1	1.963616
19.290033	0.1	1.957059
19.291700	0.1	1.953781
19.293367	0.1	1.954019
19.295033	0.1	1.955688
19.296700	0.1	1.956701
19.298367	0.1	1.956642
19.300033	0.1	1.955688
19.301700	0.1	1.953602
19.303367	0.1	1.950324
19.305033	0.1	1.946092
19.306700	0.1	1.941919
19.308367	0.1	1.938462
19.310033	0.1	1.935482
19.311700	0.1	1.932085
19.313367	0.1	1.928687
19.315033	0.1	1.926720
19.316700	0.1	1.926720
19.318367	0.1	1.927257
19.320033	0.1	1.926899
19.321700	0.1	1.925528
19.323367	0.1	1.923561
19.325033	0.1	1.921535
19.326700	0.1	1.919389
19.328367	0.1	1.916051
19.330033	0.1	1.910508
19.331700	0.1	1.904667
19.333367	0.1	1.901925
19.335033	0.1	1.904070
19.336700	0.1	1.909435
19.338367	0.1	1.913607
19.340033	0.1	1.913548
19.341700	0.1	1.910329
19.343367	0.1	1.907528
19.345033	0.1	1.907468
19.346700	0.1	1.910329
19.348367	0.1	1.915038
19.350033	0.1	1.919866
19.351700	0.1	1.923204
19.353367	0.1	1.924157
19.355033	0.1	1.922906
19.356700	0.1	1.920343
19.358367	0.1	1.917422
19.360033	0.1	1.914322
19.361700	0.1	1.911342
19.363367	0.1	1.910627
19.365033	0.1	1.914263
19.366700	0.1	1.920939
19.368367	0.1	1.926720
19.370033	0.1	1.928806
19.371700	0.1	1.927793
19.373367	0.1	1.925647
19.375033	0.1	1.923144
19.376700	0.1	1.919687
19.378367	0.1	1.914263
19.380033	0.1	1.906633
19.381700	0.1	1.897574
19.383367	0.1	1.888394
19.385033	0.1	1.880109
19.386700	0.1	1.872182
19.388367	0.1	1.863837
19.390033	0.1	1.856148
19.391700	0.1	1.852870
19.393367	0.1	1.856506
19.395033	0.1	1.865149
19.396700	0.1	1.874149
19.398367	0.1	1.879990
19.400033	0.1	1.882136
19.401700	0.1	1.880646
19.403367	0.1	1.875401
19.405033	0.1	1.866877
19.406700	0.1	1.856566
19.408367	0.1	1.846969
19.410033	0.1	1.840353
19.411700	0.1	1.837790
19.413367	0.1	1.838029
19.415033	0.1	1.838744
19.416700	0.1	1.837731
19.418367	0.1	1.835287
19.420033	0.1	1.833022
19.421700	0.1	1.831353
19.423367	0.1	1.829207
19.425033	0.1	1.826286
19.426700	0.1	1.823902
19.428367	0.1	1.824260
19.430033	0.1	1.828969
19.431700	0.1	1.837075
19.433367	0.1	1.845062
19.435033	0.1	1.849830
19.436700	0.1	1.850307
19.438367	0.1	1.848459
19.440033	0.1	1.847804
19.441700	0.1	1.850307
19.443367	0.1	1.855910
19.445033	0.1	1.864076
19.446700	0.1	1.874149
19.448367	0.1	1.885295
19.450033	0.1	1.896620
19.451700	0.1	1.907408
19.453367	0.1	1.917005
19.455033	0.1	1.925409
19.456700	0.1	1.934230
19.458367	0.1	1.945794
19.460033	0.1	1.961053
19.461700	0.1	1.978636
19.463367	0.1	1.996517
19.465033	0.1	2.014101
19.466700	0.1	2.031267
19.468367	0.1	2.047479
19.470033	0.1	2.062202
19.471700	0.1	2.075672
19.473367	0.1	2.088606
19.475033	0.1	2.102554
19.476700	0.1	2.119661
19.478367	0.1	2.140820
19.480033	0.1	2.165318
19.481700	0.1	2.191007
19.483367	0.1	2.215564
19.485033	0.1	2.237857
19.486700	0.1	2.258182
19.488367	0.1	2.278030
19.490033	0.1	2.298594
19.491700	0.1	2.319694
19.493367	0.1	2.341449
19.495033	0.1	2.365172
19.496700	0.1	2.392411
19.498367	0.1	2.422810
19.500033	0.1	2.453387
19.501700	0.1	2.480090
19.503367	0.1	2.500057
19.505033	0.1	2.513826
19.506700	0.1	2.524913
19.508367	0.1	2.536893
19.510033	0.1	2.549112
19.511700	0.1	2.559543
19.513367	0.1	2.568007
19.515033	0.1	2.576709
19.516700	0.1	2.587080
19.518367	0.1	2.597630
19.520033	0.1	2.605140
19.521700	0.1	2.608121
19.523367	0.1	2.607048
19.525033	0.1	2.602458
19.526700	0.1	2.594471
19.528367	0.1	2.582848
19.530033	0.1	2.567351
19.531700	0.1	2.548635
19.533367	0.1	2.527535
19.535033	0.1	2.505243
19.536700	0.1	2.483070
19.538367	0.1	2.461374
19.540033	0.1	2.440035
19.541700	0.1	2.418816
19.543367	0.1	2.397359
19.545033	0.1	2.375126
19.546700	0.1	2.349854
19.548367	0.1	2.318859
19.550033	0.1	2.283156
19.551700	0.1	2.247393
19.553367	0.1	2.215028
19.555033	0.1	2.186000
19.556700	0.1	2.159178
19.558367	0.1	2.133548
19.560033	0.1	2.108395
19.561700	0.1	2.083242
19.563367	0.1	2.057374
19.565033	0.1	2.029598
19.566700	0.1	1.999378
19.568367	0.1	1.968205
19.570033	0.1	1.938641
19.571700	0.1	1.912415
19.573367	0.1	1.889348
19.575033	0.1	1.867890
19.576700	0.1	1.846135
19.578367	0.1	1.823127
19.580033	0.1	1.799166
19.581700	0.1	1.775622
19.583367	0.1	1.754224
19.585033	0.1	1.735985
19.586700	0.1	1.721501
19.588367	0.1	1.711130
19.590033	0.1	1.703739
19.591700	0.1	1.697064
19.593367	0.1	1.689375
19.595033	0.1	1.681030
19.596700	0.1	1.673699
19.598367	0.1	1.669288
19.600033	0.1	1.669109
19.601700	0.1	1.673520
19.603367	0.1	1.681090
19.605033	0.1	1.689255
19.606700	0.1	1.694858
19.608367	0.1	1.695097
19.610033	0.1	1.689077
19.611700	0.1	1.679123
19.613367	0.1	1.669288
19.615033	0.1	1.662433
19.616700	0.1	1.658976
19.618367	0.1	1.658261
19.620033	0.1	1.659989
19.621700	0.1	1.664519
19.623367	0.1	1.672089
19.625033	0.1	1.681209
19.626700	0.1	1.689136
19.628367	0.1	1.694024
19.630033	0.1	1.697183
19.631700	0.1	1.701534
19.633367	0.1	1.708508
19.635033	0.1	1.716793
19.636700	0.1	1.723230
19.638367	0.1	1.725614
19.640033	0.1	1.724064
19.641700	0.1	1.720488
19.643367	0.1	1.717270
19.645033	0.1	1.715422
19.646700	0.1	1.714170
19.648367	0.1	1.711965
19.650033	0.1	1.707256
19.651700	0.1	1.699507
19.653367	0.1	1.689911
19.655033	0.1	1.681149
19.656700	0.1	1.675487
19.658367	0.1	1.673102
19.660033	0.1	1.671553
19.661700	0.1	1.668215
19.663367	0.1	1.662135
19.665033	0.1	1.654744
19.666700	0.1	1.647353
19.668367	0.1	1.640439
19.670033	0.1	1.633346
19.671700	0.1	1.625776
19.673367	0.1	1.617193
19.675033	0.1	1.606822
19.676700	0.1	1.594424
19.678367	0.1	1.581669
19.680033	0.1	1.571000
19.681700	0.1	1.562655
19.683367	0.1	1.554549
19.685033	0.1	1.544356
19.686700	0.1	1.532018
19.688367	0.1	1.518905
19.690033	0.1	1.506388
19.691700	0.1	1.495183
19.693367	0.1	1.485884
19.695033	0.1	1.478493
19.696700	0.1	1.471281
19.698367	0.1	1.462638
19.700033	0.1	1.452923
19.701700	0.1	1.443327
19.703367	0.1	1.432955
19.705033	0.1	1.421511
19.706700	0.1	1.411438
19.708367	0.1	1.405895
19.710033	0.1	1.404226
19.711700	0.1	1.402915
19.713367	0.1	1.399934
19.715033	0.1	1.395643
19.716700	0.1	1.390636
19.718367	0.1	1.384795
19.720033	0.1	1.377285
19.721700	0.1	1.368582
19.723367	0.1	1.360476
19.725033	0.1	1.354754
19.726700	0.1	1.351953
19.728367	0.1	1.351297
19.730033	0.1	1.351953
19.731700	0.1	1.353383
19.733367	0.1	1.354039
19.735033	0.1	1.351655
19.736700	0.1	1.345754
19.738367	0.1	1.338482
19.740033	0.1	1.332402
19.741700	0.1	1.328647
19.743367	0.1	1.326621
19.745033	0.1	1.325667
19.746700	0.1	1.326263
19.748367	0.1	1.329184
19.750033	0.1	1.333118
19.751700	0.1	1.335442
19.753367	0.1	1.334965
19.755033	0.1	1.333773
19.756700	0.1	1.334488
19.758367	0.1	1.337171
19.760033	0.1	1.339734
19.761700	0.1	1.340211
19.763367	0.1	1.338065
19.765033	0.1	1.334071
19.766700	0.1	1.329660
19.768367	0.1	1.325786
19.770033	0.1	1.323104
19.771700	0.1	1.322210
19.773367	0.1	1.322985
19.775033	0.1	1.324534
19.776700	0.1	1.325488
19.778367	0.1	1.325488
19.780033	0.1	1.324356
19.781700	0.1	1.321435
19.783367	0.1	1.316726
19.785033	0.1	1.311839
19.786700	0.1	1.308203
19.788367	0.1	1.305342
19.790033	0.1	1.301527
19.791700	0.1	1.296997
19.793367	0.1	1.293600
19.795033	0.1	1.292169
19.796700	0.1	1.291215
19.798367	0.1	1.289308
19.800033	0.1	1.286864
19.801700	0.1	1.285970
19.803367	0.1	1.287460
19.805033	0.1	1.289725
19.806700	0.1	1.291037
19.808367	0.1	1.291275
19.810033	0.1	1.291215
19.811700	0.1	1.289964
19.813367	0.1	1.285732
19.815033	0.1	1.277864
19.816700	0.1	1.267731
19.818367	0.1	1.257420
19.820033	0.1	1.248419
19.821700	0.1	1.241922
19.823367	0.1	1.239300
19.825033	0.1	1.240313
19.826700	0.1	1.242399
19.828367	0.1	1.243472
19.830033	0.1	1.243234
19.831700	0.1	1.242518
19.833367	0.1	1.241386
19.835033	0.1	1.239061
19.836700	0.1	1.235664
19.838367	0.1	1.232266
19.840033	0.1	1.228631
19.841700	0.1	1.223624
19.843367	0.1	1.217127
19.845033	0.1	1.210392
19.846700	0.1	1.204491
19.848367	0.1	1.199722
19.850033	0.1	1.195967
19.851700	0.1	1.193881
19.853367	0.1	1.194000
19.855033	0.1	1.194775
19.856700	0.1	1.193881
19.858367	0.1	1.191259
19.860033	0.1	1.188755
19.861700	0.1	1.187086
19.863367	0.1	1.185000
19.865033	0.1	1.181185
19.866700	0.1	1.176417
19.868367	0.1	1.172125
19.870033	0.1	1.168311
19.871700	0.1	1.163602
19.873367	0.1	1.157641
19.875033	0.1	1.152277
19.876700	0.1	1.149893
19.878367	0.1	1.150906
19.880033	0.1	1.153886
19.881700	0.1	1.157165
19.883367	0.1	1.159251
19.885033	0.1	1.159608
19.886700	0.1	1.159310
19.888367	0.1	1.159728
19.890033	0.1	1.160622
19.891700	0.1	1.159728
19.893367	0.1	1.154244
19.895033	0.1	1.143754
19.896700	0.1	1.131713
19.898367	0.1	1.122475
19.900033	0.1	1.119018
19.901700	0.1	1.121283
19.903367	0.1	1.126528
19.905033	0.1	1.131058
19.906700	0.1	1.132488
19.908367	0.1	1.130343
19.910033	0.1	1.125574
19.911700	0.1	1.120329
19.913367	0.1	1.117230
19.915033	0.1	1.118124
19.916700	0.1	1.121938
19.918367	0.1	1.125038
19.920033	0.1	1.124322
19.921700	0.1	1.119316
19.923367	0.1	1.111507
19.925033	0.1	1.102448
19.926700	0.1	1.093507
19.928367	0.1	1.086116
19.930033	0.1	1.081288
19.931700	0.1	1.079440
19.933367	0.1	1.080871
19.935033	0.1	1.084685
19.936700	0.1	1.088977
19.938367	0.1	1.092732
19.940033	0.1	1.096308
19.941700	0.1	1.099706
19.943367	0.1	1.102567
19.945033	0.1	1.103878
19.946700	0.1	1.102686
19.948367	0.1	1.098871
19.950033	0.1	1.093090
19.951700	0.1	1.085639
19.953367	0.1	1.077831
19.955033	0.1	1.072705
19.956700	0.1	1.072347
19.958367	0.1	1.076043
19.960033	0.1	1.081228
19.961700	0.1	1.086176
19.963367	0.1	1.090527
19.965033	0.1	1.093924
19.966700	0.1	1.096129
19.968367	0.1	1.097977
19.970033	0.1	1.099885
19.971700	0.1	1.101375
19.973367	0.1	1.100957
19.975033	0.1	1.098096
19.976700	0.1	1.093984
19.978367	0.1	1.090944
19.980033	0.1	1.090169
19.981700	0.1	1.090109
19.983367	0.1	1.088679
19.985033	0.1	1.085341
19.986700	0.1	1.080573
19.988367	0.1	1.075029
19.990033	0.1	1.070678
19.991700	0.1	1.070261
19.993367	0.1	1.074135
19.995033	0.1	1.078785
19.996700	0.1	1.080036
19.998367	0.1	1.077592
20.000033	0.1	1.073957
20.001700	0.1	1.071334
20.003367	0.1	1.070499
20.005033	0.1	1.072049
20.006700	0.1	1.075745
20.008367	0.1	1.079321
20.010033	0.1	1.079559
20.011700	0.1	1.075625
20.013367	0.1	1.069546
20.015033	0.1	1.064062
20.016700	0.1	1.060546
20.018367	0.1	1.058102
20.020033	0.1	1.055420
20.021700	0.1	1.051903
20.023367	0.1	1.047254
20.025033	0.1	1.041412
20.026700	0.1	1.035035
20.028367	0.1	1.028776
20.030033	0.1	1.024127
20.031700	0.1	1.023054
20.033367	0.1	1.025796
20.035033	0.1	1.029849
20.036700	0.1	1.031995
20.038367	0.1	1.030207
20.040033	0.1	1.024544
20.041700	0.1	1.016617
20.043367	0.1	1.008391
20.045033	0.1	1.001597
20.046700	0.1	0.997543
20.048367	0.1	0.996709
20.050033	0.1	0.998020
20.051700	0.1	0.999212
20.053367	0.1	0.999212
20.055033	0.1	0.998914
20.056700	0.1	0.999510
20.058367	0.1	1.000702
20.060033	0.1	1.001298
20.061700	0.1	1.000881
20.063367	0.1	1.000404
20.065033	0.1	1.001716
20.066700	0.1	1.006126
20.068367	0.1	1.013219
20.070033	0.1	1.021266
20.071700	0.1	1.028240
20.073367	0.1	1.032889
20.075033	0.1	1.034677
20.076700	0.1	1.034260
20.078367	0.1	1.032412
20.080033	0.1	1.029193
20.081700	0.1	1.024664
20.083367	0.1	1.019836
20.085033	0.1	1.015544
20.086700	0.1	1.012206
20.088367	0.1	1.010180
20.090033	0.1	1.008987
20.091700	0.1	1.007438
20.093367	0.1	1.004338
20.095033	0.1	0.999689
20.096700	0.1	0.994861
20.098367	0.1	0.991106
20.100033	0.1	0.989020
20.101700	0.1	0.989020
20.103367	0.1	0.990450
20.105033	0.1	0.990927
20.106700	0.1	0.989854
20.108367	0.1	0.989914
20.110033	0.1	0.993967
20.111700	0.1	1.002193
20.113367	0.1	1.012266
20.115033	0.1	1.020730
20.116700	0.1	1.025379
20.118367	0.1	1.027167
20.120033	0.1	1.028657
20.121700	0.1	1.030982
20.123367	0.1	1.033545
20.125033	0.1	1.035452
20.126700	0.1	1.036644
20.128367	0.1	1.037180
20.130033	0.1	1.037598
20.131700	0.1	1.038432
20.133367	0.1	1.040399
20.135033	0.1	1.044035
20.136700	0.1	1.048744
20.138367	0.1	1.053274
20.140033	0.1	1.057208
20.141700	0.1	1.061261
20.143367	0.1	1.066387
20.145033	0.1	1.073062
20.146700	0.1	1.080811
20.148367	0.1	1.089096
20.150033	0.1	1.097262
20.151700	0.1	1.104832
20.153367	0.1	1.112163
20.155033	0.1	1.120329
20.156700	0.1	1.129270
20.158367	0.1	1.137734
20.160033	0.1	1.144111
20.161700	0.1	1.148403
20.163367	0.1	1.153112
20.165033	0.1	1.161099
20.166700	0.1	1.171827
20.168367	0.1	1.181960
20.170033	0.1	1.189172
20.171700	0.1	1.194239
20.173367	0.1	1.200318
20.175033	0.1	1.210034
20.176700	0.1	1.222968
20.178367	0.1	1.235724
20.180033	0.1	1.245618
20.181700	0.1	1.252830
20.183367	0.1	1.259983
20.185033	0.1	1.269579
20.186700	0.1	1.282275
20.188367	0.1	1.297355
20.190033	0.1	1.313746
20.191700	0.1	1.330137
20.193367	0.1	1.345754
20.195033	0.1	1.360118
20.196700	0.1	1.373112
20.198367	0.1	1.385272
20.200033	0.1	1.398683
20.201700	0.1	1.415134
20.203367	0.1	1.435161
20.205033	0.1	1.457512
20.206700	0.1	1.480520
20.208367	0.1	1.502276
20.210033	0.1	1.521528
20.211700	0.1	1.538217
20.213367	0.1	1.554370
20.215033	0.1	1.572967
20.216700	0.1	1.595736
20.218367	0.1	1.622379
20.220033	0.1	1.651406
20.221700	0.1	1.680434
20.223367	0.1	1.706839
20.225033	0.1	1.730025
20.226700	0.1	1.751959
20.228367	0.1	1.774848
20.230033	0.1	1.799941
20.231700	0.1	1.827598
20.233367	0.1	1.856864
20.235033	0.1	1.885533
20.236700	0.1	1.912832
20.238367	0.1	1.939654
20.240033	0.1	1.966417
20.241700	0.1	1.991332
20.243367	0.1	2.012909
20.245033	0.1	2.031565
20.246700	0.1	2.048731
20.248367	0.1	2.064526
20.250033	0.1	2.077818
20.251700	0.1	2.087414
20.253367	0.1	2.093852
20.255033	0.1	2.098799
20.256700	0.1	2.103746
20.258367	0.1	2.109587
20.260033	0.1	2.116799
20.261700	0.1	2.125085
20.263367	0.1	2.132774
20.265033	0.1	2.137482
20.266700	0.1	2.137542
20.268367	0.1	2.133966
20.270033	0.1	2.129197
20.271700	0.1	2.124787
20.273367	0.1	2.119243
20.275033	0.1	2.111018
20.276700	0.1	2.101243
20.278367	0.1	2.091944
20.280033	0.1	2.083123
20.281700	0.1	2.072573
20.283367	0.1	2.058089
20.285033	0.1	2.038837
20.286700	0.1	2.016842
20.288367	0.1	1.995027
20.290033	0.1	1.975000
20.291700	0.1	1.957178
20.293367	0.1	1.940966
20.295033	0.1	1.924396
20.296700	0.1	1.905024
20.298367	0.1	1.882374
20.300033	0.1	1.857877
20.301700	0.1	1.833379
20.303367	0.1	1.809776
20.305033	0.1	1.786172
20.306700	0.1	1.760841
20.308367	0.1	1.733363
20.310033	0.1	1.706720
20.311700	0.1	1.684487
20.313367	0.1	1.667678
20.315033	0.1	1.654446
20.316700	0.1	1.642048
20.318367	0.1	1.628220
20.320033	0.1	1.611948
20.321700	0.1	1.592696
20.323367	0.1	1.571596
20.325033	0.1	1.550913
20.326700	0.1	1.532018
20.328367	0.1	1.514733
20.330033	0.1	1.499117
20.331700	0.1	1.486957
20.333367	0.1	1.480222
20.335033	0.1	1.478136
20.336700	0.1	1.476526
20.338367	0.1	1.471698
20.340033	0.1	1.463115
20.341700	0.1	1.452208
20.343367	0.1	1.440048
20.345033	0.1	1.427353
20.346700	0.1	1.414955
20.348367	0.1	1.404345
20.350033	0.1	1.396656
20.351700	0.1	1.391590
20.353367	0.1	1.386821
20.355033	0.1	1.380324
20.356700	0.1	1.373053
20.358367	0.1	1.367271
20.360033	0.1	1.363695
20.361700	0.1	1.361132
20.363367	0.1	1.358152
20.365033	0.1	1.354694
20.366700	0.1	1.351297
20.368367	0.1	1.348257
20.370033	0.1	1.345456
20.371700	0.1	1.342177
20.373367	0.1	1.337767
20.375033	0.1	1.333356
20.376700	0.1	1.332402
20.378367	0.1	1.337230
20.380033	0.1	1.346946
20.381700	0.1	1.358271
20.383367	0.1	1.367927
20.385033	0.1	1.374304
20.386700	0.1	1.378179
20.388367	0.1	1.381755
20.390033	0.1	1.387239
20.391700	0.1	1.394689
20.393367	0.1	1.402736
20.395033	0.1	1.411200
20.396700	0.1	1.421630
20.398367	0.1	1.435220
20.400033	0.1	1.450718
20.401700	0.1	1.464903
20.403367	0.1	1.475155
20.405033	0.1	1.481354
20.406700	0.1	1.485348
20.408367	0.1	1.489282
20.410033	0.1	1.494825
20.411700	0.1	1.504064
20.413367	0.1	1.517475
20.415033	0.1	1.532555
20.416700	0.1	1.546741
20.418367	0.1	1.559317
20.420033	0.1	1.570225
20.421700	0.1	1.578868
20.423367	0.1	1.585007
20.425033	0.1	1.589239
20.426700	0.1	1.592279
20.428367	0.1	1.594186
20.430033	0.1	1.595140
20.431700	0.1	1.596630
20.433367	0.1	1.600087
20.435033	0.1	1.605272
20.436700	0.1	1.611114
20.438367	0.1	1.616418
20.440033	0.1	1.620412
20.441700	0.1	1.621783
20.443367	0.1	1.619041
20.445033	0.1	1.612365
20.446700	0.1	1.604617
20.448367	0.1	1.598835
20.450033	0.1	1.595676
20.451700	0.1	1.593292
20.453367	0.1	1.590014
20.455033	0.1	1.585603
20.456700	0.1	1.580238
20.458367	0.1	1.573265
20.460033	0.1	1.564145
20.461700	0.1	1.554132
20.463367	0.1	1.545012
20.465033	0.1	1.536667
20.466700	0.1	1.526058
20.468367	0.1	1.510739
20.470033	0.1	1.492024
20.471700	0.1	1.473367
20.473367	0.1	1.456499
20.475033	0.1	1.440287
20.476700	0.1	1.423538
20.478367	0.1	1.407027
20.480033	0.1	1.391947
20.481700	0.1	1.378536
20.483367	0.1	1.367092
20.485033	0.1	1.356602
20.486700	0.1	1.344204
20.488367	0.1	1.327634
20.490033	0.1	1.308203
20.491700	0.1	1.288354
20.493367	0.1	1.269221
20.495033	0.1	1.251340
20.496700	0.1	1.236081
20.498367	0.1	1.224279
20.500033	0.1	1.214206
20.501700	0.1	1.202643
20.503367	0.1	1.188159
20.505033	0.1	1.171470
20.506700	0.1	1.155257
20.508367	0.1	1.141965
20.510033	0.1	1.132011
20.511700	0.1	1.123786
20.513367	0.1	1.115680
20.515033	0.1	1.106560
20.516700	0.1	1.094878
20.518367	0.1	1.079679
20.520033	0.1	1.062572
20.521700	0.1	1.046777
20.523367	0.1	1.034021
20.525033	0.1	1.022697
20.526700	0.1	1.010597
20.528367	0.1	0.998557
20.530033	0.1	0.989676
20.531700	0.1	0.985265
20.533367	0.1	0.983775
20.535033	0.1	0.982702
20.536700	0.1	0.980377
20.538367	0.1	0.975728
20.540033	0.1	0.968278
20.541700	0.1	0.958741
20.543367	0.1	0.948429
20.545033	0.1	0.939012
20.546700	0.1	0.931799
20.548367	0.1	0.926256
20.550033	0.1	0.920177
20.551700	0.1	0.913262
20.553367	0.1	0.907898
20.555033	0.1	0.906885
20.556700	0.1	0.910103
20.558367	0.1	0.914216
20.560033	0.1	0.915706
20.561700	0.1	0.913560
20.563367	0.1	0.909090
20.565033	0.1	0.903845
20.566700	0.1	0.899553
20.568367	0.1	0.897288
20.570033	0.1	0.896514
20.571700	0.1	0.896156
20.573367	0.1	0.895321
20.575033	0.1	0.893712
20.576700	0.1	0.891626
20.578367	0.1	0.890613
20.580033	0.1	0.891030
20.581700	0.1	0.891447
20.583367	0.1	0.891089
20.585033	0.1	0.890195
20.586700	0.1	0.889063
20.588367	0.1	0.888586
20.590033	0.1	0.890315
20.591700	0.1	0.894606
20.593367	0.1	0.899851
20.595033	0.1	0.904083
20.596700	0.1	0.905752
20.598367	0.1	0.905216
20.600033	0.1	0.903726
20.601700	0.1	0.902176
20.603367	0.1	0.901163
20.605033	0.1	0.901461
20.606700	0.1	0.904024
20.608367	0.1	0.909269
20.610033	0.1	0.916898
20.611700	0.1	0.924647
20.613367	0.1	0.929236
20.615033	0.1	0.928998
20.616700	0.1	0.925958
20.618367	0.1	0.923038
20.620033	0.1	0.921905
20.621700	0.1	0.923336
20.623367	0.1	0.928044
20.625033	0.1	0.935495
20.626700	0.1	0.943959
20.628367	0.1	0.952363
20.630033	0.1	0.960290
20.631700	0.1	0.966728
20.633367	0.1	0.971258
20.635033	0.1	0.974894
20.636700	0.1	0.979066
20.638367	0.1	0.985086
20.640033	0.1	0.993252
20.641700	0.1	1.001954
20.643367	0.1	1.009107
20.645033	0.1	1.013637
20.646700	0.1	1.016200
20.648367	0.1	1.018822
20.650033	0.1	1.023531
20.651700	0.1	1.031756
20.653367	0.1	1.044571
20.655033	0.1	1.061916
20.656700	0.1	1.081705
20.658367	0.1	1.100183
20.660033	0.1	1.114190
20.661700	0.1	1.123667
20.663367	0.1	1.131952
20.665033	0.1	1.142442
20.666700	0.1	1.155198
20.668367	0.1	1.168370
20.670033	0.1	1.182497
20.671700	0.1	1.199901
20.673367	0.1	1.221657
20.675033	0.1	1.246154
20.676700	0.1	1.271129
20.678367	0.1	1.295865
20.680033	0.1	1.320183
20.681700	0.1	1.343489
20.683367	0.1	1.364648
20.685033	0.1	1.383126
20.686700	0.1	1.400173
20.688367	0.1	1.418769
20.690033	0.1	1.442194
20.691700	0.1	1.470983
20.693367	0.1	1.501918
20.695033	0.1	1.531780
20.696700	0.1	1.560807
20.698367	0.1	1.591444
20.700033	0.1	1.625002
20.701700	0.1	1.660764
20.703367	0.1	1.698256
20.705033	0.1	1.737833
20.706700	0.1	1.778662
20.708367	0.1	1.817405
20.710033	0.1	1.851440
20.711700	0.1	1.882017
20.713367	0.1	1.913548
20.715033	0.1	1.949668
20.716700	0.1	1.991332
20.718367	0.1	2.037108
20.720033	0.1	2.085865
20.721700	0.1	2.137602
20.723367	0.1	2.192736
20.725033	0.1	2.250254
20.726700	0.1	2.308726
20.728367	0.1	2.367377
20.730033	0.1	2.425850
20.731700	0.1	2.484679
20.733367	0.1	2.544522
20.735033	0.1	2.606273
20.736700	0.1	2.671182
20.738367	0.1	2.741158
20.740033	0.1	2.817035
20.741700	0.1	2.897442
20.743367	0.1	2.979458
20.745033	0.1	3.060460
20.746700	0.1	3.139794
20.748367	0.1	3.218770
20.750033	0.1	3.299535
20.751700	0.1	3.382743
20.753367	0.1	3.468037
20.755033	0.1	3.556013
20.756700	0.1	3.648222
20.758367	0.1	3.745020
20.760033	0.1	3.844738
20.761700	0.1	3.945649
20.763367	0.1	4.047632
20.765033	0.1	4.150033
20.766700	0.1	4.249990
20.768367	0.1	4.345000
20.770033	0.1	4.435361
20.771700	0.1	4.523635
20.773367	0.1	4.612088
20.775033	0.1	4.700303
20.776700	0.1	4.786730
20.778367	0.1	4.870355
20.780033	0.1	4.950524
20.781700	0.1	5.027056
20.783367	0.1	5.101145
20.785033	0.1	5.173743
20.786700	0.1	5.244613
20.788367	0.1	5.312622
20.790033	0.1	5.376399
20.791700	0.1	5.434096
20.793367	0.1	5.484343
20.795033	0.1	5.527079
20.796700	0.1	5.564988
20.798367	0.1	5.601049
20.800033	0.1	5.635083
20.801700	0.1	5.665481
20.803367	0.1	5.692542
20.805033	0.1	5.717635
20.806700	0.1	5.741060
20.808367	0.1	5.761505
20.810033	0.1	5.777061
20.811700	0.1	5.786598
20.813367	0.1	5.791605
20.815033	0.1	5.796314
20.816700	0.1	5.804122
20.818367	0.1	5.816162
20.820033	0.1	5.831242
20.821700	0.1	5.847395
20.823367	0.1	5.862654
20.825033	0.1	5.876184
20.826700	0.1	5.888760
20.828367	0.1	5.902052
20.830033	0.1	5.918682
20.831700	0.1	5.940616
20.833367	0.1	5.967856
20.835033	0.1	5.999089
20.836700	0.1	6.033540
20.838367	0.1	6.071866
20.840033	0.1	6.115795
20.841700	0.1	6.166757
20.843367	0.1	6.224573
20.845033	0.1	6.287933
20.846700	0.1	6.356120
20.848367	0.1	6.429077
20.850033	0.1	6.506980
20.851700	0.1	6.589294
20.853367	0.1	6.674886
20.855033	0.1	6.762088
20.856700	0.1	6.850064
20.858367	0.1	6.938577
20.860033	0.1	7.026732
20.861700	0.1	7.114172
20.863367	0.1	7.201791
20.865033	0.1	7.289947
20.866700	0.1	7.377625
20.868367	0.1	7.463336
20.870033	0.1	7.546247
20.871700	0.1	7.626594
20.873367	0.1	7.704080
20.875033	0.1	7.776499
20.876700	0.1	7.841707
20.878367	0.1	7.899464
20.880033	0.1	7.950068
20.881700	0.1	7.992805
20.883367	0.1	8.027375
20.885033	0.1	8.054793
20.886700	0.1	8.075715
20.888367	0.1	8.088828
20.890033	0.1	8.091450
20.891700	0.1	8.082152
20.893367	0.1	8.062006
20.895033	0.1	8.032978
20.896700	0.1	7.995189
20.898367	0.1	7.946909
20.900033	0.1	7.887483
20.901700	0.1	7.818103
20.903367	0.1	7.740021
20.905033	0.1	7.652402
20.906700	0.1	7.553220
20.908367	0.1	7.442654
20.910033	0.1	7.323325
20.911700	0.1	7.197619
20.913367	0.1	7.066310
20.915033	0.1	6.929160
20.916700	0.1	6.786347
20.918367	0.1	6.638825
20.920033	0.1	6.487847
20.921700	0.1	6.334067
20.923367	0.1	6.177187
20.925033	0.1	6.016851
20.926700	0.1	5.854309
20.928367	0.1	5.691290
20.930033	0.1	5.528331
20.931700	0.1	5.364538
20.933367	0.1	5.199075
20.935033	0.1	5.032480
20.936700	0.1	4.866422
20.938367	0.1	4.702688
20.940033	0.1	4.542172
20.941700	0.1	4.385233
20.943367	0.1	4.231692
20.945033	0.1	4.080713
20.946700	0.1	3.931105
20.948367	0.1	3.782928
20.950033	0.1	3.637970
20.951700	0.1	3.497720
20.953367	0.1	3.362656
20.955033	0.1	3.233612
20.956700	0.1	3.111601
20.958367	0.1	2.997339
20.960033	0.1	2.890349
20.961700	0.1	2.789378
20.963367	0.1	2.693176
20.965033	0.1	2.600491
20.966700	0.1	2.509654
20.968367	0.1	2.419830
20.970033	0.1	2.332389
20.971700	0.1	2.249539
20.973367	0.1	2.172709
20.975033	0.1	2.102137
20.976700	0.1	2.036810
20.978367	0.1	1.974881
20.980033	0.1	1.915753
20.981700	0.1	1.859844
20.983367	0.1	1.807690
20.985033	0.1	1.759112
20.986700	0.1	1.713216
20.988367	0.1	1.669645
20.990033	0.1	1.628459
20.991700	0.1	1.590431
20.993367	0.1	1.555026
20.995033	0.1	1.520813
20.996700	0.1	1.486421
20.998367	0.1	1.452625
21.000033	0.1	1.421690
21.001700	0.1	1.396179
21.003367	0.1	1.376689
21.005033	0.1	1.361430
21.006700	0.1	1.347601
21.008367	0.1	1.332283
21.010033	0.1	1.313627
21.011700	0.1	1.292706
21.013367	0.1	1.273394
21.015033	0.1	1.258612
21.016700	0.1	1.248479
21.018367	0.1	1.241446
21.020033	0.1	1.235902
21.021700	0.1	1.230538
21.023367	0.1	1.224399
21.025033	0.1	1.215756
21.026700	0.1	1.203537
21.028367	0.1	1.188934
21.030033	0.1	1.174569
21.031700	0.1	1.162410
21.033367	0.1	1.153171
21.035033	0.1	1.146853
21.036700	0.1	1.143396
21.038367	0.1	1.142383
21.040033	0.1	1.143158
21.041700	0.1	1.145661
21.043367	0.1	1.149476
21.045033	0.1	1.152873
21.046700	0.1	1.153112
21.048367	0.1	1.149654
21.050033	0.1	1.145244
21.051700	0.1	1.142979
21.053367	0.1	1.141667
21.055033	0.1	1.138628
21.056700	0.1	1.133978
21.058367	0.1	1.130521
21.060033	0.1	1.130641
21.061700	0.1	1.134813
21.063367	0.1	1.141310
21.065033	0.1	1.147151
21.066700	0.1	1.151383
21.068367	0.1	1.155436
21.070033	0.1	1.160085
21.071700	0.1	1.164019
21.073367	0.1	1.165927
21.075033	0.1	1.166046
21.076700	0.1	1.166403
21.078367	0.1	1.168728
21.080033	0.1	1.173258
21.081700	0.1	1.179814
21.083367	0.1	1.188576
21.085033	0.1	1.199842
21.086700	0.1	1.212835
21.088367	0.1	1.225889
21.090033	0.1	1.237154
21.091700	0.1	1.246333
21.093367	0.1	1.253843
21.095033	0.1	1.259923
21.096700	0.1	1.264930
21.098367	0.1	1.270115
21.100033	0.1	1.278579
21.101700	0.1	1.293182
21.103367	0.1	1.314044
21.105033	0.1	1.338363
21.106700	0.1	1.362562
21.108367	0.1	1.382887
21.110033	0.1	1.397967
21.111700	0.1	1.409888
21.113367	0.1	1.421809
21.115033	0.1	1.434684
21.116700	0.1	1.447737
21.118367	0.1	1.460314
21.120033	0.1	1.473069
21.121700	0.1	1.487196
21.123367	0.1	1.503825
21.125033	0.1	1.522541
21.126700	0.1	1.541555
21.128367	0.1	1.560569
21.130033	0.1	1.581133
21.131700	0.1	1.604319
21.133367	0.1	1.628459
21.135033	0.1	1.651108
21.136700	0.1	1.670659
21.138367	0.1	1.686931
21.140033	0.1	1.701236
21.141700	0.1	1.715720
21.143367	0.1	1.732409
21.145033	0.1	1.751244
21.146700	0.1	1.769304
21.148367	0.1	1.782715
21.150033	0.1	1.789987
21.151700	0.1	1.792848
21.153367	0.1	1.794815
21.155033	0.1	1.797438
21.156700	0.1	1.799643
21.158367	0.1	1.799464
21.160033	0.1	1.795888
21.161700	0.1	1.788914
21.163367	0.1	1.779020
21.165033	0.1	1.767278
21.166700	0.1	1.755595
21.168367	0.1	1.746059
21.170033	0.1	1.739502
21.171700	0.1	1.734555
21.173367	0.1	1.727581
21.175033	0.1	1.715243
21.176700	0.1	1.696348
21.178367	0.1	1.672149
21.180033	0.1	1.645684
21.181700	0.1	1.620352
21.183367	0.1	1.598060
21.185033	0.1	1.578808
21.186700	0.1	1.562715
21.188367	0.1	1.550138
21.190033	0.1	1.539707
21.191700	0.1	1.528084
21.193367	0.1	1.512230
21.195033	0.1	1.491726
21.196700	0.1	1.469076
21.198367	0.1	1.447976
21.200033	0.1	1.430154
21.201700	0.1	1.415074
21.203367	0.1	1.400828
21.205033	0.1	1.385987
21.206700	0.1	1.369715
21.208367	0.1	1.352310
21.210033	0.1	1.334786
21.211700	0.1	1.318276
21.213367	0.1	1.303554
21.215033	0.1	1.290321
21.216700	0.1	1.277626
21.218367	0.1	1.266122
21.220033	0.1	1.257539
21.221700	0.1	1.253009
21.223367	0.1	1.251876
21.225033	0.1	1.252472
21.226700	0.1	1.252830
21.228367	0.1	1.250804
21.230033	0.1	1.245439
21.231700	0.1	1.238465
21.233367	0.1	1.232505
21.235033	0.1	1.228452
21.236700	0.1	1.225948
21.238367	0.1	1.225293
21.240033	0.1	1.228392
21.241700	0.1	1.236320
21.243367	0.1	1.246810
21.245033	0.1	1.255632
21.246700	0.1	1.259565
21.248367	0.1	1.258969
21.250033	0.1	1.256764
21.251700	0.1	1.256108
21.253367	0.1	1.258075
21.255033	0.1	1.261592
21.256700	0.1	1.265645
21.258367	0.1	1.270413
21.260033	0.1	1.276136
21.261700	0.1	1.282930
21.263367	0.1	1.290858
21.265033	0.1	1.298368
21.266700	0.1	1.302719
21.268367	0.1	1.303077
21.270033	0.1	1.301110
21.271700	0.1	1.299799
21.273367	0.1	1.301289
21.275033	0.1	1.305997
21.276700	0.1	1.311600
21.278367	0.1	1.315236
21.280033	0.1	1.315773
21.281700	0.1	1.313746
21.283367	0.1	1.310110
21.285033	0.1	1.305997
21.286700	0.1	1.302540
21.288367	0.1	1.299262
21.290033	0.1	1.294196
21.291700	0.1	1.285732
21.293367	0.1	1.273692
21.295033	0.1	1.260042
21.296700	0.1	1.248419
21.298367	0.1	1.241088
21.300033	0.1	1.237035
21.301700	0.1	1.233339
21.303367	0.1	1.228094
21.305033	0.1	1.221657
21.306700	0.1	1.215637
21.308367	0.1	1.211286
21.310033	0.1	1.207948
21.311700	0.1	1.203358
21.313367	0.1	1.195848
21.315033	0.1	1.186431
21.316700	0.1	1.178026
21.318367	0.1	1.171827
21.320033	0.1	1.167417
21.321700	0.1	1.164436
21.323367	0.1	1.162112
21.325033	0.1	1.159012
21.326700	0.1	1.154602
21.328367	0.1	1.150191
21.330033	0.1	1.147509
21.331700	0.1	1.147032
21.333367	0.1	1.147807
21.335033	0.1	1.149058
21.336700	0.1	1.151145
21.338367	0.1	1.153708
21.340033	0.1	1.155138
21.341700	0.1	1.154304
21.343367	0.1	1.151562
21.345033	0.1	1.147986
21.346700	0.1	1.144826
21.348367	0.1	1.142144
21.350033	0.1	1.139104
21.351700	0.1	1.135469
21.353367	0.1	1.132548
21.355033	0.1	1.132011
21.356700	0.1	1.134217
21.358367	0.1	1.137793
21.360033	0.1	1.140833
21.361700	0.1	1.142502
21.363367	0.1	1.143456
21.365033	0.1	1.145363
21.366700	0.1	1.149714
21.368367	0.1	1.156628
21.370033	0.1	1.164556
21.371700	0.1	1.170874
21.373367	0.1	1.174510
21.375033	0.1	1.176953
21.376700	0.1	1.181066
21.378367	0.1	1.188636
21.380033	0.1	1.198828
21.381700	0.1	1.209021
21.383367	0.1	1.216948
21.385033	0.1	1.222372
21.386700	0.1	1.226664
21.388367	0.1	1.231432
21.390033	0.1	1.237512
21.391700	0.1	1.244664
21.393367	0.1	1.252353
21.395033	0.1	1.260996
21.396700	0.1	1.271308
21.398367	0.1	1.283288
21.400033	0.1	1.294792
21.401700	0.1	1.303732
21.403367	0.1	1.310647
21.405033	0.1	1.317680
21.406700	0.1	1.326084
21.408367	0.1	1.335800
21.410033	0.1	1.346171
21.411700	0.1	1.356602
21.413367	0.1	1.366735
21.415033	0.1	1.376093
21.416700	0.1	1.383305
21.418367	0.1	1.388133
21.420033	0.1	1.392067
21.421700	0.1	1.395285
21.423367	0.1	1.396298
21.425033	0.1	1.395464
21.426700	0.1	1.394332
21.428367	0.1	1.393080
21.430033	0.1	1.390100
21.431700	0.1	1.384318
21.433367	0.1	1.376569
21.435033	0.1	1.369536
21.436700	0.1	1.365423
21.438367	0.1	1.364589
21.440033	0.1	1.366377
21.441700	0.1	1.370490
21.443367	0.1	1.376629
21.445033	0.1	1.382947
21.446700	0.1	1.385152
21.448367	0.1	1.378954
21.450033	0.1	1.363933
21.451700	0.1	1.344502
21.453367	0.1	1.326203
21.455033	0.1	1.312554
21.456700	0.1	1.304329
21.458367	0.1	1.300097
21.460033	0.1	1.297474
21.461700	0.1	1.293838
21.463367	0.1	1.287520
21.465033	0.1	1.278043
21.466700	0.1	1.266420
21.468367	0.1	1.253784
21.470033	0.1	1.240313
21.471700	0.1	1.226068
21.473367	0.1	1.211345
21.475033	0.1	1.196504
21.476700	0.1	1.180768
21.478367	0.1	1.163662
21.480033	0.1	1.146197
21.481700	0.1	1.129687
21.483367	0.1	1.114726
21.485033	0.1	1.101136
21.486700	0.1	1.088977
21.488367	0.1	1.077831
21.490033	0.1	1.066804
21.491700	0.1	1.054585
21.493367	0.1	1.040340
21.495033	0.1	1.024485
21.496700	0.1	1.008332
21.498367	0.1	0.993013
21.500033	0.1	0.979006
21.501700	0.1	0.966191
21.503367	0.1	0.953674
21.505033	0.1	0.941515
21.506700	0.1	0.930905
21.508367	0.1	0.922442
21.510033	0.1	0.914931
21.511700	0.1	0.907779
21.513367	0.1	0.901461
21.515033	0.1	0.895977
21.516700	0.1	0.890672
21.518367	0.1	0.885069
21.520033	0.1	0.880063
21.521700	0.1	0.877380
21.523367	0.1	0.877380
21.525033	0.1	0.877798
21.526700	0.1	0.875235
21.528367	0.1	0.869215
21.530033	0.1	0.862241
21.531700	0.1	0.857711
21.533367	0.1	0.856578
21.535033	0.1	0.856757
21.536700	0.1	0.854790
21.538367	0.1	0.848293
21.540033	0.1	0.838339
21.541700	0.1	0.829160
21.543367	0.1	0.823438
21.545033	0.1	0.820220
21.546700	0.1	0.816762
21.548367	0.1	0.811994
21.550033	0.1	0.807107
21.551700	0.1	0.803828
21.553367	0.1	0.803053
21.555033	0.1	0.804305
21.556700	0.1	0.806689
21.558367	0.1	0.808775
21.560033	0.1	0.809491
21.561700	0.1	0.808716
21.563367	0.1	0.806153
21.565033	0.1	0.801146
21.566700	0.1	0.793636
21.568367	0.1	0.785589
21.570033	0.1	0.780702
21.571700	0.1	0.781119
21.573367	0.1	0.785470
21.575033	0.1	0.790894
21.576700	0.1	0.796139
21.578367	0.1	0.801265
21.580033	0.1	0.805855
21.581700	0.1	0.809252
21.583367	0.1	0.810742
21.585033	0.1	0.810266
21.586700	0.1	0.808775
21.588367	0.1	0.807166
21.590033	0.1	0.805140
21.591700	0.1	0.801444
21.593367	0.1	0.796437
21.595033	0.1	0.792563
21.596700	0.1	0.791609
21.598367	0.1	0.793338
21.600033	0.1	0.796616
21.601700	0.1	0.800252
21.603367	0.1	0.802457
21.605033	0.1	0.801384
21.606700	0.1	0.797510
21.608367	0.1	0.793219
21.610033	0.1	0.790536
21.611700	0.1	0.789285
21.613367	0.1	0.788510
21.615033	0.1	0.788450
21.616700	0.1	0.790179
21.618367	0.1	0.793338
21.620033	0.1	0.795603
21.621700	0.1	0.794768
21.623367	0.1	0.791609
21.625033	0.1	0.789046
21.626700	0.1	0.789285
21.628367	0.1	0.792146
21.630033	0.1	0.795901
21.631700	0.1	0.799775
21.633367	0.1	0.803590
21.635033	0.1	0.806153
21.636700	0.1	0.805497
21.638367	0.1	0.801027
21.640033	0.1	0.793636
21.641700	0.1	0.785172
21.643367	0.1	0.778079
21.645033	0.1	0.774920
21.646700	0.1	0.775933
21.648367	0.1	0.778914
21.650033	0.1	0.781596
21.651700	0.1	0.782907
21.653367	0.1	0.783384
21.655033	0.1	0.784159
21.656700	0.1	0.785410
21.658367	0.1	0.787318
21.660033	0.1	0.791550
21.661700	0.1	0.799418
21.663367	0.1	0.808477
21.665033	0.1	0.814021
21.666700	0.1	0.814498
21.668367	0.1	0.813127
21.670033	0.1	0.814319
21.671700	0.1	0.819981
21.673367	0.1	0.829339
21.675033	0.1	0.840128
21.676700	0.1	0.849903
21.678367	0.1	0.857353
21.680033	0.1	0.862241
21.681700	0.1	0.865817
21.683367	0.1	0.870228
21.685033	0.1	0.876367
21.686700	0.1	0.882983
21.688367	0.1	0.889897
21.690033	0.1	0.898480
21.691700	0.1	0.908792
21.693367	0.1	0.918806
21.695033	0.1	0.925481
21.696700	0.1	0.927687
21.698367	0.1	0.927508
21.700033	0.1	0.928044
21.701700	0.1	0.930786
21.703367	0.1	0.935435
21.705033	0.1	0.940800
21.706700	0.1	0.946522
21.708367	0.1	0.953198
21.710033	0.1	0.961661
21.711700	0.1	0.970781
21.713367	0.1	0.978112
21.715033	0.1	0.982165
21.716700	0.1	0.983536
21.718367	0.1	0.984490
21.720033	0.1	0.986695
21.721700	0.1	0.990391
21.723367	0.1	0.994682
21.725033	0.1	0.998318
21.726700	0.1	1.000583
21.728367	0.1	1.001954
21.730033	0.1	1.003265
21.731700	0.1	1.004636
21.733367	0.1	1.005709
21.735033	0.1	1.005352
21.736700	0.1	1.002193
21.738367	0.1	0.996709
21.740033	0.1	0.991941
21.741700	0.1	0.989378
21.743367	0.1	0.986934
21.745033	0.1	0.981867
21.746700	0.1	0.974059
21.748367	0.1	0.965416
21.750033	0.1	0.957727
21.751700	0.1	0.952244
21.753367	0.1	0.948489
21.755033	0.1	0.944376
21.756700	0.1	0.938058
21.758367	0.1	0.929952
21.760033	0.1	0.922084
21.761700	0.1	0.915706
21.763367	0.1	0.910044
21.765033	0.1	0.904918
21.766700	0.1	0.901103
21.768367	0.1	0.898063
21.770033	0.1	0.894845
21.771700	0.1	0.892282
21.773367	0.1	0.890851
21.775033	0.1	0.889540
21.776700	0.1	0.887036
21.778367	0.1	0.882864
21.780033	0.1	0.877082
21.781700	0.1	0.870228
21.783367	0.1	0.863314
21.785033	0.1	0.857115
21.786700	0.1	0.852644
21.788367	0.1	0.850976
21.790033	0.1	0.851691
21.791700	0.1	0.853062
21.793367	0.1	0.853658
21.795033	0.1	0.853181
21.796700	0.1	0.851572
21.798367	0.1	0.848889
21.800033	0.1	0.846148
21.801700	0.1	0.845075
21.803367	0.1	0.846565
21.805033	0.1	0.849247
21.806700	0.1	0.849962
21.808367	0.1	0.846028
21.810033	0.1	0.838041
21.811700	0.1	0.830233
21.813367	0.1	0.827372
21.815033	0.1	0.830770
21.816700	0.1	0.837922
21.818367	0.1	0.844538
21.820033	0.1	0.847876
21.821700	0.1	0.848949
21.823367	0.1	0.850499
21.825033	0.1	0.854075
21.826700	0.1	0.858843
21.828367	0.1	0.863671
21.830033	0.1	0.869215
21.831700	0.1	0.876725
21.833367	0.1	0.886381
21.835033	0.1	0.896931
21.836700	0.1	0.907123
21.838367	0.1	0.916421
21.840033	0.1	0.925601
21.841700	0.1	0.935197
21.843367	0.1	0.944674
21.845033	0.1	0.952363
21.846700	0.1	0.957727
21.848367	0.1	0.962377
21.850033	0.1	0.968635
21.851700	0.1	0.978410
21.853367	0.1	0.992119
21.855033	0.1	1.007736
21.856700	0.1	1.022101
21.858367	0.1	1.033008
21.860033	0.1	1.040042
21.861700	0.1	1.045406
21.863367	0.1	1.052678
21.865033	0.1	1.064479
21.866700	0.1	1.079977
21.868367	0.1	1.095891
21.870033	0.1	1.110196
21.871700	0.1	1.123667
21.873367	0.1	1.138628
21.875033	0.1	1.155615
21.876700	0.1	1.173139
21.878367	0.1	1.189590
21.880033	0.1	1.204133
21.881700	0.1	1.216889
21.883367	0.1	1.228988
21.885033	0.1	1.242280
21.886700	0.1	1.257360
21.888367	0.1	1.272917
21.890033	0.1	1.286626
21.891700	0.1	1.297355
21.893367	0.1	1.306653
21.895033	0.1	1.316845
21.896700	0.1	1.329124
21.898367	0.1	1.342475
21.900033	0.1	1.354158
21.901700	0.1	1.361430
21.903367	0.1	1.362920
21.905033	0.1	1.360536
21.906700	0.1	1.357734
21.908367	0.1	1.355767
21.910033	0.1	1.353383
21.911700	0.1	1.350880
21.913367	0.1	1.349866
21.915033	0.1	1.351237
21.916700	0.1	1.354218
21.918367	0.1	1.357496
21.920033	0.1	1.359940
21.921700	0.1	1.361430
21.923367	0.1	1.362145
21.925033	0.1	1.361191
21.926700	0.1	1.357198
21.928367	0.1	1.350164
21.930033	0.1	1.341760
21.931700	0.1	1.334429
21.933367	0.1	1.330018
21.935033	0.1	1.328588
21.936700	0.1	1.327038
21.938367	0.1	1.321435
21.940033	0.1	1.311183
21.941700	0.1	1.298964
21.943367	0.1	1.288593
21.945033	0.1	1.282394
21.946700	0.1	1.280069
21.948367	0.1	1.279235
21.950033	0.1	1.278102
21.951700	0.1	1.277566
21.953367	0.1	1.279473
21.955033	0.1	1.283228
21.956700	0.1	1.285911
21.958367	0.1	1.285195
21.960033	0.1	1.281321
21.961700	0.1	1.276076
21.963367	0.1	1.270950
21.965033	0.1	1.265943
21.966700	0.1	1.260936
21.968367	0.1	1.257598
21.970033	0.1	1.258254
21.971700	0.1	1.263499
21.973367	0.1	1.271784
21.975033	0.1	1.282036
21.976700	0.1	1.293898
21.978367	0.1	1.305938
21.980033	0.1	1.315236
21.981700	0.1	1.320064
21.983367	0.1	1.321435
21.985033	0.1	1.321971
21.986700	0.1	1.324594
21.988367	0.1	1.331687
21.990033	0.1	1.344144
21.991700	0.1	1.360953
21.993367	0.1	1.379669
21.995033	0.1	1.397193
21.996700	0.1	1.410723
21.998367	0.1	1.419544
22.000033	0.1	1.425743
22.001700	0.1	1.432538
22.003367	0.1	1.441240
22.005033	0.1	1.452148
22.006700	0.1	1.466155
22.008367	0.1	1.484215
22.010033	0.1	1.505971
22.011700	0.1	1.529873
22.013367	0.1	1.555264
22.015033	0.1	1.580536
22.016700	0.1	1.603901
22.018367	0.1	1.625180
22.020033	0.1	1.646102
22.021700	0.1	1.668692
22.023367	0.1	1.694858
22.025033	0.1	1.725197
22.026700	0.1	1.758099
22.028367	0.1	1.791000
22.030033	0.1	1.822353
22.031700	0.1	1.852989
22.033367	0.1	1.884520
22.035033	0.1	1.918316
22.036700	0.1	1.954615
22.038367	0.1	1.993418
22.040033	0.1	2.035260
22.041700	0.1	2.080858
22.043367	0.1	2.129436
22.045033	0.1	2.178073
22.046700	0.1	2.223969
22.048367	0.1	2.267480
22.050033	0.1	2.311528
22.051700	0.1	2.357960
22.053367	0.1	2.405942
22.055033	0.1	2.453268
22.056700	0.1	2.499700
22.058367	0.1	2.548874
22.060033	0.1	2.605021
22.061700	0.1	2.668798
22.063367	0.1	2.737165
22.065033	0.1	2.805174
22.066700	0.1	2.869189
22.068367	0.1	2.928436
22.070033	0.1	2.983391
22.071700	0.1	3.034592
22.073367	0.1	3.083170
22.075033	0.1	3.131390
22.076700	0.1	3.182054
22.078367	0.1	3.236950
22.080033	0.1	3.294587
22.081700	0.1	3.351033
22.083367	0.1	3.402531
22.085033	0.1	3.447116
22.086700	0.1	3.485501
22.088367	0.1	3.520251
22.090033	0.1	3.553629
22.091700	0.1	3.585696
22.093367	0.1	3.614128
22.095033	0.1	3.635943
22.096700	0.1	3.650069
22.098367	0.1	3.656924
22.100033	0.1	3.657341
22.101700	0.1	3.651321
22.103367	0.1	3.639639
22.105033	0.1	3.624201
22.106700	0.1	3.606260
22.108367	0.1	3.585041
22.110033	0.1	3.558219
22.111700	0.1	3.524900
22.113367	0.1	3.487110
22.115033	0.1	3.447294
22.116700	0.1	3.405392
22.118367	0.1	3.359854
22.120033	0.1	3.310800
22.121700	0.1	3.260553
22.123367	0.1	3.210306
22.125033	0.1	3.159225
22.126700	0.1	3.106296
22.128367	0.1	3.051579
22.130033	0.1	2.995968
22.131700	0.1	2.939224
22.133367	0.1	2.881050
22.135033	0.1	2.822876
22.136700	0.1	2.767682
22.138367	0.1	2.717793
22.140033	0.1	2.673030
22.141700	0.1	2.631307
22.143367	0.1	2.589822
22.145033	0.1	2.547622
22.146700	0.1	2.505422
22.148367	0.1	2.464354
22.150033	0.1	2.424598
22.151700	0.1	2.386451
22.153367	0.1	2.352119
22.155033	0.1	2.324104
22.156700	0.1	2.303183
22.158367	0.1	2.287626
22.160033	0.1	2.275467
22.161700	0.1	2.266348
22.163367	0.1	2.261698
22.165033	0.1	2.262116
22.166700	0.1	2.267063
22.168367	0.1	2.276123
22.170033	0.1	2.289951
22.171700	0.1	2.308726
22.173367	0.1	2.331257
22.175033	0.1	2.356291
22.176700	0.1	2.384365
22.178367	0.1	2.416611
22.180033	0.1	2.452850
22.181700	0.1	2.493620
22.183367	0.1	2.539873
22.185033	0.1	2.591014
22.186700	0.1	2.644718
22.188367	0.1	2.698898
22.190033	0.1	2.754033
22.191700	0.1	2.813041
22.193367	0.1	2.879203
22.195033	0.1	2.953530
22.196700	0.1	3.034115
22.198367	0.1	3.118754
22.200033	0.1	3.206253
22.201700	0.1	3.296733
22.203367	0.1	3.390372
22.205033	0.1	3.486455
22.206700	0.1	3.584326
22.208367	0.1	3.683984
22.210033	0.1	3.785134
22.211700	0.1	3.886700
22.213367	0.1	3.987730
22.215033	0.1	4.089356
22.216700	0.1	4.194379
22.218367	0.1	4.304528
22.220033	0.1	4.418254
22.221700	0.1	4.532695
22.223367	0.1	4.645765
22.225033	0.1	4.756749
22.226700	0.1	4.865647
22.228367	0.1	4.971981
22.230033	0.1	5.074323
22.231700	0.1	5.171180
22.233367	0.1	5.262137
22.235033	0.1	5.348146
22.236700	0.1	5.430937
22.238367	0.1	5.510569
22.240033	0.1	5.584836
22.241700	0.1	5.651653
22.243367	0.1	5.710006
22.245033	0.1	5.758822
22.246700	0.1	5.796969
22.248367	0.1	5.824745
22.250033	0.1	5.843878
22.251700	0.1	5.855382
22.253367	0.1	5.858302
22.255033	0.1	5.851090
22.256700	0.1	5.832732
22.258367	0.1	5.802751
22.260033	0.1	5.761803
22.261700	0.1	5.711139
22.263367	0.1	5.651296
22.265033	0.1	5.582571
22.266700	0.1	5.506456
22.268367	0.1	5.425155
22.270033	0.1	5.339623
22.271700	0.1	5.249203
22.273367	0.1	5.152524
22.275033	0.1	5.047858
22.276700	0.1	4.933656
22.278367	0.1	4.810572
22.280033	0.1	4.682005
22.281700	0.1	4.551292
22.283367	0.1	4.420460
22.285033	0.1	4.290164
22.286700	0.1	4.159332
22.288367	0.1	4.025162
22.290033	0.1	3.886283
22.291700	0.1	3.744900
22.293367	0.1	3.605545
22.295033	0.1	3.471732
22.296700	0.1	3.344000
22.298367	0.1	3.220201
22.300033	0.1	3.096938
22.301700	0.1	2.972305
22.303367	0.1	2.847672
22.305033	0.1	2.726138
22.306700	0.1	2.609849
22.308367	0.1	2.499402
22.310033	0.1	2.393901
22.311700	0.1	2.291501
22.313367	0.1	2.192795
22.315033	0.1	2.101183
22.316700	0.1	2.019286
22.318367	0.1	1.946271
22.320033	0.1	1.878679
22.321700	0.1	1.813233
22.323367	0.1	1.748800
22.325033	0.1	1.686573
22.326700	0.1	1.629591
22.328367	0.1	1.580298
22.330033	0.1	1.539052
22.331700	0.1	1.504481
22.333367	0.1	1.474738
22.335033	0.1	1.447737
22.336700	0.1	1.422167
22.338367	0.1	1.398325
22.340033	0.1	1.377344
22.341700	0.1	1.359940
22.343367	0.1	1.345456
22.345033	0.1	1.331866
22.346700	0.1	1.317203
22.348367	0.1	1.302183
22.350033	0.1	1.289666
22.351700	0.1	1.282573
22.353367	0.1	1.282930
22.355033	0.1	1.290739
22.356700	0.1	1.302481
22.358367	0.1	1.313627
22.360033	0.1	1.322568
22.361700	0.1	1.331270
22.363367	0.1	1.343250
22.365033	0.1	1.359940
22.366700	0.1	1.378238
22.368367	0.1	1.392841
22.370033	0.1	1.401365
22.371700	0.1	1.405478
22.373367	0.1	1.409590
22.375033	0.1	1.418293
22.376700	0.1	1.434028
22.378367	0.1	1.456320
22.380033	0.1	1.482725
22.381700	0.1	1.510859
22.383367	0.1	1.539469
22.385033	0.1	1.567721
22.386700	0.1	1.594186
22.388367	0.1	1.618028
22.390033	0.1	1.640737
22.391700	0.1	1.664341
22.393367	0.1	1.689434
22.395033	0.1	1.715541
22.396700	0.1	1.742721
22.398367	0.1	1.771152
22.400033	0.1	1.800537
22.401700	0.1	1.830459
22.403367	0.1	1.860619
22.405033	0.1	1.890361
22.406700	0.1	1.919150
22.408367	0.1	1.947105
22.410033	0.1	1.975417
22.411700	0.1	2.006650
22.413367	0.1	2.043486
22.415033	0.1	2.086699
22.416700	0.1	2.134740
22.418367	0.1	2.185464
22.420033	0.1	2.236664
22.421700	0.1	2.286911
22.423367	0.1	2.335251
22.425033	0.1	2.382159
22.426700	0.1	2.430022
22.428367	0.1	2.482176
22.430033	0.1	2.540052
22.431700	0.1	2.602697
22.433367	0.1	2.669215
22.435033	0.1	2.738953
22.436700	0.1	2.810598
22.438367	0.1	2.884150
22.440033	0.1	2.961338
22.441700	0.1	3.043652
22.443367	0.1	3.131092
22.445033	0.1	3.223717
22.446700	0.1	3.321231
22.448367	0.1	3.422797
22.450033	0.1	3.527761
22.451700	0.1	3.636897
22.453367	0.1	3.751040
22.455033	0.1	3.870845
22.456700	0.1	3.996492
22.458367	0.1	4.127622
22.460033	0.1	4.263640
22.461700	0.1	4.404664
22.463367	0.1	4.551709
22.465033	0.1	4.704833
22.466700	0.1	4.863382
22.468367	0.1	5.028010
22.470033	0.1	5.199552
22.471700	0.1	5.378604
22.473367	0.1	5.565465
22.475033	0.1	5.759538
22.476700	0.1	5.959511
22.478367	0.1	6.165207
22.480033	0.1	6.378055
22.481700	0.1	6.600321
22.483367	0.1	6.833971
22.485033	0.1	7.078886
22.486700	0.1	7.333577
22.488367	0.1	7.597566
22.490033	0.1	7.872165
22.491700	0.1	8.158982
22.493367	0.1	8.457900
22.495033	0.1	8.766294
22.496700	0.1	9.080589
22.498367	0.1	9.400070
22.500033	0.1	9.728790
22.501700	0.1	10.073007
22.503367	0.1	10.435999
22.505033	0.1	10.817826
22.506700	0.1	11.218429
22.508367	0.1	11.638404
22.510033	0.1	12.077809
22.511700	0.1	12.536407
22.513367	0.1	13.014198
22.515033	0.1	13.510407
22.516700	0.1	14.022947
22.518367	0.1	14.550925
22.520033	0.1	15.097679
22.521700	0.1	15.669526
22.523367	0.1	16.271235
22.525033	0.1	16.902686
22.526700	0.1	17.560900
22.528367	0.1	18.243433
22.530033	0.1	18.949271
22.531700	0.1	19.678236
22.533367	0.1	20.430626
22.535033	0.1	21.206499
22.536700	0.1	22.006394
22.538367	0.1	22.830488
22.540033	0.1	23.677947
22.541700	0.1	24.546446
22.543367	0.1	25.433423
22.545033	0.1	26.337089
22.546700	0.1	27.255179
22.548367	0.1	28.183641
22.550033	0.1	29.117228
22.551700	0.1	30.051233
22.553367	0.1	30.983569
22.555033	0.1	31.914117
22.556700	0.1	32.840850
22.558367	0.1	33.757391
22.560033	0.1	34.655454
22.561700	0.1	35.527947
22.563367	0.1	36.370458
22.565033	0.1	37.179353
22.566700	0.1	37.949624
22.568367	0.1	38.674834
22.570033	0.1	39.349320
22.571700	0.1	39.970281
22.573367	0.1	40.536585
22.575033	0.1	41.045430
22.576700	0.1	41.491690
22.578367	0.1	41.870418
22.580033	0.1	42.177203
22.581700	0.1	42.409244
22.583367	0.1	42.566838
22.585033	0.1	42.651715
22.586700	0.1	42.664709
22.588367	0.1	42.605522
22.590033	0.1	42.473736
22.591700	0.1	42.268517
22.593367	0.1	41.988435
22.595033	0.1	41.633966
22.596700	0.1	41.208687
22.598367	0.1	40.717306
22.600033	0.1	40.163817
22.601700	0.1	39.551022
22.603367	0.1	38.880410
22.605033	0.1	38.154724
22.606700	0.1	37.378969
22.608367	0.1	36.559644
22.610033	0.1	35.701992
22.611700	0.1	34.809055
22.613367	0.1	33.882322
22.615033	0.1	32.923879
22.616700	0.1	31.937303
22.618367	0.1	30.928137
22.620033	0.1	29.903652
22.621700	0.1	28.870525
22.623367	0.1	27.834596
22.625033	0.1	26.801469
22.626700	0.1	25.775732
22.628367	0.1	24.759831
22.630033	0.1	23.753883
22.631700	0.1	22.756995
22.633367	0.1	21.768929
22.635033	0.1	20.793260
22.636700	0.1	19.836665
22.638367	0.1	18.905522
22.640033	0.1	18.003584
22.641700	0.1	17.131508
22.643367	0.1	16.288460
22.645033	0.1	15.473546
22.646700	0.1	14.687241
22.648367	0.1	13.930977
22.650033	0.1	13.204516
22.651700	0.1	12.506605
22.653367	0.1	11.838079
22.655033	0.1	11.201323
22.656700	0.1	10.597587
22.658367	0.1	10.027171
22.660033	0.1	9.491087
22.661700	0.1	8.988441
22.663367	0.1	8.515299
22.665033	0.1	8.067370
22.666700	0.1	7.644296
22.668367	0.1	7.248640
22.670033	0.1	6.882012
22.671700	0.1	6.542445
22.673367	0.1	6.226600
22.675033	0.1	5.933702
22.676700	0.1	5.666137
22.678367	0.1	5.425513
22.680033	0.1	5.210460
22.681700	0.1	5.017758
22.683367	0.1	4.843951
22.685033	0.1	4.686654
22.686700	0.1	4.544199
22.688367	0.1	4.415155
22.690033	0.1	4.298389
22.691700	0.1	4.193485
22.693367	0.1	4.101038
22.695033	0.1	4.023075
22.696700	0.1	3.961802
22.698367	0.1	3.915966
22.700033	0.1	3.881753
22.701700	0.1	3.856421
22.703367	0.1	3.840089
22.705033	0.1	3.834963
22.706700	0.1	3.842652
22.708367	0.1	3.861964
22.710033	0.1	3.888965
22.711700	0.1	3.920079
22.713367	0.1	3.954768
22.715033	0.1	3.995002
22.716700	0.1	4.042566
22.718367	0.1	4.096270
22.720033	0.1	4.153848
22.721700	0.1	4.214764
22.723367	0.1	4.280687
22.725033	0.1	4.352212
22.726700	0.1	4.426897
22.728367	0.1	4.499853
22.730033	0.1	4.567504
22.731700	0.1	4.630089
22.733367	0.1	4.691363
22.735033	0.1	4.754782
22.736700	0.1	4.820705
22.738367	0.1	4.887998
22.740033	0.1	4.954994
22.741700	0.1	5.020261
22.743367	0.1	5.081654
22.745033	0.1	5.136848
22.746700	0.1	5.184353
22.748367	0.1	5.224645
22.750033	0.1	5.260051
22.751700	0.1	5.292058
22.753367	0.1	5.319417
22.755033	0.1	5.339742
22.756700	0.1	5.352319
22.758367	0.1	5.358041
22.760033	0.1	5.357802
22.761700	0.1	5.352080
22.763367	0.1	5.341173
22.765033	0.1	5.324662
22.766700	0.1	5.301655
22.768367	0.1	5.271614
22.770033	0.1	5.233705
22.771700	0.1	5.185545
22.773367	0.1	5.125821
22.775033	0.1	5.055905
22.776700	0.1	4.979074
22.778367	0.1	4.898489
22.780033	0.1	4.815519
22.781700	0.1	4.728914
22.783367	0.1	4.636050
22.785033	0.1	4.536152
22.786700	0.1	4.431129
22.788367	0.1	4.324317
22.790033	0.1	4.217267
22.791700	0.1	4.108370
22.793367	0.1	3.995896
22.795033	0.1	3.880859
22.796700	0.1	3.766656
22.798367	0.1	3.655553
22.800033	0.1	3.546417
22.801700	0.1	3.435672
22.803367	0.1	3.319919
22.805033	0.1	3.199160
22.806700	0.1	3.076434
22.808367	0.1	2.955616
22.810033	0.1	2.839387
22.811700	0.1	2.729297
22.813367	0.1	2.626598
22.815033	0.1	2.531469
22.816700	0.1	2.440989
22.818367	0.1	2.349973
22.820033	0.1	2.255261
22.821700	0.1	2.158940
22.823367	0.1	2.066493
22.825033	0.1	1.982749
22.826700	0.1	1.908541
22.828367	0.1	1.841307
22.830033	0.1	1.777232
22.831700	0.1	1.713634
22.833367	0.1	1.650035
22.835033	0.1	1.587749
22.836700	0.1	1.527608
22.838367	0.1	1.469731
22.840033	0.1	1.414776
22.841700	0.1	1.364946
22.843367	0.1	1.320720
22.845033	0.1	1.279831
22.846700	0.1	1.240134
22.848367	0.1	1.202226
22.850033	0.1	1.168251
22.851700	0.1	1.139879
22.853367	0.1	1.116514
22.855033	0.1	1.094878
22.856700	0.1	1.072228
22.858367	0.1	1.049042
22.860033	0.1	1.028061
22.861700	0.1	1.010537
22.863367	0.1	0.994980
22.865033	0.1	0.979543
22.866700	0.1	0.964344
22.868367	0.1	0.950694
22.870033	0.1	0.939608
22.871700	0.1	0.931203
22.873367	0.1	0.923812
22.875033	0.1	0.915289
22.876700	0.1	0.905752
22.878367	0.1	0.897348
22.880033	0.1	0.891566
22.881700	0.1	0.887573
22.883367	0.1	0.883520
22.885033	0.1	0.877798
22.886700	0.1	0.870466
22.888367	0.1	0.862896
22.890033	0.1	0.856102
22.891700	0.1	0.850737
22.893367	0.1	0.848353
22.895033	0.1	0.849783
22.896700	0.1	0.854552
22.898367	0.1	0.861108
22.900033	0.1	0.867546
22.901700	0.1	0.872850
22.903367	0.1	0.876963
22.905033	0.1	0.879943
22.906700	0.1	0.881314
22.908367	0.1	0.881016
22.910033	0.1	0.880063
22.911700	0.1	0.878930
22.913367	0.1	0.877857
22.915033	0.1	0.877619
22.916700	0.1	0.877917
22.918367	0.1	0.877082
22.920033	0.1	0.875115
22.921700	0.1	0.874937
22.923367	0.1	0.879824
22.925033	0.1	0.890732
22.926700	0.1	0.905216
22.928367	0.1	0.917733
22.930033	0.1	0.922978
22.931700	0.1	0.920236
22.933367	0.1	0.914335
22.935033	0.1	0.912428
22.936700	0.1	0.918627
22.938367	0.1	0.932157
22.940033	0.1	0.949025
22.941700	0.1	0.964284
22.943367	0.1	0.974357
22.945033	0.1	0.979364
22.946700	0.1	0.982344
22.948367	0.1	0.986934
22.950033	0.1	0.994146
22.951700	0.1	1.002133
22.953367	0.1	1.009405
22.955033	0.1	1.017451
22.956700	0.1	1.028240
22.958367	0.1	1.041591
22.960033	0.1	1.055479
22.961700	0.1	1.067877
22.963367	0.1	1.078069
22.965033	0.1	1.086891
22.966700	0.1	1.096964
22.968367	0.1	1.109898
22.970033	0.1	1.124322
22.971700	0.1	1.138032
22.973367	0.1	1.151264
22.975033	0.1	1.165867
22.976700	0.1	1.182854
22.978367	0.1	1.201749
22.980033	0.1	1.221180
22.981700	0.1	1.239300
22.983367	0.1	1.255155
22.985033	0.1	1.269162
22.986700	0.1	1.282871
22.988367	0.1	1.298785
22.990033	0.1	1.318097
22.991700	0.1	1.340807
22.993367	0.1	1.366496
22.995033	0.1	1.394153
22.996700	0.1	1.422167
22.998367	0.1	1.449168
23.000033	0.1	1.475096
23.001700	0.1	1.500964
23.003367	0.1	1.528323
23.005033	0.1	1.557648
23.006700	0.1	1.587272
23.008367	0.1	1.615346
23.010033	0.1	1.642108
23.011700	0.1	1.669526
23.013367	0.1	1.699865
23.015033	0.1	1.734197
23.016700	0.1	1.771748
23.018367	0.1	1.810134
23.020033	0.1	1.847983
23.021700	0.1	1.886070
23.023367	0.1	1.926839
23.025033	0.1	1.970768
23.026700	0.1	2.015293
23.028367	0.1	2.056956
23.030033	0.1	2.094925
23.031700	0.1	2.131820
23.033367	0.1	2.171099
23.035033	0.1	2.213597
23.036700	0.1	2.256572
23.038367	0.1	2.296209
23.040033	0.1	2.330542
23.041700	0.1	2.360165
23.043367	0.1	2.387762
23.045033	0.1	2.415896
23.046700	0.1	2.444923
23.048367	0.1	2.474010
23.050033	0.1	2.502442
23.051700	0.1	2.530396
23.053367	0.1	2.558649
23.055033	0.1	2.587319
23.056700	0.1	2.613783
23.058367	0.1	2.633929
23.060033	0.1	2.645731
23.061700	0.1	2.651870
23.063367	0.1	2.656460
23.065033	0.1	2.660871
23.066700	0.1	2.662361
23.068367	0.1	2.657235
23.070033	0.1	2.644539
23.071700	0.1	2.626002
23.073367	0.1	2.603829
23.075033	0.1	2.580166
23.076700	0.1	2.555669
23.078367	0.1	2.529204
23.080033	0.1	2.499521
23.081700	0.1	2.467275
23.083367	0.1	2.433717
23.085033	0.1	2.398491
23.086700	0.1	2.359927
23.088367	0.1	2.316833
23.090033	0.1	2.269805
23.091700	0.1	2.221167
23.093367	0.1	2.173245
23.095033	0.1	2.126932
23.096700	0.1	2.080798
23.098367	0.1	2.033293
23.100033	0.1	1.984716
23.101700	0.1	1.936019
23.103367	0.1	1.887560
23.105033	0.1	1.839161
23.106700	0.1	1.791120
23.108367	0.1	1.743615
23.110033	0.1	1.695931
23.111700	0.1	1.648009
23.113367	0.1	1.601338
23.115033	0.1	1.557112
23.116700	0.1	1.513898
23.118367	0.1	1.469374
23.120033	0.1	1.422167
23.121700	0.1	1.373351
23.123367	0.1	1.326382
23.125033	0.1	1.284957
23.126700	0.1	1.249254
23.128367	0.1	1.217306
23.130033	0.1	1.187444
23.131700	0.1	1.158595
23.133367	0.1	1.130164
23.135033	0.1	1.102746
23.136700	0.1	1.077116
23.138367	0.1	1.053035
23.140033	0.1	1.030028
23.141700	0.1	1.008689
23.143367	0.1	0.990033
23.145033	0.1	0.974596
23.146700	0.1	0.961065
23.148367	0.1	0.947177
23.150033	0.1	0.932097
23.151700	0.1	0.916421
23.153367	0.1	0.901520
23.155033	0.1	0.888050
23.156700	0.1	0.875652
23.158367	0.1	0.863671
23.160033	0.1	0.852406
23.161700	0.1	0.842512
23.163367	0.1	0.834048
23.165033	0.1	0.826061
23.166700	0.1	0.817537
23.168367	0.1	0.808775
23.170033	0.1	0.801027
23.171700	0.1	0.796020
23.173367	0.1	0.794768
23.175033	0.1	0.796199
23.176700	0.1	0.797629
23.178367	0.1	0.796378
23.180033	0.1	0.791371
23.181700	0.1	0.783742
23.183367	0.1	0.776231
23.185033	0.1	0.770867
23.186700	0.1	0.767946
23.188367	0.1	0.765860
23.190033	0.1	0.761807
23.191700	0.1	0.753820
23.193367	0.1	0.743330
23.195033	0.1	0.734270
23.196700	0.1	0.729263
23.198367	0.1	0.728190
23.200033	0.1	0.729084
23.201700	0.1	0.729621
23.203367	0.1	0.728846
23.205033	0.1	0.727117
23.206700	0.1	0.725269
23.208367	0.1	0.723660
23.210033	0.1	0.721693
23.211700	0.1	0.718832
23.213367	0.1	0.715792
23.215033	0.1	0.713527
23.216700	0.1	0.712276
23.218367	0.1	0.711918
23.220033	0.1	0.712037
23.221700	0.1	0.712037
23.223367	0.1	0.712216
23.225033	0.1	0.713587
23.226700	0.1	0.716567
23.228367	0.1	0.720084
23.230033	0.1	0.721753
23.231700	0.1	0.719130
23.233367	0.1	0.711739
23.235033	0.1	0.702083
23.236700	0.1	0.693679
23.238367	0.1	0.688791
23.240033	0.1	0.687361
23.241700	0.1	0.687838
23.243367	0.1	0.688613
23.245033	0.1	0.688851
23.246700	0.1	0.687659
23.248367	0.1	0.684142
23.250033	0.1	0.679135
23.251700	0.1	0.675798
23.253367	0.1	0.677347
23.255033	0.1	0.684440
23.256700	0.1	0.694692
23.258367	0.1	0.704885
23.260033	0.1	0.712574
23.261700	0.1	0.717223
23.263367	0.1	0.719607
23.265033	0.1	0.719428
23.266700	0.1	0.715435
23.268367	0.1	0.707805
23.270033	0.1	0.699759
23.271700	0.1	0.695944
23.273367	0.1	0.699222
23.275033	0.1	0.709236
23.276700	0.1	0.722885
23.278367	0.1	0.735283
23.280033	0.1	0.741482
23.281700	0.1	0.740051
23.283367	0.1	0.734627
23.285033	0.1	0.730217
23.286700	0.1	0.729859
23.288367	0.1	0.734091
23.290033	0.1	0.742316
23.291700	0.1	0.752986
23.293367	0.1	0.763536
23.295033	0.1	0.771165
23.296700	0.1	0.774980
23.298367	0.1	0.776470
23.300033	0.1	0.778198
23.301700	0.1	0.781953
23.303367	0.1	0.788033
23.305033	0.1	0.795245
23.306700	0.1	0.801981
23.308367	0.1	0.808537
23.310033	0.1	0.816286
23.311700	0.1	0.825226
23.313367	0.1	0.833333
23.315033	0.1	0.837982
23.316700	0.1	0.838280
23.318367	0.1	0.835538
23.320033	0.1	0.832021
23.321700	0.1	0.829041
23.323367	0.1	0.827134
23.325033	0.1	0.826120
23.326700	0.1	0.825822
23.328367	0.1	0.826478
23.330033	0.1	0.828147
23.331700	0.1	0.830412
23.333367	0.1	0.832379
23.335033	0.1	0.833988
23.336700	0.1	0.835776
23.338367	0.1	0.837624
23.340033	0.1	0.839531
23.341700	0.1	0.842035
23.343367	0.1	0.844955
23.345033	0.1	0.846267
23.346700	0.1	0.843704
23.348367	0.1	0.836253
23.350033	0.1	0.825763
23.351700	0.1	0.816584
23.353367	0.1	0.813007
23.355033	0.1	0.815988
23.356700	0.1	0.823259
23.358367	0.1	0.830770
23.360033	0.1	0.833988
23.361700	0.1	0.830948
23.363367	0.1	0.824034
23.365033	0.1	0.817895
23.366700	0.1	0.814796
23.368367	0.1	0.813842
23.370033	0.1	0.812531
23.371700	0.1	0.807822
23.373367	0.1	0.798702
23.375033	0.1	0.787020
23.376700	0.1	0.775874
23.378367	0.1	0.767350
23.380033	0.1	0.762284
23.381700	0.1	0.760198
23.383367	0.1	0.760019
23.385033	0.1	0.760078
23.386700	0.1	0.758231
23.388367	0.1	0.753403
23.390033	0.1	0.746489
23.391700	0.1	0.740290
23.393367	0.1	0.737906
23.395033	0.1	0.739992
23.396700	0.1	0.744700
23.398367	0.1	0.750005
23.400033	0.1	0.754833
23.401700	0.1	0.758767
23.403367	0.1	0.761271
23.405033	0.1	0.762224
23.406700	0.1	0.762105
23.408367	0.1	0.761390
23.410033	0.1	0.760198
23.411700	0.1	0.758231
23.413367	0.1	0.755310
23.415033	0.1	0.752211
23.416700	0.1	0.750363
23.418367	0.1	0.749886
23.420033	0.1	0.749886
23.421700	0.1	0.750005
23.423367	0.1	0.751376
23.425033	0.1	0.755310
23.426700	0.1	0.761449
23.428367	0.1	0.767231
23.430033	0.1	0.769615
23.431700	0.1	0.768244
23.433367	0.1	0.765502
23.435033	0.1	0.764310
23.436700	0.1	0.765741
23.438367	0.1	0.768423
23.440033	0.1	0.769258
23.441700	0.1	0.765681
23.443367	0.1	0.758529
23.445033	0.1	0.751376
23.446700	0.1	0.746727
23.448367	0.1	0.744939
23.450033	0.1	0.745297
23.451700	0.1	0.746608
23.453367	0.1	0.747681
23.455033	0.1	0.748754
23.456700	0.1	0.750482
23.458367	0.1	0.752449
23.460033	0.1	0.753224
23.461700	0.1	0.752151
23.463367	0.1	0.750065
23.465033	0.1	0.747740
23.466700	0.1	0.745058
23.468367	0.1	0.741899
23.470033	0.1	0.738442
23.471700	0.1	0.734508
23.473367	0.1	0.729680
23.475033	0.1	0.724077
23.476700	0.1	0.717461
23.478367	0.1	0.710964
23.480033	0.1	0.707328
23.481700	0.1	0.707865
23.483367	0.1	0.710666
23.485033	0.1	0.712514
23.486700	0.1	0.712216
23.488367	0.1	0.711560
23.490033	0.1	0.712335
23.491700	0.1	0.714421
23.493367	0.1	0.715911
23.495033	0.1	0.716090
23.496700	0.1	0.716150
23.498367	0.1	0.717223
23.500033	0.1	0.719547
23.501700	0.1	0.722766
23.503367	0.1	0.725806
23.505033	0.1	0.727713
23.506700	0.1	0.729442
23.508367	0.1	0.733197
23.510033	0.1	0.739515
23.511700	0.1	0.747204
23.513367	0.1	0.755012
23.515033	0.1	0.761867
23.516700	0.1	0.768364
23.518367	0.1	0.775814
23.520033	0.1	0.784636
23.521700	0.1	0.793695
23.523367	0.1	0.802279
23.525033	0.1	0.811338
23.526700	0.1	0.822485
23.528367	0.1	0.836134
23.530033	0.1	0.850797
23.531700	0.1	0.864804
23.533367	0.1	0.878155
23.535033	0.1	0.892639
23.536700	0.1	0.910103
23.538367	0.1	0.929952
23.540033	0.1	0.950277
23.541700	0.1	0.969410
23.543367	0.1	0.987470
23.545033	0.1	1.006782
23.546700	0.1	1.029372
23.548367	0.1	1.054645
23.550033	0.1	1.079619
23.551700	0.1	1.102805
23.553367	0.1	1.125693
23.555033	0.1	1.151204
23.556700	0.1	1.180708
23.558367	0.1	1.213253
23.560033	0.1	1.247048
23.561700	0.1	1.281500
23.563367	0.1	1.317740
23.565033	0.1	1.357496
23.566700	0.1	1.400828
23.568367	0.1	1.446247
23.570033	0.1	1.492441
23.571700	0.1	1.539648
23.573367	0.1	1.589120
23.575033	0.1	1.641631
23.576700	0.1	1.697362
23.578367	0.1	1.756966
23.580033	0.1	1.822591
23.581700	0.1	1.895547
23.583367	0.1	1.973748
23.585033	0.1	2.054215
23.586700	0.1	2.136052
23.588367	0.1	2.219617
23.590033	0.1	2.305508
23.591700	0.1	2.395213
23.593367	0.1	2.490342
23.595033	0.1	2.590835
23.596700	0.1	2.695322
23.598367	0.1	2.803266
23.600033	0.1	2.916217
23.601700	0.1	3.035963
23.603367	0.1	3.163755
23.605033	0.1	3.298998
23.606700	0.1	3.440201
23.608367	0.1	3.587663
23.610033	0.1	3.743530
23.611700	0.1	3.908336
23.613367	0.1	4.079938
23.615033	0.1	4.256189
23.616700	0.1	4.436612
23.618367	0.1	4.621685
23.620033	0.1	4.811526
23.621700	0.1	5.006075
23.623367	0.1	5.205155
23.625033	0.1	5.409539
23.626700	0.1	5.621374
23.628367	0.1	5.843222
23.630033	0.1	6.075740
23.631700	0.1	6.316901
23.633367	0.1	6.564081
23.635033	0.1	6.816507
23.636700	0.1	7.075727
23.638367	0.1	7.344902
23.640033	0.1	7.627488
23.641700	0.1	7.924378
23.643367	0.1	8.232296
23.645033	0.1	8.546114
23.646700	0.1	8.863271
23.648367	0.1	9.185732
23.650033	0.1	9.516895
23.651700	0.1	9.858907
23.653367	0.1	10.212422
23.655033	0.1	10.577620
23.656700	0.1	10.956050
23.658367	0.1	11.350930
23.660033	0.1	11.765362
23.661700	0.1	12.199641
23.663367	0.1	12.650908
23.665033	0.1	13.115347
23.666700	0.1	13.591469
23.668367	0.1	14.080704
23.670033	0.1	14.586569
23.671700	0.1	15.111626
23.673367	0.1	15.656174
23.675033	0.1	16.219975
23.676700	0.1	16.804040
23.678367	0.1	17.411233
23.680033	0.1	18.044175
23.681700	0.1	18.703939
23.683367	0.1	19.389988
23.685033	0.1	20.100952
23.686700	0.1	20.836533
23.688367	0.1	21.597327
23.690033	0.1	22.383989
23.691700	0.1	23.196699
23.693367	0.1	24.035217
23.695033	0.1	24.898531
23.696700	0.1	25.784196
23.698367	0.1	26.689471
23.700033	0.1	27.612271
23.701700	0.1	28.551223
23.703367	0.1	29.504420
23.705033	0.1	30.469419
23.706700	0.1	31.443598
23.708367	0.1	32.424035
23.710033	0.1	33.408346
23.711700	0.1	34.394385
23.713367	0.1	35.378399
23.715033	0.1	36.353829
23.716700	0.1	37.312569
23.718367	0.1	38.248541
23.720033	0.1	39.158645
23.721700	0.1	40.040078
23.723367	0.1	40.887120
23.725033	0.1	41.691425
23.726700	0.1	42.444530
23.728367	0.1	43.140652
23.730033	0.1	43.777766
23.731700	0.1	44.355574
23.733367	0.1	44.872406
23.735033	0.1	45.324209
23.736700	0.1	45.706334
23.738367	0.1	46.014908
23.740033	0.1	46.248260
23.741700	0.1	46.406868
23.743367	0.1	46.490851
23.745033	0.1	46.498361
23.746700	0.1	46.426955
23.748367	0.1	46.275738
23.750033	0.1	46.045664
23.751700	0.1	45.738402
23.753367	0.1	45.355621
23.755033	0.1	44.898870
23.756700	0.1	44.370833
23.758367	0.1	43.775561
23.760033	0.1	43.117526
23.761700	0.1	42.399349
23.763367	0.1	41.622582
23.765033	0.1	40.790083
23.766700	0.1	39.907041
23.768367	0.1	38.979175
23.770033	0.1	38.011494
23.771700	0.1	37.009539
23.773367	0.1	35.979988
23.775033	0.1	34.929993
23.776700	0.1	33.865215
23.778367	0.1	32.788398
23.780033	0.1	31.700077
23.781700	0.1	30.601265
23.783367	0.1	29.496254
23.785033	0.1	28.391542
23.786700	0.1	27.292194
23.788367	0.1	26.201607
23.790033	0.1	25.121571
23.791700	0.1	24.053933
23.793367	0.1	23.002387
23.795033	0.1	21.972300
23.796700	0.1	20.967962
23.798367	0.1	19.989492
23.800033	0.1	19.034446
23.801700	0.1	18.101693
23.803367	0.1	17.194451
23.805033	0.1	16.318322
23.806700	0.1	15.477062
23.808367	0.1	14.670790
23.810033	0.1	13.896883
23.811700	0.1	13.152421
23.813367	0.1	12.436987
23.815033	0.1	11.752070
23.816700	0.1	11.098564
23.818367	0.1	10.475934
23.820033	0.1	9.884298
23.821700	0.1	9.324015
23.823367	0.1	8.794606
23.825033	0.1	8.294166
23.826700	0.1	7.818580
23.828367	0.1	7.364274
23.830033	0.1	6.931425
23.831700	0.1	6.523550
23.833367	0.1	6.144524
23.835033	0.1	5.794943
23.836700	0.1	5.471468
23.838367	0.1	5.168736
23.840033	0.1	4.882634
23.841700	0.1	4.612088
23.843367	0.1	4.358411
23.845033	0.1	4.122913
23.846700	0.1	3.905118
23.848367	0.1	3.702104
23.850033	0.1	3.511012
23.851700	0.1	3.330708
23.853367	0.1	3.161907
23.855033	0.1	3.005505
23.856700	0.1	2.861917
23.858367	0.1	2.730489
23.860033	0.1	2.609313
23.861700	0.1	2.496243
23.863367	0.1	2.389908
23.865033	0.1	2.290428
23.866700	0.1	2.197743
23.868367	0.1	2.109647
23.870033	0.1	2.023399
23.871700	0.1	1.938582
23.873367	0.1	1.858354
23.875033	0.1	1.787186
23.876700	0.1	1.727462
23.878367	0.1	1.678109
23.880033	0.1	1.636982
23.881700	0.1	1.601875
23.883367	0.1	1.570463
23.885033	0.1	1.540005
23.886700	0.1	1.507640
23.888367	0.1	1.472056
23.890033	0.1	1.434445
23.891700	0.1	1.398325
23.893367	0.1	1.367152
23.895033	0.1	1.341283
23.896700	0.1	1.317680
23.898367	0.1	1.293302
23.900033	0.1	1.269341
23.901700	0.1	1.249731
23.903367	0.1	1.235962
23.905033	0.1	1.226127
23.906700	0.1	1.217187
23.908367	0.1	1.206577
23.910033	0.1	1.192451
23.911700	0.1	1.173973
23.913367	0.1	1.152873
23.915033	0.1	1.132548
23.916700	0.1	1.115680
23.918367	0.1	1.102567
23.920033	0.1	1.091302
23.921700	0.1	1.080334
23.923367	0.1	1.069546
23.925033	0.1	1.059353
23.926700	0.1	1.049280
23.928367	0.1	1.039624
23.930033	0.1	1.031220
23.931700	0.1	1.024783
23.933367	0.1	1.019836
23.935033	0.1	1.014769
23.936700	0.1	1.007795
23.938367	0.1	0.998139
23.940033	0.1	0.985682
23.941700	0.1	0.970841
23.943367	0.1	0.955463
23.945033	0.1	0.941992
23.946700	0.1	0.931978
23.948367	0.1	0.924945
23.950033	0.1	0.919223
23.951700	0.1	0.912964
23.953367	0.1	0.905216
23.955033	0.1	0.896514
23.956700	0.1	0.888288
23.958367	0.1	0.881910
23.960033	0.1	0.876784
23.961700	0.1	0.870705
23.963367	0.1	0.861287
23.965033	0.1	0.849187
23.966700	0.1	0.837624
23.968367	0.1	0.829101
23.970033	0.1	0.823259
23.971700	0.1	0.817537
23.973367	0.1	0.809431
23.975033	0.1	0.797451
23.976700	0.1	0.783026
23.978367	0.1	0.769854
23.980033	0.1	0.761569
23.981700	0.1	0.758648
23.983367	0.1	0.759125
23.985033	0.1	0.760615
23.986700	0.1	0.761747
23.988367	0.1	0.761211
23.990033	0.1	0.758350
23.991700	0.1	0.753701
23.993367	0.1	0.748754
23.995033	0.1	0.745058
23.996700	0.1	0.743568
23.998367	0.1	0.743389
24.000033	0.1	0.743270
24.001700	0.1	0.743687
24.003367	0.1	0.745773
24.005033	0.1	0.749052
24.006700	0.1	0.751197
24.008367	0.1	0.749350
24.010033	0.1	0.742137
24.011700	0.1	0.731528
24.013367	0.1	0.721932
24.015033	0.1	0.716448
24.016700	0.1	0.715673
24.018367	0.1	0.717819
24.020033	0.1	0.720561
24.021700	0.1	0.721633
24.023367	0.1	0.720203
24.025033	0.1	0.717342
24.026700	0.1	0.715494
24.028367	0.1	0.716329
24.030033	0.1	0.719190
24.031700	0.1	0.722230
24.033367	0.1	0.724435
24.035033	0.1	0.726521
24.036700	0.1	0.730276
24.038367	0.1	0.735939
24.040033	0.1	0.742495
24.041700	0.1	0.749588
24.043367	0.1	0.756979
24.045033	0.1	0.764132
24.046700	0.1	0.770509
24.048367	0.1	0.775158
24.050033	0.1	0.776768
24.051700	0.1	0.775635
24.053367	0.1	0.773609
24.055033	0.1	0.772893
24.056700	0.1	0.774741
24.058367	0.1	0.779033
24.060033	0.1	0.785351
24.061700	0.1	0.793278
24.063367	0.1	0.801921
24.065033	0.1	0.809789
24.066700	0.1	0.817120
24.068367	0.1	0.826359
24.070033	0.1	0.838637
24.071700	0.1	0.852346
24.073367	0.1	0.865579
24.075033	0.1	0.877261
24.076700	0.1	0.887513
24.078367	0.1	0.897884
24.080033	0.1	0.909329
24.081700	0.1	0.920534
24.083367	0.1	0.929594
24.085033	0.1	0.937223
24.086700	0.1	0.946581
24.088367	0.1	0.960946
24.090033	0.1	0.980675
24.091700	0.1	1.002848
24.093367	0.1	1.023889
24.095033	0.1	1.042008
24.096700	0.1	1.058042
24.098367	0.1	1.074135
24.100033	0.1	1.091600
24.101700	0.1	1.109421
24.103367	0.1	1.125395
24.105033	0.1	1.138270
24.106700	0.1	1.148999
24.108367	0.1	1.160026
24.110033	0.1	1.173079
24.111700	0.1	1.188457
24.113367	0.1	1.205623
24.115033	0.1	1.224041
24.116700	0.1	1.241922
24.118367	0.1	1.256168
24.120033	0.1	1.264930
24.121700	0.1	1.269221
24.123367	0.1	1.272500
24.125033	0.1	1.277447
24.126700	0.1	1.284957
24.128367	0.1	1.295447
24.130033	0.1	1.308799
24.131700	0.1	1.322866
24.133367	0.1	1.335561
24.135033	0.1	1.347065
24.136700	0.1	1.358211
24.138367	0.1	1.368940
24.140033	0.1	1.378775
24.141700	0.1	1.387239
24.143367	0.1	1.393795
24.145033	0.1	1.399100
24.146700	0.1	1.405478
24.148367	0.1	1.414478
24.150033	0.1	1.425803
24.151700	0.1	1.438379
24.153367	0.1	1.451314
24.155033	0.1	1.463473
24.156700	0.1	1.473546
24.158367	0.1	1.480043
24.160033	0.1	1.482368
24.161700	0.1	1.481056
24.163367	0.1	1.478255
24.165033	0.1	1.477957
24.166700	0.1	1.483739
24.168367	0.1	1.495600
24.170033	0.1	1.509845
24.171700	0.1	1.522899
24.173367	0.1	1.534283
24.175033	0.1	1.546323
24.176700	0.1	1.560748
24.178367	0.1	1.577139
24.180033	0.1	1.594186
24.181700	0.1	1.611710
24.183367	0.1	1.630783
24.185033	0.1	1.652479
24.186700	0.1	1.676023
24.188367	0.1	1.699090
24.190033	0.1	1.719892
24.191700	0.1	1.738429
24.193367	0.1	1.756370
24.195033	0.1	1.776099
24.196700	0.1	1.798987
24.198367	0.1	1.824856
24.200033	0.1	1.852632
24.201700	0.1	1.881182
24.203367	0.1	1.910269
24.205033	0.1	1.941025
24.206700	0.1	1.974940
24.208367	0.1	2.012015
24.210033	0.1	2.050698
24.211700	0.1	2.088785
24.213367	0.1	2.124488
24.215033	0.1	2.157271
24.216700	0.1	2.188921
24.218367	0.1	2.222419
24.220033	0.1	2.258778
24.221700	0.1	2.296329
24.223367	0.1	2.332628
24.225033	0.1	2.367199
24.226700	0.1	2.401173
24.228367	0.1	2.434909
24.230033	0.1	2.466798
24.231700	0.1	2.494991
24.233367	0.1	2.519965
24.235033	0.1	2.544165
24.236700	0.1	2.569914
24.238367	0.1	2.597392
24.240033	0.1	2.625644
24.241700	0.1	2.653122
24.243367	0.1	2.677441
24.245033	0.1	2.696574
24.246700	0.1	2.710521
24.248367	0.1	2.719820
24.250033	0.1	2.723873
24.251700	0.1	2.721429
24.253367	0.1	2.712548
24.255033	0.1	2.698660
24.256700	0.1	2.681911
24.258367	0.1	2.664507
24.260033	0.1	2.647877
24.261700	0.1	2.631128
24.263367	0.1	2.611756
24.265033	0.1	2.587378
24.266700	0.1	2.557993
24.268367	0.1	2.525926
24.270033	0.1	2.493084
24.271700	0.1	2.459586
24.273367	0.1	2.424836
24.275033	0.1	2.387643
24.276700	0.1	2.346516
24.278367	0.1	2.301276
24.280033	0.1	2.254248
24.281700	0.1	2.207101
24.283367	0.1	2.158344
24.285033	0.1	2.106667
24.286700	0.1	2.053082
24.288367	0.1	1.998544
24.290033	0.1	1.943290
24.291700	0.1	1.887322
24.293367	0.1	1.830101
24.295033	0.1	1.770675
24.296700	0.1	1.709640
24.298367	0.1	1.648843
24.300033	0.1	1.589835
24.301700	0.1	1.533032
24.303367	0.1	1.478732
24.305033	0.1	1.426935
24.306700	0.1	1.376033
24.308367	0.1	1.323879
24.310033	0.1	1.270235
24.311700	0.1	1.217663
24.313367	0.1	1.169622
24.315033	0.1	1.128316
24.316700	0.1	1.092792
24.318367	0.1	1.060426
24.320033	0.1	1.028836
24.321700	0.1	0.996411
24.323367	0.1	0.962675
24.325033	0.1	0.928700
24.326700	0.1	0.896454
24.328367	0.1	0.867903
24.330033	0.1	0.843942
24.331700	0.1	0.823915
24.333367	0.1	0.805736
24.335033	0.1	0.787139
24.336700	0.1	0.768125
24.338367	0.1	0.750005
24.340033	0.1	0.732839
24.341700	0.1	0.714421
24.343367	0.1	0.693023
24.345033	0.1	0.670373
24.346700	0.1	0.650823
24.348367	0.1	0.637412
24.350033	0.1	0.629425
24.351700	0.1	0.622988
24.353367	0.1	0.613868
24.355033	0.1	0.601351
24.356700	0.1	0.588000
24.358367	0.1	0.577331
24.360033	0.1	0.571311
24.361700	0.1	0.569940
24.363367	0.1	0.571132
24.365033	0.1	0.571430
24.366700	0.1	0.568211
24.368367	0.1	0.561237
24.370033	0.1	0.551522
24.371700	0.1	0.541091
24.373367	0.1	0.532568
24.375033	0.1	0.527442
24.376700	0.1	0.524521
24.378367	0.1	0.521541
24.380033	0.1	0.518024
24.381700	0.1	0.515878
24.383367	0.1	0.517070
24.385033	0.1	0.521302
24.386700	0.1	0.524998
24.388367	0.1	0.524521
24.390033	0.1	0.519395
24.391700	0.1	0.512660
24.393367	0.1	0.507772
24.395033	0.1	0.506580
24.396700	0.1	0.509024
24.398367	0.1	0.513911
24.400033	0.1	0.519037
24.401700	0.1	0.522018
24.403367	0.1	0.521719
24.405033	0.1	0.519097
24.406700	0.1	0.516295
24.408367	0.1	0.514865
24.410033	0.1	0.515580
24.411700	0.1	0.519156
24.413367	0.1	0.526071
24.415033	0.1	0.534952
24.416700	0.1	0.542760
24.418367	0.1	0.547409
24.420033	0.1	0.548720
24.421700	0.1	0.547409
24.423367	0.1	0.544190
24.425033	0.1	0.540555
24.426700	0.1	0.538528
24.428367	0.1	0.538945
24.430033	0.1	0.539422
24.431700	0.1	0.536740
24.433367	0.1	0.531018
24.435033	0.1	0.526547
24.436700	0.1	0.526965
24.438367	0.1	0.532389
24.440033	0.1	0.540614
24.441700	0.1	0.549078
24.443367	0.1	0.556231
24.445033	0.1	0.561535
24.446700	0.1	0.564337
24.448367	0.1	0.563204
24.450033	0.1	0.558913
24.451700	0.1	0.554979
24.453367	0.1	0.554264
24.455033	0.1	0.556052
24.456700	0.1	0.557959
24.458367	0.1	0.558794
24.460033	0.1	0.558794
24.461700	0.1	0.558794
24.463367	0.1	0.559986
24.465033	0.1	0.563145
24.466700	0.1	0.567377
24.468367	0.1	0.569820
24.470033	0.1	0.568807
24.471700	0.1	0.565410
24.473367	0.1	0.562072
24.475033	0.1	0.561297
24.476700	0.1	0.565231
24.478367	0.1	0.573516
24.480033	0.1	0.582695
24.481700	0.1	0.588357
24.483367	0.1	0.588357
24.485033	0.1	0.584662
24.486700	0.1	0.581503
24.488367	0.1	0.582278
24.490033	0.1	0.585854
24.491700	0.1	0.589073
24.493367	0.1	0.590026
24.495033	0.1	0.589311
24.496700	0.1	0.589192
24.498367	0.1	0.592053
24.500033	0.1	0.597596
24.501700	0.1	0.602901
24.503367	0.1	0.606060
24.505033	0.1	0.607371
24.506700	0.1	0.608206
24.508367	0.1	0.609338
24.510033	0.1	0.610054
24.511700	0.1	0.609279
24.513367	0.1	0.606537
24.515033	0.1	0.603259
24.516700	0.1	0.602126
24.518367	0.1	0.605762
24.520033	0.1	0.614166
24.521700	0.1	0.623941
24.523367	0.1	0.630379
24.525033	0.1	0.630736
24.526700	0.1	0.626147
24.528367	0.1	0.620246
24.530033	0.1	0.616193
24.531700	0.1	0.614941
24.533367	0.1	0.615299
24.535033	0.1	0.616133
24.536700	0.1	0.617206
24.538367	0.1	0.618696
24.540033	0.1	0.620365
24.541700	0.1	0.621975
24.543367	0.1	0.623703
24.545033	0.1	0.625253
24.546700	0.1	0.625730
24.548367	0.1	0.624895
24.550033	0.1	0.623107
24.551700	0.1	0.621200
24.553367	0.1	0.619829
24.555033	0.1	0.619590
24.556700	0.1	0.619888
24.558367	0.1	0.619113
24.560033	0.1	0.615716
24.561700	0.1	0.609934
24.563367	0.1	0.604570
24.565033	0.1	0.602663
24.566700	0.1	0.605047
24.568367	0.1	0.610352
24.570033	0.1	0.616074
24.571700	0.1	0.619769
24.573367	0.1	0.620365
24.575033	0.1	0.618100
24.576700	0.1	0.613153
24.578367	0.1	0.606597
24.580033	0.1	0.600278
24.581700	0.1	0.595987
24.583367	0.1	0.594735
24.585033	0.1	0.595570
24.586700	0.1	0.596345
24.588367	0.1	0.595808
24.590033	0.1	0.594854
24.591700	0.1	0.595927
24.593367	0.1	0.601232
24.595033	0.1	0.609994
24.596700	0.1	0.617564
24.598367	0.1	0.618815
24.600033	0.1	0.612617
24.601700	0.1	0.602245
24.603367	0.1	0.592351
24.605033	0.1	0.586510
24.606700	0.1	0.585735
24.608367	0.1	0.588357
24.610033	0.1	0.590742
24.611700	0.1	0.590801
24.613367	0.1	0.589490
24.615033	0.1	0.588834
24.616700	0.1	0.589907
24.618367	0.1	0.592649
24.620033	0.1	0.596345
24.621700	0.1	0.600040
24.623367	0.1	0.602722
24.625033	0.1	0.603914
24.626700	0.1	0.603378
24.628367	0.1	0.601053
24.630033	0.1	0.597000
24.631700	0.1	0.591099
24.633367	0.1	0.584185
24.635033	0.1	0.578582
24.636700	0.1	0.576735
24.638367	0.1	0.579894
24.640033	0.1	0.587285
24.641700	0.1	0.595152
24.643367	0.1	0.599027
24.645033	0.1	0.596881
24.646700	0.1	0.589609
24.648367	0.1	0.581324
24.650033	0.1	0.576913
24.651700	0.1	0.577807
24.653367	0.1	0.581265
24.655033	0.1	0.584006
24.656700	0.1	0.584602
24.658367	0.1	0.583053
24.660033	0.1	0.579298
24.661700	0.1	0.574052
24.663367	0.1	0.569642
24.665033	0.1	0.568688
24.666700	0.1	0.571370
24.668367	0.1	0.575900
24.670033	0.1	0.579834
24.671700	0.1	0.581324
24.673367	0.1	0.580132
24.675033	0.1	0.577927
24.676700	0.1	0.577092
24.678367	0.1	0.579000
24.680033	0.1	0.582218
24.681700	0.1	0.584006
24.683367	0.1	0.584066
24.685033	0.1	0.584722
24.686700	0.1	0.587463
24.688367	0.1	0.591338
24.690033	0.1	0.594556
24.691700	0.1	0.596046
24.693367	0.1	0.595450
24.695033	0.1	0.592530
24.696700	0.1	0.587404
24.698367	0.1	0.582039
24.700033	0.1	0.579596
24.701700	0.1	0.581145
24.703367	0.1	0.583649
24.705033	0.1	0.583530
24.706700	0.1	0.580668
24.708367	0.1	0.577986
24.710033	0.1	0.579059
24.711700	0.1	0.584722
24.713367	0.1	0.592053
24.715033	0.1	0.597775
24.716700	0.1	0.601649
24.718367	0.1	0.604749
24.720033	0.1	0.606835
24.721700	0.1	0.606120
24.723367	0.1	0.602007
24.725033	0.1	0.595808
24.726700	0.1	0.589967
24.728367	0.1	0.585735
24.730033	0.1	0.581980
24.731700	0.1	0.577152
24.733367	0.1	0.571311
24.735033	0.1	0.566244
24.736700	0.1	0.563979
24.738367	0.1	0.564694
24.740033	0.1	0.567019
24.741700	0.1	0.568748
24.743367	0.1	0.567913
24.745033	0.1	0.564456
24.746700	0.1	0.559449
24.748367	0.1	0.553846
24.750033	0.1	0.548303
24.751700	0.1	0.542998
24.753367	0.1	0.538349
24.755033	0.1	0.535607
24.756700	0.1	0.535786
24.758367	0.1	0.538170
24.760033	0.1	0.539780
24.761700	0.1	0.537336
24.763367	0.1	0.529349
24.765033	0.1	0.517905
24.766700	0.1	0.507116
24.768367	0.1	0.500798
24.770033	0.1	0.499308
24.771700	0.1	0.500977
24.773367	0.1	0.504494
24.775033	0.1	0.509381
24.776700	0.1	0.515103
24.778367	0.1	0.520945
24.780033	0.1	0.525117
24.781700	0.1	0.526249
24.783367	0.1	0.524640
24.785033	0.1	0.522196
24.786700	0.1	0.520647
24.788367	0.1	0.520408
24.790033	0.1	0.520706
24.791700	0.1	0.520289
24.793367	0.1	0.519633
24.795033	0.1	0.520706
24.796700	0.1	0.524640
24.798367	0.1	0.531077
24.800033	0.1	0.538826
24.801700	0.1	0.545859
24.803367	0.1	0.549376
24.805033	0.1	0.547707
24.806700	0.1	0.542760
24.808367	0.1	0.539124
24.810033	0.1	0.539959
24.811700	0.1	0.544488
24.813367	0.1	0.549376
24.815033	0.1	0.552356
24.816700	0.1	0.554025
24.818367	0.1	0.556469
24.820033	0.1	0.560164
24.821700	0.1	0.563860
24.823367	0.1	0.566423
24.825033	0.1	0.569522
24.826700	0.1	0.576735
24.828367	0.1	0.589967
24.830033	0.1	0.608027
24.831700	0.1	0.627220
24.833367	0.1	0.643671
24.835033	0.1	0.654936
24.836700	0.1	0.661314
24.838367	0.1	0.665724
24.840033	0.1	0.672042
24.841700	0.1	0.682712
24.843367	0.1	0.697315
24.845033	0.1	0.713110
24.846700	0.1	0.728607
24.848367	0.1	0.744820
24.850033	0.1	0.763655
24.851700	0.1	0.786424
24.853367	0.1	0.811935
24.855033	0.1	0.836730
24.856700	0.1	0.857413
24.858367	0.1	0.872731
24.860033	0.1	0.884056
24.861700	0.1	0.895321
24.863367	0.1	0.911236
24.865033	0.1	0.934184
24.866700	0.1	0.962436
24.868367	0.1	0.992239
24.870033	0.1	1.021445
24.871700	0.1	1.050890
24.873367	0.1	1.082420
24.875033	0.1	1.117230
24.876700	0.1	1.155138
24.878367	0.1	1.194537
24.880033	0.1	1.232982
24.881700	0.1	1.268745
24.883367	0.1	1.302064
24.885033	0.1	1.334667
24.886700	0.1	1.369417
24.888367	0.1	1.408577
24.890033	0.1	1.452446
24.891700	0.1	1.500070
24.893367	0.1	1.550913
24.895033	0.1	1.605094
24.896700	0.1	1.663149
24.898367	0.1	1.724720
24.900033	0.1	1.787603
24.901700	0.1	1.850069
24.903367	0.1	1.912058
24.905033	0.1	1.975298
24.906700	0.1	2.041519
24.908367	0.1	2.111375
24.910033	0.1	2.184510
24.911700	0.1	2.260685
24.913367	0.1	2.340436
24.915033	0.1	2.424598
24.916700	0.1	2.512992
24.918367	0.1	2.603710
24.920033	0.1	2.694190
24.921700	0.1	2.782822
24.923367	0.1	2.870500
24.925033	0.1	2.959609
24.926700	0.1	3.051937
24.928367	0.1	3.146768
24.930033	0.1	3.241182
24.931700	0.1	3.331423
24.933367	0.1	3.415704
24.935033	0.1	3.495395
24.936700	0.1	3.572881
24.938367	0.1	3.649652
24.940033	0.1	3.725648
24.941700	0.1	3.800988
24.943367	0.1	3.875971
24.945033	0.1	3.949404
24.946700	0.1	4.017651
24.948367	0.1	4.077435
24.950033	0.1	4.128456
24.951700	0.1	4.172266
24.953367	0.1	4.209936
24.955033	0.1	4.239977
24.956700	0.1	4.258931
24.958367	0.1	4.266143
24.960033	0.1	4.265845
24.961700	0.1	4.263461
24.963367	0.1	4.260481
24.965033	0.1	4.254103
24.966700	0.1	4.242003
24.968367	0.1	4.224241
24.970033	0.1	4.200638
24.971700	0.1	4.170239
24.973367	0.1	4.132808
24.975033	0.1	4.089415
24.976700	0.1	4.040957
24.978367	0.1	3.987491
24.980033	0.1	3.928840
24.981700	0.1	3.865540
24.983367	0.1	3.799439
24.985033	0.1	3.731191
24.986700	0.1	3.659487
24.988367	0.1	3.582835
24.990033	0.1	3.501535
24.991700	0.1	3.416956
24.993367	0.1	3.330529
24.995033	0.1	3.243923
24.996700	0.1	3.158927
24.998367	0.1	3.075957
25.000033	0.1	2.992869
25.001700	0.1	2.907574
25.003367	0.1	2.821386
25.005033	0.1	2.737999
25.006700	0.1	2.658904
25.008367	0.1	2.582193
25.010033	0.1	2.504885
25.011700	0.1	2.425254
25.013367	0.1	2.343953
25.015033	0.1	2.263487
25.016700	0.1	2.185583
25.018367	0.1	2.109230
25.020033	0.1	2.031922
25.021700	0.1	1.953900
25.023367	0.1	1.878321
25.025033	0.1	1.807571
25.026700	0.1	1.742244
25.028367	0.1	1.681864
25.030033	0.1	1.625180
25.031700	0.1	1.570225
25.033367	0.1	1.516640
25.035033	0.1	1.466453
25.036700	0.1	1.421511
25.038367	0.1	1.381934
25.040033	0.1	1.346052
25.041700	0.1	1.312375
25.043367	0.1	1.280069
25.045033	0.1	1.249433
25.046700	0.1	1.220107
25.048367	0.1	1.189649
25.050033	0.1	1.155794
25.051700	0.1	1.118600
25.053367	0.1	1.081109
25.055033	0.1	1.047134
25.056700	0.1	1.019061
25.058367	0.1	0.996172
25.060033	0.1	0.975549
25.061700	0.1	0.954390
25.063367	0.1	0.931203
25.065033	0.1	0.906646
25.066700	0.1	0.882924
25.068367	0.1	0.862062
25.070033	0.1	0.844538
25.071700	0.1	0.829816
25.073367	0.1	0.816703
25.075033	0.1	0.804842
25.076700	0.1	0.796020
25.078367	0.1	0.791490
25.080033	0.1	0.789583
25.081700	0.1	0.787675
25.083367	0.1	0.783443
25.085033	0.1	0.775218
25.086700	0.1	0.763536
25.088367	0.1	0.751436
25.090033	0.1	0.741899
25.091700	0.1	0.735343
25.093367	0.1	0.729919
25.095033	0.1	0.722766
25.096700	0.1	0.712574
25.098367	0.1	0.700235
25.100033	0.1	0.688136
25.101700	0.1	0.678361
25.103367	0.1	0.671446
25.105033	0.1	0.666976
25.106700	0.1	0.665069
25.108367	0.1	0.666797
25.110033	0.1	0.672221
25.111700	0.1	0.679135
25.113367	0.1	0.683785
25.115033	0.1	0.683725
25.116700	0.1	0.679016
25.118367	0.1	0.671685
25.120033	0.1	0.664771
25.121700	0.1	0.660479
25.123367	0.1	0.658095
25.125033	0.1	0.656068
25.126700	0.1	0.654101
25.128367	0.1	0.652492
25.130033	0.1	0.651419
25.131700	0.1	0.650942
25.133367	0.1	0.651777
25.135033	0.1	0.653863
25.136700	0.1	0.655592
25.138367	0.1	0.654817
25.140033	0.1	0.650644
25.141700	0.1	0.644207
25.143367	0.1	0.638187
25.145033	0.1	0.635505
25.146700	0.1	0.636160
25.148367	0.1	0.637472
25.150033	0.1	0.637412
25.151700	0.1	0.636637
25.153367	0.1	0.636637
25.155033	0.1	0.637353
25.156700	0.1	0.636995
25.158367	0.1	0.634313
25.160033	0.1	0.630081
25.161700	0.1	0.626385
25.163367	0.1	0.624597
25.165033	0.1	0.625312
25.166700	0.1	0.628948
25.168367	0.1	0.634432
25.170033	0.1	0.639379
25.171700	0.1	0.641823
25.173367	0.1	0.641942
25.175033	0.1	0.639975
25.176700	0.1	0.636101
25.178367	0.1	0.631094
25.180033	0.1	0.626147
25.181700	0.1	0.621259
25.183367	0.1	0.617087
25.185033	0.1	0.615478
25.186700	0.1	0.617147
25.188367	0.1	0.621021
25.190033	0.1	0.624836
25.191700	0.1	0.627458
25.193367	0.1	0.629246
25.195033	0.1	0.631213
25.196700	0.1	0.632823
25.198367	0.1	0.632107
25.200033	0.1	0.628591
25.201700	0.1	0.624478
25.203367	0.1	0.623226
25.205033	0.1	0.626624
25.206700	0.1	0.633359
25.208367	0.1	0.640571
25.210033	0.1	0.645220
25.211700	0.1	0.646234
25.213367	0.1	0.645280
25.215033	0.1	0.644088
25.216700	0.1	0.643194
25.218367	0.1	0.642777
25.220033	0.1	0.643551
25.221700	0.1	0.645697
25.223367	0.1	0.648856
25.225033	0.1	0.653565
25.226700	0.1	0.659704
25.228367	0.1	0.664532
25.230033	0.1	0.665128
25.231700	0.1	0.661194
25.233367	0.1	0.655353
25.235033	0.1	0.651002
25.236700	0.1	0.650525
25.238367	0.1	0.653923
25.240033	0.1	0.658989
25.241700	0.1	0.663519
25.243367	0.1	0.668049
25.245033	0.1	0.675678
25.246700	0.1	0.687838
25.248367	0.1	0.701904
25.250033	0.1	0.713229
25.251700	0.1	0.719905
25.253367	0.1	0.723541
25.255033	0.1	0.726700
25.256700	0.1	0.730395
25.258367	0.1	0.734985
25.260033	0.1	0.740469
25.261700	0.1	0.745893
25.263367	0.1	0.749946
25.265033	0.1	0.754058
25.266700	0.1	0.762045
25.268367	0.1	0.775754
25.270033	0.1	0.793219
25.271700	0.1	0.810742
25.273367	0.1	0.825286
25.275033	0.1	0.835896
25.276700	0.1	0.843346
25.278367	0.1	0.849366
25.280033	0.1	0.856400
25.281700	0.1	0.866950
25.283367	0.1	0.882149
25.285033	0.1	0.900984
25.286700	0.1	0.921547
25.288367	0.1	0.941873
25.290033	0.1	0.959933
25.291700	0.1	0.973821
25.293367	0.1	0.983179
25.295033	0.1	0.990033
25.296700	0.1	0.997901
25.298367	0.1	1.009464
25.300033	0.1	1.024485
25.301700	0.1	1.040936
25.303367	0.1	1.057088
25.305033	0.1	1.072645
25.306700	0.1	1.088739
25.308367	0.1	1.106501
25.310033	0.1	1.125693
25.311700	0.1	1.144886
25.313367	0.1	1.163066
25.315033	0.1	1.180172
25.316700	0.1	1.196742
25.318367	0.1	1.213908
25.320033	0.1	1.231968
25.321700	0.1	1.250088
25.323367	0.1	1.267314
25.325033	0.1	1.283109
25.326700	0.1	1.297355
25.328367	0.1	1.311421
25.330033	0.1	1.327515
25.331700	0.1	1.346886
25.333367	0.1	1.369178
25.335033	0.1	1.393795
25.336700	0.1	1.420975
25.338367	0.1	1.449645
25.340033	0.1	1.476109
25.341700	0.1	1.497269
25.343367	0.1	1.514077
25.345033	0.1	1.531482
25.346700	0.1	1.554966
25.348367	0.1	1.586139
25.350033	0.1	1.621127
25.351700	0.1	1.654029
25.353367	0.1	1.681984
25.355033	0.1	1.706541
25.356700	0.1	1.730323
25.358367	0.1	1.754284
25.360033	0.1	1.778543
25.361700	0.1	1.803994
25.363367	0.1	1.831651
25.365033	0.1	1.861334
25.366700	0.1	1.890957
25.368367	0.1	1.918256
25.370033	0.1	1.943588
25.371700	0.1	1.969159
25.373367	0.1	1.996219
25.375033	0.1	2.023816
25.376700	0.1	2.050161
25.378367	0.1	2.072990
25.380033	0.1	2.090633
25.381700	0.1	2.103627
25.383367	0.1	2.114117
25.385033	0.1	2.122700
25.386700	0.1	2.128184
25.388367	0.1	2.130926
25.390033	0.1	2.133012
25.391700	0.1	2.134681
25.393367	0.1	2.134025
25.395033	0.1	2.129913
25.396700	0.1	2.122939
25.398367	0.1	2.114117
25.400033	0.1	2.104283
25.401700	0.1	2.094388
25.403367	0.1	2.084553
25.405033	0.1	2.072394
25.406700	0.1	2.055168
25.408367	0.1	2.031982
25.410033	0.1	2.004087
25.411700	0.1	1.973987
25.413367	0.1	1.944125
25.415033	0.1	1.914740
25.416700	0.1	1.883865
25.418367	0.1	1.849234
25.420033	0.1	1.811504
25.421700	0.1	1.774252
25.423367	0.1	1.741171
25.425033	0.1	1.712740
25.426700	0.1	1.685083
25.428367	0.1	1.653969
25.430033	0.1	1.618266
25.431700	0.1	1.580119
25.433367	0.1	1.542568
25.435033	0.1	1.507461
25.436700	0.1	1.475155
25.438367	0.1	1.445174
25.440033	0.1	1.416326
25.441700	0.1	1.387775
25.443367	0.1	1.360357
25.445033	0.1	1.335323
25.446700	0.1	1.312018
25.448367	0.1	1.288116
25.450033	0.1	1.262307
25.451700	0.1	1.235545
25.453367	0.1	1.209498
25.455033	0.1	1.185298
25.456700	0.1	1.163244
25.458367	0.1	1.142263
25.460033	0.1	1.120865
25.461700	0.1	1.099229
25.463367	0.1	1.078129
25.465033	0.1	1.057088
25.466700	0.1	1.034617
25.468367	0.1	1.010358
25.470033	0.1	0.986397
25.471700	0.1	0.965595
25.473367	0.1	0.949264
25.475033	0.1	0.935972
25.476700	0.1	0.922680
25.478367	0.1	0.907064
25.480033	0.1	0.888646
25.481700	0.1	0.868619
25.483367	0.1	0.849068
25.485033	0.1	0.832200
25.486700	0.1	0.818610
25.488367	0.1	0.807703
25.490033	0.1	0.798583
25.491700	0.1	0.790656
25.493367	0.1	0.782609
25.495033	0.1	0.773251
25.496700	0.1	0.763118
25.498367	0.1	0.754476
25.500033	0.1	0.748515
25.501700	0.1	0.744581
25.503367	0.1	0.741601
25.505033	0.1	0.738561
25.506700	0.1	0.734091
25.508367	0.1	0.727236
25.510033	0.1	0.718296
25.511700	0.1	0.708699
25.513367	0.1	0.701129
25.515033	0.1	0.697732
25.516700	0.1	0.698566
25.518367	0.1	0.701308
25.520033	0.1	0.703096
25.521700	0.1	0.702620
25.523367	0.1	0.700295
25.525033	0.1	0.696480
25.526700	0.1	0.691235
25.528367	0.1	0.685394
25.530033	0.1	0.680208
25.531700	0.1	0.676274
25.533367	0.1	0.672996
25.535033	0.1	0.669539
25.536700	0.1	0.666201
25.538367	0.1	0.664592
25.540033	0.1	0.666559
25.541700	0.1	0.673354
25.543367	0.1	0.684261
25.545033	0.1	0.695944
25.546700	0.1	0.704765
25.548367	0.1	0.709713
25.550033	0.1	0.712693
25.551700	0.1	0.714660
25.553367	0.1	0.714421
25.555033	0.1	0.711441
25.556700	0.1	0.707328
25.558367	0.1	0.704825
25.560033	0.1	0.705421
25.561700	0.1	0.708044
25.563367	0.1	0.710130
25.565033	0.1	0.710905
25.566700	0.1	0.711560
25.568367	0.1	0.713646
25.570033	0.1	0.717044
25.571700	0.1	0.719905
25.573367	0.1	0.719905
25.575033	0.1	0.715196
25.576700	0.1	0.705481
25.578367	0.1	0.692964
25.580033	0.1	0.681162
25.581700	0.1	0.672162
25.583367	0.1	0.665665
25.585033	0.1	0.660002
25.586700	0.1	0.654221
25.588367	0.1	0.648320
25.590033	0.1	0.642657
25.591700	0.1	0.637531
25.593367	0.1	0.633836
25.595033	0.1	0.630617
25.596700	0.1	0.625908
25.598367	0.1	0.619233
25.600033	0.1	0.612557
25.601700	0.1	0.607491
25.603367	0.1	0.603497
25.605033	0.1	0.598967
25.606700	0.1	0.592053
25.608367	0.1	0.582576
25.610033	0.1	0.572503
25.611700	0.1	0.563920
25.613367	0.1	0.557184
25.615033	0.1	0.551879
25.616700	0.1	0.547528
25.618367	0.1	0.543237
25.620033	0.1	0.538647
25.621700	0.1	0.533998
25.623367	0.1	0.529707
25.625033	0.1	0.525594
25.626700	0.1	0.520468
25.628367	0.1	0.513017
25.630033	0.1	0.503123
25.631700	0.1	0.492156
25.633367	0.1	0.482023
25.635033	0.1	0.473917
25.636700	0.1	0.468552
25.638367	0.1	0.464916
25.640033	0.1	0.461817
25.641700	0.1	0.459433
25.643367	0.1	0.458241
25.645033	0.1	0.457168
25.646700	0.1	0.455380
25.648367	0.1	0.453591
25.650033	0.1	0.452757
25.651700	0.1	0.452876
25.653367	0.1	0.453413
25.655033	0.1	0.453651
25.656700	0.1	0.453532
25.658367	0.1	0.453293
25.660033	0.1	0.452638
25.661700	0.1	0.451565
25.663367	0.1	0.450730
25.665033	0.1	0.450611
25.666700	0.1	0.451267
25.668367	0.1	0.453472
25.670033	0.1	0.458419
25.671700	0.1	0.464976
25.673367	0.1	0.470161
25.675033	0.1	0.471652
25.676700	0.1	0.469208
25.678367	0.1	0.463843
25.680033	0.1	0.457108
25.681700	0.1	0.450075
25.683367	0.1	0.443935
25.685033	0.1	0.439644
25.686700	0.1	0.438213
25.688367	0.1	0.439882
25.690033	0.1	0.442743
25.691700	0.1	0.443995
25.693367	0.1	0.442088
25.695033	0.1	0.437617
25.696700	0.1	0.432074
25.698367	0.1	0.427961
25.700033	0.1	0.428081
25.701700	0.1	0.433326
25.703367	0.1	0.441253
25.705033	0.1	0.447452
25.706700	0.1	0.448823
25.708367	0.1	0.446498
25.710033	0.1	0.443876
25.711700	0.1	0.443101
25.713367	0.1	0.443578
25.715033	0.1	0.443339
25.716700	0.1	0.441372
25.718367	0.1	0.438213
25.720033	0.1	0.435412
25.721700	0.1	0.435054
25.723367	0.1	0.437915
25.725033	0.1	0.442624
25.726700	0.1	0.446856
25.728367	0.1	0.449359
25.730033	0.1	0.450373
25.731700	0.1	0.449955
25.733367	0.1	0.448465
25.735033	0.1	0.446916
25.736700	0.1	0.446260
25.738367	0.1	0.446022
25.740033	0.1	0.445008
25.741700	0.1	0.442624
25.743367	0.1	0.438750
25.745033	0.1	0.433981
25.746700	0.1	0.429690
25.748367	0.1	0.427961
25.750033	0.1	0.429630
25.751700	0.1	0.434339
25.753367	0.1	0.440061
25.755033	0.1	0.444233
25.756700	0.1	0.445306
25.758367	0.1	0.444114
25.760033	0.1	0.443041
25.761700	0.1	0.443101
25.763367	0.1	0.442982
25.765033	0.1	0.441492
25.766700	0.1	0.438750
25.768367	0.1	0.435472
25.770033	0.1	0.432432
25.771700	0.1	0.430524
25.773367	0.1	0.429630
25.775033	0.1	0.428677
25.776700	0.1	0.426590
25.778367	0.1	0.423729
25.780033	0.1	0.421286
25.781700	0.1	0.420392
25.783367	0.1	0.420988
25.785033	0.1	0.422299
25.786700	0.1	0.422478
25.788367	0.1	0.419557
25.790033	0.1	0.412345
25.791700	0.1	0.402391
25.793367	0.1	0.393391
25.795033	0.1	0.387907
25.796700	0.1	0.385702
25.798367	0.1	0.384688
25.800033	0.1	0.383675
25.801700	0.1	0.383556
25.803367	0.1	0.386059
25.805033	0.1	0.391364
25.806700	0.1	0.397205
25.808367	0.1	0.400603
25.810033	0.1	0.400722
25.811700	0.1	0.398517
25.813367	0.1	0.395060
25.815033	0.1	0.391066
25.816700	0.1	0.387132
25.818367	0.1	0.383377
25.820033	0.1	0.379384
25.821700	0.1	0.375092
25.823367	0.1	0.371695
25.825033	0.1	0.371039
25.826700	0.1	0.373960
25.828367	0.1	0.379682
25.830033	0.1	0.386298
25.831700	0.1	0.392079
25.833367	0.1	0.395298
25.835033	0.1	0.394225
25.836700	0.1	0.388742
25.838367	0.1	0.380516
25.840033	0.1	0.371635
25.841700	0.1	0.364542
25.843367	0.1	0.360906
25.845033	0.1	0.360906
25.846700	0.1	0.362515
25.848367	0.1	0.362813
25.850033	0.1	0.360072
25.851700	0.1	0.355601
25.853367	0.1	0.351787
25.855033	0.1	0.349224
25.856700	0.1	0.346124
25.858367	0.1	0.341356
25.860033	0.1	0.337005
25.861700	0.1	0.336230
25.863367	0.1	0.340223
25.865033	0.1	0.347674
25.866700	0.1	0.355303
25.868367	0.1	0.360012
25.870033	0.1	0.361085
25.871700	0.1	0.360072
25.873367	0.1	0.359178
25.875033	0.1	0.359595
25.876700	0.1	0.361323
25.878367	0.1	0.363827
25.880033	0.1	0.366628
25.881700	0.1	0.368893
25.883367	0.1	0.370204
25.885033	0.1	0.370920
25.886700	0.1	0.371754
25.888367	0.1	0.373185
25.890033	0.1	0.375211
25.891700	0.1	0.376940
25.893367	0.1	0.376403
25.895033	0.1	0.371993
25.896700	0.1	0.364006
25.898367	0.1	0.355482
25.900033	0.1	0.349820
25.901700	0.1	0.348449
25.903367	0.1	0.350237
25.905033	0.1	0.352621
25.906700	0.1	0.353038
25.908367	0.1	0.351608
25.910033	0.1	0.350654
25.911700	0.1	0.351906
25.913367	0.1	0.356019
25.915033	0.1	0.362754
25.916700	0.1	0.370860
25.918367	0.1	0.378311
25.920033	0.1	0.383735
25.921700	0.1	0.386715
25.923367	0.1	0.386834
25.925033	0.1	0.383735
25.926700	0.1	0.378370
25.928367	0.1	0.372887
25.930033	0.1	0.369012
25.931700	0.1	0.367582
25.933367	0.1	0.368178
25.935033	0.1	0.369489
25.936700	0.1	0.370920
25.938367	0.1	0.372112
25.940033	0.1	0.371695
25.941700	0.1	0.367761
25.943367	0.1	0.359893
25.945033	0.1	0.349820
25.946700	0.1	0.341177
25.948367	0.1	0.338197
25.950033	0.1	0.342548
25.951700	0.1	0.351787
25.953367	0.1	0.361085
25.955033	0.1	0.367880
25.956700	0.1	0.372887
25.958367	0.1	0.377297
25.960033	0.1	0.381827
25.961700	0.1	0.386179
25.963367	0.1	0.388384
25.965033	0.1	0.385940
25.966700	0.1	0.378311
25.968367	0.1	0.368059
25.970033	0.1	0.359178
25.971700	0.1	0.355124
25.973367	0.1	0.356972
25.975033	0.1	0.362873
25.976700	0.1	0.369310
25.978367	0.1	0.372887
25.980033	0.1	0.371635
25.981700	0.1	0.365913
25.983367	0.1	0.359595
25.985033	0.1	0.357628
25.986700	0.1	0.361323
25.988367	0.1	0.367761
25.990033	0.1	0.372887
25.991700	0.1	0.374198
25.993367	0.1	0.371814
25.995033	0.1	0.367343
25.996700	0.1	0.363529
25.998367	0.1	0.362635
26.000033	0.1	0.365198
26.001700	0.1	0.370324
26.003367	0.1	0.377178
26.005033	0.1	0.385046
26.006700	0.1	0.392854
26.008367	0.1	0.398040
26.010033	0.1	0.398099
26.011700	0.1	0.393629
26.013367	0.1	0.388205
26.015033	0.1	0.384152
26.016700	0.1	0.381291
26.018367	0.1	0.378132
26.020033	0.1	0.374317
26.021700	0.1	0.370860
26.023367	0.1	0.369549
26.025033	0.1	0.371516
26.026700	0.1	0.375211
26.028367	0.1	0.377238
26.030033	0.1	0.376046
26.031700	0.1	0.373602
26.033367	0.1	0.373364
26.035033	0.1	0.376403
26.036700	0.1	0.380635
26.038367	0.1	0.382841
26.040033	0.1	0.381231
26.041700	0.1	0.377178
26.043367	0.1	0.374615
26.045033	0.1	0.376701
26.046700	0.1	0.382304
26.048367	0.1	0.387251
26.050033	0.1	0.388920
26.051700	0.1	0.388443
26.053367	0.1	0.389159
26.055033	0.1	0.393271
26.056700	0.1	0.399172
26.058367	0.1	0.403523
26.060033	0.1	0.403583
26.061700	0.1	0.399053
26.063367	0.1	0.392437
26.065033	0.1	0.387728
26.066700	0.1	0.386834
26.068367	0.1	0.388980
26.070033	0.1	0.391722
26.071700	0.1	0.392795
26.073367	0.1	0.391006
26.075033	0.1	0.388086
26.076700	0.1	0.386775
26.078367	0.1	0.388861
26.080033	0.1	0.394821
26.081700	0.1	0.403166
26.083367	0.1	0.410438
26.085033	0.1	0.414491
26.086700	0.1	0.416040
26.088367	0.1	0.417054
26.090033	0.1	0.418663
26.091700	0.1	0.421107
26.093367	0.1	0.422597
26.095033	0.1	0.421464
26.096700	0.1	0.418603
26.098367	0.1	0.417054
26.100033	0.1	0.417173
26.101700	0.1	0.416577
26.103367	0.1	0.414252
26.105033	0.1	0.411510
26.106700	0.1	0.410914
26.108367	0.1	0.414729
26.110033	0.1	0.423849
26.111700	0.1	0.435770
26.113367	0.1	0.445366
26.115033	0.1	0.449181
26.116700	0.1	0.447512
26.118367	0.1	0.442743
26.120033	0.1	0.438213
26.121700	0.1	0.436544
26.123367	0.1	0.438213
26.125033	0.1	0.442147
26.126700	0.1	0.446558
26.128367	0.1	0.449598
26.130033	0.1	0.450671
26.131700	0.1	0.452399
26.133367	0.1	0.458539
26.135033	0.1	0.469148
26.136700	0.1	0.479698
26.138367	0.1	0.485718
26.140033	0.1	0.486732
26.141700	0.1	0.485957
26.143367	0.1	0.487328
26.145033	0.1	0.492930
26.146700	0.1	0.502467
26.148367	0.1	0.513077
26.150033	0.1	0.521481
26.151700	0.1	0.526369
26.153367	0.1	0.529826
26.155033	0.1	0.534356
26.156700	0.1	0.540793
26.158367	0.1	0.548661
26.160033	0.1	0.556946
26.161700	0.1	0.564933
26.163367	0.1	0.571847
26.165033	0.1	0.577867
26.166700	0.1	0.583649
26.168367	0.1	0.590503
26.170033	0.1	0.599861
26.171700	0.1	0.611901
26.173367	0.1	0.625014
26.175033	0.1	0.636935
26.176700	0.1	0.647128
26.178367	0.1	0.656247
26.180033	0.1	0.665367
26.181700	0.1	0.674129
26.183367	0.1	0.681043
26.185033	0.1	0.686228
26.186700	0.1	0.692189
26.188367	0.1	0.701666
26.190033	0.1	0.715911
26.191700	0.1	0.733852
26.193367	0.1	0.753045
26.195033	0.1	0.771761
26.196700	0.1	0.790119
26.198367	0.1	0.808835
26.200033	0.1	0.828207
26.201700	0.1	0.848293
26.203367	0.1	0.869930
26.205033	0.1	0.893414
26.206700	0.1	0.916719
26.208367	0.1	0.936508
26.210033	0.1	0.951588
26.211700	0.1	0.963807
26.213367	0.1	0.975728
26.215033	0.1	0.988305
26.216700	0.1	1.002669
26.218367	0.1	1.020253
26.220033	0.1	1.042008
26.221700	0.1	1.067817
26.223367	0.1	1.097262
26.225033	0.1	1.129985
26.226700	0.1	1.164913
26.228367	0.1	1.199961
26.230033	0.1	1.233578
26.231700	0.1	1.265764
26.233367	0.1	1.296938
26.235033	0.1	1.327097
26.236700	0.1	1.355827
26.238367	0.1	1.382053
26.240033	0.1	1.405299
26.241700	0.1	1.426756
26.243367	0.1	1.449227
26.245033	0.1	1.475573
26.246700	0.1	1.506567
26.248367	0.1	1.540065
26.250033	0.1	1.572371
26.251700	0.1	1.600504
26.253367	0.1	1.623273
26.255033	0.1	1.640499
26.256700	0.1	1.652002
26.258367	0.1	1.657844
26.260033	0.1	1.659572
26.261700	0.1	1.659453
26.263367	0.1	1.659751
26.265033	0.1	1.662254
26.266700	0.1	1.667798
26.268367	0.1	1.675844
26.270033	0.1	1.683951
26.271700	0.1	1.688480
26.273367	0.1	1.686573
26.275033	0.1	1.676858
26.276700	0.1	1.659751
26.278367	0.1	1.637220
26.280033	0.1	1.612663
26.281700	0.1	1.589239
26.283367	0.1	1.567543
26.285033	0.1	1.546443
26.286700	0.1	1.525462
26.288367	0.1	1.504302
26.290033	0.1	1.482606
26.291700	0.1	1.460612
26.293367	0.1	1.437843
26.295033	0.1	1.411498
26.296700	0.1	1.379013
26.298367	0.1	1.341581
26.300033	0.1	1.303554
26.301700	0.1	1.268506
26.303367	0.1	1.236975
26.305033	0.1	1.206219
26.306700	0.1	1.173079
26.308367	0.1	1.137555
26.310033	0.1	1.102209
26.311700	0.1	1.069069
26.313367	0.1	1.037598
26.315033	0.1	1.006723
26.316700	0.1	0.975788
26.318367	0.1	0.944316
26.320033	0.1	0.912547
26.321700	0.1	0.882447
26.323367	0.1	0.854909
26.325033	0.1	0.828981
26.326700	0.1	0.803232
26.328367	0.1	0.778019
26.330033	0.1	0.755429
26.331700	0.1	0.736654
26.333367	0.1	0.720382
26.335033	0.1	0.703633
26.336700	0.1	0.684142
26.338367	0.1	0.662923
26.340033	0.1	0.642538
26.341700	0.1	0.625134
26.343367	0.1	0.611126
26.345033	0.1	0.599384
26.346700	0.1	0.588417
26.348367	0.1	0.577986
26.350033	0.1	0.569582
26.351700	0.1	0.563979
26.353367	0.1	0.559151
26.355033	0.1	0.551164
26.356700	0.1	0.537753
26.358367	0.1	0.519872
26.360033	0.1	0.500977
26.361700	0.1	0.484526
26.363367	0.1	0.471830
26.365033	0.1	0.462890
26.366700	0.1	0.456750
26.368367	0.1	0.451207
26.370033	0.1	0.444114
26.371700	0.1	0.435293
26.373367	0.1	0.426590
26.375033	0.1	0.419557
26.376700	0.1	0.414491
26.378367	0.1	0.411570
26.380033	0.1	0.411630
26.381700	0.1	0.413835
26.383367	0.1	0.416219
26.385033	0.1	0.417650
26.386700	0.1	0.418127
26.388367	0.1	0.418603
26.390033	0.1	0.420094
26.391700	0.1	0.422001
26.393367	0.1	0.422895
26.395033	0.1	0.421703
26.396700	0.1	0.418425
26.398367	0.1	0.413120
26.400033	0.1	0.406325
26.401700	0.1	0.398994
26.403367	0.1	0.392258
26.405033	0.1	0.386655
26.406700	0.1	0.382245
26.408367	0.1	0.377893
26.410033	0.1	0.372767
26.411700	0.1	0.367224
26.413367	0.1	0.362456
26.415033	0.1	0.359893
26.416700	0.1	0.360370
26.418367	0.1	0.363886
26.420033	0.1	0.369191
26.421700	0.1	0.374198
26.423367	0.1	0.377357
26.425033	0.1	0.378847
26.426700	0.1	0.380218
26.428367	0.1	0.382841
26.430033	0.1	0.386655
26.431700	0.1	0.390291
26.433367	0.1	0.392675
26.435033	0.1	0.393391
26.436700	0.1	0.392437
26.438367	0.1	0.391126
26.440033	0.1	0.391006
26.441700	0.1	0.392675
26.443367	0.1	0.395358
26.445033	0.1	0.398099
26.446700	0.1	0.400186
26.448367	0.1	0.400960
26.450033	0.1	0.399888
26.451700	0.1	0.396490
26.453367	0.1	0.390708
26.455033	0.1	0.383496
26.456700	0.1	0.376761
26.458367	0.1	0.372589
26.460033	0.1	0.371337
26.461700	0.1	0.372231
26.463367	0.1	0.373602
26.465033	0.1	0.374377
26.466700	0.1	0.374675
26.468367	0.1	0.376284
26.470033	0.1	0.380814
26.471700	0.1	0.386953
26.473367	0.1	0.390649
26.475033	0.1	0.389993
26.476700	0.1	0.387371
26.478367	0.1	0.385523
26.480033	0.1	0.384986
26.481700	0.1	0.384569
26.483367	0.1	0.383079
26.485033	0.1	0.380814
26.486700	0.1	0.380218
26.488367	0.1	0.383914
26.490033	0.1	0.391483
26.491700	0.1	0.400305
26.493367	0.1	0.407040
26.495033	0.1	0.409424
26.496700	0.1	0.407517
26.498367	0.1	0.404418
26.500033	0.1	0.403106
26.501700	0.1	0.403404
26.503367	0.1	0.403285
26.505033	0.1	0.401795
26.506700	0.1	0.399530
26.508367	0.1	0.397921
26.510033	0.1	0.398159
26.511700	0.1	0.399232
26.513367	0.1	0.398695
26.515033	0.1	0.396013
26.516700	0.1	0.393271
26.518367	0.1	0.392854
26.520033	0.1	0.394344
26.521700	0.1	0.395417
26.523367	0.1	0.394166
26.525033	0.1	0.390947
26.526700	0.1	0.387073
26.528367	0.1	0.383914
26.530033	0.1	0.381827
26.531700	0.1	0.380635
26.533367	0.1	0.380814
26.535033	0.1	0.383735
26.536700	0.1	0.389218
26.538367	0.1	0.394881
26.540033	0.1	0.398159
26.541700	0.1	0.397980
26.543367	0.1	0.394702
26.545033	0.1	0.389516
26.546700	0.1	0.383854
26.548367	0.1	0.378549
26.550033	0.1	0.374615
26.551700	0.1	0.373364
26.553367	0.1	0.375092
26.555033	0.1	0.377893
26.556700	0.1	0.378788
26.558367	0.1	0.376105
26.560033	0.1	0.370979
26.561700	0.1	0.366926
26.563367	0.1	0.366926
26.565033	0.1	0.370502
26.566700	0.1	0.374675
26.568367	0.1	0.377417
26.570033	0.1	0.378966
26.571700	0.1	0.380635
26.573367	0.1	0.382602
26.575033	0.1	0.383735
26.576700	0.1	0.383079
26.578367	0.1	0.380516
26.580033	0.1	0.376701
26.581700	0.1	0.373364
26.583367	0.1	0.371754
26.585033	0.1	0.370502
26.586700	0.1	0.366688
26.588367	0.1	0.358820
26.590033	0.1	0.348806
26.591700	0.1	0.341356
26.593367	0.1	0.340641
26.595033	0.1	0.346363
26.596700	0.1	0.354350
26.598367	0.1	0.360191
26.600033	0.1	0.361621
26.601700	0.1	0.359178
26.603367	0.1	0.355542
26.605033	0.1	0.352621
26.606700	0.1	0.351369
26.608367	0.1	0.351846
26.610033	0.1	0.352860
26.611700	0.1	0.352681
26.613367	0.1	0.351429
26.615033	0.1	0.351131
26.616700	0.1	0.353217
26.618367	0.1	0.356853
26.620033	0.1	0.359178
26.621700	0.1	0.357926
26.623367	0.1	0.354111
26.625033	0.1	0.350535
26.626700	0.1	0.349224
26.628367	0.1	0.349760
26.630033	0.1	0.350475
26.631700	0.1	0.350177
26.633367	0.1	0.348806
26.635033	0.1	0.346720
26.636700	0.1	0.344932
26.638367	0.1	0.345409
26.640033	0.1	0.349879
26.641700	0.1	0.357330
26.643367	0.1	0.365198
26.645033	0.1	0.371277
26.646700	0.1	0.374854
26.648367	0.1	0.376284
26.650033	0.1	0.377536
26.651700	0.1	0.381351
26.653367	0.1	0.388742
26.655033	0.1	0.397861
26.656700	0.1	0.405669
26.658367	0.1	0.410438
26.660033	0.1	0.411868
26.661700	0.1	0.411630
26.663367	0.1	0.412703
26.665033	0.1	0.416696
26.666700	0.1	0.422180
26.668367	0.1	0.426352
26.670033	0.1	0.427306
26.671700	0.1	0.425100
26.673367	0.1	0.421107
26.675033	0.1	0.417471
26.676700	0.1	0.416636
26.678367	0.1	0.420272
26.680033	0.1	0.428081
26.681700	0.1	0.437021
26.683367	0.1	0.442326
26.685033	0.1	0.440598
26.686700	0.1	0.432909
26.688367	0.1	0.424504
26.690033	0.1	0.421405
26.691700	0.1	0.426948
26.693367	0.1	0.440240
26.695033	0.1	0.455916
26.696700	0.1	0.468195
26.698367	0.1	0.475347
26.700033	0.1	0.479817
26.701700	0.1	0.484645
26.703367	0.1	0.490844
26.705033	0.1	0.496984
26.706700	0.1	0.501514
26.708367	0.1	0.504255
26.710033	0.1	0.506461
26.711700	0.1	0.510216
26.713367	0.1	0.518024
26.715033	0.1	0.531852
26.716700	0.1	0.550211
26.718367	0.1	0.568926
26.720033	0.1	0.584781
26.721700	0.1	0.597417
26.723367	0.1	0.607669
26.725033	0.1	0.617504
26.726700	0.1	0.628591
26.728367	0.1	0.639975
26.730033	0.1	0.649512
26.731700	0.1	0.657260
26.733367	0.1	0.665665
26.735033	0.1	0.675857
26.736700	0.1	0.687718
26.738367	0.1	0.702262
26.740033	0.1	0.721276
26.741700	0.1	0.745833
26.743367	0.1	0.773966
26.745033	0.1	0.801623
26.746700	0.1	0.825822
26.748367	0.1	0.846088
26.750033	0.1	0.863612
26.751700	0.1	0.880122
26.753367	0.1	0.897825
26.755033	0.1	0.918806
26.756700	0.1	0.943065
26.758367	0.1	0.968993
26.760033	0.1	0.995159
26.761700	0.1	1.021028
26.763367	0.1	1.046598
26.765033	0.1	1.072228
26.766700	0.1	1.098991
26.768367	0.1	1.128137
26.770033	0.1	1.159251
26.771700	0.1	1.191676
26.773367	0.1	1.226246
26.775033	0.1	1.263440
26.776700	0.1	1.302064
26.778367	0.1	1.340568
26.780033	0.1	1.379013
26.781700	0.1	1.419246
26.783367	0.1	1.462400
26.785033	0.1	1.507700
26.786700	0.1	1.554430
26.788367	0.1	1.602829
26.790033	0.1	1.653254
26.791700	0.1	1.705825
26.793367	0.1	1.760125
26.795033	0.1	1.815021
26.796700	0.1	1.870096
26.798367	0.1	1.926422
26.800033	0.1	1.984954
26.801700	0.1	2.046526
26.803367	0.1	2.111614
26.805033	0.1	2.179742
26.806700	0.1	2.250254
26.808367	0.1	2.322972
26.810033	0.1	2.397537
26.811700	0.1	2.472818
26.813367	0.1	2.546132
26.815033	0.1	2.616108
26.816700	0.1	2.684713
26.818367	0.1	2.756477
26.820033	0.1	2.833665
26.821700	0.1	2.914965
26.823367	0.1	2.996862
26.825033	0.1	3.076554
26.826700	0.1	3.152907
26.828367	0.1	3.225744
26.830033	0.1	3.296018
26.831700	0.1	3.364265
26.833367	0.1	3.429055
26.835033	0.1	3.488839
26.836700	0.1	3.543794
26.838367	0.1	3.595233
26.840033	0.1	3.644407
26.841700	0.1	3.690660
26.843367	0.1	3.732324
26.845033	0.1	3.768444
26.846700	0.1	3.799737
26.848367	0.1	3.826797
26.850033	0.1	3.850043
26.851700	0.1	3.869295
26.853367	0.1	3.883839
26.855033	0.1	3.893376
26.856700	0.1	3.898144
26.858367	0.1	3.898859
26.860033	0.1	3.895581
26.861700	0.1	3.887713
26.863367	0.1	3.874302
26.865033	0.1	3.855288
26.866700	0.1	3.830612
26.868367	0.1	3.799737
26.870033	0.1	3.761113
26.871700	0.1	3.714681
26.873367	0.1	3.662765
26.875033	0.1	3.607691
26.876700	0.1	3.550351
26.878367	0.1	3.491044
26.880033	0.1	3.430724
26.881700	0.1	3.371299
26.883367	0.1	3.314555
26.885033	0.1	3.259957
26.886700	0.1	3.205240
26.888367	0.1	3.148496
26.890033	0.1	3.089607
26.891700	0.1	3.028929
26.893367	0.1	2.967179
26.895033	0.1	2.905488
26.896700	0.1	2.845466
26.898367	0.1	2.788544
26.900033	0.1	2.735377
26.901700	0.1	2.684951
26.903367	0.1	2.635658
26.905033	0.1	2.586842
26.906700	0.1	2.539456
26.908367	0.1	2.494812
26.910033	0.1	2.453983
26.911700	0.1	2.416611
26.913367	0.1	2.382279
26.915033	0.1	2.350688
26.916700	0.1	2.320826
26.918367	0.1	2.290905
26.920033	0.1	2.261758
26.921700	0.1	2.236426
26.923367	0.1	2.216816
26.925033	0.1	2.202094
26.926700	0.1	2.190292
26.928367	0.1	2.179921
26.930033	0.1	2.169788
26.931700	0.1	2.159059
26.933367	0.1	2.146185
26.935033	0.1	2.129913
26.936700	0.1	2.111077
26.938367	0.1	2.092064
26.940033	0.1	2.074301
26.941700	0.1	2.057731
26.943367	0.1	2.041221
26.945033	0.1	2.024233
26.946700	0.1	2.007723
26.948367	0.1	1.993656
26.950033	0.1	1.983166
26.951700	0.1	1.975179
26.953367	0.1	1.966953
26.955033	0.1	1.956344
26.956700	0.1	1.942754
26.958367	0.1	1.926303
26.960033	0.1	1.906812
26.961700	0.1	1.884520
26.963367	0.1	1.859903
26.965033	0.1	1.832485
26.966700	0.1	1.800835
26.968367	0.1	1.764536
26.970033	0.1	1.725793
26.971700	0.1	1.688361
26.973367	0.1	1.654744
26.975033	0.1	1.625300
26.976700	0.1	1.598597
26.978367	0.1	1.571894
26.980033	0.1	1.542747
26.981700	0.1	1.511097
26.983367	0.1	1.479566
26.985033	0.1	1.451492
26.986700	0.1	1.427174
26.988367	0.1	1.403630
26.990033	0.1	1.378775
26.991700	0.1	1.353979
26.993367	0.1	1.330972
26.995033	0.1	1.309395
26.996700	0.1	1.288056
26.998367	0.1	1.266599
27.000033	0.1	1.245201
27.001700	0.1	1.224041
27.003367	0.1	1.203060
27.005033	0.1	1.183570
27.006700	0.1	1.167476
27.008367	0.1	1.154304
27.010033	0.1	1.141131
27.011700	0.1	1.125991
27.013367	0.1	1.109958
27.015033	0.1	1.095772
27.016700	0.1	1.085579
27.018367	0.1	1.079083
27.020033	0.1	1.073778
27.021700	0.1	1.066864
27.023367	0.1	1.058042
27.025033	0.1	1.048982
27.026700	0.1	1.042903
27.028367	0.1	1.042545
27.030033	0.1	1.047432
27.031700	0.1	1.052201
27.033367	0.1	1.051545
27.035033	0.1	1.044571
27.036700	0.1	1.034617
27.038367	0.1	1.025617
27.040033	0.1	1.020253
27.041700	0.1	1.019418
27.043367	0.1	1.022875
27.045033	0.1	1.028597
27.046700	0.1	1.033306
27.048367	0.1	1.033485
27.050033	0.1	1.028895
27.051700	0.1	1.024008
27.053367	0.1	1.024664
27.055033	0.1	1.032293
27.056700	0.1	1.043320
27.058367	0.1	1.052797
27.060033	0.1	1.058221
27.061700	0.1	1.060367
27.063367	0.1	1.060903
27.065033	0.1	1.060486
27.066700	0.1	1.059473
27.068367	0.1	1.059055
27.070033	0.1	1.061082
27.071700	0.1	1.067400
27.073367	0.1	1.079023
27.075033	0.1	1.094937
27.076700	0.1	1.111686
27.078367	0.1	1.124621
27.080033	0.1	1.130462
27.081700	0.1	1.129627
27.083367	0.1	1.126111
27.085033	0.1	1.124442
27.086700	0.1	1.126945
27.088367	0.1	1.133263
27.090033	0.1	1.141548
27.091700	0.1	1.150429
27.093367	0.1	1.159847
27.095033	0.1	1.170635
27.096700	0.1	1.183033
27.098367	0.1	1.196683
27.100033	0.1	1.209915
27.101700	0.1	1.220703
27.103367	0.1	1.228511
27.105033	0.1	1.235008
27.106700	0.1	1.242638
27.108367	0.1	1.253009
27.110033	0.1	1.265705
27.111700	0.1	1.279473
27.113367	0.1	1.292706
27.115033	0.1	1.304507
27.116700	0.1	1.314938
27.118367	0.1	1.325190
27.120033	0.1	1.335919
27.121700	0.1	1.346886
27.123367	0.1	1.357973
27.125033	0.1	1.368940
27.126700	0.1	1.379788
27.128367	0.1	1.391232
27.130033	0.1	1.405060
27.131700	0.1	1.422942
27.133367	0.1	1.445055
27.135033	0.1	1.468301
27.136700	0.1	1.488626
27.138367	0.1	1.504898
27.140033	0.1	1.518905
27.141700	0.1	1.532614
27.143367	0.1	1.546741
27.145033	0.1	1.561403
27.146700	0.1	1.577854
27.148367	0.1	1.597762
27.150033	0.1	1.622200
27.151700	0.1	1.651347
27.153367	0.1	1.684785
27.155033	0.1	1.720846
27.156700	0.1	1.756728
27.158367	0.1	1.789689
27.160033	0.1	1.819491
27.161700	0.1	1.849234
27.163367	0.1	1.883209
27.165033	0.1	1.924336
27.166700	0.1	1.972377
27.168367	0.1	2.024889
27.170033	0.1	2.079368
27.171700	0.1	2.134144
27.173367	0.1	2.188563
27.175033	0.1	2.242863
27.176700	0.1	2.298355
27.178367	0.1	2.356827
27.180033	0.1	2.419233
27.181700	0.1	2.485037
27.183367	0.1	2.553761
27.185033	0.1	2.625466
27.186700	0.1	2.701223
27.188367	0.1	2.782226
27.190033	0.1	2.868712
27.191700	0.1	2.959490
27.193367	0.1	3.053427
27.195033	0.1	3.150046
27.196700	0.1	3.249765
27.198367	0.1	3.353417
27.200033	0.1	3.461957
27.201700	0.1	3.576160
27.203367	0.1	3.696978
27.205033	0.1	3.825307
27.206700	0.1	3.961623
27.208367	0.1	4.105389
27.210033	0.1	4.255057
27.211700	0.1	4.409015
27.213367	0.1	4.566849
27.215033	0.1	4.730642
27.216700	0.1	4.903198
27.218367	0.1	5.086422
27.220033	0.1	5.280137
27.221700	0.1	5.481780
27.223367	0.1	5.688250
27.225033	0.1	5.898476
27.226700	0.1	6.113768
27.228367	0.1	6.336093
27.230033	0.1	6.566286
27.231700	0.1	6.803811
27.233367	0.1	7.047773
27.235033	0.1	7.297337
27.236700	0.1	7.552565
27.238367	0.1	7.813693
27.240033	0.1	8.079052
27.241700	0.1	8.345366
27.243367	0.1	8.610011
27.245033	0.1	8.871913
27.246700	0.1	9.130896
27.248367	0.1	9.387851
27.250033	0.1	9.645403
27.251700	0.1	9.906471
27.253367	0.1	10.170103
27.255033	0.1	10.430575
27.256700	0.1	10.681272
27.258367	0.1	10.918141
27.260033	0.1	11.140407
27.261700	0.1	11.349321
27.263367	0.1	11.547149
27.265033	0.1	11.736096
27.266700	0.1	11.916579
27.268367	0.1	12.085200
27.270033	0.1	12.236059
27.271700	0.1	12.364090
27.273367	0.1	12.468816
27.275033	0.1	12.554110
27.276700	0.1	12.624861
27.278367	0.1	12.683810
27.280033	0.1	12.730957
27.281700	0.1	12.765289
27.283367	0.1	12.785495
27.285033	0.1	12.789310
27.286700	0.1	12.774111
27.288367	0.1	12.737633
27.290033	0.1	12.680174
27.291700	0.1	12.604655
27.293367	0.1	12.516380
27.295033	0.1	12.420059
27.296700	0.1	12.317241
27.298367	0.1	12.206078
27.300033	0.1	12.084187
27.301700	0.1	11.950136
27.303367	0.1	11.804641
27.305033	0.1	11.649967
27.306700	0.1	11.489154
27.308367	0.1	11.325718
27.310033	0.1	11.162461
27.311700	0.1	11.001111
27.313367	0.1	10.841430
27.315033	0.1	10.681451
27.316700	0.1	10.520042
27.318367	0.1	10.359646
27.320033	0.1	10.204495
27.321700	0.1	10.057271
27.323367	0.1	9.917141
27.325033	0.1	9.780884
27.326700	0.1	9.646118
27.328367	0.1	9.513975
27.330033	0.1	9.386719
27.331700	0.1	9.265721
27.333367	0.1	9.151936
27.335033	0.1	9.045780
27.336700	0.1	8.945644
27.338367	0.1	8.848727
27.340033	0.1	8.753241
27.341700	0.1	8.659363
27.343367	0.1	8.568407
27.345033	0.1	8.481861
27.346700	0.1	8.399785
27.348367	0.1	8.320332
27.350033	0.1	8.240104
27.351700	0.1	8.156240
27.353367	0.1	8.068383
27.355033	0.1	7.979215
27.356700	0.1	7.891179
27.358367	0.1	7.803143
27.360033	0.1	7.712663
27.361700	0.1	7.617653
27.363367	0.1	7.516146
27.365033	0.1	7.407785
27.366700	0.1	7.295549
27.368367	0.1	7.182718
27.370033	0.1	7.069171
27.371700	0.1	6.951750
27.373367	0.1	6.826640
27.375033	0.1	6.691933
27.376700	0.1	6.548584
27.378367	0.1	6.399453
27.380033	0.1	6.247104
27.381700	0.1	6.092728
27.383367	0.1	5.936146
27.385033	0.1	5.775631
27.386700	0.1	5.610466
27.388367	0.1	5.441904
27.390033	0.1	5.272568
27.391700	0.1	5.103708
27.393367	0.1	4.934490
27.395033	0.1	4.763186
27.396700	0.1	4.589320
27.398367	0.1	4.413665
27.400033	0.1	4.237533
27.401700	0.1	4.062832
27.403367	0.1	3.891468
27.405033	0.1	3.724396
27.406700	0.1	3.561676
27.408367	0.1	3.402531
27.410033	0.1	3.246606
27.411700	0.1	3.094852
27.413367	0.1	2.948463
27.415033	0.1	2.807081
27.416700	0.1	2.669335
27.418367	0.1	2.534568
27.420033	0.1	2.402544
27.421700	0.1	2.273262
27.423367	0.1	2.148390
27.425033	0.1	2.030671
27.426700	0.1	1.921833
27.428367	0.1	1.821637
27.430033	0.1	1.729012
27.431700	0.1	1.641870
27.433367	0.1	1.556993
27.435033	0.1	1.473129
27.436700	0.1	1.391947
27.438367	0.1	1.314998
27.440033	0.1	1.242399
27.441700	0.1	1.175106
27.443367	0.1	1.115024
27.445033	0.1	1.063109
27.446700	0.1	1.017451
27.448367	0.1	0.974119
27.450033	0.1	0.930071
27.451700	0.1	0.885069
27.453367	0.1	0.840843
27.455033	0.1	0.799775
27.456700	0.1	0.764787
27.458367	0.1	0.736535
27.460033	0.1	0.713110
27.461700	0.1	0.691652
27.463367	0.1	0.670493
27.465033	0.1	0.649214
27.466700	0.1	0.627577
27.468367	0.1	0.605583
27.470033	0.1	0.584006
27.471700	0.1	0.564873
27.473367	0.1	0.550032
27.475033	0.1	0.540137
27.476700	0.1	0.534713
27.478367	0.1	0.531912
27.480033	0.1	0.529289
27.481700	0.1	0.525117
27.483367	0.1	0.518501
27.485033	0.1	0.509501
27.486700	0.1	0.499606
27.488367	0.1	0.491083
27.490033	0.1	0.484586
27.491700	0.1	0.479460
27.493367	0.1	0.475228
27.495033	0.1	0.472307
27.496700	0.1	0.471175
27.498367	0.1	0.471830
27.500033	0.1	0.474334
27.501700	0.1	0.478089
27.503367	0.1	0.481486
27.505033	0.1	0.482917
27.506700	0.1	0.482082
27.508367	0.1	0.479698
27.510033	0.1	0.476360
27.511700	0.1	0.472009
27.513367	0.1	0.466287
27.515033	0.1	0.459731
27.516700	0.1	0.452936
27.518367	0.1	0.445783
27.520033	0.1	0.439346
27.521700	0.1	0.436306
27.523367	0.1	0.437081
27.525033	0.1	0.438690
27.526700	0.1	0.438154
27.528367	0.1	0.434995
27.530033	0.1	0.431359
27.531700	0.1	0.430226
27.533367	0.1	0.433028
27.535033	0.1	0.438094
27.536700	0.1	0.442445
27.538367	0.1	0.443995
27.540033	0.1	0.442028
27.541700	0.1	0.437856
27.543367	0.1	0.433803
27.545033	0.1	0.431895
27.546700	0.1	0.431597
27.548367	0.1	0.430465
27.550033	0.1	0.425935
27.551700	0.1	0.418007
27.553367	0.1	0.409484
27.555033	0.1	0.402272
27.556700	0.1	0.396550
27.558367	0.1	0.391901
27.560033	0.1	0.388622
27.561700	0.1	0.387013
27.563367	0.1	0.387132
27.565033	0.1	0.387967
27.566700	0.1	0.388205
27.568367	0.1	0.387251
27.570033	0.1	0.385940
27.571700	0.1	0.385880
27.573367	0.1	0.388265
27.575033	0.1	0.391722
27.576700	0.1	0.393093
27.578367	0.1	0.390470
27.580033	0.1	0.384450
27.581700	0.1	0.377774
27.583367	0.1	0.373304
27.585033	0.1	0.373185
27.586700	0.1	0.377715
27.588367	0.1	0.384688
27.590033	0.1	0.390351
27.591700	0.1	0.392735
27.593367	0.1	0.391781
27.595033	0.1	0.388265
27.596700	0.1	0.384092
27.598367	0.1	0.381291
27.600033	0.1	0.379622
27.601700	0.1	0.377417
27.603367	0.1	0.373960
27.605033	0.1	0.369072
27.606700	0.1	0.363410
27.608367	0.1	0.358403
27.610033	0.1	0.355244
27.611700	0.1	0.353396
27.613367	0.1	0.350952
27.615033	0.1	0.346482
27.616700	0.1	0.340521
27.618367	0.1	0.335634
27.620033	0.1	0.334263
27.621700	0.1	0.335872
27.623367	0.1	0.338256
27.625033	0.1	0.339091
27.626700	0.1	0.336468
27.628367	0.1	0.330627
27.630033	0.1	0.324845
27.631700	0.1	0.322640
27.633367	0.1	0.323892
27.635033	0.1	0.325203
27.636700	0.1	0.323892
27.638367	0.1	0.320792
27.640033	0.1	0.318348
27.641700	0.1	0.317574
27.643367	0.1	0.317812
27.645033	0.1	0.318527
27.646700	0.1	0.319600
27.648367	0.1	0.320077
27.650033	0.1	0.318766
27.651700	0.1	0.316501
27.653367	0.1	0.316739
27.655033	0.1	0.322104
27.656700	0.1	0.331700
27.658367	0.1	0.341773
27.660033	0.1	0.348687
27.661700	0.1	0.351667
27.663367	0.1	0.352621
27.665033	0.1	0.353098
27.666700	0.1	0.353217
27.668367	0.1	0.352442
27.670033	0.1	0.351071
27.671700	0.1	0.350118
27.673367	0.1	0.349581
27.675033	0.1	0.348628
27.676700	0.1	0.348151
27.678367	0.1	0.349879
27.680033	0.1	0.353217
27.681700	0.1	0.356257
27.683367	0.1	0.357807
27.685033	0.1	0.358105
27.686700	0.1	0.358164
27.688367	0.1	0.358939
27.690033	0.1	0.359416
27.691700	0.1	0.357449
27.693367	0.1	0.352561
27.695033	0.1	0.347495
27.696700	0.1	0.345349
27.698367	0.1	0.348210
27.700033	0.1	0.356495
27.701700	0.1	0.368059
27.703367	0.1	0.378490
27.705033	0.1	0.384212
27.706700	0.1	0.384808
27.708367	0.1	0.382602
27.710033	0.1	0.381827
27.711700	0.1	0.385940
27.713367	0.1	0.395298
27.715033	0.1	0.407100
27.716700	0.1	0.417769
27.718367	0.1	0.425100
27.720033	0.1	0.428319
27.721700	0.1	0.428796
27.723367	0.1	0.429750
27.725033	0.1	0.432789
27.726700	0.1	0.436604
27.728367	0.1	0.439525
27.730033	0.1	0.441849
27.731700	0.1	0.445187
27.733367	0.1	0.450730
27.735033	0.1	0.458598
27.736700	0.1	0.468791
27.738367	0.1	0.480294
27.740033	0.1	0.491619
27.741700	0.1	0.502408
27.743367	0.1	0.513911
27.745033	0.1	0.527322
27.746700	0.1	0.541449
27.748367	0.1	0.553131
27.750033	0.1	0.561595
27.751700	0.1	0.568926
27.753367	0.1	0.577867
27.755033	0.1	0.589311
27.756700	0.1	0.602305
27.758367	0.1	0.614584
27.760033	0.1	0.623703
27.761700	0.1	0.628173
27.763367	0.1	0.628352
27.765033	0.1	0.626147
27.766700	0.1	0.624716
27.768367	0.1	0.627160
27.770033	0.1	0.635266
27.771700	0.1	0.648439
27.773367	0.1	0.663638
27.775033	0.1	0.677288
27.776700	0.1	0.687003
27.778367	0.1	0.693560
27.780033	0.1	0.699341
27.781700	0.1	0.704587
27.783367	0.1	0.706911
27.785033	0.1	0.705004
27.786700	0.1	0.699818
27.788367	0.1	0.692904
27.790033	0.1	0.686526
27.791700	0.1	0.682652
27.793367	0.1	0.681222
27.795033	0.1	0.679374
27.796700	0.1	0.674069
27.798367	0.1	0.664949
27.800033	0.1	0.654399
27.801700	0.1	0.645399
27.803367	0.1	0.639617
27.805033	0.1	0.636101
27.806700	0.1	0.632763
27.808367	0.1	0.628352
27.810033	0.1	0.622690
27.811700	0.1	0.616491
27.813367	0.1	0.610650
27.815033	0.1	0.604630
27.816700	0.1	0.596583
27.818367	0.1	0.584841
27.820033	0.1	0.569880
27.821700	0.1	0.553787
27.823367	0.1	0.539482
27.825033	0.1	0.528872
27.826700	0.1	0.522375
27.828367	0.1	0.518560
27.830033	0.1	0.516295
27.831700	0.1	0.515342
27.833367	0.1	0.515580
27.835033	0.1	0.515759
27.836700	0.1	0.514507
27.838367	0.1	0.510991
27.840033	0.1	0.504375
27.841700	0.1	0.494540
27.843367	0.1	0.483513
27.845033	0.1	0.473738
27.846700	0.1	0.466049
27.848367	0.1	0.459850
27.850033	0.1	0.454903
27.851700	0.1	0.450909
27.853367	0.1	0.447094
27.855033	0.1	0.442863
27.856700	0.1	0.438392
27.858367	0.1	0.433445
27.860033	0.1	0.428200
27.861700	0.1	0.423670
27.863367	0.1	0.421226
27.865033	0.1	0.421345
27.866700	0.1	0.423729
27.868367	0.1	0.427187
27.870033	0.1	0.430942
27.871700	0.1	0.434995
27.873367	0.1	0.439227
27.875033	0.1	0.442743
27.876700	0.1	0.445008
27.878367	0.1	0.447333
27.880033	0.1	0.452518
27.881700	0.1	0.462234
27.883367	0.1	0.474155
27.885033	0.1	0.483453
27.886700	0.1	0.486851
27.888367	0.1	0.485480
27.890033	0.1	0.482500
27.891700	0.1	0.480473
27.893367	0.1	0.481010
27.895033	0.1	0.484586
27.896700	0.1	0.490189
27.898367	0.1	0.495732
27.900033	0.1	0.500202
27.901700	0.1	0.503480
27.903367	0.1	0.505447
27.905033	0.1	0.505984
27.906700	0.1	0.504851
27.908367	0.1	0.501990
27.910033	0.1	0.498056
27.911700	0.1	0.493884
27.913367	0.1	0.490248
27.915033	0.1	0.487983
27.916700	0.1	0.487387
27.918367	0.1	0.487864
27.920033	0.1	0.488102
27.921700	0.1	0.487626
27.923367	0.1	0.486732
27.925033	0.1	0.486076
27.926700	0.1	0.486970
27.928367	0.1	0.490963
27.930033	0.1	0.497520
27.931700	0.1	0.503123
27.933367	0.1	0.504494
27.935033	0.1	0.501514
27.936700	0.1	0.495911
27.938367	0.1	0.489533
27.940033	0.1	0.483811
27.941700	0.1	0.479162
27.943367	0.1	0.474691
27.945033	0.1	0.468791
27.946700	0.1	0.460863
27.948367	0.1	0.452220
27.950033	0.1	0.444651
27.951700	0.1	0.438988
27.953367	0.1	0.435174
27.955033	0.1	0.432849
27.956700	0.1	0.430763
27.958367	0.1	0.427365
27.960033	0.1	0.421882
27.961700	0.1	0.414848
27.963367	0.1	0.407994
27.965033	0.1	0.403941
27.966700	0.1	0.404537
27.968367	0.1	0.408947
27.970033	0.1	0.414431
27.971700	0.1	0.418067
27.973367	0.1	0.419378
27.975033	0.1	0.419080
27.976700	0.1	0.416577
27.978367	0.1	0.410378
27.980033	0.1	0.401080
27.981700	0.1	0.391662
27.983367	0.1	0.384808
27.985033	0.1	0.381410
27.986700	0.1	0.380635
27.988367	0.1	0.381410
27.990033	0.1	0.382483
27.991700	0.1	0.381947
27.993367	0.1	0.378251
27.995033	0.1	0.371873
27.996700	0.1	0.365019
27.998367	0.1	0.359714
28.000033	0.1	0.356138
28.001700	0.1	0.353754
28.003367	0.1	0.352502
28.005033	0.1	0.352621
28.006700	0.1	0.354230
28.008367	0.1	0.357330
28.010033	0.1	0.362039
28.011700	0.1	0.368238
28.013367	0.1	0.375032
28.015033	0.1	0.380397
28.016700	0.1	0.382900
28.018367	0.1	0.382602
28.020033	0.1	0.380874
28.021700	0.1	0.379264
28.023367	0.1	0.378430
28.025033	0.1	0.377715
28.026700	0.1	0.376046
28.028367	0.1	0.373244
28.030033	0.1	0.370443
28.031700	0.1	0.369012
28.033367	0.1	0.370383
28.035033	0.1	0.374913
28.036700	0.1	0.380635
28.038367	0.1	0.385165
28.040033	0.1	0.387788
28.041700	0.1	0.388980
28.043367	0.1	0.389278
28.045033	0.1	0.389695
28.046700	0.1	0.392377
28.048367	0.1	0.398457
28.050033	0.1	0.406504
28.051700	0.1	0.412643
28.053367	0.1	0.413597
28.055033	0.1	0.409603
28.056700	0.1	0.404239
28.058367	0.1	0.400722
28.060033	0.1	0.399470
28.061700	0.1	0.399590
28.063367	0.1	0.400543
28.065033	0.1	0.401258
28.066700	0.1	0.400186
28.068367	0.1	0.397265
28.070033	0.1	0.393510
28.071700	0.1	0.389159
28.073367	0.1	0.384450
28.075033	0.1	0.379860
28.076700	0.1	0.375807
28.078367	0.1	0.372827
28.080033	0.1	0.371337
28.081700	0.1	0.371516
28.083367	0.1	0.373125
28.085033	0.1	0.374496
28.086700	0.1	0.374138
28.088367	0.1	0.372350
28.090033	0.1	0.370860
28.091700	0.1	0.369847
28.093367	0.1	0.367284
28.095033	0.1	0.361204
28.096700	0.1	0.352860
28.098367	0.1	0.345290
28.100033	0.1	0.340223
28.101700	0.1	0.337005
28.103367	0.1	0.334442
28.105033	0.1	0.331640
28.106700	0.1	0.328422
28.108367	0.1	0.325501
28.110033	0.1	0.323772
28.111700	0.1	0.323296
28.113367	0.1	0.323176
28.115033	0.1	0.321746
28.116700	0.1	0.318050
28.118367	0.1	0.313640
28.120033	0.1	0.310659
28.121700	0.1	0.309467
28.123367	0.1	0.308275
28.125033	0.1	0.305772
28.126700	0.1	0.302613
28.128367	0.1	0.300944
28.130033	0.1	0.301957
28.131700	0.1	0.304997
28.133367	0.1	0.307798
28.135033	0.1	0.308573
28.136700	0.1	0.307381
28.138367	0.1	0.305414
28.140033	0.1	0.303864
28.141700	0.1	0.303745
28.143367	0.1	0.304818
28.145033	0.1	0.305474
28.146700	0.1	0.305057
28.148367	0.1	0.304699
28.150033	0.1	0.305951
28.151700	0.1	0.308394
28.153367	0.1	0.309706
28.155033	0.1	0.307202
28.156700	0.1	0.300407
28.158367	0.1	0.292182
28.160033	0.1	0.286758
28.161700	0.1	0.285804
28.163367	0.1	0.287175
28.165033	0.1	0.288069
28.166700	0.1	0.287473
28.168367	0.1	0.286758
28.170033	0.1	0.287771
28.171700	0.1	0.290990
28.173367	0.1	0.294924
28.175033	0.1	0.297248
28.176700	0.1	0.296891
28.178367	0.1	0.294685
28.180033	0.1	0.292361
28.181700	0.1	0.292063
28.183367	0.1	0.294745
28.185033	0.1	0.299037
28.186700	0.1	0.301301
28.188367	0.1	0.299335
28.190033	0.1	0.294685
28.191700	0.1	0.290751
28.193367	0.1	0.289977
28.195033	0.1	0.291884
28.196700	0.1	0.294328
28.198367	0.1	0.296116
28.200033	0.1	0.298381
28.201700	0.1	0.303328
28.203367	0.1	0.310957
28.205033	0.1	0.319004
28.206700	0.1	0.324726
28.208367	0.1	0.326693
28.210033	0.1	0.325561
28.211700	0.1	0.323772
28.213367	0.1	0.323117
28.215033	0.1	0.323176
28.216700	0.1	0.323236
28.218367	0.1	0.324249
28.220033	0.1	0.328004
28.221700	0.1	0.334322
28.223367	0.1	0.340641
28.225033	0.1	0.344336
28.226700	0.1	0.345469
28.228367	0.1	0.345528
28.230033	0.1	0.345767
28.231700	0.1	0.346780
28.233367	0.1	0.348389
28.235033	0.1	0.350356
28.236700	0.1	0.352621
28.238367	0.1	0.355482
28.240033	0.1	0.358880
28.241700	0.1	0.362813
28.243367	0.1	0.367522
28.245033	0.1	0.373840
28.246700	0.1	0.381470
28.248367	0.1	0.388026
28.250033	0.1	0.391066
28.251700	0.1	0.390828
28.253367	0.1	0.390828
28.255033	0.1	0.395358
28.256700	0.1	0.405788
28.258367	0.1	0.419319
28.260033	0.1	0.431776
28.261700	0.1	0.441015
28.263367	0.1	0.447214
28.265033	0.1	0.451565
28.266700	0.1	0.455976
28.268367	0.1	0.461817
28.270033	0.1	0.468612
28.271700	0.1	0.474930
28.273367	0.1	0.480473
28.275033	0.1	0.485778
28.276700	0.1	0.492275
28.278367	0.1	0.501275
28.280033	0.1	0.511825
28.281700	0.1	0.520468
28.283367	0.1	0.525832
28.285033	0.1	0.530601
28.286700	0.1	0.537813
28.288367	0.1	0.547349
28.290033	0.1	0.556588
28.291700	0.1	0.562370
28.293367	0.1	0.563264
28.295033	0.1	0.560641
28.296700	0.1	0.557482
28.298367	0.1	0.556171
28.300033	0.1	0.557959
28.301700	0.1	0.562370
28.303367	0.1	0.569046
28.305033	0.1	0.578821
28.306700	0.1	0.592470
28.308367	0.1	0.607967
28.310033	0.1	0.622213
28.311700	0.1	0.633955
28.313367	0.1	0.644386
28.315033	0.1	0.655532
28.316700	0.1	0.667810
28.318367	0.1	0.680029
28.320033	0.1	0.691176
28.321700	0.1	0.701547
28.323367	0.1	0.712812
28.325033	0.1	0.725687
28.326700	0.1	0.738680
28.328367	0.1	0.749707
28.330033	0.1	0.758290
28.331700	0.1	0.765562
28.333367	0.1	0.772178
28.335033	0.1	0.778377
28.336700	0.1	0.785708
28.338367	0.1	0.794947
28.340033	0.1	0.803888
28.341700	0.1	0.809431
28.343367	0.1	0.811517
28.345033	0.1	0.814021
28.346700	0.1	0.821233
28.348367	0.1	0.833988
28.350033	0.1	0.848711
28.351700	0.1	0.860512
28.353367	0.1	0.868022
28.355033	0.1	0.873864
28.356700	0.1	0.880182
28.358367	0.1	0.886321
28.360033	0.1	0.891388
28.361700	0.1	0.896454
28.363367	0.1	0.902534
28.365033	0.1	0.908673
28.366700	0.1	0.912249
28.368367	0.1	0.911176
28.370033	0.1	0.905633
28.371700	0.1	0.898659
28.373367	0.1	0.893295
28.375033	0.1	0.891388
28.376700	0.1	0.892997
28.378367	0.1	0.896633
28.380033	0.1	0.899732
28.381700	0.1	0.899673
28.383367	0.1	0.894964
28.385033	0.1	0.885308
28.386700	0.1	0.872076
28.388367	0.1	0.858009
28.390033	0.1	0.845373
28.391700	0.1	0.834584
28.393367	0.1	0.825524
28.395033	0.1	0.819027
28.396700	0.1	0.814855
28.398367	0.1	0.809908
28.400033	0.1	0.800669
28.401700	0.1	0.786841
28.403367	0.1	0.770330
28.405033	0.1	0.752389
28.406700	0.1	0.733316
28.408367	0.1	0.713825
28.410033	0.1	0.695407
28.411700	0.1	0.679612
28.413367	0.1	0.667274
28.415033	0.1	0.657439
28.416700	0.1	0.647306
28.418367	0.1	0.634193
28.420033	0.1	0.617147
28.421700	0.1	0.597775
28.423367	0.1	0.579059
28.425033	0.1	0.563145
28.426700	0.1	0.550509
28.428367	0.1	0.539959
28.430033	0.1	0.529528
28.431700	0.1	0.517428
28.433367	0.1	0.503063
28.435033	0.1	0.487387
28.436700	0.1	0.472784
28.438367	0.1	0.461519
28.440033	0.1	0.454545
28.441700	0.1	0.451446
28.443367	0.1	0.449955
28.445033	0.1	0.447273
28.446700	0.1	0.442445
28.448367	0.1	0.436127
28.450033	0.1	0.428736
28.451700	0.1	0.419498
28.453367	0.1	0.407338
28.455033	0.1	0.392497
28.456700	0.1	0.377834
28.458367	0.1	0.366330
28.460033	0.1	0.358105
28.461700	0.1	0.351250
28.463367	0.1	0.344098
28.465033	0.1	0.336707
28.466700	0.1	0.331283
28.468367	0.1	0.329494
28.470033	0.1	0.330031
28.471700	0.1	0.329793
28.473367	0.1	0.326455
28.475033	0.1	0.320613
28.476700	0.1	0.315368
28.478367	0.1	0.313640
28.480033	0.1	0.314951
28.481700	0.1	0.316024
28.483367	0.1	0.314415
28.485033	0.1	0.311375
28.486700	0.1	0.310123
28.488367	0.1	0.312328
28.490033	0.1	0.316143
28.491700	0.1	0.318170
28.493367	0.1	0.316679
28.495033	0.1	0.312388
28.496700	0.1	0.307441
28.498367	0.1	0.303626
28.500033	0.1	0.301242
28.501700	0.1	0.299335
28.503367	0.1	0.297427
28.505033	0.1	0.296056
28.506700	0.1	0.296891
28.508367	0.1	0.301242
28.510033	0.1	0.308394
28.511700	0.1	0.315845
28.513367	0.1	0.321150
28.515033	0.1	0.323713
28.516700	0.1	0.324965
28.518367	0.1	0.327051
28.520033	0.1	0.330567
28.521700	0.1	0.334620
28.523367	0.1	0.338733
28.525033	0.1	0.343859
28.526700	0.1	0.350535
28.528367	0.1	0.357866
28.530033	0.1	0.364780
28.531700	0.1	0.371099
28.533367	0.1	0.376999
28.535033	0.1	0.382423
28.536700	0.1	0.387132
28.538367	0.1	0.391305
28.540033	0.1	0.395417
28.541700	0.1	0.399232
28.543367	0.1	0.402510
28.545033	0.1	0.405908
28.546700	0.1	0.410378
28.548367	0.1	0.416935
28.550033	0.1	0.425875
28.551700	0.1	0.436723
28.553367	0.1	0.447691
28.555033	0.1	0.456750
28.556700	0.1	0.463128
28.558367	0.1	0.467896
28.560033	0.1	0.473678
28.561700	0.1	0.482738
28.563367	0.1	0.494838
28.565033	0.1	0.506759
28.566700	0.1	0.516534
28.568367	0.1	0.525773
28.570033	0.1	0.537157
28.571700	0.1	0.549972
28.573367	0.1	0.561357
28.575033	0.1	0.569880
28.576700	0.1	0.576675
28.578367	0.1	0.583649
28.580033	0.1	0.592470
28.581700	0.1	0.603616
28.583367	0.1	0.616133
28.585033	0.1	0.628531
28.586700	0.1	0.640214
28.588367	0.1	0.651360
28.590033	0.1	0.662684
28.591700	0.1	0.674903
28.593367	0.1	0.687778
28.595033	0.1	0.699341
28.596700	0.1	0.707865
28.598367	0.1	0.714243
28.600033	0.1	0.720501
28.601700	0.1	0.727058
28.603367	0.1	0.733554
28.605033	0.1	0.740349
28.606700	0.1	0.747979
28.608367	0.1	0.756264
28.610033	0.1	0.764668
28.611700	0.1	0.772893
28.613367	0.1	0.780702
28.615033	0.1	0.787020
28.616700	0.1	0.791192
28.618367	0.1	0.793994
28.620033	0.1	0.796914
28.621700	0.1	0.801384
28.623367	0.1	0.807226
28.625033	0.1	0.811994
28.626700	0.1	0.813782
28.628367	0.1	0.813365
28.630033	0.1	0.813484
28.631700	0.1	0.815868
28.633367	0.1	0.819624
28.635033	0.1	0.821888
28.636700	0.1	0.820458
28.638367	0.1	0.815928
28.640033	0.1	0.812173
28.641700	0.1	0.813663
28.643367	0.1	0.821173
28.645033	0.1	0.831783
28.646700	0.1	0.842214
28.648367	0.1	0.850499
28.650033	0.1	0.856817
28.651700	0.1	0.862718
28.653367	0.1	0.869274
28.655033	0.1	0.876010
28.656700	0.1	0.881255
28.658367	0.1	0.884235
28.660033	0.1	0.885308
28.661700	0.1	0.885129
28.663367	0.1	0.883579
28.665033	0.1	0.880480
28.666700	0.1	0.877321
28.668367	0.1	0.875950
28.670033	0.1	0.876844
28.671700	0.1	0.878871
28.673367	0.1	0.880182
28.675033	0.1	0.879347
28.676700	0.1	0.877619
28.678367	0.1	0.877738
28.680033	0.1	0.880480
28.681700	0.1	0.883699
28.683367	0.1	0.885427
28.685033	0.1	0.885367
28.686700	0.1	0.885010
28.688367	0.1	0.885069
28.690033	0.1	0.884235
28.691700	0.1	0.880420
28.693367	0.1	0.873566
28.695033	0.1	0.866294
28.696700	0.1	0.861824
28.698367	0.1	0.861347
28.700033	0.1	0.863850
28.701700	0.1	0.867963
28.703367	0.1	0.872552
28.705033	0.1	0.877440
28.706700	0.1	0.883997
28.708367	0.1	0.893474
28.710033	0.1	0.904977
28.711700	0.1	0.916183
28.713367	0.1	0.925660
28.715033	0.1	0.934005
28.716700	0.1	0.943065
28.718367	0.1	0.954449
28.720033	0.1	0.967801
28.721700	0.1	0.981152
28.723367	0.1	0.992954
28.725033	0.1	1.003146
28.726700	0.1	1.013160
28.728367	0.1	1.024723
28.730033	0.1	1.038730
28.731700	0.1	1.054704
28.733367	0.1	1.071870
28.735033	0.1	1.090407
28.736700	0.1	1.111209
28.738367	0.1	1.134873
28.740033	0.1	1.160324
28.741700	0.1	1.186311
28.743367	0.1	1.213729
28.745033	0.1	1.244545
28.746700	0.1	1.278162
28.748367	0.1	1.311600
28.750033	0.1	1.341879
28.751700	0.1	1.368344
28.753367	0.1	1.393020
28.755033	0.1	1.419187
28.756700	0.1	1.448870
28.758367	0.1	1.482129
28.760033	0.1	1.518309
28.761700	0.1	1.556456
28.763367	0.1	1.595557
28.765033	0.1	1.635671
28.766700	0.1	1.678348
28.768367	0.1	1.723230
28.770033	0.1	1.767635
28.771700	0.1	1.809239
28.773367	0.1	1.847983
28.775033	0.1	1.885533
28.776700	0.1	1.924813
28.778367	0.1	1.968742
28.780033	0.1	2.018631
28.781700	0.1	2.074659
28.783367	0.1	2.135039
28.785033	0.1	2.196610
28.786700	0.1	2.256215
28.788367	0.1	2.312958
28.790033	0.1	2.367556
28.791700	0.1	2.421439
28.793367	0.1	2.475977
28.795033	0.1	2.531767
28.796700	0.1	2.587855
28.798367	0.1	2.642632
28.800033	0.1	2.695561
28.801700	0.1	2.747715
28.803367	0.1	2.800524
28.805033	0.1	2.853990
28.806700	0.1	2.906084
28.808367	0.1	2.953887
28.810033	0.1	2.995372
28.811700	0.1	3.030479
28.813367	0.1	3.060162
28.815033	0.1	3.085375
28.816700	0.1	3.107488
28.818367	0.1	3.128708
28.820033	0.1	3.150344
28.821700	0.1	3.170967
28.823367	0.1	3.187359
28.825033	0.1	3.196359
28.826700	0.1	3.196955
28.828367	0.1	3.190220
28.830033	0.1	3.177881
28.831700	0.1	3.159583
28.833367	0.1	3.134370
28.835033	0.1	3.103435
28.836700	0.1	3.070176
28.838367	0.1	3.036022
28.840033	0.1	2.999723
28.841700	0.1	2.958834
28.843367	0.1	2.911449
28.845033	0.1	2.856910
28.846700	0.1	2.796114
28.848367	0.1	2.731502
28.850033	0.1	2.666235
28.851700	0.1	2.602935
28.853367	0.1	2.542019
28.855033	0.1	2.481997
28.856700	0.1	2.421320
28.858367	0.1	2.357960
28.860033	0.1	2.289891
28.861700	0.1	2.217054
28.863367	0.1	2.142906
28.865033	0.1	2.071679
28.866700	0.1	2.005756
28.868367	0.1	1.944304
28.870033	0.1	1.884103
28.871700	0.1	1.822353
28.873367	0.1	1.757920
28.875033	0.1	1.692534
28.876700	0.1	1.629114
28.878367	0.1	1.569390
28.880033	0.1	1.512468
28.881700	0.1	1.456678
28.883367	0.1	1.401007
28.885033	0.1	1.346171
28.886700	0.1	1.294077
28.888367	0.1	1.245797
28.890033	0.1	1.200736
28.891700	0.1	1.157582
28.893367	0.1	1.115561
28.895033	0.1	1.075804
28.896700	0.1	1.040220
28.898367	0.1	1.009464
28.900033	0.1	0.982165
28.901700	0.1	0.956535
28.903367	0.1	0.932217
28.905033	0.1	0.909329
28.906700	0.1	0.887871
28.908367	0.1	0.868499
28.910033	0.1	0.852108
28.911700	0.1	0.838757
28.913367	0.1	0.828087
28.915033	0.1	0.820041
28.916700	0.1	0.814498
28.918367	0.1	0.810146
28.920033	0.1	0.804722
28.921700	0.1	0.797391
28.923367	0.1	0.789821
28.925033	0.1	0.784516
28.926700	0.1	0.781417
28.928367	0.1	0.778317
28.930033	0.1	0.774026
28.931700	0.1	0.770211
28.933367	0.1	0.769734
28.935033	0.1	0.773430
28.936700	0.1	0.779033
28.938367	0.1	0.783026
28.940033	0.1	0.783384
28.941700	0.1	0.781119
28.943367	0.1	0.779450
28.945033	0.1	0.780702
28.946700	0.1	0.784874
28.948367	0.1	0.790238
28.950033	0.1	0.795126
28.951700	0.1	0.799000
28.953367	0.1	0.802517
28.955033	0.1	0.805616
28.956700	0.1	0.806630
28.958367	0.1	0.804484
28.960033	0.1	0.799596
28.961700	0.1	0.792861
28.963367	0.1	0.784755
28.965033	0.1	0.775337
28.966700	0.1	0.765741
28.968367	0.1	0.757337
28.970033	0.1	0.750423
28.971700	0.1	0.744343
28.973367	0.1	0.738502
28.975033	0.1	0.732839
28.976700	0.1	0.726759
28.978367	0.1	0.718534
28.980033	0.1	0.707746
28.981700	0.1	0.696540
28.983367	0.1	0.687122
28.985033	0.1	0.679135
28.986700	0.1	0.670731
28.988367	0.1	0.661135
28.990033	0.1	0.651777
28.991700	0.1	0.644267
28.993367	0.1	0.637710
28.995033	0.1	0.628948
28.996700	0.1	0.616252
28.998367	0.1	0.601471
29.000033	0.1	0.588238
29.001700	0.1	0.577927
29.003367	0.1	0.568986
29.005033	0.1	0.558972
29.006700	0.1	0.547409
29.008367	0.1	0.536203
29.010033	0.1	0.527382
29.011700	0.1	0.521004
29.013367	0.1	0.514805
29.015033	0.1	0.505984
29.016700	0.1	0.494599
29.018367	0.1	0.483751
29.020033	0.1	0.476062
29.021700	0.1	0.470519
29.023367	0.1	0.464439
29.025033	0.1	0.456572
29.026700	0.1	0.447989
29.028367	0.1	0.439942
29.030033	0.1	0.433147
29.031700	0.1	0.427723
29.033367	0.1	0.422657
29.035033	0.1	0.416458
29.036700	0.1	0.408888
29.038367	0.1	0.401139
29.040033	0.1	0.394762
29.041700	0.1	0.390828
29.043367	0.1	0.389278
29.045033	0.1	0.390053
29.046700	0.1	0.392735
29.048367	0.1	0.395596
29.050033	0.1	0.395656
29.051700	0.1	0.391603
29.053367	0.1	0.385344
29.055033	0.1	0.380039
29.056700	0.1	0.377059
29.058367	0.1	0.374794
29.060033	0.1	0.370502
29.061700	0.1	0.362873
29.063367	0.1	0.353277
29.065033	0.1	0.344574
29.066700	0.1	0.339329
29.068367	0.1	0.337482
29.070033	0.1	0.337601
29.071700	0.1	0.338435
29.073367	0.1	0.339568
29.075033	0.1	0.341177
29.076700	0.1	0.343442
29.078367	0.1	0.345647
29.080033	0.1	0.346005
29.081700	0.1	0.344336
29.083367	0.1	0.341952
29.085033	0.1	0.339389
29.086700	0.1	0.336349
29.088367	0.1	0.332713
29.090033	0.1	0.328839
29.091700	0.1	0.325799
29.093367	0.1	0.325501
29.095033	0.1	0.328422
29.096700	0.1	0.332832
29.098367	0.1	0.336409
29.100033	0.1	0.338018
29.101700	0.1	0.337839
29.103367	0.1	0.336409
29.105033	0.1	0.334263
29.106700	0.1	0.332296
29.108367	0.1	0.331521
29.110033	0.1	0.331938
29.111700	0.1	0.332594
29.113367	0.1	0.332356
29.115033	0.1	0.331759
29.116700	0.1	0.331521
29.118367	0.1	0.329971
29.120033	0.1	0.324309
29.121700	0.1	0.315249
29.123367	0.1	0.307202
29.125033	0.1	0.304580
29.126700	0.1	0.308514
29.128367	0.1	0.317335
29.130033	0.1	0.327528
29.131700	0.1	0.335634
29.133367	0.1	0.340104
29.135033	0.1	0.341535
29.136700	0.1	0.341713
29.138367	0.1	0.342906
[truncated: 253,559 more chars]
