# Supplementary material for: Fade into you: genetic control of pigmentation patterns in red-flesh apple (Malus domestica)
Source: Front Plant Sci. 2025 Jan 13;15:1462545. doi: 10.3389/fpls.2024.1462545 (PMC11770013; doi:10.3389/fpls.2024.1462545)
Supplement: Supplementary file 4 [file DataSheet1.zip › CB C3UV_VIS_1/CB C3UV_VIS_1.txt]

URL	chrom://thermo-pfav3ojr/ChromeleonLocal/Instrument Data/Vanquish_MS/Dimitri/VALEMA/Pierre/Echantillons 03-04-24.seq/803.smp/UV_VIS_1.channel/UV_VIS_1.chm
Channel	UV_VIS_1

Injection Information:
Data Vault	ChromeleonLocal
Sequence	Echantillons 03-04-24
Name	CB C3
Number	19
Position	B:C1
Comment	colonne SB-AQ MeOH+5%AA
Processing Method	Quantitative
Instrument Method	VALEMA test separation GRAQ 4
Type	Unknown
Status	Finished
Inject Time	4/4/2024 7:52:35 AM +02:00
Volume (µl)	10.0000
Dilution Factor	1.0000
Weight	1.0000

Chromatogram Data Information:
Time Min. (min)	0.001700
Time Max. (min)	47.000033
Data Points	28200
Detector	UV
Generating Data System	Chromeleon 7.3.2.10759
Exporting Data System	Chromeleon 7.3.2.0
Operator	Instrument Controller
Signal Quantity	Absorbance
Signal Unit	mAU
Signal Min.	-1.033740
Signal Max.	748.698004
Channel	UV_VIS_1
Driver Name	VDAD.dll
Channel Type	Evaluation
Min. Step (s)	0.1
Max. Step (s)	0.1
Average Step (s)	0.1

Signal Parameter Information:
Signal Info	WVL:279 nm

Chromatogram Data:
Time (min)	Step (s)	Value (mAU)
0.001700	n.a.	0.000000
0.003367	0.1	0.000028
0.005033	0.1	0.000140
0.006700	0.1	0.000354
0.008367	0.1	0.000829
0.010033	0.1	0.001919
0.011700	0.1	0.003208
0.013367	0.1	0.002966
0.015033	0.1	-0.000093
0.016700	0.1	-0.004834
0.018367	0.1	-0.008256
0.020033	0.1	-0.007395
0.021700	0.1	-0.001416
0.023367	0.1	0.007036
0.025033	0.1	0.013513
0.026700	0.1	0.014897
0.028367	0.1	0.010864
0.030033	0.1	0.003572
0.031700	0.1	-0.003367
0.033367	0.1	-0.006803
0.035033	0.1	-0.006170
0.036700	0.1	-0.003376
0.038367	0.1	-0.000680
0.040033	0.1	0.000792
0.041700	0.1	0.001048
0.043367	0.1	0.000577
0.045033	0.1	-0.000144
0.046700	0.1	-0.000936
0.048367	0.1	-0.001644
0.050033	0.1	-0.001923
0.051700	0.1	-0.001267
0.053367	0.1	0.000955
0.055033	0.1	0.005048
0.056700	0.1	0.009872
0.058367	0.1	0.013127
0.060033	0.1	0.013476
0.061700	0.1	0.011432
0.063367	0.1	0.008126
0.065033	0.1	0.004834
0.066700	0.1	0.002980
0.068367	0.1	0.002673
0.070033	0.1	0.002002
0.071700	0.1	-0.000703
0.073367	0.1	-0.005113
0.075033	0.1	-0.010012
0.076700	0.1	-0.014449
0.078367	0.1	-0.017323
0.080033	0.1	-0.017411
0.081700	0.1	-0.014603
0.083367	0.1	-0.010142
0.085033	0.1	-0.005420
0.086700	0.1	-0.001187
0.088367	0.1	0.002198
0.090033	0.1	0.004396
0.091700	0.1	0.005299
0.093367	0.1	0.005588
0.095033	0.1	0.006058
0.096700	0.1	0.006608
0.098367	0.1	0.007083
0.100033	0.1	0.008130
0.101700	0.1	0.009644
0.103367	0.1	0.010077
0.105033	0.1	0.008275
0.106700	0.1	0.004778
0.108367	0.1	0.001318
0.110033	0.1	-0.000382
0.111700	0.1	0.000075
0.113367	0.1	0.001667
0.115033	0.1	0.003306
0.116700	0.1	0.004591
0.118367	0.1	0.005071
0.120033	0.1	0.003548
0.121700	0.1	-0.000689
0.123367	0.1	-0.006421
0.125033	0.1	-0.011325
0.126700	0.1	-0.013700
0.128367	0.1	-0.013066
0.130033	0.1	-0.009919
0.131700	0.1	-0.005425
0.133367	0.1	-0.001146
0.135033	0.1	0.001551
0.136700	0.1	0.002873
0.138367	0.1	0.004419
0.140033	0.1	0.006636
0.141700	0.1	0.007846
0.143367	0.1	0.006352
0.145033	0.1	0.002366
0.146700	0.1	-0.001937
0.148367	0.1	-0.003963
0.150033	0.1	-0.002468
0.151700	0.1	0.002165
0.153367	0.1	0.008685
0.155033	0.1	0.015288
0.156700	0.1	0.019735
0.158367	0.1	0.020051
0.160033	0.1	0.016014
0.161700	0.1	0.009518
0.163367	0.1	0.003255
0.165033	0.1	-0.000428
0.166700	0.1	-0.000373
0.168367	0.1	0.002855
0.170033	0.1	0.007753
0.171700	0.1	0.012564
0.173367	0.1	0.014929
0.175033	0.1	0.012992
0.176700	0.1	0.007441
0.178367	0.1	0.001257
0.180033	0.1	-0.002626
0.181700	0.1	-0.002943
0.183367	0.1	-0.000396
0.185033	0.1	0.002757
0.186700	0.1	0.003930
0.188367	0.1	0.001462
0.190033	0.1	-0.004680
0.191700	0.1	-0.012694
0.193367	0.1	-0.019637
0.195033	0.1	-0.022971
0.196700	0.1	-0.021998
0.198367	0.1	-0.017802
0.200033	0.1	-0.012103
0.201700	0.1	-0.006403
0.203367	0.1	-0.001900
0.205033	0.1	0.000605
0.206700	0.1	0.000908
0.208367	0.1	-0.000573
0.210033	0.1	-0.003106
0.211700	0.1	-0.005807
0.213367	0.1	-0.007348
0.215033	0.1	-0.006058
0.216700	0.1	-0.001555
0.218367	0.1	0.004251
0.220033	0.1	0.008652
0.221700	0.1	0.010268
0.223367	0.1	0.009681
0.225033	0.1	0.008517
0.226700	0.1	0.007991
0.228367	0.1	0.008186
0.230033	0.1	0.008242
0.231700	0.1	0.006985
0.233367	0.1	0.004014
0.235033	0.1	0.000279
0.236700	0.1	-0.002859
0.238367	0.1	-0.004829
0.240033	0.1	-0.006170
0.241700	0.1	-0.007562
0.243367	0.1	-0.008815
0.245033	0.1	-0.009560
0.246700	0.1	-0.010137
0.248367	0.1	-0.010645
0.250033	0.1	-0.009998
0.251700	0.1	-0.007250
0.253367	0.1	-0.003576
0.255033	0.1	-0.001616
0.256700	0.1	-0.003087
0.258367	0.1	-0.007995
0.260033	0.1	-0.015250
0.261700	0.1	-0.022934
0.263367	0.1	-0.028764
0.265033	0.1	-0.031106
0.266700	0.1	-0.029719
0.268367	0.1	-0.025597
0.270033	0.1	-0.020033
0.271700	0.1	-0.014300
0.273367	0.1	-0.009793
0.275033	0.1	-0.007320
0.276700	0.1	-0.006692
0.278367	0.1	-0.007530
0.280033	0.1	-0.009569
0.281700	0.1	-0.012489
0.283367	0.1	-0.016261
0.285033	0.1	-0.020778
0.286700	0.1	-0.025006
0.288367	0.1	-0.027586
0.290033	0.1	-0.028489
0.291700	0.1	-0.028969
0.293367	0.1	-0.030035
0.295033	0.1	-0.031819
0.296700	0.1	-0.034189
0.298367	0.1	-0.037099
0.300033	0.1	-0.040047
0.301700	0.1	-0.041677
0.303367	0.1	-0.040443
0.305033	0.1	-0.035716
0.306700	0.1	-0.028610
0.308367	0.1	-0.021961
0.310033	0.1	-0.018426
0.311700	0.1	-0.018287
0.313367	0.1	-0.020284
0.315033	0.1	-0.023507
0.316700	0.1	-0.027209
0.318367	0.1	-0.030738
0.320033	0.1	-0.034408
0.321700	0.1	-0.038845
0.323367	0.1	-0.043567
0.325033	0.1	-0.046841
0.326700	0.1	-0.046748
0.328367	0.1	-0.042752
0.330033	0.1	-0.036447
0.331700	0.1	-0.030440
0.333367	0.1	-0.026566
0.335033	0.1	-0.025365
0.336700	0.1	-0.026478
0.338367	0.1	-0.028606
0.340033	0.1	-0.029574
0.341700	0.1	-0.028340
0.343367	0.1	-0.026459
0.345033	0.1	-0.025919
0.346700	0.1	-0.026808
0.348367	0.1	-0.027530
0.350033	0.1	-0.025998
0.351700	0.1	-0.021206
0.353367	0.1	-0.014543
0.355033	0.1	-0.009257
0.356700	0.1	-0.008130
0.358367	0.1	-0.011511
0.360033	0.1	-0.017695
0.361700	0.1	-0.024387
0.363367	0.1	-0.029458
0.365033	0.1	-0.031414
0.366700	0.1	-0.029607
0.368367	0.1	-0.024792
0.370033	0.1	-0.020135
0.371700	0.1	-0.019297
0.373367	0.1	-0.022696
0.375033	0.1	-0.027642
0.376700	0.1	-0.031628
0.378367	0.1	-0.033556
0.380033	0.1	-0.033276
0.381700	0.1	-0.031297
0.383367	0.1	-0.028261
0.385033	0.1	-0.024908
0.386700	0.1	-0.022533
0.388367	0.1	-0.022422
0.390033	0.1	-0.024168
0.391700	0.1	-0.025528
0.393367	0.1	-0.024773
0.395033	0.1	-0.022263
0.396700	0.1	-0.019432
0.398367	0.1	-0.017430
0.400033	0.1	-0.016792
0.401700	0.1	-0.017756
0.403367	0.1	-0.020415
0.405033	0.1	-0.024396
0.406700	0.1	-0.028550
0.408367	0.1	-0.030962
0.410033	0.1	-0.029597
0.411700	0.1	-0.023907
0.413367	0.1	-0.016186
0.415033	0.1	-0.010510
0.416700	0.1	-0.008973
0.418367	0.1	-0.009723
0.420033	0.1	-0.010217
0.421700	0.1	-0.010720
0.423367	0.1	-0.012927
0.425033	0.1	-0.016689
0.426700	0.1	-0.019758
0.428367	0.1	-0.020345
0.430033	0.1	-0.019139
0.431700	0.1	-0.017956
0.433367	0.1	-0.017285
0.435033	0.1	-0.016736
0.436700	0.1	-0.016661
0.438367	0.1	-0.017919
0.440033	0.1	-0.020755
0.441700	0.1	-0.023879
0.443367	0.1	-0.024727
0.445033	0.1	-0.021984
0.446700	0.1	-0.017188
0.448367	0.1	-0.013001
0.450033	0.1	-0.011004
0.451700	0.1	-0.011628
0.453367	0.1	-0.014841
0.455033	0.1	-0.020266
0.456700	0.1	-0.026948
0.458367	0.1	-0.033844
0.460033	0.1	-0.040336
0.461700	0.1	-0.045313
0.463367	0.1	-0.046883
0.465033	0.1	-0.043996
0.466700	0.1	-0.037737
0.468367	0.1	-0.030654
0.470033	0.1	-0.024848
0.471700	0.1	-0.020964
0.473367	0.1	-0.019032
0.475033	0.1	-0.019120
0.476700	0.1	-0.021039
0.478367	0.1	-0.024061
0.480033	0.1	-0.027083
0.481700	0.1	-0.028787
0.483367	0.1	-0.028159
0.485033	0.1	-0.025416
0.486700	0.1	-0.021700
0.488367	0.1	-0.018184
0.490033	0.1	-0.015958
0.491700	0.1	-0.015893
0.493367	0.1	-0.017821
0.495033	0.1	-0.020871
0.496700	0.1	-0.024596
0.498367	0.1	-0.028689
0.500033	0.1	-0.032042
0.501700	0.1	-0.033537
0.503367	0.1	-0.033667
0.505033	0.1	-0.034128
0.506700	0.1	-0.035740
0.508367	0.1	-0.037425
0.510033	0.1	-0.037518
0.511700	0.1	-0.035400
0.513367	0.1	-0.031264
0.515033	0.1	-0.025905
0.516700	0.1	-0.021108
0.518367	0.1	-0.018505
0.520033	0.1	-0.018342
0.521700	0.1	-0.020312
0.523367	0.1	-0.024117
0.525033	0.1	-0.028661
0.526700	0.1	-0.031930
0.528367	0.1	-0.032671
0.530033	0.1	-0.031316
0.531700	0.1	-0.028815
0.533367	0.1	-0.025462
0.535033	0.1	-0.021365
0.536700	0.1	-0.016978
0.538367	0.1	-0.012810
0.540033	0.1	-0.009770
0.541700	0.1	-0.009714
0.543367	0.1	-0.013374
0.545033	0.1	-0.018207
0.546700	0.1	-0.020699
0.548367	0.1	-0.019884
0.550033	0.1	-0.017569
0.551700	0.1	-0.016317
0.553367	0.1	-0.017583
0.555033	0.1	-0.021295
0.556700	0.1	-0.026287
0.558367	0.1	-0.031311
0.560033	0.1	-0.035833
0.561700	0.1	-0.039600
0.563367	0.1	-0.042222
0.565033	0.1	-0.043269
0.566700	0.1	-0.042203
0.568367	0.1	-0.038710
0.570033	0.1	-0.033346
0.571700	0.1	-0.027730
0.573367	0.1	-0.024061
0.575033	0.1	-0.024023
0.576700	0.1	-0.027907
0.578367	0.1	-0.034194
0.580033	0.1	-0.039828
0.581700	0.1	-0.042305
0.583367	0.1	-0.041341
0.585033	0.1	-0.037970
0.586700	0.1	-0.033700
0.588367	0.1	-0.030468
0.590033	0.1	-0.029216
0.591700	0.1	-0.029081
0.593367	0.1	-0.029053
0.595033	0.1	-0.029150
0.596700	0.1	-0.029714
0.598367	0.1	-0.030762
0.600033	0.1	-0.032037
0.601700	0.1	-0.033299
0.603367	0.1	-0.033951
0.605033	0.1	-0.032904
0.606700	0.1	-0.029621
0.608367	0.1	-0.025202
0.610033	0.1	-0.021947
0.611700	0.1	-0.021337
0.613367	0.1	-0.023087
0.615033	0.1	-0.026170
0.616700	0.1	-0.029374
0.618367	0.1	-0.031404
0.620033	0.1	-0.031758
0.621700	0.1	-0.031171
0.623367	0.1	-0.031306
0.625033	0.1	-0.033369
0.626700	0.1	-0.036745
0.628367	0.1	-0.039754
0.630033	0.1	-0.041346
0.631700	0.1	-0.041737
0.633367	0.1	-0.041705
0.635033	0.1	-0.041593
0.636700	0.1	-0.040871
0.638367	0.1	-0.038599
0.640033	0.1	-0.034333
0.641700	0.1	-0.028862
0.643367	0.1	-0.023833
0.645033	0.1	-0.020838
0.646700	0.1	-0.020941
0.648367	0.1	-0.024471
0.650033	0.1	-0.030543
0.651700	0.1	-0.036624
0.653367	0.1	-0.039530
0.655033	0.1	-0.037844
0.656700	0.1	-0.033118
0.658367	0.1	-0.028256
0.660033	0.1	-0.024973
0.661700	0.1	-0.023134
0.663367	0.1	-0.022170
0.665033	0.1	-0.022193
0.666700	0.1	-0.023283
0.668367	0.1	-0.024806
0.670033	0.1	-0.025942
0.671700	0.1	-0.026473
0.673367	0.1	-0.026645
0.675033	0.1	-0.026231
0.676700	0.1	-0.024750
0.678367	0.1	-0.022873
0.680033	0.1	-0.022156
0.681700	0.1	-0.023278
0.683367	0.1	-0.025542
0.685033	0.1	-0.028457
0.686700	0.1	-0.032475
0.688367	0.1	-0.037374
0.690033	0.1	-0.041337
0.691700	0.1	-0.042534
0.693367	0.1	-0.041262
0.695033	0.1	-0.039702
0.696700	0.1	-0.039362
0.698367	0.1	-0.039325
0.700033	0.1	-0.037528
0.701700	0.1	-0.033462
0.703367	0.1	-0.028722
0.705033	0.1	-0.025253
0.706700	0.1	-0.023851
0.708367	0.1	-0.024289
0.710033	0.1	-0.026114
0.711700	0.1	-0.028419
0.713367	0.1	-0.029630
0.715033	0.1	-0.028810
0.716700	0.1	-0.026706
0.718367	0.1	-0.024857
0.720033	0.1	-0.024410
0.721700	0.1	-0.025872
0.723367	0.1	-0.029067
0.725033	0.1	-0.033234
0.726700	0.1	-0.037136
0.728367	0.1	-0.039190
0.730033	0.1	-0.038757
0.731700	0.1	-0.037183
0.733367	0.1	-0.036354
0.735033	0.1	-0.036904
0.736700	0.1	-0.038380
0.738367	0.1	-0.039972
0.740033	0.1	-0.040862
0.741700	0.1	-0.040848
0.743367	0.1	-0.040522
0.745033	0.1	-0.040084
0.746700	0.1	-0.039060
0.748367	0.1	-0.037733
0.750033	0.1	-0.037248
0.751700	0.1	-0.038184
0.753367	0.1	-0.040019
0.755033	0.1	-0.041518
0.756700	0.1	-0.041099
0.758367	0.1	-0.037854
0.760033	0.1	-0.032694
0.761700	0.1	-0.028205
0.763367	0.1	-0.026827
0.765033	0.1	-0.028890
0.766700	0.1	-0.032727
0.768367	0.1	-0.036787
0.770033	0.1	-0.040336
0.771700	0.1	-0.042561
0.773367	0.1	-0.042971
0.775033	0.1	-0.042464
0.776700	0.1	-0.042687
0.778367	0.1	-0.044610
0.780033	0.1	-0.047814
0.781700	0.1	-0.050589
0.783367	0.1	-0.050794
0.785033	0.1	-0.047199
0.786700	0.1	-0.040759
0.788367	0.1	-0.034636
0.790033	0.1	-0.031888
0.791700	0.1	-0.033150
0.793367	0.1	-0.036489
0.795033	0.1	-0.038943
0.796700	0.1	-0.038790
0.798367	0.1	-0.036927
0.800033	0.1	-0.035358
0.801700	0.1	-0.035092
0.803367	0.1	-0.036126
0.805033	0.1	-0.038077
0.806700	0.1	-0.040047
0.808367	0.1	-0.040880
0.810033	0.1	-0.040331
0.811700	0.1	-0.039148
0.813367	0.1	-0.038422
0.815033	0.1	-0.038776
0.816700	0.1	-0.039460
0.818367	0.1	-0.038985
0.820033	0.1	-0.037048
0.821700	0.1	-0.034855
0.823367	0.1	-0.033923
0.825033	0.1	-0.035437
0.826700	0.1	-0.039670
0.828367	0.1	-0.045220
0.830033	0.1	-0.049747
0.831700	0.1	-0.051726
0.833367	0.1	-0.051339
0.835033	0.1	-0.050259
0.836700	0.1	-0.050389
0.838367	0.1	-0.052275
0.840033	0.1	-0.054808
0.841700	0.1	-0.056233
0.843367	0.1	-0.055498
0.845033	0.1	-0.053369
0.846700	0.1	-0.051558
0.848367	0.1	-0.050492
0.850033	0.1	-0.049169
0.851700	0.1	-0.047111
0.853367	0.1	-0.045202
0.855033	0.1	-0.044713
0.856700	0.1	-0.046361
0.858367	0.1	-0.050147
0.860033	0.1	-0.054925
0.861700	0.1	-0.058184
0.863367	0.1	-0.057742
0.865033	0.1	-0.053695
0.866700	0.1	-0.048177
0.868367	0.1	-0.043893
0.870033	0.1	-0.042506
0.871700	0.1	-0.043660
0.873367	0.1	-0.045220
0.875033	0.1	-0.044978
0.876700	0.1	-0.042859
0.878367	0.1	-0.040694
0.880033	0.1	-0.039688
0.881700	0.1	-0.039502
0.883367	0.1	-0.039483
0.885033	0.1	-0.039483
0.886700	0.1	-0.039781
0.888367	0.1	-0.040596
0.890033	0.1	-0.041802
0.891700	0.1	-0.042804
0.893367	0.1	-0.042925
0.895033	0.1	-0.042268
0.896700	0.1	-0.041844
0.898367	0.1	-0.042748
0.900033	0.1	-0.045295
0.901700	0.1	-0.048536
0.903367	0.1	-0.050557
0.905033	0.1	-0.049891
0.906700	0.1	-0.046673
0.908367	0.1	-0.042543
0.910033	0.1	-0.039884
0.911700	0.1	-0.040638
0.913367	0.1	-0.044433
0.915033	0.1	-0.048075
0.916700	0.1	-0.047814
0.918367	0.1	-0.042515
0.920033	0.1	-0.034887
0.921700	0.1	-0.029486
0.923367	0.1	-0.029611
0.925033	0.1	-0.035563
0.926700	0.1	-0.044457
0.928367	0.1	-0.052121
0.930033	0.1	-0.056229
0.931700	0.1	-0.056718
0.933367	0.1	-0.054357
0.935033	0.1	-0.050664
0.936700	0.1	-0.047782
0.938367	0.1	-0.047069
0.940033	0.1	-0.048010
0.941700	0.1	-0.048736
0.943367	0.1	-0.047553
0.945033	0.1	-0.043935
0.946700	0.1	-0.039227
0.948367	0.1	-0.036103
0.950033	0.1	-0.036107
0.951700	0.1	-0.038412
0.953367	0.1	-0.041230
0.955033	0.1	-0.043344
0.956700	0.1	-0.045183
0.958367	0.1	-0.048489
0.960033	0.1	-0.053942
0.961700	0.1	-0.060010
0.963367	0.1	-0.064159
0.965033	0.1	-0.064126
0.966700	0.1	-0.058934
0.968367	0.1	-0.049900
0.970033	0.1	-0.040531
0.971700	0.1	-0.034729
0.973367	0.1	-0.034347
0.975033	0.1	-0.038072
0.976700	0.1	-0.042859
0.978367	0.1	-0.046361
0.980033	0.1	-0.047698
0.981700	0.1	-0.046892
0.983367	0.1	-0.044433
0.985033	0.1	-0.041071
0.986700	0.1	-0.037397
0.988367	0.1	-0.033951
0.990033	0.1	-0.031763
0.991700	0.1	-0.031800
0.993367	0.1	-0.033434
0.995033	0.1	-0.034352
0.996700	0.1	-0.033109
0.998367	0.1	-0.030980
1.000033	0.1	-0.030394
1.001700	0.1	-0.032266
1.003367	0.1	-0.035302
1.005033	0.1	-0.037765
1.006700	0.1	-0.039428
1.008367	0.1	-0.040759
1.010033	0.1	-0.041225
1.011700	0.1	-0.040303
1.013367	0.1	-0.039036
1.015033	0.1	-0.038915
1.016700	0.1	-0.040196
1.018367	0.1	-0.042147
1.020033	0.1	-0.044098
1.021700	0.1	-0.045588
1.023367	0.1	-0.046184
1.025033	0.1	-0.045788
1.026700	0.1	-0.044676
1.028367	0.1	-0.043237
1.030033	0.1	-0.042035
1.031700	0.1	-0.041598
1.033367	0.1	-0.041984
1.035033	0.1	-0.042976
1.036700	0.1	-0.044135
1.038367	0.1	-0.044657
1.040033	0.1	-0.044056
1.041700	0.1	-0.043190
1.043367	0.1	-0.043609
1.045033	0.1	-0.045868
1.046700	0.1	-0.048755
1.048367	0.1	-0.050524
1.050033	0.1	-0.050850
1.051700	0.1	-0.051153
1.053367	0.1	-0.052880
1.055033	0.1	-0.056070
1.056700	0.1	-0.059106
1.058367	0.1	-0.059567
1.060033	0.1	-0.055968
1.061700	0.1	-0.049146
1.063367	0.1	-0.041956
1.065033	0.1	-0.037937
1.066700	0.1	-0.038724
1.068367	0.1	-0.042277
1.070033	0.1	-0.045388
1.071700	0.1	-0.046836
1.073367	0.1	-0.046981
1.075033	0.1	-0.046706
1.076700	0.1	-0.047158
1.078367	0.1	-0.048648
1.080033	0.1	-0.050217
1.081700	0.1	-0.050734
1.083367	0.1	-0.050175
1.085033	0.1	-0.049598
1.086700	0.1	-0.049490
1.088367	0.1	-0.048913
1.090033	0.1	-0.046841
1.091700	0.1	-0.043609
1.093367	0.1	-0.041006
1.095033	0.1	-0.041137
1.096700	0.1	-0.044378
1.098367	0.1	-0.048801
1.100033	0.1	-0.051856
1.101700	0.1	-0.052205
1.103367	0.1	-0.050110
1.105033	0.1	-0.046557
1.106700	0.1	-0.042361
1.108367	0.1	-0.038305
1.110033	0.1	-0.035260
1.111700	0.1	-0.033691
1.113367	0.1	-0.033649
1.115033	0.1	-0.034692
1.116700	0.1	-0.035926
1.118367	0.1	-0.036755
1.120033	0.1	-0.037062
1.121700	0.1	-0.036634
1.123367	0.1	-0.035274
1.125033	0.1	-0.033663
1.126700	0.1	-0.033369
1.128367	0.1	-0.035693
1.130033	0.1	-0.040615
1.131700	0.1	-0.046734
1.133367	0.1	-0.052247
1.135033	0.1	-0.055912
1.136700	0.1	-0.057132
1.138367	0.1	-0.055600
1.140033	0.1	-0.051563
1.141700	0.1	-0.046282
1.143367	0.1	-0.041430
1.145033	0.1	-0.038627
1.146700	0.1	-0.039367
1.148367	0.1	-0.043432
1.150033	0.1	-0.047893
1.151700	0.1	-0.049872
1.153367	0.1	-0.049639
1.155033	0.1	-0.049602
1.156700	0.1	-0.051083
1.158367	0.1	-0.053304
1.160033	0.1	-0.054711
1.161700	0.1	-0.054603
1.163367	0.1	-0.054208
1.165033	0.1	-0.055195
1.166700	0.1	-0.057351
1.168367	0.1	-0.059335
1.170033	0.1	-0.060000
1.171700	0.1	-0.058119
1.173367	0.1	-0.053267
1.175033	0.1	-0.047483
1.176700	0.1	-0.044112
1.178367	0.1	-0.044694
1.180033	0.1	-0.047786
1.181700	0.1	-0.050268
1.183367	0.1	-0.049374
1.185033	0.1	-0.044927
1.186700	0.1	-0.040331
1.188367	0.1	-0.039618
1.190033	0.1	-0.043516
1.191700	0.1	-0.049388
1.193367	0.1	-0.053798
1.195033	0.1	-0.054576
1.196700	0.1	-0.051963
1.198367	0.1	-0.048252
1.200033	0.1	-0.045928
1.201700	0.1	-0.045835
1.203367	0.1	-0.047297
1.205033	0.1	-0.049607
1.206700	0.1	-0.052471
1.208367	0.1	-0.055209
1.210033	0.1	-0.056904
1.211700	0.1	-0.057304
1.213367	0.1	-0.056648
1.215033	0.1	-0.055064
1.216700	0.1	-0.052820
1.218367	0.1	-0.050627
1.220033	0.1	-0.049188
1.221700	0.1	-0.049165
1.223367	0.1	-0.051325
1.225033	0.1	-0.055428
1.226700	0.1	-0.060075
1.228367	0.1	-0.064047
1.230033	0.1	-0.066664
1.231700	0.1	-0.067460
1.233367	0.1	-0.066613
1.235033	0.1	-0.064885
1.236700	0.1	-0.062841
1.238367	0.1	-0.060443
1.240033	0.1	-0.057695
1.241700	0.1	-0.055498
1.243367	0.1	-0.055032
1.245033	0.1	-0.055828
1.246700	0.1	-0.055945
1.248367	0.1	-0.054184
1.250033	0.1	-0.050846
1.251700	0.1	-0.047111
1.253367	0.1	-0.044578
1.255033	0.1	-0.044229
1.256700	0.1	-0.045360
1.258367	0.1	-0.046152
1.260033	0.1	-0.045155
1.261700	0.1	-0.042212
1.263367	0.1	-0.038678
1.265033	0.1	-0.036787
1.266700	0.1	-0.037565
1.268367	0.1	-0.039693
1.270033	0.1	-0.041611
1.271700	0.1	-0.043702
1.273367	0.1	-0.046943
1.275033	0.1	-0.050720
1.276700	0.1	-0.053225
1.278367	0.1	-0.053439
1.280033	0.1	-0.051893
1.281700	0.1	-0.050045
1.283367	0.1	-0.049230
1.285033	0.1	-0.049593
1.286700	0.1	-0.049756
1.288367	0.1	-0.048154
1.290033	0.1	-0.045169
1.291700	0.1	-0.042999
1.293367	0.1	-0.043199
1.295033	0.1	-0.045863
1.296700	0.1	-0.050408
1.298367	0.1	-0.055409
1.300033	0.1	-0.059213
1.301700	0.1	-0.060922
1.303367	0.1	-0.060066
1.305033	0.1	-0.056978
1.306700	0.1	-0.053821
1.308367	0.1	-0.053276
1.310033	0.1	-0.055707
1.311700	0.1	-0.058715
1.313367	0.1	-0.060145
1.315033	0.1	-0.060671
1.316700	0.1	-0.062734
1.318367	0.1	-0.067065
1.320033	0.1	-0.071405
1.321700	0.1	-0.073481
1.323367	0.1	-0.074254
1.325033	0.1	-0.076829
1.326700	0.1	-0.082711
1.328367	0.1	-0.090259
1.330033	0.1	-0.096266
1.331700	0.1	-0.098543
1.333367	0.1	-0.097118
1.335033	0.1	-0.093137
1.336700	0.1	-0.087493
1.338367	0.1	-0.080881
1.340033	0.1	-0.074091
1.341700	0.1	-0.067572
1.343367	0.1	-0.061188
1.345033	0.1	-0.055148
1.346700	0.1	-0.050790
1.348367	0.1	-0.049314
1.350033	0.1	-0.050166
1.351700	0.1	-0.051567
1.353367	0.1	-0.052215
1.355033	0.1	-0.052089
1.356700	0.1	-0.052056
1.358367	0.1	-0.053286
1.360033	0.1	-0.056638
1.361700	0.1	-0.061630
1.363367	0.1	-0.066520
1.365033	0.1	-0.070059
1.366700	0.1	-0.072727
1.368367	0.1	-0.075959
1.370033	0.1	-0.080625
1.371700	0.1	-0.086096
1.373367	0.1	-0.090511
1.375033	0.1	-0.092220
1.376700	0.1	-0.091866
1.378367	0.1	-0.091833
1.380033	0.1	-0.093156
1.381700	0.1	-0.094627
1.383367	0.1	-0.094348
1.385033	0.1	-0.091102
1.386700	0.1	-0.084825
1.388367	0.1	-0.076955
1.390033	0.1	-0.070157
1.391700	0.1	-0.066403
1.393367	0.1	-0.065248
1.395033	0.1	-0.064564
1.396700	0.1	-0.062874
1.398367	0.1	-0.060969
1.400033	0.1	-0.060764
1.401700	0.1	-0.062501
1.403367	0.1	-0.063535
1.405033	0.1	-0.059959
1.406700	0.1	-0.049593
1.408367	0.1	-0.033681
1.410033	0.1	-0.016214
1.411700	0.1	-0.001052
1.413367	0.1	0.011078
1.415033	0.1	0.023046
1.416700	0.1	0.039209
1.418367	0.1	0.062142
1.420033	0.1	0.090678
1.421700	0.1	0.121719
1.423367	0.1	0.153333
1.425033	0.1	0.185370
1.426700	0.1	0.218474
1.428367	0.1	0.254051
1.430033	0.1	0.294237
1.431700	0.1	0.340040
1.433367	0.1	0.390266
1.435033	0.1	0.443114
1.436700	0.1	0.497075
1.438367	0.1	0.550551
1.440033	0.1	0.602514
1.441700	0.1	0.653132
1.443367	0.1	0.703200
1.445033	0.1	0.754092
1.446700	0.1	0.807759
1.448367	0.1	0.865441
1.450033	0.1	0.926191
1.451700	0.1	0.987360
1.453367	0.1	1.046988
1.455033	0.1	1.104879
1.456700	0.1	1.161383
1.458367	0.1	1.216838
1.460033	0.1	1.272480
1.461700	0.1	1.330227
1.463367	0.1	1.390581
1.465033	0.1	1.451466
1.466700	0.1	1.509804
1.468367	0.1	1.564329
1.470033	0.1	1.617302
1.471700	0.1	1.673028
1.473367	0.1	1.734267
1.475033	0.1	1.800223
1.476700	0.1	1.867451
1.478367	0.1	1.932466
1.480033	0.1	1.993841
1.481700	0.1	2.053045
1.483367	0.1	2.113096
1.485033	0.1	2.175486
1.486700	0.1	2.238913
1.488367	0.1	2.300548
1.490033	0.1	2.357271
1.491700	0.1	2.407595
1.493367	0.1	2.453593
1.495033	0.1	2.499446
1.496700	0.1	2.547582
1.498367	0.1	2.597417
1.500033	0.1	2.647592
1.501700	0.1	2.697660
1.503367	0.1	2.747788
1.505033	0.1	2.798620
1.506700	0.1	2.851388
1.508367	0.1	2.906960
1.510033	0.1	2.965005
1.511700	0.1	3.024531
1.513367	0.1	3.084796
1.515033	0.1	3.145346
1.516700	0.1	3.205831
1.518367	0.1	3.266702
1.520033	0.1	3.329185
1.521700	0.1	3.393693
1.523367	0.1	3.459384
1.525033	0.1	3.525028
1.526700	0.1	3.589019
1.528367	0.1	3.650384
1.530033	0.1	3.710208
1.531700	0.1	3.770236
1.533367	0.1	3.831070
1.535033	0.1	3.892728
1.536700	0.1	3.955774
1.538367	0.1	4.020738
1.540033	0.1	4.086969
1.541700	0.1	4.153093
1.543367	0.1	4.218942
1.545033	0.1	4.286226
1.546700	0.1	4.356974
1.548367	0.1	4.431461
1.550033	0.1	4.507708
1.551700	0.1	4.582768
1.553367	0.1	4.654834
1.555033	0.1	4.724488
1.556700	0.1	4.793955
1.558367	0.1	4.865509
1.560033	0.1	4.940713
1.561700	0.1	5.020457
1.563367	0.1	5.105366
1.565033	0.1	5.196277
1.566700	0.1	5.294969
1.568367	0.1	5.404153
1.570033	0.1	5.525406
1.571700	0.1	5.657240
1.573367	0.1	5.796505
1.575033	0.1	5.941615
1.576700	0.1	6.094058
1.578367	0.1	6.257012
1.580033	0.1	6.432994
1.581700	0.1	6.622248
1.583367	0.1	6.822040
1.585033	0.1	7.028175
1.586700	0.1	7.238081
1.588367	0.1	7.452508
1.590033	0.1	7.675034
1.591700	0.1	7.911166
1.593367	0.1	8.167112
1.595033	0.1	8.447636
1.596700	0.1	8.754083
1.598367	0.1	9.083929
1.600033	0.1	9.431872
1.601700	0.1	9.791399
1.603367	0.1	10.156422
1.605033	0.1	10.522292
1.606700	0.1	10.885294
1.608367	0.1	11.241445
1.610033	0.1	11.585443
1.611700	0.1	11.909949
1.613367	0.1	12.205807
1.615033	0.1	12.462903
1.616700	0.1	12.669903
1.618367	0.1	12.814282
1.620033	0.1	12.884066
1.621700	0.1	12.869909
1.623367	0.1	12.766351
1.625033	0.1	12.572804
1.626700	0.1	12.294813
1.628367	0.1	11.943611
1.630033	0.1	11.533154
1.631700	0.1	11.078054
1.633367	0.1	10.593287
1.635033	0.1	10.093669
1.636700	0.1	9.593093
1.638367	0.1	9.104260
1.640033	0.1	8.638897
1.641700	0.1	8.207676
1.643367	0.1	7.819496
1.645033	0.1	7.480099
1.646700	0.1	7.191235
1.648367	0.1	6.951625
1.650033	0.1	6.758613
1.651700	0.1	6.609103
1.653367	0.1	6.499789
1.655033	0.1	6.427076
1.656700	0.1	6.386759
1.658367	0.1	6.373888
1.660033	0.1	6.383578
1.661700	0.1	6.411197
1.663367	0.1	6.451295
1.665033	0.1	6.497856
1.666700	0.1	6.545563
1.668367	0.1	6.590621
1.670033	0.1	6.631305
1.671700	0.1	6.667394
1.673367	0.1	6.698449
1.675033	0.1	6.723101
1.676700	0.1	6.739660
1.678367	0.1	6.746924
1.680033	0.1	6.744806
1.681700	0.1	6.734389
1.683367	0.1	6.717211
1.685033	0.1	6.694612
1.686700	0.1	6.667641
1.688367	0.1	6.636935
1.690033	0.1	6.602863
1.691700	0.1	6.565712
1.693367	0.1	6.525535
1.695033	0.1	6.482028
1.696700	0.1	6.435090
1.698367	0.1	6.385203
1.700033	0.1	6.333124
1.701700	0.1	6.279810
1.703367	0.1	6.227009
1.705033	0.1	6.176834
1.706700	0.1	6.130319
1.708367	0.1	6.086929
1.710033	0.1	6.045285
1.711700	0.1	6.004339
1.713367	0.1	5.964343
1.715033	0.1	5.926206
1.716700	0.1	5.889703
1.718367	0.1	5.853949
1.720033	0.1	5.818973
1.721700	0.1	5.785343
1.723367	0.1	5.753483
1.725033	0.1	5.723834
1.726700	0.1	5.696821
1.728367	0.1	5.672723
1.730033	0.1	5.651787
1.731700	0.1	5.634129
1.733367	0.1	5.619023
1.735033	0.1	5.604438
1.736700	0.1	5.587959
1.738367	0.1	5.568666
1.740033	0.1	5.548266
1.741700	0.1	5.529630
1.743367	0.1	5.513849
1.745033	0.1	5.499655
1.746700	0.1	5.485523
1.748367	0.1	5.470896
1.750033	0.1	5.455851
1.751700	0.1	5.440684
1.753367	0.1	5.425802
1.755033	0.1	5.411748
1.756700	0.1	5.398896
1.758367	0.1	5.386719
1.760033	0.1	5.374043
1.761700	0.1	5.360306
1.763367	0.1	5.346145
1.765033	0.1	5.332395
1.766700	0.1	5.319305
1.768367	0.1	5.306816
1.770033	0.1	5.294238
1.771700	0.1	5.280385
1.773367	0.1	5.265027
1.775033	0.1	5.249362
1.776700	0.1	5.234550
1.778367	0.1	5.220920
1.780033	0.1	5.208799
1.781700	0.1	5.198633
1.783367	0.1	5.190121
1.785033	0.1	5.182135
1.786700	0.1	5.173208
1.788367	0.1	5.162111
1.790033	0.1	5.149329
1.791700	0.1	5.137245
1.793367	0.1	5.127098
1.795033	0.1	5.117105
1.796700	0.1	5.104714
1.798367	0.1	5.089291
1.800033	0.1	5.072574
1.801700	0.1	5.056649
1.803367	0.1	5.041785
1.805033	0.1	5.027144
1.806700	0.1	5.012378
1.808367	0.1	4.997826
1.810033	0.1	4.984164
1.811700	0.1	4.972005
1.813367	0.1	4.961025
1.815033	0.1	4.949556
1.816700	0.1	4.936107
1.818367	0.1	4.921150
1.820033	0.1	4.906384
1.821700	0.1	4.892526
1.823367	0.1	4.878645
1.825033	0.1	4.863506
1.826700	0.1	4.846975
1.828367	0.1	4.830183
1.830033	0.1	4.814346
1.831700	0.1	4.799506
1.833367	0.1	4.784521
1.835033	0.1	4.768283
1.836700	0.1	4.751068
1.838367	0.1	4.734485
1.840033	0.1	4.719631
1.841700	0.1	4.705610
1.843367	0.1	4.690425
1.845033	0.1	4.673447
1.846700	0.1	4.656799
1.848367	0.1	4.643179
1.850033	0.1	4.632976
1.851700	0.1	4.624841
1.853367	0.1	4.617055
1.855033	0.1	4.607723
1.856700	0.1	4.594838
1.858367	0.1	4.577022
1.860033	0.1	4.554368
1.861700	0.1	4.528598
1.863367	0.1	4.502232
1.865033	0.1	4.476947
1.866700	0.1	4.452690
1.868367	0.1	4.428490
1.870033	0.1	4.403349
1.871700	0.1	4.376899
1.873367	0.1	4.349896
1.875033	0.1	4.323409
1.876700	0.1	4.297309
1.878367	0.1	4.270170
1.880033	0.1	4.240661
1.881700	0.1	4.209015
1.883367	0.1	4.176926
1.885033	0.1	4.145792
1.886700	0.1	4.115663
1.888367	0.1	4.085819
1.890033	0.1	4.055453
1.891700	0.1	4.024403
1.893367	0.1	3.994145
1.895033	0.1	3.967029
1.896700	0.1	3.943811
1.898367	0.1	3.922307
1.900033	0.1	3.899205
1.901700	0.1	3.873599
1.903367	0.1	3.847606
1.905033	0.1	3.823037
1.906700	0.1	3.799219
1.908367	0.1	3.774199
1.910033	0.1	3.746538
1.911700	0.1	3.716354
1.913367	0.1	3.685174
1.915033	0.1	3.654533
1.916700	0.1	3.625364
1.918367	0.1	3.598151
1.920033	0.1	3.572335
1.921700	0.1	3.546230
1.923367	0.1	3.518420
1.925033	0.1	3.489465
1.926700	0.1	3.462182
1.928367	0.1	3.439318
1.930033	0.1	3.421241
1.931700	0.1	3.406485
1.933367	0.1	3.392892
1.935033	0.1	3.377362
1.936700	0.1	3.357376
1.938367	0.1	3.333692
1.940033	0.1	3.309716
1.941700	0.1	3.288416
1.943367	0.1	3.270605
1.945033	0.1	3.254847
1.946700	0.1	3.238758
1.948367	0.1	3.220858
1.950033	0.1	3.201496
1.951700	0.1	3.182185
1.953367	0.1	3.163721
1.955033	0.1	3.145318
1.956700	0.1	3.125980
1.958367	0.1	3.106073
1.960033	0.1	3.087367
1.961700	0.1	3.071413
1.963367	0.1	3.058258
1.965033	0.1	3.047190
1.966700	0.1	3.037704
1.968367	0.1	3.029057
1.970033	0.1	3.020163
1.971700	0.1	3.010444
1.973367	0.1	2.999664
1.975033	0.1	2.986984
1.976700	0.1	2.971310
1.978367	0.1	2.952064
1.980033	0.1	2.929759
1.981700	0.1	2.906574
1.983367	0.1	2.885479
1.985033	0.1	2.868501
1.986700	0.1	2.856427
1.988367	0.1	2.849190
1.990033	0.1	2.845135
1.991700	0.1	2.840646
1.993367	0.1	2.832641
1.995033	0.1	2.820976
1.996700	0.1	2.807332
1.998367	0.1	2.793022
2.000033	0.1	2.779029
2.001700	0.1	2.766633
2.003367	0.1	2.756836
2.005033	0.1	2.749846
2.006700	0.1	2.745213
2.008367	0.1	2.741683
2.010033	0.1	2.737707
2.011700	0.1	2.732435
2.013367	0.1	2.725399
2.015033	0.1	2.715974
2.016700	0.1	2.704570
2.018367	0.1	2.693636
2.020033	0.1	2.685850
2.021700	0.1	2.681823
2.023367	0.1	2.680169
2.025033	0.1	2.678442
2.026700	0.1	2.674568
2.028367	0.1	2.668402
2.030033	0.1	2.661236
2.031700	0.1	2.654130
2.033367	0.1	2.647275
2.035033	0.1	2.640919
2.036700	0.1	2.636337
2.038367	0.1	2.634497
2.040033	0.1	2.633934
2.041700	0.1	2.632127
2.043367	0.1	2.628695
2.045033	0.1	2.625287
2.046700	0.1	2.623317
2.048367	0.1	2.622725
2.050033	0.1	2.622101
2.051700	0.1	2.620420
2.053367	0.1	2.618581
2.055033	0.1	2.617538
2.056700	0.1	2.616383
2.058367	0.1	2.613710
2.060033	0.1	2.609626
2.061700	0.1	2.605328
2.063367	0.1	2.600765
2.065033	0.1	2.594008
2.066700	0.1	2.583913
2.068367	0.1	2.571936
2.070033	0.1	2.560890
2.071700	0.1	2.552853
2.073367	0.1	2.547768
2.075033	0.1	2.543824
2.076700	0.1	2.539326
2.078367	0.1	2.533467
2.080033	0.1	2.525868
2.081700	0.1	2.516396
2.083367	0.1	2.505160
2.085033	0.1	2.492121
2.086700	0.1	2.477621
2.088367	0.1	2.463073
2.090033	0.1	2.450282
2.091700	0.1	2.439986
2.093367	0.1	2.431506
2.095033	0.1	2.423995
2.096700	0.1	2.417755
2.098367	0.1	2.413075
2.100033	0.1	2.408302
2.101700	0.1	2.400735
2.103367	0.1	2.389126
2.105033	0.1	2.374416
2.106700	0.1	2.358505
2.108367	0.1	2.342816
2.110033	0.1	2.327799
2.111700	0.1	2.313796
2.113367	0.1	2.301936
2.115033	0.1	2.293303
2.116700	0.1	2.287738
2.118367	0.1	2.283650
2.120033	0.1	2.278886
2.121700	0.1	2.272092
2.123367	0.1	2.262881
2.125033	0.1	2.250718
2.126700	0.1	2.235128
2.128367	0.1	2.216888
2.130033	0.1	2.197884
2.131700	0.1	2.180156
2.133367	0.1	2.165120
2.135033	0.1	2.152515
2.136700	0.1	2.140468
2.138367	0.1	2.127937
2.140033	0.1	2.115895
2.141700	0.1	2.105311
2.143367	0.1	2.095369
2.145033	0.1	2.084179
2.146700	0.1	2.070945
2.148367	0.1	2.057077
2.150033	0.1	2.044518
2.151700	0.1	2.033543
2.153367	0.1	2.022949
2.155033	0.1	2.011554
2.156700	0.1	1.999005
2.158367	0.1	1.985878
2.160033	0.1	1.973463
2.161700	0.1	1.962967
2.163367	0.1	1.954506
2.165033	0.1	1.946860
2.166700	0.1	1.938487
2.168367	0.1	1.929021
2.170033	0.1	1.919125
2.171700	0.1	1.909090
2.173367	0.1	1.898534
2.175033	0.1	1.887591
2.176700	0.1	1.877411
2.178367	0.1	1.869188
2.180033	0.1	1.863521
2.181700	0.1	1.859842
2.183367	0.1	1.855814
2.185033	0.1	1.848787
2.186700	0.1	1.838421
2.188367	0.1	1.826477
2.190033	0.1	1.814226
2.191700	0.1	1.801504
2.193367	0.1	1.788596
2.195033	0.1	1.777099
2.196700	0.1	1.768251
2.198367	0.1	1.761657
2.200033	0.1	1.755897
2.201700	0.1	1.749531
2.203367	0.1	1.741438
2.205033	0.1	1.730919
2.206700	0.1	1.718453
2.208367	0.1	1.706011
2.210033	0.1	1.695286
2.211700	0.1	1.686071
2.213367	0.1	1.677172
2.215033	0.1	1.667999
2.216700	0.1	1.658844
2.218367	0.1	1.650220
2.220033	0.1	1.642159
2.221700	0.1	1.634108
2.223367	0.1	1.625740
2.225033	0.1	1.617819
2.226700	0.1	1.611151
2.228367	0.1	1.604799
2.230033	0.1	1.596995
2.231700	0.1	1.587383
2.233367	0.1	1.577316
2.235033	0.1	1.568366
2.236700	0.1	1.560915
2.238367	0.1	1.554266
2.240033	0.1	1.547663
2.241700	0.1	1.540394
2.243367	0.1	1.531793
2.245033	0.1	1.521991
2.246700	0.1	1.512216
2.248367	0.1	1.504067
2.250033	0.1	1.498433
2.251700	0.1	1.494731
2.253367	0.1	1.491331
2.255033	0.1	1.486824
2.256700	0.1	1.480854
2.258367	0.1	1.474014
2.260033	0.1	1.467247
2.261700	0.1	1.461348
2.263367	0.1	1.456351
2.265033	0.1	1.451625
2.266700	0.1	1.446670
2.268367	0.1	1.441310
2.270033	0.1	1.435513
2.271700	0.1	1.429324
2.273367	0.1	1.422912
2.275033	0.1	1.416951
2.276700	0.1	1.412993
2.278367	0.1	1.412225
2.280033	0.1	1.413734
2.281700	0.1	1.414861
2.283367	0.1	1.413897
2.285033	0.1	1.411545
2.286700	0.1	1.408909
2.288367	0.1	1.405948
2.290033	0.1	1.402581
2.291700	0.1	1.399559
2.293367	0.1	1.397920
2.295033	0.1	1.397948
2.296700	0.1	1.399210
2.298367	0.1	1.401138
2.300033	0.1	1.402814
2.301700	0.1	1.403131
2.303367	0.1	1.402162
2.305033	0.1	1.401571
2.306700	0.1	1.403205
2.308367	0.1	1.407750
2.310033	0.1	1.414572
2.311700	0.1	1.422251
2.313367	0.1	1.429217
2.315033	0.1	1.434600
2.316700	0.1	1.438130
2.318367	0.1	1.439573
2.320033	0.1	1.439452
2.321700	0.1	1.440267
2.323367	0.1	1.445562
2.325033	0.1	1.456789
2.326700	0.1	1.471266
2.328367	0.1	1.483839
2.330033	0.1	1.491075
2.331700	0.1	1.493660
2.333367	0.1	1.494391
2.335033	0.1	1.495155
2.336700	0.1	1.496626
2.338367	0.1	1.499327
2.340033	0.1	1.504165
2.341700	0.1	1.512067
2.343367	0.1	1.522508
2.345033	0.1	1.532803
2.346700	0.1	1.540612
2.348367	0.1	1.546098
2.350033	0.1	1.550592
2.351700	0.1	1.554769
2.353367	0.1	1.558326
2.355033	0.1	1.560622
2.356700	0.1	1.561888
2.358367	0.1	1.563164
2.360033	0.1	1.565102
2.361700	0.1	1.567332
2.363367	0.1	1.568468
2.365033	0.1	1.566885
2.366700	0.1	1.562689
2.368367	0.1	1.558210
2.370033	0.1	1.555742
2.371700	0.1	1.555486
2.373367	0.1	1.556519
2.375033	0.1	1.558540
2.376700	0.1	1.561553
2.378367	0.1	1.564361
2.380033	0.1	1.565088
2.381700	0.1	1.563407
2.383367	0.1	1.560654
2.385033	0.1	1.557837
2.386700	0.1	1.555076
2.388367	0.1	1.552557
2.390033	0.1	1.550559
2.391700	0.1	1.549092
2.393367	0.1	1.548082
2.395033	0.1	1.546992
2.396700	0.1	1.544813
2.398367	0.1	1.540915
2.400033	0.1	1.534964
2.401700	0.1	1.526587
2.403367	0.1	1.516491
2.405033	0.1	1.507355
2.406700	0.1	1.502158
2.408367	0.1	1.501557
2.410033	0.1	1.503592
2.411700	0.1	1.505516
2.413367	0.1	1.505800
2.415033	0.1	1.504691
2.416700	0.1	1.502982
2.418367	0.1	1.500580
2.420033	0.1	1.496263
2.421700	0.1	1.488822
2.423367	0.1	1.478554
2.425033	0.1	1.466996
2.426700	0.1	1.455913
2.428367	0.1	1.447117
2.430033	0.1	1.442027
2.431700	0.1	1.440607
2.433367	0.1	1.441198
2.435033	0.1	1.441422
2.436700	0.1	1.439317
2.438367	0.1	1.434400
2.440033	0.1	1.427741
2.441700	0.1	1.420886
2.443367	0.1	1.414972
2.445033	0.1	1.410702
2.446700	0.1	1.407801
2.448367	0.1	1.404770
2.450033	0.1	1.400504
2.451700	0.1	1.395717
2.453367	0.1	1.391857
2.455033	0.1	1.388947
2.456700	0.1	1.385547
2.458367	0.1	1.380639
2.460033	0.1	1.374418
2.461700	0.1	1.367428
2.463367	0.1	1.360290
2.465033	0.1	1.354250
2.466700	0.1	1.350683
2.468367	0.1	1.349445
2.470033	0.1	1.348560
2.471700	0.1	1.346134
2.473367	0.1	1.342106
2.475033	0.1	1.338087
2.476700	0.1	1.336136
2.478367	0.1	1.337137
2.480033	0.1	1.339628
2.481700	0.1	1.340816
2.483367	0.1	1.339098
2.485033	0.1	1.335181
2.486700	0.1	1.330790
2.488367	0.1	1.326711
2.490033	0.1	1.322217
2.491700	0.1	1.316131
2.493367	0.1	1.308327
2.495033	0.1	1.299726
2.496700	0.1	1.291055
2.498367	0.1	1.282641
2.500033	0.1	1.275055
2.501700	0.1	1.268783
2.503367	0.1	1.263367
2.505033	0.1	1.257886
2.506700	0.1	1.252545
2.508367	0.1	1.248606
2.510033	0.1	1.246696
2.511700	0.1	1.246221
2.513367	0.1	1.245821
2.515033	0.1	1.244359
2.516700	0.1	1.241835
2.518367	0.1	1.238873
2.520033	0.1	1.235981
2.521700	0.1	1.233565
2.523367	0.1	1.232089
2.525033	0.1	1.231963
2.526700	0.1	1.232880
2.528367	0.1	1.233299
2.530033	0.1	1.231078
2.531700	0.1	1.225062
2.533367	0.1	1.216461
2.535033	0.1	1.207860
2.536700	0.1	1.200773
2.538367	0.1	1.195301
2.540033	0.1	1.191432
2.541700	0.1	1.189578
2.543367	0.1	1.189881
2.545033	0.1	1.191571
2.546700	0.1	1.193522
2.548367	0.1	1.194980
2.550033	0.1	1.195800
2.551700	0.1	1.196475
2.553367	0.1	1.197155
2.555033	0.1	1.196531
2.556700	0.1	1.193006
2.558367	0.1	1.187469
2.560033	0.1	1.182971
2.561700	0.1	1.181252
2.563367	0.1	1.181317
2.565033	0.1	1.181094
2.566700	0.1	1.179399
2.568367	0.1	1.176540
2.570033	0.1	1.173755
2.571700	0.1	1.172107
2.573367	0.1	1.171664
2.575033	0.1	1.171129
2.576700	0.1	1.168838
2.578367	0.1	1.164260
2.580033	0.1	1.157653
2.581700	0.1	1.149359
2.583367	0.1	1.140353
2.585033	0.1	1.132470
2.586700	0.1	1.127739
2.588367	0.1	1.127166
2.590033	0.1	1.129694
2.591700	0.1	1.132665
2.593367	0.1	1.133247
2.595033	0.1	1.130314
2.596700	0.1	1.125210
2.598367	0.1	1.120470
2.600033	0.1	1.117536
2.601700	0.1	1.115771
2.603367	0.1	1.114109
2.605033	0.1	1.113294
2.606700	0.1	1.115236
2.608367	0.1	1.120479
2.610033	0.1	1.127487
2.611700	0.1	1.133704
2.613367	0.1	1.136512
2.615033	0.1	1.134309
2.616700	0.1	1.127464
2.618367	0.1	1.117941
2.620033	0.1	1.108162
2.621700	0.1	1.099887
2.623367	0.1	1.093312
2.625033	0.1	1.087817
2.626700	0.1	1.083603
2.628367	0.1	1.081424
2.630033	0.1	1.081079
2.631700	0.1	1.081424
2.633367	0.1	1.081838
2.635033	0.1	1.082644
2.636700	0.1	1.084255
2.638367	0.1	1.086304
2.640033	0.1	1.087831
2.641700	0.1	1.088432
2.643367	0.1	1.088688
2.645033	0.1	1.088865
2.646700	0.1	1.088236
2.648367	0.1	1.085955
2.650033	0.1	1.081699
2.651700	0.1	1.075752
2.653367	0.1	1.069382
2.655033	0.1	1.064548
2.656700	0.1	1.062378
2.658367	0.1	1.062378
2.660033	0.1	1.063510
2.661700	0.1	1.064730
2.663367	0.1	1.064697
2.665033	0.1	1.062509
2.666700	0.1	1.058811
2.668367	0.1	1.055398
2.670033	0.1	1.053503
2.671700	0.1	1.052981
2.673367	0.1	1.053317
2.675033	0.1	1.054374
2.676700	0.1	1.055649
2.678367	0.1	1.055775
2.680033	0.1	1.053354
2.681700	0.1	1.048259
2.683367	0.1	1.042024
2.685033	0.1	1.036320
2.686700	0.1	1.031519
2.688367	0.1	1.027440
2.690033	0.1	1.024432
2.691700	0.1	1.022699
2.693367	0.1	1.021861
2.695033	0.1	1.021773
2.696700	0.1	1.022206
2.698367	0.1	1.021596
2.700033	0.1	1.018504
2.701700	0.1	1.014187
2.703367	0.1	1.011388
2.705033	0.1	1.010932
2.706700	0.1	1.011188
2.708367	0.1	1.010504
2.710033	0.1	1.009093
2.711700	0.1	1.008282
2.713367	0.1	1.008390
2.715033	0.1	1.008264
2.716700	0.1	1.006792
2.718367	0.1	1.004031
2.720033	0.1	1.000767
2.721700	0.1	0.998094
2.723367	0.1	0.997698
2.725033	0.1	1.000785
2.726700	0.1	1.006084
2.728367	0.1	1.010499
2.730033	0.1	1.011719
2.731700	0.1	1.009521
2.733367	0.1	1.005433
2.735033	0.1	1.001242
2.736700	0.1	0.997661
2.738367	0.1	0.994783
2.740033	0.1	0.993065
2.741700	0.1	0.992916
2.743367	0.1	0.993935
2.745033	0.1	0.995197
2.746700	0.1	0.995854
2.748367	0.1	0.995235
2.750033	0.1	0.993051
2.751700	0.1	0.989637
2.753367	0.1	0.985488
2.755033	0.1	0.980669
2.756700	0.1	0.975356
2.758367	0.1	0.970843
2.760033	0.1	0.968990
2.761700	0.1	0.970773
2.763367	0.1	0.975444
2.765033	0.1	0.980743
2.766700	0.1	0.984548
2.768367	0.1	0.986089
2.770033	0.1	0.985265
2.771700	0.1	0.981931
2.773367	0.1	0.976501
2.775033	0.1	0.970517
2.776700	0.1	0.966135
2.778367	0.1	0.964748
2.780033	0.1	0.965632
2.781700	0.1	0.966405
2.783367	0.1	0.965460
2.785033	0.1	0.963220
2.786700	0.1	0.961181
2.788367	0.1	0.960389
2.790033	0.1	0.960384
2.791700	0.1	0.959709
2.793367	0.1	0.957865
2.795033	0.1	0.955784
2.796700	0.1	0.954214
2.798367	0.1	0.952510
2.800033	0.1	0.949595
2.801700	0.1	0.945632
2.803367	0.1	0.942084
2.805033	0.1	0.940459
2.806700	0.1	0.941046
2.808367	0.1	0.942242
2.810033	0.1	0.942242
2.811700	0.1	0.941344
2.813367	0.1	0.941213
2.815033	0.1	0.942168
2.816700	0.1	0.943001
2.818367	0.1	0.943057
2.820033	0.1	0.943113
2.821700	0.1	0.944352
2.823367	0.1	0.946755
2.825033	0.1	0.948925
2.826700	0.1	0.949679
2.828367	0.1	0.949567
2.830033	0.1	0.950284
2.831700	0.1	0.953148
2.833367	0.1	0.958084
2.835033	0.1	0.963602
2.836700	0.1	0.968012
2.838367	0.1	0.970257
2.840033	0.1	0.969996
2.841700	0.1	0.967779
2.843367	0.1	0.964510
2.845033	0.1	0.960729
2.846700	0.1	0.957046
2.848367	0.1	0.954093
2.850033	0.1	0.951812
2.851700	0.1	0.949646
2.853367	0.1	0.947528
2.855033	0.1	0.946140
2.856700	0.1	0.945893
2.858367	0.1	0.946671
2.860033	0.1	0.948473
2.861700	0.1	0.951504
2.863367	0.1	0.955858
2.865033	0.1	0.961027
2.866700	0.1	0.966098
2.868367	0.1	0.970159
2.870033	0.1	0.972277
2.871700	0.1	0.972087
2.873367	0.1	0.970243
2.875033	0.1	0.967425
2.876700	0.1	0.964031
2.878367	0.1	0.960976
2.880033	0.1	0.959118
2.881700	0.1	0.957809
2.883367	0.1	0.955770
2.885033	0.1	0.953199
2.886700	0.1	0.952021
2.888367	0.1	0.954270
2.890033	0.1	0.960226
2.891700	0.1	0.967928
2.893367	0.1	0.974988
2.895033	0.1	0.980422
2.896700	0.1	0.984394
2.898367	0.1	0.987342
2.900033	0.1	0.989297
2.901700	0.1	0.989488
2.903367	0.1	0.987584
2.905033	0.1	0.984808
2.906700	0.1	0.983067
2.908367	0.1	0.983216
2.910033	0.1	0.983975
2.911700	0.1	0.983072
2.913367	0.1	0.979933
2.915033	0.1	0.976212
2.916700	0.1	0.973553
2.918367	0.1	0.971798
2.920033	0.1	0.969814
2.921700	0.1	0.967518
2.923367	0.1	0.966354
2.925033	0.1	0.967514
2.926700	0.1	0.970354
2.928367	0.1	0.973013
2.930033	0.1	0.974149
2.931700	0.1	0.973954
2.933367	0.1	0.973446
2.935033	0.1	0.972953
2.936700	0.1	0.971765
2.938367	0.1	0.969153
2.940033	0.1	0.965116
2.941700	0.1	0.960645
2.943367	0.1	0.957265
2.945033	0.1	0.955495
2.946700	0.1	0.954247
2.948367	0.1	0.952282
2.950033	0.1	0.949488
2.951700	0.1	0.946452
2.953367	0.1	0.944166
2.955033	0.1	0.944273
2.956700	0.1	0.947905
2.958367	0.1	0.954377
2.960033	0.1	0.961423
2.961700	0.1	0.965917
2.963367	0.1	0.965577
2.965033	0.1	0.961181
2.966700	0.1	0.955784
2.968367	0.1	0.951993
2.970033	0.1	0.950750
2.971700	0.1	0.951812
2.973367	0.1	0.954224
2.975033	0.1	0.956338
2.976700	0.1	0.956622
2.978367	0.1	0.955067
2.980033	0.1	0.952436
2.981700	0.1	0.948617
2.983367	0.1	0.943476
2.985033	0.1	0.938373
2.986700	0.1	0.935565
2.988367	0.1	0.936650
2.990033	0.1	0.941283
2.991700	0.1	0.947183
2.993367	0.1	0.951830
2.995033	0.1	0.954061
2.996700	0.1	0.953865
2.998367	0.1	0.951500
3.000033	0.1	0.947462
3.001700	0.1	0.942936
3.003367	0.1	0.939234
3.005033	0.1	0.936626
3.006700	0.1	0.934419
3.008367	0.1	0.932314
3.010033	0.1	0.930796
3.011700	0.1	0.930284
3.013367	0.1	0.930787
3.015033	0.1	0.931732
3.016700	0.1	0.931676
3.018367	0.1	0.929506
3.020033	0.1	0.925930
3.021700	0.1	0.922494
3.023367	0.1	0.919751
3.025033	0.1	0.917665
3.026700	0.1	0.916305
3.028367	0.1	0.915499
3.030033	0.1	0.914894
3.031700	0.1	0.914196
3.033367	0.1	0.912952
3.035033	0.1	0.911257
3.036700	0.1	0.910540
3.038367	0.1	0.912291
3.040033	0.1	0.916184
3.041700	0.1	0.920338
3.043367	0.1	0.922806
3.045033	0.1	0.922494
3.046700	0.1	0.919411
3.048367	0.1	0.914726
3.050033	0.1	0.910144
3.051700	0.1	0.906684
3.053367	0.1	0.904244
3.055033	0.1	0.901865
3.056700	0.1	0.898456
3.058367	0.1	0.893841
3.060033	0.1	0.888589
3.061700	0.1	0.883029
3.063367	0.1	0.877529
3.065033	0.1	0.873152
3.066700	0.1	0.871262
3.068367	0.1	0.872281
3.070033	0.1	0.875597
3.071700	0.1	0.880375
3.073367	0.1	0.885124
3.075033	0.1	0.887727
3.076700	0.1	0.887467
3.078367	0.1	0.885562
3.080033	0.1	0.883755
3.081700	0.1	0.883481
3.083367	0.1	0.885059
3.085033	0.1	0.887136
3.086700	0.1	0.888403
3.088367	0.1	0.888780
3.090033	0.1	0.888109
3.091700	0.1	0.885613
3.093367	0.1	0.881343
3.095033	0.1	0.876826
3.096700	0.1	0.873622
3.098367	0.1	0.871634
3.100033	0.1	0.869231
3.101700	0.1	0.864845
3.103367	0.1	0.858097
3.105033	0.1	0.850083
3.106700	0.1	0.843094
3.108367	0.1	0.839415
3.110033	0.1	0.839629
3.111700	0.1	0.842274
3.113367	0.1	0.845245
3.115033	0.1	0.847070
3.116700	0.1	0.846712
3.118367	0.1	0.843490
3.120033	0.1	0.838316
3.121700	0.1	0.833925
3.123367	0.1	0.832709
3.125033	0.1	0.834684
3.126700	0.1	0.837771
3.128367	0.1	0.839327
3.130033	0.1	0.837324
3.131700	0.1	0.831410
3.133367	0.1	0.823704
3.135033	0.1	0.817776
3.136700	0.1	0.816011
3.138367	0.1	0.818111
3.140033	0.1	0.822316
3.141700	0.1	0.827140
3.143367	0.1	0.831117
3.145033	0.1	0.832328
3.146700	0.1	0.829855
3.148367	0.1	0.824304
3.150033	0.1	0.817003
3.151700	0.1	0.810171
3.153367	0.1	0.805887
3.155033	0.1	0.803936
3.156700	0.1	0.802642
3.158367	0.1	0.801045
3.160033	0.1	0.798842
3.161700	0.1	0.795713
3.163367	0.1	0.791783
3.165033	0.1	0.787782
3.166700	0.1	0.784453
3.168367	0.1	0.782320
3.170033	0.1	0.781245
3.171700	0.1	0.780136
3.173367	0.1	0.777803
3.175033	0.1	0.774106
3.176700	0.1	0.769920
3.178367	0.1	0.765952
3.180033	0.1	0.762213
3.181700	0.1	0.758818
3.183367	0.1	0.756574
3.185033	0.1	0.756215
3.186700	0.1	0.757286
3.188367	0.1	0.758362
3.190033	0.1	0.758031
3.191700	0.1	0.755535
3.193367	0.1	0.751140
3.195033	0.1	0.745882
3.196700	0.1	0.740765
3.198367	0.1	0.736406
3.200033	0.1	0.732993
3.201700	0.1	0.730334
3.203367	0.1	0.728192
3.205033	0.1	0.726650
3.206700	0.1	0.726087
3.208367	0.1	0.725966
3.210033	0.1	0.724071
3.211700	0.1	0.718301
3.213367	0.1	0.709039
3.215033	0.1	0.699158
3.216700	0.1	0.691744
3.218367	0.1	0.687963
3.220033	0.1	0.686920
3.221700	0.1	0.686189
3.223367	0.1	0.682720
3.225033	0.1	0.675647
3.226700	0.1	0.667516
3.228367	0.1	0.661230
3.230033	0.1	0.657155
3.231700	0.1	0.654538
3.233367	0.1	0.653355
3.235033	0.1	0.653649
3.236700	0.1	0.654603
3.238367	0.1	0.655004
3.240033	0.1	0.653858
3.241700	0.1	0.651018
3.243367	0.1	0.647288
3.245033	0.1	0.643684
3.246700	0.1	0.640559
3.248367	0.1	0.637574
3.250033	0.1	0.634622
3.251700	0.1	0.631833
3.253367	0.1	0.628796
3.255033	0.1	0.624927
3.256700	0.1	0.620019
3.258367	0.1	0.613914
3.260033	0.1	0.606892
3.261700	0.1	0.600088
3.263367	0.1	0.594524
3.265033	0.1	0.590091
3.266700	0.1	0.585965
3.268367	0.1	0.581853
3.270033	0.1	0.578826
3.271700	0.1	0.578221
3.273367	0.1	0.579678
3.275033	0.1	0.581620
3.276700	0.1	0.583162
3.278367	0.1	0.584121
3.280033	0.1	0.584289
3.281700	0.1	0.583772
3.283367	0.1	0.582524
3.285033	0.1	0.579613
3.286700	0.1	0.574226
3.288367	0.1	0.566896
3.290033	0.1	0.558705
3.291700	0.1	0.550388
3.293367	0.1	0.542658
3.295033	0.1	0.536148
3.296700	0.1	0.531180
3.298367	0.1	0.528032
3.300033	0.1	0.526635
3.301700	0.1	0.525722
3.303367	0.1	0.523697
3.305033	0.1	0.520549
3.306700	0.1	0.517881
3.308367	0.1	0.516856
3.310033	0.1	0.516721
3.311700	0.1	0.515408
3.313367	0.1	0.511371
3.315033	0.1	0.505107
3.316700	0.1	0.498868
3.318367	0.1	0.494784
3.320033	0.1	0.493517
3.321700	0.1	0.494723
3.323367	0.1	0.497522
3.325033	0.1	0.499901
3.326700	0.1	0.499208
3.328367	0.1	0.494053
3.330033	0.1	0.485089
3.331700	0.1	0.473973
3.333367	0.1	0.462960
3.335033	0.1	0.455310
3.336700	0.1	0.453675
3.338367	0.1	0.457247
3.340033	0.1	0.461848
3.341700	0.1	0.463668
3.343367	0.1	0.462080
3.345033	0.1	0.458662
3.346700	0.1	0.454774
3.348367	0.1	0.450765
3.350033	0.1	0.446215
3.351700	0.1	0.440297
3.353367	0.1	0.432860
3.355033	0.1	0.425554
3.356700	0.1	0.420762
3.358367	0.1	0.419249
3.360033	0.1	0.419812
3.361700	0.1	0.420907
3.363367	0.1	0.421992
3.365033	0.1	0.422937
3.366700	0.1	0.422499
3.368367	0.1	0.419137
3.370033	0.1	0.413409
3.371700	0.1	0.408017
3.373367	0.1	0.405130
3.375033	0.1	0.404487
3.376700	0.1	0.404441
3.378367	0.1	0.403984
3.380033	0.1	0.403193
3.381700	0.1	0.402159
3.383367	0.1	0.400590
3.385033	0.1	0.398532
3.386700	0.1	0.396352
3.388367	0.1	0.394061
3.390033	0.1	0.391575
3.391700	0.1	0.388818
3.393367	0.1	0.385158
3.395033	0.1	0.380124
3.396700	0.1	0.374666
3.398367	0.1	0.370760
3.400033	0.1	0.369721
3.401700	0.1	0.370764
3.403367	0.1	0.371705
3.405033	0.1	0.371393
3.406700	0.1	0.370382
3.408367	0.1	0.369647
3.410033	0.1	0.369423
3.411700	0.1	0.369046
3.413367	0.1	0.367877
3.415033	0.1	0.366466
3.416700	0.1	0.366182
3.418367	0.1	0.367654
3.420033	0.1	0.370112
3.421700	0.1	0.372152
3.423367	0.1	0.372576
3.425033	0.1	0.370662
3.426700	0.1	0.366564
3.428367	0.1	0.361670
3.430033	0.1	0.357684
3.431700	0.1	0.354978
3.433367	0.1	0.352580
3.435033	0.1	0.349702
3.436700	0.1	0.346899
3.438367	0.1	0.345791
3.440033	0.1	0.347523
3.441700	0.1	0.351444
3.443367	0.1	0.355290
3.445033	0.1	0.356808
3.446700	0.1	0.355649
3.448367	0.1	0.353465
3.450033	0.1	0.352142
3.451700	0.1	0.352366
3.453367	0.1	0.353679
3.455033	0.1	0.355332
3.456700	0.1	0.356650
3.458367	0.1	0.356948
3.460033	0.1	0.356338
3.461700	0.1	0.356287
3.463367	0.1	0.358089
3.465033	0.1	0.361521
3.466700	0.1	0.365418
3.468367	0.1	0.368915
3.470033	0.1	0.372049
3.471700	0.1	0.375472
3.473367	0.1	0.379644
3.475033	0.1	0.384981
3.476700	0.1	0.392245
3.478367	0.1	0.401693
3.480033	0.1	0.411831
3.481700	0.1	0.419761
3.483367	0.1	0.423263
3.485033	0.1	0.422145
3.486700	0.1	0.417568
3.488367	0.1	0.410671
3.490033	0.1	0.402550
3.491700	0.1	0.395025
3.493367	0.1	0.389768
3.495033	0.1	0.386680
3.496700	0.1	0.384524
3.498367	0.1	0.382531
3.500033	0.1	0.380911
3.501700	0.1	0.380166
3.503367	0.1	0.379733
3.505033	0.1	0.378028
3.506700	0.1	0.374205
3.508367	0.1	0.369186
3.510033	0.1	0.364538
3.511700	0.1	0.360892
3.513367	0.1	0.357893
3.515033	0.1	0.355057
3.516700	0.1	0.352440
3.518367	0.1	0.350657
3.520033	0.1	0.349814
3.521700	0.1	0.349092
3.523367	0.1	0.347914
3.525033	0.1	0.346452
3.526700	0.1	0.344566
3.528367	0.1	0.341483
3.530033	0.1	0.336496
3.531700	0.1	0.329330
3.533367	0.1	0.320747
3.535033	0.1	0.312943
3.536700	0.1	0.307648
3.538367	0.1	0.304300
3.540033	0.1	0.301115
3.541700	0.1	0.297073
3.543367	0.1	0.292482
3.545033	0.1	0.288212
3.546700	0.1	0.284384
3.548367	0.1	0.280300
3.550033	0.1	0.275867
3.551700	0.1	0.271979
3.553367	0.1	0.269325
3.555033	0.1	0.267792
3.556700	0.1	0.266903
3.558367	0.1	0.266493
3.560033	0.1	0.266903
3.561700	0.1	0.268123
3.563367	0.1	0.269543
3.565033	0.1	0.270377
3.566700	0.1	0.269762
3.568367	0.1	0.267331
3.570033	0.1	0.263536
3.571700	0.1	0.258884
3.573367	0.1	0.253539
3.575033	0.1	0.247755
3.576700	0.1	0.242069
3.578367	0.1	0.237650
3.580033	0.1	0.236291
3.581700	0.1	0.239112
3.583367	0.1	0.245194
3.585033	0.1	0.252351
3.586700	0.1	0.258870
3.588367	0.1	0.263369
3.590033	0.1	0.264226
3.591700	0.1	0.260933
3.593367	0.1	0.255182
3.595033	0.1	0.249762
3.596700	0.1	0.246395
3.598367	0.1	0.244677
3.600033	0.1	0.243336
3.601700	0.1	0.242069
3.603367	0.1	0.241022
3.605033	0.1	0.239485
3.606700	0.1	0.236551
3.608367	0.1	0.232239
3.610033	0.1	0.227438
3.611700	0.1	0.223545
3.613367	0.1	0.221911
3.615033	0.1	0.223247
3.616700	0.1	0.227909
3.618367	0.1	0.235667
3.620033	0.1	0.244626
3.621700	0.1	0.251853
3.623367	0.1	0.255252
3.625033	0.1	0.254186
3.626700	0.1	0.249534
3.628367	0.1	0.243601
3.630033	0.1	0.238488
3.631700	0.1	0.234819
3.633367	0.1	0.232793
3.635033	0.1	0.232994
3.636700	0.1	0.234894
3.638367	0.1	0.236402
3.640033	0.1	0.236598
3.641700	0.1	0.237096
3.643367	0.1	0.239895
3.645033	0.1	0.245268
3.646700	0.1	0.251285
3.648367	0.1	0.254991
3.650033	0.1	0.254782
3.651700	0.1	0.251052
3.653367	0.1	0.244933
3.655033	0.1	0.237837
3.656700	0.1	0.231718
3.658367	0.1	0.228477
3.660033	0.1	0.228663
3.661700	0.1	0.230917
3.663367	0.1	0.232966
3.665033	0.1	0.233273
3.666700	0.1	0.232295
3.668367	0.1	0.231988
3.670033	0.1	0.233240
3.671700	0.1	0.234302
3.673367	0.1	0.232705
3.675033	0.1	0.227704
3.676700	0.1	0.220411
3.678367	0.1	0.213357
3.680033	0.1	0.209268
3.681700	0.1	0.208905
3.683367	0.1	0.210959
3.685033	0.1	0.214120
3.686700	0.1	0.217659
3.688367	0.1	0.220076
3.690033	0.1	0.219592
3.691700	0.1	0.216598
3.693367	0.1	0.213590
3.695033	0.1	0.212598
3.696700	0.1	0.213836
3.698367	0.1	0.216188
3.700033	0.1	0.218209
3.701700	0.1	0.219173
3.703367	0.1	0.219559
3.705033	0.1	0.220384
3.706700	0.1	0.221422
3.708367	0.1	0.220784
3.710033	0.1	0.217222
3.711700	0.1	0.212169
3.713367	0.1	0.208071
3.715033	0.1	0.205538
3.716700	0.1	0.203778
3.718367	0.1	0.202591
3.720033	0.1	0.202223
3.721700	0.1	0.202162
3.723367	0.1	0.201245
3.725033	0.1	0.198586
3.726700	0.1	0.194325
3.728367	0.1	0.189873
3.730033	0.1	0.187256
3.731700	0.1	0.187866
3.733367	0.1	0.191582
3.735033	0.1	0.196844
3.736700	0.1	0.201850
3.738367	0.1	0.205892
3.740033	0.1	0.209147
3.741700	0.1	0.211461
3.743367	0.1	0.212057
3.745033	0.1	0.210740
3.746700	0.1	0.208975
3.748367	0.1	0.208886
3.750033	0.1	0.210870
3.751700	0.1	0.213161
3.753367	0.1	0.214172
3.755033	0.1	0.214246
3.756700	0.1	0.214744
3.758367	0.1	0.216011
3.760033	0.1	0.217077
3.761700	0.1	0.216952
3.763367	0.1	0.215545
3.765033	0.1	0.213641
3.766700	0.1	0.212272
3.768367	0.1	0.212011
3.770033	0.1	0.213031
3.771700	0.1	0.215643
3.773367	0.1	0.219969
3.775033	0.1	0.225157
3.776700	0.1	0.229860
3.778367	0.1	0.233334
3.780033	0.1	0.235224
3.781700	0.1	0.235145
3.783367	0.1	0.233310
3.785033	0.1	0.230852
3.786700	0.1	0.228789
3.788367	0.1	0.227019
3.790033	0.1	0.224793
3.791700	0.1	0.221953
3.793367	0.1	0.219340
3.795033	0.1	0.218302
3.796700	0.1	0.219587
3.798367	0.1	0.222437
3.800033	0.1	0.225161
3.801700	0.1	0.227150
3.803367	0.1	0.229101
3.805033	0.1	0.231224
3.806700	0.1	0.232821
3.808367	0.1	0.233119
3.810033	0.1	0.231704
3.811700	0.1	0.228956
3.813367	0.1	0.226120
3.815033	0.1	0.224775
3.816700	0.1	0.226051
3.818367	0.1	0.229930
3.820033	0.1	0.235164
3.821700	0.1	0.239946
3.823367	0.1	0.242535
3.825033	0.1	0.242125
3.826700	0.1	0.239480
3.828367	0.1	0.236141
3.830033	0.1	0.233212
3.831700	0.1	0.231192
3.833367	0.1	0.230400
3.835033	0.1	0.231070
3.836700	0.1	0.232686
3.838367	0.1	0.233841
3.840033	0.1	0.233273
3.841700	0.1	0.231010
3.843367	0.1	0.228002
3.845033	0.1	0.224807
3.846700	0.1	0.221743
3.848367	0.1	0.219867
3.850033	0.1	0.220090
3.851700	0.1	0.221743
3.853367	0.1	0.222889
3.855033	0.1	0.222051
3.856700	0.1	0.219690
3.858367	0.1	0.217948
3.860033	0.1	0.218307
3.861700	0.1	0.219676
3.863367	0.1	0.220118
3.865033	0.1	0.219825
3.866700	0.1	0.220216
3.868367	0.1	0.221203
3.870033	0.1	0.221459
3.871700	0.1	0.220304
3.873367	0.1	0.218214
3.875033	0.1	0.216244
3.876700	0.1	0.215089
3.878367	0.1	0.214344
3.880033	0.1	0.213259
3.881700	0.1	0.211895
3.883367	0.1	0.210423
3.885033	0.1	0.208281
3.886700	0.1	0.205403
3.888367	0.1	0.203080
3.890033	0.1	0.202488
3.891700	0.1	0.203461
3.893367	0.1	0.204947
3.895033	0.1	0.205543
3.896700	0.1	0.204369
3.898367	0.1	0.202092
3.900033	0.1	0.200300
3.901700	0.1	0.200048
3.903367	0.1	0.201464
3.905033	0.1	0.203867
3.906700	0.1	0.206316
3.908367	0.1	0.208183
3.910033	0.1	0.208872
3.911700	0.1	0.207773
3.913367	0.1	0.205049
3.915033	0.1	0.202167
3.916700	0.1	0.201007
3.918367	0.1	0.202148
3.920033	0.1	0.204365
3.921700	0.1	0.205883
3.923367	0.1	0.205641
3.925033	0.1	0.203499
3.926700	0.1	0.200192
3.928367	0.1	0.197073
3.930033	0.1	0.195075
3.931700	0.1	0.194330
3.933367	0.1	0.194628
3.935033	0.1	0.195666
3.936700	0.1	0.196858
3.938367	0.1	0.197305
3.940033	0.1	0.196337
3.941700	0.1	0.194274
3.943367	0.1	0.192458
3.945033	0.1	0.192015
3.946700	0.1	0.192351
3.948367	0.1	0.191526
3.950033	0.1	0.188621
3.951700	0.1	0.184979
3.953367	0.1	0.182935
3.955033	0.1	0.183615
3.956700	0.1	0.186237
3.958367	0.1	0.189627
3.960033	0.1	0.193445
3.961700	0.1	0.197217
3.963367	0.1	0.199666
3.965033	0.1	0.200081
3.966700	0.1	0.199080
3.968367	0.1	0.197338
3.970033	0.1	0.194912
3.971700	0.1	0.191960
3.973367	0.1	0.188788
3.975033	0.1	0.185263
3.976700	0.1	0.181021
3.978367	0.1	0.176276
3.980033	0.1	0.172155
3.981700	0.1	0.169873
3.983367	0.1	0.169645
3.985033	0.1	0.170935
3.986700	0.1	0.173436
3.988367	0.1	0.176402
3.990033	0.1	0.177990
3.991700	0.1	0.176937
3.993367	0.1	0.174567
3.995033	0.1	0.173608
3.996700	0.1	0.175252
3.998367	0.1	0.178707
4.000033	0.1	0.182539
4.001700	0.1	0.185324
4.003367	0.1	0.186306
4.005033	0.1	0.185417
4.006700	0.1	0.182353
4.008367	0.1	0.176770
4.010033	0.1	0.169384
4.011700	0.1	0.161999
4.013367	0.1	0.156360
4.015033	0.1	0.153668
4.016700	0.1	0.154586
4.018367	0.1	0.158600
4.020033	0.1	0.163205
4.021700	0.1	0.165170
4.023367	0.1	0.163503
4.025033	0.1	0.159582
4.026700	0.1	0.154846
4.028367	0.1	0.150367
4.030033	0.1	0.147168
4.031700	0.1	0.145687
4.033367	0.1	0.146017
4.035033	0.1	0.148104
4.036700	0.1	0.151242
4.038367	0.1	0.154320
4.040033	0.1	0.156714
4.041700	0.1	0.158576
4.043367	0.1	0.160281
4.045033	0.1	0.161515
4.046700	0.1	0.161277
4.048367	0.1	0.158940
4.050033	0.1	0.155470
4.051700	0.1	0.153300
4.053367	0.1	0.154302
4.055033	0.1	0.157608
4.056700	0.1	0.160220
4.058367	0.1	0.159862
4.060033	0.1	0.157082
4.061700	0.1	0.154325
4.063367	0.1	0.153286
4.065033	0.1	0.154274
4.066700	0.1	0.157380
4.068367	0.1	0.161827
4.070033	0.1	0.165072
4.071700	0.1	0.164728
4.073367	0.1	0.161040
4.075033	0.1	0.156644
4.076700	0.1	0.154218
4.078367	0.1	0.154497
4.080033	0.1	0.156220
4.081700	0.1	0.157473
4.083367	0.1	0.157468
4.085033	0.1	0.157002
4.086700	0.1	0.157044
4.088367	0.1	0.157496
4.090033	0.1	0.157664
4.091700	0.1	0.156956
4.093367	0.1	0.154558
4.095033	0.1	0.150148
4.096700	0.1	0.144788
4.098367	0.1	0.139903
4.100033	0.1	0.136429
4.101700	0.1	0.135168
4.103367	0.1	0.136313
4.105033	0.1	0.139079
4.106700	0.1	0.142525
4.108367	0.1	0.145789
4.110033	0.1	0.147684
4.111700	0.1	0.147545
4.113367	0.1	0.146232
4.115033	0.1	0.144942
4.116700	0.1	0.143419
4.118367	0.1	0.140178
4.120033	0.1	0.134287
4.121700	0.1	0.126595
4.123367	0.1	0.119340
4.125033	0.1	0.114553
4.126700	0.1	0.112993
4.128367	0.1	0.114664
4.130033	0.1	0.119661
4.131700	0.1	0.127191
4.133367	0.1	0.134879
4.135033	0.1	0.140602
4.136700	0.1	0.144164
4.138367	0.1	0.146455
4.140033	0.1	0.147624
4.141700	0.1	0.146632
4.143367	0.1	0.142595
4.145033	0.1	0.136658
4.146700	0.1	0.131628
4.148367	0.1	0.129361
4.150033	0.1	0.129240
4.151700	0.1	0.129351
4.153367	0.1	0.128597
4.155033	0.1	0.127461
4.156700	0.1	0.127023
4.158367	0.1	0.127619
4.160033	0.1	0.128513
4.161700	0.1	0.128499
4.163367	0.1	0.126716
4.165033	0.1	0.123209
4.166700	0.1	0.119144
4.168367	0.1	0.116285
4.170033	0.1	0.115745
4.171700	0.1	0.116848
4.173367	0.1	0.117654
4.175033	0.1	0.117039
4.176700	0.1	0.115829
4.178367	0.1	0.115996
4.180033	0.1	0.118669
4.181700	0.1	0.122492
4.183367	0.1	0.124755
4.185033	0.1	0.124373
4.186700	0.1	0.122739
4.188367	0.1	0.122054
4.190033	0.1	0.123279
4.191700	0.1	0.125528
4.193367	0.1	0.127438
4.195033	0.1	0.128429
4.196700	0.1	0.128173
4.198367	0.1	0.126041
4.200033	0.1	0.122194
4.201700	0.1	0.117761
4.203367	0.1	0.113524
4.205033	0.1	0.110236
4.206700	0.1	0.109375
4.208367	0.1	0.111843
4.210033	0.1	0.116727
4.211700	0.1	0.121752
4.213367	0.1	0.124821
4.215033	0.1	0.125268
4.216700	0.1	0.123512
4.218367	0.1	0.120434
4.220033	0.1	0.117319
4.221700	0.1	0.115344
4.223367	0.1	0.114860
4.225033	0.1	0.115251
4.226700	0.1	0.115610
4.228367	0.1	0.115694
4.230033	0.1	0.115666
4.231700	0.1	0.114990
4.233367	0.1	0.112806
4.235033	0.1	0.109607
4.236700	0.1	0.107614
4.238367	0.1	0.108685
4.240033	0.1	0.112052
4.241700	0.1	0.114650
4.243367	0.1	0.114348
4.245033	0.1	0.112215
4.246700	0.1	0.110683
4.248367	0.1	0.110622
4.250033	0.1	0.111358
4.251700	0.1	0.111861
4.253367	0.1	0.111172
4.255033	0.1	0.108886
4.256700	0.1	0.105607
4.258367	0.1	0.102986
4.260033	0.1	0.102874
4.261700	0.1	0.105784
4.263367	0.1	0.110660
4.265033	0.1	0.116467
4.266700	0.1	0.122418
4.268367	0.1	0.127237
4.270033	0.1	0.129864
4.271700	0.1	0.129957
4.273367	0.1	0.127433
4.275033	0.1	0.122502
4.276700	0.1	0.116569
4.278367	0.1	0.112206
4.280033	0.1	0.110921
4.281700	0.1	0.111791
4.283367	0.1	0.112969
4.285033	0.1	0.113184
4.286700	0.1	0.111931
4.288367	0.1	0.109929
4.290033	0.1	0.108806
4.291700	0.1	0.109538
4.293367	0.1	0.111791
4.295033	0.1	0.114623
4.296700	0.1	0.117011
4.298367	0.1	0.118120
4.300033	0.1	0.117570
4.301700	0.1	0.115628
4.303367	0.1	0.113253
4.305033	0.1	0.111801
4.306700	0.1	0.112141
4.308367	0.1	0.113719
4.310033	0.1	0.114832
4.311700	0.1	0.114213
4.313367	0.1	0.112350
4.315033	0.1	0.110790
4.316700	0.1	0.110413
4.318367	0.1	0.110781
4.320033	0.1	0.110953
4.321700	0.1	0.110418
4.323367	0.1	0.109640
4.325033	0.1	0.109859
4.326700	0.1	0.111703
4.328367	0.1	0.114376
4.330033	0.1	0.116737
4.331700	0.1	0.118418
4.333367	0.1	0.119279
4.335033	0.1	0.118632
4.336700	0.1	0.116266
4.338367	0.1	0.113812
4.340033	0.1	0.113654
4.341700	0.1	0.116085
4.343367	0.1	0.118730
4.345033	0.1	0.119307
4.346700	0.1	0.118036
4.348367	0.1	0.116569
4.350033	0.1	0.115535
4.351700	0.1	0.114245
4.353367	0.1	0.112467
4.355033	0.1	0.111307
4.356700	0.1	0.111884
4.358367	0.1	0.113603
4.360033	0.1	0.115014
4.361700	0.1	0.115903
4.363367	0.1	0.117095
4.365033	0.1	0.118767
4.366700	0.1	0.119852
4.368367	0.1	0.118818
4.370033	0.1	0.115111
4.371700	0.1	0.110138
4.373367	0.1	0.106450
4.375033	0.1	0.105575
4.376700	0.1	0.107009
4.378367	0.1	0.109891
4.380033	0.1	0.114893
4.381700	0.1	0.123023
4.383367	0.1	0.132951
4.385033	0.1	0.141147
4.386700	0.1	0.145086
4.388367	0.1	0.145449
4.390033	0.1	0.144825
4.391700	0.1	0.145137
4.393367	0.1	0.146851
4.395033	0.1	0.149868
4.396700	0.1	0.153533
4.398367	0.1	0.156374
4.400033	0.1	0.157864
4.401700	0.1	0.159787
4.403367	0.1	0.164635
4.405033	0.1	0.172923
4.406700	0.1	0.182404
4.408367	0.1	0.190055
4.410033	0.1	0.194325
4.411700	0.1	0.195350
4.413367	0.1	0.194288
4.415033	0.1	0.192351
4.416700	0.1	0.189883
4.418367	0.1	0.187214
4.420033	0.1	0.185519
4.421700	0.1	0.185426
4.423367	0.1	0.186223
4.425033	0.1	0.187294
4.426700	0.1	0.188914
4.428367	0.1	0.190856
4.430033	0.1	0.191908
4.431700	0.1	0.191629
4.433367	0.1	0.191042
4.435033	0.1	0.191210
4.436700	0.1	0.192523
4.438367	0.1	0.195024
4.440033	0.1	0.198456
4.441700	0.1	0.202823
4.443367	0.1	0.208444
4.445033	0.1	0.214502
4.446700	0.1	0.218996
4.448367	0.1	0.220640
4.450033	0.1	0.219881
4.451700	0.1	0.218260
4.453367	0.1	0.217101
4.455033	0.1	0.216905
4.456700	0.1	0.217636
4.458367	0.1	0.218754
4.460033	0.1	0.219140
4.461700	0.1	0.218265
4.463367	0.1	0.217264
4.465033	0.1	0.217590
4.466700	0.1	0.218796
4.468367	0.1	0.219205
4.470033	0.1	0.218838
4.471700	0.1	0.219834
4.473367	0.1	0.223489
4.475033	0.1	0.228416
4.476700	0.1	0.231788
4.478367	0.1	0.231913
4.480033	0.1	0.229534
4.481700	0.1	0.226330
4.483367	0.1	0.223294
4.485033	0.1	0.221473
4.486700	0.1	0.222339
4.488367	0.1	0.225855
4.490033	0.1	0.229478
4.491700	0.1	0.230381
4.493367	0.1	0.227969
4.495033	0.1	0.223359
4.496700	0.1	0.217715
4.498367	0.1	0.212207
4.500033	0.1	0.208276
4.501700	0.1	0.206507
4.503367	0.1	0.205808
4.505033	0.1	0.204570
4.506700	0.1	0.202563
4.508367	0.1	0.201366
4.510033	0.1	0.202488
4.511700	0.1	0.206032
4.513367	0.1	0.211210
4.515033	0.1	0.216733
4.516700	0.1	0.221254
4.518367	0.1	0.224276
4.520033	0.1	0.225720
4.521700	0.1	0.224928
4.523367	0.1	0.221408
4.525033	0.1	0.215722
4.526700	0.1	0.209166
4.528367	0.1	0.203419
4.530033	0.1	0.200057
4.531700	0.1	0.199927
4.533367	0.1	0.202795
4.535033	0.1	0.207159
4.536700	0.1	0.210768
4.538367	0.1	0.211936
4.540033	0.1	0.210283
4.541700	0.1	0.206395
4.543367	0.1	0.201538
4.545033	0.1	0.197366
4.546700	0.1	0.194851
4.548367	0.1	0.193682
4.550033	0.1	0.193170
4.551700	0.1	0.193231
4.553367	0.1	0.193580
4.555033	0.1	0.193007
4.556700	0.1	0.190577
4.558367	0.1	0.186912
4.560033	0.1	0.183783
4.561700	0.1	0.182311
4.563367	0.1	0.181817
4.565033	0.1	0.181375
4.566700	0.1	0.181315
4.568367	0.1	0.182246
4.570033	0.1	0.184379
4.571700	0.1	0.187764
4.573367	0.1	0.191992
4.575033	0.1	0.195960
4.576700	0.1	0.198162
4.578367	0.1	0.197343
4.580033	0.1	0.193510
4.581700	0.1	0.188644
4.583367	0.1	0.185543
4.585033	0.1	0.185366
4.586700	0.1	0.186707
4.588367	0.1	0.187354
4.590033	0.1	0.186334
4.591700	0.1	0.184448
4.593367	0.1	0.183345
4.595033	0.1	0.183731
4.596700	0.1	0.184388
4.598367	0.1	0.183647
4.600033	0.1	0.181594
4.601700	0.1	0.180029
4.603367	0.1	0.180495
4.605033	0.1	0.182847
4.606700	0.1	0.185594
4.608367	0.1	0.187280
4.610033	0.1	0.187205
4.611700	0.1	0.185370
4.613367	0.1	0.182157
4.615033	0.1	0.178320
4.616700	0.1	0.175266
4.618367	0.1	0.174046
4.620033	0.1	0.174171
4.621700	0.1	0.174721
4.623367	0.1	0.175699
4.625033	0.1	0.177179
4.626700	0.1	0.178367
4.628367	0.1	0.178013
4.630033	0.1	0.175675
4.631700	0.1	0.172546
4.633367	0.1	0.170744
4.635033	0.1	0.171373
4.636700	0.1	0.173468
4.638367	0.1	0.175149
4.640033	0.1	0.175228
4.641700	0.1	0.174046
4.643367	0.1	0.173133
4.645033	0.1	0.173505
4.646700	0.1	0.174833
4.648367	0.1	0.176663
4.650033	0.1	0.179154
4.651700	0.1	0.181696
4.653367	0.1	0.182330
4.655033	0.1	0.180039
4.656700	0.1	0.176220
4.658367	0.1	0.172681
4.660033	0.1	0.169803
4.661700	0.1	0.167196
4.663367	0.1	0.164867
4.665033	0.1	0.163345
4.666700	0.1	0.163270
4.668367	0.1	0.164984
4.670033	0.1	0.167540
4.671700	0.1	0.169077
4.673367	0.1	0.168886
4.675033	0.1	0.167787
4.676700	0.1	0.166306
4.678367	0.1	0.164062
4.680033	0.1	0.160891
4.681700	0.1	0.157543
4.683367	0.1	0.154907
4.685033	0.1	0.153198
4.686700	0.1	0.152453
4.688367	0.1	0.152802
4.690033	0.1	0.154306
4.691700	0.1	0.157189
4.693367	0.1	0.161212
4.695033	0.1	0.165012
4.696700	0.1	0.167745
4.698367	0.1	0.170479
4.700033	0.1	0.174115
4.701700	0.1	0.177613
4.703367	0.1	0.179396
4.705033	0.1	0.179233
4.706700	0.1	0.178129
4.708367	0.1	0.176830
4.710033	0.1	0.175284
4.711700	0.1	0.173519
4.713367	0.1	0.171680
4.715033	0.1	0.169682
4.716700	0.1	0.167876
4.718367	0.1	0.166823
4.720033	0.1	0.166665
4.721700	0.1	0.167247
4.723367	0.1	0.167992
4.725033	0.1	0.168178
4.726700	0.1	0.167778
4.728367	0.1	0.167051
4.730033	0.1	0.166097
4.731700	0.1	0.165598
4.733367	0.1	0.166604
4.735033	0.1	0.168690
4.736700	0.1	0.169547
4.738367	0.1	0.167382
4.740033	0.1	0.163084
4.741700	0.1	0.159228
4.743367	0.1	0.157589
4.745033	0.1	0.157501
4.746700	0.1	0.156462
4.748367	0.1	0.153319
4.750033	0.1	0.150097
4.751700	0.1	0.149393
4.753367	0.1	0.151377
4.755033	0.1	0.154413
4.756700	0.1	0.157468
4.758367	0.1	0.160858
4.760033	0.1	0.164849
4.761700	0.1	0.168537
4.763367	0.1	0.170399
4.765033	0.1	0.169748
4.766700	0.1	0.167633
4.768367	0.1	0.165883
4.770033	0.1	0.165026
4.771700	0.1	0.164267
4.773367	0.1	0.163307
4.775033	0.1	0.162334
4.776700	0.1	0.160779
4.778367	0.1	0.158227
4.780033	0.1	0.156341
4.781700	0.1	0.157794
4.783367	0.1	0.163075
4.785033	0.1	0.169980
4.786700	0.1	0.176388
4.788367	0.1	0.181715
4.790033	0.1	0.185710
4.791700	0.1	0.187871
4.793367	0.1	0.188500
4.795033	0.1	0.188216
4.796700	0.1	0.186395
4.798367	0.1	0.182143
4.800033	0.1	0.176462
4.801700	0.1	0.172146
4.803367	0.1	0.171014
4.805033	0.1	0.172243
4.806700	0.1	0.174316
4.808367	0.1	0.176970
4.810033	0.1	0.180216
4.811700	0.1	0.183191
4.813367	0.1	0.184812
4.815033	0.1	0.184420
4.816700	0.1	0.181720
4.818367	0.1	0.177221
4.820033	0.1	0.172863
4.821700	0.1	0.170949
4.823367	0.1	0.172039
4.825033	0.1	0.174819
4.826700	0.1	0.177687
4.828367	0.1	0.179335
4.830033	0.1	0.178497
4.831700	0.1	0.174702
4.833367	0.1	0.169380
4.835033	0.1	0.165417
4.836700	0.1	0.164937
4.838367	0.1	0.167638
4.840033	0.1	0.171335
4.841700	0.1	0.173799
4.843367	0.1	0.174618
4.845033	0.1	0.175354
4.846700	0.1	0.177519
4.848367	0.1	0.180611
4.850033	0.1	0.182735
4.851700	0.1	0.182749
4.853367	0.1	0.180602
4.855033	0.1	0.176299
4.856700	0.1	0.170064
4.858367	0.1	0.163121
4.860033	0.1	0.157524
4.861700	0.1	0.155028
4.863367	0.1	0.155829
4.865033	0.1	0.158316
4.866700	0.1	0.160229
4.868367	0.1	0.160667
4.870033	0.1	0.160444
4.871700	0.1	0.160411
4.873367	0.1	0.160462
4.875033	0.1	0.160253
4.876700	0.1	0.160080
4.878367	0.1	0.161096
4.880033	0.1	0.164309
4.881700	0.1	0.168895
4.883367	0.1	0.172448
4.885033	0.1	0.173463
4.886700	0.1	0.172649
4.888367	0.1	0.171587
4.890033	0.1	0.171326
4.891700	0.1	0.172704
4.893367	0.1	0.176430
4.895033	0.1	0.181659
4.896700	0.1	0.185934
4.898367	0.1	0.187629
4.900033	0.1	0.187191
4.901700	0.1	0.185566
4.903367	0.1	0.183037
4.905033	0.1	0.179904
4.906700	0.1	0.177431
4.908367	0.1	0.177361
4.910033	0.1	0.180113
4.911700	0.1	0.184039
4.913367	0.1	0.187065
4.915033	0.1	0.188644
4.916700	0.1	0.189813
4.918367	0.1	0.191806
4.920033	0.1	0.195187
4.921700	0.1	0.199662
4.923367	0.1	0.203820
4.925033	0.1	0.205734
4.926700	0.1	0.204812
4.928367	0.1	0.202595
4.930033	0.1	0.201557
4.931700	0.1	0.203620
4.933367	0.1	0.209212
4.935033	0.1	0.216793
4.936700	0.1	0.223974
4.938367	0.1	0.229534
4.940033	0.1	0.234144
4.941700	0.1	0.239071
4.943367	0.1	0.244896
4.945033	0.1	0.251634
4.946700	0.1	0.258451
4.948367	0.1	0.263411
4.950033	0.1	0.265199
4.951700	0.1	0.264728
4.953367	0.1	0.263988
4.955033	0.1	0.263862
4.956700	0.1	0.263727
4.958367	0.1	0.262894
4.960033	0.1	0.262121
4.961700	0.1	0.263657
4.963367	0.1	0.269441
4.965033	0.1	0.278745
4.966700	0.1	0.288300
4.968367	0.1	0.295262
4.970033	0.1	0.299467
4.971700	0.1	0.302708
4.973367	0.1	0.306978
4.975033	0.1	0.313222
4.976700	0.1	0.321022
4.978367	0.1	0.329181
4.980033	0.1	0.336748
4.981700	0.1	0.343793
4.983367	0.1	0.351444
4.985033	0.1	0.361120
4.986700	0.1	0.372934
4.988367	0.1	0.384818
4.990033	0.1	0.394140
4.991700	0.1	0.400636
4.993367	0.1	0.406681
4.995033	0.1	0.414685
4.996700	0.1	0.424981
4.998367	0.1	0.436008
5.000033	0.1	0.445880
5.001700	0.1	0.453829
5.003367	0.1	0.460735
5.005033	0.1	0.469126
5.006700	0.1	0.481680
5.008367	0.1	0.498560
5.010033	0.1	0.517070
5.011700	0.1	0.534058
5.013367	0.1	0.547934
5.015033	0.1	0.558826
5.016700	0.1	0.567292
5.018367	0.1	0.573518
5.020033	0.1	0.578393
5.021700	0.1	0.584363
5.023367	0.1	0.593783
5.025033	0.1	0.606547
5.026700	0.1	0.620000
5.028367	0.1	0.631558
5.030033	0.1	0.640922
5.031700	0.1	0.649523
5.033367	0.1	0.658412
5.035033	0.1	0.667721
5.036700	0.1	0.677719
5.038367	0.1	0.688685
5.040033	0.1	0.699777
5.041700	0.1	0.709649
5.043367	0.1	0.718213
5.045033	0.1	0.726767
5.046700	0.1	0.736471
5.048367	0.1	0.747303
5.050033	0.1	0.758185
5.051700	0.1	0.767894
5.053367	0.1	0.775647
5.055033	0.1	0.781142
5.056700	0.1	0.785356
5.058367	0.1	0.791191
5.060033	0.1	0.801412
5.061700	0.1	0.815610
5.063367	0.1	0.830512
5.065033	0.1	0.843317
5.066700	0.1	0.853254
5.068367	0.1	0.860384
5.070033	0.1	0.865073
5.071700	0.1	0.868565
5.073367	0.1	0.872645
5.075033	0.1	0.878689
5.076700	0.1	0.886819
5.078367	0.1	0.895648
5.080033	0.1	0.903555
5.081700	0.1	0.910368
5.083367	0.1	0.917590
5.085033	0.1	0.926680
5.086700	0.1	0.936920
5.088367	0.1	0.945819
5.090033	0.1	0.951942
5.091700	0.1	0.956263
5.093367	0.1	0.960357
5.095033	0.1	0.964873
5.096700	0.1	0.970047
5.098367	0.1	0.976021
5.100033	0.1	0.982299
5.101700	0.1	0.987798
5.103367	0.1	0.991882
5.105033	0.1	0.995211
5.106700	0.1	0.999151
5.108367	0.1	1.004026
5.110033	0.1	1.008697
5.111700	0.1	1.012250
5.113367	0.1	1.015463
5.115033	0.1	1.019319
5.116700	0.1	1.022872
5.118367	0.1	1.024664
5.120033	0.1	1.025307
5.121700	0.1	1.026331
5.123367	0.1	1.027850
5.125033	0.1	1.029060
5.126700	0.1	1.029931
5.128367	0.1	1.031486
5.130033	0.1	1.034406
5.131700	0.1	1.038453
5.133367	0.1	1.043319
5.135033	0.1	1.048516
5.136700	0.1	1.052902
5.138367	0.1	1.055575
5.140033	0.1	1.056595
5.141700	0.1	1.056911
5.143367	0.1	1.058006
5.145033	0.1	1.060725
5.146700	0.1	1.064679
5.148367	0.1	1.069093
5.150033	0.1	1.073745
5.151700	0.1	1.079109
5.153367	0.1	1.085754
5.155033	0.1	1.093210
5.156700	0.1	1.099370
5.158367	0.1	1.101675
5.160033	0.1	1.099287
5.161700	0.1	1.094127
5.163367	0.1	1.089531
5.165033	0.1	1.087999
5.166700	0.1	1.090257
5.168367	0.1	1.095831
5.170033	0.1	1.103496
5.171700	0.1	1.111049
5.173367	0.1	1.116144
5.175033	0.1	1.118751
5.176700	0.1	1.121638
5.178367	0.1	1.127333
5.180033	0.1	1.135408
5.181700	0.1	1.143361
5.183367	0.1	1.149601
5.185033	0.1	1.154765
5.186700	0.1	1.159892
5.188367	0.1	1.164749
5.190033	0.1	1.169150
5.191700	0.1	1.174207
5.193367	0.1	1.180931
5.195033	0.1	1.188517
5.196700	0.1	1.194896
5.198367	0.1	1.198808
5.200033	0.1	1.200736
5.201700	0.1	1.202109
5.203367	0.1	1.204219
5.205033	0.1	1.207767
5.206700	0.1	1.212731
5.208367	0.1	1.218650
5.210033	0.1	1.225267
5.211700	0.1	1.232564
5.213367	0.1	1.240456
5.215033	0.1	1.248564
5.216700	0.1	1.255958
5.218367	0.1	1.262054
5.220033	0.1	1.267730
5.221700	0.1	1.274352
5.223367	0.1	1.282366
5.225033	0.1	1.291297
5.226700	0.1	1.300541
5.228367	0.1	1.309766
5.230033	0.1	1.318576
5.231700	0.1	1.326343
5.233367	0.1	1.332536
5.235033	0.1	1.337109
5.236700	0.1	1.340201
5.238367	0.1	1.342059
5.240033	0.1	1.343475
5.241700	0.1	1.345570
5.243367	0.1	1.349393
5.245033	0.1	1.355661
5.246700	0.1	1.363931
5.248367	0.1	1.372457
5.250033	0.1	1.379428
5.251700	0.1	1.384164
5.253367	0.1	1.387126
5.255033	0.1	1.389035
5.256700	0.1	1.390609
5.258367	0.1	1.393347
5.260033	0.1	1.399098
5.261700	0.1	1.407592
5.263367	0.1	1.415974
5.265033	0.1	1.421771
5.266700	0.1	1.424905
5.268367	0.1	1.426651
5.270033	0.1	1.428360
5.271700	0.1	1.430777
5.273367	0.1	1.433743
5.275033	0.1	1.436784
5.276700	0.1	1.439592
5.278367	0.1	1.441333
5.280033	0.1	1.440463
5.281700	0.1	1.436598
5.283367	0.1	1.431881
5.285033	0.1	1.429114
5.286700	0.1	1.429119
5.288367	0.1	1.430828
5.290033	0.1	1.433589
5.291700	0.1	1.438106
5.293367	0.1	1.444840
5.295033	0.1	1.452616
5.296700	0.1	1.459294
5.298367	0.1	1.463038
5.300033	0.1	1.463494
5.301700	0.1	1.461878
5.303367	0.1	1.459704
5.305033	0.1	1.458176
5.306700	0.1	1.457990
5.308367	0.1	1.458884
5.310033	0.1	1.460235
5.311700	0.1	1.461641
5.313367	0.1	1.462176
5.315033	0.1	1.460528
5.316700	0.1	1.456509
5.318367	0.1	1.451550
5.320033	0.1	1.447522
5.321700	0.1	1.445548
5.323367	0.1	1.445333
5.325033	0.1	1.445850
5.326700	0.1	1.446842
5.328367	0.1	1.448970
5.330033	0.1	1.452416
5.331700	0.1	1.456710
5.333367	0.1	1.461725
5.335033	0.1	1.466875
5.336700	0.1	1.470125
5.338367	0.1	1.469469
5.340033	0.1	1.465017
5.341700	0.1	1.459080
5.343367	0.1	1.454325
5.345033	0.1	1.451960
5.346700	0.1	1.451760
5.348367	0.1	1.453245
5.350033	0.1	1.456197
5.351700	0.1	1.460030
5.353367	0.1	1.463029
5.355033	0.1	1.463224
5.356700	0.1	1.460197
5.358367	0.1	1.455308
5.360033	0.1	1.450195
5.361700	0.1	1.445687
5.363367	0.1	1.442097
5.365033	0.1	1.439392
5.366700	0.1	1.436952
5.368367	0.1	1.434423
5.370033	0.1	1.432789
5.371700	0.1	1.433282
5.373367	0.1	1.435312
5.375033	0.1	1.436705
5.376700	0.1	1.436155
5.378367	0.1	1.434386
5.380033	0.1	1.432667
5.381700	0.1	1.430935
5.383367	0.1	1.427731
5.385033	0.1	1.422148
5.386700	0.1	1.415913
5.388367	0.1	1.412621
5.390033	0.1	1.413985
5.391700	0.1	1.417976
5.393367	0.1	1.421273
5.395033	0.1	1.422078
5.396700	0.1	1.420141
5.398367	0.1	1.415550
5.400033	0.1	1.409235
5.401700	0.1	1.403829
5.403367	0.1	1.401817
5.405033	0.1	1.403387
5.406700	0.1	1.407084
5.408367	0.1	1.411298
5.410033	0.1	1.414279
5.411700	0.1	1.414344
5.413367	0.1	1.411424
5.415033	0.1	1.407224
5.416700	0.1	1.403205
5.418367	0.1	1.399321
5.420033	0.1	1.395522
5.421700	0.1	1.392630
5.423367	0.1	1.390828
5.425033	0.1	1.389007
5.426700	0.1	1.386246
5.428367	0.1	1.383103
5.430033	0.1	1.381524
5.431700	0.1	1.383065
5.433367	0.1	1.387293
5.435033	0.1	1.392388
5.436700	0.1	1.396169
5.438367	0.1	1.396723
5.440033	0.1	1.393780
5.441700	0.1	1.389314
5.443367	0.1	1.385533
5.445033	0.1	1.382758
5.446700	0.1	1.380024
5.448367	0.1	1.376583
5.450033	0.1	1.372630
5.451700	0.1	1.369012
5.453367	0.1	1.366581
5.455033	0.1	1.366157
5.456700	0.1	1.368327
5.458367	0.1	1.372378
5.460033	0.1	1.376010
5.461700	0.1	1.377012
5.463367	0.1	1.374800
5.465033	0.1	1.369943
5.466700	0.1	1.363293
5.468367	0.1	1.356010
5.470033	0.1	1.349510
5.471700	0.1	1.344620
5.473367	0.1	1.341123
5.475033	0.1	1.338250
5.476700	0.1	1.335754
5.478367	0.1	1.333868
5.480033	0.1	1.332201
5.481700	0.1	1.330264
5.483367	0.1	1.328760
5.485033	0.1	1.328546
5.486700	0.1	1.329426
5.488367	0.1	1.330664
5.490033	0.1	1.331596
5.491700	0.1	1.331912
5.493367	0.1	1.331549
5.495033	0.1	1.330217
5.496700	0.1	1.327535
5.498367	0.1	1.324234
5.500033	0.1	1.322394
5.501700	0.1	1.322897
5.503367	0.1	1.323828
5.505033	0.1	1.323121
5.506700	0.1	1.321035
5.508367	0.1	1.318990
5.510033	0.1	1.317915
5.511700	0.1	1.318036
5.513367	0.1	1.318948
5.515033	0.1	1.319717
5.516700	0.1	1.319619
5.518367	0.1	1.319083
5.520033	0.1	1.318958
5.521700	0.1	1.318846
5.523367	0.1	1.317193
5.525033	0.1	1.312839
5.526700	0.1	1.305966
5.528367	0.1	1.298119
5.530033	0.1	1.291810
5.531700	0.1	1.289104
5.533367	0.1	1.289775
5.535033	0.1	1.290995
5.536700	0.1	1.289709
5.538367	0.1	1.285640
5.540033	0.1	1.281067
5.541700	0.1	1.277979
5.543367	0.1	1.276671
5.545033	0.1	1.276284
5.546700	0.1	1.275879
5.548367	0.1	1.275330
5.550033	0.1	1.275381
5.551700	0.1	1.276545
5.553367	0.1	1.278175
5.555033	0.1	1.279064
5.556700	0.1	1.278310
5.558367	0.1	1.275470
5.560033	0.1	1.271353
5.561700	0.1	1.268345
5.563367	0.1	1.267963
5.565033	0.1	1.268582
5.566700	0.1	1.266897
5.568367	0.1	1.261244
5.570033	0.1	1.252927
5.571700	0.1	1.244792
5.573367	0.1	1.239334
5.575033	0.1	1.237886
5.576700	0.1	1.240489
5.578367	0.1	1.246012
5.580033	0.1	1.252359
5.581700	0.1	1.257034
5.583367	0.1	1.258501
5.585033	0.1	1.256769
5.586700	0.1	1.252792
5.588367	0.1	1.247502
5.590033	0.1	1.241355
5.591700	0.1	1.234710
5.593367	0.1	1.228298
5.595033	0.1	1.223241
5.596700	0.1	1.220088
5.598367	0.1	1.217918
5.600033	0.1	1.215660
5.601700	0.1	1.213709
5.603367	0.1	1.212489
5.605033	0.1	1.210733
5.606700	0.1	1.206989
5.608367	0.1	1.201802
5.610033	0.1	1.197034
5.611700	0.1	1.193844
5.613367	0.1	1.191893
5.615033	0.1	1.189699
5.616700	0.1	1.186025
5.618367	0.1	1.181234
5.620033	0.1	1.177192
5.621700	0.1	1.175883
5.623367	0.1	1.177774
5.625033	0.1	1.181052
5.626700	0.1	1.182943
5.628367	0.1	1.181928
5.630033	0.1	1.178104
5.631700	0.1	1.172507
5.633367	0.1	1.166719
5.635033	0.1	1.162188
5.636700	0.1	1.159129
5.638367	0.1	1.156596
5.640033	0.1	1.153960
5.641700	0.1	1.151562
5.643367	0.1	1.149629
5.645033	0.1	1.147669
5.646700	0.1	1.144889
5.648367	0.1	1.140470
5.650033	0.1	1.133541
5.651700	0.1	1.123897
5.653367	0.1	1.113364
5.655033	0.1	1.105503
5.656700	0.1	1.102425
5.658367	0.1	1.102765
5.660033	0.1	1.103752
5.661700	0.1	1.103668
5.663367	0.1	1.101866
5.665033	0.1	1.098476
5.666700	0.1	1.094351
5.668367	0.1	1.089512
5.670033	0.1	1.082411
5.671700	0.1	1.072683
5.673367	0.1	1.062932
5.675033	0.1	1.055845
5.676700	0.1	1.051724
5.678367	0.1	1.049875
5.680033	0.1	1.049484
5.681700	0.1	1.048846
5.683367	0.1	1.046527
5.685033	0.1	1.043011
5.686700	0.1	1.039901
5.688367	0.1	1.038196
5.690033	0.1	1.037619
5.691700	0.1	1.036972
5.693367	0.1	1.034671
5.695033	0.1	1.029358
5.696700	0.1	1.021004
5.698367	0.1	1.011332
5.700033	0.1	1.002578
5.701700	0.1	0.996045
5.703367	0.1	0.991803
5.705033	0.1	0.989214
5.706700	0.1	0.987216
5.708367	0.1	0.984566
5.710033	0.1	0.980613
5.711700	0.1	0.975560
5.713367	0.1	0.969684
5.715033	0.1	0.962769
5.716700	0.1	0.954983
5.718367	0.1	0.947611
5.720033	0.1	0.941590
5.721700	0.1	0.936394
5.723367	0.1	0.931355
5.725033	0.1	0.926512
5.726700	0.1	0.922056
5.728367	0.1	0.918214
5.730033	0.1	0.915141
5.731700	0.1	0.911914
5.733367	0.1	0.906573
5.735033	0.1	0.898084
5.736700	0.1	0.888137
5.738367	0.1	0.879797
5.740033	0.1	0.874489
5.741700	0.1	0.871723
5.743367	0.1	0.870815
5.745033	0.1	0.870717
5.746700	0.1	0.869548
5.748367	0.1	0.865706
5.750033	0.1	0.859126
5.751700	0.1	0.851168
5.753367	0.1	0.843685
5.755033	0.1	0.837985
5.756700	0.1	0.834167
5.758367	0.1	0.831811
5.760033	0.1	0.831201
5.761700	0.1	0.832789
5.763367	0.1	0.836113
5.765033	0.1	0.839774
5.766700	0.1	0.841743
5.768367	0.1	0.840221
5.770033	0.1	0.834502
5.771700	0.1	0.825278
5.773367	0.1	0.814451
5.775033	0.1	0.804118
5.776700	0.1	0.796048
5.778367	0.1	0.791955
5.780033	0.1	0.792453
5.781700	0.1	0.795270
5.783367	0.1	0.796439
5.785033	0.1	0.794004
5.786700	0.1	0.788905
5.788367	0.1	0.782209
5.790033	0.1	0.773612
5.791700	0.1	0.763326
5.793367	0.1	0.753552
5.795033	0.1	0.746972
5.796700	0.1	0.744369
5.798367	0.1	0.744546
5.800033	0.1	0.745631
5.801700	0.1	0.745594
5.803367	0.1	0.742609
5.805033	0.1	0.736155
5.806700	0.1	0.727600
5.808367	0.1	0.719372
5.810033	0.1	0.713822
5.811700	0.1	0.712285
5.813367	0.1	0.714227
5.815033	0.1	0.717738
5.816700	0.1	0.720904
5.818367	0.1	0.722455
5.820033	0.1	0.721551
5.821700	0.1	0.717333
5.823367	0.1	0.709556
5.825033	0.1	0.699833
5.826700	0.1	0.690771
5.828367	0.1	0.683921
5.830033	0.1	0.679265
5.831700	0.1	0.676289
5.833367	0.1	0.674324
5.835033	0.1	0.671865
5.836700	0.1	0.667032
5.838367	0.1	0.659307
5.840033	0.1	0.650547
5.841700	0.1	0.643772
5.843367	0.1	0.640783
5.845033	0.1	0.641360
5.846700	0.1	0.643977
5.848367	0.1	0.646617
5.850033	0.1	0.647740
5.851700	0.1	0.647213
5.853367	0.1	0.645895
5.855033	0.1	0.644331
5.856700	0.1	0.642650
5.858367	0.1	0.641569
5.860033	0.1	0.641863
5.861700	0.1	0.643176
5.863367	0.1	0.644457
5.865033	0.1	0.645113
5.866700	0.1	0.645341
5.868367	0.1	0.645025
5.870033	0.1	0.642710
5.871700	0.1	0.636782
5.873367	0.1	0.627302
5.875033	0.1	0.615902
5.876700	0.1	0.604922
5.878367	0.1	0.596964
5.880033	0.1	0.593867
5.881700	0.1	0.594915
5.883367	0.1	0.597178
5.885033	0.1	0.598314
5.886700	0.1	0.597741
5.888367	0.1	0.595651
5.890033	0.1	0.592847
5.891700	0.1	0.590873
5.893367	0.1	0.590696
5.895033	0.1	0.591399
5.896700	0.1	0.590892
5.898367	0.1	0.588400
5.900033	0.1	0.585322
5.901700	0.1	0.582910
5.903367	0.1	0.580703
5.905033	0.1	0.577667
5.906700	0.1	0.573765
5.908367	0.1	0.569932
5.910033	0.1	0.566561
5.911700	0.1	0.562593
5.913367	0.1	0.557350
5.915033	0.1	0.552423
5.916700	0.1	0.550267
5.918367	0.1	0.551594
5.920033	0.1	0.555078
5.921700	0.1	0.558258
5.923367	0.1	0.558519
5.925033	0.1	0.554756
5.926700	0.1	0.547576
5.928367	0.1	0.537848
5.930033	0.1	0.526858
5.931700	0.1	0.517364
5.933367	0.1	0.511897
5.935033	0.1	0.510439
5.936700	0.1	0.511361
5.938367	0.1	0.513485
5.940033	0.1	0.516083
5.941700	0.1	0.517829
5.943367	0.1	0.516837
5.945033	0.1	0.512782
5.946700	0.1	0.508209
5.948367	0.1	0.506029
5.950033	0.1	0.506598
5.951700	0.1	0.507906
5.953367	0.1	0.507561
5.955033	0.1	0.504255
5.956700	0.1	0.497960
5.958367	0.1	0.489857
5.960033	0.1	0.482234
5.961700	0.1	0.477061
5.963367	0.1	0.474732
5.965033	0.1	0.474304
5.966700	0.1	0.474229
5.968367	0.1	0.473163
5.970033	0.1	0.470546
5.971700	0.1	0.466574
5.973367	0.1	0.462257
5.975033	0.1	0.458849
5.976700	0.1	0.456232
5.978367	0.1	0.453144
5.980033	0.1	0.449209
5.981700	0.1	0.445652
5.983367	0.1	0.443822
5.985033	0.1	0.443873
5.986700	0.1	0.445275
5.988367	0.1	0.447701
5.990033	0.1	0.450760
5.991700	0.1	0.453573
5.993367	0.1	0.454756
5.995033	0.1	0.452879
5.996700	0.1	0.447240
5.998367	0.1	0.438476
6.000033	0.1	0.428203
6.001700	0.1	0.418313
6.003367	0.1	0.410439
6.005033	0.1	0.404818
6.006700	0.1	0.400059
6.008367	0.1	0.394881
6.010033	0.1	0.388981
6.011700	0.1	0.382317
6.013367	0.1	0.375272
6.015033	0.1	0.369428
6.016700	0.1	0.366452
6.018367	0.1	0.366163
6.020033	0.1	0.366876
6.021700	0.1	0.367258
6.023367	0.1	0.366988
6.025033	0.1	0.366336
6.026700	0.1	0.365591
6.028367	0.1	0.364571
6.030033	0.1	0.363109
6.031700	0.1	0.361372
6.033367	0.1	0.359309
6.035033	0.1	0.356878
6.036700	0.1	0.354568
6.038367	0.1	0.352645
6.040033	0.1	0.350443
6.041700	0.1	0.347155
6.043367	0.1	0.342969
6.045033	0.1	0.338526
6.046700	0.1	0.333912
6.048367	0.1	0.329218
6.050033	0.1	0.325670
6.051700	0.1	0.324757
6.053367	0.1	0.326606
6.055033	0.1	0.329833
6.056700	0.1	0.332235
6.058367	0.1	0.331737
6.060033	0.1	0.328016
6.061700	0.1	0.322815
6.063367	0.1	0.317721
6.065033	0.1	0.312375
6.066700	0.1	0.305651
6.068367	0.1	0.297781
6.070033	0.1	0.290377
6.071700	0.1	0.284812
6.073367	0.1	0.281632
6.075033	0.1	0.280761
6.076700	0.1	0.281450
6.078367	0.1	0.282838
6.080033	0.1	0.284701
6.081700	0.1	0.286507
6.083367	0.1	0.286880
6.085033	0.1	0.285064
6.086700	0.1	0.282107
6.088367	0.1	0.279737
6.090033	0.1	0.278512
6.091700	0.1	0.277925
6.093367	0.1	0.277567
6.095033	0.1	0.277050
6.096700	0.1	0.275522
6.098367	0.1	0.272226
6.100033	0.1	0.267457
6.101700	0.1	0.262894
6.103367	0.1	0.260524
6.105033	0.1	0.260780
6.106700	0.1	0.262372
6.108367	0.1	0.264086
6.110033	0.1	0.265702
6.111700	0.1	0.267159
6.113367	0.1	0.268430
6.115033	0.1	0.269879
6.116700	0.1	0.271401
6.118367	0.1	0.272114
6.120033	0.1	0.271220
6.121700	0.1	0.268091
6.123367	0.1	0.262177
6.125033	0.1	0.253683
6.126700	0.1	0.244095
6.128367	0.1	0.236081
6.130033	0.1	0.231708
6.131700	0.1	0.230647
6.133367	0.1	0.231476
6.135033	0.1	0.233380
6.136700	0.1	0.235359
6.138367	0.1	0.235904
6.140033	0.1	0.234563
6.141700	0.1	0.232127
6.143367	0.1	0.229022
6.145033	0.1	0.225273
6.146700	0.1	0.221650
6.148367	0.1	0.219299
6.150033	0.1	0.218600
6.151700	0.1	0.218991
6.153367	0.1	0.219867
6.155033	0.1	0.221259
6.156700	0.1	0.223001
6.158367	0.1	0.224039
6.160033	0.1	0.223503
6.161700	0.1	0.221985
6.163367	0.1	0.221459
6.165033	0.1	0.223429
6.166700	0.1	0.226931
6.168367	0.1	0.229566
6.170033	0.1	0.229934
6.171700	0.1	0.228127
6.173367	0.1	0.224952
6.175033	0.1	0.221212
6.176700	0.1	0.217110
6.178367	0.1	0.212146
6.180033	0.1	0.206027
6.181700	0.1	0.199573
6.183367	0.1	0.194507
6.185033	0.1	0.192439
6.186700	0.1	0.193450
6.188367	0.1	0.195545
6.190033	0.1	0.196560
6.191700	0.1	0.196067
6.193367	0.1	0.194525
6.195033	0.1	0.192090
6.196700	0.1	0.189245
6.198367	0.1	0.186963
6.200033	0.1	0.185440
6.201700	0.1	0.184309
6.203367	0.1	0.183885
6.205033	0.1	0.184644
6.206700	0.1	0.186032
6.208367	0.1	0.186460
6.210033	0.1	0.184095
6.211700	0.1	0.178101
6.213367	0.1	0.170046
6.215033	0.1	0.163377
6.216700	0.1	0.160560
6.218367	0.1	0.161328
6.220033	0.1	0.163913
6.221700	0.1	0.166381
6.223367	0.1	0.167121
6.225033	0.1	0.165994
6.226700	0.1	0.164392
6.228367	0.1	0.163661
6.230033	0.1	0.164052
6.231700	0.1	0.164905
6.233367	0.1	0.165608
6.235033	0.1	0.166544
6.236700	0.1	0.168630
6.238367	0.1	0.171890
6.240033	0.1	0.175387
6.241700	0.1	0.178348
6.243367	0.1	0.180644
6.245033	0.1	0.182479
6.246700	0.1	0.183983
6.248367	0.1	0.184895
6.250033	0.1	0.184686
6.251700	0.1	0.182949
6.253367	0.1	0.179731
6.255033	0.1	0.175997
6.256700	0.1	0.173305
6.258367	0.1	0.172528
6.260033	0.1	0.172942
6.261700	0.1	0.172779
6.263367	0.1	0.171247
6.265033	0.1	0.169491
6.266700	0.1	0.168621
6.268367	0.1	0.167717
6.270033	0.1	0.164867
6.271700	0.1	0.159377
6.273367	0.1	0.152560
6.275033	0.1	0.146809
6.276700	0.1	0.144294
6.278367	0.1	0.146017
6.280033	0.1	0.151163
6.281700	0.1	0.157403
6.283367	0.1	0.162395
6.285033	0.1	0.165221
6.286700	0.1	0.166548
6.288367	0.1	0.167461
6.290033	0.1	0.167945
6.291700	0.1	0.166981
6.293367	0.1	0.164211
6.295033	0.1	0.160630
6.296700	0.1	0.157608
6.298367	0.1	0.156234
6.300033	0.1	0.157207
6.301700	0.1	0.159973
6.303367	0.1	0.162954
6.305033	0.1	0.165342
6.306700	0.1	0.167144
6.308367	0.1	0.167997
6.310033	0.1	0.167568
6.311700	0.1	0.166232
6.313367	0.1	0.164532
6.315033	0.1	0.163275
6.316700	0.1	0.163643
6.318367	0.1	0.165664
6.320033	0.1	0.167182
6.321700	0.1	0.165687
6.323367	0.1	0.161035
6.325033	0.1	0.156192
6.326700	0.1	0.155065
6.328367	0.1	0.159093
6.330033	0.1	0.165785
6.331700	0.1	0.171112
6.333367	0.1	0.172737
6.335033	0.1	0.171079
6.336700	0.1	0.168113
6.338367	0.1	0.165417
6.340033	0.1	0.163396
6.341700	0.1	0.161799
6.343367	0.1	0.160243
6.345033	0.1	0.158646
6.346700	0.1	0.157547
6.348367	0.1	0.157575
6.350033	0.1	0.158492
6.351700	0.1	0.159615
6.353367	0.1	0.161240
6.355033	0.1	0.164611
6.356700	0.1	0.170297
6.358367	0.1	0.177156
6.360033	0.1	0.182805
6.361700	0.1	0.185180
6.363367	0.1	0.183810
6.365033	0.1	0.179680
6.366700	0.1	0.174348
6.368367	0.1	0.169505
6.370033	0.1	0.166721
6.371700	0.1	0.167042
6.373367	0.1	0.170469
6.375033	0.1	0.175759
6.376700	0.1	0.181003
6.378367	0.1	0.184500
6.380033	0.1	0.185203
6.381700	0.1	0.183173
6.383367	0.1	0.180062
6.385033	0.1	0.178423
6.386700	0.1	0.179578
6.388367	0.1	0.182488
6.390033	0.1	0.185077
6.391700	0.1	0.186362
6.393367	0.1	0.186972
6.395033	0.1	0.187885
6.396700	0.1	0.189338
6.398367	0.1	0.191117
6.400033	0.1	0.193310
6.401700	0.1	0.196160
6.403367	0.1	0.199242
6.405033	0.1	0.201343
6.406700	0.1	0.201762
6.408367	0.1	0.201077
6.410033	0.1	0.200211
6.411700	0.1	0.199713
6.413367	0.1	0.199825
6.415033	0.1	0.200500
6.416700	0.1	0.201836
6.418367	0.1	0.204458
6.420033	0.1	0.209101
6.421700	0.1	0.215890
6.423367	0.1	0.223792
6.425033	0.1	0.230717
6.426700	0.1	0.234703
6.428367	0.1	0.235103
6.430033	0.1	0.232221
6.431700	0.1	0.226679
6.433367	0.1	0.219429
6.435033	0.1	0.211750
6.436700	0.1	0.205273
6.438367	0.1	0.201846
6.440033	0.1	0.202260
6.441700	0.1	0.205268
6.443367	0.1	0.209180
6.445033	0.1	0.213571
6.446700	0.1	0.217967
6.448367	0.1	0.220644
6.450033	0.1	0.220574
6.451700	0.1	0.218572
6.453367	0.1	0.216076
6.455033	0.1	0.214959
6.456700	0.1	0.217357
6.458367	0.1	0.223285
6.460033	0.1	0.229925
6.461700	0.1	0.233985
6.463367	0.1	0.233939
6.465033	0.1	0.230814
6.466700	0.1	0.227205
6.468367	0.1	0.225008
6.470033	0.1	0.224626
6.471700	0.1	0.225916
6.473367	0.1	0.228728
6.475033	0.1	0.232863
6.476700	0.1	0.237999
6.478367	0.1	0.243383
6.480033	0.1	0.247578
6.481700	0.1	0.249064
6.483367	0.1	0.247671
6.485033	0.1	0.244384
6.486700	0.1	0.239974
6.488367	0.1	0.235392
6.490033	0.1	0.232230
6.491700	0.1	0.231499
6.493367	0.1	0.232980
6.495033	0.1	0.235923
6.496700	0.1	0.239452
6.498367	0.1	0.242302
6.500033	0.1	0.243140
6.501700	0.1	0.241511
6.503367	0.1	0.238186
6.505033	0.1	0.234749
6.506700	0.1	0.232100
6.508367	0.1	0.229967
6.510033	0.1	0.228179
6.511700	0.1	0.227308
6.513367	0.1	0.228141
6.515033	0.1	0.231196
6.516700	0.1	0.236253
6.518367	0.1	0.241678
6.520033	0.1	0.245157
6.521700	0.1	0.245920
6.523367	0.1	0.245338
6.525033	0.1	0.245362
6.526700	0.1	0.247383
6.528367	0.1	0.251653
6.530033	0.1	0.257129
6.531700	0.1	0.262191
6.533367	0.1	0.265446
6.535033	0.1	0.266139
6.536700	0.1	0.264342
6.538367	0.1	0.260943
6.540033	0.1	0.257473
6.541700	0.1	0.255471
6.543367	0.1	0.255606
6.545033	0.1	0.257213
6.546700	0.1	0.258530
6.548367	0.1	0.258060
6.550033	0.1	0.255876
6.551700	0.1	0.253287
6.553367	0.1	0.251583
6.555033	0.1	0.251071
6.556700	0.1	0.250950
6.558367	0.1	0.250088
6.560033	0.1	0.248370
6.561700	0.1	0.247285
6.563367	0.1	0.248249
6.565033	0.1	0.250470
6.566700	0.1	0.251858
6.568367	0.1	0.252360
6.570033	0.1	0.254540
6.571700	0.1	0.260118
6.573367	0.1	0.267164
6.575033	0.1	0.271923
6.576700	0.1	0.273022
6.578367	0.1	0.272752
6.580033	0.1	0.274335
6.581700	0.1	0.278829
6.583367	0.1	0.284957
6.585033	0.1	0.290684
6.586700	0.1	0.294307
6.588367	0.1	0.295029
6.590033	0.1	0.293832
6.591700	0.1	0.293367
6.593367	0.1	0.295904
6.595033	0.1	0.301497
6.596700	0.1	0.307737
6.598367	0.1	0.311201
6.600033	0.1	0.310442
6.601700	0.1	0.307229
6.603367	0.1	0.304105
6.605033	0.1	0.301856
6.606700	0.1	0.299858
6.608367	0.1	0.297981
6.610033	0.1	0.297166
6.611700	0.1	0.297888
6.613367	0.1	0.298885
6.615033	0.1	0.298335
6.616700	0.1	0.296291
6.618367	0.1	0.294875
6.620033	0.1	0.296328
6.621700	0.1	0.301115
6.623367	0.1	0.307630
6.625033	0.1	0.314075
6.626700	0.1	0.319988
6.628367	0.1	0.325339
6.630033	0.1	0.329283
6.631700	0.1	0.330699
6.633367	0.1	0.329996
6.635033	0.1	0.329167
6.636700	0.1	0.329255
6.638367	0.1	0.329330
6.640033	0.1	0.328720
6.641700	0.1	0.328664
6.643367	0.1	0.330773
6.645033	0.1	0.334419
6.646700	0.1	0.336953
6.648367	0.1	0.336948
6.650033	0.1	0.336082
6.651700	0.1	0.336799
6.653367	0.1	0.339169
6.655033	0.1	0.341181
6.656700	0.1	0.341232
6.658367	0.1	0.339253
6.660033	0.1	0.335798
6.661700	0.1	0.331542
6.663367	0.1	0.327677
6.665033	0.1	0.326014
6.666700	0.1	0.328505
6.668367	0.1	0.335658
6.670033	0.1	0.345558
6.671700	0.1	0.355439
6.673367	0.1	0.363537
6.675033	0.1	0.369004
6.676700	0.1	0.370881
6.678367	0.1	0.368715
6.680033	0.1	0.363947
6.681700	0.1	0.359155
6.683367	0.1	0.356040
6.685033	0.1	0.354853
6.686700	0.1	0.355137
6.688367	0.1	0.356231
6.690033	0.1	0.357418
6.691700	0.1	0.358419
6.693367	0.1	0.359742
6.695033	0.1	0.362117
6.696700	0.1	0.365223
6.698367	0.1	0.367197
6.700033	0.1	0.366503
6.701700	0.1	0.363397
6.703367	0.1	0.359099
6.705033	0.1	0.354657
6.706700	0.1	0.350890
6.708367	0.1	0.348729
6.710033	0.1	0.348827
6.711700	0.1	0.350657
6.713367	0.1	0.352478
6.715033	0.1	0.352887
6.716700	0.1	0.352226
6.718367	0.1	0.351663
6.720033	0.1	0.351863
6.721700	0.1	0.353144
6.723367	0.1	0.355886
6.725033	0.1	0.359830
6.726700	0.1	0.363542
6.728367	0.1	0.365437
6.730033	0.1	0.364501
6.731700	0.1	0.360087
6.733367	0.1	0.352785
6.735033	0.1	0.345055
6.736700	0.1	0.339583
6.738367	0.1	0.337455
6.740033	0.1	0.338275
6.741700	0.1	0.341339
6.743367	0.1	0.345912
6.745033	0.1	0.350862
6.746700	0.1	0.355029
6.748367	0.1	0.357516
6.750033	0.1	0.357288
6.751700	0.1	0.353828
6.753367	0.1	0.348366
6.755033	0.1	0.343248
6.756700	0.1	0.340356
6.758367	0.1	0.340161
6.760033	0.1	0.342065
6.761700	0.1	0.345185
6.763367	0.1	0.347984
6.765033	0.1	0.348338
6.766700	0.1	0.345581
6.768367	0.1	0.341428
6.770033	0.1	0.338047
6.771700	0.1	0.336361
6.773367	0.1	0.336189
6.775033	0.1	0.336980
6.776700	0.1	0.338275
6.778367	0.1	0.339397
6.780033	0.1	0.339122
6.781700	0.1	0.336887
6.783367	0.1	0.334261
6.785033	0.1	0.333404
6.786700	0.1	0.334298
6.788367	0.1	0.335374
6.790033	0.1	0.335565
6.791700	0.1	0.334620
6.793367	0.1	0.332897
6.795033	0.1	0.330862
6.796700	0.1	0.328557
6.798367	0.1	0.326368
6.800033	0.1	0.325711
6.801700	0.1	0.327863
6.803367	0.1	0.332361
6.805033	0.1	0.337120
6.806700	0.1	0.340436
6.808367	0.1	0.341614
6.810033	0.1	0.339728
6.811700	0.1	0.334135
6.813367	0.1	0.326415
6.815033	0.1	0.319732
6.816700	0.1	0.316533
6.818367	0.1	0.317642
6.820033	0.1	0.322228
6.821700	0.1	0.327998
6.823367	0.1	0.332212
6.825033	0.1	0.332943
6.826700	0.1	0.329544
6.828367	0.1	0.322913
6.830033	0.1	0.315495
6.831700	0.1	0.310191
6.833367	0.1	0.308724
6.835033	0.1	0.310810
6.836700	0.1	0.314759
6.838367	0.1	0.319122
6.840033	0.1	0.323537
6.841700	0.1	0.327863
6.843367	0.1	0.331495
6.845033	0.1	0.333888
6.846700	0.1	0.334275
6.848367	0.1	0.331616
6.850033	0.1	0.326238
6.851700	0.1	0.320352
6.853367	0.1	0.316310
6.855033	0.1	0.315295
6.856700	0.1	0.317260
6.858367	0.1	0.321376
6.860033	0.1	0.326266
6.861700	0.1	0.330238
6.863367	0.1	0.332193
6.865033	0.1	0.331989
6.866700	0.1	0.329856
6.868367	0.1	0.326224
6.870033	0.1	0.321907
6.871700	0.1	0.317721
6.873367	0.1	0.314191
6.875033	0.1	0.311765
6.876700	0.1	0.310866
6.878367	0.1	0.311458
6.880033	0.1	0.312668
6.881700	0.1	0.313204
6.883367	0.1	0.312249
6.885033	0.1	0.309972
6.886700	0.1	0.307332
6.888367	0.1	0.305385
6.890033	0.1	0.304505
6.891700	0.1	0.304347
6.893367	0.1	0.304175
6.895033	0.1	0.303574
6.896700	0.1	0.302889
6.898367	0.1	0.302829
6.900033	0.1	0.303872
6.901700	0.1	0.305995
6.903367	0.1	0.308766
6.905033	0.1	0.311686
6.906700	0.1	0.314284
6.908367	0.1	0.316128
6.910033	0.1	0.316696
6.911700	0.1	0.315541
6.913367	0.1	0.312645
6.915033	0.1	0.308394
6.916700	0.1	0.303751
6.918367	0.1	0.299839
6.920033	0.1	0.296878
6.921700	0.1	0.294414
6.923367	0.1	0.292379
6.925033	0.1	0.291294
6.926700	0.1	0.291355
6.928367	0.1	0.291765
6.930033	0.1	0.291811
6.931700	0.1	0.292021
6.933367	0.1	0.293045
6.935033	0.1	0.294168
6.936700	0.1	0.293883
6.938367	0.1	0.291648
6.940033	0.1	0.288854
6.941700	0.1	0.287974
6.943367	0.1	0.290773
6.945033	0.1	0.297204
6.946700	0.1	0.305087
6.948367	0.1	0.311024
6.950033	0.1	0.312715
6.951700	0.1	0.310661
6.953367	0.1	0.307080
6.955033	0.1	0.303420
6.956700	0.1	0.300258
6.958367	0.1	0.298750
6.960033	0.1	0.300049
6.961700	0.1	0.303835
6.963367	0.1	0.308580
6.965033	0.1	0.312529
6.966700	0.1	0.314126
6.968367	0.1	0.312831
6.970033	0.1	0.309483
6.971700	0.1	0.305334
6.973367	0.1	0.301045
6.975033	0.1	0.296263
6.976700	0.1	0.290284
6.978367	0.1	0.283602
6.980033	0.1	0.278042
6.981700	0.1	0.275020
6.983367	0.1	0.274624
6.985033	0.1	0.276128
6.986700	0.1	0.278736
6.988367	0.1	0.282293
6.990033	0.1	0.287141
6.991700	0.1	0.292817
6.993367	0.1	0.297572
6.995033	0.1	0.299979
6.996700	0.1	0.300300
6.998367	0.1	0.299588
7.000033	0.1	0.298168
7.001700	0.1	0.296417
7.003367	0.1	0.296277
7.005033	0.1	0.299583
7.006700	0.1	0.305423
7.008367	0.1	0.310605
7.010033	0.1	0.312096
7.011700	0.1	0.309050
7.013367	0.1	0.303327
7.015033	0.1	0.297632
7.016700	0.1	0.292975
7.018367	0.1	0.288622
7.020033	0.1	0.283909
7.021700	0.1	0.278982
7.023367	0.1	0.274754
7.025033	0.1	0.273068
7.026700	0.1	0.275774
7.028367	0.1	0.282791
7.030033	0.1	0.291425
7.031700	0.1	0.298317
7.033367	0.1	0.301930
7.035033	0.1	0.302671
7.036700	0.1	0.300920
7.038367	0.1	0.296365
7.040033	0.1	0.289814
7.041700	0.1	0.283783
7.043367	0.1	0.280440
7.045033	0.1	0.280114
7.046700	0.1	0.282144
7.048367	0.1	0.285693
7.050033	0.1	0.289446
7.051700	0.1	0.292244
7.053367	0.1	0.294228
7.055033	0.1	0.296081
7.056700	0.1	0.297772
7.058367	0.1	0.298675
7.060033	0.1	0.298456
7.061700	0.1	0.297735
7.063367	0.1	0.297800
7.065033	0.1	0.299667
7.066700	0.1	0.303229
7.068367	0.1	0.306955
7.070033	0.1	0.308645
7.071700	0.1	0.306945
7.073367	0.1	0.302661
7.075033	0.1	0.298340
7.076700	0.1	0.296109
7.078367	0.1	0.296100
7.080033	0.1	0.297301
7.081700	0.1	0.298899
7.083367	0.1	0.300370
7.085033	0.1	0.301120
7.086700	0.1	0.300682
7.088367	0.1	0.299299
7.090033	0.1	0.297371
7.091700	0.1	0.294200
7.093367	0.1	0.288747
7.095033	0.1	0.281604
7.096700	0.1	0.274894
7.098367	0.1	0.270656
7.100033	0.1	0.269855
7.101700	0.1	0.272663
7.103367	0.1	0.278801
7.105033	0.1	0.287173
7.106700	0.1	0.295588
7.108367	0.1	0.301651
7.110033	0.1	0.304230
7.111700	0.1	0.303988
7.113367	0.1	0.302424
7.115033	0.1	0.300398
7.116700	0.1	0.297897
7.118367	0.1	0.295267
7.120033	0.1	0.293790
7.121700	0.1	0.294116
7.123367	0.1	0.294703
7.125033	0.1	0.293250
7.126700	0.1	0.289250
7.128367	0.1	0.284314
7.130033	0.1	0.280752
7.131700	0.1	0.279634
7.133367	0.1	0.279886
7.135033	0.1	0.280072
7.136700	0.1	0.280719
7.138367	0.1	0.283546
7.140033	0.1	0.288533
7.141700	0.1	0.293250
7.143367	0.1	0.295290
7.145033	0.1	0.294549
7.146700	0.1	0.293106
7.148367	0.1	0.293194
7.150033	0.1	0.294810
7.151700	0.1	0.295937
7.153367	0.1	0.295495
7.155033	0.1	0.294736
7.156700	0.1	0.295332
7.158367	0.1	0.296915
7.160033	0.1	0.297022
7.161700	0.1	0.293851
7.163367	0.1	0.288608
7.165033	0.1	0.284603
7.166700	0.1	0.284477
7.168367	0.1	0.288831
7.170033	0.1	0.296356
7.171700	0.1	0.304189
7.173367	0.1	0.309274
7.175033	0.1	0.310815
7.176700	0.1	0.311160
7.178367	0.1	0.313274
7.180033	0.1	0.317828
7.181700	0.1	0.323397
7.183367	0.1	0.328068
7.185033	0.1	0.330266
7.186700	0.1	0.329525
7.188367	0.1	0.327183
7.190033	0.1	0.325651
7.191700	0.1	0.327001
7.193367	0.1	0.332179
7.195033	0.1	0.340156
7.196700	0.1	0.347826
7.198367	0.1	0.352222
7.200033	0.1	0.352683
7.201700	0.1	0.350913
7.203367	0.1	0.349646
7.205033	0.1	0.350541
7.206700	0.1	0.352995
7.208367	0.1	0.355132
7.210033	0.1	0.355695
7.211700	0.1	0.355160
7.213367	0.1	0.355421
7.215033	0.1	0.357907
7.216700	0.1	0.362080
7.218367	0.1	0.366229
7.220033	0.1	0.368860
7.221700	0.1	0.369032
7.223367	0.1	0.366941
7.225033	0.1	0.364566
7.226700	0.1	0.364459
7.228367	0.1	0.367803
7.230033	0.1	0.373530
7.231700	0.1	0.379146
7.233367	0.1	0.382690
7.235033	0.1	0.383751
7.236700	0.1	0.382848
7.238367	0.1	0.380822
7.240033	0.1	0.379230
7.241700	0.1	0.380096
7.243367	0.1	0.384352
7.245033	0.1	0.390699
7.246700	0.1	0.396711
7.248367	0.1	0.400655
7.250033	0.1	0.401982
7.251700	0.1	0.401149
7.253367	0.1	0.399300
7.255033	0.1	0.397405
7.256700	0.1	0.396129
7.258367	0.1	0.396268
7.260033	0.1	0.398168
7.261700	0.1	0.400706
7.263367	0.1	0.401759
7.265033	0.1	0.399984
7.266700	0.1	0.395994
7.268367	0.1	0.391528
7.270033	0.1	0.387812
7.271700	0.1	0.385246
7.273367	0.1	0.384301
7.275033	0.1	0.385530
7.276700	0.1	0.388678
7.278367	0.1	0.392413
7.280033	0.1	0.395295
7.281700	0.1	0.396650
7.283367	0.1	0.396296
7.285033	0.1	0.394140
7.286700	0.1	0.390238
7.288367	0.1	0.385363
7.290033	0.1	0.380622
7.291700	0.1	0.376203
7.293367	0.1	0.371840
7.295033	0.1	0.368450
7.296700	0.1	0.368045
7.298367	0.1	0.371458
7.300033	0.1	0.376487
7.301700	0.1	0.379435
7.303367	0.1	0.378657
7.305033	0.1	0.375230
7.306700	0.1	0.370615
7.308367	0.1	0.365525
7.310033	0.1	0.360673
7.311700	0.1	0.357330
7.313367	0.1	0.356780
7.315033	0.1	0.359025
7.316700	0.1	0.362070
7.318367	0.1	0.363183
7.320033	0.1	0.360901
7.321700	0.1	0.355812
7.323367	0.1	0.350322
7.325033	0.1	0.347067
7.326700	0.1	0.346531
7.328367	0.1	0.347286
7.330033	0.1	0.348394
7.331700	0.1	0.349791
7.333367	0.1	0.351504
7.335033	0.1	0.353791
7.336700	0.1	0.356827
7.338367	0.1	0.359248
7.340033	0.1	0.358755
7.341700	0.1	0.354801
7.343367	0.1	0.349167
7.345033	0.1	0.343975
7.346700	0.1	0.340161
7.348367	0.1	0.337879
7.350033	0.1	0.337297
7.351700	0.1	0.338075
7.353367	0.1	0.339113
7.355033	0.1	0.339532
7.356700	0.1	0.339136
7.358367	0.1	0.338326
7.360033	0.1	0.337809
7.361700	0.1	0.337563
7.363367	0.1	0.336850
7.365033	0.1	0.335397
7.366700	0.1	0.333665
7.368367	0.1	0.332762
7.370033	0.1	0.333902
7.371700	0.1	0.336920
7.373367	0.1	0.339905
7.375033	0.1	0.341013
7.376700	0.1	0.340189
7.378367	0.1	0.338787
7.380033	0.1	0.337884
7.381700	0.1	0.337316
7.383367	0.1	0.335937
7.385033	0.1	0.333115
7.386700	0.1	0.329972
7.388367	0.1	0.328557
7.390033	0.1	0.329595
7.391700	0.1	0.331593
7.393367	0.1	0.332147
7.395033	0.1	0.329749
7.396700	0.1	0.324361
7.398367	0.1	0.317381
7.400033	0.1	0.311034
7.401700	0.1	0.307113
7.403367	0.1	0.306671
7.405033	0.1	0.309870
7.406700	0.1	0.315048
7.408367	0.1	0.319295
7.410033	0.1	0.320706
7.411700	0.1	0.319323
7.413367	0.1	0.316300
7.415033	0.1	0.312515
7.416700	0.1	0.308193
7.418367	0.1	0.304566
7.420033	0.1	0.304407
7.421700	0.1	0.309348
7.423367	0.1	0.317795
7.425033	0.1	0.326163
7.426700	0.1	0.331313
7.428367	0.1	0.331625
7.430033	0.1	0.327253
7.431700	0.1	0.320808
7.433367	0.1	0.316170
7.435033	0.1	0.315150
7.436700	0.1	0.316491
7.438367	0.1	0.318475
7.440033	0.1	0.320901
7.441700	0.1	0.323956
7.443367	0.1	0.326484
7.445033	0.1	0.326680
7.446700	0.1	0.324198
7.448367	0.1	0.320892
7.450033	0.1	0.319742
7.451700	0.1	0.322545
7.453367	0.1	0.328161
7.455033	0.1	0.333432
7.456700	0.1	0.335667
7.458367	0.1	0.334159
7.460033	0.1	0.330233
7.461700	0.1	0.326112
7.463367	0.1	0.323397
7.465033	0.1	0.322089
7.466700	0.1	0.321297
7.468367	0.1	0.321260
7.470033	0.1	0.323667
7.471700	0.1	0.329339
7.473367	0.1	0.336431
7.475033	0.1	0.341921
7.476700	0.1	0.344384
7.478367	0.1	0.344142
7.480033	0.1	0.341688
7.481700	0.1	0.337302
7.483367	0.1	0.331094
7.485033	0.1	0.323658
7.486700	0.1	0.317092
7.488367	0.1	0.313791
7.490033	0.1	0.313628
7.491700	0.1	0.314089
7.493367	0.1	0.313162
7.495033	0.1	0.311411
7.496700	0.1	0.311094
7.498367	0.1	0.313353
7.500033	0.1	0.316892
7.501700	0.1	0.319239
7.503367	0.1	0.318615
7.505033	0.1	0.315527
7.506700	0.1	0.312803
7.508367	0.1	0.312962
7.510033	0.1	0.315923
7.511700	0.1	0.319527
7.513367	0.1	0.321805
7.515033	0.1	0.322741
7.516700	0.1	0.323844
7.518367	0.1	0.326154
7.520033	0.1	0.328911
7.521700	0.1	0.329907
7.523367	0.1	0.327900
7.525033	0.1	0.324668
7.526700	0.1	0.323309
7.528367	0.1	0.324897
7.530033	0.1	0.327625
7.531700	0.1	0.328701
7.533367	0.1	0.326834
7.535033	0.1	0.322764
7.536700	0.1	0.318061
7.538367	0.1	0.313991
7.540033	0.1	0.311197
7.541700	0.1	0.310009
7.543367	0.1	0.310880
7.545033	0.1	0.313753
7.546700	0.1	0.317558
7.548367	0.1	0.320985
7.550033	0.1	0.323527
7.551700	0.1	0.325921
7.553367	0.1	0.329339
7.555033	0.1	0.333283
7.556700	0.1	0.335202
7.558367	0.1	0.333320
7.560033	0.1	0.328771
7.561700	0.1	0.323709
7.563367	0.1	0.318848
7.565033	0.1	0.313940
7.566700	0.1	0.309218
7.568367	0.1	0.305860
7.570033	0.1	0.305679
7.571700	0.1	0.309395
7.573367	0.1	0.315160
7.575033	0.1	0.319839
7.576700	0.1	0.321292
7.578367	0.1	0.319309
7.580033	0.1	0.315234
7.581700	0.1	0.311057
7.583367	0.1	0.308659
7.585033	0.1	0.309469
7.586700	0.1	0.313781
7.588367	0.1	0.320235
7.590033	0.1	0.326345
7.591700	0.1	0.329795
7.593367	0.1	0.329614
7.595033	0.1	0.326443
7.596700	0.1	0.321851
7.598367	0.1	0.317325
7.600033	0.1	0.314065
7.601700	0.1	0.313264
7.603367	0.1	0.315411
7.605033	0.1	0.319732
7.606700	0.1	0.324720
7.608367	0.1	0.328817
7.610033	0.1	0.330978
7.611700	0.1	0.330992
7.613367	0.1	0.329190
7.615033	0.1	0.326415
7.616700	0.1	0.324049
7.618367	0.1	0.323257
7.620033	0.1	0.324324
7.621700	0.1	0.326564
7.623367	0.1	0.328729
7.625033	0.1	0.329996
7.626700	0.1	0.330680
7.628367	0.1	0.331686
7.630033	0.1	0.333562
7.631700	0.1	0.336138
7.633367	0.1	0.338969
7.635033	0.1	0.341912
7.636700	0.1	0.344738
7.638367	0.1	0.347113
7.640033	0.1	0.349553
7.641700	0.1	0.353125
7.643367	0.1	0.358187
7.645033	0.1	0.363924
7.646700	0.1	0.368529
7.648367	0.1	0.370746
7.650033	0.1	0.371332
7.651700	0.1	0.371612
7.653367	0.1	0.371449
7.655033	0.1	0.370038
7.656700	0.1	0.367556
7.658367	0.1	0.365064
7.660033	0.1	0.363295
7.661700	0.1	0.362271
7.663367	0.1	0.362415
7.665033	0.1	0.364999
7.666700	0.1	0.370378
7.668367	0.1	0.376948
7.670033	0.1	0.382890
7.671700	0.1	0.387891
7.673367	0.1	0.393111
7.675033	0.1	0.399807
7.676700	0.1	0.407677
7.678367	0.1	0.414453
7.680033	0.1	0.417740
7.681700	0.1	0.417433
7.683367	0.1	0.415863
7.685033	0.1	0.415617
7.686700	0.1	0.417647
7.688367	0.1	0.421540
7.690033	0.1	0.426280
7.691700	0.1	0.430313
7.693367	0.1	0.432841
7.695033	0.1	0.435058
7.696700	0.1	0.438900
7.698367	0.1	0.444409
7.700033	0.1	0.449079
7.701700	0.1	0.450690
7.703367	0.1	0.449955
7.705033	0.1	0.449396
7.706700	0.1	0.450648
7.708367	0.1	0.453233
7.710033	0.1	0.456204
7.711700	0.1	0.459901
7.713367	0.1	0.464362
7.715033	0.1	0.468064
7.716700	0.1	0.470164
7.718367	0.1	0.471803
7.720033	0.1	0.474118
7.721700	0.1	0.476679
7.723367	0.1	0.478374
7.725033	0.1	0.479179
7.726700	0.1	0.480702
7.728367	0.1	0.484684
7.730033	0.1	0.491212
7.731700	0.1	0.498621
7.733367	0.1	0.504903
7.735033	0.1	0.508996
7.736700	0.1	0.511198
7.738367	0.1	0.512656
7.740033	0.1	0.514393
7.741700	0.1	0.516619
7.743367	0.1	0.518360
7.745033	0.1	0.518183
7.746700	0.1	0.515608
7.748367	0.1	0.511366
7.750033	0.1	0.506765
7.751700	0.1	0.503501
7.753367	0.1	0.502793
7.755033	0.1	0.504004
7.756700	0.1	0.504870
7.758367	0.1	0.503529
7.760033	0.1	0.500325
7.761700	0.1	0.496996
7.763367	0.1	0.493946
7.765033	0.1	0.489899
7.766700	0.1	0.484553
7.768367	0.1	0.479543
7.770033	0.1	0.476367
7.771700	0.1	0.475002
7.773367	0.1	0.474784
7.775033	0.1	0.475398
7.776700	0.1	0.476521
7.778367	0.1	0.477042
7.780033	0.1	0.475505
7.781700	0.1	0.471808
7.783367	0.1	0.467538
7.785033	0.1	0.464167
7.786700	0.1	0.461768
7.788367	0.1	0.459435
7.790033	0.1	0.456460
7.791700	0.1	0.452963
7.793367	0.1	0.449163
7.795033	0.1	0.445014
7.796700	0.1	0.440972
7.798367	0.1	0.438127
7.800033	0.1	0.437293
7.801700	0.1	0.438029
7.803367	0.1	0.438704
7.805033	0.1	0.437694
7.806700	0.1	0.434541
7.808367	0.1	0.429847
7.810033	0.1	0.424846
7.811700	0.1	0.421223
7.813367	0.1	0.420101
7.815033	0.1	0.421256
7.816700	0.1	0.423817
7.818367	0.1	0.427035
7.820033	0.1	0.430001
7.821700	0.1	0.431635
7.823367	0.1	0.431044
7.825033	0.1	0.427603
7.826700	0.1	0.421447
7.828367	0.1	0.414075
7.830033	0.1	0.407784
7.831700	0.1	0.404511
7.833367	0.1	0.404590
7.835033	0.1	0.405987
7.836700	0.1	0.405884
7.838367	0.1	0.403253
7.840033	0.1	0.399384
7.841700	0.1	0.396082
7.843367	0.1	0.393963
7.845033	0.1	0.393190
7.846700	0.1	0.394750
7.848367	0.1	0.398937
7.850033	0.1	0.403924
7.851700	0.1	0.407179
7.853367	0.1	0.407561
7.855033	0.1	0.405991
7.856700	0.1	0.404469
7.858367	0.1	0.404506
7.860033	0.1	0.406457
7.861700	0.1	0.409549
7.863367	0.1	0.412702
7.865033	0.1	0.415198
7.866700	0.1	0.416241
7.868367	0.1	0.415025
7.870033	0.1	0.411961
7.871700	0.1	0.408860
7.873367	0.1	0.407291
7.875033	0.1	0.407435
7.876700	0.1	0.408939
7.878367	0.1	0.411374
7.880033	0.1	0.413717
7.881700	0.1	0.414541
7.883367	0.1	0.413023
7.885033	0.1	0.409726
7.886700	0.1	0.406187
7.888367	0.1	0.403374
7.890033	0.1	0.400995
7.891700	0.1	0.398289
7.893367	0.1	0.395286
7.895033	0.1	0.393246
7.896700	0.1	0.393600
7.898367	0.1	0.396334
7.900033	0.1	0.399798
7.901700	0.1	0.402378
7.903367	0.1	0.404348
7.905033	0.1	0.406932
7.906700	0.1	0.409856
7.908367	0.1	0.411966
7.910033	0.1	0.413493
7.911700	0.1	0.415882
7.913367	0.1	0.419598
7.915033	0.1	0.423179
7.916700	0.1	0.425372
7.918367	0.1	0.426862
7.920033	0.1	0.428134
7.921700	0.1	0.428152
7.923367	0.1	0.426639
7.925033	0.1	0.425372
7.926700	0.1	0.425954
7.928367	0.1	0.427528
7.930033	0.1	0.428143
7.931700	0.1	0.427552
7.933367	0.1	0.427193
7.935033	0.1	0.428432
7.936700	0.1	0.431901
7.938367	0.1	0.437354
7.940033	0.1	0.443291
7.941700	0.1	0.447631
7.943367	0.1	0.449046
7.945033	0.1	0.447668
7.946700	0.1	0.444893
7.948367	0.1	0.442406
7.950033	0.1	0.441158
7.951700	0.1	0.441051
7.953367	0.1	0.441149
7.955033	0.1	0.440087
7.956700	0.1	0.437251
7.958367	0.1	0.433791
7.960033	0.1	0.431752
7.961700	0.1	0.432353
7.963367	0.1	0.435347
7.965033	0.1	0.439277
7.966700	0.1	0.442159
7.968367	0.1	0.442890
7.970033	0.1	0.442220
7.971700	0.1	0.441968
7.973367	0.1	0.443114
7.975033	0.1	0.444953
7.976700	0.1	0.446639
7.978367	0.1	0.448623
7.980033	0.1	0.451561
7.981700	0.1	0.454695
7.983367	0.1	0.456381
7.985033	0.1	0.455515
7.986700	0.1	0.452180
7.988367	0.1	0.447347
7.990033	0.1	0.442062
7.991700	0.1	0.437261
7.993367	0.1	0.433982
7.995033	0.1	0.432907
7.996700	0.1	0.434220
7.998367	0.1	0.437768
8.000033	0.1	0.442620
8.001700	0.1	0.446979
8.003367	0.1	0.449154
8.005033	0.1	0.448506
8.006700	0.1	0.446062
8.008367	0.1	0.444395
8.010033	0.1	0.445843
8.011700	0.1	0.450145
8.013367	0.1	0.454304
8.015033	0.1	0.455184
8.016700	0.1	0.452283
8.018367	0.1	0.447580
8.020033	0.1	0.442830
8.021700	0.1	0.438569
8.023367	0.1	0.435226
8.025033	0.1	0.433414
8.026700	0.1	0.433642
8.028367	0.1	0.436208
8.030033	0.1	0.441419
8.031700	0.1	0.449480
8.033367	0.1	0.459012
8.035033	0.1	0.466881
8.036700	0.1	0.470881
8.038367	0.1	0.470830
8.040033	0.1	0.467524
8.041700	0.1	0.462411
8.043367	0.1	0.457386
8.045033	0.1	0.453875
8.046700	0.1	0.452334
8.048367	0.1	0.452236
8.050033	0.1	0.452641
8.051700	0.1	0.453065
8.053367	0.1	0.453293
8.055033	0.1	0.452809
8.056700	0.1	0.450811
8.058367	0.1	0.446760
8.060033	0.1	0.441098
8.061700	0.1	0.435803
8.063367	0.1	0.433265
8.065033	0.1	0.433750
8.066700	0.1	0.435007
8.068367	0.1	0.435128
8.070033	0.1	0.434434
8.071700	0.1	0.434155
8.073367	0.1	0.434769
8.075033	0.1	0.436031
8.076700	0.1	0.437512
8.078367	0.1	0.439300
8.080033	0.1	0.442294
8.081700	0.1	0.446686
8.083367	0.1	0.450844
8.085033	0.1	0.452530
8.086700	0.1	0.451016
8.088367	0.1	0.448353
8.090033	0.1	0.447477
8.091700	0.1	0.448320
8.093367	0.1	0.447957
8.095033	0.1	0.444748
8.096700	0.1	0.439873
8.098367	0.1	0.435249
8.100033	0.1	0.431817
8.101700	0.1	0.429559
8.103367	0.1	0.428329
8.105033	0.1	0.428348
8.106700	0.1	0.429624
8.108367	0.1	0.431598
8.110033	0.1	0.433838
8.111700	0.1	0.436334
8.113367	0.1	0.438886
8.115033	0.1	0.441098
8.116700	0.1	0.442751
8.118367	0.1	0.443440
8.120033	0.1	0.442341
8.121700	0.1	0.439202
8.123367	0.1	0.435240
8.125033	0.1	0.432017
8.126700	0.1	0.429437
8.128367	0.1	0.426322
8.130033	0.1	0.422881
8.131700	0.1	0.420390
8.133367	0.1	0.419174
8.135033	0.1	0.418709
8.136700	0.1	0.418676
8.138367	0.1	0.418792
8.140033	0.1	0.418443
8.141700	0.1	0.417335
8.143367	0.1	0.416343
8.145033	0.1	0.416823
8.146700	0.1	0.418867
8.148367	0.1	0.420762
8.150033	0.1	0.420078
8.151700	0.1	0.415505
8.153367	0.1	0.407705
8.155033	0.1	0.398722
8.156700	0.1	0.391174
8.158367	0.1	0.387062
8.160033	0.1	0.386569
8.161700	0.1	0.388399
8.163367	0.1	0.390862
8.165033	0.1	0.392292
8.166700	0.1	0.391719
8.168367	0.1	0.389530
8.170033	0.1	0.387407
8.171700	0.1	0.387016
8.173367	0.1	0.388394
8.175033	0.1	0.390299
8.176700	0.1	0.391440
8.178367	0.1	0.390862
8.180033	0.1	0.388450
8.181700	0.1	0.385507
8.183367	0.1	0.384054
8.185033	0.1	0.384646
8.186700	0.1	0.385251
8.188367	0.1	0.383570
8.190033	0.1	0.379812
8.191700	0.1	0.375835
8.193367	0.1	0.372445
8.195033	0.1	0.368734
8.196700	0.1	0.364087
8.198367	0.1	0.359486
8.200033	0.1	0.356282
8.201700	0.1	0.355211
8.203367	0.1	0.356352
8.205033	0.1	0.358904
8.206700	0.1	0.361647
8.208367	0.1	0.364147
8.210033	0.1	0.366620
8.211700	0.1	0.368785
8.213367	0.1	0.369987
8.215033	0.1	0.369940
8.216700	0.1	0.368548
8.218367	0.1	0.365926
8.220033	0.1	0.362676
8.221700	0.1	0.359421
8.223367	0.1	0.356785
8.225033	0.1	0.355560
8.226700	0.1	0.355891
8.228367	0.1	0.356724
8.230033	0.1	0.356603
8.231700	0.1	0.354969
8.233367	0.1	0.352431
8.235033	0.1	0.350224
8.236700	0.1	0.349348
8.238367	0.1	0.350014
8.240033	0.1	0.352142
8.241700	0.1	0.356333
8.243367	0.1	0.363505
8.245033	0.1	0.372850
8.246700	0.1	0.381316
8.248367	0.1	0.386280
8.250033	0.1	0.387803
8.251700	0.1	0.387533
8.253367	0.1	0.386671
8.255033	0.1	0.385731
8.256700	0.1	0.385372
8.258367	0.1	0.386462
8.260033	0.1	0.388757
8.261700	0.1	0.390182
8.263367	0.1	0.388408
8.265033	0.1	0.383505
8.266700	0.1	0.378452
8.268367	0.1	0.376166
8.270033	0.1	0.376711
8.271700	0.1	0.378443
8.273367	0.1	0.380422
8.275033	0.1	0.382736
8.276700	0.1	0.385521
8.278367	0.1	0.388920
8.280033	0.1	0.393461
8.281700	0.1	0.399183
8.283367	0.1	0.404790
8.285033	0.1	0.408487
8.286700	0.1	0.409628
8.288367	0.1	0.409149
8.290033	0.1	0.408073
8.291700	0.1	0.406401
8.293367	0.1	0.403780
8.295033	0.1	0.400501
8.296700	0.1	0.397242
8.298367	0.1	0.394457
8.300033	0.1	0.392175
8.301700	0.1	0.389856
8.303367	0.1	0.387123
8.305033	0.1	0.384869
8.306700	0.1	0.384417
8.308367	0.1	0.385833
8.310033	0.1	0.387770
8.311700	0.1	0.388278
8.313367	0.1	0.386168
8.315033	0.1	0.382378
8.316700	0.1	0.378969
8.318367	0.1	0.376855
8.320033	0.1	0.375737
8.321700	0.1	0.375635
8.323367	0.1	0.377246
8.325033	0.1	0.380804
8.326700	0.1	0.384869
8.328367	0.1	0.387123
8.330033	0.1	0.386443
8.331700	0.1	0.383570
8.333367	0.1	0.380366
8.335033	0.1	0.378569
8.336700	0.1	0.378070
8.338367	0.1	0.377032
8.340033	0.1	0.374680
8.341700	0.1	0.372520
8.343367	0.1	0.372026
8.345033	0.1	0.372906
8.346700	0.1	0.374489
8.348367	0.1	0.376687
8.350033	0.1	0.378503
8.351700	0.1	0.377852
8.353367	0.1	0.373884
8.355033	0.1	0.367784
8.356700	0.1	0.361162
8.358367	0.1	0.355057
8.360033	0.1	0.350121
8.361700	0.1	0.346871
8.363367	0.1	0.345251
8.365033	0.1	0.344310
8.366700	0.1	0.343313
8.368367	0.1	0.342815
8.370033	0.1	0.343663
8.371700	0.1	0.345786
8.373367	0.1	0.348226
8.375033	0.1	0.349698
8.376700	0.1	0.349227
8.378367	0.1	0.346340
8.380033	0.1	0.341199
8.381700	0.1	0.335062
8.383367	0.1	0.330033
8.385033	0.1	0.328082
8.386700	0.1	0.329441
8.388367	0.1	0.332030
8.390033	0.1	0.333381
8.391700	0.1	0.332585
8.393367	0.1	0.329805
8.395033	0.1	0.325213
8.396700	0.1	0.319472
8.398367	0.1	0.314345
8.400033	0.1	0.311867
8.401700	0.1	0.312873
8.403367	0.1	0.316286
8.405033	0.1	0.319839
8.406700	0.1	0.321856
8.408367	0.1	0.322284
8.410033	0.1	0.321814
8.411700	0.1	0.320883
8.413367	0.1	0.319947
8.415033	0.1	0.319420
8.416700	0.1	0.318941
8.418367	0.1	0.317572
8.420033	0.1	0.314866
8.421700	0.1	0.311215
8.423367	0.1	0.307723
8.425033	0.1	0.305832
8.426700	0.1	0.306093
8.428367	0.1	0.307318
8.430033	0.1	0.307937
8.431700	0.1	0.307644
8.433367	0.1	0.306736
8.435033	0.1	0.304799
8.436700	0.1	0.301492
8.438367	0.1	0.298130
8.440033	0.1	0.296566
8.441700	0.1	0.297343
8.443367	0.1	0.299853
8.445033	0.1	0.303192
8.446700	0.1	0.306843
8.448367	0.1	0.310256
8.450033	0.1	0.312044
8.451700	0.1	0.311160
8.453367	0.1	0.308133
8.455033	0.1	0.304026
8.456700	0.1	0.299551
8.458367	0.1	0.295611
8.460033	0.1	0.293134
8.461700	0.1	0.292007
8.463367	0.1	0.290689
8.465033	0.1	0.287816
8.466700	0.1	0.284575
8.468367	0.1	0.284202
8.470033	0.1	0.288277
8.471700	0.1	0.294694
8.473367	0.1	0.300137
8.475033	0.1	0.303192
8.476700	0.1	0.304473
8.478367	0.1	0.305232
8.480033	0.1	0.306428
8.481700	0.1	0.308352
8.483367	0.1	0.310754
8.485033	0.1	0.312920
8.486700	0.1	0.313595
8.488367	0.1	0.311639
8.490033	0.1	0.306959
8.491700	0.1	0.300426
8.493367	0.1	0.293367
8.495033	0.1	0.287145
8.496700	0.1	0.282954
8.498367	0.1	0.281637
8.500033	0.1	0.283220
8.501700	0.1	0.286833
8.503367	0.1	0.291783
8.505033	0.1	0.297739
8.506700	0.1	0.303355
8.508367	0.1	0.306931
8.510033	0.1	0.308882
8.511700	0.1	0.310899
8.513367	0.1	0.313078
8.515033	0.1	0.314079
8.516700	0.1	0.313451
8.518367	0.1	0.311681
8.520033	0.1	0.308258
8.521700	0.1	0.302466
8.523367	0.1	0.296128
8.525033	0.1	0.292752
8.526700	0.1	0.293776
8.528367	0.1	0.297483
8.530033	0.1	0.301437
8.531700	0.1	0.304878
8.533367	0.1	0.308319
8.535033	0.1	0.311686
8.536700	0.1	0.314079
8.538367	0.1	0.315309
8.540033	0.1	0.316272
8.541700	0.1	0.317157
8.543367	0.1	0.317027
8.545033	0.1	0.316128
8.546700	0.1	0.316286
8.548367	0.1	0.318061
8.550033	0.1	0.319476
8.551700	0.1	0.317967
8.553367	0.1	0.312799
8.555033	0.1	0.305739
8.556700	0.1	0.299630
8.558367	0.1	0.296766
8.560033	0.1	0.298275
8.561700	0.1	0.304058
8.563367	0.1	0.312664
8.565033	0.1	0.321763
8.566700	0.1	0.329460
8.568367	0.1	0.334876
8.570033	0.1	0.337791
8.571700	0.1	0.338834
8.573367	0.1	0.339369
8.575033	0.1	0.340207
8.576700	0.1	0.341060
8.578367	0.1	0.341577
8.580033	0.1	0.342219
8.581700	0.1	0.343840
8.583367	0.1	0.346773
8.585033	0.1	0.350378
8.586700	0.1	0.353493
8.588367	0.1	0.355225
8.590033	0.1	0.355025
8.591700	0.1	0.353325
8.593367	0.1	0.351984
8.595033	0.1	0.352575
8.596700	0.1	0.354443
8.598367	0.1	0.355453
8.600033	0.1	0.354326
8.601700	0.1	0.351598
8.603367	0.1	0.348478
8.605033	0.1	0.345409
8.606700	0.1	0.342075
8.608367	0.1	0.338904
8.610033	0.1	0.337674
8.611700	0.1	0.339542
8.613367	0.1	0.343518
8.615033	0.1	0.347910
8.616700	0.1	0.351775
8.618367	0.1	0.354010
8.620033	0.1	0.353102
8.621700	0.1	0.348818
8.623367	0.1	0.342997
8.625033	0.1	0.338168
8.626700	0.1	0.335369
8.628367	0.1	0.334103
8.630033	0.1	0.334140
8.631700	0.1	0.335719
8.633367	0.1	0.338554
8.635033	0.1	0.341912
8.636700	0.1	0.345316
8.638367	0.1	0.348543
8.640033	0.1	0.350708
8.641700	0.1	0.349805
8.643367	0.1	0.344580
8.645033	0.1	0.336613
8.646700	0.1	0.329115
8.648367	0.1	0.323816
8.650033	0.1	0.320468
8.651700	0.1	0.318573
8.653367	0.1	0.317772
8.655033	0.1	0.317441
8.656700	0.1	0.317576
8.658367	0.1	0.318908
8.660033	0.1	0.321497
8.661700	0.1	0.324184
8.663367	0.1	0.325283
8.665033	0.1	0.323933
8.666700	0.1	0.320603
8.668367	0.1	0.315863
8.670033	0.1	0.309809
8.671700	0.1	0.303243
8.673367	0.1	0.297599
8.675033	0.1	0.292715
8.676700	0.1	0.286517
8.678367	0.1	0.278121
8.680033	0.1	0.269539
8.681700	0.1	0.263397
8.683367	0.1	0.260100
8.685033	0.1	0.258060
8.686700	0.1	0.256402
8.688367	0.1	0.256128
8.690033	0.1	0.258074
8.691700	0.1	0.261143
8.693367	0.1	0.263457
8.695033	0.1	0.264212
8.696700	0.1	0.263760
8.698367	0.1	0.262451
8.700033	0.1	0.260193
8.701700	0.1	0.256854
8.703367	0.1	0.252216
8.705033	0.1	0.245944
8.706700	0.1	0.238456
8.708367	0.1	0.231322
8.710033	0.1	0.226381
8.711700	0.1	0.224560
8.713367	0.1	0.225152
8.715033	0.1	0.225948
8.716700	0.1	0.224714
8.718367	0.1	0.221157
8.720033	0.1	0.216756
8.721700	0.1	0.213124
8.723367	0.1	0.211182
8.725033	0.1	0.210339
8.726700	0.1	0.208453
8.728367	0.1	0.204053
8.730033	0.1	0.197710
8.731700	0.1	0.191005
8.733367	0.1	0.185440
8.735033	0.1	0.182330
8.736700	0.1	0.182479
8.738367	0.1	0.185161
8.740033	0.1	0.187927
8.741700	0.1	0.188691
8.743367	0.1	0.187955
8.745033	0.1	0.187545
8.746700	0.1	0.187983
8.748367	0.1	0.188914
8.750033	0.1	0.190828
8.751700	0.1	0.194367
8.753367	0.1	0.198479
8.755033	0.1	0.200639
8.756700	0.1	0.199177
8.758367	0.1	0.194842
8.760033	0.1	0.189929
8.761700	0.1	0.186609
8.763367	0.1	0.186204
8.765033	0.1	0.188416
8.766700	0.1	0.191103
8.768367	0.1	0.192062
8.770033	0.1	0.190553
8.771700	0.1	0.186469
8.773367	0.1	0.179857
8.775033	0.1	0.171899
8.776700	0.1	0.164635
8.778367	0.1	0.159643
8.780033	0.1	0.157394
8.781700	0.1	0.156993
8.783367	0.1	0.156960
8.785033	0.1	0.156709
8.786700	0.1	0.156015
8.788367	0.1	0.154288
8.790033	0.1	0.152281
8.791700	0.1	0.152169
8.793367	0.1	0.154492
8.795033	0.1	0.157435
8.796700	0.1	0.159461
8.798367	0.1	0.160676
8.800033	0.1	0.161612
8.801700	0.1	0.162185
8.803367	0.1	0.162311
8.805033	0.1	0.162353
8.806700	0.1	0.162655
8.808367	0.1	0.163144
8.810033	0.1	0.163615
8.811700	0.1	0.164071
8.813367	0.1	0.164486
8.815033	0.1	0.164588
8.816700	0.1	0.164416
8.818367	0.1	0.164662
8.820033	0.1	0.165706
8.821700	0.1	0.167009
8.823367	0.1	0.167731
8.825033	0.1	0.167633
8.826700	0.1	0.167359
8.828367	0.1	0.168062
8.830033	0.1	0.170739
8.831700	0.1	0.175219
8.833367	0.1	0.179317
8.835033	0.1	0.180458
8.836700	0.1	0.178237
8.838367	0.1	0.174479
8.840033	0.1	0.171503
8.841700	0.1	0.170623
8.843367	0.1	0.171214
8.845033	0.1	0.171298
8.846700	0.1	0.169449
8.848367	0.1	0.165622
8.850033	0.1	0.160425
8.851700	0.1	0.154907
8.853367	0.1	0.150693
8.855033	0.1	0.149012
8.856700	0.1	0.149775
8.858367	0.1	0.151838
8.860033	0.1	0.154004
8.861700	0.1	0.156132
8.863367	0.1	0.158534
8.865033	0.1	0.160458
8.866700	0.1	0.160607
8.868367	0.1	0.158469
8.870033	0.1	0.154721
8.871700	0.1	0.151191
8.873367	0.1	0.150027
8.875033	0.1	0.152327
8.876700	0.1	0.157133
8.878367	0.1	0.162129
8.880033	0.1	0.165976
8.881700	0.1	0.169077
8.883367	0.1	0.171829
8.885033	0.1	0.173515
8.886700	0.1	0.173352
8.888367	0.1	0.171573
8.890033	0.1	0.169072
8.891700	0.1	0.167177
8.893367	0.1	0.167456
8.895033	0.1	0.170488
8.896700	0.1	0.174865
8.898367	0.1	0.177999
8.900033	0.1	0.178246
8.901700	0.1	0.176029
8.903367	0.1	0.172327
8.905033	0.1	0.167391
8.906700	0.1	0.161831
8.908367	0.1	0.157054
8.910033	0.1	0.154111
8.911700	0.1	0.153151
8.913367	0.1	0.153789
8.915033	0.1	0.155722
8.916700	0.1	0.159214
8.918367	0.1	0.164313
8.920033	0.1	0.169533
8.921700	0.1	0.172718
8.923367	0.1	0.172965
8.925033	0.1	0.170493
8.926700	0.1	0.166083
8.928367	0.1	0.161850
8.930033	0.1	0.160635
8.931700	0.1	0.163424
8.933367	0.1	0.168332
8.935033	0.1	0.172243
8.936700	0.1	0.173128
8.938367	0.1	0.171042
8.940033	0.1	0.167065
8.941700	0.1	0.162343
8.943367	0.1	0.158055
8.945033	0.1	0.155345
8.946700	0.1	0.154618
8.948367	0.1	0.154562
8.950033	0.1	0.153282
8.951700	0.1	0.150548
8.953367	0.1	0.147261
8.955033	0.1	0.143764
8.956700	0.1	0.140094
8.958367	0.1	0.137403
8.960033	0.1	0.137999
8.961700	0.1	0.143196
8.963367	0.1	0.151559
8.965033	0.1	0.159750
8.966700	0.1	0.164742
8.968367	0.1	0.165682
8.970033	0.1	0.163619
8.971700	0.1	0.159428
8.973367	0.1	0.153552
8.975033	0.1	0.147433
8.976700	0.1	0.143093
8.978367	0.1	0.141440
8.980033	0.1	0.142376
8.981700	0.1	0.145873
8.983367	0.1	0.151335
8.985033	0.1	0.156327
8.986700	0.1	0.157556
8.988367	0.1	0.153468
8.990033	0.1	0.145528
8.991700	0.1	0.137356
8.993367	0.1	0.132290
8.995033	0.1	0.131363
8.996700	0.1	0.133407
8.998367	0.1	0.136835
9.000033	0.1	0.140998
9.001700	0.1	0.145365
9.003367	0.1	0.148737
9.005033	0.1	0.150390
9.006700	0.1	0.150334
9.008367	0.1	0.148141
9.010033	0.1	0.143251
9.011700	0.1	0.136439
9.013367	0.1	0.129743
9.015033	0.1	0.124485
9.016700	0.1	0.120983
9.018367	0.1	0.120150
9.020033	0.1	0.122976
9.021700	0.1	0.128532
9.023367	0.1	0.134120
9.025033	0.1	0.136965
9.026700	0.1	0.135791
9.028367	0.1	0.131414
9.030033	0.1	0.125705
9.031700	0.1	0.120294
9.033367	0.1	0.116220
9.035033	0.1	0.114245
9.036700	0.1	0.114874
9.038367	0.1	0.117668
9.040033	0.1	0.121151
9.041700	0.1	0.124350
9.043367	0.1	0.127428
9.045033	0.1	0.129901
9.046700	0.1	0.130502
9.048367	0.1	0.129221
9.050033	0.1	0.127484
9.051700	0.1	0.126259
9.053367	0.1	0.125356
9.055033	0.1	0.124471
9.056700	0.1	0.123824
9.058367	0.1	0.123712
9.060033	0.1	0.124206
9.061700	0.1	0.125114
9.063367	0.1	0.126269
9.065033	0.1	0.127843
9.066700	0.1	0.129761
9.068367	0.1	0.131009
9.070033	0.1	0.130385
9.071700	0.1	0.128150
9.073367	0.1	0.126255
9.075033	0.1	0.126604
9.076700	0.1	0.129659
9.078367	0.1	0.134245
9.080033	0.1	0.138078
9.081700	0.1	0.138865
9.083367	0.1	0.135382
9.085033	0.1	0.128238
9.086700	0.1	0.119931
9.088367	0.1	0.113137
9.090033	0.1	0.108862
9.091700	0.1	0.106553
9.093367	0.1	0.105547
9.095033	0.1	0.106376
9.096700	0.1	0.109826
9.098367	0.1	0.114669
9.100033	0.1	0.118068
9.101700	0.1	0.118236
9.103367	0.1	0.115605
9.105033	0.1	0.112024
9.106700	0.1	0.109472
9.108367	0.1	0.108806
9.110033	0.1	0.109239
9.111700	0.1	0.109053
9.113367	0.1	0.106883
9.115033	0.1	0.102860
9.116700	0.1	0.098357
9.118367	0.1	0.094301
9.120033	0.1	0.090613
9.121700	0.1	0.087386
9.123367	0.1	0.085225
9.125033	0.1	0.084667
9.126700	0.1	0.086366
9.128367	0.1	0.090958
9.130033	0.1	0.097938
9.131700	0.1	0.104993
9.133367	0.1	0.109086
9.135033	0.1	0.108513
9.136700	0.1	0.103666
9.138367	0.1	0.096210
9.140033	0.1	0.088974
9.141700	0.1	0.085235
9.143367	0.1	0.086171
9.145033	0.1	0.090087
9.146700	0.1	0.094543
9.148367	0.1	0.098380
9.150033	0.1	0.101686
9.151700	0.1	0.104792
9.153367	0.1	0.107633
9.155033	0.1	0.109565
9.156700	0.1	0.109626
9.158367	0.1	0.106883
9.160033	0.1	0.101235
9.161700	0.1	0.094334
9.163367	0.1	0.088392
9.165033	0.1	0.084052
9.166700	0.1	0.080597
9.168367	0.1	0.077533
9.170033	0.1	0.075176
9.171700	0.1	0.073821
9.173367	0.1	0.072978
9.175033	0.1	0.071698
9.176700	0.1	0.070003
9.178367	0.1	0.069402
9.180033	0.1	0.070943
9.181700	0.1	0.073886
9.183367	0.1	0.077072
9.185033	0.1	0.079907
9.186700	0.1	0.082045
9.188367	0.1	0.083377
9.190033	0.1	0.084178
9.191700	0.1	0.084569
9.193367	0.1	0.084164
9.195033	0.1	0.082604
9.196700	0.1	0.080452
9.198367	0.1	0.079405
9.200033	0.1	0.081090
9.201700	0.1	0.085169
9.203367	0.1	0.089253
9.205033	0.1	0.091242
9.206700	0.1	0.090632
9.208367	0.1	0.087600
9.210033	0.1	0.082888
9.211700	0.1	0.078124
9.213367	0.1	0.075027
9.215033	0.1	0.074366
9.216700	0.1	0.075717
9.218367	0.1	0.077775
9.220033	0.1	0.078850
9.221700	0.1	0.078036
9.223367	0.1	0.076187
9.225033	0.1	0.075260
9.226700	0.1	0.076615
9.228367	0.1	0.079805
9.230033	0.1	0.083172
9.231700	0.1	0.085742
9.233367	0.1	0.087530
9.235033	0.1	0.088173
9.236700	0.1	0.086776
9.238367	0.1	0.083433
9.240033	0.1	0.079763
9.241700	0.1	0.077495
9.243367	0.1	0.077272
9.245033	0.1	0.078683
9.246700	0.1	0.080722
9.248367	0.1	0.082473
9.250033	0.1	0.083679
9.251700	0.1	0.084727
9.253367	0.1	0.085719
9.255033	0.1	0.085807
9.256700	0.1	0.084578
9.258367	0.1	0.083395
9.260033	0.1	0.084038
9.261700	0.1	0.086874
9.263367	0.1	0.090911
9.265033	0.1	0.094906
9.266700	0.1	0.098133
9.268367	0.1	0.100327
9.270033	0.1	0.101309
9.271700	0.1	0.100988
9.273367	0.1	0.099586
9.275033	0.1	0.098078
9.276700	0.1	0.097961
9.278367	0.1	0.100113
9.280033	0.1	0.103684
9.281700	0.1	0.106338
9.283367	0.1	0.105924
9.285033	0.1	0.102385
9.286700	0.1	0.097728
9.288367	0.1	0.094417
9.290033	0.1	0.094017
9.291700	0.1	0.096462
9.293367	0.1	0.099964
9.295033	0.1	0.102152
9.296700	0.1	0.102157
9.298367	0.1	0.101510
9.300033	0.1	0.102515
9.301700	0.1	0.105882
9.303367	0.1	0.110385
9.305033	0.1	0.114585
9.306700	0.1	0.117989
9.308367	0.1	0.120634
9.310033	0.1	0.122534
9.311700	0.1	0.123656
9.313367	0.1	0.123889
9.315033	0.1	0.123074
9.316700	0.1	0.121300
9.318367	0.1	0.118995
9.320033	0.1	0.116630
9.321700	0.1	0.114655
9.323367	0.1	0.113756
9.325033	0.1	0.114958
9.326700	0.1	0.118627
9.328367	0.1	0.123833
9.330033	0.1	0.129603
9.331700	0.1	0.135927
9.333367	0.1	0.142925
9.335033	0.1	0.149850
9.336700	0.1	0.155619
9.338367	0.1	0.159815
9.340033	0.1	0.162744
9.341700	0.1	0.164886
9.343367	0.1	0.166232
9.345033	0.1	0.166371
9.346700	0.1	0.165571
9.348367	0.1	0.165361
9.350033	0.1	0.167550
9.351700	0.1	0.172397
9.353367	0.1	0.178264
9.355033	0.1	0.182921
9.356700	0.1	0.184909
9.358367	0.1	0.183964
9.360033	0.1	0.180705
9.361700	0.1	0.176649
9.363367	0.1	0.173673
9.365033	0.1	0.172970
9.366700	0.1	0.174749
9.368367	0.1	0.178590
9.370033	0.1	0.183298
9.371700	0.1	0.186996
9.373367	0.1	0.188556
9.375033	0.1	0.188448
9.376700	0.1	0.187452
9.378367	0.1	0.185468
9.380033	0.1	0.182670
9.381700	0.1	0.180202
9.383367	0.1	0.178763
9.385033	0.1	0.178083
9.386700	0.1	0.178302
9.388367	0.1	0.179848
9.390033	0.1	0.182092
9.391700	0.1	0.184081
9.393367	0.1	0.186092
9.395033	0.1	0.189515
9.396700	0.1	0.195340
9.398367	0.1	0.202833
9.400033	0.1	0.210130
9.401700	0.1	0.215820
9.403367	0.1	0.218875
9.405033	0.1	0.218120
9.406700	0.1	0.213315
9.408367	0.1	0.206325
9.410033	0.1	0.199839
9.411700	0.1	0.195275
9.413367	0.1	0.192714
9.415033	0.1	0.191866
9.416700	0.1	0.192425
9.418367	0.1	0.194144
9.420033	0.1	0.196956
9.421700	0.1	0.201222
9.423367	0.1	0.207345
9.425033	0.1	0.214037
9.426700	0.1	0.218195
9.428367	0.1	0.218265
9.430033	0.1	0.215820
9.431700	0.1	0.212584
9.433367	0.1	0.208523
9.435033	0.1	0.203792
9.436700	0.1	0.199955
9.438367	0.1	0.198390
9.440033	0.1	0.198781
9.441700	0.1	0.200015
9.443367	0.1	0.201287
9.445033	0.1	0.202190
9.446700	0.1	0.203187
9.448367	0.1	0.205711
9.450033	0.1	0.210204
9.451700	0.1	0.214600
9.453367	0.1	0.215932
9.455033	0.1	0.213431
9.456700	0.1	0.209361
9.458367	0.1	0.206879
9.460033	0.1	0.207783
9.461700	0.1	0.211881
9.463367	0.1	0.217208
9.465033	0.1	0.221459
9.466700	0.1	0.223881
9.468367	0.1	0.225501
9.470033	0.1	0.227690
9.471700	0.1	0.230870
9.473367	0.1	0.234521
9.475033	0.1	0.238027
9.476700	0.1	0.240738
9.478367	0.1	0.241417
9.480033	0.1	0.239112
9.481700	0.1	0.234507
9.483367	0.1	0.229701
9.485033	0.1	0.226749
9.486700	0.1	0.225976
9.488367	0.1	0.225785
9.490033	0.1	0.224775
9.491700	0.1	0.223480
9.493367	0.1	0.223108
9.495033	0.1	0.224146
9.496700	0.1	0.226772
9.498367	0.1	0.230805
9.500033	0.1	0.235634
9.501700	0.1	0.241105
9.503367	0.1	0.247359
9.505033	0.1	0.253520
9.506700	0.1	0.257799
9.508367	0.1	0.258945
9.510033	0.1	0.257031
9.511700	0.1	0.253348
9.513367	0.1	0.249734
9.515033	0.1	0.247983
9.516700	0.1	0.249352
9.518367	0.1	0.253697
9.520033	0.1	0.259536
9.521700	0.1	0.265478
9.523367	0.1	0.270898
9.525033	0.1	0.275057
9.526700	0.1	0.276798
9.528367	0.1	0.276086
9.530033	0.1	0.274680
9.531700	0.1	0.274340
9.533367	0.1	0.275215
9.535033	0.1	0.276733
9.536700	0.1	0.279103
9.538367	0.1	0.282968
9.540033	0.1	0.287825
9.541700	0.1	0.291634
9.543367	0.1	0.292445
9.545033	0.1	0.290396
9.546700	0.1	0.287574
9.548367	0.1	0.285949
9.550033	0.1	0.286475
9.551700	0.1	0.289450
9.553367	0.1	0.294177
9.555033	0.1	0.299090
9.556700	0.1	0.302684
9.558367	0.1	0.304165
9.560033	0.1	0.303928
9.561700	0.1	0.303308
9.563367	0.1	0.303863
9.565033	0.1	0.307015
9.566700	0.1	0.313013
9.568367	0.1	0.320175
9.570033	0.1	0.326387
9.571700	0.1	0.330545
9.573367	0.1	0.332496
9.575033	0.1	0.332934
9.576700	0.1	0.333255
9.578367	0.1	0.334592
9.580033	0.1	0.337115
9.581700	0.1	0.340664
9.583367	0.1	0.345227
9.585033	0.1	0.350494
9.586700	0.1	0.355826
9.588367	0.1	0.361139
9.590033	0.1	0.367234
9.591700	0.1	0.374741
9.593367	0.1	0.383295
9.595033	0.1	0.391607
9.596700	0.1	0.397745
9.598367	0.1	0.400427
9.600033	0.1	0.400422
9.601700	0.1	0.399500
9.603367	0.1	0.398327
9.605033	0.1	0.396245
9.606700	0.1	0.393097
9.608367	0.1	0.390867
9.610033	0.1	0.392376
9.611700	0.1	0.397786
9.613367	0.1	0.404054
9.615033	0.1	0.408185
9.616700	0.1	0.409661
9.618367	0.1	0.409712
9.620033	0.1	0.409479
9.621700	0.1	0.409177
9.623367	0.1	0.408706
9.625033	0.1	0.408506
9.626700	0.1	0.409172
9.628367	0.1	0.410546
9.630033	0.1	0.411957
9.631700	0.1	0.413177
9.633367	0.1	0.414746
9.635033	0.1	0.417237
9.636700	0.1	0.420595
9.638367	0.1	0.423859
9.640033	0.1	0.425531
9.641700	0.1	0.425028
9.643367	0.1	0.423584
9.645033	0.1	0.422806
9.646700	0.1	0.423193
9.648367	0.1	0.424446
9.650033	0.1	0.426089
9.651700	0.1	0.427729
9.653367	0.1	0.429493
9.655033	0.1	0.431840
9.656700	0.1	0.434830
9.658367	0.1	0.438150
9.660033	0.1	0.441065
9.661700	0.1	0.442429
9.663367	0.1	0.441545
9.665033	0.1	0.438853
9.666700	0.1	0.435305
9.668367	0.1	0.431361
9.670033	0.1	0.427142
9.671700	0.1	0.423123
9.673367	0.1	0.420106
9.675033	0.1	0.418425
9.676700	0.1	0.417540
9.678367	0.1	0.417451
9.680033	0.1	0.419072
9.681700	0.1	0.422280
9.683367	0.1	0.425442
9.685033	0.1	0.426834
9.686700	0.1	0.425391
9.688367	0.1	0.421652
9.690033	0.1	0.418141
9.691700	0.1	0.417288
9.693367	0.1	0.419132
9.695033	0.1	0.421763
9.696700	0.1	0.423412
9.698367	0.1	0.423696
9.700033	0.1	0.423240
9.701700	0.1	0.422699
9.703367	0.1	0.422425
9.705033	0.1	0.422853
9.706700	0.1	0.424343
9.708367	0.1	0.426420
9.710033	0.1	0.427645
9.711700	0.1	0.426490
9.713367	0.1	0.422848
9.715033	0.1	0.418848
9.716700	0.1	0.417004
9.718367	0.1	0.417433
9.720033	0.1	0.418103
9.721700	0.1	0.417726
9.723367	0.1	0.417288
9.725033	0.1	0.418662
9.726700	0.1	0.422280
9.728367	0.1	0.426611
9.730033	0.1	0.429722
9.731700	0.1	0.431165
9.733367	0.1	0.431980
9.735033	0.1	0.432874
9.736700	0.1	0.433144
9.738367	0.1	0.431659
9.740033	0.1	0.428343
9.741700	0.1	0.424269
9.743367	0.1	0.420730
9.745033	0.1	0.418629
9.746700	0.1	0.418494
9.748367	0.1	0.420287
9.750033	0.1	0.422839
9.751700	0.1	0.424306
9.753367	0.1	0.423696
9.755033	0.1	0.421559
9.756700	0.1	0.419128
9.758367	0.1	0.417512
9.760033	0.1	0.417084
9.761700	0.1	0.417028
9.763367	0.1	0.416404
9.765033	0.1	0.415291
9.766700	0.1	0.414290
9.768367	0.1	0.413726
9.770033	0.1	0.413521
9.771700	0.1	0.413447
9.773367	0.1	0.413656
9.775033	0.1	0.414872
9.776700	0.1	0.417442
9.778367	0.1	0.420487
9.780033	0.1	0.422485
9.781700	0.1	0.422555
9.783367	0.1	0.421088
9.785033	0.1	0.419347
9.786700	0.1	0.418061
9.788367	0.1	0.416869
9.790033	0.1	0.415565
9.791700	0.1	0.414704
9.793367	0.1	0.414434
9.795033	0.1	0.414196
9.796700	0.1	0.413531
9.798367	0.1	0.412413
9.800033	0.1	0.411272
9.801700	0.1	0.411323
9.803367	0.1	0.413978
9.805033	0.1	0.419351
9.806700	0.1	0.425754
9.808367	0.1	0.431077
9.810033	0.1	0.433959
9.811700	0.1	0.433298
9.813367	0.1	0.428893
9.815033	0.1	0.423044
9.816700	0.1	0.419179
9.818367	0.1	0.418541
9.820033	0.1	0.419677
9.821700	0.1	0.420762
9.823367	0.1	0.421479
9.825033	0.1	0.422802
9.826700	0.1	0.425782
9.828367	0.1	0.430150
9.830033	0.1	0.434145
9.831700	0.1	0.436474
9.833367	0.1	0.437833
9.835033	0.1	0.439188
9.836700	0.1	0.439822
9.838367	0.1	0.438849
9.840033	0.1	0.436818
9.841700	0.1	0.433931
9.843367	0.1	0.429079
9.845033	0.1	0.422178
9.846700	0.1	0.415221
9.848367	0.1	0.410159
9.850033	0.1	0.407128
9.851700	0.1	0.405321
9.853367	0.1	0.404697
9.855033	0.1	0.405679
9.856700	0.1	0.407998
9.858367	0.1	0.411025
9.860033	0.1	0.414103
9.861700	0.1	0.416264
9.863367	0.1	0.416837
9.865033	0.1	0.416138
9.866700	0.1	0.414983
9.868367	0.1	0.413749
9.870033	0.1	0.412352
9.871700	0.1	0.410541
9.873367	0.1	0.407575
9.875033	0.1	0.402769
9.876700	0.1	0.397288
9.878367	0.1	0.393917
9.880033	0.1	0.394238
9.881700	0.1	0.397293
9.883367	0.1	0.400972
9.885033	0.1	0.403365
9.886700	0.1	0.403319
9.888367	0.1	0.401242
9.890033	0.1	0.398676
9.891700	0.1	0.396171
9.893367	0.1	0.393055
9.895033	0.1	0.389367
9.896700	0.1	0.386471
9.898367	0.1	0.385703
9.900033	0.1	0.387044
9.901700	0.1	0.389530
9.903367	0.1	0.392324
9.905033	0.1	0.394471
9.906700	0.1	0.394457
9.908367	0.1	0.391384
9.910033	0.1	0.386243
9.911700	0.1	0.381088
9.913367	0.1	0.377176
9.915033	0.1	0.374475
9.916700	0.1	0.372468
9.918367	0.1	0.370415
9.920033	0.1	0.367761
9.921700	0.1	0.365106
9.923367	0.1	0.363518
9.925033	0.1	0.362834
9.926700	0.1	0.361763
9.928367	0.1	0.359500
9.930033	0.1	0.356827
9.931700	0.1	0.355560
9.933367	0.1	0.356981
9.935033	0.1	0.360548
9.936700	0.1	0.363630
9.938367	0.1	0.363616
9.940033	0.1	0.360254
9.941700	0.1	0.354652
9.943367	0.1	0.347504
9.945033	0.1	0.339961
9.946700	0.1	0.334238
9.948367	0.1	0.331933
9.950033	0.1	0.332524
9.951700	0.1	0.334051
9.953367	0.1	0.334792
9.955033	0.1	0.333712
9.956700	0.1	0.330182
9.958367	0.1	0.324878
9.960033	0.1	0.320072
9.961700	0.1	0.317316
9.963367	0.1	0.315597
9.965033	0.1	0.313018
9.966700	0.1	0.309297
9.968367	0.1	0.305227
9.970033	0.1	0.301260
9.971700	0.1	0.297753
9.973367	0.1	0.295308
9.975033	0.1	0.293734
9.976700	0.1	0.291467
9.978367	0.1	0.287131
9.980033	0.1	0.281292
9.981700	0.1	0.275658
9.983367	0.1	0.271020
9.985033	0.1	0.267336
9.986700	0.1	0.265446
9.988367	0.1	0.266740
9.990033	0.1	0.271169
9.991700	0.1	0.276887
9.993367	0.1	0.281520
9.995033	0.1	0.283797
9.996700	0.1	0.284063
9.998367	0.1	0.283145
10.000033	0.1	0.281502
10.001700	0.1	0.279858
10.003367	0.1	0.279229
10.005033	0.1	0.279401
10.006700	0.1	0.278722
10.008367	0.1	0.275522
10.010033	0.1	0.269576
10.011700	0.1	0.262451
10.013367	0.1	0.256351
10.015033	0.1	0.252347
10.016700	0.1	0.250074
10.018367	0.1	0.248831
10.020033	0.1	0.248300
10.021700	0.1	0.248007
10.023367	0.1	0.247010
10.025033	0.1	0.244947
10.026700	0.1	0.242745
10.028367	0.1	0.241753
10.030033	0.1	0.242647
10.031700	0.1	0.245455
10.033367	0.1	0.249539
10.035033	0.1	0.252835
10.036700	0.1	0.252961
10.038367	0.1	0.249888
10.040033	0.1	0.245813
10.041700	0.1	0.242633
10.043367	0.1	0.240896
10.045033	0.1	0.240440
10.046700	0.1	0.241040
10.048367	0.1	0.242344
10.050033	0.1	0.243629
10.051700	0.1	0.244328
10.053367	0.1	0.244589
10.055033	0.1	0.244887
10.056700	0.1	0.245566
10.058367	0.1	0.246605
10.060033	0.1	0.247471
10.061700	0.1	0.247597
10.063367	0.1	0.246963
10.065033	0.1	0.245706
10.066700	0.1	0.243881
10.068367	0.1	0.242209
10.070033	0.1	0.241874
10.071700	0.1	0.242977
10.073367	0.1	0.244780
10.075033	0.1	0.247085
10.076700	0.1	0.249678
10.078367	0.1	0.251629
10.080033	0.1	0.252421
10.081700	0.1	0.252239
10.083367	0.1	0.250870
10.085033	0.1	0.247648
10.086700	0.1	0.242461
10.088367	0.1	0.236006
10.090033	0.1	0.229678
10.091700	0.1	0.225306
10.093367	0.1	0.224146
10.095033	0.1	0.225557
10.096700	0.1	0.227359
10.098367	0.1	0.228081
10.100033	0.1	0.227955
10.101700	0.1	0.228006
10.103367	0.1	0.229389
10.105033	0.1	0.232691
10.106700	0.1	0.236970
10.108367	0.1	0.240575
10.110033	0.1	0.242656
10.111700	0.1	0.242973
10.113367	0.1	0.240831
10.115033	0.1	0.235518
10.116700	0.1	0.228221
10.118367	0.1	0.222325
10.120033	0.1	0.220668
10.121700	0.1	0.223024
10.123367	0.1	0.226907
10.125033	0.1	0.229995
10.126700	0.1	0.231741
10.128367	0.1	0.233050
10.130033	0.1	0.234512
10.131700	0.1	0.235774
10.133367	0.1	0.236160
10.135033	0.1	0.235033
10.136700	0.1	0.232286
10.138367	0.1	0.228733
10.140033	0.1	0.225320
10.141700	0.1	0.222777
10.143367	0.1	0.221771
10.145033	0.1	0.222083
10.146700	0.1	0.222404
10.148367	0.1	0.221841
10.150033	0.1	0.220845
10.151700	0.1	0.220095
10.153367	0.1	0.219881
10.155033	0.1	0.220528
10.156700	0.1	0.221962
10.158367	0.1	0.223569
10.160033	0.1	0.224742
10.161700	0.1	0.224593
10.163367	0.1	0.221995
10.165033	0.1	0.217222
10.166700	0.1	0.212695
10.168367	0.1	0.210721
10.170033	0.1	0.211243
10.171700	0.1	0.212654
10.173367	0.1	0.213697
10.175033	0.1	0.213757
10.176700	0.1	0.212067
10.178367	0.1	0.207862
10.180033	0.1	0.201967
10.181700	0.1	0.196649
10.183367	0.1	0.193240
10.185033	0.1	0.191275
10.186700	0.1	0.190083
10.188367	0.1	0.189631
10.190033	0.1	0.190292
10.191700	0.1	0.192672
10.193367	0.1	0.197175
10.195033	0.1	0.203219
10.196700	0.1	0.209240
10.198367	0.1	0.213552
10.200033	0.1	0.215308
10.201700	0.1	0.214903
10.203367	0.1	0.214241
10.205033	0.1	0.215848
10.206700	0.1	0.220197
10.208367	0.1	0.224756
10.210033	0.1	0.226931
10.211700	0.1	0.226744
10.213367	0.1	0.225632
10.215033	0.1	0.224393
10.216700	0.1	0.223564
10.218367	0.1	0.224235
10.220033	0.1	0.226977
10.221700	0.1	0.230386
10.223367	0.1	0.231946
10.225033	0.1	0.230223
10.226700	0.1	0.225492
10.228367	0.1	0.219061
10.230033	0.1	0.212640
10.231700	0.1	0.207694
10.233367	0.1	0.204784
10.235033	0.1	0.203107
10.236700	0.1	0.201445
10.238367	0.1	0.199941
10.240033	0.1	0.199908
10.241700	0.1	0.202483
10.243367	0.1	0.207671
10.245033	0.1	0.213799
10.246700	0.1	0.218255
10.248367	0.1	0.219285
10.250033	0.1	0.217059
10.251700	0.1	0.213059
10.253367	0.1	0.208924
10.255033	0.1	0.206381
10.256700	0.1	0.206954
10.258367	0.1	0.210507
10.260033	0.1	0.214977
10.261700	0.1	0.217939
10.263367	0.1	0.218246
10.265033	0.1	0.216486
10.266700	0.1	0.214260
10.268367	0.1	0.212719
10.270033	0.1	0.211583
10.271700	0.1	0.210274
10.273367	0.1	0.209627
10.275033	0.1	0.211182
10.276700	0.1	0.214865
10.278367	0.1	0.218730
10.280033	0.1	0.220877
10.281700	0.1	0.221208
10.283367	0.1	0.221566
10.285033	0.1	0.224002
10.286700	0.1	0.229105
10.288367	0.1	0.235830
10.290033	0.1	0.242265
10.291700	0.1	0.246651
10.293367	0.1	0.248174
10.295033	0.1	0.247303
10.296700	0.1	0.245571
10.298367	0.1	0.244528
10.300033	0.1	0.244547
10.301700	0.1	0.244961
10.303367	0.1	0.245580
10.305033	0.1	0.247294
10.306700	0.1	0.250996
10.308367	0.1	0.256179
10.310033	0.1	0.260980
10.311700	0.1	0.263909
10.313367	0.1	0.265068
10.315033	0.1	0.265371
10.316700	0.1	0.265087
10.318367	0.1	0.263951
10.320033	0.1	0.262423
10.321700	0.1	0.262349
10.323367	0.1	0.265618
10.325033	0.1	0.272077
10.326700	0.1	0.279355
10.328367	0.1	0.284989
10.330033	0.1	0.287732
10.331700	0.1	0.287453
10.333367	0.1	0.285679
10.335033	0.1	0.285544
10.336700	0.1	0.289604
10.338367	0.1	0.297930
10.340033	0.1	0.308426
10.341700	0.1	0.318680
10.343367	0.1	0.327653
10.345033	0.1	0.335360
10.346700	0.1	0.341805
10.348367	0.1	0.346778
10.350033	0.1	0.350298
10.351700	0.1	0.352948
10.353367	0.1	0.355761
10.355033	0.1	0.359761
10.356700	0.1	0.365968
10.358367	0.1	0.375267
10.360033	0.1	0.387221
10.361700	0.1	0.399472
10.363367	0.1	0.409982
10.365033	0.1	0.418709
10.366700	0.1	0.426387
10.368367	0.1	0.433056
10.370033	0.1	0.438122
10.371700	0.1	0.441964
10.373367	0.1	0.446513
10.375033	0.1	0.453158
10.376700	0.1	0.461228
10.378367	0.1	0.469489
10.380033	0.1	0.477997
10.381700	0.1	0.487734
10.383367	0.1	0.498509
10.385033	0.1	0.508181
10.386700	0.1	0.515096
10.388367	0.1	0.520367
10.390033	0.1	0.526640
10.391700	0.1	0.536107
10.393367	0.1	0.550169
10.395033	0.1	0.568880
10.396700	0.1	0.590086
10.398367	0.1	0.610529
10.400033	0.1	0.627809
10.401700	0.1	0.641327
10.403367	0.1	0.652089
10.405033	0.1	0.661607
10.406700	0.1	0.671283
10.408367	0.1	0.682678
10.410033	0.1	0.697221
10.411700	0.1	0.715419
10.413367	0.1	0.736616
10.415033	0.1	0.759251
10.416700	0.1	0.781636
10.418367	0.1	0.803238
10.420033	0.1	0.824672
10.421700	0.1	0.846181
10.423367	0.1	0.867099
10.425033	0.1	0.886652
10.426700	0.1	0.904589
10.428367	0.1	0.921348
10.430033	0.1	0.937609
10.431700	0.1	0.953884
10.433367	0.1	0.971202
10.435033	0.1	0.990578
10.436700	0.1	1.011211
10.438367	0.1	1.031063
10.440033	0.1	1.048637
10.441700	0.1	1.063617
10.443367	0.1	1.077470
10.445033	0.1	1.093103
10.446700	0.1	1.112381
10.448367	0.1	1.134854
10.450033	0.1	1.159166
10.451700	0.1	1.184037
10.453367	0.1	1.207525
10.455033	0.1	1.228135
10.456700	0.1	1.246771
10.458367	0.1	1.265127
10.460033	0.1	1.283577
10.461700	0.1	1.301686
10.463367	0.1	1.318771
10.465033	0.1	1.334338
10.466700	0.1	1.348923
10.468367	0.1	1.363130
10.470033	0.1	1.376732
10.471700	0.1	1.389948
10.473367	0.1	1.404071
10.475033	0.1	1.419382
10.476700	0.1	1.434204
10.478367	0.1	1.447038
10.480033	0.1	1.457934
10.481700	0.1	1.467359
10.483367	0.1	1.475769
10.485033	0.1	1.484700
10.486700	0.1	1.496351
10.488367	0.1	1.511308
10.490033	0.1	1.527537
10.491700	0.1	1.541870
10.493367	0.1	1.552356
10.495033	0.1	1.559332
10.496700	0.1	1.564594
10.498367	0.1	1.570187
10.500033	0.1	1.577358
10.501700	0.1	1.585549
10.503367	0.1	1.592673
10.505033	0.1	1.597321
10.506700	0.1	1.600245
10.508367	0.1	1.603072
10.510033	0.1	1.606550
10.511700	0.1	1.610979
10.513367	0.1	1.616948
10.515033	0.1	1.624729
10.516700	0.1	1.633381
10.518367	0.1	1.640860
10.520033	0.1	1.645316
10.521700	0.1	1.646560
10.523367	0.1	1.646085
10.525033	0.1	1.646541
10.526700	0.1	1.650373
10.528367	0.1	1.657489
10.530033	0.1	1.665060
10.531700	0.1	1.670513
10.533367	0.1	1.673792
10.535033	0.1	1.676176
10.536700	0.1	1.678374
10.538367	0.1	1.680590
10.540033	0.1	1.683440
10.541700	0.1	1.687836
10.543367	0.1	1.693480
10.545033	0.1	1.698472
10.546700	0.1	1.701759
10.548367	0.1	1.704367
10.550033	0.1	1.707166
10.551700	0.1	1.709461
10.553367	0.1	1.710714
10.555033	0.1	1.711515
10.556700	0.1	1.712297
10.558367	0.1	1.713079
10.560033	0.1	1.714299
10.561700	0.1	1.716530
10.563367	0.1	1.719398
10.565033	0.1	1.721666
10.566700	0.1	1.722742
10.568367	0.1	1.723189
10.570033	0.1	1.723692
10.571700	0.1	1.724437
10.573367	0.1	1.726025
10.575033	0.1	1.730127
10.576700	0.1	1.737452
10.578367	0.1	1.745354
10.580033	0.1	1.749843
10.581700	0.1	1.749094
10.583367	0.1	1.743953
10.585033	0.1	1.736777
10.586700	0.1	1.730295
10.588367	0.1	1.726607
10.590033	0.1	1.726840
10.591700	0.1	1.730691
10.593367	0.1	1.736428
10.595033	0.1	1.742686
10.596700	0.1	1.749587
10.598367	0.1	1.757303
10.600033	0.1	1.764707
10.601700	0.1	1.770076
10.603367	0.1	1.772582
10.605033	0.1	1.772610
10.606700	0.1	1.770915
10.608367	0.1	1.768288
10.610033	0.1	1.765485
10.611700	0.1	1.762775
10.613367	0.1	1.760442
10.615033	0.1	1.759478
10.616700	0.1	1.760824
10.618367	0.1	1.764339
10.620033	0.1	1.768661
10.621700	0.1	1.771906
10.623367	0.1	1.773373
10.625033	0.1	1.773965
10.626700	0.1	1.774384
10.628367	0.1	1.774719
10.630033	0.1	1.775543
10.631700	0.1	1.777750
10.633367	0.1	1.781303
10.635033	0.1	1.785024
10.636700	0.1	1.787818
10.638367	0.1	1.789592
10.640033	0.1	1.790524
10.641700	0.1	1.790044
10.643367	0.1	1.787357
10.645033	0.1	1.782109
10.646700	0.1	1.774221
10.648367	0.1	1.764013
10.650033	0.1	1.753289
10.651700	0.1	1.745052
10.653367	0.1	1.740973
10.655033	0.1	1.739827
10.656700	0.1	1.739175
10.658367	0.1	1.737690
10.660033	0.1	1.735562
10.661700	0.1	1.733811
10.663367	0.1	1.733457
10.665033	0.1	1.734337
10.666700	0.1	1.735021
10.668367	0.1	1.734491
10.670033	0.1	1.733168
10.671700	0.1	1.731957
10.673367	0.1	1.730658
10.675033	0.1	1.727622
10.676700	0.1	1.721489
10.678367	0.1	1.713028
10.680033	0.1	1.704129
10.681700	0.1	1.695212
10.683367	0.1	1.684963
10.685033	0.1	1.672488
10.686700	0.1	1.658285
10.688367	0.1	1.643673
10.690033	0.1	1.630387
10.691700	0.1	1.619887
10.693367	0.1	1.612050
10.695033	0.1	1.605116
10.696700	0.1	1.597195
10.698367	0.1	1.587500
10.700033	0.1	1.576338
10.701700	0.1	1.564249
10.703367	0.1	1.551281
10.705033	0.1	1.537343
10.706700	0.1	1.522698
10.708367	0.1	1.507923
10.710033	0.1	1.494191
10.711700	0.1	1.482205
10.713367	0.1	1.470367
10.715033	0.1	1.456314
10.716700	0.1	1.439680
10.718367	0.1	1.421659
10.720033	0.1	1.403554
10.721700	0.1	1.386344
10.723367	0.1	1.370204
10.725033	0.1	1.355079
10.726700	0.1	1.341528
10.728367	0.1	1.329789
10.730033	0.1	1.319004
10.731700	0.1	1.308555
10.733367	0.1	1.298650
10.735033	0.1	1.288569
10.736700	0.1	1.275991
10.738367	0.1	1.259488
10.740033	0.1	1.240554
10.741700	0.1	1.222142
10.743367	0.1	1.205769
10.745033	0.1	1.190612
10.746700	0.1	1.175273
10.748367	0.1	1.159310
10.750033	0.1	1.142947
10.751700	0.1	1.126491
10.753367	0.1	1.110267
10.755033	0.1	1.094798
10.756700	0.1	1.080306
10.758367	0.1	1.066118
10.760033	0.1	1.052064
10.761700	0.1	1.039319
10.763367	0.1	1.028460
10.765033	0.1	1.018178
10.766700	0.1	1.006853
10.768367	0.1	0.994266
10.770033	0.1	0.981200
10.771700	0.1	0.967951
10.773367	0.1	0.954214
10.775033	0.1	0.939891
10.776700	0.1	0.925260
10.778367	0.1	0.910745
10.780033	0.1	0.896859
10.781700	0.1	0.883918
10.783367	0.1	0.872049
10.785033	0.1	0.861264
10.786700	0.1	0.850768
10.788367	0.1	0.839331
10.790033	0.1	0.827187
10.791700	0.1	0.816295
10.793367	0.1	0.808644
10.795033	0.1	0.804421
10.796700	0.1	0.801696
10.798367	0.1	0.798237
10.800033	0.1	0.792881
10.801700	0.1	0.784900
10.803367	0.1	0.773887
10.805033	0.1	0.760900
10.806700	0.1	0.747978
10.808367	0.1	0.736299
10.810033	0.1	0.725975
10.811700	0.1	0.717305
10.813367	0.1	0.710790
10.815033	0.1	0.706087
10.816700	0.1	0.701775
10.818367	0.1	0.696150
10.820033	0.1	0.688359
10.821700	0.1	0.679181
10.823367	0.1	0.670361
10.825033	0.1	0.663418
10.826700	0.1	0.658939
10.828367	0.1	0.655996
10.830033	0.1	0.652527
10.831700	0.1	0.647074
10.833367	0.1	0.640280
10.835033	0.1	0.634389
10.836700	0.1	0.630766
10.838367	0.1	0.628228
10.840033	0.1	0.624475
10.841700	0.1	0.618366
10.843367	0.1	0.610691
10.845033	0.1	0.603604
10.846700	0.1	0.599143
10.848367	0.1	0.597164
10.850033	0.1	0.595152
10.851700	0.1	0.591134
10.853367	0.1	0.586179
10.855033	0.1	0.583068
10.856700	0.1	0.582938
10.858367	0.1	0.584223
10.860033	0.1	0.584614
10.861700	0.1	0.583259
10.863367	0.1	0.581238
10.865033	0.1	0.579930
10.866700	0.1	0.578761
10.868367	0.1	0.575995
10.870033	0.1	0.571879
10.871700	0.1	0.568917
10.873367	0.1	0.568633
10.875033	0.1	0.569802
10.876700	0.1	0.570160
10.878367	0.1	0.568386
10.880033	0.1	0.564079
10.881700	0.1	0.557341
10.883367	0.1	0.549322
10.885033	0.1	0.542141
10.886700	0.1	0.537788
10.888367	0.1	0.537005
10.890033	0.1	0.538998
10.891700	0.1	0.542016
10.893367	0.1	0.544400
10.895033	0.1	0.544861
10.896700	0.1	0.542705
10.898367	0.1	0.538542
10.900033	0.1	0.534006
10.901700	0.1	0.530770
10.903367	0.1	0.529755
10.905033	0.1	0.530854
10.906700	0.1	0.533275
10.908367	0.1	0.535822
10.910033	0.1	0.537024
10.911700	0.1	0.535739
10.913367	0.1	0.532181
10.915033	0.1	0.528083
10.916700	0.1	0.525420
10.918367	0.1	0.524679
10.920033	0.1	0.524591
10.921700	0.1	0.523683
10.923367	0.1	0.521960
10.925033	0.1	0.520470
10.926700	0.1	0.519953
10.928367	0.1	0.520544
10.930033	0.1	0.521783
10.931700	0.1	0.522528
10.933367	0.1	0.521718
10.935033	0.1	0.519389
10.936700	0.1	0.516553
10.938367	0.1	0.513918
10.940033	0.1	0.511226
10.941700	0.1	0.508176
10.943367	0.1	0.505345
10.945033	0.1	0.503976
10.946700	0.1	0.504935
10.948367	0.1	0.507832
10.950033	0.1	0.510849
10.951700	0.1	0.511683
10.953367	0.1	0.509247
10.955033	0.1	0.504204
10.956700	0.1	0.497997
10.958367	0.1	0.492176
10.960033	0.1	0.488088
10.961700	0.1	0.486127
10.963367	0.1	0.485466
10.965033	0.1	0.484884
10.966700	0.1	0.484269
10.968367	0.1	0.484833
10.970033	0.1	0.487543
10.971700	0.1	0.492367
10.973367	0.1	0.498118
10.975033	0.1	0.502164
10.976700	0.1	0.501629
10.978367	0.1	0.496125
10.980033	0.1	0.488674
10.981700	0.1	0.482821
10.983367	0.1	0.479370
10.985033	0.1	0.477396
10.986700	0.1	0.476814
10.988367	0.1	0.477931
10.990033	0.1	0.479962
10.991700	0.1	0.481070
10.993367	0.1	0.479226
10.995033	0.1	0.473801
10.996700	0.1	0.466555
10.998367	0.1	0.459980
11.000033	0.1	0.455165
11.001700	0.1	0.452152
11.003367	0.1	0.451300
11.005033	0.1	0.452828
11.006700	0.1	0.455761
11.008367	0.1	0.458783
11.010033	0.1	0.461582
11.011700	0.1	0.464246
11.013367	0.1	0.466486
11.015033	0.1	0.468409
11.016700	0.1	0.470802
11.018367	0.1	0.473983
11.020033	0.1	0.477126
11.021700	0.1	0.479058
11.023367	0.1	0.478961
11.025033	0.1	0.476018
11.026700	0.1	0.470160
11.028367	0.1	0.463282
11.030033	0.1	0.457861
11.031700	0.1	0.454807
11.033367	0.1	0.453470
11.035033	0.1	0.452441
11.036700	0.1	0.450471
11.038367	0.1	0.447822
11.040033	0.1	0.445973
11.041700	0.1	0.445852
11.043367	0.1	0.447766
11.045033	0.1	0.452315
11.046700	0.1	0.459542
11.048367	0.1	0.467971
11.050033	0.1	0.475426
11.051700	0.1	0.480190
11.053367	0.1	0.481657
11.055033	0.1	0.480367
11.056700	0.1	0.477564
11.058367	0.1	0.474784
11.060033	0.1	0.473247
11.061700	0.1	0.473098
11.063367	0.1	0.473363
11.065033	0.1	0.472940
11.066700	0.1	0.471775
11.068367	0.1	0.470993
11.070033	0.1	0.471426
11.071700	0.1	0.472413
11.073367	0.1	0.472781
11.075033	0.1	0.472604
11.076700	0.1	0.472986
11.078367	0.1	0.474621
11.080033	0.1	0.477605
11.081700	0.1	0.482076
11.083367	0.1	0.487813
11.085033	0.1	0.493494
11.086700	0.1	0.497578
11.088367	0.1	0.499836
11.090033	0.1	0.501052
11.091700	0.1	0.501862
11.093367	0.1	0.502770
11.095033	0.1	0.504409
11.096700	0.1	0.507277
11.098367	0.1	0.511422
11.100033	0.1	0.516428
11.101700	0.1	0.521652
11.103367	0.1	0.526370
11.105033	0.1	0.530076
11.106700	0.1	0.533271
11.108367	0.1	0.537182
11.110033	0.1	0.542193
11.111700	0.1	0.547417
11.113367	0.1	0.551892
11.115033	0.1	0.555250
11.116700	0.1	0.557294
11.118367	0.1	0.557895
11.120033	0.1	0.557895
11.121700	0.1	0.559175
11.123367	0.1	0.562957
11.125033	0.1	0.569043
11.126700	0.1	0.576624
11.128367	0.1	0.584363
11.130033	0.1	0.589718
11.131700	0.1	0.590244
11.133367	0.1	0.586268
11.135033	0.1	0.580992
11.136700	0.1	0.577271
11.138367	0.1	0.575846
11.140033	0.1	0.576954
11.141700	0.1	0.580736
11.143367	0.1	0.585839
11.145033	0.1	0.589984
11.146700	0.1	0.591753
11.148367	0.1	0.591222
11.150033	0.1	0.589765
11.151700	0.1	0.588950
11.153367	0.1	0.588750
11.155033	0.1	0.588424
11.156700	0.1	0.588926
11.158367	0.1	0.591837
11.160033	0.1	0.596959
11.161700	0.1	0.603041
11.163367	0.1	0.609383
11.165033	0.1	0.615460
11.166700	0.1	0.620033
11.168367	0.1	0.621863
11.170033	0.1	0.621453
11.171700	0.1	0.621094
11.173367	0.1	0.622598
11.175033	0.1	0.625709
11.176700	0.1	0.628908
11.178367	0.1	0.630436
11.180033	0.1	0.628768
11.181700	0.1	0.623385
11.183367	0.1	0.615385
11.185033	0.1	0.607530
11.186700	0.1	0.602654
11.188367	0.1	0.601499
11.190033	0.1	0.603423
11.191700	0.1	0.608242
11.193367	0.1	0.615609
11.195033	0.1	0.623935
11.196700	0.1	0.630962
11.198367	0.1	0.635628
11.200033	0.1	0.638743
11.201700	0.1	0.641281
11.203367	0.1	0.643097
11.205033	0.1	0.644038
11.206700	0.1	0.644550
11.208367	0.1	0.644457
11.210033	0.1	0.643078
11.211700	0.1	0.641053
11.213367	0.1	0.640485
11.215033	0.1	0.642831
11.216700	0.1	0.647479
11.218367	0.1	0.652475
11.220033	0.1	0.656620
11.221700	0.1	0.659847
11.223367	0.1	0.661425
11.225033	0.1	0.660294
11.226700	0.1	0.657453
11.228367	0.1	0.655460
11.230033	0.1	0.655875
11.231700	0.1	0.658641
11.233367	0.1	0.662729
11.235033	0.1	0.666725
11.236700	0.1	0.669840
11.238367	0.1	0.672173
11.240033	0.1	0.673560
11.241700	0.1	0.673439
11.243367	0.1	0.672322
11.245033	0.1	0.671851
11.246700	0.1	0.673095
11.248367	0.1	0.676070
11.250033	0.1	0.680299
11.251700	0.1	0.684974
11.253367	0.1	0.689165
11.255033	0.1	0.692080
11.256700	0.1	0.693370
11.258367	0.1	0.693602
11.260033	0.1	0.693933
11.261700	0.1	0.695107
11.263367	0.1	0.697291
11.265033	0.1	0.700653
11.266700	0.1	0.705109
11.268367	0.1	0.709682
11.270033	0.1	0.712848
11.271700	0.1	0.713496
11.273367	0.1	0.711582
11.275033	0.1	0.707991
11.276700	0.1	0.703698
11.278367	0.1	0.699209
11.280033	0.1	0.694944
11.281700	0.1	0.692075
11.283367	0.1	0.692266
11.285033	0.1	0.695903
11.286700	0.1	0.701076
11.288367	0.1	0.704946
11.290033	0.1	0.706036
11.291700	0.1	0.704899
11.293367	0.1	0.702348
11.295033	0.1	0.698138
11.296700	0.1	0.692289
11.298367	0.1	0.686860
11.300033	0.1	0.684918
11.301700	0.1	0.687605
11.303367	0.1	0.693179
11.305033	0.1	0.699032
11.306700	0.1	0.703391
11.308367	0.1	0.704937
11.310033	0.1	0.703041
11.311700	0.1	0.699181
11.313367	0.1	0.696015
11.315033	0.1	0.694608
11.316700	0.1	0.693863
11.318367	0.1	0.692583
11.320033	0.1	0.690739
11.321700	0.1	0.688857
11.323367	0.1	0.687097
11.325033	0.1	0.685300
11.326700	0.1	0.683260
11.328367	0.1	0.680746
11.330033	0.1	0.677253
11.331700	0.1	0.671996
11.333367	0.1	0.665020
11.335033	0.1	0.658031
11.336700	0.1	0.653430
11.338367	0.1	0.652843
11.340033	0.1	0.656229
11.341700	0.1	0.661863
11.343367	0.1	0.667716
11.345033	0.1	0.672326
11.346700	0.1	0.674636
11.348367	0.1	0.674361
11.350033	0.1	0.672499
11.351700	0.1	0.670436
11.353367	0.1	0.668122
11.355033	0.1	0.663968
11.356700	0.1	0.657002
11.358367	0.1	0.648210
11.360033	0.1	0.639088
11.361700	0.1	0.630566
11.363367	0.1	0.623683
11.365033	0.1	0.619288
11.366700	0.1	0.616750
11.368367	0.1	0.614775
11.370033	0.1	0.613374
11.371700	0.1	0.613751
11.373367	0.1	0.616303
11.375033	0.1	0.619977
11.376700	0.1	0.623516
11.378367	0.1	0.626203
11.380033	0.1	0.628070
11.381700	0.1	0.629639
11.383367	0.1	0.630734
11.385033	0.1	0.630277
11.386700	0.1	0.627507
11.388367	0.1	0.622394
11.390033	0.1	0.615423
11.391700	0.1	0.607711
11.393367	0.1	0.600903
11.395033	0.1	0.596205
11.396700	0.1	0.593360
11.398367	0.1	0.591376
11.400033	0.1	0.590114
11.401700	0.1	0.590016
11.403367	0.1	0.590761
11.405033	0.1	0.591460
11.406700	0.1	0.591795
11.408367	0.1	0.592298
11.410033	0.1	0.593322
11.411700	0.1	0.593942
11.413367	0.1	0.592503
11.415033	0.1	0.588293
11.416700	0.1	0.582086
11.418367	0.1	0.575120
11.420033	0.1	0.568698
11.421700	0.1	0.564572
11.423367	0.1	0.564680
11.425033	0.1	0.569862
11.426700	0.1	0.578738
11.428367	0.1	0.588172
11.430033	0.1	0.595343
11.431700	0.1	0.599045
11.433367	0.1	0.599013
11.435033	0.1	0.595320
11.436700	0.1	0.588782
11.438367	0.1	0.580968
11.440033	0.1	0.573546
11.441700	0.1	0.567893
11.443367	0.1	0.564670
11.445033	0.1	0.563744
11.446700	0.1	0.564321
11.448367	0.1	0.565290
11.450033	0.1	0.566016
11.451700	0.1	0.566589
11.453367	0.1	0.567050
11.455033	0.1	0.567175
11.456700	0.1	0.567054
11.458367	0.1	0.566966
11.460033	0.1	0.567012
11.461700	0.1	0.567343
11.463367	0.1	0.568014
11.465033	0.1	0.568433
11.466700	0.1	0.567590
11.468367	0.1	0.565029
11.470033	0.1	0.561588
11.471700	0.1	0.558989
11.473367	0.1	0.558887
11.475033	0.1	0.561583
11.476700	0.1	0.565075
11.478367	0.1	0.566631
11.480033	0.1	0.565127
11.481700	0.1	0.560898
11.483367	0.1	0.555031
11.485033	0.1	0.549252
11.486700	0.1	0.545071
11.488367	0.1	0.543073
11.490033	0.1	0.543222
11.491700	0.1	0.544749
11.493367	0.1	0.545946
11.495033	0.1	0.545513
11.496700	0.1	0.544083
11.498367	0.1	0.543641
11.500033	0.1	0.545443
11.501700	0.1	0.549415
11.503367	0.1	0.555068
11.505033	0.1	0.561401
11.506700	0.1	0.566468
11.508367	0.1	0.568577
11.510033	0.1	0.567702
11.511700	0.1	0.565089
11.513367	0.1	0.561895
11.515033	0.1	0.558756
11.516700	0.1	0.556293
11.518367	0.1	0.554761
11.520033	0.1	0.553206
11.521700	0.1	0.550388
11.523367	0.1	0.546486
11.525033	0.1	0.542724
11.526700	0.1	0.540153
11.528367	0.1	0.539524
11.530033	0.1	0.540847
11.531700	0.1	0.542677
11.533367	0.1	0.542677
11.535033	0.1	0.539473
11.536700	0.1	0.534323
11.538367	0.1	0.530281
11.540033	0.1	0.529392
11.541700	0.1	0.531338
11.543367	0.1	0.534593
11.545033	0.1	0.537769
11.546700	0.1	0.540004
11.548367	0.1	0.541029
11.550033	0.1	0.540991
11.551700	0.1	0.540009
11.553367	0.1	0.538109
11.555033	0.1	0.535822
11.556700	0.1	0.534086
11.558367	0.1	0.533410
11.560033	0.1	0.533420
11.561700	0.1	0.533485
11.563367	0.1	0.533299
11.565033	0.1	0.532130
11.566700	0.1	0.528586
11.568367	0.1	0.522612
11.570033	0.1	0.516130
11.571700	0.1	0.511007
11.573367	0.1	0.507976
11.575033	0.1	0.507277
11.576700	0.1	0.508749
11.578367	0.1	0.511492
11.580033	0.1	0.513736
11.581700	0.1	0.513755
11.583367	0.1	0.511366
11.585033	0.1	0.508027
11.586700	0.1	0.505648
11.588367	0.1	0.505350
11.590033	0.1	0.506551
11.591700	0.1	0.507422
11.593367	0.1	0.506821
11.595033	0.1	0.504903
11.596700	0.1	0.501638
11.598367	0.1	0.496078
11.600033	0.1	0.487943
11.601700	0.1	0.479226
11.603367	0.1	0.472893
11.605033	0.1	0.470164
11.606700	0.1	0.469852
11.608367	0.1	0.470085
11.610033	0.1	0.469866
11.611700	0.1	0.468981
11.613367	0.1	0.467272
11.615033	0.1	0.464595
11.616700	0.1	0.460912
11.618367	0.1	0.456502
11.620033	0.1	0.452306
11.621700	0.1	0.449708
11.623367	0.1	0.449582
11.625033	0.1	0.451584
11.626700	0.1	0.454294
11.628367	0.1	0.456297
11.630033	0.1	0.457116
11.631700	0.1	0.456683
11.633367	0.1	0.454648
11.635033	0.1	0.451184
11.636700	0.1	0.447799
11.638367	0.1	0.446392
11.640033	0.1	0.447440
11.641700	0.1	0.449270
11.643367	0.1	0.449247
11.645033	0.1	0.445610
11.646700	0.1	0.437936
11.648367	0.1	0.426918
11.650033	0.1	0.414988
11.651700	0.1	0.405656
11.653367	0.1	0.400636
11.655033	0.1	0.398322
11.656700	0.1	0.395821
11.658367	0.1	0.391975
11.660033	0.1	0.388129
11.661700	0.1	0.386680
11.663367	0.1	0.388939
11.665033	0.1	0.394247
11.666700	0.1	0.400525
11.668367	0.1	0.405144
11.670033	0.1	0.406196
11.671700	0.1	0.403686
11.673367	0.1	0.399058
11.675033	0.1	0.393456
11.676700	0.1	0.387197
11.678367	0.1	0.380664
11.680033	0.1	0.375081
11.681700	0.1	0.372091
11.683367	0.1	0.372049
11.685033	0.1	0.373484
11.686700	0.1	0.374904
11.688367	0.1	0.375672
11.690033	0.1	0.374783
11.691700	0.1	0.370936
11.693367	0.1	0.364445
11.695033	0.1	0.357614
11.696700	0.1	0.352692
11.698367	0.1	0.350145
11.700033	0.1	0.349195
11.701700	0.1	0.349004
11.703367	0.1	0.348804
11.705033	0.1	0.347788
11.706700	0.1	0.345856
11.708367	0.1	0.344110
11.710033	0.1	0.344180
11.711700	0.1	0.346629
11.713367	0.1	0.350117
11.715033	0.1	0.353125
11.716700	0.1	0.355649
11.718367	0.1	0.357535
11.720033	0.1	0.357167
11.721700	0.1	0.353330
11.723367	0.1	0.346587
11.725033	0.1	0.338322
11.726700	0.1	0.329968
11.728367	0.1	0.323653
11.730033	0.1	0.321553
11.731700	0.1	0.323933
11.733367	0.1	0.328631
11.735033	0.1	0.332845
11.736700	0.1	0.335290
11.738367	0.1	0.336496
11.740033	0.1	0.337199
11.741700	0.1	0.337223
11.743367	0.1	0.336040
11.745033	0.1	0.333316
11.746700	0.1	0.329637
11.748367	0.1	0.326606
11.750033	0.1	0.325218
11.751700	0.1	0.325209
11.753367	0.1	0.326186
11.755033	0.1	0.327760
11.756700	0.1	0.328594
11.758367	0.1	0.327076
11.760033	0.1	0.323239
11.761700	0.1	0.319304
11.763367	0.1	0.317902
11.765033	0.1	0.320203
11.766700	0.1	0.325767
11.768367	0.1	0.332869
11.770033	0.1	0.338941
11.771700	0.1	0.342112
11.773367	0.1	0.342536
11.775033	0.1	0.341162
11.776700	0.1	0.337991
11.778367	0.1	0.332766
11.780033	0.1	0.326438
11.781700	0.1	0.320803
11.783367	0.1	0.317232
11.785033	0.1	0.315649
11.786700	0.1	0.314573
11.788367	0.1	0.312603
11.790033	0.1	0.310014
11.791700	0.1	0.308263
11.793367	0.1	0.308035
11.795033	0.1	0.308687
11.796700	0.1	0.309777
11.798367	0.1	0.312226
11.800033	0.1	0.317148
11.801700	0.1	0.323760
11.803367	0.1	0.329283
11.805033	0.1	0.331514
11.806700	0.1	0.330890
11.808367	0.1	0.328808
11.810033	0.1	0.325614
11.811700	0.1	0.321534
11.813367	0.1	0.317586
11.815033	0.1	0.315080
11.816700	0.1	0.315239
11.818367	0.1	0.318205
11.820033	0.1	0.322056
11.821700	0.1	0.324533
11.823367	0.1	0.325195
11.825033	0.1	0.324952
11.826700	0.1	0.324715
11.828367	0.1	0.325255
11.830033	0.1	0.327067
11.831700	0.1	0.329781
11.833367	0.1	0.332599
11.835033	0.1	0.335565
11.836700	0.1	0.339169
11.838367	0.1	0.342764
11.840033	0.1	0.344715
11.841700	0.1	0.344180
11.843367	0.1	0.342061
11.845033	0.1	0.340450
11.846700	0.1	0.341437
11.848367	0.1	0.345474
11.850033	0.1	0.350587
11.851700	0.1	0.354298
11.853367	0.1	0.355658
11.855033	0.1	0.355244
11.856700	0.1	0.354582
11.858367	0.1	0.355332
11.860033	0.1	0.358266
11.861700	0.1	0.362801
11.863367	0.1	0.367179
11.865033	0.1	0.369581
11.866700	0.1	0.369563
11.868367	0.1	0.367858
11.870033	0.1	0.365097
11.871700	0.1	0.361805
11.873367	0.1	0.359127
11.875033	0.1	0.357954
11.876700	0.1	0.358215
11.878367	0.1	0.359919
11.880033	0.1	0.363211
11.881700	0.1	0.367351
11.883367	0.1	0.371770
11.885033	0.1	0.377349
11.886700	0.1	0.384850
11.888367	0.1	0.393274
11.890033	0.1	0.400739
11.891700	0.1	0.405773
11.893367	0.1	0.407854
11.895033	0.1	0.407556
11.896700	0.1	0.406248
11.898367	0.1	0.405554
11.900033	0.1	0.406685
11.901700	0.1	0.409703
11.903367	0.1	0.413680
11.905033	0.1	0.417959
11.906700	0.1	0.422872
11.908367	0.1	0.428497
11.910033	0.1	0.433559
11.911700	0.1	0.436790
11.913367	0.1	0.438420
11.915033	0.1	0.439724
11.916700	0.1	0.442048
11.918367	0.1	0.446038
11.920033	0.1	0.451352
11.921700	0.1	0.457289
11.923367	0.1	0.463207
11.925033	0.1	0.468362
11.926700	0.1	0.472176
11.928367	0.1	0.474919
11.930033	0.1	0.477550
11.931700	0.1	0.480865
11.933367	0.1	0.485177
11.935033	0.1	0.490234
11.936700	0.1	0.494989
11.938367	0.1	0.498556
11.940033	0.1	0.501191
11.941700	0.1	0.503529
11.943367	0.1	0.505787
11.945033	0.1	0.508493
11.946700	0.1	0.512889
11.948367	0.1	0.519971
11.950033	0.1	0.528824
11.951700	0.1	0.536903
11.953367	0.1	0.542891
11.955033	0.1	0.548302
11.956700	0.1	0.555338
11.958367	0.1	0.564125
11.960033	0.1	0.572605
11.961700	0.1	0.578612
11.963367	0.1	0.581634
11.965033	0.1	0.582426
11.966700	0.1	0.582039
11.968367	0.1	0.582230
11.970033	0.1	0.584922
11.971700	0.1	0.590486
11.973367	0.1	0.598091
11.975033	0.1	0.606962
11.976700	0.1	0.616335
11.978367	0.1	0.625858
11.980033	0.1	0.636112
11.981700	0.1	0.647269
11.983367	0.1	0.658035
11.985033	0.1	0.666790
11.986700	0.1	0.673202
11.988367	0.1	0.677789
11.990033	0.1	0.680797
11.991700	0.1	0.682729
11.993367	0.1	0.684699
11.995033	0.1	0.687423
11.996700	0.1	0.691516
11.998367	0.1	0.698557
12.000033	0.1	0.709957
12.001700	0.1	0.724648
12.003367	0.1	0.738902
12.005033	0.1	0.749161
12.006700	0.1	0.754618
12.008367	0.1	0.756918
12.010033	0.1	0.758502
12.011700	0.1	0.761631
12.013367	0.1	0.767754
12.015033	0.1	0.777580
12.016700	0.1	0.791159
12.018367	0.1	0.806986
12.020033	0.1	0.822227
12.021700	0.1	0.835080
12.023367	0.1	0.846148
12.025033	0.1	0.856542
12.026700	0.1	0.866069
12.028367	0.1	0.874246
12.030033	0.1	0.881255
12.031700	0.1	0.887415
12.033367	0.1	0.892943
12.035033	0.1	0.898200
12.036700	0.1	0.903886
12.038367	0.1	0.911090
12.040033	0.1	0.920789
12.041700	0.1	0.933129
12.043367	0.1	0.947434
12.045033	0.1	0.962536
12.046700	0.1	0.976971
12.048367	0.1	0.989730
12.050033	0.1	1.000818
12.051700	0.1	1.011165
12.053367	0.1	1.022322
12.055033	0.1	1.035878
12.056700	0.1	1.052548
12.058367	0.1	1.071217
12.060033	0.1	1.089307
12.061700	0.1	1.104819
12.063367	0.1	1.117345
12.065033	0.1	1.127124
12.066700	0.1	1.134914
12.068367	0.1	1.142747
12.070033	0.1	1.153117
12.071700	0.1	1.167278
12.073367	0.1	1.184065
12.075033	0.1	1.200223
12.076700	0.1	1.212824
12.078367	0.1	1.221797
12.080033	0.1	1.229444
12.081700	0.1	1.237588
12.083367	0.1	1.246408
12.085033	0.1	1.255707
12.086700	0.1	1.266291
12.088367	0.1	1.279237
12.090033	0.1	1.293737
12.091700	0.1	1.307265
12.093367	0.1	1.318343
12.095033	0.1	1.327675
12.096700	0.1	1.336494
12.098367	0.1	1.345007
12.100033	0.1	1.352732
12.101700	0.1	1.359852
12.103367	0.1	1.367647
12.105033	0.1	1.377421
12.106700	0.1	1.388979
12.108367	0.1	1.400393
12.110033	0.1	1.409487
12.111700	0.1	1.415699
12.113367	0.1	1.420625
12.115033	0.1	1.426744
12.116700	0.1	1.434991
12.118367	0.1	1.444188
12.120033	0.1	1.452644
12.121700	0.1	1.459569
12.123367	0.1	1.465133
12.125033	0.1	1.469799
12.126700	0.1	1.473669
12.128367	0.1	1.476663
12.130033	0.1	1.478493
12.131700	0.1	1.478693
12.133367	0.1	1.477590
12.135033	0.1	1.476728
12.136700	0.1	1.477990
12.138367	0.1	1.482088
12.140033	0.1	1.487373
12.141700	0.1	1.490936
12.143367	0.1	1.491397
12.145033	0.1	1.489841
12.146700	0.1	1.488319
12.148367	0.1	1.488291
12.150033	0.1	1.490279
12.151700	0.1	1.494209
12.153367	0.1	1.499434
12.155033	0.1	1.504840
12.156700	0.1	1.509297
12.158367	0.1	1.512109
12.160033	0.1	1.513478
12.161700	0.1	1.513651
12.163367	0.1	1.511755
12.165033	0.1	1.506535
12.166700	0.1	1.497664
12.168367	0.1	1.485962
12.170033	0.1	1.473366
12.171700	0.1	1.462605
12.173367	0.1	1.456337
12.175033	0.1	1.455871
12.176700	0.1	1.459871
12.178367	0.1	1.464584
12.180033	0.1	1.466628
12.181700	0.1	1.465590
12.183367	0.1	1.463178
12.185033	0.1	1.460821
12.186700	0.1	1.459136
12.188367	0.1	1.458456
12.190033	0.1	1.458563
12.191700	0.1	1.457985
12.193367	0.1	1.454703
12.195033	0.1	1.447997
12.196700	0.1	1.439000
12.198367	0.1	1.429566
12.200033	0.1	1.421096
12.201700	0.1	1.414414
12.203367	0.1	1.409999
12.205033	0.1	1.407806
12.206700	0.1	1.406963
12.208367	0.1	1.406474
12.210033	0.1	1.406008
12.211700	0.1	1.405240
12.213367	0.1	1.402837
12.215033	0.1	1.397566
12.216700	0.1	1.390288
12.218367	0.1	1.383256
12.220033	0.1	1.377687
12.221700	0.1	1.373002
12.223367	0.1	1.367847
12.225033	0.1	1.361943
12.226700	0.1	1.356737
12.228367	0.1	1.353910
12.230033	0.1	1.353715
12.231700	0.1	1.354595
12.233367	0.1	1.354064
12.235033	0.1	1.350679
12.236700	0.1	1.345021
12.238367	0.1	1.338711
12.240033	0.1	1.333272
12.241700	0.1	1.329645
12.243367	0.1	1.327968
12.245033	0.1	1.327442
12.246700	0.1	1.326846
12.248367	0.1	1.325551
12.250033	0.1	1.323950
12.251700	0.1	1.322865
12.253367	0.1	1.323093
12.255033	0.1	1.325118
12.256700	0.1	1.328513
12.258367	0.1	1.332592
12.260033	0.1	1.337356
12.261700	0.1	1.343028
12.263367	0.1	1.349202
12.265033	0.1	1.355023
12.266700	0.1	1.360425
12.268367	0.1	1.366660
12.270033	0.1	1.375074
12.271700	0.1	1.386064
12.273367	0.1	1.398982
12.275033	0.1	1.412835
12.276700	0.1	1.427308
12.278367	0.1	1.442237
12.280033	0.1	1.456584
12.281700	0.1	1.469231
12.283367	0.1	1.479965
12.285033	0.1	1.489054
12.286700	0.1	1.497157
12.288367	0.1	1.505543
12.290033	0.1	1.515225
12.291700	0.1	1.526400
12.293367	0.1	1.539583
12.295033	0.1	1.555975
12.296700	0.1	1.576194
12.298367	0.1	1.598997
12.300033	0.1	1.621726
12.301700	0.1	1.642383
12.303367	0.1	1.660739
12.305033	0.1	1.677820
12.306700	0.1	1.694742
12.308367	0.1	1.711654
12.310033	0.1	1.728055
12.311700	0.1	1.744097
12.313367	0.1	1.760586
12.315033	0.1	1.777611
12.316700	0.1	1.794412
12.318367	0.1	1.810873
12.320033	0.1	1.827842
12.321700	0.1	1.845784
12.323367	0.1	1.864368
12.325033	0.1	1.883227
12.326700	0.1	1.902222
12.328367	0.1	1.921370
12.330033	0.1	1.940960
12.331700	0.1	1.961910
12.333367	0.1	1.985636
12.335033	0.1	2.012453
12.336700	0.1	2.040761
12.338367	0.1	2.068356
12.340033	0.1	2.093539
12.341700	0.1	2.115630
12.343367	0.1	2.135285
12.345033	0.1	2.154140
12.346700	0.1	2.173791
12.348367	0.1	2.194988
12.350033	0.1	2.217987
12.351700	0.1	2.243416
12.353367	0.1	2.272064
12.355033	0.1	2.303771
12.356700	0.1	2.336735
12.358367	0.1	2.368148
12.360033	0.1	2.396135
12.361700	0.1	2.420470
12.363367	0.1	2.441397
12.365033	0.1	2.459520
12.366700	0.1	2.477132
12.368367	0.1	2.497314
12.370033	0.1	2.521127
12.371700	0.1	2.547111
12.373367	0.1	2.573403
12.375033	0.1	2.599363
12.376700	0.1	2.625384
12.378367	0.1	2.651750
12.380033	0.1	2.677944
12.381700	0.1	2.703620
12.383367	0.1	2.729562
12.385033	0.1	2.756575
12.386700	0.1	2.783677
12.388367	0.1	2.808734
12.390033	0.1	2.831444
12.391700	0.1	2.854452
12.393367	0.1	2.880692
12.395033	0.1	2.910220
12.396700	0.1	2.940348
12.398367	0.1	2.968712
12.400033	0.1	2.995264
12.401700	0.1	3.021108
12.403367	0.1	3.047003
12.405033	0.1	3.073467
12.406700	0.1	3.100559
12.408367	0.1	3.127158
12.410033	0.1	3.151963
12.411700	0.1	3.175372
12.413367	0.1	3.199005
12.415033	0.1	3.223689
12.416700	0.1	3.249156
12.418367	0.1	3.274987
12.420033	0.1	3.301040
12.421700	0.1	3.327494
12.423367	0.1	3.354494
12.425033	0.1	3.381693
12.426700	0.1	3.408832
12.428367	0.1	3.436343
12.430033	0.1	3.464231
12.431700	0.1	3.491617
12.433367	0.1	3.518751
12.435033	0.1	3.547133
12.436700	0.1	3.576931
12.438367	0.1	3.606826
12.440033	0.1	3.635818
12.441700	0.1	3.663823
12.443367	0.1	3.691441
12.445033	0.1	3.719223
12.446700	0.1	3.746776
12.448367	0.1	3.773305
12.450033	0.1	3.798739
12.451700	0.1	3.823359
12.453367	0.1	3.847089
12.455033	0.1	3.869790
12.456700	0.1	3.891466
12.458367	0.1	3.912454
12.460033	0.1	3.933096
12.461700	0.1	3.953082
12.463367	0.1	3.972431
12.465033	0.1	3.992100
12.466700	0.1	4.012142
12.468367	0.1	4.031081
12.470033	0.1	4.047630
12.471700	0.1	4.061479
12.473367	0.1	4.073065
12.475033	0.1	4.083281
12.476700	0.1	4.092981
12.478367	0.1	4.103123
12.480033	0.1	4.114727
12.481700	0.1	4.128008
12.483367	0.1	4.142495
12.485033	0.1	4.157494
12.486700	0.1	4.171422
12.488367	0.1	4.181727
12.490033	0.1	4.186491
12.491700	0.1	4.185913
12.493367	0.1	4.182155
12.495033	0.1	4.177717
12.496700	0.1	4.173629
12.498367	0.1	4.169382
12.500033	0.1	4.164502
12.501700	0.1	4.158905
12.503367	0.1	4.151971
12.505033	0.1	4.142388
12.506700	0.1	4.129163
12.508367	0.1	4.113014
12.510033	0.1	4.096823
12.511700	0.1	4.083570
12.513367	0.1	4.074019
12.515033	0.1	4.067067
12.516700	0.1	4.061437
12.518367	0.1	4.056222
12.520033	0.1	4.049954
12.521700	0.1	4.040315
12.523367	0.1	4.026215
12.525033	0.1	4.009549
12.526700	0.1	3.993758
12.528367	0.1	3.981381
12.530033	0.1	3.972459
12.531700	0.1	3.964342
12.533367	0.1	3.954186
12.535033	0.1	3.941185
12.536700	0.1	3.925823
12.538367	0.1	3.908514
12.540033	0.1	3.889897
12.541700	0.1	3.871643
12.543367	0.1	3.856085
12.545033	0.1	3.844481
12.546700	0.1	3.835601
12.548367	0.1	3.826930
12.550033	0.1	3.817370
12.551700	0.1	3.807750
12.553367	0.1	3.799237
12.555033	0.1	3.792294
12.556700	0.1	3.786483
12.558367	0.1	3.780834
12.560033	0.1	3.774674
12.561700	0.1	3.767931
12.563367	0.1	3.760774
12.565033	0.1	3.753412
12.566700	0.1	3.745831
12.568367	0.1	3.737649
12.570033	0.1	3.728922
12.571700	0.1	3.720880
12.573367	0.1	3.715004
12.575033	0.1	3.711372
12.576700	0.1	3.708466
12.578367	0.1	3.705015
12.580033	0.1	3.701132
12.581700	0.1	3.696773
12.583367	0.1	3.690654
12.585033	0.1	3.681853
12.586700	0.1	3.671236
12.588367	0.1	3.660307
12.590033	0.1	3.649578
12.591700	0.1	3.638845
12.593367	0.1	3.628335
12.595033	0.1	3.618840
12.596700	0.1	3.610919
12.598367	0.1	3.604386
12.600033	0.1	3.598174
12.601700	0.1	3.590393
12.603367	0.1	3.579282
12.605033	0.1	3.564693
12.606700	0.1	3.548008
12.608367	0.1	3.531068
12.610033	0.1	3.515794
12.611700	0.1	3.503375
12.613367	0.1	3.492590
12.615033	0.1	3.480217
12.616700	0.1	3.464241
12.618367	0.1	3.445544
12.620033	0.1	3.426373
12.621700	0.1	3.408077
12.623367	0.1	3.390056
12.625033	0.1	3.370312
12.626700	0.1	3.347378
12.628367	0.1	3.322032
12.630033	0.1	3.296342
12.631700	0.1	3.271089
12.633367	0.1	3.245506
12.635033	0.1	3.218995
12.636700	0.1	3.191791
12.638367	0.1	3.163978
12.640033	0.1	3.135242
12.641700	0.1	3.105802
12.643367	0.1	3.076619
12.645033	0.1	3.048731
12.646700	0.1	3.023013
12.648367	0.1	2.999101
12.650033	0.1	2.974644
12.651700	0.1	2.946896
12.653367	0.1	2.915096
12.655033	0.1	2.880748
12.656700	0.1	2.845624
12.658367	0.1	2.810284
12.660033	0.1	2.775076
12.661700	0.1	2.741255
12.663367	0.1	2.710335
12.665033	0.1	2.683029
12.666700	0.1	2.659075
12.668367	0.1	2.637249
12.670033	0.1	2.615210
12.671700	0.1	2.590497
12.673367	0.1	2.562250
12.675033	0.1	2.531018
12.676700	0.1	2.497369
12.678367	0.1	2.462259
12.680033	0.1	2.428060
12.681700	0.1	2.397392
12.683367	0.1	2.370104
12.685033	0.1	2.342709
12.686700	0.1	2.312269
12.688367	0.1	2.279724
12.690033	0.1	2.248529
12.691700	0.1	2.221270
12.693367	0.1	2.197917
12.695033	0.1	2.176473
12.696700	0.1	2.154768
12.698367	0.1	2.131518
12.700033	0.1	2.105790
12.701700	0.1	2.076835
12.703367	0.1	2.045478
12.705033	0.1	2.014632
12.706700	0.1	1.987172
12.708367	0.1	1.963433
12.710033	0.1	1.941728
12.711700	0.1	1.920802
12.713367	0.1	1.899893
12.715033	0.1	1.877216
12.716700	0.1	1.850836
12.718367	0.1	1.820959
12.720033	0.1	1.789769
12.721700	0.1	1.759203
12.723367	0.1	1.729829
12.725033	0.1	1.701987
12.726700	0.1	1.677186
12.728367	0.1	1.657377
12.730033	0.1	1.643077
12.731700	0.1	1.632650
12.733367	0.1	1.622709
12.735033	0.1	1.609735
12.736700	0.1	1.592711
12.738367	0.1	1.573400
12.740033	0.1	1.553544
12.741700	0.1	1.533488
12.743367	0.1	1.513828
12.745033	0.1	1.495574
12.746700	0.1	1.478782
12.748367	0.1	1.462945
12.750033	0.1	1.447396
12.751700	0.1	1.431284
12.753367	0.1	1.414744
12.755033	0.1	1.399224
12.756700	0.1	1.385976
12.758367	0.1	1.374525
12.760033	0.1	1.363438
12.761700	0.1	1.352606
12.763367	0.1	1.343056
12.765033	0.1	1.334832
12.766700	0.1	1.327223
12.768367	0.1	1.320308
12.770033	0.1	1.314948
12.771700	0.1	1.311563
12.773367	0.1	1.308993
12.775033	0.1	1.304955
12.776700	0.1	1.298040
12.778367	0.1	1.289137
12.780033	0.1	1.280624
12.781700	0.1	1.274594
12.783367	0.1	1.272163
12.785033	0.1	1.273011
12.786700	0.1	1.275274
12.788367	0.1	1.276829
12.790033	0.1	1.276848
12.791700	0.1	1.275861
12.793367	0.1	1.274915
12.795033	0.1	1.274808
12.796700	0.1	1.275861
12.798367	0.1	1.278035
12.800033	0.1	1.280759
12.801700	0.1	1.282985
12.803367	0.1	1.284308
12.805033	0.1	1.285574
12.806700	0.1	1.288210
12.808367	0.1	1.293472
12.810033	0.1	1.301863
12.811700	0.1	1.312406
12.813367	0.1	1.322506
12.815033	0.1	1.329212
12.816700	0.1	1.331242
12.818367	0.1	1.330115
12.820033	0.1	1.328960
12.821700	0.1	1.330306
12.823367	0.1	1.335093
12.825033	0.1	1.342827
12.826700	0.1	1.352457
12.828367	0.1	1.363256
12.830033	0.1	1.374818
12.831700	0.1	1.386884
12.833367	0.1	1.399200
12.835033	0.1	1.411163
12.836700	0.1	1.421804
12.838367	0.1	1.430241
12.840033	0.1	1.436411
12.841700	0.1	1.441520
12.843367	0.1	1.448225
12.845033	0.1	1.459941
12.846700	0.1	1.478349
12.848367	0.1	1.501190
12.850033	0.1	1.523676
12.851700	0.1	1.542158
12.853367	0.1	1.556221
12.855033	0.1	1.568021
12.856700	0.1	1.580156
12.858367	0.1	1.594345
12.860033	0.1	1.611332
12.861700	0.1	1.630541
12.863367	0.1	1.649992
12.865033	0.1	1.667961
12.866700	0.1	1.684614
12.868367	0.1	1.701075
12.870033	0.1	1.717918
12.871700	0.1	1.735687
12.873367	0.1	1.755063
12.875033	0.1	1.775860
12.876700	0.1	1.797071
12.878367	0.1	1.817681
12.880033	0.1	1.837523
12.881700	0.1	1.857462
12.883367	0.1	1.878170
12.885033	0.1	1.899675
12.886700	0.1	1.922199
12.888367	0.1	1.945612
12.890033	0.1	1.968858
12.891700	0.1	1.991424
12.893367	0.1	2.014250
12.895033	0.1	2.037827
12.896700	0.1	2.060933
12.898367	0.1	2.081827
12.900033	0.1	2.099881
12.901700	0.1	2.116477
12.903367	0.1	2.133879
12.905033	0.1	2.152766
12.906700	0.1	2.171621
12.908367	0.1	2.188655
12.910033	0.1	2.203812
12.911700	0.1	2.219263
12.913367	0.1	2.237409
12.915033	0.1	2.258136
12.916700	0.1	2.278830
12.918367	0.1	2.297196
12.920033	0.1	2.313014
12.921700	0.1	2.327538
12.923367	0.1	2.341899
12.925033	0.1	2.356125
12.926700	0.1	2.369466
12.928367	0.1	2.381247
12.930033	0.1	2.391273
12.931700	0.1	2.400069
12.933367	0.1	2.408219
12.935033	0.1	2.415357
12.936700	0.1	2.420503
12.938367	0.1	2.423576
12.940033	0.1	2.425984
12.941700	0.1	2.429136
12.943367	0.1	2.433271
12.945033	0.1	2.438207
12.946700	0.1	2.443804
12.948367	0.1	2.449378
12.950033	0.1	2.453947
12.951700	0.1	2.457201
12.953367	0.1	2.459390
12.955033	0.1	2.460531
12.956700	0.1	2.460522
12.958367	0.1	2.459357
12.960033	0.1	2.456927
12.961700	0.1	2.453853
12.963367	0.1	2.452112
12.965033	0.1	2.452778
12.966700	0.1	2.453951
12.968367	0.1	2.452610
12.970033	0.1	2.447525
12.971700	0.1	2.439939
12.973367	0.1	2.432233
12.975033	0.1	2.425951
12.976700	0.1	2.421532
12.978367	0.1	2.419343
12.980033	0.1	2.419502
12.981700	0.1	2.421085
12.983367	0.1	2.422235
12.985033	0.1	2.420796
12.986700	0.1	2.415231
12.988367	0.1	2.406086
12.990033	0.1	2.395636
12.991700	0.1	2.384777
12.993367	0.1	2.372013
12.995033	0.1	2.356642
12.996700	0.1	2.340516
12.998367	0.1	2.325955
13.000033	0.1	2.313755
13.001700	0.1	2.302509
13.003367	0.1	2.289061
13.005033	0.1	2.271137
13.006700	0.1	2.249968
13.008367	0.1	2.228906
13.010033	0.1	2.209661
13.011700	0.1	2.191369
13.013367	0.1	2.172743
13.015033	0.1	2.153311
13.016700	0.1	2.132477
13.018367	0.1	2.109273
13.020033	0.1	2.083420
13.021700	0.1	2.055494
13.023367	0.1	2.026511
13.025033	0.1	1.997631
13.026700	0.1	1.969156
13.028367	0.1	1.940061
13.030033	0.1	1.909425
13.031700	0.1	1.877695
13.033367	0.1	1.846142
13.035033	0.1	1.815730
13.036700	0.1	1.786416
13.038367	0.1	1.757061
13.040033	0.1	1.726225
13.041700	0.1	1.693461
13.043367	0.1	1.659752
13.045033	0.1	1.626299
13.046700	0.1	1.593255
13.048367	0.1	1.560207
13.050033	0.1	1.527420
13.051700	0.1	1.496407
13.053367	0.1	1.468593
13.055033	0.1	1.443122
13.056700	0.1	1.417706
13.058367	0.1	1.391363
13.060033	0.1	1.364616
13.061700	0.1	1.337528
13.063367	0.1	1.309090
13.065033	0.1	1.278920
13.066700	0.1	1.249062
13.068367	0.1	1.222747
13.070033	0.1	1.201206
13.071700	0.1	1.183073
13.073367	0.1	1.166500
13.075033	0.1	1.150831
13.076700	0.1	1.136614
13.078367	0.1	1.124102
13.080033	0.1	1.112078
13.081700	0.1	1.099459
13.083367	0.1	1.086951
13.085033	0.1	1.075352
13.086700	0.1	1.063989
13.088367	0.1	1.052343
13.090033	0.1	1.041121
13.091700	0.1	1.031323
13.093367	0.1	1.023142
13.095033	0.1	1.015752
13.096700	0.1	1.008539
13.098367	0.1	1.002159
13.100033	0.1	0.997260
13.101700	0.1	0.992864
13.103367	0.1	0.987463
13.105033	0.1	0.981353
13.106700	0.1	0.976394
13.108367	0.1	0.973484
13.110033	0.1	0.972250
13.111700	0.1	0.972901
13.113367	0.1	0.976105
13.115033	0.1	0.981423
13.116700	0.1	0.987281
13.118367	0.1	0.992063
13.120033	0.1	0.995127
13.121700	0.1	0.997037
13.123367	0.1	0.998722
13.125033	0.1	1.000441
13.126700	0.1	1.001465
13.128367	0.1	1.000902
13.130033	0.1	0.999323
13.131700	0.1	0.998904
13.133367	0.1	1.001144
13.135033	0.1	1.005484
13.136700	0.1	1.010257
13.138367	0.1	1.013987
13.140033	0.1	1.015770
13.141700	0.1	1.015333
13.143367	0.1	1.013558
13.145033	0.1	1.012492
13.146700	0.1	1.014071
13.148367	0.1	1.018746
13.150033	0.1	1.025191
13.151700	0.1	1.031510
13.153367	0.1	1.037652
13.155033	0.1	1.045684
13.156700	0.1	1.056530
13.158367	0.1	1.067650
13.160033	0.1	1.074718
13.161700	0.1	1.074979
13.163367	0.1	1.069740
13.165033	0.1	1.063934
13.166700	0.1	1.062378
13.168367	0.1	1.066276
13.170033	0.1	1.073601
13.171700	0.1	1.082066
13.173367	0.1	1.090760
13.175033	0.1	1.099501
13.176700	0.1	1.107859
13.178367	0.1	1.115454
13.180033	0.1	1.122700
13.181700	0.1	1.130365
13.183367	0.1	1.138235
13.185033	0.1	1.145001
13.186700	0.1	1.149476
13.188367	0.1	1.151748
13.190033	0.1	1.153760
13.191700	0.1	1.158030
13.193367	0.1	1.165331
13.195033	0.1	1.174361
13.196700	0.1	1.183185
13.198367	0.1	1.190077
13.200033	0.1	1.193974
13.201700	0.1	1.195087
13.203367	0.1	1.195245
13.205033	0.1	1.197164
13.206700	0.1	1.202519
13.208367	0.1	1.210636
13.210033	0.1	1.219506
13.211700	0.1	1.227590
13.213367	0.1	1.233895
13.215033	0.1	1.237472
13.216700	0.1	1.237895
13.218367	0.1	1.236140
13.220033	0.1	1.234473
13.221700	0.1	1.234952
13.223367	0.1	1.237825
13.225033	0.1	1.241989
13.226700	0.1	1.246589
13.228367	0.1	1.251465
13.230033	0.1	1.256629
13.231700	0.1	1.262459
13.233367	0.1	1.269584
13.235033	0.1	1.277663
13.236700	0.1	1.285318
13.238367	0.1	1.291400
13.240033	0.1	1.295838
13.241700	0.1	1.300401
13.243367	0.1	1.307745
13.245033	0.1	1.318441
13.246700	0.1	1.330441
13.248367	0.1	1.342152
13.250033	0.1	1.354106
13.251700	0.1	1.367060
13.253367	0.1	1.380164
13.255033	0.1	1.392113
13.256700	0.1	1.402940
13.258367	0.1	1.413608
13.260033	0.1	1.424658
13.261700	0.1	1.436220
13.263367	0.1	1.448845
13.265033	0.1	1.463657
13.266700	0.1	1.481250
13.268367	0.1	1.501129
13.270033	0.1	1.522414
13.271700	0.1	1.544342
13.273367	0.1	1.566405
13.275033	0.1	1.588673
13.276700	0.1	1.612003
13.278367	0.1	1.637507
13.280033	0.1	1.665172
13.281700	0.1	1.693806
13.283367	0.1	1.722849
13.285033	0.1	1.753378
13.286700	0.1	1.786621
13.288367	0.1	1.822324
13.290033	0.1	1.858994
13.291700	0.1	1.895572
13.293367	0.1	1.932257
13.295033	0.1	1.969934
13.296700	0.1	2.009613
13.298367	0.1	2.052523
13.300033	0.1	2.099676
13.301700	0.1	2.151057
13.303367	0.1	2.205600
13.305033	0.1	2.261642
13.306700	0.1	2.318127
13.308367	0.1	2.376004
13.310033	0.1	2.437565
13.311700	0.1	2.503810
13.313367	0.1	2.573747
13.315033	0.1	2.646004
13.316700	0.1	2.719928
13.318367	0.1	2.795588
13.320033	0.1	2.873391
13.321700	0.1	2.953280
13.323367	0.1	3.034547
13.325033	0.1	3.116727
13.326700	0.1	3.200527
13.328367	0.1	3.287662
13.330033	0.1	3.378964
13.331700	0.1	3.473293
13.333367	0.1	3.569243
13.335033	0.1	3.667180
13.336700	0.1	3.768709
13.338367	0.1	3.874907
13.340033	0.1	3.985679
13.341700	0.1	4.100963
13.343367	0.1	4.221420
13.345033	0.1	4.347065
13.346700	0.1	4.476532
13.348367	0.1	4.608515
13.350033	0.1	4.742807
13.351700	0.1	4.879995
13.353367	0.1	5.021272
13.355033	0.1	5.167918
13.356700	0.1	5.319929
13.358367	0.1	5.476326
13.360033	0.1	5.636788
13.361700	0.1	5.801376
13.363367	0.1	5.969396
13.365033	0.1	6.140377
13.366700	0.1	6.315373
13.368367	0.1	6.496175
13.370033	0.1	6.684153
13.371700	0.1	6.879568
13.373367	0.1	7.081106
13.375033	0.1	7.286980
13.376700	0.1	7.496662
13.378367	0.1	7.710992
13.380033	0.1	7.931003
13.381700	0.1	8.157054
13.383367	0.1	8.389140
13.385033	0.1	8.627870
13.386700	0.1	8.874503
13.388367	0.1	9.129653
13.390033	0.1	9.392574
13.391700	0.1	9.662351
13.393367	0.1	9.939084
13.395033	0.1	10.223007
13.396700	0.1	10.513449
13.398367	0.1	10.809624
13.400033	0.1	11.111945
13.401700	0.1	11.421572
13.403367	0.1	11.738497
13.405033	0.1	12.060925
13.406700	0.1	12.387172
13.408367	0.1	12.717294
13.410033	0.1	13.052048
13.411700	0.1	13.391338
13.413367	0.1	13.735043
13.415033	0.1	14.084163
13.416700	0.1	14.439411
13.418367	0.1	14.799647
13.420033	0.1	15.162220
13.421700	0.1	15.524332
13.423367	0.1	15.884768
13.425033	0.1	16.244454
13.426700	0.1	16.604760
13.428367	0.1	16.965671
13.430033	0.1	17.325953
13.431700	0.1	17.684340
13.433367	0.1	18.040291
13.435033	0.1	18.393188
13.436700	0.1	18.740962
13.438367	0.1	19.081142
13.440033	0.1	19.412674
13.441700	0.1	19.735377
13.443367	0.1	20.049261
13.445033	0.1	20.354860
13.446700	0.1	20.652511
13.448367	0.1	20.941775
13.450033	0.1	21.222406
13.451700	0.1	21.494501
13.453367	0.1	21.756878
13.455033	0.1	22.007437
13.456700	0.1	22.245948
13.458367	0.1	22.474099
13.460033	0.1	22.692764
13.461700	0.1	22.900864
13.463367	0.1	23.096707
13.465033	0.1	23.279814
13.466700	0.1	23.450856
13.468367	0.1	23.610555
13.470033	0.1	23.759762
13.471700	0.1	23.899139
13.473367	0.1	24.027843
13.475033	0.1	24.144524
13.476700	0.1	24.249726
13.478367	0.1	24.345322
13.480033	0.1	24.432461
13.481700	0.1	24.511497
13.483367	0.1	24.582413
13.485033	0.1	24.644067
13.486700	0.1	24.694004
13.488367	0.1	24.730368
13.490033	0.1	24.753800
13.491700	0.1	24.766903
13.493367	0.1	24.772035
13.495033	0.1	24.770186
13.496700	0.1	24.761651
13.498367	0.1	24.746321
13.500033	0.1	24.723243
13.501700	0.1	24.691219
13.503367	0.1	24.649990
13.505033	0.1	24.600341
13.506700	0.1	24.542790
13.508367	0.1	24.476741
13.510033	0.1	24.401196
13.511700	0.1	24.315827
13.513367	0.1	24.221027
13.515033	0.1	24.117427
13.516700	0.1	24.005976
13.518367	0.1	23.887823
13.520033	0.1	23.762682
13.521700	0.1	23.628231
13.523367	0.1	23.482689
13.525033	0.1	23.326622
13.526700	0.1	23.161504
13.528367	0.1	22.988170
13.530033	0.1	22.807033
13.531700	0.1	22.617914
13.533367	0.1	22.419654
13.535033	0.1	22.210781
13.536700	0.1	21.990086
13.538367	0.1	21.756846
13.540033	0.1	21.511563
13.541700	0.1	21.255845
13.543367	0.1	20.990768
13.545033	0.1	20.716134
13.546700	0.1	20.431774
13.548367	0.1	20.138347
13.550033	0.1	19.836882
13.551700	0.1	19.527948
13.553367	0.1	19.211406
13.555033	0.1	18.887082
13.556700	0.1	18.555485
13.558367	0.1	18.217484
13.560033	0.1	17.873170
13.561700	0.1	17.521735
13.563367	0.1	17.162939
13.565033	0.1	16.797525
13.566700	0.1	16.425988
13.568367	0.1	16.048965
13.570033	0.1	15.668306
13.571700	0.1	15.285723
13.573367	0.1	14.901124
13.575033	0.1	14.513480
13.576700	0.1	14.123288
13.578367	0.1	13.733422
13.580033	0.1	13.347277
13.581700	0.1	12.966567
13.583367	0.1	12.590811
13.585033	0.1	12.218044
13.586700	0.1	11.846344
13.588367	0.1	11.474835
13.590033	0.1	11.103172
13.591700	0.1	10.731830
13.593367	0.1	10.362887
13.595033	0.1	9.999224
13.596700	0.1	9.643296
13.598367	0.1	9.296900
13.600033	0.1	8.961083
13.601700	0.1	8.635880
13.603367	0.1	8.319761
13.605033	0.1	8.009905
13.606700	0.1	7.704590
13.608367	0.1	7.405137
13.610033	0.1	7.114075
13.611700	0.1	6.831898
13.613367	0.1	6.557172
13.615033	0.1	6.289240
13.616700	0.1	6.029545
13.618367	0.1	5.780468
13.620033	0.1	5.543027
13.621700	0.1	5.316152
13.623367	0.1	5.098241
13.625033	0.1	4.888373
13.626700	0.1	4.686345
13.628367	0.1	4.492528
13.630033	0.1	4.307712
13.631700	0.1	4.132553
13.633367	0.1	3.966591
13.635033	0.1	3.808136
13.636700	0.1	3.656177
13.638367	0.1	3.512008
13.640033	0.1	3.377404
13.641700	0.1	3.251433
13.643367	0.1	3.131125
13.645033	0.1	3.014677
13.646700	0.1	2.902336
13.648367	0.1	2.795174
13.650033	0.1	2.694102
13.651700	0.1	2.599298
13.653367	0.1	2.510450
13.655033	0.1	2.427646
13.656700	0.1	2.350719
13.658367	0.1	2.278113
13.660033	0.1	2.208194
13.661700	0.1	2.140906
13.663367	0.1	2.077073
13.665033	0.1	2.017207
13.666700	0.1	1.961249
13.668367	0.1	1.908569
13.670033	0.1	1.858408
13.671700	0.1	1.810412
13.673367	0.1	1.764996
13.675033	0.1	1.723189
13.676700	0.1	1.685796
13.678367	0.1	1.652762
13.680033	0.1	1.623011
13.681700	0.1	1.594503
13.683367	0.1	1.565395
13.685033	0.1	1.535648
13.686700	0.1	1.506582
13.688367	0.1	1.479099
13.690033	0.1	1.453734
13.691700	0.1	1.431145
13.693367	0.1	1.410688
13.695033	0.1	1.390162
13.696700	0.1	1.368145
13.698367	0.1	1.345635
13.700033	0.1	1.325351
13.701700	0.1	1.309533
13.703367	0.1	1.297761
13.705033	0.1	1.286771
13.706700	0.1	1.272983
13.708367	0.1	1.255539
13.710033	0.1	1.236903
13.711700	0.1	1.220065
13.713367	0.1	1.205541
13.715033	0.1	1.191916
13.716700	0.1	1.178407
13.718367	0.1	1.165555
13.720033	0.1	1.154388
13.721700	0.1	1.145732
13.723367	0.1	1.139739
13.725033	0.1	1.135832
13.726700	0.1	1.132633
13.728367	0.1	1.128493
13.730033	0.1	1.122979
13.731700	0.1	1.117382
13.733367	0.1	1.113135
13.735033	0.1	1.110164
13.736700	0.1	1.107021
13.738367	0.1	1.102583
13.740033	0.1	1.097335
13.741700	0.1	1.092697
13.743367	0.1	1.089149
13.745033	0.1	1.085610
13.746700	0.1	1.081144
13.748367	0.1	1.076157
13.750033	0.1	1.071277
13.751700	0.1	1.066625
13.753367	0.1	1.062341
13.755033	0.1	1.058537
13.756700	0.1	1.055240
13.758367	0.1	1.052483
13.760033	0.1	1.050332
13.761700	0.1	1.049219
13.763367	0.1	1.049815
13.765033	0.1	1.051952
13.766700	0.1	1.054187
13.768367	0.1	1.054746
13.770033	0.1	1.052716
13.771700	0.1	1.048627
13.773367	0.1	1.044339
13.775033	0.1	1.041493
13.776700	0.1	1.039738
13.778367	0.1	1.037489
13.780033	0.1	1.034816
13.781700	0.1	1.033698
13.783367	0.1	1.035151
13.785033	0.1	1.038192
13.786700	0.1	1.041400
13.788367	0.1	1.043971
13.790033	0.1	1.046155
13.791700	0.1	1.049018
13.793367	0.1	1.052651
13.795033	0.1	1.054937
13.796700	0.1	1.053428
13.798367	0.1	1.048562
13.800033	0.1	1.043794
13.801700	0.1	1.042294
13.803367	0.1	1.044185
13.805033	0.1	1.046900
13.806700	0.1	1.047775
13.808367	0.1	1.046490
13.810033	0.1	1.044706
13.811700	0.1	1.044259
13.813367	0.1	1.046374
13.815033	0.1	1.051384
13.816700	0.1	1.058425
13.818367	0.1	1.065773
13.820033	0.1	1.071799
13.821700	0.1	1.075510
13.823367	0.1	1.076646
13.825033	0.1	1.075445
13.826700	0.1	1.072115
13.828367	0.1	1.067081
13.830033	0.1	1.062169
13.831700	0.1	1.060241
13.833367	0.1	1.062392
13.835033	0.1	1.066350
13.836700	0.1	1.068832
13.838367	0.1	1.069070
13.840033	0.1	1.068860
13.841700	0.1	1.069764
13.843367	0.1	1.071556
13.845033	0.1	1.072739
13.846700	0.1	1.071598
13.848367	0.1	1.067538
13.850033	0.1	1.062122
13.851700	0.1	1.058043
13.853367	0.1	1.056883
13.855033	0.1	1.058178
13.856700	0.1	1.059934
13.858367	0.1	1.060208
13.860033	0.1	1.059123
13.861700	0.1	1.058523
13.863367	0.1	1.059501
13.865033	0.1	1.061428
13.866700	0.1	1.063212
13.868367	0.1	1.064842
13.870033	0.1	1.067244
13.871700	0.1	1.070802
13.873367	0.1	1.074807
13.875033	0.1	1.078304
13.876700	0.1	1.080870
13.878367	0.1	1.082215
13.880033	0.1	1.081605
13.881700	0.1	1.078490
13.883367	0.1	1.073303
13.885033	0.1	1.067324
13.886700	0.1	1.062239
13.888367	0.1	1.059766
13.890033	0.1	1.060683
13.891700	0.1	1.063943
13.893367	0.1	1.067519
13.895033	0.1	1.070360
13.896700	0.1	1.072818
13.898367	0.1	1.075505
13.900033	0.1	1.078374
13.901700	0.1	1.080628
13.903367	0.1	1.081452
13.905033	0.1	1.081140
13.906700	0.1	1.080981
13.908367	0.1	1.081913
13.910033	0.1	1.083505
13.911700	0.1	1.084437
13.913367	0.1	1.084190
13.915033	0.1	1.083594
13.916700	0.1	1.083594
13.918367	0.1	1.084460
13.920033	0.1	1.085903
13.921700	0.1	1.087207
13.923367	0.1	1.087827
13.925033	0.1	1.088283
13.926700	0.1	1.090034
13.928367	0.1	1.093736
13.930033	0.1	1.097862
13.931700	0.1	1.099892
13.933367	0.1	1.098956
13.935033	0.1	1.096688
13.936700	0.1	1.095533
13.938367	0.1	1.096530
13.940033	0.1	1.098891
13.941700	0.1	1.101601
13.943367	0.1	1.104935
13.945033	0.1	1.110281
13.946700	0.1	1.118793
13.948367	0.1	1.130267
13.950033	0.1	1.143166
13.951700	0.1	1.155552
13.953367	0.1	1.165937
13.955033	0.1	1.173732
13.956700	0.1	1.179655
13.958367	0.1	1.185020
13.960033	0.1	1.190472
13.961700	0.1	1.196004
13.963367	0.1	1.201900
13.965033	0.1	1.208601
13.966700	0.1	1.215381
13.968367	0.1	1.220275
13.970033	0.1	1.222389
13.971700	0.1	1.223329
13.973367	0.1	1.225844
13.975033	0.1	1.232005
13.976700	0.1	1.242165
13.978367	0.1	1.254473
13.980033	0.1	1.266189
13.981700	0.1	1.276257
13.983367	0.1	1.285803
13.985033	0.1	1.296499
13.986700	0.1	1.309169
13.988367	0.1	1.323419
13.990033	0.1	1.337905
13.991700	0.1	1.350939
13.993367	0.1	1.361202
13.995033	0.1	1.368718
13.996700	0.1	1.375042
13.998367	0.1	1.382348
14.000033	0.1	1.392635
14.001700	0.1	1.406777
14.003367	0.1	1.423699
14.005033	0.1	1.441138
14.006700	0.1	1.457226
14.008367	0.1	1.471005
14.010033	0.1	1.482568
14.011700	0.1	1.493497
14.013367	0.1	1.506116
14.015033	0.1	1.522168
14.016700	0.1	1.541912
14.018367	0.1	1.563649
14.020033	0.1	1.584711
14.021700	0.1	1.603481
14.023367	0.1	1.620529
14.025033	0.1	1.638038
14.026700	0.1	1.657861
14.028367	0.1	1.679962
14.030033	0.1	1.703235
14.031700	0.1	1.727738
14.033367	0.1	1.754607
14.035033	0.1	1.783813
14.036700	0.1	1.813322
14.038367	0.1	1.840871
14.040033	0.1	1.866133
14.041700	0.1	1.890846
14.043367	0.1	1.916774
14.045033	0.1	1.943586
14.046700	0.1	1.969798
14.048367	0.1	1.996020
14.050033	0.1	2.025273
14.051700	0.1	2.059280
14.053367	0.1	2.096412
14.055033	0.1	2.133888
14.056700	0.1	2.169805
14.058367	0.1	2.203491
14.060033	0.1	2.235961
14.061700	0.1	2.269591
14.063367	0.1	2.305629
14.065033	0.1	2.342686
14.066700	0.1	2.379231
14.068367	0.1	2.416191
14.070033	0.1	2.455288
14.071700	0.1	2.496610
14.073367	0.1	2.538995
14.075033	0.1	2.581691
14.076700	0.1	2.624867
14.078367	0.1	2.668765
14.080033	0.1	2.712491
14.081700	0.1	2.754121
14.083367	0.1	2.792212
14.085033	0.1	2.827193
14.086700	0.1	2.861382
14.088367	0.1	2.897279
14.090033	0.1	2.935496
14.091700	0.1	2.975017
14.093367	0.1	3.015012
14.095033	0.1	3.055576
14.096700	0.1	3.097449
14.098367	0.1	3.140941
14.100033	0.1	3.184886
14.101700	0.1	3.227368
14.103367	0.1	3.267261
14.105033	0.1	3.304500
14.106700	0.1	3.339462
14.108367	0.1	3.372421
14.110033	0.1	3.403667
14.111700	0.1	3.434266
14.113367	0.1	3.465670
14.115033	0.1	3.498062
14.116700	0.1	3.530136
14.118367	0.1	3.560586
14.120033	0.1	3.588945
14.121700	0.1	3.615702
14.123367	0.1	3.641997
14.125033	0.1	3.668806
14.126700	0.1	3.695972
14.128367	0.1	3.722198
14.130033	0.1	3.746203
14.131700	0.1	3.767004
14.133367	0.1	3.783577
14.135033	0.1	3.796238
14.136700	0.1	3.807689
14.138367	0.1	3.820756
14.140033	0.1	3.835750
14.141700	0.1	3.851070
14.143367	0.1	3.865231
14.145033	0.1	3.877301
14.146700	0.1	3.886609
14.148367	0.1	3.892756
14.150033	0.1	3.895927
14.151700	0.1	3.896644
14.153367	0.1	3.895075
14.155033	0.1	3.891313
14.156700	0.1	3.886605
14.158367	0.1	3.883224
14.160033	0.1	3.882665
14.161700	0.1	3.884071
14.163367	0.1	3.884588
14.165033	0.1	3.881599
14.166700	0.1	3.874595
14.168367	0.1	3.864518
14.170033	0.1	3.852197
14.171700	0.1	3.838013
14.173367	0.1	3.822087
14.175033	0.1	3.805039
14.176700	0.1	3.789053
14.178367	0.1	3.776508
14.180033	0.1	3.766860
14.181700	0.1	3.756993
14.183367	0.1	3.744643
14.185033	0.1	3.729537
14.186700	0.1	3.711726
14.188367	0.1	3.690538
14.190033	0.1	3.665057
14.191700	0.1	3.635222
14.193367	0.1	3.602454
14.195033	0.1	3.568972
14.196700	0.1	3.536269
14.198367	0.1	3.504436
14.200033	0.1	3.472539
14.201700	0.1	3.439737
14.203367	0.1	3.406680
14.205033	0.1	3.374973
14.206700	0.1	3.345241
14.208367	0.1	3.316575
14.210033	0.1	3.287471
14.211700	0.1	3.256975
14.213367	0.1	3.225179
14.215033	0.1	3.192490
14.216700	0.1	3.158473
14.218367	0.1	3.121835
14.220033	0.1	3.082324
14.221700	0.1	3.042184
14.223367	0.1	3.004209
14.225033	0.1	2.968977
14.226700	0.1	2.935352
14.228367	0.1	2.902565
14.230033	0.1	2.870378
14.231700	0.1	2.837921
14.233367	0.1	2.804296
14.235033	0.1	2.770000
14.236700	0.1	2.736230
14.238367	0.1	2.703583
14.240033	0.1	2.672132
14.241700	0.1	2.642260
14.243367	0.1	2.614465
14.245033	0.1	2.588346
14.246700	0.1	2.562962
14.248367	0.1	2.537849
14.250033	0.1	2.512881
14.251700	0.1	2.487996
14.253367	0.1	2.463274
14.255033	0.1	2.438580
14.256700	0.1	2.413467
14.258367	0.1	2.388465
14.260033	0.1	2.366053
14.261700	0.1	2.348595
14.263367	0.1	2.335496
14.265033	0.1	2.323785
14.266700	0.1	2.311398
14.268367	0.1	2.298509
14.270033	0.1	2.285992
14.271700	0.1	2.274169
14.273367	0.1	2.262676
14.275033	0.1	2.251002
14.276700	0.1	2.239095
14.278367	0.1	2.227644
14.280033	0.1	2.217814
14.281700	0.1	2.210685
14.283367	0.1	2.206555
14.285033	0.1	2.204436
14.286700	0.1	2.202746
14.288367	0.1	2.200468
14.290033	0.1	2.197088
14.291700	0.1	2.192445
14.293367	0.1	2.187160
14.295033	0.1	2.181958
14.296700	0.1	2.177064
14.298367	0.1	2.173153
14.300033	0.1	2.171425
14.301700	0.1	2.171998
14.303367	0.1	2.173726
14.305033	0.1	2.175565
14.306700	0.1	2.177386
14.308367	0.1	2.179756
14.310033	0.1	2.182554
14.311700	0.1	2.184268
14.313367	0.1	2.183616
14.315033	0.1	2.180962
14.316700	0.1	2.177334
14.318367	0.1	2.173176
14.320033	0.1	2.168599
14.321700	0.1	2.164473
14.323367	0.1	2.162261
14.325033	0.1	2.162377
14.326700	0.1	2.163947
14.328367	0.1	2.166117
14.330033	0.1	2.168063
14.331700	0.1	2.168431
14.333367	0.1	2.166517
14.335033	0.1	2.163760
14.336700	0.1	2.162661
14.338367	0.1	2.163770
14.340033	0.1	2.164948
14.341700	0.1	2.164142
14.343367	0.1	2.161786
14.345033	0.1	2.159574
14.346700	0.1	2.157991
14.348367	0.1	2.156366
14.350033	0.1	2.154415
14.351700	0.1	2.152598
14.353367	0.1	2.151369
14.355033	0.1	2.150396
14.356700	0.1	2.149194
14.358367	0.1	2.147770
14.360033	0.1	2.146140
14.361700	0.1	2.143886
14.363367	0.1	2.140808
14.365033	0.1	2.137329
14.366700	0.1	2.134084
14.368367	0.1	2.131918
14.370033	0.1	2.131769
14.371700	0.1	2.133911
14.373367	0.1	2.137865
14.375033	0.1	2.143062
14.376700	0.1	2.148878
14.378367	0.1	2.154591
14.380033	0.1	2.160044
14.381700	0.1	2.165698
14.383367	0.1	2.171244
14.385033	0.1	2.175551
14.386700	0.1	2.177963
14.388367	0.1	2.178969
14.390033	0.1	2.180054
14.391700	0.1	2.182559
14.393367	0.1	2.186424
14.395033	0.1	2.191029
14.396700	0.1	2.196995
14.398367	0.1	2.205656
14.400033	0.1	2.216753
14.401700	0.1	2.228287
14.403367	0.1	2.238886
14.405033	0.1	2.248543
14.406700	0.1	2.257493
14.408367	0.1	2.266094
14.410033	0.1	2.275067
14.411700	0.1	2.284748
14.413367	0.1	2.294816
14.415033	0.1	2.304772
14.416700	0.1	2.314108
14.418367	0.1	2.322365
14.420033	0.1	2.329634
14.421700	0.1	2.336716
14.423367	0.1	2.344111
14.425033	0.1	2.351231
14.426700	0.1	2.357690
14.428367	0.1	2.364558
14.430033	0.1	2.373061
14.431700	0.1	2.382933
14.433367	0.1	2.392489
14.435033	0.1	2.400377
14.436700	0.1	2.407366
14.438367	0.1	2.415907
14.440033	0.1	2.427748
14.441700	0.1	2.442496
14.443367	0.1	2.458240
14.445033	0.1	2.473458
14.446700	0.1	2.487716
14.448367	0.1	2.500750
14.450033	0.1	2.512345
14.451700	0.1	2.522911
14.453367	0.1	2.533263
14.455033	0.1	2.544015
14.456700	0.1	2.555293
14.458367	0.1	2.566832
14.460033	0.1	2.578464
14.461700	0.1	2.590651
14.463367	0.1	2.604690
14.465033	0.1	2.621724
14.466700	0.1	2.641096
14.468367	0.1	2.660588
14.470033	0.1	2.678847
14.471700	0.1	2.696384
14.473367	0.1	2.714307
14.475033	0.1	2.732924
14.476700	0.1	2.751285
14.478367	0.1	2.767784
14.480033	0.1	2.782140
14.481700	0.1	2.796669
14.483367	0.1	2.814643
14.485033	0.1	2.837093
14.486700	0.1	2.861931
14.488367	0.1	2.886704
14.490033	0.1	2.911328
14.491700	0.1	2.937345
14.493367	0.1	2.965420
14.495033	0.1	2.994780
14.496700	0.1	3.024871
14.498367	0.1	3.056233
14.500033	0.1	3.089365
14.501700	0.1	3.123740
14.503367	0.1	3.158492
14.505033	0.1	3.193603
14.506700	0.1	3.229720
14.508367	0.1	3.267080
14.510033	0.1	3.305366
14.511700	0.1	3.344426
14.513367	0.1	3.384864
14.515033	0.1	3.427789
14.516700	0.1	3.473912
14.518367	0.1	3.523845
14.520033	0.1	3.578360
14.521700	0.1	3.636796
14.523367	0.1	3.696606
14.525033	0.1	3.755544
14.526700	0.1	3.813584
14.528367	0.1	3.872369
14.530033	0.1	3.933623
14.531700	0.1	3.998498
14.533367	0.1	4.067752
14.535033	0.1	4.141871
14.536700	0.1	4.220931
14.538367	0.1	4.304228
14.540033	0.1	4.390674
14.541700	0.1	4.479853
14.543367	0.1	4.571849
14.545033	0.1	4.666168
14.546700	0.1	4.762108
14.548367	0.1	4.859804
14.550033	0.1	4.960005
14.551700	0.1	5.063382
14.553367	0.1	5.170079
14.555033	0.1	5.279593
14.556700	0.1	5.391850
14.558367	0.1	5.508321
14.560033	0.1	5.630776
14.561700	0.1	5.759159
14.563367	0.1	5.892264
14.565033	0.1	6.029708
14.566700	0.1	6.171786
14.568367	0.1	6.318353
14.570033	0.1	6.469232
14.571700	0.1	6.624800
14.573367	0.1	6.785388
14.575033	0.1	6.950549
14.576700	0.1	7.119128
14.578367	0.1	7.290198
14.580033	0.1	7.464467
14.581700	0.1	7.644366
14.583367	0.1	7.831668
14.585033	0.1	8.025798
14.586700	0.1	8.224738
14.588367	0.1	8.426453
14.590033	0.1	8.629323
14.591700	0.1	8.832053
14.593367	0.1	9.034188
14.595033	0.1	9.236475
14.596700	0.1	9.439965
14.598367	0.1	9.645540
14.600033	0.1	9.854296
14.601700	0.1	10.066787
14.603367	0.1	10.282202
14.605033	0.1	10.499111
14.606700	0.1	10.716831
14.608367	0.1	10.935576
14.610033	0.1	11.155689
14.611700	0.1	11.376627
14.613367	0.1	11.596703
14.615033	0.1	11.814591
14.616700	0.1	12.030518
14.618367	0.1	12.245029
14.620033	0.1	12.457711
14.621700	0.1	12.667417
14.623367	0.1	12.873118
14.625033	0.1	13.074456
14.626700	0.1	13.271770
14.628367	0.1	13.465760
14.630033	0.1	13.656886
14.631700	0.1	13.844487
14.633367	0.1	14.026435
14.635033	0.1	14.200723
14.636700	0.1	14.367220
14.638367	0.1	14.527217
14.640033	0.1	14.681979
14.641700	0.1	14.831917
14.643367	0.1	14.976449
14.645033	0.1	15.114290
14.646700	0.1	15.243641
14.648367	0.1	15.363120
14.650033	0.1	15.473231
14.651700	0.1	15.576151
14.653367	0.1	15.673833
14.655033	0.1	15.766299
14.656700	0.1	15.852251
14.658367	0.1	15.931069
14.660033	0.1	16.002902
14.661700	0.1	16.067470
14.663367	0.1	16.124058
14.665033	0.1	16.172687
14.666700	0.1	16.214675
14.668367	0.1	16.251751
14.670033	0.1	16.284906
14.671700	0.1	16.314033
14.673367	0.1	16.338141
14.675033	0.1	16.355827
14.676700	0.1	16.366499
14.678367	0.1	16.371678
14.680033	0.1	16.374323
14.681700	0.1	16.376269
14.683367	0.1	16.377075
14.685033	0.1	16.376325
14.686700	0.1	16.375533
14.688367	0.1	16.375943
14.690033	0.1	16.376339
14.691700	0.1	16.375356
14.693367	0.1	16.373997
14.695033	0.1	16.374476
14.696700	0.1	16.378290
14.698367	0.1	16.386290
14.700033	0.1	16.398910
14.701700	0.1	16.415115
14.703367	0.1	16.432600
14.705033	0.1	16.450128
14.706700	0.1	16.468810
14.708367	0.1	16.491138
14.710033	0.1	16.519176
14.711700	0.1	16.553244
14.713367	0.1	16.592401
14.715033	0.1	16.635978
14.716700	0.1	16.684355
14.718367	0.1	16.738097
14.720033	0.1	16.796743
14.721700	0.1	16.859649
14.723367	0.1	16.927663
14.725033	0.1	17.002104
14.726700	0.1	17.082291
14.728367	0.1	17.165677
14.730033	0.1	17.250101
14.731700	0.1	17.334744
14.733367	0.1	17.418945
14.735033	0.1	17.501386
14.736700	0.1	17.580725
14.738367	0.1	17.656265
14.740033	0.1	17.728256
14.741700	0.1	17.797891
14.743367	0.1	17.865403
14.745033	0.1	17.928476
14.746700	0.1	17.984617
14.748367	0.1	18.034061
14.750033	0.1	18.078159
14.751700	0.1	18.115663
14.753367	0.1	18.143598
14.755033	0.1	18.161316
14.756700	0.1	18.171282
14.758367	0.1	18.175971
14.760033	0.1	18.175035
14.761700	0.1	18.166238
14.763367	0.1	18.148641
14.765033	0.1	18.122992
14.766700	0.1	18.089334
14.768367	0.1	18.046391
14.770033	0.1	17.993511
14.771700	0.1	17.932351
14.773367	0.1	17.865719
14.775033	0.1	17.794333
14.776700	0.1	17.715720
14.778367	0.1	17.627315
14.780033	0.1	17.529321
14.781700	0.1	17.424123
14.783367	0.1	17.314055
14.785033	0.1	17.200322
14.786700	0.1	17.083567
14.788367	0.1	16.964604
14.790033	0.1	16.844342
14.791700	0.1	16.723149
14.793367	0.1	16.600336
14.795033	0.1	16.474463
14.796700	0.1	16.344120
14.798367	0.1	16.208976
14.800033	0.1	16.070893
14.801700	0.1	15.933388
14.803367	0.1	15.799310
14.805033	0.1	15.669209
14.806700	0.1	15.541804
14.808367	0.1	15.415442
14.810033	0.1	15.288936
14.811700	0.1	15.162267
14.813367	0.1	15.037353
14.815033	0.1	14.916621
14.816700	0.1	14.800439
14.818367	0.1	14.687111
14.820033	0.1	14.574793
14.821700	0.1	14.462434
14.823367	0.1	14.349804
14.825033	0.1	14.237450
14.826700	0.1	14.126035
14.828367	0.1	14.015520
14.830033	0.1	13.905601
14.831700	0.1	13.796515
14.833367	0.1	13.688961
14.835033	0.1	13.583652
14.836700	0.1	13.480983
14.838367	0.1	13.380484
14.840033	0.1	13.280991
14.841700	0.1	13.181595
14.843367	0.1	13.081664
14.845033	0.1	12.980578
14.846700	0.1	12.877360
14.848367	0.1	12.770728
14.850033	0.1	12.660320
14.851700	0.1	12.547374
14.853367	0.1	12.433310
14.855033	0.1	12.319083
14.856700	0.1	12.206147
14.858367	0.1	12.095617
14.860033	0.1	11.986475
14.861700	0.1	11.876482
14.863367	0.1	11.764332
14.865033	0.1	11.649481
14.866700	0.1	11.531375
14.868367	0.1	11.409689
14.870033	0.1	11.284342
14.871700	0.1	11.155503
14.873367	0.1	11.023888
14.875033	0.1	10.890681
14.876700	0.1	10.757167
14.878367	0.1	10.624030
14.880033	0.1	10.490399
14.881700	0.1	10.354393
14.883367	0.1	10.215226
14.885033	0.1	10.073832
14.886700	0.1	9.931279
14.888367	0.1	9.788279
14.890033	0.1	9.645801
14.891700	0.1	9.504361
14.893367	0.1	9.363461
14.895033	0.1	9.222939
14.896700	0.1	9.083496
14.898367	0.1	8.944725
14.900033	0.1	8.804169
14.901700	0.1	8.659852
14.903367	0.1	8.512572
14.905033	0.1	8.364865
14.906700	0.1	8.218838
14.908367	0.1	8.075745
14.910033	0.1	7.936670
14.911700	0.1	7.802481
14.913367	0.1	7.672841
14.915033	0.1	7.545957
14.916700	0.1	7.420406
14.918367	0.1	7.297322
14.920033	0.1	7.179580
14.921700	0.1	7.068622
14.923367	0.1	6.962987
14.925033	0.1	6.859694
14.926700	0.1	6.756769
14.928367	0.1	6.654426
14.930033	0.1	6.554099
14.931700	0.1	6.457758
14.933367	0.1	6.367452
14.935033	0.1	6.283796
14.936700	0.1	6.205724
14.938367	0.1	6.132033
14.940033	0.1	6.062742
14.941700	0.1	5.999254
14.943367	0.1	5.942918
14.945033	0.1	5.893470
14.946700	0.1	5.849772
14.948367	0.1	5.812086
14.950033	0.1	5.781893
14.951700	0.1	5.759024
14.953367	0.1	5.740728
14.955033	0.1	5.724924
14.956700	0.1	5.712695
14.958367	0.1	5.705818
14.960033	0.1	5.703727
14.961700	0.1	5.704882
14.963367	0.1	5.709794
14.965033	0.1	5.720328
14.966700	0.1	5.736421
14.968367	0.1	5.755993
14.970033	0.1	5.777944
14.971700	0.1	5.803281
14.973367	0.1	5.832864
14.975033	0.1	5.865488
14.976700	0.1	5.899533
14.978367	0.1	5.935477
14.980033	0.1	5.975701
14.981700	0.1	6.022169
14.983367	0.1	6.074896
14.985033	0.1	6.132205
14.986700	0.1	6.191796
14.988367	0.1	6.251619
14.990033	0.1	6.310651
14.991700	0.1	6.369529
14.993367	0.1	6.429954
14.995033	0.1	6.492673
14.996700	0.1	6.556408
14.998367	0.1	6.619347
15.000033	0.1	6.680889
15.001700	0.1	6.741798
15.003367	0.1	6.803558
15.005033	0.1	6.867074
15.006700	0.1	6.931545
15.008367	0.1	6.995420
15.010033	0.1	7.057488
15.011700	0.1	7.116552
15.013367	0.1	7.171975
15.015033	0.1	7.224679
15.016700	0.1	7.276521
15.018367	0.1	7.329183
15.020033	0.1	7.383144
15.021700	0.1	7.436839
15.023367	0.1	7.487545
15.025033	0.1	7.533347
15.026700	0.1	7.573445
15.028367	0.1	7.607634
15.030033	0.1	7.636980
15.031700	0.1	7.664277
15.033367	0.1	7.692208
15.035033	0.1	7.721195
15.036700	0.1	7.749493
15.038367	0.1	7.775328
15.040033	0.1	7.798718
15.041700	0.1	7.820190
15.043367	0.1	7.838672
15.045033	0.1	7.852241
15.046700	0.1	7.860549
15.048367	0.1	7.865485
15.050033	0.1	7.869499
15.051700	0.1	7.873662
15.053367	0.1	7.877420
15.055033	0.1	7.879976
15.056700	0.1	7.880912
15.058367	0.1	7.879320
15.060033	0.1	7.873597
15.061700	0.1	7.863012
15.063367	0.1	7.849215
15.065033	0.1	7.835249
15.066700	0.1	7.822430
15.068367	0.1	7.809461
15.070033	0.1	7.794946
15.071700	0.1	7.778862
15.073367	0.1	7.761871
15.075033	0.1	7.744650
15.076700	0.1	7.727644
15.078367	0.1	7.710648
15.080033	0.1	7.693134
15.081700	0.1	7.674755
15.083367	0.1	7.655001
15.085033	0.1	7.632994
15.086700	0.1	7.608272
15.088367	0.1	7.581469
15.090033	0.1	7.554474
15.091700	0.1	7.530032
15.093367	0.1	7.509347
15.095033	0.1	7.490199
15.096700	0.1	7.469147
15.098367	0.1	7.444788
15.100033	0.1	7.418585
15.101700	0.1	7.393998
15.103367	0.1	7.374366
15.105033	0.1	7.360140
15.106700	0.1	7.348154
15.108367	0.1	7.334789
15.110033	0.1	7.319399
15.111700	0.1	7.304144
15.113367	0.1	7.291376
15.115033	0.1	7.281695
15.116700	0.1	7.274449
15.118367	0.1	7.269215
15.120033	0.1	7.266402
15.121700	0.1	7.267203
15.123367	0.1	7.272498
15.125033	0.1	7.281555
15.126700	0.1	7.292586
15.128367	0.1	7.304009
15.130033	0.1	7.314873
15.131700	0.1	7.325350
15.133367	0.1	7.337071
15.135033	0.1	7.352261
15.136700	0.1	7.371791
15.138367	0.1	7.394250
15.140033	0.1	7.417821
15.141700	0.1	7.442562
15.143367	0.1	7.470045
15.145033	0.1	7.501822
15.146700	0.1	7.538637
15.148367	0.1	7.580118
15.150033	0.1	7.625208
15.151700	0.1	7.672650
15.153367	0.1	7.721526
15.155033	0.1	7.772534
15.156700	0.1	7.827645
15.158367	0.1	7.887464
15.160033	0.1	7.950393
15.161700	0.1	8.014170
15.163367	0.1	8.077594
15.165033	0.1	8.141943
15.166700	0.1	8.210568
15.168367	0.1	8.286047
15.170033	0.1	8.367994
15.171700	0.1	8.453713
15.173367	0.1	8.540377
15.175033	0.1	8.626767
15.176700	0.1	8.713542
15.178367	0.1	8.802107
15.180033	0.1	8.894028
15.181700	0.1	8.991170
15.183367	0.1	9.094276
15.185033	0.1	9.201327
15.186700	0.1	9.308839
15.188367	0.1	9.414735
15.190033	0.1	9.519709
15.191700	0.1	9.626104
15.193367	0.1	9.735096
15.195033	0.1	9.845733
15.196700	0.1	9.957142
15.198367	0.1	10.070493
15.200033	0.1	10.187239
15.201700	0.1	10.306565
15.203367	0.1	10.426766
15.205033	0.1	10.547717
15.206700	0.1	10.670158
15.208367	0.1	10.793991
15.210033	0.1	10.917620
15.211700	0.1	11.038478
15.213367	0.1	11.154758
15.215033	0.1	11.266242
15.216700	0.1	11.373204
15.218367	0.1	11.475612
15.220033	0.1	11.573653
15.221700	0.1	11.668308
15.223367	0.1	11.760779
15.225033	0.1	11.851070
15.226700	0.1	11.937744
15.228367	0.1	12.019789
15.230033	0.1	12.097801
15.231700	0.1	12.172470
15.233367	0.1	12.243036
15.235033	0.1	12.308355
15.236700	0.1	12.368429
15.238367	0.1	12.423536
15.240033	0.1	12.472644
15.241700	0.1	12.513688
15.243367	0.1	12.544803
15.245033	0.1	12.565176
15.246700	0.1	12.575774
15.248367	0.1	12.579095
15.250033	0.1	12.577558
15.251700	0.1	12.572440
15.253367	0.1	12.563965
15.255033	0.1	12.551514
15.256700	0.1	12.533730
15.258367	0.1	12.508994
15.260033	0.1	12.476519
15.261700	0.1	12.436998
15.263367	0.1	12.391857
15.265033	0.1	12.341775
15.266700	0.1	12.286445
15.268367	0.1	12.225700
15.270033	0.1	12.159967
15.271700	0.1	12.089536
15.273367	0.1	12.014722
15.275033	0.1	11.936976
15.276700	0.1	11.858293
15.278367	0.1	11.779098
15.280033	0.1	11.697765
15.281700	0.1	11.612163
15.283367	0.1	11.521610
15.285033	0.1	11.427789
15.286700	0.1	11.333227
15.288367	0.1	11.239331
15.290033	0.1	11.146558
15.291700	0.1	11.055185
15.293367	0.1	10.964908
15.295033	0.1	10.875026
15.296700	0.1	10.785428
15.298367	0.1	10.696659
15.300033	0.1	10.609818
15.301700	0.1	10.526730
15.303367	0.1	10.449355
15.305033	0.1	10.378570
15.306700	0.1	10.313941
15.308367	0.1	10.254313
15.310033	0.1	10.198760
15.311700	0.1	10.147938
15.313367	0.1	10.104249
15.315033	0.1	10.070149
15.316700	0.1	10.046391
15.318367	0.1	10.031993
15.320033	0.1	10.026083
15.321700	0.1	10.028752
15.323367	0.1	10.039900
15.325033	0.1	10.059485
15.326700	0.1	10.088524
15.328367	0.1	10.128091
15.330033	0.1	10.178420
15.331700	0.1	10.239938
15.333367	0.1	10.313848
15.335033	0.1	10.401378
15.336700	0.1	10.502944
15.338367	0.1	10.618321
15.340033	0.1	10.747649
15.341700	0.1	10.891934
15.343367	0.1	11.052433
15.345033	0.1	11.230041
15.346700	0.1	11.425298
15.348367	0.1	11.638803
15.350033	0.1	11.871783
15.351700	0.1	12.125759
15.353367	0.1	12.401389
15.355033	0.1	12.698807
15.356700	0.1	13.018777
15.358367	0.1	13.362290
15.360033	0.1	13.730237
15.361700	0.1	14.123744
15.363367	0.1	14.544292
15.365033	0.1	14.993618
15.366700	0.1	15.473180
15.368367	0.1	15.984024
15.370033	0.1	16.527567
15.371700	0.1	17.106240
15.373367	0.1	17.723357
15.375033	0.1	18.382864
15.376700	0.1	19.088909
15.378367	0.1	19.844342
15.380033	0.1	20.649224
15.381700	0.1	21.501957
15.383367	0.1	22.402639
15.385033	0.1	23.354515
15.386700	0.1	24.362272
15.388367	0.1	25.430680
15.390033	0.1	26.564323
15.391700	0.1	27.766973
15.393367	0.1	29.041772
15.395033	0.1	30.392353
15.396700	0.1	31.822734
15.398367	0.1	33.336021
15.400033	0.1	34.934562
15.401700	0.1	36.621308
15.403367	0.1	38.400153
15.405033	0.1	40.275012
15.406700	0.1	42.249719
15.408367	0.1	44.328724
15.410033	0.1	46.516364
15.411700	0.1	48.816088
15.413367	0.1	51.231808
15.415033	0.1	53.768246
15.416700	0.1	56.429096
15.418367	0.1	59.216395
15.420033	0.1	62.131877
15.421700	0.1	65.177856
15.423367	0.1	68.357037
15.425033	0.1	71.672262
15.426700	0.1	75.126030
15.428367	0.1	78.720376
15.430033	0.1	82.457685
15.431700	0.1	86.340369
15.433367	0.1	90.369587
15.435033	0.1	94.546215
15.436700	0.1	98.873195
15.438367	0.1	103.355236
15.440033	0.1	107.996045
15.441700	0.1	112.796775
15.443367	0.1	117.757362
15.445033	0.1	122.878649
15.446700	0.1	128.163239
15.448367	0.1	133.615285
15.450033	0.1	139.239216
15.451700	0.1	145.038362
15.453367	0.1	151.015194
15.455033	0.1	157.172321
15.456700	0.1	163.513054
15.458367	0.1	170.041886
15.460033	0.1	176.764648
15.461700	0.1	183.688435
15.463367	0.1	190.821630
15.465033	0.1	198.174482
15.466700	0.1	205.759462
15.468367	0.1	213.590195
15.470033	0.1	221.679374
15.471700	0.1	230.038888
15.473367	0.1	238.682395
15.475033	0.1	247.625811
15.476700	0.1	256.884983
15.478367	0.1	266.475119
15.480033	0.1	276.412154
15.481700	0.1	286.711259
15.483367	0.1	297.384151
15.485033	0.1	308.441487
15.486700	0.1	319.896816
15.488367	0.1	331.764091
15.490033	0.1	344.051952
15.491700	0.1	356.762302
15.493367	0.1	369.892638
15.495033	0.1	383.436736
15.496700	0.1	397.382533
15.498367	0.1	411.711466
15.500033	0.1	426.399568
15.501700	0.1	441.416065
15.503367	0.1	456.720214
15.505033	0.1	472.262092
15.506700	0.1	487.987441
15.508367	0.1	503.840000
15.510033	0.1	519.758761
15.511700	0.1	535.674911
15.513367	0.1	551.511799
15.515033	0.1	567.189050
15.516700	0.1	582.627436
15.518367	0.1	597.747570
15.520033	0.1	612.466033
15.521700	0.1	626.698975
15.523367	0.1	640.370912
15.525033	0.1	653.417297
15.526700	0.1	665.777480
15.528367	0.1	677.389471
15.530033	0.1	688.195280
15.531700	0.1	698.149009
15.533367	0.1	707.218787
15.535033	0.1	715.384349
15.536700	0.1	722.633978
15.538367	0.1	728.962790
15.540033	0.1	734.373853
15.541700	0.1	738.879313
15.543367	0.1	742.499228
15.545033	0.1	745.260176
15.546700	0.1	747.192470
15.548367	0.1	748.327152
15.550033	0.1	748.698004
15.551700	0.1	748.346416
15.553367	0.1	747.321049
15.555033	0.1	745.672039
15.556700	0.1	743.446295
15.558367	0.1	740.687391
15.560033	0.1	737.438035
15.561700	0.1	733.742850
15.563367	0.1	729.648160
15.565033	0.1	725.198137
15.566700	0.1	720.433617
15.568367	0.1	715.391935
15.570033	0.1	710.103801
15.571700	0.1	704.593990
15.573367	0.1	698.888261
15.575033	0.1	693.017683
15.576700	0.1	687.014890
15.578367	0.1	680.906615
15.580033	0.1	674.710158
15.581700	0.1	668.438390
15.583367	0.1	662.107268
15.585033	0.1	655.735382
15.586700	0.1	649.337476
15.588367	0.1	642.923439
15.590033	0.1	636.504135
15.591700	0.1	630.092822
15.593367	0.1	623.698598
15.595033	0.1	617.323593
15.596700	0.1	610.969882
15.598367	0.1	604.644372
15.600033	0.1	598.353721
15.601700	0.1	592.100081
15.603367	0.1	585.884448
15.605033	0.1	579.710380
15.606700	0.1	573.582673
15.608367	0.1	567.503623
15.610033	0.1	561.471540
15.611700	0.1	555.484002
15.613367	0.1	549.542839
15.615033	0.1	543.652690
15.616700	0.1	537.813735
15.618367	0.1	532.021095
15.620033	0.1	526.272813
15.621700	0.1	520.572174
15.623367	0.1	514.920163
15.625033	0.1	509.311953
15.626700	0.1	503.742509
15.628367	0.1	498.211668
15.630033	0.1	492.722257
15.631700	0.1	487.274388
15.633367	0.1	481.863153
15.635033	0.1	476.482236
15.636700	0.1	471.128906
15.638367	0.1	465.805461
15.640033	0.1	460.515377
15.641700	0.1	455.258154
15.643367	0.1	450.029062
15.645033	0.1	444.822777
15.646700	0.1	439.635800
15.648367	0.1	434.466429
15.650033	0.1	429.314343
15.651700	0.1	424.179822
15.653367	0.1	419.062567
15.655033	0.1	413.962128
15.656700	0.1	408.878825
15.658367	0.1	403.813026
15.660033	0.1	398.764159
15.661700	0.1	393.731115
15.663367	0.1	388.713340
15.665033	0.1	383.710289
15.666700	0.1	378.720151
15.668367	0.1	373.740946
15.670033	0.1	368.771716
15.671700	0.1	363.811483
15.673367	0.1	358.858332
15.675033	0.1	353.910127
15.676700	0.1	348.966238
15.678367	0.1	344.029186
15.680033	0.1	339.103234
15.681700	0.1	334.190713
15.683367	0.1	329.292119
15.685033	0.1	324.408533
15.686700	0.1	319.540906
15.688367	0.1	314.689298
15.690033	0.1	309.854332
15.691700	0.1	305.037108
15.693367	0.1	300.237448
15.695033	0.1	295.454259
15.696700	0.1	290.687573
15.698367	0.1	285.938219
15.700033	0.1	281.206109
15.701700	0.1	276.491628
15.703367	0.1	271.797609
15.705033	0.1	267.127864
15.706700	0.1	262.485384
15.708367	0.1	257.872283
15.710033	0.1	253.289347
15.711700	0.1	248.735771
15.713367	0.1	244.211299
15.715033	0.1	239.719064
15.716700	0.1	235.264329
15.718367	0.1	230.850601
15.720033	0.1	226.478954
15.721700	0.1	222.149673
15.723367	0.1	217.862460
15.725033	0.1	213.615801
15.726700	0.1	209.407723
15.728367	0.1	205.238681
15.730033	0.1	201.112786
15.731700	0.1	197.034599
15.733367	0.1	193.006536
15.735033	0.1	189.030906
15.736700	0.1	185.111705
15.738367	0.1	181.251727
15.740033	0.1	177.449859
15.741700	0.1	173.703516
15.743367	0.1	170.011902
15.745033	0.1	166.375693
15.746700	0.1	162.795605
15.748367	0.1	159.272305
15.750033	0.1	155.806481
15.751700	0.1	152.398767
15.753367	0.1	149.050183
15.755033	0.1	145.762321
15.756700	0.1	142.537588
15.758367	0.1	139.378989
15.760033	0.1	136.288405
15.761700	0.1	133.265462
15.763367	0.1	130.307903
15.765033	0.1	127.412649
15.766700	0.1	124.577219
15.768367	0.1	121.800313
15.770033	0.1	119.081829
15.771700	0.1	116.423336
15.773367	0.1	113.827470
15.775033	0.1	111.295492
15.776700	0.1	108.825788
15.778367	0.1	106.415153
15.780033	0.1	104.061258
15.781700	0.1	101.763713
15.783367	0.1	99.523258
15.785033	0.1	97.340965
15.786700	0.1	95.217680
15.788367	0.1	93.153082
15.790033	0.1	91.145560
15.791700	0.1	89.192730
15.793367	0.1	87.291505
15.795033	0.1	85.438863
15.796700	0.1	83.633647
15.798367	0.1	81.876810
15.800033	0.1	80.169076
15.801700	0.1	78.510041
15.803367	0.1	76.899156
15.805033	0.1	75.335386
15.806700	0.1	73.816860
15.808367	0.1	72.342251
15.810033	0.1	70.911073
15.811700	0.1	69.522513
15.813367	0.1	68.174866
15.815033	0.1	66.866437
15.816700	0.1	65.596327
15.818367	0.1	64.364062
15.820033	0.1	63.169273
15.821700	0.1	62.011816
15.823367	0.1	60.891360
15.825033	0.1	59.806779
15.826700	0.1	58.755861
15.828367	0.1	57.736025
15.830033	0.1	56.745773
15.831700	0.1	55.785193
15.833367	0.1	54.855291
15.835033	0.1	53.956551
15.836700	0.1	53.087939
15.838367	0.1	52.247676
15.840033	0.1	51.434152
15.841700	0.1	50.645606
15.843367	0.1	49.880249
15.845033	0.1	49.137431
15.846700	0.1	48.418115
15.848367	0.1	47.723623
15.850033	0.1	47.053215
15.851700	0.1	46.403147
15.853367	0.1	45.769410
15.855033	0.1	45.151277
15.856700	0.1	44.550770
15.858367	0.1	43.969438
15.860033	0.1	43.407232
15.861700	0.1	42.863837
15.863367	0.1	42.338846
15.865033	0.1	41.830638
15.866700	0.1	41.337283
15.868367	0.1	40.858537
15.870033	0.1	40.395102
15.871700	0.1	39.946637
15.873367	0.1	39.511710
15.875033	0.1	39.089075
15.876700	0.1	38.678036
15.878367	0.1	38.277912
15.880033	0.1	37.887711
15.881700	0.1	37.506744
15.883367	0.1	37.135184
15.885033	0.1	36.773705
15.886700	0.1	36.422466
15.888367	0.1	36.080680
15.890033	0.1	35.747192
15.891700	0.1	35.421923
15.893367	0.1	35.106326
15.895033	0.1	34.801737
15.896700	0.1	34.507732
15.898367	0.1	34.222496
15.900033	0.1	33.944161
15.901700	0.1	33.671763
15.903367	0.1	33.405209
15.905033	0.1	33.144862
15.906700	0.1	32.891142
15.908367	0.1	32.644374
15.910033	0.1	32.404629
15.911700	0.1	32.171528
15.913367	0.1	31.944686
15.915033	0.1	31.724381
15.916700	0.1	31.511169
15.918367	0.1	31.305151
15.920033	0.1	31.105918
15.921700	0.1	30.912706
15.923367	0.1	30.725226
15.925033	0.1	30.544759
15.926700	0.1	30.373111
15.928367	0.1	30.210256
15.930033	0.1	30.054571
15.931700	0.1	29.904852
15.933367	0.1	29.760907
15.935033	0.1	29.622745
15.936700	0.1	29.490078
15.938367	0.1	29.362477
15.940033	0.1	29.239506
15.941700	0.1	29.120613
15.943367	0.1	29.005413
15.945033	0.1	28.893854
15.946700	0.1	28.785621
15.948367	0.1	28.680102
15.950033	0.1	28.577172
15.951700	0.1	28.477586
15.953367	0.1	28.382763
15.955033	0.1	28.293859
15.956700	0.1	28.210022
15.958367	0.1	28.128405
15.960033	0.1	28.046845
15.961700	0.1	27.964450
15.963367	0.1	27.879593
15.965033	0.1	27.790326
15.966700	0.1	27.697394
15.968367	0.1	27.604285
15.970033	0.1	27.512684
15.971700	0.1	27.420321
15.973367	0.1	27.324758
15.975033	0.1	27.227057
15.976700	0.1	27.130311
15.978367	0.1	27.035284
15.980033	0.1	26.938366
15.981700	0.1	26.834467
15.983367	0.1	26.720851
15.985033	0.1	26.597660
15.986700	0.1	26.466781
15.988367	0.1	26.331353
15.990033	0.1	26.195003
15.991700	0.1	26.059705
15.993367	0.1	25.924318
15.995033	0.1	25.786506
15.996700	0.1	25.645979
15.998367	0.1	25.503961
16.000033	0.1	25.360137
16.001700	0.1	25.213058
16.003367	0.1	25.062924
16.005033	0.1	24.911719
16.006700	0.1	24.761846
16.008367	0.1	24.615312
16.010033	0.1	24.472345
16.011700	0.1	24.330923
16.013367	0.1	24.189702
16.015033	0.1	24.050311
16.016700	0.1	23.915363
16.018367	0.1	23.785699
16.020033	0.1	23.660627
16.021700	0.1	23.539541
16.023367	0.1	23.422423
16.025033	0.1	23.309165
16.026700	0.1	23.199189
16.028367	0.1	23.092027
16.030033	0.1	22.988319
16.031700	0.1	22.889711
16.033367	0.1	22.797277
16.035033	0.1	22.710445
16.036700	0.1	22.627818
16.038367	0.1	22.549192
16.040033	0.1	22.475994
16.041700	0.1	22.409167
16.043367	0.1	22.347816
16.045033	0.1	22.290903
16.046700	0.1	22.238991
16.048367	0.1	22.193305
16.050033	0.1	22.153677
16.051700	0.1	22.118334
16.053367	0.1	22.085859
16.055033	0.1	22.056177
16.056700	0.1	22.029313
16.058367	0.1	22.004475
16.060033	0.1	21.981392
16.061700	0.1	21.961462
16.063367	0.1	21.946207
16.065033	0.1	21.934402
16.066700	0.1	21.922132
16.068367	0.1	21.906542
16.070033	0.1	21.888535
16.071700	0.1	21.870988
16.073367	0.1	21.855510
16.075033	0.1	21.841475
16.076700	0.1	21.827417
16.078367	0.1	21.812641
16.080033	0.1	21.797577
16.081700	0.1	21.783053
16.083367	0.1	21.769232
16.085033	0.1	21.755262
16.086700	0.1	21.739486
16.088367	0.1	21.720179
16.090033	0.1	21.697227
16.091700	0.1	21.672361
16.093367	0.1	21.646675
16.095033	0.1	21.619238
16.096700	0.1	21.589180
16.098367	0.1	21.557533
16.100033	0.1	21.525901
16.101700	0.1	21.494492
16.103367	0.1	21.461956
16.105033	0.1	21.426370
16.106700	0.1	21.386631
16.108367	0.1	21.343799
16.110033	0.1	21.300167
16.111700	0.1	21.256842
16.113367	0.1	21.213619
16.115033	0.1	21.170364
16.116700	0.1	21.126750
16.118367	0.1	21.081390
16.120033	0.1	21.032575
16.121700	0.1	20.979778
16.123367	0.1	20.924178
16.125033	0.1	20.867768
16.126700	0.1	20.811819
16.128367	0.1	20.756689
16.130033	0.1	20.703152
16.131700	0.1	20.652558
16.133367	0.1	20.605037
16.135033	0.1	20.558755
16.136700	0.1	20.511765
16.138367	0.1	20.463904
16.140033	0.1	20.416663
16.141700	0.1	20.371531
16.143367	0.1	20.328807
16.145033	0.1	20.287782
16.146700	0.1	20.247647
16.148367	0.1	20.208778
16.150033	0.1	20.172563
16.151700	0.1	20.139450
16.153367	0.1	20.108707
16.155033	0.1	20.079822
16.156700	0.1	20.052758
16.158367	0.1	20.027468
16.160033	0.1	20.003752
16.161700	0.1	19.981563
16.163367	0.1	19.961405
16.165033	0.1	19.943938
16.166700	0.1	19.928962
16.168367	0.1	19.915774
16.170033	0.1	19.904766
16.171700	0.1	19.896897
16.173367	0.1	19.891891
16.175033	0.1	19.888598
16.176700	0.1	19.886247
16.178367	0.1	19.884915
16.180033	0.1	19.885316
16.181700	0.1	19.888040
16.183367	0.1	19.893325
16.185033	0.1	19.901008
16.186700	0.1	19.910457
16.188367	0.1	19.921190
16.190033	0.1	19.932827
16.191700	0.1	19.944501
16.193367	0.1	19.955491
16.195033	0.1	19.966131
16.196700	0.1	19.977829
16.198367	0.1	19.992176
16.200033	0.1	20.010290
16.201700	0.1	20.032590
16.203367	0.1	20.058402
16.205033	0.1	20.086332
16.206700	0.1	20.114719
16.208367	0.1	20.141117
16.210033	0.1	20.163427
16.211700	0.1	20.182566
16.213367	0.1	20.201853
16.215033	0.1	20.224019
16.216700	0.1	20.249956
16.218367	0.1	20.279638
16.220033	0.1	20.312802
16.221700	0.1	20.348178
16.223367	0.1	20.382921
16.225033	0.1	20.413953
16.226700	0.1	20.440063
16.228367	0.1	20.462633
16.230033	0.1	20.484575
16.231700	0.1	20.508710
16.233367	0.1	20.536194
16.235033	0.1	20.565558
16.236700	0.1	20.593517
16.238367	0.1	20.617601
16.240033	0.1	20.638411
16.241700	0.1	20.658891
16.243367	0.1	20.681499
16.245033	0.1	20.706654
16.246700	0.1	20.733131
16.248367	0.1	20.759073
16.250033	0.1	20.783632
16.251700	0.1	20.807749
16.253367	0.1	20.832485
16.255033	0.1	20.857244
16.256700	0.1	20.880573
16.258367	0.1	20.902110
16.260033	0.1	20.923209
16.261700	0.1	20.945729
16.263367	0.1	20.970558
16.265033	0.1	20.997310
16.266700	0.1	21.024584
16.268367	0.1	21.050698
16.270033	0.1	21.074833
16.271700	0.1	21.096794
16.273367	0.1	21.116044
16.275033	0.1	21.132524
16.276700	0.1	21.147598
16.278367	0.1	21.163020
16.280033	0.1	21.179444
16.281700	0.1	21.196655
16.283367	0.1	21.214713
16.285033	0.1	21.233638
16.286700	0.1	21.252381
16.288367	0.1	21.270313
16.290033	0.1	21.288903
16.291700	0.1	21.310016
16.293367	0.1	21.333867
16.295033	0.1	21.359101
16.296700	0.1	21.383930
16.298367	0.1	21.407553
16.300033	0.1	21.430822
16.301700	0.1	21.454939
16.303367	0.1	21.480131
16.305033	0.1	21.505770
16.306700	0.1	21.530958
16.308367	0.1	21.555000
16.310033	0.1	21.578320
16.311700	0.1	21.602921
16.313367	0.1	21.630460
16.315033	0.1	21.660184
16.316700	0.1	21.689865
16.318367	0.1	21.718000
16.320033	0.1	21.744752
16.321700	0.1	21.771253
16.323367	0.1	21.798410
16.325033	0.1	21.826662
16.326700	0.1	21.856120
16.328367	0.1	21.886206
16.330033	0.1	21.915818
16.331700	0.1	21.944251
16.333367	0.1	21.971585
16.335033	0.1	21.998417
16.336700	0.1	22.026040
16.338367	0.1	22.056354
16.340033	0.1	22.090557
16.341700	0.1	22.128071
16.343367	0.1	22.166688
16.345033	0.1	22.204113
16.346700	0.1	22.239927
16.348367	0.1	22.275229
16.350033	0.1	22.310005
16.351700	0.1	22.342950
16.353367	0.1	22.373931
16.355033	0.1	22.404552
16.356700	0.1	22.436474
16.358367	0.1	22.470215
16.360033	0.1	22.505592
16.361700	0.1	22.543124
16.363367	0.1	22.584326
16.365033	0.1	22.629881
16.366700	0.1	22.677975
16.368367	0.1	22.725314
16.370033	0.1	22.769589
16.371700	0.1	22.810404
16.373367	0.1	22.848770
16.375033	0.1	22.886763
16.376700	0.1	22.926657
16.378367	0.1	22.969157
16.380033	0.1	23.012906
16.381700	0.1	23.055989
16.383367	0.1	23.097643
16.385033	0.1	23.139077
16.386700	0.1	23.182617
16.388367	0.1	23.229378
16.390033	0.1	23.278375
16.391700	0.1	23.327852
16.393367	0.1	23.376918
16.395033	0.1	23.425771
16.396700	0.1	23.474349
16.398367	0.1	23.521567
16.400033	0.1	23.566773
16.401700	0.1	23.610778
16.403367	0.1	23.654629
16.405033	0.1	23.698639
16.406700	0.1	23.743776
16.408367	0.1	23.792121
16.410033	0.1	23.844610
16.411700	0.1	23.899497
16.413367	0.1	23.953468
16.415033	0.1	24.004327
16.416700	0.1	24.052723
16.418367	0.1	24.100039
16.420033	0.1	24.146186
16.421700	0.1	24.191281
16.423367	0.1	24.237167
16.425033	0.1	24.285764
16.426700	0.1	24.337657
16.428367	0.1	24.392162
16.430033	0.1	24.447464
16.431700	0.1	24.501188
16.433367	0.1	24.551954
16.435033	0.1	24.600416
16.436700	0.1	24.648346
16.438367	0.1	24.696849
16.440033	0.1	24.745949
16.441700	0.1	24.795821
16.443367	0.1	24.847495
16.445033	0.1	24.902076
16.446700	0.1	24.959175
16.448367	0.1	25.015841
16.450033	0.1	25.068428
16.451700	0.1	25.116736
16.453367	0.1	25.164532
16.455033	0.1	25.215186
16.456700	0.1	25.268714
16.458367	0.1	25.323331
16.460033	0.1	25.378326
16.461700	0.1	25.434718
16.463367	0.1	25.493661
16.465033	0.1	25.554895
16.466700	0.1	25.617355
16.468367	0.1	25.680279
16.470033	0.1	25.742441
16.471700	0.1	25.801468
16.473367	0.1	25.855550
16.475033	0.1	25.905613
16.476700	0.1	25.954838
16.478367	0.1	26.006075
16.480033	0.1	26.059863
16.481700	0.1	26.114946
16.483367	0.1	26.170579
16.485033	0.1	26.227692
16.486700	0.1	26.287250
16.488367	0.1	26.348396
16.490033	0.1	26.408918
16.491700	0.1	26.467755
16.493367	0.1	26.526684
16.495033	0.1	26.588324
16.496700	0.1	26.652897
16.498367	0.1	26.718434
16.500033	0.1	26.783901
16.501700	0.1	26.850305
16.503367	0.1	26.918356
16.505033	0.1	26.986417
16.506700	0.1	27.051587
16.508367	0.1	27.113045
16.510033	0.1	27.173590
16.511700	0.1	27.236524
16.513367	0.1	27.302564
16.515033	0.1	27.371487
16.516700	0.1	27.443548
16.518367	0.1	27.517318
16.520033	0.1	27.589402
16.521700	0.1	27.658059
16.523367	0.1	27.725324
16.525033	0.1	27.795020
16.526700	0.1	27.869525
16.528367	0.1	27.948376
16.530033	0.1	28.030025
16.531700	0.1	28.113700
16.533367	0.1	28.198897
16.535033	0.1	28.284602
16.536700	0.1	28.369916
16.538367	0.1	28.454787
16.540033	0.1	28.539901
16.541700	0.1	28.626118
16.543367	0.1	28.713993
16.545033	0.1	28.803889
16.546700	0.1	28.896714
16.548367	0.1	28.993692
16.550033	0.1	29.094638
16.551700	0.1	29.197391
16.553367	0.1	29.300023
16.555033	0.1	29.402585
16.556700	0.1	29.506101
16.558367	0.1	29.610782
16.560033	0.1	29.715374
16.561700	0.1	29.818318
16.563367	0.1	29.919869
16.565033	0.1	30.022240
16.566700	0.1	30.127186
16.568367	0.1	30.234349
16.570033	0.1	30.342471
16.571700	0.1	30.451538
16.573367	0.1	30.563008
16.575033	0.1	30.678124
16.576700	0.1	30.796467
16.578367	0.1	30.916715
16.580033	0.1	31.038290
16.581700	0.1	31.160959
16.583367	0.1	31.283591
16.585033	0.1	31.405203
16.586700	0.1	31.526461
16.588367	0.1	31.649633
16.590033	0.1	31.776675
16.591700	0.1	31.906446
16.593367	0.1	32.035019
16.595033	0.1	32.159742
16.596700	0.1	32.281261
16.598367	0.1	32.402035
16.600033	0.1	32.524327
16.601700	0.1	32.649022
16.603367	0.1	32.775099
16.605033	0.1	32.900618
16.606700	0.1	33.024177
16.608367	0.1	33.145631
16.610033	0.1	33.266274
16.611700	0.1	33.388115
16.613367	0.1	33.512157
16.615033	0.1	33.637662
16.616700	0.1	33.763186
16.618367	0.1	33.887657
16.620033	0.1	34.010196
16.621700	0.1	34.130220
16.623367	0.1	34.248331
16.625033	0.1	34.366259
16.626700	0.1	34.485445
16.628367	0.1	34.605996
16.630033	0.1	34.727450
16.631700	0.1	34.849565
16.633367	0.1	34.971801
16.635033	0.1	35.093180
16.636700	0.1	35.213293
16.638367	0.1	35.332916
16.640033	0.1	35.453094
16.641700	0.1	35.573537
16.643367	0.1	35.692803
16.645033	0.1	35.810210
16.646700	0.1	35.926420
16.648367	0.1	36.042333
16.650033	0.1	36.158417
16.651700	0.1	36.274926
16.653367	0.1	36.391839
16.655033	0.1	36.508674
16.656700	0.1	36.625215
16.658367	0.1	36.741686
16.660033	0.1	36.857696
16.661700	0.1	36.971844
16.663367	0.1	37.082941
16.665033	0.1	37.191496
16.666700	0.1	37.299036
16.668367	0.1	37.405640
16.670033	0.1	37.509981
16.671700	0.1	37.612091
16.673367	0.1	37.713912
16.675033	0.1	37.817047
16.676700	0.1	37.921132
16.678367	0.1	38.024052
16.680033	0.1	38.124155
16.681700	0.1	38.222377
16.683367	0.1	38.320925
16.685033	0.1	38.420497
16.686700	0.1	38.520219
16.688367	0.1	38.619251
16.690033	0.1	38.717189
16.691700	0.1	38.813460
16.693367	0.1	38.907011
16.695033	0.1	38.996618
16.696700	0.1	39.081401
16.698367	0.1	39.161746
16.700033	0.1	39.239624
16.701700	0.1	39.317110
16.703367	0.1	39.394503
16.705033	0.1	39.470005
16.706700	0.1	39.541302
16.708367	0.1	39.607715
16.710033	0.1	39.670561
16.711700	0.1	39.731883
16.713367	0.1	39.793318
16.715033	0.1	39.855437
16.716700	0.1	39.917924
16.718367	0.1	39.980500
16.720033	0.1	40.043229
16.721700	0.1	40.106084
16.723367	0.1	40.168888
16.725033	0.1	40.231305
16.726700	0.1	40.292623
16.728367	0.1	40.351977
16.730033	0.1	40.408759
16.731700	0.1	40.462855
16.733367	0.1	40.514967
16.735033	0.1	40.566665
16.736700	0.1	40.619755
16.738367	0.1	40.675388
16.740033	0.1	40.733404
16.741700	0.1	40.791743
16.743367	0.1	40.847166
16.745033	0.1	40.898053
16.746700	0.1	40.946547
16.748367	0.1	40.996992
16.750033	0.1	41.051838
16.751700	0.1	41.109305
16.753367	0.1	41.165557
16.755033	0.1	41.219387
16.756700	0.1	41.273898
16.758367	0.1	41.332692
16.760033	0.1	41.395519
16.761700	0.1	41.459464
16.763367	0.1	41.523459
16.765033	0.1	41.588731
16.766700	0.1	41.655167
16.768367	0.1	41.720616
16.770033	0.1	41.783648
16.771700	0.1	41.844701
16.773367	0.1	41.905348
16.775033	0.1	41.967616
16.776700	0.1	42.033074
16.778367	0.1	42.102374
16.780033	0.1	42.174938
16.781700	0.1	42.248792
16.783367	0.1	42.321673
16.785033	0.1	42.392644
16.786700	0.1	42.462661
16.788367	0.1	42.533763
16.790033	0.1	42.607780
16.791700	0.1	42.685480
16.793367	0.1	42.766491
16.795033	0.1	42.849751
16.796700	0.1	42.933589
16.798367	0.1	43.016383
16.800033	0.1	43.097972
16.801700	0.1	43.179635
16.803367	0.1	43.262681
16.805033	0.1	43.347552
16.806700	0.1	43.433216
16.808367	0.1	43.517430
16.810033	0.1	43.599890
16.811700	0.1	43.684123
16.813367	0.1	43.773763
16.815033	0.1	43.868278
16.816700	0.1	43.964577
16.818367	0.1	44.060862
16.820033	0.1	44.157589
16.821700	0.1	44.256039
16.823367	0.1	44.356585
16.825033	0.1	44.458164
16.826700	0.1	44.559431
16.828367	0.1	44.659744
16.830033	0.1	44.758967
16.831700	0.1	44.857152
16.833367	0.1	44.954792
16.835033	0.1	45.053358
16.836700	0.1	45.155161
16.838367	0.1	45.261495
16.840033	0.1	45.370972
16.841700	0.1	45.480812
16.843367	0.1	45.589348
16.845033	0.1	45.696008
16.846700	0.1	45.800321
16.848367	0.1	45.903022
16.850033	0.1	46.006562
16.851700	0.1	46.113003
16.853367	0.1	46.222489
16.855033	0.1	46.333731
16.856700	0.1	46.445448
16.858367	0.1	46.557579
16.860033	0.1	46.670749
16.861700	0.1	46.784538
16.863367	0.1	46.897195
16.865033	0.1	47.007678
16.866700	0.1	47.117639
16.868367	0.1	47.230287
16.870033	0.1	47.347499
16.871700	0.1	47.468208
16.873367	0.1	47.589163
16.875033	0.1	47.707660
16.876700	0.1	47.823549
16.878367	0.1	47.938135
16.880033	0.1	48.052417
16.881700	0.1	48.167286
16.883367	0.1	48.284140
16.885033	0.1	48.404005
16.886700	0.1	48.526344
16.888367	0.1	48.649549
16.890033	0.1	48.772548
16.891700	0.1	48.894822
16.893367	0.1	49.016019
16.895033	0.1	49.136472
16.896700	0.1	49.256566
16.898367	0.1	49.375934
16.900033	0.1	49.494179
16.901700	0.1	49.610813
16.903367	0.1	49.724942
16.905033	0.1	49.836352
16.906700	0.1	49.945810
16.908367	0.1	50.054202
16.910033	0.1	50.162333
16.911700	0.1	50.271256
16.913367	0.1	50.382791
16.915033	0.1	50.498587
16.916700	0.1	50.617731
16.918367	0.1	50.737085
16.920033	0.1	50.854511
16.921700	0.1	50.969874
16.923367	0.1	51.083290
16.925033	0.1	51.194667
16.926700	0.1	51.305164
16.928367	0.1	51.416652
16.930033	0.1	51.529626
16.931700	0.1	51.642777
16.933367	0.1	51.754322
16.935033	0.1	51.863296
16.936700	0.1	51.970268
16.938367	0.1	52.076969
16.940033	0.1	52.184630
16.941700	0.1	52.292789
16.943367	0.1	52.400474
16.945033	0.1	52.508088
16.946700	0.1	52.616848
16.948367	0.1	52.726571
16.950033	0.1	52.835285
16.951700	0.1	52.940939
16.953367	0.1	53.042839
16.955033	0.1	53.141764
16.956700	0.1	53.238571
16.958367	0.1	53.332858
16.960033	0.1	53.424551
16.961700	0.1	53.515723
16.963367	0.1	53.608567
16.965033	0.1	53.702593
16.966700	0.1	53.795585
16.968367	0.1	53.886129
16.970033	0.1	53.974367
16.971700	0.1	54.061082
16.973367	0.1	54.146620
16.975033	0.1	54.230485
16.976700	0.1	54.312334
16.978367	0.1	54.393024
16.980033	0.1	54.474124
16.981700	0.1	54.556234
16.983367	0.1	54.638223
16.985033	0.1	54.718815
16.986700	0.1	54.798173
16.988367	0.1	54.877042
16.990033	0.1	54.955799
16.991700	0.1	55.035031
16.993367	0.1	55.115060
16.995033	0.1	55.194651
16.996700	0.1	55.272309
16.998367	0.1	55.348603
17.000033	0.1	55.425209
17.001700	0.1	55.502988
17.003367	0.1	55.582221
17.005033	0.1	55.663236
17.006700	0.1	55.745440
17.008367	0.1	55.826893
17.010033	0.1	55.905855
17.011700	0.1	55.982042
17.013367	0.1	56.056464
17.015033	0.1	56.130672
17.016700	0.1	56.205802
17.018367	0.1	56.282105
17.020033	0.1	56.359195
17.021700	0.1	56.436644
17.023367	0.1	56.514759
17.025033	0.1	56.594475
17.026700	0.1	56.675957
17.028367	0.1	56.758183
17.030033	0.1	56.840242
17.031700	0.1	56.922548
17.033367	0.1	57.006660
17.035033	0.1	57.093846
17.036700	0.1	57.183602
17.038367	0.1	57.273861
17.040033	0.1	57.363058
17.041700	0.1	57.451562
17.043367	0.1	57.540862
17.045033	0.1	57.632020
17.046700	0.1	57.724845
17.048367	0.1	57.817800
17.050033	0.1	57.909172
17.051700	0.1	57.999371
17.053367	0.1	58.091176
17.055033	0.1	58.187051
17.056700	0.1	58.287107
17.058367	0.1	58.389860
17.060033	0.1	58.493447
17.061700	0.1	58.595305
17.063367	0.1	58.692605
17.065033	0.1	58.784960
17.066700	0.1	58.875834
17.068367	0.1	58.969962
17.070033	0.1	59.070010
17.071700	0.1	59.175240
17.073367	0.1	59.282472
17.075033	0.1	59.388648
17.076700	0.1	59.492863
17.078367	0.1	59.595783
17.080033	0.1	59.697782
17.081700	0.1	59.799166
17.083367	0.1	59.901010
17.085033	0.1	60.004378
17.086700	0.1	60.109934
17.088367	0.1	60.217883
17.090033	0.1	60.327426
17.091700	0.1	60.437173
17.093367	0.1	60.545625
17.095033	0.1	60.651745
17.096700	0.1	60.756151
17.098367	0.1	60.861232
17.100033	0.1	60.969326
17.101700	0.1	61.080996
17.103367	0.1	61.194841
17.105033	0.1	61.308425
17.106700	0.1	61.420146
17.108367	0.1	61.530294
17.110033	0.1	61.639878
17.111700	0.1	61.749676
17.113367	0.1	61.860681
17.115033	0.1	61.974004
17.116700	0.1	62.089656
17.118367	0.1	62.206029
17.120033	0.1	62.321662
17.121700	0.1	62.437151
17.123367	0.1	62.554446
17.125033	0.1	62.674787
17.126700	0.1	62.797312
17.128367	0.1	62.919855
17.130033	0.1	63.041905
17.131700	0.1	63.165687
17.133367	0.1	63.293581
17.135033	0.1	63.425605
17.136700	0.1	63.559753
17.138367	0.1	63.694292
17.140033	0.1	63.828980
17.141700	0.1	63.963970
17.143367	0.1	64.098756
17.145033	0.1	64.232838
17.146700	0.1	64.366828
17.148367	0.1	64.501967
17.150033	0.1	64.639207
17.151700	0.1	64.779925
17.153367	0.1	64.926110
17.155033	0.1	65.078377
17.156700	0.1	65.235375
17.158367	0.1	65.395301
17.160033	0.1	65.556839
17.161700	0.1	65.719462
17.163367	0.1	65.883305
17.165033	0.1	66.048745
17.166700	0.1	66.216621
17.168367	0.1	66.387979
17.170033	0.1	66.563687
17.171700	0.1	66.744587
17.173367	0.1	66.930596
17.175033	0.1	67.120120
17.176700	0.1	67.312406
17.178367	0.1	67.509827
17.180033	0.1	67.715696
17.181700	0.1	67.930128
17.183367	0.1	68.150489
17.185033	0.1	68.375715
17.186700	0.1	68.607479
17.188367	0.1	68.847477
17.190033	0.1	69.096317
17.191700	0.1	69.354191
17.193367	0.1	69.620768
17.195033	0.1	69.895745
17.196700	0.1	70.179747
17.198367	0.1	70.473380
17.200033	0.1	70.776497
17.201700	0.1	71.089375
17.203367	0.1	71.413275
17.205033	0.1	71.749408
17.206700	0.1	72.098300
17.208367	0.1	72.460175
17.210033	0.1	72.835432
17.211700	0.1	73.224697
17.213367	0.1	73.628305
17.215033	0.1	74.045975
17.216700	0.1	74.477214
17.218367	0.1	74.921968
17.220033	0.1	75.380891
17.221700	0.1	75.854980
17.223367	0.1	76.345056
17.225033	0.1	76.851938
17.226700	0.1	77.376911
17.228367	0.1	77.921106
17.230033	0.1	78.484365
17.231700	0.1	79.065277
17.233367	0.1	79.662935
17.235033	0.1	80.278888
17.236700	0.1	80.916616
17.238367	0.1	81.578572
17.240033	0.1	82.264040
17.241700	0.1	82.970592
17.243367	0.1	83.697010
17.245033	0.1	84.443786
17.246700	0.1	85.211857
17.248367	0.1	86.001931
17.250033	0.1	86.814514
17.251700	0.1	87.650390
17.253367	0.1	88.511254
17.255033	0.1	89.399074
17.256700	0.1	90.313959
17.258367	0.1	91.254162
17.260033	0.1	92.219026
17.261700	0.1	93.209860
17.263367	0.1	94.227824
17.265033	0.1	95.272726
17.266700	0.1	96.344333
17.268367	0.1	97.443927
17.270033	0.1	98.574013
17.271700	0.1	99.735521
17.273367	0.1	100.925970
17.275033	0.1	102.142273
17.276700	0.1	103.384927
17.278367	0.1	104.657114
17.280033	0.1	105.961538
17.281700	0.1	107.300100
17.283367	0.1	108.674397
17.285033	0.1	110.085299
17.286700	0.1	111.532859
17.288367	0.1	113.017038
17.290033	0.1	114.538106
17.291700	0.1	116.096423
17.293367	0.1	117.692915
17.295033	0.1	119.329738
17.296700	0.1	121.009704
17.298367	0.1	122.735747
17.300033	0.1	124.510904
17.301700	0.1	126.336976
17.303367	0.1	128.212641
17.305033	0.1	130.135152
17.306700	0.1	132.103539
17.308367	0.1	134.118581
17.310033	0.1	136.181461
17.311700	0.1	138.294157
17.313367	0.1	140.459654
17.315033	0.1	142.680854
17.316700	0.1	144.958962
17.318367	0.1	147.291240
17.320033	0.1	149.671403
17.321700	0.1	152.094942
17.323367	0.1	154.562686
17.325033	0.1	157.077918
17.326700	0.1	159.641183
17.328367	0.1	162.248318
17.330033	0.1	164.892902
17.331700	0.1	167.569202
17.333367	0.1	170.271699
17.335033	0.1	172.993574
17.336700	0.1	175.728128
17.338367	0.1	178.470803
17.340033	0.1	181.218176
17.341700	0.1	183.965871
17.343367	0.1	186.707867
17.345033	0.1	189.436763
17.346700	0.1	192.144509
17.348367	0.1	194.822881
17.350033	0.1	197.463217
17.351700	0.1	200.056955
17.353367	0.1	202.596700
17.355033	0.1	205.075666
17.356700	0.1	207.487359
17.358367	0.1	209.825989
17.360033	0.1	212.085913
17.361700	0.1	214.261078
17.363367	0.1	216.345163
17.365033	0.1	218.331698
17.366700	0.1	220.214292
17.368367	0.1	221.986650
17.370033	0.1	223.642686
17.371700	0.1	225.177692
17.373367	0.1	226.589372
17.375033	0.1	227.876427
17.376700	0.1	229.036655
17.378367	0.1	230.068700
17.380033	0.1	230.974746
17.381700	0.1	231.758128
17.383367	0.1	232.419041
17.385033	0.1	232.954691
17.386700	0.1	233.362764
17.388367	0.1	233.643889
17.390033	0.1	233.801264
17.391700	0.1	233.837972
17.393367	0.1	233.754972
17.395033	0.1	233.552116
17.396700	0.1	233.230675
17.398367	0.1	232.794299
17.400033	0.1	232.247943
17.401700	0.1	231.596520
17.403367	0.1	230.844412
17.405033	0.1	229.995563
17.406700	0.1	229.053055
17.408367	0.1	228.018398
17.410033	0.1	226.892634
17.411700	0.1	225.678305
17.413367	0.1	224.379925
17.415033	0.1	223.002699
17.416700	0.1	221.550619
17.418367	0.1	220.026365
17.420033	0.1	218.433361
17.421700	0.1	216.776855
17.423367	0.1	215.062886
17.425033	0.1	213.296688
17.426700	0.1	211.481517
17.428367	0.1	209.618649
17.430033	0.1	207.708776
17.431700	0.1	205.754163
17.433367	0.1	203.759833
17.435033	0.1	201.732167
17.436700	0.1	199.675742
17.438367	0.1	197.591717
17.440033	0.1	195.479663
17.441700	0.1	193.340485
17.443367	0.1	191.177605
17.445033	0.1	188.996322
17.446700	0.1	186.802340
17.448367	0.1	184.600833
17.450033	0.1	182.396379
17.451700	0.1	180.192227
17.453367	0.1	177.989593
17.455033	0.1	175.788524
17.456700	0.1	173.589792
17.458367	0.1	171.395829
17.460033	0.1	169.209116
17.461700	0.1	167.031023
17.463367	0.1	164.863900
17.465033	0.1	162.712410
17.466700	0.1	160.581125
17.468367	0.1	158.472732
17.470033	0.1	156.389251
17.471700	0.1	154.332696
17.473367	0.1	152.304201
17.475033	0.1	150.304497
17.476700	0.1	148.334638
17.478367	0.1	146.395159
17.480033	0.1	144.485715
17.481700	0.1	142.606218
17.483367	0.1	140.757882
17.485033	0.1	138.943708
17.486700	0.1	137.167708
17.488367	0.1	135.433311
17.490033	0.1	133.742471
17.491700	0.1	132.095381
17.493367	0.1	130.490232
17.495033	0.1	128.924600
17.496700	0.1	127.397706
17.498367	0.1	125.910160
17.500033	0.1	124.461311
17.501700	0.1	123.049161
17.503367	0.1	121.672992
17.505033	0.1	120.334355
17.506700	0.1	119.035840
17.508367	0.1	117.779113
17.510033	0.1	116.563188
17.511700	0.1	115.385847
17.513367	0.1	114.246393
17.515033	0.1	113.144461
17.516700	0.1	112.077831
17.518367	0.1	111.044245
17.520033	0.1	110.044018
17.521700	0.1	109.078731
17.523367	0.1	108.147888
17.525033	0.1	107.248481
17.526700	0.1	106.377807
17.528367	0.1	105.535546
17.530033	0.1	104.722721
17.531700	0.1	103.939818
17.533367	0.1	103.186756
17.535033	0.1	102.463672
17.536700	0.1	101.770689
17.538367	0.1	101.106414
17.540033	0.1	100.467191
17.541700	0.1	99.849110
17.543367	0.1	99.250674
17.545033	0.1	98.672086
17.546700	0.1	98.113157
17.548367	0.1	97.573786
17.550033	0.1	97.055067
17.551700	0.1	96.558048
17.553367	0.1	96.081914
17.555033	0.1	95.624318
17.556700	0.1	95.183300
17.558367	0.1	94.758538
17.560033	0.1	94.350600
17.561700	0.1	93.959537
17.563367	0.1	93.584731
17.565033	0.1	93.225455
17.566700	0.1	92.880116
17.568367	0.1	92.545548
17.570033	0.1	92.219696
17.571700	0.1	91.904746
17.573367	0.1	91.605140
17.575033	0.1	91.322740
17.576700	0.1	91.055431
17.578367	0.1	90.799481
17.580033	0.1	90.551875
17.581700	0.1	90.311086
17.583367	0.1	90.077063
17.585033	0.1	89.850943
17.586700	0.1	89.634340
17.588367	0.1	89.428192
17.590033	0.1	89.232638
17.591700	0.1	89.047835
17.593367	0.1	88.873655
17.595033	0.1	88.709518
17.596700	0.1	88.555040
17.598367	0.1	88.410275
17.600033	0.1	88.275219
17.601700	0.1	88.148774
17.603367	0.1	88.028372
17.605033	0.1	87.911347
17.606700	0.1	87.796380
17.608367	0.1	87.683839
17.610033	0.1	87.574972
17.611700	0.1	87.470552
17.613367	0.1	87.370672
17.615033	0.1	87.276041
17.616700	0.1	87.187942
17.618367	0.1	87.106633
17.620033	0.1	87.030958
17.621700	0.1	86.959554
17.623367	0.1	86.891549
17.625033	0.1	86.826491
17.626700	0.1	86.764358
17.628367	0.1	86.705363
17.630033	0.1	86.649489
17.631700	0.1	86.596226
17.633367	0.1	86.544897
17.635033	0.1	86.495266
17.636700	0.1	86.447215
17.638367	0.1	86.400234
17.640033	0.1	86.354334
17.641700	0.1	86.310455
17.643367	0.1	86.269002
17.645033	0.1	86.229034
17.646700	0.1	86.189266
17.648367	0.1	86.148935
17.650033	0.1	86.107710
17.651700	0.1	86.065605
17.653367	0.1	86.023100
17.655033	0.1	85.980846
17.656700	0.1	85.939416
17.658367	0.1	85.899355
17.660033	0.1	85.861646
17.661700	0.1	85.827587
17.663367	0.1	85.797031
17.665033	0.1	85.767466
17.666700	0.1	85.736644
17.668367	0.1	85.704639
17.670033	0.1	85.671921
17.671700	0.1	85.637020
17.673367	0.1	85.597942
17.675033	0.1	85.555250
17.676700	0.1	85.512037
17.678367	0.1	85.471403
17.680033	0.1	85.434872
17.681700	0.1	85.401484
17.683367	0.1	85.367826
17.685033	0.1	85.330517
17.686700	0.1	85.288752
17.688367	0.1	85.243858
17.690033	0.1	85.197357
17.691700	0.1	85.150790
17.693367	0.1	85.106483
17.695033	0.1	85.065849
17.696700	0.1	85.026976
17.698367	0.1	84.986352
17.700033	0.1	84.942966
17.701700	0.1	84.898863
17.703367	0.1	84.855952
17.705033	0.1	84.813912
17.706700	0.1	84.771453
17.708367	0.1	84.727723
17.710033	0.1	84.682116
17.711700	0.1	84.635099
17.713367	0.1	84.589613
17.715033	0.1	84.549137
17.716700	0.1	84.513845
17.718367	0.1	84.480448
17.720033	0.1	84.445621
17.721700	0.1	84.407739
17.723367	0.1	84.366305
17.725033	0.1	84.321778
17.726700	0.1	84.275669
17.728367	0.1	84.229633
17.730033	0.1	84.184813
17.731700	0.1	84.142350
17.733367	0.1	84.102936
17.735033	0.1	84.065353
17.736700	0.1	84.027397
17.738367	0.1	83.988765
17.740033	0.1	83.951112
17.741700	0.1	83.915624
17.743367	0.1	83.882148
17.745033	0.1	83.849928
17.746700	0.1	83.818287
17.748367	0.1	83.787255
17.750033	0.1	83.757006
17.751700	0.1	83.726519
17.753367	0.1	83.694365
17.755033	0.1	83.660502
17.756700	0.1	83.626346
17.758367	0.1	83.593750
17.760033	0.1	83.563207
17.761700	0.1	83.533400
17.763367	0.1	83.503770
17.765033	0.1	83.475527
17.766700	0.1	83.449259
17.768367	0.1	83.424063
17.770033	0.1	83.399294
17.771700	0.1	83.375126
17.773367	0.1	83.351797
17.775033	0.1	83.329375
17.776700	0.1	83.307987
17.778367	0.1	83.288220
17.780033	0.1	83.271051
17.781700	0.1	83.256769
17.783367	0.1	83.244038
17.785033	0.1	83.230552
17.786700	0.1	83.214599
17.788367	0.1	83.195693
17.790033	0.1	83.174519
17.791700	0.1	83.152731
17.793367	0.1	83.132614
17.795033	0.1	83.116489
17.796700	0.1	83.105615
17.798367	0.1	83.099022
17.800033	0.1	83.093881
17.801700	0.1	83.087748
17.803367	0.1	83.080209
17.805033	0.1	83.072465
17.806700	0.1	83.065964
17.808367	0.1	83.061373
17.810033	0.1	83.057918
17.811700	0.1	83.054002
17.813367	0.1	83.049079
17.815033	0.1	83.043822
17.816700	0.1	83.039226
17.818367	0.1	83.036833
17.820033	0.1	83.037606
17.821700	0.1	83.040204
17.823367	0.1	83.042607
17.825033	0.1	83.044395
17.826700	0.1	83.046504
17.828367	0.1	83.050267
17.830033	0.1	83.056800
17.831700	0.1	83.066644
17.833367	0.1	83.079417
17.835033	0.1	83.093448
17.836700	0.1	83.106686
17.838367	0.1	83.118496
17.840033	0.1	83.129928
17.841700	0.1	83.142226
17.843367	0.1	83.155846
17.845033	0.1	83.170952
17.846700	0.1	83.187455
17.848367	0.1	83.204950
17.850033	0.1	83.223600
17.851700	0.1	83.244229
17.853367	0.1	83.267149
17.855033	0.1	83.291973
17.856700	0.1	83.318795
17.858367	0.1	83.348109
17.860033	0.1	83.378996
17.861700	0.1	83.408989
17.863367	0.1	83.436300
17.865033	0.1	83.461255
17.866700	0.1	83.485339
17.868367	0.1	83.509740
17.870033	0.1	83.535072
17.871700	0.1	83.561954
17.873367	0.1	83.591254
17.875033	0.1	83.623342
17.876700	0.1	83.657578
17.878367	0.1	83.693047
17.880033	0.1	83.728950
17.881700	0.1	83.764377
17.883367	0.1	83.798887
17.885033	0.1	83.833179
17.886700	0.1	83.868662
17.888367	0.1	83.906120
17.890033	0.1	83.945082
17.891700	0.1	83.984640
17.893367	0.1	84.023806
17.895033	0.1	84.061697
17.896700	0.1	84.098154
17.898367	0.1	84.133307
17.900033	0.1	84.166904
17.901700	0.1	84.199044
17.903367	0.1	84.230779
17.905033	0.1	84.263119
17.906700	0.1	84.295934
17.908367	0.1	84.328391
17.910033	0.1	84.359814
17.911700	0.1	84.389676
17.913367	0.1	84.417551
17.915033	0.1	84.443553
17.916700	0.1	84.468457
17.918367	0.1	84.493328
17.920033	0.1	84.519126
17.921700	0.1	84.545733
17.923367	0.1	84.571648
17.925033	0.1	84.595587
17.926700	0.1	84.617813
17.928367	0.1	84.639457
17.930033	0.1	84.661292
17.931700	0.1	84.683620
17.933367	0.1	84.706047
17.935033	0.1	84.726471
17.936700	0.1	84.742471
17.938367	0.1	84.753474
17.940033	0.1	84.760459
17.941700	0.1	84.764841
17.943367	0.1	84.768240
17.945033	0.1	84.772608
17.946700	0.1	84.779454
17.948367	0.1	84.788147
17.950033	0.1	84.795770
17.951700	0.1	84.799058
17.953367	0.1	84.796813
17.955033	0.1	84.790778
17.956700	0.1	84.783631
17.958367	0.1	84.776105
17.960033	0.1	84.766937
17.961700	0.1	84.755230
17.963367	0.1	84.741544
17.965033	0.1	84.727127
17.966700	0.1	84.713120
17.968367	0.1	84.699965
17.970033	0.1	84.687127
17.971700	0.1	84.673781
17.973367	0.1	84.659476
17.975033	0.1	84.642689
17.976700	0.1	84.620011
17.978367	0.1	84.588840
17.980033	0.1	84.549985
17.981700	0.1	84.507102
17.983367	0.1	84.464667
17.985033	0.1	84.425891
17.986700	0.1	84.391153
17.988367	0.1	84.358081
17.990033	0.1	84.323636
17.991700	0.1	84.286425
17.993367	0.1	84.246853
17.995033	0.1	84.205316
17.996700	0.1	84.161223
17.998367	0.1	84.113726
18.000033	0.1	84.062866
18.001700	0.1	84.009790
18.003367	0.1	83.955978
18.005033	0.1	83.902762
18.006700	0.1	83.850953
18.008367	0.1	83.800112
18.010033	0.1	83.749313
18.011700	0.1	83.698640
18.013367	0.1	83.648278
18.015033	0.1	83.596897
18.016700	0.1	83.542625
18.018367	0.1	83.485376
18.020033	0.1	83.427345
18.021700	0.1	83.371070
18.023367	0.1	83.317156
18.025033	0.1	83.264434
18.026700	0.1	83.211875
18.028367	0.1	83.159269
18.030033	0.1	83.106598
18.031700	0.1	83.053992
18.033367	0.1	83.001903
18.035033	0.1	82.950844
18.036700	0.1	82.901013
18.038367	0.1	82.852310
18.040033	0.1	82.804533
18.041700	0.1	82.757194
18.043367	0.1	82.709207
18.045033	0.1	82.659200
18.046700	0.1	82.606934
18.048367	0.1	82.554589
18.050033	0.1	82.505522
18.051700	0.1	82.461312
18.053367	0.1	82.420716
18.055033	0.1	82.381647
18.056700	0.1	82.343370
18.058367	0.1	82.306145
18.060033	0.1	82.269232
18.061700	0.1	82.230773
18.063367	0.1	82.190330
18.065033	0.1	82.150400
18.066700	0.1	82.114241
18.068367	0.1	82.082534
18.070033	0.1	82.053170
18.071700	0.1	82.023861
18.073367	0.1	81.993374
18.075033	0.1	81.960778
18.076700	0.1	81.925113
18.078367	0.1	81.886142
18.080033	0.1	81.845066
18.081700	0.1	81.804348
18.083367	0.1	81.766229
18.085033	0.1	81.730788
18.086700	0.1	81.695826
18.088367	0.1	81.659947
18.090033	0.1	81.624170
18.091700	0.1	81.588687
18.093367	0.1	81.550628
18.095033	0.1	81.507070
18.096700	0.1	81.458334
18.098367	0.1	81.406790
18.100033	0.1	81.353928
18.101700	0.1	81.299907
18.103367	0.1	81.245108
18.105033	0.1	81.190625
18.106700	0.1	81.137405
18.108367	0.1	81.085730
18.110033	0.1	81.034559
18.111700	0.1	80.980863
18.113367	0.1	80.921291
18.115033	0.1	80.855233
18.116700	0.1	80.785058
18.118367	0.1	80.713648
18.120033	0.1	80.642938
18.121700	0.1	80.573931
18.123367	0.1	80.506485
18.125033	0.1	80.438787
18.126700	0.1	80.368072
18.128367	0.1	80.292574
18.130033	0.1	80.212904
18.131700	0.1	80.130734
18.133367	0.1	80.046877
18.135033	0.1	79.961373
18.136700	0.1	79.874005
18.138367	0.1	79.784342
18.140033	0.1	79.692258
18.141700	0.1	79.598506
18.143367	0.1	79.504829
18.145033	0.1	79.413266
18.146700	0.1	79.324422
18.148367	0.1	79.236464
18.150033	0.1	79.146684
18.151700	0.1	79.053794
18.153367	0.1	78.958822
18.155033	0.1	78.864475
18.156700	0.1	78.772716
18.158367	0.1	78.682588
18.160033	0.1	78.591495
18.161700	0.1	78.498181
18.163367	0.1	78.403028
18.165033	0.1	78.306124
18.166700	0.1	78.207171
18.168367	0.1	78.107277
18.170033	0.1	78.008757
18.171700	0.1	77.912500
18.173367	0.1	77.817435
18.175033	0.1	77.722282
18.176700	0.1	77.625886
18.178367	0.1	77.527026
18.180033	0.1	77.425470
18.181700	0.1	77.322191
18.183367	0.1	77.218381
18.185033	0.1	77.115018
18.186700	0.1	77.012782
18.188367	0.1	76.911850
18.190033	0.1	76.812394
18.191700	0.1	76.715169
18.193367	0.1	76.619992
18.195033	0.1	76.523968
18.196700	0.1	76.423446
18.198367	0.1	76.317834
18.200033	0.1	76.210140
18.201700	0.1	76.104165
18.203367	0.1	76.002041
18.205033	0.1	75.903717
18.206700	0.1	75.807646
18.208367	0.1	75.711962
18.210033	0.1	75.615300
18.211700	0.1	75.516445
18.213367	0.1	75.414004
18.215033	0.1	75.307679
18.216700	0.1	75.199478
18.218367	0.1	75.092223
18.220033	0.1	74.986951
18.221700	0.1	74.882228
18.223367	0.1	74.776192
18.225033	0.1	74.669141
18.226700	0.1	74.563613
18.228367	0.1	74.461424
18.230033	0.1	74.361162
18.231700	0.1	74.259765
18.233367	0.1	74.155978
18.235033	0.1	74.051363
18.236700	0.1	73.948605
18.238367	0.1	73.848907
18.240033	0.1	73.750834
18.241700	0.1	73.652328
18.243367	0.1	73.552975
18.245033	0.1	73.453756
18.246700	0.1	73.355623
18.248367	0.1	73.258630
18.250033	0.1	73.162406
18.251700	0.1	73.067723
18.253367	0.1	72.976206
18.255033	0.1	72.887801
18.256700	0.1	72.799963
18.258367	0.1	72.709560
18.260033	0.1	72.615189
18.261700	0.1	72.518024
18.263367	0.1	72.420407
18.265033	0.1	72.323890
18.266700	0.1	72.229100
18.268367	0.1	72.136745
18.270033	0.1	72.047883
18.271700	0.1	71.962364
18.273367	0.1	71.877888
18.275033	0.1	71.792281
18.276700	0.1	71.705496
18.278367	0.1	71.618953
18.280033	0.1	71.534743
18.281700	0.1	71.454388
18.283367	0.1	71.377051
18.285033	0.1	71.300012
18.286700	0.1	71.220938
18.288367	0.1	71.139867
18.290033	0.1	71.059638
18.291700	0.1	70.983269
18.293367	0.1	70.910556
18.295033	0.1	70.838472
18.296700	0.1	70.765005
18.298367	0.1	70.691109
18.300033	0.1	70.618503
18.301700	0.1	70.547136
18.303367	0.1	70.475382
18.305033	0.1	70.402264
18.306700	0.1	70.328973
18.308367	0.1	70.258239
18.310033	0.1	70.192176
18.311700	0.1	70.130373
18.313367	0.1	70.069539
18.315033	0.1	70.005963
18.316700	0.1	69.938754
18.318367	0.1	69.869608
18.320033	0.1	69.800410
18.321700	0.1	69.733118
18.323367	0.1	69.669914
18.325033	0.1	69.610872
18.326700	0.1	69.553158
18.328367	0.1	69.494075
18.330033	0.1	69.433902
18.331700	0.1	69.374871
18.333367	0.1	69.318214
18.335033	0.1	69.263065
18.336700	0.1	69.208141
18.338367	0.1	69.153667
18.340033	0.1	69.101122
18.341700	0.1	69.051110
18.343367	0.1	69.002230
18.345033	0.1	68.952609
18.346700	0.1	68.901694
18.348367	0.1	68.850215
18.350033	0.1	68.798796
18.351700	0.1	68.747029
18.353367	0.1	68.694353
18.355033	0.1	68.641496
18.356700	0.1	68.589938
18.358367	0.1	68.539712
18.360033	0.1	68.489183
18.361700	0.1	68.437215
18.363367	0.1	68.384502
18.365033	0.1	68.332297
18.366700	0.1	68.280371
18.368367	0.1	68.227290
18.370033	0.1	68.172785
18.371700	0.1	68.118693
18.373367	0.1	68.067038
18.375033	0.1	68.017789
18.376700	0.1	67.968471
18.378367	0.1	67.916187
18.380033	0.1	67.860261
18.381700	0.1	67.802472
18.383367	0.1	67.745103
18.385033	0.1	67.688930
18.386700	0.1	67.632953
18.388367	0.1	67.575737
18.390033	0.1	67.516300
18.391700	0.1	67.454353
18.393367	0.1	67.390250
18.395033	0.1	67.324732
18.396700	0.1	67.259572
18.398367	0.1	67.196577
18.400033	0.1	67.134840
18.401700	0.1	67.071305
18.403367	0.1	67.004389
18.405033	0.1	66.935504
18.406700	0.1	66.866656
18.408367	0.1	66.797365
18.410033	0.1	66.725817
18.411700	0.1	66.651478
18.413367	0.1	66.574835
18.415033	0.1	66.497116
18.416700	0.1	66.420822
18.418367	0.1	66.348217
18.420033	0.1	66.278856
18.421700	0.1	66.209352
18.423367	0.1	66.136071
18.425033	0.1	66.057686
18.426700	0.1	65.975115
18.428367	0.1	65.890485
18.430033	0.1	65.805814
18.431700	0.1	65.721991
18.433367	0.1	65.639415
18.435033	0.1	65.558394
18.436700	0.1	65.478142
18.438367	0.1	65.396642
18.440033	0.1	65.312418
18.441700	0.1	65.226276
18.443367	0.1	65.140114
18.445033	0.1	65.054270
18.446700	0.1	64.967303
18.448367	0.1	64.878045
18.450033	0.1	64.786905
18.451700	0.1	64.695776
18.453367	0.1	64.607034
18.455033	0.1	64.522098
18.456700	0.1	64.440086
18.458367	0.1	64.357440
18.460033	0.1	64.270026
18.461700	0.1	64.176810
18.463367	0.1	64.080372
18.465033	0.1	63.984082
18.466700	0.1	63.889781
18.468367	0.1	63.797175
18.470033	0.1	63.705072
18.471700	0.1	63.613118
18.473367	0.1	63.521303
18.475033	0.1	63.428893
18.476700	0.1	63.334666
18.478367	0.1	63.237473
18.480033	0.1	63.137440
18.481700	0.1	63.036843
18.483367	0.1	62.937914
18.485033	0.1	62.839817
18.486700	0.1	62.740152
18.488367	0.1	62.638964
18.490033	0.1	62.539131
18.491700	0.1	62.443242
18.493367	0.1	62.351194
18.495033	0.1	62.260372
18.496700	0.1	62.167882
18.498367	0.1	62.072817
18.500033	0.1	61.976011
18.501700	0.1	61.878329
18.503367	0.1	61.780359
18.505033	0.1	61.682300
18.506700	0.1	61.583277
18.508367	0.1	61.482382
18.510033	0.1	61.379965
18.511700	0.1	61.277193
18.513367	0.1	61.174952
18.515033	0.1	61.073066
18.516700	0.1	60.971309
18.518367	0.1	60.871551
18.520033	0.1	60.776440
18.521700	0.1	60.686022
18.523367	0.1	60.597779
18.525033	0.1	60.509187
18.526700	0.1	60.419017
18.528367	0.1	60.327272
18.530033	0.1	60.234643
18.531700	0.1	60.141338
18.533367	0.1	60.046674
18.535033	0.1	59.949714
18.536700	0.1	59.849862
18.538367	0.1	59.747868
18.540033	0.1	59.646489
18.541700	0.1	59.549222
18.543367	0.1	59.457943
18.545033	0.1	59.371647
18.546700	0.1	59.286989
18.548367	0.1	59.200479
18.550033	0.1	59.110848
18.551700	0.1	59.018843
18.553367	0.1	58.925492
18.555033	0.1	58.831573
18.556700	0.1	58.737714
18.558367	0.1	58.644721
18.560033	0.1	58.554020
18.561700	0.1	58.466918
18.563367	0.1	58.382843
18.565033	0.1	58.298903
18.566700	0.1	58.212257
18.568367	0.1	58.122529
18.570033	0.1	58.031459
18.571700	0.1	57.940912
18.573367	0.1	57.851942
18.575033	0.1	57.764943
18.576700	0.1	57.679573
18.578367	0.1	57.595084
18.580033	0.1	57.511092
18.581700	0.1	57.427962
18.583367	0.1	57.346267
18.585033	0.1	57.266080
18.586700	0.1	57.187202
18.588367	0.1	57.109324
18.590033	0.1	57.031810
18.591700	0.1	56.954008
18.593367	0.1	56.875758
18.595033	0.1	56.796926
18.596700	0.1	56.716800
18.598367	0.1	56.634732
18.600033	0.1	56.551360
18.601700	0.1	56.468463
18.603367	0.1	56.387363
18.605033	0.1	56.307660
18.606700	0.1	56.227963
18.608367	0.1	56.147650
18.610033	0.1	56.067789
18.611700	0.1	55.990792
18.613367	0.1	55.918107
18.615033	0.1	55.848029
18.616700	0.1	55.776602
18.618367	0.1	55.700536
18.620033	0.1	55.619539
18.621700	0.1	55.536409
18.623367	0.1	55.454499
18.625033	0.1	55.375136
18.626700	0.1	55.298298
18.628367	0.1	55.224383
18.630033	0.1	55.153943
18.631700	0.1	55.086715
18.633367	0.1	55.021700
18.635033	0.1	54.958090
18.636700	0.1	54.895808
18.638367	0.1	54.834480
18.640033	0.1	54.772878
18.641700	0.1	54.710023
18.643367	0.1	54.645999
18.645033	0.1	54.581310
18.646700	0.1	54.516136
18.648367	0.1	54.450622
18.650033	0.1	54.385010
18.651700	0.1	54.319524
18.653367	0.1	54.254769
18.655033	0.1	54.191570
18.656700	0.1	54.130033
18.658367	0.1	54.069609
18.660033	0.1	54.010223
18.661700	0.1	53.953454
18.663367	0.1	53.901784
18.665033	0.1	53.855660
18.666700	0.1	53.812130
18.668367	0.1	53.767688
18.670033	0.1	53.721545
18.671700	0.1	53.675580
18.673367	0.1	53.631915
18.675033	0.1	53.591444
18.676700	0.1	53.553935
18.678367	0.1	53.518615
18.680033	0.1	53.485553
18.681700	0.1	53.456998
18.683367	0.1	53.435778
18.685033	0.1	53.422353
18.686700	0.1	53.414321
18.688367	0.1	53.408435
18.690033	0.1	53.402642
18.691700	0.1	53.397100
18.693367	0.1	53.393981
18.695033	0.1	53.396178
18.696700	0.1	53.405976
18.698367	0.1	53.423909
18.700033	0.1	53.448346
18.701700	0.1	53.477022
18.703367	0.1	53.509101
18.705033	0.1	53.545232
18.706700	0.1	53.586098
18.708367	0.1	53.631794
18.710033	0.1	53.682118
18.711700	0.1	53.737066
18.713367	0.1	53.797350
18.715033	0.1	53.864205
18.716700	0.1	53.938753
18.718367	0.1	54.021808
18.720033	0.1	54.113632
18.721700	0.1	54.213479
18.723367	0.1	54.319939
18.725033	0.1	54.432009
18.726700	0.1	54.549687
18.728367	0.1	54.673199
18.730033	0.1	54.802229
18.731700	0.1	54.936758
18.733367	0.1	55.078296
18.735033	0.1	55.229762
18.736700	0.1	55.394378
18.738367	0.1	55.573825
18.740033	0.1	55.766664
18.741700	0.1	55.969311
18.743367	0.1	56.179264
18.745033	0.1	56.396560
18.746700	0.1	56.622038
18.748367	0.1	56.855572
18.750033	0.1	57.096854
18.751700	0.1	57.346420
18.753367	0.1	57.604644
18.755033	0.1	57.871305
18.756700	0.1	58.146697
18.758367	0.1	58.431798
18.760033	0.1	58.728112
18.761700	0.1	59.037525
18.763367	0.1	59.361206
18.765033	0.1	59.698955
18.766700	0.1	60.049561
18.768367	0.1	60.411552
18.770033	0.1	60.784966
18.771700	0.1	61.172312
18.773367	0.1	61.576539
18.775033	0.1	61.998833
18.776700	0.1	62.438743
18.778367	0.1	62.895031
18.780033	0.1	63.366471
18.781700	0.1	63.853487
18.783367	0.1	64.358828
18.785033	0.1	64.885770
18.786700	0.1	65.435744
18.788367	0.1	66.008195
18.790033	0.1	66.602607
18.791700	0.1	67.219394
18.793367	0.1	67.858924
18.795033	0.1	68.521285
18.796700	0.1	69.206916
18.798367	0.1	69.916505
18.800033	0.1	70.650601
18.801700	0.1	71.409722
18.803367	0.1	72.194454
18.805033	0.1	73.005213
18.806700	0.1	73.841889
18.808367	0.1	74.703754
18.810033	0.1	75.589283
18.811700	0.1	76.495879
18.813367	0.1	77.420180
18.815033	0.1	78.359707
18.816700	0.1	79.314192
18.818367	0.1	80.284034
18.820033	0.1	81.267716
18.821700	0.1	82.261404
18.823367	0.1	83.260508
18.825033	0.1	84.262039
18.826700	0.1	85.265818
18.828367	0.1	86.272038
18.830033	0.1	87.277354
18.831700	0.1	88.274330
18.833367	0.1	89.254375
18.835033	0.1	90.210866
18.836700	0.1	91.139884
18.838367	0.1	92.038596
18.840033	0.1	92.904070
18.841700	0.1	93.733114
18.843367	0.1	94.522075
18.845033	0.1	95.266714
18.846700	0.1	95.962519
18.848367	0.1	96.604917
18.850033	0.1	97.189718
18.851700	0.1	97.713820
18.853367	0.1	98.175388
18.855033	0.1	98.573365
18.856700	0.1	98.906658
18.858367	0.1	99.173607
18.860033	0.1	99.371993
18.861700	0.1	99.499570
18.863367	0.1	99.554737
18.865033	0.1	99.536884
18.866700	0.1	99.445856
18.868367	0.1	99.281366
18.870033	0.1	99.043795
18.871700	0.1	98.734940
18.873367	0.1	98.357010
18.875033	0.1	97.911987
18.876700	0.1	97.401831
18.878367	0.1	96.828360
18.880033	0.1	96.193762
18.881700	0.1	95.501053
18.883367	0.1	94.753485
18.885033	0.1	93.954522
18.886700	0.1	93.108313
18.888367	0.1	92.219371
18.890033	0.1	91.291778
18.891700	0.1	90.328613
18.893367	0.1	89.332210
18.895033	0.1	88.305380
18.896700	0.1	87.251272
18.898367	0.1	86.172619
18.900033	0.1	85.072690
18.901700	0.1	83.956067
18.903367	0.1	82.828100
18.905033	0.1	81.694173
18.906700	0.1	80.557889
18.908367	0.1	79.419296
18.910033	0.1	78.275832
18.911700	0.1	77.126161
18.913367	0.1	75.973664
18.915033	0.1	74.825492
18.916700	0.1	73.688319
18.918367	0.1	72.565586
18.920033	0.1	71.457932
18.921700	0.1	70.365551
18.923367	0.1	69.289673
18.925033	0.1	68.231700
18.926700	0.1	67.192214
18.928367	0.1	66.171503
18.930033	0.1	65.171220
18.931700	0.1	64.195036
18.933367	0.1	63.245753
18.935033	0.1	62.322086
18.936700	0.1	61.420268
18.938367	0.1	60.538026
18.940033	0.1	59.676189
18.941700	0.1	58.837822
18.943367	0.1	58.025695
18.945033	0.1	57.239966
18.946700	0.1	56.479466
18.948367	0.1	55.743600
18.950033	0.1	55.031241
18.951700	0.1	54.340782
18.953367	0.1	53.672469
18.955033	0.1	53.028134
18.956700	0.1	52.408995
18.958367	0.1	51.815002
18.960033	0.1	51.245438
18.961700	0.1	50.698784
18.963367	0.1	50.172461
18.965033	0.1	49.663652
18.966700	0.1	49.170670
18.968367	0.1	48.693605
18.970033	0.1	48.233834
18.971700	0.1	47.792443
18.973367	0.1	47.369232
18.975033	0.1	46.963398
18.976700	0.1	46.574529
18.978367	0.1	46.202578
18.980033	0.1	45.847334
18.981700	0.1	45.508053
18.983367	0.1	45.183199
18.985033	0.1	44.870391
18.986700	0.1	44.567268
18.988367	0.1	44.272537
18.990033	0.1	43.986365
18.991700	0.1	43.710130
18.993367	0.1	43.445090
18.995033	0.1	43.190927
18.996700	0.1	42.946460
18.998367	0.1	42.711361
19.000033	0.1	42.486126
19.001700	0.1	42.270306
19.003367	0.1	42.062276
19.005033	0.1	41.861115
19.006700	0.1	41.667037
19.008367	0.1	41.480279
19.010033	0.1	41.300803
19.011700	0.1	41.128001
19.013367	0.1	40.960927
19.015033	0.1	40.799193
19.016700	0.1	40.642251
19.018367	0.1	40.488276
19.020033	0.1	40.335893
19.021700	0.1	40.186672
19.023367	0.1	40.043835
19.025033	0.1	39.908686
19.026700	0.1	39.779800
19.028367	0.1	39.654733
19.030033	0.1	39.530979
19.031700	0.1	39.406596
19.033367	0.1	39.281463
19.035033	0.1	39.157900
19.036700	0.1	39.039007
19.038367	0.1	38.926192
19.040033	0.1	38.818796
19.041700	0.1	38.715913
19.043367	0.1	38.617095
19.045033	0.1	38.521676
19.046700	0.1	38.428679
19.048367	0.1	38.336609
19.050033	0.1	38.243732
19.051700	0.1	38.149855
19.053367	0.1	38.056700
19.055033	0.1	37.966329
19.056700	0.1	37.879916
19.058367	0.1	37.797010
19.060033	0.1	37.715943
19.061700	0.1	37.635961
19.063367	0.1	37.557967
19.065033	0.1	37.482274
19.066700	0.1	37.407442
19.068367	0.1	37.331930
19.070033	0.1	37.255203
19.071700	0.1	37.177429
19.073367	0.1	37.099095
19.075033	0.1	37.021097
19.076700	0.1	36.945082
19.078367	0.1	36.873193
19.080033	0.1	36.806399
19.081700	0.1	36.743023
19.083367	0.1	36.679599
19.085033	0.1	36.613466
19.086700	0.1	36.544637
19.088367	0.1	36.475272
19.090033	0.1	36.407821
19.091700	0.1	36.343792
19.093367	0.1	36.283364
19.095033	0.1	36.225030
19.096700	0.1	36.166008
19.098367	0.1	36.103781
19.100033	0.1	36.037387
19.101700	0.1	35.967869
19.103367	0.1	35.898262
19.105033	0.1	35.832184
19.106700	0.1	35.770941
19.108367	0.1	35.712482
19.110033	0.1	35.653538
19.111700	0.1	35.591954
19.113367	0.1	35.527712
19.115033	0.1	35.462994
19.116700	0.1	35.400689
19.118367	0.1	35.342202
19.120033	0.1	35.286839
19.121700	0.1	35.232310
19.123367	0.1	35.176063
19.125033	0.1	35.117399
19.126700	0.1	35.057995
19.128367	0.1	34.999829
19.130033	0.1	34.943558
19.131700	0.1	34.888499
19.133367	0.1	34.832922
19.135033	0.1	34.774807
19.136700	0.1	34.713890
19.138367	0.1	34.652823
19.140033	0.1	34.594773
19.141700	0.1	34.540314
19.143367	0.1	34.487853
19.145033	0.1	34.435908
19.146700	0.1	34.384253
19.148367	0.1	34.333803
19.150033	0.1	34.285123
19.151700	0.1	34.236698
19.153367	0.1	34.185858
19.155033	0.1	34.131734
19.156700	0.1	34.076595
19.158367	0.1	34.023719
19.160033	0.1	33.974163
19.161700	0.1	33.926019
19.163367	0.1	33.876863
19.165033	0.1	33.826805
19.166700	0.1	33.778395
19.168367	0.1	33.733598
19.170033	0.1	33.691549
19.171700	0.1	33.649411
19.173367	0.1	33.604624
19.175033	0.1	33.556214
19.176700	0.1	33.504982
19.178367	0.1	33.452990
19.180033	0.1	33.402387
19.181700	0.1	33.354675
19.183367	0.1	33.310624
19.185033	0.1	33.269310
19.186700	0.1	33.227969
19.188367	0.1	33.184309
19.190033	0.1	33.138255
19.191700	0.1	33.090860
19.193367	0.1	33.042631
19.195033	0.1	32.993471
19.196700	0.1	32.943585
19.198367	0.1	32.893945
19.200033	0.1	32.846038
19.201700	0.1	32.801004
19.203367	0.1	32.758499
19.205033	0.1	32.716431
19.206700	0.1	32.671923
19.208367	0.1	32.623089
19.210033	0.1	32.570600
19.211700	0.1	32.517067
19.213367	0.1	32.464629
19.215033	0.1	32.413728
19.216700	0.1	32.363711
19.218367	0.1	32.313773
19.220033	0.1	32.263352
19.221700	0.1	32.211896
19.223367	0.1	32.158620
19.225033	0.1	32.102694
19.226700	0.1	32.043550
19.228367	0.1	31.981603
19.230033	0.1	31.918520
19.231700	0.1	31.856089
19.233367	0.1	31.795087
19.235033	0.1	31.735096
19.236700	0.1	31.674760
19.238367	0.1	31.612474
19.240033	0.1	31.547728
19.241700	0.1	31.481660
19.243367	0.1	31.415974
19.245033	0.1	31.351335
19.246700	0.1	31.287195
19.248367	0.1	31.222310
19.250033	0.1	31.155068
19.251700	0.1	31.084707
19.253367	0.1	31.012422
19.255033	0.1	30.940487
19.256700	0.1	30.870540
19.258367	0.1	30.802242
19.260033	0.1	30.733482
19.261700	0.1	30.662413
19.263367	0.1	30.588657
19.265033	0.1	30.512726
19.266700	0.1	30.434914
19.268367	0.1	30.355370
19.270033	0.1	30.275546
19.271700	0.1	30.198032
19.273367	0.1	30.124537
19.275033	0.1	30.054846
19.276700	0.1	29.986878
19.278367	0.1	29.917392
19.280033	0.1	29.843855
19.281700	0.1	29.766141
19.283367	0.1	29.686233
19.285033	0.1	29.606819
19.286700	0.1	29.529729
19.288367	0.1	29.455326
19.290033	0.1	29.383269
19.291700	0.1	29.313294
19.293367	0.1	29.244754
19.295033	0.1	29.176269
19.296700	0.1	29.106694
19.298367	0.1	29.035970
19.300033	0.1	28.964821
19.301700	0.1	28.894111
19.303367	0.1	28.824229
19.305033	0.1	28.754533
19.306700	0.1	28.684125
19.308367	0.1	28.613647
19.310033	0.1	28.544981
19.311700	0.1	28.478862
19.313367	0.1	28.414223
19.315033	0.1	28.349669
19.316700	0.1	28.284630
19.318367	0.1	28.219624
19.320033	0.1	28.155725
19.321700	0.1	28.093262
19.323367	0.1	28.031650
19.325033	0.1	27.971095
19.326700	0.1	27.913274
19.328367	0.1	27.859164
19.330033	0.1	27.806950
19.331700	0.1	27.753366
19.333367	0.1	27.696621
19.335033	0.1	27.637440
19.336700	0.1	27.578366
19.338367	0.1	27.522054
19.340033	0.1	27.469252
19.341700	0.1	27.418053
19.343367	0.1	27.365708
19.345033	0.1	27.311267
19.346700	0.1	27.255472
19.348367	0.1	27.199052
19.350033	0.1	27.142437
19.351700	0.1	27.086083
19.353367	0.1	27.030599
19.355033	0.1	26.977076
19.356700	0.1	26.926938
19.358367	0.1	26.880684
19.360033	0.1	26.837224
19.361700	0.1	26.794937
19.363367	0.1	26.752669
19.365033	0.1	26.709833
19.366700	0.1	26.666219
19.368367	0.1	26.621684
19.370033	0.1	26.576119
19.371700	0.1	26.530074
19.373367	0.1	26.484667
19.375033	0.1	26.440606
19.376700	0.1	26.397272
19.378367	0.1	26.352815
19.380033	0.1	26.305742
19.381700	0.1	26.256298
19.383367	0.1	26.206193
19.385033	0.1	26.157447
19.386700	0.1	26.111086
19.388367	0.1	26.066005
19.390033	0.1	26.019220
19.391700	0.1	25.968333
19.393367	0.1	25.914321
19.395033	0.1	25.861049
19.396700	0.1	25.812155
19.398367	0.1	25.768369
19.400033	0.1	25.727502
19.401700	0.1	25.687637
19.403367	0.1	25.648894
19.405033	0.1	25.610765
19.406700	0.1	25.570337
19.408367	0.1	25.524963
19.410033	0.1	25.474965
19.411700	0.1	25.423234
19.413367	0.1	25.373036
19.415033	0.1	25.325916
19.416700	0.1	25.280672
19.418367	0.1	25.234376
19.420033	0.1	25.185207
19.421700	0.1	25.134706
19.423367	0.1	25.086785
19.425033	0.1	25.043818
19.426700	0.1	25.004111
19.428367	0.1	24.964283
19.430033	0.1	24.923082
19.431700	0.1	24.881549
19.433367	0.1	24.840408
19.435033	0.1	24.799001
19.436700	0.1	24.756268
19.438367	0.1	24.711359
19.440033	0.1	24.663885
19.441700	0.1	24.614302
19.443367	0.1	24.563433
19.445033	0.1	24.511931
19.446700	0.1	24.460983
19.448367	0.1	24.412656
19.450033	0.1	24.368437
19.451700	0.1	24.328185
19.453367	0.1	24.290625
19.455033	0.1	24.253936
19.456700	0.1	24.216534
19.458367	0.1	24.178019
19.460033	0.1	24.139104
19.461700	0.1	24.100710
19.463367	0.1	24.063005
19.465033	0.1	24.025342
19.466700	0.1	23.987577
19.468367	0.1	23.951214
19.470033	0.1	23.918469
19.471700	0.1	23.889611
19.473367	0.1	23.861858
19.475033	0.1	23.831707
19.476700	0.1	23.798146
19.478367	0.1	23.763035
19.480033	0.1	23.729042
19.481700	0.1	23.697340
19.483367	0.1	23.666802
19.485033	0.1	23.635649
19.486700	0.1	23.603565
19.488367	0.1	23.571528
19.490033	0.1	23.540109
19.491700	0.1	23.509222
19.493367	0.1	23.478637
19.495033	0.1	23.447573
19.496700	0.1	23.415159
19.498367	0.1	23.382092
19.500033	0.1	23.350660
19.501700	0.1	23.322450
19.503367	0.1	23.296280
19.505033	0.1	23.269351
19.506700	0.1	23.239823
19.508367	0.1	23.207297
19.510033	0.1	23.172153
19.511700	0.1	23.134854
19.513367	0.1	23.095617
19.515033	0.1	23.054993
19.516700	0.1	23.014280
19.518367	0.1	22.974713
19.520033	0.1	22.936566
19.521700	0.1	22.899127
19.523367	0.1	22.861087
19.525033	0.1	22.821026
19.526700	0.1	22.778362
19.528367	0.1	22.733528
19.530033	0.1	22.687004
19.531700	0.1	22.639632
19.533367	0.1	22.593355
19.535033	0.1	22.549410
19.536700	0.1	22.506588
19.538367	0.1	22.462471
19.540033	0.1	22.415374
19.541700	0.1	22.365004
19.543367	0.1	22.312338
19.545033	0.1	22.258670
19.546700	0.1	22.204402
19.548367	0.1	22.149049
19.550033	0.1	22.091996
19.551700	0.1	22.033211
19.553367	0.1	21.974123
19.555033	0.1	21.917257
19.556700	0.1	21.864227
19.558367	0.1	21.814480
19.560033	0.1	21.766280
19.561700	0.1	21.718633
19.563367	0.1	21.671271
19.565033	0.1	21.623331
19.566700	0.1	21.574348
19.568367	0.1	21.525743
19.570033	0.1	21.479381
19.571700	0.1	21.435940
19.573367	0.1	21.394785
19.575033	0.1	21.354253
19.576700	0.1	21.312684
19.578367	0.1	21.269810
19.580033	0.1	21.226378
19.581700	0.1	21.182909
19.583367	0.1	21.139975
19.585033	0.1	21.098466
19.586700	0.1	21.058563
19.588367	0.1	21.019457
19.590033	0.1	20.980462
19.591700	0.1	20.942227
19.593367	0.1	20.906879
19.595033	0.1	20.875763
19.596700	0.1	20.847148
19.598367	0.1	20.818142
19.600033	0.1	20.788163
19.601700	0.1	20.758784
19.603367	0.1	20.730826
19.605033	0.1	20.703236
19.606700	0.1	20.675240
19.608367	0.1	20.647566
19.610033	0.1	20.621102
19.611700	0.1	20.595947
19.613367	0.1	20.571831
19.615033	0.1	20.548678
19.616700	0.1	20.526624
19.618367	0.1	20.505441
19.620033	0.1	20.484440
19.621700	0.1	20.463257
19.623367	0.1	20.441790
19.625033	0.1	20.419643
19.626700	0.1	20.396630
19.628367	0.1	20.372742
19.630033	0.1	20.347508
19.631700	0.1	20.320616
19.633367	0.1	20.293207
19.635033	0.1	20.267372
19.636700	0.1	20.243656
19.638367	0.1	20.219912
19.640033	0.1	20.193509
19.641700	0.1	20.163660
19.643367	0.1	20.131278
19.645033	0.1	20.097694
19.646700	0.1	20.064092
19.648367	0.1	20.031258
19.650033	0.1	19.998946
19.651700	0.1	19.965945
19.653367	0.1	19.931342
19.655033	0.1	19.894824
19.656700	0.1	19.856179
19.658367	0.1	19.816002
19.660033	0.1	19.775950
19.661700	0.1	19.736751
19.663367	0.1	19.697738
19.665033	0.1	19.658566
19.666700	0.1	19.619591
19.668367	0.1	19.580601
19.670033	0.1	19.540209
19.671700	0.1	19.497070
19.673367	0.1	19.451613
19.675033	0.1	19.405787
19.676700	0.1	19.361558
19.678367	0.1	19.319952
19.680033	0.1	19.280557
19.681700	0.1	19.241460
19.683367	0.1	19.200863
19.685033	0.1	19.159038
19.686700	0.1	19.117421
19.688367	0.1	19.076127
19.690033	0.1	19.033751
19.691700	0.1	18.989085
19.693367	0.1	18.942137
19.695033	0.1	18.893825
19.696700	0.1	18.845084
19.698367	0.1	18.796972
19.700033	0.1	18.751407
19.701700	0.1	18.710452
19.703367	0.1	18.674452
19.705033	0.1	18.641367
19.706700	0.1	18.608156
19.708367	0.1	18.572840
19.710033	0.1	18.535098
19.711700	0.1	18.495219
19.713367	0.1	18.453384
19.715033	0.1	18.410124
19.716700	0.1	18.366585
19.718367	0.1	18.323711
19.720033	0.1	18.281885
19.721700	0.1	18.241629
19.723367	0.1	18.203822
19.725033	0.1	18.168944
19.726700	0.1	18.136594
19.728367	0.1	18.105521
19.730033	0.1	18.073991
19.731700	0.1	18.041171
19.733367	0.1	18.007830
19.735033	0.1	17.975131
19.736700	0.1	17.943354
19.738367	0.1	17.911885
19.740033	0.1	17.879740
19.741700	0.1	17.845691
19.743367	0.1	17.808559
19.745033	0.1	17.768759
19.746700	0.1	17.729187
19.748367	0.1	17.693462
19.750033	0.1	17.663138
19.751700	0.1	17.636679
19.753367	0.1	17.611291
19.755033	0.1	17.585619
19.756700	0.1	17.560129
19.758367	0.1	17.535491
19.760033	0.1	17.511370
19.761700	0.1	17.486578
19.763367	0.1	17.460417
19.765033	0.1	17.433716
19.766700	0.1	17.407713
19.768367	0.1	17.382200
19.770033	0.1	17.356123
19.771700	0.1	17.329757
19.773367	0.1	17.304709
19.775033	0.1	17.281855
19.776700	0.1	17.260294
19.778367	0.1	17.238166
19.780033	0.1	17.213956
19.781700	0.1	17.187544
19.783367	0.1	17.160219
19.785033	0.1	17.133602
19.786700	0.1	17.108494
19.788367	0.1	17.084945
19.790033	0.1	17.062831
19.791700	0.1	17.041913
19.793367	0.1	17.021694
19.795033	0.1	17.001512
19.796700	0.1	16.980972
19.798367	0.1	16.960222
19.800033	0.1	16.939547
19.801700	0.1	16.919076
19.803367	0.1	16.899174
19.805033	0.1	16.880180
19.806700	0.1	16.861777
19.808367	0.1	16.843323
19.810033	0.1	16.824352
19.811700	0.1	16.804598
19.813367	0.1	16.784249
19.815033	0.1	16.764193
19.816700	0.1	16.745273
19.818367	0.1	16.727103
19.820033	0.1	16.707908
19.821700	0.1	16.686292
19.823367	0.1	16.662688
19.825033	0.1	16.638581
19.826700	0.1	16.614893
19.828367	0.1	16.591679
19.830033	0.1	16.569109
19.831700	0.1	16.547572
19.833367	0.1	16.526449
19.835033	0.1	16.503870
19.836700	0.1	16.478081
19.838367	0.1	16.449029
19.840033	0.1	16.418356
19.841700	0.1	16.387664
19.843367	0.1	16.357708
19.845033	0.1	16.328963
19.846700	0.1	16.301540
19.848367	0.1	16.274573
19.850033	0.1	16.246736
19.851700	0.1	16.216864
19.853367	0.1	16.184035
19.855033	0.1	16.147648
19.856700	0.1	16.107657
19.858367	0.1	16.065189
19.860033	0.1	16.023116
19.861700	0.1	15.984788
19.863367	0.1	15.951651
19.865033	0.1	15.922640
19.866700	0.1	15.895260
19.868367	0.1	15.866836
19.870033	0.1	15.835715
19.871700	0.1	15.801559
19.873367	0.1	15.765345
19.875033	0.1	15.729293
19.876700	0.1	15.695561
19.878367	0.1	15.664576
19.880033	0.1	15.635025
19.881700	0.1	15.605059
19.883367	0.1	15.573753
19.885033	0.1	15.541539
19.886700	0.1	15.508709
19.888367	0.1	15.474563
19.890033	0.1	15.438935
19.891700	0.1	15.403209
19.893367	0.1	15.369351
19.895033	0.1	15.338603
19.896700	0.1	15.311060
19.898367	0.1	15.285783
19.900033	0.1	15.261197
19.901700	0.1	15.235543
19.903367	0.1	15.207310
19.905033	0.1	15.176185
19.906700	0.1	15.144041
19.908367	0.1	15.113754
19.910033	0.1	15.086369
19.911700	0.1	15.060459
19.913367	0.1	15.033851
19.915033	0.1	15.005083
19.916700	0.1	14.974591
19.918367	0.1	14.945087
19.920033	0.1	14.919024
19.921700	0.1	14.895950
19.923367	0.1	14.873529
19.925033	0.1	14.849855
19.926700	0.1	14.824276
19.928367	0.1	14.797119
19.930033	0.1	14.769635
19.931700	0.1	14.743474
19.933367	0.1	14.719456
19.935033	0.1	14.697276
19.936700	0.1	14.676438
19.938367	0.1	14.656978
19.940033	0.1	14.639283
19.941700	0.1	14.623455
19.943367	0.1	14.608521
19.945033	0.1	14.592884
19.946700	0.1	14.575776
19.948367	0.1	14.557117
19.950033	0.1	14.536339
19.951700	0.1	14.512967
19.953367	0.1	14.488036
19.955033	0.1	14.464241
19.956700	0.1	14.444389
19.958367	0.1	14.428920
19.960033	0.1	14.415164
19.961700	0.1	14.400007
19.963367	0.1	14.382498
19.965033	0.1	14.363001
19.966700	0.1	14.341953
19.968367	0.1	14.320859
19.970033	0.1	14.302046
19.971700	0.1	14.286372
19.973367	0.1	14.272635
19.975033	0.1	14.259261
19.976700	0.1	14.245543
19.978367	0.1	14.231186
19.980033	0.1	14.215363
19.981700	0.1	14.197282
19.983367	0.1	14.177631
19.985033	0.1	14.158636
19.986700	0.1	14.142501
19.988367	0.1	14.130077
19.990033	0.1	14.120960
19.991700	0.1	14.114017
19.993367	0.1	14.107567
19.995033	0.1	14.099330
19.996700	0.1	14.087018
19.998367	0.1	14.069686
20.000033	0.1	14.048582
20.001700	0.1	14.026370
20.003367	0.1	14.005401
20.005033	0.1	13.987031
20.006700	0.1	13.972009
20.008367	0.1	13.960581
20.010033	0.1	13.952144
20.011700	0.1	13.944823
20.013367	0.1	13.935477
20.015033	0.1	13.921284
20.016700	0.1	13.902164
20.018367	0.1	13.880874
20.020033	0.1	13.859957
20.021700	0.1	13.839374
20.023367	0.1	13.817730
20.025033	0.1	13.794671
20.026700	0.1	13.770945
20.028367	0.1	13.746861
20.030033	0.1	13.722228
20.031700	0.1	13.697403
20.033367	0.1	13.672910
20.035033	0.1	13.648281
20.036700	0.1	13.622125
20.038367	0.1	13.593375
20.040033	0.1	13.562734
20.041700	0.1	13.532746
20.043367	0.1	13.505560
20.045033	0.1	13.481039
20.046700	0.1	13.457765
20.048367	0.1	13.434859
20.050033	0.1	13.412163
20.051700	0.1	13.389406
20.053367	0.1	13.365829
20.055033	0.1	13.341028
20.056700	0.1	13.315743
20.058367	0.1	13.290788
20.060033	0.1	13.265447
20.061700	0.1	13.238173
20.063367	0.1	13.208538
20.065033	0.1	13.177381
20.066700	0.1	13.145930
20.068367	0.1	13.115658
20.070033	0.1	13.088044
20.071700	0.1	13.063452
20.073367	0.1	13.041045
20.075033	0.1	13.019522
20.076700	0.1	12.997231
20.078367	0.1	12.973463
20.080033	0.1	12.949221
20.081700	0.1	12.925221
20.083367	0.1	12.900927
20.085033	0.1	12.876429
20.086700	0.1	12.853076
20.088367	0.1	12.831655
20.090033	0.1	12.811301
20.091700	0.1	12.790379
20.093367	0.1	12.768111
20.095033	0.1	12.745173
20.096700	0.1	12.723017
20.098367	0.1	12.702812
20.100033	0.1	12.684637
20.101700	0.1	12.667431
20.103367	0.1	12.650313
20.105033	0.1	12.633163
20.106700	0.1	12.615551
20.108367	0.1	12.597190
20.110033	0.1	12.579942
20.111700	0.1	12.567202
20.113367	0.1	12.560152
20.115033	0.1	12.555770
20.116700	0.1	12.549846
20.118367	0.1	12.541027
20.120033	0.1	12.530629
20.121700	0.1	12.520053
20.123367	0.1	12.510023
20.125033	0.1	12.500989
20.126700	0.1	12.493050
20.128367	0.1	12.485958
20.130033	0.1	12.479625
20.131700	0.1	12.474423
20.133367	0.1	12.471019
20.135033	0.1	12.469781
20.136700	0.1	12.470093
20.138367	0.1	12.470456
20.140033	0.1	12.469599
20.141700	0.1	12.467932
20.143367	0.1	12.467499
20.145033	0.1	12.469501
20.146700	0.1	12.472556
20.148367	0.1	12.475038
20.150033	0.1	12.477883
20.151700	0.1	12.482782
20.153367	0.1	12.489306
20.155033	0.1	12.495695
20.156700	0.1	12.501087
20.158367	0.1	12.506116
20.160033	0.1	12.511956
20.161700	0.1	12.519076
20.163367	0.1	12.527280
20.165033	0.1	12.536710
20.166700	0.1	12.547644
20.168367	0.1	12.559574
20.170033	0.1	12.571458
20.171700	0.1	12.582503
20.173367	0.1	12.592925
20.175033	0.1	12.604315
20.176700	0.1	12.618387
20.178367	0.1	12.635402
20.180033	0.1	12.654816
20.181700	0.1	12.676716
20.183367	0.1	12.701782
20.185033	0.1	12.729657
20.186700	0.1	12.758169
20.188367	0.1	12.784996
20.190033	0.1	12.809788
20.191700	0.1	12.834165
20.193367	0.1	12.859907
20.195033	0.1	12.887521
20.196700	0.1	12.916951
20.198367	0.1	12.948876
20.200033	0.1	12.984527
20.201700	0.1	13.023899
20.203367	0.1	13.064654
20.205033	0.1	13.104249
20.206700	0.1	13.143104
20.208367	0.1	13.184212
20.210033	0.1	13.230182
20.211700	0.1	13.282103
20.213367	0.1	13.339976
20.215033	0.1	13.402221
20.216700	0.1	13.465420
20.218367	0.1	13.526469
20.220033	0.1	13.585151
20.221700	0.1	13.643536
20.223367	0.1	13.703196
20.225033	0.1	13.764147
20.226700	0.1	13.825754
20.228367	0.1	13.887985
20.230033	0.1	13.951408
20.231700	0.1	14.015930
20.233367	0.1	14.080335
20.235033	0.1	14.142855
20.236700	0.1	14.202064
20.238367	0.1	14.257794
20.240033	0.1	14.310586
20.241700	0.1	14.360361
20.243367	0.1	14.406848
20.245033	0.1	14.450611
20.246700	0.1	14.492017
20.248367	0.1	14.530271
20.250033	0.1	14.564213
20.251700	0.1	14.593136
20.253367	0.1	14.616796
20.255033	0.1	14.635213
20.256700	0.1	14.647725
20.258367	0.1	14.652852
20.260033	0.1	14.649383
20.261700	0.1	14.636568
20.263367	0.1	14.614095
20.265033	0.1	14.583478
20.266700	0.1	14.547720
20.268367	0.1	14.508450
20.270033	0.1	14.464920
20.271700	0.1	14.415630
20.273367	0.1	14.359257
20.275033	0.1	14.295061
20.276700	0.1	14.223703
20.278367	0.1	14.146753
20.280033	0.1	14.065071
20.281700	0.1	13.978332
20.283367	0.1	13.886048
20.285033	0.1	13.788594
20.286700	0.1	13.686921
20.288367	0.1	13.581924
20.290033	0.1	13.474934
20.291700	0.1	13.367631
20.293367	0.1	13.260804
20.295033	0.1	13.154079
20.296700	0.1	13.047028
20.298367	0.1	12.939833
20.300033	0.1	12.832838
20.301700	0.1	12.725741
20.303367	0.1	12.618150
20.305033	0.1	12.510996
20.306700	0.1	12.406297
20.308367	0.1	12.305058
20.310033	0.1	12.206743
20.311700	0.1	12.111077
20.313367	0.1	12.018462
20.315033	0.1	11.928668
20.316700	0.1	11.840905
20.318367	0.1	11.754767
20.320033	0.1	11.670971
20.321700	0.1	11.591199
20.323367	0.1	11.516609
20.325033	0.1	11.446867
20.326700	0.1	11.381083
20.328367	0.1	11.318829
20.330033	0.1	11.259820
20.331700	0.1	11.203578
20.333367	0.1	11.149622
20.335033	0.1	11.097458
20.336700	0.1	11.046603
20.338367	0.1	10.996717
20.340033	0.1	10.947869
20.341700	0.1	10.901005
20.343367	0.1	10.857671
20.345033	0.1	10.818667
20.346700	0.1	10.783179
20.348367	0.1	10.749851
20.350033	0.1	10.718093
20.351700	0.1	10.687816
20.353367	0.1	10.658945
20.355033	0.1	10.631038
20.356700	0.1	10.603331
20.358367	0.1	10.575871
20.360033	0.1	10.550013
20.361700	0.1	10.527214
20.363367	0.1	10.507726
20.365033	0.1	10.490217
20.366700	0.1	10.473048
20.368367	0.1	10.455963
20.370033	0.1	10.439451
20.371700	0.1	10.423404
20.373367	0.1	10.408084
20.375033	0.1	10.395171
20.376700	0.1	10.386300
20.378367	0.1	10.380833
20.380033	0.1	10.375865
20.381700	0.1	10.368377
20.383367	0.1	10.357215
20.385033	0.1	10.343618
20.386700	0.1	10.329820
20.388367	0.1	10.317541
20.390033	0.1	10.307506
20.391700	0.1	10.299054
20.393367	0.1	10.290346
20.395033	0.1	10.280060
20.396700	0.1	10.268786
20.398367	0.1	10.258080
20.400033	0.1	10.248707
20.401700	0.1	10.241033
20.403367	0.1	10.235729
20.405033	0.1	10.233130
20.406700	0.1	10.233363
20.408367	0.1	10.236367
20.410033	0.1	10.240711
20.411700	0.1	10.243952
20.413367	0.1	10.244395
20.415033	0.1	10.241829
20.416700	0.1	10.237442
20.418367	0.1	10.233317
20.420033	0.1	10.230895
20.421700	0.1	10.229936
20.423367	0.1	10.228669
20.425033	0.1	10.224609
20.426700	0.1	10.216297
20.428367	0.1	10.204753
20.430033	0.1	10.192939
20.431700	0.1	10.183859
20.433367	0.1	10.178699
20.435033	0.1	10.176678
20.436700	0.1	10.176124
20.438367	0.1	10.175100
20.440033	0.1	10.172222
20.441700	0.1	10.167789
20.443367	0.1	10.163412
20.445033	0.1	10.160301
20.446700	0.1	10.158187
20.448367	0.1	10.156054
20.450033	0.1	10.153255
20.451700	0.1	10.149470
20.453367	0.1	10.144315
20.455033	0.1	10.137735
20.456700	0.1	10.130759
20.458367	0.1	10.124827
20.460033	0.1	10.119495
20.461700	0.1	10.112217
20.463367	0.1	10.100850
20.465033	0.1	10.085111
20.466700	0.1	10.065571
20.468367	0.1	10.043210
20.470033	0.1	10.020216
20.471700	0.1	9.999275
20.473367	0.1	9.981254
20.475033	0.1	9.964979
20.476700	0.1	9.949454
20.478367	0.1	9.935126
20.480033	0.1	9.922576
20.481700	0.1	9.910828
20.483367	0.1	9.898013
20.485033	0.1	9.883349
20.486700	0.1	9.867726
20.488367	0.1	9.852527
20.490033	0.1	9.838208
20.491700	0.1	9.823814
20.493367	0.1	9.807590
20.495033	0.1	9.788075
20.496700	0.1	9.764610
20.498367	0.1	9.737676
20.500033	0.1	9.708954
20.501700	0.1	9.679822
20.503367	0.1	9.650309
20.505033	0.1	9.620865
20.506700	0.1	9.593633
20.508367	0.1	9.569838
20.510033	0.1	9.547449
20.511700	0.1	9.523402
20.513367	0.1	9.496976
20.515033	0.1	9.470186
20.516700	0.1	9.445404
20.518367	0.1	9.423071
20.520033	0.1	9.402083
20.521700	0.1	9.381440
20.523367	0.1	9.361021
20.525033	0.1	9.341426
20.526700	0.1	9.323102
20.528367	0.1	9.305822
20.530033	0.1	9.288858
20.531700	0.1	9.271074
20.533367	0.1	9.251814
20.535033	0.1	9.232122
20.536700	0.1	9.214226
20.538367	0.1	9.199558
20.540033	0.1	9.187572
20.541700	0.1	9.176745
20.543367	0.1	9.165835
20.545033	0.1	9.153807
20.546700	0.1	9.140037
20.548367	0.1	9.125117
20.550033	0.1	9.110761
20.551700	0.1	9.098863
20.553367	0.1	9.090621
20.555033	0.1	9.086188
20.556700	0.1	9.084838
20.558367	0.1	9.085219
20.560033	0.1	9.085084
20.561700	0.1	9.081550
20.563367	0.1	9.072684
20.565033	0.1	9.059170
20.566700	0.1	9.043911
20.568367	0.1	9.029689
20.570033	0.1	9.017624
20.571700	0.1	9.007822
20.573367	0.1	9.000273
20.575033	0.1	8.994853
20.576700	0.1	8.990960
20.578367	0.1	8.987384
20.580033	0.1	8.982932
20.581700	0.1	8.977340
20.583367	0.1	8.971449
20.585033	0.1	8.966327
20.586700	0.1	8.962383
20.588367	0.1	8.959603
20.590033	0.1	8.958271
20.591700	0.1	8.958923
20.593367	0.1	8.961330
20.595033	0.1	8.963854
20.596700	0.1	8.964431
20.598367	0.1	8.962643
20.600033	0.1	8.959966
20.601700	0.1	8.957805
20.603367	0.1	8.956050
20.605033	0.1	8.953279
20.606700	0.1	8.948399
20.608367	0.1	8.942303
20.610033	0.1	8.937446
20.611700	0.1	8.935798
20.613367	0.1	8.937931
20.615033	0.1	8.943202
20.616700	0.1	8.950480
20.618367	0.1	8.959151
20.620033	0.1	8.968590
20.621700	0.1	8.976534
20.623367	0.1	8.980287
20.625033	0.1	8.979309
20.626700	0.1	8.974695
20.628367	0.1	8.967612
20.630033	0.1	8.959388
20.631700	0.1	8.951183
20.633367	0.1	8.943491
20.635033	0.1	8.937093
20.636700	0.1	8.933484
20.638367	0.1	8.933591
20.640033	0.1	8.936501
20.641700	0.1	8.939467
20.643367	0.1	8.939188
20.645033	0.1	8.934261
20.646700	0.1	8.926447
20.648367	0.1	8.918499
20.650033	0.1	8.910876
20.651700	0.1	8.901963
20.653367	0.1	8.890750
20.655033	0.1	8.878000
20.656700	0.1	8.865427
20.658367	0.1	8.854442
20.660033	0.1	8.845357
20.661700	0.1	8.837604
20.663367	0.1	8.830889
20.665033	0.1	8.825599
20.666700	0.1	8.821916
20.668367	0.1	8.819518
20.670033	0.1	8.817809
20.671700	0.1	8.815890
20.673367	0.1	8.813227
20.675033	0.1	8.810130
20.676700	0.1	8.806949
20.678367	0.1	8.803466
20.680033	0.1	8.799266
20.681700	0.1	8.794405
20.683367	0.1	8.789832
20.685033	0.1	8.786763
20.686700	0.1	8.785627
20.688367	0.1	8.785767
20.690033	0.1	8.786037
20.691700	0.1	8.785650
20.693367	0.1	8.784872
20.695033	0.1	8.785282
20.696700	0.1	8.788714
20.698367	0.1	8.795466
20.700033	0.1	8.803960
20.701700	0.1	8.812053
20.703367	0.1	8.818251
20.705033	0.1	8.822875
20.706700	0.1	8.828058
20.708367	0.1	8.835639
20.710033	0.1	8.845483
20.711700	0.1	8.856109
20.713367	0.1	8.866531
20.715033	0.1	8.877190
20.716700	0.1	8.889074
20.718367	0.1	8.902457
20.720033	0.1	8.916673
20.721700	0.1	8.931016
20.723367	0.1	8.945605
20.725033	0.1	8.961135
20.726700	0.1	8.978080
20.728367	0.1	8.996399
20.730033	0.1	9.016236
20.731700	0.1	9.038397
20.733367	0.1	9.063352
20.735033	0.1	9.090067
20.736700	0.1	9.116656
20.738367	0.1	9.142077
20.740033	0.1	9.166822
20.741700	0.1	9.192261
20.743367	0.1	9.219530
20.745033	0.1	9.248736
20.746700	0.1	9.278557
20.748367	0.1	9.307740
20.750033	0.1	9.336863
20.751700	0.1	9.367433
20.753367	0.1	9.400547
20.755033	0.1	9.436770
20.756700	0.1	9.475658
20.758367	0.1	9.515714
20.760033	0.1	9.555081
20.761700	0.1	9.592134
20.763367	0.1	9.626392
20.765033	0.1	9.659529
20.766700	0.1	9.694300
20.768367	0.1	9.732130
20.770033	0.1	9.772703
20.771700	0.1	9.815050
20.773367	0.1	9.857956
20.775033	0.1	9.900038
20.776700	0.1	9.939745
20.778367	0.1	9.975494
20.780033	0.1	10.006684
20.781700	0.1	10.034423
20.783367	0.1	10.060533
20.785033	0.1	10.086433
20.786700	0.1	10.113101
20.788367	0.1	10.140664
20.790033	0.1	10.168003
20.791700	0.1	10.193395
20.793367	0.1	10.215021
20.795033	0.1	10.231342
20.796700	0.1	10.242569
20.798367	0.1	10.251305
20.800033	0.1	10.260264
20.801700	0.1	10.269675
20.803367	0.1	10.277699
20.805033	0.1	10.282616
20.806700	0.1	10.284032
20.808367	0.1	10.282374
20.810033	0.1	10.277927
20.811700	0.1	10.270714
20.813367	0.1	10.261531
20.815033	0.1	10.252623
20.816700	0.1	10.246485
20.818367	0.1	10.243780
20.820033	0.1	10.242574
20.821700	0.1	10.240101
20.823367	0.1	10.235417
20.825033	0.1	10.229959
20.826700	0.1	10.225796
20.828367	0.1	10.223999
20.830033	0.1	10.224488
20.831700	0.1	10.226727
20.833367	0.1	10.230248
20.835033	0.1	10.234704
20.836700	0.1	10.240003
20.838367	0.1	10.246681
20.840033	0.1	10.256125
20.841700	0.1	10.269685
20.843367	0.1	10.287226
20.845033	0.1	10.307492
20.846700	0.1	10.329457
20.848367	0.1	10.352456
20.850033	0.1	10.376135
20.851700	0.1	10.400438
20.853367	0.1	10.425248
20.855033	0.1	10.451009
20.856700	0.1	10.479358
20.858367	0.1	10.511703
20.860033	0.1	10.547126
20.861700	0.1	10.582604
20.863367	0.1	10.615587
20.865033	0.1	10.646307
20.866700	0.1	10.676859
20.868367	0.1	10.708305
20.870033	0.1	10.740301
20.871700	0.1	10.772594
20.873367	0.1	10.804832
20.875033	0.1	10.835496
20.876700	0.1	10.862867
20.878367	0.1	10.886444
20.880033	0.1	10.906714
20.881700	0.1	10.924111
20.883367	0.1	10.938011
20.885033	0.1	10.946780
20.886700	0.1	10.949639
20.888367	0.1	10.948065
20.890033	0.1	10.944470
20.891700	0.1	10.939473
20.893367	0.1	10.930956
20.895033	0.1	10.915897
20.896700	0.1	10.893103
20.898367	0.1	10.864032
20.900033	0.1	10.830932
20.901700	0.1	10.794941
20.903367	0.1	10.756450
20.905033	0.1	10.715765
20.906700	0.1	10.672500
20.908367	0.1	10.625119
20.910033	0.1	10.572150
20.911700	0.1	10.513579
20.913367	0.1	10.450589
20.915033	0.1	10.384456
20.916700	0.1	10.316065
20.918367	0.1	10.246127
20.920033	0.1	10.174988
20.921700	0.1	10.102293
20.923367	0.1	10.027769
20.925033	0.1	9.951852
20.926700	0.1	9.874511
20.928367	0.1	9.794603
20.930033	0.1	9.712093
20.931700	0.1	9.629270
20.933367	0.1	9.547733
20.935033	0.1	9.466368
20.936700	0.1	9.383434
20.938367	0.1	9.298939
20.940033	0.1	9.214450
20.941700	0.1	9.132056
20.943367	0.1	9.053554
20.945033	0.1	8.979174
20.946700	0.1	8.907388
20.948367	0.1	8.837245
20.950033	0.1	8.769440
20.951700	0.1	8.704220
20.953367	0.1	8.640303
20.955033	0.1	8.576363
20.956700	0.1	8.512549
20.958367	0.1	8.450774
20.960033	0.1	8.393563
20.961700	0.1	8.341167
20.963367	0.1	8.290536
20.965033	0.1	8.238787
20.966700	0.1	8.186800
20.968367	0.1	8.137948
20.970033	0.1	8.094236
20.971700	0.1	8.054837
20.973367	0.1	8.017905
20.975033	0.1	7.982617
20.976700	0.1	7.949173
20.978367	0.1	7.917513
20.980033	0.1	7.886463
20.981700	0.1	7.854663
20.983367	0.1	7.822718
20.985033	0.1	7.793303
20.986700	0.1	7.768557
20.988367	0.1	7.748380
20.990033	0.1	7.731305
20.991700	0.1	7.715789
20.993367	0.1	7.700375
20.995033	0.1	7.683765
20.996700	0.1	7.665511
20.998367	0.1	7.646289
21.000033	0.1	7.626996
21.001700	0.1	7.607769
21.003367	0.1	7.588682
21.005033	0.1	7.571164
21.006700	0.1	7.557361
21.008367	0.1	7.548216
21.010033	0.1	7.543005
21.011700	0.1	7.540230
21.013367	0.1	7.538404
21.015033	0.1	7.536351
21.016700	0.1	7.533231
21.018367	0.1	7.528807
21.020033	0.1	7.523964
21.021700	0.1	7.519927
21.023367	0.1	7.517193
21.025033	0.1	7.516169
21.026700	0.1	7.517654
21.028367	0.1	7.521617
21.030033	0.1	7.526688
21.031700	0.1	7.531266
21.033367	0.1	7.534749
21.035033	0.1	7.537911
21.036700	0.1	7.542185
21.038367	0.1	7.548654
21.040033	0.1	7.557077
21.041700	0.1	7.565827
21.043367	0.1	7.573515
21.045033	0.1	7.580388
21.046700	0.1	7.587513
21.048367	0.1	7.595685
21.050033	0.1	7.605017
21.051700	0.1	7.614847
21.053367	0.1	7.624566
21.055033	0.1	7.634289
21.056700	0.1	7.644319
21.058367	0.1	7.655616
21.060033	0.1	7.670429
21.061700	0.1	7.690284
21.063367	0.1	7.713679
21.065033	0.1	7.737251
21.066700	0.1	7.758369
21.068367	0.1	7.775719
21.070033	0.1	7.789689
21.071700	0.1	7.803072
21.073367	0.1	7.819235
21.075033	0.1	7.839384
21.076700	0.1	7.863063
21.078367	0.1	7.889937
21.080033	0.1	7.919557
21.081700	0.1	7.950882
21.083367	0.1	7.983339
21.085033	0.1	8.017370
21.086700	0.1	8.053007
21.088367	0.1	8.088960
21.090033	0.1	8.123997
21.091700	0.1	8.158246
21.093367	0.1	8.193287
21.095033	0.1	8.231257
21.096700	0.1	8.273092
21.098367	0.1	8.318331
21.100033	0.1	8.366765
21.101700	0.1	8.418276
21.103367	0.1	8.471729
21.105033	0.1	8.525569
21.106700	0.1	8.579334
21.108367	0.1	8.634082
21.110033	0.1	8.691237
21.111700	0.1	8.751112
21.113367	0.1	8.813082
21.115033	0.1	8.877073
21.116700	0.1	8.943244
21.118367	0.1	9.010094
21.120033	0.1	9.075333
21.121700	0.1	9.138556
21.123367	0.1	9.201183
21.125033	0.1	9.264653
21.126700	0.1	9.329850
21.128367	0.1	9.396649
21.130033	0.1	9.463537
21.131700	0.1	9.528734
21.133367	0.1	9.591538
21.135033	0.1	9.652148
21.136700	0.1	9.710877
21.138367	0.1	9.767972
21.140033	0.1	9.823334
21.141700	0.1	9.876252
21.143367	0.1	9.925682
21.145033	0.1	9.970861
21.146700	0.1	10.011191
21.148367	0.1	10.045618
21.150033	0.1	10.073017
21.151700	0.1	10.093693
21.153367	0.1	10.109092
21.155033	0.1	10.119667
21.156700	0.1	10.124310
21.158367	0.1	10.121712
21.160033	0.1	10.111439
21.161700	0.1	10.094158
21.163367	0.1	10.071015
21.165033	0.1	10.043052
21.166700	0.1	10.011164
21.168367	0.1	9.975843
21.170033	0.1	9.937105
21.171700	0.1	9.894967
21.173367	0.1	9.849281
21.175033	0.1	9.798962
21.176700	0.1	9.742528
21.178367	0.1	9.680050
21.180033	0.1	9.614141
21.181700	0.1	9.548324
21.183367	0.1	9.484049
21.185033	0.1	9.419392
21.186700	0.1	9.351373
21.188367	0.1	9.279414
21.190033	0.1	9.205635
21.191700	0.1	9.132433
21.193367	0.1	9.060609
21.195033	0.1	8.989149
21.196700	0.1	8.916357
21.198367	0.1	8.841786
21.200033	0.1	8.766940
21.201700	0.1	8.693915
21.203367	0.1	8.624070
21.205033	0.1	8.557998
21.206700	0.1	8.495683
21.208367	0.1	8.436427
21.210033	0.1	8.379575
21.211700	0.1	8.325540
21.213367	0.1	8.275290
21.215033	0.1	8.229101
21.216700	0.1	8.186395
21.218367	0.1	8.146889
21.220033	0.1	8.111205
21.221700	0.1	8.080211
21.223367	0.1	8.054688
21.225033	0.1	8.034776
21.226700	0.1	8.018874
21.228367	0.1	8.004485
21.230033	0.1	7.990389
21.231700	0.1	7.977206
21.233367	0.1	7.966151
21.235033	0.1	7.957388
21.236700	0.1	7.949895
21.238367	0.1	7.943166
21.240033	0.1	7.938161
21.241700	0.1	7.936368
21.243367	0.1	7.938743
21.245033	0.1	7.945276
21.246700	0.1	7.954710
21.248367	0.1	7.964913
21.250033	0.1	7.974310
21.251700	0.1	7.983143
21.253367	0.1	7.992536
21.255033	0.1	8.002711
21.256700	0.1	8.013076
21.258367	0.1	8.023586
21.260033	0.1	8.034557
21.261700	0.1	8.045356
21.263367	0.1	8.054501
21.265033	0.1	8.061291
21.266700	0.1	8.066357
21.268367	0.1	8.070157
21.270033	0.1	8.071987
21.271700	0.1	8.071032
21.273367	0.1	8.067274
21.275033	0.1	8.061524
21.276700	0.1	8.055274
21.278367	0.1	8.049812
21.280033	0.1	8.045156
21.281700	0.1	8.039442
21.283367	0.1	8.029612
21.285033	0.1	8.013980
21.286700	0.1	7.993937
21.288367	0.1	7.972275
21.290033	0.1	7.950300
21.291700	0.1	7.927143
21.293367	0.1	7.901173
21.295033	0.1	7.871646
21.296700	0.1	7.839846
21.298367	0.1	7.807952
21.300033	0.1	7.776422
21.301700	0.1	7.743966
21.303367	0.1	7.709558
21.305033	0.1	7.673427
21.306700	0.1	7.637222
21.308367	0.1	7.603336
21.310033	0.1	7.572938
21.311700	0.1	7.544593
21.313367	0.1	7.514847
21.315033	0.1	7.480802
21.316700	0.1	7.442450
21.318367	0.1	7.402105
21.320033	0.1	7.361770
21.321700	0.1	7.322053
21.323367	0.1	7.283376
21.325033	0.1	7.246416
21.326700	0.1	7.211627
21.328367	0.1	7.179724
21.330033	0.1	7.151784
21.331700	0.1	7.127658
21.333367	0.1	7.105344
21.335033	0.1	7.082317
21.336700	0.1	7.056831
21.338367	0.1	7.028696
21.340033	0.1	6.999336
21.341700	0.1	6.970484
21.343367	0.1	6.943080
21.345033	0.1	6.917869
21.346700	0.1	6.895815
21.348367	0.1	6.877272
21.350033	0.1	6.861910
21.351700	0.1	6.848825
21.353367	0.1	6.835819
21.355033	0.1	6.819852
21.356700	0.1	6.799065
21.358367	0.1	6.774287
21.360033	0.1	6.749034
21.361700	0.1	6.728140
21.363367	0.1	6.714468
21.365033	0.1	6.706598
21.366700	0.1	6.700861
21.368367	0.1	6.695078
21.370033	0.1	6.689709
21.371700	0.1	6.685974
21.373367	0.1	6.683543
21.375033	0.1	6.680400
21.376700	0.1	6.674784
21.378367	0.1	6.666975
21.380033	0.1	6.659101
21.381700	0.1	6.653210
21.383367	0.1	6.649732
21.385033	0.1	6.647822
21.386700	0.1	6.646505
21.388367	0.1	6.645289
21.390033	0.1	6.644437
21.391700	0.1	6.644684
21.393367	0.1	6.646104
21.395033	0.1	6.647413
21.396700	0.1	6.647292
21.398367	0.1	6.645811
21.400033	0.1	6.643762
21.401700	0.1	6.641643
21.403367	0.1	6.639860
21.405033	0.1	6.639133
21.406700	0.1	6.640004
21.408367	0.1	6.642435
21.410033	0.1	6.646207
21.411700	0.1	6.651105
21.413367	0.1	6.656577
21.415033	0.1	6.661918
21.416700	0.1	6.666984
21.418367	0.1	6.672493
21.420033	0.1	6.678775
21.421700	0.1	6.684531
21.423367	0.1	6.687907
21.425033	0.1	6.688358
21.426700	0.1	6.686845
21.428367	0.1	6.685243
21.430033	0.1	6.685173
21.431700	0.1	6.686519
21.433367	0.1	6.687818
21.435033	0.1	6.688014
21.436700	0.1	6.687059
21.438367	0.1	6.685238
21.440033	0.1	6.682407
21.441700	0.1	6.677946
21.443367	0.1	6.671529
21.445033	0.1	6.663855
21.446700	0.1	6.656079
21.448367	0.1	6.648744
21.450033	0.1	6.641713
21.451700	0.1	6.634640
21.453367	0.1	6.626961
21.455033	0.1	6.617913
21.456700	0.1	6.606807
21.458367	0.1	6.593275
21.460033	0.1	6.577973
21.461700	0.1	6.563049
21.463367	0.1	6.550020
21.465033	0.1	6.537675
21.466700	0.1	6.524199
21.468367	0.1	6.509866
21.470033	0.1	6.495761
21.471700	0.1	6.482080
21.473367	0.1	6.468575
21.475033	0.1	6.454769
21.476700	0.1	6.439681
21.478367	0.1	6.422494
21.480033	0.1	6.403266
21.481700	0.1	6.382642
21.483367	0.1	6.361199
21.485033	0.1	6.339508
21.486700	0.1	6.318348
21.488367	0.1	6.298032
21.490033	0.1	6.278437
21.491700	0.1	6.260294
21.493367	0.1	6.244797
21.495033	0.1	6.231866
21.496700	0.1	6.220276
21.498367	0.1	6.208587
21.500033	0.1	6.195488
21.501700	0.1	6.180722
21.503367	0.1	6.165435
21.505033	0.1	6.150482
21.506700	0.1	6.135548
21.508367	0.1	6.120401
21.510033	0.1	6.105774
21.511700	0.1	6.092619
21.513367	0.1	6.080740
21.515033	0.1	6.068409
21.516700	0.1	6.054034
21.518367	0.1	6.037932
21.520033	0.1	6.021652
21.521700	0.1	6.006635
21.523367	0.1	5.994299
21.525033	0.1	5.985792
21.526700	0.1	5.980507
21.528367	0.1	5.976474
21.530033	0.1	5.972581
21.531700	0.1	5.969130
21.533367	0.1	5.966625
21.535033	0.1	5.965033
21.536700	0.1	5.963813
21.538367	0.1	5.962346
21.540033	0.1	5.960017
21.541700	0.1	5.956069
21.543367	0.1	5.950597
21.545033	0.1	5.945270
21.546700	0.1	5.942006
21.548367	0.1	5.941559
21.550033	0.1	5.943379
21.551700	0.1	5.946187
21.553367	0.1	5.948944
21.555033	0.1	5.951230
21.556700	0.1	5.952599
21.558367	0.1	5.952427
21.560033	0.1	5.950611
21.561700	0.1	5.948306
21.563367	0.1	5.947580
21.565033	0.1	5.949619
21.566700	0.1	5.953778
21.568367	0.1	5.958825
21.570033	0.1	5.964064
21.571700	0.1	5.968320
21.573367	0.1	5.969875
21.575033	0.1	5.968804
21.576700	0.1	5.967966
21.578367	0.1	5.971068
21.580033	0.1	5.979966
21.581700	0.1	5.993354
21.583367	0.1	6.007478
21.585033	0.1	6.018495
21.586700	0.1	6.025066
21.588367	0.1	6.028623
21.590033	0.1	6.031762
21.591700	0.1	6.037047
21.593367	0.1	6.045811
21.595033	0.1	6.056624
21.596700	0.1	6.065900
21.598367	0.1	6.071683
21.600033	0.1	6.075921
21.601700	0.1	6.081886
21.603367	0.1	6.090361
21.605033	0.1	6.099097
21.606700	0.1	6.105807
21.608367	0.1	6.111022
21.610033	0.1	6.117029
21.611700	0.1	6.124764
21.613367	0.1	6.133360
21.615033	0.1	6.141691
21.616700	0.1	6.149318
21.618367	0.1	6.156652
21.620033	0.1	6.164722
21.621700	0.1	6.174897
21.623367	0.1	6.187949
21.625033	0.1	6.202878
21.626700	0.1	6.217905
21.628367	0.1	6.232532
21.630033	0.1	6.246991
21.631700	0.1	6.260616
21.633367	0.1	6.272378
21.635033	0.1	6.282162
21.636700	0.1	6.290539
21.638367	0.1	6.298027
21.640033	0.1	6.305450
21.641700	0.1	6.314483
21.643367	0.1	6.326465
21.645033	0.1	6.341171
21.646700	0.1	6.357776
21.648367	0.1	6.375918
21.650033	0.1	6.395378
21.651700	0.1	6.415495
21.653367	0.1	6.435364
21.655033	0.1	6.454550
21.656700	0.1	6.473144
21.658367	0.1	6.490955
21.660033	0.1	6.507477
21.661700	0.1	6.523337
21.663367	0.1	6.540641
21.665033	0.1	6.561205
21.666700	0.1	6.585494
21.668367	0.1	6.613000
21.670033	0.1	6.642449
21.671700	0.1	6.672726
21.673367	0.1	6.703753
21.675033	0.1	6.735874
21.676700	0.1	6.769192
21.678367	0.1	6.803223
21.680033	0.1	6.836909
21.681700	0.1	6.870008
21.683367	0.1	6.903959
21.685033	0.1	6.940272
21.686700	0.1	6.978856
21.688367	0.1	7.018731
21.690033	0.1	7.059458
21.691700	0.1	7.101069
21.693367	0.1	7.143570
21.695033	0.1	7.186965
21.696700	0.1	7.231464
21.698367	0.1	7.277229
21.700033	0.1	7.323809
21.701700	0.1	7.370338
21.703367	0.1	7.416136
21.705033	0.1	7.460378
21.706700	0.1	7.502479
21.708367	0.1	7.543201
21.710033	0.1	7.584025
21.711700	0.1	7.625544
21.713367	0.1	7.667341
21.715033	0.1	7.708361
21.716700	0.1	7.747007
21.718367	0.1	7.782006
21.720033	0.1	7.813410
21.721700	0.1	7.842029
21.723367	0.1	7.868377
21.725033	0.1	7.892125
21.726700	0.1	7.912102
21.728367	0.1	7.927218
21.730033	0.1	7.937397
21.731700	0.1	7.943260
21.733367	0.1	7.945164
21.735033	0.1	7.942640
21.736700	0.1	7.934603
21.738367	0.1	7.920116
21.740033	0.1	7.899031
21.741700	0.1	7.872167
21.743367	0.1	7.840618
21.745033	0.1	7.805135
21.746700	0.1	7.765982
21.748367	0.1	7.722368
21.750033	0.1	7.673041
21.751700	0.1	7.618871
21.753367	0.1	7.563178
21.755033	0.1	7.508383
21.756700	0.1	7.453850
21.758367	0.1	7.397546
21.760033	0.1	7.338380
21.761700	0.1	7.276088
21.763367	0.1	7.210099
21.765033	0.1	7.139901
21.766700	0.1	7.066065
21.768367	0.1	6.990051
21.770033	0.1	6.912854
21.771700	0.1	6.834008
21.773367	0.1	6.752717
21.775033	0.1	6.669797
21.776700	0.1	6.587300
21.778367	0.1	6.506694
21.780033	0.1	6.428664
21.781700	0.1	6.353580
21.783367	0.1	6.281412
21.785033	0.1	6.212289
21.786700	0.1	6.146566
21.788367	0.1	6.083664
21.790033	0.1	6.022668
21.791700	0.1	5.964194
21.793367	0.1	5.909717
21.795033	0.1	5.858932
21.796700	0.1	5.809562
21.798367	0.1	5.759844
21.800033	0.1	5.709874
21.801700	0.1	5.660942
21.803367	0.1	5.614199
21.805033	0.1	5.569919
21.806700	0.1	5.528037
21.808367	0.1	5.489057
21.810033	0.1	5.453681
21.811700	0.1	5.422384
21.813367	0.1	5.395422
21.815033	0.1	5.372236
21.816700	0.1	5.351021
21.818367	0.1	5.329452
21.820033	0.1	5.305931
21.821700	0.1	5.280441
21.823367	0.1	5.254503
21.825033	0.1	5.230629
21.826700	0.1	5.211406
21.828367	0.1	5.198000
21.830033	0.1	5.189269
21.831700	0.1	5.182377
21.833367	0.1	5.174573
21.835033	0.1	5.165329
21.836700	0.1	5.156659
21.838367	0.1	5.150680
21.840033	0.1	5.147471
21.841700	0.1	5.145939
21.843367	0.1	5.145585
21.845033	0.1	5.146130
21.846700	0.1	5.146391
21.848367	0.1	5.145194
21.850033	0.1	5.142395
21.851700	0.1	5.138190
21.853367	0.1	5.133003
21.855033	0.1	5.128146
21.856700	0.1	5.125338
21.858367	0.1	5.125604
21.860033	0.1	5.128826
21.861700	0.1	5.134209
21.863367	0.1	5.140849
21.865033	0.1	5.147741
21.866700	0.1	5.154368
21.868367	0.1	5.160510
21.870033	0.1	5.164738
21.871700	0.1	5.165371
21.873367	0.1	5.163425
21.875033	0.1	5.162652
21.876700	0.1	5.165990
21.878367	0.1	5.172864
21.880033	0.1	5.180594
21.881700	0.1	5.187169
21.883367	0.1	5.191742
21.885033	0.1	5.194629
21.886700	0.1	5.197134
21.888367	0.1	5.200254
21.890033	0.1	5.203704
21.891700	0.1	5.206116
21.893367	0.1	5.206130
21.895033	0.1	5.204296
21.896700	0.1	5.203444
21.898367	0.1	5.206522
21.900033	0.1	5.214433
21.901700	0.1	5.225218
21.903367	0.1	5.235085
21.905033	0.1	5.241362
21.906700	0.1	5.243961
21.908367	0.1	5.244068
21.910033	0.1	5.242443
21.911700	0.1	5.238736
21.913367	0.1	5.232352
21.915033	0.1	5.224007
21.916700	0.1	5.215448
21.918367	0.1	5.207928
21.920033	0.1	5.201926
21.921700	0.1	5.197558
21.923367	0.1	5.194675
21.925033	0.1	5.193357
21.926700	0.1	5.193879
21.928367	0.1	5.195616
21.930033	0.1	5.196934
21.931700	0.1	5.197078
21.933367	0.1	5.197106
21.935033	0.1	5.198191
21.936700	0.1	5.199681
21.938367	0.1	5.199164
21.940033	0.1	5.194545
21.941700	0.1	5.186303
21.943367	0.1	5.177031
21.945033	0.1	5.168878
21.946700	0.1	5.162433
21.948367	0.1	5.157199
21.950033	0.1	5.151946
21.951700	0.1	5.145776
21.953367	0.1	5.139643
21.955033	0.1	5.135736
21.956700	0.1	5.134991
21.958367	0.1	5.135993
21.960033	0.1	5.136603
21.961700	0.1	5.135946
21.963367	0.1	5.134707
21.965033	0.1	5.133897
21.966700	0.1	5.133394
21.968367	0.1	5.131899
21.970033	0.1	5.128370
21.971700	0.1	5.123252
21.973367	0.1	5.118307
21.975033	0.1	5.115285
21.976700	0.1	5.114600
21.978367	0.1	5.115098
21.980033	0.1	5.115271
21.981700	0.1	5.114675
21.983367	0.1	5.113985
21.985033	0.1	5.113897
21.986700	0.1	5.114293
21.988367	0.1	5.114633
21.990033	0.1	5.114656
21.991700	0.1	5.114684
21.993367	0.1	5.115485
21.995033	0.1	5.117403
21.996700	0.1	5.119750
21.998367	0.1	5.121455
22.000033	0.1	5.122041
22.001700	0.1	5.122242
22.003367	0.1	5.123904
22.005033	0.1	5.128458
22.006700	0.1	5.134935
22.008367	0.1	5.140682
22.010033	0.1	5.144211
22.011700	0.1	5.146367
22.013367	0.1	5.149385
22.015033	0.1	5.155075
22.016700	0.1	5.163434
22.018367	0.1	5.173632
22.020033	0.1	5.185385
22.021700	0.1	5.198251
22.023367	0.1	5.210941
22.025033	0.1	5.222559
22.026700	0.1	5.233698
22.028367	0.1	5.245009
22.030033	0.1	5.256012
22.031700	0.1	5.266350
22.033367	0.1	5.276515
22.035033	0.1	5.287044
22.036700	0.1	5.298471
22.038367	0.1	5.311645
22.040033	0.1	5.327105
22.041700	0.1	5.344711
22.043367	0.1	5.363948
22.045033	0.1	5.384060
22.046700	0.1	5.404572
22.048367	0.1	5.426058
22.050033	0.1	5.449480
22.051700	0.1	5.475017
22.053367	0.1	5.501872
22.055033	0.1	5.528517
22.056700	0.1	5.553141
22.058367	0.1	5.574734
22.060033	0.1	5.593998
22.061700	0.1	5.612830
22.063367	0.1	5.633160
22.065033	0.1	5.656057
22.066700	0.1	5.680849
22.068367	0.1	5.705738
22.070033	0.1	5.729995
22.071700	0.1	5.754884
22.073367	0.1	5.782163
22.075033	0.1	5.812072
22.076700	0.1	5.843155
22.078367	0.1	5.873600
22.080033	0.1	5.901940
22.081700	0.1	5.927267
22.083367	0.1	5.949563
22.085033	0.1	5.969456
22.086700	0.1	5.987152
22.088367	0.1	6.002239
22.090033	0.1	6.014877
22.091700	0.1	6.025964
22.093367	0.1	6.035669
22.095033	0.1	6.042891
22.096700	0.1	6.046374
22.098367	0.1	6.046165
22.100033	0.1	6.043701
22.101700	0.1	6.040125
22.103367	0.1	6.034765
22.105033	0.1	6.025867
22.106700	0.1	6.012488
22.108367	0.1	5.995487
22.110033	0.1	5.976879
22.111700	0.1	5.958066
22.113367	0.1	5.938900
22.115033	0.1	5.918620
22.116700	0.1	5.896734
22.118367	0.1	5.872576
22.120033	0.1	5.845418
22.121700	0.1	5.815765
22.123367	0.1	5.785343
22.125033	0.1	5.755536
22.126700	0.1	5.726484
22.128367	0.1	5.697403
22.130033	0.1	5.667056
22.131700	0.1	5.635242
22.133367	0.1	5.603414
22.135033	0.1	5.572168
22.136700	0.1	5.539749
22.138367	0.1	5.504759
22.140033	0.1	5.468596
22.141700	0.1	5.433639
22.143367	0.1	5.400698
22.145033	0.1	5.369973
22.146700	0.1	5.342802
22.148367	0.1	5.320525
22.150033	0.1	5.302024
22.151700	0.1	5.283733
22.153367	0.1	5.262815
22.155033	0.1	5.239695
22.156700	0.1	5.217278
22.158367	0.1	5.198219
22.160033	0.1	5.182917
22.161700	0.1	5.169981
22.163367	0.1	5.158498
22.165033	0.1	5.149231
22.166700	0.1	5.143131
22.168367	0.1	5.139480
22.170033	0.1	5.136281
22.171700	0.1	5.132454
22.173367	0.1	5.129254
22.175033	0.1	5.128994
22.176700	0.1	5.133152
22.178367	0.1	5.141967
22.180033	0.1	5.154470
22.181700	0.1	5.168612
22.183367	0.1	5.182051
22.185033	0.1	5.193078
22.186700	0.1	5.201609
22.188367	0.1	5.209404
22.190033	0.1	5.218349
22.191700	0.1	5.228547
22.193367	0.1	5.239318
22.195033	0.1	5.250941
22.196700	0.1	5.263961
22.198367	0.1	5.278667
22.200033	0.1	5.296068
22.201700	0.1	5.317028
22.203367	0.1	5.340395
22.205033	0.1	5.363850
22.206700	0.1	5.385648
22.208367	0.1	5.404800
22.210033	0.1	5.421359
22.211700	0.1	5.436880
22.213367	0.1	5.453830
22.215033	0.1	5.474463
22.216700	0.1	5.499851
22.218367	0.1	5.529369
22.220033	0.1	5.560457
22.221700	0.1	5.589365
22.223367	0.1	5.613673
22.225033	0.1	5.633975
22.226700	0.1	5.652248
22.228367	0.1	5.669254
22.230033	0.1	5.684826
22.231700	0.1	5.699461
22.233367	0.1	5.714316
22.235033	0.1	5.730176
22.236700	0.1	5.746805
22.238367	0.1	5.763187
22.240033	0.1	5.777958
22.241700	0.1	5.789497
22.243367	0.1	5.796989
22.245033	0.1	5.801674
22.246700	0.1	5.805651
22.248367	0.1	5.809832
22.250033	0.1	5.813572
22.251700	0.1	5.815532
22.253367	0.1	5.814815
22.255033	0.1	5.811318
22.256700	0.1	5.805092
22.258367	0.1	5.796342
22.260033	0.1	5.785367
22.261700	0.1	5.771634
22.263367	0.1	5.753748
22.265033	0.1	5.730800
22.266700	0.1	5.703359
22.268367	0.1	5.673510
22.270033	0.1	5.644094
22.271700	0.1	5.617398
22.273367	0.1	5.594059
22.275033	0.1	5.572364
22.276700	0.1	5.548694
22.278367	0.1	5.520242
22.280033	0.1	5.487474
22.281700	0.1	5.452773
22.283367	0.1	5.418193
22.285033	0.1	5.385536
22.286700	0.1	5.356022
22.288367	0.1	5.328567
22.290033	0.1	5.300464
22.291700	0.1	5.270178
22.293367	0.1	5.238517
22.295033	0.1	5.207923
22.296700	0.1	5.180808
22.298367	0.1	5.157399
22.300033	0.1	5.135308
22.301700	0.1	5.111615
22.303367	0.1	5.085436
22.305033	0.1	5.058371
22.306700	0.1	5.032877
22.308367	0.1	5.010520
22.310033	0.1	4.990841
22.311700	0.1	4.971898
22.313367	0.1	4.952867
22.315033	0.1	4.935144
22.316700	0.1	4.920703
22.318367	0.1	4.909849
22.320033	0.1	4.900605
22.321700	0.1	4.890906
22.323367	0.1	4.881499
22.325033	0.1	4.875357
22.326700	0.1	4.874030
22.328367	0.1	4.876088
22.330033	0.1	4.879478
22.331700	0.1	4.883944
22.333367	0.1	4.890407
22.335033	0.1	4.899502
22.336700	0.1	4.911539
22.338367	0.1	4.926580
22.340033	0.1	4.943553
22.341700	0.1	4.961053
22.343367	0.1	4.978948
22.345033	0.1	4.998143
22.346700	0.1	5.019153
22.348367	0.1	5.041454
22.350033	0.1	5.064253
22.351700	0.1	5.087634
22.353367	0.1	5.112635
22.355033	0.1	5.140430
22.356700	0.1	5.171332
22.358367	0.1	5.204552
22.360033	0.1	5.238932
22.361700	0.1	5.273600
22.363367	0.1	5.308352
22.365033	0.1	5.344222
22.366700	0.1	5.383585
22.368367	0.1	5.428768
22.370033	0.1	5.480228
22.371700	0.1	5.536615
22.373367	0.1	5.596373
22.375033	0.1	5.658437
22.376700	0.1	5.722181
22.378367	0.1	5.787010
22.380033	0.1	5.852347
22.381700	0.1	5.918802
22.383367	0.1	5.988497
22.385033	0.1	6.063669
22.386700	0.1	6.145500
22.388367	0.1	6.233631
22.390033	0.1	6.325659
22.391700	0.1	6.418666
22.393367	0.1	6.511849
22.395033	0.1	6.606998
22.396700	0.1	6.707152
22.398367	0.1	6.815176
22.400033	0.1	6.932192
22.401700	0.1	7.056585
22.403367	0.1	7.184916
22.405033	0.1	7.314230
22.406700	0.1	7.444308
22.408367	0.1	7.578018
22.410033	0.1	7.719151
22.411700	0.1	7.869862
22.413367	0.1	8.030008
22.415033	0.1	8.197804
22.416700	0.1	8.371030
22.418367	0.1	8.548386
22.420033	0.1	8.730367
22.421700	0.1	8.918503
22.423367	0.1	9.114211
22.425033	0.1	9.319270
22.426700	0.1	9.536110
22.428367	0.1	9.766244
22.430033	0.1	10.008966
22.431700	0.1	10.261838
22.433367	0.1	10.522855
22.435033	0.1	10.792161
22.436700	0.1	11.071209
22.438367	0.1	11.361577
22.440033	0.1	11.665216
22.441700	0.1	11.983835
22.443367	0.1	12.317556
22.445033	0.1	12.665172
22.446700	0.1	13.025622
22.448367	0.1	13.399166
22.450033	0.1	13.787472
22.451700	0.1	14.192960
22.453367	0.1	14.617983
22.455033	0.1	15.064012
22.456700	0.1	15.531341
22.458367	0.1	16.019144
22.460033	0.1	16.526473
22.461700	0.1	17.053918
22.463367	0.1	17.603268
22.465033	0.1	18.175044
22.466700	0.1	18.767910
22.468367	0.1	19.380692
22.470033	0.1	20.014020
22.471700	0.1	20.670714
22.473367	0.1	21.355092
22.475033	0.1	22.070631
22.476700	0.1	22.817897
22.478367	0.1	23.595085
22.480033	0.1	24.400414
22.481700	0.1	25.233561
22.483367	0.1	26.095673
22.485033	0.1	26.989318
22.486700	0.1	27.917251
22.488367	0.1	28.879638
22.490033	0.1	29.875166
22.491700	0.1	30.905660
22.493367	0.1	31.976015
22.495033	0.1	33.089868
22.496700	0.1	34.248214
22.498367	0.1	35.451483
22.500033	0.1	36.701001
22.501700	0.1	37.998548
22.503367	0.1	39.346325
22.505033	0.1	40.747784
22.506700	0.1	42.206897
22.508367	0.1	43.726624
22.510033	0.1	45.309444
22.511700	0.1	46.958709
22.513367	0.1	48.678140
22.515033	0.1	50.471127
22.516700	0.1	52.341241
22.518367	0.1	54.291794
22.520033	0.1	56.324764
22.521700	0.1	58.441991
22.523367	0.1	60.647596
22.525033	0.1	62.947148
22.526700	0.1	65.344386
22.528367	0.1	67.839720
22.530033	0.1	70.430986
22.531700	0.1	73.114685
22.533367	0.1	75.887581
22.535033	0.1	78.748907
22.536700	0.1	81.700282
22.538367	0.1	84.741842
22.540033	0.1	87.868841
22.541700	0.1	91.072521
22.543367	0.1	94.343657
22.545033	0.1	97.674616
22.546700	0.1	101.058390
22.548367	0.1	104.486426
22.550033	0.1	107.947290
22.551700	0.1	111.426595
22.553367	0.1	114.907920
22.555033	0.1	118.374243
22.556700	0.1	121.808769
22.558367	0.1	125.195086
22.560033	0.1	128.516671
22.561700	0.1	131.755653
22.563367	0.1	134.893134
22.565033	0.1	137.911937
22.566700	0.1	140.796378
22.568367	0.1	143.528981
22.570033	0.1	146.090537
22.571700	0.1	148.463473
22.573367	0.1	150.633366
22.575033	0.1	152.587341
22.576700	0.1	154.312495
22.578367	0.1	155.796623
22.580033	0.1	157.028376
22.581700	0.1	157.996696
22.583367	0.1	158.692761
22.585033	0.1	159.111656
22.586700	0.1	159.250917
22.588367	0.1	159.109794
22.590033	0.1	158.689669
22.591700	0.1	157.993399
22.593367	0.1	157.024362
22.595033	0.1	155.786602
22.596700	0.1	154.286707
22.598367	0.1	152.535085
22.600033	0.1	150.544248
22.601700	0.1	148.326624
22.603367	0.1	145.893754
22.605033	0.1	143.257333
22.606700	0.1	140.430997
22.608367	0.1	137.430378
22.610033	0.1	134.272697
22.611700	0.1	130.976583
22.613367	0.1	127.560245
22.615033	0.1	124.039953
22.616700	0.1	120.431138
22.618367	0.1	116.749415
22.620033	0.1	113.010826
22.621700	0.1	109.232320
22.623367	0.1	105.430754
22.625033	0.1	101.620336
22.626700	0.1	97.811869
22.628367	0.1	94.015440
22.630033	0.1	90.243812
22.631700	0.1	86.512012
22.633367	0.1	82.834247
22.635033	0.1	79.222452
22.636700	0.1	75.685782
22.638367	0.1	72.230892
22.640033	0.1	68.864166
22.641700	0.1	65.592490
22.643367	0.1	62.421565
22.645033	0.1	59.354915
22.646700	0.1	56.395554
22.648367	0.1	53.547616
22.650033	0.1	50.815307
22.651700	0.1	48.201554
22.653367	0.1	45.708101
22.655033	0.1	43.335422
22.656700	0.1	41.082362
22.658367	0.1	38.946276
22.660033	0.1	36.924160
22.661700	0.1	35.013775
22.663367	0.1	33.213124
22.665033	0.1	31.519965
22.666700	0.1	29.932577
22.668367	0.1	28.449516
22.670033	0.1	27.068271
22.671700	0.1	25.785142
22.673367	0.1	24.595871
22.675033	0.1	23.496375
22.676700	0.1	22.483682
22.678367	0.1	21.555987
22.680033	0.1	20.710961
22.681700	0.1	19.944464
22.683367	0.1	19.251378
22.685033	0.1	18.627169
22.686700	0.1	18.068086
22.688367	0.1	17.570741
22.690033	0.1	17.132224
22.691700	0.1	16.750288
22.693367	0.1	16.422812
22.695033	0.1	16.147057
22.696700	0.1	15.919744
22.698367	0.1	15.737875
22.700033	0.1	15.599164
22.701700	0.1	15.501627
22.703367	0.1	15.442101
22.705033	0.1	15.415880
22.706700	0.1	15.419391
22.708367	0.1	15.452304
22.710033	0.1	15.515555
22.711700	0.1	15.608380
22.713367	0.1	15.727845
22.715033	0.1	15.869997
22.716700	0.1	16.030939
22.718367	0.1	16.207462
22.720033	0.1	16.397615
22.721700	0.1	16.600885
22.723367	0.1	16.817828
22.725033	0.1	17.048945
22.726700	0.1	17.292565
22.728367	0.1	17.543626
22.730033	0.1	17.796038
22.731700	0.1	18.046023
22.733367	0.1	18.293420
22.735033	0.1	18.539899
22.736700	0.1	18.785088
22.738367	0.1	19.024904
22.740033	0.1	19.254410
22.741700	0.1	19.470816
22.743367	0.1	19.673374
22.745033	0.1	19.861688
22.746700	0.1	20.034337
22.748367	0.1	20.189146
22.750033	0.1	20.324029
22.751700	0.1	20.437348
22.753367	0.1	20.528128
22.755033	0.1	20.596106
22.756700	0.1	20.641079
22.758367	0.1	20.662323
22.760033	0.1	20.658914
22.761700	0.1	20.630113
22.763367	0.1	20.575249
22.765033	0.1	20.493497
22.766700	0.1	20.384104
22.768367	0.1	20.247013
22.770033	0.1	20.083166
22.771700	0.1	19.893958
22.773367	0.1	19.680313
22.775033	0.1	19.442779
22.776700	0.1	19.182446
22.778367	0.1	18.901052
22.780033	0.1	18.601189
22.781700	0.1	18.286225
22.783367	0.1	17.958311
22.785033	0.1	17.617210
22.786700	0.1	17.261743
22.788367	0.1	16.891873
22.790033	0.1	16.509150
22.791700	0.1	16.115736
22.793367	0.1	15.714173
22.795033	0.1	15.307530
22.796700	0.1	14.897976
22.798367	0.1	14.486006
22.800033	0.1	14.072293
22.801700	0.1	13.659028
22.803367	0.1	13.248865
22.805033	0.1	12.843022
22.806700	0.1	12.441524
22.808367	0.1	12.045261
22.810033	0.1	11.656196
22.811700	0.1	11.275746
22.813367	0.1	10.904549
22.815033	0.1	10.543372
22.816700	0.1	10.193419
22.818367	0.1	9.855852
22.820033	0.1	9.531048
22.821700	0.1	9.218412
22.823367	0.1	8.917497
22.825033	0.1	8.628597
22.826700	0.1	8.351901
22.828367	0.1	8.087503
22.830033	0.1	7.836111
22.831700	0.1	7.598344
22.833367	0.1	7.373709
22.835033	0.1	7.160823
22.836700	0.1	6.958330
22.838367	0.1	6.765621
22.840033	0.1	6.583068
22.841700	0.1	6.411891
22.843367	0.1	6.253445
22.845033	0.1	6.107748
22.846700	0.1	5.972669
22.848367	0.1	5.845279
22.850033	0.1	5.724239
22.851700	0.1	5.610189
22.853367	0.1	5.504387
22.855033	0.1	5.407506
22.856700	0.1	5.318793
22.858367	0.1	5.236231
22.860033	0.1	5.158568
22.861700	0.1	5.086493
22.863367	0.1	5.020872
22.865033	0.1	4.960955
22.866700	0.1	4.905225
22.868367	0.1	4.853415
22.870033	0.1	4.807096
22.871700	0.1	4.767706
22.873367	0.1	4.734090
22.875033	0.1	4.703067
22.876700	0.1	4.672194
22.878367	0.1	4.640664
22.880033	0.1	4.608762
22.881700	0.1	4.577781
22.883367	0.1	4.549013
22.885033	0.1	4.523038
22.886700	0.1	4.500845
22.888367	0.1	4.483913
22.890033	0.1	4.472500
22.891700	0.1	4.464765
22.893367	0.1	4.457701
22.895033	0.1	4.448975
22.896700	0.1	4.438297
22.898367	0.1	4.427265
22.900033	0.1	4.417445
22.901700	0.1	4.408839
22.903367	0.1	4.400350
22.905033	0.1	4.391260
22.906700	0.1	4.382338
22.908367	0.1	4.375875
22.910033	0.1	4.373370
22.911700	0.1	4.373845
22.913367	0.1	4.375530
22.915033	0.1	4.377747
22.916700	0.1	4.380243
22.918367	0.1	4.382450
22.920033	0.1	4.384289
22.921700	0.1	4.386650
22.923367	0.1	4.390311
22.925033	0.1	4.395312
22.926700	0.1	4.401850
22.928367	0.1	4.410823
22.930033	0.1	4.422814
22.931700	0.1	4.436849
22.933367	0.1	4.451084
22.935033	0.1	4.464802
22.936700	0.1	4.478795
22.938367	0.1	4.494144
22.940033	0.1	4.511368
22.941700	0.1	4.530358
22.943367	0.1	4.550875
22.945033	0.1	4.573129
22.946700	0.1	4.597604
22.948367	0.1	4.624627
22.950033	0.1	4.653493
22.951700	0.1	4.682080
22.953367	0.1	4.708199
22.955033	0.1	4.731375
22.956700	0.1	4.753578
22.958367	0.1	4.778411
22.960033	0.1	4.809168
22.961700	0.1	4.846407
22.963367	0.1	4.887399
22.965033	0.1	4.928662
22.966700	0.1	4.969053
22.968367	0.1	5.009943
22.970033	0.1	5.052942
22.971700	0.1	5.098181
22.973367	0.1	5.144440
22.975033	0.1	5.190694
22.976700	0.1	5.237176
22.978367	0.1	5.284511
22.980033	0.1	5.333447
22.981700	0.1	5.385592
22.983367	0.1	5.442924
22.985033	0.1	5.506664
22.986700	0.1	5.576317
22.988367	0.1	5.649431
22.990033	0.1	5.723005
22.991700	0.1	5.795122
22.993367	0.1	5.865484
22.995033	0.1	5.935607
22.996700	0.1	6.008400
22.998367	0.1	6.087031
23.000033	0.1	6.172913
23.001700	0.1	6.264439
23.003367	0.1	6.358917
23.005033	0.1	6.455882
23.006700	0.1	6.557242
23.008367	0.1	6.665001
23.010033	0.1	6.779502
23.011700	0.1	6.899042
23.013367	0.1	7.021301
23.015033	0.1	7.145754
23.016700	0.1	7.273695
23.018367	0.1	7.406133
23.020033	0.1	7.542674
23.021700	0.1	7.682275
23.023367	0.1	7.824800
23.025033	0.1	7.971451
23.026700	0.1	8.122935
23.028367	0.1	8.277833
23.030033	0.1	8.433661
23.031700	0.1	8.588843
23.033367	0.1	8.742702
23.035033	0.1	8.894810
23.036700	0.1	9.045322
23.038367	0.1	9.194808
23.040033	0.1	9.343619
23.041700	0.1	9.491774
23.043367	0.1	9.639072
23.045033	0.1	9.784871
23.046700	0.1	9.927675
23.048367	0.1	10.064854
23.050033	0.1	10.192953
23.051700	0.1	10.309448
23.053367	0.1	10.414347
23.055033	0.1	10.509384
23.056700	0.1	10.596211
23.058367	0.1	10.675443
23.060033	0.1	10.745996
23.061700	0.1	10.804934
23.063367	0.1	10.849345
23.065033	0.1	10.878458
23.066700	0.1	10.893731
23.068367	0.1	10.897145
23.070033	0.1	10.889340
23.071700	0.1	10.869154
23.073367	0.1	10.835109
23.075033	0.1	10.786173
23.076700	0.1	10.721255
23.078367	0.1	10.639983
23.080033	0.1	10.543857
23.081700	0.1	10.435744
23.083367	0.1	10.318556
23.085033	0.1	10.194145
23.086700	0.1	10.062470
23.088367	0.1	9.922520
23.090033	0.1	9.773737
23.091700	0.1	9.616120
23.093367	0.1	9.450424
23.095033	0.1	9.278217
23.096700	0.1	9.100707
23.098367	0.1	8.918252
23.100033	0.1	8.731089
23.101700	0.1	8.540554
23.103367	0.1	8.349526
23.105033	0.1	8.160742
23.106700	0.1	7.974724
23.108367	0.1	7.789880
23.110033	0.1	7.604351
23.111700	0.1	7.417775
23.113367	0.1	7.231892
23.115033	0.1	7.049828
23.116700	0.1	6.874595
23.118367	0.1	6.707297
23.120033	0.1	6.546625
23.121700	0.1	6.390288
23.123367	0.1	6.237109
23.125033	0.1	6.087916
23.126700	0.1	5.944385
23.128367	0.1	5.807397
23.130033	0.1	5.676830
23.131700	0.1	5.552392
23.133367	0.1	5.433983
23.135033	0.1	5.321773
23.136700	0.1	5.216300
23.138367	0.1	5.118069
23.140033	0.1	5.027116
23.141700	0.1	4.942794
23.143367	0.1	4.863516
23.145033	0.1	4.787799
23.146700	0.1	4.716092
23.148367	0.1	4.650024
23.150033	0.1	4.589725
23.151700	0.1	4.533608
23.153367	0.1	4.480272
23.155033	0.1	4.429515
23.156700	0.1	4.381961
23.158367	0.1	4.338301
23.160033	0.1	4.298403
23.161700	0.1	4.261024
23.163367	0.1	4.224987
23.165033	0.1	4.190002
23.166700	0.1	4.155892
23.168367	0.1	4.122378
23.170033	0.1	4.090578
23.171700	0.1	4.062895
23.173367	0.1	4.040925
23.175033	0.1	4.024464
23.176700	0.1	4.012007
23.178367	0.1	4.001446
23.180033	0.1	3.990666
23.181700	0.1	3.978009
23.183367	0.1	3.962857
23.185033	0.1	3.946093
23.186700	0.1	3.929599
23.188367	0.1	3.915052
23.190033	0.1	3.903145
23.191700	0.1	3.893320
23.193367	0.1	3.884593
23.195033	0.1	3.876965
23.196700	0.1	3.871191
23.198367	0.1	3.867485
23.200033	0.1	3.865035
23.201700	0.1	3.862339
23.203367	0.1	3.858358
23.205033	0.1	3.853161
23.206700	0.1	3.847326
23.208367	0.1	3.841673
23.210033	0.1	3.836895
23.211700	0.1	3.832923
23.213367	0.1	3.829189
23.215033	0.1	3.825054
23.216700	0.1	3.819722
23.218367	0.1	3.812644
23.220033	0.1	3.804518
23.221700	0.1	3.797640
23.223367	0.1	3.794390
23.225033	0.1	3.795074
23.226700	0.1	3.797975
23.228367	0.1	3.801486
23.230033	0.1	3.805133
23.231700	0.1	3.809053
23.233367	0.1	3.813813
23.235033	0.1	3.819931
23.236700	0.1	3.826790
23.238367	0.1	3.832961
23.240033	0.1	3.837082
23.241700	0.1	3.837766
23.243367	0.1	3.834958
23.245033	0.1	3.831531
23.246700	0.1	3.831168
23.248367	0.1	3.835014
23.250033	0.1	3.841347
23.251700	0.1	3.847508
23.253367	0.1	3.851806
23.255033	0.1	3.854525
23.256700	0.1	3.857687
23.258367	0.1	3.863201
23.260033	0.1	3.870944
23.261700	0.1	3.878972
23.263367	0.1	3.885650
23.265033	0.1	3.891108
23.266700	0.1	3.896658
23.268367	0.1	3.903396
23.270033	0.1	3.911234
23.271700	0.1	3.919243
23.273367	0.1	3.926768
23.275033	0.1	3.933618
23.276700	0.1	3.939457
23.278367	0.1	3.944230
23.280033	0.1	3.948766
23.281700	0.1	3.953641
23.283367	0.1	3.958559
23.285033	0.1	3.963402
23.286700	0.1	3.968268
23.288367	0.1	3.972542
23.290033	0.1	3.974978
23.291700	0.1	3.974778
23.293367	0.1	3.972314
23.295033	0.1	3.968091
23.296700	0.1	3.961790
23.298367	0.1	3.953595
23.300033	0.1	3.945325
23.301700	0.1	3.939359
23.303367	0.1	3.937264
23.305033	0.1	3.939099
23.306700	0.1	3.943644
23.308367	0.1	3.949134
23.310033	0.1	3.953539
23.311700	0.1	3.955122
23.313367	0.1	3.953236
23.315033	0.1	3.948337
23.316700	0.1	3.941203
23.318367	0.1	3.932267
23.320033	0.1	3.921571
23.321700	0.1	3.909636
23.323367	0.1	3.898228
23.325033	0.1	3.888933
23.326700	0.1	3.881268
23.328367	0.1	3.873548
23.330033	0.1	3.865296
23.331700	0.1	3.857375
23.333367	0.1	3.850530
23.335033	0.1	3.844691
23.336700	0.1	3.839531
23.338367	0.1	3.835373
23.340033	0.1	3.832453
23.341700	0.1	3.829347
23.343367	0.1	3.824038
23.345033	0.1	3.816248
23.346700	0.1	3.807605
23.348367	0.1	3.800094
23.350033	0.1	3.794646
23.351700	0.1	3.790529
23.353367	0.1	3.786748
23.355033	0.1	3.783721
23.356700	0.1	3.782474
23.358367	0.1	3.782604
23.360033	0.1	3.782348
23.361700	0.1	3.780853
23.363367	0.1	3.779535
23.365033	0.1	3.780476
23.366700	0.1	3.784192
23.368367	0.1	3.789212
23.370033	0.1	3.793286
23.371700	0.1	3.795116
23.373367	0.1	3.794869
23.375033	0.1	3.793617
23.376700	0.1	3.792881
23.378367	0.1	3.793752
23.380033	0.1	3.796248
23.381700	0.1	3.799950
23.383367	0.1	3.804481
23.385033	0.1	3.809538
23.386700	0.1	3.814837
23.388367	0.1	3.819959
23.390033	0.1	3.824588
23.391700	0.1	3.829100
23.393367	0.1	3.834581
23.395033	0.1	3.841962
23.396700	0.1	3.851177
23.398367	0.1	3.861706
23.400033	0.1	3.873329
23.401700	0.1	3.885701
23.403367	0.1	3.897785
23.405033	0.1	3.908295
23.406700	0.1	3.916319
23.408367	0.1	3.921683
23.410033	0.1	3.924910
23.411700	0.1	3.926465
23.413367	0.1	3.926950
23.415033	0.1	3.928216
23.416700	0.1	3.932822
23.418367	0.1	3.941515
23.420033	0.1	3.952049
23.421700	0.1	3.961502
23.423367	0.1	3.969143
23.425033	0.1	3.976082
23.426700	0.1	3.983048
23.428367	0.1	3.989507
23.430033	0.1	3.994466
23.431700	0.1	3.997278
23.433367	0.1	3.997702
23.435033	0.1	3.996217
23.436700	0.1	3.994252
23.438367	0.1	3.992911
23.440033	0.1	3.991444
23.441700	0.1	3.987784
23.443367	0.1	3.980882
23.445033	0.1	3.972165
23.446700	0.1	3.964617
23.448367	0.1	3.960324
23.450033	0.1	3.958535
23.451700	0.1	3.955853
23.453367	0.1	3.948896
23.455033	0.1	3.937315
23.456700	0.1	3.923750
23.458367	0.1	3.910777
23.460033	0.1	3.898884
23.461700	0.1	3.887448
23.463367	0.1	3.876034
23.465033	0.1	3.864914
23.466700	0.1	3.854800
23.468367	0.1	3.845682
23.470033	0.1	3.836360
23.471700	0.1	3.826194
23.473367	0.1	3.816360
23.475033	0.1	3.808206
23.476700	0.1	3.801375
23.478367	0.1	3.794641
23.480033	0.1	3.787503
23.481700	0.1	3.780383
23.483367	0.1	3.774087
23.485033	0.1	3.769030
23.486700	0.1	3.764550
23.488367	0.1	3.759689
23.490033	0.1	3.754525
23.491700	0.1	3.750240
23.493367	0.1	3.748052
23.495033	0.1	3.748331
23.496700	0.1	3.751190
23.498367	0.1	3.757332
23.500033	0.1	3.767167
23.501700	0.1	3.779568
23.503367	0.1	3.792318
23.505033	0.1	3.803889
23.506700	0.1	3.814762
23.508367	0.1	3.827363
23.510033	0.1	3.844653
23.511700	0.1	3.867811
23.513367	0.1	3.894721
23.515033	0.1	3.921217
23.516700	0.1	3.944566
23.518367	0.1	3.966298
23.520033	0.1	3.990945
23.521700	0.1	4.021451
23.523367	0.1	4.057190
23.525033	0.1	4.095943
23.526700	0.1	4.135892
23.528367	0.1	4.176390
23.530033	0.1	4.217764
23.531700	0.1	4.260545
23.533367	0.1	4.305313
23.535033	0.1	4.353174
23.536700	0.1	4.405924
23.538367	0.1	4.465859
23.540033	0.1	4.534060
23.541700	0.1	4.608231
23.543367	0.1	4.684129
23.545033	0.1	4.759477
23.546700	0.1	4.835725
23.548367	0.1	4.916568
23.550033	0.1	5.005170
23.551700	0.1	5.102209
23.553367	0.1	5.206410
23.555033	0.1	5.316534
23.556700	0.1	5.431622
23.558367	0.1	5.550613
23.560033	0.1	5.673645
23.561700	0.1	5.802196
23.563367	0.1	5.937535
23.565033	0.1	6.081071
23.566700	0.1	6.235056
23.568367	0.1	6.400854
23.570033	0.1	6.577205
23.571700	0.1	6.761472
23.573367	0.1	6.952416
23.575033	0.1	7.151128
23.576700	0.1	7.359837
23.578367	0.1	7.580183
23.580033	0.1	7.812446
23.581700	0.1	8.056285
23.583367	0.1	8.312287
23.585033	0.1	8.582696
23.586700	0.1	8.870251
23.588367	0.1	9.176047
23.590033	0.1	9.498824
23.591700	0.1	9.836978
23.593367	0.1	10.190788
23.595033	0.1	10.561869
23.596700	0.1	10.950975
23.598367	0.1	11.357148
23.600033	0.1	11.779033
23.601700	0.1	12.216638
23.603367	0.1	12.671612
23.605033	0.1	13.146694
23.606700	0.1	13.644448
23.608367	0.1	14.165053
23.610033	0.1	14.707041
23.611700	0.1	15.270659
23.613367	0.1	15.857965
23.615033	0.1	16.470379
23.616700	0.1	17.107632
23.618367	0.1	17.769001
23.620033	0.1	18.454948
23.621700	0.1	19.166861
23.623367	0.1	19.905735
23.625033	0.1	20.671967
23.626700	0.1	21.465323
23.628367	0.1	22.285040
23.630033	0.1	23.130709
23.631700	0.1	24.002851
23.633367	0.1	24.903123
23.635033	0.1	25.834288
23.636700	0.1	26.799077
23.638367	0.1	27.798871
23.640033	0.1	28.833584
23.641700	0.1	29.902626
23.643367	0.1	31.005535
23.645033	0.1	32.141777
23.646700	0.1	33.310833
23.648367	0.1	34.512826
23.650033	0.1	35.749036
23.651700	0.1	37.022391
23.653367	0.1	38.337596
23.655033	0.1	39.699585
23.656700	0.1	41.111400
23.658367	0.1	42.574387
23.660033	0.1	44.089453
23.661700	0.1	45.657591
23.663367	0.1	47.279862
23.665033	0.1	48.957518
23.666700	0.1	50.692977
23.668367	0.1	52.490677
23.670033	0.1	54.355869
23.671700	0.1	56.292466
23.673367	0.1	58.302884
23.675033	0.1	60.389545
23.676700	0.1	62.555373
23.678367	0.1	64.803371
23.680033	0.1	67.137084
23.681700	0.1	69.560544
23.683367	0.1	72.077001
23.685033	0.1	74.687996
23.686700	0.1	77.393348
23.688367	0.1	80.192089
23.690033	0.1	83.084279
23.691700	0.1	86.071445
23.693367	0.1	89.154276
23.695033	0.1	92.330054
23.696700	0.1	95.593412
23.698367	0.1	98.938807
23.700033	0.1	102.360812
23.701700	0.1	105.852415
23.703367	0.1	109.403832
23.705033	0.1	113.002989
23.706700	0.1	116.636697
23.708367	0.1	120.291687
23.710033	0.1	123.955314
23.711700	0.1	127.614886
23.713367	0.1	131.256809
23.715033	0.1	134.866950
23.716700	0.1	138.429334
23.718367	0.1	141.923879
23.720033	0.1	145.327947
23.721700	0.1	148.620266
23.723367	0.1	151.782315
23.725033	0.1	154.796625
23.726700	0.1	157.644898
23.728367	0.1	160.308806
23.730033	0.1	162.772401
23.731700	0.1	165.021913
23.733367	0.1	167.043638
23.735033	0.1	168.823707
23.736700	0.1	170.348422
23.738367	0.1	171.603966
23.740033	0.1	172.578250
23.741700	0.1	173.263061
23.743367	0.1	173.653374
23.745033	0.1	173.746455
23.746700	0.1	173.542667
23.748367	0.1	173.045579
23.750033	0.1	172.259649
23.751700	0.1	171.188307
23.753367	0.1	169.834914
23.755033	0.1	168.204229
23.756700	0.1	166.302878
23.758367	0.1	164.140859
23.760033	0.1	161.732589
23.761700	0.1	159.095070
23.763367	0.1	156.245525
23.765033	0.1	153.200380
23.766700	0.1	149.975014
23.768367	0.1	146.584157
23.770033	0.1	143.042896
23.771700	0.1	139.367436
23.773367	0.1	135.575044
23.775033	0.1	131.683806
23.776700	0.1	127.712526
23.778367	0.1	123.679475
23.780033	0.1	119.600524
23.781700	0.1	115.490030
23.783367	0.1	111.362818
23.785033	0.1	107.233930
23.786700	0.1	103.117349
23.788367	0.1	99.025956
23.790033	0.1	94.972486
23.791700	0.1	90.969307
23.793367	0.1	87.027331
23.795033	0.1	83.156522
23.796700	0.1	79.367156
23.798367	0.1	75.668693
23.800033	0.1	72.067515
23.801700	0.1	68.566902
23.803367	0.1	65.169437
23.805033	0.1	61.878609
23.806700	0.1	58.698128
23.808367	0.1	55.631124
23.810033	0.1	52.679959
23.811700	0.1	49.845586
23.813367	0.1	47.127819
23.815033	0.1	44.526914
23.816700	0.1	42.043910
23.818367	0.1	39.679175
23.820033	0.1	37.431452
23.821700	0.1	35.298322
23.823367	0.1	33.276631
23.825033	0.1	31.362614
23.826700	0.1	29.552854
23.828367	0.1	27.844841
23.830033	0.1	26.235743
23.831700	0.1	24.721129
23.833367	0.1	23.295549
23.835033	0.1	21.953965
23.836700	0.1	20.692619
23.838367	0.1	19.509331
23.840033	0.1	18.402976
23.841700	0.1	17.372193
23.843367	0.1	16.414584
23.845033	0.1	15.526316
23.846700	0.1	14.701867
23.848367	0.1	13.935436
23.850033	0.1	13.222778
23.851700	0.1	12.560491
23.853367	0.1	11.944552
23.855033	0.1	11.371132
23.856700	0.1	10.838048
23.858367	0.1	10.344461
23.860033	0.1	9.888923
23.861700	0.1	9.468282
23.863367	0.1	9.079431
23.865033	0.1	8.721491
23.866700	0.1	8.394662
23.868367	0.1	8.097580
23.870033	0.1	7.826723
23.871700	0.1	7.577715
23.873367	0.1	7.346603
23.875033	0.1	7.131244
23.876700	0.1	6.931392
23.878367	0.1	6.746892
23.880033	0.1	6.577023
23.881700	0.1	6.421087
23.883367	0.1	6.278348
23.885033	0.1	6.147982
23.886700	0.1	6.028931
23.888367	0.1	5.919696
23.890033	0.1	5.818945
23.891700	0.1	5.725804
23.893367	0.1	5.639484
23.895033	0.1	5.559726
23.896700	0.1	5.486831
23.898367	0.1	5.420288
23.900033	0.1	5.358434
23.901700	0.1	5.299416
23.903367	0.1	5.242242
23.905033	0.1	5.187336
23.906700	0.1	5.135625
23.908367	0.1	5.087471
23.910033	0.1	5.042995
23.911700	0.1	5.002338
23.913367	0.1	4.965100
23.915033	0.1	4.930310
23.916700	0.1	4.897406
23.918367	0.1	4.866133
23.920033	0.1	4.834938
23.921700	0.1	4.801345
23.923367	0.1	4.764344
23.925033	0.1	4.725228
23.926700	0.1	4.686457
23.928367	0.1	4.649786
23.930033	0.1	4.615197
23.931700	0.1	4.581814
23.933367	0.1	4.549497
23.935033	0.1	4.519098
23.936700	0.1	4.491014
23.938367	0.1	4.463922
23.940033	0.1	4.435577
23.941700	0.1	4.404150
23.943367	0.1	4.369002
23.945033	0.1	4.331809
23.946700	0.1	4.296582
23.948367	0.1	4.266994
23.950033	0.1	4.243762
23.951700	0.1	4.224465
23.953367	0.1	4.205592
23.955033	0.1	4.184861
23.956700	0.1	4.161652
23.958367	0.1	4.136637
23.960033	0.1	4.111733
23.961700	0.1	4.088902
23.963367	0.1	4.068231
23.965033	0.1	4.047886
23.966700	0.1	4.025814
23.968367	0.1	4.001595
23.970033	0.1	3.977073
23.971700	0.1	3.954745
23.973367	0.1	3.935578
23.975033	0.1	3.918693
23.976700	0.1	3.902302
23.978367	0.1	3.884346
23.980033	0.1	3.863662
23.981700	0.1	3.841538
23.983367	0.1	3.820709
23.985033	0.1	3.802720
23.986700	0.1	3.786804
23.988367	0.1	3.770688
23.990033	0.1	3.752373
23.991700	0.1	3.732238
23.993367	0.1	3.713430
23.995033	0.1	3.699078
23.996700	0.1	3.689448
23.998367	0.1	3.682328
24.000033	0.1	3.675199
24.001700	0.1	3.666910
24.003367	0.1	3.658058
24.005033	0.1	3.649518
24.006700	0.1	3.640777
24.008367	0.1	3.630593
24.010033	0.1	3.619017
24.011700	0.1	3.607743
24.013367	0.1	3.598593
24.015033	0.1	3.592293
24.016700	0.1	3.588405
24.018367	0.1	3.585382
24.020033	0.1	3.581136
24.021700	0.1	3.574719
24.023367	0.1	3.567045
24.025033	0.1	3.559534
24.026700	0.1	3.553270
24.028367	0.1	3.548940
24.030033	0.1	3.546425
24.031700	0.1	3.544516
24.033367	0.1	3.541629
24.035033	0.1	3.536418
24.036700	0.1	3.528255
24.038367	0.1	3.517899
24.040033	0.1	3.507575
24.041700	0.1	3.499561
24.043367	0.1	3.494346
24.045033	0.1	3.490490
24.046700	0.1	3.486536
24.048367	0.1	3.482709
24.050033	0.1	3.480581
24.051700	0.1	3.480813
24.053367	0.1	3.481610
24.055033	0.1	3.480245
24.056700	0.1	3.475668
24.058367	0.1	3.469111
24.060033	0.1	3.462867
24.061700	0.1	3.458629
24.063367	0.1	3.456301
24.065033	0.1	3.454685
24.066700	0.1	3.453335
24.068367	0.1	3.452897
24.070033	0.1	3.453861
24.071700	0.1	3.455915
24.073367	0.1	3.458457
24.075033	0.1	3.461139
24.076700	0.1	3.464185
24.078367	0.1	3.468106
24.080033	0.1	3.472813
24.081700	0.1	3.478061
24.083367	0.1	3.483896
24.085033	0.1	3.490173
24.086700	0.1	3.496553
24.088367	0.1	3.502821
24.090033	0.1	3.509196
24.091700	0.1	3.516474
24.093367	0.1	3.524791
24.095033	0.1	3.532674
24.096700	0.1	3.538514
24.098367	0.1	3.542197
24.100033	0.1	3.544712
24.101700	0.1	3.547533
24.103367	0.1	3.552185
24.105033	0.1	3.558756
24.106700	0.1	3.565280
24.108367	0.1	3.569522
24.110033	0.1	3.570514
24.111700	0.1	3.568656
24.113367	0.1	3.565727
24.115033	0.1	3.564642
24.116700	0.1	3.567636
24.118367	0.1	3.574141
24.120033	0.1	3.581308
24.121700	0.1	3.586947
24.123367	0.1	3.591413
24.125033	0.1	3.596526
24.126700	0.1	3.603501
24.128367	0.1	3.612414
24.130033	0.1	3.622449
24.131700	0.1	3.631688
24.133367	0.1	3.637508
24.135033	0.1	3.638575
24.136700	0.1	3.636428
24.138367	0.1	3.634579
24.140033	0.1	3.636209
24.141700	0.1	3.642412
24.143367	0.1	3.651362
24.145033	0.1	3.659460
24.146700	0.1	3.664126
24.148367	0.1	3.665350
24.150033	0.1	3.665048
24.151700	0.1	3.664987
24.153367	0.1	3.665206
24.155033	0.1	3.664666
24.156700	0.1	3.663055
24.158367	0.1	3.661532
24.160033	0.1	3.662263
24.161700	0.1	3.667418
24.163367	0.1	3.677481
24.165033	0.1	3.689909
24.166700	0.1	3.700540
24.168367	0.1	3.707013
24.170033	0.1	3.710371
24.171700	0.1	3.713635
24.173367	0.1	3.719330
24.175033	0.1	3.727661
24.176700	0.1	3.736783
24.178367	0.1	3.745351
24.180033	0.1	3.754282
24.181700	0.1	3.764699
24.183367	0.1	3.775670
24.185033	0.1	3.785212
24.186700	0.1	3.792192
24.188367	0.1	3.797249
24.190033	0.1	3.802786
24.191700	0.1	3.811023
24.193367	0.1	3.822134
24.195033	0.1	3.834656
24.196700	0.1	3.846698
24.198367	0.1	3.857138
24.200033	0.1	3.866823
24.201700	0.1	3.878172
24.203367	0.1	3.893231
24.205033	0.1	3.912216
24.206700	0.1	3.933655
24.208367	0.1	3.955686
24.210033	0.1	3.977176
24.211700	0.1	3.997888
24.213367	0.1	4.017963
24.215033	0.1	4.037637
24.216700	0.1	4.057446
24.218367	0.1	4.078732
24.220033	0.1	4.103519
24.221700	0.1	4.132316
24.223367	0.1	4.162439
24.225033	0.1	4.189806
24.226700	0.1	4.211753
24.228367	0.1	4.228181
24.230033	0.1	4.241602
24.231700	0.1	4.255800
24.233367	0.1	4.273164
24.235033	0.1	4.292997
24.236700	0.1	4.313067
24.238367	0.1	4.331940
24.240033	0.1	4.348862
24.241700	0.1	4.362576
24.243367	0.1	4.371698
24.245033	0.1	4.376234
24.246700	0.1	4.378101
24.248367	0.1	4.379721
24.250033	0.1	4.382189
24.251700	0.1	4.384881
24.253367	0.1	4.386269
24.255033	0.1	4.384988
24.256700	0.1	4.380476
24.258367	0.1	4.373002
24.260033	0.1	4.363665
24.261700	0.1	4.353919
24.263367	0.1	4.344042
24.265033	0.1	4.332201
24.266700	0.1	4.316634
24.268367	0.1	4.298133
24.270033	0.1	4.278114
24.271700	0.1	4.255609
24.273367	0.1	4.228470
24.275033	0.1	4.196451
24.276700	0.1	4.161629
24.278367	0.1	4.126276
24.280033	0.1	4.091207
24.281700	0.1	4.056152
24.283367	0.1	4.020785
24.285033	0.1	3.985534
24.286700	0.1	3.951155
24.288367	0.1	3.917362
24.290033	0.1	3.883033
24.291700	0.1	3.847713
24.293367	0.1	3.812485
24.295033	0.1	3.779503
24.296700	0.1	3.749980
24.298367	0.1	3.722436
24.300033	0.1	3.693602
24.301700	0.1	3.661020
24.303367	0.1	3.624721
24.305033	0.1	3.586467
24.306700	0.1	3.548013
24.308367	0.1	3.510695
24.310033	0.1	3.475538
24.311700	0.1	3.442899
24.313367	0.1	3.412841
24.315033	0.1	3.385702
24.316700	0.1	3.361665
24.318367	0.1	3.340826
24.320033	0.1	3.323867
24.321700	0.1	3.310400
24.323367	0.1	3.297306
24.325033	0.1	3.280803
24.326700	0.1	3.259741
24.328367	0.1	3.236569
24.330033	0.1	3.215387
24.331700	0.1	3.198609
24.333367	0.1	3.185566
24.335033	0.1	3.174092
24.336700	0.1	3.161998
24.338367	0.1	3.147819
24.340033	0.1	3.131884
24.341700	0.1	3.115735
24.343367	0.1	3.100424
24.345033	0.1	3.086361
24.346700	0.1	3.073821
24.348367	0.1	3.062845
24.350033	0.1	3.053704
24.351700	0.1	3.047297
24.353367	0.1	3.044019
24.355033	0.1	3.042663
24.356700	0.1	3.041122
24.358367	0.1	3.037746
24.360033	0.1	3.032279
24.361700	0.1	3.025518
24.363367	0.1	3.018449
24.365033	0.1	3.012260
24.366700	0.1	3.008042
24.368367	0.1	3.005983
24.370033	0.1	3.005364
24.371700	0.1	3.005113
24.373367	0.1	3.004144
24.375033	0.1	3.002184
24.376700	0.1	3.000302
24.378367	0.1	2.999944
24.380033	0.1	3.001117
24.381700	0.1	3.002184
24.383367	0.1	3.001699
24.385033	0.1	2.999753
24.386700	0.1	2.997625
24.388367	0.1	2.996675
24.390033	0.1	2.997280
24.391700	0.1	2.999026
24.393367	0.1	3.001224
24.395033	0.1	3.002454
24.396700	0.1	3.001369
24.398367	0.1	2.998509
24.400033	0.1	2.996149
24.401700	0.1	2.996433
24.403367	0.1	2.999967
24.405033	0.1	3.005601
24.406700	0.1	3.011115
24.408367	0.1	3.014510
24.410033	0.1	3.015306
24.411700	0.1	3.014654
24.413367	0.1	3.014370
24.415033	0.1	3.015879
24.416700	0.1	3.019413
24.418367	0.1	3.023995
24.420033	0.1	3.028139
24.421700	0.1	3.030109
24.423367	0.1	3.028475
24.425033	0.1	3.024046
24.426700	0.1	3.020735
24.428367	0.1	3.022091
24.430033	0.1	3.027418
24.431700	0.1	3.033201
24.433367	0.1	3.037145
24.435033	0.1	3.039073
24.436700	0.1	3.039534
24.438367	0.1	3.039213
24.440033	0.1	3.038724
24.441700	0.1	3.038049
24.443367	0.1	3.037332
24.445033	0.1	3.037648
24.446700	0.1	3.039846
24.448367	0.1	3.043665
24.450033	0.1	3.047921
24.451700	0.1	3.050817
24.453367	0.1	3.051199
24.455033	0.1	3.049993
24.456700	0.1	3.050105
24.458367	0.1	3.054431
24.460033	0.1	3.063073
24.461700	0.1	3.072619
24.463367	0.1	3.078906
24.465033	0.1	3.080107
24.466700	0.1	3.077174
24.468367	0.1	3.072494
24.470033	0.1	3.069467
24.471700	0.1	3.071297
24.473367	0.1	3.078044
24.475033	0.1	3.085881
24.476700	0.1	3.090804
24.478367	0.1	3.092140
24.480033	0.1	3.091767
24.481700	0.1	3.092028
24.483367	0.1	3.094813
24.485033	0.1	3.100387
24.486700	0.1	3.107153
24.488367	0.1	3.113393
24.490033	0.1	3.118585
24.491700	0.1	3.122790
24.493367	0.1	3.125700
24.495033	0.1	3.126906
24.496700	0.1	3.126920
24.498367	0.1	3.127391
24.500033	0.1	3.129547
24.501700	0.1	3.133202
24.503367	0.1	3.137607
24.505033	0.1	3.142073
24.506700	0.1	3.145863
24.508367	0.1	3.148774
24.510033	0.1	3.151461
24.511700	0.1	3.154203
24.513367	0.1	3.156345
24.515033	0.1	3.157426
24.516700	0.1	3.157784
24.518367	0.1	3.157621
24.520033	0.1	3.156299
24.521700	0.1	3.153621
24.523367	0.1	3.151349
24.525033	0.1	3.151339
24.526700	0.1	3.152722
24.528367	0.1	3.152830
24.530033	0.1	3.149901
24.531700	0.1	3.143931
24.533367	0.1	3.135959
24.535033	0.1	3.127372
24.536700	0.1	3.119921
24.538367	0.1	3.115525
24.540033	0.1	3.115670
24.541700	0.1	3.121048
24.543367	0.1	3.130753
24.545033	0.1	3.141565
24.546700	0.1	3.149570
24.548367	0.1	3.152671
24.550033	0.1	3.150660
24.551700	0.1	3.144443
24.553367	0.1	3.136564
24.555033	0.1	3.130096
24.556700	0.1	3.126203
24.558367	0.1	3.123856
24.560033	0.1	3.121425
24.561700	0.1	3.117910
24.563367	0.1	3.113402
24.565033	0.1	3.109090
24.566700	0.1	3.106412
24.568367	0.1	3.106049
24.570033	0.1	3.107702
24.571700	0.1	3.110128
24.573367	0.1	3.111796
24.575033	0.1	3.111809
24.576700	0.1	3.109952
24.578367	0.1	3.106249
24.580033	0.1	3.101272
24.581700	0.1	3.096326
24.583367	0.1	3.092936
24.585033	0.1	3.092214
24.586700	0.1	3.094785
24.588367	0.1	3.100089
24.590033	0.1	3.105691
24.591700	0.1	3.108578
24.593367	0.1	3.107833
24.595033	0.1	3.105360
24.596700	0.1	3.103572
24.598367	0.1	3.103060
24.600033	0.1	3.102780
24.601700	0.1	3.101816
24.603367	0.1	3.100322
24.605033	0.1	3.098790
24.606700	0.1	3.097425
24.608367	0.1	3.096433
24.610033	0.1	3.096196
24.611700	0.1	3.097462
24.613367	0.1	3.101123
24.615033	0.1	3.107204
24.616700	0.1	3.113882
24.618367	0.1	3.118240
24.620033	0.1	3.118720
24.621700	0.1	3.116354
24.623367	0.1	3.113663
24.625033	0.1	3.112783
24.626700	0.1	3.114124
24.628367	0.1	3.116638
24.630033	0.1	3.118855
24.631700	0.1	3.119595
24.633367	0.1	3.118441
24.635033	0.1	3.115390
24.636700	0.1	3.110338
24.638367	0.1	3.103740
24.640033	0.1	3.097705
24.641700	0.1	3.095320
24.643367	0.1	3.098128
24.645033	0.1	3.104564
24.646700	0.1	3.111637
24.648367	0.1	3.117258
24.650033	0.1	3.120760
24.651700	0.1	3.122673
24.653367	0.1	3.124545
24.655033	0.1	3.127861
24.656700	0.1	3.132802
24.658367	0.1	3.138497
24.660033	0.1	3.144611
24.661700	0.1	3.151628
24.663367	0.1	3.159391
24.665033	0.1	3.166613
24.666700	0.1	3.172187
24.668367	0.1	3.176187
24.670033	0.1	3.179540
24.671700	0.1	3.182637
24.673367	0.1	3.184783
24.675033	0.1	3.185533
24.676700	0.1	3.186082
24.678367	0.1	3.188429
24.680033	0.1	3.193780
24.681700	0.1	3.202129
24.683367	0.1	3.212471
24.685033	0.1	3.222693
24.686700	0.1	3.230111
24.688367	0.1	3.232984
24.690033	0.1	3.232127
24.691700	0.1	3.231266
24.693367	0.1	3.234288
24.695033	0.1	3.241701
24.696700	0.1	3.250432
24.698367	0.1	3.257040
24.700033	0.1	3.260574
24.701700	0.1	3.262688
24.703367	0.1	3.265440
24.705033	0.1	3.269254
24.706700	0.1	3.273245
24.708367	0.1	3.276728
24.710033	0.1	3.279671
24.711700	0.1	3.282581
24.713367	0.1	3.286181
24.715033	0.1	3.290516
24.716700	0.1	3.294763
24.718367	0.1	3.297776
24.720033	0.1	3.298433
24.721700	0.1	3.296239
24.723367	0.1	3.292048
24.725033	0.1	3.287341
24.726700	0.1	3.282554
24.728367	0.1	3.277068
24.730033	0.1	3.271266
24.731700	0.1	3.267545
24.733367	0.1	3.267429
24.735033	0.1	3.268532
24.736700	0.1	3.266903
24.738367	0.1	3.261636
24.740033	0.1	3.255405
24.741700	0.1	3.251066
24.743367	0.1	3.249273
24.745033	0.1	3.249086
24.746700	0.1	3.249026
24.748367	0.1	3.247866
24.750033	0.1	3.245361
24.751700	0.1	3.241692
24.753367	0.1	3.236406
24.755033	0.1	3.228616
24.756700	0.1	3.217980
24.758367	0.1	3.205752
24.760033	0.1	3.195205
24.761700	0.1	3.189347
24.763367	0.1	3.187684
24.765033	0.1	3.186981
24.766700	0.1	3.184807
24.768367	0.1	3.181025
24.770033	0.1	3.176411
24.771700	0.1	3.171014
24.773367	0.1	3.164825
24.775033	0.1	3.158906
24.776700	0.1	3.154506
24.778367	0.1	3.151842
24.780033	0.1	3.150254
24.781700	0.1	3.148527
24.783367	0.1	3.145142
24.785033	0.1	3.139409
24.786700	0.1	3.132434
24.788367	0.1	3.126306
24.790033	0.1	3.122184
24.791700	0.1	3.119544
24.793367	0.1	3.117137
24.795033	0.1	3.113993
24.796700	0.1	3.109798
24.798367	0.1	3.105309
24.800033	0.1	3.102059
24.801700	0.1	3.100750
24.803367	0.1	3.100471
24.805033	0.1	3.100121
24.806700	0.1	3.099842
24.808367	0.1	3.100471
24.810033	0.1	3.102394
24.811700	0.1	3.104825
24.813367	0.1	3.105737
24.815033	0.1	3.103497
24.816700	0.1	3.098482
24.818367	0.1	3.092489
24.820033	0.1	3.087148
24.821700	0.1	3.083465
24.823367	0.1	3.081569
24.825033	0.1	3.080522
24.826700	0.1	3.079348
24.828367	0.1	3.078044
24.830033	0.1	3.077304
24.831700	0.1	3.077593
24.833367	0.1	3.078831
24.835033	0.1	3.080703
24.836700	0.1	3.082897
24.838367	0.1	3.085174
24.840033	0.1	3.087455
24.841700	0.1	3.089709
24.843367	0.1	3.091884
24.845033	0.1	3.094533
24.846700	0.1	3.098785
24.848367	0.1	3.104825
24.850033	0.1	3.110771
24.851700	0.1	3.113984
24.853367	0.1	3.113793
24.855033	0.1	3.111782
24.856700	0.1	3.109635
24.858367	0.1	3.108289
24.860033	0.1	3.108121
24.861700	0.1	3.108652
24.863367	0.1	3.109360
24.865033	0.1	3.110948
24.866700	0.1	3.115134
24.868367	0.1	3.123181
24.870033	0.1	3.134538
24.871700	0.1	3.147162
24.873367	0.1	3.158939
24.875033	0.1	3.168681
24.876700	0.1	3.176737
24.878367	0.1	3.185072
24.880033	0.1	3.195838
24.881700	0.1	3.209705
24.883367	0.1	3.226120
24.885033	0.1	3.244593
24.886700	0.1	3.265049
24.888367	0.1	3.287601
24.890033	0.1	3.312174
24.891700	0.1	3.337748
24.893367	0.1	3.362349
24.895033	0.1	3.384640
24.896700	0.1	3.404953
24.898367	0.1	3.424357
24.900033	0.1	3.444240
24.901700	0.1	3.467086
24.903367	0.1	3.495929
24.905033	0.1	3.532083
24.906700	0.1	3.573457
24.908367	0.1	3.615282
24.910033	0.1	3.652526
24.911700	0.1	3.682827
24.913367	0.1	3.708326
24.915033	0.1	3.733942
24.916700	0.1	3.763749
24.918367	0.1	3.799191
24.920033	0.1	3.839121
24.921700	0.1	3.880444
24.923367	0.1	3.920295
24.925033	0.1	3.958573
24.926700	0.1	3.997372
24.928367	0.1	4.038317
24.930033	0.1	4.081107
24.931700	0.1	4.123840
24.933367	0.1	4.164129
24.935033	0.1	4.200484
24.936700	0.1	4.233406
24.938367	0.1	4.264666
24.940033	0.1	4.295381
24.941700	0.1	4.325775
24.943367	0.1	4.356015
24.945033	0.1	4.385849
24.946700	0.1	4.414250
24.948367	0.1	4.439987
24.950033	0.1	4.462586
24.951700	0.1	4.482977
24.953367	0.1	4.502395
24.955033	0.1	4.520067
24.956700	0.1	4.533385
24.958367	0.1	4.540598
24.960033	0.1	4.542051
24.961700	0.1	4.538698
24.963367	0.1	4.530856
24.965033	0.1	4.519247
24.966700	0.1	4.505999
24.968367	0.1	4.493352
24.970033	0.1	4.481538
24.971700	0.1	4.468509
24.973367	0.1	4.452136
24.975033	0.1	4.432462
24.976700	0.1	4.411256
24.978367	0.1	4.390073
24.980033	0.1	4.369202
24.981700	0.1	4.347521
24.983367	0.1	4.322883
24.985033	0.1	4.293509
24.986700	0.1	4.259511
24.988367	0.1	4.222333
24.990033	0.1	4.182849
24.991700	0.1	4.140642
24.993367	0.1	4.095249
24.995033	0.1	4.047854
24.996700	0.1	4.001427
24.998367	0.1	3.958978
25.000033	0.1	3.921776
25.001700	0.1	3.888621
25.003367	0.1	3.856211
25.005033	0.1	3.821282
25.006700	0.1	3.783023
25.008367	0.1	3.743279
25.010033	0.1	3.704689
25.011700	0.1	3.668759
25.013367	0.1	3.634845
25.015033	0.1	3.601015
25.016700	0.1	3.566542
25.018367	0.1	3.533214
25.020033	0.1	3.502825
25.021700	0.1	3.474564
25.023367	0.1	3.446294
25.025033	0.1	3.417321
25.026700	0.1	3.389125
25.028367	0.1	3.363630
25.030033	0.1	3.340673
25.031700	0.1	3.317762
25.033367	0.1	3.292612
25.035033	0.1	3.265576
25.036700	0.1	3.239806
25.038367	0.1	3.218227
25.040033	0.1	3.200015
25.041700	0.1	3.181985
25.043367	0.1	3.163121
25.045033	0.1	3.145477
25.046700	0.1	3.131470
25.048367	0.1	3.121831
25.050033	0.1	3.114673
25.051700	0.1	3.106305
25.053367	0.1	3.094045
25.055033	0.1	3.078626
25.056700	0.1	3.063418
25.058367	0.1	3.051292
25.060033	0.1	3.042761
25.061700	0.1	3.036680
25.063367	0.1	3.031665
25.065033	0.1	3.026822
25.066700	0.1	3.021425
25.068367	0.1	3.014817
25.070033	0.1	3.007138
25.071700	0.1	2.999622
25.073367	0.1	2.993736
25.075033	0.1	2.990253
25.076700	0.1	2.988684
25.078367	0.1	2.987375
25.080033	0.1	2.984894
25.081700	0.1	2.980996
25.083367	0.1	2.976083
25.085033	0.1	2.970584
25.086700	0.1	2.964921
25.088367	0.1	2.959468
25.090033	0.1	2.954705
25.091700	0.1	2.951482
25.093367	0.1	2.950570
25.095033	0.1	2.951785
25.096700	0.1	2.954132
25.098367	0.1	2.956865
25.100033	0.1	2.959901
25.101700	0.1	2.962854
25.103367	0.1	2.964349
25.105033	0.1	2.963101
25.106700	0.1	2.959305
25.108367	0.1	2.954057
25.110033	0.1	2.947873
25.111700	0.1	2.941224
25.113367	0.1	2.935966
25.115033	0.1	2.934192
25.116700	0.1	2.935720
25.118367	0.1	2.938290
25.120033	0.1	2.939776
25.121700	0.1	2.939450
25.123367	0.1	2.937801
25.125033	0.1	2.935617
25.126700	0.1	2.933485
25.128367	0.1	2.931682
25.130033	0.1	2.929913
25.131700	0.1	2.927887
25.133367	0.1	2.926011
25.135033	0.1	2.924642
25.136700	0.1	2.923580
25.138367	0.1	2.922849
25.140033	0.1	2.923044
25.141700	0.1	2.924376
25.143367	0.1	2.926197
25.145033	0.1	2.927873
25.146700	0.1	2.929154
25.148367	0.1	2.929904
25.150033	0.1	2.929987
25.151700	0.1	2.928814
25.153367	0.1	2.925429
25.155033	0.1	2.919650
25.156700	0.1	2.912977
25.158367	0.1	2.908483
25.160033	0.1	2.908935
25.161700	0.1	2.913955
25.163367	0.1	2.919943
25.165033	0.1	2.923179
25.166700	0.1	2.922695
25.168367	0.1	2.920530
25.170033	0.1	2.919547
25.171700	0.1	2.920697
25.173367	0.1	2.922453
25.175033	0.1	2.923156
25.176700	0.1	2.923012
25.178367	0.1	2.923086
25.180033	0.1	2.923477
25.181700	0.1	2.923524
25.183367	0.1	2.922919
25.185033	0.1	2.921810
25.186700	0.1	2.920581
25.188367	0.1	2.919799
25.190033	0.1	2.919645
25.191700	0.1	2.919449
25.193367	0.1	2.918881
25.195033	0.1	2.919068
25.196700	0.1	2.921647
25.198367	0.1	2.926951
25.200033	0.1	2.933298
25.201700	0.1	2.937843
25.203367	0.1	2.938583
25.205033	0.1	2.936162
25.206700	0.1	2.933615
25.208367	0.1	2.933857
25.210033	0.1	2.937214
25.211700	0.1	2.941303
25.213367	0.1	2.943333
25.215033	0.1	2.942453
25.216700	0.1	2.940060
25.218367	0.1	2.938197
25.220033	0.1	2.937759
25.221700	0.1	2.938448
25.223367	0.1	2.939734
25.225033	0.1	2.941438
25.226700	0.1	2.944074
25.228367	0.1	2.948786
25.230033	0.1	2.956213
25.231700	0.1	2.965038
25.233367	0.1	2.972274
25.235033	0.1	2.975399
25.236700	0.1	2.973950
25.238367	0.1	2.969434
25.240033	0.1	2.964633
25.241700	0.1	2.962407
25.243367	0.1	2.964111
25.245033	0.1	2.969527
25.246700	0.1	2.978384
25.248367	0.1	2.990705
25.250033	0.1	3.005569
25.251700	0.1	3.020628
25.253367	0.1	3.033308
25.255033	0.1	3.042482
25.256700	0.1	3.049420
25.258367	0.1	3.057071
25.260033	0.1	3.068075
25.261700	0.1	3.082515
25.263367	0.1	3.097551
25.265033	0.1	3.109798
25.266700	0.1	3.118087
25.268367	0.1	3.124261
25.270033	0.1	3.131744
25.271700	0.1	3.142827
25.273367	0.1	3.156820
25.275033	0.1	3.171423
25.276700	0.1	3.185412
25.278367	0.1	3.199098
25.280033	0.1	3.213217
25.281700	0.1	3.228174
25.283367	0.1	3.244183
25.285033	0.1	3.261319
25.286700	0.1	3.278693
25.288367	0.1	3.294526
25.290033	0.1	3.308230
25.291700	0.1	3.321236
25.293367	0.1	3.334987
25.295033	0.1	3.348980
25.296700	0.1	3.361441
25.298367	0.1	3.371816
25.300033	0.1	3.381846
25.301700	0.1	3.393795
25.303367	0.1	3.408664
25.305033	0.1	3.426126
25.306700	0.1	3.444944
25.308367	0.1	3.463561
25.310033	0.1	3.481330
25.311700	0.1	3.498737
25.313367	0.1	3.516250
25.315033	0.1	3.533401
25.316700	0.1	3.548870
25.318367	0.1	3.561685
25.320033	0.1	3.572367
25.321700	0.1	3.582430
25.323367	0.1	3.592810
25.325033	0.1	3.603436
25.326700	0.1	3.614076
25.328367	0.1	3.625262
25.330033	0.1	3.638072
25.331700	0.1	3.652340
25.333367	0.1	3.665886
25.335033	0.1	3.676498
25.336700	0.1	3.683879
25.338367	0.1	3.689500
25.340033	0.1	3.695008
25.341700	0.1	3.701109
25.343367	0.1	3.708159
25.345033	0.1	3.717127
25.346700	0.1	3.728736
25.348367	0.1	3.742632
25.350033	0.1	3.758222
25.351700	0.1	3.774744
25.353367	0.1	3.790702
25.355033	0.1	3.805216
25.356700	0.1	3.818995
25.358367	0.1	3.833300
25.360033	0.1	3.848807
25.361700	0.1	3.865301
25.363367	0.1	3.881915
25.365033	0.1	3.897725
25.366700	0.1	3.912151
25.368367	0.1	3.924728
25.370033	0.1	3.935480
25.371700	0.1	3.945325
25.373367	0.1	3.955443
25.375033	0.1	3.966433
25.376700	0.1	3.977576
25.378367	0.1	3.986740
25.380033	0.1	3.992454
25.381700	0.1	3.995863
25.383367	0.1	3.999332
25.385033	0.1	4.003933
25.386700	0.1	4.009251
25.388367	0.1	4.014620
25.390033	0.1	4.019407
25.391700	0.1	4.022135
25.393367	0.1	4.020818
25.395033	0.1	4.015425
25.396700	0.1	4.008072
25.398367	0.1	3.999458
25.400033	0.1	3.988156
25.401700	0.1	3.973790
25.403367	0.1	3.958107
25.405033	0.1	3.942945
25.406700	0.1	3.928212
25.408367	0.1	3.912179
25.410033	0.1	3.893552
25.411700	0.1	3.872267
25.413367	0.1	3.848593
25.415033	0.1	3.823112
25.416700	0.1	3.797128
25.418367	0.1	3.771419
25.420033	0.1	3.745239
25.421700	0.1	3.717979
25.423367	0.1	3.690561
25.425033	0.1	3.664345
25.426700	0.1	3.639804
25.428367	0.1	3.616246
25.430033	0.1	3.592232
25.431700	0.1	3.567170
25.433367	0.1	3.541987
25.435033	0.1	3.517689
25.436700	0.1	3.494569
25.438367	0.1	3.472390
25.440033	0.1	3.450201
25.441700	0.1	3.427328
25.443367	0.1	3.405013
25.445033	0.1	3.385069
25.446700	0.1	3.367648
25.448367	0.1	3.351863
25.450033	0.1	3.336822
25.451700	0.1	3.321562
25.453367	0.1	3.305417
25.455033	0.1	3.288118
25.456700	0.1	3.269343
25.458367	0.1	3.249072
25.460033	0.1	3.228304
25.461700	0.1	3.208956
25.463367	0.1	3.192932
25.465033	0.1	3.180979
25.466700	0.1	3.171815
25.468367	0.1	3.162478
25.470033	0.1	3.150553
25.471700	0.1	3.136462
25.473367	0.1	3.122548
25.475033	0.1	3.110035
25.476700	0.1	3.097984
25.478367	0.1	3.084745
25.480033	0.1	3.069630
25.481700	0.1	3.053588
25.483367	0.1	3.038561
25.485033	0.1	3.026002
25.486700	0.1	3.015720
25.488367	0.1	3.005895
25.490033	0.1	2.994812
25.491700	0.1	2.982696
25.493367	0.1	2.970956
25.495033	0.1	2.960078
25.496700	0.1	2.949317
25.498367	0.1	2.938118
25.500033	0.1	2.926933
25.501700	0.1	2.916888
25.503367	0.1	2.909391
25.505033	0.1	2.905419
25.506700	0.1	2.904162
25.508367	0.1	2.903072
25.510033	0.1	2.899673
25.511700	0.1	2.892981
25.513367	0.1	2.883631
25.515033	0.1	2.873545
25.516700	0.1	2.864832
25.518367	0.1	2.858322
25.520033	0.1	2.853582
25.521700	0.1	2.850168
25.523367	0.1	2.848231
25.525033	0.1	2.848408
25.526700	0.1	2.850867
25.528367	0.1	2.854355
25.530033	0.1	2.856362
25.531700	0.1	2.854727
25.533367	0.1	2.849661
25.535033	0.1	2.843682
25.536700	0.1	2.838816
25.538367	0.1	2.834592
25.540033	0.1	2.829437
25.541700	0.1	2.823528
25.543367	0.1	2.819160
25.545033	0.1	2.818266
25.546700	0.1	2.820836
25.548367	0.1	2.825181
25.550033	0.1	2.828855
25.551700	0.1	2.830168
25.553367	0.1	2.829111
25.555033	0.1	2.826750
25.556700	0.1	2.824333
25.558367	0.1	2.822438
25.560033	0.1	2.820636
25.561700	0.1	2.818564
25.563367	0.1	2.816757
25.565033	0.1	2.815775
25.566700	0.1	2.815030
25.568367	0.1	2.813148
25.570033	0.1	2.809358
25.571700	0.1	2.804366
25.573367	0.1	2.800175
25.575033	0.1	2.798694
25.576700	0.1	2.799919
25.578367	0.1	2.801893
25.580033	0.1	2.802829
25.581700	0.1	2.802238
25.583367	0.1	2.800357
25.585033	0.1	2.797623
25.586700	0.1	2.794368
25.588367	0.1	2.790261
25.590033	0.1	2.784706
25.591700	0.1	2.777786
25.593367	0.1	2.770186
25.595033	0.1	2.762941
25.596700	0.1	2.757404
25.598367	0.1	2.753804
25.600033	0.1	2.750275
25.601700	0.1	2.745166
25.603367	0.1	2.739602
25.605033	0.1	2.736142
25.606700	0.1	2.735560
25.608367	0.1	2.735886
25.610033	0.1	2.734656
25.611700	0.1	2.731201
25.613367	0.1	2.726512
25.615033	0.1	2.721883
25.616700	0.1	2.717748
25.618367	0.1	2.713809
25.620033	0.1	2.710181
25.621700	0.1	2.707294
25.623367	0.1	2.704682
25.625033	0.1	2.700910
25.626700	0.1	2.694954
25.628367	0.1	2.687667
25.630033	0.1	2.681422
25.631700	0.1	2.677953
25.633367	0.1	2.677040
25.635033	0.1	2.676882
25.636700	0.1	2.675802
25.638367	0.1	2.673832
25.640033	0.1	2.672030
25.641700	0.1	2.670567
25.643367	0.1	2.668761
25.645033	0.1	2.666535
25.646700	0.1	2.664798
25.648367	0.1	2.664588
25.650033	0.1	2.666828
25.651700	0.1	2.672179
25.653367	0.1	2.680025
25.655033	0.1	2.687839
25.656700	0.1	2.692607
25.658367	0.1	2.692905
25.660033	0.1	2.689254
25.661700	0.1	2.682782
25.663367	0.1	2.674386
25.665033	0.1	2.665585
25.666700	0.1	2.659038
25.668367	0.1	2.656979
25.670033	0.1	2.659499
25.671700	0.1	2.664495
25.673367	0.1	2.669254
25.675033	0.1	2.671969
25.676700	0.1	2.672337
25.678367	0.1	2.671317
25.680033	0.1	2.670339
25.681700	0.1	2.670432
25.683367	0.1	2.671713
25.685033	0.1	2.673394
25.686700	0.1	2.674339
25.688367	0.1	2.674093
25.690033	0.1	2.673510
25.691700	0.1	2.673948
25.693367	0.1	2.675704
25.695033	0.1	2.677636
25.696700	0.1	2.678074
25.698367	0.1	2.676263
25.700033	0.1	2.673306
25.701700	0.1	2.671382
25.703367	0.1	2.671294
25.705033	0.1	2.671382
25.706700	0.1	2.670120
25.708367	0.1	2.668863
25.710033	0.1	2.670283
25.711700	0.1	2.675033
25.713367	0.1	2.681403
25.715033	0.1	2.687178
25.716700	0.1	2.690847
25.718367	0.1	2.691955
25.720033	0.1	2.691112
25.721700	0.1	2.689320
25.723367	0.1	2.687266
25.725033	0.1	2.685119
25.726700	0.1	2.683182
25.728367	0.1	2.682181
25.730033	0.1	2.682726
25.731700	0.1	2.684747
25.733367	0.1	2.687154
25.735033	0.1	2.688258
25.736700	0.1	2.687201
25.738367	0.1	2.684430
25.740033	0.1	2.681101
25.741700	0.1	2.678814
25.743367	0.1	2.678931
25.745033	0.1	2.681469
25.746700	0.1	2.685306
25.748367	0.1	2.689231
25.750033	0.1	2.692225
25.751700	0.1	2.693292
25.753367	0.1	2.692183
25.755033	0.1	2.689613
25.756700	0.1	2.686307
25.758367	0.1	2.682996
25.760033	0.1	2.680863
25.761700	0.1	2.680542
25.763367	0.1	2.681352
25.765033	0.1	2.681948
25.766700	0.1	2.681213
25.768367	0.1	2.678805
25.770033	0.1	2.675164
25.771700	0.1	2.671159
25.773367	0.1	2.667690
25.775033	0.1	2.665520
25.776700	0.1	2.665492
25.778367	0.1	2.667829
25.780033	0.1	2.671001
25.781700	0.1	2.672505
25.783367	0.1	2.671075
25.785033	0.1	2.667261
25.786700	0.1	2.662502
25.788367	0.1	2.658293
25.790033	0.1	2.655331
25.791700	0.1	2.653361
25.793367	0.1	2.651880
25.795033	0.1	2.650581
25.796700	0.1	2.649734
25.798367	0.1	2.650032
25.800033	0.1	2.651266
25.801700	0.1	2.652141
25.803367	0.1	2.651741
25.805033	0.1	2.650302
25.806700	0.1	2.648756
25.808367	0.1	2.647857
25.810033	0.1	2.647908
25.811700	0.1	2.648691
25.813367	0.1	2.649263
25.815033	0.1	2.648719
25.816700	0.1	2.647475
25.818367	0.1	2.646591
25.820033	0.1	2.646050
25.821700	0.1	2.644891
25.823367	0.1	2.642316
25.825033	0.1	2.638013
25.826700	0.1	2.632523
25.828367	0.1	2.627335
25.830033	0.1	2.623932
25.831700	0.1	2.622576
25.833367	0.1	2.622241
25.835033	0.1	2.621468
25.836700	0.1	2.619727
25.838367	0.1	2.618027
25.840033	0.1	2.617505
25.841700	0.1	2.617873
25.843367	0.1	2.618339
25.845033	0.1	2.619070
25.846700	0.1	2.620495
25.848367	0.1	2.622111
25.850033	0.1	2.622735
25.851700	0.1	2.621552
25.853367	0.1	2.618944
25.855033	0.1	2.616211
25.856700	0.1	2.614227
25.858367	0.1	2.613170
25.860033	0.1	2.613366
25.861700	0.1	2.615307
25.863367	0.1	2.618893
25.865033	0.1	2.622698
25.866700	0.1	2.624416
25.868367	0.1	2.623023
25.870033	0.1	2.620043
25.871700	0.1	2.618083
25.873367	0.1	2.618744
25.875033	0.1	2.621822
25.876700	0.1	2.625789
25.878367	0.1	2.628719
25.880033	0.1	2.629203
25.881700	0.1	2.627582
25.883367	0.1	2.626055
25.885033	0.1	2.626632
25.886700	0.1	2.629394
25.888367	0.1	2.633049
25.890033	0.1	2.636407
25.891700	0.1	2.639014
25.893367	0.1	2.640635
25.895033	0.1	2.640905
25.896700	0.1	2.639964
25.898367	0.1	2.638819
25.900033	0.1	2.638637
25.901700	0.1	2.640006
25.903367	0.1	2.642879
25.905033	0.1	2.646693
25.906700	0.1	2.650539
25.908367	0.1	2.653995
25.910033	0.1	2.656858
25.911700	0.1	2.658442
25.913367	0.1	2.658847
25.915033	0.1	2.659303
25.916700	0.1	2.660435
25.918367	0.1	2.662037
25.920033	0.1	2.663806
25.921700	0.1	2.664900
25.923367	0.1	2.664062
25.925033	0.1	2.660858
25.926700	0.1	2.655988
25.928367	0.1	2.650986
25.930033	0.1	2.648029
25.931700	0.1	2.648872
25.933367	0.1	2.653371
25.935033	0.1	2.659834
25.936700	0.1	2.666493
25.938367	0.1	2.672519
25.940033	0.1	2.678391
25.941700	0.1	2.684896
25.943367	0.1	2.691392
25.945033	0.1	2.695946
25.946700	0.1	2.697147
25.948367	0.1	2.695331
25.950033	0.1	2.692328
25.951700	0.1	2.690372
25.953367	0.1	2.690749
25.955033	0.1	2.692663
25.956700	0.1	2.693487
25.958367	0.1	2.690973
25.960033	0.1	2.684994
25.961700	0.1	2.677073
25.963367	0.1	2.668835
25.965033	0.1	2.661520
25.966700	0.1	2.656360
25.968367	0.1	2.654386
25.970033	0.1	2.655862
25.971700	0.1	2.659899
25.973367	0.1	2.664868
25.975033	0.1	2.669925
25.976700	0.1	2.675513
25.978367	0.1	2.681254
25.980033	0.1	2.684733
25.981700	0.1	2.683825
25.983367	0.1	2.679019
25.985033	0.1	2.672565
25.986700	0.1	2.666707
25.988367	0.1	2.662623
25.990033	0.1	2.659531
25.991700	0.1	2.655671
25.993367	0.1	2.651173
25.995033	0.1	2.648132
25.996700	0.1	2.647811
25.998367	0.1	2.649715
26.000033	0.1	2.652691
26.001700	0.1	2.655569
26.003367	0.1	2.657236
26.005033	0.1	2.656789
26.006700	0.1	2.654004
26.008367	0.1	2.649496
26.010033	0.1	2.644327
26.011700	0.1	2.639899
26.013367	0.1	2.637585
26.015033	0.1	2.637948
26.016700	0.1	2.640565
26.018367	0.1	2.644099
26.020033	0.1	2.646917
26.021700	0.1	2.648244
26.023367	0.1	2.648379
26.025033	0.1	2.647997
26.026700	0.1	2.647252
26.028367	0.1	2.645338
26.030033	0.1	2.641459
26.031700	0.1	2.636197
26.033367	0.1	2.631415
26.035033	0.1	2.629124
26.036700	0.1	2.630069
26.038367	0.1	2.632965
26.040033	0.1	2.635499
26.041700	0.1	2.636299
26.043367	0.1	2.636011
26.045033	0.1	2.636481
26.046700	0.1	2.639107
26.048367	0.1	2.643806
26.050033	0.1	2.648728
26.051700	0.1	2.651247
26.053367	0.1	2.650083
26.055033	0.1	2.646400
26.056700	0.1	2.642707
26.058367	0.1	2.640681
26.060033	0.1	2.639852
26.061700	0.1	2.638567
26.063367	0.1	2.635969
26.065033	0.1	2.632961
26.066700	0.1	2.631983
26.068367	0.1	2.635117
26.070033	0.1	2.641934
26.071700	0.1	2.649887
26.073367	0.1	2.656253
26.075033	0.1	2.659252
26.076700	0.1	2.658684
26.078367	0.1	2.656146
26.080033	0.1	2.654111
26.081700	0.1	2.654181
26.083367	0.1	2.656188
26.085033	0.1	2.658949
26.086700	0.1	2.660742
26.088367	0.1	2.659825
26.090033	0.1	2.656383
26.091700	0.1	2.652919
26.093367	0.1	2.651596
26.095033	0.1	2.652495
26.096700	0.1	2.654050
26.098367	0.1	2.654069
26.100033	0.1	2.651890
26.101700	0.1	2.649971
26.103367	0.1	2.651829
26.105033	0.1	2.658404
26.106700	0.1	2.666940
26.108367	0.1	2.673250
26.110033	0.1	2.675196
26.111700	0.1	2.674083
26.113367	0.1	2.672486
26.115033	0.1	2.671438
26.116700	0.1	2.669911
26.118367	0.1	2.666446
26.120033	0.1	2.661352
26.121700	0.1	2.657063
26.123367	0.1	2.656365
26.125033	0.1	2.660267
26.126700	0.1	2.667424
26.128367	0.1	2.675494
26.130033	0.1	2.682917
26.131700	0.1	2.689660
26.133367	0.1	2.696761
26.135033	0.1	2.704835
26.136700	0.1	2.712281
26.138367	0.1	2.715657
26.140033	0.1	2.713059
26.141700	0.1	2.706358
26.143367	0.1	2.699643
26.145033	0.1	2.696379
26.146700	0.1	2.697585
26.148367	0.1	2.701939
26.150033	0.1	2.707411
26.151700	0.1	2.712784
26.153367	0.1	2.717669
26.155033	0.1	2.721739
26.156700	0.1	2.724659
26.158367	0.1	2.726861
26.160033	0.1	2.729460
26.161700	0.1	2.732971
26.163367	0.1	2.736873
26.165033	0.1	2.740622
26.166700	0.1	2.744156
26.168367	0.1	2.747620
26.170033	0.1	2.751774
26.171700	0.1	2.758424
26.173367	0.1	2.768952
26.175033	0.1	2.782173
26.176700	0.1	2.794606
26.178367	0.1	2.803165
26.180033	0.1	2.807453
26.181700	0.1	2.809451
26.183367	0.1	2.811262
26.185033	0.1	2.813879
26.186700	0.1	2.817828
26.188367	0.1	2.823761
26.190033	0.1	2.831672
26.191700	0.1	2.840539
26.193367	0.1	2.849475
26.195033	0.1	2.858853
26.196700	0.1	2.869833
26.198367	0.1	2.882970
26.200033	0.1	2.897368
26.201700	0.1	2.911459
26.203367	0.1	2.924721
26.205033	0.1	2.938448
26.206700	0.1	2.954062
26.208367	0.1	2.971073
26.210033	0.1	2.987520
26.211700	0.1	3.001923
26.213367	0.1	3.014402
26.215033	0.1	3.026780
26.216700	0.1	3.041374
26.218367	0.1	3.058948
26.220033	0.1	3.078110
26.221700	0.1	3.097029
26.223367	0.1	3.115125
26.225033	0.1	3.132829
26.226700	0.1	3.151018
26.228367	0.1	3.170930
26.230033	0.1	3.193161
26.231700	0.1	3.216718
26.233367	0.1	3.239983
26.235033	0.1	3.262437
26.236700	0.1	3.284817
26.238367	0.1	3.307662
26.240033	0.1	3.330018
26.241700	0.1	3.349893
26.243367	0.1	3.366098
26.245033	0.1	3.379635
26.246700	0.1	3.392790
26.248367	0.1	3.407253
26.250033	0.1	3.423090
26.251700	0.1	3.438853
26.253367	0.1	3.453046
26.255033	0.1	3.465000
26.256700	0.1	3.474052
26.258367	0.1	3.480050
26.260033	0.1	3.484753
26.261700	0.1	3.490327
26.263367	0.1	3.496739
26.265033	0.1	3.502159
26.266700	0.1	3.504930
26.268367	0.1	3.504464
26.270033	0.1	3.501046
26.271700	0.1	3.495398
26.273367	0.1	3.488366
26.275033	0.1	3.480795
26.276700	0.1	3.473163
26.278367	0.1	3.465018
26.280033	0.1	3.454951
26.281700	0.1	3.441945
26.283367	0.1	3.426671
26.285033	0.1	3.410648
26.286700	0.1	3.394778
26.288367	0.1	3.379169
26.290033	0.1	3.363164
26.291700	0.1	3.345576
26.293367	0.1	3.325627
26.295033	0.1	3.303839
26.296700	0.1	3.282218
26.298367	0.1	3.262558
26.300033	0.1	3.244425
26.301700	0.1	3.225938
26.303367	0.1	3.205952
26.305033	0.1	3.184238
26.306700	0.1	3.160792
26.308367	0.1	3.136089
26.310033	0.1	3.111237
26.311700	0.1	3.087274
26.313367	0.1	3.064116
26.315033	0.1	3.040517
26.316700	0.1	3.015669
26.318367	0.1	2.990356
26.320033	0.1	2.965885
26.321700	0.1	2.943072
26.323367	0.1	2.922621
26.325033	0.1	2.904655
26.326700	0.1	2.887617
26.328367	0.1	2.869791
26.330033	0.1	2.851714
26.331700	0.1	2.835137
26.333367	0.1	2.820180
26.335033	0.1	2.805465
26.336700	0.1	2.790424
26.338367	0.1	2.775770
26.340033	0.1	2.762596
26.341700	0.1	2.752147
26.343367	0.1	2.745129
26.345033	0.1	2.740179
26.346700	0.1	2.734172
26.348367	0.1	2.724533
26.350033	0.1	2.711276
26.351700	0.1	2.696896
26.353367	0.1	2.684412
26.355033	0.1	2.675992
26.356700	0.1	2.671890
26.358367	0.1	2.669799
26.360033	0.1	2.666726
26.361700	0.1	2.661929
26.363367	0.1	2.657077
26.365033	0.1	2.653701
26.366700	0.1	2.651149
26.368367	0.1	2.647219
26.370033	0.1	2.640304
26.371700	0.1	2.630497
26.373367	0.1	2.619005
26.375033	0.1	2.607219
26.376700	0.1	2.596276
26.378367	0.1	2.587284
26.380033	0.1	2.581077
26.381700	0.1	2.577612
26.383367	0.1	2.576155
26.385033	0.1	2.575815
26.386700	0.1	2.575587
26.388367	0.1	2.574553
26.390033	0.1	2.572648
26.391700	0.1	2.570730
26.393367	0.1	2.569794
26.395033	0.1	2.570390
26.396700	0.1	2.572201
26.398367	0.1	2.574027
26.400033	0.1	2.574208
26.401700	0.1	2.571172
26.403367	0.1	2.564788
26.405033	0.1	2.557510
26.406700	0.1	2.552858
26.408367	0.1	2.552764
26.410033	0.1	2.556699
26.411700	0.1	2.562474
26.413367	0.1	2.567354
26.415033	0.1	2.569281
26.416700	0.1	2.568103
26.418367	0.1	2.565566
26.420033	0.1	2.563628
26.421700	0.1	2.562804
26.423367	0.1	2.562082
26.425033	0.1	2.560019
26.426700	0.1	2.555936
26.428367	0.1	2.550669
26.430033	0.1	2.546245
26.431700	0.1	2.544480
26.433367	0.1	2.545784
26.435033	0.1	2.548792
26.436700	0.1	2.551200
26.438367	0.1	2.551097
26.440033	0.1	2.547535
26.441700	0.1	2.541239
26.443367	0.1	2.534944
26.445033	0.1	2.531372
26.446700	0.1	2.530995
26.448367	0.1	2.531982
26.450033	0.1	2.531745
26.451700	0.1	2.529421
26.453367	0.1	2.526930
26.455033	0.1	2.526874
26.456700	0.1	2.529831
26.458367	0.1	2.533752
26.460033	0.1	2.535470
26.461700	0.1	2.533342
26.463367	0.1	2.528536
26.465033	0.1	2.523791
26.466700	0.1	2.521798
26.468367	0.1	2.524336
26.470033	0.1	2.531214
26.471700	0.1	2.539861
26.473367	0.1	2.546883
26.475033	0.1	2.550110
26.476700	0.1	2.549160
26.478367	0.1	2.544601
26.480033	0.1	2.537640
26.481700	0.1	2.530660
26.483367	0.1	2.526292
26.485033	0.1	2.525225
26.486700	0.1	2.525756
26.488367	0.1	2.525691
26.490033	0.1	2.524420
26.491700	0.1	2.523130
26.493367	0.1	2.523325
26.495033	0.1	2.525570
26.496700	0.1	2.529393
26.498367	0.1	2.533919
26.500033	0.1	2.538473
26.501700	0.1	2.542255
26.503367	0.1	2.543926
26.505033	0.1	2.542227
26.506700	0.1	2.537491
26.508367	0.1	2.532182
26.510033	0.1	2.528913
26.511700	0.1	2.528368
26.513367	0.1	2.529598
26.515033	0.1	2.531065
26.516700	0.1	2.531637
26.518367	0.1	2.531442
26.520033	0.1	2.531381
26.521700	0.1	2.531796
26.523367	0.1	2.532233
26.525033	0.1	2.532075
26.526700	0.1	2.531069
26.528367	0.1	2.529779
26.530033	0.1	2.529304
26.531700	0.1	2.530119
26.533367	0.1	2.531437
26.535033	0.1	2.532108
26.536700	0.1	2.531493
26.538367	0.1	2.529249
26.540033	0.1	2.524992
26.541700	0.1	2.518715
26.543367	0.1	2.511530
26.545033	0.1	2.505546
26.546700	0.1	2.502608
26.548367	0.1	2.503074
26.550033	0.1	2.506096
26.551700	0.1	2.510375
26.553367	0.1	2.513933
26.555033	0.1	2.514920
26.556700	0.1	2.513705
26.558367	0.1	2.512382
26.560033	0.1	2.511726
26.561700	0.1	2.510333
26.563367	0.1	2.506920
26.565033	0.1	2.501621
26.566700	0.1	2.495702
26.568367	0.1	2.491167
26.570033	0.1	2.489919
26.571700	0.1	2.492568
26.573367	0.1	2.498324
26.575033	0.1	2.505966
26.576700	0.1	2.514292
26.578367	0.1	2.521863
26.580033	0.1	2.527246
26.581700	0.1	2.529728
26.583367	0.1	2.529728
26.585033	0.1	2.528336
26.586700	0.1	2.526161
26.588367	0.1	2.522594
26.590033	0.1	2.516517
26.591700	0.1	2.508364
26.593367	0.1	2.500988
26.595033	0.1	2.497742
26.596700	0.1	2.499665
26.598367	0.1	2.504601
26.600033	0.1	2.509383
26.601700	0.1	2.512545
26.603367	0.1	2.514399
26.605033	0.1	2.515558
26.606700	0.1	2.516289
26.608367	0.1	2.516876
26.610033	0.1	2.517649
26.611700	0.1	2.518184
26.613367	0.1	2.517696
26.615033	0.1	2.516713
26.616700	0.1	2.517141
26.618367	0.1	2.520285
26.620033	0.1	2.525495
26.621700	0.1	2.530613
26.623367	0.1	2.533365
26.625033	0.1	2.532722
26.626700	0.1	2.528965
26.628367	0.1	2.523214
26.630033	0.1	2.517910
26.631700	0.1	2.516247
26.633367	0.1	2.519269
26.635033	0.1	2.524480
26.636700	0.1	2.528336
26.638367	0.1	2.529449
26.640033	0.1	2.528918
26.641700	0.1	2.528401
26.643367	0.1	2.529090
26.645033	0.1	2.532089
26.646700	0.1	2.537933
26.648367	0.1	2.545239
26.650033	0.1	2.551232
26.651700	0.1	2.554054
26.653367	0.1	2.553822
26.655033	0.1	2.551740
26.656700	0.1	2.549132
26.658367	0.1	2.546958
26.660033	0.1	2.545589
26.661700	0.1	2.544667
26.663367	0.1	2.543447
26.665033	0.1	2.541547
26.666700	0.1	2.539763
26.668367	0.1	2.539866
26.670033	0.1	2.542781
26.671700	0.1	2.547526
26.673367	0.1	2.552210
26.675033	0.1	2.555596
26.676700	0.1	2.557728
26.678367	0.1	2.559153
26.680033	0.1	2.559563
26.681700	0.1	2.558595
26.683367	0.1	2.557882
26.685033	0.1	2.560769
26.686700	0.1	2.569007
26.688367	0.1	2.580099
26.690033	0.1	2.589473
26.691700	0.1	2.595144
26.693367	0.1	2.598502
26.695033	0.1	2.601352
26.696700	0.1	2.603969
26.698367	0.1	2.605626
26.700033	0.1	2.606069
26.701700	0.1	2.606232
26.703367	0.1	2.607736
26.705033	0.1	2.611838
26.706700	0.1	2.618488
26.708367	0.1	2.626409
26.710033	0.1	2.633878
26.711700	0.1	2.639634
26.713367	0.1	2.643471
26.715033	0.1	2.646670
26.716700	0.1	2.651564
26.718367	0.1	2.659708
26.720033	0.1	2.670805
26.721700	0.1	2.683871
26.723367	0.1	2.698260
26.725033	0.1	2.712877
26.726700	0.1	2.725897
26.728367	0.1	2.736063
26.730033	0.1	2.743900
26.731700	0.1	2.751630
26.733367	0.1	2.761628
26.735033	0.1	2.774564
26.736700	0.1	2.789372
26.738367	0.1	2.804906
26.740033	0.1	2.820604
26.741700	0.1	2.836059
26.743367	0.1	2.850844
26.745033	0.1	2.865456
26.746700	0.1	2.881349
26.748367	0.1	2.898970
26.750033	0.1	2.917261
26.751700	0.1	2.935450
26.753367	0.1	2.953922
26.755033	0.1	2.973387
26.756700	0.1	2.993881
26.758367	0.1	3.014100
26.760033	0.1	3.032484
26.761700	0.1	3.049448
26.763367	0.1	3.066971
26.765033	0.1	3.086361
26.766700	0.1	3.107446
26.768367	0.1	3.129249
26.770033	0.1	3.151223
26.771700	0.1	3.174017
26.773367	0.1	3.198236
26.775033	0.1	3.223643
26.776700	0.1	3.250232
26.778367	0.1	3.278530
26.780033	0.1	3.308631
26.781700	0.1	3.340095
26.783367	0.1	3.372533
26.785033	0.1	3.405884
26.786700	0.1	3.440171
26.788367	0.1	3.475025
26.790033	0.1	3.510127
26.791700	0.1	3.546076
26.793367	0.1	3.584088
26.795033	0.1	3.624950
26.796700	0.1	3.668130
26.798367	0.1	3.711823
26.800033	0.1	3.754222
26.801700	0.1	3.794814
26.803367	0.1	3.835019
26.805033	0.1	3.877450
26.806700	0.1	3.923639
26.808367	0.1	3.972710
26.810033	0.1	4.023388
26.811700	0.1	4.076413
26.813367	0.1	4.133768
26.815033	0.1	4.196055
26.816700	0.1	4.261299
26.818367	0.1	4.326194
26.820033	0.1	4.388317
26.821700	0.1	4.447284
26.823367	0.1	4.504598
26.825033	0.1	4.561818
26.826700	0.1	4.618345
26.828367	0.1	4.672194
26.830033	0.1	4.722904
26.831700	0.1	4.772223
26.833367	0.1	4.822202
26.835033	0.1	4.873625
26.836700	0.1	4.925444
26.838367	0.1	4.975046
26.840033	0.1	5.020062
26.841700	0.1	5.060285
26.843367	0.1	5.097305
26.845033	0.1	5.132542
26.846700	0.1	5.165921
26.848367	0.1	5.195853
26.850033	0.1	5.220282
26.851700	0.1	5.238671
26.853367	0.1	5.252869
26.855033	0.1	5.265162
26.856700	0.1	5.276115
26.858367	0.1	5.284571
26.860033	0.1	5.288990
26.861700	0.1	5.288622
26.863367	0.1	5.283696
26.865033	0.1	5.274704
26.866700	0.1	5.261423
26.868367	0.1	5.242852
26.870033	0.1	5.218657
26.871700	0.1	5.189842
26.873367	0.1	5.157101
26.875033	0.1	5.119764
26.876700	0.1	5.077212
26.878367	0.1	5.030767
26.880033	0.1	4.983516
26.881700	0.1	4.937868
26.883367	0.1	4.893709
26.885033	0.1	4.849131
26.886700	0.1	4.802216
26.888367	0.1	4.752153
26.890033	0.1	4.699482
26.891700	0.1	4.645828
26.893367	0.1	4.593693
26.895033	0.1	4.544971
26.896700	0.1	4.498996
26.898367	0.1	4.453221
26.900033	0.1	4.406041
26.901700	0.1	4.358259
26.903367	0.1	4.312191
26.905033	0.1	4.269425
26.906700	0.1	4.229285
26.908367	0.1	4.190151
26.910033	0.1	4.151496
26.911700	0.1	4.113768
26.913367	0.1	4.077731
26.915033	0.1	4.044739
26.916700	0.1	4.016003
26.918367	0.1	3.991220
26.920033	0.1	3.968822
26.921700	0.1	3.947057
26.923367	0.1	3.924589
26.925033	0.1	3.901366
26.926700	0.1	3.878735
26.928367	0.1	3.857673
26.930033	0.1	3.838209
26.931700	0.1	3.820583
26.933367	0.1	3.805417
26.935033	0.1	3.792867
26.936700	0.1	3.782054
26.938367	0.1	3.771489
26.940033	0.1	3.760131
26.941700	0.1	3.747502
26.943367	0.1	3.733286
26.945033	0.1	3.717826
26.946700	0.1	3.702338
26.948367	0.1	3.687614
26.950033	0.1	3.672927
26.951700	0.1	3.657211
26.953367	0.1	3.640931
26.955033	0.1	3.625937
26.956700	0.1	3.613331
26.958367	0.1	3.601746
26.960033	0.1	3.587855
26.961700	0.1	3.569308
26.963367	0.1	3.547249
26.965033	0.1	3.525107
26.966700	0.1	3.504879
26.968367	0.1	3.485922
26.970033	0.1	3.467067
26.971700	0.1	3.447654
26.973367	0.1	3.426960
26.975033	0.1	3.405102
26.976700	0.1	3.383621
26.978367	0.1	3.363453
26.980033	0.1	3.343266
26.981700	0.1	3.321152
26.983367	0.1	3.296984
26.985033	0.1	3.271988
26.986700	0.1	3.246968
26.988367	0.1	3.221780
26.990033	0.1	3.196155
26.991700	0.1	3.170725
26.993367	0.1	3.147065
26.995033	0.1	3.126659
26.996700	0.1	3.109970
26.998367	0.1	3.096401
27.000033	0.1	3.084419
27.001700	0.1	3.072070
27.003367	0.1	3.058328
27.005033	0.1	3.044000
27.006700	0.1	3.031231
27.008367	0.1	3.021611
27.010033	0.1	3.014063
27.011700	0.1	3.005667
27.013367	0.1	2.994635
27.015033	0.1	2.981159
27.016700	0.1	2.966728
27.018367	0.1	2.953978
27.020033	0.1	2.945312
27.021700	0.1	2.940423
27.023367	0.1	2.937000
27.025033	0.1	2.933969
27.026700	0.1	2.932018
27.028367	0.1	2.931920
27.030033	0.1	2.933783
27.031700	0.1	2.936791
27.033367	0.1	2.938891
27.035033	0.1	2.937899
27.036700	0.1	2.933545
27.038367	0.1	2.927985
27.040033	0.1	2.923869
27.041700	0.1	2.922546
27.043367	0.1	2.924441
27.045033	0.1	2.929596
27.046700	0.1	2.936940
27.048367	0.1	2.944544
27.050033	0.1	2.951007
27.051700	0.1	2.955804
27.053367	0.1	2.958924
27.055033	0.1	2.960805
27.056700	0.1	2.962472
27.058367	0.1	2.965163
27.060033	0.1	2.969420
27.061700	0.1	2.974826
27.063367	0.1	2.980572
27.065033	0.1	2.986155
27.066700	0.1	2.991855
27.068367	0.1	2.998556
27.070033	0.1	3.006957
27.071700	0.1	3.016568
27.073367	0.1	3.025676
27.075033	0.1	3.032754
27.076700	0.1	3.037751
27.078367	0.1	3.042170
27.080033	0.1	3.048368
27.081700	0.1	3.058147
27.083367	0.1	3.071139
27.085033	0.1	3.085174
27.086700	0.1	3.098296
27.088367	0.1	3.109733
27.090033	0.1	3.119451
27.091700	0.1	3.127665
27.093367	0.1	3.134906
27.095033	0.1	3.142045
27.096700	0.1	3.149281
27.098367	0.1	3.155638
27.100033	0.1	3.160462
27.101700	0.1	3.164350
27.103367	0.1	3.168187
27.105033	0.1	3.172271
27.106700	0.1	3.176313
27.108367	0.1	3.180159
27.110033	0.1	3.184890
27.111700	0.1	3.192099
27.113367	0.1	3.201971
27.115033	0.1	3.213109
27.116700	0.1	3.223666
27.118367	0.1	3.232243
27.120033	0.1	3.238916
27.121700	0.1	3.245487
27.123367	0.1	3.253706
27.125033	0.1	3.263508
27.126700	0.1	3.274037
27.128367	0.1	3.285082
27.130033	0.1	3.296160
27.131700	0.1	3.306163
27.133367	0.1	3.314894
27.135033	0.1	3.323713
27.136700	0.1	3.334261
27.138367	0.1	3.347322
27.140033	0.1	3.362615
27.141700	0.1	3.378736
27.143367	0.1	3.393954
27.145033	0.1	3.408547
27.146700	0.1	3.425190
27.148367	0.1	3.445526
27.150033	0.1	3.468175
27.151700	0.1	3.490974
27.153367	0.1	3.513061
27.155033	0.1	3.534760
27.156700	0.1	3.556758
27.158367	0.1	3.578886
27.160033	0.1	3.600195
27.161700	0.1	3.620717
27.163367	0.1	3.642328
27.165033	0.1	3.667707
27.166700	0.1	3.698482
27.168367	0.1	3.733896
27.170033	0.1	3.771600
27.171700	0.1	3.810031
27.173367	0.1	3.848858
27.175033	0.1	3.887811
27.176700	0.1	3.926945
27.178367	0.1	3.966684
27.180033	0.1	4.006997
27.181700	0.1	4.048222
27.183367	0.1	4.092129
27.185033	0.1	4.140222
27.186700	0.1	4.192078
27.188367	0.1	4.246905
27.190033	0.1	4.305369
27.191700	0.1	4.368746
27.193367	0.1	4.437282
27.195033	0.1	4.509604
27.196700	0.1	4.583304
27.198367	0.1	4.657013
27.200033	0.1	4.732050
27.201700	0.1	4.811180
27.203367	0.1	4.895991
27.205033	0.1	4.986553
27.206700	0.1	5.082120
27.208367	0.1	5.180873
27.210033	0.1	5.280501
27.211700	0.1	5.380190
27.213367	0.1	5.480987
27.215033	0.1	5.584373
27.216700	0.1	5.691540
27.218367	0.1	5.803956
27.220033	0.1	5.923267
27.221700	0.1	6.050263
27.223367	0.1	6.184336
27.225033	0.1	6.324281
27.226700	0.1	6.469334
27.228367	0.1	6.618979
27.230033	0.1	6.772410
27.231700	0.1	6.928761
27.233367	0.1	7.087751
27.235033	0.1	7.249922
27.236700	0.1	7.416080
27.238367	0.1	7.586437
27.240033	0.1	7.760543
27.241700	0.1	7.937741
27.243367	0.1	8.117049
27.245033	0.1	8.296557
27.246700	0.1	8.473885
27.248367	0.1	8.647516
27.250033	0.1	8.817199
27.251700	0.1	8.983933
27.253367	0.1	9.149518
27.255033	0.1	9.315023
27.256700	0.1	9.479220
27.258367	0.1	9.638597
27.260033	0.1	9.789756
27.261700	0.1	9.931303
27.263367	0.1	10.063117
27.265033	0.1	10.185069
27.266700	0.1	10.297033
27.268367	0.1	10.398943
27.270033	0.1	10.490301
27.271700	0.1	10.570199
27.273367	0.1	10.638023
27.275033	0.1	10.693641
27.276700	0.1	10.737190
27.278367	0.1	10.769060
27.280033	0.1	10.789740
27.281700	0.1	10.799500
27.283367	0.1	10.798392
27.285033	0.1	10.786220
27.286700	0.1	10.762736
27.288367	0.1	10.728133
27.290033	0.1	10.682736
27.291700	0.1	10.626153
27.293367	0.1	10.557221
27.295033	0.1	10.475484
27.296700	0.1	10.382314
27.298367	0.1	10.280209
27.300033	0.1	10.171165
27.301700	0.1	10.055969
27.303367	0.1	9.935061
27.305033	0.1	9.809313
27.306700	0.1	9.679561
27.308367	0.1	9.546801
27.310033	0.1	9.412300
27.311700	0.1	9.276760
27.313367	0.1	9.140205
27.315033	0.1	9.002425
27.316700	0.1	8.863448
27.318367	0.1	8.724397
27.320033	0.1	8.587274
27.321700	0.1	8.453424
27.323367	0.1	8.322783
27.325033	0.1	8.194949
27.326700	0.1	8.070455
27.328367	0.1	7.950468
27.330033	0.1	7.835324
27.331700	0.1	7.723845
27.333367	0.1	7.614647
27.335033	0.1	7.507638
27.336700	0.1	7.403456
27.338367	0.1	7.302398
27.340033	0.1	7.204805
27.341700	0.1	7.111193
27.343367	0.1	7.021646
27.345033	0.1	6.936518
27.346700	0.1	6.856937
27.348367	0.1	6.782892
27.350033	0.1	6.712014
27.351700	0.1	6.641373
27.353367	0.1	6.569172
27.355033	0.1	6.494825
27.356700	0.1	6.419644
27.358367	0.1	6.346600
27.360033	0.1	6.277692
27.361700	0.1	6.212364
27.363367	0.1	6.148522
27.365033	0.1	6.083939
27.366700	0.1	6.017447
27.368367	0.1	5.949521
27.370033	0.1	5.881535
27.371700	0.1	5.814345
27.373367	0.1	5.746884
27.375033	0.1	5.676183
27.376700	0.1	5.599614
27.378367	0.1	5.516764
27.380033	0.1	5.429229
27.381700	0.1	5.339575
27.383367	0.1	5.250108
27.385033	0.1	5.161678
27.386700	0.1	5.073356
27.388367	0.1	4.983954
27.390033	0.1	4.893993
27.391700	0.1	4.805145
27.393367	0.1	4.717996
27.395033	0.1	4.631761
27.396700	0.1	4.545259
27.398367	0.1	4.457049
27.400033	0.1	4.366166
27.401700	0.1	4.273592
27.403367	0.1	4.182635
27.405033	0.1	4.097447
27.406700	0.1	4.019658
27.408367	0.1	3.946759
27.410033	0.1	3.874484
27.411700	0.1	3.799880
27.413367	0.1	3.722385
27.415033	0.1	3.643800
27.416700	0.1	3.567738
27.418367	0.1	3.497754
27.420033	0.1	3.434522
27.421700	0.1	3.375430
27.423367	0.1	3.317986
27.425033	0.1	3.262209
27.426700	0.1	3.209068
27.428367	0.1	3.158650
27.430033	0.1	3.110277
27.431700	0.1	3.063451
27.433367	0.1	3.018444
27.435033	0.1	2.976009
27.436700	0.1	2.936618
27.438367	0.1	2.900143
27.440033	0.1	2.866071
27.441700	0.1	2.833642
27.443367	0.1	2.802047
27.445033	0.1	2.771094
27.446700	0.1	2.741553
27.448367	0.1	2.714032
27.450033	0.1	2.688011
27.451700	0.1	2.663066
27.453367	0.1	2.640239
27.455033	0.1	2.621007
27.456700	0.1	2.606208
27.458367	0.1	2.596318
27.460033	0.1	2.590884
27.461700	0.1	2.587587
27.463367	0.1	2.583638
27.465033	0.1	2.577528
27.466700	0.1	2.568858
27.468367	0.1	2.558134
27.470033	0.1	2.547004
27.471700	0.1	2.537388
27.473367	0.1	2.530077
27.475033	0.1	2.524513
27.476700	0.1	2.519647
27.478367	0.1	2.514524
27.480033	0.1	2.508848
27.481700	0.1	2.503516
27.483367	0.1	2.500066
27.485033	0.1	2.499009
27.486700	0.1	2.499209
27.488367	0.1	2.499158
27.490033	0.1	2.498617
27.491700	0.1	2.498892
27.493367	0.1	2.501230
27.495033	0.1	2.505067
27.496700	0.1	2.508298
27.498367	0.1	2.509099
27.500033	0.1	2.507446
27.501700	0.1	2.504736
27.503367	0.1	2.501933
27.505033	0.1	2.498478
27.506700	0.1	2.493463
27.508367	0.1	2.487283
27.510033	0.1	2.481281
27.511700	0.1	2.476983
27.513367	0.1	2.475930
27.515033	0.1	2.478394
27.516700	0.1	2.482273
27.518367	0.1	2.484331
27.520033	0.1	2.482538
27.521700	0.1	2.477686
27.523367	0.1	2.472494
27.525033	0.1	2.468908
27.526700	0.1	2.466575
27.528367	0.1	2.464144
27.530033	0.1	2.461257
27.531700	0.1	2.459032
27.533367	0.1	2.459250
27.535033	0.1	2.462543
27.536700	0.1	2.467227
27.538367	0.1	2.470408
27.540033	0.1	2.469895
27.541700	0.1	2.465774
27.543367	0.1	2.460633
27.545033	0.1	2.457178
27.546700	0.1	2.456009
27.548367	0.1	2.456205
27.550033	0.1	2.456661
27.551700	0.1	2.456154
27.553367	0.1	2.453909
27.555033	0.1	2.450757
27.556700	0.1	2.448317
27.558367	0.1	2.447041
27.560033	0.1	2.445802
27.561700	0.1	2.442952
27.563367	0.1	2.437993
27.565033	0.1	2.432545
27.566700	0.1	2.429308
27.568367	0.1	2.429881
27.570033	0.1	2.433411
27.571700	0.1	2.437327
27.573367	0.1	2.439385
27.575033	0.1	2.438859
27.576700	0.1	2.436046
27.578367	0.1	2.431213
27.580033	0.1	2.424777
27.581700	0.1	2.418114
27.583367	0.1	2.412847
27.585033	0.1	2.410025
27.586700	0.1	2.410272
27.588367	0.1	2.413276
27.590033	0.1	2.417197
27.591700	0.1	2.419678
27.593367	0.1	2.419315
27.595033	0.1	2.416344
27.596700	0.1	2.412042
27.598367	0.1	2.407650
27.600033	0.1	2.404256
27.601700	0.1	2.402598
27.603367	0.1	2.402412
27.605033	0.1	2.402831
27.606700	0.1	2.403329
27.608367	0.1	2.404037
27.610033	0.1	2.405308
27.611700	0.1	2.406510
27.613367	0.1	2.405723
27.615033	0.1	2.401625
27.616700	0.1	2.395050
27.618367	0.1	2.387939
27.620033	0.1	2.381750
27.621700	0.1	2.377303
27.623367	0.1	2.374928
27.625033	0.1	2.374374
27.626700	0.1	2.375180
27.628367	0.1	2.377159
27.630033	0.1	2.380079
27.631700	0.1	2.383408
27.633367	0.1	2.387036
27.635033	0.1	2.390984
27.636700	0.1	2.394132
27.638367	0.1	2.394724
27.640033	0.1	2.392293
27.641700	0.1	2.387557
27.643367	0.1	2.381229
27.645033	0.1	2.374551
27.646700	0.1	2.370086
27.648367	0.1	2.369913
27.650033	0.1	2.373322
27.651700	0.1	2.378048
27.653367	0.1	2.382747
27.655033	0.1	2.387166
27.656700	0.1	2.391059
27.658367	0.1	2.393899
27.660033	0.1	2.395310
27.661700	0.1	2.395315
27.663367	0.1	2.394528
27.665033	0.1	2.393662
27.666700	0.1	2.392954
27.668367	0.1	2.392591
27.670033	0.1	2.392940
27.671700	0.1	2.393546
27.673367	0.1	2.393178
27.675033	0.1	2.391478
27.676700	0.1	2.389476
27.678367	0.1	2.388079
27.680033	0.1	2.387315
27.681700	0.1	2.386728
27.683367	0.1	2.385806
27.685033	0.1	2.384931
27.686700	0.1	2.385303
27.688367	0.1	2.387548
27.690033	0.1	2.391562
27.691700	0.1	2.397140
27.693367	0.1	2.403646
27.695033	0.1	2.409355
27.696700	0.1	2.411893
27.698367	0.1	2.409960
27.700033	0.1	2.405019
27.701700	0.1	2.400572
27.703367	0.1	2.399520
27.705033	0.1	2.401988
27.706700	0.1	2.405536
27.708367	0.1	2.407953
27.710033	0.1	2.409387
27.711700	0.1	2.411134
27.713367	0.1	2.413704
27.715033	0.1	2.417183
27.716700	0.1	2.421872
27.718367	0.1	2.427432
27.720033	0.1	2.432680
27.721700	0.1	2.436927
27.723367	0.1	2.440787
27.725033	0.1	2.445560
27.726700	0.1	2.451651
27.728367	0.1	2.457490
27.730033	0.1	2.460973
27.731700	0.1	2.461816
27.733367	0.1	2.461462
27.735033	0.1	2.461262
27.736700	0.1	2.462035
27.738367	0.1	2.464983
27.740033	0.1	2.470920
27.741700	0.1	2.478533
27.743367	0.1	2.484946
27.745033	0.1	2.488457
27.746700	0.1	2.490110
27.748367	0.1	2.492457
27.750033	0.1	2.497248
27.751700	0.1	2.504005
27.753367	0.1	2.510175
27.755033	0.1	2.513579
27.756700	0.1	2.514911
27.758367	0.1	2.516704
27.760033	0.1	2.520732
27.761700	0.1	2.527344
27.763367	0.1	2.535558
27.765033	0.1	2.542869
27.766700	0.1	2.546534
27.768367	0.1	2.545984
27.770033	0.1	2.543577
27.771700	0.1	2.542553
27.773367	0.1	2.544248
27.775033	0.1	2.547521
27.776700	0.1	2.550394
27.778367	0.1	2.551666
27.780033	0.1	2.551600
27.781700	0.1	2.551377
27.783367	0.1	2.551656
27.785033	0.1	2.551833
27.786700	0.1	2.550613
27.788367	0.1	2.547149
27.790033	0.1	2.541784
27.791700	0.1	2.536257
27.793367	0.1	2.532708
27.795033	0.1	2.531982
27.796700	0.1	2.533048
27.798367	0.1	2.534264
27.800033	0.1	2.534334
27.801700	0.1	2.532154
27.803367	0.1	2.527414
27.805033	0.1	2.521803
27.806700	0.1	2.518329
27.808367	0.1	2.518813
27.810033	0.1	2.521966
27.811700	0.1	2.523991
27.813367	0.1	2.521570
27.815033	0.1	2.514566
27.816700	0.1	2.506240
27.818367	0.1	2.500415
27.820033	0.1	2.498422
27.821700	0.1	2.499362
27.823367	0.1	2.501630
27.825033	0.1	2.503069
27.826700	0.1	2.501779
27.828367	0.1	2.497402
27.830033	0.1	2.491046
27.831700	0.1	2.484284
27.833367	0.1	2.478068
27.835033	0.1	2.472531
27.836700	0.1	2.467860
27.838367	0.1	2.464717
27.840033	0.1	2.463409
27.841700	0.1	2.463060
27.843367	0.1	2.462342
27.845033	0.1	2.460857
27.846700	0.1	2.459292
27.848367	0.1	2.458245
27.850033	0.1	2.457146
27.851700	0.1	2.455385
27.853367	0.1	2.453667
27.855033	0.1	2.452997
27.856700	0.1	2.453364
27.858367	0.1	2.454296
27.860033	0.1	2.455283
27.861700	0.1	2.455818
27.863367	0.1	2.456121
27.865033	0.1	2.457206
27.866700	0.1	2.459628
27.868367	0.1	2.462701
27.870033	0.1	2.465271
27.871700	0.1	2.467069
27.873367	0.1	2.469183
27.875033	0.1	2.472852
27.876700	0.1	2.477774
27.878367	0.1	2.482082
27.880033	0.1	2.484103
27.881700	0.1	2.483507
27.883367	0.1	2.481188
27.885033	0.1	2.478878
27.886700	0.1	2.478557
27.888367	0.1	2.481141
27.890033	0.1	2.485788
27.891700	0.1	2.490883
27.893367	0.1	2.495418
27.895033	0.1	2.499544
27.896700	0.1	2.504280
27.898367	0.1	2.509994
27.900033	0.1	2.515521
27.901700	0.1	2.518981
27.903367	0.1	2.518455
27.905033	0.1	2.512876
27.906700	0.1	2.503679
27.908367	0.1	2.494492
27.910033	0.1	2.488880
27.911700	0.1	2.488773
27.913367	0.1	2.493751
27.915033	0.1	2.501286
27.916700	0.1	2.508396
27.918367	0.1	2.513123
27.920033	0.1	2.515027
27.921700	0.1	2.515144
27.923367	0.1	2.514939
27.925033	0.1	2.515162
27.926700	0.1	2.515204
27.928367	0.1	2.513430
27.930033	0.1	2.509337
27.931700	0.1	2.505239
27.933367	0.1	2.504168
27.935033	0.1	2.506468
27.936700	0.1	2.509546
27.938367	0.1	2.510343
27.940033	0.1	2.507539
27.941700	0.1	2.501546
27.943367	0.1	2.493812
27.945033	0.1	2.486594
27.946700	0.1	2.481844
27.948367	0.1	2.479991
27.950033	0.1	2.480051
27.951700	0.1	2.480708
27.953367	0.1	2.481565
27.955033	0.1	2.482985
27.956700	0.1	2.484946
27.958367	0.1	2.486599
27.960033	0.1	2.486645
27.961700	0.1	2.483912
27.963367	0.1	2.477882
27.965033	0.1	2.469220
27.966700	0.1	2.459818
27.968367	0.1	2.451870
27.970033	0.1	2.447148
27.971700	0.1	2.446757
27.973367	0.1	2.450421
27.975033	0.1	2.455828
27.976700	0.1	2.459735
27.978367	0.1	2.460456
27.980033	0.1	2.458999
27.981700	0.1	2.457667
27.983367	0.1	2.458249
27.985033	0.1	2.460876
27.986700	0.1	2.464182
27.988367	0.1	2.466762
27.990033	0.1	2.468340
27.991700	0.1	2.469453
27.993367	0.1	2.470585
27.995033	0.1	2.472047
27.996700	0.1	2.474161
27.998367	0.1	2.476685
28.000033	0.1	2.478701
28.001700	0.1	2.479982
28.003367	0.1	2.481425
28.005033	0.1	2.483223
28.006700	0.1	2.484382
28.008367	0.1	2.484522
28.010033	0.1	2.484685
28.011700	0.1	2.486114
28.013367	0.1	2.489402
28.015033	0.1	2.494617
28.016700	0.1	2.501407
28.018367	0.1	2.508909
28.020033	0.1	2.516126
28.021700	0.1	2.522371
28.023367	0.1	2.527214
28.025033	0.1	2.530026
28.026700	0.1	2.530329
28.028367	0.1	2.528839
28.030033	0.1	2.527041
28.031700	0.1	2.526119
28.033367	0.1	2.527414
28.035033	0.1	2.532587
28.036700	0.1	2.541891
28.038367	0.1	2.552979
28.040033	0.1	2.562571
28.041700	0.1	2.568858
28.043367	0.1	2.571885
28.045033	0.1	2.572732
28.046700	0.1	2.572960
28.048367	0.1	2.573994
28.050033	0.1	2.576374
28.051700	0.1	2.579973
28.053367	0.1	2.584010
28.055033	0.1	2.587186
28.056700	0.1	2.588998
28.058367	0.1	2.590176
28.060033	0.1	2.591233
28.061700	0.1	2.591871
28.063367	0.1	2.591717
28.065033	0.1	2.590311
28.066700	0.1	2.587135
28.068367	0.1	2.582725
28.070033	0.1	2.579060
28.071700	0.1	2.578245
28.073367	0.1	2.581049
28.075033	0.1	2.586613
28.076700	0.1	2.593258
28.078367	0.1	2.599359
28.080033	0.1	2.603773
28.081700	0.1	2.606334
28.083367	0.1	2.607876
28.085033	0.1	2.609049
28.086700	0.1	2.609566
28.088367	0.1	2.608635
28.090033	0.1	2.606222
28.091700	0.1	2.603927
28.093367	0.1	2.603484
28.095033	0.1	2.604886
28.096700	0.1	2.606730
28.098367	0.1	2.607852
28.100033	0.1	2.608257
28.101700	0.1	2.608206
28.103367	0.1	2.607205
28.105033	0.1	2.604923
28.106700	0.1	2.601803
28.108367	0.1	2.598697
28.110033	0.1	2.596742
28.111700	0.1	2.596746
28.113367	0.1	2.598553
28.115033	0.1	2.601282
28.116700	0.1	2.603326
28.118367	0.1	2.602967
28.120033	0.1	2.600164
28.121700	0.1	2.596886
28.123367	0.1	2.594581
28.125033	0.1	2.592448
28.126700	0.1	2.589081
28.128367	0.1	2.584346
28.130033	0.1	2.578907
28.131700	0.1	2.573323
28.133367	0.1	2.568355
28.135033	0.1	2.564853
28.136700	0.1	2.562748
28.138367	0.1	2.560858
28.140033	0.1	2.557784
28.141700	0.1	2.553128
28.143367	0.1	2.547977
28.145033	0.1	2.543572
28.146700	0.1	2.540145
28.148367	0.1	2.537402
28.150033	0.1	2.535204
28.151700	0.1	2.533779
28.153367	0.1	2.533323
28.155033	0.1	2.533267
28.156700	0.1	2.532601
28.158367	0.1	2.530566
28.160033	0.1	2.526506
28.161700	0.1	2.520299
28.163367	0.1	2.513085
28.165033	0.1	2.506683
28.166700	0.1	2.502282
28.168367	0.1	2.500014
28.170033	0.1	2.499288
28.171700	0.1	2.499255
28.173367	0.1	2.498981
28.175033	0.1	2.497449
28.176700	0.1	2.494068
28.178367	0.1	2.488652
28.180033	0.1	2.481383
28.181700	0.1	2.474198
28.183367	0.1	2.470170
28.185033	0.1	2.470226
28.186700	0.1	2.472354
28.188367	0.1	2.473658
28.190033	0.1	2.472289
28.191700	0.1	2.468294
28.193367	0.1	2.463572
28.195033	0.1	2.460489
28.196700	0.1	2.459576
28.198367	0.1	2.458994
28.200033	0.1	2.457160
28.201700	0.1	2.454557
28.203367	0.1	2.452419
28.205033	0.1	2.450873
28.206700	0.1	2.448815
28.208367	0.1	2.445350
28.210033	0.1	2.441066
28.211700	0.1	2.437476
28.213367	0.1	2.435180
28.215033	0.1	2.433369
28.216700	0.1	2.431073
28.218367	0.1	2.428005
28.220033	0.1	2.424619
28.221700	0.1	2.421653
28.223367	0.1	2.419655
28.225033	0.1	2.419087
28.226700	0.1	2.420214
28.228367	0.1	2.422393
28.230033	0.1	2.424261
28.231700	0.1	2.424666
28.233367	0.1	2.423143
28.235033	0.1	2.419874
28.236700	0.1	2.415315
28.238367	0.1	2.410579
28.240033	0.1	2.408191
28.241700	0.1	2.410645
28.243367	0.1	2.417681
28.245033	0.1	2.426151
28.246700	0.1	2.432563
28.248367	0.1	2.435255
28.250033	0.1	2.434836
28.251700	0.1	2.432866
28.253367	0.1	2.430473
28.255033	0.1	2.428484
28.256700	0.1	2.427809
28.258367	0.1	2.428917
28.260033	0.1	2.431534
28.261700	0.1	2.434640
28.263367	0.1	2.436801
28.265033	0.1	2.437592
28.266700	0.1	2.438771
28.268367	0.1	2.442547
28.270033	0.1	2.448973
28.271700	0.1	2.455902
28.273367	0.1	2.460978
28.275033	0.1	2.462855
28.276700	0.1	2.461518
28.278367	0.1	2.458566
28.280033	0.1	2.456764
28.281700	0.1	2.458142
28.283367	0.1	2.462678
28.285033	0.1	2.469094
28.286700	0.1	2.475954
28.288367	0.1	2.482100
28.290033	0.1	2.486873
28.291700	0.1	2.489849
28.293367	0.1	2.490608
28.295033	0.1	2.489877
28.296700	0.1	2.490329
28.298367	0.1	2.494710
28.300033	0.1	2.502827
28.301700	0.1	2.511111
28.303367	0.1	2.515912
28.305033	0.1	2.516429
28.306700	0.1	2.514571
28.308367	0.1	2.513081
28.310033	0.1	2.513691
28.311700	0.1	2.516396
28.313367	0.1	2.520340
28.315033	0.1	2.524904
28.316700	0.1	2.530045
28.318367	0.1	2.536080
28.320033	0.1	2.542688
28.321700	0.1	2.548276
28.323367	0.1	2.551503
28.325033	0.1	2.553291
28.326700	0.1	2.556369
28.328367	0.1	2.562590
28.330033	0.1	2.571628
28.331700	0.1	2.582003
28.333367	0.1	2.592183
28.335033	0.1	2.600593
28.336700	0.1	2.605636
28.338367	0.1	2.607293
28.340033	0.1	2.607941
28.341700	0.1	2.610139
28.343367	0.1	2.614404
28.345033	0.1	2.619745
28.346700	0.1	2.625370
28.348367	0.1	2.631205
28.350033	0.1	2.637398
28.351700	0.1	2.643643
28.353367	0.1	2.648984
28.355033	0.1	2.652351
28.356700	0.1	2.653911
28.358367	0.1	2.655848
28.360033	0.1	2.660425
28.361700	0.1	2.667108
28.363367	0.1	2.673301
28.365033	0.1	2.677143
28.366700	0.1	2.678609
28.368367	0.1	2.679224
28.370033	0.1	2.680630
28.371700	0.1	2.682609
28.373367	0.1	2.683159
28.375033	0.1	2.681045
28.376700	0.1	2.677306
28.378367	0.1	2.673375
28.380033	0.1	2.669189
28.381700	0.1	2.664146
28.383367	0.1	2.658586
28.385033	0.1	2.653208
28.386700	0.1	2.647680
28.388367	0.1	2.640537
28.390033	0.1	2.630423
28.391700	0.1	2.617827
28.393367	0.1	2.605631
28.395033	0.1	2.597342
28.396700	0.1	2.593910
28.398367	0.1	2.592807
28.400033	0.1	2.590385
28.401700	0.1	2.584783
28.403367	0.1	2.576737
28.405033	0.1	2.567717
28.406700	0.1	2.558231
28.408367	0.1	2.548494
28.410033	0.1	2.539111
28.411700	0.1	2.530622
28.413367	0.1	2.523609
28.415033	0.1	2.518590
28.416700	0.1	2.514934
28.418367	0.1	2.511111
28.420033	0.1	2.506408
28.421700	0.1	2.501048
28.423367	0.1	2.494343
28.425033	0.1	2.484848
28.426700	0.1	2.472647
28.428367	0.1	2.459907
28.430033	0.1	2.449099
28.431700	0.1	2.441211
28.433367	0.1	2.435162
28.435033	0.1	2.429001
28.436700	0.1	2.422133
28.438367	0.1	2.415706
28.440033	0.1	2.410910
28.441700	0.1	2.407739
28.443367	0.1	2.405145
28.445033	0.1	2.402128
28.446700	0.1	2.398351
28.448367	0.1	2.393741
28.450033	0.1	2.388000
28.451700	0.1	2.380670
28.453367	0.1	2.371906
28.455033	0.1	2.362919
28.456700	0.1	2.355129
28.458367	0.1	2.349280
28.460033	0.1	2.345527
28.461700	0.1	2.343641
28.463367	0.1	2.342677
28.465033	0.1	2.341238
28.466700	0.1	2.338979
28.468367	0.1	2.337266
28.470033	0.1	2.337834
28.471700	0.1	2.341336
28.473367	0.1	2.346504
28.475033	0.1	2.350453
28.476700	0.1	2.350858
28.478367	0.1	2.347757
28.480033	0.1	2.343329
28.481700	0.1	2.340185
28.483367	0.1	2.339245
28.485033	0.1	2.339259
28.486700	0.1	2.338588
28.488367	0.1	2.337205
28.490033	0.1	2.336623
28.491700	0.1	2.337866
28.493367	0.1	2.340274
28.495033	0.1	2.342653
28.496700	0.1	2.344605
28.498367	0.1	2.346202
28.500033	0.1	2.347454
28.501700	0.1	2.348870
28.503367	0.1	2.351771
28.505033	0.1	2.356693
28.506700	0.1	2.361918
28.508367	0.1	2.364810
28.510033	0.1	2.364335
28.511700	0.1	2.361559
28.513367	0.1	2.358104
28.515033	0.1	2.354993
28.516700	0.1	2.353094
28.518367	0.1	2.353364
28.520033	0.1	2.356297
28.521700	0.1	2.360945
28.523367	0.1	2.365154
28.525033	0.1	2.367487
28.526700	0.1	2.368437
28.528367	0.1	2.370058
28.530033	0.1	2.374444
28.531700	0.1	2.381583
28.533367	0.1	2.389057
28.535033	0.1	2.394314
28.536700	0.1	2.396642
28.538367	0.1	2.397392
28.540033	0.1	2.398812
28.541700	0.1	2.402407
28.543367	0.1	2.408242
28.545033	0.1	2.415609
28.546700	0.1	2.423869
28.548367	0.1	2.432899
28.550033	0.1	2.443125
28.551700	0.1	2.454859
28.553367	0.1	2.467446
28.555033	0.1	2.479069
28.556700	0.1	2.488145
28.558367	0.1	2.495209
28.560033	0.1	2.502431
28.561700	0.1	2.511204
28.563367	0.1	2.521286
28.565033	0.1	2.531572
28.566700	0.1	2.540406
28.568367	0.1	2.546278
28.570033	0.1	2.549849
28.571700	0.1	2.554366
28.573367	0.1	2.563065
28.575033	0.1	2.576043
28.576700	0.1	2.590222
28.578367	0.1	2.602935
28.580033	0.1	2.614460
28.581700	0.1	2.626525
28.583367	0.1	2.640262
28.585033	0.1	2.655671
28.586700	0.1	2.671578
28.588367	0.1	2.686013
28.590033	0.1	2.697278
28.591700	0.1	2.705278
28.593367	0.1	2.711713
28.595033	0.1	2.718410
28.596700	0.1	2.726200
28.598367	0.1	2.735294
28.600033	0.1	2.745651
28.601700	0.1	2.756971
28.603367	0.1	2.768887
28.605033	0.1	2.780990
28.606700	0.1	2.792683
28.608367	0.1	2.803407
28.610033	0.1	2.813339
28.611700	0.1	2.822909
28.613367	0.1	2.831509
28.615033	0.1	2.838834
28.616700	0.1	2.846657
28.618367	0.1	2.856576
28.620033	0.1	2.867845
28.621700	0.1	2.879491
28.623367	0.1	2.892250
28.625033	0.1	2.907678
28.626700	0.1	2.926388
28.628367	0.1	2.946993
28.630033	0.1	2.966393
28.631700	0.1	2.981960
28.633367	0.1	2.993471
28.635033	0.1	3.002472
28.636700	0.1	3.010412
28.638367	0.1	3.017969
28.640033	0.1	3.025983
28.641700	0.1	3.035720
28.643367	0.1	3.047842
28.645033	0.1	3.061993
28.646700	0.1	3.077402
28.648367	0.1	3.093500
28.650033	0.1	3.110236
28.651700	0.1	3.127931
28.653367	0.1	3.147069
28.655033	0.1	3.167861
28.656700	0.1	3.189682
28.658367	0.1	3.211205
28.660033	0.1	3.231666
28.661700	0.1	3.251815
28.663367	0.1	3.272807
28.665033	0.1	3.294195
28.666700	0.1	3.313888
28.668367	0.1	3.330442
28.670033	0.1	3.345497
28.671700	0.1	3.362931
28.673367	0.1	3.385209
28.675033	0.1	3.411309
28.676700	0.1	3.438070
28.678367	0.1	3.463179
28.680033	0.1	3.486681
28.681700	0.1	3.509861
28.683367	0.1	3.533633
28.685033	0.1	3.558230
28.686700	0.1	3.583957
28.688367	0.1	3.611930
28.690033	0.1	3.643325
28.691700	0.1	3.678170
28.693367	0.1	3.715581
28.695033	0.1	3.754646
28.696700	0.1	3.794464
28.698367	0.1	3.834134
28.700033	0.1	3.873594
28.701700	0.1	3.913902
28.703367	0.1	3.956528
28.705033	0.1	4.002429
28.706700	0.1	4.051267
28.708367	0.1	4.102201
28.710033	0.1	4.155701
28.711700	0.1	4.213457
28.713367	0.1	4.276223
28.715033	0.1	4.342673
28.716700	0.1	4.410320
28.718367	0.1	4.477524
28.720033	0.1	4.544435
28.721700	0.1	4.612068
28.723367	0.1	4.681400
28.725033	0.1	4.752935
28.726700	0.1	4.826379
28.728367	0.1	4.900978
28.730033	0.1	4.976266
28.731700	0.1	5.052369
28.733367	0.1	5.129627
28.735033	0.1	5.208412
28.736700	0.1	5.289870
28.738367	0.1	5.376418
28.740033	0.1	5.470379
28.741700	0.1	5.571791
28.743367	0.1	5.677892
28.745033	0.1	5.785287
28.746700	0.1	5.892566
28.748367	0.1	6.000563
28.750033	0.1	6.110589
28.751700	0.1	6.222716
28.753367	0.1	6.336086
28.755033	0.1	6.450787
28.756700	0.1	6.568450
28.758367	0.1	6.691264
28.760033	0.1	6.821174
28.761700	0.1	6.958861
28.763367	0.1	7.102145
28.765033	0.1	7.246993
28.766700	0.1	7.391409
28.768367	0.1	7.537119
28.770033	0.1	7.686922
28.771700	0.1	7.842295
28.773367	0.1	8.003949
28.775033	0.1	8.172472
28.776700	0.1	8.348105
28.778367	0.1	8.530803
28.780033	0.1	8.720420
28.781700	0.1	8.916575
28.783367	0.1	9.117760
28.785033	0.1	9.321328
28.786700	0.1	9.525199
28.788367	0.1	9.729373
28.790033	0.1	9.935102
28.791700	0.1	10.142624
28.793367	0.1	10.350053
28.795033	0.1	10.554604
28.796700	0.1	10.754461
28.798367	0.1	10.949564
28.800033	0.1	11.140639
28.801700	0.1	11.327416
28.803367	0.1	11.507785
28.805033	0.1	11.678957
28.806700	0.1	11.839625
28.808367	0.1	11.991048
28.810033	0.1	12.135440
28.811700	0.1	12.272596
28.813367	0.1	12.399103
28.815033	0.1	12.510675
28.816700	0.1	12.604403
28.818367	0.1	12.679668
28.820033	0.1	12.737676
28.821700	0.1	12.779841
28.823367	0.1	12.807013
28.825033	0.1	12.819115
28.826700	0.1	12.814696
28.828367	0.1	12.791688
28.830033	0.1	12.749103
28.831700	0.1	12.687519
28.833367	0.1	12.607896
28.835033	0.1	12.510689
28.836700	0.1	12.396229
28.838367	0.1	12.265388
28.840033	0.1	12.119482
28.841700	0.1	11.959043
28.843367	0.1	11.783117
28.845033	0.1	11.590300
28.846700	0.1	11.380715
28.848367	0.1	11.157710
28.850033	0.1	10.926696
28.851700	0.1	10.690852
28.853367	0.1	10.448927
28.855033	0.1	10.197889
28.856700	0.1	9.937240
28.858367	0.1	9.670160
28.860033	0.1	9.401119
28.861700	0.1	9.133243
28.863367	0.1	8.867178
28.865033	0.1	8.601705
28.866700	0.1	8.335924
28.868367	0.1	8.070716
28.870033	0.1	7.808027
28.871700	0.1	7.549501
28.873367	0.1	7.295841
28.875033	0.1	7.046917
28.876700	0.1	6.802748
28.878367	0.1	6.564711
28.880033	0.1	6.334893
28.881700	0.1	6.114277
28.883367	0.1	5.902285
28.885033	0.1	5.697641
28.886700	0.1	5.499190
28.888367	0.1	5.306690
28.890033	0.1	5.121529
28.891700	0.1	4.946338
28.893367	0.1	4.782607
28.895033	0.1	4.628962
28.896700	0.1	4.482693
28.898367	0.1	4.342641
28.900033	0.1	4.209941
28.901700	0.1	4.085903
28.903367	0.1	3.970005
28.905033	0.1	3.860821
28.906700	0.1	3.757859
28.908367	0.1	3.662133
28.910033	0.1	3.574933
28.911700	0.1	3.496385
28.913367	0.1	3.425404
28.915033	0.1	3.360310
28.916700	0.1	3.299778
28.918367	0.1	3.243294
28.920033	0.1	3.190720
28.921700	0.1	3.142306
28.923367	0.1	3.098221
28.925033	0.1	3.057416
28.926700	0.1	3.018486
28.928367	0.1	2.981587
28.930033	0.1	2.948376
28.931700	0.1	2.920171
28.933367	0.1	2.896646
28.935033	0.1	2.876450
28.936700	0.1	2.858709
28.938367	0.1	2.843020
28.940033	0.1	2.828529
28.941700	0.1	2.814336
28.943367	0.1	2.800962
28.945033	0.1	2.790005
28.946700	0.1	2.782177
28.948367	0.1	2.776487
28.950033	0.1	2.771080
28.951700	0.1	2.764841
28.953367	0.1	2.758293
28.955033	0.1	2.752258
28.956700	0.1	2.746177
28.958367	0.1	2.738992
[truncated: 249,677 more chars]
