# Supplementary material for: Fade into you: genetic control of pigmentation patterns in red-flesh apple (Malus domestica)
Source: Front Plant Sci. 2025 Jan 13;15:1462545. doi: 10.3389/fpls.2024.1462545 (PMC11770013; doi:10.3389/fpls.2024.1462545)
Supplement: Supplementary file 4 [file DataSheet1.zip › CB C3UV_VIS_2/CB C3UV_VIS_2.txt]

URL	chrom://thermo-pfav3ojr/ChromeleonLocal/Instrument Data/Vanquish_MS/Dimitri/VALEMA/Pierre/Echantillons 03-04-24.seq/803.smp/UV_VIS_2.channel/UV_VIS_2.chm
Channel	UV_VIS_2

Injection Information:
Data Vault	ChromeleonLocal
Sequence	Echantillons 03-04-24
Name	CB C3
Number	19
Position	B:C1
Comment	colonne SB-AQ MeOH+5%AA
Processing Method	Quantitative
Instrument Method	VALEMA test separation GRAQ 4
Type	Unknown
Status	Finished
Inject Time	4/4/2024 7:52:35 AM +02:00
Volume (µl)	10.0000
Dilution Factor	1.0000
Weight	1.0000

Chromatogram Data Information:
Time Min. (min)	0.001700
Time Max. (min)	47.000033
Data Points	28200
Detector	UV
Generating Data System	Chromeleon 7.3.2.10759
Exporting Data System	Chromeleon 7.3.2.0
Operator	Instrument Controller
Signal Quantity	Absorbance
Signal Unit	mAU
Signal Min.	-3.408804
Signal Max.	1,359.642131
Channel	UV_VIS_2
Driver Name	VDAD.dll
Channel Type	Evaluation
Min. Step (s)	0.1
Max. Step (s)	0.1
Average Step (s)	0.1

Signal Parameter Information:
Signal Info	WVL:312 nm

Chromatogram Data:
Time (min)	Step (s)	Value (mAU)
0.001700	n.a.	0.000000
0.003367	0.1	0.000037
0.005033	0.1	0.000386
0.006700	0.1	0.001690
0.008367	0.1	0.004349
0.010033	0.1	0.007763
0.011700	0.1	0.010421
0.013367	0.1	0.011013
0.015033	0.1	0.009583
0.016700	0.1	0.007483
0.018367	0.1	0.006133
0.020033	0.1	0.006207
0.021700	0.1	0.007809
0.023367	0.1	0.010887
0.025033	0.1	0.014892
0.026700	0.1	0.018245
0.028367	0.1	0.019195
0.030033	0.1	0.017220
0.031700	0.1	0.013248
0.033367	0.1	0.008764
0.035033	0.1	0.004997
0.036700	0.1	0.002543
0.038367	0.1	0.001462
0.040033	0.1	0.001765
0.041700	0.1	0.003073
0.043367	0.1	0.004531
0.045033	0.1	0.005928
0.046700	0.1	0.007283
0.048367	0.1	0.007283
0.050033	0.1	0.004121
0.051700	0.1	-0.002165
0.053367	0.1	-0.009676
0.055033	0.1	-0.016019
0.056700	0.1	-0.018911
0.058367	0.1	-0.017574
0.060033	0.1	-0.014333
0.061700	0.1	-0.013174
0.063367	0.1	-0.016633
0.065033	0.1	-0.024759
0.066700	0.1	-0.035972
0.068367	0.1	-0.047749
0.070033	0.1	-0.056792
0.071700	0.1	-0.060322
0.073367	0.1	-0.057919
0.075033	0.1	-0.051465
0.076700	0.1	-0.043637
0.078367	0.1	-0.036657
0.080033	0.1	-0.031418
0.081700	0.1	-0.027716
0.083367	0.1	-0.025495
0.085033	0.1	-0.025127
0.086700	0.1	-0.026678
0.088367	0.1	-0.029732
0.090033	0.1	-0.033262
0.091700	0.1	-0.035604
0.093367	0.1	-0.035544
0.095033	0.1	-0.032885
0.096700	0.1	-0.028182
0.098367	0.1	-0.022822
0.100033	0.1	-0.018468
0.101700	0.1	-0.015921
0.103367	0.1	-0.014957
0.105033	0.1	-0.014640
0.106700	0.1	-0.013881
0.108367	0.1	-0.012880
0.110033	0.1	-0.013188
0.111700	0.1	-0.015516
0.113367	0.1	-0.018384
0.115033	0.1	-0.019707
0.116700	0.1	-0.019022
0.118367	0.1	-0.018016
0.120033	0.1	-0.019218
0.121700	0.1	-0.023670
0.123367	0.1	-0.029509
0.125033	0.1	-0.033383
0.126700	0.1	-0.033416
0.128367	0.1	-0.030524
0.130033	0.1	-0.027479
0.131700	0.1	-0.026841
0.133367	0.1	-0.028885
0.135033	0.1	-0.031646
0.136700	0.1	-0.032629
0.138367	0.1	-0.030450
0.140033	0.1	-0.026068
0.141700	0.1	-0.022231
0.143367	0.1	-0.020973
0.145033	0.1	-0.022212
0.146700	0.1	-0.024643
0.148367	0.1	-0.026710
0.150033	0.1	-0.027213
0.151700	0.1	-0.025723
0.153367	0.1	-0.022599
0.155033	0.1	-0.018976
0.156700	0.1	-0.016075
0.158367	0.1	-0.014501
0.160033	0.1	-0.014463
0.161700	0.1	-0.015441
0.163367	0.1	-0.015721
0.165033	0.1	-0.014082
0.166700	0.1	-0.011353
0.168367	0.1	-0.009420
0.170033	0.1	-0.009337
0.171700	0.1	-0.010263
0.173367	0.1	-0.010482
0.175033	0.1	-0.009933
0.176700	0.1	-0.010515
0.178367	0.1	-0.013718
0.180033	0.1	-0.019064
0.181700	0.1	-0.024321
0.183367	0.1	-0.026738
0.185033	0.1	-0.025188
0.186700	0.1	-0.021318
0.188367	0.1	-0.017965
0.190033	0.1	-0.016433
0.191700	0.1	-0.015921
0.193367	0.1	-0.015441
0.195033	0.1	-0.014873
0.196700	0.1	-0.013574
0.198367	0.1	-0.010161
0.200033	0.1	-0.004540
0.201700	0.1	0.001020
0.203367	0.1	0.003465
0.205033	0.1	0.001807
0.206700	0.1	-0.002128
0.208367	0.1	-0.006109
0.210033	0.1	-0.009164
0.211700	0.1	-0.011199
0.213367	0.1	-0.012582
0.215033	0.1	-0.013639
0.216700	0.1	-0.014156
0.218367	0.1	-0.014054
0.220033	0.1	-0.013784
0.221700	0.1	-0.013518
0.223367	0.1	-0.012969
0.225033	0.1	-0.011963
0.226700	0.1	-0.010473
0.228367	0.1	-0.008750
0.230033	0.1	-0.007669
0.231700	0.1	-0.008484
0.233367	0.1	-0.011902
0.235033	0.1	-0.017574
0.236700	0.1	-0.024363
0.238367	0.1	-0.030729
0.240033	0.1	-0.035088
0.241700	0.1	-0.036680
0.243367	0.1	-0.035926
0.245033	0.1	-0.033919
0.246700	0.1	-0.032377
0.248367	0.1	-0.033057
0.250033	0.1	-0.036187
0.251700	0.1	-0.039591
0.253367	0.1	-0.040219
0.255033	0.1	-0.036987
0.256700	0.1	-0.031721
0.258367	0.1	-0.027111
0.260033	0.1	-0.024722
0.261700	0.1	-0.025006
0.263367	0.1	-0.027562
0.265033	0.1	-0.030929
0.266700	0.1	-0.033425
0.268367	0.1	-0.034571
0.270033	0.1	-0.034692
0.271700	0.1	-0.033504
0.273367	0.1	-0.030394
0.275033	0.1	-0.025686
0.276700	0.1	-0.020713
0.278367	0.1	-0.016573
0.280033	0.1	-0.013397
0.281700	0.1	-0.010929
0.283367	0.1	-0.009425
0.285033	0.1	-0.009872
0.286700	0.1	-0.013197
0.288367	0.1	-0.018701
0.290033	0.1	-0.023441
0.291700	0.1	-0.024387
0.293367	0.1	-0.021313
0.295033	0.1	-0.016494
0.296700	0.1	-0.012503
0.298367	0.1	-0.011306
0.300033	0.1	-0.013625
0.301700	0.1	-0.017765
0.303367	0.1	-0.020438
0.305033	0.1	-0.019665
0.306700	0.1	-0.016321
0.308367	0.1	-0.013127
0.310033	0.1	-0.012624
0.311700	0.1	-0.015446
0.313367	0.1	-0.019991
0.315033	0.1	-0.023330
0.316700	0.1	-0.023209
0.318367	0.1	-0.019842
0.320033	0.1	-0.015218
0.321700	0.1	-0.011539
0.323367	0.1	-0.010491
0.325033	0.1	-0.012545
0.326700	0.1	-0.016331
0.328367	0.1	-0.018850
0.330033	0.1	-0.017630
0.331700	0.1	-0.013430
0.333367	0.1	-0.009225
0.335033	0.1	-0.007106
0.336700	0.1	-0.007716
0.338367	0.1	-0.011176
0.340033	0.1	-0.016675
0.341700	0.1	-0.022319
0.343367	0.1	-0.026459
0.345033	0.1	-0.028638
0.346700	0.1	-0.029178
0.348367	0.1	-0.028717
0.350033	0.1	-0.027763
0.351700	0.1	-0.025914
0.353367	0.1	-0.022105
0.355033	0.1	-0.016261
0.356700	0.1	-0.010049
0.358367	0.1	-0.005690
0.360033	0.1	-0.004517
0.361700	0.1	-0.006692
0.363367	0.1	-0.011250
0.365033	0.1	-0.016061
0.366700	0.1	-0.019330
0.368367	0.1	-0.021444
0.370033	0.1	-0.023860
0.371700	0.1	-0.026617
0.373367	0.1	-0.028713
0.375033	0.1	-0.029947
0.376700	0.1	-0.030589
0.378367	0.1	-0.030659
0.380033	0.1	-0.030128
0.381700	0.1	-0.028657
0.383367	0.1	-0.026198
0.385033	0.1	-0.023916
0.386700	0.1	-0.023027
0.388367	0.1	-0.023507
0.390033	0.1	-0.024829
0.391700	0.1	-0.026627
0.393367	0.1	-0.028098
0.395033	0.1	-0.027888
0.396700	0.1	-0.025504
0.398367	0.1	-0.022245
0.400033	0.1	-0.020405
0.401700	0.1	-0.021383
0.403367	0.1	-0.024573
0.405033	0.1	-0.028159
0.406700	0.1	-0.030855
0.408367	0.1	-0.032396
0.410033	0.1	-0.032759
0.411700	0.1	-0.031991
0.413367	0.1	-0.030589
0.415033	0.1	-0.028950
0.416700	0.1	-0.027060
0.418367	0.1	-0.025164
0.420033	0.1	-0.023800
0.421700	0.1	-0.022980
0.423367	0.1	-0.022254
0.425033	0.1	-0.021365
0.426700	0.1	-0.020256
0.428367	0.1	-0.018808
0.430033	0.1	-0.016843
0.431700	0.1	-0.014124
0.433367	0.1	-0.010813
0.435033	0.1	-0.007548
0.436700	0.1	-0.004885
0.438367	0.1	-0.003432
0.440033	0.1	-0.003916
0.441700	0.1	-0.006561
0.443367	0.1	-0.010766
0.445033	0.1	-0.015185
0.446700	0.1	-0.018515
0.448367	0.1	-0.020401
0.450033	0.1	-0.020755
0.451700	0.1	-0.019148
0.453367	0.1	-0.015879
0.455033	0.1	-0.012810
0.456700	0.1	-0.012112
0.458367	0.1	-0.014072
0.460033	0.1	-0.016745
0.461700	0.1	-0.018100
0.463367	0.1	-0.017704
0.465033	0.1	-0.016005
0.466700	0.1	-0.013029
0.468367	0.1	-0.008778
0.470033	0.1	-0.004228
0.471700	0.1	-0.001038
0.473367	0.1	-0.000400
0.475033	0.1	-0.002040
0.476700	0.1	-0.004382
0.478367	0.1	-0.006538
0.480033	0.1	-0.009276
0.481700	0.1	-0.013220
0.483367	0.1	-0.017053
0.485033	0.1	-0.018841
0.486700	0.1	-0.018235
0.488367	0.1	-0.015995
0.490033	0.1	-0.012731
0.491700	0.1	-0.009220
0.493367	0.1	-0.006719
0.495033	0.1	-0.005853
0.496700	0.1	-0.005709
0.498367	0.1	-0.004694
0.500033	0.1	-0.002412
0.501700	0.1	-0.000470
0.503367	0.1	-0.001201
0.505033	0.1	-0.005267
0.506700	0.1	-0.010943
0.508367	0.1	-0.016117
0.510033	0.1	-0.019656
0.511700	0.1	-0.021160
0.513367	0.1	-0.020927
0.515033	0.1	-0.019805
0.516700	0.1	-0.018287
0.518367	0.1	-0.016498
0.520033	0.1	-0.015185
0.521700	0.1	-0.015260
0.523367	0.1	-0.016498
0.525033	0.1	-0.017891
0.526700	0.1	-0.019236
0.528367	0.1	-0.021420
0.530033	0.1	-0.025001
0.531700	0.1	-0.029476
0.533367	0.1	-0.033961
0.535033	0.1	-0.037472
0.536700	0.1	-0.038827
0.538367	0.1	-0.037490
0.540033	0.1	-0.034361
0.541700	0.1	-0.031190
0.543367	0.1	-0.029239
0.545033	0.1	-0.028489
0.546700	0.1	-0.027888
0.548367	0.1	-0.026235
0.550033	0.1	-0.022757
0.551700	0.1	-0.017774
0.553367	0.1	-0.013504
0.555033	0.1	-0.012768
0.556700	0.1	-0.016540
0.558367	0.1	-0.023586
0.560033	0.1	-0.031758
0.561700	0.1	-0.038827
0.563367	0.1	-0.043050
0.565033	0.1	-0.043395
0.566700	0.1	-0.039707
0.568367	0.1	-0.033244
0.570033	0.1	-0.026920
0.571700	0.1	-0.023614
0.573367	0.1	-0.023833
0.575033	0.1	-0.026016
0.576700	0.1	-0.029020
0.578367	0.1	-0.032508
0.580033	0.1	-0.035684
0.581700	0.1	-0.037462
0.583367	0.1	-0.037211
0.585033	0.1	-0.034929
0.586700	0.1	-0.031302
0.588367	0.1	-0.027735
0.590033	0.1	-0.025774
0.591700	0.1	-0.025691
0.593367	0.1	-0.026166
0.595033	0.1	-0.026212
0.596700	0.1	-0.026459
0.598367	0.1	-0.027874
0.600033	0.1	-0.030249
0.601700	0.1	-0.032214
0.603367	0.1	-0.032443
0.605033	0.1	-0.031055
0.606700	0.1	-0.029993
0.608367	0.1	-0.030985
0.610033	0.1	-0.033416
0.611700	0.1	-0.035269
0.613367	0.1	-0.035376
0.615033	0.1	-0.033798
0.616700	0.1	-0.030822
0.618367	0.1	-0.026720
0.620033	0.1	-0.022138
0.621700	0.1	-0.018408
0.623367	0.1	-0.017472
0.625033	0.1	-0.020405
0.626700	0.1	-0.025667
0.628367	0.1	-0.030384
0.630033	0.1	-0.033225
0.631700	0.1	-0.034645
0.633367	0.1	-0.035246
0.635033	0.1	-0.034752
0.636700	0.1	-0.032522
0.638367	0.1	-0.028913
0.640033	0.1	-0.025453
0.641700	0.1	-0.023372
0.643367	0.1	-0.022775
0.645033	0.1	-0.022817
0.646700	0.1	-0.022082
0.648367	0.1	-0.019600
0.650033	0.1	-0.016172
0.651700	0.1	-0.014268
0.653367	0.1	-0.015753
0.655033	0.1	-0.020219
0.656700	0.1	-0.025658
0.658367	0.1	-0.029989
0.660033	0.1	-0.032242
0.661700	0.1	-0.033234
0.663367	0.1	-0.034790
0.665033	0.1	-0.037407
0.666700	0.1	-0.038813
0.668367	0.1	-0.035972
0.670033	0.1	-0.028731
0.671700	0.1	-0.020298
0.673367	0.1	-0.014370
0.675033	0.1	-0.012806
0.676700	0.1	-0.015171
0.678367	0.1	-0.019339
0.680033	0.1	-0.023213
0.681700	0.1	-0.026296
0.683367	0.1	-0.029732
0.685033	0.1	-0.035111
0.686700	0.1	-0.042566
0.688367	0.1	-0.049914
0.690033	0.1	-0.054459
0.691700	0.1	-0.054650
0.693367	0.1	-0.049574
0.695033	0.1	-0.039721
0.696700	0.1	-0.028289
0.698367	0.1	-0.018985
0.700033	0.1	-0.013015
0.701700	0.1	-0.009267
0.703367	0.1	-0.006268
0.705033	0.1	-0.003721
0.706700	0.1	-0.002701
0.708367	0.1	-0.004363
0.710033	0.1	-0.008964
0.711700	0.1	-0.016000
0.713367	0.1	-0.023991
0.715033	0.1	-0.030454
0.716700	0.1	-0.033760
0.718367	0.1	-0.034370
0.720033	0.1	-0.033951
0.721700	0.1	-0.034580
0.723367	0.1	-0.037965
0.725033	0.1	-0.043903
0.726700	0.1	-0.049621
0.728367	0.1	-0.051470
0.730033	0.1	-0.047847
0.731700	0.1	-0.040131
0.733367	0.1	-0.031129
0.735033	0.1	-0.023521
0.736700	0.1	-0.019162
0.738367	0.1	-0.018310
0.740033	0.1	-0.019632
0.741700	0.1	-0.021402
0.743367	0.1	-0.022310
0.745033	0.1	-0.021835
0.746700	0.1	-0.020503
0.748367	0.1	-0.019427
0.750033	0.1	-0.019642
0.751700	0.1	-0.021532
0.753367	0.1	-0.024447
0.755033	0.1	-0.026762
0.756700	0.1	-0.026687
0.758367	0.1	-0.023693
0.760033	0.1	-0.019073
0.761700	0.1	-0.014529
0.763367	0.1	-0.011059
0.765033	0.1	-0.009583
0.766700	0.1	-0.011344
0.768367	0.1	-0.016284
0.770033	0.1	-0.021742
0.771700	0.1	-0.024680
0.773367	0.1	-0.025015
0.775033	0.1	-0.025393
0.776700	0.1	-0.028173
0.778367	0.1	-0.033602
0.780033	0.1	-0.040410
0.781700	0.1	-0.047060
0.783367	0.1	-0.052322
0.785033	0.1	-0.054929
0.786700	0.1	-0.053337
0.788367	0.1	-0.046929
0.790033	0.1	-0.037472
0.791700	0.1	-0.028345
0.793367	0.1	-0.022217
0.795033	0.1	-0.019534
0.796700	0.1	-0.018911
0.798367	0.1	-0.018850
0.800033	0.1	-0.018980
0.801700	0.1	-0.020051
0.803367	0.1	-0.023013
0.805033	0.1	-0.027809
0.806700	0.1	-0.032950
0.808367	0.1	-0.036606
0.810033	0.1	-0.038128
0.811700	0.1	-0.038673
0.813367	0.1	-0.040131
0.815033	0.1	-0.042836
0.816700	0.1	-0.045355
0.818367	0.1	-0.046724
0.820033	0.1	-0.047293
0.821700	0.1	-0.047535
0.823367	0.1	-0.047591
0.825033	0.1	-0.047283
0.826700	0.1	-0.046133
0.828367	0.1	-0.043958
0.830033	0.1	-0.040890
0.831700	0.1	-0.036745
0.833367	0.1	-0.031586
0.835033	0.1	-0.026608
0.836700	0.1	-0.023614
0.838367	0.1	-0.023586
0.840033	0.1	-0.025486
0.841700	0.1	-0.026864
0.843367	0.1	-0.026291
0.845033	0.1	-0.025090
0.846700	0.1	-0.026296
0.848367	0.1	-0.031563
0.850033	0.1	-0.039106
0.851700	0.1	-0.044852
0.853367	0.1	-0.045574
0.855033	0.1	-0.041062
0.856700	0.1	-0.033821
0.858367	0.1	-0.026971
0.860033	0.1	-0.022510
0.861700	0.1	-0.020931
0.863367	0.1	-0.021602
0.865033	0.1	-0.023386
0.866700	0.1	-0.025313
0.868367	0.1	-0.026878
0.870033	0.1	-0.028219
0.871700	0.1	-0.030315
0.873367	0.1	-0.034287
0.875033	0.1	-0.040373
0.876700	0.1	-0.047763
0.878367	0.1	-0.054729
0.880033	0.1	-0.058864
0.881700	0.1	-0.059102
0.883367	0.1	-0.057090
0.885033	0.1	-0.054985
0.886700	0.1	-0.053039
0.888367	0.1	-0.050454
0.890033	0.1	-0.047190
0.891700	0.1	-0.043618
0.893367	0.1	-0.039428
0.895033	0.1	-0.034096
0.896700	0.1	-0.028033
0.898367	0.1	-0.022552
0.900033	0.1	-0.018585
0.901700	0.1	-0.015860
0.903367	0.1	-0.013807
0.905033	0.1	-0.012964
0.906700	0.1	-0.014617
0.908367	0.1	-0.019139
0.910033	0.1	-0.025583
0.911700	0.1	-0.032340
0.913367	0.1	-0.037490
0.915033	0.1	-0.039395
0.916700	0.1	-0.037369
0.918367	0.1	-0.032373
0.920033	0.1	-0.027111
0.921700	0.1	-0.024536
0.923367	0.1	-0.026217
0.925033	0.1	-0.032079
0.926700	0.1	-0.040377
0.928367	0.1	-0.047935
0.930033	0.1	-0.052182
0.931700	0.1	-0.053071
0.933367	0.1	-0.052229
0.935033	0.1	-0.051390
0.936700	0.1	-0.051544
0.938367	0.1	-0.052294
0.940033	0.1	-0.052308
0.941700	0.1	-0.050780
0.943367	0.1	-0.047842
0.945033	0.1	-0.043791
0.946700	0.1	-0.039334
0.948367	0.1	-0.036177
0.950033	0.1	-0.035795
0.951700	0.1	-0.037858
0.953367	0.1	-0.040103
0.955033	0.1	-0.039688
0.956700	0.1	-0.035535
0.958367	0.1	-0.029728
0.960033	0.1	-0.025635
0.961700	0.1	-0.024829
0.963367	0.1	-0.026398
0.965033	0.1	-0.028508
0.966700	0.1	-0.029816
0.968367	0.1	-0.029877
0.970033	0.1	-0.029216
0.971700	0.1	-0.029015
0.973367	0.1	-0.030040
0.975033	0.1	-0.032005
0.976700	0.1	-0.033942
0.978367	0.1	-0.034887
0.980033	0.1	-0.034459
0.981700	0.1	-0.033001
0.983367	0.1	-0.031795
0.985033	0.1	-0.032773
0.986700	0.1	-0.036750
0.988367	0.1	-0.042594
0.990033	0.1	-0.048229
0.991700	0.1	-0.051558
0.993367	0.1	-0.051633
0.995033	0.1	-0.049472
0.996700	0.1	-0.046752
0.998367	0.1	-0.044354
1.000033	0.1	-0.042138
1.001700	0.1	-0.039563
1.003367	0.1	-0.036717
1.005033	0.1	-0.034529
1.006700	0.1	-0.033835
1.008367	0.1	-0.034510
1.010033	0.1	-0.035516
1.011700	0.1	-0.035819
1.013367	0.1	-0.035125
1.015033	0.1	-0.033649
1.016700	0.1	-0.031791
1.018367	0.1	-0.030347
1.020033	0.1	-0.030063
1.021700	0.1	-0.031018
1.023367	0.1	-0.033178
1.025033	0.1	-0.036466
1.026700	0.1	-0.040052
1.028367	0.1	-0.042780
1.030033	0.1	-0.044154
1.031700	0.1	-0.044443
1.033367	0.1	-0.044587
1.035033	0.1	-0.045449
1.036700	0.1	-0.046603
1.038367	0.1	-0.046743
1.040033	0.1	-0.045290
1.041700	0.1	-0.043153
1.043367	0.1	-0.042208
1.045033	0.1	-0.043409
1.046700	0.1	-0.045407
1.048367	0.1	-0.045998
1.050033	0.1	-0.044145
1.051700	0.1	-0.040289
1.053367	0.1	-0.036377
1.055033	0.1	-0.035013
1.056700	0.1	-0.036922
1.058367	0.1	-0.040382
1.060033	0.1	-0.043726
1.061700	0.1	-0.046850
1.063367	0.1	-0.050105
1.065033	0.1	-0.053030
1.066700	0.1	-0.054580
1.068367	0.1	-0.054217
1.070033	0.1	-0.052154
1.071700	0.1	-0.048904
1.073367	0.1	-0.045449
1.075033	0.1	-0.043456
1.076700	0.1	-0.044038
1.078367	0.1	-0.046385
1.080033	0.1	-0.048531
1.081700	0.1	-0.049369
1.083367	0.1	-0.049542
1.085033	0.1	-0.050482
1.086700	0.1	-0.052350
1.088367	0.1	-0.053234
1.090033	0.1	-0.051381
1.091700	0.1	-0.047516
1.093367	0.1	-0.044443
1.095033	0.1	-0.044657
1.096700	0.1	-0.048117
1.098367	0.1	-0.052499
1.100033	0.1	-0.055451
1.101700	0.1	-0.055553
1.103367	0.1	-0.052582
1.105033	0.1	-0.048070
1.106700	0.1	-0.044154
1.108367	0.1	-0.041565
1.110033	0.1	-0.040061
1.111700	0.1	-0.039823
1.113367	0.1	-0.040838
1.115033	0.1	-0.042175
1.116700	0.1	-0.042948
1.118367	0.1	-0.043418
1.120033	0.1	-0.044382
1.121700	0.1	-0.045719
1.123367	0.1	-0.046338
1.125033	0.1	-0.045509
1.126700	0.1	-0.043446
1.128367	0.1	-0.040913
1.130033	0.1	-0.039004
1.131700	0.1	-0.038710
1.133367	0.1	-0.040461
1.135033	0.1	-0.043944
1.136700	0.1	-0.048196
1.138367	0.1	-0.051786
1.140033	0.1	-0.053644
1.141700	0.1	-0.054040
1.143367	0.1	-0.054319
1.145033	0.1	-0.055162
1.146700	0.1	-0.055935
1.148367	0.1	-0.055800
1.150033	0.1	-0.054333
1.151700	0.1	-0.051572
1.153367	0.1	-0.048629
1.155033	0.1	-0.047134
1.156700	0.1	-0.047260
1.158367	0.1	-0.047591
1.160033	0.1	-0.047088
1.161700	0.1	-0.045500
1.163367	0.1	-0.042808
1.165033	0.1	-0.039716
1.166700	0.1	-0.037537
1.168367	0.1	-0.036610
1.170033	0.1	-0.035558
1.171700	0.1	-0.032624
1.173367	0.1	-0.027376
1.175033	0.1	-0.021067
1.176700	0.1	-0.016089
1.178367	0.1	-0.014659
1.180033	0.1	-0.016880
1.181700	0.1	-0.020405
1.183367	0.1	-0.022752
1.185033	0.1	-0.023823
1.186700	0.1	-0.025728
1.188367	0.1	-0.030170
1.190033	0.1	-0.036326
1.191700	0.1	-0.041518
1.193367	0.1	-0.043609
1.195033	0.1	-0.042515
1.196700	0.1	-0.040112
1.198367	0.1	-0.038892
1.200033	0.1	-0.039935
1.201700	0.1	-0.042007
1.203367	0.1	-0.042790
1.205033	0.1	-0.040969
1.206700	0.1	-0.036899
1.208367	0.1	-0.031670
1.210033	0.1	-0.026519
1.211700	0.1	-0.023069
1.213367	0.1	-0.022599
1.215033	0.1	-0.024866
1.216700	0.1	-0.028419
1.218367	0.1	-0.032047
1.220033	0.1	-0.035660
1.221700	0.1	-0.039637
1.223367	0.1	-0.043684
1.225033	0.1	-0.046734
1.226700	0.1	-0.047684
1.228367	0.1	-0.046394
1.230033	0.1	-0.044266
1.231700	0.1	-0.043423
1.233367	0.1	-0.044717
1.235033	0.1	-0.046189
1.236700	0.1	-0.044866
1.238367	0.1	-0.040466
1.240033	0.1	-0.035674
1.241700	0.1	-0.033402
1.243367	0.1	-0.034911
1.245033	0.1	-0.039125
1.246700	0.1	-0.043483
1.248367	0.1	-0.046133
1.250033	0.1	-0.046673
1.251700	0.1	-0.044997
1.253367	0.1	-0.041602
1.255033	0.1	-0.038780
1.256700	0.1	-0.039143
1.258367	0.1	-0.042650
1.260033	0.1	-0.046524
1.261700	0.1	-0.048070
1.263367	0.1	-0.046599
1.265033	0.1	-0.042999
1.266700	0.1	-0.038538
1.268367	0.1	-0.034058
1.270033	0.1	-0.030110
1.271700	0.1	-0.027632
1.273367	0.1	-0.027772
1.275033	0.1	-0.030515
1.276700	0.1	-0.033998
1.278367	0.1	-0.035637
1.280033	0.1	-0.033812
1.281700	0.1	-0.028810
1.283367	0.1	-0.022524
1.285033	0.1	-0.017378
1.286700	0.1	-0.015055
1.288367	0.1	-0.015618
1.290033	0.1	-0.017420
1.291700	0.1	-0.018463
1.293367	0.1	-0.018701
1.295033	0.1	-0.020196
1.296700	0.1	-0.024759
1.298367	0.1	-0.032228
1.300033	0.1	-0.040797
1.301700	0.1	-0.048331
1.303367	0.1	-0.053421
1.305033	0.1	-0.055414
1.306700	0.1	-0.054259
1.308367	0.1	-0.050678
1.310033	0.1	-0.046212
1.311700	0.1	-0.042515
1.313367	0.1	-0.040177
1.315033	0.1	-0.038603
1.316700	0.1	-0.037169
1.318367	0.1	-0.035535
1.320033	0.1	-0.033183
1.321700	0.1	-0.029877
1.323367	0.1	-0.025365
1.325033	0.1	-0.018426
1.326700	0.1	-0.007912
1.328367	0.1	0.005872
1.330033	0.1	0.021821
1.331700	0.1	0.039451
1.333367	0.1	0.059246
1.335033	0.1	0.081090
1.336700	0.1	0.102809
1.338367	0.1	0.121337
1.340033	0.1	0.134506
1.341700	0.1	0.141473
1.343367	0.1	0.142646
1.345033	0.1	0.139084
1.346700	0.1	0.131666
1.348367	0.1	0.121221
1.350033	0.1	0.108853
1.351700	0.1	0.095409
1.353367	0.1	0.081332
1.355033	0.1	0.067241
1.356700	0.1	0.053868
1.358367	0.1	0.041947
1.360033	0.1	0.032187
1.361700	0.1	0.024517
1.363367	0.1	0.017793
1.365033	0.1	0.011292
1.366700	0.1	0.005830
1.368367	0.1	0.002412
1.370033	0.1	0.000582
1.371700	0.1	-0.001397
1.373367	0.1	-0.005108
1.375033	0.1	-0.010557
1.376700	0.1	-0.016377
1.378367	0.1	-0.021197
1.380033	0.1	-0.024391
1.381700	0.1	-0.026203
1.383367	0.1	-0.027819
1.385033	0.1	-0.030715
1.386700	0.1	-0.035772
1.388367	0.1	-0.043190
1.390033	0.1	-0.052759
1.391700	0.1	-0.063623
1.393367	0.1	-0.074240
1.395033	0.1	-0.082906
1.396700	0.1	-0.088196
1.398367	0.1	-0.089766
1.400033	0.1	-0.089090
1.401700	0.1	-0.088438
1.403367	0.1	-0.088909
1.405033	0.1	-0.089775
1.406700	0.1	-0.089505
1.408367	0.1	-0.087079
1.410033	0.1	-0.082324
1.411700	0.1	-0.075884
1.413367	0.1	-0.069076
1.415033	0.1	-0.063335
1.416700	0.1	-0.059204
1.418367	0.1	-0.055796
1.420033	0.1	-0.051209
1.421700	0.1	-0.043977
1.423367	0.1	-0.034710
1.425033	0.1	-0.025588
1.426700	0.1	-0.018077
1.428367	0.1	-0.011791
1.430033	0.1	-0.005029
1.431700	0.1	0.003930
1.433367	0.1	0.015651
1.435033	0.1	0.029071
1.436700	0.1	0.042394
1.438367	0.1	0.054142
1.440033	0.1	0.063782
1.441700	0.1	0.071945
1.443367	0.1	0.079717
1.445033	0.1	0.087665
1.446700	0.1	0.096355
1.448367	0.1	0.107079
1.450033	0.1	0.121035
1.451700	0.1	0.137906
1.453367	0.1	0.155647
1.455033	0.1	0.172202
1.456700	0.1	0.187163
1.458367	0.1	0.201319
1.460033	0.1	0.215177
1.461700	0.1	0.228537
1.463367	0.1	0.241036
1.465033	0.1	0.252808
1.466700	0.1	0.264468
1.468367	0.1	0.276524
1.470033	0.1	0.289250
1.471700	0.1	0.302712
1.473367	0.1	0.316519
1.475033	0.1	0.329856
1.476700	0.1	0.341828
1.478367	0.1	0.352138
1.480033	0.1	0.361442
1.481700	0.1	0.370438
1.483367	0.1	0.379272
1.485033	0.1	0.387751
1.486700	0.1	0.395253
1.488367	0.1	0.401116
1.490033	0.1	0.405479
1.491700	0.1	0.409284
1.493367	0.1	0.413358
1.495033	0.1	0.417717
1.496700	0.1	0.421740
1.498367	0.1	0.425070
1.500033	0.1	0.428138
1.501700	0.1	0.432278
1.503367	0.1	0.439063
1.505033	0.1	0.449135
1.506700	0.1	0.462043
1.508367	0.1	0.476711
1.510033	0.1	0.491464
1.511700	0.1	0.504889
1.513367	0.1	0.517541
1.515033	0.1	0.531459
1.516700	0.1	0.547320
1.518367	0.1	0.563748
1.520033	0.1	0.579497
1.521700	0.1	0.594361
1.523367	0.1	0.608275
1.525033	0.1	0.621290
1.526700	0.1	0.633914
1.528367	0.1	0.646268
1.530033	0.1	0.657639
1.531700	0.1	0.668233
1.533367	0.1	0.680448
1.535033	0.1	0.696741
1.536700	0.1	0.716741
1.538367	0.1	0.737272
1.540033	0.1	0.754767
1.541700	0.1	0.767685
1.543367	0.1	0.777165
1.545033	0.1	0.785706
1.546700	0.1	0.795270
1.548367	0.1	0.806362
1.550033	0.1	0.818130
1.551700	0.1	0.828695
1.553367	0.1	0.835764
1.555033	0.1	0.838432
1.556700	0.1	0.838661
1.558367	0.1	0.840216
1.560033	0.1	0.846400
1.561700	0.1	0.858265
1.563367	0.1	0.874274
1.565033	0.1	0.891942
1.566700	0.1	0.909986
1.568367	0.1	0.928766
1.570033	0.1	0.948687
1.571700	0.1	0.969013
1.573367	0.1	0.988641
1.575033	0.1	1.006750
1.576700	0.1	1.022345
1.578367	0.1	1.035198
1.580033	0.1	1.047011
1.581700	0.1	1.059533
1.583367	0.1	1.072125
1.585033	0.1	1.082481
1.586700	0.1	1.088828
1.588367	0.1	1.090751
1.590033	0.1	1.088390
1.591700	0.1	1.081573
1.593367	0.1	1.069792
1.595033	0.1	1.052869
1.596700	0.1	1.031966
1.598367	0.1	1.010844
1.600033	0.1	0.996073
1.601700	0.1	0.995588
1.603367	0.1	1.017721
1.605033	0.1	1.071249
1.606700	0.1	1.164717
1.608367	0.1	1.305379
1.610033	0.1	1.498079
1.611700	0.1	1.743380
1.613367	0.1	2.035741
1.615033	0.1	2.363962
1.616700	0.1	2.713581
1.618367	0.1	3.069066
1.620033	0.1	3.416017
1.621700	0.1	3.743446
1.623367	0.1	4.043891
1.625033	0.1	4.311758
1.626700	0.1	4.542987
1.628367	0.1	4.737042
1.630033	0.1	4.898496
1.631700	0.1	5.035275
1.633367	0.1	5.155178
1.635033	0.1	5.263914
1.636700	0.1	5.364837
1.638367	0.1	5.459264
1.640033	0.1	5.547325
1.641700	0.1	5.628830
1.643367	0.1	5.703378
1.645033	0.1	5.769921
1.646700	0.1	5.826862
1.648367	0.1	5.872776
1.650033	0.1	5.906681
1.651700	0.1	5.927775
1.653367	0.1	5.935496
1.655033	0.1	5.929307
1.656700	0.1	5.908613
1.658367	0.1	5.873386
1.660033	0.1	5.824743
1.661700	0.1	5.765087
1.663367	0.1	5.697222
1.665033	0.1	5.622352
1.666700	0.1	5.539316
1.668367	0.1	5.446598
1.670033	0.1	5.344390
1.671700	0.1	5.234634
1.673367	0.1	5.119764
1.675033	0.1	5.001388
1.676700	0.1	4.880205
1.678367	0.1	4.756525
1.680033	0.1	4.629930
1.681700	0.1	4.499648
1.683367	0.1	4.365756
1.685033	0.1	4.228819
1.686700	0.1	4.089419
1.688367	0.1	3.948836
1.690033	0.1	3.808755
1.691700	0.1	3.670147
1.693367	0.1	3.533117
1.695033	0.1	3.397106
1.696700	0.1	3.261450
1.698367	0.1	3.126482
1.700033	0.1	2.993587
1.701700	0.1	2.864050
1.703367	0.1	2.738433
1.705033	0.1	2.617091
1.706700	0.1	2.499986
1.708367	0.1	2.385858
1.710033	0.1	2.272804
1.711700	0.1	2.159746
1.713367	0.1	2.047662
1.715033	0.1	1.939242
1.716700	0.1	1.836349
1.718367	0.1	1.738584
1.720033	0.1	1.644650
1.721700	0.1	1.553986
1.723367	0.1	1.467220
1.725033	0.1	1.385086
1.726700	0.1	1.307409
1.728367	0.1	1.234054
1.730033	0.1	1.165429
1.731700	0.1	1.101778
1.733367	0.1	1.043160
1.735033	0.1	0.989176
1.736700	0.1	0.938261
1.738367	0.1	0.888957
1.740033	0.1	0.841855
1.741700	0.1	0.798362
1.743367	0.1	0.758264
1.745033	0.1	0.720304
1.746700	0.1	0.684322
1.748367	0.1	0.651442
1.750033	0.1	0.622678
1.751700	0.1	0.598161
1.753367	0.1	0.577131
1.755033	0.1	0.558579
1.756700	0.1	0.541802
1.758367	0.1	0.526225
1.760033	0.1	0.511366
1.761700	0.1	0.496916
1.763367	0.1	0.482444
1.765033	0.1	0.467827
1.766700	0.1	0.453806
1.768367	0.1	0.441107
1.770033	0.1	0.429847
1.771700	0.1	0.420087
1.773367	0.1	0.411994
1.775033	0.1	0.405516
1.776700	0.1	0.400301
1.778367	0.1	0.395090
1.780033	0.1	0.387644
1.781700	0.1	0.376459
1.783367	0.1	0.362261
1.785033	0.1	0.347737
1.786700	0.1	0.335816
1.788367	0.1	0.327583
1.790033	0.1	0.322061
1.791700	0.1	0.317893
1.793367	0.1	0.314568
1.795033	0.1	0.312091
1.796700	0.1	0.310112
1.798367	0.1	0.308086
1.800033	0.1	0.306363
1.801700	0.1	0.306116
1.803367	0.1	0.307751
1.805033	0.1	0.309399
1.806700	0.1	0.307835
1.808367	0.1	0.301758
1.810033	0.1	0.293232
1.811700	0.1	0.285348
1.813367	0.1	0.279672
1.815033	0.1	0.275974
1.816700	0.1	0.273297
1.818367	0.1	0.271099
1.820033	0.1	0.269725
1.821700	0.1	0.269925
1.823367	0.1	0.271550
1.825033	0.1	0.273199
1.826700	0.1	0.273520
1.828367	0.1	0.272603
1.830033	0.1	0.271765
1.831700	0.1	0.272356
1.833367	0.1	0.274908
1.835033	0.1	0.278917
1.836700	0.1	0.283164
1.838367	0.1	0.286470
1.840033	0.1	0.288947
1.841700	0.1	0.292710
1.843367	0.1	0.299374
1.845033	0.1	0.307355
1.846700	0.1	0.313823
1.848367	0.1	0.318061
1.850033	0.1	0.321660
1.851700	0.1	0.326391
1.853367	0.1	0.332943
1.855033	0.1	0.342047
1.856700	0.1	0.355588
1.858367	0.1	0.374890
1.860033	0.1	0.399132
1.861700	0.1	0.426597
1.863367	0.1	0.456036
1.865033	0.1	0.485987
1.866700	0.1	0.514337
1.868367	0.1	0.539981
1.870033	0.1	0.564819
1.871700	0.1	0.592568
1.873367	0.1	0.625006
1.875033	0.1	0.660545
1.876700	0.1	0.696471
1.878367	0.1	0.731181
1.880033	0.1	0.764392
1.881700	0.1	0.796784
1.883367	0.1	0.829543
1.885033	0.1	0.862894
1.886700	0.1	0.895332
1.888367	0.1	0.924957
1.890033	0.1	0.950601
1.891700	0.1	0.971672
1.893367	0.1	0.987807
1.895033	0.1	0.999304
1.896700	0.1	1.007295
1.898367	0.1	1.012497
1.900033	0.1	1.014099
1.901700	0.1	1.010555
1.903367	0.1	1.001190
1.905033	0.1	0.987016
1.906700	0.1	0.970103
1.908367	0.1	0.952701
1.910033	0.1	0.936124
1.911700	0.1	0.919956
1.913367	0.1	0.902792
1.915033	0.1	0.883453
1.916700	0.1	0.861413
1.918367	0.1	0.837445
1.920033	0.1	0.813911
1.921700	0.1	0.793026
1.923367	0.1	0.774660
1.925033	0.1	0.756504
1.926700	0.1	0.736187
1.928367	0.1	0.713016
1.930033	0.1	0.688336
1.931700	0.1	0.664257
1.933367	0.1	0.642240
1.935033	0.1	0.622976
1.936700	0.1	0.606207
1.938367	0.1	0.590831
1.940033	0.1	0.576093
1.941700	0.1	0.562510
1.943367	0.1	0.550672
1.945033	0.1	0.539832
1.946700	0.1	0.528381
1.948367	0.1	0.514989
1.950033	0.1	0.499221
1.951700	0.1	0.481950
1.953367	0.1	0.465298
1.955033	0.1	0.451431
1.956700	0.1	0.440623
1.958367	0.1	0.430886
1.960033	0.1	0.420408
1.961700	0.1	0.409619
1.963367	0.1	0.400059
1.965033	0.1	0.392497
1.966700	0.1	0.386508
1.968367	0.1	0.381223
1.970033	0.1	0.375789
1.971700	0.1	0.369395
1.973367	0.1	0.361749
1.975033	0.1	0.353688
1.976700	0.1	0.346634
1.978367	0.1	0.341409
1.980033	0.1	0.337749
1.981700	0.1	0.334606
1.983367	0.1	0.330503
1.985033	0.1	0.324557
1.986700	0.1	0.317488
1.988367	0.1	0.310573
1.990033	0.1	0.303597
1.991700	0.1	0.295290
1.993367	0.1	0.286037
1.995033	0.1	0.278624
1.996700	0.1	0.275299
1.998367	0.1	0.274908
2.000033	0.1	0.273879
2.001700	0.1	0.269674
2.003367	0.1	0.262829
2.005033	0.1	0.255839
2.006700	0.1	0.250656
2.008367	0.1	0.247513
2.010033	0.1	0.245748
2.011700	0.1	0.244691
2.013367	0.1	0.243532
2.015033	0.1	0.241539
2.016700	0.1	0.238577
2.018367	0.1	0.234996
2.020033	0.1	0.231308
2.021700	0.1	0.227792
2.023367	0.1	0.223969
2.025033	0.1	0.218898
2.026700	0.1	0.211932
2.028367	0.1	0.203396
2.030033	0.1	0.195084
2.031700	0.1	0.189240
2.033367	0.1	0.187084
2.035033	0.1	0.188602
2.036700	0.1	0.192747
2.038367	0.1	0.197873
2.040033	0.1	0.202851
2.041700	0.1	0.207694
2.043367	0.1	0.212789
2.045033	0.1	0.217184
2.046700	0.1	0.218600
2.048367	0.1	0.216090
2.050033	0.1	0.211168
2.051700	0.1	0.205799
2.053367	0.1	0.200584
2.055033	0.1	0.195042
2.056700	0.1	0.188821
2.058367	0.1	0.182413
2.060033	0.1	0.176788
2.061700	0.1	0.172760
2.063367	0.1	0.170656
2.065033	0.1	0.170446
2.066700	0.1	0.171941
2.068367	0.1	0.174833
2.070033	0.1	0.178637
2.071700	0.1	0.182521
2.073367	0.1	0.185431
2.075033	0.1	0.186474
2.076700	0.1	0.184737
2.078367	0.1	0.179950
2.080033	0.1	0.173654
2.081700	0.1	0.168295
2.083367	0.1	0.164937
2.085033	0.1	0.162744
2.086700	0.1	0.160728
2.088367	0.1	0.159247
2.090033	0.1	0.158944
2.091700	0.1	0.158772
2.093367	0.1	0.156527
2.095033	0.1	0.151219
2.096700	0.1	0.143945
2.098367	0.1	0.137170
2.100033	0.1	0.133435
2.101700	0.1	0.133794
2.103367	0.1	0.137538
2.105033	0.1	0.143247
2.106700	0.1	0.148993
2.108367	0.1	0.152616
2.110033	0.1	0.152835
2.111700	0.1	0.149598
2.113367	0.1	0.143936
2.115033	0.1	0.137957
2.116700	0.1	0.133947
2.118367	0.1	0.132704
2.120033	0.1	0.133305
2.121700	0.1	0.134693
2.123367	0.1	0.136672
2.125033	0.1	0.139475
2.126700	0.1	0.142911
2.128367	0.1	0.145934
2.130033	0.1	0.147708
2.131700	0.1	0.148863
2.133367	0.1	0.150357
2.135033	0.1	0.152132
2.136700	0.1	0.153994
2.138367	0.1	0.156388
2.140033	0.1	0.159689
2.141700	0.1	0.163666
2.143367	0.1	0.166893
2.145033	0.1	0.167033
2.146700	0.1	0.162851
2.148367	0.1	0.155936
2.150033	0.1	0.149836
2.151700	0.1	0.147615
2.153367	0.1	0.149775
2.155033	0.1	0.154139
2.156700	0.1	0.157841
2.158367	0.1	0.159442
2.160033	0.1	0.159601
2.161700	0.1	0.160122
2.163367	0.1	0.161882
2.165033	0.1	0.163699
2.166700	0.1	0.164104
2.168367	0.1	0.163419
2.170033	0.1	0.163303
2.171700	0.1	0.164844
2.173367	0.1	0.167419
2.175033	0.1	0.169580
2.176700	0.1	0.170879
2.178367	0.1	0.172211
2.180033	0.1	0.174511
2.181700	0.1	0.177566
2.183367	0.1	0.179918
2.185033	0.1	0.180127
2.186700	0.1	0.178413
2.188367	0.1	0.176970
2.190033	0.1	0.177911
2.191700	0.1	0.181007
2.193367	0.1	0.184481
2.195033	0.1	0.187424
2.196700	0.1	0.190097
2.198367	0.1	0.192602
2.200033	0.1	0.194525
2.201700	0.1	0.195606
2.203367	0.1	0.196267
2.205033	0.1	0.197217
2.206700	0.1	0.199210
2.208367	0.1	0.202851
2.210033	0.1	0.207368
2.211700	0.1	0.210572
2.213367	0.1	0.210819
2.215033	0.1	0.208630
2.216700	0.1	0.206227
2.218367	0.1	0.205231
2.220033	0.1	0.205054
2.221700	0.1	0.204444
2.223367	0.1	0.203690
2.225033	0.1	0.204570
2.226700	0.1	0.208295
2.228367	0.1	0.213459
2.230033	0.1	0.217026
2.231700	0.1	0.217492
2.233367	0.1	0.215755
2.235033	0.1	0.213496
2.236700	0.1	0.211904
2.238367	0.1	0.211378
2.240033	0.1	0.211643
2.241700	0.1	0.212002
2.243367	0.1	0.211750
2.245033	0.1	0.210893
2.246700	0.1	0.210456
2.248367	0.1	0.211736
2.250033	0.1	0.214633
2.251700	0.1	0.217403
2.253367	0.1	0.218595
2.255033	0.1	0.218465
2.256700	0.1	0.218078
2.258367	0.1	0.217832
2.260033	0.1	0.217287
2.261700	0.1	0.215918
2.263367	0.1	0.213590
2.265033	0.1	0.210716
2.266700	0.1	0.208123
2.268367	0.1	0.206567
2.270033	0.1	0.206009
2.271700	0.1	0.205589
2.273367	0.1	0.204821
2.275033	0.1	0.203904
2.276700	0.1	0.203229
2.278367	0.1	0.203266
2.280033	0.1	0.204155
2.281700	0.1	0.205142
2.283367	0.1	0.205031
2.285033	0.1	0.203121
2.286700	0.1	0.200015
2.288367	0.1	0.197240
2.290033	0.1	0.195336
2.291700	0.1	0.193366
2.293367	0.1	0.191061
2.295033	0.1	0.190213
2.296700	0.1	0.192928
2.298367	0.1	0.199145
2.300033	0.1	0.206502
2.301700	0.1	0.211918
2.303367	0.1	0.213431
2.305033	0.1	0.211881
2.306700	0.1	0.210088
2.308367	0.1	0.209338
2.310033	0.1	0.208267
2.311700	0.1	0.205156
2.313367	0.1	0.199773
2.315033	0.1	0.193464
2.316700	0.1	0.188001
2.318367	0.1	0.184416
2.320033	0.1	0.182996
2.321700	0.1	0.183405
2.323367	0.1	0.184686
2.325033	0.1	0.186246
2.326700	0.1	0.188192
2.328367	0.1	0.190102
2.330033	0.1	0.190889
2.331700	0.1	0.190064
2.333367	0.1	0.187880
2.335033	0.1	0.184723
2.336700	0.1	0.181352
2.338367	0.1	0.178744
2.340033	0.1	0.177328
2.341700	0.1	0.177147
2.343367	0.1	0.178367
2.345033	0.1	0.180583
2.346700	0.1	0.182264
2.348367	0.1	0.181948
2.350033	0.1	0.179755
2.351700	0.1	0.177198
2.353367	0.1	0.175838
2.355033	0.1	0.176230
2.356700	0.1	0.177622
2.358367	0.1	0.178805
2.360033	0.1	0.178851
2.361700	0.1	0.177207
2.363367	0.1	0.174097
2.365033	0.1	0.170399
2.366700	0.1	0.167186
2.368367	0.1	0.165841
2.370033	0.1	0.167349
2.371700	0.1	0.170516
2.373367	0.1	0.172420
2.375033	0.1	0.171340
2.376700	0.1	0.168253
2.378367	0.1	0.165249
2.380033	0.1	0.163522
2.381700	0.1	0.163498
2.383367	0.1	0.165971
2.385033	0.1	0.171321
2.386700	0.1	0.177808
2.388367	0.1	0.182227
2.390033	0.1	0.182586
2.391700	0.1	0.179331
2.393367	0.1	0.173780
2.395033	0.1	0.166204
2.396700	0.1	0.156751
2.398367	0.1	0.147079
2.400033	0.1	0.139503
2.401700	0.1	0.135344
2.403367	0.1	0.134683
2.405033	0.1	0.136471
2.406700	0.1	0.138958
2.408367	0.1	0.140294
2.410033	0.1	0.138893
2.411700	0.1	0.134460
2.413367	0.1	0.129007
2.415033	0.1	0.125198
2.416700	0.1	0.123396
2.418367	0.1	0.121701
2.420033	0.1	0.118641
2.421700	0.1	0.114623
2.423367	0.1	0.111130
2.425033	0.1	0.109235
2.426700	0.1	0.109114
2.428367	0.1	0.110618
2.430033	0.1	0.113575
2.431700	0.1	0.117188
2.433367	0.1	0.119843
2.435033	0.1	0.119992
2.436700	0.1	0.117375
2.438367	0.1	0.113207
2.440033	0.1	0.108955
2.441700	0.1	0.105384
2.443367	0.1	0.103074
2.445033	0.1	0.102790
2.446700	0.1	0.104546
2.448367	0.1	0.106841
2.450033	0.1	0.107628
2.451700	0.1	0.106259
2.453367	0.1	0.103493
2.455033	0.1	0.100401
2.456700	0.1	0.098175
2.458367	0.1	0.097905
2.460033	0.1	0.099777
2.461700	0.1	0.102860
2.463367	0.1	0.105607
2.465033	0.1	0.106413
2.466700	0.1	0.104397
2.468367	0.1	0.100108
2.470033	0.1	0.095163
2.471700	0.1	0.091144
2.473367	0.1	0.088713
2.475033	0.1	0.087772
2.476700	0.1	0.088224
2.478367	0.1	0.089630
2.480033	0.1	0.090627
2.481700	0.1	0.090231
2.483367	0.1	0.089435
2.485033	0.1	0.089747
2.486700	0.1	0.091125
2.488367	0.1	0.092331
2.490033	0.1	0.091842
2.491700	0.1	0.088871
2.493367	0.1	0.084648
2.495033	0.1	0.081561
2.496700	0.1	0.080722
2.498367	0.1	0.081100
2.500033	0.1	0.081235
2.501700	0.1	0.080853
2.503367	0.1	0.080317
2.505033	0.1	0.079651
2.506700	0.1	0.078576
2.508367	0.1	0.077062
2.510033	0.1	0.075428
2.511700	0.1	0.073821
2.513367	0.1	0.071856
2.515033	0.1	0.069207
2.516700	0.1	0.066399
2.518367	0.1	0.064201
2.520033	0.1	0.062976
2.521700	0.1	0.062925
2.523367	0.1	0.063800
2.525033	0.1	0.064573
2.526700	0.1	0.064424
2.528367	0.1	0.063861
2.530033	0.1	0.064299
2.531700	0.1	0.066417
2.533367	0.1	0.068955
2.535033	0.1	0.069593
2.536700	0.1	0.067381
2.538367	0.1	0.063865
2.540033	0.1	0.061071
2.541700	0.1	0.059609
2.543367	0.1	0.059279
2.545033	0.1	0.059758
2.546700	0.1	0.060224
2.548367	0.1	0.059740
2.550033	0.1	0.058059
2.551700	0.1	0.055656
2.553367	0.1	0.053542
2.555033	0.1	0.052727
2.556700	0.1	0.053197
2.558367	0.1	0.053979
2.560033	0.1	0.054454
2.561700	0.1	0.055046
2.563367	0.1	0.056508
2.565033	0.1	0.058799
2.566700	0.1	0.060806
2.568367	0.1	0.061342
2.570033	0.1	0.060597
2.571700	0.1	0.059921
2.573367	0.1	0.059954
2.575033	0.1	0.060149
2.576700	0.1	0.060089
2.578367	0.1	0.059893
2.580033	0.1	0.059698
2.581700	0.1	0.059609
2.583367	0.1	0.059688
2.585033	0.1	0.059805
2.586700	0.1	0.059851
2.588367	0.1	0.059851
2.590033	0.1	0.060005
2.591700	0.1	0.060331
2.593367	0.1	0.060154
2.595033	0.1	0.058734
2.596700	0.1	0.056634
2.598367	0.1	0.055679
2.600033	0.1	0.057593
2.601700	0.1	0.062454
2.603367	0.1	0.068033
2.605033	0.1	0.071144
2.606700	0.1	0.070487
2.608367	0.1	0.067949
2.610033	0.1	0.066431
2.611700	0.1	0.067162
2.613367	0.1	0.069640
2.615033	0.1	0.072946
2.616700	0.1	0.076308
2.618367	0.1	0.078785
2.620033	0.1	0.078841
2.621700	0.1	0.075009
2.623367	0.1	0.067572
2.625033	0.1	0.059204
2.626700	0.1	0.053346
2.628367	0.1	0.051837
2.630033	0.1	0.054035
2.631700	0.1	0.057938
2.633367	0.1	0.061826
2.635033	0.1	0.064718
2.636700	0.1	0.066361
2.638367	0.1	0.067158
2.640033	0.1	0.067446
2.641700	0.1	0.066860
2.643367	0.1	0.064601
2.645033	0.1	0.060787
2.646700	0.1	0.057193
2.648367	0.1	0.055372
2.650033	0.1	0.054510
2.651700	0.1	0.052811
2.653367	0.1	0.050548
2.655033	0.1	0.050282
2.656700	0.1	0.053532
2.658367	0.1	0.058454
2.660033	0.1	0.061900
2.661700	0.1	0.062734
2.663367	0.1	0.061812
2.665033	0.1	0.060075
2.666700	0.1	0.058073
2.668367	0.1	0.056378
2.670033	0.1	0.055204
2.671700	0.1	0.054259
2.673367	0.1	0.053332
2.675033	0.1	0.052759
2.676700	0.1	0.053011
2.678367	0.1	0.054054
2.680033	0.1	0.055707
2.681700	0.1	0.057900
2.683367	0.1	0.059567
2.685033	0.1	0.058603
2.686700	0.1	0.054529
2.688367	0.1	0.049472
2.690033	0.1	0.045397
2.691700	0.1	0.042543
2.693367	0.1	0.040550
2.695033	0.1	0.039139
2.696700	0.1	0.038464
2.698367	0.1	0.039036
2.700033	0.1	0.040662
2.701700	0.1	0.042822
2.703367	0.1	0.046138
2.705033	0.1	0.051777
2.706700	0.1	0.059321
2.708367	0.1	0.066371
2.710033	0.1	0.070874
2.711700	0.1	0.072895
2.713367	0.1	0.073523
2.715033	0.1	0.073533
2.716700	0.1	0.073519
2.718367	0.1	0.074157
2.720033	0.1	0.075479
2.721700	0.1	0.076159
2.723367	0.1	0.074506
2.725033	0.1	0.070510
2.726700	0.1	0.066175
2.728367	0.1	0.063982
2.730033	0.1	0.065346
2.731700	0.1	0.070054
2.733367	0.1	0.076354
2.735033	0.1	0.081705
2.736700	0.1	0.084243
2.738367	0.1	0.083791
2.740033	0.1	0.081221
2.741700	0.1	0.077565
2.743367	0.1	0.073793
2.745033	0.1	0.070520
2.746700	0.1	0.067861
2.748367	0.1	0.065858
2.750033	0.1	0.064587
2.751700	0.1	0.064075
2.753367	0.1	0.064466
2.755033	0.1	0.065998
2.756700	0.1	0.068517
2.758367	0.1	0.070939
2.760033	0.1	0.071893
2.761700	0.1	0.071260
2.763367	0.1	0.070157
2.765033	0.1	0.069547
2.766700	0.1	0.069593
2.768367	0.1	0.069877
2.770033	0.1	0.069961
2.771700	0.1	0.070133
2.773367	0.1	0.071004
2.775033	0.1	0.072219
2.776700	0.1	0.072992
2.778367	0.1	0.073826
2.780033	0.1	0.075824
2.781700	0.1	0.078767
2.783367	0.1	0.081481
2.785033	0.1	0.083228
2.786700	0.1	0.083884
2.788367	0.1	0.083512
2.790033	0.1	0.082166
2.791700	0.1	0.080075
2.793367	0.1	0.077882
2.795033	0.1	0.076559
2.796700	0.1	0.076788
2.798367	0.1	0.078664
2.800033	0.1	0.081621
2.801700	0.1	0.084182
2.803367	0.1	0.084657
2.805033	0.1	0.082441
2.806700	0.1	0.078515
2.808367	0.1	0.074594
2.810033	0.1	0.071530
2.811700	0.1	0.069113
2.813367	0.1	0.067754
2.815033	0.1	0.068899
2.816700	0.1	0.072988
2.818367	0.1	0.078264
2.820033	0.1	0.082166
2.821700	0.1	0.083819
2.823367	0.1	0.084355
2.825033	0.1	0.084564
2.826700	0.1	0.083288
2.828367	0.1	0.079251
2.830033	0.1	0.073621
2.831700	0.1	0.069342
2.833367	0.1	0.068080
2.835033	0.1	0.069276
2.836700	0.1	0.071451
2.838367	0.1	0.073020
2.840033	0.1	0.073062
2.841700	0.1	0.072387
2.843367	0.1	0.072503
2.845033	0.1	0.073309
2.846700	0.1	0.073304
2.848367	0.1	0.071935
2.850033	0.1	0.070324
2.851700	0.1	0.070250
2.853367	0.1	0.073072
2.855033	0.1	0.078357
2.856700	0.1	0.083316
2.858367	0.1	0.084881
2.860033	0.1	0.082618
2.861700	0.1	0.079041
2.863367	0.1	0.076629
2.865033	0.1	0.075535
2.866700	0.1	0.074203
2.868367	0.1	0.071325
2.870033	0.1	0.067274
2.871700	0.1	0.063851
2.873367	0.1	0.062757
2.875033	0.1	0.064429
2.876700	0.1	0.067879
2.878367	0.1	0.071665
2.880033	0.1	0.074850
2.881700	0.1	0.076867
2.883367	0.1	0.077132
2.885033	0.1	0.075595
2.886700	0.1	0.073337
2.888367	0.1	0.072438
2.890033	0.1	0.074203
2.891700	0.1	0.077449
2.893367	0.1	0.079744
2.895033	0.1	0.080112
2.896700	0.1	0.079535
2.898367	0.1	0.079134
2.900033	0.1	0.078524
2.901700	0.1	0.076373
2.903367	0.1	0.072075
2.905033	0.1	0.066771
2.906700	0.1	0.062995
2.908367	0.1	0.062557
2.910033	0.1	0.064569
2.911700	0.1	0.066590
2.913367	0.1	0.067363
2.915033	0.1	0.067507
2.916700	0.1	0.068126
2.918367	0.1	0.069560
2.920033	0.1	0.071400
2.921700	0.1	0.073202
2.923367	0.1	0.074888
2.925033	0.1	0.076629
2.926700	0.1	0.078450
2.928367	0.1	0.079945
2.930033	0.1	0.080583
2.931700	0.1	0.080410
2.933367	0.1	0.079921
2.935033	0.1	0.079372
2.936700	0.1	0.078590
2.938367	0.1	0.076969
2.940033	0.1	0.073751
2.941700	0.1	0.069151
2.943367	0.1	0.064797
2.945033	0.1	0.062361
2.946700	0.1	0.062110
2.948367	0.1	0.063176
2.950033	0.1	0.064783
2.951700	0.1	0.066659
2.953367	0.1	0.068368
2.955033	0.1	0.069011
2.956700	0.1	0.068122
2.958367	0.1	0.066333
2.960033	0.1	0.064620
2.961700	0.1	0.063051
2.963367	0.1	0.060494
2.965033	0.1	0.056326
2.966700	0.1	0.052056
2.968367	0.1	0.050119
2.970033	0.1	0.051730
2.971700	0.1	0.056345
2.973367	0.1	0.062040
2.975033	0.1	0.066115
2.976700	0.1	0.066515
2.978367	0.1	0.063381
2.980033	0.1	0.058957
2.981700	0.1	0.055558
2.983367	0.1	0.053956
2.985033	0.1	0.053882
2.986700	0.1	0.054957
2.988367	0.1	0.056638
2.990033	0.1	0.058194
2.991700	0.1	0.059148
2.993367	0.1	0.059311
2.995033	0.1	0.058911
2.996700	0.1	0.058860
2.998367	0.1	0.059824
3.000033	0.1	0.060834
3.001700	0.1	0.060271
3.003367	0.1	0.058268
3.005033	0.1	0.057016
3.006700	0.1	0.058566
3.008367	0.1	0.062957
3.010033	0.1	0.068373
3.011700	0.1	0.072415
3.013367	0.1	0.073230
3.015033	0.1	0.071139
3.016700	0.1	0.068666
3.018367	0.1	0.067619
3.020033	0.1	0.067502
3.021700	0.1	0.067493
3.023367	0.1	0.067893
3.025033	0.1	0.069165
3.026700	0.1	0.070794
3.028367	0.1	0.071870
3.030033	0.1	0.072182
3.031700	0.1	0.071875
3.033367	0.1	0.070403
3.035033	0.1	0.067186
3.036700	0.1	0.062915
3.038367	0.1	0.059255
3.040033	0.1	0.057225
3.041700	0.1	0.056420
3.043367	0.1	0.056005
3.045033	0.1	0.055786
3.046700	0.1	0.055907
3.048367	0.1	0.055875
3.050033	0.1	0.054403
3.051700	0.1	0.050752
3.053367	0.1	0.046040
3.055033	0.1	0.042520
3.056700	0.1	0.041630
3.058367	0.1	0.042990
3.060033	0.1	0.045383
3.061700	0.1	0.047968
3.063367	0.1	0.050934
3.065033	0.1	0.055335
3.066700	0.1	0.061495
3.068367	0.1	0.067865
3.070033	0.1	0.072205
3.071700	0.1	0.072871
3.073367	0.1	0.069011
3.075033	0.1	0.061127
3.076700	0.1	0.051544
3.078367	0.1	0.043395
3.080033	0.1	0.038664
3.081700	0.1	0.037430
3.083367	0.1	0.038678
3.085033	0.1	0.041067
3.086700	0.1	0.043511
3.088367	0.1	0.045714
3.090033	0.1	0.047833
3.091700	0.1	0.049677
3.093367	0.1	0.050296
3.095033	0.1	0.049057
3.096700	0.1	0.046887
3.098367	0.1	0.045504
3.100033	0.1	0.045458
3.101700	0.1	0.046091
3.103367	0.1	0.047018
3.105033	0.1	0.048047
3.106700	0.1	0.048331
3.108367	0.1	0.047302
3.110033	0.1	0.045877
3.111700	0.1	0.045844
3.113367	0.1	0.048056
3.115033	0.1	0.051316
3.116700	0.1	0.053532
3.118367	0.1	0.053816
3.120033	0.1	0.052829
3.121700	0.1	0.051856
3.123367	0.1	0.051456
3.125033	0.1	0.050692
3.126700	0.1	0.048527
3.128367	0.1	0.045267
3.130033	0.1	0.041821
3.131700	0.1	0.038804
3.133367	0.1	0.036475
3.135033	0.1	0.034948
3.136700	0.1	0.034566
3.138367	0.1	0.035623
3.140033	0.1	0.037500
3.141700	0.1	0.039013
3.143367	0.1	0.040061
3.145033	0.1	0.041630
3.146700	0.1	0.043716
3.148367	0.1	0.045025
3.150033	0.1	0.045113
3.151700	0.1	0.044680
3.153367	0.1	0.044103
3.155033	0.1	0.043288
3.156700	0.1	0.042152
3.158367	0.1	0.041137
3.160033	0.1	0.041607
3.161700	0.1	0.044606
3.163367	0.1	0.049192
3.165033	0.1	0.052569
3.166700	0.1	0.052508
3.168367	0.1	0.049830
3.170033	0.1	0.047088
3.171700	0.1	0.045439
3.173367	0.1	0.044685
3.175033	0.1	0.044918
3.176700	0.1	0.046263
3.178367	0.1	0.047777
3.180033	0.1	0.047828
3.181700	0.1	0.045556
3.183367	0.1	0.041700
3.185033	0.1	0.037909
3.186700	0.1	0.035297
3.188367	0.1	0.033998
3.190033	0.1	0.033849
3.191700	0.1	0.035195
3.193367	0.1	0.038343
3.195033	0.1	0.042100
3.196700	0.1	0.044196
3.198367	0.1	0.043567
3.200033	0.1	0.041411
3.201700	0.1	0.039809
3.203367	0.1	0.040019
3.205033	0.1	0.041942
3.206700	0.1	0.044564
3.208367	0.1	0.046794
3.210033	0.1	0.048219
3.211700	0.1	0.049085
3.213367	0.1	0.049355
3.215033	0.1	0.048336
3.216700	0.1	0.045854
3.218367	0.1	0.042645
3.220033	0.1	0.038799
3.221700	0.1	0.033397
3.223367	0.1	0.026147
3.225033	0.1	0.018333
3.226700	0.1	0.012019
3.228367	0.1	0.008484
3.230033	0.1	0.007483
3.231700	0.1	0.008000
3.233367	0.1	0.009281
3.235033	0.1	0.011311
3.236700	0.1	0.014598
3.238367	0.1	0.019078
3.240033	0.1	0.023590
3.241700	0.1	0.027036
3.243367	0.1	0.029285
3.245033	0.1	0.030859
3.246700	0.1	0.032359
3.248367	0.1	0.033593
3.250033	0.1	0.033486
3.251700	0.1	0.031097
3.253367	0.1	0.026342
3.255033	0.1	0.020168
3.256700	0.1	0.014207
3.258367	0.1	0.009784
3.260033	0.1	0.007213
3.261700	0.1	0.005998
3.263367	0.1	0.005700
3.265033	0.1	0.006654
3.266700	0.1	0.009462
3.268367	0.1	0.014296
3.270033	0.1	0.020745
3.271700	0.1	0.027474
3.273367	0.1	0.032354
3.275033	0.1	0.034082
3.276700	0.1	0.033164
3.278367	0.1	0.031008
3.280033	0.1	0.028843
3.281700	0.1	0.027507
3.283367	0.1	0.027143
3.285033	0.1	0.026906
3.286700	0.1	0.026152
3.288367	0.1	0.025793
3.290033	0.1	0.027027
3.291700	0.1	0.029262
3.293367	0.1	0.030929
3.295033	0.1	0.031339
3.296700	0.1	0.031088
3.298367	0.1	0.031614
3.300033	0.1	0.033891
3.301700	0.1	0.036932
3.303367	0.1	0.038482
3.305033	0.1	0.036866
3.306700	0.1	0.031753
3.308367	0.1	0.024135
3.310033	0.1	0.015553
3.311700	0.1	0.007572
3.313367	0.1	0.001825
3.315033	0.1	-0.000559
3.316700	0.1	0.000549
3.318367	0.1	0.004647
3.320033	0.1	0.010333
3.321700	0.1	0.015334
3.323367	0.1	0.018291
3.325033	0.1	0.019721
3.326700	0.1	0.020531
3.328367	0.1	0.020848
3.330033	0.1	0.020633
3.331700	0.1	0.019842
3.333367	0.1	0.018026
3.335033	0.1	0.015264
3.336700	0.1	0.012740
3.338367	0.1	0.011250
3.340033	0.1	0.009942
3.341700	0.1	0.007544
3.343367	0.1	0.004456
3.345033	0.1	0.002943
3.346700	0.1	0.004745
3.348367	0.1	0.009034
3.350033	0.1	0.013569
3.351700	0.1	0.016843
3.353367	0.1	0.018510
3.355033	0.1	0.018706
3.356700	0.1	0.017695
3.358367	0.1	0.015777
3.360033	0.1	0.012834
3.361700	0.1	0.008699
3.363367	0.1	0.004629
3.365033	0.1	0.002724
3.366700	0.1	0.003651
3.368367	0.1	0.006431
3.370033	0.1	0.009825
3.371700	0.1	0.012959
3.373367	0.1	0.015432
3.375033	0.1	0.017094
3.376700	0.1	0.017472
3.378367	0.1	0.015828
3.380033	0.1	0.012326
3.381700	0.1	0.008238
3.383367	0.1	0.004759
3.385033	0.1	0.002012
3.386700	0.1	-0.000726
3.388367	0.1	-0.003958
3.390033	0.1	-0.007097
3.391700	0.1	-0.008866
3.393367	0.1	-0.008694
3.395033	0.1	-0.007604
3.396700	0.1	-0.007423
3.398367	0.1	-0.009113
3.400033	0.1	-0.011860
3.401700	0.1	-0.013839
3.403367	0.1	-0.014040
3.405033	0.1	-0.012955
3.406700	0.1	-0.011008
3.408367	0.1	-0.007497
3.410033	0.1	-0.001783
3.411700	0.1	0.004834
3.413367	0.1	0.009197
3.415033	0.1	0.009122
3.416700	0.1	0.006040
3.418367	0.1	0.003539
3.420033	0.1	0.003995
3.421700	0.1	0.007492
3.423367	0.1	0.012387
3.425033	0.1	0.016121
3.426700	0.1	0.016922
3.428367	0.1	0.015004
3.430033	0.1	0.011940
3.431700	0.1	0.008955
3.433367	0.1	0.006338
3.435033	0.1	0.004796
3.436700	0.1	0.005681
3.438367	0.1	0.008810
3.440033	0.1	0.011898
3.441700	0.1	0.012936
3.443367	0.1	0.011739
3.445033	0.1	0.009392
3.446700	0.1	0.006892
3.448367	0.1	0.004629
3.450033	0.1	0.002943
3.451700	0.1	0.002477
3.453367	0.1	0.003688
3.455033	0.1	0.006356
3.456700	0.1	0.009891
3.458367	0.1	0.013760
3.460033	0.1	0.017378
3.461700	0.1	0.020317
3.463367	0.1	0.022547
3.465033	0.1	0.023912
3.466700	0.1	0.023888
3.468367	0.1	0.022380
3.470033	0.1	0.020289
3.471700	0.1	0.019101
3.473367	0.1	0.019595
3.475033	0.1	0.020815
3.476700	0.1	0.020852
3.478367	0.1	0.019418
3.480033	0.1	0.018827
3.481700	0.1	0.021146
3.483367	0.1	0.025984
3.485033	0.1	0.031679
3.486700	0.1	0.036899
3.488367	0.1	0.041341
3.490033	0.1	0.046170
3.491700	0.1	0.053020
3.493367	0.1	0.062776
3.495033	0.1	0.075833
3.496700	0.1	0.092410
3.498367	0.1	0.111605
3.500033	0.1	0.131438
3.501700	0.1	0.150367
3.503367	0.1	0.167820
3.505033	0.1	0.184001
3.506700	0.1	0.199624
3.508367	0.1	0.214917
3.510033	0.1	0.229254
3.511700	0.1	0.242027
3.513367	0.1	0.253385
3.515033	0.1	0.263536
3.516700	0.1	0.271313
3.518367	0.1	0.274614
3.520033	0.1	0.272370
3.521700	0.1	0.265283
3.523367	0.1	0.254931
3.525033	0.1	0.243220
3.526700	0.1	0.232388
3.528367	0.1	0.223848
3.530033	0.1	0.216803
3.531700	0.1	0.208644
3.533367	0.1	0.197152
3.535033	0.1	0.182572
3.536700	0.1	0.167480
3.538367	0.1	0.154432
3.540033	0.1	0.144239
3.541700	0.1	0.136360
3.543367	0.1	0.129961
3.545033	0.1	0.124183
3.546700	0.1	0.118143
3.548367	0.1	0.111195
3.550033	0.1	0.103340
3.551700	0.1	0.095437
3.553367	0.1	0.088625
3.555033	0.1	0.083107
3.556700	0.1	0.077696
3.558367	0.1	0.071055
3.560033	0.1	0.064159
3.561700	0.1	0.060243
3.563367	0.1	0.061397
3.565033	0.1	0.066552
3.566700	0.1	0.072913
3.568367	0.1	0.077877
3.570033	0.1	0.079949
3.571700	0.1	0.078995
3.573367	0.1	0.075633
3.575033	0.1	0.070608
3.576700	0.1	0.064950
3.578367	0.1	0.059912
3.580033	0.1	0.056229
3.581700	0.1	0.053863
3.583367	0.1	0.052219
3.585033	0.1	0.050524
3.586700	0.1	0.048480
3.588367	0.1	0.046538
3.590033	0.1	0.045518
3.591700	0.1	0.046222
3.593367	0.1	0.048866
3.595033	0.1	0.052145
3.596700	0.1	0.053612
3.598367	0.1	0.051600
3.600033	0.1	0.046357
3.601700	0.1	0.039376
3.603367	0.1	0.032559
3.605033	0.1	0.027940
3.606700	0.1	0.026897
3.608367	0.1	0.029039
3.610033	0.1	0.032890
3.611700	0.1	0.037355
3.613367	0.1	0.041551
3.615033	0.1	0.044070
3.616700	0.1	0.043809
3.618367	0.1	0.041025
3.620033	0.1	0.036801
3.621700	0.1	0.032228
3.623367	0.1	0.028322
3.625033	0.1	0.025653
3.626700	0.1	0.024443
3.628367	0.1	0.025285
3.630033	0.1	0.028182
3.631700	0.1	0.031306
3.633367	0.1	0.032205
3.635033	0.1	0.029649
3.636700	0.1	0.024266
3.638367	0.1	0.018035
3.640033	0.1	0.013094
3.641700	0.1	0.010836
3.643367	0.1	0.011940
3.645033	0.1	0.015958
3.646700	0.1	0.020647
3.648367	0.1	0.023055
3.650033	0.1	0.021495
3.651700	0.1	0.016778
3.653367	0.1	0.012130
3.655033	0.1	0.010533
3.656700	0.1	0.011954
3.658367	0.1	0.014338
3.660033	0.1	0.016228
3.661700	0.1	0.017243
3.663367	0.1	0.017378
3.665033	0.1	0.016927
3.666700	0.1	0.016331
3.668367	0.1	0.015581
3.670033	0.1	0.014333
3.671700	0.1	0.012703
3.673367	0.1	0.011032
3.675033	0.1	0.009327
3.676700	0.1	0.007935
3.678367	0.1	0.008177
3.680033	0.1	0.011236
3.681700	0.1	0.016531
3.683367	0.1	0.022291
3.685033	0.1	0.026859
3.686700	0.1	0.028377
3.688367	0.1	0.025160
3.690033	0.1	0.017635
3.691700	0.1	0.009020
3.693367	0.1	0.003162
3.695033	0.1	0.001825
3.696700	0.1	0.003879
3.698367	0.1	0.006803
3.700033	0.1	0.009243
3.701700	0.1	0.012005
3.703367	0.1	0.016671
3.705033	0.1	0.023660
3.706700	0.1	0.031176
3.708367	0.1	0.036061
3.710033	0.1	0.036214
3.711700	0.1	0.032485
3.713367	0.1	0.027712
3.715033	0.1	0.023721
3.716700	0.1	0.019930
3.718367	0.1	0.015195
3.720033	0.1	0.009942
3.721700	0.1	0.005639
3.723367	0.1	0.003199
3.725033	0.1	0.002296
3.726700	0.1	0.001532
3.728367	0.1	-0.000051
3.730033	0.1	-0.001322
3.731700	0.1	-0.000536
3.733367	0.1	0.001858
3.735033	0.1	0.003632
3.736700	0.1	0.003544
3.738367	0.1	0.002673
3.740033	0.1	0.003343
3.741700	0.1	0.006999
3.743367	0.1	0.012782
3.745033	0.1	0.018077
3.746700	0.1	0.020363
3.748367	0.1	0.018692
3.750033	0.1	0.013723
3.751700	0.1	0.007097
3.753367	0.1	0.001090
3.755033	0.1	-0.002114
3.756700	0.1	-0.001779
3.758367	0.1	0.000997
3.760033	0.1	0.004279
3.761700	0.1	0.006617
3.763367	0.1	0.007842
3.765033	0.1	0.008433
3.766700	0.1	0.007665
3.768367	0.1	0.003977
3.770033	0.1	-0.002473
3.771700	0.1	-0.009141
3.773367	0.1	-0.013085
3.775033	0.1	-0.013183
3.776700	0.1	-0.010263
3.778367	0.1	-0.005383
3.780033	0.1	0.000875
3.781700	0.1	0.007381
3.783367	0.1	0.012200
3.785033	0.1	0.013942
3.786700	0.1	0.012466
3.788367	0.1	0.008345
3.790033	0.1	0.002710
3.791700	0.1	-0.002370
3.793367	0.1	-0.004643
3.795033	0.1	-0.003297
3.796700	0.1	0.001029
3.798367	0.1	0.006850
3.800033	0.1	0.011120
3.801700	0.1	0.010673
3.803367	0.1	0.005527
3.805033	0.1	-0.001402
3.806700	0.1	-0.007222
3.808367	0.1	-0.010473
3.810033	0.1	-0.010920
3.811700	0.1	-0.009127
3.813367	0.1	-0.006403
3.815033	0.1	-0.004512
3.816700	0.1	-0.004452
3.818367	0.1	-0.005681
3.820033	0.1	-0.006962
3.821700	0.1	-0.007660
3.823367	0.1	-0.007655
3.825033	0.1	-0.006459
3.826700	0.1	-0.003357
3.828367	0.1	0.001700
3.830033	0.1	0.007791
3.831700	0.1	0.013271
3.833367	0.1	0.016354
3.835033	0.1	0.016079
3.836700	0.1	0.012871
3.838367	0.1	0.008657
3.840033	0.1	0.005807
3.841700	0.1	0.005178
3.843367	0.1	0.005788
3.845033	0.1	0.006543
3.846700	0.1	0.007250
3.848367	0.1	0.008056
3.850033	0.1	0.008815
3.851700	0.1	0.009690
3.853367	0.1	0.011125
3.855033	0.1	0.012522
3.856700	0.1	0.012312
3.858367	0.1	0.010235
3.860033	0.1	0.008428
3.861700	0.1	0.009099
3.863367	0.1	0.012084
3.865033	0.1	0.015767
3.866700	0.1	0.018920
3.868367	0.1	0.020973
3.870033	0.1	0.021830
3.871700	0.1	0.021607
3.873367	0.1	0.020573
3.875033	0.1	0.019222
3.876700	0.1	0.018012
3.878367	0.1	0.017276
3.880033	0.1	0.017313
3.881700	0.1	0.018040
3.883367	0.1	0.018883
3.885033	0.1	0.019302
3.886700	0.1	0.018864
3.888367	0.1	0.017178
3.890033	0.1	0.014124
3.891700	0.1	0.009923
3.893367	0.1	0.005485
3.895033	0.1	0.002687
3.896700	0.1	0.003334
3.898367	0.1	0.007441
3.900033	0.1	0.013318
3.901700	0.1	0.019819
3.903367	0.1	0.026487
3.905033	0.1	0.031530
3.906700	0.1	0.032424
3.908367	0.1	0.029099
3.910033	0.1	0.024764
3.911700	0.1	0.022412
3.913367	0.1	0.021537
3.915033	0.1	0.019781
3.916700	0.1	0.016424
3.918367	0.1	0.012745
3.920033	0.1	0.010100
3.921700	0.1	0.008931
3.923367	0.1	0.009313
3.925033	0.1	0.011139
3.926700	0.1	0.013593
3.928367	0.1	0.015059
3.930033	0.1	0.014282
3.931700	0.1	0.011767
3.933367	0.1	0.009411
3.935033	0.1	0.008722
3.936700	0.1	0.009937
3.938367	0.1	0.012601
3.940033	0.1	0.015986
3.941700	0.1	0.019181
3.943367	0.1	0.021029
3.945033	0.1	0.020638
3.946700	0.1	0.018082
3.948367	0.1	0.013914
3.950033	0.1	0.008452
3.951700	0.1	0.002705
3.953367	0.1	-0.001122
3.955033	0.1	-0.001742
3.956700	0.1	-0.000531
3.958367	0.1	0.000698
3.960033	0.1	0.002189
3.961700	0.1	0.004750
3.963367	0.1	0.007325
3.965033	0.1	0.007870
3.966700	0.1	0.006268
3.968367	0.1	0.004787
3.970033	0.1	0.005504
3.971700	0.1	0.008340
3.973367	0.1	0.011539
3.975033	0.1	0.013080
3.976700	0.1	0.011749
3.978367	0.1	0.007963
3.980033	0.1	0.003842
3.981700	0.1	0.001751
3.983367	0.1	0.002864
3.985033	0.1	0.007055
3.986700	0.1	0.013439
3.988367	0.1	0.020307
3.990033	0.1	0.024908
3.991700	0.1	0.024643
3.993367	0.1	0.019162
3.995033	0.1	0.011362
3.996700	0.1	0.005853
3.998367	0.1	0.005453
4.000033	0.1	0.009276
4.001700	0.1	0.014845
4.003367	0.1	0.020680
4.005033	0.1	0.025872
4.006700	0.1	0.029230
4.008367	0.1	0.030054
4.010033	0.1	0.028787
4.011700	0.1	0.026124
4.013367	0.1	0.021919
4.015033	0.1	0.015926
4.016700	0.1	0.009388
4.018367	0.1	0.004647
4.020033	0.1	0.003530
4.021700	0.1	0.006603
4.023367	0.1	0.012983
4.025033	0.1	0.020768
4.026700	0.1	0.027902
4.028367	0.1	0.032573
4.030033	0.1	0.033681
4.031700	0.1	0.031409
4.033367	0.1	0.026803
4.035033	0.1	0.020503
4.036700	0.1	0.012517
4.038367	0.1	0.003860
4.040033	0.1	-0.002491
4.041700	0.1	-0.003553
4.043367	0.1	0.000563
4.045033	0.1	0.006240
4.046700	0.1	0.009607
4.048367	0.1	0.009816
4.050033	0.1	0.008307
4.051700	0.1	0.005951
4.053367	0.1	0.003148
4.055033	0.1	0.001299
4.056700	0.1	0.001881
4.058367	0.1	0.004778
4.060033	0.1	0.008908
4.061700	0.1	0.013765
4.063367	0.1	0.018855
4.065033	0.1	0.022729
4.066700	0.1	0.023954
4.068367	0.1	0.022445
4.070033	0.1	0.019330
4.071700	0.1	0.016070
4.073367	0.1	0.013420
4.075033	0.1	0.010803
4.076700	0.1	0.007260
4.078367	0.1	0.002831
4.080033	0.1	-0.001383
4.081700	0.1	-0.004019
4.083367	0.1	-0.004373
4.085033	0.1	-0.003008
4.086700	0.1	-0.001430
4.088367	0.1	-0.001206
4.090033	0.1	-0.002715
4.091700	0.1	-0.004875
4.093367	0.1	-0.006710
4.095033	0.1	-0.008000
4.096700	0.1	-0.008093
4.098367	0.1	-0.005756
4.100033	0.1	-0.000820
4.101700	0.1	0.004708
4.103367	0.1	0.007786
4.105033	0.1	0.006347
4.106700	0.1	0.001006
4.108367	0.1	-0.005029
4.110033	0.1	-0.009122
4.111700	0.1	-0.011781
4.113367	0.1	-0.014710
4.115033	0.1	-0.017937
4.116700	0.1	-0.019828
4.118367	0.1	-0.018589
4.120033	0.1	-0.013695
4.121700	0.1	-0.006333
4.123367	0.1	0.001248
4.125033	0.1	0.006473
4.126700	0.1	0.007465
4.128367	0.1	0.004568
4.130033	0.1	0.000573
4.131700	0.1	-0.001695
4.133367	0.1	-0.001569
4.135033	0.1	-0.000265
4.136700	0.1	0.000848
4.138367	0.1	0.001667
4.140033	0.1	0.003478
4.141700	0.1	0.007185
4.143367	0.1	0.011534
4.145033	0.1	0.013704
4.146700	0.1	0.011930
4.148367	0.1	0.006929
4.150033	0.1	0.000265
4.151700	0.1	-0.006887
4.153367	0.1	-0.012922
4.155033	0.1	-0.015865
4.156700	0.1	-0.015176
4.158367	0.1	-0.012470
4.160033	0.1	-0.009565
4.161700	0.1	-0.006706
4.163367	0.1	-0.003390
4.165033	0.1	0.000061
4.166700	0.1	0.002482
4.168367	0.1	0.002836
4.170033	0.1	0.000987
4.171700	0.1	-0.002342
4.173367	0.1	-0.006151
4.175033	0.1	-0.009690
4.176700	0.1	-0.012699
4.178367	0.1	-0.014938
4.180033	0.1	-0.015534
4.181700	0.1	-0.013555
4.183367	0.1	-0.009052
4.185033	0.1	-0.003278
4.186700	0.1	0.001662
4.188367	0.1	0.003609
4.190033	0.1	0.001569
4.191700	0.1	-0.003255
4.193367	0.1	-0.007949
4.195033	0.1	-0.010310
4.196700	0.1	-0.010487
4.198367	0.1	-0.009686
4.200033	0.1	-0.008438
4.201700	0.1	-0.006766
4.203367	0.1	-0.005015
4.205033	0.1	-0.003842
4.206700	0.1	-0.003893
4.208367	0.1	-0.005597
4.210033	0.1	-0.008303
4.211700	0.1	-0.009858
4.213367	0.1	-0.008508
4.215033	0.1	-0.005020
4.216700	0.1	-0.001909
4.218367	0.1	-0.000955
4.220033	0.1	-0.001867
4.221700	0.1	-0.003404
4.223367	0.1	-0.004866
4.225033	0.1	-0.005988
4.226700	0.1	-0.006170
4.228367	0.1	-0.004801
4.230033	0.1	-0.002165
4.231700	0.1	0.000582
4.233367	0.1	0.002356
4.235033	0.1	0.002785
4.236700	0.1	0.002268
4.238367	0.1	0.001621
4.240033	0.1	0.001155
4.241700	0.1	0.000149
4.243367	0.1	-0.002091
4.245033	0.1	-0.004601
4.246700	0.1	-0.005644
4.248367	0.1	-0.004838
4.250033	0.1	-0.003008
4.251700	0.1	-0.000573
4.253367	0.1	0.002696
4.255033	0.1	0.006501
4.256700	0.1	0.009700
4.258367	0.1	0.011651
4.260033	0.1	0.012675
4.261700	0.1	0.013006
4.263367	0.1	0.012708
4.265033	0.1	0.011991
4.266700	0.1	0.010426
4.268367	0.1	0.007120
4.270033	0.1	0.002328
4.271700	0.1	-0.002366
4.273367	0.1	-0.005788
4.275033	0.1	-0.008340
4.276700	0.1	-0.011022
4.278367	0.1	-0.013812
4.280033	0.1	-0.015735
4.281700	0.1	-0.015930
4.283367	0.1	-0.014426
4.285033	0.1	-0.012424
4.286700	0.1	-0.010999
4.288367	0.1	-0.009695
4.290033	0.1	-0.007828
4.291700	0.1	-0.006454
4.293367	0.1	-0.007600
4.295033	0.1	-0.011730
4.296700	0.1	-0.016787
4.298367	0.1	-0.019874
4.300033	0.1	-0.019656
4.301700	0.1	-0.017099
4.303367	0.1	-0.014030
4.305033	0.1	-0.011385
4.306700	0.1	-0.008885
4.308367	0.1	-0.005891
4.310033	0.1	-0.002515
4.311700	0.1	0.000289
4.313367	0.1	0.001411
4.315033	0.1	0.000144
4.316700	0.1	-0.003534
4.318367	0.1	-0.008498
4.320033	0.1	-0.012657
4.321700	0.1	-0.014538
4.323367	0.1	-0.014571
4.325033	0.1	-0.014063
4.326700	0.1	-0.013709
4.328367	0.1	-0.013835
4.330033	0.1	-0.014966
4.331700	0.1	-0.017341
4.333367	0.1	-0.020429
4.335033	0.1	-0.023097
4.336700	0.1	-0.024159
4.338367	0.1	-0.022971
4.340033	0.1	-0.019940
4.341700	0.1	-0.016252
4.343367	0.1	-0.012680
4.345033	0.1	-0.009360
4.346700	0.1	-0.006803
4.348367	0.1	-0.005751
4.350033	0.1	-0.006021
4.351700	0.1	-0.006659
4.353367	0.1	-0.006640
4.355033	0.1	-0.004834
4.356700	0.1	-0.000978
4.358367	0.1	0.002994
4.360033	0.1	0.004154
4.361700	0.1	0.001178
4.363367	0.1	-0.004554
4.365033	0.1	-0.010147
4.366700	0.1	-0.013663
4.368367	0.1	-0.015069
4.370033	0.1	-0.015358
4.371700	0.1	-0.015632
4.373367	0.1	-0.016401
4.375033	0.1	-0.017411
4.376700	0.1	-0.018077
4.378367	0.1	-0.018138
4.380033	0.1	-0.017788
4.381700	0.1	-0.016480
4.383367	0.1	-0.012587
4.385033	0.1	-0.005895
4.386700	0.1	0.001076
4.388367	0.1	0.005560
4.390033	0.1	0.006822
4.391700	0.1	0.005867
4.393367	0.1	0.004107
4.395033	0.1	0.002240
4.396700	0.1	-0.000149
4.398367	0.1	-0.003711
4.400033	0.1	-0.008103
4.401700	0.1	-0.011693
4.403367	0.1	-0.012936
4.405033	0.1	-0.012317
4.406700	0.1	-0.011865
4.408367	0.1	-0.012475
4.410033	0.1	-0.013188
4.411700	0.1	-0.012885
4.413367	0.1	-0.011469
4.415033	0.1	-0.009728
4.416700	0.1	-0.008247
4.418367	0.1	-0.007180
4.420033	0.1	-0.006929
4.421700	0.1	-0.007683
4.423367	0.1	-0.008731
4.425033	0.1	-0.008834
4.426700	0.1	-0.007157
4.428367	0.1	-0.004573
4.430033	0.1	-0.003185
4.431700	0.1	-0.003618
4.433367	0.1	-0.004647
4.435033	0.1	-0.005527
4.436700	0.1	-0.006580
4.438367	0.1	-0.007967
4.440033	0.1	-0.009304
4.441700	0.1	-0.009933
4.443367	0.1	-0.008978
4.445033	0.1	-0.005881
4.446700	0.1	-0.001192
4.448367	0.1	0.003157
4.450033	0.1	0.005262
4.451700	0.1	0.005178
4.453367	0.1	0.003977
4.455033	0.1	0.001555
4.456700	0.1	-0.002403
4.458367	0.1	-0.006678
4.460033	0.1	-0.009565
4.461700	0.1	-0.011087
4.463367	0.1	-0.012880
4.465033	0.1	-0.015632
4.466700	0.1	-0.017998
4.468367	0.1	-0.018524
4.470033	0.1	-0.017211
4.471700	0.1	-0.015073
4.473367	0.1	-0.013174
4.475033	0.1	-0.011949
4.476700	0.1	-0.010813
4.478367	0.1	-0.008899
4.480033	0.1	-0.006114
4.481700	0.1	-0.003036
4.483367	0.1	-0.000331
4.485033	0.1	0.001430
4.486700	0.1	0.002068
4.488367	0.1	0.001937
4.490033	0.1	0.001155
4.491700	0.1	-0.001220
4.493367	0.1	-0.006105
4.495033	0.1	-0.012848
4.496700	0.1	-0.019600
4.498367	0.1	-0.024647
4.500033	0.1	-0.026696
4.501700	0.1	-0.024857
4.503367	0.1	-0.019395
4.505033	0.1	-0.012671
4.506700	0.1	-0.008228
4.508367	0.1	-0.008051
4.510033	0.1	-0.011357
4.511700	0.1	-0.016079
4.513367	0.1	-0.020834
4.515033	0.1	-0.024703
4.516700	0.1	-0.025807
4.518367	0.1	-0.022431
4.520033	0.1	-0.015227
4.521700	0.1	-0.006286
4.523367	0.1	0.002603
4.525033	0.1	0.009737
4.526700	0.1	0.013714
4.528367	0.1	0.014091
4.530033	0.1	0.011022
4.531700	0.1	0.005406
4.533367	0.1	-0.000768
4.535033	0.1	-0.005751
4.536700	0.1	-0.008997
4.538367	0.1	-0.010491
4.540033	0.1	-0.010356
4.541700	0.1	-0.008820
4.543367	0.1	-0.006496
4.545033	0.1	-0.004834
4.546700	0.1	-0.004880
4.548367	0.1	-0.006258
4.550033	0.1	-0.008345
4.551700	0.1	-0.010817
4.553367	0.1	-0.012927
4.555033	0.1	-0.014142
4.556700	0.1	-0.014971
4.558367	0.1	-0.016047
4.560033	0.1	-0.017299
4.561700	0.1	-0.018398
4.563367	0.1	-0.019083
4.565033	0.1	-0.018943
4.566700	0.1	-0.017514
4.568367	0.1	-0.014463
4.570033	0.1	-0.010063
4.571700	0.1	-0.006044
4.573367	0.1	-0.004694
4.575033	0.1	-0.006300
4.576700	0.1	-0.008689
4.578367	0.1	-0.009988
4.580033	0.1	-0.010310
4.581700	0.1	-0.010477
4.583367	0.1	-0.010817
4.585033	0.1	-0.011544
4.586700	0.1	-0.012619
4.588367	0.1	-0.013239
4.590033	0.1	-0.012219
4.591700	0.1	-0.008894
4.593367	0.1	-0.004005
4.595033	0.1	0.000368
4.596700	0.1	0.002454
4.598367	0.1	0.001760
4.600033	0.1	-0.001322
4.601700	0.1	-0.005797
4.603367	0.1	-0.010389
4.605033	0.1	-0.014091
4.606700	0.1	-0.015902
4.608367	0.1	-0.014687
4.610033	0.1	-0.010314
4.611700	0.1	-0.004666
4.613367	0.1	-0.000792
4.615033	0.1	-0.000754
4.616700	0.1	-0.004279
4.618367	0.1	-0.009430
4.620033	0.1	-0.014082
4.621700	0.1	-0.016955
4.623367	0.1	-0.018096
4.625033	0.1	-0.018245
4.626700	0.1	-0.017695
4.628367	0.1	-0.016112
4.630033	0.1	-0.013495
4.631700	0.1	-0.011059
4.633367	0.1	-0.010449
4.635033	0.1	-0.012089
4.636700	0.1	-0.015036
4.638367	0.1	-0.018138
4.640033	0.1	-0.020806
4.641700	0.1	-0.022771
4.643367	0.1	-0.023441
4.645033	0.1	-0.022044
4.646700	0.1	-0.018459
4.648367	0.1	-0.013490
4.650033	0.1	-0.008396
4.651700	0.1	-0.004526
4.653367	0.1	-0.002990
4.655033	0.1	-0.003991
4.656700	0.1	-0.006119
4.658367	0.1	-0.006985
4.660033	0.1	-0.005690
4.661700	0.1	-0.004014
4.663367	0.1	-0.004196
4.665033	0.1	-0.006463
4.666700	0.1	-0.009313
4.668367	0.1	-0.011511
4.670033	0.1	-0.013052
4.671700	0.1	-0.014310
4.673367	0.1	-0.015525
4.675033	0.1	-0.017039
4.676700	0.1	-0.018813
4.678367	0.1	-0.019660
4.680033	0.1	-0.018179
4.681700	0.1	-0.014142
4.683367	0.1	-0.008289
4.685033	0.1	-0.001602
4.686700	0.1	0.004289
4.688367	0.1	0.007078
4.690033	0.1	0.005998
4.691700	0.1	0.003045
4.693367	0.1	0.000764
4.695033	0.1	-0.000075
4.696700	0.1	0.000028
4.698367	0.1	0.000373
4.700033	0.1	0.000261
4.701700	0.1	-0.000382
4.703367	0.1	-0.000731
4.705033	0.1	-0.000303
4.706700	0.1	0.000116
4.708367	0.1	-0.000764
4.710033	0.1	-0.003693
4.711700	0.1	-0.008652
4.713367	0.1	-0.014971
4.715033	0.1	-0.021453
4.716700	0.1	-0.026459
4.718367	0.1	-0.028093
4.720033	0.1	-0.025015
4.721700	0.1	-0.017434
4.723367	0.1	-0.007432
4.725033	0.1	0.001830
4.726700	0.1	0.007730
4.728367	0.1	0.009639
4.730033	0.1	0.008866
4.731700	0.1	0.007106
4.733367	0.1	0.004903
4.735033	0.1	0.002077
4.736700	0.1	-0.000661
4.738367	0.1	-0.001830
4.740033	0.1	-0.001332
4.741700	0.1	-0.000880
4.743367	0.1	-0.001844
4.745033	0.1	-0.003795
4.746700	0.1	-0.005886
4.748367	0.1	-0.008452
4.750033	0.1	-0.011707
4.751700	0.1	-0.014259
4.753367	0.1	-0.014435
4.755033	0.1	-0.011860
4.756700	0.1	-0.007614
4.758367	0.1	-0.003637
4.760033	0.1	-0.001695
4.761700	0.1	-0.002473
4.763367	0.1	-0.005243
4.765033	0.1	-0.008419
4.766700	0.1	-0.010906
4.768367	0.1	-0.012573
4.770033	0.1	-0.013597
4.771700	0.1	-0.014496
4.773367	0.1	-0.015893
4.775033	0.1	-0.017318
4.776700	0.1	-0.017500
4.778367	0.1	-0.016438
4.780033	0.1	-0.015595
4.781700	0.1	-0.015763
4.783367	0.1	-0.016745
4.785033	0.1	-0.018477
4.786700	0.1	-0.020363
4.788367	0.1	-0.020685
4.790033	0.1	-0.018384
4.791700	0.1	-0.014114
4.793367	0.1	-0.009048
4.795033	0.1	-0.004061
4.796700	0.1	0.000084
4.798367	0.1	0.002747
4.800033	0.1	0.003758
4.801700	0.1	0.003143
4.803367	0.1	0.000861
4.805033	0.1	-0.002864
4.806700	0.1	-0.007357
4.808367	0.1	-0.011516
4.810033	0.1	-0.013784
4.811700	0.1	-0.013066
4.813367	0.1	-0.010058
4.815033	0.1	-0.006738
4.816700	0.1	-0.004326
4.818367	0.1	-0.002505
4.820033	0.1	-0.000880
4.821700	0.1	0.000433
4.823367	0.1	0.001811
4.825033	0.1	0.003953
4.826700	0.1	0.007004
4.828367	0.1	0.010561
4.830033	0.1	0.013625
4.831700	0.1	0.015148
4.833367	0.1	0.015167
4.835033	0.1	0.014775
4.836700	0.1	0.015316
4.838367	0.1	0.017453
4.840033	0.1	0.020596
4.841700	0.1	0.023097
4.843367	0.1	0.023171
4.845033	0.1	0.020005
4.846700	0.1	0.014133
4.848367	0.1	0.007059
4.850033	0.1	0.000857
4.851700	0.1	-0.002747
4.853367	0.1	-0.003520
4.855033	0.1	-0.002808
4.856700	0.1	-0.002193
4.858367	0.1	-0.001970
4.860033	0.1	-0.001076
4.861700	0.1	0.000848
4.863367	0.1	0.002780
4.865033	0.1	0.004298
4.866700	0.1	0.005919
4.868367	0.1	0.007506
4.870033	0.1	0.007967
4.871700	0.1	0.006580
4.873367	0.1	0.004047
4.875033	0.1	0.001886
4.876700	0.1	0.000778
4.878367	0.1	0.000736
4.880033	0.1	0.002272
4.881700	0.1	0.005253
4.883367	0.1	0.007339
4.885033	0.1	0.005635
4.886700	0.1	-0.000084
4.888367	0.1	-0.007190
4.890033	0.1	-0.012843
4.891700	0.1	-0.015171
4.893367	0.1	-0.013332
4.895033	0.1	-0.008885
4.896700	0.1	-0.005285
4.898367	0.1	-0.004233
4.900033	0.1	-0.004126
4.901700	0.1	-0.003218
4.903367	0.1	-0.001937
4.905033	0.1	-0.001159
4.906700	0.1	-0.000913
4.908367	0.1	-0.001546
4.910033	0.1	-0.003893
4.911700	0.1	-0.007506
4.913367	0.1	-0.010268
4.915033	0.1	-0.010459
4.916700	0.1	-0.008517
4.918367	0.1	-0.005816
4.920033	0.1	-0.002338
4.921700	0.1	0.002831
4.923367	0.1	0.008806
4.925033	0.1	0.012680
4.926700	0.1	0.012545
4.928367	0.1	0.009434
4.930033	0.1	0.005937
4.931700	0.1	0.003818
4.933367	0.1	0.003539
4.935033	0.1	0.004838
4.936700	0.1	0.007376
4.938367	0.1	0.011013
4.940033	0.1	0.015181
4.941700	0.1	0.018599
4.943367	0.1	0.020349
4.945033	0.1	0.020447
4.946700	0.1	0.019595
4.948367	0.1	0.018706
4.950033	0.1	0.018203
4.951700	0.1	0.017732
4.953367	0.1	0.016727
4.955033	0.1	0.014659
4.956700	0.1	0.011269
4.958367	0.1	0.007385
4.960033	0.1	0.004717
4.961700	0.1	0.004168
4.963367	0.1	0.005076
4.965033	0.1	0.006771
4.966700	0.1	0.009933
4.968367	0.1	0.015274
4.970033	0.1	0.021760
4.971700	0.1	0.027423
4.973367	0.1	0.031400
4.975033	0.1	0.033840
4.976700	0.1	0.034678
4.978367	0.1	0.033933
4.980033	0.1	0.032601
4.981700	0.1	0.031828
4.983367	0.1	0.031819
4.985033	0.1	0.032499
4.986700	0.1	0.034561
4.988367	0.1	0.038738
4.990033	0.1	0.044224
4.991700	0.1	0.048373
4.993367	0.1	0.048499
4.995033	0.1	0.044238
4.996700	0.1	0.038119
4.998367	0.1	0.033481
5.000033	0.1	0.031684
5.001700	0.1	0.031777
5.003367	0.1	0.032792
5.005033	0.1	0.034668
5.006700	0.1	0.037183
5.008367	0.1	0.039893
5.010033	0.1	0.042589
5.011700	0.1	0.045067
5.013367	0.1	0.047786
5.015033	0.1	0.051949
5.016700	0.1	0.057495
5.018367	0.1	0.062082
5.020033	0.1	0.063204
5.021700	0.1	0.060778
5.023367	0.1	0.057151
5.025033	0.1	0.054887
5.026700	0.1	0.055232
5.028367	0.1	0.058096
5.030033	0.1	0.062534
5.031700	0.1	0.067111
5.033367	0.1	0.070566
5.035033	0.1	0.072788
5.036700	0.1	0.074944
5.038367	0.1	0.078292
5.040033	0.1	0.082823
5.041700	0.1	0.087060
5.043367	0.1	0.089123
5.045033	0.1	0.088238
5.046700	0.1	0.085593
5.048367	0.1	0.083502
5.050033	0.1	0.083395
5.051700	0.1	0.085179
5.053367	0.1	0.088084
5.055033	0.1	0.091135
5.056700	0.1	0.092988
5.058367	0.1	0.092564
5.060033	0.1	0.089924
5.061700	0.1	0.086203
5.063367	0.1	0.082860
5.065033	0.1	0.080862
5.066700	0.1	0.080247
5.068367	0.1	0.080420
5.070033	0.1	0.081053
5.071700	0.1	0.082878
5.073367	0.1	0.087190
5.075033	0.1	0.094008
5.076700	0.1	0.100997
5.078367	0.1	0.104988
5.080033	0.1	0.104955
5.081700	0.1	0.103074
5.083367	0.1	0.102450
5.085033	0.1	0.104546
5.086700	0.1	0.108769
5.088367	0.1	0.113007
5.090033	0.1	0.114427
5.091700	0.1	0.111624
5.093367	0.1	0.106548
5.095033	0.1	0.102934
5.096700	0.1	0.102781
5.098367	0.1	0.105025
5.100033	0.1	0.107572
5.101700	0.1	0.109668
5.103367	0.1	0.111666
5.105033	0.1	0.113314
5.106700	0.1	0.113584
5.108367	0.1	0.112574
5.110033	0.1	0.112155
5.111700	0.1	0.113952
5.113367	0.1	0.117728
5.115033	0.1	0.122343
5.116700	0.1	0.126446
5.118367	0.1	0.128224
5.120033	0.1	0.126543
5.121700	0.1	0.122474
5.123367	0.1	0.118567
5.125033	0.1	0.116890
5.126700	0.1	0.117859
5.128367	0.1	0.120210
5.130033	0.1	0.121905
5.131700	0.1	0.121663
5.133367	0.1	0.119735
5.135033	0.1	0.117435
5.136700	0.1	0.116527
5.138367	0.1	0.117798
5.140033	0.1	0.119717
5.141700	0.1	0.119843
5.143367	0.1	0.117761
5.145033	0.1	0.115270
5.146700	0.1	0.113901
5.148367	0.1	0.114008
5.150033	0.1	0.115703
5.151700	0.1	0.118855
5.153367	0.1	0.122264
5.155033	0.1	0.124336
5.156700	0.1	0.124513
5.158367	0.1	0.123121
5.160033	0.1	0.120662
5.161700	0.1	0.117952
5.163367	0.1	0.115968
5.165033	0.1	0.115670
5.166700	0.1	0.117603
5.168367	0.1	0.121044
5.170033	0.1	0.124481
5.171700	0.1	0.127200
5.173367	0.1	0.129305
5.175033	0.1	0.130618
5.176700	0.1	0.131191
5.178367	0.1	0.131852
5.180033	0.1	0.132998
5.181700	0.1	0.133789
5.183367	0.1	0.133254
5.185033	0.1	0.131573
5.186700	0.1	0.129510
5.188367	0.1	0.127177
5.190033	0.1	0.124671
5.191700	0.1	0.122907
5.193367	0.1	0.122148
5.195033	0.1	0.121044
5.196700	0.1	0.118357
5.198367	0.1	0.114553
5.200033	0.1	0.111326
5.201700	0.1	0.110338
5.203367	0.1	0.112546
5.205033	0.1	0.117803
5.206700	0.1	0.124816
5.208367	0.1	0.131754
5.210033	0.1	0.136662
5.211700	0.1	0.137701
5.213367	0.1	0.134376
5.215033	0.1	0.128280
5.216700	0.1	0.121570
5.218367	0.1	0.115451
5.220033	0.1	0.110548
5.221700	0.1	0.107535
5.223367	0.1	0.106427
5.225033	0.1	0.106385
5.226700	0.1	0.106920
5.228367	0.1	0.107964
5.230033	0.1	0.109016
5.231700	0.1	0.109966
5.233367	0.1	0.111801
5.235033	0.1	0.115302
5.236700	0.1	0.119787
5.238367	0.1	0.123661
5.240033	0.1	0.125798
5.241700	0.1	0.126124
5.243367	0.1	0.124890
5.245033	0.1	0.122064
5.246700	0.1	0.118054
5.248367	0.1	0.114203
5.250033	0.1	0.111833
5.251700	0.1	0.111279
5.253367	0.1	0.112322
5.255033	0.1	0.114990
5.256700	0.1	0.118800
5.258367	0.1	0.121817
5.260033	0.1	0.122180
5.261700	0.1	0.119992
5.263367	0.1	0.116625
5.265033	0.1	0.113333
5.266700	0.1	0.111377
5.268367	0.1	0.112145
5.270033	0.1	0.115777
5.271700	0.1	0.120392
5.273367	0.1	0.123964
5.275033	0.1	0.126143
5.276700	0.1	0.127354
5.278367	0.1	0.127414
5.280033	0.1	0.126110
5.281700	0.1	0.124210
5.283367	0.1	0.123093
5.285033	0.1	0.123545
5.286700	0.1	0.125440
5.288367	0.1	0.128290
5.290033	0.1	0.131577
5.291700	0.1	0.134800
5.293367	0.1	0.137310
5.295033	0.1	0.138585
5.296700	0.1	0.139265
5.298367	0.1	0.140942
5.300033	0.1	0.144127
5.301700	0.1	0.147261
5.303367	0.1	0.148118
5.305033	0.1	0.145957
5.306700	0.1	0.142520
5.308367	0.1	0.140294
5.310033	0.1	0.139731
5.311700	0.1	0.139298
5.313367	0.1	0.138213
5.315033	0.1	0.137659
5.316700	0.1	0.138977
5.318367	0.1	0.141631
5.320033	0.1	0.144006
5.321700	0.1	0.145650
5.323367	0.1	0.147903
5.325033	0.1	0.152146
5.326700	0.1	0.158129
5.328367	0.1	0.164476
5.330033	0.1	0.169571
5.331700	0.1	0.171764
5.333367	0.1	0.170055
5.335033	0.1	0.164835
5.336700	0.1	0.157906
5.338367	0.1	0.151861
5.340033	0.1	0.148686
5.341700	0.1	0.148495
5.343367	0.1	0.150399
5.345033	0.1	0.153678
5.346700	0.1	0.157212
5.348367	0.1	0.159410
5.350033	0.1	0.159335
5.351700	0.1	0.157105
5.353367	0.1	0.153501
5.355033	0.1	0.149687
5.356700	0.1	0.147042
5.358367	0.1	0.146744
5.360033	0.1	0.148891
5.361700	0.1	0.151978
5.363367	0.1	0.153924
5.365033	0.1	0.154004
5.366700	0.1	0.153212
5.368367	0.1	0.152620
5.370033	0.1	0.152336
5.371700	0.1	0.152173
5.373367	0.1	0.152136
5.375033	0.1	0.151987
5.376700	0.1	0.151456
5.378367	0.1	0.150758
5.380033	0.1	0.150227
5.381700	0.1	0.149715
5.383367	0.1	0.148700
5.385033	0.1	0.147349
5.386700	0.1	0.146804
5.388367	0.1	0.148271
5.390033	0.1	0.152513
5.391700	0.1	0.159247
5.393367	0.1	0.166055
5.395033	0.1	0.169412
5.396700	0.1	0.167550
5.398367	0.1	0.161510
5.400033	0.1	0.154031
5.401700	0.1	0.148383
5.403367	0.1	0.147228
5.405033	0.1	0.151144
5.406700	0.1	0.158250
5.408367	0.1	0.165352
5.410033	0.1	0.169654
5.411700	0.1	0.170502
5.413367	0.1	0.169319
5.415033	0.1	0.167401
5.416700	0.1	0.164984
5.418367	0.1	0.162302
5.420033	0.1	0.160281
5.421700	0.1	0.160127
5.423367	0.1	0.162600
5.425033	0.1	0.167373
5.426700	0.1	0.172881
5.428367	0.1	0.177021
5.430033	0.1	0.178237
5.431700	0.1	0.176323
5.433367	0.1	0.172248
5.435033	0.1	0.166968
5.436700	0.1	0.160965
5.438367	0.1	0.155154
5.440033	0.1	0.151116
5.441700	0.1	0.150041
5.443367	0.1	0.151824
5.445033	0.1	0.154977
5.446700	0.1	0.157706
5.448367	0.1	0.159452
5.450033	0.1	0.160364
5.451700	0.1	0.160132
5.453367	0.1	0.158655
5.455033	0.1	0.156485
5.456700	0.1	0.154413
5.458367	0.1	0.153021
5.460033	0.1	0.151847
5.461700	0.1	0.149687
5.463367	0.1	0.146469
5.465033	0.1	0.143722
5.466700	0.1	0.142972
5.468367	0.1	0.144481
5.470033	0.1	0.147326
5.471700	0.1	0.150008
5.473367	0.1	0.151359
5.475033	0.1	0.151177
5.476700	0.1	0.150222
5.478367	0.1	0.149473
5.480033	0.1	0.149095
5.481700	0.1	0.148411
5.483367	0.1	0.147386
5.485033	0.1	0.146879
5.486700	0.1	0.147177
5.488367	0.1	0.147838
5.490033	0.1	0.148723
5.491700	0.1	0.150106
5.493367	0.1	0.151964
5.495033	0.1	0.153580
5.496700	0.1	0.154418
5.498367	0.1	0.155303
5.500033	0.1	0.157398
5.501700	0.1	0.160546
5.503367	0.1	0.163885
5.505033	0.1	0.166614
5.506700	0.1	0.167619
5.508367	0.1	0.166046
5.510033	0.1	0.162302
5.511700	0.1	0.157785
5.513367	0.1	0.154194
5.515033	0.1	0.152909
5.516700	0.1	0.154311
5.518367	0.1	0.157454
5.520033	0.1	0.160532
5.521700	0.1	0.161882
5.523367	0.1	0.160797
5.525033	0.1	0.157570
5.526700	0.1	0.152793
5.528367	0.1	0.147317
5.530033	0.1	0.142921
5.531700	0.1	0.141668
5.533367	0.1	0.143894
5.535033	0.1	0.147414
5.536700	0.1	0.149212
5.538367	0.1	0.147801
5.540033	0.1	0.143917
5.541700	0.1	0.139419
5.543367	0.1	0.136248
5.545033	0.1	0.135927
5.546700	0.1	0.139205
5.548367	0.1	0.145729
5.550033	0.1	0.153780
5.551700	0.1	0.160988
5.553367	0.1	0.165864
5.555033	0.1	0.168672
5.556700	0.1	0.171028
5.558367	0.1	0.173924
5.560033	0.1	0.176234
5.561700	0.1	0.176220
5.563367	0.1	0.173505
5.565033	0.1	0.168704
5.566700	0.1	0.163084
5.568367	0.1	0.158637
5.570033	0.1	0.156448
5.571700	0.1	0.155582
5.573367	0.1	0.154371
5.575033	0.1	0.152308
5.576700	0.1	0.150548
5.578367	0.1	0.150595
5.580033	0.1	0.152397
5.581700	0.1	0.154497
5.583367	0.1	0.155745
5.585033	0.1	0.156146
5.586700	0.1	0.156285
5.588367	0.1	0.156537
5.590033	0.1	0.156509
5.591700	0.1	0.155377
5.593367	0.1	0.153258
5.595033	0.1	0.151596
5.596700	0.1	0.151354
5.598367	0.1	0.151731
5.600033	0.1	0.151563
5.601700	0.1	0.151126
5.603367	0.1	0.151023
5.605033	0.1	0.150572
5.606700	0.1	0.148616
5.608367	0.1	0.145100
5.610033	0.1	0.141053
5.611700	0.1	0.137719
5.613367	0.1	0.136197
5.615033	0.1	0.137296
5.616700	0.1	0.140769
5.618367	0.1	0.144946
5.620033	0.1	0.147759
5.621700	0.1	0.147908
5.623367	0.1	0.144979
5.625033	0.1	0.139605
5.626700	0.1	0.133892
5.628367	0.1	0.130674
5.630033	0.1	0.131656
5.631700	0.1	0.136113
5.633367	0.1	0.141594
5.635033	0.1	0.145989
5.636700	0.1	0.148686
5.638367	0.1	0.149915
5.640033	0.1	0.149678
5.641700	0.1	0.148164
5.643367	0.1	0.146497
5.645033	0.1	0.145696
5.646700	0.1	0.145203
5.648367	0.1	0.143405
5.650033	0.1	0.139577
5.651700	0.1	0.134651
5.653367	0.1	0.130422
5.655033	0.1	0.128644
5.656700	0.1	0.130036
5.658367	0.1	0.133477
5.660033	0.1	0.136690
5.661700	0.1	0.138050
5.663367	0.1	0.137221
5.665033	0.1	0.134660
5.666700	0.1	0.131512
5.668367	0.1	0.129491
5.670033	0.1	0.129677
5.671700	0.1	0.131628
5.673367	0.1	0.133989
5.675033	0.1	0.135573
5.676700	0.1	0.136057
5.678367	0.1	0.136239
5.680033	0.1	0.136751
5.681700	0.1	0.136290
5.683367	0.1	0.132578
5.685033	0.1	0.125715
5.686700	0.1	0.118697
5.688367	0.1	0.114394
5.690033	0.1	0.113980
5.691700	0.1	0.117081
5.693367	0.1	0.121719
5.695033	0.1	0.125235
5.696700	0.1	0.126734
5.698367	0.1	0.127726
5.700033	0.1	0.129398
5.701700	0.1	0.130711
5.703367	0.1	0.130199
5.705033	0.1	0.128341
5.706700	0.1	0.126935
5.708367	0.1	0.126744
5.710033	0.1	0.127079
5.711700	0.1	0.127042
5.713367	0.1	0.125957
5.715033	0.1	0.123046
5.716700	0.1	0.118236
5.718367	0.1	0.113137
5.720033	0.1	0.110110
5.721700	0.1	0.110343
5.723367	0.1	0.112746
5.725033	0.1	0.114883
5.726700	0.1	0.115102
5.728367	0.1	0.113840
5.730033	0.1	0.112904
5.731700	0.1	0.113924
5.733367	0.1	0.117300
5.735033	0.1	0.122203
5.736700	0.1	0.127112
5.738367	0.1	0.130804
5.740033	0.1	0.132886
5.741700	0.1	0.133449
5.743367	0.1	0.133058
5.745033	0.1	0.132564
5.746700	0.1	0.131903
5.748367	0.1	0.129850
5.750033	0.1	0.125682
5.751700	0.1	0.119936
5.753367	0.1	0.113412
5.755033	0.1	0.106860
5.756700	0.1	0.101384
5.758367	0.1	0.097961
5.760033	0.1	0.096373
5.761700	0.1	0.095512
5.763367	0.1	0.095130
5.765033	0.1	0.096504
5.766700	0.1	0.100457
5.768367	0.1	0.105472
5.770033	0.1	0.109025
5.771700	0.1	0.110441
5.773367	0.1	0.110883
5.775033	0.1	0.110934
5.776700	0.1	0.109999
5.778367	0.1	0.107898
5.780033	0.1	0.105905
5.781700	0.1	0.105677
5.783367	0.1	0.107242
5.785033	0.1	0.108574
5.786700	0.1	0.107596
5.788367	0.1	0.104033
5.790033	0.1	0.099232
5.791700	0.1	0.094967
5.793367	0.1	0.092713
5.795033	0.1	0.093123
5.796700	0.1	0.095344
5.798367	0.1	0.097454
5.800033	0.1	0.098152
5.801700	0.1	0.097402
5.803367	0.1	0.095950
5.805033	0.1	0.094832
5.806700	0.1	0.094427
5.808367	0.1	0.094236
5.810033	0.1	0.094175
5.811700	0.1	0.094706
5.813367	0.1	0.095321
5.815033	0.1	0.094837
5.816700	0.1	0.093379
5.818367	0.1	0.092820
5.820033	0.1	0.094841
5.821700	0.1	0.098725
5.823367	0.1	0.101761
5.825033	0.1	0.101915
5.826700	0.1	0.099377
5.828367	0.1	0.096015
5.830033	0.1	0.094064
5.831700	0.1	0.094525
5.833367	0.1	0.096285
5.835033	0.1	0.097542
5.836700	0.1	0.097519
5.838367	0.1	0.096685
5.840033	0.1	0.096206
5.841700	0.1	0.096899
5.843367	0.1	0.098404
5.845033	0.1	0.099689
5.846700	0.1	0.100080
5.848367	0.1	0.099400
5.850033	0.1	0.097128
5.851700	0.1	0.092573
5.853367	0.1	0.086394
5.855033	0.1	0.080708
5.856700	0.1	0.077449
5.858367	0.1	0.076932
5.860033	0.1	0.078203
5.861700	0.1	0.080583
5.863367	0.1	0.083717
5.865033	0.1	0.086692
5.866700	0.1	0.088625
5.868367	0.1	0.089258
5.870033	0.1	0.089114
5.871700	0.1	0.089332
5.873367	0.1	0.090683
5.875033	0.1	0.092662
5.876700	0.1	0.093887
5.878367	0.1	0.093016
5.880033	0.1	0.089901
5.881700	0.1	0.085733
5.883367	0.1	0.081668
5.885033	0.1	0.078343
5.886700	0.1	0.076815
5.888367	0.1	0.077761
5.890033	0.1	0.079852
5.891700	0.1	0.080946
5.893367	0.1	0.080373
5.895033	0.1	0.079032
5.896700	0.1	0.078320
5.898367	0.1	0.079409
5.900033	0.1	0.082692
5.901700	0.1	0.087186
5.903367	0.1	0.090329
5.905033	0.1	0.090012
5.906700	0.1	0.087316
5.908367	0.1	0.085467
5.910033	0.1	0.086031
5.911700	0.1	0.088001
5.913367	0.1	0.090087
5.915033	0.1	0.091828
5.916700	0.1	0.092322
5.918367	0.1	0.090050
5.920033	0.1	0.084904
5.921700	0.1	0.078660
5.923367	0.1	0.073290
5.925033	0.1	0.069770
5.926700	0.1	0.068396
5.928367	0.1	0.069346
5.930033	0.1	0.071842
5.931700	0.1	0.073868
5.933367	0.1	0.074445
5.935033	0.1	0.074934
5.936700	0.1	0.076401
5.938367	0.1	0.077882
5.940033	0.1	0.078403
5.941700	0.1	0.077910
5.943367	0.1	0.075963
5.945033	0.1	0.072070
5.946700	0.1	0.067204
5.948367	0.1	0.063521
5.950033	0.1	0.062250
5.951700	0.1	0.062920
5.953367	0.1	0.064797
5.955033	0.1	0.067255
5.956700	0.1	0.068820
5.958367	0.1	0.067698
5.960033	0.1	0.063628
5.961700	0.1	0.058580
5.963367	0.1	0.055027
5.965033	0.1	0.053644
5.966700	0.1	0.053765
5.968367	0.1	0.055353
5.970033	0.1	0.059027
5.971700	0.1	0.064895
5.973367	0.1	0.072145
5.975033	0.1	0.079181
5.976700	0.1	0.083926
5.978367	0.1	0.084289
5.980033	0.1	0.079144
5.981700	0.1	0.069481
5.983367	0.1	0.058413
5.985033	0.1	0.049626
5.986700	0.1	0.045067
5.988367	0.1	0.044093
5.990033	0.1	0.044964
5.991700	0.1	0.046468
5.993367	0.1	0.048382
5.995033	0.1	0.050855
5.996700	0.1	0.053332
5.998367	0.1	0.054738
6.000033	0.1	0.055064
6.001700	0.1	0.055358
6.003367	0.1	0.056094
6.005033	0.1	0.056778
6.006700	0.1	0.056755
6.008367	0.1	0.055572
6.010033	0.1	0.053248
6.011700	0.1	0.050245
6.013367	0.1	0.046976
6.015033	0.1	0.044005
6.016700	0.1	0.042599
6.018367	0.1	0.043898
6.020033	0.1	0.047325
6.021700	0.1	0.050762
6.023367	0.1	0.052433
6.025033	0.1	0.051949
6.026700	0.1	0.050277
6.028367	0.1	0.049267
6.030033	0.1	0.050156
6.031700	0.1	0.052270
6.033367	0.1	0.053491
6.035033	0.1	0.052215
6.036700	0.1	0.048443
6.038367	0.1	0.043465
6.040033	0.1	0.039106
6.041700	0.1	0.037206
6.043367	0.1	0.038911
6.045033	0.1	0.043786
6.046700	0.1	0.049667
6.048367	0.1	0.053900
6.050033	0.1	0.054748
6.051700	0.1	0.052284
6.053367	0.1	0.048261
6.055033	0.1	0.044708
6.056700	0.1	0.042655
6.058367	0.1	0.042142
6.060033	0.1	0.042883
6.061700	0.1	0.044215
6.063367	0.1	0.045202
6.065033	0.1	0.045351
6.066700	0.1	0.044852
6.068367	0.1	0.044527
6.070033	0.1	0.045486
6.071700	0.1	0.047991
6.073367	0.1	0.050827
6.075033	0.1	0.052541
6.076700	0.1	0.052634
6.078367	0.1	0.051437
6.080033	0.1	0.049500
6.081700	0.1	0.047232
6.083367	0.1	0.044596
6.085033	0.1	0.041565
6.086700	0.1	0.039046
6.088367	0.1	0.038296
6.090033	0.1	0.039130
6.091700	0.1	0.039386
6.093367	0.1	0.037127
6.095033	0.1	0.033360
6.096700	0.1	0.031507
6.098367	0.1	0.033933
6.100033	0.1	0.040135
6.101700	0.1	0.048154
6.103367	0.1	0.055670
6.105033	0.1	0.060047
6.106700	0.1	0.059642
6.108367	0.1	0.055535
6.110033	0.1	0.050459
6.111700	0.1	0.046301
6.113367	0.1	0.043805
6.115033	0.1	0.043805
6.116700	0.1	0.046943
6.118367	0.1	0.052163
6.120033	0.1	0.056680
6.121700	0.1	0.057830
6.123367	0.1	0.054771
6.125033	0.1	0.048988
6.126700	0.1	0.043539
6.128367	0.1	0.040969
6.130033	0.1	0.041565
6.131700	0.1	0.043935
6.133367	0.1	0.046710
6.135033	0.1	0.049220
6.136700	0.1	0.050608
6.138367	0.1	0.049416
6.140033	0.1	0.045104
6.141700	0.1	0.039386
6.143367	0.1	0.034813
6.145033	0.1	0.032680
6.146700	0.1	0.033244
6.148367	0.1	0.036992
6.150033	0.1	0.043688
6.151700	0.1	0.050981
6.153367	0.1	0.055386
6.155033	0.1	0.054762
6.156700	0.1	0.049579
6.158367	0.1	0.042161
6.160033	0.1	0.035414
6.161700	0.1	0.031707
6.163367	0.1	0.032005
6.165033	0.1	0.035502
6.166700	0.1	0.040052
6.168367	0.1	0.043446
6.170033	0.1	0.045025
6.171700	0.1	0.046017
6.173367	0.1	0.048070
6.175033	0.1	0.051390
6.176700	0.1	0.054515
6.178367	0.1	0.055917
6.180033	0.1	0.055186
6.181700	0.1	0.053267
6.183367	0.1	0.051702
6.185033	0.1	0.050738
6.186700	0.1	0.048541
6.188367	0.1	0.043563
6.190033	0.1	0.036783
6.191700	0.1	0.030561
6.193367	0.1	0.026515
6.195033	0.1	0.024969
6.196700	0.1	0.025257
6.198367	0.1	0.026375
6.200033	0.1	0.027758
6.201700	0.1	0.029192
6.203367	0.1	0.030091
6.205033	0.1	0.029816
6.206700	0.1	0.028377
6.208367	0.1	0.026007
6.210033	0.1	0.022980
6.211700	0.1	0.020154
6.213367	0.1	0.018640
6.215033	0.1	0.019264
6.216700	0.1	0.022156
6.218367	0.1	0.026012
6.220033	0.1	0.028755
6.221700	0.1	0.029728
6.223367	0.1	0.029886
6.225033	0.1	0.030226
6.226700	0.1	0.031544
6.228367	0.1	0.034249
6.230033	0.1	0.037584
6.231700	0.1	0.040280
6.233367	0.1	0.041472
6.235033	0.1	0.040992
6.236700	0.1	0.039986
6.238367	0.1	0.040536
6.240033	0.1	0.043479
6.241700	0.1	0.046920
6.243367	0.1	0.047488
6.245033	0.1	0.043497
6.246700	0.1	0.036410
6.248367	0.1	0.029458
6.250033	0.1	0.025802
6.251700	0.1	0.026985
6.253367	0.1	0.032024
6.255033	0.1	0.038398
6.256700	0.1	0.044131
6.258367	0.1	0.048196
6.260033	0.1	0.049905
6.261700	0.1	0.049272
6.263367	0.1	0.047348
6.265033	0.1	0.045598
6.266700	0.1	0.045006
6.268367	0.1	0.045453
6.270033	0.1	0.045719
6.271700	0.1	0.044671
6.273367	0.1	0.042235
6.275033	0.1	0.039139
6.276700	0.1	0.036317
6.278367	0.1	0.034650
6.280033	0.1	0.034790
6.281700	0.1	0.036480
6.283367	0.1	0.038329
6.285033	0.1	0.039097
6.286700	0.1	0.039097
6.288367	0.1	0.040112
6.290033	0.1	0.043567
6.291700	0.1	0.048671
6.293367	0.1	0.053076
6.295033	0.1	0.054925
6.296700	0.1	0.053798
6.298367	0.1	0.050599
6.300033	0.1	0.047372
6.301700	0.1	0.046683
6.303367	0.1	0.049532
6.305033	0.1	0.053830
6.306700	0.1	0.056201
6.308367	0.1	0.054990
6.310033	0.1	0.051428
6.311700	0.1	0.047786
6.313367	0.1	0.044876
6.315033	0.1	0.042338
6.316700	0.1	0.040522
6.318367	0.1	0.040191
6.320033	0.1	0.040657
6.321700	0.1	0.040303
6.323367	0.1	0.039013
6.325033	0.1	0.038301
6.326700	0.1	0.038971
6.328367	0.1	0.040377
6.330033	0.1	0.041667
6.331700	0.1	0.042529
6.333367	0.1	0.042776
6.335033	0.1	0.042128
6.336700	0.1	0.040596
6.338367	0.1	0.038589
6.340033	0.1	0.037220
6.341700	0.1	0.038259
6.343367	0.1	0.042170
6.345033	0.1	0.046780
6.346700	0.1	0.049500
6.348367	0.1	0.050189
6.350033	0.1	0.050510
6.351700	0.1	0.051265
6.353367	0.1	0.052066
6.355033	0.1	0.052964
6.356700	0.1	0.054664
6.358367	0.1	0.057337
6.360033	0.1	0.059945
6.361700	0.1	0.061216
6.363367	0.1	0.061058
6.365033	0.1	0.060569
6.366700	0.1	0.060876
6.368367	0.1	0.061826
6.370033	0.1	0.061863
6.371700	0.1	0.060103
6.373367	0.1	0.057686
6.375033	0.1	0.055954
6.376700	0.1	0.054948
6.378367	0.1	0.054520
6.380033	0.1	0.054934
6.381700	0.1	0.055805
6.383367	0.1	0.055744
6.385033	0.1	0.054059
6.386700	0.1	0.052131
6.388367	0.1	0.051856
6.390033	0.1	0.053332
6.391700	0.1	0.055395
6.393367	0.1	0.057248
6.395033	0.1	0.058929
6.396700	0.1	0.061160
6.398367	0.1	0.064611
6.400033	0.1	0.069197
6.401700	0.1	0.073952
6.403367	0.1	0.077402
6.405033	0.1	0.078203
6.406700	0.1	0.076243
6.408367	0.1	0.072680
6.410033	0.1	0.068275
6.411700	0.1	0.062939
6.413367	0.1	0.057518
6.415033	0.1	0.054156
6.416700	0.1	0.054394
6.418367	0.1	0.057486
6.420033	0.1	0.060787
6.421700	0.1	0.062073
6.423367	0.1	0.060955
6.425033	0.1	0.058068
6.426700	0.1	0.054515
6.428367	0.1	0.051977
6.430033	0.1	0.051670
6.431700	0.1	0.053272
6.433367	0.1	0.055558
6.435033	0.1	0.057905
6.436700	0.1	0.060773
6.438367	0.1	0.064676
6.440033	0.1	0.068708
6.441700	0.1	0.070827
6.443367	0.1	0.070189
6.445033	0.1	0.068126
6.446700	0.1	0.066073
6.448367	0.1	0.064517
6.450033	0.1	0.064056
6.451700	0.1	0.065095
6.453367	0.1	0.066683
6.455033	0.1	0.067097
6.456700	0.1	0.065849
6.458367	0.1	0.064508
6.460033	0.1	0.064829
6.461700	0.1	0.066478
6.463367	0.1	0.067721
6.465033	0.1	0.068052
6.466700	0.1	0.068787
6.468367	0.1	0.070706
6.470033	0.1	0.072354
6.471700	0.1	0.071423
6.473367	0.1	0.067605
6.475033	0.1	0.063400
6.476700	0.1	0.061365
6.478367	0.1	0.061351
6.480033	0.1	0.061584
6.481700	0.1	0.061048
6.483367	0.1	0.060056
6.485033	0.1	0.059595
6.486700	0.1	0.060285
6.488367	0.1	0.061858
6.490033	0.1	0.063670
6.491700	0.1	0.065351
6.493367	0.1	0.067013
6.495033	0.1	0.068792
6.496700	0.1	0.070008
6.498367	0.1	0.069677
6.500033	0.1	0.067828
6.501700	0.1	0.065574
6.503367	0.1	0.064299
6.505033	0.1	0.064513
6.506700	0.1	0.065207
6.508367	0.1	0.065179
6.510033	0.1	0.064862
6.511700	0.1	0.065584
6.513367	0.1	0.067279
6.515033	0.1	0.068112
6.516700	0.1	0.066934
6.518367	0.1	0.064857
6.520033	0.1	0.063782
6.521700	0.1	0.063926
6.523367	0.1	0.064131
6.525033	0.1	0.064494
6.526700	0.1	0.066524
6.528367	0.1	0.070259
6.530033	0.1	0.073854
6.531700	0.1	0.076103
6.533367	0.1	0.077067
6.535033	0.1	0.076825
6.536700	0.1	0.075293
6.538367	0.1	0.073537
6.540033	0.1	0.073877
6.541700	0.1	0.077263
6.543367	0.1	0.081169
6.545033	0.1	0.082324
6.546700	0.1	0.080699
6.548367	0.1	0.078934
6.550033	0.1	0.078995
6.551700	0.1	0.080671
6.553367	0.1	0.082669
6.555033	0.1	0.084178
6.556700	0.1	0.085272
6.558367	0.1	0.086227
6.560033	0.1	0.087488
6.561700	0.1	0.090073
6.563367	0.1	0.094487
6.565033	0.1	0.099191
6.566700	0.1	0.101272
6.568367	0.1	0.099507
6.570033	0.1	0.096019
6.571700	0.1	0.094022
6.573367	0.1	0.095000
6.575033	0.1	0.098683
6.576700	0.1	0.104085
6.578367	0.1	0.109905
6.580033	0.1	0.114711
6.581700	0.1	0.116737
6.583367	0.1	0.114799
6.585033	0.1	0.110366
6.586700	0.1	0.106771
6.588367	0.1	0.105868
6.590033	0.1	0.107326
6.591700	0.1	0.110245
6.593367	0.1	0.113952
6.595033	0.1	0.118278
6.596700	0.1	0.123535
6.598367	0.1	0.129412
6.600033	0.1	0.134395
6.601700	0.1	0.136974
6.603367	0.1	0.136839
6.605033	0.1	0.134930
6.606700	0.1	0.132839
6.608367	0.1	0.131945
6.610033	0.1	0.132890
6.611700	0.1	0.135708
6.613367	0.1	0.139829
6.615033	0.1	0.144150
6.616700	0.1	0.147512
6.618367	0.1	0.149454
6.620033	0.1	0.150870
6.621700	0.1	0.153310
6.623367	0.1	0.157845
6.625033	0.1	0.164192
6.626700	0.1	0.170902
6.628367	0.1	0.176961
6.630033	0.1	0.182060
6.631700	0.1	0.185133
6.633367	0.1	0.185017
6.635033	0.1	0.182893
6.636700	0.1	0.181952
6.638367	0.1	0.184095
6.640033	0.1	0.188472
6.641700	0.1	0.193389
6.643367	0.1	0.198176
6.645033	0.1	0.202921
6.646700	0.1	0.207373
6.648367	0.1	0.210931
6.650033	0.1	0.213580
6.651700	0.1	0.216132
6.653367	0.1	0.219545
6.655033	0.1	0.224137
6.656700	0.1	0.229599
6.658367	0.1	0.235606
6.660033	0.1	0.242041
6.661700	0.1	0.248663
6.663367	0.1	0.254349
6.665033	0.1	0.257473
6.666700	0.1	0.257813
6.668367	0.1	0.257092
6.670033	0.1	0.256700
6.671700	0.1	0.256435
6.673367	0.1	0.256007
6.675033	0.1	0.256118
6.676700	0.1	0.257581
6.678367	0.1	0.260570
6.680033	0.1	0.264738
6.681700	0.1	0.269641
6.683367	0.1	0.274810
6.685033	0.1	0.279732
6.686700	0.1	0.284249
6.688367	0.1	0.288473
6.690033	0.1	0.291700
6.691700	0.1	0.292724
6.693367	0.1	0.291415
6.695033	0.1	0.288910
6.696700	0.1	0.286195
6.698367	0.1	0.283574
6.700033	0.1	0.281991
6.701700	0.1	0.283360
6.703367	0.1	0.288319
6.705033	0.1	0.294377
6.706700	0.1	0.297721
6.708367	0.1	0.296598
6.710033	0.1	0.291918
6.711700	0.1	0.285823
6.713367	0.1	0.280929
6.715033	0.1	0.279588
6.716700	0.1	0.282824
6.718367	0.1	0.289511
6.720033	0.1	0.296454
6.721700	0.1	0.300473
6.723367	0.1	0.300929
6.725033	0.1	0.299676
6.726700	0.1	0.298675
6.728367	0.1	0.298335
6.730033	0.1	0.298317
6.731700	0.1	0.298773
6.733367	0.1	0.299821
6.735033	0.1	0.300631
6.736700	0.1	0.299881
6.738367	0.1	0.296966
6.740033	0.1	0.292454
6.741700	0.1	0.287555
6.743367	0.1	0.283397
6.745033	0.1	0.280845
6.746700	0.1	0.280375
6.748367	0.1	0.281758
6.750033	0.1	0.284398
6.751700	0.1	0.287537
6.753367	0.1	0.289958
6.755033	0.1	0.290410
6.756700	0.1	0.288929
6.758367	0.1	0.287383
6.760033	0.1	0.288105
6.761700	0.1	0.291565
6.763367	0.1	0.295769
6.765033	0.1	0.298307
6.766700	0.1	0.298508
6.768367	0.1	0.297292
6.770033	0.1	0.295662
6.771700	0.1	0.293888
6.773367	0.1	0.291844
6.775033	0.1	0.289599
6.776700	0.1	0.287597
6.778367	0.1	0.286130
6.780033	0.1	0.284514
6.781700	0.1	0.281758
6.783367	0.1	0.278470
6.785033	0.1	0.276361
6.786700	0.1	0.276109
6.788367	0.1	0.277166
6.790033	0.1	0.278829
6.791700	0.1	0.280584
6.793367	0.1	0.282242
6.795033	0.1	0.283974
6.796700	0.1	0.285865
6.798367	0.1	0.288356
6.800033	0.1	0.292114
6.801700	0.1	0.296002
6.803367	0.1	0.296957
6.805033	0.1	0.293329
6.806700	0.1	0.287034
6.808367	0.1	0.282112
6.810033	0.1	0.280975
6.811700	0.1	0.282298
6.813367	0.1	0.283495
6.815033	0.1	0.284449
6.816700	0.1	0.287038
6.818367	0.1	0.291490
6.820033	0.1	0.295509
6.821700	0.1	0.297143
6.823367	0.1	0.296235
6.825033	0.1	0.293325
6.826700	0.1	0.289325
6.828367	0.1	0.285790
6.830033	0.1	0.284258
6.831700	0.1	0.285744
6.833367	0.1	0.290615
6.835033	0.1	0.297865
6.836700	0.1	0.304915
6.838367	0.1	0.309041
6.840033	0.1	0.309348
6.841700	0.1	0.307169
6.843367	0.1	0.304440
6.845033	0.1	0.302349
6.846700	0.1	0.301809
6.848367	0.1	0.303248
6.850033	0.1	0.305288
6.851700	0.1	0.305739
6.853367	0.1	0.304333
6.855033	0.1	0.302666
6.856700	0.1	0.301483
6.858367	0.1	0.299844
6.860033	0.1	0.297343
6.861700	0.1	0.295509
6.863367	0.1	0.296407
6.865033	0.1	0.300524
6.866700	0.1	0.306163
6.868367	0.1	0.310871
6.870033	0.1	0.313623
6.871700	0.1	0.315197
6.873367	0.1	0.316096
6.875033	0.1	0.315374
6.876700	0.1	0.312249
6.878367	0.1	0.307774
6.880033	0.1	0.303918
6.881700	0.1	0.301707
6.883367	0.1	0.300924
6.885033	0.1	0.300943
6.886700	0.1	0.300915
6.888367	0.1	0.299858
6.890033	0.1	0.297213
6.891700	0.1	0.293446
6.893367	0.1	0.290116
6.895033	0.1	0.288775
6.896700	0.1	0.289055
6.898367	0.1	0.289115
6.900033	0.1	0.288291
6.901700	0.1	0.287239
6.903367	0.1	0.286372
6.905033	0.1	0.285902
6.906700	0.1	0.286098
6.908367	0.1	0.286861
6.910033	0.1	0.287746
6.911700	0.1	0.288407
6.913367	0.1	0.288910
6.915033	0.1	0.289292
6.916700	0.1	0.289055
6.918367	0.1	0.287937
6.920033	0.1	0.287187
6.921700	0.1	0.288752
6.923367	0.1	0.292826
6.925033	0.1	0.297381
6.926700	0.1	0.299942
6.928367	0.1	0.299383
6.930033	0.1	0.296631
6.931700	0.1	0.294107
6.933367	0.1	0.293483
6.935033	0.1	0.293972
6.936700	0.1	0.293115
6.938367	0.1	0.289315
6.940033	0.1	0.283751
6.941700	0.1	0.279336
6.943367	0.1	0.278060
6.945033	0.1	0.279881
6.946700	0.1	0.282968
6.948367	0.1	0.284673
6.950033	0.1	0.283923
6.951700	0.1	0.282247
6.953367	0.1	0.281641
6.955033	0.1	0.282661
6.956700	0.1	0.284584
6.958367	0.1	0.286903
6.960033	0.1	0.290447
6.961700	0.1	0.296198
6.963367	0.1	0.303308
6.965033	0.1	0.309292
6.966700	0.1	0.312100
6.968367	0.1	0.311485
6.970033	0.1	0.308584
6.971700	0.1	0.304868
6.973367	0.1	0.301693
6.975033	0.1	0.299574
6.976700	0.1	0.297539
6.978367	0.1	0.294358
6.980033	0.1	0.290354
6.981700	0.1	0.287401
6.983367	0.1	0.286992
6.985033	0.1	0.288417
6.986700	0.1	0.289702
6.988367	0.1	0.289651
6.990033	0.1	0.287914
6.991700	0.1	0.284314
6.993367	0.1	0.279355
6.995033	0.1	0.274596
6.996700	0.1	0.271765
6.998367	0.1	0.271504
7.000033	0.1	0.272822
7.001700	0.1	0.273949
7.003367	0.1	0.274000
7.005033	0.1	0.273697
7.006700	0.1	0.274554
7.008367	0.1	0.277278
7.010033	0.1	0.280668
7.011700	0.1	0.282652
7.013367	0.1	0.282922
7.015033	0.1	0.283234
7.016700	0.1	0.284640
7.018367	0.1	0.286181
7.020033	0.1	0.286824
7.021700	0.1	0.287243
7.023367	0.1	0.288920
7.025033	0.1	0.292184
7.026700	0.1	0.296063
7.028367	0.1	0.298740
7.030033	0.1	0.297530
7.031700	0.1	0.290773
7.033367	0.1	0.280584
7.035033	0.1	0.271802
7.036700	0.1	0.267876
7.038367	0.1	0.268868
7.040033	0.1	0.272947
7.041700	0.1	0.278344
7.043367	0.1	0.284109
7.045033	0.1	0.289492
7.046700	0.1	0.293008
7.048367	0.1	0.293083
7.050033	0.1	0.290037
7.051700	0.1	0.286559
7.053367	0.1	0.285679
7.055033	0.1	0.288780
7.056700	0.1	0.294796
7.058367	0.1	0.300650
7.060033	0.1	0.303211
7.061700	0.1	0.301464
7.063367	0.1	0.296813
7.065033	0.1	0.291914
7.066700	0.1	0.288966
7.068367	0.1	0.288035
7.070033	0.1	0.287411
7.071700	0.1	0.286219
7.073367	0.1	0.285618
7.075033	0.1	0.286996
7.076700	0.1	0.290168
7.078367	0.1	0.293385
7.080033	0.1	0.294740
7.081700	0.1	0.294214
7.083367	0.1	0.293730
7.085033	0.1	0.294209
7.086700	0.1	0.293837
7.088367	0.1	0.290368
7.090033	0.1	0.284114
7.091700	0.1	0.277385
7.093367	0.1	0.272291
7.095033	0.1	0.269976
7.096700	0.1	0.270545
7.098367	0.1	0.272784
7.100033	0.1	0.274703
7.101700	0.1	0.275257
7.103367	0.1	0.275411
7.105033	0.1	0.276947
7.106700	0.1	0.280500
7.108367	0.1	0.284831
7.110033	0.1	0.287802
7.111700	0.1	0.288519
7.113367	0.1	0.288691
7.115033	0.1	0.290982
7.116700	0.1	0.295974
7.118367	0.1	0.301762
7.120033	0.1	0.306331
7.121700	0.1	0.309236
7.123367	0.1	0.310903
7.125033	0.1	0.311136
7.126700	0.1	0.309292
7.128367	0.1	0.305888
7.130033	0.1	0.303038
7.131700	0.1	0.302852
7.133367	0.1	0.305562
7.135033	0.1	0.309157
7.136700	0.1	0.311309
7.138367	0.1	0.311662
7.140033	0.1	0.311485
7.141700	0.1	0.311644
7.143367	0.1	0.311807
7.145033	0.1	0.310955
7.146700	0.1	0.308328
7.148367	0.1	0.304333
7.150033	0.1	0.300561
7.151700	0.1	0.298554
7.153367	0.1	0.298563
7.155033	0.1	0.299653
7.156700	0.1	0.301097
7.158367	0.1	0.303127
7.160033	0.1	0.305916
7.161700	0.1	0.308277
7.163367	0.1	0.308203
7.165033	0.1	0.304808
7.166700	0.1	0.299774
7.168367	0.1	0.295704
7.170033	0.1	0.293436
7.171700	0.1	0.292584
7.173367	0.1	0.293106
7.175033	0.1	0.295001
7.176700	0.1	0.297846
7.178367	0.1	0.300924
7.180033	0.1	0.302559
7.181700	0.1	0.300328
7.183367	0.1	0.293939
7.185033	0.1	0.286396
7.186700	0.1	0.280938
7.188367	0.1	0.278368
7.190033	0.1	0.277529
7.191700	0.1	0.277143
7.193367	0.1	0.276859
7.195033	0.1	0.276896
7.196700	0.1	0.277236
7.198367	0.1	0.277311
7.200033	0.1	0.276510
7.201700	0.1	0.275038
7.203367	0.1	0.273911
7.205033	0.1	0.273767
7.206700	0.1	0.274344
7.208367	0.1	0.275546
7.210033	0.1	0.277385
7.211700	0.1	0.278633
7.213367	0.1	0.278000
7.215033	0.1	0.276160
7.216700	0.1	0.274647
7.218367	0.1	0.273976
7.220033	0.1	0.273595
7.221700	0.1	0.272468
7.223367	0.1	0.269739
7.225033	0.1	0.265166
7.226700	0.1	0.259303
7.228367	0.1	0.253939
7.230033	0.1	0.251117
7.231700	0.1	0.251271
7.233367	0.1	0.253292
7.235033	0.1	0.255988
7.236700	0.1	0.258456
7.238367	0.1	0.259932
7.240033	0.1	0.260170
7.241700	0.1	0.259657
7.243367	0.1	0.259331
7.245033	0.1	0.259718
7.246700	0.1	0.259657
7.248367	0.1	0.257315
7.250033	0.1	0.252635
7.251700	0.1	0.247201
7.253367	0.1	0.242372
7.255033	0.1	0.239415
7.256700	0.1	0.239783
7.258367	0.1	0.243457
7.260033	0.1	0.247983
7.261700	0.1	0.250149
7.263367	0.1	0.248537
7.265033	0.1	0.244034
7.266700	0.1	0.238549
7.268367	0.1	0.233734
7.270033	0.1	0.230083
7.271700	0.1	0.227224
7.273367	0.1	0.225320
7.275033	0.1	0.224924
7.276700	0.1	0.225715
7.278367	0.1	0.226232
7.280033	0.1	0.224803
7.281700	0.1	0.221175
7.283367	0.1	0.217380
7.285033	0.1	0.215746
7.286700	0.1	0.216849
7.288367	0.1	0.220179
7.290033	0.1	0.224663
7.291700	0.1	0.227820
7.293367	0.1	0.226796
7.295033	0.1	0.220980
7.296700	0.1	0.212789
7.298367	0.1	0.205929
7.300033	0.1	0.202716
7.301700	0.1	0.202511
7.303367	0.1	0.202847
7.305033	0.1	0.201627
7.306700	0.1	0.198269
7.308367	0.1	0.193915
7.310033	0.1	0.190800
7.311700	0.1	0.190195
7.313367	0.1	0.191079
7.315033	0.1	0.191592
7.316700	0.1	0.190698
7.318367	0.1	0.188351
7.320033	0.1	0.185519
7.321700	0.1	0.183568
7.323367	0.1	0.183056
7.325033	0.1	0.183503
7.326700	0.1	0.183955
7.328367	0.1	0.183699
7.330033	0.1	0.182725
7.331700	0.1	0.181370
7.333367	0.1	0.179778
7.335033	0.1	0.178101
7.336700	0.1	0.176495
7.338367	0.1	0.174809
7.340033	0.1	0.173193
7.341700	0.1	0.172281
7.343367	0.1	0.172229
7.345033	0.1	0.172216
7.346700	0.1	0.170949
7.348367	0.1	0.167801
7.350033	0.1	0.163452
7.351700	0.1	0.159298
7.353367	0.1	0.156695
7.355033	0.1	0.156951
7.356700	0.1	0.160690
7.358367	0.1	0.166353
7.360033	0.1	0.170651
7.361700	0.1	0.171238
7.363367	0.1	0.168192
7.365033	0.1	0.163475
7.366700	0.1	0.159158
7.368367	0.1	0.155498
7.370033	0.1	0.151969
7.371700	0.1	0.149850
7.373367	0.1	0.150907
7.375033	0.1	0.154139
7.376700	0.1	0.156392
7.378367	0.1	0.155591
7.380033	0.1	0.152420
7.381700	0.1	0.149165
7.383367	0.1	0.147219
7.385033	0.1	0.145622
7.386700	0.1	0.142367
7.388367	0.1	0.137519
7.390033	0.1	0.134115
7.391700	0.1	0.135107
7.393367	0.1	0.140336
7.395033	0.1	0.147028
7.396700	0.1	0.152723
7.398367	0.1	0.156793
7.400033	0.1	0.159289
7.401700	0.1	0.159964
7.403367	0.1	0.159079
7.405033	0.1	0.157822
7.406700	0.1	0.157021
7.408367	0.1	0.156169
7.410033	0.1	0.154022
7.411700	0.1	0.150017
7.413367	0.1	0.144783
7.415033	0.1	0.139796
7.416700	0.1	0.136867
7.418367	0.1	0.136816
7.420033	0.1	0.138436
7.421700	0.1	0.140062
7.423367	0.1	0.141663
7.425033	0.1	0.144094
7.426700	0.1	0.146814
7.428367	0.1	0.147927
7.430033	0.1	0.146367
7.431700	0.1	0.143377
7.433367	0.1	0.141882
7.435033	0.1	0.144076
7.436700	0.1	0.149328
7.438367	0.1	0.154721
7.440033	0.1	0.157198
7.441700	0.1	0.155526
7.443367	0.1	0.150949
7.445033	0.1	0.145920
7.446700	0.1	0.141482
7.448367	0.1	0.136546
7.450033	0.1	0.130599
7.451700	0.1	0.125761
7.453367	0.1	0.124453
7.455033	0.1	0.126166
7.456700	0.1	0.128555
7.458367	0.1	0.130115
7.460033	0.1	0.130464
7.461700	0.1	0.129822
7.463367	0.1	0.128844
7.465033	0.1	0.127810
7.466700	0.1	0.126385
7.468367	0.1	0.124807
7.470033	0.1	0.124155
7.471700	0.1	0.125007
7.473367	0.1	0.126688
7.475033	0.1	0.127912
7.476700	0.1	0.128266
7.478367	0.1	0.128900
7.480033	0.1	0.131335
7.481700	0.1	0.135456
7.483367	0.1	0.139219
7.485033	0.1	0.140350
7.486700	0.1	0.138432
7.488367	0.1	0.135410
7.490033	0.1	0.133426
7.491700	0.1	0.132336
7.493367	0.1	0.130120
7.495033	0.1	0.125794
7.496700	0.1	0.120965
7.498367	0.1	0.117803
7.500033	0.1	0.116602
7.501700	0.1	0.116206
7.503367	0.1	0.115964
7.505033	0.1	0.116415
7.506700	0.1	0.118371
7.508367	0.1	0.121826
7.510033	0.1	0.125393
7.511700	0.1	0.127130
7.513367	0.1	0.126790
7.515033	0.1	0.126334
7.516700	0.1	0.127531
7.518367	0.1	0.130357
7.520033	0.1	0.133342
7.521700	0.1	0.134651
7.523367	0.1	0.133384
7.525033	0.1	0.129929
7.526700	0.1	0.125486
7.528367	0.1	0.121356
7.530033	0.1	0.118185
7.531700	0.1	0.115493
7.533367	0.1	0.111964
7.535033	0.1	0.106846
7.536700	0.1	0.101505
7.538367	0.1	0.098804
7.540033	0.1	0.100611
7.541700	0.1	0.106092
7.543367	0.1	0.112252
7.545033	0.1	0.116113
7.546700	0.1	0.116769
7.548367	0.1	0.115382
7.550033	0.1	0.113337
7.551700	0.1	0.111200
7.553367	0.1	0.109426
7.555033	0.1	0.108550
7.556700	0.1	0.108173
7.558367	0.1	0.107037
7.560033	0.1	0.105021
7.561700	0.1	0.103959
7.563367	0.1	0.105286
7.565033	0.1	0.107982
7.566700	0.1	0.110213
7.568367	0.1	0.111694
7.570033	0.1	0.113440
7.571700	0.1	0.116141
7.573367	0.1	0.119521
7.575033	0.1	0.122562
7.576700	0.1	0.124089
7.578367	0.1	0.123736
7.580033	0.1	0.121803
7.581700	0.1	0.118264
7.583367	0.1	0.112839
7.585033	0.1	0.106026
7.586700	0.1	0.099256
7.588367	0.1	0.094017
7.590033	0.1	0.091242
7.591700	0.1	0.091456
7.593367	0.1	0.095065
7.595033	0.1	0.102050
7.596700	0.1	0.111097
7.598367	0.1	0.119531
7.600033	0.1	0.124741
7.601700	0.1	0.125282
7.603367	0.1	0.121580
7.605033	0.1	0.116266
7.606700	0.1	0.112779
7.608367	0.1	0.112872
7.610033	0.1	0.115768
7.611700	0.1	0.119363
7.613367	0.1	0.121617
7.615033	0.1	0.121277
7.616700	0.1	0.118800
7.618367	0.1	0.116066
7.620033	0.1	0.113985
7.621700	0.1	0.111391
7.623367	0.1	0.107307
7.625033	0.1	0.102962
7.626700	0.1	0.100811
7.628367	0.1	0.101663
7.630033	0.1	0.103731
7.631700	0.1	0.104913
7.633367	0.1	0.105030
7.635033	0.1	0.105281
7.636700	0.1	0.106916
7.638367	0.1	0.110599
7.640033	0.1	0.116425
7.641700	0.1	0.124006
7.643367	0.1	0.132234
7.645033	0.1	0.138977
7.646700	0.1	0.141864
7.648367	0.1	0.140341
7.650033	0.1	0.136443
7.651700	0.1	0.132699
7.653367	0.1	0.129947
7.655033	0.1	0.127251
7.656700	0.1	0.123465
7.658367	0.1	0.119032
7.660033	0.1	0.115931
7.661700	0.1	0.115517
7.663367	0.1	0.117449
7.665033	0.1	0.120886
7.666700	0.1	0.125319
7.668367	0.1	0.129999
7.670033	0.1	0.133403
7.671700	0.1	0.133864
7.673367	0.1	0.131214
7.675033	0.1	0.127181
7.676700	0.1	0.123535
7.678367	0.1	0.120909
7.680033	0.1	0.119461
7.681700	0.1	0.119484
7.683367	0.1	0.120988
7.685033	0.1	0.122939
7.686700	0.1	0.123945
7.688367	0.1	0.123745
7.690033	0.1	0.123023
7.691700	0.1	0.122003
7.693367	0.1	0.120224
7.695033	0.1	0.117249
7.696700	0.1	0.113598
7.698367	0.1	0.111423
7.700033	0.1	0.113044
7.701700	0.1	0.118692
7.703367	0.1	0.126543
7.705033	0.1	0.134241
7.706700	0.1	0.139764
7.708367	0.1	0.141803
7.710033	0.1	0.140402
7.711700	0.1	0.137263
7.713367	0.1	0.134315
7.715033	0.1	0.131894
7.716700	0.1	0.129309
7.718367	0.1	0.126492
7.720033	0.1	0.123759
7.721700	0.1	0.120634
7.723367	0.1	0.116276
7.725033	0.1	0.110958
7.726700	0.1	0.106180
7.728367	0.1	0.103405
7.730033	0.1	0.103293
7.731700	0.1	0.105849
7.733367	0.1	0.110669
7.735033	0.1	0.116653
7.736700	0.1	0.121580
7.738367	0.1	0.123456
7.740033	0.1	0.122702
7.741700	0.1	0.121472
7.743367	0.1	0.121258
7.745033	0.1	0.121868
7.746700	0.1	0.122008
7.748367	0.1	0.120769
7.750033	0.1	0.118199
7.751700	0.1	0.114525
7.753367	0.1	0.110203
7.755033	0.1	0.106376
7.756700	0.1	0.104336
7.758367	0.1	0.104974
7.760033	0.1	0.108522
7.761700	0.1	0.114418
7.763367	0.1	0.121170
7.765033	0.1	0.126236
7.766700	0.1	0.127079
7.768367	0.1	0.123391
7.770033	0.1	0.117798
7.771700	0.1	0.113612
7.773367	0.1	0.112415
7.775033	0.1	0.114357
7.776700	0.1	0.119116
7.778367	0.1	0.125072
7.780033	0.1	0.129347
7.781700	0.1	0.130334
7.783367	0.1	0.129221
7.785033	0.1	0.128304
7.786700	0.1	0.128276
7.788367	0.1	0.127503
7.790033	0.1	0.124369
7.791700	0.1	0.119982
7.793367	0.1	0.116983
7.795033	0.1	0.116401
7.796700	0.1	0.117458
7.798367	0.1	0.119293
7.800033	0.1	0.121240
7.801700	0.1	0.122720
7.803367	0.1	0.123540
7.805033	0.1	0.123847
7.806700	0.1	0.124029
7.808367	0.1	0.124769
7.810033	0.1	0.126292
7.811700	0.1	0.127726
7.813367	0.1	0.127968
7.815033	0.1	0.126907
7.816700	0.1	0.125514
7.818367	0.1	0.125119
7.820033	0.1	0.126278
7.821700	0.1	0.128378
7.823367	0.1	0.130646
7.825033	0.1	0.133356
7.826700	0.1	0.137067
7.828367	0.1	0.141067
7.830033	0.1	0.144034
7.831700	0.1	0.145780
7.833367	0.1	0.146823
7.835033	0.1	0.146888
7.836700	0.1	0.145133
7.838367	0.1	0.141640
7.840033	0.1	0.137873
7.841700	0.1	0.135661
7.843367	0.1	0.136234
7.845033	0.1	0.139782
7.846700	0.1	0.145286
7.848367	0.1	0.151293
7.850033	0.1	0.156686
7.851700	0.1	0.160313
7.853367	0.1	0.161114
7.855033	0.1	0.159144
7.856700	0.1	0.155554
7.858367	0.1	0.151610
7.860033	0.1	0.148108
7.861700	0.1	0.145147
7.863367	0.1	0.142218
7.865033	0.1	0.139014
7.866700	0.1	0.136546
7.868367	0.1	0.136984
7.870033	0.1	0.141417
7.871700	0.1	0.148546
7.873367	0.1	0.156281
7.875033	0.1	0.163396
7.876700	0.1	0.169356
7.878367	0.1	0.173715
7.880033	0.1	0.176341
7.881700	0.1	0.177566
7.883367	0.1	0.177701
7.885033	0.1	0.176854
7.886700	0.1	0.175526
7.888367	0.1	0.174725
7.890033	0.1	0.174902
7.891700	0.1	0.175615
7.893367	0.1	0.176276
7.895033	0.1	0.176691
7.896700	0.1	0.177184
7.898367	0.1	0.178101
7.900033	0.1	0.179005
7.901700	0.1	0.178949
7.903367	0.1	0.177827
7.905033	0.1	0.176947
7.906700	0.1	0.177887
7.908367	0.1	0.181054
7.910033	0.1	0.185380
7.911700	0.1	0.189166
7.913367	0.1	0.190996
7.915033	0.1	0.190786
7.916700	0.1	0.190479
7.918367	0.1	0.192542
7.920033	0.1	0.197263
7.921700	0.1	0.202521
7.923367	0.1	0.206647
7.925033	0.1	0.210400
7.926700	0.1	0.215140
7.928367	0.1	0.220491
7.930033	0.1	0.225082
7.931700	0.1	0.228239
7.933367	0.1	0.230060
7.935033	0.1	0.230814
7.936700	0.1	0.230754
7.938367	0.1	0.230297
7.940033	0.1	0.230097
7.941700	0.1	0.230772
7.943367	0.1	0.232388
7.945033	0.1	0.234679
7.946700	0.1	0.237855
7.948367	0.1	0.242437
7.950033	0.1	0.248416
7.951700	0.1	0.254703
7.953367	0.1	0.259546
7.955033	0.1	0.261669
7.956700	0.1	0.260887
7.958367	0.1	0.258470
7.960033	0.1	0.256859
7.961700	0.1	0.257636
7.963367	0.1	0.260388
7.965033	0.1	0.264100
7.966700	0.1	0.268174
7.968367	0.1	0.272254
7.970033	0.1	0.275839
7.971700	0.1	0.278135
7.973367	0.1	0.278740
7.975033	0.1	0.278167
7.976700	0.1	0.276570
7.978367	0.1	0.273408
7.980033	0.1	0.269706
7.981700	0.1	0.267983
7.983367	0.1	0.268770
7.985033	0.1	0.270163
7.986700	0.1	0.271257
7.988367	0.1	0.273231
7.990033	0.1	0.276463
7.991700	0.1	0.279034
7.993367	0.1	0.279220
7.995033	0.1	0.277739
7.996700	0.1	0.276775
7.998367	0.1	0.277879
8.000033	0.1	0.281180
8.001700	0.1	0.285790
8.003367	0.1	0.290908
8.005033	0.1	0.295965
8.006700	0.1	0.299667
8.008367	0.1	0.300775
8.010033	0.1	0.299653
8.011700	0.1	0.297413
8.013367	0.1	0.294745
8.015033	0.1	0.292319
8.016700	0.1	0.291299
8.018367	0.1	0.292682
8.020033	0.1	0.295695
8.021700	0.1	0.297814
8.023367	0.1	0.297604
8.025033	0.1	0.296701
8.026700	0.1	0.297930
8.028367	0.1	0.301874
8.030033	0.1	0.306126
8.031700	0.1	0.308147
8.033367	0.1	0.307816
8.035033	0.1	0.306587
8.036700	0.1	0.305199
8.038367	0.1	0.303132
8.040033	0.1	0.299653
8.041700	0.1	0.294517
8.043367	0.1	0.288212
8.045033	0.1	0.282191
8.046700	0.1	0.278633
8.048367	0.1	0.279392
8.050033	0.1	0.284677
8.051700	0.1	0.292296
8.053367	0.1	0.298652
8.055033	0.1	0.301208
8.056700	0.1	0.300435
8.058367	0.1	0.299294
8.060033	0.1	0.300347
8.061700	0.1	0.303593
8.063367	0.1	0.307430
8.065033	0.1	0.310461
8.066700	0.1	0.311532
8.068367	0.1	0.310107
8.070033	0.1	0.307211
8.071700	0.1	0.304598
8.073367	0.1	0.303895
8.075033	0.1	0.305776
8.076700	0.1	0.308678
8.078367	0.1	0.310075
8.080033	0.1	0.309632
8.081700	0.1	0.309325
8.083367	0.1	0.310754
8.085033	0.1	0.313646
8.086700	0.1	0.316841
8.088367	0.1	0.319155
8.090033	0.1	0.319360
8.091700	0.1	0.316966
8.093367	0.1	0.312715
8.095033	0.1	0.307709
8.096700	0.1	0.302894
8.098367	0.1	0.299239
8.100033	0.1	0.297264
8.101700	0.1	0.296738
8.103367	0.1	0.297134
8.105033	0.1	0.297627
8.106700	0.1	0.297441
8.108367	0.1	0.296971
8.110033	0.1	0.297613
8.111700	0.1	0.299816
8.113367	0.1	0.302484
8.115033	0.1	0.304501
8.116700	0.1	0.306019
8.118367	0.1	0.308026
8.120033	0.1	0.310582
8.121700	0.1	0.312203
8.123367	0.1	0.311704
8.125033	0.1	0.309795
8.126700	0.1	0.307979
8.128367	0.1	0.306861
8.130033	0.1	0.306452
8.131700	0.1	0.307076
8.133367	0.1	0.308845
8.135033	0.1	0.310708
8.136700	0.1	0.311704
8.138367	0.1	0.312706
8.140033	0.1	0.315527
8.141700	0.1	0.320487
8.143367	0.1	0.325912
8.145033	0.1	0.329679
8.146700	0.1	0.330890
8.148367	0.1	0.329954
8.150033	0.1	0.327304
8.151700	0.1	0.323746
8.153367	0.1	0.321283
8.155033	0.1	0.321474
8.156700	0.1	0.323425
8.158367	0.1	0.324561
8.160033	0.1	0.323653
8.161700	0.1	0.322550
8.163367	0.1	0.323695
8.165033	0.1	0.326764
8.166700	0.1	0.329586
8.168367	0.1	0.331043
8.170033	0.1	0.331043
8.171700	0.1	0.329595
8.173367	0.1	0.327430
8.175033	0.1	0.325632
8.176700	0.1	0.324487
8.178367	0.1	0.323970
8.180033	0.1	0.324189
8.181700	0.1	0.324533
8.183367	0.1	0.323849
8.185033	0.1	0.321865
8.186700	0.1	0.319337
8.188367	0.1	0.317125
8.190033	0.1	0.316347
8.191700	0.1	0.318373
8.193367	0.1	0.323323
8.195033	0.1	0.329548
8.196700	0.1	0.335081
8.198367	0.1	0.338727
8.200033	0.1	0.340324
8.201700	0.1	0.340394
8.203367	0.1	0.339579
8.205033	0.1	0.338773
8.206700	0.1	0.338564
8.208367	0.1	0.337916
8.210033	0.1	0.335099
8.211700	0.1	0.329791
8.213367	0.1	0.323462
8.215033	0.1	0.318270
8.216700	0.1	0.315434
8.218367	0.1	0.314484
8.220033	0.1	0.314326
8.221700	0.1	0.314345
8.223367	0.1	0.314154
8.225033	0.1	0.313274
8.226700	0.1	0.311746
8.228367	0.1	0.310275
8.230033	0.1	0.309390
8.231700	0.1	0.309278
8.233367	0.1	0.309930
8.235033	0.1	0.311038
8.236700	0.1	0.311751
8.238367	0.1	0.310517
8.240033	0.1	0.306792
8.241700	0.1	0.303127
8.243367	0.1	0.303281
8.245033	0.1	0.308054
8.246700	0.1	0.314647
8.248367	0.1	0.319602
8.250033	0.1	0.321297
8.251700	0.1	0.320128
8.253367	0.1	0.317232
8.255033	0.1	0.313199
8.256700	0.1	0.307891
8.258367	0.1	0.301623
8.260033	0.1	0.296379
8.261700	0.1	0.294643
8.263367	0.1	0.296896
8.265033	0.1	0.301739
8.266700	0.1	0.307602
8.268367	0.1	0.312817
8.270033	0.1	0.315597
8.271700	0.1	0.315569
8.273367	0.1	0.314275
8.275033	0.1	0.313283
8.276700	0.1	0.312529
8.278367	0.1	0.311225
8.280033	0.1	0.309264
8.281700	0.1	0.307630
8.283367	0.1	0.307844
8.285033	0.1	0.310019
8.286700	0.1	0.311951
8.288367	0.1	0.311173
8.290033	0.1	0.307099
8.291700	0.1	0.301055
8.293367	0.1	0.294978
8.295033	0.1	0.290028
8.296700	0.1	0.286144
8.298367	0.1	0.283085
8.300033	0.1	0.281716
8.301700	0.1	0.283136
8.303367	0.1	0.286638
8.305033	0.1	0.290181
8.306700	0.1	0.292705
8.308367	0.1	0.294414
8.310033	0.1	0.295276
8.311700	0.1	0.294507
8.313367	0.1	0.291434
8.315033	0.1	0.286316
8.316700	0.1	0.280677
8.318367	0.1	0.276840
8.320033	0.1	0.275988
8.321700	0.1	0.276845
8.323367	0.1	0.276975
8.325033	0.1	0.275327
8.326700	0.1	0.273199
8.328367	0.1	0.272538
8.330033	0.1	0.273762
8.331700	0.1	0.275793
8.333367	0.1	0.277604
8.335033	0.1	0.278805
8.336700	0.1	0.279322
8.338367	0.1	0.279509
8.340033	0.1	0.279862
8.341700	0.1	0.280044
8.343367	0.1	0.278801
8.345033	0.1	0.275518
8.346700	0.1	0.271434
8.348367	0.1	0.268607
8.350033	0.1	0.268170
8.351700	0.1	0.269860
8.353367	0.1	0.272347
8.355033	0.1	0.274377
8.356700	0.1	0.275797
8.358367	0.1	0.276980
8.360033	0.1	0.278414
8.361700	0.1	0.280952
8.363367	0.1	0.284710
8.365033	0.1	0.287788
8.366700	0.1	0.287495
8.368367	0.1	0.283406
8.370033	0.1	0.278070
8.371700	0.1	0.274251
8.373367	0.1	0.272538
8.375033	0.1	0.271820
8.376700	0.1	0.270526
8.378367	0.1	0.267457
8.380033	0.1	0.262344
8.381700	0.1	0.256049
8.383367	0.1	0.250433
8.385033	0.1	0.247345
8.386700	0.1	0.247336
8.388367	0.1	0.249678
8.390033	0.1	0.253208
8.391700	0.1	0.256803
8.393367	0.1	0.259466
8.395033	0.1	0.260444
8.396700	0.1	0.259895
8.398367	0.1	0.259015
8.400033	0.1	0.258675
8.401700	0.1	0.258391
8.403367	0.1	0.256812
8.405033	0.1	0.253073
8.406700	0.1	0.247909
8.408367	0.1	0.243396
8.410033	0.1	0.241115
8.411700	0.1	0.240873
8.413367	0.1	0.241399
8.415033	0.1	0.241953
8.416700	0.1	0.242391
8.418367	0.1	0.242055
8.420033	0.1	0.240160
8.421700	0.1	0.237175
8.423367	0.1	0.234810
8.425033	0.1	0.234363
8.426700	0.1	0.235136
8.428367	0.1	0.234828
8.430033	0.1	0.232039
8.431700	0.1	0.228039
8.433367	0.1	0.225268
8.435033	0.1	0.224789
8.436700	0.1	0.225976
8.438367	0.1	0.227699
8.440033	0.1	0.229138
8.441700	0.1	0.229771
8.443367	0.1	0.228919
8.445033	0.1	0.226223
8.446700	0.1	0.222689
8.448367	0.1	0.219857
8.450033	0.1	0.218377
8.451700	0.1	0.218106
8.453367	0.1	0.218474
8.455033	0.1	0.218428
8.456700	0.1	0.217045
8.458367	0.1	0.214358
8.460033	0.1	0.211289
8.461700	0.1	0.208956
8.463367	0.1	0.207857
8.465033	0.1	0.207103
8.466700	0.1	0.204756
8.468367	0.1	0.199727
8.470033	0.1	0.193301
8.471700	0.1	0.188206
8.473367	0.1	0.185999
8.475033	0.1	0.186488
8.476700	0.1	0.189119
8.478367	0.1	0.192928
8.480033	0.1	0.196174
8.481700	0.1	0.197552
8.483367	0.1	0.196965
8.485033	0.1	0.194698
8.486700	0.1	0.190930
8.488367	0.1	0.186418
8.490033	0.1	0.182455
8.491700	0.1	0.179484
8.493367	0.1	0.176872
8.495033	0.1	0.174372
8.496700	0.1	0.172728
8.498367	0.1	0.172770
8.500033	0.1	0.174535
8.501700	0.1	0.177072
8.503367	0.1	0.178656
8.505033	0.1	0.177352
8.506700	0.1	0.172434
8.508367	0.1	0.165557
8.510033	0.1	0.159657
8.511700	0.1	0.156551
8.513367	0.1	0.155973
8.515033	0.1	0.156695
8.516700	0.1	0.157808
8.518367	0.1	0.159042
8.520033	0.1	0.160248
8.521700	0.1	0.160793
8.523367	0.1	0.160038
8.525033	0.1	0.158348
8.526700	0.1	0.156923
8.528367	0.1	0.156322
8.530033	0.1	0.156052
8.531700	0.1	0.156080
8.533367	0.1	0.157254
8.535033	0.1	0.159517
8.536700	0.1	0.161477
8.538367	0.1	0.162092
8.540033	0.1	0.161207
8.541700	0.1	0.158479
8.543367	0.1	0.153817
8.545033	0.1	0.148625
8.546700	0.1	0.145175
8.548367	0.1	0.144439
8.550033	0.1	0.144918
8.551700	0.1	0.144057
8.553367	0.1	0.141091
8.555033	0.1	0.138171
8.556700	0.1	0.137947
8.558367	0.1	0.140159
8.560033	0.1	0.142059
8.561700	0.1	0.141952
8.563367	0.1	0.140318
8.565033	0.1	0.138455
8.566700	0.1	0.137882
8.568367	0.1	0.139619
8.570033	0.1	0.142921
8.571700	0.1	0.145826
8.573367	0.1	0.147163
8.575033	0.1	0.146930
8.576700	0.1	0.145095
8.578367	0.1	0.141491
8.580033	0.1	0.136639
8.581700	0.1	0.131922
8.583367	0.1	0.128890
8.585033	0.1	0.128360
8.586700	0.1	0.130059
8.588367	0.1	0.133119
8.590033	0.1	0.136602
8.591700	0.1	0.139475
8.593367	0.1	0.140732
8.595033	0.1	0.140206
8.596700	0.1	0.139158
8.598367	0.1	0.139158
8.600033	0.1	0.140462
8.601700	0.1	0.141812
8.603367	0.1	0.141556
8.605033	0.1	0.139112
8.606700	0.1	0.135400
8.608367	0.1	0.132322
8.610033	0.1	0.131740
8.611700	0.1	0.133617
8.613367	0.1	0.135768
8.615033	0.1	0.136695
8.616700	0.1	0.137496
8.618367	0.1	0.140262
8.620033	0.1	0.145375
8.621700	0.1	0.151275
8.623367	0.1	0.156499
8.625033	0.1	0.160602
8.626700	0.1	0.162893
8.628367	0.1	0.162073
8.630033	0.1	0.157929
8.631700	0.1	0.152350
8.633367	0.1	0.148183
8.635033	0.1	0.147270
8.636700	0.1	0.149384
8.638367	0.1	0.152863
8.640033	0.1	0.156011
8.641700	0.1	0.157403
8.643367	0.1	0.155829
8.645033	0.1	0.151433
8.646700	0.1	0.146194
8.648367	0.1	0.142031
8.650033	0.1	0.139149
8.651700	0.1	0.137216
8.653367	0.1	0.136746
8.655033	0.1	0.137943
8.656700	0.1	0.139098
8.658367	0.1	0.138166
8.660033	0.1	0.135778
8.661700	0.1	0.134432
8.663367	0.1	0.134720
8.665033	0.1	0.135289
8.666700	0.1	0.136006
8.668367	0.1	0.137994
8.670033	0.1	0.140751
8.671700	0.1	0.141799
8.673367	0.1	0.139289
8.675033	0.1	0.133691
8.676700	0.1	0.127326
8.678367	0.1	0.122930
8.680033	0.1	0.122036
8.681700	0.1	0.124043
8.683367	0.1	0.126660
8.685033	0.1	0.128066
8.686700	0.1	0.128802
8.688367	0.1	0.130627
8.690033	0.1	0.133668
8.691700	0.1	0.135903
8.693367	0.1	0.135140
8.695033	0.1	0.131326
8.696700	0.1	0.127074
8.698367	0.1	0.125240
8.700033	0.1	0.125999
8.701700	0.1	0.127265
8.703367	0.1	0.127601
8.705033	0.1	0.127489
8.706700	0.1	0.127829
8.708367	0.1	0.128476
8.710033	0.1	0.128765
8.711700	0.1	0.128150
8.713367	0.1	0.126031
8.715033	0.1	0.122562
8.716700	0.1	0.119791
8.718367	0.1	0.119829
8.720033	0.1	0.122064
8.721700	0.1	0.123917
8.723367	0.1	0.124150
8.725033	0.1	0.123959
8.726700	0.1	0.124569
8.728367	0.1	0.125375
8.730033	0.1	0.124821
8.731700	0.1	0.122008
8.733367	0.1	0.117333
8.735033	0.1	0.112220
8.736700	0.1	0.108541
8.738367	0.1	0.108229
8.740033	0.1	0.112271
8.741700	0.1	0.119139
8.743367	0.1	0.125314
8.745033	0.1	0.128183
8.746700	0.1	0.127573
8.748367	0.1	0.124266
8.750033	0.1	0.119265
8.751700	0.1	0.114366
8.753367	0.1	0.110851
8.755033	0.1	0.107754
8.756700	0.1	0.103507
8.758367	0.1	0.098660
8.760033	0.1	0.095735
8.761700	0.1	0.096755
8.763367	0.1	0.101086
8.765033	0.1	0.105947
8.766700	0.1	0.109165
8.768367	0.1	0.110646
8.770033	0.1	0.111209
8.771700	0.1	0.111056
8.773367	0.1	0.109579
8.775033	0.1	0.106506
8.776700	0.1	0.102790
8.778367	0.1	0.099940
8.780033	0.1	0.098329
8.781700	0.1	0.096783
8.783367	0.1	0.094222
8.785033	0.1	0.090841
8.786700	0.1	0.087824
8.788367	0.1	0.086394
8.790033	0.1	0.086916
8.791700	0.1	0.088736
8.793367	0.1	0.091093
8.795033	0.1	0.093793
8.796700	0.1	0.096606
8.798367	0.1	0.099251
8.800033	0.1	0.101947
8.801700	0.1	0.104415
8.803367	0.1	0.105323
8.805033	0.1	0.103917
8.806700	0.1	0.101035
8.808367	0.1	0.098166
8.810033	0.1	0.096201
8.811700	0.1	0.095442
8.813367	0.1	0.096802
8.815033	0.1	0.101440
8.816700	0.1	0.108173
8.818367	0.1	0.113081
8.820033	0.1	0.113240
8.821700	0.1	0.109687
8.823367	0.1	0.105784
8.825033	0.1	0.104061
8.826700	0.1	0.105170
8.828367	0.1	0.108248
8.830033	0.1	0.111200
8.831700	0.1	0.111782
8.833367	0.1	0.109128
8.835033	0.1	0.103707
8.836700	0.1	0.096872
8.838367	0.1	0.091181
8.840033	0.1	0.089561
8.841700	0.1	0.093002
8.843367	0.1	0.099731
8.845033	0.1	0.106744
8.846700	0.1	0.111768
8.848367	0.1	0.113887
8.850033	0.1	0.113123
8.851700	0.1	0.110385
8.853367	0.1	0.107652
8.855033	0.1	0.106827
8.856700	0.1	0.108522
8.858367	0.1	0.112080
8.860033	0.1	0.116089
8.861700	0.1	0.119498
8.863367	0.1	0.122329
8.865033	0.1	0.124555
8.866700	0.1	0.124788
8.868367	0.1	0.121589
8.870033	0.1	0.116616
8.871700	0.1	0.113980
8.873367	0.1	0.115423
8.875033	0.1	0.118855
8.876700	0.1	0.121463
8.878367	0.1	0.122120
8.880033	0.1	0.121654
8.881700	0.1	0.121836
8.883367	0.1	0.123694
8.885033	0.1	0.126539
8.886700	0.1	0.128518
8.888367	0.1	0.127717
8.890033	0.1	0.123130
8.891700	0.1	0.115200
8.893367	0.1	0.106250
8.895033	0.1	0.100052
8.896700	0.1	0.098855
8.898367	0.1	0.101086
8.900033	0.1	0.104089
8.901700	0.1	0.107316
8.903367	0.1	0.111097
8.905033	0.1	0.114683
8.906700	0.1	0.116858
8.908367	0.1	0.117454
8.910033	0.1	0.117198
8.911700	0.1	0.116373
8.913367	0.1	0.115111
8.915033	0.1	0.114515
8.916700	0.1	0.115568
8.918367	0.1	0.117701
8.920033	0.1	0.119461
8.921700	0.1	0.119698
8.923367	0.1	0.118245
8.925033	0.1	0.116150
8.926700	0.1	0.114716
8.928367	0.1	0.114404
8.930033	0.1	0.115172
8.931700	0.1	0.117244
8.933367	0.1	0.120392
8.935033	0.1	0.123312
8.936700	0.1	0.124830
8.938367	0.1	0.124560
8.940033	0.1	0.122469
8.941700	0.1	0.119060
8.943367	0.1	0.115428
8.945033	0.1	0.112392
8.946700	0.1	0.110138
8.948367	0.1	0.108751
8.950033	0.1	0.108252
8.951700	0.1	0.108480
8.953367	0.1	0.109430
8.955033	0.1	0.111177
8.956700	0.1	0.113654
8.958367	0.1	0.116858
8.960033	0.1	0.120443
8.961700	0.1	0.123093
8.963367	0.1	0.123000
8.965033	0.1	0.118944
8.966700	0.1	0.111908
8.968367	0.1	0.105379
8.970033	0.1	0.102385
8.971700	0.1	0.102869
8.973367	0.1	0.104904
8.975033	0.1	0.106627
8.976700	0.1	0.106664
8.978367	0.1	0.104327
8.980033	0.1	0.100103
8.981700	0.1	0.095689
8.983367	0.1	0.093319
8.985033	0.1	0.094171
8.986700	0.1	0.097305
8.988367	0.1	0.100685
8.990033	0.1	0.103349
8.991700	0.1	0.105607
8.993367	0.1	0.107232
8.995033	0.1	0.106986
8.996700	0.1	0.104350
8.998367	0.1	0.100303
9.000033	0.1	0.096322
9.001700	0.1	0.093686
9.003367	0.1	0.093579
9.005033	0.1	0.096816
9.006700	0.1	0.102734
9.008367	0.1	0.108797
9.010033	0.1	0.112425
9.011700	0.1	0.113281
9.013367	0.1	0.112718
9.015033	0.1	0.111219
9.016700	0.1	0.107870
9.018367	0.1	0.102432
9.020033	0.1	0.096695
9.021700	0.1	0.093379
9.023367	0.1	0.093831
9.025033	0.1	0.096983
9.026700	0.1	0.101072
9.028367	0.1	0.105528
9.030033	0.1	0.109915
9.031700	0.1	0.113253
9.033367	0.1	0.115484
9.035033	0.1	0.117440
9.036700	0.1	0.119270
9.038367	0.1	0.119973
9.040033	0.1	0.118543
9.041700	0.1	0.115479
9.043367	0.1	0.112234
9.045033	0.1	0.109188
9.046700	0.1	0.105747
9.048367	0.1	0.102711
9.050033	0.1	0.101733
9.051700	0.1	0.102725
9.053367	0.1	0.104154
9.055033	0.1	0.104890
9.056700	0.1	0.104494
9.058367	0.1	0.103209
9.060033	0.1	0.101612
9.061700	0.1	0.099503
9.063367	0.1	0.096154
9.065033	0.1	0.091898
9.066700	0.1	0.088224
9.068367	0.1	0.086576
9.070033	0.1	0.087461
9.071700	0.1	0.090250
9.073367	0.1	0.093486
9.075033	0.1	0.095940
9.076700	0.1	0.097216
9.078367	0.1	0.097305
9.080033	0.1	0.096462
9.081700	0.1	0.095605
9.083367	0.1	0.096080
9.085033	0.1	0.098720
9.086700	0.1	0.103195
9.088367	0.1	0.108210
9.090033	0.1	0.112457
9.091700	0.1	0.115437
9.093367	0.1	0.117188
9.095033	0.1	0.117593
9.096700	0.1	0.116308
9.098367	0.1	0.113053
9.100033	0.1	0.108178
9.101700	0.1	0.103256
9.103367	0.1	0.100760
9.105033	0.1	0.102306
9.106700	0.1	0.107368
9.108367	0.1	0.113896
9.110033	0.1	0.120052
9.111700	0.1	0.124504
9.113367	0.1	0.125822
9.115033	0.1	0.123354
9.116700	0.1	0.118418
9.118367	0.1	0.113654
9.120033	0.1	0.111256
9.121700	0.1	0.111782
9.123367	0.1	0.114548
9.125033	0.1	0.118581
9.126700	0.1	0.122753
9.128367	0.1	0.125915
9.130033	0.1	0.127265
9.131700	0.1	0.126478
9.133367	0.1	0.123917
9.135033	0.1	0.120825
9.136700	0.1	0.118525
9.138367	0.1	0.117132
9.140033	0.1	0.115782
9.141700	0.1	0.114269
9.143367	0.1	0.113300
9.145033	0.1	0.113538
9.146700	0.1	0.115745
9.148367	0.1	0.120788
9.150033	0.1	0.128108
9.151700	0.1	0.135228
9.153367	0.1	0.139675
9.155033	0.1	0.141114
9.156700	0.1	0.140765
9.158367	0.1	0.138963
9.160033	0.1	0.134632
9.161700	0.1	0.127694
9.163367	0.1	0.120979
9.165033	0.1	0.118460
9.166700	0.1	0.121365
9.168367	0.1	0.126883
9.170033	0.1	0.131042
9.171700	0.1	0.132108
9.173367	0.1	0.131121
9.175033	0.1	0.129938
9.176700	0.1	0.129305
9.178367	0.1	0.128509
9.180033	0.1	0.126502
9.181700	0.1	0.123349
9.183367	0.1	0.120150
9.185033	0.1	0.117663
9.186700	0.1	0.116001
9.188367	0.1	0.115167
9.190033	0.1	0.114902
9.191700	0.1	0.114748
9.193367	0.1	0.114981
9.195033	0.1	0.116909
9.196700	0.1	0.121607
9.198367	0.1	0.128411
9.200033	0.1	0.135233
9.201700	0.1	0.139927
9.203367	0.1	0.140830
9.205033	0.1	0.137566
9.206700	0.1	0.132360
9.208367	0.1	0.128644
9.210033	0.1	0.127559
9.211700	0.1	0.127433
9.213367	0.1	0.126581
9.215033	0.1	0.124518
9.216700	0.1	0.120820
9.218367	0.1	0.115633
9.220033	0.1	0.110893
9.221700	0.1	0.108797
9.223367	0.1	0.109528
9.225033	0.1	0.111884
9.226700	0.1	0.115018
9.228367	0.1	0.118390
9.230033	0.1	0.121119
9.231700	0.1	0.122660
9.233367	0.1	0.123451
9.235033	0.1	0.124141
9.236700	0.1	0.125035
9.238367	0.1	0.126688
9.240033	0.1	0.129873
9.241700	0.1	0.134525
9.243367	0.1	0.139335
9.245033	0.1	0.142916
9.246700	0.1	0.144634
9.248367	0.1	0.144094
9.250033	0.1	0.141105
9.251700	0.1	0.136667
9.253367	0.1	0.132862
9.255033	0.1	0.131330
9.256700	0.1	0.132229
9.258367	0.1	0.134683
9.260033	0.1	0.137766
9.261700	0.1	0.140853
9.263367	0.1	0.143214
9.265033	0.1	0.144029
9.266700	0.1	0.142930
9.268367	0.1	0.139917
9.270033	0.1	0.135396
9.271700	0.1	0.130562
9.273367	0.1	0.127158
9.275033	0.1	0.126846
9.276700	0.1	0.130120
9.278367	0.1	0.135475
9.280033	0.1	0.140625
9.281700	0.1	0.144327
9.283367	0.1	0.146418
9.285033	0.1	0.147489
9.286700	0.1	0.148858
9.288367	0.1	0.151489
9.290033	0.1	0.155144
9.291700	0.1	0.159061
9.293367	0.1	0.162697
9.295033	0.1	0.165617
9.296700	0.1	0.167424
9.298367	0.1	0.168146
9.300033	0.1	0.167997
9.301700	0.1	0.166656
9.303367	0.1	0.163610
9.305033	0.1	0.159410
9.306700	0.1	0.155922
9.308367	0.1	0.155168
9.310033	0.1	0.158171
9.311700	0.1	0.164295
9.313367	0.1	0.171373
9.315033	0.1	0.176639
9.316700	0.1	0.178111
9.318367	0.1	0.176220
9.320033	0.1	0.173799
9.321700	0.1	0.173459
9.323367	0.1	0.175838
9.325033	0.1	0.180355
9.326700	0.1	0.185445
9.328367	0.1	0.188900
9.330033	0.1	0.189925
9.331700	0.1	0.189831
9.333367	0.1	0.189859
9.335033	0.1	0.189631
9.336700	0.1	0.188262
9.338367	0.1	0.185873
9.340033	0.1	0.183457
9.341700	0.1	0.181305
9.343367	0.1	0.178739
9.345033	0.1	0.175834
9.346700	0.1	0.174344
9.348367	0.1	0.176649
9.350033	0.1	0.184057
9.351700	0.1	0.195596
9.353367	0.1	0.207922
9.355033	0.1	0.216947
9.356700	0.1	0.220342
9.358367	0.1	0.218642
9.360033	0.1	0.214376
9.361700	0.1	0.210954
9.363367	0.1	0.211420
9.365033	0.1	0.216831
9.366700	0.1	0.225776
9.368367	0.1	0.235420
9.370033	0.1	0.242642
9.371700	0.1	0.245287
9.373367	0.1	0.243271
9.375033	0.1	0.238493
9.376700	0.1	0.233916
9.378367	0.1	0.231708
9.380033	0.1	0.231415
9.381700	0.1	0.230866
9.383367	0.1	0.228849
9.385033	0.1	0.226041
9.386700	0.1	0.224113
9.388367	0.1	0.224467
9.390033	0.1	0.227466
9.391700	0.1	0.232426
9.393367	0.1	0.238218
9.395033	0.1	0.243597
9.396700	0.1	0.247252
9.398367	0.1	0.248305
9.400033	0.1	0.246586
9.401700	0.1	0.242731
9.403367	0.1	0.238344
9.405033	0.1	0.235485
9.406700	0.1	0.235597
9.408367	0.1	0.238647
9.410033	0.1	0.242856
9.411700	0.1	0.245767
9.413367	0.1	0.246172
9.415033	0.1	0.244491
9.416700	0.1	0.241669
9.418367	0.1	0.238623
9.420033	0.1	0.236286
9.421700	0.1	0.235601
9.423367	0.1	0.236840
9.425033	0.1	0.239052
9.426700	0.1	0.241087
9.428367	0.1	0.242740
9.430033	0.1	0.244356
9.431700	0.1	0.246335
9.433367	0.1	0.249259
9.435033	0.1	0.253837
9.436700	0.1	0.260416
9.438367	0.1	0.267783
9.440033	0.1	0.273301
9.441700	0.1	0.275774
9.443367	0.1	0.276859
9.445033	0.1	0.278256
9.446700	0.1	0.279034
9.448367	0.1	0.277394
9.450033	0.1	0.273325
9.451700	0.1	0.268333
9.453367	0.1	0.264021
9.455033	0.1	0.261180
9.456700	0.1	0.259946
9.458367	0.1	0.260519
9.460033	0.1	0.263066
9.461700	0.1	0.267010
9.463367	0.1	0.270815
9.465033	0.1	0.272640
9.466700	0.1	0.271737
9.468367	0.1	0.269362
9.470033	0.1	0.267993
9.471700	0.1	0.269348
9.473367	0.1	0.272971
9.475033	0.1	0.277036
9.476700	0.1	0.280435
9.478367	0.1	0.283038
9.480033	0.1	0.284608
9.481700	0.1	0.284826
9.483367	0.1	0.284016
9.485033	0.1	0.283262
9.486700	0.1	0.283686
9.488367	0.1	0.285483
9.490033	0.1	0.287844
9.491700	0.1	0.289637
9.493367	0.1	0.289786
9.495033	0.1	0.288137
9.496700	0.1	0.286135
9.498367	0.1	0.285357
9.500033	0.1	0.285828
9.501700	0.1	0.286736
9.503367	0.1	0.288119
9.505033	0.1	0.290759
9.506700	0.1	0.295071
9.508367	0.1	0.300906
9.510033	0.1	0.307495
9.511700	0.1	0.313059
9.513367	0.1	0.315509
9.515033	0.1	0.314070
9.516700	0.1	0.310405
9.518367	0.1	0.307742
9.520033	0.1	0.308407
9.521700	0.1	0.312272
9.523367	0.1	0.317935
9.525033	0.1	0.324487
9.526700	0.1	0.331602
9.528367	0.1	0.338834
9.530033	0.1	0.345772
9.531700	0.1	0.352454
9.533367	0.1	0.358992
9.535033	0.1	0.364697
9.536700	0.1	0.367896
9.538367	0.1	0.367314
9.540033	0.1	0.363868
9.541700	0.1	0.360296
9.543367	0.1	0.359123
9.545033	0.1	0.361721
9.546700	0.1	0.368357
9.548367	0.1	0.378187
9.550033	0.1	0.389442
9.551700	0.1	0.400115
9.553367	0.1	0.408706
9.555033	0.1	0.414569
9.556700	0.1	0.418131
9.558367	0.1	0.420855
9.560033	0.1	0.424446
9.561700	0.1	0.429475
9.563367	0.1	0.434923
9.565033	0.1	0.439431
9.566700	0.1	0.442737
9.568367	0.1	0.445414
9.570033	0.1	0.447561
9.571700	0.1	0.449098
9.573367	0.1	0.451473
9.575033	0.1	0.457340
9.576700	0.1	0.467980
9.578367	0.1	0.481806
9.580033	0.1	0.495291
9.581700	0.1	0.505331
9.583367	0.1	0.511082
9.585033	0.1	0.514020
9.586700	0.1	0.516898
9.588367	0.1	0.522006
9.590033	0.1	0.529517
9.591700	0.1	0.537802
9.593367	0.1	0.545527
9.595033	0.1	0.552959
9.596700	0.1	0.560791
9.598367	0.1	0.568572
9.600033	0.1	0.575380
9.601700	0.1	0.581266
9.603367	0.1	0.586971
9.605033	0.1	0.592605
9.606700	0.1	0.597825
9.608367	0.1	0.603069
9.610033	0.1	0.609364
9.611700	0.1	0.616657
9.613367	0.1	0.623213
9.615033	0.1	0.627148
9.616700	0.1	0.628331
9.618367	0.1	0.628424
9.620033	0.1	0.629574
9.621700	0.1	0.633239
9.623367	0.1	0.639455
9.625033	0.1	0.646552
9.626700	0.1	0.651949
9.628367	0.1	0.654045
9.630033	0.1	0.653611
9.631700	0.1	0.652936
9.633367	0.1	0.653421
9.635033	0.1	0.654720
9.636700	0.1	0.656415
9.638367	0.1	0.659009
9.640033	0.1	0.662799
9.641700	0.1	0.666888
9.643367	0.1	0.669952
9.645033	0.1	0.671986
9.646700	0.1	0.674492
9.648367	0.1	0.678473
9.650033	0.1	0.683391
9.651700	0.1	0.688303
9.653367	0.1	0.692182
9.655033	0.1	0.693230
9.656700	0.1	0.690469
9.658367	0.1	0.685672
9.660033	0.1	0.681556
9.661700	0.1	0.679228
9.663367	0.1	0.678413
9.665033	0.1	0.678310
9.666700	0.1	0.678021
9.668367	0.1	0.676801
9.670033	0.1	0.674534
9.671700	0.1	0.672373
9.673367	0.1	0.671530
9.675033	0.1	0.671442
9.676700	0.1	0.670762
9.678367	0.1	0.669393
9.680033	0.1	0.668569
9.681700	0.1	0.669253
9.683367	0.1	0.670813
9.685033	0.1	0.671730
9.686700	0.1	0.671558
9.688367	0.1	0.670962
9.690033	0.1	0.670291
9.691700	0.1	0.669523
9.693367	0.1	0.669011
9.695033	0.1	0.668876
9.696700	0.1	0.668196
9.698367	0.1	0.666184
9.700033	0.1	0.663553
9.701700	0.1	0.661504
9.703367	0.1	0.660480
9.705033	0.1	0.660536
9.706700	0.1	0.661882
9.708367	0.1	0.664187
9.710033	0.1	0.666063
9.711700	0.1	0.666184
9.713367	0.1	0.664722
9.715033	0.1	0.663260
9.716700	0.1	0.663344
9.718367	0.1	0.665304
9.720033	0.1	0.668224
9.721700	0.1	0.670440
9.723367	0.1	0.670310
9.725033	0.1	0.667456
9.726700	0.1	0.663088
9.728367	0.1	0.658738
9.730033	0.1	0.655358
9.731700	0.1	0.653788
9.733367	0.1	0.655269
9.735033	0.1	0.660545
9.736700	0.1	0.668489
9.738367	0.1	0.676666
9.740033	0.1	0.683255
9.741700	0.1	0.687689
9.743367	0.1	0.689873
9.745033	0.1	0.689854
9.746700	0.1	0.688331
9.748367	0.1	0.686306
9.750033	0.1	0.684061
9.751700	0.1	0.681435
9.753367	0.1	0.678836
9.755033	0.1	0.677491
9.756700	0.1	0.678604
9.758367	0.1	0.681994
9.760033	0.1	0.685975
9.761700	0.1	0.688736
9.763367	0.1	0.689486
9.765033	0.1	0.688550
9.766700	0.1	0.686944
9.768367	0.1	0.685756
9.770033	0.1	0.685472
9.771700	0.1	0.685723
9.773367	0.1	0.685728
9.775033	0.1	0.685253
9.776700	0.1	0.685197
9.778367	0.1	0.687134
9.780033	0.1	0.691772
9.781700	0.1	0.697798
9.783367	0.1	0.702436
9.785033	0.1	0.703400
9.786700	0.1	0.700708
9.788367	0.1	0.696480
9.790033	0.1	0.693272
9.791700	0.1	0.692876
9.793367	0.1	0.695698
9.795033	0.1	0.700406
9.796700	0.1	0.704867
9.798367	0.1	0.707619
9.800033	0.1	0.708378
9.801700	0.1	0.707507
9.803367	0.1	0.705617
9.805033	0.1	0.703563
9.806700	0.1	0.702250
9.808367	0.1	0.702324
9.810033	0.1	0.704122
9.811700	0.1	0.707018
9.813367	0.1	0.708960
9.815033	0.1	0.707945
9.816700	0.1	0.704001
9.818367	0.1	0.699135
9.820033	0.1	0.695740
9.821700	0.1	0.694585
9.823367	0.1	0.694012
9.825033	0.1	0.692108
9.826700	0.1	0.689141
9.828367	0.1	0.686664
9.830033	0.1	0.686077
9.831700	0.1	0.688420
9.833367	0.1	0.693295
9.835033	0.1	0.698068
9.836700	0.1	0.700005
9.838367	0.1	0.698627
9.840033	0.1	0.695349
9.841700	0.1	0.691721
9.843367	0.1	0.688490
9.845033	0.1	0.686049
9.846700	0.1	0.685020
9.848367	0.1	0.685719
9.850033	0.1	0.687740
9.851700	0.1	0.690417
9.853367	0.1	0.692699
9.855033	0.1	0.692876
9.856700	0.1	0.689956
9.858367	0.1	0.685104
9.860033	0.1	0.680517
9.861700	0.1	0.676955
9.863367	0.1	0.673635
9.865033	0.1	0.670110
9.866700	0.1	0.666925
9.868367	0.1	0.664443
9.870033	0.1	0.662296
9.871700	0.1	0.660424
9.873367	0.1	0.659586
9.875033	0.1	0.660252
9.876700	0.1	0.661942
9.878367	0.1	0.663917
9.880033	0.1	0.665816
9.881700	0.1	0.667376
9.883367	0.1	0.667577
9.885033	0.1	0.665076
9.886700	0.1	0.660019
9.888367	0.1	0.654147
9.890033	0.1	0.649272
9.891700	0.1	0.646664
9.893367	0.1	0.646659
9.895033	0.1	0.648112
9.896700	0.1	0.649220
9.898367	0.1	0.648517
9.900033	0.1	0.645081
9.901700	0.1	0.639176
9.903367	0.1	0.632238
9.905033	0.1	0.625332
9.906700	0.1	0.618221
9.908367	0.1	0.610533
9.910033	0.1	0.603003
9.911700	0.1	0.596875
9.913367	0.1	0.592377
9.915033	0.1	0.588819
9.916700	0.1	0.585839
9.918367	0.1	0.583678
9.920033	0.1	0.582510
9.921700	0.1	0.581816
9.923367	0.1	0.580754
9.925033	0.1	0.579110
9.926700	0.1	0.576815
9.928367	0.1	0.573285
9.930033	0.1	0.568382
9.931700	0.1	0.563231
9.933367	0.1	0.559157
9.935033	0.1	0.556428
9.936700	0.1	0.554565
9.938367	0.1	0.553052
9.940033	0.1	0.550961
9.941700	0.1	0.546919
9.943367	0.1	0.540428
9.945033	0.1	0.532968
9.946700	0.1	0.526980
9.948367	0.1	0.523455
9.950033	0.1	0.521038
9.951700	0.1	0.517727
9.953367	0.1	0.512651
9.955033	0.1	0.506211
9.956700	0.1	0.499282
9.958367	0.1	0.492423
9.960033	0.1	0.485517
9.961700	0.1	0.478588
9.963367	0.1	0.472646
9.965033	0.1	0.468888
9.966700	0.1	0.467729
9.968367	0.1	0.468767
9.970033	0.1	0.470523
9.971700	0.1	0.470555
9.973367	0.1	0.467491
9.975033	0.1	0.462732
9.976700	0.1	0.458709
9.978367	0.1	0.456511
9.980033	0.1	0.455966
9.981700	0.1	0.455771
9.983367	0.1	0.453596
9.985033	0.1	0.448716
9.986700	0.1	0.443342
9.988367	0.1	0.439659
9.990033	0.1	0.437661
9.991700	0.1	0.436381
9.993367	0.1	0.435249
9.995033	0.1	0.434108
9.996700	0.1	0.432734
9.998367	0.1	0.430755
10.000033	0.1	0.428325
10.001700	0.1	0.426117
10.003367	0.1	0.424474
10.005033	0.1	0.422560
10.006700	0.1	0.418802
10.008367	0.1	0.412590
10.010033	0.1	0.404883
10.011700	0.1	0.397335
10.013367	0.1	0.391463
10.015033	0.1	0.388077
10.016700	0.1	0.386988
10.018367	0.1	0.387365
10.020033	0.1	0.388175
10.021700	0.1	0.388590
10.023367	0.1	0.388161
10.025033	0.1	0.387090
10.026700	0.1	0.386476
10.028367	0.1	0.387807
10.030033	0.1	0.391500
10.031700	0.1	0.396250
10.033367	0.1	0.400017
10.035033	0.1	0.401055
10.036700	0.1	0.398196
10.038367	0.1	0.391365
10.040033	0.1	0.382424
10.041700	0.1	0.374475
10.043367	0.1	0.369684
10.045033	0.1	0.368422
10.046700	0.1	0.369973
10.048367	0.1	0.372627
10.050033	0.1	0.374159
10.051700	0.1	0.374070
10.053367	0.1	0.374182
10.055033	0.1	0.375765
10.056700	0.1	0.377721
10.058367	0.1	0.378131
10.060033	0.1	0.375872
10.061700	0.1	0.371155
10.063367	0.1	0.365959
10.065033	0.1	0.362899
10.066700	0.1	0.362908
10.068367	0.1	0.364566
10.070033	0.1	0.365749
10.071700	0.1	0.365381
10.073367	0.1	0.363234
10.075033	0.1	0.359393
10.076700	0.1	0.354871
10.078367	0.1	0.351579
10.080033	0.1	0.350862
10.081700	0.1	0.352468
10.083367	0.1	0.355048
10.085033	0.1	0.357339
10.086700	0.1	0.358555
10.088367	0.1	0.358177
10.090033	0.1	0.356417
10.091700	0.1	0.354261
10.093367	0.1	0.352408
10.095033	0.1	0.350727
10.096700	0.1	0.349362
10.098367	0.1	0.349106
10.100033	0.1	0.349823
10.101700	0.1	0.350005
10.103367	0.1	0.348692
10.105033	0.1	0.346079
10.106700	0.1	0.342387
10.108367	0.1	0.338135
10.110033	0.1	0.334801
10.111700	0.1	0.333646
10.113367	0.1	0.334373
10.115033	0.1	0.335551
10.116700	0.1	0.335840
10.118367	0.1	0.334801
10.120033	0.1	0.332762
10.121700	0.1	0.329940
10.123367	0.1	0.326484
10.125033	0.1	0.323439
10.126700	0.1	0.322708
10.128367	0.1	0.325167
10.130033	0.1	0.329479
10.131700	0.1	0.333274
10.133367	0.1	0.334671
10.135033	0.1	0.333288
10.136700	0.1	0.330927
10.138367	0.1	0.330736
10.140033	0.1	0.334447
10.141700	0.1	0.340599
10.143367	0.1	0.345893
10.145033	0.1	0.347411
10.146700	0.1	0.343765
10.148367	0.1	0.336342
10.150033	0.1	0.328752
10.151700	0.1	0.323737
10.153367	0.1	0.321786
10.155033	0.1	0.322270
10.156700	0.1	0.324305
10.158367	0.1	0.326908
10.160033	0.1	0.329041
10.161700	0.1	0.330391
10.163367	0.1	0.331551
10.165033	0.1	0.332454
10.166700	0.1	0.332072
10.168367	0.1	0.330205
10.170033	0.1	0.328370
10.171700	0.1	0.328375
10.173367	0.1	0.330238
10.175033	0.1	0.332166
10.176700	0.1	0.332538
10.178367	0.1	0.331132
10.180033	0.1	0.328780
10.181700	0.1	0.326289
10.183367	0.1	0.324221
10.185033	0.1	0.323500
10.186700	0.1	0.324859
10.188367	0.1	0.327863
10.190033	0.1	0.331402
10.191700	0.1	0.334354
10.193367	0.1	0.335583
10.195033	0.1	0.334261
10.196700	0.1	0.330792
10.198367	0.1	0.326796
10.200033	0.1	0.323644
10.201700	0.1	0.321497
10.203367	0.1	0.320137
10.205033	0.1	0.319658
10.206700	0.1	0.319919
10.208367	0.1	0.319900
10.210033	0.1	0.318810
10.211700	0.1	0.317851
10.213367	0.1	0.319369
10.215033	0.1	0.323630
10.216700	0.1	0.328128
10.218367	0.1	0.330703
10.220033	0.1	0.331732
10.221700	0.1	0.332128
10.223367	0.1	0.331267
10.225033	0.1	0.328906
10.226700	0.1	0.326810
10.228367	0.1	0.326498
10.230033	0.1	0.327649
10.231700	0.1	0.329283
10.233367	0.1	0.330121
10.235033	0.1	0.328296
10.236700	0.1	0.323160
10.238367	0.1	0.316580
10.240033	0.1	0.310978
10.241700	0.1	0.307392
10.243367	0.1	0.305832
10.245033	0.1	0.305884
10.246700	0.1	0.307099
10.248367	0.1	0.309749
10.250033	0.1	0.314382
10.251700	0.1	0.320310
10.253367	0.1	0.324990
10.255033	0.1	0.326075
10.256700	0.1	0.324356
10.258367	0.1	0.323164
10.260033	0.1	0.324300
10.261700	0.1	0.326554
10.263367	0.1	0.328263
10.265033	0.1	0.328952
10.266700	0.1	0.328645
10.268367	0.1	0.327756
10.270033	0.1	0.327532
10.271700	0.1	0.328943
10.273367	0.1	0.331569
10.275033	0.1	0.334485
10.276700	0.1	0.337940
10.278367	0.1	0.342741
10.280033	0.1	0.347863
10.281700	0.1	0.350941
10.283367	0.1	0.351397
10.285033	0.1	0.350722
10.286700	0.1	0.350117
10.288367	0.1	0.349544
10.290033	0.1	0.348813
10.291700	0.1	0.348547
10.293367	0.1	0.349623
10.295033	0.1	0.352031
10.296700	0.1	0.355248
10.298367	0.1	0.358676
10.300033	0.1	0.360799
10.301700	0.1	0.360017
10.303367	0.1	0.356873
10.305033	0.1	0.353521
10.306700	0.1	0.351500
10.308367	0.1	0.351174
10.310033	0.1	0.352305
10.311700	0.1	0.354578
10.313367	0.1	0.358336
10.315033	0.1	0.364697
10.316700	0.1	0.374285
10.318367	0.1	0.385917
10.320033	0.1	0.396990
10.321700	0.1	0.405274
10.323367	0.1	0.410303
10.325033	0.1	0.413400
10.326700	0.1	0.416315
10.328367	0.1	0.420171
10.330033	0.1	0.425335
10.331700	0.1	0.431426
10.333367	0.1	0.437736
10.335033	0.1	0.443729
10.336700	0.1	0.449172
10.338367	0.1	0.454201
10.340033	0.1	0.459463
10.341700	0.1	0.465927
10.343367	0.1	0.474523
10.345033	0.1	0.485531
10.346700	0.1	0.497927
10.348367	0.1	0.509797
10.350033	0.1	0.520004
10.351700	0.1	0.528954
10.353367	0.1	0.537452
10.355033	0.1	0.545820
10.356700	0.1	0.554523
10.358367	0.1	0.564712
10.360033	0.1	0.576903
10.361700	0.1	0.589979
10.363367	0.1	0.602910
10.365033	0.1	0.616382
10.366700	0.1	0.631409
10.368367	0.1	0.647474
10.370033	0.1	0.662571
10.371700	0.1	0.674939
10.373367	0.1	0.684811
10.375033	0.1	0.693914
10.376700	0.1	0.703582
10.378367	0.1	0.714264
10.380033	0.1	0.726306
10.381700	0.1	0.740723
10.383367	0.1	0.758530
10.385033	0.1	0.779023
10.386700	0.1	0.799960
10.388367	0.1	0.819657
10.390033	0.1	0.837934
10.391700	0.1	0.855806
10.393367	0.1	0.875047
10.395033	0.1	0.897222
10.396700	0.1	0.922293
10.398367	0.1	0.948342
10.400033	0.1	0.972771
10.401700	0.1	0.994094
10.403367	0.1	1.013302
10.405033	0.1	1.032832
10.406700	0.1	1.053731
10.408367	0.1	1.074872
10.410033	0.1	1.095124
10.411700	0.1	1.115236
10.413367	0.1	1.137173
10.415033	0.1	1.162416
10.416700	0.1	1.191632
10.418367	0.1	1.225085
10.420033	0.1	1.262128
10.421700	0.1	1.300671
10.423367	0.1	1.337896
10.425033	0.1	1.371708
10.426700	0.1	1.402143
10.428367	0.1	1.431503
10.430033	0.1	1.462437
10.431700	0.1	1.495886
10.433367	0.1	1.530875
10.435033	0.1	1.565716
10.436700	0.1	1.599211
10.438367	0.1	1.630895
10.440033	0.1	1.660604
10.441700	0.1	1.688530
10.443367	0.1	1.715864
10.445033	0.1	1.743934
10.446700	0.1	1.772586
10.448367	0.1	1.801122
10.450033	0.1	1.830524
10.451700	0.1	1.862417
10.453367	0.1	1.896466
10.455033	0.1	1.930757
10.456700	0.1	1.963717
10.458367	0.1	1.994763
10.460033	0.1	2.024262
10.461700	0.1	2.052668
10.463367	0.1	2.079648
10.465033	0.1	2.104770
10.466700	0.1	2.128491
10.468367	0.1	2.151532
10.470033	0.1	2.173521
10.471700	0.1	2.193497
10.473367	0.1	2.211514
10.475033	0.1	2.228660
10.476700	0.1	2.245619
10.478367	0.1	2.262159
10.480033	0.1	2.278090
10.481700	0.1	2.293349
10.483367	0.1	2.306984
10.485033	0.1	2.317363
10.486700	0.1	2.324004
10.488367	0.1	2.328535
10.490033	0.1	2.333270
10.491700	0.1	2.339231
10.493367	0.1	2.346411
10.495033	0.1	2.355282
10.496700	0.1	2.366249
10.498367	0.1	2.378016
10.500033	0.1	2.387734
10.501700	0.1	2.393434
10.503367	0.1	2.395529
10.505033	0.1	2.395548
10.506700	0.1	2.394863
10.508367	0.1	2.394440
10.510033	0.1	2.394221
10.511700	0.1	2.393140
10.513367	0.1	2.390658
10.515033	0.1	2.387837
10.516700	0.1	2.386426
10.518367	0.1	2.387427
10.520033	0.1	2.390519
10.521700	0.1	2.394770
10.523367	0.1	2.399124
10.525033	0.1	2.401876
10.526700	0.1	2.401625
10.528367	0.1	2.399036
10.530033	0.1	2.396321
10.531700	0.1	2.395231
10.533367	0.1	2.396023
10.535033	0.1	2.397848
10.536700	0.1	2.399846
10.538367	0.1	2.401406
10.540033	0.1	2.401853
10.541700	0.1	2.400912
10.543367	0.1	2.399022
10.545033	0.1	2.397127
10.546700	0.1	2.396568
10.548367	0.1	2.398347
10.550033	0.1	2.402053
10.551700	0.1	2.406128
10.553367	0.1	2.409439
10.555033	0.1	2.412177
10.556700	0.1	2.415017
10.558367	0.1	2.417909
10.560033	0.1	2.420265
10.561700	0.1	2.421914
10.563367	0.1	2.422747
10.565033	0.1	2.422356
10.566700	0.1	2.421024
10.568367	0.1	2.419916
10.570033	0.1	2.420158
10.571700	0.1	2.422198
10.573367	0.1	2.425266
10.575033	0.1	2.427865
10.576700	0.1	2.429113
10.578367	0.1	2.428391
10.580033	0.1	2.424982
10.581700	0.1	2.419883
10.583367	0.1	2.415883
10.585033	0.1	2.414919
10.586700	0.1	2.416922
10.588367	0.1	2.420871
10.590033	0.1	2.425704
10.591700	0.1	2.430710
10.593367	0.1	2.435702
10.595033	0.1	2.440605
10.596700	0.1	2.445551
10.598367	0.1	2.451246
10.600033	0.1	2.457821
10.601700	0.1	2.464033
10.603367	0.1	2.468466
10.605033	0.1	2.470752
10.606700	0.1	2.471544
10.608367	0.1	2.471930
10.610033	0.1	2.472913
10.611700	0.1	2.474915
10.613367	0.1	2.477514
10.615033	0.1	2.479954
10.616700	0.1	2.481909
10.618367	0.1	2.483465
10.620033	0.1	2.484214
10.621700	0.1	2.482836
10.623367	0.1	2.478440
10.625033	0.1	2.472419
10.626700	0.1	2.467907
10.628367	0.1	2.467353
10.630033	0.1	2.470715
10.631700	0.1	2.475502
10.633367	0.1	2.478375
10.635033	0.1	2.476936
10.636700	0.1	2.470845
10.638367	0.1	2.462114
10.640033	0.1	2.453825
10.641700	0.1	2.447949
10.643367	0.1	2.444941
10.645033	0.1	2.444955
10.646700	0.1	2.447516
10.648367	0.1	2.450556
10.650033	0.1	2.451725
10.651700	0.1	2.449909
10.653367	0.1	2.444740
10.655033	0.1	2.435958
10.656700	0.1	2.424228
10.658367	0.1	2.411706
10.660033	0.1	2.400335
10.661700	0.1	2.390458
10.663367	0.1	2.381690
10.665033	0.1	2.373494
10.666700	0.1	2.364796
10.668367	0.1	2.354276
10.670033	0.1	2.340912
10.671700	0.1	2.324372
10.673367	0.1	2.305796
10.675033	0.1	2.287608
10.676700	0.1	2.271668
10.678367	0.1	2.258164
10.680033	0.1	2.246024
10.681700	0.1	2.233717
10.683367	0.1	2.220036
10.685033	0.1	2.204902
10.686700	0.1	2.189134
10.688367	0.1	2.173195
10.690033	0.1	2.156724
10.691700	0.1	2.139467
10.693367	0.1	2.121548
10.695033	0.1	2.102843
10.696700	0.1	2.083369
10.698367	0.1	2.063890
10.700033	0.1	2.044654
10.701700	0.1	2.024327
10.703367	0.1	2.001054
10.705033	0.1	1.974106
10.706700	0.1	1.944513
10.708367	0.1	1.914259
10.710033	0.1	1.884801
10.711700	0.1	1.856489
10.713367	0.1	1.829038
10.715033	0.1	1.802230
10.716700	0.1	1.776707
10.718367	0.1	1.753629
10.720033	0.1	1.733005
10.721700	0.1	1.713019
10.723367	0.1	1.691226
10.725033	0.1	1.665894
10.726700	0.1	1.636948
10.728367	0.1	1.606047
10.730033	0.1	1.575365
10.731700	0.1	1.546764
10.733367	0.1	1.520999
10.735033	0.1	1.496570
10.736700	0.1	1.470577
10.738367	0.1	1.441375
10.740033	0.1	1.410036
10.741700	0.1	1.379163
10.743367	0.1	1.350199
10.745033	0.1	1.322655
10.746700	0.1	1.296005
10.748367	0.1	1.270459
10.750033	0.1	1.245518
10.751700	0.1	1.219874
10.753367	0.1	1.193322
10.755033	0.1	1.167115
10.756700	0.1	1.142011
10.758367	0.1	1.117405
10.760033	0.1	1.092404
10.761700	0.1	1.066923
10.763367	0.1	1.041573
10.765033	0.1	1.016627
10.766700	0.1	0.992082
10.768367	0.1	0.968748
10.770033	0.1	0.947495
10.771700	0.1	0.928100
10.773367	0.1	0.910237
10.775033	0.1	0.894396
10.776700	0.1	0.880933
10.778367	0.1	0.869012
10.780033	0.1	0.856547
10.781700	0.1	0.841478
10.783367	0.1	0.823606
10.785033	0.1	0.804784
10.786700	0.1	0.787191
10.788367	0.1	0.771936
10.790033	0.1	0.759037
10.791700	0.1	0.747941
10.793367	0.1	0.737715
10.795033	0.1	0.727326
10.796700	0.1	0.715982
10.798367	0.1	0.702958
10.800033	0.1	0.687852
10.801700	0.1	0.671786
10.803367	0.1	0.657062
10.805033	0.1	0.645095
10.806700	0.1	0.635418
10.808367	0.1	0.626529
10.810033	0.1	0.617090
10.811700	0.1	0.606622
10.813367	0.1	0.595651
10.815033	0.1	0.585141
10.816700	0.1	0.575599
10.818367	0.1	0.566561
10.820033	0.1	0.557289
10.821700	0.1	0.548288
10.823367	0.1	0.540945
10.825033	0.1	0.535506
10.826700	0.1	0.530705
10.828367	0.1	0.525787
10.830033	0.1	0.521354
10.831700	0.1	0.517825
10.833367	0.1	0.514481
10.835033	0.1	0.510053
10.836700	0.1	0.503776
10.838367	0.1	0.496274
10.840033	0.1	0.489242
10.841700	0.1	0.483943
10.843367	0.1	0.480185
10.845033	0.1	0.476972
10.846700	0.1	0.474080
10.848367	0.1	0.472059
10.850033	0.1	0.470881
10.851700	0.1	0.469987
10.853367	0.1	0.469089
10.855033	0.1	0.467738
10.856700	0.1	0.465005
10.858367	0.1	0.460548
10.860033	0.1	0.455184
10.861700	0.1	0.450094
10.863367	0.1	0.446378
10.865033	0.1	0.444991
10.866700	0.1	0.445903
10.868367	0.1	0.447650
10.870033	0.1	0.448464
10.871700	0.1	0.447882
10.873367	0.1	0.446350
10.875033	0.1	0.443286
10.876700	0.1	0.437475
10.878367	0.1	0.429652
10.880033	0.1	0.423007
10.881700	0.1	0.420241
10.883367	0.1	0.421177
10.885033	0.1	0.423868
10.886700	0.1	0.427100
10.888367	0.1	0.430271
10.890033	0.1	0.432199
10.891700	0.1	0.432013
10.893367	0.1	0.430443
10.895033	0.1	0.429186
10.896700	0.1	0.429316
10.898367	0.1	0.430546
10.900033	0.1	0.431607
10.901700	0.1	0.430988
10.903367	0.1	0.427999
10.905033	0.1	0.423640
10.906700	0.1	0.419915
10.908367	0.1	0.418276
10.910033	0.1	0.418732
10.911700	0.1	0.420092
10.913367	0.1	0.421172
10.915033	0.1	0.421759
10.916700	0.1	0.422094
10.918367	0.1	0.421782
10.920033	0.1	0.420138
10.921700	0.1	0.417810
10.923367	0.1	0.416748
10.925033	0.1	0.417861
10.926700	0.1	0.419691
10.928367	0.1	0.420064
10.930033	0.1	0.418206
10.931700	0.1	0.415090
10.933367	0.1	0.412283
10.935033	0.1	0.410844
10.936700	0.1	0.410811
10.938367	0.1	0.411314
10.940033	0.1	0.411407
10.941700	0.1	0.410764
10.943367	0.1	0.410015
10.945033	0.1	0.409996
10.946700	0.1	0.410164
10.948367	0.1	0.408869
10.950033	0.1	0.405507
10.951700	0.1	0.401405
10.953367	0.1	0.398513
10.955033	0.1	0.398047
10.956700	0.1	0.400068
10.958367	0.1	0.403225
10.960033	0.1	0.405270
10.961700	0.1	0.404734
10.963367	0.1	0.402052
10.965033	0.1	0.398946
10.966700	0.1	0.397149
10.968367	0.1	0.397568
10.970033	0.1	0.399980
10.971700	0.1	0.403039
10.973367	0.1	0.404781
10.975033	0.1	0.404026
10.976700	0.1	0.401251
10.978367	0.1	0.397819
10.980033	0.1	0.395132
10.981700	0.1	0.394289
10.983367	0.1	0.395598
10.985033	0.1	0.398839
10.986700	0.1	0.403598
10.988367	0.1	0.408674
10.990033	0.1	0.412129
10.991700	0.1	0.412366
10.993367	0.1	0.408897
10.995033	0.1	0.402369
10.996700	0.1	0.394317
10.998367	0.1	0.386480
11.000033	0.1	0.379607
11.001700	0.1	0.373330
11.003367	0.1	0.367388
11.005033	0.1	0.362066
11.006700	0.1	0.357605
11.008367	0.1	0.354303
11.010033	0.1	0.352892
11.011700	0.1	0.354047
11.013367	0.1	0.357521
11.015033	0.1	0.362210
11.016700	0.1	0.366848
11.018367	0.1	0.370522
11.020033	0.1	0.372906
11.021700	0.1	0.373977
11.023367	0.1	0.373423
11.025033	0.1	0.371188
11.026700	0.1	0.368282
11.028367	0.1	0.365912
11.030033	0.1	0.364077
11.031700	0.1	0.362424
11.033367	0.1	0.361577
11.035033	0.1	0.362378
11.036700	0.1	0.364622
11.038367	0.1	0.367295
11.040033	0.1	0.369595
11.041700	0.1	0.371207
11.043367	0.1	0.371886
11.045033	0.1	0.371616
11.046700	0.1	0.371123
11.048367	0.1	0.371290
11.050033	0.1	0.372035
11.051700	0.1	0.372683
11.053367	0.1	0.372934
11.055033	0.1	0.372808
11.056700	0.1	0.372482
11.058367	0.1	0.372296
11.060033	0.1	0.372692
11.061700	0.1	0.374671
11.063367	0.1	0.379481
11.065033	0.1	0.386643
11.066700	0.1	0.393204
11.068367	0.1	0.395705
11.070033	0.1	0.392371
11.071700	0.1	0.383910
11.073367	0.1	0.373204
11.075033	0.1	0.364352
11.076700	0.1	0.360571
11.078367	0.1	0.362452
11.080033	0.1	0.368385
11.081700	0.1	0.375854
11.083367	0.1	0.382853
11.085033	0.1	0.388869
11.086700	0.1	0.394271
11.088367	0.1	0.398676
11.090033	0.1	0.400599
11.091700	0.1	0.398816
11.093367	0.1	0.393675
11.095033	0.1	0.387104
11.096700	0.1	0.381544
11.098367	0.1	0.379053
11.100033	0.1	0.380841
11.101700	0.1	0.386341
11.103367	0.1	0.392990
11.105033	0.1	0.398643
11.106700	0.1	0.403342
11.108367	0.1	0.407537
11.110033	0.1	0.410611
11.111700	0.1	0.412045
11.113367	0.1	0.412175
11.115033	0.1	0.410937
11.116700	0.1	0.407305
11.118367	0.1	0.401284
11.120033	0.1	0.395477
11.121700	0.1	0.393279
11.123367	0.1	0.395621
11.125033	0.1	0.400525
11.126700	0.1	0.405577
11.128367	0.1	0.409340
11.130033	0.1	0.410927
11.131700	0.1	0.410303
11.133367	0.1	0.408757
11.135033	0.1	0.407998
11.136700	0.1	0.409018
11.138367	0.1	0.411863
11.140033	0.1	0.416036
11.141700	0.1	0.420627
11.143367	0.1	0.424501
11.145033	0.1	0.426928
11.146700	0.1	0.427314
11.148367	0.1	0.424930
11.150033	0.1	0.420343
11.151700	0.1	0.416101
11.153367	0.1	0.415002
11.155033	0.1	0.418280
11.156700	0.1	0.425121
11.158367	0.1	0.433656
11.160033	0.1	0.442308
11.161700	0.1	0.450066
11.163367	0.1	0.456413
11.165033	0.1	0.461084
11.166700	0.1	0.463435
11.168367	0.1	0.462942
11.170033	0.1	0.460092
11.171700	0.1	0.455612
11.173367	0.1	0.449619
11.175033	0.1	0.442537
11.176700	0.1	0.435859
11.178367	0.1	0.431272
11.180033	0.1	0.429391
11.181700	0.1	0.430127
11.183367	0.1	0.433815
11.185033	0.1	0.440888
11.186700	0.1	0.450015
11.188367	0.1	0.457852
11.190033	0.1	0.461806
11.191700	0.1	0.462728
11.193367	0.1	0.463813
11.195033	0.1	0.466970
11.196700	0.1	0.471552
11.198367	0.1	0.476073
11.200033	0.1	0.479547
11.201700	0.1	0.481401
11.203367	0.1	0.481745
11.205033	0.1	0.481321
11.206700	0.1	0.480483
11.208367	0.1	0.478826
11.210033	0.1	0.475426
11.211700	0.1	0.470011
11.213367	0.1	0.464702
11.215033	0.1	0.463212
11.216700	0.1	0.467943
11.218367	0.1	0.478202
11.220033	0.1	0.490895
11.221700	0.1	0.502616
11.223367	0.1	0.511399
11.225033	0.1	0.516842
11.226700	0.1	0.519273
11.228367	0.1	0.519576
11.230033	0.1	0.519245
11.231700	0.1	0.519268
11.233367	0.1	0.519063
11.235033	0.1	0.517783
11.236700	0.1	0.516539
11.238367	0.1	0.518141
11.240033	0.1	0.523990
11.241700	0.1	0.532172
11.243367	0.1	0.539413
11.245033	0.1	0.544679
11.246700	0.1	0.549420
11.248367	0.1	0.554277
11.250033	0.1	0.558114
11.251700	0.1	0.560428
11.253367	0.1	0.562160
11.255033	0.1	0.563804
11.256700	0.1	0.564563
11.258367	0.1	0.563809
11.260033	0.1	0.561988
11.261700	0.1	0.559944
11.263367	0.1	0.558598
11.265033	0.1	0.558905
11.266700	0.1	0.560791
11.268367	0.1	0.563366
11.270033	0.1	0.566402
11.271700	0.1	0.570095
11.273367	0.1	0.573997
11.275033	0.1	0.577737
11.276700	0.1	0.581932
11.278367	0.1	0.586989
11.280033	0.1	0.591823
11.281700	0.1	0.594710
11.283367	0.1	0.595106
11.285033	0.1	0.594049
11.286700	0.1	0.593076
11.288367	0.1	0.592908
11.290033	0.1	0.593108
11.291700	0.1	0.592801
11.293367	0.1	0.591478
11.295033	0.1	0.589169
11.296700	0.1	0.586119
11.298367	0.1	0.582752
11.300033	0.1	0.580004
11.301700	0.1	0.578989
11.303367	0.1	0.579939
11.305033	0.1	0.582132
11.306700	0.1	0.584885
11.308367	0.1	0.587669
11.310033	0.1	0.589555
11.311700	0.1	0.589918
11.313367	0.1	0.589099
11.315033	0.1	0.587278
11.316700	0.1	0.584209
11.318367	0.1	0.580959
11.320033	0.1	0.580023
11.321700	0.1	0.582687
11.323367	0.1	0.587301
11.325033	0.1	0.590645
11.326700	0.1	0.590417
11.328367	0.1	0.586393
11.330033	0.1	0.580298
11.331700	0.1	0.574444
11.333367	0.1	0.569816
11.335033	0.1	0.566095
11.336700	0.1	0.563776
11.338367	0.1	0.564340
11.340033	0.1	0.568056
11.341700	0.1	0.573611
11.343367	0.1	0.579511
11.345033	0.1	0.584433
11.346700	0.1	0.587506
11.348367	0.1	0.588619
11.350033	0.1	0.587986
11.351700	0.1	0.586016
11.353367	0.1	0.583371
11.355033	0.1	0.580596
11.356700	0.1	0.577997
11.358367	0.1	0.576042
11.360033	0.1	0.575264
11.361700	0.1	0.575581
11.363367	0.1	0.576489
11.365033	0.1	0.577564
11.366700	0.1	0.577969
11.368367	0.1	0.576368
11.370033	0.1	0.571944
11.371700	0.1	0.565504
11.373367	0.1	0.559730
11.375033	0.1	0.557485
11.376700	0.1	0.559157
11.378367	0.1	0.562179
11.380033	0.1	0.563548
11.381700	0.1	0.562514
11.383367	0.1	0.560242
11.385033	0.1	0.557746
11.386700	0.1	0.555892
11.388367	0.1	0.556130
11.390033	0.1	0.558933
11.391700	0.1	0.562863
11.393367	0.1	0.566086
11.395033	0.1	0.567767
11.396700	0.1	0.568507
11.398367	0.1	0.569564
11.400033	0.1	0.570947
11.401700	0.1	0.571534
11.403367	0.1	0.571189
11.405033	0.1	0.570272
11.406700	0.1	0.568414
11.408367	0.1	0.566044
11.410033	0.1	0.564698
11.411700	0.1	0.564079
11.413367	0.1	0.561210
11.415033	0.1	0.554295
11.416700	0.1	0.545825
11.418367	0.1	0.540526
11.420033	0.1	0.540586
11.421700	0.1	0.543711
11.423367	0.1	0.545825
11.425033	0.1	0.544367
11.426700	0.1	0.538933
11.428367	0.1	0.530728
11.430033	0.1	0.522514
11.431700	0.1	0.517718
11.433367	0.1	0.518300
11.435033	0.1	0.523292
11.436700	0.1	0.529466
11.438367	0.1	0.533327
11.440033	0.1	0.532758
11.441700	0.1	0.527687
11.443367	0.1	0.520414
11.445033	0.1	0.514546
11.446700	0.1	0.512241
11.448367	0.1	0.512651
11.450033	0.1	0.513289
11.451700	0.1	0.512344
11.453367	0.1	0.509634
11.455033	0.1	0.506411
11.456700	0.1	0.504358
11.458367	0.1	0.503701
11.460033	0.1	0.502877
11.461700	0.1	0.500772
11.463367	0.1	0.497284
11.465033	0.1	0.491585
11.466700	0.1	0.482826
11.468367	0.1	0.472111
11.470033	0.1	0.461615
11.471700	0.1	0.452492
11.473367	0.1	0.444818
11.475033	0.1	0.438592
11.476700	0.1	0.433899
11.478367	0.1	0.430439
11.480033	0.1	0.427892
11.481700	0.1	0.426359
11.483367	0.1	0.425922
11.485033	0.1	0.425754
11.486700	0.1	0.424180
11.488367	0.1	0.420250
11.490033	0.1	0.414969
11.491700	0.1	0.410695
11.493367	0.1	0.408972
11.495033	0.1	0.408990
11.496700	0.1	0.408990
11.498367	0.1	0.408497
11.500033	0.1	0.407817
11.501700	0.1	0.406327
11.503367	0.1	0.402839
11.505033	0.1	0.397167
11.506700	0.1	0.390401
11.508367	0.1	0.383803
11.510033	0.1	0.378117
11.511700	0.1	0.374042
11.513367	0.1	0.372012
11.515033	0.1	0.371146
11.516700	0.1	0.369824
11.518367	0.1	0.367509
11.520033	0.1	0.364841
11.521700	0.1	0.362159
11.523367	0.1	0.359509
11.525033	0.1	0.357688
11.526700	0.1	0.357204
11.528367	0.1	0.357018
11.530033	0.1	0.355663
11.531700	0.1	0.352417
11.533367	0.1	0.347178
11.535033	0.1	0.340301
11.536700	0.1	0.333069
11.538367	0.1	0.327500
11.540033	0.1	0.324347
11.541700	0.1	0.322047
11.543367	0.1	0.319071
11.545033	0.1	0.315784
11.546700	0.1	0.312901
11.548367	0.1	0.310130
11.550033	0.1	0.307262
11.551700	0.1	0.305045
11.553367	0.1	0.304328
11.555033	0.1	0.305776
11.556700	0.1	0.309804
11.558367	0.1	0.315001
11.560033	0.1	0.318000
11.561700	0.1	0.316272
11.563367	0.1	0.310512
11.565033	0.1	0.304161
11.566700	0.1	0.300119
11.568367	0.1	0.298261
11.570033	0.1	0.297083
11.571700	0.1	0.296072
11.573367	0.1	0.295034
11.575033	0.1	0.293143
11.576700	0.1	0.290251
11.578367	0.1	0.287504
11.580033	0.1	0.285902
11.581700	0.1	0.285655
11.583367	0.1	0.287048
11.585033	0.1	0.289967
11.586700	0.1	0.292775
11.588367	0.1	0.293478
11.590033	0.1	0.292021
11.591700	0.1	0.289618
11.593367	0.1	0.286815
11.595033	0.1	0.283974
11.596700	0.1	0.281911
11.598367	0.1	0.280696
11.600033	0.1	0.279476
11.601700	0.1	0.278386
11.603367	0.1	0.278791
11.605033	0.1	0.281218
11.606700	0.1	0.284752
11.608367	0.1	0.287886
11.610033	0.1	0.288808
11.611700	0.1	0.286326
11.613367	0.1	0.281017
11.615033	0.1	0.275313
11.616700	0.1	0.272309
11.618367	0.1	0.273404
11.620033	0.1	0.277353
11.621700	0.1	0.282191
11.623367	0.1	0.286899
11.625033	0.1	0.291145
11.626700	0.1	0.294298
11.628367	0.1	0.295509
11.630033	0.1	0.294796
11.631700	0.1	0.292929
11.633367	0.1	0.290102
11.635033	0.1	0.286163
11.636700	0.1	0.281786
11.638367	0.1	0.278237
11.640033	0.1	0.276314
11.641700	0.1	0.275993
11.643367	0.1	0.276468
11.645033	0.1	0.276770
11.646700	0.1	0.276626
11.648367	0.1	0.276743
11.650033	0.1	0.277986
11.651700	0.1	0.280240
11.653367	0.1	0.282791
11.655033	0.1	0.285325
11.656700	0.1	0.287658
11.658367	0.1	0.289776
11.660033	0.1	0.292114
11.661700	0.1	0.294517
11.663367	0.1	0.295513
11.665033	0.1	0.293553
11.666700	0.1	0.288584
11.668367	0.1	0.282507
11.670033	0.1	0.278065
11.671700	0.1	0.276892
11.673367	0.1	0.278763
11.675033	0.1	0.282484
11.676700	0.1	0.286414
11.678367	0.1	0.288887
11.680033	0.1	0.289152
11.681700	0.1	0.287471
11.683367	0.1	0.284538
11.685033	0.1	0.281539
11.686700	0.1	0.280230
11.688367	0.1	0.281627
11.690033	0.1	0.284761
11.691700	0.1	0.287495
11.693367	0.1	0.288971
11.695033	0.1	0.290489
11.696700	0.1	0.293269
11.698367	0.1	0.296454
11.700033	0.1	0.298112
11.701700	0.1	0.297436
11.703367	0.1	0.295429
11.705033	0.1	0.293492
11.706700	0.1	0.291788
11.708367	0.1	0.289609
11.710033	0.1	0.286531
11.711700	0.1	0.282810
11.713367	0.1	0.279280
11.715033	0.1	0.276919
11.716700	0.1	0.276454
11.718367	0.1	0.277990
11.720033	0.1	0.280617
11.721700	0.1	0.282759
11.723367	0.1	0.283406
11.725033	0.1	0.282777
11.726700	0.1	0.281441
11.728367	0.1	0.279532
11.730033	0.1	0.277343
11.731700	0.1	0.275681
11.733367	0.1	0.274763
11.735033	0.1	0.273297
11.736700	0.1	0.269883
11.738367	0.1	0.265366
11.740033	0.1	0.262521
11.741700	0.1	0.263224
11.743367	0.1	0.266945
11.745033	0.1	0.271662
11.746700	0.1	0.275327
11.748367	0.1	0.276589
11.750033	0.1	0.275010
11.751700	0.1	0.271597
11.753367	0.1	0.268877
11.755033	0.1	0.268999
11.756700	0.1	0.271816
11.758367	0.1	0.275602
11.760033	0.1	0.279211
11.761700	0.1	0.282312
11.763367	0.1	0.284067
11.765033	0.1	0.282954
11.766700	0.1	0.278717
11.768367	0.1	0.273692
11.770033	0.1	0.271020
11.771700	0.1	0.271751
11.773367	0.1	0.274228
11.775033	0.1	0.276300
11.776700	0.1	0.277772
11.778367	0.1	0.279834
11.780033	0.1	0.283015
11.781700	0.1	0.286591
11.783367	0.1	0.289427
11.785033	0.1	0.291183
11.786700	0.1	0.292137
11.788367	0.1	0.292179
11.790033	0.1	0.291369
11.791700	0.1	0.290615
11.793367	0.1	0.290941
11.795033	0.1	0.292789
11.796700	0.1	0.295583
11.798367	0.1	0.297837
11.800033	0.1	0.298554
11.801700	0.1	0.297893
11.803367	0.1	0.296198
11.805033	0.1	0.293241
11.806700	0.1	0.288733
11.808367	0.1	0.283211
11.810033	0.1	0.277935
11.811700	0.1	0.274093
11.813367	0.1	0.272626
11.815033	0.1	0.273967
11.816700	0.1	0.277539
11.818367	0.1	0.281669
11.820033	0.1	0.284133
11.821700	0.1	0.283229
11.823367	0.1	0.279541
11.825033	0.1	0.276035
11.826700	0.1	0.275322
11.828367	0.1	0.277371
11.830033	0.1	0.280547
11.831700	0.1	0.283462
11.833367	0.1	0.285585
11.835033	0.1	0.287071
11.836700	0.1	0.288687
11.838367	0.1	0.291406
11.840033	0.1	0.295448
11.841700	0.1	0.299681
11.843367	0.1	0.302112
11.845033	0.1	0.301646
11.846700	0.1	0.299560
11.848367	0.1	0.298144
11.850033	0.1	0.298549
11.851700	0.1	0.300580
11.853367	0.1	0.303397
11.855033	0.1	0.305590
11.856700	0.1	0.305800
11.858367	0.1	0.303932
11.860033	0.1	0.301464
11.861700	0.1	0.300282
11.863367	0.1	0.301013
11.865033	0.1	0.302880
11.866700	0.1	0.305055
11.868367	0.1	0.306959
11.870033	0.1	0.307309
11.871700	0.1	0.304854
11.873367	0.1	0.300459
11.875033	0.1	0.296952
11.876700	0.1	0.296696
11.878367	0.1	0.299904
11.880033	0.1	0.305381
11.881700	0.1	0.312054
11.883367	0.1	0.318834
11.885033	0.1	0.323486
11.886700	0.1	0.323462
11.888367	0.1	0.318578
11.890033	0.1	0.312226
11.891700	0.1	0.309311
11.893367	0.1	0.312850
11.895033	0.1	0.321772
11.896700	0.1	0.331365
11.898367	0.1	0.336785
11.900033	0.1	0.336845
11.901700	0.1	0.333986
11.903367	0.1	0.331546
11.905033	0.1	0.331658
11.906700	0.1	0.334419
11.908367	0.1	0.338261
11.910033	0.1	0.342038
11.911700	0.1	0.346508
11.913367	0.1	0.352361
11.915033	0.1	0.357898
11.916700	0.1	0.360645
11.918367	0.1	0.359933
11.920033	0.1	0.356836
11.921700	0.1	0.352673
11.923367	0.1	0.348035
11.925033	0.1	0.343341
11.926700	0.1	0.339546
11.928367	0.1	0.337567
11.930033	0.1	0.337381
11.931700	0.1	0.338550
11.933367	0.1	0.341218
11.935033	0.1	0.345539
11.936700	0.1	0.350964
11.938367	0.1	0.356487
11.940033	0.1	0.361293
11.941700	0.1	0.365344
11.943367	0.1	0.369120
11.945033	0.1	0.372799
11.946700	0.1	0.376008
11.948367	0.1	0.378499
11.950033	0.1	0.380911
11.951700	0.1	0.384185
11.953367	0.1	0.388026
11.955033	0.1	0.391016
11.956700	0.1	0.391980
11.958367	0.1	0.390750
11.960033	0.1	0.388343
11.961700	0.1	0.386699
11.963367	0.1	0.387910
11.965033	0.1	0.393330
11.966700	0.1	0.402415
11.968367	0.1	0.412748
11.970033	0.1	0.421959
11.971700	0.1	0.428953
11.973367	0.1	0.433396
11.975033	0.1	0.435365
11.976700	0.1	0.435514
11.978367	0.1	0.434485
11.980033	0.1	0.432418
11.981700	0.1	0.429782
11.983367	0.1	0.428068
11.985033	0.1	0.428818
11.986700	0.1	0.432138
11.988367	0.1	0.437042
11.990033	0.1	0.442737
11.991700	0.1	0.448539
11.993367	0.1	0.453289
11.995033	0.1	0.455873
11.996700	0.1	0.456148
11.998367	0.1	0.455207
12.000033	0.1	0.454779
12.001700	0.1	0.455929
12.003367	0.1	0.458588
12.005033	0.1	0.462485
12.006700	0.1	0.467757
12.008367	0.1	0.474057
12.010033	0.1	0.479594
12.011700	0.1	0.482160
12.013367	0.1	0.481377
12.015033	0.1	0.479156
12.016700	0.1	0.477689
12.018367	0.1	0.477619
12.020033	0.1	0.478593
12.021700	0.1	0.480758
12.023367	0.1	0.484483
12.025033	0.1	0.488949
12.026700	0.1	0.492227
12.028367	0.1	0.493200
12.030033	0.1	0.492870
12.031700	0.1	0.492996
12.033367	0.1	0.494029
12.035033	0.1	0.495077
12.036700	0.1	0.495245
12.038367	0.1	0.494896
12.040033	0.1	0.496046
12.041700	0.1	0.500493
12.043367	0.1	0.507133
12.045033	0.1	0.512265
12.046700	0.1	0.513298
12.048367	0.1	0.511324
12.050033	0.1	0.509303
12.051700	0.1	0.509052
12.053367	0.1	0.510504
12.055033	0.1	0.512772
12.056700	0.1	0.515347
12.058367	0.1	0.518281
12.060033	0.1	0.521298
12.061700	0.1	0.523999
12.063367	0.1	0.527245
12.065033	0.1	0.532861
12.066700	0.1	0.541615
12.068367	0.1	0.551990
12.070033	0.1	0.560977
12.071700	0.1	0.566393
12.073367	0.1	0.568968
12.075033	0.1	0.571054
12.076700	0.1	0.573285
12.078367	0.1	0.574877
12.080033	0.1	0.576768
12.081700	0.1	0.580875
12.083367	0.1	0.586594
12.085033	0.1	0.591059
12.086700	0.1	0.592694
12.088367	0.1	0.592694
12.090033	0.1	0.593401
12.091700	0.1	0.596591
12.093367	0.1	0.602934
12.095033	0.1	0.611558
12.096700	0.1	0.620205
12.098367	0.1	0.627036
12.100033	0.1	0.632303
12.101700	0.1	0.638054
12.103367	0.1	0.645565
12.105033	0.1	0.653216
12.106700	0.1	0.658287
12.108367	0.1	0.660256
12.110033	0.1	0.660764
12.111700	0.1	0.661346
12.113367	0.1	0.662426
12.115033	0.1	0.663945
12.116700	0.1	0.666250
12.118367	0.1	0.670217
12.120033	0.1	0.676191
12.121700	0.1	0.683265
12.123367	0.1	0.690059
12.125033	0.1	0.695349
12.126700	0.1	0.698203
12.128367	0.1	0.699256
12.130033	0.1	0.701048
12.131700	0.1	0.705281
12.133367	0.1	0.711307
12.135033	0.1	0.718068
12.136700	0.1	0.724955
12.138367	0.1	0.730911
12.140033	0.1	0.735228
12.141700	0.1	0.738441
12.143367	0.1	0.741296
12.145033	0.1	0.744169
12.146700	0.1	0.747726
12.148367	0.1	0.752378
12.150033	0.1	0.757510
12.151700	0.1	0.762669
12.153367	0.1	0.768648
12.155033	0.1	0.776355
12.156700	0.1	0.785575
12.158367	0.1	0.795200
12.160033	0.1	0.804341
12.161700	0.1	0.812807
12.163367	0.1	0.820062
12.165033	0.1	0.824984
12.166700	0.1	0.827941
12.168367	0.1	0.831326
12.170033	0.1	0.837250
12.171700	0.1	0.846102
12.173367	0.1	0.856617
12.175033	0.1	0.866661
12.176700	0.1	0.874936
12.178367	0.1	0.882046
12.180033	0.1	0.889506
12.181700	0.1	0.897683
12.183367	0.1	0.905236
12.185033	0.1	0.910847
12.186700	0.1	0.914894
12.188367	0.1	0.919034
12.190033	0.1	0.924361
12.191700	0.1	0.930913
12.193367	0.1	0.938773
12.195033	0.1	0.948319
12.196700	0.1	0.959323
12.198367	0.1	0.970927
12.200033	0.1	0.982815
12.201700	0.1	0.995728
12.203367	0.1	1.010248
12.205033	0.1	1.025083
12.206700	0.1	1.037754
12.208367	0.1	1.047128
12.210033	0.1	1.054336
12.211700	0.1	1.061363
12.213367	0.1	1.069945
12.215033	0.1	1.081293
12.216700	0.1	1.095603
12.218367	0.1	1.111506
12.220033	0.1	1.126812
12.221700	0.1	1.140311
12.223367	0.1	1.152125
12.225033	0.1	1.162696
12.226700	0.1	1.172824
12.228367	0.1	1.184172
12.230033	0.1	1.198468
12.231700	0.1	1.216335
12.233367	0.1	1.237090
12.235033	0.1	1.259078
12.236700	0.1	1.280224
12.238367	0.1	1.298953
12.240033	0.1	1.314725
12.241700	0.1	1.327968
12.243367	0.1	1.340141
12.245033	0.1	1.353212
12.246700	0.1	1.368560
12.248367	0.1	1.386562
12.250033	0.1	1.406805
12.251700	0.1	1.428272
12.253367	0.1	1.449748
12.255033	0.1	1.470619
12.256700	0.1	1.491290
12.258367	0.1	1.512570
12.260033	0.1	1.534931
12.261700	0.1	1.558331
12.263367	0.1	1.582378
12.265033	0.1	1.606545
12.266700	0.1	1.630434
12.268367	0.1	1.653787
12.270033	0.1	1.676590
12.271700	0.1	1.699165
12.273367	0.1	1.722123
12.275033	0.1	1.746183
12.276700	0.1	1.771557
12.278367	0.1	1.797695
12.280033	0.1	1.823823
12.281700	0.1	1.849392
12.283367	0.1	1.874063
12.285033	0.1	1.897262
12.286700	0.1	1.918105
12.288367	0.1	1.936858
12.290033	0.1	1.956164
12.291700	0.1	1.978818
12.293367	0.1	2.004569
12.295033	0.1	2.031145
12.296700	0.1	2.058242
12.298367	0.1	2.087406
12.300033	0.1	2.118391
12.301700	0.1	2.148398
12.303367	0.1	2.174559
12.305033	0.1	2.195933
12.306700	0.1	2.213917
12.308367	0.1	2.231072
12.310033	0.1	2.249363
12.311700	0.1	2.269833
12.313367	0.1	2.293037
12.315033	0.1	2.318979
12.316700	0.1	2.347142
12.318367	0.1	2.376023
12.320033	0.1	2.402933
12.321700	0.1	2.425956
12.323367	0.1	2.445872
12.325033	0.1	2.464852
12.326700	0.1	2.484084
12.328367	0.1	2.503935
12.330033	0.1	2.524946
12.331700	0.1	2.547386
12.333367	0.1	2.570506
12.335033	0.1	2.592644
12.336700	0.1	2.612034
12.338367	0.1	2.627918
12.340033	0.1	2.641240
12.341700	0.1	2.653752
12.343367	0.1	2.666428
12.345033	0.1	2.679499
12.346700	0.1	2.693422
12.348367	0.1	2.708435
12.350033	0.1	2.723876
12.351700	0.1	2.738596
12.353367	0.1	2.751811
12.355033	0.1	2.763127
12.356700	0.1	2.771989
12.358367	0.1	2.778322
12.360033	0.1	2.783663
12.361700	0.1	2.790461
12.363367	0.1	2.800352
12.365033	0.1	2.813800
12.366700	0.1	2.830476
12.368367	0.1	2.848716
12.370033	0.1	2.865442
12.371700	0.1	2.877973
12.373367	0.1	2.885507
12.375033	0.1	2.888800
12.376700	0.1	2.889480
12.378367	0.1	2.889833
12.380033	0.1	2.892315
12.381700	0.1	2.898043
12.383367	0.1	2.906085
12.385033	0.1	2.914816
12.386700	0.1	2.923049
12.388367	0.1	2.930094
12.390033	0.1	2.936027
12.391700	0.1	2.941368
12.393367	0.1	2.946439
12.395033	0.1	2.951659
12.396700	0.1	2.957587
12.398367	0.1	2.964442
12.400033	0.1	2.971902
12.401700	0.1	2.978975
12.403367	0.1	2.984735
12.405033	0.1	2.989364
12.406700	0.1	2.994039
12.408367	0.1	3.000116
12.410033	0.1	3.008037
12.411700	0.1	3.016284
12.413367	0.1	3.022482
12.415033	0.1	3.025779
12.416700	0.1	3.027655
12.418367	0.1	3.030011
12.420033	0.1	3.032633
12.421700	0.1	3.034230
12.423367	0.1	3.035488
12.425033	0.1	3.038575
12.426700	0.1	3.044042
12.428367	0.1	3.050449
12.430033	0.1	3.056698
12.431700	0.1	3.062305
12.433367	0.1	3.065434
12.435033	0.1	3.064023
12.436700	0.1	3.058994
12.438367	0.1	3.053918
12.440033	0.1	3.051967
12.441700	0.1	3.054207
12.443367	0.1	3.059655
12.445033	0.1	3.066063
12.446700	0.1	3.071218
12.448367	0.1	3.074086
12.450033	0.1	3.074999
12.451700	0.1	3.075101
12.453367	0.1	3.075195
12.455033	0.1	3.074901
12.456700	0.1	3.073346
12.458367	0.1	3.070491
12.460033	0.1	3.067260
12.461700	0.1	3.064396
12.463367	0.1	3.061760
12.465033	0.1	3.058631
12.466700	0.1	3.054081
12.468367	0.1	3.047362
12.470033	0.1	3.038305
12.471700	0.1	3.027515
12.473367	0.1	3.016652
12.475033	0.1	3.007851
12.476700	0.1	3.001913
12.478367	0.1	2.997662
12.480033	0.1	2.992689
12.481700	0.1	2.984530
12.483367	0.1	2.972600
12.485033	0.1	2.958691
12.486700	0.1	2.945280
12.488367	0.1	2.934155
12.490033	0.1	2.925619
12.491700	0.1	2.917820
12.493367	0.1	2.907724
12.495033	0.1	2.893507
12.496700	0.1	2.875575
12.498367	0.1	2.855444
12.500033	0.1	2.834462
12.501700	0.1	2.813605
12.503367	0.1	2.793442
12.505033	0.1	2.773716
12.506700	0.1	2.753730
12.508367	0.1	2.733469
12.510033	0.1	2.713925
12.511700	0.1	2.696118
12.513367	0.1	2.679951
12.515033	0.1	2.664267
12.516700	0.1	2.647657
12.518367	0.1	2.629459
12.520033	0.1	2.610656
12.521700	0.1	2.593352
12.523367	0.1	2.578124
12.525033	0.1	2.563056
12.526700	0.1	2.546273
12.528367	0.1	2.527572
12.530033	0.1	2.507423
12.531700	0.1	2.486124
12.533367	0.1	2.464396
12.535033	0.1	2.443758
12.536700	0.1	2.425015
12.538367	0.1	2.407329
12.540033	0.1	2.389927
12.541700	0.1	2.373722
12.543367	0.1	2.360428
12.545033	0.1	2.350216
12.546700	0.1	2.340912
12.548367	0.1	2.330225
12.550033	0.1	2.318020
12.551700	0.1	2.305764
12.553367	0.1	2.294853
12.555033	0.1	2.285601
12.556700	0.1	2.276981
12.558367	0.1	2.267663
12.560033	0.1	2.257247
12.561700	0.1	2.246513
12.563367	0.1	2.237242
12.565033	0.1	2.231179
12.566700	0.1	2.228487
12.568367	0.1	2.227561
12.570033	0.1	2.226452
12.571700	0.1	2.223626
12.573367	0.1	2.217814
12.575033	0.1	2.209051
12.576700	0.1	2.199137
12.578367	0.1	2.189805
12.580033	0.1	2.181781
12.581700	0.1	2.175616
12.583367	0.1	2.171239
12.585033	0.1	2.167365
12.586700	0.1	2.162545
12.588367	0.1	2.156384
12.590033	0.1	2.149655
12.591700	0.1	2.143849
12.593367	0.1	2.140137
12.595033	0.1	2.138638
12.596700	0.1	2.138545
12.598367	0.1	2.138498
12.600033	0.1	2.137483
12.601700	0.1	2.135541
12.603367	0.1	2.133092
12.605033	0.1	2.130554
12.606700	0.1	2.128226
12.608367	0.1	2.125073
12.610033	0.1	2.119136
12.611700	0.1	2.109953
12.613367	0.1	2.099099
12.615033	0.1	2.088640
12.616700	0.1	2.080225
12.618367	0.1	2.074889
12.620033	0.1	2.072384
12.621700	0.1	2.070679
12.623367	0.1	2.067024
12.625033	0.1	2.060160
12.626700	0.1	2.051070
12.628367	0.1	2.041254
12.630033	0.1	2.030763
12.631700	0.1	2.018805
12.633367	0.1	2.005585
12.635033	0.1	1.992364
12.636700	0.1	1.980215
12.638367	0.1	1.969640
12.640033	0.1	1.960518
12.641700	0.1	1.951307
12.643367	0.1	1.939507
12.645033	0.1	1.924103
12.646700	0.1	1.907032
12.648367	0.1	1.891376
12.650033	0.1	1.878133
12.651700	0.1	1.865295
12.653367	0.1	1.850855
12.655033	0.1	1.835385
12.656700	0.1	1.820847
12.658367	0.1	1.808065
12.660033	0.1	1.795413
12.661700	0.1	1.780330
12.663367	0.1	1.763040
12.665033	0.1	1.746519
12.666700	0.1	1.731985
12.668367	0.1	1.717592
12.670033	0.1	1.701871
12.671700	0.1	1.685489
12.673367	0.1	1.669619
12.675033	0.1	1.654509
12.676700	0.1	1.639901
12.678367	0.1	1.625787
12.680033	0.1	1.612296
12.681700	0.1	1.599514
12.683367	0.1	1.587518
12.685033	0.1	1.576063
12.686700	0.1	1.564263
12.688367	0.1	1.551365
12.690033	0.1	1.537618
12.691700	0.1	1.523765
12.693367	0.1	1.510088
12.695033	0.1	1.496589
12.696700	0.1	1.483555
12.698367	0.1	1.471215
12.700033	0.1	1.459159
12.701700	0.1	1.446540
12.703367	0.1	1.432635
12.705033	0.1	1.417496
12.706700	0.1	1.402134
12.708367	0.1	1.387559
12.710033	0.1	1.373431
12.711700	0.1	1.358432
12.713367	0.1	1.342129
12.715033	0.1	1.325733
12.716700	0.1	1.310636
12.718367	0.1	1.296666
12.720033	0.1	1.281961
12.721700	0.1	1.264773
12.723367	0.1	1.245490
12.725033	0.1	1.226291
12.726700	0.1	1.209006
12.728367	0.1	1.194128
12.730033	0.1	1.181485
12.731700	0.1	1.170170
12.733367	0.1	1.158058
12.735033	0.1	1.143678
12.736700	0.1	1.128260
12.738367	0.1	1.114062
12.740033	0.1	1.101815
12.741700	0.1	1.090472
12.743367	0.1	1.078327
12.745033	0.1	1.064097
12.746700	0.1	1.048073
12.748367	0.1	1.032376
12.750033	0.1	1.019198
12.751700	0.1	1.008953
12.753367	0.1	1.000520
12.755033	0.1	0.992171
12.756700	0.1	0.981698
12.758367	0.1	0.967542
12.760033	0.1	0.950727
12.761700	0.1	0.934647
12.763367	0.1	0.922075
12.765033	0.1	0.912757
12.766700	0.1	0.904081
12.768367	0.1	0.893846
12.770033	0.1	0.881935
12.771700	0.1	0.869189
12.773367	0.1	0.856183
12.775033	0.1	0.843531
12.776700	0.1	0.831848
12.778367	0.1	0.821357
12.780033	0.1	0.812388
12.781700	0.1	0.805426
12.783367	0.1	0.799899
12.785033	0.1	0.793985
12.786700	0.1	0.786418
12.788367	0.1	0.777529
12.790033	0.1	0.768350
12.791700	0.1	0.759368
12.793367	0.1	0.750567
12.795033	0.1	0.742408
12.796700	0.1	0.735549
12.798367	0.1	0.729756
12.800033	0.1	0.724015
12.801700	0.1	0.717496
12.803367	0.1	0.710413
12.805033	0.1	0.703987
12.806700	0.1	0.698855
12.808367	0.1	0.694161
12.810033	0.1	0.689263
12.811700	0.1	0.684853
12.813367	0.1	0.681491
12.815033	0.1	0.678473
12.816700	0.1	0.674445
12.818367	0.1	0.668718
12.820033	0.1	0.661924
12.821700	0.1	0.655265
12.823367	0.1	0.649686
12.825033	0.1	0.645858
12.826700	0.1	0.644061
12.828367	0.1	0.643483
12.830033	0.1	0.642543
12.831700	0.1	0.640247
12.833367	0.1	0.636498
12.835033	0.1	0.631348
12.836700	0.1	0.624955
12.838367	0.1	0.618277
12.840033	0.1	0.612736
12.841700	0.1	0.608936
12.843367	0.1	0.606687
12.845033	0.1	0.605760
12.846700	0.1	0.605625
12.848367	0.1	0.605383
12.850033	0.1	0.604177
12.851700	0.1	0.601471
12.853367	0.1	0.597751
12.855033	0.1	0.594635
12.856700	0.1	0.593420
12.858367	0.1	0.593737
12.860033	0.1	0.594044
12.861700	0.1	0.593602
12.863367	0.1	0.593481
12.865033	0.1	0.595148
12.866700	0.1	0.598966
12.868367	0.1	0.603818
12.870033	0.1	0.607586
12.871700	0.1	0.608927
12.873367	0.1	0.608526
12.875033	0.1	0.607553
12.876700	0.1	0.605732
12.878367	0.1	0.602012
12.880033	0.1	0.596433
12.881700	0.1	0.590705
12.883367	0.1	0.586910
12.885033	0.1	0.585397
12.886700	0.1	0.585006
12.888367	0.1	0.585411
12.890033	0.1	0.587082
12.891700	0.1	0.589527
12.893367	0.1	0.590943
12.895033	0.1	0.589425
12.896700	0.1	0.584857
12.898367	0.1	0.579292
12.900033	0.1	0.574798
12.901700	0.1	0.572167
12.903367	0.1	0.571781
12.905033	0.1	0.574049
12.906700	0.1	0.578598
12.908367	0.1	0.583585
12.910033	0.1	0.586738
12.911700	0.1	0.587548
12.913367	0.1	0.587548
12.915033	0.1	0.588340
12.916700	0.1	0.589876
12.918367	0.1	0.590761
12.920033	0.1	0.590403
12.921700	0.1	0.589686
12.923367	0.1	0.589071
12.925033	0.1	0.588340
12.926700	0.1	0.588261
12.928367	0.1	0.590184
12.930033	0.1	0.594063
12.931700	0.1	0.598347
12.933367	0.1	0.601285
12.935033	0.1	0.601658
12.936700	0.1	0.599180
12.938367	0.1	0.594794
12.940033	0.1	0.590291
12.941700	0.1	0.586831
12.943367	0.1	0.584424
12.945033	0.1	0.583231
12.946700	0.1	0.584056
12.948367	0.1	0.587031
12.950033	0.1	0.590794
12.951700	0.1	0.593439
12.953367	0.1	0.594254
12.955033	0.1	0.594161
12.956700	0.1	0.594114
12.958367	0.1	0.593942
12.960033	0.1	0.593099
12.961700	0.1	0.591762
12.963367	0.1	0.591073
12.965033	0.1	0.592042
12.966700	0.1	0.594342
12.968367	0.1	0.596754
12.970033	0.1	0.598459
12.971700	0.1	0.599516
12.973367	0.1	0.600265
12.975033	0.1	0.600955
12.976700	0.1	0.601602
12.978367	0.1	0.601457
12.980033	0.1	0.599762
12.981700	0.1	0.597644
12.983367	0.1	0.597406
12.985033	0.1	0.599646
12.986700	0.1	0.602477
12.988367	0.1	0.603446
12.990033	0.1	0.601900
12.991700	0.1	0.599409
12.993367	0.1	0.598230
12.995033	0.1	0.599422
12.996700	0.1	0.601858
12.998367	0.1	0.603725
13.000033	0.1	0.604666
13.001700	0.1	0.604973
13.003367	0.1	0.603963
13.005033	0.1	0.601131
13.006700	0.1	0.597821
13.008367	0.1	0.596019
13.010033	0.1	0.596750
13.011700	0.1	0.599790
13.013367	0.1	0.603409
13.015033	0.1	0.605457
13.016700	0.1	0.605816
13.018367	0.1	0.606379
13.020033	0.1	0.609062
13.021700	0.1	0.614305
13.023367	0.1	0.620661
13.025033	0.1	0.626119
13.026700	0.1	0.629937
13.028367	0.1	0.632382
13.030033	0.1	0.633611
13.031700	0.1	0.633923
13.033367	0.1	0.634030
13.035033	0.1	0.634445
13.036700	0.1	0.635250
13.038367	0.1	0.636224
13.040033	0.1	0.637071
13.041700	0.1	0.637956
13.043367	0.1	0.639595
13.045033	0.1	0.642524
13.046700	0.1	0.646254
13.048367	0.1	0.649332
13.050033	0.1	0.651046
13.051700	0.1	0.652513
13.053367	0.1	0.655171
13.055033	0.1	0.658934
13.056700	0.1	0.662347
13.058367	0.1	0.664177
13.060033	0.1	0.664885
13.061700	0.1	0.666357
13.063367	0.1	0.669896
13.065033	0.1	0.675176
13.066700	0.1	0.680774
13.068367	0.1	0.685151
13.070033	0.1	0.688131
13.071700	0.1	0.691274
13.073367	0.1	0.696052
13.075033	0.1	0.702133
13.076700	0.1	0.708220
13.078367	0.1	0.713966
13.080033	0.1	0.719978
13.081700	0.1	0.726357
13.083367	0.1	0.732173
13.085033	0.1	0.736858
13.086700	0.1	0.741375
13.088367	0.1	0.747158
13.090033	0.1	0.754497
13.091700	0.1	0.762558
13.093367	0.1	0.770520
13.095033	0.1	0.778260
13.096700	0.1	0.786167
13.098367	0.1	0.794698
13.100033	0.1	0.803526
13.101700	0.1	0.811331
13.103367	0.1	0.817380
13.105033	0.1	0.822567
13.106700	0.1	0.828076
13.108367	0.1	0.834037
13.110033	0.1	0.840058
13.111700	0.1	0.846512
13.113367	0.1	0.854433
13.115033	0.1	0.863979
13.116700	0.1	0.873888
13.118367	0.1	0.882801
13.120033	0.1	0.890209
13.121700	0.1	0.896533
13.123367	0.1	0.903192
13.125033	0.1	0.912193
13.126700	0.1	0.924976
13.128367	0.1	0.940766
13.130033	0.1	0.956068
13.131700	0.1	0.967211
13.133367	0.1	0.973227
13.135033	0.1	0.975546
13.136700	0.1	0.976031
13.138367	0.1	0.976319
13.140033	0.1	0.977842
13.141700	0.1	0.981675
13.143367	0.1	0.988026
13.145033	0.1	0.995640
13.146700	0.1	1.002830
13.148367	0.1	1.009409
13.150033	0.1	1.016785
13.151700	0.1	1.026248
13.153367	0.1	1.037493
13.155033	0.1	1.048911
13.156700	0.1	1.058574
13.158367	0.1	1.064911
13.160033	0.1	1.067608
13.161700	0.1	1.067994
13.163367	0.1	1.068274
13.165033	0.1	1.070485
13.166700	0.1	1.075286
13.168367	0.1	1.081550
13.170033	0.1	1.087813
13.171700	0.1	1.093876
13.173367	0.1	1.100199
13.175033	0.1	1.106178
13.176700	0.1	1.110220
13.178367	0.1	1.111515
13.180033	0.1	1.110993
13.181700	0.1	1.110458
13.183367	0.1	1.111263
13.185033	0.1	1.114137
13.186700	0.1	1.118961
13.188367	0.1	1.124800
13.190033	0.1	1.130854
13.191700	0.1	1.136325
13.193367	0.1	1.139930
13.195033	0.1	1.141587
13.196700	0.1	1.142789
13.198367	0.1	1.144307
13.200033	0.1	1.146435
13.201700	0.1	1.150793
13.203367	0.1	1.158295
13.205033	0.1	1.166551
13.206700	0.1	1.171827
13.208367	0.1	1.172605
13.210033	0.1	1.170146
13.211700	0.1	1.167213
13.213367	0.1	1.166593
13.215033	0.1	1.169643
13.216700	0.1	1.175739
13.218367	0.1	1.183269
13.220033	0.1	1.190901
13.221700	0.1	1.197802
13.223367	0.1	1.203842
13.225033	0.1	1.209760
13.226700	0.1	1.216140
13.228367	0.1	1.222943
13.230033	0.1	1.230501
13.231700	0.1	1.239371
13.233367	0.1	1.249169
13.235033	0.1	1.259134
13.236700	0.1	1.269537
13.238367	0.1	1.281481
13.240033	0.1	1.295698
13.241700	0.1	1.312210
13.243367	0.1	1.330972
13.245033	0.1	1.351973
13.246700	0.1	1.374721
13.248367	0.1	1.398637
13.250033	0.1	1.424081
13.251700	0.1	1.452286
13.253367	0.1	1.483853
13.255033	0.1	1.517390
13.256700	0.1	1.550219
13.258367	0.1	1.580962
13.260033	0.1	1.611006
13.261700	0.1	1.643132
13.263367	0.1	1.679193
13.265033	0.1	1.718802
13.266700	0.1	1.760288
13.268367	0.1	1.803203
13.270033	0.1	1.848768
13.271700	0.1	1.897919
13.273367	0.1	1.950329
13.275033	0.1	2.005356
13.276700	0.1	2.062861
13.278367	0.1	2.123695
13.280033	0.1	2.189423
13.281700	0.1	2.260935
13.283367	0.1	2.337950
13.285033	0.1	2.419851
13.286700	0.1	2.506492
13.288367	0.1	2.598194
13.290033	0.1	2.694372
13.291700	0.1	2.793209
13.293367	0.1	2.893605
13.295033	0.1	2.996298
13.296700	0.1	3.103111
13.298367	0.1	3.215638
13.300033	0.1	3.334451
13.301700	0.1	3.459291
13.303367	0.1	3.589350
13.305033	0.1	3.723670
13.306700	0.1	3.861864
13.308367	0.1	4.004384
13.310033	0.1	4.152711
13.311700	0.1	4.309183
13.313367	0.1	4.475117
13.315033	0.1	4.649423
13.316700	0.1	4.829755
13.318367	0.1	5.014529
13.320033	0.1	5.203951
13.321700	0.1	5.399268
13.323367	0.1	5.601109
13.325033	0.1	5.809697
13.326700	0.1	6.025662
13.328367	0.1	6.249095
13.330033	0.1	6.479239
13.331700	0.1	6.715846
13.333367	0.1	6.959625
13.335033	0.1	7.211561
13.336700	0.1	7.472094
13.338367	0.1	7.740879
13.340033	0.1	8.017635
13.341700	0.1	8.302736
13.343367	0.1	8.596680
13.345033	0.1	8.899756
13.346700	0.1	9.212364
13.348367	0.1	9.535132
13.350033	0.1	9.868122
13.351700	0.1	10.210406
13.353367	0.1	10.561217
13.355033	0.1	10.920642
13.356700	0.1	11.289306
13.358367	0.1	11.667740
13.360033	0.1	12.055887
13.361700	0.1	12.453604
13.363367	0.1	12.861546
13.365033	0.1	13.281116
13.366700	0.1	13.713799
13.368367	0.1	14.160862
13.370033	0.1	14.622551
13.371700	0.1	15.097614
13.373367	0.1	15.584612
13.375033	0.1	16.083280
13.376700	0.1	16.594240
13.378367	0.1	17.118710
13.380033	0.1	17.658276
13.381700	0.1	18.214141
13.383367	0.1	18.786397
13.385033	0.1	19.374499
13.386700	0.1	19.978764
13.388367	0.1	20.600604
13.390033	0.1	21.240874
13.391700	0.1	21.898830
13.393367	0.1	22.572940
13.395033	0.1	23.261774
13.396700	0.1	23.964071
13.398367	0.1	24.679387
13.400033	0.1	25.409185
13.401700	0.1	26.155575
13.403367	0.1	26.918715
13.405033	0.1	27.696863
13.406700	0.1	28.488445
13.408367	0.1	29.292665
13.410033	0.1	30.109040
13.411700	0.1	30.937176
13.413367	0.1	31.776354
13.415033	0.1	32.625254
13.416700	0.1	33.482001
13.418367	0.1	34.344485
13.420033	0.1	35.211304
13.421700	0.1	36.082123
13.423367	0.1	36.956049
13.425033	0.1	37.830467
13.426700	0.1	38.702218
13.428367	0.1	39.568837
13.430033	0.1	40.428364
13.431700	0.1	41.279690
13.433367	0.1	42.122495
13.435033	0.1	42.955549
13.436700	0.1	43.776273
13.438367	0.1	44.582733
13.440033	0.1	45.374967
13.441700	0.1	46.153590
13.443367	0.1	46.917531
13.445033	0.1	47.663329
13.446700	0.1	48.386715
13.448367	0.1	49.084928
13.450033	0.1	49.757417
13.451700	0.1	50.404649
13.453367	0.1	51.026908
13.455033	0.1	51.624235
13.456700	0.1	52.197031
13.458367	0.1	52.745733
13.460033	0.1	53.269635
13.461700	0.1	53.766361
13.463367	0.1	54.233135
13.465033	0.1	54.668966
13.466700	0.1	55.074985
13.468367	0.1	55.452692
13.470033	0.1	55.802888
13.471700	0.1	56.125941
13.473367	0.1	56.422143
13.475033	0.1	56.691757
13.476700	0.1	56.935041
13.478367	0.1	57.152500
13.480033	0.1	57.345065
13.481700	0.1	57.513737
13.483367	0.1	57.659159
13.485033	0.1	57.781735
13.486700	0.1	57.882168
13.488367	0.1	57.961652
13.490033	0.1	58.021355
13.491700	0.1	58.061457
13.493367	0.1	58.080284
13.495033	0.1	58.075376
13.496700	0.1	58.046500
13.498367	0.1	57.996167
13.500033	0.1	57.926681
13.501700	0.1	57.838261
13.503367	0.1	57.730111
13.505033	0.1	57.601305
13.506700	0.1	57.450957
13.508367	0.1	57.279132
13.510033	0.1	57.086949
13.511700	0.1	56.875520
13.513367	0.1	56.645284
13.515033	0.1	56.395549
13.516700	0.1	56.124409
13.518367	0.1	55.830092
13.520033	0.1	55.512134
13.521700	0.1	55.171079
13.523367	0.1	54.807896
13.525033	0.1	54.423567
13.526700	0.1	54.018409
13.528367	0.1	53.591672
13.530033	0.1	53.141620
13.531700	0.1	52.666706
13.533367	0.1	52.167089
13.535033	0.1	51.644398
13.536700	0.1	51.099709
13.538367	0.1	50.532334
13.540033	0.1	49.941060
13.541700	0.1	49.325721
13.543367	0.1	48.685819
13.545033	0.1	48.019332
13.546700	0.1	47.325343
13.548367	0.1	46.606404
13.550033	0.1	45.866999
13.551700	0.1	45.110690
13.553367	0.1	44.339038
13.555033	0.1	43.551973
13.556700	0.1	42.748256
13.558367	0.1	41.926140
13.560033	0.1	41.085025
13.561700	0.1	40.226760
13.563367	0.1	39.354898
13.565033	0.1	38.472684
13.566700	0.1	37.581436
13.568367	0.1	36.680135
13.570033	0.1	35.767010
13.571700	0.1	34.842505
13.573367	0.1	33.910098
13.575033	0.1	32.974361
13.576700	0.1	32.038847
13.578367	0.1	31.105587
13.580033	0.1	30.176062
13.581700	0.1	29.251822
13.583367	0.1	28.333431
13.585033	0.1	27.420190
13.586700	0.1	26.512053
13.588367	0.1	25.610970
13.590033	0.1	24.719741
13.591700	0.1	23.840107
13.593367	0.1	22.972268
13.595033	0.1	22.116173
13.596700	0.1	21.272693
13.598367	0.1	20.443392
13.600033	0.1	19.630063
13.601700	0.1	18.834998
13.603367	0.1	18.060734
13.605033	0.1	17.308611
13.606700	0.1	16.577845
13.608367	0.1	15.866850
13.610033	0.1	15.175319
13.611700	0.1	14.504250
13.613367	0.1	13.854541
13.615033	0.1	13.226774
13.616700	0.1	12.621824
13.618367	0.1	12.040450
13.620033	0.1	11.482248
13.621700	0.1	10.945695
13.623367	0.1	10.429672
13.625033	0.1	9.934823
13.626700	0.1	9.462428
13.628367	0.1	9.012269
13.630033	0.1	8.583013
13.631700	0.1	8.173701
13.633367	0.1	7.783724
13.635033	0.1	7.412331
13.636700	0.1	7.058796
13.638367	0.1	6.722370
13.640033	0.1	6.401688
13.641700	0.1	6.095329
13.643367	0.1	5.803402
13.645033	0.1	5.527362
13.646700	0.1	5.268268
13.648367	0.1	5.026008
13.650033	0.1	4.799296
13.651700	0.1	4.586247
13.653367	0.1	4.385794
13.655033	0.1	4.197992
13.656700	0.1	4.022419
13.658367	0.1	3.857012
13.660033	0.1	3.699632
13.661700	0.1	3.550197
13.663367	0.1	3.409991
13.665033	0.1	3.279592
13.666700	0.1	3.158096
13.668367	0.1	3.044009
13.670033	0.1	2.936395
13.671700	0.1	2.834680
13.673367	0.1	2.738372
13.675033	0.1	2.647415
13.676700	0.1	2.561985
13.678367	0.1	2.481728
13.680033	0.1	2.405457
13.681700	0.1	2.331710
13.683367	0.1	2.259901
13.685033	0.1	2.190932
13.686700	0.1	2.126703
13.688367	0.1	2.068374
13.690033	0.1	2.015042
13.691700	0.1	1.964602
13.693367	0.1	1.915847
13.695033	0.1	1.869085
13.696700	0.1	1.824889
13.698367	0.1	1.783250
13.700033	0.1	1.743729
13.701700	0.1	1.705578
13.703367	0.1	1.667761
13.705033	0.1	1.629512
13.706700	0.1	1.591058
13.708367	0.1	1.553916
13.710033	0.1	1.519783
13.711700	0.1	1.488752
13.713367	0.1	1.459597
13.715033	0.1	1.431885
13.716700	0.1	1.406712
13.718367	0.1	1.384979
13.720033	0.1	1.365812
13.721700	0.1	1.346855
13.723367	0.1	1.326161
13.725033	0.1	1.303987
13.726700	0.1	1.282394
13.728367	0.1	1.262631
13.730033	0.1	1.244000
13.731700	0.1	1.226058
13.733367	0.1	1.209504
13.735033	0.1	1.193876
13.736700	0.1	1.176801
13.738367	0.1	1.156488
13.740033	0.1	1.133760
13.741700	0.1	1.111454
13.743367	0.1	1.092334
13.745033	0.1	1.077554
13.746700	0.1	1.066742
13.748367	0.1	1.058639
13.750033	0.1	1.051589
13.751700	0.1	1.043715
13.753367	0.1	1.032948
13.755033	0.1	1.018536
13.756700	0.1	1.002988
13.758367	0.1	0.990150
13.760033	0.1	0.981377
13.761700	0.1	0.975113
13.763367	0.1	0.969120
13.765033	0.1	0.961614
13.766700	0.1	0.951597
13.768367	0.1	0.939555
13.770033	0.1	0.927104
13.771700	0.1	0.915295
13.773367	0.1	0.904324
13.775033	0.1	0.894242
13.776700	0.1	0.884561
13.778367	0.1	0.874684
13.780033	0.1	0.865166
13.781700	0.1	0.857054
13.783367	0.1	0.850381
13.785033	0.1	0.844072
13.786700	0.1	0.836747
13.788367	0.1	0.827713
13.790033	0.1	0.817324
13.791700	0.1	0.806847
13.793367	0.1	0.798213
13.795033	0.1	0.792840
13.796700	0.1	0.790004
13.798367	0.1	0.787233
13.800033	0.1	0.782600
13.801700	0.1	0.776495
13.803367	0.1	0.770995
13.805033	0.1	0.767522
13.806700	0.1	0.765249
13.808367	0.1	0.761705
13.810033	0.1	0.754641
13.811700	0.1	0.743927
13.813367	0.1	0.732150
13.815033	0.1	0.722660
13.816700	0.1	0.716541
13.818367	0.1	0.712359
13.820033	0.1	0.708415
13.821700	0.1	0.704397
13.823367	0.1	0.701132
13.825033	0.1	0.698748
13.826700	0.1	0.695651
13.828367	0.1	0.689970
13.830033	0.1	0.681225
13.831700	0.1	0.671195
13.833367	0.1	0.663195
13.835033	0.1	0.659595
13.836700	0.1	0.659898
13.838367	0.1	0.661337
13.840033	0.1	0.661276
13.841700	0.1	0.659050
13.843367	0.1	0.655972
13.845033	0.1	0.653551
13.846700	0.1	0.651651
13.848367	0.1	0.649011
13.850033	0.1	0.645281
13.851700	0.1	0.641244
13.853367	0.1	0.637621
13.855033	0.1	0.634356
13.856700	0.1	0.630720
13.858367	0.1	0.626654
13.860033	0.1	0.623236
13.861700	0.1	0.621509
13.863367	0.1	0.621472
13.865033	0.1	0.622249
13.866700	0.1	0.623092
13.868367	0.1	0.623441
13.870033	0.1	0.622319
13.871700	0.1	0.619395
13.873367	0.1	0.615860
13.875033	0.1	0.613611
13.876700	0.1	0.613714
13.878367	0.1	0.615339
13.880033	0.1	0.616643
13.881700	0.1	0.616810
13.883367	0.1	0.616470
13.885033	0.1	0.616545
13.886700	0.1	0.617136
13.888367	0.1	0.617472
13.890033	0.1	0.617229
13.891700	0.1	0.617420
13.893367	0.1	0.619036
13.895033	0.1	0.621080
13.896700	0.1	0.620959
13.898367	0.1	0.617402
13.900033	0.1	0.612424
13.901700	0.1	0.609206
13.903367	0.1	0.609010
13.905033	0.1	0.611362
13.906700	0.1	0.615376
13.908367	0.1	0.619981
13.910033	0.1	0.624433
13.911700	0.1	0.628545
13.913367	0.1	0.631958
13.915033	0.1	0.634096
13.916700	0.1	0.635264
13.918367	0.1	0.636796
13.920033	0.1	0.639935
13.921700	0.1	0.644978
13.923367	0.1	0.650976
13.925033	0.1	0.656317
13.926700	0.1	0.660382
13.928367	0.1	0.664066
13.930033	0.1	0.668033
13.931700	0.1	0.671558
13.933367	0.1	0.673463
13.935033	0.1	0.673905
13.936700	0.1	0.674874
13.938367	0.1	0.678436
13.940033	0.1	0.684801
13.941700	0.1	0.692331
13.943367	0.1	0.698594
13.945033	0.1	0.702152
13.946700	0.1	0.704359
13.948367	0.1	0.708229
13.950033	0.1	0.715479
13.951700	0.1	0.725579
13.953367	0.1	0.737035
13.955033	0.1	0.748937
13.956700	0.1	0.761352
13.958367	0.1	0.774129
13.960033	0.1	0.786190
13.961700	0.1	0.796267
13.963367	0.1	0.803713
13.965033	0.1	0.809361
13.966700	0.1	0.815401
13.968367	0.1	0.823266
13.970033	0.1	0.832616
13.971700	0.1	0.842814
13.973367	0.1	0.854027
13.975033	0.1	0.866759
13.976700	0.1	0.881436
13.978367	0.1	0.898046
13.980033	0.1	0.915695
13.981700	0.1	0.933129
13.983367	0.1	0.950075
13.985033	0.1	0.967709
13.986700	0.1	0.987295
13.988367	0.1	1.008380
13.990033	0.1	1.029074
13.991700	0.1	1.048334
13.993367	0.1	1.066965
13.995033	0.1	1.086253
13.996700	0.1	1.106933
13.998367	0.1	1.129098
14.000033	0.1	1.151781
14.001700	0.1	1.173262
14.003367	0.1	1.192857
14.005033	0.1	1.211977
14.006700	0.1	1.232536
14.008367	0.1	1.254845
14.010033	0.1	1.278222
14.011700	0.1	1.302715
14.013367	0.1	1.329621
14.015033	0.1	1.361021
14.016700	0.1	1.398069
14.018367	0.1	1.439373
14.020033	0.1	1.481413
14.021700	0.1	1.520338
14.023367	0.1	1.554405
14.025033	0.1	1.585484
14.026700	0.1	1.617139
14.028367	0.1	1.651542
14.030033	0.1	1.689410
14.031700	0.1	1.731124
14.033367	0.1	1.776451
14.035033	0.1	1.823991
14.036700	0.1	1.871577
14.038367	0.1	1.917719
14.040033	0.1	1.962921
14.041700	0.1	2.008956
14.043367	0.1	2.057021
14.045033	0.1	2.107010
14.046700	0.1	2.157814
14.048367	0.1	2.208189
14.050033	0.1	2.258476
14.051700	0.1	2.310784
14.053367	0.1	2.366481
14.055033	0.1	2.424559
14.056700	0.1	2.483004
14.058367	0.1	2.540872
14.060033	0.1	2.598842
14.061700	0.1	2.658255
14.063367	0.1	2.719257
14.065033	0.1	2.780724
14.066700	0.1	2.842280
14.068367	0.1	2.905065
14.070033	0.1	2.970742
14.071700	0.1	3.040018
14.073367	0.1	3.111288
14.075033	0.1	3.181705
14.076700	0.1	3.250237
14.078367	0.1	3.318321
14.080033	0.1	3.387625
14.081700	0.1	3.457717
14.083367	0.1	3.526746
14.085033	0.1	3.594058
14.086700	0.1	3.661052
14.088367	0.1	3.729584
14.090033	0.1	3.800010
14.091700	0.1	3.871173
14.093367	0.1	3.941716
14.095033	0.1	4.010736
14.096700	0.1	4.078052
14.098367	0.1	4.144339
14.100033	0.1	4.209941
14.101700	0.1	4.273499
14.103367	0.1	4.333234
14.105033	0.1	4.389370
14.106700	0.1	4.443829
14.108367	0.1	4.498023
14.110033	0.1	4.552011
14.111700	0.1	4.605078
14.113367	0.1	4.656645
14.115033	0.1	4.706909
14.116700	0.1	4.756046
14.118367	0.1	4.803441
14.120033	0.1	4.848717
14.121700	0.1	4.892293
14.123367	0.1	4.934408
14.125033	0.1	4.974348
14.126700	0.1	5.011056
14.128367	0.1	5.044546
14.130033	0.1	5.075848
14.131700	0.1	5.105450
14.133367	0.1	5.132928
14.135033	0.1	5.157609
14.136700	0.1	5.179006
14.138367	0.1	5.197562
14.140033	0.1	5.214647
14.141700	0.1	5.231090
14.143367	0.1	5.246103
14.145033	0.1	5.258094
14.146700	0.1	5.266396
14.148367	0.1	5.271654
14.150033	0.1	5.274378
14.151700	0.1	5.274252
14.153367	0.1	5.271016
14.155033	0.1	5.265204
14.156700	0.1	5.257465
14.158367	0.1	5.247216
14.160033	0.1	5.232682
14.161700	0.1	5.213404
14.163367	0.1	5.191658
14.165033	0.1	5.170200
14.166700	0.1	5.149557
14.168367	0.1	5.128356
14.170033	0.1	5.105450
14.171700	0.1	5.080448
14.173367	0.1	5.052835
14.175033	0.1	5.022134
14.176700	0.1	4.988620
14.178367	0.1	4.952978
14.180033	0.1	4.915139
14.181700	0.1	4.873932
14.183367	0.1	4.828624
14.185033	0.1	4.780181
14.186700	0.1	4.730164
14.188367	0.1	4.679300
14.190033	0.1	4.627183
14.191700	0.1	4.573190
14.193367	0.1	4.517986
14.195033	0.1	4.462851
14.196700	0.1	4.407340
14.198367	0.1	4.349560
14.200033	0.1	4.288531
14.201700	0.1	4.224572
14.203367	0.1	4.158593
14.205033	0.1	4.092101
14.206700	0.1	4.026378
14.208367	0.1	3.961083
14.210033	0.1	3.894717
14.211700	0.1	3.825915
14.213367	0.1	3.753863
14.215033	0.1	3.678622
14.216700	0.1	3.601084
14.218367	0.1	3.522560
14.220033	0.1	3.444585
14.221700	0.1	3.368575
14.223367	0.1	3.294642
14.225033	0.1	3.221529
14.226700	0.1	3.148559
14.228367	0.1	3.076433
14.230033	0.1	3.005690
14.231700	0.1	2.935682
14.233367	0.1	2.865242
14.235033	0.1	2.794303
14.236700	0.1	2.724468
14.238367	0.1	2.656868
14.240033	0.1	2.590157
14.241700	0.1	2.521845
14.243367	0.1	2.451232
14.245033	0.1	2.380367
14.246700	0.1	2.312469
14.248367	0.1	2.249540
14.250033	0.1	2.190932
14.251700	0.1	2.134521
14.253367	0.1	2.079206
14.255033	0.1	2.025315
14.256700	0.1	1.973021
14.258367	0.1	1.921775
14.260033	0.1	1.871050
14.261700	0.1	1.820787
14.263367	0.1	1.771227
14.265033	0.1	1.722737
14.266700	0.1	1.676087
14.268367	0.1	1.632981
14.270033	0.1	1.594918
14.271700	0.1	1.560953
14.273367	0.1	1.527974
14.275033	0.1	1.493529
14.276700	0.1	1.457673
14.278367	0.1	1.422092
14.280033	0.1	1.388006
14.281700	0.1	1.356141
14.283367	0.1	1.327931
14.285033	0.1	1.304345
14.286700	0.1	1.283940
14.288367	0.1	1.263530
14.290033	0.1	1.241057
14.291700	0.1	1.217304
14.293367	0.1	1.194472
14.295033	0.1	1.173411
14.296700	0.1	1.153485
14.298367	0.1	1.134388
14.300033	0.1	1.116823
14.301700	0.1	1.101666
14.303367	0.1	1.089158
14.305033	0.1	1.078788
14.306700	0.1	1.069778
14.308367	0.1	1.061340
14.310033	0.1	1.053163
14.311700	0.1	1.045754
14.313367	0.1	1.039500
14.315033	0.1	1.033465
14.316700	0.1	1.025931
14.318367	0.1	1.016525
14.320033	0.1	1.007067
14.321700	0.1	0.999519
14.323367	0.1	0.993595
14.325033	0.1	0.987262
14.326700	0.1	0.979062
14.328367	0.1	0.969656
14.330033	0.1	0.961707
14.331700	0.1	0.957912
14.333367	0.1	0.958610
14.335033	0.1	0.962149
14.336700	0.1	0.966368
14.338367	0.1	0.968999
14.340033	0.1	0.968347
14.341700	0.1	0.964408
14.343367	0.1	0.958955
14.345033	0.1	0.954540
14.346700	0.1	0.953139
14.348367	0.1	0.955248
14.350033	0.1	0.959947
14.351700	0.1	0.966056
14.353367	0.1	0.973078
14.355033	0.1	0.980711
14.356700	0.1	0.988459
14.358367	0.1	0.995887
14.360033	0.1	1.002541
14.361700	0.1	1.008040
14.363367	0.1	1.012408
14.365033	0.1	1.015724
14.366700	0.1	1.018201
14.368367	0.1	1.020203
14.370033	0.1	1.021377
14.371700	0.1	1.020888
14.373367	0.1	1.019202
14.375033	0.1	1.018345
14.376700	0.1	1.020287
14.378367	0.1	1.025773
14.380033	0.1	1.034434
14.381700	0.1	1.045959
14.383367	0.1	1.059985
14.385033	0.1	1.074225
14.386700	0.1	1.084837
14.388367	0.1	1.090113
14.390033	0.1	1.092646
14.391700	0.1	1.096795
14.393367	0.1	1.104544
14.395033	0.1	1.114625
14.396700	0.1	1.124800
14.398367	0.1	1.133671
14.400033	0.1	1.140647
14.401700	0.1	1.145499
14.403367	0.1	1.148582
14.405033	0.1	1.150733
14.406700	0.1	1.152796
14.408367	0.1	1.155827
14.410033	0.1	1.160633
14.411700	0.1	1.166579
14.413367	0.1	1.172577
14.415033	0.1	1.178780
14.416700	0.1	1.185783
14.418367	0.1	1.193271
14.420033	0.1	1.200750
14.421700	0.1	1.208065
14.423367	0.1	1.214393
14.425033	0.1	1.218393
14.426700	0.1	1.219697
14.428367	0.1	1.219236
14.430033	0.1	1.218771
14.431700	0.1	1.219795
14.433367	0.1	1.222175
14.435033	0.1	1.224568
14.436700	0.1	1.226389
14.438367	0.1	1.228629
14.440033	0.1	1.232964
14.441700	0.1	1.240443
14.443367	0.1	1.250328
14.445033	0.1	1.259889
14.446700	0.1	1.266343
14.448367	0.1	1.269481
14.450033	0.1	1.271376
14.451700	0.1	1.274156
14.453367	0.1	1.279414
14.455033	0.1	1.288829
14.456700	0.1	1.303190
14.458367	0.1	1.320862
14.460033	0.1	1.338562
14.461700	0.1	1.353729
14.463367	0.1	1.366343
14.465033	0.1	1.379116
14.466700	0.1	1.395419
14.468367	0.1	1.416532
14.470033	0.1	1.441087
14.471700	0.1	1.466768
14.473367	0.1	1.492877
14.475033	0.1	1.521260
14.476700	0.1	1.553786
14.478367	0.1	1.589777
14.480033	0.1	1.626448
14.481700	0.1	1.661386
14.483367	0.1	1.694793
14.485033	0.1	1.728944
14.486700	0.1	1.765266
14.488367	0.1	1.803581
14.490033	0.1	1.843735
14.491700	0.1	1.886091
14.493367	0.1	1.930967
14.495033	0.1	1.978483
14.496700	0.1	2.028975
14.498367	0.1	2.083103
14.500033	0.1	2.141469
14.501700	0.1	2.203952
14.503367	0.1	2.269177
14.505033	0.1	2.335408
14.506700	0.1	2.402347
14.508367	0.1	2.471241
14.510033	0.1	2.542981
14.511700	0.1	2.616756
14.513367	0.1	2.691024
14.515033	0.1	2.765823
14.516700	0.1	2.843454
14.518367	0.1	2.926211
14.520033	0.1	3.014379
14.521700	0.1	3.107213
14.523367	0.1	3.204267
14.525033	0.1	3.304728
14.526700	0.1	3.406983
14.528367	0.1	3.510122
14.530033	0.1	3.614984
14.531700	0.1	3.722943
14.533367	0.1	3.834679
14.535033	0.1	3.950219
14.536700	0.1	4.069488
14.538367	0.1	4.192614
14.540033	0.1	4.319833
14.541700	0.1	4.451438
14.543367	0.1	4.587998
14.545033	0.1	4.730569
14.546700	0.1	4.879860
14.548367	0.1	5.034846
14.550033	0.1	5.193115
14.551700	0.1	5.353019
14.553367	0.1	5.514799
14.555033	0.1	5.679457
14.556700	0.1	5.847686
14.558367	0.1	6.020176
14.560033	0.1	6.197947
14.561700	0.1	6.381851
14.563367	0.1	6.572204
14.565033	0.1	6.769099
14.566700	0.1	6.972463
14.568367	0.1	7.181275
14.570033	0.1	7.393770
14.571700	0.1	7.609152
14.573367	0.1	7.828339
14.575033	0.1	8.052341
14.576700	0.1	8.280813
14.578367	0.1	8.512535
14.580033	0.1	8.746991
14.581700	0.1	8.985279
14.583367	0.1	9.228745
14.585033	0.1	9.476524
14.586700	0.1	9.725830
14.588367	0.1	9.975070
14.590033	0.1	10.225526
14.591700	0.1	10.479335
14.593367	0.1	10.736631
14.595033	0.1	10.995395
14.596700	0.1	11.253539
14.598367	0.1	11.510649
14.600033	0.1	11.767917
14.601700	0.1	12.026615
14.603367	0.1	12.286692
14.605033	0.1	12.546321
14.606700	0.1	12.803087
14.608367	0.1	13.055834
14.610033	0.1	13.304441
14.611700	0.1	13.548490
14.613367	0.1	13.787588
14.615033	0.1	14.022300
14.616700	0.1	14.253622
14.618367	0.1	14.481833
14.620033	0.1	14.705593
14.621700	0.1	14.922093
14.623367	0.1	15.128772
14.625033	0.1	15.324424
14.626700	0.1	15.508970
14.628367	0.1	15.683491
14.630033	0.1	15.849648
14.631700	0.1	16.007968
14.633367	0.1	16.157455
14.635033	0.1	16.296753
14.636700	0.1	16.425177
14.638367	0.1	16.542939
14.640033	0.1	16.650450
14.641700	0.1	16.747294
14.643367	0.1	16.832226
14.645033	0.1	16.904455
14.646700	0.1	16.964204
14.648367	0.1	17.011603
14.650033	0.1	17.046183
14.651700	0.1	17.067972
14.653367	0.1	17.077969
14.655033	0.1	17.076684
14.656700	0.1	17.063702
14.658367	0.1	17.039264
14.660033	0.1	17.004665
14.661700	0.1	16.961135
14.663367	0.1	16.909246
14.665033	0.1	16.848925
14.666700	0.1	16.779397
14.668367	0.1	16.699447
14.670033	0.1	16.608425
14.671700	0.1	16.507315
14.673367	0.1	16.398295
14.675033	0.1	16.283011
14.676700	0.1	16.161613
14.678367	0.1	16.033603
14.680033	0.1	15.899241
14.681700	0.1	15.759431
14.683367	0.1	15.614666
14.685033	0.1	15.465263
14.686700	0.1	15.312377
14.688367	0.1	15.157633
14.690033	0.1	15.001544
14.691700	0.1	14.843754
14.693367	0.1	14.684652
14.695033	0.1	14.525275
14.696700	0.1	14.366200
14.698367	0.1	14.207452
14.700033	0.1	14.049220
14.701700	0.1	13.892879
14.703367	0.1	13.740500
14.705033	0.1	13.592970
14.706700	0.1	13.449313
14.708367	0.1	13.308474
14.710033	0.1	13.171094
14.711700	0.1	13.038646
14.713367	0.1	12.911800
14.715033	0.1	12.790798
14.716700	0.1	12.676362
14.718367	0.1	12.568706
14.720033	0.1	12.466647
14.721700	0.1	12.368588
14.723367	0.1	12.273965
14.725033	0.1	12.183753
14.726700	0.1	12.099114
14.728367	0.1	12.019528
14.730033	0.1	11.942936
14.731700	0.1	11.867760
14.733367	0.1	11.793966
14.735033	0.1	11.722567
14.736700	0.1	11.654459
14.738367	0.1	11.589541
14.740033	0.1	11.527343
14.741700	0.1	11.467980
14.743367	0.1	11.411416
14.745033	0.1	11.356678
14.746700	0.1	11.302410
14.748367	0.1	11.247476
14.750033	0.1	11.191210
14.751700	0.1	11.133542
14.753367	0.1	11.074799
14.755033	0.1	11.015288
14.756700	0.1	10.955026
14.758367	0.1	10.893885
14.760033	0.1	10.831184
14.761700	0.1	10.765237
14.763367	0.1	10.694480
14.765033	0.1	10.618893
14.766700	0.1	10.539806
14.768367	0.1	10.458892
14.770033	0.1	10.377648
14.771700	0.1	10.296698
14.773367	0.1	10.215258
14.775033	0.1	10.131751
14.776700	0.1	10.045101
14.778367	0.1	9.955228
14.780033	0.1	9.862310
14.781700	0.1	9.766235
14.783367	0.1	9.667454
14.785033	0.1	9.567603
14.786700	0.1	9.468594
14.788367	0.1	9.371317
14.790033	0.1	9.274869
14.791700	0.1	9.177215
14.793367	0.1	9.077159
14.795033	0.1	8.975053
14.796700	0.1	8.871704
14.798367	0.1	8.768016
14.800033	0.1	8.665356
14.801700	0.1	8.564903
14.803367	0.1	8.466891
14.805033	0.1	8.371137
14.806700	0.1	8.277628
14.808367	0.1	8.186181
14.810033	0.1	8.095885
14.811700	0.1	8.005928
14.813367	0.1	7.916996
14.815033	0.1	7.830719
14.816700	0.1	7.747919
14.818367	0.1	7.668068
14.820033	0.1	7.590111
14.821700	0.1	7.513184
14.823367	0.1	7.436727
14.825033	0.1	7.360689
14.826700	0.1	7.285434
14.828367	0.1	7.211384
14.830033	0.1	7.139314
14.831700	0.1	7.069577
14.833367	0.1	7.000435
14.835033	0.1	6.929501
14.836700	0.1	6.856862
14.838367	0.1	6.784638
14.840033	0.1	6.713923
14.841700	0.1	6.643930
14.843367	0.1	6.573992
14.845033	0.1	6.504855
14.846700	0.1	6.437446
14.848367	0.1	6.371327
14.850033	0.1	6.304937
14.851700	0.1	6.237249
14.853367	0.1	6.168662
14.855033	0.1	6.100386
14.856700	0.1	6.033233
14.858367	0.1	5.966476
14.860033	0.1	5.898145
14.861700	0.1	5.827015
14.863367	0.1	5.753865
14.865033	0.1	5.680369
14.866700	0.1	5.607484
14.868367	0.1	5.535493
14.870033	0.1	5.464782
14.871700	0.1	5.395315
14.873367	0.1	5.325195
14.875033	0.1	5.251453
14.876700	0.1	5.173199
14.878367	0.1	5.092369
14.880033	0.1	5.011065
14.881700	0.1	4.929793
14.883367	0.1	4.848028
14.885033	0.1	4.765084
14.886700	0.1	4.680525
14.888367	0.1	4.594577
14.890033	0.1	4.508444
14.891700	0.1	4.423773
14.893367	0.1	4.341630
14.895033	0.1	4.261811
14.896700	0.1	4.182979
14.898367	0.1	4.103729
14.900033	0.1	4.023653
14.901700	0.1	3.942987
14.903367	0.1	3.861976
14.905033	0.1	3.781100
14.906700	0.1	3.700866
14.908367	0.1	3.620968
14.910033	0.1	3.540860
14.911700	0.1	3.460683
14.913367	0.1	3.381032
14.915033	0.1	3.302651
14.916700	0.1	3.226544
14.918367	0.1	3.153691
14.920033	0.1	3.084484
14.921700	0.1	3.018389
14.923367	0.1	2.954393
14.925033	0.1	2.891570
14.926700	0.1	2.829260
14.928367	0.1	2.767085
14.930033	0.1	2.705320
14.931700	0.1	2.645627
14.933367	0.1	2.589952
14.935033	0.1	2.537882
14.936700	0.1	2.487050
14.938367	0.1	2.435753
14.940033	0.1	2.384079
14.941700	0.1	2.333373
14.943367	0.1	2.285149
14.945033	0.1	2.240199
14.946700	0.1	2.198447
14.948367	0.1	2.159420
14.950033	0.1	2.122629
14.951700	0.1	2.087257
14.953367	0.1	2.052188
14.955033	0.1	2.016742
14.956700	0.1	1.981603
14.958367	0.1	1.948797
14.960033	0.1	1.919875
14.961700	0.1	1.894706
14.963367	0.1	1.872303
14.965033	0.1	1.851525
14.966700	0.1	1.831255
14.968367	0.1	1.811138
14.970033	0.1	1.792149
14.971700	0.1	1.776009
14.973367	0.1	1.763641
14.975033	0.1	1.753606
14.976700	0.1	1.742747
14.978367	0.1	1.729014
14.980033	0.1	1.713308
14.981700	0.1	1.698365
14.983367	0.1	1.686276
14.985033	0.1	1.677256
14.986700	0.1	1.670336
14.988367	0.1	1.664301
14.990033	0.1	1.658397
14.991700	0.1	1.652925
14.993367	0.1	1.648897
14.995033	0.1	1.647156
14.996700	0.1	1.647375
14.998367	0.1	1.647775
15.000033	0.1	1.646415
15.001700	0.1	1.642853
15.003367	0.1	1.638466
15.005033	0.1	1.634764
15.006700	0.1	1.631388
15.008367	0.1	1.626364
15.010033	0.1	1.618960
15.011700	0.1	1.611481
15.013367	0.1	1.607556
15.015033	0.1	1.609400
15.016700	0.1	1.616799
15.018367	0.1	1.627812
15.020033	0.1	1.640012
15.021700	0.1	1.651114
15.023367	0.1	1.659556
15.025033	0.1	1.665247
15.026700	0.1	1.669014
15.028367	0.1	1.671864
15.030033	0.1	1.675105
15.031700	0.1	1.679785
15.033367	0.1	1.685927
15.035033	0.1	1.693233
15.036700	0.1	1.701857
15.038367	0.1	1.712483
15.040033	0.1	1.725825
15.041700	0.1	1.741713
15.043367	0.1	1.758798
15.045033	0.1	1.775278
15.046700	0.1	1.789876
15.048367	0.1	1.802347
15.050033	0.1	1.813546
15.051700	0.1	1.824535
15.053367	0.1	1.835520
15.055033	0.1	1.846608
15.056700	0.1	1.858943
15.058367	0.1	1.873900
15.060033	0.1	1.891465
15.061700	0.1	1.910254
15.063367	0.1	1.929030
15.065033	0.1	1.948262
15.066700	0.1	1.969850
15.068367	0.1	1.994907
15.070033	0.1	2.022325
15.071700	0.1	2.050092
15.073367	0.1	2.076980
15.075033	0.1	2.102628
15.076700	0.1	2.127495
15.078367	0.1	2.152957
15.080033	0.1	2.180613
15.081700	0.1	2.211332
15.083367	0.1	2.244855
15.085033	0.1	2.280273
15.086700	0.1	2.317014
15.088367	0.1	2.355287
15.090033	0.1	2.395497
15.091700	0.1	2.437583
15.093367	0.1	2.481141
15.095033	0.1	2.525765
15.096700	0.1	2.570543
15.098367	0.1	2.614260
15.100033	0.1	2.656807
15.101700	0.1	2.699690
15.103367	0.1	2.744836
15.105033	0.1	2.793637
15.106700	0.1	2.846494
15.108367	0.1	2.902457
15.110033	0.1	2.959757
15.111700	0.1	3.017182
15.113367	0.1	3.074645
15.115033	0.1	3.132322
15.116700	0.1	3.190548
15.118367	0.1	3.250311
15.120033	0.1	3.312528
15.121700	0.1	3.377423
15.123367	0.1	3.444613
15.125033	0.1	3.512693
15.126700	0.1	3.580125
15.128367	0.1	3.647101
15.130033	0.1	3.715227
15.131700	0.1	3.785859
15.133367	0.1	3.859503
15.135033	0.1	3.936226
15.136700	0.1	4.016156
15.138367	0.1	4.099277
15.140033	0.1	4.184791
15.141700	0.1	4.271856
15.143367	0.1	4.360685
15.145033	0.1	4.451633
15.146700	0.1	4.544398
15.148367	0.1	4.639328
15.150033	0.1	4.737414
15.151700	0.1	4.838742
15.153367	0.1	4.942422
15.155033	0.1	5.047899
15.156700	0.1	5.155634
15.158367	0.1	5.266634
15.160033	0.1	5.381592
15.161700	0.1	5.500158
15.163367	0.1	5.621063
15.165033	0.1	5.743732
15.166700	0.1	5.869209
15.168367	0.1	5.998830
15.170033	0.1	6.132466
15.171700	0.1	6.268979
15.173367	0.1	6.408300
15.175033	0.1	6.551528
15.176700	0.1	6.698887
15.178367	0.1	6.849505
15.180033	0.1	7.003075
15.181700	0.1	7.160376
15.183367	0.1	7.321937
15.185033	0.1	7.486637
15.186700	0.1	7.651988
15.188367	0.1	7.816441
15.190033	0.1	7.981299
15.191700	0.1	8.149226
15.193367	0.1	8.321176
15.195033	0.1	8.495916
15.196700	0.1	8.671847
15.198367	0.1	8.848305
15.200033	0.1	9.024893
15.201700	0.1	9.200340
15.203367	0.1	9.372914
15.205033	0.1	9.542201
15.206700	0.1	9.709592
15.208367	0.1	9.876546
15.210033	0.1	10.043359
15.211700	0.1	10.209726
15.213367	0.1	10.375497
15.215033	0.1	10.539894
15.216700	0.1	10.700538
15.218367	0.1	10.854863
15.220033	0.1	11.001797
15.221700	0.1	11.141533
15.223367	0.1	11.275155
15.225033	0.1	11.403980
15.226700	0.1	11.528004
15.228367	0.1	11.645486
15.230033	0.1	11.754334
15.231700	0.1	11.853827
15.233367	0.1	11.945399
15.235033	0.1	12.031402
15.236700	0.1	12.112982
15.238367	0.1	12.189061
15.240033	0.1	12.256764
15.241700	0.1	12.312727
15.243367	0.1	12.354283
15.245033	0.1	12.381128
15.246700	0.1	12.396597
15.248367	0.1	12.405156
15.250033	0.1	12.408248
15.251700	0.1	12.404313
15.253367	0.1	12.391680
15.255033	0.1	12.370027
15.256700	0.1	12.340043
15.258367	0.1	12.302040
15.260033	0.1	12.255213
15.261700	0.1	12.199041
15.263367	0.1	12.134556
15.265033	0.1	12.063254
15.266700	0.1	11.986103
15.268367	0.1	11.904328
15.270033	0.1	11.819322
15.271700	0.1	11.731125
15.273367	0.1	11.638263
15.275033	0.1	11.539874
15.276700	0.1	11.436725
15.278367	0.1	11.329576
15.280033	0.1	11.218316
15.281700	0.1	11.103619
15.283367	0.1	10.987255
15.285033	0.1	10.870323
15.286700	0.1	10.753479
15.288367	0.1	10.638563
15.290033	0.1	10.527563
15.291700	0.1	10.420452
15.293367	0.1	10.315226
15.295033	0.1	10.210210
15.296700	0.1	10.106103
15.298367	0.1	10.005394
15.300033	0.1	9.910101
15.301700	0.1	9.820741
15.303367	0.1	9.737206
15.305033	0.1	9.660576
15.306700	0.1	9.593866
15.308367	0.1	9.540282
15.310033	0.1	9.500561
15.311700	0.1	9.472934
15.313367	0.1	9.455341
15.315033	0.1	9.447532
15.316700	0.1	9.451415
15.318367	0.1	9.469320
15.320033	0.1	9.502480
15.321700	0.1	9.551579
15.323367	0.1	9.617489
15.325033	0.1	9.701182
15.326700	0.1	9.803614
15.328367	0.1	9.925305
15.330033	0.1	10.065702
15.331700	0.1	10.224297
15.333367	0.1	10.403013
15.335033	0.1	10.606004
15.336700	0.1	10.836096
15.338367	0.1	11.093323
15.340033	0.1	11.377088
15.341700	0.1	11.687530
15.343367	0.1	12.025363
15.345033	0.1	12.392062
15.346700	0.1	12.789420
15.348367	0.1	13.218946
15.350033	0.1	13.682572
15.351700	0.1	14.183279
15.353367	0.1	14.723525
15.355033	0.1	15.303814
15.356700	0.1	15.924252
15.358367	0.1	16.586576
15.360033	0.1	17.293589
15.361700	0.1	18.048268
15.363367	0.1	18.854295
15.365033	0.1	19.715931
15.366700	0.1	20.636697
15.368367	0.1	21.619056
15.370033	0.1	22.665290
15.371700	0.1	23.777890
15.373367	0.1	24.959552
15.375033	0.1	26.214193
15.376700	0.1	27.547041
15.378367	0.1	28.963359
15.380033	0.1	30.468451
15.381700	0.1	32.067886
15.383367	0.1	33.766641
15.385033	0.1	35.569207
15.386700	0.1	37.480542
15.388367	0.1	39.506564
15.390033	0.1	41.654068
15.391700	0.1	43.929662
15.393367	0.1	46.339170
15.395033	0.1	48.888503
15.396700	0.1	51.584174
15.398367	0.1	54.432652
15.400033	0.1	57.440284
15.401700	0.1	60.613854
15.403367	0.1	63.960534
15.405033	0.1	67.487354
15.406700	0.1	71.201054
15.408367	0.1	75.108679
15.410033	0.1	79.217823
15.411700	0.1	83.535663
15.413367	0.1	88.068363
15.415033	0.1	92.821610
15.416700	0.1	97.800996
15.418367	0.1	103.012002
15.420033	0.1	108.459825
15.421700	0.1	114.149097
15.423367	0.1	120.084267
15.425033	0.1	126.270033
15.426700	0.1	132.710477
15.428367	0.1	139.408428
15.430033	0.1	146.367061
15.431700	0.1	153.591004
15.433367	0.1	161.084049
15.435033	0.1	168.846846
15.436700	0.1	176.878716
15.438367	0.1	185.181056
15.440033	0.1	193.757615
15.441700	0.1	202.613236
15.443367	0.1	211.753757
15.445033	0.1	221.185317
15.446700	0.1	230.912571
15.448367	0.1	240.938277
15.450033	0.1	251.264898
15.451700	0.1	261.897515
15.453367	0.1	272.844625
15.455033	0.1	284.114974
15.456700	0.1	295.715696
15.458367	0.1	307.654981
15.460033	0.1	319.945244
15.461700	0.1	332.602924
15.463367	0.1	345.645361
15.465033	0.1	359.088676
15.466700	0.1	372.949820
15.468367	0.1	387.248821
15.470033	0.1	402.007695
15.471700	0.1	417.250023
15.473367	0.1	433.003242
15.475033	0.1	449.299436
15.476700	0.1	466.170959
15.478367	0.1	483.645611
15.480033	0.1	501.749381
15.481700	0.1	520.512495
15.483367	0.1	539.968494
15.485033	0.1	560.147004
15.486700	0.1	581.069571
15.488367	0.1	602.749987
15.490033	0.1	625.194479
15.491700	0.1	648.402670
15.493367	0.1	672.370094
15.495033	0.1	697.086654
15.496700	0.1	722.531933
15.498367	0.1	748.674074
15.500033	0.1	775.471419
15.501700	0.1	802.869309
15.503367	0.1	830.792739
15.505033	0.1	859.144205
15.506700	0.1	887.813425
15.508367	0.1	916.690674
15.510033	0.1	945.666973
15.511700	0.1	974.622020
15.513367	0.1	1,003.416363
15.515033	0.1	1,031.895081
15.516700	0.1	1,059.900812
15.518367	0.1	1,087.286725
15.520033	0.1	1,113.915198
15.521700	0.1	1,139.647273
15.523367	0.1	1,164.343964
15.525033	0.1	1,187.882485
15.526700	0.1	1,210.161528
15.528367	0.1	1,231.082763
15.530033	0.1	1,250.542017
15.531700	0.1	1,268.455690
15.533367	0.1	1,284.783549
15.535033	0.1	1,299.507419
15.536700	0.1	1,312.601619
15.538367	0.1	1,324.041091
15.540033	0.1	1,333.822861
15.541700	0.1	1,341.962993
15.543367	0.1	1,348.485231
15.545033	0.1	1,353.431448
15.546700	0.1	1,356.877923
15.548367	0.1	1,358.921413
15.550033	0.1	1,359.642131
15.551700	0.1	1,359.088944
15.553367	0.1	1,357.308292
15.555033	0.1	1,354.380153
15.556700	0.1	1,350.409972
15.558367	0.1	1,345.488025
15.560033	0.1	1,339.680135
15.561700	0.1	1,333.056005
15.563367	0.1	1,325.696890
15.565033	0.1	1,317.677504
15.566700	0.1	1,309.065382
15.568367	0.1	1,299.935497
15.570033	0.1	1,290.366590
15.571700	0.1	1,280.420903
15.573367	0.1	1,270.139996
15.575033	0.1	1,259.563147
15.576700	0.1	1,248.739237
15.578367	0.1	1,237.717756
15.580033	0.1	1,226.535306
15.581700	0.1	1,215.215359
15.583367	0.1	1,203.779509
15.585033	0.1	1,192.254798
15.586700	0.1	1,180.669499
15.588367	0.1	1,169.046337
15.590033	0.1	1,157.404120
15.591700	0.1	1,145.763585
15.593367	0.1	1,134.144725
15.595033	0.1	1,122.557373
15.596700	0.1	1,111.001094
15.598367	0.1	1,099.477993
15.600033	0.1	1,088.000835
15.601700	0.1	1,076.583477
15.603367	0.1	1,065.231758
15.605033	0.1	1,053.952757
15.606700	0.1	1,042.762558
15.608367	0.1	1,031.671372
15.610033	0.1	1,020.669123
15.611700	0.1	1,009.737859
15.613367	0.1	998.871090
15.615033	0.1	988.074402
15.616700	0.1	977.355108
15.618367	0.1	966.715651
15.620033	0.1	956.156311
15.621700	0.1	945.682322
15.623367	0.1	935.302229
15.625033	0.1	925.018309
15.626700	0.1	914.822804
15.628367	0.1	904.703160
15.630033	0.1	894.648014
15.631700	0.1	884.649359
15.633367	0.1	874.702298
15.635033	0.1	864.803890
15.636700	0.1	854.952243
15.638367	0.1	845.147344
15.640033	0.1	835.391447
15.641700	0.1	825.686241
15.643367	0.1	816.030107
15.645033	0.1	806.419687
15.646700	0.1	796.851768
15.648367	0.1	787.322922
15.650033	0.1	777.831060
15.651700	0.1	768.377097
15.653367	0.1	758.961067
15.655033	0.1	749.577163
15.656700	0.1	740.216682
15.658367	0.1	730.874399
15.660033	0.1	721.549877
15.661700	0.1	712.245955
15.663367	0.1	702.966015
15.665033	0.1	693.710414
15.666700	0.1	684.476328
15.668367	0.1	675.260523
15.670033	0.1	666.062022
15.671700	0.1	656.882264
15.673367	0.1	647.721850
15.675033	0.1	638.579145
15.676700	0.1	629.453106
15.678367	0.1	620.344892
15.680033	0.1	611.255318
15.681700	0.1	602.183752
15.683367	0.1	593.131269
15.685033	0.1	584.101668
15.686700	0.1	575.097767
15.688367	0.1	566.119999
15.690033	0.1	557.170241
15.691700	0.1	548.252925
15.693367	0.1	539.369886
15.695033	0.1	530.518662
15.696700	0.1	521.698380
15.698367	0.1	512.912809
15.700033	0.1	504.166452
15.701700	0.1	495.462092
15.703367	0.1	486.802143
15.705033	0.1	478.188638
15.706700	0.1	469.622603
15.708367	0.1	461.104881
15.710033	0.1	452.636779
15.711700	0.1	444.220459
15.713367	0.1	435.859655
15.715033	0.1	427.559782
15.716700	0.1	419.326919
15.718367	0.1	411.166372
15.720033	0.1	403.081850
15.721700	0.1	395.075754
15.723367	0.1	387.149020
15.725033	0.1	379.300868
15.726700	0.1	371.530997
15.728367	0.1	363.842673
15.730033	0.1	356.241665
15.731700	0.1	348.731992
15.733367	0.1	341.314446
15.735033	0.1	333.989044
15.736700	0.1	326.758055
15.738367	0.1	319.625610
15.740033	0.1	312.594166
15.741700	0.1	305.664498
15.743367	0.1	298.839254
15.745033	0.1	292.122648
15.746700	0.1	285.516796
15.748367	0.1	279.020467
15.750033	0.1	272.631422
15.751700	0.1	266.349274
15.753367	0.1	260.176426
15.755033	0.1	254.117274
15.756700	0.1	248.176316
15.758367	0.1	242.356020
15.760033	0.1	236.656354
15.761700	0.1	231.075799
15.763367	0.1	225.611530
15.765033	0.1	220.260052
15.766700	0.1	215.019360
15.768367	0.1	209.889892
15.770033	0.1	204.873295
15.771700	0.1	199.970929
15.773367	0.1	195.183116
15.775033	0.1	190.509255
15.776700	0.1	185.947740
15.778367	0.1	181.495785
15.780033	0.1	177.151142
15.781700	0.1	172.913633
15.783367	0.1	168.783479
15.785033	0.1	164.759006
15.786700	0.1	160.837392
15.788367	0.1	157.016148
15.790033	0.1	153.292995
15.791700	0.1	149.666197
15.793367	0.1	146.135576
15.795033	0.1	142.701985
15.796700	0.1	139.364987
15.798367	0.1	136.121293
15.800033	0.1	132.966503
15.801700	0.1	129.897930
15.803367	0.1	126.914652
15.805033	0.1	124.015431
15.806700	0.1	121.198082
15.808367	0.1	118.461233
15.810033	0.1	115.804756
15.811700	0.1	113.227731
15.813367	0.1	110.727334
15.815033	0.1	108.299474
15.816700	0.1	105.940476
15.818367	0.1	103.648231
15.820033	0.1	101.421722
15.821700	0.1	99.260612
15.823367	0.1	97.165168
15.825033	0.1	95.135449
15.826700	0.1	93.170512
15.828367	0.1	91.267177
15.830033	0.1	89.420136
15.831700	0.1	87.625315
15.833367	0.1	85.882386
15.835033	0.1	84.192739
15.836700	0.1	82.556233
15.838367	0.1	80.970889
15.840033	0.1	79.434551
15.841700	0.1	77.945581
15.843367	0.1	76.502147
15.845033	0.1	75.101079
15.846700	0.1	73.738340
15.848367	0.1	72.411392
15.850033	0.1	71.120458
15.851700	0.1	69.867345
15.853367	0.1	68.653608
15.855033	0.1	67.479434
15.856700	0.1	66.343383
15.858367	0.1	65.242336
15.860033	0.1	64.171548
15.861700	0.1	63.126516
15.863367	0.1	62.106270
15.865033	0.1	61.113709
15.866700	0.1	60.151666
15.868367	0.1	59.220335
15.870033	0.1	58.318423
15.871700	0.1	57.444046
15.873367	0.1	56.594298
15.875033	0.1	55.765305
15.876700	0.1	54.953522
15.878367	0.1	54.157735
15.880033	0.1	53.379452
15.881700	0.1	52.620517
15.883367	0.1	51.881238
15.885033	0.1	51.161372
15.886700	0.1	50.461507
15.888367	0.1	49.782223
15.890033	0.1	49.122344
15.891700	0.1	48.479093
15.893367	0.1	47.849896
15.895033	0.1	47.233426
15.896700	0.1	46.629272
15.898367	0.1	46.037496
15.900033	0.1	45.458837
15.901700	0.1	44.894530
15.903367	0.1	44.345208
15.905033	0.1	43.810373
15.906700	0.1	43.289149
15.908367	0.1	42.781136
15.910033	0.1	42.286366
15.911700	0.1	41.804710
15.913367	0.1	41.335262
15.915033	0.1	40.876721
15.916700	0.1	40.428871
15.918367	0.1	39.992947
15.920033	0.1	39.569968
15.921700	0.1	39.160172
15.923367	0.1	38.764020
15.925033	0.1	38.381978
15.926700	0.1	38.013100
15.928367	0.1	37.654690
15.930033	0.1	37.303818
15.931700	0.1	36.959918
15.933367	0.1	36.625504
15.935033	0.1	36.303424
15.936700	0.1	35.994118
15.938367	0.1	35.695806
15.940033	0.1	35.406840
15.941700	0.1	35.126591
15.943367	0.1	34.854040
15.945033	0.1	34.587821
15.946700	0.1	34.328192
15.948367	0.1	34.076264
15.950033	0.1	33.831475
15.951700	0.1	33.591408
15.953367	0.1	33.353684
15.955033	0.1	33.117831
15.956700	0.1	32.885429
15.958367	0.1	32.657720
15.960033	0.1	32.433271
15.961700	0.1	32.208306
15.963367	0.1	31.979415
15.965033	0.1	31.745345
15.966700	0.1	31.506908
15.968367	0.1	31.265859
15.970033	0.1	31.023161
15.971700	0.1	30.777650
15.973367	0.1	30.526696
15.975033	0.1	30.268282
15.976700	0.1	30.002114
15.978367	0.1	29.728580
15.980033	0.1	29.447121
15.981700	0.1	29.156785
15.983367	0.1	28.857789
15.985033	0.1	28.550974
15.986700	0.1	28.236192
15.988367	0.1	27.912799
15.990033	0.1	27.580932
15.991700	0.1	27.241563
15.993367	0.1	26.895963
15.995033	0.1	26.545064
15.996700	0.1	26.189075
15.998367	0.1	25.827461
16.000033	0.1	25.459263
16.001700	0.1	25.084321
16.003367	0.1	24.704728
16.005033	0.1	24.324474
16.006700	0.1	23.946925
16.008367	0.1	23.572622
16.010033	0.1	23.199897
16.011700	0.1	22.827531
16.013367	0.1	22.456679
16.015033	0.1	22.090073
16.016700	0.1	21.729609
16.018367	0.1	21.375106
16.020033	0.1	21.025282
16.021700	0.1	20.679371
16.023367	0.1	20.337873
16.025033	0.1	20.002341
16.026700	0.1	19.674678
16.028367	0.1	19.356506
16.030033	0.1	19.048820
16.031700	0.1	18.752082
16.033367	0.1	18.466087
16.035033	0.1	18.189633
16.036700	0.1	17.921021
16.038367	0.1	17.659562
16.040033	0.1	17.406209
16.041700	0.1	17.162305
16.043367	0.1	16.927789
16.045033	0.1	16.701431
16.046700	0.1	16.482584
16.048367	0.1	16.271677
16.050033	0.1	16.069138
16.051700	0.1	15.874542
16.053367	0.1	15.686960
16.055033	0.1	15.505864
16.056700	0.1	15.331064
16.058367	0.1	15.162104
16.060033	0.1	14.998741
16.061700	0.1	14.841319
16.063367	0.1	14.690012
16.065033	0.1	14.544288
16.066700	0.1	14.403593
16.068367	0.1	14.267801
16.070033	0.1	14.136736
16.071700	0.1	14.009592
16.073367	0.1	13.885088
16.075033	0.1	13.762107
16.076700	0.1	13.640472
16.078367	0.1	13.521160
16.080033	0.1	13.405094
16.081700	0.1	13.291757
16.083367	0.1	13.179644
16.085033	0.1	13.068365
16.086700	0.1	12.959349
16.088367	0.1	12.853839
16.090033	0.1	12.751450
16.091700	0.1	12.651267
16.093367	0.1	12.553087
16.095033	0.1	12.457026
16.096700	0.1	12.362222
16.098367	0.1	12.266762
16.100033	0.1	12.169918
16.101700	0.1	12.073615
16.103367	0.1	11.980319
16.105033	0.1	11.889865
16.106700	0.1	11.800011
16.108367	0.1	11.709696
16.110033	0.1	11.619679
16.111700	0.1	11.530789
16.113367	0.1	11.443538
16.115033	0.1	11.358201
16.116700	0.1	11.274200
16.118367	0.1	11.190292
16.120033	0.1	11.105249
16.121700	0.1	11.018305
16.123367	0.1	10.930030
16.125033	0.1	10.842686
16.126700	0.1	10.758787
16.128367	0.1	10.679420
16.130033	0.1	10.604281
16.131700	0.1	10.532867
16.133367	0.1	10.464578
16.135033	0.1	10.397392
16.136700	0.1	10.328335
16.138367	0.1	10.256493
16.140033	0.1	10.184012
16.141700	0.1	10.113548
16.143367	0.1	10.045655
16.145033	0.1	9.978730
16.146700	0.1	9.911326
16.148367	0.1	9.844285
16.150033	0.1	9.779870
16.151700	0.1	9.719403
16.153367	0.1	9.662420
16.155033	0.1	9.607519
16.156700	0.1	9.553614
16.158367	0.1	9.500394
16.160033	0.1	9.447965
16.161700	0.1	9.397147
16.163367	0.1	9.349533
16.165033	0.1	9.305896
16.166700	0.1	9.264778
16.168367	0.1	9.223605
16.170033	0.1	9.180708
16.171700	0.1	9.135846
16.173367	0.1	9.090444
16.175033	0.1	9.047301
16.176700	0.1	9.008213
16.178367	0.1	8.972259
16.180033	0.1	8.937554
16.181700	0.1	8.903784
16.183367	0.1	8.872133
16.185033	0.1	8.843350
16.186700	0.1	8.817115
16.188367	0.1	8.792775
16.190033	0.1	8.769268
16.191700	0.1	8.745701
16.193367	0.1	8.722791
16.195033	0.1	8.702031
16.196700	0.1	8.683181
16.198367	0.1	8.664206
16.200033	0.1	8.643856
16.201700	0.1	8.622590
16.203367	0.1	8.601011
16.205033	0.1	8.579446
16.206700	0.1	8.558803
16.208367	0.1	8.540377
16.210033	0.1	8.524647
16.211700	0.1	8.510388
16.213367	0.1	8.495813
16.215033	0.1	8.480479
16.216700	0.1	8.464805
16.218367	0.1	8.448688
16.220033	0.1	8.432055
16.221700	0.1	8.415477
16.223367	0.1	8.399389
16.225033	0.1	8.383743
16.226700	0.1	8.368422
16.228367	0.1	8.353088
16.230033	0.1	8.336818
16.231700	0.1	8.318704
16.233367	0.1	8.298513
16.235033	0.1	8.276440
16.236700	0.1	8.253022
16.238367	0.1	8.229250
16.240033	0.1	8.206167
16.241700	0.1	8.183955
16.243367	0.1	8.161590
16.245033	0.1	8.137515
16.246700	0.1	8.110846
16.248367	0.1	8.082027
16.250033	0.1	8.051912
16.251700	0.1	8.020806
16.253367	0.1	7.988955
16.255033	0.1	7.956731
16.256700	0.1	7.924475
16.258367	0.1	7.892754
16.260033	0.1	7.862076
16.261700	0.1	7.832553
16.263367	0.1	7.804036
16.265033	0.1	7.775333
16.266700	0.1	7.744068
16.268367	0.1	7.708366
16.270033	0.1	7.668301
16.271700	0.1	7.625683
16.273367	0.1	7.583066
16.275033	0.1	7.542404
16.276700	0.1	7.503610
16.278367	0.1	7.464662
16.280033	0.1	7.423786
16.281700	0.1	7.380587
16.283367	0.1	7.335288
16.285033	0.1	7.288777
16.286700	0.1	7.242807
16.288367	0.1	7.198821
16.290033	0.1	7.157065
16.291700	0.1	7.116445
16.293367	0.1	7.074834
16.295033	0.1	7.031020
16.296700	0.1	6.985920
16.298367	0.1	6.940737
16.300033	0.1	6.895289
16.301700	0.1	6.848923
16.303367	0.1	6.801332
16.305033	0.1	6.752484
16.306700	0.1	6.702971
16.308367	0.1	6.654020
16.310033	0.1	6.606565
16.311700	0.1	6.560991
16.313367	0.1	6.517367
16.315033	0.1	6.475206
16.316700	0.1	6.433153
16.318367	0.1	6.389613
16.320033	0.1	6.343662
16.321700	0.1	6.295340
16.323367	0.1	6.245608
16.325033	0.1	6.196219
16.326700	0.1	6.148736
16.328367	0.1	6.103180
16.330033	0.1	6.058104
16.331700	0.1	6.012092
16.333367	0.1	5.964725
16.335033	0.1	5.916883
16.336700	0.1	5.870764
16.338367	0.1	5.828287
16.340033	0.1	5.789148
16.341700	0.1	5.750973
16.343367	0.1	5.710879
16.345033	0.1	5.667512
16.346700	0.1	5.622180
16.348367	0.1	5.577160
16.350033	0.1	5.532941
16.351700	0.1	5.488042
16.353367	0.1	5.441410
16.355033	0.1	5.394244
16.356700	0.1	5.349042
16.358367	0.1	5.307342
16.360033	0.1	5.268734
16.361700	0.1	5.231639
16.363367	0.1	5.194503
16.365033	0.1	5.156267
16.366700	0.1	5.116854
16.368367	0.1	5.077510
16.370033	0.1	5.039773
16.371700	0.1	5.004141
16.373367	0.1	4.969691
16.375033	0.1	4.934506
16.376700	0.1	4.897416
16.378367	0.1	4.859502
16.380033	0.1	4.822691
16.381700	0.1	4.787440
16.383367	0.1	4.753261
16.385033	0.1	4.720828
16.386700	0.1	4.691444
16.388367	0.1	4.664762
16.390033	0.1	4.638559
16.391700	0.1	4.610759
16.393367	0.1	4.581069
16.395033	0.1	4.550931
16.396700	0.1	4.521711
16.398367	0.1	4.493278
16.400033	0.1	4.464895
16.401700	0.1	4.436877
16.403367	0.1	4.410385
16.405033	0.1	4.385933
16.406700	0.1	4.362781
16.408367	0.1	4.339670
16.410033	0.1	4.316000
16.411700	0.1	4.292135
16.413367	0.1	4.268247
16.415033	0.1	4.244060
16.416700	0.1	4.220237
16.418367	0.1	4.198509
16.420033	0.1	4.179459
16.421700	0.1	4.161065
16.423367	0.1	4.140832
16.425033	0.1	4.118960
16.426700	0.1	4.097968
16.428367	0.1	4.079449
16.430033	0.1	4.062639
16.431700	0.1	4.045763
16.433367	0.1	4.028105
16.435033	0.1	4.010960
16.436700	0.1	3.996119
16.438367	0.1	3.983369
16.440033	0.1	3.970494
16.441700	0.1	3.955713
16.443367	0.1	3.938852
16.445033	0.1	3.920421
16.446700	0.1	3.901254
16.448367	0.1	3.883047
16.450033	0.1	3.867466
16.451700	0.1	3.854614
16.453367	0.1	3.843219
16.455033	0.1	3.831983
16.456700	0.1	3.820201
16.458367	0.1	3.807708
16.460033	0.1	3.795498
16.461700	0.1	3.785319
16.463367	0.1	3.777379
16.465033	0.1	3.769561
16.466700	0.1	3.759023
16.468367	0.1	3.744345
16.470033	0.1	3.726445
16.471700	0.1	3.707502
16.473367	0.1	3.689672
16.475033	0.1	3.674845
16.476700	0.1	3.664056
16.478367	0.1	3.656470
16.480033	0.1	3.649890
16.481700	0.1	3.642398
16.483367	0.1	3.633099
16.485033	0.1	3.621774
16.486700	0.1	3.608754
16.488367	0.1	3.595576
16.490033	0.1	3.584502
16.491700	0.1	3.576493
16.493367	0.1	3.570556
16.495033	0.1	3.565433
16.496700	0.1	3.560535
16.498367	0.1	3.555575
16.500033	0.1	3.550621
16.501700	0.1	3.545908
16.503367	0.1	3.540968
16.505033	0.1	3.534462
16.506700	0.1	3.525293
16.508367	0.1	3.513945
16.510033	0.1	3.502509
16.511700	0.1	3.493163
16.513367	0.1	3.486732
16.515033	0.1	3.482653
16.516700	0.1	3.480162
16.518367	0.1	3.478299
16.520033	0.1	3.475081
16.521700	0.1	3.469172
16.523367	0.1	3.462248
16.525033	0.1	3.457475
16.526700	0.1	3.456222
16.528367	0.1	3.456911
16.530033	0.1	3.456781
16.531700	0.1	3.454676
16.533367	0.1	3.451784
16.535033	0.1	3.449381
16.536700	0.1	3.446867
16.538367	0.1	3.443006
16.540033	0.1	3.437866
16.541700	0.1	3.432115
16.543367	0.1	3.425870
16.545033	0.1	3.419276
16.546700	0.1	3.413400
16.548367	0.1	3.409786
16.550033	0.1	3.409050
16.551700	0.1	3.410280
16.553367	0.1	3.412198
16.555033	0.1	3.414308
16.556700	0.1	3.416431
16.558367	0.1	3.418149
16.560033	0.1	3.418997
16.561700	0.1	3.418732
16.563367	0.1	3.417716
16.565033	0.1	3.416827
16.566700	0.1	3.416636
16.568367	0.1	3.417088
16.570033	0.1	3.417926
16.571700	0.1	3.419179
16.573367	0.1	3.421181
16.575033	0.1	3.423905
16.576700	0.1	3.426475
16.578367	0.1	3.427682
16.580033	0.1	3.427411
16.581700	0.1	3.427230
16.583367	0.1	3.428534
16.585033	0.1	3.430792
16.586700	0.1	3.432776
16.588367	0.1	3.434485
16.590033	0.1	3.436957
16.591700	0.1	3.440925
16.593367	0.1	3.446192
16.595033	0.1	3.452054
16.596700	0.1	3.458117
16.598367	0.1	3.464627
16.600033	0.1	3.471654
16.601700	0.1	3.478061
16.603367	0.1	3.481829
16.605033	0.1	3.482015
16.606700	0.1	3.480068
16.608367	0.1	3.478415
16.610033	0.1	3.478341
16.611700	0.1	3.479724
16.613367	0.1	3.481908
16.615033	0.1	3.484432
16.616700	0.1	3.487300
16.618367	0.1	3.490434
16.620033	0.1	3.493191
16.621700	0.1	3.495356
16.623367	0.1	3.497903
16.625033	0.1	3.502211
16.626700	0.1	3.508972
16.628367	0.1	3.517834
16.630033	0.1	3.527384
16.631700	0.1	3.536227
16.633367	0.1	3.544097
16.635033	0.1	3.550774
16.636700	0.1	3.555245
16.638367	0.1	3.557573
16.640033	0.1	3.559696
16.641700	0.1	3.563198
16.643367	0.1	3.568018
16.645033	0.1	3.573420
16.646700	0.1	3.578919
16.648367	0.1	3.584586
16.650033	0.1	3.591175
16.651700	0.1	3.598882
16.653367	0.1	3.606249
16.655033	0.1	3.611920
16.656700	0.1	3.616828
16.658367	0.1	3.623180
16.660033	0.1	3.632037
16.661700	0.1	3.642342
16.663367	0.1	3.651967
16.665033	0.1	3.660023
16.666700	0.1	3.667516
16.668367	0.1	3.675139
16.670033	0.1	3.682193
16.671700	0.1	3.688107
16.673367	0.1	3.692997
16.675033	0.1	3.696540
16.676700	0.1	3.697900
16.678367	0.1	3.697104
16.680033	0.1	3.695632
16.681700	0.1	3.695567
16.683367	0.1	3.698184
16.685033	0.1	3.702715
16.686700	0.1	3.706580
16.688367	0.1	3.707586
16.690033	0.1	3.705649
16.691700	0.1	3.701686
16.693367	0.1	3.696005
16.695033	0.1	3.689104
16.696700	0.1	3.682673
16.698367	0.1	3.678389
16.700033	0.1	3.675846
16.701700	0.1	3.672261
16.703367	0.1	3.664531
16.705033	0.1	3.652279
16.706700	0.1	3.638603
16.708367	0.1	3.627152
16.710033	0.1	3.619171
16.711700	0.1	3.613858
16.713367	0.1	3.609755
16.715033	0.1	3.604488
16.716700	0.1	3.595511
16.718367	0.1	3.583105
16.720033	0.1	3.570840
16.721700	0.1	3.561391
16.723367	0.1	3.553615
16.725033	0.1	3.544651
16.726700	0.1	3.533103
16.728367	0.1	3.519673
16.730033	0.1	3.505871
16.731700	0.1	3.492264
16.733367	0.1	3.477796
16.735033	0.1	3.461097
16.736700	0.1	3.442168
16.738367	0.1	3.422331
16.740033	0.1	3.402904
16.741700	0.1	3.384883
16.743367	0.1	3.369674
16.745033	0.1	3.358461
16.746700	0.1	3.350289
16.748367	0.1	3.342158
16.750033	0.1	3.331746
16.751700	0.1	3.318777
16.753367	0.1	3.303657
16.755033	0.1	3.286726
16.756700	0.1	3.268858
16.758367	0.1	3.251419
16.760033	0.1	3.235801
16.761700	0.1	3.223028
16.763367	0.1	3.213040
16.765033	0.1	3.204281
16.766700	0.1	3.194483
16.768367	0.1	3.182441
16.770033	0.1	3.168918
16.771700	0.1	3.155265
16.773367	0.1	3.142031
16.775033	0.1	3.129616
16.776700	0.1	3.118510
16.778367	0.1	3.108485
16.780033	0.1	3.099008
16.781700	0.1	3.090361
16.783367	0.1	3.083437
16.785033	0.1	3.078417
16.786700	0.1	3.074049
16.788367	0.1	3.068512
16.790033	0.1	3.060624
16.791700	0.1	3.050175
16.793367	0.1	3.037918
16.795033	0.1	3.025699
16.796700	0.1	3.015553
16.798367	0.1	3.008242
16.800033	0.1	3.003129
16.801700	0.1	2.999348
16.803367	0.1	2.996195
16.805033	0.1	2.992810
16.806700	0.1	2.988437
16.808367	0.1	2.982942
16.810033	0.1	2.976749
16.811700	0.1	2.970248
16.813367	0.1	2.963492
16.815033	0.1	2.956199
16.816700	0.1	2.947599
16.818367	0.1	2.936642
16.820033	0.1	2.923203
16.821700	0.1	2.908986
16.823367	0.1	2.896744
16.825033	0.1	2.887975
16.826700	0.1	2.882001
16.828367	0.1	2.877624
16.830033	0.1	2.874588
16.831700	0.1	2.873098
16.833367	0.1	2.872800
16.835033	0.1	2.872613
16.836700	0.1	2.871468
16.838367	0.1	2.868618
16.840033	0.1	2.863500
16.841700	0.1	2.856599
16.843367	0.1	2.849698
16.845033	0.1	2.844133
16.846700	0.1	2.839821
16.848367	0.1	2.835882
16.850033	0.1	2.831356
16.851700	0.1	2.826150
16.853367	0.1	2.820748
16.855033	0.1	2.814354
16.856700	0.1	2.805488
16.858367	0.1	2.794922
16.860033	0.1	2.785791
16.861700	0.1	2.780543
16.863367	0.1	2.778727
16.865033	0.1	2.777614
16.866700	0.1	2.774713
16.868367	0.1	2.769516
16.870033	0.1	2.763136
16.871700	0.1	2.756873
16.873367	0.1	2.751355
16.875033	0.1	2.746452
16.876700	0.1	2.742098
16.878367	0.1	2.738750
16.880033	0.1	2.736920
16.881700	0.1	2.736622
16.883367	0.1	2.736873
16.885033	0.1	2.735937
16.886700	0.1	2.732622
16.888367	0.1	2.726810
16.890033	0.1	2.719145
16.891700	0.1	2.711019
16.893367	0.1	2.704277
16.895033	0.1	2.700444
16.896700	0.1	2.699676
16.898367	0.1	2.699853
16.900033	0.1	2.697734
16.901700	0.1	2.692081
16.903367	0.1	2.684807
16.905033	0.1	2.678526
16.906700	0.1	2.674083
16.908367	0.1	2.670866
16.910033	0.1	2.668407
16.911700	0.1	2.666963
16.913367	0.1	2.666432
16.915033	0.1	2.665212
16.916700	0.1	2.661143
16.918367	0.1	2.653548
16.920033	0.1	2.643960
16.921700	0.1	2.635610
16.923367	0.1	2.631429
16.925033	0.1	2.631270
16.926700	0.1	2.632705
16.928367	0.1	2.634609
16.930033	0.1	2.637324
16.931700	0.1	2.640146
16.933367	0.1	2.641142
16.935033	0.1	2.639187
16.936700	0.1	2.635713
16.938367	0.1	2.633589
16.940033	0.1	2.633571
16.941700	0.1	2.633920
16.943367	0.1	2.633887
16.945033	0.1	2.634595
16.946700	0.1	2.636481
16.948367	0.1	2.638409
16.950033	0.1	2.639024
16.951700	0.1	2.637538
16.953367	0.1	2.633808
16.955033	0.1	2.628318
16.956700	0.1	2.622139
16.958367	0.1	2.616737
16.960033	0.1	2.613529
16.961700	0.1	2.613217
16.963367	0.1	2.615727
16.965033	0.1	2.620737
16.966700	0.1	2.627601
16.968367	0.1	2.634395
16.970033	0.1	2.638563
16.971700	0.1	2.639145
16.973367	0.1	2.637026
16.975033	0.1	2.632975
16.976700	0.1	2.627037
16.978367	0.1	2.619890
16.980033	0.1	2.613496
16.981700	0.1	2.609850
16.983367	0.1	2.609314
16.985033	0.1	2.610330
16.986700	0.1	2.610935
16.988367	0.1	2.610353
16.990033	0.1	2.609007
16.991700	0.1	2.607238
16.993367	0.1	2.604621
16.995033	0.1	2.600937
16.996700	0.1	2.597324
16.998367	0.1	2.595275
17.000033	0.1	2.594818
17.001700	0.1	2.594702
17.003367	0.1	2.594255
17.005033	0.1	2.594246
17.006700	0.1	2.595810
17.008367	0.1	2.598721
17.010033	0.1	2.601203
17.011700	0.1	2.601761
17.013367	0.1	2.600476
17.015033	0.1	2.598292
17.016700	0.1	2.595810
17.018367	0.1	2.592853
17.020033	0.1	2.588956
17.021700	0.1	2.584406
17.023367	0.1	2.580541
17.025033	0.1	2.578483
17.026700	0.1	2.577892
17.028367	0.1	2.576984
17.030033	0.1	2.574050
17.031700	0.1	2.569030
17.033367	0.1	2.563419
17.035033	0.1	2.558487
17.036700	0.1	2.554208
17.038367	0.1	2.550241
17.040033	0.1	2.547340
17.041700	0.1	2.546683
17.043367	0.1	2.548336
17.045033	0.1	2.551461
17.046700	0.1	2.555111
17.048367	0.1	2.558120
17.050033	0.1	2.559638
17.051700	0.1	2.560047
17.053367	0.1	2.560141
17.055033	0.1	2.560001
17.056700	0.1	2.559321
17.058367	0.1	2.557905
17.060033	0.1	2.555805
17.061700	0.1	2.553510
17.063367	0.1	2.551670
17.065033	0.1	2.550981
17.066700	0.1	2.551922
17.068367	0.1	2.554115
17.070033	0.1	2.556527
17.071700	0.1	2.558515
17.073367	0.1	2.560453
17.075033	0.1	2.563535
17.076700	0.1	2.568872
17.078367	0.1	2.576420
17.080033	0.1	2.584802
17.081700	0.1	2.592229
17.083367	0.1	2.598129
17.085033	0.1	2.603349
17.086700	0.1	2.608425
17.088367	0.1	2.613277
17.090033	0.1	2.618548
17.091700	0.1	2.625552
17.093367	0.1	2.635028
17.095033	0.1	2.646493
17.096700	0.1	2.658875
17.098367	0.1	2.671764
17.100033	0.1	2.685883
17.101700	0.1	2.701874
17.103367	0.1	2.718647
17.105033	0.1	2.734875
17.106700	0.1	2.751821
17.108367	0.1	2.772268
17.110033	0.1	2.797237
17.111700	0.1	2.825032
17.113367	0.1	2.853340
17.115033	0.1	2.881354
17.116700	0.1	2.909689
17.118367	0.1	2.939147
17.120033	0.1	2.970337
17.121700	0.1	3.003958
17.123367	0.1	3.040857
17.125033	0.1	3.081327
17.126700	0.1	3.124289
17.128367	0.1	3.168145
17.130033	0.1	3.213021
17.131700	0.1	3.261305
17.133367	0.1	3.315611
17.135033	0.1	3.376501
17.136700	0.1	3.442452
17.138367	0.1	3.512250
17.140033	0.1	3.586216
17.141700	0.1	3.664577
17.143367	0.1	3.746198
17.145033	0.1	3.830334
17.146700	0.1	3.918461
17.148367	0.1	4.012422
17.150033	0.1	4.112218
17.151700	0.1	4.216987
17.153367	0.1	4.326608
17.155033	0.1	4.441831
17.156700	0.1	4.563848
17.158367	0.1	4.693526
17.160033	0.1	4.831171
17.161700	0.1	4.977281
17.163367	0.1	5.132551
17.165033	0.1	5.297582
17.166700	0.1	5.472964
17.168367	0.1	5.658790
17.170033	0.1	5.854629
17.171700	0.1	6.060372
17.173367	0.1	6.276253
17.175033	0.1	6.502355
17.176700	0.1	6.739260
17.178367	0.1	6.988663
17.180033	0.1	7.252498
17.181700	0.1	7.531871
17.183367	0.1	7.826709
17.185033	0.1	8.136113
17.186700	0.1	8.459771
17.188367	0.1	8.799583
17.190033	0.1	9.159017
17.191700	0.1	9.540254
17.193367	0.1	9.942455
17.195033	0.1	10.363678
17.196700	0.1	10.803761
17.198367	0.1	11.263853
17.200033	0.1	11.744453
17.201700	0.1	12.245998
17.203367	0.1	12.769965
17.205033	0.1	13.317885
17.206700	0.1	13.890429
17.208367	0.1	14.487933
17.210033	0.1	15.111426
17.211700	0.1	15.763161
17.213367	0.1	16.445937
17.215033	0.1	17.161346
17.216700	0.1	17.908621
17.218367	0.1	18.685712
17.220033	0.1	19.491548
17.221700	0.1	20.327233
17.223367	0.1	21.195603
17.225033	0.1	22.099768
17.226700	0.1	23.041707
17.228367	0.1	24.021622
17.230033	0.1	25.038538
17.231700	0.1	26.091775
17.233367	0.1	27.181502
17.235033	0.1	28.308393
17.236700	0.1	29.473677
17.238367	0.1	30.679256
17.240033	0.1	31.926921
17.241700	0.1	33.217119
17.243367	0.1	34.549260
17.245033	0.1	35.923678
17.246700	0.1	37.342277
17.248367	0.1	38.806577
17.250033	0.1	40.315981
17.251700	0.1	41.868719
17.253367	0.1	43.463977
17.255033	0.1	45.102956
17.256700	0.1	46.787597
17.258367	0.1	48.519210
17.260033	0.1	50.299256
17.261700	0.1	52.129887
17.263367	0.1	54.012421
17.265033	0.1	55.946386
17.266700	0.1	57.930257
17.268367	0.1	59.962985
17.270033	0.1	62.045385
17.271700	0.1	64.179613
17.273367	0.1	66.367374
17.275033	0.1	68.609845
17.276700	0.1	70.908633
17.278367	0.1	73.265908
17.280033	0.1	75.683631
17.281700	0.1	78.162691
17.283367	0.1	80.703455
17.285033	0.1	83.307210
17.286700	0.1	85.976622
17.288367	0.1	88.714799
17.290033	0.1	91.524706
17.291700	0.1	94.408994
17.293367	0.1	97.369086
17.295033	0.1	100.405798
17.296700	0.1	103.521468
17.298367	0.1	106.720226
17.300033	0.1	110.006090
17.301700	0.1	113.381646
17.303367	0.1	116.848284
17.305033	0.1	120.407078
17.306700	0.1	124.059417
17.308367	0.1	127.807809
17.310033	0.1	131.655382
17.311700	0.1	135.603664
17.313367	0.1	139.651890
17.315033	0.1	143.798995
17.316700	0.1	148.044219
17.318367	0.1	152.385770
17.320033	0.1	156.821036
17.321700	0.1	161.348405
17.323367	0.1	165.967639
17.325033	0.1	170.677370
17.326700	0.1	175.472056
17.328367	0.1	180.342230
17.330033	0.1	185.277821
17.331700	0.1	190.271009
17.333367	0.1	195.315499
17.335033	0.1	200.402797
17.336700	0.1	205.520820
17.338367	0.1	210.656426
17.340033	0.1	215.797317
17.341700	0.1	220.931624
17.343367	0.1	226.047016
17.345033	0.1	231.129918
17.346700	0.1	236.166488
17.348367	0.1	241.144076
17.350033	0.1	246.049408
17.351700	0.1	250.866032
17.353367	0.1	255.575110
17.355033	0.1	260.158926
17.356700	0.1	264.603752
17.358367	0.1	268.898402
17.360033	0.1	273.030908
17.361700	0.1	276.988684
17.363367	0.1	280.760993
17.365033	0.1	284.339278
17.366700	0.1	287.715504
17.368367	0.1	290.880828
17.370033	0.1	293.825357
17.371700	0.1	296.539231
17.373367	0.1	299.014747
17.375033	0.1	301.247277
17.376700	0.1	303.233764
17.378367	0.1	304.970923
17.380033	0.1	306.456024
17.381700	0.1	307.688644
17.383367	0.1	308.670029
17.385033	0.1	309.400647
17.386700	0.1	309.880087
17.388367	0.1	310.110189
17.390033	0.1	310.096811
17.391700	0.1	309.847971
17.393367	0.1	309.370971
17.395033	0.1	308.671128
17.396700	0.1	307.752937
17.398367	0.1	306.622065
17.400033	0.1	305.285580
17.401700	0.1	303.749899
17.403367	0.1	302.019446
17.405033	0.1	300.098472
17.406700	0.1	297.993496
17.408367	0.1	295.712576
17.410033	0.1	293.264133
17.411700	0.1	290.657529
17.413367	0.1	287.902267
17.415033	0.1	285.006324
17.416700	0.1	281.976615
17.418367	0.1	278.819273
17.420033	0.1	275.539370
17.421700	0.1	272.142217
17.423367	0.1	268.634092
17.425033	0.1	265.021497
17.426700	0.1	261.311843
17.428367	0.1	257.514795
17.430033	0.1	253.640902
17.431700	0.1	249.698349
17.433367	0.1	245.691887
17.435033	0.1	241.624946
17.436700	0.1	237.502265
17.438367	0.1	233.329688
17.440033	0.1	229.112283
17.441700	0.1	224.855785
17.443367	0.1	220.568530
17.445033	0.1	216.258355
17.446700	0.1	211.930392
17.448367	0.1	207.589898
17.450033	0.1	203.243899
17.451700	0.1	198.899191
17.453367	0.1	194.560453
17.455033	0.1	190.230860
17.456700	0.1	185.914063
17.458367	0.1	181.614640
17.460033	0.1	177.336591
17.461700	0.1	173.082575
17.463367	0.1	168.855549
17.465033	0.1	164.660742
17.466700	0.1	160.504664
17.468367	0.1	156.392870
17.470033	0.1	152.329654
17.471700	0.1	148.318368
17.473367	0.1	144.360941
17.475033	0.1	140.458276
17.476700	0.1	136.612160
17.478367	0.1	132.826436
17.480033	0.1	129.105151
17.481700	0.1	125.450455
17.483367	0.1	121.863559
17.485033	0.1	118.346685
17.486700	0.1	114.902305
17.488367	0.1	111.531224
17.490033	0.1	108.232703
17.491700	0.1	105.006136
17.493367	0.1	101.852389
17.495033	0.1	98.773688
17.496700	0.1	95.772529
17.498367	0.1	92.850593
17.500033	0.1	90.008653
17.501700	0.1	87.246564
17.503367	0.1	84.562344
17.505033	0.1	81.952456
17.506700	0.1	79.414263
17.508367	0.1	76.947897
17.510033	0.1	74.555231
17.511700	0.1	72.236997
17.513367	0.1	69.991946
17.515033	0.1	67.818472
17.516700	0.1	65.715197
17.518367	0.1	63.680373
17.520033	0.1	61.712191
17.521700	0.1	59.809326
17.523367	0.1	57.970602
17.525033	0.1	56.194360
17.526700	0.1	54.478557
17.528367	0.1	52.821469
17.530033	0.1	51.221964
17.531700	0.1	49.678637
17.533367	0.1	48.189410
17.535033	0.1	46.752594
17.536700	0.1	45.367437
17.538367	0.1	44.032941
17.540033	0.1	42.746356
17.541700	0.1	41.503538
17.543367	0.1	40.301783
17.545033	0.1	39.141644
17.546700	0.1	38.025165
17.548367	0.1	36.952966
17.550033	0.1	35.922611
17.551700	0.1	34.929495
17.553367	0.1	33.969549
17.555033	0.1	33.040489
17.556700	0.1	32.141665
17.558367	0.1	31.273575
17.560033	0.1	30.436297
17.561700	0.1	29.628747
17.563367	0.1	28.849724
17.565033	0.1	28.098910
17.566700	0.1	27.376330
17.568367	0.1	26.680920
17.570033	0.1	26.010457
17.571700	0.1	25.363090
17.573367	0.1	24.738135
17.575033	0.1	24.134885
17.576700	0.1	23.551728
17.578367	0.1	22.986890
17.580033	0.1	22.439663
17.581700	0.1	21.910700
17.583367	0.1	21.400643
17.585033	0.1	20.909179
17.586700	0.1	20.435913
17.588367	0.1	19.981088
17.590033	0.1	19.544596
17.591700	0.1	19.124886
17.593367	0.1	18.719519
17.595033	0.1	18.326584
17.596700	0.1	17.945352
17.598367	0.1	17.576166
17.600033	0.1	17.219712
17.601700	0.1	16.875942
17.603367	0.1	16.544312
17.605033	0.1	16.224924
17.606700	0.1	15.917937
17.608367	0.1	15.622345
17.610033	0.1	15.336638
17.611700	0.1	15.060147
17.613367	0.1	14.792588
17.615033	0.1	14.533252
17.616700	0.1	14.281785
17.618367	0.1	14.038621
17.620033	0.1	13.804035
17.621700	0.1	13.577826
17.623367	0.1	13.359608
17.625033	0.1	13.148556
17.626700	0.1	12.943442
17.628367	0.1	12.743571
17.630033	0.1	12.549739
17.631700	0.1	12.363167
17.633367	0.1	12.183380
17.635033	0.1	12.008273
17.636700	0.1	11.835936
17.638367	0.1	11.665872
17.640033	0.1	11.499082
17.641700	0.1	11.337460
17.643367	0.1	11.182656
17.645033	0.1	11.035008
17.646700	0.1	10.893196
17.648367	0.1	10.755225
17.650033	0.1	10.619913
17.651700	0.1	10.487046
17.653367	0.1	10.356600
17.655033	0.1	10.228590
17.656700	0.1	10.103164
17.658367	0.1	9.980463
17.660033	0.1	9.861030
17.661700	0.1	9.745946
17.663367	0.1	9.635561
17.665033	0.1	9.528412
17.666700	0.1	9.422479
17.668367	0.1	9.317058
17.670033	0.1	9.212797
17.671700	0.1	9.110826
17.673367	0.1	9.012013
17.675033	0.1	8.916678
17.676700	0.1	8.824691
17.678367	0.1	8.735554
17.680033	0.1	8.648196
17.681700	0.1	8.561960
17.683367	0.1	8.477173
17.685033	0.1	8.393647
17.686700	0.1	8.310550
17.688367	0.1	8.228403
17.690033	0.1	8.148933
17.691700	0.1	8.072755
17.693367	0.1	7.998929
17.695033	0.1	7.926794
17.696700	0.1	7.856940
17.698367	0.1	7.790369
17.700033	0.1	7.727216
17.701700	0.1	7.666517
17.703367	0.1	7.607322
17.705033	0.1	7.549440
17.706700	0.1	7.492877
17.708367	0.1	7.437305
17.710033	0.1	7.382152
17.711700	0.1	7.326920
17.713367	0.1	7.271445
17.715033	0.1	7.215547
17.716700	0.1	7.159268
17.718367	0.1	7.103872
17.720033	0.1	7.051718
17.721700	0.1	7.004724
17.723367	0.1	6.962637
17.725033	0.1	6.923242
17.726700	0.1	6.884676
17.728367	0.1	6.846585
17.730033	0.1	6.808657
17.731700	0.1	6.769733
17.733367	0.1	6.728973
17.735033	0.1	6.686943
17.736700	0.1	6.645047
17.738367	0.1	6.604274
17.740033	0.1	6.564604
17.741700	0.1	6.526047
17.743367	0.1	6.489637
17.745033	0.1	6.456440
17.746700	0.1	6.425749
17.748367	0.1	6.395527
17.750033	0.1	6.364309
17.751700	0.1	6.331555
17.753367	0.1	6.296956
17.755033	0.1	6.260793
17.756700	0.1	6.224518
17.758367	0.1	6.190138
17.760033	0.1	6.158878
17.761700	0.1	6.129914
17.763367	0.1	6.100927
17.765033	0.1	6.070402
17.766700	0.1	6.038300
17.768367	0.1	6.004651
17.770033	0.1	5.969643
17.771700	0.1	5.934862
17.773367	0.1	5.902667
17.775033	0.1	5.873861
17.776700	0.1	5.846401
17.778367	0.1	5.817385
17.780033	0.1	5.786181
17.781700	0.1	5.754153
17.783367	0.1	5.722512
17.785033	0.1	5.691727
17.786700	0.1	5.661706
17.788367	0.1	5.632062
17.790033	0.1	5.602692
17.791700	0.1	5.573882
17.793367	0.1	5.545570
17.795033	0.1	5.517020
17.796700	0.1	5.486882
17.798367	0.1	5.453867
17.800033	0.1	5.417904
17.801700	0.1	5.380465
17.803367	0.1	5.343715
17.805033	0.1	5.309139
17.806700	0.1	5.276767
17.808367	0.1	5.245768
17.810033	0.1	5.215579
17.811700	0.1	5.186405
17.813367	0.1	5.158549
17.815033	0.1	5.131378
17.816700	0.1	5.103713
17.818367	0.1	5.075163
17.820033	0.1	5.046343
17.821700	0.1	5.017379
17.823367	0.1	4.987563
17.825033	0.1	4.957495
17.826700	0.1	4.929141
17.828367	0.1	4.903325
17.830033	0.1	4.879287
17.831700	0.1	4.856382
17.833367	0.1	4.834775
17.835033	0.1	4.814821
17.836700	0.1	4.796116
17.838367	0.1	4.777308
17.840033	0.1	4.757219
17.841700	0.1	4.736069
17.843367	0.1	4.715007
17.845033	0.1	4.694713
17.846700	0.1	4.675179
17.848367	0.1	4.656808
17.850033	0.1	4.641083
17.851700	0.1	4.629102
17.853367	0.1	4.619583
17.855033	0.1	4.609805
17.856700	0.1	4.598838
17.858367	0.1	4.588473
17.860033	0.1	4.580445
17.861700	0.1	4.574168
17.863367	0.1	4.567811
17.865033	0.1	4.560836
17.866700	0.1	4.554661
17.868367	0.1	4.550973
17.870033	0.1	4.550270
17.871700	0.1	4.552077
17.873367	0.1	4.555634
17.875033	0.1	4.560156
17.876700	0.1	4.565050
17.878367	0.1	4.569567
17.880033	0.1	4.572361
17.881700	0.1	4.572733
17.883367	0.1	4.572524
17.885033	0.1	4.575402
17.886700	0.1	4.583430
17.888367	0.1	4.595015
17.890033	0.1	4.606708
17.891700	0.1	4.615951
17.893367	0.1	4.622093
17.895033	0.1	4.626550
17.896700	0.1	4.632515
17.898367	0.1	4.643197
17.900033	0.1	4.659481
17.901700	0.1	4.679342
17.903367	0.1	4.699598
17.905033	0.1	4.718420
17.906700	0.1	4.736269
17.908367	0.1	4.754355
17.910033	0.1	4.773024
17.911700	0.1	4.792660
17.913367	0.1	4.814775
17.915033	0.1	4.840200
17.916700	0.1	4.867222
17.918367	0.1	4.892936
17.920033	0.1	4.915977
17.921700	0.1	4.937365
17.923367	0.1	4.959488
17.925033	0.1	4.984546
17.926700	0.1	5.013477
17.928367	0.1	5.045831
17.930033	0.1	5.080705
17.931700	0.1	5.117543
17.933367	0.1	5.155583
17.935033	0.1	5.193325
17.936700	0.1	5.229833
17.938367	0.1	5.266056
17.940033	0.1	5.303607
17.941700	0.1	5.342769
17.943367	0.1	5.382737
17.945033	0.1	5.423343
17.946700	0.1	5.465588
17.948367	0.1	5.510151
17.950033	0.1	5.555917
17.951700	0.1	5.600252
17.953367	0.1	5.641109
17.955033	0.1	5.679168
17.956700	0.1	5.717743
17.958367	0.1	5.759853
17.960033	0.1	5.805958
17.961700	0.1	5.854554
17.963367	0.1	5.903658
17.965033	0.1	5.951719
17.966700	0.1	5.997592
17.968367	0.1	6.040102
17.970033	0.1	6.078635
17.971700	0.1	6.114016
17.973367	0.1	6.148275
17.975033	0.1	6.183484
17.976700	0.1	6.220336
17.978367	0.1	6.257673
17.980033	0.1	6.293003
17.981700	0.1	6.323964
17.983367	0.1	6.350349
17.985033	0.1	6.373879
17.986700	0.1	6.395495
17.988367	0.1	6.414531
17.990033	0.1	6.430792
17.991700	0.1	6.445092
17.993367	0.1	6.457488
17.995033	0.1	6.466755
17.996700	0.1	6.471509
17.998367	0.1	6.470964
18.000033	0.1	6.465116
18.001700	0.1	6.454885
18.003367	0.1	6.442205
18.005033	0.1	6.429278
18.006700	0.1	6.416952
18.008367	0.1	6.403951
18.010033	0.1	6.388403
18.011700	0.1	6.369245
18.013367	0.1	6.345813
18.015033	0.1	6.317752
18.016700	0.1	6.285585
18.018367	0.1	6.249999
18.020033	0.1	6.210799
18.021700	0.1	6.167344
18.023367	0.1	6.119520
18.025033	0.1	6.068214
18.026700	0.1	6.015673
18.028367	0.1	5.964609
18.030033	0.1	5.915775
18.031700	0.1	5.867174
18.033367	0.1	5.815858
18.035033	0.1	5.759881
18.036700	0.1	5.699252
18.038367	0.1	5.636257
18.040033	0.1	5.574110
18.041700	0.1	5.514286
18.043367	0.1	5.456032
18.045033	0.1	5.398155
18.046700	0.1	5.340166
18.048367	0.1	5.282601
18.050033	0.1	5.226545
18.051700	0.1	5.172207
18.053367	0.1	5.118740
18.055033	0.1	5.065561
18.056700	0.1	5.012853
18.058367	0.1	4.961202
18.060033	0.1	4.911055
18.061700	0.1	4.862105
18.063367	0.1	4.813243
18.065033	0.1	4.763347
18.066700	0.1	4.712208
18.068367	0.1	4.660278
18.070033	0.1	4.607937
18.071700	0.1	4.555839
18.073367	0.1	4.505683
18.075033	0.1	4.459932
18.076700	0.1	4.420015
18.078367	0.1	4.385249
18.080033	0.1	4.353910
18.081700	0.1	4.324438
18.083367	0.1	4.295642
18.085033	0.1	4.266310
18.086700	0.1	4.235148
18.088367	0.1	4.201829
18.090033	0.1	4.167459
18.091700	0.1	4.133820
18.093367	0.1	4.102695
18.095033	0.1	4.074969
18.096700	0.1	4.050033
18.098367	0.1	4.026997
18.100033	0.1	4.005674
18.101700	0.1	3.985069
18.103367	0.1	3.962717
18.105033	0.1	3.937292
18.106700	0.1	3.910232
18.108367	0.1	3.883964
18.110033	0.1	3.859485
18.111700	0.1	3.835815
18.113367	0.1	3.811964
18.115033	0.1	3.788783
18.116700	0.1	3.767931
18.118367	0.1	3.749430
18.120033	0.1	3.731102
18.121700	0.1	3.710277
18.123367	0.1	3.685891
18.125033	0.1	3.659218
18.126700	0.1	3.632698
18.128367	0.1	3.608041
18.130033	0.1	3.585708
18.131700	0.1	3.565219
18.133367	0.1	3.545256
18.135033	0.1	3.524628
18.136700	0.1	3.503649
18.138367	0.1	3.483524
18.140033	0.1	3.464399
18.141700	0.1	3.444962
18.143367	0.1	3.423733
18.145033	0.1	3.400412
18.146700	0.1	3.376245
18.148367	0.1	3.353250
18.150033	0.1	3.332724
18.151700	0.1	3.314591
18.153367	0.1	3.298461
18.155033	0.1	3.284370
18.156700	0.1	3.271773
18.158367	0.1	3.258744
18.160033	0.1	3.243294
18.161700	0.1	3.225720
18.163367	0.1	3.208951
18.165033	0.1	3.195610
18.166700	0.1	3.185598
18.168367	0.1	3.177035
18.170033	0.1	3.167992
18.171700	0.1	3.156541
18.173367	0.1	3.141314
18.175033	0.1	3.122813
18.176700	0.1	3.103120
18.178367	0.1	3.084573
18.180033	0.1	3.068699
18.181700	0.1	3.055395
18.183367	0.1	3.043534
18.185033	0.1	3.033001
18.186700	0.1	3.025117
18.188367	0.1	3.020447
18.190033	0.1	3.017257
18.191700	0.1	3.013383
18.193367	0.1	3.008666
18.195033	0.1	3.004363
18.196700	0.1	3.000675
18.198367	0.1	2.995715
18.200033	0.1	2.987743
18.201700	0.1	2.977443
18.203367	0.1	2.966463
18.205033	0.1	2.955049
18.206700	0.1	2.942728
18.208367	0.1	2.930178
18.210033	0.1	2.919105
18.211700	0.1	2.910616
18.213367	0.1	2.903831
18.215033	0.1	2.896395
18.216700	0.1	2.887072
18.218367	0.1	2.877456
18.220033	0.1	2.870709
18.221700	0.1	2.868562
18.223367	0.1	2.869749
18.225033	0.1	2.871258
18.226700	0.1	2.870969
18.228367	0.1	2.868855
18.230033	0.1	2.865964
18.231700	0.1	2.862378
18.233367	0.1	2.856674
18.235033	0.1	2.847817
18.236700	0.1	2.836422
18.238367	0.1	2.823765
18.240033	0.1	2.810694
18.241700	0.1	2.798382
18.243367	0.1	2.788706
18.245033	0.1	2.782573
18.246700	0.1	2.778820
18.248367	0.1	2.775784
18.250033	0.1	2.772603
18.251700	0.1	2.768855
18.253367	0.1	2.764473
18.255033	0.1	2.759811
18.256700	0.1	2.754759
18.258367	0.1	2.748161
18.260033	0.1	2.738945
18.261700	0.1	2.727909
18.263367	0.1	2.717762
18.265033	0.1	2.711085
18.266700	0.1	2.708226
18.268367	0.1	2.707085
18.270033	0.1	2.705012
18.271700	0.1	2.701059
18.273367	0.1	2.695764
18.275033	0.1	2.689548
18.276700	0.1	2.682726
18.278367	0.1	2.675969
18.280033	0.1	2.669743
18.281700	0.1	2.664216
18.283367	0.1	2.659257
18.285033	0.1	2.654153
18.286700	0.1	2.648388
18.288367	0.1	2.642353
18.290033	0.1	2.636723
18.291700	0.1	2.631955
18.293367	0.1	2.628341
18.295033	0.1	2.625966
18.296700	0.1	2.624537
18.298367	0.1	2.623308
18.300033	0.1	2.621510
18.301700	0.1	2.618805
18.303367	0.1	2.615154
18.305033	0.1	2.610828
18.306700	0.1	2.606651
18.308367	0.1	2.603624
18.310033	0.1	2.601887
18.311700	0.1	2.600756
18.313367	0.1	2.599754
18.315033	0.1	2.598725
18.316700	0.1	2.597538
18.318367	0.1	2.595834
18.320033	0.1	2.592788
18.321700	0.1	2.587670
18.323367	0.1	2.580709
18.325033	0.1	2.573426
18.326700	0.1	2.567908
18.328367	0.1	2.564909
18.330033	0.1	2.563656
18.331700	0.1	2.563563
18.333367	0.1	2.564853
18.335033	0.1	2.567093
18.336700	0.1	2.568481
18.338367	0.1	2.567624
18.340033	0.1	2.565440
18.341700	0.1	2.564266
18.343367	0.1	2.565654
18.345033	0.1	2.569123
18.346700	0.1	2.572634
18.348367	0.1	2.574292
18.350033	0.1	2.573519
18.351700	0.1	2.571028
18.353367	0.1	2.568327
18.355033	0.1	2.566865
18.356700	0.1	2.567340
18.358367	0.1	2.569258
18.360033	0.1	2.570623
18.361700	0.1	2.569146
18.363367	0.1	2.564536
18.365033	0.1	2.558613
18.366700	0.1	2.553561
18.368367	0.1	2.550720
18.370033	0.1	2.550366
18.371700	0.1	2.552215
18.373367	0.1	2.555996
18.375033	0.1	2.560923
18.376700	0.1	2.565417
18.378367	0.1	2.568346
18.380033	0.1	2.569896
18.381700	0.1	2.570734
18.383367	0.1	2.570599
18.385033	0.1	2.568127
18.386700	0.1	2.562203
18.388367	0.1	2.553561
18.390033	0.1	2.544881
18.391700	0.1	2.538953
18.393367	0.1	2.536732
18.395033	0.1	2.537328
18.396700	0.1	2.538813
18.398367	0.1	2.539046
18.400033	0.1	2.536653
18.401700	0.1	2.531926
18.403367	0.1	2.526748
18.405033	0.1	2.523120
18.406700	0.1	2.521863
18.408367	0.1	2.522450
18.410033	0.1	2.523218
18.411700	0.1	2.522310
18.413367	0.1	2.518655
18.415033	0.1	2.512215
18.416700	0.1	2.504778
18.418367	0.1	2.499414
18.420033	0.1	2.497076
18.421700	0.1	2.495372
18.423367	0.1	2.491996
18.425033	0.1	2.487348
18.426700	0.1	2.483111
18.428367	0.1	2.479786
18.430033	0.1	2.476168
18.431700	0.1	2.471036
18.433367	0.1	2.464987
18.435033	0.1	2.460000
18.436700	0.1	2.457332
18.438367	0.1	2.456219
18.440033	0.1	2.454887
18.441700	0.1	2.452582
18.443367	0.1	2.449928
18.445033	0.1	2.447343
18.446700	0.1	2.443916
18.448367	0.1	2.438393
18.450033	0.1	2.430971
18.451700	0.1	2.423809
18.453367	0.1	2.419758
18.455033	0.1	2.420358
18.456700	0.1	2.424112
18.458367	0.1	2.426864
18.460033	0.1	2.425346
18.461700	0.1	2.420093
18.463367	0.1	2.414174
18.465033	0.1	2.409723
18.466700	0.1	2.406402
18.468367	0.1	2.402565
18.470033	0.1	2.397476
18.471700	0.1	2.392428
18.473367	0.1	2.389583
18.475033	0.1	2.389788
18.476700	0.1	2.391860
18.478367	0.1	2.393448
18.480033	0.1	2.392810
18.481700	0.1	2.390700
18.483367	0.1	2.390100
18.485033	0.1	2.393001
18.486700	0.1	2.398188
18.488367	0.1	2.402668
18.490033	0.1	2.403799
18.491700	0.1	2.400135
18.493367	0.1	2.392116
18.495033	0.1	2.382430
18.496700	0.1	2.374216
18.498367	0.1	2.368889
18.500033	0.1	2.366444
18.501700	0.1	2.366500
18.503367	0.1	2.367939
18.505033	0.1	2.368963
18.506700	0.1	2.368186
18.508367	0.1	2.364619
18.510033	0.1	2.357252
18.511700	0.1	2.346039
18.513367	0.1	2.333005
18.515033	0.1	2.321429
18.516700	0.1	2.313922
18.518367	0.1	2.311263
18.520033	0.1	2.312474
18.521700	0.1	2.315701
18.523367	0.1	2.319091
18.525033	0.1	2.321037
18.526700	0.1	2.320409
18.528367	0.1	2.317247
18.530033	0.1	2.312339
18.531700	0.1	2.306486
18.533367	0.1	2.300497
18.535033	0.1	2.295100
18.536700	0.1	2.290579
18.538367	0.1	2.286686
18.540033	0.1	2.283435
18.541700	0.1	2.282010
18.543367	0.1	2.283850
18.545033	0.1	2.288679
18.546700	0.1	2.294248
18.548367	0.1	2.297917
18.550033	0.1	2.298215
18.551700	0.1	2.295356
18.553367	0.1	2.291021
18.555033	0.1	2.287356
18.556700	0.1	2.285093
18.558367	0.1	2.282993
18.560033	0.1	2.280069
18.561700	0.1	2.277186
18.563367	0.1	2.275598
18.565033	0.1	2.274942
18.566700	0.1	2.273591
18.568367	0.1	2.270467
18.570033	0.1	2.266020
18.571700	0.1	2.261600
18.573367	0.1	2.258569
18.575033	0.1	2.257782
18.576700	0.1	2.259053
18.578367	0.1	2.261312
18.580033	0.1	2.264003
18.581700	0.1	2.267808
18.583367	0.1	2.273428
18.585033	0.1	2.280115
18.586700	0.1	2.285950
18.588367	0.1	2.289303
18.590033	0.1	2.289899
18.591700	0.1	2.288534
18.593367	0.1	2.286029
18.595033	0.1	2.283086
18.596700	0.1	2.281084
18.598367	0.1	2.281661
18.600033	0.1	2.285177
18.601700	0.1	2.290439
18.603367	0.1	2.296148
18.605033	0.1	2.302155
18.606700	0.1	2.308581
18.608367	0.1	2.314555
18.610033	0.1	2.319170
18.611700	0.1	2.322998
18.613367	0.1	2.327473
18.615033	0.1	2.333224
18.616700	0.1	2.339487
18.618367	0.1	2.345233
18.620033	0.1	2.350807
18.621700	0.1	2.357950
18.623367	0.1	2.368200
18.625033	0.1	2.381788
18.626700	0.1	2.397085
18.628367	0.1	2.411371
18.630033	0.1	2.423278
18.631700	0.1	2.433881
18.633367	0.1	2.445439
18.635033	0.1	2.460117
18.636700	0.1	2.479344
18.638367	0.1	2.502888
18.640033	0.1	2.528764
18.641700	0.1	2.554893
18.643367	0.1	2.580513
18.645033	0.1	2.606660
18.646700	0.1	2.635694
18.648367	0.1	2.669166
18.650033	0.1	2.706181
18.651700	0.1	2.744570
18.653367	0.1	2.783258
18.655033	0.1	2.823304
18.656700	0.1	2.866569
18.658367	0.1	2.913699
18.660033	0.1	2.963715
18.661700	0.1	3.015632
18.663367	0.1	3.069732
18.665033	0.1	3.127344
18.666700	0.1	3.190325
18.668367	0.1	3.260551
18.670033	0.1	3.338633
18.671700	0.1	3.422932
18.673367	0.1	3.510639
18.675033	0.1	3.600484
18.676700	0.1	3.693844
18.678367	0.1	3.793212
18.680033	0.1	3.900263
18.681700	0.1	4.015090
18.683367	0.1	4.136469
18.685033	0.1	4.262831
18.686700	0.1	4.393724
18.688367	0.1	4.529879
18.690033	0.1	4.672068
18.691700	0.1	4.820847
18.693367	0.1	4.977551
18.695033	0.1	5.144207
18.696700	0.1	5.321973
18.698367	0.1	5.510347
18.700033	0.1	5.708300
18.701700	0.1	5.915654
18.703367	0.1	6.132950
18.705033	0.1	6.360728
18.706700	0.1	6.599636
18.708367	0.1	6.850390
18.710033	0.1	7.112930
18.711700	0.1	7.386324
18.713367	0.1	7.669991
18.715033	0.1	7.964550
18.716700	0.1	8.271621
18.718367	0.1	8.593034
18.720033	0.1	8.929507
18.721700	0.1	9.280350
18.723367	0.1	9.645144
18.725033	0.1	10.024630
18.726700	0.1	10.419083
18.728367	0.1	10.827449
18.730033	0.1	11.249050
18.731700	0.1	11.684680
18.733367	0.1	12.136167
18.735033	0.1	12.605819
18.736700	0.1	13.095499
18.738367	0.1	13.605040
18.740033	0.1	14.132028
18.741700	0.1	14.673714
18.743367	0.1	15.229676
18.745033	0.1	15.802695
18.746700	0.1	16.396069
18.748367	0.1	17.010756
18.750033	0.1	17.645676
18.751700	0.1	18.299688
18.753367	0.1	18.973150
18.755033	0.1	19.667903
18.756700	0.1	20.385310
18.758367	0.1	21.125195
18.760033	0.1	21.887440
18.761700	0.1	22.673439
18.763367	0.1	23.485059
18.765033	0.1	24.323626
18.766700	0.1	25.189915
18.768367	0.1	26.083174
18.770033	0.1	27.001314
18.771700	0.1	27.943710
18.773367	0.1	28.913398
18.775033	0.1	29.915576
18.776700	0.1	30.953479
18.778367	0.1	32.026698
18.780033	0.1	33.134180
18.781700	0.1	34.277169
18.783367	0.1	35.458547
18.785033	0.1	36.680251
18.786700	0.1	37.942366
18.788367	0.1	39.244299
18.790033	0.1	40.586139
18.791700	0.1	41.969051
18.793367	0.1	43.394910
18.795033	0.1	44.865459
18.796700	0.1	46.382048
18.798367	0.1	47.946605
18.800033	0.1	49.562193
18.801700	0.1	51.231659
18.803367	0.1	52.954508
18.805033	0.1	54.725893
18.806700	0.1	56.540044
18.808367	0.1	58.393679
18.810033	0.1	60.286014
18.811700	0.1	62.217549
18.813367	0.1	64.187958
18.815033	0.1	66.193836
18.816700	0.1	68.229870
18.818367	0.1	70.292177
18.820033	0.1	72.378186
18.821700	0.1	74.483412
18.823367	0.1	76.600486
18.825033	0.1	78.721680
18.826700	0.1	80.840667
18.828367	0.1	82.951379
18.830033	0.1	85.046883
18.831700	0.1	87.119569
18.833367	0.1	89.160642
18.835033	0.1	91.160117
18.836700	0.1	93.107824
18.838367	0.1	94.993939
18.840033	0.1	96.809506
18.841700	0.1	98.547149
18.843367	0.1	100.200754
18.845033	0.1	101.764761
18.846700	0.1	103.233256
18.848367	0.1	104.598776
18.850033	0.1	105.852471
18.851700	0.1	106.986384
18.853367	0.1	107.994727
18.855033	0.1	108.872284
18.856700	0.1	109.614125
18.858367	0.1	110.217258
18.860033	0.1	110.680196
18.861700	0.1	111.001413
18.863367	0.1	111.179012
18.865033	0.1	111.211622
18.866700	0.1	111.099631
18.868367	0.1	110.844970
18.870033	0.1	110.449693
18.871700	0.1	109.916083
18.873367	0.1	109.247430
18.875033	0.1	108.447531
18.876700	0.1	107.520628
18.878367	0.1	106.471903
18.880033	0.1	105.306590
18.881700	0.1	104.028983
18.883367	0.1	102.643566
18.885033	0.1	101.156654
18.886700	0.1	99.576111
18.888367	0.1	97.909728
18.890033	0.1	96.164472
18.891700	0.1	94.347098
18.893367	0.1	92.464616
18.895033	0.1	90.524103
18.896700	0.1	88.532558
18.898367	0.1	86.496673
18.900033	0.1	84.422901
18.901700	0.1	82.318448
18.903367	0.1	80.191847
18.905033	0.1	78.051686
18.906700	0.1	75.904708
18.908367	0.1	73.754788
18.910033	0.1	71.603987
18.911700	0.1	69.455705
18.913367	0.1	67.316475
18.915033	0.1	65.194112
18.916700	0.1	63.094986
18.918367	0.1	61.022788
18.920033	0.1	58.979038
18.921700	0.1	56.965328
18.923367	0.1	54.985266
18.925033	0.1	53.043910
18.926700	0.1	51.145004
18.928367	0.1	49.289223
18.930033	0.1	47.476539
18.931700	0.1	45.709102
18.933367	0.1	43.990477
18.935033	0.1	42.322949
18.936700	0.1	40.705921
18.938367	0.1	39.137006
18.940033	0.1	37.615448
18.941700	0.1	36.143358
18.943367	0.1	34.722886
18.945033	0.1	33.353926
18.946700	0.1	32.034908
18.948367	0.1	30.764048
18.950033	0.1	29.540090
18.951700	0.1	28.363410
18.953367	0.1	27.235681
18.955033	0.1	26.157168
18.956700	0.1	25.125262
18.958367	0.1	24.136184
18.960033	0.1	23.187688
18.961700	0.1	22.279816
18.963367	0.1	21.413402
18.965033	0.1	20.587998
18.966700	0.1	19.801292
18.968367	0.1	19.050669
18.970033	0.1	18.334962
18.971700	0.1	17.654323
18.973367	0.1	17.008660
18.975033	0.1	16.396269
18.976700	0.1	15.813597
18.978367	0.1	15.256498
18.980033	0.1	14.722124
18.981700	0.1	14.209882
18.983367	0.1	13.720994
18.985033	0.1	13.256879
18.986700	0.1	12.817355
18.988367	0.1	12.399945
18.990033	0.1	12.001554
18.991700	0.1	11.620866
18.993367	0.1	11.258461
18.995033	0.1	10.914905
18.996700	0.1	10.589343
18.998367	0.1	10.279333
19.000033	0.1	9.982237
19.001700	0.1	9.697545
19.003367	0.1	9.426805
19.005033	0.1	9.170435
19.006700	0.1	8.926266
19.008367	0.1	8.691740
19.010033	0.1	8.465955
19.011700	0.1	8.249357
19.013367	0.1	8.043000
19.015033	0.1	7.848167
19.016700	0.1	7.665246
19.018367	0.1	7.492648
19.020033	0.1	7.327693
19.021700	0.1	7.168073
19.023367	0.1	7.012314
19.025033	0.1	6.860080
19.026700	0.1	6.712549
19.028367	0.1	6.571077
19.030033	0.1	6.435625
19.031700	0.1	6.305566
19.033367	0.1	6.180671
19.035033	0.1	6.060959
19.036700	0.1	5.947035
19.038367	0.1	5.839746
19.040033	0.1	5.738288
19.041700	0.1	5.640509
19.043367	0.1	5.545486
19.045033	0.1	5.454062
19.046700	0.1	5.367147
19.048367	0.1	5.284799
19.050033	0.1	5.206014
19.051700	0.1	5.129208
19.053367	0.1	5.053557
19.055033	0.1	4.979153
19.056700	0.1	4.906580
19.058367	0.1	4.837192
19.060033	0.1	4.772511
19.061700	0.1	4.712734
19.063367	0.1	4.656529
19.065033	0.1	4.601753
19.066700	0.1	4.546428
19.068367	0.1	4.490470
19.070033	0.1	4.436215
19.071700	0.1	4.386008
19.073367	0.1	4.339712
19.075033	0.1	4.294897
19.076700	0.1	4.249099
19.078367	0.1	4.201913
19.080033	0.1	4.154826
19.081700	0.1	4.109680
19.083367	0.1	4.067761
19.085033	0.1	4.028813
19.086700	0.1	3.990699
19.088367	0.1	3.951220
19.090033	0.1	3.910218
19.091700	0.1	3.869422
19.093367	0.1	3.831098
19.095033	0.1	3.796746
19.096700	0.1	3.765947
19.098367	0.1	3.736466
19.100033	0.1	3.705849
19.101700	0.1	3.672782
19.103367	0.1	3.637462
19.105033	0.1	3.601741
19.106700	0.1	3.568484
19.108367	0.1	3.539636
19.110033	0.1	3.514383
19.111700	0.1	3.489275
19.113367	0.1	3.460967
19.115033	0.1	3.428869
19.116700	0.1	3.395122
19.118367	0.1	3.362983
19.120033	0.1	3.335006
19.121700	0.1	3.311397
19.123367	0.1	3.289725
19.125033	0.1	3.266698
19.126700	0.1	3.240807
19.128367	0.1	3.213291
19.130033	0.1	3.186343
19.131700	0.1	3.160932
19.133367	0.1	3.137044
19.135033	0.1	3.114925
19.136700	0.1	3.094710
19.138367	0.1	3.075809
19.140033	0.1	3.057243
19.141700	0.1	3.037821
19.143367	0.1	3.016503
19.145033	0.1	2.993313
19.146700	0.1	2.969909
19.148367	0.1	2.948912
19.150033	0.1	2.931836
19.151700	0.1	2.917913
19.153367	0.1	2.905224
19.155033	0.1	2.892134
19.156700	0.1	2.878150
19.158367	0.1	2.863831
19.160033	0.1	2.848995
19.161700	0.1	2.832199
19.163367	0.1	2.812850
19.165033	0.1	2.792571
19.166700	0.1	2.774219
19.168367	0.1	2.760179
19.170033	0.1	2.751006
19.171700	0.1	2.744920
19.173367	0.1	2.738731
19.175033	0.1	2.729679
19.176700	0.1	2.716826
19.178367	0.1	2.701324
19.180033	0.1	2.686023
19.181700	0.1	2.674190
19.183367	0.1	2.667005
19.185033	0.1	2.662470
19.186700	0.1	2.657399
19.188367	0.1	2.649939
19.190033	0.1	2.640053
19.191700	0.1	2.628542
19.193367	0.1	2.616430
19.195033	0.1	2.604974
19.196700	0.1	2.595205
19.198367	0.1	2.587512
19.200033	0.1	2.582441
19.201700	0.1	2.580681
19.203367	0.1	2.581533
19.205033	0.1	2.582618
19.206700	0.1	2.581156
19.208367	0.1	2.575386
19.210033	0.1	2.565752
19.211700	0.1	2.554599
19.213367	0.1	2.544294
19.215033	0.1	2.536080
19.216700	0.1	2.529356
19.218367	0.1	2.521691
19.220033	0.1	2.511153
19.221700	0.1	2.498869
19.223367	0.1	2.488410
19.225033	0.1	2.482589
19.226700	0.1	2.480936
19.228367	0.1	2.480294
19.230033	0.1	2.477663
19.231700	0.1	2.472107
19.233367	0.1	2.464294
19.235033	0.1	2.455413
19.236700	0.1	2.446091
19.238367	0.1	2.435781
19.240033	0.1	2.423832
19.241700	0.1	2.411003
19.243367	0.1	2.398943
19.245033	0.1	2.388428
19.246700	0.1	2.378635
19.248367	0.1	2.368190
19.250033	0.1	2.356428
19.251700	0.1	2.343678
19.253367	0.1	2.330868
19.255033	0.1	2.319049
19.256700	0.1	2.308777
19.258367	0.1	2.299286
19.260033	0.1	2.289028
19.261700	0.1	2.277154
19.263367	0.1	2.263952
19.265033	0.1	2.250690
19.266700	0.1	2.239114
19.268367	0.1	2.229828
19.270033	0.1	2.221367
19.271700	0.1	2.212059
19.273367	0.1	2.201558
19.275033	0.1	2.189856
19.276700	0.1	2.176668
19.278367	0.1	2.162191
19.280033	0.1	2.146983
19.281700	0.1	2.131630
19.283367	0.1	2.117027
19.285033	0.1	2.104221
19.286700	0.1	2.093976
19.288367	0.1	2.086223
19.290033	0.1	2.079662
19.291700	0.1	2.072644
19.293367	0.1	2.064356
19.295033	0.1	2.054549
19.296700	0.1	2.042996
19.298367	0.1	2.030171
19.300033	0.1	2.017911
19.301700	0.1	2.008346
19.303367	0.1	2.002264
19.305033	0.1	1.998749
19.306700	0.1	1.995852
19.308367	0.1	1.992206
19.310033	0.1	1.988541
19.311700	0.1	1.986423
19.313367	0.1	1.985431
19.315033	0.1	1.982567
19.316700	0.1	1.974925
19.318367	0.1	1.962865
19.320033	0.1	1.949905
19.321700	0.1	1.939465
19.323367	0.1	1.932462
19.325033	0.1	1.928201
19.326700	0.1	1.926390
19.328367	0.1	1.927381
19.330033	0.1	1.930855
19.331700	0.1	1.934692
19.333367	0.1	1.936047
19.335033	0.1	1.933891
19.336700	0.1	1.929821
19.338367	0.1	1.926525
19.340033	0.1	1.925402
19.341700	0.1	1.925472
19.343367	0.1	1.924639
19.345033	0.1	1.921859
19.346700	0.1	1.917994
19.348367	0.1	1.914734
19.350033	0.1	1.912881
19.351700	0.1	1.911786
19.353367	0.1	1.910166
19.355033	0.1	1.907414
19.356700	0.1	1.904233
19.358367	0.1	1.901696
19.360033	0.1	1.900215
19.361700	0.1	1.899684
19.363367	0.1	1.899879
19.365033	0.1	1.900764
19.366700	0.1	1.902166
19.368367	0.1	1.903041
19.370033	0.1	1.901961
19.371700	0.1	1.898892
19.373367	0.1	1.895791
19.375033	0.1	1.894473
19.376700	0.1	1.894902
19.378367	0.1	1.895959
19.380033	0.1	1.896643
19.381700	0.1	1.896038
19.383367	0.1	1.893011
19.385033	0.1	1.886962
19.386700	0.1	1.878785
19.388367	0.1	1.870538
19.390033	0.1	1.863725
19.391700	0.1	1.858161
19.393367	0.1	1.852713
19.395033	0.1	1.846901
19.396700	0.1	1.841313
19.398367	0.1	1.836801
19.400033	0.1	1.833560
19.401700	0.1	1.830771
19.403367	0.1	1.827544
19.405033	0.1	1.824163
19.406700	0.1	1.821755
19.408367	0.1	1.820852
19.410033	0.1	1.820787
19.411700	0.1	1.820410
19.413367	0.1	1.819138
19.415033	0.1	1.817569
19.416700	0.1	1.816922
19.418367	0.1	1.817686
19.420033	0.1	1.819227
19.421700	0.1	1.820386
19.423367	0.1	1.820060
19.425033	0.1	1.818133
19.426700	0.1	1.815828
19.428367	0.1	1.814491
19.430033	0.1	1.814673
19.431700	0.1	1.816303
19.433367	0.1	1.818771
19.435033	0.1	1.820810
19.436700	0.1	1.820596
19.438367	0.1	1.817225
19.440033	0.1	1.812447
19.441700	0.1	1.809676
19.443367	0.1	1.810887
19.445033	0.1	1.815762
19.446700	0.1	1.823613
19.448367	0.1	1.834179
19.450033	0.1	1.846687
19.451700	0.1	1.859646
19.453367	0.1	1.871409
19.455033	0.1	1.880336
19.456700	0.1	1.885751
19.458367	0.1	1.889421
19.460033	0.1	1.894631
19.461700	0.1	1.903335
19.463367	0.1	1.915079
19.465033	0.1	1.928364
19.466700	0.1	1.942180
19.468367	0.1	1.956443
19.470033	0.1	1.971927
19.471700	0.1	1.989692
19.473367	0.1	2.009789
19.475033	0.1	2.030768
19.476700	0.1	2.051149
19.478367	0.1	2.070596
19.480033	0.1	2.089301
19.481700	0.1	2.107252
19.483367	0.1	2.124249
19.485033	0.1	2.140184
19.486700	0.1	2.155406
19.488367	0.1	2.170927
19.490033	0.1	2.187602
19.491700	0.1	2.205390
19.493367	0.1	2.223747
19.495033	0.1	2.242494
19.496700	0.1	2.261749
19.498367	0.1	2.280991
19.500033	0.1	2.299133
19.501700	0.1	2.315817
19.503367	0.1	2.331715
19.505033	0.1	2.347245
19.506700	0.1	2.362165
19.508367	0.1	2.375846
19.510033	0.1	2.387362
19.511700	0.1	2.396172
19.513367	0.1	2.402752
19.515033	0.1	2.408074
19.516700	0.1	2.412852
19.518367	0.1	2.417006
19.520033	0.1	2.419506
19.521700	0.1	2.419390
19.523367	0.1	2.416763
19.525033	0.1	2.412363
19.526700	0.1	2.406645
19.528367	0.1	2.399380
19.530033	0.1	2.389657
19.531700	0.1	2.376428
19.533367	0.1	2.359096
19.535033	0.1	2.337843
19.536700	0.1	2.313950
19.538367	0.1	2.289638
19.540033	0.1	2.266830
19.541700	0.1	2.246136
19.543367	0.1	2.227155
19.545033	0.1	2.208971
19.546700	0.1	2.190373
19.548367	0.1	2.170284
19.550033	0.1	2.148123
19.551700	0.1	2.123551
19.553367	0.1	2.096361
19.555033	0.1	2.066703
19.556700	0.1	2.035378
19.558367	0.1	2.004043
19.560033	0.1	1.974362
19.561700	0.1	1.946948
19.563367	0.1	1.921449
19.565033	0.1	1.897416
19.566700	0.1	1.874818
19.568367	0.1	1.854063
19.570033	0.1	1.835451
19.571700	0.1	1.818663
19.573367	0.1	1.803008
19.575033	0.1	1.787599
19.576700	0.1	1.771315
19.578367	0.1	1.753732
19.580033	0.1	1.735878
19.581700	0.1	1.719096
19.583367	0.1	1.703757
19.585033	0.1	1.689368
19.586700	0.1	1.675240
19.588367	0.1	1.660935
19.590033	0.1	1.647053
19.591700	0.1	1.635686
19.593367	0.1	1.629088
19.595033	0.1	1.627272
19.596700	0.1	1.627672
19.598367	0.1	1.627645
19.600033	0.1	1.626452
19.601700	0.1	1.624185
19.603367	0.1	1.620464
19.605033	0.1	1.615174
19.606700	0.1	1.609186
19.608367	0.1	1.604045
19.610033	0.1	1.601661
19.611700	0.1	1.603127
19.613367	0.1	1.607388
19.615033	0.1	1.612119
19.616700	0.1	1.616343
19.618367	0.1	1.621288
19.620033	0.1	1.627817
19.621700	0.1	1.634448
19.623367	0.1	1.638979
19.625033	0.1	1.641000
19.626700	0.1	1.641870
19.628367	0.1	1.642820
19.630033	0.1	1.643933
19.631700	0.1	1.644846
19.633367	0.1	1.645726
19.635033	0.1	1.646960
19.636700	0.1	1.648339
19.638367	0.1	1.649735
19.640033	0.1	1.652054
19.641700	0.1	1.656157
19.643367	0.1	1.661605
19.645033	0.1	1.666769
19.646700	0.1	1.669750
19.648367	0.1	1.669973
19.650033	0.1	1.668502
19.651700	0.1	1.666364
19.653367	0.1	1.663482
19.655033	0.1	1.659188
19.656700	0.1	1.653251
19.658367	0.1	1.646522
19.660033	0.1	1.640250
19.661700	0.1	1.634755
19.663367	0.1	1.628986
19.665033	0.1	1.621475
19.666700	0.1	1.612091
19.668367	0.1	1.602261
19.670033	0.1	1.593279
19.671700	0.1	1.584948
19.673367	0.1	1.576315
19.675033	0.1	1.567444
19.676700	0.1	1.559304
19.678367	0.1	1.551830
19.680033	0.1	1.543555
19.681700	0.1	1.533278
19.683367	0.1	1.521106
19.685033	0.1	1.507732
19.686700	0.1	1.493776
19.688367	0.1	1.480067
19.690033	0.1	1.467234
19.691700	0.1	1.455056
19.693367	0.1	1.443648
19.695033	0.1	1.434102
19.696700	0.1	1.426870
19.698367	0.1	1.420761
19.700033	0.1	1.414162
19.701700	0.1	1.406181
19.703367	0.1	1.396812
19.705033	0.1	1.386856
19.706700	0.1	1.377487
19.708367	0.1	1.369710
19.710033	0.1	1.364243
19.711700	0.1	1.360858
19.713367	0.1	1.357952
19.715033	0.1	1.353696
19.716700	0.1	1.347689
19.718367	0.1	1.341114
19.720033	0.1	1.335526
19.721700	0.1	1.331680
19.723367	0.1	1.329267
19.725033	0.1	1.327228
19.726700	0.1	1.324341
19.728367	0.1	1.319749
19.730033	0.1	1.313458
19.731700	0.1	1.306776
19.733367	0.1	1.301570
19.735033	0.1	1.298352
19.736700	0.1	1.295512
19.738367	0.1	1.291018
19.740033	0.1	1.284746
19.741700	0.1	1.278594
19.743367	0.1	1.274575
19.745033	0.1	1.273328
19.746700	0.1	1.274007
19.748367	0.1	1.275083
19.750033	0.1	1.275246
19.751700	0.1	1.274245
19.753367	0.1	1.272983
19.755033	0.1	1.272545
19.756700	0.1	1.273397
19.758367	0.1	1.275442
19.760033	0.1	1.278333
19.761700	0.1	1.281477
19.763367	0.1	1.284247
19.765033	0.1	1.286669
19.766700	0.1	1.289072
19.768367	0.1	1.290669
19.770033	0.1	1.289537
19.771700	0.1	1.284927
19.773367	0.1	1.278692
19.775033	0.1	1.273830
19.776700	0.1	1.271749
19.778367	0.1	1.271530
19.780033	0.1	1.271805
19.781700	0.1	1.272135
19.783367	0.1	1.272312
19.785033	0.1	1.271595
19.786700	0.1	1.269644
19.788367	0.1	1.267493
19.790033	0.1	1.266804
19.791700	0.1	1.268312
19.793367	0.1	1.271372
19.795033	0.1	1.274436
19.796700	0.1	1.275851
19.798367	0.1	1.274697
19.800033	0.1	1.270957
19.801700	0.1	1.265248
19.803367	0.1	1.258845
19.805033	0.1	1.253099
19.806700	0.1	1.248321
19.808367	0.1	1.244112
19.810033	0.1	1.240862
19.811700	0.1	1.239656
19.813367	0.1	1.240801
19.815033	0.1	1.243139
19.816700	0.1	1.244699
19.818367	0.1	1.244270
19.820033	0.1	1.242408
19.821700	0.1	1.240685
19.823367	0.1	1.240098
19.825033	0.1	1.240354
19.826700	0.1	1.239874
19.828367	0.1	1.236675
19.830033	0.1	1.230491
19.831700	0.1	1.223581
19.833367	0.1	1.218664
19.835033	0.1	1.216638
19.836700	0.1	1.216456
19.838367	0.1	1.216610
19.840033	0.1	1.216326
19.841700	0.1	1.215250
19.843367	0.1	1.212591
19.845033	0.1	1.207478
19.846700	0.1	1.200335
19.848367	0.1	1.192861
19.850033	0.1	1.186463
19.851700	0.1	1.181751
19.853367	0.1	1.178929
19.855033	0.1	1.177574
19.856700	0.1	1.176978
19.858367	0.1	1.176517
19.860033	0.1	1.175296
19.861700	0.1	1.172628
19.863367	0.1	1.169019
19.865033	0.1	1.165601
19.866700	0.1	1.162444
19.868367	0.1	1.158467
19.870033	0.1	1.153187
19.871700	0.1	1.147352
19.873367	0.1	1.141950
19.875033	0.1	1.137657
19.876700	0.1	1.134924
19.878367	0.1	1.133513
19.880033	0.1	1.132172
19.881700	0.1	1.129298
19.883367	0.1	1.123780
19.885033	0.1	1.116130
19.886700	0.1	1.108670
19.888367	0.1	1.103487
19.890033	0.1	1.100595
19.891700	0.1	1.098672
19.893367	0.1	1.096725
19.895033	0.1	1.094299
19.896700	0.1	1.091231
19.898367	0.1	1.087068
19.900033	0.1	1.080842
19.901700	0.1	1.072660
19.903367	0.1	1.064823
19.905033	0.1	1.059999
19.906700	0.1	1.058723
19.908367	0.1	1.059184
19.910033	0.1	1.059161
19.911700	0.1	1.057643
19.913367	0.1	1.054797
19.915033	0.1	1.051133
19.916700	0.1	1.046979
19.918367	0.1	1.042681
19.920033	0.1	1.038816
19.921700	0.1	1.035840
19.923367	0.1	1.033749
19.925033	0.1	1.032259
19.926700	0.1	1.031170
19.928367	0.1	1.030331
19.930033	0.1	1.029707
19.931700	0.1	1.029503
19.933367	0.1	1.030038
19.935033	0.1	1.031202
19.936700	0.1	1.031691
19.938367	0.1	1.029628
19.940033	0.1	1.024846
19.941700	0.1	1.019528
19.943367	0.1	1.016096
19.945033	0.1	1.015160
19.946700	0.1	1.015244
19.948367	0.1	1.014508
19.950033	0.1	1.012944
19.951700	0.1	1.011956
19.953367	0.1	1.011877
19.955033	0.1	1.011612
19.956700	0.1	1.010951
19.958367	0.1	1.011137
19.960033	0.1	1.012748
19.961700	0.1	1.014564
19.963367	0.1	1.014937
19.965033	0.1	1.013582
19.966700	0.1	1.011589
19.968367	0.1	1.009833
19.970033	0.1	1.008180
19.971700	0.1	1.006359
19.973367	0.1	1.004576
19.975033	0.1	1.003426
19.976700	0.1	1.004199
19.978367	0.1	1.008310
19.980033	0.1	1.015258
19.981700	0.1	1.022043
19.983367	0.1	1.025083
19.985033	0.1	1.022629
19.986700	0.1	1.015919
19.988367	0.1	1.007756
19.990033	0.1	1.000124
19.991700	0.1	0.993661
19.993367	0.1	0.988632
19.995033	0.1	0.985563
19.996700	0.1	0.984776
19.998367	0.1	0.985400
20.000033	0.1	0.985949
20.001700	0.1	0.985791
20.003367	0.1	0.985027
20.005033	0.1	0.983616
20.006700	0.1	0.981707
20.008367	0.1	0.980231
20.010033	0.1	0.980357
20.011700	0.1	0.982108
20.013367	0.1	0.983970
20.015033	0.1	0.984394
20.016700	0.1	0.983137
20.018367	0.1	0.980836
20.020033	0.1	0.978149
20.021700	0.1	0.975486
20.023367	0.1	0.972589
20.025033	0.1	0.968394
20.026700	0.1	0.962084
20.028367	0.1	0.953986
20.030033	0.1	0.944855
20.031700	0.1	0.935402
20.033367	0.1	0.927458
20.035033	0.1	0.923653
20.036700	0.1	0.924850
20.038367	0.1	0.929288
20.040033	0.1	0.934494
20.041700	0.1	0.938922
20.043367	0.1	0.941753
20.045033	0.1	0.942447
20.046700	0.1	0.941213
20.048367	0.1	0.939230
20.050033	0.1	0.937702
20.051700	0.1	0.936668
20.053367	0.1	0.934997
20.055033	0.1	0.931672
20.056700	0.1	0.927118
20.058367	0.1	0.922955
20.060033	0.1	0.920077
20.061700	0.1	0.917744
20.063367	0.1	0.915304
20.065033	0.1	0.913367
20.066700	0.1	0.912445
20.068367	0.1	0.912137
20.070033	0.1	0.912519
20.071700	0.1	0.915006
20.073367	0.1	0.921250
20.075033	0.1	0.931136
20.076700	0.1	0.941870
20.078367	0.1	0.949642
20.080033	0.1	0.952324
20.081700	0.1	0.950545
20.083367	0.1	0.946377
20.085033	0.1	0.941735
20.086700	0.1	0.937968
20.088367	0.1	0.935784
20.090033	0.1	0.935164
20.091700	0.1	0.935574
20.093367	0.1	0.936091
20.095033	0.1	0.936058
20.096700	0.1	0.935844
20.098367	0.1	0.935933
20.100033	0.1	0.935392
20.101700	0.1	0.932850
20.103367	0.1	0.928924
20.105033	0.1	0.925590
20.106700	0.1	0.923551
20.108367	0.1	0.922531
20.110033	0.1	0.923495
20.111700	0.1	0.928068
20.113367	0.1	0.935891
20.115033	0.1	0.944361
20.116700	0.1	0.950941
20.118367	0.1	0.954885
20.120033	0.1	0.956915
20.121700	0.1	0.958000
20.123367	0.1	0.958461
20.125033	0.1	0.958447
20.126700	0.1	0.959015
20.128367	0.1	0.961940
20.130033	0.1	0.968170
20.131700	0.1	0.976883
20.133367	0.1	0.986592
20.135033	0.1	0.996650
20.136700	0.1	1.007286
20.138367	0.1	1.018462
20.140033	0.1	1.029000
20.141700	0.1	1.037559
20.143367	0.1	1.044171
20.145033	0.1	1.049745
20.146700	0.1	1.054825
20.148367	0.1	1.059747
20.150033	0.1	1.065098
20.151700	0.1	1.071356
20.153367	0.1	1.078378
20.155033	0.1	1.085517
20.156700	0.1	1.092488
20.158367	0.1	1.099971
20.160033	0.1	1.109196
20.161700	0.1	1.121084
20.163367	0.1	1.135725
20.165033	0.1	1.152060
20.166700	0.1	1.167916
20.168367	0.1	1.181690
20.170033	0.1	1.194002
20.171700	0.1	1.206435
20.173367	0.1	1.219609
20.175033	0.1	1.233490
20.176700	0.1	1.248526
20.178367	0.1	1.265625
20.180033	0.1	1.285002
20.181700	0.1	1.305756
20.183367	0.1	1.327158
20.185033	0.1	1.349463
20.186700	0.1	1.372891
20.188367	0.1	1.396616
20.190033	0.1	1.419554
20.191700	0.1	1.441422
20.193367	0.1	1.462456
20.195033	0.1	1.482554
20.196700	0.1	1.501464
20.198367	0.1	1.519779
20.200033	0.1	1.539094
20.201700	0.1	1.560715
20.203367	0.1	1.584548
20.205033	0.1	1.609563
20.206700	0.1	1.635212
20.208367	0.1	1.661982
20.210033	0.1	1.690648
20.211700	0.1	1.721452
20.213367	0.1	1.754407
20.215033	0.1	1.789602
20.216700	0.1	1.826482
20.218367	0.1	1.863749
20.220033	0.1	1.900392
20.221700	0.1	1.936499
20.223367	0.1	1.973226
20.225033	0.1	2.011545
20.226700	0.1	2.050898
20.228367	0.1	2.089934
20.230033	0.1	2.128030
20.231700	0.1	2.165101
20.233367	0.1	2.201018
20.235033	0.1	2.235835
20.236700	0.1	2.269708
20.238367	0.1	2.302541
20.240033	0.1	2.334667
20.241700	0.1	2.367403
20.243367	0.1	2.401159
20.245033	0.1	2.433877
20.246700	0.1	2.462813
20.248367	0.1	2.487409
20.250033	0.1	2.509202
20.251700	0.1	2.529304
20.253367	0.1	2.547316
20.255033	0.1	2.562720
20.256700	0.1	2.576117
20.258367	0.1	2.588038
20.260033	0.1	2.597622
20.261700	0.1	2.603424
20.263367	0.1	2.604942
20.265033	0.1	2.603033
20.266700	0.1	2.598739
20.268367	0.1	2.591619
20.270033	0.1	2.580392
20.271700	0.1	2.565356
20.273367	0.1	2.548820
20.275033	0.1	2.532359
20.276700	0.1	2.514618
20.278367	0.1	2.492974
20.280033	0.1	2.466338
20.281700	0.1	2.436005
20.283367	0.1	2.404605
20.285033	0.1	2.373927
20.286700	0.1	2.343631
20.288367	0.1	2.312241
20.290033	0.1	2.278779
20.291700	0.1	2.243044
20.293367	0.1	2.204874
20.295033	0.1	2.164030
20.296700	0.1	2.121320
20.298367	0.1	2.078842
20.300033	0.1	2.038558
20.301700	0.1	2.000849
20.303367	0.1	1.964718
20.305033	0.1	1.929160
20.306700	0.1	1.893807
20.308367	0.1	1.858720
20.310033	0.1	1.824140
20.311700	0.1	1.789732
20.313367	0.1	1.754686
20.315033	0.1	1.719366
20.316700	0.1	1.685279
20.318367	0.1	1.653098
20.320033	0.1	1.622494
20.321700	0.1	1.593479
20.323367	0.1	1.566191
20.325033	0.1	1.540217
20.326700	0.1	1.515062
20.328367	0.1	1.491033
20.330033	0.1	1.469175
20.331700	0.1	1.449832
20.333367	0.1	1.431894
20.335033	0.1	1.414171
20.336700	0.1	1.396895
20.338367	0.1	1.380974
20.340033	0.1	1.366232
20.341700	0.1	1.351666
20.343367	0.1	1.337286
20.345033	0.1	1.324122
20.346700	0.1	1.312396
20.348367	0.1	1.301519
20.350033	0.1	1.291763
20.351700	0.1	1.284420
20.353367	0.1	1.279949
20.355033	0.1	1.276839
20.356700	0.1	1.272955
20.358367	0.1	1.267651
20.360033	0.1	1.262017
20.361700	0.1	1.257486
20.363367	0.1	1.254100
20.365033	0.1	1.250282
20.366700	0.1	1.244778
20.368367	0.1	1.238496
20.370033	0.1	1.233532
20.371700	0.1	1.231069
20.373367	0.1	1.231087
20.375033	0.1	1.233020
20.376700	0.1	1.236219
20.378367	0.1	1.240182
20.380033	0.1	1.244331
20.381700	0.1	1.247996
20.383367	0.1	1.251120
20.385033	0.1	1.254315
20.386700	0.1	1.257858
20.388367	0.1	1.261490
20.390033	0.1	1.265374
20.391700	0.1	1.270217
20.393367	0.1	1.276154
20.395033	0.1	1.282454
20.396700	0.1	1.288704
20.398367	0.1	1.295861
20.400033	0.1	1.305286
20.401700	0.1	1.316788
20.403367	0.1	1.328825
20.405033	0.1	1.340746
20.406700	0.1	1.352918
20.408367	0.1	1.365030
20.410033	0.1	1.375847
20.411700	0.1	1.384658
20.413367	0.1	1.392169
20.415033	0.1	1.399838
20.416700	0.1	1.408360
20.418367	0.1	1.417091
20.420033	0.1	1.425333
20.421700	0.1	1.433683
20.423367	0.1	1.443136
20.425033	0.1	1.453459
20.426700	0.1	1.463778
20.428367	0.1	1.473757
20.430033	0.1	1.482451
20.431700	0.1	1.487997
20.433367	0.1	1.490409
20.435033	0.1	1.492691
20.436700	0.1	1.497744
20.438367	0.1	1.505283
20.440033	0.1	1.512258
20.441700	0.1	1.516207
20.443367	0.1	1.517478
20.445033	0.1	1.517963
20.446700	0.1	1.518624
20.448367	0.1	1.519071
20.450033	0.1	1.518521
20.451700	0.1	1.516039
20.453367	0.1	1.510810
20.455033	0.1	1.503448
20.456700	0.1	1.495578
20.458367	0.1	1.487858
20.460033	0.1	1.479676
20.461700	0.1	1.470610
20.463367	0.1	1.460994
20.465033	0.1	1.451578
20.466700	0.1	1.442879
20.468367	0.1	1.434251
20.470033	0.1	1.423755
20.471700	0.1	1.409925
20.473367	0.1	1.393706
20.475033	0.1	1.377519
20.476700	0.1	1.362716
20.478367	0.1	1.349174
20.480033	0.1	1.336485
20.481700	0.1	1.324280
20.483367	0.1	1.312126
20.485033	0.1	1.299442
20.486700	0.1	1.285244
20.488367	0.1	1.268564
20.490033	0.1	1.249486
20.491700	0.1	1.229234
20.493367	0.1	1.209276
20.495033	0.1	1.190566
20.496700	0.1	1.172689
20.498367	0.1	1.154086
20.500033	0.1	1.134304
20.501700	0.1	1.115096
20.503367	0.1	1.098248
20.505033	0.1	1.083892
20.506700	0.1	1.071608
20.508367	0.1	1.061340
20.510033	0.1	1.052693
20.511700	0.1	1.044157
20.513367	0.1	1.034001
20.515033	0.1	1.022182
20.516700	0.1	1.009968
20.518367	0.1	0.997856
20.520033	0.1	0.985535
20.521700	0.1	0.972855
20.523367	0.1	0.959989
20.525033	0.1	0.947430
20.526700	0.1	0.935672
20.528367	0.1	0.924631
20.530033	0.1	0.913874
20.531700	0.1	0.903434
20.533367	0.1	0.893786
20.535033	0.1	0.885050
20.536700	0.1	0.876975
20.538367	0.1	0.870256
20.540033	0.1	0.866698
20.541700	0.1	0.867047
20.543367	0.1	0.869432
20.545033	0.1	0.870717
20.546700	0.1	0.868849
20.548367	0.1	0.864114
20.550033	0.1	0.858684
20.551700	0.1	0.854228
20.553367	0.1	0.850502
20.555033	0.1	0.846549
20.556700	0.1	0.841804
20.558367	0.1	0.836374
20.560033	0.1	0.830810
20.561700	0.1	0.825510
20.563367	0.1	0.820835
20.565033	0.1	0.817515
20.566700	0.1	0.816062
20.568367	0.1	0.815815
20.570033	0.1	0.815191
20.571700	0.1	0.813175
20.573367	0.1	0.810674
20.575033	0.1	0.810158
20.576700	0.1	0.813152
20.578367	0.1	0.818558
20.580033	0.1	0.824113
20.581700	0.1	0.828337
20.583367	0.1	0.830935
20.585033	0.1	0.832179
20.586700	0.1	0.832272
20.588367	0.1	0.831271
20.590033	0.1	0.829487
20.591700	0.1	0.827811
20.593367	0.1	0.827680
20.595033	0.1	0.830027
20.596700	0.1	0.834493
20.598367	0.1	0.839820
20.600033	0.1	0.844682
20.601700	0.1	0.848607
20.603367	0.1	0.852100
20.605033	0.1	0.855220
20.606700	0.1	0.857166
20.608367	0.1	0.857958
20.610033	0.1	0.859345
20.611700	0.1	0.863043
20.613367	0.1	0.868603
20.615033	0.1	0.873958
20.616700	0.1	0.877879
20.618367	0.1	0.881469
20.620033	0.1	0.886936
20.621700	0.1	0.895108
20.623367	0.1	0.904780
20.625033	0.1	0.913921
20.626700	0.1	0.921106
20.628367	0.1	0.926307
20.630033	0.1	0.930871
20.631700	0.1	0.936561
20.633367	0.1	0.943877
20.635033	0.1	0.951267
20.636700	0.1	0.957213
20.638367	0.1	0.962294
20.640033	0.1	0.967961
20.641700	0.1	0.974452
20.643367	0.1	0.981255
20.645033	0.1	0.988604
20.646700	0.1	0.997488
20.648367	0.1	1.008478
20.650033	0.1	1.021354
20.651700	0.1	1.035179
20.653367	0.1	1.048362
20.655033	0.1	1.059575
20.656700	0.1	1.069037
20.658367	0.1	1.078532
20.660033	0.1	1.089787
20.661700	0.1	1.103082
20.663367	0.1	1.117382
20.665033	0.1	1.131580
20.666700	0.1	1.145611
20.668367	0.1	1.160600
20.670033	0.1	1.177276
20.671700	0.1	1.194635
20.673367	0.1	1.210948
20.675033	0.1	1.225336
20.676700	0.1	1.238878
20.678367	0.1	1.254417
20.680033	0.1	1.274408
20.681700	0.1	1.299349
20.683367	0.1	1.328122
20.685033	0.1	1.358800
20.686700	0.1	1.389137
20.688367	0.1	1.417329
20.690033	0.1	1.443429
20.691700	0.1	1.469837
20.693367	0.1	1.499136
20.695033	0.1	1.531877
20.696700	0.1	1.566801
20.698367	0.1	1.602350
20.700033	0.1	1.637558
20.701700	0.1	1.671673
20.703367	0.1	1.703673
20.705033	0.1	1.733201
20.706700	0.1	1.762267
20.708367	0.1	1.794761
20.710033	0.1	1.833607
20.711700	0.1	1.878794
20.713367	0.1	1.927670
20.715033	0.1	1.976825
20.716700	0.1	2.024504
20.718367	0.1	2.071150
20.720033	0.1	2.118023
20.721700	0.1	2.166266
20.723367	0.1	2.216864
20.725033	0.1	2.271035
20.726700	0.1	2.330160
20.728367	0.1	2.394379
20.730033	0.1	2.462110
20.731700	0.1	2.531428
20.733367	0.1	2.601421
20.735033	0.1	2.672253
20.736700	0.1	2.743853
20.738367	0.1	2.815668
20.740033	0.1	2.888232
20.741700	0.1	2.963324
20.743367	0.1	3.042212
20.745033	0.1	3.124806
20.746700	0.1	3.210153
20.748367	0.1	3.297068
20.750033	0.1	3.384538
20.751700	0.1	3.471989
20.753367	0.1	3.559180
20.755033	0.1	3.646216
20.756700	0.1	3.734389
20.758367	0.1	3.826669
20.760033	0.1	3.925636
20.761700	0.1	4.030140
20.763367	0.1	4.135794
20.765033	0.1	4.239115
20.766700	0.1	4.338953
20.768367	0.1	4.435102
20.770033	0.1	4.527997
20.771700	0.1	4.618457
20.773367	0.1	4.706797
20.775033	0.1	4.793317
20.776700	0.1	4.878640
20.778367	0.1	4.962692
20.780033	0.1	5.044565
20.781700	0.1	5.123592
20.783367	0.1	5.199718
20.785033	0.1	5.272441
20.786700	0.1	5.340106
20.788367	0.1	5.401070
20.790033	0.1	5.455213
20.791700	0.1	5.503725
20.793367	0.1	5.547609
20.795033	0.1	5.586846
20.796700	0.1	5.621198
20.798367	0.1	5.651359
20.800033	0.1	5.678679
20.801700	0.1	5.703913
20.803367	0.1	5.726502
20.805033	0.1	5.744626
20.806700	0.1	5.756421
20.808367	0.1	5.761893
20.810033	0.1	5.762931
20.811700	0.1	5.761404
20.813367	0.1	5.758521
20.815033	0.1	5.755387
20.816700	0.1	5.752812
20.818367	0.1	5.751201
20.820033	0.1	5.750470
20.821700	0.1	5.749902
20.823367	0.1	5.749050
20.825033	0.1	5.748789
20.826700	0.1	5.750572
20.828367	0.1	5.755113
20.830033	0.1	5.762526
20.831700	0.1	5.773110
20.833367	0.1	5.787015
20.835033	0.1	5.803760
20.836700	0.1	5.823257
20.838367	0.1	5.846322
20.840033	0.1	5.873325
20.841700	0.1	5.903766
20.843367	0.1	5.937526
20.845033	0.1	5.975640
20.846700	0.1	6.019538
20.848367	0.1	6.069280
20.850033	0.1	6.123399
20.851700	0.1	6.180746
20.853367	0.1	6.241659
20.855033	0.1	6.307270
20.856700	0.1	6.377641
20.858367	0.1	6.450857
20.860033	0.1	6.524310
20.861700	0.1	6.596446
20.863367	0.1	6.667301
20.865033	0.1	6.737863
20.866700	0.1	6.808466
20.868367	0.1	6.877822
20.870033	0.1	6.944286
20.871700	0.1	7.007411
20.873367	0.1	7.067951
20.875033	0.1	7.127137
20.876700	0.1	7.185028
20.878367	0.1	7.239394
20.880033	0.1	7.287958
20.881700	0.1	7.330426
20.883367	0.1	7.367050
20.885033	0.1	7.396750
20.886700	0.1	7.417756
20.888367	0.1	7.429174
20.890033	0.1	7.431461
20.891700	0.1	7.426040
20.893367	0.1	7.414580
20.895033	0.1	7.397230
20.896700	0.1	7.371944
20.898367	0.1	7.336200
20.900033	0.1	7.288926
20.901700	0.1	7.230667
20.903367	0.1	7.162150
20.905033	0.1	7.083728
20.906700	0.1	6.996528
20.908367	0.1	6.901985
20.910033	0.1	6.800196
20.911700	0.1	6.690826
20.913367	0.1	6.575244
20.915033	0.1	6.455751
20.916700	0.1	6.333049
20.918367	0.1	6.205756
20.920033	0.1	6.071846
20.921700	0.1	5.930462
20.923367	0.1	5.783173
20.925033	0.1	5.633170
20.926700	0.1	5.482850
20.928367	0.1	5.332916
20.930033	0.1	5.183122
20.931700	0.1	5.032793
20.933367	0.1	4.881565
20.935033	0.1	4.729792
20.936700	0.1	4.577655
20.938367	0.1	4.425352
20.940033	0.1	4.274421
20.941700	0.1	4.127338
20.943367	0.1	3.985222
20.945033	0.1	3.847033
20.946700	0.1	3.711316
20.948367	0.1	3.577992
20.950033	0.1	3.448287
20.951700	0.1	3.323224
20.953367	0.1	3.202306
20.955033	0.1	3.083795
20.956700	0.1	2.966356
20.958367	0.1	2.850504
20.960033	0.1	2.738251
20.961700	0.1	2.631545
20.963367	0.1	2.531330
20.965033	0.1	2.437830
20.966700	0.1	2.350910
20.968367	0.1	2.269852
20.970033	0.1	2.193600
20.971700	0.1	2.121199
20.973367	0.1	2.051550
20.975033	0.1	1.983675
20.976700	0.1	1.917598
20.978367	0.1	1.854342
20.980033	0.1	1.795148
20.981700	0.1	1.740535
20.983367	0.1	1.689857
20.985033	0.1	1.641959
20.986700	0.1	1.596254
20.988367	0.1	1.553344
20.990033	0.1	1.514307
20.991700	0.1	1.479168
20.993367	0.1	1.446512
20.995033	0.1	1.414930
20.996700	0.1	1.384271
20.998367	0.1	1.355419
21.000033	0.1	1.329044
21.001700	0.1	1.304918
21.003367	0.1	1.282622
21.005033	0.1	1.262082
21.006700	0.1	1.243502
21.008367	0.1	1.227208
21.010033	0.1	1.213131
21.011700	0.1	1.200247
21.013367	0.1	1.187185
21.015033	0.1	1.173555
21.016700	0.1	1.160321
21.018367	0.1	1.148949
21.020033	0.1	1.140302
21.021700	0.1	1.133950
21.023367	0.1	1.128367
21.025033	0.1	1.122188
21.026700	0.1	1.115743
21.028367	0.1	1.110462
21.030033	0.1	1.106840
21.031700	0.1	1.104255
21.033367	0.1	1.101638
21.035033	0.1	1.097727
21.036700	0.1	1.092297
21.038367	0.1	1.087026
21.040033	0.1	1.083910
21.041700	0.1	1.083561
21.043367	0.1	1.085494
21.045033	0.1	1.088860
21.046700	0.1	1.092735
21.048367	0.1	1.096567
21.050033	0.1	1.100530
21.051700	0.1	1.104674
21.053367	0.1	1.108609
21.055033	0.1	1.112660
21.056700	0.1	1.118062
21.058367	0.1	1.124986
21.060033	0.1	1.132023
21.061700	0.1	1.138370
21.063367	0.1	1.144647
21.065033	0.1	1.151031
21.066700	0.1	1.156405
21.068367	0.1	1.160186
21.070033	0.1	1.163841
21.071700	0.1	1.169993
21.073367	0.1	1.180088
21.075033	0.1	1.193299
21.076700	0.1	1.207972
21.078367	0.1	1.223041
21.080033	0.1	1.237867
21.081700	0.1	1.252159
21.083367	0.1	1.266031
21.085033	0.1	1.279796
21.086700	0.1	1.293831
21.088367	0.1	1.308466
21.090033	0.1	1.323740
21.091700	0.1	1.339759
21.093367	0.1	1.357375
21.095033	0.1	1.377463
21.096700	0.1	1.399396
21.098367	0.1	1.421692
21.100033	0.1	1.443829
21.101700	0.1	1.466097
21.103367	0.1	1.488645
21.105033	0.1	1.511569
21.106700	0.1	1.535504
21.108367	0.1	1.561288
21.110033	0.1	1.588892
21.111700	0.1	1.617731
21.113367	0.1	1.648106
21.115033	0.1	1.680702
21.116700	0.1	1.714528
21.118367	0.1	1.746598
21.120033	0.1	1.774300
21.121700	0.1	1.798007
21.123367	0.1	1.821169
21.125033	0.1	1.847367
21.126700	0.1	1.877481
21.128367	0.1	1.909737
21.130033	0.1	1.942022
21.131700	0.1	1.973393
21.133367	0.1	2.003852
21.135033	0.1	2.033780
21.136700	0.1	2.063629
21.138367	0.1	2.093320
21.140033	0.1	2.121865
21.141700	0.1	2.148021
21.143367	0.1	2.171271
21.145033	0.1	2.191421
21.146700	0.1	2.207723
21.148367	0.1	2.219845
21.150033	0.1	2.228869
21.151700	0.1	2.236180
21.153367	0.1	2.242420
21.155033	0.1	2.247728
21.156700	0.1	2.251277
21.158367	0.1	2.251454
21.160033	0.1	2.247756
21.161700	0.1	2.241684
21.163367	0.1	2.234895
21.165033	0.1	2.227193
21.166700	0.1	2.216920
21.168367	0.1	2.202601
21.170033	0.1	2.184277
21.171700	0.1	2.163765
21.173367	0.1	2.143015
21.175033	0.1	2.122307
21.176700	0.1	2.101068
21.178367	0.1	2.079220
21.180033	0.1	2.056267
21.181700	0.1	2.030698
21.183367	0.1	2.001384
21.185033	0.1	1.968737
21.186700	0.1	1.934147
21.188367	0.1	1.898683
21.190033	0.1	1.862412
21.191700	0.1	1.825420
21.193367	0.1	1.789196
21.195033	0.1	1.755818
21.196700	0.1	1.725997
21.198367	0.1	1.698723
21.200033	0.1	1.672632
21.201700	0.1	1.647067
21.203367	0.1	1.622075
21.205033	0.1	1.597740
21.206700	0.1	1.573702
21.208367	0.1	1.549381
21.210033	0.1	1.524901
21.211700	0.1	1.501213
21.213367	0.1	1.479094
21.215033	0.1	1.458339
21.216700	0.1	1.437967
21.218367	0.1	1.417431
21.220033	0.1	1.397859
21.221700	0.1	1.381258
21.223367	0.1	1.368816
21.225033	0.1	1.360453
21.226700	0.1	1.355233
21.228367	0.1	1.351964
21.230033	0.1	1.349850
21.231700	0.1	1.348634
21.233367	0.1	1.348280
21.235033	0.1	1.348876
21.236700	0.1	1.350651
21.238367	0.1	1.353174
21.240033	0.1	1.355088
21.241700	0.1	1.355945
21.243367	0.1	1.357109
21.245033	0.1	1.359913
21.246700	0.1	1.364034
21.248367	0.1	1.368281
21.250033	0.1	1.372215
21.251700	0.1	1.376453
21.253367	0.1	1.381673
21.255033	0.1	1.388416
21.256700	0.1	1.397431
21.258367	0.1	1.408448
21.260033	0.1	1.419242
21.261700	0.1	1.427452
21.263367	0.1	1.432453
21.265033	0.1	1.435187
21.266700	0.1	1.437543
21.268367	0.1	1.441180
21.270033	0.1	1.446195
21.271700	0.1	1.451415
21.273367	0.1	1.455760
21.275033	0.1	1.458963
21.276700	0.1	1.461562
21.278367	0.1	1.463965
21.280033	0.1	1.465543
21.281700	0.1	1.465357
21.283367	0.1	1.463341
21.285033	0.1	1.459783
21.286700	0.1	1.454186
21.288367	0.1	1.445874
21.290033	0.1	1.435308
21.291700	0.1	1.424220
21.293367	0.1	1.414111
21.295033	0.1	1.404663
21.296700	0.1	1.394800
21.298367	0.1	1.384802
21.300033	0.1	1.375694
21.301700	0.1	1.367345
21.303367	0.1	1.358516
21.305033	0.1	1.348206
21.306700	0.1	1.336308
21.308367	0.1	1.323638
21.310033	0.1	1.311540
21.311700	0.1	1.300764
21.313367	0.1	1.290706
21.315033	0.1	1.280080
21.316700	0.1	1.267996
21.318367	0.1	1.255195
21.320033	0.1	1.243660
21.321700	0.1	1.234119
21.323367	0.1	1.225481
21.325033	0.1	1.217108
21.326700	0.1	1.209648
21.328367	0.1	1.203655
21.330033	0.1	1.198966
21.331700	0.1	1.194952
21.333367	0.1	1.190365
21.335033	0.1	1.183818
21.336700	0.1	1.175106
21.338367	0.1	1.165625
21.340033	0.1	1.157504
21.341700	0.1	1.152223
21.343367	0.1	1.149545
21.345033	0.1	1.148069
21.346700	0.1	1.147031
21.348367	0.1	1.147133
21.350033	0.1	1.149261
21.351700	0.1	1.153066
21.353367	0.1	1.157438
21.355033	0.1	1.161541
21.356700	0.1	1.164870
21.358367	0.1	1.167045
21.360033	0.1	1.167688
21.361700	0.1	1.166491
21.363367	0.1	1.163715
21.365033	0.1	1.160274
21.366700	0.1	1.157043
21.368367	0.1	1.154924
21.370033	0.1	1.155157
21.371700	0.1	1.158514
21.373367	0.1	1.164852
21.375033	0.1	1.173331
21.376700	0.1	1.182687
21.378367	0.1	1.191846
21.380033	0.1	1.200559
21.381700	0.1	1.209462
21.383367	0.1	1.219749
21.385033	0.1	1.231935
21.386700	0.1	1.244694
21.388367	0.1	1.255716
21.390033	0.1	1.264201
21.391700	0.1	1.271530
21.393367	0.1	1.279386
21.395033	0.1	1.288177
21.396700	0.1	1.297090
21.398367	0.1	1.305463
21.400033	0.1	1.314417
21.401700	0.1	1.326050
21.403367	0.1	1.341114
21.405033	0.1	1.358348
21.406700	0.1	1.375759
21.408367	0.1	1.391983
21.410033	0.1	1.406665
21.411700	0.1	1.420514
21.413367	0.1	1.434521
21.415033	0.1	1.448216
21.416700	0.1	1.459750
21.418367	0.1	1.468151
21.420033	0.1	1.474470
21.421700	0.1	1.480705
21.423367	0.1	1.487955
21.425033	0.1	1.495616
21.426700	0.1	1.502158
21.428367	0.1	1.506670
21.430033	0.1	1.509367
21.431700	0.1	1.510442
21.433367	0.1	1.509259
21.435033	0.1	1.505595
21.436700	0.1	1.500729
21.438367	0.1	1.496528
21.440033	0.1	1.493813
21.441700	0.1	1.491541
21.443367	0.1	1.487881
21.445033	0.1	1.482260
21.446700	0.1	1.475760
21.448367	0.1	1.469711
21.450033	0.1	1.464365
21.451700	0.1	1.458377
21.453367	0.1	1.449436
21.455033	0.1	1.436477
21.456700	0.1	1.420928
21.458367	0.1	1.405044
21.460033	0.1	1.389803
21.461700	0.1	1.375163
21.463367	0.1	1.361347
21.465033	0.1	1.348821
21.466700	0.1	1.337049
21.468367	0.1	1.324140
21.470033	0.1	1.308196
21.471700	0.1	1.289216
21.473367	0.1	1.269127
21.475033	0.1	1.249849
21.476700	0.1	1.232070
21.478367	0.1	1.215255
21.480033	0.1	1.198021
21.481700	0.1	1.179366
21.483367	0.1	1.159753
21.485033	0.1	1.140232
21.486700	0.1	1.120945
21.488367	0.1	1.101107
21.490033	0.1	1.080274
21.491700	0.1	1.059244
21.493367	0.1	1.039486
21.495033	0.1	1.021777
21.496700	0.1	1.005870
21.498367	0.1	0.991011
21.500033	0.1	0.976739
21.501700	0.1	0.962857
21.503367	0.1	0.948361
21.505033	0.1	0.931597
21.506700	0.1	0.912268
21.508367	0.1	0.892263
21.510033	0.1	0.874326
21.511700	0.1	0.860505
21.513367	0.1	0.851378
21.515033	0.1	0.845897
21.516700	0.1	0.842544
21.518367	0.1	0.839969
21.520033	0.1	0.836467
21.521700	0.1	0.830116
21.523367	0.1	0.820011
21.525033	0.1	0.807075
21.526700	0.1	0.793803
21.528367	0.1	0.782558
21.530033	0.1	0.773678
21.531700	0.1	0.766208
21.533367	0.1	0.759978
21.535033	0.1	0.755768
21.536700	0.1	0.754124
21.538367	0.1	0.754660
21.540033	0.1	0.755857
21.541700	0.1	0.755587
21.543367	0.1	0.752527
21.545033	0.1	0.747475
21.546700	0.1	0.742939
21.548367	0.1	0.740555
21.550033	0.1	0.739559
21.551700	0.1	0.738418
21.553367	0.1	0.737072
21.555033	0.1	0.737053
21.556700	0.1	0.739670
21.558367	0.1	0.744397
21.560033	0.1	0.749053
21.561700	0.1	0.751503
21.563367	0.1	0.750991
21.565033	0.1	0.747759
21.566700	0.1	0.742325
21.568367	0.1	0.736131
21.570033	0.1	0.731880
21.571700	0.1	0.731600
21.573367	0.1	0.735135
21.575033	0.1	0.740467
21.576700	0.1	0.744541
21.578367	0.1	0.745091
21.580033	0.1	0.742855
21.581700	0.1	0.740960
21.583367	0.1	0.741887
21.585033	0.1	0.745608
21.586700	0.1	0.750003
21.588367	0.1	0.752551
21.590033	0.1	0.751931
21.591700	0.1	0.748890
21.593367	0.1	0.745375
21.595033	0.1	0.742185
21.596700	0.1	0.738255
21.598367	0.1	0.732807
21.600033	0.1	0.727149
21.601700	0.1	0.723503
21.603367	0.1	0.722720
21.605033	0.1	0.723368
21.606700	0.1	0.722967
21.608367	0.1	0.720788
21.610033	0.1	0.718837
21.611700	0.1	0.718879
21.613367	0.1	0.719912
21.615033	0.1	0.720052
21.616700	0.1	0.719130
21.618367	0.1	0.718529
21.620033	0.1	0.719898
21.621700	0.1	0.724015
21.623367	0.1	0.729947
21.625033	0.1	0.736099
21.626700	0.1	0.741729
21.628367	0.1	0.746474
21.630033	0.1	0.749570
21.631700	0.1	0.750641
21.633367	0.1	0.750069
21.635033	0.1	0.748509
21.636700	0.1	0.747326
21.638367	0.1	0.749044
21.640033	0.1	0.755670
21.641700	0.1	0.766292
21.643367	0.1	0.777142
21.645033	0.1	0.784150
21.646700	0.1	0.785869
21.648367	0.1	0.784276
21.650033	0.1	0.782534
21.651700	0.1	0.782539
21.653367	0.1	0.784779
21.655033	0.1	0.788914
21.656700	0.1	0.793724
21.658367	0.1	0.797794
21.660033	0.1	0.800719
21.661700	0.1	0.803364
21.663367	0.1	0.807201
21.665033	0.1	0.813422
21.666700	0.1	0.822623
21.668367	0.1	0.834749
21.670033	0.1	0.848575
21.671700	0.1	0.862158
21.673367	0.1	0.874670
21.675033	0.1	0.886433
21.676700	0.1	0.897245
21.678367	0.1	0.906624
21.680033	0.1	0.914754
21.681700	0.1	0.922005
21.683367	0.1	0.928645
21.685033	0.1	0.934913
21.686700	0.1	0.940869
21.688367	0.1	0.946717
21.690033	0.1	0.953111
21.691700	0.1	0.960869
21.693367	0.1	0.970815
21.695033	0.1	0.983151
21.696700	0.1	0.996753
21.698367	0.1	1.009796
21.700033	0.1	1.021321
21.701700	0.1	1.031957
21.703367	0.1	1.042900
21.705033	0.1	1.054415
21.706700	0.1	1.065517
21.708367	0.1	1.075016
21.710033	0.1	1.082816
21.711700	0.1	1.090085
21.713367	0.1	1.098253
21.715033	0.1	1.107459
21.716700	0.1	1.116334
21.718367	0.1	1.123841
21.720033	0.1	1.130556
21.721700	0.1	1.137545
21.723367	0.1	1.144768
21.725033	0.1	1.150896
21.726700	0.1	1.154663
21.728367	0.1	1.155748
21.730033	0.1	1.154495
21.731700	0.1	1.151864
21.733367	0.1	1.149327
21.735033	0.1	1.148204
21.736700	0.1	1.149047
21.738367	0.1	1.151301
21.740033	0.1	1.153210
21.741700	0.1	1.153084
21.743367	0.1	1.151082
21.745033	0.1	1.148516
21.746700	0.1	1.145583
21.748367	0.1	1.141094
21.750033	0.1	1.134137
21.751700	0.1	1.125541
21.753367	0.1	1.117266
21.755033	0.1	1.109978
21.756700	0.1	1.102122
21.758367	0.1	1.092041
21.760033	0.1	1.079994
21.761700	0.1	1.067533
21.763367	0.1	1.055561
21.765033	0.1	1.043165
21.766700	0.1	1.028399
21.768367	0.1	1.010653
21.770033	0.1	0.991425
21.771700	0.1	0.972659
21.773367	0.1	0.955248
21.775033	0.1	0.939458
21.776700	0.1	0.925609
21.778367	0.1	0.913581
21.780033	0.1	0.902652
21.781700	0.1	0.892314
21.783367	0.1	0.882079
21.785033	0.1	0.871411
21.786700	0.1	0.860789
21.788367	0.1	0.851303
21.790033	0.1	0.842605
21.791700	0.1	0.833245
21.793367	0.1	0.822763
21.795033	0.1	0.812346
21.796700	0.1	0.803540
21.798367	0.1	0.796751
21.800033	0.1	0.790991
21.801700	0.1	0.784700
21.803367	0.1	0.777077
21.805033	0.1	0.768397
21.806700	0.1	0.759149
21.808367	0.1	0.750320
21.810033	0.1	0.743307
21.811700	0.1	0.738259
21.813367	0.1	0.734180
21.815033	0.1	0.731084
21.816700	0.1	0.730092
21.818367	0.1	0.731433
21.820033	0.1	0.733957
21.821700	0.1	0.736229
21.823367	0.1	0.737542
21.825033	0.1	0.738506
21.826700	0.1	0.740732
21.828367	0.1	0.745314
21.830033	0.1	0.751396
21.831700	0.1	0.756742
21.833367	0.1	0.760141
21.835033	0.1	0.762441
21.836700	0.1	0.764905
21.838367	0.1	0.767722
21.840033	0.1	0.770832
21.841700	0.1	0.775200
21.843367	0.1	0.782036
21.845033	0.1	0.791089
21.846700	0.1	0.801082
21.848367	0.1	0.811676
21.850033	0.1	0.823550
21.851700	0.1	0.836831
21.853367	0.1	0.850651
21.855033	0.1	0.864100
21.856700	0.1	0.877213
21.858367	0.1	0.891052
21.860033	0.1	0.906056
21.861700	0.1	0.920836
21.863367	0.1	0.933623
21.865033	0.1	0.944287
21.866700	0.1	0.954382
21.868367	0.1	0.965921
21.870033	0.1	0.979807
21.871700	0.1	0.995356
21.873367	0.1	1.011030
21.875033	0.1	1.025284
21.876700	0.1	1.037526
21.878367	0.1	1.048776
21.880033	0.1	1.060753
21.881700	0.1	1.074076
21.883367	0.1	1.087738
21.885033	0.1	1.100102
21.886700	0.1	1.110542
21.888367	0.1	1.120265
21.890033	0.1	1.131063
21.891700	0.1	1.143506
21.893367	0.1	1.156712
21.895033	0.1	1.169224
21.896700	0.1	1.179576
21.898367	0.1	1.186724
21.900033	0.1	1.190933
21.901700	0.1	1.193662
21.903367	0.1	1.195874
21.905033	0.1	1.198174
21.906700	0.1	1.202440
21.908367	0.1	1.210165
21.910033	0.1	1.219986
21.911700	0.1	1.228852
21.913367	0.1	1.234598
21.915033	0.1	1.236661
21.916700	0.1	1.235274
21.918367	0.1	1.231320
21.920033	0.1	1.226827
21.921700	0.1	1.224042
21.923367	0.1	1.223655
21.925033	0.1	1.224605
21.926700	0.1	1.225579
21.928367	0.1	1.225709
21.930033	0.1	1.223842
21.931700	0.1	1.218845
21.933367	0.1	1.211539
21.935033	0.1	1.204452
21.936700	0.1	1.199143
21.938367	0.1	1.195595
21.940033	0.1	1.193499
21.941700	0.1	1.192363
21.943367	0.1	1.191334
21.945033	0.1	1.190305
21.946700	0.1	1.189844
21.948367	0.1	1.189602
21.950033	0.1	1.188307
21.951700	0.1	1.185215
21.953367	0.1	1.180400
21.955033	0.1	1.174738
21.956700	0.1	1.169774
21.958367	0.1	1.166724
21.960033	0.1	1.165560
21.961700	0.1	1.165383
21.963367	0.1	1.165317
21.965033	0.1	1.165438
21.966700	0.1	1.166775
21.968367	0.1	1.170402
21.970033	0.1	1.177038
21.971700	0.1	1.186347
21.973367	0.1	1.196316
21.975033	0.1	1.205257
21.976700	0.1	1.213821
21.978367	0.1	1.223492
21.980033	0.1	1.234612
21.981700	0.1	1.246603
21.983367	0.1	1.258617
21.985033	0.1	1.269956
21.986700	0.1	1.280457
21.988367	0.1	1.290119
21.990033	0.1	1.298836
21.991700	0.1	1.306860
21.993367	0.1	1.315335
21.995033	0.1	1.326106
21.996700	0.1	1.340574
21.998367	0.1	1.358800
22.000033	0.1	1.379922
22.001700	0.1	1.402921
22.003367	0.1	1.426833
22.005033	0.1	1.450824
22.006700	0.1	1.474274
22.008367	0.1	1.496850
22.010033	0.1	1.518577
22.011700	0.1	1.540277
22.013367	0.1	1.563649
22.015033	0.1	1.590243
22.016700	0.1	1.619761
22.018367	0.1	1.649717
22.020033	0.1	1.677857
22.021700	0.1	1.704525
22.023367	0.1	1.731729
22.025033	0.1	1.760875
22.026700	0.1	1.792372
22.028367	0.1	1.826170
22.030033	0.1	1.862035
22.031700	0.1	1.900108
22.033367	0.1	1.940909
22.035033	0.1	1.984457
22.036700	0.1	2.030195
22.038367	0.1	2.077268
22.040033	0.1	2.124840
22.041700	0.1	2.173097
22.043367	0.1	2.223672
22.045033	0.1	2.278364
22.046700	0.1	2.337229
22.048367	0.1	2.398216
22.050033	0.1	2.459162
22.051700	0.1	2.519633
22.053367	0.1	2.580835
22.055033	0.1	2.644416
22.056700	0.1	2.711192
22.058367	0.1	2.780100
22.060033	0.1	2.848892
22.061700	0.1	2.916558
22.063367	0.1	2.984442
22.065033	0.1	3.054049
22.066700	0.1	3.124787
22.068367	0.1	3.194869
22.070033	0.1	3.263671
22.071700	0.1	3.332212
22.073367	0.1	3.401521
22.075033	0.1	3.470834
22.076700	0.1	3.537824
22.078367	0.1	3.600484
22.080033	0.1	3.658687
22.081700	0.1	3.713747
22.083367	0.1	3.766278
22.085033	0.1	3.815340
22.086700	0.1	3.859964
22.088367	0.1	3.900095
22.090033	0.1	3.935639
22.091700	0.1	3.965609
22.093367	0.1	3.988906
22.095033	0.1	4.005637
22.096700	0.1	4.016859
22.098367	0.1	4.023528
22.100033	0.1	4.025823
22.101700	0.1	4.022745
22.103367	0.1	4.012892
22.105033	0.1	3.995886
22.106700	0.1	3.972813
22.108367	0.1	3.945217
22.110033	0.1	3.913417
22.111700	0.1	3.876197
22.113367	0.1	3.832602
22.115033	0.1	3.782958
22.116700	0.1	3.728354
22.118367	0.1	3.670240
22.120033	0.1	3.609834
22.121700	0.1	3.547333
22.123367	0.1	3.482895
22.125033	0.1	3.417772
22.126700	0.1	3.352971
22.128367	0.1	3.288025
22.130033	0.1	3.222008
22.131700	0.1	3.154189
22.133367	0.1	3.083725
22.135033	0.1	3.010421
22.136700	0.1	2.935776
22.138367	0.1	2.862536
22.140033	0.1	2.793293
22.141700	0.1	2.729106
22.143367	0.1	2.669347
22.145033	0.1	2.612518
22.146700	0.1	2.557314
22.148367	0.1	2.503982
22.150033	0.1	2.454692
22.151700	0.1	2.411795
22.153367	0.1	2.375967
22.155033	0.1	2.346248
22.156700	0.1	2.321382
22.158367	0.1	2.300330
22.160033	0.1	2.282290
22.161700	0.1	2.266816
22.163367	0.1	2.253675
22.165033	0.1	2.243379
22.166700	0.1	2.237340
22.168367	0.1	2.236213
22.170033	0.1	2.239756
22.171700	0.1	2.248413
22.173367	0.1	2.262825
22.175033	0.1	2.282434
22.176700	0.1	2.305834
22.178367	0.1	2.332078
22.180033	0.1	2.361890
22.181700	0.1	2.397210
22.183367	0.1	2.439041
22.185033	0.1	2.486487
22.186700	0.1	2.537952
22.188367	0.1	2.592169
22.190033	0.1	2.648300
22.191700	0.1	2.706521
22.193367	0.1	2.768352
22.195033	0.1	2.835644
22.196700	0.1	2.909466
22.198367	0.1	2.989476
22.200033	0.1	3.073500
22.201700	0.1	3.159270
22.203367	0.1	3.247089
22.205033	0.1	3.339094
22.206700	0.1	3.436171
22.208367	0.1	3.536888
22.210033	0.1	3.639176
22.211700	0.1	3.741723
22.213367	0.1	3.843913
22.215033	0.1	3.945786
22.216700	0.1	4.048501
22.218367	0.1	4.153517
22.220033	0.1	4.261285
22.221700	0.1	4.371256
22.223367	0.1	4.482567
22.225033	0.1	4.594037
22.226700	0.1	4.703831
22.228367	0.1	4.809629
22.230033	0.1	4.909812
22.231700	0.1	5.004187
22.233367	0.1	5.093324
22.235033	0.1	5.177860
22.236700	0.1	5.258014
22.238367	0.1	5.332502
22.240033	0.1	5.399096
22.241700	0.1	5.456791
22.243367	0.1	5.506328
22.245033	0.1	5.549141
22.246700	0.1	5.586729
22.248367	0.1	5.619521
22.250033	0.1	5.645719
22.251700	0.1	5.662660
22.253367	0.1	5.668998
22.255033	0.1	5.664686
22.256700	0.1	5.650180
22.258367	0.1	5.625980
22.260033	0.1	5.592015
22.261700	0.1	5.547744
22.263367	0.1	5.492903
22.265033	0.1	5.427939
22.266700	0.1	5.354160
22.268367	0.1	5.273349
22.270033	0.1	5.186261
22.271700	0.1	5.091578
22.273367	0.1	4.987707
22.275033	0.1	4.875655
22.276700	0.1	4.758770
22.278367	0.1	4.639071
22.280033	0.1	4.515713
22.281700	0.1	4.387647
22.283367	0.1	4.255488
22.285033	0.1	4.120837
22.286700	0.1	3.985716
22.288367	0.1	3.851703
22.290033	0.1	3.719004
22.291700	0.1	3.586793
22.293367	0.1	3.454369
22.295033	0.1	3.322186
22.296700	0.1	3.191722
22.298367	0.1	3.064186
22.300033	0.1	2.939985
22.301700	0.1	2.818708
22.303367	0.1	2.699266
22.305033	0.1	2.580853
22.306700	0.1	2.464415
22.308367	0.1	2.352940
22.310033	0.1	2.249847
22.311700	0.1	2.156445
22.313367	0.1	2.070875
22.315033	0.1	1.989608
22.316700	0.1	1.910357
22.318367	0.1	1.833169
22.320033	0.1	1.759408
22.321700	0.1	1.690858
22.323367	0.1	1.628608
22.325033	0.1	1.571784
22.326700	0.1	1.518424
22.328367	0.1	1.467774
22.330033	0.1	1.420751
22.331700	0.1	1.378586
22.333367	0.1	1.341924
22.335033	0.1	1.311083
22.336700	0.1	1.286026
22.338367	0.1	1.265192
22.340033	0.1	1.245653
22.341700	0.1	1.225574
22.343367	0.1	1.205960
22.345033	0.1	1.189793
22.346700	0.1	1.179688
22.348367	0.1	1.176135
22.350033	0.1	1.177420
22.351700	0.1	1.181192
22.353367	0.1	1.186221
22.355033	0.1	1.192186
22.356700	0.1	1.199059
22.358367	0.1	1.207758
22.360033	0.1	1.219348
22.361700	0.1	1.233006
22.363367	0.1	1.246706
22.365033	0.1	1.259260
22.366700	0.1	1.271013
22.368367	0.1	1.283735
22.370033	0.1	1.299535
22.371700	0.1	1.319363
22.373367	0.1	1.342683
22.375033	0.1	1.367717
22.376700	0.1	1.392853
22.378367	0.1	1.418232
22.380033	0.1	1.445012
22.381700	0.1	1.473571
22.383367	0.1	1.503294
22.385033	0.1	1.533362
22.386700	0.1	1.563285
22.388367	0.1	1.593907
22.390033	0.1	1.627663
22.391700	0.1	1.666481
22.393367	0.1	1.709638
22.395033	0.1	1.754519
22.396700	0.1	1.798980
22.398367	0.1	1.842594
22.400033	0.1	1.886250
22.401700	0.1	1.930837
22.403367	0.1	1.976644
22.405033	0.1	2.023848
22.406700	0.1	2.073059
22.408367	0.1	2.125162
22.410033	0.1	2.180869
22.411700	0.1	2.240133
22.413367	0.1	2.302341
22.415033	0.1	2.367324
22.416700	0.1	2.435618
22.418367	0.1	2.508000
22.420033	0.1	2.585510
22.421700	0.1	2.668868
22.423367	0.1	2.757371
22.425033	0.1	2.849302
22.426700	0.1	2.943412
22.428367	0.1	3.039348
22.430033	0.1	3.137635
22.431700	0.1	3.239904
22.433367	0.1	3.348421
22.435033	0.1	3.464902
22.436700	0.1	3.589434
22.438367	0.1	3.720298
22.440033	0.1	3.855303
22.441700	0.1	3.993828
22.443367	0.1	4.137754
22.445033	0.1	4.289499
22.446700	0.1	4.449440
22.448367	0.1	4.616627
22.450033	0.1	4.790714
22.451700	0.1	4.971894
22.453367	0.1	5.160347
22.455033	0.1	5.356725
22.456700	0.1	5.562231
22.458367	0.1	5.777762
22.460033	0.1	6.003622
22.461700	0.1	6.240038
22.463367	0.1	6.487458
22.465033	0.1	6.746422
22.466700	0.1	7.017176
22.468367	0.1	7.298384
22.470033	0.1	7.587438
22.471700	0.1	7.883627
22.473367	0.1	8.189511
22.475033	0.1	8.508554
22.476700	0.1	8.842531
22.478367	0.1	9.191018
22.480033	0.1	9.552469
22.481700	0.1	9.925668
22.483367	0.1	10.311133
22.485033	0.1	10.711649
22.486700	0.1	11.130269
22.488367	0.1	11.567720
22.490033	0.1	12.022299
22.491700	0.1	12.491616
22.493367	0.1	12.973971
22.495033	0.1	13.469900
22.496700	0.1	13.982994
22.498367	0.1	14.517279
22.500033	0.1	15.074061
22.501700	0.1	15.652450
22.503367	0.1	16.251821
22.505033	0.1	16.873307
22.506700	0.1	17.519803
22.508367	0.1	18.194495
22.510033	0.1	18.899227
22.511700	0.1	19.634040
22.513367	0.1	20.398526
22.515033	0.1	21.193731
22.516700	0.1	22.022151
22.518367	0.1	22.886195
22.520033	0.1	23.787431
22.521700	0.1	24.727099
22.523367	0.1	25.706580
22.525033	0.1	26.727496
22.526700	0.1	27.791215
22.528367	0.1	28.898157
22.530033	0.1	30.047353
22.531700	0.1	31.237141
22.533367	0.1	32.466333
22.535033	0.1	33.734143
22.536700	0.1	35.040048
22.538367	0.1	36.384612
22.540033	0.1	37.768218
22.541700	0.1	39.187851
22.543367	0.1	40.636784
22.545033	0.1	42.108363
22.546700	0.1	43.599149
22.548367	0.1	45.107757
22.550033	0.1	46.631224
22.551700	0.1	48.163082
22.553367	0.1	49.694963
22.555033	0.1	51.219082
22.556700	0.1	52.728211
22.558367	0.1	54.214606
22.560033	0.1	55.670384
22.561700	0.1	57.087806
22.563367	0.1	58.458485
22.565033	0.1	59.774229
22.566700	0.1	61.029187
22.568367	0.1	62.218704
22.570033	0.1	63.335723
22.571700	0.1	64.369999
22.573367	0.1	65.311100
22.575033	0.1	66.151642
22.576700	0.1	66.887643
22.578367	0.1	67.516239
22.580033	0.1	68.033515
22.581700	0.1	68.434160
22.583367	0.1	68.713259
22.585033	0.1	68.868343
22.586700	0.1	68.899812
22.588367	0.1	68.809842
22.590033	0.1	68.600844
22.591700	0.1	68.274378
22.593367	0.1	67.831324
22.595033	0.1	67.272568
22.596700	0.1	66.599483
22.598367	0.1	65.814736
22.600033	0.1	64.922734
22.601700	0.1	63.929656
22.603367	0.1	62.843338
22.605033	0.1	61.671417
22.606700	0.1	60.418998
22.608367	0.1	59.089712
22.610033	0.1	57.689389
22.611700	0.1	56.227460
22.613367	0.1	54.714326
22.615033	0.1	53.158426
22.616700	0.1	51.565659
22.618367	0.1	49.941009
22.620033	0.1	48.290947
22.621700	0.1	46.623894
22.623367	0.1	44.948165
22.625033	0.1	43.270416
22.626700	0.1	41.595730
22.628367	0.1	39.928528
22.630033	0.1	38.273749
22.631700	0.1	36.637359
22.633367	0.1	35.025287
22.635033	0.1	33.441838
22.636700	0.1	31.890217
22.638367	0.1	30.373777
22.640033	0.1	28.895913
22.641700	0.1	27.460326
22.643367	0.1	26.071412
22.645033	0.1	24.732915
22.646700	0.1	23.446768
22.648367	0.1	22.213305
22.650033	0.1	21.031369
22.651700	0.1	19.899206
22.653367	0.1	18.816297
22.655033	0.1	17.782990
22.656700	0.1	16.798889
22.658367	0.1	15.863241
22.660033	0.1	14.976044
22.661700	0.1	14.138101
22.663367	0.1	13.350658
22.665033	0.1	12.614117
22.666700	0.1	11.926373
22.668367	0.1	11.283662
22.670033	0.1	10.683406
22.671700	0.1	10.125618
22.673367	0.1	9.610988
22.675033	0.1	9.138463
22.676700	0.1	8.705463
22.678367	0.1	8.309241
22.680033	0.1	7.946952
22.681700	0.1	7.616081
22.683367	0.1	7.315413
22.685033	0.1	7.044501
22.686700	0.1	6.802492
22.688367	0.1	6.588185
22.690033	0.1	6.400617
22.691700	0.1	6.238935
22.693367	0.1	6.101821
22.695033	0.1	5.987594
22.696700	0.1	5.894876
22.698367	0.1	5.822666
22.700033	0.1	5.769879
22.701700	0.1	5.734903
22.703367	0.1	5.715154
22.705033	0.1	5.708123
22.706700	0.1	5.713212
22.708367	0.1	5.731452
22.710033	0.1	5.763699
22.711700	0.1	5.809614
22.713367	0.1	5.867491
22.715033	0.1	5.935188
22.716700	0.1	6.011166
22.718367	0.1	6.094049
22.720033	0.1	6.182138
22.721700	0.1	6.274320
22.723367	0.1	6.371094
22.725033	0.1	6.474382
22.726700	0.1	6.585731
22.728367	0.1	6.703958
22.730033	0.1	6.824774
22.731700	0.1	6.943354
22.733367	0.1	7.057493
22.735033	0.1	7.167892
22.736700	0.1	7.275878
22.738367	0.1	7.382110
22.740033	0.1	7.486460
22.741700	0.1	7.587350
22.743367	0.1	7.682159
22.745033	0.1	7.769442
22.746700	0.1	7.849517
22.748367	0.1	7.922817
22.750033	0.1	7.988443
22.751700	0.1	8.044359
22.753367	0.1	8.088797
22.755033	0.1	8.121012
22.756700	0.1	8.141017
22.758367	0.1	8.149613
22.760033	0.1	8.147955
22.761700	0.1	8.136360
22.763367	0.1	8.114059
22.765033	0.1	8.080308
22.766700	0.1	8.034743
22.768367	0.1	7.976536
22.770033	0.1	7.904712
22.771700	0.1	7.819566
22.773367	0.1	7.722499
22.775033	0.1	7.614717
22.776700	0.1	7.496877
22.778367	0.1	7.369840
22.780033	0.1	7.235254
22.781700	0.1	7.095165
22.783367	0.1	6.950488
22.785033	0.1	6.800196
22.786700	0.1	6.642770
22.788367	0.1	6.477847
22.790033	0.1	6.305957
22.791700	0.1	6.128098
22.793367	0.1	5.945740
22.795033	0.1	5.760342
22.796700	0.1	5.573300
22.798367	0.1	5.386029
22.800033	0.1	5.199444
22.801700	0.1	5.013831
22.803367	0.1	4.828814
22.805033	0.1	4.643323
22.806700	0.1	4.457007
22.808367	0.1	4.272037
22.810033	0.1	4.092529
22.811700	0.1	3.921445
22.813367	0.1	3.758483
22.815033	0.1	3.600945
22.816700	0.1	3.446229
22.818367	0.1	3.293459
22.820033	0.1	3.143568
22.821700	0.1	2.998044
22.823367	0.1	2.857409
22.825033	0.1	2.721474
22.826700	0.1	2.591126
22.828367	0.1	2.468056
22.830033	0.1	2.352581
22.831700	0.1	2.243351
22.833367	0.1	2.139616
22.835033	0.1	2.042134
22.836700	0.1	1.951568
22.838367	0.1	1.866985
22.840033	0.1	1.786472
22.841700	0.1	1.708851
22.843367	0.1	1.634136
22.845033	0.1	1.563174
22.846700	0.1	1.497911
22.848367	0.1	1.440477
22.850033	0.1	1.390744
22.851700	0.1	1.345803
22.853367	0.1	1.302673
22.855033	0.1	1.260471
22.856700	0.1	1.219697
22.858367	0.1	1.180735
22.860033	0.1	1.143627
22.861700	0.1	1.108618
22.863367	0.1	1.076339
22.865033	0.1	1.047533
22.866700	0.1	1.022718
22.868367	0.1	1.002052
22.870033	0.1	0.984678
22.871700	0.1	0.968780
22.873367	0.1	0.953171
22.875033	0.1	0.937930
22.876700	0.1	0.923187
22.878367	0.1	0.908994
22.880033	0.1	0.895909
22.881700	0.1	0.884761
22.883367	0.1	0.875923
22.885033	0.1	0.869101
22.886700	0.1	0.863615
22.888367	0.1	0.858577
22.890033	0.1	0.853427
22.891700	0.1	0.848686
22.893367	0.1	0.844882
22.895033	0.1	0.841008
22.896700	0.1	0.835392
22.898367	0.1	0.827783
22.900033	0.1	0.820369
22.901700	0.1	0.816472
22.903367	0.1	0.817366
22.905033	0.1	0.820840
22.906700	0.1	0.823191
22.908367	0.1	0.822749
22.910033	0.1	0.821450
22.911700	0.1	0.822698
22.913367	0.1	0.827922
22.915033	0.1	0.835657
22.916700	0.1	0.843247
22.918367	0.1	0.848928
22.920033	0.1	0.852742
22.921700	0.1	0.855913
22.923367	0.1	0.859681
22.925033	0.1	0.864621
22.926700	0.1	0.870749
22.928367	0.1	0.877916
22.930033	0.1	0.885851
22.931700	0.1	0.893967
22.933367	0.1	0.901660
22.935033	0.1	0.908962
22.936700	0.1	0.916822
22.938367	0.1	0.926382
22.940033	0.1	0.937530
22.941700	0.1	0.948589
22.943367	0.1	0.957977
22.945033	0.1	0.965614
22.946700	0.1	0.973083
22.948367	0.1	0.982787
22.950033	0.1	0.996296
22.951700	0.1	1.013596
22.953367	0.1	1.033810
22.955033	0.1	1.055566
22.956700	0.1	1.077042
22.958367	0.1	1.096986
22.960033	0.1	1.115962
22.961700	0.1	1.135259
22.963367	0.1	1.154905
22.965033	0.1	1.174044
22.966700	0.1	1.192293
22.968367	0.1	1.210016
22.970033	0.1	1.228373
22.971700	0.1	1.248750
22.973367	0.1	1.271381
22.975033	0.1	1.294864
22.976700	0.1	1.317561
22.978367	0.1	1.339475
22.980033	0.1	1.362218
22.981700	0.1	1.387345
22.983367	0.1	1.415294
22.985033	0.1	1.445650
22.986700	0.1	1.478046
22.988367	0.1	1.512123
22.990033	0.1	1.546806
22.991700	0.1	1.580603
22.993367	0.1	1.612781
22.995033	0.1	1.644413
22.996700	0.1	1.678010
22.998367	0.1	1.715426
23.000033	0.1	1.756465
23.001700	0.1	1.800228
23.003367	0.1	1.846561
23.005033	0.1	1.895386
23.006700	0.1	1.945891
23.008367	0.1	1.996928
23.010033	0.1	2.048034
23.011700	0.1	2.099741
23.013367	0.1	2.152626
23.015033	0.1	2.206834
23.016700	0.1	2.262453
23.018367	0.1	2.319482
23.020033	0.1	2.377946
23.021700	0.1	2.438077
23.023367	0.1	2.500126
23.025033	0.1	2.564243
23.026700	0.1	2.630358
23.028367	0.1	2.697930
23.030033	0.1	2.766037
23.031700	0.1	2.833973
23.033367	0.1	2.901335
23.035033	0.1	2.967799
23.036700	0.1	3.033020
23.038367	0.1	3.096564
23.040033	0.1	3.157831
23.041700	0.1	3.216350
23.043367	0.1	3.272579
23.045033	0.1	3.328207
23.046700	0.1	3.384287
23.048367	0.1	3.439025
23.050033	0.1	3.488907
23.051700	0.1	3.531990
23.053367	0.1	3.569117
23.055033	0.1	3.602677
23.056700	0.1	3.634696
23.058367	0.1	3.665215
23.060033	0.1	3.692019
23.061700	0.1	3.712317
23.063367	0.1	3.724685
23.065033	0.1	3.729295
23.066700	0.1	3.727288
23.068367	0.1	3.720010
23.070033	0.1	3.708331
23.071700	0.1	3.692801
23.073367	0.1	3.673621
23.075033	0.1	3.649648
23.076700	0.1	3.619259
23.078367	0.1	3.582360
23.080033	0.1	3.539831
23.081700	0.1	3.491202
23.083367	0.1	3.435444
23.085033	0.1	3.373856
23.086700	0.1	3.309506
23.088367	0.1	3.244076
23.090033	0.1	3.177053
23.091700	0.1	3.107139
23.093367	0.1	3.033560
23.095033	0.1	2.956646
23.096700	0.1	2.876953
23.098367	0.1	2.794233
23.100033	0.1	2.708063
23.101700	0.1	2.619433
23.103367	0.1	2.531363
23.105033	0.1	2.447148
23.106700	0.1	2.367734
23.108367	0.1	2.291123
23.110033	0.1	2.214424
23.111700	0.1	2.136179
23.113367	0.1	2.057236
23.115033	0.1	1.979736
23.116700	0.1	1.905300
23.118367	0.1	1.834412
23.120033	0.1	1.766980
23.121700	0.1	1.702579
23.123367	0.1	1.640143
23.125033	0.1	1.578317
23.126700	0.1	1.516864
23.128367	0.1	1.456984
23.130033	0.1	1.399997
23.131700	0.1	1.346157
23.133367	0.1	1.294711
23.135033	0.1	1.244931
23.136700	0.1	1.197592
23.138367	0.1	1.154472
23.140033	0.1	1.115943
23.141700	0.1	1.080520
23.143367	0.1	1.046783
23.145033	0.1	1.014257
23.146700	0.1	0.982983
23.148367	0.1	0.953521
23.150033	0.1	0.926941
23.151700	0.1	0.903853
23.153367	0.1	0.883527
23.155033	0.1	0.864347
23.156700	0.1	0.845296
23.158367	0.1	0.827080
23.160033	0.1	0.811289
23.161700	0.1	0.798432
23.163367	0.1	0.787633
23.165033	0.1	0.777505
23.166700	0.1	0.766739
23.168367	0.1	0.754949
23.170033	0.1	0.742883
23.171700	0.1	0.731633
23.173367	0.1	0.722012
23.175033	0.1	0.714213
23.176700	0.1	0.708015
23.178367	0.1	0.703298
23.180033	0.1	0.699768
23.181700	0.1	0.696373
23.183367	0.1	0.691507
23.185033	0.1	0.684294
23.186700	0.1	0.675791
23.188367	0.1	0.668475
23.190033	0.1	0.664331
23.191700	0.1	0.663497
23.193367	0.1	0.664308
23.195033	0.1	0.664224
23.196700	0.1	0.661570
23.198367	0.1	0.657034
23.200033	0.1	0.653090
23.201700	0.1	0.651283
23.203367	0.1	0.650329
23.205033	0.1	0.647404
23.206700	0.1	0.641048
23.208367	0.1	0.632294
23.210033	0.1	0.623479
23.211700	0.1	0.616033
23.213367	0.1	0.609746
23.215033	0.1	0.604051
23.216700	0.1	0.599031
23.218367	0.1	0.595371
23.220033	0.1	0.593737
23.221700	0.1	0.593998
23.223367	0.1	0.594934
23.225033	0.1	0.595204
23.226700	0.1	0.594538
23.228367	0.1	0.593597
23.230033	0.1	0.592843
23.231700	0.1	0.591828
23.233367	0.1	0.589504
23.235033	0.1	0.585709
23.236700	0.1	0.581737
23.238367	0.1	0.578673
23.240033	0.1	0.576610
23.241700	0.1	0.575483
23.243367	0.1	0.575078
23.245033	0.1	0.574882
23.246700	0.1	0.574379
23.248367	0.1	0.573015
23.250033	0.1	0.570347
23.251700	0.1	0.566635
23.253367	0.1	0.563040
23.255033	0.1	0.561108
23.256700	0.1	0.562049
23.258367	0.1	0.565853
23.260033	0.1	0.570891
23.261700	0.1	0.575176
23.263367	0.1	0.577522
23.265033	0.1	0.577699
23.266700	0.1	0.576493
23.268367	0.1	0.575380
23.270033	0.1	0.575674
23.271700	0.1	0.577969
23.273367	0.1	0.582300
23.275033	0.1	0.588670
23.276700	0.1	0.597062
23.278367	0.1	0.606775
23.280033	0.1	0.616200
23.281700	0.1	0.623283
23.283367	0.1	0.626808
23.285033	0.1	0.627656
23.286700	0.1	0.628266
23.288367	0.1	0.630440
23.290033	0.1	0.634240
23.291700	0.1	0.638994
23.293367	0.1	0.643930
23.295033	0.1	0.647935
23.296700	0.1	0.650259
23.298367	0.1	0.651288
23.300033	0.1	0.651926
23.301700	0.1	0.653290
23.303367	0.1	0.657011
23.305033	0.1	0.664354
23.306700	0.1	0.674608
23.308367	0.1	0.685020
23.310033	0.1	0.692890
23.311700	0.1	0.697174
23.313367	0.1	0.698529
23.315033	0.1	0.698892
23.316700	0.1	0.700499
23.318367	0.1	0.703842
23.320033	0.1	0.707186
23.321700	0.1	0.709184
23.323367	0.1	0.710655
23.325033	0.1	0.713225
23.326700	0.1	0.717635
23.328367	0.1	0.723288
23.330033	0.1	0.728602
23.331700	0.1	0.732108
23.333367	0.1	0.733440
23.335033	0.1	0.733370
23.336700	0.1	0.733146
23.338367	0.1	0.733840
23.340033	0.1	0.735899
23.341700	0.1	0.738567
23.343367	0.1	0.740052
23.345033	0.1	0.738986
23.346700	0.1	0.735414
23.348367	0.1	0.730124
23.350033	0.1	0.723805
23.351700	0.1	0.717021
23.353367	0.1	0.710441
23.355033	0.1	0.704951
23.356700	0.1	0.701523
23.358367	0.1	0.700424
23.360033	0.1	0.700713
23.361700	0.1	0.700853
23.363367	0.1	0.699335
23.365033	0.1	0.695023
23.366700	0.1	0.688196
23.368367	0.1	0.681374
23.370033	0.1	0.677612
23.371700	0.1	0.677323
23.373367	0.1	0.677682
23.375033	0.1	0.675544
23.376700	0.1	0.670529
23.378367	0.1	0.665118
23.380033	0.1	0.661886
23.381700	0.1	0.660862
23.383367	0.1	0.659395
23.385033	0.1	0.655022
23.386700	0.1	0.648149
23.388367	0.1	0.641095
23.390033	0.1	0.635646
23.391700	0.1	0.632298
23.393367	0.1	0.630803
23.395033	0.1	0.630696
23.396700	0.1	0.631469
23.398367	0.1	0.633094
23.400033	0.1	0.636023
23.401700	0.1	0.639991
23.403367	0.1	0.643707
23.405033	0.1	0.646063
23.406700	0.1	0.646869
23.408367	0.1	0.646696
23.410033	0.1	0.646552
23.411700	0.1	0.646859
23.413367	0.1	0.647018
23.415033	0.1	0.646110
23.416700	0.1	0.643698
23.418367	0.1	0.640382
23.420033	0.1	0.637867
23.421700	0.1	0.637774
23.423367	0.1	0.640186
23.425033	0.1	0.643535
23.426700	0.1	0.646184
23.428367	0.1	0.648010
23.430033	0.1	0.650068
23.431700	0.1	0.652620
23.433367	0.1	0.654510
23.435033	0.1	0.654161
23.436700	0.1	0.650208
23.438367	0.1	0.642524
23.440033	0.1	0.633374
23.441700	0.1	0.626151
23.443367	0.1	0.622552
23.445033	0.1	0.621406
23.446700	0.1	0.620415
23.448367	0.1	0.618612
23.450033	0.1	0.617076
23.451700	0.1	0.617681
23.453367	0.1	0.620903
23.455033	0.1	0.624508
23.456700	0.1	0.625537
23.458367	0.1	0.623930
23.460033	0.1	0.622752
23.461700	0.1	0.624582
23.463367	0.1	0.629458
23.465033	0.1	0.635427
23.466700	0.1	0.639562
23.468367	0.1	0.639786
23.470033	0.1	0.636736
23.471700	0.1	0.633211
23.473367	0.1	0.631153
23.475033	0.1	0.629881
23.476700	0.1	0.627870
23.478367	0.1	0.625071
23.480033	0.1	0.622720
23.481700	0.1	0.621923
23.483367	0.1	0.623278
23.485033	0.1	0.626729
23.486700	0.1	0.631176
23.488367	0.1	0.635278
23.490033	0.1	0.638906
23.491700	0.1	0.642887
23.493367	0.1	0.647730
23.495033	0.1	0.653611
23.496700	0.1	0.660755
23.498367	0.1	0.669095
23.500033	0.1	0.678385
23.501700	0.1	0.688727
23.503367	0.1	0.700122
23.505033	0.1	0.711335
23.506700	0.1	0.720201
23.508367	0.1	0.725938
23.510033	0.1	0.729957
23.511700	0.1	0.734320
23.513367	0.1	0.740490
23.515033	0.1	0.749049
23.516700	0.1	0.759657
23.518367	0.1	0.771945
23.520033	0.1	0.786413
23.521700	0.1	0.803294
23.523367	0.1	0.821054
23.525033	0.1	0.837604
23.526700	0.1	0.852677
23.528367	0.1	0.867951
23.530033	0.1	0.885180
23.531700	0.1	0.904906
23.533367	0.1	0.926740
23.535033	0.1	0.950233
23.536700	0.1	0.975528
23.538367	0.1	1.003346
23.540033	0.1	1.033959
23.541700	0.1	1.066793
23.543367	0.1	1.101242
23.545033	0.1	1.136982
23.546700	0.1	1.174132
23.548367	0.1	1.213397
23.550033	0.1	1.255358
23.551700	0.1	1.299973
23.553367	0.1	1.346758
23.555033	0.1	1.395135
23.556700	0.1	1.445077
23.558367	0.1	1.497413
23.560033	0.1	1.552859
23.561700	0.1	1.611095
23.563367	0.1	1.671249
23.565033	0.1	1.733522
23.566700	0.1	1.799939
23.568367	0.1	1.872652
23.570033	0.1	1.951833
23.571700	0.1	2.035624
23.573367	0.1	2.122144
23.575033	0.1	2.211351
23.576700	0.1	2.304763
23.578367	0.1	2.403553
23.580033	0.1	2.507670
23.581700	0.1	2.616812
23.583367	0.1	2.731346
23.585033	0.1	2.851775
23.586700	0.1	2.978412
23.588367	0.1	3.111823
23.590033	0.1	3.252761
23.591700	0.1	3.401753
23.593367	0.1	3.558761
23.595033	0.1	3.723134
23.596700	0.1	3.894474
23.598367	0.1	4.073074
23.600033	0.1	4.259478
23.601700	0.1	4.454143
23.603367	0.1	4.657563
23.605033	0.1	4.870687
23.606700	0.1	5.094479
23.608367	0.1	5.328557
23.610033	0.1	5.571800
23.611700	0.1	5.824193
23.613367	0.1	6.086505
23.615033	0.1	6.358805
23.616700	0.1	6.640735
23.618367	0.1	6.932793
23.620033	0.1	7.236679
23.621700	0.1	7.554502
23.623367	0.1	7.887040
23.625033	0.1	8.232659
23.626700	0.1	8.588489
23.628367	0.1	8.952413
23.630033	0.1	9.324402
23.631700	0.1	9.707031
23.633367	0.1	10.104151
23.635033	0.1	10.517850
23.636700	0.1	10.946752
23.638367	0.1	11.388245
23.640033	0.1	11.842051
23.641700	0.1	12.310604
23.643367	0.1	12.796777
23.645033	0.1	13.301522
23.646700	0.1	13.823113
23.648367	0.1	14.359043
23.650033	0.1	14.908412
23.651700	0.1	15.472425
23.653367	0.1	16.053687
23.655033	0.1	16.654604
23.656700	0.1	17.275815
23.658367	0.1	17.917468
23.660033	0.1	18.581538
23.661700	0.1	19.271402
23.663367	0.1	19.989712
23.665033	0.1	20.737303
23.666700	0.1	21.513216
23.668367	0.1	22.315602
23.670033	0.1	23.143897
23.671700	0.1	24.000318
23.673367	0.1	24.888641
23.675033	0.1	25.811861
23.676700	0.1	26.771775
23.678367	0.1	27.770051
23.680033	0.1	28.808145
23.681700	0.1	29.886416
23.683367	0.1	31.004851
23.685033	0.1	32.163640
23.686700	0.1	33.362787
23.688367	0.1	34.602382
23.690033	0.1	35.882802
23.691700	0.1	37.204050
23.693367	0.1	38.565919
23.695033	0.1	39.968351
23.696700	0.1	41.410285
23.698367	0.1	42.888341
23.700033	0.1	44.397651
23.701700	0.1	45.933817
23.703367	0.1	47.493493
23.705033	0.1	49.073622
23.706700	0.1	50.670570
23.708367	0.1	52.279523
23.710033	0.1	53.894226
23.711700	0.1	55.507328
23.713367	0.1	57.111410
23.715033	0.1	58.699753
23.716700	0.1	60.265358
23.718367	0.1	61.799241
23.720033	0.1	63.290880
23.721700	0.1	64.730477
23.723367	0.1	66.110492
23.725033	0.1	67.424947
23.726700	0.1	68.666767
23.728367	0.1	69.826935
23.730033	0.1	70.896694
23.731700	0.1	71.869078
23.733367	0.1	72.738337
23.735033	0.1	73.499349
23.736700	0.1	74.147033
23.738367	0.1	74.675502
23.740033	0.1	75.079030
23.741700	0.1	75.354120
23.743367	0.1	75.500095
23.745033	0.1	75.517283
23.746700	0.1	75.405059
23.748367	0.1	75.162924
23.750033	0.1	74.792574
23.751700	0.1	74.297115
23.753367	0.1	73.679760
23.755033	0.1	72.944127
23.756700	0.1	72.093690
23.758367	0.1	71.131298
23.760033	0.1	70.061316
23.761700	0.1	68.891407
23.763367	0.1	67.630187
23.765033	0.1	66.283797
23.766700	0.1	64.856894
23.768367	0.1	63.355933
23.770033	0.1	61.789155
23.771700	0.1	60.165227
23.773367	0.1	58.493088
23.775033	0.1	56.781266
23.776700	0.1	55.036424
23.778367	0.1	53.263931
23.780033	0.1	51.470650
23.781700	0.1	49.665263
23.783367	0.1	47.855456
23.785033	0.1	46.046716
23.786700	0.1	44.244304
23.788367	0.1	42.454968
23.790033	0.1	40.685600
23.791700	0.1	38.941326
23.793367	0.1	37.225941
23.795033	0.1	35.542152
23.796700	0.1	33.891443
23.798367	0.1	32.275906
23.800033	0.1	30.699042
23.801700	0.1	29.164981
23.803367	0.1	27.677985
23.805033	0.1	26.241052
23.806700	0.1	24.855114
23.808367	0.1	23.520496
23.810033	0.1	22.237757
23.811700	0.1	21.007564
23.813367	0.1	19.830768
23.815033	0.1	18.707318
23.816700	0.1	17.635338
23.818367	0.1	16.612769
23.820033	0.1	15.639216
23.821700	0.1	14.714799
23.823367	0.1	13.838173
23.825033	0.1	13.006772
23.826700	0.1	12.218612
23.828367	0.1	11.473387
23.830033	0.1	10.772073
23.831700	0.1	10.114880
23.833367	0.1	9.499025
23.835033	0.1	8.919914
23.836700	0.1	8.374625
23.838367	0.1	7.862588
23.840033	0.1	7.383362
23.841700	0.1	6.935429
23.843367	0.1	6.517144
23.845033	0.1	6.127669
23.846700	0.1	5.766400
23.848367	0.1	5.432130
23.850033	0.1	5.122623
23.851700	0.1	4.834780
23.853367	0.1	4.565851
23.855033	0.1	4.314012
23.856700	0.1	4.077852
23.858367	0.1	3.856532
23.860033	0.1	3.650608
23.861700	0.1	3.461097
23.863367	0.1	3.287583
23.865033	0.1	3.128089
23.866700	0.1	2.980488
23.868367	0.1	2.843407
23.870033	0.1	2.716207
23.871700	0.1	2.598269
23.873367	0.1	2.488834
23.875033	0.1	2.387357
23.876700	0.1	2.292930
23.878367	0.1	2.204259
23.880033	0.1	2.121045
23.881700	0.1	2.043978
23.883367	0.1	1.973775
23.885033	0.1	1.910971
23.886700	0.1	1.855963
23.888367	0.1	1.808540
23.890033	0.1	1.766793
23.891700	0.1	1.727194
23.893367	0.1	1.686662
23.895033	0.1	1.644604
23.896700	0.1	1.603388
23.898367	0.1	1.566187
23.900033	0.1	1.533143
23.901700	0.1	1.501343
23.903367	0.1	1.469036
23.905033	0.1	1.437557
23.906700	0.1	1.409431
23.908367	0.1	1.386055
23.910033	0.1	1.366609
23.911700	0.1	1.348821
23.913367	0.1	1.331177
23.915033	0.1	1.313910
23.916700	0.1	1.297724
23.918367	0.1	1.282082
23.920033	0.1	1.265537
23.921700	0.1	1.246929
23.923367	0.1	1.225770
23.925033	0.1	1.202500
23.926700	0.1	1.179185
23.928367	0.1	1.158733
23.930033	0.1	1.141978
23.931700	0.1	1.126737
23.933367	0.1	1.110621
23.935033	0.1	1.093582
23.936700	0.1	1.077908
23.938367	0.1	1.065978
23.940033	0.1	1.057363
23.941700	0.1	1.048865
23.943367	0.1	1.037749
23.945033	0.1	1.023798
23.946700	0.1	1.008399
23.948367	0.1	0.992743
23.950033	0.1	0.977404
23.951700	0.1	0.962713
23.953367	0.1	0.948654
23.955033	0.1	0.934736
23.956700	0.1	0.920519
23.958367	0.1	0.905991
23.960033	0.1	0.891727
23.961700	0.1	0.878922
23.963367	0.1	0.868631
23.965033	0.1	0.860491
23.966700	0.1	0.852593
23.968367	0.1	0.843001
23.970033	0.1	0.831354
23.971700	0.1	0.819252
23.973367	0.1	0.809068
23.975033	0.1	0.801855
23.976700	0.1	0.796816
23.978367	0.1	0.792658
23.980033	0.1	0.787987
23.981700	0.1	0.781408
23.983367	0.1	0.772621
23.985033	0.1	0.762702
23.986700	0.1	0.752728
23.988367	0.1	0.742595
23.990033	0.1	0.731656
23.991700	0.1	0.720313
23.993367	0.1	0.710040
23.995033	0.1	0.702161
23.996700	0.1	0.697616
23.998367	0.1	0.696657
24.000033	0.1	0.698003
24.001700	0.1	0.699689
24.003367	0.1	0.700164
24.005033	0.1	0.698282
24.006700	0.1	0.693668
24.008367	0.1	0.687088
24.010033	0.1	0.680340
24.011700	0.1	0.675567
24.013367	0.1	0.673570
24.015033	0.1	0.673272
24.016700	0.1	0.673370
24.018367	0.1	0.673383
24.020033	0.1	0.672485
24.021700	0.1	0.669137
24.023367	0.1	0.663102
24.025033	0.1	0.656550
24.026700	0.1	0.652103
24.028367	0.1	0.650845
24.030033	0.1	0.652825
24.031700	0.1	0.657728
24.033367	0.1	0.664522
24.035033	0.1	0.671563
24.036700	0.1	0.677635
24.038367	0.1	0.682357
24.040033	0.1	0.686110
24.041700	0.1	0.689612
24.043367	0.1	0.692708
24.045033	0.1	0.694161
24.046700	0.1	0.693463
24.048367	0.1	0.692043
24.050033	0.1	0.692406
24.051700	0.1	0.696513
24.053367	0.1	0.704434
24.055033	0.1	0.714208
24.056700	0.1	0.723577
24.058367	0.1	0.731330
24.060033	0.1	0.737114
24.061700	0.1	0.741510
24.063367	0.1	0.746055
24.065033	0.1	0.752001
24.066700	0.1	0.759847
24.068367	0.1	0.769794
24.070033	0.1	0.781300
24.071700	0.1	0.793040
24.073367	0.1	0.804048
24.075033	0.1	0.814558
24.076700	0.1	0.825790
24.078367	0.1	0.839015
24.080033	0.1	0.854358
24.081700	0.1	0.870572
24.083367	0.1	0.886363
24.085033	0.1	0.900971
24.086700	0.1	0.913753
24.088367	0.1	0.924887
24.090033	0.1	0.936049
24.091700	0.1	0.949507
24.093367	0.1	0.966010
24.095033	0.1	0.983756
24.096700	0.1	1.000250
24.098367	0.1	1.014797
24.100033	0.1	1.028166
24.101700	0.1	1.041079
24.103367	0.1	1.054429
24.105033	0.1	1.069894
24.106700	0.1	1.088572
24.108367	0.1	1.109252
24.110033	0.1	1.129471
24.111700	0.1	1.148293
24.113367	0.1	1.166854
24.115033	0.1	1.186137
24.116700	0.1	1.205322
24.118367	0.1	1.222431
24.120033	0.1	1.236307
24.121700	0.1	1.247595
24.123367	0.1	1.257695
24.125033	0.1	1.267288
24.126700	0.1	1.276499
24.128367	0.1	1.286184
24.130033	0.1	1.298138
24.131700	0.1	1.313300
24.133367	0.1	1.330185
24.135033	0.1	1.345747
24.136700	0.1	1.358120
24.138367	0.1	1.368178
24.140033	0.1	1.378166
24.141700	0.1	1.389319
24.143367	0.1	1.400872
24.145033	0.1	1.410795
24.146700	0.1	1.417496
24.148367	0.1	1.421096
24.150033	0.1	1.423541
24.151700	0.1	1.427168
24.153367	0.1	1.432793
24.155033	0.1	1.439606
24.156700	0.1	1.446526
24.158367	0.1	1.452826
24.160033	0.1	1.458349
24.161700	0.1	1.464058
24.163367	0.1	1.471639
24.165033	0.1	1.482107
24.166700	0.1	1.494950
24.168367	0.1	1.508864
24.170033	0.1	1.523225
24.171700	0.1	1.538284
24.173367	0.1	1.554121
24.175033	0.1	1.570308
24.176700	0.1	1.586135
24.178367	0.1	1.601051
24.180033	0.1	1.615789
24.181700	0.1	1.632487
24.183367	0.1	1.652818
24.185033	0.1	1.676534
24.186700	0.1	1.701885
24.188367	0.1	1.727208
24.190033	0.1	1.752181
24.191700	0.1	1.777420
24.193367	0.1	1.803534
24.195033	0.1	1.830608
24.196700	0.1	1.858003
24.198367	0.1	1.885570
24.200033	0.1	1.914888
24.201700	0.1	1.947507
24.203367	0.1	1.982688
24.205033	0.1	2.018800
24.206700	0.1	2.055638
24.208367	0.1	2.093962
24.210033	0.1	2.134140
24.211700	0.1	2.175584
24.213367	0.1	2.216939
24.215033	0.1	2.256809
24.216700	0.1	2.294853
24.218367	0.1	2.332572
24.220033	0.1	2.372321
24.221700	0.1	2.414780
24.223367	0.1	2.457988
24.225033	0.1	2.499153
24.226700	0.1	2.536820
24.228367	0.1	2.571233
24.230033	0.1	2.603764
24.231700	0.1	2.636653
24.233367	0.1	2.671825
24.235033	0.1	2.709092
24.236700	0.1	2.746331
24.238367	0.1	2.781344
24.240033	0.1	2.812603
24.241700	0.1	2.838485
24.243367	0.1	2.857717
24.245033	0.1	2.870816
24.246700	0.1	2.879393
24.248367	0.1	2.884744
24.250033	0.1	2.888064
24.251700	0.1	2.890639
24.253367	0.1	2.892781
24.255033	0.1	2.893088
24.256700	0.1	2.889340
24.258367	0.1	2.880320
24.260033	0.1	2.866322
24.261700	0.1	2.848045
24.263367	0.1	2.825377
24.265033	0.1	2.797414
24.266700	0.1	2.763537
24.268367	0.1	2.724249
24.270033	0.1	2.681515
24.271700	0.1	2.638297
24.273367	0.1	2.596364
24.275033	0.1	2.554408
24.276700	0.1	2.509318
24.278367	0.1	2.459171
24.280033	0.1	2.404009
24.281700	0.1	2.344367
24.283367	0.1	2.280734
24.285033	0.1	2.214164
24.286700	0.1	2.146638
24.288367	0.1	2.080449
24.290033	0.1	2.016653
24.291700	0.1	1.954287
24.293367	0.1	1.891782
24.295033	0.1	1.828950
24.296700	0.1	1.766975
24.298367	0.1	1.706472
24.300033	0.1	1.646196
24.301700	0.1	1.584287
24.303367	0.1	1.520794
24.305033	0.1	1.457832
24.306700	0.1	1.397277
24.308367	0.1	1.339684
24.310033	0.1	1.284564
24.311700	0.1	1.230813
24.313367	0.1	1.177466
24.315033	0.1	1.124660
24.316700	0.1	1.073661
24.318367	0.1	1.025950
24.320033	0.1	0.982345
24.321700	0.1	0.942699
24.323367	0.1	0.905930
24.325033	0.1	0.870274
24.326700	0.1	0.834325
24.328367	0.1	0.798437
24.330033	0.1	0.764523
24.331700	0.1	0.734027
24.333367	0.1	0.706883
24.335033	0.1	0.682096
24.336700	0.1	0.658459
24.338367	0.1	0.635441
24.340033	0.1	0.613998
24.341700	0.1	0.595856
24.343367	0.1	0.581532
24.345033	0.1	0.569499
24.346700	0.1	0.557126
24.348367	0.1	0.542365
24.350033	0.1	0.525019
24.351700	0.1	0.506835
24.353367	0.1	0.490267
24.355033	0.1	0.477158
24.356700	0.1	0.467706
24.358367	0.1	0.460120
24.360033	0.1	0.452083
24.361700	0.1	0.442928
24.363367	0.1	0.434001
24.365033	0.1	0.426881
24.366700	0.1	0.421442
24.368367	0.1	0.416376
24.370033	0.1	0.411309
24.371700	0.1	0.407440
24.373367	0.1	0.406126
24.375033	0.1	0.407328
24.376700	0.1	0.408981
24.378367	0.1	0.408017
24.380033	0.1	0.402606
24.381700	0.1	0.393461
24.383367	0.1	0.383141
24.385033	0.1	0.374480
24.386700	0.1	0.369530
24.388367	0.1	0.368957
24.390033	0.1	0.371728
24.391700	0.1	0.375928
24.393367	0.1	0.380212
24.395033	0.1	0.383593
24.396700	0.1	0.384571
24.398367	0.1	0.382187
24.400033	0.1	0.377423
24.401700	0.1	0.372832
24.403367	0.1	0.370871
24.405033	0.1	0.372641
24.406700	0.1	0.377684
24.408367	0.1	0.384552
24.410033	0.1	0.391193
24.411700	0.1	0.395523
24.413367	0.1	0.396455
24.415033	0.1	0.394620
24.416700	0.1	0.392282
24.418367	0.1	0.392031
24.420033	0.1	0.394215
24.421700	0.1	0.396091
24.423367	0.1	0.394965
24.425033	0.1	0.391467
24.426700	0.1	0.388734
24.428367	0.1	0.389661
24.430033	0.1	0.394997
24.431700	0.1	0.402885
24.433367	0.1	0.410266
24.435033	0.1	0.414862
24.436700	0.1	0.416036
24.438367	0.1	0.414150
24.440033	0.1	0.409633
24.441700	0.1	0.403849
24.443367	0.1	0.399784
24.445033	0.1	0.399891
24.446700	0.1	0.404459
24.448367	0.1	0.412203
24.450033	0.1	0.420520
24.451700	0.1	0.426252
24.453367	0.1	0.427761
24.455033	0.1	0.425940
24.456700	0.1	0.423258
24.458367	0.1	0.422592
24.460033	0.1	0.425754
24.461700	0.1	0.431705
24.463367	0.1	0.436991
24.465033	0.1	0.438909
24.466700	0.1	0.437698
24.468367	0.1	0.435365
24.470033	0.1	0.433591
24.471700	0.1	0.433289
24.473367	0.1	0.434695
24.475033	0.1	0.437009
24.476700	0.1	0.439235
24.478367	0.1	0.441698
24.480033	0.1	0.445205
24.481700	0.1	0.449237
24.483367	0.1	0.452329
24.485033	0.1	0.453400
24.486700	0.1	0.452208
24.488367	0.1	0.449643
24.490033	0.1	0.447775
24.491700	0.1	0.448236
24.493367	0.1	0.450672
24.495033	0.1	0.453610
24.496700	0.1	0.456069
24.498367	0.1	0.457899
24.500033	0.1	0.459524
24.501700	0.1	0.461652
24.503367	0.1	0.464888
24.505033	0.1	0.468888
24.506700	0.1	0.472008
24.508367	0.1	0.473098
24.510033	0.1	0.473121
24.511700	0.1	0.474229
24.513367	0.1	0.477927
24.515033	0.1	0.484041
24.516700	0.1	0.490695
24.518367	0.1	0.495310
24.520033	0.1	0.496372
24.521700	0.1	0.494923
24.523367	0.1	0.493717
24.525033	0.1	0.494351
24.526700	0.1	0.495929
24.528367	0.1	0.496809
24.530033	0.1	0.496623
24.531700	0.1	0.496181
24.533367	0.1	0.496632
24.535033	0.1	0.498812
24.536700	0.1	0.502360
24.538367	0.1	0.505564
24.540033	0.1	0.506849
24.541700	0.1	0.506365
24.543367	0.1	0.505475
24.545033	0.1	0.504940
24.546700	0.1	0.504348
24.548367	0.1	0.503510
24.550033	0.1	0.503040
24.551700	0.1	0.503133
24.553367	0.1	0.503100
24.555033	0.1	0.502341
24.556700	0.1	0.501224
24.558367	0.1	0.500544
24.560033	0.1	0.500460
24.561700	0.1	0.500320
24.563367	0.1	0.498979
24.565033	0.1	0.495478
24.566700	0.1	0.489969
24.568367	0.1	0.483822
24.570033	0.1	0.478732
24.571700	0.1	0.475585
24.573367	0.1	0.474066
24.575033	0.1	0.473377
24.576700	0.1	0.473103
24.578367	0.1	0.473051
24.580033	0.1	0.473238
24.581700	0.1	0.474085
24.583367	0.1	0.475696
24.585033	0.1	0.477219
24.586700	0.1	0.477736
24.588367	0.1	0.477294
24.590033	0.1	0.476134
24.591700	0.1	0.473526
24.593367	0.1	0.468725
24.595033	0.1	0.462667
24.596700	0.1	0.457675
24.598367	0.1	0.455361
24.600033	0.1	0.455435
24.601700	0.1	0.456385
24.603367	0.1	0.456898
24.605033	0.1	0.456749
24.606700	0.1	0.456572
24.608367	0.1	0.457149
24.610033	0.1	0.458746
24.611700	0.1	0.460926
24.613367	0.1	0.463147
24.615033	0.1	0.465475
24.616700	0.1	0.467673
24.618367	0.1	0.468139
24.620033	0.1	0.465033
24.621700	0.1	0.458336
24.623367	0.1	0.450155
24.625033	0.1	0.443230
24.626700	0.1	0.439626
24.628367	0.1	0.440250
24.630033	0.1	0.444469
24.631700	0.1	0.450197
24.633367	0.1	0.454779
24.635033	0.1	0.456097
24.636700	0.1	0.453750
24.638367	0.1	0.449261
24.640033	0.1	0.444544
24.641700	0.1	0.440856
24.643367	0.1	0.439244
24.645033	0.1	0.440460
24.646700	0.1	0.444176
24.648367	0.1	0.448897
24.650033	0.1	0.453261
24.651700	0.1	0.457186
24.653367	0.1	0.461307
24.655033	0.1	0.465945
24.656700	0.1	0.471063
24.658367	0.1	0.476255
24.660033	0.1	0.480548
24.661700	0.1	0.482849
24.663367	0.1	0.482630
24.665033	0.1	0.479915
24.666700	0.1	0.474975
24.668367	0.1	0.468874
24.670033	0.1	0.464027
24.671700	0.1	0.462504
24.673367	0.1	0.463910
24.675033	0.1	0.465997
24.676700	0.1	0.466732
24.678367	0.1	0.465666
24.680033	0.1	0.463831
24.681700	0.1	0.462523
24.683367	0.1	0.462267
24.685033	0.1	0.462518
24.686700	0.1	0.462388
24.688367	0.1	0.461992
24.690033	0.1	0.462942
24.691700	0.1	0.467235
24.693367	0.1	0.475352
24.695033	0.1	0.485503
24.696700	0.1	0.494751
24.698367	0.1	0.500749
24.700033	0.1	0.502644
24.701700	0.1	0.501098
24.703367	0.1	0.497936
24.705033	0.1	0.494691
24.706700	0.1	0.491403
24.708367	0.1	0.487836
24.710033	0.1	0.484525
24.711700	0.1	0.481862
24.713367	0.1	0.479789
24.715033	0.1	0.478518
24.716700	0.1	0.478495
24.718367	0.1	0.479822
24.720033	0.1	0.482262
24.721700	0.1	0.485242
24.723367	0.1	0.487813
24.725033	0.1	0.489205
24.726700	0.1	0.489010
24.728367	0.1	0.487235
24.730033	0.1	0.485056
24.731700	0.1	0.484097
24.733367	0.1	0.484502
24.735033	0.1	0.484562
24.736700	0.1	0.482271
24.738367	0.1	0.477037
24.740033	0.1	0.470034
24.741700	0.1	0.462704
24.743367	0.1	0.455515
24.745033	0.1	0.448478
24.746700	0.1	0.442076
24.748367	0.1	0.437056
24.750033	0.1	0.433796
24.751700	0.1	0.432236
24.753367	0.1	0.432138
24.755033	0.1	0.432869
24.756700	0.1	0.433312
24.758367	0.1	0.432716
24.760033	0.1	0.431300
24.761700	0.1	0.429261
24.763367	0.1	0.425652
24.765033	0.1	0.419333
24.766700	0.1	0.410513
24.768367	0.1	0.400995
24.770033	0.1	0.393726
24.771700	0.1	0.390918
24.773367	0.1	0.391193
24.775033	0.1	0.390261
24.776700	0.1	0.385293
24.778367	0.1	0.377847
24.780033	0.1	0.372306
24.781700	0.1	0.371677
24.783367	0.1	0.375458
24.785033	0.1	0.380795
24.786700	0.1	0.384473
24.788367	0.1	0.384934
24.790033	0.1	0.383640
24.791700	0.1	0.383705
24.793367	0.1	0.386457
24.795033	0.1	0.390140
24.796700	0.1	0.392464
24.798367	0.1	0.393232
24.800033	0.1	0.393735
24.801700	0.1	0.395072
24.803367	0.1	0.397693
24.805033	0.1	0.401395
24.806700	0.1	0.405204
24.808367	0.1	0.407533
24.810033	0.1	0.407165
24.811700	0.1	0.404092
24.813367	0.1	0.399253
24.815033	0.1	0.394075
24.816700	0.1	0.390573
24.818367	0.1	0.390904
24.820033	0.1	0.396050
24.821700	0.1	0.405097
24.823367	0.1	0.415966
24.825033	0.1	0.426895
24.826700	0.1	0.437126
24.828367	0.1	0.446602
24.830033	0.1	0.455640
24.831700	0.1	0.465065
24.833367	0.1	0.475631
24.835033	0.1	0.486905
24.836700	0.1	0.497638
24.838367	0.1	0.507492
24.840033	0.1	0.517364
24.841700	0.1	0.527818
24.843367	0.1	0.538607
24.845033	0.1	0.550179
24.846700	0.1	0.563473
24.848367	0.1	0.578579
24.850033	0.1	0.594570
24.851700	0.1	0.610091
24.853367	0.1	0.624401
24.855033	0.1	0.638524
24.856700	0.1	0.654459
24.858367	0.1	0.673411
24.860033	0.1	0.695037
24.861700	0.1	0.717635
24.863367	0.1	0.739307
24.865033	0.1	0.759852
24.866700	0.1	0.781198
24.868367	0.1	0.805282
24.870033	0.1	0.831592
24.871700	0.1	0.857310
24.873367	0.1	0.879918
24.875033	0.1	0.899117
24.876700	0.1	0.917087
24.878367	0.1	0.937642
24.880033	0.1	0.964017
24.881700	0.1	0.997065
24.883367	0.1	1.035230
24.885033	0.1	1.075636
24.886700	0.1	1.115710
24.888367	0.1	1.154901
24.890033	0.1	1.194701
24.891700	0.1	1.237202
24.893367	0.1	1.283726
24.895033	0.1	1.334245
24.896700	0.1	1.388001
24.898367	0.1	1.443634
24.900033	0.1	1.498912
24.901700	0.1	1.552277
24.903367	0.1	1.604757
24.905033	0.1	1.659552
24.906700	0.1	1.719375
24.908367	0.1	1.784163
24.910033	0.1	1.851688
24.911700	0.1	1.919940
24.913367	0.1	1.988159
24.915033	0.1	2.056747
24.916700	0.1	2.127066
24.918367	0.1	2.200594
24.920033	0.1	2.277615
24.921700	0.1	2.356991
24.923367	0.1	2.437141
24.925033	0.1	2.516829
24.926700	0.1	2.595722
24.928367	0.1	2.674838
24.930033	0.1	2.755341
24.931700	0.1	2.836832
24.933367	0.1	2.917456
24.935033	0.1	2.994924
24.936700	0.1	3.068154
24.938367	0.1	3.138087
24.940033	0.1	3.206041
24.941700	0.1	3.272383
24.943367	0.1	3.336649
24.945033	0.1	3.397670
24.946700	0.1	3.454019
24.948367	0.1	3.504534
24.950033	0.1	3.548926
24.951700	0.1	3.587920
24.953367	0.1	3.622426
24.955033	0.1	3.652768
24.956700	0.1	3.678626
24.958367	0.1	3.699344
24.960033	0.1	3.714282
24.961700	0.1	3.723050
24.963367	0.1	3.725863
24.965033	0.1	3.723176
24.966700	0.1	3.714906
24.968367	0.1	3.700671
24.970033	0.1	3.680098
24.971700	0.1	3.652172
24.973367	0.1	3.615920
24.975033	0.1	3.572591
24.976700	0.1	3.525778
24.978367	0.1	3.478704
24.980033	0.1	3.431914
24.981700	0.1	3.383257
24.983367	0.1	3.329478
24.985033	0.1	3.268449
24.986700	0.1	3.200890
24.988367	0.1	3.130105
24.990033	0.1	3.059357
24.991700	0.1	2.989671
24.993367	0.1	2.920204
24.995033	0.1	2.849442
24.996700	0.1	2.775625
24.998367	0.1	2.697879
25.000033	0.1	2.617370
25.001700	0.1	2.536317
25.003367	0.1	2.456028
25.005033	0.1	2.376512
25.006700	0.1	2.298029
25.008367	0.1	2.221712
25.010033	0.1	2.148557
25.011700	0.1	2.079089
25.013367	0.1	2.013524
25.015033	0.1	1.950944
25.016700	0.1	1.888848
25.018367	0.1	1.824331
25.020033	0.1	1.756102
25.021700	0.1	1.685433
25.023367	0.1	1.615416
25.025033	0.1	1.549073
25.026700	0.1	1.487993
25.028367	0.1	1.432491
25.030033	0.1	1.382288
25.031700	0.1	1.336616
25.033367	0.1	1.293663
25.035033	0.1	1.250817
25.036700	0.1	1.206561
25.038367	0.1	1.161750
25.040033	0.1	1.118504
25.041700	0.1	1.078364
25.043367	0.1	1.041451
25.045033	0.1	1.006857
25.046700	0.1	0.974075
25.048367	0.1	0.943779
25.050033	0.1	0.916626
25.051700	0.1	0.891821
25.053367	0.1	0.867248
25.055033	0.1	0.841185
25.056700	0.1	0.813873
25.058367	0.1	0.787470
25.060033	0.1	0.764746
25.061700	0.1	0.747358
25.063367	0.1	0.734944
25.065033	0.1	0.725426
25.066700	0.1	0.715507
25.068367	0.1	0.702273
25.070033	0.1	0.685793
25.071700	0.1	0.668969
25.073367	0.1	0.654380
25.075033	0.1	0.642287
25.076700	0.1	0.631269
25.078367	0.1	0.620182
25.080033	0.1	0.609504
25.081700	0.1	0.600736
25.083367	0.1	0.594519
25.085033	0.1	0.589625
25.086700	0.1	0.584018
25.088367	0.1	0.577010
25.090033	0.1	0.569415
25.091700	0.1	0.561718
25.093367	0.1	0.553560
25.095033	0.1	0.545187
25.096700	0.1	0.537629
25.098367	0.1	0.531455
25.100033	0.1	0.526593
25.101700	0.1	0.523487
25.103367	0.1	0.523287
25.105033	0.1	0.526113
25.106700	0.1	0.529955
25.108367	0.1	0.531897
25.110033	0.1	0.529797
25.111700	0.1	0.523445
25.113367	0.1	0.515287
25.115033	0.1	0.509340
25.116700	0.1	0.507892
25.118367	0.1	0.509475
25.120033	0.1	0.510910
25.121700	0.1	0.510276
25.123367	0.1	0.507385
25.125033	0.1	0.502714
25.126700	0.1	0.497061
25.128367	0.1	0.491682
25.130033	0.1	0.487859
25.131700	0.1	0.486327
25.133367	0.1	0.487445
25.135033	0.1	0.490732
25.136700	0.1	0.494076
25.138367	0.1	0.494807
25.140033	0.1	0.491953
25.141700	0.1	0.486728
25.143367	0.1	0.481117
25.145033	0.1	0.476800
25.146700	0.1	0.475137
25.148367	0.1	0.476222
25.150033	0.1	0.478057
25.151700	0.1	0.478150
25.153367	0.1	0.475813
25.155033	0.1	0.472646
25.156700	0.1	0.471035
25.158367	0.1	0.471780
25.160033	0.1	0.473317
25.161700	0.1	0.473908
25.163367	0.1	0.473885
25.165033	0.1	0.474369
25.166700	0.1	0.475068
25.168367	0.1	0.475016
25.170033	0.1	0.474630
25.171700	0.1	0.475072
25.173367	0.1	0.476041
25.175033	0.1	0.475915
25.176700	0.1	0.473480
25.178367	0.1	0.468716
25.180033	0.1	0.463109
25.181700	0.1	0.459184
25.183367	0.1	0.458583
25.185033	0.1	0.460884
25.186700	0.1	0.464469
25.188367	0.1	0.467999
25.190033	0.1	0.471300
25.191700	0.1	0.474700
25.193367	0.1	0.477433
25.195033	0.1	0.478141
25.196700	0.1	0.477182
25.198367	0.1	0.476926
25.200033	0.1	0.479305
25.201700	0.1	0.483771
25.203367	0.1	0.488190
25.205033	0.1	0.491077
25.206700	0.1	0.492227
25.208367	0.1	0.492521
25.210033	0.1	0.493834
25.211700	0.1	0.497843
25.213367	0.1	0.504362
25.215033	0.1	0.511371
25.216700	0.1	0.516549
25.218367	0.1	0.518579
25.220033	0.1	0.517792
25.221700	0.1	0.515957
25.223367	0.1	0.514630
25.225033	0.1	0.513992
25.226700	0.1	0.513582
25.228367	0.1	0.513853
25.230033	0.1	0.516446
25.231700	0.1	0.522789
25.233367	0.1	0.532330
25.235033	0.1	0.542547
25.236700	0.1	0.551189
25.238367	0.1	0.557764
25.240033	0.1	0.562766
25.241700	0.1	0.566887
25.243367	0.1	0.570696
25.245033	0.1	0.574440
25.246700	0.1	0.578635
25.248367	0.1	0.584200
25.250033	0.1	0.591422
25.251700	0.1	0.599450
25.253367	0.1	0.607078
25.255033	0.1	0.613853
25.256700	0.1	0.620633
25.258367	0.1	0.629146
25.260033	0.1	0.640517
25.261700	0.1	0.653863
25.263367	0.1	0.667218
25.265033	0.1	0.679763
25.266700	0.1	0.691931
25.268367	0.1	0.704299
25.270033	0.1	0.717025
25.271700	0.1	0.729715
25.273367	0.1	0.742013
25.275033	0.1	0.754264
25.276700	0.1	0.767051
25.278367	0.1	0.780858
25.280033	0.1	0.796481
25.281700	0.1	0.814586
25.283367	0.1	0.834535
25.285033	0.1	0.854488
25.286700	0.1	0.872519
25.288367	0.1	0.887639
25.290033	0.1	0.900635
25.291700	0.1	0.913646
25.293367	0.1	0.928678
25.295033	0.1	0.946126
25.296700	0.1	0.964422
25.298367	0.1	0.981693
25.300033	0.1	0.997586
25.301700	0.1	1.012874
25.303367	0.1	1.028380
25.305033	0.1	1.044217
25.306700	0.1	1.059421
25.308367	0.1	1.073000
25.310033	0.1	1.085633
25.311700	0.1	1.099319
25.313367	0.1	1.115608
25.315033	0.1	1.134593
25.316700	0.1	1.154784
25.318367	0.1	1.173792
25.320033	0.1	1.189802
25.321700	0.1	1.202477
25.323367	0.1	1.212582
25.325033	0.1	1.221444
25.326700	0.1	1.230724
25.328367	0.1	1.241867
25.330033	0.1	1.255879
25.331700	0.1	1.273365
25.333367	0.1	1.293696
25.335033	0.1	1.314534
25.336700	0.1	1.333253
25.338367	0.1	1.348825
25.340033	0.1	1.362264
25.341700	0.1	1.375368
25.343367	0.1	1.389245
25.345033	0.1	1.404025
25.346700	0.1	1.419187
25.348367	0.1	1.434046
25.350033	0.1	1.448919
25.351700	0.1	1.464738
25.353367	0.1	1.481501
25.355033	0.1	1.498354
25.356700	0.1	1.514847
25.358367	0.1	1.531690
25.360033	0.1	1.550098
25.361700	0.1	1.570289
25.363367	0.1	1.590955
25.365033	0.1	1.610545
25.366700	0.1	1.628795
25.368367	0.1	1.646550
25.370033	0.1	1.664320
25.371700	0.1	1.681577
25.373367	0.1	1.697131
25.375033	0.1	1.710183
25.376700	0.1	1.721280
25.378367	0.1	1.731967
25.380033	0.1	1.743198
25.381700	0.1	1.754677
25.383367	0.1	1.765457
25.385033	0.1	1.774225
25.386700	0.1	1.779515
25.388367	0.1	1.780591
25.390033	0.1	1.777890
25.391700	0.1	1.772721
25.393367	0.1	1.766994
25.395033	0.1	1.762430
25.396700	0.1	1.759455
25.398367	0.1	1.756754
25.400033	0.1	1.751562
25.401700	0.1	1.741108
25.403367	0.1	1.724930
25.405033	0.1	1.705470
25.406700	0.1	1.685736
25.408367	0.1	1.667016
25.410033	0.1	1.648488
25.411700	0.1	1.627863
25.413367	0.1	1.603165
25.415033	0.1	1.574550
25.416700	0.1	1.544012
25.418367	0.1	1.513870
25.420033	0.1	1.485539
25.421700	0.1	1.459271
25.423367	0.1	1.434437
25.425033	0.1	1.410074
25.426700	0.1	1.385328
25.428367	0.1	1.359619
25.430033	0.1	1.332685
25.431700	0.1	1.304252
25.433367	0.1	1.274110
25.435033	0.1	1.243046
25.436700	0.1	1.213071
25.438367	0.1	1.185271
25.440033	0.1	1.158169
25.441700	0.1	1.129764
25.443367	0.1	1.100306
25.445033	0.1	1.072008
25.446700	0.1	1.046546
25.448367	0.1	1.023547
25.450033	0.1	1.001423
25.451700	0.1	0.979085
25.453367	0.1	0.956478
25.455033	0.1	0.934354
25.456700	0.1	0.913846
25.458367	0.1	0.895411
25.460033	0.1	0.878549
25.461700	0.1	0.862954
25.463367	0.1	0.848533
25.465033	0.1	0.834330
25.466700	0.1	0.819047
25.468367	0.1	0.802721
25.470033	0.1	0.786530
25.471700	0.1	0.771261
25.473367	0.1	0.757165
25.475033	0.1	0.744243
25.476700	0.1	0.731801
25.478367	0.1	0.718683
25.480033	0.1	0.704317
25.481700	0.1	0.689197
25.483367	0.1	0.674282
25.485033	0.1	0.660014
25.486700	0.1	0.646259
25.488367	0.1	0.632736
25.490033	0.1	0.619004
25.491700	0.1	0.605020
25.493367	0.1	0.591995
25.495033	0.1	0.581755
25.496700	0.1	0.575385
25.498367	0.1	0.572829
25.500033	0.1	0.572596
25.501700	0.1	0.572205
25.503367	0.1	0.569825
25.505033	0.1	0.565234
25.506700	0.1	0.559292
25.508367	0.1	0.552600
25.510033	0.1	0.544838
25.511700	0.1	0.535976
25.513367	0.1	0.527604
25.515033	0.1	0.522165
25.516700	0.1	0.520791
25.518367	0.1	0.521718
25.520033	0.1	0.521508
25.521700	0.1	0.518966
25.523367	0.1	0.516120
25.525033	0.1	0.514546
25.526700	0.1	0.513238
25.528367	0.1	0.510700
25.530033	0.1	0.507007
25.531700	0.1	0.503534
25.533367	0.1	0.501573
25.535033	0.1	0.501713
25.536700	0.1	0.504358
25.538367	0.1	0.509173
25.540033	0.1	0.513829
25.541700	0.1	0.515422
25.543367	0.1	0.513410
25.545033	0.1	0.510104
25.546700	0.1	0.507920
25.548367	0.1	0.507059
25.550033	0.1	0.506630
25.551700	0.1	0.506393
25.553367	0.1	0.506751
25.555033	0.1	0.508730
25.556700	0.1	0.513177
25.558367	0.1	0.518309
25.560033	0.1	0.520553
25.561700	0.1	0.519059
25.563367	0.1	0.516321
25.565033	0.1	0.514579
25.566700	0.1	0.513820
25.568367	0.1	0.512749
25.570033	0.1	0.510975
25.571700	0.1	0.509792
25.573367	0.1	0.510057
25.575033	0.1	0.510318
25.576700	0.1	0.508232
25.578367	0.1	0.503017
25.580033	0.1	0.495664
25.581700	0.1	0.487650
25.583367	0.1	0.480195
25.585033	0.1	0.473927
25.586700	0.1	0.468949
25.588367	0.1	0.465480
25.590033	0.1	0.463282
25.591700	0.1	0.460511
25.593367	0.1	0.455035
25.595033	0.1	0.446755
25.596700	0.1	0.437745
25.598367	0.1	0.430183
25.600033	0.1	0.424702
25.601700	0.1	0.420483
25.603367	0.1	0.416408
25.605033	0.1	0.411822
25.606700	0.1	0.406196
25.608367	0.1	0.399160
25.610033	0.1	0.391132
25.611700	0.1	0.383072
25.613367	0.1	0.375751
25.615033	0.1	0.369651
25.616700	0.1	0.365130
25.618367	0.1	0.362438
25.620033	0.1	0.361106
25.621700	0.1	0.359667
25.623367	0.1	0.356729
25.625033	0.1	0.351891
25.626700	0.1	0.345195
25.628367	0.1	0.336948
25.630033	0.1	0.328831
25.631700	0.1	0.323574
25.633367	0.1	0.323048
25.635033	0.1	0.326950
25.636700	0.1	0.332580
25.638367	0.1	0.335900
25.640033	0.1	0.333963
25.641700	0.1	0.327034
25.643367	0.1	0.317823
25.645033	0.1	0.308547
25.646700	0.1	0.300142
25.648367	0.1	0.293753
25.650033	0.1	0.290843
25.651700	0.1	0.291835
25.653367	0.1	0.295467
25.655033	0.1	0.299518
25.656700	0.1	0.301753
25.658367	0.1	0.300710
25.660033	0.1	0.296598
25.661700	0.1	0.291425
25.663367	0.1	0.287862
25.665033	0.1	0.287490
25.666700	0.1	0.289660
25.668367	0.1	0.292729
25.670033	0.1	0.295658
25.671700	0.1	0.297632
25.673367	0.1	0.297413
25.675033	0.1	0.294279
25.676700	0.1	0.288966
25.678367	0.1	0.283844
25.680033	0.1	0.281800
25.681700	0.1	0.283630
25.683367	0.1	0.287145
25.685033	0.1	0.289553
25.686700	0.1	0.289772
25.688367	0.1	0.288454
25.690033	0.1	0.286936
25.691700	0.1	0.286386
25.693367	0.1	0.287243
25.695033	0.1	0.289185
25.696700	0.1	0.291718
25.698367	0.1	0.294582
25.700033	0.1	0.297143
25.701700	0.1	0.298317
25.703367	0.1	0.297502
25.705033	0.1	0.294889
25.706700	0.1	0.290978
25.708367	0.1	0.286330
25.710033	0.1	0.282070
25.711700	0.1	0.279769
25.713367	0.1	0.279993
25.715033	0.1	0.281511
25.716700	0.1	0.282237
25.718367	0.1	0.280896
25.720033	0.1	0.278046
25.721700	0.1	0.275327
25.723367	0.1	0.273832
25.725033	0.1	0.273860
25.726700	0.1	0.275681
25.728367	0.1	0.279229
25.730033	0.1	0.283769
25.731700	0.1	0.288691
25.733367	0.1	0.293772
25.735033	0.1	0.298703
25.736700	0.1	0.303057
25.738367	0.1	0.306265
25.740033	0.1	0.307760
25.741700	0.1	0.307458
25.743367	0.1	0.305935
25.745033	0.1	0.304198
25.746700	0.1	0.302857
25.748367	0.1	0.301320
25.750033	0.1	0.298438
25.751700	0.1	0.294140
25.753367	0.1	0.289860
25.755033	0.1	0.287117
25.756700	0.1	0.286517
25.758367	0.1	0.287946
25.760033	0.1	0.290913
25.761700	0.1	0.294438
25.763367	0.1	0.296938
25.765033	0.1	0.296813
25.766700	0.1	0.293609
25.768367	0.1	0.288775
25.770033	0.1	0.284808
25.771700	0.1	0.283225
25.773367	0.1	0.283364
25.775033	0.1	0.283290
25.776700	0.1	0.281418
25.778367	0.1	0.277394
25.780033	0.1	0.272323
25.781700	0.1	0.267974
25.783367	0.1	0.265366
25.785033	0.1	0.264416
25.786700	0.1	0.264798
25.788367	0.1	0.266070
25.790033	0.1	0.267196
25.791700	0.1	0.267229
25.793367	0.1	0.265623
25.795033	0.1	0.261953
25.796700	0.1	0.256728
25.798367	0.1	0.251895
25.800033	0.1	0.249203
25.801700	0.1	0.248626
25.803367	0.1	0.248812
25.805033	0.1	0.248319
25.806700	0.1	0.246540
25.808367	0.1	0.244672
25.810033	0.1	0.244770
25.811700	0.1	0.246670
25.813367	0.1	0.247499
25.815033	0.1	0.245105
25.816700	0.1	0.240034
25.818367	0.1	0.234032
25.820033	0.1	0.228724
25.821700	0.1	0.225268
25.823367	0.1	0.224211
25.825033	0.1	0.225333
25.826700	0.1	0.227606
25.828367	0.1	0.229953
25.830033	0.1	0.231592
25.831700	0.1	0.232053
25.833367	0.1	0.231620
25.835033	0.1	0.230963
25.836700	0.1	0.230470
25.838367	0.1	0.230023
25.840033	0.1	0.229198
25.841700	0.1	0.227839
25.843367	0.1	0.226144
25.845033	0.1	0.224281
25.846700	0.1	0.222567
25.848367	0.1	0.221748
25.850033	0.1	0.222297
25.851700	0.1	0.223657
25.853367	0.1	0.224803
25.855033	0.1	0.225129
25.856700	0.1	0.224565
25.858367	0.1	0.223396
25.860033	0.1	0.221473
25.861700	0.1	0.217753
25.863367	0.1	0.211918
25.865033	0.1	0.205934
25.866700	0.1	0.202330
25.868367	0.1	0.201762
25.870033	0.1	0.203378
25.871700	0.1	0.206390
25.873367	0.1	0.210698
25.875033	0.1	0.216519
25.876700	0.1	0.223457
25.878367	0.1	0.229697
25.880033	0.1	0.233045
25.881700	0.1	0.232812
25.883367	0.1	0.230027
25.885033	0.1	0.226269
25.886700	0.1	0.223173
25.888367	0.1	0.222037
25.890033	0.1	0.222861
25.891700	0.1	0.224682
25.893367	0.1	0.226861
25.895033	0.1	0.228649
25.896700	0.1	0.228649
25.898367	0.1	0.226288
25.900033	0.1	0.222898
25.901700	0.1	0.220500
25.903367	0.1	0.220137
25.905033	0.1	0.221017
25.906700	0.1	0.221077
25.908367	0.1	0.219317
25.910033	0.1	0.217198
25.911700	0.1	0.217147
25.913367	0.1	0.220095
25.915033	0.1	0.224314
25.916700	0.1	0.226912
25.918367	0.1	0.226735
25.920033	0.1	0.225143
25.921700	0.1	0.223811
25.923367	0.1	0.222852
25.925033	0.1	0.221562
25.926700	0.1	0.219946
25.928367	0.1	0.218218
25.930033	0.1	0.216146
25.931700	0.1	0.213953
25.933367	0.1	0.212989
25.935033	0.1	0.214321
25.936700	0.1	0.217115
25.938367	0.1	0.219471
25.940033	0.1	0.220421
25.941700	0.1	0.220761
25.943367	0.1	0.222111
25.945033	0.1	0.225152
25.946700	0.1	0.229152
25.948367	0.1	0.233036
25.950033	0.1	0.236100
25.951700	0.1	0.238195
25.953367	0.1	0.239741
25.955033	0.1	0.240435
25.956700	0.1	0.238549
25.958367	0.1	0.232789
25.960033	0.1	0.223918
25.961700	0.1	0.214404
25.963367	0.1	0.207690
25.965033	0.1	0.206497
25.966700	0.1	0.210688
25.968367	0.1	0.217417
25.970033	0.1	0.223736
25.971700	0.1	0.228384
25.973367	0.1	0.231075
25.975033	0.1	0.231802
25.976700	0.1	0.231201
25.978367	0.1	0.229832
25.980033	0.1	0.227382
25.981700	0.1	0.223876
25.983367	0.1	0.220346
25.985033	0.1	0.217794
25.986700	0.1	0.216332
25.988367	0.1	0.215750
25.990033	0.1	0.216467
25.991700	0.1	0.219173
25.993367	0.1	0.223690
25.995033	0.1	0.228933
25.996700	0.1	0.234013
25.998367	0.1	0.238526
26.000033	0.1	0.241585
26.001700	0.1	0.242218
26.003367	0.1	0.240849
26.005033	0.1	0.238414
26.006700	0.1	0.234931
26.008367	0.1	0.230903
26.010033	0.1	0.228328
26.011700	0.1	0.228840
26.013367	0.1	0.231988
26.015033	0.1	0.235690
26.016700	0.1	0.238023
26.018367	0.1	0.237855
26.020033	0.1	0.234758
26.021700	0.1	0.229860
26.023367	0.1	0.225632
26.025033	0.1	0.223946
26.026700	0.1	0.224961
26.028367	0.1	0.227825
26.030033	0.1	0.231396
26.031700	0.1	0.234004
26.033367	0.1	0.233874
26.035033	0.1	0.230293
26.036700	0.1	0.224505
26.038367	0.1	0.220011
26.040033	0.1	0.220318
26.041700	0.1	0.225143
26.043367	0.1	0.230446
26.045033	0.1	0.232281
26.046700	0.1	0.229864
26.048367	0.1	0.225692
26.050033	0.1	0.223103
26.051700	0.1	0.223676
26.053367	0.1	0.226959
26.055033	0.1	0.231690
26.056700	0.1	0.236514
26.058367	0.1	0.240202
26.060033	0.1	0.242037
26.061700	0.1	0.242381
26.063367	0.1	0.242260
26.065033	0.1	0.241832
26.066700	0.1	0.240472
26.068367	0.1	0.238703
26.070033	0.1	0.238214
26.071700	0.1	0.240253
26.073367	0.1	0.244807
26.075033	0.1	0.250419
26.076700	0.1	0.254828
26.078367	0.1	0.256384
26.080033	0.1	0.255033
26.081700	0.1	0.252547
26.083367	0.1	0.251434
26.085033	0.1	0.252896
26.086700	0.1	0.256128
26.088367	0.1	0.259932
26.090033	0.1	0.264216
26.091700	0.1	0.269255
26.093367	0.1	0.274493
26.095033	0.1	0.278382
26.096700	0.1	0.279220
26.098367	0.1	0.276524
26.100033	0.1	0.271513
26.101700	0.1	0.266489
26.103367	0.1	0.263755
26.105033	0.1	0.264398
26.106700	0.1	0.267439
26.108367	0.1	0.270247
26.110033	0.1	0.270610
26.111700	0.1	0.268742
26.113367	0.1	0.266926
26.115033	0.1	0.267066
26.116700	0.1	0.269026
26.118367	0.1	0.271723
26.120033	0.1	0.274740
26.121700	0.1	0.278167
26.123367	0.1	0.282363
26.125033	0.1	0.287597
26.126700	0.1	0.293078
26.128367	0.1	0.297492
26.130033	0.1	0.300356
26.131700	0.1	0.301846
26.133367	0.1	0.302475
26.135033	0.1	0.303793
26.136700	0.1	0.307593
26.138367	0.1	0.313669
26.140033	0.1	0.319839
26.141700	0.1	0.324235
26.143367	0.1	0.326838
26.145033	0.1	0.328855
26.146700	0.1	0.331588
26.148367	0.1	0.335546
26.150033	0.1	0.340259
26.151700	0.1	0.345521
26.153367	0.1	0.352310
26.155033	0.1	0.361521
26.156700	0.1	0.372650
26.158367	0.1	0.384166
26.160033	0.1	0.394480
26.161700	0.1	0.402671
26.163367	0.1	0.408366
26.165033	0.1	0.411258
26.166700	0.1	0.411882
26.168367	0.1	0.412473
26.170033	0.1	0.415226
26.171700	0.1	0.420641
26.173367	0.1	0.428455
26.175033	0.1	0.438709
26.176700	0.1	0.451393
26.178367	0.1	0.465838
26.180033	0.1	0.480786
26.181700	0.1	0.494746
26.183367	0.1	0.506458
26.185033	0.1	0.515580
26.186700	0.1	0.522691
26.188367	0.1	0.528148
26.190033	0.1	0.532409
26.191700	0.1	0.537420
26.193367	0.1	0.546323
26.195033	0.1	0.561299
26.196700	0.1	0.581695
26.198367	0.1	0.604168
26.200033	0.1	0.624857
26.201700	0.1	0.641602
26.203367	0.1	0.654501
26.205033	0.1	0.665416
26.206700	0.1	0.677011
26.208367	0.1	0.690878
26.210033	0.1	0.706208
26.211700	0.1	0.721361
26.213367	0.1	0.736453
26.215033	0.1	0.753114
26.216700	0.1	0.772416
26.218367	0.1	0.794427
26.220033	0.1	0.819131
26.221700	0.1	0.846218
26.223367	0.1	0.873995
26.225033	0.1	0.899928
26.226700	0.1	0.922619
26.228367	0.1	0.942992
26.230033	0.1	0.963314
26.231700	0.1	0.985293
26.233367	0.1	1.009363
26.235033	0.1	1.035295
26.236700	0.1	1.062718
26.238367	0.1	1.090723
26.240033	0.1	1.117932
26.241700	0.1	1.143329
26.243367	0.1	1.166584
26.245033	0.1	1.187962
26.246700	0.1	1.208452
26.248367	0.1	1.228936
26.250033	0.1	1.249034
26.251700	0.1	1.267539
26.253367	0.1	1.283651
26.255033	0.1	1.297267
26.256700	0.1	1.308620
26.258367	0.1	1.318352
26.260033	0.1	1.327666
26.261700	0.1	1.337077
26.263367	0.1	1.345668
26.265033	0.1	1.352187
26.266700	0.1	1.355810
26.268367	0.1	1.356332
26.270033	0.1	1.354455
26.271700	0.1	1.350683
26.273367	0.1	1.344746
26.275033	0.1	1.336914
26.276700	0.1	1.327796
26.278367	0.1	1.316946
26.280033	0.1	1.303400
26.281700	0.1	1.287372
26.283367	0.1	1.270389
26.285033	0.1	1.253788
26.286700	0.1	1.237164
26.288367	0.1	1.218519
26.290033	0.1	1.195818
26.291700	0.1	1.168647
26.293367	0.1	1.138933
26.295033	0.1	1.109764
26.296700	0.1	1.082881
26.298367	0.1	1.057629
26.300033	0.1	1.032618
26.301700	0.1	1.007016
26.303367	0.1	0.980208
26.305033	0.1	0.951756
26.306700	0.1	0.922005
26.308367	0.1	0.892691
26.310033	0.1	0.866381
26.311700	0.1	0.844561
26.313367	0.1	0.825883
26.315033	0.1	0.806474
26.316700	0.1	0.783028
26.318367	0.1	0.755554
26.320033	0.1	0.726562
26.321700	0.1	0.698734
26.323367	0.1	0.673742
26.325033	0.1	0.651558
26.326700	0.1	0.630626
26.328367	0.1	0.609192
26.330033	0.1	0.586286
26.331700	0.1	0.562179
26.333367	0.1	0.538332
26.335033	0.1	0.516204
26.336700	0.1	0.496232
26.338367	0.1	0.478509
26.340033	0.1	0.463091
26.341700	0.1	0.449438
26.343367	0.1	0.437023
26.345033	0.1	0.426690
26.346700	0.1	0.419677
26.348367	0.1	0.414918
26.350033	0.1	0.409056
26.351700	0.1	0.399668
26.353367	0.1	0.387295
26.355033	0.1	0.374308
26.356700	0.1	0.362894
26.358367	0.1	0.353935
26.360033	0.1	0.346843
26.361700	0.1	0.340305
26.363367	0.1	0.333209
26.365033	0.1	0.325101
26.366700	0.1	0.316626
26.368367	0.1	0.309227
26.370033	0.1	0.303844
26.371700	0.1	0.300165
26.373367	0.1	0.296719
26.375033	0.1	0.291644
26.376700	0.1	0.284053
26.378367	0.1	0.274917
26.380033	0.1	0.266475
26.381700	0.1	0.260510
26.383367	0.1	0.257348
26.385033	0.1	0.256225
26.386700	0.1	0.256007
26.388367	0.1	0.256067
26.390033	0.1	0.256584
26.391700	0.1	0.257562
26.393367	0.1	0.258251
26.395033	0.1	0.258191
26.396700	0.1	0.257897
26.398367	0.1	0.257730
26.400033	0.1	0.256845
26.401700	0.1	0.254284
26.403367	0.1	0.250125
26.405033	0.1	0.245050
26.406700	0.1	0.239676
26.408367	0.1	0.234642
26.410033	0.1	0.230670
26.411700	0.1	0.228104
26.413367	0.1	0.226749
26.415033	0.1	0.226316
26.416700	0.1	0.226409
26.418367	0.1	0.225892
26.420033	0.1	0.224090
26.421700	0.1	0.222116
26.423367	0.1	0.221510
26.425033	0.1	0.222563
26.426700	0.1	0.224523
26.428367	0.1	0.226293
26.430033	0.1	0.227136
26.431700	0.1	0.227480
26.433367	0.1	0.228477
26.435033	0.1	0.230595
26.436700	0.1	0.233036
26.438367	0.1	0.234395
26.440033	0.1	0.233315
26.441700	0.1	0.228928
26.443367	0.1	0.222027
26.445033	0.1	0.215704
26.446700	0.1	0.213515
26.448367	0.1	0.216365
26.450033	0.1	0.221925
26.451700	0.1	0.227191
26.453367	0.1	0.230363
26.455033	0.1	0.230758
26.456700	0.1	0.228854
26.458367	0.1	0.226651
26.460033	0.1	0.226344
26.461700	0.1	0.228328
26.463367	0.1	0.231075
26.465033	0.1	0.233129
26.466700	0.1	0.234400
26.468367	0.1	0.235341
26.470033	0.1	0.236258
26.471700	0.1	0.237459
26.473367	0.1	0.238949
26.475033	0.1	0.239806
26.476700	0.1	0.238372
26.478367	0.1	0.234134
26.480033	0.1	0.228803
26.481700	0.1	0.224584
26.483367	0.1	0.222279
26.485033	0.1	0.221287
26.486700	0.1	0.220481
26.488367	0.1	0.218898
26.490033	0.1	0.216509
26.491700	0.1	0.215098
26.493367	0.1	0.217101
26.495033	0.1	0.222977
26.496700	0.1	0.230772
26.498367	0.1	0.238009
26.500033	0.1	0.242805
26.501700	0.1	0.244468
26.503367	0.1	0.244123
26.505033	0.1	0.243634
26.506700	0.1	0.243550
26.508367	0.1	0.243424
26.510033	0.1	0.243634
26.511700	0.1	0.245217
26.513367	0.1	0.247988
26.515033	0.1	0.249799
26.516700	0.1	0.248360
26.518367	0.1	0.243750
26.520033	0.1	0.238763
26.521700	0.1	0.236561
26.523367	0.1	0.237511
26.525033	0.1	0.238968
26.526700	0.1	0.238693
26.528367	0.1	0.237012
26.530033	0.1	0.235266
26.531700	0.1	0.234023
26.533367	0.1	0.233101
26.535033	0.1	0.232188
26.536700	0.1	0.231261
26.538367	0.1	0.230558
26.540033	0.1	0.230139
26.541700	0.1	0.229990
26.543367	0.1	0.230572
26.545033	0.1	0.232602
26.546700	0.1	0.236123
26.548367	0.1	0.240109
26.550033	0.1	0.242763
26.551700	0.1	0.242931
26.553367	0.1	0.241497
26.555033	0.1	0.240454
26.556700	0.1	0.240472
26.558367	0.1	0.240016
26.560033	0.1	0.236998
26.561700	0.1	0.230642
26.563367	0.1	0.221664
26.565033	0.1	0.211778
26.566700	0.1	0.203191
26.568367	0.1	0.197752
26.570033	0.1	0.195978
26.571700	0.1	0.196747
26.573367	0.1	0.198511
26.575033	0.1	0.200747
26.576700	0.1	0.203503
26.578367	0.1	0.206726
26.580033	0.1	0.210437
26.581700	0.1	0.214111
26.583367	0.1	0.216155
26.585033	0.1	0.215089
26.586700	0.1	0.210907
26.588367	0.1	0.205166
26.590033	0.1	0.199717
26.591700	0.1	0.195540
26.593367	0.1	0.192956
26.595033	0.1	0.192528
26.596700	0.1	0.195042
26.598367	0.1	0.200402
26.600033	0.1	0.207066
26.601700	0.1	0.213026
26.603367	0.1	0.216966
26.605033	0.1	0.218786
26.606700	0.1	0.219545
26.608367	0.1	0.220533
26.610033	0.1	0.221985
26.611700	0.1	0.223112
26.613367	0.1	0.223052
26.615033	0.1	0.221673
26.616700	0.1	0.220221
26.618367	0.1	0.220537
26.620033	0.1	0.223094
26.621700	0.1	0.226572
26.623367	0.1	0.229306
26.625033	0.1	0.230507
26.626700	0.1	0.230209
26.628367	0.1	0.228686
26.630033	0.1	0.226381
26.631700	0.1	0.224188
26.633367	0.1	0.223140
26.635033	0.1	0.223825
26.636700	0.1	0.226465
26.638367	0.1	0.231019
26.640033	0.1	0.236626
26.641700	0.1	0.241795
26.643367	0.1	0.246041
26.645033	0.1	0.250246
26.646700	0.1	0.254880
26.648367	0.1	0.259224
26.650033	0.1	0.262409
26.651700	0.1	0.263997
26.653367	0.1	0.263690
26.655033	0.1	0.261883
26.656700	0.1	0.260314
26.658367	0.1	0.261157
26.660033	0.1	0.265082
26.661700	0.1	0.270614
26.663367	0.1	0.275397
26.665033	0.1	0.278186
26.666700	0.1	0.279439
26.668367	0.1	0.280049
26.670033	0.1	0.280407
26.671700	0.1	0.280733
26.673367	0.1	0.281604
26.675033	0.1	0.283732
26.676700	0.1	0.287336
26.678367	0.1	0.291606
26.680033	0.1	0.295201
26.681700	0.1	0.297986
26.683367	0.1	0.301362
26.685033	0.1	0.306368
26.686700	0.1	0.312603
26.688367	0.1	0.318745
26.690033	0.1	0.322754
26.691700	0.1	0.322992
26.693367	0.1	0.320072
26.695033	0.1	0.316822
26.696700	0.1	0.316631
26.698367	0.1	0.321497
26.700033	0.1	0.330876
26.701700	0.1	0.342443
26.703367	0.1	0.353861
26.705033	0.1	0.364017
26.706700	0.1	0.372911
26.708367	0.1	0.381079
26.710033	0.1	0.389162
26.711700	0.1	0.397270
26.713367	0.1	0.404795
26.715033	0.1	0.411808
26.716700	0.1	0.420264
26.718367	0.1	0.432529
26.720033	0.1	0.448353
26.721700	0.1	0.464213
26.723367	0.1	0.476250
26.725033	0.1	0.483836
26.726700	0.1	0.490039
26.728367	0.1	0.498104
26.730033	0.1	0.508260
26.731700	0.1	0.519017
26.733367	0.1	0.530318
26.735033	0.1	0.543608
26.736700	0.1	0.559795
26.738367	0.1	0.578538
26.740033	0.1	0.598803
26.741700	0.1	0.618869
26.743367	0.1	0.636689
26.745033	0.1	0.652289
26.746700	0.1	0.668769
26.748367	0.1	0.689076
26.750033	0.1	0.713542
26.751700	0.1	0.740779
26.753367	0.1	0.768690
26.755033	0.1	0.795498
26.756700	0.1	0.821180
26.758367	0.1	0.847159
26.760033	0.1	0.874656
26.761700	0.1	0.903662
26.763367	0.1	0.932831
26.765033	0.1	0.960291
26.766700	0.1	0.985689
26.768367	0.1	1.011053
26.770033	0.1	1.039426
26.771700	0.1	1.072562
26.773367	0.1	1.109787
26.775033	0.1	1.149401
26.776700	0.1	1.190850
26.778367	0.1	1.234366
26.780033	0.1	1.279130
26.781700	0.1	1.323232
26.783367	0.1	1.365333
26.785033	0.1	1.406269
26.786700	0.1	1.448807
26.788367	0.1	1.494773
26.790033	0.1	1.542866
26.791700	0.1	1.590876
26.793367	0.1	1.639021
26.795033	0.1	1.689601
26.796700	0.1	1.744097
26.798367	0.1	1.801401
26.800033	0.1	1.859055
26.801700	0.1	1.916052
26.803367	0.1	1.973938
26.805033	0.1	2.034944
26.806700	0.1	2.099709
26.808367	0.1	2.167504
26.810033	0.1	2.237768
26.811700	0.1	2.310327
26.813367	0.1	2.384745
26.815033	0.1	2.460056
26.816700	0.1	2.535144
26.818367	0.1	2.609603
26.820033	0.1	2.683806
26.821700	0.1	2.758107
26.823367	0.1	2.832622
26.825033	0.1	2.907566
26.826700	0.1	2.982398
26.828367	0.1	3.054454
26.830033	0.1	3.120420
26.831700	0.1	3.180066
26.833367	0.1	3.236420
26.835033	0.1	3.292016
26.836700	0.1	3.347029
26.838367	0.1	3.400533
26.840033	0.1	3.451565
26.841700	0.1	3.499039
26.843367	0.1	3.541503
26.845033	0.1	3.577895
26.846700	0.1	3.608428
26.848367	0.1	3.633834
26.850033	0.1	3.654310
26.851700	0.1	3.669360
26.853367	0.1	3.678449
26.855033	0.1	3.682058
26.856700	0.1	3.681672
26.858367	0.1	3.678515
26.860033	0.1	3.672382
26.861700	0.1	3.661662
26.863367	0.1	3.645155
26.865033	0.1	3.623548
26.866700	0.1	3.597955
26.868367	0.1	3.567855
26.870033	0.1	3.531543
26.871700	0.1	3.488045
26.873367	0.1	3.438415
26.875033	0.1	3.385120
26.876700	0.1	3.330023
26.878367	0.1	3.273264
26.880033	0.1	3.214153
26.881700	0.1	3.152690
26.883367	0.1	3.090426
26.885033	0.1	3.029793
26.886700	0.1	2.971948
26.888367	0.1	2.915435
26.890033	0.1	2.857442
26.891700	0.1	2.796007
26.893367	0.1	2.731076
26.895033	0.1	2.664262
26.896700	0.1	2.597761
26.898367	0.1	2.533258
26.900033	0.1	2.471739
26.901700	0.1	2.413886
26.903367	0.1	2.359943
26.905033	0.1	2.308991
26.906700	0.1	2.259561
26.908367	0.1	2.211654
26.910033	0.1	2.166587
26.911700	0.1	2.124920
26.913367	0.1	2.086288
26.915033	0.1	2.050367
26.916700	0.1	2.016891
26.918367	0.1	1.985733
26.920033	0.1	1.956909
26.921700	0.1	1.930012
26.923367	0.1	1.904811
26.925033	0.1	1.882142
26.926700	0.1	1.862929
26.928367	0.1	1.846501
26.930033	0.1	1.831064
26.931700	0.1	1.815730
26.933367	0.1	1.800573
26.935033	0.1	1.785257
26.936700	0.1	1.769504
26.938367	0.1	1.754118
26.940033	0.1	1.740204
26.941700	0.1	1.727627
26.943367	0.1	1.715398
26.945033	0.1	1.703273
26.946700	0.1	1.691165
26.948367	0.1	1.677903
26.950033	0.1	1.662420
26.951700	0.1	1.644921
26.953367	0.1	1.625675
26.955033	0.1	1.604659
26.956700	0.1	1.583090
26.958367	0.1	1.563043
26.960033	0.1	1.544915
26.961700	0.1	1.527155
26.963367	0.1	1.508608
26.965033	0.1	1.489352
26.966700	0.1	1.469497
26.968367	0.1	1.448407
26.970033	0.1	1.425021
26.971700	0.1	1.398511
26.973367	0.1	1.369100
26.975033	0.1	1.338553
26.976700	0.1	1.309430
26.978367	0.1	1.283553
26.980033	0.1	1.260857
26.981700	0.1	1.239469
26.983367	0.1	1.217425
26.985033	0.1	1.194146
26.986700	0.1	1.169983
26.988367	0.1	1.145662
26.990033	0.1	1.122733
26.991700	0.1	1.102393
26.993367	0.1	1.083706
26.995033	0.1	1.064930
26.996700	0.1	1.045913
26.998367	0.1	1.027742
27.000033	0.1	1.011058
27.001700	0.1	0.995365
27.003367	0.1	0.979519
27.005033	0.1	0.962773
27.006700	0.1	0.945344
27.008367	0.1	0.928394
27.010033	0.1	0.914149
27.011700	0.1	0.904845
27.013367	0.1	0.900188
27.015033	0.1	0.897162
27.016700	0.1	0.893120
27.018367	0.1	0.887509
27.020033	0.1	0.881092
27.021700	0.1	0.875453
27.023367	0.1	0.871872
27.025033	0.1	0.869813
27.026700	0.1	0.867895
27.028367	0.1	0.865576
27.030033	0.1	0.862870
27.031700	0.1	0.859452
27.033367	0.1	0.855168
27.035033	0.1	0.850619
27.036700	0.1	0.846507
27.038367	0.1	0.843294
27.040033	0.1	0.841850
27.041700	0.1	0.843257
27.043367	0.1	0.847699
27.045033	0.1	0.854167
27.046700	0.1	0.861124
27.048367	0.1	0.867089
27.050033	0.1	0.870852
27.051700	0.1	0.871681
27.053367	0.1	0.869692
27.055033	0.1	0.865897
27.056700	0.1	0.861608
27.058367	0.1	0.857781
27.060033	0.1	0.854656
27.061700	0.1	0.852118
27.063367	0.1	0.850921
27.065033	0.1	0.852542
27.066700	0.1	0.857520
27.068367	0.1	0.865213
27.070033	0.1	0.874423
27.071700	0.1	0.883252
27.073367	0.1	0.889995
27.075033	0.1	0.895038
27.076700	0.1	0.900286
27.078367	0.1	0.906563
27.080033	0.1	0.912999
27.081700	0.1	0.918773
27.083367	0.1	0.923658
27.085033	0.1	0.927160
27.086700	0.1	0.929073
27.088367	0.1	0.930489
27.090033	0.1	0.933083
27.091700	0.1	0.938023
27.093367	0.1	0.945725
27.095033	0.1	0.955537
27.096700	0.1	0.965716
27.098367	0.1	0.974755
27.100033	0.1	0.982718
27.101700	0.1	0.990876
27.103367	0.1	1.000306
27.105033	0.1	1.011007
27.106700	0.1	1.022015
27.108367	0.1	1.032162
27.110033	0.1	1.040841
27.111700	0.1	1.048627
27.113367	0.1	1.057284
27.115033	0.1	1.068339
27.116700	0.1	1.081424
27.118367	0.1	1.094351
27.120033	0.1	1.105033
27.121700	0.1	1.113401
27.123367	0.1	1.121308
27.125033	0.1	1.130220
27.126700	0.1	1.139585
27.128367	0.1	1.148330
27.130033	0.1	1.156516
27.131700	0.1	1.164833
27.133367	0.1	1.174109
27.135033	0.1	1.185490
27.136700	0.1	1.199967
27.138367	0.1	1.217420
27.140033	0.1	1.236154
27.141700	0.1	1.253691
27.143367	0.1	1.268829
27.145033	0.1	1.282711
27.146700	0.1	1.297928
27.148367	0.1	1.316657
27.150033	0.1	1.339465
27.151700	0.1	1.365524
27.153367	0.1	1.393175
27.155033	0.1	1.420509
27.156700	0.1	1.446796
27.158367	0.1	1.473404
27.160033	0.1	1.502261
27.161700	0.1	1.533735
27.163367	0.1	1.566634
27.165033	0.1	1.599528
27.166700	0.1	1.631910
27.168367	0.1	1.664981
27.170033	0.1	1.701666
27.171700	0.1	1.745275
27.173367	0.1	1.796866
27.175033	0.1	1.853528
27.176700	0.1	1.910850
27.178367	0.1	1.967060
27.180033	0.1	2.023517
27.181700	0.1	2.082381
27.183367	0.1	2.145120
27.185033	0.1	2.211714
27.186700	0.1	2.280665
27.188367	0.1	2.350393
27.190033	0.1	2.420451
27.191700	0.1	2.491856
27.193367	0.1	2.566953
27.195033	0.1	2.648653
27.196700	0.1	2.738894
27.198367	0.1	2.837451
27.200033	0.1	2.942351
27.201700	0.1	3.051287
27.203367	0.1	3.162734
27.205033	0.1	3.276486
27.206700	0.1	3.393805
27.208367	0.1	3.516902
27.210033	0.1	3.647669
27.211700	0.1	3.786371
27.213367	0.1	3.931583
27.215033	0.1	4.081354
27.216700	0.1	4.235115
27.218367	0.1	4.394734
27.220033	0.1	4.563006
27.221700	0.1	4.741168
27.223367	0.1	4.928163
27.225033	0.1	5.121608
27.226700	0.1	5.319025
27.228367	0.1	5.519367
27.230033	0.1	5.723699
27.231700	0.1	5.934029
27.233367	0.1	6.151572
27.235033	0.1	6.376142
27.236700	0.1	6.606216
27.238367	0.1	6.839139
27.240033	0.1	7.072217
27.241700	0.1	7.304759
27.243367	0.1	7.538437
27.245033	0.1	7.775030
27.246700	0.1	8.014478
27.248367	0.1	8.255211
27.250033	0.1	8.495394
27.251700	0.1	8.733310
27.253367	0.1	8.967407
27.255033	0.1	9.196615
27.256700	0.1	9.420235
27.258367	0.1	9.637591
27.260033	0.1	9.847884
27.261700	0.1	10.050312
27.263367	0.1	10.243882
27.265033	0.1	10.426966
27.266700	0.1	10.598041
27.268367	0.1	10.756608
27.270033	0.1	10.902598
27.271700	0.1	11.035576
27.273367	0.1	11.154776
27.275033	0.1	11.259755
27.276700	0.1	11.350685
27.278367	0.1	11.427645
27.280033	0.1	11.490481
27.281700	0.1	11.539930
27.283367	0.1	11.577187
27.285033	0.1	11.602649
27.286700	0.1	11.616321
27.288367	0.1	11.618263
27.290033	0.1	11.607856
27.291700	0.1	11.583990
27.293367	0.1	11.546528
27.295033	0.1	11.496884
27.296700	0.1	11.437242
27.298367	0.1	11.369498
27.300033	0.1	11.295164
27.301700	0.1	11.215722
27.303367	0.1	11.132560
27.305033	0.1	11.046389
27.306700	0.1	10.956959
27.308367	0.1	10.864344
27.310033	0.1	10.770098
27.311700	0.1	10.676654
27.313367	0.1	10.586348
27.315033	0.1	10.500858
27.316700	0.1	10.419991
27.318367	0.1	10.341508
27.320033	0.1	10.263422
27.321700	0.1	10.186052
27.323367	0.1	10.111425
27.325033	0.1	10.042130
27.326700	0.1	9.980560
27.328367	0.1	9.927610
27.330033	0.1	9.881803
27.331700	0.1	9.840140
27.333367	0.1	9.800079
27.335033	0.1	9.761238
27.336700	0.1	9.725052
27.338367	0.1	9.692330
27.340033	0.1	9.661797
27.341700	0.1	9.631314
27.343367	0.1	9.599766
27.345033	0.1	9.567309
27.346700	0.1	9.534848
27.348367	0.1	9.503132
27.350033	0.1	9.471569
27.351700	0.1	9.437855
27.353367	0.1	9.399010
27.355033	0.1	9.352625
27.356700	0.1	9.297258
27.358367	0.1	9.232503
27.360033	0.1	9.159013
27.361700	0.1	9.077890
27.363367	0.1	8.989796
27.365033	0.1	8.894107
27.366700	0.1	8.789282
27.368367	0.1	8.674734
27.370033	0.1	8.551250
27.371700	0.1	8.419496
27.373367	0.1	8.279420
27.375033	0.1	8.130716
27.376700	0.1	7.973220
27.378367	0.1	7.806998
27.380033	0.1	7.632668
27.381700	0.1	7.451605
27.383367	0.1	7.264903
27.385033	0.1	7.072394
27.386700	0.1	6.873845
27.388367	0.1	6.670132
27.390033	0.1	6.462247
27.391700	0.1	6.249975
27.393367	0.1	6.032474
27.395033	0.1	5.810065
27.396700	0.1	5.585449
27.398367	0.1	5.362597
27.400033	0.1	5.144170
27.401700	0.1	4.930380
27.403367	0.1	4.719933
27.405033	0.1	4.511708
27.406700	0.1	4.305970
27.408367	0.1	4.103621
27.410033	0.1	3.904831
27.411700	0.1	3.709393
27.413367	0.1	3.517345
27.415033	0.1	3.328822
27.416700	0.1	3.144243
27.418367	0.1	2.964740
27.420033	0.1	2.791937
27.421700	0.1	2.627717
27.423367	0.1	2.473565
27.425033	0.1	2.329117
27.426700	0.1	2.191942
27.428367	0.1	2.059336
27.430033	0.1	1.930720
27.431700	0.1	1.808130
27.433367	0.1	1.693489
27.435033	0.1	1.586769
27.436700	0.1	1.487099
27.438367	0.1	1.393626
27.440033	0.1	1.305426
27.441700	0.1	1.222161
27.443367	0.1	1.144670
27.445033	0.1	1.074220
27.446700	0.1	1.011174
27.448367	0.1	0.954778
27.450033	0.1	0.903602
27.451700	0.1	0.855741
27.453367	0.1	0.809445
27.455033	0.1	0.763838
27.456700	0.1	0.718944
27.458367	0.1	0.675581
27.460033	0.1	0.635255
27.461700	0.1	0.599702
27.463367	0.1	0.570226
27.465033	0.1	0.546519
27.466700	0.1	0.525969
27.468367	0.1	0.505713
27.470033	0.1	0.485107
27.471700	0.1	0.465424
27.473367	0.1	0.448162
27.475033	0.1	0.433670
27.476700	0.1	0.420930
27.478367	0.1	0.408930
27.480033	0.1	0.397866
27.481700	0.1	0.388478
27.483367	0.1	0.380804
27.485033	0.1	0.374168
27.486700	0.1	0.367593
27.488367	0.1	0.359984
27.490033	0.1	0.351276
27.491700	0.1	0.343304
27.493367	0.1	0.338499
27.495033	0.1	0.337684
27.496700	0.1	0.339388
27.498367	0.1	0.340985
27.500033	0.1	0.340557
27.501700	0.1	0.338028
27.503367	0.1	0.334764
27.505033	0.1	0.332077
27.506700	0.1	0.330098
27.508367	0.1	0.327905
27.510033	0.1	0.324436
27.511700	0.1	0.319197
27.513367	0.1	0.312533
27.515033	0.1	0.305725
27.516700	0.1	0.300314
27.518367	0.1	0.296962
27.520033	0.1	0.295201
27.521700	0.1	0.294568
27.523367	0.1	0.295346
27.525033	0.1	0.297707
27.526700	0.1	0.300822
27.528367	0.1	0.303234
27.530033	0.1	0.303686
27.531700	0.1	0.301925
27.533367	0.1	0.299360
27.535033	0.1	0.298186
27.536700	0.1	0.299187
27.538367	0.1	0.300747
27.540033	0.1	0.300687
27.541700	0.1	0.298521
27.543367	0.1	0.295006
27.545033	0.1	0.290694
27.546700	0.1	0.285883
27.548367	0.1	0.280822
27.550033	0.1	0.276049
27.551700	0.1	0.272188
27.553367	0.1	0.268919
27.555033	0.1	0.265227
27.556700	0.1	0.261073
27.558367	0.1	0.257720
27.560033	0.1	0.256118
27.561700	0.1	0.255704
27.563367	0.1	0.255322
27.565033	0.1	0.254582
27.566700	0.1	0.253897
27.568367	0.1	0.253650
27.570033	0.1	0.253473
27.571700	0.1	0.252184
27.573367	0.1	0.248747
27.575033	0.1	0.243639
27.576700	0.1	0.238884
27.578367	0.1	0.236109
27.580033	0.1	0.235150
27.581700	0.1	0.234987
27.583367	0.1	0.234577
27.585033	0.1	0.232630
27.586700	0.1	0.228463
27.588367	0.1	0.223545
27.590033	0.1	0.221189
27.591700	0.1	0.223382
27.593367	0.1	0.227960
27.595033	0.1	0.230176
27.596700	0.1	0.227042
27.598367	0.1	0.219508
27.600033	0.1	0.210935
27.601700	0.1	0.204314
27.603367	0.1	0.200835
27.605033	0.1	0.199839
27.606700	0.1	0.199853
27.608367	0.1	0.199890
27.610033	0.1	0.199843
27.611700	0.1	0.200216
27.613367	0.1	0.201687
27.615033	0.1	0.204272
27.616700	0.1	0.206870
27.618367	0.1	0.208230
27.620033	0.1	0.207657
27.621700	0.1	0.204858
27.623367	0.1	0.200490
27.625033	0.1	0.196323
27.626700	0.1	0.193762
27.628367	0.1	0.192723
27.630033	0.1	0.192244
27.631700	0.1	0.191503
27.633367	0.1	0.190339
27.635033	0.1	0.189226
27.636700	0.1	0.189068
27.638367	0.1	0.190618
27.640033	0.1	0.193436
27.641700	0.1	0.196006
27.643367	0.1	0.197031
27.645033	0.1	0.195913
27.646700	0.1	0.193277
27.648367	0.1	0.191294
27.650033	0.1	0.191438
27.651700	0.1	0.192593
27.653367	0.1	0.193310
27.655033	0.1	0.193864
27.656700	0.1	0.194665
27.658367	0.1	0.195182
27.660033	0.1	0.195247
27.661700	0.1	0.195722
27.663367	0.1	0.197068
27.665033	0.1	0.198311
27.666700	0.1	0.198297
27.668367	0.1	0.196947
27.670033	0.1	0.195098
27.671700	0.1	0.193557
27.673367	0.1	0.192598
27.675033	0.1	0.192164
27.676700	0.1	0.192220
27.678367	0.1	0.193380
27.680033	0.1	0.196551
27.681700	0.1	0.201282
27.683367	0.1	0.205771
27.685033	0.1	0.208672
27.686700	0.1	0.209985
27.688367	0.1	0.210707
27.690033	0.1	0.212151
27.691700	0.1	0.215224
27.693367	0.1	0.219643
27.695033	0.1	0.224155
27.696700	0.1	0.228165
27.698367	0.1	0.232509
27.700033	0.1	0.237776
27.701700	0.1	0.242856
27.703367	0.1	0.246395
27.705033	0.1	0.248607
27.706700	0.1	0.250423
27.708367	0.1	0.251867
27.710033	0.1	0.252798
27.711700	0.1	0.254293
27.713367	0.1	0.258209
27.715033	0.1	0.265804
27.716700	0.1	0.276654
27.718367	0.1	0.288431
27.720033	0.1	0.298047
27.721700	0.1	0.303150
27.723367	0.1	0.303769
27.725033	0.1	0.302922
27.726700	0.1	0.304524
27.728367	0.1	0.310605
27.730033	0.1	0.320319
27.731700	0.1	0.330769
27.733367	0.1	0.339085
27.735033	0.1	0.344361
27.736700	0.1	0.348273
27.738367	0.1	0.353642
27.740033	0.1	0.361912
27.741700	0.1	0.372231
27.743367	0.1	0.382969
27.745033	0.1	0.393149
27.746700	0.1	0.402862
27.748367	0.1	0.413400
27.750033	0.1	0.426318
27.751700	0.1	0.441759
27.753367	0.1	0.457950
27.755033	0.1	0.472991
27.756700	0.1	0.486942
27.758367	0.1	0.500935
27.760033	0.1	0.514863
27.761700	0.1	0.527366
27.763367	0.1	0.537406
27.765033	0.1	0.544824
27.766700	0.1	0.549462
27.768367	0.1	0.550733
27.770033	0.1	0.548847
27.771700	0.1	0.546025
27.773367	0.1	0.546072
27.775033	0.1	0.551660
27.776700	0.1	0.561285
27.778367	0.1	0.570477
27.780033	0.1	0.575944
27.781700	0.1	0.576950
27.783367	0.1	0.574118
27.785033	0.1	0.568829
27.786700	0.1	0.563315
27.788367	0.1	0.559716
27.790033	0.1	0.558565
27.791700	0.1	0.558784
27.793367	0.1	0.559292
27.795033	0.1	0.559944
27.796700	0.1	0.560870
27.798367	0.1	0.561615
27.800033	0.1	0.560973
27.801700	0.1	0.557485
27.803367	0.1	0.550319
27.805033	0.1	0.540293
27.806700	0.1	0.530081
27.808367	0.1	0.522630
27.810033	0.1	0.518844
27.811700	0.1	0.516903
27.813367	0.1	0.513582
27.815033	0.1	0.506388
27.816700	0.1	0.495249
27.818367	0.1	0.482104
27.820033	0.1	0.468958
27.821700	0.1	0.456749
27.823367	0.1	0.445666
27.825033	0.1	0.435794
27.826700	0.1	0.427207
27.828367	0.1	0.419952
27.830033	0.1	0.414229
27.831700	0.1	0.410005
27.833367	0.1	0.406345
27.835033	0.1	0.401693
27.836700	0.1	0.394848
27.838367	0.1	0.386089
27.840033	0.1	0.377377
27.841700	0.1	0.370671
27.843367	0.1	0.365875
27.845033	0.1	0.361409
27.846700	0.1	0.356808
27.848367	0.1	0.353395
27.850033	0.1	0.352282
27.851700	0.1	0.353009
27.853367	0.1	0.354345
27.855033	0.1	0.355658
27.856700	0.1	0.356678
27.858367	0.1	0.356808
27.860033	0.1	0.355956
27.861700	0.1	0.355053
27.863367	0.1	0.354685
27.865033	0.1	0.353958
27.866700	0.1	0.351598
27.868367	0.1	0.347556
27.870033	0.1	0.343332
27.871700	0.1	0.341302
27.873367	0.1	0.343099
27.875033	0.1	0.348394
27.876700	0.1	0.355672
27.878367	0.1	0.362932
27.880033	0.1	0.367737
27.881700	0.1	0.368962
27.883367	0.1	0.368198
27.885033	0.1	0.368366
27.886700	0.1	0.371663
27.888367	0.1	0.378788
27.890033	0.1	0.388627
27.891700	0.1	0.398667
27.893367	0.1	0.406564
27.895033	0.1	0.411384
27.896700	0.1	0.413842
27.898367	0.1	0.415714
27.900033	0.1	0.418467
27.901700	0.1	0.422015
27.903367	0.1	0.424949
27.905033	0.1	0.426495
27.906700	0.1	0.427673
27.908367	0.1	0.429945
27.910033	0.1	0.433605
27.911700	0.1	0.437270
27.913367	0.1	0.438550
27.915033	0.1	0.435980
27.916700	0.1	0.430425
27.918367	0.1	0.424385
27.920033	0.1	0.420474
27.921700	0.1	0.419994
27.923367	0.1	0.421940
27.925033	0.1	0.423864
27.926700	0.1	0.424120
27.928367	0.1	0.422485
27.930033	0.1	0.419486
27.931700	0.1	0.416157
27.933367	0.1	0.413344
27.935033	0.1	0.410611
27.936700	0.1	0.406476
27.938367	0.1	0.399803
27.940033	0.1	0.390802
27.941700	0.1	0.380417
27.943367	0.1	0.369535
27.945033	0.1	0.359281
27.946700	0.1	0.351006
27.948367	0.1	0.345423
27.950033	0.1	0.341651
27.951700	0.1	0.337483
27.953367	0.1	0.331188
27.955033	0.1	0.322890
27.956700	0.1	0.314675
27.958367	0.1	0.309371
27.960033	0.1	0.307932
27.961700	0.1	0.308310
27.963367	0.1	0.307779
27.965033	0.1	0.304980
27.966700	0.1	0.299960
27.968367	0.1	0.294228
27.970033	0.1	0.290135
27.971700	0.1	0.288705
27.973367	0.1	0.288296
27.975033	0.1	0.286107
27.976700	0.1	0.280910
27.978367	0.1	0.273809
27.980033	0.1	0.266754
27.981700	0.1	0.261376
27.983367	0.1	0.258507
27.985033	0.1	0.257515
27.986700	0.1	0.256747
27.988367	0.1	0.255322
27.990033	0.1	0.253296
27.991700	0.1	0.250484
27.993367	0.1	0.246791
27.995033	0.1	0.243019
27.996700	0.1	0.240342
27.998367	0.1	0.239788
28.000033	0.1	0.242051
28.001700	0.1	0.246959
28.003367	0.1	0.253213
28.005033	0.1	0.258996
28.006700	0.1	0.263005
28.008367	0.1	0.264728
28.010033	0.1	0.264496
28.011700	0.1	0.263723
28.013367	0.1	0.263727
28.015033	0.1	0.264561
28.016700	0.1	0.265813
28.018367	0.1	0.267075
28.020033	0.1	0.267355
28.021700	0.1	0.265576
28.023367	0.1	0.261953
28.025033	0.1	0.258442
28.026700	0.1	0.257487
28.028367	0.1	0.259853
28.030033	0.1	0.264118
28.031700	0.1	0.268351
28.033367	0.1	0.271653
28.035033	0.1	0.274284
28.036700	0.1	0.277292
28.038367	0.1	0.281781
28.040033	0.1	0.287755
28.041700	0.1	0.294009
28.043367	0.1	0.299336
28.045033	0.1	0.303085
28.046700	0.1	0.304985
28.048367	0.1	0.305930
28.050033	0.1	0.307965
28.051700	0.1	0.312002
28.053367	0.1	0.316133
28.055033	0.1	0.317399
28.056700	0.1	0.314750
28.058367	0.1	0.309632
28.060033	0.1	0.304477
28.061700	0.1	0.301199
28.063367	0.1	0.299979
28.065033	0.1	0.299513
28.066700	0.1	0.298731
28.068367	0.1	0.297185
28.070033	0.1	0.294382
28.071700	0.1	0.290042
28.073367	0.1	0.284663
28.075033	0.1	0.279569
28.076700	0.1	0.276281
28.078367	0.1	0.275089
28.080033	0.1	0.274754
28.081700	0.1	0.274251
28.083367	0.1	0.273692
28.085033	0.1	0.272882
28.086700	0.1	0.270330
28.088367	0.1	0.264775
28.090033	0.1	0.256822
28.091700	0.1	0.248463
28.093367	0.1	0.241194
28.095033	0.1	0.235322
28.096700	0.1	0.230847
28.098367	0.1	0.227895
28.100033	0.1	0.225934
28.101700	0.1	0.223895
28.103367	0.1	0.221552
28.105033	0.1	0.219792
28.106700	0.1	0.219201
28.108367	0.1	0.219326
28.110033	0.1	0.219415
28.111700	0.1	0.219010
28.113367	0.1	0.217776
28.115033	0.1	0.215499
28.116700	0.1	0.212356
28.118367	0.1	0.208970
28.120033	0.1	0.206130
28.121700	0.1	0.204421
28.123367	0.1	0.203792
28.125033	0.1	0.203247
28.126700	0.1	0.201548
28.128367	0.1	0.198446
28.130033	0.1	0.194861
28.131700	0.1	0.192104
28.133367	0.1	0.191000
28.135033	0.1	0.191457
28.136700	0.1	0.192919
28.138367	0.1	0.194781
28.140033	0.1	0.196649
28.141700	0.1	0.198609
28.143367	0.1	0.200951
28.145033	0.1	0.203308
28.146700	0.1	0.204197
28.148367	0.1	0.202046
28.150033	0.1	0.196621
28.151700	0.1	0.189608
28.153367	0.1	0.183764
28.155033	0.1	0.181021
28.156700	0.1	0.181594
28.158367	0.1	0.184560
28.160033	0.1	0.188299
28.161700	0.1	0.190898
28.163367	0.1	0.191368
28.165033	0.1	0.190395
28.166700	0.1	0.189315
28.168367	0.1	0.188770
28.170033	0.1	0.188723
28.171700	0.1	0.188923
28.173367	0.1	0.189338
28.175033	0.1	0.190400
28.176700	0.1	0.192309
28.178367	0.1	0.194297
28.180033	0.1	0.195238
28.181700	0.1	0.194837
28.183367	0.1	0.194008
28.185033	0.1	0.193706
28.186700	0.1	0.193524
28.188367	0.1	0.192192
28.190033	0.1	0.189212
28.191700	0.1	0.185287
28.193367	0.1	0.181864
28.195033	0.1	0.180476
28.196700	0.1	0.181445
28.198367	0.1	0.183503
28.200033	0.1	0.185147
28.201700	0.1	0.185994
28.203367	0.1	0.186693
28.205033	0.1	0.188188
28.206700	0.1	0.191364
28.208367	0.1	0.196607
28.210033	0.1	0.203056
28.211700	0.1	0.208803
28.213367	0.1	0.211885
28.215033	0.1	0.211559
28.216700	0.1	0.209515
28.218367	0.1	0.208844
28.220033	0.1	0.211196
28.221700	0.1	0.215834
28.223367	0.1	0.221133
28.225033	0.1	0.225557
28.226700	0.1	0.228100
28.228367	0.1	0.229208
28.230033	0.1	0.230256
28.231700	0.1	0.231680
28.233367	0.1	0.232682
28.235033	0.1	0.232058
28.236700	0.1	0.229245
28.238367	0.1	0.225296
28.240033	0.1	0.222512
28.241700	0.1	0.222721
28.243367	0.1	0.226256
28.245033	0.1	0.232104
28.246700	0.1	0.238721
28.248367	0.1	0.244961
28.250033	0.1	0.250367
28.251700	0.1	0.254954
28.253367	0.1	0.259113
28.255033	0.1	0.263178
28.256700	0.1	0.267113
28.258367	0.1	0.271201
28.260033	0.1	0.276393
28.261700	0.1	0.283788
28.263367	0.1	0.293641
28.265033	0.1	0.304286
28.266700	0.1	0.313185
28.268367	0.1	0.320086
28.270033	0.1	0.327025
28.271700	0.1	0.334848
28.273367	0.1	0.342205
28.275033	0.1	0.348003
28.276700	0.1	0.352701
28.278367	0.1	0.357386
28.280033	0.1	0.362732
28.281700	0.1	0.368729
28.283367	0.1	0.375425
28.285033	0.1	0.383276
28.286700	0.1	0.391984
28.288367	0.1	0.400101
28.290033	0.1	0.406816
28.291700	0.1	0.413042
28.293367	0.1	0.420138
28.295033	0.1	0.428795
28.296700	0.1	0.438979
28.298367	0.1	0.450192
28.300033	0.1	0.461792
28.301700	0.1	0.472772
28.303367	0.1	0.481536
28.305033	0.1	0.487054
28.306700	0.1	0.490556
28.308367	0.1	0.495077
28.310033	0.1	0.502858
28.311700	0.1	0.513755
28.313367	0.1	0.525778
28.315033	0.1	0.536982
28.316700	0.1	0.547417
28.318367	0.1	0.558989
28.320033	0.1	0.573029
28.321700	0.1	0.588917
28.323367	0.1	0.604913
28.325033	0.1	0.619022
28.326700	0.1	0.629779
28.328367	0.1	0.637332
28.330033	0.1	0.643702
28.331700	0.1	0.651679
28.333367	0.1	0.662757
28.335033	0.1	0.675679
28.336700	0.1	0.687954
28.338367	0.1	0.698841
28.340033	0.1	0.709612
28.341700	0.1	0.721184
28.343367	0.1	0.732988
28.345033	0.1	0.744276
28.346700	0.1	0.755251
28.348367	0.1	0.766520
28.350033	0.1	0.778083
28.351700	0.1	0.789245
28.353367	0.1	0.798861
28.355033	0.1	0.805706
28.356700	0.1	0.809543
28.358367	0.1	0.811811
28.360033	0.1	0.814795
28.361700	0.1	0.819871
28.363367	0.1	0.826325
28.365033	0.1	0.832141
28.366700	0.1	0.836132
28.368367	0.1	0.838814
28.370033	0.1	0.840975
28.371700	0.1	0.842325
28.373367	0.1	0.841650
28.375033	0.1	0.837380
28.376700	0.1	0.829189
28.378367	0.1	0.819233
28.380033	0.1	0.810563
28.381700	0.1	0.804532
28.383367	0.1	0.800099
28.385033	0.1	0.794642
28.386700	0.1	0.785822
28.388367	0.1	0.773342
28.390033	0.1	0.758837
28.391700	0.1	0.744439
28.393367	0.1	0.731321
28.395033	0.1	0.719372
28.396700	0.1	0.708206
28.398367	0.1	0.697863
28.400033	0.1	0.687814
28.401700	0.1	0.676075
28.403367	0.1	0.660755
28.405033	0.1	0.641905
28.406700	0.1	0.621243
28.408367	0.1	0.601043
28.410033	0.1	0.583041
28.411700	0.1	0.567357
28.413367	0.1	0.552488
28.415033	0.1	0.536595
28.416700	0.1	0.518933
28.418367	0.1	0.500237
28.420033	0.1	0.481722
28.421700	0.1	0.464334
28.423367	0.1	0.448874
28.425033	0.1	0.435580
28.426700	0.1	0.423421
28.428367	0.1	0.410886
28.430033	0.1	0.397479
28.431700	0.1	0.384282
28.433367	0.1	0.372711
28.435033	0.1	0.362867
28.436700	0.1	0.353693
28.438367	0.1	0.344170
28.440033	0.1	0.334000
28.441700	0.1	0.323751
28.443367	0.1	0.314098
28.445033	0.1	0.304566
28.446700	0.1	0.293921
28.448367	0.1	0.282079
28.450033	0.1	0.270875
28.451700	0.1	0.262456
28.453367	0.1	0.257078
28.455033	0.1	0.252929
28.456700	0.1	0.247993
28.458367	0.1	0.241511
28.460033	0.1	0.233729
28.461700	0.1	0.225301
28.463367	0.1	0.217161
28.465033	0.1	0.210144
28.466700	0.1	0.204709
28.468367	0.1	0.200775
28.470033	0.1	0.197645
28.471700	0.1	0.194861
28.473367	0.1	0.192658
28.475033	0.1	0.190912
28.476700	0.1	0.188784
28.478367	0.1	0.185613
28.480033	0.1	0.181450
28.481700	0.1	0.177138
28.483367	0.1	0.173990
28.485033	0.1	0.172793
28.486700	0.1	0.173012
28.488367	0.1	0.173301
28.490033	0.1	0.172942
28.491700	0.1	0.172844
28.493367	0.1	0.174809
28.495033	0.1	0.179182
28.496700	0.1	0.183848
28.498367	0.1	0.186097
28.500033	0.1	0.184923
28.501700	0.1	0.181333
28.503367	0.1	0.177096
28.505033	0.1	0.173887
28.506700	0.1	0.173044
28.508367	0.1	0.175168
28.510033	0.1	0.179810
28.511700	0.1	0.185636
28.513367	0.1	0.190879
28.515033	0.1	0.194251
28.516700	0.1	0.195401
28.518367	0.1	0.194828
28.520033	0.1	0.193752
28.521700	0.1	0.194032
28.523367	0.1	0.197063
28.525033	0.1	0.202707
28.526700	0.1	0.210106
28.528367	0.1	0.218577
28.530033	0.1	0.227499
28.531700	0.1	0.236514
28.533367	0.1	0.245832
28.535033	0.1	0.255336
28.536700	0.1	0.264114
28.538367	0.1	0.271467
28.540033	0.1	0.277660
28.541700	0.1	0.283499
28.543367	0.1	0.289972
28.545033	0.1	0.297897
28.546700	0.1	0.306596
28.548367	0.1	0.313576
28.550033	0.1	0.317194
28.551700	0.1	0.318838
28.553367	0.1	0.321567
28.555033	0.1	0.327309
28.556700	0.1	0.335830
28.558367	0.1	0.345781
28.560033	0.1	0.355882
28.561700	0.1	0.365563
28.563367	0.1	0.375668
28.565033	0.1	0.387831
28.566700	0.1	0.402369
28.568367	0.1	0.417447
28.570033	0.1	0.430625
28.571700	0.1	0.440851
28.573367	0.1	0.448804
28.575033	0.1	0.455906
28.576700	0.1	0.463743
28.578367	0.1	0.473792
28.580033	0.1	0.486779
28.581700	0.1	0.502467
28.583367	0.1	0.520120
28.585033	0.1	0.538472
28.586700	0.1	0.555865
28.588367	0.1	0.571068
28.590033	0.1	0.583716
28.591700	0.1	0.594440
28.593367	0.1	0.604736
28.595033	0.1	0.616009
28.596700	0.1	0.628573
28.598367	0.1	0.641714
28.600033	0.1	0.654077
28.601700	0.1	0.664303
28.603367	0.1	0.672364
28.605033	0.1	0.680033
28.606700	0.1	0.689193
28.608367	0.1	0.699968
28.610033	0.1	0.711028
28.611700	0.1	0.720904
28.613367	0.1	0.728904
28.615033	0.1	0.735801
28.616700	0.1	0.743722
28.618367	0.1	0.754683
28.620033	0.1	0.768900
28.621700	0.1	0.784444
28.623367	0.1	0.798991
28.625033	0.1	0.811801
28.626700	0.1	0.823662
28.628367	0.1	0.835233
28.630033	0.1	0.846032
28.631700	0.1	0.855504
28.633367	0.1	0.864267
28.635033	0.1	0.873595
28.636700	0.1	0.884677
28.638367	0.1	0.898223
28.640033	0.1	0.913600
28.641700	0.1	0.928878
28.643367	0.1	0.942280
28.645033	0.1	0.953372
28.646700	0.1	0.963081
28.648367	0.1	0.972743
28.650033	0.1	0.983081
28.651700	0.1	0.994168
28.653367	0.1	1.006420
28.655033	0.1	1.020664
28.656700	0.1	1.036529
28.658367	0.1	1.051864
28.660033	0.1	1.064893
28.661700	0.1	1.076236
28.663367	0.1	1.087859
28.665033	0.1	1.100684
28.666700	0.1	1.113471
28.668367	0.1	1.123794
28.670033	0.1	1.130756
28.671700	0.1	1.136670
28.673367	0.1	1.145289
28.675033	0.1	1.158258
28.676700	0.1	1.173816
28.678367	0.1	1.189415
28.680033	0.1	1.204778
28.681700	0.1	1.221453
28.683367	0.1	1.240363
28.685033	0.1	1.260703
28.686700	0.1	1.280792
28.688367	0.1	1.299242
28.690033	0.1	1.315856
28.691700	0.1	1.332466
28.693367	0.1	1.351745
28.695033	0.1	1.374297
28.696700	0.1	1.398576
28.698367	0.1	1.423573
28.700033	0.1	1.449436
28.701700	0.1	1.476281
28.703367	0.1	1.504011
28.705033	0.1	1.533111
28.706700	0.1	1.564329
28.708367	0.1	1.597577
28.710033	0.1	1.632217
28.711700	0.1	1.668204
28.713367	0.1	1.706094
28.715033	0.1	1.746747
28.716700	0.1	1.790435
28.718367	0.1	1.835898
28.720033	0.1	1.881658
28.721700	0.1	1.928192
28.723367	0.1	1.977645
28.725033	0.1	2.031559
28.726700	0.1	2.089199
28.728367	0.1	2.148002
28.730033	0.1	2.205763
28.731700	0.1	2.261852
28.733367	0.1	2.317065
28.735033	0.1	2.373676
28.736700	0.1	2.434477
28.738367	0.1	2.500578
28.740033	0.1	2.571079
28.741700	0.1	2.644649
28.743367	0.1	2.720342
28.745033	0.1	2.797390
28.746700	0.1	2.875174
28.748367	0.1	2.953769
28.750033	0.1	3.033988
28.751700	0.1	3.116340
28.753367	0.1	3.200746
28.755033	0.1	3.287229
28.756700	0.1	3.376221
28.758367	0.1	3.468539
28.760033	0.1	3.565126
28.761700	0.1	3.666505
28.763367	0.1	3.772611
28.765033	0.1	3.882837
28.766700	0.1	3.996156
28.768367	0.1	4.111859
28.770033	0.1	4.230323
28.771700	0.1	4.352881
28.773367	0.1	4.480258
28.775033	0.1	4.611383
28.776700	0.1	4.744674
28.778367	0.1	4.879581
28.780033	0.1	5.016490
28.781700	0.1	5.155979
28.783367	0.1	5.298848
28.785033	0.1	5.446165
28.786700	0.1	5.598296
28.788367	0.1	5.754060
28.790033	0.1	5.911114
28.791700	0.1	6.066985
28.793367	0.1	6.220355
28.795033	0.1	6.371420
28.796700	0.1	6.520501
28.798367	0.1	6.667157
28.800033	0.1	6.811181
28.801700	0.1	6.953119
28.803367	0.1	7.092617
28.805033	0.1	7.227156
28.806700	0.1	7.353630
28.808367	0.1	7.470665
28.810033	0.1	7.578940
28.811700	0.1	7.679453
28.813367	0.1	7.771673
28.815033	0.1	7.853908
28.816700	0.1	7.925052
28.818367	0.1	7.984582
28.820033	0.1	8.031279
28.821700	0.1	8.063833
28.823367	0.1	8.082618
28.825033	0.1	8.088760
28.826700	0.1	8.081631
28.828367	0.1	8.059344
28.830033	0.1	8.021840
28.831700	0.1	7.971735
28.833367	0.1	7.911669
28.835033	0.1	7.841568
28.836700	0.1	7.758858
28.838367	0.1	7.661083
28.840033	0.1	7.548132
28.841700	0.1	7.422250
28.843367	0.1	7.285913
28.845033	0.1	7.139877
28.846700	0.1	6.983913
28.848367	0.1	6.818986
28.850033	0.1	6.647245
28.851700	0.1	6.470089
28.853367	0.1	6.287568
28.855033	0.1	6.099627
28.856700	0.1	5.907239
28.858367	0.1	5.712556
28.860033	0.1	5.517448
28.861700	0.1	5.321903
28.863367	0.1	5.125222
28.865033	0.1	4.927786
28.866700	0.1	4.730248
28.868367	0.1	4.532738
28.870033	0.1	4.336219
28.871700	0.1	4.143044
28.873367	0.1	3.955015
28.875033	0.1	3.772154
28.876700	0.1	3.593643
28.878367	0.1	3.419025
28.880033	0.1	3.248909
28.881700	0.1	3.084582
28.883367	0.1	2.926840
28.885033	0.1	2.775812
28.886700	0.1	2.631349
28.888367	0.1	2.493267
28.890033	0.1	2.361420
28.891700	0.1	2.235486
28.893367	0.1	2.115490
28.895033	0.1	2.002148
28.896700	0.1	1.895586
28.898367	0.1	1.794766
28.900033	0.1	1.699496
28.901700	0.1	1.611067
28.903367	0.1	1.529991
28.905033	0.1	1.455084
28.906700	0.1	1.384621
28.908367	0.1	1.317393
28.910033	0.1	1.253393
28.911700	0.1	1.193611
28.913367	0.1	1.138826
28.915033	0.1	1.089456
28.916700	0.1	1.045954
28.918367	0.1	1.008515
28.920033	0.1	0.976552
28.921700	0.1	0.948561
28.923367	0.1	0.922768
28.925033	0.1	0.898023
28.926700	0.1	0.874377
28.928367	0.1	0.852817
28.930033	0.1	0.833878
28.931700	0.1	0.816816
28.933367	0.1	0.800639
28.935033	0.1	0.785477
28.936700	0.1	0.772635
28.938367	0.1	0.763158
28.940033	0.1	0.756355
28.941700	0.1	0.750353
28.943367	0.1	0.743857
28.945033	0.1	0.737221
28.946700	0.1	0.731251
28.948367	0.1	0.725547
28.950033	0.1	0.718888
28.951700	0.1	0.710338
28.953367	0.1	0.699912
28.955033	0.1	0.688643
28.956700	0.1	0.677994
28.958367	0.1	0.669174
28.960033	0.1	0.662133
28.961700	0.1	0.655446
28.963367	0.1	0.648471
28.965033	0.1	0.642240
28.966700	0.1	0.637057
28.968367	0.1	0.631320
28.970033	0.1	0.623367
28.971700	0.1	0.613397
28.973367	0.1	0.603297
28.975033	0.1	0.594556
28.976700	0.1	0.586757
28.978367	0.1	0.578314
28.980033	0.1	0.568046
28.981700	0.1	0.555674
28.983367	0.1	0.541946
28.985033	0.1	0.528540
28.986700	0.1	0.517084
28.988367	0.1	0.507813
28.990033	0.1	0.499543
28.991700	0.1	0.491478
28.993367	0.1	0.484479
28.995033	0.1	0.479468
28.996700	0.1	0.475324
28.998367	0.1	0.469387
29.000033	0.1	0.459426
29.001700	0.1	0.445340
29.003367	0.1	0.429703
29.005033	0.1	0.415645
29.006700	0.1	0.404334
29.008367	0.1	0.394909
29.010033	0.1	0.385605
29.011700	0.1	0.374927
29.013367	0.1	0.363309
29.015033	0.1	0.353269
29.016700	0.1	0.347141
29.018367	0.1	0.344845
29.020033	0.1	0.343425
29.021700	0.1	0.338946
29.023367	0.1	0.329833
29.025033	0.1	0.318168
29.026700	0.1	0.307588
29.028367	0.1	0.300254
29.030033	0.1	0.295807
29.031700	0.1	0.293008
29.033367	0.1	0.290652
29.035033	0.1	0.287369
29.036700	0.1	0.282908
29.038367	0.1	0.278391
29.040033	0.1	0.274549
29.041700	0.1	0.271583
29.043367	0.1	0.269967
29.045033	0.1	0.269292
29.046700	0.1	0.267788
29.048367	0.1	0.264617
29.050033	0.1	0.260817
29.051700	0.1	0.257227
29.053367	0.1	0.253366
29.055033	0.1	0.248780
29.056700	0.1	0.244160
29.058367	0.1	0.240891
29.060033	0.1	0.239853
29.061700	0.1	0.240565
29.063367	0.1	0.241240
29.065033	0.1	0.239629
29.066700	0.1	0.234777
29.068367	0.1	0.228314
29.070033	0.1	0.223052
29.071700	0.1	0.220542
29.073367	0.1	0.220085
29.075033	0.1	0.219811
29.076700	0.1	0.218754
29.078367	0.1	0.217906
29.080033	0.1	0.218861
29.081700	0.1	0.221594
29.083367	0.1	0.224132
29.085033	0.1	0.224356
29.086700	0.1	0.222083
29.088367	0.1	0.219150
29.090033	0.1	0.217315
29.091700	0.1	0.216891
29.093367	0.1	0.217324
29.095033	0.1	0.217878
29.096700	0.1	0.217850
29.098367	0.1	0.216872
29.100033	0.1	0.215229
29.101700	0.1	0.213580
29.103367	0.1	0.212514
29.105033	0.1	0.212425
[truncated: 254,546 more chars]
