# Supplementary material for: Fade into you: genetic control of pigmentation patterns in red-flesh apple (Malus domestica)
Source: Front Plant Sci. 2025 Jan 13;15:1462545. doi: 10.3389/fpls.2024.1462545 (PMC11770013; doi:10.3389/fpls.2024.1462545)
Supplement: Supplementary file 4 [file DataSheet1.zip › CB C3UV_VIS_3/CB C3UV_VIS_3.txt]

URL	chrom://thermo-pfav3ojr/ChromeleonLocal/Instrument Data/Vanquish_MS/Dimitri/VALEMA/Pierre/Echantillons 03-04-24.seq/803.smp/UV_VIS_3.channel/UV_VIS_3.chm
Channel	UV_VIS_3

Injection Information:
Data Vault	ChromeleonLocal
Sequence	Echantillons 03-04-24
Name	CB C3
Number	19
Position	B:C1
Comment	colonne SB-AQ MeOH+5%AA
Processing Method	Quantitative
Instrument Method	VALEMA test separation GRAQ 4
Type	Unknown
Status	Finished
Inject Time	4/4/2024 7:52:35 AM +02:00
Volume (µl)	10.0000
Dilution Factor	1.0000
Weight	1.0000

Chromatogram Data Information:
Time Min. (min)	0.001700
Time Max. (min)	47.000033
Data Points	28200
Detector	UV
Generating Data System	Chromeleon 7.3.2.10759
Exporting Data System	Chromeleon 7.3.2.0
Operator	Instrument Controller
Signal Quantity	Absorbance
Signal Unit	mAU
Signal Min.	-5.682604
Signal Max.	714.787194
Channel	UV_VIS_3
Driver Name	VDAD.dll
Channel Type	Evaluation
Min. Step (s)	0.1
Max. Step (s)	0.1
Average Step (s)	0.1

Signal Parameter Information:
Signal Info	WVL:350 nm

Chromatogram Data:
Time (min)	Step (s)	Value (mAU)
0.001700	n.a.	0.000000
0.003367	0.1	-0.000009
0.005033	0.1	0.000177
0.006700	0.1	0.001378
0.008367	0.1	0.004554
0.010033	0.1	0.009118
0.011700	0.1	0.012275
0.013367	0.1	0.010920
0.015033	0.1	0.004438
0.016700	0.1	-0.004312
0.018367	0.1	-0.010855
0.020033	0.1	-0.012713
0.021700	0.1	-0.010771
0.023367	0.1	-0.007385
0.025033	0.1	-0.004433
0.026700	0.1	-0.002589
0.028367	0.1	-0.001751
0.030033	0.1	-0.001430
0.031700	0.1	-0.000549
0.033367	0.1	0.001742
0.035033	0.1	0.004848
0.036700	0.1	0.007283
0.038367	0.1	0.007809
0.040033	0.1	0.005956
0.041700	0.1	0.003399
0.043367	0.1	0.003902
0.045033	0.1	0.009262
0.046700	0.1	0.016768
0.048367	0.1	0.022082
0.050033	0.1	0.022631
0.051700	0.1	0.017760
0.053367	0.1	0.008200
0.055033	0.1	-0.003600
0.056700	0.1	-0.014263
0.058367	0.1	-0.022040
0.060033	0.1	-0.027712
0.061700	0.1	-0.032736
0.063367	0.1	-0.038086
0.065033	0.1	-0.044294
0.066700	0.1	-0.050515
0.068367	0.1	-0.054808
0.070033	0.1	-0.056308
0.071700	0.1	-0.056350
0.073367	0.1	-0.057323
0.075033	0.1	-0.060513
0.076700	0.1	-0.064792
0.078367	0.1	-0.067595
0.080033	0.1	-0.067023
0.081700	0.1	-0.063018
0.083367	0.1	-0.057658
0.085033	0.1	-0.053556
0.086700	0.1	-0.050385
0.088367	0.1	-0.045141
0.090033	0.1	-0.036899
0.091700	0.1	-0.028135
0.093367	0.1	-0.021444
0.095033	0.1	-0.017430
0.096700	0.1	-0.015371
0.098367	0.1	-0.014356
0.100033	0.1	-0.013690
0.101700	0.1	-0.012801
0.103367	0.1	-0.011832
0.105033	0.1	-0.011884
0.106700	0.1	-0.013914
0.108367	0.1	-0.017504
0.110033	0.1	-0.020261
0.111700	0.1	-0.019325
0.113367	0.1	-0.014408
0.115033	0.1	-0.008349
0.116700	0.1	-0.004312
0.118367	0.1	-0.003525
0.120033	0.1	-0.005392
0.121700	0.1	-0.008377
0.123367	0.1	-0.010710
0.125033	0.1	-0.011157
0.126700	0.1	-0.009462
0.128367	0.1	-0.006692
0.130033	0.1	-0.005350
0.131700	0.1	-0.007520
0.133367	0.1	-0.012387
0.135033	0.1	-0.017090
0.136700	0.1	-0.019912
0.138367	0.1	-0.021392
0.140033	0.1	-0.022519
0.141700	0.1	-0.023637
0.143367	0.1	-0.024997
0.145033	0.1	-0.026398
0.146700	0.1	-0.026803
0.148367	0.1	-0.025164
0.150033	0.1	-0.021332
0.151700	0.1	-0.016545
0.153367	0.1	-0.012713
0.155033	0.1	-0.011255
0.156700	0.1	-0.012596
0.158367	0.1	-0.016144
0.160033	0.1	-0.020522
0.161700	0.1	-0.024610
0.163367	0.1	-0.027781
0.165033	0.1	-0.028517
0.166700	0.1	-0.025383
0.168367	0.1	-0.019842
0.170033	0.1	-0.015176
0.171700	0.1	-0.013374
0.173367	0.1	-0.014398
0.175033	0.1	-0.016843
0.176700	0.1	-0.018906
0.178367	0.1	-0.018808
0.180033	0.1	-0.014813
0.181700	0.1	-0.007297
0.183367	0.1	0.000200
0.185033	0.1	0.004275
0.186700	0.1	0.004331
0.188367	0.1	0.001444
0.190033	0.1	-0.003027
0.191700	0.1	-0.007390
0.193367	0.1	-0.009695
0.195033	0.1	-0.008773
0.196700	0.1	-0.005518
0.198367	0.1	-0.002282
0.200033	0.1	-0.000675
0.201700	0.1	-0.000726
0.203367	0.1	-0.002016
0.205033	0.1	-0.004647
0.206700	0.1	-0.008885
0.208367	0.1	-0.013770
0.210033	0.1	-0.016852
0.211700	0.1	-0.016252
0.213367	0.1	-0.012340
0.215033	0.1	-0.006999
0.216700	0.1	-0.002249
0.218367	0.1	0.000563
0.220033	0.1	0.001211
0.221700	0.1	0.000312
0.223367	0.1	-0.001295
0.225033	0.1	-0.002836
0.226700	0.1	-0.003856
0.228367	0.1	-0.004428
0.230033	0.1	-0.004903
0.231700	0.1	-0.005676
0.233367	0.1	-0.007185
0.235033	0.1	-0.009034
0.236700	0.1	-0.009551
0.238367	0.1	-0.007888
0.240033	0.1	-0.005648
0.241700	0.1	-0.004792
0.243367	0.1	-0.005495
0.245033	0.1	-0.007520
0.246700	0.1	-0.011506
0.248367	0.1	-0.017257
0.250033	0.1	-0.022035
0.251700	0.1	-0.022068
0.253367	0.1	-0.015767
0.255033	0.1	-0.005630
0.256700	0.1	0.002999
0.258367	0.1	0.005998
0.260033	0.1	0.003381
0.261700	0.1	-0.001858
0.263367	0.1	-0.006403
0.265033	0.1	-0.008601
0.266700	0.1	-0.009057
0.268367	0.1	-0.009448
0.270033	0.1	-0.011306
0.271700	0.1	-0.015744
0.273367	0.1	-0.022957
0.275033	0.1	-0.031539
0.276700	0.1	-0.038943
0.278367	0.1	-0.042617
0.280033	0.1	-0.040974
0.281700	0.1	-0.034440
0.283367	0.1	-0.025742
0.285033	0.1	-0.017942
0.286700	0.1	-0.012657
0.288367	0.1	-0.009988
0.290033	0.1	-0.008778
0.291700	0.1	-0.007623
0.293367	0.1	-0.006817
0.295033	0.1	-0.008130
0.296700	0.1	-0.012354
0.298367	0.1	-0.018287
0.300033	0.1	-0.024159
0.301700	0.1	-0.028526
0.303367	0.1	-0.030049
0.305033	0.1	-0.028485
0.306700	0.1	-0.025425
0.308367	0.1	-0.022966
0.310033	0.1	-0.022054
0.311700	0.1	-0.022016
0.313367	0.1	-0.021122
0.315033	0.1	-0.017988
0.316700	0.1	-0.012843
0.318367	0.1	-0.007572
0.320033	0.1	-0.004931
0.321700	0.1	-0.007069
0.323367	0.1	-0.013458
0.325033	0.1	-0.020568
0.326700	0.1	-0.024047
0.328367	0.1	-0.021188
0.330033	0.1	-0.012335
0.331700	0.1	-0.001201
0.333367	0.1	0.007115
0.335033	0.1	0.010007
0.336700	0.1	0.008554
0.338367	0.1	0.004829
0.340033	0.1	0.000037
0.341700	0.1	-0.005006
0.343367	0.1	-0.009262
0.345033	0.1	-0.011250
0.346700	0.1	-0.009998
0.348367	0.1	-0.006822
0.350033	0.1	-0.004503
0.351700	0.1	-0.004321
0.353367	0.1	-0.005290
0.355033	0.1	-0.006286
0.356700	0.1	-0.007325
0.358367	0.1	-0.008740
0.360033	0.1	-0.010808
0.361700	0.1	-0.014273
0.363367	0.1	-0.019684
0.365033	0.1	-0.026016
0.366700	0.1	-0.031288
0.368367	0.1	-0.033807
0.370033	0.1	-0.033015
0.371700	0.1	-0.030212
0.373367	0.1	-0.027278
0.375033	0.1	-0.024661
0.376700	0.1	-0.021746
0.378367	0.1	-0.017858
0.380033	0.1	-0.012591
0.381700	0.1	-0.006654
0.383367	0.1	-0.002212
0.385033	0.1	-0.001458
0.386700	0.1	-0.004820
0.388367	0.1	-0.010915
0.390033	0.1	-0.017188
0.391700	0.1	-0.020736
0.393367	0.1	-0.019656
0.395033	0.1	-0.014002
0.396700	0.1	-0.006203
0.398367	0.1	-0.000098
0.400033	0.1	0.001988
0.401700	0.1	0.000643
0.403367	0.1	-0.002398
0.405033	0.1	-0.005686
0.406700	0.1	-0.007763
0.408367	0.1	-0.007167
0.410033	0.1	-0.003641
0.411700	0.1	0.000880
0.413367	0.1	0.003176
0.415033	0.1	0.001448
0.416700	0.1	-0.002659
0.418367	0.1	-0.005737
0.420033	0.1	-0.006147
0.421700	0.1	-0.004927
0.423367	0.1	-0.003856
0.425033	0.1	-0.003427
0.426700	0.1	-0.002906
0.428367	0.1	-0.001723
0.430033	0.1	-0.000200
0.431700	0.1	0.000820
0.433367	0.1	0.000331
0.435033	0.1	-0.002477
0.436700	0.1	-0.007576
0.438367	0.1	-0.014044
0.440033	0.1	-0.020540
0.441700	0.1	-0.025178
0.443367	0.1	-0.026496
0.445033	0.1	-0.025034
0.446700	0.1	-0.022114
0.448367	0.1	-0.017718
0.450033	0.1	-0.011218
0.451700	0.1	-0.003050
0.453367	0.1	0.005043
0.455033	0.1	0.010733
0.456700	0.1	0.012731
0.458367	0.1	0.011991
0.460033	0.1	0.010268
0.461700	0.1	0.008298
0.463367	0.1	0.006165
0.465033	0.1	0.004866
0.466700	0.1	0.006468
0.468367	0.1	0.012377
0.470033	0.1	0.021565
0.471700	0.1	0.030706
0.473367	0.1	0.036368
0.475033	0.1	0.037164
0.476700	0.1	0.033583
0.478367	0.1	0.026715
0.480033	0.1	0.018096
0.481700	0.1	0.010147
0.483367	0.1	0.005239
0.485033	0.1	0.003898
0.486700	0.1	0.004405
0.488367	0.1	0.004363
0.490033	0.1	0.002370
0.491700	0.1	-0.001630
0.493367	0.1	-0.006403
0.495033	0.1	-0.009472
0.496700	0.1	-0.009192
0.498367	0.1	-0.006566
0.500033	0.1	-0.003516
0.501700	0.1	-0.001416
0.503367	0.1	-0.001453
0.505033	0.1	-0.004168
0.506700	0.1	-0.008754
0.508367	0.1	-0.013420
0.510033	0.1	-0.016363
0.511700	0.1	-0.016894
0.513367	0.1	-0.015176
0.515033	0.1	-0.011339
0.516700	0.1	-0.005998
0.518367	0.1	-0.000969
0.520033	0.1	0.001579
0.521700	0.1	0.000522
0.523367	0.1	-0.003576
0.525033	0.1	-0.008726
0.526700	0.1	-0.012540
0.528367	0.1	-0.013704
0.530033	0.1	-0.012578
0.531700	0.1	-0.010272
0.533367	0.1	-0.007558
0.535033	0.1	-0.004820
0.536700	0.1	-0.002370
0.538367	0.1	-0.000424
0.540033	0.1	0.000750
0.541700	0.1	0.000326
0.543367	0.1	-0.002938
0.545033	0.1	-0.009118
0.546700	0.1	-0.015958
0.548367	0.1	-0.020079
0.550033	0.1	-0.019427
0.551700	0.1	-0.014869
0.553367	0.1	-0.009611
0.555033	0.1	-0.006976
0.556700	0.1	-0.008647
0.558367	0.1	-0.013579
0.560033	0.1	-0.018161
0.561700	0.1	-0.019330
0.563367	0.1	-0.017267
0.565033	0.1	-0.014049
0.566700	0.1	-0.011190
0.568367	0.1	-0.008885
0.570033	0.1	-0.006901
0.571700	0.1	-0.005909
0.573367	0.1	-0.007087
0.575033	0.1	-0.010459
0.576700	0.1	-0.014412
0.578367	0.1	-0.016671
0.580033	0.1	-0.016056
0.581700	0.1	-0.013737
0.583367	0.1	-0.012061
0.585033	0.1	-0.012494
0.586700	0.1	-0.015092
0.588367	0.1	-0.019046
0.590033	0.1	-0.022943
0.591700	0.1	-0.024941
0.593367	0.1	-0.023749
0.595033	0.1	-0.019707
0.596700	0.1	-0.014808
0.598367	0.1	-0.011651
0.600033	0.1	-0.011749
0.601700	0.1	-0.014459
0.603367	0.1	-0.017299
0.605033	0.1	-0.018147
0.606700	0.1	-0.017327
0.608367	0.1	-0.016638
0.610033	0.1	-0.017202
0.611700	0.1	-0.018980
0.613367	0.1	-0.021239
0.615033	0.1	-0.022850
0.616700	0.1	-0.022440
0.618367	0.1	-0.018799
0.620033	0.1	-0.011995
0.621700	0.1	-0.004307
0.623367	0.1	0.001029
0.625033	0.1	0.002761
0.626700	0.1	0.002235
0.628367	0.1	0.000838
0.630033	0.1	-0.001551
0.631700	0.1	-0.005253
0.633367	0.1	-0.009579
0.635033	0.1	-0.013276
0.636700	0.1	-0.015534
0.638367	0.1	-0.016522
0.640033	0.1	-0.016936
0.641700	0.1	-0.016890
0.643367	0.1	-0.015153
0.645033	0.1	-0.010277
0.646700	0.1	-0.003115
0.648367	0.1	0.003059
0.650033	0.1	0.005327
0.651700	0.1	0.003064
0.653367	0.1	-0.001979
0.655033	0.1	-0.006594
0.656700	0.1	-0.008391
0.658367	0.1	-0.007739
0.660033	0.1	-0.007129
0.661700	0.1	-0.009038
0.663367	0.1	-0.013867
0.665033	0.1	-0.019004
0.666700	0.1	-0.020619
0.668367	0.1	-0.016787
0.670033	0.1	-0.008545
0.671700	0.1	0.001318
0.673367	0.1	0.009607
0.675033	0.1	0.013621
0.676700	0.1	0.012754
0.678367	0.1	0.009411
0.680033	0.1	0.006761
0.681700	0.1	0.005402
0.683367	0.1	0.003488
0.685033	0.1	-0.000759
0.686700	0.1	-0.007860
0.688367	0.1	-0.016768
0.690033	0.1	-0.024666
0.691700	0.1	-0.028205
0.693367	0.1	-0.025700
0.695033	0.1	-0.018487
0.696700	0.1	-0.010082
0.698367	0.1	-0.003711
0.700033	0.1	-0.000736
0.701700	0.1	-0.000987
0.703367	0.1	-0.003437
0.705033	0.1	-0.006710
0.706700	0.1	-0.010240
0.708367	0.1	-0.014137
0.710033	0.1	-0.017663
0.711700	0.1	-0.019441
0.713367	0.1	-0.018948
0.715033	0.1	-0.016661
0.716700	0.1	-0.013639
0.718367	0.1	-0.011246
0.720033	0.1	-0.010352
0.721700	0.1	-0.010398
0.723367	0.1	-0.010063
0.725033	0.1	-0.008694
0.726700	0.1	-0.006212
0.728367	0.1	-0.002719
0.730033	0.1	0.001043
0.731700	0.1	0.003846
0.733367	0.1	0.004312
0.735033	0.1	0.001527
0.736700	0.1	-0.003041
0.738367	0.1	-0.005728
0.740033	0.1	-0.004177
0.741700	0.1	0.000880
0.743367	0.1	0.006966
0.745033	0.1	0.011297
0.746700	0.1	0.011967
0.748367	0.1	0.008824
0.750033	0.1	0.002771
0.751700	0.1	-0.005285
0.753367	0.1	-0.013649
0.755033	0.1	-0.019390
0.756700	0.1	-0.020461
0.758367	0.1	-0.017709
0.760033	0.1	-0.014286
0.761700	0.1	-0.013215
0.763367	0.1	-0.015227
0.765033	0.1	-0.018850
0.766700	0.1	-0.022617
0.768367	0.1	-0.025951
0.770033	0.1	-0.027847
0.771700	0.1	-0.026622
0.773367	0.1	-0.021569
0.775033	0.1	-0.014156
0.776700	0.1	-0.007693
0.778367	0.1	-0.005346
0.780033	0.1	-0.007660
0.781700	0.1	-0.012643
0.783367	0.1	-0.018021
0.785033	0.1	-0.022384
0.786700	0.1	-0.024880
0.788367	0.1	-0.025411
0.790033	0.1	-0.025341
0.791700	0.1	-0.026454
0.793367	0.1	-0.028554
0.795033	0.1	-0.029923
0.796700	0.1	-0.029788
0.798367	0.1	-0.028429
0.800033	0.1	-0.026152
0.801700	0.1	-0.024219
0.803367	0.1	-0.024703
0.805033	0.1	-0.027986
0.806700	0.1	-0.031623
0.808367	0.1	-0.032326
0.810033	0.1	-0.029006
0.811700	0.1	-0.023725
0.813367	0.1	-0.019772
0.815033	0.1	-0.019218
0.816700	0.1	-0.021942
0.818367	0.1	-0.026012
0.820033	0.1	-0.028289
0.821700	0.1	-0.026328
0.823367	0.1	-0.021188
0.825033	0.1	-0.016829
0.826700	0.1	-0.016303
0.828367	0.1	-0.019502
0.830033	0.1	-0.023725
0.831700	0.1	-0.026235
0.833367	0.1	-0.026901
0.835033	0.1	-0.027521
0.836700	0.1	-0.029253
0.838367	0.1	-0.032177
0.840033	0.1	-0.035982
0.841700	0.1	-0.039209
0.843367	0.1	-0.039777
0.845033	0.1	-0.037379
0.846700	0.1	-0.033528
0.848367	0.1	-0.029351
0.850033	0.1	-0.025220
0.851700	0.1	-0.021947
0.853367	0.1	-0.020941
0.855033	0.1	-0.022845
0.856700	0.1	-0.026566
0.858367	0.1	-0.029812
0.860033	0.1	-0.030147
0.861700	0.1	-0.026049
0.863367	0.1	-0.017807
0.865033	0.1	-0.007413
0.866700	0.1	0.002417
0.868367	0.1	0.009313
0.870033	0.1	0.011632
0.871700	0.1	0.008908
0.873367	0.1	0.002808
0.875033	0.1	-0.003432
0.876700	0.1	-0.007683
0.878367	0.1	-0.010212
0.880033	0.1	-0.012149
0.881700	0.1	-0.013886
0.883367	0.1	-0.015623
0.885033	0.1	-0.018361
0.886700	0.1	-0.022529
0.888367	0.1	-0.026766
0.890033	0.1	-0.029635
0.891700	0.1	-0.031092
0.893367	0.1	-0.031642
0.895033	0.1	-0.031330
0.896700	0.1	-0.029905
0.898367	0.1	-0.027521
0.900033	0.1	-0.025090
0.901700	0.1	-0.023642
0.903367	0.1	-0.023274
0.905033	0.1	-0.023451
0.906700	0.1	-0.024159
0.908367	0.1	-0.025574
0.910033	0.1	-0.027325
0.911700	0.1	-0.029290
0.913367	0.1	-0.031767
0.915033	0.1	-0.033919
0.916700	0.1	-0.033579
0.918367	0.1	-0.029178
0.920033	0.1	-0.021830
0.921700	0.1	-0.015167
0.923367	0.1	-0.012480
0.925033	0.1	-0.014375
0.926700	0.1	-0.019125
0.928367	0.1	-0.024075
0.930033	0.1	-0.027302
0.931700	0.1	-0.028857
0.933367	0.1	-0.030263
0.935033	0.1	-0.032741
0.936700	0.1	-0.036117
0.938367	0.1	-0.039218
0.940033	0.1	-0.040820
0.941700	0.1	-0.040131
0.943367	0.1	-0.037439
0.945033	0.1	-0.034557
0.946700	0.1	-0.032964
0.948367	0.1	-0.032159
0.950033	0.1	-0.031292
0.951700	0.1	-0.030729
0.953367	0.1	-0.030608
0.955033	0.1	-0.030100
0.956700	0.1	-0.028703
0.958367	0.1	-0.026273
0.960033	0.1	-0.022948
0.961700	0.1	-0.020377
0.963367	0.1	-0.020391
0.965033	0.1	-0.022058
0.966700	0.1	-0.022277
0.968367	0.1	-0.019330
0.970033	0.1	-0.014855
0.971700	0.1	-0.012172
0.973367	0.1	-0.012810
0.975033	0.1	-0.015022
0.976700	0.1	-0.015660
0.978367	0.1	-0.012810
0.980033	0.1	-0.006892
0.981700	0.1	-0.000657
0.983367	0.1	0.002538
0.985033	0.1	0.001658
0.986700	0.1	-0.001760
0.988367	0.1	-0.005644
0.990033	0.1	-0.008559
0.991700	0.1	-0.010007
0.993367	0.1	-0.010128
0.995033	0.1	-0.008857
0.996700	0.1	-0.005765
0.998367	0.1	-0.000969
1.000033	0.1	0.003898
1.001700	0.1	0.006319
1.003367	0.1	0.004526
1.005033	0.1	-0.001621
1.006700	0.1	-0.009942
1.008367	0.1	-0.016610
1.010033	0.1	-0.019483
1.011700	0.1	-0.019874
1.013367	0.1	-0.020117
1.015033	0.1	-0.021048
1.016700	0.1	-0.021816
1.018367	0.1	-0.021453
1.020033	0.1	-0.020578
1.021700	0.1	-0.020955
1.023367	0.1	-0.023511
1.025033	0.1	-0.027497
1.026700	0.1	-0.031488
1.028367	0.1	-0.034007
1.030033	0.1	-0.033942
1.031700	0.1	-0.031586
1.033367	0.1	-0.028554
1.035033	0.1	-0.025979
1.036700	0.1	-0.023539
1.038367	0.1	-0.020703
1.040033	0.1	-0.018543
1.041700	0.1	-0.019162
1.043367	0.1	-0.023139
1.045033	0.1	-0.028643
1.046700	0.1	-0.033095
1.048367	0.1	-0.034459
1.050033	0.1	-0.031777
1.051700	0.1	-0.026040
1.053367	0.1	-0.020289
1.055033	0.1	-0.017374
1.056700	0.1	-0.017397
1.058367	0.1	-0.018203
1.060033	0.1	-0.018431
1.061700	0.1	-0.018948
1.063367	0.1	-0.021425
1.065033	0.1	-0.026398
1.066700	0.1	-0.032503
1.068367	0.1	-0.037216
1.070033	0.1	-0.038762
1.071700	0.1	-0.037551
1.073367	0.1	-0.035120
1.075033	0.1	-0.032242
1.076700	0.1	-0.029164
1.078367	0.1	-0.026780
1.080033	0.1	-0.026482
1.081700	0.1	-0.028932
1.083367	0.1	-0.033597
1.085033	0.1	-0.039339
1.086700	0.1	-0.044666
1.088367	0.1	-0.047786
1.090033	0.1	-0.047907
1.091700	0.1	-0.046454
1.093367	0.1	-0.046180
1.095033	0.1	-0.048666
1.096700	0.1	-0.052564
1.098367	0.1	-0.054226
1.100033	0.1	-0.050724
1.101700	0.1	-0.042468
1.103367	0.1	-0.032764
1.105033	0.1	-0.025281
1.106700	0.1	-0.021816
1.108367	0.1	-0.021523
1.110033	0.1	-0.022650
1.111700	0.1	-0.024871
1.113367	0.1	-0.028755
1.115033	0.1	-0.033998
1.116700	0.1	-0.039358
1.118367	0.1	-0.043064
1.120033	0.1	-0.043474
1.121700	0.1	-0.040736
1.123367	0.1	-0.037281
1.125033	0.1	-0.035497
1.126700	0.1	-0.036089
1.128367	0.1	-0.038836
1.130033	0.1	-0.043120
1.131700	0.1	-0.048168
1.133367	0.1	-0.053761
1.135033	0.1	-0.059181
1.136700	0.1	-0.062236
1.138367	0.1	-0.060955
1.140033	0.1	-0.054985
1.141700	0.1	-0.045896
1.143367	0.1	-0.036545
1.145033	0.1	-0.028992
1.146700	0.1	-0.023535
1.148367	0.1	-0.020051
1.150033	0.1	-0.018785
1.151700	0.1	-0.019427
1.153367	0.1	-0.020615
1.155033	0.1	-0.021094
1.156700	0.1	-0.020987
1.158367	0.1	-0.021341
1.160033	0.1	-0.022133
1.161700	0.1	-0.021798
1.163367	0.1	-0.019614
1.165033	0.1	-0.017048
1.166700	0.1	-0.016014
1.168367	0.1	-0.017076
1.170033	0.1	-0.019395
1.171700	0.1	-0.021649
1.173367	0.1	-0.023022
1.175033	0.1	-0.023893
1.176700	0.1	-0.025462
1.178367	0.1	-0.028438
1.180033	0.1	-0.032377
1.181700	0.1	-0.035930
1.183367	0.1	-0.037383
1.185033	0.1	-0.035516
1.186700	0.1	-0.030980
1.188367	0.1	-0.026058
1.190033	0.1	-0.022273
1.191700	0.1	-0.019311
1.193367	0.1	-0.016792
1.195033	0.1	-0.016186
1.196700	0.1	-0.020158
1.198367	0.1	-0.029895
1.200033	0.1	-0.042822
1.201700	0.1	-0.052834
1.203367	0.1	-0.054566
1.205033	0.1	-0.047763
1.206700	0.1	-0.036438
1.208367	0.1	-0.024973
1.210033	0.1	-0.016307
1.211700	0.1	-0.011665
1.213367	0.1	-0.010054
1.215033	0.1	-0.009416
1.216700	0.1	-0.009052
1.218367	0.1	-0.010021
1.220033	0.1	-0.012931
1.221700	0.1	-0.016852
1.223367	0.1	-0.020787
1.225033	0.1	-0.024433
1.226700	0.1	-0.027311
1.228367	0.1	-0.029379
1.230033	0.1	-0.031739
1.231700	0.1	-0.035195
1.233367	0.1	-0.038957
1.235033	0.1	-0.041449
1.236700	0.1	-0.041774
1.238367	0.1	-0.040191
1.240033	0.1	-0.037160
1.241700	0.1	-0.032792
1.243367	0.1	-0.028121
1.245033	0.1	-0.025337
1.246700	0.1	-0.025532
1.248367	0.1	-0.027255
1.250033	0.1	-0.028033
1.251700	0.1	-0.026859
1.253367	0.1	-0.025020
1.255033	0.1	-0.023996
1.256700	0.1	-0.023562
1.258367	0.1	-0.022845
1.260033	0.1	-0.021821
1.261700	0.1	-0.021569
1.263367	0.1	-0.023269
1.265033	0.1	-0.026384
1.266700	0.1	-0.028750
1.268367	0.1	-0.028489
1.270033	0.1	-0.025225
1.271700	0.1	-0.020075
1.273367	0.1	-0.014952
1.275033	0.1	-0.011506
1.276700	0.1	-0.010510
1.278367	0.1	-0.011590
1.280033	0.1	-0.013546
1.281700	0.1	-0.015344
1.283367	0.1	-0.016876
1.285033	0.1	-0.018710
1.286700	0.1	-0.021341
1.288367	0.1	-0.024433
1.290033	0.1	-0.026752
1.291700	0.1	-0.027269
1.293367	0.1	-0.026226
1.295033	0.1	-0.024606
1.296700	0.1	-0.023236
1.298367	0.1	-0.022203
1.300033	0.1	-0.020498
1.301700	0.1	-0.016852
1.303367	0.1	-0.011013
1.305033	0.1	-0.004782
1.306700	0.1	-0.001332
1.308367	0.1	-0.002049
1.310033	0.1	-0.004843
1.311700	0.1	-0.006976
1.313367	0.1	-0.008638
1.315033	0.1	-0.012247
1.316700	0.1	-0.019181
1.318367	0.1	-0.028056
1.320033	0.1	-0.035297
1.321700	0.1	-0.036852
1.323367	0.1	-0.030119
1.325033	0.1	-0.015069
1.326700	0.1	0.006030
1.328367	0.1	0.029816
1.330033	0.1	0.053667
1.331700	0.1	0.077365
1.333367	0.1	0.101868
1.335033	0.1	0.126725
1.336700	0.1	0.149854
1.338367	0.1	0.168928
1.340033	0.1	0.182535
1.341700	0.1	0.190600
1.343367	0.1	0.193920
1.345033	0.1	0.193445
1.346700	0.1	0.189696
1.348367	0.1	0.182451
1.350033	0.1	0.171391
1.351700	0.1	0.157366
1.353367	0.1	0.142357
1.355033	0.1	0.127908
1.356700	0.1	0.114320
1.358367	0.1	0.101444
1.360033	0.1	0.089528
1.361700	0.1	0.078985
1.363367	0.1	0.069938
1.365033	0.1	0.062371
1.366700	0.1	0.056210
1.368367	0.1	0.051106
1.370033	0.1	0.046371
1.371700	0.1	0.041500
1.373367	0.1	0.036280
1.375033	0.1	0.029998
1.376700	0.1	0.021528
1.378367	0.1	0.010994
1.380033	0.1	0.000224
1.381700	0.1	-0.009178
1.383367	0.1	-0.016787
1.385033	0.1	-0.022249
1.386700	0.1	-0.025048
1.388367	0.1	-0.025649
1.390033	0.1	-0.026007
1.391700	0.1	-0.028186
1.393367	0.1	-0.031805
1.395033	0.1	-0.034445
1.396700	0.1	-0.035437
1.398367	0.1	-0.037421
1.400033	0.1	-0.043716
1.401700	0.1	-0.055251
1.403367	0.1	-0.069700
1.405033	0.1	-0.082925
1.406700	0.1	-0.091158
1.408367	0.1	-0.092611
1.410033	0.1	-0.088550
1.411700	0.1	-0.082832
1.413367	0.1	-0.079405
1.415033	0.1	-0.080019
1.416700	0.1	-0.083572
1.418367	0.1	-0.086855
1.420033	0.1	-0.086734
1.421700	0.1	-0.082767
1.423367	0.1	-0.077421
1.425033	0.1	-0.073672
1.426700	0.1	-0.072829
1.428367	0.1	-0.073919
1.430033	0.1	-0.074403
1.431700	0.1	-0.072033
1.433367	0.1	-0.065919
1.435033	0.1	-0.056028
1.436700	0.1	-0.042967
1.438367	0.1	-0.028694
1.440033	0.1	-0.016415
1.441700	0.1	-0.008484
1.443367	0.1	-0.004396
1.445033	0.1	-0.001052
1.446700	0.1	0.004424
1.448367	0.1	0.011781
1.450033	0.1	0.018659
1.451700	0.1	0.024210
1.453367	0.1	0.029546
1.455033	0.1	0.035809
1.456700	0.1	0.043944
1.458367	0.1	0.054687
1.460033	0.1	0.066892
1.461700	0.1	0.076909
1.463367	0.1	0.081719
1.465033	0.1	0.082115
1.466700	0.1	0.081346
1.468367	0.1	0.081956
1.470033	0.1	0.084778
1.471700	0.1	0.089123
1.473367	0.1	0.093332
1.475033	0.1	0.096168
1.476700	0.1	0.097565
1.478367	0.1	0.098380
1.480033	0.1	0.099656
1.481700	0.1	0.102213
1.483367	0.1	0.106855
1.485033	0.1	0.113673
1.486700	0.1	0.120760
1.488367	0.1	0.125058
1.490033	0.1	0.124769
1.491700	0.1	0.120853
1.493367	0.1	0.116066
1.495033	0.1	0.112648
1.496700	0.1	0.111521
1.498367	0.1	0.112839
1.500033	0.1	0.116229
1.501700	0.1	0.120848
1.503367	0.1	0.125496
1.505033	0.1	0.128923
1.506700	0.1	0.130571
1.508367	0.1	0.131065
1.510033	0.1	0.131810
1.511700	0.1	0.134171
1.513367	0.1	0.138460
1.515033	0.1	0.143847
1.516700	0.1	0.149603
1.518367	0.1	0.155810
1.520033	0.1	0.163214
1.521700	0.1	0.172793
1.523367	0.1	0.184812
1.525033	0.1	0.198102
1.526700	0.1	0.210591
1.528367	0.1	0.220784
1.530033	0.1	0.228668
1.531700	0.1	0.235066
1.533367	0.1	0.241050
1.535033	0.1	0.247736
1.536700	0.1	0.255802
1.538367	0.1	0.265604
1.540033	0.1	0.277418
1.541700	0.1	0.290619
1.543367	0.1	0.303951
1.545033	0.1	0.317092
1.546700	0.1	0.329954
1.548367	0.1	0.341083
1.550033	0.1	0.348669
1.551700	0.1	0.352762
1.553367	0.1	0.355975
1.555033	0.1	0.362089
1.556700	0.1	0.373363
1.558367	0.1	0.389316
1.560033	0.1	0.408250
1.561700	0.1	0.428944
1.563367	0.1	0.451282
1.565033	0.1	0.476125
1.566700	0.1	0.504665
1.568367	0.1	0.537969
1.570033	0.1	0.576484
1.571700	0.1	0.619520
1.573367	0.1	0.666142
1.575033	0.1	0.715950
1.576700	0.1	0.767843
1.578367	0.1	0.819489
1.580033	0.1	0.868840
1.581700	0.1	0.914899
1.583367	0.1	0.956692
1.585033	0.1	0.992524
1.586700	0.1	1.020818
1.588367	0.1	1.041186
1.590033	0.1	1.053526
1.591700	0.1	1.056241
1.593367	0.1	1.046876
1.595033	0.1	1.024827
1.596700	0.1	0.993190
1.598367	0.1	0.959137
1.600033	0.1	0.933586
1.601700	0.1	0.929604
1.603367	0.1	0.960371
1.605033	0.1	1.039072
1.606700	0.1	1.179157
1.608367	0.1	1.392975
1.610033	0.1	1.690337
1.611700	0.1	2.076295
1.613367	0.1	2.548015
1.615033	0.1	3.094720
1.616700	0.1	3.700345
1.618367	0.1	4.345383
1.620033	0.1	5.008006
1.621700	0.1	5.666949
1.623367	0.1	6.305170
1.625033	0.1	6.911308
1.626700	0.1	7.478399
1.628367	0.1	8.001802
1.630033	0.1	8.478407
1.631700	0.1	8.907164
1.633367	0.1	9.289035
1.635033	0.1	9.625508
1.636700	0.1	9.916653
1.638367	0.1	10.161130
1.640033	0.1	10.357848
1.641700	0.1	10.506446
1.643367	0.1	10.606861
1.645033	0.1	10.659578
1.646700	0.1	10.665930
1.648367	0.1	10.628477
1.650033	0.1	10.551685
1.651700	0.1	10.442100
1.653367	0.1	10.306798
1.655033	0.1	10.151025
1.656700	0.1	9.977752
1.658367	0.1	9.788871
1.660033	0.1	9.586373
1.661700	0.1	9.373236
1.663367	0.1	9.152698
1.665033	0.1	8.926815
1.666700	0.1	8.696993
1.668367	0.1	8.465131
1.670033	0.1	8.233166
1.671700	0.1	8.001961
1.673367	0.1	7.770895
1.675033	0.1	7.538712
1.676700	0.1	7.304614
1.678367	0.1	7.068804
1.680033	0.1	6.832392
1.681700	0.1	6.596353
1.683367	0.1	6.360565
1.685033	0.1	6.124829
1.686700	0.1	5.890513
1.688367	0.1	5.660234
1.690033	0.1	5.435161
1.691700	0.1	5.213656
1.693367	0.1	4.993849
1.695033	0.1	4.775911
1.696700	0.1	4.561292
1.698367	0.1	4.351521
1.700033	0.1	4.147589
1.701700	0.1	3.949413
1.703367	0.1	3.756322
1.705033	0.1	3.568241
1.706700	0.1	3.385982
1.708367	0.1	3.210241
1.710033	0.1	3.040428
1.711700	0.1	2.875146
1.713367	0.1	2.713623
1.715033	0.1	2.556094
1.716700	0.1	2.403595
1.718367	0.1	2.257866
1.720033	0.1	2.120752
1.721700	0.1	1.993463
1.723367	0.1	1.875670
1.725033	0.1	1.764726
1.726700	0.1	1.657153
1.728367	0.1	1.551686
1.730033	0.1	1.449743
1.731700	0.1	1.352960
1.733367	0.1	1.261551
1.735033	0.1	1.174454
1.736700	0.1	1.090169
1.738367	0.1	1.008348
1.740033	0.1	0.930638
1.741700	0.1	0.858391
1.743367	0.1	0.790390
1.745033	0.1	0.725309
1.746700	0.1	0.664899
1.748367	0.1	0.611641
1.750033	0.1	0.564964
1.751700	0.1	0.522379
1.753367	0.1	0.482402
1.755033	0.1	0.444390
1.756700	0.1	0.407831
1.758367	0.1	0.372832
1.760033	0.1	0.339579
1.761700	0.1	0.307504
1.763367	0.1	0.276710
1.765033	0.1	0.249241
1.766700	0.1	0.226903
1.768367	0.1	0.208397
1.770033	0.1	0.189580
1.771700	0.1	0.166823
1.773367	0.1	0.140257
1.775033	0.1	0.113384
1.776700	0.1	0.089295
1.778367	0.1	0.068406
1.780033	0.1	0.049653
1.781700	0.1	0.032047
1.783367	0.1	0.014906
1.785033	0.1	-0.001588
1.786700	0.1	-0.016410
1.788367	0.1	-0.029011
1.790033	0.1	-0.039875
1.791700	0.1	-0.049802
1.793367	0.1	-0.059209
1.795033	0.1	-0.068289
1.796700	0.1	-0.076955
1.798367	0.1	-0.084201
1.800033	0.1	-0.088606
1.801700	0.1	-0.090324
1.803367	0.1	-0.092215
1.805033	0.1	-0.097691
1.806700	0.1	-0.107531
1.808367	0.1	-0.119307
1.810033	0.1	-0.129407
1.811700	0.1	-0.135456
1.813367	0.1	-0.137738
1.815033	0.1	-0.138758
1.816700	0.1	-0.140774
1.818367	0.1	-0.144313
1.820033	0.1	-0.149193
1.821700	0.1	-0.154725
1.823367	0.1	-0.159568
1.825033	0.1	-0.163354
1.826700	0.1	-0.166753
1.828367	0.1	-0.169463
1.830033	0.1	-0.170446
1.831700	0.1	-0.170134
1.833367	0.1	-0.170409
1.835033	0.1	-0.172490
1.836700	0.1	-0.176141
1.838367	0.1	-0.180174
1.840033	0.1	-0.182670
1.841700	0.1	-0.181734
1.843367	0.1	-0.177226
1.845033	0.1	-0.170912
1.846700	0.1	-0.164439
1.848367	0.1	-0.158134
1.850033	0.1	-0.151577
1.851700	0.1	-0.144052
1.853367	0.1	-0.134865
1.855033	0.1	-0.124653
1.856700	0.1	-0.115400
1.858367	0.1	-0.107056
1.860033	0.1	-0.096275
1.861700	0.1	-0.080480
1.863367	0.1	-0.060825
1.865033	0.1	-0.040382
1.866700	0.1	-0.021178
1.868367	0.1	-0.003041
1.870033	0.1	0.016084
1.871700	0.1	0.039455
1.873367	0.1	0.069765
1.875033	0.1	0.106841
1.876700	0.1	0.148113
1.878367	0.1	0.191033
1.880033	0.1	0.234223
1.881700	0.1	0.277455
1.883367	0.1	0.321190
1.885033	0.1	0.365535
1.886700	0.1	0.409232
1.888367	0.1	0.450239
1.890033	0.1	0.486923
1.891700	0.1	0.518234
1.893367	0.1	0.544069
1.895033	0.1	0.565723
1.896700	0.1	0.584354
1.898367	0.1	0.598999
1.900033	0.1	0.607665
1.901700	0.1	0.610435
1.903367	0.1	0.609518
1.905033	0.1	0.606715
1.906700	0.1	0.602361
1.908367	0.1	0.595981
1.910033	0.1	0.586882
1.911700	0.1	0.574300
1.913367	0.1	0.557918
1.915033	0.1	0.538942
1.916700	0.1	0.520176
1.918367	0.1	0.504414
1.920033	0.1	0.492493
1.921700	0.1	0.483082
1.923367	0.1	0.474076
1.925033	0.1	0.463808
1.926700	0.1	0.451445
1.928367	0.1	0.437191
1.930033	0.1	0.422155
1.931700	0.1	0.407151
1.933367	0.1	0.391477
1.935033	0.1	0.373567
1.936700	0.1	0.352752
1.938367	0.1	0.330200
1.940033	0.1	0.308626
1.941700	0.1	0.290792
1.943367	0.1	0.277460
1.945033	0.1	0.267169
1.946700	0.1	0.257865
1.948367	0.1	0.247718
1.950033	0.1	0.235285
1.951700	0.1	0.220393
1.953367	0.1	0.204472
1.955033	0.1	0.189096
1.956700	0.1	0.174330
1.958367	0.1	0.159466
1.960033	0.1	0.144858
1.961700	0.1	0.131940
1.963367	0.1	0.121794
1.965033	0.1	0.113919
1.966700	0.1	0.106455
1.968367	0.1	0.098301
1.970033	0.1	0.090264
1.971700	0.1	0.083414
1.973367	0.1	0.077486
1.975033	0.1	0.071558
1.976700	0.1	0.065216
1.978367	0.1	0.058399
1.980033	0.1	0.050850
1.981700	0.1	0.041723
1.983367	0.1	0.030291
1.985033	0.1	0.017518
1.986700	0.1	0.005425
1.988367	0.1	-0.005178
1.990033	0.1	-0.015311
1.991700	0.1	-0.026645
1.993367	0.1	-0.039581
1.995033	0.1	-0.051847
1.996700	0.1	-0.060378
1.998367	0.1	-0.064983
2.000033	0.1	-0.068597
2.001700	0.1	-0.073840
2.003367	0.1	-0.081342
2.005033	0.1	-0.091037
2.006700	0.1	-0.102525
2.008367	0.1	-0.114478
2.010033	0.1	-0.125053
2.011700	0.1	-0.132481
2.013367	0.1	-0.135698
2.015033	0.1	-0.135298
2.016700	0.1	-0.133244
2.018367	0.1	-0.131191
2.020033	0.1	-0.129906
2.021700	0.1	-0.130311
2.023367	0.1	-0.133766
2.025033	0.1	-0.140727
2.026700	0.1	-0.150003
2.028367	0.1	-0.159992
2.030033	0.1	-0.169291
2.031700	0.1	-0.176015
2.033367	0.1	-0.178823
2.035033	0.1	-0.179177
2.036700	0.1	-0.180253
2.038367	0.1	-0.183359
2.040033	0.1	-0.187499
2.041700	0.1	-0.191829
2.043367	0.1	-0.196756
2.045033	0.1	-0.203238
2.046700	0.1	-0.210828
2.048367	0.1	-0.216928
2.050033	0.1	-0.219517
2.051700	0.1	-0.219499
2.053367	0.1	-0.219424
2.055033	0.1	-0.220868
2.056700	0.1	-0.223080
2.058367	0.1	-0.224365
2.060033	0.1	-0.224244
2.061700	0.1	-0.223853
2.063367	0.1	-0.225031
2.065033	0.1	-0.229012
2.066700	0.1	-0.235154
2.068367	0.1	-0.240980
2.070033	0.1	-0.243969
2.071700	0.1	-0.244179
2.073367	0.1	-0.244491
2.075033	0.1	-0.247741
2.076700	0.1	-0.253962
2.078367	0.1	-0.260035
2.080033	0.1	-0.262302
2.081700	0.1	-0.260239
2.083367	0.1	-0.256910
2.085033	0.1	-0.255667
2.086700	0.1	-0.257813
2.088367	0.1	-0.262694
2.090033	0.1	-0.268514
2.091700	0.1	-0.273432
2.093367	0.1	-0.276444
2.095033	0.1	-0.277082
2.096700	0.1	-0.275257
2.098367	0.1	-0.272514
2.100033	0.1	-0.271234
2.101700	0.1	-0.271704
2.103367	0.1	-0.271816
2.105033	0.1	-0.269650
2.106700	0.1	-0.265590
2.108367	0.1	-0.262083
2.110033	0.1	-0.260877
2.111700	0.1	-0.261106
2.113367	0.1	-0.260561
2.115033	0.1	-0.257795
2.116700	0.1	-0.253203
2.118367	0.1	-0.248700
2.120033	0.1	-0.246135
2.121700	0.1	-0.246125
2.123367	0.1	-0.248183
2.125033	0.1	-0.251513
2.126700	0.1	-0.255988
2.128367	0.1	-0.261450
2.130033	0.1	-0.265813
2.131700	0.1	-0.265888
2.133367	0.1	-0.260277
2.135033	0.1	-0.251168
2.136700	0.1	-0.243126
2.138367	0.1	-0.239303
2.140033	0.1	-0.238847
2.141700	0.1	-0.238540
2.143367	0.1	-0.236128
2.145033	0.1	-0.232006
2.146700	0.1	-0.228365
2.148367	0.1	-0.226512
2.150033	0.1	-0.224817
2.151700	0.1	-0.220365
2.153367	0.1	-0.212560
2.155033	0.1	-0.203787
2.156700	0.1	-0.197100
2.158367	0.1	-0.193659
2.160033	0.1	-0.191536
2.161700	0.1	-0.187391
2.163367	0.1	-0.180039
2.165033	0.1	-0.171415
2.166700	0.1	-0.163610
2.168367	0.1	-0.156714
2.170033	0.1	-0.150148
2.171700	0.1	-0.144416
2.173367	0.1	-0.140485
2.175033	0.1	-0.138246
2.176700	0.1	-0.135987
2.178367	0.1	-0.131945
2.180033	0.1	-0.126516
2.181700	0.1	-0.121961
2.183367	0.1	-0.119805
2.185033	0.1	-0.119512
2.186700	0.1	-0.119456
2.188367	0.1	-0.118576
2.190033	0.1	-0.116895
2.191700	0.1	-0.114725
2.193367	0.1	-0.111717
2.195033	0.1	-0.106692
2.196700	0.1	-0.098995
2.198367	0.1	-0.090469
2.200033	0.1	-0.084965
2.201700	0.1	-0.084871
2.203367	0.1	-0.088601
2.205033	0.1	-0.091870
2.206700	0.1	-0.091079
2.208367	0.1	-0.085770
2.210033	0.1	-0.078352
2.211700	0.1	-0.071595
2.213367	0.1	-0.066673
2.215033	0.1	-0.063246
2.216700	0.1	-0.060219
2.218367	0.1	-0.056839
2.220033	0.1	-0.053803
2.221700	0.1	-0.052541
2.223367	0.1	-0.052848
2.225033	0.1	-0.052089
2.226700	0.1	-0.047688
2.228367	0.1	-0.040047
2.230033	0.1	-0.032159
2.231700	0.1	-0.026496
2.233367	0.1	-0.023218
2.235033	0.1	-0.021239
2.236700	0.1	-0.019763
2.238367	0.1	-0.018603
2.240033	0.1	-0.017961
2.241700	0.1	-0.017779
2.243367	0.1	-0.017215
2.245033	0.1	-0.015050
2.246700	0.1	-0.010887
2.248367	0.1	-0.006170
2.250033	0.1	-0.003269
2.251700	0.1	-0.003064
2.253367	0.1	-0.004573
2.255033	0.1	-0.006738
2.256700	0.1	-0.009439
2.258367	0.1	-0.012792
2.260033	0.1	-0.016224
2.261700	0.1	-0.018557
2.263367	0.1	-0.018491
2.265033	0.1	-0.015576
2.266700	0.1	-0.011437
2.268367	0.1	-0.008782
2.270033	0.1	-0.008903
2.271700	0.1	-0.010519
2.273367	0.1	-0.010100
2.275033	0.1	-0.004238
2.276700	0.1	0.006980
2.278367	0.1	0.019977
2.280033	0.1	0.030757
2.281700	0.1	0.036741
2.283367	0.1	0.036974
2.285033	0.1	0.032391
2.286700	0.1	0.025383
2.288367	0.1	0.018296
2.290033	0.1	0.012838
2.291700	0.1	0.010449
2.293367	0.1	0.011972
2.295033	0.1	0.016615
2.296700	0.1	0.021667
2.298367	0.1	0.024713
2.300033	0.1	0.025672
2.301700	0.1	0.025849
2.303367	0.1	0.026729
2.305033	0.1	0.029458
2.306700	0.1	0.033723
2.308367	0.1	0.037747
2.310033	0.1	0.039362
2.311700	0.1	0.037095
2.313367	0.1	0.031698
2.315033	0.1	0.026007
2.316700	0.1	0.022375
2.318367	0.1	0.020564
2.320033	0.1	0.018799
2.321700	0.1	0.016489
2.323367	0.1	0.014720
2.325033	0.1	0.014417
2.326700	0.1	0.014841
2.328367	0.1	0.014040
2.330033	0.1	0.010910
2.331700	0.1	0.006966
2.333367	0.1	0.005318
2.335033	0.1	0.007567
2.336700	0.1	0.012554
2.338367	0.1	0.017849
2.340033	0.1	0.021774
2.341700	0.1	0.024368
2.343367	0.1	0.026198
2.345033	0.1	0.026762
2.346700	0.1	0.024918
2.348367	0.1	0.020363
2.350033	0.1	0.014338
2.351700	0.1	0.009099
2.353367	0.1	0.006808
2.355033	0.1	0.008368
2.356700	0.1	0.012615
2.358367	0.1	0.016950
2.360033	0.1	0.019316
2.361700	0.1	0.019488
2.363367	0.1	0.018263
2.365033	0.1	0.016140
2.366700	0.1	0.013607
2.368367	0.1	0.011385
2.370033	0.1	0.009285
2.371700	0.1	0.006547
2.373367	0.1	0.004233
2.375033	0.1	0.005169
2.376700	0.1	0.010910
2.378367	0.1	0.019865
2.380033	0.1	0.028410
2.381700	0.1	0.033192
2.383367	0.1	0.032866
2.385033	0.1	0.028452
2.386700	0.1	0.022645
2.388367	0.1	0.018240
2.390033	0.1	0.015949
2.391700	0.1	0.014589
2.393367	0.1	0.013448
2.395033	0.1	0.012969
2.396700	0.1	0.013346
2.398367	0.1	0.014170
2.400033	0.1	0.015204
2.401700	0.1	0.016736
2.403367	0.1	0.019106
2.405033	0.1	0.022147
2.406700	0.1	0.025332
2.408367	0.1	0.027940
2.410033	0.1	0.028997
2.411700	0.1	0.027926
2.413367	0.1	0.025816
2.415033	0.1	0.024564
2.416700	0.1	0.024200
2.418367	0.1	0.023018
2.420033	0.1	0.019921
2.421700	0.1	0.014836
2.423367	0.1	0.008089
2.425033	0.1	0.000852
2.426700	0.1	-0.004866
2.428367	0.1	-0.007353
2.430033	0.1	-0.006417
2.431700	0.1	-0.004051
2.433367	0.1	-0.002654
2.435033	0.1	-0.002175
2.436700	0.1	-0.001239
2.438367	0.1	-0.000345
2.440033	0.1	-0.000983
2.441700	0.1	-0.002515
2.443367	0.1	-0.002971
2.445033	0.1	-0.002310
2.446700	0.1	-0.002016
2.448367	0.1	-0.002095
2.450033	0.1	-0.001607
2.451700	0.1	-0.001132
2.453367	0.1	-0.001723
2.455033	0.1	-0.002971
2.456700	0.1	-0.004452
2.458367	0.1	-0.007288
2.460033	0.1	-0.012284
2.461700	0.1	-0.018310
2.463367	0.1	-0.023502
2.465033	0.1	-0.026948
2.466700	0.1	-0.028820
2.468367	0.1	-0.029183
2.470033	0.1	-0.028098
2.471700	0.1	-0.026748
2.473367	0.1	-0.026054
2.475033	0.1	-0.025383
2.476700	0.1	-0.023912
2.478367	0.1	-0.021919
2.480033	0.1	-0.020550
2.481700	0.1	-0.020587
2.483367	0.1	-0.021299
2.485033	0.1	-0.021146
2.486700	0.1	-0.019702
2.488367	0.1	-0.018058
2.490033	0.1	-0.016824
2.491700	0.1	-0.014817
2.493367	0.1	-0.011348
2.495033	0.1	-0.007753
2.496700	0.1	-0.005579
2.498367	0.1	-0.005425
2.500033	0.1	-0.007241
2.501700	0.1	-0.010151
2.503367	0.1	-0.012913
2.505033	0.1	-0.015153
2.506700	0.1	-0.017332
2.508367	0.1	-0.019525
2.510033	0.1	-0.021113
2.511700	0.1	-0.021621
2.513367	0.1	-0.021136
2.515033	0.1	-0.020112
2.516700	0.1	-0.018948
2.518367	0.1	-0.017732
2.520033	0.1	-0.016456
2.521700	0.1	-0.015204
2.523367	0.1	-0.014026
2.525033	0.1	-0.012633
2.526700	0.1	-0.010664
2.528367	0.1	-0.008801
2.530033	0.1	-0.009015
2.531700	0.1	-0.013071
2.533367	0.1	-0.020382
2.535033	0.1	-0.027572
2.536700	0.1	-0.031427
2.538367	0.1	-0.032331
2.540033	0.1	-0.033155
2.541700	0.1	-0.035451
2.543367	0.1	-0.038110
2.545033	0.1	-0.038934
2.546700	0.1	-0.036685
2.548367	0.1	-0.031772
2.550033	0.1	-0.025202
2.551700	0.1	-0.017956
2.553367	0.1	-0.011222
2.555033	0.1	-0.006040
2.556700	0.1	-0.002976
2.558367	0.1	-0.001732
2.560033	0.1	-0.000866
2.561700	0.1	0.001108
2.563367	0.1	0.003725
2.565033	0.1	0.004531
2.566700	0.1	0.001569
2.568367	0.1	-0.004256
2.570033	0.1	-0.009486
2.571700	0.1	-0.011171
2.573367	0.1	-0.009197
2.575033	0.1	-0.005267
2.576700	0.1	-0.001136
2.578367	0.1	0.001667
2.580033	0.1	0.002147
2.581700	0.1	0.000396
2.583367	0.1	-0.002398
2.585033	0.1	-0.004550
2.586700	0.1	-0.004759
2.588367	0.1	-0.003045
2.590033	0.1	-0.000661
2.591700	0.1	0.001560
2.593367	0.1	0.003576
2.595033	0.1	0.004754
2.596700	0.1	0.004354
2.598367	0.1	0.002929
2.600033	0.1	0.001546
2.601700	0.1	-0.000098
2.603367	0.1	-0.003474
2.605033	0.1	-0.009364
2.606700	0.1	-0.017118
2.608367	0.1	-0.025057
2.610033	0.1	-0.030873
2.611700	0.1	-0.032689
2.613367	0.1	-0.030580
2.615033	0.1	-0.026110
2.616700	0.1	-0.019660
2.618367	0.1	-0.010491
2.620033	0.1	-0.000214
2.621700	0.1	0.006827
2.623367	0.1	0.007809
2.625033	0.1	0.004247
2.626700	0.1	0.000224
2.628367	0.1	-0.001830
2.630033	0.1	-0.003022
2.631700	0.1	-0.005071
2.633367	0.1	-0.007157
2.635033	0.1	-0.006831
2.636700	0.1	-0.002864
2.638367	0.1	0.003190
2.640033	0.1	0.007926
2.641700	0.1	0.008750
2.643367	0.1	0.005760
2.645033	0.1	0.000848
2.646700	0.1	-0.004196
2.648367	0.1	-0.007707
2.650033	0.1	-0.007837
2.651700	0.1	-0.004633
2.653367	0.1	-0.001141
2.655033	0.1	-0.000503
2.656700	0.1	-0.003036
2.658367	0.1	-0.006263
2.660033	0.1	-0.006892
2.661700	0.1	-0.003576
2.663367	0.1	0.002310
2.665033	0.1	0.008931
2.666700	0.1	0.015255
2.668367	0.1	0.019898
2.670033	0.1	0.021341
2.671700	0.1	0.019451
2.673367	0.1	0.015530
2.675033	0.1	0.011362
2.676700	0.1	0.008512
2.678367	0.1	0.007977
2.680033	0.1	0.009695
2.681700	0.1	0.012354
2.683367	0.1	0.014571
2.685033	0.1	0.016182
2.686700	0.1	0.018110
2.688367	0.1	0.020987
2.690033	0.1	0.023926
2.691700	0.1	0.025071
2.693367	0.1	0.023060
2.695033	0.1	0.017765
2.696700	0.1	0.010924
2.698367	0.1	0.005672
2.700033	0.1	0.003749
2.701700	0.1	0.003651
2.703367	0.1	0.002659
2.705033	0.1	-0.000112
2.706700	0.1	-0.003576
2.708367	0.1	-0.006286
2.710033	0.1	-0.007097
2.711700	0.1	-0.005392
2.713367	0.1	-0.001690
2.715033	0.1	0.002678
2.716700	0.1	0.006850
2.718367	0.1	0.011059
2.720033	0.1	0.015520
2.721700	0.1	0.018799
2.723367	0.1	0.019190
2.725033	0.1	0.017607
2.726700	0.1	0.016931
2.728367	0.1	0.019027
2.730033	0.1	0.023111
2.731700	0.1	0.026221
2.733367	0.1	0.025462
2.735033	0.1	0.020405
2.736700	0.1	0.012722
2.738367	0.1	0.004168
2.740033	0.1	-0.003432
2.741700	0.1	-0.007134
2.743367	0.1	-0.004568
2.745033	0.1	0.002515
2.746700	0.1	0.008573
2.748367	0.1	0.009467
2.750033	0.1	0.006328
2.751700	0.1	0.003781
2.753367	0.1	0.005383
2.755033	0.1	0.010240
2.756700	0.1	0.013779
2.758367	0.1	0.012293
2.760033	0.1	0.006696
2.761700	0.1	0.001392
2.763367	0.1	-0.000829
2.765033	0.1	-0.001700
2.766700	0.1	-0.004461
2.768367	0.1	-0.009481
2.770033	0.1	-0.014184
2.771700	0.1	-0.015814
2.773367	0.1	-0.013364
2.775033	0.1	-0.007791
2.776700	0.1	-0.001146
2.778367	0.1	0.004792
2.780033	0.1	0.008997
2.781700	0.1	0.010794
2.783367	0.1	0.009984
2.785033	0.1	0.007199
2.786700	0.1	0.003856
2.788367	0.1	0.001607
2.790033	0.1	0.001434
2.791700	0.1	0.002855
2.793367	0.1	0.004936
2.795033	0.1	0.007851
2.796700	0.1	0.012033
2.798367	0.1	0.016587
2.800033	0.1	0.019553
2.801700	0.1	0.019404
2.803367	0.1	0.016172
2.805033	0.1	0.011064
2.806700	0.1	0.005234
2.808367	0.1	-0.000554
2.810033	0.1	-0.005583
2.811700	0.1	-0.008815
2.813367	0.1	-0.009104
2.815033	0.1	-0.005928
2.816700	0.1	-0.000014
2.818367	0.1	0.006524
2.820033	0.1	0.011581
2.821700	0.1	0.014785
2.823367	0.1	0.017066
2.825033	0.1	0.018883
2.826700	0.1	0.019148
2.828367	0.1	0.016135
2.830033	0.1	0.009807
2.831700	0.1	0.002244
2.833367	0.1	-0.004116
2.835033	0.1	-0.007930
2.836700	0.1	-0.009257
2.838367	0.1	-0.008801
2.840033	0.1	-0.007097
2.841700	0.1	-0.004377
2.843367	0.1	-0.001155
2.845033	0.1	0.001313
2.846700	0.1	0.001932
2.848367	0.1	0.000778
2.850033	0.1	-0.001197
2.851700	0.1	-0.002743
2.853367	0.1	-0.003083
2.855033	0.1	-0.002710
2.856700	0.1	-0.003190
2.858367	0.1	-0.005276
2.860033	0.1	-0.007409
2.861700	0.1	-0.007357
2.863367	0.1	-0.004834
2.865033	0.1	-0.001183
2.866700	0.1	0.002831
2.868367	0.1	0.007735
2.870033	0.1	0.014040
2.871700	0.1	0.020601
2.873367	0.1	0.024661
2.875033	0.1	0.024368
2.876700	0.1	0.020512
2.878367	0.1	0.014892
2.880033	0.1	0.008610
2.881700	0.1	0.003059
2.883367	0.1	0.000554
2.885033	0.1	0.002570
2.886700	0.1	0.008079
2.888367	0.1	0.013974
2.890033	0.1	0.016908
2.891700	0.1	0.014771
2.893367	0.1	0.007488
2.895033	0.1	-0.002533
2.896700	0.1	-0.010920
2.898367	0.1	-0.013579
2.900033	0.1	-0.009602
2.901700	0.1	-0.001891
2.903367	0.1	0.005253
2.905033	0.1	0.009178
2.906700	0.1	0.009974
2.908367	0.1	0.009127
2.910033	0.1	0.007534
2.911700	0.1	0.004778
2.913367	0.1	0.000233
2.915033	0.1	-0.005104
2.916700	0.1	-0.008470
2.918367	0.1	-0.007660
2.920033	0.1	-0.003180
2.921700	0.1	0.002570
2.923367	0.1	0.007842
2.925033	0.1	0.011888
2.926700	0.1	0.013858
2.928367	0.1	0.013201
2.930033	0.1	0.010878
2.931700	0.1	0.008736
2.933367	0.1	0.007804
2.935033	0.1	0.007739
2.936700	0.1	0.007548
2.938367	0.1	0.006575
2.940033	0.1	0.004894
2.941700	0.1	0.002878
2.943367	0.1	0.000806
2.945033	0.1	-0.001020
2.946700	0.1	-0.002468
2.948367	0.1	-0.003283
2.950033	0.1	-0.002580
2.951700	0.1	-0.000205
2.953367	0.1	0.001914
2.955033	0.1	0.001565
2.956700	0.1	-0.001634
2.958367	0.1	-0.006175
2.960033	0.1	-0.009420
2.961700	0.1	-0.009430
2.963367	0.1	-0.006268
2.965033	0.1	-0.001262
2.966700	0.1	0.003604
2.968367	0.1	0.005942
2.970033	0.1	0.004289
2.971700	0.1	-0.000251
2.973367	0.1	-0.004275
2.975033	0.1	-0.004787
2.976700	0.1	-0.001928
2.978367	0.1	0.001146
2.980033	0.1	0.001569
2.981700	0.1	-0.000405
2.983367	0.1	-0.003036
2.985033	0.1	-0.005956
2.986700	0.1	-0.009299
2.988367	0.1	-0.011884
2.990033	0.1	-0.012126
2.991700	0.1	-0.010259
2.993367	0.1	-0.008335
2.995033	0.1	-0.008051
2.996700	0.1	-0.009299
2.998367	0.1	-0.010808
3.000033	0.1	-0.011334
3.001700	0.1	-0.010347
3.003367	0.1	-0.008564
3.005033	0.1	-0.007716
3.006700	0.1	-0.009020
3.008367	0.1	-0.012512
3.010033	0.1	-0.017672
3.011700	0.1	-0.023018
3.013367	0.1	-0.025942
3.015033	0.1	-0.025053
3.016700	0.1	-0.021812
3.018367	0.1	-0.018654
3.020033	0.1	-0.016941
3.021700	0.1	-0.017006
3.023367	0.1	-0.018636
3.025033	0.1	-0.021537
3.026700	0.1	-0.025514
3.028367	0.1	-0.029528
3.030033	0.1	-0.031488
3.031700	0.1	-0.030138
3.033367	0.1	-0.026412
3.035033	0.1	-0.022687
3.036700	0.1	-0.020796
3.038367	0.1	-0.020601
3.040033	0.1	-0.020424
3.041700	0.1	-0.019325
3.043367	0.1	-0.018356
3.045033	0.1	-0.018440
3.046700	0.1	-0.018198
3.048367	0.1	-0.015600
3.050033	0.1	-0.010440
3.051700	0.1	-0.004615
3.053367	0.1	-0.000466
3.055033	0.1	0.000596
3.056700	0.1	-0.001714
3.058367	0.1	-0.006976
3.060033	0.1	-0.014021
3.061700	0.1	-0.020559
3.063367	0.1	-0.023949
3.065033	0.1	-0.023386
3.066700	0.1	-0.020741
3.068367	0.1	-0.018482
3.070033	0.1	-0.017327
3.071700	0.1	-0.016158
3.073367	0.1	-0.013537
3.075033	0.1	-0.009532
3.076700	0.1	-0.006361
3.078367	0.1	-0.006394
3.080033	0.1	-0.009742
3.081700	0.1	-0.014440
3.083367	0.1	-0.018300
3.085033	0.1	-0.020107
3.086700	0.1	-0.019381
3.088367	0.1	-0.016135
3.090033	0.1	-0.011642
3.091700	0.1	-0.008126
3.093367	0.1	-0.007087
3.095033	0.1	-0.008508
3.096700	0.1	-0.011278
3.098367	0.1	-0.014161
3.100033	0.1	-0.016829
3.101700	0.1	-0.019199
3.103367	0.1	-0.020736
3.105033	0.1	-0.021569
3.106700	0.1	-0.022701
3.108367	0.1	-0.024303
3.110033	0.1	-0.024918
3.111700	0.1	-0.022678
3.113367	0.1	-0.017514
3.115033	0.1	-0.011902
3.116700	0.1	-0.008699
3.118367	0.1	-0.008531
3.120033	0.1	-0.009788
3.121700	0.1	-0.010827
3.123367	0.1	-0.011320
3.125033	0.1	-0.011693
3.126700	0.1	-0.012228
3.128367	0.1	-0.013025
3.130033	0.1	-0.013909
3.131700	0.1	-0.014384
3.133367	0.1	-0.014286
3.135033	0.1	-0.014226
3.136700	0.1	-0.014761
3.138367	0.1	-0.015702
3.140033	0.1	-0.015968
3.141700	0.1	-0.013807
3.143367	0.1	-0.008838
3.145033	0.1	-0.003814
3.146700	0.1	-0.002375
3.148367	0.1	-0.005295
3.150033	0.1	-0.010110
3.151700	0.1	-0.013760
3.153367	0.1	-0.014487
3.155033	0.1	-0.012387
3.156700	0.1	-0.009416
3.158367	0.1	-0.007749
3.160033	0.1	-0.007031
3.161700	0.1	-0.004931
3.163367	0.1	-0.001243
3.165033	0.1	0.001201
3.166700	0.1	-0.000140
3.168367	0.1	-0.006063
3.170033	0.1	-0.016051
3.171700	0.1	-0.027851
3.173367	0.1	-0.038054
3.175033	0.1	-0.044187
3.176700	0.1	-0.045700
3.178367	0.1	-0.043456
3.180033	0.1	-0.038599
3.181700	0.1	-0.031786
3.183367	0.1	-0.023604
3.185033	0.1	-0.015548
3.186700	0.1	-0.010203
3.188367	0.1	-0.009635
3.190033	0.1	-0.012387
3.191700	0.1	-0.014044
3.193367	0.1	-0.012401
3.195033	0.1	-0.009742
3.196700	0.1	-0.009765
3.198367	0.1	-0.014035
3.200033	0.1	-0.020694
3.201700	0.1	-0.025923
3.203367	0.1	-0.027535
3.205033	0.1	-0.026505
3.206700	0.1	-0.024643
3.208367	0.1	-0.022450
3.210033	0.1	-0.019865
3.211700	0.1	-0.017858
3.213367	0.1	-0.018133
3.215033	0.1	-0.021225
3.216700	0.1	-0.025290
3.218367	0.1	-0.027493
3.220033	0.1	-0.026422
3.221700	0.1	-0.023008
3.223367	0.1	-0.019274
3.225033	0.1	-0.016354
3.226700	0.1	-0.013513
3.228367	0.1	-0.009374
3.230033	0.1	-0.004126
3.231700	0.1	0.000107
3.233367	0.1	0.001364
3.235033	0.1	0.000098
3.236700	0.1	-0.001090
3.238367	0.1	-0.000321
3.240033	0.1	0.001448
3.241700	0.1	0.001863
3.243367	0.1	-0.000219
3.245033	0.1	-0.004317
3.246700	0.1	-0.009104
3.248367	0.1	-0.013174
3.250033	0.1	-0.015884
3.251700	0.1	-0.017332
3.253367	0.1	-0.018105
3.255033	0.1	-0.019902
3.256700	0.1	-0.024890
3.258367	0.1	-0.032797
3.260033	0.1	-0.039819
3.261700	0.1	-0.042114
3.263367	0.1	-0.039823
3.265033	0.1	-0.036182
3.266700	0.1	-0.032820
3.268367	0.1	-0.028275
3.270033	0.1	-0.021229
3.271700	0.1	-0.012736
3.273367	0.1	-0.005229
3.275033	0.1	-0.000778
3.276700	0.1	0.000168
3.278367	0.1	-0.001537
3.280033	0.1	-0.005099
3.281700	0.1	-0.009583
3.283367	0.1	-0.013011
3.285033	0.1	-0.013667
3.286700	0.1	-0.011325
3.288367	0.1	-0.006272
3.290033	0.1	0.000973
3.291700	0.1	0.008205
3.293367	0.1	0.012144
3.295033	0.1	0.011190
3.296700	0.1	0.006519
3.298367	0.1	0.000750
3.300033	0.1	-0.004037
3.301700	0.1	-0.007702
3.303367	0.1	-0.011479
3.305033	0.1	-0.015954
3.306700	0.1	-0.019842
3.308367	0.1	-0.020894
3.310033	0.1	-0.018240
3.311700	0.1	-0.013974
3.313367	0.1	-0.011888
3.315033	0.1	-0.013723
3.316700	0.1	-0.017178
3.318367	0.1	-0.018929
3.320033	0.1	-0.018864
3.321700	0.1	-0.019558
3.323367	0.1	-0.022440
3.325033	0.1	-0.026142
3.326700	0.1	-0.028741
3.328367	0.1	-0.030049
3.330033	0.1	-0.030906
3.331700	0.1	-0.031553
3.333367	0.1	-0.031632
3.335033	0.1	-0.031050
3.336700	0.1	-0.030282
3.338367	0.1	-0.029993
3.340033	0.1	-0.030538
3.341700	0.1	-0.031614
3.343367	0.1	-0.032173
3.345033	0.1	-0.031008
3.346700	0.1	-0.028117
3.348367	0.1	-0.025202
3.350033	0.1	-0.024121
3.351700	0.1	-0.025132
3.353367	0.1	-0.026631
3.355033	0.1	-0.026333
3.356700	0.1	-0.023316
3.358367	0.1	-0.018748
3.360033	0.1	-0.014207
3.361700	0.1	-0.010333
3.363367	0.1	-0.007576
3.365033	0.1	-0.006505
3.366700	0.1	-0.007115
3.368367	0.1	-0.009192
3.370033	0.1	-0.012708
3.371700	0.1	-0.017169
3.373367	0.1	-0.021397
3.375033	0.1	-0.024638
3.376700	0.1	-0.027195
3.378367	0.1	-0.029034
3.380033	0.1	-0.029202
3.381700	0.1	-0.026789
3.383367	0.1	-0.021458
3.385033	0.1	-0.014324
3.386700	0.1	-0.008605
3.388367	0.1	-0.007702
3.390033	0.1	-0.012009
3.391700	0.1	-0.018547
3.393367	0.1	-0.023949
3.395033	0.1	-0.027115
3.396700	0.1	-0.028573
3.398367	0.1	-0.028443
3.400033	0.1	-0.026012
3.401700	0.1	-0.021150
3.403367	0.1	-0.015390
3.405033	0.1	-0.011208
3.406700	0.1	-0.010319
3.408367	0.1	-0.012657
3.410033	0.1	-0.016615
3.411700	0.1	-0.019968
3.413367	0.1	-0.021430
3.415033	0.1	-0.021332
3.416700	0.1	-0.020512
3.418367	0.1	-0.019525
3.420033	0.1	-0.018822
3.421700	0.1	-0.018198
3.423367	0.1	-0.016587
3.425033	0.1	-0.013798
3.426700	0.1	-0.011311
3.428367	0.1	-0.010151
3.430033	0.1	-0.009229
3.431700	0.1	-0.007073
3.433367	0.1	-0.004130
3.435033	0.1	-0.001988
3.436700	0.1	-0.001281
3.438367	0.1	-0.001653
3.440033	0.1	-0.002864
3.441700	0.1	-0.005071
3.443367	0.1	-0.008945
3.445033	0.1	-0.015162
3.446700	0.1	-0.022901
3.448367	0.1	-0.029523
3.450033	0.1	-0.032294
3.451700	0.1	-0.030110
3.453367	0.1	-0.023306
3.455033	0.1	-0.012815
3.456700	0.1	-0.001048
3.458367	0.1	0.007758
3.460033	0.1	0.010198
3.461700	0.1	0.006822
3.463367	0.1	0.001695
3.465033	0.1	-0.001197
3.466700	0.1	-0.000889
3.468367	0.1	0.000889
3.470033	0.1	0.002198
3.471700	0.1	0.002710
3.473367	0.1	0.002687
3.475033	0.1	0.001099
3.476700	0.1	-0.003409
3.478367	0.1	-0.010426
3.480033	0.1	-0.017881
3.481700	0.1	-0.023460
3.483367	0.1	-0.026044
3.485033	0.1	-0.025854
3.486700	0.1	-0.022966
3.488367	0.1	-0.017267
3.490033	0.1	-0.010119
3.491700	0.1	-0.003669
3.493367	0.1	0.001914
3.495033	0.1	0.008401
3.496700	0.1	0.017239
3.498367	0.1	0.028927
3.500033	0.1	0.044079
3.501700	0.1	0.064052
3.503367	0.1	0.089919
3.505033	0.1	0.120327
3.506700	0.1	0.151414
3.508367	0.1	0.179843
3.510033	0.1	0.204551
3.511700	0.1	0.225035
3.513367	0.1	0.239918
3.515033	0.1	0.248533
3.516700	0.1	0.252612
3.518367	0.1	0.255425
3.520033	0.1	0.259243
3.521700	0.1	0.263704
3.523367	0.1	0.266638
3.525033	0.1	0.265860
3.526700	0.1	0.259280
3.528367	0.1	0.245227
3.530033	0.1	0.224910
3.531700	0.1	0.203336
3.533367	0.1	0.186032
3.535033	0.1	0.175522
3.536700	0.1	0.170963
3.538367	0.1	0.169296
3.540033	0.1	0.166730
3.541700	0.1	0.160728
3.543367	0.1	0.151396
3.545033	0.1	0.140872
3.546700	0.1	0.131214
3.548367	0.1	0.122832
3.550033	0.1	0.115270
3.551700	0.1	0.108629
3.553367	0.1	0.103381
3.555033	0.1	0.099479
3.556700	0.1	0.096634
3.558367	0.1	0.095563
3.560033	0.1	0.097584
3.561700	0.1	0.101929
3.563367	0.1	0.105286
3.565033	0.1	0.104955
3.566700	0.1	0.101030
3.568367	0.1	0.095898
3.570033	0.1	0.092401
3.571700	0.1	0.091125
3.573367	0.1	0.089980
3.575033	0.1	0.086981
3.576700	0.1	0.082566
3.578367	0.1	0.078781
3.580033	0.1	0.076713
3.581700	0.1	0.075595
3.583367	0.1	0.074385
3.585033	0.1	0.072601
3.586700	0.1	0.069472
3.588367	0.1	0.064448
3.590033	0.1	0.058543
3.591700	0.1	0.053770
3.593367	0.1	0.051768
3.595033	0.1	0.053192
3.596700	0.1	0.057146
3.598367	0.1	0.060787
3.600033	0.1	0.060969
3.601700	0.1	0.057300
3.603367	0.1	0.052224
3.605033	0.1	0.047875
3.606700	0.1	0.044643
3.608367	0.1	0.042478
3.610033	0.1	0.041942
3.611700	0.1	0.043577
3.613367	0.1	0.046846
3.615033	0.1	0.050315
3.616700	0.1	0.053132
3.618367	0.1	0.055660
3.620033	0.1	0.058170
3.621700	0.1	0.060382
3.623367	0.1	0.061980
3.625033	0.1	0.062091
3.626700	0.1	0.059754
3.628367	0.1	0.055390
3.630033	0.1	0.050100
3.631700	0.1	0.044201
3.633367	0.1	0.038268
3.635033	0.1	0.034277
3.636700	0.1	0.033854
3.638367	0.1	0.036228
3.640033	0.1	0.038929
3.641700	0.1	0.039889
3.643367	0.1	0.039255
3.645033	0.1	0.039330
3.646700	0.1	0.041868
3.648367	0.1	0.046068
3.650033	0.1	0.049830
3.651700	0.1	0.051544
3.653367	0.1	0.050250
3.655033	0.1	0.045621
3.656700	0.1	0.038757
3.658367	0.1	0.032065
3.660033	0.1	0.028019
3.661700	0.1	0.027539
3.663367	0.1	0.028922
3.665033	0.1	0.029560
3.666700	0.1	0.029062
3.668367	0.1	0.028913
3.670033	0.1	0.029667
3.671700	0.1	0.030091
3.673367	0.1	0.028540
3.675033	0.1	0.025053
3.676700	0.1	0.021663
3.678367	0.1	0.019749
3.680033	0.1	0.018710
3.681700	0.1	0.017886
3.683367	0.1	0.017607
3.685033	0.1	0.018254
3.686700	0.1	0.019888
3.688367	0.1	0.022789
3.690033	0.1	0.027372
3.691700	0.1	0.033178
3.693367	0.1	0.038715
3.695033	0.1	0.042687
3.696700	0.1	0.044950
3.698367	0.1	0.045532
3.700033	0.1	0.044126
3.701700	0.1	0.041588
3.703367	0.1	0.039847
3.705033	0.1	0.039819
3.706700	0.1	0.040377
3.708367	0.1	0.039218
3.710033	0.1	0.035339
3.711700	0.1	0.030431
3.713367	0.1	0.026841
3.715033	0.1	0.025299
3.716700	0.1	0.025271
3.718367	0.1	0.026212
3.720033	0.1	0.028186
3.721700	0.1	0.031800
3.723367	0.1	0.037225
3.725033	0.1	0.042845
3.726700	0.1	0.045300
3.728367	0.1	0.042063
3.730033	0.1	0.034440
3.731700	0.1	0.026729
3.733367	0.1	0.021984
3.735033	0.1	0.019977
3.736700	0.1	0.018948
3.738367	0.1	0.017695
3.740033	0.1	0.016009
3.741700	0.1	0.013974
3.743367	0.1	0.011572
3.745033	0.1	0.009350
3.746700	0.1	0.009187
3.748367	0.1	0.012740
3.750033	0.1	0.018976
3.751700	0.1	0.024969
3.753367	0.1	0.028503
3.755033	0.1	0.028741
3.756700	0.1	0.025979
3.758367	0.1	0.021588
3.760033	0.1	0.017299
3.761700	0.1	0.014510
3.763367	0.1	0.013919
3.765033	0.1	0.015236
3.766700	0.1	0.016955
3.768367	0.1	0.017178
3.770033	0.1	0.015534
3.771700	0.1	0.014077
3.773367	0.1	0.015507
3.775033	0.1	0.019935
3.776700	0.1	0.024703
3.778367	0.1	0.027618
3.780033	0.1	0.028890
3.781700	0.1	0.029923
3.783367	0.1	0.031199
3.785033	0.1	0.031791
3.786700	0.1	0.030776
3.788367	0.1	0.028475
3.790033	0.1	0.025984
3.791700	0.1	0.023833
3.793367	0.1	0.022016
3.795033	0.1	0.020615
3.796700	0.1	0.019423
3.798367	0.1	0.018054
3.800033	0.1	0.016838
3.801700	0.1	0.017202
3.803367	0.1	0.020801
3.805033	0.1	0.027656
3.806700	0.1	0.035525
3.808367	0.1	0.042012
3.810033	0.1	0.046026
3.811700	0.1	0.047251
3.813367	0.1	0.045965
3.815033	0.1	0.042631
3.816700	0.1	0.037206
3.818367	0.1	0.030394
3.820033	0.1	0.024568
3.821700	0.1	0.021737
3.823367	0.1	0.021989
3.825033	0.1	0.024429
3.826700	0.1	0.028056
3.828367	0.1	0.032373
3.830033	0.1	0.037574
3.831700	0.1	0.043013
3.833367	0.1	0.046687
3.835033	0.1	0.047381
3.836700	0.1	0.045658
3.838367	0.1	0.041951
3.840033	0.1	0.036093
3.841700	0.1	0.029411
3.843367	0.1	0.024377
3.845033	0.1	0.021798
3.846700	0.1	0.020415
3.848367	0.1	0.018789
3.850033	0.1	0.016559
3.851700	0.1	0.014482
3.853367	0.1	0.013388
3.855033	0.1	0.013709
3.856700	0.1	0.016396
3.858367	0.1	0.022664
3.860033	0.1	0.032126
3.861700	0.1	0.042338
3.863367	0.1	0.050603
3.865033	0.1	0.055702
3.866700	0.1	0.057369
3.868367	0.1	0.055176
3.870033	0.1	0.049248
3.871700	0.1	0.041630
3.873367	0.1	0.035353
3.875033	0.1	0.031823
3.876700	0.1	0.030459
3.878367	0.1	0.030785
3.880033	0.1	0.032680
3.881700	0.1	0.034771
3.883367	0.1	0.034790
3.885033	0.1	0.031567
3.886700	0.1	0.026259
3.888367	0.1	0.021630
3.890033	0.1	0.018934
3.891700	0.1	0.016699
3.893367	0.1	0.013853
3.895033	0.1	0.011325
3.896700	0.1	0.009779
3.898367	0.1	0.008713
3.900033	0.1	0.008517
3.901700	0.1	0.010938
3.903367	0.1	0.016456
3.905033	0.1	0.023032
3.906700	0.1	0.028382
3.908367	0.1	0.032447
3.910033	0.1	0.036322
3.911700	0.1	0.039316
3.913367	0.1	0.039223
3.915033	0.1	0.035395
3.916700	0.1	0.029719
3.918367	0.1	0.024666
3.920033	0.1	0.021546
3.921700	0.1	0.020321
3.923367	0.1	0.020522
3.925033	0.1	0.022068
3.926700	0.1	0.024820
3.928367	0.1	0.028224
3.930033	0.1	0.031893
3.931700	0.1	0.035521
3.933367	0.1	0.038515
3.935033	0.1	0.040447
3.936700	0.1	0.041071
3.938367	0.1	0.040215
3.940033	0.1	0.038650
3.941700	0.1	0.037616
3.943367	0.1	0.037234
3.945033	0.1	0.036918
3.946700	0.1	0.036806
3.948367	0.1	0.037057
3.950033	0.1	0.036643
3.951700	0.1	0.034445
3.953367	0.1	0.030901
3.955033	0.1	0.027628
3.956700	0.1	0.026193
3.958367	0.1	0.027064
3.960033	0.1	0.029462
3.961700	0.1	0.031949
3.963367	0.1	0.033146
3.965033	0.1	0.032852
3.966700	0.1	0.032070
3.968367	0.1	0.031050
3.970033	0.1	0.028694
3.971700	0.1	0.024652
3.973367	0.1	0.020606
3.975033	0.1	0.018724
3.976700	0.1	0.019390
3.978367	0.1	0.021099
3.980033	0.1	0.022203
3.981700	0.1	0.022408
3.983367	0.1	0.022906
3.985033	0.1	0.025099
3.986700	0.1	0.028848
3.988367	0.1	0.032466
3.990033	0.1	0.034394
3.991700	0.1	0.034310
3.993367	0.1	0.032894
3.995033	0.1	0.031069
3.996700	0.1	0.029472
3.998367	0.1	0.028261
4.000033	0.1	0.027274
4.001700	0.1	0.026659
4.003367	0.1	0.027046
4.005033	0.1	0.028443
4.006700	0.1	0.029732
4.008367	0.1	0.029807
4.010033	0.1	0.028368
4.011700	0.1	0.025975
4.013367	0.1	0.024280
4.015033	0.1	0.024959
4.016700	0.1	0.028634
4.018367	0.1	0.034836
4.020033	0.1	0.041625
4.021700	0.1	0.046110
4.023367	0.1	0.046729
4.025033	0.1	0.044256
4.026700	0.1	0.040224
4.028367	0.1	0.035618
4.030033	0.1	0.031199
4.031700	0.1	0.027791
4.033367	0.1	0.025989
4.035033	0.1	0.025905
4.036700	0.1	0.026687
4.038367	0.1	0.026892
4.040033	0.1	0.025723
4.041700	0.1	0.023306
4.043367	0.1	0.020508
4.045033	0.1	0.018920
4.046700	0.1	0.019190
4.048367	0.1	0.019982
4.050033	0.1	0.019991
4.051700	0.1	0.019511
4.053367	0.1	0.019558
4.055033	0.1	0.020294
4.056700	0.1	0.020657
4.058367	0.1	0.019767
4.060033	0.1	0.018352
4.061700	0.1	0.018119
4.063367	0.1	0.019730
4.065033	0.1	0.022184
4.066700	0.1	0.024014
4.068367	0.1	0.024736
4.070033	0.1	0.024708
4.071700	0.1	0.023958
4.073367	0.1	0.022347
4.075033	0.1	0.020107
4.076700	0.1	0.017425
4.078367	0.1	0.014589
4.080033	0.1	0.012526
4.081700	0.1	0.012103
4.083367	0.1	0.013006
4.085033	0.1	0.014012
4.086700	0.1	0.014226
4.088367	0.1	0.014147
4.090033	0.1	0.015385
4.091700	0.1	0.018608
4.093367	0.1	0.022389
4.095033	0.1	0.025076
4.096700	0.1	0.027027
4.098367	0.1	0.030245
4.100033	0.1	0.035586
4.101700	0.1	0.040899
4.103367	0.1	0.042696
4.105033	0.1	0.039237
4.106700	0.1	0.032331
4.108367	0.1	0.026175
4.110033	0.1	0.024191
4.111700	0.1	0.026780
4.113367	0.1	0.031726
4.115033	0.1	0.036513
4.116700	0.1	0.039376
4.118367	0.1	0.038957
4.120033	0.1	0.035362
4.121700	0.1	0.031008
4.123367	0.1	0.028657
4.125033	0.1	0.029006
4.126700	0.1	0.030980
4.128367	0.1	0.033677
4.130033	0.1	0.036587
4.131700	0.1	0.038873
4.133367	0.1	0.039674
4.135033	0.1	0.038547
4.136700	0.1	0.036000
4.138367	0.1	0.033835
4.140033	0.1	0.033271
4.141700	0.1	0.033253
4.143367	0.1	0.032643
4.145033	0.1	0.032615
4.146700	0.1	0.035074
4.148367	0.1	0.040112
4.150033	0.1	0.045858
4.151700	0.1	0.049742
4.153367	0.1	0.050114
4.155033	0.1	0.047414
4.156700	0.1	0.043595
4.158367	0.1	0.040270
4.160033	0.1	0.038077
4.161700	0.1	0.037486
4.163367	0.1	0.038496
4.165033	0.1	0.039805
4.166700	0.1	0.039777
4.168367	0.1	0.038180
4.170033	0.1	0.036308
4.171700	0.1	0.035195
4.173367	0.1	0.034263
4.175033	0.1	0.032275
4.176700	0.1	0.029192
4.178367	0.1	0.026310
4.180033	0.1	0.024741
4.181700	0.1	0.024321
4.183367	0.1	0.023972
4.185033	0.1	0.023544
4.186700	0.1	0.024522
4.188367	0.1	0.027572
4.190033	0.1	0.030845
4.191700	0.1	0.032363
4.193367	0.1	0.033011
4.195033	0.1	0.035190
4.196700	0.1	0.038967
4.198367	0.1	0.041500
4.200033	0.1	0.040205
4.201700	0.1	0.035241
4.203367	0.1	0.028745
4.205033	0.1	0.022636
4.206700	0.1	0.017863
4.208367	0.1	0.015106
4.210033	0.1	0.015129
4.211700	0.1	0.017900
4.213367	0.1	0.021704
4.215033	0.1	0.024349
4.216700	0.1	0.025253
4.218367	0.1	0.025867
4.220033	0.1	0.027716
4.221700	0.1	0.030380
4.223367	0.1	0.032596
4.225033	0.1	0.034152
4.226700	0.1	0.035157
4.228367	0.1	0.034897
4.230033	0.1	0.032387
4.231700	0.1	0.027344
4.233367	0.1	0.020596
4.235033	0.1	0.014217
4.236700	0.1	0.010864
4.238367	0.1	0.011753
4.240033	0.1	0.015413
4.241700	0.1	0.019348
4.243367	0.1	0.022184
4.245033	0.1	0.023781
4.246700	0.1	0.024270
4.248367	0.1	0.023586
4.250033	0.1	0.021923
4.251700	0.1	0.020075
4.253367	0.1	0.018845
4.255033	0.1	0.018445
4.256700	0.1	0.018952
4.258367	0.1	0.020759
4.260033	0.1	0.023600
4.261700	0.1	0.026254
4.263367	0.1	0.027958
4.265033	0.1	0.028959
4.266700	0.1	0.029928
4.268367	0.1	0.031642
4.270033	0.1	0.034841
4.271700	0.1	0.039763
4.273367	0.1	0.045313
4.275033	0.1	0.049178
4.276700	0.1	0.050114
4.278367	0.1	0.049537
4.280033	0.1	0.049262
4.281700	0.1	0.048932
4.283367	0.1	0.047120
4.285033	0.1	0.043763
4.286700	0.1	0.040517
4.288367	0.1	0.039036
4.290033	0.1	0.039232
4.291700	0.1	0.039851
4.293367	0.1	0.040368
4.295033	0.1	0.041104
4.296700	0.1	0.042338
4.298367	0.1	0.043572
4.300033	0.1	0.043535
4.301700	0.1	0.041602
4.303367	0.1	0.039227
4.305033	0.1	0.039125
4.306700	0.1	0.042622
4.308367	0.1	0.047968
4.310033	0.1	0.051535
4.311700	0.1	0.050878
4.313367	0.1	0.046785
4.315033	0.1	0.042473
4.316700	0.1	0.040950
4.318367	0.1	0.042873
4.320033	0.1	0.046398
4.321700	0.1	0.049705
4.323367	0.1	0.052894
4.325033	0.1	0.056163
4.326700	0.1	0.057807
4.328367	0.1	0.056047
4.330033	0.1	0.051488
4.331700	0.1	0.046981
4.333367	0.1	0.045262
4.335033	0.1	0.046021
4.336700	0.1	0.046231
4.338367	0.1	0.044387
4.340033	0.1	0.042594
4.341700	0.1	0.042901
4.343367	0.1	0.043991
4.345033	0.1	0.043577
4.346700	0.1	0.042231
4.348367	0.1	0.042692
4.350033	0.1	0.046371
4.351700	0.1	0.052107
4.353367	0.1	0.057537
4.355033	0.1	0.060643
4.356700	0.1	0.060443
4.358367	0.1	0.056871
4.360033	0.1	0.050738
4.361700	0.1	0.044117
4.363367	0.1	0.039833
4.365033	0.1	0.039823
4.366700	0.1	0.043609
4.368367	0.1	0.048364
4.370033	0.1	0.051125
4.371700	0.1	0.051218
4.373367	0.1	0.049700
4.375033	0.1	0.046995
4.376700	0.1	0.043069
4.378367	0.1	0.039451
4.380033	0.1	0.038710
4.381700	0.1	0.042240
4.383367	0.1	0.049095
4.385033	0.1	0.056089
4.386700	0.1	0.059945
4.388367	0.1	0.060070
4.390033	0.1	0.058161
4.391700	0.1	0.055442
4.393367	0.1	0.051567
4.395033	0.1	0.046035
4.396700	0.1	0.039600
4.398367	0.1	0.033868
4.400033	0.1	0.030124
4.401700	0.1	0.028559
4.403367	0.1	0.028140
4.405033	0.1	0.027562
4.406700	0.1	0.026342
4.408367	0.1	0.024941
4.410033	0.1	0.024857
4.411700	0.1	0.027348
4.413367	0.1	0.031888
4.415033	0.1	0.037383
4.416700	0.1	0.043432
4.418367	0.1	0.049365
4.420033	0.1	0.053598
4.421700	0.1	0.055074
4.423367	0.1	0.054734
4.425033	0.1	0.054785
4.426700	0.1	0.056308
4.428367	0.1	0.058399
4.430033	0.1	0.059800
4.431700	0.1	0.060359
4.433367	0.1	0.060396
4.435033	0.1	0.059567
4.436700	0.1	0.056918
4.438367	0.1	0.051726
4.440033	0.1	0.045006
4.441700	0.1	0.039777
4.443367	0.1	0.038156
4.445033	0.1	0.039507
4.446700	0.1	0.042296
4.448367	0.1	0.045779
4.450033	0.1	0.049677
4.451700	0.1	0.053630
4.453367	0.1	0.056745
4.455033	0.1	0.057532
4.456700	0.1	0.055297
4.458367	0.1	0.051502
4.460033	0.1	0.048345
4.461700	0.1	0.046873
4.463367	0.1	0.047400
4.465033	0.1	0.050031
4.466700	0.1	0.053784
4.468367	0.1	0.056531
4.470033	0.1	0.056950
4.471700	0.1	0.055996
4.473367	0.1	0.055768
4.475033	0.1	0.057160
4.476700	0.1	0.059060
4.478367	0.1	0.059824
4.480033	0.1	0.059083
4.481700	0.1	0.057844
4.483367	0.1	0.056881
4.485033	0.1	0.056010
4.486700	0.1	0.055800
4.488367	0.1	0.057360
4.490033	0.1	0.059623
4.491700	0.1	0.060122
4.493367	0.1	0.058468
4.495033	0.1	0.056163
4.496700	0.1	0.054040
4.498367	0.1	0.051870
4.500033	0.1	0.049616
4.501700	0.1	0.047744
4.503367	0.1	0.046198
4.505033	0.1	0.044350
4.506700	0.1	0.042692
4.508367	0.1	0.043297
4.510033	0.1	0.047879
4.511700	0.1	0.055442
4.513367	0.1	0.062394
4.515033	0.1	0.066347
4.516700	0.1	0.068559
4.518367	0.1	0.070930
4.520033	0.1	0.072634
4.521700	0.1	0.071432
4.523367	0.1	0.066627
4.525033	0.1	0.059572
4.526700	0.1	0.052508
4.528367	0.1	0.047339
4.530033	0.1	0.045095
4.531700	0.1	0.045844
4.533367	0.1	0.048694
4.535033	0.1	0.052368
4.536700	0.1	0.056094
4.538367	0.1	0.059856
4.540033	0.1	0.063842
4.541700	0.1	0.067921
4.543367	0.1	0.071544
4.545033	0.1	0.073672
4.546700	0.1	0.073602
4.548367	0.1	0.072108
4.550033	0.1	0.070827
4.551700	0.1	0.070524
4.553367	0.1	0.070273
4.555033	0.1	0.068326
4.556700	0.1	0.063917
4.558367	0.1	0.058063
4.560033	0.1	0.052759
4.561700	0.1	0.049188
4.563367	0.1	0.047083
4.565033	0.1	0.046291
4.566700	0.1	0.047702
4.568367	0.1	0.052084
4.570033	0.1	0.058804
4.571700	0.1	0.065449
4.573367	0.1	0.068899
4.575033	0.1	0.068219
4.576700	0.1	0.065370
4.578367	0.1	0.062310
4.580033	0.1	0.059833
4.581700	0.1	0.059227
4.583367	0.1	0.062077
4.585033	0.1	0.068005
4.586700	0.1	0.074217
4.588367	0.1	0.077612
4.590033	0.1	0.077379
4.591700	0.1	0.075274
4.593367	0.1	0.073165
4.595033	0.1	0.071544
4.596700	0.1	0.070077
4.598367	0.1	0.068261
4.600033	0.1	0.066245
4.601700	0.1	0.065016
4.603367	0.1	0.065239
4.605033	0.1	0.066897
4.606700	0.1	0.069933
4.608367	0.1	0.073952
4.610033	0.1	0.077407
4.611700	0.1	0.078515
4.613367	0.1	0.076629
4.615033	0.1	0.072354
4.616700	0.1	0.067232
4.618367	0.1	0.062650
4.620033	0.1	0.058324
4.621700	0.1	0.053304
4.623367	0.1	0.048908
4.625033	0.1	0.048224
4.626700	0.1	0.052880
4.628367	0.1	0.061784
4.630033	0.1	0.071884
4.631700	0.1	0.079856
4.633367	0.1	0.084476
4.635033	0.1	0.086455
4.636700	0.1	0.086119
4.638367	0.1	0.083260
4.640033	0.1	0.078953
4.641700	0.1	0.075842
4.643367	0.1	0.075940
4.645033	0.1	0.078250
4.646700	0.1	0.079838
4.648367	0.1	0.079386
4.650033	0.1	0.077817
4.651700	0.1	0.076350
4.653367	0.1	0.075796
4.655033	0.1	0.076583
4.656700	0.1	0.078441
4.658367	0.1	0.080266
4.660033	0.1	0.080727
4.661700	0.1	0.079423
4.663367	0.1	0.076704
4.665033	0.1	0.072597
4.666700	0.1	0.067176
4.668367	0.1	0.061188
4.670033	0.1	0.055409
4.671700	0.1	0.049924
4.673367	0.1	0.044871
4.675033	0.1	0.041751
4.676700	0.1	0.042473
4.678367	0.1	0.047139
4.680033	0.1	0.053896
4.681700	0.1	0.060587
4.683367	0.1	0.066082
4.685033	0.1	0.070180
4.686700	0.1	0.072513
4.688367	0.1	0.072615
4.690033	0.1	0.071628
4.691700	0.1	0.072238
4.693367	0.1	0.075656
4.695033	0.1	0.080070
4.696700	0.1	0.083419
4.698367	0.1	0.085710
4.700033	0.1	0.087158
4.701700	0.1	0.087265
4.703367	0.1	0.086706
4.705033	0.1	0.086934
4.706700	0.1	0.087982
4.708367	0.1	0.088457
4.710033	0.1	0.087414
4.711700	0.1	0.085756
4.713367	0.1	0.084974
4.715033	0.1	0.084098
4.716700	0.1	0.080531
4.718367	0.1	0.074380
4.720033	0.1	0.068792
4.721700	0.1	0.066729
4.723367	0.1	0.068839
4.725033	0.1	0.073412
4.726700	0.1	0.078208
4.728367	0.1	0.082171
4.730033	0.1	0.084750
4.731700	0.1	0.084788
4.733367	0.1	0.081398
4.735033	0.1	0.076164
4.736700	0.1	0.073193
4.738367	0.1	0.075512
4.740033	0.1	0.082026
4.741700	0.1	0.089151
4.743367	0.1	0.094147
4.745033	0.1	0.095842
4.746700	0.1	0.093803
4.748367	0.1	0.088317
4.750033	0.1	0.081090
4.751700	0.1	0.074920
4.753367	0.1	0.071740
4.755033	0.1	0.071684
4.756700	0.1	0.074604
4.758367	0.1	0.080834
4.760033	0.1	0.089388
4.761700	0.1	0.096904
4.763367	0.1	0.099977
4.765033	0.1	0.098194
4.766700	0.1	0.094208
4.768367	0.1	0.090818
4.770033	0.1	0.088564
4.771700	0.1	0.086674
4.773367	0.1	0.085454
4.775033	0.1	0.085956
4.776700	0.1	0.087661
4.778367	0.1	0.088755
4.780033	0.1	0.088299
4.781700	0.1	0.086622
4.783367	0.1	0.084252
4.785033	0.1	0.081481
4.786700	0.1	0.079027
4.788367	0.1	0.077845
4.790033	0.1	0.077956
4.791700	0.1	0.078413
4.793367	0.1	0.078767
4.795033	0.1	0.079731
4.796700	0.1	0.081602
4.798367	0.1	0.083321
4.800033	0.1	0.083786
4.801700	0.1	0.082590
4.803367	0.1	0.079586
4.805033	0.1	0.075172
4.806700	0.1	0.070785
4.808367	0.1	0.068676
4.810033	0.1	0.070008
4.811700	0.1	0.072708
4.813367	0.1	0.073216
4.815033	0.1	0.070883
4.816700	0.1	0.068885
4.818367	0.1	0.071111
4.820033	0.1	0.079041
4.821700	0.1	0.090627
4.823367	0.1	0.101519
4.825033	0.1	0.107680
4.826700	0.1	0.107274
4.828367	0.1	0.100923
4.830033	0.1	0.091353
4.831700	0.1	0.082441
4.833367	0.1	0.077253
4.835033	0.1	0.076466
4.836700	0.1	0.078585
4.838367	0.1	0.081742
4.840033	0.1	0.085062
4.841700	0.1	0.087991
4.843367	0.1	0.089691
4.845033	0.1	0.090352
4.846700	0.1	0.091367
4.848367	0.1	0.092881
4.850033	0.1	0.093295
4.851700	0.1	0.092108
4.853367	0.1	0.090655
4.855033	0.1	0.089812
4.856700	0.1	0.089603
4.858367	0.1	0.090664
4.860033	0.1	0.094180
4.861700	0.1	0.100113
4.863367	0.1	0.106418
4.865033	0.1	0.110543
4.866700	0.1	0.111205
4.868367	0.1	0.108257
4.870033	0.1	0.102497
4.871700	0.1	0.096173
4.873367	0.1	0.090948
4.875033	0.1	0.085863
4.876700	0.1	0.079931
4.878367	0.1	0.074608
4.880033	0.1	0.071870
4.881700	0.1	0.072187
4.883367	0.1	0.074976
4.885033	0.1	0.079554
4.886700	0.1	0.085519
4.888367	0.1	0.091973
4.890033	0.1	0.096676
4.891700	0.1	0.097496
4.893367	0.1	0.094394
4.895033	0.1	0.089426
4.896700	0.1	0.085165
4.898367	0.1	0.083046
4.900033	0.1	0.083111
4.901700	0.1	0.084839
4.903367	0.1	0.087721
4.905033	0.1	0.091475
4.906700	0.1	0.096047
4.908367	0.1	0.101342
4.910033	0.1	0.106720
4.911700	0.1	0.110851
4.913367	0.1	0.112355
4.915033	0.1	0.111172
4.916700	0.1	0.108946
4.918367	0.1	0.107288
4.920033	0.1	0.105845
4.921700	0.1	0.102939
4.923367	0.1	0.098264
4.925033	0.1	0.093342
4.926700	0.1	0.089137
4.928367	0.1	0.085281
4.930033	0.1	0.081696
4.931700	0.1	0.079093
4.933367	0.1	0.077817
4.935033	0.1	0.077104
4.936700	0.1	0.076084
4.938367	0.1	0.075330
4.940033	0.1	0.076536
4.941700	0.1	0.080303
4.943367	0.1	0.085454
4.945033	0.1	0.090147
4.946700	0.1	0.093132
4.948367	0.1	0.094250
4.950033	0.1	0.094031
4.951700	0.1	0.092811
4.953367	0.1	0.090506
4.955033	0.1	0.087116
4.956700	0.1	0.083023
4.958367	0.1	0.078930
4.960033	0.1	0.075526
4.961700	0.1	0.073281
4.963367	0.1	0.072760
4.965033	0.1	0.074501
4.966700	0.1	0.078175
4.968367	0.1	0.082450
4.970033	0.1	0.085807
4.971700	0.1	0.087698
4.973367	0.1	0.088825
4.975033	0.1	0.089435
4.976700	0.1	0.088424
4.978367	0.1	0.085561
4.980033	0.1	0.082389
4.981700	0.1	0.080303
4.983367	0.1	0.080303
4.985033	0.1	0.083875
4.986700	0.1	0.091530
4.988367	0.1	0.101086
4.990033	0.1	0.108341
4.991700	0.1	0.110008
4.993367	0.1	0.106888
4.995033	0.1	0.103018
4.996700	0.1	0.101263
4.998367	0.1	0.101598
5.000033	0.1	0.103237
5.001700	0.1	0.106078
5.003367	0.1	0.109538
5.005033	0.1	0.111945
5.006700	0.1	0.112187
5.008367	0.1	0.110655
5.010033	0.1	0.107703
5.011700	0.1	0.102771
5.013367	0.1	0.096299
5.015033	0.1	0.091139
5.016700	0.1	0.090096
5.018367	0.1	0.092802
5.020033	0.1	0.096564
5.021700	0.1	0.099372
5.023367	0.1	0.100932
5.025033	0.1	0.101835
5.026700	0.1	0.102925
5.028367	0.1	0.104634
5.030033	0.1	0.106324
5.031700	0.1	0.107056
5.033367	0.1	0.106730
5.035033	0.1	0.106120
5.036700	0.1	0.106064
5.038367	0.1	0.106874
5.040033	0.1	0.107838
5.041700	0.1	0.107754
5.043367	0.1	0.106115
5.045033	0.1	0.102748
5.046700	0.1	0.097062
5.048367	0.1	0.089272
5.050033	0.1	0.081509
5.051700	0.1	0.076620
5.053367	0.1	0.076015
5.055033	0.1	0.079055
5.056700	0.1	0.084066
5.058367	0.1	0.089356
5.060033	0.1	0.093644
5.061700	0.1	0.096140
5.063367	0.1	0.096676
5.065033	0.1	0.096164
5.066700	0.1	0.096429
5.068367	0.1	0.098879
5.070033	0.1	0.103586
5.071700	0.1	0.109412
5.073367	0.1	0.114604
5.075033	0.1	0.117864
5.076700	0.1	0.118879
5.078367	0.1	0.117943
5.080033	0.1	0.115600
5.081700	0.1	0.112369
5.083367	0.1	0.108350
5.085033	0.1	0.103256
5.086700	0.1	0.097542
5.088367	0.1	0.093146
5.090033	0.1	0.092695
5.091700	0.1	0.097868
5.093367	0.1	0.108206
5.095033	0.1	0.120956
5.096700	0.1	0.132360
5.098367	0.1	0.139745
5.100033	0.1	0.142693
5.101700	0.1	0.142008
5.103367	0.1	0.138409
5.105033	0.1	0.132876
5.106700	0.1	0.126841
5.108367	0.1	0.121430
5.110033	0.1	0.117789
5.111700	0.1	0.117845
5.113367	0.1	0.122823
5.115033	0.1	0.131452
5.116700	0.1	0.140434
5.118367	0.1	0.146083
5.120033	0.1	0.146511
5.121700	0.1	0.142837
5.123367	0.1	0.137459
5.125033	0.1	0.132201
5.126700	0.1	0.128285
5.128367	0.1	0.126394
5.130033	0.1	0.126031
5.131700	0.1	0.125738
5.133367	0.1	0.124900
5.135033	0.1	0.124727
5.136700	0.1	0.125901
5.138367	0.1	0.126306
5.140033	0.1	0.123796
5.141700	0.1	0.119717
5.143367	0.1	0.117612
5.145033	0.1	0.119563
5.146700	0.1	0.124653
5.148367	0.1	0.130422
5.150033	0.1	0.134790
5.151700	0.1	0.136476
5.153367	0.1	0.134935
5.155033	0.1	0.131121
5.156700	0.1	0.127540
5.158367	0.1	0.126287
5.160033	0.1	0.127363
5.161700	0.1	0.129677
5.163367	0.1	0.132406
5.165033	0.1	0.134725
5.166700	0.1	0.135670
5.168367	0.1	0.134804
5.170033	0.1	0.132825
5.171700	0.1	0.130953
5.173367	0.1	0.129780
5.175033	0.1	0.129244
5.176700	0.1	0.128895
5.178367	0.1	0.127815
5.180033	0.1	0.125170
5.181700	0.1	0.122087
5.183367	0.1	0.121891
5.185033	0.1	0.126450
5.186700	0.1	0.133240
5.188367	0.1	0.137798
5.190033	0.1	0.138045
5.191700	0.1	0.134944
5.193367	0.1	0.130553
5.195033	0.1	0.126963
5.196700	0.1	0.125440
5.198367	0.1	0.126124
5.200033	0.1	0.129007
5.201700	0.1	0.133775
5.203367	0.1	0.139214
5.205033	0.1	0.144155
5.206700	0.1	0.147922
5.208367	0.1	0.149636
5.210033	0.1	0.149147
5.211700	0.1	0.147759
5.213367	0.1	0.146511
5.215033	0.1	0.145109
5.216700	0.1	0.142981
5.218367	0.1	0.140402
5.220033	0.1	0.138222
5.221700	0.1	0.136578
5.223367	0.1	0.134450
5.225033	0.1	0.131251
5.226700	0.1	0.128485
5.228367	0.1	0.128690
5.230033	0.1	0.132723
5.231700	0.1	0.138711
5.233367	0.1	0.143992
5.235033	0.1	0.147768
5.236700	0.1	0.151084
5.238367	0.1	0.154143
5.240033	0.1	0.155005
5.241700	0.1	0.151331
5.243367	0.1	0.142674
5.245033	0.1	0.131284
5.246700	0.1	0.121132
5.248367	0.1	0.115205
5.250033	0.1	0.113924
5.251700	0.1	0.116555
5.253367	0.1	0.122436
5.255033	0.1	0.129947
5.256700	0.1	0.136127
5.258367	0.1	0.138804
5.260033	0.1	0.138446
5.261700	0.1	0.136653
5.263367	0.1	0.134059
5.265033	0.1	0.130720
5.266700	0.1	0.127153
5.268367	0.1	0.123833
5.270033	0.1	0.120769
5.271700	0.1	0.118408
5.273367	0.1	0.118120
5.275033	0.1	0.120914
5.276700	0.1	0.125393
5.278367	0.1	0.128029
5.280033	0.1	0.126702
5.281700	0.1	0.122790
5.283367	0.1	0.119209
5.285033	0.1	0.118101
5.286700	0.1	0.119987
5.288367	0.1	0.123661
5.290033	0.1	0.127163
5.291700	0.1	0.129184
5.293367	0.1	0.129454
5.295033	0.1	0.128313
5.296700	0.1	0.126399
5.298367	0.1	0.124830
5.300033	0.1	0.124737
5.301700	0.1	0.125747
5.303367	0.1	0.126888
5.305033	0.1	0.128942
5.306700	0.1	0.133109
5.308367	0.1	0.138464
5.310033	0.1	0.142688
5.311700	0.1	0.144327
5.313367	0.1	0.143521
5.315033	0.1	0.141049
5.316700	0.1	0.137510
5.318367	0.1	0.133435
5.320033	0.1	0.129999
5.321700	0.1	0.128918
5.323367	0.1	0.131284
5.325033	0.1	0.136392
5.326700	0.1	0.141826
5.328367	0.1	0.145272
5.330033	0.1	0.146343
5.331700	0.1	0.146190
5.333367	0.1	0.145650
5.335033	0.1	0.144509
5.336700	0.1	0.142292
5.338367	0.1	0.139312
5.340033	0.1	0.136327
5.341700	0.1	0.133719
5.343367	0.1	0.131568
5.345033	0.1	0.129892
5.346700	0.1	0.128830
5.348367	0.1	0.129389
5.350033	0.1	0.132886
5.351700	0.1	0.138925
5.353367	0.1	0.145063
5.355033	0.1	0.149021
5.356700	0.1	0.150981
5.358367	0.1	0.152853
5.360033	0.1	0.155340
5.361700	0.1	0.156858
5.363367	0.1	0.155671
5.365033	0.1	0.151768
5.366700	0.1	0.146204
5.368367	0.1	0.139894
5.370033	0.1	0.133808
5.371700	0.1	0.129659
5.373367	0.1	0.129538
5.375033	0.1	0.134138
5.376700	0.1	0.141608
5.378367	0.1	0.148397
5.380033	0.1	0.151778
5.381700	0.1	0.151470
5.383367	0.1	0.148905
5.385033	0.1	0.145682
5.386700	0.1	0.142823
5.388367	0.1	0.140704
5.390033	0.1	0.139317
5.391700	0.1	0.138683
5.393367	0.1	0.139112
5.395033	0.1	0.140583
5.396700	0.1	0.141957
5.398367	0.1	0.142264
5.400033	0.1	0.142641
5.401700	0.1	0.144998
5.403367	0.1	0.148732
5.405033	0.1	0.150856
5.406700	0.1	0.149808
5.408367	0.1	0.147140
5.410033	0.1	0.144891
5.411700	0.1	0.143386
5.413367	0.1	0.142311
5.415033	0.1	0.142320
5.416700	0.1	0.144122
5.418367	0.1	0.146539
5.420033	0.1	0.147433
5.421700	0.1	0.146301
5.423367	0.1	0.144476
5.425033	0.1	0.143410
5.426700	0.1	0.144136
5.428367	0.1	0.147331
5.430033	0.1	0.152434
5.431700	0.1	0.157519
5.433367	0.1	0.161389
5.435033	0.1	0.164830
5.436700	0.1	0.168257
5.438367	0.1	0.170167
5.440033	0.1	0.169566
5.441700	0.1	0.167564
5.443367	0.1	0.165636
5.445033	0.1	0.164015
5.446700	0.1	0.161850
5.448367	0.1	0.158553
5.450033	0.1	0.154478
5.451700	0.1	0.150353
5.453367	0.1	0.146716
5.455033	0.1	0.143442
5.456700	0.1	0.140262
5.458367	0.1	0.138008
5.460033	0.1	0.138013
5.461700	0.1	0.139796
5.463367	0.1	0.140937
5.465033	0.1	0.139750
5.466700	0.1	0.136578
5.468367	0.1	0.132988
5.470033	0.1	0.131344
5.471700	0.1	0.133342
5.473367	0.1	0.137980
5.475033	0.1	0.143126
5.476700	0.1	0.147824
5.478367	0.1	0.151568
5.480033	0.1	0.153538
5.481700	0.1	0.152942
5.483367	0.1	0.149794
5.485033	0.1	0.145780
5.486700	0.1	0.143270
5.488367	0.1	0.143154
5.490033	0.1	0.144490
5.491700	0.1	0.145813
5.493367	0.1	0.146325
5.495033	0.1	0.146134
5.496700	0.1	0.146078
5.498367	0.1	0.147386
5.500033	0.1	0.150441
5.501700	0.1	0.154004
5.503367	0.1	0.156504
5.505033	0.1	0.157170
5.506700	0.1	0.155531
5.508367	0.1	0.151373
5.510033	0.1	0.145878
5.511700	0.1	0.141254
5.513367	0.1	0.138194
5.515033	0.1	0.135116
5.516700	0.1	0.130818
5.518367	0.1	0.126888
5.520033	0.1	0.126287
5.521700	0.1	0.129538
5.523367	0.1	0.133850
5.525033	0.1	0.136634
5.526700	0.1	0.137947
5.528367	0.1	0.139028
5.530033	0.1	0.140467
5.531700	0.1	0.142343
5.533367	0.1	0.144411
5.535033	0.1	0.145291
5.536700	0.1	0.143247
5.538367	0.1	0.138790
5.540033	0.1	0.134232
5.541700	0.1	0.130888
5.543367	0.1	0.128914
5.545033	0.1	0.128392
5.546700	0.1	0.129291
5.548367	0.1	0.131568
5.550033	0.1	0.135442
5.551700	0.1	0.140672
5.553367	0.1	0.146059
5.555033	0.1	0.150232
5.556700	0.1	0.152783
5.558367	0.1	0.154395
5.560033	0.1	0.155917
5.561700	0.1	0.157510
5.563367	0.1	0.158278
5.565033	0.1	0.157510
5.566700	0.1	0.156560
5.568367	0.1	0.157468
5.570033	0.1	0.159824
5.571700	0.1	0.161426
5.573367	0.1	0.161272
5.575033	0.1	0.160523
5.576700	0.1	0.161161
5.578367	0.1	0.163456
5.580033	0.1	0.165198
5.581700	0.1	0.164565
5.583367	0.1	0.162246
5.585033	0.1	0.160243
5.586700	0.1	0.159875
5.588367	0.1	0.161016
5.590033	0.1	0.162474
5.591700	0.1	0.162884
5.593367	0.1	0.161706
5.595033	0.1	0.159740
5.596700	0.1	0.158432
5.598367	0.1	0.158465
5.600033	0.1	0.159349
5.601700	0.1	0.159862
5.603367	0.1	0.158548
5.605033	0.1	0.154818
5.606700	0.1	0.149976
5.608367	0.1	0.146977
5.610033	0.1	0.148658
5.611700	0.1	0.155182
5.613367	0.1	0.163186
5.615033	0.1	0.168076
5.616700	0.1	0.167298
5.618367	0.1	0.161757
5.620033	0.1	0.155112
5.621700	0.1	0.151410
5.623367	0.1	0.151875
5.625033	0.1	0.154553
5.626700	0.1	0.157394
5.628367	0.1	0.159843
5.630033	0.1	0.161622
5.631700	0.1	0.162269
5.633367	0.1	0.162157
5.635033	0.1	0.162027
5.636700	0.1	0.161836
5.638367	0.1	0.161114
5.640033	0.1	0.159591
5.641700	0.1	0.157184
5.643367	0.1	0.153976
5.645033	0.1	0.150101
5.646700	0.1	0.145910
5.648367	0.1	0.142623
5.650033	0.1	0.141826
5.651700	0.1	0.143507
5.653367	0.1	0.145743
5.655033	0.1	0.147135
5.656700	0.1	0.148197
5.658367	0.1	0.150208
5.660033	0.1	0.153501
5.661700	0.1	0.156863
5.663367	0.1	0.158944
5.665033	0.1	0.160146
5.666700	0.1	0.162423
5.668367	0.1	0.166907
5.670033	0.1	0.172667
5.671700	0.1	0.177873
5.673367	0.1	0.181207
5.675033	0.1	0.182036
5.676700	0.1	0.180346
5.678367	0.1	0.177179
5.680033	0.1	0.174185
5.681700	0.1	0.172011
5.683367	0.1	0.170097
5.685033	0.1	0.168369
5.686700	0.1	0.167461
5.688367	0.1	0.167000
5.690033	0.1	0.165901
5.691700	0.1	0.164132
5.693367	0.1	0.162432
5.695033	0.1	0.160644
5.696700	0.1	0.157878
5.698367	0.1	0.154073
5.700033	0.1	0.150362
5.701700	0.1	0.147857
5.703367	0.1	0.146758
5.705033	0.1	0.146213
5.706700	0.1	0.145067
5.708367	0.1	0.142949
5.710033	0.1	0.140541
5.711700	0.1	0.139065
5.713367	0.1	0.139149
5.715033	0.1	0.140257
5.716700	0.1	0.141948
5.718367	0.1	0.144686
5.720033	0.1	0.148695
5.721700	0.1	0.152974
5.723367	0.1	0.155945
5.725033	0.1	0.156672
5.726700	0.1	0.154902
5.728367	0.1	0.150958
5.730033	0.1	0.146646
5.731700	0.1	0.144397
5.733367	0.1	0.144797
5.735033	0.1	0.146530
5.736700	0.1	0.148397
5.738367	0.1	0.150357
5.740033	0.1	0.152802
5.741700	0.1	0.155279
5.743367	0.1	0.156616
5.745033	0.1	0.156220
5.746700	0.1	0.154073
5.748367	0.1	0.150069
5.750033	0.1	0.144835
5.751700	0.1	0.140429
5.753367	0.1	0.138441
5.755033	0.1	0.138115
5.756700	0.1	0.138115
5.758367	0.1	0.138991
5.760033	0.1	0.142092
5.761700	0.1	0.147275
5.763367	0.1	0.153235
5.765033	0.1	0.158735
5.766700	0.1	0.162958
5.768367	0.1	0.165659
5.770033	0.1	0.166614
5.771700	0.1	0.165091
5.773367	0.1	0.160909
5.775033	0.1	0.155368
5.776700	0.1	0.150464
5.778367	0.1	0.147671
5.780033	0.1	0.147489
5.781700	0.1	0.149310
5.783367	0.1	0.152448
5.785033	0.1	0.157203
5.786700	0.1	0.163354
5.788367	0.1	0.168853
5.790033	0.1	0.171494
5.791700	0.1	0.170623
5.793367	0.1	0.167196
5.795033	0.1	0.163494
5.796700	0.1	0.161747
5.798367	0.1	0.162204
5.800033	0.1	0.163624
5.801700	0.1	0.165408
5.803367	0.1	0.167871
5.805033	0.1	0.170888
5.806700	0.1	0.173142
5.808367	0.1	0.172956
5.810033	0.1	0.170255
5.811700	0.1	0.166912
5.813367	0.1	0.164518
5.815033	0.1	0.162795
5.816700	0.1	0.160891
5.818367	0.1	0.159289
5.820033	0.1	0.159480
5.821700	0.1	0.161882
5.823367	0.1	0.164858
5.825033	0.1	0.165729
5.826700	0.1	0.163214
5.828367	0.1	0.159014
5.830033	0.1	0.155852
5.831700	0.1	0.154539
5.833367	0.1	0.154483
5.835033	0.1	0.155177
5.836700	0.1	0.155759
5.838367	0.1	0.155270
5.840033	0.1	0.153766
5.841700	0.1	0.152541
5.843367	0.1	0.153417
5.845033	0.1	0.157049
5.846700	0.1	0.161808
5.848367	0.1	0.165422
5.850033	0.1	0.166781
5.851700	0.1	0.166101
5.853367	0.1	0.164527
5.855033	0.1	0.163126
5.856700	0.1	0.162013
5.858367	0.1	0.160942
5.860033	0.1	0.160071
5.861700	0.1	0.159610
5.863367	0.1	0.159116
5.865033	0.1	0.157841
5.866700	0.1	0.156057
5.868367	0.1	0.155023
5.870033	0.1	0.155405
5.871700	0.1	0.156406
5.873367	0.1	0.156765
5.875033	0.1	0.156127
5.876700	0.1	0.154786
5.878367	0.1	0.153091
5.880033	0.1	0.152094
5.881700	0.1	0.153072
5.883367	0.1	0.156113
5.885033	0.1	0.160728
5.886700	0.1	0.166558
5.888367	0.1	0.172504
5.890033	0.1	0.176430
5.891700	0.1	0.176574
5.893367	0.1	0.173217
5.895033	0.1	0.168160
5.896700	0.1	0.162548
5.898367	0.1	0.156872
5.900033	0.1	0.152406
5.901700	0.1	0.150492
5.903367	0.1	0.151009
5.905033	0.1	0.152541
5.906700	0.1	0.153598
5.908367	0.1	0.153864
5.910033	0.1	0.154320
5.911700	0.1	0.155997
5.913367	0.1	0.159009
5.915033	0.1	0.162940
5.916700	0.1	0.167242
5.918367	0.1	0.171014
5.920033	0.1	0.173380
5.921700	0.1	0.174092
5.923367	0.1	0.172500
5.925033	0.1	0.167531
5.926700	0.1	0.160364
5.928367	0.1	0.154725
5.930033	0.1	0.153081
5.931700	0.1	0.154870
5.933367	0.1	0.158087
5.935033	0.1	0.160034
5.936700	0.1	0.158357
5.938367	0.1	0.153952
5.940033	0.1	0.150502
5.941700	0.1	0.149943
5.943367	0.1	0.150492
5.945033	0.1	0.149538
5.946700	0.1	0.146870
5.948367	0.1	0.144611
5.950033	0.1	0.144546
5.951700	0.1	0.146711
5.953367	0.1	0.150655
5.955033	0.1	0.156355
5.956700	0.1	0.163154
5.958367	0.1	0.168914
5.960033	0.1	0.171429
5.961700	0.1	0.170339
5.963367	0.1	0.166497
5.965033	0.1	0.160681
5.966700	0.1	0.155098
5.968367	0.1	0.153757
5.970033	0.1	0.158027
5.971700	0.1	0.164006
5.973367	0.1	0.166823
5.975033	0.1	0.165347
5.976700	0.1	0.160988
5.978367	0.1	0.154693
5.980033	0.1	0.147400
5.981700	0.1	0.141873
5.983367	0.1	0.140877
5.985033	0.1	0.143889
5.986700	0.1	0.147955
5.988367	0.1	0.150907
5.990033	0.1	0.152374
5.991700	0.1	0.153109
5.993367	0.1	0.154097
5.995033	0.1	0.155205
5.996700	0.1	0.154390
5.998367	0.1	0.149203
6.000033	0.1	0.139982
6.001700	0.1	0.130669
6.003367	0.1	0.125347
6.005033	0.1	0.125384
6.006700	0.1	0.129580
6.008367	0.1	0.135158
6.010033	0.1	0.139563
6.011700	0.1	0.142017
6.013367	0.1	0.143121
6.015033	0.1	0.143675
6.016700	0.1	0.144020
6.018367	0.1	0.143875
6.020033	0.1	0.142893
6.021700	0.1	0.140970
6.023367	0.1	0.137398
6.025033	0.1	0.131084
6.026700	0.1	0.122706
6.028367	0.1	0.115130
6.030033	0.1	0.110739
6.031700	0.1	0.109631
6.033367	0.1	0.110893
6.035033	0.1	0.114352
6.036700	0.1	0.120522
6.038367	0.1	0.129151
6.040033	0.1	0.138162
6.041700	0.1	0.144597
6.043367	0.1	0.147158
6.045033	0.1	0.147056
6.046700	0.1	0.145920
6.048367	0.1	0.144034
6.050033	0.1	0.141477
6.051700	0.1	0.139158
6.053367	0.1	0.138003
6.055033	0.1	0.138273
6.056700	0.1	0.139661
6.058367	0.1	0.141589
6.060033	0.1	0.143950
6.061700	0.1	0.146981
6.063367	0.1	0.150166
6.065033	0.1	0.152672
6.066700	0.1	0.154898
6.068367	0.1	0.158083
6.070033	0.1	0.162213
6.071700	0.1	0.165231
6.073367	0.1	0.164933
6.075033	0.1	0.160807
6.076700	0.1	0.154087
6.078367	0.1	0.147219
6.080033	0.1	0.142544
6.081700	0.1	0.140416
6.083367	0.1	0.139666
6.085033	0.1	0.139754
6.086700	0.1	0.140695
6.088367	0.1	0.141868
6.090033	0.1	0.142423
6.091700	0.1	0.141943
6.093367	0.1	0.140984
6.095033	0.1	0.141053
6.096700	0.1	0.143014
6.098367	0.1	0.146450
6.100033	0.1	0.151107
6.101700	0.1	0.156965
6.103367	0.1	0.162488
6.105033	0.1	0.165207
6.106700	0.1	0.164374
6.108367	0.1	0.161463
6.110033	0.1	0.158353
6.111700	0.1	0.155927
6.113367	0.1	0.154208
6.115033	0.1	0.153231
6.116700	0.1	0.152821
6.118367	0.1	0.152010
6.120033	0.1	0.149766
6.121700	0.1	0.145924
6.123367	0.1	0.141147
6.125033	0.1	0.136732
6.126700	0.1	0.134446
6.128367	0.1	0.135135
6.130033	0.1	0.137701
6.131700	0.1	0.140187
6.133367	0.1	0.141156
6.135033	0.1	0.139843
6.136700	0.1	0.136448
6.138367	0.1	0.132462
6.140033	0.1	0.130353
6.141700	0.1	0.132164
6.143367	0.1	0.137761
6.145033	0.1	0.144993
6.146700	0.1	0.151922
6.148367	0.1	0.157878
6.150033	0.1	0.162343
6.151700	0.1	0.164295
6.153367	0.1	0.162893
6.155033	0.1	0.158357
6.156700	0.1	0.152043
6.158367	0.1	0.145365
6.160033	0.1	0.139307
6.161700	0.1	0.135186
6.163367	0.1	0.134390
6.165033	0.1	0.137403
6.166700	0.1	0.143382
6.168367	0.1	0.150315
6.170033	0.1	0.156374
6.171700	0.1	0.160579
6.173367	0.1	0.162227
6.175033	0.1	0.161272
6.176700	0.1	0.158926
6.178367	0.1	0.156476
6.180033	0.1	0.154115
6.181700	0.1	0.151880
6.183367	0.1	0.150921
6.185033	0.1	0.152588
6.186700	0.1	0.156574
6.188367	0.1	0.160919
6.190033	0.1	0.163838
6.191700	0.1	0.164872
6.193367	0.1	0.164681
6.195033	0.1	0.163857
6.196700	0.1	0.162022
6.198367	0.1	0.158586
6.200033	0.1	0.153468
6.201700	0.1	0.147042
6.203367	0.1	0.140858
6.205033	0.1	0.137431
6.206700	0.1	0.138106
6.208367	0.1	0.141351
6.210033	0.1	0.143610
6.211700	0.1	0.142697
6.213367	0.1	0.139750
6.215033	0.1	0.137091
6.216700	0.1	0.135726
6.218367	0.1	0.135917
6.220033	0.1	0.137901
6.221700	0.1	0.141254
6.223367	0.1	0.144830
6.225033	0.1	0.147694
6.226700	0.1	0.149603
6.228367	0.1	0.150548
6.230033	0.1	0.149761
6.231700	0.1	0.146232
6.233367	0.1	0.140690
6.235033	0.1	0.135736
6.236700	0.1	0.133859
6.238367	0.1	0.135126
6.240033	0.1	0.136755
6.241700	0.1	0.136499
6.243367	0.1	0.135051
6.245033	0.1	0.133985
6.246700	0.1	0.133691
6.248367	0.1	0.134115
6.250033	0.1	0.135275
6.251700	0.1	0.136467
6.253367	0.1	0.136774
6.255033	0.1	0.136639
6.256700	0.1	0.137631
6.258367	0.1	0.140881
6.260033	0.1	0.145896
6.261700	0.1	0.150194
6.263367	0.1	0.150935
6.265033	0.1	0.147303
6.266700	0.1	0.140783
6.268367	0.1	0.133999
6.270033	0.1	0.129724
6.271700	0.1	0.129868
6.273367	0.1	0.134287
6.275033	0.1	0.140611
6.276700	0.1	0.145570
6.278367	0.1	0.146935
6.280033	0.1	0.145072
6.281700	0.1	0.142260
6.283367	0.1	0.140327
6.285033	0.1	0.139950
6.286700	0.1	0.141109
6.288367	0.1	0.142953
6.290033	0.1	0.144374
6.291700	0.1	0.144760
6.293367	0.1	0.143694
6.295033	0.1	0.141137
6.296700	0.1	0.137947
6.298367	0.1	0.135410
6.300033	0.1	0.134492
6.301700	0.1	0.135447
6.303367	0.1	0.137310
6.305033	0.1	0.138744
6.306700	0.1	0.139982
6.308367	0.1	0.142758
6.310033	0.1	0.147447
6.311700	0.1	0.151866
6.313367	0.1	0.153659
6.315033	0.1	0.152881
6.316700	0.1	0.151815
6.318367	0.1	0.152369
6.320033	0.1	0.154041
6.321700	0.1	0.154683
6.323367	0.1	0.153100
6.325033	0.1	0.150371
6.326700	0.1	0.147880
6.328367	0.1	0.145026
6.330033	0.1	0.141053
6.331700	0.1	0.137719
6.333367	0.1	0.137868
6.335033	0.1	0.141822
6.336700	0.1	0.146101
6.338367	0.1	0.146558
6.340033	0.1	0.142669
6.341700	0.1	0.137486
6.343367	0.1	0.134604
6.345033	0.1	0.135810
6.346700	0.1	0.140453
6.348367	0.1	0.146762
6.350033	0.1	0.153119
6.351700	0.1	0.157896
6.353367	0.1	0.159717
6.355033	0.1	0.158646
6.356700	0.1	0.156052
6.358367	0.1	0.152937
6.360033	0.1	0.149561
6.361700	0.1	0.146902
6.363367	0.1	0.146958
6.365033	0.1	0.150641
6.366700	0.1	0.156388
6.368367	0.1	0.162241
6.370033	0.1	0.168146
6.371700	0.1	0.174502
6.373367	0.1	0.180122
6.375033	0.1	0.183503
6.376700	0.1	0.184588
6.378367	0.1	0.184402
6.380033	0.1	0.183731
6.381700	0.1	0.182618
6.383367	0.1	0.180868
6.385033	0.1	0.178590
6.386700	0.1	0.176448
6.388367	0.1	0.175061
6.390033	0.1	0.174246
6.391700	0.1	0.173585
6.393367	0.1	0.172979
6.395033	0.1	0.172262
6.396700	0.1	0.171484
6.398367	0.1	0.171806
6.400033	0.1	0.174069
6.401700	0.1	0.177086
6.403367	0.1	0.178749
6.405033	0.1	0.177813
6.406700	0.1	0.174418
6.408367	0.1	0.169813
6.410033	0.1	0.165408
6.411700	0.1	0.162325
6.413367	0.1	0.161156
6.415033	0.1	0.161300
6.416700	0.1	0.161291
6.418367	0.1	0.160378
6.420033	0.1	0.159261
6.421700	0.1	0.159089
6.423367	0.1	0.160523
6.425033	0.1	0.163252
6.426700	0.1	0.166143
6.428367	0.1	0.168583
6.430033	0.1	0.171065
6.431700	0.1	0.173273
6.433367	0.1	0.173552
6.435033	0.1	0.171489
6.436700	0.1	0.169007
6.438367	0.1	0.168197
6.440033	0.1	0.169403
6.441700	0.1	0.171354
6.443367	0.1	0.172500
6.445033	0.1	0.172206
6.446700	0.1	0.170423
6.448367	0.1	0.167205
6.450033	0.1	0.163829
6.451700	0.1	0.162530
6.453367	0.1	0.163848
6.455033	0.1	0.165813
6.456700	0.1	0.166511
6.458367	0.1	0.166167
6.460033	0.1	0.165720
6.461700	0.1	0.164937
6.463367	0.1	0.163447
6.465033	0.1	0.162381
6.466700	0.1	0.163326
6.468367	0.1	0.165943
6.470033	0.1	0.167568
6.471700	0.1	0.166195
6.473367	0.1	0.163573
6.475033	0.1	0.163689
6.476700	0.1	0.168704
6.478367	0.1	0.177613
6.480033	0.1	0.187159
6.481700	0.1	0.193636
6.483367	0.1	0.195280
6.485033	0.1	0.192965
6.486700	0.1	0.188858
6.488367	0.1	0.184630
6.490033	0.1	0.180304
6.491700	0.1	0.174716
6.493367	0.1	0.167564
6.495033	0.1	0.160616
6.496700	0.1	0.155945
6.498367	0.1	0.153389
6.500033	0.1	0.151051
6.501700	0.1	0.148145
6.503367	0.1	0.146194
6.505033	0.1	0.146856
6.506700	0.1	0.149598
6.508367	0.1	0.153249
6.510033	0.1	0.158115
6.511700	0.1	0.164113
6.513367	0.1	0.169063
6.515033	0.1	0.170642
6.516700	0.1	0.168090
6.518367	0.1	0.162073
6.520033	0.1	0.154511
6.521700	0.1	0.148253
6.523367	0.1	0.145920
6.525033	0.1	0.148108
6.526700	0.1	0.152513
6.528367	0.1	0.155992
6.530033	0.1	0.157412
6.531700	0.1	0.157468
6.533367	0.1	0.156420
6.535033	0.1	0.153533
6.536700	0.1	0.148681
6.538367	0.1	0.143442
6.540033	0.1	0.140206
6.541700	0.1	0.140830
6.543367	0.1	0.145803
6.545033	0.1	0.153761
6.546700	0.1	0.162534
6.548367	0.1	0.170218
6.550033	0.1	0.175112
6.551700	0.1	0.176332
6.553367	0.1	0.174702
6.555033	0.1	0.172080
6.556700	0.1	0.169841
6.558367	0.1	0.168402
6.560033	0.1	0.167741
6.561700	0.1	0.167792
6.563367	0.1	0.168649
6.565033	0.1	0.170185
6.566700	0.1	0.171382
6.568367	0.1	0.170926
6.570033	0.1	0.168616
6.571700	0.1	0.165789
6.573367	0.1	0.164364
6.575033	0.1	0.165133
6.576700	0.1	0.167037
6.578367	0.1	0.168537
6.580033	0.1	0.169198
6.581700	0.1	0.169813
6.583367	0.1	0.170907
6.585033	0.1	0.171959
6.586700	0.1	0.172411
6.588367	0.1	0.172658
6.590033	0.1	0.173743
6.591700	0.1	0.176304
6.593367	0.1	0.179955
6.595033	0.1	0.183522
6.596700	0.1	0.185547
6.598367	0.1	0.185166
6.600033	0.1	0.182996
6.601700	0.1	0.180537
6.603367	0.1	0.178539
6.605033	0.1	0.176677
6.606700	0.1	0.174837
6.608367	0.1	0.173966
6.610033	0.1	0.175112
6.611700	0.1	0.178264
6.613367	0.1	0.182395
6.615033	0.1	0.186549
6.616700	0.1	0.190637
6.618367	0.1	0.194353
6.620033	0.1	0.196332
6.621700	0.1	0.195741
6.623367	0.1	0.193957
6.625033	0.1	0.193086
6.626700	0.1	0.193231
6.628367	0.1	0.192933
6.630033	0.1	0.191485
6.631700	0.1	0.188844
6.633367	0.1	0.184840
6.635033	0.1	0.180160
6.636700	0.1	0.176993
6.638367	0.1	0.177519
6.640033	0.1	0.182143
6.641700	0.1	0.189310
6.643367	0.1	0.196542
6.645033	0.1	0.201617
6.646700	0.1	0.203755
6.648367	0.1	0.204118
6.650033	0.1	0.204518
6.651700	0.1	0.205222
6.653367	0.1	0.204234
6.655033	0.1	0.199638
6.656700	0.1	0.192625
6.658367	0.1	0.186590
6.660033	0.1	0.183647
6.661700	0.1	0.183382
6.663367	0.1	0.184346
6.665033	0.1	0.185943
6.666700	0.1	0.188658
6.668367	0.1	0.192830
6.670033	0.1	0.197892
6.671700	0.1	0.202600
6.673367	0.1	0.205692
6.675033	0.1	0.206497
6.676700	0.1	0.205436
6.678367	0.1	0.204155
6.680033	0.1	0.204514
6.681700	0.1	0.207201
6.683367	0.1	0.211792
6.685033	0.1	0.217524
6.686700	0.1	0.223247
6.688367	0.1	0.227029
6.690033	0.1	0.226940
6.691700	0.1	0.223410
6.693367	0.1	0.219713
6.695033	0.1	0.218735
6.696700	0.1	0.219820
6.698367	0.1	0.219946
6.700033	0.1	0.217687
6.701700	0.1	0.214148
6.703367	0.1	0.210446
6.705033	0.1	0.207163
6.706700	0.1	0.205692
6.708367	0.1	0.207205
6.710033	0.1	0.210586
6.711700	0.1	0.213352
6.713367	0.1	0.214200
6.715033	0.1	0.213762
6.716700	0.1	0.213208
6.718367	0.1	0.212621
6.720033	0.1	0.211284
6.721700	0.1	0.209427
6.723367	0.1	0.208681
6.725033	0.1	0.210227
6.726700	0.1	0.213403
6.728367	0.1	0.216672
6.730033	0.1	0.219177
6.731700	0.1	0.220924
6.733367	0.1	0.222349
6.735033	0.1	0.224216
6.736700	0.1	0.226959
6.738367	0.1	0.229534
6.740033	0.1	0.230102
6.741700	0.1	0.227783
6.743367	0.1	0.223247
6.745033	0.1	0.218297
6.746700	0.1	0.214600
6.748367	0.1	0.212463
6.750033	0.1	0.211420
6.751700	0.1	0.211378
6.753367	0.1	0.212365
6.755033	0.1	0.214190
6.756700	0.1	0.216798
6.758367	0.1	0.220002
6.760033	0.1	0.222591
6.761700	0.1	0.222870
6.763367	0.1	0.220048
6.765033	0.1	0.214288
6.766700	0.1	0.206633
6.768367	0.1	0.199527
6.770033	0.1	0.195405
6.771700	0.1	0.194483
6.773367	0.1	0.195373
6.775033	0.1	0.197110
6.776700	0.1	0.199568
6.778367	0.1	0.202395
6.780033	0.1	0.204723
6.781700	0.1	0.206227
6.783367	0.1	0.207922
6.785033	0.1	0.210786
6.786700	0.1	0.213725
6.788367	0.1	0.214847
6.790033	0.1	0.214768
6.791700	0.1	0.216453
6.793367	0.1	0.220942
6.795033	0.1	0.225371
6.796700	0.1	0.226111
6.798367	0.1	0.222297
6.800033	0.1	0.215564
6.801700	0.1	0.208132
6.803367	0.1	0.201911
6.805033	0.1	0.198483
6.806700	0.1	0.198637
6.808367	0.1	0.201422
6.810033	0.1	0.204556
6.811700	0.1	0.206651
6.813367	0.1	0.208407
6.815033	0.1	0.211662
6.816700	0.1	0.217101
6.818367	0.1	0.222623
6.820033	0.1	0.225198
6.821700	0.1	0.224365
6.823367	0.1	0.222144
6.825033	0.1	0.220197
6.826700	0.1	0.218581
6.828367	0.1	0.216952
6.830033	0.1	0.215736
6.831700	0.1	0.215974
6.833367	0.1	0.218228
6.835033	0.1	0.221585
6.836700	0.1	0.224411
6.838367	0.1	0.226484
6.840033	0.1	0.228826
6.841700	0.1	0.231252
6.843367	0.1	0.232421
6.845033	0.1	0.232463
6.846700	0.1	0.233040
6.848367	0.1	0.234670
6.850033	0.1	0.235620
6.851700	0.1	0.233371
6.853367	0.1	0.227317
6.855033	0.1	0.219862
6.856700	0.1	0.214293
6.858367	0.1	0.212025
6.860033	0.1	0.212220
6.861700	0.1	0.213743
6.863367	0.1	0.216393
6.865033	0.1	0.220090
6.866700	0.1	0.224491
6.868367	0.1	0.229343
6.870033	0.1	0.234195
6.871700	0.1	0.238009
6.873367	0.1	0.239369
6.875033	0.1	0.237548
6.876700	0.1	0.233157
6.878367	0.1	0.227434
6.880033	0.1	0.221892
6.881700	0.1	0.218446
6.883367	0.1	0.218507
6.885033	0.1	0.221608
6.886700	0.1	0.225403
6.888367	0.1	0.227145
6.890033	0.1	0.225697
6.891700	0.1	0.222442
6.893367	0.1	0.219871
6.895033	0.1	0.219303
6.896700	0.1	0.220248
6.898367	0.1	0.221496
6.900033	0.1	0.222358
6.901700	0.1	0.222782
6.903367	0.1	0.222689
6.905033	0.1	0.222223
6.906700	0.1	0.222041
6.908367	0.1	0.222712
6.910033	0.1	0.224435
6.911700	0.1	0.226777
6.913367	0.1	0.228556
6.915033	0.1	0.229059
6.916700	0.1	0.228989
6.918367	0.1	0.229031
6.920033	0.1	0.228332
6.921700	0.1	0.225678
6.923367	0.1	0.221580
6.925033	0.1	0.217990
6.926700	0.1	0.216099
6.928367	0.1	0.215238
6.930033	0.1	0.214321
6.931700	0.1	0.213459
6.933367	0.1	0.213869
6.935033	0.1	0.216332
6.936700	0.1	0.219792
6.938367	0.1	0.222004
6.940033	0.1	0.221720
6.941700	0.1	0.219429
6.943367	0.1	0.216523
6.945033	0.1	0.214386
6.946700	0.1	0.213692
6.948367	0.1	0.214255
6.950033	0.1	0.215615
6.951700	0.1	0.218069
6.953367	0.1	0.222339
6.955033	0.1	0.227769
6.956700	0.1	0.232277
6.958367	0.1	0.234027
6.960033	0.1	0.232295
6.961700	0.1	0.227494
6.963367	0.1	0.220728
6.965033	0.1	0.213431
6.966700	0.1	0.207215
6.968367	0.1	0.203080
6.970033	0.1	0.200965
6.971700	0.1	0.200872
6.973367	0.1	0.203671
6.975033	0.1	0.209385
6.976700	0.1	0.215643
6.978367	0.1	0.219569
6.980033	0.1	0.221035
6.981700	0.1	0.222572
6.983367	0.1	0.225776
6.985033	0.1	0.229036
6.986700	0.1	0.229762
6.988367	0.1	0.227704
6.990033	0.1	0.224821
6.991700	0.1	0.222572
6.993367	0.1	0.220733
6.995033	0.1	0.218637
6.996700	0.1	0.216481
6.998367	0.1	0.214949
7.000033	0.1	0.214269
7.001700	0.1	0.214186
7.003367	0.1	0.214390
7.005033	0.1	0.214744
7.006700	0.1	0.215271
7.008367	0.1	0.215801
7.010033	0.1	0.215885
7.011700	0.1	0.215471
7.013367	0.1	0.214898
7.015033	0.1	0.214404
7.016700	0.1	0.214661
7.018367	0.1	0.216519
7.020033	0.1	0.219485
7.021700	0.1	0.221967
7.023367	0.1	0.223136
7.025033	0.1	0.223308
7.026700	0.1	0.222870
7.028367	0.1	0.221408
7.030033	0.1	0.218092
7.031700	0.1	0.213408
7.033367	0.1	0.209818
7.035033	0.1	0.209468
7.036700	0.1	0.212365
7.038367	0.1	0.216868
7.040033	0.1	0.220798
7.041700	0.1	0.222810
7.043367	0.1	0.223024
7.045033	0.1	0.222274
7.046700	0.1	0.221236
7.048367	0.1	0.220300
7.050033	0.1	0.219964
7.051700	0.1	0.221464
7.053367	0.1	0.225841
7.055033	0.1	0.231778
7.056700	0.1	0.235783
7.058367	0.1	0.234917
7.060033	0.1	0.229138
7.061700	0.1	0.221049
7.063367	0.1	0.214097
7.065033	0.1	0.210791
7.066700	0.1	0.211284
7.068367	0.1	0.213203
7.070033	0.1	0.213683
7.071700	0.1	0.212048
7.073367	0.1	0.210083
7.075033	0.1	0.209706
7.076700	0.1	0.210940
7.078367	0.1	0.212439
7.080033	0.1	0.213422
7.081700	0.1	0.214516
7.083367	0.1	0.217049
7.085033	0.1	0.221748
7.086700	0.1	0.227499
7.088367	0.1	0.231620
7.090033	0.1	0.231941
7.091700	0.1	0.228300
7.093367	0.1	0.222498
7.095033	0.1	0.216994
7.096700	0.1	0.213254
7.098367	0.1	0.211960
7.100033	0.1	0.213543
7.101700	0.1	0.217538
7.103367	0.1	0.222744
7.105033	0.1	0.228025
7.106700	0.1	0.232309
7.108367	0.1	0.234758
7.110033	0.1	0.235410
7.111700	0.1	0.235331
7.113367	0.1	0.236202
7.115033	0.1	0.239061
7.116700	0.1	0.242665
7.118367	0.1	0.244500
7.120033	0.1	0.243732
7.121700	0.1	0.241678
7.123367	0.1	0.239387
7.125033	0.1	0.236365
7.126700	0.1	0.231750
7.128367	0.1	0.226335
7.130033	0.1	0.223317
7.131700	0.1	0.225795
7.133367	0.1	0.233152
7.135033	0.1	0.240873
7.136700	0.1	0.244207
7.138367	0.1	0.241925
7.140033	0.1	0.236710
7.141700	0.1	0.231983
7.143367	0.1	0.228966
7.145033	0.1	0.226637
7.146700	0.1	0.224030
7.148367	0.1	0.221739
7.150033	0.1	0.221082
7.151700	0.1	0.222824
7.153367	0.1	0.226763
7.155033	0.1	0.231508
7.156700	0.1	0.235196
7.158367	0.1	0.236891
7.160033	0.1	0.237240
7.161700	0.1	0.237911
7.163367	0.1	0.239816
7.165033	0.1	0.241771
7.166700	0.1	0.241445
7.168367	0.1	0.237729
7.170033	0.1	0.232020
7.171700	0.1	0.227541
7.173367	0.1	0.226968
7.175033	0.1	0.230419
7.176700	0.1	0.236137
7.178367	0.1	0.242111
7.180033	0.1	0.246186
7.181700	0.1	0.246502
7.183367	0.1	0.243154
7.185033	0.1	0.237925
7.186700	0.1	0.232118
7.188367	0.1	0.226456
7.190033	0.1	0.222386
7.191700	0.1	0.221576
7.193367	0.1	0.224696
7.195033	0.1	0.231345
7.196700	0.1	0.240076
7.198367	0.1	0.248156
7.200033	0.1	0.252528
7.201700	0.1	0.251783
7.203367	0.1	0.246763
7.205033	0.1	0.239587
7.206700	0.1	0.232486
7.208367	0.1	0.227350
7.210033	0.1	0.225510
7.211700	0.1	0.226581
7.213367	0.1	0.228146
7.215033	0.1	0.228081
7.216700	0.1	0.226642
7.218367	0.1	0.225622
7.220033	0.1	0.225957
7.221700	0.1	0.226605
7.223367	0.1	0.225841
7.225033	0.1	0.223019
7.226700	0.1	0.218786
7.228367	0.1	0.214889
7.230033	0.1	0.213822
7.231700	0.1	0.216984
7.233367	0.1	0.223271
7.235033	0.1	0.230386
7.236700	0.1	0.236686
7.238367	0.1	0.241185
7.240033	0.1	0.243247
7.241700	0.1	0.243261
7.243367	0.1	0.242633
7.245033	0.1	0.242135
7.246700	0.1	0.240984
7.248367	0.1	0.238363
7.250033	0.1	0.234987
7.251700	0.1	0.232076
7.253367	0.1	0.230046
7.255033	0.1	0.228789
7.256700	0.1	0.228174
7.258367	0.1	0.228193
7.260033	0.1	0.228970
7.261700	0.1	0.230176
7.263367	0.1	0.230949
7.265033	0.1	0.231052
7.266700	0.1	0.231145
7.268367	0.1	0.231308
7.270033	0.1	0.230079
7.271700	0.1	0.225641
7.273367	0.1	0.218484
7.275033	0.1	0.211904
7.276700	0.1	0.209231
7.278367	0.1	0.210879
7.280033	0.1	0.214335
7.281700	0.1	0.216798
7.283367	0.1	0.217333
7.285033	0.1	0.216649
7.286700	0.1	0.215750
7.288367	0.1	0.214977
7.290033	0.1	0.213934
7.291700	0.1	0.212626
7.293367	0.1	0.212528
7.295033	0.1	0.215233
7.296700	0.1	0.220761
7.298367	0.1	0.227937
7.300033	0.1	0.235117
7.301700	0.1	0.240188
7.303367	0.1	0.241520
7.305033	0.1	0.239662
7.306700	0.1	0.237124
7.308367	0.1	0.235275
7.310033	0.1	0.233296
7.311700	0.1	0.230987
7.313367	0.1	0.229795
7.315033	0.1	0.230311
7.316700	0.1	0.231448
7.318367	0.1	0.232290
7.320033	0.1	0.233082
7.321700	0.1	0.234572
7.323367	0.1	0.237171
7.325033	0.1	0.239969
7.326700	0.1	0.240612
7.328367	0.1	0.237231
7.330033	0.1	0.230586
7.331700	0.1	0.223336
7.333367	0.1	0.217506
7.335033	0.1	0.213454
7.336700	0.1	0.210912
7.338367	0.1	0.209692
7.340033	0.1	0.209394
7.341700	0.1	0.209524
7.343367	0.1	0.210232
7.345033	0.1	0.212579
7.346700	0.1	0.217725
7.348367	0.1	0.225320
7.350033	0.1	0.233217
7.351700	0.1	0.238987
7.353367	0.1	0.241455
7.355033	0.1	0.241431
7.356700	0.1	0.240956
7.358367	0.1	0.240710
7.360033	0.1	0.239005
7.361700	0.1	0.234614
7.363367	0.1	0.229254
7.365033	0.1	0.225948
7.366700	0.1	0.225808
7.368367	0.1	0.227178
7.370033	0.1	0.228146
7.371700	0.1	0.228789
7.373367	0.1	0.229883
7.375033	0.1	0.231131
7.376700	0.1	0.231755
7.378367	0.1	0.231294
7.380033	0.1	0.229338
7.381700	0.1	0.225701
7.383367	0.1	0.221189
7.385033	0.1	0.217999
7.386700	0.1	0.218861
7.388367	0.1	0.224742
7.390033	0.1	0.232961
7.391700	0.1	0.238367
7.393367	0.1	0.237348
7.395033	0.1	0.230768
7.396700	0.1	0.222907
7.398367	0.1	0.218246
7.400033	0.1	0.218563
7.401700	0.1	0.222092
7.403367	0.1	0.225645
7.405033	0.1	0.227406
7.406700	0.1	0.227052
7.408367	0.1	0.224737
7.410033	0.1	0.220961
7.411700	0.1	0.216919
7.413367	0.1	0.214926
7.415033	0.1	0.217380
7.416700	0.1	0.223769
7.418367	0.1	0.230288
7.420033	0.1	0.233301
7.421700	0.1	0.231564
7.423367	0.1	0.225720
7.425033	0.1	0.217604
7.426700	0.1	0.209599
7.428367	0.1	0.203638
7.430033	0.1	0.200453
7.431700	0.1	0.199941
7.433367	0.1	0.202241
7.435033	0.1	0.207173
7.436700	0.1	0.212886
7.438367	0.1	0.216607
7.440033	0.1	0.217175
7.441700	0.1	0.215997
7.443367	0.1	0.215280
7.445033	0.1	0.216439
7.446700	0.1	0.219527
7.448367	0.1	0.223033
7.450033	0.1	0.225371
7.451700	0.1	0.226372
7.453367	0.1	0.226437
7.455033	0.1	0.225799
7.456700	0.1	0.225091
7.458367	0.1	0.224761
7.460033	0.1	0.223662
7.461700	0.1	0.220179
7.463367	0.1	0.214749
7.465033	0.1	0.209445
7.466700	0.1	0.205720
7.468367	0.1	0.203508
7.470033	0.1	0.202190
7.471700	0.1	0.201645
7.473367	0.1	0.201878
7.475033	0.1	0.202679
7.476700	0.1	0.204481
7.478367	0.1	0.208048
7.480033	0.1	0.212882
7.481700	0.1	0.217385
7.483367	0.1	0.220854
7.485033	0.1	0.224011
7.486700	0.1	0.227178
7.488367	0.1	0.229846
7.490033	0.1	0.232244
7.491700	0.1	0.234852
7.493367	0.1	0.236575
7.495033	0.1	0.235769
7.496700	0.1	0.232840
7.498367	0.1	0.229655
7.500033	0.1	0.226954
7.501700	0.1	0.223843
7.503367	0.1	0.219513
7.505033	0.1	0.214558
7.506700	0.1	0.210432
7.508367	0.1	0.207727
7.510033	0.1	0.205622
7.511700	0.1	0.203550
7.513367	0.1	0.202693
7.515033	0.1	0.204630
7.516700	0.1	0.208924
7.518367	0.1	0.212928
7.520033	0.1	0.214088
7.521700	0.1	0.211862
7.523367	0.1	0.207857
7.525033	0.1	0.204695
7.526700	0.1	0.204118
7.528367	0.1	0.206293
7.530033	0.1	0.210493
7.531700	0.1	0.215191
7.533367	0.1	0.218214
7.535033	0.1	0.218633
7.536700	0.1	0.217934
7.538367	0.1	0.217850
7.540033	0.1	0.218078
7.541700	0.1	0.217101
7.543367	0.1	0.213864
7.545033	0.1	0.208369
7.546700	0.1	0.201855
7.548367	0.1	0.196337
7.550033	0.1	0.193585
7.551700	0.1	0.194283
7.553367	0.1	0.197701
7.555033	0.1	0.201697
7.556700	0.1	0.203680
7.558367	0.1	0.202889
7.560033	0.1	0.201468
7.561700	0.1	0.202325
7.563367	0.1	0.205981
7.565033	0.1	0.210372
7.566700	0.1	0.213692
7.568367	0.1	0.216183
7.570033	0.1	0.218856
7.571700	0.1	0.221608
7.573367	0.1	0.222847
7.575033	0.1	0.221115
7.576700	0.1	0.217017
7.578367	0.1	0.212910
7.580033	0.1	0.210907
7.581700	0.1	0.211783
7.583367	0.1	0.214912
7.585033	0.1	0.219056
7.586700	0.1	0.223019
7.588367	0.1	0.225790
7.590033	0.1	0.227122
7.591700	0.1	0.227643
7.593367	0.1	0.228249
7.595033	0.1	0.229827
7.596700	0.1	0.232845
7.598367	0.1	0.236924
7.600033	0.1	0.241846
7.601700	0.1	0.247648
7.603367	0.1	0.252794
7.605033	0.1	0.254437
7.606700	0.1	0.251485
7.608367	0.1	0.245869
7.610033	0.1	0.240547
7.611700	0.1	0.237543
7.613367	0.1	0.237273
7.615033	0.1	0.238363
7.616700	0.1	0.238605
7.618367	0.1	0.236919
7.620033	0.1	0.233902
7.621700	0.1	0.230824
7.623367	0.1	0.228742
7.625033	0.1	0.228272
7.626700	0.1	0.229930
7.628367	0.1	0.234223
7.630033	0.1	0.239857
7.631700	0.1	0.242954
7.633367	0.1	0.240561
7.635033	0.1	0.233711
7.636700	0.1	0.225543
7.638367	0.1	0.218428
7.640033	0.1	0.213869
7.641700	0.1	0.213189
7.643367	0.1	0.216798
7.645033	0.1	0.223080
7.646700	0.1	0.229329
7.648367	0.1	0.233999
7.650033	0.1	0.237362
7.651700	0.1	0.240360
7.653367	0.1	0.242842
7.655033	0.1	0.242898
7.656700	0.1	0.239620
7.658367	0.1	0.235448
7.660033	0.1	0.233138
7.661700	0.1	0.231923
7.663367	0.1	0.228686
7.665033	0.1	0.222526
7.666700	0.1	0.216328
7.668367	0.1	0.213650
7.670033	0.1	0.215587
7.671700	0.1	0.221129
7.673367	0.1	0.228258
7.675033	0.1	0.234111
7.676700	0.1	0.236095
7.678367	0.1	0.233874
7.680033	0.1	0.229948
7.681700	0.1	0.228113
7.683367	0.1	0.230731
7.685033	0.1	0.236961
7.686700	0.1	0.243941
7.688367	0.1	0.249431
7.690033	0.1	0.252752
7.691700	0.1	0.254037
7.693367	0.1	0.253180
7.695033	0.1	0.249753
7.696700	0.1	0.244146
7.698367	0.1	0.237850
7.700033	0.1	0.232244
7.701700	0.1	0.228179
7.703367	0.1	0.226689
7.705033	0.1	0.228118
7.706700	0.1	0.230838
7.708367	0.1	0.232640
7.710033	0.1	0.232882
7.711700	0.1	0.232267
7.713367	0.1	0.231336
7.715033	0.1	0.229785
7.716700	0.1	0.227029
7.718367	0.1	0.223131
7.720033	0.1	0.218889
7.721700	0.1	0.214940
7.723367	0.1	0.211480
7.725033	0.1	0.209007
7.726700	0.1	0.208281
7.728367	0.1	0.209566
7.730033	0.1	0.212970
7.731700	0.1	0.218786
7.733367	0.1	0.226749
7.735033	0.1	0.234949
7.736700	0.1	0.240430
7.738367	0.1	0.241669
7.740033	0.1	0.240146
7.741700	0.1	0.238824
7.743367	0.1	0.239047
7.745033	0.1	0.240011
7.746700	0.1	0.240994
7.748367	0.1	0.242074
7.750033	0.1	0.242447
7.751700	0.1	0.240561
7.753367	0.1	0.236435
7.755033	0.1	0.231937
7.756700	0.1	0.228733
7.758367	0.1	0.227070
7.760033	0.1	0.226614
7.761700	0.1	0.227410
7.763367	0.1	0.229659
7.765033	0.1	0.233031
7.766700	0.1	0.236942
7.768367	0.1	0.241045
7.770033	0.1	0.244416
7.771700	0.1	0.245534
7.773367	0.1	0.244537
7.775033	0.1	0.243769
7.776700	0.1	0.245152
7.778367	0.1	0.248002
7.780033	0.1	0.249627
7.781700	0.1	0.247937
7.783367	0.1	0.243089
7.785033	0.1	0.236961
7.786700	0.1	0.232132
7.788367	0.1	0.231015
7.790033	0.1	0.234516
7.791700	0.1	0.241199
7.793367	0.1	0.248365
7.795033	0.1	0.253604
7.796700	0.1	0.255303
7.798367	0.1	0.253520
7.800033	0.1	0.249851
7.801700	0.1	0.244747
7.803367	0.1	0.237105
7.805033	0.1	0.227201
7.806700	0.1	0.217143
7.808367	0.1	0.209142
7.810033	0.1	0.205096
7.811700	0.1	0.206060
7.813367	0.1	0.210949
7.815033	0.1	0.217403
7.816700	0.1	0.224030
7.818367	0.1	0.230689
7.820033	0.1	0.237222
7.821700	0.1	0.242777
7.823367	0.1	0.246246
7.825033	0.1	0.246991
7.826700	0.1	0.244947
7.828367	0.1	0.240817
7.830033	0.1	0.236202
7.831700	0.1	0.232700
7.833367	0.1	0.230684
7.835033	0.1	0.229226
7.836700	0.1	0.227699
7.838367	0.1	0.227182
7.840033	0.1	0.229022
7.841700	0.1	0.232514
7.843367	0.1	0.234907
7.845033	0.1	0.234158
7.846700	0.1	0.231401
7.848367	0.1	0.229757
7.850033	0.1	0.231187
7.851700	0.1	0.234796
7.853367	0.1	0.237734
7.855033	0.1	0.238316
7.856700	0.1	0.237925
7.858367	0.1	0.238405
7.860033	0.1	0.239518
7.861700	0.1	0.240640
7.863367	0.1	0.242465
7.865033	0.1	0.245399
7.866700	0.1	0.248346
7.868367	0.1	0.249967
7.870033	0.1	0.250139
7.871700	0.1	0.249809
7.873367	0.1	0.249515
7.875033	0.1	0.249138
7.876700	0.1	0.249031
7.878367	0.1	0.249543
7.880033	0.1	0.249906
7.881700	0.1	0.248933
7.883367	0.1	0.246172
7.885033	0.1	0.242563
7.886700	0.1	0.239816
7.888367	0.1	0.238973
7.890033	0.1	0.239783
7.891700	0.1	0.240966
7.893367	0.1	0.241497
7.895033	0.1	0.241939
7.896700	0.1	0.243550
7.898367	0.1	0.246866
7.900033	0.1	0.251546
7.901700	0.1	0.256207
7.903367	0.1	0.258987
7.905033	0.1	0.259439
7.906700	0.1	0.259154
7.908367	0.1	0.259811
7.910033	0.1	0.261385
7.911700	0.1	0.262884
7.913367	0.1	0.263909
7.915033	0.1	0.264803
7.916700	0.1	0.265753
7.918367	0.1	0.266973
7.920033	0.1	0.268817
7.921700	0.1	0.270735
7.923367	0.1	0.271592
7.925033	0.1	0.271038
7.926700	0.1	0.269283
7.928367	0.1	0.266079
7.930033	0.1	0.261227
7.931700	0.1	0.255797
7.933367	0.1	0.251154
7.935033	0.1	0.247289
7.936700	0.1	0.243871
7.938367	0.1	0.242102
7.940033	0.1	0.243750
7.941700	0.1	0.248472
7.943367	0.1	0.252970
7.945033	0.1	0.253520
7.946700	0.1	0.248970
7.948367	0.1	0.240803
7.950033	0.1	0.231965
7.951700	0.1	0.225883
7.953367	0.1	0.224523
7.955033	0.1	0.227317
7.956700	0.1	0.232398
7.958367	0.1	0.237804
7.960033	0.1	0.241930
7.961700	0.1	0.244058
7.963367	0.1	0.244612
7.965033	0.1	0.244048
7.966700	0.1	0.242400
7.968367	0.1	0.240561
7.970033	0.1	0.240654
7.971700	0.1	0.244468
7.973367	0.1	0.251406
7.975033	0.1	0.258177
7.976700	0.1	0.261739
7.978367	0.1	0.262312
7.980033	0.1	0.262638
7.981700	0.1	0.264645
7.983367	0.1	0.267900
7.985033	0.1	0.270898
7.986700	0.1	0.272193
7.988367	0.1	0.270801
7.990033	0.1	0.266591
7.991700	0.1	0.260188
7.993367	0.1	0.252766
7.995033	0.1	0.246405
7.996700	0.1	0.243317
7.998367	0.1	0.243816
8.000033	0.1	0.246004
8.001700	0.1	0.247755
8.003367	0.1	0.248123
8.005033	0.1	0.247457
8.006700	0.1	0.246591
8.008367	0.1	0.245641
8.010033	0.1	0.244244
8.011700	0.1	0.242917
8.013367	0.1	0.242977
8.015033	0.1	0.245166
8.016700	0.1	0.249259
8.018367	0.1	0.254530
8.020033	0.1	0.259597
8.021700	0.1	0.263052
8.023367	0.1	0.264691
8.025033	0.1	0.265143
8.026700	0.1	0.264947
8.028367	0.1	0.264235
8.030033	0.1	0.262856
8.031700	0.1	0.261180
8.033367	0.1	0.260063
8.035033	0.1	0.259490
8.036700	0.1	0.258414
8.038367	0.1	0.256160
8.040033	0.1	0.253385
8.041700	0.1	0.251336
8.043367	0.1	0.250023
8.045033	0.1	0.247690
8.046700	0.1	0.242996
8.048367	0.1	0.237129
8.050033	0.1	0.232654
8.051700	0.1	0.230912
8.053367	0.1	0.231261
8.055033	0.1	0.231983
8.056700	0.1	0.231685
8.058367	0.1	0.230768
8.060033	0.1	0.231271
8.061700	0.1	0.234353
8.063367	0.1	0.239131
8.065033	0.1	0.244663
8.066700	0.1	0.251047
8.068367	0.1	0.258009
8.070033	0.1	0.264142
8.071700	0.1	0.268267
8.073367	0.1	0.270107
8.075033	0.1	0.269627
8.076700	0.1	0.266959
8.078367	0.1	0.262763
8.080033	0.1	0.258256
8.081700	0.1	0.255024
8.083367	0.1	0.254582
8.085033	0.1	0.257306
8.086700	0.1	0.261590
8.088367	0.1	0.265427
8.090033	0.1	0.268528
8.091700	0.1	0.271308
8.093367	0.1	0.272891
8.095033	0.1	0.272063
8.096700	0.1	0.269241
8.098367	0.1	0.266149
8.100033	0.1	0.264291
8.101700	0.1	0.264305
8.103367	0.1	0.266042
8.105033	0.1	0.268789
8.106700	0.1	0.271364
8.108367	0.1	0.272463
8.110033	0.1	0.271434
8.111700	0.1	0.268579
8.113367	0.1	0.265148
8.115033	0.1	0.262847
8.116700	0.1	0.262549
8.118367	0.1	0.263513
8.120033	0.1	0.264682
8.121700	0.1	0.266172
8.123367	0.1	0.268640
8.125033	0.1	0.271630
8.126700	0.1	0.273432
8.128367	0.1	0.272864
8.130033	0.1	0.270735
8.131700	0.1	0.268822
8.133367	0.1	0.267839
8.135033	0.1	0.267667
8.136700	0.1	0.268924
8.138367	0.1	0.272440
8.140033	0.1	0.277408
8.141700	0.1	0.281516
8.143367	0.1	0.282996
8.145033	0.1	0.282400
8.146700	0.1	0.281795
8.148367	0.1	0.281367
8.150033	0.1	0.278582
8.151700	0.1	0.272286
8.153367	0.1	0.265483
8.155033	0.1	0.262130
8.156700	0.1	0.262829
8.158367	0.1	0.265185
8.160033	0.1	0.267155
8.161700	0.1	0.268756
8.163367	0.1	0.271117
8.165033	0.1	0.274219
8.166700	0.1	0.276128
8.168367	0.1	0.275858
8.170033	0.1	0.274936
8.171700	0.1	0.274512
8.173367	0.1	0.273813
8.175033	0.1	0.272323
8.176700	0.1	0.270745
8.178367	0.1	0.269334
8.180033	0.1	0.267951
8.181700	0.1	0.268552
8.183367	0.1	0.273804
8.185033	0.1	0.282344
8.186700	0.1	0.289157
8.188367	0.1	0.291001
8.190033	0.1	0.288850
8.191700	0.1	0.285469
8.193367	0.1	0.282801
8.195033	0.1	0.281599
8.196700	0.1	0.281921
8.198367	0.1	0.283332
8.200033	0.1	0.285292
8.201700	0.1	0.287071
8.203367	0.1	0.287066
8.205033	0.1	0.283350
8.206700	0.1	0.275639
8.208367	0.1	0.266451
8.210033	0.1	0.259443
8.211700	0.1	0.256109
8.213367	0.1	0.255210
8.215033	0.1	0.255830
8.216700	0.1	0.258540
8.218367	0.1	0.263285
8.220033	0.1	0.268789
8.221700	0.1	0.273641
8.223367	0.1	0.275886
8.225033	0.1	0.273674
8.226700	0.1	0.267532
8.228367	0.1	0.259876
8.230033	0.1	0.252924
8.231700	0.1	0.248421
8.233367	0.1	0.247830
8.235033	0.1	0.251057
8.236700	0.1	0.255904
8.238367	0.1	0.260072
8.240033	0.1	0.262968
8.241700	0.1	0.265148
8.243367	0.1	0.266684
8.245033	0.1	0.266954
8.246700	0.1	0.266274
8.248367	0.1	0.265958
8.250033	0.1	0.266340
8.251700	0.1	0.266321
8.253367	0.1	0.265143
8.255033	0.1	0.263588
8.256700	0.1	0.263718
8.258367	0.1	0.267355
8.260033	0.1	0.273776
8.261700	0.1	0.279485
8.263367	0.1	0.281120
8.265033	0.1	0.278587
8.266700	0.1	0.275425
8.268367	0.1	0.275313
8.270033	0.1	0.278177
8.271700	0.1	0.280649
8.273367	0.1	0.280072
8.275033	0.1	0.276733
8.276700	0.1	0.272025
8.278367	0.1	0.266754
8.280033	0.1	0.262111
8.281700	0.1	0.259937
8.283367	0.1	0.261087
8.285033	0.1	0.264216
8.286700	0.1	0.266656
8.288367	0.1	0.266745
8.290033	0.1	0.264524
8.291700	0.1	0.260738
8.293367	0.1	0.257045
8.295033	0.1	0.255695
8.296700	0.1	0.257161
8.298367	0.1	0.259713
8.300033	0.1	0.261692
8.301700	0.1	0.262437
8.303367	0.1	0.261529
8.305033	0.1	0.259019
8.306700	0.1	0.255969
8.308367	0.1	0.253520
8.310033	0.1	0.251518
8.311700	0.1	0.249082
8.313367	0.1	0.246586
8.315033	0.1	0.245748
8.316700	0.1	0.247704
8.318367	0.1	0.252146
8.320033	0.1	0.257678
8.321700	0.1	0.261883
8.323367	0.1	0.262619
8.325033	0.1	0.260491
8.326700	0.1	0.258856
8.328367	0.1	0.260472
8.330033	0.1	0.265026
8.331700	0.1	0.270233
8.333367	0.1	0.274512
8.335033	0.1	0.278046
8.336700	0.1	0.281646
8.338367	0.1	0.285427
8.340033	0.1	0.288603
8.341700	0.1	0.289790
8.343367	0.1	0.287830
8.345033	0.1	0.283038
8.346700	0.1	0.277353
8.348367	0.1	0.272780
8.350033	0.1	0.270531
8.351700	0.1	0.271606
8.353367	0.1	0.276584
8.355033	0.1	0.284035
8.356700	0.1	0.290689
8.358367	0.1	0.293897
8.360033	0.1	0.293613
8.361700	0.1	0.291765
8.363367	0.1	0.289478
8.365033	0.1	0.286000
8.366700	0.1	0.281492
8.368367	0.1	0.278647
8.370033	0.1	0.279308
8.371700	0.1	0.281651
8.373367	0.1	0.282712
8.375033	0.1	0.282205
8.376700	0.1	0.282116
8.378367	0.1	0.283704
8.380033	0.1	0.286265
8.381700	0.1	0.288603
8.383367	0.1	0.290535
8.385033	0.1	0.292622
8.386700	0.1	0.294675
8.388367	0.1	0.295569
8.390033	0.1	0.295006
8.391700	0.1	0.294549
8.393367	0.1	0.295416
8.395033	0.1	0.296324
8.396700	0.1	0.294894
8.398367	0.1	0.290312
8.400033	0.1	0.283495
8.401700	0.1	0.275793
8.403367	0.1	0.269087
8.405033	0.1	0.265399
8.406700	0.1	0.265129
8.408367	0.1	0.266903
8.410033	0.1	0.269306
8.411700	0.1	0.271285
8.413367	0.1	0.272156
8.415033	0.1	0.272477
8.416700	0.1	0.273278
8.418367	0.1	0.274386
8.420033	0.1	0.275066
8.421700	0.1	0.275313
8.423367	0.1	0.276039
8.425033	0.1	0.278461
8.426700	0.1	0.282372
8.428367	0.1	0.285436
8.430033	0.1	0.285609
8.431700	0.1	0.283290
8.433367	0.1	0.279895
8.435033	0.1	0.276198
8.436700	0.1	0.273017
8.438367	0.1	0.271653
8.440033	0.1	0.272701
8.441700	0.1	0.274866
8.443367	0.1	0.276458
8.445033	0.1	0.277590
8.446700	0.1	0.279527
8.448367	0.1	0.282773
8.450033	0.1	0.286158
8.451700	0.1	0.287509
8.453367	0.1	0.286172
8.455033	0.1	0.284072
8.456700	0.1	0.282913
8.458367	0.1	0.282354
8.460033	0.1	0.281748
8.461700	0.1	0.281050
8.463367	0.1	0.279746
8.465033	0.1	0.277301
8.466700	0.1	0.274270
8.468367	0.1	0.271951
8.470033	0.1	0.271611
8.471700	0.1	0.273441
8.473367	0.1	0.276244
8.475033	0.1	0.278768
8.476700	0.1	0.279834
8.478367	0.1	0.277837
8.480033	0.1	0.272314
8.481700	0.1	0.265585
8.483367	0.1	0.261082
8.485033	0.1	0.259522
8.486700	0.1	0.258260
8.488367	0.1	0.255331
8.490033	0.1	0.252062
8.491700	0.1	0.251029
8.493367	0.1	0.252943
8.495033	0.1	0.256631
8.496700	0.1	0.260961
8.498367	0.1	0.265036
8.500033	0.1	0.267499
8.501700	0.1	0.267420
8.503367	0.1	0.265422
8.505033	0.1	0.263280
8.506700	0.1	0.262223
8.508367	0.1	0.261758
8.510033	0.1	0.260691
8.511700	0.1	0.259136
8.513367	0.1	0.258298
8.515033	0.1	0.258884
8.516700	0.1	0.260687
8.518367	0.1	0.262717
8.520033	0.1	0.263411
8.521700	0.1	0.261893
8.523367	0.1	0.259206
8.525033	0.1	0.257059
8.526700	0.1	0.256230
8.528367	0.1	0.256812
8.530033	0.1	0.258521
8.531700	0.1	0.260957
8.533367	0.1	0.264030
8.535033	0.1	0.267206
8.536700	0.1	0.269259
8.538367	0.1	0.269543
8.540033	0.1	0.268212
8.541700	0.1	0.265674
8.543367	0.1	0.262358
8.545033	0.1	0.258572
8.546700	0.1	0.254731
8.548367	0.1	0.251275
8.550033	0.1	0.248421
8.551700	0.1	0.246814
8.553367	0.1	0.247490
8.555033	0.1	0.250125
8.556700	0.1	0.253003
8.558367	0.1	0.254787
8.560033	0.1	0.255341
8.561700	0.1	0.255494
8.563367	0.1	0.255769
8.565033	0.1	0.255401
8.566700	0.1	0.253953
8.568367	0.1	0.252803
8.570033	0.1	0.253003
8.571700	0.1	0.253459
8.573367	0.1	0.252873
8.575033	0.1	0.251932
8.576700	0.1	0.252407
8.578367	0.1	0.254875
8.580033	0.1	0.258232
8.581700	0.1	0.261059
8.583367	0.1	0.262475
8.585033	0.1	0.262219
8.586700	0.1	0.260877
8.588367	0.1	0.259532
8.590033	0.1	0.259015
8.591700	0.1	0.259792
8.593367	0.1	0.261613
8.595033	0.1	0.262959
8.596700	0.1	0.261981
8.598367	0.1	0.258517
8.600033	0.1	0.255033
8.601700	0.1	0.254614
8.603367	0.1	0.257683
8.605033	0.1	0.262274
8.606700	0.1	0.266898
8.608367	0.1	0.271071
8.610033	0.1	0.274354
8.611700	0.1	0.276524
8.613367	0.1	0.278018
8.615033	0.1	0.279532
8.616700	0.1	0.281404
8.618367	0.1	0.283495
8.620033	0.1	0.285665
8.621700	0.1	0.288435
8.623367	0.1	0.292463
8.625033	0.1	0.296771
8.626700	0.1	0.298647
8.628367	0.1	0.296189
8.630033	0.1	0.290335
8.631700	0.1	0.283620
8.633367	0.1	0.277297
8.635033	0.1	0.270791
8.636700	0.1	0.264654
8.638367	0.1	0.261697
8.640033	0.1	0.263210
8.641700	0.1	0.266731
8.643367	0.1	0.269338
8.645033	0.1	0.270861
8.646700	0.1	0.272738
8.648367	0.1	0.275588
8.650033	0.1	0.279313
8.651700	0.1	0.284156
8.653367	0.1	0.289981
8.655033	0.1	0.295262
8.656700	0.1	0.297874
8.658367	0.1	0.296854
8.660033	0.1	0.293250
8.661700	0.1	0.288952
8.663367	0.1	0.284920
8.665033	0.1	0.281185
8.666700	0.1	0.277204
8.668367	0.1	0.271741
8.670033	0.1	0.264230
8.671700	0.1	0.256393
8.673367	0.1	0.251140
8.675033	0.1	0.250009
8.676700	0.1	0.252505
8.678367	0.1	0.257352
8.680033	0.1	0.263448
8.681700	0.1	0.269576
8.683367	0.1	0.273995
8.685033	0.1	0.275285
8.686700	0.1	0.273492
8.688367	0.1	0.269786
8.690033	0.1	0.265641
8.691700	0.1	0.262382
8.693367	0.1	0.260407
8.695033	0.1	0.258964
8.696700	0.1	0.257571
8.698367	0.1	0.256673
8.700033	0.1	0.256528
8.701700	0.1	0.256971
8.703367	0.1	0.257962
8.705033	0.1	0.259359
8.706700	0.1	0.261087
8.708367	0.1	0.263643
8.710033	0.1	0.267276
8.711700	0.1	0.270847
8.713367	0.1	0.272742
8.715033	0.1	0.272789
8.716700	0.1	0.272016
8.718367	0.1	0.270712
8.720033	0.1	0.268109
8.721700	0.1	0.264202
8.723367	0.1	0.260491
8.725033	0.1	0.258344
8.726700	0.1	0.257250
8.728367	0.1	0.255438
8.730033	0.1	0.252561
8.731700	0.1	0.250433
8.733367	0.1	0.250624
8.735033	0.1	0.253082
8.736700	0.1	0.257264
8.738367	0.1	0.262875
8.740033	0.1	0.268905
8.741700	0.1	0.273166
8.743367	0.1	0.274247
8.745033	0.1	0.272971
8.746700	0.1	0.271024
8.748367	0.1	0.269064
8.750033	0.1	0.266889
8.751700	0.1	0.264845
8.753367	0.1	0.263494
8.755033	0.1	0.262298
8.756700	0.1	0.260440
8.758367	0.1	0.257930
8.760033	0.1	0.254894
8.761700	0.1	0.251634
8.763367	0.1	0.249180
8.765033	0.1	0.247918
8.766700	0.1	0.247168
8.768367	0.1	0.246898
8.770033	0.1	0.248603
8.771700	0.1	0.253557
8.773367	0.1	0.260174
8.775033	0.1	0.264570
8.776700	0.1	0.264109
8.778367	0.1	0.259252
8.780033	0.1	0.252663
8.781700	0.1	0.247373
8.783367	0.1	0.245520
8.785033	0.1	0.247410
8.786700	0.1	0.251080
8.788367	0.1	0.253902
8.790033	0.1	0.254605
8.791700	0.1	0.253110
8.793367	0.1	0.249795
8.795033	0.1	0.245920
8.796700	0.1	0.243639
8.798367	0.1	0.244626
8.800033	0.1	0.248025
8.801700	0.1	0.250642
8.803367	0.1	0.250693
8.805033	0.1	0.250270
8.806700	0.1	0.252882
8.808367	0.1	0.259425
8.810033	0.1	0.267117
8.811700	0.1	0.272105
8.813367	0.1	0.272272
8.815033	0.1	0.268281
8.816700	0.1	0.263457
8.818367	0.1	0.261529
8.820033	0.1	0.263625
8.821700	0.1	0.268295
8.823367	0.1	0.273148
8.825033	0.1	0.275816
8.826700	0.1	0.274940
8.828367	0.1	0.270763
8.830033	0.1	0.264877
8.831700	0.1	0.259429
8.833367	0.1	0.255820
8.835033	0.1	0.254055
8.836700	0.1	0.253362
8.838367	0.1	0.252943
8.840033	0.1	0.252551
8.841700	0.1	0.252635
8.843367	0.1	0.253767
8.845033	0.1	0.255983
8.846700	0.1	0.258763
8.848367	0.1	0.261352
8.850033	0.1	0.262563
8.851700	0.1	0.261609
8.853367	0.1	0.260081
8.855033	0.1	0.260840
8.856700	0.1	0.264421
8.858367	0.1	0.269273
8.860033	0.1	0.274191
8.861700	0.1	0.278442
8.863367	0.1	0.281059
8.865033	0.1	0.281152
8.866700	0.1	0.278084
8.868367	0.1	0.271951
8.870033	0.1	0.264752
8.871700	0.1	0.259504
8.873367	0.1	0.257506
8.875033	0.1	0.257469
8.876700	0.1	0.257720
8.878367	0.1	0.257925
8.880033	0.1	0.258130
8.881700	0.1	0.257823
8.883367	0.1	0.256873
8.885033	0.1	0.256561
8.886700	0.1	0.258889
8.888367	0.1	0.264328
8.890033	0.1	0.270791
8.891700	0.1	0.275467
8.893367	0.1	0.277171
8.895033	0.1	0.276649
8.896700	0.1	0.274945
8.898367	0.1	0.272561
8.900033	0.1	0.270209
8.901700	0.1	0.268645
8.903367	0.1	0.267890
8.905033	0.1	0.268067
8.906700	0.1	0.270135
8.908367	0.1	0.274628
8.910033	0.1	0.280738
8.911700	0.1	0.287066
8.913367	0.1	0.292212
8.915033	0.1	0.294875
8.916700	0.1	0.294168
8.918367	0.1	0.290005
8.920033	0.1	0.283243
8.921700	0.1	0.276207
8.923367	0.1	0.272365
8.925033	0.1	0.273711
8.926700	0.1	0.278447
8.928367	0.1	0.282708
8.930033	0.1	0.284719
8.931700	0.1	0.285711
8.933367	0.1	0.286056
8.935033	0.1	0.283089
8.936700	0.1	0.275085
8.938367	0.1	0.264593
8.940033	0.1	0.255550
8.941700	0.1	0.249571
8.943367	0.1	0.246712
8.945033	0.1	0.247597
8.946700	0.1	0.252742
8.948367	0.1	0.260575
8.950033	0.1	0.268240
8.951700	0.1	0.273925
8.953367	0.1	0.277208
8.955033	0.1	0.278391
8.956700	0.1	0.278195
8.958367	0.1	0.277516
8.960033	0.1	0.277068
8.961700	0.1	0.276621
8.963367	0.1	0.274796
8.965033	0.1	0.270968
8.966700	0.1	0.267318
8.968367	0.1	0.266819
8.970033	0.1	0.269483
8.971700	0.1	0.272393
8.973367	0.1	0.272631
8.975033	0.1	0.269162
8.976700	0.1	0.263094
8.978367	0.1	0.257371
8.980033	0.1	0.254987
8.981700	0.1	0.256575
8.983367	0.1	0.260402
8.985033	0.1	0.263974
8.986700	0.1	0.265208
8.988367	0.1	0.263657
8.990033	0.1	0.260607
8.991700	0.1	0.257809
8.993367	0.1	0.257110
8.995033	0.1	0.260286
8.996700	0.1	0.267108
8.998367	0.1	0.274689
9.000033	0.1	0.279630
9.001700	0.1	0.280445
9.003367	0.1	0.278102
9.005033	0.1	0.274666
9.006700	0.1	0.271490
9.008367	0.1	0.268621
9.010033	0.1	0.266135
9.011700	0.1	0.265082
9.013367	0.1	0.265879
9.015033	0.1	0.267196
9.016700	0.1	0.267485
9.018367	0.1	0.266121
9.020033	0.1	0.263364
9.021700	0.1	0.260789
9.023367	0.1	0.260547
9.025033	0.1	0.262936
9.026700	0.1	0.266167
9.028367	0.1	0.268831
9.030033	0.1	0.270726
9.031700	0.1	0.271876
9.033367	0.1	0.272272
9.035033	0.1	0.271900
9.036700	0.1	0.270088
9.038367	0.1	0.265669
9.040033	0.1	0.258554
9.041700	0.1	0.250870
9.043367	0.1	0.245767
9.045033	0.1	0.244873
9.046700	0.1	0.247783
9.048367	0.1	0.253534
9.050033	0.1	0.260822
9.051700	0.1	0.267439
9.053367	0.1	0.271508
9.055033	0.1	0.272850
9.056700	0.1	0.272514
9.058367	0.1	0.271755
9.060033	0.1	0.271387
9.061700	0.1	0.271122
9.063367	0.1	0.269730
9.065033	0.1	0.266545
9.066700	0.1	0.262908
9.068367	0.1	0.261357
9.070033	0.1	0.263178
9.071700	0.1	0.267206
9.073367	0.1	0.271522
9.075033	0.1	0.275359
9.076700	0.1	0.278722
9.078367	0.1	0.281609
9.080033	0.1	0.284370
9.081700	0.1	0.286782
9.083367	0.1	0.286815
9.085033	0.1	0.282391
9.086700	0.1	0.274256
9.088367	0.1	0.266293
9.090033	0.1	0.262898
9.091700	0.1	0.265697
9.093367	0.1	0.272454
9.095033	0.1	0.279211
9.096700	0.1	0.283429
9.098367	0.1	0.284500
9.100033	0.1	0.282610
9.101700	0.1	0.279057
9.103367	0.1	0.276025
9.105033	0.1	0.274628
9.106700	0.1	0.274386
9.108367	0.1	0.274670
9.110033	0.1	0.275630
9.111700	0.1	0.277436
9.113367	0.1	0.279737
9.115033	0.1	0.281972
9.116700	0.1	0.283355
9.118367	0.1	0.282959
9.120033	0.1	0.280757
9.121700	0.1	0.278731
9.123367	0.1	0.279532
9.125033	0.1	0.282973
9.126700	0.1	0.285748
9.128367	0.1	0.285422
9.130033	0.1	0.282498
9.131700	0.1	0.278489
9.133367	0.1	0.274181
9.135033	0.1	0.269860
9.136700	0.1	0.265795
9.138367	0.1	0.262447
9.140033	0.1	0.260654
9.141700	0.1	0.261422
9.143367	0.1	0.264929
9.145033	0.1	0.269278
9.146700	0.1	0.271657
9.148367	0.1	0.271555
9.150033	0.1	0.271550
9.151700	0.1	0.274051
9.153367	0.1	0.278745
9.155033	0.1	0.283807
9.156700	0.1	0.288049
9.158367	0.1	0.291164
9.160033	0.1	0.292929
9.161700	0.1	0.293348
9.163367	0.1	0.293301
9.165033	0.1	0.293958
9.166700	0.1	0.295709
9.168367	0.1	0.297888
9.170033	0.1	0.298950
9.171700	0.1	0.297739
9.173367	0.1	0.294466
9.175033	0.1	0.290121
9.176700	0.1	0.285329
9.178367	0.1	0.279564
9.180033	0.1	0.272733
9.181700	0.1	0.267145
9.183367	0.1	0.265283
9.185033	0.1	0.266479
9.186700	0.1	0.267858
9.188367	0.1	0.268146
9.190033	0.1	0.268626
9.191700	0.1	0.270191
9.193367	0.1	0.272058
9.195033	0.1	0.273502
9.196700	0.1	0.274838
9.198367	0.1	0.276896
9.200033	0.1	0.280263
9.201700	0.1	0.284752
9.203367	0.1	0.289651
9.205033	0.1	0.294098
9.206700	0.1	0.297418
9.208367	0.1	0.300040
9.210033	0.1	0.303192
9.211700	0.1	0.307239
9.213367	0.1	0.311132
9.215033	0.1	0.313078
9.216700	0.1	0.311942
9.218367	0.1	0.308356
9.220033	0.1	0.303858
9.221700	0.1	0.299369
9.223367	0.1	0.295127
9.225033	0.1	0.291495
9.226700	0.1	0.289064
9.228367	0.1	0.287681
9.230033	0.1	0.286368
9.231700	0.1	0.285036
9.233367	0.1	0.285134
9.235033	0.1	0.287443
9.236700	0.1	0.290256
9.238367	0.1	0.291062
9.240033	0.1	0.289027
9.241700	0.1	0.285143
9.243367	0.1	0.281637
9.245033	0.1	0.280808
9.246700	0.1	0.282759
9.248367	0.1	0.285055
9.250033	0.1	0.285832
9.251700	0.1	0.285842
9.253367	0.1	0.286335
9.255033	0.1	0.286391
9.256700	0.1	0.284179
9.258367	0.1	0.279755
9.260033	0.1	0.274787
9.261700	0.1	0.270805
9.263367	0.1	0.269013
9.265033	0.1	0.269967
9.266700	0.1	0.272477
9.268367	0.1	0.274321
9.270033	0.1	0.274805
9.271700	0.1	0.275271
9.273367	0.1	0.276780
9.275033	0.1	0.278428
9.276700	0.1	0.278908
9.278367	0.1	0.278610
9.280033	0.1	0.278824
9.281700	0.1	0.279760
9.283367	0.1	0.280519
9.285033	0.1	0.280109
9.286700	0.1	0.278284
9.288367	0.1	0.275695
9.290033	0.1	0.273236
9.291700	0.1	0.271569
9.293367	0.1	0.271238
9.295033	0.1	0.272393
9.296700	0.1	0.274773
9.298367	0.1	0.278838
9.300033	0.1	0.285604
9.301700	0.1	0.294060
9.303367	0.1	0.301041
9.305033	0.1	0.304151
9.306700	0.1	0.302880
9.308367	0.1	0.297129
9.310033	0.1	0.287448
9.311700	0.1	0.276770
9.313367	0.1	0.269082
9.315033	0.1	0.265790
9.316700	0.1	0.265697
9.318367	0.1	0.268100
9.320033	0.1	0.273120
9.321700	0.1	0.279672
9.323367	0.1	0.286000
9.325033	0.1	0.291402
9.326700	0.1	0.295639
9.328367	0.1	0.297707
9.330033	0.1	0.296608
9.331700	0.1	0.292440
9.333367	0.1	0.285879
9.335033	0.1	0.278163
9.336700	0.1	0.271495
9.338367	0.1	0.267746
9.340033	0.1	0.267457
9.341700	0.1	0.270256
9.343367	0.1	0.275108
9.345033	0.1	0.280412
9.346700	0.1	0.284794
9.348367	0.1	0.288221
9.350033	0.1	0.292058
9.351700	0.1	0.296822
9.353367	0.1	0.300272
9.355033	0.1	0.299308
9.356700	0.1	0.293669
9.358367	0.1	0.286084
9.360033	0.1	0.279499
9.361700	0.1	0.276198
9.363367	0.1	0.277576
9.365033	0.1	0.282470
9.366700	0.1	0.288137
9.368367	0.1	0.293013
9.370033	0.1	0.296463
9.371700	0.1	0.297981
9.373367	0.1	0.298242
9.375033	0.1	0.298833
9.376700	0.1	0.300542
9.378367	0.1	0.302643
9.380033	0.1	0.303839
9.381700	0.1	0.304054
9.383367	0.1	0.304449
9.385033	0.1	0.305679
9.386700	0.1	0.307597
9.388367	0.1	0.309963
9.390033	0.1	0.312021
9.391700	0.1	0.312449
9.393367	0.1	0.310829
9.395033	0.1	0.308352
9.396700	0.1	0.306726
9.398367	0.1	0.306619
9.400033	0.1	0.307765
9.401700	0.1	0.310070
9.403367	0.1	0.313437
9.405033	0.1	0.316589
9.406700	0.1	0.317874
9.408367	0.1	0.317353
9.410033	0.1	0.315993
9.411700	0.1	0.313986
9.413367	0.1	0.311835
9.415033	0.1	0.310959
9.416700	0.1	0.312040
9.418367	0.1	0.314349
9.420033	0.1	0.316803
9.421700	0.1	0.319411
9.423367	0.1	0.322717
9.425033	0.1	0.325618
9.426700	0.1	0.325860
9.428367	0.1	0.322931
9.430033	0.1	0.318065
9.431700	0.1	0.312501
9.433367	0.1	0.307723
9.435033	0.1	0.305735
9.436700	0.1	0.307453
9.438367	0.1	0.311639
9.440033	0.1	0.315984
9.441700	0.1	0.318843
9.443367	0.1	0.319667
9.445033	0.1	0.318452
9.446700	0.1	0.315397
9.448367	0.1	0.311537
9.450033	0.1	0.308794
9.451700	0.1	0.308403
9.453367	0.1	0.310284
9.455033	0.1	0.313683
9.456700	0.1	0.317097
9.458367	0.1	0.318526
9.460033	0.1	0.316487
9.461700	0.1	0.311318
9.463367	0.1	0.305562
9.465033	0.1	0.302359
9.466700	0.1	0.302945
9.468367	0.1	0.305525
9.470033	0.1	0.307271
9.471700	0.1	0.307485
9.473367	0.1	0.307579
9.475033	0.1	0.308547
9.476700	0.1	0.309735
9.478367	0.1	0.309930
9.480033	0.1	0.309264
9.481700	0.1	0.308915
9.483367	0.1	0.308855
9.485033	0.1	0.308268
9.486700	0.1	0.307988
9.488367	0.1	0.309926
9.490033	0.1	0.314135
9.491700	0.1	0.318238
9.493367	0.1	0.319690
9.495033	0.1	0.317567
9.496700	0.1	0.312836
9.498367	0.1	0.307797
9.500033	0.1	0.304761
9.501700	0.1	0.304850
9.503367	0.1	0.308421
9.505033	0.1	0.315546
9.506700	0.1	0.324990
9.508367	0.1	0.334233
9.510033	0.1	0.341232
9.511700	0.1	0.344985
9.513367	0.1	0.345013
9.515033	0.1	0.341693
9.516700	0.1	0.336482
9.518367	0.1	0.331430
9.520033	0.1	0.328105
9.521700	0.1	0.326531
9.523367	0.1	0.326247
9.525033	0.1	0.327658
9.526700	0.1	0.330755
9.528367	0.1	0.334135
9.530033	0.1	0.336822
9.531700	0.1	0.339374
9.533367	0.1	0.342554
9.535033	0.1	0.345996
9.536700	0.1	0.348687
9.538367	0.1	0.350038
9.540033	0.1	0.350308
9.541700	0.1	0.350471
9.543367	0.1	0.351686
9.545033	0.1	0.354550
9.546700	0.1	0.358634
9.548367	0.1	0.362643
9.550033	0.1	0.365279
9.551700	0.1	0.366471
9.553367	0.1	0.367509
9.555033	0.1	0.369339
9.556700	0.1	0.371453
9.558367	0.1	0.373395
9.560033	0.1	0.375714
9.561700	0.1	0.378247
9.563367	0.1	0.379747
9.565033	0.1	0.380427
9.566700	0.1	0.382829
9.568367	0.1	0.388445
9.570033	0.1	0.395700
9.571700	0.1	0.402662
9.573367	0.1	0.409139
9.575033	0.1	0.415589
9.576700	0.1	0.421805
9.578367	0.1	0.427086
9.580033	0.1	0.430942
9.581700	0.1	0.433056
9.583367	0.1	0.432963
9.585033	0.1	0.431044
9.586700	0.1	0.429275
9.588367	0.1	0.430071
9.590033	0.1	0.434467
9.591700	0.1	0.442150
9.593367	0.1	0.452399
9.595033	0.1	0.463519
9.596700	0.1	0.471929
9.598367	0.1	0.474257
9.600033	0.1	0.470649
9.601700	0.1	0.464367
9.603367	0.1	0.458420
9.605033	0.1	0.454481
9.606700	0.1	0.453712
9.608367	0.1	0.456190
9.610033	0.1	0.460618
9.611700	0.1	0.465484
9.613367	0.1	0.469866
9.615033	0.1	0.473489
9.616700	0.1	0.476236
9.618367	0.1	0.477969
9.620033	0.1	0.479463
9.621700	0.1	0.482113
9.623367	0.1	0.485950
9.625033	0.1	0.489578
9.626700	0.1	0.492041
9.628367	0.1	0.493429
9.630033	0.1	0.494174
9.631700	0.1	0.494444
9.633367	0.1	0.494653
9.635033	0.1	0.495710
9.636700	0.1	0.497624
9.638367	0.1	0.498784
9.640033	0.1	0.497843
9.641700	0.1	0.495706
9.643367	0.1	0.494928
9.645033	0.1	0.496730
9.646700	0.1	0.499538
9.648367	0.1	0.501252
9.650033	0.1	0.502397
9.651700	0.1	0.505829
9.653367	0.1	0.512744
9.655033	0.1	0.520526
9.656700	0.1	0.525611
9.658367	0.1	0.526928
9.660033	0.1	0.525890
9.661700	0.1	0.524502
9.663367	0.1	0.524125
9.665033	0.1	0.525177
9.666700	0.1	0.527282
9.668367	0.1	0.529177
9.670033	0.1	0.529708
9.671700	0.1	0.529378
9.673367	0.1	0.529583
9.675033	0.1	0.530197
9.676700	0.1	0.529685
9.678367	0.1	0.527515
9.680033	0.1	0.524963
9.681700	0.1	0.523720
9.683367	0.1	0.524749
9.685033	0.1	0.527538
9.686700	0.1	0.529904
9.688367	0.1	0.529648
9.690033	0.1	0.526737
9.691700	0.1	0.523240
9.693367	0.1	0.520991
9.695033	0.1	0.519636
9.696700	0.1	0.517694
9.698367	0.1	0.515124
9.700033	0.1	0.513596
9.701700	0.1	0.514272
9.703367	0.1	0.516856
9.705033	0.1	0.520768
9.706700	0.1	0.525364
9.708367	0.1	0.529764
9.710033	0.1	0.533708
9.711700	0.1	0.536940
9.713367	0.1	0.537909
9.715033	0.1	0.534928
9.716700	0.1	0.528195
9.718367	0.1	0.520214
9.720033	0.1	0.514099
9.721700	0.1	0.511133
9.723367	0.1	0.510486
9.725033	0.1	0.511096
9.726700	0.1	0.512935
9.728367	0.1	0.516395
9.730033	0.1	0.520730
9.731700	0.1	0.523906
9.733367	0.1	0.524656
9.735033	0.1	0.523832
9.736700	0.1	0.522644
9.738367	0.1	0.521117
9.740033	0.1	0.519436
9.741700	0.1	0.519017
9.743367	0.1	0.521494
9.745033	0.1	0.527473
9.746700	0.1	0.535725
9.748367	0.1	0.543348
9.750033	0.1	0.547101
9.751700	0.1	0.545061
9.753367	0.1	0.537764
9.755033	0.1	0.528246
9.756700	0.1	0.520544
9.758367	0.1	0.516633
9.760033	0.1	0.515007
9.761700	0.1	0.513750
9.763367	0.1	0.513569
9.765033	0.1	0.516134
9.766700	0.1	0.521652
9.768367	0.1	0.529406
9.770033	0.1	0.538686
9.771700	0.1	0.548051
9.773367	0.1	0.554849
9.775033	0.1	0.556880
9.776700	0.1	0.554789
9.778367	0.1	0.551366
9.780033	0.1	0.548582
9.781700	0.1	0.547022
9.783367	0.1	0.546863
9.785033	0.1	0.547720
9.786700	0.1	0.548521
9.788367	0.1	0.548591
9.790033	0.1	0.548516
9.791700	0.1	0.549494
9.793367	0.1	0.552181
9.795033	0.1	0.556726
9.796700	0.1	0.563040
9.798367	0.1	0.570179
9.800033	0.1	0.575935
9.801700	0.1	0.577960
9.803367	0.1	0.575236
9.805033	0.1	0.568288
9.806700	0.1	0.559073
9.808367	0.1	0.550691
9.810033	0.1	0.545681
9.811700	0.1	0.543944
9.813367	0.1	0.543627
9.815033	0.1	0.543483
9.816700	0.1	0.542961
9.818367	0.1	0.541364
9.820033	0.1	0.539022
9.821700	0.1	0.538127
9.823367	0.1	0.541033
9.825033	0.1	0.547753
9.826700	0.1	0.555385
9.828367	0.1	0.560414
9.830033	0.1	0.561387
9.831700	0.1	0.559441
9.833367	0.1	0.556735
9.835033	0.1	0.554430
9.836700	0.1	0.552670
9.838367	0.1	0.552209
9.840033	0.1	0.554426
9.841700	0.1	0.559371
9.843367	0.1	0.565173
9.845033	0.1	0.569536
9.846700	0.1	0.571129
9.848367	0.1	0.569946
9.850033	0.1	0.566854
9.851700	0.1	0.563050
9.853367	0.1	0.559753
9.855033	0.1	0.557760
9.856700	0.1	0.557201
9.858367	0.1	0.557243
9.860033	0.1	0.556847
9.861700	0.1	0.556144
9.863367	0.1	0.555958
9.865033	0.1	0.556787
9.866700	0.1	0.558081
9.868367	0.1	0.557858
9.870033	0.1	0.555115
9.871700	0.1	0.551734
9.873367	0.1	0.550062
9.875033	0.1	0.550477
9.876700	0.1	0.551976
9.878367	0.1	0.553536
9.880033	0.1	0.554039
9.881700	0.1	0.552153
9.883367	0.1	0.547762
9.885033	0.1	0.542495
9.886700	0.1	0.538141
9.888367	0.1	0.535753
9.890033	0.1	0.536283
9.891700	0.1	0.540004
9.893367	0.1	0.544963
9.895033	0.1	0.548158
9.896700	0.1	0.548363
9.898367	0.1	0.546346
9.900033	0.1	0.543464
9.901700	0.1	0.541294
9.903367	0.1	0.541038
9.905033	0.1	0.542696
9.906700	0.1	0.545271
9.908367	0.1	0.547315
9.910033	0.1	0.546961
9.911700	0.1	0.543133
9.913367	0.1	0.536870
9.915033	0.1	0.530449
9.916700	0.1	0.525462
9.918367	0.1	0.521890
9.920033	0.1	0.519184
9.921700	0.1	0.517466
9.923367	0.1	0.516484
9.925033	0.1	0.514956
9.926700	0.1	0.512400
9.928367	0.1	0.509727
9.930033	0.1	0.507450
9.931700	0.1	0.504903
9.933367	0.1	0.501797
9.935033	0.1	0.499319
9.936700	0.1	0.498737
9.938367	0.1	0.499818
9.940033	0.1	0.501019
9.941700	0.1	0.500353
9.943367	0.1	0.496376
9.945033	0.1	0.489345
9.946700	0.1	0.481829
9.948367	0.1	0.477522
9.950033	0.1	0.478169
9.951700	0.1	0.482113
9.953367	0.1	0.486714
9.955033	0.1	0.490244
9.956700	0.1	0.491026
9.958367	0.1	0.487543
9.960033	0.1	0.480297
9.961700	0.1	0.471761
9.963367	0.1	0.464320
9.965033	0.1	0.459533
9.966700	0.1	0.458402
9.968367	0.1	0.460772
9.970033	0.1	0.464777
9.971700	0.1	0.467733
9.973367	0.1	0.467929
9.975033	0.1	0.464893
9.976700	0.1	0.458648
9.978367	0.1	0.450467
9.980033	0.1	0.443347
9.981700	0.1	0.439938
9.983367	0.1	0.440129
9.985033	0.1	0.441149
9.986700	0.1	0.440343
9.988367	0.1	0.437209
9.990033	0.1	0.432828
9.991700	0.1	0.428483
9.993367	0.1	0.425191
9.995033	0.1	0.423300
9.996700	0.1	0.422094
9.998367	0.1	0.420902
10.000033	0.1	0.420539
10.001700	0.1	0.422015
10.003367	0.1	0.424678
10.005033	0.1	0.427240
10.006700	0.1	0.428930
10.008367	0.1	0.428879
10.010033	0.1	0.426206
10.011700	0.1	0.421503
10.013367	0.1	0.417265
10.015033	0.1	0.415905
10.016700	0.1	0.417512
10.018367	0.1	0.420199
10.020033	0.1	0.421950
10.021700	0.1	0.421903
10.023367	0.1	0.420483
10.025033	0.1	0.418262
10.026700	0.1	0.414867
10.028367	0.1	0.409964
10.030033	0.1	0.405130
10.031700	0.1	0.403454
10.033367	0.1	0.406289
10.035033	0.1	0.411044
10.036700	0.1	0.413754
10.038367	0.1	0.413684
10.040033	0.1	0.413028
10.041700	0.1	0.413242
10.043367	0.1	0.413917
10.045033	0.1	0.414173
10.046700	0.1	0.413470
10.048367	0.1	0.411342
10.050033	0.1	0.407984
10.051700	0.1	0.405330
10.053367	0.1	0.405321
10.055033	0.1	0.407337
10.056700	0.1	0.409060
10.058367	0.1	0.408976
10.060033	0.1	0.407100
10.061700	0.1	0.404022
10.063367	0.1	0.399710
10.065033	0.1	0.394136
10.066700	0.1	0.388739
10.068367	0.1	0.385474
10.070033	0.1	0.385270
10.071700	0.1	0.387742
10.073367	0.1	0.391109
10.075033	0.1	0.393223
10.076700	0.1	0.393479
10.078367	0.1	0.393009
10.080033	0.1	0.393456
10.081700	0.1	0.395915
10.083367	0.1	0.400380
10.085033	0.1	0.405284
10.086700	0.1	0.408054
10.088367	0.1	0.406993
10.090033	0.1	0.402979
10.091700	0.1	0.398918
10.093367	0.1	0.396692
10.095033	0.1	0.395640
10.096700	0.1	0.394811
10.098367	0.1	0.394438
10.100033	0.1	0.394224
10.101700	0.1	0.392352
10.103367	0.1	0.387761
10.105033	0.1	0.381684
10.106700	0.1	0.376119
10.108367	0.1	0.372422
10.110033	0.1	0.371090
10.111700	0.1	0.371523
10.113367	0.1	0.372408
10.115033	0.1	0.372748
10.116700	0.1	0.372487
10.118367	0.1	0.372794
10.120033	0.1	0.375109
10.121700	0.1	0.379602
10.123367	0.1	0.385311
10.125033	0.1	0.390881
10.126700	0.1	0.394336
10.128367	0.1	0.394075
10.130033	0.1	0.390839
10.131700	0.1	0.387118
10.133367	0.1	0.384846
10.135033	0.1	0.384687
10.136700	0.1	0.386154
10.138367	0.1	0.387626
10.140033	0.1	0.387537
10.141700	0.1	0.385866
10.143367	0.1	0.383537
10.145033	0.1	0.381088
10.146700	0.1	0.378620
10.148367	0.1	0.376371
10.150033	0.1	0.374573
10.151700	0.1	0.373516
10.153367	0.1	0.373907
10.155033	0.1	0.376478
10.156700	0.1	0.381316
10.158367	0.1	0.387197
10.160033	0.1	0.391947
10.161700	0.1	0.394359
10.163367	0.1	0.394657
10.165033	0.1	0.393265
10.166700	0.1	0.390429
10.168367	0.1	0.386261
10.170033	0.1	0.381074
10.171700	0.1	0.376208
10.173367	0.1	0.373092
10.175033	0.1	0.371560
10.176700	0.1	0.370992
10.178367	0.1	0.371891
10.180033	0.1	0.374173
10.181700	0.1	0.375737
10.183367	0.1	0.374634
10.185033	0.1	0.371789
10.186700	0.1	0.370382
10.188367	0.1	0.372282
10.190033	0.1	0.376101
10.191700	0.1	0.379095
10.193367	0.1	0.379588
10.195033	0.1	0.377591
10.196700	0.1	0.375267
10.198367	0.1	0.376198
10.200033	0.1	0.382019
10.201700	0.1	0.390201
10.203367	0.1	0.396664
10.205033	0.1	0.399360
10.206700	0.1	0.398783
10.208367	0.1	0.396343
10.210033	0.1	0.392776
10.211700	0.1	0.387938
10.213367	0.1	0.381684
10.215033	0.1	0.375048
10.216700	0.1	0.370247
10.218367	0.1	0.369097
10.220033	0.1	0.371835
10.221700	0.1	0.377502
10.223367	0.1	0.384725
10.225033	0.1	0.391970
10.226700	0.1	0.397610
10.228367	0.1	0.400762
10.230033	0.1	0.401950
10.231700	0.1	0.402369
10.233367	0.1	0.402508
10.235033	0.1	0.401898
10.236700	0.1	0.399868
10.238367	0.1	0.396273
10.240033	0.1	0.391481
10.241700	0.1	0.386261
10.243367	0.1	0.381600
10.245033	0.1	0.377963
10.246700	0.1	0.375086
10.248367	0.1	0.372431
10.250033	0.1	0.369377
10.251700	0.1	0.365460
10.253367	0.1	0.361032
10.255033	0.1	0.357134
10.256700	0.1	0.354671
10.258367	0.1	0.354447
10.260033	0.1	0.357302
10.261700	0.1	0.363174
10.263367	0.1	0.370005
10.265033	0.1	0.374485
10.266700	0.1	0.374382
10.268367	0.1	0.370196
10.270033	0.1	0.364613
10.271700	0.1	0.360301
10.273367	0.1	0.358345
10.275033	0.1	0.358857
10.276700	0.1	0.361954
10.278367	0.1	0.367230
10.280033	0.1	0.373023
10.281700	0.1	0.377293
10.283367	0.1	0.379421
10.285033	0.1	0.380203
10.286700	0.1	0.380543
10.288367	0.1	0.380990
10.290033	0.1	0.382168
10.291700	0.1	0.384548
10.293367	0.1	0.387770
10.295033	0.1	0.390909
10.296700	0.1	0.393284
10.298367	0.1	0.394173
10.300033	0.1	0.393060
10.301700	0.1	0.390904
10.303367	0.1	0.389861
10.305033	0.1	0.391547
10.306700	0.1	0.395929
10.308367	0.1	0.401544
10.310033	0.1	0.406667
10.311700	0.1	0.410713
10.313367	0.1	0.414564
10.315033	0.1	0.419174
10.316700	0.1	0.424343
10.318367	0.1	0.429470
10.320033	0.1	0.434690
10.321700	0.1	0.440557
10.323367	0.1	0.447095
10.325033	0.1	0.453796
10.326700	0.1	0.460101
10.328367	0.1	0.465242
10.330033	0.1	0.468334
10.331700	0.1	0.468860
10.333367	0.1	0.467421
10.335033	0.1	0.465824
10.336700	0.1	0.465703
10.338367	0.1	0.467342
10.340033	0.1	0.470160
10.341700	0.1	0.473643
10.343367	0.1	0.477522
10.345033	0.1	0.481126
10.346700	0.1	0.484237
10.348367	0.1	0.488725
10.350033	0.1	0.497405
10.351700	0.1	0.510761
10.353367	0.1	0.526165
10.355033	0.1	0.540456
10.356700	0.1	0.552516
10.358367	0.1	0.562961
10.360033	0.1	0.572097
10.361700	0.1	0.579502
10.363367	0.1	0.585066
10.365033	0.1	0.589695
10.366700	0.1	0.595078
10.368367	0.1	0.602598
10.370033	0.1	0.612149
10.371700	0.1	0.622128
10.373367	0.1	0.630938
10.375033	0.1	0.638580
10.376700	0.1	0.646305
10.378367	0.1	0.655102
10.380033	0.1	0.665127
10.381700	0.1	0.676061
10.383367	0.1	0.687097
10.385033	0.1	0.697542
10.386700	0.1	0.708769
10.388367	0.1	0.723382
10.390033	0.1	0.741477
10.391700	0.1	0.760034
10.393367	0.1	0.776234
10.395033	0.1	0.789496
10.396700	0.1	0.800556
10.398367	0.1	0.810698
10.400033	0.1	0.821482
10.401700	0.1	0.833478
10.403367	0.1	0.846619
10.405033	0.1	0.861571
10.406700	0.1	0.879318
10.408367	0.1	0.900161
10.410033	0.1	0.923583
10.411700	0.1	0.948221
10.413367	0.1	0.972110
10.415033	0.1	0.993097
10.416700	0.1	1.009637
10.418367	0.1	1.022187
10.420033	0.1	1.033335
10.421700	0.1	1.046127
10.423367	0.1	1.062602
10.425033	0.1	1.083384
10.426700	0.1	1.107804
10.428367	0.1	1.133839
10.430033	0.1	1.158179
10.431700	0.1	1.178244
10.433367	0.1	1.194803
10.435033	0.1	1.211022
10.436700	0.1	1.229355
10.438367	0.1	1.250366
10.440033	0.1	1.273141
10.441700	0.1	1.296266
10.443367	0.1	1.319149
10.445033	0.1	1.342329
10.446700	0.1	1.366148
10.448367	0.1	1.389729
10.450033	0.1	1.412407
10.451700	0.1	1.434945
10.453367	0.1	1.457715
10.455033	0.1	1.479508
10.456700	0.1	1.498894
10.458367	0.1	1.515499
10.460033	0.1	1.529958
10.461700	0.1	1.542955
10.463367	0.1	1.555216
10.465033	0.1	1.568561
10.466700	0.1	1.584780
10.468367	0.1	1.603174
10.470033	0.1	1.621139
10.471700	0.1	1.636972
10.473367	0.1	1.651081
10.475033	0.1	1.664669
10.476700	0.1	1.678122
10.478367	0.1	1.691338
10.480033	0.1	1.704204
10.481700	0.1	1.715752
10.483367	0.1	1.724064
10.485033	0.1	1.728158
10.486700	0.1	1.729485
10.488367	0.1	1.730989
10.490033	0.1	1.735114
10.491700	0.1	1.742509
10.493367	0.1	1.751804
10.495033	0.1	1.760651
10.496700	0.1	1.767264
10.498367	0.1	1.771180
10.500033	0.1	1.773229
10.501700	0.1	1.775152
10.503367	0.1	1.778281
10.505033	0.1	1.781750
10.506700	0.1	1.783432
10.508367	0.1	1.782742
10.510033	0.1	1.781462
10.511700	0.1	1.781932
10.513367	0.1	1.784889
10.515033	0.1	1.788512
10.516700	0.1	1.789811
10.518367	0.1	1.787799
10.520033	0.1	1.784433
10.521700	0.1	1.782058
10.523367	0.1	1.781173
10.525033	0.1	1.780745
10.526700	0.1	1.779590
10.528367	0.1	1.777415
10.530033	0.1	1.774728
10.531700	0.1	1.772083
10.533367	0.1	1.769811
10.535033	0.1	1.768009
10.536700	0.1	1.766565
10.538367	0.1	1.765410
10.540033	0.1	1.764530
10.541700	0.1	1.763622
10.543367	0.1	1.762109
10.545033	0.1	1.760074
10.546700	0.1	1.758887
10.548367	0.1	1.759669
10.550033	0.1	1.762318
10.551700	0.1	1.766360
10.553367	0.1	1.770929
10.555033	0.1	1.773983
10.556700	0.1	1.773979
10.558367	0.1	1.772302
10.560033	0.1	1.771641
10.561700	0.1	1.772405
10.563367	0.1	1.772502
10.565033	0.1	1.769611
10.566700	0.1	1.763590
10.568367	0.1	1.757508
10.570033	0.1	1.755399
10.571700	0.1	1.758575
10.573367	0.1	1.764810
10.575033	0.1	1.771022
10.576700	0.1	1.775310
10.578367	0.1	1.776563
10.580033	0.1	1.774747
10.581700	0.1	1.772176
10.583367	0.1	1.771892
10.585033	0.1	1.774589
10.586700	0.1	1.779017
10.588367	0.1	1.784228
10.590033	0.1	1.789350
10.591700	0.1	1.792326
10.593367	0.1	1.791096
10.595033	0.1	1.786100
10.596700	0.1	1.780363
10.598367	0.1	1.776502
10.600033	0.1	1.774705
10.601700	0.1	1.774081
10.603367	0.1	1.774724
10.605033	0.1	1.777532
10.606700	0.1	1.782854
10.608367	0.1	1.790230
10.610033	0.1	1.798458
10.611700	0.1	1.805387
10.613367	0.1	1.808684
10.615033	0.1	1.807767
10.616700	0.1	1.804866
10.618367	0.1	1.803255
10.620033	0.1	1.804302
10.621700	0.1	1.806966
10.623367	0.1	1.809383
10.625033	0.1	1.810119
10.626700	0.1	1.808857
10.628367	0.1	1.806300
10.630033	0.1	1.802878
10.631700	0.1	1.798384
10.633367	0.1	1.793094
10.635033	0.1	1.788037
10.636700	0.1	1.784158
10.638367	0.1	1.782128
10.640033	0.1	1.782607
10.641700	0.1	1.785802
10.643367	0.1	1.791045
10.645033	0.1	1.796749
10.646700	0.1	1.799953
10.648367	0.1	1.797844
10.650033	0.1	1.790877
10.651700	0.1	1.782351
10.653367	0.1	1.775115
10.655033	0.1	1.769844
10.656700	0.1	1.765615
10.658367	0.1	1.761224
10.660033	0.1	1.755552
10.661700	0.1	1.747399
10.663367	0.1	1.736721
10.665033	0.1	1.725322
10.666700	0.1	1.715375
10.668367	0.1	1.708097
10.670033	0.1	1.703254
10.671700	0.1	1.699082
10.673367	0.1	1.693550
10.675033	0.1	1.685694
10.676700	0.1	1.675719
10.678367	0.1	1.664464
10.680033	0.1	1.652543
10.681700	0.1	1.640189
10.683367	0.1	1.628231
10.685033	0.1	1.618159
10.686700	0.1	1.610541
10.688367	0.1	1.604049
10.690033	0.1	1.596590
10.691700	0.1	1.586787
10.693367	0.1	1.574634
10.695033	0.1	1.561730
10.696700	0.1	1.550373
10.698367	0.1	1.541246
10.700033	0.1	1.532086
10.701700	0.1	1.519527
10.703367	0.1	1.502302
10.705033	0.1	1.482023
10.706700	0.1	1.461343
10.708367	0.1	1.442446
10.710033	0.1	1.426372
10.711700	0.1	1.412504
10.713367	0.1	1.398390
10.715033	0.1	1.381221
10.716700	0.1	1.360420
10.718367	0.1	1.338026
10.720033	0.1	1.316546
10.721700	0.1	1.296811
10.723367	0.1	1.277779
10.725033	0.1	1.258347
10.726700	0.1	1.238496
10.728367	0.1	1.218286
10.730033	0.1	1.197406
10.731700	0.1	1.176503
10.733367	0.1	1.157639
10.735033	0.1	1.142123
10.736700	0.1	1.128879
10.738367	0.1	1.116181
10.740033	0.1	1.103380
10.741700	0.1	1.089978
10.743367	0.1	1.074839
10.745033	0.1	1.057247
10.746700	0.1	1.037535
10.748367	0.1	1.016646
10.750033	0.1	0.995705
10.751700	0.1	0.975812
10.753367	0.1	0.957875
10.755033	0.1	0.942079
10.756700	0.1	0.927374
10.758367	0.1	0.912971
10.760033	0.1	0.899723
10.761700	0.1	0.887974
10.763367	0.1	0.875769
10.765033	0.1	0.860887
10.766700	0.1	0.843271
10.768367	0.1	0.824891
10.770033	0.1	0.807988
10.771700	0.1	0.793478
10.773367	0.1	0.780877
10.775033	0.1	0.769217
10.776700	0.1	0.757203
10.778367	0.1	0.743615
10.780033	0.1	0.728872
10.781700	0.1	0.714934
10.783367	0.1	0.703176
10.785033	0.1	0.693453
10.786700	0.1	0.685146
10.788367	0.1	0.677896
10.790033	0.1	0.671796
10.791700	0.1	0.666850
10.793367	0.1	0.661737
10.795033	0.1	0.654440
10.796700	0.1	0.644997
10.798367	0.1	0.636005
10.800033	0.1	0.629765
10.801700	0.1	0.625900
10.803367	0.1	0.622435
10.805033	0.1	0.617933
10.806700	0.1	0.611716
10.808367	0.1	0.603748
10.810033	0.1	0.594743
10.811700	0.1	0.585709
10.813367	0.1	0.577266
10.815033	0.1	0.569355
10.816700	0.1	0.561830
10.818367	0.1	0.555408
10.820033	0.1	0.551725
10.821700	0.1	0.551781
10.823367	0.1	0.553816
10.825033	0.1	0.553918
10.826700	0.1	0.549620
10.828367	0.1	0.542197
10.830033	0.1	0.535529
10.831700	0.1	0.532735
10.833367	0.1	0.533438
10.835033	0.1	0.534798
10.836700	0.1	0.534859
10.838367	0.1	0.533517
10.840033	0.1	0.531054
10.841700	0.1	0.527287
10.843367	0.1	0.522370
10.845033	0.1	0.517550
10.846700	0.1	0.514351
10.848367	0.1	0.513494
10.850033	0.1	0.514295
10.851700	0.1	0.514523
10.853367	0.1	0.512321
10.855033	0.1	0.508460
10.856700	0.1	0.505098
10.858367	0.1	0.503170
10.860033	0.1	0.502435
10.861700	0.1	0.502625
10.863367	0.1	0.503389
10.865033	0.1	0.504060
10.866700	0.1	0.503794
10.868367	0.1	0.501564
10.870033	0.1	0.497201
10.871700	0.1	0.492646
10.873367	0.1	0.490458
10.875033	0.1	0.490961
10.876700	0.1	0.491869
10.878367	0.1	0.490956
10.880033	0.1	0.488758
10.881700	0.1	0.487263
10.883367	0.1	0.487370
10.885033	0.1	0.489005
10.886700	0.1	0.491855
10.888367	0.1	0.495352
10.890033	0.1	0.498951
10.891700	0.1	0.502225
10.893367	0.1	0.504716
10.895033	0.1	0.505713
10.896700	0.1	0.504241
10.898367	0.1	0.500125
10.900033	0.1	0.494905
10.901700	0.1	0.490271
10.903367	0.1	0.485987
10.905033	0.1	0.480888
10.906700	0.1	0.475519
10.908367	0.1	0.471910
10.910033	0.1	0.471543
10.911700	0.1	0.474425
10.913367	0.1	0.479119
10.915033	0.1	0.483799
10.916700	0.1	0.487426
10.918367	0.1	0.489824
10.920033	0.1	0.491571
10.921700	0.1	0.493731
10.923367	0.1	0.496339
10.925033	0.1	0.497536
10.926700	0.1	0.495487
10.928367	0.1	0.491198
10.930033	0.1	0.487943
10.931700	0.1	0.487561
10.933367	0.1	0.489145
10.935033	0.1	0.491501
10.936700	0.1	0.494639
10.938367	0.1	0.498029
10.940033	0.1	0.499142
10.941700	0.1	0.495566
10.943367	0.1	0.487817
10.945033	0.1	0.479226
10.946700	0.1	0.473438
10.948367	0.1	0.471761
10.950033	0.1	0.473242
10.951700	0.1	0.476730
10.953367	0.1	0.480940
10.955033	0.1	0.483878
10.956700	0.1	0.484213
10.958367	0.1	0.482355
10.960033	0.1	0.479617
10.961700	0.1	0.476777
10.963367	0.1	0.474304
10.965033	0.1	0.473335
10.966700	0.1	0.474672
10.968367	0.1	0.477154
10.970033	0.1	0.478849
10.971700	0.1	0.478886
10.973367	0.1	0.476916
10.975033	0.1	0.472674
10.976700	0.1	0.466821
10.978367	0.1	0.460749
10.980033	0.1	0.456092
10.981700	0.1	0.454616
10.983367	0.1	0.456879
10.985033	0.1	0.461238
10.986700	0.1	0.464735
10.988367	0.1	0.465261
10.990033	0.1	0.463254
10.991700	0.1	0.460842
10.993367	0.1	0.459151
10.995033	0.1	0.457764
10.996700	0.1	0.456795
10.998367	0.1	0.456809
11.000033	0.1	0.456902
11.001700	0.1	0.455552
11.003367	0.1	0.453223
11.005033	0.1	0.451985
11.006700	0.1	0.452250
11.008367	0.1	0.452138
11.010033	0.1	0.450830
11.011700	0.1	0.449633
11.013367	0.1	0.449265
11.015033	0.1	0.449056
11.016700	0.1	0.448786
11.018367	0.1	0.448776
11.020033	0.1	0.448404
11.021700	0.1	0.446946
11.023367	0.1	0.445135
11.025033	0.1	0.444036
11.026700	0.1	0.443757
11.028367	0.1	0.443556
11.030033	0.1	0.442206
11.031700	0.1	0.439631
11.033367	0.1	0.437787
11.035033	0.1	0.438113
11.036700	0.1	0.439524
11.038367	0.1	0.439472
11.040033	0.1	0.435724
11.041700	0.1	0.427472
11.043367	0.1	0.416064
11.045033	0.1	0.404669
11.046700	0.1	0.396641
11.048367	0.1	0.393894
11.050033	0.1	0.396241
11.051700	0.1	0.401563
11.053367	0.1	0.407561
11.055033	0.1	0.413475
11.056700	0.1	0.419356
11.058367	0.1	0.425102
11.060033	0.1	0.430751
11.061700	0.1	0.435691
11.063367	0.1	0.438532
11.065033	0.1	0.439053
11.066700	0.1	0.438765
11.068367	0.1	0.439193
11.070033	0.1	0.440944
11.071700	0.1	0.444222
11.073367	0.1	0.448809
11.075033	0.1	0.453233
11.076700	0.1	0.455431
11.078367	0.1	0.454355
11.080033	0.1	0.450294
11.081700	0.1	0.444329
11.083367	0.1	0.438080
11.085033	0.1	0.432795
11.086700	0.1	0.427915
11.088367	0.1	0.422359
11.090033	0.1	0.417582
11.091700	0.1	0.416609
11.093367	0.1	0.420222
11.095033	0.1	0.426373
11.096700	0.1	0.432311
11.098367	0.1	0.436222
11.100033	0.1	0.437847
11.101700	0.1	0.437410
11.103367	0.1	0.434709
11.105033	0.1	0.430844
11.106700	0.1	0.428939
11.108367	0.1	0.431314
11.110033	0.1	0.437256
11.111700	0.1	0.444250
11.113367	0.1	0.449871
11.115033	0.1	0.452525
11.116700	0.1	0.452148
11.118367	0.1	0.450276
11.120033	0.1	0.448748
11.121700	0.1	0.448311
11.123367	0.1	0.448739
11.125033	0.1	0.449819
11.126700	0.1	0.451654
11.128367	0.1	0.454122
11.130033	0.1	0.456315
11.131700	0.1	0.457009
11.133367	0.1	0.456027
11.135033	0.1	0.454355
11.136700	0.1	0.452246
11.138367	0.1	0.448618
11.140033	0.1	0.442779
11.141700	0.1	0.436115
11.143367	0.1	0.431989
11.145033	0.1	0.433298
11.146700	0.1	0.439715
11.148367	0.1	0.448413
11.150033	0.1	0.457442
11.151700	0.1	0.466621
11.153367	0.1	0.474900
11.155033	0.1	0.479794
11.156700	0.1	0.480292
11.158367	0.1	0.477540
11.160033	0.1	0.472590
11.161700	0.1	0.466020
11.163367	0.1	0.459584
11.165033	0.1	0.456055
11.166700	0.1	0.457056
11.168367	0.1	0.462173
11.170033	0.1	0.469843
11.171700	0.1	0.477578
11.173367	0.1	0.481918
11.175033	0.1	0.480535
11.176700	0.1	0.474676
11.178367	0.1	0.468297
11.180033	0.1	0.464958
11.181700	0.1	0.465694
11.183367	0.1	0.469312
11.185033	0.1	0.473591
11.186700	0.1	0.476171
11.188367	0.1	0.476013
11.190033	0.1	0.474518
11.191700	0.1	0.474108
11.193367	0.1	0.475654
11.195033	0.1	0.478011
11.196700	0.1	0.480441
11.198367	0.1	0.484367
11.200033	0.1	0.491170
11.201700	0.1	0.498658
11.203367	0.1	0.502462
11.205033	0.1	0.500879
11.206700	0.1	0.495603
11.208367	0.1	0.488679
11.210033	0.1	0.481326
11.211700	0.1	0.475091
11.213367	0.1	0.471878
11.215033	0.1	0.472721
11.216700	0.1	0.477214
11.218367	0.1	0.483948
11.220033	0.1	0.491161
11.221700	0.1	0.497256
11.223367	0.1	0.500884
11.225033	0.1	0.500954
11.226700	0.1	0.497890
11.228367	0.1	0.494514
11.230033	0.1	0.493992
11.231700	0.1	0.496786
11.233367	0.1	0.501326
11.235033	0.1	0.506644
11.236700	0.1	0.511976
11.238367	0.1	0.515613
11.240033	0.1	0.516586
11.241700	0.1	0.515948
11.243367	0.1	0.515808
11.245033	0.1	0.517247
11.246700	0.1	0.519054
11.248367	0.1	0.519156
11.250033	0.1	0.516917
11.251700	0.1	0.513396
11.253367	0.1	0.509880
11.255033	0.1	0.506230
11.256700	0.1	0.501126
11.258367	0.1	0.494001
11.260033	0.1	0.486500
11.261700	0.1	0.481992
11.263367	0.1	0.483138
11.265033	0.1	0.489452
11.266700	0.1	0.497578
11.268367	0.1	0.503878
11.270033	0.1	0.506826
11.271700	0.1	0.507180
11.273367	0.1	0.506728
11.275033	0.1	0.507170
11.276700	0.1	0.509019
11.278367	0.1	0.511156
11.280033	0.1	0.512279
11.281700	0.1	0.512106
11.283367	0.1	0.510891
11.285033	0.1	0.508553
11.286700	0.1	0.504986
11.288367	0.1	0.501210
11.290033	0.1	0.498751
11.291700	0.1	0.498160
11.293367	0.1	0.499301
11.295033	0.1	0.502160
11.296700	0.1	0.506276
11.298367	0.1	0.510304
11.300033	0.1	0.512907
11.301700	0.1	0.513839
11.303367	0.1	0.513261
11.305033	0.1	0.510956
11.306700	0.1	0.507659
11.308367	0.1	0.505215
11.310033	0.1	0.504334
11.311700	0.1	0.504148
11.313367	0.1	0.503664
11.315033	0.1	0.501876
11.316700	0.1	0.497680
11.318367	0.1	0.491450
11.320033	0.1	0.485890
11.321700	0.1	0.483650
11.323367	0.1	0.484325
11.325033	0.1	0.485755
11.326700	0.1	0.487678
11.328367	0.1	0.491361
11.330033	0.1	0.496493
11.331700	0.1	0.500758
11.333367	0.1	0.501904
11.335033	0.1	0.499496
11.336700	0.1	0.495282
11.338367	0.1	0.491724
11.340033	0.1	0.489601
11.341700	0.1	0.487524
11.343367	0.1	0.484008
11.345033	0.1	0.479836
11.346700	0.1	0.477615
11.348367	0.1	0.478993
11.350033	0.1	0.483557
11.351700	0.1	0.489866
11.353367	0.1	0.496139
11.355033	0.1	0.501242
11.356700	0.1	0.505475
11.358367	0.1	0.508893
11.360033	0.1	0.510248
11.361700	0.1	0.508884
11.363367	0.1	0.506020
11.365033	0.1	0.503734
11.366700	0.1	0.503408
11.368367	0.1	0.504577
11.370033	0.1	0.505135
11.371700	0.1	0.503613
11.373367	0.1	0.500595
11.375033	0.1	0.497322
11.376700	0.1	0.494421
11.378367	0.1	0.492586
11.380033	0.1	0.492851
11.381700	0.1	0.495524
11.383367	0.1	0.499603
11.385033	0.1	0.503436
11.386700	0.1	0.506514
11.388367	0.1	0.509755
11.390033	0.1	0.513210
11.391700	0.1	0.515045
11.393367	0.1	0.513676
11.395033	0.1	0.509596
11.396700	0.1	0.504735
11.398367	0.1	0.500944
11.400033	0.1	0.499221
11.401700	0.1	0.499748
11.403367	0.1	0.502090
11.405033	0.1	0.505419
11.406700	0.1	0.508511
11.408367	0.1	0.510113
11.410033	0.1	0.509601
11.411700	0.1	0.506835
11.413367	0.1	0.502360
11.415033	0.1	0.498444
11.416700	0.1	0.498388
11.418367	0.1	0.503100
11.420033	0.1	0.509508
11.421700	0.1	0.513410
11.423367	0.1	0.512986
11.425033	0.1	0.509559
11.426700	0.1	0.506337
11.428367	0.1	0.505913
11.430033	0.1	0.507962
11.431700	0.1	0.510532
11.433367	0.1	0.513033
11.435033	0.1	0.515357
11.436700	0.1	0.515673
11.438367	0.1	0.511818
11.440033	0.1	0.504027
11.441700	0.1	0.495077
11.443367	0.1	0.488176
11.445033	0.1	0.485084
11.446700	0.1	0.485280
11.448367	0.1	0.486681
11.450033	0.1	0.487473
11.451700	0.1	0.487058
11.453367	0.1	0.485755
11.455033	0.1	0.484223
11.456700	0.1	0.483268
11.458367	0.1	0.483491
11.460033	0.1	0.484684
11.461700	0.1	0.485987
11.463367	0.1	0.486434
11.465033	0.1	0.485526
11.466700	0.1	0.483836
11.468367	0.1	0.482495
11.470033	0.1	0.481885
11.471700	0.1	0.481294
11.473367	0.1	0.480078
11.475033	0.1	0.478285
11.476700	0.1	0.476525
11.478367	0.1	0.475454
11.480033	0.1	0.474756
11.481700	0.1	0.473275
11.483367	0.1	0.470425
11.485033	0.1	0.466732
11.486700	0.1	0.463314
11.488367	0.1	0.461163
11.490033	0.1	0.460926
11.491700	0.1	0.462634
11.493367	0.1	0.465047
11.495033	0.1	0.466201
11.496700	0.1	0.465205
11.498367	0.1	0.462481
11.500033	0.1	0.458714
11.501700	0.1	0.454402
11.503367	0.1	0.449992
11.505033	0.1	0.445507
11.506700	0.1	0.440241
11.508367	0.1	0.433861
11.510033	0.1	0.428162
11.511700	0.1	0.426015
11.513367	0.1	0.427989
11.515033	0.1	0.431812
11.516700	0.1	0.435924
11.518367	0.1	0.440874
11.520033	0.1	0.446644
11.521700	0.1	0.451403
11.523367	0.1	0.453531
11.525033	0.1	0.453037
11.526700	0.1	0.450853
11.528367	0.1	0.447775
11.530033	0.1	0.444264
11.531700	0.1	0.440590
11.533367	0.1	0.436921
11.535033	0.1	0.433740
11.536700	0.1	0.432110
11.538367	0.1	0.432641
11.540033	0.1	0.434034
11.541700	0.1	0.433982
11.543367	0.1	0.431491
11.545033	0.1	0.427007
11.546700	0.1	0.421135
11.548367	0.1	0.415030
11.550033	0.1	0.410322
11.551700	0.1	0.407249
11.553367	0.1	0.405209
11.555033	0.1	0.404809
11.556700	0.1	0.406727
11.558367	0.1	0.409787
11.560033	0.1	0.411938
11.561700	0.1	0.412660
11.563367	0.1	0.413079
11.565033	0.1	0.413964
11.566700	0.1	0.414876
11.568367	0.1	0.415766
11.570033	0.1	0.418131
11.571700	0.1	0.422797
11.573367	0.1	0.427710
11.575033	0.1	0.429768
11.576700	0.1	0.427789
11.578367	0.1	0.422699
11.580033	0.1	0.416161
11.581700	0.1	0.410061
11.583367	0.1	0.406131
11.585033	0.1	0.404804
11.586700	0.1	0.405442
11.588367	0.1	0.407896
11.590033	0.1	0.412301
11.591700	0.1	0.417046
11.593367	0.1	0.418732
11.595033	0.1	0.415342
11.596700	0.1	0.408571
11.598367	0.1	0.401894
11.600033	0.1	0.397260
11.601700	0.1	0.394322
11.603367	0.1	0.391416
11.605033	0.1	0.387239
11.606700	0.1	0.383114
11.608367	0.1	0.382946
11.610033	0.1	0.389498
11.611700	0.1	0.401046
11.613367	0.1	0.412897
11.615033	0.1	0.421330
11.616700	0.1	0.425046
11.618367	0.1	0.424366
11.620033	0.1	0.420902
11.621700	0.1	0.417330
11.623367	0.1	0.415868
11.625033	0.1	0.416324
11.626700	0.1	0.416599
11.628367	0.1	0.415463
11.630033	0.1	0.413852
11.631700	0.1	0.413167
11.633367	0.1	0.413572
11.635033	0.1	0.414336
11.636700	0.1	0.415128
11.638367	0.1	0.416078
11.640033	0.1	0.417167
11.641700	0.1	0.418131
11.643367	0.1	0.418597
11.645033	0.1	0.418406
11.646700	0.1	0.417698
11.648367	0.1	0.416967
11.650033	0.1	0.417256
11.651700	0.1	0.419486
11.653367	0.1	0.423249
11.655033	0.1	0.427044
11.656700	0.1	0.429917
11.658367	0.1	0.431957
11.660033	0.1	0.433833
11.661700	0.1	0.436353
11.663367	0.1	0.439258
11.665033	0.1	0.440842
11.666700	0.1	0.439789
11.668367	0.1	0.436744
11.670033	0.1	0.433889
11.671700	0.1	0.433093
11.673367	0.1	0.434141
11.675033	0.1	0.434997
11.676700	0.1	0.433875
11.678367	0.1	0.431314
11.680033	0.1	0.429684
11.681700	0.1	0.430648
11.683367	0.1	0.433992
11.685033	0.1	0.438071
11.686700	0.1	0.441028
11.688367	0.1	0.442658
11.690033	0.1	0.443938
11.691700	0.1	0.445102
11.693367	0.1	0.446015
11.695033	0.1	0.447175
11.696700	0.1	0.448925
11.698367	0.1	0.450406
11.700033	0.1	0.449703
11.701700	0.1	0.445694
11.703367	0.1	0.439165
11.705033	0.1	0.431654
11.706700	0.1	0.424781
11.708367	0.1	0.420627
11.710033	0.1	0.420371
11.711700	0.1	0.422522
11.713367	0.1	0.424641
11.715033	0.1	0.426006
11.716700	0.1	0.427109
11.718367	0.1	0.427957
11.720033	0.1	0.427784
11.721700	0.1	0.425852
11.723367	0.1	0.422150
11.725033	0.1	0.417647
11.726700	0.1	0.414015
11.728367	0.1	0.412925
11.730033	0.1	0.414960
11.731700	0.1	0.418816
11.733367	0.1	0.421675
11.735033	0.1	0.421079
11.736700	0.1	0.417051
11.738367	0.1	0.412422
11.740033	0.1	0.410113
11.741700	0.1	0.410262
11.743367	0.1	0.411086
11.745033	0.1	0.411514
11.746700	0.1	0.411673
11.748367	0.1	0.412120
11.750033	0.1	0.413698
11.751700	0.1	0.417228
11.753367	0.1	0.422788
11.755033	0.1	0.428627
11.756700	0.1	0.431798
11.758367	0.1	0.431640
11.760033	0.1	0.430797
11.761700	0.1	0.431668
11.763367	0.1	0.433926
11.765033	0.1	0.435878
11.766700	0.1	0.436460
11.768367	0.1	0.435435
11.770033	0.1	0.432292
11.771700	0.1	0.426369
11.773367	0.1	0.418397
11.775033	0.1	0.410932
11.776700	0.1	0.406858
11.778367	0.1	0.407132
11.780033	0.1	0.410080
11.781700	0.1	0.413037
11.783367	0.1	0.414406
11.785033	0.1	0.414206
11.786700	0.1	0.413400
11.788367	0.1	0.413065
11.790033	0.1	0.414047
11.791700	0.1	0.416511
11.793367	0.1	0.419389
11.795033	0.1	0.421251
11.796700	0.1	0.421633
11.798367	0.1	0.421205
11.800033	0.1	0.420683
11.801700	0.1	0.419635
11.803367	0.1	0.417139
11.805033	0.1	0.413670
11.806700	0.1	0.410923
11.808367	0.1	0.409866
11.810033	0.1	0.410522
11.811700	0.1	0.412739
11.813367	0.1	0.415668
11.815033	0.1	0.417852
11.816700	0.1	0.418504
11.818367	0.1	0.417088
11.820033	0.1	0.412823
11.821700	0.1	0.406378
11.823367	0.1	0.400622
11.825033	0.1	0.398518
11.826700	0.1	0.400934
11.828367	0.1	0.406522
11.830033	0.1	0.413083
11.831700	0.1	0.418322
11.833367	0.1	0.420222
11.835033	0.1	0.418480
11.836700	0.1	0.415361
11.838367	0.1	0.413582
11.840033	0.1	0.413517
11.841700	0.1	0.414257
11.843367	0.1	0.416148
11.845033	0.1	0.419924
11.846700	0.1	0.424883
11.848367	0.1	0.429535
11.850033	0.1	0.433018
11.851700	0.1	0.435589
11.853367	0.1	0.437987
11.855033	0.1	0.439738
11.856700	0.1	0.439119
11.858367	0.1	0.435421
11.860033	0.1	0.429885
11.861700	0.1	0.424292
11.863367	0.1	0.419798
11.865033	0.1	0.416734
11.866700	0.1	0.415244
11.868367	0.1	0.416059
11.870033	0.1	0.419300
11.871700	0.1	0.422853
11.873367	0.1	0.424096
11.875033	0.1	0.422723
11.876700	0.1	0.420571
11.878367	0.1	0.419877
11.880033	0.1	0.422024
11.881700	0.1	0.427095
11.883367	0.1	0.434062
11.885033	0.1	0.441056
11.886700	0.1	0.445941
11.888367	0.1	0.447277
11.890033	0.1	0.445233
11.891700	0.1	0.441736
11.893367	0.1	0.439198
11.895033	0.1	0.438388
11.896700	0.1	0.437917
11.898367	0.1	0.436432
11.900033	0.1	0.434485
11.901700	0.1	0.433703
11.903367	0.1	0.434523
11.905033	0.1	0.435356
11.906700	0.1	0.434890
11.908367	0.1	0.434606
11.910033	0.1	0.436967
11.911700	0.1	0.441624
11.913367	0.1	0.445498
11.915033	0.1	0.446173
11.916700	0.1	0.444357
11.918367	0.1	0.443258
11.920033	0.1	0.445456
11.921700	0.1	0.450630
11.923367	0.1	0.456772
11.925033	0.1	0.461810
11.926700	0.1	0.463855
11.928367	0.1	0.462173
11.930033	0.1	0.457955
11.931700	0.1	0.452884
11.933367	0.1	0.448129
11.935033	0.1	0.444725
11.936700	0.1	0.443379
11.938367	0.1	0.444292
11.940033	0.1	0.447510
11.941700	0.1	0.452437
11.943367	0.1	0.456930
11.945033	0.1	0.458588
11.946700	0.1	0.457610
11.948367	0.1	0.456539
11.950033	0.1	0.457070
11.951700	0.1	0.458490
11.953367	0.1	0.458718
11.955033	0.1	0.456278
11.956700	0.1	0.451603
11.958367	0.1	0.446541
11.960033	0.1	0.442960
11.961700	0.1	0.441889
11.963367	0.1	0.443701
11.965033	0.1	0.448530
11.966700	0.1	0.455598
11.968367	0.1	0.462891
11.970033	0.1	0.468520
11.971700	0.1	0.471896
11.973367	0.1	0.473154
11.975033	0.1	0.472507
11.976700	0.1	0.470984
11.978367	0.1	0.470285
11.980033	0.1	0.470853
11.981700	0.1	0.471156
11.983367	0.1	0.469689
11.985033	0.1	0.467049
11.986700	0.1	0.465317
11.988367	0.1	0.465875
11.990033	0.1	0.468255
11.991700	0.1	0.470909
11.993367	0.1	0.472497
11.995033	0.1	0.472115
11.996700	0.1	0.469093
11.998367	0.1	0.463976
12.000033	0.1	0.459026
12.001700	0.1	0.455892
12.003367	0.1	0.453778
12.005033	0.1	0.451263
12.006700	0.1	0.448874
12.008367	0.1	0.448567
12.010033	0.1	0.451417
12.011700	0.1	0.456548
12.013367	0.1	0.462155
12.015033	0.1	0.467077
12.016700	0.1	0.471747
12.018367	0.1	0.477550
12.020033	0.1	0.484749
12.021700	0.1	0.491468
12.023367	0.1	0.495352
12.025033	0.1	0.495613
12.026700	0.1	0.493154
12.028367	0.1	0.489540
12.030033	0.1	0.486188
12.031700	0.1	0.483627
12.033367	0.1	0.481284
12.035033	0.1	0.478756
12.036700	0.1	0.476711
12.038367	0.1	0.475869
12.040033	0.1	0.476297
12.041700	0.1	0.477661
12.043367	0.1	0.479482
12.045033	0.1	0.481755
12.046700	0.1	0.485163
12.048367	0.1	0.489652
12.050033	0.1	0.493377
12.051700	0.1	0.493811
12.053367	0.1	0.489834
12.055033	0.1	0.483328
12.056700	0.1	0.478504
12.058367	0.1	0.478574
12.060033	0.1	0.483342
12.061700	0.1	0.490611
12.063367	0.1	0.498667
12.065033	0.1	0.506788
12.066700	0.1	0.514481
12.068367	0.1	0.521126
12.070033	0.1	0.526039
12.071700	0.1	0.529024
12.073367	0.1	0.530570
12.075033	0.1	0.530411
12.076700	0.1	0.526779
12.078367	0.1	0.519473
12.080033	0.1	0.512390
12.081700	0.1	0.510104
12.083367	0.1	0.513406
12.085033	0.1	0.519725
12.086700	0.1	0.526020
12.088367	0.1	0.530346
12.090033	0.1	0.532190
12.091700	0.1	0.532377
12.093367	0.1	0.532526
12.095033	0.1	0.534458
12.096700	0.1	0.539022
12.098367	0.1	0.544977
12.100033	0.1	0.550323
12.101700	0.1	0.554686
12.103367	0.1	0.558342
12.105033	0.1	0.560274
12.106700	0.1	0.560046
12.108367	0.1	0.559329
12.110033	0.1	0.559706
12.111700	0.1	0.561350
12.113367	0.1	0.564079
12.115033	0.1	0.567739
12.116700	0.1	0.571818
12.118367	0.1	0.575534
12.120033	0.1	0.578002
12.121700	0.1	0.578719
12.123367	0.1	0.578039
12.125033	0.1	0.576531
12.126700	0.1	0.574496
12.128367	0.1	0.572708
12.130033	0.1	0.572777
12.131700	0.1	0.575786
12.133367	0.1	0.580931
12.135033	0.1	0.586864
12.136700	0.1	0.593225
12.138367	0.1	0.599441
12.140033	0.1	0.603688
12.141700	0.1	0.605010
12.143367	0.1	0.604815
12.145033	0.1	0.604969
12.146700	0.1	0.605872
12.148367	0.1	0.607255
12.150033	0.1	0.609150
12.151700	0.1	0.611511
12.153367	0.1	0.614291
12.155033	0.1	0.618114
12.156700	0.1	0.623809
12.158367	0.1	0.631581
12.160033	0.1	0.640913
12.161700	0.1	0.650124
12.163367	0.1	0.656545
12.165033	0.1	0.658622
12.166700	0.1	0.657211
12.168367	0.1	0.654892
12.170033	0.1	0.653984
12.171700	0.1	0.654664
12.173367	0.1	0.655800
12.175033	0.1	0.657327
12.176700	0.1	0.660149
12.178367	0.1	0.664345
12.180033	0.1	0.669239
12.181700	0.1	0.674170
12.183367	0.1	0.678273
12.185033	0.1	0.681086
12.186700	0.1	0.683507
12.188367	0.1	0.686678
12.190033	0.1	0.689887
12.191700	0.1	0.690985
12.193367	0.1	0.688923
12.195033	0.1	0.684750
12.196700	0.1	0.680187
12.198367	0.1	0.676452
12.200033	0.1	0.674608
12.201700	0.1	0.675707
12.203367	0.1	0.679670
12.205033	0.1	0.685132
12.206700	0.1	0.691004
12.208367	0.1	0.696820
12.210033	0.1	0.701989
12.211700	0.1	0.705575
12.213367	0.1	0.706161
12.215033	0.1	0.702841
12.216700	0.1	0.697365
12.218367	0.1	0.693477
12.220033	0.1	0.693654
12.221700	0.1	0.697803
12.223367	0.1	0.703884
12.225033	0.1	0.709170
12.226700	0.1	0.712234
12.228367	0.1	0.713924
12.230033	0.1	0.715558
12.231700	0.1	0.717160
12.233367	0.1	0.718194
12.235033	0.1	0.719135
12.236700	0.1	0.720969
12.238367	0.1	0.723936
12.240033	0.1	0.727479
12.241700	0.1	0.730949
12.243367	0.1	0.734190
12.245033	0.1	0.737961
12.246700	0.1	0.743340
12.248367	0.1	0.750385
12.250033	0.1	0.757594
12.251700	0.1	0.762781
12.253367	0.1	0.764509
12.255033	0.1	0.762669
12.256700	0.1	0.758576
12.258367	0.1	0.754795
12.260033	0.1	0.753547
12.261700	0.1	0.755158
12.263367	0.1	0.758525
12.265033	0.1	0.762148
12.266700	0.1	0.764444
12.268367	0.1	0.764406
12.270033	0.1	0.762409
12.271700	0.1	0.760378
12.273367	0.1	0.760960
12.275033	0.1	0.765473
12.276700	0.1	0.772509
12.278367	0.1	0.779214
12.280033	0.1	0.783973
12.281700	0.1	0.787335
12.283367	0.1	0.790479
12.285033	0.1	0.793664
12.286700	0.1	0.796034
12.288367	0.1	0.796816
12.290033	0.1	0.796500
12.291700	0.1	0.796267
12.293367	0.1	0.797026
12.295033	0.1	0.799219
12.296700	0.1	0.802604
12.298367	0.1	0.806148
12.300033	0.1	0.808332
12.301700	0.1	0.808346
12.303367	0.1	0.807564
12.305033	0.1	0.808309
12.306700	0.1	0.810861
12.308367	0.1	0.813189
12.310033	0.1	0.813701
12.311700	0.1	0.813552
12.313367	0.1	0.815503
12.315033	0.1	0.820449
12.316700	0.1	0.826335
12.318367	0.1	0.830768
12.320033	0.1	0.833198
12.321700	0.1	0.834591
12.323367	0.1	0.836374
12.325033	0.1	0.839308
12.326700	0.1	0.842516
12.328367	0.1	0.844589
12.330033	0.1	0.845590
12.331700	0.1	0.846535
12.333367	0.1	0.847247
12.335033	0.1	0.846745
12.336700	0.1	0.845743
12.338367	0.1	0.847043
12.340033	0.1	0.851969
12.341700	0.1	0.857930
12.343367	0.1	0.861753
12.345033	0.1	0.863690
12.346700	0.1	0.865716
12.348367	0.1	0.867457
12.350033	0.1	0.866801
12.351700	0.1	0.864016
12.353367	0.1	0.862754
12.355033	0.1	0.866349
12.356700	0.1	0.874479
12.358367	0.1	0.883671
12.360033	0.1	0.890847
12.361700	0.1	0.895429
12.363367	0.1	0.897697
12.365033	0.1	0.897078
12.366700	0.1	0.893516
12.368367	0.1	0.888817
12.370033	0.1	0.885460
12.371700	0.1	0.884449
12.373367	0.1	0.884659
12.375033	0.1	0.884631
12.376700	0.1	0.884761
12.378367	0.1	0.886433
12.380033	0.1	0.890056
12.381700	0.1	0.895122
12.383367	0.1	0.900757
12.385033	0.1	0.905604
12.386700	0.1	0.908379
12.388367	0.1	0.908724
12.390033	0.1	0.907686
12.391700	0.1	0.907523
12.393367	0.1	0.910349
12.395033	0.1	0.916366
12.396700	0.1	0.923257
12.398367	0.1	0.928272
12.400033	0.1	0.930610
12.401700	0.1	0.930564
12.403367	0.1	0.928473
12.405033	0.1	0.925888
12.406700	0.1	0.925465
12.408367	0.1	0.928505
12.410033	0.1	0.933395
12.411700	0.1	0.937241
12.413367	0.1	0.938950
12.415033	0.1	0.939714
12.416700	0.1	0.940822
12.418367	0.1	0.942247
12.420033	0.1	0.943621
12.421700	0.1	0.945535
12.423367	0.1	0.948622
12.425033	0.1	0.951830
12.426700	0.1	0.953455
12.428367	0.1	0.953511
12.430033	0.1	0.953511
12.431700	0.1	0.954159
12.433367	0.1	0.954159
12.435033	0.1	0.951760
12.436700	0.1	0.946624
12.438367	0.1	0.939821
12.440033	0.1	0.933255
12.441700	0.1	0.928896
12.443367	0.1	0.927444
12.445033	0.1	0.927746
12.446700	0.1	0.927546
12.448367	0.1	0.925497
12.450033	0.1	0.922894
12.451700	0.1	0.922456
12.453367	0.1	0.924817
12.455033	0.1	0.927639
12.456700	0.1	0.928654
12.458367	0.1	0.928030
12.460033	0.1	0.927350
12.461700	0.1	0.927392
12.463367	0.1	0.926931
12.465033	0.1	0.924431
12.466700	0.1	0.920715
12.468367	0.1	0.918116
12.470033	0.1	0.917404
12.471700	0.1	0.917274
12.473367	0.1	0.916314
12.475033	0.1	0.914191
12.476700	0.1	0.911420
12.478367	0.1	0.908738
12.480033	0.1	0.906498
12.481700	0.1	0.904575
12.483367	0.1	0.902694
12.485033	0.1	0.900715
12.486700	0.1	0.898810
12.488367	0.1	0.897348
12.490033	0.1	0.896659
12.491700	0.1	0.896556
12.493367	0.1	0.896147
12.495033	0.1	0.894428
12.496700	0.1	0.890633
12.498367	0.1	0.884500
12.500033	0.1	0.876933
12.501700	0.1	0.869897
12.503367	0.1	0.865287
12.505033	0.1	0.863420
12.506700	0.1	0.862577
12.508367	0.1	0.861152
12.510033	0.1	0.859681
12.511700	0.1	0.859355
12.513367	0.1	0.859466
12.515033	0.1	0.857585
12.516700	0.1	0.852495
12.518367	0.1	0.846116
12.520033	0.1	0.841585
12.521700	0.1	0.839778
12.523367	0.1	0.838530
12.525033	0.1	0.834921
12.526700	0.1	0.827806
12.528367	0.1	0.818330
12.530033	0.1	0.808747
12.531700	0.1	0.800714
12.533367	0.1	0.794372
12.535033	0.1	0.788886
12.536700	0.1	0.784057
12.538367	0.1	0.781380
12.540033	0.1	0.782246
12.541700	0.1	0.785328
12.543367	0.1	0.787470
12.545033	0.1	0.786129
12.546700	0.1	0.780607
12.548367	0.1	0.772937
12.550033	0.1	0.766735
12.551700	0.1	0.763731
12.553367	0.1	0.762558
12.555033	0.1	0.760965
12.556700	0.1	0.758278
12.558367	0.1	0.755452
12.560033	0.1	0.753026
12.561700	0.1	0.750730
12.563367	0.1	0.748662
12.565033	0.1	0.746595
12.566700	0.1	0.743223
12.568367	0.1	0.737552
12.570033	0.1	0.730744
12.571700	0.1	0.726120
12.573367	0.1	0.726464
12.575033	0.1	0.731661
12.576700	0.1	0.739242
12.578367	0.1	0.746376
12.580033	0.1	0.751032
12.581700	0.1	0.751563
12.583367	0.1	0.746716
12.585033	0.1	0.737179
12.586700	0.1	0.726329
12.588367	0.1	0.718292
12.590033	0.1	0.715740
12.591700	0.1	0.719214
12.593367	0.1	0.727377
12.595033	0.1	0.737463
12.596700	0.1	0.746115
12.598367	0.1	0.750790
12.600033	0.1	0.750534
12.601700	0.1	0.745738
12.603367	0.1	0.737640
12.605033	0.1	0.727973
12.606700	0.1	0.718767
12.608367	0.1	0.711675
12.610033	0.1	0.707754
12.611700	0.1	0.707991
12.613367	0.1	0.712317
12.615033	0.1	0.718180
12.616700	0.1	0.722092
12.618367	0.1	0.722348
12.620033	0.1	0.719731
12.621700	0.1	0.716317
12.623367	0.1	0.713402
12.625033	0.1	0.710394
12.626700	0.1	0.706748
12.628367	0.1	0.704033
12.630033	0.1	0.704406
12.631700	0.1	0.708364
12.633367	0.1	0.714548
12.635033	0.1	0.720406
12.636700	0.1	0.723423
12.638367	0.1	0.722953
12.640033	0.1	0.720285
12.641700	0.1	0.716671
12.643367	0.1	0.712592
12.645033	0.1	0.709225
12.646700	0.1	0.708462
12.648367	0.1	0.710781
12.650033	0.1	0.714315
12.651700	0.1	0.716676
12.653367	0.1	0.717035
12.655033	0.1	0.716164
12.656700	0.1	0.714925
12.658367	0.1	0.713142
12.660033	0.1	0.710394
12.661700	0.1	0.707875
12.663367	0.1	0.707777
12.665033	0.1	0.710585
12.666700	0.1	0.714459
12.668367	0.1	0.717337
12.670033	0.1	0.718483
12.671700	0.1	0.718348
12.673367	0.1	0.717794
12.675033	0.1	0.717230
12.676700	0.1	0.716075
12.678367	0.1	0.713700
12.680033	0.1	0.710408
12.681700	0.1	0.706827
12.683367	0.1	0.702883
12.685033	0.1	0.698599
12.686700	0.1	0.695442
12.688367	0.1	0.694823
12.690033	0.1	0.695721
12.691700	0.1	0.696043
12.693367	0.1	0.695181
12.695033	0.1	0.693798
12.696700	0.1	0.692545
12.698367	0.1	0.692317
12.700033	0.1	0.693887
12.701700	0.1	0.696359
12.703367	0.1	0.697579
12.705033	0.1	0.696136
12.706700	0.1	0.691926
12.708367	0.1	0.685826
12.710033	0.1	0.679791
12.711700	0.1	0.676303
12.713367	0.1	0.676210
12.715033	0.1	0.677356
12.716700	0.1	0.676415
12.718367	0.1	0.671749
12.720033	0.1	0.664289
12.721700	0.1	0.656429
12.723367	0.1	0.650124
12.725033	0.1	0.645705
12.726700	0.1	0.642743
12.728367	0.1	0.641774
12.730033	0.1	0.643679
12.731700	0.1	0.647358
12.733367	0.1	0.649896
12.735033	0.1	0.649565
12.736700	0.1	0.647558
12.738367	0.1	0.646398
12.740033	0.1	0.647493
12.741700	0.1	0.650277
12.743367	0.1	0.653192
12.745033	0.1	0.654832
12.746700	0.1	0.654738
12.748367	0.1	0.653239
12.750033	0.1	0.650194
12.751700	0.1	0.645025
12.753367	0.1	0.638678
12.755033	0.1	0.634468
12.756700	0.1	0.635614
12.758367	0.1	0.641746
12.760033	0.1	0.649337
12.761700	0.1	0.655144
12.763367	0.1	0.657481
12.765033	0.1	0.655376
12.766700	0.1	0.648680
12.768367	0.1	0.638966
12.770033	0.1	0.629006
12.771700	0.1	0.620773
12.773367	0.1	0.614687
12.775033	0.1	0.610575
12.776700	0.1	0.608098
12.778367	0.1	0.606515
12.780033	0.1	0.605220
12.781700	0.1	0.604265
12.783367	0.1	0.604047
12.785033	0.1	0.604531
12.786700	0.1	0.604712
12.788367	0.1	0.603236
12.790033	0.1	0.599376
12.791700	0.1	0.593197
12.793367	0.1	0.585467
12.795033	0.1	0.577918
12.796700	0.1	0.573806
12.798367	0.1	0.576600
12.800033	0.1	0.585997
12.801700	0.1	0.597052
12.803367	0.1	0.604638
12.805033	0.1	0.607297
12.806700	0.1	0.606356
12.808367	0.1	0.603390
12.810033	0.1	0.599828
12.811700	0.1	0.596885
12.813367	0.1	0.594747
12.815033	0.1	0.592945
12.816700	0.1	0.591590
12.818367	0.1	0.591329
12.820033	0.1	0.592065
12.821700	0.1	0.592871
12.823367	0.1	0.593215
12.825033	0.1	0.593122
12.826700	0.1	0.592205
12.828367	0.1	0.590254
12.830033	0.1	0.587981
12.831700	0.1	0.585709
12.833367	0.1	0.583054
12.835033	0.1	0.580139
12.836700	0.1	0.577499
12.838367	0.1	0.575553
12.840033	0.1	0.574770
12.841700	0.1	0.575832
12.843367	0.1	0.578784
12.845033	0.1	0.582184
12.846700	0.1	0.583972
12.848367	0.1	0.583259
12.850033	0.1	0.580791
12.851700	0.1	0.577969
12.853367	0.1	0.575637
12.855033	0.1	0.573676
12.856700	0.1	0.571674
12.858367	0.1	0.569583
12.860033	0.1	0.567599
12.861700	0.1	0.565909
12.863367	0.1	0.564787
12.865033	0.1	0.564354
12.866700	0.1	0.564102
12.868367	0.1	0.563599
12.870033	0.1	0.563334
12.871700	0.1	0.564270
12.873367	0.1	0.567120
12.875033	0.1	0.571543
12.876700	0.1	0.575543
12.878367	0.1	0.577266
12.880033	0.1	0.576852
12.881700	0.1	0.575283
12.883367	0.1	0.573071
12.885033	0.1	0.570719
12.886700	0.1	0.568763
12.888367	0.1	0.567217
12.890033	0.1	0.565979
12.891700	0.1	0.565695
12.893367	0.1	0.567888
12.895033	0.1	0.574072
12.896700	0.1	0.584121
12.898367	0.1	0.595292
12.900033	0.1	0.603558
12.901700	0.1	0.606147
12.903367	0.1	0.603124
12.905033	0.1	0.596889
12.906700	0.1	0.590230
12.908367	0.1	0.584633
12.910033	0.1	0.580032
12.911700	0.1	0.576559
12.913367	0.1	0.575865
12.915033	0.1	0.579581
12.916700	0.1	0.587017
12.918367	0.1	0.595497
12.920033	0.1	0.602417
12.921700	0.1	0.606356
12.923367	0.1	0.607236
12.925033	0.1	0.605825
12.926700	0.1	0.603022
12.928367	0.1	0.600140
12.930033	0.1	0.598896
12.931700	0.1	0.600163
12.933367	0.1	0.603138
12.935033	0.1	0.605942
12.936700	0.1	0.606976
12.938367	0.1	0.605658
12.940033	0.1	0.602524
12.941700	0.1	0.598617
12.943367	0.1	0.594528
12.945033	0.1	0.590920
12.946700	0.1	0.589001
12.948367	0.1	0.588936
12.950033	0.1	0.589406
12.951700	0.1	0.589462
12.953367	0.1	0.589485
12.955033	0.1	0.590440
12.956700	0.1	0.592591
12.958367	0.1	0.594887
12.960033	0.1	0.596009
12.961700	0.1	0.595651
12.963367	0.1	0.594491
12.965033	0.1	0.593006
12.966700	0.1	0.590696
12.968367	0.1	0.587273
12.970033	0.1	0.584633
12.971700	0.1	0.585690
12.973367	0.1	0.590510
12.975033	0.1	0.595716
12.976700	0.1	0.597732
12.978367	0.1	0.595716
12.980033	0.1	0.592028
12.981700	0.1	0.589853
12.983367	0.1	0.590235
12.985033	0.1	0.591823
12.986700	0.1	0.593159
12.988367	0.1	0.594500
12.990033	0.1	0.596829
12.991700	0.1	0.599716
12.993367	0.1	0.601104
12.995033	0.1	0.599124
12.996700	0.1	0.593821
12.998367	0.1	0.587311
13.000033	0.1	0.582514
13.001700	0.1	0.581206
13.003367	0.1	0.582924
13.005033	0.1	0.585895
13.006700	0.1	0.588559
13.008367	0.1	0.590035
13.010033	0.1	0.590049
13.011700	0.1	0.588875
13.013367	0.1	0.587120
13.015033	0.1	0.585751
13.016700	0.1	0.586296
13.018367	0.1	0.590016
13.020033	0.1	0.596312
13.021700	0.1	0.602701
13.023367	0.1	0.607325
13.025033	0.1	0.611008
13.026700	0.1	0.615385
13.028367	0.1	0.619902
13.030033	0.1	0.622519
13.031700	0.1	0.622794
13.033367	0.1	0.622980
13.035033	0.1	0.625234
13.036700	0.1	0.628508
13.038367	0.1	0.629667
13.040033	0.1	0.626645
13.041700	0.1	0.619846
13.043367	0.1	0.611614
13.045033	0.1	0.604438
13.046700	0.1	0.599418
13.048367	0.1	0.596317
13.050033	0.1	0.594850
13.051700	0.1	0.595576
13.053367	0.1	0.599264
13.055033	0.1	0.605527
13.056700	0.1	0.612303
13.058367	0.1	0.617029
13.060033	0.1	0.618775
13.061700	0.1	0.618915
13.063367	0.1	0.619432
13.065033	0.1	0.621229
13.066700	0.1	0.624089
13.068367	0.1	0.627306
13.070033	0.1	0.629895
13.071700	0.1	0.630878
13.073367	0.1	0.630305
13.075033	0.1	0.629928
13.076700	0.1	0.632014
13.078367	0.1	0.637104
13.080033	0.1	0.643665
13.081700	0.1	0.649919
13.083367	0.1	0.655092
13.085033	0.1	0.659125
13.086700	0.1	0.661905
13.088367	0.1	0.663195
13.090033	0.1	0.663195
13.091700	0.1	0.662496
13.093367	0.1	0.661588
13.095033	0.1	0.661332
13.096700	0.1	0.662869
13.098367	0.1	0.666212
13.100033	0.1	0.670082
13.101700	0.1	0.673621
13.103367	0.1	0.677584
13.105033	0.1	0.683395
13.106700	0.1	0.691158
13.108367	0.1	0.698948
13.110033	0.1	0.704462
13.111700	0.1	0.707316
13.113367	0.1	0.709295
13.115033	0.1	0.711959
13.116700	0.1	0.714781
13.118367	0.1	0.716643
13.120033	0.1	0.717887
13.121700	0.1	0.719726
13.123367	0.1	0.722706
13.125033	0.1	0.725854
13.126700	0.1	0.727307
13.128367	0.1	0.726618
13.130033	0.1	0.725682
13.131700	0.1	0.726543
13.133367	0.1	0.729184
13.135033	0.1	0.732145
13.136700	0.1	0.734953
13.138367	0.1	0.738809
13.140033	0.1	0.744862
13.141700	0.1	0.752793
13.143367	0.1	0.761189
13.145033	0.1	0.769058
13.146700	0.1	0.776509
13.148367	0.1	0.783554
13.150033	0.1	0.789026
13.151700	0.1	0.791382
13.153367	0.1	0.790274
13.155033	0.1	0.786968
13.156700	0.1	0.783736
13.158367	0.1	0.782819
13.160033	0.1	0.785566
13.161700	0.1	0.792113
13.163367	0.1	0.801175
13.165033	0.1	0.809925
13.166700	0.1	0.815699
13.168367	0.1	0.818111
13.170033	0.1	0.818376
13.171700	0.1	0.817361
13.173367	0.1	0.815769
13.175033	0.1	0.814344
13.176700	0.1	0.813203
13.178367	0.1	0.812924
13.180033	0.1	0.815298
13.181700	0.1	0.821357
13.183367	0.1	0.829645
13.185033	0.1	0.837175
13.186700	0.1	0.841455
13.188367	0.1	0.841464
13.190033	0.1	0.837189
13.191700	0.1	0.829990
13.193367	0.1	0.823298
13.195033	0.1	0.820588
13.196700	0.1	0.822879
13.198367	0.1	0.829017
13.200033	0.1	0.836896
13.201700	0.1	0.844169
13.203367	0.1	0.848644
13.205033	0.1	0.849208
13.206700	0.1	0.846754
13.208367	0.1	0.843373
13.210033	0.1	0.840602
13.211700	0.1	0.838852
13.213367	0.1	0.838563
13.215033	0.1	0.840365
13.216700	0.1	0.843443
13.218367	0.1	0.845529
13.220033	0.1	0.845380
13.221700	0.1	0.844463
13.223367	0.1	0.845753
13.225033	0.1	0.849641
13.226700	0.1	0.852095
13.228367	0.1	0.849189
13.230033	0.1	0.841739
13.231700	0.1	0.833585
13.233367	0.1	0.827392
13.235033	0.1	0.823517
13.236700	0.1	0.821403
13.238367	0.1	0.820528
13.240033	0.1	0.820584
13.241700	0.1	0.821664
13.243367	0.1	0.823494
13.245033	0.1	0.824826
13.246700	0.1	0.824677
13.248367	0.1	0.823494
13.250033	0.1	0.822996
13.251700	0.1	0.824668
13.253367	0.1	0.828020
13.255033	0.1	0.831196
13.256700	0.1	0.833329
13.258367	0.1	0.835010
13.260033	0.1	0.836886
13.261700	0.1	0.839098
13.263367	0.1	0.841883
13.265033	0.1	0.845520
13.266700	0.1	0.849823
13.268367	0.1	0.854889
13.270033	0.1	0.861860
13.271700	0.1	0.871732
13.273367	0.1	0.883648
13.275033	0.1	0.895881
13.276700	0.1	0.908128
13.278367	0.1	0.920803
13.280033	0.1	0.933115
13.281700	0.1	0.943788
13.283367	0.1	0.952636
13.285033	0.1	0.960338
13.286700	0.1	0.967658
13.288367	0.1	0.975216
13.290033	0.1	0.983290
13.291700	0.1	0.991784
13.293367	0.1	1.001116
13.295033	0.1	1.013204
13.296700	0.1	1.030057
13.298367	0.1	1.051137
13.300033	0.1	1.073820
13.301700	0.1	1.096115
13.303367	0.1	1.117662
13.305033	0.1	1.138952
13.306700	0.1	1.160908
13.308367	0.1	1.185020
13.310033	0.1	1.212629
13.311700	0.1	1.243306
13.313367	0.1	1.274734
13.315033	0.1	1.304909
13.316700	0.1	1.334040
13.318367	0.1	1.363726
13.320033	0.1	1.394581
13.321700	0.1	1.425622
13.323367	0.1	1.456090
13.325033	0.1	1.486591
13.326700	0.1	1.518331
13.328367	0.1	1.552380
13.330033	0.1	1.589423
13.331700	0.1	1.630140
13.333367	0.1	1.675677
13.335033	0.1	1.726169
13.336700	0.1	1.779329
13.338367	0.1	1.832242
13.340033	0.1	1.883307
13.341700	0.1	1.931819
13.343367	0.1	1.977957
13.345033	0.1	2.024071
13.346700	0.1	2.074232
13.348367	0.1	2.131253
13.350033	0.1	2.194582
13.351700	0.1	2.261414
13.353367	0.1	2.328730
13.355033	0.1	2.394705
13.356700	0.1	2.459418
13.358367	0.1	2.524243
13.360033	0.1	2.590376
13.361700	0.1	2.657804
13.363367	0.1	2.725814
13.365033	0.1	2.794685
13.366700	0.1	2.866616
13.368367	0.1	2.944185
13.370033	0.1	3.028028
13.371700	0.1	3.116876
13.373367	0.1	3.208839
13.375033	0.1	3.301930
13.376700	0.1	3.395327
13.378367	0.1	3.490169
13.380033	0.1	3.587934
13.381700	0.1	3.688978
13.383367	0.1	3.792853
13.385033	0.1	3.899070
13.386700	0.1	4.007514
13.388367	0.1	4.118173
13.390033	0.1	4.230463
13.391700	0.1	4.343675
13.393367	0.1	4.458386
13.395033	0.1	4.576114
13.396700	0.1	4.697456
13.398367	0.1	4.821559
13.400033	0.1	4.948112
13.401700	0.1	5.078577
13.403367	0.1	5.213646
13.405033	0.1	5.351217
13.406700	0.1	5.488829
13.408367	0.1	5.627163
13.410033	0.1	5.769539
13.411700	0.1	5.917940
13.413367	0.1	6.070649
13.415033	0.1	6.224317
13.416700	0.1	6.376845
13.418367	0.1	6.527728
13.420033	0.1	6.677620
13.421700	0.1	6.828313
13.423367	0.1	6.981660
13.425033	0.1	7.137754
13.426700	0.1	7.294812
13.428367	0.1	7.450809
13.430033	0.1	7.604393
13.431700	0.1	7.754588
13.433367	0.1	7.901364
13.435033	0.1	8.046110
13.436700	0.1	8.189818
13.438367	0.1	8.331966
13.440033	0.1	8.471650
13.441700	0.1	8.608554
13.443367	0.1	8.742237
13.445033	0.1	8.871346
13.446700	0.1	8.995198
13.448367	0.1	9.115306
13.450033	0.1	9.233616
13.451700	0.1	9.349664
13.453367	0.1	9.460575
13.455033	0.1	9.563649
13.456700	0.1	9.658476
13.458367	0.1	9.747567
13.460033	0.1	9.834501
13.461700	0.1	9.920271
13.463367	0.1	10.003131
13.465033	0.1	10.081637
13.466700	0.1	10.155304
13.468367	0.1	10.223668
13.470033	0.1	10.286928
13.471700	0.1	10.346067
13.473367	0.1	10.401439
13.475033	0.1	10.452792
13.476700	0.1	10.500015
13.478367	0.1	10.542497
13.480033	0.1	10.578851
13.481700	0.1	10.607382
13.483367	0.1	10.627178
13.485033	0.1	10.639820
13.486700	0.1	10.649059
13.488367	0.1	10.657874
13.490033	0.1	10.666414
13.491700	0.1	10.672514
13.493367	0.1	10.674237
13.495033	0.1	10.672025
13.496700	0.1	10.667527
13.498367	0.1	10.660719
13.500033	0.1	10.649799
13.501700	0.1	10.633538
13.503367	0.1	10.612332
13.505033	0.1	10.587405
13.506700	0.1	10.559834
13.508367	0.1	10.529929
13.510033	0.1	10.496895
13.511700	0.1	10.459516
13.513367	0.1	10.417569
13.515033	0.1	10.371991
13.516700	0.1	10.323203
13.518367	0.1	10.270020
13.520033	0.1	10.210965
13.521700	0.1	10.146052
13.523367	0.1	10.076528
13.525033	0.1	10.004146
13.526700	0.1	9.930627
13.528367	0.1	9.856718
13.530033	0.1	9.781667
13.531700	0.1	9.704102
13.533367	0.1	9.622998
13.535033	0.1	9.537227
13.536700	0.1	9.445082
13.538367	0.1	9.345519
13.540033	0.1	9.239572
13.541700	0.1	9.129010
13.543367	0.1	9.014136
13.545033	0.1	8.894382
13.546700	0.1	8.770311
13.548367	0.1	8.643246
13.550033	0.1	8.513536
13.551700	0.1	8.380748
13.553367	0.1	8.244612
13.555033	0.1	8.104783
13.556700	0.1	7.961001
13.558367	0.1	7.813475
13.560033	0.1	7.662489
13.561700	0.1	7.508826
13.563367	0.1	7.354640
13.565033	0.1	7.202025
13.566700	0.1	7.050158
13.568367	0.1	6.895917
13.570033	0.1	6.737425
13.571700	0.1	6.575529
13.573367	0.1	6.411914
13.575033	0.1	6.247694
13.576700	0.1	6.083967
13.578367	0.1	5.921768
13.580033	0.1	5.760416
13.581700	0.1	5.597672
13.583367	0.1	5.431911
13.585033	0.1	5.263458
13.586700	0.1	5.094633
13.588367	0.1	4.928880
13.590033	0.1	4.768656
13.591700	0.1	4.613553
13.593367	0.1	4.461017
13.595033	0.1	4.309369
13.596700	0.1	4.159887
13.598367	0.1	4.015081
13.600033	0.1	3.875922
13.601700	0.1	3.741886
13.603367	0.1	3.611990
13.605033	0.1	3.484599
13.606700	0.1	3.358172
13.608367	0.1	3.233640
13.610033	0.1	3.114161
13.611700	0.1	3.001662
13.613367	0.1	2.894788
13.615033	0.1	2.790201
13.616700	0.1	2.685278
13.618367	0.1	2.580374
13.620033	0.1	2.478464
13.621700	0.1	2.382174
13.623367	0.1	2.292152
13.625033	0.1	2.207644
13.626700	0.1	2.127043
13.628367	0.1	2.048896
13.630033	0.1	1.973370
13.631700	0.1	1.901523
13.633367	0.1	1.833853
13.635033	0.1	1.769783
13.636700	0.1	1.707836
13.638367	0.1	1.646830
13.640033	0.1	1.587081
13.641700	0.1	1.530456
13.643367	0.1	1.478852
13.645033	0.1	1.432723
13.646700	0.1	1.391564
13.648367	0.1	1.354837
13.650033	0.1	1.321561
13.651700	0.1	1.289444
13.653367	0.1	1.255907
13.655033	0.1	1.220363
13.656700	0.1	1.184326
13.658367	0.1	1.149732
13.660033	0.1	1.118095
13.661700	0.1	1.090071
13.663367	0.1	1.065573
13.665033	0.1	1.044818
13.666700	0.1	1.027575
13.668367	0.1	1.011882
13.670033	0.1	0.995663
13.671700	0.1	0.978597
13.673367	0.1	0.961339
13.675033	0.1	0.944380
13.676700	0.1	0.928352
13.678367	0.1	0.914629
13.680033	0.1	0.904291
13.681700	0.1	0.896696
13.683367	0.1	0.890121
13.685033	0.1	0.883006
13.686700	0.1	0.874079
13.688367	0.1	0.862344
13.690033	0.1	0.847727
13.691700	0.1	0.831680
13.693367	0.1	0.817161
13.695033	0.1	0.806698
13.696700	0.1	0.799946
13.698367	0.1	0.794474
13.700033	0.1	0.788681
13.701700	0.1	0.782600
13.703367	0.1	0.776616
13.705033	0.1	0.770995
13.706700	0.1	0.766451
13.708367	0.1	0.764146
13.710033	0.1	0.764104
13.711700	0.1	0.763950
13.713367	0.1	0.760891
13.715033	0.1	0.755046
13.716700	0.1	0.749151
13.718367	0.1	0.744849
13.720033	0.1	0.740942
13.721700	0.1	0.735596
13.723367	0.1	0.728858
13.725033	0.1	0.721943
13.726700	0.1	0.715568
13.728367	0.1	0.710241
13.730033	0.1	0.706385
13.731700	0.1	0.703307
13.733367	0.1	0.699493
13.735033	0.1	0.693961
13.736700	0.1	0.686580
13.738367	0.1	0.678045
13.740033	0.1	0.670445
13.741700	0.1	0.666287
13.743367	0.1	0.665686
13.745033	0.1	0.666329
13.746700	0.1	0.667134
13.748367	0.1	0.669155
13.750033	0.1	0.672084
13.751700	0.1	0.673705
13.753367	0.1	0.672992
13.755033	0.1	0.670496
13.756700	0.1	0.666524
13.758367	0.1	0.661109
13.760033	0.1	0.654794
13.761700	0.1	0.648620
13.763367	0.1	0.643269
13.765033	0.1	0.638710
13.766700	0.1	0.634780
13.768367	0.1	0.631567
13.770033	0.1	0.629346
13.771700	0.1	0.628405
13.773367	0.1	0.628498
13.775033	0.1	0.628703
13.776700	0.1	0.628140
13.778367	0.1	0.627069
13.780033	0.1	0.626515
13.781700	0.1	0.626240
13.783367	0.1	0.624671
13.785033	0.1	0.621071
13.786700	0.1	0.616526
13.788367	0.1	0.613132
13.790033	0.1	0.612512
13.791700	0.1	0.614650
13.793367	0.1	0.618305
13.795033	0.1	0.622002
13.796700	0.1	0.624014
13.798367	0.1	0.623027
13.800033	0.1	0.618994
13.801700	0.1	0.612908
13.803367	0.1	0.606477
13.805033	0.1	0.601010
13.806700	0.1	0.596591
13.808367	0.1	0.593271
13.810033	0.1	0.592144
13.811700	0.1	0.593741
13.813367	0.1	0.596396
13.815033	0.1	0.597294
13.816700	0.1	0.594505
13.818367	0.1	0.588163
13.820033	0.1	0.580875
13.821700	0.1	0.576149
13.823367	0.1	0.575720
13.825033	0.1	0.578244
13.826700	0.1	0.580261
13.828367	0.1	0.579129
13.830033	0.1	0.575697
13.831700	0.1	0.573690
13.833367	0.1	0.575064
13.835033	0.1	0.576838
13.836700	0.1	0.574524
13.838367	0.1	0.567669
13.840033	0.1	0.559995
13.841700	0.1	0.554770
13.843367	0.1	0.552009
13.845033	0.1	0.549718
13.846700	0.1	0.546295
13.848367	0.1	0.542328
13.850033	0.1	0.540339
13.851700	0.1	0.542109
13.853367	0.1	0.546947
13.855033	0.1	0.552344
13.856700	0.1	0.555646
13.858367	0.1	0.555762
13.860033	0.1	0.553760
13.861700	0.1	0.551981
13.863367	0.1	0.552367
13.865033	0.1	0.554761
13.866700	0.1	0.557448
13.868367	0.1	0.558961
13.870033	0.1	0.558710
13.871700	0.1	0.557499
13.873367	0.1	0.557671
13.875033	0.1	0.561113
13.876700	0.1	0.566840
13.878367	0.1	0.571227
13.880033	0.1	0.570915
13.881700	0.1	0.565401
13.883367	0.1	0.556987
13.885033	0.1	0.548675
13.886700	0.1	0.542374
13.888367	0.1	0.538644
13.890033	0.1	0.536991
13.891700	0.1	0.536512
13.893367	0.1	0.536842
13.895033	0.1	0.537881
13.896700	0.1	0.539329
13.898367	0.1	0.541233
13.900033	0.1	0.543846
13.901700	0.1	0.546626
13.903367	0.1	0.548814
13.905033	0.1	0.551124
13.906700	0.1	0.555003
13.908367	0.1	0.560125
13.910033	0.1	0.564065
13.911700	0.1	0.564400
13.913367	0.1	0.560698
13.915033	0.1	0.555124
13.916700	0.1	0.551213
13.918367	0.1	0.551394
13.920033	0.1	0.555236
13.921700	0.1	0.560004
13.923367	0.1	0.563189
13.925033	0.1	0.564507
13.926700	0.1	0.565257
13.928367	0.1	0.565960
13.930033	0.1	0.566216
13.931700	0.1	0.566542
13.933367	0.1	0.568000
13.935033	0.1	0.570836
13.936700	0.1	0.574342
13.938367	0.1	0.576354
13.940033	0.1	0.574333
13.941700	0.1	0.568391
13.943367	0.1	0.561224
13.945033	0.1	0.555967
13.946700	0.1	0.554565
13.948367	0.1	0.556055
13.950033	0.1	0.557341
13.951700	0.1	0.556521
13.953367	0.1	0.553778
13.955033	0.1	0.549955
13.956700	0.1	0.545713
13.958367	0.1	0.541420
13.960033	0.1	0.537168
13.961700	0.1	0.533243
13.963367	0.1	0.530770
13.965033	0.1	0.531413
13.966700	0.1	0.535329
13.968367	0.1	0.540405
13.970033	0.1	0.544926
13.971700	0.1	0.549322
13.973367	0.1	0.554351
13.975033	0.1	0.559264
13.976700	0.1	0.562016
13.978367	0.1	0.561019
13.980033	0.1	0.557085
13.981700	0.1	0.553522
13.983367	0.1	0.553136
13.985033	0.1	0.555464
13.986700	0.1	0.558184
13.988367	0.1	0.559958
13.990033	0.1	0.560675
13.991700	0.1	0.560465
13.993367	0.1	0.560060
13.995033	0.1	0.560801
13.996700	0.1	0.563138
13.998367	0.1	0.566170
14.000033	0.1	0.568940
14.001700	0.1	0.571245
14.003367	0.1	0.573094
14.005033	0.1	0.574477
14.006700	0.1	0.575306
14.008367	0.1	0.575520
14.010033	0.1	0.575474
14.011700	0.1	0.575469
14.013367	0.1	0.575180
14.015033	0.1	0.574472
14.016700	0.1	0.574156
14.018367	0.1	0.575292
14.020033	0.1	0.578328
14.021700	0.1	0.583134
14.023367	0.1	0.589248
14.025033	0.1	0.595856
14.026700	0.1	0.601374
14.028367	0.1	0.603888
14.030033	0.1	0.602989
14.031700	0.1	0.600265
14.033367	0.1	0.597676
14.035033	0.1	0.596601
14.036700	0.1	0.597816
14.038367	0.1	0.601648
14.040033	0.1	0.608200
14.041700	0.1	0.617425
14.043367	0.1	0.628917
14.045033	0.1	0.640983
14.046700	0.1	0.650557
14.048367	0.1	0.655726
14.050033	0.1	0.657910
14.051700	0.1	0.660350
14.053367	0.1	0.664978
14.055033	0.1	0.671209
14.056700	0.1	0.677230
14.058367	0.1	0.681975
14.060033	0.1	0.685612
14.061700	0.1	0.689006
14.063367	0.1	0.693332
14.065033	0.1	0.699530
14.066700	0.1	0.708019
14.068367	0.1	0.718608
14.070033	0.1	0.729780
14.071700	0.1	0.738930
14.073367	0.1	0.744495
14.075033	0.1	0.747740
14.076700	0.1	0.751764
14.078367	0.1	0.758762
14.080033	0.1	0.768900
14.081700	0.1	0.780690
14.083367	0.1	0.791289
14.085033	0.1	0.797692
14.086700	0.1	0.799089
14.088367	0.1	0.798209
14.090033	0.1	0.799587
14.091700	0.1	0.805794
14.093367	0.1	0.815997
14.095033	0.1	0.827876
14.096700	0.1	0.839285
14.098367	0.1	0.848072
14.100033	0.1	0.852603
14.101700	0.1	0.853585
14.103367	0.1	0.854405
14.105033	0.1	0.858754
14.106700	0.1	0.867262
14.108367	0.1	0.876701
14.110033	0.1	0.883262
14.111700	0.1	0.886098
14.113367	0.1	0.887522
14.115033	0.1	0.890680
14.116700	0.1	0.896654
14.118367	0.1	0.903700
14.120033	0.1	0.909530
14.121700	0.1	0.913953
14.123367	0.1	0.918889
14.125033	0.1	0.925632
14.126700	0.1	0.933041
14.128367	0.1	0.939169
14.130033	0.1	0.943597
14.131700	0.1	0.947355
14.133367	0.1	0.951067
14.135033	0.1	0.953632
14.136700	0.1	0.953642
14.138367	0.1	0.951500
14.140033	0.1	0.948710
14.141700	0.1	0.945874
14.143367	0.1	0.943076
14.145033	0.1	0.941376
14.146700	0.1	0.942540
14.148367	0.1	0.946978
14.150033	0.1	0.952389
14.151700	0.1	0.955579
14.153367	0.1	0.955607
14.155033	0.1	0.954075
14.156700	0.1	0.952752
14.158367	0.1	0.952021
14.160033	0.1	0.951397
14.161700	0.1	0.950503
14.163367	0.1	0.949232
14.165033	0.1	0.947285
14.166700	0.1	0.944459
14.168367	0.1	0.941246
14.170033	0.1	0.938675
14.171700	0.1	0.937576
14.173367	0.1	0.937977
14.175033	0.1	0.939365
14.176700	0.1	0.941250
14.178367	0.1	0.942769
14.180033	0.1	0.942471
14.181700	0.1	0.939183
14.183367	0.1	0.932831
14.185033	0.1	0.924719
14.186700	0.1	0.916985
14.188367	0.1	0.911076
14.190033	0.1	0.906615
14.191700	0.1	0.901623
14.193367	0.1	0.894656
14.195033	0.1	0.886950
14.196700	0.1	0.880980
14.198367	0.1	0.877585
14.200033	0.1	0.875769
14.201700	0.1	0.874251
14.203367	0.1	0.872887
14.205033	0.1	0.872607
14.206700	0.1	0.873227
14.208367	0.1	0.872379
14.210033	0.1	0.867750
14.211700	0.1	0.859359
14.213367	0.1	0.848891
14.215033	0.1	0.837380
14.216700	0.1	0.824928
14.218367	0.1	0.812239
14.220033	0.1	0.800416
14.221700	0.1	0.790008
14.223367	0.1	0.781356
14.225033	0.1	0.774302
14.226700	0.1	0.767806
14.228367	0.1	0.761249
14.230033	0.1	0.755033
14.231700	0.1	0.748788
14.233367	0.1	0.740956
14.235033	0.1	0.731144
14.236700	0.1	0.720816
14.238367	0.1	0.711414
14.240033	0.1	0.703642
14.241700	0.1	0.698064
14.243367	0.1	0.695447
14.245033	0.1	0.696084
14.246700	0.1	0.698240
14.248367	0.1	0.698506
14.250033	0.1	0.694655
14.251700	0.1	0.687614
14.253367	0.1	0.680876
14.255033	0.1	0.677649
14.256700	0.1	0.677775
14.258367	0.1	0.678650
14.260033	0.1	0.678445
14.261700	0.1	0.676685
14.263367	0.1	0.673374
14.265033	0.1	0.668783
14.266700	0.1	0.663619
14.268367	0.1	0.659274
14.270033	0.1	0.656615
14.271700	0.1	0.654547
14.273367	0.1	0.651651
14.275033	0.1	0.648438
14.276700	0.1	0.646100
14.278367	0.1	0.644168
14.280033	0.1	0.640466
14.281700	0.1	0.633351
14.283367	0.1	0.623772
14.285033	0.1	0.614864
14.286700	0.1	0.609593
14.288367	0.1	0.608768
14.290033	0.1	0.610687
14.291700	0.1	0.612782
14.293367	0.1	0.613583
14.295033	0.1	0.612708
14.296700	0.1	0.610095
14.298367	0.1	0.606203
14.300033	0.1	0.601881
14.301700	0.1	0.597807
14.303367	0.1	0.594617
14.305033	0.1	0.593211
14.306700	0.1	0.594407
14.308367	0.1	0.597797
14.310033	0.1	0.601364
14.311700	0.1	0.602780
14.313367	0.1	0.601052
14.315033	0.1	0.596903
14.316700	0.1	0.591930
14.318367	0.1	0.587706
14.320033	0.1	0.585029
14.321700	0.1	0.583371
14.323367	0.1	0.581718
14.325033	0.1	0.580065
14.326700	0.1	0.579134
14.328367	0.1	0.579027
14.330033	0.1	0.578729
14.331700	0.1	0.576470
14.333367	0.1	0.571660
14.335033	0.1	0.566635
14.336700	0.1	0.564442
14.338367	0.1	0.565359
14.340033	0.1	0.567404
14.341700	0.1	0.569304
14.343367	0.1	0.571450
14.345033	0.1	0.574337
14.346700	0.1	0.577299
14.348367	0.1	0.579287
14.350033	0.1	0.580465
14.351700	0.1	0.581946
14.353367	0.1	0.583869
14.355033	0.1	0.585192
14.356700	0.1	0.585895
14.358367	0.1	0.587781
14.360033	0.1	0.592340
14.361700	0.1	0.598510
14.363367	0.1	0.602817
14.365033	0.1	0.602542
14.366700	0.1	0.598682
14.368367	0.1	0.594794
14.370033	0.1	0.593299
14.371700	0.1	0.594151
14.373367	0.1	0.596931
14.375033	0.1	0.602333
14.376700	0.1	0.610496
14.378367	0.1	0.619446
14.380033	0.1	0.626822
14.381700	0.1	0.632210
14.383367	0.1	0.636899
14.385033	0.1	0.641989
14.386700	0.1	0.646785
14.388367	0.1	0.649323
14.390033	0.1	0.648513
14.391700	0.1	0.645304
14.393367	0.1	0.641714
14.395033	0.1	0.638966
14.396700	0.1	0.637444
14.398367	0.1	0.638193
14.400033	0.1	0.642198
14.401700	0.1	0.648596
14.403367	0.1	0.655777
14.405033	0.1	0.663418
14.406700	0.1	0.671577
14.408367	0.1	0.678524
14.410033	0.1	0.681495
14.411700	0.1	0.679982
14.413367	0.1	0.677221
14.415033	0.1	0.677416
14.416700	0.1	0.682292
14.418367	0.1	0.690473
14.420033	0.1	0.698878
14.421700	0.1	0.704695
14.423367	0.1	0.707461
14.425033	0.1	0.709230
14.426700	0.1	0.712224
14.428367	0.1	0.716690
14.430033	0.1	0.720923
14.431700	0.1	0.722683
14.433367	0.1	0.721603
14.435033	0.1	0.720434
14.436700	0.1	0.722799
14.438367	0.1	0.729784
14.440033	0.1	0.739479
14.441700	0.1	0.749142
14.443367	0.1	0.757165
14.445033	0.1	0.763796
14.446700	0.1	0.770851
14.448367	0.1	0.780215
14.450033	0.1	0.792174
14.451700	0.1	0.805333
14.453367	0.1	0.818265
14.455033	0.1	0.830614
14.456700	0.1	0.842428
14.458367	0.1	0.853054
14.460033	0.1	0.861818
14.461700	0.1	0.869627
14.463367	0.1	0.878838
14.465033	0.1	0.891369
14.466700	0.1	0.907262
14.468367	0.1	0.925106
14.470033	0.1	0.942913
14.471700	0.1	0.958880
14.473367	0.1	0.972832
14.475033	0.1	0.986853
14.476700	0.1	1.003128
14.478367	0.1	1.021735
14.480033	0.1	1.041582
14.481700	0.1	1.062164
14.483367	0.1	1.083468
14.485033	0.1	1.104870
14.486700	0.1	1.125187
14.488367	0.1	1.144246
14.490033	0.1	1.164093
14.491700	0.1	1.187325
14.493367	0.1	1.214179
14.495033	0.1	1.242692
14.496700	0.1	1.271372
14.498367	0.1	1.300443
14.500033	0.1	1.331004
14.501700	0.1	1.363708
14.503367	0.1	1.398348
14.505033	0.1	1.434702
14.506700	0.1	1.472682
14.508367	0.1	1.511327
14.510033	0.1	1.549129
14.511700	0.1	1.585907
14.513367	0.1	1.623109
14.515033	0.1	1.661922
14.516700	0.1	1.702644
14.518367	0.1	1.746039
14.520033	0.1	1.793490
14.521700	0.1	1.845378
14.523367	0.1	1.900159
14.525033	0.1	1.955326
14.526700	0.1	2.009054
14.528367	0.1	2.061557
14.530033	0.1	2.114940
14.531700	0.1	2.171095
14.533367	0.1	2.231039
14.535033	0.1	2.295813
14.536700	0.1	2.365839
14.538367	0.1	2.439967
14.540033	0.1	2.515726
14.541700	0.1	2.590213
14.543367	0.1	2.661771
14.545033	0.1	2.731411
14.546700	0.1	2.801805
14.548367	0.1	2.875035
14.550033	0.1	2.952400
14.551700	0.1	3.034575
14.553367	0.1	3.120457
14.555033	0.1	3.208118
14.556700	0.1	3.297729
14.558367	0.1	3.391183
14.560033	0.1	3.488860
14.561700	0.1	3.588377
14.563367	0.1	3.687246
14.565033	0.1	3.785598
14.566700	0.1	3.885701
14.568367	0.1	3.989898
14.570033	0.1	4.099496
14.571700	0.1	4.214467
14.573367	0.1	4.333830
14.575033	0.1	4.456383
14.576700	0.1	4.580808
14.578367	0.1	4.705568
14.580033	0.1	4.829625
14.581700	0.1	4.953230
14.583367	0.1	5.077836
14.585033	0.1	5.205348
14.586700	0.1	5.337093
14.588367	0.1	5.472763
14.590033	0.1	5.610297
14.591700	0.1	5.746819
14.593367	0.1	5.879998
14.595033	0.1	6.010090
14.596700	0.1	6.140252
14.598367	0.1	6.274101
14.600033	0.1	6.413297
14.601700	0.1	6.556404
14.603367	0.1	6.699353
14.605033	0.1	6.838096
14.606700	0.1	6.971243
14.608367	0.1	7.099556
14.610033	0.1	7.224041
14.611700	0.1	7.345728
14.613367	0.1	7.465808
14.615033	0.1	7.584221
14.616700	0.1	7.698634
14.618367	0.1	7.806369
14.620033	0.1	7.907595
14.621700	0.1	8.005425
14.623367	0.1	8.102502
14.625033	0.1	8.198693
14.626700	0.1	8.292077
14.628367	0.1	8.381372
14.630033	0.1	8.466835
14.631700	0.1	8.548293
14.633367	0.1	8.623609
14.635033	0.1	8.690329
14.636700	0.1	8.747992
14.638367	0.1	8.798325
14.640033	0.1	8.843043
14.641700	0.1	8.882028
14.643367	0.1	8.914778
14.645033	0.1	8.942098
14.646700	0.1	8.964264
14.648367	0.1	8.979226
14.650033	0.1	8.984623
14.651700	0.1	8.980171
14.653367	0.1	8.967221
14.655033	0.1	8.947351
14.656700	0.1	8.921917
14.658367	0.1	8.892245
14.660033	0.1	8.859043
14.661700	0.1	8.821539
14.663367	0.1	8.777715
14.665033	0.1	8.725855
14.666700	0.1	8.666054
14.668367	0.1	8.599674
14.670033	0.1	8.527651
14.671700	0.1	8.450025
14.673367	0.1	8.366196
14.675033	0.1	8.275420
14.676700	0.1	8.178535
14.678367	0.1	8.079195
14.680033	0.1	7.981593
14.681700	0.1	7.886593
14.683367	0.1	7.790844
14.685033	0.1	7.690005
14.686700	0.1	7.582605
14.688367	0.1	7.470339
14.690033	0.1	7.355302
14.691700	0.1	7.238421
14.693367	0.1	7.120315
14.695033	0.1	7.001823
14.696700	0.1	6.883382
14.698367	0.1	6.765188
14.700033	0.1	6.647622
14.701700	0.1	6.530588
14.703367	0.1	6.412864
14.705033	0.1	6.293426
14.706700	0.1	6.173705
14.708367	0.1	6.056870
14.710033	0.1	5.944618
14.711700	0.1	5.835742
14.713367	0.1	5.727257
14.715033	0.1	5.616723
14.716700	0.1	5.504168
14.718367	0.1	5.391501
14.720033	0.1	5.280348
14.721700	0.1	5.171406
14.723367	0.1	5.065091
14.725033	0.1	4.961956
14.726700	0.1	4.862943
14.728367	0.1	4.768586
14.730033	0.1	4.678243
14.731700	0.1	4.590931
14.733367	0.1	4.506293
14.735033	0.1	4.424392
14.736700	0.1	4.345048
14.738367	0.1	4.267758
14.740033	0.1	4.192218
14.741700	0.1	4.118588
14.743367	0.1	4.046899
14.745033	0.1	3.976831
14.746700	0.1	3.908831
14.748367	0.1	3.844509
14.750033	0.1	3.784695
14.751700	0.1	3.727674
14.753367	0.1	3.670920
14.755033	0.1	3.614300
14.756700	0.1	3.560032
14.758367	0.1	3.509601
14.760033	0.1	3.462425
14.761700	0.1	3.417102
14.763367	0.1	3.372277
14.765033	0.1	3.327369
14.766700	0.1	3.283420
14.768367	0.1	3.242083
14.770033	0.1	3.203833
14.771700	0.1	3.167791
14.773367	0.1	3.132550
14.775033	0.1	3.097039
14.776700	0.1	3.060792
14.778367	0.1	3.024088
14.780033	0.1	2.987939
14.781700	0.1	2.953326
14.783367	0.1	2.920683
14.785033	0.1	2.890700
14.786700	0.1	2.864385
14.788367	0.1	2.841242
14.790033	0.1	2.818736
14.791700	0.1	2.794312
14.793367	0.1	2.766666
14.795033	0.1	2.735779
14.796700	0.1	2.702982
14.798367	0.1	2.670661
14.800033	0.1	2.641669
14.801700	0.1	2.618157
14.803367	0.1	2.599494
14.805033	0.1	2.582599
14.806700	0.1	2.565216
14.808367	0.1	2.547307
14.810033	0.1	2.529109
14.811700	0.1	2.510180
14.813367	0.1	2.490724
14.815033	0.1	2.472252
14.816700	0.1	2.456261
14.818367	0.1	2.442850
14.820033	0.1	2.431399
14.821700	0.1	2.421704
14.823367	0.1	2.412973
14.825033	0.1	2.402980
14.826700	0.1	2.390146
14.828367	0.1	2.375236
14.830033	0.1	2.360069
14.831700	0.1	2.344847
14.833367	0.1	2.327720
14.835033	0.1	2.307468
14.836700	0.1	2.285573
14.838367	0.1	2.264958
14.840033	0.1	2.247388
14.841700	0.1	2.232702
14.843367	0.1	2.219472
14.845033	0.1	2.205754
14.846700	0.1	2.190578
14.848367	0.1	2.175234
14.850033	0.1	2.162177
14.851700	0.1	2.152226
14.853367	0.1	2.143355
14.855033	0.1	2.132673
14.856700	0.1	2.118726
14.858367	0.1	2.101506
14.860033	0.1	2.081613
14.861700	0.1	2.060221
14.863367	0.1	2.039163
14.865033	0.1	2.020001
14.866700	0.1	2.002614
14.868367	0.1	1.986236
14.870033	0.1	1.971456
14.871700	0.1	1.958553
14.873367	0.1	1.945295
14.875033	0.1	1.928746
14.876700	0.1	1.907698
14.878367	0.1	1.883055
14.880033	0.1	1.857337
14.881700	0.1	1.833285
14.883367	0.1	1.811706
14.885033	0.1	1.791087
14.886700	0.1	1.769471
14.888367	0.1	1.746370
14.890033	0.1	1.722672
14.891700	0.1	1.698709
14.893367	0.1	1.673810
14.895033	0.1	1.648050
14.896700	0.1	1.622466
14.898367	0.1	1.597842
14.900033	0.1	1.574969
14.901700	0.1	1.555146
14.903367	0.1	1.539122
14.905033	0.1	1.525572
14.906700	0.1	1.511644
14.908367	0.1	1.495210
14.910033	0.1	1.475876
14.911700	0.1	1.454777
14.913367	0.1	1.433943
14.915033	0.1	1.415308
14.916700	0.1	1.399796
14.918367	0.1	1.386586
14.920033	0.1	1.373165
14.921700	0.1	1.356872
14.923367	0.1	1.336951
14.925033	0.1	1.315242
14.926700	0.1	1.294510
14.928367	0.1	1.276308
14.930033	0.1	1.260871
14.931700	0.1	1.248051
14.933367	0.1	1.237378
14.935033	0.1	1.227516
14.936700	0.1	1.216824
14.938367	0.1	1.204726
14.940033	0.1	1.192470
14.941700	0.1	1.181881
14.943367	0.1	1.172516
14.945033	0.1	1.161662
14.946700	0.1	1.148097
14.948367	0.1	1.133773
14.950033	0.1	1.122006
14.951700	0.1	1.115380
14.953367	0.1	1.113904
14.955033	0.1	1.114747
14.956700	0.1	1.114425
14.958367	0.1	1.111096
14.960033	0.1	1.104791
14.961700	0.1	1.096502
14.963367	0.1	1.087477
14.965033	0.1	1.078774
14.966700	0.1	1.071086
14.968367	0.1	1.064781
14.970033	0.1	1.059189
14.971700	0.1	1.052404
14.973367	0.1	1.043659
14.975033	0.1	1.034616
14.976700	0.1	1.027021
14.978367	0.1	1.021195
14.980033	0.1	1.016823
14.981700	0.1	1.013069
14.983367	0.1	1.008702
14.985033	0.1	1.003509
14.986700	0.1	0.998611
14.988367	0.1	0.994899
14.990033	0.1	0.992673
14.991700	0.1	0.992310
14.993367	0.1	0.993698
14.995033	0.1	0.995523
14.996700	0.1	0.995887
14.998367	0.1	0.993693
15.000033	0.1	0.989824
15.001700	0.1	0.986834
15.003367	0.1	0.986434
15.005033	0.1	0.987384
15.006700	0.1	0.987072
15.008367	0.1	0.985018
15.010033	0.1	0.983733
15.011700	0.1	0.985828
15.013367	0.1	0.991127
15.015033	0.1	0.997167
15.016700	0.1	1.002029
15.018367	0.1	1.005325
15.020033	0.1	1.006983
15.021700	0.1	1.007370
15.023367	0.1	1.008399
15.025033	0.1	1.012119
15.026700	0.1	1.017838
15.028367	0.1	1.022737
15.030033	0.1	1.025363
15.031700	0.1	1.027063
15.033367	0.1	1.029684
15.035033	0.1	1.033419
15.036700	0.1	1.037591
15.038367	0.1	1.042304
15.040033	0.1	1.048394
15.041700	0.1	1.056031
15.043367	0.1	1.064460
15.045033	0.1	1.073261
15.046700	0.1	1.082513
15.048367	0.1	1.091771
15.050033	0.1	1.099911
15.051700	0.1	1.106127
15.053367	0.1	1.110700
15.055033	0.1	1.114807
15.056700	0.1	1.119687
15.058367	0.1	1.126016
15.060033	0.1	1.133741
15.061700	0.1	1.142244
15.063367	0.1	1.150598
15.065033	0.1	1.157890
15.066700	0.1	1.163790
15.068367	0.1	1.169196
15.070033	0.1	1.176298
15.071700	0.1	1.187180
15.073367	0.1	1.202007
15.075033	0.1	1.219083
15.076700	0.1	1.236764
15.078367	0.1	1.254445
15.080033	0.1	1.271805
15.081700	0.1	1.288168
15.083367	0.1	1.303176
15.085033	0.1	1.317752
15.086700	0.1	1.333565
15.088367	0.1	1.351614
15.090033	0.1	1.370967
15.091700	0.1	1.388942
15.093367	0.1	1.403769
15.095033	0.1	1.416961
15.096700	0.1	1.431424
15.098367	0.1	1.447829
15.100033	0.1	1.464882
15.101700	0.1	1.482144
15.103367	0.1	1.500687
15.105033	0.1	1.521856
15.106700	0.1	1.545823
15.108367	0.1	1.571062
15.110033	0.1	1.595826
15.111700	0.1	1.619821
15.113367	0.1	1.643952
15.115033	0.1	1.669163
15.116700	0.1	1.695720
15.118367	0.1	1.723240
15.120033	0.1	1.751273
15.121700	0.1	1.779604
15.123367	0.1	1.808205
15.125033	0.1	1.837155
15.126700	0.1	1.867022
15.128367	0.1	1.898366
15.130033	0.1	1.929989
15.131700	0.1	1.959545
15.133367	0.1	1.986884
15.135033	0.1	2.015056
15.136700	0.1	2.047168
15.138367	0.1	2.083699
15.140033	0.1	2.122871
15.141700	0.1	2.162489
15.143367	0.1	2.201553
15.145033	0.1	2.240106
15.146700	0.1	2.278159
15.148367	0.1	2.315938
15.150033	0.1	2.354500
15.151700	0.1	2.394798
15.153367	0.1	2.436750
15.155033	0.1	2.480405
15.156700	0.1	2.527172
15.158367	0.1	2.578092
15.160033	0.1	2.631848
15.161700	0.1	2.685902
15.163367	0.1	2.738801
15.165033	0.1	2.790885
15.166700	0.1	2.843579
15.168367	0.1	2.897931
15.170033	0.1	2.953997
15.171700	0.1	3.011748
15.173367	0.1	3.071348
15.175033	0.1	3.132466
15.176700	0.1	3.194534
15.178367	0.1	3.257329
15.180033	0.1	3.321334
15.181700	0.1	3.388035
15.183367	0.1	3.458513
15.185033	0.1	3.531561
15.186700	0.1	3.604363
15.188367	0.1	3.675269
15.190033	0.1	3.744853
15.191700	0.1	3.814418
15.193367	0.1	3.885198
15.195033	0.1	3.958130
15.196700	0.1	4.033092
15.198367	0.1	4.109656
15.200033	0.1	4.188051
15.201700	0.1	4.267823
15.203367	0.1	4.347735
15.205033	0.1	4.427396
15.206700	0.1	4.506521
15.208367	0.1	4.583709
15.210033	0.1	4.657460
15.211700	0.1	4.727300
15.213367	0.1	4.793415
15.215033	0.1	4.856125
15.216700	0.1	4.916131
15.218367	0.1	4.974841
15.220033	0.1	5.033659
15.221700	0.1	5.093301
15.223367	0.1	5.153958
15.225033	0.1	5.214913
15.226700	0.1	5.274401
15.228367	0.1	5.330746
15.230033	0.1	5.383440
15.231700	0.1	5.432726
15.233367	0.1	5.478296
15.235033	0.1	5.519055
15.236700	0.1	5.554291
15.238367	0.1	5.584736
15.240033	0.1	5.611498
15.241700	0.1	5.634581
15.243367	0.1	5.653915
15.245033	0.1	5.670688
15.246700	0.1	5.686269
15.248367	0.1	5.700369
15.250033	0.1	5.711038
15.251700	0.1	5.716360
15.253367	0.1	5.715960
15.255033	0.1	5.711089
15.256700	0.1	5.703620
15.258367	0.1	5.694041
15.260033	0.1	5.680793
15.261700	0.1	5.662581
15.263367	0.1	5.640499
15.265033	0.1	5.617212
15.266700	0.1	5.594804
15.268367	0.1	5.573477
15.270033	0.1	5.551414
15.271700	0.1	5.525667
15.273367	0.1	5.494882
15.275033	0.1	5.461755
15.276700	0.1	5.430351
15.278367	0.1	5.400945
15.280033	0.1	5.370462
15.281700	0.1	5.337130
15.283367	0.1	5.302113
15.285033	0.1	5.267779
15.286700	0.1	5.236655
15.288367	0.1	5.211001
15.290033	0.1	5.191173
15.291700	0.1	5.174954
15.293367	0.1	5.159439
15.295033	0.1	5.143480
15.296700	0.1	5.128230
15.298367	0.1	5.115587
15.300033	0.1	5.106418
15.301700	0.1	5.100663
15.303367	0.1	5.098782
15.305033	0.1	5.102041
15.306700	0.1	5.111136
15.308367	0.1	5.125571
15.310033	0.1	5.145702
15.311700	0.1	5.173888
15.313367	0.1	5.212240
15.315033	0.1	5.260310
15.316700	0.1	5.316003
15.318367	0.1	5.379040
15.320033	0.1	5.452242
15.321700	0.1	5.538221
15.323367	0.1	5.635987
15.325033	0.1	5.741669
15.326700	0.1	5.852222
15.328367	0.1	5.968204
15.330033	0.1	6.093225
15.331700	0.1	6.231302
15.333367	0.1	6.384891
15.335033	0.1	6.554397
15.336700	0.1	6.738459
15.338367	0.1	6.935257
15.340033	0.1	7.144627
15.341700	0.1	7.367958
15.343367	0.1	7.606070
15.345033	0.1	7.859268
15.346700	0.1	8.129482
15.348367	0.1	8.420059
15.350033	0.1	8.732816
15.351700	0.1	9.066430
15.353367	0.1	9.418847
15.355033	0.1	9.790459
15.356700	0.1	10.183789
15.358367	0.1	10.601413
15.360033	0.1	11.045570
15.361700	0.1	11.518230
15.363367	0.1	12.020329
15.365033	0.1	12.551923
15.366700	0.1	13.113460
15.368367	0.1	13.706493
15.370033	0.1	14.333585
15.371700	0.1	14.997912
15.373367	0.1	15.702900
15.375033	0.1	16.451445
15.376700	0.1	17.245351
15.378367	0.1	18.085530
15.380033	0.1	18.972871
15.381700	0.1	19.909134
15.383367	0.1	20.897482
15.385033	0.1	21.942607
15.386700	0.1	23.050020
15.388367	0.1	24.224063
15.390033	0.1	25.466899
15.391700	0.1	26.780101
15.393367	0.1	28.166883
15.395033	0.1	29.632449
15.396700	0.1	31.181760
15.398367	0.1	32.817167
15.400033	0.1	34.539970
15.401700	0.1	36.353148
15.403367	0.1	38.260906
15.405033	0.1	40.266970
15.406700	0.1	42.374395
15.408367	0.1	44.586314
15.410033	0.1	46.906285
15.411700	0.1	49.337340
15.413367	0.1	51.881596
15.415033	0.1	54.542422
15.416700	0.1	57.325666
15.418367	0.1	60.236966
15.420033	0.1	63.278601
15.421700	0.1	66.449856
15.423367	0.1	69.750156
15.425033	0.1	73.180869
15.426700	0.1	76.744370
15.428367	0.1	80.443067
15.430033	0.1	84.278728
15.431700	0.1	88.251149
15.433367	0.1	92.358301
15.435033	0.1	96.598482
15.436700	0.1	100.972494
15.438367	0.1	105.483811
15.440033	0.1	110.135470
15.441700	0.1	114.927273
15.443367	0.1	119.857434
15.445033	0.1	124.925808
15.446700	0.1	130.134779
15.448367	0.1	135.488380
15.450033	0.1	140.990908
15.451700	0.1	146.646225
15.453367	0.1	152.457538
15.455033	0.1	158.427246
15.456700	0.1	164.558399
15.458367	0.1	170.856724
15.460033	0.1	177.330505
15.461700	0.1	183.988828
15.463367	0.1	190.840145
15.465033	0.1	197.892641
15.466700	0.1	205.154945
15.468367	0.1	212.635957
15.470033	0.1	220.347285
15.471700	0.1	228.305445
15.473367	0.1	236.527836
15.475033	0.1	245.029237
15.476700	0.1	253.825081
15.478367	0.1	262.934314
15.480033	0.1	272.377255
15.481700	0.1	282.172328
15.483367	0.1	292.333043
15.485033	0.1	302.866278
15.486700	0.1	313.776532
15.488367	0.1	325.072026
15.490033	0.1	336.762867
15.491700	0.1	348.855774
15.493367	0.1	361.353024
15.495033	0.1	374.250906
15.496700	0.1	387.536367
15.498367	0.1	401.187661
15.500033	0.1	415.177774
15.501700	0.1	429.475070
15.503367	0.1	444.040280
15.505033	0.1	458.823955
15.506700	0.1	473.767720
15.508367	0.1	488.808109
15.510033	0.1	503.880149
15.511700	0.1	518.919114
15.513367	0.1	533.858701
15.515033	0.1	548.627219
15.516700	0.1	563.147259
15.518367	0.1	577.339097
15.520033	0.1	591.122606
15.521700	0.1	604.417520
15.523367	0.1	617.148006
15.525033	0.1	629.250361
15.526700	0.1	640.673382
15.528367	0.1	651.370809
15.530033	0.1	661.297539
15.531700	0.1	670.413441
15.533367	0.1	678.687855
15.535033	0.1	686.099302
15.536700	0.1	692.635384
15.538367	0.1	698.295339
15.540033	0.1	703.087231
15.541700	0.1	707.023000
15.543367	0.1	710.121417
15.545033	0.1	712.411642
15.546700	0.1	713.928571
15.548367	0.1	714.708069
15.550033	0.1	714.787194
15.551700	0.1	714.204605
15.553367	0.1	713.001094
15.555033	0.1	711.220862
15.556700	0.1	708.908193
15.558367	0.1	706.105126
15.560033	0.1	702.855685
15.561700	0.1	699.204752
15.563367	0.1	695.190188
15.565033	0.1	690.843384
15.566700	0.1	686.197575
15.568367	0.1	681.290948
15.570033	0.1	676.160427
15.571700	0.1	670.834864
15.573367	0.1	665.337463
15.575033	0.1	659.694006
15.576700	0.1	653.934624
15.578367	0.1	648.084740
15.580033	0.1	642.158199
15.581700	0.1	636.165245
15.583367	0.1	630.121581
15.585033	0.1	624.043965
15.586700	0.1	617.944552
15.588367	0.1	611.833325
15.590033	0.1	605.721474
15.591700	0.1	599.619616
15.593367	0.1	593.532152
15.595033	0.1	587.457903
15.596700	0.1	581.399412
15.598367	0.1	575.365900
15.600033	0.1	569.365169
15.601700	0.1	563.399206
15.603367	0.1	557.469372
15.605033	0.1	551.580457
15.606700	0.1	545.737693
15.608367	0.1	539.943600
15.610033	0.1	534.197982
15.611700	0.1	528.498488
15.613367	0.1	522.842389
15.615033	0.1	517.228507
15.616700	0.1	511.656045
15.618367	0.1	506.123342
15.620033	0.1	500.629899
15.621700	0.1	495.177610
15.623367	0.1	489.767315
15.625033	0.1	484.395973
15.626700	0.1	479.060146
15.628367	0.1	473.760898
15.630033	0.1	468.501235
15.631700	0.1	463.279626
15.633367	0.1	458.089705
15.635033	0.1	452.926653
15.636700	0.1	447.791368
15.638367	0.1	442.685737
15.640033	0.1	437.606364
15.641700	0.1	432.547583
15.643367	0.1	427.508508
15.645033	0.1	422.493164
15.646700	0.1	417.504823
15.648367	0.1	412.542606
15.650033	0.1	407.603169
15.651700	0.1	402.682596
15.653367	0.1	397.776291
15.655033	0.1	392.880026
15.656700	0.1	387.992990
15.658367	0.1	383.118345
15.660033	0.1	378.259682
15.661700	0.1	373.418243
15.663367	0.1	368.592684
15.665033	0.1	363.779278
15.666700	0.1	358.974627
15.668367	0.1	354.178199
15.670033	0.1	349.390344
15.671700	0.1	344.610368
15.673367	0.1	339.837275
15.675033	0.1	335.070868
15.676700	0.1	330.311070
15.678367	0.1	325.555848
15.680033	0.1	320.802736
15.681700	0.1	316.053597
15.683367	0.1	311.315204
15.685033	0.1	306.594442
15.686700	0.1	301.894127
15.688367	0.1	297.213705
15.690033	0.1	292.552002
15.691700	0.1	287.907324
15.693367	0.1	283.276993
15.695033	0.1	278.659072
15.696700	0.1	274.053854
15.698367	0.1	269.463174
15.700033	0.1	264.889277
15.701700	0.1	260.334905
15.703367	0.1	255.803992
15.705033	0.1	251.299935
15.706700	0.1	246.822969
15.708367	0.1	242.371676
15.710033	0.1	237.946278
15.711700	0.1	233.549127
15.713367	0.1	229.182989
15.715033	0.1	224.849466
15.716700	0.1	220.549582
15.718367	0.1	216.285577
15.720033	0.1	212.060251
15.721700	0.1	207.875506
15.723367	0.1	203.732485
15.725033	0.1	199.631299
15.726700	0.1	195.570938
15.728367	0.1	191.550930
15.730033	0.1	187.572716
15.731700	0.1	183.639466
15.733367	0.1	179.754370
15.735033	0.1	175.919500
15.736700	0.1	172.136533
15.738367	0.1	168.406596
15.740033	0.1	164.729264
15.741700	0.1	161.103439
15.743367	0.1	157.528981
15.745033	0.1	154.007399
15.746700	0.1	150.541836
15.748367	0.1	147.135845
15.750033	0.1	143.791107
15.751700	0.1	140.506863
15.753367	0.1	137.281995
15.755033	0.1	134.116989
15.756700	0.1	131.013068
15.758367	0.1	127.970246
15.760033	0.1	124.987015
15.761700	0.1	122.061032
15.763367	0.1	119.190044
15.765033	0.1	116.373752
15.766700	0.1	113.614318
15.768367	0.1	110.913925
15.770033	0.1	108.273057
15.771700	0.1	105.692078
15.773367	0.1	103.172702
15.775033	0.1	100.716422
15.776700	0.1	98.322169
15.778367	0.1	95.986938
15.780033	0.1	93.708471
15.781700	0.1	91.485847
15.783367	0.1	89.318277
15.785033	0.1	87.204874
15.786700	0.1	85.144765
15.788367	0.1	83.136689
15.790033	0.1	81.178560
15.791700	0.1	79.268226
15.793367	0.1	77.405316
15.795033	0.1	75.591868
15.796700	0.1	73.830155
15.798367	0.1	72.120004
15.800033	0.1	70.458790
15.801700	0.1	68.843640
15.803367	0.1	67.272559
15.805033	0.1	65.744105
15.806700	0.1	64.257518
15.808367	0.1	62.813028
15.810033	0.1	61.410856
15.811700	0.1	60.049454
15.813367	0.1	58.725234
15.815033	0.1	57.435329
15.816700	0.1	56.179925
15.818367	0.1	54.961122
15.820033	0.1	53.780568
15.821700	0.1	52.638557
15.823367	0.1	51.534097
15.825033	0.1	50.465311
15.826700	0.1	49.429387
15.828367	0.1	48.422734
15.830033	0.1	47.442392
15.831700	0.1	46.486626
15.833367	0.1	45.554661
15.835033	0.1	44.647101
15.836700	0.1	43.765195
15.838367	0.1	42.909337
15.840033	0.1	42.079482
15.841700	0.1	41.275215
15.843367	0.1	40.495088
15.845033	0.1	39.738100
15.846700	0.1	39.004376
15.848367	0.1	38.293204
15.850033	0.1	37.602861
15.851700	0.1	36.932230
15.853367	0.1	36.280225
15.855033	0.1	35.645207
15.856700	0.1	35.026674
15.858367	0.1	34.425375
15.860033	0.1	33.841222
15.861700	0.1	33.273469
15.863367	0.1	32.721986
15.865033	0.1	32.186178
15.866700	0.1	31.664115
15.868367	0.1	31.154230
15.870033	0.1	30.656289
15.871700	0.1	30.170167
15.873367	0.1	29.695346
15.875033	0.1	29.231352
15.876700	0.1	28.777500
15.878367	0.1	28.333184
15.880033	0.1	27.899048
15.881700	0.1	27.476661
15.883367	0.1	27.066139
15.885033	0.1	26.665642
15.886700	0.1	26.273248
15.888367	0.1	25.887820
15.890033	0.1	25.509307
15.891700	0.1	25.138683
15.893367	0.1	24.776245
15.895033	0.1	24.420442
15.896700	0.1	24.069063
15.898367	0.1	23.721210
15.900033	0.1	23.378418
15.901700	0.1	23.043463
15.903367	0.1	22.717463
15.905033	0.1	22.399682
15.906700	0.1	22.089630
15.908367	0.1	21.786899
15.910033	0.1	21.490133
15.911700	0.1	21.197977
15.913367	0.1	20.910222
15.915033	0.1	20.627761
15.916700	0.1	20.351908
15.918367	0.1	20.083841
15.920033	0.1	19.823820
15.921700	0.1	19.569914
15.923367	0.1	19.318331
15.925033	0.1	19.066618
15.926700	0.1	18.815794
15.928367	0.1	18.568174
15.930033	0.1	18.324992
15.931700	0.1	18.087192
15.933367	0.1	17.855847
15.935033	0.1	17.630914
15.936700	0.1	17.411117
15.938367	0.1	17.195330
15.940033	0.1	16.983617
15.941700	0.1	16.776570
15.943367	0.1	16.574124
15.945033	0.1	16.375911
15.946700	0.1	16.181539
15.948367	0.1	15.989775
15.950033	0.1	15.799156
15.951700	0.1	15.609628
15.953367	0.1	15.422641
15.955033	0.1	15.239827
15.956700	0.1	15.061628
15.958367	0.1	14.886889
15.960033	0.1	14.714072
15.961700	0.1	14.542826
15.963367	0.1	14.373953
15.965033	0.1	14.208220
15.966700	0.1	14.046133
15.968367	0.1	13.888674
15.970033	0.1	13.736798
15.971700	0.1	13.589272
15.973367	0.1	13.442459
15.975033	0.1	13.293447
15.976700	0.1	13.142121
15.978367	0.1	12.989966
15.980033	0.1	12.838175
15.981700	0.1	12.686923
15.983367	0.1	12.536324
15.985033	0.1	12.387587
15.986700	0.1	12.242887
15.988367	0.1	12.104069
15.990033	0.1	11.971341
15.991700	0.1	11.842637
15.993367	0.1	11.714343
15.995033	0.1	11.583357
15.996700	0.1	11.449181
15.998367	0.1	11.314084
16.000033	0.1	11.180588
16.001700	0.1	11.049379
16.003367	0.1	10.920027
16.005033	0.1	10.792119
16.006700	0.1	10.665087
16.008367	0.1	10.538776
16.010033	0.1	10.414398
16.011700	0.1	10.293331
16.013367	0.1	10.175626
16.015033	0.1	10.060617
16.016700	0.1	9.948132
16.018367	0.1	9.838142
16.020033	0.1	9.729508
16.021700	0.1	9.619878
16.023367	0.1	9.507826
16.025033	0.1	9.394945
16.026700	0.1	9.284620
16.028367	0.1	9.178999
16.030033	0.1	9.078267
16.031700	0.1	8.982099
16.033367	0.1	8.889879
16.035033	0.1	8.799843
16.036700	0.1	8.710213
16.038367	0.1	8.620806
16.040033	0.1	8.532084
16.041700	0.1	8.443822
16.043367	0.1	8.355724
16.045033	0.1	8.268198
16.046700	0.1	8.182214
16.048367	0.1	8.098888
16.050033	0.1	8.019418
16.051700	0.1	7.944498
16.053367	0.1	7.873261
16.055033	0.1	7.804101
16.056700	0.1	7.736101
16.058367	0.1	7.668026
16.060033	0.1	7.598517
16.061700	0.1	7.528500
16.063367	0.1	7.460252
16.065033	0.1	7.394101
16.066700	0.1	7.328722
16.068367	0.1	7.263711
16.070033	0.1	7.199850
16.071700	0.1	7.137186
16.073367	0.1	7.074652
16.075033	0.1	7.012468
16.076700	0.1	6.953110
16.078367	0.1	6.898432
16.080033	0.1	6.847470
16.081700	0.1	6.798017
16.083367	0.1	6.749006
16.085033	0.1	6.700652
16.086700	0.1	6.652540
16.088367	0.1	6.603221
16.090033	0.1	6.552557
16.091700	0.1	6.502476
16.093367	0.1	6.454401
16.095033	0.1	6.407863
16.096700	0.1	6.362638
16.098367	0.1	6.320039
16.100033	0.1	6.280583
16.101700	0.1	6.242441
16.103367	0.1	6.203032
16.105033	0.1	6.161383
16.106700	0.1	6.118827
16.108367	0.1	6.077187
16.110033	0.1	6.036805
16.111700	0.1	5.997638
16.113367	0.1	5.960357
16.115033	0.1	5.925056
16.116700	0.1	5.890690
16.118367	0.1	5.855807
16.120033	0.1	5.818876
16.121700	0.1	5.779271
16.123367	0.1	5.738786
16.125033	0.1	5.700639
16.126700	0.1	5.666502
16.128367	0.1	5.635265
16.130033	0.1	5.604420
16.131700	0.1	5.572736
16.133367	0.1	5.541388
16.135033	0.1	5.511856
16.136700	0.1	5.483371
16.138367	0.1	5.453867
16.140033	0.1	5.423408
16.141700	0.1	5.394840
16.143367	0.1	5.370378
16.145033	0.1	5.348511
16.146700	0.1	5.325573
16.148367	0.1	5.299998
16.150033	0.1	5.273139
16.151700	0.1	5.246438
16.153367	0.1	5.220207
16.155033	0.1	5.194931
16.156700	0.1	5.171690
16.158367	0.1	5.150754
16.160033	0.1	5.131173
16.161700	0.1	5.112635
16.163367	0.1	5.096234
16.165033	0.1	5.082502
16.166700	0.1	5.070120
16.168367	0.1	5.057054
16.170033	0.1	5.042604
16.171700	0.1	5.027386
16.173367	0.1	5.011163
16.175033	0.1	4.992960
16.176700	0.1	4.973514
16.178367	0.1	4.954957
16.180033	0.1	4.938622
16.181700	0.1	4.924522
16.183367	0.1	4.912023
16.185033	0.1	4.900596
16.186700	0.1	4.889481
16.188367	0.1	4.876880
16.190033	0.1	4.861294
16.191700	0.1	4.843813
16.193367	0.1	4.828065
16.195033	0.1	4.816614
16.196700	0.1	4.808134
16.198367	0.1	4.800623
16.200033	0.1	4.794756
16.201700	0.1	4.791357
16.203367	0.1	4.788581
16.205033	0.1	4.783925
16.206700	0.1	4.777242
16.208367	0.1	4.769969
16.210033	0.1	4.762658
16.211700	0.1	4.754527
16.213367	0.1	4.744758
16.215033	0.1	4.733694
16.216700	0.1	4.723077
16.218367	0.1	4.714685
16.220033	0.1	4.708450
16.221700	0.1	4.701968
16.223367	0.1	4.692636
16.225033	0.1	4.680241
16.226700	0.1	4.666671
16.228367	0.1	4.653451
16.230033	0.1	4.640571
16.231700	0.1	4.627923
16.233367	0.1	4.616384
16.235033	0.1	4.606470
16.236700	0.1	4.597604
16.238367	0.1	4.589241
16.240033	0.1	4.580966
16.241700	0.1	4.571793
16.243367	0.1	4.560524
16.245033	0.1	4.546563
16.246700	0.1	4.530228
16.248367	0.1	4.512509
16.250033	0.1	4.494530
16.251700	0.1	4.477161
16.253367	0.1	4.460639
16.255033	0.1	4.444267
16.256700	0.1	4.426884
16.258367	0.1	4.408495
16.260033	0.1	4.390874
16.261700	0.1	4.375400
16.263367	0.1	4.361016
16.265033	0.1	4.345169
16.266700	0.1	4.325700
16.268367	0.1	4.302133
16.270033	0.1	4.276298
16.271700	0.1	4.251227
16.273367	0.1	4.229201
16.275033	0.1	4.210952
16.276700	0.1	4.195627
16.278367	0.1	4.180912
16.280033	0.1	4.163939
16.281700	0.1	4.142732
16.283367	0.1	4.117144
16.285033	0.1	4.088944
16.286700	0.1	4.061279
16.288367	0.1	4.037204
16.290033	0.1	4.017847
16.291700	0.1	4.001670
16.293367	0.1	3.985283
16.295033	0.1	3.965627
16.296700	0.1	3.941976
16.298367	0.1	3.915858
16.300033	0.1	3.889706
16.301700	0.1	3.865780
16.303367	0.1	3.845342
16.305033	0.1	3.828136
16.306700	0.1	3.812667
16.308367	0.1	3.796658
16.310033	0.1	3.777752
16.311700	0.1	3.754920
16.313367	0.1	3.729062
16.315033	0.1	3.701430
16.316700	0.1	3.671837
16.318367	0.1	3.639925
16.320033	0.1	3.607497
16.321700	0.1	3.578085
16.323367	0.1	3.554025
16.325033	0.1	3.534453
16.326700	0.1	3.516758
16.328367	0.1	3.499421
16.330033	0.1	3.482406
16.331700	0.1	3.465279
16.333367	0.1	3.446438
16.335033	0.1	3.424375
16.336700	0.1	3.398783
16.338367	0.1	3.370699
16.340033	0.1	3.342223
16.341700	0.1	3.315560
16.343367	0.1	3.291848
16.345033	0.1	3.271480
16.346700	0.1	3.254390
16.348367	0.1	3.238884
16.350033	0.1	3.222055
16.351700	0.1	3.202427
16.353367	0.1	3.180895
16.355033	0.1	3.158841
16.356700	0.1	3.136499
16.358367	0.1	3.114087
16.360033	0.1	3.093299
16.361700	0.1	3.075819
16.363367	0.1	3.061309
16.365033	0.1	3.048140
16.366700	0.1	3.035115
16.368367	0.1	3.021206
16.370033	0.1	3.005029
16.371700	0.1	2.986281
16.373367	0.1	2.966626
16.375033	0.1	2.948199
16.376700	0.1	2.931985
16.378367	0.1	2.917675
16.380033	0.1	2.904274
16.381700	0.1	2.890844
16.383367	0.1	2.877223
16.385033	0.1	2.864026
16.386700	0.1	2.851607
16.388367	0.1	2.838522
16.390033	0.1	2.822164
16.391700	0.1	2.801884
16.393367	0.1	2.780417
16.395033	0.1	2.761651
16.396700	0.1	2.747448
16.398367	0.1	2.736631
16.400033	0.1	2.726871
16.401700	0.1	2.716924
16.403367	0.1	2.706968
16.405033	0.1	2.697110
16.406700	0.1	2.686772
16.408367	0.1	2.676006
16.410033	0.1	2.665529
16.411700	0.1	2.655587
16.413367	0.1	2.646036
16.415033	0.1	2.636909
16.416700	0.1	2.628681
16.418367	0.1	2.622167
16.420033	0.1	2.617249
16.421700	0.1	2.612062
16.423367	0.1	2.604360
16.425033	0.1	2.593342
16.426700	0.1	2.579908
16.428367	0.1	2.565519
16.430033	0.1	2.551358
16.431700	0.1	2.538334
16.433367	0.1	2.526669
16.435033	0.1	2.515665
16.436700	0.1	2.504955
16.438367	0.1	2.495549
16.440033	0.1	2.488405
16.441700	0.1	2.482058
16.443367	0.1	2.473504
16.445033	0.1	2.462044
16.446700	0.1	2.450030
16.448367	0.1	2.439790
16.450033	0.1	2.432247
16.451700	0.1	2.427804
16.453367	0.1	2.425942
16.455033	0.1	2.424498
16.456700	0.1	2.420908
16.458367	0.1	2.414430
16.460033	0.1	2.406910
16.461700	0.1	2.400773
16.463367	0.1	2.396358
16.465033	0.1	2.392065
16.466700	0.1	2.386924
16.468367	0.1	2.381774
16.470033	0.1	2.377327
16.471700	0.1	2.372405
16.473367	0.1	2.365634
16.475033	0.1	2.357699
16.476700	0.1	2.351087
16.478367	0.1	2.348060
16.480033	0.1	2.348959
16.481700	0.1	2.352134
16.483367	0.1	2.355170
16.485033	0.1	2.355990
16.486700	0.1	2.353610
16.488367	0.1	2.348279
16.490033	0.1	2.340907
16.491700	0.1	2.332563
16.493367	0.1	2.324092
16.495033	0.1	2.315892
16.496700	0.1	2.308101
16.498367	0.1	2.300837
16.500033	0.1	2.294444
16.501700	0.1	2.289498
16.503367	0.1	2.285689
16.505033	0.1	2.281270
16.506700	0.1	2.274844
16.508367	0.1	2.267272
16.510033	0.1	2.260590
16.511700	0.1	2.255826
16.513367	0.1	2.253246
16.515033	0.1	2.253344
16.516700	0.1	2.255770
16.518367	0.1	2.258462
16.520033	0.1	2.259417
16.521700	0.1	2.258718
16.523367	0.1	2.257931
16.525033	0.1	2.258127
16.526700	0.1	2.258895
16.528367	0.1	2.258793
16.530033	0.1	2.257228
16.531700	0.1	2.255864
16.533367	0.1	2.256725
16.535033	0.1	2.259407
16.536700	0.1	2.262010
16.538367	0.1	2.264227
16.540033	0.1	2.267556
16.541700	0.1	2.272334
16.543367	0.1	2.276683
16.545033	0.1	2.279137
16.546700	0.1	2.280562
16.548367	0.1	2.282709
16.550033	0.1	2.285815
16.551700	0.1	2.288516
16.553367	0.1	2.289983
16.555033	0.1	2.291389
16.556700	0.1	2.294215
16.558367	0.1	2.297675
16.560033	0.1	2.298886
16.561700	0.1	2.295952
16.563367	0.1	2.290490
16.565033	0.1	2.285889
16.566700	0.1	2.283514
16.568367	0.1	2.282276
16.570033	0.1	2.281629
16.571700	0.1	2.282714
16.573367	0.1	2.286281
16.575033	0.1	2.290974
16.576700	0.1	2.294327
16.578367	0.1	2.295459
16.580033	0.1	2.296399
16.581700	0.1	2.300353
16.583367	0.1	2.308185
16.585033	0.1	2.317186
16.586700	0.1	2.323617
16.588367	0.1	2.325969
16.590033	0.1	2.325573
16.591700	0.1	2.324446
16.593367	0.1	2.323105
16.595033	0.1	2.321000
16.596700	0.1	2.318751
16.598367	0.1	2.318281
16.600033	0.1	2.320157
16.601700	0.1	2.322257
16.603367	0.1	2.321540
16.605033	0.1	2.316469
16.606700	0.1	2.307761
16.608367	0.1	2.297866
16.610033	0.1	2.289847
16.611700	0.1	2.285773
16.613367	0.1	2.285354
16.615033	0.1	2.286239
16.616700	0.1	2.286341
16.618367	0.1	2.285927
16.620033	0.1	2.286551
16.621700	0.1	2.288450
16.623367	0.1	2.290728
16.625033	0.1	2.292772
16.626700	0.1	2.293992
16.628367	0.1	2.293517
16.630033	0.1	2.290662
16.631700	0.1	2.285647
16.633367	0.1	2.280450
16.635033	0.1	2.277330
16.636700	0.1	2.276548
16.638367	0.1	2.277526
16.640033	0.1	2.280921
16.641700	0.1	2.287342
16.643367	0.1	2.295235
16.645033	0.1	2.301615
16.646700	0.1	2.304423
16.648367	0.1	2.303883
16.650033	0.1	2.301941
16.651700	0.1	2.300553
16.653367	0.1	2.300479
16.655033	0.1	2.301726
16.656700	0.1	2.304045
16.658367	0.1	2.306676
16.660033	0.1	2.308823
16.661700	0.1	2.310178
16.663367	0.1	2.310849
16.665033	0.1	2.311710
16.666700	0.1	2.314160
16.668367	0.1	2.318569
16.670033	0.1	2.323133
16.671700	0.1	2.324781
16.673367	0.1	2.321731
16.675033	0.1	2.314835
16.676700	0.1	2.306029
16.678367	0.1	2.296926
16.680033	0.1	2.289754
16.681700	0.1	2.286974
16.683367	0.1	2.288595
16.685033	0.1	2.291636
16.686700	0.1	2.292753
16.688367	0.1	2.290709
16.690033	0.1	2.286606
16.691700	0.1	2.282211
16.693367	0.1	2.278411
16.695033	0.1	2.275114
16.696700	0.1	2.271985
16.698367	0.1	2.268665
16.700033	0.1	2.264972
16.701700	0.1	2.261898
16.703367	0.1	2.261000
16.705033	0.1	2.261992
16.706700	0.1	2.262471
16.708367	0.1	2.260562
16.710033	0.1	2.257084
16.711700	0.1	2.254425
16.713367	0.1	2.253307
16.715033	0.1	2.252241
16.716700	0.1	2.250141
16.718367	0.1	2.247463
16.720033	0.1	2.244497
16.721700	0.1	2.240427
16.723367	0.1	2.234634
16.725033	0.1	2.227742
16.726700	0.1	2.221284
16.728367	0.1	2.216422
16.730033	0.1	2.212818
16.731700	0.1	2.208734
16.733367	0.1	2.202028
16.735033	0.1	2.191472
16.736700	0.1	2.177916
16.738367	0.1	2.164021
16.740033	0.1	2.152687
16.741700	0.1	2.145818
16.743367	0.1	2.143830
16.745033	0.1	2.145460
16.746700	0.1	2.147560
16.748367	0.1	2.146042
16.750033	0.1	2.138563
16.751700	0.1	2.126149
16.753367	0.1	2.111797
16.755033	0.1	2.098447
16.756700	0.1	2.088305
16.758367	0.1	2.082167
16.760033	0.1	2.078442
16.761700	0.1	2.074172
16.763367	0.1	2.067634
16.765033	0.1	2.059666
16.766700	0.1	2.052337
16.768367	0.1	2.046754
16.770033	0.1	2.042623
16.771700	0.1	2.039000
16.773367	0.1	2.034777
16.775033	0.1	2.029492
16.776700	0.1	2.023843
16.778367	0.1	2.018786
16.780033	0.1	2.014600
16.781700	0.1	2.010670
16.783367	0.1	2.005640
16.785033	0.1	1.998884
16.786700	0.1	1.991908
16.788367	0.1	1.987084
16.790033	0.1	1.985114
16.791700	0.1	1.984178
16.793367	0.1	1.981244
16.795033	0.1	1.974860
16.796700	0.1	1.966758
16.798367	0.1	1.959749
16.800033	0.1	1.954944
16.801700	0.1	1.951703
16.803367	0.1	1.949044
16.805033	0.1	1.946813
16.806700	0.1	1.945361
16.808367	0.1	1.944210
16.810033	0.1	1.941998
16.811700	0.1	1.938413
16.813367	0.1	1.934776
16.815033	0.1	1.931805
16.816700	0.1	1.928727
16.818367	0.1	1.925221
16.820033	0.1	1.922301
16.821700	0.1	1.920871
16.823367	0.1	1.920755
16.825033	0.1	1.921365
16.826700	0.1	1.922073
16.828367	0.1	1.921882
16.830033	0.1	1.919814
16.831700	0.1	1.915633
16.833367	0.1	1.909924
16.835033	0.1	1.904131
16.836700	0.1	1.900536
16.838367	0.1	1.900489
16.840033	0.1	1.902431
16.841700	0.1	1.903847
16.843367	0.1	1.904392
16.845033	0.1	1.905337
16.846700	0.1	1.907162
16.848367	0.1	1.908564
16.850033	0.1	1.907782
16.851700	0.1	1.905239
16.853367	0.1	1.903619
16.855033	0.1	1.904336
16.856700	0.1	1.905314
16.858367	0.1	1.903535
16.860033	0.1	1.898860
16.861700	0.1	1.893844
16.863367	0.1	1.890524
16.865033	0.1	1.888913
16.866700	0.1	1.888485
16.868367	0.1	1.889579
16.870033	0.1	1.893123
16.871700	0.1	1.898734
16.873367	0.1	1.904112
16.875033	0.1	1.907065
16.876700	0.1	1.907158
16.878367	0.1	1.905030
16.880033	0.1	1.901127
16.881700	0.1	1.895339
16.883367	0.1	1.887735
16.885033	0.1	1.879656
16.886700	0.1	1.873635
16.888367	0.1	1.871227
16.890033	0.1	1.871493
16.891700	0.1	1.872745
16.893367	0.1	1.874529
16.895033	0.1	1.877672
16.896700	0.1	1.883251
16.898367	0.1	1.890776
16.900033	0.1	1.897784
16.901700	0.1	1.902194
16.903367	0.1	1.903744
16.905033	0.1	1.902925
16.906700	0.1	1.899833
16.908367	0.1	1.894552
16.910033	0.1	1.888396
16.911700	0.1	1.883642
16.913367	0.1	1.881141
16.915033	0.1	1.879539
16.916700	0.1	1.877607
16.918367	0.1	1.875958
16.920033	0.1	1.875875
16.921700	0.1	1.877416
16.923367	0.1	1.879279
16.925033	0.1	1.880000
16.926700	0.1	1.879246
16.928367	0.1	1.877905
16.930033	0.1	1.876699
16.931700	0.1	1.875414
16.933367	0.1	1.873751
16.935033	0.1	1.871944
16.936700	0.1	1.870538
16.938367	0.1	1.870301
16.940033	0.1	1.871944
16.941700	0.1	1.875414
16.943367	0.1	1.879493
16.945033	0.1	1.882669
16.946700	0.1	1.884354
16.948367	0.1	1.884587
16.950033	0.1	1.883488
16.951700	0.1	1.881705
16.953367	0.1	1.879870
16.955033	0.1	1.877751
16.956700	0.1	1.874859
16.958367	0.1	1.870906
16.960033	0.1	1.865779
16.961700	0.1	1.860717
16.963367	0.1	1.858370
16.965033	0.1	1.860205
16.966700	0.1	1.864959
16.968367	0.1	1.870301
16.970033	0.1	1.875055
16.971700	0.1	1.879293
16.973367	0.1	1.882552
16.975033	0.1	1.884094
16.976700	0.1	1.885197
16.978367	0.1	1.887898
16.980033	0.1	1.891549
16.981700	0.1	1.893253
16.983367	0.1	1.891488
16.985033	0.1	1.887796
16.986700	0.1	1.884750
16.988367	0.1	1.883013
16.990033	0.1	1.881029
16.991700	0.1	1.877458
16.993367	0.1	1.872871
16.995033	0.1	1.869164
16.996700	0.1	1.867744
16.998367	0.1	1.868270
17.000033	0.1	1.869113
17.001700	0.1	1.868592
17.003367	0.1	1.866031
17.005033	0.1	1.862678
17.006700	0.1	1.861034
17.008367	0.1	1.862077
17.010033	0.1	1.863856
17.011700	0.1	1.863833
17.013367	0.1	1.861560
17.015033	0.1	1.858375
17.016700	0.1	1.855553
17.018367	0.1	1.853467
17.020033	0.1	1.852303
17.021700	0.1	1.852545
17.023367	0.1	1.854016
17.025033	0.1	1.855260
17.026700	0.1	1.854491
17.028367	0.1	1.851539
17.030033	0.1	1.848470
17.031700	0.1	1.847148
17.033367	0.1	1.847278
17.035033	0.1	1.848177
17.036700	0.1	1.850487
17.038367	0.1	1.854240
17.040033	0.1	1.857094
17.041700	0.1	1.856848
17.043367	0.1	1.853844
17.045033	0.1	1.849611
17.046700	0.1	1.844997
17.048367	0.1	1.840047
17.050033	0.1	1.834971
17.051700	0.1	1.831101
17.053367	0.1	1.830393
17.055033	0.1	1.833080
17.056700	0.1	1.837164
17.058367	0.1	1.841024
17.060033	0.1	1.844405
17.061700	0.1	1.846952
17.063367	0.1	1.847576
17.065033	0.1	1.845714
17.066700	0.1	1.842561
17.068367	0.1	1.840126
17.070033	0.1	1.839059
17.071700	0.1	1.838398
17.073367	0.1	1.837187
17.075033	0.1	1.836135
17.076700	0.1	1.837038
17.078367	0.1	1.840023
17.080033	0.1	1.843064
17.081700	0.1	1.845015
17.083367	0.1	1.846752
17.085033	0.1	1.848917
17.086700	0.1	1.851036
17.088367	0.1	1.852866
17.090033	0.1	1.854948
17.091700	0.1	1.857891
17.093367	0.1	1.861462
17.095033	0.1	1.864382
17.096700	0.1	1.865742
17.098367	0.1	1.866599
17.100033	0.1	1.869262
17.101700	0.1	1.874911
17.103367	0.1	1.882394
17.105033	0.1	1.889290
17.106700	0.1	1.894454
17.108367	0.1	1.899437
17.110033	0.1	1.906091
17.111700	0.1	1.913547
17.113367	0.1	1.918999
17.115033	0.1	1.920923
17.116700	0.1	1.921258
17.118367	0.1	1.924108
17.120033	0.1	1.932122
17.121700	0.1	1.944532
17.123367	0.1	1.958325
17.125033	0.1	1.970693
17.126700	0.1	1.980811
17.128367	0.1	1.989687
17.130033	0.1	1.998856
17.131700	0.1	2.009869
17.133367	0.1	2.024244
17.135033	0.1	2.042525
17.136700	0.1	2.062982
17.138367	0.1	2.082218
17.140033	0.1	2.098042
17.141700	0.1	2.111061
17.143367	0.1	2.123318
17.145033	0.1	2.136906
17.146700	0.1	2.153725
17.148367	0.1	2.174727
17.150033	0.1	2.198634
17.151700	0.1	2.222778
17.153367	0.1	2.246257
17.155033	0.1	2.271044
17.156700	0.1	2.299328
17.158367	0.1	2.330625
17.160033	0.1	2.361797
17.161700	0.1	2.390002
17.163367	0.1	2.415832
17.165033	0.1	2.442542
17.166700	0.1	2.472228
17.168367	0.1	2.504839
17.170033	0.1	2.540378
17.171700	0.1	2.579251
17.173367	0.1	2.620886
17.175033	0.1	2.663913
17.176700	0.1	2.707643
17.178367	0.1	2.753045
17.180033	0.1	2.801819
17.181700	0.1	2.853884
17.183367	0.1	2.906909
17.185033	0.1	2.958700
17.186700	0.1	3.009168
17.188367	0.1	3.059772
17.190033	0.1	3.112154
17.191700	0.1	3.167740
17.193367	0.1	3.227633
17.195033	0.1	3.292472
17.196700	0.1	3.362927
17.198367	0.1	3.439616
17.200033	0.1	3.521922
17.201700	0.1	3.608339
17.203367	0.1	3.698003
17.205033	0.1	3.790273
17.206700	0.1	3.883936
17.208367	0.1	3.978764
17.210033	0.1	4.076748
17.211700	0.1	4.179925
17.213367	0.1	4.287497
17.215033	0.1	4.396611
17.216700	0.1	4.505566
17.218367	0.1	4.615276
17.220033	0.1	4.728111
17.221700	0.1	4.846719
17.223367	0.1	4.973090
17.225033	0.1	5.107154
17.226700	0.1	5.247276
17.228367	0.1	5.392516
17.230033	0.1	5.542808
17.231700	0.1	5.696886
17.233367	0.1	5.852580
17.235033	0.1	6.009550
17.236700	0.1	6.169672
17.238367	0.1	6.334786
17.240033	0.1	6.505111
17.241700	0.1	6.679669
17.243367	0.1	6.857365
17.245033	0.1	7.037758
17.246700	0.1	7.221331
17.248367	0.1	7.408573
17.250033	0.1	7.599182
17.251700	0.1	7.792697
17.253367	0.1	7.988694
17.255033	0.1	8.186395
17.256700	0.1	8.385200
17.258367	0.1	8.585863
17.260033	0.1	8.790218
17.261700	0.1	8.999640
17.263367	0.1	9.214147
17.265033	0.1	9.432300
17.266700	0.1	9.652120
17.268367	0.1	9.872541
17.270033	0.1	10.093502
17.271700	0.1	10.314640
17.273367	0.1	10.534967
17.275033	0.1	10.754331
17.276700	0.1	10.973765
17.278367	0.1	11.193864
17.280033	0.1	11.414462
17.281700	0.1	11.636345
17.283367	0.1	11.861748
17.285033	0.1	12.092111
17.286700	0.1	12.326059
17.288367	0.1	12.560850
17.290033	0.1	12.795869
17.291700	0.1	13.033994
17.293367	0.1	13.278192
17.295033	0.1	13.527772
17.296700	0.1	13.780277
17.298367	0.1	14.035120
17.300033	0.1	14.293147
17.301700	0.1	14.554854
17.303367	0.1	14.820723
17.305033	0.1	15.092511
17.306700	0.1	15.372918
17.308367	0.1	15.663323
17.310033	0.1	15.962464
17.311700	0.1	16.267905
17.313367	0.1	16.578655
17.315033	0.1	16.896250
17.316700	0.1	17.223405
17.318367	0.1	17.561317
17.320033	0.1	17.908588
17.321700	0.1	18.262677
17.323367	0.1	18.621930
17.325033	0.1	18.986892
17.326700	0.1	19.359691
17.328367	0.1	19.741599
17.330033	0.1	20.132344
17.331700	0.1	20.531835
17.333367	0.1	20.939750
17.335033	0.1	21.353774
17.336700	0.1	21.770522
17.338367	0.1	22.187778
17.340033	0.1	22.605206
17.341700	0.1	23.023351
17.343367	0.1	23.441478
17.345033	0.1	23.857304
17.346700	0.1	24.269223
17.348367	0.1	24.677063
17.350033	0.1	25.080289
17.351700	0.1	25.477014
17.353367	0.1	25.865086
17.355033	0.1	26.243683
17.356700	0.1	26.612985
17.358367	0.1	26.971810
17.360033	0.1	27.317475
17.361700	0.1	27.648150
17.363367	0.1	27.963351
17.365033	0.1	28.262492
17.366700	0.1	28.544068
17.368367	0.1	28.805607
17.370033	0.1	29.045106
17.371700	0.1	29.263240
17.373367	0.1	29.463270
17.375033	0.1	29.647863
17.376700	0.1	29.815869
17.378367	0.1	29.962929
17.380033	0.1	30.086408
17.381700	0.1	30.187918
17.383367	0.1	30.269045
17.385033	0.1	30.327817
17.386700	0.1	30.360902
17.388367	0.1	30.366662
17.390033	0.1	30.345721
17.391700	0.1	30.300356
17.393367	0.1	30.234135
17.395033	0.1	30.151024
17.396700	0.1	30.054203
17.398367	0.1	29.945122
17.400033	0.1	29.822346
17.401700	0.1	29.682163
17.403367	0.1	29.521789
17.405033	0.1	29.341206
17.406700	0.1	29.141926
17.408367	0.1	28.925738
17.410033	0.1	28.694072
17.411700	0.1	28.447383
17.413367	0.1	28.185812
17.415033	0.1	27.910401
17.416700	0.1	27.622446
17.418367	0.1	27.322900
17.420033	0.1	27.013333
17.421700	0.1	26.696231
17.423367	0.1	26.373598
17.425033	0.1	26.045614
17.426700	0.1	25.710855
17.428367	0.1	25.367080
17.430033	0.1	25.012270
17.431700	0.1	24.646153
17.433367	0.1	24.270718
17.435033	0.1	23.888997
17.436700	0.1	23.503164
17.438367	0.1	23.113461
17.440033	0.1	22.719684
17.441700	0.1	22.323551
17.443367	0.1	21.927846
17.445033	0.1	21.533947
17.446700	0.1	21.141283
17.448367	0.1	20.748288
17.450033	0.1	20.353412
17.451700	0.1	19.955775
17.453367	0.1	19.555632
17.455033	0.1	19.155252
17.456700	0.1	18.758187
17.458367	0.1	18.366245
17.460033	0.1	17.977599
17.461700	0.1	17.588791
17.463367	0.1	17.198320
17.465033	0.1	16.807648
17.466700	0.1	16.419063
17.468367	0.1	16.034069
17.470033	0.1	15.653879
17.471700	0.1	15.280107
17.473367	0.1	14.914037
17.475033	0.1	14.555636
17.476700	0.1	14.204043
17.478367	0.1	13.858192
17.480033	0.1	13.517132
17.481700	0.1	13.181488
17.483367	0.1	12.853742
17.485033	0.1	12.535201
17.486700	0.1	12.223953
17.488367	0.1	11.916878
17.490033	0.1	11.612535
17.491700	0.1	11.311453
17.493367	0.1	11.015413
17.495033	0.1	10.727029
17.496700	0.1	10.448056
17.498367	0.1	10.178671
17.500033	0.1	9.918748
17.501700	0.1	9.667627
17.503367	0.1	9.423769
17.505033	0.1	9.186831
17.506700	0.1	8.958136
17.508367	0.1	8.738274
17.510033	0.1	8.525779
17.511700	0.1	8.318145
17.513367	0.1	8.113459
17.515033	0.1	7.911706
17.516700	0.1	7.714625
17.518367	0.1	7.524490
17.520033	0.1	7.343004
17.521700	0.1	7.170071
17.523367	0.1	7.003760
17.525033	0.1	6.841882
17.526700	0.1	6.682784
17.528367	0.1	6.525847
17.530033	0.1	6.372728
17.531700	0.1	6.226334
17.533367	0.1	6.088237
17.535033	0.1	5.958299
17.536700	0.1	5.835416
17.538367	0.1	5.717590
17.540033	0.1	5.602539
17.541700	0.1	5.488815
17.543367	0.1	5.376269
17.545033	0.1	5.265805
17.546700	0.1	5.158843
17.548367	0.1	5.056695
17.550033	0.1	4.960150
17.551700	0.1	4.869322
17.553367	0.1	4.783245
17.555033	0.1	4.700283
17.556700	0.1	4.619365
17.558367	0.1	4.540347
17.560033	0.1	4.463904
17.561700	0.1	4.391558
17.563367	0.1	4.324154
17.565033	0.1	4.260913
17.566700	0.1	4.200460
17.568367	0.1	4.141326
17.570033	0.1	4.082443
17.571700	0.1	4.024082
17.573367	0.1	3.967010
17.575033	0.1	3.911485
17.576700	0.1	3.857403
17.578367	0.1	3.805007
17.580033	0.1	3.755577
17.581700	0.1	3.710166
17.583367	0.1	3.667702
17.585033	0.1	3.626128
17.586700	0.1	3.584353
17.588367	0.1	3.542039
17.590033	0.1	3.498769
17.591700	0.1	3.455002
17.593367	0.1	3.413321
17.595033	0.1	3.376845
17.596700	0.1	3.346126
17.598367	0.1	3.318945
17.600033	0.1	3.292742
17.601700	0.1	3.266316
17.603367	0.1	3.239675
17.605033	0.1	3.212905
17.606700	0.1	3.186027
17.608367	0.1	3.159232
17.610033	0.1	3.132555
17.611700	0.1	3.106645
17.613367	0.1	3.083101
17.615033	0.1	3.062459
17.616700	0.1	3.042738
17.618367	0.1	3.021290
17.620033	0.1	2.997299
17.621700	0.1	2.972097
17.623367	0.1	2.947915
17.625033	0.1	2.926085
17.626700	0.1	2.905922
17.628367	0.1	2.886360
17.630033	0.1	2.867542
17.631700	0.1	2.849894
17.633367	0.1	2.833996
17.635033	0.1	2.821400
17.636700	0.1	2.812557
17.638367	0.1	2.804799
17.640033	0.1	2.794513
17.641700	0.1	2.780436
17.643367	0.1	2.764263
17.645033	0.1	2.748477
17.646700	0.1	2.734312
17.648367	0.1	2.722070
17.650033	0.1	2.711965
17.651700	0.1	2.703196
17.653367	0.1	2.694172
17.655033	0.1	2.684854
17.656700	0.1	2.676370
17.658367	0.1	2.668649
17.660033	0.1	2.660560
17.661700	0.1	2.651620
17.663367	0.1	2.642209
17.665033	0.1	2.632015
17.666700	0.1	2.620369
17.668367	0.1	2.608681
17.670033	0.1	2.599591
17.671700	0.1	2.593794
17.673367	0.1	2.589696
17.675033	0.1	2.585771
17.676700	0.1	2.581677
17.678367	0.1	2.577016
17.680033	0.1	2.570441
17.681700	0.1	2.561174
17.683367	0.1	2.550045
17.685033	0.1	2.538217
17.686700	0.1	2.526147
17.688367	0.1	2.514087
17.690033	0.1	2.502194
17.691700	0.1	2.490561
17.693367	0.1	2.479753
17.695033	0.1	2.470650
17.696700	0.1	2.464363
17.698367	0.1	2.462855
17.700033	0.1	2.467879
17.701700	0.1	2.478040
17.703367	0.1	2.488252
17.705033	0.1	2.493705
17.706700	0.1	2.493262
17.708367	0.1	2.488182
17.710033	0.1	2.479949
17.711700	0.1	2.470687
17.713367	0.1	2.463311
17.715033	0.1	2.459255
17.716700	0.1	2.457770
17.718367	0.1	2.458240
17.720033	0.1	2.460941
17.721700	0.1	2.465295
17.723367	0.1	2.469569
17.725033	0.1	2.472736
17.726700	0.1	2.475367
17.728367	0.1	2.478035
17.730033	0.1	2.479637
17.731700	0.1	2.478575
17.733367	0.1	2.475022
17.735033	0.1	2.470431
17.736700	0.1	2.465602
17.738367	0.1	2.460503
17.740033	0.1	2.455204
17.741700	0.1	2.450529
17.743367	0.1	2.447390
17.745033	0.1	2.445453
17.746700	0.1	2.443292
17.748367	0.1	2.439930
17.750033	0.1	2.435800
17.751700	0.1	2.432875
17.753367	0.1	2.433583
17.755033	0.1	2.438687
17.756700	0.1	2.445895
17.758367	0.1	2.451176
17.760033	0.1	2.451912
17.761700	0.1	2.448079
17.763367	0.1	2.441048
17.765033	0.1	2.432601
17.766700	0.1	2.424968
17.768367	0.1	2.419767
17.770033	0.1	2.416731
17.771700	0.1	2.414952
17.773367	0.1	2.414226
17.775033	0.1	2.413951
17.776700	0.1	2.412675
17.778367	0.1	2.409951
17.780033	0.1	2.406691
17.781700	0.1	2.403050
17.783367	0.1	2.397504
17.785033	0.1	2.388810
17.786700	0.1	2.377797
17.788367	0.1	2.366458
17.790033	0.1	2.355957
17.791700	0.1	2.346365
17.793367	0.1	2.337904
17.795033	0.1	2.331138
17.796700	0.1	2.325745
17.798367	0.1	2.320134
17.800033	0.1	2.313149
17.801700	0.1	2.306006
17.803367	0.1	2.301428
17.805033	0.1	2.300241
17.806700	0.1	2.300511
17.808367	0.1	2.300544
17.810033	0.1	2.300763
17.811700	0.1	2.301615
17.813367	0.1	2.300846
17.815033	0.1	2.295375
17.816700	0.1	2.285661
17.818367	0.1	2.275049
17.820033	0.1	2.265186
17.821700	0.1	2.255375
17.823367	0.1	2.245563
17.825033	0.1	2.237349
17.826700	0.1	2.232064
17.828367	0.1	2.228827
17.830033	0.1	2.225484
17.831700	0.1	2.220981
17.833367	0.1	2.215942
17.835033	0.1	2.211547
17.836700	0.1	2.207812
17.838367	0.1	2.202997
17.840033	0.1	2.195863
17.841700	0.1	2.188343
17.843367	0.1	2.184398
17.845033	0.1	2.186117
17.846700	0.1	2.191700
17.848367	0.1	2.197647
17.850033	0.1	2.202387
17.851700	0.1	2.206773
17.853367	0.1	2.211086
17.855033	0.1	2.213707
17.856700	0.1	2.213526
17.858367	0.1	2.211928
17.860033	0.1	2.211225
17.861700	0.1	2.211859
17.863367	0.1	2.212389
17.865033	0.1	2.211975
17.866700	0.1	2.211607
17.868367	0.1	2.212278
17.870033	0.1	2.213754
17.871700	0.1	2.216124
17.873367	0.1	2.220660
17.875033	0.1	2.227915
17.876700	0.1	2.235724
17.878367	0.1	2.241074
17.880033	0.1	2.243952
17.881700	0.1	2.247044
17.883367	0.1	2.252026
17.885033	0.1	2.258308
17.886700	0.1	2.265116
17.888367	0.1	2.272916
17.890033	0.1	2.282374
17.891700	0.1	2.292935
17.893367	0.1	2.303384
17.895033	0.1	2.313713
17.896700	0.1	2.325024
17.898367	0.1	2.337233
17.900033	0.1	2.348740
17.901700	0.1	2.358761
17.903367	0.1	2.368689
17.905033	0.1	2.380963
17.906700	0.1	2.396768
17.908367	0.1	2.414230
17.910033	0.1	2.429951
17.911700	0.1	2.443050
17.913367	0.1	2.455702
17.915033	0.1	2.469132
17.916700	0.1	2.481933
17.918367	0.1	2.492843
17.920033	0.1	2.502925
17.921700	0.1	2.514310
17.923367	0.1	2.527749
17.925033	0.1	2.542166
17.926700	0.1	2.556876
17.928367	0.1	2.572904
17.930033	0.1	2.591754
17.931700	0.1	2.614260
17.933367	0.1	2.639969
17.935033	0.1	2.666917
17.936700	0.1	2.692989
17.938367	0.1	2.717501
17.940033	0.1	2.741190
17.941700	0.1	2.764878
17.943367	0.1	2.788408
17.945033	0.1	2.810969
17.946700	0.1	2.832361
17.948367	0.1	2.853223
17.950033	0.1	2.873624
17.951700	0.1	2.892320
17.953367	0.1	2.908763
17.955033	0.1	2.924590
17.956700	0.1	2.941838
17.958367	0.1	2.961024
17.960033	0.1	2.981722
17.961700	0.1	3.003492
17.963367	0.1	3.025900
17.965033	0.1	3.048647
17.966700	0.1	3.071786
17.968367	0.1	3.094827
17.970033	0.1	3.115856
17.971700	0.1	3.133509
17.973367	0.1	3.148858
17.975033	0.1	3.163428
17.976700	0.1	3.176839
17.978367	0.1	3.188276
17.980033	0.1	3.198809
17.981700	0.1	3.210772
17.983367	0.1	3.225412
17.985033	0.1	3.241776
17.986700	0.1	3.257757
17.988367	0.1	3.272411
17.990033	0.1	3.286181
17.991700	0.1	3.298484
17.993367	0.1	3.306936
17.995033	0.1	3.309315
17.996700	0.1	3.305776
17.998367	0.1	3.299164
18.000033	0.1	3.292793
18.001700	0.1	3.287657
18.003367	0.1	3.282269
18.005033	0.1	3.275215
18.006700	0.1	3.266907
18.008367	0.1	3.258567
18.010033	0.1	3.250749
18.011700	0.1	3.242479
18.013367	0.1	3.231084
18.015033	0.1	3.213789
18.016700	0.1	3.190152
18.018367	0.1	3.163079
18.020033	0.1	3.137267
18.021700	0.1	3.115986
18.023367	0.1	3.099199
18.025033	0.1	3.084559
18.026700	0.1	3.069304
18.028367	0.1	3.051572
18.030033	0.1	3.030668
18.031700	0.1	3.006603
18.033367	0.1	2.979967
18.035033	0.1	2.951589
18.036700	0.1	2.921750
18.038367	0.1	2.890248
18.040033	0.1	2.857395
18.041700	0.1	2.824147
18.043367	0.1	2.791425
18.045033	0.1	2.759914
18.046700	0.1	2.730079
18.048367	0.1	2.701888
18.050033	0.1	2.674516
18.051700	0.1	2.646605
18.053367	0.1	2.617375
18.055033	0.1	2.587801
18.056700	0.1	2.560127
18.058367	0.1	2.535977
18.060033	0.1	2.515009
18.061700	0.1	2.495321
18.063367	0.1	2.475227
18.065033	0.1	2.454333
18.066700	0.1	2.432982
18.068367	0.1	2.410957
18.070033	0.1	2.387865
18.071700	0.1	2.364647
18.073367	0.1	2.343100
18.075033	0.1	2.324004
18.076700	0.1	2.306239
18.078367	0.1	2.288069
18.080033	0.1	2.269559
18.081700	0.1	2.252623
18.083367	0.1	2.238536
18.085033	0.1	2.226434
18.086700	0.1	2.214275
18.088367	0.1	2.201092
18.090033	0.1	2.188110
18.091700	0.1	2.177395
18.093367	0.1	2.169507
18.095033	0.1	2.162703
18.096700	0.1	2.154922
18.098367	0.1	2.146079
18.100033	0.1	2.136943
18.101700	0.1	2.126526
18.103367	0.1	2.113087
18.105033	0.1	2.097590
18.106700	0.1	2.084016
18.108367	0.1	2.075941
18.110033	0.1	2.073972
18.111700	0.1	2.076128
18.113367	0.1	2.079420
18.115033	0.1	2.081362
18.116700	0.1	2.081147
18.118367	0.1	2.079201
18.120033	0.1	2.075532
18.121700	0.1	2.070055
18.123367	0.1	2.063895
18.125033	0.1	2.058744
18.126700	0.1	2.054670
18.128367	0.1	2.049576
18.130033	0.1	2.041981
18.131700	0.1	2.033515
18.133367	0.1	2.027042
18.135033	0.1	2.023699
18.136700	0.1	2.022423
18.138367	0.1	2.021040
18.140033	0.1	2.017617
18.141700	0.1	2.011587
18.143367	0.1	2.003512
18.145033	0.1	1.994683
18.146700	0.1	1.987182
18.148367	0.1	1.982660
18.150033	0.1	1.981081
18.151700	0.1	1.981561
18.153367	0.1	1.983503
18.155033	0.1	1.986395
18.156700	0.1	1.989082
18.158367	0.1	1.990208
18.160033	0.1	1.989254
18.161700	0.1	1.986236
18.163367	0.1	1.980499
18.165033	0.1	1.971009
18.166700	0.1	1.958078
18.168367	0.1	1.944331
18.170033	0.1	1.933808
18.171700	0.1	1.929044
18.173367	0.1	1.928760
18.175033	0.1	1.929458
18.176700	0.1	1.928601
18.178367	0.1	1.925454
18.180033	0.1	1.920355
18.181700	0.1	1.914417
18.183367	0.1	1.909109
18.185033	0.1	1.905723
18.186700	0.1	1.904992
18.188367	0.1	1.906329
18.190033	0.1	1.907628
18.191700	0.1	1.906701
18.193367	0.1	1.902883
18.195033	0.1	1.897146
18.196700	0.1	1.891074
18.198367	0.1	1.885709
18.200033	0.1	1.881346
18.201700	0.1	1.877681
18.203367	0.1	1.874128
18.205033	0.1	1.870389
18.206700	0.1	1.866622
18.208367	0.1	1.863400
18.210033	0.1	1.862147
18.211700	0.1	1.864219
18.213367	0.1	1.868904
18.215033	0.1	1.873607
18.216700	0.1	1.876056
18.218367	0.1	1.875535
18.220033	0.1	1.872391
18.221700	0.1	1.867078
18.223367	0.1	1.860047
18.225033	0.1	1.853020
18.226700	0.1	1.849476
18.228367	0.1	1.851507
18.230033	0.1	1.856647
18.231700	0.1	1.859316
18.233367	0.1	1.855562
18.235033	0.1	1.846263
18.236700	0.1	1.835357
18.238367	0.1	1.825592
18.240033	0.1	1.817117
18.241700	0.1	1.809588
18.243367	0.1	1.803921
18.245033	0.1	1.801564
18.246700	0.1	1.802859
18.248367	0.1	1.806538
18.250033	0.1	1.810496
18.251700	0.1	1.813010
18.253367	0.1	1.813625
18.255033	0.1	1.812824
18.256700	0.1	1.811027
18.258367	0.1	1.808181
18.260033	0.1	1.804163
18.261700	0.1	1.799385
18.263367	0.1	1.795203
18.265033	0.1	1.792740
18.266700	0.1	1.790924
18.268367	0.1	1.787194
18.270033	0.1	1.780796
18.271700	0.1	1.773899
18.273367	0.1	1.769243
18.275033	0.1	1.767837
18.276700	0.1	1.768568
18.278367	0.1	1.769378
18.280033	0.1	1.769462
18.281700	0.1	1.769490
18.283367	0.1	1.769471
18.285033	0.1	1.768474
18.286700	0.1	1.766542
18.288367	0.1	1.765140
18.290033	0.1	1.764996
18.291700	0.1	1.764754
18.293367	0.1	1.762374
18.295033	0.1	1.757015
18.296700	0.1	1.749452
18.298367	0.1	1.741885
18.300033	0.1	1.736977
18.301700	0.1	1.735836
18.303367	0.1	1.737010
18.305033	0.1	1.738155
18.306700	0.1	1.738281
18.308367	0.1	1.738020
18.310033	0.1	1.738425
18.311700	0.1	1.739794
18.313367	0.1	1.741224
18.315033	0.1	1.741308
18.316700	0.1	1.739543
18.318367	0.1	1.736749
18.320033	0.1	1.734067
18.321700	0.1	1.732260
18.323367	0.1	1.732041
18.325033	0.1	1.733517
18.326700	0.1	1.734989
18.328367	0.1	1.734039
18.330033	0.1	1.729676
18.331700	0.1	1.722784
18.333367	0.1	1.715473
18.335033	0.1	1.709857
18.336700	0.1	1.707305
18.338367	0.1	1.708651
18.340033	0.1	1.714239
18.341700	0.1	1.723235
18.343367	0.1	1.732702
18.345033	0.1	1.738472
18.346700	0.1	1.738286
18.348367	0.1	1.733406
18.350033	0.1	1.726956
18.351700	0.1	1.721322
18.353367	0.1	1.717187
18.355033	0.1	1.714905
18.356700	0.1	1.715631
18.358367	0.1	1.719664
18.360033	0.1	1.724781
18.361700	0.1	1.727706
18.363367	0.1	1.726886
18.365033	0.1	1.723156
18.366700	0.1	1.718253
18.368367	0.1	1.713564
18.370033	0.1	1.710369
18.371700	0.1	1.710127
18.373367	0.1	1.713210
18.375033	0.1	1.717894
18.376700	0.1	1.721676
18.378367	0.1	1.722914
18.380033	0.1	1.720856
18.381700	0.1	1.715580
18.383367	0.1	1.708721
18.385033	0.1	1.702597
18.386700	0.1	1.698346
18.388367	0.1	1.695687
18.390033	0.1	1.694332
18.391700	0.1	1.694304
18.393367	0.1	1.695002
18.395033	0.1	1.695547
18.396700	0.1	1.696162
18.398367	0.1	1.698150
18.400033	0.1	1.702593
18.401700	0.1	1.709000
18.403367	0.1	1.714560
18.405033	0.1	1.716055
18.406700	0.1	1.713056
18.408367	0.1	1.707841
18.410033	0.1	1.702593
18.411700	0.1	1.697452
18.413367	0.1	1.691245
18.415033	0.1	1.684483
18.416700	0.1	1.680204
18.418367	0.1	1.680427
18.420033	0.1	1.683673
18.421700	0.1	1.686425
18.423367	0.1	1.686378
18.425033	0.1	1.684320
18.426700	0.1	1.682816
18.428367	0.1	1.683380
18.430033	0.1	1.685186
18.431700	0.1	1.686490
18.433367	0.1	1.686714
18.435033	0.1	1.686378
18.436700	0.1	1.685619
18.438367	0.1	1.683580
18.440033	0.1	1.679664
18.441700	0.1	1.675296
18.443367	0.1	1.672665
18.445033	0.1	1.672120
18.446700	0.1	1.671952
18.448367	0.1	1.669875
18.450033	0.1	1.665181
18.451700	0.1	1.659296
18.453367	0.1	1.653964
18.455033	0.1	1.649642
18.456700	0.1	1.645382
18.458367	0.1	1.640487
18.460033	0.1	1.636264
18.461700	0.1	1.635365
18.463367	0.1	1.639077
18.465033	0.1	1.645745
18.466700	0.1	1.652255
18.468367	0.1	1.655859
18.470033	0.1	1.654620
18.471700	0.1	1.648683
18.473367	0.1	1.640627
18.475033	0.1	1.632716
18.476700	0.1	1.624725
18.478367	0.1	1.615551
18.480033	0.1	1.606313
18.481700	0.1	1.600445
18.483367	0.1	1.600683
18.485033	0.1	1.606657
18.486700	0.1	1.614904
18.488367	0.1	1.621530
18.490033	0.1	1.624925
18.491700	0.1	1.625647
18.493367	0.1	1.624413
18.495033	0.1	1.620594
18.496700	0.1	1.613102
18.498367	0.1	1.602452
18.500033	0.1	1.591160
18.501700	0.1	1.582108
18.503367	0.1	1.577297
18.505033	0.1	1.577190
18.506700	0.1	1.579793
18.508367	0.1	1.581470
18.510033	0.1	1.580054
18.511700	0.1	1.576603
18.513367	0.1	1.573986
18.515033	0.1	1.573884
18.516700	0.1	1.574932
18.518367	0.1	1.574606
18.520033	0.1	1.572375
18.521700	0.1	1.569339
18.523367	0.1	1.565842
18.525033	0.1	1.561241
18.526700	0.1	1.555737
18.528367	0.1	1.551118
18.530033	0.1	1.549860
18.531700	0.1	1.553255
18.533367	0.1	1.559611
18.535033	0.1	1.565311
18.536700	0.1	1.568194
18.538367	0.1	1.568520
18.540033	0.1	1.567341
18.541700	0.1	1.565185
18.543367	0.1	1.562140
18.545033	0.1	1.558950
18.546700	0.1	1.556943
18.548367	0.1	1.556640
18.550033	0.1	1.557125
18.551700	0.1	1.556440
18.553367	0.1	1.553437
18.555033	0.1	1.549390
18.556700	0.1	1.546014
18.558367	0.1	1.543490
18.560033	0.1	1.542144
18.561700	0.1	1.543048
18.563367	0.1	1.545688
18.565033	0.1	1.547700
18.566700	0.1	1.547178
18.568367	0.1	1.543770
18.570033	0.1	1.538214
18.571700	0.1	1.532119
18.573367	0.1	1.527267
18.575033	0.1	1.524002
18.576700	0.1	1.521152
18.578367	0.1	1.518326
18.580033	0.1	1.516948
18.581700	0.1	1.517977
18.583367	0.1	1.520272
18.585033	0.1	1.521548
18.586700	0.1	1.520175
18.588367	0.1	1.516570
18.590033	0.1	1.513208
18.591700	0.1	1.512296
18.593367	0.1	1.513828
18.595033	0.1	1.516333
18.596700	0.1	1.518405
18.598367	0.1	1.518941
18.600033	0.1	1.517446
18.601700	0.1	1.515690
18.603367	0.1	1.516934
18.605033	0.1	1.521930
18.606700	0.1	1.527993
18.608367	0.1	1.532426
18.610033	0.1	1.534875
18.611700	0.1	1.536389
18.613367	0.1	1.537697
18.615033	0.1	1.538708
18.616700	0.1	1.539262
18.618367	0.1	1.539867
18.620033	0.1	1.540836
18.621700	0.1	1.541190
18.623367	0.1	1.539616
18.625033	0.1	1.536128
18.626700	0.1	1.531942
18.628367	0.1	1.528305
18.630033	0.1	1.526009
18.631700	0.1	1.525190
18.633367	0.1	1.525558
18.635033	0.1	1.527215
18.636700	0.1	1.530237
18.638367	0.1	1.533865
18.640033	0.1	1.537153
18.641700	0.1	1.539746
18.643367	0.1	1.542135
18.645033	0.1	1.545218
18.646700	0.1	1.549213
18.648367	0.1	1.553581
18.650033	0.1	1.558010
18.651700	0.1	1.562689
18.653367	0.1	1.567593
18.655033	0.1	1.572086
18.656700	0.1	1.575444
18.658367	0.1	1.577428
18.660033	0.1	1.578145
18.661700	0.1	1.578014
18.663367	0.1	1.578247
18.665033	0.1	1.580832
18.666700	0.1	1.587518
18.668367	0.1	1.597805
18.670033	0.1	1.608930
18.671700	0.1	1.618927
18.673367	0.1	1.628217
18.675033	0.1	1.637829
18.676700	0.1	1.647938
18.678367	0.1	1.657833
18.680033	0.1	1.666048
18.681700	0.1	1.671514
18.683367	0.1	1.675296
18.685033	0.1	1.680581
18.686700	0.1	1.690229
18.688367	0.1	1.704432
18.690033	0.1	1.721182
18.691700	0.1	1.739017
18.693367	0.1	1.758463
18.695033	0.1	1.780395
18.696700	0.1	1.804125
18.698367	0.1	1.827851
18.700033	0.1	1.849746
18.701700	0.1	1.868382
18.703367	0.1	1.883502
18.705033	0.1	1.896978
18.706700	0.1	1.912238
18.708367	0.1	1.932061
18.710033	0.1	1.956620
18.711700	0.1	1.984206
18.713367	0.1	2.013375
18.715033	0.1	2.043471
18.716700	0.1	2.073352
18.718367	0.1	2.101273
18.720033	0.1	2.126778
18.721700	0.1	2.151639
18.723367	0.1	2.177847
18.725033	0.1	2.206294
18.726700	0.1	2.237842
18.728367	0.1	2.273503
18.730033	0.1	2.313023
18.731700	0.1	2.355068
18.733367	0.1	2.399059
18.735033	0.1	2.445909
18.736700	0.1	2.496499
18.738367	0.1	2.550036
18.740033	0.1	2.604532
18.741700	0.1	2.658283
18.743367	0.1	2.710861
18.745033	0.1	2.763155
18.746700	0.1	2.816389
18.748367	0.1	2.870918
18.750033	0.1	2.926327
18.751700	0.1	2.982579
18.753367	0.1	3.040973
18.755033	0.1	3.103758
18.756700	0.1	3.171777
18.758367	0.1	3.242646
18.760033	0.1	3.312579
18.761700	0.1	3.380519
18.763367	0.1	3.449251
18.765033	0.1	3.522178
18.766700	0.1	3.600479
18.768367	0.1	3.683376
18.770033	0.1	3.769048
18.771700	0.1	3.855731
18.773367	0.1	3.943117
18.775033	0.1	4.032170
18.776700	0.1	4.123971
18.778367	0.1	4.219720
18.780033	0.1	4.320876
18.781700	0.1	4.428104
18.783367	0.1	4.540761
18.785033	0.1	4.656953
18.786700	0.1	4.774453
18.788367	0.1	4.892908
18.790033	0.1	5.014334
18.791700	0.1	5.140938
18.793367	0.1	5.273474
18.795033	0.1	5.411292
18.796700	0.1	5.553234
18.798367	0.1	5.698861
18.800033	0.1	5.848850
18.801700	0.1	6.003673
18.803367	0.1	6.162594
18.805033	0.1	6.324439
18.806700	0.1	6.489018
18.808367	0.1	6.657988
18.810033	0.1	6.833887
18.811700	0.1	7.017395
18.813367	0.1	7.206365
18.815033	0.1	7.398301
18.816700	0.1	7.592323
18.818367	0.1	7.788008
18.820033	0.1	7.984145
18.821700	0.1	8.179885
18.823367	0.1	8.375756
18.825033	0.1	8.572731
18.826700	0.1	8.770749
18.828367	0.1	8.968301
18.830033	0.1	9.163232
18.831700	0.1	9.353836
18.833367	0.1	9.539844
18.835033	0.1	9.722528
18.836700	0.1	9.903410
18.838367	0.1	10.082386
18.840033	0.1	10.256972
18.841700	0.1	10.424373
18.843367	0.1	10.584188
18.845033	0.1	10.737227
18.846700	0.1	10.882597
18.848367	0.1	11.018072
18.850033	0.1	11.142041
18.851700	0.1	11.253799
18.853367	0.1	11.353418
18.855033	0.1	11.441661
18.856700	0.1	11.519315
18.858367	0.1	11.586440
18.860033	0.1	11.642342
18.861700	0.1	11.685928
18.863367	0.1	11.716406
18.865033	0.1	11.733756
18.866700	0.1	11.737961
18.868367	0.1	11.728224
18.870033	0.1	11.703540
18.871700	0.1	11.663791
18.873367	0.1	11.610189
18.875033	0.1	11.544437
18.876700	0.1	11.467356
18.878367	0.1	11.378545
18.880033	0.1	11.277362
18.881700	0.1	11.164350
18.883367	0.1	11.041621
18.885033	0.1	10.911459
18.886700	0.1	10.774578
18.888367	0.1	10.629934
18.890033	0.1	10.476233
18.891700	0.1	10.313438
18.893367	0.1	10.143239
18.895033	0.1	9.968178
18.896700	0.1	9.789374
18.898367	0.1	9.605186
18.900033	0.1	9.413292
18.901700	0.1	9.213798
18.903367	0.1	9.009661
18.905033	0.1	8.804291
18.906700	0.1	8.599018
18.908367	0.1	8.392874
18.910033	0.1	8.184914
18.911700	0.1	7.976457
18.913367	0.1	7.769903
18.915033	0.1	7.566232
18.916700	0.1	7.364862
18.918367	0.1	7.165009
18.920033	0.1	6.966139
18.921700	0.1	6.768485
18.923367	0.1	6.574239
18.925033	0.1	6.386363
18.926700	0.1	6.205630
18.928367	0.1	6.030551
18.930033	0.1	5.859775
18.931700	0.1	5.692709
18.933367	0.1	5.529216
18.935033	0.1	5.369559
18.936700	0.1	5.213725
18.938367	0.1	5.061789
18.940033	0.1	4.914785
18.941700	0.1	4.773797
18.943367	0.1	4.639016
18.945033	0.1	4.509846
18.946700	0.1	4.385053
18.948367	0.1	4.263832
18.950033	0.1	4.146779
18.951700	0.1	4.034932
18.953367	0.1	3.928230
18.955033	0.1	3.825566
18.956700	0.1	3.726450
18.958367	0.1	3.631930
18.960033	0.1	3.543114
18.961700	0.1	3.460040
18.963367	0.1	3.382694
18.965033	0.1	3.310689
18.966700	0.1	3.242102
18.968367	0.1	3.175237
18.970033	0.1	3.110669
18.971700	0.1	3.049769
18.973367	0.1	2.992433
18.975033	0.1	2.936861
18.976700	0.1	2.881028
18.978367	0.1	2.824585
18.980033	0.1	2.769530
18.981700	0.1	2.718349
18.983367	0.1	2.671392
18.985033	0.1	2.626879
18.986700	0.1	2.583400
18.988367	0.1	2.540844
18.990033	0.1	2.499172
18.991700	0.1	2.458440
18.993367	0.1	2.419786
18.995033	0.1	2.384568
18.996700	0.1	2.352889
18.998367	0.1	2.323207
19.000033	0.1	2.293163
19.001700	0.1	2.261316
19.003367	0.1	2.227854
19.005033	0.1	2.193800
19.006700	0.1	2.160659
19.008367	0.1	2.129967
19.010033	0.1	2.102642
19.011700	0.1	2.078870
19.013367	0.1	2.057585
19.015033	0.1	2.036304
19.016700	0.1	2.012607
19.018367	0.1	1.985892
19.020033	0.1	1.957635
19.021700	0.1	1.930101
19.023367	0.1	1.905365
19.025033	0.1	1.885169
19.026700	0.1	1.870156
19.028367	0.1	1.858696
19.030033	0.1	1.847381
19.031700	0.1	1.833499
19.033367	0.1	1.817127
19.035033	0.1	1.800368
19.036700	0.1	1.784731
19.038367	0.1	1.769722
19.040033	0.1	1.753392
19.041700	0.1	1.734276
19.043367	0.1	1.713736
19.045033	0.1	1.695747
19.046700	0.1	1.683575
19.048367	0.1	1.676427
19.050033	0.1	1.669889
19.051700	0.1	1.660148
19.053367	0.1	1.647519
19.055033	0.1	1.635565
19.056700	0.1	1.626960
19.058367	0.1	1.621223
19.060033	0.1	1.616133
19.061700	0.1	1.609386
19.063367	0.1	1.599472
19.065033	0.1	1.587118
19.066700	0.1	1.575630
19.068367	0.1	1.568259
19.070033	0.1	1.564999
19.071700	0.1	1.562503
19.073367	0.1	1.557297
19.075033	0.1	1.548659
19.076700	0.1	1.538866
19.078367	0.1	1.531201
19.080033	0.1	1.527402
19.081700	0.1	1.526978
19.083367	0.1	1.527830
19.085033	0.1	1.526629
19.086700	0.1	1.520645
19.088367	0.1	1.510317
19.090033	0.1	1.499141
19.091700	0.1	1.490717
19.093367	0.1	1.485506
19.095033	0.1	1.480877
19.096700	0.1	1.474610
19.098367	0.1	1.467052
19.100033	0.1	1.459792
19.101700	0.1	1.453441
19.103367	0.1	1.447462
19.105033	0.1	1.441510
19.106700	0.1	1.435741
19.108367	0.1	1.430493
19.110033	0.1	1.426511
19.111700	0.1	1.424425
19.113367	0.1	1.423932
19.115033	0.1	1.424542
19.116700	0.1	1.426148
19.118367	0.1	1.427797
19.120033	0.1	1.427243
19.121700	0.1	1.423229
19.123367	0.1	1.417282
19.125033	0.1	1.412290
19.126700	0.1	1.410041
19.128367	0.1	1.409762
19.130033	0.1	1.408346
19.131700	0.1	1.403186
19.133367	0.1	1.394823
19.135033	0.1	1.386078
19.136700	0.1	1.379764
19.138367	0.1	1.377244
19.140033	0.1	1.377980
19.141700	0.1	1.380583
19.143367	0.1	1.384234
19.145033	0.1	1.388248
19.146700	0.1	1.391321
19.148367	0.1	1.392150
19.150033	0.1	1.390073
19.151700	0.1	1.385137
19.153367	0.1	1.378655
19.155033	0.1	1.373221
19.156700	0.1	1.370804
19.158367	0.1	1.371573
19.160033	0.1	1.374511
19.161700	0.1	1.377752
19.163367	0.1	1.378711
19.165033	0.1	1.375484
19.166700	0.1	1.368523
19.168367	0.1	1.360383
19.170033	0.1	1.354008
19.171700	0.1	1.351661
19.173367	0.1	1.353924
19.175033	0.1	1.358436
19.176700	0.1	1.360737
19.178367	0.1	1.357934
19.180033	0.1	1.351545
19.181700	0.1	1.345971
19.183367	0.1	1.344006
19.185033	0.1	1.344713
19.186700	0.1	1.345589
19.188367	0.1	1.345379
19.190033	0.1	1.344378
19.191700	0.1	1.343251
19.193367	0.1	1.342259
19.195033	0.1	1.340825
19.196700	0.1	1.338194
19.198367	0.1	1.334809
19.200033	0.1	1.331926
19.201700	0.1	1.329989
19.203367	0.1	1.328741
19.205033	0.1	1.327791
19.206700	0.1	1.325994
19.208367	0.1	1.322366
19.210033	0.1	1.317835
19.211700	0.1	1.314241
19.213367	0.1	1.312057
19.215033	0.1	1.310166
19.216700	0.1	1.307228
19.218367	0.1	1.302743
19.220033	0.1	1.297710
19.221700	0.1	1.294347
19.223367	0.1	1.294021
19.225033	0.1	1.296238
19.226700	0.1	1.299893
19.228367	0.1	1.303875
19.230033	0.1	1.306823
19.231700	0.1	1.307772
19.233367	0.1	1.307190
19.235033	0.1	1.306492
19.236700	0.1	1.306199
19.238367	0.1	1.305677
19.240033	0.1	1.304387
19.241700	0.1	1.302324
19.243367	0.1	1.300042
19.245033	0.1	1.298632
19.246700	0.1	1.299339
19.248367	0.1	1.302832
19.250033	0.1	1.308527
19.251700	0.1	1.314874
19.253367	0.1	1.320085
19.255033	0.1	1.322534
19.256700	0.1	1.321486
19.258367	0.1	1.317090
19.260033	0.1	1.309761
19.261700	0.1	1.300699
19.263367	0.1	1.291963
19.265033	0.1	1.284988
19.266700	0.1	1.279688
19.268367	0.1	1.275237
19.270033	0.1	1.270864
19.271700	0.1	1.266203
19.273367	0.1	1.261351
19.275033	0.1	1.256424
19.276700	0.1	1.251809
19.278367	0.1	1.248466
19.280033	0.1	1.247101
19.281700	0.1	1.248107
19.283367	0.1	1.252131
19.285033	0.1	1.258678
19.286700	0.1	1.264848
19.288367	0.1	1.267320
19.290033	0.1	1.265486
19.291700	0.1	1.261826
19.293367	0.1	1.259032
19.295033	0.1	1.257015
19.296700	0.1	1.253607
19.298367	0.1	1.247670
19.300033	0.1	1.240638
19.301700	0.1	1.235292
19.303367	0.1	1.233420
19.305033	0.1	1.235092
19.306700	0.1	1.239344
19.308367	0.1	1.244554
19.310033	0.1	1.249025
19.311700	0.1	1.251539
19.313367	0.1	1.251362
19.315033	0.1	1.248764
19.316700	0.1	1.245528
19.318367	0.1	1.244121
19.320033	0.1	1.246152
19.321700	0.1	1.251292
19.323367	0.1	1.257882
19.325033	0.1	1.264606
19.326700	0.1	1.270808
19.328367	0.1	1.275521
19.330033	0.1	1.277793
19.331700	0.1	1.277463
19.333367	0.1	1.274757
19.335033	0.1	1.270371
19.336700	0.1	1.265761
19.338367	0.1	1.262021
19.340033	0.1	1.259646
19.341700	0.1	1.259260
19.343367	0.1	1.261444
19.345033	0.1	1.266329
19.346700	0.1	1.272792
19.348367	0.1	1.278128
19.350033	0.1	1.279861
19.351700	0.1	1.277286
19.353367	0.1	1.271744
19.355033	0.1	1.266142
19.356700	0.1	1.263013
19.358367	0.1	1.262422
19.360033	0.1	1.262706
19.361700	0.1	1.262794
19.363367	0.1	1.262832
19.365033	0.1	1.263670
19.366700	0.1	1.266478
19.368367	0.1	1.270878
19.370033	0.1	1.274082
19.371700	0.1	1.273961
19.373367	0.1	1.271353
19.375033	0.1	1.269034
19.376700	0.1	1.269565
19.378367	0.1	1.273477
19.380033	0.1	1.279055
19.381700	0.1	1.283851
19.383367	0.1	1.285966
19.385033	0.1	1.284773
19.386700	0.1	1.281402
19.388367	0.1	1.277761
19.390033	0.1	1.274655
19.391700	0.1	1.271591
19.393367	0.1	1.268447
19.395033	0.1	1.266021
19.396700	0.1	1.265225
19.398367	0.1	1.266301
19.400033	0.1	1.267944
19.401700	0.1	1.267698
19.403367	0.1	1.264559
19.405033	0.1	1.260624
19.406700	0.1	1.258599
19.408367	0.1	1.258394
19.410033	0.1	1.258045
19.411700	0.1	1.257379
19.413367	0.1	1.258110
19.415033	0.1	1.260825
19.416700	0.1	1.264121
19.418367	0.1	1.265835
19.420033	0.1	1.265015
19.421700	0.1	1.263330
19.423367	0.1	1.263032
19.425033	0.1	1.264168
19.426700	0.1	1.265504
19.428367	0.1	1.266776
19.430033	0.1	1.268745
19.431700	0.1	1.272080
19.433367	0.1	1.276769
19.435033	0.1	1.281966
19.436700	0.1	1.285947
19.438367	0.1	1.286985
19.440033	0.1	1.285109
19.441700	0.1	1.282557
19.443367	0.1	1.281700
19.445033	0.1	1.283255
19.446700	0.1	1.286971
19.448367	0.1	1.292899
19.450033	0.1	1.300951
19.451700	0.1	1.310194
19.453367	0.1	1.319880
19.455033	0.1	1.330040
19.456700	0.1	1.340494
19.458367	0.1	1.350790
19.460033	0.1	1.361091
19.461700	0.1	1.371955
19.463367	0.1	1.383163
19.465033	0.1	1.393217
19.466700	0.1	1.400802
19.468367	0.1	1.406623
19.470033	0.1	1.412551
19.471700	0.1	1.419615
19.473367	0.1	1.427620
19.475033	0.1	1.436584
19.476700	0.1	1.447806
19.478367	0.1	1.462540
19.480033	0.1	1.480142
19.481700	0.1	1.498708
19.483367	0.1	1.517041
19.485033	0.1	1.534978
19.486700	0.1	1.552138
19.488367	0.1	1.568170
19.490033	0.1	1.583849
19.491700	0.1	1.600287
19.493367	0.1	1.617521
19.495033	0.1	1.634704
19.496700	0.1	1.651035
19.498367	0.1	1.666062
19.500033	0.1	1.679854
19.501700	0.1	1.693163
19.503367	0.1	1.706504
19.505033	0.1	1.718919
19.506700	0.1	1.728944
19.508367	0.1	1.736148
19.510033	0.1	1.740791
19.511700	0.1	1.743357
19.513367	0.1	1.744619
19.515033	0.1	1.745657
19.516700	0.1	1.748069
19.518367	0.1	1.753541
19.520033	0.1	1.762398
19.521700	0.1	1.772540
19.523367	0.1	1.780344
19.525033	0.1	1.782393
19.526700	0.1	1.777215
19.528367	0.1	1.766272
19.530033	0.1	1.752265
19.531700	0.1	1.736493
19.533367	0.1	1.719384
19.535033	0.1	1.702472
19.536700	0.1	1.687957
19.538367	0.1	1.676953
19.540033	0.1	1.668320
19.541700	0.1	1.659025
19.543367	0.1	1.646606
19.545033	0.1	1.630723
19.546700	0.1	1.612091
19.548367	0.1	1.590792
19.550033	0.1	1.566238
19.551700	0.1	1.539350
19.553367	0.1	1.513786
19.555033	0.1	1.492840
19.556700	0.1	1.475778
19.558367	0.1	1.458707
19.560033	0.1	1.438707
19.561700	0.1	1.416742
19.563367	0.1	1.396369
19.565033	0.1	1.379685
19.566700	0.1	1.365454
19.568367	0.1	1.351368
19.570033	0.1	1.336555
19.571700	0.1	1.321840
19.573367	0.1	1.308830
19.575033	0.1	1.298352
19.576700	0.1	1.289393
19.578367	0.1	1.279935
19.580033	0.1	1.268461
19.581700	0.1	1.254985
19.583367	0.1	1.241253
19.585033	0.1	1.229299
19.586700	0.1	1.219842
19.588367	0.1	1.212698
19.590033	0.1	1.207725
19.591700	0.1	1.204307
19.593367	0.1	1.200452
19.595033	0.1	1.193979
19.596700	0.1	1.184810
19.598367	0.1	1.175394
19.600033	0.1	1.168782
19.601700	0.1	1.166295
19.603367	0.1	1.166756
19.605033	0.1	1.167939
19.606700	0.1	1.168698
19.608367	0.1	1.169452
19.610033	0.1	1.170430
19.611700	0.1	1.170360
19.613367	0.1	1.167846
19.615033	0.1	1.163385
19.616700	0.1	1.159119
19.618367	0.1	1.157150
19.620033	0.1	1.158291
19.621700	0.1	1.162151
19.623367	0.1	1.168107
19.625033	0.1	1.175324
19.626700	0.1	1.182295
19.628367	0.1	1.187734
19.630033	0.1	1.191013
19.631700	0.1	1.192242
19.633367	0.1	1.192922
19.635033	0.1	1.194957
19.636700	0.1	1.198510
19.638367	0.1	1.202114
19.640033	0.1	1.204121
19.641700	0.1	1.203911
19.643367	0.1	1.202128
19.645033	0.1	1.199637
19.646700	0.1	1.196987
19.648367	0.1	1.194729
19.650033	0.1	1.192694
19.651700	0.1	1.189555
19.653367	0.1	1.184419
19.655033	0.1	1.178337
19.656700	0.1	1.173718
19.658367	0.1	1.172647
19.660033	0.1	1.175236
19.661700	0.1	1.178556
19.663367	0.1	1.178370
19.665033	0.1	1.173364
19.666700	0.1	1.166314
19.668367	0.1	1.160139
19.670033	0.1	1.154756
19.671700	0.1	1.148991
19.673367	0.1	1.143315
19.675033	0.1	1.139413
19.676700	0.1	1.138551
19.678367	0.1	1.140484
19.680033	0.1	1.142831
19.681700	0.1	1.142318
19.683367	0.1	1.137573
19.685033	0.1	1.130225
19.686700	0.1	1.122528
19.688367	0.1	1.114798
19.690033	0.1	1.106132
19.691700	0.1	1.096898
19.693367	0.1	1.089312
19.695033	0.1	1.085475
19.696700	0.1	1.085349
19.698367	0.1	1.087189
19.700033	0.1	1.088898
19.701700	0.1	1.088362
19.703367	0.1	1.083827
19.705033	0.1	1.075119
19.706700	0.1	1.064539
19.708367	0.1	1.056190
19.710033	0.1	1.052874
19.711700	0.1	1.053233
19.713367	0.1	1.053498
19.715033	0.1	1.052148
19.716700	0.1	1.050960
19.718367	0.1	1.051468
19.720033	0.1	1.052441
19.721700	0.1	1.051538
19.723367	0.1	1.048599
19.725033	0.1	1.045954
19.726700	0.1	1.045056
19.728367	0.1	1.044730
19.730033	0.1	1.043445
19.731700	0.1	1.041326
19.733367	0.1	1.039342
19.735033	0.1	1.038271
19.736700	0.1	1.038844
19.738367	0.1	1.041349
19.740033	0.1	1.044893
19.741700	0.1	1.047994
19.743367	0.1	1.049521
19.745033	0.1	1.048450
19.746700	0.1	1.044003
19.748367	0.1	1.036841
19.750033	0.1	1.029563
19.751700	0.1	1.024725
19.753367	0.1	1.022564
19.755033	0.1	1.021945
19.756700	0.1	1.022625
19.758367	0.1	1.024879
19.760033	0.1	1.028045
19.761700	0.1	1.030592
19.763367	0.1	1.031039
19.765033	0.1	1.029223
19.766700	0.1	1.026839
19.768367	0.1	1.025735
19.770033	0.1	1.025866
19.771700	0.1	1.025759
19.773367	0.1	1.024702
19.775033	0.1	1.023393
19.776700	0.1	1.022778
19.778367	0.1	1.022997
19.780033	0.1	1.023100
19.781700	0.1	1.021749
19.783367	0.1	1.018615
19.785033	0.1	1.014406
19.786700	0.1	1.010294
19.788367	0.1	1.007658
19.790033	0.1	1.007151
19.791700	0.1	1.007980
19.793367	0.1	1.008841
19.795033	0.1	1.009121
19.796700	0.1	1.008301
19.798367	0.1	1.005484
19.800033	0.1	1.000864
19.801700	0.1	0.996017
19.803367	0.1	0.991989
19.805033	0.1	0.988320
19.806700	0.1	0.983840
19.808367	0.1	0.978177
19.810033	0.1	0.972627
19.811700	0.1	0.969078
19.813367	0.1	0.968557
19.815033	0.1	0.970950
19.816700	0.1	0.975332
19.818367	0.1	0.979844
19.820033	0.1	0.982094
19.821700	0.1	0.980818
19.823367	0.1	0.976850
19.825033	0.1	0.972287
19.826700	0.1	0.968734
19.828367	0.1	0.966475
19.830033	0.1	0.964850
19.831700	0.1	0.962964
19.833367	0.1	0.960133
19.835033	0.1	0.956366
19.836700	0.1	0.952631
19.838367	0.1	0.950196
19.840033	0.1	0.949036
19.841700	0.1	0.947202
19.843367	0.1	0.942601
19.845033	0.1	0.935793
19.846700	0.1	0.930042
19.848367	0.1	0.928021
19.850033	0.1	0.929679
19.851700	0.1	0.933609
19.853367	0.1	0.938699
19.855033	0.1	0.943644
19.856700	0.1	0.946415
19.858367	0.1	0.945358
19.860033	0.1	0.940780
19.861700	0.1	0.935197
19.863367	0.1	0.931104
19.865033	0.1	0.928328
19.866700	0.1	0.924794
19.868367	0.1	0.919984
19.870033	0.1	0.915867
19.871700	0.1	0.914568
19.873367	0.1	0.916463
19.875033	0.1	0.920584
19.876700	0.1	0.925488
19.878367	0.1	0.929213
19.880033	0.1	0.929367
19.881700	0.1	0.925162
19.883367	0.1	0.919057
19.885033	0.1	0.914410
19.886700	0.1	0.911932
19.888367	0.1	0.909753
19.890033	0.1	0.906414
19.891700	0.1	0.902726
19.893367	0.1	0.900668
19.895033	0.1	0.901800
19.896700	0.1	0.906452
19.898367	0.1	0.912254
19.900033	0.1	0.914787
19.901700	0.1	0.911700
19.903367	0.1	0.904896
19.905033	0.1	0.897865
19.906700	0.1	0.892594
19.908367	0.1	0.889590
19.910033	0.1	0.888868
19.911700	0.1	0.889627
19.913367	0.1	0.890251
19.915033	0.1	0.889697
19.916700	0.1	0.888458
19.918367	0.1	0.887257
19.920033	0.1	0.885758
19.921700	0.1	0.883732
19.923367	0.1	0.882274
19.925033	0.1	0.882931
19.926700	0.1	0.886153
19.928367	0.1	0.890531
19.930033	0.1	0.893981
19.931700	0.1	0.896165
19.933367	0.1	0.898312
19.935033	0.1	0.900151
19.936700	0.1	0.899229
19.938367	0.1	0.893734
19.940033	0.1	0.884691
19.941700	0.1	0.875704
19.943367	0.1	0.870498
19.945033	0.1	0.869846
19.946700	0.1	0.871108
19.948367	0.1	0.871359
19.950033	0.1	0.870246
19.951700	0.1	0.869273
19.953367	0.1	0.869604
19.955033	0.1	0.871145
19.956700	0.1	0.872640
19.958367	0.1	0.872654
19.960033	0.1	0.870861
19.961700	0.1	0.868239
19.963367	0.1	0.866442
19.965033	0.1	0.867089
19.966700	0.1	0.870489
19.968367	0.1	0.875299
19.970033	0.1	0.879522
19.971700	0.1	0.881320
19.973367	0.1	0.879490
19.975033	0.1	0.874745
19.976700	0.1	0.870270
19.978367	0.1	0.869730
19.980033	0.1	0.873618
19.981700	0.1	0.878186
19.983367	0.1	0.879476
19.985033	0.1	0.877548
19.986700	0.1	0.875383
19.988367	0.1	0.875150
19.990033	0.1	0.876398
19.991700	0.1	0.877315
19.993367	0.1	0.876831
19.995033	0.1	0.874689
19.996700	0.1	0.871262
19.998367	0.1	0.868388
20.000033	0.1	0.868300
20.001700	0.1	0.871536
20.003367	0.1	0.876458
20.005033	0.1	0.880188
20.006700	0.1	0.880691
20.008367	0.1	0.878326
20.010033	0.1	0.874689
20.011700	0.1	0.870628
20.013367	0.1	0.866172
20.015033	0.1	0.861515
20.016700	0.1	0.856961
20.018367	0.1	0.852584
20.020033	0.1	0.849171
20.021700	0.1	0.848621
20.023367	0.1	0.852300
20.025033	0.1	0.859355
20.026700	0.1	0.866661
20.028367	0.1	0.870079
20.030033	0.1	0.866866
20.031700	0.1	0.858479
20.033367	0.1	0.850027
20.035033	0.1	0.845827
20.036700	0.1	0.846158
20.038367	0.1	0.848551
20.040033	0.1	0.850926
20.041700	0.1	0.852612
20.043367	0.1	0.853869
20.045033	0.1	0.855187
20.046700	0.1	0.856551
20.048367	0.1	0.857520
20.050033	0.1	0.857585
20.051700	0.1	0.856011
20.053367	0.1	0.852346
20.055033	0.1	0.847182
20.056700	0.1	0.842037
20.058367	0.1	0.838460
20.060033	0.1	0.836374
20.061700	0.1	0.833543
20.063367	0.1	0.828570
20.065033	0.1	0.823494
20.066700	0.1	0.821566
20.068367	0.1	0.824025
20.070033	0.1	0.829771
20.071700	0.1	0.836509
20.073367	0.1	0.842074
20.075033	0.1	0.845683
20.076700	0.1	0.847741
20.078367	0.1	0.849143
20.080033	0.1	0.851424
20.081700	0.1	0.855820
20.083367	0.1	0.861026
20.085033	0.1	0.863788
20.086700	0.1	0.862400
20.088367	0.1	0.858256
20.090033	0.1	0.853608
20.091700	0.1	0.849143
20.093367	0.1	0.844179
20.095033	0.1	0.838758
20.096700	0.1	0.834540
20.098367	0.1	0.832765
20.100033	0.1	0.832258
20.101700	0.1	0.831219
20.103367	0.1	0.829552
20.105033	0.1	0.827881
20.106700	0.1	0.825832
20.108367	0.1	0.822600
20.110033	0.1	0.818446
20.111700	0.1	0.815266
20.113367	0.1	0.814968
20.115033	0.1	0.817222
20.116700	0.1	0.820179
20.118367	0.1	0.822963
20.120033	0.1	0.825776
20.121700	0.1	0.828458
20.123367	0.1	0.830740
20.125033	0.1	0.833855
20.126700	0.1	0.840002
20.128367	0.1	0.849003
20.130033	0.1	0.857357
20.131700	0.1	0.861576
20.133367	0.1	0.860794
20.135033	0.1	0.856072
20.136700	0.1	0.849492
20.138367	0.1	0.844016
20.140033	0.1	0.842023
20.141700	0.1	0.843666
20.143367	0.1	0.847247
20.145033	0.1	0.850665
20.146700	0.1	0.852658
20.148367	0.1	0.853236
20.150033	0.1	0.853231
20.151700	0.1	0.853827
20.153367	0.1	0.855811
20.155033	0.1	0.858996
20.156700	0.1	0.862950
20.158367	0.1	0.867769
20.160033	0.1	0.873110
20.161700	0.1	0.877595
20.163367	0.1	0.880170
20.165033	0.1	0.881711
20.166700	0.1	0.884617
20.168367	0.1	0.890642
20.170033	0.1	0.898642
20.171700	0.1	0.905101
20.173367	0.1	0.907257
20.175033	0.1	0.905199
20.176700	0.1	0.901548
20.178367	0.1	0.899322
20.180033	0.1	0.899192
20.181700	0.1	0.899788
20.183367	0.1	0.901232
20.185033	0.1	0.905967
20.186700	0.1	0.915565
20.188367	0.1	0.928161
20.190033	0.1	0.939961
20.191700	0.1	0.948804
20.193367	0.1	0.954880
20.195033	0.1	0.958913
20.196700	0.1	0.961400
20.198367	0.1	0.963486
20.200033	0.1	0.966950
20.201700	0.1	0.972324
20.203367	0.1	0.978205
20.205033	0.1	0.983672
20.206700	0.1	0.989940
20.208367	0.1	0.998429
20.210033	0.1	1.008362
20.211700	0.1	1.017479
20.213367	0.1	1.023985
20.215033	0.1	1.027542
20.216700	0.1	1.029288
20.218367	0.1	1.030844
20.220033	0.1	1.032921
20.221700	0.1	1.035226
20.223367	0.1	1.038006
20.225033	0.1	1.042229
20.226700	0.1	1.047803
20.228367	0.1	1.053307
20.230033	0.1	1.057559
20.231700	0.1	1.060050
20.233367	0.1	1.060641
20.235033	0.1	1.060036
20.236700	0.1	1.060083
20.238367	0.1	1.062900
20.240033	0.1	1.069591
20.241700	0.1	1.079687
20.243367	0.1	1.091664
20.245033	0.1	1.103920
20.246700	0.1	1.115808
20.248367	0.1	1.127189
20.250033	0.1	1.136903
20.251700	0.1	1.143278
20.253367	0.1	1.146179
20.255033	0.1	1.147375
20.256700	0.1	1.148842
20.258367	0.1	1.151143
20.260033	0.1	1.153490
20.261700	0.1	1.154924
20.263367	0.1	1.155622
20.265033	0.1	1.156223
20.266700	0.1	1.156293
20.268367	0.1	1.154956
20.270033	0.1	1.152195
20.271700	0.1	1.148875
20.273367	0.1	1.145690
20.275033	0.1	1.142495
20.276700	0.1	1.139254
20.278367	0.1	1.136996
20.280033	0.1	1.136819
20.281700	0.1	1.138346
20.283367	0.1	1.139590
20.285033	0.1	1.138309
20.286700	0.1	1.133643
20.288367	0.1	1.126556
20.290033	0.1	1.118756
20.291700	0.1	1.111161
20.293367	0.1	1.103575
20.295033	0.1	1.096013
20.296700	0.1	1.089373
20.298367	0.1	1.084637
20.300033	0.1	1.081796
20.301700	0.1	1.079380
20.303367	0.1	1.075729
20.305033	0.1	1.070751
20.306700	0.1	1.065582
20.308367	0.1	1.061228
20.310033	0.1	1.058127
20.311700	0.1	1.056301
20.313367	0.1	1.055347
20.315033	0.1	1.053889
20.316700	0.1	1.049777
20.318367	0.1	1.042495
20.320033	0.1	1.034308
20.321700	0.1	1.027696
20.323367	0.1	1.023305
20.325033	0.1	1.020906
20.326700	0.1	1.020171
20.328367	0.1	1.020175
20.330033	0.1	1.019491
20.331700	0.1	1.017074
20.333367	0.1	1.012641
20.335033	0.1	1.006299
20.336700	0.1	0.998657
20.338367	0.1	0.991477
20.340033	0.1	0.987244
20.341700	0.1	0.987267
20.343367	0.1	0.990732
20.345033	0.1	0.995733
20.346700	0.1	0.999984
20.348367	0.1	1.000944
20.350033	0.1	0.997321
20.351700	0.1	0.990331
20.353367	0.1	0.982704
20.355033	0.1	0.977078
20.356700	0.1	0.974615
20.358367	0.1	0.974243
20.360033	0.1	0.973865
20.361700	0.1	0.972454
20.363367	0.1	0.970787
20.365033	0.1	0.970475
20.366700	0.1	0.972301
20.368367	0.1	0.975179
20.370033	0.1	0.976892
20.371700	0.1	0.976119
20.373367	0.1	0.974033
20.375033	0.1	0.973828
20.376700	0.1	0.977404
20.378367	0.1	0.983006
20.380033	0.1	0.987663
20.381700	0.1	0.990732
20.383367	0.1	0.993498
20.385033	0.1	0.996804
20.386700	0.1	1.000399
20.388367	0.1	1.003654
20.390033	0.1	1.006755
20.391700	0.1	1.010783
20.393367	0.1	1.015891
20.395033	0.1	1.020669
20.396700	0.1	1.024753
20.398367	0.1	1.030490
20.400033	0.1	1.040050
20.401700	0.1	1.051030
20.403367	0.1	1.057554
20.405033	0.1	1.056725
20.406700	0.1	1.051254
20.408367	0.1	1.045731
20.410033	0.1	1.043435
20.411700	0.1	1.046192
20.413367	0.1	1.054504
20.415033	0.1	1.067342
20.416700	0.1	1.082094
20.418367	0.1	1.095203
20.420033	0.1	1.103887
20.421700	0.1	1.107897
20.423367	0.1	1.109722
20.425033	0.1	1.112688
20.426700	0.1	1.118048
20.428367	0.1	1.124437
20.430033	0.1	1.129815
20.431700	0.1	1.133154
20.433367	0.1	1.134491
20.435033	0.1	1.134006
20.436700	0.1	1.131576
20.438367	0.1	1.127473
20.440033	0.1	1.122891
20.441700	0.1	1.119035
20.443367	0.1	1.116381
20.445033	0.1	1.114975
20.446700	0.1	1.114393
20.448367	0.1	1.113787
20.450033	0.1	1.112595
20.451700	0.1	1.110472
20.453367	0.1	1.106705
20.455033	0.1	1.100712
20.456700	0.1	1.092828
20.458367	0.1	1.084311
20.460033	0.1	1.076492
20.461700	0.1	1.070057
20.463367	0.1	1.065107
20.465033	0.1	1.061475
20.466700	0.1	1.058378
20.468367	0.1	1.054043
20.470033	0.1	1.046844
20.471700	0.1	1.037130
20.473367	0.1	1.026988
20.475033	0.1	1.018178
20.476700	0.1	1.011253
20.478367	0.1	1.006271
20.480033	0.1	1.002867
20.481700	0.1	0.999742
20.483367	0.1	0.995346
20.485033	0.1	0.989581
20.486700	0.1	0.983384
20.488367	0.1	0.976818
20.490033	0.1	0.969162
20.491700	0.1	0.959933
20.493367	0.1	0.949441
20.495033	0.1	0.939202
20.496700	0.1	0.930782
20.498367	0.1	0.924487
20.500033	0.1	0.919886
20.501700	0.1	0.915974
20.503367	0.1	0.911080
20.505033	0.1	0.904156
20.506700	0.1	0.896356
20.508367	0.1	0.890470
20.510033	0.1	0.887630
20.511700	0.1	0.885287
20.513367	0.1	0.879588
20.515033	0.1	0.869250
20.516700	0.1	0.856509
20.518367	0.1	0.844947
20.520033	0.1	0.836980
20.521700	0.1	0.832933
20.523367	0.1	0.831890
20.525033	0.1	0.832104
20.526700	0.1	0.830651
20.528367	0.1	0.825068
20.530033	0.1	0.815694
20.531700	0.1	0.805021
20.533367	0.1	0.796057
20.535033	0.1	0.790902
20.536700	0.1	0.789193
20.538367	0.1	0.788649
20.540033	0.1	0.787633
20.541700	0.1	0.786148
20.543367	0.1	0.784434
20.545033	0.1	0.781780
20.546700	0.1	0.777836
20.548367	0.1	0.774097
20.550033	0.1	0.772639
20.551700	0.1	0.773910
20.553367	0.1	0.776495
20.555033	0.1	0.779191
20.556700	0.1	0.782306
20.558367	0.1	0.786292
20.560033	0.1	0.789934
20.561700	0.1	0.791103
20.563367	0.1	0.789077
20.565033	0.1	0.785040
20.566700	0.1	0.780951
20.568367	0.1	0.778362
20.570033	0.1	0.777408
20.571700	0.1	0.776919
20.573367	0.1	0.776006
20.575033	0.1	0.774576
20.576700	0.1	0.771931
20.578367	0.1	0.766260
20.580033	0.1	0.756350
20.581700	0.1	0.743871
20.583367	0.1	0.733677
20.585033	0.1	0.730678
20.586700	0.1	0.735703
20.588367	0.1	0.745542
20.590033	0.1	0.756858
20.591700	0.1	0.768262
20.593367	0.1	0.778995
20.595033	0.1	0.787266
20.596700	0.1	0.790227
20.598367	0.1	0.786358
20.600033	0.1	0.777538
20.601700	0.1	0.767456
20.603367	0.1	0.758525
20.605033	0.1	0.751605
20.606700	0.1	0.747438
20.608367	0.1	0.747084
20.610033	0.1	0.751014
20.611700	0.1	0.757878
20.613367	0.1	0.764569
20.615033	0.1	0.767950
20.616700	0.1	0.767033
20.618367	0.1	0.763559
20.620033	0.1	0.759638
20.621700	0.1	0.755577
20.623367	0.1	0.751414
20.625033	0.1	0.748932
20.626700	0.1	0.750450
20.628367	0.1	0.756546
20.630033	0.1	0.765021
20.631700	0.1	0.772029
20.633367	0.1	0.775252
20.635033	0.1	0.775671
20.636700	0.1	0.776062
20.638367	0.1	0.778465
20.640033	0.1	0.782828
20.641700	0.1	0.787168
20.643367	0.1	0.789310
20.645033	0.1	0.788919
20.646700	0.1	0.787214
20.648367	0.1	0.784844
20.650033	0.1	0.781240
20.651700	0.1	0.776215
20.653367	0.1	0.771442
20.655033	0.1	0.770041
20.656700	0.1	0.774194
20.658367	0.1	0.783205
20.660033	0.1	0.793776
20.661700	0.1	0.801994
20.663367	0.1	0.805622
20.665033	0.1	0.805394
20.666700	0.1	0.804500
20.668367	0.1	0.805440
20.670033	0.1	0.807615
20.671700	0.1	0.809408
20.673367	0.1	0.810805
20.675033	0.1	0.812500
20.676700	0.1	0.814591
20.678367	0.1	0.817026
20.680033	0.1	0.820407
20.681700	0.1	0.825948
20.683367	0.1	0.834218
20.685033	0.1	0.843960
20.686700	0.1	0.852295
20.688367	0.1	0.856696
20.690033	0.1	0.857548
20.691700	0.1	0.857594
20.693367	0.1	0.858358
20.695033	0.1	0.859126
20.696700	0.1	0.859448
20.698367	0.1	0.860910
20.700033	0.1	0.866149
20.701700	0.1	0.876151
20.703367	0.1	0.888892
20.705033	0.1	0.900747
20.706700	0.1	0.909199
20.708367	0.1	0.914386
20.710033	0.1	0.918154
20.711700	0.1	0.922312
20.713367	0.1	0.927956
20.715033	0.1	0.935155
20.716700	0.1	0.943011
20.718367	0.1	0.950466
20.720033	0.1	0.956799
20.721700	0.1	0.962033
20.723367	0.1	0.967286
20.725033	0.1	0.974042
20.726700	0.1	0.982992
20.728367	0.1	0.993791
20.730033	0.1	1.005670
20.731700	0.1	1.018136
20.733367	0.1	1.031188
20.735033	0.1	1.044329
20.736700	0.1	1.056027
20.738367	0.1	1.065945
20.740033	0.1	1.076804
20.741700	0.1	1.092325
20.743367	0.1	1.113391
20.745033	0.1	1.136679
20.746700	0.1	1.157532
20.748367	0.1	1.174384
20.750033	0.1	1.189495
20.751700	0.1	1.205280
20.753367	0.1	1.221243
20.755033	0.1	1.235409
20.756700	0.1	1.247679
20.758367	0.1	1.260294
20.760033	0.1	1.275605
20.761700	0.1	1.294003
20.763367	0.1	1.314352
20.765033	0.1	1.336550
20.766700	0.1	1.361971
20.768367	0.1	1.390753
20.770033	0.1	1.420942
20.771700	0.1	1.451182
20.773367	0.1	1.482009
20.775033	0.1	1.513623
20.776700	0.1	1.543867
20.778367	0.1	1.570210
20.780033	0.1	1.592594
20.781700	0.1	1.613079
20.783367	0.1	1.633512
20.785033	0.1	1.654350
20.786700	0.1	1.674849
20.788367	0.1	1.694267
20.790033	0.1	1.713159
20.791700	0.1	1.732968
20.793367	0.1	1.754495
20.795033	0.1	1.777308
20.796700	0.1	1.800419
20.798367	0.1	1.823553
20.800033	0.1	1.847763
20.801700	0.1	1.873663
20.803367	0.1	1.900154
20.805033	0.1	1.926334
20.806700	0.1	1.953114
20.808367	0.1	1.982357
20.810033	0.1	2.014940
20.811700	0.1	2.049613
20.813367	0.1	2.084090
20.815033	0.1	2.117264
20.816700	0.1	2.149581
20.818367	0.1	2.181539
20.820033	0.1	2.212417
20.821700	0.1	2.240972
20.823367	0.1	2.267822
20.825033	0.1	2.296348
20.826700	0.1	2.330001
20.828367	0.1	2.369322
20.830033	0.1	2.411697
20.831700	0.1	2.453569
20.833367	0.1	2.493924
20.835033	0.1	2.535656
20.836700	0.1	2.582371
20.838367	0.1	2.634921
20.840033	0.1	2.692090
20.841700	0.1	2.752021
20.843367	0.1	2.812194
20.845033	0.1	2.870527
20.846700	0.1	2.926635
20.848367	0.1	2.981713
20.850033	0.1	3.037923
20.851700	0.1	3.097067
20.853367	0.1	3.158743
20.855033	0.1	3.220732
20.856700	0.1	3.281892
20.858367	0.1	3.343383
20.860033	0.1	3.406531
20.861700	0.1	3.470909
20.863367	0.1	3.534649
20.865033	0.1	3.595813
20.866700	0.1	3.653741
20.868367	0.1	3.709109
20.870033	0.1	3.762222
20.871700	0.1	3.812243
20.873367	0.1	3.858465
20.875033	0.1	3.900896
20.876700	0.1	3.939532
20.878367	0.1	3.973735
20.880033	0.1	4.002820
20.881700	0.1	4.027244
20.883367	0.1	4.048161
20.885033	0.1	4.065912
20.886700	0.1	4.079654
20.888367	0.1	4.088017
20.890033	0.1	4.090169
20.891700	0.1	4.086145
20.893367	0.1	4.076026
20.895033	0.1	4.059835
20.896700	0.1	4.038131
20.898367	0.1	4.011416
20.900033	0.1	3.979481
20.901700	0.1	3.942214
20.903367	0.1	3.900086
20.905033	0.1	3.854162
20.906700	0.1	3.805868
20.908367	0.1	3.755456
20.910033	0.1	3.701365
20.911700	0.1	3.642361
20.913367	0.1	3.579040
20.915033	0.1	3.512660
20.916700	0.1	3.443905
20.918367	0.1	3.372631
20.920033	0.1	3.298279
20.921700	0.1	3.220853
20.923367	0.1	3.141090
20.925033	0.1	3.059595
20.926700	0.1	2.976707
20.928367	0.1	2.893405
20.930033	0.1	2.811579
20.931700	0.1	2.732901
20.933367	0.1	2.657180
20.935033	0.1	2.582353
20.936700	0.1	2.506636
20.938367	0.1	2.430361
20.940033	0.1	2.355394
20.941700	0.1	2.282942
20.943367	0.1	2.212389
20.945033	0.1	2.142298
20.946700	0.1	2.072346
20.948367	0.1	2.003876
20.950033	0.1	1.938688
20.951700	0.1	1.877821
20.953367	0.1	1.821034
20.955033	0.1	1.766859
20.956700	0.1	1.714104
20.958367	0.1	1.663337
20.960033	0.1	1.615752
20.961700	0.1	1.570908
20.963367	0.1	1.526978
20.965033	0.1	1.483341
20.966700	0.1	1.441999
20.968367	0.1	1.405696
20.970033	0.1	1.375172
20.971700	0.1	1.348509
20.973367	0.1	1.322217
20.975033	0.1	1.293491
20.976700	0.1	1.262231
20.978367	0.1	1.230733
20.980033	0.1	1.201699
20.981700	0.1	1.176526
20.983367	0.1	1.155073
20.985033	0.1	1.136418
20.986700	0.1	1.119622
20.988367	0.1	1.103762
20.990033	0.1	1.087342
20.991700	0.1	1.068888
20.993367	0.1	1.048842
20.995033	0.1	1.029889
20.996700	0.1	1.014518
20.998367	0.1	1.002871
21.000033	0.1	0.993675
21.001700	0.1	0.986126
21.003367	0.1	0.980245
21.005033	0.1	0.975924
21.006700	0.1	0.971770
21.008367	0.1	0.965670
21.010033	0.1	0.956729
21.011700	0.1	0.945632
21.013367	0.1	0.933013
21.015033	0.1	0.919322
21.016700	0.1	0.906172
21.018367	0.1	0.895672
21.020033	0.1	0.888580
21.021700	0.1	0.884617
21.023367	0.1	0.883834
21.025033	0.1	0.886451
21.026700	0.1	0.891634
21.028367	0.1	0.896943
21.030033	0.1	0.899364
21.031700	0.1	0.897632
21.033367	0.1	0.892985
21.035033	0.1	0.888030
21.036700	0.1	0.885031
21.038367	0.1	0.884384
21.040033	0.1	0.884878
21.041700	0.1	0.885339
21.043367	0.1	0.885427
21.045033	0.1	0.885483
21.046700	0.1	0.885762
21.048367	0.1	0.885488
21.050033	0.1	0.883369
21.051700	0.1	0.879047
21.053367	0.1	0.873338
21.055033	0.1	0.867606
21.056700	0.1	0.863099
21.058367	0.1	0.860123
21.060033	0.1	0.857902
21.061700	0.1	0.855867
21.063367	0.1	0.854386
21.065033	0.1	0.853259
21.066700	0.1	0.851159
21.068367	0.1	0.847555
21.070033	0.1	0.843978
21.071700	0.1	0.842763
21.073367	0.1	0.844793
21.075033	0.1	0.848495
21.076700	0.1	0.851117
21.078367	0.1	0.851271
21.080033	0.1	0.849729
21.081700	0.1	0.847885
21.083367	0.1	0.846642
21.085033	0.1	0.846852
21.086700	0.1	0.849292
21.088367	0.1	0.853534
21.090033	0.1	0.858009
21.091700	0.1	0.861543
21.093367	0.1	0.863927
21.095033	0.1	0.865916
21.096700	0.1	0.868863
21.098367	0.1	0.873073
21.100033	0.1	0.877278
21.101700	0.1	0.880179
21.103367	0.1	0.881613
21.105033	0.1	0.882708
21.106700	0.1	0.885236
21.108367	0.1	0.889827
21.110033	0.1	0.895206
21.111700	0.1	0.899932
21.113367	0.1	0.903881
21.115033	0.1	0.907890
21.116700	0.1	0.913064
21.118367	0.1	0.919676
21.120033	0.1	0.926387
21.121700	0.1	0.931975
21.123367	0.1	0.937521
21.125033	0.1	0.945074
21.126700	0.1	0.954424
21.128367	0.1	0.963416
21.130033	0.1	0.970727
21.131700	0.1	0.976766
21.133367	0.1	0.982685
21.135033	0.1	0.989186
21.136700	0.1	0.995980
21.138367	0.1	1.001861
21.140033	0.1	1.005474
21.141700	0.1	1.006816
21.143367	0.1	1.007626
21.145033	0.1	1.009586
21.146700	0.1	1.012669
21.148367	0.1	1.015416
21.150033	0.1	1.016487
21.151700	0.1	1.015509
21.153367	0.1	1.013130
21.155033	0.1	1.011221
21.156700	0.1	1.011463
21.158367	0.1	1.013260
21.160033	0.1	1.014560
21.161700	0.1	1.014271
21.163367	0.1	1.012771
21.165033	0.1	1.010681
21.166700	0.1	1.008292
21.168367	0.1	1.006247
21.170033	0.1	1.005107
21.171700	0.1	1.004217
21.173367	0.1	1.002862
21.175033	0.1	1.001544
21.176700	0.1	1.000296
21.178367	0.1	0.997647
21.180033	0.1	0.992855
21.181700	0.1	0.987165
21.183367	0.1	0.982024
21.185033	0.1	0.977777
21.186700	0.1	0.973539
21.188367	0.1	0.967425
21.190033	0.1	0.958932
21.191700	0.1	0.950666
21.193367	0.1	0.945255
21.195033	0.1	0.942131
21.196700	0.1	0.938978
21.198367	0.1	0.934419
21.200033	0.1	0.928603
21.201700	0.1	0.922410
21.203367	0.1	0.916845
21.205033	0.1	0.912729
21.206700	0.1	0.910191
21.208367	0.1	0.908482
21.210033	0.1	0.906670
21.211700	0.1	0.904258
21.213367	0.1	0.901106
21.215033	0.1	0.897595
21.216700	0.1	0.894666
21.218367	0.1	0.892971
21.220033	0.1	0.892179
21.221700	0.1	0.891718
21.223367	0.1	0.891867
21.225033	0.1	0.893185
21.226700	0.1	0.894419
21.228367	0.1	0.892752
21.230033	0.1	0.887020
21.231700	0.1	0.879331
21.233367	0.1	0.872766
21.235033	0.1	0.869017
21.236700	0.1	0.868565
21.238367	0.1	0.871290
21.240033	0.1	0.876039
21.241700	0.1	0.880547
21.243367	0.1	0.882656
21.245033	0.1	0.881837
21.246700	0.1	0.879159
21.248367	0.1	0.875453
21.250033	0.1	0.870321
21.251700	0.1	0.863620
21.253367	0.1	0.856868
21.255033	0.1	0.852179
21.256700	0.1	0.850908
21.258367	0.1	0.853087
21.260033	0.1	0.857362
21.261700	0.1	0.862237
21.263367	0.1	0.867536
21.265033	0.1	0.873851
21.266700	0.1	0.880766
21.268367	0.1	0.886125
21.270033	0.1	0.887667
21.271700	0.1	0.884929
21.273367	0.1	0.879350
21.275033	0.1	0.873292
21.276700	0.1	0.869120
21.278367	0.1	0.867723
21.280033	0.1	0.867392
21.281700	0.1	0.865371
21.283367	0.1	0.859732
21.285033	0.1	0.850298
21.286700	0.1	0.839760
21.288367	0.1	0.832677
21.290033	0.1	0.831573
21.291700	0.1	0.834740
21.293367	0.1	0.838139
21.295033	0.1	0.838628
21.296700	0.1	0.835629
21.298367	0.1	0.830921
21.300033	0.1	0.826842
21.301700	0.1	0.824453
21.303367	0.1	0.823364
21.305033	0.1	0.822516
21.306700	0.1	0.820989
21.308367	0.1	0.819215
21.310033	0.1	0.818912
21.311700	0.1	0.821077
21.313367	0.1	0.824765
21.315033	0.1	0.827620
21.316700	0.1	0.827573
21.318367	0.1	0.824803
21.320033	0.1	0.821091
21.321700	0.1	0.817869
21.323367	0.1	0.815857
21.325033	0.1	0.815215
21.326700	0.1	0.815676
21.328367	0.1	0.816933
21.330033	0.1	0.818800
21.331700	0.1	0.821203
21.333367	0.1	0.823904
21.335033	0.1	0.825599
21.336700	0.1	0.824076
21.338367	0.1	0.818651
21.340033	0.1	0.811932
21.341700	0.1	0.807326
21.343367	0.1	0.804975
21.345033	0.1	0.802046
21.346700	0.1	0.796933
21.348367	0.1	0.791354
21.350033	0.1	0.788081
21.351700	0.1	0.787759
21.353367	0.1	0.788285
21.355033	0.1	0.787028
21.356700	0.1	0.783638
21.358367	0.1	0.779885
21.360033	0.1	0.776961
21.361700	0.1	0.774837
21.363367	0.1	0.773147
21.365033	0.1	0.771172
21.366700	0.1	0.768802
21.368367	0.1	0.767400
21.370033	0.1	0.768425
21.371700	0.1	0.772462
21.373367	0.1	0.779317
21.375033	0.1	0.787294
21.376700	0.1	0.793696
21.378367	0.1	0.797380
21.380033	0.1	0.799471
21.381700	0.1	0.801249
21.383367	0.1	0.802674
21.385033	0.1	0.803238
21.386700	0.1	0.803154
21.388367	0.1	0.803513
21.390033	0.1	0.805757
21.391700	0.1	0.810376
21.393367	0.1	0.816081
21.395033	0.1	0.820798
21.396700	0.1	0.822903
21.398367	0.1	0.821440
21.400033	0.1	0.816747
21.401700	0.1	0.810586
21.403367	0.1	0.805273
21.405033	0.1	0.802837
21.406700	0.1	0.804211
21.408367	0.1	0.808537
21.410033	0.1	0.813636
21.411700	0.1	0.817771
21.413367	0.1	0.820621
21.415033	0.1	0.822176
21.416700	0.1	0.822549
21.418367	0.1	0.823289
21.420033	0.1	0.826269
21.421700	0.1	0.830977
21.423367	0.1	0.834949
21.425033	0.1	0.836500
21.426700	0.1	0.835513
21.428367	0.1	0.832905
21.430033	0.1	0.830404
21.431700	0.1	0.829627
21.433367	0.1	0.830959
21.435033	0.1	0.833678
21.436700	0.1	0.836542
21.438367	0.1	0.838600
21.440033	0.1	0.840006
21.441700	0.1	0.840984
21.443367	0.1	0.840910
21.445033	0.1	0.839634
21.446700	0.1	0.838013
21.448367	0.1	0.837022
21.450033	0.1	0.837194
21.451700	0.1	0.838228
21.453367	0.1	0.839159
21.455033	0.1	0.839322
21.456700	0.1	0.838637
21.458367	0.1	0.837245
21.460033	0.1	0.835340
21.461700	0.1	0.833184
21.463367	0.1	0.830670
21.465033	0.1	0.827140
21.466700	0.1	0.821971
21.468367	0.1	0.815634
21.470033	0.1	0.809645
21.471700	0.1	0.805333
21.473367	0.1	0.803121
21.475033	0.1	0.802502
21.476700	0.1	0.802726
21.478367	0.1	0.803713
21.480033	0.1	0.805822
21.481700	0.1	0.809007
21.483367	0.1	0.812891
21.485033	0.1	0.816649
21.486700	0.1	0.817622
21.488367	0.1	0.812337
21.490033	0.1	0.800476
21.491700	0.1	0.785696
21.493367	0.1	0.771983
21.495033	0.1	0.761291
21.496700	0.1	0.753971
21.498367	0.1	0.749701
21.500033	0.1	0.748076
21.501700	0.1	0.748551
21.503367	0.1	0.749999
21.505033	0.1	0.751163
21.506700	0.1	0.751493
21.508367	0.1	0.751629
21.510033	0.1	0.752634
21.511700	0.1	0.754320
21.513367	0.1	0.755126
21.515033	0.1	0.753882
21.516700	0.1	0.750846
21.518367	0.1	0.746869
21.520033	0.1	0.741975
21.521700	0.1	0.735535
21.523367	0.1	0.727507
21.525033	0.1	0.719195
21.526700	0.1	0.712383
21.528367	0.1	0.707679
21.530033	0.1	0.704327
21.531700	0.1	0.701584
21.533367	0.1	0.699423
21.535033	0.1	0.698515
21.536700	0.1	0.699773
21.538367	0.1	0.703367
21.540033	0.1	0.708401
21.541700	0.1	0.713640
21.543367	0.1	0.718078
21.545033	0.1	0.721226
21.546700	0.1	0.722823
21.548367	0.1	0.722278
21.550033	0.1	0.719060
21.551700	0.1	0.713379
21.553367	0.1	0.706050
21.555033	0.1	0.698147
21.556700	0.1	0.691274
21.558367	0.1	0.686967
21.560033	0.1	0.685444
21.561700	0.1	0.685956
21.563367	0.1	0.687800
21.565033	0.1	0.690185
21.566700	0.1	0.692126
21.568367	0.1	0.693123
21.570033	0.1	0.693453
21.571700	0.1	0.693826
21.573367	0.1	0.694939
21.575033	0.1	0.696843
21.576700	0.1	0.698455
21.578367	0.1	0.698781
21.580033	0.1	0.698171
21.581700	0.1	0.697509
21.583367	0.1	0.696979
21.585033	0.1	0.695959
21.586700	0.1	0.693756
21.588367	0.1	0.690776
21.590033	0.1	0.688541
21.591700	0.1	0.687558
21.593367	0.1	0.686455
21.595033	0.1	0.684159
21.596700	0.1	0.681933
21.598367	0.1	0.682496
21.600033	0.1	0.686822
21.601700	0.1	0.692485
21.603367	0.1	0.695758
21.605033	0.1	0.694795
21.606700	0.1	0.690855
21.608367	0.1	0.687018
21.610033	0.1	0.685584
21.611700	0.1	0.686357
21.613367	0.1	0.687428
21.615033	0.1	0.687493
21.616700	0.1	0.686208
21.618367	0.1	0.682659
21.620033	0.1	0.675642
21.621700	0.1	0.665952
21.623367	0.1	0.657574
21.625033	0.1	0.655483
21.626700	0.1	0.661579
21.628367	0.1	0.672610
21.630033	0.1	0.682101
21.631700	0.1	0.684643
21.633367	0.1	0.679772
21.635033	0.1	0.672606
21.636700	0.1	0.669677
21.638367	0.1	0.673393
21.640033	0.1	0.681151
21.641700	0.1	0.688885
21.643367	0.1	0.694003
21.645033	0.1	0.696001
21.646700	0.1	0.696145
21.648367	0.1	0.696206
21.650033	0.1	0.696513
21.651700	0.1	0.695735
21.653367	0.1	0.693081
21.655033	0.1	0.690022
21.656700	0.1	0.688955
21.658367	0.1	0.690259
21.660033	0.1	0.691810
21.661700	0.1	0.691889
21.663367	0.1	0.691474
21.665033	0.1	0.692811
21.666700	0.1	0.696555
21.668367	0.1	0.701039
21.670033	0.1	0.704681
21.671700	0.1	0.708206
21.673367	0.1	0.713407
21.675033	0.1	0.720643
21.676700	0.1	0.728271
21.678367	0.1	0.733570
21.680033	0.1	0.734376
21.681700	0.1	0.730813
21.683367	0.1	0.725496
21.685033	0.1	0.721570
21.686700	0.1	0.720625
21.688367	0.1	0.722320
21.690033	0.1	0.725044
21.691700	0.1	0.727312
21.693367	0.1	0.729072
21.695033	0.1	0.731098
21.696700	0.1	0.733295
21.698367	0.1	0.734269
21.700033	0.1	0.732816
21.701700	0.1	0.730096
21.703367	0.1	0.728965
21.705033	0.1	0.730697
21.706700	0.1	0.733715
21.708367	0.1	0.735861
21.710033	0.1	0.736737
21.711700	0.1	0.737202
21.713367	0.1	0.737826
21.715033	0.1	0.738744
21.716700	0.1	0.739899
21.718367	0.1	0.740942
21.720033	0.1	0.741701
21.721700	0.1	0.742837
21.723367	0.1	0.745147
21.725033	0.1	0.748974
21.726700	0.1	0.754106
21.728367	0.1	0.759270
21.730033	0.1	0.762618
21.731700	0.1	0.763219
21.733367	0.1	0.762017
21.735033	0.1	0.760802
21.736700	0.1	0.759652
21.738367	0.1	0.757314
21.740033	0.1	0.754031
21.741700	0.1	0.751186
21.743367	0.1	0.749375
21.745033	0.1	0.748588
21.746700	0.1	0.748681
21.748367	0.1	0.748970
21.750033	0.1	0.748085
21.751700	0.1	0.745021
21.753367	0.1	0.740746
21.755033	0.1	0.737370
21.756700	0.1	0.735931
21.758367	0.1	0.736360
21.760033	0.1	0.738529
21.761700	0.1	0.742022
21.763367	0.1	0.745393
21.765033	0.1	0.746567
21.766700	0.1	0.743787
21.768367	0.1	0.736839
21.770033	0.1	0.727680
21.771700	0.1	0.719316
21.773367	0.1	0.713961
21.775033	0.1	0.711898
21.776700	0.1	0.711540
21.778367	0.1	0.711288
21.780033	0.1	0.710543
21.781700	0.1	0.708709
21.783367	0.1	0.705174
21.785033	0.1	0.700643
21.786700	0.1	0.696960
21.788367	0.1	0.695665
21.790033	0.1	0.696806
21.791700	0.1	0.698720
21.793367	0.1	0.699647
21.795033	0.1	0.699381
21.796700	0.1	0.699237
21.798367	0.1	0.700713
21.800033	0.1	0.703824
21.801700	0.1	0.706953
21.803367	0.1	0.709044
21.805033	0.1	0.710650
21.806700	0.1	0.712508
21.808367	0.1	0.714906
21.810033	0.1	0.718031
21.811700	0.1	0.721491
21.813367	0.1	0.724262
21.815033	0.1	0.725831
21.816700	0.1	0.726404
21.818367	0.1	0.726008
21.820033	0.1	0.724373
21.821700	0.1	0.722124
21.823367	0.1	0.721440
21.825033	0.1	0.724420
21.826700	0.1	0.730744
21.828367	0.1	0.738041
21.830033	0.1	0.744364
21.831700	0.1	0.749268
21.833367	0.1	0.753021
21.835033	0.1	0.755969
21.836700	0.1	0.758558
21.838367	0.1	0.761515
21.840033	0.1	0.765566
21.841700	0.1	0.770963
21.843367	0.1	0.777198
21.845033	0.1	0.783415
21.846700	0.1	0.789091
21.848367	0.1	0.794292
21.850033	0.1	0.799415
21.851700	0.1	0.804546
21.853367	0.1	0.809222
21.855033	0.1	0.812788
21.856700	0.1	0.814889
21.858367	0.1	0.815904
21.860033	0.1	0.816658
21.861700	0.1	0.818041
21.863367	0.1	0.821049
21.865033	0.1	0.826828
21.866700	0.1	0.836058
21.868367	0.1	0.848011
21.870033	0.1	0.860598
21.871700	0.1	0.871518
21.873367	0.1	0.879667
21.875033	0.1	0.886172
21.876700	0.1	0.893581
21.878367	0.1	0.903471
21.880033	0.1	0.915150
21.881700	0.1	0.925916
21.883367	0.1	0.932417
21.885033	0.1	0.933735
21.886700	0.1	0.933325
21.888367	0.1	0.935476
21.890033	0.1	0.940477
21.891700	0.1	0.945232
21.893367	0.1	0.947425
21.895033	0.1	0.947770
21.896700	0.1	0.948971
21.898367	0.1	0.952762
21.900033	0.1	0.958126
21.901700	0.1	0.962447
21.903367	0.1	0.963937
21.905033	0.1	0.963090
21.906700	0.1	0.961940
21.908367	0.1	0.961851
21.910033	0.1	0.963211
21.911700	0.1	0.966345
21.913367	0.1	0.970992
21.915033	0.1	0.975691
21.916700	0.1	0.978629
21.918367	0.1	0.978471
21.920033	0.1	0.974243
21.921700	0.1	0.965632
21.923367	0.1	0.954149
21.925033	0.1	0.943658
21.926700	0.1	0.938349
21.928367	0.1	0.939416
21.930033	0.1	0.944231
21.931700	0.1	0.948883
21.933367	0.1	0.951453
21.935033	0.1	0.952533
21.936700	0.1	0.952203
21.938367	0.1	0.948585
21.940033	0.1	0.940836
21.941700	0.1	0.930503
21.943367	0.1	0.919513
21.945033	0.1	0.909246
21.946700	0.1	0.901003
21.948367	0.1	0.895583
21.950033	0.1	0.892431
21.951700	0.1	0.890126
21.953367	0.1	0.887765
21.955033	0.1	0.885371
21.956700	0.1	0.883117
21.958367	0.1	0.880691
21.960033	0.1	0.877753
21.961700	0.1	0.874717
21.963367	0.1	0.873064
21.965033	0.1	0.874135
21.966700	0.1	0.877148
21.968367	0.1	0.879653
21.970033	0.1	0.879401
21.971700	0.1	0.875331
21.973367	0.1	0.868724
21.975033	0.1	0.862880
21.976700	0.1	0.860095
21.978367	0.1	0.859699
21.980033	0.1	0.859522
21.981700	0.1	0.858908
21.983367	0.1	0.859420
21.985033	0.1	0.862386
21.986700	0.1	0.866726
21.988367	0.1	0.869930
21.990033	0.1	0.870177
21.991700	0.1	0.867364
21.993367	0.1	0.863159
21.995033	0.1	0.859494
21.996700	0.1	0.856374
21.998367	0.1	0.852244
22.000033	0.1	0.846768
22.001700	0.1	0.842176
22.003367	0.1	0.841506
22.005033	0.1	0.846232
22.006700	0.1	0.855122
22.008367	0.1	0.864533
22.010033	0.1	0.870447
22.011700	0.1	0.871588
22.013367	0.1	0.870698
22.015033	0.1	0.871662
22.016700	0.1	0.875639
22.018367	0.1	0.881376
22.020033	0.1	0.888342
22.021700	0.1	0.897516
22.023367	0.1	0.909027
22.025033	0.1	0.920887
22.026700	0.1	0.930410
22.028367	0.1	0.936091
22.030033	0.1	0.938247
22.031700	0.1	0.938694
22.033367	0.1	0.939756
22.035033	0.1	0.943244
22.036700	0.1	0.949632
22.038367	0.1	0.957632
22.040033	0.1	0.965358
22.041700	0.1	0.972603
22.043367	0.1	0.980962
22.045033	0.1	0.991286
22.046700	0.1	1.002341
22.048367	0.1	1.012231
22.050033	0.1	1.020352
22.051700	0.1	1.027863
22.053367	0.1	1.036939
22.055033	0.1	1.049559
22.056700	0.1	1.066118
22.058367	0.1	1.084502
22.060033	0.1	1.101270
22.061700	0.1	1.114653
22.063367	0.1	1.125624
22.065033	0.1	1.136661
22.066700	0.1	1.149769
22.068367	0.1	1.164451
22.070033	0.1	1.178444
22.071700	0.1	1.190864
22.073367	0.1	1.202631
22.075033	0.1	1.214081
22.076700	0.1	1.224442
22.078367	0.1	1.233416
22.080033	0.1	1.241853
22.081700	0.1	1.250724
22.083367	0.1	1.260177
22.085033	0.1	1.270026
22.086700	0.1	1.280075
22.088367	0.1	1.289542
22.090033	0.1	1.297873
22.091700	0.1	1.305849
22.093367	0.1	1.313742
22.095033	0.1	1.319596
22.096700	0.1	1.321300
22.098367	0.1	1.319624
22.100033	0.1	1.317593
22.101700	0.1	1.316811
22.103367	0.1	1.315963
22.105033	0.1	1.313393
22.106700	0.1	1.309738
22.108367	0.1	1.306916
22.110033	0.1	1.305067
22.111700	0.1	1.301775
22.113367	0.1	1.294990
22.115033	0.1	1.285616
22.116700	0.1	1.276196
22.118367	0.1	1.267730
22.120033	0.1	1.258752
22.121700	0.1	1.247507
22.123367	0.1	1.234636
22.125033	0.1	1.222766
22.126700	0.1	1.213290
22.128367	0.1	1.205369
22.130033	0.1	1.197392
22.131700	0.1	1.187958
22.133367	0.1	1.176340
22.135033	0.1	1.162481
22.136700	0.1	1.146677
22.138367	0.1	1.130034
22.140033	0.1	1.114700
22.141700	0.1	1.102439
22.143367	0.1	1.092781
22.145033	0.1	1.083789
22.146700	0.1	1.075189
22.148367	0.1	1.068627
22.150033	0.1	1.064832
22.151700	0.1	1.062425
22.153367	0.1	1.059221
22.155033	0.1	1.054108
22.156700	0.1	1.047933
22.158367	0.1	1.042509
22.160033	0.1	1.039291
22.161700	0.1	1.038820
22.163367	0.1	1.040753
22.165033	0.1	1.044204
22.166700	0.1	1.047589
22.168367	0.1	1.049312
22.170033	0.1	1.050122
22.171700	0.1	1.052851
22.173367	0.1	1.058639
22.175033	0.1	1.065414
22.176700	0.1	1.071016
22.178367	0.1	1.076059
22.180033	0.1	1.082420
22.181700	0.1	1.090649
22.183367	0.1	1.100618
22.185033	0.1	1.112628
22.186700	0.1	1.126607
22.188367	0.1	1.141769
22.190033	0.1	1.157066
22.191700	0.1	1.171492
22.193367	0.1	1.184843
22.195033	0.1	1.198882
22.196700	0.1	1.216102
22.198367	0.1	1.236382
22.200033	0.1	1.256764
22.201700	0.1	1.275497
22.203367	0.1	1.293723
22.205033	0.1	1.313100
22.206700	0.1	1.334390
22.208367	0.1	1.357910
22.210033	0.1	1.383903
22.211700	0.1	1.412211
22.213367	0.1	1.441385
22.215033	0.1	1.469161
22.216700	0.1	1.494628
22.218367	0.1	1.519322
22.220033	0.1	1.545609
22.221700	0.1	1.574354
22.223367	0.1	1.604347
22.225033	0.1	1.633023
22.226700	0.1	1.657689
22.228367	0.1	1.677931
22.230033	0.1	1.696479
22.231700	0.1	1.716367
22.233367	0.1	1.738025
22.235033	0.1	1.759697
22.236700	0.1	1.779590
22.238367	0.1	1.797047
22.240033	0.1	1.812279
22.241700	0.1	1.825746
22.243367	0.1	1.838082
22.245033	0.1	1.849858
22.246700	0.1	1.860564
22.248367	0.1	1.868578
22.250033	0.1	1.872405
22.251700	0.1	1.871381
22.253367	0.1	1.866147
22.255033	0.1	1.858808
22.256700	0.1	1.851353
22.258367	0.1	1.843804
22.260033	0.1	1.834310
22.261700	0.1	1.821751
22.263367	0.1	1.807911
22.265033	0.1	1.795953
22.266700	0.1	1.786896
22.268367	0.1	1.778021
22.270033	0.1	1.764884
22.271700	0.1	1.745098
22.273367	0.1	1.720316
22.275033	0.1	1.694248
22.276700	0.1	1.668655
22.278367	0.1	1.641763
22.280033	0.1	1.611193
22.281700	0.1	1.577209
22.283367	0.1	1.542163
22.285033	0.1	1.508184
22.286700	0.1	1.476617
22.288367	0.1	1.447378
22.290033	0.1	1.418288
22.291700	0.1	1.387247
22.293367	0.1	1.355018
22.295033	0.1	1.324336
22.296700	0.1	1.296834
22.298367	0.1	1.271768
22.300033	0.1	1.246766
22.301700	0.1	1.219697
22.303367	0.1	1.190477
22.305033	0.1	1.160726
22.306700	0.1	1.132302
22.308367	0.1	1.106802
22.310033	0.1	1.084809
22.311700	0.1	1.065461
22.313367	0.1	1.047673
22.315033	0.1	1.030499
22.316700	0.1	1.012892
22.318367	0.1	0.994541
22.320033	0.1	0.976385
22.321700	0.1	0.959332
22.323367	0.1	0.943309
22.325033	0.1	0.927877
22.326700	0.1	0.913045
22.328367	0.1	0.899197
22.330033	0.1	0.887271
22.331700	0.1	0.878791
22.333367	0.1	0.874316
22.335033	0.1	0.872565
22.336700	0.1	0.871997
22.338367	0.1	0.871760
22.340033	0.1	0.870815
22.341700	0.1	0.868426
22.343367	0.1	0.865953
22.345033	0.1	0.866051
22.346700	0.1	0.869264
22.348367	0.1	0.873101
22.350033	0.1	0.875136
22.351700	0.1	0.875648
22.353367	0.1	0.876812
22.355033	0.1	0.880482
22.356700	0.1	0.887052
22.358367	0.1	0.895872
22.360033	0.1	0.905995
22.361700	0.1	0.916477
22.363367	0.1	0.926205
22.365033	0.1	0.934354
22.366700	0.1	0.941115
22.368367	0.1	0.947546
22.370033	0.1	0.954261
22.371700	0.1	0.960180
22.373367	0.1	0.963556
22.375033	0.1	0.964794
22.376700	0.1	0.967011
22.378367	0.1	0.973670
22.380033	0.1	0.985865
22.381700	0.1	1.001451
22.383367	0.1	1.016497
22.385033	0.1	1.027868
22.386700	0.1	1.034928
22.388367	0.1	1.039337
22.390033	0.1	1.043393
22.391700	0.1	1.048315
22.393367	0.1	1.054266
22.395033	0.1	1.061186
22.396700	0.1	1.068725
22.398367	0.1	1.076162
22.400033	0.1	1.083021
22.401700	0.1	1.089079
22.403367	0.1	1.094230
22.405033	0.1	1.099100
22.406700	0.1	1.104884
22.408367	0.1	1.112474
22.410033	0.1	1.122309
22.411700	0.1	1.133890
22.413367	0.1	1.145555
22.415033	0.1	1.155464
22.416700	0.1	1.162323
22.418367	0.1	1.165923
22.420033	0.1	1.167981
22.421700	0.1	1.171432
22.423367	0.1	1.178300
22.425033	0.1	1.188545
22.426700	0.1	1.200303
22.428367	0.1	1.210887
22.430033	0.1	1.218342
22.431700	0.1	1.223632
22.433367	0.1	1.230873
22.435033	0.1	1.243516
22.436700	0.1	1.260969
22.438367	0.1	1.279661
22.440033	0.1	1.296797
22.441700	0.1	1.312955
22.443367	0.1	1.330711
22.445033	0.1	1.350879
22.446700	0.1	1.371545
22.448367	0.1	1.390227
22.450033	0.1	1.405412
22.451700	0.1	1.417352
22.453367	0.1	1.428756
22.455033	0.1	1.443117
22.456700	0.1	1.462069
22.458367	0.1	1.485432
22.460033	0.1	1.512906
22.461700	0.1	1.544799
22.463367	0.1	1.581684
22.465033	0.1	1.623463
22.466700	0.1	1.668846
22.468367	0.1	1.715752
22.470033	0.1	1.761336
22.471700	0.1	1.802989
22.473367	0.1	1.841295
22.475033	0.1	1.879688
22.476700	0.1	1.920215
22.478367	0.1	1.961943
22.480033	0.1	2.004337
22.481700	0.1	2.049459
22.483367	0.1	2.099462
22.485033	0.1	2.154373
22.486700	0.1	2.213377
22.488367	0.1	2.275701
22.490033	0.1	2.339710
22.491700	0.1	2.403688
22.493367	0.1	2.467758
22.495033	0.1	2.534054
22.496700	0.1	2.605040
22.498367	0.1	2.681604
22.500033	0.1	2.762233
22.501700	0.1	2.843980
22.503367	0.1	2.924949
22.505033	0.1	3.006239
22.506700	0.1	3.091185
22.508367	0.1	3.182814
22.510033	0.1	3.281538
22.511700	0.1	3.385427
22.513367	0.1	3.492883
22.515033	0.1	3.604451
22.516700	0.1	3.721714
22.518367	0.1	3.844807
22.520033	0.1	3.971732
22.521700	0.1	4.100106
22.523367	0.1	4.229373
22.525033	0.1	4.362026
22.526700	0.1	4.502134
22.528367	0.1	4.651709
22.530033	0.1	4.808991
22.531700	0.1	4.970971
22.533367	0.1	5.137357
22.535033	0.1	5.310872
22.536700	0.1	5.493024
22.538367	0.1	5.681170
22.540033	0.1	5.870806
22.541700	0.1	6.059380
22.543367	0.1	6.247219
22.545033	0.1	6.436459
22.546700	0.1	6.629792
22.548367	0.1	6.828681
22.550033	0.1	7.032179
22.551700	0.1	7.238057
22.553367	0.1	7.444937
22.555033	0.1	7.652650
22.556700	0.1	7.860209
22.558367	0.1	8.064182
22.560033	0.1	8.259807
22.561700	0.1	8.443622
22.563367	0.1	8.614911
22.565033	0.1	8.775117
22.566700	0.1	8.925973
22.568367	0.1	9.068418
22.570033	0.1	9.202687
22.571700	0.1	9.328313
22.573367	0.1	9.443779
22.575033	0.1	9.546797
22.576700	0.1	9.635133
22.578367	0.1	9.707026
22.580033	0.1	9.761639
22.581700	0.1	9.799474
22.583367	0.1	9.822063
22.585033	0.1	9.831423
22.586700	0.1	9.829495
22.588367	0.1	9.816512
22.590033	0.1	9.790147
22.591700	0.1	9.747259
22.593367	0.1	9.685764
22.595033	0.1	9.604925
22.596700	0.1	9.505115
22.598367	0.1	9.387606
22.600033	0.1	9.255144
22.601700	0.1	9.112149
22.603367	0.1	8.961903
22.605033	0.1	8.803220
22.606700	0.1	8.631661
22.608367	0.1	8.444604
22.610033	0.1	8.244342
22.611700	0.1	8.036704
22.613367	0.1	7.827547
22.615033	0.1	7.619676
22.616700	0.1	7.411689
22.618367	0.1	7.200106
22.620033	0.1	6.982847
22.621700	0.1	6.760363
22.623367	0.1	6.534304
22.625033	0.1	6.306437
22.626700	0.1	6.078305
22.628367	0.1	5.850801
22.630033	0.1	5.624774
22.631700	0.1	5.401867
22.633367	0.1	5.183606
22.635033	0.1	4.970487
22.636700	0.1	4.762816
22.638367	0.1	4.560789
22.640033	0.1	4.364173
22.641700	0.1	4.173480
22.643367	0.1	3.989879
22.645033	0.1	3.813398
22.646700	0.1	3.643213
22.648367	0.1	3.479295
22.650033	0.1	3.322717
22.651700	0.1	3.174655
22.653367	0.1	3.035087
22.655033	0.1	2.901987
22.656700	0.1	2.772543
22.658367	0.1	2.645743
22.660033	0.1	2.523544
22.661700	0.1	2.408926
22.663367	0.1	2.303161
22.665033	0.1	2.205535
22.666700	0.1	2.114740
22.668367	0.1	2.029538
22.670033	0.1	1.949817
22.671700	0.1	1.877653
22.673367	0.1	1.815315
22.675033	0.1	1.761601
22.676700	0.1	1.712064
22.678367	0.1	1.663351
22.680033	0.1	1.615593
22.681700	0.1	1.569916
22.683367	0.1	1.526014
22.685033	0.1	1.483597
22.686700	0.1	1.444533
22.688367	0.1	1.412062
22.690033	0.1	1.388420
22.691700	0.1	1.373347
22.693367	0.1	1.364094
22.695033	0.1	1.356713
22.696700	0.1	1.348215
22.698367	0.1	1.338357
22.700033	0.1	1.329267
22.701700	0.1	1.323042
22.703367	0.1	1.320359
22.705033	0.1	1.321184
22.706700	0.1	1.325486
22.708367	0.1	1.332387
22.710033	0.1	1.339680
22.711700	0.1	1.346203
22.713367	0.1	1.353370
22.715033	0.1	1.362786
22.716700	0.1	1.373747
22.718367	0.1	1.384257
22.720033	0.1	1.393836
22.721700	0.1	1.404281
22.723367	0.1	1.417189
22.725033	0.1	1.432323
22.726700	0.1	1.448728
22.728367	0.1	1.465376
22.730033	0.1	1.480673
22.731700	0.1	1.493306
22.733367	0.1	1.503499
22.735033	0.1	1.512654
22.736700	0.1	1.521963
22.738367	0.1	1.532049
22.740033	0.1	1.543886
22.741700	0.1	1.558778
22.743367	0.1	1.576818
22.745033	0.1	1.596347
22.746700	0.1	1.614802
22.748367	0.1	1.629279
22.750033	0.1	1.637647
22.751700	0.1	1.640078
22.753367	0.1	1.638592
22.755033	0.1	1.635477
22.756700	0.1	1.632134
22.758367	0.1	1.628371
22.760033	0.1	1.623305
22.761700	0.1	1.617423
22.763367	0.1	1.612431
22.765033	0.1	1.608566
22.766700	0.1	1.603970
22.768367	0.1	1.597209
22.770033	0.1	1.588287
22.771700	0.1	1.577348
22.773367	0.1	1.564580
22.775033	0.1	1.550904
22.776700	0.1	1.537078
22.778367	0.1	1.522540
22.780033	0.1	1.506261
22.781700	0.1	1.488486
22.783367	0.1	1.470149
22.785033	0.1	1.450558
22.786700	0.1	1.427559
22.788367	0.1	1.400104
22.790033	0.1	1.369137
22.791700	0.1	1.336439
22.793367	0.1	1.304154
22.795033	0.1	1.274166
22.796700	0.1	1.246608
22.798367	0.1	1.220666
22.800033	0.1	1.196847
22.801700	0.1	1.176577
22.803367	0.1	1.159799
22.805033	0.1	1.143855
22.806700	0.1	1.125108
22.808367	0.1	1.102127
22.810033	0.1	1.076441
22.811700	0.1	1.050071
22.813367	0.1	1.023957
22.815033	0.1	0.998508
22.816700	0.1	0.974122
22.818367	0.1	0.950885
22.820033	0.1	0.928324
22.821700	0.1	0.905758
22.823367	0.1	0.883210
22.825033	0.1	0.862000
22.826700	0.1	0.843988
22.828367	0.1	0.829929
22.830033	0.1	0.818879
22.831700	0.1	0.808998
22.833367	0.1	0.798600
22.835033	0.1	0.786935
22.836700	0.1	0.774986
22.838367	0.1	0.765007
22.840033	0.1	0.758050
22.841700	0.1	0.752728
22.843367	0.1	0.747112
22.845033	0.1	0.740476
22.846700	0.1	0.732616
22.848367	0.1	0.723060
22.850033	0.1	0.712359
22.851700	0.1	0.702618
22.853367	0.1	0.695586
22.855033	0.1	0.691330
22.856700	0.1	0.688811
22.858367	0.1	0.686394
22.860033	0.1	0.682757
22.861700	0.1	0.678799
22.863367	0.1	0.677216
22.865033	0.1	0.678925
22.866700	0.1	0.681160
22.868367	0.1	0.680028
22.870033	0.1	0.674562
22.871700	0.1	0.667283
22.873367	0.1	0.661281
22.875033	0.1	0.657919
22.876700	0.1	0.657155
22.878367	0.1	0.658603
22.880033	0.1	0.661286
22.881700	0.1	0.662832
22.883367	0.1	0.661034
22.885033	0.1	0.656135
22.886700	0.1	0.650114
22.888367	0.1	0.644489
22.890033	0.1	0.640135
22.891700	0.1	0.638310
22.893367	0.1	0.639935
22.895033	0.1	0.643684
22.896700	0.1	0.646519
22.898367	0.1	0.646799
22.900033	0.1	0.645425
22.901700	0.1	0.643735
22.903367	0.1	0.642394
22.905033	0.1	0.642249
22.906700	0.1	0.644354
22.908367	0.1	0.648815
22.910033	0.1	0.654575
22.911700	0.1	0.660704
22.913367	0.1	0.667046
22.915033	0.1	0.673300
22.916700	0.1	0.678538
22.918367	0.1	0.681956
22.920033	0.1	0.683432
22.921700	0.1	0.683502
22.923367	0.1	0.682944
22.925033	0.1	0.681705
22.926700	0.1	0.678618
22.928367	0.1	0.673188
22.930033	0.1	0.666673
22.931700	0.1	0.660443
22.933367	0.1	0.655218
22.935033	0.1	0.652676
22.936700	0.1	0.655265
22.938367	0.1	0.663772
22.940033	0.1	0.676322
22.941700	0.1	0.689398
22.943367	0.1	0.699777
22.945033	0.1	0.705905
22.946700	0.1	0.707689
22.948367	0.1	0.706669
22.950033	0.1	0.705956
22.951700	0.1	0.707470
22.953367	0.1	0.709854
22.955033	0.1	0.710459
22.956700	0.1	0.708331
22.958367	0.1	0.705216
22.960033	0.1	0.703912
22.961700	0.1	0.705449
22.963367	0.1	0.708173
22.965033	0.1	0.709784
22.966700	0.1	0.709626
22.968367	0.1	0.708681
22.970033	0.1	0.708331
22.971700	0.1	0.709207
22.973367	0.1	0.710296
22.975033	0.1	0.710208
22.976700	0.1	0.709123
22.978367	0.1	0.708303
22.980033	0.1	0.708927
22.981700	0.1	0.711754
22.983367	0.1	0.717537
22.985033	0.1	0.727088
22.986700	0.1	0.739093
22.988367	0.1	0.749114
22.990033	0.1	0.753230
22.991700	0.1	0.751787
22.993367	0.1	0.748574
22.995033	0.1	0.747205
22.996700	0.1	0.749165
22.998367	0.1	0.754637
23.000033	0.1	0.762981
23.001700	0.1	0.772509
23.003367	0.1	0.781310
23.005033	0.1	0.789333
23.006700	0.1	0.798814
23.008367	0.1	0.811010
23.010033	0.1	0.823336
23.011700	0.1	0.832197
23.013367	0.1	0.836872
23.015033	0.1	0.838917
23.016700	0.1	0.840016
23.018367	0.1	0.841543
23.020033	0.1	0.844519
23.021700	0.1	0.849762
23.023367	0.1	0.858204
23.025033	0.1	0.870293
23.026700	0.1	0.885399
23.028367	0.1	0.901883
23.030033	0.1	0.917534
23.031700	0.1	0.930261
23.033367	0.1	0.938829
23.035033	0.1	0.943854
23.036700	0.1	0.948017
23.038367	0.1	0.953912
23.040033	0.1	0.962042
23.041700	0.1	0.971179
23.043367	0.1	0.979598
23.045033	0.1	0.986089
23.046700	0.1	0.990517
23.048367	0.1	0.993661
23.050033	0.1	0.996636
23.051700	0.1	1.000292
23.053367	0.1	1.005000
23.055033	0.1	1.010494
23.056700	0.1	1.015384
23.058367	0.1	1.017447
23.060033	0.1	1.014797
23.061700	0.1	1.007356
23.063367	0.1	0.998140
23.065033	0.1	0.992031
23.066700	0.1	0.992306
23.068367	0.1	0.998825
23.070033	0.1	1.008222
23.071700	0.1	1.015482
23.073367	0.1	1.017055
23.075033	0.1	1.013018
23.076700	0.1	1.005875
23.078367	0.1	0.997367
23.080033	0.1	0.987416
23.081700	0.1	0.976715
23.083367	0.1	0.967742
23.085033	0.1	0.961935
23.086700	0.1	0.957809
23.088367	0.1	0.952086
23.090033	0.1	0.942401
23.091700	0.1	0.929642
23.093367	0.1	0.917241
23.095033	0.1	0.907956
23.096700	0.1	0.901702
23.098367	0.1	0.896105
23.100033	0.1	0.888496
23.101700	0.1	0.877134
23.103367	0.1	0.861492
23.105033	0.1	0.842949
23.106700	0.1	0.824784
23.108367	0.1	0.809995
23.110033	0.1	0.799145
23.111700	0.1	0.790581
23.113367	0.1	0.782362
23.115033	0.1	0.774171
23.116700	0.1	0.767289
23.118367	0.1	0.762870
23.120033	0.1	0.760304
23.121700	0.1	0.756783
23.123367	0.1	0.749324
23.125033	0.1	0.738115
23.126700	0.1	0.726315
23.128367	0.1	0.715987
23.130033	0.1	0.706734
23.131700	0.1	0.698040
23.133367	0.1	0.690045
23.135033	0.1	0.682934
23.136700	0.1	0.677048
23.138367	0.1	0.672322
23.140033	0.1	0.667847
23.141700	0.1	0.662841
23.143367	0.1	0.657793
23.145033	0.1	0.654599
23.146700	0.1	0.654706
23.148367	0.1	0.657099
23.150033	0.1	0.659144
23.151700	0.1	0.658962
23.153367	0.1	0.655847
23.155033	0.1	0.650054
23.156700	0.1	0.643344
23.158367	0.1	0.637993
23.160033	0.1	0.634813
23.161700	0.1	0.633094
23.163367	0.1	0.632294
23.165033	0.1	0.632443
23.166700	0.1	0.632480
23.168367	0.1	0.630459
23.170033	0.1	0.626175
23.171700	0.1	0.621360
23.173367	0.1	0.617644
23.175033	0.1	0.615735
23.176700	0.1	0.615600
23.178367	0.1	0.617048
23.180033	0.1	0.619958
23.181700	0.1	0.623143
23.183367	0.1	0.624396
23.185033	0.1	0.622426
23.186700	0.1	0.617937
23.188367	0.1	0.613127
23.190033	0.1	0.610212
23.191700	0.1	0.609574
23.193367	0.1	0.609923
23.195033	0.1	0.610449
23.196700	0.1	0.611930
23.198367	0.1	0.615800
23.200033	0.1	0.621984
23.201700	0.1	0.627567
23.203367	0.1	0.628880
23.205033	0.1	0.624824
23.206700	0.1	0.617453
23.208367	0.1	0.609932
23.210033	0.1	0.604610
23.211700	0.1	0.602524
23.213367	0.1	0.603283
23.215033	0.1	0.604969
23.216700	0.1	0.605714
23.218367	0.1	0.605518
23.220033	0.1	0.605336
23.221700	0.1	0.605192
23.223367	0.1	0.604508
23.225033	0.1	0.604237
23.226700	0.1	0.606831
23.228367	0.1	0.612764
23.230033	0.1	0.619176
23.231700	0.1	0.622254
23.233367	0.1	0.619623
23.235033	0.1	0.611614
23.236700	0.1	0.601490
23.238367	0.1	0.593425
23.240033	0.1	0.589578
23.241700	0.1	0.589369
23.243367	0.1	0.591446
23.245033	0.1	0.595264
23.246700	0.1	0.600088
23.248367	0.1	0.604242
23.250033	0.1	0.606594
23.251700	0.1	0.607148
23.253367	0.1	0.605751
23.255033	0.1	0.601900
23.256700	0.1	0.596284
23.258367	0.1	0.591194
23.260033	0.1	0.588554
23.261700	0.1	0.587921
23.263367	0.1	0.587516
23.265033	0.1	0.586812
23.266700	0.1	0.586938
23.268367	0.1	0.589043
23.270033	0.1	0.592833
23.271700	0.1	0.596386
23.273367	0.1	0.598067
23.275033	0.1	0.598389
23.276700	0.1	0.598300
23.278367	0.1	0.596801
23.280033	0.1	0.592605
23.281700	0.1	0.587469
23.283367	0.1	0.585648
23.285033	0.1	0.589211
23.286700	0.1	0.595404
23.288367	0.1	0.599832
23.290033	0.1	0.600736
23.291700	0.1	0.599325
23.293367	0.1	0.597737
23.295033	0.1	0.597937
23.296700	0.1	0.600698
23.298367	0.1	0.604680
23.300033	0.1	0.608237
23.301700	0.1	0.611874
23.303367	0.1	0.616964
23.305033	0.1	0.622943
23.306700	0.1	0.627008
23.308367	0.1	0.626319
23.310033	0.1	0.620182
23.311700	0.1	0.610310
23.313367	0.1	0.599702
23.315033	0.1	0.591050
23.316700	0.1	0.585932
23.318367	0.1	0.585299
23.320033	0.1	0.589159
23.321700	0.1	0.595315
23.323367	0.1	0.600591
23.325033	0.1	0.603921
23.326700	0.1	0.606803
23.328367	0.1	0.610161
23.330033	0.1	0.612638
23.331700	0.1	0.612997
23.333367	0.1	0.612484
23.335033	0.1	0.613146
23.336700	0.1	0.614896
23.338367	0.1	0.616042
23.340033	0.1	0.615581
23.341700	0.1	0.613932
23.343367	0.1	0.612703
23.345033	0.1	0.613690
23.346700	0.1	0.617150
23.348367	0.1	0.621378
23.350033	0.1	0.624289
23.351700	0.1	0.625169
23.353367	0.1	0.625029
23.355033	0.1	0.625355
23.356700	0.1	0.626626
23.358367	0.1	0.627963
23.360033	0.1	0.628298
23.361700	0.1	0.627721
23.363367	0.1	0.627115
23.365033	0.1	0.627255
23.366700	0.1	0.628750
23.368367	0.1	0.631721
23.370033	0.1	0.634976
23.371700	0.1	0.636452
23.373367	0.1	0.635409
23.375033	0.1	0.633663
23.376700	0.1	0.633565
23.378367	0.1	0.635176
23.380033	0.1	0.636834
23.381700	0.1	0.637337
23.383367	0.1	0.636745
23.385033	0.1	0.636447
23.386700	0.1	0.638445
23.388367	0.1	0.643069
23.390033	0.1	0.647609
23.391700	0.1	0.648526
23.393367	0.1	0.644773
23.395033	0.1	0.638403
23.396700	0.1	0.632587
23.398367	0.1	0.629816
23.400033	0.1	0.631060
23.401700	0.1	0.635115
23.403367	0.1	0.639763
23.405033	0.1	0.644135
23.406700	0.1	0.648629
23.408367	0.1	0.652783
23.410033	0.1	0.654734
23.411700	0.1	0.652689
23.413367	0.1	0.646939
23.415033	0.1	0.640741
23.416700	0.1	0.638971
23.418367	0.1	0.644736
23.420033	0.1	0.656396
23.421700	0.1	0.668149
23.423367	0.1	0.674478
23.425033	0.1	0.674226
23.426700	0.1	0.670305
23.428367	0.1	0.666152
23.430033	0.1	0.663544
23.431700	0.1	0.662776
23.433367	0.1	0.663125
23.435033	0.1	0.663903
23.436700	0.1	0.665523
23.438367	0.1	0.668783
23.440033	0.1	0.673677
23.441700	0.1	0.679186
23.443367	0.1	0.683735
23.445033	0.1	0.685961
23.446700	0.1	0.685686
23.448367	0.1	0.684499
23.450033	0.1	0.684224
23.451700	0.1	0.684531
23.453367	0.1	0.682888
23.455033	0.1	0.677127
23.456700	0.1	0.668229
23.458367	0.1	0.659884
23.460033	0.1	0.655167
23.461700	0.1	0.654338
23.463367	0.1	0.655544
23.465033	0.1	0.656429
23.466700	0.1	0.655488
23.468367	0.1	0.652787
23.470033	0.1	0.649621
23.471700	0.1	0.647157
23.473367	0.1	0.645374
23.475033	0.1	0.643525
23.476700	0.1	0.641169
23.478367	0.1	0.638207
23.480033	0.1	0.635041
23.481700	0.1	0.633025
23.483367	0.1	0.633574
23.485033	0.1	0.636452
23.486700	0.1	0.639642
23.488367	0.1	0.641495
23.490033	0.1	0.642394
23.491700	0.1	0.643781
23.493367	0.1	0.646356
23.495033	0.1	0.648960
23.496700	0.1	0.649360
23.498367	0.1	0.647008
23.500033	0.1	0.643902
23.501700	0.1	0.641779
23.503367	0.1	0.639986
23.505033	0.1	0.636992
23.506700	0.1	0.632931
23.508367	0.1	0.629821
23.510033	0.1	0.629299
23.511700	0.1	0.631176
23.513367	0.1	0.634193
23.515033	0.1	0.637127
23.516700	0.1	0.638692
23.518367	0.1	0.637686
23.520033	0.1	0.634114
23.521700	0.1	0.629663
23.523367	0.1	0.626422
23.525033	0.1	0.625271
23.526700	0.1	0.626179
23.528367	0.1	0.629257
23.530033	0.1	0.634287
23.531700	0.1	0.640121
23.533367	0.1	0.645383
23.535033	0.1	0.649323
23.536700	0.1	0.651954
23.538367	0.1	0.653598
23.540033	0.1	0.654664
23.541700	0.1	0.655991
23.543367	0.1	0.658710
23.545033	0.1	0.663521
23.546700	0.1	0.670524
23.548367	0.1	0.679754
23.550033	0.1	0.691018
23.551700	0.1	0.702897
23.553367	0.1	0.713305
23.555033	0.1	0.721249
23.556700	0.1	0.727065
23.558367	0.1	0.731307
23.560033	0.1	0.734031
23.561700	0.1	0.735335
23.563367	0.1	0.736769
23.565033	0.1	0.741431
23.566700	0.1	0.751484
23.568367	0.1	0.766059
23.570033	0.1	0.781934
23.571700	0.1	0.795992
23.573367	0.1	0.807764
23.575033	0.1	0.820039
23.576700	0.1	0.836002
23.578367	0.1	0.855708
23.580033	0.1	0.876375
23.581700	0.1	0.895178
23.583367	0.1	0.910559
23.585033	0.1	0.922531
23.586700	0.1	0.933432
23.588367	0.1	0.946410
23.590033	0.1	0.962280
23.591700	0.1	0.979849
23.593367	0.1	0.999370
23.595033	0.1	1.023053
23.596700	0.1	1.052236
23.598367	0.1	1.085130
23.600033	0.1	1.117303
23.601700	0.1	1.145150
23.603367	0.1	1.169187
23.605033	0.1	1.193406
23.606700	0.1	1.221644
23.608367	0.1	1.254948
23.610033	0.1	1.291772
23.611700	0.1	1.330185
23.613367	0.1	1.369161
23.615033	0.1	1.408323
23.616700	0.1	1.448100
23.618367	0.1	1.489846
23.620033	0.1	1.534303
23.621700	0.1	1.580985
23.623367	0.1	1.628986
23.625033	0.1	1.677182
23.626700	0.1	1.724907
23.628367	0.1	1.772996
23.630033	0.1	1.823045
23.631700	0.1	1.875889
23.633367	0.1	1.931069
23.635033	0.1	1.987051
23.636700	0.1	2.042376
23.638367	0.1	2.097562
23.640033	0.1	2.155439
23.641700	0.1	2.218424
23.643367	0.1	2.285778
23.645033	0.1	2.354742
23.646700	0.1	2.424126
23.648367	0.1	2.495581
23.650033	0.1	2.571652
23.651700	0.1	2.652975
23.653367	0.1	2.737516
23.655033	0.1	2.822853
23.656700	0.1	2.908441
23.658367	0.1	2.994845
23.660033	0.1	3.083074
23.661700	0.1	3.175465
23.663367	0.1	3.274470
23.665033	0.1	3.379756
23.666700	0.1	3.488678
23.668367	0.1	3.599604
23.670033	0.1	3.713891
23.671700	0.1	3.834241
23.673367	0.1	3.961637
23.675033	0.1	4.094690
23.676700	0.1	4.231213
23.678367	0.1	4.369314
23.680033	0.1	4.508630
23.681700	0.1	4.651765
23.683367	0.1	4.802537
23.685033	0.1	4.961868
23.686700	0.1	5.127494
23.688367	0.1	5.297363
23.690033	0.1	5.471655
23.691700	0.1	5.651764
23.693367	0.1	5.838303
23.695033	0.1	6.030169
23.696700	0.1	6.224606
23.698367	0.1	6.418861
23.700033	0.1	6.613284
23.701700	0.1	6.811549
23.703367	0.1	7.016887
23.705033	0.1	7.229410
23.706700	0.1	7.446799
23.708367	0.1	7.666042
23.710033	0.1	7.884405
23.711700	0.1	8.100295
23.713367	0.1	8.313823
23.715033	0.1	8.525741
23.716700	0.1	8.735564
23.718367	0.1	8.941488
23.720033	0.1	9.141746
23.721700	0.1	9.334893
23.723367	0.1	9.518913
23.725033	0.1	9.691296
23.726700	0.1	9.850133
23.728367	0.1	9.994754
23.730033	0.1	10.125642
23.731700	0.1	10.243687
23.733367	0.1	10.349425
23.735033	0.1	10.442291
23.736700	0.1	10.520187
23.738367	0.1	10.581189
23.740033	0.1	10.625599
23.741700	0.1	10.655038
23.743367	0.1	10.670321
23.745033	0.1	10.670754
23.746700	0.1	10.654926
23.748367	0.1	10.621697
23.750033	0.1	10.570036
23.751700	0.1	10.499009
23.753367	0.1	10.408647
23.755033	0.1	10.299995
23.756700	0.1	10.174187
23.758367	0.1	10.032346
23.760033	0.1	9.876369
23.761700	0.1	9.709415
23.763367	0.1	9.534778
23.765033	0.1	9.353552
23.766700	0.1	9.164633
23.768367	0.1	8.966778
23.770033	0.1	8.759554
23.771700	0.1	8.542780
23.773367	0.1	8.316524
23.775033	0.1	8.082180
23.776700	0.1	7.842397
23.778367	0.1	7.599145
23.780033	0.1	7.353514
23.781700	0.1	7.107519
23.783367	0.1	6.863186
23.785033	0.1	6.619953
23.786700	0.1	6.375997
23.788367	0.1	6.132089
23.790033	0.1	5.891318
23.791700	0.1	5.655522
23.793367	0.1	5.424535
23.795033	0.1	5.198084
23.796700	0.1	4.976643
23.798367	0.1	4.761377
23.800033	0.1	4.553618
23.801700	0.1	4.353523
23.803367	0.1	4.159715
23.805033	0.1	3.970847
23.806700	0.1	3.786795
23.808367	0.1	3.608218
23.810033	0.1	3.435868
23.811700	0.1	3.270311
23.813367	0.1	3.111945
23.815033	0.1	2.960977
23.816700	0.1	2.817553
23.818367	0.1	2.682018
23.820033	0.1	2.554641
23.821700	0.1	2.435166
23.823367	0.1	2.322881
23.825033	0.1	2.217186
23.826700	0.1	2.117604
23.828367	0.1	2.023117
23.830033	0.1	1.932480
23.831700	0.1	1.845378
23.833367	0.1	1.762547
23.835033	0.1	1.685321
23.836700	0.1	1.614965
23.838367	0.1	1.551262
23.840033	0.1	1.491974
23.841700	0.1	1.434763
23.843367	0.1	1.379293
23.845033	0.1	1.326818
23.846700	0.1	1.278431
23.848367	0.1	1.234305
23.850033	0.1	1.193760
23.851700	0.1	1.155240
23.853367	0.1	1.117266
23.855033	0.1	1.080409
23.856700	0.1	1.047100
23.858367	0.1	1.019286
23.860033	0.1	0.997055
23.861700	0.1	0.979109
23.863367	0.1	0.963612
23.865033	0.1	0.948869
23.866700	0.1	0.933749
23.868367	0.1	0.917944
23.870033	0.1	0.902009
23.871700	0.1	0.887215
23.873367	0.1	0.875150
23.875033	0.1	0.866977
23.876700	0.1	0.863122
23.878367	0.1	0.862731
23.880033	0.1	0.862475
23.881700	0.1	0.858447
23.883367	0.1	0.850121
23.885033	0.1	0.839923
23.886700	0.1	0.829608
23.888367	0.1	0.819624
23.890033	0.1	0.810381
23.891700	0.1	0.802069
23.893367	0.1	0.794688
23.895033	0.1	0.788583
23.896700	0.1	0.783834
23.898367	0.1	0.779950
23.900033	0.1	0.776672
23.901700	0.1	0.774171
23.903367	0.1	0.772262
23.905033	0.1	0.770353
23.906700	0.1	0.768257
23.908367	0.1	0.766590
23.910033	0.1	0.765929
23.911700	0.1	0.765831
23.913367	0.1	0.765319
23.915033	0.1	0.764439
23.916700	0.1	0.764015
23.918367	0.1	0.763745
23.920033	0.1	0.761920
23.921700	0.1	0.756891
23.923367	0.1	0.748779
23.925033	0.1	0.740075
23.926700	0.1	0.733649
23.928367	0.1	0.730278
23.930033	0.1	0.728723
23.931700	0.1	0.727098
23.933367	0.1	0.723968
23.935033	0.1	0.719395
23.936700	0.1	0.714739
23.938367	0.1	0.710948
23.940033	0.1	0.707502
23.941700	0.1	0.703461
23.943367	0.1	0.698953
23.945033	0.1	0.694767
23.946700	0.1	0.690985
23.948367	0.1	0.687405
23.950033	0.1	0.684340
23.951700	0.1	0.681803
23.953367	0.1	0.678622
23.955033	0.1	0.673472
23.956700	0.1	0.666329
23.958367	0.1	0.658468
23.960033	0.1	0.651390
23.961700	0.1	0.646207
23.963367	0.1	0.643278
23.965033	0.1	0.641863
23.966700	0.1	0.640685
23.968367	0.1	0.638701
23.970033	0.1	0.635437
23.971700	0.1	0.631227
23.973367	0.1	0.626943
23.975033	0.1	0.623143
23.976700	0.1	0.619935
23.978367	0.1	0.617104
23.980033	0.1	0.614072
23.981700	0.1	0.610864
23.983367	0.1	0.608726
23.985033	0.1	0.608354
23.986700	0.1	0.608461
23.988367	0.1	0.606715
23.990033	0.1	0.601937
23.991700	0.1	0.595041
23.993367	0.1	0.588219
23.995033	0.1	0.584135
23.996700	0.1	0.584433
23.998367	0.1	0.588000
24.000033	0.1	0.592037
24.001700	0.1	0.594440
24.003367	0.1	0.594207
24.005033	0.1	0.590901
24.006700	0.1	0.585406
24.008367	0.1	0.580396
24.010033	0.1	0.577979
24.011700	0.1	0.577276
24.013367	0.1	0.575483
24.015033	0.1	0.571227
24.016700	0.1	0.566621
24.018367	0.1	0.565248
24.020033	0.1	0.567925
24.021700	0.1	0.571953
24.023367	0.1	0.574049
24.025033	0.1	0.572577
24.026700	0.1	0.568409
24.028367	0.1	0.564479
24.030033	0.1	0.563352
24.031700	0.1	0.565303
24.033367	0.1	0.568861
24.035033	0.1	0.572116
24.036700	0.1	0.573997
24.038367	0.1	0.575045
24.040033	0.1	0.576447
24.041700	0.1	0.578747
24.043367	0.1	0.581383
24.045033	0.1	0.582701
24.046700	0.1	0.581518
24.048367	0.1	0.579106
24.050033	0.1	0.578240
24.051700	0.1	0.580465
24.053367	0.1	0.585048
24.055033	0.1	0.590053
24.056700	0.1	0.594198
24.058367	0.1	0.597751
24.060033	0.1	0.601513
24.061700	0.1	0.605513
24.063367	0.1	0.609206
24.065033	0.1	0.612047
24.066700	0.1	0.613490
24.068367	0.1	0.613341
24.070033	0.1	0.612237
24.071700	0.1	0.611353
24.073367	0.1	0.611534
24.075033	0.1	0.612861
24.076700	0.1	0.615311
24.078367	0.1	0.619031
24.080033	0.1	0.624042
24.081700	0.1	0.630626
24.083367	0.1	0.639209
24.085033	0.1	0.648876
24.086700	0.1	0.656955
24.088367	0.1	0.661081
24.090033	0.1	0.661858
24.091700	0.1	0.662347
24.093367	0.1	0.664778
24.095033	0.1	0.669202
24.096700	0.1	0.674780
24.098367	0.1	0.680471
24.100033	0.1	0.684932
24.101700	0.1	0.687246
24.103367	0.1	0.688150
24.105033	0.1	0.689928
24.106700	0.1	0.694189
24.108367	0.1	0.700140
24.110033	0.1	0.706236
24.111700	0.1	0.711437
24.113367	0.1	0.714543
24.115033	0.1	0.715391
24.116700	0.1	0.716052
24.118367	0.1	0.718567
24.120033	0.1	0.722595
24.121700	0.1	0.725761
24.123367	0.1	0.725896
24.125033	0.1	0.723172
24.126700	0.1	0.720355
24.128367	0.1	0.720667
24.130033	0.1	0.725314
24.131700	0.1	0.732709
24.133367	0.1	0.739400
24.135033	0.1	0.742069
24.136700	0.1	0.739736
24.138367	0.1	0.734567
24.140033	0.1	0.730506
24.141700	0.1	0.731042
24.143367	0.1	0.737458
24.145033	0.1	0.748187
24.146700	0.1	0.759568
24.148367	0.1	0.768043
24.150033	0.1	0.771927
24.151700	0.1	0.771694
24.153367	0.1	0.769468
24.155033	0.1	0.767508
24.156700	0.1	0.766646
24.158367	0.1	0.766455
24.160033	0.1	0.766572
24.161700	0.1	0.767400
24.163367	0.1	0.769054
24.165033	0.1	0.770139
24.166700	0.1	0.769030
24.168367	0.1	0.766339
24.170033	0.1	0.765114
24.171700	0.1	0.768071
24.173367	0.1	0.774548
24.175033	0.1	0.780979
24.176700	0.1	0.784677
24.178367	0.1	0.786097
24.180033	0.1	0.787550
24.181700	0.1	0.790814
24.183367	0.1	0.796057
24.185033	0.1	0.802316
24.186700	0.1	0.808518
24.188367	0.1	0.814041
24.190033	0.1	0.818823
24.191700	0.1	0.823182
24.193367	0.1	0.827201
24.195033	0.1	0.830558
24.196700	0.1	0.833515
24.198367	0.1	0.837771
24.200033	0.1	0.845585
24.201700	0.1	0.857688
24.203367	0.1	0.872025
24.205033	0.1	0.885162
24.206700	0.1	0.895057
24.208367	0.1	0.901860
24.210033	0.1	0.906922
24.211700	0.1	0.911327
24.213367	0.1	0.915155
24.215033	0.1	0.918317
24.216700	0.1	0.921488
24.218367	0.1	0.926158
24.220033	0.1	0.933702
24.221700	0.1	0.943323
24.223367	0.1	0.951793
24.225033	0.1	0.956096
24.226700	0.1	0.956478
24.228367	0.1	0.956338
24.230033	0.1	0.958676
24.231700	0.1	0.963435
24.233367	0.1	0.968291
24.235033	0.1	0.970531
24.236700	0.1	0.968277
24.238367	0.1	0.961763
24.240033	0.1	0.954065
24.241700	0.1	0.949502
24.243367	0.1	0.950047
24.245033	0.1	0.953777
24.246700	0.1	0.957670
24.248367	0.1	0.960762
24.250033	0.1	0.962908
24.251700	0.1	0.962918
24.253367	0.1	0.960161
24.255033	0.1	0.955812
24.256700	0.1	0.951164
24.258367	0.1	0.946051
24.260033	0.1	0.939127
24.261700	0.1	0.929595
24.263367	0.1	0.918866
24.265033	0.1	0.909450
24.266700	0.1	0.902368
24.268367	0.1	0.897050
24.270033	0.1	0.893106
24.271700	0.1	0.890335
24.273367	0.1	0.886959
24.275033	0.1	0.879406
24.276700	0.1	0.865515
24.278367	0.1	0.847280
24.280033	0.1	0.829324
24.281700	0.1	0.815471
24.283367	0.1	0.806409
24.285033	0.1	0.799811
24.286700	0.1	0.792360
24.288367	0.1	0.782050
24.290033	0.1	0.769473
24.291700	0.1	0.756881
24.293367	0.1	0.745459
24.295033	0.1	0.734539
24.296700	0.1	0.723633
24.298367	0.1	0.713067
24.300033	0.1	0.702608
24.301700	0.1	0.691605
24.303367	0.1	0.680774
24.305033	0.1	0.672154
24.306700	0.1	0.666659
24.308367	0.1	0.662524
24.310033	0.1	0.656880
24.311700	0.1	0.648056
24.313367	0.1	0.636247
24.315033	0.1	0.622878
24.316700	0.1	0.609695
24.318367	0.1	0.598175
24.320033	0.1	0.588875
24.321700	0.1	0.581127
24.323367	0.1	0.573592
24.325033	0.1	0.565504
24.326700	0.1	0.557969
24.328367	0.1	0.553252
24.330033	0.1	0.552014
24.331700	0.1	0.552805
24.333367	0.1	0.553760
24.335033	0.1	0.553471
24.336700	0.1	0.551259
24.338367	0.1	0.547441
24.340033	0.1	0.542640
24.341700	0.1	0.536758
24.343367	0.1	0.529643
24.345033	0.1	0.522640
24.346700	0.1	0.517601
24.348367	0.1	0.515152
24.350033	0.1	0.514984
24.351700	0.1	0.516856
24.353367	0.1	0.520460
24.355033	0.1	0.524395
24.356700	0.1	0.526537
24.358367	0.1	0.526020
24.360033	0.1	0.523888
24.361700	0.1	0.522272
24.363367	0.1	0.523268
24.365033	0.1	0.527562
24.366700	0.1	0.534002
24.368367	0.1	0.540726
24.370033	0.1	0.546030
24.371700	0.1	0.548437
24.373367	0.1	0.547278
24.375033	0.1	0.542970
24.376700	0.1	0.536465
24.378367	0.1	0.528740
24.380033	0.1	0.520721
24.381700	0.1	0.513378
24.383367	0.1	0.507496
24.385033	0.1	0.503771
24.386700	0.1	0.503203
24.388367	0.1	0.506118
24.390033	0.1	0.511175
24.391700	0.1	0.516535
24.393367	0.1	0.520842
24.395033	0.1	0.522803
24.396700	0.1	0.521615
24.398367	0.1	0.517769
24.400033	0.1	0.513121
24.401700	0.1	0.510206
24.403367	0.1	0.511194
24.405033	0.1	0.517084
24.406700	0.1	0.526514
24.408367	0.1	0.535762
24.410033	0.1	0.541727
24.411700	0.1	0.543874
24.413367	0.1	0.542942
24.415033	0.1	0.539878
24.416700	0.1	0.536297
24.418367	0.1	0.533671
24.420033	0.1	0.531762
24.421700	0.1	0.529145
24.423367	0.1	0.524987
24.425033	0.1	0.519836
24.426700	0.1	0.515166
24.428367	0.1	0.512605
24.430033	0.1	0.513275
24.431700	0.1	0.517168
24.433367	0.1	0.522360
24.435033	0.1	0.525257
24.436700	0.1	0.523594
24.438367	0.1	0.519096
24.440033	0.1	0.515846
24.441700	0.1	0.516050
24.443367	0.1	0.518439
24.445033	0.1	0.520735
24.446700	0.1	0.522477
24.448367	0.1	0.524744
24.450033	0.1	0.527985
24.451700	0.1	0.530751
24.453367	0.1	0.530942
24.455033	0.1	0.528763
24.456700	0.1	0.527236
24.458367	0.1	0.528889
24.460033	0.1	0.533485
24.461700	0.1	0.538775
24.463367	0.1	0.541853
24.465033	0.1	0.540866
24.466700	0.1	0.536959
24.468367	0.1	0.533285
24.470033	0.1	0.531860
24.471700	0.1	0.532647
24.473367	0.1	0.534742
24.475033	0.1	0.536731
24.476700	0.1	0.537117
24.478367	0.1	0.536158
24.480033	0.1	0.536391
24.481700	0.1	0.539441
24.483367	0.1	0.543641
24.485033	0.1	0.545857
24.486700	0.1	0.543823
24.488367	0.1	0.537029
24.490033	0.1	0.527534
24.491700	0.1	0.519129
24.493367	0.1	0.515035
24.495033	0.1	0.516288
24.496700	0.1	0.521564
24.498367	0.1	0.528437
24.500033	0.1	0.534728
24.501700	0.1	0.539566
24.503367	0.1	0.543999
24.505033	0.1	0.549234
24.506700	0.1	0.553625
24.508367	0.1	0.553075
24.510033	0.1	0.545369
24.511700	0.1	0.532768
24.513367	0.1	0.520437
24.515033	0.1	0.512716
24.516700	0.1	0.510765
24.518367	0.1	0.513457
24.520033	0.1	0.519310
24.521700	0.1	0.526942
24.523367	0.1	0.535282
24.525033	0.1	0.543771
24.526700	0.1	0.551119
24.528367	0.1	0.555506
24.530033	0.1	0.556968
24.531700	0.1	0.557075
24.533367	0.1	0.556437
24.535033	0.1	0.554770
24.536700	0.1	0.552093
24.538367	0.1	0.548554
24.540033	0.1	0.544647
24.541700	0.1	0.542235
24.543367	0.1	0.543087
24.545033	0.1	0.546472
24.546700	0.1	0.550323
24.548367	0.1	0.552805
24.550033	0.1	0.551678
24.551700	0.1	0.545876
24.553367	0.1	0.537848
24.555033	0.1	0.531855
24.556700	0.1	0.530728
24.558367	0.1	0.534886
24.560033	0.1	0.543236
24.561700	0.1	0.553736
24.563367	0.1	0.562933
24.565033	0.1	0.567189
24.566700	0.1	0.565262
24.568367	0.1	0.558761
24.570033	0.1	0.550803
24.571700	0.1	0.544572
24.573367	0.1	0.542314
24.575033	0.1	0.544433
24.576700	0.1	0.549131
24.578367	0.1	0.553755
24.580033	0.1	0.557071
24.581700	0.1	0.559716
24.583367	0.1	0.562333
24.585033	0.1	0.564205
24.586700	0.1	0.564433
24.588367	0.1	0.562994
24.590033	0.1	0.559902
24.591700	0.1	0.555390
24.593367	0.1	0.551771
24.595033	0.1	0.552167
24.596700	0.1	0.556656
24.598367	0.1	0.561974
24.600033	0.1	0.565308
24.601700	0.1	0.566649
24.603367	0.1	0.567064
24.605033	0.1	0.566724
24.606700	0.1	0.566025
24.608367	0.1	0.566766
24.610033	0.1	0.569639
24.611700	0.1	0.572600
24.613367	0.1	0.573131
24.615033	0.1	0.570384
24.616700	0.1	0.565038
24.618367	0.1	0.558654
24.620033	0.1	0.553005
24.621700	0.1	0.549653
24.623367	0.1	0.550169
24.625033	0.1	0.555743
24.626700	0.1	0.565690
24.628367	0.1	0.576833
24.630033	0.1	0.585620
24.631700	0.1	0.590771
24.633367	0.1	0.592824
24.635033	0.1	0.592084
24.636700	0.1	0.588354
24.638367	0.1	0.582030
24.640033	0.1	0.574519
24.641700	0.1	0.567492
24.643367	0.1	0.561932
24.645033	0.1	0.557653
24.646700	0.1	0.553499
24.648367	0.1	0.548270
24.650033	0.1	0.541755
24.651700	0.1	0.535129
24.653367	0.1	0.530547
24.655033	0.1	0.529946
24.656700	0.1	0.533783
24.658367	0.1	0.541010
24.660033	0.1	0.549480
24.661700	0.1	0.556256
24.663367	0.1	0.559092
24.665033	0.1	0.558058
24.666700	0.1	0.555501
24.668367	0.1	0.554440
24.670033	0.1	0.556232
24.671700	0.1	0.559236
24.673367	0.1	0.560740
24.675033	0.1	0.559781
24.676700	0.1	0.556926
24.678367	0.1	0.552842
24.680033	0.1	0.548442
24.681700	0.1	0.545215
24.683367	0.1	0.543925
24.685033	0.1	0.543441
24.686700	0.1	0.542137
24.688367	0.1	0.540153
24.690033	0.1	0.539124
24.691700	0.1	0.539976
24.693367	0.1	0.542114
24.695033	0.1	0.544810
24.696700	0.1	0.547962
24.698367	0.1	0.551078
24.700033	0.1	0.553061
24.701700	0.1	0.553173
24.703367	0.1	0.551469
24.705033	0.1	0.548605
24.706700	0.1	0.544875
24.708367	0.1	0.540228
24.710033	0.1	0.535501
24.711700	0.1	0.532102
24.713367	0.1	0.530710
24.715033	0.1	0.531431
24.716700	0.1	0.533983
24.718367	0.1	0.537359
24.720033	0.1	0.540381
24.721700	0.1	0.542151
24.723367	0.1	0.541960
24.725033	0.1	0.540079
24.726700	0.1	0.538356
24.728367	0.1	0.538733
24.730033	0.1	0.541811
24.731700	0.1	0.546975
24.733367	0.1	0.552568
24.735033	0.1	0.556484
24.736700	0.1	0.557736
24.738367	0.1	0.557262
24.740033	0.1	0.556428
24.741700	0.1	0.554966
24.743367	0.1	0.551576
24.745033	0.1	0.546030
24.746700	0.1	0.539729
24.748367	0.1	0.534467
24.750033	0.1	0.531431
24.751700	0.1	0.531254
24.753367	0.1	0.533434
24.755033	0.1	0.535687
24.756700	0.1	0.535529
24.758367	0.1	0.532847
24.760033	0.1	0.530402
24.761700	0.1	0.531147
24.763367	0.1	0.535469
24.765033	0.1	0.541247
24.766700	0.1	0.545760
24.768367	0.1	0.547403
24.770033	0.1	0.546016
24.771700	0.1	0.542444
24.773367	0.1	0.538202
24.775033	0.1	0.534556
24.776700	0.1	0.531697
24.778367	0.1	0.529191
24.780033	0.1	0.526807
24.781700	0.1	0.524572
24.783367	0.1	0.522635
24.785033	0.1	0.521350
24.786700	0.1	0.521014
24.788367	0.1	0.521587
24.790033	0.1	0.522812
24.791700	0.1	0.524414
24.793367	0.1	0.526146
24.795033	0.1	0.527762
24.796700	0.1	0.529336
24.798367	0.1	0.531790
24.800033	0.1	0.536386
24.801700	0.1	0.542603
24.803367	0.1	0.547371
24.805033	0.1	0.548018
24.806700	0.1	0.544791
24.808367	0.1	0.540134
24.810033	0.1	0.536749
24.811700	0.1	0.535822
24.813367	0.1	0.536595
24.815033	0.1	0.538249
24.816700	0.1	0.541336
24.818367	0.1	0.546402
24.820033	0.1	0.552530
24.821700	0.1	0.558202
24.823367	0.1	0.562454
24.825033	0.1	0.565005
24.826700	0.1	0.566645
24.828367	0.1	0.569308
24.830033	0.1	0.574538
24.831700	0.1	0.581997
24.833367	0.1	0.589662
24.835033	0.1	0.595362
24.836700	0.1	0.598282
24.838367	0.1	0.598817
24.840033	0.1	0.597639
24.841700	0.1	0.596005
24.843367	0.1	0.596507
24.845033	0.1	0.601355
24.846700	0.1	0.609695
24.848367	0.1	0.619018
24.850033	0.1	0.628377
24.851700	0.1	0.638519
24.853367	0.1	0.650440
24.855033	0.1	0.664582
24.856700	0.1	0.679619
24.858367	0.1	0.692466
24.860033	0.1	0.701142
24.861700	0.1	0.707163
24.863367	0.1	0.713705
24.865033	0.1	0.722506
24.866700	0.1	0.733342
24.868367	0.1	0.745598
24.870033	0.1	0.759140
24.871700	0.1	0.773617
24.873367	0.1	0.788560
24.875033	0.1	0.804402
24.876700	0.1	0.821818
24.878367	0.1	0.840528
24.880033	0.1	0.860202
24.881700	0.1	0.881301
24.883367	0.1	0.903537
24.885033	0.1	0.924659
24.886700	0.1	0.942922
24.888367	0.1	0.959830
24.890033	0.1	0.978396
24.891700	0.1	1.000166
24.893367	0.1	1.024879
24.895033	0.1	1.051188
24.896700	0.1	1.077564
24.898367	0.1	1.103571
24.900033	0.1	1.130169
24.901700	0.1	1.159296
24.903367	0.1	1.193103
24.905033	0.1	1.233011
24.906700	0.1	1.278957
24.908367	0.1	1.328904
24.910033	0.1	1.379070
24.911700	0.1	1.425911
24.913367	0.1	1.468286
24.915033	0.1	1.507620
24.916700	0.1	1.546112
24.918367	0.1	1.585046
24.920033	0.1	1.624282
24.921700	0.1	1.662779
24.923367	0.1	1.699608
24.925033	0.1	1.734900
24.926700	0.1	1.770393
24.928367	0.1	1.809048
24.930033	0.1	1.852452
24.931700	0.1	1.898468
24.933367	0.1	1.943032
24.935033	0.1	1.983726
24.936700	0.1	2.020942
24.938367	0.1	2.056547
24.940033	0.1	2.091983
24.941700	0.1	2.127741
24.943367	0.1	2.163663
24.945033	0.1	2.198671
24.946700	0.1	2.230490
24.948367	0.1	2.256362
24.950033	0.1	2.274849
24.951700	0.1	2.287300
24.953367	0.1	2.296893
24.955033	0.1	2.305866
24.956700	0.1	2.313848
24.958367	0.1	2.318826
24.960033	0.1	2.319515
24.961700	0.1	2.316665
24.963367	0.1	2.311962
24.965033	0.1	2.305992
24.966700	0.1	2.298076
24.968367	0.1	2.287249
24.970033	0.1	2.272055
24.971700	0.1	2.251011
24.973367	0.1	2.224455
24.975033	0.1	2.195099
24.976700	0.1	2.166117
24.978367	0.1	2.138778
24.980033	0.1	2.111401
24.981700	0.1	2.080556
24.983367	0.1	2.044202
24.985033	0.1	2.003065
24.986700	0.1	1.959149
24.988367	0.1	1.914562
24.990033	0.1	1.871032
24.991700	0.1	1.829010
24.993367	0.1	1.787744
24.995033	0.1	1.746486
24.996700	0.1	1.704930
24.998367	0.1	1.662718
25.000033	0.1	1.619989
25.001700	0.1	1.578075
25.003367	0.1	1.538377
25.005033	0.1	1.500812
25.006700	0.1	1.464365
25.008367	0.1	1.428784
25.010033	0.1	1.394846
25.011700	0.1	1.362925
25.013367	0.1	1.331810
25.015033	0.1	1.299237
25.016700	0.1	1.263781
25.018367	0.1	1.225863
25.020033	0.1	1.187199
25.021700	0.1	1.149932
25.023367	0.1	1.115808
25.025033	0.1	1.085401
25.026700	0.1	1.058299
25.028367	0.1	1.034196
25.030033	0.1	1.013232
25.031700	0.1	0.995323
25.033367	0.1	0.979728
25.035033	0.1	0.964757
25.036700	0.1	0.948342
25.038367	0.1	0.929595
25.040033	0.1	0.909092
25.041700	0.1	0.887834
25.043367	0.1	0.866819
25.045033	0.1	0.847164
25.046700	0.1	0.829948
25.048367	0.1	0.815983
25.050033	0.1	0.805389
25.051700	0.1	0.796816
25.053367	0.1	0.787661
25.055033	0.1	0.776215
25.056700	0.1	0.763643
25.058367	0.1	0.752918
25.060033	0.1	0.745934
25.061700	0.1	0.741850
25.063367	0.1	0.737794
25.065033	0.1	0.731330
25.066700	0.1	0.722343
25.068367	0.1	0.712657
25.070033	0.1	0.704755
25.071700	0.1	0.700168
25.073367	0.1	0.697612
25.075033	0.1	0.693630
25.076700	0.1	0.685798
25.078367	0.1	0.674739
25.080033	0.1	0.663446
25.081700	0.1	0.654999
25.083367	0.1	0.650161
25.085033	0.1	0.646957
25.086700	0.1	0.643088
25.088367	0.1	0.638617
25.090033	0.1	0.635898
25.091700	0.1	0.636894
25.093367	0.1	0.641127
25.095033	0.1	0.645742
25.096700	0.1	0.646762
25.098367	0.1	0.642156
25.100033	0.1	0.634510
25.101700	0.1	0.628601
25.103367	0.1	0.626841
25.105033	0.1	0.627865
25.106700	0.1	0.628131
25.108367	0.1	0.625025
25.110033	0.1	0.618943
25.111700	0.1	0.612307
25.113367	0.1	0.607469
25.115033	0.1	0.605369
25.116700	0.1	0.605313
25.118367	0.1	0.605956
25.120033	0.1	0.606366
25.121700	0.1	0.606445
25.123367	0.1	0.607013
25.125033	0.1	0.608643
25.126700	0.1	0.610808
25.128367	0.1	0.612983
25.130033	0.1	0.615055
25.131700	0.1	0.616610
25.133367	0.1	0.616931
25.135033	0.1	0.615478
25.136700	0.1	0.611856
25.138367	0.1	0.605732
25.140033	0.1	0.597886
25.141700	0.1	0.591232
25.143367	0.1	0.588768
25.145033	0.1	0.590240
25.146700	0.1	0.592405
25.148367	0.1	0.592591
25.150033	0.1	0.590598
25.151700	0.1	0.587357
25.153367	0.1	0.584088
25.155033	0.1	0.582864
25.156700	0.1	0.585611
25.158367	0.1	0.591697
25.160033	0.1	0.597732
25.161700	0.1	0.600242
25.163367	0.1	0.597951
25.165033	0.1	0.591855
25.166700	0.1	0.584531
25.168367	0.1	0.579124
25.170033	0.1	0.577373
25.171700	0.1	0.578677
25.173367	0.1	0.581681
25.175033	0.1	0.585280
25.176700	0.1	0.588587
25.178367	0.1	0.591190
25.180033	0.1	0.592461
25.181700	0.1	0.591357
25.183367	0.1	0.587599
25.185033	0.1	0.582458
25.186700	0.1	0.578621
25.188367	0.1	0.578575
25.190033	0.1	0.582142
25.191700	0.1	0.586789
25.193367	0.1	0.590612
25.195033	0.1	0.593662
25.196700	0.1	0.596466
25.198367	0.1	0.598761
25.200033	0.1	0.599828
25.201700	0.1	0.599115
25.203367	0.1	0.596908
25.205033	0.1	0.594892
25.206700	0.1	0.595325
25.208367	0.1	0.599283
25.210033	0.1	0.605448
25.211700	0.1	0.611017
25.213367	0.1	0.613718
25.215033	0.1	0.612726
25.216700	0.1	0.609402
25.218367	0.1	0.607255
25.220033	0.1	0.608596
25.221700	0.1	0.611884
25.223367	0.1	0.614310
25.225033	0.1	0.615376
25.226700	0.1	0.616577
25.228367	0.1	0.618901
25.230033	0.1	0.621760
25.231700	0.1	0.623977
25.233367	0.1	0.625076
25.235033	0.1	0.624843
25.236700	0.1	0.623111
25.238367	0.1	0.621304
25.240033	0.1	0.621760
25.241700	0.1	0.624666
25.243367	0.1	0.628065
25.245033	0.1	0.630761
25.246700	0.1	0.633351
25.248367	0.1	0.636368
25.250033	0.1	0.639404
25.251700	0.1	0.642687
25.253367	0.1	0.647334
25.255033	0.1	0.653383
25.256700	0.1	0.660401
25.258367	0.1	0.669654
25.260033	0.1	0.682366
25.261700	0.1	0.696643
25.263367	0.1	0.708317
25.265033	0.1	0.714203
25.266700	0.1	0.714357
25.268367	0.1	0.712005
25.270033	0.1	0.711633
25.271700	0.1	0.716681
25.273367	0.1	0.727745
25.275033	0.1	0.742017
25.276700	0.1	0.755256
25.278367	0.1	0.765119
25.280033	0.1	0.772430
25.281700	0.1	0.779652
25.283367	0.1	0.788495
25.285033	0.1	0.798474
25.286700	0.1	0.807624
25.288367	0.1	0.815550
25.290033	0.1	0.825352
25.291700	0.1	0.840826
25.293367	0.1	0.861958
25.295033	0.1	0.884435
25.296700	0.1	0.903769
25.298367	0.1	0.919150
25.300033	0.1	0.933358
25.301700	0.1	0.950722
25.303367	0.1	0.974466
25.305033	0.1	1.003132
25.306700	0.1	1.030704
25.308367	0.1	1.052413
25.310033	0.1	1.068818
25.311700	0.1	1.083389
25.313367	0.1	1.098737
25.315033	0.1	1.115925
25.316700	0.1	1.135049
25.318367	0.1	1.155920
25.320033	0.1	1.179460
25.321700	0.1	1.207315
25.323367	0.1	1.239562
25.325033	0.1	1.274063
25.326700	0.1	1.308415
25.328367	0.1	1.342366
25.330033	0.1	1.377990
25.331700	0.1	1.417343
25.333367	0.1	1.460868
25.335033	0.1	1.507625
25.336700	0.1	1.555881
25.338367	0.1	1.603626
25.340033	0.1	1.649349
25.341700	0.1	1.692767
25.343367	0.1	1.734863
25.345033	0.1	1.776936
25.346700	0.1	1.820293
25.348367	0.1	1.866324
25.350033	0.1	1.915181
25.351700	0.1	1.965370
25.353367	0.1	2.015256
25.355033	0.1	2.064281
25.356700	0.1	2.113348
25.358367	0.1	2.164333
25.360033	0.1	2.218205
25.361700	0.1	2.273917
25.363367	0.1	2.329606
25.365033	0.1	2.384759
25.366700	0.1	2.440745
25.368367	0.1	2.498613
25.370033	0.1	2.556723
25.371700	0.1	2.611810
25.373367	0.1	2.662004
25.375033	0.1	2.707466
25.376700	0.1	2.749041
25.378367	0.1	2.787081
25.380033	0.1	2.820487
25.381700	0.1	2.847291
25.383367	0.1	2.867384
25.385033	0.1	2.883468
25.386700	0.1	2.898774
25.388367	0.1	2.914397
25.390033	0.1	2.928204
25.391700	0.1	2.936525
25.393367	0.1	2.937545
25.395033	0.1	2.932763
25.396700	0.1	2.925205
25.398367	0.1	2.916493
25.400033	0.1	2.906127
25.401700	0.1	2.893251
25.403367	0.1	2.878052
25.405033	0.1	2.860432
25.406700	0.1	2.838513
25.408367	0.1	2.809875
25.410033	0.1	2.773819
25.411700	0.1	2.732039
25.413367	0.1	2.687243
25.415033	0.1	2.641557
25.416700	0.1	2.595838
25.418367	0.1	2.549333
25.420033	0.1	2.500438
25.421700	0.1	2.448452
25.423367	0.1	2.394374
25.425033	0.1	2.340493
25.426700	0.1	2.289121
25.428367	0.1	2.240883
25.430033	0.1	2.194019
25.431700	0.1	2.145534
25.433367	0.1	2.093818
25.435033	0.1	2.040295
25.436700	0.1	1.988136
25.438367	0.1	1.939335
25.440033	0.1	1.893612
25.441700	0.1	1.849504
25.443367	0.1	1.805713
25.445033	0.1	1.761755
25.446700	0.1	1.717899
25.448367	0.1	1.674960
25.450033	0.1	1.633759
25.451700	0.1	1.594457
25.453367	0.1	1.557036
25.455033	0.1	1.521637
25.456700	0.1	1.487951
25.458367	0.1	1.454894
25.460033	0.1	1.421389
25.461700	0.1	1.387936
25.463367	0.1	1.355987
25.465033	0.1	1.325915
25.466700	0.1	1.297151
25.468367	0.1	1.269560
25.470033	0.1	1.243781
25.471700	0.1	1.220773
25.473367	0.1	1.200819
25.475033	0.1	1.182891
25.476700	0.1	1.165089
25.478367	0.1	1.145671
25.480033	0.1	1.123906
25.481700	0.1	1.100665
25.483367	0.1	1.077964
25.485033	0.1	1.056851
25.486700	0.1	1.036483
25.488367	0.1	1.015738
25.490033	0.1	0.994364
25.491700	0.1	0.972939
25.493367	0.1	0.952818
25.495033	0.1	0.935453
25.496700	0.1	0.921236
25.498367	0.1	0.909306
25.500033	0.1	0.898773
25.501700	0.1	0.889832
25.503367	0.1	0.882940
25.505033	0.1	0.877422
25.506700	0.1	0.871737
25.508367	0.1	0.864933
25.510033	0.1	0.857315
25.511700	0.1	0.850204
25.513367	0.1	0.844817
25.515033	0.1	0.840891
25.516700	0.1	0.837012
25.518367	0.1	0.831806
25.520033	0.1	0.824416
25.521700	0.1	0.815312
25.523367	0.1	0.806977
25.525033	0.1	0.802325
25.526700	0.1	0.802013
25.528367	0.1	0.804090
25.530033	0.1	0.806111
25.531700	0.1	0.807019
25.533367	0.1	0.807242
25.535033	0.1	0.807475
25.536700	0.1	0.807899
25.538367	0.1	0.808593
25.540033	0.1	0.809915
25.541700	0.1	0.812346
25.543367	0.1	0.816379
25.545033	0.1	0.822353
25.546700	0.1	0.830162
25.548367	0.1	0.839103
25.550033	0.1	0.848016
25.551700	0.1	0.856048
25.553367	0.1	0.862912
25.555033	0.1	0.868090
25.556700	0.1	0.870526
25.558367	0.1	0.869925
25.560033	0.1	0.867979
25.561700	0.1	0.867168
25.563367	0.1	0.868468
25.565033	0.1	0.870973
25.566700	0.1	0.873362
25.568367	0.1	0.874847
25.570033	0.1	0.875103
25.571700	0.1	0.874167
25.573367	0.1	0.872603
25.575033	0.1	0.870889
25.576700	0.1	0.868062
25.578367	0.1	0.862344
25.580033	0.1	0.853301
25.581700	0.1	0.842023
25.583367	0.1	0.829869
25.585033	0.1	0.818460
25.586700	0.1	0.809319
25.588367	0.1	0.801957
25.590033	0.1	0.794092
25.591700	0.1	0.784700
25.593367	0.1	0.775242
25.595033	0.1	0.767601
25.596700	0.1	0.761603
25.598367	0.1	0.755005
25.600033	0.1	0.745761
25.601700	0.1	0.733840
25.603367	0.1	0.720746
25.605033	0.1	0.707959
25.606700	0.1	0.696159
25.608367	0.1	0.685314
25.610033	0.1	0.674622
25.611700	0.1	0.662981
25.613367	0.1	0.650198
25.615033	0.1	0.637318
25.616700	0.1	0.625760
25.618367	0.1	0.616531
25.620033	0.1	0.610226
25.621700	0.1	0.606887
25.623367	0.1	0.605499
25.625033	0.1	0.604154
25.626700	0.1	0.601229
25.628367	0.1	0.596186
25.630033	0.1	0.589187
25.631700	0.1	0.580801
25.633367	0.1	0.572191
25.635033	0.1	0.564521
25.636700	0.1	0.558202
25.638367	0.1	0.553112
25.640033	0.1	0.548698
25.641700	0.1	0.543762
25.643367	0.1	0.537429
25.645033	0.1	0.530216
25.646700	0.1	0.523594
25.648367	0.1	0.518803
25.650033	0.1	0.516428
25.651700	0.1	0.516558
25.653367	0.1	0.518113
25.655033	0.1	0.518146
25.656700	0.1	0.513275
25.658367	0.1	0.502979
25.660033	0.1	0.490854
25.661700	0.1	0.481419
25.663367	0.1	0.476176
25.665033	0.1	0.473438
25.666700	0.1	0.471030
25.668367	0.1	0.468367
25.670033	0.1	0.466569
25.671700	0.1	0.466849
25.673367	0.1	0.469014
25.675033	0.1	0.471273
25.676700	0.1	0.471273
25.678367	0.1	0.468111
25.680033	0.1	0.463659
25.681700	0.1	0.461014
25.683367	0.1	0.461647
25.685033	0.1	0.464548
25.686700	0.1	0.467375
25.688367	0.1	0.468078
25.690033	0.1	0.466593
25.691700	0.1	0.465014
25.693367	0.1	0.465265
25.695033	0.1	0.467212
25.696700	0.1	0.469359
25.698367	0.1	0.470346
25.700033	0.1	0.469470
25.701700	0.1	0.466672
25.703367	0.1	0.462760
25.705033	0.1	0.458690
25.706700	0.1	0.454662
25.708367	0.1	0.450690
25.710033	0.1	0.447370
25.711700	0.1	0.445503
25.713367	0.1	0.445247
25.715033	0.1	0.445736
25.716700	0.1	0.445885
25.718367	0.1	0.445815
25.720033	0.1	0.447058
25.721700	0.1	0.451445
25.723367	0.1	0.459431
25.725033	0.1	0.468735
25.726700	0.1	0.475128
25.728367	0.1	0.475612
25.730033	0.1	0.470928
25.731700	0.1	0.464777
25.733367	0.1	0.460986
25.735033	0.1	0.460912
25.736700	0.1	0.462732
25.738367	0.1	0.463235
25.740033	0.1	0.460749
25.741700	0.1	0.456357
25.743367	0.1	0.452083
25.745033	0.1	0.448483
25.746700	0.1	0.444870
25.748367	0.1	0.441414
25.750033	0.1	0.439123
25.751700	0.1	0.438457
25.753367	0.1	0.439212
25.755033	0.1	0.440693
25.756700	0.1	0.442010
25.758367	0.1	0.442788
25.760033	0.1	0.442988
25.761700	0.1	0.442341
25.763367	0.1	0.440492
25.765033	0.1	0.437889
25.766700	0.1	0.436483
25.768367	0.1	0.438741
25.770033	0.1	0.445079
25.771700	0.1	0.452609
25.773367	0.1	0.457191
25.775033	0.1	0.456301
25.776700	0.1	0.450118
25.778367	0.1	0.441279
25.780033	0.1	0.433130
25.781700	0.1	0.427244
25.783367	0.1	0.423463
25.785033	0.1	0.421931
25.786700	0.1	0.423249
25.788367	0.1	0.426900
25.790033	0.1	0.430732
25.791700	0.1	0.431719
25.793367	0.1	0.428045
25.795033	0.1	0.421279
25.796700	0.1	0.415565
25.798367	0.1	0.414033
25.800033	0.1	0.416511
25.801700	0.1	0.420618
25.803367	0.1	0.424529
25.805033	0.1	0.427836
25.806700	0.1	0.430169
25.808367	0.1	0.430876
25.810033	0.1	0.430094
25.811700	0.1	0.428231
25.813367	0.1	0.424101
25.815033	0.1	0.415547
25.816700	0.1	0.403109
25.818367	0.1	0.391393
25.820033	0.1	0.385162
25.821700	0.1	0.385218
25.823367	0.1	0.389190
25.825033	0.1	0.394732
25.826700	0.1	0.400944
25.828367	0.1	0.407472
25.830033	0.1	0.413083
25.831700	0.1	0.415673
25.833367	0.1	0.414457
25.835033	0.1	0.411640
25.836700	0.1	0.410802
25.838367	0.1	0.413577
25.840033	0.1	0.418238
25.841700	0.1	0.421405
25.843367	0.1	0.421265
25.845033	0.1	0.419579
25.846700	0.1	0.420031
25.848367	0.1	0.424273
25.850033	0.1	0.430113
25.851700	0.1	0.433917
25.853367	0.1	0.434387
25.855033	0.1	0.433549
25.856700	0.1	0.434662
25.858367	0.1	0.438984
25.860033	0.1	0.444166
25.861700	0.1	0.446616
25.863367	0.1	0.445140
25.865033	0.1	0.441391
25.866700	0.1	0.436995
25.868367	0.1	0.431309
25.870033	0.1	0.423058
25.871700	0.1	0.413875
25.873367	0.1	0.408166
25.875033	0.1	0.409051
25.876700	0.1	0.415575
25.878367	0.1	0.423444
25.880033	0.1	0.427971
25.881700	0.1	0.427184
25.883367	0.1	0.422876
25.885033	0.1	0.418592
25.886700	0.1	0.416199
25.888367	0.1	0.415030
25.890033	0.1	0.414373
25.891700	0.1	0.414900
25.893367	0.1	0.417037
25.895033	0.1	0.419621
25.896700	0.1	0.420669
25.898367	0.1	0.419151
25.900033	0.1	0.416348
25.901700	0.1	0.414858
25.903367	0.1	0.415905
25.905033	0.1	0.418127
25.906700	0.1	0.419319
25.908367	0.1	0.419067
25.910033	0.1	0.418713
25.911700	0.1	0.419491
25.913367	0.1	0.421805
25.915033	0.1	0.424720
25.916700	0.1	0.426234
25.918367	0.1	0.425316
25.920033	0.1	0.422634
25.921700	0.1	0.419193
25.923367	0.1	0.415505
25.925033	0.1	0.411756
25.926700	0.1	0.408296
25.928367	0.1	0.405810
25.930033	0.1	0.404804
25.931700	0.1	0.404934
25.933367	0.1	0.405335
25.935033	0.1	0.405540
25.936700	0.1	0.405614
25.938367	0.1	0.406047
25.940033	0.1	0.407994
25.941700	0.1	0.412208
25.943367	0.1	0.417726
25.945033	0.1	0.422620
25.946700	0.1	0.425619
25.948367	0.1	0.426373
25.950033	0.1	0.425237
25.951700	0.1	0.423277
25.953367	0.1	0.421857
25.955033	0.1	0.422136
25.956700	0.1	0.424506
25.958367	0.1	0.428241
25.960033	0.1	0.431868
25.961700	0.1	0.434197
25.963367	0.1	0.435133
25.965033	0.1	0.435426
25.966700	0.1	0.435840
25.968367	0.1	0.436641
25.970033	0.1	0.437102
25.971700	0.1	0.435612
25.973367	0.1	0.431133
25.975033	0.1	0.424958
25.976700	0.1	0.419961
25.978367	0.1	0.417484
25.980033	0.1	0.416706
25.981700	0.1	0.416781
25.983367	0.1	0.417214
25.985033	0.1	0.416846
25.986700	0.1	0.414765
25.988367	0.1	0.411789
25.990033	0.1	0.410001
25.991700	0.1	0.410974
25.993367	0.1	0.414466
25.995033	0.1	0.418415
25.996700	0.1	0.420432
25.998367	0.1	0.419836
26.000033	0.1	0.418411
26.001700	0.1	0.419091
26.003367	0.1	0.423323
26.005033	0.1	0.429405
26.006700	0.1	0.433754
26.008367	0.1	0.434169
26.010033	0.1	0.431249
26.011700	0.1	0.427016
26.013367	0.1	0.423552
26.015033	0.1	0.422155
26.016700	0.1	0.422937
26.018367	0.1	0.425158
26.020033	0.1	0.427617
26.021700	0.1	0.429181
26.023367	0.1	0.429661
26.025033	0.1	0.429619
26.026700	0.1	0.429675
26.028367	0.1	0.430318
26.030033	0.1	0.431640
26.031700	0.1	0.433475
26.033367	0.1	0.435743
26.035033	0.1	0.438001
26.036700	0.1	0.439170
26.038367	0.1	0.438117
26.040033	0.1	0.434364
26.041700	0.1	0.428306
26.043367	0.1	0.421377
26.045033	0.1	0.416152
26.046700	0.1	0.414765
26.048367	0.1	0.417037
26.050033	0.1	0.420772
26.051700	0.1	0.423691
26.053367	0.1	0.425065
26.055033	0.1	0.425689
26.056700	0.1	0.426774
26.058367	0.1	0.428581
26.060033	0.1	0.430173
26.061700	0.1	0.431365
26.063367	0.1	0.433498
26.065033	0.1	0.437330
26.066700	0.1	0.442099
26.068367	0.1	0.446485
26.070033	0.1	0.449368
26.071700	0.1	0.450308
26.073367	0.1	0.449335
26.075033	0.1	0.446280
26.076700	0.1	0.442038
26.078367	0.1	0.439342
26.080033	0.1	0.440143
26.081700	0.1	0.443477
26.083367	0.1	0.447216
26.085033	0.1	0.450755
26.086700	0.1	0.454756
26.088367	0.1	0.459147
26.090033	0.1	0.463068
26.091700	0.1	0.465908
26.093367	0.1	0.467505
26.095033	0.1	0.467859
26.096700	0.1	0.466900
26.098367	0.1	0.464953
26.100033	0.1	0.463617
26.101700	0.1	0.465438
26.103367	0.1	0.471645
26.105033	0.1	0.480576
26.106700	0.1	0.488996
26.108367	0.1	0.494211
26.110033	0.1	0.495431
26.111700	0.1	0.494020
26.113367	0.1	0.491817
26.115033	0.1	0.489661
26.116700	0.1	0.487957
26.118367	0.1	0.487743
26.120033	0.1	0.489922
26.121700	0.1	0.494146
26.123367	0.1	0.499599
26.125033	0.1	0.506183
26.126700	0.1	0.514276
26.128367	0.1	0.523818
26.130033	0.1	0.533680
26.131700	0.1	0.542197
26.133367	0.1	0.548488
26.135033	0.1	0.553178
26.136700	0.1	0.557820
26.138367	0.1	0.563655
26.140033	0.1	0.570947
26.141700	0.1	0.579273
26.143367	0.1	0.588363
26.145033	0.1	0.598566
26.146700	0.1	0.609821
26.148367	0.1	0.620387
26.150033	0.1	0.628312
26.151700	0.1	0.633555
26.153367	0.1	0.637202
26.155033	0.1	0.640294
26.156700	0.1	0.644033
26.158367	0.1	0.649812
26.160033	0.1	0.659018
26.161700	0.1	0.671898
26.163367	0.1	0.686855
26.165033	0.1	0.701817
26.166700	0.1	0.714846
26.168367	0.1	0.724210
26.170033	0.1	0.730148
26.171700	0.1	0.735619
26.173367	0.1	0.744043
26.175033	0.1	0.756709
26.176700	0.1	0.772569
26.178367	0.1	0.789710
26.180033	0.1	0.806348
26.181700	0.1	0.821250
26.183367	0.1	0.834190
26.185033	0.1	0.846344
26.186700	0.1	0.859518
26.188367	0.1	0.874544
26.190033	0.1	0.891690
26.191700	0.1	0.912109
26.193367	0.1	0.936603
26.195033	0.1	0.964254
26.196700	0.1	0.993470
26.198367	0.1	1.022206
26.200033	0.1	1.047840
26.201700	0.1	1.069456
26.203367	0.1	1.089652
26.205033	0.1	1.112414
26.206700	0.1	1.139743
26.208367	0.1	1.170961
26.210033	0.1	1.204456
26.211700	0.1	1.239050
26.213367	0.1	1.273858
26.215033	0.1	1.308406
26.216700	0.1	1.343428
26.218367	0.1	1.380458
26.220033	0.1	1.420015
26.221700	0.1	1.461050
26.223367	0.1	1.502442
26.225033	0.1	1.544328
26.226700	0.1	1.587449
26.228367	0.1	1.631426
26.230033	0.1	1.674299
26.231700	0.1	1.713806
26.233367	0.1	1.749629
26.235033	0.1	1.784065
26.236700	0.1	1.819660
26.238367	0.1	1.856810
26.240033	0.1	1.894054
26.241700	0.1	1.929929
26.243367	0.1	1.963926
26.245033	0.1	1.996378
26.246700	0.1	2.028327
26.248367	0.1	2.061254
26.250033	0.1	2.095988
26.251700	0.1	2.131397
26.253367	0.1	2.164599
26.255033	0.1	2.192678
26.256700	0.1	2.214368
26.258367	0.1	2.231128
26.260033	0.1	2.246033
26.261700	0.1	2.260655
26.263367	0.1	2.273968
26.265033	0.1	2.283710
26.266700	0.1	2.287123
26.268367	0.1	2.282057
26.270033	0.1	2.269517
26.271700	0.1	2.253507
26.273367	0.1	2.237293
26.275033	0.1	2.221027
26.276700	0.1	2.202592
26.278367	0.1	2.179840
26.280033	0.1	2.152366
26.281700	0.1	2.121725
26.283367	0.1	2.090037
26.285033	0.1	2.058321
26.286700	0.1	2.026199
26.288367	0.1	1.992793
26.290033	0.1	1.957156
26.291700	0.1	1.918664
26.293367	0.1	1.877444
26.295033	0.1	1.833886
26.296700	0.1	1.788144
26.298367	0.1	1.740484
26.300033	0.1	1.691515
26.301700	0.1	1.642173
26.303367	0.1	1.593404
26.305033	0.1	1.545227
26.306700	0.1	1.496905
26.308367	0.1	1.448533
26.310033	0.1	1.401501
26.311700	0.1	1.357063
26.313367	0.1	1.314869
26.315033	0.1	1.273546
26.316700	0.1	1.232154
26.318367	0.1	1.190305
26.320033	0.1	1.148260
26.321700	0.1	1.107580
26.323367	0.1	1.070001
26.325033	0.1	1.035663
26.326700	0.1	1.003323
26.328367	0.1	0.971495
26.330033	0.1	0.939295
26.331700	0.1	0.907308
26.333367	0.1	0.877604
26.335033	0.1	0.852584
26.336700	0.1	0.833012
26.338367	0.1	0.816635
26.340033	0.1	0.799256
26.341700	0.1	0.777640
26.343367	0.1	0.751470
26.345033	0.1	0.722827
26.346700	0.1	0.694636
26.348367	0.1	0.669686
26.350033	0.1	0.650245
26.351700	0.1	0.637644
26.353367	0.1	0.631325
26.355033	0.1	0.628340
26.356700	0.1	0.624238
26.358367	0.1	0.615176
26.360033	0.1	0.600265
26.361700	0.1	0.582109
26.363367	0.1	0.564796
26.365033	0.1	0.552032
26.366700	0.1	0.545881
26.368367	0.1	0.545322
26.370033	0.1	0.546374
26.371700	0.1	0.544880
26.373367	0.1	0.538803
26.375033	0.1	0.528493
26.376700	0.1	0.515939
26.378367	0.1	0.503538
26.380033	0.1	0.493340
26.381700	0.1	0.486569
26.383367	0.1	0.482788
26.385033	0.1	0.480148
26.386700	0.1	0.477596
26.388367	0.1	0.475910
26.390033	0.1	0.476120
26.391700	0.1	0.478160
26.393367	0.1	0.480809
26.395033	0.1	0.481945
26.396700	0.1	0.479687
26.398367	0.1	0.473578
26.400033	0.1	0.464222
26.401700	0.1	0.453326
26.403367	0.1	0.444194
26.405033	0.1	0.440087
26.406700	0.1	0.441461
26.408367	0.1	0.445885
26.410033	0.1	0.450392
26.411700	0.1	0.453307
26.413367	0.1	0.454444
26.415033	0.1	0.454192
26.416700	0.1	0.452874
26.418367	0.1	0.450900
26.420033	0.1	0.448781
26.421700	0.1	0.447123
26.423367	0.1	0.446644
26.425033	0.1	0.447077
26.426700	0.1	0.446225
26.428367	0.1	0.441875
26.430033	0.1	0.434746
26.431700	0.1	0.428231
26.433367	0.1	0.425503
26.435033	0.1	0.427417
26.436700	0.1	0.432013
26.438367	0.1	0.436031
26.440033	0.1	0.437605
26.441700	0.1	0.437000
26.443367	0.1	0.435505
26.445033	0.1	0.434620
26.446700	0.1	0.435147
26.448367	0.1	0.436413
26.450033	0.1	0.437046
26.451700	0.1	0.436059
26.453367	0.1	0.433531
26.455033	0.1	0.431305
26.456700	0.1	0.431850
26.458367	0.1	0.435309
26.460033	0.1	0.438518
26.461700	0.1	0.437656
26.463367	0.1	0.431724
26.465033	0.1	0.422713
26.466700	0.1	0.412930
26.468367	0.1	0.403849
26.470033	0.1	0.396981
26.471700	0.1	0.393814
26.473367	0.1	0.394904
26.475033	0.1	0.399831
26.476700	0.1	0.407109
26.478367	0.1	0.414313
26.480033	0.1	0.419444
26.481700	0.1	0.422099
26.483367	0.1	0.422816
26.485033	0.1	0.421884
26.486700	0.1	0.419691
26.488367	0.1	0.417596
26.490033	0.1	0.417051
26.491700	0.1	0.417959
26.493367	0.1	0.418895
26.495033	0.1	0.418914
26.496700	0.1	0.418620
26.498367	0.1	0.419086
26.500033	0.1	0.420851
26.501700	0.1	0.424199
26.503367	0.1	0.428450
26.505033	0.1	0.431398
26.506700	0.1	0.431049
26.508367	0.1	0.427435
26.510033	0.1	0.422467
26.511700	0.1	0.418401
26.513367	0.1	0.416245
26.515033	0.1	0.415398
26.516700	0.1	0.414858
26.518367	0.1	0.414257
26.520033	0.1	0.413442
26.521700	0.1	0.412501
26.523367	0.1	0.412441
26.525033	0.1	0.413964
26.526700	0.1	0.415910
26.528367	0.1	0.416711
26.530033	0.1	0.416422
26.531700	0.1	0.416068
26.533367	0.1	0.416143
26.535033	0.1	0.416655
26.536700	0.1	0.417596
26.538367	0.1	0.418467
26.540033	0.1	0.417754
26.541700	0.1	0.413652
26.543367	0.1	0.406448
26.545033	0.1	0.399556
26.546700	0.1	0.396199
26.548367	0.1	0.395919
26.550033	0.1	0.396003
26.551700	0.1	0.394890
26.553367	0.1	0.392925
26.555033	0.1	0.391188
26.556700	0.1	0.390713
26.558367	0.1	0.392064
26.560033	0.1	0.395351
26.561700	0.1	0.400338
26.563367	0.1	0.406485
26.565033	0.1	0.413111
26.566700	0.1	0.418806
26.568367	0.1	0.421428
26.570033	0.1	0.419617
26.571700	0.1	0.414117
26.573367	0.1	0.407826
26.575033	0.1	0.403756
26.576700	0.1	0.402331
26.578367	0.1	0.401600
26.580033	0.1	0.399533
26.581700	0.1	0.395505
26.583367	0.1	0.390722
26.585033	0.1	0.387738
26.586700	0.1	0.388608
26.588367	0.1	0.393423
26.590033	0.1	0.400674
26.591700	0.1	0.408422
26.593367	0.1	0.415379
26.595033	0.1	0.420623
26.596700	0.1	0.422611
26.598367	0.1	0.420092
26.600033	0.1	0.413409
26.601700	0.1	0.404404
26.603367	0.1	0.395929
26.605033	0.1	0.391100
26.606700	0.1	0.391868
26.608367	0.1	0.397782
26.610033	0.1	0.405689
26.611700	0.1	0.411286
26.613367	0.1	0.411943
26.615033	0.1	0.407980
26.616700	0.1	0.401475
26.618367	0.1	0.395109
26.620033	0.1	0.391970
26.621700	0.1	0.394098
26.623367	0.1	0.400217
26.625033	0.1	0.406732
26.626700	0.1	0.411584
26.628367	0.1	0.415631
26.630033	0.1	0.420110
26.631700	0.1	0.424590
26.633367	0.1	0.428180
26.635033	0.1	0.431621
26.636700	0.1	0.435980
26.638367	0.1	0.439840
26.640033	0.1	0.440152
26.641700	0.1	0.435808
26.643367	0.1	0.428958
26.645033	0.1	0.423151
26.646700	0.1	0.420548
26.648367	0.1	0.420576
26.650033	0.1	0.420990
26.651700	0.1	0.420399
26.653367	0.1	0.419617
26.655033	0.1	0.420548
26.656700	0.1	0.424488
26.658367	0.1	0.431198
26.660033	0.1	0.438471
26.661700	0.1	0.443095
26.663367	0.1	0.443445
26.665033	0.1	0.441093
26.666700	0.1	0.439179
26.668367	0.1	0.439626
26.670033	0.1	0.442802
26.671700	0.1	0.448315
26.673367	0.1	0.455198
26.675033	0.1	0.462029
26.676700	0.1	0.467286
26.678367	0.1	0.470309
26.680033	0.1	0.472134
26.681700	0.1	0.474430
26.683367	0.1	0.478039
26.685033	0.1	0.482784
26.686700	0.1	0.487361
26.688367	0.1	0.489773
26.690033	0.1	0.489634
26.691700	0.1	0.489559
26.693367	0.1	0.492665
26.695033	0.1	0.499431
26.696700	0.1	0.507697
26.698367	0.1	0.514998
26.700033	0.1	0.520572
26.701700	0.1	0.525345
26.703367	0.1	0.530477
26.705033	0.1	0.535897
26.706700	0.1	0.540400
26.708367	0.1	0.543315
26.710033	0.1	0.545694
26.711700	0.1	0.549871
26.713367	0.1	0.558044
26.715033	0.1	0.570803
26.716700	0.1	0.586715
26.718367	0.1	0.602896
26.720033	0.1	0.616317
26.721700	0.1	0.625839
26.723367	0.1	0.633094
26.725033	0.1	0.641034
26.726700	0.1	0.651693
26.728367	0.1	0.665127
26.730033	0.1	0.680094
26.731700	0.1	0.695204
26.733367	0.1	0.709584
26.735033	0.1	0.723563
26.736700	0.1	0.738236
26.738367	0.1	0.753747
26.740033	0.1	0.768937
26.741700	0.1	0.782763
26.743367	0.1	0.795675
26.745033	0.1	0.809822
26.746700	0.1	0.827219
26.748367	0.1	0.847471
26.750033	0.1	0.868221
26.751700	0.1	0.887769
26.753367	0.1	0.906577
26.755033	0.1	0.926182
26.756700	0.1	0.947532
26.758367	0.1	0.970648
26.760033	0.1	0.995090
26.761700	0.1	1.020720
26.763367	0.1	1.048171
26.765033	0.1	1.077973
26.766700	0.1	1.109443
26.768367	0.1	1.141150
26.770033	0.1	1.172349
26.771700	0.1	1.203734
26.773367	0.1	1.236498
26.775033	0.1	1.270538
26.776700	0.1	1.304667
26.778367	0.1	1.339028
26.780033	0.1	1.375340
26.781700	0.1	1.414474
26.783367	0.1	1.455848
26.785033	0.1	1.499183
26.786700	0.1	1.544934
26.788367	0.1	1.592739
26.790033	0.1	1.641037
26.791700	0.1	1.689401
26.793367	0.1	1.739888
26.795033	0.1	1.794435
26.796700	0.1	1.852177
26.798367	0.1	1.910687
26.800033	0.1	1.969412
26.801700	0.1	2.030795
26.803367	0.1	2.097311
26.805033	0.1	2.168869
26.806700	0.1	2.243905
26.808367	0.1	2.320679
26.810033	0.1	2.397485
26.811700	0.1	2.473518
26.813367	0.1	2.548853
26.815033	0.1	2.623675
26.816700	0.1	2.698447
26.818367	0.1	2.774177
26.820033	0.1	2.851929
26.821700	0.1	2.932358
26.823367	0.1	3.015073
26.825033	0.1	3.098212
26.826700	0.1	3.179684
26.828367	0.1	3.258539
26.830033	0.1	3.334852
26.831700	0.1	3.409204
26.833367	0.1	3.482113
26.835033	0.1	3.552935
26.836700	0.1	3.619948
26.838367	0.1	3.682026
26.840033	0.1	3.738799
26.841700	0.1	3.789221
26.843367	0.1	3.832215
26.845033	0.1	3.868365
26.846700	0.1	3.898898
26.848367	0.1	3.924593
26.850033	0.1	3.946787
26.851700	0.1	3.967197
26.853367	0.1	3.986335
26.855033	0.1	4.002559
26.856700	0.1	4.013130
26.858367	0.1	4.016431
26.860033	0.1	4.012384
26.861700	0.1	4.001907
26.863367	0.1	3.986708
26.865033	0.1	3.967653
26.866700	0.1	3.943597
26.868367	0.1	3.913888
26.870033	0.1	3.880458
26.871700	0.1	3.845147
26.873367	0.1	3.806879
26.875033	0.1	3.763363
26.876700	0.1	3.714096
26.878367	0.1	3.660629
26.880033	0.1	3.604926
26.881700	0.1	3.548446
26.883367	0.1	3.491542
26.885033	0.1	3.433395
26.886700	0.1	3.373404
26.888367	0.1	3.312402
26.890033	0.1	3.252057
26.891700	0.1	3.194041
26.893367	0.1	3.139665
26.895033	0.1	3.089518
26.896700	0.1	3.042985
26.898367	0.1	2.998393
26.900033	0.1	2.954598
26.901700	0.1	2.912623
26.903367	0.1	2.874699
26.905033	0.1	2.841912
26.906700	0.1	2.813474
26.908367	0.1	2.787868
26.910033	0.1	2.763863
26.911700	0.1	2.740738
26.913367	0.1	2.718307
26.915033	0.1	2.696626
26.916700	0.1	2.675285
26.918367	0.1	2.654055
26.920033	0.1	2.634279
26.921700	0.1	2.617971
26.923367	0.1	2.606143
26.925033	0.1	2.598832
26.926700	0.1	2.595377
26.928367	0.1	2.594162
26.930033	0.1	2.593542
26.931700	0.1	2.593156
26.933367	0.1	2.593389
26.935033	0.1	2.593440
26.936700	0.1	2.591144
26.938367	0.1	2.585151
26.940033	0.1	2.575926
26.941700	0.1	2.564848
26.943367	0.1	2.553626
26.945033	0.1	2.543624
26.946700	0.1	2.534715
26.948367	0.1	2.525486
26.950033	0.1	2.514003
26.951700	0.1	2.498268
26.953367	0.1	2.477607
26.955033	0.1	2.453523
26.956700	0.1	2.427753
26.958367	0.1	2.400340
26.960033	0.1	2.370751
26.961700	0.1	2.339357
26.963367	0.1	2.306681
26.965033	0.1	2.272399
26.966700	0.1	2.235412
26.968367	0.1	2.194634
26.970033	0.1	2.150261
26.971700	0.1	2.103932
26.973367	0.1	2.057580
26.975033	0.1	2.012718
26.976700	0.1	1.970315
26.978367	0.1	1.929803
26.980033	0.1	1.888559
26.981700	0.1	1.844079
26.983367	0.1	1.796079
26.985033	0.1	1.746118
26.986700	0.1	1.696614
26.988367	0.1	1.649885
26.990033	0.1	1.606480
26.991700	0.1	1.564655
26.993367	0.1	1.522303
26.995033	0.1	1.478898
26.996700	0.1	1.435098
26.998367	0.1	1.391913
27.000033	0.1	1.351074
27.001700	0.1	1.314608
27.003367	0.1	1.283144
27.005033	0.1	1.255199
27.006700	0.1	1.228303
27.008367	0.1	1.200796
27.010033	0.1	1.172908
27.011700	0.1	1.146076
27.013367	0.1	1.121592
27.015033	0.1	1.099939
27.016700	0.1	1.080623
27.018367	0.1	1.062732
27.020033	0.1	1.046276
27.021700	0.1	1.032460
27.023367	0.1	1.021954
27.025033	0.1	1.013512
27.026700	0.1	1.004655
27.028367	0.1	0.993744
27.030033	0.1	0.981484
27.031700	0.1	0.970252
27.033367	0.1	0.962145
27.035033	0.1	0.957781
27.036700	0.1	0.955989
27.038367	0.1	0.954247
27.040033	0.1	0.950466
27.041700	0.1	0.944883
27.043367	0.1	0.939611
27.045033	0.1	0.936431
27.046700	0.1	0.935877
27.048367	0.1	0.937381
27.050033	0.1	0.939383
27.051700	0.1	0.940599
27.053367	0.1	0.941642
27.055033	0.1	0.944389
27.056700	0.1	0.949865
27.058367	0.1	0.957721
27.060033	0.1	0.967048
27.061700	0.1	0.976329
27.063367	0.1	0.983221
27.065033	0.1	0.986126
27.066700	0.1	0.985926
27.068367	0.1	0.984943
27.070033	0.1	0.985418
27.071700	0.1	0.989507
27.073367	0.1	0.998597
27.075033	0.1	1.012404
27.076700	0.1	1.029233
27.078367	0.1	1.046672
27.080033	0.1	1.062336
27.081700	0.1	1.074756
27.083367	0.1	1.084199
27.085033	0.1	1.092781
27.086700	0.1	1.103040
27.088367	0.1	1.116456
27.090033	0.1	1.133070
27.091700	0.1	1.151743
27.093367	0.1	1.170971
27.095033	0.1	1.189471
27.096700	0.1	1.206193
27.098367	0.1	1.220857
27.100033	0.1	1.234757
27.101700	0.1	1.249914
27.103367	0.1	1.266859
27.105033	0.1	1.284089
27.106700	0.1	1.299493
27.108367	0.1	1.311861
27.110033	0.1	1.321821
27.111700	0.1	1.331819
27.113367	0.1	1.344834
27.115033	0.1	1.362241
27.116700	0.1	1.382539
27.118367	0.1	1.402814
27.120033	0.1	1.421655
27.121700	0.1	1.440560
27.123367	0.1	1.462079
27.125033	0.1	1.486405
27.126700	0.1	1.511397
27.128367	0.1	1.535509
27.130033	0.1	1.558717
27.131700	0.1	1.582131
27.133367	0.1	1.608087
27.135033	0.1	1.639011
27.136700	0.1	1.675016
27.138367	0.1	1.712828
27.140033	0.1	1.747767
27.141700	0.1	1.777285
27.143367	0.1	1.802836
27.145033	0.1	1.828461
27.146700	0.1	1.857346
27.148367	0.1	1.890105
27.150033	0.1	1.926292
27.151700	0.1	1.965626
27.153367	0.1	2.006986
27.155033	0.1	2.048500
27.156700	0.1	2.089427
27.158367	0.1	2.131434
27.160033	0.1	2.177302
27.161700	0.1	2.227835
27.163367	0.1	2.281228
27.165033	0.1	2.335757
27.166700	0.1	2.391310
27.168367	0.1	2.449034
27.170033	0.1	2.510301
27.171700	0.1	2.575261
27.173367	0.1	2.642269
27.175033	0.1	2.709576
27.176700	0.1	2.777446
27.178367	0.1	2.848431
27.180033	0.1	2.925480
27.181700	0.1	3.009723
27.183367	0.1	3.100131
27.185033	0.1	3.194939
27.186700	0.1	3.293091
27.188367	0.1	3.393935
27.190033	0.1	3.496739
27.191700	0.1	3.602263
27.193367	0.1	3.713272
27.195033	0.1	3.831713
27.196700	0.1	3.956878
27.198367	0.1	4.087207
27.200033	0.1	4.222109
27.201700	0.1	4.362441
27.203367	0.1	4.510847
27.205033	0.1	4.670373
27.206700	0.1	4.841513
27.208367	0.1	5.021780
27.210033	0.1	5.207905
27.211700	0.1	5.397662
27.213367	0.1	5.590566
27.215033	0.1	5.787658
27.216700	0.1	5.990844
27.218367	0.1	6.202771
27.220033	0.1	6.426130
27.221700	0.1	6.661415
27.223367	0.1	6.906483
27.225033	0.1	7.159389
27.226700	0.1	7.420378
27.228367	0.1	7.690624
27.230033	0.1	7.970310
27.231700	0.1	8.258526
27.233367	0.1	8.553574
27.235033	0.1	8.853055
27.236700	0.1	9.155357
27.238367	0.1	9.460701
27.240033	0.1	9.769425
27.241700	0.1	10.080906
27.243367	0.1	10.394668
27.245033	0.1	10.710503
27.246700	0.1	11.026799
27.248367	0.1	11.339756
27.250033	0.1	11.645732
27.251700	0.1	11.943784
27.253367	0.1	12.234836
27.255033	0.1	12.519495
27.256700	0.1	12.796554
27.258367	0.1	13.062432
27.260033	0.1	13.312763
27.261700	0.1	13.544410
27.263367	0.1	13.755485
27.265033	0.1	13.945247
27.266700	0.1	14.114757
27.268367	0.1	14.265953
27.270033	0.1	14.399719
27.271700	0.1	14.515151
27.273367	0.1	14.609331
27.275033	0.1	14.677863
27.276700	0.1	14.717625
27.278367	0.1	14.729071
27.280033	0.1	14.714613
27.281700	0.1	14.675818
27.283367	0.1	14.613611
27.285033	0.1	14.529317
27.286700	0.1	14.423491
27.288367	0.1	14.294963
27.290033	0.1	14.141882
27.291700	0.1	13.963240
27.293367	0.1	13.760012
27.295033	0.1	13.534944
27.296700	0.1	13.291431
27.298367	0.1	13.032653
27.300033	0.1	12.760977
27.301700	0.1	12.477483
27.303367	0.1	12.182435
27.305033	0.1	11.876156
27.306700	0.1	11.559636
27.308367	0.1	11.234493
27.310033	0.1	10.902518
27.311700	0.1	10.565813
27.313367	0.1	10.226294
27.315033	0.1	9.884322
27.316700	0.1	9.539309
27.318367	0.1	9.191921
27.320033	0.1	8.844389
27.321700	0.1	8.499296
27.323367	0.1	8.159052
27.325033	0.1	7.825573
27.326700	0.1	7.500029
27.328367	0.1	7.183072
27.330033	0.1	6.875093
27.331700	0.1	6.576097
27.333367	0.1	6.285538
27.335033	0.1	6.003007
27.336700	0.1	5.729562
27.338367	0.1	5.467082
27.340033	0.1	5.215788
27.341700	0.1	4.974045
27.343367	0.1	4.740469
27.345033	0.1	4.515066
27.346700	0.1	4.298696
27.348367	0.1	4.091766
27.350033	0.1	3.893725
27.351700	0.1	3.704126
27.353367	0.1	3.523966
27.355033	0.1	3.355029
27.356700	0.1	3.197682
27.358367	0.1	3.050664
27.360033	0.1	2.913028
27.361700	0.1	2.784259
27.363367	0.1	2.663294
27.365033	0.1	2.548830
27.366700	0.1	2.439916
27.368367	0.1	2.336265
27.370033	0.1	2.238406
27.371700	0.1	2.147076
27.373367	0.1	2.061948
27.375033	0.1	1.981058
27.376700	0.1	1.901761
27.378367	0.1	1.822952
27.380033	0.1	1.746803
27.381700	0.1	1.677279
27.383367	0.1	1.616334
27.385033	0.1	1.562079
27.386700	0.1	1.511211
27.388367	0.1	1.461944
27.390033	0.1	1.414190
27.391700	0.1	1.368881
27.393367	0.1	1.327591
27.395033	0.1	1.290841
27.396700	0.1	1.256759
27.398367	0.1	1.221979
27.400033	0.1	1.183716
27.401700	0.1	1.142193
27.403367	0.1	1.101303
27.405033	0.1	1.065372
27.406700	0.1	1.035165
27.408367	0.1	1.008292
27.410033	0.1	0.982559
27.411700	0.1	0.957604
27.413367	0.1	0.934219
27.415033	0.1	0.913125
27.416700	0.1	0.894396
27.418367	0.1	0.877166
27.420033	0.1	0.859774
27.421700	0.1	0.841329
27.423367	0.1	0.822837
27.425033	0.1	0.805603
27.426700	0.1	0.789375
27.428367	0.1	0.773431
27.430033	0.1	0.758492
27.431700	0.1	0.745845
27.433367	0.1	0.734865
27.435033	0.1	0.723349
27.436700	0.1	0.709966
27.438367	0.1	0.695409
27.440033	0.1	0.681262
27.441700	0.1	0.668243
27.443367	0.1	0.656075
27.445033	0.1	0.645071
27.446700	0.1	0.636280
27.448367	0.1	0.629881
27.450033	0.1	0.624866
27.451700	0.1	0.620186
27.453367	0.1	0.615078
27.455033	0.1	0.608172
27.456700	0.1	0.598086
27.458367	0.1	0.585713
27.460033	0.1	0.574291
27.461700	0.1	0.566319
27.463367	0.1	0.561774
27.465033	0.1	0.558761
27.466700	0.1	0.554803
27.468367	0.1	0.549206
27.470033	0.1	0.544474
27.471700	0.1	0.543338
27.473367	0.1	0.545033
27.475033	0.1	0.545941
27.476700	0.1	0.543208
27.478367	0.1	0.537294
27.480033	0.1	0.531240
27.481700	0.1	0.527990
27.483367	0.1	0.528367
27.485033	0.1	0.530845
27.486700	0.1	0.532633
27.488367	0.1	0.531632
27.490033	0.1	0.528418
27.491700	0.1	0.525983
27.493367	0.1	0.526449
27.495033	0.1	0.528432
27.496700	0.1	0.528605
27.498367	0.1	0.525112
27.500033	0.1	0.518970
27.501700	0.1	0.513108
27.503367	0.1	0.510458
27.505033	0.1	0.512018
27.506700	0.1	0.516297
27.508367	0.1	0.520968
27.510033	0.1	0.524544
27.511700	0.1	0.526258
27.513367	0.1	0.525597
27.515033	0.1	0.523305
27.516700	0.1	0.520954
27.518367	0.1	0.518528
27.520033	0.1	0.514416
27.521700	0.1	0.507655
27.523367	0.1	0.499417
27.525033	0.1	0.492739
27.526700	0.1	0.490034
27.528367	0.1	0.490695
27.530033	0.1	0.492041
27.531700	0.1	0.492237
27.533367	0.1	0.491529
27.535033	0.1	0.490961
27.536700	0.1	0.490658
27.538367	0.1	0.490095
27.540033	0.1	0.488814
27.541700	0.1	0.486192
27.543367	0.1	0.482309
27.545033	0.1	0.478700
27.546700	0.1	0.476809
27.548367	0.1	0.476744
27.550033	0.1	0.477866
27.551700	0.1	0.479356
27.553367	0.1	0.480521
27.555033	0.1	0.480954
27.556700	0.1	0.480325
27.558367	0.1	0.477997
27.560033	0.1	0.473489
27.561700	0.1	0.467706
27.563367	0.1	0.462732
27.565033	0.1	0.460232
27.566700	0.1	0.460129
27.568367	0.1	0.460502
27.570033	0.1	0.459026
27.571700	0.1	0.454811
27.573367	0.1	0.449079
27.575033	0.1	0.444390
27.576700	0.1	0.442532
27.578367	0.1	0.442523
27.580033	0.1	0.441587
27.581700	0.1	0.437964
27.583367	0.1	0.432236
27.585033	0.1	0.426634
27.586700	0.1	0.423715
27.588367	0.1	0.424436
27.590033	0.1	0.427621
27.591700	0.1	0.431314
27.593367	0.1	0.433656
27.595033	0.1	0.433410
27.596700	0.1	0.430923
27.598367	0.1	0.427533
27.600033	0.1	0.423878
27.601700	0.1	0.419701
27.603367	0.1	0.414094
27.605033	0.1	0.406248
27.606700	0.1	0.397065
27.608367	0.1	0.388599
27.610033	0.1	0.382336
27.611700	0.1	0.379202
27.613367	0.1	0.379514
27.615033	0.1	0.382173
27.616700	0.1	0.384692
27.618367	0.1	0.384729
27.620033	0.1	0.381940
27.621700	0.1	0.377470
27.623367	0.1	0.372296
27.625033	0.1	0.367067
27.626700	0.1	0.362638
27.628367	0.1	0.359858
27.630033	0.1	0.359230
27.631700	0.1	0.360729
27.633367	0.1	0.363607
27.635033	0.1	0.366201
27.636700	0.1	0.366913
27.638367	0.1	0.365879
27.640033	0.1	0.364841
27.641700	0.1	0.364841
27.643367	0.1	0.365120
27.645033	0.1	0.365437
27.646700	0.1	0.367542
27.648367	0.1	0.372506
27.650033	0.1	0.378313
27.651700	0.1	0.381446
27.653367	0.1	0.380264
27.655033	0.1	0.376347
27.656700	0.1	0.372794
27.658367	0.1	0.371174
27.660033	0.1	0.370555
27.661700	0.1	0.369214
27.663367	0.1	0.366606
27.665033	0.1	0.363640
27.666700	0.1	0.361791
27.668367	0.1	0.362168
27.670033	0.1	0.364743
27.671700	0.1	0.368296
27.673367	0.1	0.371397
27.675033	0.1	0.373018
27.676700	0.1	0.372520
27.678367	0.1	0.370257
27.680033	0.1	0.368087
27.681700	0.1	0.367970
27.683367	0.1	0.370289
27.685033	0.1	0.374024
27.686700	0.1	0.377316
27.688367	0.1	0.378336
27.690033	0.1	0.376645
27.691700	0.1	0.373526
27.693367	0.1	0.370969
27.695033	0.1	0.369912
27.696700	0.1	0.369404
27.698367	0.1	0.368147
27.700033	0.1	0.366196
27.701700	0.1	0.364399
27.703367	0.1	0.363383
27.705033	0.1	0.363672
27.706700	0.1	0.365619
27.708367	0.1	0.368468
27.710033	0.1	0.370787
27.711700	0.1	0.372194
27.713367	0.1	0.373428
27.715033	0.1	0.374955
27.716700	0.1	0.376524
27.718367	0.1	0.377428
27.720033	0.1	0.377344
27.721700	0.1	0.377255
27.723367	0.1	0.378741
27.725033	0.1	0.382890
27.726700	0.1	0.389814
27.728367	0.1	0.397256
27.730033	0.1	0.400767
27.731700	0.1	0.397665
27.733367	0.1	0.390294
27.735033	0.1	0.383840
27.736700	0.1	0.381703
27.738367	0.1	0.383519
27.740033	0.1	0.386983
27.741700	0.1	0.390508
27.743367	0.1	0.393200
27.745033	0.1	0.393940
27.746700	0.1	0.392683
27.748367	0.1	0.391807
27.750033	0.1	0.394545
27.751700	0.1	0.401810
27.753367	0.1	0.410788
27.755033	0.1	0.417181
27.756700	0.1	0.418839
27.758367	0.1	0.417205
27.760033	0.1	0.415407
27.761700	0.1	0.415365
27.763367	0.1	0.416529
27.765033	0.1	0.417144
27.766700	0.1	0.416776
27.768367	0.1	0.416464
27.770033	0.1	0.416287
27.771700	0.1	0.415118
27.773367	0.1	0.413097
27.775033	0.1	0.412329
27.776700	0.1	0.414858
27.778367	0.1	0.420581
27.780033	0.1	0.427561
27.781700	0.1	0.434043
27.783367	0.1	0.439230
27.785033	0.1	0.442541
27.786700	0.1	0.443500
27.788367	0.1	0.442453
27.790033	0.1	0.440776
27.791700	0.1	0.440087
27.793367	0.1	0.440534
27.795033	0.1	0.440632
27.796700	0.1	0.439161
27.798367	0.1	0.435584
27.800033	0.1	0.429512
27.801700	0.1	0.421754
27.803367	0.1	0.414723
27.805033	0.1	0.410550
27.806700	0.1	0.409302
27.808367	0.1	0.409568
27.810033	0.1	0.410313
27.811700	0.1	0.411002
27.813367	0.1	0.410369
27.815033	0.1	0.407281
27.816700	0.1	0.402420
27.818367	0.1	0.397922
27.820033	0.1	0.395644
27.821700	0.1	0.395654
27.823367	0.1	0.395826
27.825033	0.1	0.393605
27.826700	0.1	0.388986
27.828367	0.1	0.384962
27.830033	0.1	0.384259
27.831700	0.1	0.386429
27.833367	0.1	0.388999
27.835033	0.1	0.390187
27.836700	0.1	0.389968
27.838367	0.1	0.389363
27.840033	0.1	0.389032
27.841700	0.1	0.388599
27.843367	0.1	0.386927
27.845033	0.1	0.382648
27.846700	0.1	0.375467
27.848367	0.1	0.367230
27.850033	0.1	0.360515
27.851700	0.1	0.356985
27.853367	0.1	0.357050
27.855033	0.1	0.359761
27.856700	0.1	0.363328
27.858367	0.1	0.366503
27.860033	0.1	0.368687
27.861700	0.1	0.369176
27.863367	0.1	0.367602
27.865033	0.1	0.364804
27.866700	0.1	0.362042
27.868367	0.1	0.359463
27.870033	0.1	0.356552
27.871700	0.1	0.354103
27.873367	0.1	0.353875
27.875033	0.1	0.356403
27.876700	0.1	0.360515
27.878367	0.1	0.364357
27.880033	0.1	0.366266
27.881700	0.1	0.365563
27.883367	0.1	0.362927
27.885033	0.1	0.359798
27.886700	0.1	0.357456
27.888367	0.1	0.356585
27.890033	0.1	0.356878
27.891700	0.1	0.357176
27.893367	0.1	0.355891
27.895033	0.1	0.351854
27.896700	0.1	0.346159
27.898367	0.1	0.341642
27.900033	0.1	0.339863
27.901700	0.1	0.340119
27.903367	0.1	0.341074
27.905033	0.1	0.342350
27.906700	0.1	0.344440
27.908367	0.1	0.347309
27.910033	0.1	0.350168
27.911700	0.1	0.352524
27.913367	0.1	0.354373
27.915033	0.1	0.355830
27.916700	0.1	0.356822
27.918367	0.1	0.356808
27.920033	0.1	0.355174
27.921700	0.1	0.351928
27.923367	0.1	0.347681
27.925033	0.1	0.343011
27.926700	0.1	0.338573
27.928367	0.1	0.335337
27.930033	0.1	0.334186
27.931700	0.1	0.335500
27.933367	0.1	0.339090
27.935033	0.1	0.343900
27.936700	0.1	0.347747
27.938367	0.1	0.348105
27.940033	0.1	0.343961
27.941700	0.1	0.336748
27.943367	0.1	0.329386
27.945033	0.1	0.324845
27.946700	0.1	0.324524
27.948367	0.1	0.326848
27.950033	0.1	0.328487
27.951700	0.1	0.327020
27.953367	0.1	0.322051
27.955033	0.1	0.315374
27.956700	0.1	0.310331
27.958367	0.1	0.309958
27.960033	0.1	0.315304
27.961700	0.1	0.324631
27.963367	0.1	0.333898
27.965033	0.1	0.339667
27.966700	0.1	0.341292
27.968367	0.1	0.339919
27.970033	0.1	0.337660
27.971700	0.1	0.337902
27.973367	0.1	0.342592
27.975033	0.1	0.348906
27.976700	0.1	0.351565
27.978367	0.1	0.348375
27.980033	0.1	0.341716
27.981700	0.1	0.335174
27.983367	0.1	0.330773
27.985033	0.1	0.329223
27.986700	0.1	0.330587
27.988367	0.1	0.333879
27.990033	0.1	0.337479
27.991700	0.1	0.340524
27.993367	0.1	0.343160
27.995033	0.1	0.345344
27.996700	0.1	0.346168
27.998367	0.1	0.344552
28.000033	0.1	0.340296
28.001700	0.1	0.334540
28.003367	0.1	0.328943
28.005033	0.1	0.324817
28.006700	0.1	0.323229
28.008367	0.1	0.324650
28.010033	0.1	0.327919
28.011700	0.1	0.330587
28.013367	0.1	0.331323
28.015033	0.1	0.331304
28.016700	0.1	0.332571
28.018367	0.1	0.335453
28.020033	0.1	0.337674
28.021700	0.1	0.336585
28.023367	0.1	0.332138
28.025033	0.1	0.327062
28.026700	0.1	0.324221
28.028367	0.1	0.323877
28.030033	0.1	0.323830
28.031700	0.1	0.322605
28.033367	0.1	0.321264
28.035033	0.1	0.321362
28.036700	0.1	0.322904
28.038367	0.1	0.324864
28.040033	0.1	0.326764
28.041700	0.1	0.329074
28.043367	0.1	0.331695
28.045033	0.1	0.332934
28.046700	0.1	0.331183
28.048367	0.1	0.327225
28.050033	0.1	0.324328
28.051700	0.1	0.325614
28.053367	0.1	0.331081
28.055033	0.1	0.337451
28.056700	0.1	0.341041
28.058367	0.1	0.340790
28.060033	0.1	0.338866
28.061700	0.1	0.338238
28.063367	0.1	0.339886
28.065033	0.1	0.342769
28.066700	0.1	0.345255
28.068367	0.1	0.345972
28.070033	0.1	0.344533
28.071700	0.1	0.341898
28.073367	0.1	0.339327
28.075033	0.1	0.337246
28.076700	0.1	0.334992
28.078367	0.1	0.331681
28.080033	0.1	0.327639
28.081700	0.1	0.324147
28.083367	0.1	0.321609
28.085033	0.1	0.319527
28.086700	0.1	0.317949
28.088367	0.1	0.317679
28.090033	0.1	0.319355
28.091700	0.1	0.323020
28.093367	0.1	0.328203
28.095033	0.1	0.333749
28.096700	0.1	0.337595
28.098367	0.1	0.337879
28.100033	0.1	0.334694
28.101700	0.1	0.330089
28.103367	0.1	0.326047
28.105033	0.1	0.323122
28.106700	0.1	0.321139
28.108367	0.1	0.319965
28.110033	0.1	0.319011
28.111700	0.1	0.317614
28.113367	0.1	0.316156
28.115033	0.1	0.314917
28.116700	0.1	0.313055
28.118367	0.1	0.310135
28.120033	0.1	0.306773
28.121700	0.1	0.303243
28.123367	0.1	0.299350
28.125033	0.1	0.295653
28.126700	0.1	0.293357
28.128367	0.1	0.293078
28.130033	0.1	0.294978
28.131700	0.1	0.299304
28.133367	0.1	0.305199
28.135033	0.1	0.310065
28.136700	0.1	0.311518
28.138367	0.1	0.309558
28.140033	0.1	0.306303
28.141700	0.1	0.303816
28.143367	0.1	0.302843
28.145033	0.1	0.303639
28.146700	0.1	0.306377
28.148367	0.1	0.309874
28.150033	0.1	0.311602
28.151700	0.1	0.310326
28.153367	0.1	0.307555
28.155033	0.1	0.305972
28.156700	0.1	0.307178
28.158367	0.1	0.310433
28.160033	0.1	0.313264
28.161700	0.1	0.313646
28.163367	0.1	0.311444
28.165033	0.1	0.307988
28.166700	0.1	0.304887
28.168367	0.1	0.303234
28.170033	0.1	0.303746
28.171700	0.1	0.307295
28.173367	0.1	0.314116
28.175033	0.1	0.322163
28.176700	0.1	0.327635
28.178367	0.1	0.328040
28.180033	0.1	0.323760
28.181700	0.1	0.317008
28.183367	0.1	0.311076
28.185033	0.1	0.308952
28.186700	0.1	0.310750
28.188367	0.1	0.313516
28.190033	0.1	0.314042
28.191700	0.1	0.311732
28.193367	0.1	0.308817
28.195033	0.1	0.307588
28.196700	0.1	0.308035
28.198367	0.1	0.308659
28.200033	0.1	0.308529
28.201700	0.1	0.307630
28.203367	0.1	0.306228
28.205033	0.1	0.304580
28.206700	0.1	0.302568
28.208367	0.1	0.300342
28.210033	0.1	0.299262
28.211700	0.1	0.300794
28.213367	0.1	0.304827
28.215033	0.1	0.309730
28.216700	0.1	0.313162
28.218367	0.1	0.313199
28.220033	0.1	0.310387
28.221700	0.1	0.307984
28.223367	0.1	0.309041
28.225033	0.1	0.313898
28.226700	0.1	0.320524
28.228367	0.1	0.326759
28.230033	0.1	0.331732
28.231700	0.1	0.335183
28.233367	0.1	0.336436
28.235033	0.1	0.335220
28.236700	0.1	0.333083
28.238367	0.1	0.332478
28.240033	0.1	0.334294
28.241700	0.1	0.337022
28.243367	0.1	0.338452
28.245033	0.1	0.338154
28.246700	0.1	0.337712
28.248367	0.1	0.338843
28.250033	0.1	0.341777
28.251700	0.1	0.344939
28.253367	0.1	0.346438
28.255033	0.1	0.346419
28.256700	0.1	0.347621
28.258367	0.1	0.352548
28.260033	0.1	0.360003
28.261700	0.1	0.365623
28.263367	0.1	0.366149
28.265033	0.1	0.362108
28.266700	0.1	0.356627
28.268367	0.1	0.353074
28.270033	0.1	0.352850
28.271700	0.1	0.354247
28.273367	0.1	0.354433
28.275033	0.1	0.352338
28.276700	0.1	0.349777
28.278367	0.1	0.349968
28.280033	0.1	0.354438
28.281700	0.1	0.361865
28.283367	0.1	0.369572
28.285033	0.1	0.375500
28.286700	0.1	0.379565
28.288367	0.1	0.383165
28.290033	0.1	0.387328
28.291700	0.1	0.392017
28.293367	0.1	0.396827
28.295033	0.1	0.401437
28.296700	0.1	0.405773
28.298367	0.1	0.410019
28.300033	0.1	0.414117
28.301700	0.1	0.416799
28.303367	0.1	0.415808
28.305033	0.1	0.410322
28.306700	0.1	0.402643
28.308367	0.1	0.396036
28.310033	0.1	0.392045
28.311700	0.1	0.390499
28.313367	0.1	0.390429
28.315033	0.1	0.390941
28.316700	0.1	0.392436
28.318367	0.1	0.396036
28.320033	0.1	0.402094
28.321700	0.1	0.410173
28.323367	0.1	0.419267
28.325033	0.1	0.427621
28.326700	0.1	0.433540
28.328367	0.1	0.436190
28.330033	0.1	0.436036
28.331700	0.1	0.435179
28.333367	0.1	0.435822
28.335033	0.1	0.438187
28.336700	0.1	0.441554
28.338367	0.1	0.446108
28.340033	0.1	0.452306
28.341700	0.1	0.459659
28.343367	0.1	0.466486
28.345033	0.1	0.470458
28.346700	0.1	0.470225
28.348367	0.1	0.466444
28.350033	0.1	0.460977
28.351700	0.1	0.456185
28.353367	0.1	0.454346
28.355033	0.1	0.456278
28.356700	0.1	0.460735
28.358367	0.1	0.465526
28.360033	0.1	0.469349
28.361700	0.1	0.472101
28.363367	0.1	0.473610
28.365033	0.1	0.473470
28.366700	0.1	0.472441
28.368367	0.1	0.472353
28.370033	0.1	0.474141
28.371700	0.1	0.476986
28.373367	0.1	0.478853
28.375033	0.1	0.477629
28.376700	0.1	0.472697
28.378367	0.1	0.465815
28.380033	0.1	0.459976
28.381700	0.1	0.457177
28.383367	0.1	0.457335
28.385033	0.1	0.459272
28.386700	0.1	0.462243
28.388367	0.1	0.466160
28.390033	0.1	0.470332
28.391700	0.1	0.472516
28.393367	0.1	0.470541
28.395033	0.1	0.465335
28.396700	0.1	0.460180
28.398367	0.1	0.456222
28.400033	0.1	0.451645
28.401700	0.1	0.445400
28.403367	0.1	0.438495
28.405033	0.1	0.432245
28.406700	0.1	0.427407
28.408367	0.1	0.424050
28.410033	0.1	0.421423
28.411700	0.1	0.418331
28.413367	0.1	0.413870
28.415033	0.1	0.408283
28.416700	0.1	0.403011
28.418367	0.1	0.399728
28.420033	0.1	0.399072
28.421700	0.1	0.399956
28.423367	0.1	0.400394
28.425033	0.1	0.398988
28.426700	0.1	0.395528
28.428367	0.1	0.390555
28.430033	0.1	0.384836
28.431700	0.1	0.379602
28.433367	0.1	0.376147
28.435033	0.1	0.374019
28.436700	0.1	0.370997
28.438367	0.1	0.365954
28.440033	0.1	0.360371
28.441700	0.1	0.356250
28.443367	0.1	0.353670
28.445033	0.1	0.351127
28.446700	0.1	0.347551
28.448367	0.1	0.343230
28.450033	0.1	0.339518
28.451700	0.1	0.338205
28.453367	0.1	0.340296
28.455033	0.1	0.344780
28.456700	0.1	0.349069
28.458367	0.1	0.350587
28.460033	0.1	0.348375
28.461700	0.1	0.343798
28.463367	0.1	0.339355
28.465033	0.1	0.336501
28.466700	0.1	0.335048
28.468367	0.1	0.334536
28.470033	0.1	0.334727
28.471700	0.1	0.334834
28.473367	0.1	0.333935
28.475033	0.1	0.331951
28.476700	0.1	0.329283
28.478367	0.1	0.326321
28.480033	0.1	0.323574
28.481700	0.1	0.321432
28.483367	0.1	0.319933
28.485033	0.1	0.319057
28.486700	0.1	0.318503
28.488367	0.1	0.317586
28.490033	0.1	0.316119
28.491700	0.1	0.314778
28.493367	0.1	0.314037
28.495033	0.1	0.313586
28.496700	0.1	0.312980
28.498367	0.1	0.311914
28.500033	0.1	0.310149
28.501700	0.1	0.307928
28.503367	0.1	0.306019
28.505033	0.1	0.305078
28.506700	0.1	0.305427
28.508367	0.1	0.307304
28.510033	0.1	0.311187
28.511700	0.1	0.317306
28.513367	0.1	0.324328
28.515033	0.1	0.329497
28.516700	0.1	0.330652
28.518367	0.1	0.327919
28.520033	0.1	0.323574
28.521700	0.1	0.320170
28.523367	0.1	0.319011
28.525033	0.1	0.320277
28.526700	0.1	0.323537
28.528367	0.1	0.327858
28.530033	0.1	0.332203
28.531700	0.1	0.336175
28.533367	0.1	0.340398
28.535033	0.1	0.346005
28.536700	0.1	0.352836
28.538367	0.1	0.358755
28.540033	0.1	0.361749
28.541700	0.1	0.361754
28.543367	0.1	0.360222
28.545033	0.1	0.359039
28.546700	0.1	0.359747
28.548367	0.1	0.362890
28.550033	0.1	0.367612
28.551700	0.1	0.372767
28.553367	0.1	0.378620
28.555033	0.1	0.386005
28.556700	0.1	0.394117
28.558367	0.1	0.400534
28.560033	0.1	0.403770
28.561700	0.1	0.404706
28.563367	0.1	0.405181
28.565033	0.1	0.406327
28.566700	0.1	0.408133
28.568367	0.1	0.409726
28.570033	0.1	0.410820
28.571700	0.1	0.412753
28.573367	0.1	0.416865
28.575033	0.1	0.422378
28.576700	0.1	0.427566
28.578367	0.1	0.431947
28.580033	0.1	0.436069
28.581700	0.1	0.440655
28.583367	0.1	0.446909
28.585033	0.1	0.455347
28.586700	0.1	0.463850
28.588367	0.1	0.469424
28.590033	0.1	0.471971
28.591700	0.1	0.473936
28.593367	0.1	0.477009
28.595033	0.1	0.481042
28.596700	0.1	0.485005
28.598367	0.1	0.487515
28.600033	0.1	0.487529
28.601700	0.1	0.485582
28.603367	0.1	0.483710
28.605033	0.1	0.484008
28.606700	0.1	0.486881
28.608367	0.1	0.490416
28.610033	0.1	0.492064
28.611700	0.1	0.491035
28.613367	0.1	0.488446
28.615033	0.1	0.485783
28.616700	0.1	0.484283
28.618367	0.1	0.484576
28.620033	0.1	0.485512
28.621700	0.1	0.484339
28.623367	0.1	0.479543
28.625033	0.1	0.473014
28.626700	0.1	0.468292
28.628367	0.1	0.466737
28.630033	0.1	0.466299
28.631700	0.1	0.464036
28.633367	0.1	0.459375
28.635033	0.1	0.454108
28.636700	0.1	0.449279
28.638367	0.1	0.443794
28.640033	0.1	0.436543
28.641700	0.1	0.428422
28.643367	0.1	0.422182
28.645033	0.1	0.420655
28.646700	0.1	0.424115
28.648367	0.1	0.429456
28.650033	0.1	0.432632
28.651700	0.1	0.431933
28.653367	0.1	0.428897
28.655033	0.1	0.425945
28.656700	0.1	0.423607
28.658367	0.1	0.420636
28.660033	0.1	0.416008
28.661700	0.1	0.410015
28.663367	0.1	0.403542
28.665033	0.1	0.396962
28.666700	0.1	0.390424
28.668367	0.1	0.384487
28.670033	0.1	0.380133
28.671700	0.1	0.378233
28.673367	0.1	0.378611
28.675033	0.1	0.380068
28.676700	0.1	0.381758
28.678367	0.1	0.383295
28.680033	0.1	0.383859
28.681700	0.1	0.382653
28.683367	0.1	0.379379
28.685033	0.1	0.374140
28.686700	0.1	0.367840
28.688367	0.1	0.362182
28.690033	0.1	0.358755
28.691700	0.1	0.358648
28.693367	0.1	0.362159
28.695033	0.1	0.368063
28.696700	0.1	0.373935
28.698367	0.1	0.377721
28.700033	0.1	0.378820
28.701700	0.1	0.377921
28.703367	0.1	0.375719
28.705033	0.1	0.371975
28.706700	0.1	0.365991
28.708367	0.1	0.357563
28.710033	0.1	0.347672
28.711700	0.1	0.338918
28.713367	0.1	0.334368
28.715033	0.1	0.335420
28.716700	0.1	0.340659
28.718367	0.1	0.346573
28.720033	0.1	0.350564
28.721700	0.1	0.353046
28.723367	0.1	0.355528
28.725033	0.1	0.358084
28.726700	0.1	0.360021
28.728367	0.1	0.361591
28.730033	0.1	0.363970
28.731700	0.1	0.367817
28.733367	0.1	0.371905
28.735033	0.1	0.373977
28.736700	0.1	0.373046
28.738367	0.1	0.370299
28.740033	0.1	0.368371
28.741700	0.1	0.369800
28.743367	0.1	0.374410
28.745033	0.1	0.378764
28.746700	0.1	0.380133
28.748367	0.1	0.379831
28.750033	0.1	0.380636
28.751700	0.1	0.382573
28.753367	0.1	0.383821
28.755033	0.1	0.383835
28.756700	0.1	0.383207
28.758367	0.1	0.382252
28.760033	0.1	0.381665
28.761700	0.1	0.382541
28.763367	0.1	0.384501
28.765033	0.1	0.386070
28.766700	0.1	0.387253
28.768367	0.1	0.389735
28.770033	0.1	0.394909
28.771700	0.1	0.403114
28.773367	0.1	0.413908
28.775033	0.1	0.425568
28.776700	0.1	0.435547
28.778367	0.1	0.442341
28.780033	0.1	0.446546
28.781700	0.1	0.450299
28.783367	0.1	0.455328
28.785033	0.1	0.461345
28.786700	0.1	0.466886
28.788367	0.1	0.471096
28.790033	0.1	0.474355
28.791700	0.1	0.477689
28.793367	0.1	0.482076
28.795033	0.1	0.488139
28.796700	0.1	0.495594
28.798367	0.1	0.503468
28.800033	0.1	0.510891
28.801700	0.1	0.516679
28.803367	0.1	0.519701
28.805033	0.1	0.520856
28.806700	0.1	0.522761
28.808367	0.1	0.526914
28.810033	0.1	0.532875
28.811700	0.1	0.539543
28.813367	0.1	0.545671
28.815033	0.1	0.550533
28.816700	0.1	0.554402
28.818367	0.1	0.557527
28.820033	0.1	0.559646
28.821700	0.1	0.560540
28.823367	0.1	0.560097
28.825033	0.1	0.558798
28.826700	0.1	0.557788
28.828367	0.1	0.557606
28.830033	0.1	0.557853
28.831700	0.1	0.558272
28.833367	0.1	0.558738
28.835033	0.1	0.557844
28.836700	0.1	0.553802
28.838367	0.1	0.547436
28.840033	0.1	0.541708
28.841700	0.1	0.538318
28.843367	0.1	0.536586
28.845033	0.1	0.534868
28.846700	0.1	0.532400
28.848367	0.1	0.530197
28.850033	0.1	0.529983
28.851700	0.1	0.532256
28.853367	0.1	0.535552
28.855033	0.1	0.537056
28.856700	0.1	0.534444
28.858367	0.1	0.527701
28.860033	0.1	0.519087
28.861700	0.1	0.511315
28.863367	0.1	0.505620
28.865033	0.1	0.501322
28.866700	0.1	0.497466
28.868367	0.1	0.494407
28.870033	0.1	0.493289
28.871700	0.1	0.494123
28.873367	0.1	0.494644
28.875033	0.1	0.491971
28.876700	0.1	0.485764
28.878367	0.1	0.478583
28.880033	0.1	0.473359
28.881700	0.1	0.470895
28.883367	0.1	0.469382
28.885033	0.1	0.466341
28.886700	0.1	0.461489
28.888367	0.1	0.457400
28.890033	0.1	0.457112
28.891700	0.1	0.461331
28.893367	0.1	0.468236
28.895033	0.1	0.475585
28.896700	0.1	0.482313
28.898367	0.1	0.488507
28.900033	0.1	0.494397
28.901700	0.1	0.499585
28.903367	0.1	0.503240
28.905033	0.1	0.504851
28.906700	0.1	0.504865
28.908367	0.1	0.504656
28.910033	0.1	0.505517
28.911700	0.1	0.507692
28.913367	0.1	0.510137
28.915033	0.1	0.511678
28.916700	0.1	0.512903
28.918367	0.1	0.515538
28.920033	0.1	0.519971
28.921700	0.1	0.524982
28.923367	0.1	0.529345
28.925033	0.1	0.532698
28.926700	0.1	0.535743
28.928367	0.1	0.540121
28.930033	0.1	0.546887
28.931700	0.1	0.555152
28.933367	0.1	0.563394
28.935033	0.1	0.571348
28.936700	0.1	0.579637
28.938367	0.1	0.588321
28.940033	0.1	0.596130
28.941700	0.1	0.601839
28.943367	0.1	0.605909
28.945033	0.1	0.609555
28.946700	0.1	0.613360
28.948367	0.1	0.617630
28.950033	0.1	0.622668
28.951700	0.1	0.628270
28.953367	0.1	0.633835
28.955033	0.1	0.638766
28.956700	0.1	0.642296
28.958367	0.1	0.643525
28.960033	0.1	0.642445
28.961700	0.1	0.640098
28.963367	0.1	0.637355
28.965033	0.1	0.634249
28.966700	0.1	0.630226
28.968367	0.1	0.624829
28.970033	0.1	0.618254
28.971700	0.1	0.611208
28.973367	0.1	0.605141
28.975033	0.1	0.602081
28.976700	0.1	0.602701
28.978367	0.1	0.605043
28.980033	0.1	0.605839
28.981700	0.1	0.602496
28.983367	0.1	0.593923
28.985033	0.1	0.580959
28.986700	0.1	0.566700
28.988367	0.1	0.554952
28.990033	0.1	0.547562
28.991700	0.1	0.543431
28.993367	0.1	0.540293
28.995033	0.1	0.537103
28.996700	0.1	0.533834
28.998367	0.1	0.529448
29.000033	0.1	0.522076
29.001700	0.1	0.511208
29.003367	0.1	0.498383
29.005033	0.1	0.485736
29.006700	0.1	0.474541
29.008367	0.1	0.464451
29.010033	0.1	0.453489
29.011700	0.1	0.440367
29.013367	0.1	0.426713
29.015033	0.1	0.415454
29.016700	0.1	0.407915
29.018367	0.1	0.403393
29.020033	0.1	0.400459
29.021700	0.1	0.398145
29.023367	0.1	0.396124
29.025033	0.1	0.393898
29.026700	0.1	0.390182
29.028367	0.1	0.384008
29.030033	0.1	0.376208
29.031700	0.1	0.369116
29.033367	0.1	0.364971
29.035033	0.1	0.363984
29.036700	0.1	0.363542
29.038367	0.1	0.360715
29.040033	0.1	0.355309
29.041700	0.1	0.349176
29.043367	0.1	0.343784
29.045033	0.1	0.339122
29.046700	0.1	0.334596
29.048367	0.1	0.330866
29.050033	0.1	0.329553
29.051700	0.1	0.330582
29.053367	0.1	0.331569
29.055033	0.1	0.330210
29.056700	0.1	0.326554
29.058367	0.1	0.322862
29.060033	0.1	0.321278
29.061700	0.1	0.321884
29.063367	0.1	0.323262
29.065033	0.1	0.323793
29.066700	0.1	0.322061
29.068367	0.1	0.317716
29.070033	0.1	0.312319
29.071700	0.1	0.307821
29.073367	0.1	0.304747
29.075033	0.1	0.302545
29.076700	0.1	0.300179
29.078367	0.1	0.296552
29.080033	0.1	0.291732
29.081700	0.1	0.287178
29.083367	0.1	0.284449
29.085033	0.1	0.284426
29.086700	0.1	0.287294
29.088367	0.1	0.292123
29.090033	0.1	0.296696
29.091700	0.1	0.299001
29.093367	0.1	0.299113
29.095033	0.1	0.299127
29.096700	0.1	0.300524
29.098367	0.1	0.302144
29.100033	0.1	0.302084
29.101700	0.1	0.300435
29.103367	0.1	0.298806
29.105033	0.1	0.298023
29.106700	0.1	0.297492
29.108367	0.1	0.296813
29.110033	0.1	0.296431
29.111700	0.1	0.296342
29.113367	0.1	0.295867
29.115033	0.1	0.294368
29.116700	0.1	0.291746
29.118367	0.1	0.288673
29.120033	0.1	0.285320
29.121700	0.1	0.280137
29.123367	0.1	0.271676
29.125033	0.1	0.261059
29.126700	0.1	0.251327
29.128367	0.1	0.245254
29.130033	0.1	0.244156
29.131700	0.1	0.247234
29.133367	0.1	0.252421
29.135033	0.1	0.258144
29.136700	0.1	0.263853
29.138367	0.1	0.269562
29.140033	0.1	0.275043
29.141700	0.1	0.279029
29.143367	0.1	0.280230
29.145033	0.1	0.279485
29.146700	0.1	0.279257
29.148367	0.1	0.280971
29.150033	0.1	0.284086
29.151700	0.1	0.287462
29.153367	0.1	0.290531
29.155033	0.1	0.292524
29.156700	0.1	0.292077
29.158367	0.1	0.289273
29.160033	0.1	0.286493
29.161700	0.1	0.285739
29.163367	0.1	0.286736
29.165033	0.1	0.287984
29.166700	0.1	0.288016
29.168367	0.1	0.286149
29.170033	0.1	0.283034
29.171700	0.1	0.280049
29.173367	0.1	0.278680
29.175033	0.1	0.279997
[truncated: 253,290 more chars]
