# Supplementary material for: Fade into you: genetic control of pigmentation patterns in red-flesh apple (Malus domestica)
Source: Front Plant Sci. 2025 Jan 13;15:1462545. doi: 10.3389/fpls.2024.1462545 (PMC11770013; doi:10.3389/fpls.2024.1462545)
Supplement: Supplementary file 4 [file DataSheet1.zip › CB C3UV_VIS_4/CB C3UV_VIS_4.txt]

URL	chrom://thermo-pfav3ojr/ChromeleonLocal/Instrument Data/Vanquish_MS/Dimitri/VALEMA/Pierre/Echantillons 03-04-24.seq/803.smp/UV_VIS_4.channel/UV_VIS_4.chm
Channel	UV_VIS_4

Injection Information:
Data Vault	ChromeleonLocal
Sequence	Echantillons 03-04-24
Name	CB C3
Number	19
Position	B:C1
Comment	colonne SB-AQ MeOH+5%AA
Processing Method	Quantitative
Instrument Method	VALEMA test separation GRAQ 4
Type	Unknown
Status	Finished
Inject Time	4/4/2024 7:52:35 AM +02:00
Volume (µl)	10.0000
Dilution Factor	1.0000
Weight	1.0000

Chromatogram Data Information:
Time Min. (min)	0.001700
Time Max. (min)	47.000033
Data Points	28200
Detector	UV
Generating Data System	Chromeleon 7.3.2.10759
Exporting Data System	Chromeleon 7.3.2.0
Operator	Instrument Controller
Signal Quantity	Absorbance
Signal Unit	mAU
Signal Min.	-7.563946
Signal Max.	29.895799
Channel	UV_VIS_4
Driver Name	VDAD.dll
Channel Type	Evaluation
Min. Step (s)	0.1
Max. Step (s)	0.1
Average Step (s)	0.1

Signal Parameter Information:
Signal Info	WVL:512 nm

Chromatogram Data:
Time (min)	Step (s)	Value (mAU)
0.001700	n.a.	0.000000
0.003367	0.1	0.000019
0.005033	0.1	-0.000033
0.006700	0.1	-0.000540
0.008367	0.1	-0.001849
0.010033	0.1	-0.003669
0.011700	0.1	-0.005262
0.013367	0.1	-0.006109
0.015033	0.1	-0.006161
0.016700	0.1	-0.005895
0.018367	0.1	-0.006054
0.020033	0.1	-0.006962
0.021700	0.1	-0.007991
0.023367	0.1	-0.007725
0.025033	0.1	-0.005243
0.026700	0.1	-0.001290
0.028367	0.1	0.002258
0.030033	0.1	0.004433
0.031700	0.1	0.006049
0.033367	0.1	0.008424
0.035033	0.1	0.011781
0.036700	0.1	0.015218
0.038367	0.1	0.017788
0.040033	0.1	0.019255
0.041700	0.1	0.020028
0.043367	0.1	0.020647
0.045033	0.1	0.021276
0.046700	0.1	0.021635
0.048367	0.1	0.021076
0.050033	0.1	0.018887
0.051700	0.1	0.014803
0.053367	0.1	0.009458
0.055033	0.1	0.004200
0.056700	0.1	-0.000033
0.058367	0.1	-0.003753
0.060033	0.1	-0.008303
0.061700	0.1	-0.014366
0.063367	0.1	-0.021290
0.065033	0.1	-0.027502
0.066700	0.1	-0.031432
0.068367	0.1	-0.032270
0.070033	0.1	-0.030231
0.071700	0.1	-0.026426
0.073367	0.1	-0.022524
0.075033	0.1	-0.020214
0.076700	0.1	-0.020145
0.078367	0.1	-0.021420
0.080033	0.1	-0.022659
0.081700	0.1	-0.023055
0.083367	0.1	-0.022552
0.085033	0.1	-0.021635
0.086700	0.1	-0.020987
0.088367	0.1	-0.020824
0.090033	0.1	-0.020796
0.091700	0.1	-0.020624
0.093367	0.1	-0.020373
0.095033	0.1	-0.020098
0.096700	0.1	-0.019739
0.098367	0.1	-0.019348
0.100033	0.1	-0.018785
0.101700	0.1	-0.017518
0.103367	0.1	-0.015274
0.105033	0.1	-0.012526
0.106700	0.1	-0.010068
0.108367	0.1	-0.008480
0.110033	0.1	-0.007991
0.111700	0.1	-0.008531
0.113367	0.1	-0.009709
0.115033	0.1	-0.010817
0.116700	0.1	-0.011781
0.118367	0.1	-0.013555
0.120033	0.1	-0.016736
0.121700	0.1	-0.020512
0.123367	0.1	-0.023432
0.125033	0.1	-0.024512
0.126700	0.1	-0.023576
0.128367	0.1	-0.021360
0.130033	0.1	-0.019297
0.131700	0.1	-0.018761
0.133367	0.1	-0.020047
0.135033	0.1	-0.021718
0.136700	0.1	-0.021518
0.138367	0.1	-0.018608
0.140033	0.1	-0.014598
0.141700	0.1	-0.012154
0.143367	0.1	-0.012959
0.145033	0.1	-0.016652
0.146700	0.1	-0.021625
0.148367	0.1	-0.026319
0.150033	0.1	-0.029569
0.151700	0.1	-0.030659
0.153367	0.1	-0.029830
0.155033	0.1	-0.027861
0.156700	0.1	-0.025290
0.158367	0.1	-0.022422
0.160033	0.1	-0.019856
0.161700	0.1	-0.018370
0.163367	0.1	-0.018058
0.165033	0.1	-0.018002
0.166700	0.1	-0.017271
0.168367	0.1	-0.015665
0.170033	0.1	-0.013290
0.171700	0.1	-0.010310
0.173367	0.1	-0.007320
0.175033	0.1	-0.005490
0.176700	0.1	-0.005942
0.178367	0.1	-0.008671
0.180033	0.1	-0.012252
0.181700	0.1	-0.014855
0.183367	0.1	-0.015665
0.185033	0.1	-0.015246
0.186700	0.1	-0.014626
0.188367	0.1	-0.014384
0.190033	0.1	-0.014403
0.191700	0.1	-0.014426
0.193367	0.1	-0.014757
0.195033	0.1	-0.015604
0.196700	0.1	-0.016158
0.198367	0.1	-0.015460
0.200033	0.1	-0.013495
0.201700	0.1	-0.010957
0.203367	0.1	-0.008708
0.205033	0.1	-0.007357
0.206700	0.1	-0.007018
0.208367	0.1	-0.007367
0.210033	0.1	-0.007800
0.211700	0.1	-0.007665
0.213367	0.1	-0.006659
0.215033	0.1	-0.005295
0.216700	0.1	-0.004871
0.218367	0.1	-0.006747
0.220033	0.1	-0.011194
0.221700	0.1	-0.016885
0.223367	0.1	-0.021732
0.225033	0.1	-0.024382
0.226700	0.1	-0.024429
0.228367	0.1	-0.021816
0.230033	0.1	-0.017113
0.231700	0.1	-0.011949
0.233367	0.1	-0.008205
0.235033	0.1	-0.006957
0.236700	0.1	-0.008089
0.238367	0.1	-0.010720
0.240033	0.1	-0.013965
0.241700	0.1	-0.017313
0.243367	0.1	-0.020112
0.245033	0.1	-0.021160
0.246700	0.1	-0.019651
0.248367	0.1	-0.016289
0.250033	0.1	-0.012699
0.251700	0.1	-0.010110
0.253367	0.1	-0.008936
0.255033	0.1	-0.009253
0.256700	0.1	-0.011413
0.258367	0.1	-0.015548
0.260033	0.1	-0.020722
0.261700	0.1	-0.025369
0.263367	0.1	-0.028466
0.265033	0.1	-0.029523
0.266700	0.1	-0.028270
0.268367	0.1	-0.025211
0.270033	0.1	-0.022030
0.271700	0.1	-0.020461
0.273367	0.1	-0.020778
0.275033	0.1	-0.021798
0.276700	0.1	-0.021928
0.278367	0.1	-0.020238
0.280033	0.1	-0.017122
0.281700	0.1	-0.013965
0.283367	0.1	-0.012075
0.285033	0.1	-0.012009
0.286700	0.1	-0.013495
0.288367	0.1	-0.015609
0.290033	0.1	-0.017346
0.291700	0.1	-0.018389
0.293367	0.1	-0.018980
0.295033	0.1	-0.019339
0.296700	0.1	-0.019693
0.298367	0.1	-0.020592
0.300033	0.1	-0.022431
0.301700	0.1	-0.024820
0.303367	0.1	-0.026640
0.305033	0.1	-0.026794
0.306700	0.1	-0.025011
0.308367	0.1	-0.021853
0.310033	0.1	-0.018259
0.311700	0.1	-0.015427
0.313367	0.1	-0.014645
0.315033	0.1	-0.016671
0.316700	0.1	-0.020685
0.318367	0.1	-0.024200
0.320033	0.1	-0.024862
0.321700	0.1	-0.022501
0.323367	0.1	-0.019344
0.325033	0.1	-0.018026
0.326700	0.1	-0.019218
0.328367	0.1	-0.021313
0.330033	0.1	-0.022231
0.331700	0.1	-0.021313
0.333367	0.1	-0.019702
0.335033	0.1	-0.018780
0.336700	0.1	-0.018589
0.338367	0.1	-0.018259
0.340033	0.1	-0.017504
0.341700	0.1	-0.016997
0.343367	0.1	-0.017392
0.345033	0.1	-0.018761
0.346700	0.1	-0.020773
0.348367	0.1	-0.022766
0.350033	0.1	-0.023847
0.351700	0.1	-0.023372
0.353367	0.1	-0.021323
0.355033	0.1	-0.018408
0.356700	0.1	-0.015926
0.358367	0.1	-0.015055
0.360033	0.1	-0.016182
0.361700	0.1	-0.018915
0.363367	0.1	-0.022585
0.365033	0.1	-0.026389
0.366700	0.1	-0.029164
0.368367	0.1	-0.029714
0.370033	0.1	-0.028047
0.371700	0.1	-0.025718
0.373367	0.1	-0.024498
0.375033	0.1	-0.025048
0.376700	0.1	-0.026794
0.378367	0.1	-0.028457
0.380033	0.1	-0.028680
0.381700	0.1	-0.026794
0.383367	0.1	-0.023399
0.385033	0.1	-0.019888
0.386700	0.1	-0.017411
0.388367	0.1	-0.016545
0.390033	0.1	-0.017337
0.391700	0.1	-0.019134
0.393367	0.1	-0.020401
0.395033	0.1	-0.019544
0.396700	0.1	-0.016112
0.398367	0.1	-0.011097
0.400033	0.1	-0.006165
0.401700	0.1	-0.002705
0.403367	0.1	-0.001532
0.405033	0.1	-0.002985
0.406700	0.1	-0.006761
0.408367	0.1	-0.011865
0.410033	0.1	-0.016694
0.411700	0.1	-0.019604
0.413367	0.1	-0.019846
0.415033	0.1	-0.017909
0.416700	0.1	-0.015059
0.418367	0.1	-0.012731
0.420033	0.1	-0.011972
0.421700	0.1	-0.013146
0.423367	0.1	-0.015749
0.425033	0.1	-0.018510
0.426700	0.1	-0.020219
0.428367	0.1	-0.020373
0.430033	0.1	-0.019157
0.431700	0.1	-0.017104
0.433367	0.1	-0.014990
0.435033	0.1	-0.013444
0.436700	0.1	-0.012275
0.438367	0.1	-0.010938
0.440033	0.1	-0.009476
0.441700	0.1	-0.008242
0.443367	0.1	-0.007395
0.445033	0.1	-0.007031
0.446700	0.1	-0.007157
0.448367	0.1	-0.007469
0.450033	0.1	-0.007581
0.451700	0.1	-0.007278
0.453367	0.1	-0.006799
0.455033	0.1	-0.006682
0.456700	0.1	-0.007078
0.458367	0.1	-0.007385
0.460033	0.1	-0.006887
0.461700	0.1	-0.005518
0.463367	0.1	-0.003926
0.465033	0.1	-0.002780
0.466700	0.1	-0.002258
0.468367	0.1	-0.001998
0.470033	0.1	-0.001392
0.471700	0.1	-0.000414
0.473367	0.1	-0.000065
0.475033	0.1	-0.001546
0.476700	0.1	-0.004955
0.478367	0.1	-0.009374
0.480033	0.1	-0.013700
0.481700	0.1	-0.016955
0.483367	0.1	-0.018482
0.485033	0.1	-0.018235
0.486700	0.1	-0.016922
0.488367	0.1	-0.015325
0.490033	0.1	-0.013392
0.491700	0.1	-0.010934
0.493367	0.1	-0.008829
0.495033	0.1	-0.008363
0.496700	0.1	-0.009802
0.498367	0.1	-0.012238
0.500033	0.1	-0.014491
0.501700	0.1	-0.016037
0.503367	0.1	-0.017183
0.505033	0.1	-0.018282
0.506700	0.1	-0.019316
0.508367	0.1	-0.020419
0.510033	0.1	-0.022002
0.511700	0.1	-0.024196
0.513367	0.1	-0.026603
0.515033	0.1	-0.028270
0.516700	0.1	-0.027940
0.518367	0.1	-0.025034
0.520033	0.1	-0.020470
0.521700	0.1	-0.015949
0.523367	0.1	-0.012727
0.525033	0.1	-0.011465
0.526700	0.1	-0.012484
0.528367	0.1	-0.015534
0.530033	0.1	-0.019716
0.531700	0.1	-0.023982
0.533367	0.1	-0.027544
0.535033	0.1	-0.029835
0.536700	0.1	-0.030417
0.538367	0.1	-0.029416
0.540033	0.1	-0.027670
0.541700	0.1	-0.026240
0.543367	0.1	-0.025965
0.545033	0.1	-0.026976
0.546700	0.1	-0.028303
0.548367	0.1	-0.028354
0.550033	0.1	-0.026128
0.551700	0.1	-0.022221
0.553367	0.1	-0.018436
0.555033	0.1	-0.016424
0.556700	0.1	-0.016680
0.558367	0.1	-0.018501
0.560033	0.1	-0.020606
0.561700	0.1	-0.022138
0.563367	0.1	-0.023167
0.565033	0.1	-0.023977
0.566700	0.1	-0.023949
0.568367	0.1	-0.022054
0.570033	0.1	-0.018496
0.571700	0.1	-0.015222
0.573367	0.1	-0.014338
0.575033	0.1	-0.016433
0.576700	0.1	-0.020321
0.578367	0.1	-0.024191
0.580033	0.1	-0.026841
0.581700	0.1	-0.027851
0.583367	0.1	-0.027395
0.585033	0.1	-0.026193
0.586700	0.1	-0.024945
0.588367	0.1	-0.023777
0.590033	0.1	-0.022617
0.591700	0.1	-0.021649
0.593367	0.1	-0.021146
0.595033	0.1	-0.021304
0.596700	0.1	-0.022342
0.598367	0.1	-0.024368
0.600033	0.1	-0.027171
0.601700	0.1	-0.030198
0.603367	0.1	-0.032685
0.605033	0.1	-0.033816
0.606700	0.1	-0.033267
0.608367	0.1	-0.031586
0.610033	0.1	-0.029877
0.611700	0.1	-0.028932
0.613367	0.1	-0.028778
0.615033	0.1	-0.028834
0.616700	0.1	-0.028270
0.618367	0.1	-0.026668
0.620033	0.1	-0.024727
0.621700	0.1	-0.023539
0.623367	0.1	-0.023404
0.625033	0.1	-0.023935
0.626700	0.1	-0.024643
0.628367	0.1	-0.025118
0.630033	0.1	-0.025113
0.631700	0.1	-0.024680
0.633367	0.1	-0.023958
0.635033	0.1	-0.023195
0.636700	0.1	-0.023036
0.638367	0.1	-0.023823
0.640033	0.1	-0.024936
0.641700	0.1	-0.025621
0.643367	0.1	-0.025774
0.645033	0.1	-0.025439
0.646700	0.1	-0.024661
0.648367	0.1	-0.023893
0.650033	0.1	-0.023590
0.651700	0.1	-0.023548
0.653367	0.1	-0.023083
0.655033	0.1	-0.021807
0.656700	0.1	-0.019902
0.658367	0.1	-0.017760
0.660033	0.1	-0.016112
0.661700	0.1	-0.015893
0.663367	0.1	-0.017188
0.665033	0.1	-0.018766
0.666700	0.1	-0.019278
0.668367	0.1	-0.018389
0.670033	0.1	-0.016792
0.671700	0.1	-0.015702
0.673367	0.1	-0.016061
0.675033	0.1	-0.017560
0.676700	0.1	-0.019060
0.678367	0.1	-0.019940
0.680033	0.1	-0.020312
0.681700	0.1	-0.020266
0.683367	0.1	-0.019791
0.685033	0.1	-0.018999
0.686700	0.1	-0.017881
0.688367	0.1	-0.016438
0.690033	0.1	-0.015283
0.691700	0.1	-0.015367
0.693367	0.1	-0.016964
0.695033	0.1	-0.019632
0.696700	0.1	-0.023008
0.698367	0.1	-0.026827
0.700033	0.1	-0.030538
0.701700	0.1	-0.033327
0.703367	0.1	-0.034384
0.705033	0.1	-0.033276
0.706700	0.1	-0.030715
0.708367	0.1	-0.028387
0.710033	0.1	-0.027339
0.711700	0.1	-0.027078
0.713367	0.1	-0.026440
0.715033	0.1	-0.024708
0.716700	0.1	-0.021863
0.718367	0.1	-0.018436
0.720033	0.1	-0.015651
0.721700	0.1	-0.015008
0.723367	0.1	-0.016955
0.725033	0.1	-0.020461
0.726700	0.1	-0.023837
0.728367	0.1	-0.025555
0.730033	0.1	-0.024913
0.731700	0.1	-0.022375
0.733367	0.1	-0.019348
0.735033	0.1	-0.017444
0.736700	0.1	-0.017365
0.738367	0.1	-0.018496
0.740033	0.1	-0.019749
0.741700	0.1	-0.020447
0.743367	0.1	-0.020349
0.745033	0.1	-0.019581
0.746700	0.1	-0.018789
0.748367	0.1	-0.018757
0.750033	0.1	-0.019805
0.751700	0.1	-0.021532
0.753367	0.1	-0.022850
0.755033	0.1	-0.022687
0.756700	0.1	-0.021141
0.758367	0.1	-0.019395
0.760033	0.1	-0.018389
0.761700	0.1	-0.018026
0.763367	0.1	-0.017751
0.765033	0.1	-0.017183
0.766700	0.1	-0.016126
0.768367	0.1	-0.014775
0.770033	0.1	-0.013895
0.771700	0.1	-0.014030
0.773367	0.1	-0.014636
0.775033	0.1	-0.014873
0.776700	0.1	-0.014869
0.778367	0.1	-0.015562
0.780033	0.1	-0.017625
0.781700	0.1	-0.020629
0.783367	0.1	-0.023162
0.785033	0.1	-0.023944
0.786700	0.1	-0.022915
0.788367	0.1	-0.020978
0.790033	0.1	-0.019106
0.791700	0.1	-0.018128
0.793367	0.1	-0.018771
0.795033	0.1	-0.021178
0.796700	0.1	-0.024578
0.798367	0.1	-0.027698
0.800033	0.1	-0.029649
0.801700	0.1	-0.030603
0.803367	0.1	-0.031744
0.805033	0.1	-0.034054
0.806700	0.1	-0.037132
0.808367	0.1	-0.039437
0.810033	0.1	-0.039912
0.811700	0.1	-0.038967
0.813367	0.1	-0.037523
0.815033	0.1	-0.035800
0.816700	0.1	-0.033337
0.818367	0.1	-0.029933
0.820033	0.1	-0.026301
0.821700	0.1	-0.023739
0.823367	0.1	-0.023064
0.825033	0.1	-0.024014
0.826700	0.1	-0.025765
0.828367	0.1	-0.027772
0.830033	0.1	-0.029788
0.831700	0.1	-0.031418
0.833367	0.1	-0.032177
0.835033	0.1	-0.032000
0.836700	0.1	-0.031274
0.838367	0.1	-0.030426
0.840033	0.1	-0.029788
0.841700	0.1	-0.029779
0.843367	0.1	-0.030836
0.845033	0.1	-0.032964
0.846700	0.1	-0.035646
0.848367	0.1	-0.038198
0.850033	0.1	-0.040159
0.851700	0.1	-0.041383
0.853367	0.1	-0.041882
0.855033	0.1	-0.041709
0.856700	0.1	-0.041053
0.858367	0.1	-0.040387
0.860033	0.1	-0.040228
0.861700	0.1	-0.040624
0.863367	0.1	-0.040960
0.865033	0.1	-0.040447
0.866700	0.1	-0.039004
0.868367	0.1	-0.037458
0.870033	0.1	-0.036936
0.871700	0.1	-0.037872
0.873367	0.1	-0.039646
0.875033	0.1	-0.041043
0.876700	0.1	-0.041085
0.878367	0.1	-0.039698
0.880033	0.1	-0.037556
0.881700	0.1	-0.035278
0.883367	0.1	-0.033397
0.885033	0.1	-0.032908
0.886700	0.1	-0.034869
0.888367	0.1	-0.039381
0.890033	0.1	-0.045351
0.891700	0.1	-0.050953
0.893367	0.1	-0.054645
0.895033	0.1	-0.056177
0.896700	0.1	-0.056322
0.898367	0.1	-0.055619
0.900033	0.1	-0.054082
0.901700	0.1	-0.051963
0.903367	0.1	-0.049579
0.905033	0.1	-0.046790
0.906700	0.1	-0.043577
0.908367	0.1	-0.040601
0.910033	0.1	-0.038655
0.911700	0.1	-0.037868
0.913367	0.1	-0.037616
0.915033	0.1	-0.037388
0.916700	0.1	-0.037136
0.918367	0.1	-0.036443
0.920033	0.1	-0.034468
0.921700	0.1	-0.031474
0.923367	0.1	-0.029169
0.925033	0.1	-0.028959
0.926700	0.1	-0.030324
0.928367	0.1	-0.031469
0.930033	0.1	-0.031274
0.931700	0.1	-0.030263
0.933367	0.1	-0.029905
0.935033	0.1	-0.030980
0.936700	0.1	-0.033020
0.938367	0.1	-0.035129
0.940033	0.1	-0.036955
0.941700	0.1	-0.038631
0.943367	0.1	-0.040084
0.945033	0.1	-0.040797
0.946700	0.1	-0.040247
0.948367	0.1	-0.038678
0.950033	0.1	-0.037029
0.951700	0.1	-0.035977
0.953367	0.1	-0.035693
0.955033	0.1	-0.036187
0.956700	0.1	-0.036885
0.958367	0.1	-0.036741
0.960033	0.1	-0.035437
0.961700	0.1	-0.033681
0.963367	0.1	-0.032261
0.965033	0.1	-0.031209
0.966700	0.1	-0.029900
0.968367	0.1	-0.028200
0.970033	0.1	-0.026878
0.971700	0.1	-0.026482
0.973367	0.1	-0.026603
0.975033	0.1	-0.026436
0.976700	0.1	-0.025448
0.978367	0.1	-0.023688
0.980033	0.1	-0.021812
0.981700	0.1	-0.020592
0.983367	0.1	-0.020387
0.985033	0.1	-0.021174
0.986700	0.1	-0.022543
0.988367	0.1	-0.023693
0.990033	0.1	-0.023958
0.991700	0.1	-0.023386
0.993367	0.1	-0.022743
0.995033	0.1	-0.022827
0.996700	0.1	-0.023376
0.998367	0.1	-0.023264
1.000033	0.1	-0.022259
1.001700	0.1	-0.021453
1.003367	0.1	-0.021611
1.005033	0.1	-0.022221
1.006700	0.1	-0.022571
1.008367	0.1	-0.022477
1.010033	0.1	-0.021984
1.011700	0.1	-0.021486
1.013367	0.1	-0.022184
1.015033	0.1	-0.025481
1.016700	0.1	-0.031344
1.018367	0.1	-0.037625
1.020033	0.1	-0.041677
1.021700	0.1	-0.042245
1.023367	0.1	-0.039912
1.025033	0.1	-0.036443
1.026700	0.1	-0.033318
1.028367	0.1	-0.030687
1.030033	0.1	-0.028117
1.031700	0.1	-0.025816
1.033367	0.1	-0.024326
1.035033	0.1	-0.023716
1.036700	0.1	-0.023437
1.038367	0.1	-0.022715
1.040033	0.1	-0.021295
1.041700	0.1	-0.020233
1.043367	0.1	-0.021323
1.045033	0.1	-0.025243
1.046700	0.1	-0.030771
1.048367	0.1	-0.035712
1.050033	0.1	-0.038170
1.051700	0.1	-0.037616
1.053367	0.1	-0.035167
1.055033	0.1	-0.032857
1.056700	0.1	-0.032289
1.058367	0.1	-0.033537
1.060033	0.1	-0.035428
1.061700	0.1	-0.036862
1.063367	0.1	-0.037537
1.065033	0.1	-0.037551
1.066700	0.1	-0.036978
1.068367	0.1	-0.035991
1.070033	0.1	-0.034971
1.071700	0.1	-0.034142
1.073367	0.1	-0.033369
1.075033	0.1	-0.032419
1.076700	0.1	-0.031223
1.078367	0.1	-0.029616
1.080033	0.1	-0.027549
1.081700	0.1	-0.025784
1.083367	0.1	-0.025816
1.085033	0.1	-0.028713
1.086700	0.1	-0.034156
1.088367	0.1	-0.040610
1.090033	0.1	-0.046445
1.091700	0.1	-0.050641
1.093367	0.1	-0.052806
1.095033	0.1	-0.052969
1.096700	0.1	-0.051381
1.098367	0.1	-0.048601
1.100033	0.1	-0.045602
1.101700	0.1	-0.043395
1.103367	0.1	-0.042273
1.105033	0.1	-0.041630
1.106700	0.1	-0.040838
1.108367	0.1	-0.040065
1.110033	0.1	-0.039930
1.111700	0.1	-0.040727
1.113367	0.1	-0.042319
1.115033	0.1	-0.044419
1.116700	0.1	-0.046338
1.118367	0.1	-0.046613
1.120033	0.1	-0.044201
1.121700	0.1	-0.039949
1.123367	0.1	-0.036005
1.125033	0.1	-0.034114
1.126700	0.1	-0.034743
1.128367	0.1	-0.037150
1.130033	0.1	-0.040168
1.131700	0.1	-0.043167
1.133367	0.1	-0.046114
1.135033	0.1	-0.048829
1.136700	0.1	-0.050673
1.138367	0.1	-0.050678
1.140033	0.1	-0.048191
1.141700	0.1	-0.044131
1.143367	0.1	-0.041034
1.145033	0.1	-0.040946
1.146700	0.1	-0.043772
1.148367	0.1	-0.047632
1.150033	0.1	-0.050436
1.151700	0.1	-0.051009
1.153367	0.1	-0.049523
1.155033	0.1	-0.047316
1.156700	0.1	-0.045681
1.158367	0.1	-0.044792
1.160033	0.1	-0.043954
1.161700	0.1	-0.042720
1.163367	0.1	-0.041365
1.165033	0.1	-0.040438
1.166700	0.1	-0.040275
1.168367	0.1	-0.040988
1.170033	0.1	-0.042594
1.171700	0.1	-0.044820
1.173367	0.1	-0.046925
1.175033	0.1	-0.048159
1.176700	0.1	-0.048415
1.178367	0.1	-0.048452
1.180033	0.1	-0.049099
1.181700	0.1	-0.050189
1.183367	0.1	-0.050790
1.185033	0.1	-0.050310
1.186700	0.1	-0.048941
1.188367	0.1	-0.047195
1.190033	0.1	-0.045490
1.191700	0.1	-0.044047
1.193367	0.1	-0.042785
1.195033	0.1	-0.041523
1.196700	0.1	-0.040559
1.198367	0.1	-0.040592
1.200033	0.1	-0.041774
1.201700	0.1	-0.042925
1.203367	0.1	-0.042152
1.205033	0.1	-0.038967
1.206700	0.1	-0.035241
1.208367	0.1	-0.033295
1.210033	0.1	-0.033728
1.211700	0.1	-0.035716
1.213367	0.1	-0.038361
1.215033	0.1	-0.040801
1.216700	0.1	-0.042124
1.218367	0.1	-0.042184
1.220033	0.1	-0.041998
1.221700	0.1	-0.042589
1.223367	0.1	-0.043707
1.225033	0.1	-0.044475
1.226700	0.1	-0.044685
1.228367	0.1	-0.044731
1.230033	0.1	-0.044978
1.231700	0.1	-0.045369
1.233367	0.1	-0.045509
1.235033	0.1	-0.045472
1.236700	0.1	-0.046068
1.238367	0.1	-0.047572
1.240033	0.1	-0.048811
1.241700	0.1	-0.048480
1.243367	0.1	-0.046920
1.245033	0.1	-0.045300
1.246700	0.1	-0.044117
1.248367	0.1	-0.042953
1.250033	0.1	-0.041127
1.251700	0.1	-0.038580
1.253367	0.1	-0.036345
1.255033	0.1	-0.035646
1.256700	0.1	-0.036513
1.258367	0.1	-0.037923
1.260033	0.1	-0.039046
1.261700	0.1	-0.039833
1.263367	0.1	-0.040480
1.265033	0.1	-0.041090
1.266700	0.1	-0.041993
1.268367	0.1	-0.043572
1.270033	0.1	-0.045709
1.271700	0.1	-0.047954
1.273367	0.1	-0.049891
1.275033	0.1	-0.051372
1.276700	0.1	-0.052485
1.278367	0.1	-0.053034
1.280033	0.1	-0.052387
1.281700	0.1	-0.050203
1.283367	0.1	-0.046906
1.285033	0.1	-0.043381
1.286700	0.1	-0.040433
1.288367	0.1	-0.038440
1.290033	0.1	-0.037532
1.291700	0.1	-0.037686
1.293367	0.1	-0.038836
1.295033	0.1	-0.041192
1.296700	0.1	-0.045351
1.298367	0.1	-0.051963
1.300033	0.1	-0.060867
1.301700	0.1	-0.070762
1.303367	0.1	-0.080452
1.305033	0.1	-0.090022
1.306700	0.1	-0.100005
1.308367	0.1	-0.110166
1.310033	0.1	-0.119372
1.311700	0.1	-0.126581
1.313367	0.1	-0.131698
1.315033	0.1	-0.135107
1.316700	0.1	-0.136583
1.318367	0.1	-0.135032
1.320033	0.1	-0.129133
1.321700	0.1	-0.118213
1.323367	0.1	-0.102725
1.325033	0.1	-0.083763
1.326700	0.1	-0.062338
1.328367	0.1	-0.039204
1.330033	0.1	-0.015562
1.331700	0.1	0.006519
1.333367	0.1	0.025379
1.335033	0.1	0.040741
1.336700	0.1	0.052787
1.338367	0.1	0.061216
1.340033	0.1	0.065705
1.341700	0.1	0.066468
1.343367	0.1	0.064233
1.345033	0.1	0.059796
1.346700	0.1	0.053681
1.348367	0.1	0.046077
1.350033	0.1	0.037123
1.351700	0.1	0.027223
1.353367	0.1	0.017011
1.355033	0.1	0.006850
1.356700	0.1	-0.003241
1.358367	0.1	-0.012959
1.360033	0.1	-0.021532
1.361700	0.1	-0.028368
1.363367	0.1	-0.033337
1.365033	0.1	-0.036624
1.366700	0.1	-0.038920
1.368367	0.1	-0.041677
1.370033	0.1	-0.046403
1.371700	0.1	-0.053365
1.373367	0.1	-0.061649
1.375033	0.1	-0.070403
1.376700	0.1	-0.079377
1.378367	0.1	-0.088494
1.380033	0.1	-0.097770
1.381700	0.1	-0.107670
1.383367	0.1	-0.118860
1.385033	0.1	-0.131661
1.386700	0.1	-0.146348
1.388367	0.1	-0.163228
1.390033	0.1	-0.181915
1.391700	0.1	-0.201361
1.393367	0.1	-0.220677
1.395033	0.1	-0.239494
1.396700	0.1	-0.257958
1.398367	0.1	-0.276784
1.400033	0.1	-0.296975
1.401700	0.1	-0.319122
1.403367	0.1	-0.343048
1.405033	0.1	-0.368143
1.406700	0.1	-0.393828
1.408367	0.1	-0.419421
1.410033	0.1	-0.444083
1.411700	0.1	-0.467389
1.413367	0.1	-0.489620
1.415033	0.1	-0.511399
1.416700	0.1	-0.532991
1.418367	0.1	-0.553741
1.420033	0.1	-0.572819
1.421700	0.1	-0.590202
1.423367	0.1	-0.606095
1.425033	0.1	-0.620401
1.426700	0.1	-0.633583
1.428367	0.1	-0.646631
1.430033	0.1	-0.659330
1.431700	0.1	-0.669761
1.433367	0.1	-0.676038
1.435033	0.1	-0.678017
1.436700	0.1	-0.677309
1.438367	0.1	-0.675893
1.440033	0.1	-0.674804
1.441700	0.1	-0.673905
1.443367	0.1	-0.672792
1.445033	0.1	-0.671875
1.446700	0.1	-0.672112
1.448367	0.1	-0.673672
1.450033	0.1	-0.675386
1.451700	0.1	-0.675665
1.453367	0.1	-0.673668
1.455033	0.1	-0.669742
1.456700	0.1	-0.664862
1.458367	0.1	-0.659842
1.460033	0.1	-0.655283
1.461700	0.1	-0.651693
1.463367	0.1	-0.649309
1.465033	0.1	-0.647972
1.466700	0.1	-0.647358
1.468367	0.1	-0.647162
1.470033	0.1	-0.647129
1.471700	0.1	-0.647036
1.473367	0.1	-0.646794
1.475033	0.1	-0.646533
1.476700	0.1	-0.646426
1.478367	0.1	-0.646589
1.480033	0.1	-0.647218
1.481700	0.1	-0.648438
1.483367	0.1	-0.650119
1.485033	0.1	-0.652396
1.486700	0.1	-0.655679
1.488367	0.1	-0.660019
1.490033	0.1	-0.665342
1.491700	0.1	-0.671819
1.493367	0.1	-0.679148
1.495033	0.1	-0.685956
1.496700	0.1	-0.690883
1.498367	0.1	-0.694129
1.500033	0.1	-0.696690
1.501700	0.1	-0.698487
1.503367	0.1	-0.698692
1.505033	0.1	-0.697281
1.506700	0.1	-0.694916
1.508367	0.1	-0.691744
1.510033	0.1	-0.687130
1.511700	0.1	-0.680448
1.513367	0.1	-0.671898
1.515033	0.1	-0.662166
1.516700	0.1	-0.651507
1.518367	0.1	-0.639418
1.520033	0.1	-0.624740
1.521700	0.1	-0.606468
1.523367	0.1	-0.585192
1.525033	0.1	-0.563236
1.526700	0.1	-0.543091
1.528367	0.1	-0.525834
1.530033	0.1	-0.510658
1.531700	0.1	-0.495845
1.533367	0.1	-0.479957
1.535033	0.1	-0.462499
1.536700	0.1	-0.444124
1.538367	0.1	-0.426210
1.540033	0.1	-0.410052
1.541700	0.1	-0.396580
1.543367	0.1	-0.386154
1.545033	0.1	-0.377866
1.546700	0.1	-0.369982
1.548367	0.1	-0.361521
1.550033	0.1	-0.352655
1.551700	0.1	-0.343621
1.553367	0.1	-0.334093
1.555033	0.1	-0.323690
1.556700	0.1	-0.312789
1.558367	0.1	-0.302405
1.560033	0.1	-0.293562
1.561700	0.1	-0.286768
1.563367	0.1	-0.282023
1.565033	0.1	-0.279639
1.566700	0.1	-0.280570
1.568367	0.1	-0.285744
1.570033	0.1	-0.295867
1.571700	0.1	-0.312258
1.573367	0.1	-0.337861
1.575033	0.1	-0.377204
1.576700	0.1	-0.435095
1.578367	0.1	-0.515282
1.580033	0.1	-0.620806
1.581700	0.1	-0.755517
1.583367	0.1	-0.924887
1.585033	0.1	-1.135729
1.586700	0.1	-1.395443
1.588367	0.1	-1.710849
1.590033	0.1	-2.086870
1.591700	0.1	-2.525961
1.593367	0.1	-3.028200
1.595033	0.1	-3.590058
1.596700	0.1	-4.201895
1.598367	0.1	-4.846300
1.600033	0.1	-5.497164
1.601700	0.1	-6.118924
1.603367	0.1	-6.667706
1.605033	0.1	-7.094964
1.606700	0.1	-7.352158
1.608367	0.1	-7.395796
1.610033	0.1	-7.192628
1.611700	0.1	-6.724768
1.613367	0.1	-5.993401
1.615033	0.1	-5.018800
1.616700	0.1	-3.837324
1.618367	0.1	-2.497071
1.620033	0.1	-1.052176
1.621700	0.1	0.442881
1.623367	0.1	1.937482
1.625033	0.1	3.388072
1.626700	0.1	4.760688
1.628367	0.1	6.032186
1.630033	0.1	7.189480
1.631700	0.1	8.226908
1.633367	0.1	9.143041
1.635033	0.1	9.938395
1.636700	0.1	10.614460
1.638367	0.1	11.173482
1.640033	0.1	11.618142
1.641700	0.1	11.951756
1.643367	0.1	12.178998
1.645033	0.1	12.306073
1.646700	0.1	12.340313
1.648367	0.1	12.290329
1.650033	0.1	12.166537
1.651700	0.1	11.980957
1.653367	0.1	11.745957
1.655033	0.1	11.472437
1.656700	0.1	11.169072
1.658367	0.1	10.842993
1.660033	0.1	10.500690
1.661700	0.1	10.148403
1.663367	0.1	9.791744
1.665033	0.1	9.434675
1.666700	0.1	9.079007
1.668367	0.1	8.725398
1.670033	0.1	8.374862
1.671700	0.1	8.029155
1.673367	0.1	7.689856
1.675033	0.1	7.357714
1.676700	0.1	7.033055
1.678367	0.1	6.716368
1.680033	0.1	6.408100
1.681700	0.1	6.108065
1.683367	0.1	5.815211
1.685033	0.1	5.528238
1.686700	0.1	5.246946
1.688367	0.1	4.972755
1.690033	0.1	4.707109
1.691700	0.1	4.449636
1.693367	0.1	4.199008
1.695033	0.1	3.954950
1.696700	0.1	3.718096
1.698367	0.1	3.488911
1.700033	0.1	3.267340
1.701700	0.1	3.052666
1.703367	0.1	2.843989
1.705033	0.1	2.641482
1.706700	0.1	2.446282
1.708367	0.1	2.258965
1.710033	0.1	2.078912
1.711700	0.1	1.905472
1.713367	0.1	1.739031
1.715033	0.1	1.580482
1.716700	0.1	1.430050
1.718367	0.1	1.287074
1.720033	0.1	1.150384
1.721700	0.1	1.018853
1.723367	0.1	0.892258
1.725033	0.1	0.771163
1.726700	0.1	0.655665
1.728367	0.1	0.545201
1.730033	0.1	0.439840
1.731700	0.1	0.340869
1.733367	0.1	0.249324
1.735033	0.1	0.164341
1.736700	0.1	0.083516
1.738367	0.1	0.004764
1.740033	0.1	-0.072368
1.741700	0.1	-0.146893
1.743367	0.1	-0.217427
1.745033	0.1	-0.283225
1.746700	0.1	-0.344315
1.748367	0.1	-0.401041
1.750033	0.1	-0.453750
1.751700	0.1	-0.502821
1.753367	0.1	-0.548749
1.755033	0.1	-0.592200
1.756700	0.1	-0.633765
1.758367	0.1	-0.673509
1.760033	0.1	-0.711163
1.761700	0.1	-0.746581
1.763367	0.1	-0.779661
1.765033	0.1	-0.810344
1.766700	0.1	-0.838586
1.768367	0.1	-0.864039
1.770033	0.1	-0.886382
1.771700	0.1	-0.906149
1.773367	0.1	-0.924314
1.775033	0.1	-0.940906
1.776700	0.1	-0.955514
1.778367	0.1	-0.968711
1.780033	0.1	-0.981428
1.781700	0.1	-0.993614
1.783367	0.1	-1.004650
1.785033	0.1	-1.014201
1.786700	0.1	-1.022401
1.788367	0.1	-1.029782
1.790033	0.1	-1.036688
1.791700	0.1	-1.042536
1.793367	0.1	-1.046425
1.795033	0.1	-1.048422
1.796700	0.1	-1.049587
1.798367	0.1	-1.050965
1.800033	0.1	-1.052981
1.801700	0.1	-1.055705
1.803367	0.1	-1.059463
1.805033	0.1	-1.064413
1.806700	0.1	-1.069983
1.808367	0.1	-1.075068
1.810033	0.1	-1.078593
1.811700	0.1	-1.079859
1.813367	0.1	-1.078611
1.815033	0.1	-1.075412
1.816700	0.1	-1.071584
1.818367	0.1	-1.068199
1.820033	0.1	-1.065470
1.821700	0.1	-1.063389
1.823367	0.1	-1.062159
1.825033	0.1	-1.061964
1.826700	0.1	-1.062569
1.828367	0.1	-1.063338
1.830033	0.1	-1.063277
1.831700	0.1	-1.061289
1.833367	0.1	-1.056907
1.835033	0.1	-1.050704
1.836700	0.1	-1.043882
1.838367	0.1	-1.037698
1.840033	0.1	-1.033098
1.841700	0.1	-1.030448
1.843367	0.1	-1.029498
1.845033	0.1	-1.029642
1.846700	0.1	-1.029954
1.848367	0.1	-1.029051
1.850033	0.1	-1.025889
1.851700	0.1	-1.020674
1.853367	0.1	-1.014317
1.855033	0.1	-1.007128
1.856700	0.1	-0.998802
1.858367	0.1	-0.988939
1.860033	0.1	-0.976692
1.861700	0.1	-0.960571
1.863367	0.1	-0.939188
1.865033	0.1	-0.912384
1.866700	0.1	-0.881208
1.868367	0.1	-0.846605
1.870033	0.1	-0.808369
1.871700	0.1	-0.765393
1.873367	0.1	-0.716960
1.875033	0.1	-0.664252
1.876700	0.1	-0.610077
1.878367	0.1	-0.556828
1.880033	0.1	-0.505731
1.881700	0.1	-0.457484
1.883367	0.1	-0.412324
1.885033	0.1	-0.369800
1.886700	0.1	-0.329525
1.888367	0.1	-0.292184
1.890033	0.1	-0.259792
1.891700	0.1	-0.234698
1.893367	0.1	-0.217925
1.895033	0.1	-0.208691
1.896700	0.1	-0.205501
1.898367	0.1	-0.207201
1.900033	0.1	-0.213077
1.901700	0.1	-0.222418
1.903367	0.1	-0.234284
1.905033	0.1	-0.247625
1.906700	0.1	-0.261553
1.908367	0.1	-0.275932
1.910033	0.1	-0.291523
1.911700	0.1	-0.309288
1.913367	0.1	-0.329479
1.915033	0.1	-0.351118
1.916700	0.1	-0.372715
1.918367	0.1	-0.393204
1.920033	0.1	-0.411738
1.921700	0.1	-0.427789
1.923367	0.1	-0.441880
1.925033	0.1	-0.454974
1.926700	0.1	-0.467389
1.928367	0.1	-0.478979
1.930033	0.1	-0.489508
1.931700	0.1	-0.499026
1.933367	0.1	-0.508088
1.935033	0.1	-0.517080
1.936700	0.1	-0.525485
1.938367	0.1	-0.532344
1.940033	0.1	-0.537126
1.941700	0.1	-0.540242
1.943367	0.1	-0.542626
1.945033	0.1	-0.544824
1.946700	0.1	-0.546924
1.948367	0.1	-0.549280
1.950033	0.1	-0.552339
1.951700	0.1	-0.555771
1.953367	0.1	-0.558668
1.955033	0.1	-0.560461
1.956700	0.1	-0.561364
1.958367	0.1	-0.562160
1.960033	0.1	-0.563576
1.961700	0.1	-0.565448
1.963367	0.1	-0.566849
1.965033	0.1	-0.567269
1.966700	0.1	-0.567152
1.968367	0.1	-0.567418
1.970033	0.1	-0.568791
1.971700	0.1	-0.571529
1.973367	0.1	-0.575329
1.975033	0.1	-0.579096
1.976700	0.1	-0.581164
1.978367	0.1	-0.580605
1.980033	0.1	-0.578268
1.981700	0.1	-0.576316
1.983367	0.1	-0.576647
1.985033	0.1	-0.579259
1.986700	0.1	-0.582347
1.988367	0.1	-0.584275
1.990033	0.1	-0.584899
1.991700	0.1	-0.585122
1.993367	0.1	-0.585970
1.995033	0.1	-0.587814
1.996700	0.1	-0.590282
1.998367	0.1	-0.592680
2.000033	0.1	-0.594398
2.001700	0.1	-0.595227
2.003367	0.1	-0.595371
2.005033	0.1	-0.595325
2.006700	0.1	-0.595707
2.008367	0.1	-0.596833
2.010033	0.1	-0.598314
2.011700	0.1	-0.599623
2.013367	0.1	-0.601015
2.015033	0.1	-0.603027
2.016700	0.1	-0.605215
2.018367	0.1	-0.606384
2.020033	0.1	-0.605751
2.021700	0.1	-0.603315
2.023367	0.1	-0.599874
2.025033	0.1	-0.596945
2.026700	0.1	-0.596209
2.028367	0.1	-0.598286
2.030033	0.1	-0.602091
2.031700	0.1	-0.605625
2.033367	0.1	-0.607600
2.035033	0.1	-0.608168
2.036700	0.1	-0.608126
2.038367	0.1	-0.607669
2.040033	0.1	-0.606342
2.041700	0.1	-0.603772
2.043367	0.1	-0.600177
2.045033	0.1	-0.596349
2.046700	0.1	-0.593313
2.048367	0.1	-0.591679
2.050033	0.1	-0.591269
2.051700	0.1	-0.591166
2.053367	0.1	-0.590626
2.055033	0.1	-0.589811
2.056700	0.1	-0.589020
2.058367	0.1	-0.588153
2.060033	0.1	-0.587022
2.061700	0.1	-0.585681
2.063367	0.1	-0.584489
2.065033	0.1	-0.583823
2.066700	0.1	-0.583609
2.068367	0.1	-0.583278
2.070033	0.1	-0.581970
2.071700	0.1	-0.578961
2.073367	0.1	-0.574351
2.075033	0.1	-0.569527
2.076700	0.1	-0.566412
2.078367	0.1	-0.565713
2.080033	0.1	-0.566160
2.081700	0.1	-0.565397
2.083367	0.1	-0.561806
2.085033	0.1	-0.555953
2.086700	0.1	-0.550072
2.088367	0.1	-0.545783
2.090033	0.1	-0.542677
2.091700	0.1	-0.539361
2.093367	0.1	-0.535585
2.095033	0.1	-0.532125
2.096700	0.1	-0.528959
2.098367	0.1	-0.525410
2.100033	0.1	-0.521573
2.101700	0.1	-0.518225
2.103367	0.1	-0.515990
2.105033	0.1	-0.514612
2.106700	0.1	-0.512712
2.108367	0.1	-0.508735
2.110033	0.1	-0.502225
2.111700	0.1	-0.494113
2.113367	0.1	-0.485741
2.115033	0.1	-0.477820
2.116700	0.1	-0.470392
2.118367	0.1	-0.463421
2.120033	0.1	-0.457014
2.121700	0.1	-0.451286
2.123367	0.1	-0.446271
2.125033	0.1	-0.441941
2.126700	0.1	-0.438485
2.128367	0.1	-0.435840
2.130033	0.1	-0.432972
2.131700	0.1	-0.428450
2.133367	0.1	-0.421922
2.135033	0.1	-0.414290
2.136700	0.1	-0.406713
2.138367	0.1	-0.399793
2.140033	0.1	-0.393419
2.141700	0.1	-0.387137
2.143367	0.1	-0.380836
2.145033	0.1	-0.374853
2.146700	0.1	-0.369484
2.148367	0.1	-0.364780
2.150033	0.1	-0.360636
2.151700	0.1	-0.356631
2.153367	0.1	-0.352259
2.155033	0.1	-0.347262
2.156700	0.1	-0.341609
2.158367	0.1	-0.335448
2.160033	0.1	-0.328985
2.161700	0.1	-0.322387
2.163367	0.1	-0.316040
2.165033	0.1	-0.310354
2.166700	0.1	-0.305306
2.168367	0.1	-0.300603
2.170033	0.1	-0.295942
2.171700	0.1	-0.290978
2.173367	0.1	-0.285828
2.175033	0.1	-0.281138
2.176700	0.1	-0.276896
2.178367	0.1	-0.272240
2.180033	0.1	-0.266694
2.181700	0.1	-0.261003
2.183367	0.1	-0.256295
2.185033	0.1	-0.252509
2.186700	0.1	-0.248146
2.188367	0.1	-0.241958
2.190033	0.1	-0.234409
2.191700	0.1	-0.227531
2.193367	0.1	-0.223219
2.195033	0.1	-0.221492
2.196700	0.1	-0.220598
2.198367	0.1	-0.218744
2.200033	0.1	-0.215392
2.201700	0.1	-0.211005
2.203367	0.1	-0.206237
2.205033	0.1	-0.201445
2.206700	0.1	-0.196602
2.208367	0.1	-0.191680
2.210033	0.1	-0.187182
2.211700	0.1	-0.183978
2.213367	0.1	-0.182255
2.215033	0.1	-0.181007
2.216700	0.1	-0.178879
2.218367	0.1	-0.175145
2.220033	0.1	-0.169920
2.221700	0.1	-0.163773
2.223367	0.1	-0.157258
2.225033	0.1	-0.150786
2.226700	0.1	-0.144811
2.228367	0.1	-0.140043
2.230033	0.1	-0.137282
2.231700	0.1	-0.136611
2.233367	0.1	-0.136872
2.235033	0.1	-0.136397
2.236700	0.1	-0.134180
2.238367	0.1	-0.130250
2.240033	0.1	-0.125398
2.241700	0.1	-0.120769
2.243367	0.1	-0.117337
2.245033	0.1	-0.115135
2.246700	0.1	-0.113067
2.248367	0.1	-0.110040
2.250033	0.1	-0.106315
2.251700	0.1	-0.103442
2.253367	0.1	-0.102618
2.255033	0.1	-0.103526
2.256700	0.1	-0.105146
2.258367	0.1	-0.106664
2.260033	0.1	-0.107540
2.261700	0.1	-0.107456
2.263367	0.1	-0.106054
2.265033	0.1	-0.102906
2.266700	0.1	-0.098338
2.268367	0.1	-0.093915
2.270033	0.1	-0.091540
2.271700	0.1	-0.091963
2.273367	0.1	-0.093929
2.275033	0.1	-0.095004
2.276700	0.1	-0.093440
2.278367	0.1	-0.089109
2.280033	0.1	-0.083419
2.281700	0.1	-0.078655
2.283367	0.1	-0.076499
2.285033	0.1	-0.076839
2.286700	0.1	-0.078389
2.288367	0.1	-0.079963
2.290033	0.1	-0.080899
2.291700	0.1	-0.081039
2.293367	0.1	-0.080820
2.295033	0.1	-0.080736
2.296700	0.1	-0.080718
2.298367	0.1	-0.080145
2.300033	0.1	-0.078371
2.301700	0.1	-0.075256
2.303367	0.1	-0.071120
2.305033	0.1	-0.066548
2.306700	0.1	-0.062538
2.308367	0.1	-0.060285
2.310033	0.1	-0.060205
2.311700	0.1	-0.061439
2.313367	0.1	-0.062394
2.315033	0.1	-0.062180
2.316700	0.1	-0.061328
2.318367	0.1	-0.060881
2.320033	0.1	-0.061090
2.321700	0.1	-0.061486
2.323367	0.1	-0.061770
2.325033	0.1	-0.062166
2.326700	0.1	-0.062785
2.328367	0.1	-0.062990
2.330033	0.1	-0.061975
2.331700	0.1	-0.059609
2.333367	0.1	-0.056280
2.335033	0.1	-0.052815
2.336700	0.1	-0.050445
2.338367	0.1	-0.049882
2.340033	0.1	-0.050706
2.341700	0.1	-0.051996
2.343367	0.1	-0.053309
2.345033	0.1	-0.054762
2.346700	0.1	-0.056280
2.348367	0.1	-0.057234
2.350033	0.1	-0.057062
2.351700	0.1	-0.055861
2.353367	0.1	-0.054110
2.355033	0.1	-0.051917
2.356700	0.1	-0.049225
2.358367	0.1	-0.046324
2.360033	0.1	-0.043563
2.361700	0.1	-0.041029
2.363367	0.1	-0.038906
2.365033	0.1	-0.037607
2.366700	0.1	-0.037337
2.368367	0.1	-0.038049
2.370033	0.1	-0.039856
2.371700	0.1	-0.042669
2.373367	0.1	-0.045542
2.375033	0.1	-0.046901
2.376700	0.1	-0.045844
2.378367	0.1	-0.043032
2.380033	0.1	-0.040159
2.381700	0.1	-0.038762
2.383367	0.1	-0.039339
2.385033	0.1	-0.041039
2.386700	0.1	-0.042524
2.388367	0.1	-0.043097
2.390033	0.1	-0.042906
2.391700	0.1	-0.042408
2.393367	0.1	-0.041979
2.395033	0.1	-0.041677
2.396700	0.1	-0.041239
2.398367	0.1	-0.040317
2.400033	0.1	-0.038901
2.401700	0.1	-0.037304
2.403367	0.1	-0.035604
2.405033	0.1	-0.033826
2.406700	0.1	-0.032526
2.408367	0.1	-0.032545
2.410033	0.1	-0.034450
2.411700	0.1	-0.038142
2.413367	0.1	-0.042641
2.415033	0.1	-0.046422
2.416700	0.1	-0.048205
2.418367	0.1	-0.047460
2.420033	0.1	-0.044517
2.421700	0.1	-0.040350
2.423367	0.1	-0.036149
2.425033	0.1	-0.032955
2.426700	0.1	-0.031171
2.428367	0.1	-0.030515
2.430033	0.1	-0.030594
2.431700	0.1	-0.031223
2.433367	0.1	-0.032298
2.435033	0.1	-0.033644
2.436700	0.1	-0.034901
2.438367	0.1	-0.035632
2.440033	0.1	-0.035716
2.441700	0.1	-0.035479
2.443367	0.1	-0.035330
2.445033	0.1	-0.035414
2.446700	0.1	-0.035814
2.448367	0.1	-0.036987
2.450033	0.1	-0.039046
2.451700	0.1	-0.041118
2.453367	0.1	-0.042333
2.455033	0.1	-0.042939
2.456700	0.1	-0.043707
2.458367	0.1	-0.044745
2.460033	0.1	-0.045164
2.461700	0.1	-0.044010
2.463367	0.1	-0.041616
2.465033	0.1	-0.039614
2.466700	0.1	-0.039423
2.468367	0.1	-0.041309
2.470033	0.1	-0.044480
2.471700	0.1	-0.047409
2.473367	0.1	-0.048480
2.475033	0.1	-0.047204
2.476700	0.1	-0.044755
2.478367	0.1	-0.042920
2.480033	0.1	-0.042361
2.481700	0.1	-0.042375
2.483367	0.1	-0.042119
2.485033	0.1	-0.041346
2.486700	0.1	-0.040401
2.488367	0.1	-0.040131
2.490033	0.1	-0.041327
2.491700	0.1	-0.044014
2.493367	0.1	-0.047428
2.495033	0.1	-0.050319
2.496700	0.1	-0.051525
2.498367	0.1	-0.050995
2.500033	0.1	-0.049756
2.501700	0.1	-0.048773
2.503367	0.1	-0.048517
2.505033	0.1	-0.049113
2.506700	0.1	-0.050380
2.508367	0.1	-0.051754
2.510033	0.1	-0.052610
2.511700	0.1	-0.053002
2.513367	0.1	-0.053714
2.515033	0.1	-0.055265
2.516700	0.1	-0.057253
2.518367	0.1	-0.058957
2.520033	0.1	-0.060201
2.521700	0.1	-0.061253
2.523367	0.1	-0.062068
2.525033	0.1	-0.062380
2.526700	0.1	-0.062310
2.528367	0.1	-0.062427
2.530033	0.1	-0.063246
2.531700	0.1	-0.064760
2.533367	0.1	-0.066482
2.535033	0.1	-0.067726
2.536700	0.1	-0.067591
2.538367	0.1	-0.065248
2.540033	0.1	-0.060811
2.541700	0.1	-0.055707
2.543367	0.1	-0.051926
2.545033	0.1	-0.050697
2.546700	0.1	-0.051782
2.548367	0.1	-0.054031
2.550033	0.1	-0.056173
2.551700	0.1	-0.057314
2.553367	0.1	-0.057337
2.555033	0.1	-0.057253
2.556700	0.1	-0.058389
2.558367	0.1	-0.060936
2.560033	0.1	-0.063749
2.561700	0.1	-0.065388
2.563367	0.1	-0.064904
2.565033	0.1	-0.062403
2.566700	0.1	-0.059265
2.568367	0.1	-0.057174
2.570033	0.1	-0.056904
2.571700	0.1	-0.058273
2.573367	0.1	-0.060480
2.575033	0.1	-0.062333
2.576700	0.1	-0.062934
2.578367	0.1	-0.062417
2.580033	0.1	-0.061775
2.581700	0.1	-0.062110
2.583367	0.1	-0.063963
2.585033	0.1	-0.067111
2.586700	0.1	-0.070785
2.588367	0.1	-0.073863
2.590033	0.1	-0.074999
2.591700	0.1	-0.073076
2.593367	0.1	-0.068247
2.595033	0.1	-0.062366
2.596700	0.1	-0.057500
2.598367	0.1	-0.054580
2.600033	0.1	-0.053681
2.601700	0.1	-0.054487
2.603367	0.1	-0.056657
2.605033	0.1	-0.059889
2.606700	0.1	-0.063316
2.608367	0.1	-0.065607
2.610033	0.1	-0.065882
2.611700	0.1	-0.064378
2.613367	0.1	-0.062254
2.615033	0.1	-0.060503
2.616700	0.1	-0.058985
2.618367	0.1	-0.057053
2.620033	0.1	-0.054836
2.621700	0.1	-0.053272
2.623367	0.1	-0.053290
2.625033	0.1	-0.054985
2.626700	0.1	-0.057323
2.628367	0.1	-0.058925
2.630033	0.1	-0.059297
2.631700	0.1	-0.058897
2.633367	0.1	-0.058450
2.635033	0.1	-0.058562
2.636700	0.1	-0.059530
2.638367	0.1	-0.061328
2.640033	0.1	-0.063698
2.641700	0.1	-0.066049
2.643367	0.1	-0.067502
2.645033	0.1	-0.067209
2.646700	0.1	-0.064746
2.648367	0.1	-0.060443
2.650033	0.1	-0.055479
2.651700	0.1	-0.051246
2.653367	0.1	-0.048699
2.655033	0.1	-0.048396
2.656700	0.1	-0.050408
2.658367	0.1	-0.053882
2.660033	0.1	-0.057216
2.661700	0.1	-0.059134
2.663367	0.1	-0.059572
2.665033	0.1	-0.059674
2.666700	0.1	-0.060704
2.668367	0.1	-0.063037
2.670033	0.1	-0.066091
2.671700	0.1	-0.068578
2.673367	0.1	-0.069388
2.675033	0.1	-0.068648
2.676700	0.1	-0.067288
2.678367	0.1	-0.065942
2.680033	0.1	-0.064522
2.681700	0.1	-0.062459
2.683367	0.1	-0.059493
2.685033	0.1	-0.056266
2.686700	0.1	-0.053840
2.688367	0.1	-0.052638
2.690033	0.1	-0.052191
2.691700	0.1	-0.051879
2.693367	0.1	-0.051772
2.695033	0.1	-0.052494
2.696700	0.1	-0.054128
2.698367	0.1	-0.055772
2.700033	0.1	-0.056457
2.701700	0.1	-0.055982
2.703367	0.1	-0.054953
2.705033	0.1	-0.054291
2.706700	0.1	-0.054711
2.708367	0.1	-0.056317
2.710033	0.1	-0.058468
2.711700	0.1	-0.059996
2.713367	0.1	-0.060126
2.715033	0.1	-0.059227
2.716700	0.1	-0.058105
2.718367	0.1	-0.056983
2.720033	0.1	-0.055605
2.721700	0.1	-0.054226
2.723367	0.1	-0.053868
2.725033	0.1	-0.055465
2.726700	0.1	-0.058939
2.728367	0.1	-0.062915
2.730033	0.1	-0.065453
2.731700	0.1	-0.065370
2.733367	0.1	-0.062762
2.735033	0.1	-0.058534
2.736700	0.1	-0.054026
2.738367	0.1	-0.050720
2.740033	0.1	-0.049421
2.741700	0.1	-0.049504
2.743367	0.1	-0.049463
2.745033	0.1	-0.048499
2.746700	0.1	-0.047269
2.748367	0.1	-0.046603
2.750033	0.1	-0.046324
2.751700	0.1	-0.045914
2.753367	0.1	-0.045528
2.755033	0.1	-0.045644
2.756700	0.1	-0.046366
2.758367	0.1	-0.047637
2.760033	0.1	-0.049463
2.761700	0.1	-0.051511
2.763367	0.1	-0.053090
2.765033	0.1	-0.053681
2.766700	0.1	-0.053220
2.768367	0.1	-0.051856
2.770033	0.1	-0.049970
2.771700	0.1	-0.048280
2.773367	0.1	-0.047362
2.775033	0.1	-0.047297
2.776700	0.1	-0.048126
2.778367	0.1	-0.049802
2.780033	0.1	-0.051497
2.781700	0.1	-0.052298
2.783367	0.1	-0.052429
2.785033	0.1	-0.052690
2.786700	0.1	-0.053453
2.788367	0.1	-0.054385
2.790033	0.1	-0.054766
2.791700	0.1	-0.054231
2.793367	0.1	-0.053123
2.795033	0.1	-0.052014
2.796700	0.1	-0.051591
2.798367	0.1	-0.052527
2.800033	0.1	-0.055111
2.801700	0.1	-0.058906
2.803367	0.1	-0.062357
2.805033	0.1	-0.063688
2.806700	0.1	-0.062692
2.808367	0.1	-0.060545
2.810033	0.1	-0.058091
2.811700	0.1	-0.055404
2.813367	0.1	-0.052708
2.815033	0.1	-0.050934
2.816700	0.1	-0.051125
2.818367	0.1	-0.053104
2.820033	0.1	-0.055116
2.821700	0.1	-0.055050
2.823367	0.1	-0.052308
2.825033	0.1	-0.048252
2.826700	0.1	-0.044876
2.828367	0.1	-0.043283
2.830033	0.1	-0.043139
2.831700	0.1	-0.043167
2.833367	0.1	-0.042445
2.835033	0.1	-0.041318
2.836700	0.1	-0.040862
2.838367	0.1	-0.041728
2.840033	0.1	-0.043884
2.841700	0.1	-0.046999
2.843367	0.1	-0.050659
2.845033	0.1	-0.054333
2.846700	0.1	-0.057230
2.848367	0.1	-0.058464
2.850033	0.1	-0.057933
2.851700	0.1	-0.056559
2.853367	0.1	-0.055232
2.855033	0.1	-0.053942
2.856700	0.1	-0.052331
2.858367	0.1	-0.050641
2.860033	0.1	-0.049225
2.861700	0.1	-0.047390
2.863367	0.1	-0.044317
2.865033	0.1	-0.040443
2.866700	0.1	-0.036946
2.868367	0.1	-0.034776
2.870033	0.1	-0.034459
2.871700	0.1	-0.035907
2.873367	0.1	-0.038277
2.875033	0.1	-0.040703
2.876700	0.1	-0.042920
2.878367	0.1	-0.044848
2.880033	0.1	-0.046086
2.881700	0.1	-0.046357
2.883367	0.1	-0.045947
2.885033	0.1	-0.045532
2.886700	0.1	-0.045747
2.888367	0.1	-0.046524
2.890033	0.1	-0.046967
2.891700	0.1	-0.046273
2.893367	0.1	-0.044811
2.895033	0.1	-0.043889
2.896700	0.1	-0.044405
2.898367	0.1	-0.046049
2.900033	0.1	-0.047805
2.901700	0.1	-0.048871
2.903367	0.1	-0.049234
2.905033	0.1	-0.049416
2.906700	0.1	-0.049747
2.908367	0.1	-0.050156
2.910033	0.1	-0.050622
2.911700	0.1	-0.051535
2.913367	0.1	-0.053612
2.915033	0.1	-0.056745
2.916700	0.1	-0.059432
2.918367	0.1	-0.060392
2.920033	0.1	-0.060024
2.921700	0.1	-0.059637
2.923367	0.1	-0.059996
2.925033	0.1	-0.060839
2.926700	0.1	-0.061323
2.928367	0.1	-0.060671
2.930033	0.1	-0.058734
2.931700	0.1	-0.056000
2.933367	0.1	-0.052922
2.935033	0.1	-0.049658
2.936700	0.1	-0.046599
2.938367	0.1	-0.044671
2.940033	0.1	-0.044727
2.941700	0.1	-0.046617
2.943367	0.1	-0.049300
2.945033	0.1	-0.051847
2.946700	0.1	-0.053868
2.948367	0.1	-0.054920
2.950033	0.1	-0.054515
2.951700	0.1	-0.053048
2.953367	0.1	-0.051837
2.955033	0.1	-0.051921
2.956700	0.1	-0.052955
2.958367	0.1	-0.053616
2.960033	0.1	-0.053486
2.961700	0.1	-0.053700
2.963367	0.1	-0.055241
2.965033	0.1	-0.057644
2.966700	0.1	-0.059651
2.968367	0.1	-0.060513
2.970033	0.1	-0.060392
2.971700	0.1	-0.059567
2.973367	0.1	-0.057914
2.975033	0.1	-0.055372
2.976700	0.1	-0.052601
2.978367	0.1	-0.050659
2.980033	0.1	-0.050063
2.981700	0.1	-0.050259
2.983367	0.1	-0.050496
2.985033	0.1	-0.050669
2.986700	0.1	-0.050897
2.988367	0.1	-0.051139
2.990033	0.1	-0.051241
2.991700	0.1	-0.050887
2.993367	0.1	-0.049849
2.995033	0.1	-0.048368
2.996700	0.1	-0.047176
2.998367	0.1	-0.046967
3.000033	0.1	-0.047889
3.001700	0.1	-0.049560
3.003367	0.1	-0.051679
3.005033	0.1	-0.054007
3.006700	0.1	-0.056173
3.008367	0.1	-0.057728
3.010033	0.1	-0.058338
3.011700	0.1	-0.058203
3.013367	0.1	-0.058063
3.015033	0.1	-0.058264
3.016700	0.1	-0.058371
3.018367	0.1	-0.057993
3.020033	0.1	-0.057309
3.021700	0.1	-0.056522
3.023367	0.1	-0.055432
3.025033	0.1	-0.053896
3.026700	0.1	-0.052368
3.028367	0.1	-0.051446
3.030033	0.1	-0.051297
3.031700	0.1	-0.051912
3.033367	0.1	-0.053449
3.035033	0.1	-0.055796
3.036700	0.1	-0.058250
3.038367	0.1	-0.059907
3.040033	0.1	-0.060154
3.041700	0.1	-0.058888
3.043367	0.1	-0.056783
3.045033	0.1	-0.055097
3.046700	0.1	-0.054794
3.048367	0.1	-0.056005
3.050033	0.1	-0.058492
3.051700	0.1	-0.062007
3.053367	0.1	-0.066054
3.055033	0.1	-0.069560
3.056700	0.1	-0.071139
3.058367	0.1	-0.069840
3.060033	0.1	-0.065905
3.061700	0.1	-0.060825
3.063367	0.1	-0.056392
3.065033	0.1	-0.053751
3.066700	0.1	-0.053314
3.068367	0.1	-0.054659
3.070033	0.1	-0.056406
3.071700	0.1	-0.056927
3.073367	0.1	-0.055619
3.075033	0.1	-0.053388
3.076700	0.1	-0.051968
3.078367	0.1	-0.052778
3.080033	0.1	-0.055805
3.081700	0.1	-0.059567
3.083367	0.1	-0.062557
3.085033	0.1	-0.064443
3.086700	0.1	-0.065467
3.088367	0.1	-0.065579
3.090033	0.1	-0.064750
3.091700	0.1	-0.063339
3.093367	0.1	-0.061886
3.095033	0.1	-0.060722
3.096700	0.1	-0.059810
3.098367	0.1	-0.058734
3.100033	0.1	-0.056885
3.101700	0.1	-0.053984
3.103367	0.1	-0.050557
3.105033	0.1	-0.047642
3.106700	0.1	-0.045896
3.108367	0.1	-0.045565
3.110033	0.1	-0.046892
3.111700	0.1	-0.049728
3.113367	0.1	-0.053234
3.115033	0.1	-0.056606
3.116700	0.1	-0.059349
3.118367	0.1	-0.061099
3.120033	0.1	-0.061691
3.121700	0.1	-0.061761
3.123367	0.1	-0.062441
3.125033	0.1	-0.063670
3.126700	0.1	-0.064038
3.128367	0.1	-0.062906
3.130033	0.1	-0.061160
3.131700	0.1	-0.059884
3.133367	0.1	-0.059451
3.135033	0.1	-0.059414
3.136700	0.1	-0.058883
3.138367	0.1	-0.057518
3.140033	0.1	-0.055959
3.141700	0.1	-0.055055
3.143367	0.1	-0.055069
3.145033	0.1	-0.055651
3.146700	0.1	-0.056201
3.148367	0.1	-0.056117
3.150033	0.1	-0.055125
3.151700	0.1	-0.053537
3.153367	0.1	-0.052005
3.155033	0.1	-0.051227
3.156700	0.1	-0.051809
3.158367	0.1	-0.053947
3.160033	0.1	-0.057034
3.161700	0.1	-0.060066
3.163367	0.1	-0.062427
3.165033	0.1	-0.063637
3.166700	0.1	-0.063209
3.168367	0.1	-0.061500
3.170033	0.1	-0.060014
3.171700	0.1	-0.060033
3.173367	0.1	-0.061258
3.175033	0.1	-0.062292
3.176700	0.1	-0.062189
3.178367	0.1	-0.061118
3.180033	0.1	-0.059921
3.181700	0.1	-0.059539
3.183367	0.1	-0.060215
3.185033	0.1	-0.061211
3.186700	0.1	-0.061612
3.188367	0.1	-0.061141
3.190033	0.1	-0.060061
3.191700	0.1	-0.058636
3.193367	0.1	-0.056946
3.195033	0.1	-0.055162
3.196700	0.1	-0.053877
3.198367	0.1	-0.053858
3.200033	0.1	-0.055381
3.201700	0.1	-0.057765
3.203367	0.1	-0.059595
3.205033	0.1	-0.059698
3.206700	0.1	-0.058254
3.208367	0.1	-0.056610
3.210033	0.1	-0.055935
3.211700	0.1	-0.056513
3.213367	0.1	-0.057989
3.215033	0.1	-0.059600
3.216700	0.1	-0.060224
3.218367	0.1	-0.059255
3.220033	0.1	-0.057276
3.221700	0.1	-0.055251
3.223367	0.1	-0.053430
3.225033	0.1	-0.051390
3.226700	0.1	-0.048899
3.228367	0.1	-0.046552
3.230033	0.1	-0.045393
3.231700	0.1	-0.046063
3.233367	0.1	-0.048373
3.235033	0.1	-0.051502
3.236700	0.1	-0.054454
3.238367	0.1	-0.056578
3.240033	0.1	-0.057891
3.241700	0.1	-0.058496
3.243367	0.1	-0.058063
3.245033	0.1	-0.056499
3.246700	0.1	-0.054655
3.248367	0.1	-0.053723
3.250033	0.1	-0.054017
3.251700	0.1	-0.054887
3.253367	0.1	-0.055660
3.255033	0.1	-0.056121
3.256700	0.1	-0.056564
3.258367	0.1	-0.057579
3.260033	0.1	-0.059181
3.261700	0.1	-0.060396
3.263367	0.1	-0.060298
3.265033	0.1	-0.059013
3.266700	0.1	-0.057225
3.268367	0.1	-0.055367
3.270033	0.1	-0.053775
3.271700	0.1	-0.053016
3.273367	0.1	-0.053397
3.275033	0.1	-0.054766
3.276700	0.1	-0.057132
3.278367	0.1	-0.060680
3.280033	0.1	-0.064876
3.281700	0.1	-0.068266
3.283367	0.1	-0.069453
3.285033	0.1	-0.068052
3.286700	0.1	-0.064685
3.288367	0.1	-0.060583
3.290033	0.1	-0.057099
3.291700	0.1	-0.055260
3.293367	0.1	-0.055535
3.295033	0.1	-0.057309
3.296700	0.1	-0.059004
3.298367	0.1	-0.059581
3.300033	0.1	-0.059484
3.301700	0.1	-0.059805
3.303367	0.1	-0.061085
3.305033	0.1	-0.063227
3.306700	0.1	-0.065877
3.308367	0.1	-0.068196
3.310033	0.1	-0.068997
3.311700	0.1	-0.067917
3.313367	0.1	-0.065980
3.315033	0.1	-0.064578
3.316700	0.1	-0.064136
3.318367	0.1	-0.064196
3.320033	0.1	-0.064345
3.321700	0.1	-0.064615
3.323367	0.1	-0.065262
3.325033	0.1	-0.066273
3.326700	0.1	-0.067037
3.328367	0.1	-0.066753
3.330033	0.1	-0.065421
3.331700	0.1	-0.064005
3.333367	0.1	-0.063390
3.335033	0.1	-0.063512
3.336700	0.1	-0.063633
3.338367	0.1	-0.063423
3.340033	0.1	-0.063432
3.341700	0.1	-0.064168
3.343367	0.1	-0.065202
3.345033	0.1	-0.066017
3.346700	0.1	-0.066836
3.348367	0.1	-0.067931
3.350033	0.1	-0.068988
3.351700	0.1	-0.069374
3.353367	0.1	-0.068606
3.355033	0.1	-0.066697
3.356700	0.1	-0.064322
3.358367	0.1	-0.062380
3.360033	0.1	-0.061318
3.361700	0.1	-0.060876
3.363367	0.1	-0.060494
3.365033	0.1	-0.059730
3.366700	0.1	-0.058645
3.368367	0.1	-0.057858
3.370033	0.1	-0.057961
3.371700	0.1	-0.059186
3.373367	0.1	-0.061356
3.375033	0.1	-0.063698
3.376700	0.1	-0.065444
3.378367	0.1	-0.066627
3.380033	0.1	-0.067423
3.381700	0.1	-0.067274
3.383367	0.1	-0.065407
3.385033	0.1	-0.061910
3.386700	0.1	-0.057993
3.388367	0.1	-0.055106
3.390033	0.1	-0.053938
3.391700	0.1	-0.054105
3.393367	0.1	-0.054636
3.395033	0.1	-0.054822
3.396700	0.1	-0.054687
3.398367	0.1	-0.054496
3.400033	0.1	-0.054156
3.401700	0.1	-0.053681
3.403367	0.1	-0.053803
3.405033	0.1	-0.055302
3.406700	0.1	-0.057807
3.408367	0.1	-0.059828
3.410033	0.1	-0.060261
3.411700	0.1	-0.059605
3.413367	0.1	-0.059293
3.415033	0.1	-0.059833
3.416700	0.1	-0.060210
3.418367	0.1	-0.059442
3.420033	0.1	-0.057826
3.421700	0.1	-0.056359
3.423367	0.1	-0.055577
3.425033	0.1	-0.055432
3.426700	0.1	-0.055851
3.428367	0.1	-0.056773
3.430033	0.1	-0.057742
3.431700	0.1	-0.058245
3.433367	0.1	-0.058254
3.435033	0.1	-0.058133
3.436700	0.1	-0.058389
3.438367	0.1	-0.059232
3.440033	0.1	-0.060108
3.441700	0.1	-0.059931
3.443367	0.1	-0.058115
3.445033	0.1	-0.055144
3.446700	0.1	-0.052019
3.448367	0.1	-0.049202
3.450033	0.1	-0.046385
3.451700	0.1	-0.043381
3.453367	0.1	-0.041230
3.455033	0.1	-0.041514
3.456700	0.1	-0.044517
3.458367	0.1	-0.048936
3.460033	0.1	-0.053300
3.461700	0.1	-0.057057
3.463367	0.1	-0.060601
3.465033	0.1	-0.064699
3.466700	0.1	-0.069845
3.468367	0.1	-0.076103
3.470033	0.1	-0.083582
3.471700	0.1	-0.092792
3.473367	0.1	-0.104448
3.475033	0.1	-0.119233
3.476700	0.1	-0.137128
3.478367	0.1	-0.156509
3.480033	0.1	-0.174986
3.481700	0.1	-0.191340
3.483367	0.1	-0.205790
3.485033	0.1	-0.218670
3.486700	0.1	-0.229324
3.488367	0.1	-0.236272
3.490033	0.1	-0.238251
3.491700	0.1	-0.234875
3.493367	0.1	-0.226446
3.495033	0.1	-0.213813
3.496700	0.1	-0.198232
3.498367	0.1	-0.180709
3.500033	0.1	-0.161519
3.501700	0.1	-0.140551
3.503367	0.1	-0.118236
3.505033	0.1	-0.095963
3.506700	0.1	-0.075242
3.508367	0.1	-0.056853
3.510033	0.1	-0.040899
3.511700	0.1	-0.027157
3.513367	0.1	-0.015362
3.515033	0.1	-0.005583
3.516700	0.1	0.001751
3.518367	0.1	0.006394
3.520033	0.1	0.008629
3.521700	0.1	0.008866
3.523367	0.1	0.007381
3.525033	0.1	0.004722
3.526700	0.1	0.002054
3.528367	0.1	0.000848
3.530033	0.1	0.001946
3.531700	0.1	0.004796
3.533367	0.1	0.007730
3.535033	0.1	0.009323
3.536700	0.1	0.009704
3.538367	0.1	0.010068
3.540033	0.1	0.010892
3.541700	0.1	0.011232
3.543367	0.1	0.010049
3.545033	0.1	0.007404
3.546700	0.1	0.004075
3.548367	0.1	0.000787
3.550033	0.1	-0.001877
3.551700	0.1	-0.003357
3.553367	0.1	-0.003190
3.555033	0.1	-0.001374
3.556700	0.1	0.001388
3.558367	0.1	0.003991
3.560033	0.1	0.006021
3.561700	0.1	0.008307
3.563367	0.1	0.011511
3.565033	0.1	0.014454
3.566700	0.1	0.015134
3.568367	0.1	0.012843
3.570033	0.1	0.008219
3.571700	0.1	0.002109
3.573367	0.1	-0.004559
3.575033	0.1	-0.010468
3.576700	0.1	-0.014347
3.578367	0.1	-0.015781
3.580033	0.1	-0.015530
3.581700	0.1	-0.014994
3.583367	0.1	-0.014962
3.585033	0.1	-0.014687
3.586700	0.1	-0.012917
3.588367	0.1	-0.009737
3.590033	0.1	-0.006501
3.591700	0.1	-0.004284
3.593367	0.1	-0.002896
3.595033	0.1	-0.001411
3.596700	0.1	0.000428
3.598367	0.1	0.001565
3.600033	0.1	0.000666
3.601700	0.1	-0.002696
3.603367	0.1	-0.007981
3.605033	0.1	-0.014072
3.606700	0.1	-0.019390
3.608367	0.1	-0.022603
3.610033	0.1	-0.023530
3.611700	0.1	-0.022515
3.613367	0.1	-0.019455
3.615033	0.1	-0.014603
3.616700	0.1	-0.009597
3.618367	0.1	-0.006575
3.620033	0.1	-0.006384
3.621700	0.1	-0.008158
3.623367	0.1	-0.010561
3.625033	0.1	-0.012787
3.626700	0.1	-0.014543
3.628367	0.1	-0.015795
3.630033	0.1	-0.016615
3.631700	0.1	-0.017118
3.633367	0.1	-0.017402
3.635033	0.1	-0.017411
3.636700	0.1	-0.016955
3.638367	0.1	-0.016419
3.640033	0.1	-0.017015
3.641700	0.1	-0.019576
3.643367	0.1	-0.023451
3.645033	0.1	-0.027297
3.646700	0.1	-0.030412
3.648367	0.1	-0.032661
3.650033	0.1	-0.033788
3.651700	0.1	-0.033616
3.653367	0.1	-0.032303
3.655033	0.1	-0.030156
3.656700	0.1	-0.027660
3.658367	0.1	-0.025476
3.660033	0.1	-0.024140
3.661700	0.1	-0.023930
3.663367	0.1	-0.024885
3.665033	0.1	-0.026585
3.666700	0.1	-0.028089
3.668367	0.1	-0.028778
3.670033	0.1	-0.029174
3.671700	0.1	-0.030198
3.673367	0.1	-0.032024
3.675033	0.1	-0.033923
3.676700	0.1	-0.034748
3.678367	0.1	-0.033872
3.680033	0.1	-0.031861
3.681700	0.1	-0.030021
3.683367	0.1	-0.029351
3.685033	0.1	-0.029868
3.686700	0.1	-0.030925
3.688367	0.1	-0.032159
3.690033	0.1	-0.033849
3.691700	0.1	-0.036405
3.693367	0.1	-0.039469
3.695033	0.1	-0.041970
3.696700	0.1	-0.043502
3.698367	0.1	-0.044643
3.700033	0.1	-0.045639
3.701700	0.1	-0.046054
3.703367	0.1	-0.045374
3.705033	0.1	-0.043237
3.706700	0.1	-0.039800
3.708367	0.1	-0.036131
3.710033	0.1	-0.033532
3.711700	0.1	-0.032317
3.713367	0.1	-0.031875
3.715033	0.1	-0.031553
3.716700	0.1	-0.031055
3.718367	0.1	-0.030394
3.720033	0.1	-0.029723
3.721700	0.1	-0.029113
3.723367	0.1	-0.028666
3.725033	0.1	-0.028587
3.726700	0.1	-0.028955
3.728367	0.1	-0.029602
3.730033	0.1	-0.029900
3.731700	0.1	-0.029141
3.733367	0.1	-0.027590
3.735033	0.1	-0.026640
3.736700	0.1	-0.027451
3.738367	0.1	-0.029681
3.740033	0.1	-0.031688
3.741700	0.1	-0.031753
3.743367	0.1	-0.029649
3.745033	0.1	-0.026934
3.746700	0.1	-0.025420
3.748367	0.1	-0.025602
3.750033	0.1	-0.026966
3.751700	0.1	-0.028987
3.753367	0.1	-0.031050
3.755033	0.1	-0.032070
3.756700	0.1	-0.031148
3.758367	0.1	-0.028741
3.760033	0.1	-0.026668
3.761700	0.1	-0.026505
3.763367	0.1	-0.028196
3.765033	0.1	-0.030729
3.766700	0.1	-0.033677
3.768367	0.1	-0.036983
3.770033	0.1	-0.039940
3.771700	0.1	-0.041532
3.773367	0.1	-0.041248
3.775033	0.1	-0.039442
3.776700	0.1	-0.037164
3.778367	0.1	-0.035455
3.780033	0.1	-0.034799
3.781700	0.1	-0.035041
3.783367	0.1	-0.035511
3.785033	0.1	-0.035437
3.786700	0.1	-0.034482
3.788367	0.1	-0.032922
3.790033	0.1	-0.031502
3.791700	0.1	-0.031353
3.793367	0.1	-0.033067
3.795033	0.1	-0.035702
3.796700	0.1	-0.037658
3.798367	0.1	-0.038454
3.800033	0.1	-0.038678
3.801700	0.1	-0.038757
3.803367	0.1	-0.038906
3.805033	0.1	-0.039516
3.806700	0.1	-0.040773
3.808367	0.1	-0.042184
3.810033	0.1	-0.042706
3.811700	0.1	-0.041598
3.813367	0.1	-0.039027
3.815033	0.1	-0.035823
3.816700	0.1	-0.032866
3.818367	0.1	-0.030589
3.820033	0.1	-0.028759
3.821700	0.1	-0.026803
3.823367	0.1	-0.024484
3.825033	0.1	-0.022515
3.826700	0.1	-0.022226
3.828367	0.1	-0.024200
3.830033	0.1	-0.027618
3.831700	0.1	-0.031018
3.833367	0.1	-0.033118
3.835033	0.1	-0.033430
3.836700	0.1	-0.032540
3.838367	0.1	-0.031474
3.840033	0.1	-0.030538
3.841700	0.1	-0.029295
3.843367	0.1	-0.027572
3.845033	0.1	-0.025821
3.846700	0.1	-0.024759
3.848367	0.1	-0.024978
3.850033	0.1	-0.026408
3.851700	0.1	-0.028098
3.853367	0.1	-0.029178
3.855033	0.1	-0.029844
3.856700	0.1	-0.030822
3.858367	0.1	-0.032214
3.860033	0.1	-0.033309
3.861700	0.1	-0.033583
3.863367	0.1	-0.033351
3.865033	0.1	-0.032922
3.866700	0.1	-0.032010
3.868367	0.1	-0.030291
3.870033	0.1	-0.027823
3.871700	0.1	-0.024959
3.873367	0.1	-0.022384
3.875033	0.1	-0.021104
3.876700	0.1	-0.021863
3.878367	0.1	-0.024443
3.880033	0.1	-0.027763
3.881700	0.1	-0.030631
3.883367	0.1	-0.032322
3.885033	0.1	-0.032671
3.886700	0.1	-0.032028
3.888367	0.1	-0.031018
3.890033	0.1	-0.029933
3.891700	0.1	-0.028675
3.893367	0.1	-0.027255
3.895033	0.1	-0.026096
3.896700	0.1	-0.026114
3.898367	0.1	-0.028284
3.900033	0.1	-0.032545
3.901700	0.1	-0.037155
3.903367	0.1	-0.039972
3.905033	0.1	-0.040438
3.906700	0.1	-0.039400
3.908367	0.1	-0.037677
3.910033	0.1	-0.035921
3.911700	0.1	-0.034776
3.913367	0.1	-0.034305
3.915033	0.1	-0.033858
3.916700	0.1	-0.032592
3.918367	0.1	-0.030329
3.920033	0.1	-0.027958
3.921700	0.1	-0.026454
3.923367	0.1	-0.025895
3.925033	0.1	-0.025663
3.926700	0.1	-0.025206
3.928367	0.1	-0.024652
3.930033	0.1	-0.024564
3.931700	0.1	-0.025248
3.933367	0.1	-0.026692
3.935033	0.1	-0.028834
3.936700	0.1	-0.031386
3.938367	0.1	-0.033500
3.940033	0.1	-0.034366
3.941700	0.1	-0.034431
3.943367	0.1	-0.035013
3.945033	0.1	-0.036722
3.946700	0.1	-0.039055
3.948367	0.1	-0.041206
3.950033	0.1	-0.042599
3.951700	0.1	-0.042897
3.953367	0.1	-0.041728
3.955033	0.1	-0.038794
3.956700	0.1	-0.034389
3.958367	0.1	-0.029448
3.960033	0.1	-0.024950
3.961700	0.1	-0.021756
3.963367	0.1	-0.020801
3.965033	0.1	-0.022557
3.966700	0.1	-0.026063
3.968367	0.1	-0.029514
3.970033	0.1	-0.031884
3.971700	0.1	-0.033248
3.973367	0.1	-0.033812
3.975033	0.1	-0.033793
3.976700	0.1	-0.033923
3.978367	0.1	-0.034692
3.980033	0.1	-0.035348
3.981700	0.1	-0.034911
3.983367	0.1	-0.033607
3.985033	0.1	-0.032461
3.986700	0.1	-0.032196
3.988367	0.1	-0.032745
3.990033	0.1	-0.033448
3.991700	0.1	-0.033788
3.993367	0.1	-0.033714
3.995033	0.1	-0.033327
3.996700	0.1	-0.032792
3.998367	0.1	-0.032578
4.000033	0.1	-0.032913
4.001700	0.1	-0.033183
4.003367	0.1	-0.032517
4.005033	0.1	-0.030990
4.006700	0.1	-0.029653
4.008367	0.1	-0.029397
4.010033	0.1	-0.029979
4.011700	0.1	-0.030436
4.013367	0.1	-0.029895
4.015033	0.1	-0.028084
4.016700	0.1	-0.025462
4.018367	0.1	-0.023022
4.020033	0.1	-0.021872
4.021700	0.1	-0.022757
4.023367	0.1	-0.025514
4.025033	0.1	-0.028824
4.026700	0.1	-0.030673
4.028367	0.1	-0.029807
4.030033	0.1	-0.027036
4.031700	0.1	-0.024564
4.033367	0.1	-0.024033
4.035033	0.1	-0.025379
4.036700	0.1	-0.027218
4.038367	0.1	-0.028210
4.040033	0.1	-0.027884
4.041700	0.1	-0.026729
4.043367	0.1	-0.025551
4.045033	0.1	-0.024461
4.046700	0.1	-0.023069
4.048367	0.1	-0.021541
4.050033	0.1	-0.020419
4.051700	0.1	-0.019651
4.053367	0.1	-0.018612
4.055033	0.1	-0.016997
4.056700	0.1	-0.015260
4.058367	0.1	-0.014119
4.060033	0.1	-0.013844
4.061700	0.1	-0.014231
4.063367	0.1	-0.015330
4.065033	0.1	-0.017844
4.066700	0.1	-0.022179
4.068367	0.1	-0.027670
4.070033	0.1	-0.033220
4.071700	0.1	-0.038124
4.073367	0.1	-0.042161
4.075033	0.1	-0.045053
4.076700	0.1	-0.046128
4.078367	0.1	-0.044857
4.080033	0.1	-0.041709
4.081700	0.1	-0.038124
4.083367	0.1	-0.035479
4.085033	0.1	-0.034370
4.086700	0.1	-0.034496
4.088367	0.1	-0.035041
4.090033	0.1	-0.035171
4.091700	0.1	-0.034450
4.093367	0.1	-0.033099
4.095033	0.1	-0.031926
4.096700	0.1	-0.031749
4.098367	0.1	-0.032573
4.100033	0.1	-0.033500
4.101700	0.1	-0.033574
4.103367	0.1	-0.032485
4.105033	0.1	-0.030585
4.106700	0.1	-0.028578
4.108367	0.1	-0.026976
4.110033	0.1	-0.025793
4.111700	0.1	-0.025071
4.113367	0.1	-0.025136
4.115033	0.1	-0.026203
4.116700	0.1	-0.027996
4.118367	0.1	-0.029569
4.120033	0.1	-0.029933
4.121700	0.1	-0.028852
4.123367	0.1	-0.026897
4.125033	0.1	-0.025150
4.126700	0.1	-0.024629
4.128367	0.1	-0.024978
4.130033	0.1	-0.024792
4.131700	0.1	-0.023395
4.133367	0.1	-0.021299
4.135033	0.1	-0.019302
4.136700	0.1	-0.018124
4.138367	0.1	-0.018249
4.140033	0.1	-0.019479
4.141700	0.1	-0.021388
4.143367	0.1	-0.024117
4.145033	0.1	-0.027795
4.146700	0.1	-0.031553
4.148367	0.1	-0.034147
4.150033	0.1	-0.035376
4.151700	0.1	-0.035954
4.153367	0.1	-0.036051
4.155033	0.1	-0.035139
4.156700	0.1	-0.033062
4.158367	0.1	-0.030329
4.160033	0.1	-0.027735
4.161700	0.1	-0.025919
4.163367	0.1	-0.025029
4.165033	0.1	-0.024722
4.166700	0.1	-0.024405
4.168367	0.1	-0.023530
4.170033	0.1	-0.022068
4.171700	0.1	-0.020559
4.173367	0.1	-0.019837
4.175033	0.1	-0.020624
4.176700	0.1	-0.022775
4.178367	0.1	-0.025094
4.180033	0.1	-0.026571
4.181700	0.1	-0.027521
4.183367	0.1	-0.029053
4.185033	0.1	-0.031698
4.186700	0.1	-0.034869
4.188367	0.1	-0.037425
4.190033	0.1	-0.038613
4.191700	0.1	-0.038482
4.193367	0.1	-0.037574
4.195033	0.1	-0.036382
4.196700	0.1	-0.035013
4.198367	0.1	-0.033150
4.200033	0.1	-0.030575
4.201700	0.1	-0.027511
4.203367	0.1	-0.024145
4.205033	0.1	-0.020559
4.206700	0.1	-0.017383
4.208367	0.1	-0.015697
4.210033	0.1	-0.016028
4.211700	0.1	-0.017853
4.213367	0.1	-0.020084
4.215033	0.1	-0.021560
4.216700	0.1	-0.021346
4.218367	0.1	-0.019292
4.220033	0.1	-0.016438
4.221700	0.1	-0.014571
4.223367	0.1	-0.014920
4.225033	0.1	-0.017248
4.226700	0.1	-0.020461
4.228367	0.1	-0.023572
4.230033	0.1	-0.025933
4.231700	0.1	-0.027488
4.233367	0.1	-0.028787
4.235033	0.1	-0.030207
4.236700	0.1	-0.031218
4.238367	0.1	-0.030869
4.240033	0.1	-0.028959
4.241700	0.1	-0.026319
4.243367	0.1	-0.024023
4.245033	0.1	-0.022794
4.246700	0.1	-0.022780
4.248367	0.1	-0.023320
4.250033	0.1	-0.023246
4.251700	0.1	-0.021877
4.253367	0.1	-0.019376
4.255033	0.1	-0.016298
4.256700	0.1	-0.013500
4.258367	0.1	-0.011991
4.260033	0.1	-0.012494
4.261700	0.1	-0.015013
4.263367	0.1	-0.018403
4.265033	0.1	-0.021057
4.266700	0.1	-0.022482
4.268367	0.1	-0.023441
4.270033	0.1	-0.024652
4.271700	0.1	-0.025933
4.273367	0.1	-0.026785
4.275033	0.1	-0.027306
4.276700	0.1	-0.027996
4.278367	0.1	-0.029020
4.280033	0.1	-0.029923
4.281700	0.1	-0.030105
4.283367	0.1	-0.029369
4.285033	0.1	-0.027856
4.286700	0.1	-0.026003
4.288367	0.1	-0.024177
4.290033	0.1	-0.021965
4.291700	0.1	-0.018869
4.293367	0.1	-0.015628
4.295033	0.1	-0.013621
4.296700	0.1	-0.013039
4.298367	0.1	-0.012973
4.300033	0.1	-0.012964
4.301700	0.1	-0.013192
4.303367	0.1	-0.013774
4.305033	0.1	-0.014538
4.306700	0.1	-0.014901
4.308367	0.1	-0.014310
4.310033	0.1	-0.012945
4.311700	0.1	-0.011907
4.313367	0.1	-0.012531
4.315033	0.1	-0.015213
4.316700	0.1	-0.018957
4.318367	0.1	-0.022068
4.320033	0.1	-0.023232
4.321700	0.1	-0.022058
4.323367	0.1	-0.018780
4.325033	0.1	-0.014124
4.326700	0.1	-0.009425
4.328367	0.1	-0.006347
4.330033	0.1	-0.006254
4.331700	0.1	-0.009136
4.333367	0.1	-0.013104
4.335033	0.1	-0.015842
4.336700	0.1	-0.016326
4.338367	0.1	-0.014850
4.340033	0.1	-0.012433
4.341700	0.1	-0.010198
4.343367	0.1	-0.008661
4.345033	0.1	-0.007818
4.346700	0.1	-0.007879
4.348367	0.1	-0.009174
4.350033	0.1	-0.011367
4.351700	0.1	-0.013155
4.353367	0.1	-0.013490
4.355033	0.1	-0.012778
4.356700	0.1	-0.011944
4.358367	0.1	-0.011120
4.360033	0.1	-0.010133
4.361700	0.1	-0.009215
4.363367	0.1	-0.008717
4.365033	0.1	-0.008796
4.366700	0.1	-0.009341
4.368367	0.1	-0.009867
4.370033	0.1	-0.009788
4.371700	0.1	-0.008834
4.373367	0.1	-0.007600
4.375033	0.1	-0.007367
4.376700	0.1	-0.008713
4.378367	0.1	-0.010757
4.380033	0.1	-0.011967
4.381700	0.1	-0.011441
4.383367	0.1	-0.009602
4.385033	0.1	-0.007623
4.386700	0.1	-0.006328
4.388367	0.1	-0.006137
4.390033	0.1	-0.007353
4.391700	0.1	-0.009476
4.393367	0.1	-0.010962
4.395033	0.1	-0.010738
4.396700	0.1	-0.009225
4.398367	0.1	-0.007413
4.400033	0.1	-0.006212
4.401700	0.1	-0.006370
4.403367	0.1	-0.007991
4.405033	0.1	-0.010426
4.406700	0.1	-0.012727
4.408367	0.1	-0.013979
4.410033	0.1	-0.013988
4.411700	0.1	-0.013383
4.413367	0.1	-0.012810
4.415033	0.1	-0.012331
4.416700	0.1	-0.011474
4.418367	0.1	-0.009835
4.420033	0.1	-0.007600
4.421700	0.1	-0.005588
4.423367	0.1	-0.004666
4.425033	0.1	-0.004950
4.426700	0.1	-0.005914
4.428367	0.1	-0.007357
4.430033	0.1	-0.009350
4.431700	0.1	-0.011316
4.433367	0.1	-0.012359
4.435033	0.1	-0.012517
4.436700	0.1	-0.012750
4.438367	0.1	-0.013742
4.440033	0.1	-0.014976
4.441700	0.1	-0.015255
4.443367	0.1	-0.013886
4.445033	0.1	-0.011311
4.446700	0.1	-0.008629
4.448367	0.1	-0.006678
4.450033	0.1	-0.005905
4.451700	0.1	-0.007013
4.453367	0.1	-0.010487
4.455033	0.1	-0.015316
4.456700	0.1	-0.019167
4.458367	0.1	-0.020331
4.460033	0.1	-0.019008
4.461700	0.1	-0.016568
4.463367	0.1	-0.014114
4.465033	0.1	-0.012005
4.466700	0.1	-0.010226
4.468367	0.1	-0.009090
4.470033	0.1	-0.009364
4.471700	0.1	-0.011316
4.473367	0.1	-0.014198
4.475033	0.1	-0.016904
4.476700	0.1	-0.018883
4.478367	0.1	-0.020210
4.480033	0.1	-0.020876
4.481700	0.1	-0.020429
4.483367	0.1	-0.018305
4.485033	0.1	-0.014240
4.486700	0.1	-0.008768
4.488367	0.1	-0.003143
4.490033	0.1	0.001364
4.491700	0.1	0.003800
4.493367	0.1	0.003693
4.495033	0.1	0.001402
4.496700	0.1	-0.001895
4.498367	0.1	-0.004782
4.500033	0.1	-0.006263
4.501700	0.1	-0.006291
4.503367	0.1	-0.005513
4.505033	0.1	-0.004862
4.506700	0.1	-0.005411
4.508367	0.1	-0.007460
4.510033	0.1	-0.010100
4.511700	0.1	-0.012433
4.513367	0.1	-0.014296
4.515033	0.1	-0.015679
4.516700	0.1	-0.016550
4.518367	0.1	-0.017034
4.520033	0.1	-0.017271
4.521700	0.1	-0.017108
4.523367	0.1	-0.016005
4.525033	0.1	-0.013309
4.526700	0.1	-0.009253
4.528367	0.1	-0.005495
4.530033	0.1	-0.003837
4.531700	0.1	-0.004559
4.533367	0.1	-0.006384
4.535033	0.1	-0.007898
4.536700	0.1	-0.008638
4.538367	0.1	-0.008880
4.540033	0.1	-0.008517
4.541700	0.1	-0.006906
4.543367	0.1	-0.004065
4.545033	0.1	-0.001146
4.546700	0.1	0.000764
4.548367	0.1	0.001476
4.550033	0.1	0.001141
4.551700	0.1	-0.000168
4.553367	0.1	-0.001932
4.555033	0.1	-0.003260
4.556700	0.1	-0.003478
4.558367	0.1	-0.002268
4.560033	0.1	0.000261
4.561700	0.1	0.003297
4.563367	0.1	0.005555
4.565033	0.1	0.005998
4.566700	0.1	0.004587
4.568367	0.1	0.002319
4.570033	0.1	0.000354
4.571700	0.1	-0.000764
4.573367	0.1	-0.000861
4.575033	0.1	0.000410
4.576700	0.1	0.003069
4.578367	0.1	0.006189
4.580033	0.1	0.008531
4.581700	0.1	0.009881
4.583367	0.1	0.011148
4.585033	0.1	0.013094
4.586700	0.1	0.015274
4.588367	0.1	0.016699
4.590033	0.1	0.017253
4.591700	0.1	0.017905
4.593367	0.1	0.019390
4.595033	0.1	0.021141
4.596700	0.1	0.021900
4.598367	0.1	0.021220
4.600033	0.1	0.020014
4.601700	0.1	0.019497
4.603367	0.1	0.019632
4.605033	0.1	0.019390
4.606700	0.1	0.018217
4.608367	0.1	0.016592
4.610033	0.1	0.015376
4.611700	0.1	0.014747
4.613367	0.1	0.014002
4.615033	0.1	0.012680
4.616700	0.1	0.011292
4.618367	0.1	0.010496
4.620033	0.1	0.010338
4.621700	0.1	0.010412
4.623367	0.1	0.010314
4.625033	0.1	0.009947
4.626700	0.1	0.009271
4.628367	0.1	0.008154
4.630033	0.1	0.006626
4.631700	0.1	0.005011
4.633367	0.1	0.003492
4.635033	0.1	0.001970
4.636700	0.1	0.000577
4.638367	0.1	-0.000149
4.640033	0.1	0.000098
4.641700	0.1	0.001169
4.643367	0.1	0.002813
4.645033	0.1	0.004899
4.646700	0.1	0.007399
4.648367	0.1	0.010058
4.650033	0.1	0.012144
4.651700	0.1	0.012964
4.653367	0.1	0.012489
4.655033	0.1	0.010938
4.656700	0.1	0.008489
4.658367	0.1	0.005751
4.660033	0.1	0.003460
4.661700	0.1	0.001672
4.663367	0.1	-0.000005
4.665033	0.1	-0.001704
4.666700	0.1	-0.003176
4.668367	0.1	-0.004154
4.670033	0.1	-0.004475
4.671700	0.1	-0.003739
4.673367	0.1	-0.001499
4.675033	0.1	0.002086
4.676700	0.1	0.006184
4.678367	0.1	0.009672
4.680033	0.1	0.011534
4.681700	0.1	0.011418
4.683367	0.1	0.009639
4.685033	0.1	0.006808
4.686700	0.1	0.003581
4.688367	0.1	0.000759
4.690033	0.1	-0.000722
4.691700	0.1	0.000126
4.693367	0.1	0.003590
4.695033	0.1	0.008363
4.696700	0.1	0.012284
4.698367	0.1	0.014259
4.700033	0.1	0.014799
4.701700	0.1	0.014980
4.703367	0.1	0.015665
4.705033	0.1	0.017388
4.706700	0.1	0.020326
4.708367	0.1	0.024023
4.710033	0.1	0.027050
4.711700	0.1	0.027767
4.713367	0.1	0.025709
4.715033	0.1	0.021858
4.716700	0.1	0.017658
4.718367	0.1	0.014016
4.720033	0.1	0.010957
4.721700	0.1	0.007981
4.723367	0.1	0.004936
4.725033	0.1	0.002328
4.726700	0.1	0.000708
4.728367	0.1	0.000186
4.730033	0.1	0.000671
4.731700	0.1	0.002133
4.733367	0.1	0.004382
4.735033	0.1	0.006659
4.736700	0.1	0.008023
4.738367	0.1	0.008270
4.740033	0.1	0.008056
4.741700	0.1	0.008224
4.743367	0.1	0.009355
4.745033	0.1	0.011730
4.746700	0.1	0.014794
4.748367	0.1	0.017192
4.750033	0.1	0.018058
4.751700	0.1	0.017737
4.753367	0.1	0.017039
4.755033	0.1	0.016307
4.756700	0.1	0.015618
4.758367	0.1	0.015325
4.760033	0.1	0.015842
4.761700	0.1	0.017039
4.763367	0.1	0.018431
4.765033	0.1	0.019898
4.766700	0.1	0.021704
4.768367	0.1	0.023958
4.770033	0.1	0.026454
4.771700	0.1	0.028606
4.773367	0.1	0.029467
4.775033	0.1	0.028340
4.776700	0.1	0.025043
4.778367	0.1	0.020103
4.780033	0.1	0.014850
4.781700	0.1	0.010808
4.783367	0.1	0.008838
4.785033	0.1	0.009090
4.786700	0.1	0.011134
4.788367	0.1	0.013923
4.790033	0.1	0.015940
4.791700	0.1	0.016270
4.793367	0.1	0.015367
4.795033	0.1	0.014263
4.796700	0.1	0.013397
4.798367	0.1	0.012643
4.800033	0.1	0.012089
4.801700	0.1	0.012340
4.803367	0.1	0.013844
4.805033	0.1	0.016070
4.806700	0.1	0.017881
4.808367	0.1	0.018585
4.810033	0.1	0.018370
4.811700	0.1	0.017988
4.813367	0.1	0.018044
4.815033	0.1	0.018384
4.816700	0.1	0.018273
4.818367	0.1	0.017248
4.820033	0.1	0.015399
4.821700	0.1	0.012931
4.823367	0.1	0.010175
4.825033	0.1	0.007884
4.826700	0.1	0.006822
4.828367	0.1	0.006640
4.830033	0.1	0.006231
4.831700	0.1	0.005271
4.833367	0.1	0.004522
4.835033	0.1	0.004647
4.836700	0.1	0.005700
4.838367	0.1	0.007642
4.840033	0.1	0.010380
4.841700	0.1	0.013164
4.843367	0.1	0.014859
4.845033	0.1	0.015176
4.846700	0.1	0.015153
4.848367	0.1	0.015898
4.850033	0.1	0.017448
4.851700	0.1	0.019120
4.853367	0.1	0.020177
4.855033	0.1	0.020079
4.856700	0.1	0.018855
4.858367	0.1	0.017202
4.860033	0.1	0.015814
4.861700	0.1	0.014673
4.863367	0.1	0.013071
4.865033	0.1	0.010654
4.866700	0.1	0.008228
4.868367	0.1	0.007018
4.870033	0.1	0.007651
4.871700	0.1	0.009914
4.873367	0.1	0.013020
4.875033	0.1	0.016023
4.876700	0.1	0.018086
4.878367	0.1	0.018878
4.880033	0.1	0.018911
4.881700	0.1	0.018808
4.883367	0.1	0.018473
4.885033	0.1	0.017821
4.886700	0.1	0.017514
4.888367	0.1	0.017956
4.890033	0.1	0.018459
4.891700	0.1	0.018412
4.893367	0.1	0.018282
4.895033	0.1	0.018580
4.896700	0.1	0.018994
4.898367	0.1	0.018929
4.900033	0.1	0.018314
4.901700	0.1	0.017644
4.903367	0.1	0.017122
4.905033	0.1	0.016317
4.906700	0.1	0.014910
4.908367	0.1	0.013169
4.910033	0.1	0.011562
4.911700	0.1	0.010654
4.913367	0.1	0.010817
4.915033	0.1	0.011702
4.916700	0.1	0.012806
4.918367	0.1	0.014142
4.920033	0.1	0.015954
4.921700	0.1	0.018063
4.923367	0.1	0.019828
4.925033	0.1	0.020652
4.926700	0.1	0.020433
4.928367	0.1	0.019395
4.930033	0.1	0.017663
4.931700	0.1	0.015567
4.933367	0.1	0.013574
4.935033	0.1	0.011702
4.936700	0.1	0.009970
4.938367	0.1	0.009043
4.940033	0.1	0.009467
4.941700	0.1	0.010938
4.943367	0.1	0.012885
4.945033	0.1	0.015036
4.946700	0.1	0.017174
4.948367	0.1	0.018850
4.950033	0.1	0.019684
4.951700	0.1	0.019730
4.953367	0.1	0.019232
4.955033	0.1	0.018044
4.956700	0.1	0.015893
4.958367	0.1	0.013309
4.960033	0.1	0.011786
4.961700	0.1	0.012252
4.963367	0.1	0.013849
4.965033	0.1	0.015195
4.966700	0.1	0.015981
4.968367	0.1	0.016275
4.970033	0.1	0.015595
4.971700	0.1	0.013923
4.973367	0.1	0.012321
4.975033	0.1	0.011870
4.976700	0.1	0.012824
4.978367	0.1	0.014901
4.980033	0.1	0.017751
4.981700	0.1	0.020741
4.983367	0.1	0.022696
4.985033	0.1	0.022720
4.986700	0.1	0.021034
4.988367	0.1	0.018650
4.990033	0.1	0.016419
4.991700	0.1	0.014668
4.993367	0.1	0.013486
4.995033	0.1	0.012973
4.996700	0.1	0.013001
4.998367	0.1	0.013276
5.000033	0.1	0.013937
5.001700	0.1	0.015567
5.003367	0.1	0.018240
5.005033	0.1	0.020950
5.006700	0.1	0.022324
5.008367	0.1	0.021979
5.010033	0.1	0.020680
5.011700	0.1	0.019302
5.013367	0.1	0.018412
5.015033	0.1	0.018622
5.016700	0.1	0.020140
5.018367	0.1	0.022026
5.020033	0.1	0.022803
5.021700	0.1	0.021914
5.023367	0.1	0.020075
5.025033	0.1	0.018659
5.026700	0.1	0.018775
5.028367	0.1	0.020619
5.030033	0.1	0.023525
5.031700	0.1	0.026524
5.033367	0.1	0.028717
5.035033	0.1	0.029677
5.036700	0.1	0.029765
5.038367	0.1	0.029742
5.040033	0.1	0.029984
5.041700	0.1	0.030273
5.043367	0.1	0.030370
5.045033	0.1	0.030752
5.046700	0.1	0.032098
5.048367	0.1	0.034058
5.050033	0.1	0.035404
5.051700	0.1	0.035418
5.053367	0.1	0.034501
5.055033	0.1	0.033476
5.056700	0.1	0.033015
5.058367	0.1	0.033733
5.060033	0.1	0.036145
5.061700	0.1	0.040159
5.063367	0.1	0.044764
5.065033	0.1	0.048494
5.066700	0.1	0.050087
5.068367	0.1	0.048946
5.070033	0.1	0.045206
5.071700	0.1	0.039805
5.073367	0.1	0.034375
5.075033	0.1	0.030440
5.076700	0.1	0.028312
5.078367	0.1	0.027558
5.080033	0.1	0.028200
5.081700	0.1	0.030464
5.083367	0.1	0.033942
5.085033	0.1	0.037961
5.086700	0.1	0.042119
5.088367	0.1	0.046138
5.090033	0.1	0.049700
5.091700	0.1	0.052140
5.093367	0.1	0.052382
5.095033	0.1	0.049789
5.096700	0.1	0.044741
5.098367	0.1	0.038240
5.100033	0.1	0.031474
5.101700	0.1	0.025569
5.103367	0.1	0.021355
5.105033	0.1	0.019236
5.106700	0.1	0.019190
5.108367	0.1	0.020680
5.110033	0.1	0.022706
5.111700	0.1	0.024345
5.113367	0.1	0.025309
5.115033	0.1	0.025765
5.116700	0.1	0.026142
5.118367	0.1	0.026906
5.120033	0.1	0.028373
5.121700	0.1	0.030785
5.123367	0.1	0.033942
5.125033	0.1	0.036699
5.126700	0.1	0.037863
5.128367	0.1	0.037453
5.130033	0.1	0.036280
5.131700	0.1	0.034673
5.133367	0.1	0.032764
5.135033	0.1	0.031469
5.136700	0.1	0.031954
5.138367	0.1	0.034026
5.140033	0.1	0.036079
5.141700	0.1	0.036736
5.143367	0.1	0.035865
5.145033	0.1	0.034352
5.146700	0.1	0.033132
5.148367	0.1	0.032606
5.150033	0.1	0.032843
5.151700	0.1	0.033625
5.153367	0.1	0.034324
5.155033	0.1	0.034594
5.156700	0.1	0.034859
5.158367	0.1	0.035763
5.160033	0.1	0.037481
5.161700	0.1	0.039688
5.163367	0.1	0.041886
5.165033	0.1	0.043814
5.166700	0.1	0.045374
5.168367	0.1	0.046329
5.170033	0.1	0.046268
5.171700	0.1	0.045118
5.173367	0.1	0.043283
5.175033	0.1	0.041197
5.176700	0.1	0.039241
5.178367	0.1	0.037714
5.180033	0.1	0.036545
5.181700	0.1	0.035656
5.183367	0.1	0.035418
5.185033	0.1	0.036224
5.186700	0.1	0.037537
5.188367	0.1	0.037951
5.190033	0.1	0.036685
5.191700	0.1	0.034394
5.193367	0.1	0.032475
5.195033	0.1	0.031940
5.196700	0.1	0.032689
5.198367	0.1	0.033695
5.200033	0.1	0.033951
5.201700	0.1	0.033169
5.203367	0.1	0.031893
5.205033	0.1	0.031060
5.206700	0.1	0.031120
5.208367	0.1	0.031632
5.210033	0.1	0.031721
5.211700	0.1	0.031153
5.213367	0.1	0.030645
5.215033	0.1	0.030575
5.216700	0.1	0.030445
5.218367	0.1	0.030044
5.220033	0.1	0.029905
5.221700	0.1	0.030482
5.223367	0.1	0.031730
5.225033	0.1	0.033192
5.226700	0.1	0.034142
5.228367	0.1	0.033933
5.230033	0.1	0.032661
5.231700	0.1	0.031558
5.233367	0.1	0.032228
5.235033	0.1	0.034980
5.236700	0.1	0.038301
5.238367	0.1	0.040140
5.240033	0.1	0.039483
5.241700	0.1	0.037029
5.243367	0.1	0.034436
5.245033	0.1	0.032922
5.246700	0.1	0.032717
5.248367	0.1	0.033048
5.250033	0.1	0.032708
5.251700	0.1	0.031367
5.253367	0.1	0.030003
5.255033	0.1	0.029523
5.256700	0.1	0.029714
5.258367	0.1	0.029770
5.260033	0.1	0.029425
5.261700	0.1	0.029649
5.263367	0.1	0.031549
5.265033	0.1	0.034440
5.266700	0.1	0.036345
5.268367	0.1	0.036247
5.270033	0.1	0.034631
5.271700	0.1	0.032820
5.273367	0.1	0.032387
5.275033	0.1	0.034161
5.276700	0.1	0.037458
5.278367	0.1	0.040377
5.280033	0.1	0.041146
5.281700	0.1	0.039479
5.283367	0.1	0.036680
5.285033	0.1	0.034398
5.286700	0.1	0.033453
5.288367	0.1	0.033532
5.290033	0.1	0.033905
5.291700	0.1	0.034571
5.293367	0.1	0.036061
5.295033	0.1	0.038133
5.296700	0.1	0.039749
5.298367	0.1	0.040215
5.300033	0.1	0.039660
5.301700	0.1	0.038873
5.303367	0.1	0.038967
5.305033	0.1	0.040540
5.306700	0.1	0.042995
5.308367	0.1	0.044978
5.310033	0.1	0.045449
5.311700	0.1	0.044121
5.313367	0.1	0.041635
5.315033	0.1	0.039111
5.316700	0.1	0.037346
5.318367	0.1	0.036638
5.320033	0.1	0.037225
5.321700	0.1	0.039325
5.323367	0.1	0.042622
5.325033	0.1	0.046031
5.326700	0.1	0.048294
5.328367	0.1	0.048745
5.330033	0.1	0.047763
5.331700	0.1	0.046361
5.333367	0.1	0.045202
5.335033	0.1	0.044303
5.336700	0.1	0.043502
5.338367	0.1	0.042552
5.340033	0.1	0.041076
5.341700	0.1	0.039088
5.343367	0.1	0.037355
5.345033	0.1	0.036694
5.346700	0.1	0.036955
5.348367	0.1	0.037062
5.350033	0.1	0.036289
5.351700	0.1	0.035008
5.353367	0.1	0.033975
5.355033	0.1	0.033616
5.356700	0.1	0.033891
5.358367	0.1	0.034366
5.360033	0.1	0.034627
5.361700	0.1	0.034720
5.363367	0.1	0.035213
5.365033	0.1	0.036978
5.366700	0.1	0.040280
5.368367	0.1	0.044019
5.370033	0.1	0.046422
5.371700	0.1	0.046436
5.373367	0.1	0.044354
5.375033	0.1	0.041248
5.376700	0.1	0.038021
5.378367	0.1	0.035320
5.380033	0.1	0.034184
5.381700	0.1	0.035642
5.383367	0.1	0.039292
5.385033	0.1	0.043288
5.386700	0.1	0.046156
5.388367	0.1	0.047623
5.390033	0.1	0.048014
5.391700	0.1	0.047814
5.393367	0.1	0.047591
5.395033	0.1	0.047646
5.396700	0.1	0.047679
5.398367	0.1	0.047120
5.400033	0.1	0.045979
5.401700	0.1	0.045239
5.403367	0.1	0.045882
5.405033	0.1	0.047535
5.406700	0.1	0.048708
5.408367	0.1	0.048638
5.410033	0.1	0.048047
5.411700	0.1	0.047642
5.413367	0.1	0.047325
5.415033	0.1	0.047297
5.416700	0.1	0.048256
5.418367	0.1	0.050087
5.420033	0.1	0.051637
5.421700	0.1	0.051796
5.423367	0.1	0.050352
5.425033	0.1	0.048024
5.426700	0.1	0.045733
5.428367	0.1	0.044163
5.430033	0.1	0.043786
5.431700	0.1	0.044745
5.433367	0.1	0.046911
5.435033	0.1	0.050128
5.436700	0.1	0.053910
5.438367	0.1	0.057393
5.440033	0.1	0.059907
5.441700	0.1	0.061053
5.443367	0.1	0.060676
5.445033	0.1	0.059051
5.446700	0.1	0.056606
5.448367	0.1	0.053714
5.450033	0.1	0.051018
5.451700	0.1	0.049453
5.453367	0.1	0.049458
5.455033	0.1	0.050142
5.456700	0.1	0.049840
5.458367	0.1	0.047460
5.460033	0.1	0.043148
5.461700	0.1	0.038319
5.463367	0.1	0.034813
5.465033	0.1	0.033323
5.466700	0.1	0.032978
5.468367	0.1	0.033122
5.470033	0.1	0.034524
5.471700	0.1	0.037909
5.473367	0.1	0.042403
5.475033	0.1	0.046222
5.476700	0.1	0.048373
5.478367	0.1	0.049286
5.480033	0.1	0.050128
5.481700	0.1	0.051628
5.483367	0.1	0.053644
5.485033	0.1	0.055544
5.486700	0.1	0.056392
5.488367	0.1	0.055642
5.490033	0.1	0.054245
5.491700	0.1	0.053812
5.493367	0.1	0.054650
5.495033	0.1	0.055977
5.496700	0.1	0.057342
5.498367	0.1	0.058669
5.500033	0.1	0.059530
5.501700	0.1	0.059120
5.503367	0.1	0.057034
5.505033	0.1	0.053626
5.506700	0.1	0.049681
5.508367	0.1	0.045886
5.510033	0.1	0.042585
5.511700	0.1	0.040042
5.513367	0.1	0.038682
5.515033	0.1	0.038738
5.516700	0.1	0.040079
5.518367	0.1	0.042156
5.520033	0.1	0.044061
5.521700	0.1	0.044885
5.523367	0.1	0.044536
5.525033	0.1	0.043749
5.526700	0.1	0.043008
5.528367	0.1	0.042352
5.530033	0.1	0.042128
5.531700	0.1	0.043008
5.533367	0.1	0.045123
5.535033	0.1	0.047488
5.536700	0.1	0.048485
5.538367	0.1	0.047218
5.540033	0.1	0.044769
5.541700	0.1	0.043423
5.543367	0.1	0.044410
5.545033	0.1	0.046985
5.546700	0.1	0.049877
5.548367	0.1	0.052671
5.550033	0.1	0.055572
5.551700	0.1	0.058436
5.553367	0.1	0.060555
5.555033	0.1	0.061197
5.556700	0.1	0.060196
5.558367	0.1	0.058198
5.560033	0.1	0.056326
5.561700	0.1	0.055521
5.563367	0.1	0.055940
5.565033	0.1	0.056792
5.566700	0.1	0.056978
5.568367	0.1	0.056121
5.570033	0.1	0.054678
5.571700	0.1	0.052960
5.573367	0.1	0.050887
5.575033	0.1	0.049113
5.576700	0.1	0.049165
5.578367	0.1	0.051646
5.580033	0.1	0.055181
5.581700	0.1	0.057793
5.583367	0.1	0.058692
5.585033	0.1	0.058459
5.586700	0.1	0.058082
5.588367	0.1	0.057998
5.590033	0.1	0.057910
5.591700	0.1	0.057337
5.593367	0.1	0.056364
5.595033	0.1	0.055647
5.596700	0.1	0.055637
5.598367	0.1	0.056187
5.600033	0.1	0.057216
5.601700	0.1	0.058999
5.603367	0.1	0.061481
5.605033	0.1	0.063912
5.606700	0.1	0.065467
5.608367	0.1	0.065872
5.610033	0.1	0.065346
5.611700	0.1	0.064154
5.613367	0.1	0.062548
5.615033	0.1	0.060839
5.616700	0.1	0.059153
5.618367	0.1	0.057481
5.620033	0.1	0.056005
5.621700	0.1	0.054957
5.623367	0.1	0.054417
5.625033	0.1	0.054333
5.626700	0.1	0.054883
5.628367	0.1	0.056350
5.630033	0.1	0.058576
5.631700	0.1	0.061081
5.633367	0.1	0.063726
5.635033	0.1	0.066548
5.636700	0.1	0.069127
5.638367	0.1	0.070748
5.640033	0.1	0.071074
5.641700	0.1	0.070571
5.643367	0.1	0.070008
5.645033	0.1	0.069635
5.646700	0.1	0.069086
5.648367	0.1	0.067977
5.650033	0.1	0.066534
5.651700	0.1	0.065411
5.653367	0.1	0.064899
5.655033	0.1	0.064718
5.656700	0.1	0.064564
5.658367	0.1	0.064382
5.660033	0.1	0.064438
5.661700	0.1	0.065002
5.663367	0.1	0.065584
5.665033	0.1	0.064839
5.666700	0.1	0.062175
5.668367	0.1	0.058971
5.670033	0.1	0.057383
5.671700	0.1	0.058399
5.673367	0.1	0.061407
5.675033	0.1	0.064867
5.676700	0.1	0.067125
5.678367	0.1	0.067339
5.680033	0.1	0.065966
5.681700	0.1	0.064159
5.683367	0.1	0.062715
5.685033	0.1	0.062059
5.686700	0.1	0.062506
5.688367	0.1	0.063661
5.690033	0.1	0.064038
5.691700	0.1	0.062287
5.693367	0.1	0.058683
5.695033	0.1	0.054743
5.696700	0.1	0.051842
5.698367	0.1	0.050860
5.700033	0.1	0.052140
5.701700	0.1	0.055130
5.703367	0.1	0.058678
5.705033	0.1	0.061831
5.706700	0.1	0.064084
5.708367	0.1	0.065072
5.710033	0.1	0.064862
5.711700	0.1	0.064378
5.713367	0.1	0.064392
5.715033	0.1	0.064769
5.716700	0.1	0.065160
5.718367	0.1	0.065314
5.720033	0.1	0.064727
5.721700	0.1	0.063013
5.723367	0.1	0.060708
5.725033	0.1	0.059018
5.726700	0.1	0.058338
5.728367	0.1	0.057956
5.730033	0.1	0.057360
5.731700	0.1	0.057053
5.733367	0.1	0.057891
5.735033	0.1	0.060056
5.736700	0.1	0.062897
5.738367	0.1	0.065486
5.740033	0.1	0.066925
5.741700	0.1	0.066846
5.743367	0.1	0.066091
5.745033	0.1	0.065742
5.746700	0.1	0.065798
5.748367	0.1	0.065668
5.750033	0.1	0.065016
5.751700	0.1	0.063665
5.753367	0.1	0.061691
5.755033	0.1	0.059451
5.756700	0.1	0.057328
5.758367	0.1	0.055730
5.760033	0.1	0.054943
5.761700	0.1	0.054650
5.763367	0.1	0.054375
5.765033	0.1	0.054114
5.766700	0.1	0.054012
5.768367	0.1	0.054087
5.770033	0.1	0.054599
5.771700	0.1	0.055744
5.773367	0.1	0.057165
5.775033	0.1	0.058082
5.776700	0.1	0.057886
5.778367	0.1	0.056787
5.780033	0.1	0.055791
5.781700	0.1	0.055768
5.783367	0.1	0.056741
5.785033	0.1	0.058128
5.786700	0.1	0.059432
5.788367	0.1	0.060652
5.790033	0.1	0.062087
5.791700	0.1	0.063898
5.793367	0.1	0.065928
5.795033	0.1	0.067861
5.796700	0.1	0.069314
5.798367	0.1	0.069826
5.800033	0.1	0.069314
5.801700	0.1	0.068387
5.803367	0.1	0.067996
5.805033	0.1	0.068811
5.806700	0.1	0.070818
5.808367	0.1	0.073342
5.810033	0.1	0.075893
5.811700	0.1	0.078548
5.813367	0.1	0.081034
5.815033	0.1	0.082310
5.816700	0.1	0.081602
5.818367	0.1	0.079223
5.820033	0.1	0.076080
5.821700	0.1	0.073086
5.823367	0.1	0.070948
5.825033	0.1	0.069994
5.826700	0.1	0.070008
5.828367	0.1	0.070273
5.830033	0.1	0.070157
5.831700	0.1	0.069677
5.833367	0.1	0.069160
5.835033	0.1	0.068755
5.836700	0.1	0.068606
5.838367	0.1	0.069137
5.840033	0.1	0.070566
5.841700	0.1	0.072145
5.843367	0.1	0.072792
5.845033	0.1	0.072503
5.846700	0.1	0.072340
5.848367	0.1	0.073067
5.850033	0.1	0.074245
5.851700	0.1	0.074720
5.853367	0.1	0.074147
5.855033	0.1	0.073556
5.856700	0.1	0.074082
5.858367	0.1	0.075772
5.860033	0.1	0.077928
5.861700	0.1	0.080066
5.863367	0.1	0.081947
5.865033	0.1	0.083204
5.866700	0.1	0.083908
5.868367	0.1	0.084867
5.870033	0.1	0.086529
5.871700	0.1	0.088396
5.873367	0.1	0.089607
5.875033	0.1	0.089440
5.876700	0.1	0.087614
5.878367	0.1	0.084667
5.880033	0.1	0.081845
5.881700	0.1	0.080192
5.883367	0.1	0.079703
5.885033	0.1	0.079754
5.886700	0.1	0.079884
5.888367	0.1	0.079568
5.890033	0.1	0.078231
5.891700	0.1	0.076345
5.893367	0.1	0.075353
5.895033	0.1	0.075954
5.896700	0.1	0.077686
5.898367	0.1	0.079758
5.900033	0.1	0.081318
5.901700	0.1	0.081705
5.903367	0.1	0.081132
5.905033	0.1	0.080657
5.906700	0.1	0.081230
5.908367	0.1	0.082622
5.910033	0.1	0.083745
5.911700	0.1	0.083954
5.913367	0.1	0.083703
5.915033	0.1	0.083698
5.916700	0.1	0.083698
5.918367	0.1	0.082809
5.920033	0.1	0.080978
5.921700	0.1	0.079414
5.923367	0.1	0.079488
5.925033	0.1	0.081458
5.926700	0.1	0.084257
5.928367	0.1	0.086292
5.930033	0.1	0.086152
5.931700	0.1	0.083293
5.933367	0.1	0.078930
5.935033	0.1	0.075451
5.936700	0.1	0.074152
5.938367	0.1	0.074576
5.940033	0.1	0.075945
5.941700	0.1	0.077691
5.943367	0.1	0.078846
5.945033	0.1	0.078408
5.946700	0.1	0.076569
5.948367	0.1	0.074808
5.950033	0.1	0.074264
5.951700	0.1	0.074692
5.953367	0.1	0.075330
5.955033	0.1	0.075973
5.956700	0.1	0.076736
5.958367	0.1	0.077444
5.960033	0.1	0.077933
5.961700	0.1	0.078194
5.963367	0.1	0.078026
5.965033	0.1	0.077169
5.966700	0.1	0.075391
5.968367	0.1	0.072327
5.970033	0.1	0.068019
5.971700	0.1	0.063381
5.973367	0.1	0.060056
5.975033	0.1	0.059805
5.976700	0.1	0.063153
5.978367	0.1	0.068559
5.980033	0.1	0.073486
5.981700	0.1	0.076029
5.983367	0.1	0.075926
5.985033	0.1	0.074320
5.986700	0.1	0.072429
5.988367	0.1	0.070911
5.990033	0.1	0.070096
5.991700	0.1	0.069914
5.993367	0.1	0.070003
5.995033	0.1	0.070194
5.996700	0.1	0.070678
5.998367	0.1	0.071693
6.000033	0.1	0.073430
6.001700	0.1	0.075945
6.003367	0.1	0.078948
6.005033	0.1	0.081668
6.006700	0.1	0.082939
6.008367	0.1	0.081877
6.010033	0.1	0.078981
6.011700	0.1	0.076368
6.013367	0.1	0.075912
6.015033	0.1	0.077258
6.016700	0.1	0.078296
6.018367	0.1	0.077346
6.020033	0.1	0.074469
6.021700	0.1	0.071223
6.023367	0.1	0.069230
6.025033	0.1	0.068969
6.026700	0.1	0.070073
6.028367	0.1	0.072191
6.030033	0.1	0.074971
6.031700	0.1	0.077453
6.033367	0.1	0.078245
6.035033	0.1	0.076746
6.036700	0.1	0.074143
6.038367	0.1	0.072340
6.040033	0.1	0.072191
6.041700	0.1	0.073360
6.043367	0.1	0.075293
6.045033	0.1	0.077556
6.046700	0.1	0.079526
6.048367	0.1	0.080462
6.050033	0.1	0.080140
6.051700	0.1	0.078999
6.053367	0.1	0.077346
6.055033	0.1	0.075069
6.056700	0.1	0.072499
6.058367	0.1	0.070715
6.060033	0.1	0.070892
6.061700	0.1	0.073807
6.063367	0.1	0.079405
6.065033	0.1	0.086203
6.066700	0.1	0.091647
6.068367	0.1	0.094068
6.070033	0.1	0.093970
6.071700	0.1	0.092951
6.073367	0.1	0.091931
6.075033	0.1	0.090888
6.076700	0.1	0.089472
6.078367	0.1	0.087372
6.080033	0.1	0.084536
6.081700	0.1	0.081183
6.083367	0.1	0.077905
6.085033	0.1	0.075647
6.086700	0.1	0.075148
6.088367	0.1	0.076387
6.090033	0.1	0.078622
6.091700	0.1	0.081058
6.093367	0.1	0.083544
6.095033	0.1	0.086352
6.096700	0.1	0.089048
6.098367	0.1	0.090636
6.100033	0.1	0.091083
6.101700	0.1	0.091367
6.103367	0.1	0.091782
6.105033	0.1	0.091703
6.106700	0.1	0.090883
6.108367	0.1	0.089551
6.110033	0.1	0.087898
6.111700	0.1	0.086324
6.113367	0.1	0.085519
6.115033	0.1	0.086096
6.116700	0.1	0.088071
6.118367	0.1	0.090348
6.120033	0.1	0.091502
6.121700	0.1	0.091265
6.123367	0.1	0.090352
6.125033	0.1	0.089104
6.126700	0.1	0.087353
6.128367	0.1	0.085342
6.130033	0.1	0.083819
6.131700	0.1	0.083256
6.133367	0.1	0.083339
6.135033	0.1	0.083069
6.136700	0.1	0.081630
6.138367	0.1	0.079363
6.140033	0.1	0.077435
6.141700	0.1	0.076755
6.143367	0.1	0.077514
6.145033	0.1	0.079316
6.146700	0.1	0.081584
6.148367	0.1	0.084220
6.150033	0.1	0.087428
6.151700	0.1	0.091004
6.153367	0.1	0.094078
6.155033	0.1	0.095502
6.156700	0.1	0.094729
6.158367	0.1	0.092275
6.160033	0.1	0.089100
6.161700	0.1	0.086105
6.163367	0.1	0.083880
6.165033	0.1	0.082459
6.166700	0.1	0.081696
6.168367	0.1	0.081570
6.170033	0.1	0.082082
6.171700	0.1	0.083209
6.173367	0.1	0.084746
6.175033	0.1	0.086236
6.176700	0.1	0.087610
6.178367	0.1	0.089332
6.180033	0.1	0.091298
6.181700	0.1	0.092755
6.183367	0.1	0.093309
6.185033	0.1	0.092890
6.186700	0.1	0.091046
6.188367	0.1	0.087288
6.190033	0.1	0.082175
6.191700	0.1	0.077421
6.193367	0.1	0.074492
6.195033	0.1	0.073607
6.196700	0.1	0.073980
6.198367	0.1	0.074804
6.200033	0.1	0.075800
6.201700	0.1	0.076923
6.203367	0.1	0.077970
6.205033	0.1	0.078622
6.206700	0.1	0.078599
6.208367	0.1	0.077868
6.210033	0.1	0.076876
6.211700	0.1	0.076648
6.213367	0.1	0.078240
6.215033	0.1	0.081724
6.216700	0.1	0.085966
6.218367	0.1	0.089481
6.220033	0.1	0.091675
6.221700	0.1	0.092834
6.223367	0.1	0.092774
6.225033	0.1	0.090650
6.226700	0.1	0.086380
6.228367	0.1	0.081100
6.230033	0.1	0.076480
6.231700	0.1	0.073821
6.233367	0.1	0.073100
6.235033	0.1	0.073318
6.236700	0.1	0.073537
6.238367	0.1	0.073253
6.240033	0.1	0.072620
6.241700	0.1	0.072452
6.243367	0.1	0.073691
6.245033	0.1	0.076536
6.246700	0.1	0.080043
6.248367	0.1	0.083088
6.250033	0.1	0.085570
6.251700	0.1	0.087898
6.253367	0.1	0.089901
6.255033	0.1	0.091018
6.256700	0.1	0.091270
6.258367	0.1	0.091093
6.260033	0.1	0.090590
6.261700	0.1	0.089593
6.263367	0.1	0.087973
6.265033	0.1	0.085398
6.266700	0.1	0.081728
6.268367	0.1	0.078287
6.270033	0.1	0.077207
6.271700	0.1	0.078925
6.273367	0.1	0.081882
6.275033	0.1	0.084289
6.276700	0.1	0.085309
6.278367	0.1	0.085062
6.280033	0.1	0.084075
6.281700	0.1	0.082967
6.283367	0.1	0.082348
6.285033	0.1	0.082706
6.286700	0.1	0.084047
6.288367	0.1	0.085714
6.290033	0.1	0.087032
6.291700	0.1	0.088066
6.293367	0.1	0.089239
6.295033	0.1	0.090241
6.296700	0.1	0.089896
6.298367	0.1	0.087437
6.300033	0.1	0.083866
6.301700	0.1	0.081467
6.303367	0.1	0.081710
6.305033	0.1	0.083917
6.306700	0.1	0.086431
6.308367	0.1	0.088247
6.310033	0.1	0.089095
6.311700	0.1	0.088890
6.313367	0.1	0.087814
6.315033	0.1	0.086622
6.316700	0.1	0.086073
6.318367	0.1	0.086022
6.320033	0.1	0.085807
6.321700	0.1	0.085463
6.323367	0.1	0.085542
6.325033	0.1	0.086064
6.326700	0.1	0.086655
6.328367	0.1	0.087111
6.330033	0.1	0.087181
6.331700	0.1	0.086785
6.333367	0.1	0.086599
6.335033	0.1	0.087619
6.336700	0.1	0.089817
6.338367	0.1	0.091824
6.340033	0.1	0.092210
6.341700	0.1	0.090902
6.343367	0.1	0.089072
6.345033	0.1	0.087772
6.346700	0.1	0.087232
6.348367	0.1	0.087484
6.350033	0.1	0.088844
6.351700	0.1	0.091153
6.353367	0.1	0.093360
6.355033	0.1	0.094152
6.356700	0.1	0.092909
6.358367	0.1	0.090334
6.360033	0.1	0.088238
6.361700	0.1	0.088313
6.363367	0.1	0.091121
6.365033	0.1	0.095950
6.366700	0.1	0.101058
6.368367	0.1	0.104527
6.370033	0.1	0.105510
6.371700	0.1	0.104443
6.373367	0.1	0.102101
6.375033	0.1	0.098823
6.376700	0.1	0.094883
6.378367	0.1	0.090948
6.380033	0.1	0.087628
6.381700	0.1	0.085030
6.383367	0.1	0.083358
6.385033	0.1	0.083330
6.386700	0.1	0.085495
6.388367	0.1	0.089454
6.390033	0.1	0.093980
6.391700	0.1	0.098068
6.393367	0.1	0.101645
6.395033	0.1	0.104792
6.396700	0.1	0.106785
6.398367	0.1	0.106581
6.400033	0.1	0.104057
6.401700	0.1	0.100266
6.403367	0.1	0.096448
6.405033	0.1	0.093305
6.406700	0.1	0.091260
6.408367	0.1	0.090473
6.410033	0.1	0.090683
6.411700	0.1	0.091321
6.413367	0.1	0.091721
6.415033	0.1	0.091521
6.416700	0.1	0.090771
6.418367	0.1	0.089523
6.420033	0.1	0.088066
6.421700	0.1	0.087521
6.423367	0.1	0.089006
6.425033	0.1	0.092299
6.426700	0.1	0.096061
6.428367	0.1	0.098995
6.430033	0.1	0.100494
6.431700	0.1	0.100667
6.433367	0.1	0.099945
6.435033	0.1	0.098725
6.436700	0.1	0.097482
6.438367	0.1	0.096667
6.440033	0.1	0.096331
6.441700	0.1	0.095987
6.443367	0.1	0.095083
6.445033	0.1	0.093528
6.446700	0.1	0.091493
6.448367	0.1	0.089379
6.450033	0.1	0.088122
6.451700	0.1	0.088415
6.453367	0.1	0.089891
6.455033	0.1	0.091367
6.456700	0.1	0.091740
6.458367	0.1	0.090832
6.460033	0.1	0.089514
6.461700	0.1	0.088778
6.463367	0.1	0.088895
6.465033	0.1	0.089556
6.466700	0.1	0.090399
6.468367	0.1	0.091232
6.470033	0.1	0.091870
6.471700	0.1	0.092145
6.473367	0.1	0.092234
6.475033	0.1	0.092685
6.476700	0.1	0.093491
6.478367	0.1	0.093486
6.480033	0.1	0.091563
6.481700	0.1	0.088080
6.483367	0.1	0.084573
6.485033	0.1	0.082408
6.486700	0.1	0.081854
6.488367	0.1	0.082175
6.490033	0.1	0.082436
6.491700	0.1	0.082264
6.493367	0.1	0.081942
6.495033	0.1	0.081905
6.496700	0.1	0.082450
6.498367	0.1	0.083582
6.500033	0.1	0.084862
6.501700	0.1	0.085593
6.503367	0.1	0.085551
6.505033	0.1	0.085486
6.506700	0.1	0.086306
6.508367	0.1	0.087856
6.510033	0.1	0.088895
6.511700	0.1	0.088438
6.513367	0.1	0.086748
6.515033	0.1	0.084774
6.516700	0.1	0.083353
6.518367	0.1	0.083009
6.520033	0.1	0.083973
6.521700	0.1	0.086124
6.523367	0.1	0.088937
6.525033	0.1	0.091582
6.526700	0.1	0.093044
6.528367	0.1	0.092583
6.530033	0.1	0.090632
6.531700	0.1	0.088820
6.533367	0.1	0.088681
6.535033	0.1	0.090334
6.536700	0.1	0.092252
6.538367	0.1	0.092876
6.540033	0.1	0.092178
6.541700	0.1	0.090981
6.543367	0.1	0.089821
6.545033	0.1	0.089086
6.546700	0.1	0.089216
6.548367	0.1	0.090282
6.550033	0.1	0.091712
6.551700	0.1	0.092634
6.553367	0.1	0.092657
6.555033	0.1	0.092215
6.556700	0.1	0.092280
6.558367	0.1	0.093621
6.560033	0.1	0.095982
6.561700	0.1	0.098455
6.563367	0.1	0.100462
6.565033	0.1	0.101710
6.566700	0.1	0.101966
6.568367	0.1	0.101379
6.570033	0.1	0.100546
6.571700	0.1	0.100052
6.573367	0.1	0.100252
6.575033	0.1	0.100988
6.576700	0.1	0.101486
6.578367	0.1	0.100983
6.580033	0.1	0.099535
6.581700	0.1	0.098119
6.583367	0.1	0.097798
6.585033	0.1	0.098930
6.586700	0.1	0.101542
6.588367	0.1	0.105654
6.590033	0.1	0.110781
6.591700	0.1	0.115796
6.593367	0.1	0.119540
6.595033	0.1	0.121393
6.596700	0.1	0.121356
6.598367	0.1	0.120085
6.600033	0.1	0.118688
6.601700	0.1	0.117915
6.603367	0.1	0.117631
6.605033	0.1	0.117454
6.606700	0.1	0.117286
6.608367	0.1	0.116844
6.610033	0.1	0.115451
6.611700	0.1	0.112783
6.613367	0.1	0.109356
6.615033	0.1	0.106040
6.616700	0.1	0.103675
6.618367	0.1	0.102809
6.620033	0.1	0.103367
6.621700	0.1	0.104764
6.623367	0.1	0.106506
6.625033	0.1	0.108359
6.626700	0.1	0.110078
6.628367	0.1	0.111223
6.630033	0.1	0.111503
6.631700	0.1	0.111093
6.633367	0.1	0.110324
6.635033	0.1	0.109458
6.636700	0.1	0.108681
6.638367	0.1	0.107954
6.640033	0.1	0.106823
6.641700	0.1	0.105030
6.643367	0.1	0.103009
6.645033	0.1	0.101579
6.646700	0.1	0.101510
6.648367	0.1	0.103326
6.650033	0.1	0.106893
6.651700	0.1	0.111042
6.653367	0.1	0.114101
6.655033	0.1	0.114962
6.656700	0.1	0.113458
6.658367	0.1	0.110255
6.660033	0.1	0.106767
6.661700	0.1	0.104583
6.663367	0.1	0.104476
6.665033	0.1	0.106120
6.666700	0.1	0.108527
6.668367	0.1	0.110646
6.670033	0.1	0.111875
6.671700	0.1	0.112467
6.673367	0.1	0.113370
6.675033	0.1	0.115000
6.676700	0.1	0.116415
6.678367	0.1	0.116532
6.680033	0.1	0.115540
6.681700	0.1	0.114208
6.683367	0.1	0.112690
6.685033	0.1	0.111084
6.686700	0.1	0.110008
6.688367	0.1	0.109971
6.690033	0.1	0.110716
6.691700	0.1	0.111861
6.693367	0.1	0.113659
6.695033	0.1	0.116071
6.696700	0.1	0.118064
6.698367	0.1	0.118744
6.700033	0.1	0.118120
6.701700	0.1	0.116667
6.703367	0.1	0.115214
6.705033	0.1	0.114702
6.706700	0.1	0.115512
6.708367	0.1	0.117105
6.710033	0.1	0.118320
6.711700	0.1	0.118418
6.713367	0.1	0.117975
6.715033	0.1	0.118171
6.716700	0.1	0.119568
6.718367	0.1	0.121607
6.720033	0.1	0.123279
6.721700	0.1	0.124238
6.723367	0.1	0.124765
6.725033	0.1	0.124872
6.726700	0.1	0.124038
6.728367	0.1	0.121999
6.730033	0.1	0.119018
6.731700	0.1	0.114958
6.733367	0.1	0.109514
6.735033	0.1	0.103726
6.736700	0.1	0.099507
6.738367	0.1	0.097854
6.740033	0.1	0.098343
6.741700	0.1	0.099763
6.743367	0.1	0.101281
6.745033	0.1	0.103042
6.746700	0.1	0.105267
6.748367	0.1	0.107260
6.750033	0.1	0.108066
6.751700	0.1	0.107731
6.753367	0.1	0.107116
6.755033	0.1	0.106734
6.756700	0.1	0.106520
6.758367	0.1	0.106543
6.760033	0.1	0.107302
6.761700	0.1	0.109239
6.763367	0.1	0.112364
6.765033	0.1	0.115964
6.766700	0.1	0.118846
6.768367	0.1	0.120229
6.770033	0.1	0.120332
6.771700	0.1	0.119568
6.773367	0.1	0.117803
6.775033	0.1	0.114851
6.776700	0.1	0.111288
6.778367	0.1	0.108457
6.780033	0.1	0.107479
6.781700	0.1	0.108504
6.783367	0.1	0.110962
6.785033	0.1	0.113989
6.786700	0.1	0.116630
6.788367	0.1	0.118199
6.790033	0.1	0.118720
6.791700	0.1	0.118823
6.793367	0.1	0.119330
6.795033	0.1	0.120811
6.796700	0.1	0.123009
6.798367	0.1	0.125067
6.800033	0.1	0.126450
6.801700	0.1	0.127312
6.803367	0.1	0.128276
6.805033	0.1	0.129854
6.806700	0.1	0.131782
6.808367	0.1	0.133151
6.810033	0.1	0.133188
6.811700	0.1	0.131764
6.813367	0.1	0.129333
6.815033	0.1	0.126520
6.816700	0.1	0.124052
6.818367	0.1	0.122748
6.820033	0.1	0.122804
6.821700	0.1	0.123275
6.823367	0.1	0.122976
6.825033	0.1	0.121528
6.826700	0.1	0.119107
6.828367	0.1	0.116155
6.830033	0.1	0.113603
6.831700	0.1	0.112699
6.833367	0.1	0.114110
6.835033	0.1	0.117477
6.836700	0.1	0.121803
6.838367	0.1	0.126106
6.840033	0.1	0.129892
6.841700	0.1	0.132956
6.843367	0.1	0.134930
6.845033	0.1	0.135703
6.846700	0.1	0.135759
6.848367	0.1	0.135470
6.850033	0.1	0.134697
6.851700	0.1	0.133272
6.853367	0.1	0.131228
6.855033	0.1	0.128858
6.856700	0.1	0.126795
6.858367	0.1	0.125794
6.860033	0.1	0.126166
6.861700	0.1	0.127405
6.863367	0.1	0.128536
6.865033	0.1	0.129179
6.866700	0.1	0.129482
6.868367	0.1	0.129268
6.870033	0.1	0.128471
6.871700	0.1	0.127796
6.873367	0.1	0.127722
6.875033	0.1	0.127857
6.876700	0.1	0.128010
6.878367	0.1	0.128588
6.880033	0.1	0.129770
6.881700	0.1	0.131130
6.883367	0.1	0.132220
6.885033	0.1	0.132886
6.886700	0.1	0.132993
6.888367	0.1	0.132560
6.890033	0.1	0.132080
6.891700	0.1	0.132071
6.893367	0.1	0.132523
6.895033	0.1	0.133142
6.896700	0.1	0.133566
6.898367	0.1	0.133486
6.900033	0.1	0.132849
6.901700	0.1	0.131680
6.903367	0.1	0.129719
6.905033	0.1	0.126967
6.906700	0.1	0.124313
6.908367	0.1	0.122692
6.910033	0.1	0.122096
6.911700	0.1	0.122096
6.913367	0.1	0.122492
6.915033	0.1	0.122986
6.916700	0.1	0.123153
6.918367	0.1	0.123056
6.920033	0.1	0.122986
6.921700	0.1	0.122860
6.923367	0.1	0.122609
6.925033	0.1	0.122497
6.926700	0.1	0.122814
6.928367	0.1	0.123507
6.930033	0.1	0.123992
6.931700	0.1	0.123763
6.933367	0.1	0.122786
6.935033	0.1	0.121281
6.936700	0.1	0.119982
6.938367	0.1	0.119815
6.940033	0.1	0.120476
6.941700	0.1	0.120611
6.943367	0.1	0.119526
6.945033	0.1	0.117812
6.946700	0.1	0.116420
6.948367	0.1	0.115768
6.950033	0.1	0.115489
6.951700	0.1	0.114832
6.953367	0.1	0.113277
6.955033	0.1	0.111214
6.956700	0.1	0.109747
6.958367	0.1	0.109510
6.960033	0.1	0.109901
6.961700	0.1	0.109877
6.963367	0.1	0.109286
6.965033	0.1	0.109230
6.966700	0.1	0.111084
6.968367	0.1	0.115242
6.970033	0.1	0.120648
6.971700	0.1	0.125188
6.973367	0.1	0.127191
6.975033	0.1	0.126734
6.976700	0.1	0.124983
6.978367	0.1	0.122939
6.980033	0.1	0.121263
6.981700	0.1	0.120332
6.983367	0.1	0.120206
6.985033	0.1	0.120695
6.986700	0.1	0.121407
6.988367	0.1	0.121947
6.990033	0.1	0.122096
6.991700	0.1	0.121924
6.993367	0.1	0.121631
6.995033	0.1	0.121207
6.996700	0.1	0.120727
6.998367	0.1	0.120560
7.000033	0.1	0.120890
7.001700	0.1	0.121589
7.003367	0.1	0.122483
7.005033	0.1	0.123214
7.006700	0.1	0.123242
7.008367	0.1	0.122082
7.010033	0.1	0.119838
7.011700	0.1	0.117701
7.013367	0.1	0.117305
7.015033	0.1	0.119340
7.016700	0.1	0.123070
7.018367	0.1	0.127074
7.020033	0.1	0.129919
7.021700	0.1	0.130539
7.023367	0.1	0.128853
7.025033	0.1	0.125892
7.026700	0.1	0.123139
7.028367	0.1	0.121687
7.030033	0.1	0.121430
7.031700	0.1	0.121160
7.033367	0.1	0.120001
7.035033	0.1	0.118380
7.036700	0.1	0.117128
7.038367	0.1	0.116294
7.040033	0.1	0.115386
7.041700	0.1	0.114278
7.043367	0.1	0.113286
7.045033	0.1	0.112946
7.046700	0.1	0.113649
7.048367	0.1	0.114809
7.050033	0.1	0.115125
7.051700	0.1	0.114352
7.053367	0.1	0.113621
7.055033	0.1	0.113817
7.056700	0.1	0.114753
7.058367	0.1	0.115745
7.060033	0.1	0.116476
7.061700	0.1	0.117291
7.063367	0.1	0.118399
7.065033	0.1	0.119363
7.066700	0.1	0.120141
7.068367	0.1	0.121547
7.070033	0.1	0.124210
7.071700	0.1	0.127852
7.073367	0.1	0.131764
7.075033	0.1	0.135275
7.076700	0.1	0.137840
7.078367	0.1	0.139368
7.080033	0.1	0.140197
7.081700	0.1	0.140686
7.083367	0.1	0.140858
7.085033	0.1	0.140546
7.086700	0.1	0.139605
7.088367	0.1	0.137887
7.090033	0.1	0.135298
7.091700	0.1	0.132299
7.093367	0.1	0.130096
7.095033	0.1	0.129584
7.096700	0.1	0.130334
7.098367	0.1	0.131298
7.100033	0.1	0.132071
7.101700	0.1	0.132946
7.103367	0.1	0.134390
7.105033	0.1	0.136648
7.106700	0.1	0.139503
7.108367	0.1	0.142232
7.110033	0.1	0.143964
7.111700	0.1	0.144513
7.113367	0.1	0.144504
7.115033	0.1	0.144560
7.116700	0.1	0.144597
7.118367	0.1	0.144211
7.120033	0.1	0.143698
7.121700	0.1	0.143810
7.123367	0.1	0.144434
7.125033	0.1	0.144625
7.126700	0.1	0.143857
7.128367	0.1	0.142669
7.130033	0.1	0.142232
7.131700	0.1	0.143200
7.133367	0.1	0.145026
7.135033	0.1	0.146646
7.136700	0.1	0.147573
7.138367	0.1	0.148066
7.140033	0.1	0.148406
7.141700	0.1	0.148406
7.143367	0.1	0.147792
7.145033	0.1	0.146278
7.146700	0.1	0.143712
7.148367	0.1	0.140849
7.150033	0.1	0.139009
7.151700	0.1	0.138776
7.153367	0.1	0.139601
7.155033	0.1	0.140532
7.156700	0.1	0.140993
7.158367	0.1	0.141026
7.160033	0.1	0.140667
7.161700	0.1	0.139722
7.163367	0.1	0.138604
7.165033	0.1	0.138273
7.166700	0.1	0.138772
7.168367	0.1	0.139172
7.170033	0.1	0.139144
7.171700	0.1	0.139144
7.173367	0.1	0.139321
7.175033	0.1	0.139261
7.176700	0.1	0.138818
7.178367	0.1	0.138613
7.180033	0.1	0.139470
7.181700	0.1	0.141435
7.183367	0.1	0.143410
7.185033	0.1	0.144411
7.186700	0.1	0.144686
7.188367	0.1	0.144457
7.190033	0.1	0.143005
7.191700	0.1	0.140122
7.193367	0.1	0.136890
7.195033	0.1	0.134469
7.196700	0.1	0.133095
7.198367	0.1	0.132346
7.200033	0.1	0.131777
7.201700	0.1	0.131312
7.203367	0.1	0.131326
7.205033	0.1	0.132341
7.206700	0.1	0.134329
7.208367	0.1	0.136215
7.210033	0.1	0.136672
7.211700	0.1	0.135554
7.213367	0.1	0.134064
7.215033	0.1	0.133337
7.216700	0.1	0.133822
7.218367	0.1	0.135759
7.220033	0.1	0.139079
7.221700	0.1	0.142935
7.223367	0.1	0.146087
7.225033	0.1	0.147754
7.226700	0.1	0.147922
7.228367	0.1	0.147186
7.230033	0.1	0.146134
7.231700	0.1	0.144760
7.233367	0.1	0.142660
7.235033	0.1	0.139819
7.236700	0.1	0.136872
7.238367	0.1	0.134767
7.240033	0.1	0.134120
7.241700	0.1	0.134646
7.243367	0.1	0.135335
7.245033	0.1	0.135251
7.246700	0.1	0.134245
7.248367	0.1	0.132923
7.250033	0.1	0.132029
7.251700	0.1	0.132089
7.253367	0.1	0.133198
7.255033	0.1	0.134660
7.256700	0.1	0.135135
7.258367	0.1	0.133929
7.260033	0.1	0.131959
7.261700	0.1	0.130776
7.263367	0.1	0.131093
7.265033	0.1	0.132741
7.266700	0.1	0.135247
7.268367	0.1	0.138027
7.270033	0.1	0.140429
7.271700	0.1	0.141836
7.273367	0.1	0.141896
7.275033	0.1	0.140774
7.276700	0.1	0.139363
7.278367	0.1	0.138613
7.280033	0.1	0.138488
7.281700	0.1	0.138134
7.283367	0.1	0.137058
7.285033	0.1	0.135368
7.286700	0.1	0.133323
7.288367	0.1	0.131461
7.290033	0.1	0.130516
7.291700	0.1	0.130651
7.293367	0.1	0.130921
7.295033	0.1	0.130190
7.296700	0.1	0.128509
7.298367	0.1	0.127228
7.300033	0.1	0.127880
7.301700	0.1	0.130860
7.303367	0.1	0.135317
7.305033	0.1	0.140062
7.306700	0.1	0.144229
7.308367	0.1	0.147298
7.310033	0.1	0.148979
7.311700	0.1	0.149147
7.313367	0.1	0.147945
7.315033	0.1	0.146087
7.316700	0.1	0.144308
7.318367	0.1	0.142637
7.320033	0.1	0.140658
7.321700	0.1	0.138362
7.323367	0.1	0.136467
7.325033	0.1	0.135847
7.326700	0.1	0.136974
7.328367	0.1	0.139708
7.330033	0.1	0.143386
7.331700	0.1	0.147242
7.333367	0.1	0.150721
7.335033	0.1	0.153324
7.336700	0.1	0.154758
7.338367	0.1	0.155135
7.340033	0.1	0.154851
7.341700	0.1	0.154227
7.343367	0.1	0.153626
7.345033	0.1	0.153575
7.346700	0.1	0.154278
7.348367	0.1	0.155452
7.350033	0.1	0.156788
7.351700	0.1	0.157841
7.353367	0.1	0.157901
7.355033	0.1	0.156639
7.356700	0.1	0.154478
7.358367	0.1	0.152434
7.360033	0.1	0.151563
7.361700	0.1	0.152374
7.363367	0.1	0.154614
7.365033	0.1	0.157505
7.366700	0.1	0.160034
7.368367	0.1	0.161431
7.370033	0.1	0.161654
7.371700	0.1	0.161338
7.373367	0.1	0.161156
7.375033	0.1	0.161207
7.376700	0.1	0.160937
7.378367	0.1	0.159880
7.380033	0.1	0.158604
7.381700	0.1	0.158236
7.383367	0.1	0.158926
7.385033	0.1	0.159293
7.386700	0.1	0.157873
7.388367	0.1	0.154804
7.390033	0.1	0.151587
7.391700	0.1	0.149584
7.393367	0.1	0.149012
7.395033	0.1	0.149319
7.396700	0.1	0.150148
7.398367	0.1	0.151503
7.400033	0.1	0.153207
7.401700	0.1	0.154828
7.403367	0.1	0.155927
7.405033	0.1	0.156187
7.406700	0.1	0.155470
7.408367	0.1	0.153892
7.410033	0.1	0.151834
7.411700	0.1	0.149673
7.413367	0.1	0.147792
7.415033	0.1	0.146786
7.416700	0.1	0.147363
7.418367	0.1	0.149743
7.420033	0.1	0.153030
7.421700	0.1	0.155596
7.423367	0.1	0.156392
7.425033	0.1	0.155722
7.426700	0.1	0.154446
7.428367	0.1	0.152932
7.430033	0.1	0.150986
7.431700	0.1	0.148313
7.433367	0.1	0.145105
7.435033	0.1	0.142246
7.436700	0.1	0.140667
7.438367	0.1	0.140737
7.440033	0.1	0.142138
7.441700	0.1	0.144150
7.443367	0.1	0.146069
7.445033	0.1	0.147563
7.446700	0.1	0.148863
7.448367	0.1	0.150423
7.450033	0.1	0.152141
7.451700	0.1	0.153547
7.453367	0.1	0.154381
7.455033	0.1	0.154651
7.456700	0.1	0.154506
7.458367	0.1	0.153924
7.460033	0.1	0.152690
7.461700	0.1	0.150781
7.463367	0.1	0.148579
7.465033	0.1	0.146599
7.466700	0.1	0.145081
7.468367	0.1	0.143675
7.470033	0.1	0.141733
7.471700	0.1	0.139019
7.473367	0.1	0.135954
7.475033	0.1	0.133361
7.476700	0.1	0.131861
7.478367	0.1	0.131563
7.480033	0.1	0.132429
7.481700	0.1	0.134408
7.483367	0.1	0.136606
7.485033	0.1	0.137435
7.486700	0.1	0.136271
7.488367	0.1	0.134064
7.490033	0.1	0.132015
7.491700	0.1	0.130720
7.493367	0.1	0.130432
7.495033	0.1	0.131382
7.496700	0.1	0.133538
7.498367	0.1	0.136262
7.500033	0.1	0.138651
7.501700	0.1	0.140057
7.503367	0.1	0.140294
7.505033	0.1	0.139810
7.506700	0.1	0.139247
7.508367	0.1	0.138669
7.510033	0.1	0.137733
7.511700	0.1	0.136602
7.513367	0.1	0.136062
7.515033	0.1	0.136807
7.516700	0.1	0.138772
7.518367	0.1	0.140965
7.520033	0.1	0.142134
7.521700	0.1	0.142036
7.523367	0.1	0.141845
7.525033	0.1	0.143102
7.526700	0.1	0.146455
7.528367	0.1	0.151121
7.530033	0.1	0.155442
7.531700	0.1	0.157985
7.533367	0.1	0.158371
7.535033	0.1	0.157277
7.536700	0.1	0.155824
7.538367	0.1	0.154721
7.540033	0.1	0.153705
7.541700	0.1	0.151997
7.543367	0.1	0.149668
7.545033	0.1	0.147820
7.546700	0.1	0.147130
7.548367	0.1	0.147158
7.550033	0.1	0.147265
7.551700	0.1	0.147368
7.553367	0.1	0.147712
7.555033	0.1	0.148383
7.556700	0.1	0.149161
7.558367	0.1	0.149827
7.560033	0.1	0.150516
7.561700	0.1	0.151447
7.563367	0.1	0.152471
7.565033	0.1	0.153128
7.566700	0.1	0.152946
7.568367	0.1	0.151712
7.570033	0.1	0.149570
7.571700	0.1	0.146660
7.573367	0.1	0.142865
7.575033	0.1	0.138315
7.576700	0.1	0.133938
7.578367	0.1	0.131307
7.580033	0.1	0.131638
7.581700	0.1	0.134446
7.583367	0.1	0.137710
7.585033	0.1	0.139782
7.586700	0.1	0.140588
7.588367	0.1	0.140802
7.590033	0.1	0.140783
7.591700	0.1	0.140797
7.593367	0.1	0.141524
7.595033	0.1	0.143382
7.596700	0.1	0.146129
7.598367	0.1	0.149435
7.600033	0.1	0.153016
7.601700	0.1	0.156234
7.603367	0.1	0.158511
7.605033	0.1	0.159969
7.606700	0.1	0.160933
7.608367	0.1	0.161077
7.610033	0.1	0.160034
7.611700	0.1	0.158222
7.613367	0.1	0.156248
7.615033	0.1	0.154260
7.616700	0.1	0.152271
7.618367	0.1	0.150707
7.620033	0.1	0.150166
7.621700	0.1	0.150832
7.623367	0.1	0.152239
7.625033	0.1	0.153594
7.626700	0.1	0.154194
7.628367	0.1	0.153701
7.630033	0.1	0.152327
7.631700	0.1	0.150539
7.633367	0.1	0.148602
7.635033	0.1	0.146623
7.636700	0.1	0.144760
7.638367	0.1	0.143102
7.640033	0.1	0.141677
7.641700	0.1	0.140690
7.643367	0.1	0.140290
7.645033	0.1	0.140397
7.646700	0.1	0.141282
7.648367	0.1	0.143554
7.650033	0.1	0.147354
7.651700	0.1	0.151997
7.653367	0.1	0.156378
7.655033	0.1	0.159456
7.656700	0.1	0.160555
7.658367	0.1	0.159559
7.660033	0.1	0.156732
7.661700	0.1	0.152546
7.663367	0.1	0.147801
7.665033	0.1	0.143652
7.666700	0.1	0.141351
7.668367	0.1	0.141333
7.670033	0.1	0.142520
7.671700	0.1	0.143587
7.673367	0.1	0.144634
7.675033	0.1	0.146460
7.676700	0.1	0.149049
7.678367	0.1	0.151591
7.680033	0.1	0.153091
7.681700	0.1	0.152797
7.683367	0.1	0.150921
7.685033	0.1	0.148518
7.686700	0.1	0.146511
7.688367	0.1	0.145421
7.690033	0.1	0.145594
7.691700	0.1	0.147130
7.693367	0.1	0.149710
7.695033	0.1	0.152611
7.696700	0.1	0.154907
7.698367	0.1	0.155959
7.700033	0.1	0.155838
7.701700	0.1	0.155200
7.703367	0.1	0.154721
7.705033	0.1	0.154818
7.706700	0.1	0.155671
7.708367	0.1	0.157040
7.710033	0.1	0.158292
7.711700	0.1	0.158921
7.713367	0.1	0.158790
7.715033	0.1	0.158078
7.716700	0.1	0.157086
7.718367	0.1	0.155824
7.720033	0.1	0.154031
7.721700	0.1	0.151852
7.723367	0.1	0.149952
7.725033	0.1	0.149035
7.726700	0.1	0.149258
7.728367	0.1	0.149854
7.730033	0.1	0.149719
7.731700	0.1	0.148746
7.733367	0.1	0.148113
7.735033	0.1	0.148867
7.736700	0.1	0.150627
7.738367	0.1	0.152099
7.740033	0.1	0.152509
7.741700	0.1	0.152024
7.743367	0.1	0.151279
7.745033	0.1	0.150804
7.746700	0.1	0.150879
7.748367	0.1	0.151633
7.750033	0.1	0.152751
7.751700	0.1	0.153333
7.753367	0.1	0.152807
7.755033	0.1	0.151643
7.756700	0.1	0.150553
7.758367	0.1	0.149659
7.760033	0.1	0.148886
7.761700	0.1	0.148504
7.763367	0.1	0.148541
7.765033	0.1	0.148183
7.766700	0.1	0.146520
7.768367	0.1	0.143615
7.770033	0.1	0.140592
7.771700	0.1	0.138683
7.773367	0.1	0.138488
7.775033	0.1	0.140141
7.776700	0.1	0.143452
7.778367	0.1	0.147419
7.780033	0.1	0.150558
7.781700	0.1	0.152132
7.783367	0.1	0.152783
7.785033	0.1	0.153533
7.786700	0.1	0.154590
7.788367	0.1	0.155238
7.790033	0.1	0.154898
7.791700	0.1	0.153971
7.793367	0.1	0.153286
7.795033	0.1	0.153142
7.796700	0.1	0.153203
7.798367	0.1	0.152807
7.800033	0.1	0.151852
7.801700	0.1	0.151340
7.803367	0.1	0.152048
7.805033	0.1	0.153482
7.806700	0.1	0.154977
7.808367	0.1	0.156770
7.810033	0.1	0.159158
7.811700	0.1	0.161389
7.813367	0.1	0.162148
7.815033	0.1	0.160979
7.816700	0.1	0.158702
7.818367	0.1	0.156583
7.820033	0.1	0.155256
7.821700	0.1	0.154539
7.823367	0.1	0.153980
7.825033	0.1	0.153240
7.826700	0.1	0.152267
7.828367	0.1	0.151284
7.830033	0.1	0.150879
7.831700	0.1	0.151712
7.833367	0.1	0.153831
7.835033	0.1	0.156462
7.836700	0.1	0.158520
7.838367	0.1	0.159214
7.840033	0.1	0.158614
7.841700	0.1	0.157394
7.843367	0.1	0.155810
7.845033	0.1	0.153887
7.846700	0.1	0.152490
7.848367	0.1	0.152928
7.850033	0.1	0.155279
7.851700	0.1	0.158232
7.853367	0.1	0.160621
7.855033	0.1	0.162045
7.856700	0.1	0.162399
7.858367	0.1	0.161855
7.860033	0.1	0.160947
7.861700	0.1	0.160336
7.863367	0.1	0.160574
7.865033	0.1	0.161915
7.866700	0.1	0.164239
7.868367	0.1	0.167014
7.870033	0.1	0.169380
7.871700	0.1	0.170735
7.873367	0.1	0.171363
7.875033	0.1	0.171950
7.876700	0.1	0.172714
7.878367	0.1	0.173510
7.880033	0.1	0.174348
7.881700	0.1	0.175224
7.883367	0.1	0.175494
7.885033	0.1	0.174269
7.886700	0.1	0.171564
7.888367	0.1	0.168467
7.890033	0.1	0.166125
7.891700	0.1	0.165091
7.893367	0.1	0.165468
7.895033	0.1	0.166884
7.896700	0.1	0.168439
7.898367	0.1	0.169608
7.900033	0.1	0.170679
7.901700	0.1	0.171848
7.903367	0.1	0.172900
7.905033	0.1	0.173445
7.906700	0.1	0.172900
7.908367	0.1	0.170898
7.910033	0.1	0.167750
7.911700	0.1	0.164276
7.913367	0.1	0.161403
7.915033	0.1	0.159577
7.916700	0.1	0.158418
7.918367	0.1	0.157445
7.920033	0.1	0.156551
7.921700	0.1	0.155396
7.923367	0.1	0.153398
7.925033	0.1	0.150586
7.926700	0.1	0.147787
7.928367	0.1	0.146157
7.930033	0.1	0.146655
7.931700	0.1	0.149407
7.933367	0.1	0.153356
7.935033	0.1	0.156788
7.936700	0.1	0.158558
7.938367	0.1	0.158963
7.940033	0.1	0.159047
7.941700	0.1	0.159284
7.943367	0.1	0.159424
7.945033	0.1	0.158893
7.946700	0.1	0.157268
7.948367	0.1	0.154846
7.950033	0.1	0.152811
7.951700	0.1	0.152430
7.953367	0.1	0.153747
7.955033	0.1	0.155545
7.956700	0.1	0.156644
7.958367	0.1	0.156756
7.960033	0.1	0.156024
7.961700	0.1	0.154427
7.963367	0.1	0.152062
7.965033	0.1	0.149626
7.966700	0.1	0.148318
7.968367	0.1	0.149007
7.970033	0.1	0.151396
7.971700	0.1	0.154413
7.973367	0.1	0.157147
7.975033	0.1	0.159210
7.976700	0.1	0.160625
7.978367	0.1	0.161710
7.980033	0.1	0.162679
7.981700	0.1	0.163289
7.983367	0.1	0.163112
7.985033	0.1	0.161952
7.986700	0.1	0.160006
7.988367	0.1	0.158059
7.990033	0.1	0.157030
7.991700	0.1	0.156849
7.993367	0.1	0.156444
7.995033	0.1	0.154912
7.996700	0.1	0.152369
7.998367	0.1	0.149761
8.000033	0.1	0.148476
8.001700	0.1	0.149892
8.003367	0.1	0.154236
8.005033	0.1	0.159829
8.006700	0.1	0.164346
8.008367	0.1	0.166767
8.010033	0.1	0.167466
8.011700	0.1	0.166940
8.013367	0.1	0.165482
8.015033	0.1	0.163801
8.016700	0.1	0.162632
8.018367	0.1	0.161715
8.020033	0.1	0.159931
8.021700	0.1	0.156746
8.023367	0.1	0.152881
8.025033	0.1	0.149738
8.026700	0.1	0.148313
8.028367	0.1	0.148714
8.030033	0.1	0.150269
8.031700	0.1	0.151866
8.033367	0.1	0.152523
8.035033	0.1	0.152006
8.036700	0.1	0.151014
8.038367	0.1	0.150814
8.040033	0.1	0.152364
8.041700	0.1	0.155689
8.043367	0.1	0.159796
8.045033	0.1	0.163266
8.046700	0.1	0.164970
8.048367	0.1	0.164439
8.050033	0.1	0.162013
8.051700	0.1	0.158683
8.053367	0.1	0.155442
8.055033	0.1	0.152965
8.056700	0.1	0.151843
8.058367	0.1	0.152378
8.060033	0.1	0.154180
8.061700	0.1	0.156374
8.063367	0.1	0.158278
8.065033	0.1	0.159750
8.066700	0.1	0.161170
8.068367	0.1	0.162772
8.070033	0.1	0.164183
8.071700	0.1	0.165277
8.073367	0.1	0.166632
8.075033	0.1	0.168672
8.076700	0.1	0.170851
8.078367	0.1	0.171778
8.080033	0.1	0.170278
8.081700	0.1	0.166497
8.083367	0.1	0.162027
8.085033	0.1	0.158898
8.086700	0.1	0.158562
8.088367	0.1	0.161435
8.090033	0.1	0.166660
8.091700	0.1	0.172281
8.093367	0.1	0.176700
8.095033	0.1	0.179727
8.096700	0.1	0.181678
8.098367	0.1	0.182386
8.100033	0.1	0.181762
8.101700	0.1	0.180528
8.103367	0.1	0.179955
8.105033	0.1	0.180840
8.106700	0.1	0.182777
8.108367	0.1	0.184607
8.110033	0.1	0.185492
8.111700	0.1	0.185370
8.113367	0.1	0.184644
8.115033	0.1	0.183913
8.116700	0.1	0.183647
8.118367	0.1	0.183759
8.120033	0.1	0.183787
8.121700	0.1	0.183596
8.123367	0.1	0.183592
8.125033	0.1	0.184090
8.126700	0.1	0.184928
8.128367	0.1	0.185841
8.130033	0.1	0.186898
8.131700	0.1	0.188253
8.133367	0.1	0.189324
8.135033	0.1	0.188942
8.136700	0.1	0.186712
8.138367	0.1	0.183592
8.140033	0.1	0.181082
8.141700	0.1	0.180318
8.143367	0.1	0.181557
8.145033	0.1	0.183792
8.146700	0.1	0.185394
8.148367	0.1	0.185557
8.150033	0.1	0.184574
8.151700	0.1	0.183098
8.153367	0.1	0.181752
8.155033	0.1	0.181040
8.156700	0.1	0.181212
8.158367	0.1	0.182362
8.160033	0.1	0.184379
8.161700	0.1	0.186549
8.163367	0.1	0.187927
8.165033	0.1	0.188029
8.166700	0.1	0.187010
8.168367	0.1	0.185473
8.170033	0.1	0.184439
8.171700	0.1	0.184770
8.173367	0.1	0.186143
8.175033	0.1	0.187205
8.176700	0.1	0.187061
8.178367	0.1	0.185971
8.180033	0.1	0.184504
8.181700	0.1	0.183010
8.183367	0.1	0.181957
8.185033	0.1	0.181687
8.186700	0.1	0.181915
8.188367	0.1	0.182167
8.190033	0.1	0.182404
8.191700	0.1	0.182977
8.193367	0.1	0.184146
8.195033	0.1	0.185836
8.196700	0.1	0.187354
8.198367	0.1	0.187568
8.200033	0.1	0.185990
8.201700	0.1	0.183419
8.203367	0.1	0.180886
8.205033	0.1	0.178651
8.206700	0.1	0.176695
8.208367	0.1	0.175298
8.210033	0.1	0.174567
8.211700	0.1	0.174074
8.213367	0.1	0.173301
8.215033	0.1	0.172430
8.216700	0.1	0.172304
8.218367	0.1	0.173291
8.220033	0.1	0.174581
8.221700	0.1	0.175028
8.223367	0.1	0.174372
8.225033	0.1	0.173282
8.226700	0.1	0.172472
8.228367	0.1	0.171880
8.230033	0.1	0.170884
8.231700	0.1	0.169231
8.233367	0.1	0.167415
8.235033	0.1	0.166278
8.236700	0.1	0.166236
8.238367	0.1	0.167144
8.240033	0.1	0.168830
8.241700	0.1	0.171373
8.243367	0.1	0.174642
8.245033	0.1	0.178153
8.246700	0.1	0.181184
8.248367	0.1	0.182721
8.250033	0.1	0.181734
8.251700	0.1	0.178250
8.253367	0.1	0.173897
8.255033	0.1	0.170777
8.256700	0.1	0.169748
8.258367	0.1	0.170078
8.260033	0.1	0.170642
8.261700	0.1	0.171047
8.263367	0.1	0.171429
8.265033	0.1	0.171605
8.266700	0.1	0.171023
8.268367	0.1	0.169692
8.270033	0.1	0.168295
8.271700	0.1	0.167405
8.273367	0.1	0.167587
8.275033	0.1	0.169449
8.276700	0.1	0.172565
8.278367	0.1	0.175214
8.280033	0.1	0.176039
8.281700	0.1	0.175266
8.283367	0.1	0.174111
8.285033	0.1	0.173417
8.286700	0.1	0.173189
8.288367	0.1	0.173156
8.290033	0.1	0.173380
8.291700	0.1	0.174083
8.293367	0.1	0.175140
8.295033	0.1	0.175913
8.296700	0.1	0.175820
8.298367	0.1	0.175186
8.300033	0.1	0.175172
8.301700	0.1	0.176267
8.303367	0.1	0.177552
8.305033	0.1	0.178088
8.306700	0.1	0.178250
8.308367	0.1	0.179005
8.310033	0.1	0.180430
8.311700	0.1	0.181873
8.313367	0.1	0.182930
8.315033	0.1	0.183694
8.316700	0.1	0.184490
8.318367	0.1	0.185599
8.320033	0.1	0.186861
8.321700	0.1	0.187592
8.323367	0.1	0.187191
8.325033	0.1	0.185971
8.326700	0.1	0.185054
8.328367	0.1	0.185044
8.330033	0.1	0.185445
8.331700	0.1	0.185645
8.333367	0.1	0.185636
8.335033	0.1	0.185603
8.336700	0.1	0.185431
8.338367	0.1	0.185221
8.340033	0.1	0.185869
8.341700	0.1	0.188178
8.343367	0.1	0.191787
8.345033	0.1	0.195489
8.346700	0.1	0.197911
8.348367	0.1	0.198050
8.350033	0.1	0.196067
8.351700	0.1	0.193240
8.353367	0.1	0.190935
8.355033	0.1	0.189650
8.356700	0.1	0.188854
8.358367	0.1	0.187731
8.360033	0.1	0.186041
8.361700	0.1	0.184262
8.363367	0.1	0.183247
8.365033	0.1	0.183522
8.366700	0.1	0.184937
8.368367	0.1	0.186912
8.370033	0.1	0.188681
8.371700	0.1	0.189822
8.373367	0.1	0.190786
8.375033	0.1	0.192290
8.376700	0.1	0.194488
8.378367	0.1	0.197017
8.380033	0.1	0.199177
8.381700	0.1	0.200421
8.383367	0.1	0.200775
8.385033	0.1	0.200486
8.386700	0.1	0.199536
8.388367	0.1	0.198162
8.390033	0.1	0.197170
8.391700	0.1	0.197301
8.393367	0.1	0.198442
8.395033	0.1	0.199657
8.396700	0.1	0.200151
8.398367	0.1	0.200085
8.400033	0.1	0.200034
8.401700	0.1	0.199741
8.403367	0.1	0.198386
8.405033	0.1	0.196118
8.406700	0.1	0.194274
8.408367	0.1	0.193915
8.410033	0.1	0.194744
8.411700	0.1	0.195517
8.413367	0.1	0.195382
8.415033	0.1	0.194595
8.416700	0.1	0.194022
8.418367	0.1	0.194144
8.420033	0.1	0.194716
8.421700	0.1	0.195233
8.423367	0.1	0.195429
8.425033	0.1	0.195326
8.426700	0.1	0.195475
8.428367	0.1	0.197086
8.430033	0.1	0.200951
8.431700	0.1	0.206274
8.433367	0.1	0.211028
8.435033	0.1	0.213380
8.436700	0.1	0.212626
8.438367	0.1	0.209329
8.440033	0.1	0.205142
8.441700	0.1	0.202125
8.443367	0.1	0.201566
8.445033	0.1	0.203084
8.446700	0.1	0.205222
8.448367	0.1	0.207061
8.450033	0.1	0.208523
8.451700	0.1	0.209413
8.453367	0.1	0.209282
8.455033	0.1	0.208085
8.456700	0.1	0.206572
8.458367	0.1	0.205589
8.460033	0.1	0.205021
8.461700	0.1	0.204202
8.463367	0.1	0.202912
8.465033	0.1	0.201440
8.466700	0.1	0.200337
8.468367	0.1	0.200234
8.470033	0.1	0.201440
8.471700	0.1	0.203620
8.473367	0.1	0.205683
8.475033	0.1	0.206497
8.476700	0.1	0.205897
8.478367	0.1	0.204081
8.480033	0.1	0.200756
8.481700	0.1	0.196258
8.483367	0.1	0.192001
8.485033	0.1	0.188770
8.486700	0.1	0.186111
8.488367	0.1	0.183606
8.490033	0.1	0.181519
8.491700	0.1	0.180169
8.493367	0.1	0.179396
8.495033	0.1	0.179079
8.496700	0.1	0.179652
8.498367	0.1	0.181464
8.500033	0.1	0.184053
8.501700	0.1	0.186609
8.503367	0.1	0.188691
8.505033	0.1	0.190255
8.506700	0.1	0.191429
8.508367	0.1	0.192067
8.510033	0.1	0.191634
8.511700	0.1	0.189971
8.513367	0.1	0.187904
8.515033	0.1	0.186600
8.516700	0.1	0.186278
8.518367	0.1	0.185845
8.520033	0.1	0.184365
8.521700	0.1	0.182292
8.523367	0.1	0.180863
8.525033	0.1	0.180881
8.526700	0.1	0.181976
8.528367	0.1	0.182767
8.530033	0.1	0.182171
8.531700	0.1	0.180523
8.533367	0.1	0.179159
8.535033	0.1	0.178968
8.536700	0.1	0.179713
8.538367	0.1	0.180537
8.540033	0.1	0.180984
8.541700	0.1	0.181203
8.543367	0.1	0.181515
8.545033	0.1	0.182125
8.546700	0.1	0.183294
8.548367	0.1	0.185058
8.550033	0.1	0.186726
8.551700	0.1	0.187200
8.553367	0.1	0.186288
8.555033	0.1	0.185007
8.556700	0.1	0.184407
8.558367	0.1	0.184551
8.560033	0.1	0.184891
8.561700	0.1	0.185128
8.563367	0.1	0.185394
8.565033	0.1	0.185673
8.566700	0.1	0.185720
8.568367	0.1	0.185673
8.570033	0.1	0.185743
8.571700	0.1	0.185668
8.573367	0.1	0.185361
8.575033	0.1	0.185180
8.576700	0.1	0.185263
8.578367	0.1	0.185538
8.580033	0.1	0.186185
8.581700	0.1	0.187387
8.583367	0.1	0.188723
8.585033	0.1	0.189478
8.586700	0.1	0.189561
8.588367	0.1	0.189529
8.590033	0.1	0.189720
8.591700	0.1	0.190046
8.593367	0.1	0.190814
8.595033	0.1	0.192826
8.596700	0.1	0.196039
8.598367	0.1	0.199033
8.600033	0.1	0.200528
8.601700	0.1	0.200612
8.603367	0.1	0.200067
8.605033	0.1	0.199303
8.606700	0.1	0.198423
8.608367	0.1	0.197724
8.610033	0.1	0.197315
8.611700	0.1	0.196598
8.613367	0.1	0.194926
8.615033	0.1	0.192611
8.616700	0.1	0.190940
8.618367	0.1	0.191387
8.620033	0.1	0.194572
8.621700	0.1	0.199550
8.623367	0.1	0.204272
8.625033	0.1	0.206884
8.626700	0.1	0.206903
8.628367	0.1	0.205203
8.630033	0.1	0.203024
8.631700	0.1	0.201287
8.633367	0.1	0.200486
8.635033	0.1	0.200639
8.636700	0.1	0.201515
8.638367	0.1	0.203005
8.640033	0.1	0.204970
8.641700	0.1	0.206903
8.643367	0.1	0.208276
8.645033	0.1	0.209096
8.646700	0.1	0.209762
8.648367	0.1	0.210409
8.650033	0.1	0.210619
8.651700	0.1	0.209967
8.653367	0.1	0.208542
8.655033	0.1	0.206782
8.656700	0.1	0.205399
8.658367	0.1	0.205222
8.660033	0.1	0.206642
8.661700	0.1	0.209180
8.663367	0.1	0.211918
8.665033	0.1	0.214214
8.666700	0.1	0.215885
8.668367	0.1	0.216835
8.670033	0.1	0.216793
8.671700	0.1	0.215932
8.673367	0.1	0.215312
8.675033	0.1	0.215950
8.676700	0.1	0.217450
8.678367	0.1	0.218232
8.680033	0.1	0.217529
8.681700	0.1	0.216365
8.683367	0.1	0.215988
8.685033	0.1	0.216351
8.686700	0.1	0.216574
8.688367	0.1	0.215778
8.690033	0.1	0.213496
8.691700	0.1	0.209897
8.693367	0.1	0.205720
8.695033	0.1	0.202237
8.696700	0.1	0.200765
8.698367	0.1	0.201468
8.700033	0.1	0.203000
8.701700	0.1	0.203890
8.703367	0.1	0.203559
8.705033	0.1	0.201999
8.706700	0.1	0.199336
8.708367	0.1	0.196039
8.710033	0.1	0.193291
8.711700	0.1	0.192453
8.713367	0.1	0.193827
8.715033	0.1	0.196355
8.716700	0.1	0.198833
8.718367	0.1	0.200905
8.720033	0.1	0.202586
8.721700	0.1	0.203797
8.723367	0.1	0.204393
8.725033	0.1	0.204057
8.726700	0.1	0.202665
8.728367	0.1	0.201170
8.730033	0.1	0.200900
8.731700	0.1	0.201943
8.733367	0.1	0.203238
8.735033	0.1	0.203978
8.736700	0.1	0.204002
8.738367	0.1	0.203461
8.740033	0.1	0.202688
8.741700	0.1	0.201995
8.743367	0.1	0.201291
8.745033	0.1	0.200160
8.746700	0.1	0.198120
8.748367	0.1	0.195191
8.750033	0.1	0.192332
8.751700	0.1	0.190861
8.753367	0.1	0.191261
8.755033	0.1	0.192910
8.756700	0.1	0.194786
8.758367	0.1	0.195969
8.760033	0.1	0.195974
8.761700	0.1	0.195215
8.763367	0.1	0.194567
8.765033	0.1	0.194423
8.766700	0.1	0.194847
8.768367	0.1	0.196057
8.770033	0.1	0.197850
8.771700	0.1	0.199494
8.773367	0.1	0.200449
8.775033	0.1	0.200788
8.776700	0.1	0.200938
8.778367	0.1	0.201166
8.780033	0.1	0.201296
8.781700	0.1	0.201119
8.783367	0.1	0.200761
8.785033	0.1	0.200500
8.786700	0.1	0.200346
8.788367	0.1	0.200141
8.790033	0.1	0.199806
8.791700	0.1	0.199187
8.793367	0.1	0.198125
8.795033	0.1	0.197138
8.796700	0.1	0.197380
8.798367	0.1	0.199387
8.800033	0.1	0.202199
8.801700	0.1	0.204081
8.803367	0.1	0.203867
8.805033	0.1	0.201571
8.806700	0.1	0.197906
8.808367	0.1	0.193957
8.810033	0.1	0.191196
8.811700	0.1	0.190595
8.813367	0.1	0.191773
8.815033	0.1	0.193617
8.816700	0.1	0.195606
8.818367	0.1	0.197706
8.820033	0.1	0.199517
8.821700	0.1	0.200765
8.823367	0.1	0.202092
8.825033	0.1	0.204197
8.826700	0.1	0.206875
8.828367	0.1	0.209189
8.830033	0.1	0.210274
8.831700	0.1	0.210260
8.833367	0.1	0.209999
8.835033	0.1	0.209608
8.836700	0.1	0.208281
8.838367	0.1	0.205776
8.840033	0.1	0.203042
8.841700	0.1	0.200989
8.843367	0.1	0.199717
8.845033	0.1	0.199135
8.846700	0.1	0.199289
8.848367	0.1	0.199960
8.850033	0.1	0.200593
8.851700	0.1	0.200844
8.853367	0.1	0.201198
8.855033	0.1	0.202474
8.856700	0.1	0.204742
8.858367	0.1	0.207247
8.860033	0.1	0.209175
8.861700	0.1	0.210381
8.863367	0.1	0.211308
8.865033	0.1	0.212411
8.866700	0.1	0.213869
8.868367	0.1	0.215531
8.870033	0.1	0.216886
8.871700	0.1	0.217305
8.873367	0.1	0.216388
8.875033	0.1	0.214442
8.876700	0.1	0.212584
8.878367	0.1	0.212234
8.880033	0.1	0.214092
8.881700	0.1	0.217319
8.883367	0.1	0.219983
8.885033	0.1	0.220886
8.886700	0.1	0.220449
8.888367	0.1	0.219564
8.890033	0.1	0.218689
8.891700	0.1	0.218074
8.893367	0.1	0.217995
8.895033	0.1	0.218470
8.896700	0.1	0.219150
8.898367	0.1	0.219499
8.900033	0.1	0.219010
8.901700	0.1	0.217617
8.903367	0.1	0.216025
8.905033	0.1	0.215173
8.906700	0.1	0.215289
8.908367	0.1	0.215773
8.910033	0.1	0.215871
8.911700	0.1	0.215243
8.913367	0.1	0.214335
8.915033	0.1	0.214232
8.916700	0.1	0.215620
8.918367	0.1	0.217943
8.920033	0.1	0.219545
8.921700	0.1	0.218842
8.923367	0.1	0.215829
8.925033	0.1	0.212234
8.926700	0.1	0.209948
8.928367	0.1	0.209608
8.930033	0.1	0.210800
8.931700	0.1	0.213301
8.933367	0.1	0.217254
8.935033	0.1	0.222195
8.936700	0.1	0.226707
8.938367	0.1	0.229417
8.940033	0.1	0.229971
8.941700	0.1	0.228756
8.943367	0.1	0.226274
8.945033	0.1	0.223340
8.946700	0.1	0.221110
8.948367	0.1	0.220546
8.950033	0.1	0.222004
8.951700	0.1	0.224966
8.953367	0.1	0.228267
8.955033	0.1	0.230544
8.956700	0.1	0.230782
8.958367	0.1	0.229031
8.960033	0.1	0.226609
8.961700	0.1	0.225017
8.963367	0.1	0.224528
8.965033	0.1	0.224109
8.966700	0.1	0.222865
8.968367	0.1	0.221296
8.970033	0.1	0.220621
8.971700	0.1	0.221254
8.973367	0.1	0.222442
8.975033	0.1	0.223080
8.976700	0.1	0.222353
8.978367	0.1	0.219941
8.980033	0.1	0.216612
8.981700	0.1	0.214251
8.983367	0.1	0.214460
8.985033	0.1	0.217217
8.986700	0.1	0.220905
8.988367	0.1	0.223443
8.990033	0.1	0.223555
8.991700	0.1	0.221366
8.993367	0.1	0.218153
8.995033	0.1	0.214935
8.996700	0.1	0.211624
8.998367	0.1	0.208071
9.000033	0.1	0.205012
9.001700	0.1	0.203466
9.003367	0.1	0.203811
9.005033	0.1	0.205138
9.006700	0.1	0.205599
9.008367	0.1	0.204225
9.010033	0.1	0.202167
9.011700	0.1	0.201412
9.013367	0.1	0.202679
9.015033	0.1	0.204630
9.016700	0.1	0.205273
9.018367	0.1	0.204113
9.020033	0.1	0.202255
9.021700	0.1	0.200490
9.023367	0.1	0.198572
9.025033	0.1	0.196300
9.026700	0.1	0.194060
9.028367	0.1	0.192244
9.030033	0.1	0.191289
9.031700	0.1	0.191852
9.033367	0.1	0.194265
9.035033	0.1	0.197953
9.036700	0.1	0.201678
9.038367	0.1	0.204593
9.040033	0.1	0.206940
9.041700	0.1	0.209105
9.043367	0.1	0.210572
9.045033	0.1	0.210823
9.046700	0.1	0.210255
9.048367	0.1	0.209324
9.050033	0.1	0.208104
9.051700	0.1	0.206847
9.053367	0.1	0.205874
9.055033	0.1	0.205399
9.056700	0.1	0.205855
9.058367	0.1	0.207638
9.060033	0.1	0.210367
9.061700	0.1	0.212933
9.063367	0.1	0.214353
9.065033	0.1	0.214637
9.066700	0.1	0.214791
9.068367	0.1	0.215587
9.070033	0.1	0.216649
9.071700	0.1	0.216914
9.073367	0.1	0.216118
9.075033	0.1	0.215406
9.076700	0.1	0.216006
9.078367	0.1	0.217860
9.080033	0.1	0.220109
9.081700	0.1	0.222246
9.083367	0.1	0.224179
9.085033	0.1	0.225590
9.086700	0.1	0.225785
9.088367	0.1	0.224356
9.090033	0.1	0.221902
9.091700	0.1	0.219760
9.093367	0.1	0.218879
9.095033	0.1	0.219387
9.096700	0.1	0.220821
9.098367	0.1	0.222139
9.100033	0.1	0.222321
9.101700	0.1	0.221520
9.103367	0.1	0.220919
9.105033	0.1	0.221622
9.106700	0.1	0.224267
9.108367	0.1	0.228933
9.110033	0.1	0.234903
9.111700	0.1	0.241008
9.113367	0.1	0.246405
9.115033	0.1	0.250349
9.116700	0.1	0.251643
9.118367	0.1	0.249664
9.120033	0.1	0.245660
9.121700	0.1	0.242088
9.123367	0.1	0.240495
9.125033	0.1	0.240277
9.126700	0.1	0.239722
9.128367	0.1	0.238135
9.130033	0.1	0.236365
9.131700	0.1	0.235620
9.133367	0.1	0.236169
9.135033	0.1	0.237576
9.136700	0.1	0.239415
9.138367	0.1	0.241352
9.140033	0.1	0.242949
9.141700	0.1	0.244142
9.143367	0.1	0.245506
9.145033	0.1	0.247238
9.146700	0.1	0.248509
9.148367	0.1	0.248430
9.150033	0.1	0.247071
9.151700	0.1	0.245227
9.153367	0.1	0.243541
9.155033	0.1	0.242051
9.156700	0.1	0.240626
9.158367	0.1	0.239280
9.160033	0.1	0.237748
9.161700	0.1	0.235704
9.163367	0.1	0.233785
9.165033	0.1	0.232942
9.166700	0.1	0.233008
9.168367	0.1	0.233091
9.170033	0.1	0.232775
9.171700	0.1	0.232151
9.173367	0.1	0.231098
9.175033	0.1	0.229729
9.176700	0.1	0.229026
9.178367	0.1	0.229818
9.180033	0.1	0.231485
9.181700	0.1	0.232663
9.183367	0.1	0.232793
9.185033	0.1	0.232323
9.186700	0.1	0.231899
9.188367	0.1	0.231857
9.190033	0.1	0.232225
9.191700	0.1	0.232798
9.193367	0.1	0.233497
9.195033	0.1	0.234139
9.196700	0.1	0.234093
9.198367	0.1	0.233031
9.200033	0.1	0.231634
9.201700	0.1	0.231075
9.203367	0.1	0.232011
9.205033	0.1	0.234386
9.206700	0.1	0.237469
9.208367	0.1	0.240020
9.210033	0.1	0.240789
9.211700	0.1	0.239331
9.213367	0.1	0.236384
9.215033	0.1	0.233329
9.216700	0.1	0.231261
9.218367	0.1	0.230717
9.220033	0.1	0.231578
9.221700	0.1	0.233366
9.223367	0.1	0.235601
9.225033	0.1	0.237725
9.226700	0.1	0.239117
9.228367	0.1	0.239299
9.230033	0.1	0.237855
9.231700	0.1	0.235089
9.233367	0.1	0.232621
9.235033	0.1	0.232300
9.236700	0.1	0.234409
9.238367	0.1	0.237543
9.240033	0.1	0.239825
9.241700	0.1	0.240263
9.243367	0.1	0.239206
9.245033	0.1	0.237557
9.246700	0.1	0.235834
9.248367	0.1	0.234023
9.250033	0.1	0.232039
9.251700	0.1	0.230237
9.253367	0.1	0.229217
9.255033	0.1	0.229129
9.256700	0.1	0.229478
9.258367	0.1	0.229711
9.260033	0.1	0.229483
9.261700	0.1	0.228616
9.263367	0.1	0.227429
9.265033	0.1	0.226530
9.266700	0.1	0.225888
9.268367	0.1	0.224668
9.270033	0.1	0.222363
9.271700	0.1	0.219694
9.273367	0.1	0.218255
9.275033	0.1	0.218921
9.276700	0.1	0.220891
9.278367	0.1	0.222744
9.280033	0.1	0.223676
9.281700	0.1	0.223429
9.283367	0.1	0.221985
9.285033	0.1	0.219783
9.286700	0.1	0.217920
9.288367	0.1	0.217478
9.290033	0.1	0.218428
9.291700	0.1	0.219964
9.293367	0.1	0.221767
9.295033	0.1	0.223969
9.296700	0.1	0.226321
9.298367	0.1	0.228365
9.300033	0.1	0.230256
9.301700	0.1	0.232505
9.303367	0.1	0.234847
9.305033	0.1	0.236067
9.306700	0.1	0.235210
9.308367	0.1	0.232644
9.310033	0.1	0.229599
9.311700	0.1	0.226954
9.313367	0.1	0.224747
9.315033	0.1	0.222530
9.316700	0.1	0.220304
9.318367	0.1	0.219056
9.320033	0.1	0.219704
9.321700	0.1	0.222013
9.323367	0.1	0.225031
9.325033	0.1	0.227806
9.326700	0.1	0.229781
9.328367	0.1	0.230824
9.330033	0.1	0.230889
9.331700	0.1	0.230055
9.333367	0.1	0.228682
9.335033	0.1	0.227126
9.336700	0.1	0.225748
9.338367	0.1	0.225017
9.340033	0.1	0.225180
9.341700	0.1	0.225869
9.343367	0.1	0.226120
9.345033	0.1	0.225203
9.346700	0.1	0.223406
9.348367	0.1	0.221692
9.350033	0.1	0.221119
9.351700	0.1	0.222665
9.353367	0.1	0.226675
9.355033	0.1	0.232249
9.356700	0.1	0.237669
9.358367	0.1	0.241478
9.360033	0.1	0.243224
9.361700	0.1	0.243350
9.363367	0.1	0.242549
9.365033	0.1	0.241115
9.366700	0.1	0.239047
9.368367	0.1	0.236519
9.370033	0.1	0.234242
9.371700	0.1	0.233166
9.373367	0.1	0.233632
9.375033	0.1	0.235029
9.376700	0.1	0.236435
9.378367	0.1	0.237287
9.380033	0.1	0.237441
9.381700	0.1	0.237175
9.383367	0.1	0.237268
9.385033	0.1	0.238200
9.386700	0.1	0.239597
9.388367	0.1	0.241152
9.390033	0.1	0.242889
9.391700	0.1	0.244202
9.393367	0.1	0.244211
9.395033	0.1	0.243345
9.396700	0.1	0.243122
9.398367	0.1	0.244291
9.400033	0.1	0.246321
9.401700	0.1	0.248579
9.403367	0.1	0.250884
9.405033	0.1	0.252761
9.406700	0.1	0.253376
9.408367	0.1	0.252360
9.410033	0.1	0.250270
9.411700	0.1	0.248449
9.413367	0.1	0.248631
9.415033	0.1	0.251713
9.416700	0.1	0.256593
9.418367	0.1	0.260659
9.420033	0.1	0.261711
9.421700	0.1	0.259974
9.423367	0.1	0.257865
9.425033	0.1	0.257501
9.426700	0.1	0.258973
9.428367	0.1	0.260961
9.430033	0.1	0.262074
9.431700	0.1	0.261595
9.433367	0.1	0.259825
9.435033	0.1	0.257720
9.436700	0.1	0.256025
9.438367	0.1	0.254731
9.440033	0.1	0.253590
9.441700	0.1	0.252905
9.443367	0.1	0.253185
9.445033	0.1	0.254237
9.446700	0.1	0.254991
9.448367	0.1	0.254079
9.450033	0.1	0.251085
9.451700	0.1	0.247099
9.453367	0.1	0.243918
9.455033	0.1	0.242791
9.456700	0.1	0.243648
9.458367	0.1	0.245259
9.460033	0.1	0.246284
9.461700	0.1	0.246176
9.463367	0.1	0.245147
9.465033	0.1	0.243699
9.466700	0.1	0.242181
9.468367	0.1	0.240579
9.470033	0.1	0.238926
9.471700	0.1	0.237580
9.473367	0.1	0.236761
9.475033	0.1	0.236067
9.476700	0.1	0.234861
9.478367	0.1	0.233436
9.480033	0.1	0.232924
9.481700	0.1	0.233757
9.483367	0.1	0.235168
9.485033	0.1	0.236374
9.486700	0.1	0.237627
9.488367	0.1	0.239694
9.490033	0.1	0.242568
9.491700	0.1	0.245087
9.493367	0.1	0.245967
9.495033	0.1	0.244854
9.496700	0.1	0.242428
9.498367	0.1	0.239657
9.500033	0.1	0.237059
9.501700	0.1	0.234521
9.503367	0.1	0.231978
9.505033	0.1	0.229683
9.506700	0.1	0.227732
9.508367	0.1	0.226446
9.510033	0.1	0.227098
9.511700	0.1	0.230796
9.513367	0.1	0.236812
9.515033	0.1	0.242670
9.516700	0.1	0.245995
9.518367	0.1	0.246083
9.520033	0.1	0.243951
9.521700	0.1	0.241189
9.523367	0.1	0.238921
9.525033	0.1	0.237622
9.526700	0.1	0.237194
9.528367	0.1	0.236994
9.530033	0.1	0.236356
9.531700	0.1	0.235219
9.533367	0.1	0.233953
9.535033	0.1	0.232784
9.536700	0.1	0.231960
9.538367	0.1	0.232174
9.540033	0.1	0.233762
9.541700	0.1	0.236020
9.543367	0.1	0.237958
9.545033	0.1	0.239252
9.546700	0.1	0.240235
9.548367	0.1	0.241171
9.550033	0.1	0.242083
9.551700	0.1	0.243024
9.553367	0.1	0.243820
9.555033	0.1	0.243997
9.556700	0.1	0.243229
9.558367	0.1	0.241618
9.560033	0.1	0.239681
9.561700	0.1	0.238004
9.563367	0.1	0.236705
9.565033	0.1	0.235485
9.566700	0.1	0.234116
9.568367	0.1	0.232798
9.570033	0.1	0.232365
9.571700	0.1	0.233757
9.573367	0.1	0.237012
9.575033	0.1	0.240994
9.576700	0.1	0.244295
9.578367	0.1	0.246204
9.580033	0.1	0.246768
9.581700	0.1	0.246214
9.583367	0.1	0.245036
9.585033	0.1	0.244221
9.586700	0.1	0.244346
9.588367	0.1	0.244924
9.590033	0.1	0.245180
9.591700	0.1	0.245036
9.593367	0.1	0.245096
9.595033	0.1	0.245948
9.596700	0.1	0.247587
9.598367	0.1	0.249292
9.600033	0.1	0.250190
9.601700	0.1	0.250274
9.603367	0.1	0.250419
9.605033	0.1	0.250987
9.606700	0.1	0.251271
9.608367	0.1	0.250977
9.610033	0.1	0.251103
9.611700	0.1	0.252463
9.613367	0.1	0.254349
9.615033	0.1	0.255397
9.616700	0.1	0.255019
9.618367	0.1	0.253469
9.620033	0.1	0.251294
9.621700	0.1	0.249245
9.623367	0.1	0.248034
9.625033	0.1	0.248095
9.626700	0.1	0.249739
9.628367	0.1	0.252766
9.630033	0.1	0.256081
9.631700	0.1	0.258381
9.633367	0.1	0.259061
9.635033	0.1	0.258395
9.636700	0.1	0.257296
9.638367	0.1	0.256905
9.640033	0.1	0.257958
9.641700	0.1	0.260300
9.643367	0.1	0.263322
9.645033	0.1	0.266638
9.646700	0.1	0.269874
9.648367	0.1	0.272286
9.650033	0.1	0.273134
9.651700	0.1	0.272179
9.653367	0.1	0.269674
9.655033	0.1	0.266246
9.656700	0.1	0.262759
9.658367	0.1	0.260016
9.660033	0.1	0.258456
9.661700	0.1	0.258372
9.663367	0.1	0.260011
9.665033	0.1	0.262926
9.666700	0.1	0.265785
9.668367	0.1	0.267508
9.670033	0.1	0.268300
9.671700	0.1	0.269031
9.673367	0.1	0.269976
9.675033	0.1	0.270763
9.676700	0.1	0.271229
9.678367	0.1	0.271713
9.680033	0.1	0.272538
9.681700	0.1	0.273669
9.683367	0.1	0.274917
9.685033	0.1	0.275960
9.686700	0.1	0.276123
9.688367	0.1	0.274838
9.690033	0.1	0.272207
9.691700	0.1	0.268929
9.693367	0.1	0.265613
9.695033	0.1	0.262414
9.696700	0.1	0.259499
9.698367	0.1	0.257492
9.700033	0.1	0.256891
9.701700	0.1	0.257636
9.703367	0.1	0.259443
9.705033	0.1	0.261790
9.706700	0.1	0.263797
9.708367	0.1	0.264617
9.710033	0.1	0.263974
9.711700	0.1	0.262447
9.713367	0.1	0.260891
9.715033	0.1	0.259653
9.716700	0.1	0.258675
9.718367	0.1	0.258125
9.720033	0.1	0.258526
9.721700	0.1	0.260365
9.723367	0.1	0.263248
9.725033	0.1	0.265841
9.726700	0.1	0.266987
9.728367	0.1	0.266540
9.730033	0.1	0.265092
9.731700	0.1	0.263336
9.733367	0.1	0.261669
9.735033	0.1	0.259951
9.736700	0.1	0.257636
9.738367	0.1	0.254363
9.740033	0.1	0.250675
9.741700	0.1	0.248007
9.743367	0.1	0.247434
9.745033	0.1	0.248807
9.746700	0.1	0.251541
9.748367	0.1	0.255308
9.750033	0.1	0.259439
9.751700	0.1	0.262731
9.753367	0.1	0.264063
9.755033	0.1	0.262917
9.756700	0.1	0.259867
9.758367	0.1	0.256496
9.760033	0.1	0.254479
9.761700	0.1	0.254787
9.763367	0.1	0.257166
9.765033	0.1	0.259918
9.766700	0.1	0.260924
9.768367	0.1	0.259364
9.770033	0.1	0.256053
9.771700	0.1	0.252328
9.773367	0.1	0.249017
9.775033	0.1	0.246391
9.776700	0.1	0.244705
9.778367	0.1	0.244617
9.780033	0.1	0.246326
9.781700	0.1	0.248775
9.783367	0.1	0.250768
9.785033	0.1	0.252356
9.786700	0.1	0.254177
9.788367	0.1	0.256295
9.790033	0.1	0.258260
9.791700	0.1	0.259564
9.793367	0.1	0.259825
9.795033	0.1	0.259178
9.796700	0.1	0.258535
9.798367	0.1	0.258908
9.800033	0.1	0.260393
9.801700	0.1	0.262279
9.803367	0.1	0.263769
9.805033	0.1	0.264104
9.806700	0.1	0.262493
9.808367	0.1	0.258791
9.810033	0.1	0.254251
9.811700	0.1	0.250801
9.813367	0.1	0.249245
9.815033	0.1	0.249101
9.816700	0.1	0.249757
9.818367	0.1	0.250894
9.820033	0.1	0.252458
9.821700	0.1	0.255010
9.823367	0.1	0.258954
9.825033	0.1	0.263308
9.826700	0.1	0.266279
9.828367	0.1	0.267117
9.830033	0.1	0.266423
9.831700	0.1	0.264933
9.833367	0.1	0.263466
9.835033	0.1	0.263336
9.836700	0.1	0.265106
9.838367	0.1	0.267574
9.840033	0.1	0.268961
9.841700	0.1	0.268593
9.843367	0.1	0.267485
9.845033	0.1	0.267089
9.846700	0.1	0.267513
9.848367	0.1	0.267802
9.850033	0.1	0.267481
9.851700	0.1	0.266931
9.853367	0.1	0.266861
9.855033	0.1	0.267606
9.856700	0.1	0.268761
9.858367	0.1	0.269818
9.860033	0.1	0.270740
9.861700	0.1	0.271481
9.863367	0.1	0.271890
9.865033	0.1	0.272039
9.866700	0.1	0.271890
9.868367	0.1	0.271136
9.870033	0.1	0.269869
9.871700	0.1	0.269054
9.873367	0.1	0.269683
9.875033	0.1	0.271611
9.876700	0.1	0.273935
9.878367	0.1	0.276011
9.880033	0.1	0.277427
9.881700	0.1	0.277939
9.883367	0.1	0.278135
9.885033	0.1	0.278954
9.886700	0.1	0.280342
9.888367	0.1	0.281460
9.890033	0.1	0.282181
9.891700	0.1	0.283141
9.893367	0.1	0.284305
9.895033	0.1	0.284691
9.896700	0.1	0.283723
9.898367	0.1	0.282195
9.900033	0.1	0.281483
9.901700	0.1	0.282312
9.903367	0.1	0.284496
9.905033	0.1	0.287169
9.906700	0.1	0.288989
9.908367	0.1	0.288654
9.910033	0.1	0.285907
9.911700	0.1	0.281627
9.913367	0.1	0.277273
9.915033	0.1	0.274633
9.916700	0.1	0.275159
9.918367	0.1	0.278503
9.920033	0.1	0.282479
9.921700	0.1	0.284850
9.923367	0.1	0.284766
9.925033	0.1	0.282563
9.926700	0.1	0.279094
9.928367	0.1	0.275425
9.930033	0.1	0.272389
9.931700	0.1	0.270260
9.933367	0.1	0.268915
9.935033	0.1	0.268104
9.936700	0.1	0.267648
9.938367	0.1	0.267676
9.940033	0.1	0.268365
9.941700	0.1	0.269245
9.943367	0.1	0.269581
9.945033	0.1	0.269469
9.946700	0.1	0.269799
9.948367	0.1	0.271141
9.950033	0.1	0.272994
9.951700	0.1	0.274195
9.953367	0.1	0.274270
9.955033	0.1	0.273618
9.956700	0.1	0.272430
9.958367	0.1	0.270568
9.960033	0.1	0.268333
9.961700	0.1	0.266368
9.963367	0.1	0.264980
9.965033	0.1	0.264118
9.966700	0.1	0.263844
9.968367	0.1	0.264314
9.970033	0.1	0.265413
9.971700	0.1	0.266945
9.973367	0.1	0.268817
9.975033	0.1	0.270787
9.976700	0.1	0.272496
9.978367	0.1	0.273567
9.980033	0.1	0.273664
9.981700	0.1	0.272654
9.983367	0.1	0.270614
9.985033	0.1	0.267788
9.986700	0.1	0.264901
9.988367	0.1	0.263182
9.990033	0.1	0.263359
9.991700	0.1	0.264766
9.993367	0.1	0.265748
9.995033	0.1	0.264938
9.996700	0.1	0.262442
9.998367	0.1	0.259574
10.000033	0.1	0.257376
10.001700	0.1	0.256347
10.003367	0.1	0.256905
10.005033	0.1	0.258805
10.006700	0.1	0.260957
10.008367	0.1	0.262414
10.010033	0.1	0.262787
10.011700	0.1	0.261883
10.013367	0.1	0.260086
10.015033	0.1	0.258563
10.016700	0.1	0.258028
10.018367	0.1	0.258028
10.020033	0.1	0.257976
10.021700	0.1	0.257976
10.023367	0.1	0.258200
10.025033	0.1	0.258405
10.026700	0.1	0.258121
10.028367	0.1	0.257147
10.030033	0.1	0.255816
10.031700	0.1	0.254824
10.033367	0.1	0.254996
10.035033	0.1	0.256621
10.036700	0.1	0.258973
10.038367	0.1	0.260929
10.040033	0.1	0.262051
10.041700	0.1	0.262647
10.043367	0.1	0.262992
10.045033	0.1	0.263033
10.046700	0.1	0.262926
10.048367	0.1	0.263057
10.050033	0.1	0.263490
10.051700	0.1	0.263778
10.053367	0.1	0.263723
10.055033	0.1	0.263494
10.056700	0.1	0.263113
10.058367	0.1	0.262517
10.060033	0.1	0.261958
10.061700	0.1	0.261599
10.063367	0.1	0.261469
10.065033	0.1	0.262051
10.066700	0.1	0.263853
10.068367	0.1	0.266223
10.070033	0.1	0.267811
10.071700	0.1	0.268104
10.073367	0.1	0.267690
10.075033	0.1	0.267336
10.076700	0.1	0.267569
10.078367	0.1	0.268510
10.080033	0.1	0.269222
10.081700	0.1	0.268132
10.083367	0.1	0.265092
10.085033	0.1	0.262097
10.086700	0.1	0.261269
10.088367	0.1	0.263024
10.090033	0.1	0.266228
10.091700	0.1	0.269222
10.093367	0.1	0.270782
10.095033	0.1	0.270666
10.096700	0.1	0.269418
10.098367	0.1	0.267928
10.100033	0.1	0.267094
10.101700	0.1	0.267448
10.103367	0.1	0.269189
10.105033	0.1	0.272230
10.106700	0.1	0.276011
10.108367	0.1	0.279336
10.110033	0.1	0.280985
10.111700	0.1	0.280621
10.113367	0.1	0.278680
10.115033	0.1	0.276100
10.116700	0.1	0.274237
10.118367	0.1	0.273786
10.120033	0.1	0.274028
10.121700	0.1	0.274112
10.123367	0.1	0.274149
10.125033	0.1	0.274647
10.126700	0.1	0.275457
10.128367	0.1	0.275923
10.130033	0.1	0.276095
10.131700	0.1	0.276836
10.133367	0.1	0.278708
10.135033	0.1	0.281581
10.136700	0.1	0.284910
10.138367	0.1	0.288007
10.140033	0.1	0.290112
10.141700	0.1	0.290843
10.143367	0.1	0.290829
10.145033	0.1	0.291220
10.146700	0.1	0.292589
10.148367	0.1	0.294764
10.150033	0.1	0.297292
10.151700	0.1	0.299392
10.153367	0.1	0.299951
10.155033	0.1	0.298675
10.156700	0.1	0.296803
10.158367	0.1	0.295741
10.160033	0.1	0.295299
10.161700	0.1	0.294289
10.163367	0.1	0.292230
10.165033	0.1	0.289599
10.166700	0.1	0.286954
10.168367	0.1	0.284524
10.170033	0.1	0.282312
10.171700	0.1	0.280435
10.173367	0.1	0.279322
10.175033	0.1	0.279448
10.176700	0.1	0.281041
10.178367	0.1	0.284081
10.180033	0.1	0.288319
10.181700	0.1	0.292845
10.183367	0.1	0.296119
10.185033	0.1	0.297055
10.186700	0.1	0.295658
10.188367	0.1	0.292584
10.190033	0.1	0.288696
10.191700	0.1	0.284757
10.193367	0.1	0.281292
10.195033	0.1	0.278642
10.196700	0.1	0.276621
10.198367	0.1	0.274498
10.200033	0.1	0.271830
10.201700	0.1	0.268896
10.203367	0.1	0.266228
10.205033	0.1	0.264351
10.206700	0.1	0.263676
10.208367	0.1	0.264249
10.210033	0.1	0.265972
10.211700	0.1	0.268812
10.213367	0.1	0.272160
10.215033	0.1	0.274749
10.216700	0.1	0.275895
10.218367	0.1	0.276081
10.220033	0.1	0.275979
10.221700	0.1	0.275676
10.223367	0.1	0.275071
10.225033	0.1	0.274186
10.226700	0.1	0.272905
10.228367	0.1	0.270964
10.230033	0.1	0.267988
10.231700	0.1	0.263872
10.233367	0.1	0.259583
10.235033	0.1	0.256556
10.236700	0.1	0.255276
10.238367	0.1	0.255154
10.240033	0.1	0.255383
10.241700	0.1	0.255485
10.243367	0.1	0.255588
10.245033	0.1	0.256267
10.246700	0.1	0.258181
10.248367	0.1	0.261567
10.250033	0.1	0.265818
10.251700	0.1	0.269702
10.253367	0.1	0.272044
10.255033	0.1	0.272333
10.256700	0.1	0.271131
10.258367	0.1	0.269944
10.260033	0.1	0.269916
10.261700	0.1	0.270875
10.263367	0.1	0.271825
10.265033	0.1	0.271914
10.266700	0.1	0.271103
10.268367	0.1	0.270153
10.270033	0.1	0.269981
10.271700	0.1	0.270735
10.273367	0.1	0.271527
10.275033	0.1	0.271453
10.276700	0.1	0.270521
10.278367	0.1	0.269176
10.280033	0.1	0.267578
10.281700	0.1	0.265981
10.283367	0.1	0.264719
10.285033	0.1	0.263588
10.286700	0.1	0.262270
10.288367	0.1	0.261157
10.290033	0.1	0.260859
10.291700	0.1	0.261599
10.293367	0.1	0.263075
10.295033	0.1	0.264267
10.296700	0.1	0.263969
10.298367	0.1	0.261678
10.300033	0.1	0.257860
10.301700	0.1	0.253739
10.303367	0.1	0.250633
10.305033	0.1	0.249231
10.306700	0.1	0.249594
10.308367	0.1	0.251331
10.310033	0.1	0.253688
10.311700	0.1	0.255969
10.313367	0.1	0.258139
10.315033	0.1	0.260375
10.316700	0.1	0.262139
10.318367	0.1	0.262610
10.320033	0.1	0.261748
10.321700	0.1	0.260454
10.323367	0.1	0.259709
10.325033	0.1	0.259951
10.326700	0.1	0.261134
10.328367	0.1	0.262698
10.330033	0.1	0.263811
10.331700	0.1	0.264030
10.333367	0.1	0.263387
10.335033	0.1	0.262321
10.336700	0.1	0.261618
10.338367	0.1	0.261813
10.340033	0.1	0.262796
10.341700	0.1	0.264179
10.343367	0.1	0.265767
10.345033	0.1	0.267350
10.346700	0.1	0.268528
10.348367	0.1	0.269315
10.350033	0.1	0.270535
10.351700	0.1	0.272999
10.353367	0.1	0.276505
10.355033	0.1	0.279984
10.356700	0.1	0.282638
10.358367	0.1	0.284482
10.360033	0.1	0.285786
10.361700	0.1	0.286372
10.363367	0.1	0.285818
10.365033	0.1	0.284007
10.366700	0.1	0.281036
10.368367	0.1	0.277236
10.370033	0.1	0.273469
10.371700	0.1	0.270829
10.373367	0.1	0.269869
10.375033	0.1	0.270517
10.376700	0.1	0.272309
10.378367	0.1	0.274223
10.380033	0.1	0.274819
10.381700	0.1	0.273720
10.383367	0.1	0.272356
10.385033	0.1	0.272333
10.386700	0.1	0.273893
10.388367	0.1	0.276365
10.390033	0.1	0.279071
10.391700	0.1	0.281516
10.393367	0.1	0.283495
10.395033	0.1	0.284794
10.396700	0.1	0.285082
10.398367	0.1	0.284398
10.400033	0.1	0.282968
10.401700	0.1	0.281082
10.403367	0.1	0.279485
10.405033	0.1	0.279057
10.406700	0.1	0.279793
10.408367	0.1	0.280859
10.410033	0.1	0.281734
10.411700	0.1	0.282642
10.413367	0.1	0.283751
10.415033	0.1	0.284882
10.416700	0.1	0.286135
10.418367	0.1	0.288165
10.420033	0.1	0.291518
10.421700	0.1	0.295746
10.423367	0.1	0.299322
10.425033	0.1	0.300840
10.426700	0.1	0.300249
10.428367	0.1	0.298303
10.430033	0.1	0.295341
10.431700	0.1	0.291355
10.433367	0.1	0.286852
10.435033	0.1	0.283085
10.436700	0.1	0.281036
10.438367	0.1	0.280491
10.440033	0.1	0.280682
10.441700	0.1	0.281478
10.443367	0.1	0.283220
10.445033	0.1	0.285767
10.446700	0.1	0.287988
10.448367	0.1	0.288533
10.450033	0.1	0.287388
10.451700	0.1	0.285949
10.453367	0.1	0.285590
10.455033	0.1	0.286619
10.456700	0.1	0.288100
10.458367	0.1	0.288626
10.460033	0.1	0.287574
10.461700	0.1	0.285641
10.463367	0.1	0.284333
10.465033	0.1	0.284533
10.466700	0.1	0.285693
10.468367	0.1	0.286615
10.470033	0.1	0.286358
10.471700	0.1	0.284608
10.473367	0.1	0.281790
10.475033	0.1	0.278442
10.476700	0.1	0.274824
10.478367	0.1	0.271285
10.480033	0.1	0.268561
10.481700	0.1	0.267383
10.483367	0.1	0.267839
10.485033	0.1	0.269529
10.486700	0.1	0.272202
10.488367	0.1	0.275606
10.490033	0.1	0.279224
10.491700	0.1	0.282601
10.493367	0.1	0.285394
10.495033	0.1	0.287206
10.496700	0.1	0.287625
10.498367	0.1	0.286512
10.500033	0.1	0.284445
10.501700	0.1	0.282372
10.503367	0.1	0.280580
10.505033	0.1	0.278703
10.506700	0.1	0.276705
10.508367	0.1	0.275061
10.510033	0.1	0.274093
10.511700	0.1	0.273571
10.513367	0.1	0.273180
10.515033	0.1	0.272999
10.516700	0.1	0.273203
10.518367	0.1	0.273697
10.520033	0.1	0.274335
10.521700	0.1	0.275197
10.523367	0.1	0.276277
10.525033	0.1	0.277017
10.526700	0.1	0.276831
10.528367	0.1	0.275811
10.530033	0.1	0.274489
10.531700	0.1	0.273339
10.533367	0.1	0.272598
10.535033	0.1	0.272379
10.536700	0.1	0.272454
10.538367	0.1	0.272463
10.540033	0.1	0.272640
10.541700	0.1	0.273553
10.543367	0.1	0.275113
10.545033	0.1	0.276561
10.546700	0.1	0.277343
10.548367	0.1	0.277567
10.550033	0.1	0.277669
10.551700	0.1	0.277800
10.553367	0.1	0.277646
10.555033	0.1	0.276896
10.556700	0.1	0.275392
10.558367	0.1	0.273166
10.560033	0.1	0.270880
10.561700	0.1	0.269678
10.563367	0.1	0.269972
10.565033	0.1	0.270954
10.566700	0.1	0.271467
10.568367	0.1	0.271224
10.570033	0.1	0.270912
10.571700	0.1	0.271066
10.573367	0.1	0.271662
10.575033	0.1	0.272775
10.576700	0.1	0.274428
10.578367	0.1	0.276123
10.580033	0.1	0.277250
10.581700	0.1	0.277543
10.583367	0.1	0.277092
10.585033	0.1	0.276277
10.586700	0.1	0.275578
10.588367	0.1	0.275420
10.590033	0.1	0.276053
10.591700	0.1	0.277236
10.593367	0.1	0.278493
10.595033	0.1	0.279672
10.596700	0.1	0.280873
10.598367	0.1	0.282074
10.600033	0.1	0.283336
10.601700	0.1	0.284901
10.603367	0.1	0.286815
10.605033	0.1	0.288459
10.606700	0.1	0.288803
10.608367	0.1	0.287443
10.610033	0.1	0.285138
10.611700	0.1	0.283341
10.613367	0.1	0.283136
10.615033	0.1	0.284528
10.616700	0.1	0.286908
10.618367	0.1	0.289781
10.620033	0.1	0.292975
10.621700	0.1	0.296421
10.623367	0.1	0.300077
10.625033	0.1	0.303816
10.626700	0.1	0.306903
10.628367	0.1	0.308403
10.630033	0.1	0.308594
10.631700	0.1	0.308710
10.633367	0.1	0.309139
10.635033	0.1	0.309185
10.636700	0.1	0.308328
10.638367	0.1	0.306834
10.640033	0.1	0.305152
10.641700	0.1	0.303620
10.643367	0.1	0.302796
10.645033	0.1	0.303304
10.646700	0.1	0.305097
10.648367	0.1	0.306973
10.650033	0.1	0.307481
10.651700	0.1	0.306345
10.653367	0.1	0.304412
10.655033	0.1	0.302279
10.656700	0.1	0.300216
10.658367	0.1	0.298903
10.660033	0.1	0.298899
10.661700	0.1	0.299891
10.663367	0.1	0.301530
10.665033	0.1	0.304035
10.666700	0.1	0.307271
10.668367	0.1	0.310536
10.670033	0.1	0.313302
10.671700	0.1	0.315169
10.673367	0.1	0.315453
10.675033	0.1	0.313777
10.676700	0.1	0.310941
10.678367	0.1	0.308636
10.680033	0.1	0.308198
10.681700	0.1	0.309795
10.683367	0.1	0.312580
10.685033	0.1	0.315062
10.686700	0.1	0.315872
10.688367	0.1	0.314601
10.690033	0.1	0.311933
10.691700	0.1	0.308929
10.693367	0.1	0.306182
10.695033	0.1	0.303607
10.696700	0.1	0.301162
10.698367	0.1	0.299090
10.700033	0.1	0.297274
10.701700	0.1	0.295318
10.703367	0.1	0.293371
10.705033	0.1	0.291974
10.706700	0.1	0.291346
10.708367	0.1	0.291429
10.710033	0.1	0.292328
10.711700	0.1	0.294377
10.713367	0.1	0.297390
10.715033	0.1	0.300091
10.716700	0.1	0.300948
10.718367	0.1	0.299579
10.720033	0.1	0.296887
10.721700	0.1	0.294186
10.723367	0.1	0.292785
10.725033	0.1	0.293935
10.726700	0.1	0.297828
10.728367	0.1	0.302680
10.730033	0.1	0.305935
10.731700	0.1	0.306247
10.733367	0.1	0.303807
10.735033	0.1	0.299653
10.736700	0.1	0.295178
10.738367	0.1	0.291960
10.740033	0.1	0.291225
10.741700	0.1	0.292915
10.743367	0.1	0.295360
10.745033	0.1	0.296514
10.746700	0.1	0.296021
10.748367	0.1	0.295546
10.750033	0.1	0.296463
10.751700	0.1	0.298219
10.753367	0.1	0.299430
10.755033	0.1	0.299653
10.756700	0.1	0.299430
10.758367	0.1	0.299527
10.760033	0.1	0.300426
10.761700	0.1	0.301930
10.763367	0.1	0.303029
10.765033	0.1	0.302424
10.766700	0.1	0.299476
10.768367	0.1	0.294819
10.770033	0.1	0.290056
10.771700	0.1	0.286624
10.773367	0.1	0.284812
10.775033	0.1	0.284067
10.776700	0.1	0.284058
10.778367	0.1	0.284943
10.780033	0.1	0.286717
10.781700	0.1	0.289027
10.783367	0.1	0.291378
10.785033	0.1	0.293190
10.786700	0.1	0.294005
10.788367	0.1	0.293902
10.790033	0.1	0.293497
10.791700	0.1	0.293236
10.793367	0.1	0.292971
10.795033	0.1	0.292384
10.796700	0.1	0.291402
10.798367	0.1	0.290163
10.800033	0.1	0.288840
10.801700	0.1	0.287541
10.803367	0.1	0.286545
10.805033	0.1	0.286493
10.806700	0.1	0.287825
10.808367	0.1	0.289814
10.810033	0.1	0.290978
10.811700	0.1	0.290689
10.813367	0.1	0.289539
10.815033	0.1	0.288277
10.816700	0.1	0.287197
10.818367	0.1	0.286410
10.820033	0.1	0.286074
10.821700	0.1	0.286400
10.823367	0.1	0.287625
10.825033	0.1	0.289972
10.826700	0.1	0.293427
10.828367	0.1	0.297804
10.830033	0.1	0.302894
10.831700	0.1	0.307932
10.833367	0.1	0.311313
10.835033	0.1	0.311579
10.836700	0.1	0.308682
10.838367	0.1	0.304161
10.840033	0.1	0.300272
10.841700	0.1	0.298624
10.843367	0.1	0.299239
10.845033	0.1	0.301194
10.846700	0.1	0.303802
10.848367	0.1	0.306633
10.850033	0.1	0.309045
10.851700	0.1	0.310591
10.853367	0.1	0.311597
10.855033	0.1	0.312706
10.856700	0.1	0.313967
10.858367	0.1	0.314806
10.860033	0.1	0.315183
10.861700	0.1	0.315839
10.863367	0.1	0.317129
10.865033	0.1	0.318750
10.866700	0.1	0.320370
10.868367	0.1	0.321679
10.870033	0.1	0.322275
10.871700	0.1	0.321823
10.873367	0.1	0.320156
10.875033	0.1	0.317679
10.876700	0.1	0.315486
10.878367	0.1	0.314685
10.880033	0.1	0.315518
10.881700	0.1	0.317101
10.883367	0.1	0.318247
10.885033	0.1	0.318782
10.886700	0.1	0.319686
10.888367	0.1	0.321972
10.890033	0.1	0.326140
10.891700	0.1	0.331984
10.893367	0.1	0.338494
10.895033	0.1	0.344324
10.896700	0.1	0.348040
10.898367	0.1	0.348403
10.900033	0.1	0.345544
10.901700	0.1	0.341455
10.903367	0.1	0.338750
10.905033	0.1	0.338946
10.906700	0.1	0.341516
10.908367	0.1	0.344417
10.910033	0.1	0.345842
10.911700	0.1	0.345502
10.913367	0.1	0.344189
10.915033	0.1	0.342829
10.916700	0.1	0.341972
10.918367	0.1	0.341390
10.920033	0.1	0.340235
10.921700	0.1	0.338242
10.923367	0.1	0.336464
10.925033	0.1	0.336259
10.926700	0.1	0.337753
10.928367	0.1	0.339774
10.930033	0.1	0.341041
10.931700	0.1	0.341060
10.933367	0.1	0.340524
10.935033	0.1	0.340864
10.936700	0.1	0.342783
10.938367	0.1	0.345442
10.940033	0.1	0.347248
10.941700	0.1	0.346880
10.943367	0.1	0.343756
10.945033	0.1	0.338708
10.946700	0.1	0.333712
10.948367	0.1	0.330377
10.950033	0.1	0.329353
10.951700	0.1	0.330964
10.953367	0.1	0.334796
10.955033	0.1	0.338997
10.956700	0.1	0.341553
10.958367	0.1	0.342103
10.960033	0.1	0.341590
10.961700	0.1	0.340850
10.963367	0.1	0.340203
10.965033	0.1	0.339886
10.966700	0.1	0.340138
10.968367	0.1	0.340887
10.970033	0.1	0.341670
10.971700	0.1	0.342014
10.973367	0.1	0.341563
10.975033	0.1	0.340114
10.976700	0.1	0.337958
10.978367	0.1	0.335714
10.980033	0.1	0.333693
10.981700	0.1	0.331737
10.983367	0.1	0.329437
10.985033	0.1	0.326433
10.986700	0.1	0.323006
10.988367	0.1	0.320203
10.990033	0.1	0.319188
10.991700	0.1	0.320636
10.993367	0.1	0.324030
10.995033	0.1	0.327323
10.996700	0.1	0.328599
10.998367	0.1	0.327840
11.000033	0.1	0.326158
11.001700	0.1	0.324254
11.003367	0.1	0.322051
11.005033	0.1	0.319765
11.006700	0.1	0.318522
11.008367	0.1	0.319076
11.010033	0.1	0.320664
11.011700	0.1	0.322056
11.013367	0.1	0.322703
11.015033	0.1	0.322517
11.016700	0.1	0.321339
11.018367	0.1	0.319472
11.020033	0.1	0.317874
11.021700	0.1	0.317311
11.023367	0.1	0.317991
11.025033	0.1	0.319770
11.026700	0.1	0.322070
11.028367	0.1	0.324016
11.030033	0.1	0.324892
11.031700	0.1	0.324422
11.033367	0.1	0.322890
11.035033	0.1	0.321101
11.036700	0.1	0.319830
11.038367	0.1	0.319276
11.040033	0.1	0.319197
11.041700	0.1	0.319104
11.043367	0.1	0.318526
11.045033	0.1	0.317581
11.046700	0.1	0.316915
11.048367	0.1	0.317115
11.050033	0.1	0.318396
11.051700	0.1	0.320491
11.053367	0.1	0.322792
11.055033	0.1	0.324775
11.056700	0.1	0.326121
11.058367	0.1	0.326624
11.060033	0.1	0.326452
11.061700	0.1	0.326256
11.063367	0.1	0.326764
11.065033	0.1	0.328114
11.066700	0.1	0.329590
11.068367	0.1	0.330177
11.070033	0.1	0.329483
11.071700	0.1	0.328161
11.073367	0.1	0.327216
11.075033	0.1	0.327197
11.076700	0.1	0.328184
11.078367	0.1	0.329837
11.080033	0.1	0.331299
11.081700	0.1	0.331658
11.083367	0.1	0.330564
11.085033	0.1	0.328380
11.086700	0.1	0.325814
11.088367	0.1	0.323416
11.090033	0.1	0.321516
11.091700	0.1	0.320761
11.093367	0.1	0.321968
11.095033	0.1	0.325101
11.096700	0.1	0.329129
11.098367	0.1	0.332897
11.100033	0.1	0.335411
11.101700	0.1	0.335728
11.103367	0.1	0.333651
11.105033	0.1	0.330117
11.106700	0.1	0.326699
11.108367	0.1	0.324808
11.110033	0.1	0.325018
11.111700	0.1	0.326927
11.113367	0.1	0.329879
11.115033	0.1	0.333395
11.116700	0.1	0.336850
11.118367	0.1	0.339472
11.120033	0.1	0.341060
11.121700	0.1	0.342079
11.123367	0.1	0.342717
11.125033	0.1	0.342657
11.126700	0.1	0.342065
11.128367	0.1	0.341618
11.130033	0.1	0.341544
11.131700	0.1	0.341637
11.133367	0.1	0.342005
11.135033	0.1	0.343071
11.136700	0.1	0.344929
11.138367	0.1	0.346927
11.140033	0.1	0.348231
11.141700	0.1	0.348520
11.143367	0.1	0.348077
11.145033	0.1	0.347602
11.146700	0.1	0.347807
11.148367	0.1	0.348897
11.150033	0.1	0.350527
11.151700	0.1	0.352124
11.153367	0.1	0.353544
11.155033	0.1	0.355192
11.156700	0.1	0.357321
11.158367	0.1	0.359374
11.160033	0.1	0.360161
11.161700	0.1	0.358941
11.163367	0.1	0.356464
11.165033	0.1	0.354545
11.166700	0.1	0.354378
11.168367	0.1	0.355486
11.170033	0.1	0.356804
11.171700	0.1	0.357921
11.173367	0.1	0.358699
11.175033	0.1	0.358718
11.176700	0.1	0.357926
11.178367	0.1	0.356780
11.180033	0.1	0.355467
11.181700	0.1	0.353758
11.183367	0.1	0.351714
11.185033	0.1	0.350098
11.186700	0.1	0.349698
11.188367	0.1	0.350168
11.190033	0.1	0.350252
11.191700	0.1	0.349674
11.193367	0.1	0.349684
11.195033	0.1	0.351183
11.196700	0.1	0.353563
11.198367	0.1	0.355667
11.200033	0.1	0.356967
11.201700	0.1	0.357325
11.203367	0.1	0.356464
11.205033	0.1	0.354461
11.206700	0.1	0.352268
11.208367	0.1	0.350871
11.210033	0.1	0.350066
11.211700	0.1	0.348892
11.213367	0.1	0.347081
11.215033	0.1	0.345479
11.216700	0.1	0.345283
11.218367	0.1	0.346894
11.220033	0.1	0.349293
11.221700	0.1	0.350820
11.223367	0.1	0.350582
11.225033	0.1	0.348864
11.226700	0.1	0.346587
11.228367	0.1	0.344669
11.230033	0.1	0.343546
11.231700	0.1	0.343029
11.233367	0.1	0.342387
11.235033	0.1	0.340804
11.236700	0.1	0.338126
11.238367	0.1	0.335178
11.240033	0.1	0.332920
11.241700	0.1	0.331295
11.243367	0.1	0.329711
11.245033	0.1	0.328226
11.246700	0.1	0.327192
11.248367	0.1	0.326489
11.250033	0.1	0.325609
11.251700	0.1	0.324138
11.253367	0.1	0.322121
11.255033	0.1	0.320259
11.256700	0.1	0.319132
11.258367	0.1	0.318536
11.260033	0.1	0.318200
11.261700	0.1	0.318591
11.263367	0.1	0.320161
11.265033	0.1	0.322275
11.266700	0.1	0.323756
11.268367	0.1	0.324207
11.270033	0.1	0.323816
11.271700	0.1	0.322475
11.273367	0.1	0.320207
11.275033	0.1	0.317912
11.276700	0.1	0.316859
11.278367	0.1	0.317595
11.280033	0.1	0.319518
11.281700	0.1	0.321553
11.283367	0.1	0.323118
11.285033	0.1	0.324277
11.286700	0.1	0.325013
11.288367	0.1	0.324855
11.290033	0.1	0.323420
11.291700	0.1	0.320808
11.293367	0.1	0.317516
11.295033	0.1	0.314377
11.296700	0.1	0.312394
11.298367	0.1	0.312170
11.300033	0.1	0.313460
11.301700	0.1	0.315220
11.303367	0.1	0.316231
11.305033	0.1	0.315998
11.306700	0.1	0.314997
11.308367	0.1	0.313898
11.310033	0.1	0.312906
11.311700	0.1	0.312231
11.313367	0.1	0.312468
11.315033	0.1	0.314065
11.316700	0.1	0.316757
11.318367	0.1	0.319867
11.320033	0.1	0.322904
11.321700	0.1	0.325600
11.323367	0.1	0.327406
11.325033	0.1	0.327649
11.326700	0.1	0.326405
11.328367	0.1	0.324692
11.330033	0.1	0.323495
11.331700	0.1	0.323094
11.333367	0.1	0.323099
11.335033	0.1	0.322904
11.336700	0.1	0.322480
11.338367	0.1	0.322517
11.340033	0.1	0.323397
11.341700	0.1	0.324501
11.343367	0.1	0.324873
11.345033	0.1	0.324170
11.346700	0.1	0.322745
11.348367	0.1	0.321600
11.350033	0.1	0.321995
11.351700	0.1	0.324352
11.353367	0.1	0.327984
11.355033	0.1	0.331947
11.356700	0.1	0.335472
11.358367	0.1	0.337665
11.360033	0.1	0.337660
11.361700	0.1	0.335444
11.363367	0.1	0.332342
11.365033	0.1	0.330233
11.366700	0.1	0.330065
11.368367	0.1	0.331351
11.370033	0.1	0.333078
11.371700	0.1	0.334498
11.373367	0.1	0.334932
11.375033	0.1	0.333735
11.376700	0.1	0.330950
11.378367	0.1	0.327458
11.380033	0.1	0.324282
11.381700	0.1	0.322144
11.383367	0.1	0.321637
11.385033	0.1	0.323104
11.386700	0.1	0.326117
11.388367	0.1	0.329679
11.390033	0.1	0.332859
11.391700	0.1	0.335039
11.393367	0.1	0.336156
11.395033	0.1	0.336603
11.396700	0.1	0.336575
11.398367	0.1	0.336133
11.400033	0.1	0.335672
11.401700	0.1	0.335732
11.403367	0.1	0.336571
11.405033	0.1	0.337977
11.406700	0.1	0.339295
11.408367	0.1	0.339760
11.410033	0.1	0.339281
11.411700	0.1	0.338736
11.413367	0.1	0.339453
11.415033	0.1	0.342391
11.416700	0.1	0.347304
11.418367	0.1	0.352636
11.420033	0.1	0.356622
11.421700	0.1	0.358284
11.423367	0.1	0.357414
11.425033	0.1	0.354713
11.426700	0.1	0.351751
11.428367	0.1	0.349800
11.430033	0.1	0.349088
11.431700	0.1	0.349572
11.433367	0.1	0.351490
11.435033	0.1	0.354811
11.436700	0.1	0.358657
11.438367	0.1	0.361744
11.440033	0.1	0.363397
11.441700	0.1	0.363905
11.443367	0.1	0.363477
11.445033	0.1	0.361283
11.446700	0.1	0.356548
11.448367	0.1	0.350084
11.450033	0.1	0.343774
11.451700	0.1	0.338894
11.453367	0.1	0.335574
11.455033	0.1	0.333665
11.456700	0.1	0.333516
11.458367	0.1	0.335509
11.460033	0.1	0.338955
11.461700	0.1	0.342415
11.463367	0.1	0.345004
11.465033	0.1	0.346606
11.466700	0.1	0.347281
11.468367	0.1	0.347081
11.470033	0.1	0.345898
11.471700	0.1	0.343523
11.473367	0.1	0.340180
11.475033	0.1	0.336966
11.476700	0.1	0.335206
11.478367	0.1	0.334913
11.480033	0.1	0.334582
11.481700	0.1	0.333008
11.483367	0.1	0.330312
11.485033	0.1	0.327211
11.486700	0.1	0.324273
11.488367	0.1	0.321665
11.490033	0.1	0.319276
11.491700	0.1	0.317194
11.493367	0.1	0.315844
11.495033	0.1	0.315565
11.496700	0.1	0.316533
11.498367	0.1	0.318573
11.500033	0.1	0.320952
11.501700	0.1	0.323118
11.503367	0.1	0.325330
11.505033	0.1	0.327984
11.506700	0.1	0.330731
11.508367	0.1	0.332426
11.510033	0.1	0.332268
11.511700	0.1	0.330857
11.513367	0.1	0.329562
11.515033	0.1	0.328966
11.516700	0.1	0.328557
11.518367	0.1	0.327849
11.520033	0.1	0.327039
11.521700	0.1	0.326317
11.523367	0.1	0.325441
11.525033	0.1	0.324324
11.526700	0.1	0.323215
11.528367	0.1	0.322098
11.530033	0.1	0.320771
11.531700	0.1	0.319486
11.533367	0.1	0.318545
11.535033	0.1	0.317600
11.536700	0.1	0.316356
11.538367	0.1	0.315276
11.540033	0.1	0.314917
11.541700	0.1	0.315146
11.543367	0.1	0.315243
11.545033	0.1	0.314643
11.546700	0.1	0.313488
11.548367	0.1	0.312440
11.550033	0.1	0.311923
11.551700	0.1	0.311541
11.553367	0.1	0.310428
11.555033	0.1	0.308268
11.556700	0.1	0.305586
11.558367	0.1	0.303439
11.560033	0.1	0.302698
11.561700	0.1	0.303369
11.563367	0.1	0.305152
11.565033	0.1	0.307993
11.566700	0.1	0.311504
11.568367	0.1	0.314708
11.570033	0.1	0.316715
11.571700	0.1	0.317479
11.573367	0.1	0.317558
11.575033	0.1	0.317381
11.576700	0.1	0.317246
11.578367	0.1	0.317711
11.580033	0.1	0.319225
11.581700	0.1	0.321609
11.583367	0.1	0.324184
11.585033	0.1	0.325888
11.586700	0.1	0.325805
11.588367	0.1	0.324175
11.590033	0.1	0.322298
11.591700	0.1	0.321227
11.593367	0.1	0.321139
11.595033	0.1	0.321670
11.596700	0.1	0.322522
11.598367	0.1	0.323835
11.600033	0.1	0.325800
11.601700	0.1	0.327914
11.603367	0.1	0.329167
11.605033	0.1	0.329013
11.606700	0.1	0.327979
11.608367	0.1	0.327346
11.610033	0.1	0.327821
11.611700	0.1	0.328752
11.613367	0.1	0.329092
11.615033	0.1	0.328817
11.616700	0.1	0.328850
11.618367	0.1	0.329665
11.620033	0.1	0.330820
11.621700	0.1	0.331900
11.623367	0.1	0.333064
11.625033	0.1	0.334699
11.626700	0.1	0.337022
11.628367	0.1	0.339765
11.630033	0.1	0.342345
11.631700	0.1	0.344161
11.633367	0.1	0.344575
11.635033	0.1	0.343453
11.636700	0.1	0.341949
11.638367	0.1	0.341716
11.640033	0.1	0.343155
11.641700	0.1	0.345353
11.643367	0.1	0.347518
11.645033	0.1	0.349572
11.646700	0.1	0.351542
11.648367	0.1	0.352841
11.650033	0.1	0.352613
11.651700	0.1	0.350997
11.653367	0.1	0.349297
11.655033	0.1	0.348850
11.656700	0.1	0.350019
11.658367	0.1	0.351905
11.660033	0.1	0.353265
11.661700	0.1	0.353777
11.663367	0.1	0.353972
11.665033	0.1	0.354177
11.666700	0.1	0.354243
11.668367	0.1	0.353921
11.670033	0.1	0.353442
11.671700	0.1	0.353460
11.673367	0.1	0.354387
11.675033	0.1	0.356180
11.676700	0.1	0.358559
11.678367	0.1	0.360799
11.680033	0.1	0.361754
11.681700	0.1	0.360473
11.683367	0.1	0.357083
11.685033	0.1	0.353106
11.686700	0.1	0.350159
11.688367	0.1	0.348571
11.690033	0.1	0.347765
11.691700	0.1	0.347444
11.693367	0.1	0.347886
11.695033	0.1	0.349479
11.696700	0.1	0.351844
11.698367	0.1	0.353586
11.700033	0.1	0.353465
11.701700	0.1	0.351653
11.703367	0.1	0.349069
11.705033	0.1	0.346364
11.706700	0.1	0.344156
11.708367	0.1	0.343318
11.710033	0.1	0.344175
11.711700	0.1	0.345963
11.713367	0.1	0.347639
11.715033	0.1	0.348650
11.716700	0.1	0.348436
11.718367	0.1	0.346689
11.720033	0.1	0.344133
11.721700	0.1	0.341730
11.723367	0.1	0.339509
11.725033	0.1	0.336943
11.726700	0.1	0.333865
11.728367	0.1	0.330666
11.730033	0.1	0.327881
11.731700	0.1	0.325679
11.733367	0.1	0.323714
11.735033	0.1	0.321860
11.736700	0.1	0.320640
11.738367	0.1	0.320636
11.740033	0.1	0.322023
11.741700	0.1	0.324422
11.743367	0.1	0.327039
11.745033	0.1	0.329237
11.746700	0.1	0.330531
11.748367	0.1	0.330587
11.750033	0.1	0.329623
11.751700	0.1	0.328296
11.753367	0.1	0.327076
11.755033	0.1	0.326037
11.756700	0.1	0.324938
11.758367	0.1	0.323625
11.760033	0.1	0.322498
11.761700	0.1	0.322075
11.763367	0.1	0.322498
11.765033	0.1	0.323332
11.766700	0.1	0.323597
11.768367	0.1	0.322866
11.770033	0.1	0.321753
11.771700	0.1	0.320822
11.773367	0.1	0.319993
11.775033	0.1	0.319397
11.776700	0.1	0.319518
11.778367	0.1	0.320156
11.780033	0.1	0.320575
11.781700	0.1	0.320631
11.783367	0.1	0.320720
11.785033	0.1	0.321064
11.786700	0.1	0.321558
11.788367	0.1	0.322014
11.790033	0.1	0.322475
11.791700	0.1	0.323150
11.793367	0.1	0.323863
11.795033	0.1	0.324124
11.796700	0.1	0.323737
11.798367	0.1	0.323211
11.800033	0.1	0.323248
11.801700	0.1	0.323788
11.803367	0.1	0.324231
11.805033	0.1	0.324366
11.806700	0.1	0.324277
11.808367	0.1	0.323788
11.810033	0.1	0.322494
11.811700	0.1	0.320198
11.813367	0.1	0.317376
11.815033	0.1	0.315094
11.816700	0.1	0.314154
11.818367	0.1	0.314480
11.820033	0.1	0.315486
11.821700	0.1	0.316794
11.823367	0.1	0.318438
11.825033	0.1	0.320291
11.826700	0.1	0.321656
11.828367	0.1	0.322093
11.830033	0.1	0.321916
11.831700	0.1	0.321749
11.833367	0.1	0.322103
11.835033	0.1	0.323080
11.836700	0.1	0.324263
11.838367	0.1	0.325022
11.840033	0.1	0.324990
11.841700	0.1	0.324091
11.843367	0.1	0.322526
11.845033	0.1	0.320696
11.846700	0.1	0.319122
11.848367	0.1	0.318247
11.850033	0.1	0.318168
11.851700	0.1	0.318680
11.853367	0.1	0.319877
11.855033	0.1	0.322196
11.856700	0.1	0.325409
11.858367	0.1	0.328352
11.860033	0.1	0.330219
11.861700	0.1	0.331220
11.863367	0.1	0.331667
11.865033	0.1	0.331365
11.866700	0.1	0.330354
11.868367	0.1	0.329488
11.870033	0.1	0.329716
11.871700	0.1	0.331230
11.873367	0.1	0.333670
11.875033	0.1	0.336529
11.876700	0.1	0.339197
11.878367	0.1	0.341171
11.880033	0.1	0.342242
11.881700	0.1	0.342447
11.883367	0.1	0.342308
11.885033	0.1	0.342652
11.886700	0.1	0.343523
11.888367	0.1	0.344012
11.890033	0.1	0.343686
11.891700	0.1	0.343281
11.893367	0.1	0.343779
11.895033	0.1	0.345334
11.896700	0.1	0.347318
11.898367	0.1	0.349106
11.900033	0.1	0.350862
11.901700	0.1	0.353446
11.903367	0.1	0.357032
11.905033	0.1	0.360422
11.906700	0.1	0.362284
11.908367	0.1	0.362499
11.910033	0.1	0.362024
11.911700	0.1	0.361758
11.913367	0.1	0.362000
11.915033	0.1	0.362685
11.916700	0.1	0.363234
11.918367	0.1	0.362890
11.920033	0.1	0.361642
11.921700	0.1	0.359989
11.923367	0.1	0.358531
11.925033	0.1	0.358028
11.926700	0.1	0.358843
11.928367	0.1	0.360282
11.930033	0.1	0.361144
11.931700	0.1	0.361148
11.933367	0.1	0.361335
11.935033	0.1	0.362494
11.936700	0.1	0.363938
11.938367	0.1	0.364413
11.940033	0.1	0.363681
11.941700	0.1	0.362303
11.943367	0.1	0.360506
11.945033	0.1	0.358010
11.946700	0.1	0.354755
11.948367	0.1	0.351495
11.950033	0.1	0.349358
11.951700	0.1	0.348673
11.953367	0.1	0.348720
11.955033	0.1	0.348845
11.956700	0.1	0.349092
11.958367	0.1	0.349632
11.960033	0.1	0.350424
11.961700	0.1	0.351304
11.963367	0.1	0.351947
11.965033	0.1	0.351700
11.966700	0.1	0.349893
11.968367	0.1	0.346866
11.970033	0.1	0.343993
11.971700	0.1	0.342089
11.973367	0.1	0.340566
11.975033	0.1	0.338601
11.976700	0.1	0.336417
11.978367	0.1	0.335122
11.980033	0.1	0.335467
11.981700	0.1	0.337185
11.983367	0.1	0.339635
11.985033	0.1	0.342433
11.986700	0.1	0.345120
11.988367	0.1	0.346829
11.990033	0.1	0.347081
11.991700	0.1	0.346634
11.993367	0.1	0.346731
11.995033	0.1	0.347686
11.996700	0.1	0.348524
11.998367	0.1	0.348170
12.000033	0.1	0.346489
12.001700	0.1	0.344175
12.003367	0.1	0.341949
12.005033	0.1	0.340035
12.006700	0.1	0.338401
12.008367	0.1	0.337129
12.010033	0.1	0.336356
12.011700	0.1	0.336296
12.013367	0.1	0.337511
12.015033	0.1	0.340329
12.016700	0.1	0.343993
12.018367	0.1	0.346811
12.020033	0.1	0.347258
12.021700	0.1	0.345265
12.023367	0.1	0.342242
12.025033	0.1	0.339821
12.026700	0.1	0.338620
12.028367	0.1	0.338149
12.030033	0.1	0.337451
12.031700	0.1	0.336091
12.033367	0.1	0.335053
12.035033	0.1	0.336203
12.036700	0.1	0.340077
12.038367	0.1	0.344901
12.040033	0.1	0.348347
12.041700	0.1	0.349637
12.043367	0.1	0.349577
12.045033	0.1	0.349102
12.046700	0.1	0.348338
12.048367	0.1	0.347127
12.050033	0.1	0.345465
12.051700	0.1	0.343369
12.053367	0.1	0.340827
12.055033	0.1	0.337758
12.056700	0.1	0.334415
12.058367	0.1	0.331681
12.060033	0.1	0.330713
12.061700	0.1	0.332007
12.063367	0.1	0.335141
12.065033	0.1	0.339267
12.066700	0.1	0.343504
12.068367	0.1	0.346941
12.070033	0.1	0.349046
12.071700	0.1	0.349949
12.073367	0.1	0.350289
12.075033	0.1	0.351062
12.076700	0.1	0.353213
12.078367	0.1	0.356962
12.080033	0.1	0.361656
12.081700	0.1	0.366191
12.083367	0.1	0.369283
12.085033	0.1	0.369735
12.086700	0.1	0.367025
12.088367	0.1	0.361814
12.090033	0.1	0.355947
12.091700	0.1	0.351509
12.093367	0.1	0.349483
12.095033	0.1	0.349572
12.096700	0.1	0.351006
12.098367	0.1	0.353125
12.100033	0.1	0.355695
12.101700	0.1	0.358731
12.103367	0.1	0.362140
12.105033	0.1	0.365451
12.106700	0.1	0.368166
12.108367	0.1	0.370247
12.110033	0.1	0.371663
12.111700	0.1	0.372045
12.113367	0.1	0.371682
12.115033	0.1	0.371668
12.116700	0.1	0.372599
12.118367	0.1	0.374052
12.120033	0.1	0.375398
12.121700	0.1	0.376501
12.123367	0.1	0.377684
12.125033	0.1	0.379067
12.126700	0.1	0.379924
12.128367	0.1	0.379332
12.130033	0.1	0.377386
12.131700	0.1	0.375104
12.133367	0.1	0.373400
12.135033	0.1	0.372473
12.136700	0.1	0.372478
12.138367	0.1	0.374084
12.140033	0.1	0.377642
12.141700	0.1	0.382457
12.143367	0.1	0.387514
12.145033	0.1	0.392315
12.146700	0.1	0.396725
12.148367	0.1	0.400133
12.150033	0.1	0.401554
12.151700	0.1	0.401102
12.153367	0.1	0.400189
12.155033	0.1	0.399770
12.156700	0.1	0.399570
12.158367	0.1	0.399081
12.160033	0.1	0.398518
12.161700	0.1	0.398634
12.163367	0.1	0.399929
12.165033	0.1	0.402187
12.166700	0.1	0.404846
12.168367	0.1	0.407239
12.170033	0.1	0.408804
12.171700	0.1	0.409465
12.173367	0.1	0.409675
12.175033	0.1	0.409931
12.176700	0.1	0.410285
12.178367	0.1	0.410262
12.180033	0.1	0.409633
12.181700	0.1	0.409000
12.183367	0.1	0.408879
12.185033	0.1	0.408925
12.186700	0.1	0.408627
12.188367	0.1	0.407859
12.190033	0.1	0.406629
12.191700	0.1	0.405228
12.193367	0.1	0.404525
12.195033	0.1	0.405218
12.196700	0.1	0.406853
12.198367	0.1	0.408394
12.200033	0.1	0.409465
12.201700	0.1	0.410299
12.203367	0.1	0.411244
12.205033	0.1	0.412459
12.206700	0.1	0.413461
12.208367	0.1	0.413405
12.210033	0.1	0.412404
12.211700	0.1	0.411524
12.213367	0.1	0.411347
12.215033	0.1	0.411496
12.216700	0.1	0.411407
12.218367	0.1	0.410825
12.220033	0.1	0.409763
12.221700	0.1	0.408562
12.223367	0.1	0.407710
12.225033	0.1	0.407146
12.226700	0.1	0.406019
12.228367	0.1	0.403910
12.230033	0.1	0.401614
12.231700	0.1	0.400185
12.233367	0.1	0.400022
12.235033	0.1	0.401000
12.236700	0.1	0.402494
12.238367	0.1	0.403570
12.240033	0.1	0.403631
12.241700	0.1	0.402760
12.243367	0.1	0.401614
12.245033	0.1	0.401097
12.246700	0.1	0.401707
12.248367	0.1	0.403053
12.250033	0.1	0.404418
12.251700	0.1	0.405712
12.253367	0.1	0.407156
12.255033	0.1	0.408604
12.256700	0.1	0.409917
12.258367	0.1	0.411295
12.260033	0.1	0.412501
12.261700	0.1	0.412469
12.263367	0.1	0.410085
12.265033	0.1	0.405465
12.266700	0.1	0.400292
12.268367	0.1	0.396529
12.270033	0.1	0.395062
12.271700	0.1	0.395603
12.273367	0.1	0.397027
12.275033	0.1	0.397912
12.276700	0.1	0.397228
12.278367	0.1	0.394671
12.280033	0.1	0.390923
12.281700	0.1	0.387584
12.283367	0.1	0.385917
12.285033	0.1	0.385651
12.286700	0.1	0.385572
12.288367	0.1	0.385069
12.290033	0.1	0.384585
12.291700	0.1	0.384715
12.293367	0.1	0.385721
12.295033	0.1	0.387868
12.296700	0.1	0.391062
12.298367	0.1	0.394476
12.300033	0.1	0.397153
12.301700	0.1	0.398797
12.303367	0.1	0.399789
12.305033	0.1	0.400711
12.306700	0.1	0.401936
12.308367	0.1	0.403505
12.310033	0.1	0.404944
12.311700	0.1	0.405638
12.313367	0.1	0.405754
12.315033	0.1	0.406429
12.316700	0.1	0.408809
12.318367	0.1	0.412790
12.320033	0.1	0.416832
12.321700	0.1	0.419240
12.323367	0.1	0.419789
12.325033	0.1	0.419598
12.326700	0.1	0.419305
12.328367	0.1	0.418029
12.330033	0.1	0.414876
12.331700	0.1	0.410811
12.333367	0.1	0.408120
12.335033	0.1	0.407966
12.336700	0.1	0.409656
12.338367	0.1	0.412143
12.340033	0.1	0.414886
12.341700	0.1	0.417638
12.343367	0.1	0.420348
12.345033	0.1	0.423179
12.346700	0.1	0.426401
12.348367	0.1	0.429787
12.350033	0.1	0.432362
12.351700	0.1	0.433451
12.353367	0.1	0.433461
12.355033	0.1	0.433014
12.356700	0.1	0.432245
12.358367	0.1	0.431510
12.360033	0.1	0.431612
12.361700	0.1	0.432907
12.363367	0.1	0.435058
12.365033	0.1	0.437642
12.366700	0.1	0.440376
12.368367	0.1	0.443007
12.370033	0.1	0.445270
12.371700	0.1	0.447133
12.373367	0.1	0.448804
12.375033	0.1	0.450509
12.376700	0.1	0.452227
12.378367	0.1	0.453852
12.380033	0.1	0.455696
12.381700	0.1	0.458248
12.383367	0.1	0.461219
12.385033	0.1	0.463352
12.386700	0.1	0.463664
12.388367	0.1	0.462630
12.390033	0.1	0.461824
12.391700	0.1	0.462621
12.393367	0.1	0.465401
12.395033	0.1	0.469401
12.396700	0.1	0.473326
12.398367	0.1	0.476385
12.400033	0.1	0.478593
12.401700	0.1	0.480288
12.403367	0.1	0.481713
12.405033	0.1	0.482998
12.406700	0.1	0.484176
12.408367	0.1	0.485023
12.410033	0.1	0.485391
12.411700	0.1	0.485652
12.413367	0.1	0.486397
12.415033	0.1	0.487920
12.416700	0.1	0.490025
12.418367	0.1	0.492018
12.420033	0.1	0.493163
12.421700	0.1	0.493559
12.423367	0.1	0.494136
12.425033	0.1	0.495538
12.426700	0.1	0.497322
12.428367	0.1	0.498435
12.430033	0.1	0.498304
12.431700	0.1	0.497256
12.433367	0.1	0.496302
12.435033	0.1	0.496474
12.436700	0.1	0.498025
12.438367	0.1	0.500162
12.440033	0.1	0.501508
12.441700	0.1	0.501429
12.443367	0.1	0.500628
12.445033	0.1	0.499915
12.446700	0.1	0.499082
12.448367	0.1	0.497717
12.450033	0.1	0.496092
12.451700	0.1	0.494919
12.453367	0.1	0.494621
12.455033	0.1	0.494975
12.456700	0.1	0.495594
12.458367	0.1	0.496632
12.460033	0.1	0.498379
12.461700	0.1	0.500400
12.463367	0.1	0.501759
12.465033	0.1	0.501983
12.466700	0.1	0.501429
12.468367	0.1	0.500679
12.470033	0.1	0.499883
12.471700	0.1	0.498989
12.473367	0.1	0.498411
12.475033	0.1	0.498882
12.476700	0.1	0.500353
12.478367	0.1	0.501857
12.480033	0.1	0.502784
12.481700	0.1	0.503389
12.483367	0.1	0.503738
12.485033	0.1	0.503156
12.486700	0.1	0.501233
12.488367	0.1	0.498677
12.490033	0.1	0.496600
12.491700	0.1	0.495398
12.493367	0.1	0.494886
12.495033	0.1	0.494933
12.496700	0.1	0.495422
12.498367	0.1	0.495762
12.500033	0.1	0.495012
12.501700	0.1	0.492660
12.503367	0.1	0.489471
12.505033	0.1	0.487324
12.506700	0.1	0.487412
12.508367	0.1	0.488819
12.510033	0.1	0.490001
12.511700	0.1	0.490602
12.513367	0.1	0.490877
12.515033	0.1	0.490872
12.516700	0.1	0.490700
12.518367	0.1	0.490518
12.520033	0.1	0.490448
12.521700	0.1	0.490611
12.523367	0.1	0.490714
12.525033	0.1	0.490057
12.526700	0.1	0.488237
12.528367	0.1	0.485308
12.530033	0.1	0.481447
12.531700	0.1	0.477182
12.533367	0.1	0.473685
12.535033	0.1	0.472018
12.536700	0.1	0.472208
12.538367	0.1	0.473447
12.540033	0.1	0.474998
12.541700	0.1	0.476632
12.543367	0.1	0.478304
12.545033	0.1	0.479924
12.546700	0.1	0.481498
12.548367	0.1	0.483124
12.550033	0.1	0.484739
12.551700	0.1	0.485806
12.553367	0.1	0.485550
12.555033	0.1	0.483817
12.556700	0.1	0.481433
12.558367	0.1	0.479524
12.560033	0.1	0.478653
12.561700	0.1	0.478476
12.563367	0.1	0.478192
12.565033	0.1	0.477252
12.566700	0.1	0.475538
12.568367	0.1	0.473252
12.570033	0.1	0.470933
12.571700	0.1	0.469163
12.573367	0.1	0.468385
12.575033	0.1	0.469079
12.576700	0.1	0.471217
12.578367	0.1	0.473591
12.580033	0.1	0.474704
12.581700	0.1	0.474355
12.583367	0.1	0.473242
12.585033	0.1	0.471584
12.586700	0.1	0.469247
12.588367	0.1	0.466681
12.590033	0.1	0.464981
12.591700	0.1	0.465061
12.593367	0.1	0.467002
12.595033	0.1	0.470099
12.596700	0.1	0.473307
12.598367	0.1	0.475761
12.600033	0.1	0.477023
12.601700	0.1	0.477112
12.603367	0.1	0.476413
12.605033	0.1	0.475231
12.606700	0.1	0.473415
12.608367	0.1	0.470909
12.610033	0.1	0.468506
12.611700	0.1	0.467389
12.613367	0.1	0.467896
12.615033	0.1	0.469349
12.616700	0.1	0.470891
12.618367	0.1	0.472050
12.620033	0.1	0.472730
12.621700	0.1	0.473182
12.623367	0.1	0.473857
12.625033	0.1	0.474979
12.626700	0.1	0.476330
12.628367	0.1	0.477736
12.630033	0.1	0.479552
12.631700	0.1	0.482192
12.633367	0.1	0.485298
12.635033	0.1	0.487957
12.636700	0.1	0.489871
12.638367	0.1	0.491547
12.640033	0.1	0.493182
12.641700	0.1	0.494234
12.643367	0.1	0.494081
12.645033	0.1	0.492376
12.646700	0.1	0.489429
12.648367	0.1	0.486369
12.650033	0.1	0.484353
12.651700	0.1	0.483491
12.653367	0.1	0.483091
12.655033	0.1	0.482807
12.656700	0.1	0.483082
12.658367	0.1	0.484316
12.660033	0.1	0.486211
12.661700	0.1	0.488316
12.663367	0.1	0.490365
12.665033	0.1	0.491892
12.666700	0.1	0.492423
12.668367	0.1	0.491878
12.670033	0.1	0.490281
12.671700	0.1	0.487780
12.673367	0.1	0.485345
12.675033	0.1	0.484292
12.676700	0.1	0.484777
12.678367	0.1	0.485592
12.680033	0.1	0.485526
12.681700	0.1	0.484181
12.683367	0.1	0.481610
12.685033	0.1	0.477997
12.686700	0.1	0.473838
12.688367	0.1	0.469866
12.690033	0.1	0.466644
12.691700	0.1	0.464590
12.693367	0.1	0.464171
12.695033	0.1	0.465657
12.696700	0.1	0.468530
12.698367	0.1	0.471403
12.700033	0.1	0.472842
12.701700	0.1	0.472404
12.703367	0.1	0.470653
12.705033	0.1	0.468669
12.706700	0.1	0.467473
12.708367	0.1	0.467128
12.710033	0.1	0.466616
12.711700	0.1	0.464828
12.713367	0.1	0.461289
12.715033	0.1	0.456176
12.716700	0.1	0.450243
12.718367	0.1	0.444720
12.720033	0.1	0.440949
12.721700	0.1	0.439831
12.723367	0.1	0.440986
12.725033	0.1	0.442849
12.726700	0.1	0.444097
12.728367	0.1	0.444320
12.730033	0.1	0.443477
12.731700	0.1	0.441577
12.733367	0.1	0.438853
12.735033	0.1	0.435659
12.736700	0.1	0.432134
12.738367	0.1	0.428557
12.740033	0.1	0.425493
12.741700	0.1	0.423240
12.743367	0.1	0.421563
12.745033	0.1	0.420101
12.746700	0.1	0.418643
12.748367	0.1	0.417097
12.750033	0.1	0.415305
12.751700	0.1	0.413251
12.753367	0.1	0.411379
12.755033	0.1	0.410173
12.756700	0.1	0.409577
12.758367	0.1	0.409372
12.760033	0.1	0.409395
12.761700	0.1	0.408911
12.763367	0.1	0.406709
12.765033	0.1	0.402420
12.766700	0.1	0.397223
12.768367	0.1	0.393060
12.770033	0.1	0.391318
12.771700	0.1	0.392105
12.773367	0.1	0.394308
12.775033	0.1	0.396473
12.776700	0.1	0.397940
12.778367	0.1	0.399002
12.780033	0.1	0.399817
12.781700	0.1	0.399896
12.783367	0.1	0.399197
12.785033	0.1	0.398583
12.786700	0.1	0.398387
12.788367	0.1	0.397670
12.790033	0.1	0.395528
12.791700	0.1	0.392077
12.793367	0.1	0.388199
12.795033	0.1	0.385074
12.796700	0.1	0.383854
12.798367	0.1	0.385055
12.800033	0.1	0.388119
12.801700	0.1	0.391472
12.803367	0.1	0.393321
12.805033	0.1	0.392916
12.806700	0.1	0.390890
12.808367	0.1	0.388250
12.810033	0.1	0.385917
12.811700	0.1	0.384818
12.813367	0.1	0.385377
12.815033	0.1	0.386965
12.816700	0.1	0.388250
12.818367	0.1	0.388562
12.820033	0.1	0.388692
12.821700	0.1	0.389707
12.823367	0.1	0.391440
12.825033	0.1	0.392962
12.826700	0.1	0.393828
12.828367	0.1	0.394317
12.830033	0.1	0.394816
12.831700	0.1	0.395090
12.833367	0.1	0.394220
12.835033	0.1	0.391775
12.836700	0.1	0.388483
12.838367	0.1	0.385493
12.840033	0.1	0.383575
12.841700	0.1	0.383002
12.843367	0.1	0.383756
12.845033	0.1	0.385516
12.846700	0.1	0.387477
12.848367	0.1	0.388692
12.850033	0.1	0.388850
12.851700	0.1	0.388604
12.853367	0.1	0.389037
12.855033	0.1	0.390667
12.856700	0.1	0.393023
12.858367	0.1	0.395067
12.860033	0.1	0.395826
12.861700	0.1	0.395067
12.863367	0.1	0.393530
12.865033	0.1	0.392073
12.866700	0.1	0.390802
12.868367	0.1	0.389428
12.870033	0.1	0.388380
12.871700	0.1	0.388599
12.873367	0.1	0.390094
12.875033	0.1	0.391789
12.876700	0.1	0.392892
12.878367	0.1	0.393814
12.880033	0.1	0.395332
12.881700	0.1	0.397265
12.883367	0.1	0.398825
12.885033	0.1	0.399607
12.886700	0.1	0.399947
12.888367	0.1	0.400888
12.890033	0.1	0.403309
12.891700	0.1	0.406746
12.893367	0.1	0.409656
12.895033	0.1	0.410844
12.896700	0.1	0.410159
12.898367	0.1	0.408231
12.900033	0.1	0.406029
12.901700	0.1	0.404441
12.903367	0.1	0.404282
12.905033	0.1	0.406215
12.906700	0.1	0.410168
12.908367	0.1	0.414788
12.910033	0.1	0.418141
12.911700	0.1	0.419659
12.913367	0.1	0.420432
12.915033	0.1	0.421423
12.916700	0.1	0.422550
12.918367	0.1	0.423440
12.920033	0.1	0.424194
12.921700	0.1	0.425368
12.923367	0.1	0.427295
12.925033	0.1	0.429796
12.926700	0.1	0.432683
12.928367	0.1	0.435757
12.930033	0.1	0.438197
12.931700	0.1	0.438965
12.933367	0.1	0.437940
12.935033	0.1	0.436213
12.936700	0.1	0.435230
12.938367	0.1	0.435384
12.940033	0.1	0.435496
12.941700	0.1	0.433931
12.943367	0.1	0.430206
12.945033	0.1	0.425437
12.946700	0.1	0.421195
12.948367	0.1	0.418150
12.950033	0.1	0.415863
12.951700	0.1	0.413670
12.953367	0.1	0.411808
12.955033	0.1	0.411547
12.956700	0.1	0.413759
12.958367	0.1	0.417572
12.960033	0.1	0.420650
12.961700	0.1	0.421111
12.963367	0.1	0.419165
12.965033	0.1	0.416515
12.966700	0.1	0.414546
12.968367	0.1	0.413703
12.970033	0.1	0.413982
12.971700	0.1	0.415160
12.973367	0.1	0.416669
12.975033	0.1	0.417680
12.976700	0.1	0.417591
12.978367	0.1	0.416585
12.980033	0.1	0.415361
12.981700	0.1	0.414299
12.983367	0.1	0.413260
12.985033	0.1	0.411957
12.986700	0.1	0.410224
12.988367	0.1	0.408120
12.990033	0.1	0.405842
12.991700	0.1	0.403747
12.993367	0.1	0.402587
12.995033	0.1	0.403048
12.996700	0.1	0.404664
12.998367	0.1	0.406089
13.000033	0.1	0.406452
13.001700	0.1	0.405693
13.003367	0.1	0.403780
13.005033	0.1	0.400329
13.006700	0.1	0.395407
13.008367	0.1	0.390103
13.010033	0.1	0.385861
13.011700	0.1	0.383500
13.013367	0.1	0.382778
13.015033	0.1	0.382820
13.016700	0.1	0.382876
13.018367	0.1	0.382448
13.020033	0.1	0.381367
13.021700	0.1	0.380175
13.023367	0.1	0.379439
13.025033	0.1	0.378992
13.026700	0.1	0.378531
13.028367	0.1	0.378094
13.030033	0.1	0.377703
13.031700	0.1	0.377386
13.033367	0.1	0.377456
13.035033	0.1	0.378299
13.036700	0.1	0.379672
13.038367	0.1	0.380715
13.040033	0.1	0.380906
13.041700	0.1	0.380590
13.043367	0.1	0.380422
13.045033	0.1	0.380795
13.046700	0.1	0.381712
13.048367	0.1	0.382587
13.050033	0.1	0.382396
13.051700	0.1	0.380618
13.053367	0.1	0.377912
13.055033	0.1	0.375709
13.056700	0.1	0.375127
13.058367	0.1	0.376175
13.060033	0.1	0.378015
13.061700	0.1	0.379910
13.063367	0.1	0.381665
13.065033	0.1	0.382876
13.066700	0.1	0.382829
13.068367	0.1	0.381609
13.070033	0.1	0.380254
13.071700	0.1	0.379630
13.073367	0.1	0.379602
13.075033	0.1	0.379328
13.076700	0.1	0.378354
13.078367	0.1	0.377190
13.080033	0.1	0.376408
13.081700	0.1	0.376054
13.083367	0.1	0.376184
13.085033	0.1	0.376841
13.086700	0.1	0.377572
13.088367	0.1	0.377907
13.090033	0.1	0.377903
13.091700	0.1	0.377805
13.093367	0.1	0.377754
13.095033	0.1	0.377968
13.096700	0.1	0.378876
13.098367	0.1	0.380827
13.100033	0.1	0.383235
13.101700	0.1	0.384585
13.103367	0.1	0.384180
13.105033	0.1	0.382895
13.106700	0.1	0.382089
13.108367	0.1	0.382955
13.110033	0.1	0.386159
13.111700	0.1	0.391081
13.113367	0.1	0.395877
13.115033	0.1	0.398746
13.116700	0.1	0.399207
13.118367	0.1	0.398285
13.120033	0.1	0.397707
13.121700	0.1	0.398722
13.123367	0.1	0.401041
13.125033	0.1	0.403132
13.126700	0.1	0.403896
13.128367	0.1	0.403440
13.130033	0.1	0.402560
13.131700	0.1	0.402252
13.133367	0.1	0.403188
13.135033	0.1	0.404986
13.136700	0.1	0.406569
13.138367	0.1	0.407258
13.140033	0.1	0.407216
13.141700	0.1	0.406993
13.143367	0.1	0.406587
13.145033	0.1	0.405340
13.146700	0.1	0.402867
13.148367	0.1	0.399747
13.150033	0.1	0.397395
13.151700	0.1	0.397228
13.153367	0.1	0.399491
13.155033	0.1	0.403328
13.156700	0.1	0.407957
13.158367	0.1	0.412869
13.160033	0.1	0.417009
13.161700	0.1	0.419226
13.163367	0.1	0.419524
13.165033	0.1	0.418834
13.166700	0.1	0.417843
13.168367	0.1	0.416790
13.170033	0.1	0.416101
13.171700	0.1	0.416609
13.173367	0.1	0.418909
13.175033	0.1	0.422900
13.176700	0.1	0.427766
13.178367	0.1	0.432422
13.180033	0.1	0.436087
13.181700	0.1	0.438327
13.183367	0.1	0.438951
13.185033	0.1	0.438257
13.186700	0.1	0.436995
13.188367	0.1	0.435663
13.190033	0.1	0.434117
13.191700	0.1	0.432096
13.193367	0.1	0.429782
13.195033	0.1	0.427468
13.196700	0.1	0.425428
13.198367	0.1	0.424022
13.200033	0.1	0.423226
13.201700	0.1	0.422690
13.203367	0.1	0.422141
13.205033	0.1	0.421242
13.206700	0.1	0.419598
13.208367	0.1	0.417205
13.210033	0.1	0.414695
13.211700	0.1	0.413088
13.213367	0.1	0.413130
13.215033	0.1	0.414825
13.216700	0.1	0.417391
13.218367	0.1	0.419598
13.220033	0.1	0.420730
13.221700	0.1	0.421302
13.223367	0.1	0.422332
13.225033	0.1	0.423794
13.226700	0.1	0.424460
13.228367	0.1	0.423244
13.230033	0.1	0.420068
13.231700	0.1	0.415808
13.233367	0.1	0.411863
13.235033	0.1	0.409167
13.236700	0.1	0.407593
13.238367	0.1	0.406783
13.240033	0.1	0.406848
13.241700	0.1	0.407798
13.243367	0.1	0.408869
13.245033	0.1	0.408930
13.246700	0.1	0.407463
13.248367	0.1	0.404702
13.250033	0.1	0.401353
13.251700	0.1	0.398848
13.253367	0.1	0.398736
13.255033	0.1	0.400878
13.256700	0.1	0.403272
13.258367	0.1	0.404031
13.260033	0.1	0.402629
13.261700	0.1	0.399416
13.263367	0.1	0.395062
13.265033	0.1	0.390420
13.266700	0.1	0.386247
13.268367	0.1	0.382978
13.270033	0.1	0.380850
13.271700	0.1	0.380096
13.273367	0.1	0.380436
13.275033	0.1	0.380925
13.276700	0.1	0.380967
13.278367	0.1	0.381004
13.280033	0.1	0.381852
13.281700	0.1	0.383630
13.283367	0.1	0.385507
13.285033	0.1	0.386639
13.286700	0.1	0.387141
13.288367	0.1	0.387696
13.290033	0.1	0.388408
13.291700	0.1	0.388795
13.293367	0.1	0.388478
13.295033	0.1	0.387523
13.296700	0.1	0.386448
13.298367	0.1	0.385768
13.300033	0.1	0.385535
13.301700	0.1	0.385740
13.303367	0.1	0.386690
13.305033	0.1	0.388352
13.306700	0.1	0.390043
13.308367	0.1	0.391160
13.310033	0.1	0.391901
13.311700	0.1	0.392725
13.313367	0.1	0.393311
13.315033	0.1	0.392832
13.316700	0.1	0.391267
13.318367	0.1	0.389526
13.320033	0.1	0.388245
13.321700	0.1	0.387109
13.323367	0.1	0.385758
13.325033	0.1	0.384441
13.326700	0.1	0.383426
13.328367	0.1	0.382783
13.330033	0.1	0.382601
13.331700	0.1	0.383011
13.333367	0.1	0.384240
13.335033	0.1	0.386192
13.336700	0.1	0.388259
13.338367	0.1	0.389908
13.340033	0.1	0.391165
13.341700	0.1	0.392254
13.343367	0.1	0.393284
13.345033	0.1	0.394373
13.346700	0.1	0.395807
13.348367	0.1	0.397665
13.350033	0.1	0.399337
13.351700	0.1	0.400003
13.353367	0.1	0.399724
13.355033	0.1	0.399575
13.356700	0.1	0.400553
13.358367	0.1	0.402550
13.360033	0.1	0.404441
13.361700	0.1	0.405386
13.363367	0.1	0.405740
13.365033	0.1	0.406262
13.366700	0.1	0.407030
13.368367	0.1	0.407789
13.370033	0.1	0.408674
13.371700	0.1	0.409908
13.373367	0.1	0.411463
13.375033	0.1	0.413284
13.376700	0.1	0.415239
13.378367	0.1	0.416967
13.380033	0.1	0.418159
13.381700	0.1	0.418690
13.383367	0.1	0.418546
13.385033	0.1	0.418057
13.386700	0.1	0.417810
13.388367	0.1	0.417936
13.390033	0.1	0.417973
13.391700	0.1	0.417628
13.393367	0.1	0.417242
13.395033	0.1	0.417526
13.396700	0.1	0.418727
13.398367	0.1	0.420064
13.400033	0.1	0.420525
13.401700	0.1	0.420245
13.403367	0.1	0.420008
13.405033	0.1	0.419854
13.406700	0.1	0.419077
13.408367	0.1	0.417228
13.410033	0.1	0.414746
13.411700	0.1	0.412483
13.413367	0.1	0.410960
13.415033	0.1	0.410355
13.416700	0.1	0.410620
13.418367	0.1	0.411365
13.420033	0.1	0.412306
13.421700	0.1	0.413535
13.423367	0.1	0.415165
13.425033	0.1	0.416953
13.426700	0.1	0.418541
13.428367	0.1	0.420082
13.430033	0.1	0.422155
13.431700	0.1	0.424781
13.433367	0.1	0.427230
13.435033	0.1	0.428944
13.436700	0.1	0.429899
13.438367	0.1	0.430299
13.440033	0.1	0.430611
13.441700	0.1	0.431375
13.443367	0.1	0.432390
13.445033	0.1	0.432618
13.446700	0.1	0.431035
13.448367	0.1	0.427379
13.450033	0.1	0.422508
13.451700	0.1	0.418057
13.453367	0.1	0.415142
13.455033	0.1	0.413759
13.456700	0.1	0.413624
13.458367	0.1	0.414629
13.460033	0.1	0.416366
13.461700	0.1	0.417982
13.463367	0.1	0.418723
13.465033	0.1	0.418271
13.466700	0.1	0.416790
13.468367	0.1	0.414974
13.470033	0.1	0.413591
13.471700	0.1	0.412669
13.473367	0.1	0.411686
13.475033	0.1	0.410574
13.476700	0.1	0.409675
13.478367	0.1	0.408944
13.480033	0.1	0.408264
13.481700	0.1	0.408115
13.483367	0.1	0.408906
13.485033	0.1	0.410317
13.486700	0.1	0.411826
13.488367	0.1	0.413214
13.490033	0.1	0.414271
13.491700	0.1	0.414709
13.493367	0.1	0.414322
13.495033	0.1	0.413111
13.496700	0.1	0.411416
13.498367	0.1	0.409563
13.500033	0.1	0.407454
13.501700	0.1	0.404813
13.503367	0.1	0.401777
13.505033	0.1	0.398876
13.506700	0.1	0.396641
13.508367	0.1	0.395384
13.510033	0.1	0.395169
13.511700	0.1	0.395346
13.513367	0.1	0.394718
13.515033	0.1	0.392576
13.516700	0.1	0.389428
13.518367	0.1	0.386555
13.520033	0.1	0.384962
13.521700	0.1	0.384911
13.523367	0.1	0.386224
13.525033	0.1	0.388292
13.526700	0.1	0.390089
13.528367	0.1	0.390951
13.530033	0.1	0.390974
13.531700	0.1	0.390536
13.533367	0.1	0.389968
13.535033	0.1	0.389698
13.536700	0.1	0.390122
13.538367	0.1	0.391146
13.540033	0.1	0.392124
13.541700	0.1	0.392376
13.543367	0.1	0.391598
13.545033	0.1	0.390024
13.546700	0.1	0.388697
13.548367	0.1	0.389181
13.550033	0.1	0.391970
13.551700	0.1	0.395300
13.553367	0.1	0.396548
13.555033	0.1	0.394792
13.556700	0.1	0.391491
13.558367	0.1	0.388734
13.560033	0.1	0.387453
13.561700	0.1	0.387304
13.563367	0.1	0.387533
13.565033	0.1	0.387607
13.566700	0.1	0.387328
13.568367	0.1	0.386667
13.570033	0.1	0.385949
13.571700	0.1	0.385847
13.573367	0.1	0.386867
13.575033	0.1	0.388729
13.576700	0.1	0.390452
13.578367	0.1	0.391179
13.580033	0.1	0.391076
13.581700	0.1	0.391211
13.583367	0.1	0.392352
13.585033	0.1	0.394015
13.586700	0.1	0.395025
13.588367	0.1	0.394685
13.590033	0.1	0.393135
13.591700	0.1	0.391016
13.593367	0.1	0.388939
13.595033	0.1	0.387244
13.596700	0.1	0.386215
13.598367	0.1	0.386038
13.600033	0.1	0.386615
13.601700	0.1	0.387831
13.603367	0.1	0.389717
13.605033	0.1	0.391910
13.606700	0.1	0.393423
13.608367	0.1	0.393535
13.610033	0.1	0.392366
13.611700	0.1	0.390648
13.613367	0.1	0.389232
13.615033	0.1	0.388576
13.616700	0.1	0.388986
13.618367	0.1	0.390955
13.620033	0.1	0.394480
13.621700	0.1	0.398592
13.623367	0.1	0.402001
13.625033	0.1	0.403970
13.626700	0.1	0.404562
13.628367	0.1	0.404217
13.630033	0.1	0.403379
13.631700	0.1	0.402560
13.633367	0.1	0.402178
13.635033	0.1	0.402248
13.636700	0.1	0.402639
13.638367	0.1	0.403537
13.640033	0.1	0.405605
13.641700	0.1	0.409591
13.643367	0.1	0.415198
13.645033	0.1	0.420739
13.646700	0.1	0.424539
13.648367	0.1	0.426089
13.650033	0.1	0.425796
13.651700	0.1	0.424129
13.653367	0.1	0.421503
13.655033	0.1	0.418844
13.656700	0.1	0.417284
13.658367	0.1	0.417326
13.660033	0.1	0.418541
13.661700	0.1	0.419896
13.663367	0.1	0.420567
13.665033	0.1	0.420273
13.666700	0.1	0.419053
13.668367	0.1	0.417484
13.670033	0.1	0.416790
13.671700	0.1	0.417894
13.673367	0.1	0.420646
13.675033	0.1	0.424334
13.676700	0.1	0.428171
13.678367	0.1	0.431347
13.680033	0.1	0.433507
13.681700	0.1	0.434909
13.683367	0.1	0.435971
13.685033	0.1	0.437088
13.686700	0.1	0.438346
13.688367	0.1	0.439333
13.690033	0.1	0.439668
13.691700	0.1	0.439472
13.693367	0.1	0.439184
13.695033	0.1	0.439389
13.696700	0.1	0.440455
13.698367	0.1	0.441908
13.700033	0.1	0.442467
13.701700	0.1	0.441018
13.703367	0.1	0.437601
13.705033	0.1	0.433461
13.706700	0.1	0.429987
13.708367	0.1	0.427957
13.710033	0.1	0.427640
13.711700	0.1	0.428623
13.713367	0.1	0.429614
13.715033	0.1	0.429498
13.716700	0.1	0.428418
13.718367	0.1	0.427309
13.720033	0.1	0.426886
13.721700	0.1	0.426993
13.723367	0.1	0.426676
13.725033	0.1	0.425205
13.726700	0.1	0.422620
13.728367	0.1	0.419314
13.730033	0.1	0.415705
13.731700	0.1	0.412264
13.733367	0.1	0.409503
13.735033	0.1	0.407598
13.736700	0.1	0.406080
13.738367	0.1	0.404520
13.740033	0.1	0.403333
13.741700	0.1	0.403314
13.743367	0.1	0.404548
13.745033	0.1	0.406415
13.746700	0.1	0.408450
13.748367	0.1	0.410392
13.750033	0.1	0.411463
13.751700	0.1	0.410685
13.753367	0.1	0.408324
13.755033	0.1	0.405759
13.756700	0.1	0.403905
13.758367	0.1	0.402746
13.760033	0.1	0.402038
13.761700	0.1	0.401628
13.763367	0.1	0.401395
13.765033	0.1	0.400874
13.766700	0.1	0.399649
13.768367	0.1	0.398033
13.770033	0.1	0.396525
13.771700	0.1	0.394941
13.773367	0.1	0.393088
13.775033	0.1	0.391277
13.776700	0.1	0.389772
13.778367	0.1	0.388483
13.780033	0.1	0.387141
13.781700	0.1	0.385712
13.783367	0.1	0.384678
13.785033	0.1	0.384413
13.786700	0.1	0.384399
13.788367	0.1	0.383700
13.790033	0.1	0.381968
13.791700	0.1	0.379691
13.793367	0.1	0.377712
13.795033	0.1	0.376757
13.796700	0.1	0.376939
13.798367	0.1	0.377754
13.800033	0.1	0.378713
13.801700	0.1	0.379742
13.803367	0.1	0.380883
13.805033	0.1	0.382047
13.806700	0.1	0.383081
13.808367	0.1	0.383952
13.810033	0.1	0.384860
13.811700	0.1	0.386024
13.813367	0.1	0.387626
13.815033	0.1	0.389921
13.816700	0.1	0.393074
13.818367	0.1	0.396874
13.820033	0.1	0.400674
13.821700	0.1	0.403854
13.823367	0.1	0.406262
13.825033	0.1	0.407840
13.826700	0.1	0.408399
13.828367	0.1	0.408073
13.830033	0.1	0.407090
13.831700	0.1	0.405204
13.833367	0.1	0.402327
13.835033	0.1	0.399021
13.836700	0.1	0.396115
13.838367	0.1	0.394164
13.840033	0.1	0.393335
13.841700	0.1	0.393838
13.843367	0.1	0.396045
13.845033	0.1	0.399514
13.846700	0.1	0.402532
13.848367	0.1	0.403561
13.850033	0.1	0.402876
13.851700	0.1	0.402052
13.853367	0.1	0.402033
13.855033	0.1	0.402513
13.856700	0.1	0.403090
13.858367	0.1	0.403994
13.860033	0.1	0.405409
13.861700	0.1	0.406895
13.863367	0.1	0.407719
13.865033	0.1	0.407207
13.866700	0.1	0.405065
13.868367	0.1	0.402122
13.870033	0.1	0.400334
13.871700	0.1	0.401274
13.873367	0.1	0.404688
13.875033	0.1	0.409186
13.876700	0.1	0.413293
13.878367	0.1	0.415738
13.880033	0.1	0.416315
13.881700	0.1	0.416199
13.883367	0.1	0.416404
13.885033	0.1	0.416525
13.886700	0.1	0.415584
13.888367	0.1	0.413661
13.890033	0.1	0.412082
13.891700	0.1	0.412120
13.893367	0.1	0.414005
13.895033	0.1	0.417158
13.896700	0.1	0.420595
13.898367	0.1	0.423300
13.900033	0.1	0.424767
13.901700	0.1	0.425302
13.903367	0.1	0.425261
13.905033	0.1	0.424520
13.906700	0.1	0.423039
13.908367	0.1	0.421307
13.910033	0.1	0.419924
13.911700	0.1	0.419104
13.913367	0.1	0.418723
13.915033	0.1	0.418629
13.916700	0.1	0.418690
13.918367	0.1	0.418858
13.920033	0.1	0.419552
13.921700	0.1	0.421205
13.923367	0.1	0.423361
13.925033	0.1	0.425130
13.926700	0.1	0.426336
13.928367	0.1	0.427086
13.930033	0.1	0.426993
13.931700	0.1	0.426038
13.933367	0.1	0.425191
13.935033	0.1	0.425386
13.936700	0.1	0.426676
13.938367	0.1	0.428553
13.940033	0.1	0.430606
13.941700	0.1	0.432767
13.943367	0.1	0.434932
13.945033	0.1	0.436502
13.946700	0.1	0.436665
13.948367	0.1	0.435309
13.950033	0.1	0.433200
13.951700	0.1	0.431156
13.953367	0.1	0.429382
13.955033	0.1	0.427826
13.956700	0.1	0.426434
13.958367	0.1	0.424734
13.960033	0.1	0.422131
13.961700	0.1	0.418797
13.963367	0.1	0.415756
13.965033	0.1	0.414229
13.966700	0.1	0.414778
13.968367	0.1	0.416734
13.970033	0.1	0.418839
13.971700	0.1	0.420366
13.973367	0.1	0.421312
13.975033	0.1	0.422043
13.976700	0.1	0.422765
13.978367	0.1	0.423039
13.980033	0.1	0.422080
13.981700	0.1	0.420194
13.983367	0.1	0.418583
13.985033	0.1	0.417456
13.986700	0.1	0.415943
13.988367	0.1	0.413782
13.990033	0.1	0.411631
13.991700	0.1	0.409908
13.993367	0.1	0.408273
13.995033	0.1	0.406136
13.996700	0.1	0.403197
13.998367	0.1	0.399700
14.000033	0.1	0.396427
14.001700	0.1	0.394168
14.003367	0.1	0.393121
14.005033	0.1	0.393130
14.006700	0.1	0.394210
14.008367	0.1	0.396403
14.010033	0.1	0.399491
14.011700	0.1	0.402825
14.013367	0.1	0.405586
14.015033	0.1	0.407184
14.016700	0.1	0.407142
14.018367	0.1	0.405149
14.020033	0.1	0.401754
14.021700	0.1	0.398187
14.023367	0.1	0.395007
14.025033	0.1	0.391803
14.026700	0.1	0.388576
14.028367	0.1	0.386089
14.030033	0.1	0.384897
14.031700	0.1	0.385041
14.033367	0.1	0.386355
14.035033	0.1	0.388185
14.036700	0.1	0.389358
14.038367	0.1	0.388860
14.040033	0.1	0.386816
14.041700	0.1	0.384431
14.043367	0.1	0.382839
14.045033	0.1	0.382210
14.046700	0.1	0.382117
14.048367	0.1	0.382289
14.050033	0.1	0.382676
14.051700	0.1	0.383416
14.053367	0.1	0.384813
14.055033	0.1	0.386820
14.056700	0.1	0.388990
14.058367	0.1	0.391067
14.060033	0.1	0.392958
14.061700	0.1	0.394513
14.063367	0.1	0.395817
14.065033	0.1	0.397121
14.066700	0.1	0.398103
14.068367	0.1	0.398015
14.070033	0.1	0.396851
14.071700	0.1	0.395789
14.073367	0.1	0.395984
14.075033	0.1	0.396967
14.076700	0.1	0.397014
14.078367	0.1	0.394993
14.080033	0.1	0.391314
14.081700	0.1	0.387430
14.083367	0.1	0.384627
14.085033	0.1	0.383444
14.086700	0.1	0.384171
14.088367	0.1	0.386820
14.090033	0.1	0.390625
14.091700	0.1	0.394331
14.093367	0.1	0.396892
14.095033	0.1	0.398005
14.096700	0.1	0.398052
14.098367	0.1	0.397535
14.100033	0.1	0.396944
14.101700	0.1	0.396827
14.103367	0.1	0.397484
14.105033	0.1	0.398718
14.106700	0.1	0.399901
14.108367	0.1	0.400310
14.110033	0.1	0.399854
14.111700	0.1	0.399440
14.113367	0.1	0.400059
14.115033	0.1	0.401554
14.116700	0.1	0.402788
14.118367	0.1	0.403109
14.120033	0.1	0.403416
14.121700	0.1	0.405242
14.123367	0.1	0.409014
14.125033	0.1	0.413423
14.126700	0.1	0.416413
14.128367	0.1	0.416730
14.130033	0.1	0.415016
14.131700	0.1	0.413307
14.133367	0.1	0.413125
14.135033	0.1	0.414364
14.136700	0.1	0.416115
14.138367	0.1	0.417759
14.140033	0.1	0.419081
14.141700	0.1	0.420031
14.143367	0.1	0.420930
14.145033	0.1	0.422448
14.146700	0.1	0.424935
14.148367	0.1	0.427915
14.150033	0.1	0.430378
14.151700	0.1	0.431659
14.153367	0.1	0.431910
14.155033	0.1	0.431612
14.156700	0.1	0.430960
14.158367	0.1	0.430015
14.160033	0.1	0.429060
14.161700	0.1	0.428553
14.163367	0.1	0.428604
14.165033	0.1	0.428800
14.166700	0.1	0.428720
14.168367	0.1	0.428678
14.170033	0.1	0.429437
14.171700	0.1	0.431179
14.173367	0.1	0.433279
14.175033	0.1	0.434993
14.176700	0.1	0.436064
14.178367	0.1	0.436925
14.180033	0.1	0.438276
14.181700	0.1	0.440548
14.183367	0.1	0.443761
14.185033	0.1	0.447785
14.186700	0.1	0.452637
14.188367	0.1	0.457987
14.190033	0.1	0.462234
14.191700	0.1	0.463072
14.193367	0.1	0.459771
14.195033	0.1	0.454341
14.196700	0.1	0.450052
14.198367	0.1	0.448804
14.200033	0.1	0.450313
14.201700	0.1	0.453070
14.203367	0.1	0.455696
14.205033	0.1	0.457941
14.206700	0.1	0.460465
14.208367	0.1	0.463543
14.210033	0.1	0.466378
14.211700	0.1	0.467659
14.213367	0.1	0.466565
14.215033	0.1	0.463659
14.216700	0.1	0.460236
14.218367	0.1	0.456567
14.220033	0.1	0.451775
14.221700	0.1	0.445633
14.223367	0.1	0.439370
14.225033	0.1	0.434704
14.226700	0.1	0.432590
14.228367	0.1	0.432916
14.230033	0.1	0.434821
14.231700	0.1	0.436907
14.233367	0.1	0.437950
14.235033	0.1	0.437759
14.236700	0.1	0.437316
14.238367	0.1	0.437624
14.240033	0.1	0.438150
14.241700	0.1	0.437018
14.243367	0.1	0.433023
14.245033	0.1	0.427002
14.246700	0.1	0.421265
14.248367	0.1	0.417978
14.250033	0.1	0.417903
14.251700	0.1	0.420241
14.253367	0.1	0.423528
14.255033	0.1	0.426802
14.256700	0.1	0.429801
14.258367	0.1	0.432269
14.260033	0.1	0.433647
14.261700	0.1	0.433647
14.263367	0.1	0.432660
14.265033	0.1	0.431323
14.266700	0.1	0.429833
14.268367	0.1	0.428096
14.270033	0.1	0.426392
14.271700	0.1	0.425060
14.273367	0.1	0.423999
14.275033	0.1	0.423011
14.276700	0.1	0.421815
14.278367	0.1	0.420175
14.280033	0.1	0.418513
14.281700	0.1	0.417759
14.283367	0.1	0.418569
14.285033	0.1	0.420683
14.286700	0.1	0.422657
14.288367	0.1	0.422886
14.290033	0.1	0.421056
14.291700	0.1	0.418373
14.293367	0.1	0.416613
14.295033	0.1	0.416888
14.296700	0.1	0.419193
14.298367	0.1	0.422578
14.300033	0.1	0.425293
14.301700	0.1	0.425503
14.303367	0.1	0.422755
14.305033	0.1	0.418341
14.306700	0.1	0.414085
14.308367	0.1	0.411486
14.310033	0.1	0.411421
14.311700	0.1	0.413652
14.313367	0.1	0.417084
14.315033	0.1	0.420604
14.316700	0.1	0.423105
14.318367	0.1	0.423654
14.320033	0.1	0.422220
14.321700	0.1	0.419803
14.323367	0.1	0.417475
14.325033	0.1	0.415565
14.326700	0.1	0.413992
14.328367	0.1	0.413144
14.330033	0.1	0.413633
14.331700	0.1	0.415347
14.333367	0.1	0.417479
14.335033	0.1	0.419342
14.336700	0.1	0.420972
14.338367	0.1	0.422965
14.340033	0.1	0.425666
14.341700	0.1	0.428669
14.343367	0.1	0.431025
14.345033	0.1	0.431896
14.346700	0.1	0.431174
14.348367	0.1	0.429563
14.350033	0.1	0.428129
14.351700	0.1	0.427668
14.353367	0.1	0.427957
14.355033	0.1	0.428064
14.356700	0.1	0.427570
14.358367	0.1	0.426848
14.360033	0.1	0.426336
14.361700	0.1	0.426099
14.363367	0.1	0.426099
14.365033	0.1	0.426453
14.366700	0.1	0.427160
14.368367	0.1	0.427701
14.370033	0.1	0.427258
14.371700	0.1	0.425829
14.373367	0.1	0.424865
14.375033	0.1	0.426169
14.376700	0.1	0.430001
14.378367	0.1	0.434755
14.380033	0.1	0.438462
14.381700	0.1	0.440232
14.383367	0.1	0.440273
14.385033	0.1	0.438970
14.386700	0.1	0.436557
14.388367	0.1	0.433535
14.390033	0.1	0.431081
14.391700	0.1	0.430830
14.393367	0.1	0.433577
14.395033	0.1	0.438388
14.396700	0.1	0.443710
14.398367	0.1	0.448688
14.400033	0.1	0.452911
14.401700	0.1	0.455803
14.403367	0.1	0.456683
14.405033	0.1	0.455594
14.406700	0.1	0.453675
14.408367	0.1	0.452111
14.410033	0.1	0.450956
14.411700	0.1	0.449596
14.413367	0.1	0.447854
14.415033	0.1	0.446299
14.416700	0.1	0.445540
14.418367	0.1	0.445456
14.420033	0.1	0.445382
14.421700	0.1	0.445042
14.423367	0.1	0.444953
14.425033	0.1	0.445666
14.426700	0.1	0.446844
14.428367	0.1	0.447887
14.430033	0.1	0.449168
14.431700	0.1	0.451584
14.433367	0.1	0.455063
14.435033	0.1	0.458234
14.436700	0.1	0.459892
14.438367	0.1	0.460139
14.440033	0.1	0.459868
14.441700	0.1	0.459505
14.443367	0.1	0.458467
14.445033	0.1	0.456222
14.446700	0.1	0.453540
14.448367	0.1	0.451682
14.450033	0.1	0.451133
14.451700	0.1	0.451519
14.453367	0.1	0.452413
14.455033	0.1	0.453838
14.456700	0.1	0.455808
14.458367	0.1	0.457680
14.460033	0.1	0.458607
14.461700	0.1	0.458611
14.463367	0.1	0.458537
14.465033	0.1	0.458998
14.466700	0.1	0.459589
14.468367	0.1	0.459026
14.470033	0.1	0.456232
14.471700	0.1	0.451496
14.473367	0.1	0.446481
14.475033	0.1	0.443025
14.476700	0.1	0.442048
14.478367	0.1	0.443459
14.480033	0.1	0.446546
14.481700	0.1	0.450118
14.483367	0.1	0.452762
14.485033	0.1	0.453410
14.486700	0.1	0.452013
14.488367	0.1	0.449680
14.490033	0.1	0.447640
14.491700	0.1	0.446206
14.493367	0.1	0.445023
14.495033	0.1	0.444055
14.496700	0.1	0.443808
14.498367	0.1	0.444371
14.500033	0.1	0.445032
14.501700	0.1	0.445223
14.503367	0.1	0.445084
14.505033	0.1	0.444897
14.506700	0.1	0.444483
14.508367	0.1	0.443421
14.510033	0.1	0.441647
14.511700	0.1	0.439496
14.513367	0.1	0.437619
14.515033	0.1	0.436599
14.516700	0.1	0.436231
14.518367	0.1	0.435524
14.520033	0.1	0.433894
14.521700	0.1	0.431882
14.523367	0.1	0.430229
14.525033	0.1	0.428967
14.526700	0.1	0.427756
14.528367	0.1	0.426550
14.530033	0.1	0.425666
14.531700	0.1	0.425419
14.533367	0.1	0.425759
14.535033	0.1	0.426234
14.536700	0.1	0.426173
14.538367	0.1	0.424916
14.540033	0.1	0.422122
14.541700	0.1	0.418094
14.543367	0.1	0.413866
14.545033	0.1	0.410960
14.546700	0.1	0.410601
14.548367	0.1	0.412655
14.550033	0.1	0.415626
14.551700	0.1	0.418024
14.553367	0.1	0.419277
14.555033	0.1	0.419216
14.556700	0.1	0.417801
14.558367	0.1	0.415626
14.560033	0.1	0.414182
14.561700	0.1	0.414690
14.563367	0.1	0.416692
14.565033	0.1	0.418192
14.566700	0.1	0.417554
14.568367	0.1	0.415025
14.570033	0.1	0.412269
14.571700	0.1	0.410681
14.573367	0.1	0.410466
14.575033	0.1	0.411039
14.576700	0.1	0.411831
14.578367	0.1	0.412543
14.580033	0.1	0.413172
14.581700	0.1	0.414075
14.583367	0.1	0.415738
14.585033	0.1	0.418127
14.586700	0.1	0.420543
14.588367	0.1	0.422378
14.590033	0.1	0.423361
14.591700	0.1	0.423412
14.593367	0.1	0.422886
14.595033	0.1	0.422536
14.596700	0.1	0.422937
14.598367	0.1	0.424199
14.600033	0.1	0.426080
14.601700	0.1	0.428059
14.603367	0.1	0.429335
14.605033	0.1	0.429442
14.606700	0.1	0.429098
14.608367	0.1	0.429666
14.610033	0.1	0.431687
14.611700	0.1	0.434192
14.613367	0.1	0.435668
14.615033	0.1	0.435542
14.616700	0.1	0.434355
14.618367	0.1	0.433023
14.620033	0.1	0.432534
14.621700	0.1	0.433815
14.623367	0.1	0.436921
14.625033	0.1	0.440585
14.626700	0.1	0.443207
14.628367	0.1	0.444013
14.630033	0.1	0.443454
14.631700	0.1	0.442751
14.633367	0.1	0.442797
14.635033	0.1	0.443407
14.636700	0.1	0.443845
14.638367	0.1	0.444008
14.640033	0.1	0.444469
14.641700	0.1	0.445363
14.643367	0.1	0.445978
14.645033	0.1	0.445717
14.646700	0.1	0.444744
14.648367	0.1	0.443663
14.650033	0.1	0.443035
14.651700	0.1	0.443053
14.653367	0.1	0.443640
14.655033	0.1	0.444646
14.656700	0.1	0.446145
14.658367	0.1	0.448474
14.660033	0.1	0.451817
14.661700	0.1	0.455775
14.663367	0.1	0.459044
14.665033	0.1	0.459882
14.666700	0.1	0.457526
14.668367	0.1	0.453098
14.670033	0.1	0.448837
14.671700	0.1	0.446634
14.673367	0.1	0.447114
14.675033	0.1	0.449400
14.676700	0.1	0.451976
14.678367	0.1	0.454267
14.680033	0.1	0.456874
14.681700	0.1	0.460143
14.683367	0.1	0.463384
14.685033	0.1	0.465722
14.686700	0.1	0.467016
14.688367	0.1	0.467408
14.690033	0.1	0.466499
14.691700	0.1	0.464087
14.693367	0.1	0.461470
14.695033	0.1	0.460818
14.696700	0.1	0.462993
14.698367	0.1	0.466667
14.700033	0.1	0.469601
14.701700	0.1	0.470583
14.703367	0.1	0.470001
14.705033	0.1	0.468786
14.706700	0.1	0.467189
14.708367	0.1	0.465019
14.710033	0.1	0.462597
14.711700	0.1	0.460576
14.713367	0.1	0.459175
14.715033	0.1	0.458201
14.716700	0.1	0.457289
14.718367	0.1	0.456101
14.720033	0.1	0.454723
14.721700	0.1	0.453461
14.723367	0.1	0.452455
14.725033	0.1	0.451845
14.726700	0.1	0.452031
14.728367	0.1	0.453158
14.730033	0.1	0.454406
14.731700	0.1	0.454290
14.733367	0.1	0.451840
14.735033	0.1	0.447505
14.736700	0.1	0.442537
14.738367	0.1	0.437889
14.740033	0.1	0.434471
14.741700	0.1	0.433461
14.743367	0.1	0.435025
14.745033	0.1	0.437391
14.746700	0.1	0.438164
14.748367	0.1	0.436511
14.750033	0.1	0.433838
14.751700	0.1	0.432162
14.753367	0.1	0.431966
14.755033	0.1	0.432245
14.756700	0.1	0.432092
14.758367	0.1	0.431454
14.760033	0.1	0.430765
14.761700	0.1	0.430541
14.763367	0.1	0.431235
14.765033	0.1	0.432925
14.766700	0.1	0.434848
14.768367	0.1	0.435696
14.770033	0.1	0.434588
14.771700	0.1	0.431733
14.773367	0.1	0.428185
14.775033	0.1	0.424916
14.776700	0.1	0.422467
14.778367	0.1	0.421144
14.780033	0.1	0.420967
14.781700	0.1	0.421712
14.783367	0.1	0.423235
14.785033	0.1	0.425107
14.786700	0.1	0.426220
14.788367	0.1	0.425698
14.790033	0.1	0.424003
14.791700	0.1	0.422285
14.793367	0.1	0.420776
14.795033	0.1	0.418723
14.796700	0.1	0.415673
14.798367	0.1	0.412241
14.800033	0.1	0.409777
14.801700	0.1	0.409395
14.803367	0.1	0.411128
14.805033	0.1	0.413815
14.806700	0.1	0.415910
14.808367	0.1	0.416636
14.810033	0.1	0.416376
14.811700	0.1	0.415747
14.813367	0.1	0.414988
14.815033	0.1	0.414234
14.816700	0.1	0.413670
14.818367	0.1	0.413656
14.820033	0.1	0.414876
14.821700	0.1	0.417633
14.823367	0.1	0.421326
14.825033	0.1	0.424921
14.826700	0.1	0.427482
14.828367	0.1	0.428432
14.830033	0.1	0.428059
14.831700	0.1	0.427323
14.833367	0.1	0.426942
14.835033	0.1	0.427146
14.836700	0.1	0.428106
14.838367	0.1	0.429722
14.840033	0.1	0.431119
14.841700	0.1	0.431249
14.843367	0.1	0.430252
14.845033	0.1	0.429540
14.846700	0.1	0.430224
14.848367	0.1	0.432152
14.850033	0.1	0.434336
14.851700	0.1	0.436106
14.853367	0.1	0.437619
14.855033	0.1	0.439035
14.856700	0.1	0.439999
14.858367	0.1	0.440083
14.860033	0.1	0.438872
14.861700	0.1	0.436199
14.863367	0.1	0.432893
14.865033	0.1	0.430541
14.866700	0.1	0.430094
14.868367	0.1	0.431496
14.870033	0.1	0.434569
14.871700	0.1	0.439174
14.873367	0.1	0.444478
14.875033	0.1	0.449168
14.876700	0.1	0.452395
14.878367	0.1	0.453996
14.880033	0.1	0.454094
14.881700	0.1	0.452972
14.883367	0.1	0.451393
14.885033	0.1	0.450620
14.886700	0.1	0.451584
14.888367	0.1	0.454113
14.890033	0.1	0.457307
14.891700	0.1	0.460376
14.893367	0.1	0.463026
14.895033	0.1	0.465359
14.896700	0.1	0.467552
14.898367	0.1	0.469447
14.900033	0.1	0.470523
14.901700	0.1	0.470416
14.903367	0.1	0.469261
14.905033	0.1	0.467664
14.906700	0.1	0.466569
14.908367	0.1	0.466667
14.910033	0.1	0.467841
14.911700	0.1	0.469624
14.913367	0.1	0.471706
14.915033	0.1	0.473536
14.916700	0.1	0.474192
14.918367	0.1	0.473019
14.920033	0.1	0.470025
14.921700	0.1	0.465671
14.923367	0.1	0.460828
14.925033	0.1	0.456865
14.926700	0.1	0.455133
14.928367	0.1	0.456087
14.930033	0.1	0.459095
14.931700	0.1	0.463314
14.933367	0.1	0.468399
14.935033	0.1	0.474178
14.936700	0.1	0.479817
14.938367	0.1	0.484148
14.940033	0.1	0.486770
14.941700	0.1	0.488106
14.943367	0.1	0.488553
14.945033	0.1	0.488032
14.946700	0.1	0.486518
14.948367	0.1	0.484507
14.950033	0.1	0.482746
14.951700	0.1	0.481773
14.953367	0.1	0.481689
14.955033	0.1	0.482025
14.956700	0.1	0.482001
14.958367	0.1	0.481335
14.960033	0.1	0.480474
14.961700	0.1	0.480143
14.963367	0.1	0.480758
14.965033	0.1	0.482183
14.966700	0.1	0.483724
14.968367	0.1	0.484521
14.970033	0.1	0.484409
14.971700	0.1	0.484167
14.973367	0.1	0.484642
14.975033	0.1	0.485750
14.976700	0.1	0.486290
14.978367	0.1	0.485107
14.980033	0.1	0.482467
14.981700	0.1	0.479538
14.983367	0.1	0.476926
14.985033	0.1	0.474337
14.986700	0.1	0.471338
14.988367	0.1	0.467938
14.990033	0.1	0.464208
14.991700	0.1	0.460031
14.993367	0.1	0.455948
14.995033	0.1	0.453256
14.996700	0.1	0.452776
14.998367	0.1	0.454290
15.000033	0.1	0.456646
15.001700	0.1	0.458038
15.003367	0.1	0.457298
15.005033	0.1	0.454769
15.006700	0.1	0.451575
15.008367	0.1	0.448879
15.010033	0.1	0.447575
15.011700	0.1	0.447989
15.013367	0.1	0.449545
15.015033	0.1	0.450909
15.016700	0.1	0.451147
15.018367	0.1	0.450225
15.020033	0.1	0.448306
15.021700	0.1	0.445433
15.023367	0.1	0.442211
15.025033	0.1	0.439957
15.026700	0.1	0.439445
15.028367	0.1	0.439938
15.030033	0.1	0.440110
15.031700	0.1	0.439640
15.033367	0.1	0.439454
15.035033	0.1	0.440325
15.036700	0.1	0.441852
15.038367	0.1	0.442993
15.040033	0.1	0.443072
15.041700	0.1	0.442485
15.043367	0.1	0.442248
15.045033	0.1	0.442518
15.046700	0.1	0.442383
15.048367	0.1	0.441396
15.050033	0.1	0.440190
15.051700	0.1	0.439174
15.053367	0.1	0.437880
15.055033	0.1	0.435947
15.056700	0.1	0.433880
15.058367	0.1	0.432399
15.060033	0.1	0.431384
15.061700	0.1	0.430057
15.063367	0.1	0.428036
15.065033	0.1	0.425852
15.066700	0.1	0.424422
15.068367	0.1	0.424134
15.070033	0.1	0.424460
15.071700	0.1	0.424357
15.073367	0.1	0.423049
15.075033	0.1	0.420702
15.076700	0.1	0.418145
15.078367	0.1	0.416120
15.080033	0.1	0.414988
15.081700	0.1	0.414969
15.083367	0.1	0.416166
15.085033	0.1	0.418373
15.086700	0.1	0.421498
15.088367	0.1	0.425815
15.090033	0.1	0.431133
15.091700	0.1	0.436171
15.093367	0.1	0.439333
15.095033	0.1	0.440273
15.096700	0.1	0.439989
15.098367	0.1	0.439272
15.100033	0.1	0.438513
15.101700	0.1	0.438429
15.103367	0.1	0.439305
15.105033	0.1	0.440190
15.106700	0.1	0.439682
15.108367	0.1	0.437391
15.110033	0.1	0.434350
15.111700	0.1	0.432101
15.113367	0.1	0.431603
15.115033	0.1	0.432823
15.116700	0.1	0.434695
15.118367	0.1	0.435915
15.120033	0.1	0.436152
15.121700	0.1	0.435947
15.123367	0.1	0.435864
15.125033	0.1	0.436208
15.126700	0.1	0.437242
15.128367	0.1	0.439212
15.130033	0.1	0.441754
15.131700	0.1	0.443738
15.133367	0.1	0.444101
15.135033	0.1	0.442928
15.136700	0.1	0.441279
15.138367	0.1	0.440041
15.140033	0.1	0.439268
15.141700	0.1	0.438965
15.143367	0.1	0.439812
15.145033	0.1	0.442234
15.146700	0.1	0.445731
15.148367	0.1	0.449657
15.150033	0.1	0.453684
15.151700	0.1	0.457605
15.153367	0.1	0.461368
15.155033	0.1	0.464837
15.156700	0.1	0.467189
15.158367	0.1	0.467347
15.160033	0.1	0.465126
15.161700	0.1	0.461251
15.163367	0.1	0.456902
15.165033	0.1	0.453484
15.166700	0.1	0.452041
15.168367	0.1	0.452879
15.170033	0.1	0.455901
15.171700	0.1	0.460446
15.173367	0.1	0.465140
15.175033	0.1	0.468940
15.176700	0.1	0.471822
15.178367	0.1	0.474225
15.180033	0.1	0.476572
15.181700	0.1	0.479384
15.183367	0.1	0.483012
15.185033	0.1	0.486933
15.186700	0.1	0.489717
15.188367	0.1	0.490323
15.190033	0.1	0.489242
15.191700	0.1	0.488074
15.193367	0.1	0.488316
15.195033	0.1	0.490360
15.196700	0.1	0.493294
15.198367	0.1	0.495818
15.200033	0.1	0.497452
15.201700	0.1	0.498681
15.203367	0.1	0.500027
15.205033	0.1	0.501336
15.206700	0.1	0.502132
15.208367	0.1	0.502439
15.210033	0.1	0.502770
15.211700	0.1	0.503478
15.213367	0.1	0.504274
15.215033	0.1	0.504423
15.216700	0.1	0.503343
15.218367	0.1	0.501242
15.220033	0.1	0.499249
15.221700	0.1	0.498546
15.223367	0.1	0.499054
15.225033	0.1	0.499287
15.226700	0.1	0.497852
15.228367	0.1	0.494858
15.230033	0.1	0.491389
15.231700	0.1	0.488278
15.233367	0.1	0.486216
15.235033	0.1	0.485918
15.236700	0.1	0.487147
15.238367	0.1	0.488530
15.240033	0.1	0.488912
15.241700	0.1	0.488311
15.243367	0.1	0.487473
15.245033	0.1	0.487035
15.246700	0.1	0.487315
15.248367	0.1	0.488241
15.250033	0.1	0.489168
15.251700	0.1	0.489238
15.253367	0.1	0.488404
15.255033	0.1	0.487352
15.256700	0.1	0.486434
15.258367	0.1	0.485322
15.260033	0.1	0.483640
15.261700	0.1	0.481633
15.263367	0.1	0.480087
15.265033	0.1	0.479766
15.266700	0.1	0.480935
15.268367	0.1	0.483082
15.270033	0.1	0.485149
15.271700	0.1	0.486108
15.273367	0.1	0.485275
15.275033	0.1	0.482458
15.276700	0.1	0.478472
15.278367	0.1	0.475082
15.280033	0.1	0.473484
15.281700	0.1	0.473554
15.283367	0.1	0.474798
15.285033	0.1	0.476888
15.286700	0.1	0.479310
15.288367	0.1	0.481172
15.290033	0.1	0.481620
15.291700	0.1	0.480423
15.293367	0.1	0.477671
15.295033	0.1	0.473419
15.296700	0.1	0.468623
15.298367	0.1	0.465293
15.300033	0.1	0.464646
15.301700	0.1	0.465848
15.303367	0.1	0.467026
15.305033	0.1	0.466877
15.306700	0.1	0.465475
15.308367	0.1	0.463878
15.310033	0.1	0.462835
15.311700	0.1	0.462248
15.313367	0.1	0.462113
15.315033	0.1	0.462872
15.316700	0.1	0.464362
15.318367	0.1	0.465461
15.320033	0.1	0.465675
15.321700	0.1	0.466136
15.323367	0.1	0.468181
15.325033	0.1	0.471510
15.326700	0.1	0.474555
15.328367	0.1	0.476190
15.330033	0.1	0.476325
15.331700	0.1	0.475305
15.333367	0.1	0.473768
15.335033	0.1	0.472646
15.336700	0.1	0.472749
15.338367	0.1	0.473978
15.340033	0.1	0.475403
15.341700	0.1	0.476469
15.343367	0.1	0.477564
15.345033	0.1	0.479380
15.346700	0.1	0.482383
15.348367	0.1	0.486523
15.350033	0.1	0.491245
15.351700	0.1	0.495636
15.353367	0.1	0.498490
15.355033	0.1	0.498816
15.356700	0.1	0.496767
15.358367	0.1	0.493568
15.360033	0.1	0.490472
15.361700	0.1	0.488111
15.363367	0.1	0.486933
15.365033	0.1	0.487585
15.366700	0.1	0.490341
15.368367	0.1	0.494299
15.370033	0.1	0.497759
15.371700	0.1	0.499641
15.373367	0.1	0.500483
15.375033	0.1	0.501652
15.376700	0.1	0.503720
15.378367	0.1	0.506300
15.380033	0.1	0.508847
15.381700	0.1	0.510914
15.383367	0.1	0.512148
15.385033	0.1	0.512600
15.386700	0.1	0.512879
15.388367	0.1	0.513815
15.390033	0.1	0.515790
15.391700	0.1	0.518509
15.393367	0.1	0.521615
15.395033	0.1	0.525010
15.396700	0.1	0.528665
15.398367	0.1	0.532637
15.400033	0.1	0.537108
15.401700	0.1	0.542086
15.403367	0.1	0.547036
15.405033	0.1	0.551483
15.406700	0.1	0.555529
15.408367	0.1	0.559418
15.410033	0.1	0.563087
15.411700	0.1	0.566347
15.413367	0.1	0.569266
15.415033	0.1	0.572302
15.416700	0.1	0.576000
15.418367	0.1	0.580600
15.420033	0.1	0.585360
15.421700	0.1	0.588708
15.423367	0.1	0.589932
15.425033	0.1	0.590063
15.426700	0.1	0.590575
15.428367	0.1	0.592391
15.430033	0.1	0.596214
15.431700	0.1	0.602268
15.433367	0.1	0.609667
15.435033	0.1	0.617113
15.436700	0.1	0.624037
15.438367	0.1	0.630654
15.440033	0.1	0.637234
15.441700	0.1	0.643674
15.443367	0.1	0.649760
15.445033	0.1	0.655521
15.446700	0.1	0.660876
15.448367	0.1	0.665318
15.450033	0.1	0.668531
15.451700	0.1	0.671130
15.453367	0.1	0.674217
15.455033	0.1	0.678496
15.456700	0.1	0.683893
15.458367	0.1	0.689551
15.460033	0.1	0.694343
15.461700	0.1	0.697826
15.463367	0.1	0.700615
15.465033	0.1	0.703800
15.466700	0.1	0.707968
15.468367	0.1	0.712704
15.470033	0.1	0.717277
15.471700	0.1	0.721388
15.473367	0.1	0.724937
15.475033	0.1	0.727936
15.476700	0.1	0.730809
15.478367	0.1	0.734199
15.480033	0.1	0.738446
15.481700	0.1	0.743754
15.483367	0.1	0.750222
15.485033	0.1	0.757151
15.486700	0.1	0.763140
15.488367	0.1	0.767536
15.490033	0.1	0.771089
15.491700	0.1	0.774842
15.493367	0.1	0.779107
15.495033	0.1	0.783675
15.496700	0.1	0.788281
15.498367	0.1	0.792597
15.500033	0.1	0.796225
15.501700	0.1	0.799093
15.503367	0.1	0.801808
15.505033	0.1	0.804919
15.506700	0.1	0.808001
15.508367	0.1	0.810451
15.510033	0.1	0.812528
15.511700	0.1	0.815066
15.513367	0.1	0.818386
15.515033	0.1	0.821743
15.516700	0.1	0.824025
15.518367	0.1	0.825003
15.520033	0.1	0.825701
15.521700	0.1	0.827531
15.523367	0.1	0.831005
15.525033	0.1	0.835448
15.526700	0.1	0.839876
15.528367	0.1	0.843452
15.530033	0.1	0.845422
15.531700	0.1	0.845208
15.533367	0.1	0.842507
15.535033	0.1	0.837697
15.536700	0.1	0.831997
15.538367	0.1	0.826321
15.540033	0.1	0.820453
15.541700	0.1	0.814036
15.543367	0.1	0.807461
15.545033	0.1	0.801389
15.546700	0.1	0.796206
15.548367	0.1	0.791973
15.550033	0.1	0.788430
15.551700	0.1	0.784900
15.553367	0.1	0.780905
15.555033	0.1	0.776849
15.556700	0.1	0.773342
15.558367	0.1	0.770367
15.560033	0.1	0.767624
15.561700	0.1	0.764998
15.563367	0.1	0.762339
15.565033	0.1	0.759456
15.566700	0.1	0.756239
15.568367	0.1	0.752928
15.570033	0.1	0.750348
15.571700	0.1	0.749053
15.573367	0.1	0.748225
15.575033	0.1	0.746525
15.576700	0.1	0.743414
15.578367	0.1	0.738907
15.580033	0.1	0.733095
15.581700	0.1	0.726338
15.583367	0.1	0.719381
15.585033	0.1	0.713104
15.586700	0.1	0.708420
15.588367	0.1	0.706101
15.590033	0.1	0.706152
15.591700	0.1	0.707605
15.593367	0.1	0.709328
15.595033	0.1	0.710725
15.596700	0.1	0.711470
15.598367	0.1	0.711153
15.600033	0.1	0.709635
15.601700	0.1	0.707065
15.603367	0.1	0.703391
15.605033	0.1	0.698715
15.606700	0.1	0.693672
15.608367	0.1	0.689081
15.610033	0.1	0.685640
15.611700	0.1	0.683861
15.613367	0.1	0.683921
15.615033	0.1	0.685439
15.616700	0.1	0.687405
15.618367	0.1	0.688434
15.620033	0.1	0.687861
15.621700	0.1	0.686501
15.623367	0.1	0.685686
15.625033	0.1	0.685980
15.626700	0.1	0.687083
15.628367	0.1	0.688308
15.630033	0.1	0.689090
15.631700	0.1	0.689160
15.633367	0.1	0.688527
15.635033	0.1	0.687237
15.636700	0.1	0.685314
15.638367	0.1	0.683079
15.640033	0.1	0.681011
15.641700	0.1	0.679134
15.643367	0.1	0.677416
15.645033	0.1	0.676629
15.646700	0.1	0.677477
15.648367	0.1	0.679204
15.650033	0.1	0.680280
15.651700	0.1	0.679852
15.653367	0.1	0.678073
15.655033	0.1	0.675819
15.656700	0.1	0.674175
15.658367	0.1	0.673537
15.660033	0.1	0.673230
15.661700	0.1	0.672210
15.663367	0.1	0.670012
15.665033	0.1	0.666967
15.666700	0.1	0.663875
15.668367	0.1	0.661747
15.670033	0.1	0.661397
15.671700	0.1	0.662813
15.673367	0.1	0.664853
15.675033	0.1	0.666077
15.676700	0.1	0.666045
15.678367	0.1	0.665328
15.680033	0.1	0.664503
15.681700	0.1	0.663530
15.683367	0.1	0.662063
15.685033	0.1	0.659735
15.686700	0.1	0.656233
15.688367	0.1	0.651763
15.690033	0.1	0.647400
15.691700	0.1	0.644336
15.693367	0.1	0.642496
15.695033	0.1	0.640657
15.696700	0.1	0.638189
15.698367	0.1	0.635637
15.700033	0.1	0.633900
15.701700	0.1	0.633481
15.703367	0.1	0.634156
15.705033	0.1	0.635055
15.706700	0.1	0.635283
15.708367	0.1	0.634249
15.710033	0.1	0.631702
15.711700	0.1	0.628089
15.713367	0.1	0.624405
15.715033	0.1	0.621132
15.716700	0.1	0.617988
15.718367	0.1	0.614570
15.720033	0.1	0.610664
15.721700	0.1	0.606547
15.723367	0.1	0.602943
15.725033	0.1	0.600209
15.726700	0.1	0.598249
15.728367	0.1	0.597150
15.730033	0.1	0.597206
15.731700	0.1	0.598053
15.733367	0.1	0.598566
15.735033	0.1	0.597918
15.736700	0.1	0.596158
15.738367	0.1	0.593676
15.740033	0.1	0.590435
15.741700	0.1	0.586277
15.743367	0.1	0.581779
15.745033	0.1	0.578123
15.746700	0.1	0.576116
15.748367	0.1	0.575352
15.750033	0.1	0.574477
15.751700	0.1	0.572642
15.753367	0.1	0.570361
15.755033	0.1	0.568405
15.756700	0.1	0.566612
15.758367	0.1	0.564288
15.760033	0.1	0.561168
15.761700	0.1	0.557480
15.763367	0.1	0.553420
15.765033	0.1	0.549108
15.766700	0.1	0.544921
15.768367	0.1	0.541317
15.770033	0.1	0.538407
15.771700	0.1	0.536032
15.773367	0.1	0.534123
15.775033	0.1	0.532805
15.776700	0.1	0.532051
15.778367	0.1	0.531371
15.780033	0.1	0.529969
15.781700	0.1	0.527026
15.783367	0.1	0.522160
15.785033	0.1	0.515855
15.786700	0.1	0.509578
15.788367	0.1	0.505350
15.790033	0.1	0.504307
15.791700	0.1	0.505401
15.793367	0.1	0.506430
15.795033	0.1	0.506379
15.796700	0.1	0.505731
15.798367	0.1	0.505019
15.800033	0.1	0.504511
15.801700	0.1	0.504772
15.803367	0.1	0.505876
15.805033	0.1	0.506635
15.806700	0.1	0.505708
15.808367	0.1	0.503073
15.810033	0.1	0.500218
15.811700	0.1	0.498812
15.813367	0.1	0.499133
15.815033	0.1	0.500050
15.816700	0.1	0.500511
15.818367	0.1	0.500511
15.820033	0.1	0.500581
15.821700	0.1	0.500930
15.823367	0.1	0.501387
15.825033	0.1	0.501960
15.826700	0.1	0.503231
15.828367	0.1	0.505946
15.830033	0.1	0.509853
15.831700	0.1	0.513480
15.833367	0.1	0.515454
15.835033	0.1	0.515315
15.836700	0.1	0.513331
15.838367	0.1	0.510514
15.840033	0.1	0.508418
15.841700	0.1	0.508083
15.843367	0.1	0.509154
15.845033	0.1	0.510029
15.846700	0.1	0.509215
15.848367	0.1	0.507026
15.850033	0.1	0.505182
15.851700	0.1	0.504833
15.853367	0.1	0.506015
15.855033	0.1	0.508334
15.856700	0.1	0.511273
15.858367	0.1	0.514276
15.860033	0.1	0.516744
15.861700	0.1	0.517825
15.863367	0.1	0.516796
15.865033	0.1	0.514127
15.866700	0.1	0.511389
15.868367	0.1	0.509727
15.870033	0.1	0.509308
15.871700	0.1	0.509806
15.873367	0.1	0.510863
15.875033	0.1	0.512353
15.876700	0.1	0.514174
15.878367	0.1	0.515967
15.880033	0.1	0.517890
15.881700	0.1	0.520656
15.883367	0.1	0.524349
15.885033	0.1	0.528386
15.886700	0.1	0.532875
15.888367	0.1	0.538472
15.890033	0.1	0.544577
15.891700	0.1	0.548898
15.893367	0.1	0.549708
15.895033	0.1	0.547506
15.896700	0.1	0.544027
15.898367	0.1	0.540507
15.900033	0.1	0.537341
15.901700	0.1	0.534542
15.903367	0.1	0.532083
15.905033	0.1	0.530202
15.906700	0.1	0.529671
15.908367	0.1	0.531650
15.910033	0.1	0.536568
15.911700	0.1	0.543180
15.913367	0.1	0.549057
15.915033	0.1	0.552260
15.916700	0.1	0.552787
15.918367	0.1	0.552032
15.920033	0.1	0.551171
15.921700	0.1	0.550514
15.923367	0.1	0.550030
15.925033	0.1	0.549755
15.926700	0.1	0.549597
15.928367	0.1	0.549080
15.930033	0.1	0.547953
15.931700	0.1	0.546952
15.933367	0.1	0.547334
15.935033	0.1	0.549429
15.936700	0.1	0.552298
15.938367	0.1	0.554831
15.940033	0.1	0.556493
15.941700	0.1	0.557075
15.943367	0.1	0.556726
15.945033	0.1	0.556093
15.946700	0.1	0.555683
15.948367	0.1	0.555571
15.950033	0.1	0.555883
15.951700	0.1	0.556768
15.953367	0.1	0.558025
15.955033	0.1	0.559017
15.956700	0.1	0.559129
15.958367	0.1	0.558277
15.960033	0.1	0.557066
15.961700	0.1	0.556251
15.963367	0.1	0.556055
15.965033	0.1	0.556200
15.966700	0.1	0.556228
15.968367	0.1	0.555711
15.970033	0.1	0.554849
15.971700	0.1	0.554472
15.973367	0.1	0.554989
15.975033	0.1	0.555902
15.976700	0.1	0.556814
15.978367	0.1	0.558007
15.980033	0.1	0.559622
15.981700	0.1	0.560884
15.983367	0.1	0.560731
15.985033	0.1	0.558766
15.986700	0.1	0.555571
15.988367	0.1	0.552400
15.990033	0.1	0.550519
15.991700	0.1	0.550435
15.993367	0.1	0.551511
15.995033	0.1	0.552279
15.996700	0.1	0.551529
15.998367	0.1	0.549229
16.000033	0.1	0.546360
16.001700	0.1	0.543669
16.003367	0.1	0.541019
16.005033	0.1	0.538174
16.006700	0.1	0.535604
16.008367	0.1	0.533992
16.010033	0.1	0.533350
16.011700	0.1	0.533164
16.013367	0.1	0.532800
16.015033	0.1	0.531324
16.016700	0.1	0.528428
16.018367	0.1	0.525513
16.020033	0.1	0.524316
16.021700	0.1	0.524716
16.023367	0.1	0.524907
16.025033	0.1	0.523655
16.026700	0.1	0.521578
16.028367	0.1	0.520195
16.030033	0.1	0.520116
16.031700	0.1	0.520698
16.033367	0.1	0.521326
16.035033	0.1	0.522030
16.036700	0.1	0.522817
16.038367	0.1	0.523319
16.040033	0.1	0.523329
16.041700	0.1	0.522663
16.043367	0.1	0.520954
16.045033	0.1	0.518183
16.046700	0.1	0.515077
16.048367	0.1	0.512693
16.050033	0.1	0.511738
16.051700	0.1	0.511953
16.053367	0.1	0.512563
16.055033	0.1	0.513350
16.056700	0.1	0.514523
16.058367	0.1	0.516023
16.060033	0.1	0.517573
16.061700	0.1	0.519054
16.063367	0.1	0.520539
16.065033	0.1	0.522146
16.066700	0.1	0.523888
16.068367	0.1	0.525760
16.070033	0.1	0.527659
16.071700	0.1	0.529354
16.073367	0.1	0.530486
16.075033	0.1	0.530691
16.076700	0.1	0.530044
16.078367	0.1	0.529289
16.080033	0.1	0.529350
16.081700	0.1	0.530765
16.083367	0.1	0.533387
16.085033	0.1	0.536488
16.086700	0.1	0.539250
16.088367	0.1	0.540931
16.090033	0.1	0.541131
16.091700	0.1	0.540400
16.093367	0.1	0.540144
16.095033	0.1	0.541373
16.096700	0.1	0.543762
16.098367	0.1	0.546249
16.100033	0.1	0.548232
16.101700	0.1	0.549862
16.103367	0.1	0.551469
16.105033	0.1	0.553043
16.106700	0.1	0.554123
16.108367	0.1	0.554044
16.110033	0.1	0.552405
16.111700	0.1	0.549573
16.113367	0.1	0.546798
16.115033	0.1	0.545597
16.116700	0.1	0.546733
16.118367	0.1	0.549918
16.120033	0.1	0.554486
16.121700	0.1	0.559757
16.123367	0.1	0.564791
16.125033	0.1	0.568875
16.126700	0.1	0.572191
16.128367	0.1	0.574803
16.130033	0.1	0.576098
16.131700	0.1	0.576065
16.133367	0.1	0.575669
16.135033	0.1	0.575446
16.136700	0.1	0.575017
16.138367	0.1	0.573844
16.140033	0.1	0.571981
16.141700	0.1	0.570263
16.143367	0.1	0.569695
16.145033	0.1	0.570677
16.146700	0.1	0.572843
16.148367	0.1	0.575650
16.150033	0.1	0.578654
16.151700	0.1	0.581420
16.153367	0.1	0.583823
16.155033	0.1	0.586226
16.156700	0.1	0.589006
16.158367	0.1	0.591972
16.160033	0.1	0.594393
16.161700	0.1	0.595814
16.163367	0.1	0.596698
16.165033	0.1	0.598086
16.166700	0.1	0.600405
16.168367	0.1	0.602636
16.170033	0.1	0.603208
16.171700	0.1	0.601709
16.173367	0.1	0.599208
16.175033	0.1	0.597187
16.176700	0.1	0.596466
16.178367	0.1	0.597173
16.180033	0.1	0.599073
16.181700	0.1	0.601360
16.183367	0.1	0.602640
16.185033	0.1	0.602063
16.186700	0.1	0.600507
16.188367	0.1	0.599804
16.190033	0.1	0.600973
16.191700	0.1	0.603781
16.193367	0.1	0.607460
16.195033	0.1	0.611329
16.196700	0.1	0.614855
16.198367	0.1	0.617648
16.200033	0.1	0.619842
16.201700	0.1	0.621844
16.203367	0.1	0.623618
16.205033	0.1	0.624768
16.206700	0.1	0.625094
16.208367	0.1	0.624745
16.210033	0.1	0.623865
16.211700	0.1	0.622449
16.213367	0.1	0.620694
16.215033	0.1	0.619474
16.216700	0.1	0.620107
16.218367	0.1	0.622980
16.220033	0.1	0.626897
16.221700	0.1	0.629988
16.223367	0.1	0.631013
16.225033	0.1	0.629853
16.226700	0.1	0.627376
16.228367	0.1	0.624778
16.230033	0.1	0.622738
16.231700	0.1	0.621229
16.233367	0.1	0.620144
16.235033	0.1	0.619609
16.236700	0.1	0.620014
16.238367	0.1	0.621583
16.240033	0.1	0.624023
16.241700	0.1	0.626966
16.243367	0.1	0.630124
16.245033	0.1	0.632657
16.246700	0.1	0.633518
16.248367	0.1	0.632401
16.250033	0.1	0.629919
16.251700	0.1	0.627134
16.253367	0.1	0.625034
16.255033	0.1	0.623795
16.256700	0.1	0.622687
16.258367	0.1	0.621299
16.260033	0.1	0.620326
16.261700	0.1	0.620564
16.263367	0.1	0.621546
16.265033	0.1	0.622063
16.266700	0.1	0.621625
16.268367	0.1	0.620596
16.270033	0.1	0.619465
16.271700	0.1	0.618570
16.273367	0.1	0.617797
16.275033	0.1	0.616671
16.276700	0.1	0.615055
16.278367	0.1	0.613364
16.280033	0.1	0.611930
16.281700	0.1	0.610719
16.283367	0.1	0.609662
16.285033	0.1	0.609113
16.286700	0.1	0.610175
16.288367	0.1	0.613662
16.290033	0.1	0.618724
16.291700	0.1	0.623502
16.293367	0.1	0.626966
16.295033	0.1	0.629039
16.296700	0.1	0.629602
16.298367	0.1	0.628671
16.300033	0.1	0.626901
16.301700	0.1	0.625132
16.303367	0.1	0.623800
16.305033	0.1	0.623260
16.306700	0.1	0.623548
16.308367	0.1	0.623814
16.310033	0.1	0.623241
16.311700	0.1	0.622175
16.313367	0.1	0.621337
16.315033	0.1	0.620685
16.316700	0.1	0.619716
16.318367	0.1	0.618696
16.320033	0.1	0.619111
16.321700	0.1	0.622440
16.323367	0.1	0.628675
16.325033	0.1	0.636103
16.326700	0.1	0.642180
16.328367	0.1	0.645057
16.330033	0.1	0.644713
16.331700	0.1	0.642454
16.333367	0.1	0.639879
16.335033	0.1	0.638617
16.336700	0.1	0.639940
16.338367	0.1	0.643940
16.340033	0.1	0.649085
16.341700	0.1	0.653029
16.343367	0.1	0.654282
16.345033	0.1	0.652969
16.346700	0.1	0.650231
16.348367	0.1	0.647577
16.350033	0.1	0.646608
16.351700	0.1	0.648322
16.353367	0.1	0.652284
16.355033	0.1	0.657169
16.356700	0.1	0.662049
16.358367	0.1	0.666557
16.360033	0.1	0.670403
16.361700	0.1	0.673588
16.363367	0.1	0.676503
16.365033	0.1	0.679428
16.366700	0.1	0.682496
16.368367	0.1	0.685742
16.370033	0.1	0.688881
16.371700	0.1	0.691572
16.373367	0.1	0.693751
16.375033	0.1	0.695540
16.376700	0.1	0.697346
16.378367	0.1	0.699651
16.380033	0.1	0.702380
16.381700	0.1	0.704783
16.383367	0.1	0.706273
16.385033	0.1	0.707516
16.386700	0.1	0.709919
16.388367	0.1	0.713770
16.390033	0.1	0.717714
16.391700	0.1	0.720234
16.393367	0.1	0.721132
16.395033	0.1	0.721640
16.396700	0.1	0.723177
16.398367	0.1	0.726306
16.400033	0.1	0.730651
16.401700	0.1	0.735205
16.403367	0.1	0.738981
16.405033	0.1	0.741826
16.406700	0.1	0.744099
16.408367	0.1	0.746110
16.410033	0.1	0.748285
16.411700	0.1	0.750748
16.413367	0.1	0.752821
16.415033	0.1	0.753719
16.416700	0.1	0.753733
16.418367	0.1	0.754124
16.420033	0.1	0.755978
16.421700	0.1	0.759307
16.423367	0.1	0.763484
16.425033	0.1	0.768178
16.426700	0.1	0.773207
16.428367	0.1	0.777971
16.430033	0.1	0.781924
16.431700	0.1	0.785124
16.433367	0.1	0.787666
16.435033	0.1	0.788984
16.436700	0.1	0.788448
16.438367	0.1	0.786376
16.440033	0.1	0.784197
16.441700	0.1	0.783685
16.443367	0.1	0.785962
16.445033	0.1	0.791112
16.446700	0.1	0.798483
16.448367	0.1	0.806861
16.450033	0.1	0.814772
16.451700	0.1	0.821296
16.453367	0.1	0.826246
16.455033	0.1	0.829832
16.456700	0.1	0.832449
16.458367	0.1	0.834223
16.460033	0.1	0.834814
16.461700	0.1	0.834251
16.463367	0.1	0.833073
16.465033	0.1	0.831806
16.466700	0.1	0.831215
16.468367	0.1	0.832141
16.470033	0.1	0.834600
16.471700	0.1	0.837711
16.473367	0.1	0.840486
16.475033	0.1	0.842568
16.476700	0.1	0.844016
16.478367	0.1	0.844756
16.480033	0.1	0.844710
16.481700	0.1	0.844272
16.483367	0.1	0.844179
16.485033	0.1	0.845315
16.486700	0.1	0.848337
16.488367	0.1	0.852859
16.490033	0.1	0.857534
16.491700	0.1	0.861012
16.493367	0.1	0.862787
16.495033	0.1	0.863429
16.496700	0.1	0.864002
16.498367	0.1	0.865413
16.500033	0.1	0.868156
16.501700	0.1	0.872011
16.503367	0.1	0.876049
16.505033	0.1	0.879318
16.506700	0.1	0.881348
16.508367	0.1	0.881972
16.510033	0.1	0.881106
16.511700	0.1	0.878959
16.513367	0.1	0.876468
16.515033	0.1	0.875443
16.516700	0.1	0.877627
16.518367	0.1	0.883257
16.520033	0.1	0.890833
16.521700	0.1	0.898317
16.523367	0.1	0.904170
16.525033	0.1	0.907476
16.526700	0.1	0.908142
16.528367	0.1	0.907276
16.530033	0.1	0.906540
16.531700	0.1	0.907145
16.533367	0.1	0.909744
16.535033	0.1	0.914261
16.536700	0.1	0.919420
16.538367	0.1	0.923565
16.540033	0.1	0.925702
16.541700	0.1	0.925572
16.543367	0.1	0.923965
16.545033	0.1	0.922903
16.546700	0.1	0.924300
16.548367	0.1	0.928380
16.550033	0.1	0.933688
16.551700	0.1	0.938480
16.553367	0.1	0.941884
16.555033	0.1	0.944142
16.556700	0.1	0.945916
16.558367	0.1	0.947588
16.560033	0.1	0.949297
16.561700	0.1	0.951379
16.563367	0.1	0.954247
16.565033	0.1	0.957926
16.566700	0.1	0.962187
16.568367	0.1	0.967029
16.570033	0.1	0.972562
16.571700	0.1	0.978704
16.573367	0.1	0.985092
16.575033	0.1	0.991151
16.576700	0.1	0.996278
16.578367	0.1	1.000278
16.580033	0.1	1.003644
16.581700	0.1	1.007277
16.583367	0.1	1.011794
16.585033	0.1	1.017535
16.586700	0.1	1.024557
16.588367	0.1	1.032292
16.590033	0.1	1.039873
16.591700	0.1	1.046783
16.593367	0.1	1.052786
16.595033	0.1	1.057917
16.596700	0.1	1.062611
16.598367	0.1	1.067347
16.600033	0.1	1.072395
16.601700	0.1	1.077750
16.603367	0.1	1.082830
16.605033	0.1	1.086951
16.606700	0.1	1.090486
16.608367	0.1	1.094849
16.610033	0.1	1.101019
16.611700	0.1	1.108781
16.613367	0.1	1.117256
16.615033	0.1	1.125252
16.616700	0.1	1.131790
16.618367	0.1	1.137047
16.620033	0.1	1.142025
16.621700	0.1	1.147557
16.623367	0.1	1.154044
16.625033	0.1	1.161513
16.626700	0.1	1.169797
16.628367	0.1	1.178696
16.630033	0.1	1.188121
16.631700	0.1	1.198007
16.633367	0.1	1.207795
16.635033	0.1	1.216503
16.636700	0.1	1.223646
16.638367	0.1	1.229709
16.640033	0.1	1.235530
16.641700	0.1	1.241476
16.643367	0.1	1.247381
16.645033	0.1	1.253276
16.646700	0.1	1.259805
16.648367	0.1	1.267758
16.650033	0.1	1.277430
16.651700	0.1	1.288420
16.653367	0.1	1.299507
16.655033	0.1	1.309356
16.656700	0.1	1.317882
16.658367	0.1	1.326422
16.660033	0.1	1.335959
16.661700	0.1	1.346017
16.663367	0.1	1.355675
16.665033	0.1	1.364392
16.666700	0.1	1.371908
16.668367	0.1	1.378423
16.670033	0.1	1.384728
16.671700	0.1	1.391573
16.673367	0.1	1.399284
16.675033	0.1	1.407638
16.676700	0.1	1.415946
16.678367	0.1	1.423419
16.680033	0.1	1.429608
16.681700	0.1	1.434502
16.683367	0.1	1.438181
16.685033	0.1	1.440709
16.686700	0.1	1.442712
16.688367	0.1	1.445226
16.690033	0.1	1.448658
16.691700	0.1	1.452356
16.693367	0.1	1.455392
16.695033	0.1	1.457660
16.696700	0.1	1.460193
16.698367	0.1	1.463876
16.700033	0.1	1.468151
16.701700	0.1	1.471699
16.703367	0.1	1.473986
16.705033	0.1	1.475546
16.706700	0.1	1.477124
16.708367	0.1	1.478693
16.710033	0.1	1.479778
16.711700	0.1	1.480323
16.713367	0.1	1.480510
16.715033	0.1	1.480370
16.716700	0.1	1.479834
16.718367	0.1	1.478698
16.720033	0.1	1.476738
16.721700	0.1	1.474121
16.723367	0.1	1.471364
16.725033	0.1	1.468700
16.726700	0.1	1.465897
16.728367	0.1	1.462693
16.730033	0.1	1.458926
16.731700	0.1	1.454512
16.733367	0.1	1.449818
16.735033	0.1	1.445552
16.736700	0.1	1.441929
16.738367	0.1	1.438628
16.740033	0.1	1.435648
16.741700	0.1	1.433548
16.743367	0.1	1.432840
16.745033	0.1	1.433366
16.746700	0.1	1.434116
16.748367	0.1	1.433757
16.750033	0.1	1.431289
16.751700	0.1	1.426670
16.753367	0.1	1.420863
16.755033	0.1	1.414809
16.756700	0.1	1.408998
16.758367	0.1	1.403983
16.760033	0.1	1.400146
16.761700	0.1	1.397165
16.763367	0.1	1.394763
16.765033	0.1	1.393179
16.766700	0.1	1.392649
16.768367	0.1	1.392807
16.770033	0.1	1.392746
16.771700	0.1	1.391880
16.773367	0.1	1.390488
16.775033	0.1	1.388970
16.776700	0.1	1.387494
16.778367	0.1	1.386381
16.780033	0.1	1.385859
16.781700	0.1	1.385501
16.783367	0.1	1.384537
16.785033	0.1	1.382618
16.786700	0.1	1.380183
16.788367	0.1	1.378134
16.790033	0.1	1.376965
16.791700	0.1	1.376304
16.793367	0.1	1.375778
16.795033	0.1	1.375861
16.796700	0.1	1.377179
16.798367	0.1	1.379522
16.800033	0.1	1.381938
16.801700	0.1	1.383377
16.803367	0.1	1.383233
16.805033	0.1	1.381999
16.806700	0.1	1.381245
16.808367	0.1	1.382381
16.810033	0.1	1.385505
16.811700	0.1	1.389431
16.813367	0.1	1.392607
16.815033	0.1	1.394353
16.816700	0.1	1.395224
16.818367	0.1	1.396225
16.820033	0.1	1.397748
16.821700	0.1	1.399321
16.823367	0.1	1.400379
16.825033	0.1	1.400616
16.826700	0.1	1.399899
16.828367	0.1	1.398507
16.830033	0.1	1.397436
16.831700	0.1	1.397738
16.833367	0.1	1.399745
16.835033	0.1	1.403159
16.836700	0.1	1.407596
16.838367	0.1	1.412611
16.840033	0.1	1.417408
16.841700	0.1	1.421287
16.843367	0.1	1.424421
16.845033	0.1	1.427424
16.846700	0.1	1.430293
16.848367	0.1	1.432449
16.850033	0.1	1.433566
16.851700	0.1	1.433906
16.853367	0.1	1.433985
16.855033	0.1	1.434055
16.856700	0.1	1.434074
16.858367	0.1	1.434311
16.860033	0.1	1.435326
16.861700	0.1	1.436984
16.863367	0.1	1.438614
16.865033	0.1	1.440211
16.866700	0.1	1.442400
16.868367	0.1	1.445240
16.870033	0.1	1.447815
16.871700	0.1	1.449282
16.873367	0.1	1.450041
16.875033	0.1	1.451392
16.876700	0.1	1.454335
16.878367	0.1	1.459122
16.880033	0.1	1.464942
16.881700	0.1	1.469841
16.883367	0.1	1.471797
16.885033	0.1	1.470433
16.886700	0.1	1.467378
16.888367	0.1	1.464747
16.890033	0.1	1.463545
16.891700	0.1	1.463755
16.893367	0.1	1.465236
16.895033	0.1	1.467946
16.896700	0.1	1.471662
16.898367	0.1	1.475764
16.900033	0.1	1.479401
16.901700	0.1	1.482056
16.903367	0.1	1.483676
16.905033	0.1	1.484416
16.906700	0.1	1.484314
16.908367	0.1	1.483518
16.910033	0.1	1.482656
16.911700	0.1	1.482535
16.913367	0.1	1.483425
16.915033	0.1	1.484938
16.916700	0.1	1.486745
16.918367	0.1	1.488766
16.920033	0.1	1.490628
16.921700	0.1	1.491788
16.923367	0.1	1.491946
16.925033	0.1	1.490987
16.926700	0.1	1.489208
16.928367	0.1	1.487634
16.930033	0.1	1.487262
16.931700	0.1	1.488063
16.933367	0.1	1.488924
16.935033	0.1	1.488659
16.936700	0.1	1.487108
16.938367	0.1	1.485329
16.940033	0.1	1.484542
16.941700	0.1	1.484943
16.943367	0.1	1.485748
16.945033	0.1	1.486260
16.946700	0.1	1.486461
16.948367	0.1	1.486512
16.950033	0.1	1.486489
16.951700	0.1	1.487001
16.953367	0.1	1.488747
16.955033	0.1	1.491378
16.956700	0.1	1.493855
16.958367	0.1	1.495648
16.960033	0.1	1.496947
16.961700	0.1	1.498000
16.963367	0.1	1.498498
16.965033	0.1	1.497762
16.966700	0.1	1.495215
16.968367	0.1	1.491020
16.970033	0.1	1.486386
16.971700	0.1	1.482712
16.973367	0.1	1.480337
16.975033	0.1	1.478391
16.976700	0.1	1.475872
16.978367	0.1	1.472817
16.980033	0.1	1.470395
16.981700	0.1	1.470074
16.983367	0.1	1.472309
16.985033	0.1	1.475844
16.986700	0.1	1.478381
16.988367	0.1	1.478107
16.990033	0.1	1.474582
16.991700	0.1	1.468356
16.993367	0.1	1.460104
16.995033	0.1	1.450810
16.996700	0.1	1.442241
16.998367	0.1	1.436179
17.000033	0.1	1.433119
17.001700	0.1	1.432193
17.003367	0.1	1.432039
17.005033	0.1	1.431722
17.006700	0.1	1.431005
17.008367	0.1	1.429804
17.010033	0.1	1.427736
17.011700	0.1	1.424742
17.013367	0.1	1.421450
17.015033	0.1	1.418535
17.016700	0.1	1.415988
17.018367	0.1	1.413296
17.020033	0.1	1.409934
17.021700	0.1	1.405710
17.023367	0.1	1.400774
17.025033	0.1	1.395280
17.026700	0.1	1.389515
17.028367	0.1	1.384327
17.030033	0.1	1.380700
17.031700	0.1	1.378939
17.033367	0.1	1.378600
17.035033	0.1	1.379065
17.036700	0.1	1.379717
17.038367	0.1	1.379764
17.040033	0.1	1.378516
17.041700	0.1	1.375875
17.043367	0.1	1.371978
17.045033	0.1	1.366697
17.046700	0.1	1.360141
17.048367	0.1	1.353431
17.050033	0.1	1.348150
17.051700	0.1	1.345091
17.053367	0.1	1.343889
17.055033	0.1	1.343517
17.056700	0.1	1.343009
17.058367	0.1	1.342152
17.060033	0.1	1.341319
17.061700	0.1	1.340611
17.063367	0.1	1.339596
17.065033	0.1	1.338045
17.066700	0.1	1.336453
17.068367	0.1	1.335163
17.070033	0.1	1.333668
17.071700	0.1	1.331074
17.073367	0.1	1.326799
17.075033	0.1	1.320960
17.076700	0.1	1.314627
17.078367	0.1	1.309239
17.080033	0.1	1.305402
17.081700	0.1	1.302585
17.083367	0.1	1.300019
17.085033	0.1	1.297542
17.086700	0.1	1.295176
17.088367	0.1	1.292443
17.090033	0.1	1.288792
17.091700	0.1	1.284229
17.093367	0.1	1.279074
17.095033	0.1	1.273649
17.096700	0.1	1.268219
17.098367	0.1	1.263218
17.100033	0.1	1.259553
17.101700	0.1	1.258114
17.103367	0.1	1.258533
17.105033	0.1	1.259213
17.106700	0.1	1.258906
17.108367	0.1	1.257593
17.110033	0.1	1.255875
17.111700	0.1	1.254333
17.113367	0.1	1.253164
17.115033	0.1	1.251861
17.116700	0.1	1.249434
17.118367	0.1	1.245248
17.120033	0.1	1.239539
17.121700	0.1	1.233337
17.123367	0.1	1.228135
17.125033	0.1	1.224987
17.126700	0.1	1.223260
17.128367	0.1	1.221169
17.130033	0.1	1.218077
17.131700	0.1	1.215325
17.133367	0.1	1.214533
17.135033	0.1	1.215944
17.136700	0.1	1.218566
17.138367	0.1	1.221024
17.140033	0.1	1.221891
17.141700	0.1	1.220140
17.143367	0.1	1.216014
17.145033	0.1	1.210561
17.146700	0.1	1.204582
17.148367	0.1	1.198864
17.150033	0.1	1.194235
17.151700	0.1	1.190724
17.153367	0.1	1.187604
17.155033	0.1	1.184503
17.156700	0.1	1.181858
17.158367	0.1	1.180065
17.160033	0.1	1.178845
17.161700	0.1	1.177411
17.163367	0.1	1.174728
17.165033	0.1	1.170225
17.166700	0.1	1.164679
17.168367	0.1	1.159739
17.170033	0.1	1.156330
17.171700	0.1	1.154416
17.173367	0.1	1.154002
17.175033	0.1	1.154826
17.176700	0.1	1.155562
17.178367	0.1	1.154421
17.180033	0.1	1.150430
17.181700	0.1	1.144065
17.183367	0.1	1.136749
17.185033	0.1	1.129648
17.186700	0.1	1.123170
17.188367	0.1	1.117461
17.190033	0.1	1.112591
17.191700	0.1	1.108358
17.193367	0.1	1.104102
17.195033	0.1	1.099091
17.196700	0.1	1.093140
17.198367	0.1	1.086774
17.200033	0.1	1.080991
17.201700	0.1	1.076795
17.203367	0.1	1.074658
17.205033	0.1	1.074206
17.206700	0.1	1.074597
17.208367	0.1	1.075119
17.210033	0.1	1.075179
17.211700	0.1	1.074090
17.213367	0.1	1.071272
17.215033	0.1	1.066853
17.216700	0.1	1.061498
17.218367	0.1	1.055789
17.220033	0.1	1.050341
17.221700	0.1	1.045982
17.223367	0.1	1.043198
17.225033	0.1	1.041694
17.226700	0.1	1.040590
17.228367	0.1	1.038983
17.230033	0.1	1.036692
17.231700	0.1	1.034248
17.233367	0.1	1.032008
17.235033	0.1	1.029694
17.236700	0.1	1.026602
17.238367	0.1	1.022485
17.240033	0.1	1.018061
17.241700	0.1	1.013936
17.243367	0.1	1.009689
17.245033	0.1	1.004767
17.246700	0.1	0.999318
17.248367	0.1	0.993665
17.250033	0.1	0.988194
17.251700	0.1	0.983374
17.253367	0.1	0.979220
17.255033	0.1	0.975155
17.256700	0.1	0.970867
17.258367	0.1	0.966610
17.260033	0.1	0.962503
17.261700	0.1	0.958247
17.263367	0.1	0.953646
17.265033	0.1	0.948915
17.266700	0.1	0.944403
17.268367	0.1	0.940203
17.270033	0.1	0.936184
17.271700	0.1	0.932235
17.273367	0.1	0.928338
17.275033	0.1	0.924603
17.276700	0.1	0.921017
17.278367	0.1	0.917153
17.280033	0.1	0.912463
17.281700	0.1	0.907071
17.283367	0.1	0.901609
17.285033	0.1	0.896491
17.286700	0.1	0.892156
17.288367	0.1	0.889213
17.290033	0.1	0.887569
17.291700	0.1	0.886330
17.293367	0.1	0.884915
17.295033	0.1	0.883210
17.296700	0.1	0.881092
17.298367	0.1	0.878512
17.300033	0.1	0.875634
17.301700	0.1	0.872584
17.303367	0.1	0.869357
17.305033	0.1	0.865893
17.306700	0.1	0.862279
17.308367	0.1	0.859122
17.310033	0.1	0.857264
17.311700	0.1	0.856733
17.313367	0.1	0.856449
17.315033	0.1	0.855429
17.316700	0.1	0.853548
17.318367	0.1	0.850996
17.320033	0.1	0.847783
17.321700	0.1	0.844095
17.323367	0.1	0.840533
17.325033	0.1	0.837767
17.326700	0.1	0.835825
17.328367	0.1	0.833911
17.330033	0.1	0.831285
17.331700	0.1	0.828253
17.333367	0.1	0.825692
17.335033	0.1	0.824137
17.336700	0.1	0.823308
17.338367	0.1	0.822390
17.340033	0.1	0.821231
17.341700	0.1	0.820593
17.343367	0.1	0.820933
17.345033	0.1	0.821883
17.346700	0.1	0.822656
17.348367	0.1	0.822674
17.350033	0.1	0.821962
17.351700	0.1	0.820756
17.353367	0.1	0.818819
17.355033	0.1	0.815573
17.356700	0.1	0.810726
17.358367	0.1	0.804900
17.360033	0.1	0.799554
17.361700	0.1	0.796029
17.363367	0.1	0.794563
17.365033	0.1	0.794204
17.366700	0.1	0.793673
17.368367	0.1	0.792523
17.370033	0.1	0.791512
17.371700	0.1	0.791550
17.373367	0.1	0.792588
17.375033	0.1	0.793673
17.376700	0.1	0.794064
17.378367	0.1	0.793985
17.380033	0.1	0.793962
17.381700	0.1	0.794036
17.383367	0.1	0.793673
17.385033	0.1	0.792160
17.386700	0.1	0.789398
17.388367	0.1	0.786465
17.390033	0.1	0.784807
17.391700	0.1	0.785156
17.393367	0.1	0.787047
17.395033	0.1	0.789026
17.396700	0.1	0.789799
17.398367	0.1	0.789468
17.400033	0.1	0.788881
17.401700	0.1	0.788104
17.403367	0.1	0.786316
17.405033	0.1	0.783098
17.406700	0.1	0.779182
17.408367	0.1	0.775615
17.410033	0.1	0.772811
17.411700	0.1	0.770758
17.413367	0.1	0.769538
17.415033	0.1	0.769333
17.416700	0.1	0.770269
17.418367	0.1	0.772099
17.420033	0.1	0.774004
17.421700	0.1	0.775033
17.423367	0.1	0.774530
17.425033	0.1	0.772206
17.426700	0.1	0.768253
17.428367	0.1	0.763442
17.430033	0.1	0.758739
17.431700	0.1	0.754888
17.433367	0.1	0.752439
17.435033	0.1	0.751438
17.436700	0.1	0.751321
17.438367	0.1	0.751261
17.440033	0.1	0.750455
17.441700	0.1	0.748402
17.443367	0.1	0.745105
17.445033	0.1	0.740765
17.446700	0.1	0.735950
17.448367	0.1	0.731689
17.450033	0.1	0.728709
17.451700	0.1	0.726907
17.453367	0.1	0.725910
17.455033	0.1	0.725491
17.456700	0.1	0.725412
17.458367	0.1	0.725365
17.460033	0.1	0.725086
17.461700	0.1	0.724401
17.463367	0.1	0.723517
17.465033	0.1	0.722823
17.466700	0.1	0.722450
17.468367	0.1	0.722329
17.470033	0.1	0.722203
17.471700	0.1	0.721263
17.473367	0.1	0.718678
17.475033	0.1	0.714678
17.476700	0.1	0.710380
17.478367	0.1	0.706967
17.480033	0.1	0.704983
17.481700	0.1	0.703856
17.483367	0.1	0.702599
17.485033	0.1	0.700857
17.486700	0.1	0.698795
17.488367	0.1	0.696662
17.490033	0.1	0.695135
17.491700	0.1	0.695125
17.493367	0.1	0.696648
17.495033	0.1	0.698608
17.496700	0.1	0.700038
17.498367	0.1	0.700592
17.500033	0.1	0.699880
17.501700	0.1	0.697318
17.503367	0.1	0.692760
17.505033	0.1	0.687023
17.506700	0.1	0.681579
17.508367	0.1	0.677533
17.510033	0.1	0.674976
17.511700	0.1	0.673179
17.513367	0.1	0.671367
17.515033	0.1	0.669346
17.516700	0.1	0.667642
17.518367	0.1	0.666804
17.520033	0.1	0.666506
17.521700	0.1	0.665691
17.523367	0.1	0.663488
17.525033	0.1	0.659782
17.526700	0.1	0.655218
17.528367	0.1	0.650682
17.530033	0.1	0.646706
17.531700	0.1	0.643516
17.533367	0.1	0.640932
17.535033	0.1	0.638398
17.536700	0.1	0.635623
17.538367	0.1	0.632866
17.540033	0.1	0.630491
17.541700	0.1	0.628494
17.543367	0.1	0.626589
17.545033	0.1	0.624764
17.546700	0.1	0.623344
17.548367	0.1	0.622580
17.550033	0.1	0.622543
17.551700	0.1	0.623385
17.553367	0.1	0.625048
17.555033	0.1	0.626515
17.556700	0.1	0.626482
17.558367	0.1	0.624787
17.560033	0.1	0.622417
17.561700	0.1	0.620666
17.563367	0.1	0.620377
17.565033	0.1	0.621458
17.566700	0.1	0.622994
17.568367	0.1	0.624107
17.570033	0.1	0.624810
17.571700	0.1	0.625663
17.573367	0.1	0.626817
17.575033	0.1	0.627860
17.576700	0.1	0.628117
17.578367	0.1	0.627106
17.580033	0.1	0.624913
17.581700	0.1	0.622324
17.583367	0.1	0.620186
17.585033	0.1	0.618449
17.586700	0.1	0.616522
17.588367	0.1	0.614244
17.590033	0.1	0.611749
17.591700	0.1	0.609281
17.593367	0.1	0.607772
17.595033	0.1	0.608373
17.596700	0.1	0.611027
17.598367	0.1	0.614594
17.600033	0.1	0.618049
17.601700	0.1	0.620624
17.603367	0.1	0.621611
17.605033	0.1	0.621052
17.606700	0.1	0.620410
17.608367	0.1	0.621555
17.610033	0.1	0.625062
17.611700	0.1	0.630002
17.613367	0.1	0.634664
17.615033	0.1	0.637299
17.616700	0.1	0.637192
17.618367	0.1	0.635167
17.620033	0.1	0.632852
17.621700	0.1	0.631437
17.623367	0.1	0.630757
17.625033	0.1	0.629541
17.626700	0.1	0.627209
17.628367	0.1	0.625132
17.630033	0.1	0.625439
17.631700	0.1	0.629001
17.633367	0.1	0.634845
17.635033	0.1	0.640927
17.636700	0.1	0.645523
17.638367	0.1	0.648219
17.640033	0.1	0.649500
17.641700	0.1	0.649872
17.643367	0.1	0.649597
17.645033	0.1	0.648899
17.646700	0.1	0.648005
17.648367	0.1	0.647269
17.650033	0.1	0.647311
17.651700	0.1	0.648433
17.653367	0.1	0.650026
17.655033	0.1	0.651120
17.656700	0.1	0.651223
17.658367	0.1	0.650524
17.660033	0.1	0.649667
17.661700	0.1	0.649351
17.663367	0.1	0.650045
17.665033	0.1	0.651754
17.666700	0.1	0.653816
17.668367	0.1	0.655563
17.670033	0.1	0.656862
17.671700	0.1	0.657551
17.673367	0.1	0.657346
17.675033	0.1	0.656713
17.676700	0.1	0.656680
17.678367	0.1	0.657677
17.680033	0.1	0.659362
17.681700	0.1	0.661276
17.683367	0.1	0.662860
17.685033	0.1	0.663227
17.686700	0.1	0.661784
17.688367	0.1	0.658832
17.690033	0.1	0.655227
17.691700	0.1	0.651716
17.693367	0.1	0.648876
17.695033	0.1	0.647199
17.696700	0.1	0.646864
17.698367	0.1	0.647716
17.700033	0.1	0.649858
17.701700	0.1	0.653439
17.703367	0.1	0.657761
17.705033	0.1	0.661481
17.706700	0.1	0.663707
17.708367	0.1	0.664243
17.710033	0.1	0.663195
17.711700	0.1	0.661113
17.713367	0.1	0.659344
17.715033	0.1	0.659297
17.716700	0.1	0.661178
17.718367	0.1	0.663847
17.720033	0.1	0.666101
17.721700	0.1	0.667544
17.723367	0.1	0.668205
17.725033	0.1	0.667963
17.726700	0.1	0.666929
17.728367	0.1	0.665854
17.730033	0.1	0.665304
17.731700	0.1	0.664769
17.733367	0.1	0.663246
17.735033	0.1	0.660052
17.736700	0.1	0.655125
17.738367	0.1	0.649113
17.740033	0.1	0.643129
17.741700	0.1	0.638324
17.743367	0.1	0.635283
17.745033	0.1	0.633867
17.746700	0.1	0.633560
17.748367	0.1	0.633635
17.750033	0.1	0.633388
17.751700	0.1	0.632652
17.753367	0.1	0.631716
17.755033	0.1	0.630734
17.756700	0.1	0.629355
17.758367	0.1	0.627041
17.760033	0.1	0.623763
17.761700	0.1	0.620140
17.763367	0.1	0.616880
17.765033	0.1	0.614435
17.766700	0.1	0.613160
17.768367	0.1	0.613378
17.770033	0.1	0.615073
17.771700	0.1	0.617499
17.773367	0.1	0.619297
17.775033	0.1	0.619241
17.776700	0.1	0.617108
17.778367	0.1	0.613630
17.780033	0.1	0.609620
17.781700	0.1	0.605667
17.783367	0.1	0.602026
17.785033	0.1	0.598300
17.786700	0.1	0.594128
17.788367	0.1	0.590249
17.790033	0.1	0.587967
17.791700	0.1	0.587637
17.793367	0.1	0.588163
17.795033	0.1	0.588419
17.796700	0.1	0.588573
17.798367	0.1	0.589062
17.800033	0.1	0.589197
17.801700	0.1	0.588181
17.803367	0.1	0.586649
17.805033	0.1	0.586221
17.806700	0.1	0.587637
17.808367	0.1	0.589960
17.810033	0.1	0.591897
17.811700	0.1	0.592996
17.813367	0.1	0.593220
17.815033	0.1	0.592293
17.816700	0.1	0.590375
17.818367	0.1	0.588708
17.820033	0.1	0.588777
17.821700	0.1	0.591008
17.823367	0.1	0.594477
17.825033	0.1	0.597811
17.826700	0.1	0.600028
17.828367	0.1	0.600540
17.830033	0.1	0.599120
17.831700	0.1	0.596331
17.833367	0.1	0.593709
17.835033	0.1	0.593010
17.836700	0.1	0.594952
17.838367	0.1	0.598449
17.840033	0.1	0.601602
17.841700	0.1	0.603488
17.843367	0.1	0.604503
17.845033	0.1	0.605374
17.846700	0.1	0.606361
17.848367	0.1	0.607232
17.850033	0.1	0.607814
17.851700	0.1	0.608298
17.853367	0.1	0.608638
17.855033	0.1	0.608545
17.856700	0.1	0.608298
17.858367	0.1	0.608694
17.860033	0.1	0.610156
17.861700	0.1	0.612424
17.863367	0.1	0.615078
17.865033	0.1	0.617830
17.866700	0.1	0.620149
17.868367	0.1	0.621327
17.870033	0.1	0.621295
17.871700	0.1	0.620866
17.873367	0.1	0.621090
17.875033	0.1	0.622370
17.876700	0.1	0.624042
17.878367	0.1	0.625020
17.880033	0.1	0.624955
17.881700	0.1	0.624163
17.883367	0.1	0.622729
17.885033	0.1	0.620303
17.886700	0.1	0.616848
17.888367	0.1	0.613537
17.890033	0.1	0.612210
17.891700	0.1	0.613430
17.893367	0.1	0.615763
17.895033	0.1	0.617341
17.896700	0.1	0.617541
17.898367	0.1	0.617220
17.900033	0.1	0.617844
17.901700	0.1	0.620168
17.903367	0.1	0.623623
17.905033	0.1	0.627353
17.906700	0.1	0.631316
17.908367	0.1	0.635521
17.910033	0.1	0.639115
17.911700	0.1	0.641467
17.913367	0.1	0.643008
17.915033	0.1	0.644117
17.916700	0.1	0.644284
17.918367	0.1	0.642743
17.920033	0.1	0.639502
17.921700	0.1	0.635749
17.923367	0.1	0.633285
17.925033	0.1	0.633486
17.926700	0.1	0.636615
17.928367	0.1	0.641802
17.930033	0.1	0.647525
17.931700	0.1	0.652294
17.933367	0.1	0.654934
17.935033	0.1	0.654799
17.936700	0.1	0.652312
17.938367	0.1	0.649202
17.940033	0.1	0.647195
17.941700	0.1	0.646482
17.943367	0.1	0.646519
17.945033	0.1	0.647446
17.946700	0.1	0.649327
17.948367	0.1	0.651195
17.950033	0.1	0.651698
17.951700	0.1	0.650459
17.953367	0.1	0.648233
17.955033	0.1	0.645928
17.956700	0.1	0.644298
17.958367	0.1	0.644387
17.960033	0.1	0.646780
17.961700	0.1	0.650426
17.963367	0.1	0.653332
17.965033	0.1	0.654361
17.966700	0.1	0.653588
17.968367	0.1	0.651325
17.970033	0.1	0.647577
17.971700	0.1	0.642613
17.973367	0.1	0.637532
17.975033	0.1	0.633774
17.976700	0.1	0.632368
17.978367	0.1	0.633611
17.980033	0.1	0.636759
17.981700	0.1	0.640177
17.983367	0.1	0.642287
17.985033	0.1	0.642431
17.986700	0.1	0.641206
17.988367	0.1	0.639712
17.990033	0.1	0.638324
17.991700	0.1	0.636927
17.993367	0.1	0.635656
17.995033	0.1	0.634431
17.996700	0.1	0.632522
17.998367	0.1	0.629132
18.000033	0.1	0.624382
18.001700	0.1	0.619539
18.003367	0.1	0.616158
18.005033	0.1	0.614943
18.006700	0.1	0.615250
18.008367	0.1	0.615958
18.010033	0.1	0.616633
18.011700	0.1	0.617253
18.013367	0.1	0.617215
18.015033	0.1	0.615581
18.016700	0.1	0.612424
18.018367	0.1	0.609099
18.020033	0.1	0.606822
18.021700	0.1	0.605625
18.023367	0.1	0.604899
18.025033	0.1	0.603930
18.026700	0.1	0.602058
18.028367	0.1	0.599017
18.030033	0.1	0.594934
18.031700	0.1	0.590165
18.033367	0.1	0.585294
18.035033	0.1	0.581285
18.036700	0.1	0.579255
18.038367	0.1	0.579348
18.040033	0.1	0.580465
18.041700	0.1	0.581373
18.043367	0.1	0.581406
18.045033	0.1	0.580461
18.046700	0.1	0.579054
18.048367	0.1	0.577937
18.050033	0.1	0.577606
18.051700	0.1	0.578407
18.053367	0.1	0.580670
18.055033	0.1	0.584167
18.056700	0.1	0.587623
18.058367	0.1	0.589541
18.060033	0.1	0.589341
18.061700	0.1	0.587148
18.063367	0.1	0.583478
18.065033	0.1	0.579827
18.066700	0.1	0.578230
18.068367	0.1	0.579292
18.070033	0.1	0.581462
18.071700	0.1	0.582510
18.073367	0.1	0.581662
18.075033	0.1	0.579762
18.076700	0.1	0.577448
18.078367	0.1	0.574556
18.080033	0.1	0.571413
18.081700	0.1	0.569010
18.083367	0.1	0.567725
18.085033	0.1	0.567283
18.086700	0.1	0.567804
18.088367	0.1	0.569904
18.090033	0.1	0.573783
18.091700	0.1	0.578826
18.093367	0.1	0.583883
18.095033	0.1	0.587841
18.096700	0.1	0.590160
18.098367	0.1	0.591148
18.100033	0.1	0.591576
18.101700	0.1	0.592046
18.103367	0.1	0.592815
18.105033	0.1	0.593965
18.106700	0.1	0.594994
18.108367	0.1	0.594817
18.110033	0.1	0.593094
18.111700	0.1	0.590798
18.113367	0.1	0.589187
18.115033	0.1	0.589429
18.116700	0.1	0.592065
18.118367	0.1	0.596042
18.120033	0.1	0.599762
18.121700	0.1	0.602510
18.123367	0.1	0.604400
18.125033	0.1	0.605849
18.126700	0.1	0.607003
18.128367	0.1	0.607525
18.130033	0.1	0.607520
18.131700	0.1	0.607939
18.133367	0.1	0.609332
18.135033	0.1	0.611120
18.136700	0.1	0.612359
18.138367	0.1	0.612475
18.140033	0.1	0.611413
18.141700	0.1	0.609858
18.143367	0.1	0.608857
18.145033	0.1	0.608903
18.146700	0.1	0.609956
18.148367	0.1	0.611986
18.150033	0.1	0.614519
18.151700	0.1	0.616559
18.153367	0.1	0.617956
18.155033	0.1	0.619702
18.156700	0.1	0.622272
18.158367	0.1	0.624862
18.160033	0.1	0.626403
18.161700	0.1	0.626789
18.163367	0.1	0.626990
18.165033	0.1	0.627898
18.166700	0.1	0.629346
18.168367	0.1	0.630729
18.170033	0.1	0.631581
18.171700	0.1	0.631330
18.173367	0.1	0.629639
18.175033	0.1	0.627027
18.176700	0.1	0.624666
18.178367	0.1	0.623344
18.180033	0.1	0.622780
18.181700	0.1	0.622333
18.183367	0.1	0.622086
18.185033	0.1	0.622883
18.186700	0.1	0.625085
18.188367	0.1	0.627586
18.190033	0.1	0.628745
18.191700	0.1	0.628214
18.193367	0.1	0.626794
18.195033	0.1	0.625066
18.196700	0.1	0.623101
18.198367	0.1	0.620964
18.200033	0.1	0.618855
18.201700	0.1	0.617183
18.203367	0.1	0.616414
18.205033	0.1	0.616559
18.206700	0.1	0.616959
18.208367	0.1	0.616987
18.210033	0.1	0.616745
18.211700	0.1	0.616550
18.213367	0.1	0.616363
18.215033	0.1	0.616382
18.216700	0.1	0.617262
18.218367	0.1	0.619101
18.220033	0.1	0.620806
18.221700	0.1	0.621234
18.223367	0.1	0.620219
18.225033	0.1	0.618217
18.226700	0.1	0.616033
18.228367	0.1	0.614705
18.230033	0.1	0.614529
18.231700	0.1	0.614761
18.233367	0.1	0.614570
18.235033	0.1	0.613756
18.236700	0.1	0.612787
18.238367	0.1	0.612377
18.240033	0.1	0.612666
18.241700	0.1	0.612820
18.243367	0.1	0.611916
18.245033	0.1	0.609779
18.246700	0.1	0.606771
18.248367	0.1	0.603180
18.250033	0.1	0.599083
18.251700	0.1	0.594798
18.253367	0.1	0.591199
18.255033	0.1	0.588954
18.256700	0.1	0.587800
18.258367	0.1	0.586812
18.260033	0.1	0.584945
18.261700	0.1	0.581676
18.263367	0.1	0.577723
18.265033	0.1	0.574454
18.266700	0.1	0.572344
18.268367	0.1	0.570570
18.270033	0.1	0.568181
18.271700	0.1	0.564987
18.273367	0.1	0.561508
18.275033	0.1	0.558770
18.276700	0.1	0.557546
18.278367	0.1	0.557485
18.280033	0.1	0.557546
18.281700	0.1	0.557085
18.283367	0.1	0.556265
18.285033	0.1	0.556009
18.286700	0.1	0.557210
18.288367	0.1	0.559841
18.290033	0.1	0.563124
18.291700	0.1	0.566132
18.293367	0.1	0.567837
18.295033	0.1	0.567371
18.296700	0.1	0.564395
18.298367	0.1	0.559427
18.300033	0.1	0.553918
18.301700	0.1	0.549490
18.303367	0.1	0.546724
18.305033	0.1	0.545238
18.306700	0.1	0.544610
18.308367	0.1	0.544586
18.310033	0.1	0.545071
18.311700	0.1	0.546048
18.313367	0.1	0.547445
18.315033	0.1	0.549080
18.316700	0.1	0.550714
18.318367	0.1	0.551995
18.320033	0.1	0.552610
18.321700	0.1	0.552740
18.323367	0.1	0.552768
18.325033	0.1	0.552787
18.326700	0.1	0.552661
18.328367	0.1	0.552065
18.330033	0.1	0.550603
18.331700	0.1	0.548488
18.333367	0.1	0.546612
18.335033	0.1	0.545722
18.336700	0.1	0.545816
18.338367	0.1	0.546379
18.340033	0.1	0.547348
18.341700	0.1	0.549182
18.343367	0.1	0.551790
18.345033	0.1	0.554333
18.346700	0.1	0.556186
18.348367	0.1	0.557373
18.350033	0.1	0.558165
18.351700	0.1	0.558374
18.353367	0.1	0.557248
18.355033	0.1	0.554416
18.356700	0.1	0.550882
18.358367	0.1	0.548642
18.360033	0.1	0.549187
18.361700	0.1	0.552451
18.363367	0.1	0.557001
18.365033	0.1	0.561085
18.366700	0.1	0.563296
18.368367	0.1	0.562826
18.370033	0.1	0.559986
18.371700	0.1	0.556423
18.373367	0.1	0.554370
18.375033	0.1	0.555199
18.376700	0.1	0.558416
18.378367	0.1	0.562198
18.380033	0.1	0.565085
18.381700	0.1	0.566575
18.383367	0.1	0.566617
18.385033	0.1	0.565792
18.386700	0.1	0.565276
18.388367	0.1	0.566058
18.390033	0.1	0.568712
18.391700	0.1	0.572973
18.393367	0.1	0.577103
18.395033	0.1	0.578868
18.396700	0.1	0.577560
18.398367	0.1	0.574379
18.400033	0.1	0.571343
18.401700	0.1	0.570281
18.403367	0.1	0.571893
18.405033	0.1	0.575329
18.406700	0.1	0.579064
18.408367	0.1	0.581983
18.410033	0.1	0.583702
18.411700	0.1	0.584270
18.413367	0.1	0.583744
18.415033	0.1	0.582337
18.416700	0.1	0.580866
18.418367	0.1	0.580316
18.420033	0.1	0.580647
18.421700	0.1	0.580833
18.423367	0.1	0.580330
18.425033	0.1	0.579609
18.426700	0.1	0.579497
18.428367	0.1	0.580782
18.430033	0.1	0.583725
18.431700	0.1	0.587306
18.433367	0.1	0.589672
18.435033	0.1	0.589490
18.436700	0.1	0.586659
18.438367	0.1	0.582319
18.440033	0.1	0.578165
18.441700	0.1	0.575595
18.443367	0.1	0.575343
18.445033	0.1	0.577234
18.446700	0.1	0.580363
18.448367	0.1	0.583935
18.450033	0.1	0.587432
18.451700	0.1	0.590174
18.453367	0.1	0.591753
18.455033	0.1	0.592470
18.456700	0.1	0.592889
18.458367	0.1	0.593336
18.460033	0.1	0.593839
18.461700	0.1	0.593993
18.463367	0.1	0.593015
18.465033	0.1	0.590566
18.466700	0.1	0.587273
18.468367	0.1	0.584088
18.470033	0.1	0.581415
18.471700	0.1	0.579213
18.473367	0.1	0.577569
18.475033	0.1	0.576619
18.476700	0.1	0.576247
18.478367	0.1	0.576270
18.480033	0.1	0.576791
18.481700	0.1	0.577969
18.483367	0.1	0.579674
18.485033	0.1	0.581387
18.486700	0.1	0.582356
18.488367	0.1	0.581928
18.490033	0.1	0.580112
18.491700	0.1	0.577588
18.493367	0.1	0.575115
18.495033	0.1	0.573085
18.496700	0.1	0.571585
18.498367	0.1	0.570570
18.500033	0.1	0.569983
18.501700	0.1	0.569569
18.503367	0.1	0.568610
18.505033	0.1	0.566263
18.506700	0.1	0.562230
18.508367	0.1	0.557117
18.510033	0.1	0.552167
18.511700	0.1	0.548521
18.513367	0.1	0.546547
18.515033	0.1	0.545615
18.516700	0.1	0.544898
18.518367	0.1	0.544237
18.520033	0.1	0.543487
18.521700	0.1	0.541629
18.523367	0.1	0.537643
18.525033	0.1	0.532023
18.526700	0.1	0.526514
18.528367	0.1	0.522742
18.530033	0.1	0.521545
18.531700	0.1	0.522719
18.533367	0.1	0.525140
18.535033	0.1	0.527706
18.536700	0.1	0.529862
18.538367	0.1	0.531073
18.540033	0.1	0.530807
18.541700	0.1	0.529410
18.543367	0.1	0.528153
18.545033	0.1	0.527939
18.546700	0.1	0.528623
18.548367	0.1	0.529727
18.550033	0.1	0.530654
18.551700	0.1	0.530686
18.553367	0.1	0.529843
18.555033	0.1	0.529159
18.556700	0.1	0.529489
18.558367	0.1	0.530425
18.560033	0.1	0.530723
18.561700	0.1	0.529531
18.563367	0.1	0.526989
18.565033	0.1	0.523776
18.566700	0.1	0.520744
18.568367	0.1	0.518896
18.570033	0.1	0.518975
18.571700	0.1	0.520754
18.573367	0.1	0.522970
18.575033	0.1	0.524404
18.576700	0.1	0.524782
18.578367	0.1	0.524330
18.580033	0.1	0.523077
18.581700	0.1	0.521536
18.583367	0.1	0.521131
18.585033	0.1	0.522733
18.586700	0.1	0.525317
18.588367	0.1	0.527082
18.590033	0.1	0.527562
18.591700	0.1	0.527855
18.593367	0.1	0.529168
18.595033	0.1	0.531715
18.596700	0.1	0.534514
18.598367	0.1	0.536018
18.600033	0.1	0.535506
18.601700	0.1	0.533839
18.603367	0.1	0.532283
18.605033	0.1	0.531413
18.606700	0.1	0.531501
18.608367	0.1	0.532717
18.610033	0.1	0.534770
18.611700	0.1	0.537490
18.613367	0.1	0.541001
18.615033	0.1	0.544759
18.616700	0.1	0.547194
18.618367	0.1	0.546891
18.620033	0.1	0.543757
18.621700	0.1	0.539329
18.623367	0.1	0.536055
18.625033	0.1	0.535883
18.626700	0.1	0.538863
18.628367	0.1	0.543152
18.630033	0.1	0.546682
18.631700	0.1	0.548833
18.633367	0.1	0.550491
18.635033	0.1	0.552796
18.636700	0.1	0.555855
18.638367	0.1	0.558374
18.640033	0.1	0.558859
18.641700	0.1	0.557131
18.643367	0.1	0.554700
18.645033	0.1	0.553573
18.646700	0.1	0.554607
18.648367	0.1	0.557145
18.650033	0.1	0.560097
18.651700	0.1	0.562766
18.653367	0.1	0.564936
18.655033	0.1	0.566840
18.656700	0.1	0.568610
18.658367	0.1	0.569737
18.660033	0.1	0.569830
18.661700	0.1	0.569606
18.663367	0.1	0.570193
18.665033	0.1	0.571976
18.666700	0.1	0.574440
18.668367	0.1	0.576484
18.670033	0.1	0.576978
18.671700	0.1	0.575664
18.673367	0.1	0.573481
18.675033	0.1	0.571543
18.676700	0.1	0.570323
18.678367	0.1	0.569746
18.680033	0.1	0.569336
18.681700	0.1	0.568582
18.683367	0.1	0.567771
18.685033	0.1	0.568042
18.686700	0.1	0.570216
18.688367	0.1	0.573955
18.690033	0.1	0.578095
18.691700	0.1	0.581513
18.693367	0.1	0.583660
18.695033	0.1	0.584540
18.696700	0.1	0.584475
18.698367	0.1	0.583855
18.700033	0.1	0.582868
18.701700	0.1	0.581229
18.703367	0.1	0.578724
18.705033	0.1	0.575758
18.706700	0.1	0.572880
18.708367	0.1	0.570025
18.710033	0.1	0.566766
18.711700	0.1	0.563660
18.713367	0.1	0.562333
18.715033	0.1	0.563478
18.716700	0.1	0.565960
18.718367	0.1	0.568242
18.720033	0.1	0.569611
18.721700	0.1	0.570063
18.723367	0.1	0.569932
18.725033	0.1	0.569616
18.726700	0.1	0.569336
18.728367	0.1	0.569103
18.730033	0.1	0.568926
18.731700	0.1	0.568964
18.733367	0.1	0.569168
18.735033	0.1	0.568931
18.736700	0.1	0.567930
18.738367	0.1	0.566528
18.740033	0.1	0.564763
18.741700	0.1	0.562225
18.743367	0.1	0.559213
18.745033	0.1	0.556977
18.746700	0.1	0.556293
18.748367	0.1	0.556516
18.750033	0.1	0.556298
18.751700	0.1	0.554770
18.753367	0.1	0.552060
18.755033	0.1	0.549317
18.756700	0.1	0.548074
18.758367	0.1	0.548875
18.760033	0.1	0.550612
18.761700	0.1	0.551483
18.763367	0.1	0.550561
18.765033	0.1	0.548386
18.766700	0.1	0.546239
18.768367	0.1	0.544814
18.770033	0.1	0.543469
18.771700	0.1	0.540968
18.773367	0.1	0.536987
18.775033	0.1	0.532479
18.776700	0.1	0.528903
18.778367	0.1	0.526956
18.780033	0.1	0.525983
18.781700	0.1	0.525019
18.783367	0.1	0.523827
18.785033	0.1	0.522388
18.786700	0.1	0.520521
18.788367	0.1	0.518584
18.790033	0.1	0.517275
18.791700	0.1	0.516591
18.793367	0.1	0.515813
18.795033	0.1	0.514565
18.796700	0.1	0.513443
18.798367	0.1	0.513210
18.800033	0.1	0.513718
18.801700	0.1	0.514169
18.803367	0.1	0.514337
18.805033	0.1	0.514747
18.806700	0.1	0.515641
18.808367	0.1	0.516521
18.810033	0.1	0.516898
18.811700	0.1	0.516959
18.813367	0.1	0.517131
18.815033	0.1	0.517499
18.816700	0.1	0.518067
18.818367	0.1	0.518984
18.820033	0.1	0.519929
18.821700	0.1	0.519920
18.823367	0.1	0.518304
18.825033	0.1	0.515799
18.826700	0.1	0.514141
18.828367	0.1	0.514654
18.830033	0.1	0.517354
18.831700	0.1	0.521084
18.833367	0.1	0.524372
18.835033	0.1	0.526547
18.836700	0.1	0.527939
18.838367	0.1	0.529224
18.840033	0.1	0.530723
18.841700	0.1	0.532013
18.843367	0.1	0.532307
18.845033	0.1	0.531515
18.846700	0.1	0.530453
18.848367	0.1	0.529657
18.850033	0.1	0.529084
18.851700	0.1	0.528847
18.853367	0.1	0.529126
18.855033	0.1	0.529708
18.856700	0.1	0.530235
18.858367	0.1	0.530444
18.860033	0.1	0.530044
18.861700	0.1	0.529108
18.863367	0.1	0.528484
18.865033	0.1	0.529080
18.866700	0.1	0.531022
18.868367	0.1	0.533750
18.870033	0.1	0.536363
18.871700	0.1	0.538221
18.873367	0.1	0.539911
18.875033	0.1	0.542845
18.876700	0.1	0.547785
18.878367	0.1	0.554202
18.880033	0.1	0.560596
18.881700	0.1	0.565257
18.883367	0.1	0.567809
18.885033	0.1	0.569797
18.886700	0.1	0.572954
18.888367	0.1	0.577588
18.890033	0.1	0.582836
18.891700	0.1	0.587208
18.893367	0.1	0.589467
18.895033	0.1	0.589634
18.896700	0.1	0.589080
18.898367	0.1	0.589513
18.900033	0.1	0.592098
18.901700	0.1	0.596866
18.903367	0.1	0.602677
18.905033	0.1	0.608135
18.906700	0.1	0.612410
18.908367	0.1	0.615371
18.910033	0.1	0.617350
18.911700	0.1	0.618869
18.913367	0.1	0.620428
18.915033	0.1	0.622440
18.916700	0.1	0.625136
18.918367	0.1	0.628326
18.920033	0.1	0.631218
18.921700	0.1	0.632685
18.923367	0.1	0.631991
18.925033	0.1	0.629541
18.926700	0.1	0.626817
18.928367	0.1	0.625383
18.930033	0.1	0.625867
18.931700	0.1	0.627711
18.933367	0.1	0.629537
18.935033	0.1	0.630002
18.936700	0.1	0.628675
18.938367	0.1	0.626380
18.940033	0.1	0.624615
18.941700	0.1	0.624144
18.943367	0.1	0.624168
18.945033	0.1	0.623078
18.946700	0.1	0.619697
18.948367	0.1	0.613877
18.950033	0.1	0.606640
18.951700	0.1	0.599637
18.953367	0.1	0.593876
18.955033	0.1	0.589383
18.956700	0.1	0.585900
18.958367	0.1	0.583273
18.960033	0.1	0.581257
18.961700	0.1	0.579590
18.963367	0.1	0.578524
18.965033	0.1	0.578561
18.966700	0.1	0.579511
18.968367	0.1	0.580340
18.970033	0.1	0.580037
18.971700	0.1	0.578477
18.973367	0.1	0.576735
18.975033	0.1	0.575967
18.976700	0.1	0.575939
18.978367	0.1	0.575092
18.980033	0.1	0.571981
18.981700	0.1	0.566603
18.983367	0.1	0.560451
18.985033	0.1	0.555404
18.986700	0.1	0.552423
18.988367	0.1	0.551008
18.990033	0.1	0.549834
18.991700	0.1	0.548102
18.993367	0.1	0.545876
18.995033	0.1	0.543483
18.996700	0.1	0.540880
18.998367	0.1	0.537797
19.000033	0.1	0.534677
19.001700	0.1	0.532782
19.003367	0.1	0.532721
19.005033	0.1	0.533550
19.006700	0.1	0.533718
19.008367	0.1	0.532423
19.010033	0.1	0.529587
19.011700	0.1	0.525354
19.013367	0.1	0.520484
19.015033	0.1	0.516558
19.016700	0.1	0.514975
19.018367	0.1	0.515967
19.020033	0.1	0.518328
19.021700	0.1	0.519892
19.023367	0.1	0.518668
19.025033	0.1	0.514383
19.026700	0.1	0.509014
19.028367	0.1	0.504763
19.030033	0.1	0.502169
19.031700	0.1	0.500437
19.033367	0.1	0.498816
19.035033	0.1	0.497326
19.036700	0.1	0.496339
19.038367	0.1	0.495804
19.040033	0.1	0.495417
19.041700	0.1	0.495194
19.043367	0.1	0.495180
19.045033	0.1	0.494919
19.046700	0.1	0.493783
19.048367	0.1	0.491566
19.050033	0.1	0.488651
19.051700	0.1	0.485736
19.053367	0.1	0.483408
19.055033	0.1	0.482132
19.056700	0.1	0.482574
19.058367	0.1	0.485326
19.060033	0.1	0.490127
19.061700	0.1	0.495659
19.063367	0.1	0.499883
19.065033	0.1	0.500917
19.066700	0.1	0.498542
19.068367	0.1	0.494979
19.070033	0.1	0.493289
19.071700	0.1	0.494919
19.073367	0.1	0.499026
19.075033	0.1	0.503389
19.076700	0.1	0.506127
19.078367	0.1	0.507198
19.080033	0.1	0.508009
19.081700	0.1	0.509601
19.083367	0.1	0.511608
19.085033	0.1	0.513205
19.086700	0.1	0.514039
19.088367	0.1	0.513843
19.090033	0.1	0.512335
19.091700	0.1	0.509792
19.093367	0.1	0.507249
19.095033	0.1	0.505997
19.096700	0.1	0.506681
19.098367	0.1	0.508823
19.100033	0.1	0.511399
19.101700	0.1	0.513867
19.103367	0.1	0.516414
19.105033	0.1	0.519450
19.106700	0.1	0.523087
19.108367	0.1	0.527059
19.110033	0.1	0.530616
19.111700	0.1	0.532758
19.113367	0.1	0.532991
19.115033	0.1	0.531916
19.116700	0.1	0.530826
19.118367	0.1	0.530588
19.120033	0.1	0.531031
19.121700	0.1	0.531520
19.123367	0.1	0.531860
19.125033	0.1	0.532363
19.126700	0.1	0.533322
19.128367	0.1	0.534956
19.130033	0.1	0.537517
19.131700	0.1	0.540828
19.133367	0.1	0.543837
19.135033	0.1	0.545401
19.136700	0.1	0.545573
19.138367	0.1	0.545233
19.140033	0.1	0.545005
19.141700	0.1	0.545210
19.143367	0.1	0.545890
19.145033	0.1	0.546672
19.146700	0.1	0.547473
19.148367	0.1	0.548773
19.150033	0.1	0.550710
19.151700	0.1	0.552791
19.153367	0.1	0.554561
19.155033	0.1	0.555902
19.156700	0.1	0.557066
19.158367	0.1	0.558589
19.160033	0.1	0.560596
19.161700	0.1	0.562668
19.163367	0.1	0.564195
19.165033	0.1	0.564894
19.166700	0.1	0.565466
19.168367	0.1	0.567217
19.170033	0.1	0.570579
19.171700	0.1	0.574649
19.173367	0.1	0.578170
19.175033	0.1	0.580186
19.176700	0.1	0.580116
19.178367	0.1	0.577918
19.180033	0.1	0.574552
19.181700	0.1	0.571823
19.183367	0.1	0.571329
19.185033	0.1	0.573481
19.186700	0.1	0.577304
19.188367	0.1	0.581001
19.190033	0.1	0.583101
19.191700	0.1	0.583394
19.193367	0.1	0.582691
19.195033	0.1	0.581816
19.196700	0.1	0.581122
19.198367	0.1	0.580633
19.200033	0.1	0.580135
19.201700	0.1	0.579422
19.203367	0.1	0.578500
19.205033	0.1	0.577555
19.206700	0.1	0.576857
19.208367	0.1	0.576684
19.210033	0.1	0.577061
19.211700	0.1	0.577588
19.213367	0.1	0.577583
19.215033	0.1	0.576447
19.216700	0.1	0.574072
19.218367	0.1	0.571054
19.220033	0.1	0.568368
19.221700	0.1	0.566607
19.223367	0.1	0.565699
19.225033	0.1	0.565387
19.226700	0.1	0.565769
19.228367	0.1	0.567120
19.230033	0.1	0.569411
19.231700	0.1	0.572065
19.233367	0.1	0.574095
19.235033	0.1	0.574496
19.236700	0.1	0.572549
19.238367	0.1	0.568321
19.240033	0.1	0.563040
19.241700	0.1	0.558607
19.243367	0.1	0.556377
19.245033	0.1	0.556470
19.246700	0.1	0.557997
19.248367	0.1	0.559590
19.250033	0.1	0.559902
19.251700	0.1	0.557960
19.253367	0.1	0.553918
19.255033	0.1	0.549159
19.256700	0.1	0.544987
19.258367	0.1	0.541597
19.260033	0.1	0.538407
19.261700	0.1	0.535003
19.263367	0.1	0.531445
19.265033	0.1	0.528106
19.266700	0.1	0.525564
19.268367	0.1	0.524344
19.270033	0.1	0.524377
19.271700	0.1	0.525001
19.273367	0.1	0.525708
19.275033	0.1	0.526425
19.276700	0.1	0.527189
19.278367	0.1	0.527776
19.280033	0.1	0.527515
19.281700	0.1	0.525569
19.283367	0.1	0.522016
19.285033	0.1	0.518272
19.286700	0.1	0.515739
19.288367	0.1	0.514723
19.290033	0.1	0.514733
19.291700	0.1	0.515124
19.293367	0.1	0.515245
19.295033	0.1	0.514411
19.296700	0.1	0.512227
19.298367	0.1	0.508842
19.300033	0.1	0.504749
19.301700	0.1	0.500642
19.303367	0.1	0.497214
19.305033	0.1	0.494686
19.306700	0.1	0.492781
19.308367	0.1	0.491282
19.310033	0.1	0.490444
19.311700	0.1	0.490816
19.313367	0.1	0.492432
19.315033	0.1	0.494183
19.316700	0.1	0.494365
19.318367	0.1	0.492339
19.320033	0.1	0.489079
19.321700	0.1	0.485950
19.323367	0.1	0.483729
19.325033	0.1	0.482625
19.326700	0.1	0.482495
19.328367	0.1	0.483114
19.330033	0.1	0.484237
19.331700	0.1	0.485270
19.333367	0.1	0.485634
19.335033	0.1	0.485512
19.336700	0.1	0.485601
19.338367	0.1	0.486341
19.340033	0.1	0.487561
19.341700	0.1	0.488283
19.343367	0.1	0.487398
19.345033	0.1	0.485172
19.346700	0.1	0.483175
19.348367	0.1	0.482323
19.350033	0.1	0.482169
19.351700	0.1	0.482150
19.353367	0.1	0.482611
19.355033	0.1	0.484330
19.356700	0.1	0.487543
19.358367	0.1	0.491561
19.360033	0.1	0.495207
19.361700	0.1	0.497424
19.363367	0.1	0.497648
19.365033	0.1	0.495790
19.366700	0.1	0.492237
19.368367	0.1	0.487869
19.370033	0.1	0.483785
19.371700	0.1	0.480749
19.373367	0.1	0.478853
19.375033	0.1	0.477885
19.376700	0.1	0.477554
19.378367	0.1	0.477443
19.380033	0.1	0.477466
19.381700	0.1	0.477857
19.383367	0.1	0.478337
19.385033	0.1	0.478565
19.386700	0.1	0.479044
19.388367	0.1	0.480213
19.390033	0.1	0.481675
19.391700	0.1	0.483035
19.393367	0.1	0.484004
19.395033	0.1	0.483911
19.396700	0.1	0.482588
19.398367	0.1	0.481368
19.400033	0.1	0.481810
19.401700	0.1	0.483682
19.403367	0.1	0.485145
19.405033	0.1	0.484977
19.406700	0.1	0.483892
19.408367	0.1	0.483622
19.410033	0.1	0.485135
19.411700	0.1	0.487962
19.413367	0.1	0.490737
19.415033	0.1	0.492488
19.416700	0.1	0.493447
19.418367	0.1	0.494514
19.420033	0.1	0.496185
19.421700	0.1	0.498383
19.423367	0.1	0.500884
19.425033	0.1	0.503133
19.426700	0.1	0.504386
19.428367	0.1	0.504670
19.430033	0.1	0.504698
19.431700	0.1	0.504809
19.433367	0.1	0.504758
19.435033	0.1	0.504456
19.436700	0.1	0.504032
19.438367	0.1	0.503287
19.440033	0.1	0.501834
19.441700	0.1	0.499678
19.443367	0.1	0.497294
19.445033	0.1	0.495119
19.446700	0.1	0.493159
19.448367	0.1	0.491538
19.450033	0.1	0.490611
19.451700	0.1	0.490020
19.453367	0.1	0.488791
19.455033	0.1	0.486597
19.456700	0.1	0.483752
19.458367	0.1	0.480497
19.460033	0.1	0.477447
19.461700	0.1	0.475785
19.463367	0.1	0.476060
19.465033	0.1	0.477713
19.466700	0.1	0.479789
19.468367	0.1	0.481163
19.470033	0.1	0.480767
19.471700	0.1	0.478523
19.473367	0.1	0.475287
19.475033	0.1	0.471822
19.476700	0.1	0.468646
19.478367	0.1	0.466430
19.480033	0.1	0.465829
19.481700	0.1	0.466798
19.483367	0.1	0.468399
19.485033	0.1	0.469456
19.486700	0.1	0.469591
19.488367	0.1	0.469531
19.490033	0.1	0.470066
19.491700	0.1	0.470979
19.493367	0.1	0.471300
19.495033	0.1	0.470211
19.496700	0.1	0.467463
19.498367	0.1	0.463584
19.500033	0.1	0.459841
19.501700	0.1	0.457475
19.503367	0.1	0.456893
19.505033	0.1	0.457666
19.506700	0.1	0.459119
19.508367	0.1	0.460516
19.510033	0.1	0.461023
19.511700	0.1	0.460064
19.513367	0.1	0.457563
19.515033	0.1	0.453903
19.516700	0.1	0.450038
19.518367	0.1	0.447184
19.520033	0.1	0.445917
19.521700	0.1	0.446131
19.523367	0.1	0.447738
19.525033	0.1	0.450760
19.526700	0.1	0.454676
19.528367	0.1	0.458136
19.530033	0.1	0.459175
19.531700	0.1	0.456339
19.533367	0.1	0.449927
19.535033	0.1	0.442262
19.536700	0.1	0.436418
19.538367	0.1	0.434369
19.540033	0.1	0.435999
19.541700	0.1	0.439440
19.543367	0.1	0.442336
19.545033	0.1	0.443459
19.546700	0.1	0.443193
19.548367	0.1	0.442192
19.550033	0.1	0.440483
19.551700	0.1	0.438225
19.553367	0.1	0.436236
19.555033	0.1	0.435496
19.556700	0.1	0.436390
19.558367	0.1	0.438197
19.560033	0.1	0.439622
19.561700	0.1	0.439943
19.563367	0.1	0.439435
19.565033	0.1	0.438718
19.566700	0.1	0.438080
19.568367	0.1	0.437410
19.570033	0.1	0.436530
19.571700	0.1	0.435477
19.573367	0.1	0.434611
19.575033	0.1	0.434220
19.576700	0.1	0.434034
19.578367	0.1	0.433712
19.580033	0.1	0.433321
19.581700	0.1	0.433107
19.583367	0.1	0.433419
19.585033	0.1	0.434723
19.586700	0.1	0.437060
19.588367	0.1	0.439831
19.590033	0.1	0.442499
19.591700	0.1	0.445144
19.593367	0.1	0.448059
19.595033	0.1	0.451189
19.596700	0.1	0.454332
19.598367	0.1	0.457298
19.600033	0.1	0.459943
19.601700	0.1	0.462206
19.603367	0.1	0.463882
19.605033	0.1	0.464581
19.606700	0.1	0.464297
19.608367	0.1	0.463864
19.610033	0.1	0.464357
19.611700	0.1	0.466122
19.613367	0.1	0.468292
19.615033	0.1	0.469531
19.616700	0.1	0.469424
19.618367	0.1	0.468832
19.620033	0.1	0.469005
19.621700	0.1	0.470746
19.623367	0.1	0.473862
19.625033	0.1	0.477298
19.626700	0.1	0.480129
19.628367	0.1	0.482197
19.630033	0.1	0.483599
19.631700	0.1	0.484111
19.633367	0.1	0.483589
19.635033	0.1	0.482518
19.636700	0.1	0.481680
19.638367	0.1	0.481508
19.640033	0.1	0.482034
19.641700	0.1	0.483077
19.643367	0.1	0.484185
19.645033	0.1	0.484805
19.646700	0.1	0.484665
19.648367	0.1	0.483808
19.650033	0.1	0.482677
19.651700	0.1	0.482029
19.653367	0.1	0.482416
19.655033	0.1	0.483654
19.656700	0.1	0.485168
19.658367	0.1	0.486821
19.660033	0.1	0.489093
19.661700	0.1	0.492116
19.663367	0.1	0.495277
19.665033	0.1	0.497992
19.666700	0.1	0.500097
19.668367	0.1	0.501643
19.670033	0.1	0.502812
19.671700	0.1	0.503683
19.673367	0.1	0.504139
19.675033	0.1	0.504185
19.676700	0.1	0.504237
19.678367	0.1	0.504772
19.680033	0.1	0.505671
19.681700	0.1	0.506146
19.683367	0.1	0.505489
19.685033	0.1	0.504125
19.686700	0.1	0.503226
19.688367	0.1	0.503212
19.690033	0.1	0.503394
19.691700	0.1	0.502961
19.693367	0.1	0.501741
19.695033	0.1	0.500171
19.696700	0.1	0.498896
19.698367	0.1	0.498616
19.700033	0.1	0.499804
19.701700	0.1	0.502039
19.703367	0.1	0.503995
19.705033	0.1	0.504642
19.706700	0.1	0.504069
19.708367	0.1	0.503110
19.710033	0.1	0.502658
19.711700	0.1	0.502849
19.713367	0.1	0.502658
19.715033	0.1	0.501075
19.716700	0.1	0.498663
19.718367	0.1	0.497443
19.720033	0.1	0.499170
19.721700	0.1	0.503650
19.723367	0.1	0.508977
19.725033	0.1	0.513252
19.726700	0.1	0.515357
19.728367	0.1	0.514649
19.730033	0.1	0.511208
19.731700	0.1	0.506262
19.733367	0.1	0.501657
19.735033	0.1	0.498686
19.736700	0.1	0.497438
19.738367	0.1	0.496865
19.740033	0.1	0.495669
19.741700	0.1	0.493508
19.743367	0.1	0.491007
19.745033	0.1	0.488628
19.746700	0.1	0.486244
19.748367	0.1	0.483762
19.750033	0.1	0.481475
19.751700	0.1	0.479766
19.753367	0.1	0.478867
19.755033	0.1	0.478942
19.756700	0.1	0.479911
19.758367	0.1	0.481354
19.760033	0.1	0.482961
19.761700	0.1	0.484749
19.763367	0.1	0.486546
19.765033	0.1	0.487780
19.766700	0.1	0.487911
19.768367	0.1	0.486569
19.770033	0.1	0.483440
19.771700	0.1	0.478486
19.773367	0.1	0.472520
19.775033	0.1	0.467189
19.776700	0.1	0.463752
19.778367	0.1	0.462239
19.780033	0.1	0.462104
19.781700	0.1	0.463016
19.783367	0.1	0.464497
19.785033	0.1	0.465475
19.786700	0.1	0.465224
19.788367	0.1	0.464236
19.790033	0.1	0.463440
19.791700	0.1	0.463268
19.793367	0.1	0.463743
19.795033	0.1	0.464772
19.796700	0.1	0.466174
19.798367	0.1	0.467827
19.800033	0.1	0.469652
19.801700	0.1	0.471785
19.803367	0.1	0.474388
19.805033	0.1	0.476963
19.806700	0.1	0.478276
19.808367	0.1	0.477475
19.810033	0.1	0.475040
19.811700	0.1	0.472455
19.813367	0.1	0.471463
19.815033	0.1	0.473093
19.816700	0.1	0.476865
19.818367	0.1	0.480982
19.820033	0.1	0.483808
19.821700	0.1	0.484949
19.823367	0.1	0.485000
19.825033	0.1	0.484544
19.826700	0.1	0.483752
19.828367	0.1	0.483021
19.830033	0.1	0.483100
19.831700	0.1	0.484353
19.833367	0.1	0.486556
19.835033	0.1	0.489140
19.836700	0.1	0.491263
19.838367	0.1	0.492227
19.840033	0.1	0.491957
19.841700	0.1	0.490877
19.843367	0.1	0.489592
19.845033	0.1	0.488395
19.846700	0.1	0.487105
19.848367	0.1	0.485498
19.850033	0.1	0.483496
19.851700	0.1	0.481075
19.853367	0.1	0.478425
19.855033	0.1	0.476143
19.856700	0.1	0.475030
19.858367	0.1	0.475477
19.860033	0.1	0.477042
19.861700	0.1	0.478798
19.863367	0.1	0.479897
19.865033	0.1	0.479808
19.866700	0.1	0.478742
19.868367	0.1	0.477964
19.870033	0.1	0.478714
19.871700	0.1	0.480427
19.873367	0.1	0.480884
19.875033	0.1	0.478406
19.876700	0.1	0.473596
19.878367	0.1	0.468614
19.880033	0.1	0.465247
19.881700	0.1	0.464129
19.883367	0.1	0.464828
19.885033	0.1	0.466066
19.886700	0.1	0.466537
19.888367	0.1	0.466066
19.890033	0.1	0.465554
19.891700	0.1	0.465722
19.893367	0.1	0.466481
19.895033	0.1	0.467231
19.896700	0.1	0.466942
19.898367	0.1	0.464865
19.900033	0.1	0.461456
19.901700	0.1	0.457917
19.903367	0.1	0.455016
19.905033	0.1	0.453023
19.906700	0.1	0.452125
19.908367	0.1	0.452460
19.910033	0.1	0.453754
19.911700	0.1	0.455328
19.913367	0.1	0.456427
19.915033	0.1	0.456446
19.916700	0.1	0.455407
19.918367	0.1	0.454234
19.920033	0.1	0.453955
19.921700	0.1	0.454779
19.923367	0.1	0.456036
19.925033	0.1	0.456534
19.926700	0.1	0.455626
19.928367	0.1	0.453913
19.930033	0.1	0.452432
19.931700	0.1	0.451687
19.933367	0.1	0.451575
19.935033	0.1	0.451799
19.936700	0.1	0.452390
19.938367	0.1	0.453596
19.940033	0.1	0.455407
19.941700	0.1	0.457386
19.943367	0.1	0.459100
19.945033	0.1	0.460213
19.946700	0.1	0.460246
19.948367	0.1	0.458886
19.950033	0.1	0.456632
19.951700	0.1	0.454471
19.953367	0.1	0.452870
19.955033	0.1	0.451477
19.956700	0.1	0.449880
19.958367	0.1	0.448292
19.960033	0.1	0.447044
19.961700	0.1	0.445950
19.963367	0.1	0.444977
19.965033	0.1	0.444846
19.966700	0.1	0.446136
19.968367	0.1	0.448278
19.970033	0.1	0.450108
19.971700	0.1	0.451100
19.973367	0.1	0.451580
19.975033	0.1	0.451622
19.976700	0.1	0.450579
19.978367	0.1	0.448218
19.980033	0.1	0.445410
19.981700	0.1	0.443193
19.983367	0.1	0.441922
19.985033	0.1	0.441377
19.986700	0.1	0.441084
19.988367	0.1	0.440530
19.990033	0.1	0.439282
19.991700	0.1	0.437284
19.993367	0.1	0.434890
19.995033	0.1	0.432488
19.996700	0.1	0.430304
19.998367	0.1	0.428250
20.000033	0.1	0.425777
20.001700	0.1	0.422341
20.003367	0.1	0.418150
20.005033	0.1	0.414313
20.006700	0.1	0.412269
20.008367	0.1	0.412650
20.010033	0.1	0.414252
20.011700	0.1	0.415179
20.013367	0.1	0.415007
20.015033	0.1	0.414737
20.016700	0.1	0.415067
20.018367	0.1	0.415631
20.020033	0.1	0.415477
20.021700	0.1	0.413912
20.023367	0.1	0.411319
20.025033	0.1	0.409195
20.026700	0.1	0.408888
20.028367	0.1	0.410327
20.030033	0.1	0.412348
20.031700	0.1	0.413889
20.033367	0.1	0.414345
20.035033	0.1	0.413302
20.036700	0.1	0.410643
20.038367	0.1	0.407030
20.040033	0.1	0.404096
20.041700	0.1	0.403677
20.043367	0.1	0.406289
20.045033	0.1	0.410341
20.046700	0.1	0.413158
20.048367	0.1	0.413205
20.050033	0.1	0.411049
20.051700	0.1	0.408078
20.053367	0.1	0.404939
20.055033	0.1	0.401596
20.056700	0.1	0.398406
20.058367	0.1	0.396580
20.060033	0.1	0.397246
20.061700	0.1	0.400180
20.063367	0.1	0.403998
20.065033	0.1	0.407388
20.066700	0.1	0.409582
20.068367	0.1	0.410131
20.070033	0.1	0.409298
20.071700	0.1	0.408199
20.073367	0.1	0.407761
20.075033	0.1	0.408147
20.076700	0.1	0.409083
20.078367	0.1	0.410127
20.080033	0.1	0.411025
20.081700	0.1	0.411933
20.083367	0.1	0.412539
20.085033	0.1	0.411556
20.086700	0.1	0.408338
20.088367	0.1	0.403994
20.090033	0.1	0.400194
20.091700	0.1	0.397628
20.093367	0.1	0.396101
20.095033	0.1	0.395207
20.096700	0.1	0.394764
20.098367	0.1	0.395086
20.100033	0.1	0.396380
20.101700	0.1	0.398154
20.103367	0.1	0.399747
20.105033	0.1	0.400725
20.106700	0.1	0.400771
20.108367	0.1	0.400026
20.110033	0.1	0.399151
20.111700	0.1	0.398704
20.113367	0.1	0.398965
20.115033	0.1	0.400059
20.116700	0.1	0.401721
20.118367	0.1	0.403314
20.120033	0.1	0.404445
20.121700	0.1	0.405153
20.123367	0.1	0.405852
20.125033	0.1	0.407198
20.126700	0.1	0.409652
20.128367	0.1	0.412865
20.130033	0.1	0.415640
20.131700	0.1	0.416762
20.133367	0.1	0.415803
20.135033	0.1	0.413540
20.136700	0.1	0.411673
20.138367	0.1	0.411393
20.140033	0.1	0.412595
20.141700	0.1	0.414769
20.143367	0.1	0.417782
20.145033	0.1	0.421447
20.146700	0.1	0.425247
20.148367	0.1	0.428213
20.150033	0.1	0.429312
20.151700	0.1	0.428609
20.153367	0.1	0.427281
20.155033	0.1	0.426266
20.156700	0.1	0.425861
20.158367	0.1	0.426453
20.160033	0.1	0.428306
20.161700	0.1	0.430765
20.163367	0.1	0.432595
20.165033	0.1	0.432990
20.166700	0.1	0.432068
20.168367	0.1	0.430737
20.170033	0.1	0.430224
20.171700	0.1	0.431351
20.173367	0.1	0.433954
20.175033	0.1	0.436958
20.176700	0.1	0.439095
20.178367	0.1	0.439603
20.180033	0.1	0.438537
20.181700	0.1	0.436837
20.183367	0.1	0.435724
20.185033	0.1	0.435947
20.186700	0.1	0.437759
20.188367	0.1	0.440637
20.190033	0.1	0.443133
20.191700	0.1	0.443961
20.193367	0.1	0.443193
20.195033	0.1	0.441861
20.196700	0.1	0.440883
20.198367	0.1	0.440520
20.200033	0.1	0.440539
20.201700	0.1	0.440539
20.203367	0.1	0.440096
20.205033	0.1	0.438867
20.206700	0.1	0.436837
20.208367	0.1	0.434257
20.210033	0.1	0.431533
20.211700	0.1	0.429321
20.213367	0.1	0.428376
20.215033	0.1	0.429088
20.216700	0.1	0.430979
20.218367	0.1	0.432665
20.220033	0.1	0.432865
20.221700	0.1	0.431407
20.223367	0.1	0.429093
20.225033	0.1	0.426932
20.226700	0.1	0.425419
20.228367	0.1	0.424189
20.230033	0.1	0.422639
20.231700	0.1	0.420702
20.233367	0.1	0.418639
20.235033	0.1	0.416506
20.236700	0.1	0.414196
20.238367	0.1	0.411910
20.240033	0.1	0.410243
20.241700	0.1	0.409740
20.243367	0.1	0.410578
20.245033	0.1	0.412548
20.246700	0.1	0.415011
20.248367	0.1	0.416990
20.250033	0.1	0.417521
20.251700	0.1	0.416129
20.253367	0.1	0.413163
20.255033	0.1	0.409847
20.256700	0.1	0.407640
20.258367	0.1	0.407035
20.260033	0.1	0.407221
20.261700	0.1	0.406988
20.263367	0.1	0.405950
20.265033	0.1	0.404632
20.266700	0.1	0.403412
20.268367	0.1	0.402043
20.270033	0.1	0.400585
20.271700	0.1	0.399742
20.273367	0.1	0.399840
20.275033	0.1	0.400329
20.276700	0.1	0.400483
20.278367	0.1	0.400124
20.280033	0.1	0.399603
20.281700	0.1	0.399444
20.283367	0.1	0.399877
20.285033	0.1	0.400431
20.286700	0.1	0.400217
20.288367	0.1	0.398862
20.290033	0.1	0.396757
20.291700	0.1	0.394294
20.293367	0.1	0.391286
20.295033	0.1	0.387430
20.296700	0.1	0.383058
20.298367	0.1	0.379072
20.300033	0.1	0.376413
20.301700	0.1	0.375542
20.303367	0.1	0.376212
20.305033	0.1	0.377893
20.306700	0.1	0.380031
20.308367	0.1	0.381735
20.310033	0.1	0.381935
20.311700	0.1	0.380138
20.313367	0.1	0.376976
20.315033	0.1	0.373651
20.316700	0.1	0.371058
20.318367	0.1	0.369605
20.320033	0.1	0.369400
20.321700	0.1	0.370466
20.323367	0.1	0.372692
20.325033	0.1	0.375505
20.326700	0.1	0.378075
20.328367	0.1	0.379914
20.330033	0.1	0.381125
20.331700	0.1	0.381991
20.333367	0.1	0.382625
20.335033	0.1	0.383118
20.336700	0.1	0.383724
20.338367	0.1	0.384469
20.340033	0.1	0.384841
20.341700	0.1	0.384348
20.343367	0.1	0.383230
20.345033	0.1	0.382257
20.346700	0.1	0.382061
20.348367	0.1	0.382741
20.350033	0.1	0.384245
20.351700	0.1	0.386746
20.353367	0.1	0.390108
20.355033	0.1	0.393568
20.356700	0.1	0.396464
20.358367	0.1	0.398541
20.360033	0.1	0.399724
20.361700	0.1	0.400268
20.363367	0.1	0.400804
20.365033	0.1	0.401982
20.366700	0.1	0.404352
20.368367	0.1	0.407952
20.370033	0.1	0.411551
20.371700	0.1	0.413419
20.373367	0.1	0.412958
20.375033	0.1	0.410946
20.376700	0.1	0.408818
20.378367	0.1	0.407780
20.380033	0.1	0.408003
20.381700	0.1	0.408967
20.383367	0.1	0.410429
20.385033	0.1	0.412208
20.386700	0.1	0.413796
20.388367	0.1	0.415188
20.390033	0.1	0.417084
20.391700	0.1	0.419570
20.393367	0.1	0.421694
20.395033	0.1	0.422345
20.396700	0.1	0.421209
20.398367	0.1	0.419412
20.400033	0.1	0.419039
20.401700	0.1	0.420981
20.403367	0.1	0.424134
20.405033	0.1	0.427146
20.406700	0.1	0.429582
20.408367	0.1	0.431282
20.410033	0.1	0.431915
20.411700	0.1	0.431463
20.413367	0.1	0.430420
20.415033	0.1	0.429312
20.416700	0.1	0.428217
20.418367	0.1	0.426723
20.420033	0.1	0.424637
20.421700	0.1	0.422783
20.423367	0.1	0.422224
20.425033	0.1	0.422779
20.426700	0.1	0.423468
20.428367	0.1	0.424110
20.430033	0.1	0.425410
20.431700	0.1	0.427705
20.433367	0.1	0.430527
20.435033	0.1	0.433102
20.436700	0.1	0.434830
20.438367	0.1	0.435426
20.440033	0.1	0.435263
20.441700	0.1	0.435603
20.443367	0.1	0.437577
20.445033	0.1	0.440828
20.446700	0.1	0.443938
20.448367	0.1	0.446262
20.450033	0.1	0.448423
20.451700	0.1	0.450793
20.453367	0.1	0.452530
20.455033	0.1	0.452488
20.456700	0.1	0.450509
20.458367	0.1	0.447389
20.460033	0.1	0.444227
20.461700	0.1	0.441824
20.463367	0.1	0.440036
20.465033	0.1	0.437996
20.466700	0.1	0.435268
20.468367	0.1	0.432222
20.470033	0.1	0.429568
20.471700	0.1	0.427980
20.473367	0.1	0.427905
20.475033	0.1	0.429228
20.476700	0.1	0.431058
20.478367	0.1	0.432292
20.480033	0.1	0.432474
20.481700	0.1	0.431985
20.483367	0.1	0.431156
20.485033	0.1	0.429731
20.486700	0.1	0.427458
20.488367	0.1	0.424888
20.490033	0.1	0.423123
20.491700	0.1	0.422671
20.493367	0.1	0.423067
20.495033	0.1	0.423435
20.496700	0.1	0.422793
20.498367	0.1	0.420581
20.500033	0.1	0.417707
20.501700	0.1	0.416031
20.503367	0.1	0.416557
20.505033	0.1	0.418653
20.506700	0.1	0.420762
20.508367	0.1	0.421600
20.510033	0.1	0.420883
20.511700	0.1	0.419030
20.513367	0.1	0.416804
20.515033	0.1	0.415170
20.516700	0.1	0.414676
20.518367	0.1	0.414904
20.520033	0.1	0.414760
20.521700	0.1	0.413489
20.523367	0.1	0.411700
20.525033	0.1	0.410895
20.526700	0.1	0.411551
20.528367	0.1	0.412618
20.530033	0.1	0.413102
20.531700	0.1	0.413335
20.533367	0.1	0.413856
20.535033	0.1	0.414136
20.536700	0.1	0.413358
20.538367	0.1	0.411510
20.540033	0.1	0.409330
20.541700	0.1	0.407724
20.543367	0.1	0.406899
20.545033	0.1	0.406187
20.546700	0.1	0.405228
20.548367	0.1	0.404692
20.550033	0.1	0.405218
20.551700	0.1	0.406229
20.553367	0.1	0.406508
20.555033	0.1	0.405689
20.556700	0.1	0.404674
20.558367	0.1	0.404376
20.560033	0.1	0.404650
20.561700	0.1	0.404958
20.563367	0.1	0.405456
20.565033	0.1	0.406578
20.566700	0.1	0.407989
20.568367	0.1	0.409056
20.570033	0.1	0.409842
20.571700	0.1	0.410830
20.573367	0.1	0.412101
20.575033	0.1	0.413344
20.576700	0.1	0.414546
20.578367	0.1	0.416199
20.580033	0.1	0.418867
20.581700	0.1	0.422634
20.583367	0.1	0.427063
20.585033	0.1	0.431663
20.586700	0.1	0.436259
20.588367	0.1	0.440753
20.590033	0.1	0.444902
20.591700	0.1	0.448436
20.593367	0.1	0.451235
20.595033	0.1	0.453275
20.596700	0.1	0.454495
20.598367	0.1	0.454979
20.600033	0.1	0.455417
20.601700	0.1	0.457102
20.603367	0.1	0.460460
20.605033	0.1	0.464260
20.606700	0.1	0.466886
20.608367	0.1	0.467561
20.610033	0.1	0.466681
20.611700	0.1	0.465792
20.613367	0.1	0.466448
20.615033	0.1	0.468921
20.616700	0.1	0.472427
20.618367	0.1	0.476250
20.620033	0.1	0.479938
20.621700	0.1	0.482975
20.623367	0.1	0.485023
20.625033	0.1	0.486043
20.626700	0.1	0.486285
20.628367	0.1	0.486467
20.630033	0.1	0.487426
20.631700	0.1	0.489452
20.633367	0.1	0.492134
20.635033	0.1	0.494700
20.636700	0.1	0.496642
20.638367	0.1	0.498001
20.640033	0.1	0.499100
20.641700	0.1	0.500390
20.643367	0.1	0.502472
20.645033	0.1	0.505629
20.646700	0.1	0.509447
20.648367	0.1	0.513447
20.650033	0.1	0.517555
20.651700	0.1	0.521662
20.653367	0.1	0.525122
20.655033	0.1	0.526928
20.656700	0.1	0.526686
20.658367	0.1	0.525075
20.660033	0.1	0.523212
20.661700	0.1	0.521992
20.663367	0.1	0.522113
20.665033	0.1	0.523920
20.666700	0.1	0.526994
20.668367	0.1	0.530430
20.670033	0.1	0.533513
20.671700	0.1	0.535925
20.673367	0.1	0.537871
20.675033	0.1	0.539897
20.676700	0.1	0.541839
20.678367	0.1	0.542463
20.680033	0.1	0.540852
20.681700	0.1	0.537364
20.683367	0.1	0.533168
20.685033	0.1	0.529396
20.686700	0.1	0.526616
20.688367	0.1	0.524730
20.690033	0.1	0.523650
20.691700	0.1	0.523650
20.693367	0.1	0.524800
20.695033	0.1	0.526654
20.696700	0.1	0.528465
20.698367	0.1	0.529750
20.700033	0.1	0.530905
20.701700	0.1	0.532572
20.703367	0.1	0.534351
20.705033	0.1	0.535101
20.706700	0.1	0.534356
20.708367	0.1	0.532637
20.710033	0.1	0.530807
20.711700	0.1	0.529275
20.713367	0.1	0.527855
20.715033	0.1	0.526300
20.716700	0.1	0.524833
20.718367	0.1	0.523767
20.720033	0.1	0.522914
20.721700	0.1	0.521890
20.723367	0.1	0.520446
20.725033	0.1	0.518691
20.726700	0.1	0.516986
20.728367	0.1	0.515739
20.730033	0.1	0.515296
20.731700	0.1	0.515585
20.733367	0.1	0.515920
20.735033	0.1	0.515748
20.736700	0.1	0.515408
20.738367	0.1	0.515888
20.740033	0.1	0.517690
20.741700	0.1	0.520186
20.743367	0.1	0.522262
20.745033	0.1	0.523231
20.746700	0.1	0.523068
20.748367	0.1	0.522113
20.750033	0.1	0.520633
20.751700	0.1	0.518877
20.753367	0.1	0.517275
20.755033	0.1	0.516083
20.756700	0.1	0.515315
20.758367	0.1	0.515222
20.760033	0.1	0.515892
20.761700	0.1	0.516661
20.763367	0.1	0.516633
20.765033	0.1	0.515678
20.766700	0.1	0.514141
20.768367	0.1	0.512139
20.770033	0.1	0.509801
20.771700	0.1	0.507748
20.773367	0.1	0.506663
20.775033	0.1	0.506868
20.776700	0.1	0.508251
20.778367	0.1	0.510225
20.780033	0.1	0.511869
20.781700	0.1	0.512376
20.783367	0.1	0.512083
20.785033	0.1	0.512293
20.786700	0.1	0.513466
20.788367	0.1	0.514919
20.790033	0.1	0.516283
20.791700	0.1	0.517718
20.793367	0.1	0.518896
20.795033	0.1	0.519119
20.796700	0.1	0.518402
20.798367	0.1	0.517610
20.800033	0.1	0.517746
20.801700	0.1	0.519124
20.803367	0.1	0.521149
20.805033	0.1	0.522868
20.806700	0.1	0.523920
20.808367	0.1	0.524805
20.810033	0.1	0.526169
20.811700	0.1	0.527804
20.813367	0.1	0.528665
20.815033	0.1	0.528404
20.816700	0.1	0.528004
20.818367	0.1	0.528344
20.820033	0.1	0.529191
20.821700	0.1	0.529839
20.823367	0.1	0.529983
20.825033	0.1	0.529988
20.826700	0.1	0.530514
20.828367	0.1	0.531701
20.830033	0.1	0.533140
20.831700	0.1	0.534514
20.833367	0.1	0.535920
20.835033	0.1	0.537708
20.836700	0.1	0.540134
20.838367	0.1	0.542728
20.840033	0.1	0.544474
20.841700	0.1	0.544935
20.843367	0.1	0.545024
20.845033	0.1	0.546128
20.846700	0.1	0.548721
20.848367	0.1	0.552330
20.850033	0.1	0.556065
20.851700	0.1	0.558882
20.853367	0.1	0.560237
20.855033	0.1	0.560805
20.856700	0.1	0.561965
20.858367	0.1	0.564596
20.860033	0.1	0.568931
20.861700	0.1	0.574687
20.863367	0.1	0.580531
20.865033	0.1	0.584978
20.866700	0.1	0.587972
20.868367	0.1	0.590277
20.870033	0.1	0.592088
20.871700	0.1	0.593415
20.873367	0.1	0.594798
20.875033	0.1	0.596647
20.876700	0.1	0.598496
20.878367	0.1	0.599800
20.880033	0.1	0.600861
20.881700	0.1	0.602347
20.883367	0.1	0.604512
20.885033	0.1	0.607069
20.886700	0.1	0.609481
20.888367	0.1	0.611534
20.890033	0.1	0.613770
20.891700	0.1	0.616959
20.893367	0.1	0.621206
20.895033	0.1	0.625839
20.896700	0.1	0.629956
20.898367	0.1	0.632815
20.900033	0.1	0.634021
20.901700	0.1	0.633588
20.903367	0.1	0.632131
20.905033	0.1	0.630775
20.906700	0.1	0.630417
20.908367	0.1	0.631465
20.910033	0.1	0.633975
20.911700	0.1	0.637597
20.913367	0.1	0.641798
20.915033	0.1	0.646031
20.916700	0.1	0.649383
20.918367	0.1	0.651060
20.920033	0.1	0.651162
20.921700	0.1	0.650301
20.923367	0.1	0.649192
20.925033	0.1	0.648941
20.926700	0.1	0.650459
20.928367	0.1	0.653286
20.930033	0.1	0.656145
20.931700	0.1	0.658501
20.933367	0.1	0.660662
20.935033	0.1	0.663050
20.936700	0.1	0.665928
20.938367	0.1	0.669225
20.940033	0.1	0.672257
20.941700	0.1	0.674059
20.943367	0.1	0.674310
20.945033	0.1	0.673365
20.946700	0.1	0.671665
20.948367	0.1	0.669728
20.950033	0.1	0.668122
20.951700	0.1	0.666939
20.953367	0.1	0.666142
20.955033	0.1	0.666101
20.956700	0.1	0.666967
20.958367	0.1	0.668354
20.960033	0.1	0.670063
20.961700	0.1	0.671973
20.963367	0.1	0.673407
20.965033	0.1	0.673789
20.966700	0.1	0.673542
20.968367	0.1	0.673700
20.970033	0.1	0.674939
20.971700	0.1	0.677165
20.973367	0.1	0.679744
20.975033	0.1	0.681956
20.976700	0.1	0.683242
20.978367	0.1	0.683237
20.980033	0.1	0.681812
20.981700	0.1	0.679391
20.983367	0.1	0.676862
20.985033	0.1	0.674948
20.986700	0.1	0.673984
20.988367	0.1	0.674212
20.990033	0.1	0.675819
20.991700	0.1	0.678594
20.993367	0.1	0.681705
20.995033	0.1	0.683903
20.996700	0.1	0.684182
20.998367	0.1	0.682492
21.000033	0.1	0.679865
21.001700	0.1	0.677560
21.003367	0.1	0.675963
21.005033	0.1	0.674510
21.006700	0.1	0.672736
21.008367	0.1	0.671311
21.010033	0.1	0.671521
21.011700	0.1	0.673551
21.013367	0.1	0.676140
21.015033	0.1	0.678012
21.016700	0.1	0.679358
21.018367	0.1	0.681351
21.020033	0.1	0.684322
21.021700	0.1	0.687088
21.023367	0.1	0.688108
21.025033	0.1	0.686860
21.026700	0.1	0.684331
21.028367	0.1	0.682292
21.030033	0.1	0.681663
21.031700	0.1	0.681970
21.033367	0.1	0.682347
21.035033	0.1	0.682794
21.036700	0.1	0.683982
21.038367	0.1	0.686138
21.040033	0.1	0.688583
21.041700	0.1	0.690427
21.043367	0.1	0.691493
21.045033	0.1	0.692550
21.046700	0.1	0.694324
21.048367	0.1	0.696410
21.050033	0.1	0.697565
21.051700	0.1	0.697081
21.053367	0.1	0.695242
21.055033	0.1	0.692653
21.056700	0.1	0.689789
21.058367	0.1	0.687176
21.060033	0.1	0.685533
21.061700	0.1	0.685663
21.063367	0.1	0.688098
21.065033	0.1	0.692662
21.066700	0.1	0.698357
21.068367	0.1	0.703819
21.070033	0.1	0.707982
21.071700	0.1	0.710292
21.073367	0.1	0.710883
21.075033	0.1	0.710678
21.076700	0.1	0.710720
21.078367	0.1	0.711726
21.080033	0.1	0.714241
21.081700	0.1	0.718371
21.083367	0.1	0.723246
21.085033	0.1	0.727358
21.086700	0.1	0.729896
21.088367	0.1	0.731600
21.090033	0.1	0.733663
21.091700	0.1	0.736020
21.093367	0.1	0.737682
21.095033	0.1	0.738255
21.096700	0.1	0.738204
21.098367	0.1	0.738376
21.100033	0.1	0.739628
21.101700	0.1	0.742129
21.103367	0.1	0.745207
21.105033	0.1	0.748150
21.106700	0.1	0.750828
21.108367	0.1	0.753724
21.110033	0.1	0.757505
21.111700	0.1	0.762502
21.113367	0.1	0.768248
21.115033	0.1	0.773473
21.116700	0.1	0.776988
21.118367	0.1	0.778460
21.120033	0.1	0.778567
21.121700	0.1	0.778716
21.123367	0.1	0.780262
21.125033	0.1	0.783699
21.126700	0.1	0.788509
21.128367	0.1	0.793729
21.130033	0.1	0.798684
21.131700	0.1	0.803233
21.133367	0.1	0.807582
21.135033	0.1	0.812137
21.136700	0.1	0.817347
21.138367	0.1	0.823173
21.140033	0.1	0.828616
21.141700	0.1	0.832244
21.143367	0.1	0.833524
21.145033	0.1	0.833445
21.146700	0.1	0.833492
21.148367	0.1	0.834554
21.150033	0.1	0.837143
21.151700	0.1	0.841492
21.153367	0.1	0.847033
21.155033	0.1	0.852617
21.156700	0.1	0.856956
21.158367	0.1	0.858745
21.160033	0.1	0.857357
21.161700	0.1	0.853711
21.163367	0.1	0.849823
21.165033	0.1	0.847536
21.166700	0.1	0.847653
21.168367	0.1	0.849930
21.170033	0.1	0.853701
21.171700	0.1	0.858111
21.173367	0.1	0.862214
21.175033	0.1	0.865231
21.176700	0.1	0.866554
21.178367	0.1	0.865669
21.180033	0.1	0.862512
21.181700	0.1	0.857962
21.183367	0.1	0.854000
21.185033	0.1	0.852575
21.186700	0.1	0.854102
21.188367	0.1	0.857464
21.190033	0.1	0.861571
21.191700	0.1	0.866256
21.193367	0.1	0.871308
21.195033	0.1	0.875471
21.196700	0.1	0.877385
21.198367	0.1	0.876710
21.200033	0.1	0.873692
21.201700	0.1	0.868458
21.203367	0.1	0.861352
21.205033	0.1	0.853124
21.206700	0.1	0.844686
21.208367	0.1	0.837087
21.210033	0.1	0.831257
21.211700	0.1	0.827662
21.213367	0.1	0.826679
21.215033	0.1	0.828602
21.216700	0.1	0.832533
21.218367	0.1	0.836197
21.220033	0.1	0.837734
21.221700	0.1	0.837124
21.223367	0.1	0.835215
21.225033	0.1	0.832262
21.226700	0.1	0.828221
21.228367	0.1	0.823550
21.230033	0.1	0.818972
21.231700	0.1	0.815117
21.233367	0.1	0.812551
21.235033	0.1	0.811839
21.236700	0.1	0.813180
21.238367	0.1	0.815736
21.240033	0.1	0.818092
21.241700	0.1	0.819429
21.243367	0.1	0.819592
21.245033	0.1	0.818311
21.246700	0.1	0.815159
21.248367	0.1	0.810334
21.250033	0.1	0.805142
21.251700	0.1	0.801045
21.253367	0.1	0.798437
21.255033	0.1	0.797031
21.256700	0.1	0.796677
21.258367	0.1	0.797287
21.260033	0.1	0.798507
21.261700	0.1	0.799801
21.263367	0.1	0.800695
21.265033	0.1	0.800886
21.266700	0.1	0.800113
21.268367	0.1	0.798320
21.270033	0.1	0.796160
21.271700	0.1	0.794665
21.273367	0.1	0.794372
21.275033	0.1	0.794991
21.276700	0.1	0.795657
21.278367	0.1	0.795475
21.280033	0.1	0.794157
21.281700	0.1	0.792332
21.283367	0.1	0.791182
21.285033	0.1	0.791345
21.286700	0.1	0.792136
21.288367	0.1	0.792365
21.290033	0.1	0.791545
21.291700	0.1	0.789869
21.293367	0.1	0.787564
21.295033	0.1	0.784742
21.296700	0.1	0.781477
21.298367	0.1	0.777710
21.300033	0.1	0.773780
21.301700	0.1	0.770744
21.303367	0.1	0.769426
21.305033	0.1	0.769333
21.306700	0.1	0.768872
21.308367	0.1	0.766730
21.310033	0.1	0.763237
21.311700	0.1	0.760197
21.313367	0.1	0.759070
21.315033	0.1	0.759428
21.316700	0.1	0.759605
21.318367	0.1	0.758586
21.320033	0.1	0.756881
21.321700	0.1	0.755875
21.323367	0.1	0.756602
21.325033	0.1	0.759093
21.326700	0.1	0.762250
21.328367	0.1	0.764453
21.330033	0.1	0.765044
21.331700	0.1	0.764863
21.333367	0.1	0.765068
21.335033	0.1	0.766194
21.336700	0.1	0.768234
21.338367	0.1	0.770786
21.340033	0.1	0.773305
21.341700	0.1	0.775191
21.343367	0.1	0.775405
21.345033	0.1	0.773068
21.346700	0.1	0.768807
21.348367	0.1	0.764388
21.350033	0.1	0.761272
21.351700	0.1	0.759936
21.353367	0.1	0.759736
21.355033	0.1	0.759573
21.356700	0.1	0.759060
21.358367	0.1	0.759140
21.360033	0.1	0.761212
21.361700	0.1	0.765342
21.363367	0.1	0.769733
21.365033	0.1	0.772364
21.366700	0.1	0.772658
21.368367	0.1	0.771480
21.370033	0.1	0.770316
21.371700	0.1	0.770241
21.373367	0.1	0.771168
21.375033	0.1	0.771950
21.376700	0.1	0.771419
21.378367	0.1	0.769314
21.380033	0.1	0.766586
21.381700	0.1	0.764923
21.383367	0.1	0.765552
21.385033	0.1	0.768220
21.386700	0.1	0.771512
21.388367	0.1	0.774045
21.390033	0.1	0.775256
21.391700	0.1	0.775312
21.393367	0.1	0.774805
21.395033	0.1	0.774502
21.396700	0.1	0.774837
21.398367	0.1	0.775494
21.400033	0.1	0.775787
21.401700	0.1	0.775410
21.403367	0.1	0.774870
21.405033	0.1	0.775522
21.406700	0.1	0.778469
21.408367	0.1	0.783256
21.410033	0.1	0.788164
21.411700	0.1	0.791494
21.413367	0.1	0.792067
21.415033	0.1	0.789496
21.416700	0.1	0.784644
21.418367	0.1	0.779070
21.420033	0.1	0.773948
21.421700	0.1	0.769710
21.423367	0.1	0.766357
21.425033	0.1	0.763792
21.426700	0.1	0.762148
21.428367	0.1	0.761659
21.430033	0.1	0.761966
21.431700	0.1	0.762152
21.433367	0.1	0.761733
21.435033	0.1	0.761133
21.436700	0.1	0.761319
21.438367	0.1	0.762702
21.440033	0.1	0.764108
21.441700	0.1	0.763326
21.443367	0.1	0.759186
21.445033	0.1	0.752741
21.446700	0.1	0.746469
21.448367	0.1	0.742557
21.450033	0.1	0.741533
21.451700	0.1	0.742236
21.453367	0.1	0.743032
21.455033	0.1	0.743167
21.456700	0.1	0.742879
21.458367	0.1	0.742446
21.460033	0.1	0.741910
21.461700	0.1	0.741384
21.463367	0.1	0.740676
21.465033	0.1	0.739093
21.466700	0.1	0.735926
21.468367	0.1	0.730981
21.470033	0.1	0.725011
21.471700	0.1	0.719596
21.473367	0.1	0.716173
21.475033	0.1	0.715018
21.476700	0.1	0.714948
21.478367	0.1	0.714213
21.480033	0.1	0.711833
21.481700	0.1	0.708499
21.483367	0.1	0.705910
21.485033	0.1	0.704904
21.486700	0.1	0.704457
21.488367	0.1	0.702804
21.490033	0.1	0.699321
21.491700	0.1	0.695111
21.493367	0.1	0.692043
21.495033	0.1	0.691172
21.496700	0.1	0.691884
21.498367	0.1	0.692583
21.500033	0.1	0.692452
21.501700	0.1	0.691973
21.503367	0.1	0.691400
21.505033	0.1	0.689938
21.506700	0.1	0.686892
21.508367	0.1	0.682860
21.510033	0.1	0.679195
21.511700	0.1	0.676634
21.513367	0.1	0.674943
21.515033	0.1	0.673635
21.516700	0.1	0.672340
21.518367	0.1	0.670799
21.520033	0.1	0.668736
21.521700	0.1	0.665546
21.523367	0.1	0.660704
21.525033	0.1	0.654995
21.526700	0.1	0.650389
21.528367	0.1	0.648238
21.530033	0.1	0.647963
21.531700	0.1	0.647819
21.533367	0.1	0.646487
21.535033	0.1	0.643665
21.536700	0.1	0.639735
21.538367	0.1	0.635511
21.540033	0.1	0.632042
21.541700	0.1	0.630063
21.543367	0.1	0.629420
21.545033	0.1	0.628959
21.546700	0.1	0.627353
21.548367	0.1	0.624433
21.550033	0.1	0.621155
21.551700	0.1	0.618133
21.553367	0.1	0.615218
21.555033	0.1	0.612657
21.556700	0.1	0.611376
21.558367	0.1	0.611749
21.560033	0.1	0.613020
21.561700	0.1	0.614184
21.563367	0.1	0.614701
21.565033	0.1	0.614384
21.566700	0.1	0.613271
21.568367	0.1	0.611441
21.570033	0.1	0.608810
21.571700	0.1	0.605751
21.573367	0.1	0.603469
21.575033	0.1	0.602584
21.576700	0.1	0.602379
21.578367	0.1	0.602370
21.580033	0.1	0.603236
21.581700	0.1	0.605350
21.583367	0.1	0.607576
21.585033	0.1	0.608279
21.586700	0.1	0.606882
21.588367	0.1	0.603967
21.590033	0.1	0.600424
21.591700	0.1	0.596903
21.593367	0.1	0.593709
21.595033	0.1	0.590761
21.596700	0.1	0.587786
21.598367	0.1	0.584885
21.600033	0.1	0.582761
21.601700	0.1	0.581974
21.603367	0.1	0.582165
21.605033	0.1	0.582309
21.606700	0.1	0.581844
21.608367	0.1	0.581099
21.610033	0.1	0.580419
21.611700	0.1	0.579664
21.613367	0.1	0.578645
21.615033	0.1	0.577853
21.616700	0.1	0.578100
21.618367	0.1	0.579273
21.620033	0.1	0.580205
21.621700	0.1	0.580223
21.623367	0.1	0.579641
21.625033	0.1	0.578794
21.626700	0.1	0.577825
21.628367	0.1	0.577001
21.630033	0.1	0.576372
21.631700	0.1	0.575483
21.633367	0.1	0.573597
21.635033	0.1	0.570086
21.636700	0.1	0.564996
21.638367	0.1	0.559255
21.640033	0.1	0.554291
21.641700	0.1	0.551143
21.643367	0.1	0.549858
21.645033	0.1	0.549792
21.646700	0.1	0.550556
21.648367	0.1	0.552242
21.650033	0.1	0.554705
21.651700	0.1	0.557043
21.653367	0.1	0.558388
21.655033	0.1	0.558645
21.656700	0.1	0.557886
21.658367	0.1	0.556135
21.660033	0.1	0.553997
21.661700	0.1	0.552316
21.663367	0.1	0.551422
21.665033	0.1	0.551366
21.666700	0.1	0.552116
21.668367	0.1	0.553266
21.670033	0.1	0.554109
21.671700	0.1	0.554314
21.673367	0.1	0.554053
21.675033	0.1	0.553271
21.676700	0.1	0.551241
21.678367	0.1	0.547422
21.680033	0.1	0.542565
21.681700	0.1	0.538365
21.683367	0.1	0.536088
21.685033	0.1	0.535869
21.686700	0.1	0.536842
21.688367	0.1	0.537843
21.690033	0.1	0.538239
21.691700	0.1	0.538137
21.693367	0.1	0.537857
21.695033	0.1	0.537494
21.696700	0.1	0.536856
21.698367	0.1	0.535534
21.700033	0.1	0.533224
21.701700	0.1	0.530379
21.703367	0.1	0.528083
21.705033	0.1	0.526770
21.706700	0.1	0.525923
21.708367	0.1	0.524940
21.710033	0.1	0.523315
21.711700	0.1	0.520288
21.713367	0.1	0.515338
21.715033	0.1	0.508982
21.716700	0.1	0.502560
21.718367	0.1	0.497326
21.720033	0.1	0.493876
21.721700	0.1	0.492120
21.723367	0.1	0.491501
21.725033	0.1	0.491110
21.726700	0.1	0.489959
21.728367	0.1	0.487580
21.730033	0.1	0.484209
21.731700	0.1	0.480493
21.733367	0.1	0.477307
21.735033	0.1	0.475477
21.736700	0.1	0.475054
21.738367	0.1	0.475086
21.740033	0.1	0.474327
21.741700	0.1	0.472302
21.743367	0.1	0.469745
21.745033	0.1	0.468008
21.746700	0.1	0.467654
21.748367	0.1	0.467752
21.750033	0.1	0.467123
21.751700	0.1	0.465834
21.753367	0.1	0.464697
21.755033	0.1	0.464143
21.756700	0.1	0.464022
21.758367	0.1	0.463710
21.760033	0.1	0.462355
21.761700	0.1	0.459799
21.763367	0.1	0.456856
21.765033	0.1	0.454336
21.766700	0.1	0.452176
21.768367	0.1	0.449875
21.770033	0.1	0.447207
21.771700	0.1	0.444036
21.773367	0.1	0.440367
21.775033	0.1	0.436711
21.776700	0.1	0.433703
21.778367	0.1	0.431552
21.780033	0.1	0.430057
21.781700	0.1	0.428786
21.783367	0.1	0.427417
21.785033	0.1	0.426038
21.786700	0.1	0.424897
21.788367	0.1	0.423952
21.790033	0.1	0.422723
21.791700	0.1	0.421004
21.793367	0.1	0.419356
21.795033	0.1	0.418411
21.796700	0.1	0.418043
21.798367	0.1	0.417684
21.800033	0.1	0.416990
21.801700	0.1	0.415854
21.803367	0.1	0.414220
21.805033	0.1	0.412255
21.806700	0.1	0.410667
21.808367	0.1	0.410299
21.810033	0.1	0.410811
21.811700	0.1	0.410560
21.813367	0.1	0.408441
21.815033	0.1	0.404837
21.816700	0.1	0.400958
21.818367	0.1	0.398187
21.820033	0.1	0.397419
21.821700	0.1	0.398406
21.823367	0.1	0.400036
21.825033	0.1	0.401288
21.826700	0.1	0.401563
21.828367	0.1	0.400310
21.830033	0.1	0.397498
21.831700	0.1	0.394234
21.833367	0.1	0.391887
21.835033	0.1	0.390792
21.836700	0.1	0.390266
21.838367	0.1	0.389549
21.840033	0.1	0.388678
21.841700	0.1	0.388427
21.843367	0.1	0.389502
21.845033	0.1	0.392012
21.846700	0.1	0.395118
21.848367	0.1	0.397218
21.850033	0.1	0.397209
21.851700	0.1	0.394988
21.853367	0.1	0.390881
21.855033	0.1	0.385744
21.856700	0.1	0.381172
21.858367	0.1	0.378559
21.860033	0.1	0.378354
21.861700	0.1	0.380152
21.863367	0.1	0.383048
21.865033	0.1	0.386103
21.866700	0.1	0.388841
21.868367	0.1	0.391449
21.870033	0.1	0.394182
21.871700	0.1	0.396604
21.873367	0.1	0.397740
21.875033	0.1	0.396934
21.876700	0.1	0.394587
21.878367	0.1	0.392227
21.880033	0.1	0.391337
21.881700	0.1	0.392301
21.883367	0.1	0.394396
21.885033	0.1	0.396422
21.886700	0.1	0.397325
21.888367	0.1	0.396590
21.890033	0.1	0.394499
21.891700	0.1	0.391887
21.893367	0.1	0.389237
21.895033	0.1	0.386694
21.896700	0.1	0.384771
21.898367	0.1	0.384222
21.900033	0.1	0.385400
21.901700	0.1	0.387849
21.903367	0.1	0.390313
21.905033	0.1	0.391314
21.906700	0.1	0.390438
21.908367	0.1	0.389009
21.910033	0.1	0.388534
21.911700	0.1	0.388753
21.913367	0.1	0.388455
21.915033	0.1	0.387370
21.916700	0.1	0.386168
21.918367	0.1	0.385446
21.920033	0.1	0.385246
21.921700	0.1	0.385200
21.923367	0.1	0.385209
21.925033	0.1	0.385810
21.926700	0.1	0.387412
21.928367	0.1	0.389800
21.930033	0.1	0.392250
21.931700	0.1	0.393884
21.933367	0.1	0.394094
21.935033	0.1	0.392874
21.936700	0.1	0.390764
21.938367	0.1	0.388501
21.940033	0.1	0.386653
21.941700	0.1	0.385265
21.943367	0.1	0.383686
21.945033	0.1	0.381367
21.946700	0.1	0.379011
21.948367	0.1	0.377689
21.950033	0.1	0.377120
21.951700	0.1	0.376292
21.953367	0.1	0.375188
21.955033	0.1	0.374885
21.956700	0.1	0.376040
21.958367	0.1	0.377842
21.960033	0.1	0.379123
21.961700	0.1	0.379528
21.963367	0.1	0.379118
21.965033	0.1	0.377749
21.966700	0.1	0.375430
21.968367	0.1	0.372883
21.970033	0.1	0.371076
21.971700	0.1	0.370331
21.973367	0.1	0.370112
21.975033	0.1	0.369628
21.976700	0.1	0.368408
21.978367	0.1	0.366578
21.980033	0.1	0.364785
21.981700	0.1	0.363747
21.983367	0.1	0.363817
21.985033	0.1	0.364915
21.986700	0.1	0.366634
21.988367	0.1	0.368040
21.990033	0.1	0.367779
21.991700	0.1	0.365078
21.993367	0.1	0.360301
21.995033	0.1	0.354508
21.996700	0.1	0.348729
21.998367	0.1	0.343812
22.000033	0.1	0.340384
22.001700	0.1	0.338526
22.003367	0.1	0.337819
22.005033	0.1	0.338005
22.006700	0.1	0.338894
22.008367	0.1	0.340031
22.010033	0.1	0.341097
22.011700	0.1	0.341972
22.013367	0.1	0.342312
22.015033	0.1	0.341451
22.016700	0.1	0.338932
22.018367	0.1	0.334992
22.020033	0.1	0.330596
22.021700	0.1	0.327001
22.023367	0.1	0.325134
22.025033	0.1	0.325120
22.026700	0.1	0.326447
22.028367	0.1	0.328473
22.030033	0.1	0.330587
22.031700	0.1	0.331979
22.033367	0.1	0.331928
22.035033	0.1	0.330512
22.036700	0.1	0.328897
22.038367	0.1	0.328626
22.040033	0.1	0.330200
22.041700	0.1	0.332599
22.043367	0.1	0.334429
22.045033	0.1	0.334904
22.046700	0.1	0.333530
22.048367	0.1	0.329665
22.050033	0.1	0.323141
22.051700	0.1	0.315183
22.053367	0.1	0.308161
22.055033	0.1	0.304049
22.056700	0.1	0.303001
22.058367	0.1	0.303718
22.060033	0.1	0.304757
22.061700	0.1	0.305399
22.063367	0.1	0.305772
22.065033	0.1	0.306340
22.066700	0.1	0.307281
22.068367	0.1	0.308217
22.070033	0.1	0.308645
22.071700	0.1	0.308817
22.073367	0.1	0.309609
22.075033	0.1	0.311201
22.076700	0.1	0.312524
22.078367	0.1	0.312408
22.080033	0.1	0.311118
22.081700	0.1	0.309981
22.083367	0.1	0.309693
22.085033	0.1	0.309949
22.086700	0.1	0.310340
22.088367	0.1	0.310764
22.090033	0.1	0.311309
22.091700	0.1	0.311756
22.093367	0.1	0.311425
22.095033	0.1	0.310047
22.096700	0.1	0.308435
22.098367	0.1	0.307946
22.100033	0.1	0.309306
22.101700	0.1	0.312212
22.103367	0.1	0.315690
22.105033	0.1	0.318526
22.106700	0.1	0.319919
22.108367	0.1	0.320286
22.110033	0.1	0.320892
22.111700	0.1	0.322456
22.113367	0.1	0.324296
22.115033	0.1	0.325148
22.116700	0.1	0.324557
22.118367	0.1	0.323080
22.120033	0.1	0.321404
22.121700	0.1	0.319937
22.123367	0.1	0.319453
22.125033	0.1	0.321022
22.126700	0.1	0.324752
22.128367	0.1	0.329302
22.130033	0.1	0.332971
22.131700	0.1	0.334890
22.133367	0.1	0.334946
22.135033	0.1	0.333306
22.136700	0.1	0.330657
22.138367	0.1	0.328077
22.140033	0.1	0.326545
22.141700	0.1	0.326978
22.143367	0.1	0.330037
22.145033	0.1	0.335271
22.146700	0.1	0.341088
22.148367	0.1	0.345916
22.150033	0.1	0.348813
22.151700	0.1	0.349642
22.153367	0.1	0.349237
22.155033	0.1	0.348608
22.156700	0.1	0.347723
22.158367	0.1	0.345604
22.160033	0.1	0.341493
22.161700	0.1	0.335723
22.163367	0.1	0.330033
22.165033	0.1	0.326792
22.166700	0.1	0.327304
22.168367	0.1	0.330969
22.170033	0.1	0.335872
22.171700	0.1	0.340091
22.173367	0.1	0.342694
22.175033	0.1	0.343644
22.176700	0.1	0.343411
22.178367	0.1	0.342806
22.180033	0.1	0.342596
22.181700	0.1	0.343174
22.183367	0.1	0.344678
22.185033	0.1	0.346932
22.186700	0.1	0.349088
22.188367	0.1	0.350024
22.190033	0.1	0.349181
22.191700	0.1	0.346936
22.193367	0.1	0.344077
22.195033	0.1	0.340948
22.196700	0.1	0.337427
22.198367	0.1	0.334014
22.200033	0.1	0.331807
22.201700	0.1	0.331113
22.203367	0.1	0.331011
22.205033	0.1	0.330219
22.206700	0.1	0.327947
22.208367	0.1	0.324268
22.210033	0.1	0.320040
22.211700	0.1	0.316552
22.213367	0.1	0.315062
22.215033	0.1	0.315835
22.216700	0.1	0.317688
22.218367	0.1	0.319066
22.220033	0.1	0.319653
22.221700	0.1	0.320096
22.223367	0.1	0.320585
22.225033	0.1	0.320561
22.226700	0.1	0.319863
22.228367	0.1	0.319383
22.230033	0.1	0.319984
22.231700	0.1	0.321334
22.233367	0.1	0.322545
22.235033	0.1	0.323113
22.236700	0.1	0.322764
22.238367	0.1	0.321134
22.240033	0.1	0.317632
22.241700	0.1	0.311872
22.243367	0.1	0.304636
22.245033	0.1	0.297762
22.246700	0.1	0.292743
22.248367	0.1	0.289753
22.250033	0.1	0.287895
22.251700	0.1	0.286093
22.253367	0.1	0.283881
22.255033	0.1	0.281897
22.256700	0.1	0.281702
22.258367	0.1	0.284212
22.260033	0.1	0.288561
22.261700	0.1	0.293017
22.263367	0.1	0.296277
22.265033	0.1	0.297651
22.266700	0.1	0.297097
22.268367	0.1	0.294941
22.270033	0.1	0.291234
22.271700	0.1	0.286251
22.273367	0.1	0.281362
22.275033	0.1	0.278205
22.276700	0.1	0.277245
22.278367	0.1	0.277641
22.280033	0.1	0.278070
22.281700	0.1	0.277543
22.283367	0.1	0.275876
22.285033	0.1	0.273506
22.286700	0.1	0.271290
22.288367	0.1	0.269972
22.290033	0.1	0.269273
22.291700	0.1	0.268170
22.293367	0.1	0.266223
22.295033	0.1	0.264468
22.296700	0.1	0.264579
22.298367	0.1	0.267150
22.300033	0.1	0.271015
22.301700	0.1	0.274428
22.303367	0.1	0.276379
22.305033	0.1	0.276612
22.306700	0.1	0.275127
22.308367	0.1	0.272542
22.310033	0.1	0.270377
22.311700	0.1	0.269837
22.313367	0.1	0.270777
22.315033	0.1	0.272137
22.316700	0.1	0.273073
22.318367	0.1	0.273325
22.320033	0.1	0.272794
22.321700	0.1	0.271504
22.323367	0.1	0.269944
22.325033	0.1	0.268756
22.326700	0.1	0.268342
22.328367	0.1	0.268812
22.330033	0.1	0.269776
22.331700	0.1	0.270335
22.333367	0.1	0.269841
22.335033	0.1	0.268491
22.336700	0.1	0.267071
22.338367	0.1	0.266354
22.340033	0.1	0.266689
22.341700	0.1	0.267900
22.343367	0.1	0.269404
22.345033	0.1	0.270931
22.346700	0.1	0.272845
22.348367	0.1	0.275294
22.350033	0.1	0.277506
22.351700	0.1	0.278465
22.353367	0.1	0.277963
22.355033	0.1	0.276580
22.356700	0.1	0.274824
22.358367	0.1	0.272770
22.360033	0.1	0.270503
22.361700	0.1	0.268524
22.363367	0.1	0.267387
22.365033	0.1	0.267136
22.366700	0.1	0.267481
22.368367	0.1	0.268323
22.370033	0.1	0.269772
22.371700	0.1	0.271793
22.373367	0.1	0.274018
22.375033	0.1	0.275974
22.376700	0.1	0.277697
22.378367	0.1	0.279848
22.380033	0.1	0.283015
22.381700	0.1	0.286931
22.383367	0.1	0.290610
22.385033	0.1	0.293138
22.386700	0.1	0.294195
22.388367	0.1	0.294186
22.390033	0.1	0.293879
22.391700	0.1	0.293646
22.393367	0.1	0.293148
22.395033	0.1	0.291960
22.396700	0.1	0.290214
22.398367	0.1	0.288622
22.400033	0.1	0.287960
22.401700	0.1	0.288617
22.403367	0.1	0.290521
22.405033	0.1	0.293232
22.406700	0.1	0.296179
22.408367	0.1	0.298754
22.410033	0.1	0.300528
22.411700	0.1	0.301516
22.413367	0.1	0.302000
22.415033	0.1	0.302228
22.416700	0.1	0.302326
22.418367	0.1	0.302270
22.420033	0.1	0.302163
22.421700	0.1	0.302251
22.423367	0.1	0.302535
22.425033	0.1	0.302754
22.426700	0.1	0.302810
22.428367	0.1	0.302792
22.430033	0.1	0.302736
22.431700	0.1	0.302787
22.433367	0.1	0.302978
22.435033	0.1	0.302792
22.436700	0.1	0.301683
22.438367	0.1	0.299583
22.440033	0.1	0.296487
22.441700	0.1	0.292570
22.443367	0.1	0.288729
22.445033	0.1	0.286237
22.446700	0.1	0.286093
22.448367	0.1	0.288649
22.450033	0.1	0.293236
22.451700	0.1	0.297967
22.453367	0.1	0.300510
22.455033	0.1	0.299583
22.456700	0.1	0.295863
22.458367	0.1	0.291332
22.460033	0.1	0.287662
22.461700	0.1	0.285292
22.463367	0.1	0.283839
22.465033	0.1	0.282852
22.466700	0.1	0.281939
22.468367	0.1	0.280696
22.470033	0.1	0.279024
22.471700	0.1	0.277255
22.473367	0.1	0.275876
22.475033	0.1	0.275462
22.476700	0.1	0.276300
22.478367	0.1	0.277776
22.480033	0.1	0.278703
22.481700	0.1	0.277921
22.483367	0.1	0.274656
22.485033	0.1	0.269418
22.486700	0.1	0.264160
22.488367	0.1	0.260668
22.490033	0.1	0.259299
22.491700	0.1	0.259266
22.493367	0.1	0.259578
22.495033	0.1	0.259969
22.496700	0.1	0.261101
22.498367	0.1	0.263397
22.500033	0.1	0.266042
22.501700	0.1	0.267508
22.503367	0.1	0.266857
22.505033	0.1	0.264505
22.506700	0.1	0.261585
22.508367	0.1	0.258917
22.510033	0.1	0.256863
22.511700	0.1	0.255145
22.513367	0.1	0.252882
22.515033	0.1	0.249753
22.516700	0.1	0.246661
22.518367	0.1	0.244677
22.520033	0.1	0.244319
22.521700	0.1	0.245608
22.523367	0.1	0.247983
22.525033	0.1	0.250437
22.526700	0.1	0.252416
22.528367	0.1	0.254242
22.530033	0.1	0.256221
22.531700	0.1	0.257953
22.533367	0.1	0.258759
22.535033	0.1	0.258503
22.536700	0.1	0.257860
22.538367	0.1	0.257785
22.540033	0.1	0.258670
22.541700	0.1	0.260198
22.543367	0.1	0.261511
22.545033	0.1	0.261492
22.546700	0.1	0.259844
22.548367	0.1	0.257832
22.550033	0.1	0.257110
22.551700	0.1	0.257599
22.553367	0.1	0.257296
22.555033	0.1	0.254745
22.556700	0.1	0.251094
22.558367	0.1	0.248523
22.560033	0.1	0.247485
22.561700	0.1	0.246675
22.563367	0.1	0.245110
22.565033	0.1	0.243215
22.566700	0.1	0.241916
22.568367	0.1	0.241259
22.570033	0.1	0.240505
22.571700	0.1	0.239443
22.573367	0.1	0.238842
22.575033	0.1	0.239401
22.576700	0.1	0.240887
22.578367	0.1	0.242512
22.580033	0.1	0.243722
22.581700	0.1	0.244379
22.583367	0.1	0.244160
22.585033	0.1	0.242409
22.586700	0.1	0.238856
22.588367	0.1	0.234335
22.590033	0.1	0.230451
22.591700	0.1	0.228500
22.593367	0.1	0.228686
22.595033	0.1	0.230093
22.596700	0.1	0.231252
22.598367	0.1	0.231219
22.600033	0.1	0.230218
22.601700	0.1	0.229045
22.603367	0.1	0.228058
22.605033	0.1	0.227196
22.606700	0.1	0.226428
22.608367	0.1	0.225725
22.610033	0.1	0.224849
22.611700	0.1	0.223797
22.613367	0.1	0.223140
22.615033	0.1	0.223406
22.616700	0.1	0.224127
22.618367	0.1	0.224379
22.620033	0.1	0.223839
22.621700	0.1	0.222563
22.623367	0.1	0.220612
22.625033	0.1	0.218158
22.626700	0.1	0.215294
22.628367	0.1	0.212202
22.630033	0.1	0.209762
22.631700	0.1	0.209045
22.633367	0.1	0.210237
22.635033	0.1	0.212435
22.636700	0.1	0.214558
22.638367	0.1	0.216025
22.640033	0.1	0.216956
22.641700	0.1	0.218032
22.643367	0.1	0.219736
22.645033	0.1	0.221748
22.646700	0.1	0.223629
22.648367	0.1	0.225534
22.650033	0.1	0.227857
22.651700	0.1	0.230754
22.653367	0.1	0.233860
22.655033	0.1	0.236314
22.656700	0.1	0.237254
22.658367	0.1	0.236565
22.660033	0.1	0.235136
22.661700	0.1	0.234228
22.663367	0.1	0.234651
22.665033	0.1	0.236374
22.666700	0.1	0.238456
22.668367	0.1	0.239848
22.670033	0.1	0.240463
22.671700	0.1	0.240845
22.673367	0.1	0.241287
22.675033	0.1	0.241953
22.676700	0.1	0.243238
22.678367	0.1	0.245441
22.680033	0.1	0.248579
22.681700	0.1	0.252468
22.683367	0.1	0.256333
22.685033	0.1	0.258777
22.686700	0.1	0.258726
22.688367	0.1	0.256533
22.690033	0.1	0.253902
22.691700	0.1	0.252370
22.693367	0.1	0.252035
22.695033	0.1	0.251844
22.696700	0.1	0.250968
22.698367	0.1	0.249725
22.700033	0.1	0.249306
22.701700	0.1	0.250484
22.703367	0.1	0.252831
22.705033	0.1	0.255071
22.706700	0.1	0.256002
22.708367	0.1	0.255154
22.710033	0.1	0.252877
22.711700	0.1	0.249702
22.713367	0.1	0.246046
22.715033	0.1	0.242591
22.716700	0.1	0.240267
22.718367	0.1	0.239494
22.720033	0.1	0.239625
22.721700	0.1	0.239448
22.723367	0.1	0.238349
22.725033	0.1	0.236784
22.726700	0.1	0.235685
22.728367	0.1	0.235746
22.730033	0.1	0.237022
22.731700	0.1	0.238726
22.733367	0.1	0.239694
22.735033	0.1	0.239415
22.736700	0.1	0.238447
22.738367	0.1	0.237878
22.740033	0.1	0.238190
22.741700	0.1	0.238600
22.743367	0.1	0.238116
22.745033	0.1	0.236752
22.746700	0.1	0.235080
22.748367	0.1	0.233431
22.750033	0.1	0.231834
22.751700	0.1	0.230172
22.753367	0.1	0.228477
22.755033	0.1	0.227205
22.756700	0.1	0.226726
22.758367	0.1	0.226554
22.760033	0.1	0.225864
22.761700	0.1	0.224179
22.763367	0.1	0.221371
22.765033	0.1	0.217962
22.766700	0.1	0.215196
22.768367	0.1	0.213902
22.770033	0.1	0.214013
22.771700	0.1	0.215126
22.773367	0.1	0.216658
22.775033	0.1	0.217701
22.776700	0.1	0.217441
22.778367	0.1	0.215918
22.780033	0.1	0.213929
22.781700	0.1	0.212169
22.783367	0.1	0.210651
22.785033	0.1	0.209003
22.786700	0.1	0.207089
22.788367	0.1	0.205175
22.790033	0.1	0.203550
22.791700	0.1	0.202195
22.793367	0.1	0.200979
22.795033	0.1	0.200239
22.796700	0.1	0.200439
22.798367	0.1	0.201226
22.800033	0.1	0.201794
22.801700	0.1	0.202060
22.803367	0.1	0.202386
22.805033	0.1	0.202772
22.806700	0.1	0.202875
22.808367	0.1	0.202325
22.810033	0.1	0.200951
22.811700	0.1	0.198893
22.813367	0.1	0.196667
22.815033	0.1	0.194879
22.816700	0.1	0.193845
22.818367	0.1	0.193557
22.820033	0.1	0.193911
22.821700	0.1	0.194660
22.823367	0.1	0.195354
22.825033	0.1	0.195801
22.826700	0.1	0.196258
22.828367	0.1	0.196947
22.830033	0.1	0.197901
22.831700	0.1	0.198921
22.833367	0.1	0.199541
22.835033	0.1	0.199284
22.836700	0.1	0.198204
22.838367	0.1	0.196984
22.840033	0.1	0.196607
22.841700	0.1	0.197543
22.843367	0.1	0.199326
22.845033	0.1	0.201012
22.846700	0.1	0.202078
22.848367	0.1	0.202572
22.850033	0.1	0.202693
22.851700	0.1	0.202819
22.853367	0.1	0.203741
22.855033	0.1	0.205725
22.856700	0.1	0.207820
22.858367	0.1	0.208984
22.860033	0.1	0.209222
22.861700	0.1	0.209175
22.863367	0.1	0.209399
22.865033	0.1	0.210349
22.866700	0.1	0.212225
22.868367	0.1	0.214442
22.870033	0.1	0.216058
22.871700	0.1	0.216612
22.873367	0.1	0.216053
22.875033	0.1	0.214595
22.876700	0.1	0.212556
22.878367	0.1	0.210148
22.880033	0.1	0.207918
22.881700	0.1	0.206912
22.883367	0.1	0.207885
22.885033	0.1	0.210628
22.886700	0.1	0.214372
22.888367	0.1	0.218465
22.890033	0.1	0.222460
22.891700	0.1	0.226027
22.893367	0.1	0.229278
22.895033	0.1	0.232421
22.896700	0.1	0.235257
22.898367	0.1	0.237366
22.900033	0.1	0.238558
22.901700	0.1	0.239005
22.903367	0.1	0.239029
22.905033	0.1	0.238735
22.906700	0.1	0.238121
22.908367	0.1	0.237357
22.910033	0.1	0.236705
22.911700	0.1	0.236239
22.913367	0.1	0.236002
22.915033	0.1	0.236225
22.916700	0.1	0.237129
22.918367	0.1	0.238516
22.920033	0.1	0.239657
22.921700	0.1	0.239257
22.923367	0.1	0.236346
22.925033	0.1	0.231569
22.926700	0.1	0.226893
22.928367	0.1	0.224151
22.930033	0.1	0.224104
22.931700	0.1	0.226391
22.933367	0.1	0.229944
22.935033	0.1	0.233408
22.936700	0.1	0.235997
22.938367	0.1	0.238162
22.940033	0.1	0.240705
22.941700	0.1	0.243490
22.943367	0.1	0.245688
22.945033	0.1	0.246866
22.946700	0.1	0.247071
22.948367	0.1	0.246232
22.950033	0.1	0.244351
22.951700	0.1	0.241795
22.953367	0.1	0.239047
22.955033	0.1	0.236556
22.956700	0.1	0.234591
22.958367	0.1	0.233292
22.960033	0.1	0.232970
22.961700	0.1	0.233557
22.963367	0.1	0.234013
22.965033	0.1	0.233212
22.966700	0.1	0.231080
22.968367	0.1	0.228491
22.970033	0.1	0.226484
22.971700	0.1	0.225599
22.973367	0.1	0.225296
22.975033	0.1	0.224332
22.976700	0.1	0.222269
22.978367	0.1	0.220006
22.980033	0.1	0.218549
22.981700	0.1	0.217697
22.983367	0.1	0.216300
22.985033	0.1	0.213827
22.986700	0.1	0.211112
22.988367	0.1	0.209552
22.990033	0.1	0.209855
22.991700	0.1	0.211373
22.993367	0.1	0.212677
22.995033	0.1	0.212546
22.996700	0.1	0.210637
22.998367	0.1	0.207545
23.000033	0.1	0.204588
23.001700	0.1	0.203028
23.003367	0.1	0.202819
23.005033	0.1	0.202619
23.006700	0.1	0.201506
23.008367	0.1	0.200053
23.010033	0.1	0.199061
23.011700	0.1	0.197999
23.013367	0.1	0.195736
23.015033	0.1	0.192062
23.016700	0.1	0.187876
23.018367	0.1	0.184607
23.020033	0.1	0.183131
23.021700	0.1	0.183028
23.023367	0.1	0.183601
23.025033	0.1	0.185058
23.026700	0.1	0.187955
23.028367	0.1	0.192178
23.030033	0.1	0.197026
23.031700	0.1	0.201156
23.033367	0.1	0.202782
23.035033	0.1	0.201231
23.036700	0.1	0.197990
23.038367	0.1	0.195527
23.040033	0.1	0.195261
23.041700	0.1	0.196677
23.043367	0.1	0.198237
23.045033	0.1	0.198949
23.046700	0.1	0.198940
23.048367	0.1	0.198488
23.050033	0.1	0.197063
23.051700	0.1	0.194036
23.053367	0.1	0.190004
23.055033	0.1	0.186660
23.056700	0.1	0.185613
23.058367	0.1	0.187196
23.060033	0.1	0.190153
23.061700	0.1	0.192490
23.063367	0.1	0.192737
23.065033	0.1	0.190935
23.066700	0.1	0.188290
23.068367	0.1	0.185939
23.070033	0.1	0.184635
23.071700	0.1	0.184709
23.073367	0.1	0.185613
23.075033	0.1	0.186698
23.076700	0.1	0.188258
23.078367	0.1	0.190539
23.080033	0.1	0.192593
23.081700	0.1	0.193017
23.083367	0.1	0.191401
23.085033	0.1	0.188607
23.086700	0.1	0.185943
23.088367	0.1	0.184504
23.090033	0.1	0.185003
23.091700	0.1	0.187298
23.093367	0.1	0.190171
23.095033	0.1	0.192230
23.096700	0.1	0.192998
23.098367	0.1	0.192854
23.100033	0.1	0.192318
23.101700	0.1	0.191620
23.103367	0.1	0.190772
23.105033	0.1	0.190013
23.106700	0.1	0.189948
23.108367	0.1	0.191024
23.110033	0.1	0.193152
23.111700	0.1	0.195769
23.113367	0.1	0.198092
23.115033	0.1	0.199685
23.116700	0.1	0.200593
23.118367	0.1	0.200858
23.120033	0.1	0.200630
23.121700	0.1	0.200602
23.123367	0.1	0.201347
23.125033	0.1	0.202712
23.126700	0.1	0.204248
23.128367	0.1	0.205687
23.130033	0.1	0.206856
23.131700	0.1	0.207820
23.133367	0.1	0.208849
23.135033	0.1	0.209673
23.136700	0.1	0.209548
23.138367	0.1	0.208295
23.140033	0.1	0.206484
23.141700	0.1	0.204551
23.143367	0.1	0.202572
23.145033	0.1	0.200788
23.146700	0.1	0.199839
23.148367	0.1	0.200397
23.150033	0.1	0.202595
23.151700	0.1	0.205366
23.153367	0.1	0.206968
23.155033	0.1	0.206577
23.156700	0.1	0.205077
23.158367	0.1	0.204234
23.160033	0.1	0.205226
23.161700	0.1	0.207801
23.163367	0.1	0.210735
23.165033	0.1	0.212993
23.166700	0.1	0.214232
23.168367	0.1	0.214572
23.170033	0.1	0.214069
23.171700	0.1	0.212761
23.173367	0.1	0.211094
23.175033	0.1	0.210050
23.176700	0.1	0.210642
23.178367	0.1	0.212933
23.180033	0.1	0.215922
23.181700	0.1	0.218623
23.183367	0.1	0.220668
23.185033	0.1	0.221906
23.186700	0.1	0.222204
23.188367	0.1	0.221888
23.190033	0.1	0.221832
23.191700	0.1	0.222577
23.193367	0.1	0.223774
23.195033	0.1	0.224807
23.196700	0.1	0.225455
23.198367	0.1	0.225655
23.200033	0.1	0.225352
23.201700	0.1	0.224793
23.203367	0.1	0.224281
23.205033	0.1	0.223611
23.206700	0.1	0.222288
23.208367	0.1	0.220118
23.210033	0.1	0.217687
23.211700	0.1	0.215983
23.213367	0.1	0.215219
23.215033	0.1	0.214390
23.216700	0.1	0.212514
23.218367	0.1	0.210078
23.220033	0.1	0.208509
23.221700	0.1	0.208253
23.223367	0.1	0.208262
23.225033	0.1	0.207438
23.226700	0.1	0.205855
23.228367	0.1	0.204341
23.230033	0.1	0.203573
23.231700	0.1	0.203941
23.233367	0.1	0.205422
23.235033	0.1	0.207215
23.236700	0.1	0.208127
23.238367	0.1	0.207215
23.240033	0.1	0.204202
23.241700	0.1	0.199955
23.243367	0.1	0.196197
23.245033	0.1	0.194265
23.246700	0.1	0.194144
23.248367	0.1	0.194823
23.250033	0.1	0.195415
23.251700	0.1	0.195480
23.253367	0.1	0.194730
23.255033	0.1	0.193045
23.256700	0.1	0.190469
23.258367	0.1	0.187261
23.260033	0.1	0.184132
23.261700	0.1	0.181980
23.263367	0.1	0.181203
23.265033	0.1	0.181468
23.266700	0.1	0.182237
23.268367	0.1	0.183405
23.270033	0.1	0.185180
23.271700	0.1	0.187024
23.273367	0.1	0.187694
23.275033	0.1	0.186851
23.276700	0.1	0.185557
23.278367	0.1	0.184691
23.280033	0.1	0.183885
23.281700	0.1	0.182395
23.283367	0.1	0.180625
23.285033	0.1	0.180067
23.286700	0.1	0.181487
23.288367	0.1	0.183862
23.290033	0.1	0.185650
23.291700	0.1	0.186278
23.293367	0.1	0.185915
23.295033	0.1	0.184635
23.296700	0.1	0.182418
23.298367	0.1	0.179247
23.300033	0.1	0.175317
23.301700	0.1	0.171354
23.303367	0.1	0.168430
23.305033	0.1	0.167307
23.306700	0.1	0.168099
23.308367	0.1	0.170521
23.310033	0.1	0.173841
23.311700	0.1	0.176658
23.313367	0.1	0.177925
23.315033	0.1	0.178125
23.316700	0.1	0.178558
23.318367	0.1	0.179801
23.320033	0.1	0.181436
23.321700	0.1	0.182879
23.323367	0.1	0.184034
23.325033	0.1	0.184923
23.326700	0.1	0.185496
23.328367	0.1	0.185971
23.330033	0.1	0.186493
23.331700	0.1	0.186907
23.333367	0.1	0.187214
23.335033	0.1	0.187550
23.336700	0.1	0.187559
23.338367	0.1	0.186786
23.340033	0.1	0.185403
23.341700	0.1	0.184258
23.343367	0.1	0.184271
23.345033	0.1	0.185948
23.346700	0.1	0.189021
23.348367	0.1	0.192728
23.350033	0.1	0.196281
23.351700	0.1	0.198917
23.353367	0.1	0.200183
23.355033	0.1	0.200295
23.356700	0.1	0.199494
23.358367	0.1	0.197771
23.360033	0.1	0.195224
23.361700	0.1	0.191978
23.363367	0.1	0.188407
23.365033	0.1	0.185594
23.366700	0.1	0.184719
23.368367	0.1	0.185822
23.370033	0.1	0.187564
23.371700	0.1	0.188309
23.373367	0.1	0.187531
23.375033	0.1	0.186102
23.376700	0.1	0.185249
23.378367	0.1	0.185394
23.380033	0.1	0.186111
23.381700	0.1	0.187070
23.383367	0.1	0.188318
23.385033	0.1	0.189785
23.386700	0.1	0.191047
23.388367	0.1	0.191764
23.390033	0.1	0.192062
23.391700	0.1	0.192299
23.393367	0.1	0.192835
23.395033	0.1	0.193715
23.396700	0.1	0.194595
23.398367	0.1	0.195224
23.400033	0.1	0.195745
23.401700	0.1	0.196546
23.403367	0.1	0.197799
23.405033	0.1	0.199326
23.406700	0.1	0.201021
23.408367	0.1	0.202893
23.410033	0.1	0.204481
23.411700	0.1	0.205138
23.413367	0.1	0.204835
23.415033	0.1	0.203908
23.416700	0.1	0.202544
23.418367	0.1	0.201236
23.420033	0.1	0.201007
23.421700	0.1	0.202367
23.423367	0.1	0.204197
23.425033	0.1	0.204677
23.426700	0.1	0.203387
23.428367	0.1	0.201711
23.430033	0.1	0.201138
23.431700	0.1	0.201990
23.433367	0.1	0.203722
23.435033	0.1	0.205804
23.436700	0.1	0.208160
23.438367	0.1	0.210698
23.440033	0.1	0.212728
23.441700	0.1	0.213184
23.443367	0.1	0.211578
23.445033	0.1	0.208379
23.446700	0.1	0.204640
23.448367	0.1	0.201762
23.450033	0.1	0.200961
23.451700	0.1	0.201873
23.453367	0.1	0.202577
23.455033	0.1	0.201394
23.456700	0.1	0.198050
23.458367	0.1	0.193128
23.460033	0.1	0.187512
23.461700	0.1	0.182246
23.463367	0.1	0.178046
23.465033	0.1	0.174921
23.466700	0.1	0.172821
23.468367	0.1	0.172118
23.470033	0.1	0.172933
23.471700	0.1	0.174535
23.473367	0.1	0.175880
23.475033	0.1	0.176458
23.476700	0.1	0.176518
23.478367	0.1	0.176514
23.480033	0.1	0.176299
23.481700	0.1	0.175396
23.483367	0.1	0.173999
23.485033	0.1	0.172877
23.486700	0.1	0.172271
23.488367	0.1	0.171773
23.490033	0.1	0.171205
23.491700	0.1	0.170958
23.493367	0.1	0.171582
23.495033	0.1	0.173100
23.496700	0.1	0.174399
23.498367	0.1	0.173966
23.500033	0.1	0.171438
23.501700	0.1	0.167945
23.503367	0.1	0.165119
23.505033	0.1	0.163866
23.506700	0.1	0.164034
23.508367	0.1	0.164802
23.510033	0.1	0.165347
23.511700	0.1	0.165477
23.513367	0.1	0.165380
23.515033	0.1	0.164839
23.516700	0.1	0.163335
23.518367	0.1	0.160784
23.520033	0.1	0.157892
23.521700	0.1	0.155587
23.523367	0.1	0.154013
23.525033	0.1	0.152471
23.526700	0.1	0.150558
23.528367	0.1	0.148895
23.530033	0.1	0.148476
23.531700	0.1	0.149501
23.533367	0.1	0.151196
23.535033	0.1	0.152644
23.536700	0.1	0.153496
23.538367	0.1	0.153948
23.540033	0.1	0.154236
23.541700	0.1	0.154311
23.543367	0.1	0.154134
23.545033	0.1	0.153845
23.546700	0.1	0.153743
23.548367	0.1	0.154101
23.550033	0.1	0.154776
23.551700	0.1	0.155047
23.553367	0.1	0.154208
23.555033	0.1	0.152388
23.556700	0.1	0.150842
23.558367	0.1	0.150977
23.560033	0.1	0.152816
23.561700	0.1	0.154944
23.563367	0.1	0.156071
23.565033	0.1	0.156369
23.566700	0.1	0.156783
23.568367	0.1	0.157519
23.570033	0.1	0.157813
23.571700	0.1	0.156714
23.573367	0.1	0.153757
23.575033	0.1	0.149398
23.576700	0.1	0.145114
23.578367	0.1	0.142525
23.580033	0.1	0.142069
23.581700	0.1	0.142665
23.583367	0.1	0.143023
23.585033	0.1	0.143098
23.586700	0.1	0.143913
23.588367	0.1	0.145747
23.590033	0.1	0.147591
23.591700	0.1	0.148485
23.593367	0.1	0.148360
23.595033	0.1	0.148034
23.596700	0.1	0.148797
23.598367	0.1	0.151498
23.600033	0.1	0.155712
23.601700	0.1	0.160164
23.603367	0.1	0.163908
23.605033	0.1	0.166637
23.606700	0.1	0.168239
23.608367	0.1	0.168611
23.610033	0.1	0.167647
23.611700	0.1	0.165449
23.613367	0.1	0.162618
23.615033	0.1	0.159964
23.616700	0.1	0.158148
23.618367	0.1	0.157813
23.620033	0.1	0.159065
23.621700	0.1	0.160956
23.623367	0.1	0.162343
23.625033	0.1	0.162879
23.626700	0.1	0.162791
23.628367	0.1	0.162432
23.630033	0.1	0.162339
23.631700	0.1	0.163266
23.633367	0.1	0.165435
23.635033	0.1	0.167969
23.636700	0.1	0.169803
23.638367	0.1	0.170977
23.640033	0.1	0.172164
23.641700	0.1	0.173375
23.643367	0.1	0.174074
23.645033	0.1	0.174078
23.646700	0.1	0.173650
23.648367	0.1	0.173082
23.650033	0.1	0.172579
23.651700	0.1	0.172565
23.653367	0.1	0.173682
23.655033	0.1	0.176081
23.656700	0.1	0.178930
23.658367	0.1	0.181310
23.660033	0.1	0.183326
23.661700	0.1	0.185585
23.663367	0.1	0.187946
23.665033	0.1	0.189608
23.666700	0.1	0.189887
23.668367	0.1	0.188509
23.670033	0.1	0.186013
23.671700	0.1	0.184006
23.673367	0.1	0.183876
23.675033	0.1	0.185291
23.676700	0.1	0.186819
23.678367	0.1	0.187200
23.680033	0.1	0.185859
23.681700	0.1	0.183308
23.683367	0.1	0.181147
23.685033	0.1	0.181017
23.686700	0.1	0.183647
23.688367	0.1	0.188425
23.690033	0.1	0.193538
23.691700	0.1	0.197180
23.693367	0.1	0.198949
23.695033	0.1	0.199494
23.696700	0.1	0.199354
23.698367	0.1	0.198698
23.700033	0.1	0.197552
23.701700	0.1	0.196099
23.703367	0.1	0.195070
23.705033	0.1	0.195345
23.706700	0.1	0.197031
23.708367	0.1	0.199424
23.710033	0.1	0.201603
23.711700	0.1	0.202945
23.713367	0.1	0.203499
23.715033	0.1	0.203778
23.716700	0.1	0.203988
23.718367	0.1	0.203606
23.720033	0.1	0.201915
23.721700	0.1	0.199052
23.723367	0.1	0.196123
23.725033	0.1	0.193813
23.726700	0.1	0.191634
23.728367	0.1	0.189100
23.730033	0.1	0.186707
23.731700	0.1	0.185324
23.733367	0.1	0.185212
23.735033	0.1	0.185827
23.736700	0.1	0.186292
23.738367	0.1	0.185687
23.740033	0.1	0.183354
23.741700	0.1	0.179857
23.743367	0.1	0.176900
23.745033	0.1	0.175443
23.746700	0.1	0.174847
23.748367	0.1	0.173799
23.750033	0.1	0.171298
23.751700	0.1	0.166912
23.753367	0.1	0.160993
23.755033	0.1	0.154660
23.756700	0.1	0.148895
23.758367	0.1	0.143740
23.760033	0.1	0.139074
23.761700	0.1	0.135377
23.763367	0.1	0.133114
23.765033	0.1	0.131973
23.766700	0.1	0.131270
23.768367	0.1	0.130716
23.770033	0.1	0.130571
23.771700	0.1	0.131391
23.773367	0.1	0.133128
23.775033	0.1	0.134311
23.776700	0.1	0.133296
23.778367	0.1	0.130269
23.780033	0.1	0.126832
23.781700	0.1	0.123898
23.783367	0.1	0.120951
23.785033	0.1	0.117184
23.786700	0.1	0.112690
23.788367	0.1	0.108569
23.790033	0.1	0.106120
23.791700	0.1	0.106031
23.793367	0.1	0.108136
23.795033	0.1	0.111316
23.796700	0.1	0.113957
23.798367	0.1	0.115023
23.800033	0.1	0.114869
23.801700	0.1	0.114786
23.803367	0.1	0.115647
23.805033	0.1	0.117081
23.806700	0.1	0.118157
23.808367	0.1	0.118567
23.810033	0.1	0.119098
23.811700	0.1	0.120774
23.813367	0.1	0.123736
23.815033	0.1	0.127042
23.816700	0.1	0.129417
23.818367	0.1	0.130194
23.820033	0.1	0.129896
23.821700	0.1	0.129682
23.823367	0.1	0.130120
23.825033	0.1	0.130921
23.826700	0.1	0.131717
23.828367	0.1	0.132369
23.830033	0.1	0.132825
23.831700	0.1	0.133221
23.833367	0.1	0.133743
23.835033	0.1	0.134292
23.836700	0.1	0.134669
23.838367	0.1	0.134869
23.840033	0.1	0.134883
23.841700	0.1	0.134488
23.843367	0.1	0.133696
23.845033	0.1	0.133035
23.846700	0.1	0.133179
23.848367	0.1	0.134325
23.850033	0.1	0.136094
23.851700	0.1	0.138008
23.853367	0.1	0.139680
23.855033	0.1	0.140732
23.856700	0.1	0.141375
23.858367	0.1	0.142460
23.860033	0.1	0.144001
23.861700	0.1	0.144914
23.863367	0.1	0.144783
23.865033	0.1	0.144574
23.866700	0.1	0.145091
23.868367	0.1	0.146078
23.870033	0.1	0.147172
23.871700	0.1	0.148700
23.873367	0.1	0.151005
23.875033	0.1	0.153710
23.876700	0.1	0.155945
23.878367	0.1	0.157258
23.880033	0.1	0.158218
23.881700	0.1	0.159550
23.883367	0.1	0.161249
23.885033	0.1	0.163270
23.886700	0.1	0.166101
23.888367	0.1	0.169915
23.890033	0.1	0.173971
23.891700	0.1	0.177156
23.893367	0.1	0.178791
23.895033	0.1	0.178968
23.896700	0.1	0.178325
23.898367	0.1	0.177529
23.900033	0.1	0.176732
23.901700	0.1	0.175568
23.903367	0.1	0.173938
23.905033	0.1	0.172402
23.906700	0.1	0.171401
23.908367	0.1	0.170758
23.910033	0.1	0.170125
23.911700	0.1	0.169268
23.913367	0.1	0.167782
23.915033	0.1	0.165338
23.916700	0.1	0.162469
23.918367	0.1	0.160891
23.920033	0.1	0.162316
23.921700	0.1	0.166735
23.923367	0.1	0.172444
23.925033	0.1	0.177459
23.926700	0.1	0.180462
23.928367	0.1	0.181082
23.930033	0.1	0.179652
23.931700	0.1	0.176700
23.933367	0.1	0.172802
23.935033	0.1	0.168877
23.936700	0.1	0.166097
23.938367	0.1	0.165263
23.940033	0.1	0.166073
23.941700	0.1	0.167391
23.943367	0.1	0.168313
23.945033	0.1	0.168551
23.946700	0.1	0.168160
23.948367	0.1	0.167293
23.950033	0.1	0.166376
23.951700	0.1	0.166311
23.953367	0.1	0.167876
23.955033	0.1	0.170600
23.956700	0.1	0.172933
23.958367	0.1	0.173831
23.960033	0.1	0.173873
23.961700	0.1	0.174111
23.963367	0.1	0.174269
23.965033	0.1	0.173091
23.966700	0.1	0.169817
23.968367	0.1	0.164611
23.970033	0.1	0.158562
23.971700	0.1	0.153468
23.973367	0.1	0.150762
23.975033	0.1	0.150790
23.976700	0.1	0.153054
23.978367	0.1	0.156662
23.980033	0.1	0.160336
23.981700	0.1	0.162288
23.983367	0.1	0.161068
23.985033	0.1	0.157137
23.986700	0.1	0.152905
23.988367	0.1	0.150595
23.990033	0.1	0.150646
23.991700	0.1	0.152038
23.993367	0.1	0.153417
23.995033	0.1	0.153892
23.996700	0.1	0.153417
23.998367	0.1	0.152718
24.000033	0.1	0.152546
24.001700	0.1	0.153016
24.003367	0.1	0.153589
24.005033	0.1	0.153552
24.006700	0.1	0.152634
24.008367	0.1	0.151307
24.010033	0.1	0.150306
24.011700	0.1	0.149752
24.013367	0.1	0.148714
24.015033	0.1	0.146129
24.016700	0.1	0.142520
24.018367	0.1	0.139922
24.020033	0.1	0.139507
24.021700	0.1	0.140364
24.023367	0.1	0.141100
24.025033	0.1	0.141398
24.026700	0.1	0.141901
24.028367	0.1	0.142995
24.030033	0.1	0.144038
24.031700	0.1	0.144099
24.033367	0.1	0.143182
24.035033	0.1	0.142246
24.036700	0.1	0.142246
24.038367	0.1	0.143317
24.040033	0.1	0.144965
24.041700	0.1	0.146544
24.043367	0.1	0.147247
24.045033	0.1	0.146157
24.046700	0.1	0.142753
24.048367	0.1	0.137496
24.050033	0.1	0.131885
24.051700	0.1	0.127670
24.053367	0.1	0.125528
24.055033	0.1	0.124578
24.056700	0.1	0.123396
24.058367	0.1	0.121528
24.060033	0.1	0.120108
24.061700	0.1	0.120797
24.063367	0.1	0.123824
24.065033	0.1	0.127801
24.066700	0.1	0.131330
24.068367	0.1	0.133938
24.070033	0.1	0.135885
24.071700	0.1	0.137715
24.073367	0.1	0.139619
24.075033	0.1	0.140974
24.076700	0.1	0.140965
24.078367	0.1	0.139433
24.080033	0.1	0.137063
24.081700	0.1	0.134995
24.083367	0.1	0.134199
24.085033	0.1	0.134571
24.086700	0.1	0.134935
24.088367	0.1	0.134460
24.090033	0.1	0.133463
24.091700	0.1	0.132821
24.093367	0.1	0.133216
24.095033	0.1	0.134460
24.096700	0.1	0.135507
24.098367	0.1	0.135424
24.100033	0.1	0.134036
24.101700	0.1	0.131880
24.103367	0.1	0.130069
24.105033	0.1	0.130157
24.106700	0.1	0.133207
24.108367	0.1	0.138814
24.110033	0.1	0.145440
24.111700	0.1	0.151419
24.113367	0.1	0.155503
24.115033	0.1	0.157212
24.116700	0.1	0.157114
24.118367	0.1	0.156346
24.120033	0.1	0.155307
24.121700	0.1	0.153445
24.123367	0.1	0.150618
24.125033	0.1	0.147605
24.126700	0.1	0.145067
24.128367	0.1	0.143135
24.130033	0.1	0.142152
24.131700	0.1	0.142558
24.133367	0.1	0.144034
24.135033	0.1	0.145179
24.136700	0.1	0.144676
24.138367	0.1	0.142632
24.140033	0.1	0.140285
24.141700	0.1	0.139046
24.143367	0.1	0.140164
24.145033	0.1	0.143903
24.146700	0.1	0.148797
24.148367	0.1	0.152769
24.150033	0.1	0.154483
24.151700	0.1	0.153696
24.153367	0.1	0.151224
24.155033	0.1	0.148453
24.156700	0.1	0.146432
24.158367	0.1	0.145389
24.160033	0.1	0.145086
24.161700	0.1	0.145342
24.163367	0.1	0.145999
24.165033	0.1	0.146739
24.166700	0.1	0.147116
24.168367	0.1	0.146730
24.170033	0.1	0.145435
24.171700	0.1	0.143284
24.173367	0.1	0.140336
24.175033	0.1	0.136946
24.176700	0.1	0.133840
24.178367	0.1	0.131656
24.180033	0.1	0.130706
24.181700	0.1	0.130911
24.183367	0.1	0.131694
24.185033	0.1	0.132509
24.186700	0.1	0.133328
24.188367	0.1	0.134311
24.190033	0.1	0.135684
24.191700	0.1	0.137677
24.193367	0.1	0.139978
24.195033	0.1	0.141561
24.196700	0.1	0.141477
24.198367	0.1	0.139875
24.200033	0.1	0.137845
24.201700	0.1	0.136187
24.203367	0.1	0.134637
24.205033	0.1	0.132509
24.206700	0.1	0.129524
24.208367	0.1	0.126166
24.210033	0.1	0.123875
24.211700	0.1	0.124057
24.213367	0.1	0.126413
24.215033	0.1	0.128904
24.216700	0.1	0.129556
24.218367	0.1	0.128243
24.220033	0.1	0.126502
24.221700	0.1	0.125836
24.223367	0.1	0.126720
24.225033	0.1	0.128727
24.226700	0.1	0.130804
24.228367	0.1	0.131931
24.230033	0.1	0.131954
24.231700	0.1	0.131330
24.233367	0.1	0.130329
24.235033	0.1	0.128960
24.236700	0.1	0.127275
24.238367	0.1	0.125719
24.240033	0.1	0.125109
24.241700	0.1	0.126050
24.243367	0.1	0.128406
24.245033	0.1	0.131284
24.246700	0.1	0.133244
24.248367	0.1	0.133105
24.250033	0.1	0.130786
24.251700	0.1	0.127135
24.253367	0.1	0.123018
24.255033	0.1	0.118776
24.256700	0.1	0.114390
24.258367	0.1	0.109808
24.260033	0.1	0.105137
24.261700	0.1	0.100802
24.263367	0.1	0.097561
24.265033	0.1	0.096159
24.266700	0.1	0.096788
24.268367	0.1	0.098771
24.270033	0.1	0.101333
24.271700	0.1	0.104345
24.273367	0.1	0.107693
24.275033	0.1	0.110441
24.276700	0.1	0.111661
24.278367	0.1	0.111270
24.280033	0.1	0.109659
24.281700	0.1	0.107326
24.283367	0.1	0.104876
24.285033	0.1	0.102464
24.286700	0.1	0.099866
24.288367	0.1	0.097351
24.290033	0.1	0.095754
24.291700	0.1	0.095479
24.293367	0.1	0.096075
24.295033	0.1	0.096806
24.296700	0.1	0.097533
24.298367	0.1	0.098376
24.300033	0.1	0.098897
24.301700	0.1	0.098404
24.303367	0.1	0.096797
24.305033	0.1	0.094566
24.306700	0.1	0.092522
24.308367	0.1	0.091637
24.310033	0.1	0.092317
24.311700	0.1	0.093924
24.313367	0.1	0.095372
24.315033	0.1	0.095749
24.316700	0.1	0.094525
24.318367	0.1	0.091959
24.320033	0.1	0.089132
24.321700	0.1	0.087298
24.323367	0.1	0.087419
24.325033	0.1	0.089593
24.326700	0.1	0.092904
24.328367	0.1	0.096071
24.330033	0.1	0.098050
24.331700	0.1	0.098515
24.333367	0.1	0.097859
24.335033	0.1	0.096383
24.336700	0.1	0.094110
24.338367	0.1	0.091614
24.340033	0.1	0.089984
24.341700	0.1	0.089942
24.343367	0.1	0.091149
24.345033	0.1	0.092750
24.346700	0.1	0.094506
24.348367	0.1	0.096788
24.350033	0.1	0.099558
24.351700	0.1	0.102138
24.353367	0.1	0.104131
24.355033	0.1	0.105845
24.356700	0.1	0.107684
24.358367	0.1	0.109421
24.360033	0.1	0.110157
24.361700	0.1	0.109230
24.363367	0.1	0.107177
24.365033	0.1	0.105146
24.366700	0.1	0.103512
24.368367	0.1	0.101766
24.370033	0.1	0.099759
24.371700	0.1	0.098473
24.373367	0.1	0.099260
24.375033	0.1	0.102380
24.376700	0.1	0.106674
24.378367	0.1	0.110581
24.380033	0.1	0.113044
24.381700	0.1	0.113756
24.383367	0.1	0.113081
24.385033	0.1	0.111647
24.386700	0.1	0.110259
24.388367	0.1	0.109901
24.390033	0.1	0.111037
24.391700	0.1	0.113291
24.393367	0.1	0.115987
24.395033	0.1	0.118390
24.396700	0.1	0.119559
24.398367	0.1	0.118618
24.400033	0.1	0.115382
24.401700	0.1	0.110851
24.403367	0.1	0.106781
24.405033	0.1	0.104578
24.406700	0.1	0.104848
24.408367	0.1	0.107507
24.410033	0.1	0.111493
24.411700	0.1	0.114893
24.413367	0.1	0.116201
24.415033	0.1	0.115465
24.416700	0.1	0.113877
24.418367	0.1	0.112550
24.420033	0.1	0.111856
24.421700	0.1	0.111866
24.423367	0.1	0.112616
24.425033	0.1	0.113570
24.426700	0.1	0.114050
24.428367	0.1	0.114380
24.430033	0.1	0.115247
24.431700	0.1	0.116397
24.433367	0.1	0.117156
24.435033	0.1	0.117416
24.436700	0.1	0.117426
24.438367	0.1	0.116974
24.440033	0.1	0.115680
24.441700	0.1	0.113836
24.443367	0.1	0.112187
24.445033	0.1	0.111135
24.446700	0.1	0.110478
24.448367	0.1	0.109673
24.450033	0.1	0.108322
24.451700	0.1	0.106446
24.453367	0.1	0.104336
24.455033	0.1	0.102497
24.456700	0.1	0.101295
24.458367	0.1	0.100448
24.460033	0.1	0.099442
24.461700	0.1	0.098371
24.463367	0.1	0.097617
24.465033	0.1	0.097547
24.466700	0.1	0.098599
24.468367	0.1	0.100709
24.470033	0.1	0.103200
24.471700	0.1	0.105272
24.473367	0.1	0.106031
24.475033	0.1	0.104741
24.476700	0.1	0.101482
24.478367	0.1	0.097239
24.480033	0.1	0.093500
24.481700	0.1	0.091661
24.483367	0.1	0.092271
24.485033	0.1	0.094534
24.486700	0.1	0.096546
24.488367	0.1	0.096448
24.490033	0.1	0.093970
24.491700	0.1	0.090902
24.493367	0.1	0.089370
24.495033	0.1	0.089668
24.496700	0.1	0.090431
24.498367	0.1	0.090692
24.500033	0.1	0.090776
24.501700	0.1	0.091041
24.503367	0.1	0.091065
24.505033	0.1	0.090515
24.506700	0.1	0.089798
24.508367	0.1	0.089402
24.510033	0.1	0.089346
24.511700	0.1	0.089421
24.513367	0.1	0.089430
24.515033	0.1	0.089053
24.516700	0.1	0.087675
24.518367	0.1	0.084843
24.520033	0.1	0.081169
24.521700	0.1	0.077966
24.523367	0.1	0.075856
24.525033	0.1	0.074725
24.526700	0.1	0.074450
24.528367	0.1	0.074669
24.530033	0.1	0.074799
24.531700	0.1	0.074659
24.533367	0.1	0.074590
24.535033	0.1	0.075223
24.536700	0.1	0.077039
24.538367	0.1	0.079875
24.540033	0.1	0.082990
24.541700	0.1	0.085533
24.543367	0.1	0.086883
24.545033	0.1	0.087111
24.546700	0.1	0.086972
24.548367	0.1	0.087041
24.550033	0.1	0.087209
24.551700	0.1	0.086911
24.553367	0.1	0.085635
24.555033	0.1	0.083395
24.556700	0.1	0.080913
24.558367	0.1	0.079488
24.560033	0.1	0.080336
24.561700	0.1	0.083339
24.563367	0.1	0.086618
24.565033	0.1	0.087959
24.566700	0.1	0.086697
24.568367	0.1	0.084043
24.570033	0.1	0.081989
24.571700	0.1	0.081914
24.573367	0.1	0.083921
24.575033	0.1	0.086995
24.576700	0.1	0.089658
24.578367	0.1	0.090948
24.580033	0.1	0.090878
24.581700	0.1	0.090152
24.583367	0.1	0.089672
24.585033	0.1	0.089854
24.586700	0.1	0.090511
24.588367	0.1	0.091363
24.590033	0.1	0.092005
24.591700	0.1	0.091833
24.593367	0.1	0.090734
24.595033	0.1	0.089379
24.596700	0.1	0.088611
24.598367	0.1	0.088853
24.600033	0.1	0.089947
24.601700	0.1	0.091670
24.603367	0.1	0.094082
24.605033	0.1	0.097053
24.606700	0.1	0.099777
24.608367	0.1	0.101393
24.610033	0.1	0.101756
24.611700	0.1	0.101151
24.613367	0.1	0.100066
24.615033	0.1	0.099433
24.616700	0.1	0.099931
24.618367	0.1	0.100997
24.620033	0.1	0.101472
24.621700	0.1	0.101072
24.623367	0.1	0.100504
24.625033	0.1	0.100569
24.626700	0.1	0.101402
24.628367	0.1	0.102497
24.630033	0.1	0.103395
24.631700	0.1	0.104182
24.633367	0.1	0.105072
24.635033	0.1	0.105877
24.636700	0.1	0.105905
24.638367	0.1	0.104387
24.640033	0.1	0.101342
24.641700	0.1	0.097919
24.643367	0.1	0.095610
24.645033	0.1	0.095228
24.646700	0.1	0.096741
24.648367	0.1	0.099423
24.650033	0.1	0.102143
24.651700	0.1	0.103987
24.653367	0.1	0.104671
24.655033	0.1	0.104429
24.656700	0.1	0.104047
24.658367	0.1	0.104462
24.660033	0.1	0.105398
24.661700	0.1	0.105202
24.663367	0.1	0.102846
24.665033	0.1	0.099279
24.666700	0.1	0.096485
24.668367	0.1	0.095740
24.670033	0.1	0.097118
24.671700	0.1	0.100029
24.673367	0.1	0.103647
24.675033	0.1	0.106813
24.676700	0.1	0.108178
24.678367	0.1	0.107125
24.680033	0.1	0.104564
24.681700	0.1	0.102278
24.683367	0.1	0.101281
24.685033	0.1	0.101281
24.686700	0.1	0.101780
24.688367	0.1	0.102655
24.690033	0.1	0.103638
24.691700	0.1	0.104196
24.693367	0.1	0.104029
24.695033	0.1	0.103200
24.696700	0.1	0.101933
24.698367	0.1	0.100499
24.700033	0.1	0.099195
24.701700	0.1	0.098408
24.703367	0.1	0.098269
24.705033	0.1	0.098292
24.706700	0.1	0.098087
24.708367	0.1	0.098036
24.710033	0.1	0.098478
24.711700	0.1	0.099046
24.713367	0.1	0.099465
24.715033	0.1	0.100201
24.716700	0.1	0.101500
24.718367	0.1	0.102706
24.720033	0.1	0.102930
24.721700	0.1	0.101877
24.723367	0.1	0.099954
24.725033	0.1	0.097835
24.726700	0.1	0.095922
24.728367	0.1	0.094329
24.730033	0.1	0.093305
24.731700	0.1	0.093109
24.733367	0.1	0.093519
24.735033	0.1	0.093868
24.736700	0.1	0.093756
24.738367	0.1	0.093412
24.740033	0.1	0.093267
24.741700	0.1	0.093444
24.743367	0.1	0.093472
24.745033	0.1	0.092466
24.746700	0.1	0.090161
24.748367	0.1	0.087572
24.750033	0.1	0.086115
24.751700	0.1	0.086296
24.753367	0.1	0.087228
24.755033	0.1	0.087405
24.756700	0.1	0.085970
24.758367	0.1	0.083172
24.760033	0.1	0.080154
24.761700	0.1	0.078199
24.763367	0.1	0.077817
24.765033	0.1	0.078790
24.766700	0.1	0.080527
24.768367	0.1	0.082115
24.770033	0.1	0.082920
24.771700	0.1	0.083139
24.773367	0.1	0.083279
24.775033	0.1	0.083647
24.776700	0.1	0.084341
24.778367	0.1	0.085174
24.780033	0.1	0.085784
24.781700	0.1	0.085863
24.783367	0.1	0.085295
24.785033	0.1	0.084150
24.786700	0.1	0.082459
24.788367	0.1	0.080252
24.790033	0.1	0.077728
24.791700	0.1	0.075293
24.793367	0.1	0.073528
24.795033	0.1	0.072783
24.796700	0.1	0.072829
24.798367	0.1	0.073272
24.800033	0.1	0.074254
24.801700	0.1	0.076378
24.803367	0.1	0.079786
24.805033	0.1	0.083633
24.806700	0.1	0.086408
24.808367	0.1	0.086874
24.810033	0.1	0.084876
24.811700	0.1	0.081467
24.813367	0.1	0.078389
24.815033	0.1	0.077044
24.816700	0.1	0.077412
24.818367	0.1	0.078310
24.820033	0.1	0.078999
24.821700	0.1	0.079768
24.823367	0.1	0.080876
24.825033	0.1	0.081537
24.826700	0.1	0.080480
24.828367	0.1	0.077239
24.830033	0.1	0.072611
24.831700	0.1	0.068257
24.833367	0.1	0.065947
24.835033	0.1	0.066538
24.836700	0.1	0.069365
24.838367	0.1	0.072811
24.840033	0.1	0.075521
24.841700	0.1	0.077155
24.843367	0.1	0.078147
24.845033	0.1	0.079027
24.846700	0.1	0.080108
24.848367	0.1	0.081249
24.850033	0.1	0.081817
24.851700	0.1	0.081235
24.853367	0.1	0.079460
24.855033	0.1	0.077090
24.856700	0.1	0.075237
24.858367	0.1	0.074985
24.860033	0.1	0.076788
24.861700	0.1	0.080192
24.863367	0.1	0.083903
24.865033	0.1	0.086436
24.866700	0.1	0.087214
24.868367	0.1	0.087121
24.870033	0.1	0.087526
24.871700	0.1	0.088969
24.873367	0.1	0.090892
24.875033	0.1	0.092220
24.876700	0.1	0.091703
24.878367	0.1	0.088480
24.880033	0.1	0.082985
24.881700	0.1	0.076760
24.883367	0.1	0.071111
24.885033	0.1	0.066576
24.886700	0.1	0.063437
24.888367	0.1	0.062161
24.890033	0.1	0.063167
24.891700	0.1	0.066268
24.893367	0.1	0.070431
24.895033	0.1	0.074236
24.896700	0.1	0.076680
24.898367	0.1	0.077421
24.900033	0.1	0.076583
24.901700	0.1	0.074967
24.903367	0.1	0.073635
24.905033	0.1	0.073118
24.906700	0.1	0.073374
24.908367	0.1	0.074035
24.910033	0.1	0.074543
24.911700	0.1	0.074622
24.913367	0.1	0.074659
24.915033	0.1	0.075446
24.916700	0.1	0.077621
24.918367	0.1	0.081202
24.920033	0.1	0.085579
24.921700	0.1	0.089682
24.923367	0.1	0.092341
24.925033	0.1	0.092792
24.926700	0.1	0.091088
24.928367	0.1	0.087922
24.930033	0.1	0.084122
24.931700	0.1	0.080396
24.933367	0.1	0.077393
24.935033	0.1	0.075568
24.936700	0.1	0.074902
24.938367	0.1	0.075088
24.940033	0.1	0.075903
24.941700	0.1	0.077272
24.943367	0.1	0.078888
24.945033	0.1	0.079875
24.946700	0.1	0.079498
24.948367	0.1	0.078068
24.950033	0.1	0.076746
24.951700	0.1	0.076480
24.953367	0.1	0.077332
24.955033	0.1	0.078571
24.956700	0.1	0.079158
24.958367	0.1	0.078422
24.960033	0.1	0.076196
24.961700	0.1	0.072834
24.963367	0.1	0.069314
24.965033	0.1	0.066701
24.966700	0.1	0.065225
24.968367	0.1	0.064387
24.970033	0.1	0.063805
24.971700	0.1	0.063437
24.973367	0.1	0.063279
24.975033	0.1	0.063018
24.976700	0.1	0.062301
24.978367	0.1	0.061374
24.980033	0.1	0.060964
24.981700	0.1	0.061393
24.983367	0.1	0.062315
24.985033	0.1	0.063158
24.986700	0.1	0.063390
24.988367	0.1	0.062794
24.990033	0.1	0.061630
24.991700	0.1	0.060159
24.993367	0.1	0.058599
24.995033	0.1	0.057411
24.996700	0.1	0.056820
24.998367	0.1	0.056340
25.000033	0.1	0.055344
25.001700	0.1	0.053868
25.003367	0.1	0.052331
25.005033	0.1	0.050799
25.006700	0.1	0.049132
25.008367	0.1	0.047470
25.010033	0.1	0.046086
25.011700	0.1	0.045318
25.013367	0.1	0.045593
25.015033	0.1	0.046915
25.016700	0.1	0.048680
25.018367	0.1	0.050287
25.020033	0.1	0.051535
25.021700	0.1	0.052527
25.023367	0.1	0.053258
25.025033	0.1	0.053593
25.026700	0.1	0.053807
25.028367	0.1	0.054333
25.030033	0.1	0.054822
25.031700	0.1	0.054166
25.033367	0.1	0.051758
25.035033	0.1	0.048238
25.036700	0.1	0.044834
25.038367	0.1	0.042361
25.040033	0.1	0.040908
25.041700	0.1	0.040079
25.043367	0.1	0.039395
25.045033	0.1	0.038538
25.046700	0.1	0.037630
25.048367	0.1	0.037318
25.050033	0.1	0.038212
25.051700	0.1	0.040196
25.053367	0.1	0.042161
25.055033	0.1	0.042473
25.056700	0.1	0.040513
25.058367	0.1	0.037230
25.060033	0.1	0.033900
25.061700	0.1	0.031414
25.063367	0.1	0.030408
25.065033	0.1	0.030803
25.066700	0.1	0.031623
25.068367	0.1	0.031716
25.070033	0.1	0.030659
25.071700	0.1	0.028955
25.073367	0.1	0.027302
25.075033	0.1	0.026026
25.076700	0.1	0.025108
25.078367	0.1	0.024410
25.080033	0.1	0.023888
25.081700	0.1	0.023879
25.083367	0.1	0.025169
25.085033	0.1	0.027949
25.086700	0.1	0.031320
25.088367	0.1	0.034184
25.090033	0.1	0.036005
25.091700	0.1	0.036983
25.093367	0.1	0.038040
25.095033	0.1	0.039870
25.096700	0.1	0.041737
25.098367	0.1	0.042240
25.100033	0.1	0.041123
25.101700	0.1	0.039260
25.103367	0.1	0.037532
25.105033	0.1	0.036852
25.106700	0.1	0.037993
25.108367	0.1	0.040699
25.110033	0.1	0.043693
25.111700	0.1	0.045737
25.113367	0.1	0.046431
25.115033	0.1	0.046412
25.116700	0.1	0.046622
25.118367	0.1	0.047153
25.120033	0.1	0.047241
25.121700	0.1	0.046315
25.123367	0.1	0.044913
25.125033	0.1	0.044419
25.126700	0.1	0.045393
25.128367	0.1	0.046743
25.130033	0.1	0.047064
25.131700	0.1	0.045910
25.133367	0.1	0.043781
25.135033	0.1	0.041779
25.136700	0.1	0.040946
25.138367	0.1	0.041449
25.140033	0.1	0.042482
25.141700	0.1	0.043106
25.143367	0.1	0.042948
25.145033	0.1	0.042040
25.146700	0.1	0.040638
25.148367	0.1	0.039274
25.150033	0.1	0.038762
25.151700	0.1	0.039502
25.153367	0.1	0.040950
25.155033	0.1	0.042389
25.156700	0.1	0.043758
25.158367	0.1	0.045365
25.160033	0.1	0.047125
25.161700	0.1	0.048466
25.163367	0.1	0.048811
25.165033	0.1	0.048205
25.166700	0.1	0.047260
25.168367	0.1	0.046552
25.170033	0.1	0.046366
25.171700	0.1	0.046650
25.173367	0.1	0.047027
25.175033	0.1	0.047171
25.176700	0.1	0.047297
25.178367	0.1	0.047795
25.180033	0.1	0.048443
25.181700	0.1	0.048461
25.183367	0.1	0.047311
25.185033	0.1	0.045169
25.186700	0.1	0.042650
25.188367	0.1	0.040173
25.190033	0.1	0.037961
25.191700	0.1	0.036634
25.193367	0.1	0.036824
25.195033	0.1	0.037821
25.196700	0.1	0.037919
25.198367	0.1	0.036354
25.200033	0.1	0.033784
25.201700	0.1	0.031353
25.203367	0.1	0.029844
25.205033	0.1	0.029434
25.206700	0.1	0.030058
25.208367	0.1	0.031614
25.210033	0.1	0.033500
25.211700	0.1	0.034804
25.213367	0.1	0.035129
25.215033	0.1	0.034748
25.216700	0.1	0.034119
25.218367	0.1	0.033672
25.220033	0.1	0.033891
25.221700	0.1	0.034999
25.223367	0.1	0.036228
25.225033	0.1	0.036326
25.226700	0.1	0.035041
25.228367	0.1	0.033639
25.230033	0.1	0.033905
25.231700	0.1	0.036210
25.233367	0.1	0.038864
25.235033	0.1	0.039763
25.236700	0.1	0.038389
25.238367	0.1	0.036154
25.240033	0.1	0.034673
25.241700	0.1	0.034408
25.243367	0.1	0.035167
25.245033	0.1	0.036466
25.246700	0.1	0.037141
25.248367	0.1	0.036387
25.250033	0.1	0.034813
25.251700	0.1	0.033425
25.253367	0.1	0.032419
25.255033	0.1	0.031502
25.256700	0.1	0.030561
25.258367	0.1	0.029993
25.260033	0.1	0.030501
25.261700	0.1	0.032401
25.263367	0.1	0.035050
25.265033	0.1	0.037202
25.266700	0.1	0.037802
25.268367	0.1	0.036457
25.270033	0.1	0.033658
25.271700	0.1	0.030487
25.273367	0.1	0.027549
25.275033	0.1	0.024782
25.276700	0.1	0.022245
25.278367	0.1	0.020075
25.280033	0.1	0.018133
25.281700	0.1	0.016373
25.283367	0.1	0.014789
25.285033	0.1	0.013197
25.286700	0.1	0.011707
25.288367	0.1	0.010799
25.290033	0.1	0.010668
25.291700	0.1	0.011232
25.293367	0.1	0.012428
25.295033	0.1	0.014207
25.296700	0.1	0.016447
25.298367	0.1	0.018752
25.300033	0.1	0.020508
25.301700	0.1	0.021276
25.303367	0.1	0.020796
25.305033	0.1	0.019013
25.306700	0.1	0.016568
25.308367	0.1	0.014850
25.310033	0.1	0.015162
25.311700	0.1	0.017472
25.313367	0.1	0.020051
25.315033	0.1	0.020848
25.316700	0.1	0.018976
25.318367	0.1	0.015120
25.320033	0.1	0.011073
25.321700	0.1	0.008466
25.323367	0.1	0.007572
25.325033	0.1	0.007516
25.326700	0.1	0.007343
25.328367	0.1	0.006715
25.330033	0.1	0.005807
25.331700	0.1	0.004829
25.333367	0.1	0.004019
25.335033	0.1	0.003888
25.336700	0.1	0.004740
25.338367	0.1	0.006324
25.340033	0.1	0.008312
25.341700	0.1	0.010342
25.343367	0.1	0.011851
25.345033	0.1	0.012508
25.346700	0.1	0.012554
25.348367	0.1	0.012591
25.350033	0.1	0.013164
25.351700	0.1	0.014538
25.353367	0.1	0.016643
25.355033	0.1	0.019125
25.356700	0.1	0.021490
25.358367	0.1	0.023423
25.360033	0.1	0.024894
25.361700	0.1	0.025728
25.363367	0.1	0.025332
25.365033	0.1	0.023348
25.366700	0.1	0.020307
25.368367	0.1	0.017425
25.370033	0.1	0.015805
25.371700	0.1	0.015749
25.373367	0.1	0.016820
25.375033	0.1	0.018347
25.376700	0.1	0.020014
25.378367	0.1	0.022366
25.380033	0.1	0.025872
25.381700	0.1	0.029528
25.383367	0.1	0.031642
25.385033	0.1	0.031823
25.386700	0.1	0.031288
25.388367	0.1	0.031325
25.390033	0.1	0.031921
25.391700	0.1	0.032289
25.393367	0.1	0.032084
25.395033	0.1	0.031670
25.396700	0.1	0.031185
25.398367	0.1	0.029793
25.400033	0.1	0.026855
25.401700	0.1	0.023255
25.403367	0.1	0.020326
25.405033	0.1	0.018561
25.406700	0.1	0.018012
25.408367	0.1	0.018752
25.410033	0.1	0.020713
25.411700	0.1	0.023344
25.413367	0.1	0.025397
25.415033	0.1	0.025714
25.416700	0.1	0.024396
25.418367	0.1	0.022720
25.420033	0.1	0.021826
25.421700	0.1	0.021653
25.423367	0.1	0.021155
25.425033	0.1	0.019562
25.426700	0.1	0.017397
25.428367	0.1	0.015935
25.430033	0.1	0.015912
25.431700	0.1	0.016904
25.433367	0.1	0.017728
25.435033	0.1	0.017462
25.436700	0.1	0.016335
25.438367	0.1	0.015497
25.440033	0.1	0.015977
25.441700	0.1	0.017686
25.443367	0.1	0.019525
25.445033	0.1	0.020661
25.446700	0.1	0.021122
25.448367	0.1	0.020950
25.450033	0.1	0.019851
25.451700	0.1	0.017998
25.453367	0.1	0.016261
25.455033	0.1	0.015222
25.456700	0.1	0.014417
25.458367	0.1	0.012997
25.460033	0.1	0.010910
25.461700	0.1	0.009076
25.463367	0.1	0.008694
25.465033	0.1	0.010333
25.466700	0.1	0.013481
25.468367	0.1	0.016890
25.470033	0.1	0.019381
25.471700	0.1	0.020121
25.473367	0.1	0.018743
25.475033	0.1	0.015870
25.476700	0.1	0.013234
25.478367	0.1	0.012596
25.480033	0.1	0.014235
25.481700	0.1	0.016778
25.483367	0.1	0.018515
25.485033	0.1	0.018487
25.486700	0.1	0.016540
25.488367	0.1	0.013225
25.490033	0.1	0.009523
25.491700	0.1	0.006077
25.493367	0.1	0.003180
25.495033	0.1	0.001569
25.496700	0.1	0.001942
25.498367	0.1	0.003912
25.500033	0.1	0.006361
25.501700	0.1	0.008596
25.503367	0.1	0.010561
25.505033	0.1	0.012279
25.506700	0.1	0.013262
25.508367	0.1	0.012740
25.510033	0.1	0.010338
25.511700	0.1	0.006361
25.513367	0.1	0.001653
25.515033	0.1	-0.002417
25.516700	0.1	-0.004759
25.518367	0.1	-0.005546
25.520033	0.1	-0.005760
25.521700	0.1	-0.005979
25.523367	0.1	-0.005858
25.525033	0.1	-0.004633
25.526700	0.1	-0.002221
25.528367	0.1	0.000643
25.530033	0.1	0.003353
25.531700	0.1	0.005737
25.533367	0.1	0.007604
25.535033	0.1	0.008657
25.536700	0.1	0.008740
25.538367	0.1	0.007623
25.540033	0.1	0.004685
25.541700	0.1	-0.000438
25.543367	0.1	-0.006952
25.545033	0.1	-0.012727
25.546700	0.1	-0.015502
25.548367	0.1	-0.014645
25.550033	0.1	-0.011451
25.551700	0.1	-0.007935
25.553367	0.1	-0.005416
25.555033	0.1	-0.003832
25.556700	0.1	-0.002445
25.558367	0.1	-0.001052
25.560033	0.1	-0.000061
25.561700	0.1	0.000368
25.563367	0.1	0.000685
25.565033	0.1	0.001518
25.566700	0.1	0.002999
25.568367	0.1	0.004531
25.570033	0.1	0.005364
25.571700	0.1	0.005411
25.573367	0.1	0.005350
25.575033	0.1	0.005998
25.576700	0.1	0.007437
25.578367	0.1	0.008661
25.580033	0.1	0.008428
25.581700	0.1	0.006887
25.583367	0.1	0.005499
25.585033	0.1	0.005392
25.586700	0.1	0.006813
25.588367	0.1	0.009551
25.590033	0.1	0.012997
25.591700	0.1	0.016079
25.593367	0.1	0.017737
25.595033	0.1	0.017472
25.596700	0.1	0.015395
25.598367	0.1	0.012070
25.600033	0.1	0.008489
25.601700	0.1	0.005774
25.603367	0.1	0.004568
25.605033	0.1	0.004764
25.606700	0.1	0.005681
25.608367	0.1	0.006510
25.610033	0.1	0.007045
25.611700	0.1	0.007609
25.613367	0.1	0.008051
25.615033	0.1	0.007921
25.616700	0.1	0.007390
25.618367	0.1	0.007153
25.620033	0.1	0.007716
25.621700	0.1	0.008945
25.623367	0.1	0.010110
25.625033	0.1	0.010706
25.626700	0.1	0.011004
25.628367	0.1	0.011837
25.630033	0.1	0.013849
25.631700	0.1	0.016498
25.633367	0.1	0.018277
25.635033	0.1	0.018212
25.636700	0.1	0.016564
25.638367	0.1	0.014417
25.640033	0.1	0.013076
25.641700	0.1	0.013318
25.643367	0.1	0.014929
25.645033	0.1	0.016908
25.646700	0.1	0.018068
25.648367	0.1	0.017979
25.650033	0.1	0.017183
25.651700	0.1	0.016233
25.653367	0.1	0.015027
25.655033	0.1	0.013132
25.656700	0.1	0.010552
25.658367	0.1	0.008196
25.660033	0.1	0.007194
25.661700	0.1	0.007865
25.663367	0.1	0.009635
25.665033	0.1	0.011483
25.666700	0.1	0.012396
25.668367	0.1	0.012107
25.670033	0.1	0.011278
25.671700	0.1	0.010584
25.673367	0.1	0.010016
25.675033	0.1	0.009174
25.676700	0.1	0.007865
25.678367	0.1	0.006370
25.680033	0.1	0.005276
25.681700	0.1	0.005038
25.683367	0.1	0.005839
25.685033	0.1	0.007590
25.686700	0.1	0.009914
25.688367	0.1	0.012228
25.690033	0.1	0.013974
25.691700	0.1	0.014687
25.693367	0.1	0.014054
25.695033	0.1	0.011921
25.696700	0.1	0.008554
25.698367	0.1	0.004801
25.700033	0.1	0.001802
25.701700	0.1	0.000279
25.703367	0.1	0.000191
25.705033	0.1	0.000913
25.706700	0.1	0.001439
25.708367	0.1	0.000820
25.710033	0.1	-0.001159
25.711700	0.1	-0.003483
25.713367	0.1	-0.004568
25.715033	0.1	-0.003832
25.716700	0.1	-0.002133
25.718367	0.1	-0.000666
25.720033	0.1	0.000037
25.721700	0.1	0.000284
25.723367	0.1	0.000689
25.725033	0.1	0.001383
25.726700	0.1	0.001746
25.728367	0.1	0.000964
25.730033	0.1	-0.001108
25.731700	0.1	-0.003721
25.733367	0.1	-0.005993
25.735033	0.1	-0.007632
25.736700	0.1	-0.008969
25.738367	0.1	-0.010361
25.740033	0.1	-0.011907
25.741700	0.1	-0.013430
25.743367	0.1	-0.014459
25.745033	0.1	-0.014608
25.746700	0.1	-0.014137
25.748367	0.1	-0.013853
25.750033	0.1	-0.014235
25.751700	0.1	-0.014836
25.753367	0.1	-0.015050
25.755033	0.1	-0.015195
25.756700	0.1	-0.016368
25.758367	0.1	-0.019451
25.760033	0.1	-0.024000
25.761700	0.1	-0.028387
25.763367	0.1	-0.031185
25.765033	0.1	-0.031982
25.766700	0.1	-0.031064
25.768367	0.1	-0.029108
25.770033	0.1	-0.027195
25.771700	0.1	-0.026543
25.773367	0.1	-0.027707
25.775033	0.1	-0.030086
25.776700	0.1	-0.032214
25.778367	0.1	-0.032438
25.780033	0.1	-0.029933
25.781700	0.1	-0.025597
25.783367	0.1	-0.021630
25.785033	0.1	-0.019907
25.786700	0.1	-0.020592
25.788367	0.1	-0.022505
25.790033	0.1	-0.024685
25.791700	0.1	-0.026897
25.793367	0.1	-0.029281
25.795033	0.1	-0.031996
25.796700	0.1	-0.034817
25.798367	0.1	-0.037071
25.800033	0.1	-0.038203
25.801700	0.1	-0.037993
25.803367	0.1	-0.036401
25.805033	0.1	-0.033798
25.806700	0.1	-0.031367
25.808367	0.1	-0.030315
25.810033	0.1	-0.030650
25.811700	0.1	-0.031386
25.813367	0.1	-0.031805
25.815033	0.1	-0.032014
25.816700	0.1	-0.032401
25.818367	0.1	-0.032964
25.820033	0.1	-0.033504
25.821700	0.1	-0.034021
25.823367	0.1	-0.034417
25.825033	0.1	-0.034207
25.826700	0.1	-0.033192
25.828367	0.1	-0.032079
25.830033	0.1	-0.031944
25.831700	0.1	-0.033374
25.833367	0.1	-0.036079
25.835033	0.1	-0.038678
25.836700	0.1	-0.039246
25.838367	0.1	-0.036922
25.840033	0.1	-0.032657
25.841700	0.1	-0.028182
25.843367	0.1	-0.024871
25.845033	0.1	-0.023050
25.846700	0.1	-0.022002
25.848367	0.1	-0.020918
25.850033	0.1	-0.019730
25.851700	0.1	-0.018859
25.853367	0.1	-0.018845
25.855033	0.1	-0.020145
25.856700	0.1	-0.022529
25.858367	0.1	-0.025094
25.860033	0.1	-0.027008
25.861700	0.1	-0.027763
25.863367	0.1	-0.027097
25.865033	0.1	-0.025257
25.866700	0.1	-0.022985
25.868367	0.1	-0.021039
25.870033	0.1	-0.019865
25.871700	0.1	-0.019441
25.873367	0.1	-0.019381
25.875033	0.1	-0.019432
25.876700	0.1	-0.019800
25.878367	0.1	-0.020973
25.880033	0.1	-0.023269
25.881700	0.1	-0.026231
25.883367	0.1	-0.028503
25.885033	0.1	-0.028927
25.886700	0.1	-0.027772
25.888367	0.1	-0.026543
25.890033	0.1	-0.026566
25.891700	0.1	-0.027795
25.893367	0.1	-0.029323
25.895033	0.1	-0.030487
25.896700	0.1	-0.031060
25.898367	0.1	-0.030878
25.900033	0.1	-0.029798
25.901700	0.1	-0.027823
25.903367	0.1	-0.025253
25.905033	0.1	-0.022566
25.906700	0.1	-0.020205
25.908367	0.1	-0.018305
25.910033	0.1	-0.016731
25.911700	0.1	-0.015320
25.913367	0.1	-0.014007
25.915033	0.1	-0.012894
25.916700	0.1	-0.012284
25.918367	0.1	-0.012331
25.920033	0.1	-0.012624
25.921700	0.1	-0.012647
25.923367	0.1	-0.012503
25.925033	0.1	-0.012671
25.926700	0.1	-0.013323
25.928367	0.1	-0.014324
25.930033	0.1	-0.015325
25.931700	0.1	-0.016033
25.933367	0.1	-0.016671
25.935033	0.1	-0.017816
25.936700	0.1	-0.019707
25.938367	0.1	-0.022044
25.940033	0.1	-0.024331
25.941700	0.1	-0.026054
25.943367	0.1	-0.026589
25.945033	0.1	-0.025448
25.946700	0.1	-0.023046
25.948367	0.1	-0.020852
25.950033	0.1	-0.020373
25.951700	0.1	-0.022100
25.953367	0.1	-0.025425
25.955033	0.1	-0.028820
25.956700	0.1	-0.030645
25.958367	0.1	-0.030687
25.960033	0.1	-0.030273
25.961700	0.1	-0.030459
25.963367	0.1	-0.030845
25.965033	0.1	-0.030482
25.966700	0.1	-0.029309
25.968367	0.1	-0.028084
25.970033	0.1	-0.027488
25.971700	0.1	-0.027763
25.973367	0.1	-0.028703
25.975033	0.1	-0.029854
25.976700	0.1	-0.030953
25.978367	0.1	-0.031977
25.980033	0.1	-0.032741
25.981700	0.1	-0.032973
25.983367	0.1	-0.032880
25.985033	0.1	-0.033304
25.986700	0.1	-0.034911
25.988367	0.1	-0.037290
25.990033	0.1	-0.039311
25.991700	0.1	-0.040010
25.993367	0.1	-0.038831
25.995033	0.1	-0.035595
25.996700	0.1	-0.030668
25.998367	0.1	-0.025230
26.000033	0.1	-0.020983
26.001700	0.1	-0.019255
26.003367	0.1	-0.020382
26.005033	0.1	-0.023781
26.006700	0.1	-0.028275
26.008367	0.1	-0.032922
26.010033	0.1	-0.037574
26.011700	0.1	-0.041979
26.013367	0.1	-0.045123
26.015033	0.1	-0.045891
26.016700	0.1	-0.043903
26.018367	0.1	-0.040075
26.020033	0.1	-0.036382
26.021700	0.1	-0.034464
26.023367	0.1	-0.034850
26.025033	0.1	-0.037374
26.026700	0.1	-0.041081
26.028367	0.1	-0.043930
26.030033	0.1	-0.044163
26.031700	0.1	-0.042026
26.033367	0.1	-0.039423
26.035033	0.1	-0.038375
26.036700	0.1	-0.039930
26.038367	0.1	-0.043432
26.040033	0.1	-0.046911
26.041700	0.1	-0.048699
26.043367	0.1	-0.048443
26.045033	0.1	-0.046887
26.046700	0.1	-0.045015
26.048367	0.1	-0.043223
26.050033	0.1	-0.041248
26.051700	0.1	-0.038799
26.053367	0.1	-0.036377
26.055033	0.1	-0.035297
26.056700	0.1	-0.036298
26.058367	0.1	-0.038450
26.060033	0.1	-0.040140
26.061700	0.1	-0.040703
26.063367	0.1	-0.040978
26.065033	0.1	-0.042520
26.066700	0.1	-0.045849
26.068367	0.1	-0.049840
26.070033	0.1	-0.053179
26.071700	0.1	-0.055521
26.073367	0.1	-0.056904
26.075033	0.1	-0.057248
26.076700	0.1	-0.056704
26.078367	0.1	-0.055595
26.080033	0.1	-0.053854
26.081700	0.1	-0.051372
26.083367	0.1	-0.048792
26.085033	0.1	-0.046915
26.086700	0.1	-0.046100
26.088367	0.1	-0.046329
26.090033	0.1	-0.046953
26.091700	0.1	-0.046832
26.093367	0.1	-0.045560
26.095033	0.1	-0.044089
26.096700	0.1	-0.043814
26.098367	0.1	-0.045323
26.100033	0.1	-0.047865
26.101700	0.1	-0.049905
26.103367	0.1	-0.050301
26.105033	0.1	-0.049328
26.106700	0.1	-0.048447
26.108367	0.1	-0.048629
26.110033	0.1	-0.049584
26.111700	0.1	-0.050878
26.113367	0.1	-0.052308
26.115033	0.1	-0.053053
26.116700	0.1	-0.052210
26.118367	0.1	-0.049928
26.120033	0.1	-0.047474
26.121700	0.1	-0.046277
26.123367	0.1	-0.046664
26.125033	0.1	-0.047483
26.126700	0.1	-0.047418
26.128367	0.1	-0.046310
26.130033	0.1	-0.045118
26.131700	0.1	-0.044918
26.133367	0.1	-0.045970
26.135033	0.1	-0.047493
26.136700	0.1	-0.048513
26.138367	0.1	-0.048815
26.140033	0.1	-0.048913
26.141700	0.1	-0.049071
26.143367	0.1	-0.048839
26.145033	0.1	-0.047623
26.146700	0.1	-0.045588
26.148367	0.1	-0.043651
26.150033	0.1	-0.042417
26.151700	0.1	-0.041486
26.153367	0.1	-0.040242
26.155033	0.1	-0.038771
26.156700	0.1	-0.037877
26.158367	0.1	-0.038487
26.160033	0.1	-0.040820
26.161700	0.1	-0.043949
26.163367	0.1	-0.046529
26.165033	0.1	-0.048075
26.166700	0.1	-0.049178
26.168367	0.1	-0.050659
26.170033	0.1	-0.052759
26.171700	0.1	-0.054692
26.173367	0.1	-0.054990
26.175033	0.1	-0.053206
26.176700	0.1	-0.050776
26.178367	0.1	-0.049230
26.180033	0.1	-0.048345
26.181700	0.1	-0.047060
26.183367	0.1	-0.045435
26.185033	0.1	-0.044559
26.186700	0.1	-0.045011
26.188367	0.1	-0.046743
26.190033	0.1	-0.049486
26.191700	0.1	-0.052284
26.193367	0.1	-0.053667
26.195033	0.1	-0.052941
26.196700	0.1	-0.050692
26.198367	0.1	-0.048359
26.200033	0.1	-0.047232
26.201700	0.1	-0.047474
26.203367	0.1	-0.048284
26.205033	0.1	-0.049011
26.206700	0.1	-0.049523
26.208367	0.1	-0.049570
26.210033	0.1	-0.048755
26.211700	0.1	-0.047423
26.213367	0.1	-0.046599
26.215033	0.1	-0.046822
26.216700	0.1	-0.047679
26.218367	0.1	-0.048601
26.220033	0.1	-0.049551
26.221700	0.1	-0.050776
26.223367	0.1	-0.052396
26.225033	0.1	-0.054468
26.226700	0.1	-0.056992
26.228367	0.1	-0.059605
26.230033	0.1	-0.061877
26.231700	0.1	-0.063945
26.233367	0.1	-0.066315
26.235033	0.1	-0.069253
26.236700	0.1	-0.072420
26.238367	0.1	-0.074911
26.240033	0.1	-0.075963
26.241700	0.1	-0.076005
26.243367	0.1	-0.076303
26.245033	0.1	-0.077123
26.246700	0.1	-0.077025
26.248367	0.1	-0.074771
26.250033	0.1	-0.071148
26.251700	0.1	-0.068182
26.253367	0.1	-0.067069
26.255033	0.1	-0.067377
26.256700	0.1	-0.068010
26.258367	0.1	-0.068317
26.260033	0.1	-0.068336
26.261700	0.1	-0.068140
26.263367	0.1	-0.067530
26.265033	0.1	-0.066594
26.266700	0.1	-0.065900
26.268367	0.1	-0.065840
26.270033	0.1	-0.066338
26.271700	0.1	-0.067148
26.273367	0.1	-0.068089
26.275033	0.1	-0.068876
26.276700	0.1	-0.068913
26.278367	0.1	-0.068103
26.280033	0.1	-0.067465
26.281700	0.1	-0.068261
26.283367	0.1	-0.070860
26.285033	0.1	-0.074366
26.286700	0.1	-0.076904
26.288367	0.1	-0.076955
26.290033	0.1	-0.074683
26.291700	0.1	-0.071400
26.293367	0.1	-0.068163
26.295033	0.1	-0.065402
26.296700	0.1	-0.063446
26.298367	0.1	-0.062515
26.300033	0.1	-0.062254
26.301700	0.1	-0.062156
26.303367	0.1	-0.062687
26.305033	0.1	-0.064881
26.306700	0.1	-0.069072
26.308367	0.1	-0.074492
26.310033	0.1	-0.079428
26.311700	0.1	-0.082091
26.313367	0.1	-0.081994
26.315033	0.1	-0.079907
26.316700	0.1	-0.076932
26.318367	0.1	-0.073989
26.320033	0.1	-0.071474
26.321700	0.1	-0.069258
26.323367	0.1	-0.067181
26.325033	0.1	-0.065463
26.326700	0.1	-0.064769
26.328367	0.1	-0.065789
26.330033	0.1	-0.068424
26.331700	0.1	-0.071637
26.333367	0.1	-0.073877
26.335033	0.1	-0.073947
26.336700	0.1	-0.072066
26.338367	0.1	-0.070035
26.340033	0.1	-0.070082
26.341700	0.1	-0.073221
26.343367	0.1	-0.078115
26.345033	0.1	-0.081835
26.346700	0.1	-0.082143
26.348367	0.1	-0.078948
26.350033	0.1	-0.074031
26.351700	0.1	-0.069682
26.353367	0.1	-0.066999
26.355033	0.1	-0.065449
26.356700	0.1	-0.064098
26.358367	0.1	-0.062822
26.360033	0.1	-0.062021
26.361700	0.1	-0.061961
26.363367	0.1	-0.062459
26.365033	0.1	-0.063004
26.366700	0.1	-0.063144
26.368367	0.1	-0.062855
26.370033	0.1	-0.062492
26.371700	0.1	-0.062510
26.373367	0.1	-0.063330
26.375033	0.1	-0.065309
26.376700	0.1	-0.068410
26.378367	0.1	-0.071796
26.380033	0.1	-0.073938
26.381700	0.1	-0.073439
26.383367	0.1	-0.070175
26.385033	0.1	-0.065584
26.386700	0.1	-0.061565
26.388367	0.1	-0.059274
26.390033	0.1	-0.058818
26.391700	0.1	-0.059465
26.393367	0.1	-0.060317
26.395033	0.1	-0.060992
26.396700	0.1	-0.061565
26.398367	0.1	-0.062212
26.400033	0.1	-0.063148
26.401700	0.1	-0.064750
26.403367	0.1	-0.067544
26.405033	0.1	-0.071432
26.406700	0.1	-0.074967
26.408367	0.1	-0.076303
26.410033	0.1	-0.074785
26.411700	0.1	-0.071265
26.413367	0.1	-0.067502
26.415033	0.1	-0.065253
26.416700	0.1	-0.065048
26.418367	0.1	-0.066045
26.420033	0.1	-0.067223
26.421700	0.1	-0.068028
26.423367	0.1	-0.068117
26.425033	0.1	-0.067591
26.426700	0.1	-0.067228
26.428367	0.1	-0.067954
26.430033	0.1	-0.070115
26.431700	0.1	-0.073272
26.433367	0.1	-0.076261
26.435033	0.1	-0.077649
26.436700	0.1	-0.076881
26.438367	0.1	-0.074785
26.440033	0.1	-0.072839
26.441700	0.1	-0.072299
26.443367	0.1	-0.073295
26.445033	0.1	-0.074455
26.446700	0.1	-0.074045
26.448367	0.1	-0.071530
26.450033	0.1	-0.068154
26.451700	0.1	-0.066180
26.453367	0.1	-0.066985
26.455033	0.1	-0.069789
26.456700	0.1	-0.072662
26.458367	0.1	-0.074166
26.460033	0.1	-0.073835
26.461700	0.1	-0.071819
26.463367	0.1	-0.068769
26.465033	0.1	-0.065919
26.466700	0.1	-0.064573
26.468367	0.1	-0.065118
26.470033	0.1	-0.067092
26.471700	0.1	-0.070003
26.473367	0.1	-0.073425
26.475033	0.1	-0.076746
26.476700	0.1	-0.079237
26.478367	0.1	-0.080662
26.480033	0.1	-0.081593
26.481700	0.1	-0.082934
26.483367	0.1	-0.085086
26.485033	0.1	-0.087423
26.486700	0.1	-0.088676
26.488367	0.1	-0.088112
26.490033	0.1	-0.085956
26.491700	0.1	-0.082622
26.493367	0.1	-0.078776
26.495033	0.1	-0.075912
26.496700	0.1	-0.075581
26.498367	0.1	-0.077784
26.500033	0.1	-0.081016
26.501700	0.1	-0.083875
26.503367	0.1	-0.085775
26.505033	0.1	-0.086385
26.506700	0.1	-0.085644
26.508367	0.1	-0.084010
26.510033	0.1	-0.081952
26.511700	0.1	-0.079516
26.513367	0.1	-0.076992
26.515033	0.1	-0.075218
26.516700	0.1	-0.074646
26.518367	0.1	-0.074720
26.520033	0.1	-0.074483
26.521700	0.1	-0.073165
26.523367	0.1	-0.070552
26.525033	0.1	-0.067400
26.526700	0.1	-0.065453
26.528367	0.1	-0.066021
26.530033	0.1	-0.068620
26.531700	0.1	-0.071898
26.533367	0.1	-0.075051
26.535033	0.1	-0.078143
26.536700	0.1	-0.081700
26.538367	0.1	-0.085700
26.540033	0.1	-0.089132
26.541700	0.1	-0.090878
26.543367	0.1	-0.090422
26.545033	0.1	-0.087991
26.546700	0.1	-0.084662
26.548367	0.1	-0.081779
26.550033	0.1	-0.080094
26.551700	0.1	-0.079810
26.553367	0.1	-0.080802
26.555033	0.1	-0.082403
26.556700	0.1	-0.083721
26.558367	0.1	-0.084369
26.560033	0.1	-0.084513
26.561700	0.1	-0.084750
26.563367	0.1	-0.085817
26.565033	0.1	-0.087745
26.566700	0.1	-0.089696
26.568367	0.1	-0.090743
26.570033	0.1	-0.090674
26.571700	0.1	-0.089929
26.573367	0.1	-0.088988
26.575033	0.1	-0.087940
26.576700	0.1	-0.086562
26.578367	0.1	-0.084564
26.580033	0.1	-0.082157
26.581700	0.1	-0.080341
26.583367	0.1	-0.080126
26.585033	0.1	-0.081300
26.586700	0.1	-0.082618
26.588367	0.1	-0.083297
26.590033	0.1	-0.083428
26.591700	0.1	-0.083297
26.593367	0.1	-0.083158
26.595033	0.1	-0.083675
26.596700	0.1	-0.085812
26.598367	0.1	-0.089733
26.600033	0.1	-0.094180
26.601700	0.1	-0.097426
26.603367	0.1	-0.098390
26.605033	0.1	-0.097030
26.606700	0.1	-0.093929
26.608367	0.1	-0.089975
26.610033	0.1	-0.086194
26.611700	0.1	-0.083516
26.613367	0.1	-0.082399
26.615033	0.1	-0.082492
26.616700	0.1	-0.082934
26.618367	0.1	-0.083274
26.620033	0.1	-0.083540
26.621700	0.1	-0.083395
26.623367	0.1	-0.082273
26.625033	0.1	-0.080443
26.626700	0.1	-0.079060
26.628367	0.1	-0.079148
26.630033	0.1	-0.080680
26.631700	0.1	-0.082864
26.633367	0.1	-0.085039
26.635033	0.1	-0.086622
26.636700	0.1	-0.087018
26.638367	0.1	-0.086357
26.640033	0.1	-0.085505
26.641700	0.1	-0.084736
26.643367	0.1	-0.083409
26.645033	0.1	-0.081002
26.646700	0.1	-0.078012
26.648367	0.1	-0.075651
26.650033	0.1	-0.074869
26.651700	0.1	-0.075558
26.653367	0.1	-0.077020
26.655033	0.1	-0.078771
26.656700	0.1	-0.080341
26.658367	0.1	-0.081048
26.660033	0.1	-0.080676
26.661700	0.1	-0.079777
26.663367	0.1	-0.079148
26.665033	0.1	-0.079414
26.666700	0.1	-0.081006
26.668367	0.1	-0.084057
26.670033	0.1	-0.087991
26.671700	0.1	-0.091405
26.673367	0.1	-0.092937
26.675033	0.1	-0.092406
26.676700	0.1	-0.090650
26.678367	0.1	-0.088424
26.680033	0.1	-0.086362
26.681700	0.1	-0.085263
26.683367	0.1	-0.085463
26.685033	0.1	-0.086348
26.686700	0.1	-0.087097
26.688367	0.1	-0.087521
26.690033	0.1	-0.088224
26.691700	0.1	-0.089826
26.693367	0.1	-0.091884
26.695033	0.1	-0.093365
26.696700	0.1	-0.094161
26.698367	0.1	-0.094934
26.700033	0.1	-0.095894
26.701700	0.1	-0.096639
26.703367	0.1	-0.096518
26.705033	0.1	-0.095214
26.706700	0.1	-0.093360
26.708367	0.1	-0.092299
26.710033	0.1	-0.092955
26.711700	0.1	-0.095284
26.713367	0.1	-0.098445
26.715033	0.1	-0.101575
26.716700	0.1	-0.104178
26.718367	0.1	-0.106180
26.720033	0.1	-0.107903
26.721700	0.1	-0.109430
26.723367	0.1	-0.110199
26.725033	0.1	-0.109505
26.726700	0.1	-0.107097
26.728367	0.1	-0.103530
26.730033	0.1	-0.100262
26.731700	0.1	-0.098636
26.733367	0.1	-0.098930
26.735033	0.1	-0.100578
26.736700	0.1	-0.103167
26.738367	0.1	-0.106581
26.740033	0.1	-0.110469
26.741700	0.1	-0.114227
26.743367	0.1	-0.117300
26.745033	0.1	-0.118939
26.746700	0.1	-0.118255
26.748367	0.1	-0.115009
26.750033	0.1	-0.110376
26.751700	0.1	-0.106548
26.753367	0.1	-0.105356
26.755033	0.1	-0.107167
26.756700	0.1	-0.110725
26.758367	0.1	-0.113975
26.760033	0.1	-0.115759
26.761700	0.1	-0.116518
26.763367	0.1	-0.117025
26.765033	0.1	-0.117193
26.766700	0.1	-0.116695
26.768367	0.1	-0.115782
26.770033	0.1	-0.114986
26.771700	0.1	-0.114529
26.773367	0.1	-0.114250
26.775033	0.1	-0.113714
26.776700	0.1	-0.112792
26.778367	0.1	-0.112015
26.780033	0.1	-0.111912
26.781700	0.1	-0.112387
26.783367	0.1	-0.113053
26.785033	0.1	-0.113570
26.786700	0.1	-0.113607
26.788367	0.1	-0.112853
26.790033	0.1	-0.111284
26.791700	0.1	-0.109226
26.793367	0.1	-0.107046
26.795033	0.1	-0.104983
26.796700	0.1	-0.103577
26.798367	0.1	-0.103740
26.800033	0.1	-0.106050
26.801700	0.1	-0.110068
26.803367	0.1	-0.114171
26.805033	0.1	-0.116043
26.806700	0.1	-0.114287
26.808367	0.1	-0.109789
26.810033	0.1	-0.104974
26.811700	0.1	-0.102082
26.813367	0.1	-0.102352
26.815033	0.1	-0.105910
26.816700	0.1	-0.111568
26.818367	0.1	-0.117384
26.820033	0.1	-0.121994
26.821700	0.1	-0.124671
26.823367	0.1	-0.124429
26.825033	0.1	-0.120793
26.826700	0.1	-0.115004
26.828367	0.1	-0.109165
26.830033	0.1	-0.104764
26.831700	0.1	-0.102399
26.833367	0.1	-0.101929
26.835033	0.1	-0.102702
26.836700	0.1	-0.103870
26.838367	0.1	-0.104667
26.840033	0.1	-0.104518
26.841700	0.1	-0.103405
26.843367	0.1	-0.102031
26.845033	0.1	-0.101198
26.846700	0.1	-0.101505
26.848367	0.1	-0.103554
26.850033	0.1	-0.107195
26.851700	0.1	-0.110888
26.853367	0.1	-0.112695
26.855033	0.1	-0.112150
26.856700	0.1	-0.110697
26.858367	0.1	-0.109719
26.860033	0.1	-0.109184
26.861700	0.1	-0.108578
26.863367	0.1	-0.107749
26.865033	0.1	-0.106585
26.866700	0.1	-0.105035
26.868367	0.1	-0.103465
26.870033	0.1	-0.102408
26.871700	0.1	-0.102296
26.873367	0.1	-0.103456
26.875033	0.1	-0.105826
26.876700	0.1	-0.108965
26.878367	0.1	-0.112611
26.880033	0.1	-0.116620
26.881700	0.1	-0.120089
26.883367	0.1	-0.121873
26.885033	0.1	-0.121961
26.886700	0.1	-0.121323
26.888367	0.1	-0.120723
26.890033	0.1	-0.120136
26.891700	0.1	-0.119279
26.893367	0.1	-0.118269
26.895033	0.1	-0.117505
26.896700	0.1	-0.117202
26.898367	0.1	-0.117416
26.900033	0.1	-0.117989
26.901700	0.1	-0.118464
26.903367	0.1	-0.118366
26.905033	0.1	-0.117542
26.906700	0.1	-0.116052
26.908367	0.1	-0.113891
26.910033	0.1	-0.111214
26.911700	0.1	-0.108690
26.913367	0.1	-0.106944
26.915033	0.1	-0.105822
26.916700	0.1	-0.105100
26.918367	0.1	-0.105388
26.920033	0.1	-0.107279
26.921700	0.1	-0.110087
26.923367	0.1	-0.112215
26.925033	0.1	-0.112453
26.926700	0.1	-0.110860
26.928367	0.1	-0.108550
26.930033	0.1	-0.106464
26.931700	0.1	-0.104709
26.933367	0.1	-0.103242
26.935033	0.1	-0.102567
26.936700	0.1	-0.103489
26.938367	0.1	-0.106301
26.940033	0.1	-0.110362
26.941700	0.1	-0.114422
26.943367	0.1	-0.117123
26.945033	0.1	-0.117491
26.946700	0.1	-0.115563
26.948367	0.1	-0.112345
26.950033	0.1	-0.108993
26.951700	0.1	-0.105919
26.953367	0.1	-0.103251
26.955033	0.1	-0.101821
26.956700	0.1	-0.102744
26.958367	0.1	-0.106040
26.960033	0.1	-0.110581
26.961700	0.1	-0.114981
26.963367	0.1	-0.117975
26.965033	0.1	-0.118716
26.966700	0.1	-0.117146
26.968367	0.1	-0.114171
26.970033	0.1	-0.111163
26.971700	0.1	-0.109095
26.973367	0.1	-0.108206
26.975033	0.1	-0.108280
26.976700	0.1	-0.108979
26.978367	0.1	-0.109933
26.980033	0.1	-0.110799
26.981700	0.1	-0.111675
26.983367	0.1	-0.113146
26.985033	0.1	-0.115400
26.986700	0.1	-0.117621
26.988367	0.1	-0.119018
26.990033	0.1	-0.119638
26.991700	0.1	-0.120061
26.993367	0.1	-0.121039
26.995033	0.1	-0.122953
26.996700	0.1	-0.125282
26.998367	0.1	-0.126986
27.000033	0.1	-0.127438
27.001700	0.1	-0.126846
27.003367	0.1	-0.125780
27.005033	0.1	-0.124387
27.006700	0.1	-0.122469
27.008367	0.1	-0.120006
27.010033	0.1	-0.117165
27.011700	0.1	-0.114120
27.013367	0.1	-0.111423
27.015033	0.1	-0.110110
27.016700	0.1	-0.110962
27.018367	0.1	-0.113775
27.020033	0.1	-0.117291
27.021700	0.1	-0.120234
27.023367	0.1	-0.122301
27.025033	0.1	-0.124113
27.026700	0.1	-0.126692
27.028367	0.1	-0.130907
27.030033	0.1	-0.136457
27.031700	0.1	-0.141463
27.033367	0.1	-0.143736
27.035033	0.1	-0.142646
27.036700	0.1	-0.139466
27.038367	0.1	-0.136090
27.040033	0.1	-0.133556
27.041700	0.1	-0.131759
27.043367	0.1	-0.130231
27.045033	0.1	-0.128807
27.046700	0.1	-0.127540
27.048367	0.1	-0.126469
27.050033	0.1	-0.125724
27.051700	0.1	-0.125719
27.053367	0.1	-0.126809
27.055033	0.1	-0.128523
27.056700	0.1	-0.129663
27.058367	0.1	-0.129510
27.060033	0.1	-0.128406
27.061700	0.1	-0.127312
27.063367	0.1	-0.127354
27.065033	0.1	-0.129025
27.066700	0.1	-0.131330
27.068367	0.1	-0.132690
27.070033	0.1	-0.132658
27.071700	0.1	-0.132183
27.073367	0.1	-0.132499
27.075033	0.1	-0.134199
27.076700	0.1	-0.137007
27.078367	0.1	-0.140001
27.080033	0.1	-0.142232
27.081700	0.1	-0.142911
27.083367	0.1	-0.141426
27.085033	0.1	-0.137887
27.086700	0.1	-0.133631
27.088367	0.1	-0.130399
27.090033	0.1	-0.129011
27.091700	0.1	-0.129077
27.093367	0.1	-0.129859
27.095033	0.1	-0.131084
27.096700	0.1	-0.132592
27.098367	0.1	-0.133784
27.100033	0.1	-0.133952
27.101700	0.1	-0.133067
27.103367	0.1	-0.131913
27.105033	0.1	-0.131247
27.106700	0.1	-0.131149
27.108367	0.1	-0.131391
27.110033	0.1	-0.131871
27.111700	0.1	-0.132448
27.113367	0.1	-0.132853
27.115033	0.1	-0.132900
27.116700	0.1	-0.132825
27.118367	0.1	-0.133226
27.120033	0.1	-0.134436
27.121700	0.1	-0.136308
27.123367	0.1	-0.138637
27.125033	0.1	-0.141133
27.126700	0.1	-0.143009
27.128367	0.1	-0.143414
27.130033	0.1	-0.142348
27.131700	0.1	-0.140690
27.133367	0.1	-0.139424
27.135033	0.1	-0.138958
27.136700	0.1	-0.139154
27.138367	0.1	-0.139759
27.140033	0.1	-0.140751
27.141700	0.1	-0.142143
27.143367	0.1	-0.143559
27.145033	0.1	-0.144369
27.146700	0.1	-0.144611
27.148367	0.1	-0.145030
27.150033	0.1	-0.145929
27.151700	0.1	-0.147033
27.153367	0.1	-0.148257
27.155033	0.1	-0.149491
27.156700	0.1	-0.150548
27.158367	0.1	-0.151610
27.160033	0.1	-0.152788
27.161700	0.1	-0.153594
27.163367	0.1	-0.153403
27.165033	0.1	-0.152378
27.166700	0.1	-0.151200
27.168367	0.1	-0.150045
27.170033	0.1	-0.148439
27.171700	0.1	-0.146097
27.173367	0.1	-0.143424
27.175033	0.1	-0.141254
27.176700	0.1	-0.140378
27.178367	0.1	-0.140970
27.180033	0.1	-0.142218
27.181700	0.1	-0.142953
27.183367	0.1	-0.142795
27.185033	0.1	-0.142246
27.186700	0.1	-0.142101
27.188367	0.1	-0.143037
27.190033	0.1	-0.145258
27.191700	0.1	-0.148136
27.193367	0.1	-0.150697
27.195033	0.1	-0.152299
27.196700	0.1	-0.152788
27.198367	0.1	-0.152267
27.200033	0.1	-0.150967
27.201700	0.1	-0.149081
27.203367	0.1	-0.146646
27.205033	0.1	-0.143540
27.206700	0.1	-0.139982
27.208367	0.1	-0.136807
27.210033	0.1	-0.134837
27.211700	0.1	-0.134399
27.213367	0.1	-0.135470
27.215033	0.1	-0.137673
27.216700	0.1	-0.140173
27.218367	0.1	-0.141719
27.220033	0.1	-0.141542
27.221700	0.1	-0.140434
27.223367	0.1	-0.139982
27.225033	0.1	-0.141012
27.226700	0.1	-0.143386
27.228367	0.1	-0.146301
27.230033	0.1	-0.148513
27.231700	0.1	-0.149095
27.233367	0.1	-0.147964
27.235033	0.1	-0.145920
27.236700	0.1	-0.144164
27.238367	0.1	-0.143573
27.240033	0.1	-0.144215
27.241700	0.1	-0.145342
27.243367	0.1	-0.146008
27.245033	0.1	-0.145682
27.246700	0.1	-0.144183
27.248367	0.1	-0.141421
27.250033	0.1	-0.137296
27.251700	0.1	-0.132001
27.253367	0.1	-0.126474
27.255033	0.1	-0.122059
27.256700	0.1	-0.119605
27.258367	0.1	-0.119051
27.260033	0.1	-0.119433
27.261700	0.1	-0.119573
27.263367	0.1	-0.119070
27.265033	0.1	-0.118790
27.266700	0.1	-0.120006
27.268367	0.1	-0.123088
27.270033	0.1	-0.127256
27.271700	0.1	-0.131400
27.273367	0.1	-0.134977
27.275033	0.1	-0.138059
27.276700	0.1	-0.140537
27.278367	0.1	-0.141826
27.280033	0.1	-0.141482
27.281700	0.1	-0.139871
27.283367	0.1	-0.138292
27.285033	0.1	-0.138050
27.286700	0.1	-0.138953
27.288367	0.1	-0.139428
27.290033	0.1	-0.138660
27.291700	0.1	-0.137696
27.293367	0.1	-0.138045
27.295033	0.1	-0.140024
27.296700	0.1	-0.142958
27.298367	0.1	-0.146334
27.300033	0.1	-0.149957
27.301700	0.1	-0.153231
27.303367	0.1	-0.155186
27.305033	0.1	-0.155275
27.306700	0.1	-0.153845
27.308367	0.1	-0.151917
27.310033	0.1	-0.150511
27.311700	0.1	-0.150064
27.313367	0.1	-0.150246
27.315033	0.1	-0.150381
27.316700	0.1	-0.150343
27.318367	0.1	-0.150530
27.320033	0.1	-0.151242
27.321700	0.1	-0.152830
27.323367	0.1	-0.155373
27.325033	0.1	-0.157864
27.326700	0.1	-0.158725
27.328367	0.1	-0.157286
27.330033	0.1	-0.154376
27.331700	0.1	-0.151675
27.333367	0.1	-0.150697
27.335033	0.1	-0.151768
27.336700	0.1	-0.153827
27.338367	0.1	-0.155531
27.340033	0.1	-0.156378
27.341700	0.1	-0.156676
27.343367	0.1	-0.156690
27.345033	0.1	-0.156178
27.346700	0.1	-0.154981
27.348367	0.1	-0.153664
27.350033	0.1	-0.152909
27.351700	0.1	-0.152653
27.353367	0.1	-0.152430
27.355033	0.1	-0.152527
27.356700	0.1	-0.154162
27.358367	0.1	-0.157929
27.360033	0.1	-0.162772
27.361700	0.1	-0.166777
27.363367	0.1	-0.168723
27.365033	0.1	-0.168909
27.366700	0.1	-0.168448
27.368367	0.1	-0.167959
27.370033	0.1	-0.167191
27.371700	0.1	-0.165505
27.373367	0.1	-0.162330
27.375033	0.1	-0.157934
27.376700	0.1	-0.154027
27.378367	0.1	-0.152662
27.380033	0.1	-0.154469
27.381700	0.1	-0.158269
27.383367	0.1	-0.161817
27.385033	0.1	-0.163368
27.386700	0.1	-0.163135
27.388367	0.1	-0.162595
27.390033	0.1	-0.162609
27.391700	0.1	-0.162926
27.393367	0.1	-0.162991
27.395033	0.1	-0.162306
27.396700	0.1	-0.160388
27.398367	0.1	-0.157258
27.400033	0.1	-0.153617
27.401700	0.1	-0.150646
27.403367	0.1	-0.149575
27.405033	0.1	-0.150641
27.406700	0.1	-0.152593
27.408367	0.1	-0.154041
27.410033	0.1	-0.154874
27.411700	0.1	-0.155950
27.413367	0.1	-0.157794
27.415033	0.1	-0.160118
27.416700	0.1	-0.162320
27.418367	0.1	-0.163834
27.420033	0.1	-0.164374
27.421700	0.1	-0.164323
27.423367	0.1	-0.164276
27.425033	0.1	-0.164346
27.426700	0.1	-0.164192
27.428367	0.1	-0.163480
27.430033	0.1	-0.162264
27.431700	0.1	-0.161333
27.433367	0.1	-0.161431
27.435033	0.1	-0.162176
27.436700	0.1	-0.162609
27.438367	0.1	-0.162511
27.440033	0.1	-0.162399
27.441700	0.1	-0.162893
27.443367	0.1	-0.164667
27.445033	0.1	-0.168090
27.446700	0.1	-0.172462
27.448367	0.1	-0.176402
27.450033	0.1	-0.179075
27.451700	0.1	-0.180276
27.453367	0.1	-0.179945
27.455033	0.1	-0.178604
27.456700	0.1	-0.177249
27.458367	0.1	-0.176369
27.460033	0.1	-0.175643
27.461700	0.1	-0.174814
27.463367	0.1	-0.174190
27.465033	0.1	-0.174297
27.466700	0.1	-0.175410
27.468367	0.1	-0.177561
27.470033	0.1	-0.180327
27.471700	0.1	-0.182628
27.473367	0.1	-0.183601
27.475033	0.1	-0.183685
27.476700	0.1	-0.183964
27.478367	0.1	-0.184909
27.480033	0.1	-0.185836
27.481700	0.1	-0.185394
27.483367	0.1	-0.182679
27.485033	0.1	-0.178195
27.486700	0.1	-0.173659
27.488367	0.1	-0.170716
27.490033	0.1	-0.169971
27.491700	0.1	-0.170846
27.493367	0.1	-0.172248
27.495033	0.1	-0.173552
27.496700	0.1	-0.174823
27.498367	0.1	-0.176290
27.500033	0.1	-0.177897
27.501700	0.1	-0.179191
27.503367	0.1	-0.179806
27.505033	0.1	-0.180136
27.506700	0.1	-0.180793
27.508367	0.1	-0.181780
27.510033	0.1	-0.182930
27.511700	0.1	-0.184369
27.513367	0.1	-0.185911
27.515033	0.1	-0.186739
27.516700	0.1	-0.186176
27.518367	0.1	-0.184518
27.520033	0.1	-0.182753
27.521700	0.1	-0.181580
27.523367	0.1	-0.181152
27.525033	0.1	-0.181426
27.526700	0.1	-0.182013
27.528367	0.1	-0.182441
27.530033	0.1	-0.182902
27.531700	0.1	-0.183620
27.533367	0.1	-0.183452
27.535033	0.1	-0.180872
27.536700	0.1	-0.176253
27.538367	0.1	-0.171624
27.540033	0.1	-0.168514
27.541700	0.1	-0.167089
27.543367	0.1	-0.167098
27.545033	0.1	-0.168518
27.546700	0.1	-0.171117
27.548367	0.1	-0.174078
27.550033	0.1	-0.176765
27.551700	0.1	-0.179154
27.553367	0.1	-0.181119
27.555033	0.1	-0.182162
27.556700	0.1	-0.182181
27.558367	0.1	-0.181887
27.560033	0.1	-0.182297
27.561700	0.1	-0.183876
27.563367	0.1	-0.185966
27.565033	0.1	-0.187340
27.566700	0.1	-0.187499
27.568367	0.1	-0.187214
27.570033	0.1	-0.187461
27.571700	0.1	-0.188150
27.573367	0.1	-0.188304
27.575033	0.1	-0.187098
27.576700	0.1	-0.184751
27.578367	0.1	-0.182563
27.580033	0.1	-0.182064
27.581700	0.1	-0.183918
27.583367	0.1	-0.187377
27.585033	0.1	-0.191052
27.586700	0.1	-0.193971
27.588367	0.1	-0.195643
27.590033	0.1	-0.195787
27.591700	0.1	-0.194614
27.593367	0.1	-0.192798
27.595033	0.1	-0.191065
27.596700	0.1	-0.189967
27.598367	0.1	-0.189710
27.600033	0.1	-0.189734
27.601700	0.1	-0.188858
27.603367	0.1	-0.186581
27.605033	0.1	-0.183806
27.606700	0.1	-0.182050
27.608367	0.1	-0.181976
27.610033	0.1	-0.182930
27.611700	0.1	-0.183899
27.613367	0.1	-0.184416
27.615033	0.1	-0.184649
27.616700	0.1	-0.185198
27.618367	0.1	-0.186600
27.620033	0.1	-0.188849
27.621700	0.1	-0.191508
27.623367	0.1	-0.193990
27.625033	0.1	-0.195745
27.626700	0.1	-0.196490
27.628367	0.1	-0.196202
27.630033	0.1	-0.195084
27.631700	0.1	-0.193561
27.633367	0.1	-0.191927
27.635033	0.1	-0.190227
27.636700	0.1	-0.188653
27.638367	0.1	-0.187592
27.640033	0.1	-0.187284
27.641700	0.1	-0.187731
27.643367	0.1	-0.188807
27.645033	0.1	-0.190386
27.646700	0.1	-0.192295
27.648367	0.1	-0.194185
27.650033	0.1	-0.195513
27.651700	0.1	-0.196076
27.653367	0.1	-0.196500
27.655033	0.1	-0.197613
27.656700	0.1	-0.199750
27.658367	0.1	-0.202539
27.660033	0.1	-0.204756
27.661700	0.1	-0.205245
27.663367	0.1	-0.204179
27.665033	0.1	-0.202688
27.666700	0.1	-0.201678
27.668367	0.1	-0.201459
27.670033	0.1	-0.201571
27.671700	0.1	-0.201133
27.673367	0.1	-0.199988
27.675033	0.1	-0.199187
27.676700	0.1	-0.199871
27.678367	0.1	-0.201897
27.680033	0.1	-0.204020
27.681700	0.1	-0.205282
27.683367	0.1	-0.205571
27.685033	0.1	-0.205194
27.686700	0.1	-0.204467
27.688367	0.1	-0.203261
27.690033	0.1	-0.201031
27.691700	0.1	-0.197538
27.693367	0.1	-0.193277
27.695033	0.1	-0.189636
27.696700	0.1	-0.188514
27.698367	0.1	-0.191056
27.700033	0.1	-0.196644
27.701700	0.1	-0.203238
27.703367	0.1	-0.208672
27.705033	0.1	-0.211438
27.706700	0.1	-0.211019
27.708367	0.1	-0.208458
27.710033	0.1	-0.206190
27.711700	0.1	-0.206018
27.713367	0.1	-0.207927
27.715033	0.1	-0.211056
27.716700	0.1	-0.214432
27.718367	0.1	-0.216900
27.720033	0.1	-0.217659
27.721700	0.1	-0.216621
27.723367	0.1	-0.214344
27.725033	0.1	-0.211732
27.726700	0.1	-0.209371
27.728367	0.1	-0.206972
27.730033	0.1	-0.204118
27.731700	0.1	-0.201380
27.733367	0.1	-0.199932
27.735033	0.1	-0.200351
27.736700	0.1	-0.202199
27.738367	0.1	-0.204602
27.740033	0.1	-0.206819
27.741700	0.1	-0.208183
27.743367	0.1	-0.208346
27.745033	0.1	-0.207978
27.746700	0.1	-0.208169
27.748367	0.1	-0.208993
27.750033	0.1	-0.209264
27.751700	0.1	-0.207857
27.753367	0.1	-0.205003
27.755033	0.1	-0.202209
27.756700	0.1	-0.200998
27.758367	0.1	-0.201692
27.760033	0.1	-0.203191
27.761700	0.1	-0.204034
27.763367	0.1	-0.203778
27.765033	0.1	-0.203070
27.766700	0.1	-0.202549
27.768367	0.1	-0.202381
27.770033	0.1	-0.202782
27.771700	0.1	-0.203862
27.773367	0.1	-0.205068
27.775033	0.1	-0.205874
27.776700	0.1	-0.206493
27.778367	0.1	-0.207266
27.780033	0.1	-0.208076
27.781700	0.1	-0.208705
27.783367	0.1	-0.209147
27.785033	0.1	-0.209389
27.786700	0.1	-0.209180
27.788367	0.1	-0.208421
27.790033	0.1	-0.207592
27.791700	0.1	-0.207201
27.793367	0.1	-0.207121
27.795033	0.1	-0.206563
27.796700	0.1	-0.204775
27.798367	0.1	-0.202088
27.800033	0.1	-0.199969
27.801700	0.1	-0.199978
27.803367	0.1	-0.202768
27.805033	0.1	-0.207569
27.806700	0.1	-0.212495
27.808367	0.1	-0.215736
27.810033	0.1	-0.216695
27.811700	0.1	-0.216044
27.813367	0.1	-0.214712
27.815033	0.1	-0.213063
27.816700	0.1	-0.211000
27.818367	0.1	-0.208528
27.820033	0.1	-0.206260
27.821700	0.1	-0.205184
27.823367	0.1	-0.205743
27.825033	0.1	-0.207601
27.826700	0.1	-0.209995
27.828367	0.1	-0.211978
27.830033	0.1	-0.213166
27.831700	0.1	-0.214083
27.833367	0.1	-0.215489
27.835033	0.1	-0.217510
27.836700	0.1	-0.219480
27.838367	0.1	-0.220593
27.840033	0.1	-0.220602
27.841700	0.1	-0.219801
27.843367	0.1	-0.218656
27.845033	0.1	-0.217422
27.846700	0.1	-0.216011
27.848367	0.1	-0.214288
27.850033	0.1	-0.212239
27.851700	0.1	-0.209999
27.853367	0.1	-0.208043
27.855033	0.1	-0.207215
27.856700	0.1	-0.208304
27.858367	0.1	-0.211243
27.860033	0.1	-0.214935
27.861700	0.1	-0.218195
27.863367	0.1	-0.220467
27.865033	0.1	-0.221673
27.866700	0.1	-0.221813
27.868367	0.1	-0.220877
27.870033	0.1	-0.219191
27.871700	0.1	-0.217645
27.873367	0.1	-0.217194
27.875033	0.1	-0.218255
27.876700	0.1	-0.220421
27.878367	0.1	-0.222642
27.880033	0.1	-0.224104
27.881700	0.1	-0.224696
27.883367	0.1	-0.224616
27.885033	0.1	-0.223927
27.886700	0.1	-0.222507
27.888367	0.1	-0.220235
27.890033	0.1	-0.217375
27.891700	0.1	-0.214903
27.893367	0.1	-0.214134
27.895033	0.1	-0.215815
27.896700	0.1	-0.219410
27.898367	0.1	-0.223513
27.900033	0.1	-0.226866
27.901700	0.1	-0.228835
27.903367	0.1	-0.229185
27.905033	0.1	-0.228137
27.906700	0.1	-0.226432
27.908367	0.1	-0.224579
27.910033	0.1	-0.222493
27.911700	0.1	-0.220421
27.913367	0.1	-0.219126
27.915033	0.1	-0.219154
27.916700	0.1	-0.220644
27.918367	0.1	-0.223485
27.920033	0.1	-0.227210
27.921700	0.1	-0.230935
27.923367	0.1	-0.233678
27.925033	0.1	-0.234991
27.926700	0.1	-0.234847
27.928367	0.1	-0.233250
27.930033	0.1	-0.230600
27.931700	0.1	-0.228016
27.933367	0.1	-0.226689
27.935033	0.1	-0.227182
27.936700	0.1	-0.229264
27.938367	0.1	-0.231890
27.940033	0.1	-0.233743
27.941700	0.1	-0.234242
27.943367	0.1	-0.233650
27.945033	0.1	-0.232523
27.946700	0.1	-0.231410
27.948367	0.1	-0.230656
27.950033	0.1	-0.230321
27.951700	0.1	-0.230623
27.953367	0.1	-0.232169
27.955033	0.1	-0.234973
27.956700	0.1	-0.237622
27.958367	0.1	-0.238512
27.960033	0.1	-0.237362
27.961700	0.1	-0.235033
27.963367	0.1	-0.232635
27.965033	0.1	-0.230959
27.966700	0.1	-0.230242
27.968367	0.1	-0.230144
27.970033	0.1	-0.229925
27.971700	0.1	-0.228924
27.973367	0.1	-0.227168
27.975033	0.1	-0.225161
27.976700	0.1	-0.223578
27.978367	0.1	-0.223392
27.980033	0.1	-0.225268
27.981700	0.1	-0.228584
27.983367	0.1	-0.231634
27.985033	0.1	-0.232933
27.986700	0.1	-0.232421
27.988367	0.1	-0.231243
27.990033	0.1	-0.230456
27.991700	0.1	-0.230689
27.993367	0.1	-0.232202
27.995033	0.1	-0.234344
27.996700	0.1	-0.235881
27.998367	0.1	-0.236384
28.000033	0.1	-0.236644
28.001700	0.1	-0.237543
28.003367	0.1	-0.239010
28.005033	0.1	-0.240011
28.006700	0.1	-0.239611
28.008367	0.1	-0.238172
28.010033	0.1	-0.237064
28.011700	0.1	-0.237222
28.013367	0.1	-0.238279
28.015033	0.1	-0.239108
28.016700	0.1	-0.238875
28.018367	0.1	-0.237655
28.020033	0.1	-0.236514
28.021700	0.1	-0.236668
28.023367	0.1	-0.238209
28.025033	0.1	-0.240160
28.026700	0.1	-0.241646
28.028367	0.1	-0.242568
28.030033	0.1	-0.243387
28.031700	0.1	-0.244402
28.033367	0.1	-0.245199
28.035033	0.1	-0.245231
28.036700	0.1	-0.244421
28.038367	0.1	-0.242768
28.040033	0.1	-0.240253
28.041700	0.1	-0.237711
28.043367	0.1	-0.236551
28.045033	0.1	-0.237161
28.046700	0.1	-0.238447
28.048367	0.1	-0.239145
28.050033	0.1	-0.238814
28.051700	0.1	-0.237799
28.053367	0.1	-0.236765
28.055033	0.1	-0.236463
28.056700	0.1	-0.237636
28.058367	0.1	-0.240649
28.060033	0.1	-0.244719
28.061700	0.1	-0.248151
28.063367	0.1	-0.249846
28.065033	0.1	-0.249962
28.066700	0.1	-0.249124
28.068367	0.1	-0.247792
28.070033	0.1	-0.246218
28.071700	0.1	-0.244346
28.073367	0.1	-0.242013
28.075033	0.1	-0.239532
28.076700	0.1	-0.237706
28.078367	0.1	-0.237222
28.080033	0.1	-0.238121
28.081700	0.1	-0.239834
28.083367	0.1	-0.241529
28.085033	0.1	-0.242228
28.086700	0.1	-0.241483
28.088367	0.1	-0.240118
28.090033	0.1	-0.239359
28.091700	0.1	-0.239410
28.093367	0.1	-0.239951
28.095033	0.1	-0.241087
28.096700	0.1	-0.242773
28.098367	0.1	-0.243979
28.100033	0.1	-0.243518
28.101700	0.1	-0.241268
28.103367	0.1	-0.238209
28.105033	0.1	-0.235783
28.106700	0.1	-0.235257
28.108367	0.1	-0.237222
28.110033	0.1	-0.241143
28.111700	0.1	-0.245343
28.113367	0.1	-0.247946
28.115033	0.1	-0.248225
28.116700	0.1	-0.246805
28.118367	0.1	-0.244728
28.120033	0.1	-0.242819
28.121700	0.1	-0.241604
28.123367	0.1	-0.241064
28.125033	0.1	-0.240509
28.126700	0.1	-0.239429
28.128367	0.1	-0.238349
28.130033	0.1	-0.238423
28.131700	0.1	-0.240444
28.133367	0.1	-0.244374
28.135033	0.1	-0.248929
28.136700	0.1	-0.251844
28.138367	0.1	-0.251532
28.140033	0.1	-0.248426
28.141700	0.1	-0.244500
28.143367	0.1	-0.241674
28.145033	0.1	-0.240575
28.146700	0.1	-0.240551
28.148367	0.1	-0.241017
28.150033	0.1	-0.242363
28.151700	0.1	-0.244929
28.153367	0.1	-0.248095
28.155033	0.1	-0.251126
28.156700	0.1	-0.253823
28.158367	0.1	-0.256281
28.160033	0.1	-0.258461
28.161700	0.1	-0.260165
28.163367	0.1	-0.261394
28.165033	0.1	-0.262181
28.166700	0.1	-0.261962
28.168367	0.1	-0.260049
28.170033	0.1	-0.256733
28.171700	0.1	-0.253292
28.173367	0.1	-0.251103
28.175033	0.1	-0.251210
28.176700	0.1	-0.253869
28.178367	0.1	-0.257930
28.180033	0.1	-0.261231
28.181700	0.1	-0.262512
28.183367	0.1	-0.262070
28.185033	0.1	-0.260398
28.186700	0.1	-0.257539
28.188367	0.1	-0.254000
28.190033	0.1	-0.251145
28.191700	0.1	-0.250405
28.193367	0.1	-0.252179
28.195033	0.1	-0.255411
28.196700	0.1	-0.258652
28.198367	0.1	-0.261287
28.200033	0.1	-0.263136
28.201700	0.1	-0.263923
28.203367	0.1	-0.263685
28.205033	0.1	-0.262964
28.206700	0.1	-0.262582
28.208367	0.1	-0.263159
28.210033	0.1	-0.264328
28.211700	0.1	-0.264598
28.213367	0.1	-0.262735
28.215033	0.1	-0.259252
28.216700	0.1	-0.256118
28.218367	0.1	-0.254912
28.220033	0.1	-0.255471
28.221700	0.1	-0.256426
28.223367	0.1	-0.256728
28.225033	0.1	-0.256379
28.226700	0.1	-0.256114
28.228367	0.1	-0.256761
28.230033	0.1	-0.258680
28.231700	0.1	-0.261599
28.233367	0.1	-0.264952
28.235033	0.1	-0.268044
28.236700	0.1	-0.270214
28.238367	0.1	-0.271359
28.240033	0.1	-0.271690
28.241700	0.1	-0.271043
28.243367	0.1	-0.269208
28.245033	0.1	-0.266363
28.246700	0.1	-0.262852
28.248367	0.1	-0.258917
28.250033	0.1	-0.254950
28.251700	0.1	-0.251825
28.253367	0.1	-0.250391
28.255033	0.1	-0.250600
28.256700	0.1	-0.251438
28.258367	0.1	-0.251839
28.260033	0.1	-0.251802
28.261700	0.1	-0.251904
28.263367	0.1	-0.252053
28.265033	0.1	-0.251899
28.266700	0.1	-0.251629
28.268367	0.1	-0.251834
28.270033	0.1	-0.253054
28.271700	0.1	-0.255345
28.273367	0.1	-0.258074
28.275033	0.1	-0.260524
28.276700	0.1	-0.262428
28.278367	0.1	-0.263629
28.280033	0.1	-0.263923
28.281700	0.1	-0.263536
28.283367	0.1	-0.262908
28.285033	0.1	-0.262088
28.286700	0.1	-0.260952
28.288367	0.1	-0.259774
28.290033	0.1	-0.259071
28.291700	0.1	-0.258912
28.293367	0.1	-0.258959
28.295033	0.1	-0.259425
28.296700	0.1	-0.260915
28.298367	0.1	-0.262875
28.300033	0.1	-0.263834
28.301700	0.1	-0.263401
28.303367	0.1	-0.262479
28.305033	0.1	-0.261711
28.306700	0.1	-0.260989
28.308367	0.1	-0.259830
28.310033	0.1	-0.257879
28.311700	0.1	-0.255457
28.313367	0.1	-0.253348
28.315033	0.1	-0.252253
28.316700	0.1	-0.252617
28.318367	0.1	-0.254195
28.320033	0.1	-0.255653
28.321700	0.1	-0.255210
28.323367	0.1	-0.252132
28.325033	0.1	-0.247536
28.326700	0.1	-0.243555
28.328367	0.1	-0.241804
28.330033	0.1	-0.242521
28.331700	0.1	-0.244528
28.333367	0.1	-0.246451
28.335033	0.1	-0.248044
28.336700	0.1	-0.250195
28.338367	0.1	-0.253618
28.340033	0.1	-0.257762
28.341700	0.1	-0.261166
28.343367	0.1	-0.262987
28.345033	0.1	-0.263616
28.346700	0.1	-0.263932
28.348367	0.1	-0.264421
28.350033	0.1	-0.264752
28.351700	0.1	-0.264184
28.353367	0.1	-0.262819
28.355033	0.1	-0.262223
28.356700	0.1	-0.263527
28.358367	0.1	-0.265446
28.360033	0.1	-0.265427
28.361700	0.1	-0.262670
28.363367	0.1	-0.259089
28.365033	0.1	-0.257003
28.366700	0.1	-0.256905
28.368367	0.1	-0.258051
28.370033	0.1	-0.259853
28.371700	0.1	-0.262032
28.373367	0.1	-0.264314
28.375033	0.1	-0.266428
28.376700	0.1	-0.268021
28.378367	0.1	-0.268896
28.380033	0.1	-0.269357
28.381700	0.1	-0.269641
28.383367	0.1	-0.269441
28.385033	0.1	-0.268337
28.386700	0.1	-0.266572
28.388367	0.1	-0.265003
28.390033	0.1	-0.264281
28.391700	0.1	-0.264514
28.393367	0.1	-0.265632
28.395033	0.1	-0.267439
28.396700	0.1	-0.269446
28.398367	0.1	-0.271094
28.400033	0.1	-0.272128
28.401700	0.1	-0.272542
28.403367	0.1	-0.272142
28.405033	0.1	-0.270591
28.406700	0.1	-0.268291
28.408367	0.1	-0.266437
28.410033	0.1	-0.266284
28.411700	0.1	-0.268533
28.413367	0.1	-0.273017
28.415033	0.1	-0.278372
28.416700	0.1	-0.282433
28.418367	0.1	-0.283746
28.420033	0.1	-0.282736
28.421700	0.1	-0.280966
28.423367	0.1	-0.279690
28.425033	0.1	-0.279397
28.426700	0.1	-0.280146
28.428367	0.1	-0.281814
28.430033	0.1	-0.284216
28.431700	0.1	-0.287211
28.433367	0.1	-0.290410
28.435033	0.1	-0.292626
28.436700	0.1	-0.292351
28.438367	0.1	-0.289031
28.440033	0.1	-0.283509
28.441700	0.1	-0.277674
28.443367	0.1	-0.273525
28.445033	0.1	-0.272007
28.446700	0.1	-0.272966
28.448367	0.1	-0.275774
28.450033	0.1	-0.279387
28.451700	0.1	-0.282619
28.453367	0.1	-0.284738
28.455033	0.1	-0.285530
28.456700	0.1	-0.285017
28.458367	0.1	-0.283434
28.460033	0.1	-0.281604
28.461700	0.1	-0.280612
28.463367	0.1	-0.280566
28.465033	0.1	-0.280612
28.466700	0.1	-0.280528
28.468367	0.1	-0.281474
28.470033	0.1	-0.284575
28.471700	0.1	-0.289059
28.473367	0.1	-0.292719
28.475033	0.1	-0.294494
28.476700	0.1	-0.295159
28.478367	0.1	-0.295360
28.480033	0.1	-0.294838
28.481700	0.1	-0.293716
28.483367	0.1	-0.292789
28.485033	0.1	-0.292384
28.486700	0.1	-0.292291
28.488367	0.1	-0.292319
28.490033	0.1	-0.292449
28.491700	0.1	-0.292673
28.493367	0.1	-0.292435
28.495033	0.1	-0.290945
28.496700	0.1	-0.288584
28.498367	0.1	-0.286768
28.500033	0.1	-0.286275
28.501700	0.1	-0.286689
28.503367	0.1	-0.287108
28.505033	0.1	-0.286754
28.506700	0.1	-0.285562
28.508367	0.1	-0.284356
28.510033	0.1	-0.284230
28.511700	0.1	-0.285674
28.513367	0.1	-0.288123
28.515033	0.1	-0.290577
28.516700	0.1	-0.292407
28.518367	0.1	-0.293599
28.520033	0.1	-0.294577
28.521700	0.1	-0.295308
28.523367	0.1	-0.295066
28.525033	0.1	-0.293734
28.526700	0.1	-0.292305
28.528367	0.1	-0.291620
28.530033	0.1	-0.291462
28.531700	0.1	-0.290913
28.533367	0.1	-0.289269
28.535033	0.1	-0.286750
28.536700	0.1	-0.284440
28.538367	0.1	-0.283248
28.540033	0.1	-0.282992
28.541700	0.1	-0.282838
28.543367	0.1	-0.282498
28.545033	0.1	-0.282587
28.546700	0.1	-0.283886
28.548367	0.1	-0.286447
28.550033	0.1	-0.289492
28.551700	0.1	-0.291970
28.553367	0.1	-0.293348
28.555033	0.1	-0.293870
28.556700	0.1	-0.294056
28.558367	0.1	-0.294223
28.560033	0.1	-0.294666
28.561700	0.1	-0.295821
28.563367	0.1	-0.297888
28.565033	0.1	-0.300654
28.566700	0.1	-0.303918
28.568367	0.1	-0.307532
28.570033	0.1	-0.311164
28.571700	0.1	-0.314037
28.573367	0.1	-0.314992
28.575033	0.1	-0.313302
28.576700	0.1	-0.309739
28.578367	0.1	-0.306270
28.580033	0.1	-0.304435
28.581700	0.1	-0.304440
28.583367	0.1	-0.305502
28.585033	0.1	-0.306512
28.586700	0.1	-0.306759
28.588367	0.1	-0.306261
28.590033	0.1	-0.305250
28.591700	0.1	-0.303672
28.593367	0.1	-0.301623
28.595033	0.1	-0.299886
28.596700	0.1	-0.299541
28.598367	0.1	-0.301558
28.600033	0.1	-0.306275
28.601700	0.1	-0.312282
28.603367	0.1	-0.316775
28.605033	0.1	-0.317777
28.606700	0.1	-0.315574
28.608367	0.1	-0.312016
28.610033	0.1	-0.309027
28.611700	0.1	-0.307900
28.613367	0.1	-0.309106
28.615033	0.1	-0.311821
28.616700	0.1	-0.314428
28.618367	0.1	-0.315993
28.620033	0.1	-0.316720
28.621700	0.1	-0.316994
28.623367	0.1	-0.316645
28.625033	0.1	-0.315318
28.626700	0.1	-0.313111
28.628367	0.1	-0.310726
28.630033	0.1	-0.309069
28.631700	0.1	-0.308552
28.633367	0.1	-0.308948
28.635033	0.1	-0.309981
28.636700	0.1	-0.311681
28.638367	0.1	-0.314144
28.640033	0.1	-0.317111
28.641700	0.1	-0.319746
28.643367	0.1	-0.321246
28.645033	0.1	-0.321371
28.646700	0.1	-0.320557
28.648367	0.1	-0.319686
28.650033	0.1	-0.319476
28.651700	0.1	-0.319863
28.653367	0.1	-0.320212
28.655033	0.1	-0.319965
28.656700	0.1	-0.318824
28.658367	0.1	-0.317018
28.660033	0.1	-0.315574
28.661700	0.1	-0.315490
28.663367	0.1	-0.316682
28.665033	0.1	-0.318307
28.666700	0.1	-0.319900
28.668367	0.1	-0.321567
28.670033	0.1	-0.323248
28.671700	0.1	-0.324450
28.673367	0.1	-0.324724
28.675033	0.1	-0.324082
28.676700	0.1	-0.322973
28.678367	0.1	-0.322009
28.680033	0.1	-0.321493
28.681700	0.1	-0.321325
28.683367	0.1	-0.321371
28.685033	0.1	-0.321777
28.686700	0.1	-0.322899
28.688367	0.1	-0.324687
28.690033	0.1	-0.326419
28.691700	0.1	-0.327518
28.693367	0.1	-0.328063
28.695033	0.1	-0.328440
28.696700	0.1	-0.329134
28.698367	0.1	-0.330564
28.700033	0.1	-0.332608
28.701700	0.1	-0.334489
28.703367	0.1	-0.335402
28.705033	0.1	-0.335318
28.706700	0.1	-0.335267
28.708367	0.1	-0.336315
28.710033	0.1	-0.338126
28.711700	0.1	-0.339532
28.713367	0.1	-0.340268
28.715033	0.1	-0.340785
28.716700	0.1	-0.341111
28.718367	0.1	-0.340701
28.720033	0.1	-0.339239
28.721700	0.1	-0.337237
28.723367	0.1	-0.335621
28.725033	0.1	-0.335276
28.726700	0.1	-0.336696
28.728367	0.1	-0.339034
28.730033	0.1	-0.340273
28.731700	0.1	-0.339230
28.733367	0.1	-0.336720
28.735033	0.1	-0.334317
28.736700	0.1	-0.332780
28.738367	0.1	-0.331956
28.740033	0.1	-0.331444
28.741700	0.1	-0.330918
28.743367	0.1	-0.330163
28.745033	0.1	-0.329339
28.746700	0.1	-0.328901
28.748367	0.1	-0.328664
28.750033	0.1	-0.327430
28.751700	0.1	-0.324389
28.753367	0.1	-0.320501
28.755033	0.1	-0.317930
28.756700	0.1	-0.318084
28.758367	0.1	-0.320454
28.760033	0.1	-0.323267
28.761700	0.1	-0.324710
28.763367	0.1	-0.323737
28.765033	0.1	-0.320710
28.766700	0.1	-0.317297
28.768367	0.1	-0.315262
28.770033	0.1	-0.315313
28.771700	0.1	-0.316864
28.773367	0.1	-0.318754
28.775033	0.1	-0.320300
28.776700	0.1	-0.321828
28.778367	0.1	-0.324054
28.780033	0.1	-0.326950
28.781700	0.1	-0.329432
28.783367	0.1	-0.330191
28.785033	0.1	-0.328585
28.786700	0.1	-0.324873
28.788367	0.1	-0.320179
28.790033	0.1	-0.315900
28.791700	0.1	-0.312570
28.793367	0.1	-0.310070
28.795033	0.1	-0.308841
28.796700	0.1	-0.309362
28.798367	0.1	-0.311118
28.800033	0.1	-0.312915
28.801700	0.1	-0.313693
28.803367	0.1	-0.313157
28.805033	0.1	-0.311984
28.806700	0.1	-0.310899
28.808367	0.1	-0.310210
28.810033	0.1	-0.310219
28.811700	0.1	-0.310908
28.813367	0.1	-0.311728
28.815033	0.1	-0.312370
28.816700	0.1	-0.313106
28.818367	0.1	-0.314382
28.820033	0.1	-0.316189
28.821700	0.1	-0.317530
28.823367	0.1	-0.317274
28.825033	0.1	-0.315495
28.826700	0.1	-0.313208
28.828367	0.1	-0.311271
28.830033	0.1	-0.310242
28.831700	0.1	-0.310740
28.833367	0.1	-0.313115
28.835033	0.1	-0.316827
28.836700	0.1	-0.320734
28.838367	0.1	-0.323798
28.840033	0.1	-0.325455
28.841700	0.1	-0.325786
28.843367	0.1	-0.325418
28.845033	0.1	-0.325097
28.846700	0.1	-0.325409
28.848367	0.1	-0.326419
28.850033	0.1	-0.327495
28.851700	0.1	-0.327909
28.853367	0.1	-0.327490
28.855033	0.1	-0.326522
28.856700	0.1	-0.325558
28.858367	0.1	-0.325334
28.860033	0.1	-0.326214
28.861700	0.1	-0.327770
28.863367	0.1	-0.329372
28.865033	0.1	-0.331015
28.866700	0.1	-0.332869
28.868367	0.1	-0.334396
28.870033	0.1	-0.334531
28.871700	0.1	-0.332566
28.873367	0.1	-0.329204
28.875033	0.1	-0.326419
28.876700	0.1	-0.325884
28.878367	0.1	-0.327742
28.880033	0.1	-0.330922
28.881700	0.1	-0.333949
28.883367	0.1	-0.335658
28.885033	0.1	-0.335816
28.886700	0.1	-0.334941
28.888367	0.1	-0.333614
28.890033	0.1	-0.332035
28.891700	0.1	-0.329963
28.893367	0.1	-0.327230
28.895033	0.1	-0.324426
28.896700	0.1	-0.322545
28.898367	0.1	-0.322033
28.900033	0.1	-0.322666
28.901700	0.1	-0.324193
28.903367	0.1	-0.326461
28.905033	0.1	-0.329036
28.906700	0.1	-0.331299
28.908367	0.1	-0.332841
28.910033	0.1	-0.333791
28.911700	0.1	-0.334927
28.913367	0.1	-0.336920
28.915033	0.1	-0.339495
28.916700	0.1	-0.341749
28.918367	0.1	-0.342843
28.920033	0.1	-0.342452
28.921700	0.1	-0.340985
28.923367	0.1	-0.339402
28.925033	0.1	-0.338624
28.926700	0.1	-0.338973
28.928367	0.1	-0.339872
28.930033	0.1	-0.340529
28.931700	0.1	-0.340776
28.933367	0.1	-0.341032
28.935033	0.1	-0.341758
28.936700	0.1	-0.343006
28.938367	0.1	-0.344361
28.940033	0.1	-0.345469
28.941700	0.1	-0.346201
28.943367	0.1	-0.346284
28.945033	0.1	-0.345143
28.946700	0.1	-0.342596
28.948367	0.1	-0.339509
28.950033	0.1	-0.336915
28.951700	0.1	-0.334946
28.953367	0.1	-0.333539
28.955033	0.1	-0.333278
28.956700	0.1	-0.334652
28.958367	0.1	-0.337553
28.960033	0.1	-0.341563
28.961700	0.1	-0.345712
28.963367	0.1	-0.348589
28.965033	0.1	-0.349814
28.966700	0.1	-0.350517
28.968367	0.1	-0.351821
28.970033	0.1	-0.353828
28.971700	0.1	-0.355849
28.973367	0.1	-0.356948
28.975033	0.1	-0.356506
28.976700	0.1	-0.354587
28.978367	0.1	-0.351625
28.980033	0.1	-0.348506
28.981700	0.1	-0.346806
28.983367	0.1	-0.347830
28.985033	0.1	-0.351346
28.986700	0.1	-0.355467
28.988367	0.1	-0.357921
28.990033	0.1	-0.358000
28.991700	0.1	-0.357088
28.993367	0.1	-0.356571
28.995033	0.1	-0.356175
28.996700	0.1	-0.354839
28.998367	0.1	-0.352552
29.000033	0.1	-0.350568
29.001700	0.1	-0.349772
29.003367	0.1	-0.349591
29.005033	0.1	-0.348925
29.006700	0.1	-0.347570
29.008367	0.1	-0.346140
[truncated: 257,478 more chars]
