# Supplementary material for: Fade into you: genetic control of pigmentation patterns in red-flesh apple (Malus domestica)
Source: Front Plant Sci. 2025 Jan 13;15:1462545. doi: 10.3389/fpls.2024.1462545 (PMC11770013; doi:10.3389/fpls.2024.1462545)
Supplement: Supplementary file 4 [file DataSheet1.zip › CR A1EXT250NM/CR A1EXT250NM.txt]

URL	chrom://thermo-pfav3ojr/ChromeleonLocal/Instrument Data/Vanquish_MS/Dimitri/VALEMA/Pierre/Echantillons 03-04-24.seq/547.smp/EXT250NM.channel/EXT250NM.chm
Channel	EXT250NM

Injection Information:
Data Vault	ChromeleonLocal
Sequence	Echantillons 03-04-24
Name	CR A1
Number	5
Position	B:A5
Comment	colonne SB-AQ MeOH+5%AA
Processing Method	Quantitative
Instrument Method	VALEMA test separation GRAQ 4
Type	Unknown
Status	Finished
Inject Time	4/3/2024 8:33:54 PM +02:00
Volume (µl)	10.0000
Dilution Factor	1.0000
Weight	1.0000

Chromatogram Data Information:
Time Min. (min)	0.001717
Time Max. (min)	47.000050
Data Points	28200
Detector	UV
Generating Data System	Chromeleon 7.3.2.10759
Exporting Data System	Chromeleon 7.3.2.0
Operator	Administrator
Signal Quantity	Absorbance
Signal Unit	mAU
Signal Min.	-0.675917
Signal Max.	368.318162
Channel	EXT250NM
Driver Name	VDAD.dll
Channel Type	Evaluation
Min. Step (s)	0.1
Max. Step (s)	0.1
Average Step (s)	0.1

Signal Parameter Information:
Signal Info	WVL:250 nm

Chromatogram Data:
Time (min)	Step (s)	Value (mAU)
0.001717	n.a.	0.000000
0.003383	0.1	-0.000238
0.005050	0.1	-0.001609
0.006717	0.1	-0.004828
0.008383	0.1	-0.009894
0.010050	0.1	-0.015855
0.011717	0.1	-0.021458
0.013383	0.1	-0.025809
0.015050	0.1	-0.028670
0.016717	0.1	-0.030339
0.018383	0.1	-0.030756
0.020050	0.1	-0.029206
0.021717	0.1	-0.026345
0.023383	0.1	-0.023901
0.025050	0.1	-0.023186
0.026717	0.1	-0.023782
0.028383	0.1	-0.024498
0.030050	0.1	-0.024140
0.031717	0.1	-0.022292
0.033383	0.1	-0.019789
0.035050	0.1	-0.018179
0.036717	0.1	-0.018418
0.038383	0.1	-0.020146
0.040050	0.1	-0.021935
0.041717	0.1	-0.022054
0.043383	0.1	-0.020385
0.045050	0.1	-0.017881
0.046717	0.1	-0.015438
0.048383	0.1	-0.013113
0.050050	0.1	-0.010073
0.051717	0.1	-0.005603
0.053383	0.1	-0.000536
0.055050	0.1	0.003517
0.056717	0.1	0.005364
0.058383	0.1	0.005066
0.060050	0.1	0.002861
0.061717	0.1	-0.000536
0.063383	0.1	-0.003815
0.065050	0.1	-0.005066
0.066717	0.1	-0.003099
0.068383	0.1	0.001907
0.070050	0.1	0.008106
0.071717	0.1	0.014246
0.073383	0.1	0.019431
0.075050	0.1	0.022650
0.076717	0.1	0.022769
0.078383	0.1	0.019789
0.080050	0.1	0.015080
0.081717	0.1	0.010788
0.083383	0.1	0.008762
0.085050	0.1	0.009120
0.086717	0.1	0.010610
0.088383	0.1	0.011802
0.090050	0.1	0.012100
0.091717	0.1	0.011921
0.093383	0.1	0.012457
0.095050	0.1	0.014246
0.096717	0.1	0.016391
0.098383	0.1	0.017583
0.100050	0.1	0.017107
0.101717	0.1	0.015378
0.103383	0.1	0.013232
0.105050	0.1	0.011444
0.106717	0.1	0.010192
0.108383	0.1	0.009656
0.110050	0.1	0.009596
0.111717	0.1	0.009298
0.113383	0.1	0.008523
0.115050	0.1	0.007510
0.116717	0.1	0.006676
0.118383	0.1	0.005960
0.120050	0.1	0.005603
0.121717	0.1	0.006258
0.123383	0.1	0.008583
0.125050	0.1	0.011742
0.126717	0.1	0.013769
0.128383	0.1	0.012398
0.130050	0.1	0.007689
0.131717	0.1	0.001967
0.133383	0.1	-0.002384
0.135050	0.1	-0.004351
0.136717	0.1	-0.003695
0.138383	0.1	-0.000775
0.140050	0.1	0.002742
0.141717	0.1	0.004828
0.143383	0.1	0.004709
0.145050	0.1	0.002861
0.146717	0.1	0.000775
0.148383	0.1	-0.000179
0.150050	0.1	0.000834
0.151717	0.1	0.003695
0.153383	0.1	0.006914
0.155050	0.1	0.008404
0.156717	0.1	0.007033
0.158383	0.1	0.003874
0.160050	0.1	0.001371
0.161717	0.1	0.000715
0.163383	0.1	0.001132
0.165050	0.1	0.001609
0.166717	0.1	0.001967
0.168383	0.1	0.002444
0.170050	0.1	0.003099
0.171717	0.1	0.004053
0.173383	0.1	0.005186
0.175050	0.1	0.006080
0.176717	0.1	0.006616
0.178383	0.1	0.006497
0.180050	0.1	0.005543
0.181717	0.1	0.004172
0.183383	0.1	0.002921
0.185050	0.1	0.002027
0.186717	0.1	0.000894
0.188383	0.1	-0.000834
0.190050	0.1	-0.003338
0.191717	0.1	-0.006139
0.193383	0.1	-0.008404
0.195050	0.1	-0.009179
0.196717	0.1	-0.008166
0.198383	0.1	-0.006139
0.200050	0.1	-0.003755
0.201717	0.1	-0.001013
0.203383	0.1	0.002146
0.205050	0.1	0.004828
0.206717	0.1	0.006437
0.208383	0.1	0.007212
0.210050	0.1	0.007808
0.211717	0.1	0.008106
0.213383	0.1	0.007510
0.215050	0.1	0.005364
0.216717	0.1	0.001550
0.218383	0.1	-0.003576
0.220050	0.1	-0.008762
0.221717	0.1	-0.012934
0.223383	0.1	-0.015438
0.225050	0.1	-0.015736
0.226717	0.1	-0.013471
0.228383	0.1	-0.009418
0.230050	0.1	-0.005662
0.231717	0.1	-0.003576
0.233383	0.1	-0.003457
0.235050	0.1	-0.004411
0.236717	0.1	-0.005126
0.238383	0.1	-0.005066
0.240050	0.1	-0.004530
0.241717	0.1	-0.004292
0.243383	0.1	-0.005484
0.245050	0.1	-0.008166
0.246717	0.1	-0.010610
0.248383	0.1	-0.011027
0.250050	0.1	-0.009537
0.251717	0.1	-0.007331
0.253383	0.1	-0.005782
0.255050	0.1	-0.005722
0.256717	0.1	-0.007033
0.258383	0.1	-0.008404
0.260050	0.1	-0.008106
0.261717	0.1	-0.005484
0.263383	0.1	-0.001848
0.265050	0.1	0.000238
0.266717	0.1	-0.000119
0.268383	0.1	-0.001788
0.270050	0.1	-0.003695
0.271717	0.1	-0.005543
0.273383	0.1	-0.007689
0.275050	0.1	-0.009894
0.276717	0.1	-0.011742
0.278383	0.1	-0.012934
0.280050	0.1	-0.013232
0.281717	0.1	-0.012577
0.283383	0.1	-0.011206
0.285050	0.1	-0.009537
0.286717	0.1	-0.007391
0.288383	0.1	-0.004649
0.290050	0.1	-0.002623
0.291717	0.1	-0.002682
0.293383	0.1	-0.004768
0.295050	0.1	-0.007927
0.296717	0.1	-0.011325
0.298383	0.1	-0.013709
0.300050	0.1	-0.013411
0.301717	0.1	-0.010729
0.303383	0.1	-0.007510
0.305050	0.1	-0.005126
0.306717	0.1	-0.003994
0.308383	0.1	-0.004232
0.310050	0.1	-0.005424
0.311717	0.1	-0.006080
0.313383	0.1	-0.005722
0.315050	0.1	-0.005007
0.316717	0.1	-0.004649
0.318383	0.1	-0.004113
0.320050	0.1	-0.002980
0.321717	0.1	-0.001967
0.323383	0.1	-0.002265
0.325050	0.1	-0.004709
0.326717	0.1	-0.008702
0.328383	0.1	-0.012279
0.330050	0.1	-0.013649
0.331717	0.1	-0.012577
0.333383	0.1	-0.010550
0.335050	0.1	-0.008881
0.336717	0.1	-0.007629
0.338383	0.1	-0.006020
0.340050	0.1	-0.004411
0.341717	0.1	-0.004053
0.343383	0.1	-0.005722
0.345050	0.1	-0.008941
0.346717	0.1	-0.012040
0.348383	0.1	-0.013769
0.350050	0.1	-0.014186
0.351717	0.1	-0.013351
0.353383	0.1	-0.011206
0.355050	0.1	-0.008404
0.356717	0.1	-0.006378
0.358383	0.1	-0.006318
0.360050	0.1	-0.008285
0.361717	0.1	-0.011504
0.363383	0.1	-0.014901
0.365050	0.1	-0.016809
0.366717	0.1	-0.016153
0.368383	0.1	-0.013649
0.370050	0.1	-0.011384
0.371717	0.1	-0.010252
0.373383	0.1	-0.010014
0.375050	0.1	-0.010550
0.376717	0.1	-0.012457
0.378383	0.1	-0.015736
0.380050	0.1	-0.019014
0.381717	0.1	-0.020206
0.383383	0.1	-0.018716
0.385050	0.1	-0.015855
0.386717	0.1	-0.013113
0.388383	0.1	-0.011206
0.390050	0.1	-0.010073
0.391717	0.1	-0.009358
0.393383	0.1	-0.008643
0.395050	0.1	-0.007868
0.396717	0.1	-0.007212
0.398383	0.1	-0.006914
0.400050	0.1	-0.007451
0.401717	0.1	-0.009358
0.403383	0.1	-0.012875
0.405050	0.1	-0.017107
0.406717	0.1	-0.020623
0.408383	0.1	-0.023127
0.410050	0.1	-0.024676
0.411717	0.1	-0.024617
0.413383	0.1	-0.021517
0.415050	0.1	-0.014961
0.416717	0.1	-0.006378
0.418383	0.1	0.001669
0.420050	0.1	0.007153
0.421717	0.1	0.009000
0.423383	0.1	0.006735
0.425050	0.1	0.001132
0.426717	0.1	-0.005603
0.428383	0.1	-0.011146
0.430050	0.1	-0.015140
0.431717	0.1	-0.018001
0.433383	0.1	-0.019670
0.435050	0.1	-0.019610
0.436717	0.1	-0.018060
0.438383	0.1	-0.016510
0.440050	0.1	-0.015736
0.441717	0.1	-0.015557
0.443383	0.1	-0.015438
0.445050	0.1	-0.015378
0.446717	0.1	-0.015914
0.448383	0.1	-0.016570
0.450050	0.1	-0.016510
0.451717	0.1	-0.014484
0.453383	0.1	-0.010610
0.455050	0.1	-0.006497
0.456717	0.1	-0.004590
0.458383	0.1	-0.005543
0.460050	0.1	-0.007749
0.461717	0.1	-0.010014
0.463383	0.1	-0.012338
0.465050	0.1	-0.014544
0.466717	0.1	-0.016093
0.468383	0.1	-0.016689
0.470050	0.1	-0.016332
0.471717	0.1	-0.014901
0.473383	0.1	-0.012577
0.475050	0.1	-0.010431
0.476717	0.1	-0.009358
0.478383	0.1	-0.009179
0.480050	0.1	-0.009775
0.481717	0.1	-0.011623
0.483383	0.1	-0.014544
0.485050	0.1	-0.016987
0.486717	0.1	-0.017345
0.488383	0.1	-0.016153
0.490050	0.1	-0.015140
0.491717	0.1	-0.015795
0.493383	0.1	-0.017881
0.495050	0.1	-0.020027
0.496717	0.1	-0.021696
0.498383	0.1	-0.022948
0.500050	0.1	-0.023425
0.501717	0.1	-0.023007
0.503383	0.1	-0.022471
0.505050	0.1	-0.022650
0.506717	0.1	-0.023842
0.508383	0.1	-0.025451
0.510050	0.1	-0.026524
0.511717	0.1	-0.026703
0.513383	0.1	-0.026166
0.515050	0.1	-0.025451
0.516717	0.1	-0.024736
0.518383	0.1	-0.024199
0.520050	0.1	-0.024021
0.521717	0.1	-0.023961
0.523383	0.1	-0.023544
0.525050	0.1	-0.023127
0.526717	0.1	-0.023425
0.528383	0.1	-0.024796
0.530050	0.1	-0.026286
0.531717	0.1	-0.026941
0.533383	0.1	-0.026643
0.535050	0.1	-0.026166
0.536717	0.1	-0.026226
0.538383	0.1	-0.026941
0.540050	0.1	-0.027776
0.541717	0.1	-0.027776
0.543383	0.1	-0.026584
0.545050	0.1	-0.024915
0.546717	0.1	-0.024438
0.548383	0.1	-0.025988
0.550050	0.1	-0.028312
0.551717	0.1	-0.029147
0.553383	0.1	-0.027537
0.555050	0.1	-0.024617
0.556717	0.1	-0.022113
0.558383	0.1	-0.021160
0.560050	0.1	-0.022233
0.561717	0.1	-0.024676
0.563383	0.1	-0.027657
0.565050	0.1	-0.030100
0.566717	0.1	-0.031173
0.568383	0.1	-0.030696
0.570050	0.1	-0.029027
0.571717	0.1	-0.026882
0.573383	0.1	-0.025034
0.575050	0.1	-0.024319
0.576717	0.1	-0.024498
0.578383	0.1	-0.024736
0.580050	0.1	-0.024974
0.581717	0.1	-0.026226
0.583383	0.1	-0.028849
0.585050	0.1	-0.032365
0.586717	0.1	-0.035524
0.588383	0.1	-0.037491
0.590050	0.1	-0.037968
0.591717	0.1	-0.037253
0.593383	0.1	-0.036061
0.595050	0.1	-0.034869
0.596717	0.1	-0.033796
0.598383	0.1	-0.032723
0.600050	0.1	-0.031590
0.601717	0.1	-0.029743
0.603383	0.1	-0.026941
0.605050	0.1	-0.023723
0.606717	0.1	-0.020683
0.608383	0.1	-0.018060
0.610050	0.1	-0.016212
0.611717	0.1	-0.016034
0.613383	0.1	-0.018060
0.615050	0.1	-0.022113
0.616717	0.1	-0.027061
0.618383	0.1	-0.031114
0.620050	0.1	-0.032485
0.621717	0.1	-0.031054
0.623383	0.1	-0.028431
0.625050	0.1	-0.026941
0.626717	0.1	-0.027657
0.628383	0.1	-0.030220
0.630050	0.1	-0.033379
0.631717	0.1	-0.036180
0.633383	0.1	-0.037611
0.635050	0.1	-0.036895
0.636717	0.1	-0.034094
0.638383	0.1	-0.029922
0.640050	0.1	-0.025272
0.641717	0.1	-0.021338
0.643383	0.1	-0.019193
0.645050	0.1	-0.018477
0.646717	0.1	-0.018179
0.648383	0.1	-0.018239
0.650050	0.1	-0.019133
0.651717	0.1	-0.020921
0.653383	0.1	-0.023603
0.655050	0.1	-0.027418
0.656717	0.1	-0.032067
0.658383	0.1	-0.035882
0.660050	0.1	-0.037253
0.661717	0.1	-0.035942
0.663383	0.1	-0.032723
0.665050	0.1	-0.029564
0.666717	0.1	-0.028014
0.668383	0.1	-0.028551
0.670050	0.1	-0.030398
0.671717	0.1	-0.031888
0.673383	0.1	-0.032246
0.675050	0.1	-0.032187
0.676717	0.1	-0.032306
0.678383	0.1	-0.032365
0.680050	0.1	-0.032246
0.681717	0.1	-0.032306
0.683383	0.1	-0.032783
0.685050	0.1	-0.033557
0.686717	0.1	-0.034451
0.688383	0.1	-0.034869
0.690050	0.1	-0.034153
0.691717	0.1	-0.032425
0.693383	0.1	-0.030339
0.695050	0.1	-0.029087
0.696717	0.1	-0.029087
0.698383	0.1	-0.029802
0.700050	0.1	-0.030339
0.701717	0.1	-0.030696
0.703383	0.1	-0.031412
0.705050	0.1	-0.032961
0.706717	0.1	-0.035107
0.708383	0.1	-0.037372
0.710050	0.1	-0.039279
0.711717	0.1	-0.039995
0.713383	0.1	-0.038683
0.715050	0.1	-0.035644
0.716717	0.1	-0.032127
0.718383	0.1	-0.029206
0.720050	0.1	-0.027120
0.721717	0.1	-0.025868
0.723383	0.1	-0.025272
0.725050	0.1	-0.025392
0.726717	0.1	-0.026703
0.728383	0.1	-0.029266
0.730050	0.1	-0.032604
0.731717	0.1	-0.035822
0.733383	0.1	-0.038147
0.735050	0.1	-0.039220
0.736717	0.1	-0.038862
0.738383	0.1	-0.037014
0.740050	0.1	-0.034511
0.741717	0.1	-0.032485
0.743383	0.1	-0.031471
0.745050	0.1	-0.031531
0.746717	0.1	-0.032485
0.748383	0.1	-0.033855
0.750050	0.1	-0.034750
0.751717	0.1	-0.035286
0.753383	0.1	-0.036359
0.755050	0.1	-0.037789
0.756717	0.1	-0.038803
0.758383	0.1	-0.039160
0.760050	0.1	-0.039339
0.761717	0.1	-0.040174
0.763383	0.1	-0.043035
0.765050	0.1	-0.048101
0.766717	0.1	-0.052750
0.768383	0.1	-0.054121
0.770050	0.1	-0.051856
0.771717	0.1	-0.048101
0.773383	0.1	-0.044763
0.775050	0.1	-0.042915
0.776717	0.1	-0.042856
0.778383	0.1	-0.043988
0.780050	0.1	-0.045419
0.781717	0.1	-0.046372
0.783383	0.1	-0.046253
0.785050	0.1	-0.045002
0.786717	0.1	-0.042260
0.788383	0.1	-0.038147
0.790050	0.1	-0.033319
0.791717	0.1	-0.029325
0.793383	0.1	-0.027657
0.795050	0.1	-0.029206
0.796717	0.1	-0.033617
0.798383	0.1	-0.039577
0.800050	0.1	-0.045717
0.801717	0.1	-0.050902
0.803383	0.1	-0.054359
0.805050	0.1	-0.055432
0.806717	0.1	-0.054181
0.808383	0.1	-0.051320
0.810050	0.1	-0.048339
0.811717	0.1	-0.046909
0.813383	0.1	-0.047326
0.815050	0.1	-0.047684
0.816717	0.1	-0.045419
0.818383	0.1	-0.039816
0.820050	0.1	-0.032723
0.821717	0.1	-0.027001
0.823383	0.1	-0.024676
0.825050	0.1	-0.025451
0.826717	0.1	-0.027716
0.828383	0.1	-0.030100
0.830050	0.1	-0.032365
0.831717	0.1	-0.034153
0.833383	0.1	-0.035346
0.835050	0.1	-0.036180
0.836717	0.1	-0.037313
0.838383	0.1	-0.039399
0.840050	0.1	-0.043035
0.841717	0.1	-0.048101
0.843383	0.1	-0.053167
0.845050	0.1	-0.056922
0.846717	0.1	-0.058949
0.848383	0.1	-0.059843
0.850050	0.1	-0.059724
0.851717	0.1	-0.058115
0.853383	0.1	-0.054479
0.855050	0.1	-0.049233
0.856717	0.1	-0.043511
0.858383	0.1	-0.038803
0.860050	0.1	-0.036657
0.861717	0.1	-0.038147
0.863383	0.1	-0.043154
0.865050	0.1	-0.050068
0.866717	0.1	-0.056505
0.868383	0.1	-0.060439
0.870050	0.1	-0.061572
0.871717	0.1	-0.061154
0.873383	0.1	-0.060499
0.875050	0.1	-0.060141
0.876717	0.1	-0.060081
0.878383	0.1	-0.060141
0.880050	0.1	-0.059843
0.881717	0.1	-0.058591
0.883383	0.1	-0.056088
0.885050	0.1	-0.052333
0.886717	0.1	-0.047326
0.888383	0.1	-0.040710
0.890050	0.1	-0.033081
0.891717	0.1	-0.026643
0.893383	0.1	-0.023484
0.895050	0.1	-0.024796
0.896717	0.1	-0.029683
0.898383	0.1	-0.035644
0.900050	0.1	-0.039995
0.901717	0.1	-0.041783
0.903383	0.1	-0.041962
0.905050	0.1	-0.041783
0.906717	0.1	-0.041902
0.908383	0.1	-0.042617
0.910050	0.1	-0.043571
0.911717	0.1	-0.044048
0.913383	0.1	-0.043213
0.915050	0.1	-0.040889
0.916717	0.1	-0.037789
0.918383	0.1	-0.035167
0.920050	0.1	-0.034451
0.921717	0.1	-0.036538
0.923383	0.1	-0.040650
0.925050	0.1	-0.045478
0.926717	0.1	-0.050128
0.928383	0.1	-0.054240
0.930050	0.1	-0.057220
0.931717	0.1	-0.058830
0.933383	0.1	-0.058889
0.935050	0.1	-0.057280
0.936717	0.1	-0.054061
0.938383	0.1	-0.049949
0.940050	0.1	-0.046253
0.941717	0.1	-0.044048
0.943383	0.1	-0.043631
0.945050	0.1	-0.044465
0.946717	0.1	-0.045896
0.948383	0.1	-0.047684
0.950050	0.1	-0.049591
0.951717	0.1	-0.051618
0.953383	0.1	-0.053465
0.955050	0.1	-0.055134
0.956717	0.1	-0.056803
0.958383	0.1	-0.058055
0.960050	0.1	-0.057876
0.961717	0.1	-0.055969
0.963383	0.1	-0.053704
0.965050	0.1	-0.052333
0.966717	0.1	-0.051975
0.968383	0.1	-0.052273
0.970050	0.1	-0.052989
0.971717	0.1	-0.054240
0.973383	0.1	-0.056088
0.975050	0.1	-0.057995
0.976717	0.1	-0.059366
0.978383	0.1	-0.059485
0.980050	0.1	-0.057936
0.981717	0.1	-0.054955
0.983383	0.1	-0.051558
0.985050	0.1	-0.048816
0.986717	0.1	-0.047088
0.988383	0.1	-0.046372
0.990050	0.1	-0.047207
0.991717	0.1	-0.049829
0.993383	0.1	-0.053287
0.995050	0.1	-0.055969
0.996717	0.1	-0.057280
0.998383	0.1	-0.058115
1.000050	0.1	-0.060081
1.001717	0.1	-0.064075
1.003383	0.1	-0.068903
1.005050	0.1	-0.072479
1.006717	0.1	-0.073016
1.008383	0.1	-0.070393
1.010050	0.1	-0.065625
1.011717	0.1	-0.060141
1.013383	0.1	-0.055254
1.015050	0.1	-0.051558
1.016717	0.1	-0.048757
1.018383	0.1	-0.047028
1.020050	0.1	-0.047565
1.021717	0.1	-0.050604
1.023383	0.1	-0.053942
1.025050	0.1	-0.054836
1.026717	0.1	-0.052810
1.028383	0.1	-0.049531
1.030050	0.1	-0.047028
1.031717	0.1	-0.045896
1.033383	0.1	-0.045717
1.035050	0.1	-0.046372
1.036717	0.1	-0.048339
1.038383	0.1	-0.051260
1.040050	0.1	-0.053704
1.041717	0.1	-0.054836
1.043383	0.1	-0.055373
1.045050	0.1	-0.056267
1.046717	0.1	-0.057280
1.048383	0.1	-0.057161
1.050050	0.1	-0.055313
1.051717	0.1	-0.052571
1.053383	0.1	-0.050247
1.055050	0.1	-0.049055
1.056717	0.1	-0.049114
1.058383	0.1	-0.050247
1.060050	0.1	-0.052392
1.061717	0.1	-0.055373
1.063383	0.1	-0.058413
1.065050	0.1	-0.060618
1.066717	0.1	-0.061035
1.068383	0.1	-0.059903
1.070050	0.1	-0.058413
1.071717	0.1	-0.057995
1.073383	0.1	-0.058830
1.075050	0.1	-0.060260
1.076717	0.1	-0.062108
1.078383	0.1	-0.064790
1.080050	0.1	-0.067234
1.081717	0.1	-0.067651
1.083383	0.1	-0.065684
1.085050	0.1	-0.063181
1.086717	0.1	-0.062466
1.088383	0.1	-0.063956
1.090050	0.1	-0.065982
1.091717	0.1	-0.066340
1.093383	0.1	-0.064254
1.095050	0.1	-0.060022
1.096717	0.1	-0.054538
1.098383	0.1	-0.048876
1.100050	0.1	-0.044763
1.101717	0.1	-0.043273
1.103383	0.1	-0.044107
1.105050	0.1	-0.046253
1.106717	0.1	-0.048637
1.108383	0.1	-0.050306
1.110050	0.1	-0.050604
1.111717	0.1	-0.050008
1.113383	0.1	-0.049233
1.115050	0.1	-0.048697
1.116717	0.1	-0.048280
1.118383	0.1	-0.048041
1.120050	0.1	-0.048399
1.121717	0.1	-0.050128
1.123383	0.1	-0.053048
1.125050	0.1	-0.055790
1.126717	0.1	-0.057399
1.128383	0.1	-0.057936
1.130050	0.1	-0.058174
1.131717	0.1	-0.058591
1.133383	0.1	-0.059068
1.135050	0.1	-0.058591
1.136717	0.1	-0.056326
1.138383	0.1	-0.052631
1.140050	0.1	-0.048339
1.141717	0.1	-0.045180
1.143383	0.1	-0.044405
1.145050	0.1	-0.046492
1.146717	0.1	-0.050128
1.148383	0.1	-0.053227
1.150050	0.1	-0.054359
1.151717	0.1	-0.053704
1.153383	0.1	-0.052392
1.155050	0.1	-0.051558
1.156717	0.1	-0.051975
1.158383	0.1	-0.053585
1.160050	0.1	-0.055373
1.161717	0.1	-0.056028
1.163383	0.1	-0.055373
1.165050	0.1	-0.054121
1.166717	0.1	-0.052154
1.168383	0.1	-0.049353
1.170050	0.1	-0.046432
1.171717	0.1	-0.044465
1.173383	0.1	-0.044048
1.175050	0.1	-0.045538
1.176717	0.1	-0.048697
1.178383	0.1	-0.052571
1.180050	0.1	-0.055790
1.181717	0.1	-0.057638
1.183383	0.1	-0.058293
1.185050	0.1	-0.057459
1.186717	0.1	-0.054777
1.188383	0.1	-0.051260
1.190050	0.1	-0.049114
1.191717	0.1	-0.050247
1.193383	0.1	-0.054300
1.195050	0.1	-0.059128
1.196717	0.1	-0.062823
1.198383	0.1	-0.064850
1.200050	0.1	-0.065207
1.201717	0.1	-0.064075
1.203383	0.1	-0.062287
1.205050	0.1	-0.060856
1.206717	0.1	-0.060618
1.208383	0.1	-0.062346
1.210050	0.1	-0.066340
1.211717	0.1	-0.071883
1.213383	0.1	-0.077248
1.215050	0.1	-0.081003
1.216717	0.1	-0.082791
1.218383	0.1	-0.083387
1.220050	0.1	-0.084043
1.221717	0.1	-0.085473
1.223383	0.1	-0.087440
1.225050	0.1	-0.088692
1.226717	0.1	-0.087678
1.228383	0.1	-0.084341
1.230050	0.1	-0.081062
1.231717	0.1	-0.080168
1.233383	0.1	-0.081539
1.235050	0.1	-0.083089
1.236717	0.1	-0.083387
1.238383	0.1	-0.082374
1.240050	0.1	-0.080645
1.241717	0.1	-0.078499
1.243383	0.1	-0.077069
1.245050	0.1	-0.077367
1.246717	0.1	-0.079572
1.248383	0.1	-0.082374
1.250050	0.1	-0.084400
1.251717	0.1	-0.085294
1.253383	0.1	-0.086248
1.255050	0.1	-0.088692
1.256717	0.1	-0.092328
1.258383	0.1	-0.095427
1.260050	0.1	-0.096262
1.261717	0.1	-0.094473
1.263383	0.1	-0.091374
1.265050	0.1	-0.089109
1.266717	0.1	-0.088692
1.268383	0.1	-0.089884
1.270050	0.1	-0.091493
1.271717	0.1	-0.092626
1.273383	0.1	-0.093520
1.275050	0.1	-0.095129
1.276717	0.1	-0.098288
1.278383	0.1	-0.102162
1.280050	0.1	-0.104964
1.281717	0.1	-0.106156
1.283383	0.1	-0.106990
1.285050	0.1	-0.108480
1.286717	0.1	-0.110030
1.288383	0.1	-0.110209
1.290050	0.1	-0.108600
1.291717	0.1	-0.105739
1.293383	0.1	-0.102222
1.295050	0.1	-0.098169
1.296717	0.1	-0.094056
1.298383	0.1	-0.090182
1.300050	0.1	-0.086725
1.301717	0.1	-0.083029
1.303383	0.1	-0.078499
1.305050	0.1	-0.072181
1.306717	0.1	-0.064373
1.308383	0.1	-0.056446
1.310050	0.1	-0.049353
1.311717	0.1	-0.043273
1.313383	0.1	-0.038147
1.315050	0.1	-0.034153
1.316717	0.1	-0.031888
1.318383	0.1	-0.031650
1.320050	0.1	-0.032544
1.321717	0.1	-0.033140
1.323383	0.1	-0.033379
1.325050	0.1	-0.035048
1.326717	0.1	-0.039339
1.328383	0.1	-0.046134
1.330050	0.1	-0.054419
1.331717	0.1	-0.063360
1.333383	0.1	-0.072300
1.335050	0.1	-0.081122
1.336717	0.1	-0.090301
1.338383	0.1	-0.100017
1.340050	0.1	-0.109255
1.341717	0.1	-0.116885
1.343383	0.1	-0.122488
1.345050	0.1	-0.126898
1.346717	0.1	-0.130832
1.348383	0.1	-0.134885
1.350050	0.1	-0.139713
1.351717	0.1	-0.146270
1.353383	0.1	-0.154912
1.355050	0.1	-0.164568
1.356717	0.1	-0.172675
1.358383	0.1	-0.178337
1.360050	0.1	-0.182867
1.361717	0.1	-0.188351
1.363383	0.1	-0.195265
1.365050	0.1	-0.202537
1.366717	0.1	-0.208139
1.368383	0.1	-0.210762
1.370050	0.1	-0.210464
1.371717	0.1	-0.208199
1.373383	0.1	-0.205278
1.375050	0.1	-0.202417
1.376717	0.1	-0.199497
1.378383	0.1	-0.196338
1.380050	0.1	-0.193357
1.381717	0.1	-0.190914
1.383383	0.1	-0.188947
1.385050	0.1	-0.186861
1.386717	0.1	-0.184715
1.388383	0.1	-0.182748
1.390050	0.1	-0.180900
1.391717	0.1	-0.179112
1.393383	0.1	-0.176907
1.395050	0.1	-0.174165
1.396717	0.1	-0.171304
1.398383	0.1	-0.168800
1.400050	0.1	-0.167251
1.401717	0.1	-0.167131
1.403383	0.1	-0.169039
1.405050	0.1	-0.173867
1.406717	0.1	-0.181615
1.408383	0.1	-0.190794
1.410050	0.1	-0.198722
1.411717	0.1	-0.203192
1.413383	0.1	-0.204086
1.415050	0.1	-0.202537
1.416717	0.1	-0.200391
1.418383	0.1	-0.199378
1.420050	0.1	-0.200152
1.421717	0.1	-0.202537
1.423383	0.1	-0.206172
1.425050	0.1	-0.211060
1.426717	0.1	-0.217140
1.428383	0.1	-0.222981
1.430050	0.1	-0.226021
1.431717	0.1	-0.224590
1.433383	0.1	-0.219703
1.435050	0.1	-0.213861
1.436717	0.1	-0.208735
1.438383	0.1	-0.204384
1.440050	0.1	-0.200033
1.441717	0.1	-0.194907
1.443383	0.1	-0.187993
1.445050	0.1	-0.178993
1.446717	0.1	-0.168562
1.448383	0.1	-0.157714
1.450050	0.1	-0.146687
1.451717	0.1	-0.134707
1.453383	0.1	-0.121474
1.455050	0.1	-0.107169
1.456717	0.1	-0.092030
1.458383	0.1	-0.075698
1.460050	0.1	-0.057638
1.461717	0.1	-0.038564
1.463383	0.1	-0.020504
1.465050	0.1	-0.004530
1.466717	0.1	0.010788
1.468383	0.1	0.028014
1.470050	0.1	0.047922
1.471717	0.1	0.068903
1.473383	0.1	0.088811
1.475050	0.1	0.107348
1.476717	0.1	0.125408
1.478383	0.1	0.143170
1.480050	0.1	0.160217
1.481717	0.1	0.177145
1.483383	0.1	0.195444
1.485050	0.1	0.215411
1.486717	0.1	0.235140
1.488383	0.1	0.252426
1.490050	0.1	0.266969
1.491717	0.1	0.280082
1.493383	0.1	0.292718
1.495050	0.1	0.305057
1.496717	0.1	0.317216
1.498383	0.1	0.329137
1.500050	0.1	0.340462
1.501717	0.1	0.351071
1.503383	0.1	0.361502
1.505050	0.1	0.372529
1.506717	0.1	0.384569
1.508383	0.1	0.397861
1.510050	0.1	0.412107
1.511717	0.1	0.426888
1.513383	0.1	0.442326
1.515050	0.1	0.458241
1.516717	0.1	0.473678
1.518383	0.1	0.487447
1.520050	0.1	0.499904
1.521717	0.1	0.512302
1.523383	0.1	0.526130
1.525050	0.1	0.541806
1.526717	0.1	0.559151
1.528383	0.1	0.577927
1.530050	0.1	0.597894
1.531717	0.1	0.618815
1.533383	0.1	0.640988
1.535050	0.1	0.664651
1.536717	0.1	0.689745
1.538383	0.1	0.716090
1.540050	0.1	0.743985
1.541717	0.1	0.774086
1.543383	0.1	0.806689
1.545050	0.1	0.841737
1.546717	0.1	0.879049
1.548383	0.1	0.919759
1.550050	0.1	0.965178
1.551717	0.1	1.015127
1.553383	0.1	1.067102
1.555050	0.1	1.119018
1.556717	0.1	1.171410
1.558383	0.1	1.226962
1.560050	0.1	1.288474
1.561717	0.1	1.358152
1.563383	0.1	1.438558
1.565050	0.1	1.532793
1.566717	0.1	1.644433
1.568383	0.1	1.776755
1.570050	0.1	1.932860
1.571717	0.1	2.115309
1.573383	0.1	2.326906
1.575050	0.1	2.570272
1.576717	0.1	2.847612
1.578383	0.1	3.160238
1.580050	0.1	3.508866
1.581717	0.1	3.893674
1.583383	0.1	4.314065
1.585050	0.1	4.767895
1.586717	0.1	5.252183
1.588383	0.1	5.763054
1.590050	0.1	6.295562
1.591717	0.1	6.843865
1.593383	0.1	7.402599
1.595050	0.1	7.967592
1.596717	0.1	8.534849
1.598383	0.1	9.099603
1.600050	0.1	9.655357
1.601717	0.1	10.194898
1.603383	0.1	10.711313
1.605050	0.1	11.198462
1.606717	0.1	11.652709
1.608383	0.1	12.072385
1.610050	0.1	12.457789
1.611717	0.1	12.810350
1.613383	0.1	13.131977
1.615050	0.1	13.422848
1.616717	0.1	13.679028
1.618383	0.1	13.892830
1.620050	0.1	14.054895
1.621717	0.1	14.156223
1.623383	0.1	14.189244
1.625050	0.1	14.148296
1.626717	0.1	14.030994
1.628383	0.1	13.838650
1.630050	0.1	13.575257
1.631717	0.1	13.246418
1.633383	0.1	12.859464
1.635050	0.1	12.423933
1.636717	0.1	11.952222
1.638383	0.1	11.457802
1.640050	0.1	10.953606
1.641717	0.1	10.451973
1.643383	0.1	9.965361
1.645050	0.1	9.505571
1.646717	0.1	9.082556
1.648383	0.1	8.704663
1.650050	0.1	8.378089
1.651717	0.1	8.106769
1.653383	0.1	7.892550
1.655050	0.1	7.735968
1.656717	0.1	7.635951
1.658383	0.1	7.588685
1.660050	0.1	7.588327
1.661717	0.1	7.628561
1.663383	0.1	7.703662
1.665050	0.1	7.808447
1.666717	0.1	7.937074
1.668383	0.1	8.083284
1.670050	0.1	8.240819
1.671717	0.1	8.404077
1.673383	0.1	8.567513
1.675050	0.1	8.726240
1.676717	0.1	8.876384
1.678383	0.1	9.015203
1.680050	0.1	9.140492
1.681717	0.1	9.249747
1.683383	0.1	9.341062
1.685050	0.1	9.414316
1.686717	0.1	9.471775
1.688383	0.1	9.516061
1.690050	0.1	9.548784
1.691717	0.1	9.570957
1.693383	0.1	9.583593
1.695050	0.1	9.587229
1.696717	0.1	9.581864
1.698383	0.1	9.567857
1.700050	0.1	9.547175
1.701717	0.1	9.522260
1.703383	0.1	9.495020
1.705050	0.1	9.466231
1.706717	0.1	9.436310
1.708383	0.1	9.406031
1.710050	0.1	9.376169
1.711717	0.1	9.346843
1.713383	0.1	9.318352
1.715050	0.1	9.291351
1.716717	0.1	9.266139
1.718383	0.1	9.242774
1.720050	0.1	9.221316
1.721717	0.1	9.201050
1.723383	0.1	9.180368
1.725050	0.1	9.157956
1.726717	0.1	9.133936
1.728383	0.1	9.109796
1.730050	0.1	9.086669
1.731717	0.1	9.064794
1.733383	0.1	9.043336
1.735050	0.1	9.021640
1.736717	0.1	8.999706
1.738383	0.1	8.978010
1.740050	0.1	8.956850
1.741717	0.1	8.936167
1.743383	0.1	8.915484
1.745050	0.1	8.893908
1.746717	0.1	8.871437
1.748383	0.1	8.848191
1.750050	0.1	8.823872
1.751717	0.1	8.797944
1.753383	0.1	8.770347
1.755050	0.1	8.741618
1.756717	0.1	8.711935
1.758383	0.1	8.681238
1.760050	0.1	8.650303
1.761717	0.1	8.620739
1.763383	0.1	8.593679
1.765050	0.1	8.569241
1.766717	0.1	8.546830
1.768383	0.1	8.524895
1.770050	0.1	8.501709
1.771717	0.1	8.476317
1.773383	0.1	8.448542
1.775050	0.1	8.418978
1.776717	0.1	8.388520
1.778383	0.1	8.358002
1.780050	0.1	8.327961
1.781717	0.1	8.299232
1.783383	0.1	8.272350
1.785050	0.1	8.247555
1.786717	0.1	8.224488
1.788383	0.1	8.202911
1.790050	0.1	8.183003
1.791717	0.1	8.165122
1.793383	0.1	8.148909
1.795050	0.1	8.133352
1.796717	0.1	8.116782
1.798383	0.1	8.097888
1.800050	0.1	8.076668
1.801717	0.1	8.054495
1.803383	0.1	8.032620
1.805050	0.1	8.011342
1.806717	0.1	7.991434
1.808383	0.1	7.973016
1.810050	0.1	7.955552
1.811717	0.1	7.938684
1.813383	0.1	7.923007
1.815050	0.1	7.909000
1.816717	0.1	7.896603
1.818383	0.1	7.885337
1.820050	0.1	7.874132
1.821717	0.1	7.861436
1.823383	0.1	7.846296
1.825050	0.1	7.828653
1.826717	0.1	7.808805
1.828383	0.1	7.787824
1.830050	0.1	7.766784
1.831717	0.1	7.746578
1.833383	0.1	7.728160
1.835050	0.1	7.712365
1.836717	0.1	7.699371
1.838383	0.1	7.688404
1.840050	0.1	7.678092
1.841717	0.1	7.666946
1.843383	0.1	7.654429
1.845050	0.1	7.641674
1.846717	0.1	7.630349
1.848383	0.1	7.622242
1.850050	0.1	7.618964
1.851717	0.1	7.622123
1.853383	0.1	7.631958
1.855050	0.1	7.647098
1.856717	0.1	7.665754
1.858383	0.1	7.687152
1.860050	0.1	7.712484
1.861717	0.1	7.744253
1.863383	0.1	7.784605
1.865050	0.1	7.833422
1.866717	0.1	7.887960
1.868383	0.1	7.945955
1.870050	0.1	8.007348
1.871717	0.1	8.073450
1.873383	0.1	8.146048
1.875050	0.1	8.226514
1.876717	0.1	8.314670
1.878383	0.1	8.408726
1.880050	0.1	8.506060
1.881717	0.1	8.605242
1.883383	0.1	8.706809
1.885050	0.1	8.812428
1.886717	0.1	8.923531
1.888383	0.1	9.040475
1.890050	0.1	9.162605
1.891717	0.1	9.288490
1.893383	0.1	9.417058
1.895050	0.1	9.547473
1.896717	0.1	9.678126
1.898383	0.1	9.806634
1.900050	0.1	9.931565
1.901717	0.1	10.053039
1.903383	0.1	10.172427
1.905050	0.1	10.290862
1.906717	0.1	10.408044
1.908383	0.1	10.522366
1.910050	0.1	10.632396
1.911717	0.1	10.738373
1.913383	0.1	10.841072
1.915050	0.1	10.940195
1.916717	0.1	11.033893
1.918383	0.1	11.120737
1.920050	0.1	11.200309
1.921717	0.1	11.273981
1.923383	0.1	11.343778
1.925050	0.1	11.410833
1.926717	0.1	11.475385
1.928383	0.1	11.537433
1.930050	0.1	11.596919
1.931717	0.1	11.653364
1.933383	0.1	11.705638
1.935050	0.1	11.752964
1.936717	0.1	11.795641
1.938383	0.1	11.834622
1.940050	0.1	11.871458
1.941717	0.1	11.906982
1.943383	0.1	11.940063
1.945050	0.1	11.969031
1.946717	0.1	11.993469
1.948383	0.1	12.013078
1.950050	0.1	12.028576
1.951717	0.1	12.042166
1.953383	0.1	12.055875
1.955050	0.1	12.069941
1.956717	0.1	12.082935
1.958383	0.1	12.093247
1.960050	0.1	12.100876
1.961717	0.1	12.107552
1.963383	0.1	12.114585
1.965050	0.1	12.121440
1.966717	0.1	12.126327
1.968383	0.1	12.127400
1.970050	0.1	12.123705
1.971717	0.1	12.115896
1.973383	0.1	12.106241
1.975050	0.1	12.097061
1.976717	0.1	12.088955
1.978383	0.1	12.080730
1.980050	0.1	12.071491
1.981717	0.1	12.060524
1.983383	0.1	12.047411
1.985050	0.1	12.031794
1.986717	0.1	12.014092
1.988383	0.1	11.994959
1.990050	0.1	11.974514
1.991717	0.1	11.952818
1.993383	0.1	11.930466
1.995050	0.1	11.908115
1.996717	0.1	11.885525
1.998383	0.1	11.861861
2.000050	0.1	11.836768
2.001717	0.1	11.810423
2.003383	0.1	11.783124
2.005050	0.1	11.755169
2.006717	0.1	11.727155
2.008383	0.1	11.699141
2.010050	0.1	11.670709
2.011717	0.1	11.641622
2.013383	0.1	11.611641
2.015050	0.1	11.580587
2.016717	0.1	11.548579
2.018383	0.1	11.516274
2.020050	0.1	11.484266
2.021717	0.1	11.453093
2.023383	0.1	11.422218
2.025050	0.1	11.390150
2.026717	0.1	11.355639
2.028383	0.1	11.318923
2.030050	0.1	11.281014
2.031717	0.1	11.243284
2.033383	0.1	11.207224
2.035050	0.1	11.172951
2.036717	0.1	11.139215
2.038383	0.1	11.104525
2.040050	0.1	11.067689
2.041717	0.1	11.028469
2.043383	0.1	10.987700
2.045050	0.1	10.947288
2.046717	0.1	10.908843
2.048383	0.1	10.872722
2.050050	0.1	10.837854
2.051717	0.1	10.802389
2.053383	0.1	10.764838
2.055050	0.1	10.724903
2.056717	0.1	10.682882
2.058383	0.1	10.640026
2.060050	0.1	10.597945
2.061717	0.1	10.557295
2.063383	0.1	10.517657
2.065050	0.1	10.478974
2.066717	0.1	10.441304
2.068383	0.1	10.404409
2.070050	0.1	10.367156
2.071717	0.1	10.328353
2.073383	0.1	10.287345
2.075050	0.1	10.244489
2.076717	0.1	10.201276
2.078383	0.1	10.159195
2.080050	0.1	10.118604
2.081717	0.1	10.078729
2.083383	0.1	10.038436
2.085050	0.1	9.997547
2.086717	0.1	9.956241
2.088383	0.1	9.914399
2.090050	0.1	9.872079
2.091717	0.1	9.829522
2.093383	0.1	9.787679
2.095050	0.1	9.747267
2.096717	0.1	9.708107
2.098383	0.1	9.668887
2.100050	0.1	9.628177
2.101717	0.1	9.586037
2.103383	0.1	9.543419
2.105050	0.1	9.501994
2.106717	0.1	9.463430
2.108383	0.1	9.428263
2.110050	0.1	9.395063
2.111717	0.1	9.361029
2.113383	0.1	9.323598
2.115050	0.1	9.282411
2.116717	0.1	9.239138
2.118383	0.1	9.196044
2.120050	0.1	9.155155
2.121717	0.1	9.117842
2.123383	0.1	9.083689
2.125050	0.1	9.050668
2.126717	0.1	9.015978
2.128383	0.1	8.977950
2.130050	0.1	8.937121
2.131717	0.1	8.895577
2.133383	0.1	8.855463
2.135050	0.1	8.817494
2.136717	0.1	8.780420
2.138383	0.1	8.742333
2.140050	0.1	8.702219
2.141717	0.1	8.660913
2.143383	0.1	8.620620
2.145050	0.1	8.583129
2.146717	0.1	8.548856
2.148383	0.1	8.516849
2.150050	0.1	8.485675
2.151717	0.1	8.453727
2.153383	0.1	8.419157
2.155050	0.1	8.381367
2.156717	0.1	8.341432
2.158383	0.1	8.302749
2.160050	0.1	8.267940
2.161717	0.1	8.237005
2.163383	0.1	8.207500
2.165050	0.1	8.176744
2.166717	0.1	8.143425
2.168383	0.1	8.107841
2.170050	0.1	8.071840
2.171717	0.1	8.036554
2.173383	0.1	8.001686
2.175050	0.1	7.966638
2.176717	0.1	7.931233
2.178383	0.1	7.895589
2.180050	0.1	7.859827
2.181717	0.1	7.824183
2.183383	0.1	7.788718
2.185050	0.1	7.753253
2.186717	0.1	7.717014
2.188383	0.1	7.679999
2.190050	0.1	7.642448
2.191717	0.1	7.604897
2.193383	0.1	7.566870
2.195050	0.1	7.528067
2.196717	0.1	7.488788
2.198383	0.1	7.450104
2.200050	0.1	7.412851
2.201717	0.1	7.377208
2.203383	0.1	7.342995
2.205050	0.1	7.309676
2.206717	0.1	7.276714
2.208383	0.1	7.243276
2.210050	0.1	7.208348
2.211717	0.1	7.171750
2.213383	0.1	7.134736
2.215050	0.1	7.098854
2.216717	0.1	7.064701
2.218383	0.1	7.031024
2.220050	0.1	6.995976
2.221717	0.1	6.958962
2.223383	0.1	6.920338
2.225050	0.1	6.880999
2.226717	0.1	6.842375
2.228383	0.1	6.805897
2.230050	0.1	6.771744
2.231717	0.1	6.738544
2.233383	0.1	6.704629
2.235050	0.1	6.669104
2.236717	0.1	6.632626
2.238383	0.1	6.596327
2.240050	0.1	6.560743
2.241717	0.1	6.525636
2.243383	0.1	6.490648
2.245050	0.1	6.456137
2.246717	0.1	6.422520
2.248383	0.1	6.390274
2.250050	0.1	6.358982
2.251717	0.1	6.327331
2.253383	0.1	6.293774
2.255050	0.1	6.258071
2.256717	0.1	6.221712
2.258383	0.1	6.186426
2.260050	0.1	6.152749
2.261717	0.1	6.120026
2.263383	0.1	6.086946
2.265050	0.1	6.052673
2.266717	0.1	6.017268
2.268383	0.1	5.981744
2.270050	0.1	5.947531
2.271717	0.1	5.915106
2.273383	0.1	5.884052
2.275050	0.1	5.853594
2.276717	0.1	5.823076
2.278383	0.1	5.792737
2.280050	0.1	5.763412
2.281717	0.1	5.735278
2.283383	0.1	5.707860
2.285050	0.1	5.680204
2.286717	0.1	5.650759
2.288383	0.1	5.618334
2.290050	0.1	5.583823
2.291717	0.1	5.549610
2.293383	0.1	5.518020
2.295050	0.1	5.489529
2.296717	0.1	5.463064
2.298383	0.1	5.437076
2.300050	0.1	5.410493
2.301717	0.1	5.383015
2.303383	0.1	5.354822
2.305050	0.1	5.326450
2.306717	0.1	5.298436
2.308383	0.1	5.271077
2.310050	0.1	5.244673
2.311717	0.1	5.219817
2.313383	0.1	5.196929
2.315050	0.1	5.175770
2.316717	0.1	5.154968
2.318383	0.1	5.133152
2.320050	0.1	5.110264
2.321717	0.1	5.086363
2.323383	0.1	5.060792
2.325050	0.1	5.032778
2.326717	0.1	5.002737
2.328383	0.1	4.972637
2.330050	0.1	4.944384
2.331717	0.1	4.919052
2.333383	0.1	4.896105
2.335050	0.1	4.874230
2.336717	0.1	4.851759
2.338383	0.1	4.827619
2.340050	0.1	4.801631
2.341717	0.1	4.774690
2.343383	0.1	4.748106
2.345050	0.1	4.723013
2.346717	0.1	4.699588
2.348383	0.1	4.676640
2.350050	0.1	4.653394
2.351717	0.1	4.629970
2.353383	0.1	4.607141
2.355050	0.1	4.585445
2.356717	0.1	4.564166
2.358383	0.1	4.541517
2.360050	0.1	4.516185
2.361717	0.1	4.488290
2.363383	0.1	4.458785
2.365050	0.1	4.428745
2.366717	0.1	4.398942
2.368383	0.1	4.369676
2.370050	0.1	4.340947
2.371717	0.1	4.312635
2.373383	0.1	4.284561
2.375050	0.1	4.256547
2.376717	0.1	4.228294
2.378383	0.1	4.199445
2.380050	0.1	4.170299
2.381717	0.1	4.141391
2.383383	0.1	4.113198
2.385050	0.1	4.085660
2.386717	0.1	4.058481
2.388383	0.1	4.030466
2.390050	0.1	4.000724
2.391717	0.1	3.969610
2.393383	0.1	3.938258
2.395050	0.1	3.907323
2.396717	0.1	3.877163
2.398383	0.1	3.847361
2.400050	0.1	3.817737
2.401717	0.1	3.788889
2.403383	0.1	3.761590
2.405050	0.1	3.734827
2.406717	0.1	3.706873
2.408383	0.1	3.676474
2.410050	0.1	3.644407
2.411717	0.1	3.612280
2.413383	0.1	3.581584
2.415050	0.1	3.552973
2.416717	0.1	3.525675
2.418383	0.1	3.498376
2.420050	0.1	3.470123
2.421717	0.1	3.440976
2.423383	0.1	3.411472
2.425050	0.1	3.382206
2.426717	0.1	3.353358
2.428383	0.1	3.324866
2.430050	0.1	3.297031
2.431717	0.1	3.269792
2.433383	0.1	3.242910
2.435050	0.1	3.215611
2.436717	0.1	3.187180
2.438383	0.1	3.157199
2.440050	0.1	3.125966
2.441717	0.1	3.094197
2.443383	0.1	3.062904
2.445050	0.1	3.032744
2.446717	0.1	3.003657
2.448383	0.1	2.975166
2.450050	0.1	2.946496
2.451717	0.1	2.917290
2.453383	0.1	2.888620
2.455050	0.1	2.861083
2.456717	0.1	2.833843
2.458383	0.1	2.806246
2.460050	0.1	2.779067
2.461717	0.1	2.754331
2.463383	0.1	2.732515
2.465050	0.1	2.712190
2.466717	0.1	2.690852
2.468383	0.1	2.666831
2.470050	0.1	2.640605
2.471717	0.1	2.613723
2.473383	0.1	2.587497
2.475050	0.1	2.562702
2.476717	0.1	2.539337
2.478383	0.1	2.516747
2.480050	0.1	2.494335
2.481717	0.1	2.471209
2.483383	0.1	2.446413
2.485050	0.1	2.419710
2.486717	0.1	2.392173
2.488383	0.1	2.365112
2.490050	0.1	2.339542
2.491717	0.1	2.316356
2.493383	0.1	2.295554
2.495050	0.1	2.276003
2.496717	0.1	2.256334
2.498383	0.1	2.235651
2.500050	0.1	2.213657
2.501717	0.1	2.190590
2.503383	0.1	2.166391
2.505050	0.1	2.141237
2.506717	0.1	2.116263
2.508383	0.1	2.093434
2.510050	0.1	2.073527
2.511717	0.1	2.055586
2.513383	0.1	2.037823
2.515050	0.1	2.019048
2.516717	0.1	1.999617
2.518383	0.1	1.980186
2.520050	0.1	1.960993
2.521717	0.1	1.941562
2.523383	0.1	1.921713
2.525050	0.1	1.902044
2.526717	0.1	1.883030
2.528383	0.1	1.864910
2.530050	0.1	1.848459
2.531717	0.1	1.834154
2.533383	0.1	1.821101
2.535050	0.1	1.807809
2.536717	0.1	1.793444
2.538383	0.1	1.778007
2.540050	0.1	1.762211
2.541717	0.1	1.746535
2.543383	0.1	1.731277
2.545050	0.1	1.715601
2.546717	0.1	1.698852
2.548383	0.1	1.680791
2.550050	0.1	1.661837
2.551717	0.1	1.642645
2.553383	0.1	1.624584
2.555050	0.1	1.609206
2.556717	0.1	1.596987
2.558383	0.1	1.586676
2.560050	0.1	1.576960
2.561717	0.1	1.567423
2.563383	0.1	1.557589
2.565050	0.1	1.546145
2.566717	0.1	1.532436
2.568383	0.1	1.517296
2.570050	0.1	1.502037
2.571717	0.1	1.487255
2.573383	0.1	1.472116
2.575050	0.1	1.456320
2.576717	0.1	1.440585
2.578383	0.1	1.426697
2.580050	0.1	1.415968
2.581717	0.1	1.408100
2.583383	0.1	1.400948
2.585050	0.1	1.392722
2.586717	0.1	1.382232
2.588383	0.1	1.369238
2.590050	0.1	1.354635
2.591717	0.1	1.340270
2.593383	0.1	1.327217
2.595050	0.1	1.315475
2.596717	0.1	1.304746
2.598383	0.1	1.294732
2.600050	0.1	1.285911
2.601717	0.1	1.278877
2.603383	0.1	1.273096
2.605050	0.1	1.267076
2.606717	0.1	1.259685
2.608383	0.1	1.251340
2.610050	0.1	1.243353
2.611717	0.1	1.236498
2.613383	0.1	1.230657
2.615050	0.1	1.224995
2.616717	0.1	1.218379
2.618383	0.1	1.210332
2.620050	0.1	1.201391
2.621717	0.1	1.192868
2.623383	0.1	1.185775
2.625050	0.1	1.180232
2.626717	0.1	1.175165
2.628383	0.1	1.169324
2.630050	0.1	1.162171
2.631717	0.1	1.154542
2.633383	0.1	1.147747
2.635050	0.1	1.142323
2.636717	0.1	1.138389
2.638383	0.1	1.135230
2.640050	0.1	1.131773
2.641717	0.1	1.127124
2.643383	0.1	1.121461
2.645050	0.1	1.115620
2.646717	0.1	1.110196
2.648383	0.1	1.105309
2.650050	0.1	1.099885
2.651717	0.1	1.092374
2.653383	0.1	1.082420
2.655050	0.1	1.071870
2.656717	0.1	1.063705
2.658383	0.1	1.059651
2.660050	0.1	1.059473
2.661717	0.1	1.061678
2.663383	0.1	1.064301
2.665050	0.1	1.065850
2.666717	0.1	1.066029
2.668383	0.1	1.065135
2.670050	0.1	1.063109
2.671717	0.1	1.058936
2.673383	0.1	1.051843
2.675050	0.1	1.042843
2.676717	0.1	1.034498
2.678383	0.1	1.029074
2.680050	0.1	1.026571
2.681717	0.1	1.025558
2.683383	0.1	1.025200
2.685050	0.1	1.025617
2.686717	0.1	1.026154
2.688383	0.1	1.025379
2.690050	0.1	1.022577
2.691717	0.1	1.018286
2.693383	0.1	1.012981
2.695050	0.1	1.007617
2.696717	0.1	1.003504
2.698383	0.1	1.001537
2.700050	0.1	1.001537
2.701717	0.1	1.002610
2.703383	0.1	1.004040
2.705050	0.1	1.004756
2.706717	0.1	1.003444
2.708383	0.1	0.999272
2.710050	0.1	0.992477
2.711717	0.1	0.985026
2.713383	0.1	0.979066
2.715050	0.1	0.975549
2.716717	0.1	0.973463
2.718383	0.1	0.971198
2.720050	0.1	0.968397
2.721717	0.1	0.966430
2.723383	0.1	0.966489
2.725050	0.1	0.967860
2.726717	0.1	0.969052
2.728383	0.1	0.969708
2.730050	0.1	0.970662
2.731717	0.1	0.972986
2.733383	0.1	0.976443
2.735050	0.1	0.979424
2.736717	0.1	0.980496
2.738383	0.1	0.979483
2.740050	0.1	0.976801
2.741717	0.1	0.973582
2.743383	0.1	0.970841
2.745050	0.1	0.969052
2.746717	0.1	0.967920
2.748383	0.1	0.967383
2.750050	0.1	0.967681
2.751717	0.1	0.968933
2.753383	0.1	0.970960
2.755050	0.1	0.973702
2.756717	0.1	0.977159
2.758383	0.1	0.981033
2.760050	0.1	0.984073
2.761717	0.1	0.984669
2.763383	0.1	0.982583
2.765050	0.1	0.979483
2.766717	0.1	0.977397
2.768383	0.1	0.977099
2.770050	0.1	0.977933
2.771717	0.1	0.978351
2.773383	0.1	0.977933
2.775050	0.1	0.977218
2.776717	0.1	0.976741
2.778383	0.1	0.976741
2.780050	0.1	0.977576
2.781717	0.1	0.979483
2.783383	0.1	0.982046
2.785050	0.1	0.983954
2.786717	0.1	0.984192
2.788383	0.1	0.982881
2.790050	0.1	0.980854
2.791717	0.1	0.978768
2.793383	0.1	0.976622
2.795050	0.1	0.974238
2.796717	0.1	0.971735
2.798383	0.1	0.969827
2.800050	0.1	0.969529
2.801717	0.1	0.971973
2.803383	0.1	0.976920
2.805050	0.1	0.982881
2.806717	0.1	0.988364
2.808383	0.1	0.992715
2.810050	0.1	0.996053
2.811717	0.1	0.998795
2.813383	0.1	1.001358
2.815050	0.1	1.003385
2.816717	0.1	1.004219
2.818383	0.1	1.003742
2.820050	0.1	1.003087
2.821717	0.1	1.003742
2.823383	0.1	1.006126
2.825050	0.1	1.010001
2.826717	0.1	1.014710
2.828383	0.1	1.019001
2.830050	0.1	1.021624
2.831717	0.1	1.022756
2.833383	0.1	1.023531
2.835050	0.1	1.024664
2.836717	0.1	1.026690
2.838383	0.1	1.029313
2.840050	0.1	1.031816
2.841717	0.1	1.033604
2.843383	0.1	1.035094
2.845050	0.1	1.036823
2.846717	0.1	1.038969
2.848383	0.1	1.041174
2.850050	0.1	1.042545
2.851717	0.1	1.043081
2.853383	0.1	1.044214
2.855050	0.1	1.046956
2.856717	0.1	1.050353
2.858383	0.1	1.053214
2.860050	0.1	1.055241
2.861717	0.1	1.056373
2.863383	0.1	1.056612
2.865050	0.1	1.056075
2.866717	0.1	1.055598
2.868383	0.1	1.056433
2.870050	0.1	1.059294
2.871717	0.1	1.062751
2.873383	0.1	1.064718
2.875050	0.1	1.064003
2.876717	0.1	1.061797
2.878383	0.1	1.060903
2.880050	0.1	1.062810
2.881717	0.1	1.066566
2.883383	0.1	1.070201
2.885050	0.1	1.073003
2.886717	0.1	1.075983
2.888383	0.1	1.080096
2.890050	0.1	1.084507
2.891717	0.1	1.087427
2.893383	0.1	1.087666
2.895050	0.1	1.085520
2.896717	0.1	1.082838
2.898383	0.1	1.081824
2.900050	0.1	1.083434
2.901717	0.1	1.087129
2.903383	0.1	1.091063
2.905050	0.1	1.093268
2.906717	0.1	1.092732
2.908383	0.1	1.090109
2.910050	0.1	1.087010
2.911717	0.1	1.085103
2.913383	0.1	1.085341
2.915050	0.1	1.087546
2.916717	0.1	1.090348
2.918383	0.1	1.091778
2.920050	0.1	1.091003
2.921717	0.1	1.088619
2.923383	0.1	1.086056
2.925050	0.1	1.084685
2.926717	0.1	1.085520
2.928383	0.1	1.088739
2.930050	0.1	1.093149
2.931717	0.1	1.097500
2.933383	0.1	1.100481
2.935050	0.1	1.101315
2.936717	0.1	1.099527
2.938383	0.1	1.095712
2.940050	0.1	1.091480
2.941717	0.1	1.088202
2.943383	0.1	1.086116
2.945050	0.1	1.084387
2.946717	0.1	1.081884
2.948383	0.1	1.078785
2.950050	0.1	1.075983
2.951717	0.1	1.074314
2.953383	0.1	1.073837
2.955050	0.1	1.074374
2.956717	0.1	1.075625
2.958383	0.1	1.077235
2.960050	0.1	1.078427
2.961717	0.1	1.077890
2.963383	0.1	1.074791
2.965050	0.1	1.070082
2.966717	0.1	1.066327
2.968383	0.1	1.065672
2.970050	0.1	1.068473
2.971717	0.1	1.072943
2.973383	0.1	1.076281
2.975050	0.1	1.076639
2.976717	0.1	1.073957
2.978383	0.1	1.069844
2.980050	0.1	1.066566
2.981717	0.1	1.065373
2.983383	0.1	1.065314
2.985050	0.1	1.064658
2.986717	0.1	1.062393
2.988383	0.1	1.058698
2.990050	0.1	1.054168
2.991717	0.1	1.049459
2.993383	0.1	1.045227
2.995050	0.1	1.042426
2.996717	0.1	1.041651
2.998383	0.1	1.042724
3.000050	0.1	1.044631
3.001717	0.1	1.046002
3.003383	0.1	1.045644
3.005050	0.1	1.043379
3.006717	0.1	1.040042
3.008383	0.1	1.036823
3.010050	0.1	1.034677
3.011717	0.1	1.033843
3.013383	0.1	1.033545
3.015050	0.1	1.032531
3.016717	0.1	1.030505
3.018383	0.1	1.027703
3.020050	0.1	1.024246
3.021717	0.1	1.020253
3.023383	0.1	1.016200
3.025050	0.1	1.012862
3.026717	0.1	1.011193
3.028383	0.1	1.011849
3.030050	0.1	1.014769
3.031717	0.1	1.019120
3.033383	0.1	1.022935
3.035050	0.1	1.024246
3.036717	0.1	1.022160
3.038383	0.1	1.018286
3.040050	0.1	1.014769
3.041717	0.1	1.012147
3.043383	0.1	1.009286
3.045050	0.1	1.005292
3.046717	0.1	1.000524
3.048383	0.1	0.996471
3.050050	0.1	0.993908
3.051717	0.1	0.992596
3.053383	0.1	0.991881
3.055050	0.1	0.991643
3.056717	0.1	0.991702
3.058383	0.1	0.991583
3.060050	0.1	0.991046
3.061717	0.1	0.989795
3.063383	0.1	0.987351
3.065050	0.1	0.984013
3.066717	0.1	0.980556
3.068383	0.1	0.977159
3.070050	0.1	0.973284
3.071717	0.1	0.968635
3.073383	0.1	0.963867
3.075050	0.1	0.960469
3.076717	0.1	0.958920
3.078383	0.1	0.957727
3.080050	0.1	0.955641
3.081717	0.1	0.952542
3.083383	0.1	0.949562
3.085050	0.1	0.947952
3.086717	0.1	0.948250
3.088383	0.1	0.949979
3.090050	0.1	0.951827
3.091717	0.1	0.952363
3.093383	0.1	0.950337
3.095050	0.1	0.945807
3.096717	0.1	0.940263
3.098383	0.1	0.935137
3.100050	0.1	0.931084
3.101717	0.1	0.927925
3.103383	0.1	0.925541
3.105050	0.1	0.923455
3.106717	0.1	0.921726
3.108383	0.1	0.920713
3.110050	0.1	0.920296
3.111717	0.1	0.919402
3.113383	0.1	0.917196
3.115050	0.1	0.914335
3.116717	0.1	0.912309
3.118383	0.1	0.911653
3.120050	0.1	0.911772
3.121717	0.1	0.912249
3.123383	0.1	0.912726
3.125050	0.1	0.911951
3.126717	0.1	0.908732
3.128383	0.1	0.903249
3.130050	0.1	0.897110
3.131717	0.1	0.891686
3.133383	0.1	0.887454
3.135050	0.1	0.883758
3.136717	0.1	0.880122
3.138383	0.1	0.877142
3.140050	0.1	0.875711
3.141717	0.1	0.875473
3.143383	0.1	0.875235
3.145050	0.1	0.874102
3.146717	0.1	0.871778
3.148383	0.1	0.868201
3.150050	0.1	0.863373
3.151717	0.1	0.857770
3.153383	0.1	0.852108
3.155050	0.1	0.847161
3.156717	0.1	0.843227
3.158383	0.1	0.840485
3.160050	0.1	0.838935
3.161717	0.1	0.838101
3.163383	0.1	0.836849
3.165050	0.1	0.834227
3.166717	0.1	0.830233
3.168383	0.1	0.825346
3.170050	0.1	0.819862
3.171717	0.1	0.813782
3.173383	0.1	0.807524
3.175050	0.1	0.801444
3.176717	0.1	0.795901
3.178383	0.1	0.791371
3.180050	0.1	0.788868
3.181717	0.1	0.788808
3.183383	0.1	0.790179
3.185050	0.1	0.791013
3.186717	0.1	0.789285
3.188383	0.1	0.784755
3.190050	0.1	0.778854
3.191717	0.1	0.773132
3.193383	0.1	0.768662
3.195050	0.1	0.766099
3.196717	0.1	0.764668
3.198383	0.1	0.763357
3.200050	0.1	0.761747
3.201717	0.1	0.759661
3.203383	0.1	0.757635
3.205050	0.1	0.756502
3.206717	0.1	0.755787
3.208383	0.1	0.753999
3.210050	0.1	0.750124
3.211717	0.1	0.744879
3.213383	0.1	0.739753
3.215050	0.1	0.736177
3.216717	0.1	0.734568
3.218383	0.1	0.733554
3.220050	0.1	0.731170
3.221717	0.1	0.726640
3.223383	0.1	0.720382
3.225050	0.1	0.713348
3.226717	0.1	0.706852
3.228383	0.1	0.702024
3.230050	0.1	0.698805
3.231717	0.1	0.695944
3.233383	0.1	0.692666
3.235050	0.1	0.688672
3.236717	0.1	0.684679
3.238383	0.1	0.681460
3.240050	0.1	0.679433
3.241717	0.1	0.678003
3.243383	0.1	0.675857
3.245050	0.1	0.672460
3.246717	0.1	0.667930
3.248383	0.1	0.663400
3.250050	0.1	0.659823
3.251717	0.1	0.657260
3.253383	0.1	0.654578
3.255050	0.1	0.650942
3.256717	0.1	0.646174
3.258383	0.1	0.640392
3.260050	0.1	0.633717
3.261717	0.1	0.626266
3.263383	0.1	0.618994
3.265050	0.1	0.613332
3.266717	0.1	0.610292
3.268383	0.1	0.609756
3.270050	0.1	0.610709
3.271717	0.1	0.611603
3.273383	0.1	0.610769
3.275050	0.1	0.607848
3.276717	0.1	0.604093
3.278383	0.1	0.600815
3.280050	0.1	0.598013
3.281717	0.1	0.594735
3.283383	0.1	0.590444
3.285050	0.1	0.585377
3.286717	0.1	0.580132
3.288383	0.1	0.575125
3.290050	0.1	0.570715
3.291717	0.1	0.567198
3.293383	0.1	0.565052
3.295050	0.1	0.564218
3.296717	0.1	0.563920
3.298383	0.1	0.562847
3.300050	0.1	0.560343
3.301717	0.1	0.556350
3.303383	0.1	0.551105
3.305050	0.1	0.545263
3.306717	0.1	0.539780
3.308383	0.1	0.535250
3.310050	0.1	0.531971
3.311717	0.1	0.529408
3.313383	0.1	0.526428
3.315050	0.1	0.522852
3.316717	0.1	0.519037
3.318383	0.1	0.515282
3.320050	0.1	0.511527
3.321717	0.1	0.507772
3.323383	0.1	0.503838
3.325050	0.1	0.499129
3.326717	0.1	0.493348
3.328383	0.1	0.486970
3.330050	0.1	0.480175
3.331717	0.1	0.472665
3.333383	0.1	0.464916
3.335050	0.1	0.459075
3.336717	0.1	0.457227
3.338383	0.1	0.459254
3.340050	0.1	0.463128
3.341717	0.1	0.466287
3.343383	0.1	0.466645
3.345050	0.1	0.463486
3.346717	0.1	0.457943
3.348383	0.1	0.452518
3.350050	0.1	0.448525
3.351717	0.1	0.445604
3.353383	0.1	0.442922
3.355050	0.1	0.440657
3.356717	0.1	0.439286
3.358383	0.1	0.439286
3.360050	0.1	0.440300
3.361717	0.1	0.440598
3.363383	0.1	0.438035
3.365050	0.1	0.431538
3.366717	0.1	0.422061
3.368383	0.1	0.411928
3.370050	0.1	0.403821
3.371717	0.1	0.399172
3.373383	0.1	0.398278
3.375050	0.1	0.400364
3.376717	0.1	0.403225
3.378383	0.1	0.404298
3.380050	0.1	0.402629
3.381717	0.1	0.399590
3.383383	0.1	0.396848
3.385050	0.1	0.394583
3.386717	0.1	0.392199
3.388383	0.1	0.389040
3.390050	0.1	0.385046
3.391717	0.1	0.380576
3.393383	0.1	0.376821
3.395050	0.1	0.374377
3.396717	0.1	0.372410
3.398383	0.1	0.369430
3.400050	0.1	0.365317
3.401717	0.1	0.360727
3.403383	0.1	0.356317
3.405050	0.1	0.352442
3.406717	0.1	0.349700
3.408383	0.1	0.348568
3.410050	0.1	0.348687
3.411717	0.1	0.349581
3.413383	0.1	0.350833
3.415050	0.1	0.351310
3.416717	0.1	0.349641
3.418383	0.1	0.345469
3.420050	0.1	0.339508
3.421717	0.1	0.332892
3.423383	0.1	0.326574
3.425050	0.1	0.321448
3.426717	0.1	0.317812
3.428383	0.1	0.315666
3.430050	0.1	0.314772
3.431717	0.1	0.314116
3.433383	0.1	0.311911
3.435050	0.1	0.307798
3.436717	0.1	0.303149
3.438383	0.1	0.299454
3.440050	0.1	0.297129
3.441717	0.1	0.295758
3.443383	0.1	0.295460
3.445050	0.1	0.296652
3.446717	0.1	0.299156
3.448383	0.1	0.301600
3.450050	0.1	0.303149
3.451717	0.1	0.304282
3.453383	0.1	0.305653
3.455050	0.1	0.308216
3.456717	0.1	0.312805
3.458383	0.1	0.319481
3.460050	0.1	0.326812
3.461717	0.1	0.333726
3.463383	0.1	0.340641
3.465050	0.1	0.348926
3.466717	0.1	0.359356
3.468383	0.1	0.371754
3.470050	0.1	0.385284
3.471717	0.1	0.398874
3.473383	0.1	0.411451
3.475050	0.1	0.422537
3.476717	0.1	0.431836
3.478383	0.1	0.439167
3.480050	0.1	0.443816
3.481717	0.1	0.444651
3.483383	0.1	0.440240
3.485050	0.1	0.429869
3.486717	0.1	0.414491
3.488383	0.1	0.396788
3.490050	0.1	0.379860
3.491717	0.1	0.365555
3.493383	0.1	0.353932
3.495050	0.1	0.344634
3.496717	0.1	0.338078
3.498383	0.1	0.335217
3.500050	0.1	0.337005
3.501717	0.1	0.343800
3.503383	0.1	0.355184
3.505050	0.1	0.370324
3.506717	0.1	0.387490
3.508383	0.1	0.404596
3.510050	0.1	0.420570
3.511717	0.1	0.435591
3.513383	0.1	0.450552
3.515050	0.1	0.465930
3.516717	0.1	0.481427
3.518383	0.1	0.496447
3.520050	0.1	0.510335
3.521717	0.1	0.523090
3.523383	0.1	0.535250
3.525050	0.1	0.547469
3.526717	0.1	0.559628
3.528383	0.1	0.571370
3.530050	0.1	0.582576
3.531717	0.1	0.592709
3.533383	0.1	0.599623
3.535050	0.1	0.601232
3.536717	0.1	0.598550
3.538383	0.1	0.595331
3.540050	0.1	0.594616
3.541717	0.1	0.596762
3.543383	0.1	0.599980
3.545050	0.1	0.603080
3.546717	0.1	0.605881
3.548383	0.1	0.608742
3.550050	0.1	0.611603
3.551717	0.1	0.614584
3.553383	0.1	0.618100
3.555050	0.1	0.622869
3.556717	0.1	0.628591
3.558383	0.1	0.633657
3.560050	0.1	0.636160
3.561717	0.1	0.636041
3.563383	0.1	0.634670
3.565050	0.1	0.633240
3.566717	0.1	0.632227
3.568383	0.1	0.631571
3.570050	0.1	0.631332
3.571717	0.1	0.631571
3.573383	0.1	0.632167
3.575050	0.1	0.632882
3.576717	0.1	0.633478
3.578383	0.1	0.633776
3.580050	0.1	0.633240
3.581717	0.1	0.631630
3.583383	0.1	0.629246
3.585050	0.1	0.626624
3.586717	0.1	0.624061
3.588383	0.1	0.621140
3.590050	0.1	0.617802
3.591717	0.1	0.614643
3.593383	0.1	0.612617
3.595050	0.1	0.611842
3.596717	0.1	0.612080
3.598383	0.1	0.612974
3.600050	0.1	0.613928
3.601717	0.1	0.614464
3.603383	0.1	0.614464
3.605050	0.1	0.613630
3.606717	0.1	0.611603
3.608383	0.1	0.608742
3.610050	0.1	0.605941
3.611717	0.1	0.603557
3.613383	0.1	0.601292
3.615050	0.1	0.599325
3.616717	0.1	0.598371
3.618383	0.1	0.599027
3.620050	0.1	0.601530
3.621717	0.1	0.604928
3.623383	0.1	0.607371
3.625050	0.1	0.607193
3.626717	0.1	0.603676
3.628383	0.1	0.597417
3.630050	0.1	0.590861
3.631717	0.1	0.587106
3.633383	0.1	0.587344
3.635050	0.1	0.590384
3.636717	0.1	0.594497
3.638383	0.1	0.598013
3.640050	0.1	0.599444
3.641717	0.1	0.598073
3.643383	0.1	0.594616
3.645050	0.1	0.590742
3.646717	0.1	0.587642
3.648383	0.1	0.585020
3.650050	0.1	0.582099
3.651717	0.1	0.578761
3.653383	0.1	0.575483
3.655050	0.1	0.572741
3.656717	0.1	0.570655
3.658383	0.1	0.569582
3.660050	0.1	0.569284
3.661717	0.1	0.568867
3.663383	0.1	0.567198
3.665050	0.1	0.564337
3.666717	0.1	0.560820
3.668383	0.1	0.557303
3.670050	0.1	0.554740
3.671717	0.1	0.553787
3.673383	0.1	0.554442
3.675050	0.1	0.555933
3.676717	0.1	0.557303
3.678383	0.1	0.557423
3.680050	0.1	0.556052
3.681717	0.1	0.553727
3.683383	0.1	0.551224
3.685050	0.1	0.549078
3.686717	0.1	0.548005
3.688383	0.1	0.548422
3.690050	0.1	0.549853
3.691717	0.1	0.550985
3.693383	0.1	0.551522
3.695050	0.1	0.552595
3.696717	0.1	0.555337
3.698383	0.1	0.559211
3.700050	0.1	0.562012
3.701717	0.1	0.562191
3.703383	0.1	0.560403
3.705050	0.1	0.557959
3.706717	0.1	0.555337
3.708383	0.1	0.552237
3.710050	0.1	0.548422
3.711717	0.1	0.544190
3.713383	0.1	0.540912
3.715050	0.1	0.539720
3.716717	0.1	0.541031
3.718383	0.1	0.544190
3.720050	0.1	0.547588
3.721717	0.1	0.549316
3.723383	0.1	0.548005
3.725050	0.1	0.543952
3.726717	0.1	0.538826
3.728383	0.1	0.535071
3.730050	0.1	0.534534
3.731717	0.1	0.537396
3.733383	0.1	0.542223
3.735050	0.1	0.547051
3.736717	0.1	0.550091
3.738383	0.1	0.550747
3.740050	0.1	0.549376
3.741717	0.1	0.546813
3.743383	0.1	0.543654
3.745050	0.1	0.540257
3.746717	0.1	0.536561
3.748383	0.1	0.532866
3.750050	0.1	0.529766
3.751717	0.1	0.527680
3.753383	0.1	0.526011
3.755050	0.1	0.523448
3.756717	0.1	0.519693
3.758383	0.1	0.515997
3.760050	0.1	0.514030
3.761717	0.1	0.514686
3.763383	0.1	0.517964
3.765050	0.1	0.522494
3.766717	0.1	0.525832
3.768383	0.1	0.525773
3.770050	0.1	0.521898
3.771717	0.1	0.515640
3.773383	0.1	0.508666
3.775050	0.1	0.502288
3.776717	0.1	0.497162
3.778383	0.1	0.493467
3.780050	0.1	0.490904
3.781717	0.1	0.488997
3.783383	0.1	0.487328
3.785050	0.1	0.485420
3.786717	0.1	0.482857
3.788383	0.1	0.479937
3.790050	0.1	0.477195
3.791717	0.1	0.475526
3.793383	0.1	0.475168
3.795050	0.1	0.476182
3.796717	0.1	0.478148
3.798383	0.1	0.480354
3.800050	0.1	0.481963
3.801717	0.1	0.482261
3.803383	0.1	0.481129
3.805050	0.1	0.479519
3.806717	0.1	0.478148
3.808383	0.1	0.476778
3.810050	0.1	0.474453
3.811717	0.1	0.470698
3.813383	0.1	0.465751
3.815050	0.1	0.460625
3.816717	0.1	0.456512
3.818383	0.1	0.453889
3.820050	0.1	0.452578
3.821717	0.1	0.451744
3.823383	0.1	0.451028
3.825050	0.1	0.450492
3.826717	0.1	0.450432
3.828383	0.1	0.451088
3.830050	0.1	0.451982
3.831717	0.1	0.451803
3.833383	0.1	0.449598
3.835050	0.1	0.445962
3.836717	0.1	0.441849
3.838383	0.1	0.438273
3.840050	0.1	0.436246
3.841717	0.1	0.436425
3.843383	0.1	0.438273
3.845050	0.1	0.440300
3.846717	0.1	0.440955
3.848383	0.1	0.440002
3.850050	0.1	0.438213
3.851717	0.1	0.435889
3.853383	0.1	0.432014
3.855050	0.1	0.426650
3.856717	0.1	0.421464
3.858383	0.1	0.417531
3.860050	0.1	0.414550
3.861717	0.1	0.411749
3.863383	0.1	0.409663
3.865050	0.1	0.409067
3.866717	0.1	0.409961
3.868383	0.1	0.411391
3.870050	0.1	0.412345
3.871717	0.1	0.412285
3.873383	0.1	0.410795
3.875050	0.1	0.408232
3.876717	0.1	0.405431
3.878383	0.1	0.403285
3.880050	0.1	0.402033
3.881717	0.1	0.401557
3.883383	0.1	0.401735
3.885050	0.1	0.402331
3.886717	0.1	0.402570
3.888383	0.1	0.401318
3.890050	0.1	0.398517
3.891717	0.1	0.395179
3.893383	0.1	0.392377
3.895050	0.1	0.390291
3.896717	0.1	0.388563
3.898383	0.1	0.387073
3.900050	0.1	0.385523
3.901717	0.1	0.383496
3.903383	0.1	0.380576
3.905050	0.1	0.377119
3.906717	0.1	0.373900
3.908383	0.1	0.371933
3.910050	0.1	0.371754
3.911717	0.1	0.373423
3.913383	0.1	0.376403
3.915050	0.1	0.380516
3.916717	0.1	0.384629
3.918383	0.1	0.386357
3.920050	0.1	0.383496
3.921717	0.1	0.376642
3.923383	0.1	0.368297
3.925050	0.1	0.360668
3.926717	0.1	0.354826
3.928383	0.1	0.350833
3.930050	0.1	0.347495
3.931717	0.1	0.344515
3.933383	0.1	0.342429
3.935050	0.1	0.341952
3.936717	0.1	0.343025
3.938383	0.1	0.344872
3.940050	0.1	0.346422
3.941717	0.1	0.347257
3.943383	0.1	0.347316
3.945050	0.1	0.346661
3.946717	0.1	0.345647
3.948383	0.1	0.344396
3.950050	0.1	0.342906
3.951717	0.1	0.340939
3.953383	0.1	0.337958
3.955050	0.1	0.333607
3.956717	0.1	0.328600
3.958383	0.1	0.323772
3.960050	0.1	0.319660
3.961717	0.1	0.315964
3.963383	0.1	0.312150
3.965050	0.1	0.308633
3.966717	0.1	0.306368
3.968383	0.1	0.306189
3.970050	0.1	0.308156
3.971717	0.1	0.311434
3.973383	0.1	0.314593
3.975050	0.1	0.316143
3.976717	0.1	0.314951
3.978383	0.1	0.310957
3.980050	0.1	0.305414
3.981717	0.1	0.300169
3.983383	0.1	0.297427
3.985050	0.1	0.298023
3.986717	0.1	0.300705
3.988383	0.1	0.302613
3.990050	0.1	0.301957
3.991717	0.1	0.298738
3.993383	0.1	0.294983
3.995050	0.1	0.292897
3.996717	0.1	0.293553
3.998383	0.1	0.296593
4.000050	0.1	0.300527
4.001717	0.1	0.303209
4.003383	0.1	0.302732
4.005050	0.1	0.298262
4.006717	0.1	0.290751
4.008383	0.1	0.282586
4.010050	0.1	0.275850
4.011717	0.1	0.271201
4.013383	0.1	0.268281
4.015050	0.1	0.266373
4.016717	0.1	0.265181
4.018383	0.1	0.264585
4.020050	0.1	0.264406
4.021717	0.1	0.264645
4.023383	0.1	0.264704
4.025050	0.1	0.263214
4.026717	0.1	0.259578
4.028383	0.1	0.254989
4.030050	0.1	0.251055
4.031717	0.1	0.248134
4.033383	0.1	0.245690
4.035050	0.1	0.243545
4.036717	0.1	0.242412
4.038383	0.1	0.243187
4.040050	0.1	0.245333
4.041717	0.1	0.247538
4.043383	0.1	0.248849
4.045050	0.1	0.248551
4.046717	0.1	0.246167
4.048383	0.1	0.241995
4.050050	0.1	0.237286
4.051717	0.1	0.233173
4.053383	0.1	0.230312
4.055050	0.1	0.228524
4.056717	0.1	0.227869
4.058383	0.1	0.228345
4.060050	0.1	0.229955
4.061717	0.1	0.232160
4.063383	0.1	0.234246
4.065050	0.1	0.235856
4.066717	0.1	0.237227
4.068383	0.1	0.238478
4.070050	0.1	0.239372
4.071717	0.1	0.239730
4.073383	0.1	0.239372
4.075050	0.1	0.237703
4.076717	0.1	0.234365
4.078383	0.1	0.230134
4.080050	0.1	0.226140
4.081717	0.1	0.223994
4.083383	0.1	0.224829
4.085050	0.1	0.227809
4.086717	0.1	0.230372
4.088383	0.1	0.230432
4.090050	0.1	0.227809
4.091717	0.1	0.223696
4.093383	0.1	0.219286
4.095050	0.1	0.215173
4.096717	0.1	0.211775
4.098383	0.1	0.209093
4.100050	0.1	0.206590
4.101717	0.1	0.204027
4.103383	0.1	0.201941
4.105050	0.1	0.200808
4.106717	0.1	0.200033
4.108383	0.1	0.198901
4.110050	0.1	0.197709
4.111717	0.1	0.197172
4.113383	0.1	0.197351
4.115050	0.1	0.197649
4.116717	0.1	0.197113
4.118383	0.1	0.195146
4.120050	0.1	0.191808
4.121717	0.1	0.188053
4.123383	0.1	0.184417
4.125050	0.1	0.180960
4.126717	0.1	0.178278
4.128383	0.1	0.177264
4.130050	0.1	0.177085
4.131717	0.1	0.175893
4.133383	0.1	0.172794
4.135050	0.1	0.168800
4.136717	0.1	0.165582
4.138383	0.1	0.164330
4.140050	0.1	0.164747
4.141717	0.1	0.166118
4.143383	0.1	0.168383
4.145050	0.1	0.171423
4.146717	0.1	0.174105
4.148383	0.1	0.175715
4.150050	0.1	0.176311
4.151717	0.1	0.176013
4.153383	0.1	0.174701
4.155050	0.1	0.172555
4.156717	0.1	0.169754
4.158383	0.1	0.166059
4.160050	0.1	0.161290
4.161717	0.1	0.156581
4.163383	0.1	0.152886
4.165050	0.1	0.149429
4.166717	0.1	0.145495
4.168383	0.1	0.141978
4.170050	0.1	0.140429
4.171717	0.1	0.141025
4.173383	0.1	0.142753
4.175050	0.1	0.145018
4.176717	0.1	0.148118
4.178383	0.1	0.152051
4.180050	0.1	0.155807
4.181717	0.1	0.157893
4.183383	0.1	0.156760
4.185050	0.1	0.153005
4.186717	0.1	0.148773
4.188383	0.1	0.146091
4.190050	0.1	0.145555
4.191717	0.1	0.146389
4.193383	0.1	0.147223
4.195050	0.1	0.146985
4.196717	0.1	0.144660
4.198383	0.1	0.139952
4.200050	0.1	0.133634
4.201717	0.1	0.127196
4.203383	0.1	0.122249
4.205050	0.1	0.119627
4.206717	0.1	0.119627
4.208383	0.1	0.121355
4.210050	0.1	0.123382
4.211717	0.1	0.124455
4.213383	0.1	0.123858
4.215050	0.1	0.121772
4.216717	0.1	0.118792
4.218383	0.1	0.115812
4.220050	0.1	0.113666
4.221717	0.1	0.112653
4.223383	0.1	0.112116
4.225050	0.1	0.111043
4.226717	0.1	0.109375
4.228383	0.1	0.107944
4.230050	0.1	0.107050
4.231717	0.1	0.106573
4.233383	0.1	0.105977
4.235050	0.1	0.104547
4.236717	0.1	0.102043
4.238383	0.1	0.098884
4.240050	0.1	0.095904
4.241717	0.1	0.093579
4.243383	0.1	0.092328
4.245050	0.1	0.091910
4.246717	0.1	0.092089
4.248383	0.1	0.092924
4.250050	0.1	0.094652
4.251717	0.1	0.097215
4.253383	0.1	0.099421
4.255050	0.1	0.099897
4.256717	0.1	0.098705
4.258383	0.1	0.097752
4.260050	0.1	0.098586
4.261717	0.1	0.101030
4.263383	0.1	0.103354
4.265050	0.1	0.104487
4.266717	0.1	0.104129
4.268383	0.1	0.102401
4.270050	0.1	0.099957
4.271717	0.1	0.098109
4.273383	0.1	0.097871
4.275050	0.1	0.098884
4.276717	0.1	0.100076
4.278383	0.1	0.100553
4.280050	0.1	0.100136
4.281717	0.1	0.098944
4.283383	0.1	0.097215
4.285050	0.1	0.095725
4.286717	0.1	0.095546
4.288383	0.1	0.096798
4.290050	0.1	0.097990
4.291717	0.1	0.098169
4.293383	0.1	0.097871
4.295050	0.1	0.098169
4.296717	0.1	0.099599
4.298383	0.1	0.101686
4.300050	0.1	0.103414
4.301717	0.1	0.103474
4.303383	0.1	0.101030
4.305050	0.1	0.096798
4.306717	0.1	0.092447
4.308383	0.1	0.088871
4.310050	0.1	0.085771
4.311717	0.1	0.083029
4.313383	0.1	0.081599
4.315050	0.1	0.082076
4.316717	0.1	0.084341
4.318383	0.1	0.087798
4.320050	0.1	0.091732
4.321717	0.1	0.095546
4.323383	0.1	0.098526
4.325050	0.1	0.100195
4.326717	0.1	0.100553
4.328383	0.1	0.099480
4.330050	0.1	0.096738
4.331717	0.1	0.092566
4.333383	0.1	0.088036
4.335050	0.1	0.084877
4.336717	0.1	0.084579
4.338383	0.1	0.087500
4.340050	0.1	0.092983
4.341717	0.1	0.099421
4.343383	0.1	0.104785
4.345050	0.1	0.107825
4.346717	0.1	0.108719
4.348383	0.1	0.107706
4.350050	0.1	0.105381
4.351717	0.1	0.103533
4.353383	0.1	0.103891
4.355050	0.1	0.106096
4.356717	0.1	0.108421
4.358383	0.1	0.109792
4.360050	0.1	0.110686
4.361717	0.1	0.111938
4.363383	0.1	0.114322
4.365050	0.1	0.118077
4.366717	0.1	0.122190
4.368383	0.1	0.124931
4.370050	0.1	0.124872
4.371717	0.1	0.122726
4.373383	0.1	0.120401
4.375050	0.1	0.119388
4.376717	0.1	0.119984
4.378383	0.1	0.121892
4.380050	0.1	0.125170
4.381717	0.1	0.129163
4.383383	0.1	0.132740
4.385050	0.1	0.135481
4.386717	0.1	0.138044
4.388383	0.1	0.140727
4.390050	0.1	0.143051
4.391717	0.1	0.144839
4.393383	0.1	0.146091
4.395050	0.1	0.146806
4.396717	0.1	0.147879
4.398383	0.1	0.149727
4.400050	0.1	0.151515
4.401717	0.1	0.151515
4.403383	0.1	0.149727
4.405050	0.1	0.147700
4.406717	0.1	0.146449
4.408383	0.1	0.145793
4.410050	0.1	0.145555
4.411717	0.1	0.146210
4.413383	0.1	0.147760
4.415050	0.1	0.149965
4.416717	0.1	0.152707
4.418383	0.1	0.155807
4.420050	0.1	0.159025
4.421717	0.1	0.161648
4.423383	0.1	0.162601
4.425050	0.1	0.161529
4.426717	0.1	0.159085
4.428383	0.1	0.156164
4.430050	0.1	0.153422
4.431717	0.1	0.151277
4.433383	0.1	0.149965
4.435050	0.1	0.149488
4.436717	0.1	0.149250
4.438383	0.1	0.148654
4.440050	0.1	0.147641
4.441717	0.1	0.146508
4.443383	0.1	0.145197
4.445050	0.1	0.143647
4.446717	0.1	0.142396
4.448383	0.1	0.141919
4.450050	0.1	0.141799
4.451717	0.1	0.140905
4.453383	0.1	0.138760
4.455050	0.1	0.136018
4.456717	0.1	0.133514
4.458383	0.1	0.131369
4.460050	0.1	0.129282
4.461717	0.1	0.127196
4.463383	0.1	0.125945
4.465050	0.1	0.126719
4.466717	0.1	0.129581
4.468383	0.1	0.133336
4.470050	0.1	0.136018
4.471717	0.1	0.135720
4.473383	0.1	0.132382
4.475050	0.1	0.127673
4.476717	0.1	0.124037
4.478383	0.1	0.123143
4.480050	0.1	0.124753
4.481717	0.1	0.127137
4.483383	0.1	0.127971
4.485050	0.1	0.126302
4.486717	0.1	0.123382
4.488383	0.1	0.120699
4.490050	0.1	0.119030
4.491717	0.1	0.118494
4.493383	0.1	0.119329
4.495050	0.1	0.122130
4.496717	0.1	0.126302
4.498383	0.1	0.129342
4.500050	0.1	0.129461
4.501717	0.1	0.127077
4.503383	0.1	0.123978
4.505050	0.1	0.121593
4.506717	0.1	0.120103
4.508383	0.1	0.119567
4.510050	0.1	0.119984
4.511717	0.1	0.121772
4.513383	0.1	0.124693
4.515050	0.1	0.127852
4.516717	0.1	0.130355
4.518383	0.1	0.131607
4.520050	0.1	0.131309
4.521717	0.1	0.129581
4.523383	0.1	0.127554
4.525050	0.1	0.127018
4.526717	0.1	0.128627
4.528383	0.1	0.131428
4.530050	0.1	0.133812
4.531717	0.1	0.134528
4.533383	0.1	0.133216
4.535050	0.1	0.130713
4.536717	0.1	0.127912
4.538383	0.1	0.125349
4.540050	0.1	0.123262
4.541717	0.1	0.121713
4.543383	0.1	0.120699
4.545050	0.1	0.120640
4.546717	0.1	0.121653
4.548383	0.1	0.122905
4.550050	0.1	0.123382
4.551717	0.1	0.122488
4.553383	0.1	0.120580
4.555050	0.1	0.118077
4.556717	0.1	0.115752
4.558383	0.1	0.114203
4.560050	0.1	0.113785
4.561717	0.1	0.114560
4.563383	0.1	0.116408
4.565050	0.1	0.119388
4.566717	0.1	0.123441
4.568383	0.1	0.127852
4.570050	0.1	0.131428
4.571717	0.1	0.132859
4.573383	0.1	0.131667
4.575050	0.1	0.128090
4.576717	0.1	0.123739
4.578383	0.1	0.120759
4.580050	0.1	0.120223
4.581717	0.1	0.121951
4.583383	0.1	0.124574
4.585050	0.1	0.126123
4.586717	0.1	0.125706
4.588383	0.1	0.123441
4.590050	0.1	0.120401
4.591717	0.1	0.117838
4.593383	0.1	0.116348
4.595050	0.1	0.115871
4.596717	0.1	0.115931
4.598383	0.1	0.115871
4.600050	0.1	0.115216
4.601717	0.1	0.113666
4.603383	0.1	0.111222
4.605050	0.1	0.108600
4.606717	0.1	0.107229
4.608383	0.1	0.107884
4.610050	0.1	0.110030
4.611717	0.1	0.112712
4.613383	0.1	0.115335
4.615050	0.1	0.117064
4.616717	0.1	0.117123
4.618383	0.1	0.116110
4.620050	0.1	0.115693
4.621717	0.1	0.116944
4.623383	0.1	0.119448
4.625050	0.1	0.122130
4.626717	0.1	0.124156
4.628383	0.1	0.125349
4.630050	0.1	0.125587
4.631717	0.1	0.124872
4.633383	0.1	0.123739
4.635050	0.1	0.123024
4.636717	0.1	0.123143
4.638383	0.1	0.124574
4.640050	0.1	0.127375
4.641717	0.1	0.131369
4.643383	0.1	0.135422
4.645050	0.1	0.137448
4.646717	0.1	0.135958
4.648383	0.1	0.131726
4.650050	0.1	0.127077
4.651717	0.1	0.124276
4.653383	0.1	0.123799
4.655050	0.1	0.123501
4.656717	0.1	0.120997
4.658383	0.1	0.115752
4.660050	0.1	0.109255
4.661717	0.1	0.103235
4.663383	0.1	0.099659
4.665050	0.1	0.099659
4.666717	0.1	0.102341
4.668383	0.1	0.105321
4.670050	0.1	0.106812
4.671717	0.1	0.106573
4.673383	0.1	0.105679
4.675050	0.1	0.104964
4.676717	0.1	0.105321
4.678383	0.1	0.107586
4.680050	0.1	0.111580
4.681717	0.1	0.115335
4.683383	0.1	0.116885
4.685050	0.1	0.115812
4.686717	0.1	0.113606
4.688383	0.1	0.111818
4.690050	0.1	0.111163
4.691717	0.1	0.111341
4.693383	0.1	0.112057
4.695050	0.1	0.113487
4.696717	0.1	0.115454
4.698383	0.1	0.117064
4.700050	0.1	0.118017
4.701717	0.1	0.118911
4.703383	0.1	0.121057
4.705050	0.1	0.124335
4.706717	0.1	0.127614
4.708383	0.1	0.129700
4.710050	0.1	0.130296
4.711717	0.1	0.129342
4.713383	0.1	0.127196
4.715050	0.1	0.124335
4.716717	0.1	0.121355
4.718383	0.1	0.118554
4.720050	0.1	0.116050
4.721717	0.1	0.113964
4.723383	0.1	0.112295
4.725050	0.1	0.111043
4.726717	0.1	0.111580
4.728383	0.1	0.115037
4.730050	0.1	0.120223
4.731717	0.1	0.124574
4.733383	0.1	0.126481
4.735050	0.1	0.125766
4.736717	0.1	0.123560
4.738383	0.1	0.121713
4.740050	0.1	0.121176
4.741717	0.1	0.121355
4.743383	0.1	0.121355
4.745050	0.1	0.121832
4.746717	0.1	0.123560
4.748383	0.1	0.126123
4.750050	0.1	0.127852
4.751717	0.1	0.127554
4.753383	0.1	0.125468
4.755050	0.1	0.122547
4.756717	0.1	0.120401
4.758383	0.1	0.120282
4.760050	0.1	0.123143
4.761717	0.1	0.128269
4.763383	0.1	0.134051
4.765050	0.1	0.139236
4.766717	0.1	0.143409
4.768383	0.1	0.146329
4.770050	0.1	0.147522
4.771717	0.1	0.146687
4.773383	0.1	0.143707
4.775050	0.1	0.139356
4.776717	0.1	0.134707
4.778383	0.1	0.130594
4.780050	0.1	0.127375
4.781717	0.1	0.124991
4.783383	0.1	0.123560
4.785050	0.1	0.123799
4.786717	0.1	0.126421
4.788383	0.1	0.131130
4.790050	0.1	0.136256
4.791717	0.1	0.139892
4.793383	0.1	0.141263
4.795050	0.1	0.141382
4.796717	0.1	0.141144
4.798383	0.1	0.140607
4.800050	0.1	0.139356
4.801717	0.1	0.137627
4.803383	0.1	0.135958
4.805050	0.1	0.135005
4.806717	0.1	0.135362
4.808383	0.1	0.137210
4.810050	0.1	0.140011
4.811717	0.1	0.142574
4.813383	0.1	0.143945
4.815050	0.1	0.143945
4.816717	0.1	0.143468
4.818383	0.1	0.143230
4.820050	0.1	0.142992
4.821717	0.1	0.141978
4.823383	0.1	0.140190
4.825050	0.1	0.138044
4.826717	0.1	0.136197
4.828383	0.1	0.134885
4.830050	0.1	0.133872
4.831717	0.1	0.132978
4.833383	0.1	0.132501
4.835050	0.1	0.132382
4.836717	0.1	0.132382
4.838383	0.1	0.132561
4.840050	0.1	0.132978
4.841717	0.1	0.133753
4.843383	0.1	0.134707
4.845050	0.1	0.135362
4.846717	0.1	0.135720
4.848383	0.1	0.135481
4.850050	0.1	0.134230
4.851717	0.1	0.132203
4.853383	0.1	0.130653
4.855050	0.1	0.130415
4.856717	0.1	0.131607
4.858383	0.1	0.133574
4.860050	0.1	0.135422
4.861717	0.1	0.136316
4.863383	0.1	0.136375
4.865050	0.1	0.136495
4.866717	0.1	0.137687
4.868383	0.1	0.140905
4.870050	0.1	0.145972
4.871717	0.1	0.151575
4.873383	0.1	0.155866
4.875050	0.1	0.157356
4.876717	0.1	0.155926
4.878383	0.1	0.152767
4.880050	0.1	0.149608
4.881717	0.1	0.147223
4.883383	0.1	0.145197
4.885050	0.1	0.143468
4.886717	0.1	0.142038
4.888383	0.1	0.141382
4.890050	0.1	0.142097
4.891717	0.1	0.144064
4.893383	0.1	0.146151
4.895050	0.1	0.147283
4.896717	0.1	0.147641
4.898383	0.1	0.148356
4.900050	0.1	0.149429
4.901717	0.1	0.149250
4.903383	0.1	0.147104
4.905050	0.1	0.144303
4.906717	0.1	0.143170
4.908383	0.1	0.144839
4.910050	0.1	0.149131
4.911717	0.1	0.154555
4.913383	0.1	0.159025
4.915050	0.1	0.160873
4.916717	0.1	0.160217
4.918383	0.1	0.158012
4.920050	0.1	0.155270
4.921717	0.1	0.153065
4.923383	0.1	0.152409
4.925050	0.1	0.153720
4.926717	0.1	0.156879
4.928383	0.1	0.162005
4.930050	0.1	0.168920
4.931717	0.1	0.176787
4.933383	0.1	0.183702
4.935050	0.1	0.187993
4.936717	0.1	0.188947
4.938383	0.1	0.187218
4.940050	0.1	0.183702
4.941717	0.1	0.179231
4.943383	0.1	0.174761
4.945050	0.1	0.171483
4.946717	0.1	0.170767
4.948383	0.1	0.172853
4.950050	0.1	0.176549
4.951717	0.1	0.180423
4.953383	0.1	0.183046
4.955050	0.1	0.183761
4.956717	0.1	0.182688
4.958383	0.1	0.180185
4.960050	0.1	0.177026
4.961717	0.1	0.174403
4.963383	0.1	0.173748
4.965050	0.1	0.176072
4.966717	0.1	0.181615
4.968383	0.1	0.189543
4.970050	0.1	0.198066
4.971717	0.1	0.205278
4.973383	0.1	0.209868
4.975050	0.1	0.212014
4.976717	0.1	0.212491
4.978383	0.1	0.212014
4.980050	0.1	0.211358
4.981717	0.1	0.211060
4.983383	0.1	0.211060
4.985050	0.1	0.211716
4.986717	0.1	0.213444
4.988383	0.1	0.216305
4.990050	0.1	0.220060
4.991717	0.1	0.223994
4.993383	0.1	0.227213
4.995050	0.1	0.229180
4.996717	0.1	0.229716
4.998383	0.1	0.228763
5.000050	0.1	0.227273
5.001717	0.1	0.227332
5.003383	0.1	0.230014
5.005050	0.1	0.234425
5.006717	0.1	0.239372
5.008383	0.1	0.244498
5.010050	0.1	0.249267
5.011717	0.1	0.252306
5.013383	0.1	0.253558
5.015050	0.1	0.254512
5.016717	0.1	0.256538
5.018383	0.1	0.260055
5.020050	0.1	0.264287
5.021717	0.1	0.268161
5.023383	0.1	0.270903
5.025050	0.1	0.272274
5.026717	0.1	0.272512
5.028383	0.1	0.272512
5.030050	0.1	0.273466
5.031717	0.1	0.276446
5.033383	0.1	0.281870
5.035050	0.1	0.289202
5.036717	0.1	0.296474
5.038383	0.1	0.301778
5.040050	0.1	0.303984
5.041717	0.1	0.303507
5.043383	0.1	0.301898
5.045050	0.1	0.300825
5.046717	0.1	0.301182
5.048383	0.1	0.302792
5.050050	0.1	0.304997
5.051717	0.1	0.307202
5.053383	0.1	0.309289
5.055050	0.1	0.311315
5.056717	0.1	0.312984
5.058383	0.1	0.314534
5.060050	0.1	0.317276
5.061717	0.1	0.322282
5.063383	0.1	0.328362
5.065050	0.1	0.333011
5.066717	0.1	0.335157
5.068383	0.1	0.335872
5.070050	0.1	0.336885
5.071717	0.1	0.339150
5.073383	0.1	0.342667
5.075050	0.1	0.346780
5.076717	0.1	0.350356
5.078383	0.1	0.352800
5.080050	0.1	0.354409
5.081717	0.1	0.356674
5.083383	0.1	0.360668
5.085050	0.1	0.365734
5.086717	0.1	0.370383
5.088383	0.1	0.374079
5.090050	0.1	0.377417
5.091717	0.1	0.380814
5.093383	0.1	0.384510
5.095050	0.1	0.388503
5.096717	0.1	0.392675
5.098383	0.1	0.397146
5.100050	0.1	0.401974
5.101717	0.1	0.407338
5.103383	0.1	0.413239
5.105050	0.1	0.419259
5.106717	0.1	0.424624
5.108383	0.1	0.429273
5.110050	0.1	0.433445
5.111717	0.1	0.437260
5.113383	0.1	0.440717
5.115050	0.1	0.444412
5.116717	0.1	0.449121
5.118383	0.1	0.455558
5.120050	0.1	0.463665
5.121717	0.1	0.472307
5.123383	0.1	0.480056
5.125050	0.1	0.486374
5.126717	0.1	0.491619
5.128383	0.1	0.496328
5.130050	0.1	0.501215
5.131717	0.1	0.506699
5.133383	0.1	0.513256
5.135050	0.1	0.520885
5.136717	0.1	0.528693
5.138383	0.1	0.536144
5.140050	0.1	0.543773
5.141717	0.1	0.552356
5.143383	0.1	0.562191
5.145050	0.1	0.573158
5.146717	0.1	0.585258
5.148383	0.1	0.598073
5.150050	0.1	0.610173
5.151717	0.1	0.619888
5.153383	0.1	0.627220
5.155050	0.1	0.633359
5.156717	0.1	0.639856
5.158383	0.1	0.647724
5.160050	0.1	0.657678
5.161717	0.1	0.669003
5.163383	0.1	0.679374
5.165050	0.1	0.686765
5.166717	0.1	0.691116
5.168383	0.1	0.693977
5.170050	0.1	0.697255
5.171717	0.1	0.702202
5.173383	0.1	0.709355
5.175050	0.1	0.717998
5.176717	0.1	0.727236
5.178383	0.1	0.737250
5.180050	0.1	0.747979
5.181717	0.1	0.758469
5.183383	0.1	0.767589
5.185050	0.1	0.774682
5.186717	0.1	0.779629
5.188383	0.1	0.782549
5.190050	0.1	0.784397
5.191717	0.1	0.786841
5.193383	0.1	0.791132
5.195050	0.1	0.797212
5.196717	0.1	0.803947
5.198383	0.1	0.810206
5.200050	0.1	0.815511
5.201717	0.1	0.819981
5.203383	0.1	0.824392
5.205050	0.1	0.829995
5.206717	0.1	0.837147
5.208383	0.1	0.845254
5.210050	0.1	0.853300
5.211717	0.1	0.860870
5.213383	0.1	0.866473
5.215050	0.1	0.868380
5.216717	0.1	0.867844
5.218383	0.1	0.867903
5.220050	0.1	0.869513
5.221717	0.1	0.871241
5.223383	0.1	0.871658
5.225050	0.1	0.871360
5.226717	0.1	0.871956
5.228383	0.1	0.874519
5.230050	0.1	0.878513
5.231717	0.1	0.882506
5.233383	0.1	0.884771
5.235050	0.1	0.884116
5.236717	0.1	0.880957
5.238383	0.1	0.877380
5.240050	0.1	0.875771
5.241717	0.1	0.876248
5.243383	0.1	0.877142
5.245050	0.1	0.877321
5.246717	0.1	0.877440
5.248383	0.1	0.878453
5.250050	0.1	0.880361
5.251717	0.1	0.882566
5.253383	0.1	0.884652
5.255050	0.1	0.886679
5.256717	0.1	0.888169
5.258383	0.1	0.887990
5.260050	0.1	0.885427
5.261717	0.1	0.881493
5.263383	0.1	0.878513
5.265050	0.1	0.877619
5.266717	0.1	0.878453
5.268383	0.1	0.879467
5.270050	0.1	0.879824
5.271717	0.1	0.879407
5.273383	0.1	0.878513
5.275050	0.1	0.877440
5.276717	0.1	0.876606
5.278383	0.1	0.876784
5.280050	0.1	0.878394
5.281717	0.1	0.880480
5.283383	0.1	0.881255
5.285050	0.1	0.880003
5.286717	0.1	0.877917
5.288383	0.1	0.876486
5.290050	0.1	0.876665
5.291717	0.1	0.878155
5.293383	0.1	0.880301
5.295050	0.1	0.882506
5.296717	0.1	0.883579
5.298383	0.1	0.882745
5.300050	0.1	0.880599
5.301717	0.1	0.878632
5.303383	0.1	0.877440
5.305050	0.1	0.877023
5.306717	0.1	0.877559
5.308383	0.1	0.878632
5.310050	0.1	0.879347
5.311717	0.1	0.879049
5.313383	0.1	0.877798
5.315050	0.1	0.876248
5.316717	0.1	0.875473
5.318383	0.1	0.876010
5.320050	0.1	0.877142
5.321717	0.1	0.877082
5.323383	0.1	0.874817
5.325050	0.1	0.870407
5.326717	0.1	0.865638
5.328383	0.1	0.862658
5.330050	0.1	0.861883
5.331717	0.1	0.862122
5.333383	0.1	0.862479
5.335050	0.1	0.863016
5.336717	0.1	0.864208
5.338383	0.1	0.866175
5.340050	0.1	0.868022
5.341717	0.1	0.868857
5.343383	0.1	0.869215
5.345050	0.1	0.869870
5.346717	0.1	0.870764
5.348383	0.1	0.871122
5.350050	0.1	0.870884
5.351717	0.1	0.870466
5.353383	0.1	0.870466
5.355050	0.1	0.871778
5.356717	0.1	0.874877
5.358383	0.1	0.878394
5.360050	0.1	0.880301
5.361717	0.1	0.880003
5.363383	0.1	0.878155
5.365050	0.1	0.875711
5.366717	0.1	0.873089
5.368383	0.1	0.870228
5.370050	0.1	0.867128
5.371717	0.1	0.864387
5.373383	0.1	0.862896
5.375050	0.1	0.862539
5.376717	0.1	0.862539
5.378383	0.1	0.862181
5.380050	0.1	0.861287
5.381717	0.1	0.860333
5.383383	0.1	0.859618
5.385050	0.1	0.859201
5.386717	0.1	0.859201
5.388383	0.1	0.859916
5.390050	0.1	0.860870
5.391717	0.1	0.860691
5.393383	0.1	0.858784
5.395050	0.1	0.856519
5.396717	0.1	0.856102
5.398383	0.1	0.858188
5.400050	0.1	0.861347
5.401717	0.1	0.863731
5.403383	0.1	0.864208
5.405050	0.1	0.862837
5.406717	0.1	0.860512
5.408383	0.1	0.858426
5.410050	0.1	0.857055
5.411717	0.1	0.856698
5.413383	0.1	0.857830
5.415050	0.1	0.860274
5.416717	0.1	0.862956
5.418383	0.1	0.864863
5.420050	0.1	0.865340
5.421717	0.1	0.864029
5.423383	0.1	0.860989
5.425050	0.1	0.857592
5.426717	0.1	0.855565
5.428383	0.1	0.855982
5.430050	0.1	0.857770
5.431717	0.1	0.858784
5.433383	0.1	0.857472
5.435050	0.1	0.854015
5.436717	0.1	0.849783
5.438383	0.1	0.847280
5.440050	0.1	0.847757
5.441717	0.1	0.850201
5.443383	0.1	0.852704
5.445050	0.1	0.854075
5.446717	0.1	0.853956
5.448383	0.1	0.853002
5.450050	0.1	0.852466
5.451717	0.1	0.852406
5.453383	0.1	0.851870
5.455050	0.1	0.850856
5.456717	0.1	0.850201
5.458383	0.1	0.849903
5.460050	0.1	0.849247
5.461717	0.1	0.848711
5.463383	0.1	0.848949
5.465050	0.1	0.849485
5.466717	0.1	0.848711
5.468383	0.1	0.845969
5.470050	0.1	0.841975
5.471717	0.1	0.837922
5.473383	0.1	0.834644
5.475050	0.1	0.833213
5.476717	0.1	0.834405
5.478383	0.1	0.837684
5.480050	0.1	0.841618
5.481717	0.1	0.845373
5.483383	0.1	0.848234
5.485050	0.1	0.849485
5.486717	0.1	0.849187
5.488383	0.1	0.848830
5.490050	0.1	0.850022
5.491717	0.1	0.852823
5.493383	0.1	0.855625
5.495050	0.1	0.856519
5.496717	0.1	0.854790
5.498383	0.1	0.851393
5.500050	0.1	0.848293
5.501717	0.1	0.847042
5.503383	0.1	0.847518
5.505050	0.1	0.848591
5.506717	0.1	0.849366
5.508383	0.1	0.849783
5.510050	0.1	0.849843
5.511717	0.1	0.849247
5.513383	0.1	0.847638
5.515050	0.1	0.845671
5.516717	0.1	0.843704
5.518383	0.1	0.841916
5.520050	0.1	0.840724
5.521717	0.1	0.840783
5.523383	0.1	0.841916
5.525050	0.1	0.843883
5.526717	0.1	0.846803
5.528383	0.1	0.850618
5.530050	0.1	0.854135
5.531717	0.1	0.856221
5.533383	0.1	0.856876
5.535050	0.1	0.856698
5.536717	0.1	0.855923
5.538383	0.1	0.854075
5.540050	0.1	0.850976
5.541717	0.1	0.847280
5.543383	0.1	0.843883
5.545050	0.1	0.841320
5.546717	0.1	0.839889
5.548383	0.1	0.840485
5.550050	0.1	0.843763
5.551717	0.1	0.848413
5.553383	0.1	0.851989
5.555050	0.1	0.852823
5.556717	0.1	0.851452
5.558383	0.1	0.850201
5.560050	0.1	0.850558
5.561717	0.1	0.851572
5.563383	0.1	0.851750
5.565050	0.1	0.850439
5.566717	0.1	0.848353
5.568383	0.1	0.846684
5.570050	0.1	0.846744
5.571717	0.1	0.848651
5.573383	0.1	0.851214
5.575050	0.1	0.853121
5.576717	0.1	0.854015
5.578383	0.1	0.853956
5.580050	0.1	0.853121
5.581717	0.1	0.851691
5.583383	0.1	0.850618
5.585050	0.1	0.850499
5.586717	0.1	0.851035
5.588383	0.1	0.851154
5.590050	0.1	0.850439
5.591717	0.1	0.849128
5.593383	0.1	0.848055
5.595050	0.1	0.847697
5.596717	0.1	0.847995
5.598383	0.1	0.848651
5.600050	0.1	0.849307
5.601717	0.1	0.849843
5.603383	0.1	0.850558
5.605050	0.1	0.851393
5.606717	0.1	0.852227
5.608383	0.1	0.852764
5.610050	0.1	0.852883
5.611717	0.1	0.852406
5.613383	0.1	0.852048
5.615050	0.1	0.852048
5.616717	0.1	0.852108
5.618383	0.1	0.852108
5.620050	0.1	0.852823
5.621717	0.1	0.854075
5.623383	0.1	0.854731
5.625050	0.1	0.853479
5.626717	0.1	0.850141
5.628383	0.1	0.846207
5.630050	0.1	0.843346
5.631717	0.1	0.842094
5.633383	0.1	0.841796
5.635050	0.1	0.841737
5.636717	0.1	0.841677
5.638383	0.1	0.841677
5.640050	0.1	0.841439
5.641717	0.1	0.840485
5.643383	0.1	0.838876
5.645050	0.1	0.837207
5.646717	0.1	0.836134
5.648383	0.1	0.836134
5.650050	0.1	0.837326
5.651717	0.1	0.838935
5.653383	0.1	0.840426
5.655050	0.1	0.841677
5.656717	0.1	0.842214
5.658383	0.1	0.841141
5.660050	0.1	0.837922
5.661717	0.1	0.832915
5.663383	0.1	0.827313
5.665050	0.1	0.822544
5.666717	0.1	0.819743
5.668383	0.1	0.818670
5.670050	0.1	0.818014
5.671717	0.1	0.816703
5.673383	0.1	0.815094
5.675050	0.1	0.814617
5.676717	0.1	0.815749
5.678383	0.1	0.817776
5.680050	0.1	0.820041
5.681717	0.1	0.822187
5.683383	0.1	0.823796
5.685050	0.1	0.824630
5.686717	0.1	0.824630
5.688383	0.1	0.823617
5.690050	0.1	0.821590
5.691717	0.1	0.818849
5.693383	0.1	0.816584
5.695050	0.1	0.815868
5.696717	0.1	0.816464
5.698383	0.1	0.817478
5.700050	0.1	0.817895
5.701717	0.1	0.817657
5.703383	0.1	0.817180
5.705050	0.1	0.817120
5.706717	0.1	0.817955
5.708383	0.1	0.819683
5.710050	0.1	0.821829
5.711717	0.1	0.823319
5.713383	0.1	0.823200
5.715050	0.1	0.821173
5.716717	0.1	0.818193
5.718383	0.1	0.815868
5.720050	0.1	0.814974
5.721717	0.1	0.815034
5.723383	0.1	0.815272
5.725050	0.1	0.815153
5.726717	0.1	0.813425
5.728383	0.1	0.808835
5.730050	0.1	0.801981
5.731717	0.1	0.794828
5.733383	0.1	0.789166
5.735050	0.1	0.785947
5.736717	0.1	0.785589
5.738383	0.1	0.787795
5.740050	0.1	0.791669
5.741717	0.1	0.796020
5.743383	0.1	0.799716
5.745050	0.1	0.801444
5.746717	0.1	0.800073
5.748383	0.1	0.796199
5.750050	0.1	0.791729
5.751717	0.1	0.787795
5.753383	0.1	0.784636
5.755050	0.1	0.782073
5.756717	0.1	0.778973
5.758383	0.1	0.774801
5.760050	0.1	0.770927
5.761717	0.1	0.769377
5.763383	0.1	0.770628
5.765050	0.1	0.773430
5.766717	0.1	0.776231
5.768383	0.1	0.778914
5.770050	0.1	0.782192
5.771717	0.1	0.785470
5.773383	0.1	0.787139
5.775050	0.1	0.786424
5.776717	0.1	0.784159
5.778383	0.1	0.780821
5.780050	0.1	0.776470
5.781717	0.1	0.771582
5.783383	0.1	0.767469
5.785050	0.1	0.764668
5.786717	0.1	0.762522
5.788383	0.1	0.760019
5.790050	0.1	0.757337
5.791717	0.1	0.755250
5.793383	0.1	0.754654
5.795050	0.1	0.756025
5.796717	0.1	0.759006
5.798383	0.1	0.762343
5.800050	0.1	0.764728
5.801717	0.1	0.765562
5.803383	0.1	0.764847
5.805050	0.1	0.762522
5.806717	0.1	0.758827
5.808383	0.1	0.754178
5.810050	0.1	0.749171
5.811717	0.1	0.744760
5.813383	0.1	0.741661
5.815050	0.1	0.740409
5.816717	0.1	0.740588
5.818383	0.1	0.740886
5.820050	0.1	0.740230
5.821717	0.1	0.739336
5.823383	0.1	0.739574
5.825050	0.1	0.741243
5.826717	0.1	0.742912
5.828383	0.1	0.743389
5.830050	0.1	0.742316
5.831717	0.1	0.740171
5.833383	0.1	0.737727
5.835050	0.1	0.735939
5.836717	0.1	0.735223
5.838383	0.1	0.735104
5.840050	0.1	0.734985
5.841717	0.1	0.734925
5.843383	0.1	0.735283
5.845050	0.1	0.735879
5.846717	0.1	0.735939
5.848383	0.1	0.734568
5.850050	0.1	0.732482
5.851717	0.1	0.731111
5.853383	0.1	0.731170
5.855050	0.1	0.732124
5.856717	0.1	0.733256
5.858383	0.1	0.734150
5.860050	0.1	0.734329
5.861717	0.1	0.733912
5.863383	0.1	0.733078
5.865050	0.1	0.731885
5.866717	0.1	0.730753
5.868383	0.1	0.729919
5.870050	0.1	0.728071
5.871717	0.1	0.724316
5.873383	0.1	0.719488
5.875050	0.1	0.715077
5.876717	0.1	0.712156
5.878383	0.1	0.711262
5.880050	0.1	0.712752
5.881717	0.1	0.715792
5.883383	0.1	0.718415
5.885050	0.1	0.718713
5.886717	0.1	0.716150
5.888383	0.1	0.711560
5.890050	0.1	0.706077
5.891717	0.1	0.700831
5.893383	0.1	0.696838
5.895050	0.1	0.694394
5.896717	0.1	0.693023
5.898383	0.1	0.692189
5.900050	0.1	0.691533
5.901717	0.1	0.690758
5.903383	0.1	0.689149
5.905050	0.1	0.686228
5.906717	0.1	0.682533
5.908383	0.1	0.679433
5.910050	0.1	0.677705
5.911717	0.1	0.676930
5.913383	0.1	0.676274
5.915050	0.1	0.675440
5.916717	0.1	0.674784
5.918383	0.1	0.674248
5.920050	0.1	0.673354
5.921717	0.1	0.671864
5.923383	0.1	0.670314
5.925050	0.1	0.669122
5.926717	0.1	0.667930
5.928383	0.1	0.666082
5.930050	0.1	0.663340
5.931717	0.1	0.659823
5.933383	0.1	0.655949
5.935050	0.1	0.651717
5.936717	0.1	0.647187
5.938383	0.1	0.642419
5.940050	0.1	0.638187
5.941717	0.1	0.635862
5.943383	0.1	0.635922
5.945050	0.1	0.636876
5.946717	0.1	0.637233
5.948383	0.1	0.636458
5.950050	0.1	0.634432
5.951717	0.1	0.630915
5.953383	0.1	0.626564
5.955050	0.1	0.622094
5.956717	0.1	0.617743
5.958383	0.1	0.613332
5.960050	0.1	0.608802
5.961717	0.1	0.604391
5.963383	0.1	0.600576
5.965050	0.1	0.597537
5.966717	0.1	0.594914
5.968383	0.1	0.592113
5.970050	0.1	0.588596
5.971717	0.1	0.584006
5.973383	0.1	0.578582
5.975050	0.1	0.573158
5.976717	0.1	0.568390
5.978383	0.1	0.564098
5.980050	0.1	0.559747
5.981717	0.1	0.554860
5.983383	0.1	0.549614
5.985050	0.1	0.544548
5.986717	0.1	0.540733
5.988383	0.1	0.539303
5.990050	0.1	0.540376
5.991717	0.1	0.542641
5.993383	0.1	0.544071
5.995050	0.1	0.543177
5.996717	0.1	0.540316
5.998383	0.1	0.536501
6.000050	0.1	0.532389
6.001717	0.1	0.527620
6.003383	0.1	0.521779
6.005050	0.1	0.515044
6.006717	0.1	0.508666
6.008383	0.1	0.504434
6.010050	0.1	0.503302
6.011717	0.1	0.503421
6.013383	0.1	0.502527
6.015050	0.1	0.499725
6.016717	0.1	0.495315
6.018383	0.1	0.489950
6.020050	0.1	0.484526
6.021717	0.1	0.479400
6.023383	0.1	0.475228
6.025050	0.1	0.472665
6.026717	0.1	0.471711
6.028383	0.1	0.471354
6.030050	0.1	0.470817
6.031717	0.1	0.469863
6.033383	0.1	0.468135
6.035050	0.1	0.464916
6.036717	0.1	0.460327
6.038383	0.1	0.455856
6.040050	0.1	0.452995
6.041717	0.1	0.452518
6.043383	0.1	0.453770
6.045050	0.1	0.455022
6.046717	0.1	0.454605
6.048383	0.1	0.451505
6.050050	0.1	0.445604
6.051717	0.1	0.437975
6.053383	0.1	0.431001
6.055050	0.1	0.427425
6.056717	0.1	0.428319
6.058383	0.1	0.432253
6.060050	0.1	0.436306
6.061717	0.1	0.438392
6.063383	0.1	0.437915
6.065050	0.1	0.435412
6.066717	0.1	0.431359
6.068383	0.1	0.425935
6.070050	0.1	0.419676
6.071717	0.1	0.413895
6.073383	0.1	0.409722
6.075050	0.1	0.407457
6.076717	0.1	0.406742
6.078383	0.1	0.406623
6.080050	0.1	0.406623
6.081717	0.1	0.406742
6.083383	0.1	0.407159
6.085050	0.1	0.407755
6.086717	0.1	0.408232
6.088383	0.1	0.408351
6.090050	0.1	0.407338
6.091717	0.1	0.404358
6.093383	0.1	0.399172
6.095050	0.1	0.392973
6.096717	0.1	0.388145
6.098383	0.1	0.385761
6.100050	0.1	0.385463
6.101717	0.1	0.386059
6.103383	0.1	0.386179
6.105050	0.1	0.384986
6.106717	0.1	0.383258
6.108383	0.1	0.382543
6.110050	0.1	0.383258
6.111717	0.1	0.384510
6.113383	0.1	0.384867
6.115050	0.1	0.384212
6.116717	0.1	0.383198
6.118383	0.1	0.382721
6.120050	0.1	0.382423
6.121717	0.1	0.381827
6.123383	0.1	0.380337
6.125050	0.1	0.377536
6.126717	0.1	0.373483
6.128383	0.1	0.368953
6.130050	0.1	0.365376
6.131717	0.1	0.363648
6.133383	0.1	0.363827
6.135050	0.1	0.364602
6.136717	0.1	0.364721
6.138383	0.1	0.364065
6.140050	0.1	0.363290
6.141717	0.1	0.363112
6.143383	0.1	0.363052
6.145050	0.1	0.361800
6.146717	0.1	0.358701
6.148383	0.1	0.355363
6.150050	0.1	0.354409
6.151717	0.1	0.356913
6.153383	0.1	0.362039
6.155050	0.1	0.367820
6.156717	0.1	0.372410
6.158383	0.1	0.374854
6.160050	0.1	0.375509
6.161717	0.1	0.375390
6.163383	0.1	0.375152
6.165050	0.1	0.375211
6.166717	0.1	0.375807
6.168383	0.1	0.376463
6.170050	0.1	0.375450
6.171717	0.1	0.372589
6.173383	0.1	0.369668
6.175050	0.1	0.368178
6.176717	0.1	0.367463
6.178383	0.1	0.365973
6.180050	0.1	0.363231
6.181717	0.1	0.360966
6.183383	0.1	0.361502
6.185050	0.1	0.365257
6.186717	0.1	0.370920
6.188383	0.1	0.376344
6.190050	0.1	0.380039
6.191717	0.1	0.381470
6.193383	0.1	0.380516
6.195050	0.1	0.378013
6.196717	0.1	0.374794
6.198383	0.1	0.371933
6.200050	0.1	0.370324
6.201717	0.1	0.370801
6.203383	0.1	0.373483
6.205050	0.1	0.376999
6.206717	0.1	0.379741
6.208383	0.1	0.380874
6.210050	0.1	0.380397
6.211717	0.1	0.378490
6.213383	0.1	0.375628
6.215050	0.1	0.373006
6.216717	0.1	0.371635
6.218383	0.1	0.372171
6.220050	0.1	0.374317
6.221717	0.1	0.377059
6.223383	0.1	0.379860
6.225050	0.1	0.382006
6.226717	0.1	0.382900
6.228383	0.1	0.382543
6.230050	0.1	0.381708
6.231717	0.1	0.381589
6.233383	0.1	0.382364
6.235050	0.1	0.382960
6.236717	0.1	0.382841
6.238383	0.1	0.382364
6.240050	0.1	0.382304
6.241717	0.1	0.383079
6.243383	0.1	0.385106
6.245050	0.1	0.388443
6.246717	0.1	0.392199
6.248383	0.1	0.395358
6.250050	0.1	0.397682
6.251717	0.1	0.400007
6.253383	0.1	0.402808
6.255050	0.1	0.405788
6.256717	0.1	0.408053
6.258383	0.1	0.409126
6.260050	0.1	0.409365
6.261717	0.1	0.409424
6.263383	0.1	0.409424
6.265050	0.1	0.409484
6.266717	0.1	0.410318
6.268383	0.1	0.412822
6.270050	0.1	0.416875
6.271717	0.1	0.421166
6.273383	0.1	0.423968
6.275050	0.1	0.424206
6.276717	0.1	0.421405
6.278383	0.1	0.416279
6.280050	0.1	0.410855
6.281717	0.1	0.407398
6.283383	0.1	0.406742
6.285050	0.1	0.408590
6.286717	0.1	0.412643
6.288383	0.1	0.418723
6.290050	0.1	0.425816
6.291717	0.1	0.432730
6.293383	0.1	0.438511
6.295050	0.1	0.442803
6.296717	0.1	0.446260
6.298383	0.1	0.449061
6.300050	0.1	0.450909
6.301717	0.1	0.451922
6.303383	0.1	0.452995
6.305050	0.1	0.455022
6.306717	0.1	0.458598
6.308383	0.1	0.463426
6.310050	0.1	0.468552
6.311717	0.1	0.473082
6.313383	0.1	0.477135
6.315050	0.1	0.481784
6.316717	0.1	0.487864
6.318383	0.1	0.495553
6.320050	0.1	0.504732
6.321717	0.1	0.514388
6.323383	0.1	0.522018
6.325050	0.1	0.525892
6.326717	0.1	0.526607
6.328383	0.1	0.526428
6.330050	0.1	0.527501
6.331717	0.1	0.530601
6.333383	0.1	0.534952
6.335050	0.1	0.539959
6.336717	0.1	0.545740
6.338383	0.1	0.551879
6.340050	0.1	0.557900
6.341717	0.1	0.564039
6.343383	0.1	0.570834
6.345050	0.1	0.577986
6.346717	0.1	0.585198
6.348383	0.1	0.592828
6.350050	0.1	0.601053
6.351717	0.1	0.609219
6.353383	0.1	0.616789
6.355050	0.1	0.624299
6.356717	0.1	0.632465
6.358383	0.1	0.640988
6.360050	0.1	0.649095
6.361717	0.1	0.656724
6.363383	0.1	0.664532
6.365050	0.1	0.673056
6.366717	0.1	0.682056
6.368383	0.1	0.691056
6.370050	0.1	0.699580
6.371717	0.1	0.707269
6.373383	0.1	0.714958
6.375050	0.1	0.724375
6.376717	0.1	0.736535
6.378383	0.1	0.751138
6.380050	0.1	0.766814
6.381717	0.1	0.782311
6.383383	0.1	0.795782
6.385050	0.1	0.805259
6.386717	0.1	0.810385
6.388383	0.1	0.813186
6.390050	0.1	0.817001
6.391717	0.1	0.823319
6.393383	0.1	0.831664
6.395050	0.1	0.840843
6.396717	0.1	0.849843
6.398383	0.1	0.858605
6.400050	0.1	0.867367
6.401717	0.1	0.876486
6.403383	0.1	0.885546
6.405050	0.1	0.893533
6.406717	0.1	0.899971
6.408383	0.1	0.905573
6.410050	0.1	0.911713
6.411717	0.1	0.918984
6.413383	0.1	0.926375
6.415050	0.1	0.931978
6.416717	0.1	0.934959
6.418383	0.1	0.935912
6.420050	0.1	0.936091
6.421717	0.1	0.936568
6.423383	0.1	0.938058
6.425050	0.1	0.940979
6.426717	0.1	0.944912
6.428383	0.1	0.949025
6.430050	0.1	0.953019
6.431717	0.1	0.956416
6.433383	0.1	0.958860
6.435050	0.1	0.960767
6.436717	0.1	0.963450
6.438383	0.1	0.967562
6.440050	0.1	0.972271
6.441717	0.1	0.976682
6.443383	0.1	0.980318
6.445050	0.1	0.983000
6.446717	0.1	0.984788
6.448383	0.1	0.985324
6.450050	0.1	0.983834
6.451717	0.1	0.980735
6.453383	0.1	0.977159
6.455050	0.1	0.974059
6.456717	0.1	0.972033
6.458383	0.1	0.971377
6.460050	0.1	0.971437
6.461717	0.1	0.971317
6.463383	0.1	0.970483
6.465050	0.1	0.969052
6.466717	0.1	0.967503
6.468383	0.1	0.966251
6.470050	0.1	0.965893
6.471717	0.1	0.966609
6.473383	0.1	0.967979
6.475050	0.1	0.969708
6.476717	0.1	0.971437
6.478383	0.1	0.972629
6.480050	0.1	0.973046
6.481717	0.1	0.972509
6.483383	0.1	0.970781
6.485050	0.1	0.968099
6.486717	0.1	0.964880
6.488383	0.1	0.961244
6.490050	0.1	0.957370
6.491717	0.1	0.954092
6.493383	0.1	0.952423
6.495050	0.1	0.951827
6.496717	0.1	0.950992
6.498383	0.1	0.948608
6.500050	0.1	0.944555
6.501717	0.1	0.940025
6.503383	0.1	0.936687
6.505050	0.1	0.935257
6.506717	0.1	0.935078
6.508383	0.1	0.935078
6.510050	0.1	0.935376
6.511717	0.1	0.936568
6.513383	0.1	0.938892
6.515050	0.1	0.941634
6.516717	0.1	0.944078
6.518383	0.1	0.946105
6.520050	0.1	0.948191
6.521717	0.1	0.950635
6.523383	0.1	0.952900
6.525050	0.1	0.953853
6.526717	0.1	0.952244
6.528383	0.1	0.947595
6.530050	0.1	0.941038
6.531717	0.1	0.934720
6.533383	0.1	0.931501
6.535050	0.1	0.932515
6.536717	0.1	0.936449
6.538383	0.1	0.940621
6.540050	0.1	0.943244
6.541717	0.1	0.944078
6.543383	0.1	0.943780
6.545050	0.1	0.943244
6.546717	0.1	0.943124
6.548383	0.1	0.943720
6.550050	0.1	0.944734
6.551717	0.1	0.946164
6.553383	0.1	0.947952
6.555050	0.1	0.950038
6.556717	0.1	0.951767
6.558383	0.1	0.951946
6.560050	0.1	0.949264
6.561717	0.1	0.943959
6.563383	0.1	0.938475
6.565050	0.1	0.935614
6.566717	0.1	0.935912
6.568383	0.1	0.937879
6.570050	0.1	0.940144
6.571717	0.1	0.942290
6.573383	0.1	0.944793
6.575050	0.1	0.948191
6.576717	0.1	0.952482
6.578383	0.1	0.956893
6.580050	0.1	0.960469
6.581717	0.1	0.962615
6.583383	0.1	0.963569
6.585050	0.1	0.963748
6.586717	0.1	0.963628
6.588383	0.1	0.963748
6.590050	0.1	0.964165
6.591717	0.1	0.964463
6.593383	0.1	0.964046
6.595050	0.1	0.962973
6.596717	0.1	0.961900
6.598383	0.1	0.961483
6.600050	0.1	0.962138
6.601717	0.1	0.964701
6.603383	0.1	0.969887
6.605050	0.1	0.977039
6.606717	0.1	0.984013
6.608383	0.1	0.989020
6.610050	0.1	0.991345
6.611717	0.1	0.992537
6.613383	0.1	0.994563
6.615050	0.1	0.997186
6.616717	0.1	0.999034
6.618383	0.1	0.999630
6.620050	0.1	0.999510
6.621717	0.1	0.999332
6.623383	0.1	0.999868
6.625050	0.1	1.001835
6.626717	0.1	1.005113
6.628383	0.1	1.009643
6.630050	0.1	1.014531
6.631717	0.1	1.018047
6.633383	0.1	1.018643
6.635050	0.1	1.016200
6.636717	0.1	1.012564
6.638383	0.1	1.010060
6.640050	0.1	1.010478
6.641717	0.1	1.014054
6.643383	0.1	1.019478
6.645050	0.1	1.024842
6.646717	0.1	1.029253
6.648383	0.1	1.033247
6.650050	0.1	1.037836
6.651717	0.1	1.043558
6.653383	0.1	1.050234
6.655050	0.1	1.057506
6.656717	0.1	1.064539
6.658383	0.1	1.070142
6.660050	0.1	1.073897
6.661717	0.1	1.075268
6.663383	0.1	1.073539
6.665050	0.1	1.069009
6.666717	0.1	1.063705
6.668383	0.1	1.060009
6.670050	0.1	1.059294
6.671717	0.1	1.061559
6.673383	0.1	1.065672
6.675050	0.1	1.069605
6.676717	0.1	1.071453
6.678383	0.1	1.070738
6.680050	0.1	1.068592
6.681717	0.1	1.066804
6.683383	0.1	1.066566
6.685050	0.1	1.067877
6.686717	0.1	1.069665
6.688383	0.1	1.071334
6.690050	0.1	1.074135
6.691717	0.1	1.078844
6.693383	0.1	1.084387
6.695050	0.1	1.089096
6.696717	0.1	1.092315
6.698383	0.1	1.094699
6.700050	0.1	1.096666
6.701717	0.1	1.097858
6.703383	0.1	1.097918
6.705050	0.1	1.097441
6.706717	0.1	1.097381
6.708383	0.1	1.097918
6.710050	0.1	1.098931
6.711717	0.1	1.100123
6.713383	0.1	1.101315
6.715050	0.1	1.101792
6.716717	0.1	1.100719
6.718383	0.1	1.097858
6.720050	0.1	1.094103
6.721717	0.1	1.090765
6.723383	0.1	1.088321
6.725050	0.1	1.086831
6.726717	0.1	1.086474
6.728383	0.1	1.087070
6.730050	0.1	1.088321
6.731717	0.1	1.090109
6.733383	0.1	1.091957
6.735050	0.1	1.093209
6.736717	0.1	1.093447
6.738383	0.1	1.092732
6.740050	0.1	1.091480
6.741717	0.1	1.090884
6.743383	0.1	1.091540
6.745050	0.1	1.092613
6.746717	0.1	1.093090
6.748383	0.1	1.092732
6.750050	0.1	1.092434
6.751717	0.1	1.092911
6.753383	0.1	1.094163
6.755050	0.1	1.095414
6.756717	0.1	1.095653
6.758383	0.1	1.094699
6.760050	0.1	1.092613
6.761717	0.1	1.090348
6.763383	0.1	1.088917
6.765050	0.1	1.088858
6.766717	0.1	1.089335
6.768383	0.1	1.089454
6.770050	0.1	1.089156
6.771717	0.1	1.088262
6.773383	0.1	1.086593
6.775050	0.1	1.085043
6.776717	0.1	1.084626
6.778383	0.1	1.085460
6.780050	0.1	1.087129
6.781717	0.1	1.088500
6.783383	0.1	1.088798
6.785050	0.1	1.088440
6.786717	0.1	1.088917
6.788383	0.1	1.090705
6.790050	0.1	1.092613
6.791717	0.1	1.093745
6.793383	0.1	1.094401
6.795050	0.1	1.094878
6.796717	0.1	1.095533
6.798383	0.1	1.096487
6.800050	0.1	1.097620
6.801717	0.1	1.098156
6.803383	0.1	1.097739
6.805050	0.1	1.096726
6.806717	0.1	1.095712
6.808383	0.1	1.095355
6.810050	0.1	1.095355
6.811717	0.1	1.094997
6.813383	0.1	1.093686
6.815050	0.1	1.091540
6.816717	0.1	1.089096
6.818383	0.1	1.087427
6.820050	0.1	1.087248
6.821717	0.1	1.088083
6.823383	0.1	1.088619
6.825050	0.1	1.088142
6.826717	0.1	1.086652
6.828383	0.1	1.084685
6.830050	0.1	1.083314
6.831717	0.1	1.083434
6.833383	0.1	1.085699
6.835050	0.1	1.090407
6.836717	0.1	1.095712
6.838383	0.1	1.098692
6.840050	0.1	1.098096
6.841717	0.1	1.095533
6.843383	0.1	1.093388
6.845050	0.1	1.092970
6.846717	0.1	1.093626
6.848383	0.1	1.093745
6.850050	0.1	1.092434
6.851717	0.1	1.090169
6.853383	0.1	1.087725
6.855050	0.1	1.085579
6.856717	0.1	1.084507
6.858383	0.1	1.085281
6.860050	0.1	1.087248
6.861717	0.1	1.089096
6.863383	0.1	1.089990
6.865050	0.1	1.089871
6.866717	0.1	1.088858
6.868383	0.1	1.087308
6.870050	0.1	1.085639
6.871717	0.1	1.084447
6.873383	0.1	1.084089
6.875050	0.1	1.084089
6.876717	0.1	1.083791
6.878383	0.1	1.082838
6.880050	0.1	1.082063
6.881717	0.1	1.082182
6.883383	0.1	1.083255
6.885050	0.1	1.084626
6.886717	0.1	1.085579
6.888383	0.1	1.086176
6.890050	0.1	1.087010
6.891717	0.1	1.088679
6.893383	0.1	1.090646
6.895050	0.1	1.091778
6.896717	0.1	1.091182
6.898383	0.1	1.088798
6.900050	0.1	1.085579
6.901717	0.1	1.083255
6.903383	0.1	1.082599
6.905050	0.1	1.083016
6.906717	0.1	1.083791
6.908383	0.1	1.084745
6.910050	0.1	1.085997
6.911717	0.1	1.086891
6.913383	0.1	1.086772
6.915050	0.1	1.086176
6.916717	0.1	1.086235
6.918383	0.1	1.087070
6.920050	0.1	1.087368
6.921717	0.1	1.086176
6.923383	0.1	1.083732
6.925050	0.1	1.081109
6.926717	0.1	1.079798
6.928383	0.1	1.080334
6.930050	0.1	1.081765
6.931717	0.1	1.082838
6.933383	0.1	1.083195
6.935050	0.1	1.083374
6.936717	0.1	1.084268
6.938383	0.1	1.086116
6.940050	0.1	1.088679
6.941717	0.1	1.091242
6.943383	0.1	1.093566
6.945050	0.1	1.095355
6.946717	0.1	1.096904
6.948383	0.1	1.098692
6.950050	0.1	1.100481
6.951717	0.1	1.101255
6.953383	0.1	1.099706
6.955050	0.1	1.094997
6.956717	0.1	1.087904
6.958383	0.1	1.080811
6.960050	0.1	1.075864
6.961717	0.1	1.073659
6.963383	0.1	1.073122
6.965050	0.1	1.073062
6.966717	0.1	1.072586
6.968383	0.1	1.071811
6.970050	0.1	1.071811
6.971717	0.1	1.072824
6.973383	0.1	1.074255
6.975050	0.1	1.075864
6.976717	0.1	1.077533
6.978383	0.1	1.078367
6.980050	0.1	1.077116
6.981717	0.1	1.074016
6.983383	0.1	1.070380
6.985050	0.1	1.067162
6.986717	0.1	1.063764
6.988383	0.1	1.059175
6.990050	0.1	1.053214
6.991717	0.1	1.046538
6.993383	0.1	1.040399
6.995050	0.1	1.035690
6.996717	0.1	1.032770
6.998383	0.1	1.031280
7.000050	0.1	1.030624
7.001717	0.1	1.030266
7.003383	0.1	1.030445
7.005050	0.1	1.031697
7.006717	0.1	1.033604
7.008383	0.1	1.034141
7.010050	0.1	1.031935
7.011717	0.1	1.027346
7.013383	0.1	1.021564
7.015050	0.1	1.015365
7.016717	0.1	1.009643
7.018383	0.1	1.004815
7.020050	0.1	1.000881
7.021717	0.1	0.997782
7.023383	0.1	0.995517
7.025050	0.1	0.993013
7.026717	0.1	0.989199
7.028383	0.1	0.984371
7.030050	0.1	0.979483
7.031717	0.1	0.975192
7.033383	0.1	0.972211
7.035050	0.1	0.970900
7.036717	0.1	0.970304
7.038383	0.1	0.968695
7.040050	0.1	0.965357
7.041717	0.1	0.960767
7.043383	0.1	0.956059
7.045050	0.1	0.951707
7.046717	0.1	0.947475
7.048383	0.1	0.943720
7.050050	0.1	0.941515
7.051717	0.1	0.941634
7.053383	0.1	0.942886
7.055050	0.1	0.943244
7.056717	0.1	0.941157
7.058383	0.1	0.936747
7.060050	0.1	0.930488
7.061717	0.1	0.922918
7.063383	0.1	0.914812
7.065050	0.1	0.907242
7.066717	0.1	0.900865
7.068383	0.1	0.896215
7.070050	0.1	0.893474
7.071717	0.1	0.892282
7.073383	0.1	0.891626
7.075050	0.1	0.890613
7.076717	0.1	0.889242
7.078383	0.1	0.888228
7.080050	0.1	0.887156
7.081717	0.1	0.884831
7.083383	0.1	0.880420
7.085050	0.1	0.874698
7.086717	0.1	0.868738
7.088383	0.1	0.862777
7.090050	0.1	0.856578
7.091717	0.1	0.850737
7.093383	0.1	0.845969
7.095050	0.1	0.841856
7.096717	0.1	0.837684
7.098383	0.1	0.833690
7.100050	0.1	0.830531
7.101717	0.1	0.828862
7.103383	0.1	0.828445
7.105050	0.1	0.829101
7.106717	0.1	0.830412
7.108383	0.1	0.831664
7.110050	0.1	0.831842
7.111717	0.1	0.830293
7.113383	0.1	0.827134
7.115050	0.1	0.823319
7.116717	0.1	0.819981
7.118383	0.1	0.818074
7.120050	0.1	0.818193
7.121717	0.1	0.819683
7.123383	0.1	0.821471
7.125050	0.1	0.822902
7.126717	0.1	0.823975
7.128383	0.1	0.824034
7.130050	0.1	0.822127
7.131717	0.1	0.817835
7.133383	0.1	0.812829
7.135050	0.1	0.809014
7.136717	0.1	0.806868
7.138383	0.1	0.805199
7.140050	0.1	0.802875
7.141717	0.1	0.799656
7.143383	0.1	0.796378
7.145050	0.1	0.794292
7.146717	0.1	0.794411
7.148383	0.1	0.796974
7.150050	0.1	0.801265
7.151717	0.1	0.805497
7.153383	0.1	0.807703
7.155050	0.1	0.807464
7.156717	0.1	0.805259
7.158383	0.1	0.801563
7.160050	0.1	0.796855
7.161717	0.1	0.792682
7.163383	0.1	0.790417
7.165050	0.1	0.790119
7.166717	0.1	0.790775
7.168383	0.1	0.791907
7.170050	0.1	0.793695
7.171717	0.1	0.796378
7.173383	0.1	0.799179
7.175050	0.1	0.800967
7.176717	0.1	0.801384
7.178383	0.1	0.801027
7.180050	0.1	0.800550
7.181717	0.1	0.800133
7.183383	0.1	0.800014
7.185050	0.1	0.800073
7.186717	0.1	0.800788
7.188383	0.1	0.802994
7.190050	0.1	0.807166
7.191717	0.1	0.812471
7.193383	0.1	0.817657
7.195050	0.1	0.822008
7.196717	0.1	0.825524
7.198383	0.1	0.828624
7.200050	0.1	0.831187
7.201717	0.1	0.832975
7.203383	0.1	0.834405
7.205050	0.1	0.836432
7.206717	0.1	0.838816
7.208383	0.1	0.840604
7.210050	0.1	0.841141
7.211717	0.1	0.840545
7.213383	0.1	0.839293
7.215050	0.1	0.837863
7.216717	0.1	0.836730
7.218383	0.1	0.836909
7.220050	0.1	0.839174
7.221717	0.1	0.842929
7.223383	0.1	0.846326
7.225050	0.1	0.847995
7.226717	0.1	0.847876
7.228383	0.1	0.846684
7.230050	0.1	0.845432
7.231717	0.1	0.845134
7.233383	0.1	0.845790
7.235050	0.1	0.847042
7.236717	0.1	0.848532
7.238383	0.1	0.849903
7.240050	0.1	0.851452
7.241717	0.1	0.853837
7.243383	0.1	0.857651
7.245050	0.1	0.862539
7.246717	0.1	0.867426
7.248383	0.1	0.871420
7.250050	0.1	0.873625
7.251717	0.1	0.873506
7.253383	0.1	0.871539
7.255050	0.1	0.868857
7.256717	0.1	0.866234
7.258383	0.1	0.863910
7.260050	0.1	0.862181
7.261717	0.1	0.861764
7.263383	0.1	0.863195
7.265050	0.1	0.865996
7.266717	0.1	0.868499
7.268383	0.1	0.869572
7.270050	0.1	0.869155
7.271717	0.1	0.867486
7.273383	0.1	0.865102
7.275050	0.1	0.862896
7.276717	0.1	0.861228
7.278383	0.1	0.859320
7.280050	0.1	0.856578
7.281717	0.1	0.853777
7.283383	0.1	0.852585
7.285050	0.1	0.853717
7.286717	0.1	0.856698
7.288383	0.1	0.860095
7.290050	0.1	0.862718
7.291717	0.1	0.864029
7.293383	0.1	0.864029
7.295050	0.1	0.863195
7.296717	0.1	0.861347
7.298383	0.1	0.857890
7.300050	0.1	0.853598
7.301717	0.1	0.850856
7.303383	0.1	0.850797
7.305050	0.1	0.853002
7.306717	0.1	0.855982
7.308383	0.1	0.858665
7.310050	0.1	0.860393
7.311717	0.1	0.860989
7.313383	0.1	0.860632
7.315050	0.1	0.859678
7.316717	0.1	0.858188
7.318383	0.1	0.856042
7.320050	0.1	0.853121
7.321717	0.1	0.849783
7.323383	0.1	0.846088
7.325050	0.1	0.841796
7.326717	0.1	0.837266
7.328383	0.1	0.833750
7.330050	0.1	0.832319
7.331717	0.1	0.833035
7.333383	0.1	0.835300
7.335050	0.1	0.838459
7.336717	0.1	0.842392
7.338383	0.1	0.846803
7.340050	0.1	0.850260
7.341717	0.1	0.851274
7.343383	0.1	0.850141
7.345050	0.1	0.848711
7.346717	0.1	0.848651
7.348383	0.1	0.849962
7.350050	0.1	0.851870
7.351717	0.1	0.854552
7.353383	0.1	0.857949
7.355050	0.1	0.860572
7.356717	0.1	0.860572
7.358383	0.1	0.857949
7.360050	0.1	0.854611
7.361717	0.1	0.852048
7.363383	0.1	0.850737
7.365050	0.1	0.850499
7.366717	0.1	0.850976
7.368383	0.1	0.851572
7.370050	0.1	0.852168
7.371717	0.1	0.853002
7.373383	0.1	0.854552
7.375050	0.1	0.856757
7.376717	0.1	0.858426
7.378383	0.1	0.857830
7.380050	0.1	0.854790
7.381717	0.1	0.850439
7.383383	0.1	0.846148
7.385050	0.1	0.842810
7.386717	0.1	0.840485
7.388383	0.1	0.838578
7.390050	0.1	0.837028
7.391717	0.1	0.837207
7.393383	0.1	0.840366
7.395050	0.1	0.845969
7.396717	0.1	0.851572
7.398383	0.1	0.855088
7.400050	0.1	0.856161
7.401717	0.1	0.856102
7.403383	0.1	0.855923
7.405050	0.1	0.856221
7.406717	0.1	0.857115
7.408383	0.1	0.858784
7.410050	0.1	0.860572
7.411717	0.1	0.861287
7.413383	0.1	0.860095
7.415050	0.1	0.856936
7.416717	0.1	0.852048
7.418383	0.1	0.845850
7.420050	0.1	0.839829
7.421717	0.1	0.835717
7.423383	0.1	0.834525
7.425050	0.1	0.835955
7.426717	0.1	0.838459
7.428383	0.1	0.840366
7.430050	0.1	0.841022
7.431717	0.1	0.841081
7.433383	0.1	0.841260
7.435050	0.1	0.842094
7.436717	0.1	0.843346
7.438383	0.1	0.844538
7.440050	0.1	0.845134
7.441717	0.1	0.844955
7.443383	0.1	0.844181
7.445050	0.1	0.843048
7.446717	0.1	0.841796
7.448383	0.1	0.841081
7.450050	0.1	0.841260
7.451717	0.1	0.841856
7.453383	0.1	0.842392
7.455050	0.1	0.843108
7.456717	0.1	0.844121
7.458383	0.1	0.844419
7.460050	0.1	0.842929
7.461717	0.1	0.839412
7.463383	0.1	0.834405
7.465050	0.1	0.829279
7.466717	0.1	0.825644
7.468383	0.1	0.823915
7.470050	0.1	0.823796
7.471717	0.1	0.824869
7.473383	0.1	0.826836
7.475050	0.1	0.828922
7.476717	0.1	0.830531
7.478383	0.1	0.831783
7.480050	0.1	0.832677
7.481717	0.1	0.832975
7.483383	0.1	0.832558
7.485050	0.1	0.831425
7.486717	0.1	0.830293
7.488383	0.1	0.829518
7.490050	0.1	0.828981
7.491717	0.1	0.828564
7.493383	0.1	0.828445
7.495050	0.1	0.828326
7.496717	0.1	0.827611
7.498383	0.1	0.826716
7.500050	0.1	0.826776
7.501717	0.1	0.828147
7.503383	0.1	0.829995
7.505050	0.1	0.830889
7.506717	0.1	0.830293
7.508383	0.1	0.828564
7.510050	0.1	0.826895
7.511717	0.1	0.826180
7.513383	0.1	0.826955
7.515050	0.1	0.828922
7.516717	0.1	0.831187
7.518383	0.1	0.832975
7.520050	0.1	0.834048
7.521717	0.1	0.833690
7.523383	0.1	0.831306
7.525050	0.1	0.827789
7.526717	0.1	0.824750
7.528383	0.1	0.822425
7.530050	0.1	0.820041
7.531717	0.1	0.818074
7.533383	0.1	0.818074
7.535050	0.1	0.820637
7.536717	0.1	0.824392
7.538383	0.1	0.827491
7.540050	0.1	0.828981
7.541717	0.1	0.829279
7.543383	0.1	0.828862
7.545050	0.1	0.827670
7.546717	0.1	0.825524
7.548383	0.1	0.822961
7.550050	0.1	0.820518
7.551717	0.1	0.818372
7.553383	0.1	0.816226
7.555050	0.1	0.814498
7.556717	0.1	0.813901
7.558383	0.1	0.814915
7.560050	0.1	0.816762
7.561717	0.1	0.818312
7.563383	0.1	0.818729
7.565050	0.1	0.817657
7.566717	0.1	0.815153
7.568383	0.1	0.811577
7.570050	0.1	0.808120
7.571717	0.1	0.806034
7.573383	0.1	0.805795
7.575050	0.1	0.806809
7.576717	0.1	0.808477
7.578383	0.1	0.811160
7.580050	0.1	0.814974
7.581717	0.1	0.818729
7.583383	0.1	0.820756
7.585050	0.1	0.820458
7.586717	0.1	0.818968
7.588383	0.1	0.817537
7.590050	0.1	0.817180
7.591717	0.1	0.818133
7.593383	0.1	0.819624
7.595050	0.1	0.820458
7.596717	0.1	0.820160
7.598383	0.1	0.819027
7.600050	0.1	0.817597
7.601717	0.1	0.815988
7.603383	0.1	0.813782
7.605050	0.1	0.810385
7.606717	0.1	0.805736
7.608383	0.1	0.800967
7.610050	0.1	0.797570
7.611717	0.1	0.796676
7.613383	0.1	0.797927
7.615050	0.1	0.799894
7.616717	0.1	0.801563
7.618383	0.1	0.802636
7.620050	0.1	0.802815
7.621717	0.1	0.801861
7.623383	0.1	0.800073
7.625050	0.1	0.798285
7.626717	0.1	0.797510
7.628383	0.1	0.798583
7.630050	0.1	0.801742
7.631717	0.1	0.806570
7.633383	0.1	0.811636
7.635050	0.1	0.815511
7.636717	0.1	0.817597
7.638383	0.1	0.818193
7.640050	0.1	0.817895
7.641717	0.1	0.817180
7.643383	0.1	0.816286
7.645050	0.1	0.815213
7.646717	0.1	0.814140
7.648383	0.1	0.813603
7.650050	0.1	0.814378
7.651717	0.1	0.816345
7.653383	0.1	0.818491
7.655050	0.1	0.820577
7.656717	0.1	0.823677
7.658383	0.1	0.827909
7.660050	0.1	0.831783
7.661717	0.1	0.834048
7.663383	0.1	0.835240
7.665050	0.1	0.836134
7.666717	0.1	0.836670
7.668383	0.1	0.835896
7.670050	0.1	0.833273
7.671717	0.1	0.829577
7.673383	0.1	0.826180
7.675050	0.1	0.823975
7.676717	0.1	0.822544
7.678383	0.1	0.821233
7.680050	0.1	0.820220
7.681717	0.1	0.820160
7.683383	0.1	0.821650
7.685050	0.1	0.825048
7.686717	0.1	0.829577
7.688383	0.1	0.833809
7.690050	0.1	0.837147
7.691717	0.1	0.840068
7.693383	0.1	0.842989
7.695050	0.1	0.846028
7.696717	0.1	0.849128
7.698383	0.1	0.852525
7.700050	0.1	0.855982
7.701717	0.1	0.858724
7.703383	0.1	0.860393
7.705050	0.1	0.861049
7.706717	0.1	0.860453
7.708383	0.1	0.858188
7.710050	0.1	0.854969
7.711717	0.1	0.852108
7.713383	0.1	0.850141
7.715050	0.1	0.848532
7.716717	0.1	0.846565
7.718383	0.1	0.844061
7.720050	0.1	0.840902
7.721717	0.1	0.836968
7.723383	0.1	0.833273
7.725050	0.1	0.831187
7.726717	0.1	0.831068
7.728383	0.1	0.832021
7.730050	0.1	0.833213
7.731717	0.1	0.834286
7.733383	0.1	0.834644
7.735050	0.1	0.833631
7.736717	0.1	0.830829
7.738383	0.1	0.826597
7.740050	0.1	0.822187
7.741717	0.1	0.819385
7.743383	0.1	0.819087
7.745050	0.1	0.819922
7.746717	0.1	0.819862
7.748383	0.1	0.818551
7.750050	0.1	0.817299
7.751717	0.1	0.817478
7.753383	0.1	0.819206
7.755050	0.1	0.821710
7.756717	0.1	0.823617
7.758383	0.1	0.823438
7.760050	0.1	0.820100
7.761717	0.1	0.814676
7.763383	0.1	0.809550
7.765050	0.1	0.806153
7.766717	0.1	0.804782
7.768383	0.1	0.804901
7.770050	0.1	0.805736
7.771717	0.1	0.806391
7.773383	0.1	0.805855
7.775050	0.1	0.803590
7.776717	0.1	0.800550
7.778383	0.1	0.798345
7.780050	0.1	0.797987
7.781717	0.1	0.798464
7.783383	0.1	0.797927
7.785050	0.1	0.795186
7.786717	0.1	0.790298
7.788383	0.1	0.784218
7.790050	0.1	0.778556
7.791717	0.1	0.774264
7.793383	0.1	0.771582
7.795050	0.1	0.770271
7.796717	0.1	0.770509
7.798383	0.1	0.772238
7.800050	0.1	0.774980
7.801717	0.1	0.778198
7.803383	0.1	0.781477
7.805050	0.1	0.784934
7.806717	0.1	0.788569
7.808383	0.1	0.791907
7.810050	0.1	0.793278
7.811717	0.1	0.791431
7.813383	0.1	0.787377
7.815050	0.1	0.782907
7.816717	0.1	0.779271
7.818383	0.1	0.776887
7.820050	0.1	0.776172
7.821717	0.1	0.777066
7.823383	0.1	0.778377
7.825050	0.1	0.778794
7.826717	0.1	0.778317
7.828383	0.1	0.777423
7.830050	0.1	0.776589
7.831717	0.1	0.775993
7.833383	0.1	0.776053
7.835050	0.1	0.776768
7.836717	0.1	0.777781
7.838383	0.1	0.778675
7.840050	0.1	0.779390
7.841717	0.1	0.779688
7.843383	0.1	0.778794
7.845050	0.1	0.776172
7.846717	0.1	0.772476
7.848383	0.1	0.769079
7.850050	0.1	0.766695
7.851717	0.1	0.765085
7.853383	0.1	0.764489
7.855050	0.1	0.764847
7.856717	0.1	0.765562
7.858383	0.1	0.765801
7.860050	0.1	0.765324
7.861717	0.1	0.764251
7.863383	0.1	0.762522
7.865050	0.1	0.760496
7.866717	0.1	0.759006
7.868383	0.1	0.759065
7.870050	0.1	0.760496
7.871717	0.1	0.761867
7.873383	0.1	0.761747
7.875050	0.1	0.759542
7.876717	0.1	0.756383
7.878383	0.1	0.754118
7.880050	0.1	0.754595
7.881717	0.1	0.758052
7.883383	0.1	0.762343
7.885050	0.1	0.764847
7.886717	0.1	0.764489
7.888383	0.1	0.762880
7.890050	0.1	0.762284
7.891717	0.1	0.763357
7.893383	0.1	0.764906
7.895050	0.1	0.765801
7.896717	0.1	0.766099
7.898383	0.1	0.766635
7.900050	0.1	0.768125
7.901717	0.1	0.770271
7.903383	0.1	0.771463
7.905050	0.1	0.770390
7.906717	0.1	0.767291
7.908383	0.1	0.764132
7.910050	0.1	0.762165
7.911717	0.1	0.761271
7.913383	0.1	0.760734
7.915050	0.1	0.760555
7.916717	0.1	0.761330
7.918383	0.1	0.763297
7.920050	0.1	0.765622
7.921717	0.1	0.767171
7.923383	0.1	0.767946
7.925050	0.1	0.769079
7.926717	0.1	0.771284
7.928383	0.1	0.773490
7.930050	0.1	0.774026
7.931717	0.1	0.772357
7.933383	0.1	0.769317
7.935050	0.1	0.765979
7.936717	0.1	0.763118
7.938383	0.1	0.761151
7.940050	0.1	0.760436
7.941717	0.1	0.761271
7.943383	0.1	0.763118
7.945050	0.1	0.764787
7.946717	0.1	0.765443
7.948383	0.1	0.765264
7.950050	0.1	0.765622
7.951717	0.1	0.767350
7.953383	0.1	0.769615
7.955050	0.1	0.770807
7.956717	0.1	0.770450
7.958383	0.1	0.769258
7.960050	0.1	0.767767
7.961717	0.1	0.765860
7.963383	0.1	0.763238
7.965050	0.1	0.760019
7.966717	0.1	0.756860
7.968383	0.1	0.754178
7.970050	0.1	0.751972
7.971717	0.1	0.751495
7.973383	0.1	0.754178
7.975050	0.1	0.759780
7.976717	0.1	0.765681
7.978383	0.1	0.768960
7.980050	0.1	0.768542
7.981717	0.1	0.765264
7.983383	0.1	0.761151
7.985050	0.1	0.757933
7.986717	0.1	0.756204
7.988383	0.1	0.755072
7.990050	0.1	0.753939
7.991717	0.1	0.752807
7.993383	0.1	0.752330
7.995050	0.1	0.752866
7.996717	0.1	0.754714
7.998383	0.1	0.757515
8.000050	0.1	0.760198
8.001717	0.1	0.761449
8.003383	0.1	0.760794
8.005050	0.1	0.758648
8.006717	0.1	0.756264
8.008383	0.1	0.754595
8.010050	0.1	0.753462
8.011717	0.1	0.752389
8.013383	0.1	0.751734
8.015050	0.1	0.752568
8.016717	0.1	0.755072
8.018383	0.1	0.758171
8.020050	0.1	0.760078
8.021717	0.1	0.759363
8.023383	0.1	0.756621
8.025050	0.1	0.753880
8.026717	0.1	0.753641
8.028383	0.1	0.757039
8.030050	0.1	0.763536
8.031717	0.1	0.771403
8.033383	0.1	0.778079
8.035050	0.1	0.781477
8.036717	0.1	0.780761
8.038383	0.1	0.777006
8.040050	0.1	0.772774
8.041717	0.1	0.770509
8.043383	0.1	0.771344
8.045050	0.1	0.774086
8.046717	0.1	0.776231
8.048383	0.1	0.776112
8.050050	0.1	0.773728
8.051717	0.1	0.770271
8.053383	0.1	0.767291
8.055050	0.1	0.766099
8.056717	0.1	0.766814
8.058383	0.1	0.768125
8.060050	0.1	0.768602
8.061717	0.1	0.767767
8.063383	0.1	0.766158
8.065050	0.1	0.764489
8.066717	0.1	0.763536
8.068383	0.1	0.763297
8.070050	0.1	0.763357
8.071717	0.1	0.763059
8.073383	0.1	0.762761
8.075050	0.1	0.763416
8.076717	0.1	0.765741
8.078383	0.1	0.769496
8.080050	0.1	0.773191
8.081717	0.1	0.774860
8.083383	0.1	0.773728
8.085050	0.1	0.770628
8.086717	0.1	0.767112
8.088383	0.1	0.764966
8.090050	0.1	0.764728
8.091717	0.1	0.765741
8.093383	0.1	0.766635
8.095050	0.1	0.766635
8.096717	0.1	0.765920
8.098383	0.1	0.764906
8.100050	0.1	0.763595
8.101717	0.1	0.762105
8.103383	0.1	0.760973
8.105050	0.1	0.760138
8.106717	0.1	0.759006
8.108383	0.1	0.757992
8.110050	0.1	0.758648
8.111717	0.1	0.761926
8.113383	0.1	0.766099
8.115050	0.1	0.768602
8.116717	0.1	0.768006
8.118383	0.1	0.765264
8.120050	0.1	0.761926
8.121717	0.1	0.759542
8.123383	0.1	0.758886
8.125050	0.1	0.759423
8.126717	0.1	0.760198
8.128383	0.1	0.761032
8.130050	0.1	0.762463
8.131717	0.1	0.764549
8.133383	0.1	0.766635
8.135050	0.1	0.768662
8.136717	0.1	0.770688
8.138383	0.1	0.772774
8.140050	0.1	0.774324
8.141717	0.1	0.774086
8.143383	0.1	0.771284
8.145050	0.1	0.766754
8.146717	0.1	0.762403
8.148383	0.1	0.759959
8.150050	0.1	0.759482
8.151717	0.1	0.759542
8.153383	0.1	0.759006
8.155050	0.1	0.757992
8.156717	0.1	0.757933
8.158383	0.1	0.759780
8.160050	0.1	0.763357
8.161717	0.1	0.768125
8.163383	0.1	0.772834
8.165050	0.1	0.775933
8.166717	0.1	0.776172
8.168383	0.1	0.773966
8.170050	0.1	0.771523
8.171717	0.1	0.770628
8.173383	0.1	0.771225
8.175050	0.1	0.772178
8.176717	0.1	0.772536
8.178383	0.1	0.772297
8.180050	0.1	0.772119
8.181717	0.1	0.772774
8.183383	0.1	0.774860
8.185050	0.1	0.778556
8.186717	0.1	0.783086
8.188383	0.1	0.786960
8.190050	0.1	0.788808
8.191717	0.1	0.788927
8.193383	0.1	0.788212
8.195050	0.1	0.787497
8.196717	0.1	0.786901
8.198383	0.1	0.786305
8.200050	0.1	0.785530
8.201717	0.1	0.784814
8.203383	0.1	0.784636
8.205050	0.1	0.785291
8.206717	0.1	0.786722
8.208383	0.1	0.788033
8.210050	0.1	0.788689
8.211717	0.1	0.789046
8.213383	0.1	0.789523
8.215050	0.1	0.789940
8.216717	0.1	0.790954
8.218383	0.1	0.793397
8.220050	0.1	0.797093
8.221717	0.1	0.800967
8.223383	0.1	0.804603
8.225050	0.1	0.808418
8.226717	0.1	0.812173
8.228383	0.1	0.814974
8.230050	0.1	0.816941
8.231717	0.1	0.818431
8.233383	0.1	0.819206
8.235050	0.1	0.819266
8.236717	0.1	0.819087
8.238383	0.1	0.819445
8.240050	0.1	0.820875
8.241717	0.1	0.823498
8.243383	0.1	0.826597
8.245050	0.1	0.828981
8.246717	0.1	0.829518
8.248383	0.1	0.828624
8.250050	0.1	0.828147
8.251717	0.1	0.829637
8.253383	0.1	0.832856
8.255050	0.1	0.836670
8.256717	0.1	0.839829
8.258383	0.1	0.842094
8.260050	0.1	0.843525
8.261717	0.1	0.844598
8.263383	0.1	0.845969
8.265050	0.1	0.848472
8.266717	0.1	0.852823
8.268383	0.1	0.858724
8.270050	0.1	0.864804
8.271717	0.1	0.869513
8.273383	0.1	0.871897
8.275050	0.1	0.871897
8.276717	0.1	0.870943
8.278383	0.1	0.870347
8.280050	0.1	0.870287
8.281717	0.1	0.870705
8.283383	0.1	0.871778
8.285050	0.1	0.874162
8.286717	0.1	0.878096
8.288383	0.1	0.882864
8.290050	0.1	0.887513
8.291717	0.1	0.891149
8.293383	0.1	0.892520
8.295050	0.1	0.890553
8.296717	0.1	0.885367
8.298383	0.1	0.878930
8.300050	0.1	0.873625
8.301717	0.1	0.870526
8.303383	0.1	0.869215
8.305050	0.1	0.868857
8.306717	0.1	0.868797
8.308383	0.1	0.868976
8.310050	0.1	0.869095
8.311717	0.1	0.869334
8.313383	0.1	0.869691
8.315050	0.1	0.869453
8.316717	0.1	0.867784
8.318383	0.1	0.865042
8.320050	0.1	0.862122
8.321717	0.1	0.859559
8.323383	0.1	0.857711
8.325050	0.1	0.857353
8.326717	0.1	0.858426
8.328383	0.1	0.859857
8.330050	0.1	0.859857
8.331717	0.1	0.857949
8.333383	0.1	0.854790
8.335050	0.1	0.850976
8.336717	0.1	0.846565
8.338383	0.1	0.842094
8.340050	0.1	0.838816
8.341717	0.1	0.837743
8.343383	0.1	0.838757
8.345050	0.1	0.841141
8.346717	0.1	0.844121
8.348383	0.1	0.846624
8.350050	0.1	0.847697
8.351717	0.1	0.846565
8.353383	0.1	0.843406
8.355050	0.1	0.839591
8.356717	0.1	0.836730
8.358383	0.1	0.836194
8.360050	0.1	0.837863
8.361717	0.1	0.840604
8.363383	0.1	0.842989
8.365050	0.1	0.844181
8.366717	0.1	0.844479
8.368383	0.1	0.844836
8.370050	0.1	0.845969
8.371717	0.1	0.848174
8.373383	0.1	0.850916
8.375050	0.1	0.853479
8.376717	0.1	0.855506
8.378383	0.1	0.856817
8.380050	0.1	0.857294
8.381717	0.1	0.856817
8.383383	0.1	0.855148
8.385050	0.1	0.852525
8.386717	0.1	0.850081
8.388383	0.1	0.848711
8.390050	0.1	0.847995
8.391717	0.1	0.846982
8.393383	0.1	0.845671
8.395050	0.1	0.845075
8.396717	0.1	0.845730
8.398383	0.1	0.846982
8.400050	0.1	0.848353
8.401717	0.1	0.849903
8.403383	0.1	0.851870
8.405050	0.1	0.854313
8.406717	0.1	0.856698
8.408383	0.1	0.858486
8.410050	0.1	0.860035
8.411717	0.1	0.861943
8.413383	0.1	0.864089
8.415050	0.1	0.865698
8.416717	0.1	0.865638
8.418383	0.1	0.863969
8.420050	0.1	0.861824
8.421717	0.1	0.861168
8.423383	0.1	0.863254
8.425050	0.1	0.867426
8.426717	0.1	0.871778
8.428383	0.1	0.874996
8.430050	0.1	0.876904
8.431717	0.1	0.877023
8.433383	0.1	0.875294
8.435050	0.1	0.872314
8.436717	0.1	0.868559
8.438383	0.1	0.864983
8.440050	0.1	0.862718
8.441717	0.1	0.862241
8.443383	0.1	0.862539
8.445050	0.1	0.862777
8.446717	0.1	0.863373
8.448383	0.1	0.864863
8.450050	0.1	0.866592
8.451717	0.1	0.867844
8.453383	0.1	0.869036
8.455050	0.1	0.871003
8.456717	0.1	0.873864
8.458383	0.1	0.877380
8.460050	0.1	0.881136
8.461717	0.1	0.884414
8.463383	0.1	0.886500
8.465050	0.1	0.886977
8.466717	0.1	0.885963
8.468383	0.1	0.883997
8.470050	0.1	0.882089
8.471717	0.1	0.881314
8.473383	0.1	0.881970
8.475050	0.1	0.883639
8.476717	0.1	0.885487
8.478383	0.1	0.886858
8.480050	0.1	0.887811
8.481717	0.1	0.889003
8.483383	0.1	0.890791
8.485050	0.1	0.892520
8.486717	0.1	0.893593
8.488383	0.1	0.893891
8.490050	0.1	0.893116
8.491717	0.1	0.891089
8.493383	0.1	0.888646
8.495050	0.1	0.887930
8.496717	0.1	0.889897
8.498383	0.1	0.893414
8.500050	0.1	0.896871
8.501717	0.1	0.898898
8.503383	0.1	0.898600
8.505050	0.1	0.896931
8.506717	0.1	0.895679
8.508383	0.1	0.896215
8.510050	0.1	0.898659
8.511717	0.1	0.902116
8.513383	0.1	0.905275
8.515050	0.1	0.907183
8.516717	0.1	0.908017
8.518383	0.1	0.908494
8.520050	0.1	0.908971
8.521717	0.1	0.909686
8.523383	0.1	0.910640
8.525050	0.1	0.911653
8.526717	0.1	0.912488
8.528383	0.1	0.913560
8.530050	0.1	0.914812
8.531717	0.1	0.915289
8.533383	0.1	0.914335
8.535050	0.1	0.912011
8.536717	0.1	0.909448
8.538383	0.1	0.907660
8.540050	0.1	0.907123
8.541717	0.1	0.908077
8.543383	0.1	0.909865
8.545050	0.1	0.911951
8.546717	0.1	0.914216
8.548383	0.1	0.916898
8.550050	0.1	0.920236
8.551717	0.1	0.924647
8.553383	0.1	0.929773
8.555050	0.1	0.934601
8.556717	0.1	0.938058
8.558383	0.1	0.939727
8.560050	0.1	0.940025
8.561717	0.1	0.940204
8.563383	0.1	0.940919
8.565050	0.1	0.942051
8.566717	0.1	0.943303
8.568383	0.1	0.945091
8.570050	0.1	0.947833
8.571717	0.1	0.951171
8.573383	0.1	0.954330
8.575050	0.1	0.955939
8.576717	0.1	0.955284
8.578383	0.1	0.952363
8.580050	0.1	0.948608
8.581717	0.1	0.946045
8.583383	0.1	0.946224
8.585050	0.1	0.949681
8.586717	0.1	0.955463
8.588383	0.1	0.961363
8.590050	0.1	0.965178
8.591717	0.1	0.966013
8.593383	0.1	0.964522
8.595050	0.1	0.962317
8.596717	0.1	0.960767
8.598383	0.1	0.960112
8.600050	0.1	0.959933
8.601717	0.1	0.960529
8.603383	0.1	0.962019
8.605050	0.1	0.964165
8.606717	0.1	0.965834
8.608383	0.1	0.966489
8.610050	0.1	0.966072
8.611717	0.1	0.965297
8.613383	0.1	0.964999
8.615050	0.1	0.965416
8.616717	0.1	0.966072
8.618383	0.1	0.965893
8.620050	0.1	0.964701
8.621717	0.1	0.962377
8.623383	0.1	0.958979
8.625050	0.1	0.954926
8.626717	0.1	0.951290
8.628383	0.1	0.948548
8.630050	0.1	0.945687
8.631717	0.1	0.941634
8.633383	0.1	0.936329
8.635050	0.1	0.931025
8.636717	0.1	0.927568
8.638383	0.1	0.926971
8.640050	0.1	0.928581
8.641717	0.1	0.931323
8.643383	0.1	0.934541
8.645050	0.1	0.937641
8.646717	0.1	0.939965
8.648383	0.1	0.940383
8.650050	0.1	0.937700
8.651717	0.1	0.932097
8.653383	0.1	0.925303
8.655050	0.1	0.919521
8.656717	0.1	0.915885
8.658383	0.1	0.914276
8.660050	0.1	0.914156
8.661717	0.1	0.914514
8.663383	0.1	0.914455
8.665050	0.1	0.913501
8.666717	0.1	0.911653
8.668383	0.1	0.909090
8.670050	0.1	0.906467
8.671717	0.1	0.905097
8.673383	0.1	0.905633
8.675050	0.1	0.907302
8.676717	0.1	0.908971
8.678383	0.1	0.909567
8.680050	0.1	0.907898
8.681717	0.1	0.903189
8.683383	0.1	0.896454
8.685050	0.1	0.889778
8.686717	0.1	0.884593
8.688383	0.1	0.881434
8.690050	0.1	0.879884
8.691717	0.1	0.879526
8.693383	0.1	0.879824
8.695050	0.1	0.880003
8.696717	0.1	0.879049
8.698383	0.1	0.876784
8.700050	0.1	0.874043
8.701717	0.1	0.872195
8.703383	0.1	0.872254
8.705050	0.1	0.874221
8.706717	0.1	0.877142
8.708383	0.1	0.879943
8.710050	0.1	0.881791
8.711717	0.1	0.882089
8.713383	0.1	0.880420
8.715050	0.1	0.876725
8.716717	0.1	0.871837
8.718383	0.1	0.867784
8.720050	0.1	0.865638
8.721717	0.1	0.864625
8.723383	0.1	0.863075
8.725050	0.1	0.859857
8.726717	0.1	0.855267
8.728383	0.1	0.850558
8.730050	0.1	0.847220
8.731717	0.1	0.846088
8.733383	0.1	0.846505
8.735050	0.1	0.847518
8.736717	0.1	0.849247
8.738383	0.1	0.852287
8.740050	0.1	0.855982
8.741717	0.1	0.859022
8.743383	0.1	0.860453
8.745050	0.1	0.860035
8.746717	0.1	0.857830
8.748383	0.1	0.854194
8.750050	0.1	0.850201
8.751717	0.1	0.847817
8.753383	0.1	0.848353
8.755050	0.1	0.850976
8.756717	0.1	0.854015
8.758383	0.1	0.857055
8.760050	0.1	0.860393
8.761717	0.1	0.863731
8.763383	0.1	0.865698
8.765050	0.1	0.865161
8.766717	0.1	0.862300
8.768383	0.1	0.858665
8.770050	0.1	0.855804
8.771717	0.1	0.854969
8.773383	0.1	0.856638
8.775050	0.1	0.860035
8.776717	0.1	0.863373
8.778383	0.1	0.865281
8.780050	0.1	0.865579
8.781717	0.1	0.864685
8.783383	0.1	0.863314
8.785050	0.1	0.862360
8.786717	0.1	0.862777
8.788383	0.1	0.864446
8.790050	0.1	0.866711
8.791717	0.1	0.868917
8.793383	0.1	0.871062
8.795050	0.1	0.873268
8.796717	0.1	0.875175
8.798383	0.1	0.876486
8.800050	0.1	0.876904
8.801717	0.1	0.877142
8.803383	0.1	0.878513
8.805050	0.1	0.881374
8.806717	0.1	0.884771
8.808383	0.1	0.887394
8.810050	0.1	0.888884
8.811717	0.1	0.889897
8.813383	0.1	0.891030
8.815050	0.1	0.892043
8.816717	0.1	0.892937
8.818383	0.1	0.893772
8.820050	0.1	0.894308
8.821717	0.1	0.894547
8.823383	0.1	0.894964
8.825050	0.1	0.895917
8.826717	0.1	0.897229
8.828383	0.1	0.898123
8.830050	0.1	0.898302
8.831717	0.1	0.898123
8.833383	0.1	0.898361
8.835050	0.1	0.899673
8.836717	0.1	0.902534
8.838383	0.1	0.907242
8.840050	0.1	0.913739
8.841717	0.1	0.921547
8.843383	0.1	0.929892
8.845050	0.1	0.937522
8.846717	0.1	0.943422
8.848383	0.1	0.946283
8.850050	0.1	0.946045
8.851717	0.1	0.944674
8.853383	0.1	0.944912
8.855050	0.1	0.947893
8.856717	0.1	0.952601
8.858383	0.1	0.957251
8.860050	0.1	0.960827
8.861717	0.1	0.962973
8.863383	0.1	0.963509
8.865050	0.1	0.963330
8.866717	0.1	0.963986
8.868383	0.1	0.966787
8.870050	0.1	0.971615
8.871717	0.1	0.977159
8.873383	0.1	0.981569
8.875050	0.1	0.984192
8.876717	0.1	0.986099
8.878383	0.1	0.988543
8.880050	0.1	0.992119
8.881717	0.1	0.996232
8.883383	0.1	0.999808
8.885050	0.1	1.002610
8.886717	0.1	1.004994
8.888383	0.1	1.007557
8.890050	0.1	1.010537
8.891717	0.1	1.013756
8.893383	0.1	1.016259
8.895050	0.1	1.016796
8.896717	0.1	1.015186
8.898383	0.1	1.013398
8.900050	0.1	1.014292
8.901717	0.1	1.018524
8.903383	0.1	1.023948
8.905050	0.1	1.027942
8.906717	0.1	1.029193
8.908383	0.1	1.027882
8.910050	0.1	1.025438
8.911717	0.1	1.023948
8.913383	0.1	1.024902
8.915050	0.1	1.027763
8.916717	0.1	1.030088
8.918383	0.1	1.030147
8.920050	0.1	1.028717
8.921717	0.1	1.027942
8.923383	0.1	1.028717
8.925050	0.1	1.030505
8.926717	0.1	1.032293
8.928383	0.1	1.033306
8.930050	0.1	1.033962
8.931717	0.1	1.034856
8.933383	0.1	1.035631
8.935050	0.1	1.034916
8.936717	0.1	1.032531
8.938383	0.1	1.029611
8.940050	0.1	1.027227
8.941717	0.1	1.024902
8.943383	0.1	1.022101
8.945050	0.1	1.019001
8.946717	0.1	1.016319
8.948383	0.1	1.015067
8.950050	0.1	1.016080
8.951717	0.1	1.018703
8.953383	0.1	1.021087
8.955050	0.1	1.021624
8.956717	0.1	1.019955
8.958383	0.1	1.017571
8.960050	0.1	1.016378
8.961717	0.1	1.017511
8.963383	0.1	1.020789
8.965050	0.1	1.024485
8.966717	0.1	1.026809
8.968383	0.1	1.026690
8.970050	0.1	1.024485
8.971717	0.1	1.021206
8.973383	0.1	1.017749
8.975050	0.1	1.014173
8.976717	0.1	1.010776
8.978383	0.1	1.007915
8.980050	0.1	1.005888
8.981717	0.1	1.005352
8.983383	0.1	1.006246
8.985050	0.1	1.007795
8.986717	0.1	1.008809
8.988383	0.1	1.008630
8.990050	0.1	1.006961
8.991717	0.1	1.003563
8.993383	0.1	0.998735
8.995050	0.1	0.994027
8.996717	0.1	0.991404
8.998383	0.1	0.992119
9.000050	0.1	0.995517
9.001717	0.1	0.999928
9.003383	0.1	1.003921
9.005050	0.1	1.006782
9.006717	0.1	1.008332
9.008383	0.1	1.008868
9.010050	0.1	1.008630
9.011717	0.1	1.007497
9.013383	0.1	1.005650
9.015050	0.1	1.003981
9.016717	0.1	1.002610
9.018383	0.1	1.000762
9.020050	0.1	0.998199
9.021717	0.1	0.995815
9.023383	0.1	0.994206
9.025050	0.1	0.993490
9.026717	0.1	0.993967
9.028383	0.1	0.995815
9.030050	0.1	0.998437
9.031717	0.1	1.000345
9.033383	0.1	1.000524
9.035050	0.1	0.999391
9.036717	0.1	0.998378
9.038383	0.1	0.998914
9.040050	0.1	1.001120
9.041717	0.1	1.004577
9.043383	0.1	1.008332
9.045050	0.1	1.011491
9.046717	0.1	1.013398
9.048383	0.1	1.013696
9.050050	0.1	1.012206
9.051717	0.1	1.009226
9.053383	0.1	1.005411
9.055050	0.1	1.001000
9.056717	0.1	0.996769
9.058383	0.1	0.994027
9.060050	0.1	0.993729
9.061717	0.1	0.995815
9.063383	0.1	0.999272
9.065050	0.1	1.002729
9.066717	0.1	1.005292
9.068383	0.1	1.006246
9.070050	0.1	1.004875
9.071717	0.1	1.001716
9.073383	0.1	0.998557
9.075050	0.1	0.996709
9.076717	0.1	0.996113
9.078383	0.1	0.996113
9.080050	0.1	0.996530
9.081717	0.1	0.997126
9.083383	0.1	0.997961
9.085050	0.1	0.999093
9.086717	0.1	0.999391
9.088383	0.1	0.997365
9.090050	0.1	0.992775
9.091717	0.1	0.987291
9.093383	0.1	0.983119
9.095050	0.1	0.981510
9.096717	0.1	0.982463
9.098383	0.1	0.985026
9.100050	0.1	0.987589
9.101717	0.1	0.988901
9.103383	0.1	0.988305
9.105050	0.1	0.986576
9.106717	0.1	0.985205
9.108383	0.1	0.984788
9.110050	0.1	0.984371
9.111717	0.1	0.982881
9.113383	0.1	0.980496
9.115050	0.1	0.978887
9.116717	0.1	0.980020
9.118383	0.1	0.984371
9.120050	0.1	0.990450
9.121717	0.1	0.996232
9.123383	0.1	1.000166
9.125050	0.1	1.001716
9.126717	0.1	1.001179
9.128383	0.1	0.998974
9.130050	0.1	0.995755
9.131717	0.1	0.992239
9.133383	0.1	0.989020
9.135050	0.1	0.986517
9.136717	0.1	0.984311
9.138383	0.1	0.981748
9.140050	0.1	0.978768
9.141717	0.1	0.976503
9.143383	0.1	0.976265
9.145050	0.1	0.978351
9.146717	0.1	0.981152
9.148383	0.1	0.982881
9.150050	0.1	0.982523
9.151717	0.1	0.980616
9.153383	0.1	0.979066
9.155050	0.1	0.979304
9.156717	0.1	0.980973
9.158383	0.1	0.982940
9.160050	0.1	0.983894
9.161717	0.1	0.982761
9.163383	0.1	0.979960
9.165050	0.1	0.977159
9.166717	0.1	0.975668
9.168383	0.1	0.974953
9.170050	0.1	0.974298
9.171717	0.1	0.974298
9.173383	0.1	0.975370
9.175050	0.1	0.977457
9.176717	0.1	0.979960
9.178383	0.1	0.982046
9.180050	0.1	0.982940
9.181717	0.1	0.982106
9.183383	0.1	0.979185
9.185050	0.1	0.973821
9.186717	0.1	0.966966
9.188383	0.1	0.960350
9.190050	0.1	0.956059
9.191717	0.1	0.955045
9.193383	0.1	0.956833
9.195050	0.1	0.959635
9.196717	0.1	0.961840
9.198383	0.1	0.962794
9.200050	0.1	0.962615
9.201717	0.1	0.961781
9.203383	0.1	0.960648
9.205050	0.1	0.959516
9.206717	0.1	0.958502
9.208383	0.1	0.957370
9.210050	0.1	0.955403
9.211717	0.1	0.952423
9.213383	0.1	0.949442
9.215050	0.1	0.947833
9.216717	0.1	0.948191
9.218383	0.1	0.949621
9.220050	0.1	0.950337
9.221717	0.1	0.949621
9.223383	0.1	0.948072
9.225050	0.1	0.947356
9.226717	0.1	0.948072
9.228383	0.1	0.949085
9.230050	0.1	0.948548
9.231717	0.1	0.946283
9.233383	0.1	0.943720
9.235050	0.1	0.942111
9.236717	0.1	0.942051
9.238383	0.1	0.943303
9.240050	0.1	0.944972
9.241717	0.1	0.945985
9.243383	0.1	0.945091
9.245050	0.1	0.941694
9.246717	0.1	0.935972
9.248383	0.1	0.929236
9.250050	0.1	0.923932
9.251717	0.1	0.921428
9.253383	0.1	0.921547
9.255050	0.1	0.924110
9.256717	0.1	0.928462
9.258383	0.1	0.932515
9.260050	0.1	0.934184
9.261717	0.1	0.932753
9.263383	0.1	0.928819
9.265050	0.1	0.923872
9.266717	0.1	0.919461
9.268383	0.1	0.916839
9.270050	0.1	0.916302
9.271717	0.1	0.916839
9.273383	0.1	0.917494
9.275050	0.1	0.918090
9.276717	0.1	0.918448
9.278383	0.1	0.918686
9.280050	0.1	0.919282
9.281717	0.1	0.920832
9.283383	0.1	0.923455
9.285050	0.1	0.926673
9.286717	0.1	0.928819
9.288383	0.1	0.928998
9.290050	0.1	0.928104
9.291717	0.1	0.928223
9.293383	0.1	0.929773
9.295050	0.1	0.931442
9.296717	0.1	0.932157
9.298383	0.1	0.931859
9.300050	0.1	0.931263
9.301717	0.1	0.930846
9.303383	0.1	0.931442
9.305050	0.1	0.933826
9.306717	0.1	0.937522
9.308383	0.1	0.940800
9.310050	0.1	0.943005
9.311717	0.1	0.944853
9.313383	0.1	0.946879
9.315050	0.1	0.949085
9.316717	0.1	0.952065
9.318383	0.1	0.956535
9.320050	0.1	0.961602
9.321717	0.1	0.965357
9.323383	0.1	0.966251
9.325050	0.1	0.964463
9.326717	0.1	0.961304
9.328383	0.1	0.958502
9.330050	0.1	0.957668
9.331717	0.1	0.959814
9.333383	0.1	0.965118
9.335050	0.1	0.972211
9.336717	0.1	0.979126
9.338383	0.1	0.984788
9.340050	0.1	0.988722
9.341717	0.1	0.990450
9.343383	0.1	0.990450
9.345050	0.1	0.989914
9.346717	0.1	0.989497
9.348383	0.1	0.989437
9.350050	0.1	0.990391
9.351717	0.1	0.993013
9.353383	0.1	0.997186
9.355050	0.1	1.002312
9.356717	0.1	1.007199
9.358383	0.1	1.010358
9.360050	0.1	1.010120
9.361717	0.1	1.006246
9.363383	0.1	1.001060
9.365050	0.1	0.997782
9.366717	0.1	0.997901
9.368383	0.1	1.000345
9.370050	0.1	1.003385
9.371717	0.1	1.006246
9.373383	0.1	1.008332
9.375050	0.1	1.009226
9.376717	0.1	1.009286
9.378383	0.1	1.009703
9.380050	0.1	1.011849
9.381717	0.1	1.015902
9.383383	0.1	1.020432
9.385050	0.1	1.023233
9.386717	0.1	1.023650
9.388383	0.1	1.022935
9.390050	0.1	1.022637
9.391717	0.1	1.023233
9.393383	0.1	1.024544
9.395050	0.1	1.026750
9.396717	0.1	1.029074
9.398383	0.1	1.029849
9.400050	0.1	1.027763
9.401717	0.1	1.023889
9.403383	0.1	1.020372
9.405050	0.1	1.019061
9.406717	0.1	1.020014
9.408383	0.1	1.022279
9.410050	0.1	1.024962
9.411717	0.1	1.026869
9.413383	0.1	1.026988
9.415050	0.1	1.025260
9.416717	0.1	1.022279
9.418383	0.1	1.019001
9.420050	0.1	1.016140
9.421717	0.1	1.013875
9.423383	0.1	1.012206
9.425050	0.1	1.011729
9.426717	0.1	1.012504
9.428383	0.1	1.013756
9.430050	0.1	1.014769
9.431717	0.1	1.015186
9.433383	0.1	1.015484
9.435050	0.1	1.015842
9.436717	0.1	1.016080
9.438383	0.1	1.016140
9.440050	0.1	1.016319
9.441717	0.1	1.017213
9.443383	0.1	1.018882
9.445050	0.1	1.020789
9.446717	0.1	1.022220
9.448383	0.1	1.022518
9.450050	0.1	1.021802
9.451717	0.1	1.021087
9.453383	0.1	1.020849
9.455050	0.1	1.020968
9.456717	0.1	1.021504
9.458383	0.1	1.022220
9.460050	0.1	1.023173
9.461717	0.1	1.023948
9.463383	0.1	1.024127
9.465050	0.1	1.023650
9.466717	0.1	1.023054
9.468383	0.1	1.022637
9.470050	0.1	1.022756
9.471717	0.1	1.023114
9.473383	0.1	1.022875
9.475050	0.1	1.022041
9.476717	0.1	1.021683
9.478383	0.1	1.022995
9.480050	0.1	1.025736
9.481717	0.1	1.028895
9.483383	0.1	1.032114
9.485050	0.1	1.035512
9.486717	0.1	1.039028
9.488383	0.1	1.042187
9.490050	0.1	1.043618
9.491717	0.1	1.042724
9.493383	0.1	1.040697
9.495050	0.1	1.038909
9.496717	0.1	1.037300
9.498383	0.1	1.036108
9.500050	0.1	1.035690
9.501717	0.1	1.036108
9.503383	0.1	1.036823
9.505050	0.1	1.037300
9.506717	0.1	1.037479
9.508383	0.1	1.037598
9.510050	0.1	1.038492
9.511717	0.1	1.040757
9.513383	0.1	1.044095
9.515050	0.1	1.047731
9.516717	0.1	1.051128
9.518383	0.1	1.053989
9.520050	0.1	1.055718
9.521717	0.1	1.056314
9.523383	0.1	1.056671
9.525050	0.1	1.057565
9.526717	0.1	1.058996
9.528383	0.1	1.060665
9.530050	0.1	1.062691
9.531717	0.1	1.065373
9.533383	0.1	1.068235
9.535050	0.1	1.070976
9.536717	0.1	1.073361
9.538383	0.1	1.075745
9.540050	0.1	1.077771
9.541717	0.1	1.078904
9.543383	0.1	1.078546
9.545050	0.1	1.076877
9.546717	0.1	1.074493
9.548383	0.1	1.071811
9.550050	0.1	1.069188
9.551717	0.1	1.067340
9.553383	0.1	1.067221
9.555050	0.1	1.069307
9.556717	0.1	1.073539
9.558383	0.1	1.079321
9.560050	0.1	1.085579
9.561717	0.1	1.091540
9.563383	0.1	1.097381
9.565050	0.1	1.103818
9.566717	0.1	1.110733
9.568383	0.1	1.116455
9.570050	0.1	1.118839
9.571717	0.1	1.117051
9.573383	0.1	1.111686
9.575050	0.1	1.105368
9.576717	0.1	1.100600
9.578383	0.1	1.098991
9.580050	0.1	1.100540
9.581717	0.1	1.104772
9.583383	0.1	1.110971
9.585050	0.1	1.118422
9.586717	0.1	1.126111
9.588383	0.1	1.132488
9.590050	0.1	1.136482
9.591717	0.1	1.138032
9.593383	0.1	1.137793
9.595050	0.1	1.136363
9.596717	0.1	1.134396
9.598383	0.1	1.132369
9.600050	0.1	1.130998
9.601717	0.1	1.130641
9.603383	0.1	1.131296
9.605050	0.1	1.132846
9.606717	0.1	1.134455
9.608383	0.1	1.135409
9.610050	0.1	1.135588
9.611717	0.1	1.135111
9.613383	0.1	1.134217
9.615050	0.1	1.133323
9.616717	0.1	1.132965
9.618383	0.1	1.133621
9.620050	0.1	1.134873
9.621717	0.1	1.135349
9.623383	0.1	1.134396
9.625050	0.1	1.132965
9.626717	0.1	1.132608
9.628383	0.1	1.134157
9.630050	0.1	1.136959
9.631717	0.1	1.139402
9.633383	0.1	1.139581
9.635050	0.1	1.136601
9.636717	0.1	1.131654
9.638383	0.1	1.126945
9.640050	0.1	1.123726
9.641717	0.1	1.121700
9.643383	0.1	1.120269
9.645050	0.1	1.118839
9.646717	0.1	1.117587
9.648383	0.1	1.117826
9.650050	0.1	1.119912
9.651717	0.1	1.122773
9.653383	0.1	1.125157
9.655050	0.1	1.126766
9.656717	0.1	1.127601
9.658383	0.1	1.127184
9.660050	0.1	1.125038
9.661717	0.1	1.121223
9.663383	0.1	1.116395
9.665050	0.1	1.111567
9.666717	0.1	1.107454
9.668383	0.1	1.104534
9.670050	0.1	1.102448
9.671717	0.1	1.100540
9.673383	0.1	1.098037
9.675050	0.1	1.094639
9.676717	0.1	1.091182
9.678383	0.1	1.089096
9.680050	0.1	1.088858
9.681717	0.1	1.089811
9.683383	0.1	1.090765
9.685050	0.1	1.090825
9.686717	0.1	1.089990
9.688383	0.1	1.088500
9.690050	0.1	1.086831
9.691717	0.1	1.084983
9.693383	0.1	1.082540
9.695050	0.1	1.079559
9.696717	0.1	1.077533
9.698383	0.1	1.078665
9.700050	0.1	1.083672
9.701717	0.1	1.090765
9.703383	0.1	1.097202
9.705050	0.1	1.101255
9.706717	0.1	1.102924
9.708383	0.1	1.102984
9.710050	0.1	1.101971
9.711717	0.1	1.100123
9.713383	0.1	1.097918
9.715050	0.1	1.095831
9.716717	0.1	1.094699
9.718383	0.1	1.094580
9.720050	0.1	1.094461
9.721717	0.1	1.093626
9.723383	0.1	1.092851
9.725050	0.1	1.093686
9.726717	0.1	1.096308
9.728383	0.1	1.099646
9.730050	0.1	1.102686
9.731717	0.1	1.104415
9.733383	0.1	1.103759
9.735050	0.1	1.100361
9.736717	0.1	1.095414
9.738383	0.1	1.091242
9.740050	0.1	1.089633
9.741717	0.1	1.090527
9.743383	0.1	1.092732
9.745050	0.1	1.095474
9.746717	0.1	1.098514
9.748383	0.1	1.102030
9.750050	0.1	1.105547
9.751717	0.1	1.107574
9.753383	0.1	1.106858
9.755050	0.1	1.103520
9.756717	0.1	1.098514
9.758383	0.1	1.092970
9.760050	0.1	1.088202
9.761717	0.1	1.085222
9.763383	0.1	1.084566
9.765050	0.1	1.086116
9.766717	0.1	1.089275
9.768383	0.1	1.092672
9.770050	0.1	1.095235
9.771717	0.1	1.096428
9.773383	0.1	1.096129
9.775050	0.1	1.094997
9.776717	0.1	1.094401
9.778383	0.1	1.096070
9.780050	0.1	1.100302
9.781717	0.1	1.105428
9.783383	0.1	1.108944
9.785050	0.1	1.109898
9.786717	0.1	1.109243
9.788383	0.1	1.108408
9.790050	0.1	1.108170
9.791717	0.1	1.109004
9.793383	0.1	1.110375
9.795050	0.1	1.111209
9.796717	0.1	1.111209
9.798383	0.1	1.110792
9.800050	0.1	1.109958
9.801717	0.1	1.108646
9.803383	0.1	1.107037
9.805050	0.1	1.105189
9.806717	0.1	1.103163
9.808383	0.1	1.100838
9.810050	0.1	1.098394
9.811717	0.1	1.096726
9.813383	0.1	1.096547
9.815050	0.1	1.098037
9.816717	0.1	1.101196
9.818383	0.1	1.105249
9.820050	0.1	1.108527
9.821717	0.1	1.109779
9.823383	0.1	1.108944
9.825050	0.1	1.107156
9.826717	0.1	1.105130
9.828383	0.1	1.102209
9.830050	0.1	1.098037
9.831717	0.1	1.093984
9.833383	0.1	1.092076
9.835050	0.1	1.092851
9.836717	0.1	1.095414
9.838383	0.1	1.099348
9.840050	0.1	1.105011
9.841717	0.1	1.111746
9.843383	0.1	1.116991
9.845050	0.1	1.118720
9.846717	0.1	1.116932
9.848383	0.1	1.113355
9.850050	0.1	1.109958
9.851717	0.1	1.108170
9.853383	0.1	1.108706
9.855050	0.1	1.110971
9.856717	0.1	1.112819
9.858383	0.1	1.113117
9.860050	0.1	1.112521
9.861717	0.1	1.112342
9.863383	0.1	1.112819
9.865050	0.1	1.113057
9.866717	0.1	1.112223
9.868383	0.1	1.109600
9.870050	0.1	1.105070
9.871717	0.1	1.099348
9.873383	0.1	1.094341
9.875050	0.1	1.092136
9.876717	0.1	1.093328
9.878383	0.1	1.096904
9.880050	0.1	1.101196
9.881717	0.1	1.104713
9.883383	0.1	1.106680
9.885050	0.1	1.106799
9.886717	0.1	1.105368
9.888383	0.1	1.103580
9.890050	0.1	1.102924
9.891717	0.1	1.104057
9.893383	0.1	1.105607
9.895050	0.1	1.105785
9.896717	0.1	1.103818
9.898383	0.1	1.100719
9.900050	0.1	1.098216
9.901717	0.1	1.097560
9.903383	0.1	1.098633
9.905050	0.1	1.100719
9.906717	0.1	1.102686
9.908383	0.1	1.103461
9.910050	0.1	1.102746
9.911717	0.1	1.100838
9.913383	0.1	1.098752
9.915050	0.1	1.097620
9.916717	0.1	1.098096
9.918383	0.1	1.099825
9.920050	0.1	1.102269
9.921717	0.1	1.104415
9.923383	0.1	1.105845
9.925050	0.1	1.107097
9.926717	0.1	1.109421
9.928383	0.1	1.112402
9.930050	0.1	1.113892
9.931717	0.1	1.112104
9.933383	0.1	1.106978
9.935050	0.1	1.100063
9.936717	0.1	1.093745
9.938383	0.1	1.089752
9.940050	0.1	1.087904
9.941717	0.1	1.086831
9.943383	0.1	1.086235
9.945050	0.1	1.086891
9.946717	0.1	1.088739
9.948383	0.1	1.090765
9.950050	0.1	1.092136
9.951717	0.1	1.092911
9.953383	0.1	1.093149
9.955050	0.1	1.092553
9.956717	0.1	1.091421
9.958383	0.1	1.090586
9.960050	0.1	1.090169
9.961717	0.1	1.089096
9.963383	0.1	1.086474
9.965050	0.1	1.082420
9.966717	0.1	1.077890
9.968383	0.1	1.074135
9.970050	0.1	1.072586
9.971717	0.1	1.073599
9.973383	0.1	1.076341
9.975050	0.1	1.079261
9.976717	0.1	1.080930
9.978383	0.1	1.081109
9.980050	0.1	1.079798
9.981717	0.1	1.077235
9.983383	0.1	1.074135
9.985050	0.1	1.071274
9.986717	0.1	1.068711
9.988383	0.1	1.065850
9.990050	0.1	1.062334
9.991717	0.1	1.059711
9.993383	0.1	1.059771
9.995050	0.1	1.062274
9.996717	0.1	1.065254
9.998383	0.1	1.066983
10.000050	0.1	1.067519
10.001717	0.1	1.067758
10.003383	0.1	1.068890
10.005050	0.1	1.071155
10.006717	0.1	1.073480
10.008383	0.1	1.074433
10.010050	0.1	1.073420
10.011717	0.1	1.070440
10.013383	0.1	1.066029
10.015050	0.1	1.061380
10.016717	0.1	1.058459
10.018383	0.1	1.058519
10.020050	0.1	1.061022
10.021717	0.1	1.064479
10.023383	0.1	1.066864
10.025050	0.1	1.066864
10.026717	0.1	1.064539
10.028383	0.1	1.060844
10.030050	0.1	1.056850
10.031717	0.1	1.054049
10.033383	0.1	1.053989
10.035050	0.1	1.056552
10.036717	0.1	1.059771
10.038383	0.1	1.061440
10.040050	0.1	1.061201
10.041717	0.1	1.060069
10.043383	0.1	1.059234
10.045050	0.1	1.058638
10.046717	0.1	1.057386
10.048383	0.1	1.054823
10.050050	0.1	1.051068
10.051717	0.1	1.046777
10.053383	0.1	1.043379
10.055050	0.1	1.042128
10.056717	0.1	1.043499
10.058383	0.1	1.046717
10.060050	0.1	1.050115
10.061717	0.1	1.051903
10.063383	0.1	1.051307
10.065050	0.1	1.049042
10.066717	0.1	1.047134
10.068383	0.1	1.047254
10.070050	0.1	1.049757
10.071717	0.1	1.053572
10.073383	0.1	1.056790
10.075050	0.1	1.058042
10.076717	0.1	1.058042
10.078383	0.1	1.058638
10.080050	0.1	1.061201
10.081717	0.1	1.065195
10.083383	0.1	1.069248
10.085050	0.1	1.072407
10.086717	0.1	1.074255
10.088383	0.1	1.074731
10.090050	0.1	1.073897
10.091717	0.1	1.071334
10.093383	0.1	1.066685
10.095050	0.1	1.060307
10.096717	0.1	1.053155
10.098383	0.1	1.047492
10.100050	0.1	1.045346
10.101717	0.1	1.046240
10.103383	0.1	1.048327
10.105050	0.1	1.050651
10.106717	0.1	1.052797
10.108383	0.1	1.054466
10.110050	0.1	1.055062
10.111717	0.1	1.054525
10.113383	0.1	1.053333
10.115050	0.1	1.051545
10.116717	0.1	1.048744
10.118383	0.1	1.045108
10.120050	0.1	1.041710
10.121717	0.1	1.039624
10.123383	0.1	1.039386
10.125050	0.1	1.040816
10.126717	0.1	1.043916
10.128383	0.1	1.048327
10.130050	0.1	1.053274
10.131717	0.1	1.057863
10.133383	0.1	1.061380
10.135050	0.1	1.063466
10.136717	0.1	1.063824
10.138383	0.1	1.062393
10.140050	0.1	1.059830
10.141717	0.1	1.056969
10.143383	0.1	1.054287
10.145050	0.1	1.051784
10.146717	0.1	1.049519
10.148383	0.1	1.048088
10.150050	0.1	1.048684
10.151717	0.1	1.051426
10.153383	0.1	1.054823
10.155050	0.1	1.056969
10.156717	0.1	1.057029
10.158383	0.1	1.055241
10.160050	0.1	1.052916
10.161717	0.1	1.051784
10.163383	0.1	1.052439
10.165050	0.1	1.054227
10.166717	0.1	1.056016
10.168383	0.1	1.057446
10.170050	0.1	1.058281
10.171717	0.1	1.058340
10.173383	0.1	1.057029
10.175050	0.1	1.053810
10.176717	0.1	1.049221
10.178383	0.1	1.044989
10.180050	0.1	1.043141
10.181717	0.1	1.044154
10.183383	0.1	1.046956
10.185050	0.1	1.050115
10.186717	0.1	1.052976
10.188383	0.1	1.055837
10.190050	0.1	1.058877
10.191717	0.1	1.060963
10.193383	0.1	1.060486
10.195050	0.1	1.058221
10.196717	0.1	1.056552
10.198383	0.1	1.056612
10.200050	0.1	1.056969
10.201717	0.1	1.056016
10.203383	0.1	1.053870
10.205050	0.1	1.052022
10.206717	0.1	1.051545
10.208383	0.1	1.052260
10.210050	0.1	1.053691
10.211717	0.1	1.055718
10.213383	0.1	1.058340
10.215050	0.1	1.061022
10.216717	0.1	1.062512
10.218383	0.1	1.062691
10.220050	0.1	1.062453
10.221717	0.1	1.062870
10.223383	0.1	1.064718
10.225050	0.1	1.067877
10.226717	0.1	1.071036
10.228383	0.1	1.073062
10.230050	0.1	1.073361
10.231717	0.1	1.072407
10.233383	0.1	1.071215
10.235050	0.1	1.070499
10.236717	0.1	1.070440
10.238383	0.1	1.070798
10.240050	0.1	1.070261
10.241717	0.1	1.067758
10.243383	0.1	1.063883
10.245050	0.1	1.060665
10.246717	0.1	1.059473
10.248383	0.1	1.060546
10.250050	0.1	1.063585
10.251717	0.1	1.067579
10.253383	0.1	1.071751
10.255050	0.1	1.075447
10.256717	0.1	1.078546
10.258383	0.1	1.080275
10.260050	0.1	1.080096
10.261717	0.1	1.078129
10.263383	0.1	1.075029
10.265050	0.1	1.071990
10.266717	0.1	1.070678
10.268383	0.1	1.071215
10.270050	0.1	1.072347
10.271717	0.1	1.073659
10.273383	0.1	1.075924
10.275050	0.1	1.079023
10.276717	0.1	1.080990
10.278383	0.1	1.080036
10.280050	0.1	1.076520
10.281717	0.1	1.073003
10.283383	0.1	1.072168
10.285050	0.1	1.074672
10.286717	0.1	1.079500
10.288383	0.1	1.085281
10.290050	0.1	1.090348
10.291717	0.1	1.093626
10.293383	0.1	1.095295
10.295050	0.1	1.096129
10.296717	0.1	1.097381
10.298383	0.1	1.100302
10.300050	0.1	1.104891
10.301717	0.1	1.109362
10.303383	0.1	1.111507
10.305050	0.1	1.110375
10.306717	0.1	1.107812
10.308383	0.1	1.106441
10.310050	0.1	1.107812
10.311717	0.1	1.111746
10.313383	0.1	1.117468
10.315050	0.1	1.124382
10.316717	0.1	1.131654
10.318383	0.1	1.138151
10.320050	0.1	1.143456
10.321717	0.1	1.147866
10.323383	0.1	1.151681
10.325050	0.1	1.155019
10.326717	0.1	1.158476
10.328383	0.1	1.162767
10.330050	0.1	1.167595
10.331717	0.1	1.172364
10.333383	0.1	1.176953
10.335050	0.1	1.181424
10.336717	0.1	1.185715
10.338383	0.1	1.189888
10.340050	0.1	1.193881
10.341717	0.1	1.198053
10.343383	0.1	1.202941
10.345050	0.1	1.208544
10.346717	0.1	1.214326
10.348383	0.1	1.219571
10.350050	0.1	1.224041
10.351717	0.1	1.228571
10.353383	0.1	1.234412
10.355050	0.1	1.242518
10.356717	0.1	1.252174
10.358383	0.1	1.262188
10.360050	0.1	1.271546
10.361717	0.1	1.279891
10.363383	0.1	1.287580
10.365050	0.1	1.294673
10.366717	0.1	1.300812
10.368383	0.1	1.306117
10.370050	0.1	1.311362
10.371717	0.1	1.316726
10.373383	0.1	1.321971
10.375050	0.1	1.327932
10.376717	0.1	1.336217
10.378383	0.1	1.347065
10.380050	0.1	1.359165
10.381717	0.1	1.371682
10.383383	0.1	1.384556
10.385050	0.1	1.397908
10.386717	0.1	1.411915
10.388383	0.1	1.427472
10.390050	0.1	1.444578
10.391717	0.1	1.461804
10.393383	0.1	1.477480
10.395050	0.1	1.490831
10.396717	0.1	1.502454
10.398383	0.1	1.513958
10.400050	0.1	1.526415
10.401717	0.1	1.539886
10.403383	0.1	1.553714
10.405050	0.1	1.567245
10.406717	0.1	1.580417
10.408383	0.1	1.593411
10.410050	0.1	1.606524
10.411717	0.1	1.620114
10.413383	0.1	1.634598
10.415050	0.1	1.650453
10.416717	0.1	1.667202
10.418383	0.1	1.683474
10.420050	0.1	1.698375
10.421717	0.1	1.712382
10.423383	0.1	1.726091
10.425050	0.1	1.739085
10.426717	0.1	1.750290
10.428383	0.1	1.760304
10.430050	0.1	1.770914
10.431717	0.1	1.783848
10.433383	0.1	1.799524
10.435050	0.1	1.817346
10.436717	0.1	1.836181
10.438383	0.1	1.854599
10.440050	0.1	1.870990
10.441717	0.1	1.883984
10.443383	0.1	1.893044
10.445050	0.1	1.898885
10.446717	0.1	1.903296
10.448383	0.1	1.907945
10.450050	0.1	1.913965
10.451717	0.1	1.921177
10.453383	0.1	1.929045
10.455050	0.1	1.937509
10.456717	0.1	1.947224
10.458383	0.1	1.958668
10.460050	0.1	1.971424
10.461717	0.1	1.984358
10.463383	0.1	1.996756
10.465050	0.1	2.007783
10.466717	0.1	2.016604
10.468383	0.1	2.022743
10.470050	0.1	2.026856
10.471717	0.1	2.030552
10.473383	0.1	2.035320
10.475050	0.1	2.041519
10.476717	0.1	2.048195
10.478383	0.1	2.054393
10.480050	0.1	2.060294
10.481717	0.1	2.067089
10.483383	0.1	2.074957
10.485050	0.1	2.082884
10.486717	0.1	2.089203
10.488383	0.1	2.092660
10.490050	0.1	2.093554
10.491717	0.1	2.093792
10.493383	0.1	2.095521
10.495050	0.1	2.100170
10.496717	0.1	2.107382
10.498383	0.1	2.115429
10.500050	0.1	2.122641
10.501717	0.1	2.128720
10.503383	0.1	2.134025
10.505050	0.1	2.138376
10.506717	0.1	2.141476
10.508383	0.1	2.143324
10.510050	0.1	2.144754
10.511717	0.1	2.146363
10.513383	0.1	2.148271
10.515050	0.1	2.149880
10.516717	0.1	2.150357
10.518383	0.1	2.149642
10.520050	0.1	2.149344
10.521717	0.1	2.151668
10.523383	0.1	2.157211
10.525050	0.1	2.164543
10.526717	0.1	2.170622
10.528383	0.1	2.173364
10.530050	0.1	2.172887
10.531717	0.1	2.171159
10.533383	0.1	2.170324
10.535050	0.1	2.171755
10.536717	0.1	2.175272
10.538383	0.1	2.179086
10.540050	0.1	2.181053
10.541717	0.1	2.180576
10.543383	0.1	2.179086
10.545050	0.1	2.178371
10.546717	0.1	2.179086
10.548383	0.1	2.180934
10.550050	0.1	2.183259
10.551717	0.1	2.185285
10.553383	0.1	2.186716
10.555050	0.1	2.188385
10.556717	0.1	2.190948
10.558383	0.1	2.193749
10.560050	0.1	2.195656
10.561717	0.1	2.196670
10.563383	0.1	2.197623
10.565050	0.1	2.198994
10.566717	0.1	2.200902
10.568383	0.1	2.203345
10.570050	0.1	2.205610
10.571717	0.1	2.207220
10.573383	0.1	2.207995
10.575050	0.1	2.206981
10.576717	0.1	2.204001
10.578383	0.1	2.200842
10.580050	0.1	2.199650
10.581717	0.1	2.201200
10.583383	0.1	2.204538
10.585050	0.1	2.207995
10.586717	0.1	2.210140
10.588383	0.1	2.210915
10.590050	0.1	2.210796
10.591717	0.1	2.209842
10.593383	0.1	2.207816
10.595050	0.1	2.204776
10.596717	0.1	2.200842
10.598383	0.1	2.196789
10.600050	0.1	2.193809
10.601717	0.1	2.193034
10.603383	0.1	2.195239
10.605050	0.1	2.200186
10.606717	0.1	2.206504
10.608383	0.1	2.212048
10.610050	0.1	2.215028
10.611717	0.1	2.215684
10.613383	0.1	2.215803
10.615050	0.1	2.216935
10.616717	0.1	2.219796
10.618383	0.1	2.223671
10.620050	0.1	2.226949
10.621717	0.1	2.228379
10.623383	0.1	2.227724
10.625050	0.1	2.225280
10.626717	0.1	2.221763
10.628383	0.1	2.217889
10.630050	0.1	2.213717
10.631717	0.1	2.208948
10.633383	0.1	2.203882
10.635050	0.1	2.199412
10.636717	0.1	2.196372
10.638383	0.1	2.195180
10.640050	0.1	2.195537
10.641717	0.1	2.196491
10.643383	0.1	2.197027
10.645050	0.1	2.196431
10.646717	0.1	2.194762
10.648383	0.1	2.192736
10.650050	0.1	2.191186
10.651717	0.1	2.189934
10.653383	0.1	2.188563
10.655050	0.1	2.186835
10.656717	0.1	2.184570
10.658383	0.1	2.181292
10.660050	0.1	2.177417
10.661717	0.1	2.173841
10.663383	0.1	2.171278
10.665050	0.1	2.169669
10.666717	0.1	2.168417
10.668383	0.1	2.167225
10.670050	0.1	2.166033
10.671717	0.1	2.164662
10.673383	0.1	2.162933
10.675050	0.1	2.160072
10.676717	0.1	2.155304
10.678383	0.1	2.148092
10.680050	0.1	2.138674
10.681717	0.1	2.128184
10.683383	0.1	2.117992
10.685050	0.1	2.108753
10.686717	0.1	2.101183
10.688383	0.1	2.095282
10.690050	0.1	2.090097
10.691717	0.1	2.084434
10.693383	0.1	2.077699
10.695050	0.1	2.069831
10.696717	0.1	2.060652
10.698383	0.1	2.050877
10.700050	0.1	2.041161
10.701717	0.1	2.031386
10.703383	0.1	2.020776
10.705050	0.1	2.009273
10.706717	0.1	1.998067
10.708383	0.1	1.988530
10.710050	0.1	1.980841
10.711717	0.1	1.973927
10.713383	0.1	1.966655
10.715050	0.1	1.958728
10.716717	0.1	1.950264
10.718383	0.1	1.941383
10.720050	0.1	1.932085
10.721717	0.1	1.922965
10.723383	0.1	1.914024
10.725050	0.1	1.905263
10.726717	0.1	1.896620
10.728383	0.1	1.887739
10.730050	0.1	1.878321
10.731717	0.1	1.868308
10.733383	0.1	1.857758
10.735050	0.1	1.846492
10.736717	0.1	1.834154
10.738383	0.1	1.821756
10.740050	0.1	1.810908
10.741717	0.1	1.802504
10.743383	0.1	1.796305
10.745050	0.1	1.790941
10.746717	0.1	1.784861
10.748383	0.1	1.776934
10.750050	0.1	1.766861
10.751717	0.1	1.755536
10.753383	0.1	1.745045
10.755050	0.1	1.737475
10.756717	0.1	1.733184
10.758383	0.1	1.730204
10.760050	0.1	1.726627
10.761717	0.1	1.721442
10.763383	0.1	1.714230
10.765050	0.1	1.704574
10.766717	0.1	1.692116
10.768383	0.1	1.677036
10.770050	0.1	1.660943
10.771717	0.1	1.645327
10.773383	0.1	1.631558
10.775050	0.1	1.620531
10.776717	0.1	1.612842
10.778383	0.1	1.607955
10.780050	0.1	1.605034
10.781717	0.1	1.603067
10.783383	0.1	1.601040
10.785050	0.1	1.599074
10.786717	0.1	1.597762
10.788383	0.1	1.596630
10.790050	0.1	1.593828
10.791717	0.1	1.587331
10.793383	0.1	1.577079
10.795050	0.1	1.564860
10.796717	0.1	1.552880
10.798383	0.1	1.543105
10.800050	0.1	1.535714
10.801717	0.1	1.529694
10.803383	0.1	1.524448
10.805050	0.1	1.520455
10.806717	0.1	1.518190
10.808383	0.1	1.516759
10.810050	0.1	1.514733
10.811717	0.1	1.511335
10.813383	0.1	1.507342
10.815050	0.1	1.503825
10.816717	0.1	1.500785
10.818383	0.1	1.497030
10.820050	0.1	1.492202
10.821717	0.1	1.487553
10.823383	0.1	1.483440
10.825050	0.1	1.478314
10.826717	0.1	1.470983
10.828383	0.1	1.462579
10.830050	0.1	1.455367
10.831717	0.1	1.450360
10.833383	0.1	1.447439
10.835050	0.1	1.446426
10.836717	0.1	1.446962
10.838383	0.1	1.448393
10.840050	0.1	1.449525
10.841717	0.1	1.449168
10.843383	0.1	1.446843
10.845050	0.1	1.443923
10.846717	0.1	1.443029
10.848383	0.1	1.445532
10.850050	0.1	1.450002
10.851717	0.1	1.454294
10.853383	0.1	1.457512
10.855050	0.1	1.459718
10.856717	0.1	1.460135
10.858383	0.1	1.457751
10.860050	0.1	1.452446
10.861717	0.1	1.445592
10.863383	0.1	1.439691
10.865050	0.1	1.436293
10.866717	0.1	1.434982
10.868383	0.1	1.434267
10.870050	0.1	1.433194
10.871717	0.1	1.431823
10.873383	0.1	1.430631
10.875050	0.1	1.430094
10.876717	0.1	1.430392
10.878383	0.1	1.431286
10.880050	0.1	1.432598
10.881717	0.1	1.434207
10.883383	0.1	1.436651
10.885050	0.1	1.440346
10.886717	0.1	1.444578
10.888383	0.1	1.448214
10.890050	0.1	1.450062
10.891717	0.1	1.450300
10.893383	0.1	1.449764
10.895050	0.1	1.448989
10.896717	0.1	1.448095
10.898383	0.1	1.447380
10.900050	0.1	1.447380
10.901717	0.1	1.448333
10.903383	0.1	1.449645
10.905050	0.1	1.450420
10.906717	0.1	1.449645
10.908383	0.1	1.446307
10.910050	0.1	1.440406
10.911717	0.1	1.433671
10.913383	0.1	1.428425
10.915050	0.1	1.425862
10.916717	0.1	1.425684
10.918383	0.1	1.427114
10.920050	0.1	1.429796
10.921717	0.1	1.433075
10.923383	0.1	1.436174
10.925050	0.1	1.438379
10.926717	0.1	1.439273
10.928383	0.1	1.438975
10.930050	0.1	1.437187
10.931717	0.1	1.434028
10.933383	0.1	1.430869
10.935050	0.1	1.429379
10.936717	0.1	1.429558
10.938383	0.1	1.429558
10.940050	0.1	1.428247
10.941717	0.1	1.425982
10.943383	0.1	1.423895
10.945050	0.1	1.422882
10.946717	0.1	1.422942
10.948383	0.1	1.423776
10.950050	0.1	1.425147
10.951717	0.1	1.427054
10.953383	0.1	1.428664
10.955050	0.1	1.429081
10.956717	0.1	1.428247
10.958383	0.1	1.427174
10.960050	0.1	1.426756
10.961717	0.1	1.426876
10.963383	0.1	1.426578
10.965050	0.1	1.424909
10.966717	0.1	1.421809
10.968383	0.1	1.418412
10.970050	0.1	1.416147
10.971717	0.1	1.415491
10.973383	0.1	1.416087
10.975050	0.1	1.416862
10.976717	0.1	1.417041
10.978383	0.1	1.416206
10.980050	0.1	1.414836
10.981717	0.1	1.413703
10.983383	0.1	1.413584
10.985050	0.1	1.414895
10.986717	0.1	1.417458
10.988383	0.1	1.420796
10.990050	0.1	1.424015
10.991717	0.1	1.426816
10.993383	0.1	1.429737
10.995050	0.1	1.433015
10.996717	0.1	1.436174
10.998383	0.1	1.438081
11.000050	0.1	1.437843
11.001717	0.1	1.435220
11.003383	0.1	1.430929
11.005050	0.1	1.426816
11.006717	0.1	1.424790
11.008383	0.1	1.425147
11.010050	0.1	1.427531
11.011717	0.1	1.431346
11.013383	0.1	1.435697
11.015050	0.1	1.439393
11.016717	0.1	1.441658
11.018383	0.1	1.442909
11.020050	0.1	1.443982
11.021717	0.1	1.446128
11.023383	0.1	1.449883
11.025050	0.1	1.454949
11.026717	0.1	1.460254
11.028383	0.1	1.465082
11.030050	0.1	1.469016
11.031717	0.1	1.471162
11.033383	0.1	1.471222
11.035050	0.1	1.469433
11.036717	0.1	1.466751
11.038383	0.1	1.464784
11.040050	0.1	1.464725
11.041717	0.1	1.466155
11.043383	0.1	1.467764
11.045050	0.1	1.468659
11.046717	0.1	1.469493
11.048383	0.1	1.471281
11.050050	0.1	1.475036
11.051717	0.1	1.481056
11.053383	0.1	1.488805
11.055050	0.1	1.496315
11.056717	0.1	1.500845
11.058383	0.1	1.500964
11.060050	0.1	1.497269
11.061717	0.1	1.491785
11.063383	0.1	1.486778
11.065050	0.1	1.484096
11.066717	0.1	1.485288
11.068383	0.1	1.490891
11.070050	0.1	1.500189
11.071717	0.1	1.511216
11.073383	0.1	1.521289
11.075050	0.1	1.528144
11.076717	0.1	1.530528
11.078383	0.1	1.528740
11.080050	0.1	1.525045
11.081717	0.1	1.522482
11.083383	0.1	1.523137
11.085050	0.1	1.526713
11.086717	0.1	1.531243
11.088383	0.1	1.535058
11.090050	0.1	1.537681
11.091717	0.1	1.539946
11.093383	0.1	1.543164
11.095050	0.1	1.547635
11.096717	0.1	1.552045
11.098383	0.1	1.554370
11.100050	0.1	1.554728
11.101717	0.1	1.555264
11.103383	0.1	1.558066
11.105050	0.1	1.563132
11.106717	0.1	1.569152
11.108383	0.1	1.574695
11.110050	0.1	1.578629
11.111717	0.1	1.580477
11.113383	0.1	1.580894
11.115050	0.1	1.580477
11.116717	0.1	1.579583
11.118383	0.1	1.578450
11.120050	0.1	1.577497
11.121717	0.1	1.577199
11.123383	0.1	1.578450
11.125050	0.1	1.582027
11.126717	0.1	1.587331
11.128383	0.1	1.592934
11.130050	0.1	1.597226
11.131717	0.1	1.599372
11.133383	0.1	1.599848
11.135050	0.1	1.599848
11.136717	0.1	1.600206
11.138383	0.1	1.601338
11.140050	0.1	1.603127
11.141717	0.1	1.604974
11.143383	0.1	1.606822
11.145050	0.1	1.609087
11.146717	0.1	1.611829
11.148383	0.1	1.614630
11.150050	0.1	1.617193
11.151717	0.1	1.619756
11.153383	0.1	1.622617
11.155050	0.1	1.625657
11.156717	0.1	1.627922
11.158383	0.1	1.628876
11.160050	0.1	1.629353
11.161717	0.1	1.631320
11.163383	0.1	1.635909
11.165050	0.1	1.642287
11.166717	0.1	1.648247
11.168383	0.1	1.651466
11.170050	0.1	1.651228
11.171717	0.1	1.648426
11.173383	0.1	1.644790
11.175050	0.1	1.642525
11.176717	0.1	1.642943
11.178383	0.1	1.645625
11.180050	0.1	1.649499
11.181717	0.1	1.653373
11.183383	0.1	1.656175
11.185050	0.1	1.657546
11.186717	0.1	1.658082
11.188383	0.1	1.659155
11.190050	0.1	1.661897
11.191717	0.1	1.666367
11.193383	0.1	1.671732
11.195050	0.1	1.677215
11.196717	0.1	1.681805
11.198383	0.1	1.684189
11.200050	0.1	1.683593
11.201717	0.1	1.681090
11.203383	0.1	1.678765
11.205050	0.1	1.678228
11.206717	0.1	1.679480
11.208383	0.1	1.681209
11.210050	0.1	1.682103
11.211717	0.1	1.682043
11.213383	0.1	1.681566
11.215050	0.1	1.681149
11.216717	0.1	1.680851
11.218383	0.1	1.681328
11.220050	0.1	1.683354
11.221717	0.1	1.686812
11.223383	0.1	1.690626
11.225050	0.1	1.694203
11.226717	0.1	1.697242
11.228383	0.1	1.699329
11.230050	0.1	1.699805
11.231717	0.1	1.699031
11.233383	0.1	1.698077
11.235050	0.1	1.697958
11.236717	0.1	1.698375
11.238383	0.1	1.698554
11.240050	0.1	1.698315
11.241717	0.1	1.698315
11.243383	0.1	1.698971
11.245050	0.1	1.699865
11.246717	0.1	1.700521
11.248383	0.1	1.701057
11.250050	0.1	1.701176
11.251717	0.1	1.700401
11.253383	0.1	1.698613
11.255050	0.1	1.697064
11.256717	0.1	1.697123
11.258383	0.1	1.698494
11.260050	0.1	1.700044
11.261717	0.1	1.700997
11.263383	0.1	1.701355
11.265050	0.1	1.700938
11.266717	0.1	1.699209
11.268383	0.1	1.696527
11.270050	0.1	1.693964
11.271717	0.1	1.692593
11.273383	0.1	1.692176
11.275050	0.1	1.691878
11.276717	0.1	1.691163
11.278383	0.1	1.690269
11.280050	0.1	1.689792
11.281717	0.1	1.690030
11.283383	0.1	1.690567
11.285050	0.1	1.690805
11.286717	0.1	1.690865
11.288383	0.1	1.691640
11.290050	0.1	1.693606
11.291717	0.1	1.696110
11.293383	0.1	1.698613
11.295050	0.1	1.700997
11.296717	0.1	1.703322
11.298383	0.1	1.704991
11.300050	0.1	1.705110
11.301717	0.1	1.702964
11.303383	0.1	1.698971
11.305050	0.1	1.694322
11.306717	0.1	1.689732
11.308383	0.1	1.685798
11.310050	0.1	1.682997
11.311717	0.1	1.681686
11.313383	0.1	1.681686
11.315050	0.1	1.682639
11.316717	0.1	1.684547
11.318383	0.1	1.687050
11.320050	0.1	1.689077
11.321717	0.1	1.689732
11.323383	0.1	1.688898
11.325050	0.1	1.687408
11.326717	0.1	1.686514
11.328383	0.1	1.687169
11.330050	0.1	1.689255
11.331717	0.1	1.691163
11.333383	0.1	1.691580
11.335050	0.1	1.691580
11.336717	0.1	1.692951
11.338383	0.1	1.695991
11.340050	0.1	1.699269
11.341717	0.1	1.702488
11.343383	0.1	1.706004
11.345050	0.1	1.709879
11.346717	0.1	1.713276
11.348383	0.1	1.715839
11.350050	0.1	1.717687
11.351717	0.1	1.719117
11.353383	0.1	1.720071
11.355050	0.1	1.720369
11.356717	0.1	1.720369
11.358383	0.1	1.721084
11.360050	0.1	1.722932
11.361717	0.1	1.725316
11.363383	0.1	1.727462
11.365050	0.1	1.729071
11.366717	0.1	1.730144
11.368383	0.1	1.730502
11.370050	0.1	1.729906
11.371717	0.1	1.728654
11.373383	0.1	1.727641
11.375050	0.1	1.727939
11.376717	0.1	1.730561
11.378383	0.1	1.735866
11.380050	0.1	1.742244
11.381717	0.1	1.747429
11.383383	0.1	1.750290
11.385050	0.1	1.750946
11.386717	0.1	1.750469
11.388383	0.1	1.750350
11.390050	0.1	1.751483
11.391717	0.1	1.753390
11.393383	0.1	1.755536
11.395050	0.1	1.757801
11.396717	0.1	1.760066
11.398383	0.1	1.762152
11.400050	0.1	1.763165
11.401717	0.1	1.762629
11.403383	0.1	1.761019
11.405050	0.1	1.760125
11.406717	0.1	1.761258
11.408383	0.1	1.763642
11.410050	0.1	1.765668
11.411717	0.1	1.766384
11.413383	0.1	1.766205
11.415050	0.1	1.766145
11.416717	0.1	1.766980
11.418383	0.1	1.768530
11.420050	0.1	1.770020
11.421717	0.1	1.771033
11.423383	0.1	1.771748
11.425050	0.1	1.772761
11.426717	0.1	1.774371
11.428383	0.1	1.775920
11.430050	0.1	1.775861
11.431717	0.1	1.773119
11.433383	0.1	1.768589
11.435050	0.1	1.763940
11.436717	0.1	1.760423
11.438383	0.1	1.758039
11.440050	0.1	1.756847
11.441717	0.1	1.756787
11.443383	0.1	1.757205
11.445050	0.1	1.757324
11.446717	0.1	1.757443
11.448383	0.1	1.758158
11.450050	0.1	1.759529
11.451717	0.1	1.760721
11.453383	0.1	1.760721
11.455050	0.1	1.759470
11.456717	0.1	1.758218
11.458383	0.1	1.757681
11.460050	0.1	1.757264
11.461717	0.1	1.755595
11.463383	0.1	1.751781
11.465050	0.1	1.745701
11.466717	0.1	1.738191
11.468383	0.1	1.731098
11.470050	0.1	1.726508
11.471717	0.1	1.725078
11.473383	0.1	1.725376
11.475050	0.1	1.725912
11.476717	0.1	1.726389
11.478383	0.1	1.727223
11.480050	0.1	1.728296
11.481717	0.1	1.729608
11.483383	0.1	1.731813
11.485050	0.1	1.734912
11.486717	0.1	1.738012
11.488383	0.1	1.740217
11.490050	0.1	1.741111
11.491717	0.1	1.740337
11.493383	0.1	1.737774
11.495050	0.1	1.734436
11.496717	0.1	1.731396
11.498383	0.1	1.729369
11.500050	0.1	1.728475
11.501717	0.1	1.728296
11.503383	0.1	1.728535
11.505050	0.1	1.729608
11.506717	0.1	1.732111
11.508383	0.1	1.735687
11.510050	0.1	1.738966
11.511717	0.1	1.740277
11.513383	0.1	1.738727
11.515050	0.1	1.734972
11.516717	0.1	1.730561
11.518383	0.1	1.726151
11.520050	0.1	1.722097
11.521717	0.1	1.719475
11.523383	0.1	1.719594
11.525050	0.1	1.722634
11.526717	0.1	1.726747
11.528383	0.1	1.728654
11.530050	0.1	1.726687
11.531717	0.1	1.721859
11.533383	0.1	1.716614
11.535050	0.1	1.712382
11.536717	0.1	1.708448
11.538383	0.1	1.703739
11.540050	0.1	1.698136
11.541717	0.1	1.692534
11.543383	0.1	1.688540
11.545050	0.1	1.687288
11.546717	0.1	1.688063
11.548383	0.1	1.688600
11.550050	0.1	1.686514
11.551717	0.1	1.681209
11.553383	0.1	1.673877
11.555050	0.1	1.666367
11.556717	0.1	1.660526
11.558383	0.1	1.657188
11.560050	0.1	1.654983
11.561717	0.1	1.651764
11.563383	0.1	1.646638
11.565050	0.1	1.641095
11.566717	0.1	1.636624
11.568383	0.1	1.634061
11.570050	0.1	1.633227
11.571717	0.1	1.633167
11.573383	0.1	1.632631
11.575050	0.1	1.630366
11.576717	0.1	1.625717
11.578383	0.1	1.618266
11.580050	0.1	1.608729
11.581717	0.1	1.598954
11.583383	0.1	1.590550
11.585050	0.1	1.583874
11.586717	0.1	1.579166
11.588383	0.1	1.577079
11.590050	0.1	1.577437
11.591717	0.1	1.578629
11.593383	0.1	1.578212
11.595050	0.1	1.573742
11.596717	0.1	1.564920
11.598383	0.1	1.553476
11.600050	0.1	1.542032
11.601717	0.1	1.533330
11.603383	0.1	1.529098
11.605050	0.1	1.528561
11.606717	0.1	1.528859
11.608383	0.1	1.527429
11.610050	0.1	1.523495
11.611717	0.1	1.517415
11.613383	0.1	1.510143
11.615050	0.1	1.502693
11.616717	0.1	1.495481
11.618383	0.1	1.488507
11.620050	0.1	1.481474
11.621717	0.1	1.474917
11.623383	0.1	1.470029
11.625050	0.1	1.468241
11.626717	0.1	1.469433
11.628383	0.1	1.471818
11.630050	0.1	1.473248
11.631717	0.1	1.472831
11.633383	0.1	1.471639
11.635050	0.1	1.471341
11.636717	0.1	1.472473
11.638383	0.1	1.473665
11.640050	0.1	1.473069
11.641717	0.1	1.470029
11.643383	0.1	1.465261
11.645050	0.1	1.459599
11.646717	0.1	1.453817
11.648383	0.1	1.448214
11.650050	0.1	1.443088
11.651717	0.1	1.439035
11.653383	0.1	1.436651
11.655050	0.1	1.435280
11.656717	0.1	1.432777
11.658383	0.1	1.428127
11.660050	0.1	1.423180
11.661717	0.1	1.420558
11.663383	0.1	1.420856
11.665050	0.1	1.422763
11.666717	0.1	1.424491
11.668383	0.1	1.424670
11.670050	0.1	1.422882
11.671717	0.1	1.419604
11.673383	0.1	1.415491
11.675050	0.1	1.411259
11.676717	0.1	1.407623
11.678383	0.1	1.406193
11.680050	0.1	1.407683
11.681717	0.1	1.411080
11.683383	0.1	1.414478
11.685050	0.1	1.416504
11.686717	0.1	1.416266
11.688383	0.1	1.413822
11.690050	0.1	1.410365
11.691717	0.1	1.407206
11.693383	0.1	1.404882
11.695050	0.1	1.402915
11.696717	0.1	1.401365
11.698383	0.1	1.400292
11.700050	0.1	1.399696
11.701717	0.1	1.399160
11.703383	0.1	1.398385
11.705050	0.1	1.397133
11.706717	0.1	1.395524
11.708383	0.1	1.393676
11.710050	0.1	1.391769
11.711717	0.1	1.390696
11.713383	0.1	1.390934
11.715050	0.1	1.392067
11.716717	0.1	1.392901
11.718383	0.1	1.392484
11.720050	0.1	1.390994
11.721717	0.1	1.388788
11.723383	0.1	1.386523
11.725050	0.1	1.385033
11.726717	0.1	1.385331
11.728383	0.1	1.387239
11.730050	0.1	1.388669
11.731717	0.1	1.387656
11.733383	0.1	1.384556
11.735050	0.1	1.381159
11.736717	0.1	1.378238
11.738383	0.1	1.375854
11.740050	0.1	1.374304
11.741717	0.1	1.374364
11.743383	0.1	1.376271
11.745050	0.1	1.378954
11.746717	0.1	1.381278
11.748383	0.1	1.382530
11.750050	0.1	1.382172
11.751717	0.1	1.379967
11.753383	0.1	1.376391
11.755050	0.1	1.372397
11.756717	0.1	1.368821
11.758383	0.1	1.365900
11.760050	0.1	1.363695
11.761717	0.1	1.361907
11.763383	0.1	1.360595
11.765050	0.1	1.359642
11.766717	0.1	1.358628
11.768383	0.1	1.357079
11.770050	0.1	1.355529
11.771717	0.1	1.355231
11.773383	0.1	1.356781
11.775050	0.1	1.359940
11.776717	0.1	1.363635
11.778383	0.1	1.366973
11.780050	0.1	1.369119
11.781717	0.1	1.370072
11.783383	0.1	1.370549
11.785050	0.1	1.371086
11.786717	0.1	1.371980
11.788383	0.1	1.373947
11.790050	0.1	1.377046
11.791717	0.1	1.380146
11.793383	0.1	1.382053
11.795050	0.1	1.382053
11.796717	0.1	1.380503
11.798383	0.1	1.378000
11.800050	0.1	1.375794
11.801717	0.1	1.375377
11.803383	0.1	1.377761
11.805050	0.1	1.382411
11.806717	0.1	1.387894
11.808383	0.1	1.392305
11.810050	0.1	1.393914
11.811717	0.1	1.392186
11.813383	0.1	1.388729
11.815050	0.1	1.385689
11.816717	0.1	1.384020
11.818383	0.1	1.383305
11.820050	0.1	1.382709
11.821717	0.1	1.381278
11.823383	0.1	1.379013
11.825050	0.1	1.377106
11.826717	0.1	1.376867
11.828383	0.1	1.378656
11.830050	0.1	1.381993
11.831717	0.1	1.386166
11.833383	0.1	1.389861
11.835050	0.1	1.391709
11.836717	0.1	1.391292
11.838383	0.1	1.389146
11.840050	0.1	1.386523
11.841717	0.1	1.384258
11.843383	0.1	1.383066
11.845050	0.1	1.383185
11.846717	0.1	1.384318
11.848383	0.1	1.385808
11.850050	0.1	1.387417
11.851717	0.1	1.389384
11.853383	0.1	1.392424
11.855050	0.1	1.397073
11.856717	0.1	1.402915
11.858383	0.1	1.408577
11.860050	0.1	1.412332
11.861717	0.1	1.414120
11.863383	0.1	1.414776
11.865050	0.1	1.415074
11.866717	0.1	1.414955
11.868383	0.1	1.413882
11.870050	0.1	1.411617
11.871717	0.1	1.408994
11.873383	0.1	1.407862
11.875050	0.1	1.409531
11.876717	0.1	1.413882
11.878383	0.1	1.419306
11.880050	0.1	1.423538
11.881717	0.1	1.424909
11.883383	0.1	1.423895
11.885050	0.1	1.422823
11.886717	0.1	1.423419
11.888383	0.1	1.425564
11.890050	0.1	1.428366
11.891717	0.1	1.430750
11.893383	0.1	1.432240
11.895050	0.1	1.433075
11.896717	0.1	1.434505
11.898383	0.1	1.437366
11.900050	0.1	1.441121
11.901717	0.1	1.444817
11.903383	0.1	1.448453
11.905050	0.1	1.452863
11.906717	0.1	1.457989
11.908383	0.1	1.462817
11.910050	0.1	1.466334
11.911717	0.1	1.468182
11.913383	0.1	1.468539
11.915050	0.1	1.468182
11.916717	0.1	1.467764
11.918383	0.1	1.467586
11.920050	0.1	1.467466
11.921717	0.1	1.466930
11.923383	0.1	1.466036
11.925050	0.1	1.465678
11.926717	0.1	1.466692
11.928383	0.1	1.469374
11.930050	0.1	1.473546
11.931717	0.1	1.478791
11.933383	0.1	1.484931
11.935050	0.1	1.491249
11.936717	0.1	1.496017
11.938383	0.1	1.497924
11.940050	0.1	1.497209
11.941717	0.1	1.495242
11.943383	0.1	1.493335
11.945050	0.1	1.492322
11.946717	0.1	1.492381
11.948383	0.1	1.493394
11.950050	0.1	1.495719
11.951717	0.1	1.499474
11.953383	0.1	1.504064
11.955050	0.1	1.508713
11.956717	0.1	1.513541
11.958383	0.1	1.518965
11.960050	0.1	1.524568
11.961717	0.1	1.529753
11.963383	0.1	1.534462
11.965050	0.1	1.538754
11.966717	0.1	1.542628
11.968383	0.1	1.545608
11.970050	0.1	1.547694
11.971717	0.1	1.549900
11.973383	0.1	1.553476
11.975050	0.1	1.559198
11.976717	0.1	1.566827
11.978383	0.1	1.574934
11.980050	0.1	1.581252
11.981717	0.1	1.584590
11.983383	0.1	1.585305
11.985050	0.1	1.584590
11.986717	0.1	1.584411
11.988383	0.1	1.586139
11.990050	0.1	1.589835
11.991717	0.1	1.594246
11.993383	0.1	1.598418
11.995050	0.1	1.602173
11.996717	0.1	1.605988
11.998383	0.1	1.610160
12.000050	0.1	1.614928
12.001717	0.1	1.620114
12.003383	0.1	1.625478
12.005050	0.1	1.630962
12.006717	0.1	1.636684
12.008383	0.1	1.643300
12.010050	0.1	1.651883
12.011717	0.1	1.662195
12.013383	0.1	1.672745
12.015050	0.1	1.681566
12.016717	0.1	1.687944
12.018383	0.1	1.692176
12.020050	0.1	1.695037
12.021717	0.1	1.697779
12.023383	0.1	1.702011
12.025050	0.1	1.708686
12.026717	0.1	1.717448
12.028383	0.1	1.727223
12.030050	0.1	1.738072
12.031717	0.1	1.750171
12.033383	0.1	1.762807
12.035050	0.1	1.774132
12.036717	0.1	1.782656
12.038383	0.1	1.788139
12.040050	0.1	1.791895
12.041717	0.1	1.795948
12.043383	0.1	1.801550
12.045050	0.1	1.808763
12.046717	0.1	1.817346
12.048383	0.1	1.826584
12.050050	0.1	1.835764
12.051717	0.1	1.844406
12.053383	0.1	1.852691
12.055050	0.1	1.860738
12.056717	0.1	1.868725
12.058383	0.1	1.876712
12.060050	0.1	1.884282
12.061717	0.1	1.891554
12.063383	0.1	1.899183
12.065050	0.1	1.907587
12.066717	0.1	1.916587
12.068383	0.1	1.925588
12.070050	0.1	1.934350
12.071717	0.1	1.942635
12.073383	0.1	1.950503
12.075050	0.1	1.958966
12.076717	0.1	1.969040
12.078383	0.1	1.979828
12.080050	0.1	1.989305
12.081717	0.1	1.996219
12.083383	0.1	2.000630
12.085050	0.1	2.003908
12.086717	0.1	2.007365
12.088383	0.1	2.011597
12.090050	0.1	2.016485
12.091717	0.1	2.021432
12.093383	0.1	2.026320
12.095050	0.1	2.030969
12.096717	0.1	2.035022
12.098383	0.1	2.038777
12.100050	0.1	2.042771
12.101717	0.1	2.047122
12.103383	0.1	2.051830
12.105050	0.1	2.057314
12.106717	0.1	2.064049
12.108383	0.1	2.071560
12.110050	0.1	2.078951
12.111717	0.1	2.085626
12.113383	0.1	2.091289
12.115050	0.1	2.096295
12.116717	0.1	2.101064
12.118383	0.1	2.105475
12.120050	0.1	2.108693
12.121717	0.1	2.110005
12.123383	0.1	2.109707
12.125050	0.1	2.108514
12.126717	0.1	2.107322
12.128383	0.1	2.107740
12.130050	0.1	2.110541
12.131717	0.1	2.114952
12.133383	0.1	2.119780
12.135050	0.1	2.124667
12.136717	0.1	2.129555
12.138383	0.1	2.134085
12.140050	0.1	2.137542
12.141717	0.1	2.139270
12.143383	0.1	2.139270
12.145050	0.1	2.138496
12.146717	0.1	2.138734
12.148383	0.1	2.140820
12.150050	0.1	2.144098
12.151717	0.1	2.147257
12.153383	0.1	2.149582
12.155050	0.1	2.149999
12.156717	0.1	2.147854
12.158383	0.1	2.143681
12.160050	0.1	2.139270
12.161717	0.1	2.136409
12.163383	0.1	2.135992
12.165050	0.1	2.137661
12.166717	0.1	2.140403
12.168383	0.1	2.143383
12.170050	0.1	2.146363
12.171717	0.1	2.148867
12.173383	0.1	2.150476
12.175050	0.1	2.151489
12.176717	0.1	2.152562
12.178383	0.1	2.153397
12.180050	0.1	2.153218
12.181717	0.1	2.151787
12.183383	0.1	2.149463
12.185050	0.1	2.147317
12.186717	0.1	2.146721
12.188383	0.1	2.148330
12.190050	0.1	2.151966
12.191717	0.1	2.156377
12.193383	0.1	2.160013
12.195050	0.1	2.161801
12.196717	0.1	2.161741
12.198383	0.1	2.160192
12.200050	0.1	2.157390
12.201717	0.1	2.154112
12.203383	0.1	2.152443
12.205050	0.1	2.154172
12.206717	0.1	2.158761
12.208383	0.1	2.164006
12.210050	0.1	2.167583
12.211717	0.1	2.168954
12.213383	0.1	2.168954
12.215050	0.1	2.168179
12.216717	0.1	2.167046
12.218383	0.1	2.166569
12.220050	0.1	2.168000
12.221717	0.1	2.172113
12.223383	0.1	2.178192
12.225050	0.1	2.184689
12.226717	0.1	2.190292
12.228383	0.1	2.194643
12.230050	0.1	2.198100
12.231717	0.1	2.200961
12.233383	0.1	2.204239
12.235050	0.1	2.208591
12.236717	0.1	2.213597
12.238383	0.1	2.217770
12.240050	0.1	2.220452
12.241717	0.1	2.222061
12.243383	0.1	2.224028
12.245050	0.1	2.227605
12.246717	0.1	2.232492
12.248383	0.1	2.236962
12.250050	0.1	2.239406
12.251717	0.1	2.240241
12.253383	0.1	2.241433
12.255050	0.1	2.244711
12.256717	0.1	2.250195
12.258383	0.1	2.256870
12.260050	0.1	2.263427
12.261717	0.1	2.269387
12.263383	0.1	2.275348
12.265050	0.1	2.281666
12.266717	0.1	2.288103
12.268383	0.1	2.293885
12.270050	0.1	2.298296
12.271717	0.1	2.301276
12.273383	0.1	2.303243
12.275050	0.1	2.304912
12.276717	0.1	2.306879
12.278383	0.1	2.310097
12.280050	0.1	2.315462
12.281717	0.1	2.323210
12.283383	0.1	2.332628
12.285050	0.1	2.342582
12.286717	0.1	2.351821
12.288383	0.1	2.359808
12.290050	0.1	2.367675
12.291717	0.1	2.377153
12.293383	0.1	2.388418
12.295050	0.1	2.399862
12.296717	0.1	2.409756
12.298383	0.1	2.417207
12.300050	0.1	2.422512
12.301717	0.1	2.426267
12.303383	0.1	2.429247
12.305050	0.1	2.432048
12.306717	0.1	2.435327
12.308383	0.1	2.439797
12.310050	0.1	2.445698
12.311717	0.1	2.453327
12.313383	0.1	2.463520
12.315050	0.1	2.476096
12.316717	0.1	2.489388
12.318383	0.1	2.501428
12.320050	0.1	2.510667
12.321717	0.1	2.516925
12.323383	0.1	2.521217
12.325050	0.1	2.525091
12.326717	0.1	2.529562
12.328383	0.1	2.535045
12.330050	0.1	2.542138
12.331717	0.1	2.550960
12.333383	0.1	2.560556
12.335050	0.1	2.569616
12.336717	0.1	2.577663
12.338383	0.1	2.585590
12.340050	0.1	2.594650
12.341717	0.1	2.605021
12.343383	0.1	2.615750
12.345050	0.1	2.625287
12.346717	0.1	2.632857
12.348383	0.1	2.639055
12.350050	0.1	2.645254
12.351717	0.1	2.652645
12.353383	0.1	2.661348
12.355050	0.1	2.670586
12.356717	0.1	2.680063
12.358383	0.1	2.690256
12.360050	0.1	2.701223
12.361717	0.1	2.712310
12.363383	0.1	2.723396
12.365050	0.1	2.734721
12.366717	0.1	2.745032
12.368383	0.1	2.752960
12.370050	0.1	2.758920
12.371717	0.1	2.764046
12.373383	0.1	2.768994
12.375050	0.1	2.774537
12.376717	0.1	2.781272
12.378383	0.1	2.788901
12.380050	0.1	2.796710
12.381717	0.1	2.804578
12.383383	0.1	2.812982
12.385050	0.1	2.821744
12.386717	0.1	2.829790
12.388383	0.1	2.836228
12.390050	0.1	2.840936
12.391717	0.1	2.844989
12.393383	0.1	2.849698
12.395050	0.1	2.855659
12.396717	0.1	2.862632
12.398383	0.1	2.869547
12.400050	0.1	2.875686
12.401717	0.1	2.881706
12.403383	0.1	2.888262
12.405050	0.1	2.895355
12.406717	0.1	2.902746
12.408383	0.1	2.910257
12.410050	0.1	2.917409
12.411717	0.1	2.923608
12.413383	0.1	2.928674
12.415050	0.1	2.933264
12.416717	0.1	2.938509
12.418383	0.1	2.945543
12.420050	0.1	2.954364
12.421717	0.1	2.963722
12.423383	0.1	2.972543
12.425050	0.1	2.980650
12.426717	0.1	2.988219
12.428383	0.1	2.994716
12.430050	0.1	2.998948
12.431717	0.1	3.000736
12.433383	0.1	3.001630
12.435050	0.1	3.003895
12.436717	0.1	3.009021
12.438383	0.1	3.016234
12.440050	0.1	3.023863
12.441717	0.1	3.031314
12.443383	0.1	3.039360
12.445050	0.1	3.048897
12.446717	0.1	3.058911
12.448383	0.1	3.067076
12.450050	0.1	3.071547
12.451717	0.1	3.071904
12.453383	0.1	3.069103
12.455050	0.1	3.065050
12.456717	0.1	3.061891
12.458383	0.1	3.061295
12.460050	0.1	3.063321
12.461717	0.1	3.067017
12.463383	0.1	3.070653
12.465050	0.1	3.072500
12.466717	0.1	3.072262
12.468383	0.1	3.070951
12.470050	0.1	3.069937
12.471717	0.1	3.070414
12.473383	0.1	3.072500
12.475050	0.1	3.075719
12.476717	0.1	3.079295
12.478383	0.1	3.082454
12.480050	0.1	3.084958
12.481717	0.1	3.086686
12.483383	0.1	3.087700
12.485050	0.1	3.088355
12.486717	0.1	3.088832
12.488383	0.1	3.088772
12.490050	0.1	3.087700
12.491717	0.1	3.085792
12.493383	0.1	3.083408
12.495050	0.1	3.080309
12.496717	0.1	3.076673
12.498383	0.1	3.073156
12.500050	0.1	3.070414
12.501717	0.1	3.068268
12.503383	0.1	3.066302
12.505050	0.1	3.064037
12.506717	0.1	3.061056
12.508383	0.1	3.056705
12.510050	0.1	3.051043
12.511717	0.1	3.045201
12.513383	0.1	3.040374
12.515050	0.1	3.037214
12.516717	0.1	3.035426
12.518383	0.1	3.033817
12.520050	0.1	3.030658
12.521717	0.1	3.024757
12.523383	0.1	3.017068
12.525050	0.1	3.009975
12.526717	0.1	3.004790
12.528383	0.1	3.000915
12.530050	0.1	2.997756
12.531717	0.1	2.995372
12.533383	0.1	2.993584
12.535050	0.1	2.991736
12.536717	0.1	2.989233
12.538383	0.1	2.986014
12.540050	0.1	2.982497
12.541717	0.1	2.979040
12.543383	0.1	2.975762
12.545050	0.1	2.972961
12.546717	0.1	2.970815
12.548383	0.1	2.968252
12.550050	0.1	2.963662
12.551717	0.1	2.956748
12.553383	0.1	2.948284
12.555050	0.1	2.939463
12.556717	0.1	2.931953
12.558383	0.1	2.927482
12.560050	0.1	2.926290
12.561717	0.1	2.926827
12.563383	0.1	2.926231
12.565050	0.1	2.922952
12.566717	0.1	2.917350
12.568383	0.1	2.910316
12.570050	0.1	2.902210
12.571717	0.1	2.893627
12.573383	0.1	2.885401
12.575050	0.1	2.878249
12.576717	0.1	2.872706
12.578383	0.1	2.868414
12.580050	0.1	2.863765
12.581717	0.1	2.857208
12.583383	0.1	2.849102
12.585050	0.1	2.840936
12.586717	0.1	2.834141
12.588383	0.1	2.829552
12.590050	0.1	2.826631
12.591717	0.1	2.823591
12.593383	0.1	2.818525
12.595050	0.1	2.810478
12.596717	0.1	2.799928
12.598383	0.1	2.788305
12.600050	0.1	2.777100
12.601717	0.1	2.767146
12.603383	0.1	2.758622
12.605050	0.1	2.751529
12.606717	0.1	2.745569
12.608383	0.1	2.740145
12.610050	0.1	2.734482
12.611717	0.1	2.728760
12.613383	0.1	2.723456
12.615050	0.1	2.718985
12.616717	0.1	2.715290
12.618383	0.1	2.711952
12.620050	0.1	2.708316
12.621717	0.1	2.703548
12.623383	0.1	2.696872
12.625050	0.1	2.687752
12.626717	0.1	2.676726
12.628383	0.1	2.664685
12.630050	0.1	2.652705
12.631717	0.1	2.641082
12.633383	0.1	2.629757
12.635050	0.1	2.618969
12.636717	0.1	2.609492
12.638383	0.1	2.601862
12.640050	0.1	2.595782
12.641717	0.1	2.589703
12.643383	0.1	2.581656
12.645050	0.1	2.571583
12.646717	0.1	2.561391
12.648383	0.1	2.552927
12.650050	0.1	2.546609
12.651717	0.1	2.541959
12.653383	0.1	2.537251
12.655050	0.1	2.530515
12.656717	0.1	2.520740
12.658383	0.1	2.508879
12.660050	0.1	2.496839
12.661717	0.1	2.486169
12.663383	0.1	2.477050
12.665050	0.1	2.468884
12.666717	0.1	2.461076
12.668383	0.1	2.452910
12.670050	0.1	2.444029
12.671717	0.1	2.435148
12.673383	0.1	2.427340
12.675050	0.1	2.421618
12.676717	0.1	2.417803
12.678383	0.1	2.414584
12.680050	0.1	2.409816
12.681717	0.1	2.402306
12.683383	0.1	2.392769
12.685050	0.1	2.383590
12.686717	0.1	2.376616
12.688383	0.1	2.371967
12.690050	0.1	2.368450
12.691717	0.1	2.364814
12.693383	0.1	2.360284
12.695050	0.1	2.355337
12.696717	0.1	2.351642
12.698383	0.1	2.349913
12.700050	0.1	2.349496
12.701717	0.1	2.348542
12.703383	0.1	2.345741
12.705050	0.1	2.341926
12.706717	0.1	2.338469
12.708383	0.1	2.335549
12.710050	0.1	2.332151
12.711717	0.1	2.327860
12.713383	0.1	2.322436
12.715050	0.1	2.316177
12.716717	0.1	2.310336
12.718383	0.1	2.306759
12.720050	0.1	2.305091
12.721717	0.1	2.303243
12.723383	0.1	2.300203
12.725050	0.1	2.296388
12.726717	0.1	2.291918
12.728383	0.1	2.286375
12.730050	0.1	2.279580
12.731717	0.1	2.272368
12.733383	0.1	2.265990
12.735050	0.1	2.261520
12.736717	0.1	2.259433
12.738383	0.1	2.259255
12.740050	0.1	2.259910
12.741717	0.1	2.260506
12.743383	0.1	2.260506
12.745050	0.1	2.260149
12.746717	0.1	2.259910
12.748383	0.1	2.259195
12.750050	0.1	2.257109
12.751717	0.1	2.253771
12.753383	0.1	2.250791
12.755050	0.1	2.249837
12.756717	0.1	2.250850
12.758383	0.1	2.252817
12.760050	0.1	2.254963
12.761717	0.1	2.257466
12.763383	0.1	2.261400
12.765050	0.1	2.267182
12.766717	0.1	2.273798
12.768383	0.1	2.279043
12.770050	0.1	2.282083
12.771717	0.1	2.283752
12.773383	0.1	2.284765
12.775050	0.1	2.284944
12.776717	0.1	2.283633
12.778383	0.1	2.280355
12.780050	0.1	2.275288
12.781717	0.1	2.269745
12.783383	0.1	2.265692
12.785050	0.1	2.264798
12.786717	0.1	2.267122
12.788383	0.1	2.271652
12.790050	0.1	2.276957
12.791717	0.1	2.281606
12.793383	0.1	2.284885
12.795050	0.1	2.287746
12.796717	0.1	2.291739
12.798383	0.1	2.297819
12.800050	0.1	2.305448
12.801717	0.1	2.312839
12.803383	0.1	2.318323
12.805050	0.1	2.321839
12.806717	0.1	2.324164
12.808383	0.1	2.326548
12.810050	0.1	2.329826
12.811717	0.1	2.334058
12.813383	0.1	2.338350
12.815050	0.1	2.341807
12.816717	0.1	2.345204
12.818383	0.1	2.349198
12.820050	0.1	2.354086
12.821717	0.1	2.359569
12.823383	0.1	2.365470
12.825050	0.1	2.372325
12.826717	0.1	2.381146
12.828383	0.1	2.392054
12.830050	0.1	2.403438
12.831717	0.1	2.413571
12.833383	0.1	2.421558
12.835050	0.1	2.427101
12.836717	0.1	2.430260
12.838383	0.1	2.432883
12.840050	0.1	2.438307
12.841717	0.1	2.448559
12.843383	0.1	2.462983
12.845050	0.1	2.479255
12.846717	0.1	2.494753
12.848383	0.1	2.507270
12.850050	0.1	2.515555
12.851717	0.1	2.520442
12.853383	0.1	2.523899
12.855050	0.1	2.528191
12.856717	0.1	2.534688
12.858383	0.1	2.543628
12.860050	0.1	2.554059
12.861717	0.1	2.565146
12.863383	0.1	2.576232
12.865050	0.1	2.587140
12.866717	0.1	2.598167
12.868383	0.1	2.609730
12.870050	0.1	2.622008
12.871717	0.1	2.634704
12.873383	0.1	2.646685
12.875050	0.1	2.657116
12.876717	0.1	2.666712
12.878383	0.1	2.676904
12.880050	0.1	2.688706
12.881717	0.1	2.701879
12.883383	0.1	2.715290
12.885050	0.1	2.727151
12.886717	0.1	2.736330
12.888383	0.1	2.743483
12.890050	0.1	2.750993
12.891717	0.1	2.761424
12.893383	0.1	2.775490
12.895050	0.1	2.792180
12.896717	0.1	2.808869
12.898383	0.1	2.822817
12.900050	0.1	2.832234
12.901717	0.1	2.837539
12.903383	0.1	2.840817
12.905050	0.1	2.843857
12.906717	0.1	2.847254
12.908383	0.1	2.851367
12.910050	0.1	2.856255
12.911717	0.1	2.862215
12.913383	0.1	2.869129
12.915050	0.1	2.876759
12.916717	0.1	2.884388
12.918383	0.1	2.891720
12.920050	0.1	2.898514
12.921717	0.1	2.904117
12.923383	0.1	2.908051
12.925050	0.1	2.910078
12.926717	0.1	2.910674
12.928383	0.1	2.910614
12.930050	0.1	2.910137
12.931717	0.1	2.909541
12.933383	0.1	2.909839
12.935050	0.1	2.911866
12.936717	0.1	2.915144
12.938383	0.1	2.918720
12.940050	0.1	2.921820
12.941717	0.1	2.923727
12.943383	0.1	2.924442
12.945050	0.1	2.924621
12.946717	0.1	2.925158
12.948383	0.1	2.926827
12.950050	0.1	2.930045
12.951717	0.1	2.933562
12.953383	0.1	2.935529
12.955050	0.1	2.934873
12.956717	0.1	2.931595
12.958383	0.1	2.926231
12.960050	0.1	2.919793
12.961717	0.1	2.913714
12.963383	0.1	2.909005
12.965050	0.1	2.905846
12.966717	0.1	2.904058
12.968383	0.1	2.903640
12.970050	0.1	2.903998
12.971717	0.1	2.903462
12.973383	0.1	2.900899
12.975050	0.1	2.896369
12.976717	0.1	2.890527
12.978383	0.1	2.884031
12.980050	0.1	2.877832
12.981717	0.1	2.872825
12.983383	0.1	2.869308
12.985050	0.1	2.866805
12.986717	0.1	2.863825
12.988383	0.1	2.858341
12.990050	0.1	2.849519
12.991717	0.1	2.838195
12.993383	0.1	2.825797
12.995050	0.1	2.813995
12.996717	0.1	2.804041
12.998383	0.1	2.795816
13.000050	0.1	2.788305
13.001717	0.1	2.780616
13.003383	0.1	2.772272
13.005050	0.1	2.762258
13.006717	0.1	2.749920
13.008383	0.1	2.736390
13.010050	0.1	2.723515
13.011717	0.1	2.712906
13.013383	0.1	2.704621
13.015050	0.1	2.697170
13.016717	0.1	2.688408
13.018383	0.1	2.676845
13.020050	0.1	2.662540
13.021717	0.1	2.646744
13.023383	0.1	2.631009
13.025050	0.1	2.616227
13.026717	0.1	2.602458
13.028383	0.1	2.589524
13.030050	0.1	2.577841
13.031717	0.1	2.566874
13.033383	0.1	2.555192
13.035050	0.1	2.541483
13.036717	0.1	2.526105
13.038383	0.1	2.509892
13.040050	0.1	2.493620
13.041717	0.1	2.477110
13.043383	0.1	2.460003
13.045050	0.1	2.442956
13.046717	0.1	2.427459
13.048383	0.1	2.414584
13.050050	0.1	2.403557
13.051717	0.1	2.392590
13.053383	0.1	2.380669
13.055050	0.1	2.368331
13.056717	0.1	2.356351
13.058383	0.1	2.344549
13.060050	0.1	2.331972
13.061717	0.1	2.318263
13.063383	0.1	2.304435
13.065050	0.1	2.291739
13.066717	0.1	2.280414
13.068383	0.1	2.269805
13.070050	0.1	2.259135
13.071717	0.1	2.248764
13.073383	0.1	2.239585
13.075050	0.1	2.232313
13.076717	0.1	2.226651
13.078383	0.1	2.222300
13.080050	0.1	2.218962
13.081717	0.1	2.215445
13.083383	0.1	2.210021
13.085050	0.1	2.202153
13.086717	0.1	2.192557
13.088383	0.1	2.182782
13.090050	0.1	2.174199
13.091717	0.1	2.168059
13.093383	0.1	2.164602
13.095050	0.1	2.162933
13.096717	0.1	2.161741
13.098383	0.1	2.160370
13.100050	0.1	2.158344
13.101717	0.1	2.155244
13.103383	0.1	2.151489
13.105050	0.1	2.148271
13.106717	0.1	2.146185
13.108383	0.1	2.145350
13.110050	0.1	2.145827
13.111717	0.1	2.147257
13.113383	0.1	2.149046
13.115050	0.1	2.151191
13.116717	0.1	2.153695
13.118383	0.1	2.155543
13.120050	0.1	2.155483
13.121717	0.1	2.153874
13.123383	0.1	2.152562
13.125050	0.1	2.153158
13.126717	0.1	2.156258
13.128383	0.1	2.160728
13.130050	0.1	2.164900
13.131717	0.1	2.167702
13.133383	0.1	2.168834
13.135050	0.1	2.168715
13.136717	0.1	2.168536
13.138383	0.1	2.168894
13.140050	0.1	2.169609
13.141717	0.1	2.170324
13.143383	0.1	2.171755
13.145050	0.1	2.174318
13.146717	0.1	2.178371
13.148383	0.1	2.183974
13.150050	0.1	2.190948
13.151717	0.1	2.198100
13.153383	0.1	2.203822
13.155050	0.1	2.207637
13.156717	0.1	2.210379
13.158383	0.1	2.213121
13.160050	0.1	2.215445
13.161717	0.1	2.216220
13.163383	0.1	2.215088
13.165050	0.1	2.213180
13.166717	0.1	2.212584
13.168383	0.1	2.215207
13.170050	0.1	2.221167
13.171717	0.1	2.229154
13.173383	0.1	2.238214
13.175050	0.1	2.247810
13.176717	0.1	2.256990
13.178383	0.1	2.264977
13.180050	0.1	2.272010
13.181717	0.1	2.278209
13.183383	0.1	2.283096
13.185050	0.1	2.286732
13.186717	0.1	2.289891
13.188383	0.1	2.293527
13.190050	0.1	2.298236
13.191717	0.1	2.303898
13.193383	0.1	2.309680
13.195050	0.1	2.314747
13.196717	0.1	2.318859
13.198383	0.1	2.322257
13.200050	0.1	2.325535
13.201717	0.1	2.328575
13.203383	0.1	2.331436
13.205050	0.1	2.334356
13.206717	0.1	2.337217
13.208383	0.1	2.339721
13.210050	0.1	2.342403
13.211717	0.1	2.345443
13.213383	0.1	2.348840
13.215050	0.1	2.352655
13.216717	0.1	2.357185
13.218383	0.1	2.361775
13.220050	0.1	2.365708
13.221717	0.1	2.369344
13.223383	0.1	2.373278
13.225050	0.1	2.377451
13.226717	0.1	2.381563
13.228383	0.1	2.385378
13.230050	0.1	2.388537
13.231717	0.1	2.391040
13.233383	0.1	2.393365
13.235050	0.1	2.395690
13.236717	0.1	2.398610
13.238383	0.1	2.403498
13.240050	0.1	2.410948
13.241717	0.1	2.419293
13.243383	0.1	2.425552
13.245050	0.1	2.427638
13.246717	0.1	2.426088
13.248383	0.1	2.424002
13.250050	0.1	2.424181
13.251717	0.1	2.426982
13.253383	0.1	2.430797
13.255050	0.1	2.433837
13.256717	0.1	2.434969
13.258383	0.1	2.434671
13.260050	0.1	2.434492
13.261717	0.1	2.435982
13.263383	0.1	2.439380
13.265050	0.1	2.443612
13.266717	0.1	2.447367
13.268383	0.1	2.450109
13.270050	0.1	2.452016
13.271717	0.1	2.453983
13.273383	0.1	2.456725
13.275050	0.1	2.460182
13.276717	0.1	2.464235
13.278383	0.1	2.468705
13.280050	0.1	2.473414
13.281717	0.1	2.477646
13.283383	0.1	2.480447
13.285050	0.1	2.481401
13.286717	0.1	2.480924
13.288383	0.1	2.479673
13.290050	0.1	2.478242
13.291717	0.1	2.478063
13.293383	0.1	2.480328
13.295050	0.1	2.484858
13.296717	0.1	2.490521
13.298383	0.1	2.496541
13.300050	0.1	2.502859
13.301717	0.1	2.509833
13.303383	0.1	2.518177
13.305050	0.1	2.528012
13.306717	0.1	2.537787
13.308383	0.1	2.545476
13.310050	0.1	2.550185
13.311717	0.1	2.552629
13.313383	0.1	2.554536
13.315050	0.1	2.557755
13.316717	0.1	2.562881
13.318383	0.1	2.569437
13.320050	0.1	2.576828
13.321717	0.1	2.585054
13.323383	0.1	2.594054
13.325050	0.1	2.602995
13.326717	0.1	2.610922
13.328383	0.1	2.618015
13.330050	0.1	2.625346
13.331717	0.1	2.633751
13.333383	0.1	2.643287
13.335050	0.1	2.653659
13.336717	0.1	2.664447
13.338383	0.1	2.676130
13.340050	0.1	2.689123
13.341717	0.1	2.702832
13.343383	0.1	2.715528
13.345050	0.1	2.726317
13.346717	0.1	2.736032
13.348383	0.1	2.746046
13.350050	0.1	2.756596
13.351717	0.1	2.767503
13.353383	0.1	2.779007
13.355050	0.1	2.791286
13.356717	0.1	2.804339
13.358383	0.1	2.818287
13.360050	0.1	2.834261
13.361717	0.1	2.853036
13.363383	0.1	2.874077
13.365050	0.1	2.895713
13.366717	0.1	2.916515
13.368383	0.1	2.935946
13.370050	0.1	2.953649
13.371717	0.1	2.969861
13.373383	0.1	2.985954
13.375050	0.1	3.003597
13.376717	0.1	3.023803
13.378383	0.1	3.046215
13.380050	0.1	3.069878
13.381717	0.1	3.093124
13.383383	0.1	3.114522
13.385050	0.1	3.133714
13.386717	0.1	3.152073
13.388383	0.1	3.172338
13.390050	0.1	3.196299
13.391717	0.1	3.223598
13.393383	0.1	3.252983
13.395050	0.1	3.282905
13.396717	0.1	3.311694
13.398383	0.1	3.338635
13.400050	0.1	3.364027
13.401717	0.1	3.388703
13.403383	0.1	3.413201
13.405050	0.1	3.437698
13.406717	0.1	3.462434
13.408383	0.1	3.487468
13.410050	0.1	3.512502
13.411717	0.1	3.537417
13.413383	0.1	3.562391
13.415050	0.1	3.587246
13.416717	0.1	3.611028
13.418383	0.1	3.632963
13.420050	0.1	3.653169
13.421717	0.1	3.672302
13.423383	0.1	3.690899
13.425050	0.1	3.709257
13.426717	0.1	3.726900
13.428383	0.1	3.743291
13.430050	0.1	3.758252
13.431717	0.1	3.772497
13.433383	0.1	3.786803
13.435050	0.1	3.800869
13.436717	0.1	3.813386
13.438383	0.1	3.823757
13.440050	0.1	3.832937
13.441717	0.1	3.842652
13.443383	0.1	3.853977
13.445050	0.1	3.866911
13.446717	0.1	3.880501
13.448383	0.1	3.893972
13.450050	0.1	3.905952
13.451717	0.1	3.914833
13.453383	0.1	3.919065
13.455050	0.1	3.919184
13.456717	0.1	3.916979
13.458383	0.1	3.914654
13.460050	0.1	3.913641
13.461717	0.1	3.914416
13.463383	0.1	3.916621
13.465050	0.1	3.919304
13.466717	0.1	3.922045
13.468383	0.1	3.924430
13.470050	0.1	3.925681
13.471717	0.1	3.925324
13.473383	0.1	3.923714
13.475050	0.1	3.921688
13.476717	0.1	3.919721
13.478383	0.1	3.918052
13.480050	0.1	3.917039
13.481717	0.1	3.916383
13.483383	0.1	3.915251
13.485050	0.1	3.913105
13.486717	0.1	3.909827
13.488383	0.1	3.904641
13.490050	0.1	3.896237
13.491717	0.1	3.884495
13.493383	0.1	3.871024
13.495050	0.1	3.857911
13.496717	0.1	3.846646
13.498383	0.1	3.838122
13.500050	0.1	3.831864
13.501717	0.1	3.826559
13.503383	0.1	3.820718
13.505050	0.1	3.813327
13.506717	0.1	3.804207
13.508383	0.1	3.794015
13.510050	0.1	3.782928
13.511717	0.1	3.770828
13.513383	0.1	3.757417
13.515050	0.1	3.742755
13.516717	0.1	3.727794
13.518383	0.1	3.713787
13.520050	0.1	3.701031
13.521717	0.1	3.688753
13.523383	0.1	3.675223
13.525050	0.1	3.658951
13.526717	0.1	3.639996
13.528383	0.1	3.619731
13.530050	0.1	3.599823
13.531717	0.1	3.581405
13.533383	0.1	3.564239
13.535050	0.1	3.547371
13.536717	0.1	3.529728
13.538383	0.1	3.510714
13.540050	0.1	3.490508
13.541717	0.1	3.469706
13.543383	0.1	3.448487
13.545050	0.1	3.425718
13.546717	0.1	3.400147
13.548383	0.1	3.371716
13.550050	0.1	3.341913
13.551717	0.1	3.312946
13.553383	0.1	3.286362
13.555050	0.1	3.262043
13.556717	0.1	3.239095
13.558383	0.1	3.216446
13.560050	0.1	3.193557
13.561717	0.1	3.170610
13.563383	0.1	3.147900
13.565050	0.1	3.124893
13.566717	0.1	3.100753
13.568383	0.1	3.075421
13.570050	0.1	3.049314
13.571717	0.1	3.022731
13.573383	0.1	2.996266
13.575050	0.1	2.970457
13.576717	0.1	2.945841
13.578383	0.1	2.923072
13.580050	0.1	2.902389
13.581717	0.1	2.882898
13.583383	0.1	2.863228
13.585050	0.1	2.842546
13.586717	0.1	2.820850
13.588383	0.1	2.798975
13.590050	0.1	2.777577
13.591717	0.1	2.756477
13.593383	0.1	2.734840
13.595050	0.1	2.712786
13.596717	0.1	2.691627
13.598383	0.1	2.673090
13.600050	0.1	2.657712
13.601717	0.1	2.644599
13.603383	0.1	2.632499
13.605050	0.1	2.620220
13.606717	0.1	2.607346
13.608383	0.1	2.593100
13.610050	0.1	2.577365
13.611717	0.1	2.560914
13.613383	0.1	2.545118
13.615050	0.1	2.530456
13.616717	0.1	2.516866
13.618383	0.1	2.504528
13.620050	0.1	2.493739
13.621717	0.1	2.484501
13.623383	0.1	2.477050
13.625050	0.1	2.471030
13.626717	0.1	2.465308
13.628383	0.1	2.458334
13.630050	0.1	2.449870
13.631717	0.1	2.440870
13.633383	0.1	2.432585
13.635050	0.1	2.426148
13.636717	0.1	2.421677
13.638383	0.1	2.418220
13.640050	0.1	2.414405
13.641717	0.1	2.409756
13.643383	0.1	2.404809
13.645050	0.1	2.400279
13.646717	0.1	2.396286
13.648383	0.1	2.393127
13.650050	0.1	2.391279
13.651717	0.1	2.390266
13.653383	0.1	2.389133
13.655050	0.1	2.387107
13.656717	0.1	2.384126
13.658383	0.1	2.380848
13.660050	0.1	2.377808
13.661717	0.1	2.374709
13.663383	0.1	2.371192
13.665050	0.1	2.367675
13.666717	0.1	2.364099
13.668383	0.1	2.359748
13.670050	0.1	2.354980
13.671717	0.1	2.350927
13.673383	0.1	2.348960
13.675050	0.1	2.349258
13.676717	0.1	2.351165
13.678383	0.1	2.353013
13.680050	0.1	2.353430
13.681717	0.1	2.352953
13.683383	0.1	2.353668
13.685050	0.1	2.356231
13.686717	0.1	2.359331
13.688383	0.1	2.361715
13.690050	0.1	2.361834
13.691717	0.1	2.358496
13.693383	0.1	2.352297
13.695050	0.1	2.345204
13.696717	0.1	2.339542
13.698383	0.1	2.336264
13.700050	0.1	2.335370
13.701717	0.1	2.335906
13.703383	0.1	2.337098
13.705050	0.1	2.337992
13.706717	0.1	2.337873
13.708383	0.1	2.337098
13.710050	0.1	2.335966
13.711717	0.1	2.334535
13.713383	0.1	2.332628
13.715050	0.1	2.331019
13.716717	0.1	2.330780
13.718383	0.1	2.332866
13.720050	0.1	2.336562
13.721717	0.1	2.340794
13.723383	0.1	2.344608
13.725050	0.1	2.347231
13.726717	0.1	2.347887
13.728383	0.1	2.346516
13.730050	0.1	2.343595
13.731717	0.1	2.340138
13.733383	0.1	2.337873
13.735050	0.1	2.338231
13.736717	0.1	2.341271
13.738383	0.1	2.345324
13.740050	0.1	2.348900
13.741717	0.1	2.351523
13.743383	0.1	2.353668
13.745050	0.1	2.355039
13.746717	0.1	2.354503
13.748383	0.1	2.352655
13.750050	0.1	2.351880
13.751717	0.1	2.353907
13.753383	0.1	2.357423
13.755050	0.1	2.360582
13.756717	0.1	2.362847
13.758383	0.1	2.364755
13.760050	0.1	2.366722
13.761717	0.1	2.368927
13.763383	0.1	2.371848
13.765050	0.1	2.375603
13.766717	0.1	2.380014
13.768383	0.1	2.384722
13.770050	0.1	2.389133
13.771717	0.1	2.391815
13.773383	0.1	2.391100
13.775050	0.1	2.387464
13.776717	0.1	2.383530
13.778383	0.1	2.382040
13.780050	0.1	2.384305
13.781717	0.1	2.389372
13.783383	0.1	2.395332
13.785050	0.1	2.401352
13.786717	0.1	2.407730
13.788383	0.1	2.414346
13.790050	0.1	2.420843
13.791717	0.1	2.426624
13.793383	0.1	2.430976
13.795050	0.1	2.433479
13.796717	0.1	2.434731
13.798383	0.1	2.436221
13.800050	0.1	2.439082
13.801717	0.1	2.443314
13.803383	0.1	2.447844
13.805050	0.1	2.451658
13.806717	0.1	2.455056
13.808383	0.1	2.459228
13.810050	0.1	2.465546
13.811717	0.1	2.473772
13.813383	0.1	2.481640
13.815050	0.1	2.486766
13.816717	0.1	2.489448
13.818383	0.1	2.491772
13.820050	0.1	2.495051
13.821717	0.1	2.498210
13.823383	0.1	2.499759
13.825050	0.1	2.499640
13.826717	0.1	2.498925
13.828383	0.1	2.498627
13.830050	0.1	2.499581
13.831717	0.1	2.502680
13.833383	0.1	2.507568
13.835050	0.1	2.512872
13.836717	0.1	2.516985
13.838383	0.1	2.519369
13.840050	0.1	2.520681
13.841717	0.1	2.522230
13.843383	0.1	2.525270
13.845050	0.1	2.530158
13.846717	0.1	2.535701
13.848383	0.1	2.540469
13.850050	0.1	2.544224
13.851717	0.1	2.547085
13.853383	0.1	2.549231
13.855050	0.1	2.551019
13.856717	0.1	2.552986
13.858383	0.1	2.554894
13.860050	0.1	2.555907
13.861717	0.1	2.555788
13.863383	0.1	2.555072
13.865050	0.1	2.554774
13.866717	0.1	2.555490
13.868383	0.1	2.557278
13.870050	0.1	2.559543
13.871717	0.1	2.560973
13.873383	0.1	2.560496
13.875050	0.1	2.557635
13.876717	0.1	2.553106
13.878383	0.1	2.548337
13.880050	0.1	2.544880
13.881717	0.1	2.543450
13.883383	0.1	2.543748
13.885050	0.1	2.545834
13.886717	0.1	2.549529
13.888383	0.1	2.554059
13.890050	0.1	2.557933
13.891717	0.1	2.559304
13.893383	0.1	2.557099
13.895050	0.1	2.552092
13.896717	0.1	2.546251
13.898383	0.1	2.541602
13.900050	0.1	2.538443
13.901717	0.1	2.536178
13.903383	0.1	2.534449
13.905050	0.1	2.533496
13.906717	0.1	2.533436
13.908383	0.1	2.534390
13.910050	0.1	2.535820
13.911717	0.1	2.536655
13.913383	0.1	2.535522
13.915050	0.1	2.531886
13.916717	0.1	2.526879
13.918383	0.1	2.522290
13.920050	0.1	2.519369
13.921717	0.1	2.518058
13.923383	0.1	2.517224
13.925050	0.1	2.516568
13.926717	0.1	2.517343
13.928383	0.1	2.520681
13.930050	0.1	2.525449
13.931717	0.1	2.529323
13.933383	0.1	2.530873
13.935050	0.1	2.530158
13.936717	0.1	2.528131
13.938383	0.1	2.525568
13.940050	0.1	2.523124
13.941717	0.1	2.521634
13.943383	0.1	2.521277
13.945050	0.1	2.522171
13.946717	0.1	2.523482
13.948383	0.1	2.523899
13.950050	0.1	2.522588
13.951717	0.1	2.520263
13.953383	0.1	2.517760
13.955050	0.1	2.515197
13.956717	0.1	2.512694
13.958383	0.1	2.510309
13.960050	0.1	2.508164
13.961717	0.1	2.506733
13.963383	0.1	2.506435
13.965050	0.1	2.506912
13.966717	0.1	2.508164
13.968383	0.1	2.510011
13.970050	0.1	2.512157
13.971717	0.1	2.514362
13.973383	0.1	2.516627
13.975050	0.1	2.519071
13.976717	0.1	2.521932
13.978383	0.1	2.525509
13.980050	0.1	2.529442
13.981717	0.1	2.533138
13.983383	0.1	2.536476
13.985050	0.1	2.540171
13.986717	0.1	2.544880
13.988383	0.1	2.550304
13.990050	0.1	2.555251
13.991717	0.1	2.558887
13.993383	0.1	2.561033
13.995050	0.1	2.562404
13.996717	0.1	2.564490
13.998383	0.1	2.567768
14.000050	0.1	2.571583
14.001717	0.1	2.574742
14.003383	0.1	2.576530
14.005050	0.1	2.576947
14.006717	0.1	2.576471
14.008383	0.1	2.576828
14.010050	0.1	2.579510
14.011717	0.1	2.585113
14.013383	0.1	2.593100
14.015050	0.1	2.601981
14.016717	0.1	2.610028
14.018383	0.1	2.616108
14.020050	0.1	2.620459
14.021717	0.1	2.624154
14.023383	0.1	2.628207
14.025050	0.1	2.633751
14.026717	0.1	2.641261
14.028383	0.1	2.650142
14.030050	0.1	2.658844
14.031717	0.1	2.666235
14.033383	0.1	2.671838
14.035050	0.1	2.676308
14.036717	0.1	2.681256
14.038383	0.1	2.687991
14.040050	0.1	2.697110
14.041717	0.1	2.707541
14.043383	0.1	2.716839
14.045050	0.1	2.723515
14.046717	0.1	2.727389
14.048383	0.1	2.729714
14.050050	0.1	2.732635
14.051717	0.1	2.738357
14.053383	0.1	2.747715
14.055050	0.1	2.760232
14.056717	0.1	2.774239
14.058383	0.1	2.787650
14.060050	0.1	2.798855
14.061717	0.1	2.807558
14.063383	0.1	2.814233
14.065050	0.1	2.819419
14.066717	0.1	2.823472
14.068383	0.1	2.828062
14.070050	0.1	2.835393
14.071717	0.1	2.845705
14.073383	0.1	2.857447
14.075050	0.1	2.869070
14.076717	0.1	2.879560
14.078383	0.1	2.888441
14.080050	0.1	2.895832
14.081717	0.1	2.902091
14.083383	0.1	2.907694
14.085050	0.1	2.913058
14.086717	0.1	2.918363
14.088383	0.1	2.923370
14.090050	0.1	2.928734
14.091717	0.1	2.935231
14.093383	0.1	2.942980
14.095050	0.1	2.951145
14.096717	0.1	2.958894
14.098383	0.1	2.965987
14.100050	0.1	2.973199
14.101717	0.1	2.981663
14.103383	0.1	2.991140
14.105050	0.1	3.000796
14.106717	0.1	3.010214
14.108383	0.1	3.019095
14.110050	0.1	3.027260
14.111717	0.1	3.035069
14.113383	0.1	3.043413
14.115050	0.1	3.052652
14.116717	0.1	3.062189
14.118383	0.1	3.070653
14.120050	0.1	3.077388
14.121717	0.1	3.083050
14.123383	0.1	3.089071
14.125050	0.1	3.096104
14.126717	0.1	3.103912
14.128383	0.1	3.112555
14.130050	0.1	3.121972
14.131717	0.1	3.131867
14.133383	0.1	3.142178
14.135050	0.1	3.153026
14.136717	0.1	3.163696
14.138383	0.1	3.173351
14.140050	0.1	3.181935
14.141717	0.1	3.189266
14.143383	0.1	3.194571
14.145050	0.1	3.197253
14.146717	0.1	3.198028
14.148383	0.1	3.198683
14.150050	0.1	3.201068
14.151717	0.1	3.206074
14.153383	0.1	3.213167
14.155050	0.1	3.221154
14.156717	0.1	3.228367
14.158383	0.1	3.233791
14.160050	0.1	3.238023
14.161717	0.1	3.242314
14.163383	0.1	3.246606
14.165050	0.1	3.249824
14.166717	0.1	3.251612
14.168383	0.1	3.252983
14.170050	0.1	3.255308
14.171717	0.1	3.259123
14.173383	0.1	3.263831
14.175050	0.1	3.268540
14.176717	0.1	3.271759
14.178383	0.1	3.272414
14.180050	0.1	3.270447
14.181717	0.1	3.267646
14.183383	0.1	3.265619
14.185050	0.1	3.264785
14.186717	0.1	3.264129
14.188383	0.1	3.262758
14.190050	0.1	3.260791
14.191717	0.1	3.259361
14.193383	0.1	3.258705
14.195050	0.1	3.258169
14.196717	0.1	3.257156
14.198383	0.1	3.255844
14.200050	0.1	3.253997
14.201717	0.1	3.251672
14.203383	0.1	3.249228
14.205050	0.1	3.246784
14.206717	0.1	3.243566
14.208383	0.1	3.239572
14.210050	0.1	3.235877
14.211717	0.1	3.233433
14.213383	0.1	3.231883
14.215050	0.1	3.230095
14.216717	0.1	3.226936
14.218383	0.1	3.221631
14.220050	0.1	3.214657
14.221717	0.1	3.208041
14.223383	0.1	3.203571
14.225050	0.1	3.201842
14.226717	0.1	3.201723
14.228383	0.1	3.201783
14.230050	0.1	3.201306
14.231717	0.1	3.200114
14.233383	0.1	3.198445
14.235050	0.1	3.196359
14.236717	0.1	3.193259
14.238383	0.1	3.188789
14.240050	0.1	3.183365
14.241717	0.1	3.177405
14.243383	0.1	3.170967
14.245050	0.1	3.164470
14.246717	0.1	3.159225
14.248383	0.1	3.156543
14.250050	0.1	3.156722
14.251717	0.1	3.159106
14.253383	0.1	3.162682
14.255050	0.1	3.166557
14.256717	0.1	3.169418
14.258383	0.1	3.169775
14.260050	0.1	3.166855
14.261717	0.1	3.161431
14.263383	0.1	3.155768
14.265050	0.1	3.151655
14.266717	0.1	3.149510
14.268383	0.1	3.148437
14.270050	0.1	3.147721
14.271717	0.1	3.146887
14.273383	0.1	3.145635
14.275050	0.1	3.144801
14.276717	0.1	3.145039
14.278383	0.1	3.146053
14.280050	0.1	3.147364
14.281717	0.1	3.148973
14.283383	0.1	3.151000
14.285050	0.1	3.152788
14.286717	0.1	3.153324
14.288383	0.1	3.152669
14.290050	0.1	3.151059
14.291717	0.1	3.148437
14.293383	0.1	3.144920
14.295050	0.1	3.141642
14.296717	0.1	3.139496
14.298383	0.1	3.138662
14.300050	0.1	3.138244
14.301717	0.1	3.138066
14.303383	0.1	3.138662
14.305050	0.1	3.140450
14.306717	0.1	3.142417
14.308383	0.1	3.143311
14.310050	0.1	3.143013
14.311717	0.1	3.141582
14.313383	0.1	3.139138
14.315050	0.1	3.136337
14.316717	0.1	3.134370
14.318383	0.1	3.133953
14.320050	0.1	3.134728
14.321717	0.1	3.135503
14.323383	0.1	3.135562
14.325050	0.1	3.135145
14.326717	0.1	3.135205
14.328383	0.1	3.136516
14.330050	0.1	3.138840
14.331717	0.1	3.141642
14.333383	0.1	3.144622
14.335050	0.1	3.148020
14.336717	0.1	3.152013
14.338383	0.1	3.156424
14.340050	0.1	3.161371
14.341717	0.1	3.166378
14.343383	0.1	3.170550
14.345050	0.1	3.173232
14.346717	0.1	3.174424
14.348383	0.1	3.174424
14.350050	0.1	3.174186
14.351717	0.1	3.174901
14.353383	0.1	3.177583
14.355050	0.1	3.181994
14.356717	0.1	3.187418
14.358383	0.1	3.193081
14.360050	0.1	3.198862
14.361717	0.1	3.205002
14.363383	0.1	3.211439
14.365050	0.1	3.217399
14.366717	0.1	3.222287
14.368383	0.1	3.225863
14.370050	0.1	3.229082
14.371717	0.1	3.233612
14.373383	0.1	3.240586
14.375050	0.1	3.249824
14.376717	0.1	3.260136
14.378383	0.1	3.270030
14.380050	0.1	3.278613
14.381717	0.1	3.285706
14.383383	0.1	3.291846
14.385050	0.1	3.297687
14.386717	0.1	3.304422
14.388383	0.1	3.312588
14.390050	0.1	3.321469
14.391717	0.1	3.329992
14.393383	0.1	3.337681
14.395050	0.1	3.344774
14.396717	0.1	3.351629
14.398383	0.1	3.359258
14.400050	0.1	3.368139
14.401717	0.1	3.377378
14.403383	0.1	3.385902
14.405050	0.1	3.393591
14.406717	0.1	3.401399
14.408383	0.1	3.410280
14.410050	0.1	3.421307
14.411717	0.1	3.434658
14.413383	0.1	3.449321
14.415050	0.1	3.463507
14.416717	0.1	3.476083
14.418383	0.1	3.487230
14.420050	0.1	3.497601
14.421717	0.1	3.507614
14.423383	0.1	3.517568
14.425050	0.1	3.527761
14.426717	0.1	3.537595
14.428383	0.1	3.546477
14.430050	0.1	3.554464
14.431717	0.1	3.562629
14.433383	0.1	3.571272
14.435050	0.1	3.579259
14.436717	0.1	3.585696
14.438383	0.1	3.591180
14.440050	0.1	3.597617
14.441717	0.1	3.606558
14.443383	0.1	3.617764
14.445050	0.1	3.629863
14.446717	0.1	3.640890
14.448383	0.1	3.650308
14.450050	0.1	3.658474
14.451717	0.1	3.666401
14.453383	0.1	3.674507
14.455050	0.1	3.682971
14.456717	0.1	3.691435
14.458383	0.1	3.700376
14.460050	0.1	3.710628
14.461717	0.1	3.721833
14.463383	0.1	3.732622
14.465050	0.1	3.742695
14.466717	0.1	3.753364
14.468383	0.1	3.765524
14.470050	0.1	3.778577
14.471717	0.1	3.791690
14.473383	0.1	3.804803
14.475050	0.1	3.818929
14.476717	0.1	3.834665
14.478383	0.1	3.851772
14.480050	0.1	3.869474
14.481717	0.1	3.887117
14.483383	0.1	3.904462
14.485050	0.1	3.921747
14.486717	0.1	3.939629
14.488383	0.1	3.958583
14.490050	0.1	3.978312
14.491717	0.1	3.998041
14.493383	0.1	4.016996
14.495050	0.1	4.034937
14.496717	0.1	4.052401
14.498383	0.1	4.070997
14.500050	0.1	4.092217
14.501717	0.1	4.116416
14.503383	0.1	4.143238
14.505050	0.1	4.171491
14.506717	0.1	4.199803
14.508383	0.1	4.227698
14.510050	0.1	4.256189
14.511717	0.1	4.286945
14.513383	0.1	4.320503
14.515050	0.1	4.355848
14.516717	0.1	4.391611
14.518383	0.1	4.427493
14.520050	0.1	4.464209
14.521717	0.1	4.502416
14.523383	0.1	4.542470
14.525050	0.1	4.584551
14.526717	0.1	4.628122
14.528383	0.1	4.672408
14.530050	0.1	4.717291
14.531717	0.1	4.763127
14.533383	0.1	4.810393
14.535050	0.1	4.859209
14.536717	0.1	4.909158
14.538383	0.1	4.959703
14.540050	0.1	5.011320
14.541717	0.1	5.064905
14.543383	0.1	5.120933
14.545050	0.1	5.179942
14.546717	0.1	5.241931
14.548383	0.1	5.305887
14.550050	0.1	5.370677
14.551717	0.1	5.435586
14.553383	0.1	5.500377
14.555050	0.1	5.565405
14.556717	0.1	5.631984
14.558383	0.1	5.701304
14.560050	0.1	5.773187
14.561717	0.1	5.845905
14.563383	0.1	5.917669
14.565050	0.1	5.988658
14.566717	0.1	6.060839
14.568383	0.1	6.135881
14.570050	0.1	6.213963
14.571717	0.1	6.294430
14.573383	0.1	6.376565
14.575050	0.1	6.459117
14.576717	0.1	6.540776
14.578383	0.1	6.620765
14.580050	0.1	6.699205
14.581717	0.1	6.776870
14.583383	0.1	6.854713
14.585050	0.1	6.933213
14.586717	0.1	7.011772
14.588383	0.1	7.088960
14.590050	0.1	7.162989
14.591717	0.1	7.232607
14.593383	0.1	7.298649
14.595050	0.1	7.363260
14.596717	0.1	7.428825
14.598383	0.1	7.496238
14.600050	0.1	7.565558
14.601717	0.1	7.636071
14.603383	0.1	7.706047
14.605050	0.1	7.773698
14.606717	0.1	7.837654
14.608383	0.1	7.897437
14.610050	0.1	7.953465
14.611717	0.1	8.006633
14.613383	0.1	8.057297
14.615050	0.1	8.104861
14.616717	0.1	8.149446
14.618383	0.1	8.192063
14.620050	0.1	8.233667
14.621717	0.1	8.274079
14.623383	0.1	8.311809
14.625050	0.1	8.345128
14.626717	0.1	8.373499
14.628383	0.1	8.397818
14.630050	0.1	8.419693
14.631717	0.1	8.439780
14.633383	0.1	8.457065
14.635050	0.1	8.470655
14.636717	0.1	8.480907
14.638383	0.1	8.488417
14.640050	0.1	8.493543
14.641717	0.1	8.496941
14.643383	0.1	8.499444
14.645050	0.1	8.500994
14.646717	0.1	8.499980
14.648383	0.1	8.494676
14.650050	0.1	8.484722
14.651717	0.1	8.471072
14.653383	0.1	8.454562
14.655050	0.1	8.436025
14.656717	0.1	8.416057
14.658383	0.1	8.394480
14.660050	0.1	8.371294
14.661717	0.1	8.346499
14.663383	0.1	8.318902
14.665050	0.1	8.286894
14.666717	0.1	8.249641
14.668383	0.1	8.208395
14.670050	0.1	8.165837
14.671717	0.1	8.124829
14.673383	0.1	8.086980
14.675050	0.1	8.051873
14.676717	0.1	8.017600
14.678383	0.1	7.982016
14.680050	0.1	7.944048
14.681717	0.1	7.903338
14.683383	0.1	7.859648
14.685050	0.1	7.813931
14.686717	0.1	7.767857
14.688383	0.1	7.722259
14.690050	0.1	7.676840
14.691717	0.1	7.631779
14.693383	0.1	7.588029
14.695050	0.1	7.546247
14.696717	0.1	7.506311
14.698383	0.1	7.467509
14.700050	0.1	7.429421
14.701717	0.1	7.392288
14.703383	0.1	7.356585
14.705050	0.1	7.321895
14.706717	0.1	7.287741
14.708383	0.1	7.255197
14.710050	0.1	7.226408
14.711717	0.1	7.201612
14.713383	0.1	7.178426
14.715050	0.1	7.155002
14.716717	0.1	7.132054
14.718383	0.1	7.111490
14.720050	0.1	7.094801
14.721717	0.1	7.082522
14.723383	0.1	7.074476
14.725050	0.1	7.070125
14.726717	0.1	7.069290
14.728383	0.1	7.071078
14.730050	0.1	7.074297
14.731717	0.1	7.079006
14.733383	0.1	7.086218
14.735050	0.1	7.096529
14.736717	0.1	7.109523
14.738383	0.1	7.124782
14.740050	0.1	7.142246
14.741717	0.1	7.162631
14.743383	0.1	7.186354
14.745050	0.1	7.213057
14.746717	0.1	7.241726
14.748383	0.1	7.271350
14.750050	0.1	7.301331
14.751717	0.1	7.331372
14.753383	0.1	7.361949
14.755050	0.1	7.393837
14.756717	0.1	7.427335
14.758383	0.1	7.462025
14.760050	0.1	7.497132
14.761717	0.1	7.532239
14.763383	0.1	7.567525
14.765050	0.1	7.603407
14.766717	0.1	7.640720
14.768383	0.1	7.679522
14.770050	0.1	7.718921
14.771717	0.1	7.756949
14.773383	0.1	7.791758
14.775050	0.1	7.823647
14.776717	0.1	7.854164
14.778383	0.1	7.884026
14.780050	0.1	7.912338
14.781717	0.1	7.937551
14.783383	0.1	7.958234
14.785050	0.1	7.974506
14.786717	0.1	7.988096
14.788383	0.1	8.001566
14.790050	0.1	8.015812
14.791717	0.1	8.029879
14.793383	0.1	8.042157
14.795050	0.1	8.051515
14.796717	0.1	8.057774
14.798383	0.1	8.061708
14.800050	0.1	8.064211
14.801717	0.1	8.065105
14.803383	0.1	8.063436
14.805050	0.1	8.058906
14.806717	0.1	8.052826
14.808383	0.1	8.046210
14.810050	0.1	8.038879
14.811717	0.1	8.029938
14.813383	0.1	8.019269
14.815050	0.1	8.006812
14.816717	0.1	7.992089
14.818383	0.1	7.974625
14.820050	0.1	7.954896
14.821717	0.1	7.933975
14.823383	0.1	7.912338
14.825050	0.1	7.890344
14.826717	0.1	7.868827
14.828383	0.1	7.847906
14.830050	0.1	7.826448
14.831717	0.1	7.802725
14.833383	0.1	7.776082
14.835050	0.1	7.746995
14.836717	0.1	7.717312
14.838383	0.1	7.688821
14.840050	0.1	7.662416
14.841717	0.1	7.637203
14.843383	0.1	7.611812
14.845050	0.1	7.584811
14.846717	0.1	7.555008
14.848383	0.1	7.521749
14.850050	0.1	7.485688
14.851717	0.1	7.448495
14.853383	0.1	7.412017
14.855050	0.1	7.376612
14.856717	0.1	7.341683
14.858383	0.1	7.306636
14.860050	0.1	7.271409
14.861717	0.1	7.235706
14.863383	0.1	7.198632
14.865050	0.1	7.159710
14.866717	0.1	7.119775
14.868383	0.1	7.080555
14.870050	0.1	7.043839
14.871717	0.1	7.009805
14.873383	0.1	6.976664
14.875050	0.1	6.942690
14.876717	0.1	6.907165
14.878383	0.1	6.870270
14.880050	0.1	6.832600
14.881717	0.1	6.794691
14.883383	0.1	6.757260
14.885050	0.1	6.721318
14.886717	0.1	6.687582
14.888383	0.1	6.655634
14.890050	0.1	6.624341
14.891717	0.1	6.593049
14.893383	0.1	6.562293
14.895050	0.1	6.532908
14.896717	0.1	6.505132
14.898383	0.1	6.478489
14.900050	0.1	6.452740
14.901717	0.1	6.428183
14.903383	0.1	6.406069
14.905050	0.1	6.387234
14.906717	0.1	6.371081
14.908383	0.1	6.356120
14.910050	0.1	6.341160
14.911717	0.1	6.327093
14.913383	0.1	6.316245
14.915050	0.1	6.310344
14.916717	0.1	6.308616
14.918383	0.1	6.309033
14.920050	0.1	6.310225
14.921717	0.1	6.312371
14.923383	0.1	6.316841
14.925050	0.1	6.325126
14.926717	0.1	6.338239
14.928383	0.1	6.356001
14.930050	0.1	6.377042
14.931717	0.1	6.399691
14.933383	0.1	6.423235
14.935050	0.1	6.447435
14.936717	0.1	6.472409
14.938383	0.1	6.498874
14.940050	0.1	6.527126
14.941717	0.1	6.556988
14.943383	0.1	6.588877
14.945050	0.1	6.623447
14.946717	0.1	6.660343
14.948383	0.1	6.698251
14.950050	0.1	6.736637
14.951717	0.1	6.776333
14.953383	0.1	6.818116
14.955050	0.1	6.861389
14.956717	0.1	6.905139
14.958383	0.1	6.948710
14.960050	0.1	6.991148
14.961717	0.1	7.032454
14.963383	0.1	7.073760
14.965050	0.1	7.115961
14.966717	0.1	7.158578
14.968383	0.1	7.200480
14.970050	0.1	7.241071
14.971717	0.1	7.281304
14.973383	0.1	7.322848
14.975050	0.1	7.366419
14.976717	0.1	7.411123
14.978383	0.1	7.454575
14.980050	0.1	7.494867
14.981717	0.1	7.531465
14.983383	0.1	7.564724
14.985050	0.1	7.595122
14.986717	0.1	7.623733
14.988383	0.1	7.652045
14.990050	0.1	7.681489
14.991717	0.1	7.712007
14.993383	0.1	7.742286
14.995050	0.1	7.770837
14.996717	0.1	7.796348
14.998383	0.1	7.818342
15.000050	0.1	7.837117
15.001717	0.1	7.853866
15.003383	0.1	7.869959
15.005050	0.1	7.885814
15.006717	0.1	7.900358
15.008383	0.1	7.912696
15.010050	0.1	7.922829
15.011717	0.1	7.931769
15.013383	0.1	7.939697
15.015050	0.1	7.945836
15.016717	0.1	7.949293
15.018383	0.1	7.949949
15.020050	0.1	7.948518
15.021717	0.1	7.945836
15.023383	0.1	7.942498
15.025050	0.1	7.938028
15.026717	0.1	7.932127
15.028383	0.1	7.925511
15.030050	0.1	7.918418
15.031717	0.1	7.910312
15.033383	0.1	7.900835
15.035050	0.1	7.890463
15.036717	0.1	7.880033
15.038383	0.1	7.870198
15.040050	0.1	7.860482
15.041717	0.1	7.849396
15.043383	0.1	7.835865
15.045050	0.1	7.819772
15.046717	0.1	7.801891
15.048383	0.1	7.783413
15.050050	0.1	7.764817
15.051717	0.1	7.746399
15.053383	0.1	7.727981
15.055050	0.1	7.709802
15.056717	0.1	7.692934
15.058383	0.1	7.677496
15.060050	0.1	7.662118
15.061717	0.1	7.645607
15.063383	0.1	7.628441
15.065050	0.1	7.612050
15.066717	0.1	7.597745
15.068383	0.1	7.585943
15.070050	0.1	7.576883
15.071717	0.1	7.570386
15.073383	0.1	7.565976
15.075050	0.1	7.562757
15.076717	0.1	7.559836
15.078383	0.1	7.556558
15.080050	0.1	7.552684
15.081717	0.1	7.548571
15.083383	0.1	7.545412
15.085050	0.1	7.544101
15.086717	0.1	7.545472
15.088383	0.1	7.550240
15.090050	0.1	7.559240
15.091717	0.1	7.572175
15.093383	0.1	7.587672
15.095050	0.1	7.604123
15.096717	0.1	7.620633
15.098383	0.1	7.638038
15.100050	0.1	7.658065
15.101717	0.1	7.681311
15.103383	0.1	7.707358
15.105050	0.1	7.735253
15.106717	0.1	7.763982
15.108383	0.1	7.792831
15.110050	0.1	7.822395
15.111717	0.1	7.853985
15.113383	0.1	7.888556
15.115050	0.1	7.926405
15.116717	0.1	7.967175
15.118383	0.1	8.010269
15.120050	0.1	8.055687
15.121717	0.1	8.103431
15.123383	0.1	8.153201
15.125050	0.1	8.205057
15.126717	0.1	8.259357
15.128383	0.1	8.315623
15.130050	0.1	8.373619
15.131717	0.1	8.434117
15.133383	0.1	8.498014
15.135050	0.1	8.564652
15.136717	0.1	8.632839
15.138383	0.1	8.702338
15.140050	0.1	8.773864
15.141717	0.1	8.848131
15.143383	0.1	8.925677
15.145050	0.1	9.006858
15.146717	0.1	9.090901
15.148383	0.1	9.176136
15.150050	0.1	9.261609
15.151717	0.1	9.347499
15.153383	0.1	9.434224
15.155050	0.1	9.521723
15.156717	0.1	9.609819
15.158383	0.1	9.698690
15.160050	0.1	9.788037
15.161717	0.1	9.877861
15.163383	0.1	9.969175
15.165050	0.1	10.063172
15.166717	0.1	10.159374
15.168383	0.1	10.256291
15.170050	0.1	10.353923
15.171717	0.1	10.453284
15.173383	0.1	10.554553
15.175050	0.1	10.656238
15.176717	0.1	10.755838
15.178383	0.1	10.851503
15.180050	0.1	10.942817
15.181717	0.1	11.030675
15.183383	0.1	11.116505
15.185050	0.1	11.201323
15.186717	0.1	11.285961
15.188383	0.1	11.370958
15.190050	0.1	11.456133
15.191717	0.1	11.540116
15.193383	0.1	11.621357
15.195050	0.1	11.699260
15.196717	0.1	11.773945
15.198383	0.1	11.845053
15.200050	0.1	11.911333
15.201717	0.1	11.972488
15.203383	0.1	12.029589
15.205050	0.1	12.083352
15.206717	0.1	12.132645
15.208383	0.1	12.175620
15.210050	0.1	12.212039
15.211717	0.1	12.243748
15.213383	0.1	12.273014
15.215050	0.1	12.300194
15.216717	0.1	12.324394
15.218383	0.1	12.344540
15.220050	0.1	12.360156
15.221717	0.1	12.371362
15.223383	0.1	12.378634
15.225050	0.1	12.382329
15.226717	0.1	12.382031
15.228383	0.1	12.377442
15.230050	0.1	12.368739
15.231717	0.1	12.356163
15.233383	0.1	12.339891
15.235050	0.1	12.319387
15.236717	0.1	12.293697
15.238383	0.1	12.262524
15.240050	0.1	12.226403
15.241717	0.1	12.186826
15.243383	0.1	12.145162
15.245050	0.1	12.102247
15.246717	0.1	12.058080
15.248383	0.1	12.011290
15.250050	0.1	11.959673
15.251717	0.1	11.901797
15.253383	0.1	11.838496
15.255050	0.1	11.772037
15.256717	0.1	11.704922
15.258383	0.1	11.638284
15.260050	0.1	11.571229
15.261717	0.1	11.502386
15.263383	0.1	11.431337
15.265050	0.1	11.358202
15.266717	0.1	11.283518
15.268383	0.1	11.207760
15.270050	0.1	11.131526
15.271717	0.1	11.054516
15.273383	0.1	10.975421
15.275050	0.1	10.893584
15.276717	0.1	10.810316
15.278383	0.1	10.727883
15.280050	0.1	10.647953
15.281717	0.1	10.570706
15.283383	0.1	10.495663
15.285050	0.1	10.421992
15.286717	0.1	10.349036
15.288383	0.1	10.276974
15.290050	0.1	10.206342
15.291717	0.1	10.137201
15.293383	0.1	10.069728
15.295050	0.1	10.004700
15.296717	0.1	9.942234
15.298383	0.1	9.881378
15.300050	0.1	9.821296
15.301717	0.1	9.762109
15.303383	0.1	9.703994
15.305050	0.1	9.647132
15.306717	0.1	9.593130
15.308383	0.1	9.544612
15.310050	0.1	9.502948
15.311717	0.1	9.467245
15.313383	0.1	9.435356
15.315050	0.1	9.405315
15.316717	0.1	9.376586
15.318383	0.1	9.350360
15.320050	0.1	9.328247
15.321717	0.1	9.310246
15.323383	0.1	9.296001
15.325050	0.1	9.285868
15.326717	0.1	9.280623
15.328383	0.1	9.280444
15.330050	0.1	9.284676
15.331717	0.1	9.292067
15.333383	0.1	9.301901
15.335050	0.1	9.314240
15.336717	0.1	9.329558
15.338383	0.1	9.348512
15.340050	0.1	9.372354
15.341717	0.1	9.401858
15.343383	0.1	9.436668
15.345050	0.1	9.475113
15.346717	0.1	9.515346
15.348383	0.1	9.556890
15.350050	0.1	9.600700
15.351717	0.1	9.648264
15.353383	0.1	9.700180
15.355050	0.1	9.756089
15.356717	0.1	9.815515
15.358383	0.1	9.879292
15.360050	0.1	9.948671
15.361717	0.1	10.024429
15.363383	0.1	10.106147
15.365050	0.1	10.192216
15.366717	0.1	10.280371
15.368383	0.1	10.368944
15.370050	0.1	10.458232
15.371717	0.1	10.550440
15.373383	0.1	10.647834
15.375050	0.1	10.752321
15.376717	0.1	10.865331
15.378383	0.1	10.987044
15.380050	0.1	11.116148
15.381717	0.1	11.250735
15.383383	0.1	11.389673
15.385050	0.1	11.533738
15.386717	0.1	11.684657
15.388383	0.1	11.844397
15.390050	0.1	12.014509
15.391717	0.1	12.195051
15.393383	0.1	12.385429
15.395050	0.1	12.585402
15.396717	0.1	12.794615
15.398383	0.1	13.012589
15.400050	0.1	13.239444
15.401717	0.1	13.477088
15.403383	0.1	13.727785
15.405050	0.1	13.993383
15.406717	0.1	14.274300
15.408383	0.1	14.570356
15.410050	0.1	14.881552
15.411717	0.1	15.209199
15.413383	0.1	15.554787
15.415050	0.1	15.918971
15.416717	0.1	16.302050
15.418383	0.1	16.704799
15.420050	0.1	17.128826
15.421717	0.1	17.576278
15.423383	0.1	18.048943
15.425050	0.1	18.547476
15.426717	0.1	19.072236
15.428383	0.1	19.623817
15.430050	0.1	20.203174
15.431717	0.1	20.811738
15.433383	0.1	21.450759
15.435050	0.1	22.121371
15.436717	0.1	22.824646
15.438383	0.1	23.561837
15.440050	0.1	24.334492
15.441717	0.1	25.144221
15.443383	0.1	25.991859
15.445050	0.1	26.878180
15.446717	0.1	27.804138
15.448383	0.1	28.771164
15.450050	0.1	29.780807
15.451717	0.1	30.834498
15.453383	0.1	31.933071
15.455050	0.1	33.076229
15.456717	0.1	34.264209
15.458383	0.1	35.498025
15.460050	0.1	36.779823
15.461717	0.1	38.111391
15.463383	0.1	39.493444
15.465050	0.1	40.926638
15.466717	0.1	42.411211
15.468383	0.1	43.947401
15.470050	0.1	45.535269
15.471717	0.1	47.175470
15.473383	0.1	48.869076
15.475050	0.1	50.617996
15.476717	0.1	52.424970
15.478383	0.1	54.292563
15.480050	0.1	56.222025
15.481717	0.1	58.213237
15.483383	0.1	60.265902
15.485050	0.1	62.380735
15.486717	0.1	64.559940
15.488383	0.1	66.806499
15.490050	0.1	69.122676
15.491717	0.1	71.510319
15.493383	0.1	73.970918
15.495050	0.1	76.506083
15.496717	0.1	79.117660
15.498383	0.1	81.807737
15.500050	0.1	84.579115
15.501717	0.1	87.435489
15.503383	0.1	90.381091
15.505050	0.1	93.420451
15.506717	0.1	96.557563
15.508383	0.1	99.796540
15.510050	0.1	103.141791
15.511717	0.1	106.599218
15.513383	0.1	110.175497
15.515050	0.1	113.877184
15.516717	0.1	117.708750
15.518383	0.1	121.673591
15.520050	0.1	125.775941
15.521717	0.1	130.021699
15.523383	0.1	134.417900
15.525050	0.1	138.971754
15.526717	0.1	143.691071
15.528383	0.1	148.582050
15.530050	0.1	153.647968
15.531717	0.1	158.891985
15.533383	0.1	164.317975
15.535050	0.1	169.928620
15.536717	0.1	175.722490
15.538383	0.1	181.695353
15.540050	0.1	187.842380
15.541717	0.1	194.159579
15.543383	0.1	200.642180
15.545050	0.1	207.282317
15.546717	0.1	214.068485
15.548383	0.1	220.985724
15.550050	0.1	228.015854
15.551717	0.1	235.138609
15.553383	0.1	242.332354
15.555050	0.1	249.572948
15.556717	0.1	256.833867
15.558383	0.1	264.087276
15.560050	0.1	271.305160
15.561717	0.1	278.458552
15.563383	0.1	285.516219
15.565050	0.1	292.445439
15.566717	0.1	299.215096
15.568383	0.1	305.796522
15.570050	0.1	312.162597
15.571717	0.1	318.286259
15.573383	0.1	324.141462
15.575050	0.1	329.702933
15.576717	0.1	334.946414
15.578383	0.1	339.848956
15.580050	0.1	344.391545
15.581717	0.1	348.559520
15.583383	0.1	352.341434
15.585050	0.1	355.728349
15.586717	0.1	358.713708
15.588383	0.1	361.293039
15.590050	0.1	363.464198
15.591717	0.1	365.227483
15.593383	0.1	366.586349
15.595050	0.1	367.547653
15.596717	0.1	368.121348
15.598383	0.1	368.318162
15.600050	0.1	368.148230
15.601717	0.1	367.622517
15.603383	0.1	366.754673
15.605050	0.1	365.561030
15.606717	0.1	364.058099
15.608383	0.1	362.261138
15.610050	0.1	360.185049
15.611717	0.1	357.844791
15.613383	0.1	355.255685
15.615050	0.1	352.433702
15.616717	0.1	349.395058
15.618383	0.1	346.155366
15.620050	0.1	342.729708
15.621717	0.1	339.133223
15.623383	0.1	335.380634
15.625050	0.1	331.485768
15.626717	0.1	327.460964
15.628383	0.1	323.317189
15.630050	0.1	319.065471
15.631717	0.1	314.717133
15.633383	0.1	310.283322
15.635050	0.1	305.774111
15.636717	0.1	301.197666
15.638383	0.1	296.561378
15.640050	0.1	291.872698
15.641717	0.1	287.139373
15.643383	0.1	282.369869
15.645050	0.1	277.573304
15.646717	0.1	272.757546
15.648383	0.1	267.927782
15.650050	0.1	263.087527
15.651717	0.1	258.240656
15.653383	0.1	253.391758
15.655050	0.1	248.545363
15.656717	0.1	243.705168
15.658383	0.1	238.875284
15.660050	0.1	234.060182
15.661717	0.1	229.264213
15.663383	0.1	224.491848
15.665050	0.1	219.747378
15.666717	0.1	215.034676
15.668383	0.1	210.356725
15.670050	0.1	205.715847
15.671717	0.1	201.114369
15.673383	0.1	196.555805
15.675050	0.1	192.044687
15.676717	0.1	187.584650
15.678383	0.1	183.176826
15.680050	0.1	178.821217
15.681717	0.1	174.517761
15.683383	0.1	170.266758
15.685050	0.1	166.069279
15.686717	0.1	161.927948
15.688383	0.1	157.847116
15.690050	0.1	153.832266
15.691717	0.1	149.887571
15.693383	0.1	146.014759
15.695050	0.1	142.213770
15.696717	0.1	138.484009
15.698383	0.1	134.824880
15.700050	0.1	131.236144
15.701717	0.1	127.718814
15.703383	0.1	124.274023
15.705050	0.1	120.902128
15.706717	0.1	117.603071
15.708383	0.1	114.377625
15.710050	0.1	111.226446
15.711717	0.1	108.149833
15.713383	0.1	105.148262
15.715050	0.1	102.221912
15.716717	0.1	99.369591
15.718383	0.1	96.589869
15.720050	0.1	93.882268
15.721717	0.1	91.247624
15.723383	0.1	88.686173
15.725050	0.1	86.196785
15.726717	0.1	83.777910
15.728383	0.1	81.428890
15.730050	0.1	79.148953
15.731717	0.1	76.936965
15.733383	0.1	74.791913
15.735050	0.1	72.713260
15.736717	0.1	70.700232
15.738383	0.1	68.751160
15.740050	0.1	66.863720
15.741717	0.1	65.036480
15.743383	0.1	63.269083
15.745050	0.1	61.561886
15.746717	0.1	59.914533
15.748383	0.1	58.325473
15.750050	0.1	56.792263
15.751717	0.1	55.312220
15.753383	0.1	53.882960
15.755050	0.1	52.502754
15.756717	0.1	51.170531
15.758383	0.1	49.885693
15.760050	0.1	48.647645
15.761717	0.1	47.455552
15.763383	0.1	46.308997
15.765050	0.1	45.207861
15.766717	0.1	44.150772
15.768383	0.1	43.134811
15.770050	0.1	42.156758
15.771717	0.1	41.214469
15.773383	0.1	40.307465
15.775050	0.1	39.436104
15.776717	0.1	38.599851
15.778383	0.1	37.796202
15.780050	0.1	37.022533
15.781717	0.1	36.277535
15.783383	0.1	35.561206
15.785050	0.1	34.873666
15.786717	0.1	34.214618
15.788383	0.1	33.582987
15.790050	0.1	32.977762
15.791717	0.1	32.397749
15.793383	0.1	31.840922
15.795050	0.1	31.305434
15.796717	0.1	30.790688
15.798383	0.1	30.296983
15.800050	0.1	29.824080
15.801717	0.1	29.370965
15.803383	0.1	28.936388
15.805050	0.1	28.518798
15.806717	0.1	28.116764
15.808383	0.1	27.729155
15.810050	0.1	27.355613
15.811717	0.1	26.997210
15.813383	0.1	26.654960
15.815050	0.1	26.327969
15.816717	0.1	26.013793
15.818383	0.1	25.710584
15.820050	0.1	25.418283
15.821717	0.1	25.137307
15.823383	0.1	24.867238
15.825050	0.1	24.607839
15.826717	0.1	24.359406
15.828383	0.1	24.121286
15.830050	0.1	23.891689
15.831717	0.1	23.668708
15.833383	0.1	23.451926
15.835050	0.1	23.242296
15.836717	0.1	23.041846
15.838383	0.1	22.851409
15.840050	0.1	22.669734
15.841717	0.1	22.494317
15.843383	0.1	22.323848
15.845050	0.1	22.158266
15.846717	0.1	21.997990
15.848383	0.1	21.843137
15.850050	0.1	21.693410
15.851717	0.1	21.548272
15.853383	0.1	21.407367
15.855050	0.1	21.271051
15.856717	0.1	21.140100
15.858383	0.1	21.014632
15.860050	0.1	20.894231
15.861717	0.1	20.778538
15.863383	0.1	20.666899
15.865050	0.1	20.558955
15.866717	0.1	20.454885
15.868383	0.1	20.355703
15.870050	0.1	20.262123
15.871717	0.1	20.173670
15.873383	0.1	20.088733
15.875050	0.1	20.004274
15.876717	0.1	19.918145
15.878383	0.1	19.830943
15.880050	0.1	19.745411
15.881717	0.1	19.663812
15.883383	0.1	19.586862
15.885050	0.1	19.514621
15.886717	0.1	19.446911
15.888383	0.1	19.383074
15.890050	0.1	19.322814
15.891717	0.1	19.265951
15.893383	0.1	19.211830
15.895050	0.1	19.159676
15.896717	0.1	19.108893
15.898383	0.1	19.059361
15.900050	0.1	19.011260
15.901717	0.1	18.965007
15.903383	0.1	18.920721
15.905050	0.1	18.877984
15.906717	0.1	18.836917
15.908383	0.1	18.798293
15.910050	0.1	18.762411
15.911717	0.1	18.729449
15.913383	0.1	18.699230
15.915050	0.1	18.671514
15.916717	0.1	18.645705
15.918383	0.1	18.621684
15.920050	0.1	18.600286
15.921717	0.1	18.582166
15.923383	0.1	18.567146
15.925050	0.1	18.554510
15.926717	0.1	18.543304
15.928383	0.1	18.532396
15.930050	0.1	18.521072
15.931717	0.1	18.509389
15.933383	0.1	18.499018
15.935050	0.1	18.491865
15.936717	0.1	18.488349
15.938383	0.1	18.487157
15.940050	0.1	18.487276
15.941717	0.1	18.489243
15.943383	0.1	18.494488
15.945050	0.1	18.503429
15.946717	0.1	18.515111
15.948383	0.1	18.528522
15.950050	0.1	18.543304
15.951717	0.1	18.559815
15.953383	0.1	18.578709
15.955050	0.1	18.599750
15.956717	0.1	18.621029
15.958383	0.1	18.640042
15.960050	0.1	18.656434
15.961717	0.1	18.672348
15.963383	0.1	18.691064
15.965050	0.1	18.714012
15.966717	0.1	18.740894
15.968383	0.1	18.770815
15.970050	0.1	18.803717
15.971717	0.1	18.839360
15.973383	0.1	18.877269
15.975050	0.1	18.917025
15.976717	0.1	18.958212
15.978383	0.1	19.000531
15.980050	0.1	19.043566
15.981717	0.1	19.086779
15.983383	0.1	19.129516
15.985050	0.1	19.172252
15.986717	0.1	19.216479
15.988383	0.1	19.263865
15.990050	0.1	19.315006
15.991717	0.1	19.368530
15.993383	0.1	19.422115
15.995050	0.1	19.474627
15.996717	0.1	19.526483
15.998383	0.1	19.578398
16.000050	0.1	19.630374
16.001717	0.1	19.682289
16.003383	0.1	19.734384
16.005050	0.1	19.787134
16.006717	0.1	19.840182
16.008383	0.1	19.893349
16.010050	0.1	19.946576
16.011717	0.1	19.999803
16.013383	0.1	20.052494
16.015050	0.1	20.103992
16.016717	0.1	20.153881
16.018383	0.1	20.202280
16.020050	0.1	20.249606
16.021717	0.1	20.295383
16.023383	0.1	20.339133
16.025050	0.1	20.380915
16.026717	0.1	20.420731
16.028383	0.1	20.458461
16.030050	0.1	20.494522
16.031717	0.1	20.530225
16.033383	0.1	20.566584
16.035050	0.1	20.602943
16.036717	0.1	20.637811
16.038383	0.1	20.669521
16.040050	0.1	20.696880
16.041717	0.1	20.719529
16.043383	0.1	20.737649
16.045050	0.1	20.751478
16.046717	0.1	20.762504
16.048383	0.1	20.771803
16.050050	0.1	20.778776
16.051717	0.1	20.782174
16.053383	0.1	20.782293
16.055050	0.1	20.780028
16.056717	0.1	20.775141
16.058383	0.1	20.766677
16.060050	0.1	20.754875
16.061717	0.1	20.740808
16.063383	0.1	20.726026
16.065050	0.1	20.711006
16.066717	0.1	20.695151
16.068383	0.1	20.677031
16.070050	0.1	20.655633
16.071717	0.1	20.630599
16.073383	0.1	20.602347
16.075050	0.1	20.572187
16.076717	0.1	20.541371
16.078383	0.1	20.510794
16.080050	0.1	20.480574
16.081717	0.1	20.450355
16.083383	0.1	20.419420
16.085050	0.1	20.387472
16.086717	0.1	20.355464
16.088383	0.1	20.324291
16.090050	0.1	20.293595
16.091717	0.1	20.262421
16.093383	0.1	20.229937
16.095050	0.1	20.195962
16.096717	0.1	20.161213
16.098383	0.1	20.127357
16.100050	0.1	20.096065
16.101717	0.1	20.068647
16.103383	0.1	20.045222
16.105050	0.1	20.025016
16.106717	0.1	20.006717
16.108383	0.1	19.989074
16.110050	0.1	19.972266
16.111717	0.1	19.957007
16.113383	0.1	19.943894
16.115050	0.1	19.932867
16.116717	0.1	19.923509
16.118383	0.1	19.915284
16.120050	0.1	19.908310
16.121717	0.1	19.903363
16.123383	0.1	19.901396
16.125050	0.1	19.902946
16.126717	0.1	19.908072
16.128383	0.1	19.916357
16.130050	0.1	19.927145
16.131717	0.1	19.939960
16.133383	0.1	19.954265
16.135050	0.1	19.969584
16.136717	0.1	19.985439
16.138383	0.1	20.002128
16.140050	0.1	20.020486
16.141717	0.1	20.041109
16.143383	0.1	20.063938
16.145050	0.1	20.088733
16.146717	0.1	20.115973
16.148383	0.1	20.145954
16.150050	0.1	20.177842
16.151717	0.1	20.210148
16.153383	0.1	20.242156
16.155050	0.1	20.274640
16.156717	0.1	20.308436
16.158383	0.1	20.344080
16.160050	0.1	20.381690
16.161717	0.1	20.420970
16.163383	0.1	20.461322
16.165050	0.1	20.502449
16.166717	0.1	20.544769
16.168383	0.1	20.588578
16.170050	0.1	20.633341
16.171717	0.1	20.678581
16.173383	0.1	20.724119
16.175050	0.1	20.769776
16.176717	0.1	20.816089
16.178383	0.1	20.864548
16.180050	0.1	20.915986
16.181717	0.1	20.968915
16.183383	0.1	21.021367
16.185050	0.1	21.072806
16.186717	0.1	21.124007
16.188383	0.1	21.176220
16.190050	0.1	21.229686
16.191717	0.1	21.283330
16.193383	0.1	21.336140
16.195050	0.1	21.388234
16.196717	0.1	21.440209
16.198383	0.1	21.492661
16.200050	0.1	21.546484
16.201717	0.1	21.602095
16.203383	0.1	21.659078
16.205050	0.1	21.716298
16.206717	0.1	21.773161
16.208383	0.1	21.829845
16.210050	0.1	21.886469
16.211717	0.1	21.942736
16.213383	0.1	21.999301
16.215050	0.1	22.057535
16.216717	0.1	22.118510
16.218383	0.1	22.181631
16.220050	0.1	22.245230
16.221717	0.1	22.308768
16.223383	0.1	22.372068
16.225050	0.1	22.434594
16.226717	0.1	22.495748
16.228383	0.1	22.555174
16.230050	0.1	22.612811
16.231717	0.1	22.668661
16.233383	0.1	22.723020
16.235050	0.1	22.777022
16.236717	0.1	22.831739
16.238383	0.1	22.887529
16.240050	0.1	22.944392
16.241717	0.1	23.002507
16.243383	0.1	23.062409
16.245050	0.1	23.124875
16.246717	0.1	23.190083
16.248383	0.1	23.256661
16.250050	0.1	23.322345
16.251717	0.1	23.385049
16.253383	0.1	23.444535
16.255050	0.1	23.501934
16.256717	0.1	23.558737
16.258383	0.1	23.615481
16.260050	0.1	23.671450
16.261717	0.1	23.725928
16.263383	0.1	23.779692
16.265050	0.1	23.834170
16.266717	0.1	23.890079
16.268383	0.1	23.947062
16.270050	0.1	24.004282
16.271717	0.1	24.060668
16.273383	0.1	24.115504
16.275050	0.1	24.169029
16.276717	0.1	24.222316
16.278383	0.1	24.276318
16.280050	0.1	24.330975
16.281717	0.1	24.385752
16.283383	0.1	24.440588
16.285050	0.1	24.496199
16.286717	0.1	24.553360
16.288383	0.1	24.611951
16.290050	0.1	24.671556
16.291717	0.1	24.731816
16.293383	0.1	24.792971
16.295050	0.1	24.854840
16.296717	0.1	24.917187
16.298383	0.1	24.978699
16.300050	0.1	25.037886
16.301717	0.1	25.094153
16.303383	0.1	25.148691
16.305050	0.1	25.203408
16.306717	0.1	25.259377
16.308383	0.1	25.316776
16.310050	0.1	25.374652
16.311717	0.1	25.431933
16.313383	0.1	25.487901
16.315050	0.1	25.542738
16.316717	0.1	25.596978
16.318383	0.1	25.651933
16.320050	0.1	25.709452
16.321717	0.1	25.770606
16.323383	0.1	25.835039
16.325050	0.1	25.900783
16.326717	0.1	25.965275
16.328383	0.1	26.027145
16.330050	0.1	26.086630
16.331717	0.1	26.144447
16.333383	0.1	26.201727
16.335050	0.1	26.260437
16.336717	0.1	26.322068
16.338383	0.1	26.386382
16.340050	0.1	26.451410
16.341717	0.1	26.515128
16.343383	0.1	26.576103
16.345050	0.1	26.634337
16.346717	0.1	26.691140
16.348383	0.1	26.747705
16.350050	0.1	26.804747
16.351717	0.1	26.862802
16.353383	0.1	26.921751
16.355050	0.1	26.981236
16.356717	0.1	27.040543
16.358383	0.1	27.099969
16.360050	0.1	27.160587
16.361717	0.1	27.223112
16.363383	0.1	27.287008
16.365050	0.1	27.351500
16.366717	0.1	27.416410
16.368383	0.1	27.481796
16.370050	0.1	27.547123
16.371717	0.1	27.612330
16.373383	0.1	27.678014
16.375050	0.1	27.743639
16.376717	0.1	27.807953
16.378383	0.1	27.870716
16.380050	0.1	27.933003
16.381717	0.1	27.996363
16.383383	0.1	28.061988
16.385050	0.1	28.129579
16.386717	0.1	28.198244
16.388383	0.1	28.267385
16.390050	0.1	28.337003
16.391717	0.1	28.406443
16.393383	0.1	28.475048
16.395050	0.1	28.542759
16.396717	0.1	28.610410
16.398383	0.1	28.678180
16.400050	0.1	28.746428
16.401717	0.1	28.816165
16.403383	0.1	28.888764
16.405050	0.1	28.964283
16.406717	0.1	29.041113
16.408383	0.1	29.117169
16.410050	0.1	29.191555
16.411717	0.1	29.264809
16.413383	0.1	29.338600
16.415050	0.1	29.414954
16.416717	0.1	29.494645
16.418383	0.1	29.576423
16.420050	0.1	29.658558
16.421717	0.1	29.740276
16.423383	0.1	29.820742
16.425050	0.1	29.899420
16.426717	0.1	29.976429
16.428383	0.1	30.053498
16.430050	0.1	30.132474
16.431717	0.1	30.214073
16.433383	0.1	30.298056
16.435050	0.1	30.384364
16.436717	0.1	30.472876
16.438383	0.1	30.562581
16.440050	0.1	30.651869
16.441717	0.1	30.739309
16.443383	0.1	30.825319
16.445050	0.1	30.911090
16.446717	0.1	30.997755
16.448383	0.1	31.085851
16.450050	0.1	31.175317
16.451717	0.1	31.265618
16.453383	0.1	31.355979
16.455050	0.1	31.445803
16.456717	0.1	31.535806
16.458383	0.1	31.627657
16.460050	0.1	31.722667
16.461717	0.1	31.820240
16.463383	0.1	31.918468
16.465050	0.1	32.015922
16.466717	0.1	32.111825
16.468383	0.1	32.206239
16.470050	0.1	32.299521
16.471717	0.1	32.392444
16.473383	0.1	32.485785
16.475050	0.1	32.580020
16.476717	0.1	32.675685
16.478383	0.1	32.773556
16.480050	0.1	32.874229
16.481717	0.1	32.977881
16.483383	0.1	33.083918
16.485050	0.1	33.192041
16.486717	0.1	33.301951
16.488383	0.1	33.412697
16.490050	0.1	33.522489
16.491717	0.1	33.630313
16.493383	0.1	33.736767
16.495050	0.1	33.844175
16.496717	0.1	33.955099
16.498383	0.1	34.070553
16.500050	0.1	34.189286
16.501717	0.1	34.309151
16.503383	0.1	34.428897
16.505050	0.1	34.549298
16.506717	0.1	34.671666
16.508383	0.1	34.796419
16.510050	0.1	34.923019
16.511717	0.1	35.050573
16.513383	0.1	35.178783
16.515050	0.1	35.308542
16.516717	0.1	35.440745
16.518383	0.1	35.575750
16.520050	0.1	35.714092
16.521717	0.1	35.856070
16.523383	0.1	36.000910
16.525050	0.1	36.146881
16.526717	0.1	36.292853
16.528383	0.1	36.439361
16.530050	0.1	36.587717
16.531717	0.1	36.739828
16.533383	0.1	36.897006
16.535050	0.1	37.059429
16.536717	0.1	37.226024
16.538383	0.1	37.394824
16.540050	0.1	37.564399
16.541717	0.1	37.734690
16.543383	0.1	37.906828
16.545050	0.1	38.082542
16.546717	0.1	38.262966
16.548383	0.1	38.448157
16.550050	0.1	38.637342
16.551717	0.1	38.829806
16.553383	0.1	39.025726
16.555050	0.1	39.225819
16.556717	0.1	39.430621
16.558383	0.1	39.639952
16.560050	0.1	39.853456
16.561717	0.1	40.071251
16.563383	0.1	40.294292
16.565050	0.1	40.522637
16.566717	0.1	40.755215
16.568383	0.1	40.991070
16.570050	0.1	41.231098
16.571717	0.1	41.477325
16.573383	0.1	41.731002
16.575050	0.1	41.992190
16.576717	0.1	42.260947
16.578383	0.1	42.537692
16.580050	0.1	42.821529
16.581717	0.1	43.110910
16.583383	0.1	43.406608
16.585050	0.1	43.710830
16.586717	0.1	44.024112
16.588383	0.1	44.345322
16.590050	0.1	44.673386
16.591717	0.1	45.008066
16.593383	0.1	45.349481
16.595050	0.1	45.697871
16.596717	0.1	46.053591
16.598383	0.1	46.416345
16.600050	0.1	46.785298
16.601717	0.1	47.160271
16.603383	0.1	47.541860
16.605050	0.1	47.929647
16.606717	0.1	48.321488
16.608383	0.1	48.714998
16.610050	0.1	49.108151
16.611717	0.1	49.499038
16.613383	0.1	49.885991
16.615050	0.1	50.268355
16.616717	0.1	50.646010
16.618383	0.1	51.017824
16.620050	0.1	51.381114
16.621717	0.1	51.733139
16.623383	0.1	52.073065
16.625050	0.1	52.401725
16.626717	0.1	52.719835
16.628383	0.1	53.026560
16.630050	0.1	53.319040
16.631717	0.1	53.594175
16.633383	0.1	53.849700
16.635050	0.1	54.083947
16.636717	0.1	54.294947
16.638383	0.1	54.481033
16.640050	0.1	54.642144
16.641717	0.1	54.779056
16.643383	0.1	54.891947
16.645050	0.1	54.980341
16.646717	0.1	55.043760
16.648383	0.1	55.082205
16.650050	0.1	55.095914
16.651717	0.1	55.085603
16.653383	0.1	55.051390
16.655050	0.1	54.993156
16.656717	0.1	54.911021
16.658383	0.1	54.806295
16.660050	0.1	54.680351
16.661717	0.1	54.534558
16.663383	0.1	54.370764
16.665050	0.1	54.190818
16.666717	0.1	53.995851
16.668383	0.1	53.786758
16.670050	0.1	53.564730
16.671717	0.1	53.331438
16.673383	0.1	53.089324
16.675050	0.1	52.841905
16.676717	0.1	52.592519
16.678383	0.1	52.342001
16.680050	0.1	52.089039
16.681717	0.1	51.832977
16.683383	0.1	51.575008
16.685050	0.1	51.318231
16.686717	0.1	51.065746
16.688383	0.1	50.819579
16.690050	0.1	50.580147
16.691717	0.1	50.347272
16.693383	0.1	50.121132
16.695050	0.1	49.902382
16.696717	0.1	49.692395
16.698383	0.1	49.491766
16.700050	0.1	49.300793
16.701717	0.1	49.119535
16.703383	0.1	48.948589
16.705050	0.1	48.788670
16.706717	0.1	48.639658
16.708383	0.1	48.501673
16.710050	0.1	48.375252
16.711717	0.1	48.260751
16.713383	0.1	48.157695
16.715050	0.1	48.065308
16.716717	0.1	47.982457
16.718383	0.1	47.907951
16.720050	0.1	47.841194
16.721717	0.1	47.782424
16.723383	0.1	47.732356
16.725050	0.1	47.691825
16.726717	0.1	47.661009
16.728383	0.1	47.638360
16.730050	0.1	47.621193
16.731717	0.1	47.607544
16.733383	0.1	47.597888
16.735050	0.1	47.594014
16.736717	0.1	47.597709
16.738383	0.1	47.608855
16.740050	0.1	47.625127
16.741717	0.1	47.643843
16.743383	0.1	47.663990
16.745050	0.1	47.686639
16.746717	0.1	47.713461
16.748383	0.1	47.745231
16.750050	0.1	47.781172
16.751717	0.1	47.819558
16.753383	0.1	47.859135
16.755050	0.1	47.899309
16.756717	0.1	47.940495
16.758383	0.1	47.983590
16.760050	0.1	48.029068
16.761717	0.1	48.076334
16.763383	0.1	48.125389
16.765050	0.1	48.177007
16.766717	0.1	48.230949
16.768383	0.1	48.285785
16.770050	0.1	48.340323
16.771717	0.1	48.394444
16.773383	0.1	48.448267
16.775050	0.1	48.501077
16.776717	0.1	48.552695
16.778383	0.1	48.604253
16.780050	0.1	48.657301
16.781717	0.1	48.712614
16.783383	0.1	48.769835
16.785050	0.1	48.827413
16.786717	0.1	48.884395
16.788383	0.1	48.940960
16.790050	0.1	48.997465
16.791717	0.1	49.053970
16.793383	0.1	49.110535
16.795050	0.1	49.167696
16.796717	0.1	49.225929
16.798383	0.1	49.284998
16.800050	0.1	49.344483
16.801717	0.1	49.404088
16.803383	0.1	49.463275
16.805050	0.1	49.521032
16.806717	0.1	49.576941
16.808383	0.1	49.631718
16.810050	0.1	49.686494
16.811717	0.1	49.741569
16.813383	0.1	49.797001
16.815050	0.1	49.853209
16.816717	0.1	49.911085
16.818383	0.1	49.970928
16.820050	0.1	50.032082
16.821717	0.1	50.094071
16.823383	0.1	50.156596
16.825050	0.1	50.218526
16.826717	0.1	50.278249
16.828383	0.1	50.335470
16.830050	0.1	50.391796
16.831717	0.1	50.448778
16.833383	0.1	50.507012
16.835050	0.1	50.566080
16.836717	0.1	50.625387
16.838383	0.1	50.684336
16.840050	0.1	50.742391
16.841717	0.1	50.799790
16.843383	0.1	50.856891
16.845050	0.1	50.914410
16.846717	0.1	50.973001
16.848383	0.1	51.032665
16.850050	0.1	51.093045
16.851717	0.1	51.154497
16.853383	0.1	51.217499
16.855050	0.1	51.281276
16.856717	0.1	51.344457
16.858383	0.1	51.406208
16.860050	0.1	51.466826
16.861717	0.1	51.527444
16.863383	0.1	51.588598
16.865050	0.1	51.649395
16.866717	0.1	51.708880
16.868383	0.1	51.767412
16.870050	0.1	51.826778
16.871717	0.1	51.888469
16.873383	0.1	51.952782
16.875050	0.1	52.019063
16.876717	0.1	52.085582
16.878383	0.1	52.149955
16.880050	0.1	52.210513
16.881717	0.1	52.267376
16.883383	0.1	52.322272
16.885050	0.1	52.377525
16.886717	0.1	52.435163
16.888383	0.1	52.495781
16.890050	0.1	52.558842
16.891717	0.1	52.622619
16.893383	0.1	52.685324
16.895050	0.1	52.745465
16.896717	0.1	52.802983
16.898383	0.1	52.858594
16.900050	0.1	52.913729
16.901717	0.1	52.969697
16.903383	0.1	53.026799
16.905050	0.1	53.083661
16.906717	0.1	53.139332
16.908383	0.1	53.193870
16.910050	0.1	53.247872
16.911717	0.1	53.301397
16.913383	0.1	53.354266
16.915050	0.1	53.406003
16.916717	0.1	53.456190
16.918383	0.1	53.504530
16.920050	0.1	53.551737
16.921717	0.1	53.599242
16.923383	0.1	53.648415
16.925050	0.1	53.698841
16.926717	0.1	53.748730
16.928383	0.1	53.796116
16.930050	0.1	53.839925
16.931717	0.1	53.880576
16.933383	0.1	53.919140
16.935050	0.1	53.956095
16.936717	0.1	53.991500
16.938383	0.1	54.025057
16.940050	0.1	54.057482
16.941717	0.1	54.089907
16.943383	0.1	54.122511
16.945050	0.1	54.153982
16.946717	0.1	54.183188
16.948383	0.1	54.210428
16.950050	0.1	54.236475
16.951717	0.1	54.261747
16.953383	0.1	54.286066
16.955050	0.1	54.308895
16.956717	0.1	54.329458
16.958383	0.1	54.347518
16.960050	0.1	54.363135
16.961717	0.1	54.377142
16.963383	0.1	54.390911
16.965050	0.1	54.405394
16.966717	0.1	54.420832
16.968383	0.1	54.436985
16.970050	0.1	54.453376
16.971717	0.1	54.468993
16.973383	0.1	54.483477
16.975050	0.1	54.496828
16.976717	0.1	54.508511
16.978383	0.1	54.517332
16.980050	0.1	54.522935
16.981717	0.1	54.526273
16.983383	0.1	54.528359
16.985050	0.1	54.530683
16.986717	0.1	54.534975
16.988383	0.1	54.542068
16.990050	0.1	54.550293
16.991717	0.1	54.556731
16.993383	0.1	54.559115
16.995050	0.1	54.556850
16.996717	0.1	54.551724
16.998383	0.1	54.546002
17.000050	0.1	54.541055
17.001717	0.1	54.536584
17.003383	0.1	54.532114
17.005050	0.1	54.527286
17.006717	0.1	54.522339
17.008383	0.1	54.518703
17.010050	0.1	54.517272
17.011717	0.1	54.517809
17.013383	0.1	54.519120
17.015050	0.1	54.520312
17.016717	0.1	54.521087
17.018383	0.1	54.521147
17.020050	0.1	54.519120
17.021717	0.1	54.514054
17.023383	0.1	54.506722
17.025050	0.1	54.498974
17.026717	0.1	54.491940
17.028383	0.1	54.486040
17.030050	0.1	54.481450
17.031717	0.1	54.477814
17.033383	0.1	54.474238
17.035050	0.1	54.470066
17.036717	0.1	54.465655
17.038383	0.1	54.461482
17.040050	0.1	54.457787
17.041717	0.1	54.454270
17.043383	0.1	54.450277
17.045050	0.1	54.445449
17.046717	0.1	54.439965
17.048383	0.1	54.433945
17.050050	0.1	54.427389
17.051717	0.1	54.420832
17.053383	0.1	54.415468
17.055050	0.1	54.412547
17.056717	0.1	54.412070
17.058383	0.1	54.412607
17.060050	0.1	54.412726
17.061717	0.1	54.411295
17.063383	0.1	54.408255
17.065050	0.1	54.404560
17.066717	0.1	54.400924
17.068383	0.1	54.397825
17.070050	0.1	54.395619
17.071717	0.1	54.394904
17.073383	0.1	54.395977
17.075050	0.1	54.398063
17.076717	0.1	54.399911
17.078383	0.1	54.400745
17.080050	0.1	54.401163
17.081717	0.1	54.402891
17.083383	0.1	54.406408
17.085050	0.1	54.409865
17.086717	0.1	54.411295
17.088383	0.1	54.410938
17.090050	0.1	54.410997
17.091717	0.1	54.413620
17.093383	0.1	54.419282
17.095050	0.1	54.427389
17.096717	0.1	54.437164
17.098383	0.1	54.448310
17.100050	0.1	54.460231
17.101717	0.1	54.472271
17.103383	0.1	54.483357
17.105050	0.1	54.493431
17.106717	0.1	54.503444
17.108383	0.1	54.513875
17.110050	0.1	54.524067
17.111717	0.1	54.533604
17.113383	0.1	54.543260
17.115050	0.1	54.555121
17.116717	0.1	54.570678
17.118383	0.1	54.589632
17.120050	0.1	54.610196
17.121717	0.1	54.630998
17.123383	0.1	54.651085
17.125050	0.1	54.669264
17.126717	0.1	54.684821
17.128383	0.1	54.699245
17.130050	0.1	54.715458
17.131717	0.1	54.734770
17.133383	0.1	54.756168
17.135050	0.1	54.778102
17.136717	0.1	54.799798
17.138383	0.1	54.820839
17.140050	0.1	54.840806
17.141717	0.1	54.859820
17.143383	0.1	54.878417
17.145050	0.1	54.897610
17.146717	0.1	54.918590
17.148383	0.1	54.941359
17.150050	0.1	54.964784
17.151717	0.1	54.988447
17.153383	0.1	55.012587
17.155050	0.1	55.036965
17.156717	0.1	55.061344
17.158383	0.1	55.085901
17.160050	0.1	55.109862
17.161717	0.1	55.131737
17.163383	0.1	55.150989
17.165050	0.1	55.169288
17.166717	0.1	55.188778
17.168383	0.1	55.210772
17.170050	0.1	55.235270
17.171717	0.1	55.261734
17.173383	0.1	55.289272
17.175050	0.1	55.317226
17.176717	0.1	55.344823
17.178383	0.1	55.371705
17.180050	0.1	55.397633
17.181717	0.1	55.422548
17.183383	0.1	55.447105
17.185050	0.1	55.472139
17.186717	0.1	55.497828
17.188383	0.1	55.523697
17.190050	0.1	55.549923
17.191717	0.1	55.577401
17.193383	0.1	55.606369
17.195050	0.1	55.636350
17.196717	0.1	55.667106
17.198383	0.1	55.699113
17.200050	0.1	55.732313
17.201717	0.1	55.765453
17.203383	0.1	55.797819
17.205050	0.1	55.830124
17.206717	0.1	55.863682
17.208383	0.1	55.899027
17.210050	0.1	55.935684
17.211717	0.1	55.972937
17.213383	0.1	56.009832
17.215050	0.1	56.045893
17.216717	0.1	56.081775
17.218383	0.1	56.119445
17.220050	0.1	56.160632
17.221717	0.1	56.205455
17.223383	0.1	56.253198
17.225050	0.1	56.302491
17.226717	0.1	56.351844
17.228383	0.1	56.400004
17.230050	0.1	56.446675
17.231717	0.1	56.492690
17.233383	0.1	56.539062
17.235050	0.1	56.586865
17.236717	0.1	56.636992
17.238383	0.1	56.689504
17.240050	0.1	56.743089
17.241717	0.1	56.795481
17.243383	0.1	56.845668
17.245050	0.1	56.894485
17.246717	0.1	56.943599
17.248383	0.1	56.993905
17.250050	0.1	57.045344
17.251717	0.1	57.097319
17.253383	0.1	57.148937
17.255050	0.1	57.199303
17.256717	0.1	57.247881
17.258383	0.1	57.294968
17.260050	0.1	57.341519
17.261717	0.1	57.389144
17.263383	0.1	57.439509
17.265050	0.1	57.493571
17.266717	0.1	57.550553
17.268383	0.1	57.608667
17.270050	0.1	57.665948
17.271717	0.1	57.721916
17.273383	0.1	57.777766
17.275050	0.1	57.834569
17.276717	0.1	57.892564
17.278383	0.1	57.951931
17.280050	0.1	58.013383
17.281717	0.1	58.077637
17.283383	0.1	58.144632
17.285050	0.1	58.213059
17.286717	0.1	58.281962
17.288383	0.1	58.351341
17.290050	0.1	58.422211
17.291717	0.1	58.496121
17.293383	0.1	58.574442
17.295050	0.1	58.657471
17.296717	0.1	58.744076
17.298383	0.1	58.833305
17.300050	0.1	58.925692
17.301717	0.1	59.022728
17.303383	0.1	59.124652
17.305050	0.1	59.229616
17.306717	0.1	59.335653
17.308383	0.1	59.442762
17.310050	0.1	59.552971
17.311717	0.1	59.668485
17.313383	0.1	59.790555
17.315050	0.1	59.919659
17.316717	0.1	60.056034
17.318383	0.1	60.199562
17.320050	0.1	60.349349
17.321717	0.1	60.503427
17.323383	0.1	60.659472
17.325050	0.1	60.815338
17.326717	0.1	60.970668
17.328383	0.1	61.127309
17.330050	0.1	61.287586
17.331717	0.1	61.452333
17.333383	0.1	61.620835
17.335050	0.1	61.792735
17.336717	0.1	61.968807
17.338383	0.1	62.149707
17.340050	0.1	62.334839
17.341717	0.1	62.522773
17.343383	0.1	62.711719
17.345050	0.1	62.900130
17.346717	0.1	63.086752
17.348383	0.1	63.270990
17.350050	0.1	63.452426
17.351717	0.1	63.631002
17.353383	0.1	63.807670
17.355050	0.1	63.984636
17.356717	0.1	64.162735
17.358383	0.1	64.340238
17.360050	0.1	64.514104
17.361717	0.1	64.683143
17.363383	0.1	64.848486
17.365050	0.1	65.011088
17.366717	0.1	65.169398
17.368383	0.1	65.320913
17.370050	0.1	65.464143
17.371717	0.1	65.599684
17.373383	0.1	65.728728
17.375050	0.1	65.852825
17.376717	0.1	65.972511
17.378383	0.1	66.086952
17.380050	0.1	66.194538
17.381717	0.1	66.293244
17.383383	0.1	66.381637
17.385050	0.1	66.459660
17.386717	0.1	66.528622
17.388383	0.1	66.590075
17.390050	0.1	66.644911
17.391717	0.1	66.692952
17.393383	0.1	66.733722
17.395050	0.1	66.767458
17.396717	0.1	66.794101
17.398383	0.1	66.812936
17.400050	0.1	66.823308
17.401717	0.1	66.825275
17.403383	0.1	66.819672
17.405050	0.1	66.807453
17.406717	0.1	66.788797
17.408383	0.1	66.762749
17.410050	0.1	66.728417
17.411717	0.1	66.686217
17.413383	0.1	66.637520
17.415050	0.1	66.583339
17.416717	0.1	66.523556
17.418383	0.1	66.457752
17.420050	0.1	66.386048
17.421717	0.1	66.308920
17.423383	0.1	66.227202
17.425050	0.1	66.142444
17.426717	0.1	66.055898
17.428383	0.1	65.967862
17.430050	0.1	65.877680
17.431717	0.1	65.784577
17.433383	0.1	65.688256
17.435050	0.1	65.589372
17.436717	0.1	65.489058
17.438383	0.1	65.388266
17.440050	0.1	65.286759
17.441717	0.1	65.184478
17.443383	0.1	65.082435
17.445050	0.1	64.981941
17.446717	0.1	64.882819
17.448383	0.1	64.783875
17.450050	0.1	64.683858
17.451717	0.1	64.582352
17.453383	0.1	64.479891
17.455050	0.1	64.377848
17.456717	0.1	64.277236
17.458383	0.1	64.178947
17.460050	0.1	64.083163
17.461717	0.1	63.990060
17.463383	0.1	63.899402
17.465050	0.1	63.810352
17.466717	0.1	63.721839
17.468383	0.1	63.633803
17.470050	0.1	63.546423
17.471717	0.1	63.459698
17.473383	0.1	63.374285
17.475050	0.1	63.292269
17.476717	0.1	63.215081
17.478383	0.1	63.142244
17.480050	0.1	63.072149
17.481717	0.1	63.003782
17.483383	0.1	62.936369
17.485050	0.1	62.870029
17.486717	0.1	62.805358
17.488383	0.1	62.742297
17.490050	0.1	62.680010
17.491717	0.1	62.616769
17.493383	0.1	62.551860
17.495050	0.1	62.485818
17.496717	0.1	62.419955
17.498383	0.1	62.355224
17.500050	0.1	62.293354
17.501717	0.1	62.236551
17.503383	0.1	62.185708
17.505050	0.1	62.139753
17.506717	0.1	62.096719
17.508383	0.1	62.054638
17.510050	0.1	62.012378
17.511717	0.1	61.969999
17.513383	0.1	61.927501
17.515050	0.1	61.885003
17.516717	0.1	61.843339
17.518383	0.1	61.804179
17.520050	0.1	61.768595
17.521717	0.1	61.735634
17.523383	0.1	61.703149
17.525050	0.1	61.669890
17.526717	0.1	61.636273
17.528383	0.1	61.603907
17.530050	0.1	61.574224
17.531717	0.1	61.547939
17.533383	0.1	61.524156
17.535050	0.1	61.501566
17.536717	0.1	61.479393
17.538383	0.1	61.457816
17.540050	0.1	61.437968
17.541717	0.1	61.420742
17.543383	0.1	61.406676
17.545050	0.1	61.396424
17.546717	0.1	61.390106
17.548383	0.1	61.385874
17.550050	0.1	61.380926
17.551717	0.1	61.373714
17.553383	0.1	61.365429
17.555050	0.1	61.359290
17.556717	0.1	61.358277
17.558383	0.1	61.363462
17.560050	0.1	61.373655
17.561717	0.1	61.386768
17.563383	0.1	61.400298
17.565050	0.1	61.412219
17.566717	0.1	61.422530
17.568383	0.1	61.433557
17.570050	0.1	61.447743
17.571717	0.1	61.466221
17.573383	0.1	61.488155
17.575050	0.1	61.511341
17.576717	0.1	61.533574
17.578383	0.1	61.554734
17.580050	0.1	61.577264
17.581717	0.1	61.603729
17.583383	0.1	61.633710
17.585050	0.1	61.664943
17.586717	0.1	61.696235
17.588383	0.1	61.727826
17.590050	0.1	61.760846
17.591717	0.1	61.795894
17.593383	0.1	61.833087
17.595050	0.1	61.871890
17.596717	0.1	61.911885
17.598383	0.1	61.952833
17.600050	0.1	61.994497
17.601717	0.1	62.037054
17.603383	0.1	62.080387
17.605050	0.1	62.123898
17.606717	0.1	62.166337
17.608383	0.1	62.206868
17.610050	0.1	62.245611
17.611717	0.1	62.283460
17.613383	0.1	62.322084
17.615050	0.1	62.362794
17.616717	0.1	62.405232
17.618383	0.1	62.447194
17.620050	0.1	62.487368
17.621717	0.1	62.526587
17.623383	0.1	62.566463
17.625050	0.1	62.607769
17.626717	0.1	62.649731
17.628383	0.1	62.690798
17.630050	0.1	62.730435
17.631717	0.1	62.768821
17.633383	0.1	62.805537
17.635050	0.1	62.840048
17.636717	0.1	62.872533
17.638383	0.1	62.903706
17.640050	0.1	62.933091
17.641717	0.1	62.960152
17.643383	0.1	62.985901
17.645050	0.1	63.012306
17.646717	0.1	63.040141
17.648383	0.1	63.069109
17.650050	0.1	63.098554
17.651717	0.1	63.127283
17.653383	0.1	63.154165
17.655050	0.1	63.178662
17.656717	0.1	63.200299
17.658383	0.1	63.218657
17.660050	0.1	63.234571
17.661717	0.1	63.249949
17.663383	0.1	63.265864
17.665050	0.1	63.282374
17.666717	0.1	63.298408
17.668383	0.1	63.312355
17.670050	0.1	63.323204
17.671717	0.1	63.331608
17.673383	0.1	63.339237
17.675050	0.1	63.346747
17.676717	0.1	63.353781
17.678383	0.1	63.360099
17.680050	0.1	63.365582
17.681717	0.1	63.370649
17.683383	0.1	63.375954
17.685050	0.1	63.381556
17.686717	0.1	63.386980
17.688383	0.1	63.390736
17.690050	0.1	63.391510
17.691717	0.1	63.389663
17.693383	0.1	63.387517
17.695050	0.1	63.387219
17.696717	0.1	63.389245
17.698383	0.1	63.393001
17.700050	0.1	63.396398
17.701717	0.1	63.396934
17.703383	0.1	63.393537
17.705050	0.1	63.386623
17.706717	0.1	63.377503
17.708383	0.1	63.367490
17.710050	0.1	63.357893
17.711717	0.1	63.349132
17.713383	0.1	63.340966
17.715050	0.1	63.333157
17.716717	0.1	63.325707
17.718383	0.1	63.318733
17.720050	0.1	63.312057
17.721717	0.1	63.304607
17.723383	0.1	63.295070
17.725050	0.1	63.282792
17.726717	0.1	63.268486
17.728383	0.1	63.253705
17.730050	0.1	63.240174
17.731717	0.1	63.228849
17.733383	0.1	63.218836
17.735050	0.1	63.207630
17.736717	0.1	63.193385
17.738383	0.1	63.176815
17.740050	0.1	63.160542
17.741717	0.1	63.146953
17.743383	0.1	63.136283
17.745050	0.1	63.126866
17.746717	0.1	63.116912
17.748383	0.1	63.105945
17.750050	0.1	63.094500
17.751717	0.1	63.082818
17.753383	0.1	63.070361
17.755050	0.1	63.056950
17.756717	0.1	63.043360
17.758383	0.1	63.030247
17.760050	0.1	63.018028
17.761717	0.1	63.006703
17.763383	0.1	62.996212
17.765050	0.1	62.985901
17.766717	0.1	62.974934
17.768383	0.1	62.963430
17.770050	0.1	62.952582
17.771717	0.1	62.943701
17.773383	0.1	62.937085
17.775050	0.1	62.932376
17.776717	0.1	62.928859
17.778383	0.1	62.924806
17.780050	0.1	62.918488
17.781717	0.1	62.909547
17.783383	0.1	62.900189
17.785050	0.1	62.893216
17.786717	0.1	62.889520
17.788383	0.1	62.887672
17.790050	0.1	62.885050
17.791717	0.1	62.880401
17.793383	0.1	62.874619
17.795050	0.1	62.869612
17.796717	0.1	62.867526
17.798383	0.1	62.869970
17.800050	0.1	62.877361
17.801717	0.1	62.888268
17.803383	0.1	62.900309
17.805050	0.1	62.912527
17.806717	0.1	62.924806
17.808383	0.1	62.937144
17.810050	0.1	62.949780
17.811717	0.1	62.963191
17.813383	0.1	62.977020
17.815050	0.1	62.990967
17.816717	0.1	63.005809
17.818383	0.1	63.022140
17.820050	0.1	63.039485
17.821717	0.1	63.057128
17.823383	0.1	63.074891
17.825050	0.1	63.093487
17.826717	0.1	63.114528
17.828383	0.1	63.139264
17.830050	0.1	63.167397
17.831717	0.1	63.196603
17.833383	0.1	63.224737
17.835050	0.1	63.252155
17.836717	0.1	63.280825
17.838383	0.1	63.312355
17.840050	0.1	63.346628
17.841717	0.1	63.381974
17.843383	0.1	63.416842
17.845050	0.1	63.450579
17.846717	0.1	63.483778
17.848383	0.1	63.517217
17.850050	0.1	63.551430
17.851717	0.1	63.586596
17.853383	0.1	63.622776
17.855050	0.1	63.660149
17.856717	0.1	63.697938
17.858383	0.1	63.734952
17.860050	0.1	63.770358
17.861717	0.1	63.804749
17.863383	0.1	63.839678
17.865050	0.1	63.876513
17.866717	0.1	63.915018
17.868383	0.1	63.954000
17.870050	0.1	63.992325
17.871717	0.1	64.029697
17.873383	0.1	64.066593
17.875050	0.1	64.103369
17.876717	0.1	64.140145
17.878383	0.1	64.176086
17.880050	0.1	64.209644
17.881717	0.1	64.239565
17.883383	0.1	64.265791
17.885050	0.1	64.290289
17.886717	0.1	64.315561
17.888383	0.1	64.342860
17.890050	0.1	64.371470
17.891717	0.1	64.400200
17.893383	0.1	64.428810
17.895050	0.1	64.457718
17.896717	0.1	64.487282
17.898383	0.1	64.516965
17.900050	0.1	64.545278
17.901717	0.1	64.570490
17.903383	0.1	64.591710
17.905050	0.1	64.609114
17.906717	0.1	64.623777
17.908383	0.1	64.637307
17.910050	0.1	64.651016
17.911717	0.1	64.665023
17.913383	0.1	64.677898
17.915050	0.1	64.688567
17.916717	0.1	64.697329
17.918383	0.1	64.705316
17.920050	0.1	64.713303
17.921717	0.1	64.721231
17.923383	0.1	64.728025
17.925050	0.1	64.732675
17.926717	0.1	64.735238
17.928383	0.1	64.736489
17.930050	0.1	64.736609
17.931717	0.1	64.735297
17.933383	0.1	64.732257
17.935050	0.1	64.727251
17.936717	0.1	64.720217
17.938383	0.1	64.711634
17.940050	0.1	64.703111
17.941717	0.1	64.696375
17.943383	0.1	64.691726
17.945050	0.1	64.687852
17.946717	0.1	64.682547
17.948383	0.1	64.674262
17.950050	0.1	64.662758
17.951717	0.1	64.648990
17.953383	0.1	64.634625
17.955050	0.1	64.621274
17.956717	0.1	64.608995
17.958383	0.1	64.596836
17.960050	0.1	64.583603
17.961717	0.1	64.568583
17.963383	0.1	64.551119
17.965050	0.1	64.531211
17.966717	0.1	64.510230
17.968383	0.1	64.490322
17.970050	0.1	64.472322
17.971717	0.1	64.455453
17.973383	0.1	64.438108
17.975050	0.1	64.419750
17.976717	0.1	64.400975
17.978383	0.1	64.382438
17.980050	0.1	64.363007
17.981717	0.1	64.341191
17.983383	0.1	64.316873
17.985050	0.1	64.291004
17.986717	0.1	64.263824
17.988383	0.1	64.236049
17.990050	0.1	64.208571
17.991717	0.1	64.181272
17.993383	0.1	64.153437
17.995050	0.1	64.125363
17.996717	0.1	64.098302
17.998383	0.1	64.072792
18.000050	0.1	64.048413
18.001717	0.1	64.024571
18.003383	0.1	64.000908
18.005050	0.1	63.976649
18.006717	0.1	63.951258
18.008383	0.1	63.924376
18.010050	0.1	63.896243
18.011717	0.1	63.867752
18.013383	0.1	63.839797
18.015050	0.1	63.812617
18.016717	0.1	63.785974
18.018383	0.1	63.759629
18.020050	0.1	63.733701
18.021717	0.1	63.708309
18.023383	0.1	63.683931
18.025050	0.1	63.661102
18.026717	0.1	63.640598
18.028383	0.1	63.623134
18.030050	0.1	63.608412
18.031717	0.1	63.595060
18.033383	0.1	63.581590
18.035050	0.1	63.567106
18.036717	0.1	63.551489
18.038383	0.1	63.535277
18.040050	0.1	63.519422
18.041717	0.1	63.504640
18.043383	0.1	63.491169
18.045050	0.1	63.478772
18.046717	0.1	63.466612
18.048383	0.1	63.454453
18.050050	0.1	63.443009
18.051717	0.1	63.432757
18.053383	0.1	63.423041
18.055050	0.1	63.412610
18.056717	0.1	63.400928
18.058383	0.1	63.387875
18.060050	0.1	63.373867
18.061717	0.1	63.359741
18.063383	0.1	63.345555
18.065050	0.1	63.330475
18.066717	0.1	63.313905
18.068383	0.1	63.296918
18.070050	0.1	63.281063
18.071717	0.1	63.266877
18.073383	0.1	63.253943
18.075050	0.1	63.241784
18.076717	0.1	63.229326
18.078383	0.1	63.214723
18.080050	0.1	63.196484
18.081717	0.1	63.174252
18.083383	0.1	63.148443
18.085050	0.1	63.119773
18.086717	0.1	63.088302
18.088383	0.1	63.055042
18.090050	0.1	63.021664
18.091717	0.1	62.989298
18.093383	0.1	62.957171
18.095050	0.1	62.924210
18.096717	0.1	62.889937
18.098383	0.1	62.854055
18.100050	0.1	62.815789
18.101717	0.1	62.774126
18.103383	0.1	62.727932
18.105050	0.1	62.676672
18.106717	0.1	62.621716
18.108383	0.1	62.565509
18.110050	0.1	62.509540
18.111717	0.1	62.454227
18.113383	0.1	62.399510
18.115050	0.1	62.346164
18.116717	0.1	62.294606
18.118383	0.1	62.243883
18.120050	0.1	62.191430
18.121717	0.1	62.135342
18.123383	0.1	62.075857
18.125050	0.1	62.015060
18.126717	0.1	61.955217
18.128383	0.1	61.897162
18.130050	0.1	61.839465
18.131717	0.1	61.779920
18.133383	0.1	61.718050
18.135050	0.1	61.654512
18.136717	0.1	61.589424
18.138383	0.1	61.522905
18.140050	0.1	61.455790
18.141717	0.1	61.389271
18.143383	0.1	61.324481
18.145050	0.1	61.262313
18.146717	0.1	61.203126
18.148383	0.1	61.146561
18.150050	0.1	61.091665
18.151717	0.1	61.036888
18.153383	0.1	60.980741
18.155050	0.1	60.922865
18.156717	0.1	60.864750
18.158383	0.1	60.808364
18.160050	0.1	60.754064
18.161717	0.1	60.699884
18.163383	0.1	60.643021
18.165050	0.1	60.582641
18.166717	0.1	60.520831
18.168383	0.1	60.461227
18.170050	0.1	60.406569
18.171717	0.1	60.356740
18.173383	0.1	60.309473
18.175050	0.1	60.262684
18.176717	0.1	60.215417
18.178383	0.1	60.167078
18.180050	0.1	60.117010
18.181717	0.1	60.065094
18.183383	0.1	60.011748
18.185050	0.1	59.957925
18.186717	0.1	59.905235
18.188383	0.1	59.855226
18.190050	0.1	59.808854
18.191717	0.1	59.765223
18.193383	0.1	59.722487
18.195050	0.1	59.679452
18.196717	0.1	59.635881
18.198383	0.1	59.592489
18.200050	0.1	59.550408
18.201717	0.1	59.509937
18.203383	0.1	59.470240
18.205050	0.1	59.430364
18.206717	0.1	59.389595
18.208383	0.1	59.347335
18.210050	0.1	59.303645
18.211717	0.1	59.258882
18.213383	0.1	59.214476
18.215050	0.1	59.172693
18.216717	0.1	59.134725
18.218383	0.1	59.099857
18.220050	0.1	59.066359
18.221717	0.1	59.032921
18.223383	0.1	58.999602
18.225050	0.1	58.966521
18.226717	0.1	58.933560
18.228383	0.1	58.900121
18.230050	0.1	58.865968
18.231717	0.1	58.831814
18.233383	0.1	58.799032
18.235050	0.1	58.768574
18.236717	0.1	58.739725
18.238383	0.1	58.711413
18.240050	0.1	58.683220
18.241717	0.1	58.654669
18.243383	0.1	58.625106
18.245050	0.1	58.594588
18.246717	0.1	58.563951
18.248383	0.1	58.533970
18.250050	0.1	58.505360
18.251717	0.1	58.478955
18.253383	0.1	58.454994
18.255050	0.1	58.432702
18.256717	0.1	58.411304
18.258383	0.1	58.390800
18.260050	0.1	58.372143
18.261717	0.1	58.356289
18.263383	0.1	58.342460
18.265050	0.1	58.328274
18.266717	0.1	58.312241
18.268383	0.1	58.295909
18.270050	0.1	58.282140
18.271717	0.1	58.272484
18.273383	0.1	58.266107
18.275050	0.1	58.261934
18.276717	0.1	58.259669
18.278383	0.1	58.259610
18.280050	0.1	58.261517
18.281717	0.1	58.264438
18.283383	0.1	58.267358
18.285050	0.1	58.270160
18.286717	0.1	58.274273
18.288383	0.1	58.281842
18.290050	0.1	58.293406
18.291717	0.1	58.307651
18.293383	0.1	58.322552
18.295050	0.1	58.337930
18.296717	0.1	58.355752
18.298383	0.1	58.378283
18.300050	0.1	58.405999
18.301717	0.1	58.437232
18.303383	0.1	58.470014
18.305050	0.1	58.503274
18.306717	0.1	58.537189
18.308383	0.1	58.572475
18.310050	0.1	58.610204
18.311717	0.1	58.650855
18.313383	0.1	58.694783
18.315050	0.1	58.741811
18.316717	0.1	58.790210
18.318383	0.1	58.837477
18.320050	0.1	58.882300
18.321717	0.1	58.925036
18.323383	0.1	58.967177
18.325050	0.1	59.011046
18.326717	0.1	59.058074
18.328383	0.1	59.106950
18.330050	0.1	59.154991
18.331717	0.1	59.199933
18.333383	0.1	59.241179
18.335050	0.1	59.278969
18.336717	0.1	59.314195
18.338383	0.1	59.347395
18.340050	0.1	59.377793
18.341717	0.1	59.403363
18.343383	0.1	59.422497
18.345050	0.1	59.435431
18.346717	0.1	59.443418
18.348383	0.1	59.447054
18.350050	0.1	59.445564
18.351717	0.1	59.437994
18.353383	0.1	59.424463
18.355050	0.1	59.406761
18.356717	0.1	59.386317
18.358383	0.1	59.362892
18.360050	0.1	59.334639
18.361717	0.1	59.299473
18.363383	0.1	59.255961
18.365050	0.1	59.203986
18.366717	0.1	59.143666
18.368383	0.1	59.075240
18.370050	0.1	58.998946
18.371717	0.1	58.915201
18.373383	0.1	58.824722
18.375050	0.1	58.728520
18.376717	0.1	58.627371
18.378383	0.1	58.522168
18.380050	0.1	58.413628
18.381717	0.1	58.302108
18.383383	0.1	58.187190
18.385050	0.1	58.068160
18.386717	0.1	57.945374
18.388383	0.1	57.819668
18.390050	0.1	57.691876
18.391717	0.1	57.562235
18.393383	0.1	57.430986
18.395050	0.1	57.298604
18.396717	0.1	57.165030
18.398383	0.1	57.030085
18.400050	0.1	56.894008
18.401717	0.1	56.757573
18.403383	0.1	56.621138
18.405050	0.1	56.485299
18.406717	0.1	56.350771
18.408383	0.1	56.218270
18.410050	0.1	56.087795
18.411717	0.1	55.959705
18.413383	0.1	55.834297
18.415050	0.1	55.711571
18.416717	0.1	55.590692
18.418383	0.1	55.470828
18.420050	0.1	55.351201
18.421717	0.1	55.232171
18.423383	0.1	55.115345
18.425050	0.1	55.001799
18.426717	0.1	54.891172
18.428383	0.1	54.782096
18.430050	0.1	54.673794
18.431717	0.1	54.566387
18.433383	0.1	54.460052
18.435050	0.1	54.355088
18.436717	0.1	54.252509
18.438383	0.1	54.153446
18.440050	0.1	54.058376
18.441717	0.1	53.967002
18.443383	0.1	53.878549
18.445050	0.1	53.792063
18.446717	0.1	53.706292
18.448383	0.1	53.619865
18.450050	0.1	53.532186
18.451717	0.1	53.444508
18.453383	0.1	53.358439
18.455050	0.1	53.274813
18.456717	0.1	53.193632
18.458383	0.1	53.114775
18.460050	0.1	53.037825
18.461717	0.1	52.962724
18.463383	0.1	52.889231
18.465050	0.1	52.816752
18.466717	0.1	52.744094
18.468383	0.1	52.670363
18.470050	0.1	52.595380
18.471717	0.1	52.520040
18.473383	0.1	52.445296
18.475050	0.1	52.371445
18.476717	0.1	52.298072
18.478383	0.1	52.224520
18.480050	0.1	52.150789
18.481717	0.1	52.077058
18.483383	0.1	52.003446
18.485050	0.1	51.929596
18.486717	0.1	51.855090
18.488383	0.1	51.779690
18.490050	0.1	51.703635
18.491717	0.1	51.627579
18.493383	0.1	51.552656
18.495050	0.1	51.479462
18.496717	0.1	51.407221
18.498383	0.1	51.334801
18.500050	0.1	51.261666
18.501717	0.1	51.187876
18.503383	0.1	51.113847
18.505050	0.1	51.040354
18.506717	0.1	50.967279
18.508383	0.1	50.893906
18.510050	0.1	50.821069
18.511717	0.1	50.750318
18.513383	0.1	50.680998
18.515050	0.1	50.610963
18.516717	0.1	50.539258
18.518383	0.1	50.467494
18.520050	0.1	50.397518
18.521717	0.1	50.329390
18.523383	0.1	50.261560
18.525050	0.1	50.193074
18.526717	0.1	50.125006
18.528383	0.1	50.058904
18.530050	0.1	49.995247
18.531717	0.1	49.933079
18.533383	0.1	49.870673
18.535050	0.1	49.806657
18.536717	0.1	49.740794
18.538383	0.1	49.674097
18.540050	0.1	49.609008
18.541717	0.1	49.547496
18.543383	0.1	49.489382
18.545050	0.1	49.433175
18.546717	0.1	49.377027
18.548383	0.1	49.319032
18.550050	0.1	49.258354
18.551717	0.1	49.195293
18.553383	0.1	49.130800
18.555050	0.1	49.066129
18.556717	0.1	49.002770
18.558383	0.1	48.941556
18.560050	0.1	48.882249
18.561717	0.1	48.824015
18.563383	0.1	48.766020
18.565050	0.1	48.707846
18.566717	0.1	48.649076
18.568383	0.1	48.588517
18.570050	0.1	48.525515
18.571717	0.1	48.460129
18.573383	0.1	48.393491
18.575050	0.1	48.327330
18.576717	0.1	48.262718
18.578383	0.1	48.199358
18.580050	0.1	48.136237
18.581717	0.1	48.073295
18.583383	0.1	48.010889
18.585050	0.1	47.949317
18.586717	0.1	47.888163
18.588383	0.1	47.825339
18.590050	0.1	47.757986
18.591717	0.1	47.685030
18.593383	0.1	47.608676
18.595050	0.1	47.532919
18.596717	0.1	47.460916
18.598383	0.1	47.393027
18.600050	0.1	47.327462
18.601717	0.1	47.262254
18.603383	0.1	47.196629
18.605050	0.1	47.130230
18.606717	0.1	47.063175
18.608383	0.1	46.996239
18.610050	0.1	46.929899
18.611717	0.1	46.863022
18.613383	0.1	46.794119
18.615050	0.1	46.722951
18.616717	0.1	46.651366
18.618383	0.1	46.580735
18.620050	0.1	46.510580
18.621717	0.1	46.440783
18.623383	0.1	46.372238
18.625050	0.1	46.306017
18.626717	0.1	46.242001
18.628383	0.1	46.179297
18.630050	0.1	46.117010
18.631717	0.1	46.054962
18.633383	0.1	45.993271
18.635050	0.1	45.931700
18.636717	0.1	45.870188
18.638383	0.1	45.809033
18.640050	0.1	45.748833
18.641717	0.1	45.690599
18.643383	0.1	45.634511
18.645050	0.1	45.579436
18.646717	0.1	45.523765
18.648383	0.1	45.466605
18.650050	0.1	45.409026
18.651717	0.1	45.352581
18.653383	0.1	45.298102
18.655050	0.1	45.244339
18.656717	0.1	45.189622
18.658383	0.1	45.133534
18.660050	0.1	45.076850
18.661717	0.1	45.021119
18.663383	0.1	44.968071
18.665050	0.1	44.918599
18.666717	0.1	44.871095
18.668383	0.1	44.822994
18.670050	0.1	44.773164
18.671717	0.1	44.722977
18.673383	0.1	44.674518
18.675050	0.1	44.628563
18.676717	0.1	44.585052
18.678383	0.1	44.543448
18.680050	0.1	44.502380
18.681717	0.1	44.459942
18.683383	0.1	44.415357
18.685050	0.1	44.369164
18.686717	0.1	44.322851
18.688383	0.1	44.277253
18.690050	0.1	44.232013
18.691717	0.1	44.186952
18.693383	0.1	44.142487
18.695050	0.1	44.098320
18.696717	0.1	44.053796
18.698383	0.1	44.009927
18.700050	0.1	43.967548
18.701717	0.1	43.926361
18.703383	0.1	43.885651
18.705050	0.1	43.845775
18.706717	0.1	43.807330
18.708383	0.1	43.770018
18.710050	0.1	43.732169
18.711717	0.1	43.692115
18.713383	0.1	43.650213
18.715050	0.1	43.608012
18.716717	0.1	43.566826
18.718383	0.1	43.527189
18.720050	0.1	43.489459
18.721717	0.1	43.454113
18.723383	0.1	43.421152
18.725050	0.1	43.389681
18.726717	0.1	43.358150
18.728383	0.1	43.325367
18.730050	0.1	43.290975
18.731717	0.1	43.254795
18.733383	0.1	43.216946
18.735050	0.1	43.178859
18.736717	0.1	43.142441
18.738383	0.1	43.109360
18.740050	0.1	43.079856
18.741717	0.1	43.053212
18.743383	0.1	43.028536
18.745050	0.1	43.004635
18.746717	0.1	42.980793
18.748383	0.1	42.957487
18.750050	0.1	42.935672
18.751717	0.1	42.915406
18.753383	0.1	42.895796
18.755050	0.1	42.876425
18.756717	0.1	42.857709
18.758383	0.1	42.840126
18.760050	0.1	42.824629
18.761717	0.1	42.811873
18.763383	0.1	42.801681
18.765050	0.1	42.794230
18.766717	0.1	42.789879
18.768383	0.1	42.788210
18.770050	0.1	42.788448
18.771717	0.1	42.790535
18.773383	0.1	42.794886
18.775050	0.1	42.802277
18.776717	0.1	42.812708
18.778383	0.1	42.825880
18.780050	0.1	42.841556
18.781717	0.1	42.859557
18.783383	0.1	42.879763
18.785050	0.1	42.902651
18.786717	0.1	42.928937
18.788383	0.1	42.959275
18.790050	0.1	42.994383
18.791717	0.1	43.034377
18.793383	0.1	43.078366
18.795050	0.1	43.125870
18.796717	0.1	43.177309
18.798383	0.1	43.232861
18.800050	0.1	43.291452
18.801717	0.1	43.352189
18.803383	0.1	43.415191
18.805050	0.1	43.481412
18.806717	0.1	43.551269
18.808383	0.1	43.625238
18.810050	0.1	43.703559
18.811717	0.1	43.786707
18.813383	0.1	43.875041
18.815050	0.1	43.967965
18.816717	0.1	44.064167
18.818383	0.1	44.162634
18.820050	0.1	44.263306
18.821717	0.1	44.366660
18.823383	0.1	44.472220
18.825050	0.1	44.579151
18.826717	0.1	44.687512
18.828383	0.1	44.798079
18.830050	0.1	44.910553
18.831717	0.1	45.023921
18.833383	0.1	45.137170
18.835050	0.1	45.249822
18.836717	0.1	45.361283
18.838383	0.1	45.470717
18.840050	0.1	45.578065
18.841717	0.1	45.683327
18.843383	0.1	45.785251
18.845050	0.1	45.882347
18.846717	0.1	45.973661
18.848383	0.1	46.058658
18.850050	0.1	46.136561
18.851717	0.1	46.206119
18.853383	0.1	46.266201
18.855050	0.1	46.315732
18.856717	0.1	46.354118
18.858383	0.1	46.381297
18.860050	0.1	46.398285
18.861717	0.1	46.406391
18.863383	0.1	46.405497
18.865050	0.1	46.393516
18.866717	0.1	46.368304
18.868383	0.1	46.329084
18.870050	0.1	46.276155
18.871717	0.1	46.209338
18.873383	0.1	46.127382
18.875050	0.1	46.028855
18.876717	0.1	45.913043
18.878383	0.1	45.780483
18.880050	0.1	45.632365
18.881717	0.1	45.470240
18.883383	0.1	45.295599
18.885050	0.1	45.110586
18.886717	0.1	44.917169
18.888383	0.1	44.716420
18.890050	0.1	44.507506
18.891717	0.1	44.288996
18.893383	0.1	44.060591
18.895050	0.1	43.824079
18.896717	0.1	43.581429
18.898383	0.1	43.333533
18.900050	0.1	43.081346
18.901717	0.1	42.826357
18.903383	0.1	42.570057
18.905050	0.1	42.312744
18.906717	0.1	42.054000
18.908383	0.1	41.793766
18.910050	0.1	41.533175
18.911717	0.1	41.274371
18.913383	0.1	41.018846
18.915050	0.1	40.766599
18.916717	0.1	40.517392
18.918383	0.1	40.271583
18.920050	0.1	40.030065
18.921717	0.1	39.794030
18.923383	0.1	39.564075
18.925050	0.1	39.340439
18.926717	0.1	39.123418
18.928383	0.1	38.913371
18.930050	0.1	38.709881
18.931717	0.1	38.512232
18.933383	0.1	38.320782
18.935050	0.1	38.137021
18.936717	0.1	37.961664
18.938383	0.1	37.793043
18.940050	0.1	37.628593
18.941717	0.1	37.467244
18.943383	0.1	37.309947
18.945050	0.1	37.158670
18.946717	0.1	37.014904
18.948383	0.1	36.879065
18.950050	0.1	36.750855
18.951717	0.1	36.629143
18.953383	0.1	36.512019
18.955050	0.1	36.397996
18.956717	0.1	36.287071
18.958383	0.1	36.179843
18.960050	0.1	36.076786
18.961717	0.1	35.978021
18.963383	0.1	35.883429
18.965050	0.1	35.792472
18.966717	0.1	35.704496
18.968383	0.1	35.618665
18.970050	0.1	35.533967
18.971717	0.1	35.449567
18.973383	0.1	35.365762
18.975050	0.1	35.283866
18.976717	0.1	35.204830
18.978383	0.1	35.128298
18.980050	0.1	35.053434
18.981717	0.1	34.980299
18.983383	0.1	34.909548
18.985050	0.1	34.841301
18.986717	0.1	34.775319
18.988383	0.1	34.711542
18.990050	0.1	34.649732
18.991717	0.1	34.588399
18.993383	0.1	34.525277
18.995050	0.1	34.459593
18.996717	0.1	34.392419
18.998383	0.1	34.325959
19.000050	0.1	34.261706
19.001717	0.1	34.199419
19.003383	0.1	34.137311
19.005050	0.1	34.074010
19.006717	0.1	34.010472
19.008383	0.1	33.949377
19.010050	0.1	33.892514
19.011717	0.1	33.839466
19.013383	0.1	33.788266
19.015050	0.1	33.736648
19.016717	0.1	33.683242
19.018383	0.1	33.627631
19.020050	0.1	33.570292
19.021717	0.1	33.512535
19.023383	0.1	33.455851
19.025050	0.1	33.400776
19.026717	0.1	33.346357
19.028383	0.1	33.291878
19.030050	0.1	33.237936
19.031717	0.1	33.184828
19.033383	0.1	33.132078
19.035050	0.1	33.079030
19.036717	0.1	33.025684
19.038383	0.1	32.972755
19.040050	0.1	32.920720
19.041717	0.1	32.869520
19.043383	0.1	32.818737
19.045050	0.1	32.767894
19.046717	0.1	32.717289
19.048383	0.1	32.668235
19.050050	0.1	32.621922
19.051717	0.1	32.578172
19.053383	0.1	32.535078
19.055050	0.1	32.490792
19.056717	0.1	32.444956
19.058383	0.1	32.398285
19.060050	0.1	32.351079
19.061717	0.1	32.303037
19.063383	0.1	32.254161
19.065050	0.1	32.205047
19.066717	0.1	32.156946
19.068383	0.1	32.110753
19.070050	0.1	32.066526
19.071717	0.1	32.024147
19.073383	0.1	31.983675
19.075050	0.1	31.944992
19.076717	0.1	31.906607
19.078383	0.1	31.867089
19.080050	0.1	31.826796
19.081717	0.1	31.786921
19.083383	0.1	31.748118
19.085050	0.1	31.710388
19.086717	0.1	31.673076
19.088383	0.1	31.635704
19.090050	0.1	31.598510
19.091717	0.1	31.561377
19.093383	0.1	31.523706
19.095050	0.1	31.484963
19.096717	0.1	31.445744
19.098383	0.1	31.407477
19.100050	0.1	31.370701
19.101717	0.1	31.335415
19.103383	0.1	31.301441
19.105050	0.1	31.268599
19.106717	0.1	31.236770
19.108383	0.1	31.205716
19.110050	0.1	31.175317
19.111717	0.1	31.145217
19.113383	0.1	31.114640
19.115050	0.1	31.083526
19.116717	0.1	31.052651
19.118383	0.1	31.023027
19.120050	0.1	30.994954
19.121717	0.1	30.968191
19.123383	0.1	30.941965
19.125050	0.1	30.915679
19.126717	0.1	30.888500
19.128383	0.1	30.860426
19.130050	0.1	30.833067
19.131717	0.1	30.808749
19.133383	0.1	30.787649
19.135050	0.1	30.767502
19.136717	0.1	30.745329
19.138383	0.1	30.719044
19.140050	0.1	30.688645
19.141717	0.1	30.656340
19.143383	0.1	30.624988
19.145050	0.1	30.595841
19.146717	0.1	30.568363
19.148383	0.1	30.541362
19.150050	0.1	30.514659
19.151717	0.1	30.488612
19.153383	0.1	30.463042
19.155050	0.1	30.437591
19.156717	0.1	30.411961
19.158383	0.1	30.385794
19.160050	0.1	30.358495
19.161717	0.1	30.329289
19.163383	0.1	30.297818
19.165050	0.1	30.264558
19.166717	0.1	30.229988
19.168383	0.1	30.193629
19.170050	0.1	30.154766
19.171717	0.1	30.113580
19.173383	0.1	30.071558
19.175050	0.1	30.030014
19.176717	0.1	29.988648
19.178383	0.1	29.946746
19.180050	0.1	29.904189
19.181717	0.1	29.860498
19.183383	0.1	29.815199
19.185050	0.1	29.768051
19.186717	0.1	29.719295
19.188383	0.1	29.669287
19.190050	0.1	29.618325
19.191717	0.1	29.566409
19.193383	0.1	29.513420
19.195050	0.1	29.459180
19.196717	0.1	29.404106
19.198383	0.1	29.348494
19.200050	0.1	29.292287
19.201717	0.1	29.235663
19.203383	0.1	29.179038
19.205050	0.1	29.122772
19.206717	0.1	29.067160
19.208383	0.1	29.011370
19.210050	0.1	28.954031
19.211717	0.1	28.894426
19.213383	0.1	28.833093
19.215050	0.1	28.771164
19.216717	0.1	28.709950
19.218383	0.1	28.650584
19.220050	0.1	28.592588
19.221717	0.1	28.534056
19.223383	0.1	28.473558
19.225050	0.1	28.411509
19.226717	0.1	28.349580
19.228383	0.1	28.289141
19.230050	0.1	28.230192
19.231717	0.1	28.172018
19.233383	0.1	28.113546
19.235050	0.1	28.054060
19.236717	0.1	27.993919
19.238383	0.1	27.934314
19.240050	0.1	27.875723
19.241717	0.1	27.818205
19.243383	0.1	27.761759
19.245050	0.1	27.706207
19.246717	0.1	27.651192
19.248383	0.1	27.597012
19.250050	0.1	27.544023
19.251717	0.1	27.492167
19.253383	0.1	27.440311
19.255050	0.1	27.386965
19.256717	0.1	27.331890
19.258383	0.1	27.276875
19.260050	0.1	27.224125
19.261717	0.1	27.174057
19.263383	0.1	27.125420
19.265050	0.1	27.076604
19.266717	0.1	27.027013
19.268383	0.1	26.976468
19.270050	0.1	26.925387
19.271717	0.1	26.874663
19.273383	0.1	26.825012
19.275050	0.1	26.775958
19.276717	0.1	26.727022
19.278383	0.1	26.678325
19.280050	0.1	26.630522
19.281717	0.1	26.584388
19.283383	0.1	26.540162
19.285050	0.1	26.497723
19.286717	0.1	26.456417
19.288383	0.1	26.414932
19.290050	0.1	26.372196
19.291717	0.1	26.327671
19.293383	0.1	26.281776
19.295050	0.1	26.235642
19.296717	0.1	26.190580
19.298383	0.1	26.147784
19.300050	0.1	26.107253
19.301717	0.1	26.067497
19.303383	0.1	26.025952
19.305050	0.1	25.981666
19.306717	0.1	25.935771
19.308383	0.1	25.890292
19.310050	0.1	25.845827
19.311717	0.1	25.802614
19.313383	0.1	25.761069
19.315050	0.1	25.721373
19.316717	0.1	25.683643
19.318383	0.1	25.647761
19.320050	0.1	25.612773
19.321717	0.1	25.577189
19.323383	0.1	25.540532
19.325050	0.1	25.502504
19.326717	0.1	25.462987
19.328383	0.1	25.423051
19.330050	0.1	25.383832
19.331717	0.1	25.345446
19.333383	0.1	25.307538
19.335050	0.1	25.270166
19.336717	0.1	25.233389
19.338383	0.1	25.196852
19.340050	0.1	25.160076
19.341717	0.1	25.123419
19.343383	0.1	25.087716
19.345050	0.1	25.053860
19.346717	0.1	25.021495
19.348383	0.1	24.989249
19.350050	0.1	24.955632
19.351717	0.1	24.920525
19.353383	0.1	24.884821
19.355050	0.1	24.849595
19.356717	0.1	24.814726
19.358383	0.1	24.778785
19.360050	0.1	24.740995
19.361717	0.1	24.702193
19.363383	0.1	24.664523
19.365050	0.1	24.629237
19.366717	0.1	24.595441
19.368383	0.1	24.560870
19.370050	0.1	24.523856
19.371717	0.1	24.484815
19.373383	0.1	24.445237
19.375050	0.1	24.406971
19.376717	0.1	24.370791
19.378383	0.1	24.336041
19.380050	0.1	24.301948
19.381717	0.1	24.268271
19.383383	0.1	24.235488
19.385050	0.1	24.204077
19.386717	0.1	24.173857
19.388383	0.1	24.143816
19.390050	0.1	24.113060
19.391717	0.1	24.081649
19.393383	0.1	24.049939
19.395050	0.1	24.017991
19.396717	0.1	23.985149
19.398383	0.1	23.951055
19.400050	0.1	23.916008
19.401717	0.1	23.880483
19.403383	0.1	23.844661
19.405050	0.1	23.808481
19.406717	0.1	23.772360
19.408383	0.1	23.737253
19.410050	0.1	23.703755
19.411717	0.1	23.671569
19.413383	0.1	23.639800
19.415050	0.1	23.607613
19.416717	0.1	23.574831
19.418383	0.1	23.541810
19.420050	0.1	23.509504
19.421717	0.1	23.479105
19.423383	0.1	23.451210
19.425050	0.1	23.425104
19.426717	0.1	23.399354
19.428383	0.1	23.372711
19.430050	0.1	23.344220
19.431717	0.1	23.313464
19.433383	0.1	23.280801
19.435050	0.1	23.247541
19.436717	0.1	23.215295
19.438383	0.1	23.184778
19.440050	0.1	23.155810
19.441717	0.1	23.127438
19.443383	0.1	23.099305
19.445050	0.1	23.071350
19.446717	0.1	23.044230
19.448383	0.1	23.018004
19.450050	0.1	22.991361
19.451717	0.1	22.961976
19.453383	0.1	22.929372
19.455050	0.1	22.895099
19.456717	0.1	22.860230
19.458383	0.1	22.824348
19.460050	0.1	22.787811
19.461717	0.1	22.752584
19.463383	0.1	22.719444
19.465050	0.1	22.687437
19.466717	0.1	22.655429
19.468383	0.1	22.623183
19.470050	0.1	22.590221
19.471717	0.1	22.556545
19.473383	0.1	22.522093
19.475050	0.1	22.486748
19.476717	0.1	22.450746
19.478383	0.1	22.415103
19.480050	0.1	22.380711
19.481717	0.1	22.347750
19.483383	0.1	22.316100
19.485050	0.1	22.285820
19.486717	0.1	22.256793
19.488383	0.1	22.227885
19.490050	0.1	22.197367
19.491717	0.1	22.163750
19.493383	0.1	22.126438
19.495050	0.1	22.085251
19.496717	0.1	22.040666
19.498383	0.1	21.993996
19.500050	0.1	21.947147
19.501717	0.1	21.901490
19.503383	0.1	21.857859
19.505050	0.1	21.816315
19.506717	0.1	21.775605
19.508383	0.1	21.733941
19.510050	0.1	21.690906
19.511717	0.1	21.647097
19.513383	0.1	21.603288
19.515050	0.1	21.560432
19.516717	0.1	21.519007
19.518383	0.1	21.478475
19.520050	0.1	21.437706
19.521717	0.1	21.395983
19.523383	0.1	21.353425
19.525050	0.1	21.310569
19.526717	0.1	21.267594
19.528383	0.1	21.224858
19.530050	0.1	21.182240
19.531717	0.1	21.139385
19.533383	0.1	21.095575
19.535050	0.1	21.050752
19.536717	0.1	21.005811
19.538383	0.1	20.962001
19.540050	0.1	20.920397
19.541717	0.1	20.881714
19.543383	0.1	20.845236
19.545050	0.1	20.808877
19.546717	0.1	20.771982
19.548383	0.1	20.735027
19.550050	0.1	20.698072
19.551717	0.1	20.660819
19.553383	0.1	20.623626
19.555050	0.1	20.587386
19.556717	0.1	20.552934
19.558383	0.1	20.519496
19.560050	0.1	20.485402
19.561717	0.1	20.450116
19.563383	0.1	20.414413
19.565050	0.1	20.379485
19.566717	0.1	20.346285
19.568383	0.1	20.315768
19.570050	0.1	20.288230
19.571717	0.1	20.262421
19.573383	0.1	20.236851
19.575050	0.1	20.210804
19.576717	0.1	20.183922
19.578383	0.1	20.156087
19.580050	0.1	20.127774
19.581717	0.1	20.100237
19.583383	0.1	20.073951
19.585050	0.1	20.048023
19.586717	0.1	20.021201
19.588383	0.1	19.992770
19.590050	0.1	19.963087
19.591717	0.1	19.932331
19.593383	0.1	19.901158
19.595050	0.1	19.870580
19.596717	0.1	19.840718
19.598383	0.1	19.811333
19.600050	0.1	19.783200
19.601717	0.1	19.757332
19.603383	0.1	19.734622
19.605050	0.1	19.714476
19.606717	0.1	19.694687
19.608383	0.1	19.673051
19.610050	0.1	19.649447
19.611717	0.1	19.625367
19.613383	0.1	19.601942
19.615050	0.1	19.579054
19.616717	0.1	19.555629
19.618383	0.1	19.531370
19.620050	0.1	19.506336
19.621717	0.1	19.479753
19.623383	0.1	19.450189
19.625050	0.1	19.417704
19.626717	0.1	19.384385
19.628383	0.1	19.352437
19.630050	0.1	19.323171
19.631717	0.1	19.297422
19.633383	0.1	19.274892
19.635050	0.1	19.254090
19.636717	0.1	19.232393
19.638383	0.1	19.207777
19.640050	0.1	19.180418
19.641717	0.1	19.152046
19.643383	0.1	19.124271
19.645050	0.1	19.097449
19.646717	0.1	19.071163
19.648383	0.1	19.045175
19.650050	0.1	19.019545
19.651717	0.1	18.993736
19.653383	0.1	18.967034
19.655050	0.1	18.939258
19.656717	0.1	18.910946
19.658383	0.1	18.882991
19.660050	0.1	18.856527
19.661717	0.1	18.832506
19.663383	0.1	18.810810
19.665050	0.1	18.790783
19.666717	0.1	18.770934
19.668383	0.1	18.750549
19.670050	0.1	18.729509
19.671717	0.1	18.708230
19.673383	0.1	18.687249
19.675050	0.1	18.667103
19.676717	0.1	18.647255
19.678383	0.1	18.626274
19.680050	0.1	18.603386
19.681717	0.1	18.579365
19.683383	0.1	18.556060
19.685050	0.1	18.535257
19.686717	0.1	18.517376
19.688383	0.1	18.501402
19.690050	0.1	18.485666
19.691717	0.1	18.468858
19.693383	0.1	18.451513
19.695050	0.1	18.434764
19.696717	0.1	18.419088
19.698383	0.1	18.404425
19.700050	0.1	18.390657
19.701717	0.1	18.377126
19.703383	0.1	18.363119
19.705050	0.1	18.348576
19.706717	0.1	18.334330
19.708383	0.1	18.321217
19.710050	0.1	18.309892
19.711717	0.1	18.300773
19.713383	0.1	18.293501
19.715050	0.1	18.286885
19.716717	0.1	18.279554
19.718383	0.1	18.271924
19.720050	0.1	18.266500
19.721717	0.1	18.264950
19.723383	0.1	18.266083
19.725050	0.1	18.267037
19.726717	0.1	18.265904
19.728383	0.1	18.263639
19.730050	0.1	18.262626
19.731717	0.1	18.263937
19.733383	0.1	18.267037
19.735050	0.1	18.271090
19.736717	0.1	18.275679
19.738383	0.1	18.280448
19.740050	0.1	18.284680
19.741717	0.1	18.288435
19.743383	0.1	18.292965
19.745050	0.1	18.299640
19.746717	0.1	18.309058
19.748383	0.1	18.320919
19.750050	0.1	18.334628
19.751717	0.1	18.349947
19.753383	0.1	18.365921
19.755050	0.1	18.381418
19.756717	0.1	18.395365
19.758383	0.1	18.407227
19.760050	0.1	18.417658
19.761717	0.1	18.427910
19.763383	0.1	18.438936
19.765050	0.1	18.450440
19.766717	0.1	18.461169
19.768383	0.1	18.470288
19.770050	0.1	18.477739
19.771717	0.1	18.484296
19.773383	0.1	18.490316
19.775050	0.1	18.494428
19.776717	0.1	18.494786
19.778383	0.1	18.490971
19.780050	0.1	18.484594
19.781717	0.1	18.477560
19.783383	0.1	18.470348
19.785050	0.1	18.461467
19.786717	0.1	18.449486
19.788383	0.1	18.433691
19.790050	0.1	18.413783
19.791717	0.1	18.389941
19.793383	0.1	18.362762
19.795050	0.1	18.333913
19.796717	0.1	18.303932
19.798383	0.1	18.271507
19.800050	0.1	18.235625
19.801717	0.1	18.196763
19.803383	0.1	18.156470
19.805050	0.1	18.115522
19.806717	0.1	18.073679
19.808383	0.1	18.029810
19.810050	0.1	17.983497
19.811717	0.1	17.935575
19.813383	0.1	17.887355
19.815050	0.1	17.839790
19.816717	0.1	17.792047
19.818383	0.1	17.742754
19.820050	0.1	17.691911
19.821717	0.1	17.641247
19.823383	0.1	17.592014
19.825050	0.1	17.543377
19.826717	0.1	17.493368
19.828383	0.1	17.441274
19.830050	0.1	17.388285
19.831717	0.1	17.336250
19.833383	0.1	17.286481
19.835050	0.1	17.239750
19.836717	0.1	17.196179
19.838383	0.1	17.155171
19.840050	0.1	17.115713
19.841717	0.1	17.076374
19.843383	0.1	17.035664
19.845050	0.1	16.994060
19.846717	0.1	16.953708
19.848383	0.1	16.916514
19.850050	0.1	16.882599
19.851717	0.1	16.851128
19.853383	0.1	16.821385
19.855050	0.1	16.793192
19.856717	0.1	16.766490
19.858383	0.1	16.740562
19.860050	0.1	16.714693
19.861717	0.1	16.688407
19.863383	0.1	16.662301
19.865050	0.1	16.637922
19.866717	0.1	16.616405
19.868383	0.1	16.597153
19.870050	0.1	16.578854
19.871717	0.1	16.561092
19.873383	0.1	16.543628
19.875050	0.1	16.525925
19.876717	0.1	16.508103
19.878383	0.1	16.490878
19.880050	0.1	16.474606
19.881717	0.1	16.459585
19.883383	0.1	16.446055
19.885050	0.1	16.434074
19.886717	0.1	16.423942
19.888383	0.1	16.416312
19.890050	0.1	16.411127
19.891717	0.1	16.407074
19.893383	0.1	16.402365
19.895050	0.1	16.395451
19.896717	0.1	16.385020
19.898383	0.1	16.370476
19.900050	0.1	16.352595
19.901717	0.1	16.333343
19.903383	0.1	16.314686
19.905050	0.1	16.297639
19.906717	0.1	16.282798
19.908383	0.1	16.270758
19.910050	0.1	16.261340
19.911717	0.1	16.252996
19.913383	0.1	16.243697
19.915050	0.1	16.231955
19.916717	0.1	16.218067
19.918383	0.1	16.203345
19.920050	0.1	16.189099
19.921717	0.1	16.176642
19.923383	0.1	16.166748
19.925050	0.1	16.159595
19.926717	0.1	16.154827
19.928383	0.1	16.150595
19.930050	0.1	16.145051
19.931717	0.1	16.137661
19.933383	0.1	16.129197
19.935050	0.1	16.120792
19.936717	0.1	16.113759
19.938383	0.1	16.108335
19.940050	0.1	16.103745
19.941717	0.1	16.098739
19.943383	0.1	16.091944
19.945050	0.1	16.082407
19.946717	0.1	16.070546
19.948383	0.1	16.058267
19.950050	0.1	16.047657
19.951717	0.1	16.039849
19.953383	0.1	16.033829
19.955050	0.1	16.027809
19.956717	0.1	16.020716
19.958383	0.1	16.012372
19.960050	0.1	16.003371
19.961717	0.1	15.994490
19.963383	0.1	15.986086
19.965050	0.1	15.977860
19.966717	0.1	15.969337
19.968383	0.1	15.960217
19.970050	0.1	15.950860
19.971717	0.1	15.941561
19.973383	0.1	15.932382
19.975050	0.1	15.923739
19.976717	0.1	15.915574
19.978383	0.1	15.906871
19.980050	0.1	15.896500
19.981717	0.1	15.883983
19.983383	0.1	15.869857
19.985050	0.1	15.854181
19.986717	0.1	15.836657
19.988383	0.1	15.817822
19.990050	0.1	15.798987
19.991717	0.1	15.782000
19.993383	0.1	15.767396
19.995050	0.1	15.754581
19.996717	0.1	15.742243
19.998383	0.1	15.729309
20.000050	0.1	15.714706
20.001717	0.1	15.698434
20.003383	0.1	15.681864
20.005050	0.1	15.666486
20.006717	0.1	15.652181
20.008383	0.1	15.637399
20.010050	0.1	15.620769
20.011717	0.1	15.601636
20.013383	0.1	15.580059
20.015050	0.1	15.557111
20.016717	0.1	15.534461
20.018383	0.1	15.513361
20.020050	0.1	15.493871
20.021717	0.1	15.475214
20.023383	0.1	15.456975
20.025050	0.1	15.438975
20.026717	0.1	15.420736
20.028383	0.1	15.401603
20.030050	0.1	15.380980
20.031717	0.1	15.358926
20.033383	0.1	15.336514
20.035050	0.1	15.315593
20.036717	0.1	15.297891
20.038383	0.1	15.284003
20.040050	0.1	15.273035
20.041717	0.1	15.262664
20.043383	0.1	15.251101
20.045050	0.1	15.237630
20.046717	0.1	15.222431
20.048383	0.1	15.205623
20.050050	0.1	15.187682
20.051717	0.1	15.169204
20.053383	0.1	15.150965
20.055050	0.1	15.133501
20.056717	0.1	15.117050
20.058383	0.1	15.101672
20.060050	0.1	15.087188
20.061717	0.1	15.073241
20.063383	0.1	15.059114
20.065050	0.1	15.044154
20.066717	0.1	15.028835
20.068383	0.1	15.014709
20.070050	0.1	15.002609
20.071717	0.1	14.992000
20.073383	0.1	14.982165
20.075050	0.1	14.972688
20.076717	0.1	14.963032
20.078383	0.1	14.952899
20.080050	0.1	14.942349
20.081717	0.1	14.931620
20.083383	0.1	14.920772
20.085050	0.1	14.909805
20.086717	0.1	14.898718
20.088383	0.1	14.888347
20.090050	0.1	14.879347
20.091717	0.1	14.871837
20.093383	0.1	14.865817
20.095050	0.1	14.860691
20.096717	0.1	14.855088
20.098383	0.1	14.848472
20.100050	0.1	14.841200
20.101717	0.1	14.833034
20.103383	0.1	14.823557
20.105050	0.1	14.813424
20.106717	0.1	14.804722
20.108383	0.1	14.798821
20.110050	0.1	14.796079
20.111717	0.1	14.795423
20.113383	0.1	14.794947
20.115050	0.1	14.792682
20.116717	0.1	14.787973
20.118383	0.1	14.781178
20.120050	0.1	14.773191
20.121717	0.1	14.765502
20.123383	0.1	14.758409
20.125050	0.1	14.751435
20.126717	0.1	14.744640
20.128383	0.1	14.739097
20.130050	0.1	14.735402
20.131717	0.1	14.732958
20.133383	0.1	14.730097
20.135050	0.1	14.726044
20.136717	0.1	14.721335
20.138383	0.1	14.717163
20.140050	0.1	14.714123
20.141717	0.1	14.712215
20.143383	0.1	14.710427
20.145050	0.1	14.708162
20.146717	0.1	14.706076
20.148383	0.1	14.704467
20.150050	0.1	14.702679
20.151717	0.1	14.700056
20.153383	0.1	14.696659
20.155050	0.1	14.692605
20.156717	0.1	14.688612
20.158383	0.1	14.685572
20.160050	0.1	14.684022
20.161717	0.1	14.683724
20.163383	0.1	14.684142
20.165050	0.1	14.685155
20.166717	0.1	14.686585
20.168383	0.1	14.687479
20.170050	0.1	14.687003
20.171717	0.1	14.685334
20.173383	0.1	14.683605
20.175050	0.1	14.683009
20.176717	0.1	14.684261
20.178383	0.1	14.686764
20.180050	0.1	14.689327
20.181717	0.1	14.691175
20.183383	0.1	14.692784
20.185050	0.1	14.694692
20.186717	0.1	14.696778
20.188383	0.1	14.698625
20.190050	0.1	14.700652
20.191717	0.1	14.703573
20.193383	0.1	14.706791
20.195050	0.1	14.708460
20.196717	0.1	14.707566
20.198383	0.1	14.704884
20.200050	0.1	14.702321
20.201717	0.1	14.701606
20.203383	0.1	14.703394
20.205050	0.1	14.706255
20.206717	0.1	14.708341
20.208383	0.1	14.708937
20.210050	0.1	14.708341
20.211717	0.1	14.706851
20.213383	0.1	14.704109
20.215050	0.1	14.700235
20.216717	0.1	14.695586
20.218383	0.1	14.690340
20.220050	0.1	14.684142
20.221717	0.1	14.677168
20.223383	0.1	14.669836
20.225050	0.1	14.662386
20.226717	0.1	14.654697
20.228383	0.1	14.646531
20.230050	0.1	14.637471
20.231717	0.1	14.627219
20.233383	0.1	14.616013
20.235050	0.1	14.603794
20.236717	0.1	14.590622
20.238383	0.1	14.577270
20.240050	0.1	14.564694
20.241717	0.1	14.553309
20.243383	0.1	14.542640
20.245050	0.1	14.531434
20.246717	0.1	14.518679
20.248383	0.1	14.503659
20.250050	0.1	14.485956
20.251717	0.1	14.466287
20.253383	0.1	14.446498
20.255050	0.1	14.427186
20.256717	0.1	14.407218
20.258383	0.1	14.385165
20.260050	0.1	14.361025
20.261717	0.1	14.335693
20.263383	0.1	14.310182
20.265050	0.1	14.285386
20.266717	0.1	14.262141
20.268383	0.1	14.241160
20.270050	0.1	14.222384
20.271717	0.1	14.204145
20.273383	0.1	14.184595
20.275050	0.1	14.162899
20.276717	0.1	14.140011
20.278383	0.1	14.117838
20.280050	0.1	14.097572
20.281717	0.1	14.078737
20.283383	0.1	14.060558
20.285050	0.1	14.042617
20.286717	0.1	14.025033
20.288383	0.1	14.007629
20.290050	0.1	13.989867
20.291717	0.1	13.971508
20.293383	0.1	13.952673
20.295050	0.1	13.933242
20.296717	0.1	13.913036
20.298383	0.1	13.892175
20.300050	0.1	13.871373
20.301717	0.1	13.850988
20.303383	0.1	13.831139
20.305050	0.1	13.812483
20.306717	0.1	13.795734
20.308383	0.1	13.780654
20.310050	0.1	13.765992
20.311717	0.1	13.750435
20.313383	0.1	13.733805
20.315050	0.1	13.717295
20.316717	0.1	13.702155
20.318383	0.1	13.688923
20.320050	0.1	13.677061
20.321717	0.1	13.665260
20.323383	0.1	13.651372
20.325050	0.1	13.634563
20.326717	0.1	13.616801
20.328383	0.1	13.601006
20.330050	0.1	13.587416
20.331717	0.1	13.573945
20.333383	0.1	13.559283
20.335050	0.1	13.543845
20.336717	0.1	13.529361
20.338383	0.1	13.516963
20.340050	0.1	13.506056
20.341717	0.1	13.495386
20.343383	0.1	13.484240
20.345050	0.1	13.472379
20.346717	0.1	13.459504
20.348383	0.1	13.445974
20.350050	0.1	13.432623
20.351717	0.1	13.420046
20.353383	0.1	13.408423
20.355050	0.1	13.397456
20.356717	0.1	13.387144
20.358383	0.1	13.377310
20.360050	0.1	13.367594
20.361717	0.1	13.357819
20.363383	0.1	13.348342
20.365050	0.1	13.339461
20.366717	0.1	13.331533
20.368383	0.1	13.324560
20.370050	0.1	13.317765
20.371717	0.1	13.309837
20.373383	0.1	13.300241
20.375050	0.1	13.289631
20.376717	0.1	13.279141
20.378383	0.1	13.269425
20.380050	0.1	13.260306
20.381717	0.1	13.252080
20.383383	0.1	13.245166
20.385050	0.1	13.238967
20.386717	0.1	13.232351
20.388383	0.1	13.224781
20.390050	0.1	13.216556
20.391717	0.1	13.208330
20.393383	0.1	13.200701
20.395050	0.1	13.193370
20.396717	0.1	13.186098
20.398383	0.1	13.179661
20.400050	0.1	13.175131
20.401717	0.1	13.172150
20.403383	0.1	13.168395
20.405050	0.1	13.161958
20.406717	0.1	13.153375
20.408383	0.1	13.144792
20.410050	0.1	13.138057
20.411717	0.1	13.132871
20.413383	0.1	13.127805
20.415050	0.1	13.121606
20.416717	0.1	13.113857
20.418383	0.1	13.104261
20.420050	0.1	13.093293
20.421717	0.1	13.081730
20.423383	0.1	13.070405
20.425050	0.1	13.060392
20.426717	0.1	13.052464
20.428383	0.1	13.046087
20.430050	0.1	13.040365
20.431717	0.1	13.034643
20.433383	0.1	13.028801
20.435050	0.1	13.022602
20.436717	0.1	13.015986
20.438383	0.1	13.009430
20.440050	0.1	13.003469
20.441717	0.1	12.997688
20.443383	0.1	12.991370
20.445050	0.1	12.984098
20.446717	0.1	12.975753
20.448383	0.1	12.966455
20.450050	0.1	12.957335
20.451717	0.1	12.949766
20.453383	0.1	12.943865
20.455050	0.1	12.938321
20.456717	0.1	12.931705
20.458383	0.1	12.923420
20.460050	0.1	12.913228
20.461717	0.1	12.901486
20.463383	0.1	12.889624
20.465050	0.1	12.879313
20.466717	0.1	12.871743
20.468383	0.1	12.867094
20.470050	0.1	12.864829
20.471717	0.1	12.863518
20.473383	0.1	12.861491
20.475050	0.1	12.857319
20.476717	0.1	12.850881
20.478383	0.1	12.843312
20.480050	0.1	12.836576
20.481717	0.1	12.831569
20.483383	0.1	12.828232
20.485050	0.1	12.826205
20.486717	0.1	12.824953
20.488383	0.1	12.824119
20.490050	0.1	12.823761
20.491717	0.1	12.823821
20.493383	0.1	12.823940
20.495050	0.1	12.823821
20.496717	0.1	12.823940
20.498383	0.1	12.824953
20.500050	0.1	12.826503
20.501717	0.1	12.827993
20.503383	0.1	12.829543
20.505050	0.1	12.832404
20.506717	0.1	12.837709
20.508383	0.1	12.845577
20.510050	0.1	12.854815
20.511717	0.1	12.863637
20.513383	0.1	12.870611
20.515050	0.1	12.875379
20.516717	0.1	12.878717
20.518383	0.1	12.882233
20.520050	0.1	12.887002
20.521717	0.1	12.892724
20.523383	0.1	12.899042
20.525050	0.1	12.906850
20.526717	0.1	12.917221
20.528383	0.1	12.930871
20.530050	0.1	12.947560
20.531717	0.1	12.965859
20.533383	0.1	12.983919
20.535050	0.1	13.000966
20.536717	0.1	13.017059
20.538383	0.1	13.032497
20.540050	0.1	13.047159
20.541717	0.1	13.061822
20.543383	0.1	13.077796
20.545050	0.1	13.095916
20.546717	0.1	13.116659
20.548383	0.1	13.140381
20.550050	0.1	13.167024
20.551717	0.1	13.195575
20.553383	0.1	13.224603
20.555050	0.1	13.252736
20.556717	0.1	13.279320
20.558383	0.1	13.305128
20.560050	0.1	13.331772
20.561717	0.1	13.360442
20.563383	0.1	13.390959
20.565050	0.1	13.422788
20.566717	0.1	13.455928
20.568383	0.1	13.490558
20.570050	0.1	13.526798
20.571717	0.1	13.563872
20.573383	0.1	13.600171
20.575050	0.1	13.634086
20.576717	0.1	13.665856
20.578383	0.1	13.697148
20.580050	0.1	13.728977
20.581717	0.1	13.760866
20.583383	0.1	13.791681
20.585050	0.1	13.820768
20.586717	0.1	13.847590
20.588383	0.1	13.872565
20.590050	0.1	13.896109
20.591717	0.1	13.917685
20.593383	0.1	13.935686
20.595050	0.1	13.949395
20.596717	0.1	13.959111
20.598383	0.1	13.965369
20.600050	0.1	13.968349
20.601717	0.1	13.967694
20.603383	0.1	13.962985
20.605050	0.1	13.953567
20.606717	0.1	13.939083
20.608383	0.1	13.920070
20.610050	0.1	13.898075
20.611717	0.1	13.873876
20.613383	0.1	13.846756
20.615050	0.1	13.816357
20.616717	0.1	13.783873
20.618383	0.1	13.750912
20.620050	0.1	13.718189
20.621717	0.1	13.684989
20.623383	0.1	13.650776
20.625050	0.1	13.615013
20.626717	0.1	13.576449
20.628383	0.1	13.533176
20.630050	0.1	13.485254
20.631717	0.1	13.435543
20.633383	0.1	13.387979
20.635050	0.1	13.344825
20.636717	0.1	13.305307
20.638383	0.1	13.266683
20.640050	0.1	13.226629
20.641717	0.1	13.184965
20.643383	0.1	13.143481
20.645050	0.1	13.103605
20.646717	0.1	13.066114
20.648383	0.1	13.031424
20.650050	0.1	12.999535
20.651717	0.1	12.969912
20.653383	0.1	12.942196
20.655050	0.1	12.916327
20.656717	0.1	12.892307
20.658383	0.1	12.870134
20.660050	0.1	12.849391
20.661717	0.1	12.829364
20.663383	0.1	12.809397
20.665050	0.1	12.789906
20.666717	0.1	12.771667
20.668383	0.1	12.755395
20.670050	0.1	12.741388
20.671717	0.1	12.729646
20.673383	0.1	12.719513
20.675050	0.1	12.710214
20.676717	0.1	12.701631
20.678383	0.1	12.695015
20.680050	0.1	12.691618
20.681717	0.1	12.691201
20.683383	0.1	12.692452
20.685050	0.1	12.695075
20.686717	0.1	12.699068
20.688383	0.1	12.703539
20.690050	0.1	12.706698
20.691717	0.1	12.707651
20.693383	0.1	12.707175
20.695050	0.1	12.707175
20.696717	0.1	12.709618
20.698383	0.1	12.715579
20.700050	0.1	12.724698
20.701717	0.1	12.735606
20.703383	0.1	12.746633
20.705050	0.1	12.757064
20.706717	0.1	12.767077
20.708383	0.1	12.777508
20.710050	0.1	12.789369
20.711717	0.1	12.802602
20.713383	0.1	12.815953
20.715050	0.1	12.828291
20.716717	0.1	12.839974
20.718383	0.1	12.851895
20.720050	0.1	12.864829
20.721717	0.1	12.879432
20.723383	0.1	12.895525
20.725050	0.1	12.911857
20.726717	0.1	12.927533
20.728383	0.1	12.943388
20.730050	0.1	12.960256
20.731717	0.1	12.978137
20.733383	0.1	12.996078
20.735050	0.1	13.013423
20.736717	0.1	13.030232
20.738383	0.1	13.046802
20.740050	0.1	13.063730
20.741717	0.1	13.081373
20.743383	0.1	13.099612
20.745050	0.1	13.117553
20.746717	0.1	13.134480
20.748383	0.1	13.150097
20.750050	0.1	13.164879
20.751717	0.1	13.179720
20.753383	0.1	13.194443
20.755050	0.1	13.208211
20.756717	0.1	13.220490
20.758383	0.1	13.230801
20.760050	0.1	13.238788
20.761717	0.1	13.244749
20.763383	0.1	13.250829
20.765050	0.1	13.259769
20.766717	0.1	13.272942
20.768383	0.1	13.289750
20.770050	0.1	13.307870
20.771717	0.1	13.324440
20.773383	0.1	13.337434
20.775050	0.1	13.346732
20.776717	0.1	13.353945
20.778383	0.1	13.361395
20.780050	0.1	13.370276
20.781717	0.1	13.379813
20.783383	0.1	13.387919
20.785050	0.1	13.393403
20.786717	0.1	13.397098
20.788383	0.1	13.399602
20.790050	0.1	13.401152
20.791717	0.1	13.402820
20.793383	0.1	13.405920
20.795050	0.1	13.411105
20.796717	0.1	13.417722
20.798383	0.1	13.424099
20.800050	0.1	13.429106
20.801717	0.1	13.432802
20.803383	0.1	13.436735
20.805050	0.1	13.442338
20.806717	0.1	13.450623
20.808383	0.1	13.461948
20.810050	0.1	13.476373
20.811717	0.1	13.493241
20.813383	0.1	13.511897
20.815050	0.1	13.531984
20.816717	0.1	13.552726
20.818383	0.1	13.572753
20.820050	0.1	13.591112
20.821717	0.1	13.608397
20.823383	0.1	13.626040
20.825050	0.1	13.645292
20.826717	0.1	13.666869
20.828383	0.1	13.690055
20.830050	0.1	13.712407
20.831717	0.1	13.731838
20.833383	0.1	13.747753
20.835050	0.1	13.761640
20.836717	0.1	13.775648
20.838383	0.1	13.791324
20.840050	0.1	13.808668
20.841717	0.1	13.826669
20.843383	0.1	13.844074
20.845050	0.1	13.860167
20.846717	0.1	13.874830
20.848383	0.1	13.888837
20.850050	0.1	13.902486
20.851717	0.1	13.914646
20.853383	0.1	13.923765
20.855050	0.1	13.929189
20.856717	0.1	13.931692
20.858383	0.1	13.932527
20.860050	0.1	13.932408
20.861717	0.1	13.931514
20.863383	0.1	13.929964
20.865050	0.1	13.928176
20.866717	0.1	13.926507
20.868383	0.1	13.924600
20.870050	0.1	13.920964
20.871717	0.1	13.913573
20.873383	0.1	13.900877
20.875050	0.1	13.882936
20.876717	0.1	13.862551
20.878383	0.1	13.843060
20.880050	0.1	13.825715
20.881717	0.1	13.809443
20.883383	0.1	13.792218
20.885050	0.1	13.772429
20.886717	0.1	13.749243
20.888383	0.1	13.723315
20.890050	0.1	13.696433
20.891717	0.1	13.670147
20.893383	0.1	13.644815
20.895050	0.1	13.619841
20.896717	0.1	13.594509
20.898383	0.1	13.569117
20.900050	0.1	13.544620
20.901717	0.1	13.521255
20.903383	0.1	13.498009
20.905050	0.1	13.474108
20.906717	0.1	13.450027
20.908383	0.1	13.427139
20.910050	0.1	13.406456
20.911717	0.1	13.388158
20.913383	0.1	13.371647
20.915050	0.1	13.355733
20.916717	0.1	13.339997
20.918383	0.1	13.324440
20.920050	0.1	13.309003
20.921717	0.1	13.293446
20.923383	0.1	13.277591
20.925050	0.1	13.261975
20.926717	0.1	13.247610
20.928383	0.1	13.235331
20.930050	0.1	13.224781
20.931717	0.1	13.215125
20.933383	0.1	13.206304
20.935050	0.1	13.199151
20.936717	0.1	13.194621
20.938383	0.1	13.192654
20.940050	0.1	13.192118
20.941717	0.1	13.191343
20.943383	0.1	13.189138
20.945050	0.1	13.185204
20.946717	0.1	13.179482
20.948383	0.1	13.172329
20.950050	0.1	13.164640
20.951717	0.1	13.157368
20.953383	0.1	13.151110
20.955050	0.1	13.146163
20.956717	0.1	13.143659
20.958383	0.1	13.144673
20.960050	0.1	13.149262
20.961717	0.1	13.156117
20.963383	0.1	13.162971
20.965050	0.1	13.167859
20.966717	0.1	13.170183
20.968383	0.1	13.170839
20.970050	0.1	13.170780
20.971717	0.1	13.170839
20.973383	0.1	13.172448
20.975050	0.1	13.176144
20.976717	0.1	13.181091
20.978383	0.1	13.186038
20.980050	0.1	13.190032
20.981717	0.1	13.192893
20.983383	0.1	13.195754
20.985050	0.1	13.200343
20.986717	0.1	13.207138
20.988383	0.1	13.214827
20.990050	0.1	13.222159
20.991717	0.1	13.228238
20.993383	0.1	13.232351
20.995050	0.1	13.234437
20.996717	0.1	13.235272
20.998383	0.1	13.236583
21.000050	0.1	13.240457
21.001717	0.1	13.247968
21.003383	0.1	13.258220
21.005050	0.1	13.268710
21.006717	0.1	13.277591
21.008383	0.1	13.284744
21.010050	0.1	13.290764
21.011717	0.1	13.296009
21.013383	0.1	13.300718
21.015050	0.1	13.305248
21.016717	0.1	13.310552
21.018383	0.1	13.317586
21.020050	0.1	13.327421
21.021717	0.1	13.340116
21.023383	0.1	13.354600
21.025050	0.1	13.369382
21.026717	0.1	13.382734
21.028383	0.1	13.392926
21.030050	0.1	13.399959
21.031717	0.1	13.406039
21.033383	0.1	13.414145
21.035050	0.1	13.425768
21.036717	0.1	13.439537
21.038383	0.1	13.452769
21.040050	0.1	13.463975
21.041717	0.1	13.473392
21.043383	0.1	13.482333
21.045050	0.1	13.492049
21.046717	0.1	13.503671
21.048383	0.1	13.518036
21.050050	0.1	13.535262
21.051717	0.1	13.554753
21.053383	0.1	13.575197
21.055050	0.1	13.595343
21.056717	0.1	13.614357
21.058383	0.1	13.632298
21.060050	0.1	13.650120
21.061717	0.1	13.668955
21.063383	0.1	13.688923
21.065050	0.1	13.710023
21.066717	0.1	13.732971
21.068383	0.1	13.758243
21.070050	0.1	13.785780
21.071717	0.1	13.815344
21.073383	0.1	13.846458
21.075050	0.1	13.877929
21.076717	0.1	13.907970
21.078383	0.1	13.935865
21.080050	0.1	13.962329
21.081717	0.1	13.988973
21.083383	0.1	14.017285
21.085050	0.1	14.047266
21.086717	0.1	14.077962
21.088383	0.1	14.107824
21.090050	0.1	14.135898
21.091717	0.1	14.161766
21.093383	0.1	14.186085
21.095050	0.1	14.210404
21.096717	0.1	14.236213
21.098383	0.1	14.263690
21.100050	0.1	14.291705
21.101717	0.1	14.319600
21.103383	0.1	14.347018
21.105050	0.1	14.373244
21.106717	0.1	14.397682
21.108383	0.1	14.420212
21.110050	0.1	14.441551
21.111717	0.1	14.462114
21.113383	0.1	14.481545
21.115050	0.1	14.499606
21.116717	0.1	14.516295
21.118383	0.1	14.531196
21.120050	0.1	14.543236
21.121717	0.1	14.552058
21.123383	0.1	14.557839
21.125050	0.1	14.560700
21.126717	0.1	14.560164
21.128383	0.1	14.556230
21.130050	0.1	14.549852
21.131717	0.1	14.541925
21.133383	0.1	14.532805
21.135050	0.1	14.522434
21.136717	0.1	14.510990
21.138383	0.1	14.498771
21.140050	0.1	14.486254
21.141717	0.1	14.472426
21.143383	0.1	14.455975
21.145050	0.1	14.436544
21.146717	0.1	14.414609
21.148383	0.1	14.390291
21.150050	0.1	14.363588
21.151717	0.1	14.335276
21.153383	0.1	14.306308
21.155050	0.1	14.276923
21.156717	0.1	14.247061
21.158383	0.1	14.217378
21.160050	0.1	14.188648
21.161717	0.1	14.161409
21.163383	0.1	14.135600
21.165050	0.1	14.110506
21.166717	0.1	14.085115
21.168383	0.1	14.059723
21.170050	0.1	14.035583
21.171717	0.1	14.013112
21.173383	0.1	13.991476
21.175050	0.1	13.969005
21.176717	0.1	13.944209
21.178383	0.1	13.916553
21.180050	0.1	13.886810
21.181717	0.1	13.856710
21.183383	0.1	13.828457
21.185050	0.1	13.804437
21.186717	0.1	13.786436
21.188383	0.1	13.774694
21.190050	0.1	13.767362
21.191717	0.1	13.761104
21.193383	0.1	13.752223
21.195050	0.1	13.738633
21.196717	0.1	13.721586
21.198383	0.1	13.704301
21.200050	0.1	13.688744
21.201717	0.1	13.675452
21.203383	0.1	13.663889
21.205050	0.1	13.653816
21.206717	0.1	13.645233
21.208383	0.1	13.637842
21.210050	0.1	13.631225
21.211717	0.1	13.624729
21.213383	0.1	13.618053
21.215050	0.1	13.610960
21.216717	0.1	13.603807
21.218383	0.1	13.597012
21.220050	0.1	13.590337
21.221717	0.1	13.583661
21.223383	0.1	13.577104
21.225050	0.1	13.570488
21.226717	0.1	13.563693
21.228383	0.1	13.556243
21.230050	0.1	13.547898
21.231717	0.1	13.539017
21.233383	0.1	13.530434
21.235050	0.1	13.522864
21.236717	0.1	13.516248
21.238383	0.1	13.510586
21.240050	0.1	13.506294
21.241717	0.1	13.502599
21.243383	0.1	13.497473
21.245050	0.1	13.489366
21.246717	0.1	13.478399
21.248383	0.1	13.466478
21.250050	0.1	13.456047
21.251717	0.1	13.448537
21.253383	0.1	13.443054
21.255050	0.1	13.437034
21.256717	0.1	13.428629
21.258383	0.1	13.417543
21.260050	0.1	13.404847
21.261717	0.1	13.391317
21.263383	0.1	13.377250
21.265050	0.1	13.363303
21.266717	0.1	13.350309
21.268383	0.1	13.338209
21.270050	0.1	13.326109
21.271717	0.1	13.313711
21.273383	0.1	13.301373
21.275050	0.1	13.289274
21.276717	0.1	13.277710
21.278383	0.1	13.266981
21.280050	0.1	13.256431
21.281717	0.1	13.244868
21.283383	0.1	13.231815
21.285050	0.1	13.217450
21.286717	0.1	13.202251
21.288383	0.1	13.187588
21.290050	0.1	13.174237
21.291717	0.1	13.161958
21.293383	0.1	13.150514
21.295050	0.1	13.139904
21.296717	0.1	13.129772
21.298383	0.1	13.119341
21.300050	0.1	13.108254
21.301717	0.1	13.096453
21.303383	0.1	13.083697
21.305050	0.1	13.070107
21.306717	0.1	13.056458
21.308383	0.1	13.044179
21.310050	0.1	13.033450
21.311717	0.1	13.023258
21.313383	0.1	13.012946
21.315050	0.1	13.002516
21.316717	0.1	12.991846
21.318383	0.1	12.980820
21.320050	0.1	12.969495
21.321717	0.1	12.958408
21.323383	0.1	12.948216
21.325050	0.1	12.940050
21.326717	0.1	12.934149
21.328383	0.1	12.929917
21.330050	0.1	12.926102
21.331717	0.1	12.920917
21.333383	0.1	12.913109
21.335050	0.1	12.902797
21.336717	0.1	12.891413
21.338383	0.1	12.879730
21.340050	0.1	12.866796
21.341717	0.1	12.852133
21.343383	0.1	12.836994
21.345050	0.1	12.823702
21.346717	0.1	12.813867
21.348383	0.1	12.807728
21.350050	0.1	12.803317
21.351717	0.1	12.797893
21.353383	0.1	12.790204
21.355050	0.1	12.781144
21.356717	0.1	12.772322
21.358383	0.1	12.764991
21.360050	0.1	12.759746
21.361717	0.1	12.756587
21.363383	0.1	12.754620
21.365050	0.1	12.752415
21.366717	0.1	12.748540
21.368383	0.1	12.742401
21.370050	0.1	12.734772
21.371717	0.1	12.726606
21.373383	0.1	12.718380
21.375050	0.1	12.710453
21.376717	0.1	12.703360
21.378383	0.1	12.697221
21.380050	0.1	12.691677
21.381717	0.1	12.686492
21.383383	0.1	12.681723
21.385050	0.1	12.676895
21.386717	0.1	12.671054
21.388383	0.1	12.663961
21.390050	0.1	12.656511
21.391717	0.1	12.649477
21.393383	0.1	12.642742
21.395050	0.1	12.635709
21.396717	0.1	12.627722
21.398383	0.1	12.619139
21.400050	0.1	12.611211
21.401717	0.1	12.604833
21.403383	0.1	12.599886
21.405050	0.1	12.596131
21.406717	0.1	12.593210
21.408383	0.1	12.590409
21.410050	0.1	12.587310
21.411717	0.1	12.583793
21.413383	0.1	12.579442
21.415050	0.1	12.573899
21.416717	0.1	12.567163
21.418383	0.1	12.559772
21.420050	0.1	12.552202
21.421717	0.1	12.544752
21.423383	0.1	12.536824
21.425050	0.1	12.526751
21.426717	0.1	12.514592
21.428383	0.1	12.501717
21.430050	0.1	12.489498
21.431717	0.1	12.478770
21.433383	0.1	12.469650
21.435050	0.1	12.460709
21.436717	0.1	12.449623
21.438383	0.1	12.435437
21.440050	0.1	12.419165
21.441717	0.1	12.401760
21.443383	0.1	12.383760
21.445050	0.1	12.365282
21.446717	0.1	12.346388
21.448383	0.1	12.327374
21.450050	0.1	12.308360
21.451717	0.1	12.289406
21.453383	0.1	12.271167
21.455050	0.1	12.254418
21.456717	0.1	12.239040
21.458383	0.1	12.224198
21.460050	0.1	12.208999
21.461717	0.1	12.193025
21.463383	0.1	12.175918
21.465050	0.1	12.157679
21.466717	0.1	12.139023
21.468383	0.1	12.120724
21.470050	0.1	12.102426
21.471717	0.1	12.083352
21.473383	0.1	12.063027
21.475050	0.1	12.042464
21.476717	0.1	12.022854
21.478383	0.1	12.005091
21.480050	0.1	11.988760
21.481717	0.1	11.972547
21.483383	0.1	11.954666
21.485050	0.1	11.934400
21.486717	0.1	11.912168
21.488383	0.1	11.888624
21.490050	0.1	11.864067
21.491717	0.1	11.839271
21.493383	0.1	11.815370
21.495050	0.1	11.793018
21.496717	0.1	11.772097
21.498383	0.1	11.752189
21.500050	0.1	11.732817
21.501717	0.1	11.714519
21.503383	0.1	11.698008
21.505050	0.1	11.682511
21.506717	0.1	11.666001
21.508383	0.1	11.647344
21.510050	0.1	11.627675
21.511717	0.1	11.608721
21.513383	0.1	11.591316
21.515050	0.1	11.575282
21.516717	0.1	11.559904
21.518383	0.1	11.544526
21.520050	0.1	11.528791
21.521717	0.1	11.512578
21.523383	0.1	11.496366
21.525050	0.1	11.481226
21.526717	0.1	11.468590
21.528383	0.1	11.459172
21.530050	0.1	11.452616
21.531717	0.1	11.447848
21.533383	0.1	11.443139
21.535050	0.1	11.436642
21.536717	0.1	11.426926
21.538383	0.1	11.414529
21.540050	0.1	11.401356
21.541717	0.1	11.388303
21.543383	0.1	11.374415
21.545050	0.1	11.359037
21.546717	0.1	11.343063
21.548383	0.1	11.328579
21.550050	0.1	11.316658
21.551717	0.1	11.306942
21.553383	0.1	11.298180
21.555050	0.1	11.289299
21.556717	0.1	11.279524
21.558383	0.1	11.268438
21.560050	0.1	11.256397
21.561717	0.1	11.244357
21.563383	0.1	11.233509
21.565050	0.1	11.224092
21.566717	0.1	11.215032
21.568383	0.1	11.204839
21.570050	0.1	11.192978
21.571717	0.1	11.180103
21.573383	0.1	11.167706
21.575050	0.1	11.157394
21.576717	0.1	11.149944
21.578383	0.1	11.144341
21.580050	0.1	11.138201
21.581717	0.1	11.130036
21.583383	0.1	11.120320
21.585050	0.1	11.111201
21.586717	0.1	11.103571
21.588383	0.1	11.097193
21.590050	0.1	11.091173
21.591717	0.1	11.084736
21.593383	0.1	11.077226
21.595050	0.1	11.067987
21.596717	0.1	11.056185
21.598383	0.1	11.042834
21.600050	0.1	11.030496
21.601717	0.1	11.021078
21.603383	0.1	11.014939
21.605050	0.1	11.010826
21.606717	0.1	11.007131
21.608383	0.1	11.002780
21.610050	0.1	10.996521
21.611717	0.1	10.987580
21.613383	0.1	10.976911
21.615050	0.1	10.967017
21.616717	0.1	10.959745
21.618383	0.1	10.954440
21.620050	0.1	10.949195
21.621717	0.1	10.942937
21.623383	0.1	10.936380
21.625050	0.1	10.930360
21.626717	0.1	10.925472
21.628383	0.1	10.922492
21.630050	0.1	10.921896
21.631717	0.1	10.923207
21.633383	0.1	10.925413
21.635050	0.1	10.927559
21.636717	0.1	10.928512
21.638383	0.1	10.927320
21.640050	0.1	10.924161
21.641717	0.1	10.919929
21.643383	0.1	10.915459
21.645050	0.1	10.911287
21.646717	0.1	10.908008
21.648383	0.1	10.905922
21.650050	0.1	10.905207
21.651717	0.1	10.905922
21.653383	0.1	10.908545
21.655050	0.1	10.912657
21.656717	0.1	10.917605
21.658383	0.1	10.922552
21.660050	0.1	10.926843
21.661717	0.1	10.929347
21.663383	0.1	10.929347
21.665050	0.1	10.927439
21.666717	0.1	10.925413
21.668383	0.1	10.925294
21.670050	0.1	10.928572
21.671717	0.1	10.935605
21.673383	0.1	10.945202
21.675050	0.1	10.955632
21.676717	0.1	10.966480
21.678383	0.1	10.977984
21.680050	0.1	10.990799
21.681717	0.1	11.004925
21.683383	0.1	11.019350
21.685050	0.1	11.032642
21.686717	0.1	11.044443
21.688383	0.1	11.054934
21.690050	0.1	11.064292
21.691717	0.1	11.072636
21.693383	0.1	11.080385
21.695050	0.1	11.088849
21.696717	0.1	11.098684
21.698383	0.1	11.109651
21.700050	0.1	11.121095
21.701717	0.1	11.132658
21.703383	0.1	11.144162
21.705050	0.1	11.154652
21.706717	0.1	11.162461
21.708383	0.1	11.167587
21.710050	0.1	11.171044
21.711717	0.1	11.173726
21.713383	0.1	11.175574
21.715050	0.1	11.175991
21.716717	0.1	11.174381
21.718383	0.1	11.170209
21.720050	0.1	11.162222
21.721717	0.1	11.149944
21.723383	0.1	11.134089
21.725050	0.1	11.116267
21.726717	0.1	11.097730
21.728383	0.1	11.079133
21.730050	0.1	11.060239
21.731717	0.1	11.040509
21.733383	0.1	11.019171
21.735050	0.1	10.996283
21.736717	0.1	10.972202
21.738383	0.1	10.947049
21.740050	0.1	10.920585
21.741717	0.1	10.893107
21.743383	0.1	10.864735
21.745050	0.1	10.835112
21.746717	0.1	10.802985
21.748383	0.1	10.767520
21.750050	0.1	10.728658
21.751717	0.1	10.687411
21.753383	0.1	10.644854
21.755050	0.1	10.602117
21.756717	0.1	10.560454
21.758383	0.1	10.520936
21.760050	0.1	10.483742
21.761717	0.1	10.448218
21.763383	0.1	10.413290
21.765050	0.1	10.377527
21.766717	0.1	10.339976
21.768383	0.1	10.300875
21.770050	0.1	10.261655
21.771717	0.1	10.223449
21.773383	0.1	10.186852
21.775050	0.1	10.152162
21.776717	0.1	10.119379
21.778383	0.1	10.088504
21.780050	0.1	10.059536
21.781717	0.1	10.031939
21.783383	0.1	10.004342
21.785050	0.1	9.975553
21.786717	0.1	9.945810
21.788383	0.1	9.916127
21.790050	0.1	9.887696
21.791717	0.1	9.860755
21.793383	0.1	9.834767
21.795050	0.1	9.809971
21.796717	0.1	9.787918
21.798383	0.1	9.769679
21.800050	0.1	9.754241
21.801717	0.1	9.739578
21.803383	0.1	9.724320
21.805050	0.1	9.707809
21.806717	0.1	9.689749
21.808383	0.1	9.670616
21.810050	0.1	9.651661
21.811717	0.1	9.634495
21.813383	0.1	9.620548
21.815050	0.1	9.610415
21.816717	0.1	9.603799
21.818383	0.1	9.599090
21.820050	0.1	9.594441
21.821717	0.1	9.588600
21.823383	0.1	9.581507
21.825050	0.1	9.573877
21.826717	0.1	9.566725
21.828383	0.1	9.561122
21.830050	0.1	9.557546
21.831717	0.1	9.554625
21.833383	0.1	9.549857
21.835050	0.1	9.541751
21.836717	0.1	9.531260
21.838383	0.1	9.520949
21.840050	0.1	9.512425
21.841717	0.1	9.505749
21.843383	0.1	9.499968
21.845050	0.1	9.494782
21.846717	0.1	9.490610
21.848383	0.1	9.488166
21.850050	0.1	9.487331
21.851717	0.1	9.486735
21.853383	0.1	9.484888
21.855050	0.1	9.481073
21.856717	0.1	9.475589
21.858383	0.1	9.469569
21.860050	0.1	9.464086
21.861717	0.1	9.459675
21.863383	0.1	9.456158
21.865050	0.1	9.452940
21.866717	0.1	9.449304
21.868383	0.1	9.445608
21.870050	0.1	9.442866
21.871717	0.1	9.441615
21.873383	0.1	9.441197
21.875050	0.1	9.440184
21.876717	0.1	9.437264
21.878383	0.1	9.432495
21.880050	0.1	9.426952
21.881717	0.1	9.421826
21.883383	0.1	9.417415
21.885050	0.1	9.413481
21.886717	0.1	9.409309
21.888383	0.1	9.404302
21.890050	0.1	9.397925
21.891717	0.1	9.391010
21.893383	0.1	9.385706
21.895050	0.1	9.383202
21.896717	0.1	9.383023
21.898383	0.1	9.383560
21.900050	0.1	9.383083
21.901717	0.1	9.380639
21.903383	0.1	9.376586
21.905050	0.1	9.372354
21.906717	0.1	9.368659
21.908383	0.1	9.364963
21.910050	0.1	9.359778
21.911717	0.1	9.352267
21.913383	0.1	9.343029
21.915050	0.1	9.333850
21.916717	0.1	9.326339
21.918383	0.1	9.320736
21.920050	0.1	9.316922
21.921717	0.1	9.313942
21.923383	0.1	9.310484
21.925050	0.1	9.305358
21.926717	0.1	9.298444
21.928383	0.1	9.290755
21.930050	0.1	9.283305
21.931717	0.1	9.276748
21.933383	0.1	9.271503
21.935050	0.1	9.267748
21.936717	0.1	9.264768
21.938383	0.1	9.261251
21.940050	0.1	9.256602
21.941717	0.1	9.251476
21.943383	0.1	9.247006
21.945050	0.1	9.243250
21.946717	0.1	9.240151
21.948383	0.1	9.237826
21.950050	0.1	9.236277
21.951717	0.1	9.235144
21.953383	0.1	9.234012
21.955050	0.1	9.232283
21.956717	0.1	9.229005
21.958383	0.1	9.223819
21.960050	0.1	9.217740
21.961717	0.1	9.211839
21.963383	0.1	9.206713
21.965050	0.1	9.202481
21.966717	0.1	9.199024
21.968383	0.1	9.195924
21.970050	0.1	9.193063
21.971717	0.1	9.190560
21.973383	0.1	9.187878
21.975050	0.1	9.183884
21.976717	0.1	9.177924
21.978383	0.1	9.170831
21.980050	0.1	9.164513
21.981717	0.1	9.160519
21.983383	0.1	9.158969
21.985050	0.1	9.159089
21.986717	0.1	9.159923
21.988383	0.1	9.160460
21.990050	0.1	9.160221
21.991717	0.1	9.159506
21.993383	0.1	9.159267
21.995050	0.1	9.159625
21.996717	0.1	9.160162
21.998383	0.1	9.159804
22.000050	0.1	9.158075
22.001717	0.1	9.155751
22.003383	0.1	9.153843
22.005050	0.1	9.152532
22.006717	0.1	9.151936
22.008383	0.1	9.152353
22.010050	0.1	9.153188
22.011717	0.1	9.153784
22.013383	0.1	9.154320
22.015050	0.1	9.155930
22.016717	0.1	9.158552
22.018383	0.1	9.160877
22.020050	0.1	9.161532
22.021717	0.1	9.160698
22.023383	0.1	9.159744
22.025050	0.1	9.160400
22.026717	0.1	9.163917
22.028383	0.1	9.170652
22.030050	0.1	9.179950
22.031717	0.1	9.190322
22.033383	0.1	9.199799
22.035050	0.1	9.206713
22.036717	0.1	9.210945
22.038383	0.1	9.213389
22.040050	0.1	9.215355
22.041717	0.1	9.217561
22.043383	0.1	9.220720
22.045050	0.1	9.225607
22.046717	0.1	9.232402
22.048383	0.1	9.240449
22.050050	0.1	9.249092
22.051717	0.1	9.257854
22.053383	0.1	9.266675
22.055050	0.1	9.275675
22.056717	0.1	9.285093
22.058383	0.1	9.294928
22.060050	0.1	9.304643
22.061717	0.1	9.312988
22.063383	0.1	9.318889
22.065050	0.1	9.322405
22.066717	0.1	9.324492
22.068383	0.1	9.325803
22.070050	0.1	9.326816
22.071717	0.1	9.328366
22.073383	0.1	9.331108
22.075050	0.1	9.334863
22.076717	0.1	9.338976
22.078383	0.1	9.342552
22.080050	0.1	9.344638
22.081717	0.1	9.344698
22.083383	0.1	9.342671
22.085050	0.1	9.339333
22.086717	0.1	9.335697
22.088383	0.1	9.332359
22.090050	0.1	9.328545
22.091717	0.1	9.322525
22.093383	0.1	9.313286
22.095050	0.1	9.301544
22.096717	0.1	9.289086
22.098383	0.1	9.276927
22.100050	0.1	9.265185
22.101717	0.1	9.252906
22.103383	0.1	9.239019
22.105050	0.1	9.222627
22.106717	0.1	9.204507
22.108383	0.1	9.186745
22.110050	0.1	9.171367
22.111717	0.1	9.158671
22.113383	0.1	9.147645
22.115050	0.1	9.137035
22.116717	0.1	9.126127
22.118383	0.1	9.114683
22.120050	0.1	9.102524
22.121717	0.1	9.090007
22.123383	0.1	9.077311
22.125050	0.1	9.064794
22.126717	0.1	9.052218
22.128383	0.1	9.039283
22.130050	0.1	9.025634
22.131717	0.1	9.010792
22.133383	0.1	8.995176
22.135050	0.1	8.980454
22.136717	0.1	8.968115
22.138383	0.1	8.958579
22.140050	0.1	8.951128
22.141717	0.1	8.944750
22.143383	0.1	8.938492
22.145050	0.1	8.932055
22.146717	0.1	8.925558
22.148383	0.1	8.919418
22.150050	0.1	8.914054
22.151717	0.1	8.910299
22.153383	0.1	8.908749
22.155050	0.1	8.908868
22.156717	0.1	8.909703
22.158383	0.1	8.910358
22.160050	0.1	8.909882
22.161717	0.1	8.907736
22.163383	0.1	8.904100
22.165050	0.1	8.900822
22.166717	0.1	8.900166
22.168383	0.1	8.903266
22.170050	0.1	8.909226
22.171717	0.1	8.916379
22.173383	0.1	8.923412
22.175050	0.1	8.929492
22.176717	0.1	8.933783
22.178383	0.1	8.935571
22.180050	0.1	8.935273
22.181717	0.1	8.934618
22.183383	0.1	8.934975
22.185050	0.1	8.936704
22.186717	0.1	8.939207
22.188383	0.1	8.941949
22.190050	0.1	8.943976
22.191717	0.1	8.944810
22.193383	0.1	8.946062
22.195050	0.1	8.949936
22.196717	0.1	8.956910
22.198383	0.1	8.965970
22.200050	0.1	8.975208
22.201717	0.1	8.982719
22.203383	0.1	8.988202
22.205050	0.1	8.993149
22.206717	0.1	8.998693
22.208383	0.1	9.004415
22.210050	0.1	9.009421
22.211717	0.1	9.014011
22.213383	0.1	9.019077
22.215050	0.1	9.025217
22.216717	0.1	9.032250
22.218383	0.1	9.039164
22.220050	0.1	9.044529
22.221717	0.1	9.047211
22.223383	0.1	9.047092
22.225050	0.1	9.045363
22.226717	0.1	9.043873
22.228383	0.1	9.043456
22.230050	0.1	9.043575
22.231717	0.1	9.043575
22.233383	0.1	9.042681
22.235050	0.1	9.040475
22.236717	0.1	9.036899
22.238383	0.1	9.032727
22.240050	0.1	9.029151
22.241717	0.1	9.027005
22.243383	0.1	9.026409
22.245050	0.1	9.026826
22.246717	0.1	9.027184
22.248383	0.1	9.026230
22.250050	0.1	9.023071
22.251717	0.1	9.017528
22.253383	0.1	9.010435
22.255050	0.1	9.003342
22.256717	0.1	8.997679
22.258383	0.1	8.994461
22.260050	0.1	8.993149
22.261717	0.1	8.992494
22.263383	0.1	8.991600
22.265050	0.1	8.989573
22.266717	0.1	8.986116
22.268383	0.1	8.982182
22.270050	0.1	8.978129
22.271717	0.1	8.973182
22.273383	0.1	8.966744
22.275050	0.1	8.959890
22.276717	0.1	8.954526
22.278383	0.1	8.951843
22.280050	0.1	8.952141
22.281717	0.1	8.954883
22.283383	0.1	8.958102
22.285050	0.1	8.959532
22.286717	0.1	8.958281
22.288383	0.1	8.955300
22.290050	0.1	8.952618
22.291717	0.1	8.951724
22.293383	0.1	8.952618
22.295050	0.1	8.955002
22.296717	0.1	8.958877
22.298383	0.1	8.963883
22.300050	0.1	8.969427
22.301717	0.1	8.975089
22.303383	0.1	8.981288
22.305050	0.1	8.988619
22.306717	0.1	8.997202
22.308383	0.1	9.006382
22.310050	0.1	9.015024
22.311717	0.1	9.021938
22.313383	0.1	9.027362
22.315050	0.1	9.032190
22.316717	0.1	9.037912
22.318383	0.1	9.045303
22.320050	0.1	9.053946
22.321717	0.1	9.063006
22.323383	0.1	9.072185
22.325050	0.1	9.081603
22.326717	0.1	9.090901
22.328383	0.1	9.098769
22.330050	0.1	9.104610
22.331717	0.1	9.109080
22.333383	0.1	9.114028
22.335050	0.1	9.120644
22.336717	0.1	9.128631
22.338383	0.1	9.137691
22.340050	0.1	9.148241
22.341717	0.1	9.160698
22.343383	0.1	9.175242
22.345050	0.1	9.191514
22.346717	0.1	9.209037
22.348383	0.1	9.227098
22.350050	0.1	9.244264
22.351717	0.1	9.259105
22.353383	0.1	9.270847
22.355050	0.1	9.280503
22.356717	0.1	9.289921
22.358383	0.1	9.301127
22.360050	0.1	9.314836
22.361717	0.1	9.330035
22.363383	0.1	9.344161
22.365050	0.1	9.355188
22.366717	0.1	9.363175
22.368383	0.1	9.369910
22.370050	0.1	9.377182
22.371717	0.1	9.385765
22.373383	0.1	9.395421
22.375050	0.1	9.405971
22.376717	0.1	9.418130
22.378383	0.1	9.432436
22.380050	0.1	9.447814
22.381717	0.1	9.461642
22.383383	0.1	9.472550
22.385050	0.1	9.481907
22.386717	0.1	9.491444
22.388383	0.1	9.502352
22.390050	0.1	9.514928
22.391717	0.1	9.528339
22.393383	0.1	9.541154
22.395050	0.1	9.552062
22.396717	0.1	9.560884
22.398383	0.1	9.568096
22.400050	0.1	9.574771
22.401717	0.1	9.581864
22.403383	0.1	9.589851
22.405050	0.1	9.598733
22.406717	0.1	9.608746
22.408383	0.1	9.620190
22.410050	0.1	9.632409
22.411717	0.1	9.643555
22.413383	0.1	9.651900
22.415050	0.1	9.657205
22.416717	0.1	9.661019
22.418383	0.1	9.665609
22.420050	0.1	9.672225
22.421717	0.1	9.680570
22.423383	0.1	9.689749
22.425050	0.1	9.699166
22.426717	0.1	9.709001
22.428383	0.1	9.719551
22.430050	0.1	9.731114
22.431717	0.1	9.743870
22.433383	0.1	9.757341
22.435050	0.1	9.771526
22.436717	0.1	9.788395
22.438383	0.1	9.811164
22.440050	0.1	9.842039
22.441717	0.1	9.880603
22.443383	0.1	9.924591
22.445050	0.1	9.971321
22.446717	0.1	10.018647
22.448383	0.1	10.064781
22.450050	0.1	10.108710
22.451717	0.1	10.150970
22.453383	0.1	10.192454
22.455050	0.1	10.233701
22.456717	0.1	10.273696
22.458383	0.1	10.310949
22.460050	0.1	10.344864
22.461717	0.1	10.376096
22.463383	0.1	10.405660
22.465050	0.1	10.435463
22.466717	0.1	10.467768
22.468383	0.1	10.504425
22.470050	0.1	10.545731
22.471717	0.1	10.592163
22.473383	0.1	10.644794
22.475050	0.1	10.703982
22.476717	0.1	10.768295
22.478383	0.1	10.836900
22.480050	0.1	10.910154
22.481717	0.1	10.989190
22.483383	0.1	11.074246
22.485050	0.1	11.164368
22.486717	0.1	11.258424
22.488383	0.1	11.355818
22.490050	0.1	11.456490
22.491717	0.1	11.560858
22.493383	0.1	11.670531
22.495050	0.1	11.787654
22.496717	0.1	11.912883
22.498383	0.1	12.044788
22.500050	0.1	12.181223
22.501717	0.1	12.321711
22.503383	0.1	12.467743
22.505050	0.1	12.621225
22.506717	0.1	12.782932
22.508383	0.1	12.952030
22.510050	0.1	13.127030
22.511717	0.1	13.307036
22.513383	0.1	13.491989
22.515050	0.1	13.682128
22.516717	0.1	13.876916
22.518383	0.1	14.075578
22.520050	0.1	14.277221
22.521717	0.1	14.481724
22.523383	0.1	14.689089
22.525050	0.1	14.898838
22.526717	0.1	15.109480
22.528383	0.1	15.319587
22.530050	0.1	15.528501
22.531717	0.1	15.736342
22.533383	0.1	15.942694
22.535050	0.1	16.146959
22.536717	0.1	16.348244
22.538383	0.1	16.545118
22.540050	0.1	16.734661
22.541717	0.1	16.913236
22.543383	0.1	17.078639
22.545050	0.1	17.231287
22.546717	0.1	17.372609
22.548383	0.1	17.503441
22.550050	0.1	17.623604
22.551717	0.1	17.731072
22.553383	0.1	17.822565
22.555050	0.1	17.894567
22.556717	0.1	17.944993
22.558383	0.1	17.974139
22.560050	0.1	17.983855
22.561717	0.1	17.975749
22.563383	0.1	17.950417
22.565050	0.1	17.907561
22.566717	0.1	17.847181
22.568383	0.1	17.769874
22.570050	0.1	17.675878
22.571717	0.1	17.565490
22.573383	0.1	17.439247
22.575050	0.1	17.297567
22.576717	0.1	17.141105
22.578383	0.1	16.970755
22.580050	0.1	16.787053
22.581717	0.1	16.590060
22.583383	0.1	16.380847
22.585050	0.1	16.162098
22.586717	0.1	15.936674
22.588383	0.1	15.706421
22.590050	0.1	15.471757
22.591717	0.1	15.232147
22.593383	0.1	14.987470
22.595050	0.1	14.738561
22.596717	0.1	14.487387
22.598383	0.1	14.235855
22.600050	0.1	13.984979
22.601717	0.1	13.735176
22.603383	0.1	13.487817
22.605050	0.1	13.244987
22.606717	0.1	13.008059
22.608383	0.1	12.777448
22.610050	0.1	12.552858
22.611717	0.1	12.333513
22.613383	0.1	12.118221
22.615050	0.1	11.906625
22.616717	0.1	11.700154
22.618383	0.1	11.501253
22.620050	0.1	11.311889
22.621717	0.1	11.132301
22.623383	0.1	10.961235
22.625050	0.1	10.797501
22.626717	0.1	10.641695
22.628383	0.1	10.495544
22.630050	0.1	10.359586
22.631717	0.1	10.232688
22.633383	0.1	10.113776
22.635050	0.1	10.003389
22.636717	0.1	9.901882
22.638383	0.1	9.807826
22.640050	0.1	9.718598
22.641717	0.1	9.632946
22.643383	0.1	9.551704
22.645050	0.1	9.476483
22.646717	0.1	9.408355
22.648383	0.1	9.348214
22.650050	0.1	9.296656
22.651717	0.1	9.253145
22.653383	0.1	9.215653
22.655050	0.1	9.181381
22.656717	0.1	9.148539
22.658383	0.1	9.116829
22.660050	0.1	9.087742
22.661717	0.1	9.062946
22.663383	0.1	9.043098
22.665050	0.1	9.027124
22.666717	0.1	9.012938
22.668383	0.1	8.999527
22.670050	0.1	8.987904
22.671717	0.1	8.979977
22.673383	0.1	8.977056
22.675050	0.1	8.978487
22.676717	0.1	8.982599
22.678383	0.1	8.988083
22.680050	0.1	8.994818
22.681717	0.1	9.003223
22.683383	0.1	9.012640
22.685050	0.1	9.022296
22.686717	0.1	9.031773
22.688383	0.1	9.041548
22.690050	0.1	9.052456
22.691717	0.1	9.065331
22.693383	0.1	9.080411
22.695050	0.1	9.097338
22.696717	0.1	9.115875
22.698383	0.1	9.136022
22.700050	0.1	9.157301
22.701717	0.1	9.178699
22.703383	0.1	9.198845
22.705050	0.1	9.216786
22.706717	0.1	9.233118
22.708383	0.1	9.249569
22.710050	0.1	9.267510
22.711717	0.1	9.286106
22.713383	0.1	9.303272
22.715050	0.1	9.317458
22.716717	0.1	9.329200
22.718383	0.1	9.340048
22.720050	0.1	9.350479
22.721717	0.1	9.360016
22.723383	0.1	9.367824
22.725050	0.1	9.373963
22.726717	0.1	9.379626
22.728383	0.1	9.385884
22.730050	0.1	9.392381
22.731717	0.1	9.397209
22.733383	0.1	9.398699
22.735050	0.1	9.396375
22.736717	0.1	9.390653
22.738383	0.1	9.382368
22.740050	0.1	9.372116
22.741717	0.1	9.360254
22.743383	0.1	9.346963
22.745050	0.1	9.331167
22.746717	0.1	9.311617
22.748383	0.1	9.288669
22.750050	0.1	9.264470
22.751717	0.1	9.241403
22.753383	0.1	9.219826
22.755050	0.1	9.198428
22.756717	0.1	9.175897
22.758383	0.1	9.151817
22.760050	0.1	9.126545
22.761717	0.1	9.100855
22.763383	0.1	9.075165
22.765050	0.1	9.048880
22.766717	0.1	9.021104
22.768383	0.1	8.991480
22.770050	0.1	8.960486
22.771717	0.1	8.928538
22.773383	0.1	8.896530
22.775050	0.1	8.866191
22.776717	0.1	8.838058
22.778383	0.1	8.811951
22.780050	0.1	8.787156
22.781717	0.1	8.762718
22.783383	0.1	8.737326
22.785050	0.1	8.710385
22.786717	0.1	8.682967
22.788383	0.1	8.657039
22.790050	0.1	8.633137
22.791717	0.1	8.610189
22.793383	0.1	8.586646
22.795050	0.1	8.562327
22.796717	0.1	8.538008
22.798383	0.1	8.515299
22.800050	0.1	8.495749
22.801717	0.1	8.479775
22.803383	0.1	8.465887
22.805050	0.1	8.452297
22.806717	0.1	8.437932
22.808383	0.1	8.422733
22.810050	0.1	8.407414
22.811717	0.1	8.392692
22.813383	0.1	8.379043
22.815050	0.1	8.366049
22.816717	0.1	8.353830
22.818383	0.1	8.342505
22.820050	0.1	8.332193
22.821717	0.1	8.323193
22.823383	0.1	8.316339
22.825050	0.1	8.311987
22.826717	0.1	8.310199
22.828383	0.1	8.310140
22.830050	0.1	8.310140
22.831717	0.1	8.308590
22.833383	0.1	8.304835
22.835050	0.1	8.298994
22.836717	0.1	8.291662
22.838383	0.1	8.283735
22.840050	0.1	8.276105
22.841717	0.1	8.269430
22.843383	0.1	8.264006
22.845050	0.1	8.259655
22.846717	0.1	8.255780
22.848383	0.1	8.251906
22.850050	0.1	8.248926
22.851717	0.1	8.247972
22.853383	0.1	8.249164
22.855050	0.1	8.251846
22.856717	0.1	8.255423
22.858383	0.1	8.258641
22.860050	0.1	8.259655
22.861717	0.1	8.257151
22.863383	0.1	8.251846
22.865050	0.1	8.245886
22.866717	0.1	8.241416
22.868383	0.1	8.239091
22.870050	0.1	8.238435
22.871717	0.1	8.237839
22.873383	0.1	8.235872
22.875050	0.1	8.232356
22.876717	0.1	8.228302
22.878383	0.1	8.224667
22.880050	0.1	8.221865
22.881717	0.1	8.220613
22.883383	0.1	8.221329
22.885050	0.1	8.223117
22.886717	0.1	8.224309
22.888383	0.1	8.224369
22.890050	0.1	8.224011
22.891717	0.1	8.224190
22.893383	0.1	8.225322
22.895050	0.1	8.226574
22.896717	0.1	8.227408
22.898383	0.1	8.228004
22.900050	0.1	8.229077
22.901717	0.1	8.231283
22.903383	0.1	8.234680
22.905050	0.1	8.238733
22.906717	0.1	8.243084
22.908383	0.1	8.247436
22.910050	0.1	8.250952
22.911717	0.1	8.252562
22.913383	0.1	8.251310
22.915050	0.1	8.247197
22.916717	0.1	8.241773
22.918383	0.1	8.237184
22.920050	0.1	8.235038
22.921717	0.1	8.235276
22.923383	0.1	8.236647
22.925050	0.1	8.238495
22.926717	0.1	8.241475
22.928383	0.1	8.246422
22.930050	0.1	8.253456
22.931717	0.1	8.261741
22.933383	0.1	8.269728
22.935050	0.1	8.275509
22.936717	0.1	8.278192
22.938383	0.1	8.278490
22.940050	0.1	8.278013
22.941717	0.1	8.278788
22.943383	0.1	8.282185
22.945050	0.1	8.287848
22.946717	0.1	8.294344
22.948383	0.1	8.300901
22.950050	0.1	8.307219
22.951717	0.1	8.313180
22.953383	0.1	8.318544
22.955050	0.1	8.323730
22.956717	0.1	8.329332
22.958383	0.1	8.336068
22.960050	0.1	8.344353
22.961717	0.1	8.353413
22.963383	0.1	8.361638
22.965050	0.1	8.368910
22.966717	0.1	8.376658
22.968383	0.1	8.385540
22.970050	0.1	8.394659
22.971717	0.1	8.403063
22.973383	0.1	8.411050
22.975050	0.1	8.419276
22.976717	0.1	8.428216
22.978383	0.1	8.438707
22.980050	0.1	8.450866
22.981717	0.1	8.463681
22.983383	0.1	8.475781
22.985050	0.1	8.487285
22.986717	0.1	8.499682
22.988383	0.1	8.513809
22.990050	0.1	8.529366
22.991717	0.1	8.545638
22.993383	0.1	8.562446
22.995050	0.1	8.578957
22.996717	0.1	8.594394
22.998383	0.1	8.608819
23.000050	0.1	8.622289
23.001717	0.1	8.633853
23.003383	0.1	8.643270
23.005050	0.1	8.651376
23.006717	0.1	8.658827
23.008383	0.1	8.665681
23.010050	0.1	8.673013
23.011717	0.1	8.682788
23.013383	0.1	8.695782
23.015050	0.1	8.710504
23.016717	0.1	8.724988
23.018383	0.1	8.738161
23.020050	0.1	8.749486
23.021717	0.1	8.758605
23.023383	0.1	8.765936
23.025050	0.1	8.771539
23.026717	0.1	8.775414
23.028383	0.1	8.778573
23.030050	0.1	8.782924
23.031717	0.1	8.789719
23.033383	0.1	8.798242
23.035050	0.1	8.807064
23.036717	0.1	8.814991
23.038383	0.1	8.821965
23.040050	0.1	8.828700
23.041717	0.1	8.835078
23.043383	0.1	8.840085
23.045050	0.1	8.842826
23.046717	0.1	8.843482
23.048383	0.1	8.842946
23.050050	0.1	8.841694
23.051717	0.1	8.840204
23.053383	0.1	8.839250
23.055050	0.1	8.838594
23.056717	0.1	8.837343
23.058383	0.1	8.834363
23.060050	0.1	8.828879
23.061717	0.1	8.820236
23.063383	0.1	8.809209
23.065050	0.1	8.798302
23.066717	0.1	8.790613
23.068383	0.1	8.787394
23.070050	0.1	8.787513
23.071717	0.1	8.788765
23.073383	0.1	8.789540
23.075050	0.1	8.788825
23.076717	0.1	8.785904
23.078383	0.1	8.781374
23.080050	0.1	8.776486
23.081717	0.1	8.771658
23.083383	0.1	8.767248
23.085050	0.1	8.763314
23.086717	0.1	8.759738
23.088383	0.1	8.756340
23.090050	0.1	8.753062
23.091717	0.1	8.749426
23.093383	0.1	8.745730
23.095050	0.1	8.742869
23.096717	0.1	8.741439
23.098383	0.1	8.741916
23.100050	0.1	8.743883
23.101717	0.1	8.746326
23.103383	0.1	8.748055
23.105050	0.1	8.748889
23.106717	0.1	8.748889
23.108383	0.1	8.748115
23.110050	0.1	8.746565
23.111717	0.1	8.744896
23.113383	0.1	8.743525
23.115050	0.1	8.741677
23.116717	0.1	8.738518
23.118383	0.1	8.733869
23.120050	0.1	8.728147
23.121717	0.1	8.722008
23.123383	0.1	8.716286
23.125050	0.1	8.711637
23.126717	0.1	8.707703
23.128383	0.1	8.703948
23.130050	0.1	8.699894
23.131717	0.1	8.695066
23.133383	0.1	8.689166
23.135050	0.1	8.681596
23.136717	0.1	8.671642
23.138383	0.1	8.659542
23.140050	0.1	8.646846
23.141717	0.1	8.635343
23.143383	0.1	8.626223
23.145050	0.1	8.619786
23.146717	0.1	8.615554
23.148383	0.1	8.612276
23.150050	0.1	8.609057
23.151717	0.1	8.604765
23.153383	0.1	8.597911
23.155050	0.1	8.587301
23.156717	0.1	8.573890
23.158383	0.1	8.560300
23.160050	0.1	8.548320
23.161717	0.1	8.537710
23.163383	0.1	8.527995
23.165050	0.1	8.518816
23.166717	0.1	8.509636
23.168383	0.1	8.499623
23.170050	0.1	8.488060
23.171717	0.1	8.474827
23.173383	0.1	8.460165
23.175050	0.1	8.445561
23.176717	0.1	8.432568
23.178383	0.1	8.421779
23.180050	0.1	8.412481
23.181717	0.1	8.403779
23.183383	0.1	8.394599
23.185050	0.1	8.384347
23.186717	0.1	8.373440
23.188383	0.1	8.362651
23.190050	0.1	8.352221
23.191717	0.1	8.342684
23.193383	0.1	8.334876
23.195050	0.1	8.328259
23.196717	0.1	8.320928
23.198383	0.1	8.311332
23.200050	0.1	8.300007
23.201717	0.1	8.288682
23.203383	0.1	8.278609
23.205050	0.1	8.270324
23.206717	0.1	8.263827
23.208383	0.1	8.258522
23.210050	0.1	8.253694
23.211717	0.1	8.248866
23.213383	0.1	8.244098
23.215050	0.1	8.239747
23.216717	0.1	8.236051
23.218383	0.1	8.233428
23.220050	0.1	8.231998
23.221717	0.1	8.231342
23.223383	0.1	8.230389
23.225050	0.1	8.227885
23.226717	0.1	8.223355
23.228383	0.1	8.217633
23.230050	0.1	8.211613
23.231717	0.1	8.205832
23.233383	0.1	8.201004
23.235050	0.1	8.197785
23.236717	0.1	8.195997
23.238383	0.1	8.195758
23.240050	0.1	8.196831
23.241717	0.1	8.197785
23.243383	0.1	8.197010
23.245050	0.1	8.194685
23.246717	0.1	8.192778
23.248383	0.1	8.193017
23.250050	0.1	8.195282
23.251717	0.1	8.197546
23.253383	0.1	8.198262
23.255050	0.1	8.197964
23.256717	0.1	8.198321
23.258383	0.1	8.200408
23.260050	0.1	8.204461
23.261717	0.1	8.209527
23.263383	0.1	8.213938
23.265050	0.1	8.216441
23.266717	0.1	8.216978
23.268383	0.1	8.216382
23.270050	0.1	8.215309
23.271717	0.1	8.213640
23.273383	0.1	8.210898
23.275050	0.1	8.207322
23.276717	0.1	8.204699
23.278383	0.1	8.204759
23.280050	0.1	8.207322
23.281717	0.1	8.211434
23.283383	0.1	8.216084
23.285050	0.1	8.220554
23.286717	0.1	8.224071
23.288383	0.1	8.226932
23.290050	0.1	8.229614
23.291717	0.1	8.232415
23.293383	0.1	8.234621
23.295050	0.1	8.235276
23.296717	0.1	8.234382
23.298383	0.1	8.232892
23.300050	0.1	8.231521
23.301717	0.1	8.230448
23.303383	0.1	8.229375
23.305050	0.1	8.228422
23.306717	0.1	8.227885
23.308383	0.1	8.227230
23.310050	0.1	8.225799
23.311717	0.1	8.223534
23.313383	0.1	8.221031
23.315050	0.1	8.218349
23.316717	0.1	8.215428
23.318383	0.1	8.212805
23.320050	0.1	8.211136
23.321717	0.1	8.210540
23.323383	0.1	8.210421
23.325050	0.1	8.210481
23.326717	0.1	8.210183
23.328383	0.1	8.208931
23.330050	0.1	8.206547
23.331717	0.1	8.203567
23.333383	0.1	8.201004
23.335050	0.1	8.199156
23.336717	0.1	8.198202
23.338383	0.1	8.198917
23.340050	0.1	8.201898
23.341717	0.1	8.207202
23.343383	0.1	8.213461
23.345050	0.1	8.218110
23.346717	0.1	8.219600
23.348383	0.1	8.217812
23.350050	0.1	8.213938
23.351717	0.1	8.209706
23.353383	0.1	8.206904
23.355050	0.1	8.205951
23.356717	0.1	8.205355
23.358383	0.1	8.203567
23.360050	0.1	8.199752
23.361717	0.1	8.194507
23.363383	0.1	8.188904
23.365050	0.1	8.184016
23.366717	0.1	8.179605
23.368383	0.1	8.174360
23.370050	0.1	8.167387
23.371717	0.1	8.159817
23.373383	0.1	8.154214
23.375050	0.1	8.151711
23.376717	0.1	8.150161
23.378383	0.1	8.145988
23.380050	0.1	8.137346
23.381717	0.1	8.125246
23.383383	0.1	8.112669
23.385050	0.1	8.101941
23.386717	0.1	8.094013
23.388383	0.1	8.089543
23.390050	0.1	8.088887
23.391717	0.1	8.090735
23.393383	0.1	8.093238
23.395050	0.1	8.095623
23.396717	0.1	8.098126
23.398383	0.1	8.100510
23.400050	0.1	8.101821
23.401717	0.1	8.101583
23.403383	0.1	8.100808
23.405050	0.1	8.101345
23.406717	0.1	8.103729
23.408383	0.1	8.106411
23.410050	0.1	8.108557
23.411717	0.1	8.110643
23.413383	0.1	8.113027
23.415050	0.1	8.115054
23.416717	0.1	8.115650
23.418383	0.1	8.114338
23.420050	0.1	8.111418
23.421717	0.1	8.107961
23.423383	0.1	8.105755
23.425050	0.1	8.106173
23.426717	0.1	8.109153
23.428383	0.1	8.113266
23.430050	0.1	8.117021
23.431717	0.1	8.120001
23.433383	0.1	8.121491
23.435050	0.1	8.121312
23.436717	0.1	8.119822
23.438383	0.1	8.118570
23.440050	0.1	8.119047
23.441717	0.1	8.121133
23.443383	0.1	8.122564
23.445050	0.1	8.121193
23.446717	0.1	8.116842
23.448383	0.1	8.111418
23.450050	0.1	8.106769
23.451717	0.1	8.103788
23.453383	0.1	8.102179
23.455050	0.1	8.101106
23.456717	0.1	8.100033
23.458383	0.1	8.099676
23.460050	0.1	8.100927
23.461717	0.1	8.103848
23.463383	0.1	8.107245
23.465050	0.1	8.109928
23.466717	0.1	8.110345
23.468383	0.1	8.107841
23.470050	0.1	8.103192
23.471717	0.1	8.098305
23.473383	0.1	8.094728
23.475050	0.1	8.092523
23.476717	0.1	8.090854
23.478383	0.1	8.089066
23.480050	0.1	8.087576
23.481717	0.1	8.087159
23.483383	0.1	8.087397
23.485050	0.1	8.087516
23.486717	0.1	8.087576
23.488383	0.1	8.088351
23.490050	0.1	8.089602
23.491717	0.1	8.090079
23.493383	0.1	8.089126
23.495050	0.1	8.087039
23.496717	0.1	8.084536
23.498383	0.1	8.082450
23.500050	0.1	8.080483
23.501717	0.1	8.078337
23.503383	0.1	8.076132
23.505050	0.1	8.074821
23.506717	0.1	8.074642
23.508383	0.1	8.075297
23.510050	0.1	8.076430
23.511717	0.1	8.077920
23.513383	0.1	8.080125
23.515050	0.1	8.083225
23.516717	0.1	8.087397
23.518383	0.1	8.092642
23.520050	0.1	8.098543
23.521717	0.1	8.104146
23.523383	0.1	8.108259
23.525050	0.1	8.111299
23.526717	0.1	8.114696
23.528383	0.1	8.119464
23.530050	0.1	8.125127
23.531717	0.1	8.131266
23.533383	0.1	8.137405
23.535050	0.1	8.142829
23.536717	0.1	8.147419
23.538383	0.1	8.151889
23.540050	0.1	8.157075
23.541717	0.1	8.163214
23.543383	0.1	8.169890
23.545050	0.1	8.176566
23.546717	0.1	8.183063
23.548383	0.1	8.189261
23.550050	0.1	8.194924
23.551717	0.1	8.200765
23.553383	0.1	8.208514
23.555050	0.1	8.219362
23.556717	0.1	8.232654
23.558383	0.1	8.246780
23.560050	0.1	8.260251
23.561717	0.1	8.272648
23.563383	0.1	8.284867
23.565050	0.1	8.297980
23.566717	0.1	8.312524
23.568383	0.1	8.328856
23.570050	0.1	8.347333
23.571717	0.1	8.367420
23.573383	0.1	8.387447
23.575050	0.1	8.406520
23.576717	0.1	8.425117
23.578383	0.1	8.444012
23.580050	0.1	8.463443
23.581717	0.1	8.483947
23.583383	0.1	8.506537
23.585050	0.1	8.531571
23.586717	0.1	8.558751
23.588383	0.1	8.588255
23.590050	0.1	8.620263
23.591717	0.1	8.653820
23.593383	0.1	8.687735
23.595050	0.1	8.721889
23.596717	0.1	8.756459
23.598383	0.1	8.791626
23.600050	0.1	8.827806
23.601717	0.1	8.866013
23.603383	0.1	8.906782
23.605050	0.1	8.949817
23.606717	0.1	8.993984
23.608383	0.1	9.039045
23.610050	0.1	9.085000
23.611717	0.1	9.131969
23.613383	0.1	9.180368
23.615050	0.1	9.231151
23.616717	0.1	9.284914
23.618383	0.1	9.341240
23.620050	0.1	9.398759
23.621717	0.1	9.456575
23.623383	0.1	9.515405
23.625050	0.1	9.576798
23.626717	0.1	9.640992
23.628383	0.1	9.707630
23.630050	0.1	9.776712
23.631717	0.1	9.847940
23.633383	0.1	9.920776
23.635050	0.1	9.994865
23.636717	0.1	10.069967
23.638383	0.1	10.146559
23.640050	0.1	10.225297
23.641717	0.1	10.307015
23.643383	0.1	10.392786
23.645050	0.1	10.483325
23.646717	0.1	10.578812
23.648383	0.1	10.678232
23.650050	0.1	10.780454
23.651717	0.1	10.885299
23.653383	0.1	10.993124
23.655050	0.1	11.104823
23.656717	0.1	11.221350
23.658383	0.1	11.343122
23.660050	0.1	11.469663
23.661717	0.1	11.600614
23.663383	0.1	11.736394
23.665050	0.1	11.878432
23.666717	0.1	12.026609
23.668383	0.1	12.179197
23.670050	0.1	12.334467
23.671717	0.1	12.492359
23.673383	0.1	12.654722
23.675050	0.1	12.823225
23.676717	0.1	12.998999
23.678383	0.1	13.182700
23.680050	0.1	13.374091
23.681717	0.1	13.571621
23.683383	0.1	13.772965
23.685050	0.1	13.977171
23.686717	0.1	14.184416
23.688383	0.1	14.393867
23.690050	0.1	14.603556
23.691717	0.1	14.812172
23.693383	0.1	15.020252
23.695050	0.1	15.229286
23.696717	0.1	15.439630
23.698383	0.1	15.649856
23.700050	0.1	15.857221
23.701717	0.1	16.059221
23.703383	0.1	16.254545
23.705050	0.1	16.442956
23.706717	0.1	16.624571
23.708383	0.1	16.798497
23.710050	0.1	16.961933
23.711717	0.1	17.112197
23.713383	0.1	17.248810
23.715050	0.1	17.372430
23.716717	0.1	17.482818
23.718383	0.1	17.578007
23.720050	0.1	17.656327
23.721717	0.1	17.717601
23.723383	0.1	17.762304
23.725050	0.1	17.789901
23.726717	0.1	17.799617
23.728383	0.1	17.790617
23.730050	0.1	17.762543
23.731717	0.1	17.715574
23.733383	0.1	17.650367
23.735050	0.1	17.567338
23.736717	0.1	17.466963
23.738383	0.1	17.350198
23.740050	0.1	17.218770
23.741717	0.1	17.073871
23.743383	0.1	16.915263
23.745050	0.1	16.742111
23.746717	0.1	16.554476
23.748383	0.1	16.354204
23.750050	0.1	16.143502
23.751717	0.1	15.924693
23.753383	0.1	15.699030
23.755050	0.1	15.467227
23.756717	0.1	15.229703
23.758383	0.1	14.987768
23.760050	0.1	14.742435
23.761717	0.1	14.494062
23.763383	0.1	14.243127
23.765050	0.1	13.991118
23.766717	0.1	13.739527
23.768383	0.1	13.488770
23.770050	0.1	13.239742
23.771717	0.1	12.993873
23.773383	0.1	12.753011
23.775050	0.1	12.517989
23.776717	0.1	12.289227
23.778383	0.1	12.067021
23.780050	0.1	11.852027
23.781717	0.1	11.644603
23.783383	0.1	11.444629
23.785050	0.1	11.252702
23.786717	0.1	11.069596
23.788383	0.1	10.895432
23.790050	0.1	10.729075
23.791717	0.1	10.569156
23.793383	0.1	10.415316
23.795050	0.1	10.267854
23.796717	0.1	10.127366
23.798383	0.1	9.994984
23.800050	0.1	9.871245
23.801717	0.1	9.755672
23.803383	0.1	9.646953
23.805050	0.1	9.543896
23.806717	0.1	9.445370
23.808383	0.1	9.351671
23.810050	0.1	9.264231
23.811717	0.1	9.184361
23.813383	0.1	9.111941
23.815050	0.1	9.045840
23.816717	0.1	8.984685
23.818383	0.1	8.927882
23.820050	0.1	8.875311
23.821717	0.1	8.826435
23.823383	0.1	8.780361
23.825050	0.1	8.736671
23.826717	0.1	8.695484
23.828383	0.1	8.657575
23.830050	0.1	8.623541
23.831717	0.1	8.593381
23.833383	0.1	8.566380
23.835050	0.1	8.541644
23.836717	0.1	8.517623
23.838383	0.1	8.492888
23.840050	0.1	8.466721
23.841717	0.1	8.439899
23.843383	0.1	8.414627
23.845050	0.1	8.392454
23.846717	0.1	8.373559
23.848383	0.1	8.356929
23.850050	0.1	8.341611
23.851717	0.1	8.327306
23.853383	0.1	8.314491
23.855050	0.1	8.303643
23.856717	0.1	8.294404
23.858383	0.1	8.285583
23.860050	0.1	8.275569
23.861717	0.1	8.263827
23.863383	0.1	8.250654
23.865050	0.1	8.237005
23.866717	0.1	8.223534
23.868383	0.1	8.210958
23.870050	0.1	8.200169
23.871717	0.1	8.192182
23.873383	0.1	8.187473
23.875050	0.1	8.185864
23.876717	0.1	8.185924
23.878383	0.1	8.185149
23.880050	0.1	8.181096
23.881717	0.1	8.173705
23.883383	0.1	8.165002
23.885050	0.1	8.157135
23.886717	0.1	8.150936
23.888383	0.1	8.145869
23.890050	0.1	8.141399
23.891717	0.1	8.137525
23.893383	0.1	8.134604
23.895050	0.1	8.132160
23.896717	0.1	8.129299
23.898383	0.1	8.125604
23.900050	0.1	8.121253
23.901717	0.1	8.117021
23.903383	0.1	8.112908
23.905050	0.1	8.108616
23.906717	0.1	8.104265
23.908383	0.1	8.100152
23.910050	0.1	8.096099
23.911717	0.1	8.091808
23.913383	0.1	8.088530
23.915050	0.1	8.087278
23.916717	0.1	8.087516
23.918383	0.1	8.088351
23.920050	0.1	8.088708
23.921717	0.1	8.087516
23.923383	0.1	8.083642
23.925050	0.1	8.077562
23.926717	0.1	8.071423
23.928383	0.1	8.067012
23.930050	0.1	8.064509
23.931717	0.1	8.063376
23.933383	0.1	8.063138
23.935050	0.1	8.063436
23.936717	0.1	8.063734
23.938383	0.1	8.063794
23.940050	0.1	8.063674
23.941717	0.1	8.063198
23.943383	0.1	8.062304
23.945050	0.1	8.060813
23.946717	0.1	8.059443
23.948383	0.1	8.059025
23.950050	0.1	8.059860
23.951717	0.1	8.061827
23.953383	0.1	8.064330
23.955050	0.1	8.066476
23.956717	0.1	8.066953
23.958383	0.1	8.064986
23.960050	0.1	8.061171
23.961717	0.1	8.057237
23.963383	0.1	8.054734
23.965050	0.1	8.053720
23.966717	0.1	8.052886
23.968383	0.1	8.050800
23.970050	0.1	8.047700
23.971717	0.1	8.044720
23.973383	0.1	8.042694
23.975050	0.1	8.041800
23.976717	0.1	8.041740
23.978383	0.1	8.042217
23.980050	0.1	8.042813
23.981717	0.1	8.043528
23.983383	0.1	8.044601
23.985050	0.1	8.045614
23.986717	0.1	8.046091
23.988383	0.1	8.046330
23.990050	0.1	8.047641
23.991717	0.1	8.051277
23.993383	0.1	8.057058
23.995050	0.1	8.062661
23.996717	0.1	8.066118
23.998383	0.1	8.066774
24.000050	0.1	8.065165
24.001717	0.1	8.061767
24.003383	0.1	8.058072
24.005050	0.1	8.055687
24.006717	0.1	8.055449
24.008383	0.1	8.057893
24.010050	0.1	8.062542
24.011717	0.1	8.067489
24.013383	0.1	8.070052
24.015050	0.1	8.069098
24.016717	0.1	8.066297
24.018383	0.1	8.064509
24.020050	0.1	8.065403
24.021717	0.1	8.068562
24.023383	0.1	8.072496
24.025050	0.1	8.075953
24.026717	0.1	8.077920
24.028383	0.1	8.077860
24.030050	0.1	8.075536
24.031717	0.1	8.072258
24.033383	0.1	8.069396
24.035050	0.1	8.068264
24.036717	0.1	8.068979
24.038383	0.1	8.070648
24.040050	0.1	8.072258
24.041717	0.1	8.074046
24.043383	0.1	8.076668
24.045050	0.1	8.080185
24.046717	0.1	8.084476
24.048383	0.1	8.089424
24.050050	0.1	8.094490
24.051717	0.1	8.099318
24.053383	0.1	8.103908
24.055050	0.1	8.107961
24.056717	0.1	8.110643
24.058383	0.1	8.111716
24.060050	0.1	8.112252
24.061717	0.1	8.112967
24.063383	0.1	8.113444
24.065050	0.1	8.112967
24.066717	0.1	8.111835
24.068383	0.1	8.111358
24.070050	0.1	8.112789
24.071717	0.1	8.116544
24.073383	0.1	8.122445
24.075050	0.1	8.129836
24.076717	0.1	8.137227
24.078383	0.1	8.142293
24.080050	0.1	8.144081
24.081717	0.1	8.143962
24.083383	0.1	8.144320
24.085050	0.1	8.146406
24.086717	0.1	8.150399
24.088383	0.1	8.155525
24.090050	0.1	8.160651
24.091717	0.1	8.164585
24.093383	0.1	8.166850
24.095050	0.1	8.167804
24.096717	0.1	8.168757
24.098383	0.1	8.171559
24.100050	0.1	8.176685
24.101717	0.1	8.182884
24.103383	0.1	8.187950
24.105050	0.1	8.190215
24.106717	0.1	8.189977
24.108383	0.1	8.188725
24.110050	0.1	8.187414
24.111717	0.1	8.186400
24.113383	0.1	8.186162
24.115050	0.1	8.186937
24.116717	0.1	8.188546
24.118383	0.1	8.190811
24.120050	0.1	8.193970
24.121717	0.1	8.198441
24.123383	0.1	8.203924
24.125050	0.1	8.209229
24.126717	0.1	8.213282
24.128383	0.1	8.215189
24.130050	0.1	8.214653
24.131717	0.1	8.212388
24.133383	0.1	8.209646
24.135050	0.1	8.207381
24.136717	0.1	8.205891
24.138383	0.1	8.205176
24.140050	0.1	8.204997
24.141717	0.1	8.204937
24.143383	0.1	8.205116
24.145050	0.1	8.205891
24.146717	0.1	8.206904
24.148383	0.1	8.207262
24.150050	0.1	8.206904
24.151717	0.1	8.206308
24.153383	0.1	8.205891
24.155050	0.1	8.205295
24.156717	0.1	8.204222
24.158383	0.1	8.203269
24.160050	0.1	8.203507
24.161717	0.1	8.205712
24.163383	0.1	8.210242
24.165050	0.1	8.216620
24.166717	0.1	8.223594
24.168383	0.1	8.229912
24.170050	0.1	8.235336
24.171717	0.1	8.239925
24.173383	0.1	8.243323
24.175050	0.1	8.244932
24.176717	0.1	8.245051
24.178383	0.1	8.244455
24.180050	0.1	8.244098
24.181717	0.1	8.244753
24.183383	0.1	8.246899
24.185050	0.1	8.250654
24.186717	0.1	8.256019
24.188383	0.1	8.262814
24.190050	0.1	8.270026
24.191717	0.1	8.276105
24.193383	0.1	8.279801
24.195050	0.1	8.281053
24.196717	0.1	8.280397
24.198383	0.1	8.278728
24.200050	0.1	8.277238
24.201717	0.1	8.276821
24.203383	0.1	8.277953
24.205050	0.1	8.280397
24.206717	0.1	8.283318
24.208383	0.1	8.285940
24.210050	0.1	8.287669
24.211717	0.1	8.288324
24.213383	0.1	8.288801
24.215050	0.1	8.290172
24.216717	0.1	8.292020
24.218383	0.1	8.292914
24.220050	0.1	8.292377
24.221717	0.1	8.290828
24.223383	0.1	8.288146
24.225050	0.1	8.283496
24.226717	0.1	8.276761
24.228383	0.1	8.268655
24.230050	0.1	8.259774
24.231717	0.1	8.250535
24.233383	0.1	8.241654
24.235050	0.1	8.234203
24.236717	0.1	8.228601
24.238383	0.1	8.224547
24.240050	0.1	8.220971
24.241717	0.1	8.216799
24.243383	0.1	8.211792
24.245050	0.1	8.206666
24.246717	0.1	8.202434
24.248383	0.1	8.199752
24.250050	0.1	8.198917
24.251717	0.1	8.199156
24.253383	0.1	8.198977
24.255050	0.1	8.197248
24.256717	0.1	8.193434
24.258383	0.1	8.187354
24.260050	0.1	8.179129
24.261717	0.1	8.169294
24.263383	0.1	8.158803
24.265050	0.1	8.149028
24.266717	0.1	8.141697
24.268383	0.1	8.137584
24.270050	0.1	8.135856
24.271717	0.1	8.135319
24.273383	0.1	8.134485
24.275050	0.1	8.131862
24.276717	0.1	8.126915
24.278383	0.1	8.120895
24.280050	0.1	8.115530
24.281717	0.1	8.111537
24.283383	0.1	8.108855
24.285050	0.1	8.106888
24.286717	0.1	8.104086
24.288383	0.1	8.099258
24.290050	0.1	8.092821
24.291717	0.1	8.086443
24.293383	0.1	8.081198
24.295050	0.1	8.076847
24.296717	0.1	8.073211
24.298383	0.1	8.070589
24.300050	0.1	8.068800
24.301717	0.1	8.066357
24.303383	0.1	8.061886
24.305050	0.1	8.056105
24.306717	0.1	8.051277
24.308383	0.1	8.048714
24.310050	0.1	8.047343
24.311717	0.1	8.045972
24.313383	0.1	8.044661
24.315050	0.1	8.044661
24.316717	0.1	8.046866
24.318383	0.1	8.050740
24.320050	0.1	8.054615
24.321717	0.1	8.056880
24.323383	0.1	8.056939
24.325050	0.1	8.054734
24.326717	0.1	8.050025
24.328383	0.1	8.043111
24.330050	0.1	8.035481
24.331717	0.1	8.029461
24.333383	0.1	8.026481
24.335050	0.1	8.026422
24.336717	0.1	8.028031
24.338383	0.1	8.030057
24.340050	0.1	8.031667
24.341717	0.1	8.032680
24.343383	0.1	8.032978
24.345050	0.1	8.032680
24.346717	0.1	8.031488
24.348383	0.1	8.028985
24.350050	0.1	8.025587
24.351717	0.1	8.022964
24.353383	0.1	8.022428
24.355050	0.1	8.023739
24.356717	0.1	8.026302
24.358383	0.1	8.029461
24.360050	0.1	8.032263
24.361717	0.1	8.033693
24.363383	0.1	8.033515
24.365050	0.1	8.032382
24.366717	0.1	8.031548
24.368383	0.1	8.031369
24.370050	0.1	8.031071
24.371717	0.1	8.029879
24.373383	0.1	8.028567
24.375050	0.1	8.028329
24.376717	0.1	8.029104
24.378383	0.1	8.030415
24.380050	0.1	8.031905
24.381717	0.1	8.032918
24.383383	0.1	8.033336
24.385050	0.1	8.034170
24.386717	0.1	8.036137
24.388383	0.1	8.038819
24.390050	0.1	8.041263
24.391717	0.1	8.043051
24.393383	0.1	8.043826
24.395050	0.1	8.043409
24.396717	0.1	8.042455
24.398383	0.1	8.041740
24.400050	0.1	8.042157
24.401717	0.1	8.044005
24.403383	0.1	8.046628
24.405050	0.1	8.048893
24.406717	0.1	8.050263
24.408383	0.1	8.050979
24.410050	0.1	8.051813
24.411717	0.1	8.054019
24.413383	0.1	8.057714
24.415050	0.1	8.061588
24.416717	0.1	8.063734
24.418383	0.1	8.063674
24.420050	0.1	8.062423
24.421717	0.1	8.060754
24.423383	0.1	8.059741
24.425050	0.1	8.060039
24.426717	0.1	8.061886
24.428383	0.1	8.064449
24.430050	0.1	8.066655
24.431717	0.1	8.067608
24.433383	0.1	8.066834
24.435050	0.1	8.065343
24.436717	0.1	8.064032
24.438383	0.1	8.063436
24.440050	0.1	8.064151
24.441717	0.1	8.066655
24.443383	0.1	8.070112
24.445050	0.1	8.073390
24.446717	0.1	8.075953
24.448383	0.1	8.077980
24.450050	0.1	8.080066
24.451717	0.1	8.082629
24.453383	0.1	8.085669
24.455050	0.1	8.088589
24.456717	0.1	8.091152
24.458383	0.1	8.093536
24.460050	0.1	8.095682
24.461717	0.1	8.097411
24.463383	0.1	8.098722
24.465050	0.1	8.100212
24.466717	0.1	8.102477
24.468383	0.1	8.105577
24.470050	0.1	8.109153
24.471717	0.1	8.112729
24.473383	0.1	8.115829
24.475050	0.1	8.117795
24.476717	0.1	8.118332
24.478383	0.1	8.117557
24.480050	0.1	8.116067
24.481717	0.1	8.114338
24.483383	0.1	8.112550
24.485050	0.1	8.111001
24.486717	0.1	8.110404
24.488383	0.1	8.111358
24.490050	0.1	8.113564
24.491717	0.1	8.115590
24.493383	0.1	8.116246
24.495050	0.1	8.115948
24.496717	0.1	8.116246
24.498383	0.1	8.118272
24.500050	0.1	8.121908
24.501717	0.1	8.125663
24.503383	0.1	8.127630
24.505050	0.1	8.127690
24.506717	0.1	8.127153
24.508383	0.1	8.126855
24.510050	0.1	8.126379
24.511717	0.1	8.125306
24.513383	0.1	8.124173
24.515050	0.1	8.123816
24.516717	0.1	8.124352
24.518383	0.1	8.125902
24.520050	0.1	8.128942
24.521717	0.1	8.132995
24.523383	0.1	8.136750
24.525050	0.1	8.138955
24.526717	0.1	8.139432
24.528383	0.1	8.138538
24.530050	0.1	8.137048
24.531717	0.1	8.136511
24.533383	0.1	8.137823
24.535050	0.1	8.139968
24.536717	0.1	8.140982
24.538383	0.1	8.140147
24.540050	0.1	8.138478
24.541717	0.1	8.137405
24.543383	0.1	8.137405
24.545050	0.1	8.138836
24.546717	0.1	8.141995
24.548383	0.1	8.146346
24.550050	0.1	8.150638
24.551717	0.1	8.153618
24.553383	0.1	8.154691
24.555050	0.1	8.153797
24.556717	0.1	8.152128
24.558383	0.1	8.150876
24.560050	0.1	8.150220
24.561717	0.1	8.149803
24.563383	0.1	8.149982
24.565050	0.1	8.151353
24.566717	0.1	8.153856
24.568383	0.1	8.156837
24.570050	0.1	8.158863
24.571717	0.1	8.158923
24.573383	0.1	8.157552
24.575050	0.1	8.156538
24.576717	0.1	8.156717
24.578383	0.1	8.157254
24.580050	0.1	8.157075
24.581717	0.1	8.156479
24.583383	0.1	8.156717
24.585050	0.1	8.158327
24.586717	0.1	8.160234
24.588383	0.1	8.161486
24.590050	0.1	8.161664
24.591717	0.1	8.161009
24.593383	0.1	8.160115
24.595050	0.1	8.159996
24.596717	0.1	8.161009
24.598383	0.1	8.162559
24.600050	0.1	8.164049
24.601717	0.1	8.165896
24.603383	0.1	8.168638
24.605050	0.1	8.171618
24.606717	0.1	8.174241
24.608383	0.1	8.176327
24.610050	0.1	8.178056
24.611717	0.1	8.179605
24.613383	0.1	8.181096
24.615050	0.1	8.182586
24.616717	0.1	8.184553
24.618383	0.1	8.186877
24.620050	0.1	8.188665
24.621717	0.1	8.189202
24.623383	0.1	8.188546
24.625050	0.1	8.186520
24.626717	0.1	8.183122
24.628383	0.1	8.178890
24.630050	0.1	8.174718
24.631717	0.1	8.171320
24.633383	0.1	8.169055
24.635050	0.1	8.168459
24.636717	0.1	8.169652
24.638383	0.1	8.171678
24.640050	0.1	8.173228
24.641717	0.1	8.174062
24.643383	0.1	8.175135
24.645050	0.1	8.176864
24.646717	0.1	8.178294
24.648383	0.1	8.178175
24.650050	0.1	8.176327
24.651717	0.1	8.174003
24.653383	0.1	8.172513
24.655050	0.1	8.172393
24.656717	0.1	8.173049
24.658383	0.1	8.173645
24.660050	0.1	8.173466
24.661717	0.1	8.172036
24.663383	0.1	8.170069
24.665050	0.1	8.169055
24.666717	0.1	8.170128
24.668383	0.1	8.173287
24.670050	0.1	8.177221
24.671717	0.1	8.180917
24.673383	0.1	8.184076
24.675050	0.1	8.186400
24.676717	0.1	8.187235
24.678383	0.1	8.185924
24.680050	0.1	8.182168
24.681717	0.1	8.176804
24.683383	0.1	8.171678
24.685050	0.1	8.168161
24.686717	0.1	8.166373
24.688383	0.1	8.165956
24.690050	0.1	8.166671
24.691717	0.1	8.168579
24.693383	0.1	8.171499
24.695050	0.1	8.174897
24.696717	0.1	8.177758
24.698383	0.1	8.179367
24.700050	0.1	8.179129
24.701717	0.1	8.177221
24.703383	0.1	8.174837
24.705050	0.1	8.174003
24.706717	0.1	8.175374
24.708383	0.1	8.177817
24.710050	0.1	8.179963
24.711717	0.1	8.181394
24.713383	0.1	8.182884
24.715050	0.1	8.185208
24.716717	0.1	8.188546
24.718383	0.1	8.192182
24.720050	0.1	8.195460
24.721717	0.1	8.198858
24.723383	0.1	8.202911
24.725050	0.1	8.206666
24.726717	0.1	8.208216
24.728383	0.1	8.206428
24.730050	0.1	8.201778
24.731717	0.1	8.196235
24.733383	0.1	8.191884
24.735050	0.1	8.190036
24.736717	0.1	8.190334
24.738383	0.1	8.191526
24.740050	0.1	8.192719
24.741717	0.1	8.194209
24.743383	0.1	8.195818
24.745050	0.1	8.196831
24.746717	0.1	8.196712
24.748383	0.1	8.196176
24.750050	0.1	8.195699
24.751717	0.1	8.195639
24.753383	0.1	8.196295
24.755050	0.1	8.198143
24.756717	0.1	8.201004
24.758383	0.1	8.203984
24.760050	0.1	8.206606
24.761717	0.1	8.208454
24.763383	0.1	8.209110
24.765050	0.1	8.208216
24.766717	0.1	8.207024
24.768383	0.1	8.206487
24.770050	0.1	8.206130
24.771717	0.1	8.205295
24.773383	0.1	8.203567
24.775050	0.1	8.201421
24.776717	0.1	8.200109
24.778383	0.1	8.200765
24.780050	0.1	8.203924
24.781717	0.1	8.209050
24.783383	0.1	8.214355
24.785050	0.1	8.218408
24.786717	0.1	8.220792
24.788383	0.1	8.221984
24.790050	0.1	8.222402
24.791717	0.1	8.221925
24.793383	0.1	8.220196
24.795050	0.1	8.217574
24.796717	0.1	8.215368
24.798383	0.1	8.214474
24.800050	0.1	8.214772
24.801717	0.1	8.214951
24.803383	0.1	8.214295
24.805050	0.1	8.213699
24.806717	0.1	8.214474
24.808383	0.1	8.217156
24.810050	0.1	8.221388
24.811717	0.1	8.226514
24.813383	0.1	8.231402
24.815050	0.1	8.234919
24.816717	0.1	8.236647
24.818383	0.1	8.237184
24.820050	0.1	8.237899
24.821717	0.1	8.239270
24.823383	0.1	8.240760
24.825050	0.1	8.242012
24.826717	0.1	8.243263
24.828383	0.1	8.244336
24.830050	0.1	8.244992
24.831717	0.1	8.245409
24.833383	0.1	8.246184
24.835050	0.1	8.247734
24.836717	0.1	8.250475
24.838383	0.1	8.253813
24.840050	0.1	8.256495
24.841717	0.1	8.257449
24.843383	0.1	8.256794
24.845050	0.1	8.255959
24.846717	0.1	8.256376
24.848383	0.1	8.258582
24.850050	0.1	8.261979
24.851717	0.1	8.265377
24.853383	0.1	8.268774
24.855050	0.1	8.274377
24.856717	0.1	8.283735
24.858383	0.1	8.295596
24.860050	0.1	8.307517
24.861717	0.1	8.318127
24.863383	0.1	8.327365
24.865050	0.1	8.335591
24.866717	0.1	8.343220
24.868383	0.1	8.351326
24.870050	0.1	8.361161
24.871717	0.1	8.372903
24.873383	0.1	8.385838
24.875050	0.1	8.399368
24.876717	0.1	8.413077
24.878383	0.1	8.426369
24.880050	0.1	8.438707
24.881717	0.1	8.450091
24.883383	0.1	8.460820
24.885050	0.1	8.471489
24.886717	0.1	8.483232
24.888383	0.1	8.497060
24.890050	0.1	8.512497
24.891717	0.1	8.528710
24.893383	0.1	8.545220
24.895050	0.1	8.561492
24.896717	0.1	8.576692
24.898383	0.1	8.590758
24.900050	0.1	8.604110
24.901717	0.1	8.616984
24.903383	0.1	8.629144
24.905050	0.1	8.640707
24.906717	0.1	8.652270
24.908383	0.1	8.664191
24.910050	0.1	8.675814
24.911717	0.1	8.686305
24.913383	0.1	8.695424
24.915050	0.1	8.703769
24.916717	0.1	8.712054
24.918383	0.1	8.721531
24.920050	0.1	8.733988
24.921717	0.1	8.749903
24.923383	0.1	8.767248
24.925050	0.1	8.782685
24.926717	0.1	8.793414
24.928383	0.1	8.798540
24.930050	0.1	8.799315
24.931717	0.1	8.798063
24.933383	0.1	8.797050
24.935050	0.1	8.797348
24.936717	0.1	8.798659
24.938383	0.1	8.799732
24.940050	0.1	8.798600
24.941717	0.1	8.794547
24.943383	0.1	8.788229
24.945050	0.1	8.781136
24.946717	0.1	8.773625
24.948383	0.1	8.764744
24.950050	0.1	8.753717
24.951717	0.1	8.741260
24.953383	0.1	8.728862
24.955050	0.1	8.717299
24.956717	0.1	8.706332
24.958383	0.1	8.695543
24.960050	0.1	8.684218
24.961717	0.1	8.672178
24.963383	0.1	8.659840
24.965050	0.1	8.647562
24.966717	0.1	8.635283
24.968383	0.1	8.622945
24.970050	0.1	8.610786
24.971717	0.1	8.599163
24.973383	0.1	8.588672
24.975050	0.1	8.579910
24.976717	0.1	8.572400
24.978383	0.1	8.564652
24.980050	0.1	8.555174
24.981717	0.1	8.542836
24.983383	0.1	8.527697
24.985050	0.1	8.511365
24.986717	0.1	8.496285
24.988383	0.1	8.484364
24.990050	0.1	8.475841
24.991717	0.1	8.469403
24.993383	0.1	8.462668
24.995050	0.1	8.454264
24.996717	0.1	8.444071
24.998383	0.1	8.432985
25.000050	0.1	8.422673
25.001717	0.1	8.414388
25.003383	0.1	8.408130
25.005050	0.1	8.403123
25.006717	0.1	8.398176
25.008383	0.1	8.392096
25.010050	0.1	8.384467
25.011717	0.1	8.375705
25.013383	0.1	8.367003
25.015050	0.1	8.359612
25.016717	0.1	8.353413
25.018383	0.1	8.347512
25.020050	0.1	8.342028
25.021717	0.1	8.337737
25.023383	0.1	8.334220
25.025050	0.1	8.329928
25.026717	0.1	8.324445
25.028383	0.1	8.318723
25.030050	0.1	8.313478
25.031717	0.1	8.309126
25.033383	0.1	8.306265
25.035050	0.1	8.305371
25.036717	0.1	8.306325
25.038383	0.1	8.308173
25.040050	0.1	8.309544
25.041717	0.1	8.309424
25.043383	0.1	8.308113
25.045050	0.1	8.306802
25.046717	0.1	8.306325
25.048383	0.1	8.306802
25.050050	0.1	8.307815
25.051717	0.1	8.308411
25.053383	0.1	8.308232
25.055050	0.1	8.307755
25.056717	0.1	8.307517
25.058383	0.1	8.307279
25.060050	0.1	8.306742
25.061717	0.1	8.306265
25.063383	0.1	8.306087
25.065050	0.1	8.306027
25.066717	0.1	8.306265
25.068383	0.1	8.307159
25.070050	0.1	8.308948
25.071717	0.1	8.311689
25.073383	0.1	8.315623
25.075050	0.1	8.319855
25.076717	0.1	8.322657
25.078383	0.1	8.323491
25.080050	0.1	8.323372
25.081717	0.1	8.322955
25.083383	0.1	8.321941
25.085050	0.1	8.320392
25.086717	0.1	8.319259
25.088383	0.1	8.319200
25.090050	0.1	8.320153
25.091717	0.1	8.321703
25.093383	0.1	8.323193
25.095050	0.1	8.323968
25.096717	0.1	8.324087
25.098383	0.1	8.324326
25.100050	0.1	8.325220
25.101717	0.1	8.326054
25.103383	0.1	8.325756
25.105050	0.1	8.323849
25.106717	0.1	8.320988
25.108383	0.1	8.318842
25.110050	0.1	8.318961
25.111717	0.1	8.321345
25.113383	0.1	8.324326
25.115050	0.1	8.325875
25.116717	0.1	8.324981
25.118383	0.1	8.322418
25.120050	0.1	8.319676
25.121717	0.1	8.317709
25.123383	0.1	8.316637
25.125050	0.1	8.315981
25.126717	0.1	8.315623
25.128383	0.1	8.315862
25.130050	0.1	8.316815
25.131717	0.1	8.318961
25.133383	0.1	8.322359
25.135050	0.1	8.326173
25.136717	0.1	8.329094
25.138383	0.1	8.330644
25.140050	0.1	8.330703
25.141717	0.1	8.328796
25.143383	0.1	8.324802
25.145050	0.1	8.319796
25.146717	0.1	8.315683
25.148383	0.1	8.314312
25.150050	0.1	8.316279
25.151717	0.1	8.320749
25.153383	0.1	8.326233
25.155050	0.1	8.331419
25.156717	0.1	8.335591
25.158383	0.1	8.338929
25.160050	0.1	8.341790
25.161717	0.1	8.343936
25.163383	0.1	8.344949
25.165050	0.1	8.345008
25.166717	0.1	8.344591
25.168383	0.1	8.344234
25.170050	0.1	8.344174
25.171717	0.1	8.344830
25.173383	0.1	8.346856
25.175050	0.1	8.350194
25.176717	0.1	8.354068
25.178383	0.1	8.357704
25.180050	0.1	8.360804
25.181717	0.1	8.363665
25.183383	0.1	8.366585
25.185050	0.1	8.369804
25.186717	0.1	8.373499
25.188383	0.1	8.377612
25.190050	0.1	8.381546
25.191717	0.1	8.384467
25.193383	0.1	8.385897
25.195050	0.1	8.386553
25.196717	0.1	8.388222
25.198383	0.1	8.391977
25.200050	0.1	8.397997
25.201717	0.1	8.405507
25.203383	0.1	8.414209
25.205050	0.1	8.424163
25.206717	0.1	8.435429
25.208383	0.1	8.447469
25.210050	0.1	8.458794
25.211717	0.1	8.468569
25.213383	0.1	8.477688
25.215050	0.1	8.487165
25.216717	0.1	8.497060
25.218383	0.1	8.507193
25.220050	0.1	8.518220
25.221717	0.1	8.530438
25.223383	0.1	8.542955
25.225050	0.1	8.554698
25.226717	0.1	8.565128
25.228383	0.1	8.574665
25.230050	0.1	8.583427
25.231717	0.1	8.591652
25.233383	0.1	8.600057
25.235050	0.1	8.609891
25.236717	0.1	8.621932
25.238383	0.1	8.636416
25.240050	0.1	8.652986
25.241717	0.1	8.670986
25.243383	0.1	8.689285
25.245050	0.1	8.706630
25.246717	0.1	8.722723
25.248383	0.1	8.737743
25.250050	0.1	8.752347
25.251717	0.1	8.766890
25.253383	0.1	8.781612
25.255050	0.1	8.797229
25.256717	0.1	8.814455
25.258383	0.1	8.833707
25.260050	0.1	8.854569
25.261717	0.1	8.877278
25.263383	0.1	8.902431
25.265050	0.1	8.930266
25.266717	0.1	8.959771
25.268383	0.1	8.989215
25.270050	0.1	9.016812
25.271717	0.1	9.041846
25.273383	0.1	9.064556
25.275050	0.1	9.086550
25.276717	0.1	9.110213
25.278383	0.1	9.137989
25.280050	0.1	9.170771
25.281717	0.1	9.207368
25.283383	0.1	9.245396
25.285050	0.1	9.282649
25.286717	0.1	9.318770
25.288383	0.1	9.355009
25.290050	0.1	9.392918
25.291717	0.1	9.432853
25.293383	0.1	9.474695
25.295050	0.1	9.518266
25.296717	0.1	9.563327
25.298383	0.1	9.609104
25.300050	0.1	9.654701
25.301717	0.1	9.699941
25.303383	0.1	9.745658
25.305050	0.1	9.793103
25.306717	0.1	9.843112
25.308383	0.1	9.896160
25.310050	0.1	9.952188
25.311717	0.1	10.010720
25.313383	0.1	10.071159
25.315050	0.1	10.133744
25.316717	0.1	10.199249
25.318383	0.1	10.268033
25.320050	0.1	10.339916
25.321717	0.1	10.413886
25.323383	0.1	10.488868
25.325050	0.1	10.564089
25.326717	0.1	10.640026
25.328383	0.1	10.718048
25.330050	0.1	10.798515
25.331717	0.1	10.880233
25.333383	0.1	10.961831
25.335050	0.1	11.042178
25.336717	0.1	11.121214
25.338383	0.1	11.199415
25.340050	0.1	11.277021
25.341717	0.1	11.353374
25.343383	0.1	11.428178
25.345050	0.1	11.501373
25.346717	0.1	11.572540
25.348383	0.1	11.640132
25.350050	0.1	11.703253
25.351717	0.1	11.762858
25.353383	0.1	11.819483
25.355050	0.1	11.871577
25.356717	0.1	11.917413
25.358383	0.1	11.956931
25.360050	0.1	11.991382
25.361717	0.1	12.021423
25.363383	0.1	12.046934
25.365050	0.1	12.066663
25.366717	0.1	12.079895
25.368383	0.1	12.086452
25.370050	0.1	12.086631
25.371717	0.1	12.080074
25.373383	0.1	12.066246
25.375050	0.1	12.045563
25.376717	0.1	12.018681
25.378383	0.1	11.985541
25.380050	0.1	11.945070
25.381717	0.1	11.897326
25.383383	0.1	11.844397
25.385050	0.1	11.788667
25.386717	0.1	11.730731
25.388383	0.1	11.670292
25.390050	0.1	11.607290
25.391717	0.1	11.541546
25.393383	0.1	11.472822
25.395050	0.1	11.401177
25.396717	0.1	11.327089
25.398383	0.1	11.251271
25.400050	0.1	11.174560
25.401717	0.1	11.097015
25.403383	0.1	11.017860
25.405050	0.1	10.936499
25.406717	0.1	10.853947
25.408383	0.1	10.772110
25.410050	0.1	10.692537
25.411717	0.1	10.615528
25.413383	0.1	10.540903
25.415050	0.1	10.468364
25.416717	0.1	10.397912
25.418383	0.1	10.328472
25.420050	0.1	10.258020
25.421717	0.1	10.185779
25.423383	0.1	10.113121
25.425050	0.1	10.042906
25.426717	0.1	9.977461
25.428383	0.1	9.917737
25.430050	0.1	9.863914
25.431717	0.1	9.814799
25.433383	0.1	9.767950
25.435050	0.1	9.721220
25.436717	0.1	9.674073
25.438383	0.1	9.627283
25.440050	0.1	9.581030
25.441717	0.1	9.535373
25.443383	0.1	9.490967
25.445050	0.1	9.449006
25.446717	0.1	9.409547
25.448383	0.1	9.371639
25.450050	0.1	9.334624
25.451717	0.1	9.298206
25.453383	0.1	9.262682
25.455050	0.1	9.229422
25.456717	0.1	9.199441
25.458383	0.1	9.172321
25.460050	0.1	9.146929
25.461717	0.1	9.122730
25.463383	0.1	9.099901
25.465050	0.1	9.078086
25.466717	0.1	9.056330
25.468383	0.1	9.033979
25.470050	0.1	9.010792
25.471717	0.1	8.987010
25.473383	0.1	8.963407
25.475050	0.1	8.941711
25.476717	0.1	8.923412
25.478383	0.1	8.908332
25.480050	0.1	8.895159
25.481717	0.1	8.882464
25.483383	0.1	8.869052
25.485050	0.1	8.854390
25.486717	0.1	8.838475
25.488383	0.1	8.821607
25.490050	0.1	8.804143
25.491717	0.1	8.786440
25.493383	0.1	8.769393
25.495050	0.1	8.754552
25.496717	0.1	8.742631
25.498383	0.1	8.733392
25.500050	0.1	8.725942
25.501717	0.1	8.719385
25.503383	0.1	8.712769
25.505050	0.1	8.705557
25.506717	0.1	8.698404
25.508383	0.1	8.692802
25.510050	0.1	8.689821
25.511717	0.1	8.689046
25.513383	0.1	8.689225
25.515050	0.1	8.688629
25.516717	0.1	8.686245
25.518383	0.1	8.682490
25.520050	0.1	8.678675
25.521717	0.1	8.675695
25.523383	0.1	8.673788
25.525050	0.1	8.671999
25.526717	0.1	8.669377
25.528383	0.1	8.665562
25.530050	0.1	8.660138
25.531717	0.1	8.653045
25.533383	0.1	8.645058
25.535050	0.1	8.638084
25.536717	0.1	8.633495
25.538383	0.1	8.631349
25.540050	0.1	8.630038
25.541717	0.1	8.627534
25.543383	0.1	8.622408
25.545050	0.1	8.614719
25.546717	0.1	8.606077
25.548383	0.1	8.598686
25.550050	0.1	8.593917
25.551717	0.1	8.591176
25.553383	0.1	8.588434
25.555050	0.1	8.583963
25.556717	0.1	8.577765
25.558383	0.1	8.570731
25.560050	0.1	8.563400
25.561717	0.1	8.556009
25.563383	0.1	8.548618
25.565050	0.1	8.541406
25.566717	0.1	8.534790
25.568383	0.1	8.528770
25.570050	0.1	8.522988
25.571717	0.1	8.517445
25.573383	0.1	8.511961
25.575050	0.1	8.506239
25.576717	0.1	8.499742
25.578383	0.1	8.492470
25.580050	0.1	8.485556
25.581717	0.1	8.480311
25.583383	0.1	8.476794
25.585050	0.1	8.473993
25.586717	0.1	8.471072
25.588383	0.1	8.467854
25.590050	0.1	8.464873
25.591717	0.1	8.463145
25.593383	0.1	8.463622
25.595050	0.1	8.465291
25.596717	0.1	8.465887
25.598383	0.1	8.463741
25.600050	0.1	8.458317
25.601717	0.1	8.450091
25.603383	0.1	8.440793
25.605050	0.1	8.433044
25.606717	0.1	8.428515
25.608383	0.1	8.427382
25.610050	0.1	8.428216
25.611717	0.1	8.429230
25.613383	0.1	8.429587
25.615050	0.1	8.429170
25.616717	0.1	8.427978
25.618383	0.1	8.425773
25.620050	0.1	8.422673
25.621717	0.1	8.418739
25.623383	0.1	8.413613
25.625050	0.1	8.407236
25.626717	0.1	8.400322
25.628383	0.1	8.394182
25.630050	0.1	8.389593
25.631717	0.1	8.386374
25.633383	0.1	8.384824
25.635050	0.1	8.385361
25.636717	0.1	8.387924
25.638383	0.1	8.391798
25.640050	0.1	8.396388
25.641717	0.1	8.401096
25.643383	0.1	8.405746
25.645050	0.1	8.410335
25.646717	0.1	8.414805
25.648383	0.1	8.418441
25.650050	0.1	8.420647
25.651717	0.1	8.421660
25.653383	0.1	8.422316
25.655050	0.1	8.422554
25.656717	0.1	8.422077
25.658383	0.1	8.420527
25.660050	0.1	8.418203
25.661717	0.1	8.415878
25.663383	0.1	8.414388
25.665050	0.1	8.413911
25.666717	0.1	8.413375
25.668383	0.1	8.411527
25.670050	0.1	8.408726
25.671717	0.1	8.407116
25.673383	0.1	8.408368
25.675050	0.1	8.412540
25.676717	0.1	8.417130
25.678383	0.1	8.419633
25.680050	0.1	8.419931
25.681717	0.1	8.419693
25.683383	0.1	8.419931
25.685050	0.1	8.421124
25.686717	0.1	8.423389
25.688383	0.1	8.426428
25.690050	0.1	8.429468
25.691717	0.1	8.432448
25.693383	0.1	8.435786
25.695050	0.1	8.439184
25.696717	0.1	8.441747
25.698383	0.1	8.443416
25.700050	0.1	8.444548
25.701717	0.1	8.445085
25.703383	0.1	8.445144
25.705050	0.1	8.445502
25.706717	0.1	8.446396
25.708383	0.1	8.446813
25.710050	0.1	8.445919
25.711717	0.1	8.443714
25.713383	0.1	8.441210
25.715050	0.1	8.439482
25.716717	0.1	8.439065
25.718383	0.1	8.439959
25.720050	0.1	8.442462
25.721717	0.1	8.446396
25.723383	0.1	8.450270
25.725050	0.1	8.452595
25.726717	0.1	8.453072
25.728383	0.1	8.452416
25.730050	0.1	8.451283
25.731717	0.1	8.449972
25.733383	0.1	8.448542
25.735050	0.1	8.447290
25.736717	0.1	8.446098
25.738383	0.1	8.444131
25.740050	0.1	8.441628
25.741717	0.1	8.439482
25.743383	0.1	8.439065
25.745050	0.1	8.441091
25.746717	0.1	8.445144
25.748383	0.1	8.449853
25.750050	0.1	8.453966
25.751717	0.1	8.456946
25.753383	0.1	8.458853
25.755050	0.1	8.459867
25.756717	0.1	8.460165
25.758383	0.1	8.459807
25.760050	0.1	8.459509
25.761717	0.1	8.459509
25.763383	0.1	8.459330
25.765050	0.1	8.458615
25.766717	0.1	8.458138
25.768383	0.1	8.458615
25.770050	0.1	8.459330
25.771717	0.1	8.458853
25.773383	0.1	8.456886
25.775050	0.1	8.454443
25.776717	0.1	8.452654
25.778383	0.1	8.451582
25.780050	0.1	8.450687
25.781717	0.1	8.449138
25.783383	0.1	8.446754
25.785050	0.1	8.444429
25.786717	0.1	8.443893
25.788383	0.1	8.445859
25.790050	0.1	8.448959
25.791717	0.1	8.451045
25.793383	0.1	8.450985
25.795050	0.1	8.449674
25.796717	0.1	8.449078
25.798383	0.1	8.450211
25.800050	0.1	8.452118
25.801717	0.1	8.452237
25.803383	0.1	8.449436
25.805050	0.1	8.445561
25.806717	0.1	8.443654
25.808383	0.1	8.444846
25.810050	0.1	8.448422
25.811717	0.1	8.452595
25.813383	0.1	8.455158
25.815050	0.1	8.454919
25.816717	0.1	8.452654
25.818383	0.1	8.450091
25.820050	0.1	8.448184
25.821717	0.1	8.447469
25.823383	0.1	8.448184
25.825050	0.1	8.450211
25.826717	0.1	8.452893
25.828383	0.1	8.455754
25.830050	0.1	8.458436
25.831717	0.1	8.460761
25.833383	0.1	8.462310
25.835050	0.1	8.462906
25.836717	0.1	8.462191
25.838383	0.1	8.460463
25.840050	0.1	8.458734
25.841717	0.1	8.458198
25.843383	0.1	8.459330
25.845050	0.1	8.461774
25.846717	0.1	8.464277
25.848383	0.1	8.465708
25.850050	0.1	8.465827
25.851717	0.1	8.465529
25.853383	0.1	8.465767
25.855050	0.1	8.466304
25.856717	0.1	8.466602
25.858383	0.1	8.466661
25.860050	0.1	8.466960
25.861717	0.1	8.467496
25.863383	0.1	8.468032
25.865050	0.1	8.468688
25.866717	0.1	8.469582
25.868383	0.1	8.470178
25.870050	0.1	8.469761
25.871717	0.1	8.468032
25.873383	0.1	8.465648
25.875050	0.1	8.462906
25.876717	0.1	8.459449
25.878383	0.1	8.455873
25.880050	0.1	8.453310
25.881717	0.1	8.452237
25.883383	0.1	8.452654
25.885050	0.1	8.454502
25.886717	0.1	8.458138
25.888383	0.1	8.463562
25.890050	0.1	8.470476
25.891717	0.1	8.478523
25.893383	0.1	8.486391
25.895050	0.1	8.492649
25.896717	0.1	8.496762
25.898383	0.1	8.499146
25.900050	0.1	8.500219
25.901717	0.1	8.499921
25.903383	0.1	8.498014
25.905050	0.1	8.495331
25.906717	0.1	8.493364
25.908383	0.1	8.493364
25.910050	0.1	8.495629
25.911717	0.1	8.500338
25.913383	0.1	8.507371
25.915050	0.1	8.515358
25.916717	0.1	8.522094
25.918383	0.1	8.525968
25.920050	0.1	8.526564
25.921717	0.1	8.524955
25.923383	0.1	8.522630
25.925050	0.1	8.520544
25.926717	0.1	8.519531
25.928383	0.1	8.520306
25.930050	0.1	8.522809
25.931717	0.1	8.526385
25.933383	0.1	8.530319
25.935050	0.1	8.533598
25.936717	0.1	8.535326
25.938383	0.1	8.535386
25.940050	0.1	8.534492
25.941717	0.1	8.533299
25.943383	0.1	8.532584
25.945050	0.1	8.532346
25.946717	0.1	8.532703
25.948383	0.1	8.534790
25.950050	0.1	8.539081
25.951717	0.1	8.544267
25.953383	0.1	8.547903
25.955050	0.1	8.548618
25.956717	0.1	8.546889
25.958383	0.1	8.543969
25.960050	0.1	8.540750
25.961717	0.1	8.538187
25.963383	0.1	8.536757
25.965050	0.1	8.536459
25.966717	0.1	8.536757
25.968383	0.1	8.537055
25.970050	0.1	8.537353
25.971717	0.1	8.538306
25.973383	0.1	8.540452
25.975050	0.1	8.543671
25.976717	0.1	8.547247
25.978383	0.1	8.549929
25.980050	0.1	8.551062
25.981717	0.1	8.551658
25.983383	0.1	8.552790
25.985050	0.1	8.553744
25.986717	0.1	8.552790
25.988383	0.1	8.549333
25.990050	0.1	8.544922
25.991717	0.1	8.541227
25.993383	0.1	8.538545
25.995050	0.1	8.535564
25.996717	0.1	8.532107
25.998383	0.1	8.529485
26.000050	0.1	8.528710
26.001717	0.1	8.529485
26.003383	0.1	8.531690
26.005050	0.1	8.535624
26.006717	0.1	8.541287
26.008383	0.1	8.547366
26.010050	0.1	8.552433
26.011717	0.1	8.555294
26.013383	0.1	8.556068
26.015050	0.1	8.556366
26.016717	0.1	8.557618
26.018383	0.1	8.560420
26.020050	0.1	8.564115
26.021717	0.1	8.567572
26.023383	0.1	8.569599
26.025050	0.1	8.569599
26.026717	0.1	8.568049
26.028383	0.1	8.566261
26.030050	0.1	8.565426
26.031717	0.1	8.565724
26.033383	0.1	8.565963
26.035050	0.1	8.565069
26.036717	0.1	8.563459
26.038383	0.1	8.562089
26.040050	0.1	8.561314
26.041717	0.1	8.560241
26.043383	0.1	8.558393
26.045050	0.1	8.556366
26.046717	0.1	8.554757
26.048383	0.1	8.553923
26.050050	0.1	8.554638
26.051717	0.1	8.557737
26.053383	0.1	8.562923
26.055050	0.1	8.568943
26.056717	0.1	8.574844
26.058383	0.1	8.580566
26.060050	0.1	8.585632
26.061717	0.1	8.588791
26.063383	0.1	8.589924
26.065050	0.1	8.590282
26.066717	0.1	8.591295
26.068383	0.1	8.593083
26.070050	0.1	8.594811
26.071717	0.1	8.595706
26.073383	0.1	8.596421
26.075050	0.1	8.598209
26.076717	0.1	8.601785
26.078383	0.1	8.606434
26.080050	0.1	8.610607
26.081717	0.1	8.613408
26.083383	0.1	8.615494
26.085050	0.1	8.618892
26.086717	0.1	8.624912
26.088383	0.1	8.633256
26.090050	0.1	8.642495
26.091717	0.1	8.651794
26.093383	0.1	8.660496
26.095050	0.1	8.668542
26.096717	0.1	8.676231
26.098383	0.1	8.683801
26.100050	0.1	8.691311
26.101717	0.1	8.697987
26.103383	0.1	8.702577
26.105050	0.1	8.704782
26.106717	0.1	8.705617
26.108383	0.1	8.707107
26.110050	0.1	8.710683
26.111717	0.1	8.716643
26.113383	0.1	8.724869
26.115050	0.1	8.735300
26.116717	0.1	8.747697
26.118383	0.1	8.760989
26.120050	0.1	8.774579
26.121717	0.1	8.787871
26.123383	0.1	8.799971
26.125050	0.1	8.809507
26.126717	0.1	8.815826
26.128383	0.1	8.819700
26.130050	0.1	8.822680
26.131717	0.1	8.827329
26.133383	0.1	8.836091
26.135050	0.1	8.849800
26.136717	0.1	8.866668
26.138383	0.1	8.884013
26.140050	0.1	8.899868
26.141717	0.1	8.914233
26.143383	0.1	8.928836
26.145050	0.1	8.945406
26.146717	0.1	8.964003
26.148383	0.1	8.983255
26.150050	0.1	9.001673
26.151717	0.1	9.018541
26.153383	0.1	9.033323
26.155050	0.1	9.046555
26.156717	0.1	9.060860
26.158383	0.1	9.079218
26.160050	0.1	9.102285
26.161717	0.1	9.127677
26.163383	0.1	9.152592
26.165050	0.1	9.176910
26.166717	0.1	9.202421
26.168383	0.1	9.230078
26.170050	0.1	9.259105
26.171717	0.1	9.287954
26.173383	0.1	9.315789
26.175050	0.1	9.342969
26.176717	0.1	9.370387
26.178383	0.1	9.399534
26.180050	0.1	9.431542
26.181717	0.1	9.466708
26.183383	0.1	9.504676
26.185050	0.1	9.545386
26.186717	0.1	9.588957
26.188383	0.1	9.634317
26.190050	0.1	9.679199
26.191717	0.1	9.722531
26.193383	0.1	9.764970
26.195050	0.1	9.807826
26.196717	0.1	9.852291
26.198383	0.1	9.899080
26.200050	0.1	9.948671
26.201717	0.1	10.000766
26.203383	0.1	10.055006
26.205050	0.1	10.111273
26.206717	0.1	10.169089
26.208383	0.1	10.227085
26.210050	0.1	10.284007
26.211717	0.1	10.340334
26.213383	0.1	10.397733
26.215050	0.1	10.457040
26.216717	0.1	10.516942
26.218383	0.1	10.575176
26.220050	0.1	10.630489
26.221717	0.1	10.682405
26.223383	0.1	10.730148
26.225050	0.1	10.773481
26.226717	0.1	10.812700
26.228383	0.1	10.848463
26.230050	0.1	10.881425
26.231717	0.1	10.912598
26.233383	0.1	10.942043
26.235050	0.1	10.968805
26.236717	0.1	10.992289
26.238383	0.1	11.012734
26.240050	0.1	11.029840
26.241717	0.1	11.042715
26.243383	0.1	11.050761
26.245050	0.1	11.054159
26.246717	0.1	11.053205
26.248383	0.1	11.047364
26.250050	0.1	11.035681
26.251717	0.1	11.018038
26.253383	0.1	10.995329
26.255050	0.1	10.969163
26.256717	0.1	10.940016
26.258383	0.1	10.907651
26.260050	0.1	10.872305
26.261717	0.1	10.834516
26.263383	0.1	10.794461
26.265050	0.1	10.751486
26.266717	0.1	10.703922
26.268383	0.1	10.650218
26.270050	0.1	10.590494
26.271717	0.1	10.527075
26.273383	0.1	10.462642
26.275050	0.1	10.399759
26.276717	0.1	10.339499
26.278383	0.1	10.280967
26.280050	0.1	10.223091
26.281717	0.1	10.165930
26.283383	0.1	10.109962
26.285050	0.1	10.054768
26.286717	0.1	9.998859
26.288383	0.1	9.940923
26.290050	0.1	9.880484
26.291717	0.1	9.818555
26.293383	0.1	9.757758
26.295050	0.1	9.700537
26.296717	0.1	9.647489
26.298383	0.1	9.597242
26.300050	0.1	9.548486
26.301717	0.1	9.500921
26.303383	0.1	9.454907
26.305050	0.1	9.410561
26.306717	0.1	9.368182
26.308383	0.1	9.328187
26.310050	0.1	9.290279
26.311717	0.1	9.254397
26.313383	0.1	9.220541
26.315050	0.1	9.188653
26.316717	0.1	9.157777
26.318383	0.1	9.127319
26.320050	0.1	9.097398
26.321717	0.1	9.069324
26.323383	0.1	9.044767
26.325050	0.1	9.025097
26.326717	0.1	9.009660
26.328383	0.1	8.995832
26.330050	0.1	8.981288
26.331717	0.1	8.965970
26.333383	0.1	8.951366
26.335050	0.1	8.938492
26.336717	0.1	8.926750
26.338383	0.1	8.914352
26.340050	0.1	8.900226
26.341717	0.1	8.885146
26.343383	0.1	8.870245
26.345050	0.1	8.856416
26.346717	0.1	8.844317
26.348383	0.1	8.834899
26.350050	0.1	8.828879
26.351717	0.1	8.826495
26.353383	0.1	8.826793
26.355050	0.1	8.827925
26.356717	0.1	8.828342
26.358383	0.1	8.827270
26.360050	0.1	8.824051
26.361717	0.1	8.818448
26.363383	0.1	8.811713
26.365050	0.1	8.805693
26.366717	0.1	8.801163
26.368383	0.1	8.797706
26.370050	0.1	8.794189
26.371717	0.1	8.789838
26.373383	0.1	8.784712
26.375050	0.1	8.779705
26.376717	0.1	8.776725
26.378383	0.1	8.776725
26.380050	0.1	8.778871
26.381717	0.1	8.780599
26.383383	0.1	8.780063
26.385050	0.1	8.777619
26.386717	0.1	8.775116
26.388383	0.1	8.773566
26.390050	0.1	8.772374
26.391717	0.1	8.770645
26.393383	0.1	8.767963
26.395050	0.1	8.764685
26.396717	0.1	8.761287
26.398383	0.1	8.757830
26.400050	0.1	8.754075
26.401717	0.1	8.749545
26.403383	0.1	8.744121
26.405050	0.1	8.738995
26.406717	0.1	8.735836
26.408383	0.1	8.735002
26.410050	0.1	8.735478
26.411717	0.1	8.735717
26.413383	0.1	8.734525
26.415050	0.1	8.731425
26.416717	0.1	8.726955
26.418383	0.1	8.721769
26.420050	0.1	8.716405
26.421717	0.1	8.711815
26.423383	0.1	8.709014
26.425050	0.1	8.708716
26.426717	0.1	8.710444
26.428383	0.1	8.712531
26.430050	0.1	8.712948
26.431717	0.1	8.711160
26.433383	0.1	8.708358
26.435050	0.1	8.706570
26.436717	0.1	8.707166
26.438383	0.1	8.709372
26.440050	0.1	8.710802
26.441717	0.1	8.709968
26.443383	0.1	8.707047
26.445050	0.1	8.703232
26.446717	0.1	8.699298
26.448383	0.1	8.695841
26.450050	0.1	8.693636
26.451717	0.1	8.692861
26.453383	0.1	8.692503
26.455050	0.1	8.691371
26.456717	0.1	8.689285
26.458383	0.1	8.686901
26.460050	0.1	8.684993
26.461717	0.1	8.683980
26.463383	0.1	8.683682
26.465050	0.1	8.683086
26.466717	0.1	8.682192
26.468383	0.1	8.681477
26.470050	0.1	8.680761
26.471717	0.1	8.679212
26.473383	0.1	8.676768
26.475050	0.1	8.674562
26.476717	0.1	8.673192
26.478383	0.1	8.672476
26.480050	0.1	8.671999
26.481717	0.1	8.671940
26.483383	0.1	8.673370
26.485050	0.1	8.676529
26.486717	0.1	8.680523
26.488383	0.1	8.683980
26.490050	0.1	8.686364
26.491717	0.1	8.688272
26.493383	0.1	8.689881
26.495050	0.1	8.690715
26.496717	0.1	8.690179
26.498383	0.1	8.688808
26.500050	0.1	8.687974
26.501717	0.1	8.688272
26.503383	0.1	8.689106
26.505050	0.1	8.689285
26.506717	0.1	8.688212
26.508383	0.1	8.686245
26.510050	0.1	8.683742
26.511717	0.1	8.681059
26.513383	0.1	8.679271
26.515050	0.1	8.679987
26.516717	0.1	8.683503
26.518383	0.1	8.688212
26.520050	0.1	8.692146
26.521717	0.1	8.694649
26.523383	0.1	8.696199
26.525050	0.1	8.697093
26.526717	0.1	8.697510
26.528383	0.1	8.697689
26.530050	0.1	8.697689
26.531717	0.1	8.696735
26.533383	0.1	8.694709
26.535050	0.1	8.691788
26.536717	0.1	8.688331
26.538383	0.1	8.684278
26.540050	0.1	8.679390
26.541717	0.1	8.674026
26.543383	0.1	8.669615
26.545050	0.1	8.667350
26.546717	0.1	8.667470
26.548383	0.1	8.669615
26.550050	0.1	8.673251
26.551717	0.1	8.677483
26.553383	0.1	8.681119
26.555050	0.1	8.683384
26.556717	0.1	8.683563
26.558383	0.1	8.681417
26.560050	0.1	8.677960
26.561717	0.1	8.675278
26.563383	0.1	8.675874
26.565050	0.1	8.680106
26.566717	0.1	8.685470
26.568383	0.1	8.688629
26.570050	0.1	8.688629
26.571717	0.1	8.686603
26.573383	0.1	8.683920
26.575050	0.1	8.681000
26.576717	0.1	8.678258
26.578383	0.1	8.676291
26.580050	0.1	8.675159
26.581717	0.1	8.674682
26.583383	0.1	8.674264
26.585050	0.1	8.674026
26.586717	0.1	8.674741
26.588383	0.1	8.676649
26.590050	0.1	8.679331
26.591717	0.1	8.681953
26.593383	0.1	8.684159
26.595050	0.1	8.686066
26.596717	0.1	8.688033
26.598383	0.1	8.690656
26.600050	0.1	8.693755
26.601717	0.1	8.696378
26.603383	0.1	8.698106
26.605050	0.1	8.699537
26.606717	0.1	8.701385
26.608383	0.1	8.703769
26.610050	0.1	8.705795
26.611717	0.1	8.706093
26.613383	0.1	8.704186
26.615050	0.1	8.700789
26.616717	0.1	8.696855
26.618383	0.1	8.693457
26.620050	0.1	8.691609
26.621717	0.1	8.692205
26.623383	0.1	8.695901
26.625050	0.1	8.702338
26.626717	0.1	8.709848
26.628383	0.1	8.715749
26.630050	0.1	8.718849
26.631717	0.1	8.720041
26.633383	0.1	8.721471
26.635050	0.1	8.724869
26.636717	0.1	8.730591
26.638383	0.1	8.737505
26.640050	0.1	8.743227
26.641717	0.1	8.746744
26.643383	0.1	8.749009
26.645050	0.1	8.751631
26.646717	0.1	8.755684
26.648383	0.1	8.761466
26.650050	0.1	8.768023
26.651717	0.1	8.773923
26.653383	0.1	8.778036
26.655050	0.1	8.780361
26.656717	0.1	8.782149
26.658383	0.1	8.785010
26.660050	0.1	8.790553
26.661717	0.1	8.798659
26.663383	0.1	8.807481
26.665050	0.1	8.815587
26.666717	0.1	8.822620
26.668383	0.1	8.828819
26.670050	0.1	8.833826
26.671717	0.1	8.837939
26.673383	0.1	8.842350
26.675050	0.1	8.848072
26.676717	0.1	8.855701
26.678383	0.1	8.865059
26.680050	0.1	8.875192
26.681717	0.1	8.884848
26.683383	0.1	8.893431
26.685050	0.1	8.901835
26.686717	0.1	8.911670
26.688383	0.1	8.923531
26.690050	0.1	8.937061
26.691717	0.1	8.951188
26.693383	0.1	8.964480
26.695050	0.1	8.976520
26.696717	0.1	8.987487
26.698383	0.1	8.997620
26.700050	0.1	9.007097
26.701717	0.1	9.016216
26.703383	0.1	9.025217
26.705050	0.1	9.034992
26.706717	0.1	9.046495
26.708383	0.1	9.059966
26.710050	0.1	9.074569
26.711717	0.1	9.089232
26.713383	0.1	9.103895
26.715050	0.1	9.119452
26.716717	0.1	9.136856
26.718383	0.1	9.156108
26.720050	0.1	9.176136
26.721717	0.1	9.195626
26.723383	0.1	9.214402
26.725050	0.1	9.233177
26.726717	0.1	9.252549
26.728383	0.1	9.272516
26.730050	0.1	9.292782
26.731717	0.1	9.313167
26.733383	0.1	9.334088
26.735050	0.1	9.356797
26.736717	0.1	9.381950
26.738383	0.1	9.408653
26.740050	0.1	9.436191
26.741717	0.1	9.464324
26.743383	0.1	9.493054
26.745050	0.1	9.521545
26.746717	0.1	9.549976
26.748383	0.1	9.579957
26.750050	0.1	9.613038
26.751717	0.1	9.649337
26.753383	0.1	9.687663
26.755050	0.1	9.726644
26.756717	0.1	9.766222
26.758383	0.1	9.807289
26.760050	0.1	9.849907
26.761717	0.1	9.892703
26.763383	0.1	9.934903
26.765050	0.1	9.977341
26.766717	0.1	10.021985
26.768383	0.1	10.069907
26.770050	0.1	10.120750
26.771717	0.1	10.174096
26.773383	0.1	10.229767
26.775050	0.1	10.287762
26.776717	0.1	10.347665
26.778383	0.1	10.408879
26.780050	0.1	10.471523
26.781717	0.1	10.535896
26.783383	0.1	10.601879
26.785050	0.1	10.668815
26.786717	0.1	10.736764
26.788383	0.1	10.806442
26.790050	0.1	10.878504
26.791717	0.1	10.952950
26.793383	0.1	11.028708
26.795050	0.1	11.104167
26.796717	0.1	11.178256
26.798383	0.1	11.250735
26.800050	0.1	11.321724
26.801717	0.1	11.391640
26.803383	0.1	11.460186
26.805050	0.1	11.526764
26.806717	0.1	11.590899
26.808383	0.1	11.652292
26.810050	0.1	11.710466
26.811717	0.1	11.764169
26.813383	0.1	11.812866
26.815050	0.1	11.856974
26.816717	0.1	11.897565
26.818383	0.1	11.935592
26.820050	0.1	11.970998
26.821717	0.1	12.002886
26.823383	0.1	12.030364
26.825050	0.1	12.053014
26.826717	0.1	12.071133
26.828383	0.1	12.085081
26.830050	0.1	12.094141
26.831717	0.1	12.097002
26.833383	0.1	12.092949
26.835050	0.1	12.081922
26.836717	0.1	12.065054
26.838383	0.1	12.044192
26.840050	0.1	12.020887
26.841717	0.1	11.995316
26.843383	0.1	11.966646
26.845050	0.1	11.933864
26.846717	0.1	11.896253
26.848383	0.1	11.854470
26.850050	0.1	11.810542
26.851717	0.1	11.765481
26.853383	0.1	11.718989
26.855050	0.1	11.670888
26.856717	0.1	11.622251
26.858383	0.1	11.574269
26.860050	0.1	11.527420
26.861717	0.1	11.482239
26.863383	0.1	11.438966
26.865050	0.1	11.397660
26.866717	0.1	11.357487
26.868383	0.1	11.318029
26.870050	0.1	11.279941
26.871717	0.1	11.244417
26.873383	0.1	11.211515
26.875050	0.1	11.180878
26.876717	0.1	11.153401
26.878383	0.1	11.130393
26.880050	0.1	11.112273
26.881717	0.1	11.097670
26.883383	0.1	11.084796
26.885050	0.1	11.073113
26.886717	0.1	11.064053
26.888383	0.1	11.058868
26.890050	0.1	11.056305
26.891717	0.1	11.054576
26.893383	0.1	11.054397
26.895050	0.1	11.057497
26.896717	0.1	11.064590
26.898383	0.1	11.074246
26.900050	0.1	11.084319
26.901717	0.1	11.093319
26.903383	0.1	11.101366
26.905050	0.1	11.109234
26.906717	0.1	11.117578
26.908383	0.1	11.125982
26.910050	0.1	11.134089
26.911717	0.1	11.141599
26.913383	0.1	11.148930
26.915050	0.1	11.156142
26.916717	0.1	11.162461
26.918383	0.1	11.166216
26.920050	0.1	11.166216
26.921717	0.1	11.161686
26.923383	0.1	11.151732
26.925050	0.1	11.135162
26.926717	0.1	11.112214
26.928383	0.1	11.084676
26.930050	0.1	11.054516
26.931717	0.1	11.023224
26.933383	0.1	10.992170
26.935050	0.1	10.962487
26.936717	0.1	10.933519
26.938383	0.1	10.903300
26.940050	0.1	10.869265
26.941717	0.1	10.830165
26.943383	0.1	10.786713
26.945050	0.1	10.740162
26.946717	0.1	10.691584
26.948383	0.1	10.641635
26.950050	0.1	10.590375
26.951717	0.1	10.538161
26.953383	0.1	10.486067
26.955050	0.1	10.434807
26.956717	0.1	10.383189
26.958383	0.1	10.329426
26.960050	0.1	10.272444
26.961717	0.1	10.213376
26.963383	0.1	10.154427
26.965050	0.1	10.097504
26.966717	0.1	10.042906
26.968383	0.1	9.989918
26.970050	0.1	9.937704
26.971717	0.1	9.886504
26.973383	0.1	9.837449
26.975050	0.1	9.791732
26.976717	0.1	9.748698
26.978383	0.1	9.706975
26.980050	0.1	9.665490
26.981717	0.1	9.624005
26.983383	0.1	9.583176
26.985050	0.1	9.544373
26.986717	0.1	9.508789
26.988383	0.1	9.476662
26.990050	0.1	9.447516
26.991717	0.1	9.420276
26.993383	0.1	9.394289
26.995050	0.1	9.368957
26.996717	0.1	9.344340
26.998383	0.1	9.320617
27.000050	0.1	9.298623
27.001717	0.1	9.279013
27.003383	0.1	9.261907
27.005050	0.1	9.246767
27.006717	0.1	9.233773
27.008383	0.1	9.223104
27.010050	0.1	9.214402
27.011717	0.1	9.206713
27.013383	0.1	9.199858
27.015050	0.1	9.193898
27.016717	0.1	9.188891
27.018383	0.1	9.184480
27.020050	0.1	9.179712
27.021717	0.1	9.174288
27.023383	0.1	9.169460
27.025050	0.1	9.167314
27.026717	0.1	9.168506
27.028383	0.1	9.171963
27.030050	0.1	9.176016
27.031717	0.1	9.179533
27.033383	0.1	9.182752
27.035050	0.1	9.186924
27.036717	0.1	9.192825
27.038383	0.1	9.199799
27.040050	0.1	9.206594
27.041717	0.1	9.213031
27.043383	0.1	9.219826
27.045050	0.1	9.227992
27.046717	0.1	9.238124
27.048383	0.1	9.250343
27.050050	0.1	9.263516
27.051717	0.1	9.276510
27.053383	0.1	9.288908
27.055050	0.1	9.300829
27.056717	0.1	9.312690
27.058383	0.1	9.324968
27.060050	0.1	9.337903
27.061717	0.1	9.352029
27.063383	0.1	9.369016
27.065050	0.1	9.390057
27.066717	0.1	9.414316
27.068383	0.1	9.439409
27.070050	0.1	9.463192
27.071717	0.1	9.485126
27.073383	0.1	9.505392
27.075050	0.1	9.525180
27.076717	0.1	9.546400
27.078383	0.1	9.569944
27.080050	0.1	9.595752
27.081717	0.1	9.623647
27.083383	0.1	9.653867
27.085050	0.1	9.686053
27.086717	0.1	9.718657
27.088383	0.1	9.750188
27.090050	0.1	9.781123
27.091717	0.1	9.813071
27.093383	0.1	9.847344
27.095050	0.1	9.883822
27.096717	0.1	9.922088
27.098383	0.1	9.962500
27.100050	0.1	10.005713
27.101717	0.1	10.051489
27.103383	0.1	10.099054
27.105050	0.1	10.146797
27.106717	0.1	10.193408
27.108383	0.1	10.238827
27.110050	0.1	10.284126
27.111717	0.1	10.330618
27.113383	0.1	10.379732
27.115050	0.1	10.432542
27.116717	0.1	10.488868
27.118383	0.1	10.547341
27.120050	0.1	10.606290
27.121717	0.1	10.665000
27.123383	0.1	10.724128
27.125050	0.1	10.785044
27.126717	0.1	10.848463
27.128383	0.1	10.913969
27.130050	0.1	10.980666
27.131717	0.1	11.047960
27.133383	0.1	11.115969
27.135050	0.1	11.185826
27.136717	0.1	11.259378
27.138383	0.1	11.338115
27.140050	0.1	11.422396
27.141717	0.1	11.511088
27.143383	0.1	11.601985
27.145050	0.1	11.693657
27.146717	0.1	11.786044
27.148383	0.1	11.879624
27.150050	0.1	11.975230
27.151717	0.1	12.073935
27.153383	0.1	12.176872
27.155050	0.1	12.284458
27.156717	0.1	12.396515
27.158383	0.1	12.512923
27.160050	0.1	12.633980
27.161717	0.1	12.759984
27.163383	0.1	12.890578
27.165050	0.1	13.025761
27.166717	0.1	13.166488
27.168383	0.1	13.313771
27.170050	0.1	13.468207
27.171717	0.1	13.629735
27.173383	0.1	13.798059
27.175050	0.1	13.973416
27.176717	0.1	14.156760
27.178383	0.1	14.349521
27.180050	0.1	14.552654
27.181717	0.1	14.766038
27.183383	0.1	14.988364
27.185050	0.1	15.218855
27.186717	0.1	15.457810
27.188383	0.1	15.706123
27.190050	0.1	15.964986
27.191717	0.1	16.235710
27.193383	0.1	16.519369
27.195050	0.1	16.815663
27.196717	0.1	17.123760
27.198383	0.1	17.442883
27.200050	0.1	17.771364
27.201717	0.1	18.107594
27.203383	0.1	18.451453
27.205050	0.1	18.804432
27.206717	0.1	19.167603
27.208383	0.1	19.539953
27.210050	0.1	19.919277
27.211717	0.1	20.303727
27.213383	0.1	20.691158
27.215050	0.1	21.079243
27.216717	0.1	21.467151
27.218383	0.1	21.854164
27.220050	0.1	22.237660
27.221717	0.1	22.614778
27.223383	0.1	22.984804
27.225050	0.1	23.348392
27.226717	0.1	23.705245
27.228383	0.1	24.052741
27.230050	0.1	24.386646
27.231717	0.1	24.703385
27.233383	0.1	25.000872
27.235050	0.1	25.277676
27.236717	0.1	25.532426
27.238383	0.1	25.763513
27.240050	0.1	25.969209
27.241717	0.1	26.148261
27.243383	0.1	26.299121
27.245050	0.1	26.420535
27.246717	0.1	26.511492
27.248383	0.1	26.570977
27.250050	0.1	26.598694
27.251717	0.1	26.595177
27.253383	0.1	26.560606
27.255050	0.1	26.495339
27.256717	0.1	26.400091
27.258383	0.1	26.275756
27.260050	0.1	26.121916
27.261717	0.1	25.938036
27.263383	0.1	25.724651
27.265050	0.1	25.482716
27.266717	0.1	25.213243
27.268383	0.1	24.917723
27.270050	0.1	24.598779
27.271717	0.1	24.259092
27.273383	0.1	23.900808
27.275050	0.1	23.525478
27.276717	0.1	23.134531
27.278383	0.1	22.729398
27.280050	0.1	22.311689
27.281717	0.1	21.883787
27.283383	0.1	21.448971
27.285050	0.1	21.010698
27.286717	0.1	20.572187
27.288383	0.1	20.135046
27.290050	0.1	19.698859
27.291717	0.1	19.262851
27.293383	0.1	18.828155
27.295050	0.1	18.397928
27.296717	0.1	17.974914
27.298383	0.1	17.559887
27.300050	0.1	17.153026
27.301717	0.1	16.755999
27.303383	0.1	16.370894
27.305050	0.1	15.998722
27.306717	0.1	15.639187
27.308383	0.1	15.291930
27.310050	0.1	14.957012
27.311717	0.1	14.635087
27.313383	0.1	14.326812
27.315050	0.1	14.032484
27.316717	0.1	13.751865
27.318383	0.1	13.484598
27.320050	0.1	13.230563
27.321717	0.1	12.990356
27.323383	0.1	12.764633
27.325050	0.1	12.553275
27.326717	0.1	12.355030
27.328383	0.1	12.167454
27.330050	0.1	11.987687
27.331717	0.1	11.815012
27.333383	0.1	11.650563
27.335050	0.1	11.495829
27.336717	0.1	11.351407
27.338383	0.1	11.217476
27.340050	0.1	11.093140
27.341717	0.1	10.977209
27.343383	0.1	10.868729
27.345050	0.1	10.766864
27.346717	0.1	10.670663
27.348383	0.1	10.579825
27.350050	0.1	10.495067
27.351717	0.1	10.416985
27.353383	0.1	10.345162
27.355050	0.1	10.278166
27.356717	0.1	10.214866
27.358383	0.1	10.155380
27.360050	0.1	10.100127
27.361717	0.1	10.048748
27.363383	0.1	10.000528
27.365050	0.1	9.954513
27.366717	0.1	9.910226
27.368383	0.1	9.867192
27.370050	0.1	9.824694
27.371717	0.1	9.782851
27.373383	0.1	9.742976
27.375050	0.1	9.706081
27.376717	0.1	9.671987
27.378383	0.1	9.640158
27.380050	0.1	9.610296
27.381717	0.1	9.581984
27.383383	0.1	9.553850
27.385050	0.1	9.524823
27.386717	0.1	9.495557
27.388383	0.1	9.467602
27.390050	0.1	9.441794
27.391717	0.1	9.418250
27.393383	0.1	9.396911
27.395050	0.1	9.377957
27.396717	0.1	9.361089
27.398383	0.1	9.345890
27.400050	0.1	9.332121
27.401717	0.1	9.319783
27.403383	0.1	9.308279
27.405050	0.1	9.296597
27.406717	0.1	9.284080
27.408383	0.1	9.270967
27.410050	0.1	9.257496
27.411717	0.1	9.243608
27.413383	0.1	9.229899
27.415050	0.1	9.217501
27.416717	0.1	9.207488
27.418383	0.1	9.199679
27.420050	0.1	9.193123
27.421717	0.1	9.186924
27.423383	0.1	9.181381
27.425050	0.1	9.177387
27.426717	0.1	9.174824
27.428383	0.1	9.172440
27.430050	0.1	9.169102
27.431717	0.1	9.164095
27.433383	0.1	9.157479
27.435050	0.1	9.150446
27.436717	0.1	9.144605
27.438383	0.1	9.140850
27.440050	0.1	9.139062
27.441717	0.1	9.138287
27.443383	0.1	9.137333
27.445050	0.1	9.135485
27.446717	0.1	9.132743
27.448383	0.1	9.129823
27.450050	0.1	9.127379
27.451717	0.1	9.125352
27.453383	0.1	9.123982
27.455050	0.1	9.123564
27.456717	0.1	9.123743
27.458383	0.1	9.123147
27.460050	0.1	9.120465
27.461717	0.1	9.115875
27.463383	0.1	9.111167
27.465050	0.1	9.108604
27.466717	0.1	9.109676
27.468383	0.1	9.113372
27.470050	0.1	9.117008
27.471717	0.1	9.118379
27.473383	0.1	9.117008
27.475050	0.1	9.113968
27.476717	0.1	9.111167
27.478383	0.1	9.109915
27.480050	0.1	9.110272
27.481717	0.1	9.111107
27.483383	0.1	9.111107
27.485050	0.1	9.110094
27.486717	0.1	9.108842
27.488383	0.1	9.107709
27.490050	0.1	9.105862
27.491717	0.1	9.102941
27.493383	0.1	9.100020
27.495050	0.1	9.098232
27.496717	0.1	9.097696
27.498383	0.1	9.097398
27.500050	0.1	9.096385
27.501717	0.1	9.094537
27.503383	0.1	9.092928
27.505050	0.1	9.092749
27.506717	0.1	9.094358
27.508383	0.1	9.097517
27.510050	0.1	9.101153
27.511717	0.1	9.104372
27.513383	0.1	9.106398
27.515050	0.1	9.107054
27.516717	0.1	9.106815
27.518383	0.1	9.106517
27.520050	0.1	9.105921
27.521717	0.1	9.104193
27.523383	0.1	9.101511
27.525050	0.1	9.098948
27.526717	0.1	9.097100
27.528383	0.1	9.096265
27.530050	0.1	9.096087
27.531717	0.1	9.095371
27.533383	0.1	9.093285
27.535050	0.1	9.089768
27.536717	0.1	9.085358
27.538383	0.1	9.080947
27.540050	0.1	9.077490
27.541717	0.1	9.076059
27.543383	0.1	9.077251
27.545050	0.1	9.080649
27.546717	0.1	9.084762
27.548383	0.1	9.087503
27.550050	0.1	9.087086
27.551717	0.1	9.083450
27.553383	0.1	9.078026
27.555050	0.1	9.071768
27.556717	0.1	9.065211
27.558383	0.1	9.059430
27.560050	0.1	9.055794
27.561717	0.1	9.054721
27.563383	0.1	9.055496
27.565050	0.1	9.056986
27.566717	0.1	9.058774
27.568383	0.1	9.060264
27.570050	0.1	9.061039
27.571717	0.1	9.061218
27.573383	0.1	9.061456
27.575050	0.1	9.061516
27.576717	0.1	9.060324
27.578383	0.1	9.057224
27.580050	0.1	9.053350
27.581717	0.1	9.051025
27.583383	0.1	9.051383
27.585050	0.1	9.053410
27.586717	0.1	9.055079
27.588383	0.1	9.055615
27.590050	0.1	9.055436
27.591717	0.1	9.054781
27.593383	0.1	9.053112
27.595050	0.1	9.049953
27.596717	0.1	9.045840
27.598383	0.1	9.041966
27.600050	0.1	9.038628
27.601717	0.1	9.036065
27.603383	0.1	9.034932
27.605050	0.1	9.036065
27.606717	0.1	9.039701
27.608383	0.1	9.044588
27.610050	0.1	9.049655
27.611717	0.1	9.054244
27.613383	0.1	9.057522
27.615050	0.1	9.057820
27.616717	0.1	9.053886
27.618383	0.1	9.046734
27.620050	0.1	9.038807
27.621717	0.1	9.032429
27.623383	0.1	9.028555
27.625050	0.1	9.027660
27.626717	0.1	9.029568
27.628383	0.1	9.033263
27.630050	0.1	9.037138
27.631717	0.1	9.040058
27.633383	0.1	9.041906
27.635050	0.1	9.043038
27.636717	0.1	9.043456
27.638383	0.1	9.042740
27.640050	0.1	9.040773
27.641717	0.1	9.037436
27.643383	0.1	9.032965
27.645050	0.1	9.028614
27.646717	0.1	9.026230
27.648383	0.1	9.026886
27.650050	0.1	9.029925
27.651717	0.1	9.033681
27.653383	0.1	9.036661
27.655050	0.1	9.038449
27.656717	0.1	9.039879
27.658383	0.1	9.041668
27.660050	0.1	9.043754
27.661717	0.1	9.045721
27.663383	0.1	9.047270
27.665050	0.1	9.048582
27.666717	0.1	9.050251
27.668383	0.1	9.052694
27.670050	0.1	9.055496
27.671717	0.1	9.057642
27.673383	0.1	9.058595
27.675050	0.1	9.059072
27.676717	0.1	9.059847
27.678383	0.1	9.060860
27.680050	0.1	9.061695
27.681717	0.1	9.062231
27.683383	0.1	9.062291
27.685050	0.1	9.061814
27.686717	0.1	9.060860
27.688383	0.1	9.059310
27.690050	0.1	9.057344
27.691717	0.1	9.055675
27.693383	0.1	9.055496
27.695050	0.1	9.057165
27.696717	0.1	9.059907
27.698383	0.1	9.062827
27.700050	0.1	9.065331
27.701717	0.1	9.067178
27.703383	0.1	9.068370
27.705050	0.1	9.069861
27.706717	0.1	9.072483
27.708383	0.1	9.076477
27.710050	0.1	9.081185
27.711717	0.1	9.086371
27.713383	0.1	9.091557
27.715050	0.1	9.095312
27.716717	0.1	9.096265
27.718383	0.1	9.095133
27.720050	0.1	9.093941
27.721717	0.1	9.093941
27.723383	0.1	9.095550
27.725050	0.1	9.098471
27.726717	0.1	9.101689
27.728383	0.1	9.105087
27.730050	0.1	9.108961
27.731717	0.1	9.113670
27.733383	0.1	9.118856
27.735050	0.1	9.123982
27.736717	0.1	9.128511
27.738383	0.1	9.131790
27.740050	0.1	9.133339
27.741717	0.1	9.133697
27.743383	0.1	9.133757
27.745050	0.1	9.134055
27.746717	0.1	9.133876
27.748383	0.1	9.132624
27.750050	0.1	9.130419
27.751717	0.1	9.128273
27.753383	0.1	9.127737
27.755050	0.1	9.129882
27.756717	0.1	9.133757
27.758383	0.1	9.137571
27.760050	0.1	9.140432
27.761717	0.1	9.142459
27.763383	0.1	9.144009
27.765050	0.1	9.146035
27.766717	0.1	9.148658
27.768383	0.1	9.150923
27.770050	0.1	9.152175
27.771717	0.1	9.152353
27.773383	0.1	9.151340
27.775050	0.1	9.149612
27.776717	0.1	9.148241
27.778383	0.1	9.148300
27.780050	0.1	9.149969
27.781717	0.1	9.152771
27.783383	0.1	9.155572
27.785050	0.1	9.157181
27.786717	0.1	9.156764
27.788383	0.1	9.154559
27.790050	0.1	9.151757
27.791717	0.1	9.149194
27.793383	0.1	9.146929
27.795050	0.1	9.144724
27.796717	0.1	9.142221
27.798383	0.1	9.138942
27.800050	0.1	9.135008
27.801717	0.1	9.131194
27.803383	0.1	9.128213
27.805050	0.1	9.126902
27.806717	0.1	9.127677
27.808383	0.1	9.130240
27.810050	0.1	9.133101
27.811717	0.1	9.134889
27.813383	0.1	9.134949
27.815050	0.1	9.133280
27.816717	0.1	9.130121
27.818383	0.1	9.125948
27.820050	0.1	9.121240
27.821717	0.1	9.116412
27.823383	0.1	9.111763
27.825050	0.1	9.107590
27.826717	0.1	9.104372
27.828383	0.1	9.102226
27.830050	0.1	9.100915
27.831717	0.1	9.100915
27.833383	0.1	9.102881
27.835050	0.1	9.106577
27.836717	0.1	9.110928
27.838383	0.1	9.115458
27.840050	0.1	9.119928
27.841717	0.1	9.123207
27.843383	0.1	9.124101
27.845050	0.1	9.122313
27.846717	0.1	9.118617
27.848383	0.1	9.114862
27.850050	0.1	9.113074
27.851717	0.1	9.113968
27.853383	0.1	9.116412
27.855050	0.1	9.118438
27.856717	0.1	9.118677
27.858383	0.1	9.117485
27.860050	0.1	9.116173
27.861717	0.1	9.115637
27.863383	0.1	9.115696
27.865050	0.1	9.116114
27.866717	0.1	9.117067
27.868383	0.1	9.118081
27.870050	0.1	9.118081
27.871717	0.1	9.116889
27.873383	0.1	9.115458
27.875050	0.1	9.114743
27.876717	0.1	9.114922
27.878383	0.1	9.115160
27.880050	0.1	9.114981
27.881717	0.1	9.114385
27.883383	0.1	9.113670
27.885050	0.1	9.113074
27.886717	0.1	9.113253
27.888383	0.1	9.114862
27.890050	0.1	9.118081
27.891717	0.1	9.122611
27.893383	0.1	9.127796
27.895050	0.1	9.132147
27.896717	0.1	9.134174
27.898383	0.1	9.133816
27.900050	0.1	9.132445
27.901717	0.1	9.131611
27.903383	0.1	9.132028
27.905050	0.1	9.133280
27.906717	0.1	9.134949
27.908383	0.1	9.137750
27.910050	0.1	9.142340
27.911717	0.1	9.148062
27.913383	0.1	9.153069
27.915050	0.1	9.156347
27.916717	0.1	9.157956
27.918383	0.1	9.159029
27.920050	0.1	9.160638
27.921717	0.1	9.162963
27.923383	0.1	9.164930
27.925050	0.1	9.165645
27.926717	0.1	9.164930
27.928383	0.1	9.163201
27.930050	0.1	9.161592
27.931717	0.1	9.161771
27.933383	0.1	9.165288
27.935050	0.1	9.172559
27.936717	0.1	9.181977
27.938383	0.1	9.191156
27.940050	0.1	9.198070
27.941717	0.1	9.202123
27.943383	0.1	9.203971
27.945050	0.1	9.204567
27.946717	0.1	9.204388
27.948383	0.1	9.203673
27.950050	0.1	9.202540
27.951717	0.1	9.201408
27.953383	0.1	9.201110
27.955050	0.1	9.202600
27.956717	0.1	9.206355
27.958383	0.1	9.212077
27.960050	0.1	9.218693
27.961717	0.1	9.224773
27.963383	0.1	9.229839
27.965050	0.1	9.234250
27.966717	0.1	9.238124
27.968383	0.1	9.241283
27.970050	0.1	9.244264
27.971717	0.1	9.247840
27.973383	0.1	9.252012
27.975050	0.1	9.255887
27.976717	0.1	9.258688
27.978383	0.1	9.260536
27.980050	0.1	9.262145
27.981717	0.1	9.264291
27.983383	0.1	9.267271
27.985050	0.1	9.270669
27.986717	0.1	9.273649
27.988383	0.1	9.275914
27.990050	0.1	9.277762
27.991717	0.1	9.280086
27.993383	0.1	9.283245
27.995050	0.1	9.287298
27.996717	0.1	9.291590
27.998383	0.1	9.294928
28.000050	0.1	9.296060
28.001717	0.1	9.295405
28.003383	0.1	9.295583
28.005050	0.1	9.298802
28.006717	0.1	9.304524
28.008383	0.1	9.310783
28.010050	0.1	9.316266
28.011717	0.1	9.320558
28.013383	0.1	9.323955
28.015050	0.1	9.327472
28.016717	0.1	9.331942
28.018383	0.1	9.337128
28.020050	0.1	9.341419
28.021717	0.1	9.343327
28.023383	0.1	9.343327
28.025050	0.1	9.343029
28.026717	0.1	9.344102
28.028383	0.1	9.346545
28.030050	0.1	9.349287
28.031717	0.1	9.352148
28.033383	0.1	9.356142
28.035050	0.1	9.362221
28.036717	0.1	9.369314
28.038383	0.1	9.374858
28.040050	0.1	9.377063
28.041717	0.1	9.376586
28.043383	0.1	9.375632
28.045050	0.1	9.376705
28.046717	0.1	9.380997
28.048383	0.1	9.387792
28.050050	0.1	9.395779
28.051717	0.1	9.404660
28.053383	0.1	9.414793
28.055050	0.1	9.426058
28.056717	0.1	9.436668
28.058383	0.1	9.444655
28.060050	0.1	9.449661
28.061717	0.1	9.453059
28.063383	0.1	9.455681
28.065050	0.1	9.456933
28.066717	0.1	9.455741
28.068383	0.1	9.452642
28.070050	0.1	9.449363
28.071717	0.1	9.447396
28.073383	0.1	9.446860
28.075050	0.1	9.447337
28.076717	0.1	9.448708
28.078383	0.1	9.450794
28.080050	0.1	9.453357
28.081717	0.1	9.456099
28.083383	0.1	9.458483
28.085050	0.1	9.460092
28.086717	0.1	9.460867
28.088383	0.1	9.461523
28.090050	0.1	9.462774
28.091717	0.1	9.464622
28.093383	0.1	9.466470
28.095050	0.1	9.467602
28.096717	0.1	9.467364
28.098383	0.1	9.465695
28.100050	0.1	9.463251
28.101717	0.1	9.460927
28.103383	0.1	9.459258
28.105050	0.1	9.458066
28.106717	0.1	9.456993
28.108383	0.1	9.455979
28.110050	0.1	9.455264
28.111717	0.1	9.454728
28.113383	0.1	9.454251
28.115050	0.1	9.453595
28.116717	0.1	9.452642
28.118383	0.1	9.451151
28.120050	0.1	9.449721
28.121717	0.1	9.448767
28.123383	0.1	9.447754
28.125050	0.1	9.445906
28.126717	0.1	9.443641
28.128383	0.1	9.442270
28.130050	0.1	9.442211
28.131717	0.1	9.442628
28.133383	0.1	9.442092
28.135050	0.1	9.439946
28.136717	0.1	9.436310
28.138383	0.1	9.431720
28.140050	0.1	9.427012
28.141717	0.1	9.422720
28.143383	0.1	9.418905
28.145050	0.1	9.415448
28.146717	0.1	9.412945
28.148383	0.1	9.411574
28.150050	0.1	9.410024
28.151717	0.1	9.406627
28.153383	0.1	9.401620
28.155050	0.1	9.396613
28.156717	0.1	9.392918
28.158383	0.1	9.390355
28.160050	0.1	9.388328
28.161717	0.1	9.387017
28.163383	0.1	9.386838
28.165050	0.1	9.387255
28.166717	0.1	9.387017
28.168383	0.1	9.385944
28.170050	0.1	9.384513
28.171717	0.1	9.382904
28.173383	0.1	9.380997
28.175050	0.1	9.378911
28.176717	0.1	9.376765
28.178383	0.1	9.375513
28.180050	0.1	9.377242
28.181717	0.1	9.383321
28.183383	0.1	9.393216
28.185050	0.1	9.405017
28.186717	0.1	9.417058
28.188383	0.1	9.428144
28.190050	0.1	9.437264
28.191717	0.1	9.443939
28.193383	0.1	9.448588
28.195050	0.1	9.451271
28.196717	0.1	9.451330
28.198383	0.1	9.446979
28.200050	0.1	9.437025
28.201717	0.1	9.422720
28.203383	0.1	9.406925
28.205050	0.1	9.392143
28.206717	0.1	9.380103
28.208383	0.1	9.371877
28.210050	0.1	9.367467
28.211717	0.1	9.366215
28.213383	0.1	9.366811
28.215050	0.1	9.367467
28.216717	0.1	9.366870
28.218383	0.1	9.365321
28.220050	0.1	9.363950
28.221717	0.1	9.362996
28.223383	0.1	9.361983
28.225050	0.1	9.360552
28.226717	0.1	9.359301
28.228383	0.1	9.359360
28.230050	0.1	9.361327
28.231717	0.1	9.364665
28.233383	0.1	9.368599
28.235050	0.1	9.372295
28.236717	0.1	9.374798
28.238383	0.1	9.375513
28.240050	0.1	9.374440
28.241717	0.1	9.372533
28.243383	0.1	9.371102
28.245050	0.1	9.370387
28.246717	0.1	9.369970
28.248383	0.1	9.369851
28.250050	0.1	9.371162
28.251717	0.1	9.374023
28.253383	0.1	9.377122
28.255050	0.1	9.379089
28.256717	0.1	9.379447
28.258383	0.1	9.378970
28.260050	0.1	9.378553
28.261717	0.1	9.378613
28.263383	0.1	9.379209
28.265050	0.1	9.380997
28.266717	0.1	9.384394
28.268383	0.1	9.388328
28.270050	0.1	9.391189
28.271717	0.1	9.392679
28.273383	0.1	9.393335
28.275050	0.1	9.393752
28.276717	0.1	9.393991
28.278383	0.1	9.393216
28.280050	0.1	9.391070
28.281717	0.1	9.388507
28.283383	0.1	9.387553
28.285050	0.1	9.389818
28.286717	0.1	9.395362
28.288383	0.1	9.402812
28.290050	0.1	9.409905
28.291717	0.1	9.414554
28.293383	0.1	9.415866
28.295050	0.1	9.414912
28.296717	0.1	9.414018
28.298383	0.1	9.414316
28.300050	0.1	9.415627
28.301717	0.1	9.417534
28.303383	0.1	9.419740
28.305050	0.1	9.421468
28.306717	0.1	9.422303
28.308383	0.1	9.423078
28.310050	0.1	9.425045
28.311717	0.1	9.428442
28.313383	0.1	9.432793
28.315050	0.1	9.437442
28.316717	0.1	9.442032
28.318383	0.1	9.446323
28.320050	0.1	9.449959
28.321717	0.1	9.452344
28.323383	0.1	9.453655
28.325050	0.1	9.455085
28.326717	0.1	9.458185
28.328383	0.1	9.463132
28.330050	0.1	9.468914
28.331717	0.1	9.474874
28.333383	0.1	9.480775
28.335050	0.1	9.486259
28.336717	0.1	9.490848
28.338383	0.1	9.493888
28.340050	0.1	9.495617
28.341717	0.1	9.497345
28.343383	0.1	9.500087
28.345050	0.1	9.503484
28.346717	0.1	9.506286
28.348383	0.1	9.507716
28.350050	0.1	9.507418
28.351717	0.1	9.505451
28.353383	0.1	9.502650
28.355050	0.1	9.500445
28.356717	0.1	9.499193
28.358383	0.1	9.498120
28.360050	0.1	9.496689
28.361717	0.1	9.494603
28.363383	0.1	9.491921
28.365050	0.1	9.488643
28.366717	0.1	9.484709
28.368383	0.1	9.480179
28.370050	0.1	9.476126
28.371717	0.1	9.473980
28.373383	0.1	9.473861
28.375050	0.1	9.475053
28.376717	0.1	9.476662
28.378383	0.1	9.477854
28.380050	0.1	9.477914
28.381717	0.1	9.476603
28.383383	0.1	9.473563
28.385050	0.1	9.468020
28.386717	0.1	9.460331
28.388383	0.1	9.451926
28.390050	0.1	9.444535
28.391717	0.1	9.439529
28.393383	0.1	9.436966
28.395050	0.1	9.435356
28.396717	0.1	9.433032
28.398383	0.1	9.429575
28.400050	0.1	9.425879
28.401717	0.1	9.422780
28.403383	0.1	9.420455
28.405050	0.1	9.418607
28.406717	0.1	9.416879
28.408383	0.1	9.415746
28.410050	0.1	9.415746
28.411717	0.1	9.416700
28.413383	0.1	9.416998
28.415050	0.1	9.415389
28.416717	0.1	9.411514
28.418383	0.1	9.405852
28.420050	0.1	9.399534
28.421717	0.1	9.393752
28.423383	0.1	9.389341
28.425050	0.1	9.386063
28.426717	0.1	9.383262
28.428383	0.1	9.380639
28.430050	0.1	9.378255
28.431717	0.1	9.376824
28.433383	0.1	9.376884
28.435050	0.1	9.378315
28.436717	0.1	9.380401
28.438383	0.1	9.382666
28.440050	0.1	9.384871
28.441717	0.1	9.387434
28.443383	0.1	9.389878
28.445050	0.1	9.390534
28.446717	0.1	9.387196
28.448383	0.1	9.380103
28.450050	0.1	9.372116
28.451717	0.1	9.366453
28.453383	0.1	9.364546
28.455050	0.1	9.365380
28.456717	0.1	9.367109
28.458383	0.1	9.368361
28.460050	0.1	9.369135
28.461717	0.1	9.370089
28.463383	0.1	9.371639
28.465050	0.1	9.373189
28.466717	0.1	9.373606
28.468383	0.1	9.372712
28.470050	0.1	9.371281
28.471717	0.1	9.370149
28.473383	0.1	9.369851
28.475050	0.1	9.369970
28.476717	0.1	9.369791
28.478383	0.1	9.368957
28.480050	0.1	9.368063
28.481717	0.1	9.367407
28.483383	0.1	9.366751
28.485050	0.1	9.366334
28.486717	0.1	9.366692
28.488383	0.1	9.367824
28.490050	0.1	9.369076
28.491717	0.1	9.370030
28.493383	0.1	9.371341
28.495050	0.1	9.373546
28.496717	0.1	9.375871
28.498383	0.1	9.377361
28.500050	0.1	9.377957
28.501717	0.1	9.378672
28.503383	0.1	9.380222
28.505050	0.1	9.382427
28.506717	0.1	9.384156
28.508383	0.1	9.384037
28.510050	0.1	9.382248
28.511717	0.1	9.380460
28.513383	0.1	9.380520
28.515050	0.1	9.383083
28.516717	0.1	9.387732
28.518383	0.1	9.393395
28.520050	0.1	9.398819
28.521717	0.1	9.403110
28.523383	0.1	9.405435
28.525050	0.1	9.405792
28.526717	0.1	9.405137
28.528383	0.1	9.405554
28.530050	0.1	9.407938
28.531717	0.1	9.411276
28.533383	0.1	9.414375
28.535050	0.1	9.417475
28.536717	0.1	9.421647
28.538383	0.1	9.427548
28.540050	0.1	9.434283
28.541717	0.1	9.440840
28.543383	0.1	9.446920
28.545050	0.1	9.451926
28.546717	0.1	9.455026
28.548383	0.1	9.455979
28.550050	0.1	9.456337
28.551717	0.1	9.458304
28.553383	0.1	9.462417
28.555050	0.1	9.467543
28.556717	0.1	9.472192
28.558383	0.1	9.475947
28.560050	0.1	9.479702
28.561717	0.1	9.484768
28.563383	0.1	9.491623
28.565050	0.1	9.499848
28.566717	0.1	9.509028
28.568383	0.1	9.518743
28.570050	0.1	9.528280
28.571717	0.1	9.536505
28.573383	0.1	9.543360
28.575050	0.1	9.550393
28.576717	0.1	9.559572
28.578383	0.1	9.572089
28.580050	0.1	9.587050
28.581717	0.1	9.601772
28.583383	0.1	9.614409
28.585050	0.1	9.625137
28.586717	0.1	9.636105
28.588383	0.1	9.649158
28.590050	0.1	9.664536
28.591717	0.1	9.681106
28.593383	0.1	9.697080
28.595050	0.1	9.710909
28.596717	0.1	9.722591
28.598383	0.1	9.733618
28.600050	0.1	9.746135
28.601717	0.1	9.761096
28.603383	0.1	9.778679
28.605050	0.1	9.798110
28.606717	0.1	9.817720
28.608383	0.1	9.835780
28.610050	0.1	9.852112
28.611717	0.1	9.867848
28.613383	0.1	9.884596
28.615050	0.1	9.903730
28.616717	0.1	9.926201
28.618383	0.1	9.952546
28.620050	0.1	9.983063
28.621717	0.1	10.017157
28.623383	0.1	10.052682
28.625050	0.1	10.087848
28.626717	0.1	10.123075
28.628383	0.1	10.160030
28.630050	0.1	10.200263
28.631717	0.1	10.243595
28.633383	0.1	10.288299
28.635050	0.1	10.333002
28.636717	0.1	10.378600
28.638383	0.1	10.427237
28.640050	0.1	10.481120
28.641717	0.1	10.540784
28.643383	0.1	10.604978
28.645050	0.1	10.671914
28.646717	0.1	10.740340
28.648383	0.1	10.810137
28.650050	0.1	10.882319
28.651717	0.1	10.958553
28.653383	0.1	11.040450
28.655050	0.1	11.127413
28.656717	0.1	11.217476
28.658383	0.1	11.309326
28.660050	0.1	11.403502
28.661717	0.1	11.500657
28.663383	0.1	11.600733
28.665050	0.1	11.703850
28.666717	0.1	11.810899
28.668383	0.1	11.922837
28.670050	0.1	12.040616
28.671717	0.1	12.165190
28.673383	0.1	12.296856
28.675050	0.1	12.434960
28.676717	0.1	12.579025
28.678383	0.1	12.727798
28.680050	0.1	12.879372
28.681717	0.1	13.032735
28.683383	0.1	13.188542
28.685050	0.1	13.348521
28.686717	0.1	13.514281
28.688383	0.1	13.686539
28.690050	0.1	13.865591
28.691717	0.1	14.051259
28.693383	0.1	14.242888
28.695050	0.1	14.438809
28.696717	0.1	14.637948
28.698383	0.1	14.841021
28.700050	0.1	15.049220
28.701717	0.1	15.262724
28.703383	0.1	15.481235
28.705050	0.1	15.705110
28.706717	0.1	15.935124
28.708383	0.1	16.172172
28.710050	0.1	16.416610
28.711717	0.1	16.667903
28.713383	0.1	16.924621
28.715050	0.1	17.184795
28.716717	0.1	17.447413
28.718383	0.1	17.712952
28.720050	0.1	17.982722
28.721717	0.1	18.258275
28.723383	0.1	18.541218
28.725050	0.1	18.832208
28.726717	0.1	19.130946
28.728383	0.1	19.436301
28.730050	0.1	19.747676
28.731717	0.1	20.065547
28.733383	0.1	20.391406
28.735050	0.1	20.727040
28.736717	0.1	21.073104
28.738383	0.1	21.428884
28.740050	0.1	21.793307
28.741717	0.1	22.166790
28.743383	0.1	22.551359
28.745050	0.1	22.949041
28.746717	0.1	23.360135
28.748383	0.1	23.783804
28.750050	0.1	24.219276
28.751717	0.1	24.666788
28.753383	0.1	25.126876
28.755050	0.1	25.600435
28.756717	0.1	26.088418
28.758383	0.1	26.592137
28.760050	0.1	27.112962
28.761717	0.1	27.651431
28.763383	0.1	28.207423
28.765050	0.1	28.780879
28.766717	0.1	29.371025
28.768383	0.1	29.975774
28.770050	0.1	30.593278
28.771717	0.1	31.222703
28.773383	0.1	31.863274
28.775050	0.1	32.513561
28.776717	0.1	33.171298
28.778383	0.1	33.833863
28.780050	0.1	34.498753
28.781717	0.1	35.163822
28.783383	0.1	35.827281
28.785050	0.1	36.487105
28.786717	0.1	37.140670
28.788383	0.1	37.784042
28.790050	0.1	38.412871
28.791717	0.1	39.023819
28.793383	0.1	39.614143
28.795050	0.1	40.180745
28.796717	0.1	40.720048
28.798383	0.1	41.227880
28.800050	0.1	41.699889
28.801717	0.1	42.132201
28.803383	0.1	42.521718
28.805050	0.1	42.865100
28.806717	0.1	43.158891
28.808383	0.1	43.400588
28.810050	0.1	43.588760
28.811717	0.1	43.722573
28.813383	0.1	43.801012
28.815050	0.1	43.822768
28.816717	0.1	43.785992
28.818383	0.1	43.688836
28.820050	0.1	43.529692
28.821717	0.1	43.307665
28.823383	0.1	43.023648
28.825050	0.1	42.680981
28.826717	0.1	42.284253
28.828383	0.1	41.837635
28.830050	0.1	41.342857
28.831717	0.1	40.799918
28.833383	0.1	40.208759
28.835050	0.1	39.571705
28.836717	0.1	38.893404
28.838383	0.1	38.179698
28.840050	0.1	37.435713
28.841717	0.1	36.664607
28.843383	0.1	35.867991
28.845050	0.1	35.047414
28.846717	0.1	34.205618
28.848383	0.1	33.347072
28.850050	0.1	32.476785
28.851717	0.1	31.600060
28.853383	0.1	30.722083
28.855050	0.1	29.846610
28.856717	0.1	28.975369
28.858383	0.1	28.109731
28.860050	0.1	27.252378
28.861717	0.1	26.407005
28.863383	0.1	25.577308
28.865050	0.1	24.765493
28.866717	0.1	23.972215
28.868383	0.1	23.198308
28.870050	0.1	22.445740
28.871717	0.1	21.716894
28.873383	0.1	21.013440
28.875050	0.1	20.336450
28.876717	0.1	19.686581
28.878383	0.1	19.064070
28.880050	0.1	18.468441
28.881717	0.1	17.898680
28.883383	0.1	17.353774
28.885050	0.1	16.833366
28.886717	0.1	16.337992
28.888383	0.1	15.869022
28.890050	0.1	15.428186
28.891717	0.1	15.016676
28.893383	0.1	14.633418
28.895050	0.1	14.275254
28.896717	0.1	13.939679
28.898383	0.1	13.625742
28.900050	0.1	13.332785
28.901717	0.1	13.060213
28.903383	0.1	12.807728
28.905050	0.1	12.574435
28.906717	0.1	12.358607
28.908383	0.1	12.158395
28.910050	0.1	11.972845
28.911717	0.1	11.801542
28.913383	0.1	11.644543
28.915050	0.1	11.502267
28.916717	0.1	11.373640
28.918383	0.1	11.256219
28.920050	0.1	11.147738
28.921717	0.1	11.047900
28.923383	0.1	10.957063
[truncated: 257,528 more chars]
