# Supplementary material for: Fade into you: genetic control of pigmentation patterns in red-flesh apple (Malus domestica)
Source: Front Plant Sci. 2025 Jan 13;15:1462545. doi: 10.3389/fpls.2024.1462545 (PMC11770013; doi:10.3389/fpls.2024.1462545)
Supplement: Supplementary file 4 [file DataSheet1.zip › CR A1EXT284NM/CR A1EXT284NM.txt]

URL	chrom://thermo-pfav3ojr/ChromeleonLocal/Instrument Data/Vanquish_MS/Dimitri/VALEMA/Pierre/Echantillons 03-04-24.seq/547.smp/EXT284NM.channel/EXT284NM.chm
Channel	EXT284NM

Injection Information:
Data Vault	ChromeleonLocal
Sequence	Echantillons 03-04-24
Name	CR A1
Number	5
Position	B:A5
Comment	colonne SB-AQ MeOH+5%AA
Processing Method	Quantitative
Instrument Method	VALEMA test separation GRAQ 4
Type	Unknown
Status	Finished
Inject Time	4/3/2024 8:33:54 PM +02:00
Volume (µl)	10.0000
Dilution Factor	1.0000
Weight	1.0000

Chromatogram Data Information:
Time Min. (min)	0.001717
Time Max. (min)	47.000050
Data Points	28200
Detector	UV
Generating Data System	Chromeleon 7.3.2.10759
Exporting Data System	Chromeleon 7.3.2.0
Operator	Administrator
Signal Quantity	Absorbance
Signal Unit	mAU
Signal Min.	-1.261354
Signal Max.	385.401808
Channel	EXT284NM
Driver Name	VDAD.dll
Channel Type	Evaluation
Min. Step (s)	0.1
Max. Step (s)	0.1
Average Step (s)	0.1

Signal Parameter Information:
Signal Info	WVL:284 nm

Chromatogram Data:
Time (min)	Step (s)	Value (mAU)
0.001717	n.a.	0.000000
0.003383	0.1	0.000060
0.005050	0.1	0.000119
0.006717	0.1	-0.000834
0.008383	0.1	-0.004172
0.010050	0.1	-0.009716
0.011717	0.1	-0.015080
0.013383	0.1	-0.017941
0.015050	0.1	-0.016987
0.016717	0.1	-0.012755
0.018383	0.1	-0.007272
0.020050	0.1	-0.003040
0.021717	0.1	-0.001311
0.023383	0.1	-0.001490
0.025050	0.1	-0.002265
0.026717	0.1	-0.002623
0.028383	0.1	-0.002325
0.030050	0.1	-0.001311
0.031717	0.1	0.000417
0.033383	0.1	0.002563
0.035050	0.1	0.005126
0.036717	0.1	0.007451
0.038383	0.1	0.008106
0.040050	0.1	0.005424
0.041717	0.1	-0.000417
0.043383	0.1	-0.007391
0.045050	0.1	-0.012755
0.046717	0.1	-0.015557
0.048383	0.1	-0.016093
0.050050	0.1	-0.014842
0.051717	0.1	-0.011861
0.053383	0.1	-0.007808
0.055050	0.1	-0.003397
0.056717	0.1	0.000596
0.058383	0.1	0.003219
0.060050	0.1	0.003457
0.061717	0.1	0.001073
0.063383	0.1	-0.001967
0.065050	0.1	-0.002444
0.066717	0.1	0.001371
0.068383	0.1	0.008225
0.070050	0.1	0.015318
0.071717	0.1	0.020683
0.073383	0.1	0.023484
0.075050	0.1	0.023603
0.076717	0.1	0.021577
0.078383	0.1	0.018299
0.080050	0.1	0.015199
0.081717	0.1	0.013411
0.083383	0.1	0.013590
0.085050	0.1	0.015616
0.086717	0.1	0.018358
0.088383	0.1	0.019968
0.090050	0.1	0.019252
0.091717	0.1	0.016451
0.093383	0.1	0.012696
0.095050	0.1	0.009000
0.096717	0.1	0.006080
0.098383	0.1	0.004351
0.100050	0.1	0.004232
0.101717	0.1	0.005245
0.103383	0.1	0.006616
0.105050	0.1	0.007570
0.106717	0.1	0.007510
0.108383	0.1	0.005841
0.110050	0.1	0.002980
0.111717	0.1	0.000596
0.113383	0.1	-0.000179
0.115050	0.1	0.001192
0.116717	0.1	0.004292
0.118383	0.1	0.008225
0.120050	0.1	0.011683
0.121717	0.1	0.013888
0.123383	0.1	0.014365
0.125050	0.1	0.012696
0.126717	0.1	0.009060
0.128383	0.1	0.005364
0.130050	0.1	0.003874
0.131717	0.1	0.004888
0.133383	0.1	0.006974
0.135050	0.1	0.008047
0.136717	0.1	0.007033
0.138383	0.1	0.004470
0.140050	0.1	0.002623
0.141717	0.1	0.002861
0.143383	0.1	0.004292
0.145050	0.1	0.004709
0.146717	0.1	0.003278
0.148383	0.1	0.000894
0.150050	0.1	-0.000894
0.151717	0.1	-0.001967
0.153383	0.1	-0.003040
0.155050	0.1	-0.005424
0.156717	0.1	-0.009120
0.158383	0.1	-0.012577
0.160050	0.1	-0.013530
0.161717	0.1	-0.010669
0.163383	0.1	-0.004888
0.165050	0.1	0.001073
0.166717	0.1	0.004470
0.168383	0.1	0.004232
0.170050	0.1	0.000954
0.171717	0.1	-0.003636
0.173383	0.1	-0.008047
0.175050	0.1	-0.011802
0.176717	0.1	-0.015914
0.178383	0.1	-0.021338
0.180050	0.1	-0.027299
0.181717	0.1	-0.031888
0.183383	0.1	-0.034153
0.185050	0.1	-0.033617
0.186717	0.1	-0.029504
0.188383	0.1	-0.022829
0.190050	0.1	-0.015676
0.191717	0.1	-0.009656
0.193383	0.1	-0.005662
0.195050	0.1	-0.004292
0.196717	0.1	-0.004947
0.198383	0.1	-0.006020
0.200050	0.1	-0.006139
0.201717	0.1	-0.005186
0.203383	0.1	-0.003994
0.205050	0.1	-0.003099
0.206717	0.1	-0.003040
0.208383	0.1	-0.004649
0.210050	0.1	-0.008821
0.211717	0.1	-0.014544
0.213383	0.1	-0.019908
0.215050	0.1	-0.023067
0.216717	0.1	-0.023305
0.218383	0.1	-0.021756
0.220050	0.1	-0.020325
0.221717	0.1	-0.019133
0.223383	0.1	-0.017405
0.225050	0.1	-0.014901
0.226717	0.1	-0.012159
0.228383	0.1	-0.009835
0.230050	0.1	-0.009239
0.231717	0.1	-0.011265
0.233383	0.1	-0.014782
0.235050	0.1	-0.017583
0.236717	0.1	-0.018895
0.238383	0.1	-0.019252
0.240050	0.1	-0.018537
0.241717	0.1	-0.016212
0.243383	0.1	-0.013173
0.245050	0.1	-0.011444
0.246717	0.1	-0.011981
0.248383	0.1	-0.013709
0.250050	0.1	-0.015318
0.251717	0.1	-0.015557
0.253383	0.1	-0.014007
0.255050	0.1	-0.011444
0.256717	0.1	-0.009298
0.258383	0.1	-0.007868
0.260050	0.1	-0.006497
0.261717	0.1	-0.005066
0.263383	0.1	-0.004530
0.265050	0.1	-0.006318
0.266717	0.1	-0.010490
0.268383	0.1	-0.015259
0.270050	0.1	-0.018060
0.271717	0.1	-0.017703
0.273383	0.1	-0.015378
0.275050	0.1	-0.013709
0.276717	0.1	-0.014484
0.278383	0.1	-0.018001
0.280050	0.1	-0.023186
0.281717	0.1	-0.027478
0.283383	0.1	-0.028729
0.285050	0.1	-0.026643
0.286717	0.1	-0.023067
0.288383	0.1	-0.020266
0.290050	0.1	-0.019252
0.291717	0.1	-0.019133
0.293383	0.1	-0.018895
0.295050	0.1	-0.018120
0.296717	0.1	-0.016272
0.298383	0.1	-0.012875
0.300050	0.1	-0.008106
0.301717	0.1	-0.003219
0.303383	0.1	0.000000
0.305050	0.1	0.000596
0.306717	0.1	-0.001192
0.308383	0.1	-0.004709
0.310050	0.1	-0.009596
0.311717	0.1	-0.015914
0.313383	0.1	-0.022888
0.315050	0.1	-0.028551
0.316717	0.1	-0.030816
0.318383	0.1	-0.028789
0.320050	0.1	-0.022769
0.321717	0.1	-0.014067
0.323383	0.1	-0.005484
0.325050	0.1	-0.000536
0.326717	0.1	-0.001252
0.328383	0.1	-0.006914
0.330050	0.1	-0.014722
0.331717	0.1	-0.021935
0.333383	0.1	-0.026941
0.335050	0.1	-0.029802
0.336717	0.1	-0.031173
0.338383	0.1	-0.031173
0.340050	0.1	-0.029624
0.341717	0.1	-0.026703
0.343383	0.1	-0.023603
0.345050	0.1	-0.020683
0.346717	0.1	-0.017345
0.348383	0.1	-0.013173
0.350050	0.1	-0.009060
0.351717	0.1	-0.006318
0.353383	0.1	-0.005543
0.355050	0.1	-0.006258
0.356717	0.1	-0.008106
0.358383	0.1	-0.010848
0.360050	0.1	-0.013947
0.361717	0.1	-0.017047
0.363383	0.1	-0.019550
0.365050	0.1	-0.021219
0.366717	0.1	-0.021875
0.368383	0.1	-0.021338
0.370050	0.1	-0.019968
0.371717	0.1	-0.018299
0.373383	0.1	-0.016034
0.375050	0.1	-0.012636
0.376717	0.1	-0.007451
0.378383	0.1	-0.000417
0.380050	0.1	0.006676
0.381717	0.1	0.010312
0.383383	0.1	0.008166
0.385050	0.1	0.001132
0.386717	0.1	-0.007868
0.388383	0.1	-0.015080
0.390050	0.1	-0.017643
0.391717	0.1	-0.015259
0.393383	0.1	-0.010431
0.395050	0.1	-0.005722
0.396717	0.1	-0.002205
0.398383	0.1	-0.000238
0.400050	0.1	-0.000179
0.401717	0.1	-0.001431
0.403383	0.1	-0.003457
0.405050	0.1	-0.006914
0.406717	0.1	-0.012100
0.408383	0.1	-0.017226
0.410050	0.1	-0.020623
0.411717	0.1	-0.021458
0.413383	0.1	-0.019968
0.415050	0.1	-0.017941
0.416717	0.1	-0.016928
0.418383	0.1	-0.016332
0.420050	0.1	-0.014782
0.421717	0.1	-0.012159
0.423383	0.1	-0.009537
0.425050	0.1	-0.008345
0.426717	0.1	-0.009835
0.428383	0.1	-0.013649
0.430050	0.1	-0.016987
0.431717	0.1	-0.017583
0.433383	0.1	-0.015855
0.435050	0.1	-0.014067
0.436717	0.1	-0.013173
0.438383	0.1	-0.013053
0.440050	0.1	-0.014246
0.441717	0.1	-0.017166
0.443383	0.1	-0.020325
0.445050	0.1	-0.021935
0.446717	0.1	-0.021994
0.448383	0.1	-0.021100
0.450050	0.1	-0.019908
0.451717	0.1	-0.019193
0.453383	0.1	-0.019431
0.455050	0.1	-0.019848
0.456717	0.1	-0.019670
0.458383	0.1	-0.018179
0.460050	0.1	-0.015616
0.461717	0.1	-0.013232
0.463383	0.1	-0.012279
0.465050	0.1	-0.013351
0.466717	0.1	-0.015974
0.468383	0.1	-0.019014
0.470050	0.1	-0.021458
0.471717	0.1	-0.023067
0.473383	0.1	-0.023425
0.475050	0.1	-0.022888
0.476717	0.1	-0.022173
0.478383	0.1	-0.021636
0.480050	0.1	-0.020862
0.481717	0.1	-0.018656
0.483383	0.1	-0.014424
0.485050	0.1	-0.009537
0.486717	0.1	-0.006914
0.488383	0.1	-0.009000
0.490050	0.1	-0.015020
0.491717	0.1	-0.021577
0.493383	0.1	-0.026345
0.495050	0.1	-0.029385
0.496717	0.1	-0.031769
0.498383	0.1	-0.033736
0.500050	0.1	-0.034630
0.501717	0.1	-0.033379
0.503383	0.1	-0.029683
0.505050	0.1	-0.024319
0.506717	0.1	-0.018656
0.508383	0.1	-0.013292
0.510050	0.1	-0.008404
0.511717	0.1	-0.004172
0.513383	0.1	-0.001967
0.515050	0.1	-0.003517
0.516717	0.1	-0.008702
0.518383	0.1	-0.015438
0.520050	0.1	-0.021636
0.521717	0.1	-0.027001
0.523383	0.1	-0.031948
0.525050	0.1	-0.036299
0.526717	0.1	-0.038207
0.528383	0.1	-0.035882
0.530050	0.1	-0.029385
0.531717	0.1	-0.021160
0.533383	0.1	-0.014067
0.535050	0.1	-0.010848
0.536717	0.1	-0.012279
0.538383	0.1	-0.016630
0.540050	0.1	-0.021160
0.541717	0.1	-0.024140
0.543383	0.1	-0.025272
0.545050	0.1	-0.025451
0.546717	0.1	-0.026584
0.548383	0.1	-0.029027
0.550050	0.1	-0.031054
0.551717	0.1	-0.030637
0.553383	0.1	-0.027835
0.555050	0.1	-0.024915
0.556717	0.1	-0.024259
0.558383	0.1	-0.026762
0.560050	0.1	-0.031412
0.561717	0.1	-0.035584
0.563383	0.1	-0.036955
0.565050	0.1	-0.035346
0.566717	0.1	-0.032127
0.568383	0.1	-0.028610
0.570050	0.1	-0.026166
0.571717	0.1	-0.026166
0.573383	0.1	-0.028312
0.575050	0.1	-0.030100
0.576717	0.1	-0.029981
0.578383	0.1	-0.028968
0.580050	0.1	-0.029624
0.581717	0.1	-0.032842
0.583383	0.1	-0.037968
0.585050	0.1	-0.042915
0.586717	0.1	-0.045836
0.588383	0.1	-0.046790
0.590050	0.1	-0.047147
0.591717	0.1	-0.047624
0.593383	0.1	-0.047505
0.595050	0.1	-0.045776
0.596717	0.1	-0.042439
0.598383	0.1	-0.038683
0.600050	0.1	-0.036001
0.601717	0.1	-0.034869
0.603383	0.1	-0.034332
0.605050	0.1	-0.033736
0.606717	0.1	-0.032544
0.608383	0.1	-0.029743
0.610050	0.1	-0.025630
0.611717	0.1	-0.022113
0.613383	0.1	-0.020862
0.615050	0.1	-0.021815
0.616717	0.1	-0.023425
0.618383	0.1	-0.024080
0.620050	0.1	-0.022948
0.621717	0.1	-0.021100
0.623383	0.1	-0.020623
0.625050	0.1	-0.021875
0.626717	0.1	-0.023425
0.628383	0.1	-0.024199
0.630050	0.1	-0.024915
0.631717	0.1	-0.026286
0.633383	0.1	-0.028491
0.635050	0.1	-0.031233
0.636717	0.1	-0.033677
0.638383	0.1	-0.034094
0.640050	0.1	-0.032008
0.641717	0.1	-0.028849
0.643383	0.1	-0.026822
0.645050	0.1	-0.026107
0.646717	0.1	-0.025690
0.648383	0.1	-0.024617
0.650050	0.1	-0.023186
0.651717	0.1	-0.022173
0.653383	0.1	-0.022233
0.655050	0.1	-0.023663
0.656717	0.1	-0.026464
0.658383	0.1	-0.029504
0.660050	0.1	-0.031054
0.661717	0.1	-0.030279
0.663383	0.1	-0.028193
0.665050	0.1	-0.026464
0.666717	0.1	-0.026047
0.668383	0.1	-0.026286
0.670050	0.1	-0.026286
0.671717	0.1	-0.026047
0.673383	0.1	-0.025809
0.675050	0.1	-0.025392
0.676717	0.1	-0.025153
0.678383	0.1	-0.026584
0.680050	0.1	-0.029624
0.681717	0.1	-0.033379
0.683383	0.1	-0.036955
0.685050	0.1	-0.039995
0.686717	0.1	-0.042796
0.688383	0.1	-0.045717
0.690050	0.1	-0.048697
0.691717	0.1	-0.051558
0.693383	0.1	-0.054240
0.695050	0.1	-0.056088
0.696717	0.1	-0.055790
0.698383	0.1	-0.052929
0.700050	0.1	-0.048161
0.701717	0.1	-0.042617
0.703383	0.1	-0.037730
0.705050	0.1	-0.035107
0.706717	0.1	-0.034928
0.708383	0.1	-0.036418
0.710050	0.1	-0.038683
0.711717	0.1	-0.041246
0.713383	0.1	-0.043511
0.715050	0.1	-0.043690
0.716717	0.1	-0.040233
0.718383	0.1	-0.034332
0.720050	0.1	-0.028849
0.721717	0.1	-0.024796
0.723383	0.1	-0.021398
0.725050	0.1	-0.018001
0.726717	0.1	-0.015199
0.728383	0.1	-0.014007
0.730050	0.1	-0.015438
0.731717	0.1	-0.018954
0.733383	0.1	-0.021756
0.735050	0.1	-0.022054
0.736717	0.1	-0.020623
0.738383	0.1	-0.019610
0.740050	0.1	-0.020862
0.741717	0.1	-0.024736
0.743383	0.1	-0.029981
0.745050	0.1	-0.035167
0.746717	0.1	-0.039279
0.748383	0.1	-0.041842
0.750050	0.1	-0.042737
0.751717	0.1	-0.042140
0.753383	0.1	-0.040889
0.755050	0.1	-0.040352
0.756717	0.1	-0.041187
0.758383	0.1	-0.043213
0.760050	0.1	-0.045657
0.761717	0.1	-0.047565
0.763383	0.1	-0.048220
0.765050	0.1	-0.047922
0.766717	0.1	-0.047445
0.768383	0.1	-0.047326
0.770050	0.1	-0.047803
0.771717	0.1	-0.048876
0.773383	0.1	-0.049293
0.775050	0.1	-0.047445
0.776717	0.1	-0.043213
0.778383	0.1	-0.038147
0.780050	0.1	-0.033796
0.781717	0.1	-0.030279
0.783383	0.1	-0.026703
0.785050	0.1	-0.022829
0.786717	0.1	-0.019848
0.788383	0.1	-0.018537
0.790050	0.1	-0.018716
0.791717	0.1	-0.020027
0.793383	0.1	-0.022113
0.795050	0.1	-0.023782
0.796717	0.1	-0.023901
0.798383	0.1	-0.022292
0.800050	0.1	-0.019729
0.801717	0.1	-0.018060
0.803383	0.1	-0.019372
0.805050	0.1	-0.024617
0.806717	0.1	-0.032663
0.808383	0.1	-0.041246
0.810050	0.1	-0.048041
0.811717	0.1	-0.051439
0.813383	0.1	-0.050366
0.815050	0.1	-0.045180
0.816717	0.1	-0.038326
0.818383	0.1	-0.032246
0.820050	0.1	-0.028372
0.821717	0.1	-0.027359
0.823383	0.1	-0.029147
0.825050	0.1	-0.032902
0.826717	0.1	-0.036716
0.828383	0.1	-0.039101
0.830050	0.1	-0.039279
0.831717	0.1	-0.037432
0.833383	0.1	-0.035107
0.835050	0.1	-0.034034
0.836717	0.1	-0.034690
0.838383	0.1	-0.036299
0.840050	0.1	-0.038147
0.841717	0.1	-0.039756
0.843383	0.1	-0.040293
0.845050	0.1	-0.039160
0.846717	0.1	-0.036657
0.848383	0.1	-0.034094
0.850050	0.1	-0.033140
0.851717	0.1	-0.034392
0.853383	0.1	-0.037134
0.855050	0.1	-0.039339
0.856717	0.1	-0.039220
0.858383	0.1	-0.036895
0.860050	0.1	-0.033438
0.861717	0.1	-0.029624
0.863383	0.1	-0.025988
0.865050	0.1	-0.023663
0.866717	0.1	-0.023901
0.868383	0.1	-0.027299
0.870050	0.1	-0.032604
0.871717	0.1	-0.037313
0.873383	0.1	-0.039101
0.875050	0.1	-0.037730
0.876717	0.1	-0.034988
0.878383	0.1	-0.033021
0.880050	0.1	-0.033438
0.881717	0.1	-0.036240
0.883383	0.1	-0.040174
0.885050	0.1	-0.044525
0.886717	0.1	-0.049651
0.888383	0.1	-0.054896
0.890050	0.1	-0.057817
0.891717	0.1	-0.057459
0.893383	0.1	-0.056028
0.895050	0.1	-0.054955
0.896717	0.1	-0.053525
0.898383	0.1	-0.050545
0.900050	0.1	-0.045657
0.901717	0.1	-0.039697
0.903383	0.1	-0.033796
0.905050	0.1	-0.029564
0.906717	0.1	-0.027478
0.908383	0.1	-0.026286
0.910050	0.1	-0.024676
0.911717	0.1	-0.023901
0.913383	0.1	-0.025928
0.915050	0.1	-0.031352
0.916717	0.1	-0.038862
0.918383	0.1	-0.046313
0.920050	0.1	-0.052512
0.921717	0.1	-0.057220
0.923383	0.1	-0.060797
0.925050	0.1	-0.062943
0.926717	0.1	-0.063896
0.928383	0.1	-0.064433
0.930050	0.1	-0.064909
0.931717	0.1	-0.064254
0.933383	0.1	-0.060737
0.935050	0.1	-0.054717
0.936717	0.1	-0.048757
0.938383	0.1	-0.044584
0.940050	0.1	-0.041425
0.941717	0.1	-0.037432
0.943383	0.1	-0.032127
0.945050	0.1	-0.026941
0.946717	0.1	-0.024498
0.948383	0.1	-0.026226
0.950050	0.1	-0.031352
0.951717	0.1	-0.037372
0.953383	0.1	-0.042319
0.955050	0.1	-0.045180
0.956717	0.1	-0.046194
0.958383	0.1	-0.047207
0.960050	0.1	-0.049770
0.961717	0.1	-0.053644
0.963383	0.1	-0.056744
0.965050	0.1	-0.057757
0.966717	0.1	-0.056803
0.968383	0.1	-0.054419
0.970050	0.1	-0.051200
0.971717	0.1	-0.047863
0.973383	0.1	-0.045121
0.975050	0.1	-0.042737
0.976717	0.1	-0.039518
0.978383	0.1	-0.034750
0.980050	0.1	-0.029027
0.981717	0.1	-0.024676
0.983383	0.1	-0.023723
0.985050	0.1	-0.025511
0.986717	0.1	-0.027359
0.988383	0.1	-0.027180
0.990050	0.1	-0.025213
0.991717	0.1	-0.023067
0.993383	0.1	-0.022233
0.995050	0.1	-0.023425
0.996717	0.1	-0.026643
0.998383	0.1	-0.032067
1.000050	0.1	-0.039339
1.001717	0.1	-0.046849
1.003383	0.1	-0.052214
1.005050	0.1	-0.054061
1.006717	0.1	-0.052333
1.008383	0.1	-0.048518
1.010050	0.1	-0.045061
1.011717	0.1	-0.043750
1.013383	0.1	-0.044227
1.015050	0.1	-0.044763
1.016717	0.1	-0.044763
1.018383	0.1	-0.044167
1.020050	0.1	-0.042737
1.021717	0.1	-0.040352
1.023383	0.1	-0.038028
1.025050	0.1	-0.036836
1.026717	0.1	-0.036418
1.028383	0.1	-0.035942
1.030050	0.1	-0.034869
1.031717	0.1	-0.033438
1.033383	0.1	-0.032008
1.035050	0.1	-0.031114
1.036717	0.1	-0.030875
1.038383	0.1	-0.031769
1.040050	0.1	-0.034153
1.041717	0.1	-0.036836
1.043383	0.1	-0.038385
1.045050	0.1	-0.038445
1.046717	0.1	-0.038207
1.048383	0.1	-0.038981
1.050050	0.1	-0.041962
1.051717	0.1	-0.047565
1.053383	0.1	-0.054598
1.055050	0.1	-0.060737
1.056717	0.1	-0.064552
1.058383	0.1	-0.066161
1.060050	0.1	-0.066221
1.061717	0.1	-0.064790
1.063383	0.1	-0.061035
1.065050	0.1	-0.054657
1.066717	0.1	-0.047147
1.068383	0.1	-0.040531
1.070050	0.1	-0.035346
1.071717	0.1	-0.031292
1.073383	0.1	-0.028789
1.075050	0.1	-0.028610
1.076717	0.1	-0.031173
1.078383	0.1	-0.035644
1.080050	0.1	-0.040472
1.081717	0.1	-0.043869
1.083383	0.1	-0.045121
1.085050	0.1	-0.044346
1.086717	0.1	-0.041962
1.088383	0.1	-0.039041
1.090050	0.1	-0.036657
1.091717	0.1	-0.035286
1.093383	0.1	-0.035048
1.095050	0.1	-0.036895
1.096717	0.1	-0.041306
1.098383	0.1	-0.047445
1.100050	0.1	-0.053823
1.101717	0.1	-0.059366
1.103383	0.1	-0.063539
1.105050	0.1	-0.066102
1.106717	0.1	-0.066459
1.108383	0.1	-0.063717
1.110050	0.1	-0.057876
1.111717	0.1	-0.050366
1.113383	0.1	-0.043750
1.115050	0.1	-0.040293
1.116717	0.1	-0.040829
1.118383	0.1	-0.043750
1.120050	0.1	-0.046968
1.121717	0.1	-0.048995
1.123383	0.1	-0.048995
1.125050	0.1	-0.047088
1.126717	0.1	-0.044703
1.128383	0.1	-0.044167
1.130050	0.1	-0.047028
1.131717	0.1	-0.052691
1.133383	0.1	-0.058055
1.135050	0.1	-0.059485
1.136717	0.1	-0.055730
1.138383	0.1	-0.049412
1.140050	0.1	-0.044763
1.141717	0.1	-0.043988
1.143383	0.1	-0.045657
1.145050	0.1	-0.047445
1.146717	0.1	-0.048995
1.148383	0.1	-0.050902
1.150050	0.1	-0.051856
1.151717	0.1	-0.050068
1.153383	0.1	-0.046134
1.155050	0.1	-0.042439
1.156717	0.1	-0.040531
1.158383	0.1	-0.040412
1.160050	0.1	-0.041783
1.161717	0.1	-0.044227
1.163383	0.1	-0.047505
1.165050	0.1	-0.050187
1.166717	0.1	-0.050724
1.168383	0.1	-0.048697
1.170050	0.1	-0.045121
1.171717	0.1	-0.040412
1.173383	0.1	-0.035107
1.175050	0.1	-0.031352
1.176717	0.1	-0.031471
1.178383	0.1	-0.035584
1.180050	0.1	-0.042021
1.181717	0.1	-0.048459
1.183383	0.1	-0.054181
1.185050	0.1	-0.058711
1.186717	0.1	-0.060737
1.188383	0.1	-0.059843
1.190050	0.1	-0.057876
1.191717	0.1	-0.055969
1.193383	0.1	-0.053525
1.195050	0.1	-0.050426
1.196717	0.1	-0.047505
1.198383	0.1	-0.045419
1.200050	0.1	-0.044465
1.201717	0.1	-0.044703
1.203383	0.1	-0.046074
1.205050	0.1	-0.048578
1.206717	0.1	-0.051677
1.208383	0.1	-0.054359
1.210050	0.1	-0.055194
1.211717	0.1	-0.053465
1.213383	0.1	-0.049233
1.215050	0.1	-0.043929
1.216717	0.1	-0.039637
1.218383	0.1	-0.037551
1.220050	0.1	-0.037134
1.221717	0.1	-0.037014
1.223383	0.1	-0.036359
1.225050	0.1	-0.034809
1.226717	0.1	-0.033200
1.228383	0.1	-0.033438
1.230050	0.1	-0.036120
1.231717	0.1	-0.040233
1.233383	0.1	-0.043809
1.235050	0.1	-0.045359
1.236717	0.1	-0.044167
1.238383	0.1	-0.040412
1.240050	0.1	-0.035107
1.241717	0.1	-0.030816
1.243383	0.1	-0.030220
1.245050	0.1	-0.033915
1.246717	0.1	-0.039876
1.248383	0.1	-0.045300
1.250050	0.1	-0.048280
1.251717	0.1	-0.047863
1.253383	0.1	-0.044465
1.255050	0.1	-0.039816
1.256717	0.1	-0.036418
1.258383	0.1	-0.035822
1.260050	0.1	-0.038207
1.261717	0.1	-0.042319
1.263383	0.1	-0.046730
1.265050	0.1	-0.050783
1.266717	0.1	-0.054359
1.268383	0.1	-0.056505
1.270050	0.1	-0.055850
1.271717	0.1	-0.052333
1.273383	0.1	-0.047684
1.275050	0.1	-0.044227
1.276717	0.1	-0.042915
1.278383	0.1	-0.043273
1.280050	0.1	-0.045300
1.281717	0.1	-0.048995
1.283383	0.1	-0.053585
1.285050	0.1	-0.057936
1.286717	0.1	-0.061631
1.288383	0.1	-0.063419
1.290050	0.1	-0.061154
1.291717	0.1	-0.054538
1.293383	0.1	-0.046372
1.295050	0.1	-0.039577
1.296717	0.1	-0.034630
1.298383	0.1	-0.030279
1.300050	0.1	-0.026047
1.301717	0.1	-0.022531
1.303383	0.1	-0.020087
1.305050	0.1	-0.018239
1.306717	0.1	-0.016034
1.308383	0.1	-0.013769
1.310050	0.1	-0.012279
1.311717	0.1	-0.012219
1.313383	0.1	-0.013828
1.315050	0.1	-0.017822
1.316717	0.1	-0.023961
1.318383	0.1	-0.031114
1.320050	0.1	-0.037670
1.321717	0.1	-0.042081
1.323383	0.1	-0.043929
1.325050	0.1	-0.044465
1.326717	0.1	-0.045776
1.328383	0.1	-0.049055
1.330050	0.1	-0.053883
1.331717	0.1	-0.058949
1.333383	0.1	-0.063002
1.335050	0.1	-0.063837
1.336717	0.1	-0.059724
1.338383	0.1	-0.051439
1.340050	0.1	-0.041902
1.341717	0.1	-0.033319
1.343383	0.1	-0.026345
1.345050	0.1	-0.021279
1.346717	0.1	-0.018418
1.348383	0.1	-0.018239
1.350050	0.1	-0.020981
1.351717	0.1	-0.025690
1.353383	0.1	-0.030220
1.355050	0.1	-0.033677
1.356717	0.1	-0.037313
1.358383	0.1	-0.041723
1.360050	0.1	-0.045836
1.361717	0.1	-0.049353
1.363383	0.1	-0.053108
1.365050	0.1	-0.057459
1.366717	0.1	-0.061274
1.368383	0.1	-0.063539
1.370050	0.1	-0.064373
1.371717	0.1	-0.064671
1.373383	0.1	-0.064671
1.375050	0.1	-0.063121
1.376717	0.1	-0.059187
1.378383	0.1	-0.053763
1.380050	0.1	-0.048280
1.381717	0.1	-0.043273
1.383383	0.1	-0.038683
1.385050	0.1	-0.035107
1.386717	0.1	-0.033915
1.388383	0.1	-0.035465
1.390050	0.1	-0.038862
1.391717	0.1	-0.042081
1.393383	0.1	-0.043452
1.395050	0.1	-0.042737
1.396717	0.1	-0.041068
1.398383	0.1	-0.039399
1.400050	0.1	-0.038147
1.401717	0.1	-0.037253
1.403383	0.1	-0.035226
1.405050	0.1	-0.030458
1.406717	0.1	-0.022352
1.408383	0.1	-0.011384
1.410050	0.1	0.001788
1.411717	0.1	0.016987
1.413383	0.1	0.034332
1.415050	0.1	0.053763
1.416717	0.1	0.073493
1.418383	0.1	0.091851
1.420050	0.1	0.109494
1.421717	0.1	0.129282
1.423383	0.1	0.153840
1.425050	0.1	0.184476
1.426717	0.1	0.220120
1.428383	0.1	0.258148
1.430050	0.1	0.296474
1.431717	0.1	0.335157
1.433383	0.1	0.375271
1.435050	0.1	0.418067
1.436717	0.1	0.463784
1.438383	0.1	0.511527
1.440050	0.1	0.560820
1.441717	0.1	0.612080
1.443383	0.1	0.665546
1.445050	0.1	0.720441
1.446717	0.1	0.776053
1.448383	0.1	0.832379
1.450050	0.1	0.889182
1.451717	0.1	0.945985
1.453383	0.1	1.002073
1.455050	0.1	1.057208
1.456717	0.1	1.112223
1.458383	0.1	1.168788
1.460050	0.1	1.228809
1.461717	0.1	1.292169
1.463383	0.1	1.356840
1.465050	0.1	1.420438
1.466717	0.1	1.482129
1.468383	0.1	1.542688
1.470050	0.1	1.603067
1.471717	0.1	1.663208
1.473383	0.1	1.722813
1.475050	0.1	1.781643
1.476717	0.1	1.839578
1.478383	0.1	1.896858
1.480050	0.1	1.954675
1.481717	0.1	2.013683
1.483383	0.1	2.072871
1.485050	0.1	2.130628
1.486717	0.1	2.187252
1.488383	0.1	2.243698
1.490050	0.1	2.299905
1.491717	0.1	2.354145
1.493383	0.1	2.405346
1.495050	0.1	2.454877
1.496717	0.1	2.504468
1.498383	0.1	2.554357
1.500050	0.1	2.604246
1.501717	0.1	2.654910
1.503383	0.1	2.707780
1.505050	0.1	2.763331
1.506717	0.1	2.821028
1.508383	0.1	2.879441
1.510050	0.1	2.936244
1.511717	0.1	2.990306
1.513383	0.1	3.042638
1.515050	0.1	3.094375
1.516717	0.1	3.145397
1.518383	0.1	3.195167
1.520050	0.1	3.244817
1.521717	0.1	3.296197
1.523383	0.1	3.349781
1.525050	0.1	3.404021
1.526717	0.1	3.457368
1.528383	0.1	3.509701
1.530050	0.1	3.562331
1.531717	0.1	3.616214
1.533383	0.1	3.670693
1.535050	0.1	3.724098
1.536717	0.1	3.775299
1.538383	0.1	3.824413
1.540050	0.1	3.872156
1.541717	0.1	3.918708
1.543383	0.1	3.963828
1.545050	0.1	4.007876
1.546717	0.1	4.051268
1.548383	0.1	4.093766
1.550050	0.1	4.134774
1.551717	0.1	4.173696
1.553383	0.1	4.209817
1.555050	0.1	4.243255
1.556717	0.1	4.275441
1.558383	0.1	4.308582
1.560050	0.1	4.344225
1.561717	0.1	4.383445
1.563383	0.1	4.427076
1.565050	0.1	4.475355
1.566717	0.1	4.527450
1.568383	0.1	4.582107
1.570050	0.1	4.639268
1.571717	0.1	4.701555
1.573383	0.1	4.772723
1.575050	0.1	4.855216
1.576717	0.1	4.949570
1.578383	0.1	5.055011
1.580050	0.1	5.169988
1.581717	0.1	5.292833
1.583383	0.1	5.422414
1.585050	0.1	5.558551
1.586717	0.1	5.700827
1.588383	0.1	5.847752
1.590050	0.1	5.996883
1.591717	0.1	6.146193
1.593383	0.1	6.295026
1.595050	0.1	6.444097
1.596717	0.1	6.594420
1.598383	0.1	6.745577
1.600050	0.1	6.894947
1.601717	0.1	7.038892
1.603383	0.1	7.174254
1.605050	0.1	7.298887
1.606717	0.1	7.412971
1.608383	0.1	7.519365
1.610050	0.1	7.622421
1.611717	0.1	7.726729
1.613383	0.1	7.836283
1.615050	0.1	7.952452
1.616717	0.1	8.072377
1.618383	0.1	8.188725
1.620050	0.1	8.291424
1.621717	0.1	8.370042
1.623383	0.1	8.415103
1.625050	0.1	8.418859
1.626717	0.1	8.374513
1.628383	0.1	8.278251
1.630050	0.1	8.130789
1.631717	0.1	7.937670
1.633383	0.1	7.707715
1.635050	0.1	7.451654
1.636717	0.1	7.180393
1.638383	0.1	6.903232
1.640050	0.1	6.628037
1.641717	0.1	6.362141
1.643383	0.1	6.112278
1.645050	0.1	5.884409
1.646717	0.1	5.682648
1.648383	0.1	5.509377
1.650050	0.1	5.366624
1.651717	0.1	5.256474
1.653383	0.1	5.179882
1.655050	0.1	5.135775
1.656717	0.1	5.121053
1.658383	0.1	5.130470
1.660050	0.1	5.157650
1.661717	0.1	5.196274
1.663383	0.1	5.241633
1.665050	0.1	5.290866
1.666717	0.1	5.342186
1.668383	0.1	5.393923
1.670050	0.1	5.444765
1.671717	0.1	5.493641
1.673383	0.1	5.538404
1.675050	0.1	5.576253
1.676717	0.1	5.605519
1.678383	0.1	5.626202
1.680050	0.1	5.639196
1.681717	0.1	5.644322
1.683383	0.1	5.640567
1.685050	0.1	5.628050
1.686717	0.1	5.608738
1.688383	0.1	5.584717
1.690050	0.1	5.557061
1.691717	0.1	5.526007
1.693383	0.1	5.491615
1.695050	0.1	5.452931
1.696717	0.1	5.408764
1.698383	0.1	5.360604
1.700050	0.1	5.311609
1.701717	0.1	5.263269
1.703383	0.1	5.213976
1.705050	0.1	5.161703
1.706717	0.1	5.106867
1.708383	0.1	5.052328
1.710050	0.1	5.000472
1.711717	0.1	4.951358
1.713383	0.1	4.903436
1.715050	0.1	4.854560
1.716717	0.1	4.804015
1.718383	0.1	4.753828
1.720050	0.1	4.706621
1.721717	0.1	4.663468
1.723383	0.1	4.623473
1.725050	0.1	4.585564
1.726717	0.1	4.549802
1.728383	0.1	4.515708
1.730050	0.1	4.481137
1.731717	0.1	4.444480
1.733383	0.1	4.406452
1.735050	0.1	4.369200
1.736717	0.1	4.334510
1.738383	0.1	4.303396
1.740050	0.1	4.276395
1.741717	0.1	4.253090
1.743383	0.1	4.233182
1.745050	0.1	4.216790
1.746717	0.1	4.203141
1.748383	0.1	4.189968
1.750050	0.1	4.175544
1.751717	0.1	4.160643
1.753383	0.1	4.146993
1.755050	0.1	4.134834
1.756717	0.1	4.122496
1.758383	0.1	4.108727
1.760050	0.1	4.094363
1.761717	0.1	4.080415
1.763383	0.1	4.066587
1.765050	0.1	4.052639
1.766717	0.1	4.039645
1.768383	0.1	4.028261
1.770050	0.1	4.017413
1.771717	0.1	4.006386
1.773383	0.1	3.996432
1.775050	0.1	3.988803
1.776717	0.1	3.982485
1.778383	0.1	3.975153
1.780050	0.1	3.965974
1.781717	0.1	3.956318
1.783383	0.1	3.946841
1.785050	0.1	3.935695
1.786717	0.1	3.921509
1.788383	0.1	3.905297
1.790050	0.1	3.889024
1.791717	0.1	3.873766
1.793383	0.1	3.860057
1.795050	0.1	3.847897
1.796717	0.1	3.836036
1.798383	0.1	3.823102
1.800050	0.1	3.809631
1.801717	0.1	3.797055
1.803383	0.1	3.785968
1.805050	0.1	3.774405
1.806717	0.1	3.760219
1.808383	0.1	3.743172
1.810050	0.1	3.725231
1.811717	0.1	3.708244
1.813383	0.1	3.692806
1.815050	0.1	3.678441
1.816717	0.1	3.664255
1.818383	0.1	3.649235
1.820050	0.1	3.632367
1.821717	0.1	3.613234
1.823383	0.1	3.592134
1.825050	0.1	3.571034
1.826717	0.1	3.552914
1.828383	0.1	3.539562
1.830050	0.1	3.530145
1.831717	0.1	3.521681
1.833383	0.1	3.511131
1.835050	0.1	3.497541
1.836717	0.1	3.481567
1.838383	0.1	3.464937
1.840050	0.1	3.449679
1.841717	0.1	3.437042
1.843383	0.1	3.426373
1.845050	0.1	3.416002
1.846717	0.1	3.404618
1.848383	0.1	3.391624
1.850050	0.1	3.377617
1.851717	0.1	3.364146
1.853383	0.1	3.351867
1.855050	0.1	3.339648
1.856717	0.1	3.325761
1.858383	0.1	3.309667
1.860050	0.1	3.292799
1.861717	0.1	3.276587
1.863383	0.1	3.261566
1.865050	0.1	3.247678
1.866717	0.1	3.235460
1.868383	0.1	3.225029
1.870050	0.1	3.215313
1.871717	0.1	3.204882
1.873383	0.1	3.191889
1.875050	0.1	3.175199
1.876717	0.1	3.155470
1.878383	0.1	3.134132
1.880050	0.1	3.112495
1.881717	0.1	3.091276
1.883383	0.1	3.070712
1.885050	0.1	3.051102
1.886717	0.1	3.032685
1.888383	0.1	3.015757
1.890050	0.1	2.998650
1.891717	0.1	2.979219
1.893383	0.1	2.956569
1.895050	0.1	2.932072
1.896717	0.1	2.908290
1.898383	0.1	2.886653
1.900050	0.1	2.866626
1.901717	0.1	2.847016
1.903383	0.1	2.827108
1.905050	0.1	2.806425
1.906717	0.1	2.783597
1.908383	0.1	2.758205
1.910050	0.1	2.731621
1.911717	0.1	2.705872
1.913383	0.1	2.681971
1.915050	0.1	2.659738
1.916717	0.1	2.638519
1.918383	0.1	2.616882
1.920050	0.1	2.593041
1.921717	0.1	2.566993
1.923383	0.1	2.541125
1.925050	0.1	2.517522
1.926717	0.1	2.495825
1.928383	0.1	2.475083
1.930050	0.1	2.455413
1.931717	0.1	2.437472
1.933383	0.1	2.421022
1.935050	0.1	2.405048
1.936717	0.1	2.388120
1.938383	0.1	2.368987
1.940050	0.1	2.347827
1.941717	0.1	2.326071
1.943383	0.1	2.305925
1.945050	0.1	2.288878
1.946717	0.1	2.274633
1.948383	0.1	2.261758
1.950050	0.1	2.249122
1.951717	0.1	2.236128
1.953383	0.1	2.222121
1.955050	0.1	2.206266
1.956717	0.1	2.188563
1.958383	0.1	2.170682
1.960050	0.1	2.154052
1.961717	0.1	2.139151
1.963383	0.1	2.126157
1.965050	0.1	2.115131
1.966717	0.1	2.105296
1.968383	0.1	2.095282
1.970050	0.1	2.084315
1.971717	0.1	2.073288
1.973383	0.1	2.063275
1.975050	0.1	2.054274
1.976717	0.1	2.044976
1.978383	0.1	2.033591
1.980050	0.1	2.020300
1.981717	0.1	2.006889
1.983383	0.1	1.994491
1.985050	0.1	1.983047
1.986717	0.1	1.971841
1.988383	0.1	1.959980
1.990050	0.1	1.947343
1.991717	0.1	1.935065
1.993383	0.1	1.924217
1.995050	0.1	1.914740
1.996717	0.1	1.905620
1.998383	0.1	1.896262
2.000050	0.1	1.886845
2.001717	0.1	1.878083
2.003383	0.1	1.870394
2.005050	0.1	1.863539
2.006717	0.1	1.856446
2.008383	0.1	1.848340
2.010050	0.1	1.839042
2.011717	0.1	1.829565
2.013383	0.1	1.821458
2.015050	0.1	1.815438
2.016717	0.1	1.810432
2.018383	0.1	1.805067
2.020050	0.1	1.799345
2.021717	0.1	1.793325
2.023383	0.1	1.787067
2.025050	0.1	1.780570
2.026717	0.1	1.774073
2.028383	0.1	1.767933
2.030050	0.1	1.762927
2.031717	0.1	1.759112
2.033383	0.1	1.755297
2.035050	0.1	1.749754
2.036717	0.1	1.742125
2.038383	0.1	1.733840
2.040050	0.1	1.727283
2.041717	0.1	1.723588
2.043383	0.1	1.721740
2.045050	0.1	1.720190
2.046717	0.1	1.717508
2.048383	0.1	1.712263
2.050050	0.1	1.704455
2.051717	0.1	1.695931
2.053383	0.1	1.688779
2.055050	0.1	1.683712
2.056717	0.1	1.679123
2.058383	0.1	1.673818
2.060050	0.1	1.668334
2.061717	0.1	1.663268
2.063383	0.1	1.658738
2.065050	0.1	1.654267
2.066717	0.1	1.649916
2.068383	0.1	1.645625
2.070050	0.1	1.640737
2.071717	0.1	1.634479
2.073383	0.1	1.626730
2.075050	0.1	1.617789
2.076717	0.1	1.607120
2.078383	0.1	1.594484
2.080050	0.1	1.581907
2.081717	0.1	1.572132
2.083383	0.1	1.565099
2.085050	0.1	1.558960
2.086717	0.1	1.552940
2.088383	0.1	1.547992
2.090050	0.1	1.544952
2.091717	0.1	1.543284
2.093383	0.1	1.541138
2.095050	0.1	1.537383
2.096717	0.1	1.531959
2.098383	0.1	1.524925
2.100050	0.1	1.515687
2.101717	0.1	1.503646
2.103383	0.1	1.489759
2.105050	0.1	1.475871
2.106717	0.1	1.463771
2.108383	0.1	1.453757
2.110050	0.1	1.445174
2.111717	0.1	1.437068
2.113383	0.1	1.428902
2.115050	0.1	1.420498
2.116717	0.1	1.411319
2.118383	0.1	1.401901
2.120050	0.1	1.393557
2.121717	0.1	1.386285
2.123383	0.1	1.378417
2.125050	0.1	1.369238
2.126717	0.1	1.360059
2.128383	0.1	1.352310
2.130050	0.1	1.345933
2.131717	0.1	1.340091
2.133383	0.1	1.333714
2.135050	0.1	1.326323
2.136717	0.1	1.318753
2.138383	0.1	1.312137
2.140050	0.1	1.307666
2.141717	0.1	1.304925
2.143383	0.1	1.302838
2.145050	0.1	1.299977
2.146717	0.1	1.295447
2.148383	0.1	1.289010
2.150050	0.1	1.280665
2.151717	0.1	1.270533
2.153383	0.1	1.259089
2.155050	0.1	1.247287
2.156717	0.1	1.235366
2.158383	0.1	1.223266
2.160050	0.1	1.211703
2.161717	0.1	1.202524
2.163383	0.1	1.196921
2.165050	0.1	1.194239
2.166717	0.1	1.192927
2.168383	0.1	1.191676
2.170050	0.1	1.190126
2.171717	0.1	1.187563
2.173383	0.1	1.182795
2.175050	0.1	1.173854
2.176717	0.1	1.160145
2.178383	0.1	1.144052
2.180050	0.1	1.129985
2.181717	0.1	1.121044
2.183383	0.1	1.117170
2.185050	0.1	1.115859
2.186717	0.1	1.113653
2.188383	0.1	1.108170
2.190050	0.1	1.099050
2.191717	0.1	1.088202
2.193383	0.1	1.078010
2.195050	0.1	1.070142
2.196717	0.1	1.064897
2.198383	0.1	1.060724
2.200050	0.1	1.055002
2.201717	0.1	1.046956
2.203383	0.1	1.038253
2.205050	0.1	1.030803
2.206717	0.1	1.024783
2.208383	0.1	1.019061
2.210050	0.1	1.013100
2.211717	0.1	1.007855
2.213383	0.1	1.003623
2.215050	0.1	0.999272
2.216717	0.1	0.993550
2.218383	0.1	0.987411
2.220050	0.1	0.982106
2.221717	0.1	0.977337
2.223383	0.1	0.972450
2.225050	0.1	0.967860
2.226717	0.1	0.963688
2.228383	0.1	0.959456
2.230050	0.1	0.954330
2.231717	0.1	0.948250
2.233383	0.1	0.942051
2.235050	0.1	0.936925
2.236717	0.1	0.933230
2.238383	0.1	0.930011
2.240050	0.1	0.925958
2.241717	0.1	0.921488
2.243383	0.1	0.917316
2.245050	0.1	0.913143
2.246717	0.1	0.907660
2.248383	0.1	0.900030
2.250050	0.1	0.890553
2.251717	0.1	0.880003
2.253383	0.1	0.868976
2.255050	0.1	0.857949
2.256717	0.1	0.848115
2.258383	0.1	0.841022
2.260050	0.1	0.837922
2.261717	0.1	0.838339
2.263383	0.1	0.839233
2.265050	0.1	0.837565
2.266717	0.1	0.833571
2.268383	0.1	0.829876
2.270050	0.1	0.827193
2.271717	0.1	0.824094
2.273383	0.1	0.819266
2.275050	0.1	0.813425
2.276717	0.1	0.808477
2.278383	0.1	0.805438
2.280050	0.1	0.803292
2.281717	0.1	0.799596
2.283383	0.1	0.792861
2.285050	0.1	0.784636
2.286717	0.1	0.777543
2.288383	0.1	0.773191
2.290050	0.1	0.771284
2.291717	0.1	0.771344
2.293383	0.1	0.772893
2.295050	0.1	0.774980
2.296717	0.1	0.776172
2.298383	0.1	0.775635
2.300050	0.1	0.774145
2.301717	0.1	0.772059
2.303383	0.1	0.769258
2.305050	0.1	0.765741
2.306717	0.1	0.762761
2.308383	0.1	0.761569
2.310050	0.1	0.762820
2.311717	0.1	0.765622
2.313383	0.1	0.767350
2.315050	0.1	0.765562
2.316717	0.1	0.759780
2.318383	0.1	0.752151
2.320050	0.1	0.745416
2.321717	0.1	0.741899
2.323383	0.1	0.741661
2.325050	0.1	0.743151
2.326717	0.1	0.744700
2.328383	0.1	0.745297
2.330050	0.1	0.744700
2.331717	0.1	0.744045
2.333383	0.1	0.744164
2.335050	0.1	0.744700
2.336717	0.1	0.744998
2.338383	0.1	0.744760
2.340050	0.1	0.744283
2.341717	0.1	0.743866
2.343383	0.1	0.743568
2.345050	0.1	0.743151
2.346717	0.1	0.742674
2.348383	0.1	0.742495
2.350050	0.1	0.742614
2.351717	0.1	0.742674
2.353383	0.1	0.741541
2.355050	0.1	0.737965
2.356717	0.1	0.732064
2.358383	0.1	0.724971
2.360050	0.1	0.717402
2.361717	0.1	0.710189
2.363383	0.1	0.704229
2.365050	0.1	0.701070
2.366717	0.1	0.701428
2.368383	0.1	0.704527
2.370050	0.1	0.709355
2.371717	0.1	0.714660
2.373383	0.1	0.719011
2.375050	0.1	0.721514
2.376717	0.1	0.721872
2.378383	0.1	0.720561
2.380050	0.1	0.718236
2.381717	0.1	0.715077
2.383383	0.1	0.710309
2.385050	0.1	0.703931
2.386717	0.1	0.697374
2.388383	0.1	0.692546
2.390050	0.1	0.689209
2.391717	0.1	0.685632
2.393383	0.1	0.680864
2.395050	0.1	0.675023
2.396717	0.1	0.669181
2.398383	0.1	0.665188
2.400050	0.1	0.664890
2.401717	0.1	0.667810
2.403383	0.1	0.671744
2.405050	0.1	0.674248
2.406717	0.1	0.674248
2.408383	0.1	0.672340
2.410050	0.1	0.669122
2.411717	0.1	0.665128
2.413383	0.1	0.661135
2.415050	0.1	0.657737
2.416717	0.1	0.654221
2.418383	0.1	0.649750
2.420050	0.1	0.644863
2.421717	0.1	0.639737
2.423383	0.1	0.634491
2.425050	0.1	0.629604
2.426717	0.1	0.625372
2.428383	0.1	0.621975
2.430050	0.1	0.619054
2.431717	0.1	0.615418
2.433383	0.1	0.610113
2.435050	0.1	0.604570
2.436717	0.1	0.601113
2.438383	0.1	0.599980
2.440050	0.1	0.599802
2.441717	0.1	0.599384
2.443383	0.1	0.598133
2.445050	0.1	0.596225
2.446717	0.1	0.593483
2.448383	0.1	0.589788
2.450050	0.1	0.586093
2.451717	0.1	0.583530
2.453383	0.1	0.582278
2.455050	0.1	0.580251
2.456717	0.1	0.575542
2.458383	0.1	0.568628
2.460050	0.1	0.562787
2.461717	0.1	0.561237
2.463383	0.1	0.564396
2.465050	0.1	0.570118
2.466717	0.1	0.575483
2.468383	0.1	0.577629
2.470050	0.1	0.575006
2.471717	0.1	0.567675
2.473383	0.1	0.558436
2.475050	0.1	0.550807
2.476717	0.1	0.547290
2.478383	0.1	0.547588
2.480050	0.1	0.548661
2.481717	0.1	0.547349
2.483383	0.1	0.543058
2.485050	0.1	0.537813
2.486717	0.1	0.534296
2.488383	0.1	0.533700
2.490050	0.1	0.534892
2.491717	0.1	0.535727
2.493383	0.1	0.535965
2.495050	0.1	0.536323
2.496717	0.1	0.537038
2.498383	0.1	0.537634
2.500050	0.1	0.537455
2.501717	0.1	0.536203
2.503383	0.1	0.534058
2.505050	0.1	0.532210
2.506717	0.1	0.530958
2.508383	0.1	0.528991
2.510050	0.1	0.525892
2.511717	0.1	0.522792
2.513383	0.1	0.520647
2.515050	0.1	0.518441
2.516717	0.1	0.514627
2.518383	0.1	0.509143
2.520050	0.1	0.503302
2.521717	0.1	0.498474
2.523383	0.1	0.495374
2.525050	0.1	0.494361
2.526717	0.1	0.494957
2.528383	0.1	0.495613
2.530050	0.1	0.494957
2.531717	0.1	0.493348
2.533383	0.1	0.491917
2.535050	0.1	0.491142
2.536717	0.1	0.490069
2.538383	0.1	0.488162
2.540050	0.1	0.485182
2.541717	0.1	0.481367
2.543383	0.1	0.477135
2.545050	0.1	0.472903
2.546717	0.1	0.469089
2.548383	0.1	0.465930
2.550050	0.1	0.463247
2.551717	0.1	0.460684
2.553383	0.1	0.458121
2.555050	0.1	0.455856
2.556717	0.1	0.454426
2.558383	0.1	0.453830
2.560050	0.1	0.453770
2.561717	0.1	0.454307
2.563383	0.1	0.455737
2.565050	0.1	0.457406
2.566717	0.1	0.458181
2.568383	0.1	0.457823
2.570050	0.1	0.457704
2.571717	0.1	0.458241
2.573383	0.1	0.459075
2.575050	0.1	0.460029
2.576717	0.1	0.460386
2.578383	0.1	0.458539
2.580050	0.1	0.453591
2.581717	0.1	0.446260
2.583383	0.1	0.438750
2.585050	0.1	0.433445
2.586717	0.1	0.430644
2.588383	0.1	0.429392
2.590050	0.1	0.428796
2.591717	0.1	0.428498
2.593383	0.1	0.427663
2.595050	0.1	0.425339
2.596717	0.1	0.421822
2.598383	0.1	0.418425
2.600050	0.1	0.416696
2.601717	0.1	0.416935
2.603383	0.1	0.418842
2.605050	0.1	0.421464
2.606717	0.1	0.424147
2.608383	0.1	0.425816
2.610050	0.1	0.425696
2.611717	0.1	0.424564
2.613383	0.1	0.424027
2.615050	0.1	0.424564
2.616717	0.1	0.425518
2.618383	0.1	0.426352
2.620050	0.1	0.426471
2.621717	0.1	0.424027
2.623383	0.1	0.417233
2.625050	0.1	0.406265
2.626717	0.1	0.393331
2.628383	0.1	0.381172
2.630050	0.1	0.372112
2.631717	0.1	0.366688
2.633383	0.1	0.364125
2.635050	0.1	0.364125
2.636717	0.1	0.366449
2.638383	0.1	0.370383
2.640050	0.1	0.375330
2.641717	0.1	0.380814
2.643383	0.1	0.386238
2.645050	0.1	0.391364
2.646717	0.1	0.396431
2.648383	0.1	0.400782
2.650050	0.1	0.402927
2.651717	0.1	0.401914
2.653383	0.1	0.398576
2.655050	0.1	0.394106
2.656717	0.1	0.388980
2.658383	0.1	0.383317
2.660050	0.1	0.378072
2.661717	0.1	0.374615
2.663383	0.1	0.373542
2.665050	0.1	0.374258
2.666717	0.1	0.375271
2.668383	0.1	0.375509
2.670050	0.1	0.374615
2.671717	0.1	0.372767
2.673383	0.1	0.369787
2.675050	0.1	0.365496
2.676717	0.1	0.360727
2.678383	0.1	0.357509
2.680050	0.1	0.357091
2.681717	0.1	0.358224
2.683383	0.1	0.359416
2.685050	0.1	0.360250
2.686717	0.1	0.361145
2.688383	0.1	0.362694
2.690050	0.1	0.365257
2.691717	0.1	0.367165
2.693383	0.1	0.366449
2.695050	0.1	0.363290
2.696717	0.1	0.359178
2.698383	0.1	0.355124
2.700050	0.1	0.351608
2.701717	0.1	0.349462
2.703383	0.1	0.349402
2.705050	0.1	0.350893
2.706717	0.1	0.352502
2.708383	0.1	0.353694
2.710050	0.1	0.355363
2.711717	0.1	0.357866
2.713383	0.1	0.360012
2.715050	0.1	0.360072
2.716717	0.1	0.356972
2.718383	0.1	0.352085
2.720050	0.1	0.349224
2.721717	0.1	0.350475
2.723383	0.1	0.354528
2.725050	0.1	0.358760
2.726717	0.1	0.361621
2.728383	0.1	0.362992
2.730050	0.1	0.363648
2.731717	0.1	0.364184
2.733383	0.1	0.364780
2.735050	0.1	0.365436
2.736717	0.1	0.365794
2.738383	0.1	0.365496
2.740050	0.1	0.364542
2.741717	0.1	0.363410
2.743383	0.1	0.362575
2.745050	0.1	0.362456
2.746717	0.1	0.363290
2.748383	0.1	0.364363
2.750050	0.1	0.364959
2.751717	0.1	0.364602
2.753383	0.1	0.363290
2.755050	0.1	0.360847
2.756717	0.1	0.358045
2.758383	0.1	0.356138
2.760050	0.1	0.356019
2.761717	0.1	0.357270
2.763383	0.1	0.358939
2.765050	0.1	0.360072
2.766717	0.1	0.360370
2.768383	0.1	0.360429
2.770050	0.1	0.360549
2.771717	0.1	0.359774
2.773383	0.1	0.357211
2.775050	0.1	0.353634
2.776717	0.1	0.351071
2.778383	0.1	0.351250
2.780050	0.1	0.354290
2.781717	0.1	0.358760
2.783383	0.1	0.362813
2.785050	0.1	0.364304
2.786717	0.1	0.361860
2.788383	0.1	0.356436
2.790050	0.1	0.350356
2.791717	0.1	0.346184
2.793383	0.1	0.345171
2.795050	0.1	0.346541
2.796717	0.1	0.347912
2.798383	0.1	0.347376
2.800050	0.1	0.345767
2.801717	0.1	0.345171
2.803383	0.1	0.347137
2.805050	0.1	0.351965
2.806717	0.1	0.358701
2.808383	0.1	0.365198
2.810050	0.1	0.369549
2.811717	0.1	0.370860
2.813383	0.1	0.369489
2.815050	0.1	0.366569
2.816717	0.1	0.363886
2.818383	0.1	0.362158
2.820050	0.1	0.361264
2.821717	0.1	0.361383
2.823383	0.1	0.362396
2.825050	0.1	0.362933
2.826717	0.1	0.361681
2.828383	0.1	0.358820
2.830050	0.1	0.355482
2.831717	0.1	0.353038
2.833383	0.1	0.352502
2.835050	0.1	0.354469
2.836717	0.1	0.358641
2.838383	0.1	0.364244
2.840050	0.1	0.369191
2.841717	0.1	0.370860
2.843383	0.1	0.367701
2.845050	0.1	0.360549
2.846717	0.1	0.352383
2.848383	0.1	0.346363
2.850050	0.1	0.344098
2.851717	0.1	0.345707
2.853383	0.1	0.350177
2.855050	0.1	0.356317
2.856717	0.1	0.362813
2.858383	0.1	0.367939
2.860050	0.1	0.370860
2.861717	0.1	0.372529
2.863383	0.1	0.374198
2.865050	0.1	0.375688
2.866717	0.1	0.376523
2.868383	0.1	0.377417
2.870050	0.1	0.379205
2.871717	0.1	0.381649
2.873383	0.1	0.383139
2.875050	0.1	0.381589
2.876717	0.1	0.377059
2.878383	0.1	0.371635
2.880050	0.1	0.367701
2.881717	0.1	0.366330
2.883383	0.1	0.367224
2.885050	0.1	0.369489
2.886717	0.1	0.372350
2.888383	0.1	0.375807
2.890050	0.1	0.379860
2.891717	0.1	0.384688
2.893383	0.1	0.390530
2.895050	0.1	0.397563
2.896717	0.1	0.405431
2.898383	0.1	0.412405
2.900050	0.1	0.416875
2.901717	0.1	0.418127
2.903383	0.1	0.415385
2.905050	0.1	0.408173
2.906717	0.1	0.397563
2.908383	0.1	0.386119
2.910050	0.1	0.376105
2.911717	0.1	0.369728
2.913383	0.1	0.368476
2.915050	0.1	0.372469
2.916717	0.1	0.380099
2.918383	0.1	0.387907
2.920050	0.1	0.392437
2.921717	0.1	0.392497
2.923383	0.1	0.389636
2.925050	0.1	0.385106
2.926717	0.1	0.379622
2.928383	0.1	0.374258
2.930050	0.1	0.370681
2.931717	0.1	0.370860
2.933383	0.1	0.375271
2.935050	0.1	0.382066
2.936717	0.1	0.387728
2.938383	0.1	0.389755
2.940050	0.1	0.388205
2.941717	0.1	0.385284
2.943383	0.1	0.384092
2.945050	0.1	0.386238
2.946717	0.1	0.390172
2.948383	0.1	0.392258
2.950050	0.1	0.390053
2.951717	0.1	0.384450
2.953383	0.1	0.378966
2.955050	0.1	0.376582
2.956717	0.1	0.377536
2.958383	0.1	0.380397
2.960050	0.1	0.383437
2.961717	0.1	0.385821
2.963383	0.1	0.387609
2.965050	0.1	0.388503
2.966717	0.1	0.387728
2.968383	0.1	0.384867
2.970050	0.1	0.381053
2.971717	0.1	0.378072
2.973383	0.1	0.377595
2.975050	0.1	0.379503
2.976717	0.1	0.381708
2.978383	0.1	0.382066
2.980050	0.1	0.381053
2.981717	0.1	0.381827
2.983383	0.1	0.386953
2.985050	0.1	0.395238
2.986717	0.1	0.402033
2.988383	0.1	0.404239
2.990050	0.1	0.403464
2.991717	0.1	0.402570
2.993383	0.1	0.402749
2.995050	0.1	0.402927
2.996717	0.1	0.402153
2.998383	0.1	0.401020
3.000050	0.1	0.399828
3.001717	0.1	0.397682
3.003383	0.1	0.394821
3.005050	0.1	0.392973
3.006717	0.1	0.393331
3.008383	0.1	0.395119
3.010050	0.1	0.396192
3.011717	0.1	0.394821
3.013383	0.1	0.392139
3.015050	0.1	0.390708
3.016717	0.1	0.391781
3.018383	0.1	0.393868
3.020050	0.1	0.394464
3.021717	0.1	0.392318
3.023383	0.1	0.387788
3.025050	0.1	0.382185
3.026717	0.1	0.376344
3.028383	0.1	0.370383
3.030050	0.1	0.364780
3.031717	0.1	0.360966
3.033383	0.1	0.359893
3.035050	0.1	0.361800
3.036717	0.1	0.366092
3.038383	0.1	0.371218
3.040050	0.1	0.375927
3.041717	0.1	0.380695
3.043383	0.1	0.386059
3.045050	0.1	0.391066
3.046717	0.1	0.393450
3.048383	0.1	0.392497
3.050050	0.1	0.388742
3.051717	0.1	0.383496
3.053383	0.1	0.378370
3.055050	0.1	0.375211
3.056717	0.1	0.374615
3.058383	0.1	0.375927
3.060050	0.1	0.378549
3.061717	0.1	0.381827
3.063383	0.1	0.383854
3.065050	0.1	0.383437
3.066717	0.1	0.380754
3.068383	0.1	0.377238
3.070050	0.1	0.374377
3.071717	0.1	0.373125
3.073383	0.1	0.373304
3.075050	0.1	0.374019
3.076717	0.1	0.374496
3.078383	0.1	0.373781
3.080050	0.1	0.370979
3.081717	0.1	0.366867
3.083383	0.1	0.363946
3.085050	0.1	0.363588
3.086717	0.1	0.364721
3.088383	0.1	0.365555
3.090050	0.1	0.365317
3.091717	0.1	0.364244
3.093383	0.1	0.362694
3.095050	0.1	0.361085
3.096717	0.1	0.359058
3.098383	0.1	0.355899
3.100050	0.1	0.351548
3.101717	0.1	0.346005
3.103383	0.1	0.339985
3.105050	0.1	0.335097
3.106717	0.1	0.333190
3.108383	0.1	0.334740
3.110050	0.1	0.339329
3.111717	0.1	0.345945
3.113383	0.1	0.352740
3.115050	0.1	0.357687
3.116717	0.1	0.359952
3.118383	0.1	0.360191
3.120050	0.1	0.359654
3.121717	0.1	0.359058
3.123383	0.1	0.357807
3.125050	0.1	0.355124
3.126717	0.1	0.351191
3.128383	0.1	0.347257
3.130050	0.1	0.345171
3.131717	0.1	0.346124
3.133383	0.1	0.349820
3.135050	0.1	0.354111
3.136717	0.1	0.356913
3.138383	0.1	0.357747
3.140050	0.1	0.356495
3.141717	0.1	0.353277
3.143383	0.1	0.348389
3.145050	0.1	0.342488
3.146717	0.1	0.336647
3.148383	0.1	0.332356
3.150050	0.1	0.330985
3.151717	0.1	0.333011
3.153383	0.1	0.337243
3.155050	0.1	0.341773
3.156717	0.1	0.345409
3.158383	0.1	0.347734
3.160050	0.1	0.348747
3.161717	0.1	0.348210
3.163383	0.1	0.346482
3.165050	0.1	0.343859
3.166717	0.1	0.341177
3.168383	0.1	0.340045
3.170050	0.1	0.341475
3.171717	0.1	0.345051
3.173383	0.1	0.348747
3.175050	0.1	0.350595
3.176717	0.1	0.349641
3.178383	0.1	0.345588
3.180050	0.1	0.338316
3.181717	0.1	0.328898
3.183383	0.1	0.319958
3.185050	0.1	0.314593
3.186717	0.1	0.314713
3.188383	0.1	0.319362
3.190050	0.1	0.325024
3.191717	0.1	0.328183
3.193383	0.1	0.327170
3.195050	0.1	0.322819
3.196717	0.1	0.317097
3.198383	0.1	0.311852
3.200050	0.1	0.308275
3.201717	0.1	0.306487
3.203383	0.1	0.304937
3.205050	0.1	0.302553
3.206717	0.1	0.299692
3.208383	0.1	0.297368
3.210050	0.1	0.296414
3.211717	0.1	0.297010
3.213383	0.1	0.298202
3.215050	0.1	0.298560
3.216717	0.1	0.297725
3.218383	0.1	0.296533
3.220050	0.1	0.295520
3.221717	0.1	0.294745
3.223383	0.1	0.294745
3.225050	0.1	0.296414
3.226717	0.1	0.299871
3.228383	0.1	0.304222
3.230050	0.1	0.308037
3.231717	0.1	0.310183
3.233383	0.1	0.309229
3.235050	0.1	0.304639
3.236717	0.1	0.298023
3.238383	0.1	0.291228
3.240050	0.1	0.285506
3.241717	0.1	0.281155
3.243383	0.1	0.277221
3.245050	0.1	0.272810
3.246717	0.1	0.267982
3.248383	0.1	0.263214
3.250050	0.1	0.258267
3.251717	0.1	0.253558
3.253383	0.1	0.250041
3.255050	0.1	0.248015
3.256717	0.1	0.247419
3.258383	0.1	0.248373
3.260050	0.1	0.250816
3.261717	0.1	0.254214
3.263383	0.1	0.257492
3.265050	0.1	0.259399
3.266717	0.1	0.258565
3.268383	0.1	0.254810
3.270050	0.1	0.249565
3.271717	0.1	0.245333
3.273383	0.1	0.243366
3.275050	0.1	0.242949
3.276717	0.1	0.242949
3.278383	0.1	0.242770
3.280050	0.1	0.242472
3.281717	0.1	0.241339
3.283383	0.1	0.238240
3.285050	0.1	0.233650
3.286717	0.1	0.229299
3.288383	0.1	0.226617
3.290050	0.1	0.225842
3.291717	0.1	0.226498
3.293383	0.1	0.227690
3.295050	0.1	0.229061
3.296717	0.1	0.230253
3.298383	0.1	0.231326
3.300050	0.1	0.231922
3.301717	0.1	0.231087
3.303383	0.1	0.228286
3.305050	0.1	0.223577
3.306717	0.1	0.217259
3.308383	0.1	0.210643
3.310050	0.1	0.206232
3.311717	0.1	0.205636
3.313383	0.1	0.207245
3.315050	0.1	0.208020
3.316717	0.1	0.206947
3.318383	0.1	0.205815
3.320050	0.1	0.206053
3.321717	0.1	0.207961
3.323383	0.1	0.210822
3.325050	0.1	0.213563
3.326717	0.1	0.215054
3.328383	0.1	0.215352
3.330050	0.1	0.215173
3.331717	0.1	0.214398
3.333383	0.1	0.212014
3.335050	0.1	0.207782
3.336717	0.1	0.202060
3.338383	0.1	0.195980
3.340050	0.1	0.191331
3.341717	0.1	0.189722
3.343383	0.1	0.191510
3.345050	0.1	0.195980
3.346717	0.1	0.201345
3.348383	0.1	0.205517
3.350050	0.1	0.206590
3.351717	0.1	0.203848
3.353383	0.1	0.198126
3.355050	0.1	0.190735
3.356717	0.1	0.183880
3.358383	0.1	0.180244
3.360050	0.1	0.181556
3.361717	0.1	0.187099
3.363383	0.1	0.193119
3.365050	0.1	0.196099
3.366717	0.1	0.195742
3.368383	0.1	0.193596
3.370050	0.1	0.190198
3.371717	0.1	0.185430
3.373383	0.1	0.179768
3.375050	0.1	0.174046
3.376717	0.1	0.168860
3.378383	0.1	0.164509
3.380050	0.1	0.161707
3.381717	0.1	0.161350
3.383383	0.1	0.163436
3.385050	0.1	0.165761
3.386717	0.1	0.165939
3.388383	0.1	0.164688
3.390050	0.1	0.164270
3.391717	0.1	0.164866
3.393383	0.1	0.164449
3.395050	0.1	0.162184
3.396717	0.1	0.158846
3.398383	0.1	0.155509
3.400050	0.1	0.153780
3.401717	0.1	0.155568
3.403383	0.1	0.160813
3.405050	0.1	0.166893
3.406717	0.1	0.170708
3.408383	0.1	0.170827
3.410050	0.1	0.167906
3.411717	0.1	0.163794
3.413383	0.1	0.160277
3.415050	0.1	0.158191
3.416717	0.1	0.157356
3.418383	0.1	0.157535
3.420050	0.1	0.158787
3.421717	0.1	0.161111
3.423383	0.1	0.164390
3.425050	0.1	0.167429
3.426717	0.1	0.168145
3.428383	0.1	0.165522
3.430050	0.1	0.160933
3.431717	0.1	0.156760
3.433383	0.1	0.154078
3.435050	0.1	0.152469
3.436717	0.1	0.150979
3.438383	0.1	0.149369
3.440050	0.1	0.148594
3.441717	0.1	0.149250
3.443383	0.1	0.151038
3.445050	0.1	0.153482
3.446717	0.1	0.156939
3.448383	0.1	0.161231
3.450050	0.1	0.165463
3.451717	0.1	0.168562
3.453383	0.1	0.169992
3.455050	0.1	0.169694
3.456717	0.1	0.168741
3.458383	0.1	0.169218
3.460050	0.1	0.172853
3.461717	0.1	0.179052
3.463383	0.1	0.186682
3.465050	0.1	0.195622
3.466717	0.1	0.205815
3.468383	0.1	0.217199
3.470050	0.1	0.228405
3.471717	0.1	0.237405
3.473383	0.1	0.242472
3.475050	0.1	0.243604
3.476717	0.1	0.241280
3.478383	0.1	0.236511
3.480050	0.1	0.230134
3.481717	0.1	0.222981
3.483383	0.1	0.215411
3.485050	0.1	0.208437
3.486717	0.1	0.203371
3.488383	0.1	0.201345
3.490050	0.1	0.201464
3.491717	0.1	0.201643
3.493383	0.1	0.201285
3.495050	0.1	0.201285
3.496717	0.1	0.202477
3.498383	0.1	0.204742
3.500050	0.1	0.207305
3.501717	0.1	0.209093
3.503383	0.1	0.209689
3.505050	0.1	0.209987
3.506717	0.1	0.212073
3.508383	0.1	0.216782
3.510050	0.1	0.222623
3.511717	0.1	0.226736
3.513383	0.1	0.227034
3.515050	0.1	0.222743
3.516717	0.1	0.214875
3.518383	0.1	0.206053
3.520050	0.1	0.199318
3.521717	0.1	0.196159
3.523383	0.1	0.195622
3.525050	0.1	0.194490
3.526717	0.1	0.189662
3.528383	0.1	0.181317
3.530050	0.1	0.172496
3.531717	0.1	0.165582
3.533383	0.1	0.160694
3.535050	0.1	0.156283
3.536717	0.1	0.150740
3.538383	0.1	0.143707
3.540050	0.1	0.136375
3.541717	0.1	0.130653
3.543383	0.1	0.127435
3.545050	0.1	0.126481
3.546717	0.1	0.127077
3.548383	0.1	0.127912
3.550050	0.1	0.128210
3.551717	0.1	0.128329
3.553383	0.1	0.129461
3.555050	0.1	0.132024
3.556717	0.1	0.134826
3.558383	0.1	0.136316
3.560050	0.1	0.135720
3.561717	0.1	0.133336
3.563383	0.1	0.130117
3.565050	0.1	0.126660
3.566717	0.1	0.122786
3.568383	0.1	0.117958
3.570050	0.1	0.112414
3.571717	0.1	0.106990
3.573383	0.1	0.102460
3.575050	0.1	0.098646
3.576717	0.1	0.095546
3.578383	0.1	0.093341
3.580050	0.1	0.091612
3.581717	0.1	0.090182
3.583383	0.1	0.089765
3.585050	0.1	0.091434
3.586717	0.1	0.094414
3.588383	0.1	0.097156
3.590050	0.1	0.098348
3.591717	0.1	0.098467
3.593383	0.1	0.099063
3.595050	0.1	0.100791
3.596717	0.1	0.103295
3.598383	0.1	0.106096
3.600050	0.1	0.108302
3.601717	0.1	0.109077
3.603383	0.1	0.107706
3.605050	0.1	0.104368
3.606717	0.1	0.099957
3.608383	0.1	0.095606
3.610050	0.1	0.091672
3.611717	0.1	0.087976
3.613383	0.1	0.084937
3.615050	0.1	0.083506
3.616717	0.1	0.084102
3.618383	0.1	0.086188
3.620050	0.1	0.088394
3.621717	0.1	0.090182
3.623383	0.1	0.091493
3.625050	0.1	0.092387
3.626717	0.1	0.092626
3.628383	0.1	0.092030
3.630050	0.1	0.090837
3.631717	0.1	0.089288
3.633383	0.1	0.087023
3.635050	0.1	0.083804
3.636717	0.1	0.080228
3.638383	0.1	0.077903
3.640050	0.1	0.077844
3.641717	0.1	0.079811
3.643383	0.1	0.082910
3.645050	0.1	0.085473
3.646717	0.1	0.085473
3.648383	0.1	0.082552
3.650050	0.1	0.079334
3.651717	0.1	0.078499
3.653383	0.1	0.080585
3.655050	0.1	0.084341
3.656717	0.1	0.088394
3.658383	0.1	0.091255
3.660050	0.1	0.091672
3.661717	0.1	0.088751
3.663383	0.1	0.083685
3.665050	0.1	0.078857
3.666717	0.1	0.076532
3.668383	0.1	0.077128
3.670050	0.1	0.079632
3.671717	0.1	0.081718
3.673383	0.1	0.081956
3.675050	0.1	0.080407
3.676717	0.1	0.078619
3.678383	0.1	0.078201
3.680050	0.1	0.079751
3.681717	0.1	0.082135
3.683383	0.1	0.083268
3.685050	0.1	0.081837
3.686717	0.1	0.077724
3.688383	0.1	0.071645
3.690050	0.1	0.065625
3.691717	0.1	0.061631
3.693383	0.1	0.060618
3.695050	0.1	0.062585
3.696717	0.1	0.067234
3.698383	0.1	0.073671
3.700050	0.1	0.080287
3.701717	0.1	0.084817
3.703383	0.1	0.085711
3.705050	0.1	0.082850
3.706717	0.1	0.077009
3.708383	0.1	0.069618
3.710050	0.1	0.062764
3.711717	0.1	0.058413
3.713383	0.1	0.058055
3.715050	0.1	0.061870
3.716717	0.1	0.068188
3.718383	0.1	0.074923
3.720050	0.1	0.080585
3.721717	0.1	0.084162
3.723383	0.1	0.085294
3.725050	0.1	0.084519
3.726717	0.1	0.083029
3.728383	0.1	0.082016
3.730050	0.1	0.082314
3.731717	0.1	0.084162
3.733383	0.1	0.086606
3.735050	0.1	0.087202
3.736717	0.1	0.084698
3.738383	0.1	0.080943
3.740050	0.1	0.078022
3.741717	0.1	0.076890
3.743383	0.1	0.077963
3.745050	0.1	0.081241
3.746717	0.1	0.085294
3.748383	0.1	0.088453
3.750050	0.1	0.090182
3.751717	0.1	0.090361
3.753383	0.1	0.089586
3.755050	0.1	0.089705
3.756717	0.1	0.092208
3.758383	0.1	0.095725
3.760050	0.1	0.097036
3.761717	0.1	0.094473
3.763383	0.1	0.088871
3.765050	0.1	0.082552
3.766717	0.1	0.078082
3.768383	0.1	0.076413
3.770050	0.1	0.076652
3.771717	0.1	0.077248
3.773383	0.1	0.077367
3.775050	0.1	0.077486
3.776717	0.1	0.078201
3.778383	0.1	0.079453
3.780050	0.1	0.080884
3.781717	0.1	0.082374
3.783383	0.1	0.083625
3.785050	0.1	0.083745
3.786717	0.1	0.082016
3.788383	0.1	0.078678
3.790050	0.1	0.075161
3.791717	0.1	0.073552
3.793383	0.1	0.075161
3.795050	0.1	0.078857
3.796717	0.1	0.082433
3.798383	0.1	0.084519
3.800050	0.1	0.085235
3.801717	0.1	0.085771
3.803383	0.1	0.086725
3.805050	0.1	0.087500
3.806717	0.1	0.086665
3.808383	0.1	0.083685
3.810050	0.1	0.080228
3.811717	0.1	0.078499
3.813383	0.1	0.079989
3.815050	0.1	0.084519
3.816717	0.1	0.090957
3.818383	0.1	0.097156
3.820050	0.1	0.100911
3.821717	0.1	0.101268
3.823383	0.1	0.098348
3.825050	0.1	0.093639
3.826717	0.1	0.089109
3.828383	0.1	0.086486
3.830050	0.1	0.085950
3.831717	0.1	0.086904
3.833383	0.1	0.088334
3.835050	0.1	0.088871
3.836717	0.1	0.087798
3.838383	0.1	0.085950
3.840050	0.1	0.084996
3.841717	0.1	0.086546
3.843383	0.1	0.090599
3.845050	0.1	0.095010
3.846717	0.1	0.096858
3.848383	0.1	0.094831
3.850050	0.1	0.089705
3.851717	0.1	0.083566
3.853383	0.1	0.079215
3.855050	0.1	0.078440
3.856717	0.1	0.080764
3.858383	0.1	0.083923
3.860050	0.1	0.086308
3.861717	0.1	0.087619
3.863383	0.1	0.087678
3.865050	0.1	0.086129
3.866717	0.1	0.083029
3.868383	0.1	0.079632
3.870050	0.1	0.077426
3.871717	0.1	0.077069
3.873383	0.1	0.078082
3.875050	0.1	0.079215
3.876717	0.1	0.080287
3.878383	0.1	0.082195
3.880050	0.1	0.085533
3.881717	0.1	0.089169
3.883383	0.1	0.091076
3.885050	0.1	0.089645
3.886717	0.1	0.084877
3.888383	0.1	0.078678
3.890050	0.1	0.073135
3.891717	0.1	0.069261
3.893383	0.1	0.067532
3.895050	0.1	0.068069
3.896717	0.1	0.070632
3.898383	0.1	0.074387
3.900050	0.1	0.077903
3.901717	0.1	0.079453
3.903383	0.1	0.078619
3.905050	0.1	0.076473
3.906717	0.1	0.074327
3.908383	0.1	0.073195
3.910050	0.1	0.073612
3.911717	0.1	0.075400
3.913383	0.1	0.077426
3.915050	0.1	0.078142
3.916717	0.1	0.076532
3.918383	0.1	0.072360
3.920050	0.1	0.065446
3.921717	0.1	0.056922
3.923383	0.1	0.049114
3.925050	0.1	0.044227
3.926717	0.1	0.042260
3.928383	0.1	0.042081
3.930050	0.1	0.043154
3.931717	0.1	0.045300
3.933383	0.1	0.048041
3.935050	0.1	0.050187
3.936717	0.1	0.051320
3.938383	0.1	0.052035
3.940050	0.1	0.053108
3.941717	0.1	0.054359
3.943383	0.1	0.055075
3.945050	0.1	0.054598
3.946717	0.1	0.053406
3.948383	0.1	0.052452
3.950050	0.1	0.051916
3.951717	0.1	0.051677
3.953383	0.1	0.051796
3.955050	0.1	0.052631
3.956717	0.1	0.054181
3.958383	0.1	0.055969
3.960050	0.1	0.057638
3.961717	0.1	0.059187
3.963383	0.1	0.060499
3.965050	0.1	0.060916
3.966717	0.1	0.059724
3.968383	0.1	0.056684
3.970050	0.1	0.052035
3.971717	0.1	0.047088
3.973383	0.1	0.043511
3.975050	0.1	0.042021
3.976717	0.1	0.042737
3.978383	0.1	0.045657
3.980050	0.1	0.049531
3.981717	0.1	0.052273
3.983383	0.1	0.053823
3.985050	0.1	0.055313
3.986717	0.1	0.056803
3.988383	0.1	0.057161
3.990050	0.1	0.055909
3.991717	0.1	0.053406
3.993383	0.1	0.050485
3.995050	0.1	0.047982
3.996717	0.1	0.046551
3.998383	0.1	0.046492
4.000050	0.1	0.047982
4.001717	0.1	0.050902
4.003383	0.1	0.054121
4.005050	0.1	0.056386
4.006717	0.1	0.057280
4.008383	0.1	0.056386
4.010050	0.1	0.053227
4.011717	0.1	0.047922
4.013383	0.1	0.041544
4.015050	0.1	0.034630
4.016717	0.1	0.027359
4.018383	0.1	0.020444
4.020050	0.1	0.016332
4.021717	0.1	0.017464
4.023383	0.1	0.023425
4.025050	0.1	0.031531
4.026717	0.1	0.038743
4.028383	0.1	0.043452
4.030050	0.1	0.046134
4.031717	0.1	0.048161
4.033383	0.1	0.050366
4.035050	0.1	0.052631
4.036717	0.1	0.054419
4.038383	0.1	0.055075
4.040050	0.1	0.054121
4.041717	0.1	0.051856
4.043383	0.1	0.048637
4.045050	0.1	0.044644
4.046717	0.1	0.040174
4.048383	0.1	0.035882
4.050050	0.1	0.032783
4.051717	0.1	0.031650
4.053383	0.1	0.032604
4.055050	0.1	0.035703
4.056717	0.1	0.040472
4.058383	0.1	0.045419
4.060050	0.1	0.048876
4.061717	0.1	0.050247
4.063383	0.1	0.049531
4.065050	0.1	0.047028
4.066717	0.1	0.043452
4.068383	0.1	0.039816
4.070050	0.1	0.036836
4.071717	0.1	0.034809
4.073383	0.1	0.033975
4.075050	0.1	0.034511
4.076717	0.1	0.036061
4.078383	0.1	0.037611
4.080050	0.1	0.038564
4.081717	0.1	0.038326
4.083383	0.1	0.037014
4.085050	0.1	0.035226
4.086717	0.1	0.034511
4.088383	0.1	0.035882
4.090050	0.1	0.039160
4.091717	0.1	0.043035
4.093383	0.1	0.045419
4.095050	0.1	0.045359
4.096717	0.1	0.043869
4.098383	0.1	0.042975
4.100050	0.1	0.042796
4.101717	0.1	0.042260
4.103383	0.1	0.040531
4.105050	0.1	0.037372
4.106717	0.1	0.033319
4.108383	0.1	0.030100
4.110050	0.1	0.029325
4.111717	0.1	0.030279
4.113383	0.1	0.030816
4.115050	0.1	0.029743
4.116717	0.1	0.027716
4.118383	0.1	0.026047
4.120050	0.1	0.025034
4.121717	0.1	0.023603
4.123383	0.1	0.020504
4.125050	0.1	0.015974
4.126717	0.1	0.012219
4.128383	0.1	0.011742
4.130050	0.1	0.015259
4.131717	0.1	0.021636
4.133383	0.1	0.029147
4.135050	0.1	0.035703
4.136717	0.1	0.039935
4.138383	0.1	0.041306
4.140050	0.1	0.040472
4.141717	0.1	0.038385
4.143383	0.1	0.035644
4.145050	0.1	0.031948
4.146717	0.1	0.026762
4.148383	0.1	0.020027
4.150050	0.1	0.012755
4.151717	0.1	0.007212
4.153383	0.1	0.005484
4.155050	0.1	0.007391
4.156717	0.1	0.010490
4.158383	0.1	0.012100
4.160050	0.1	0.011504
4.161717	0.1	0.009954
4.163383	0.1	0.008881
4.165050	0.1	0.007987
4.166717	0.1	0.006139
4.168383	0.1	0.002861
4.170050	0.1	-0.000775
4.171717	0.1	-0.002682
4.173383	0.1	-0.001311
4.175050	0.1	0.002682
4.176717	0.1	0.006974
4.178383	0.1	0.010133
4.180050	0.1	0.012040
4.181717	0.1	0.013351
4.183383	0.1	0.013947
4.185050	0.1	0.012696
4.186717	0.1	0.009954
4.188383	0.1	0.008523
4.190050	0.1	0.010490
4.191717	0.1	0.014722
4.193383	0.1	0.017941
4.195050	0.1	0.017643
4.196717	0.1	0.014305
4.198383	0.1	0.010192
4.200050	0.1	0.007749
4.201717	0.1	0.007927
4.203383	0.1	0.010192
4.205050	0.1	0.012934
4.206717	0.1	0.014424
4.208383	0.1	0.014186
4.210050	0.1	0.013709
4.211717	0.1	0.014842
4.213383	0.1	0.017166
4.215050	0.1	0.019133
4.216717	0.1	0.020206
4.218383	0.1	0.020683
4.220050	0.1	0.020683
4.221717	0.1	0.020444
4.223383	0.1	0.020027
4.225050	0.1	0.019133
4.226717	0.1	0.018120
4.228383	0.1	0.017226
4.230050	0.1	0.016034
4.231717	0.1	0.014186
4.233383	0.1	0.011504
4.235050	0.1	0.007868
4.236717	0.1	0.003457
4.238383	0.1	-0.000060
4.240050	0.1	-0.001073
4.241717	0.1	0.000358
4.243383	0.1	0.002921
4.245050	0.1	0.005722
4.246717	0.1	0.008047
4.248383	0.1	0.009537
4.250050	0.1	0.010490
4.251717	0.1	0.011086
4.253383	0.1	0.011563
4.255050	0.1	0.012636
4.256717	0.1	0.014842
4.258383	0.1	0.017524
4.260050	0.1	0.019431
4.261717	0.1	0.019610
4.263383	0.1	0.017166
4.265050	0.1	0.012577
4.266717	0.1	0.007510
4.268383	0.1	0.003994
4.270050	0.1	0.003040
4.271717	0.1	0.004351
4.273383	0.1	0.006855
4.275050	0.1	0.009596
4.276717	0.1	0.011981
4.278383	0.1	0.013649
4.280050	0.1	0.014722
4.281717	0.1	0.015378
4.283383	0.1	0.015855
4.285050	0.1	0.015914
4.286717	0.1	0.014663
4.288383	0.1	0.011384
4.290050	0.1	0.006318
4.291717	0.1	0.000417
4.293383	0.1	-0.004649
4.295050	0.1	-0.007153
4.296717	0.1	-0.006199
4.298383	0.1	-0.002444
4.300050	0.1	0.002623
4.301717	0.1	0.008166
4.303383	0.1	0.014365
4.305050	0.1	0.020742
4.306717	0.1	0.024855
4.308383	0.1	0.025034
4.310050	0.1	0.022650
4.311717	0.1	0.020802
4.313383	0.1	0.020862
4.315050	0.1	0.022531
4.316717	0.1	0.024974
4.318383	0.1	0.027657
4.320050	0.1	0.029504
4.321717	0.1	0.029802
4.323383	0.1	0.028610
4.325050	0.1	0.026584
4.326717	0.1	0.024140
4.328383	0.1	0.021696
4.330050	0.1	0.020385
4.331717	0.1	0.021160
4.333383	0.1	0.024319
4.335050	0.1	0.029266
4.336717	0.1	0.034809
4.338383	0.1	0.039279
4.340050	0.1	0.041842
4.341717	0.1	0.042379
4.343383	0.1	0.040233
4.345050	0.1	0.035048
4.346717	0.1	0.027895
4.348383	0.1	0.020921
4.350050	0.1	0.016153
4.351717	0.1	0.015140
4.353383	0.1	0.017762
4.355050	0.1	0.022352
4.356717	0.1	0.027061
4.358383	0.1	0.031114
4.360050	0.1	0.034273
4.361717	0.1	0.036716
4.363383	0.1	0.038624
4.365050	0.1	0.040770
4.366717	0.1	0.043929
4.368383	0.1	0.047922
4.370050	0.1	0.051260
4.371717	0.1	0.052750
4.373383	0.1	0.052810
4.375050	0.1	0.052571
4.376717	0.1	0.052154
4.378383	0.1	0.051141
4.380050	0.1	0.049412
4.381717	0.1	0.047147
4.383383	0.1	0.045061
4.385050	0.1	0.044167
4.386717	0.1	0.044525
4.388383	0.1	0.045061
4.390050	0.1	0.044823
4.391717	0.1	0.044167
4.393383	0.1	0.043511
4.395050	0.1	0.042439
4.396717	0.1	0.039995
4.398383	0.1	0.035882
4.400050	0.1	0.031888
4.401717	0.1	0.031114
4.403383	0.1	0.035465
4.405050	0.1	0.043750
4.406717	0.1	0.052094
4.408383	0.1	0.057161
4.410050	0.1	0.058413
4.411717	0.1	0.057340
4.413383	0.1	0.055134
4.415050	0.1	0.052214
4.416717	0.1	0.049233
4.418383	0.1	0.046968
4.420050	0.1	0.045955
4.421717	0.1	0.046611
4.423383	0.1	0.048876
4.425050	0.1	0.051975
4.426717	0.1	0.055373
4.428383	0.1	0.059485
4.430050	0.1	0.064254
4.431717	0.1	0.067353
4.433383	0.1	0.066221
4.435050	0.1	0.061095
4.436717	0.1	0.055134
4.438383	0.1	0.051379
4.440050	0.1	0.050545
4.441717	0.1	0.051796
4.443383	0.1	0.053763
4.445050	0.1	0.055373
4.446717	0.1	0.056803
4.448383	0.1	0.059009
4.450050	0.1	0.061214
4.451717	0.1	0.061631
4.453383	0.1	0.059307
4.455050	0.1	0.055015
4.456717	0.1	0.051677
4.458383	0.1	0.051498
4.460050	0.1	0.054359
4.461717	0.1	0.058472
4.463383	0.1	0.061870
4.465050	0.1	0.062525
4.466717	0.1	0.059009
4.468383	0.1	0.051856
4.470050	0.1	0.043571
4.471717	0.1	0.037313
4.473383	0.1	0.034928
4.475050	0.1	0.036359
4.476717	0.1	0.039339
4.478383	0.1	0.041306
4.480050	0.1	0.041068
4.481717	0.1	0.039339
4.483383	0.1	0.037789
4.485050	0.1	0.037313
4.486717	0.1	0.036895
4.488383	0.1	0.036001
4.490050	0.1	0.035465
4.491717	0.1	0.036478
4.493383	0.1	0.038683
4.495050	0.1	0.041068
4.496717	0.1	0.043094
4.498383	0.1	0.045002
4.500050	0.1	0.046730
4.501717	0.1	0.047505
4.503383	0.1	0.046253
4.505050	0.1	0.043452
4.506717	0.1	0.040710
4.508383	0.1	0.039101
4.510050	0.1	0.038505
4.511717	0.1	0.038385
4.513383	0.1	0.037670
4.515050	0.1	0.034809
4.516717	0.1	0.029266
4.518383	0.1	0.023186
4.520050	0.1	0.019729
4.521717	0.1	0.020504
4.523383	0.1	0.025451
4.525050	0.1	0.032604
4.526717	0.1	0.039279
4.528383	0.1	0.042796
4.530050	0.1	0.042677
4.531717	0.1	0.040233
4.533383	0.1	0.037730
4.535050	0.1	0.036776
4.536717	0.1	0.037134
4.538383	0.1	0.036895
4.540050	0.1	0.034928
4.541717	0.1	0.032187
4.543383	0.1	0.029564
4.545050	0.1	0.026703
4.546717	0.1	0.022709
4.548383	0.1	0.018597
4.550050	0.1	0.016630
4.551717	0.1	0.018418
4.553383	0.1	0.023961
4.555050	0.1	0.030994
4.556717	0.1	0.036776
4.558383	0.1	0.039399
4.560050	0.1	0.038624
4.561717	0.1	0.035822
4.563383	0.1	0.032723
4.565050	0.1	0.030100
4.566717	0.1	0.027418
4.568383	0.1	0.024438
4.570050	0.1	0.021577
4.571717	0.1	0.019789
4.573383	0.1	0.019848
4.575050	0.1	0.021994
4.576717	0.1	0.025153
4.578383	0.1	0.027120
4.580050	0.1	0.026226
4.581717	0.1	0.023127
4.583383	0.1	0.019789
4.585050	0.1	0.018001
4.586717	0.1	0.018477
4.588383	0.1	0.020444
4.590050	0.1	0.022292
4.591717	0.1	0.022173
4.593383	0.1	0.019789
4.595050	0.1	0.016809
4.596717	0.1	0.016630
4.598383	0.1	0.021040
4.600050	0.1	0.028491
4.601717	0.1	0.035167
4.603383	0.1	0.038564
4.605050	0.1	0.038803
4.606717	0.1	0.037491
4.608383	0.1	0.036061
4.610050	0.1	0.035286
4.611717	0.1	0.034809
4.613383	0.1	0.033796
4.615050	0.1	0.031412
4.616717	0.1	0.027835
4.618383	0.1	0.024736
4.620050	0.1	0.024140
4.621717	0.1	0.026584
4.623383	0.1	0.030637
4.625050	0.1	0.034034
4.626717	0.1	0.034690
4.628383	0.1	0.031531
4.630050	0.1	0.025570
4.631717	0.1	0.019252
4.633383	0.1	0.015795
4.635050	0.1	0.017047
4.636717	0.1	0.021994
4.638383	0.1	0.027657
4.640050	0.1	0.031233
4.641717	0.1	0.031650
4.643383	0.1	0.029266
4.645050	0.1	0.024974
4.646717	0.1	0.019968
4.648383	0.1	0.015318
4.650050	0.1	0.012159
4.651717	0.1	0.011146
4.653383	0.1	0.011921
4.655050	0.1	0.013590
4.656717	0.1	0.015020
4.658383	0.1	0.015736
4.660050	0.1	0.015616
4.661717	0.1	0.015080
4.663383	0.1	0.014842
4.665050	0.1	0.015020
4.666717	0.1	0.015080
4.668383	0.1	0.014305
4.670050	0.1	0.012219
4.671717	0.1	0.009120
4.673383	0.1	0.005841
4.675050	0.1	0.003338
4.676717	0.1	0.001669
4.678383	0.1	0.000179
4.680050	0.1	-0.001550
4.681717	0.1	-0.002444
4.683383	0.1	-0.001788
4.685050	0.1	0.000000
4.686717	0.1	0.002384
4.688383	0.1	0.005960
4.690050	0.1	0.011146
4.691717	0.1	0.016928
4.693383	0.1	0.021696
4.695050	0.1	0.024557
4.696717	0.1	0.025511
4.698383	0.1	0.024676
4.700050	0.1	0.022531
4.701717	0.1	0.019610
4.703383	0.1	0.016868
4.705050	0.1	0.014246
4.706717	0.1	0.011086
4.708383	0.1	0.007689
4.710050	0.1	0.006020
4.711717	0.1	0.007629
4.713383	0.1	0.011921
4.715050	0.1	0.016689
4.716717	0.1	0.020027
4.718383	0.1	0.021577
4.720050	0.1	0.022411
4.721717	0.1	0.023365
4.723383	0.1	0.024438
4.725050	0.1	0.025511
4.726717	0.1	0.026286
4.728383	0.1	0.026345
4.730050	0.1	0.025451
4.731717	0.1	0.023663
4.733383	0.1	0.021696
4.735050	0.1	0.021219
4.736717	0.1	0.023067
4.738383	0.1	0.025928
4.740050	0.1	0.028431
4.741717	0.1	0.030339
4.743383	0.1	0.032425
4.745050	0.1	0.035286
4.746717	0.1	0.038564
4.748383	0.1	0.041008
4.750050	0.1	0.042558
4.751717	0.1	0.044048
4.753383	0.1	0.046134
4.755050	0.1	0.048220
4.756717	0.1	0.049055
4.758383	0.1	0.048280
4.760050	0.1	0.046372
4.761717	0.1	0.043571
4.763383	0.1	0.039935
4.765050	0.1	0.036597
4.766717	0.1	0.036418
4.768383	0.1	0.040889
4.770050	0.1	0.047922
4.771717	0.1	0.053644
4.773383	0.1	0.055730
4.775050	0.1	0.053883
4.776717	0.1	0.048697
4.778383	0.1	0.041723
4.780050	0.1	0.034869
4.781717	0.1	0.029027
4.783383	0.1	0.024736
4.785050	0.1	0.022471
4.786717	0.1	0.022113
4.788383	0.1	0.023425
4.790050	0.1	0.026584
4.791717	0.1	0.030935
4.793383	0.1	0.034750
4.795050	0.1	0.036240
4.796717	0.1	0.034750
4.798383	0.1	0.029981
4.800050	0.1	0.022054
4.801717	0.1	0.012696
4.803383	0.1	0.005603
4.805050	0.1	0.003755
4.806717	0.1	0.007927
4.808383	0.1	0.016570
4.810050	0.1	0.026703
4.811717	0.1	0.034869
4.813383	0.1	0.038445
4.815050	0.1	0.037730
4.816717	0.1	0.035286
4.818383	0.1	0.032246
4.820050	0.1	0.028253
4.821717	0.1	0.024021
4.823383	0.1	0.021696
4.825050	0.1	0.022292
4.826717	0.1	0.025570
4.828383	0.1	0.030756
4.830050	0.1	0.036418
4.831717	0.1	0.040829
4.833383	0.1	0.042379
4.835050	0.1	0.040531
4.836717	0.1	0.036240
4.838383	0.1	0.030398
4.840050	0.1	0.023901
4.841717	0.1	0.018299
4.843383	0.1	0.015199
4.845050	0.1	0.015795
4.846717	0.1	0.019252
4.848383	0.1	0.023067
4.850050	0.1	0.024676
4.851717	0.1	0.023723
4.853383	0.1	0.022411
4.855050	0.1	0.022411
4.856717	0.1	0.023186
4.858383	0.1	0.023544
4.860050	0.1	0.024259
4.861717	0.1	0.026703
4.863383	0.1	0.031292
4.865050	0.1	0.037253
4.866717	0.1	0.043154
4.868383	0.1	0.047326
4.870050	0.1	0.048578
4.871717	0.1	0.046492
4.873383	0.1	0.041783
4.875050	0.1	0.036240
4.876717	0.1	0.032485
4.878383	0.1	0.032365
4.880050	0.1	0.036061
4.881717	0.1	0.041723
4.883383	0.1	0.046790
4.885050	0.1	0.049412
4.886717	0.1	0.049472
4.888383	0.1	0.048518
4.890050	0.1	0.048757
4.891717	0.1	0.051737
4.893383	0.1	0.056565
4.895050	0.1	0.060499
4.896717	0.1	0.061631
4.898383	0.1	0.061512
4.900050	0.1	0.062644
4.901717	0.1	0.065863
4.903383	0.1	0.070274
4.905050	0.1	0.074983
4.906717	0.1	0.079989
4.908383	0.1	0.085354
4.910050	0.1	0.090122
4.911717	0.1	0.093699
4.913383	0.1	0.095963
4.915050	0.1	0.097573
4.916717	0.1	0.099540
4.918383	0.1	0.102699
4.920050	0.1	0.106812
4.921717	0.1	0.110805
4.923383	0.1	0.114024
4.925050	0.1	0.116467
4.926717	0.1	0.118375
4.928383	0.1	0.120938
4.930050	0.1	0.125945
4.931717	0.1	0.134230
4.933383	0.1	0.144422
4.935050	0.1	0.153899
4.936717	0.1	0.161648
4.938383	0.1	0.169218
4.940050	0.1	0.178516
4.941717	0.1	0.189304
4.943383	0.1	0.199437
4.945050	0.1	0.206649
4.946717	0.1	0.211179
4.948383	0.1	0.215769
4.950050	0.1	0.222445
4.951717	0.1	0.231028
4.953383	0.1	0.240266
4.955050	0.1	0.249743
4.956717	0.1	0.260055
4.958383	0.1	0.271559
4.960050	0.1	0.283241
4.961717	0.1	0.293314
4.963383	0.1	0.301659
4.965050	0.1	0.309587
4.966717	0.1	0.317931
4.968383	0.1	0.326872
4.970050	0.1	0.336826
4.971717	0.1	0.349462
4.973383	0.1	0.366509
4.975050	0.1	0.387192
4.976717	0.1	0.407696
4.978383	0.1	0.423849
4.980050	0.1	0.434279
4.981717	0.1	0.441551
4.983383	0.1	0.450373
4.985050	0.1	0.464141
4.986717	0.1	0.482440
4.988383	0.1	0.502348
4.990050	0.1	0.520527
4.991717	0.1	0.535190
4.993383	0.1	0.547230
4.995050	0.1	0.558734
4.996717	0.1	0.570893
4.998383	0.1	0.583351
5.000050	0.1	0.595868
5.001717	0.1	0.609160
5.003383	0.1	0.624180
5.005050	0.1	0.641286
5.006717	0.1	0.659049
5.008383	0.1	0.674784
5.010050	0.1	0.687599
5.011717	0.1	0.698388
5.013383	0.1	0.708163
5.015050	0.1	0.717342
5.016717	0.1	0.726879
5.018383	0.1	0.737906
5.020050	0.1	0.750721
5.021717	0.1	0.764906
5.023383	0.1	0.779688
5.025050	0.1	0.793934
5.026717	0.1	0.806809
5.028383	0.1	0.818670
5.030050	0.1	0.829816
5.031717	0.1	0.840187
5.033383	0.1	0.849426
5.035050	0.1	0.857532
5.036717	0.1	0.864625
5.038383	0.1	0.871599
5.040050	0.1	0.880361
5.041717	0.1	0.892103
5.043383	0.1	0.905931
5.045050	0.1	0.919342
5.046717	0.1	0.929892
5.048383	0.1	0.937462
5.050050	0.1	0.943780
5.051717	0.1	0.949681
5.053383	0.1	0.954032
5.055050	0.1	0.955880
5.056717	0.1	0.956416
5.058383	0.1	0.957847
5.060050	0.1	0.961483
5.061717	0.1	0.966847
5.063383	0.1	0.972271
5.065050	0.1	0.976205
5.066717	0.1	0.978828
5.068383	0.1	0.981629
5.070050	0.1	0.985146
5.071717	0.1	0.988007
5.073383	0.1	0.989497
5.075050	0.1	0.990689
5.076717	0.1	0.993490
5.078383	0.1	0.997961
5.080050	0.1	1.002193
5.081717	0.1	1.004517
5.083383	0.1	1.006246
5.085050	0.1	1.009584
5.086717	0.1	1.014412
5.088383	0.1	1.019061
5.090050	0.1	1.021862
5.091717	0.1	1.022816
5.093383	0.1	1.023412
5.095050	0.1	1.025558
5.096717	0.1	1.030088
5.098383	0.1	1.035869
5.100050	0.1	1.040280
5.101717	0.1	1.041591
5.103383	0.1	1.040876
5.105050	0.1	1.040936
5.106717	0.1	1.043141
5.108383	0.1	1.046240
5.110050	0.1	1.047969
5.111717	0.1	1.047373
5.113383	0.1	1.046360
5.115050	0.1	1.047850
5.116717	0.1	1.052857
5.118383	0.1	1.059830
5.120050	0.1	1.066446
5.121717	0.1	1.070917
5.123383	0.1	1.072288
5.125050	0.1	1.070619
5.126717	0.1	1.067340
5.128383	0.1	1.063883
5.130050	0.1	1.060724
5.131717	0.1	1.058102
5.133383	0.1	1.057625
5.135050	0.1	1.061320
5.136717	0.1	1.068354
5.138383	0.1	1.075804
5.140050	0.1	1.081169
5.141717	0.1	1.084268
5.143383	0.1	1.086295
5.145050	0.1	1.088560
5.146717	0.1	1.091003
5.148383	0.1	1.092672
5.150050	0.1	1.092374
5.151717	0.1	1.089990
5.153383	0.1	1.086772
5.155050	0.1	1.084805
5.156717	0.1	1.086474
5.158383	0.1	1.092076
5.160050	0.1	1.100183
5.161717	0.1	1.108706
5.163383	0.1	1.115322
5.165050	0.1	1.118362
5.166717	0.1	1.118004
5.168383	0.1	1.115978
5.170050	0.1	1.114369
5.171717	0.1	1.114249
5.173383	0.1	1.115024
5.175050	0.1	1.115799
5.176717	0.1	1.117408
5.178383	0.1	1.120389
5.180050	0.1	1.123905
5.181717	0.1	1.126349
5.183383	0.1	1.127303
5.185050	0.1	1.127839
5.186717	0.1	1.128912
5.188383	0.1	1.130343
5.190050	0.1	1.131535
5.191717	0.1	1.131475
5.193383	0.1	1.129270
5.195050	0.1	1.125515
5.196717	0.1	1.122356
5.198383	0.1	1.121402
5.200050	0.1	1.122654
5.201717	0.1	1.125395
5.203383	0.1	1.129091
5.205050	0.1	1.133323
5.206717	0.1	1.137912
5.208383	0.1	1.142204
5.210050	0.1	1.146138
5.211717	0.1	1.149118
5.213383	0.1	1.150310
5.215050	0.1	1.149476
5.216717	0.1	1.147628
5.218383	0.1	1.146078
5.220050	0.1	1.145840
5.221717	0.1	1.146913
5.223383	0.1	1.148701
5.225050	0.1	1.150131
5.226717	0.1	1.149893
5.228383	0.1	1.148343
5.230050	0.1	1.147628
5.231717	0.1	1.149654
5.233383	0.1	1.154125
5.235050	0.1	1.158774
5.236717	0.1	1.160681
5.238383	0.1	1.158536
5.240050	0.1	1.153648
5.241717	0.1	1.148582
5.243383	0.1	1.144767
5.245050	0.1	1.142323
5.246717	0.1	1.141429
5.248383	0.1	1.142323
5.250050	0.1	1.144409
5.251717	0.1	1.146555
5.253383	0.1	1.147866
5.255050	0.1	1.147509
5.256717	0.1	1.145482
5.258383	0.1	1.142979
5.260050	0.1	1.141727
5.261717	0.1	1.142144
5.263383	0.1	1.143575
5.265050	0.1	1.145244
5.266717	0.1	1.147032
5.268383	0.1	1.148999
5.270050	0.1	1.150310
5.271717	0.1	1.150012
5.273383	0.1	1.148343
5.275050	0.1	1.146972
5.276717	0.1	1.146793
5.278383	0.1	1.147270
5.280050	0.1	1.146853
5.281717	0.1	1.144588
5.283383	0.1	1.141727
5.285050	0.1	1.141071
5.286717	0.1	1.144588
5.288383	0.1	1.151025
5.290050	0.1	1.156926
5.291717	0.1	1.159906
5.293383	0.1	1.159966
5.295050	0.1	1.158297
5.296717	0.1	1.156569
5.298383	0.1	1.156628
5.300050	0.1	1.159012
5.301717	0.1	1.161873
5.303383	0.1	1.162529
5.305050	0.1	1.159549
5.306717	0.1	1.153886
5.308383	0.1	1.147866
5.310050	0.1	1.143754
5.311717	0.1	1.142085
5.313383	0.1	1.141846
5.315050	0.1	1.142144
5.316717	0.1	1.143038
5.318383	0.1	1.145065
5.320050	0.1	1.147926
5.321717	0.1	1.150072
5.323383	0.1	1.149893
5.325050	0.1	1.147568
5.326717	0.1	1.144707
5.328383	0.1	1.142860
5.330050	0.1	1.142502
5.331717	0.1	1.143515
5.333383	0.1	1.146019
5.335050	0.1	1.149774
5.336717	0.1	1.152873
5.338383	0.1	1.152754
5.340050	0.1	1.148939
5.341717	0.1	1.143634
5.343383	0.1	1.139879
5.345050	0.1	1.138866
5.346717	0.1	1.139522
5.348383	0.1	1.139462
5.350050	0.1	1.137614
5.351717	0.1	1.135647
5.353383	0.1	1.135767
5.355050	0.1	1.137614
5.356717	0.1	1.139283
5.358383	0.1	1.139939
5.360050	0.1	1.140356
5.361717	0.1	1.141071
5.363383	0.1	1.142025
5.365050	0.1	1.141906
5.366717	0.1	1.139820
5.368383	0.1	1.135826
5.370050	0.1	1.130641
5.371717	0.1	1.125753
5.373383	0.1	1.122832
5.375050	0.1	1.122475
5.376717	0.1	1.123726
5.378383	0.1	1.125634
5.380050	0.1	1.127720
5.381717	0.1	1.129568
5.383383	0.1	1.130402
5.385050	0.1	1.129448
5.386717	0.1	1.127541
5.388383	0.1	1.126409
5.390050	0.1	1.126766
5.391717	0.1	1.127422
5.393383	0.1	1.127064
5.395050	0.1	1.125813
5.396717	0.1	1.124799
5.398383	0.1	1.124501
5.400050	0.1	1.124322
5.401717	0.1	1.123369
5.403383	0.1	1.121283
5.405050	0.1	1.118720
5.406717	0.1	1.116753
5.408383	0.1	1.115918
5.410050	0.1	1.116455
5.411717	0.1	1.117647
5.413383	0.1	1.117230
5.415050	0.1	1.113653
5.416717	0.1	1.108229
5.418383	0.1	1.103461
5.420050	0.1	1.100242
5.421717	0.1	1.098096
5.423383	0.1	1.097202
5.425050	0.1	1.098335
5.426717	0.1	1.100600
5.428383	0.1	1.102269
5.430050	0.1	1.103580
5.431717	0.1	1.106322
5.433383	0.1	1.110613
5.435050	0.1	1.114070
5.436717	0.1	1.114369
5.438383	0.1	1.111925
5.440050	0.1	1.108468
5.441717	0.1	1.104832
5.443383	0.1	1.100838
5.445050	0.1	1.096547
5.446717	0.1	1.092792
5.448383	0.1	1.089871
5.450050	0.1	1.087189
5.451717	0.1	1.084447
5.453383	0.1	1.081884
5.455050	0.1	1.080036
5.456717	0.1	1.078785
5.458383	0.1	1.078546
5.460050	0.1	1.080215
5.461717	0.1	1.083791
5.463383	0.1	1.087904
5.465050	0.1	1.091063
5.466717	0.1	1.092255
5.468383	0.1	1.090527
5.470050	0.1	1.085937
5.471717	0.1	1.080394
5.473383	0.1	1.076043
5.475050	0.1	1.074493
5.476717	0.1	1.076341
5.478383	0.1	1.080751
5.480050	0.1	1.085401
5.481717	0.1	1.087785
5.483383	0.1	1.087785
5.485050	0.1	1.087427
5.486717	0.1	1.088023
5.488383	0.1	1.088619
5.490050	0.1	1.087427
5.491717	0.1	1.083314
5.493383	0.1	1.077116
5.495050	0.1	1.071394
5.496717	0.1	1.068771
5.498383	0.1	1.069665
5.500050	0.1	1.072288
5.501717	0.1	1.074851
5.503383	0.1	1.076877
5.505050	0.1	1.079083
5.506717	0.1	1.081705
5.508383	0.1	1.084745
5.510050	0.1	1.088381
5.511717	0.1	1.090884
5.513383	0.1	1.089215
5.515050	0.1	1.081705
5.516717	0.1	1.070023
5.518383	0.1	1.058221
5.520050	0.1	1.049578
5.521717	0.1	1.044691
5.523383	0.1	1.042485
5.525050	0.1	1.041889
5.526717	0.1	1.042485
5.528383	0.1	1.043975
5.530050	0.1	1.046121
5.531717	0.1	1.048565
5.533383	0.1	1.050174
5.535050	0.1	1.049340
5.536717	0.1	1.046002
5.538383	0.1	1.042068
5.540050	0.1	1.039147
5.541717	0.1	1.037121
5.543383	0.1	1.034975
5.545050	0.1	1.031876
5.546717	0.1	1.028121
5.548383	0.1	1.024544
5.550050	0.1	1.021564
5.551717	0.1	1.019180
5.553383	0.1	1.017451
5.555050	0.1	1.015961
5.556717	0.1	1.014352
5.558383	0.1	1.012921
5.560050	0.1	1.012445
5.561717	0.1	1.013398
5.563383	0.1	1.015067
5.565050	0.1	1.015663
5.566717	0.1	1.013756
5.568383	0.1	1.009166
5.570050	0.1	1.003265
5.571717	0.1	0.997782
5.573383	0.1	0.994086
5.575050	0.1	0.992835
5.576717	0.1	0.993431
5.578383	0.1	0.994086
5.580050	0.1	0.993073
5.581717	0.1	0.990212
5.583383	0.1	0.986874
5.585050	0.1	0.984669
5.586717	0.1	0.984013
5.588383	0.1	0.983954
5.590050	0.1	0.982523
5.591717	0.1	0.977874
5.593383	0.1	0.970662
5.595050	0.1	0.963986
5.596717	0.1	0.960589
5.598383	0.1	0.960589
5.600050	0.1	0.961483
5.601717	0.1	0.960469
5.603383	0.1	0.955582
5.605050	0.1	0.948131
5.606717	0.1	0.941575
5.608383	0.1	0.938773
5.610050	0.1	0.940025
5.611717	0.1	0.943959
5.613383	0.1	0.948668
5.615050	0.1	0.952363
5.616717	0.1	0.953019
5.618383	0.1	0.948727
5.620050	0.1	0.939190
5.621717	0.1	0.927210
5.623383	0.1	0.916421
5.625050	0.1	0.908852
5.626717	0.1	0.904381
5.628383	0.1	0.902236
5.630050	0.1	0.901103
5.631717	0.1	0.899732
5.633383	0.1	0.897825
5.635050	0.1	0.896514
5.636717	0.1	0.896692
5.638383	0.1	0.898004
5.640050	0.1	0.899255
5.641717	0.1	0.899077
5.643383	0.1	0.897348
5.645050	0.1	0.894725
5.646717	0.1	0.891507
5.648383	0.1	0.887394
5.650050	0.1	0.882208
5.651717	0.1	0.876606
5.653383	0.1	0.871241
5.655050	0.1	0.866413
5.656717	0.1	0.861943
5.658383	0.1	0.857890
5.660050	0.1	0.854552
5.661717	0.1	0.851691
5.663383	0.1	0.848234
5.665050	0.1	0.843108
5.666717	0.1	0.835538
5.668383	0.1	0.826061
5.670050	0.1	0.816882
5.671717	0.1	0.810683
5.673383	0.1	0.808179
5.675050	0.1	0.808418
5.676717	0.1	0.809789
5.678383	0.1	0.810504
5.680050	0.1	0.809670
5.681717	0.1	0.807583
5.683383	0.1	0.804663
5.685050	0.1	0.800252
5.686717	0.1	0.793695
5.688383	0.1	0.785291
5.690050	0.1	0.775516
5.691717	0.1	0.765562
5.693383	0.1	0.757098
5.695050	0.1	0.751078
5.696717	0.1	0.746250
5.698383	0.1	0.740826
5.700050	0.1	0.733972
5.701717	0.1	0.726223
5.703383	0.1	0.719070
5.705050	0.1	0.713646
5.706717	0.1	0.710130
5.708383	0.1	0.707746
5.710050	0.1	0.704765
5.711717	0.1	0.699461
5.713383	0.1	0.691652
5.715050	0.1	0.683427
5.716717	0.1	0.676155
5.718383	0.1	0.669658
5.720050	0.1	0.663817
5.721717	0.1	0.659645
5.723383	0.1	0.657678
5.725050	0.1	0.656486
5.726717	0.1	0.654340
5.728383	0.1	0.651717
5.730050	0.1	0.650406
5.731717	0.1	0.650764
5.733383	0.1	0.651121
5.735050	0.1	0.649393
5.736717	0.1	0.644445
5.738383	0.1	0.636816
5.740050	0.1	0.628293
5.741717	0.1	0.620544
5.743383	0.1	0.614464
5.745050	0.1	0.609696
5.746717	0.1	0.604093
5.748383	0.1	0.596762
5.750050	0.1	0.588596
5.751717	0.1	0.580788
5.753383	0.1	0.572503
5.755050	0.1	0.563085
5.756717	0.1	0.553787
5.758383	0.1	0.546038
5.760050	0.1	0.539601
5.761717	0.1	0.533104
5.763383	0.1	0.526786
5.765050	0.1	0.521958
5.766717	0.1	0.519455
5.768383	0.1	0.518680
5.770050	0.1	0.518084
5.771717	0.1	0.516534
5.773383	0.1	0.513732
5.775050	0.1	0.510156
5.776717	0.1	0.506461
5.778383	0.1	0.502884
5.780050	0.1	0.499368
5.781717	0.1	0.496209
5.783383	0.1	0.493884
5.785050	0.1	0.491560
5.786717	0.1	0.487387
5.788383	0.1	0.481129
5.790050	0.1	0.474453
5.791717	0.1	0.468910
5.793383	0.1	0.464678
5.795050	0.1	0.461400
5.796717	0.1	0.458121
5.798383	0.1	0.453413
5.800050	0.1	0.446737
5.801717	0.1	0.438929
5.803383	0.1	0.430703
5.805050	0.1	0.421941
5.806717	0.1	0.413120
5.808383	0.1	0.404775
5.810050	0.1	0.397801
5.811717	0.1	0.393689
5.813383	0.1	0.393033
5.815050	0.1	0.394523
5.816717	0.1	0.396013
5.818383	0.1	0.395477
5.820050	0.1	0.391960
5.821717	0.1	0.386477
5.823383	0.1	0.380695
5.825050	0.1	0.376463
5.826717	0.1	0.375152
5.828383	0.1	0.376105
5.830050	0.1	0.376761
5.831717	0.1	0.375688
5.833383	0.1	0.373006
5.835050	0.1	0.369489
5.836717	0.1	0.365555
5.838383	0.1	0.362515
5.840050	0.1	0.361383
5.841717	0.1	0.361502
5.843383	0.1	0.361085
5.845050	0.1	0.358999
5.846717	0.1	0.355721
5.848383	0.1	0.351965
5.850050	0.1	0.347972
5.851717	0.1	0.344634
5.853383	0.1	0.343740
5.855050	0.1	0.345647
5.856717	0.1	0.348449
5.858383	0.1	0.349343
5.860050	0.1	0.347137
5.861717	0.1	0.343204
5.863383	0.1	0.339210
5.865050	0.1	0.336170
5.866717	0.1	0.333965
5.868383	0.1	0.331998
5.870050	0.1	0.329375
5.871717	0.1	0.326216
5.873383	0.1	0.323474
5.875050	0.1	0.321746
5.876717	0.1	0.320733
5.878383	0.1	0.320494
5.880050	0.1	0.321090
5.881717	0.1	0.322163
5.883383	0.1	0.322938
5.885050	0.1	0.321925
5.886717	0.1	0.318229
5.888383	0.1	0.312984
5.890050	0.1	0.308156
5.891717	0.1	0.304937
5.893383	0.1	0.303268
5.895050	0.1	0.303030
5.896717	0.1	0.303745
5.898383	0.1	0.304461
5.900050	0.1	0.304639
5.901717	0.1	0.303984
5.903383	0.1	0.301778
5.905050	0.1	0.297844
5.906717	0.1	0.293314
5.908383	0.1	0.288844
5.910050	0.1	0.284076
5.911717	0.1	0.279009
5.913383	0.1	0.275314
5.915050	0.1	0.275135
5.916717	0.1	0.279248
5.918383	0.1	0.285864
5.920050	0.1	0.291467
5.921717	0.1	0.292361
5.923383	0.1	0.287116
5.925050	0.1	0.276983
5.926717	0.1	0.265539
5.928383	0.1	0.257015
5.930050	0.1	0.253499
5.931717	0.1	0.254154
5.933383	0.1	0.256360
5.935050	0.1	0.257015
5.936717	0.1	0.254154
5.938383	0.1	0.248551
5.940050	0.1	0.243425
5.941717	0.1	0.241697
5.943383	0.1	0.244856
5.945050	0.1	0.252128
5.946717	0.1	0.260174
5.948383	0.1	0.264823
5.950050	0.1	0.264168
5.951717	0.1	0.259638
5.953383	0.1	0.253916
5.955050	0.1	0.248790
5.956717	0.1	0.244260
5.958383	0.1	0.239730
5.960050	0.1	0.236273
5.961717	0.1	0.235677
5.963383	0.1	0.238299
5.965050	0.1	0.242889
5.966717	0.1	0.247717
5.968383	0.1	0.251293
5.970050	0.1	0.252962
5.971717	0.1	0.251949
5.973383	0.1	0.247955
5.975050	0.1	0.241935
5.976717	0.1	0.235915
5.978383	0.1	0.231445
5.980050	0.1	0.228941
5.981717	0.1	0.228226
5.983383	0.1	0.227869
5.985050	0.1	0.226438
5.986717	0.1	0.223815
5.988383	0.1	0.221014
5.990050	0.1	0.218511
5.991717	0.1	0.215650
5.993383	0.1	0.212014
5.995050	0.1	0.208914
5.996717	0.1	0.207841
5.998383	0.1	0.208557
6.000050	0.1	0.210345
6.001717	0.1	0.212789
6.003383	0.1	0.215411
6.005050	0.1	0.217319
6.006717	0.1	0.218153
6.008383	0.1	0.217676
6.010050	0.1	0.215411
6.011717	0.1	0.211597
6.013383	0.1	0.207305
6.015050	0.1	0.203073
6.016717	0.1	0.198543
6.018383	0.1	0.192881
6.020050	0.1	0.186682
6.021717	0.1	0.182092
6.023383	0.1	0.181913
6.025050	0.1	0.187516
6.026717	0.1	0.196874
6.028383	0.1	0.206053
6.030050	0.1	0.212312
6.031717	0.1	0.214279
6.033383	0.1	0.211060
6.035050	0.1	0.203729
6.036717	0.1	0.195146
6.038383	0.1	0.188172
6.040050	0.1	0.183702
6.041717	0.1	0.181794
6.043383	0.1	0.181854
6.045050	0.1	0.182629
6.046717	0.1	0.182688
6.048383	0.1	0.182092
6.050050	0.1	0.182152
6.051717	0.1	0.183880
6.053383	0.1	0.186920
6.055050	0.1	0.190020
6.056717	0.1	0.191748
6.058383	0.1	0.191569
6.060050	0.1	0.189781
6.061717	0.1	0.187576
6.063383	0.1	0.186384
6.065050	0.1	0.186801
6.066717	0.1	0.187755
6.068383	0.1	0.187993
6.070050	0.1	0.187814
6.071717	0.1	0.188530
6.073383	0.1	0.190139
6.075050	0.1	0.191033
6.076717	0.1	0.189602
6.078383	0.1	0.185430
6.080050	0.1	0.179946
6.081717	0.1	0.175536
6.083383	0.1	0.174046
6.085050	0.1	0.176251
6.086717	0.1	0.181317
6.088383	0.1	0.187337
6.090050	0.1	0.192940
6.091717	0.1	0.198066
6.093383	0.1	0.202894
6.095050	0.1	0.206053
6.096717	0.1	0.206053
6.098383	0.1	0.203431
6.100050	0.1	0.200570
6.101717	0.1	0.198960
6.103383	0.1	0.198126
6.105050	0.1	0.196934
6.106717	0.1	0.194609
6.108383	0.1	0.190616
6.110050	0.1	0.185668
6.111717	0.1	0.181198
6.113383	0.1	0.177801
6.115050	0.1	0.175416
6.116717	0.1	0.174642
6.118383	0.1	0.176072
6.120050	0.1	0.178695
6.121717	0.1	0.180781
6.123383	0.1	0.182033
6.125050	0.1	0.184000
6.126717	0.1	0.187933
6.128383	0.1	0.192761
6.130050	0.1	0.196576
6.131717	0.1	0.198543
6.133383	0.1	0.198901
6.135050	0.1	0.197709
6.136717	0.1	0.194609
6.138383	0.1	0.189543
6.140050	0.1	0.182867
6.141717	0.1	0.176072
6.143383	0.1	0.170946
6.145050	0.1	0.169158
6.146717	0.1	0.170231
6.148383	0.1	0.172019
6.150050	0.1	0.173569
6.151717	0.1	0.175655
6.153383	0.1	0.179052
6.155050	0.1	0.183404
6.156717	0.1	0.187576
6.158383	0.1	0.190496
6.160050	0.1	0.190794
6.161717	0.1	0.188649
6.163383	0.1	0.185549
6.165050	0.1	0.182807
6.166717	0.1	0.180662
6.168383	0.1	0.178993
6.170050	0.1	0.178754
6.171717	0.1	0.181019
6.173383	0.1	0.185490
6.175050	0.1	0.191152
6.176717	0.1	0.196874
6.178383	0.1	0.201881
6.180050	0.1	0.205159
6.181717	0.1	0.206053
6.183383	0.1	0.204325
6.185050	0.1	0.200450
6.186717	0.1	0.194609
6.188383	0.1	0.187695
6.190050	0.1	0.181913
6.191717	0.1	0.178814
6.193383	0.1	0.177741
6.195050	0.1	0.177562
6.196717	0.1	0.178695
6.198383	0.1	0.181079
6.200050	0.1	0.183463
6.201717	0.1	0.185549
6.203383	0.1	0.188887
6.205050	0.1	0.193894
6.206717	0.1	0.198722
6.208383	0.1	0.201106
6.210050	0.1	0.199795
6.211717	0.1	0.195622
6.213383	0.1	0.190914
6.215050	0.1	0.187635
6.216717	0.1	0.185967
6.218383	0.1	0.185013
6.220050	0.1	0.183821
6.221717	0.1	0.182033
6.223383	0.1	0.180125
6.225050	0.1	0.178278
6.226717	0.1	0.176430
6.228383	0.1	0.174284
6.230050	0.1	0.171185
6.231717	0.1	0.167131
6.233383	0.1	0.164211
6.235050	0.1	0.165105
6.236717	0.1	0.170827
6.238383	0.1	0.179350
6.240050	0.1	0.186741
6.241717	0.1	0.190020
6.243383	0.1	0.189900
6.245050	0.1	0.188768
6.246717	0.1	0.187516
6.248383	0.1	0.184953
6.250050	0.1	0.180304
6.251717	0.1	0.174344
6.253383	0.1	0.169158
6.255050	0.1	0.166357
6.256717	0.1	0.165880
6.258383	0.1	0.167310
6.260050	0.1	0.170708
6.261717	0.1	0.175118
6.263383	0.1	0.177920
6.265050	0.1	0.177681
6.266717	0.1	0.174820
6.268383	0.1	0.171065
6.270050	0.1	0.168085
6.271717	0.1	0.166953
6.273383	0.1	0.167668
6.275050	0.1	0.169456
6.276717	0.1	0.171006
6.278383	0.1	0.171423
6.280050	0.1	0.171363
6.281717	0.1	0.172496
6.283383	0.1	0.175178
6.285050	0.1	0.177860
6.286717	0.1	0.179172
6.288383	0.1	0.179291
6.290050	0.1	0.179589
6.291717	0.1	0.181556
6.293383	0.1	0.185251
6.295050	0.1	0.188947
6.296717	0.1	0.191152
6.298383	0.1	0.191391
6.300050	0.1	0.189900
6.301717	0.1	0.187278
6.303383	0.1	0.183105
6.305050	0.1	0.176787
6.306717	0.1	0.169277
6.308383	0.1	0.162840
6.310050	0.1	0.158966
6.311717	0.1	0.158072
6.313383	0.1	0.160217
6.315050	0.1	0.164866
6.316717	0.1	0.170648
6.318383	0.1	0.176251
6.320050	0.1	0.180364
6.321717	0.1	0.182390
6.323383	0.1	0.182629
6.325050	0.1	0.181258
6.326717	0.1	0.178337
6.328383	0.1	0.174403
6.330050	0.1	0.170887
6.331717	0.1	0.168562
6.333383	0.1	0.166953
6.335050	0.1	0.164986
6.336717	0.1	0.162244
6.338383	0.1	0.159502
6.340050	0.1	0.157654
6.341717	0.1	0.157297
6.343383	0.1	0.158668
6.345050	0.1	0.161827
6.346717	0.1	0.166357
6.348383	0.1	0.171423
6.350050	0.1	0.176132
6.351717	0.1	0.179410
6.353383	0.1	0.180542
6.355050	0.1	0.179529
6.356717	0.1	0.177205
6.358383	0.1	0.174701
6.360050	0.1	0.173450
6.361717	0.1	0.174165
6.363383	0.1	0.176072
6.365050	0.1	0.177860
6.366717	0.1	0.179350
6.368383	0.1	0.180841
6.370050	0.1	0.181556
6.371717	0.1	0.180960
6.373383	0.1	0.180542
6.375050	0.1	0.182092
6.376717	0.1	0.185370
6.378383	0.1	0.188172
6.380050	0.1	0.188410
6.381717	0.1	0.185311
6.383383	0.1	0.180066
6.385050	0.1	0.174761
6.386717	0.1	0.171542
6.388383	0.1	0.171483
6.390050	0.1	0.174165
6.391717	0.1	0.177383
6.393383	0.1	0.178397
6.395050	0.1	0.176132
6.396717	0.1	0.172138
6.398383	0.1	0.168979
6.400050	0.1	0.168681
6.401717	0.1	0.172079
6.403383	0.1	0.178158
6.405050	0.1	0.184417
6.406717	0.1	0.188291
6.408383	0.1	0.188470
6.410050	0.1	0.186145
6.411717	0.1	0.184298
6.413383	0.1	0.184774
6.415050	0.1	0.186682
6.416717	0.1	0.188172
6.418383	0.1	0.188589
6.420050	0.1	0.188768
6.421717	0.1	0.189900
6.423383	0.1	0.192463
6.425050	0.1	0.196099
6.426717	0.1	0.199854
6.428383	0.1	0.202477
6.430050	0.1	0.203311
6.431717	0.1	0.202656
6.433383	0.1	0.200808
6.435050	0.1	0.197411
6.436717	0.1	0.192344
6.438383	0.1	0.187159
6.440050	0.1	0.183463
6.441717	0.1	0.181794
6.443383	0.1	0.182867
6.445050	0.1	0.187039
6.446717	0.1	0.192940
6.448383	0.1	0.198126
6.450050	0.1	0.200927
6.451717	0.1	0.201464
6.453383	0.1	0.200212
6.455050	0.1	0.197589
6.456717	0.1	0.194371
6.458383	0.1	0.192046
6.460050	0.1	0.191927
6.461717	0.1	0.193894
6.463383	0.1	0.197053
6.465050	0.1	0.200152
6.466717	0.1	0.201345
6.468383	0.1	0.199795
6.470050	0.1	0.196576
6.471717	0.1	0.194192
6.473383	0.1	0.194728
6.475050	0.1	0.199258
6.476717	0.1	0.206828
6.478383	0.1	0.214994
6.480050	0.1	0.221372
6.481717	0.1	0.224412
6.483383	0.1	0.223935
6.485050	0.1	0.221729
6.486717	0.1	0.220180
6.488383	0.1	0.219524
6.490050	0.1	0.217736
6.491717	0.1	0.213504
6.493383	0.1	0.207424
6.495050	0.1	0.201285
6.496717	0.1	0.196517
6.498383	0.1	0.193417
6.500050	0.1	0.190854
6.501717	0.1	0.188053
6.503383	0.1	0.186026
6.505050	0.1	0.186741
6.506717	0.1	0.190139
6.508383	0.1	0.193715
6.510050	0.1	0.195146
6.511717	0.1	0.194430
6.513383	0.1	0.193834
6.515050	0.1	0.195861
6.516717	0.1	0.201464
6.518383	0.1	0.209212
6.520050	0.1	0.215650
6.521717	0.1	0.216663
6.523383	0.1	0.210881
6.525050	0.1	0.200868
6.526717	0.1	0.190794
6.528383	0.1	0.184774
6.530050	0.1	0.184774
6.531717	0.1	0.189900
6.533383	0.1	0.197172
6.535050	0.1	0.203669
6.536717	0.1	0.207603
6.538383	0.1	0.208676
6.540050	0.1	0.208259
6.541717	0.1	0.207901
6.543383	0.1	0.208318
6.545050	0.1	0.209391
6.546717	0.1	0.210524
6.548383	0.1	0.210643
6.550050	0.1	0.208318
6.551717	0.1	0.203729
6.553383	0.1	0.198960
6.555050	0.1	0.197113
6.556717	0.1	0.199437
6.558383	0.1	0.204206
6.560050	0.1	0.207782
6.561717	0.1	0.208020
6.563383	0.1	0.205636
6.565050	0.1	0.203609
6.566717	0.1	0.204086
6.568383	0.1	0.206769
6.570050	0.1	0.209928
6.571717	0.1	0.212431
6.573383	0.1	0.215054
6.575050	0.1	0.218153
6.576717	0.1	0.220418
6.578383	0.1	0.220895
6.580050	0.1	0.220895
6.581717	0.1	0.222266
6.583383	0.1	0.225663
6.585050	0.1	0.230432
6.586717	0.1	0.234723
6.588383	0.1	0.236630
6.590050	0.1	0.235617
6.591717	0.1	0.233531
6.593383	0.1	0.232875
6.595050	0.1	0.234365
6.596717	0.1	0.236273
6.598383	0.1	0.237227
6.600050	0.1	0.237227
6.601717	0.1	0.236094
6.603383	0.1	0.233054
6.605050	0.1	0.228465
6.606717	0.1	0.224412
6.608383	0.1	0.224233
6.610050	0.1	0.229478
6.611717	0.1	0.238478
6.613383	0.1	0.246823
6.615050	0.1	0.250757
6.616717	0.1	0.250101
6.618383	0.1	0.246942
6.620050	0.1	0.243127
6.621717	0.1	0.239611
6.623383	0.1	0.237167
6.625050	0.1	0.236630
6.626717	0.1	0.238001
6.628383	0.1	0.240147
6.630050	0.1	0.242770
6.631717	0.1	0.246763
6.633383	0.1	0.252485
6.635050	0.1	0.258923
6.636717	0.1	0.264227
6.638383	0.1	0.267088
6.640050	0.1	0.267744
6.641717	0.1	0.267565
6.643383	0.1	0.267684
6.645050	0.1	0.269175
6.646717	0.1	0.271916
6.648383	0.1	0.274897
6.650050	0.1	0.276625
6.651717	0.1	0.276148
6.653383	0.1	0.273526
6.655050	0.1	0.270128
6.656717	0.1	0.267804
6.658383	0.1	0.267625
6.660050	0.1	0.269115
6.661717	0.1	0.271201
6.663383	0.1	0.272870
6.665050	0.1	0.273705
6.666717	0.1	0.274301
6.668383	0.1	0.274718
6.670050	0.1	0.274479
6.671717	0.1	0.274241
6.673383	0.1	0.275612
6.675050	0.1	0.278473
6.676717	0.1	0.280678
6.678383	0.1	0.280201
6.680050	0.1	0.276268
6.681717	0.1	0.269473
6.683383	0.1	0.261843
6.685050	0.1	0.256479
6.686717	0.1	0.255883
6.688383	0.1	0.259936
6.690050	0.1	0.266075
6.691717	0.1	0.271976
6.693383	0.1	0.276804
6.695050	0.1	0.280738
6.696717	0.1	0.284374
6.698383	0.1	0.287831
6.700050	0.1	0.290334
6.701717	0.1	0.290871
6.703383	0.1	0.289023
6.705050	0.1	0.285804
6.706717	0.1	0.282764
6.708383	0.1	0.280738
6.710050	0.1	0.279367
6.711717	0.1	0.277698
6.713383	0.1	0.275552
6.715050	0.1	0.273347
6.716717	0.1	0.271380
6.718383	0.1	0.269830
6.720050	0.1	0.269294
6.721717	0.1	0.270307
6.723383	0.1	0.273108
6.725050	0.1	0.277340
6.726717	0.1	0.281155
6.728383	0.1	0.282466
6.730050	0.1	0.281513
6.731717	0.1	0.280201
6.733383	0.1	0.279367
6.735050	0.1	0.278533
6.736717	0.1	0.277162
6.738383	0.1	0.275970
6.740050	0.1	0.275910
6.741717	0.1	0.276566
6.743383	0.1	0.276685
6.745050	0.1	0.275493
6.746717	0.1	0.273347
6.748383	0.1	0.271082
6.750050	0.1	0.268996
6.751717	0.1	0.267386
6.753383	0.1	0.266910
6.755050	0.1	0.267982
6.756717	0.1	0.270307
6.758383	0.1	0.273108
6.760050	0.1	0.275373
6.761717	0.1	0.275910
6.763383	0.1	0.273705
6.765050	0.1	0.268757
6.766717	0.1	0.262141
6.768383	0.1	0.255644
6.770050	0.1	0.251293
6.771717	0.1	0.250340
6.773383	0.1	0.252008
6.775050	0.1	0.253260
6.776717	0.1	0.251889
6.778383	0.1	0.248313
6.780050	0.1	0.245214
6.781717	0.1	0.245154
6.783383	0.1	0.248432
6.785050	0.1	0.253379
6.786717	0.1	0.257611
6.788383	0.1	0.259161
6.790050	0.1	0.257850
6.791717	0.1	0.255704
6.793383	0.1	0.254929
6.795050	0.1	0.255704
6.796717	0.1	0.256836
6.798383	0.1	0.257552
6.800050	0.1	0.258386
6.801717	0.1	0.259340
6.803383	0.1	0.259399
6.805050	0.1	0.258148
6.806717	0.1	0.256598
6.808383	0.1	0.255406
6.810050	0.1	0.254095
6.811717	0.1	0.251889
6.813383	0.1	0.248492
6.815050	0.1	0.244439
6.816717	0.1	0.240743
6.818383	0.1	0.239253
6.820050	0.1	0.241041
6.821717	0.1	0.245273
6.823383	0.1	0.249624
6.825050	0.1	0.252783
6.826717	0.1	0.256062
6.828383	0.1	0.261247
6.830050	0.1	0.267863
6.831717	0.1	0.272930
6.833383	0.1	0.273645
6.835050	0.1	0.269294
6.836717	0.1	0.261664
6.838383	0.1	0.253618
6.840050	0.1	0.247002
6.841717	0.1	0.241697
6.843383	0.1	0.236750
6.845050	0.1	0.232577
6.846717	0.1	0.230491
6.848383	0.1	0.231385
6.850050	0.1	0.235379
6.851717	0.1	0.241280
6.853383	0.1	0.246882
6.855050	0.1	0.249505
6.856717	0.1	0.248075
6.858383	0.1	0.243902
6.860050	0.1	0.239790
6.861717	0.1	0.237823
6.863383	0.1	0.238299
6.865050	0.1	0.239611
6.866717	0.1	0.240207
6.868383	0.1	0.239730
6.870050	0.1	0.238895
6.871717	0.1	0.238419
6.873383	0.1	0.237763
6.875050	0.1	0.235796
6.876717	0.1	0.232160
6.878383	0.1	0.227869
6.880050	0.1	0.224173
6.881717	0.1	0.221372
6.883383	0.1	0.219762
6.885050	0.1	0.219643
6.886717	0.1	0.220895
6.888383	0.1	0.222802
6.890050	0.1	0.224769
6.891717	0.1	0.226557
6.893383	0.1	0.228405
6.895050	0.1	0.230610
6.896717	0.1	0.232577
6.898383	0.1	0.232756
6.900050	0.1	0.230372
6.901717	0.1	0.226676
6.903383	0.1	0.224471
6.905050	0.1	0.224829
6.906717	0.1	0.226378
6.908383	0.1	0.227392
6.910050	0.1	0.227332
6.911717	0.1	0.225961
6.913383	0.1	0.223637
6.915050	0.1	0.221550
6.916717	0.1	0.220716
6.918383	0.1	0.220537
6.920050	0.1	0.218868
6.921717	0.1	0.214160
6.923383	0.1	0.207126
6.925050	0.1	0.199914
6.926717	0.1	0.194967
6.928383	0.1	0.193775
6.930050	0.1	0.196159
6.931717	0.1	0.200570
6.933383	0.1	0.205100
6.935050	0.1	0.208914
6.936717	0.1	0.212312
6.938383	0.1	0.215828
6.940050	0.1	0.219762
6.941717	0.1	0.224292
6.943383	0.1	0.228405
6.945050	0.1	0.230074
6.946717	0.1	0.228822
6.948383	0.1	0.226140
6.950050	0.1	0.223577
6.951717	0.1	0.221074
6.953383	0.1	0.217676
6.955050	0.1	0.213623
6.956717	0.1	0.210881
6.958383	0.1	0.210941
6.960050	0.1	0.213563
6.961717	0.1	0.217378
6.963383	0.1	0.221431
6.965050	0.1	0.225127
6.966717	0.1	0.227928
6.968383	0.1	0.228703
6.970050	0.1	0.226498
6.971717	0.1	0.222445
6.973383	0.1	0.219941
6.975050	0.1	0.221908
6.976717	0.1	0.228345
6.978383	0.1	0.235379
6.980050	0.1	0.238717
6.981717	0.1	0.237107
6.983383	0.1	0.231862
6.985050	0.1	0.225306
6.986717	0.1	0.218987
6.988383	0.1	0.213683
6.990050	0.1	0.209510
6.991717	0.1	0.206172
6.993383	0.1	0.204206
6.995050	0.1	0.204384
6.996717	0.1	0.206590
6.998383	0.1	0.209153
7.000050	0.1	0.209987
7.001717	0.1	0.209212
7.003383	0.1	0.208139
7.005050	0.1	0.207424
7.006717	0.1	0.206530
7.008383	0.1	0.204682
7.010050	0.1	0.202179
7.011717	0.1	0.200331
7.013383	0.1	0.200629
7.015050	0.1	0.203908
7.016717	0.1	0.209510
7.018383	0.1	0.215828
7.020050	0.1	0.220239
7.021717	0.1	0.220180
7.023383	0.1	0.214696
7.025050	0.1	0.205517
7.026717	0.1	0.195324
7.028383	0.1	0.186861
7.030050	0.1	0.182033
7.031717	0.1	0.180960
7.033383	0.1	0.182092
7.035050	0.1	0.183880
7.036717	0.1	0.186265
7.038383	0.1	0.189841
7.040050	0.1	0.194907
7.041717	0.1	0.200152
7.043383	0.1	0.203133
7.045050	0.1	0.202715
7.046717	0.1	0.199378
7.048383	0.1	0.195026
7.050050	0.1	0.192106
7.051717	0.1	0.192702
7.053383	0.1	0.196874
7.055050	0.1	0.202775
7.056717	0.1	0.207841
7.058383	0.1	0.210404
7.060050	0.1	0.210583
7.061717	0.1	0.209272
7.063383	0.1	0.207663
7.065050	0.1	0.206351
7.066717	0.1	0.205040
7.068383	0.1	0.203311
7.070050	0.1	0.201464
7.071717	0.1	0.200450
7.073383	0.1	0.200868
7.075050	0.1	0.202179
7.076717	0.1	0.203550
7.078383	0.1	0.205040
7.080050	0.1	0.207007
7.081717	0.1	0.208974
7.083383	0.1	0.210404
7.085050	0.1	0.210941
7.086717	0.1	0.210464
7.088383	0.1	0.208735
7.090050	0.1	0.206411
7.091717	0.1	0.203609
7.093383	0.1	0.200033
7.095050	0.1	0.195682
7.096717	0.1	0.191927
7.098383	0.1	0.190198
7.100050	0.1	0.190794
7.101717	0.1	0.193596
7.103383	0.1	0.198305
7.105050	0.1	0.204206
7.106717	0.1	0.209332
7.108383	0.1	0.212252
7.110050	0.1	0.213027
7.111717	0.1	0.213027
7.113383	0.1	0.213861
7.115050	0.1	0.216246
7.116717	0.1	0.219405
7.118383	0.1	0.222027
7.120050	0.1	0.222445
7.121717	0.1	0.219941
7.123383	0.1	0.215530
7.125050	0.1	0.211179
7.126717	0.1	0.208080
7.128383	0.1	0.206828
7.130050	0.1	0.207424
7.131717	0.1	0.209272
7.133383	0.1	0.211716
7.135050	0.1	0.214160
7.136717	0.1	0.216246
7.138383	0.1	0.217915
7.140050	0.1	0.219643
7.141717	0.1	0.220776
7.143383	0.1	0.219703
7.145050	0.1	0.215530
7.146717	0.1	0.209391
7.148383	0.1	0.204265
7.150050	0.1	0.203550
7.151717	0.1	0.208437
7.153383	0.1	0.217557
7.155050	0.1	0.227511
7.156717	0.1	0.234187
7.158383	0.1	0.235319
7.160050	0.1	0.231504
7.161717	0.1	0.225544
7.163383	0.1	0.220656
7.165050	0.1	0.218153
7.166717	0.1	0.218272
7.168383	0.1	0.220537
7.170050	0.1	0.224233
7.171717	0.1	0.228584
7.173383	0.1	0.232875
7.175050	0.1	0.237286
7.176717	0.1	0.241458
7.178383	0.1	0.244200
7.180050	0.1	0.244915
7.181717	0.1	0.244498
7.183383	0.1	0.243545
7.185050	0.1	0.241637
7.186717	0.1	0.238657
7.188383	0.1	0.236273
7.190050	0.1	0.236094
7.191717	0.1	0.238657
7.193383	0.1	0.244260
7.195050	0.1	0.252962
7.196717	0.1	0.262916
7.198383	0.1	0.270665
7.200050	0.1	0.273764
7.201717	0.1	0.272036
7.203383	0.1	0.267327
7.205050	0.1	0.262141
7.206717	0.1	0.258088
7.208383	0.1	0.255764
7.210050	0.1	0.255406
7.211717	0.1	0.257611
7.213383	0.1	0.262558
7.215050	0.1	0.268877
7.216717	0.1	0.274181
7.218383	0.1	0.276506
7.220050	0.1	0.275612
7.221717	0.1	0.272453
7.223383	0.1	0.269055
7.225050	0.1	0.267565
7.226717	0.1	0.268936
7.228383	0.1	0.272512
7.230050	0.1	0.276983
7.231717	0.1	0.280857
7.233383	0.1	0.282943
7.235050	0.1	0.283241
7.236717	0.1	0.282168
7.238383	0.1	0.280201
7.240050	0.1	0.278652
7.241717	0.1	0.278890
7.243383	0.1	0.280619
7.245050	0.1	0.281930
7.246717	0.1	0.281155
7.248383	0.1	0.278056
7.250050	0.1	0.273526
7.251717	0.1	0.269294
7.253383	0.1	0.266492
7.255050	0.1	0.265479
7.256717	0.1	0.266135
7.258383	0.1	0.267982
7.260050	0.1	0.270545
7.261717	0.1	0.274241
7.263383	0.1	0.279129
7.265050	0.1	0.284016
7.266717	0.1	0.287712
7.268383	0.1	0.289857
7.270050	0.1	0.290573
7.271717	0.1	0.289738
7.273383	0.1	0.286579
7.275050	0.1	0.281394
7.276717	0.1	0.275910
7.278383	0.1	0.271857
7.280050	0.1	0.269115
7.281717	0.1	0.265837
7.283383	0.1	0.260353
7.285050	0.1	0.253379
7.286717	0.1	0.247359
7.288383	0.1	0.244498
7.290050	0.1	0.245810
7.291717	0.1	0.250757
7.293383	0.1	0.257015
7.295050	0.1	0.261545
7.296717	0.1	0.262678
7.298383	0.1	0.261068
7.300050	0.1	0.258446
7.301717	0.1	0.256240
7.303383	0.1	0.255406
7.305050	0.1	0.255466
7.306717	0.1	0.255287
7.308383	0.1	0.254095
7.310050	0.1	0.251472
7.311717	0.1	0.248015
7.313383	0.1	0.245333
7.315050	0.1	0.244737
7.316717	0.1	0.246227
7.318383	0.1	0.249028
7.320050	0.1	0.251949
7.321717	0.1	0.254273
7.323383	0.1	0.255942
7.325050	0.1	0.257254
7.326717	0.1	0.259161
7.328383	0.1	0.262558
7.330050	0.1	0.267506
7.331717	0.1	0.272512
7.333383	0.1	0.275135
7.335050	0.1	0.274420
7.336717	0.1	0.271440
7.338383	0.1	0.267863
7.340050	0.1	0.264525
7.341717	0.1	0.261784
7.343383	0.1	0.259697
7.345050	0.1	0.258029
7.346717	0.1	0.256181
7.348383	0.1	0.254214
7.350050	0.1	0.252485
7.351717	0.1	0.251412
7.353383	0.1	0.250876
7.355050	0.1	0.251353
7.356717	0.1	0.254214
7.358383	0.1	0.259817
7.360050	0.1	0.267088
7.361717	0.1	0.273824
7.363383	0.1	0.278175
7.365050	0.1	0.279725
7.366717	0.1	0.279844
7.368383	0.1	0.279844
7.370050	0.1	0.279784
7.371717	0.1	0.278294
7.373383	0.1	0.273705
7.375050	0.1	0.266552
7.376717	0.1	0.258863
7.378383	0.1	0.252903
7.380050	0.1	0.250638
7.381717	0.1	0.253499
7.383383	0.1	0.261068
7.385050	0.1	0.270367
7.386717	0.1	0.277042
7.388383	0.1	0.278294
7.390050	0.1	0.274062
7.391717	0.1	0.266433
7.393383	0.1	0.258744
7.395050	0.1	0.253916
7.396717	0.1	0.252485
7.398383	0.1	0.252426
7.400050	0.1	0.252068
7.401717	0.1	0.251889
7.403383	0.1	0.252843
7.405050	0.1	0.254393
7.406717	0.1	0.255167
7.408383	0.1	0.254512
7.410050	0.1	0.252783
7.411717	0.1	0.250816
7.413383	0.1	0.248551
7.415050	0.1	0.246763
7.416717	0.1	0.247002
7.418383	0.1	0.250399
7.420050	0.1	0.256121
7.421717	0.1	0.261962
7.423383	0.1	0.267029
7.425050	0.1	0.271857
7.426717	0.1	0.276685
7.428383	0.1	0.280321
7.430050	0.1	0.280261
7.431717	0.1	0.275433
7.433383	0.1	0.267148
7.435050	0.1	0.258446
7.436717	0.1	0.252187
7.438383	0.1	0.249326
7.440050	0.1	0.248730
7.441717	0.1	0.248730
7.443383	0.1	0.248730
7.445050	0.1	0.248313
7.446717	0.1	0.246704
7.448383	0.1	0.243247
7.450050	0.1	0.238597
7.451717	0.1	0.234365
7.453383	0.1	0.232279
7.455050	0.1	0.233114
7.456717	0.1	0.235558
7.458383	0.1	0.237703
7.460050	0.1	0.239313
7.461717	0.1	0.241041
7.463383	0.1	0.242889
7.465050	0.1	0.244141
7.466717	0.1	0.244558
7.468383	0.1	0.244915
7.470050	0.1	0.246346
7.471717	0.1	0.249863
7.473383	0.1	0.255525
7.475050	0.1	0.261426
7.476717	0.1	0.264823
7.478383	0.1	0.264406
7.480050	0.1	0.260711
7.481717	0.1	0.255287
7.483383	0.1	0.249147
7.485050	0.1	0.243008
7.486717	0.1	0.238001
7.488383	0.1	0.235140
7.490050	0.1	0.234723
7.491717	0.1	0.236809
7.493383	0.1	0.240743
7.495050	0.1	0.245035
7.496717	0.1	0.248253
7.498383	0.1	0.249863
7.500050	0.1	0.249803
7.501717	0.1	0.247359
7.503383	0.1	0.241995
7.505050	0.1	0.234962
7.506717	0.1	0.229120
7.508383	0.1	0.227749
7.510050	0.1	0.231922
7.511717	0.1	0.240684
7.513383	0.1	0.251710
7.515050	0.1	0.261307
7.516717	0.1	0.265658
7.518383	0.1	0.263691
7.520050	0.1	0.257492
7.521717	0.1	0.250041
7.523383	0.1	0.243366
7.525050	0.1	0.238895
7.526717	0.1	0.237703
7.528383	0.1	0.239074
7.530050	0.1	0.241518
7.531717	0.1	0.244260
7.533383	0.1	0.246525
7.535050	0.1	0.246942
7.536717	0.1	0.245094
7.538383	0.1	0.241637
7.540050	0.1	0.237584
7.541717	0.1	0.233829
7.543383	0.1	0.231206
7.545050	0.1	0.230014
7.546717	0.1	0.230432
7.548383	0.1	0.232935
7.550050	0.1	0.237525
7.551717	0.1	0.243068
7.553383	0.1	0.247955
7.555050	0.1	0.250399
7.556717	0.1	0.248969
7.558383	0.1	0.244558
7.560050	0.1	0.239491
7.561717	0.1	0.235915
7.563383	0.1	0.235200
7.565050	0.1	0.237405
7.566717	0.1	0.240743
7.568383	0.1	0.242591
7.570050	0.1	0.241756
7.571717	0.1	0.239372
7.573383	0.1	0.237525
7.575050	0.1	0.237346
7.576717	0.1	0.237882
7.578383	0.1	0.237763
7.580050	0.1	0.236809
7.581717	0.1	0.236809
7.583383	0.1	0.238478
7.585050	0.1	0.240564
7.586717	0.1	0.242054
7.588383	0.1	0.243723
7.590050	0.1	0.245988
7.591717	0.1	0.248611
7.593383	0.1	0.251651
7.595050	0.1	0.255227
7.596717	0.1	0.258625
7.598383	0.1	0.261366
7.600050	0.1	0.262678
7.601717	0.1	0.260770
7.603383	0.1	0.255406
7.605050	0.1	0.249386
7.606717	0.1	0.246346
7.608383	0.1	0.247121
7.610050	0.1	0.250041
7.611717	0.1	0.253320
7.613383	0.1	0.256419
7.615050	0.1	0.259280
7.616717	0.1	0.261664
7.618383	0.1	0.263989
7.620050	0.1	0.267148
7.621717	0.1	0.271499
7.623383	0.1	0.275791
7.625050	0.1	0.277877
7.626717	0.1	0.277102
7.628383	0.1	0.275314
7.630050	0.1	0.274956
7.631717	0.1	0.276566
7.633383	0.1	0.278890
7.635050	0.1	0.280559
7.636717	0.1	0.281632
7.638383	0.1	0.283241
7.640050	0.1	0.286341
7.641717	0.1	0.290930
7.643383	0.1	0.296533
7.645050	0.1	0.302970
7.646717	0.1	0.309527
7.648383	0.1	0.314713
7.650050	0.1	0.317574
7.651717	0.1	0.318170
7.653383	0.1	0.317574
7.655050	0.1	0.316799
7.656717	0.1	0.316679
7.658383	0.1	0.318050
7.660050	0.1	0.321507
7.661717	0.1	0.327170
7.663383	0.1	0.333905
7.665050	0.1	0.339448
7.666717	0.1	0.341594
7.668383	0.1	0.339985
7.670050	0.1	0.336409
7.671717	0.1	0.333369
7.673383	0.1	0.333071
7.675050	0.1	0.336468
7.676717	0.1	0.342608
7.678383	0.1	0.349522
7.680050	0.1	0.355482
7.681717	0.1	0.359178
7.683383	0.1	0.360727
7.685050	0.1	0.361741
7.686717	0.1	0.363648
7.688383	0.1	0.366926
7.690050	0.1	0.371337
7.691717	0.1	0.376165
7.693383	0.1	0.380933
7.695050	0.1	0.385761
7.696717	0.1	0.390828
7.698383	0.1	0.395954
7.700050	0.1	0.400722
7.701717	0.1	0.404894
7.703383	0.1	0.408769
7.705050	0.1	0.412345
7.706717	0.1	0.414670
7.708383	0.1	0.414848
7.710050	0.1	0.413954
7.711717	0.1	0.413656
7.713383	0.1	0.413954
7.715050	0.1	0.414133
7.716717	0.1	0.413597
7.718383	0.1	0.412643
7.720050	0.1	0.411630
7.721717	0.1	0.410974
7.723383	0.1	0.411034
7.725050	0.1	0.411570
7.726717	0.1	0.411809
7.728383	0.1	0.411630
7.730050	0.1	0.412285
7.731717	0.1	0.414491
7.733383	0.1	0.417292
7.735050	0.1	0.419736
7.736717	0.1	0.422061
7.738383	0.1	0.424385
7.740050	0.1	0.425637
7.741717	0.1	0.424206
7.743383	0.1	0.419498
7.745050	0.1	0.412285
7.746717	0.1	0.405550
7.748383	0.1	0.401735
7.750050	0.1	0.400305
7.751717	0.1	0.397980
7.753383	0.1	0.393212
7.755050	0.1	0.388265
7.756717	0.1	0.386357
7.758383	0.1	0.388145
7.760050	0.1	0.391662
7.761717	0.1	0.394166
7.763383	0.1	0.394285
7.765050	0.1	0.392497
7.766717	0.1	0.390112
7.768383	0.1	0.388086
7.770050	0.1	0.386655
7.771717	0.1	0.386119
7.773383	0.1	0.386179
7.775050	0.1	0.385225
7.776717	0.1	0.381589
7.778383	0.1	0.374615
7.780050	0.1	0.365734
7.781717	0.1	0.357151
7.783383	0.1	0.350773
7.785050	0.1	0.346720
7.786717	0.1	0.343740
7.788383	0.1	0.341177
7.790050	0.1	0.340402
7.791717	0.1	0.343323
7.793383	0.1	0.349462
7.795050	0.1	0.356674
7.796717	0.1	0.364423
7.798383	0.1	0.372767
7.800050	0.1	0.379801
7.801717	0.1	0.382841
7.803383	0.1	0.381351
7.805050	0.1	0.377178
7.806717	0.1	0.371873
7.808383	0.1	0.365853
7.810050	0.1	0.359893
7.811717	0.1	0.354826
7.813383	0.1	0.350475
7.815050	0.1	0.345409
7.816717	0.1	0.338972
7.818383	0.1	0.332177
7.820050	0.1	0.326812
7.821717	0.1	0.324845
7.823383	0.1	0.326872
7.825050	0.1	0.332177
7.826717	0.1	0.339270
7.828383	0.1	0.346541
7.830050	0.1	0.352263
7.831717	0.1	0.355184
7.833383	0.1	0.355065
7.835050	0.1	0.352979
7.836717	0.1	0.351191
7.838383	0.1	0.351250
7.840050	0.1	0.352502
7.841717	0.1	0.352860
7.843383	0.1	0.351369
7.845050	0.1	0.347614
7.846717	0.1	0.341594
7.848383	0.1	0.334501
7.850050	0.1	0.328541
7.851717	0.1	0.325024
7.853383	0.1	0.324607
7.855050	0.1	0.326753
7.856717	0.1	0.329912
7.858383	0.1	0.332177
7.860050	0.1	0.332952
7.861717	0.1	0.333488
7.863383	0.1	0.334978
7.865050	0.1	0.336945
7.866717	0.1	0.338852
7.868383	0.1	0.340402
7.870050	0.1	0.341415
7.871717	0.1	0.341535
7.873383	0.1	0.340700
7.875050	0.1	0.339150
7.876717	0.1	0.338793
7.878383	0.1	0.342011
7.880050	0.1	0.347912
7.881717	0.1	0.352144
7.883383	0.1	0.351667
7.885050	0.1	0.347614
7.886717	0.1	0.343442
7.888383	0.1	0.342131
7.890050	0.1	0.343800
7.891717	0.1	0.346124
7.893383	0.1	0.346720
7.895050	0.1	0.345171
7.896717	0.1	0.342906
7.898383	0.1	0.341833
7.900050	0.1	0.343263
7.901717	0.1	0.347376
7.903383	0.1	0.353396
7.905050	0.1	0.358939
7.906717	0.1	0.361919
7.908383	0.1	0.361741
7.910050	0.1	0.359654
7.911717	0.1	0.356972
7.913383	0.1	0.353575
7.915050	0.1	0.349104
7.916717	0.1	0.344992
7.918383	0.1	0.343978
7.920050	0.1	0.346959
7.921717	0.1	0.352025
7.923383	0.1	0.355899
7.925050	0.1	0.356913
7.926717	0.1	0.355005
7.928383	0.1	0.351608
7.930050	0.1	0.348687
7.931717	0.1	0.347555
7.933383	0.1	0.348568
7.935050	0.1	0.351608
7.936717	0.1	0.355959
7.938383	0.1	0.360131
7.940050	0.1	0.363052
7.941717	0.1	0.364006
7.943383	0.1	0.362515
7.945050	0.1	0.358760
7.946717	0.1	0.353694
7.948383	0.1	0.349283
7.950050	0.1	0.347614
7.951717	0.1	0.350058
7.953383	0.1	0.355780
7.955050	0.1	0.362039
7.956717	0.1	0.366867
7.958383	0.1	0.369370
7.960050	0.1	0.369668
7.961717	0.1	0.367761
7.963383	0.1	0.364423
7.965050	0.1	0.360370
7.966717	0.1	0.356853
7.968383	0.1	0.355005
7.970050	0.1	0.355363
7.971717	0.1	0.357866
7.973383	0.1	0.361383
7.975050	0.1	0.364244
7.976717	0.1	0.365257
7.978383	0.1	0.365019
7.980050	0.1	0.365436
7.981717	0.1	0.368059
7.983383	0.1	0.372052
7.985050	0.1	0.375867
7.986717	0.1	0.378549
7.988383	0.1	0.380218
7.990050	0.1	0.381112
7.991717	0.1	0.381768
7.993383	0.1	0.382900
7.995050	0.1	0.385404
7.996717	0.1	0.389814
7.998383	0.1	0.394642
8.000050	0.1	0.396729
8.001717	0.1	0.393450
8.003383	0.1	0.385880
8.005050	0.1	0.378072
8.006717	0.1	0.374317
8.008383	0.1	0.376046
8.010050	0.1	0.381649
8.011717	0.1	0.387549
8.013383	0.1	0.391066
8.015050	0.1	0.391364
8.016717	0.1	0.389099
8.018383	0.1	0.384271
8.020050	0.1	0.377178
8.021717	0.1	0.369549
8.023383	0.1	0.364006
8.025050	0.1	0.361741
8.026717	0.1	0.362456
8.028383	0.1	0.365555
8.030050	0.1	0.370204
8.031717	0.1	0.374973
8.033383	0.1	0.378609
8.035050	0.1	0.381291
8.036717	0.1	0.383735
8.038383	0.1	0.385404
8.040050	0.1	0.385463
8.041717	0.1	0.383616
8.043383	0.1	0.380993
8.045050	0.1	0.378430
8.046717	0.1	0.376344
8.048383	0.1	0.374913
8.050050	0.1	0.374377
8.051717	0.1	0.373840
8.053383	0.1	0.372291
8.055050	0.1	0.370204
8.056717	0.1	0.369370
8.058383	0.1	0.370145
8.060050	0.1	0.370801
8.061717	0.1	0.369608
8.063383	0.1	0.366569
8.065050	0.1	0.363052
8.066717	0.1	0.360727
8.068383	0.1	0.360727
8.070050	0.1	0.363529
8.071717	0.1	0.367999
8.073383	0.1	0.372231
8.075050	0.1	0.374436
8.076717	0.1	0.373721
8.078383	0.1	0.370443
8.080050	0.1	0.366688
8.081717	0.1	0.364125
8.083383	0.1	0.363529
8.085050	0.1	0.364602
8.086717	0.1	0.366271
8.088383	0.1	0.366807
8.090050	0.1	0.364721
8.091717	0.1	0.360072
8.093383	0.1	0.354171
8.095050	0.1	0.348508
8.096717	0.1	0.344157
8.098383	0.1	0.341356
8.100050	0.1	0.340104
8.101717	0.1	0.339925
8.103383	0.1	0.340045
8.105050	0.1	0.339925
8.106717	0.1	0.339687
8.108383	0.1	0.339806
8.110050	0.1	0.340521
8.111717	0.1	0.340879
8.113383	0.1	0.339746
8.115050	0.1	0.337958
8.116717	0.1	0.336885
8.118383	0.1	0.336647
8.120050	0.1	0.336289
8.121717	0.1	0.335693
8.123383	0.1	0.334859
8.125050	0.1	0.334442
8.126717	0.1	0.335515
8.128383	0.1	0.338733
8.130050	0.1	0.342667
8.131717	0.1	0.344753
8.133383	0.1	0.343919
8.135050	0.1	0.340581
8.136717	0.1	0.336111
8.138383	0.1	0.332117
8.140050	0.1	0.330210
8.141717	0.1	0.330687
8.143383	0.1	0.332296
8.145050	0.1	0.333905
8.146717	0.1	0.335217
8.148383	0.1	0.335872
8.150050	0.1	0.335455
8.151717	0.1	0.333428
8.153383	0.1	0.329673
8.155050	0.1	0.324905
8.156717	0.1	0.320435
8.158383	0.1	0.317812
8.160050	0.1	0.317514
8.161717	0.1	0.318348
8.163383	0.1	0.318408
8.165050	0.1	0.317276
8.166717	0.1	0.315547
8.168383	0.1	0.313401
8.170050	0.1	0.311196
8.171717	0.1	0.309110
8.173383	0.1	0.306666
8.175050	0.1	0.303447
8.176717	0.1	0.299990
8.178383	0.1	0.297010
8.180050	0.1	0.294685
8.181717	0.1	0.292301
8.183383	0.1	0.288904
8.185050	0.1	0.284374
8.186717	0.1	0.280678
8.188383	0.1	0.280023
8.190050	0.1	0.282288
8.191717	0.1	0.285745
8.193383	0.1	0.289381
8.195050	0.1	0.292420
8.196717	0.1	0.294328
8.198383	0.1	0.294864
8.200050	0.1	0.293672
8.201717	0.1	0.291109
8.203383	0.1	0.288904
8.205050	0.1	0.288486
8.206717	0.1	0.289857
8.208383	0.1	0.291944
8.210050	0.1	0.294268
8.211717	0.1	0.296474
8.213383	0.1	0.297904
8.215050	0.1	0.297189
8.216717	0.1	0.293434
8.218383	0.1	0.286937
8.220050	0.1	0.279427
8.221717	0.1	0.273108
8.223383	0.1	0.269473
8.225050	0.1	0.269413
8.226717	0.1	0.272512
8.228383	0.1	0.276685
8.230050	0.1	0.280082
8.231717	0.1	0.281692
8.233383	0.1	0.280797
8.235050	0.1	0.277877
8.236717	0.1	0.275195
8.238383	0.1	0.275552
8.240050	0.1	0.279784
8.241717	0.1	0.286877
8.243383	0.1	0.294328
8.245050	0.1	0.300109
8.246717	0.1	0.303984
8.248383	0.1	0.306845
8.250050	0.1	0.308633
8.251717	0.1	0.308573
8.253383	0.1	0.307024
8.255050	0.1	0.305176
8.256717	0.1	0.303864
8.258383	0.1	0.302196
8.260050	0.1	0.298798
8.261717	0.1	0.293791
8.263383	0.1	0.288844
8.265050	0.1	0.285566
8.266717	0.1	0.285029
8.268383	0.1	0.287831
8.270050	0.1	0.293016
8.271717	0.1	0.298560
8.273383	0.1	0.302553
8.275050	0.1	0.304937
8.276717	0.1	0.306249
8.278383	0.1	0.305891
8.280050	0.1	0.302911
8.281717	0.1	0.298679
8.283383	0.1	0.296354
8.285050	0.1	0.298142
8.286717	0.1	0.303507
8.288383	0.1	0.309110
8.290050	0.1	0.311613
8.291717	0.1	0.310004
8.293383	0.1	0.305355
8.295050	0.1	0.299275
8.296717	0.1	0.292659
8.298383	0.1	0.286639
8.300050	0.1	0.281811
8.301717	0.1	0.278771
8.303383	0.1	0.277579
8.305050	0.1	0.277996
8.306717	0.1	0.278592
8.308383	0.1	0.278294
8.310050	0.1	0.276268
8.311717	0.1	0.272632
8.313383	0.1	0.268638
8.315050	0.1	0.266492
8.316717	0.1	0.267208
8.318383	0.1	0.269890
8.320050	0.1	0.272214
8.321717	0.1	0.271738
8.323383	0.1	0.267327
8.325050	0.1	0.260055
8.326717	0.1	0.252366
8.328383	0.1	0.245988
8.330050	0.1	0.241637
8.331717	0.1	0.239849
8.333383	0.1	0.241339
8.335050	0.1	0.245810
8.336717	0.1	0.251770
8.338383	0.1	0.257969
8.340050	0.1	0.263453
8.341717	0.1	0.266790
8.343383	0.1	0.267267
8.345050	0.1	0.265539
8.346717	0.1	0.262916
8.348383	0.1	0.259459
8.350050	0.1	0.254750
8.351717	0.1	0.250041
8.353383	0.1	0.247538
8.355050	0.1	0.248194
8.356717	0.1	0.250876
8.358383	0.1	0.253320
8.360050	0.1	0.252903
8.361717	0.1	0.248253
8.363383	0.1	0.240803
8.365050	0.1	0.234246
8.366717	0.1	0.231445
8.368383	0.1	0.232577
8.370050	0.1	0.235617
8.371717	0.1	0.238895
8.373383	0.1	0.241876
8.375050	0.1	0.244796
8.376717	0.1	0.247061
8.378383	0.1	0.247836
8.380050	0.1	0.247180
8.381717	0.1	0.245631
8.383383	0.1	0.242889
8.385050	0.1	0.238359
8.386717	0.1	0.232995
8.388383	0.1	0.228882
8.390050	0.1	0.227273
8.391717	0.1	0.228465
8.393383	0.1	0.231147
8.395050	0.1	0.233173
8.396717	0.1	0.233471
8.398383	0.1	0.232875
8.400050	0.1	0.232697
8.401717	0.1	0.233293
8.403383	0.1	0.233769
8.405050	0.1	0.233293
8.406717	0.1	0.232220
8.408383	0.1	0.231564
8.410050	0.1	0.231504
8.411717	0.1	0.232101
8.413383	0.1	0.232875
8.415050	0.1	0.233412
8.416717	0.1	0.233829
8.418383	0.1	0.234962
8.420050	0.1	0.236571
8.421717	0.1	0.236988
8.423383	0.1	0.235140
8.425050	0.1	0.231564
8.426717	0.1	0.227451
8.428383	0.1	0.223815
8.430050	0.1	0.220656
8.431717	0.1	0.216782
8.433383	0.1	0.211775
8.435050	0.1	0.206947
8.436717	0.1	0.204623
8.438383	0.1	0.206709
8.440050	0.1	0.212967
8.441717	0.1	0.220776
8.443383	0.1	0.227928
8.445050	0.1	0.234127
8.446717	0.1	0.239015
8.448383	0.1	0.240803
8.450050	0.1	0.238299
8.451717	0.1	0.231922
8.453383	0.1	0.223458
8.455050	0.1	0.215530
8.456717	0.1	0.210822
8.458383	0.1	0.210583
8.460050	0.1	0.213742
8.461717	0.1	0.218689
8.463383	0.1	0.224113
8.465050	0.1	0.228107
8.466717	0.1	0.228584
8.468383	0.1	0.225008
8.470050	0.1	0.218630
8.471717	0.1	0.211597
8.473383	0.1	0.206232
8.475050	0.1	0.204563
8.476717	0.1	0.207722
8.478383	0.1	0.214815
8.480050	0.1	0.222623
8.481717	0.1	0.226736
8.483383	0.1	0.225782
8.485050	0.1	0.222206
8.486717	0.1	0.219345
8.488383	0.1	0.218332
8.490050	0.1	0.218809
8.491717	0.1	0.220180
8.493383	0.1	0.222027
8.495050	0.1	0.224233
8.496717	0.1	0.226319
8.498383	0.1	0.228107
8.500050	0.1	0.229120
8.501717	0.1	0.229478
8.503383	0.1	0.229776
8.505050	0.1	0.230372
8.506717	0.1	0.230730
8.508383	0.1	0.230193
8.510050	0.1	0.228405
8.511717	0.1	0.226200
8.513383	0.1	0.225008
8.515050	0.1	0.225604
8.516717	0.1	0.227392
8.518383	0.1	0.228643
8.520050	0.1	0.227511
8.521717	0.1	0.224173
8.523383	0.1	0.221193
8.525050	0.1	0.221014
8.526717	0.1	0.224054
8.528383	0.1	0.228822
8.530050	0.1	0.233173
8.531717	0.1	0.235736
8.533383	0.1	0.236511
8.535050	0.1	0.236571
8.536717	0.1	0.236094
8.538383	0.1	0.235498
8.540050	0.1	0.235736
8.541717	0.1	0.237405
8.543383	0.1	0.239551
8.545050	0.1	0.240505
8.546717	0.1	0.240088
8.548383	0.1	0.239313
8.550050	0.1	0.239074
8.551717	0.1	0.240088
8.553383	0.1	0.242114
8.555050	0.1	0.243962
8.556717	0.1	0.244319
8.558383	0.1	0.243008
8.560050	0.1	0.241339
8.561717	0.1	0.240803
8.563383	0.1	0.241458
8.565050	0.1	0.242174
8.566717	0.1	0.241816
8.568383	0.1	0.240028
8.570050	0.1	0.237286
8.571717	0.1	0.234723
8.573383	0.1	0.233471
8.575050	0.1	0.234246
8.576717	0.1	0.236809
8.578383	0.1	0.240326
8.580050	0.1	0.243843
8.581717	0.1	0.246882
8.583383	0.1	0.248730
8.585050	0.1	0.249267
8.586717	0.1	0.249147
8.588383	0.1	0.249088
8.590050	0.1	0.248969
8.591717	0.1	0.248253
8.593383	0.1	0.247598
8.595050	0.1	0.247478
8.596717	0.1	0.247359
8.598383	0.1	0.246584
8.600050	0.1	0.245392
8.601717	0.1	0.244021
8.603383	0.1	0.243068
8.605050	0.1	0.243783
8.606717	0.1	0.247180
8.608383	0.1	0.252426
8.610050	0.1	0.256956
8.611717	0.1	0.258923
8.613383	0.1	0.258267
8.615050	0.1	0.256419
8.616717	0.1	0.254571
8.618383	0.1	0.253618
8.620050	0.1	0.253677
8.621717	0.1	0.254095
8.623383	0.1	0.253558
8.625050	0.1	0.251055
8.626717	0.1	0.246942
8.628383	0.1	0.242770
8.630050	0.1	0.239968
8.631717	0.1	0.238538
8.633383	0.1	0.237644
8.635050	0.1	0.236690
8.636717	0.1	0.234842
8.638383	0.1	0.231922
8.640050	0.1	0.228822
8.641717	0.1	0.226319
8.643383	0.1	0.225127
8.645050	0.1	0.225484
8.646717	0.1	0.227034
8.648383	0.1	0.228286
8.650050	0.1	0.227511
8.651717	0.1	0.224113
8.653383	0.1	0.219107
8.655050	0.1	0.213563
8.656717	0.1	0.208199
8.658383	0.1	0.203431
8.660050	0.1	0.199795
8.661717	0.1	0.197291
8.663383	0.1	0.196338
8.665050	0.1	0.197232
8.666717	0.1	0.199735
8.668383	0.1	0.202060
8.670050	0.1	0.202000
8.671717	0.1	0.199795
8.673383	0.1	0.197768
8.675050	0.1	0.197530
8.676717	0.1	0.197947
8.678383	0.1	0.197113
8.680050	0.1	0.194073
8.681717	0.1	0.190020
8.683383	0.1	0.187635
8.685050	0.1	0.188768
8.686717	0.1	0.192463
8.688383	0.1	0.194967
8.690050	0.1	0.193000
8.691717	0.1	0.186682
8.693383	0.1	0.179112
8.695050	0.1	0.172615
8.696717	0.1	0.166714
8.698383	0.1	0.160694
8.700050	0.1	0.155151
8.701717	0.1	0.151634
8.703383	0.1	0.151217
8.705050	0.1	0.153601
8.706717	0.1	0.157535
8.708383	0.1	0.161171
8.710050	0.1	0.163376
8.711717	0.1	0.164449
8.713383	0.1	0.165582
8.715050	0.1	0.167191
8.716717	0.1	0.167966
8.718383	0.1	0.166476
8.720050	0.1	0.162065
8.721717	0.1	0.155389
8.723383	0.1	0.147879
8.725050	0.1	0.141144
8.726717	0.1	0.136733
8.728383	0.1	0.136137
8.730050	0.1	0.139296
8.731717	0.1	0.144660
8.733383	0.1	0.150025
8.735050	0.1	0.153422
8.736717	0.1	0.153542
8.738383	0.1	0.150144
8.740050	0.1	0.144541
8.741717	0.1	0.138938
8.743383	0.1	0.135303
8.745050	0.1	0.134528
8.746717	0.1	0.136316
8.748383	0.1	0.139356
8.750050	0.1	0.142217
8.751717	0.1	0.144243
8.753383	0.1	0.145912
8.755050	0.1	0.147998
8.756717	0.1	0.150442
8.758383	0.1	0.151694
8.760050	0.1	0.151098
8.761717	0.1	0.149727
8.763383	0.1	0.149131
8.765050	0.1	0.149608
8.766717	0.1	0.149965
8.768383	0.1	0.149190
8.770050	0.1	0.147045
8.771717	0.1	0.144303
8.773383	0.1	0.141203
8.775050	0.1	0.137687
8.776717	0.1	0.134051
8.778383	0.1	0.131249
8.780050	0.1	0.131130
8.781717	0.1	0.134885
8.783383	0.1	0.142336
8.785050	0.1	0.152349
8.786717	0.1	0.162542
8.788383	0.1	0.170767
8.790050	0.1	0.176132
8.791717	0.1	0.178516
8.793383	0.1	0.177443
8.795050	0.1	0.173092
8.796717	0.1	0.167131
8.798383	0.1	0.161290
8.800050	0.1	0.156820
8.801717	0.1	0.154555
8.803383	0.1	0.155151
8.805050	0.1	0.158548
8.806717	0.1	0.163794
8.808383	0.1	0.169337
8.810050	0.1	0.173628
8.811717	0.1	0.176370
8.813383	0.1	0.178456
8.815050	0.1	0.181079
8.816717	0.1	0.184476
8.818383	0.1	0.187159
8.820050	0.1	0.187516
8.821717	0.1	0.185668
8.823383	0.1	0.183344
8.825050	0.1	0.181913
8.826717	0.1	0.182092
8.828383	0.1	0.184357
8.830050	0.1	0.187933
8.831717	0.1	0.190973
8.833383	0.1	0.191927
8.835050	0.1	0.191093
8.836717	0.1	0.190616
8.838383	0.1	0.192583
8.840050	0.1	0.196993
8.841717	0.1	0.202537
8.843383	0.1	0.208080
8.845050	0.1	0.213146
8.846717	0.1	0.217080
8.848383	0.1	0.219464
8.850050	0.1	0.220418
8.851717	0.1	0.220478
8.853383	0.1	0.221074
8.855050	0.1	0.223756
8.856717	0.1	0.228941
8.858383	0.1	0.234962
8.860050	0.1	0.239551
8.861717	0.1	0.242651
8.863383	0.1	0.246406
8.865050	0.1	0.252664
8.866717	0.1	0.260115
8.868383	0.1	0.265777
8.870050	0.1	0.267744
8.871717	0.1	0.267267
8.873383	0.1	0.266850
8.875050	0.1	0.268459
8.876717	0.1	0.272632
8.878383	0.1	0.278294
8.880050	0.1	0.283599
8.881717	0.1	0.287116
8.883383	0.1	0.288129
8.885050	0.1	0.286341
8.886717	0.1	0.282764
8.888383	0.1	0.279784
8.890050	0.1	0.279427
8.891717	0.1	0.281155
8.893383	0.1	0.283539
8.895050	0.1	0.286341
8.896717	0.1	0.290811
8.898383	0.1	0.297248
8.900050	0.1	0.303984
8.901717	0.1	0.308514
8.903383	0.1	0.310302
8.905050	0.1	0.310838
8.906717	0.1	0.311017
8.908383	0.1	0.310659
8.910050	0.1	0.309944
8.911717	0.1	0.309587
8.913383	0.1	0.309587
8.915050	0.1	0.309169
8.916717	0.1	0.307977
8.918383	0.1	0.306070
8.920050	0.1	0.304043
8.921717	0.1	0.303030
8.923383	0.1	0.303209
8.925050	0.1	0.302970
8.926717	0.1	0.301361
8.928383	0.1	0.298738
8.930050	0.1	0.296414
8.931717	0.1	0.294983
8.933383	0.1	0.293851
8.935050	0.1	0.291944
8.936717	0.1	0.288486
8.938383	0.1	0.283003
8.940050	0.1	0.276625
8.941717	0.1	0.271916
8.943383	0.1	0.270665
8.945050	0.1	0.272989
8.946717	0.1	0.278115
8.948383	0.1	0.284731
8.950050	0.1	0.291169
8.951717	0.1	0.295401
8.953383	0.1	0.296533
8.955050	0.1	0.294566
8.956717	0.1	0.289977
8.958383	0.1	0.284135
8.960050	0.1	0.279009
8.961717	0.1	0.276148
8.963383	0.1	0.275195
8.965050	0.1	0.274241
8.966717	0.1	0.271976
8.968383	0.1	0.268459
8.970050	0.1	0.264943
8.971717	0.1	0.262976
8.973383	0.1	0.262916
8.975050	0.1	0.263929
8.976717	0.1	0.264287
8.978383	0.1	0.262976
8.980050	0.1	0.260651
8.981717	0.1	0.258505
8.983383	0.1	0.256717
8.985050	0.1	0.254631
8.986717	0.1	0.251651
8.988383	0.1	0.247657
8.990050	0.1	0.243127
8.991717	0.1	0.239611
8.993383	0.1	0.238061
8.995050	0.1	0.237584
8.996717	0.1	0.236154
8.998383	0.1	0.233829
9.000050	0.1	0.233233
9.001717	0.1	0.236809
9.003383	0.1	0.244439
9.005050	0.1	0.253916
9.006717	0.1	0.262678
9.008383	0.1	0.268340
9.010050	0.1	0.268817
9.011717	0.1	0.263929
9.013383	0.1	0.255466
9.015050	0.1	0.246346
9.016717	0.1	0.239611
9.018383	0.1	0.237405
9.020050	0.1	0.239193
9.021717	0.1	0.242710
9.023383	0.1	0.246167
9.025050	0.1	0.249386
9.026717	0.1	0.252843
9.028383	0.1	0.256896
9.030050	0.1	0.261307
9.031717	0.1	0.265002
9.033383	0.1	0.266671
9.035050	0.1	0.266075
9.036717	0.1	0.264347
9.038383	0.1	0.262976
9.040050	0.1	0.262499
9.041717	0.1	0.262141
9.043383	0.1	0.260770
9.045050	0.1	0.258446
9.046717	0.1	0.255942
9.048383	0.1	0.253737
9.050050	0.1	0.250995
9.051717	0.1	0.246763
9.053383	0.1	0.241518
9.055050	0.1	0.237346
9.056717	0.1	0.236332
9.058383	0.1	0.238299
9.060050	0.1	0.240922
9.061717	0.1	0.243008
9.063383	0.1	0.245452
9.065050	0.1	0.249326
9.066717	0.1	0.253856
9.068383	0.1	0.257432
9.070050	0.1	0.260115
9.071717	0.1	0.262499
9.073383	0.1	0.264466
9.075050	0.1	0.265419
9.076717	0.1	0.265360
9.078383	0.1	0.263989
9.080050	0.1	0.261545
9.081717	0.1	0.258684
9.083383	0.1	0.255823
9.085050	0.1	0.252604
9.086717	0.1	0.248492
9.088383	0.1	0.243902
9.090050	0.1	0.240624
9.091717	0.1	0.239193
9.093383	0.1	0.238717
9.095050	0.1	0.238597
9.096717	0.1	0.239491
9.098383	0.1	0.242054
9.100050	0.1	0.245273
9.101717	0.1	0.246882
9.103383	0.1	0.245035
9.105050	0.1	0.239968
9.106717	0.1	0.233948
9.108383	0.1	0.229299
9.110050	0.1	0.226796
9.111717	0.1	0.226498
9.113383	0.1	0.228643
9.115050	0.1	0.232339
9.116717	0.1	0.235140
9.118383	0.1	0.235140
9.120050	0.1	0.232995
9.121717	0.1	0.230789
9.123383	0.1	0.230432
9.125050	0.1	0.232339
9.126717	0.1	0.235140
9.128383	0.1	0.236750
9.130050	0.1	0.235796
9.131717	0.1	0.232577
9.133383	0.1	0.228822
9.135050	0.1	0.226259
9.136717	0.1	0.226080
9.138383	0.1	0.228524
9.140050	0.1	0.232816
9.141717	0.1	0.236869
9.143383	0.1	0.238359
9.145050	0.1	0.237346
9.146717	0.1	0.235856
9.148383	0.1	0.235081
9.150050	0.1	0.234425
9.151717	0.1	0.233114
9.153383	0.1	0.231326
9.155050	0.1	0.230253
9.156717	0.1	0.230432
9.158383	0.1	0.231206
9.160050	0.1	0.231743
9.161717	0.1	0.232458
9.163383	0.1	0.233829
9.165050	0.1	0.235021
9.166717	0.1	0.234306
9.168383	0.1	0.230849
9.170050	0.1	0.225484
9.171717	0.1	0.219822
9.173383	0.1	0.215530
9.175050	0.1	0.213146
9.176717	0.1	0.211477
9.178383	0.1	0.209510
9.180050	0.1	0.208318
9.181717	0.1	0.209928
9.183383	0.1	0.214815
9.185050	0.1	0.221074
9.186717	0.1	0.226021
9.188383	0.1	0.227749
9.190050	0.1	0.225067
9.191717	0.1	0.219107
9.193383	0.1	0.212848
9.195050	0.1	0.209034
9.196717	0.1	0.207782
9.198383	0.1	0.207543
9.200050	0.1	0.207543
9.201717	0.1	0.207961
9.203383	0.1	0.209093
9.205050	0.1	0.210762
9.206717	0.1	0.212073
9.208383	0.1	0.211954
9.210050	0.1	0.210106
9.211717	0.1	0.207543
9.213383	0.1	0.205696
9.215050	0.1	0.204325
9.216717	0.1	0.201941
9.218383	0.1	0.198483
9.220050	0.1	0.195086
9.221717	0.1	0.193000
9.223383	0.1	0.192523
9.225050	0.1	0.193417
9.226717	0.1	0.194728
9.228383	0.1	0.195146
9.230050	0.1	0.193834
9.231717	0.1	0.191331
9.233383	0.1	0.188530
9.235050	0.1	0.186086
9.236717	0.1	0.184953
9.238383	0.1	0.185192
9.240050	0.1	0.185668
9.241717	0.1	0.185370
9.243383	0.1	0.184476
9.245050	0.1	0.184119
9.246717	0.1	0.185072
9.248383	0.1	0.186265
9.250050	0.1	0.186265
9.251717	0.1	0.184596
9.253383	0.1	0.181854
9.255050	0.1	0.179172
9.256717	0.1	0.177383
9.258383	0.1	0.176549
9.260050	0.1	0.176132
9.261717	0.1	0.176191
9.263383	0.1	0.177026
9.265050	0.1	0.177741
9.266717	0.1	0.177085
9.268383	0.1	0.174463
9.270050	0.1	0.170529
9.271717	0.1	0.166774
9.273383	0.1	0.164151
9.275050	0.1	0.162900
9.276717	0.1	0.163078
9.278383	0.1	0.164986
9.280050	0.1	0.168026
9.281717	0.1	0.171244
9.283383	0.1	0.174582
9.285050	0.1	0.177920
9.286717	0.1	0.180900
9.288383	0.1	0.183165
9.290050	0.1	0.184476
9.291717	0.1	0.185311
9.293383	0.1	0.186563
9.295050	0.1	0.188649
9.296717	0.1	0.190973
9.298383	0.1	0.191748
9.300050	0.1	0.189304
9.301717	0.1	0.185013
9.303383	0.1	0.183105
9.305050	0.1	0.186324
9.306717	0.1	0.193298
9.308383	0.1	0.199735
9.310050	0.1	0.202417
9.311717	0.1	0.201285
9.313383	0.1	0.198364
9.315050	0.1	0.196040
9.316717	0.1	0.195563
9.318383	0.1	0.197291
9.320050	0.1	0.200987
9.321717	0.1	0.206232
9.323383	0.1	0.212014
9.325050	0.1	0.217855
9.326717	0.1	0.223756
9.328383	0.1	0.229776
9.330050	0.1	0.235438
9.331717	0.1	0.239968
9.333383	0.1	0.242770
9.335050	0.1	0.243962
9.336717	0.1	0.244915
9.338383	0.1	0.247359
9.340050	0.1	0.251770
9.341717	0.1	0.257254
9.343383	0.1	0.262558
9.345050	0.1	0.266910
9.346717	0.1	0.269890
9.348383	0.1	0.271440
9.350050	0.1	0.271738
9.351717	0.1	0.270486
9.353383	0.1	0.267982
9.355050	0.1	0.265539
9.356717	0.1	0.264525
9.358383	0.1	0.266254
9.360050	0.1	0.271499
9.361717	0.1	0.279129
9.363383	0.1	0.286222
9.365050	0.1	0.289559
9.366717	0.1	0.288010
9.368383	0.1	0.283778
9.370050	0.1	0.281572
9.371717	0.1	0.284016
9.373383	0.1	0.289202
9.375050	0.1	0.293970
9.376717	0.1	0.297308
9.378383	0.1	0.300705
9.380050	0.1	0.305533
9.381717	0.1	0.310898
9.383383	0.1	0.314534
9.385050	0.1	0.315368
9.386717	0.1	0.314057
9.388383	0.1	0.312507
9.390050	0.1	0.312209
9.391717	0.1	0.312984
9.393383	0.1	0.312805
9.395050	0.1	0.308931
9.396717	0.1	0.300944
9.398383	0.1	0.291646
9.400050	0.1	0.284731
9.401717	0.1	0.282168
9.403383	0.1	0.283539
9.405050	0.1	0.287652
9.406717	0.1	0.292420
9.408383	0.1	0.295460
9.410050	0.1	0.295639
9.411717	0.1	0.293553
9.413383	0.1	0.290871
9.415050	0.1	0.289559
9.416717	0.1	0.290811
9.418383	0.1	0.293255
9.420050	0.1	0.293314
9.421717	0.1	0.288606
9.423383	0.1	0.281036
9.425050	0.1	0.275135
9.426717	0.1	0.273585
9.428383	0.1	0.276923
9.430050	0.1	0.284374
9.431717	0.1	0.294149
9.433383	0.1	0.303745
9.435050	0.1	0.310183
9.436717	0.1	0.311971
9.438383	0.1	0.309825
9.440050	0.1	0.306189
9.441717	0.1	0.302970
9.443383	0.1	0.300527
9.445050	0.1	0.298440
9.446717	0.1	0.296593
9.448383	0.1	0.295460
9.450050	0.1	0.295937
9.451717	0.1	0.298023
9.453383	0.1	0.301659
9.455050	0.1	0.306726
9.456717	0.1	0.311852
9.458383	0.1	0.314415
9.460050	0.1	0.313461
9.461717	0.1	0.310540
9.463383	0.1	0.308037
9.465050	0.1	0.307322
9.466717	0.1	0.307918
9.468383	0.1	0.308573
9.470050	0.1	0.308037
9.471717	0.1	0.305593
9.473383	0.1	0.301123
9.475050	0.1	0.295579
9.476717	0.1	0.290692
9.478383	0.1	0.288069
9.480050	0.1	0.287890
9.481717	0.1	0.289619
9.483383	0.1	0.292242
9.485050	0.1	0.294626
9.486717	0.1	0.295997
9.488383	0.1	0.296414
9.490050	0.1	0.296474
9.491717	0.1	0.297248
9.493383	0.1	0.298977
9.495050	0.1	0.300646
9.496717	0.1	0.301182
9.498383	0.1	0.301003
9.500050	0.1	0.301242
9.501717	0.1	0.301838
9.503383	0.1	0.301182
9.505050	0.1	0.298381
9.506717	0.1	0.294089
9.508383	0.1	0.290334
9.510050	0.1	0.289559
9.511717	0.1	0.293434
9.513383	0.1	0.301480
9.515050	0.1	0.310659
9.516717	0.1	0.317752
9.518383	0.1	0.321925
9.520050	0.1	0.324130
9.521717	0.1	0.325859
9.523383	0.1	0.328600
9.525050	0.1	0.333369
9.526717	0.1	0.339091
9.528383	0.1	0.343144
9.530050	0.1	0.344217
9.531717	0.1	0.343621
9.533383	0.1	0.343382
9.535050	0.1	0.344276
9.536717	0.1	0.345051
9.538383	0.1	0.344098
9.540050	0.1	0.341594
9.541717	0.1	0.338554
9.543383	0.1	0.335693
9.545050	0.1	0.333369
9.546717	0.1	0.332475
9.548383	0.1	0.333846
9.550050	0.1	0.337183
9.551717	0.1	0.341237
9.553383	0.1	0.344634
9.555050	0.1	0.346482
9.556717	0.1	0.347793
9.558383	0.1	0.349939
9.560050	0.1	0.353336
9.561717	0.1	0.358045
9.563383	0.1	0.363648
9.565050	0.1	0.368178
9.566717	0.1	0.370085
9.568383	0.1	0.369668
9.570050	0.1	0.368357
9.571717	0.1	0.367761
9.573383	0.1	0.368297
9.575050	0.1	0.370264
9.576717	0.1	0.374436
9.578383	0.1	0.380814
9.580050	0.1	0.388265
9.581717	0.1	0.394702
9.583383	0.1	0.398695
9.585050	0.1	0.399649
9.586717	0.1	0.398159
9.588383	0.1	0.395775
9.590050	0.1	0.393927
9.591717	0.1	0.393033
9.593383	0.1	0.392616
9.595050	0.1	0.392139
9.596717	0.1	0.391662
9.598383	0.1	0.390768
9.600050	0.1	0.388742
9.601717	0.1	0.385344
9.603383	0.1	0.381768
9.605050	0.1	0.379384
9.606717	0.1	0.379086
9.608383	0.1	0.381172
9.610050	0.1	0.384986
9.611717	0.1	0.388265
9.613383	0.1	0.388861
9.615050	0.1	0.385582
9.616717	0.1	0.378191
9.618383	0.1	0.367999
9.620050	0.1	0.358224
9.621717	0.1	0.352681
9.623383	0.1	0.353038
9.625050	0.1	0.358224
9.626717	0.1	0.365913
9.628383	0.1	0.374138
9.630050	0.1	0.381112
9.631717	0.1	0.385463
9.633383	0.1	0.387549
9.635050	0.1	0.389278
9.636717	0.1	0.391424
9.638383	0.1	0.392556
9.640050	0.1	0.391006
9.641717	0.1	0.386000
9.643383	0.1	0.377953
9.645050	0.1	0.368953
9.646717	0.1	0.361800
9.648383	0.1	0.358462
9.650050	0.1	0.359356
9.651717	0.1	0.362754
9.653383	0.1	0.366211
9.655050	0.1	0.367761
9.656717	0.1	0.366807
9.658383	0.1	0.364006
9.660050	0.1	0.361145
9.661717	0.1	0.359178
9.663383	0.1	0.357330
9.665050	0.1	0.354469
9.666717	0.1	0.350952
9.668383	0.1	0.348449
9.670050	0.1	0.347137
9.671717	0.1	0.344932
9.673383	0.1	0.340700
9.675050	0.1	0.335932
9.676717	0.1	0.332415
9.678383	0.1	0.330508
9.680050	0.1	0.330091
9.681717	0.1	0.330746
9.683383	0.1	0.331581
9.685050	0.1	0.331223
9.686717	0.1	0.329018
9.688383	0.1	0.325143
9.690050	0.1	0.320435
9.691717	0.1	0.316560
9.693383	0.1	0.315130
9.695050	0.1	0.316620
9.696717	0.1	0.319898
9.698383	0.1	0.323474
9.700050	0.1	0.326216
9.701717	0.1	0.328004
9.703383	0.1	0.328720
9.705050	0.1	0.327826
9.706717	0.1	0.325263
9.708383	0.1	0.321984
9.710050	0.1	0.318825
9.711717	0.1	0.316083
9.713383	0.1	0.313401
9.715050	0.1	0.311613
9.716717	0.1	0.311852
9.718383	0.1	0.313818
9.720050	0.1	0.315547
9.721717	0.1	0.314891
9.723383	0.1	0.311255
9.725050	0.1	0.306487
9.726717	0.1	0.303745
9.728383	0.1	0.304282
9.730050	0.1	0.306487
9.731717	0.1	0.307322
9.733383	0.1	0.304818
9.735050	0.1	0.299156
9.736717	0.1	0.293016
9.738383	0.1	0.289559
9.740050	0.1	0.289261
9.741717	0.1	0.290096
9.743383	0.1	0.290513
9.745050	0.1	0.290811
9.746717	0.1	0.290692
9.748383	0.1	0.289261
9.750050	0.1	0.286639
9.751717	0.1	0.284731
9.753383	0.1	0.285447
9.755050	0.1	0.288963
9.756717	0.1	0.294387
9.758383	0.1	0.301421
9.760050	0.1	0.309885
9.761717	0.1	0.318229
9.763383	0.1	0.323474
9.765050	0.1	0.323594
9.766717	0.1	0.319242
9.768383	0.1	0.312984
9.770050	0.1	0.307202
9.771717	0.1	0.302494
9.773383	0.1	0.298500
9.775050	0.1	0.295639
9.776717	0.1	0.294805
9.778383	0.1	0.296235
9.780050	0.1	0.298917
9.781717	0.1	0.301003
9.783383	0.1	0.301361
9.785050	0.1	0.300646
9.786717	0.1	0.300050
9.788383	0.1	0.299633
9.790050	0.1	0.298798
9.791717	0.1	0.298798
9.793383	0.1	0.301123
9.795050	0.1	0.305176
9.796717	0.1	0.308812
9.798383	0.1	0.311315
9.800050	0.1	0.312984
9.801717	0.1	0.313759
9.803383	0.1	0.313044
9.805050	0.1	0.310481
9.806717	0.1	0.305891
9.808383	0.1	0.299454
9.810050	0.1	0.292420
9.811717	0.1	0.287652
9.813383	0.1	0.287890
9.815050	0.1	0.293493
9.816717	0.1	0.301421
9.818383	0.1	0.307083
9.820050	0.1	0.307560
9.821717	0.1	0.302732
9.823383	0.1	0.294983
9.825050	0.1	0.286996
9.826717	0.1	0.280738
9.828383	0.1	0.276744
9.830050	0.1	0.274777
9.831717	0.1	0.274777
9.833383	0.1	0.277162
9.835050	0.1	0.282049
9.836717	0.1	0.288248
9.838383	0.1	0.294089
9.840050	0.1	0.298977
9.841717	0.1	0.302553
9.843383	0.1	0.303984
9.845050	0.1	0.302494
9.846717	0.1	0.298798
9.848383	0.1	0.294805
9.850050	0.1	0.291824
9.851717	0.1	0.290036
9.853383	0.1	0.288963
9.855050	0.1	0.288963
9.856717	0.1	0.290334
9.858383	0.1	0.292361
9.860050	0.1	0.294209
9.861717	0.1	0.295341
9.863383	0.1	0.295222
9.865050	0.1	0.293374
9.866717	0.1	0.290394
9.868383	0.1	0.288367
9.870050	0.1	0.289500
9.871717	0.1	0.294268
9.873383	0.1	0.300765
9.875050	0.1	0.305176
9.876717	0.1	0.303864
9.878383	0.1	0.296414
9.880050	0.1	0.286400
9.881717	0.1	0.278115
9.883383	0.1	0.273883
9.885050	0.1	0.273108
9.886717	0.1	0.273705
9.888383	0.1	0.273764
9.890050	0.1	0.272810
9.891717	0.1	0.271797
9.893383	0.1	0.271797
9.895050	0.1	0.273466
9.896717	0.1	0.276387
9.898383	0.1	0.279427
9.900050	0.1	0.281394
9.901717	0.1	0.281930
9.903383	0.1	0.281632
9.905050	0.1	0.281513
9.906717	0.1	0.282288
9.908383	0.1	0.283360
9.910050	0.1	0.283420
9.911717	0.1	0.282049
9.913383	0.1	0.279188
9.915050	0.1	0.274003
9.916717	0.1	0.266135
9.918383	0.1	0.257313
9.920050	0.1	0.250578
9.921717	0.1	0.247955
9.923383	0.1	0.249624
9.925050	0.1	0.253499
9.926717	0.1	0.256956
9.928383	0.1	0.258863
9.930050	0.1	0.260472
9.931717	0.1	0.263274
9.933383	0.1	0.267148
9.935050	0.1	0.270247
9.936717	0.1	0.271261
9.938383	0.1	0.270545
9.940050	0.1	0.269473
9.941717	0.1	0.268996
9.943383	0.1	0.269115
9.945050	0.1	0.268936
9.946717	0.1	0.267565
9.948383	0.1	0.265479
9.950050	0.1	0.263989
9.951717	0.1	0.263691
9.953383	0.1	0.264168
9.955050	0.1	0.264227
9.956717	0.1	0.262678
9.958383	0.1	0.258863
9.960050	0.1	0.252783
9.961717	0.1	0.245810
9.963383	0.1	0.240207
9.965050	0.1	0.237584
9.966717	0.1	0.238121
9.968383	0.1	0.240803
9.970050	0.1	0.244617
9.971717	0.1	0.249088
9.973383	0.1	0.254035
9.975050	0.1	0.258923
9.976717	0.1	0.262618
9.978383	0.1	0.263810
9.980050	0.1	0.262022
9.981717	0.1	0.258327
9.983383	0.1	0.254631
9.985050	0.1	0.251889
9.986717	0.1	0.249863
9.988383	0.1	0.248551
9.990050	0.1	0.249028
9.991717	0.1	0.251591
9.993383	0.1	0.255346
9.995050	0.1	0.258803
9.996717	0.1	0.260949
9.998383	0.1	0.261426
10.000050	0.1	0.260293
10.001717	0.1	0.257611
10.003383	0.1	0.253856
10.005050	0.1	0.250578
10.006717	0.1	0.250340
10.008383	0.1	0.254214
10.010050	0.1	0.259697
10.011717	0.1	0.263333
10.013383	0.1	0.264227
10.015050	0.1	0.263810
10.016717	0.1	0.262678
10.018383	0.1	0.260651
10.020050	0.1	0.258088
10.021717	0.1	0.256777
10.023383	0.1	0.257432
10.025050	0.1	0.258863
10.026717	0.1	0.258684
10.028383	0.1	0.256121
10.030050	0.1	0.253141
10.031717	0.1	0.252128
10.033383	0.1	0.253379
10.035050	0.1	0.255883
10.036717	0.1	0.258982
10.038383	0.1	0.262618
10.040050	0.1	0.266433
10.041717	0.1	0.269651
10.043383	0.1	0.271261
10.045050	0.1	0.271022
10.046717	0.1	0.269234
10.048383	0.1	0.265896
10.050050	0.1	0.261962
10.051717	0.1	0.258267
10.053383	0.1	0.255346
10.055050	0.1	0.252903
10.056717	0.1	0.250518
10.058383	0.1	0.247777
10.060050	0.1	0.244200
10.061717	0.1	0.239253
10.063383	0.1	0.233471
10.065050	0.1	0.229001
10.066717	0.1	0.228167
10.068383	0.1	0.231564
10.070050	0.1	0.237882
10.071717	0.1	0.244558
10.073383	0.1	0.249386
10.075050	0.1	0.251293
10.076717	0.1	0.250697
10.078383	0.1	0.248611
10.080050	0.1	0.247002
10.081717	0.1	0.247598
10.083383	0.1	0.250340
10.085050	0.1	0.253081
10.086717	0.1	0.253737
10.088383	0.1	0.252247
10.090050	0.1	0.250518
10.091717	0.1	0.250638
10.093383	0.1	0.252545
10.095050	0.1	0.253975
10.096717	0.1	0.252783
10.098383	0.1	0.248909
10.100050	0.1	0.244260
10.101717	0.1	0.240862
10.103383	0.1	0.238895
10.105050	0.1	0.236988
10.106717	0.1	0.234723
10.108383	0.1	0.233173
10.110050	0.1	0.233591
10.111717	0.1	0.236452
10.113383	0.1	0.241637
10.115050	0.1	0.248551
10.116717	0.1	0.255883
10.118383	0.1	0.261724
10.120050	0.1	0.265300
10.121717	0.1	0.267684
10.123383	0.1	0.269175
10.125050	0.1	0.268579
10.126717	0.1	0.265300
10.128383	0.1	0.260711
10.130050	0.1	0.256598
10.131717	0.1	0.253558
10.133383	0.1	0.251174
10.135050	0.1	0.249267
10.136717	0.1	0.248373
10.138383	0.1	0.248849
10.140050	0.1	0.249505
10.141717	0.1	0.248313
10.143383	0.1	0.244200
10.145050	0.1	0.238538
10.146717	0.1	0.234246
10.148383	0.1	0.233054
10.150050	0.1	0.234604
10.151717	0.1	0.237703
10.153383	0.1	0.241578
10.155050	0.1	0.245333
10.156717	0.1	0.247896
10.158383	0.1	0.249207
10.160050	0.1	0.250459
10.161717	0.1	0.251830
10.163383	0.1	0.252783
10.165050	0.1	0.252783
10.166717	0.1	0.250995
10.168383	0.1	0.247002
10.170050	0.1	0.242889
10.171717	0.1	0.241578
10.173383	0.1	0.243604
10.175050	0.1	0.246763
10.176717	0.1	0.248849
10.178383	0.1	0.250280
10.180050	0.1	0.252426
10.181717	0.1	0.255406
10.183383	0.1	0.257850
10.185050	0.1	0.258327
10.186717	0.1	0.256479
10.188383	0.1	0.252962
10.190050	0.1	0.249267
10.191717	0.1	0.246882
10.193383	0.1	0.246167
10.195050	0.1	0.247002
10.196717	0.1	0.249386
10.198383	0.1	0.252724
10.200050	0.1	0.255406
10.201717	0.1	0.255823
10.203383	0.1	0.253856
10.205050	0.1	0.251532
10.206717	0.1	0.251114
10.208383	0.1	0.252664
10.210050	0.1	0.254631
10.211717	0.1	0.255764
10.213383	0.1	0.255704
10.215050	0.1	0.254631
10.216717	0.1	0.253141
10.218383	0.1	0.251949
10.220050	0.1	0.251651
10.221717	0.1	0.252306
10.223383	0.1	0.253916
10.225050	0.1	0.256300
10.226717	0.1	0.259221
10.228383	0.1	0.261664
10.230050	0.1	0.262201
10.231717	0.1	0.259995
10.233383	0.1	0.256419
10.235050	0.1	0.253797
10.236717	0.1	0.252366
10.238383	0.1	0.250280
10.240050	0.1	0.246406
10.241717	0.1	0.241876
10.243383	0.1	0.238776
10.245050	0.1	0.238061
10.246717	0.1	0.239074
10.248383	0.1	0.239909
10.250050	0.1	0.239253
10.251717	0.1	0.237525
10.253383	0.1	0.236094
10.255050	0.1	0.236392
10.256717	0.1	0.239015
10.258383	0.1	0.243604
10.260050	0.1	0.248730
10.261717	0.1	0.252843
10.263383	0.1	0.255585
10.265050	0.1	0.257671
10.266717	0.1	0.260532
10.268383	0.1	0.265062
10.270050	0.1	0.271082
10.271717	0.1	0.277102
10.273383	0.1	0.281751
10.275050	0.1	0.284970
10.276717	0.1	0.286222
10.278383	0.1	0.285029
10.280050	0.1	0.282168
10.281717	0.1	0.279546
10.283383	0.1	0.278294
10.285050	0.1	0.278056
10.286717	0.1	0.277698
10.288383	0.1	0.276566
10.290050	0.1	0.275135
10.291717	0.1	0.275135
10.293383	0.1	0.278115
10.295050	0.1	0.284433
10.296717	0.1	0.292897
10.298383	0.1	0.300825
10.300050	0.1	0.304878
10.301717	0.1	0.303447
10.303383	0.1	0.297606
10.305050	0.1	0.290871
10.306717	0.1	0.287354
10.308383	0.1	0.288725
10.310050	0.1	0.292957
10.311717	0.1	0.296652
10.313383	0.1	0.298262
10.315050	0.1	0.298738
10.316717	0.1	0.300288
10.318383	0.1	0.304520
10.320050	0.1	0.311375
10.321717	0.1	0.319421
10.323383	0.1	0.326633
10.325050	0.1	0.331640
10.326717	0.1	0.334919
10.328383	0.1	0.337839
10.330050	0.1	0.341356
10.331717	0.1	0.345469
10.333383	0.1	0.350356
10.335050	0.1	0.355423
10.336717	0.1	0.359356
10.338383	0.1	0.361383
10.340050	0.1	0.362277
10.341717	0.1	0.364184
10.343383	0.1	0.369251
10.345050	0.1	0.378549
10.346717	0.1	0.391543
10.348383	0.1	0.406086
10.350050	0.1	0.419676
10.351717	0.1	0.431001
10.353383	0.1	0.440180
10.355050	0.1	0.448346
10.356717	0.1	0.455439
10.358383	0.1	0.459850
10.360050	0.1	0.461400
10.361717	0.1	0.463069
10.363383	0.1	0.467896
10.365050	0.1	0.475943
10.366717	0.1	0.485480
10.368383	0.1	0.495017
10.370050	0.1	0.503957
10.371717	0.1	0.512242
10.373383	0.1	0.520408
10.375050	0.1	0.529528
10.376717	0.1	0.540495
10.378383	0.1	0.553310
10.380050	0.1	0.566900
10.381717	0.1	0.579357
10.383383	0.1	0.589609
10.385050	0.1	0.597954
10.386717	0.1	0.605822
10.388383	0.1	0.614524
10.390050	0.1	0.625432
10.391717	0.1	0.639916
10.393383	0.1	0.657857
10.395050	0.1	0.677288
10.396717	0.1	0.695765
10.398383	0.1	0.713348
10.400050	0.1	0.730991
10.401717	0.1	0.748098
10.403383	0.1	0.763536
10.405050	0.1	0.777006
10.406717	0.1	0.789344
10.408383	0.1	0.801623
10.410050	0.1	0.814498
10.411717	0.1	0.827730
10.413383	0.1	0.841022
10.415050	0.1	0.854909
10.416717	0.1	0.870645
10.418383	0.1	0.888825
10.420050	0.1	0.908375
10.421717	0.1	0.927866
10.423383	0.1	0.946105
10.425050	0.1	0.962317
10.426717	0.1	0.976861
10.428383	0.1	0.990629
10.430050	0.1	1.003861
10.431717	0.1	1.016259
10.433383	0.1	1.028061
10.435050	0.1	1.039982
10.436717	0.1	1.051843
10.438383	0.1	1.062274
10.440050	0.1	1.070380
10.441717	0.1	1.076460
10.443383	0.1	1.080751
10.445050	0.1	1.083672
10.446717	0.1	1.087129
10.448383	0.1	1.093626
10.450050	0.1	1.104117
10.451717	0.1	1.117051
10.453383	0.1	1.129627
10.455050	0.1	1.139581
10.456717	0.1	1.145959
10.458383	0.1	1.149535
10.460050	0.1	1.152039
10.461717	0.1	1.154721
10.463383	0.1	1.158059
10.465050	0.1	1.163125
10.466717	0.1	1.170874
10.468383	0.1	1.179636
10.470050	0.1	1.185954
10.471717	0.1	1.188517
10.473383	0.1	1.188636
10.475050	0.1	1.188219
10.476717	0.1	1.188696
10.478383	0.1	1.191437
10.480050	0.1	1.196981
10.481717	0.1	1.204610
10.483383	0.1	1.212657
10.485050	0.1	1.218796
10.486717	0.1	1.221180
10.488383	0.1	1.220167
10.490050	0.1	1.218140
10.491717	0.1	1.216769
10.493383	0.1	1.216471
10.495050	0.1	1.216769
10.496717	0.1	1.217306
10.498383	0.1	1.218140
10.500050	0.1	1.219452
10.501717	0.1	1.221538
10.503383	0.1	1.224399
10.505050	0.1	1.227200
10.506717	0.1	1.229644
10.508383	0.1	1.231790
10.510050	0.1	1.233518
10.511717	0.1	1.234531
10.513383	0.1	1.234889
10.515050	0.1	1.235068
10.516717	0.1	1.236200
10.518383	0.1	1.239300
10.520050	0.1	1.243949
10.521717	0.1	1.248598
10.523383	0.1	1.252174
10.525050	0.1	1.253963
10.526717	0.1	1.253903
10.528383	0.1	1.253367
10.530050	0.1	1.254022
10.531717	0.1	1.255274
10.533383	0.1	1.255333
10.535050	0.1	1.252890
10.536717	0.1	1.248539
10.538383	0.1	1.244545
10.540050	0.1	1.242459
10.541717	0.1	1.242340
10.543383	0.1	1.243889
10.545050	0.1	1.246691
10.546717	0.1	1.249671
10.548383	0.1	1.252055
10.550050	0.1	1.254261
10.551717	0.1	1.257002
10.553383	0.1	1.260459
10.555050	0.1	1.264036
10.556717	0.1	1.266718
10.558383	0.1	1.267672
10.560050	0.1	1.267314
10.561717	0.1	1.267493
10.563383	0.1	1.269221
10.565050	0.1	1.271725
10.566717	0.1	1.273513
10.568383	0.1	1.273930
10.570050	0.1	1.273871
10.571717	0.1	1.275420
10.573383	0.1	1.280367
10.575050	0.1	1.288176
10.576717	0.1	1.295626
10.578383	0.1	1.299501
10.580050	0.1	1.298904
10.581717	0.1	1.295090
10.583383	0.1	1.290560
10.585050	0.1	1.287878
10.586717	0.1	1.287282
10.588383	0.1	1.287282
10.590050	0.1	1.287162
10.591717	0.1	1.287818
10.593383	0.1	1.290560
10.595050	0.1	1.295865
10.596717	0.1	1.302600
10.598383	0.1	1.308560
10.600050	0.1	1.312316
10.601717	0.1	1.313865
10.603383	0.1	1.313984
10.605050	0.1	1.312673
10.606717	0.1	1.310229
10.608383	0.1	1.307905
10.610050	0.1	1.307309
10.611717	0.1	1.308501
10.613383	0.1	1.310527
10.615050	0.1	1.312554
10.616717	0.1	1.314879
10.618383	0.1	1.317442
10.620050	0.1	1.318812
10.621717	0.1	1.317501
10.623383	0.1	1.314342
10.625050	0.1	1.311481
10.626717	0.1	1.309455
10.628383	0.1	1.307547
10.630050	0.1	1.305699
10.631717	0.1	1.304269
10.633383	0.1	1.303375
10.635050	0.1	1.301885
10.636717	0.1	1.298785
10.638383	0.1	1.293778
10.640050	0.1	1.288235
10.641717	0.1	1.284301
10.643383	0.1	1.282871
10.645050	0.1	1.282811
10.646717	0.1	1.283050
10.648383	0.1	1.282692
10.650050	0.1	1.281381
10.651717	0.1	1.279533
10.653383	0.1	1.277804
10.655050	0.1	1.275957
10.656717	0.1	1.273632
10.658383	0.1	1.271069
10.660050	0.1	1.268268
10.661717	0.1	1.264632
10.663383	0.1	1.260400
10.665050	0.1	1.256645
10.666717	0.1	1.253188
10.668383	0.1	1.248896
10.670050	0.1	1.242578
10.671717	0.1	1.234770
10.673383	0.1	1.227439
10.675050	0.1	1.221895
10.676717	0.1	1.217663
10.678383	0.1	1.213014
10.680050	0.1	1.207054
10.681717	0.1	1.199901
10.683383	0.1	1.191855
10.685050	0.1	1.183152
10.686717	0.1	1.174510
10.688383	0.1	1.166880
10.690050	0.1	1.160503
10.691717	0.1	1.155019
10.693383	0.1	1.150370
10.695050	0.1	1.146734
10.696717	0.1	1.143515
10.698383	0.1	1.138985
10.700050	0.1	1.131594
10.701717	0.1	1.121342
10.703383	0.1	1.109600
10.705050	0.1	1.097381
10.706717	0.1	1.085401
10.708383	0.1	1.074553
10.710050	0.1	1.064777
10.711717	0.1	1.055121
10.713383	0.1	1.045048
10.715050	0.1	1.034558
10.716717	0.1	1.022875
10.718383	0.1	1.009703
10.720050	0.1	0.996232
10.721717	0.1	0.984013
10.723383	0.1	0.973404
10.725050	0.1	0.964344
10.726717	0.1	0.956476
10.728383	0.1	0.948608
10.730050	0.1	0.939250
10.731717	0.1	0.928819
10.733383	0.1	0.918508
10.735050	0.1	0.908852
10.736717	0.1	0.899971
10.738383	0.1	0.891984
10.740050	0.1	0.885248
10.741717	0.1	0.879288
10.743383	0.1	0.872433
10.745050	0.1	0.863075
10.746717	0.1	0.851154
10.748383	0.1	0.838101
10.750050	0.1	0.826180
10.751717	0.1	0.816286
10.753383	0.1	0.807464
10.755050	0.1	0.798702
10.756717	0.1	0.789642
10.758383	0.1	0.780702
10.760050	0.1	0.772417
10.761717	0.1	0.765324
10.763383	0.1	0.759542
10.765050	0.1	0.754654
10.766717	0.1	0.750005
10.768383	0.1	0.745595
10.770050	0.1	0.741005
10.771717	0.1	0.735462
10.773383	0.1	0.729382
10.775050	0.1	0.724733
10.776717	0.1	0.722468
10.778383	0.1	0.721574
10.780050	0.1	0.719786
10.781717	0.1	0.715673
10.783383	0.1	0.709355
10.785050	0.1	0.703156
10.786717	0.1	0.699163
10.788383	0.1	0.697196
10.790050	0.1	0.696123
10.791717	0.1	0.695109
10.793383	0.1	0.693262
10.795050	0.1	0.689387
10.796717	0.1	0.683308
10.798383	0.1	0.676930
10.800050	0.1	0.673056
10.801717	0.1	0.672698
10.803383	0.1	0.674427
10.805050	0.1	0.676751
10.806717	0.1	0.678957
10.808383	0.1	0.680029
10.810050	0.1	0.678778
10.811717	0.1	0.675142
10.813383	0.1	0.670314
10.815050	0.1	0.665724
10.816717	0.1	0.662625
10.818383	0.1	0.662029
10.820050	0.1	0.663877
10.821717	0.1	0.667214
10.823383	0.1	0.670970
10.825050	0.1	0.674725
10.826717	0.1	0.678241
10.828383	0.1	0.681400
10.830050	0.1	0.684321
10.831717	0.1	0.687480
10.833383	0.1	0.691235
10.835050	0.1	0.695646
10.836717	0.1	0.699997
10.838383	0.1	0.703216
10.840050	0.1	0.704706
10.841717	0.1	0.705540
10.843383	0.1	0.706673
10.845050	0.1	0.708163
10.846717	0.1	0.709832
10.848383	0.1	0.711799
10.850050	0.1	0.713944
10.851717	0.1	0.715375
10.853383	0.1	0.715554
10.855050	0.1	0.715733
10.856717	0.1	0.718296
10.858383	0.1	0.724077
10.860050	0.1	0.732362
10.861717	0.1	0.741482
10.863383	0.1	0.749290
10.865050	0.1	0.753522
10.866717	0.1	0.753522
10.868383	0.1	0.750721
10.870050	0.1	0.747681
10.871717	0.1	0.747204
10.873383	0.1	0.751138
10.875050	0.1	0.758827
10.876717	0.1	0.767410
10.878383	0.1	0.773668
10.880050	0.1	0.776768
10.881717	0.1	0.777960
10.883383	0.1	0.778437
10.885050	0.1	0.778139
10.886717	0.1	0.777304
10.888383	0.1	0.777185
10.890050	0.1	0.778914
10.891717	0.1	0.782073
10.893383	0.1	0.784516
10.895050	0.1	0.784814
10.896717	0.1	0.783324
10.898383	0.1	0.781953
10.900050	0.1	0.782609
10.901717	0.1	0.785649
10.903383	0.1	0.790119
10.905050	0.1	0.795186
10.906717	0.1	0.799716
10.908383	0.1	0.802279
10.910050	0.1	0.801742
10.911717	0.1	0.798702
10.913383	0.1	0.794590
10.915050	0.1	0.790834
10.916717	0.1	0.788331
10.918383	0.1	0.786781
10.920050	0.1	0.785530
10.921717	0.1	0.784278
10.923383	0.1	0.783384
10.925050	0.1	0.782490
10.926717	0.1	0.781059
10.928383	0.1	0.779390
10.930050	0.1	0.778258
10.931717	0.1	0.778019
10.933383	0.1	0.778377
10.935050	0.1	0.779688
10.936717	0.1	0.782430
10.938383	0.1	0.785649
10.940050	0.1	0.787914
10.941717	0.1	0.789046
10.943383	0.1	0.789702
10.945050	0.1	0.790477
10.946717	0.1	0.791132
10.948383	0.1	0.790775
10.950050	0.1	0.788391
10.951717	0.1	0.784457
10.953383	0.1	0.780404
10.955050	0.1	0.777066
10.956717	0.1	0.774205
10.958383	0.1	0.771046
10.960050	0.1	0.767529
10.961717	0.1	0.764787
10.963383	0.1	0.764132
10.965050	0.1	0.766218
10.966717	0.1	0.771105
10.968383	0.1	0.777662
10.970050	0.1	0.784099
10.971717	0.1	0.788748
10.973383	0.1	0.790596
10.975050	0.1	0.789523
10.976717	0.1	0.785410
10.978383	0.1	0.778735
10.980050	0.1	0.771821
10.981717	0.1	0.767708
10.983383	0.1	0.767410
10.985050	0.1	0.769317
10.986717	0.1	0.770748
10.988383	0.1	0.770152
10.990050	0.1	0.767469
10.991717	0.1	0.764310
10.993383	0.1	0.762105
10.995050	0.1	0.761569
10.996717	0.1	0.762761
10.998383	0.1	0.765264
11.000050	0.1	0.769019
11.001717	0.1	0.774324
11.003383	0.1	0.780046
11.005050	0.1	0.783563
11.006717	0.1	0.783384
11.008383	0.1	0.780642
11.010050	0.1	0.777841
11.011717	0.1	0.776947
11.013383	0.1	0.778496
11.015050	0.1	0.782192
11.016717	0.1	0.787437
11.018383	0.1	0.792801
11.020050	0.1	0.796676
11.021717	0.1	0.798523
11.023383	0.1	0.798285
11.025050	0.1	0.796914
11.026717	0.1	0.796616
11.028383	0.1	0.798762
11.030050	0.1	0.802159
11.031717	0.1	0.804782
11.033383	0.1	0.806093
11.035050	0.1	0.806570
11.036717	0.1	0.806630
11.038383	0.1	0.806630
11.040050	0.1	0.807345
11.041717	0.1	0.808716
11.043383	0.1	0.809193
11.045050	0.1	0.808001
11.046717	0.1	0.807107
11.048383	0.1	0.808775
11.050050	0.1	0.812829
11.051717	0.1	0.817597
11.053383	0.1	0.821650
11.055050	0.1	0.824750
11.056717	0.1	0.827253
11.058383	0.1	0.829816
11.060050	0.1	0.832677
11.061717	0.1	0.835538
11.063383	0.1	0.838518
11.065050	0.1	0.842035
11.066717	0.1	0.845492
11.068383	0.1	0.847817
11.070050	0.1	0.848532
11.071717	0.1	0.848234
11.073383	0.1	0.848115
11.075050	0.1	0.849903
11.076717	0.1	0.853717
11.078383	0.1	0.858188
11.080050	0.1	0.861824
11.081717	0.1	0.864148
11.083383	0.1	0.865161
11.085050	0.1	0.864983
11.086717	0.1	0.864506
11.088383	0.1	0.864267
11.090050	0.1	0.864446
11.091717	0.1	0.865698
11.093383	0.1	0.869215
11.095050	0.1	0.875175
11.096717	0.1	0.882447
11.098383	0.1	0.889003
11.100050	0.1	0.892758
11.101717	0.1	0.893533
11.103383	0.1	0.892878
11.105050	0.1	0.891686
11.106717	0.1	0.889838
11.108383	0.1	0.887215
11.110050	0.1	0.883758
11.111717	0.1	0.879765
11.113383	0.1	0.876010
11.115050	0.1	0.872910
11.116717	0.1	0.869989
11.118383	0.1	0.866830
11.120050	0.1	0.863254
11.121717	0.1	0.859439
11.123383	0.1	0.855446
11.125050	0.1	0.851452
11.126717	0.1	0.847399
11.128383	0.1	0.843704
11.130050	0.1	0.840962
11.131717	0.1	0.839710
11.133383	0.1	0.840366
11.135050	0.1	0.842512
11.136717	0.1	0.844359
11.138383	0.1	0.844002
11.140050	0.1	0.841260
11.141717	0.1	0.837922
11.143383	0.1	0.835955
11.145050	0.1	0.835598
11.146717	0.1	0.835300
11.148383	0.1	0.833452
11.150050	0.1	0.829399
11.151717	0.1	0.824153
11.153383	0.1	0.819564
11.155050	0.1	0.816047
11.156717	0.1	0.812948
11.158383	0.1	0.810683
11.160050	0.1	0.810564
11.161717	0.1	0.813663
11.163383	0.1	0.820100
11.165050	0.1	0.828862
11.166717	0.1	0.837505
11.168383	0.1	0.843346
11.170050	0.1	0.844777
11.171717	0.1	0.842154
11.173383	0.1	0.837147
11.175050	0.1	0.832021
11.176717	0.1	0.828266
11.178383	0.1	0.826776
11.180050	0.1	0.828266
11.181717	0.1	0.831902
11.183383	0.1	0.835836
11.185050	0.1	0.838757
11.186717	0.1	0.840128
11.188383	0.1	0.839472
11.190050	0.1	0.836909
11.191717	0.1	0.833988
11.193383	0.1	0.832915
11.195050	0.1	0.834763
11.196717	0.1	0.838995
11.198383	0.1	0.844121
11.200050	0.1	0.849009
11.201717	0.1	0.852644
11.203383	0.1	0.854909
11.205050	0.1	0.856459
11.206717	0.1	0.857472
11.208383	0.1	0.857532
11.210050	0.1	0.855684
11.211717	0.1	0.851810
11.213383	0.1	0.846982
11.215050	0.1	0.843346
11.216717	0.1	0.843287
11.218383	0.1	0.847459
11.220050	0.1	0.854015
11.221717	0.1	0.859857
11.223383	0.1	0.862896
11.225050	0.1	0.863433
11.226717	0.1	0.862718
11.228383	0.1	0.861943
11.230050	0.1	0.861347
11.231717	0.1	0.860691
11.233383	0.1	0.860333
11.235050	0.1	0.860989
11.236717	0.1	0.862062
11.238383	0.1	0.862122
11.240050	0.1	0.860512
11.241717	0.1	0.857830
11.243383	0.1	0.854909
11.245050	0.1	0.851810
11.246717	0.1	0.848889
11.248383	0.1	0.846863
11.250050	0.1	0.846326
11.251717	0.1	0.846684
11.253383	0.1	0.846982
11.255050	0.1	0.846565
11.256717	0.1	0.844479
11.258383	0.1	0.839472
11.260050	0.1	0.832021
11.261717	0.1	0.825405
11.263383	0.1	0.822365
11.265050	0.1	0.822902
11.266717	0.1	0.823677
11.268383	0.1	0.821114
11.270050	0.1	0.814617
11.271717	0.1	0.807405
11.273383	0.1	0.802934
11.275050	0.1	0.802517
11.276717	0.1	0.805140
11.278383	0.1	0.808775
11.280050	0.1	0.811040
11.281717	0.1	0.809968
11.283383	0.1	0.805557
11.285050	0.1	0.799775
11.286717	0.1	0.795424
11.288383	0.1	0.793994
11.290050	0.1	0.795662
11.291717	0.1	0.799179
11.293383	0.1	0.802398
11.295050	0.1	0.803471
11.296717	0.1	0.801921
11.298383	0.1	0.799358
11.300050	0.1	0.796914
11.301717	0.1	0.793874
11.303383	0.1	0.789642
11.305050	0.1	0.784755
11.306717	0.1	0.780225
11.308383	0.1	0.776529
11.310050	0.1	0.773191
11.311717	0.1	0.769198
11.313383	0.1	0.764668
11.315050	0.1	0.760973
11.316717	0.1	0.759482
11.318383	0.1	0.759602
11.320050	0.1	0.759780
11.321717	0.1	0.758827
11.323383	0.1	0.756443
11.325050	0.1	0.752986
11.326717	0.1	0.749707
11.328383	0.1	0.747919
11.330050	0.1	0.747740
11.331717	0.1	0.747621
11.333383	0.1	0.745893
11.335050	0.1	0.742495
11.336717	0.1	0.739038
11.338383	0.1	0.737190
11.340050	0.1	0.737727
11.341717	0.1	0.739753
11.343383	0.1	0.741303
11.345050	0.1	0.741482
11.346717	0.1	0.741065
11.348383	0.1	0.741363
11.350050	0.1	0.742018
11.351717	0.1	0.741661
11.353383	0.1	0.740051
11.355050	0.1	0.738323
11.356717	0.1	0.738084
11.358383	0.1	0.740886
11.360050	0.1	0.745833
11.361717	0.1	0.750244
11.363383	0.1	0.752270
11.365050	0.1	0.751674
11.366717	0.1	0.748813
11.368383	0.1	0.744462
11.370050	0.1	0.739574
11.371717	0.1	0.734627
11.373383	0.1	0.730157
11.375050	0.1	0.727654
11.376717	0.1	0.728846
11.378383	0.1	0.733495
11.380050	0.1	0.738978
11.381717	0.1	0.742316
11.383383	0.1	0.741959
11.385050	0.1	0.738621
11.386717	0.1	0.735223
11.388383	0.1	0.735521
11.390050	0.1	0.740767
11.391717	0.1	0.748038
11.393383	0.1	0.753105
11.395050	0.1	0.754356
11.396717	0.1	0.753284
11.398383	0.1	0.751615
11.400050	0.1	0.749409
11.401717	0.1	0.745952
11.403383	0.1	0.740886
11.405050	0.1	0.734627
11.406717	0.1	0.728369
11.408383	0.1	0.723422
11.410050	0.1	0.719786
11.411717	0.1	0.716806
11.413383	0.1	0.714660
11.415050	0.1	0.714362
11.416717	0.1	0.715733
11.418383	0.1	0.717819
11.420050	0.1	0.720382
11.421717	0.1	0.723541
11.423383	0.1	0.726581
11.425050	0.1	0.728071
11.426717	0.1	0.727892
11.428383	0.1	0.726342
11.430050	0.1	0.723183
11.431717	0.1	0.717998
11.433383	0.1	0.712037
11.435050	0.1	0.708401
11.436717	0.1	0.709534
11.438383	0.1	0.714064
11.440050	0.1	0.718415
11.441717	0.1	0.720561
11.443383	0.1	0.721037
11.445050	0.1	0.720561
11.446717	0.1	0.718832
11.448383	0.1	0.715256
11.450050	0.1	0.710547
11.451717	0.1	0.705183
11.453383	0.1	0.698507
11.455050	0.1	0.690579
11.456717	0.1	0.683606
11.458383	0.1	0.679851
11.460050	0.1	0.679016
11.461717	0.1	0.678957
11.463383	0.1	0.678361
11.465050	0.1	0.677407
11.466717	0.1	0.676274
11.468383	0.1	0.674188
11.470050	0.1	0.670910
11.471717	0.1	0.667751
11.473383	0.1	0.666916
11.475050	0.1	0.669777
11.476717	0.1	0.674367
11.478383	0.1	0.676572
11.480050	0.1	0.674605
11.481717	0.1	0.670731
11.483383	0.1	0.667870
11.485050	0.1	0.666738
11.486717	0.1	0.666082
11.488383	0.1	0.664711
11.490050	0.1	0.662565
11.491717	0.1	0.660479
11.493383	0.1	0.659943
11.495050	0.1	0.662446
11.496717	0.1	0.667751
11.498383	0.1	0.673711
11.500050	0.1	0.678003
11.501717	0.1	0.679731
11.503383	0.1	0.679255
11.505050	0.1	0.677466
11.506717	0.1	0.675023
11.508383	0.1	0.672579
11.510050	0.1	0.671506
11.511717	0.1	0.673115
11.513383	0.1	0.676930
11.515050	0.1	0.681341
11.516717	0.1	0.685096
11.518383	0.1	0.687301
11.520050	0.1	0.686705
11.521717	0.1	0.682533
11.523383	0.1	0.676096
11.525050	0.1	0.669420
11.526717	0.1	0.663757
11.528383	0.1	0.659525
11.530050	0.1	0.657320
11.531717	0.1	0.657141
11.533383	0.1	0.657260
11.535050	0.1	0.654757
11.536717	0.1	0.648737
11.538383	0.1	0.641286
11.540050	0.1	0.635684
11.541717	0.1	0.634372
11.543383	0.1	0.638068
11.545050	0.1	0.645042
11.546717	0.1	0.651598
11.548383	0.1	0.654817
11.550050	0.1	0.653982
11.551717	0.1	0.650346
11.553383	0.1	0.644922
11.555050	0.1	0.638545
11.556717	0.1	0.632286
11.558383	0.1	0.627458
11.560050	0.1	0.623524
11.561717	0.1	0.618219
11.563383	0.1	0.609517
11.565050	0.1	0.597775
11.566717	0.1	0.585496
11.568383	0.1	0.574708
11.570050	0.1	0.566185
11.571717	0.1	0.560343
11.573383	0.1	0.556707
11.575050	0.1	0.554740
11.576717	0.1	0.554323
11.578383	0.1	0.554860
11.580050	0.1	0.555337
11.581717	0.1	0.554860
11.583383	0.1	0.553489
11.585050	0.1	0.551581
11.586717	0.1	0.549138
11.588383	0.1	0.545919
11.590050	0.1	0.541687
11.591717	0.1	0.536382
11.593383	0.1	0.529170
11.595050	0.1	0.519455
11.596717	0.1	0.509322
11.598383	0.1	0.501394
11.600050	0.1	0.496745
11.601717	0.1	0.494003
11.603383	0.1	0.491917
11.605050	0.1	0.489771
11.606717	0.1	0.486553
11.608383	0.1	0.481069
11.610050	0.1	0.472963
11.611717	0.1	0.463605
11.613383	0.1	0.455201
11.615050	0.1	0.450075
11.616717	0.1	0.448704
11.618383	0.1	0.449657
11.620050	0.1	0.450194
11.621717	0.1	0.448823
11.623383	0.1	0.446796
11.625050	0.1	0.445843
11.626717	0.1	0.446260
11.628383	0.1	0.447094
11.630050	0.1	0.447631
11.631717	0.1	0.447869
11.633383	0.1	0.448227
11.635050	0.1	0.447869
11.636717	0.1	0.444949
11.638383	0.1	0.439286
11.640050	0.1	0.433266
11.641717	0.1	0.429213
11.643383	0.1	0.426829
11.645050	0.1	0.423908
11.646717	0.1	0.419199
11.648383	0.1	0.413477
11.650050	0.1	0.407994
11.651717	0.1	0.403464
11.653383	0.1	0.400305
11.655050	0.1	0.398755
11.656717	0.1	0.398338
11.658383	0.1	0.397861
11.660050	0.1	0.396490
11.661717	0.1	0.395060
11.663383	0.1	0.395238
11.665050	0.1	0.396848
11.666717	0.1	0.397980
11.668383	0.1	0.397444
11.670050	0.1	0.396371
11.671717	0.1	0.396192
11.673383	0.1	0.396371
11.675050	0.1	0.394702
11.676717	0.1	0.389755
11.678383	0.1	0.382781
11.680050	0.1	0.376105
11.681717	0.1	0.370920
11.683383	0.1	0.367105
11.685050	0.1	0.364125
11.686717	0.1	0.362396
11.688383	0.1	0.362635
11.690050	0.1	0.364840
11.691717	0.1	0.368297
11.693383	0.1	0.372171
11.695050	0.1	0.375628
11.696717	0.1	0.377595
11.698383	0.1	0.377357
11.700050	0.1	0.374734
11.701717	0.1	0.370383
11.703383	0.1	0.365257
11.705050	0.1	0.359714
11.706717	0.1	0.353694
11.708383	0.1	0.347197
11.710050	0.1	0.340939
11.711717	0.1	0.335634
11.713383	0.1	0.331879
11.715050	0.1	0.329614
11.716717	0.1	0.328720
11.718383	0.1	0.329435
11.720050	0.1	0.331819
11.721717	0.1	0.334859
11.723383	0.1	0.336826
11.725050	0.1	0.337005
11.726717	0.1	0.335991
11.728383	0.1	0.334322
11.730050	0.1	0.332057
11.731717	0.1	0.328898
11.733383	0.1	0.325501
11.735050	0.1	0.322938
11.736717	0.1	0.321805
11.738383	0.1	0.321627
11.740050	0.1	0.321627
11.741717	0.1	0.322163
11.743383	0.1	0.324547
11.745050	0.1	0.328660
11.746717	0.1	0.332475
11.748383	0.1	0.333846
11.750050	0.1	0.332117
11.751717	0.1	0.328600
11.753383	0.1	0.325561
11.755050	0.1	0.324726
11.756717	0.1	0.325561
11.758383	0.1	0.326216
11.760050	0.1	0.325799
11.761717	0.1	0.324905
11.763383	0.1	0.324368
11.765050	0.1	0.324845
11.766717	0.1	0.326037
11.768383	0.1	0.326872
11.770050	0.1	0.326812
11.771717	0.1	0.326455
11.773383	0.1	0.327349
11.775050	0.1	0.330269
11.776717	0.1	0.334561
11.778383	0.1	0.338614
11.780050	0.1	0.340879
11.781717	0.1	0.340819
11.783383	0.1	0.338793
11.785050	0.1	0.335455
11.786717	0.1	0.332117
11.788383	0.1	0.330091
11.790050	0.1	0.329554
11.791717	0.1	0.329793
11.793383	0.1	0.330091
11.795050	0.1	0.330210
11.796717	0.1	0.330448
11.798383	0.1	0.331521
11.800050	0.1	0.333905
11.801717	0.1	0.337243
11.803383	0.1	0.340462
11.805050	0.1	0.343144
11.806717	0.1	0.345409
11.808383	0.1	0.347555
11.810050	0.1	0.349700
11.811717	0.1	0.351489
11.813383	0.1	0.352025
11.815050	0.1	0.350833
11.816717	0.1	0.348270
11.818383	0.1	0.346065
11.820050	0.1	0.346839
11.821717	0.1	0.351727
11.823383	0.1	0.358999
11.825050	0.1	0.365734
11.826717	0.1	0.369906
11.828383	0.1	0.371337
11.830050	0.1	0.371099
11.831717	0.1	0.371516
11.833383	0.1	0.374556
11.835050	0.1	0.380218
11.836717	0.1	0.385940
11.838383	0.1	0.389576
11.840050	0.1	0.391185
11.841717	0.1	0.391901
11.843383	0.1	0.392079
11.845050	0.1	0.391483
11.846717	0.1	0.390470
11.848383	0.1	0.389874
11.850050	0.1	0.390291
11.851717	0.1	0.391662
11.853383	0.1	0.394046
11.855050	0.1	0.398040
11.856717	0.1	0.404000
11.858383	0.1	0.410736
11.860050	0.1	0.415862
11.861717	0.1	0.418305
11.863383	0.1	0.418544
11.865050	0.1	0.417292
11.866717	0.1	0.415325
11.868383	0.1	0.414014
11.870050	0.1	0.414431
11.871717	0.1	0.416935
11.873383	0.1	0.421047
11.875050	0.1	0.426650
11.876717	0.1	0.433922
11.878383	0.1	0.441432
11.880050	0.1	0.447333
11.881717	0.1	0.450909
11.883383	0.1	0.451624
11.885050	0.1	0.449836
11.886717	0.1	0.448108
11.888383	0.1	0.449121
11.890050	0.1	0.453532
11.891717	0.1	0.459909
11.893383	0.1	0.466347
11.895050	0.1	0.471652
11.896717	0.1	0.474572
11.898383	0.1	0.475585
11.900050	0.1	0.477433
11.901717	0.1	0.482023
11.903383	0.1	0.488460
11.905050	0.1	0.494838
11.906717	0.1	0.500202
11.908383	0.1	0.505090
11.910050	0.1	0.509977
11.911717	0.1	0.514984
11.913383	0.1	0.520349
11.915050	0.1	0.527144
11.916717	0.1	0.536144
11.918383	0.1	0.547051
11.920050	0.1	0.558198
11.921717	0.1	0.566721
11.923383	0.1	0.569999
11.925050	0.1	0.568628
11.926717	0.1	0.567138
11.928383	0.1	0.570595
11.930050	0.1	0.579894
11.931717	0.1	0.592172
11.933383	0.1	0.604212
11.935050	0.1	0.615358
11.936717	0.1	0.625253
11.938383	0.1	0.632703
11.940050	0.1	0.636458
11.941717	0.1	0.636876
11.943383	0.1	0.636399
11.945050	0.1	0.638306
11.946717	0.1	0.644028
11.948383	0.1	0.652194
11.950050	0.1	0.660181
11.951717	0.1	0.666857
11.953383	0.1	0.672996
11.955050	0.1	0.679195
11.956717	0.1	0.684917
11.958383	0.1	0.689149
11.960050	0.1	0.692368
11.961717	0.1	0.695705
11.963383	0.1	0.699580
11.965050	0.1	0.704229
11.966717	0.1	0.710130
11.968383	0.1	0.717461
11.970050	0.1	0.725389
11.971717	0.1	0.732362
11.973383	0.1	0.737131
11.975050	0.1	0.739992
11.976717	0.1	0.743449
11.978383	0.1	0.749648
11.980050	0.1	0.758827
11.981717	0.1	0.769556
11.983383	0.1	0.780523
11.985050	0.1	0.790119
11.986717	0.1	0.796735
11.988383	0.1	0.799537
11.990050	0.1	0.799656
11.991717	0.1	0.800669
11.993383	0.1	0.806689
11.995050	0.1	0.818670
11.996717	0.1	0.833511
11.998383	0.1	0.846446
12.000050	0.1	0.855506
12.001717	0.1	0.862479
12.003383	0.1	0.870049
12.005050	0.1	0.878871
12.006717	0.1	0.887394
12.008383	0.1	0.894368
12.010050	0.1	0.900626
12.011717	0.1	0.908434
12.013383	0.1	0.919044
12.015050	0.1	0.931561
12.016717	0.1	0.943840
12.018383	0.1	0.953972
12.020050	0.1	0.961661
12.021717	0.1	0.968337
12.023383	0.1	0.975967
12.025050	0.1	0.985622
12.026717	0.1	0.996411
12.028383	0.1	1.006186
12.030050	0.1	1.013875
12.031717	0.1	1.021147
12.033383	0.1	1.030743
12.035050	0.1	1.043379
12.036717	0.1	1.057804
12.038383	0.1	1.072228
12.040050	0.1	1.084805
12.041717	0.1	1.093924
12.043383	0.1	1.099289
12.045050	0.1	1.103103
12.046717	0.1	1.108527
12.048383	0.1	1.117051
12.050050	0.1	1.128197
12.051717	0.1	1.140535
12.053383	0.1	1.152933
12.055050	0.1	1.163602
12.056717	0.1	1.171053
12.058383	0.1	1.175404
12.060050	0.1	1.178622
12.061717	0.1	1.182795
12.063383	0.1	1.188696
12.065050	0.1	1.195133
12.066717	0.1	1.201034
12.068383	0.1	1.206815
12.070050	0.1	1.214266
12.071717	0.1	1.224279
12.073383	0.1	1.235128
12.075050	0.1	1.244187
12.076717	0.1	1.250446
12.078383	0.1	1.254976
12.080050	0.1	1.259267
12.081717	0.1	1.263976
12.083383	0.1	1.269043
12.085050	0.1	1.274109
12.086717	0.1	1.277804
12.088383	0.1	1.278639
12.090050	0.1	1.277268
12.091717	0.1	1.276434
12.093383	0.1	1.277983
12.095050	0.1	1.281440
12.096717	0.1	1.284778
12.098383	0.1	1.287520
12.100050	0.1	1.290500
12.101717	0.1	1.294315
12.103383	0.1	1.299262
12.105050	0.1	1.305759
12.106717	0.1	1.313448
12.108383	0.1	1.320958
12.110050	0.1	1.327515
12.111717	0.1	1.333773
12.113383	0.1	1.339912
12.115050	0.1	1.344383
12.116717	0.1	1.345575
12.118383	0.1	1.343966
12.120050	0.1	1.340926
12.121717	0.1	1.337767
12.123383	0.1	1.335681
12.125050	0.1	1.335561
12.126717	0.1	1.336813
12.128383	0.1	1.337528
12.130050	0.1	1.336575
12.131717	0.1	1.334369
12.133383	0.1	1.332700
12.135050	0.1	1.333237
12.136717	0.1	1.336455
12.138383	0.1	1.340807
12.140050	0.1	1.344323
12.141717	0.1	1.346350
12.143383	0.1	1.347542
12.145050	0.1	1.349449
12.146717	0.1	1.352668
12.148383	0.1	1.356125
12.150050	0.1	1.358271
12.151717	0.1	1.358032
12.153383	0.1	1.355171
12.155050	0.1	1.350641
12.156717	0.1	1.345933
12.158383	0.1	1.342297
12.160050	0.1	1.340449
12.161717	0.1	1.339257
12.163383	0.1	1.337648
12.165050	0.1	1.336157
12.166717	0.1	1.336336
12.168383	0.1	1.338959
12.170050	0.1	1.343966
12.171717	0.1	1.350164
12.173383	0.1	1.355589
12.175050	0.1	1.358271
12.176717	0.1	1.357555
12.178383	0.1	1.354754
12.180050	0.1	1.352549
12.181717	0.1	1.352429
12.183383	0.1	1.353562
12.185050	0.1	1.354754
12.186717	0.1	1.355708
12.188383	0.1	1.356840
12.190050	0.1	1.358688
12.191717	0.1	1.360893
12.193383	0.1	1.362503
12.195050	0.1	1.362741
12.196717	0.1	1.361549
12.198383	0.1	1.360238
12.200050	0.1	1.361251
12.201717	0.1	1.366377
12.203383	0.1	1.375079
12.205050	0.1	1.385212
12.206717	0.1	1.394034
12.208383	0.1	1.398921
12.210050	0.1	1.398921
12.211717	0.1	1.395941
12.213383	0.1	1.392901
12.215050	0.1	1.391888
12.216717	0.1	1.393735
12.218383	0.1	1.398861
12.220050	0.1	1.407385
12.221717	0.1	1.418889
12.223383	0.1	1.431942
12.225050	0.1	1.444936
12.226717	0.1	1.456857
12.228383	0.1	1.467049
12.230050	0.1	1.475155
12.231717	0.1	1.482070
12.233383	0.1	1.489341
12.235050	0.1	1.497507
12.236717	0.1	1.505673
12.238383	0.1	1.513064
12.240050	0.1	1.520157
12.241717	0.1	1.528144
12.243383	0.1	1.538158
12.245050	0.1	1.550019
12.246717	0.1	1.561999
12.248383	0.1	1.572907
12.250050	0.1	1.583278
12.251717	0.1	1.594007
12.253383	0.1	1.605153
12.255050	0.1	1.616657
12.256717	0.1	1.629114
12.258383	0.1	1.643419
12.260050	0.1	1.658857
12.261717	0.1	1.673401
12.263383	0.1	1.685917
12.265050	0.1	1.697838
12.266717	0.1	1.711309
12.268383	0.1	1.726627
12.270050	0.1	1.742482
12.271717	0.1	1.757264
12.273383	0.1	1.771212
12.275050	0.1	1.785517
12.276717	0.1	1.800597
12.278383	0.1	1.815677
12.280050	0.1	1.831055
12.281717	0.1	1.848161
12.283383	0.1	1.866579
12.285050	0.1	1.883805
12.286717	0.1	1.898408
12.288383	0.1	1.910687
12.290050	0.1	1.921296
12.291717	0.1	1.931131
12.293383	0.1	1.941681
12.295050	0.1	1.953960
12.296717	0.1	1.967907
12.298383	0.1	1.982451
12.300050	0.1	1.996756
12.301717	0.1	2.011299
12.303383	0.1	2.027094
12.305050	0.1	2.044618
12.306717	0.1	2.063215
12.308383	0.1	2.080798
12.310050	0.1	2.095401
12.311717	0.1	2.107263
12.313383	0.1	2.119243
12.315050	0.1	2.134562
12.316717	0.1	2.154529
12.318383	0.1	2.177835
12.320050	0.1	2.202273
12.321717	0.1	2.226114
12.323383	0.1	2.247930
12.325050	0.1	2.267361
12.326717	0.1	2.285063
12.328383	0.1	2.301693
12.330050	0.1	2.317727
12.331717	0.1	2.333820
12.333383	0.1	2.350569
12.335050	0.1	2.367675
12.336717	0.1	2.384484
12.338383	0.1	2.400398
12.340050	0.1	2.415419
12.341717	0.1	2.430618
12.343383	0.1	2.447009
12.345050	0.1	2.464235
12.346717	0.1	2.481163
12.348383	0.1	2.498329
12.350050	0.1	2.517879
12.351717	0.1	2.541304
12.353383	0.1	2.567947
12.355050	0.1	2.595484
12.356717	0.1	2.620697
12.358383	0.1	2.640546
12.360050	0.1	2.654553
12.361717	0.1	2.665401
12.363383	0.1	2.676964
12.365050	0.1	2.691984
12.366717	0.1	2.711535
12.368383	0.1	2.735138
12.370050	0.1	2.761126
12.371717	0.1	2.787233
12.373383	0.1	2.812147
12.375050	0.1	2.836287
12.376717	0.1	2.860487
12.378383	0.1	2.883971
12.380050	0.1	2.904833
12.381717	0.1	2.922535
12.383383	0.1	2.938807
12.385050	0.1	2.956033
12.386717	0.1	2.975345
12.388383	0.1	2.996803
12.390050	0.1	3.020644
12.391717	0.1	3.047347
12.393383	0.1	3.076732
12.395050	0.1	3.107488
12.396717	0.1	3.137291
12.398383	0.1	3.163636
12.400050	0.1	3.186047
12.401717	0.1	3.206313
12.403383	0.1	3.226578
12.405050	0.1	3.247500
12.406717	0.1	3.268779
12.408383	0.1	3.289759
12.410050	0.1	3.310085
12.411717	0.1	3.329992
12.413383	0.1	3.350437
12.415050	0.1	3.372014
12.416717	0.1	3.395140
12.418383	0.1	3.419757
12.420050	0.1	3.445804
12.421717	0.1	3.472686
12.423383	0.1	3.498674
12.425050	0.1	3.522635
12.426717	0.1	3.544390
12.428383	0.1	3.564894
12.430050	0.1	3.584922
12.431717	0.1	3.604770
12.433383	0.1	3.623426
12.435050	0.1	3.638864
12.436717	0.1	3.651083
12.438383	0.1	3.662706
12.440050	0.1	3.676415
12.441717	0.1	3.693283
12.443383	0.1	3.713012
12.445050	0.1	3.734172
12.446717	0.1	3.755152
12.448383	0.1	3.774703
12.450050	0.1	3.791452
12.451717	0.1	3.803969
12.453383	0.1	3.811956
12.455050	0.1	3.817559
12.456717	0.1	3.824353
12.458383	0.1	3.834009
12.460050	0.1	3.844500
12.461717	0.1	3.853083
12.463383	0.1	3.859282
12.465050	0.1	3.863633
12.466717	0.1	3.865898
12.468383	0.1	3.866077
12.470050	0.1	3.864944
12.471717	0.1	3.863514
12.473383	0.1	3.862739
12.475050	0.1	3.863573
12.476717	0.1	3.866554
12.478383	0.1	3.870785
12.480050	0.1	3.874481
12.481717	0.1	3.876209
12.483383	0.1	3.875137
12.485050	0.1	3.870964
12.486717	0.1	3.864646
12.488383	0.1	3.857970
12.490050	0.1	3.852546
12.491717	0.1	3.848970
12.493383	0.1	3.847122
12.495050	0.1	3.846109
12.496717	0.1	3.844559
12.498383	0.1	3.841758
12.500050	0.1	3.837705
12.501717	0.1	3.832340
12.503383	0.1	3.825426
12.505050	0.1	3.817260
12.506717	0.1	3.809273
12.508383	0.1	3.803790
12.510050	0.1	3.802240
12.511717	0.1	3.803909
12.513383	0.1	3.806055
12.515050	0.1	3.806174
12.516717	0.1	3.803194
12.518383	0.1	3.796876
12.520050	0.1	3.786624
12.521717	0.1	3.772736
12.523383	0.1	3.758431
12.525050	0.1	3.747225
12.526717	0.1	3.739834
12.528383	0.1	3.734589
12.530050	0.1	3.730476
12.531717	0.1	3.727079
12.533383	0.1	3.723741
12.535050	0.1	3.719390
12.536717	0.1	3.714085
12.538383	0.1	3.708542
12.540050	0.1	3.703058
12.541717	0.1	3.697336
12.543383	0.1	3.691137
12.545050	0.1	3.684640
12.546717	0.1	3.678560
12.548383	0.1	3.673315
12.550050	0.1	3.668487
12.551717	0.1	3.662050
12.553383	0.1	3.652752
12.555050	0.1	3.641367
12.556717	0.1	3.630638
12.558383	0.1	3.623188
12.560050	0.1	3.618598
12.561717	0.1	3.613591
12.563383	0.1	3.605187
12.565050	0.1	3.593445
12.566717	0.1	3.580749
12.568383	0.1	3.569067
12.570050	0.1	3.558338
12.571717	0.1	3.547669
12.573383	0.1	3.537774
12.575050	0.1	3.529787
12.576717	0.1	3.523588
12.578383	0.1	3.517449
12.580050	0.1	3.509701
12.581717	0.1	3.499270
12.583383	0.1	3.485620
12.585050	0.1	3.469110
12.586717	0.1	3.450275
12.588383	0.1	3.429949
12.590050	0.1	3.409445
12.591717	0.1	3.390551
12.593383	0.1	3.374696
12.595050	0.1	3.361404
12.596717	0.1	3.348410
12.598383	0.1	3.333211
12.600050	0.1	3.315270
12.601717	0.1	3.295303
12.603383	0.1	3.274203
12.605050	0.1	3.252030
12.606717	0.1	3.228903
12.608383	0.1	3.205598
12.610050	0.1	3.184438
12.611717	0.1	3.167331
12.613383	0.1	3.152311
12.615050	0.1	3.135383
12.616717	0.1	3.114879
12.618383	0.1	3.092408
12.620050	0.1	3.070235
12.621717	0.1	3.049493
12.623383	0.1	3.029645
12.625050	0.1	3.008247
12.626717	0.1	2.982736
12.628383	0.1	2.951980
12.630050	0.1	2.917588
12.631717	0.1	2.882540
12.633383	0.1	2.849221
12.635050	0.1	2.818644
12.636717	0.1	2.790988
12.638383	0.1	2.766013
12.640050	0.1	2.743066
12.641717	0.1	2.720952
12.643383	0.1	2.698720
12.645050	0.1	2.675533
12.646717	0.1	2.651096
12.648383	0.1	2.625525
12.650050	0.1	2.599299
12.651717	0.1	2.572775
12.653383	0.1	2.546609
12.655050	0.1	2.521277
12.656717	0.1	2.496362
12.658383	0.1	2.470434
12.660050	0.1	2.442658
12.661717	0.1	2.414167
12.663383	0.1	2.386749
12.665050	0.1	2.361655
12.666717	0.1	2.339423
12.668383	0.1	2.319336
12.670050	0.1	2.299726
12.671717	0.1	2.279580
12.673383	0.1	2.259016
12.675050	0.1	2.237916
12.676717	0.1	2.215684
12.678383	0.1	2.192497
12.680050	0.1	2.169788
12.681717	0.1	2.149284
12.683383	0.1	2.131462
12.685050	0.1	2.115071
12.686717	0.1	2.098084
12.688383	0.1	2.078951
12.690050	0.1	2.057731
12.691717	0.1	2.035141
12.693383	0.1	2.011955
12.695050	0.1	1.989365
12.696717	0.1	1.968682
12.698383	0.1	1.950562
12.700050	0.1	1.935065
12.701717	0.1	1.922011
12.703383	0.1	1.910448
12.705050	0.1	1.897454
12.706717	0.1	1.881003
12.708383	0.1	1.862526
12.710050	0.1	1.844585
12.711717	0.1	1.828730
12.713383	0.1	1.815200
12.715050	0.1	1.802981
12.716717	0.1	1.790047
12.718383	0.1	1.775265
12.720050	0.1	1.758576
12.721717	0.1	1.740813
12.723383	0.1	1.722872
12.725050	0.1	1.706064
12.726717	0.1	1.691043
12.728383	0.1	1.677573
12.730050	0.1	1.664519
12.731717	0.1	1.650453
12.733383	0.1	1.634717
12.735050	0.1	1.618981
12.736717	0.1	1.605392
12.738383	0.1	1.594484
12.740050	0.1	1.585305
12.741717	0.1	1.576603
12.743383	0.1	1.567125
12.745050	0.1	1.556695
12.746717	0.1	1.546025
12.748383	0.1	1.535595
12.750050	0.1	1.525164
12.751717	0.1	1.514256
12.753383	0.1	1.502276
12.755050	0.1	1.489937
12.756717	0.1	1.478851
12.758383	0.1	1.469731
12.760050	0.1	1.462281
12.761717	0.1	1.455903
12.763383	0.1	1.450300
12.765050	0.1	1.445413
12.766717	0.1	1.440466
12.768383	0.1	1.434088
12.770050	0.1	1.426280
12.771717	0.1	1.418293
12.773383	0.1	1.412034
12.775050	0.1	1.408696
12.776717	0.1	1.408458
12.778383	0.1	1.410067
12.780050	0.1	1.411259
12.781717	0.1	1.410723
12.783383	0.1	1.409173
12.785050	0.1	1.409352
12.786717	0.1	1.413822
12.788383	0.1	1.422644
12.790050	0.1	1.433075
12.791717	0.1	1.441002
12.793383	0.1	1.444399
12.795050	0.1	1.443803
12.796717	0.1	1.441062
12.798383	0.1	1.438499
12.800050	0.1	1.438260
12.801717	0.1	1.440346
12.803383	0.1	1.443744
12.805050	0.1	1.448095
12.806717	0.1	1.454413
12.808383	0.1	1.463235
12.810050	0.1	1.472652
12.811717	0.1	1.480341
12.813383	0.1	1.485646
12.815050	0.1	1.489222
12.816717	0.1	1.492083
12.818383	0.1	1.495063
12.820050	0.1	1.499534
12.821717	0.1	1.506388
12.823383	0.1	1.515985
12.825050	0.1	1.527608
12.826717	0.1	1.540840
12.828383	0.1	1.555503
12.830050	0.1	1.571417
12.831717	0.1	1.587451
12.833383	0.1	1.601279
12.835050	0.1	1.611054
12.836717	0.1	1.617372
12.838383	0.1	1.622260
12.840050	0.1	1.627326
12.841717	0.1	1.632691
12.843383	0.1	1.638055
12.845050	0.1	1.644075
12.846717	0.1	1.652598
12.848383	0.1	1.664281
12.850050	0.1	1.677692
12.851717	0.1	1.690209
12.853383	0.1	1.701117
12.855050	0.1	1.711190
12.856717	0.1	1.721025
12.858383	0.1	1.730979
12.860050	0.1	1.741290
12.861717	0.1	1.752138
12.863383	0.1	1.763046
12.865050	0.1	1.772881
12.866717	0.1	1.780629
12.868383	0.1	1.786769
12.870050	0.1	1.792610
12.871717	0.1	1.799166
12.873383	0.1	1.806617
12.875050	0.1	1.814962
12.876717	0.1	1.823962
12.878383	0.1	1.833081
12.880050	0.1	1.841962
12.881717	0.1	1.850903
12.883383	0.1	1.860142
12.885050	0.1	1.868904
12.886717	0.1	1.875639
12.888383	0.1	1.880467
12.890050	0.1	1.884580
12.891717	0.1	1.888156
12.893383	0.1	1.890481
12.895050	0.1	1.891732
12.896717	0.1	1.892686
12.898383	0.1	1.893580
12.900050	0.1	1.894653
12.901717	0.1	1.896680
12.903383	0.1	1.900375
12.905050	0.1	1.905501
12.906717	0.1	1.911163
12.908383	0.1	1.915932
12.910050	0.1	1.918793
12.911717	0.1	1.919687
12.913383	0.1	1.918674
12.915050	0.1	1.915872
12.916717	0.1	1.911640
12.918383	0.1	1.906932
12.920050	0.1	1.902938
12.921717	0.1	1.900077
12.923383	0.1	1.898229
12.925050	0.1	1.897395
12.926717	0.1	1.897037
12.928383	0.1	1.896799
12.930050	0.1	1.896858
12.931717	0.1	1.897335
12.933383	0.1	1.897514
12.935050	0.1	1.895487
12.936717	0.1	1.889587
12.938383	0.1	1.880944
12.940050	0.1	1.873195
12.941717	0.1	1.869083
12.943383	0.1	1.867414
12.945050	0.1	1.865745
12.946717	0.1	1.863241
12.948383	0.1	1.860559
12.950050	0.1	1.857638
12.951717	0.1	1.853764
12.953383	0.1	1.848579
12.955050	0.1	1.842260
12.956717	0.1	1.835108
12.958383	0.1	1.827657
12.960050	0.1	1.819968
12.961717	0.1	1.811624
12.963383	0.1	1.802147
12.965050	0.1	1.792610
12.966717	0.1	1.785159
12.968383	0.1	1.780093
12.970050	0.1	1.775861
12.971717	0.1	1.770914
12.973383	0.1	1.764536
12.975050	0.1	1.756311
12.976717	0.1	1.747131
12.978383	0.1	1.738787
12.980050	0.1	1.731455
12.981717	0.1	1.724422
12.983383	0.1	1.717687
12.985050	0.1	1.711607
12.986717	0.1	1.705706
12.988383	0.1	1.698911
12.990050	0.1	1.690447
12.991717	0.1	1.680672
12.993383	0.1	1.670122
12.995050	0.1	1.658678
12.996717	0.1	1.645327
12.998383	0.1	1.629472
13.000050	0.1	1.612902
13.001717	0.1	1.598120
13.003383	0.1	1.585484
13.005050	0.1	1.573742
13.006717	0.1	1.561880
13.008383	0.1	1.549721
13.010050	0.1	1.537085
13.011717	0.1	1.523912
13.013383	0.1	1.510084
13.015050	0.1	1.495063
13.016717	0.1	1.478672
13.018383	0.1	1.462102
13.020050	0.1	1.446784
13.021717	0.1	1.433253
13.023383	0.1	1.420736
13.025050	0.1	1.407325
13.026717	0.1	1.390874
13.028383	0.1	1.371324
13.030050	0.1	1.350641
13.031717	0.1	1.331389
13.033383	0.1	1.314998
13.035050	0.1	1.301527
13.036717	0.1	1.289427
13.038383	0.1	1.276970
13.040050	0.1	1.263261
13.041717	0.1	1.247943
13.043383	0.1	1.231253
13.045050	0.1	1.214147
13.046717	0.1	1.197815
13.048383	0.1	1.182318
13.050050	0.1	1.166999
13.051717	0.1	1.152277
13.053383	0.1	1.139939
13.055050	0.1	1.130879
13.056717	0.1	1.124144
13.058383	0.1	1.117587
13.060050	0.1	1.109541
13.061717	0.1	1.098692
13.063383	0.1	1.085699
13.065050	0.1	1.072943
13.066717	0.1	1.062930
13.068383	0.1	1.056075
13.070050	0.1	1.050472
13.071717	0.1	1.043797
13.073383	0.1	1.034975
13.075050	0.1	1.025319
13.076717	0.1	1.016378
13.078383	0.1	1.008332
13.080050	0.1	1.000881
13.081717	0.1	0.994146
13.083383	0.1	0.989258
13.085050	0.1	0.986695
13.086717	0.1	0.985265
13.088383	0.1	0.982940
13.090050	0.1	0.978530
13.091717	0.1	0.973165
13.093383	0.1	0.968874
13.095050	0.1	0.966311
13.096717	0.1	0.964999
13.098383	0.1	0.964284
13.100050	0.1	0.963807
13.101717	0.1	0.962794
13.103383	0.1	0.960708
13.105050	0.1	0.958264
13.106717	0.1	0.957668
13.108383	0.1	0.959873
13.110050	0.1	0.963569
13.111717	0.1	0.966072
13.113383	0.1	0.965953
13.115050	0.1	0.963450
13.116717	0.1	0.959873
13.118383	0.1	0.956178
13.120050	0.1	0.953138
13.121717	0.1	0.951052
13.123383	0.1	0.949502
13.125050	0.1	0.948072
13.126717	0.1	0.946641
13.128383	0.1	0.945449
13.130050	0.1	0.944436
13.131717	0.1	0.943601
13.133383	0.1	0.943542
13.135050	0.1	0.944734
13.136717	0.1	0.947118
13.138383	0.1	0.950694
13.140050	0.1	0.954986
13.141717	0.1	0.958920
13.143383	0.1	0.961542
13.145050	0.1	0.963092
13.146717	0.1	0.964642
13.148383	0.1	0.966787
13.150050	0.1	0.969887
13.151717	0.1	0.973880
13.153383	0.1	0.978291
13.155050	0.1	0.981987
13.156717	0.1	0.984192
13.158383	0.1	0.985324
13.160050	0.1	0.986338
13.161717	0.1	0.987589
13.163383	0.1	0.988841
13.165050	0.1	0.989080
13.166717	0.1	0.987411
13.168383	0.1	0.984550
13.170050	0.1	0.982523
13.171717	0.1	0.982642
13.173383	0.1	0.984848
13.175050	0.1	0.988603
13.176717	0.1	0.993490
13.178383	0.1	0.998676
13.180050	0.1	1.002908
13.181717	0.1	1.005352
13.183383	0.1	1.006484
13.185050	0.1	1.007199
13.186717	0.1	1.008689
13.188383	0.1	1.011610
13.190050	0.1	1.015902
13.191717	0.1	1.020730
13.193383	0.1	1.025558
13.195050	0.1	1.030982
13.196717	0.1	1.037777
13.198383	0.1	1.044691
13.200050	0.1	1.049578
13.201717	0.1	1.051605
13.203383	0.1	1.051903
13.205050	0.1	1.052320
13.206717	0.1	1.054347
13.208383	0.1	1.058757
13.210050	0.1	1.065493
13.211717	0.1	1.072943
13.213383	0.1	1.078963
13.215050	0.1	1.082301
13.216717	0.1	1.083672
13.218383	0.1	1.083672
13.220050	0.1	1.082540
13.221717	0.1	1.080811
13.223383	0.1	1.080453
13.225050	0.1	1.083255
13.226717	0.1	1.090527
13.228383	0.1	1.101732
13.230050	0.1	1.115382
13.231717	0.1	1.129747
13.233383	0.1	1.142860
13.235050	0.1	1.151502
13.236717	0.1	1.154542
13.238383	0.1	1.154482
13.240050	0.1	1.155377
13.241717	0.1	1.159012
13.243383	0.1	1.164436
13.245050	0.1	1.169860
13.246717	0.1	1.175165
13.248383	0.1	1.182318
13.250050	0.1	1.193106
13.251717	0.1	1.207471
13.253383	0.1	1.224518
13.255050	0.1	1.243889
13.256717	0.1	1.265109
13.258383	0.1	1.287222
13.260050	0.1	1.308382
13.261717	0.1	1.326978
13.263383	0.1	1.343489
13.265050	0.1	1.359880
13.266717	0.1	1.377821
13.268383	0.1	1.396537
13.270050	0.1	1.414776
13.271717	0.1	1.433432
13.273383	0.1	1.454771
13.275050	0.1	1.479685
13.276717	0.1	1.507044
13.278383	0.1	1.535773
13.280050	0.1	1.566112
13.281717	0.1	1.598477
13.283383	0.1	1.631916
13.285050	0.1	1.665712
13.286717	0.1	1.700640
13.288383	0.1	1.737535
13.290050	0.1	1.775682
13.291717	0.1	1.813710
13.293383	0.1	1.851678
13.295050	0.1	1.891375
13.296717	0.1	1.934886
13.298383	0.1	1.983047
13.300050	0.1	2.034664
13.301717	0.1	2.086878
13.303383	0.1	2.137602
13.305050	0.1	2.186656
13.306717	0.1	2.234519
13.308383	0.1	2.281487
13.310050	0.1	2.329230
13.311717	0.1	2.380729
13.313383	0.1	2.438188
13.315050	0.1	2.501547
13.316717	0.1	2.569497
13.318383	0.1	2.640605
13.320050	0.1	2.713621
13.321717	0.1	2.786756
13.323383	0.1	2.858758
13.325050	0.1	2.929747
13.326717	0.1	3.001571
13.328383	0.1	3.076256
13.330050	0.1	3.154576
13.331717	0.1	3.235400
13.333383	0.1	3.316939
13.335050	0.1	3.399372
13.336717	0.1	3.484607
13.338383	0.1	3.574431
13.340050	0.1	3.669679
13.341717	0.1	3.769875
13.343383	0.1	3.873706
13.345050	0.1	3.978551
13.346717	0.1	4.082620
13.348383	0.1	4.186690
13.350050	0.1	4.293442
13.351717	0.1	4.405380
13.353383	0.1	4.523158
13.355050	0.1	4.645705
13.356717	0.1	4.771352
13.358383	0.1	4.899919
13.360050	0.1	5.032659
13.361717	0.1	5.170703
13.363383	0.1	5.313695
13.365050	0.1	5.459726
13.366717	0.1	5.606413
13.368383	0.1	5.753696
13.370050	0.1	5.903781
13.371717	0.1	6.058813
13.373383	0.1	6.220043
13.375050	0.1	6.387830
13.376717	0.1	6.561399
13.378383	0.1	6.738663
13.380050	0.1	6.917060
13.381717	0.1	7.095278
13.383383	0.1	7.274747
13.385050	0.1	7.456959
13.386717	0.1	7.641197
13.388383	0.1	7.825852
13.390050	0.1	8.011222
13.391717	0.1	8.198679
13.393383	0.1	8.388758
13.395050	0.1	8.580864
13.396717	0.1	8.774698
13.398383	0.1	8.970082
13.400050	0.1	9.165645
13.401717	0.1	9.359718
13.403383	0.1	9.551645
13.405050	0.1	9.741665
13.406717	0.1	9.929956
13.408383	0.1	10.116399
13.410050	0.1	10.300398
13.411717	0.1	10.480524
13.413383	0.1	10.655225
13.415050	0.1	10.824204
13.416717	0.1	10.988713
13.418383	0.1	11.149824
13.420050	0.1	11.307181
13.421717	0.1	11.459351
13.423383	0.1	11.606158
13.425050	0.1	11.748732
13.426717	0.1	11.888028
13.428383	0.1	12.023092
13.430050	0.1	12.152136
13.431717	0.1	12.273372
13.433383	0.1	12.385488
13.435050	0.1	12.488426
13.436717	0.1	12.583555
13.438383	0.1	12.673021
13.440050	0.1	12.758315
13.441717	0.1	12.839139
13.443383	0.1	12.913764
13.445050	0.1	12.981296
13.446717	0.1	13.041676
13.448383	0.1	13.094486
13.450050	0.1	13.140024
13.451717	0.1	13.179959
13.453383	0.1	13.216854
13.455050	0.1	13.252021
13.456717	0.1	13.283969
13.458383	0.1	13.310314
13.460050	0.1	13.329507
13.461717	0.1	13.341606
13.463383	0.1	13.348401
13.465050	0.1	13.352931
13.466717	0.1	13.357282
13.468383	0.1	13.361395
13.470050	0.1	13.363064
13.471717	0.1	13.359547
13.473383	0.1	13.349593
13.475050	0.1	13.333560
13.476717	0.1	13.312996
13.478383	0.1	13.289750
13.480050	0.1	13.264657
13.481717	0.1	13.236225
13.483383	0.1	13.202906
13.485050	0.1	13.164581
13.486717	0.1	13.122500
13.488383	0.1	13.077856
13.490050	0.1	13.031245
13.491717	0.1	12.983263
13.493383	0.1	12.934745
13.495050	0.1	12.885571
13.496717	0.1	12.834490
13.498383	0.1	12.780309
13.500050	0.1	12.722135
13.501717	0.1	12.658954
13.503383	0.1	12.590230
13.505050	0.1	12.516261
13.506717	0.1	12.438358
13.508383	0.1	12.357534
13.510050	0.1	12.273968
13.511717	0.1	12.187303
13.513383	0.1	12.097002
13.515050	0.1	12.001932
13.516717	0.1	11.900724
13.518383	0.1	11.793972
13.520050	0.1	11.683703
13.521717	0.1	11.571706
13.523383	0.1	11.457444
13.525050	0.1	11.339009
13.526717	0.1	11.215389
13.528383	0.1	11.086941
13.530050	0.1	10.954142
13.531717	0.1	10.817469
13.533383	0.1	10.676981
13.535050	0.1	10.532201
13.536717	0.1	10.382653
13.538383	0.1	10.227979
13.540050	0.1	10.068536
13.541717	0.1	9.905100
13.543383	0.1	9.738565
13.545050	0.1	9.569228
13.546717	0.1	9.397388
13.548383	0.1	9.223581
13.550050	0.1	9.048045
13.551717	0.1	8.869708
13.553383	0.1	8.687437
13.555050	0.1	8.500815
13.556717	0.1	8.310915
13.558383	0.1	8.119464
13.560050	0.1	7.928610
13.561717	0.1	7.740379
13.563383	0.1	7.554353
13.565050	0.1	7.367731
13.566717	0.1	7.178843
13.568383	0.1	6.988824
13.570050	0.1	6.798983
13.571717	0.1	6.609381
13.573383	0.1	6.420613
13.575050	0.1	6.233633
13.576717	0.1	6.049037
13.578383	0.1	5.866588
13.580050	0.1	5.685747
13.581717	0.1	5.506158
13.583383	0.1	5.328834
13.585050	0.1	5.156160
13.586717	0.1	4.989624
13.588383	0.1	4.828573
13.590050	0.1	4.670859
13.591717	0.1	4.515410
13.593383	0.1	4.362047
13.595050	0.1	4.210532
13.596717	0.1	4.060328
13.598383	0.1	3.911317
13.600050	0.1	3.765643
13.601717	0.1	3.627002
13.603383	0.1	3.497839
13.605050	0.1	3.378093
13.606717	0.1	3.265321
13.608383	0.1	3.156245
13.610050	0.1	3.048957
13.611717	0.1	2.943754
13.613383	0.1	2.841711
13.615050	0.1	2.744377
13.616717	0.1	2.653659
13.618383	0.1	2.569854
13.620050	0.1	2.490819
13.621717	0.1	2.413213
13.623383	0.1	2.335191
13.625050	0.1	2.257645
13.626717	0.1	2.182663
13.628383	0.1	2.111435
13.630050	0.1	2.043724
13.631717	0.1	1.978934
13.633383	0.1	1.917541
13.635050	0.1	1.860678
13.636717	0.1	1.809836
13.638383	0.1	1.765311
13.640050	0.1	1.724839
13.641717	0.1	1.685262
13.643383	0.1	1.644313
13.645050	0.1	1.602531
13.646717	0.1	1.562238
13.648383	0.1	1.525760
13.650050	0.1	1.493871
13.651717	0.1	1.465321
13.653383	0.1	1.438618
13.655050	0.1	1.413286
13.656717	0.1	1.389384
13.658383	0.1	1.366854
13.660050	0.1	1.345813
13.661717	0.1	1.325905
13.663383	0.1	1.305759
13.665050	0.1	1.284301
13.666717	0.1	1.262546
13.668383	0.1	1.242876
13.670050	0.1	1.227140
13.671717	0.1	1.215518
13.673383	0.1	1.206637
13.675050	0.1	1.198709
13.676717	0.1	1.190007
13.678383	0.1	1.179516
13.680050	0.1	1.167297
13.681717	0.1	1.154184
13.683383	0.1	1.141310
13.685050	0.1	1.129806
13.686717	0.1	1.119971
13.688383	0.1	1.110911
13.690050	0.1	1.101971
13.691717	0.1	1.093388
13.693383	0.1	1.085401
13.695050	0.1	1.077533
13.696717	0.1	1.068890
13.698383	0.1	1.059294
13.700050	0.1	1.049221
13.701717	0.1	1.039505
13.703383	0.1	1.030982
13.705050	0.1	1.024067
13.706717	0.1	1.017690
13.708383	0.1	1.010656
13.710050	0.1	1.002848
13.711717	0.1	0.995040
13.713383	0.1	0.988066
13.715050	0.1	0.982583
13.716717	0.1	0.979543
13.718383	0.1	0.979483
13.720050	0.1	0.981331
13.721717	0.1	0.983298
13.723383	0.1	0.984252
13.725050	0.1	0.983238
13.726717	0.1	0.979841
13.728383	0.1	0.974894
13.730050	0.1	0.970006
13.731717	0.1	0.965059
13.733383	0.1	0.958800
13.735050	0.1	0.951290
13.736717	0.1	0.945091
13.738383	0.1	0.942648
13.740050	0.1	0.943184
13.741717	0.1	0.943899
13.743383	0.1	0.942409
13.745050	0.1	0.937641
13.746717	0.1	0.930548
13.748383	0.1	0.923932
13.750050	0.1	0.919998
13.751717	0.1	0.918865
13.753383	0.1	0.919282
13.755050	0.1	0.919521
13.756717	0.1	0.918567
13.758383	0.1	0.916064
13.760050	0.1	0.912547
13.761717	0.1	0.909507
13.763383	0.1	0.908852
13.765050	0.1	0.910938
13.766717	0.1	0.914156
13.768383	0.1	0.916243
13.770050	0.1	0.915885
13.771717	0.1	0.913024
13.773383	0.1	0.909030
13.775050	0.1	0.905514
13.776717	0.1	0.904024
13.778383	0.1	0.905156
13.780050	0.1	0.908017
13.781717	0.1	0.910819
13.783383	0.1	0.911892
13.785050	0.1	0.911474
13.786717	0.1	0.911951
13.788383	0.1	0.915289
13.790050	0.1	0.920355
13.791717	0.1	0.924170
13.793383	0.1	0.925601
13.795050	0.1	0.925481
13.796717	0.1	0.925005
13.798383	0.1	0.924885
13.800050	0.1	0.925899
13.801717	0.1	0.927925
13.803383	0.1	0.930548
13.805050	0.1	0.933528
13.806717	0.1	0.937104
13.808383	0.1	0.940383
13.810050	0.1	0.942409
13.811717	0.1	0.942946
13.813383	0.1	0.941813
13.815050	0.1	0.938654
13.816717	0.1	0.934303
13.818383	0.1	0.930786
13.820050	0.1	0.929534
13.821717	0.1	0.930846
13.823383	0.1	0.934184
13.825050	0.1	0.939071
13.826717	0.1	0.944555
13.828383	0.1	0.949740
13.830050	0.1	0.953913
13.831717	0.1	0.955880
13.833383	0.1	0.955224
13.835050	0.1	0.953555
13.836717	0.1	0.953555
13.838383	0.1	0.955939
13.840050	0.1	0.958920
13.841717	0.1	0.960767
13.843383	0.1	0.961065
13.845050	0.1	0.960827
13.846717	0.1	0.961363
13.848383	0.1	0.963748
13.850050	0.1	0.967622
13.851717	0.1	0.971258
13.853383	0.1	0.972927
13.855050	0.1	0.972867
13.856717	0.1	0.972748
13.858383	0.1	0.973463
13.860050	0.1	0.975013
13.861717	0.1	0.978291
13.863383	0.1	0.984609
13.865050	0.1	0.993252
13.866717	0.1	1.001537
13.868383	0.1	1.007378
13.870050	0.1	1.010358
13.871717	0.1	1.010716
13.873383	0.1	1.009226
13.875050	0.1	1.006961
13.876717	0.1	1.005352
13.878383	0.1	1.005352
13.880050	0.1	1.006305
13.881717	0.1	1.006842
13.883383	0.1	1.006484
13.885050	0.1	1.005888
13.886717	0.1	1.006067
13.888383	0.1	1.007617
13.890050	0.1	1.010716
13.891717	0.1	1.013875
13.893383	0.1	1.015127
13.895050	0.1	1.013994
13.896717	0.1	1.011789
13.898383	0.1	1.009941
13.900050	0.1	1.009166
13.901717	0.1	1.009345
13.903383	0.1	1.009882
13.905050	0.1	1.009941
13.906717	0.1	1.008928
13.908383	0.1	1.007497
13.910050	0.1	1.007855
13.911717	0.1	1.011849
13.913383	0.1	1.019061
13.915050	0.1	1.026392
13.916717	0.1	1.030445
13.918383	0.1	1.029909
13.920050	0.1	1.026750
13.921717	0.1	1.024604
13.923383	0.1	1.026332
13.925050	0.1	1.032531
13.926717	0.1	1.041830
13.928383	0.1	1.051605
13.930050	0.1	1.058936
13.931717	0.1	1.062930
13.933383	0.1	1.065016
13.935050	0.1	1.066625
13.936717	0.1	1.067519
13.938383	0.1	1.067817
13.940050	0.1	1.069427
13.941717	0.1	1.074195
13.943383	0.1	1.082420
13.945050	0.1	1.092613
13.946717	0.1	1.102567
13.948383	0.1	1.110494
13.950050	0.1	1.115620
13.951717	0.1	1.118422
13.953383	0.1	1.120269
13.955050	0.1	1.122475
13.956717	0.1	1.125455
13.958383	0.1	1.129210
13.960050	0.1	1.134217
13.961717	0.1	1.141012
13.963383	0.1	1.149297
13.965050	0.1	1.157701
13.966717	0.1	1.165748
13.968383	0.1	1.174033
13.970050	0.1	1.183927
13.971717	0.1	1.196027
13.973383	0.1	1.209498
13.975050	0.1	1.222611
13.976717	0.1	1.233757
13.978383	0.1	1.242280
13.980050	0.1	1.248956
13.981717	0.1	1.255333
13.983383	0.1	1.262367
13.985050	0.1	1.270235
13.986717	0.1	1.279235
13.988383	0.1	1.289249
13.990050	0.1	1.299679
13.991717	0.1	1.310349
13.993383	0.1	1.321316
13.995050	0.1	1.332939
13.996717	0.1	1.345873
13.998383	0.1	1.360536
14.000050	0.1	1.376629
14.001717	0.1	1.393437
14.003383	0.1	1.410425
14.005050	0.1	1.427114
14.006717	0.1	1.443982
14.008383	0.1	1.461923
14.010050	0.1	1.480520
14.011717	0.1	1.497686
14.013383	0.1	1.511693
14.015050	0.1	1.523256
14.016717	0.1	1.535058
14.018383	0.1	1.549661
14.020050	0.1	1.568377
14.021717	0.1	1.590729
14.023383	0.1	1.614630
14.025050	0.1	1.637697
14.026717	0.1	1.658797
14.028383	0.1	1.678228
14.030050	0.1	1.696348
14.031717	0.1	1.714349
14.033383	0.1	1.734436
14.035050	0.1	1.758099
14.036717	0.1	1.784802
14.038383	0.1	1.812518
14.040050	0.1	1.839995
14.041717	0.1	1.867414
14.043383	0.1	1.894355
14.045050	0.1	1.919389
14.046717	0.1	1.942396
14.048383	0.1	1.965106
14.050050	0.1	1.989067
14.051717	0.1	2.014458
14.053383	0.1	2.040446
14.055050	0.1	2.066195
14.056717	0.1	2.092421
14.058383	0.1	2.120555
14.060050	0.1	2.150118
14.061717	0.1	2.179265
14.063383	0.1	2.206624
14.065050	0.1	2.231836
14.066717	0.1	2.255440
14.068383	0.1	2.278686
14.070050	0.1	2.302110
14.071717	0.1	2.324700
14.073383	0.1	2.346277
14.075050	0.1	2.368808
14.076717	0.1	2.393663
14.078383	0.1	2.419531
14.080050	0.1	2.443969
14.081717	0.1	2.465427
14.083383	0.1	2.483606
14.085050	0.1	2.499342
14.086717	0.1	2.514899
14.088383	0.1	2.532542
14.090050	0.1	2.552450
14.091717	0.1	2.573133
14.093383	0.1	2.593458
14.095050	0.1	2.613366
14.096717	0.1	2.633453
14.098383	0.1	2.653659
14.100050	0.1	2.673030
14.101717	0.1	2.690375
14.103383	0.1	2.704621
14.105050	0.1	2.716124
14.106717	0.1	2.725780
14.108383	0.1	2.734125
14.110050	0.1	2.741516
14.111717	0.1	2.748668
14.113383	0.1	2.755642
14.115050	0.1	2.761960
14.116717	0.1	2.767682
14.118383	0.1	2.773643
14.120050	0.1	2.781212
14.121717	0.1	2.791643
14.123383	0.1	2.804935
14.125050	0.1	2.818763
14.126717	0.1	2.829909
14.128383	0.1	2.837420
14.130050	0.1	2.843857
14.131717	0.1	2.851665
14.133383	0.1	2.860725
14.135050	0.1	2.868891
14.136717	0.1	2.874017
14.138383	0.1	2.875030
14.140050	0.1	2.872944
14.141717	0.1	2.870858
14.143383	0.1	2.871037
14.145050	0.1	2.872646
14.146717	0.1	2.873123
14.148383	0.1	2.870500
14.150050	0.1	2.865076
14.151717	0.1	2.858460
14.153383	0.1	2.852380
14.155050	0.1	2.847672
14.156717	0.1	2.844691
14.158383	0.1	2.843321
14.160050	0.1	2.842665
14.161717	0.1	2.841771
14.163383	0.1	2.839744
14.165050	0.1	2.835334
14.166717	0.1	2.827466
14.168383	0.1	2.816141
14.170050	0.1	2.801836
14.171717	0.1	2.785146
14.173383	0.1	2.766967
14.175050	0.1	2.748847
14.176717	0.1	2.731443
14.178383	0.1	2.714873
14.180050	0.1	2.698958
14.181717	0.1	2.683640
14.183383	0.1	2.668977
14.185050	0.1	2.655327
14.186717	0.1	2.642632
14.188383	0.1	2.629340
14.190050	0.1	2.612591
14.191717	0.1	2.590835
14.193383	0.1	2.565622
14.195050	0.1	2.539814
14.196717	0.1	2.515376
14.198383	0.1	2.492488
14.200050	0.1	2.471030
14.201717	0.1	2.451360
14.203383	0.1	2.433360
14.205050	0.1	2.415598
14.206717	0.1	2.396226
14.208383	0.1	2.374470
14.210050	0.1	2.350688
14.211717	0.1	2.326191
14.213383	0.1	2.302408
14.215050	0.1	2.280116
14.216717	0.1	2.258420
14.218383	0.1	2.235711
14.220050	0.1	2.211034
14.221717	0.1	2.184391
14.223383	0.1	2.156496
14.225050	0.1	2.129436
14.226717	0.1	2.105415
14.228383	0.1	2.085269
14.230050	0.1	2.067924
14.231717	0.1	2.051830
14.233383	0.1	2.036095
14.235050	0.1	2.021074
14.236717	0.1	2.007246
14.238383	0.1	1.994312
14.240050	0.1	1.981378
14.241717	0.1	1.968205
14.243383	0.1	1.954973
14.245050	0.1	1.940966
14.246717	0.1	1.924873
14.248383	0.1	1.906276
14.250050	0.1	1.885831
14.251717	0.1	1.865566
14.253383	0.1	1.847744
14.255050	0.1	1.833320
14.256717	0.1	1.821220
14.258383	0.1	1.809716
14.260050	0.1	1.797974
14.261717	0.1	1.786471
14.263383	0.1	1.775682
14.265050	0.1	1.765192
14.266717	0.1	1.754105
14.268383	0.1	1.742065
14.270050	0.1	1.729727
14.271717	0.1	1.718760
14.273383	0.1	1.709521
14.275050	0.1	1.700342
14.276717	0.1	1.690507
14.278383	0.1	1.680970
14.280050	0.1	1.672804
14.281717	0.1	1.666248
14.283383	0.1	1.661122
14.285050	0.1	1.656890
14.286717	0.1	1.652777
14.288383	0.1	1.648784
14.290050	0.1	1.645565
14.291717	0.1	1.644015
14.293383	0.1	1.644194
14.295050	0.1	1.645386
14.296717	0.1	1.646578
14.298383	0.1	1.646459
14.300050	0.1	1.642645
14.301717	0.1	1.633704
14.303383	0.1	1.620710
14.305050	0.1	1.607120
14.306717	0.1	1.596093
14.308383	0.1	1.588047
14.310050	0.1	1.581550
14.311717	0.1	1.575828
14.313383	0.1	1.571417
14.315050	0.1	1.568377
14.316717	0.1	1.565397
14.318383	0.1	1.560986
14.320050	0.1	1.555622
14.321717	0.1	1.551628
14.323383	0.1	1.551688
14.325050	0.1	1.556635
14.326717	0.1	1.564801
14.328383	0.1	1.573265
14.330050	0.1	1.579285
14.331717	0.1	1.581490
14.333383	0.1	1.580298
14.335050	0.1	1.577258
14.336717	0.1	1.573205
14.338383	0.1	1.568377
14.340050	0.1	1.563072
14.341717	0.1	1.558125
14.343383	0.1	1.554906
14.345050	0.1	1.554430
14.346717	0.1	1.556039
14.348383	0.1	1.557767
14.350050	0.1	1.558364
14.351717	0.1	1.558364
14.353383	0.1	1.559377
14.355050	0.1	1.562059
14.356717	0.1	1.564980
14.358383	0.1	1.565874
14.360050	0.1	1.564205
14.361717	0.1	1.561165
14.363383	0.1	1.558900
14.365050	0.1	1.559913
14.366717	0.1	1.565993
14.368383	0.1	1.576781
14.370050	0.1	1.590252
14.371717	0.1	1.604498
14.373383	0.1	1.618266
14.375050	0.1	1.630545
14.376717	0.1	1.640558
14.378383	0.1	1.647949
14.380050	0.1	1.653910
14.381717	0.1	1.660287
14.383383	0.1	1.667917
14.385050	0.1	1.676142
14.386717	0.1	1.684129
14.388383	0.1	1.691640
14.390050	0.1	1.698315
14.391717	0.1	1.703203
14.393383	0.1	1.706302
14.395050	0.1	1.709223
14.396717	0.1	1.713634
14.398383	0.1	1.719952
14.400050	0.1	1.727522
14.401717	0.1	1.735151
14.403383	0.1	1.741767
14.405050	0.1	1.747966
14.406717	0.1	1.755238
14.408383	0.1	1.764894
14.410050	0.1	1.777053
14.411717	0.1	1.790404
14.413383	0.1	1.802981
14.415050	0.1	1.813293
14.416717	0.1	1.820624
14.418383	0.1	1.825273
14.420050	0.1	1.828432
14.421717	0.1	1.831949
14.423383	0.1	1.837373
14.425050	0.1	1.844823
14.426717	0.1	1.853228
14.428383	0.1	1.861215
14.430050	0.1	1.867712
14.431717	0.1	1.873553
14.433383	0.1	1.880705
14.435050	0.1	1.890242
14.436717	0.1	1.901150
14.438383	0.1	1.911640
14.440050	0.1	1.920760
14.441717	0.1	1.929224
14.443383	0.1	1.937568
14.445050	0.1	1.945138
14.446717	0.1	1.950383
14.448383	0.1	1.952529
14.450050	0.1	1.953304
14.451717	0.1	1.956701
14.453383	0.1	1.964927
14.455050	0.1	1.977205
14.456717	0.1	1.991868
14.458383	0.1	2.007485
14.460050	0.1	2.021909
14.461717	0.1	2.032995
14.463383	0.1	2.040506
14.465050	0.1	2.046704
14.466717	0.1	2.053857
14.468383	0.1	2.062976
14.470050	0.1	2.074719
14.471717	0.1	2.089799
14.473383	0.1	2.107740
14.475050	0.1	2.126396
14.476717	0.1	2.143562
14.478383	0.1	2.158284
14.480050	0.1	2.170682
14.481717	0.1	2.182007
14.483383	0.1	2.194286
14.485050	0.1	2.207816
14.486717	0.1	2.221823
14.488383	0.1	2.237022
14.490050	0.1	2.255619
14.491717	0.1	2.279639
14.493383	0.1	2.309621
14.495050	0.1	2.343893
14.496717	0.1	2.379596
14.498383	0.1	2.413929
14.500050	0.1	2.445042
14.501717	0.1	2.472282
14.503383	0.1	2.497137
14.505050	0.1	2.522409
14.506717	0.1	2.550781
14.508383	0.1	2.583623
14.510050	0.1	2.620876
14.511717	0.1	2.660752
14.513383	0.1	2.700448
14.515050	0.1	2.738536
14.516717	0.1	2.776206
14.518383	0.1	2.816022
14.520050	0.1	2.859771
14.521717	0.1	2.907634
14.523383	0.1	2.959490
14.525050	0.1	3.014505
14.526717	0.1	3.070414
14.528383	0.1	3.124953
14.530050	0.1	3.177703
14.531717	0.1	3.230334
14.533383	0.1	3.285110
14.535050	0.1	3.342927
14.536717	0.1	3.403306
14.538383	0.1	3.465295
14.540050	0.1	3.529072
14.541717	0.1	3.595293
14.543383	0.1	3.664255
14.545050	0.1	3.736079
14.546717	0.1	3.810823
14.548383	0.1	3.888369
14.550050	0.1	3.967822
14.551717	0.1	4.048348
14.553383	0.1	4.130125
14.555050	0.1	4.213751
14.556717	0.1	4.300118
14.558383	0.1	4.389465
14.560050	0.1	4.481435
14.561717	0.1	4.575610
14.563383	0.1	4.671693
14.565050	0.1	4.768729
14.566717	0.1	4.865945
14.568383	0.1	4.963100
14.570050	0.1	5.059839
14.571717	0.1	5.155385
14.573383	0.1	5.249203
14.575050	0.1	5.342126
14.576717	0.1	5.436778
14.578383	0.1	5.535901
14.580050	0.1	5.640865
14.581717	0.1	5.750597
14.583383	0.1	5.861760
14.585050	0.1	5.970955
14.586717	0.1	6.076754
14.588383	0.1	6.179214
14.590050	0.1	6.278277
14.591717	0.1	6.373585
14.593383	0.1	6.465733
14.595050	0.1	6.556213
14.596717	0.1	6.646693
14.598383	0.1	6.738365
14.600050	0.1	6.831229
14.601717	0.1	6.924332
14.603383	0.1	7.016063
14.605050	0.1	7.104874
14.606717	0.1	7.189453
14.608383	0.1	7.269085
14.610050	0.1	7.344127
14.611717	0.1	7.416547
14.613383	0.1	7.488668
14.615050	0.1	7.562042
14.616717	0.1	7.636905
14.618383	0.1	7.711709
14.620050	0.1	7.782579
14.621717	0.1	7.846416
14.623383	0.1	7.902682
14.625050	0.1	7.952571
14.626717	0.1	7.997513
14.628383	0.1	8.039296
14.630050	0.1	8.080185
14.631717	0.1	8.121610
14.633383	0.1	8.163095
14.635050	0.1	8.203328
14.636717	0.1	8.241237
14.638383	0.1	8.275986
14.640050	0.1	8.306146
14.641717	0.1	8.331180
14.643383	0.1	8.351684
14.645050	0.1	8.368910
14.646717	0.1	8.384407
14.648383	0.1	8.399308
14.650050	0.1	8.413315
14.651717	0.1	8.425415
14.653383	0.1	8.434952
14.655050	0.1	8.441926
14.656717	0.1	8.445979
14.658383	0.1	8.445979
14.660050	0.1	8.441508
14.661717	0.1	8.434237
14.663383	0.1	8.427501
14.665050	0.1	8.423687
14.666717	0.1	8.422316
14.668383	0.1	8.420527
14.670050	0.1	8.416117
14.671717	0.1	8.409560
14.673383	0.1	8.403600
14.675050	0.1	8.399606
14.676717	0.1	8.396626
14.678383	0.1	8.394003
14.680050	0.1	8.392752
14.681717	0.1	8.394063
14.683383	0.1	8.398057
14.685050	0.1	8.404911
14.686717	0.1	8.414686
14.688383	0.1	8.426905
14.690050	0.1	8.441270
14.691717	0.1	8.459628
14.693383	0.1	8.484662
14.695050	0.1	8.516849
14.696717	0.1	8.554757
14.698383	0.1	8.596957
14.700050	0.1	8.643151
14.701717	0.1	8.693576
14.703383	0.1	8.748413
14.705050	0.1	8.807600
14.706717	0.1	8.872033
14.708383	0.1	8.943499
14.710050	0.1	9.023905
14.711717	0.1	9.113849
14.713383	0.1	9.212256
14.715050	0.1	9.317875
14.716717	0.1	9.429634
14.718383	0.1	9.547294
14.720050	0.1	9.671331
14.721717	0.1	9.802402
14.723383	0.1	9.941280
14.725050	0.1	10.089696
14.726717	0.1	10.249258
14.728383	0.1	10.420740
14.730050	0.1	10.603965
14.731717	0.1	10.797859
14.733383	0.1	11.000753
14.735050	0.1	11.211813
14.736717	0.1	11.431397
14.738383	0.1	11.659742
14.740050	0.1	11.895419
14.741717	0.1	12.136162
14.743383	0.1	12.380720
14.745050	0.1	12.629152
14.746717	0.1	12.881876
14.748383	0.1	13.138653
14.750050	0.1	13.399840
14.751717	0.1	13.667703
14.753383	0.1	13.943733
14.755050	0.1	14.225961
14.756717	0.1	14.509560
14.758383	0.1	14.789642
14.760050	0.1	15.062810
14.761717	0.1	15.328647
14.763383	0.1	15.588881
14.765050	0.1	15.845836
14.766717	0.1	16.100706
14.768383	0.1	16.352833
14.770050	0.1	16.600014
14.771717	0.1	16.840399
14.773383	0.1	17.073096
14.775050	0.1	17.297686
14.776717	0.1	17.512561
14.778383	0.1	17.715396
14.780050	0.1	17.904461
14.781717	0.1	18.079342
14.783383	0.1	18.240989
14.785050	0.1	18.391253
14.786717	0.1	18.530847
14.788383	0.1	18.659593
14.790050	0.1	18.776179
14.791717	0.1	18.878878
14.793383	0.1	18.967034
14.795050	0.1	19.042255
14.796717	0.1	19.106091
14.798383	0.1	19.158782
14.800050	0.1	19.199790
14.801717	0.1	19.228519
14.803383	0.1	19.245626
14.805050	0.1	19.253255
14.806717	0.1	19.252599
14.808383	0.1	19.241513
14.810050	0.1	19.218148
14.811717	0.1	19.184293
14.813383	0.1	19.144000
14.815050	0.1	19.099714
14.816717	0.1	19.051493
14.818383	0.1	18.997968
14.820050	0.1	18.938125
14.821717	0.1	18.872024
14.823383	0.1	18.800439
14.825050	0.1	18.723727
14.826717	0.1	18.640817
14.828383	0.1	18.550159
14.830050	0.1	18.450977
14.831717	0.1	18.344225
14.833383	0.1	18.231453
14.835050	0.1	18.113793
14.836717	0.1	17.991842
14.838383	0.1	17.866374
14.840050	0.1	17.738284
14.841717	0.1	17.608167
14.843383	0.1	17.475070
14.845050	0.1	17.336787
14.846717	0.1	17.191590
14.848383	0.1	17.039121
14.850050	0.1	16.879798
14.851717	0.1	16.715110
14.853383	0.1	16.546429
14.855050	0.1	16.374053
14.856717	0.1	16.197384
14.858383	0.1	16.016663
14.860050	0.1	15.832902
14.861717	0.1	15.645922
14.863383	0.1	15.453578
14.865050	0.1	15.253128
14.866717	0.1	15.043915
14.868383	0.1	14.827372
14.870050	0.1	14.606357
14.871717	0.1	14.382780
14.873383	0.1	14.157415
14.875050	0.1	13.930918
14.876717	0.1	13.703109
14.878383	0.1	13.473392
14.880050	0.1	13.241947
14.881717	0.1	13.009132
14.883383	0.1	12.774766
14.885050	0.1	12.538911
14.886717	0.1	12.302459
14.888383	0.1	12.066901
14.890050	0.1	11.833668
14.891717	0.1	11.604250
14.893383	0.1	11.379302
14.895050	0.1	11.158705
14.896717	0.1	10.942877
14.898383	0.1	10.733307
14.900050	0.1	10.530651
14.901717	0.1	10.334552
14.903383	0.1	10.144592
14.905050	0.1	9.960652
14.906717	0.1	9.782792
14.908383	0.1	9.611607
14.910050	0.1	9.448171
14.911717	0.1	9.293438
14.913383	0.1	9.148419
14.915050	0.1	9.013892
14.916717	0.1	8.890987
14.918383	0.1	8.780659
14.920050	0.1	8.683563
14.921717	0.1	8.598686
14.923383	0.1	8.524955
14.925050	0.1	8.462012
14.926717	0.1	8.409262
14.928383	0.1	8.364380
14.930050	0.1	8.325756
14.931717	0.1	8.294285
14.933383	0.1	8.272887
14.935050	0.1	8.262992
14.936717	0.1	8.263290
14.938383	0.1	8.270860
14.940050	0.1	8.285046
14.941717	0.1	8.307398
14.943383	0.1	8.339704
14.945050	0.1	8.382738
14.946717	0.1	8.435548
14.948383	0.1	8.496583
14.950050	0.1	8.564055
14.951717	0.1	8.635819
14.953383	0.1	8.709431
14.955050	0.1	8.783818
14.956717	0.1	8.859993
14.958383	0.1	8.940697
14.960050	0.1	9.027541
14.961717	0.1	9.119690
14.963383	0.1	9.214044
14.965050	0.1	9.307862
14.966717	0.1	9.400428
14.968383	0.1	9.492398
14.970050	0.1	9.582759
14.971717	0.1	9.669424
14.973383	0.1	9.752811
14.975050	0.1	9.835482
14.976717	0.1	9.918512
14.978383	0.1	9.999753
14.980050	0.1	10.076285
14.981717	0.1	10.147155
14.983383	0.1	10.213614
14.985050	0.1	10.277749
14.986717	0.1	10.341108
14.988383	0.1	10.403276
14.990050	0.1	10.461629
14.991717	0.1	10.512889
14.993383	0.1	10.555864
14.995050	0.1	10.590912
14.996717	0.1	10.619164
14.998383	0.1	10.642946
15.000050	0.1	10.664941
15.001717	0.1	10.685743
15.003383	0.1	10.703386
15.005050	0.1	10.715843
15.006717	0.1	10.721923
15.008383	0.1	10.720432
15.010050	0.1	10.710717
15.011717	0.1	10.694147
15.013383	0.1	10.674239
15.015050	0.1	10.653258
15.016717	0.1	10.630787
15.018383	0.1	10.603548
15.020050	0.1	10.568917
15.021717	0.1	10.527194
15.023383	0.1	10.480762
15.025050	0.1	10.432065
15.026717	0.1	10.382891
15.028383	0.1	10.333777
15.030050	0.1	10.283054
15.031717	0.1	10.227800
15.033383	0.1	10.165990
15.035050	0.1	10.098100
15.036717	0.1	10.025502
15.038383	0.1	9.948373
15.040050	0.1	9.866238
15.041717	0.1	9.779335
15.043383	0.1	9.688676
15.045050	0.1	9.594977
15.046717	0.1	9.499550
15.048383	0.1	9.404004
15.050050	0.1	9.309352
15.051717	0.1	9.216309
15.053383	0.1	9.124756
15.055050	0.1	9.033502
15.056717	0.1	8.939803
15.058383	0.1	8.842111
15.060050	0.1	8.741320
15.061717	0.1	8.639813
15.063383	0.1	8.539439
15.065050	0.1	8.441031
15.066717	0.1	8.344114
15.068383	0.1	8.246899
15.070050	0.1	8.147777
15.071717	0.1	8.046985
15.073383	0.1	7.947207
15.075050	0.1	7.850409
15.076717	0.1	7.756949
15.078383	0.1	7.666886
15.080050	0.1	7.581056
15.081717	0.1	7.499993
15.083383	0.1	7.423759
15.085050	0.1	7.351637
15.086717	0.1	7.282973
15.088383	0.1	7.217348
15.090050	0.1	7.154644
15.091717	0.1	7.094205
15.093383	0.1	7.035375
15.095050	0.1	6.977857
15.096717	0.1	6.922365
15.098383	0.1	6.869615
15.100050	0.1	6.820381
15.101717	0.1	6.775916
15.103383	0.1	6.737173
15.105050	0.1	6.704212
15.106717	0.1	6.676317
15.108383	0.1	6.652832
15.110050	0.1	6.633521
15.111717	0.1	6.618202
15.113383	0.1	6.606818
15.115050	0.1	6.599546
15.116717	0.1	6.596446
15.118383	0.1	6.597281
15.120050	0.1	6.601930
15.121717	0.1	6.610513
15.123383	0.1	6.622911
15.125050	0.1	6.638587
15.126717	0.1	6.656826
15.128383	0.1	6.676376
15.130050	0.1	6.695867
15.131717	0.1	6.714702
15.133383	0.1	6.735325
15.135050	0.1	6.761253
15.136717	0.1	6.794453
15.138383	0.1	6.834209
15.140050	0.1	6.879032
15.141717	0.1	6.927789
15.143383	0.1	6.980062
15.145050	0.1	7.035196
15.146717	0.1	7.092059
15.148383	0.1	7.149637
15.150050	0.1	7.208169
15.151717	0.1	7.268131
15.153383	0.1	7.330001
15.155050	0.1	7.394016
15.156717	0.1	7.459403
15.158383	0.1	7.525325
15.160050	0.1	7.591725
15.161717	0.1	7.658959
15.163383	0.1	7.727683
15.165050	0.1	7.798732
15.166717	0.1	7.872284
15.168383	0.1	7.948280
15.170050	0.1	8.026422
15.171717	0.1	8.104563
15.173383	0.1	8.178533
15.175050	0.1	8.245886
15.176717	0.1	8.308590
15.178383	0.1	8.370579
15.180050	0.1	8.434296
15.181717	0.1	8.500279
15.183383	0.1	8.568109
15.185050	0.1	8.637071
15.186717	0.1	8.706153
15.188383	0.1	8.774162
15.190050	0.1	8.839191
15.191717	0.1	8.899808
15.193383	0.1	8.957089
15.195050	0.1	9.013773
15.196717	0.1	9.069920
15.198383	0.1	9.122193
15.200050	0.1	9.167493
15.201717	0.1	9.205640
15.203383	0.1	9.238184
15.205050	0.1	9.266198
15.206717	0.1	9.290696
15.208383	0.1	9.313107
15.210050	0.1	9.334624
15.211717	0.1	9.355546
15.213383	0.1	9.375096
15.215050	0.1	9.391428
15.216717	0.1	9.402097
15.218383	0.1	9.405196
15.220050	0.1	9.400845
15.221717	0.1	9.391487
15.223383	0.1	9.379805
15.225050	0.1	9.366811
15.226717	0.1	9.352267
15.228383	0.1	9.335876
15.230050	0.1	9.316385
15.231717	0.1	9.291828
15.233383	0.1	9.261132
15.235050	0.1	9.225250
15.236717	0.1	9.186686
15.238383	0.1	9.146989
15.240050	0.1	9.105087
15.241717	0.1	9.058714
15.243383	0.1	9.006620
15.245050	0.1	8.949042
15.246717	0.1	8.887172
15.248383	0.1	8.822322
15.250050	0.1	8.755625
15.251717	0.1	8.688272
15.253383	0.1	8.620501
15.255050	0.1	8.552373
15.256717	0.1	8.483708
15.258383	0.1	8.414209
15.260050	0.1	8.343101
15.261717	0.1	8.269132
15.263383	0.1	8.192301
15.265050	0.1	8.113206
15.266717	0.1	8.032382
15.268383	0.1	7.950306
15.270050	0.1	7.867873
15.271717	0.1	7.785917
15.273383	0.1	7.704676
15.275050	0.1	7.622958
15.276717	0.1	7.539213
15.278383	0.1	7.452429
15.280050	0.1	7.362724
15.281717	0.1	7.271648
15.283383	0.1	7.182360
15.285050	0.1	7.097066
15.286717	0.1	7.016361
15.288383	0.1	6.939590
15.290050	0.1	6.865919
15.291717	0.1	6.794036
15.293383	0.1	6.722868
15.295050	0.1	6.652534
15.296717	0.1	6.583870
15.298383	0.1	6.517172
15.300050	0.1	6.451667
15.301717	0.1	6.387949
15.303383	0.1	6.328345
15.305050	0.1	6.274820
15.306717	0.1	6.226600
15.308383	0.1	6.181479
15.310050	0.1	6.137669
15.311717	0.1	6.094933
15.313383	0.1	6.053865
15.315050	0.1	6.015182
15.316717	0.1	5.980432
15.318383	0.1	5.951465
15.320050	0.1	5.928576
15.321717	0.1	5.910516
15.323383	0.1	5.895794
15.325050	0.1	5.882919
15.326717	0.1	5.871177
15.328383	0.1	5.861163
15.330050	0.1	5.853951
15.331717	0.1	5.849600
15.333383	0.1	5.847991
15.335050	0.1	5.849600
15.336717	0.1	5.854845
15.338383	0.1	5.864144
15.340050	0.1	5.878568
15.341717	0.1	5.899370
15.343383	0.1	5.926788
15.345050	0.1	5.959928
15.346717	0.1	5.997777
15.348383	0.1	6.039441
15.350050	0.1	6.083906
15.351717	0.1	6.129861
15.353383	0.1	6.175638
15.355050	0.1	6.220401
15.356717	0.1	6.265462
15.358383	0.1	6.313384
15.360050	0.1	6.366551
15.361717	0.1	6.426990
15.363383	0.1	6.495476
15.365050	0.1	6.571114
15.366717	0.1	6.652296
15.368383	0.1	6.737292
15.370050	0.1	6.824315
15.371717	0.1	6.912649
15.373383	0.1	7.003308
15.375050	0.1	7.098258
15.376717	0.1	7.199586
15.378383	0.1	7.308603
15.380050	0.1	7.425845
15.381717	0.1	7.550598
15.383383	0.1	7.681311
15.385050	0.1	7.815958
15.386717	0.1	7.954181
15.388383	0.1	8.098007
15.390050	0.1	8.249581
15.391717	0.1	8.410395
15.393383	0.1	8.581937
15.395050	0.1	8.765281
15.396717	0.1	8.960486
15.398383	0.1	9.167314
15.400050	0.1	9.386361
15.401717	0.1	9.618462
15.403383	0.1	9.863616
15.405050	0.1	10.121108
15.406717	0.1	10.390342
15.408383	0.1	10.672093
15.410050	0.1	10.969163
15.411717	0.1	11.284531
15.413383	0.1	11.619986
15.415050	0.1	11.975826
15.416717	0.1	12.351216
15.418383	0.1	12.745858
15.420050	0.1	13.160766
15.421717	0.1	13.597787
15.423383	0.1	14.059485
15.425050	0.1	14.548243
15.426717	0.1	15.064956
15.428383	0.1	15.608729
15.430050	0.1	16.179801
15.431717	0.1	16.780795
15.433383	0.1	17.415048
15.435050	0.1	18.084587
15.436717	0.1	18.789710
15.438383	0.1	19.530357
15.440050	0.1	20.306946
15.441717	0.1	21.120132
15.443383	0.1	21.971048
15.445050	0.1	22.861899
15.446717	0.1	23.795725
15.448383	0.1	24.774195
15.450050	0.1	25.797130
15.451717	0.1	26.863875
15.453383	0.1	27.974905
15.455050	0.1	29.132845
15.456717	0.1	30.340137
15.458383	0.1	31.596961
15.460050	0.1	32.902302
15.461717	0.1	34.257235
15.463383	0.1	35.664263
15.465050	0.1	37.125947
15.466717	0.1	38.643899
15.468383	0.1	40.218177
15.470050	0.1	41.848483
15.471717	0.1	43.534937
15.473383	0.1	45.278671
15.475050	0.1	47.081235
15.476717	0.1	48.943940
15.478383	0.1	50.867918
15.480050	0.1	52.853468
15.481717	0.1	54.901544
15.483383	0.1	57.014469
15.485050	0.1	59.195462
15.486717	0.1	61.446790
15.488383	0.1	63.770119
15.490050	0.1	66.166882
15.491717	0.1	68.638686
15.493383	0.1	71.187262
15.495050	0.1	73.813860
15.496717	0.1	76.520209
15.498383	0.1	79.308395
15.500050	0.1	82.181816
15.501717	0.1	85.144942
15.503383	0.1	88.202303
15.505050	0.1	91.358846
15.506717	0.1	94.620353
15.508383	0.1	97.993082
15.510050	0.1	101.482159
15.511717	0.1	105.091638
15.513383	0.1	108.826405
15.515050	0.1	112.693257
15.516717	0.1	116.700001
15.518383	0.1	120.853252
15.520050	0.1	125.158437
15.521717	0.1	129.622408
15.523383	0.1	134.252914
15.525050	0.1	139.057704
15.526717	0.1	144.043514
15.528383	0.1	149.215767
15.530050	0.1	154.578457
15.531717	0.1	160.135279
15.533383	0.1	165.889809
15.535050	0.1	171.843301
15.536717	0.1	177.994441
15.538383	0.1	184.340786
15.540050	0.1	190.880846
15.541717	0.1	197.612357
15.543383	0.1	204.529357
15.545050	0.1	211.620522
15.546717	0.1	218.870534
15.548383	0.1	226.261391
15.550050	0.1	233.774140
15.551717	0.1	241.390183
15.553383	0.1	249.089852
15.555050	0.1	256.849662
15.556717	0.1	264.640466
15.558383	0.1	272.428708
15.560050	0.1	280.179994
15.561717	0.1	287.861603
15.563383	0.1	295.440513
15.565050	0.1	302.883226
15.566717	0.1	310.159344
15.568383	0.1	317.242284
15.570050	0.1	324.103852
15.571717	0.1	330.710788
15.573383	0.1	337.028583
15.575050	0.1	343.027851
15.576717	0.1	348.684511
15.578383	0.1	353.978476
15.580050	0.1	358.893118
15.581717	0.1	363.413534
15.583383	0.1	367.524646
15.585050	0.1	371.213637
15.586717	0.1	374.473117
15.588383	0.1	377.301119
15.590050	0.1	379.699134
15.591717	0.1	381.670975
15.593383	0.1	383.221530
15.595050	0.1	384.355866
15.596717	0.1	385.080241
15.598383	0.1	385.401808
15.600050	0.1	385.329448
15.601717	0.1	384.875440
15.603383	0.1	384.054803
15.605050	0.1	382.884346
15.606717	0.1	381.382250
15.608383	0.1	379.567527
15.610050	0.1	377.458833
15.611717	0.1	375.074290
15.613383	0.1	372.431479
15.615050	0.1	369.546495
15.616717	0.1	366.433762
15.618383	0.1	363.108239
15.620050	0.1	359.586618
15.621717	0.1	355.885944
15.623383	0.1	352.020821
15.625050	0.1	348.002514
15.626717	0.1	343.841037
15.628383	0.1	339.546999
15.630050	0.1	335.132559
15.631717	0.1	330.611129
15.633383	0.1	325.995822
15.635050	0.1	321.297963
15.636717	0.1	316.527028
15.638383	0.1	311.691601
15.640050	0.1	306.798953
15.641717	0.1	301.855582
15.643383	0.1	296.868282
15.645050	0.1	291.844505
15.646717	0.1	286.792057
15.648383	0.1	281.718569
15.650050	0.1	276.630657
15.651717	0.1	271.533446
15.653383	0.1	266.432361
15.655050	0.1	261.333958
15.656717	0.1	256.245152
15.658383	0.1	251.170650
15.660050	0.1	246.113196
15.661717	0.1	241.075053
15.663383	0.1	236.058428
15.665050	0.1	231.065704
15.666717	0.1	226.099564
15.668383	0.1	221.162332
15.670050	0.1	216.257287
15.671717	0.1	211.389614
15.673383	0.1	206.565214
15.675050	0.1	201.788974
15.676717	0.1	197.063279
15.678383	0.1	192.388188
15.680050	0.1	187.763583
15.681717	0.1	183.190714
15.683383	0.1	178.671371
15.685050	0.1	174.208532
15.686717	0.1	169.806431
15.688383	0.1	165.470014
15.690050	0.1	161.202798
15.691717	0.1	157.006035
15.693383	0.1	152.879426
15.695050	0.1	148.822436
15.696717	0.1	144.834467
15.698383	0.1	140.915343
15.700050	0.1	137.066074
15.701717	0.1	133.289405
15.703383	0.1	129.588791
15.705050	0.1	125.967152
15.706717	0.1	122.425444
15.708383	0.1	118.961699
15.710050	0.1	115.573354
15.711717	0.1	112.259037
15.713383	0.1	109.018392
15.715050	0.1	105.851597
15.716717	0.1	102.760142
15.718383	0.1	99.746650
15.720050	0.1	96.813088
15.721717	0.1	93.959993
15.723383	0.1	91.186290
15.725050	0.1	88.489657
15.726717	0.1	85.867291
15.728383	0.1	83.317762
15.730050	0.1	80.841010
15.731717	0.1	78.437095
15.733383	0.1	76.104884
15.735050	0.1	73.841993
15.736717	0.1	71.645622
15.738383	0.1	69.513981
15.740050	0.1	67.447607
15.741717	0.1	65.448050
15.743383	0.1	63.515488
15.745050	0.1	61.647836
15.746717	0.1	59.841577
15.748383	0.1	58.093849
15.750050	0.1	56.403163
15.751717	0.1	54.769638
15.753383	0.1	53.193453
15.755050	0.1	51.673952
15.756717	0.1	50.210658
15.758383	0.1	48.803154
15.760050	0.1	47.450128
15.761717	0.1	46.148541
15.763383	0.1	44.894877
15.765050	0.1	43.686333
15.766717	0.1	42.520168
15.768383	0.1	41.394057
15.770050	0.1	40.306809
15.771717	0.1	39.259198
15.773383	0.1	38.253012
15.775050	0.1	37.288608
15.776717	0.1	36.362769
15.778383	0.1	35.471084
15.780050	0.1	34.611168
15.781717	0.1	33.783140
15.783383	0.1	32.987954
15.785050	0.1	32.224717
15.786717	0.1	31.491937
15.788383	0.1	30.788662
15.790050	0.1	30.114653
15.791717	0.1	29.469075
15.793383	0.1	28.849961
15.795050	0.1	28.254809
15.796717	0.1	27.681531
15.798383	0.1	27.129115
15.800050	0.1	26.598217
15.801717	0.1	26.089610
15.803383	0.1	25.603654
15.805050	0.1	25.139989
15.806717	0.1	24.697544
15.808383	0.1	24.273814
15.810050	0.1	23.865344
15.811717	0.1	23.469509
15.813383	0.1	23.085059
15.815050	0.1	22.712053
15.816717	0.1	22.352220
15.818383	0.1	22.008122
15.820050	0.1	21.681608
15.821717	0.1	21.370949
15.823383	0.1	21.071674
15.825050	0.1	20.779969
15.826717	0.1	20.495476
15.828383	0.1	20.220639
15.830050	0.1	19.958318
15.831717	0.1	19.709588
15.833383	0.1	19.472839
15.835050	0.1	19.245089
15.836717	0.1	19.023300
15.838383	0.1	18.805982
15.840050	0.1	18.593253
15.841717	0.1	18.386067
15.843383	0.1	18.185199
15.845050	0.1	17.990829
15.846717	0.1	17.803193
15.848383	0.1	17.623545
15.850050	0.1	17.453254
15.851717	0.1	17.292918
15.853383	0.1	17.141045
15.855050	0.1	16.994597
15.856717	0.1	16.850771
15.858383	0.1	16.709448
15.860050	0.1	16.572059
15.861717	0.1	16.439558
15.863383	0.1	16.311825
15.865050	0.1	16.187609
15.866717	0.1	16.066195
15.868383	0.1	15.948297
15.870050	0.1	15.834690
15.871717	0.1	15.725256
15.873383	0.1	15.619577
15.875050	0.1	15.517236
15.876717	0.1	15.417517
15.878383	0.1	15.320660
15.880050	0.1	15.226961
15.881717	0.1	15.135945
15.883383	0.1	15.047313
15.885050	0.1	14.961601
15.886717	0.1	14.880002
15.888383	0.1	14.803410
15.890050	0.1	14.731825
15.891717	0.1	14.664830
15.893383	0.1	14.601649
15.895050	0.1	14.540792
15.896717	0.1	14.481009
15.898383	0.1	14.422358
15.900050	0.1	14.365734
15.901717	0.1	14.312089
15.903383	0.1	14.262319
15.905050	0.1	14.217437
15.906717	0.1	14.177204
15.908383	0.1	14.140011
15.910050	0.1	14.104248
15.911717	0.1	14.069856
15.913383	0.1	14.037610
15.915050	0.1	14.008165
15.916717	0.1	13.982416
15.918383	0.1	13.961137
15.920050	0.1	13.943613
15.921717	0.1	13.928593
15.923383	0.1	13.915838
15.925050	0.1	13.905764
15.926717	0.1	13.898075
15.928383	0.1	13.891936
15.930050	0.1	13.887347
15.931717	0.1	13.884843
15.933383	0.1	13.884009
15.935050	0.1	13.884188
15.936717	0.1	13.885737
15.938383	0.1	13.890983
15.940050	0.1	13.902069
15.941717	0.1	13.919235
15.943383	0.1	13.940633
15.945050	0.1	13.962985
15.946717	0.1	13.984085
15.948383	0.1	14.004529
15.950050	0.1	14.026881
15.951717	0.1	14.053167
15.953383	0.1	14.084161
15.955050	0.1	14.120699
15.956717	0.1	14.162422
15.958383	0.1	14.207006
15.960050	0.1	14.250875
15.961717	0.1	14.291883
15.963383	0.1	14.331580
15.965050	0.1	14.373542
15.966717	0.1	14.419020
15.968383	0.1	14.467181
15.970050	0.1	14.517308
15.971717	0.1	14.568687
15.973383	0.1	14.620007
15.975050	0.1	14.670492
15.976717	0.1	14.720739
15.978383	0.1	14.771045
15.980050	0.1	14.820755
15.981717	0.1	14.868916
15.983383	0.1	14.914990
15.985050	0.1	14.959992
15.986717	0.1	15.006066
15.988383	0.1	15.055419
15.990050	0.1	15.108467
15.991717	0.1	15.163542
15.993383	0.1	15.217782
15.995050	0.1	15.268804
15.996717	0.1	15.316130
15.998383	0.1	15.360833
16.000050	0.1	15.404643
16.001717	0.1	15.448571
16.003383	0.1	15.492381
16.005050	0.1	15.535058
16.006717	0.1	15.576006
16.008383	0.1	15.615464
16.010050	0.1	15.653313
16.011717	0.1	15.688480
16.013383	0.1	15.719713
16.015050	0.1	15.746475
16.016717	0.1	15.769244
16.018383	0.1	15.788556
16.020050	0.1	15.805543
16.021717	0.1	15.821637
16.023383	0.1	15.837313
16.025050	0.1	15.851260
16.026717	0.1	15.860916
16.028383	0.1	15.864552
16.030050	0.1	15.862823
16.031717	0.1	15.858472
16.033383	0.1	15.854121
16.035050	0.1	15.850426
16.036717	0.1	15.845777
16.038383	0.1	15.838028
16.040050	0.1	15.825809
16.041717	0.1	15.808464
16.043383	0.1	15.785516
16.045050	0.1	15.757562
16.046717	0.1	15.726388
16.048383	0.1	15.693129
16.050050	0.1	15.656591
16.051717	0.1	15.615643
16.053383	0.1	15.570641
16.055050	0.1	15.522958
16.056717	0.1	15.473724
16.058383	0.1	15.424014
16.060050	0.1	15.373946
16.061717	0.1	15.323342
16.063383	0.1	15.271188
16.065050	0.1	15.216351
16.066717	0.1	15.157402
16.068383	0.1	15.093924
16.070050	0.1	15.027762
16.071717	0.1	14.962078
16.073383	0.1	14.898718
16.075050	0.1	14.836133
16.076717	0.1	14.771343
16.078383	0.1	14.704169
16.080050	0.1	14.637054
16.081717	0.1	14.571846
16.083383	0.1	14.507235
16.085050	0.1	14.439584
16.086717	0.1	14.365495
16.088383	0.1	14.285386
16.090050	0.1	14.204026
16.091717	0.1	14.127077
16.093383	0.1	14.057816
16.095050	0.1	13.995529
16.096717	0.1	13.936938
16.098383	0.1	13.878644
16.100050	0.1	13.819278
16.101717	0.1	13.759554
16.103383	0.1	13.701142
16.105050	0.1	13.644398
16.106717	0.1	13.589145
16.108383	0.1	13.535620
16.110050	0.1	13.484717
16.111717	0.1	13.436855
16.113383	0.1	13.391436
16.115050	0.1	13.348163
16.116717	0.1	13.307393
16.118383	0.1	13.269246
16.120050	0.1	13.233186
16.121717	0.1	13.199986
16.123383	0.1	13.171674
16.125050	0.1	13.148368
16.126717	0.1	13.127685
16.128383	0.1	13.107837
16.130050	0.1	13.089181
16.131717	0.1	13.073147
16.133383	0.1	13.060630
16.135050	0.1	13.050855
16.136717	0.1	13.042928
16.138383	0.1	13.037384
16.140050	0.1	13.034941
16.141717	0.1	13.035894
16.143383	0.1	13.040305
16.145050	0.1	13.047219
16.146717	0.1	13.054729
16.148383	0.1	13.061524
16.150050	0.1	13.068498
16.151717	0.1	13.076843
16.153383	0.1	13.086856
16.155050	0.1	13.098360
16.156717	0.1	13.111831
16.158383	0.1	13.128222
16.160050	0.1	13.147772
16.161717	0.1	13.169528
16.163383	0.1	13.192535
16.165050	0.1	13.217092
16.166717	0.1	13.244212
16.168383	0.1	13.272942
16.170050	0.1	13.300718
16.171717	0.1	13.326407
16.173383	0.1	13.351799
16.175050	0.1	13.379157
16.176717	0.1	13.409019
16.178383	0.1	13.440133
16.180050	0.1	13.471902
16.181717	0.1	13.505162
16.183383	0.1	13.541938
16.185050	0.1	13.583601
16.186717	0.1	13.629557
16.188383	0.1	13.676048
16.190050	0.1	13.719440
16.191717	0.1	13.759137
16.193383	0.1	13.797046
16.195050	0.1	13.835371
16.196717	0.1	13.875366
16.198383	0.1	13.917328
16.200050	0.1	13.961495
16.201717	0.1	14.007867
16.203383	0.1	14.055849
16.205050	0.1	14.104248
16.206717	0.1	14.152408
16.208383	0.1	14.200331
16.210050	0.1	14.248074
16.211717	0.1	14.295579
16.213383	0.1	14.343203
16.215050	0.1	14.391483
16.216717	0.1	14.440478
16.218383	0.1	14.490426
16.220050	0.1	14.541806
16.221717	0.1	14.594735
16.223383	0.1	14.648558
16.225050	0.1	14.701546
16.226717	0.1	14.752210
16.228383	0.1	14.800073
16.230050	0.1	14.846743
16.231717	0.1	14.894963
16.233383	0.1	14.946342
16.235050	0.1	15.000761
16.236717	0.1	15.055836
16.238383	0.1	15.109778
16.240050	0.1	15.163423
16.241717	0.1	15.218378
16.243383	0.1	15.273691
16.245050	0.1	15.326799
16.246717	0.1	15.377701
16.248383	0.1	15.428782
16.250050	0.1	15.481354
16.251717	0.1	15.535058
16.253383	0.1	15.588881
16.255050	0.1	15.641154
16.256717	0.1	15.690685
16.258383	0.1	15.738667
16.260050	0.1	15.788079
16.261717	0.1	15.840829
16.263383	0.1	15.895487
16.265050	0.1	15.949250
16.266717	0.1	15.999914
16.268383	0.1	16.047359
16.270050	0.1	16.093017
16.271717	0.1	16.138912
16.273383	0.1	16.186298
16.275050	0.1	16.235472
16.276717	0.1	16.285957
16.278383	0.1	16.336204
16.280050	0.1	16.384305
16.281717	0.1	16.429902
16.283383	0.1	16.474606
16.285050	0.1	16.520799
16.286717	0.1	16.570033
16.288383	0.1	16.623379
16.290050	0.1	16.680480
16.291717	0.1	16.738714
16.293383	0.1	16.793669
16.295050	0.1	16.842307
16.296717	0.1	16.885758
16.298383	0.1	16.927899
16.300050	0.1	16.971947
16.301717	0.1	17.019988
16.303383	0.1	17.072321
16.305050	0.1	17.126800
16.306717	0.1	17.180623
16.308383	0.1	17.232359
16.310050	0.1	17.282487
16.311717	0.1	17.332436
16.313383	0.1	17.383636
16.315050	0.1	17.436863
16.316717	0.1	17.491997
16.318383	0.1	17.547728
16.320050	0.1	17.602028
16.321717	0.1	17.653705
16.323383	0.1	17.703713
16.325050	0.1	17.753960
16.326717	0.1	17.805101
16.328383	0.1	17.856420
16.330050	0.1	17.907382
16.331717	0.1	17.958284
16.333383	0.1	18.010379
16.335050	0.1	18.065275
16.336717	0.1	18.122734
16.338383	0.1	18.179895
16.340050	0.1	18.235327
16.341717	0.1	18.290640
16.343383	0.1	18.348695
16.345050	0.1	18.409909
16.346717	0.1	18.472553
16.348383	0.1	18.535436
16.350050	0.1	18.597902
16.351717	0.1	18.659354
16.353383	0.1	18.719793
16.355050	0.1	18.779100
16.356717	0.1	18.836619
16.358383	0.1	18.891932
16.360050	0.1	18.946410
16.361717	0.1	19.001783
16.363383	0.1	19.059242
16.365050	0.1	19.119681
16.366717	0.1	19.182981
16.368383	0.1	19.247950
16.370050	0.1	19.313396
16.371717	0.1	19.379677
16.373383	0.1	19.447507
16.375050	0.1	19.516469
16.376717	0.1	19.585432
16.378383	0.1	19.653739
16.380050	0.1	19.721807
16.381717	0.1	19.791127
16.383383	0.1	19.863249
16.385050	0.1	19.937695
16.386717	0.1	20.012618
16.388383	0.1	20.087124
16.390050	0.1	20.161630
16.391717	0.1	20.236434
16.393383	0.1	20.311297
16.395050	0.1	20.385505
16.396717	0.1	20.458640
16.398383	0.1	20.532252
16.400050	0.1	20.607950
16.401717	0.1	20.685197
16.403383	0.1	20.762266
16.405050	0.1	20.838500
16.406717	0.1	20.914735
16.408383	0.1	20.991446
16.410050	0.1	21.069826
16.411717	0.1	21.151127
16.413383	0.1	21.235229
16.415050	0.1	21.320046
16.416717	0.1	21.403791
16.418383	0.1	21.486999
16.420050	0.1	21.571161
16.421717	0.1	21.655978
16.423383	0.1	21.739961
16.425050	0.1	21.822811
16.426717	0.1	21.905125
16.428383	0.1	21.988632
16.430050	0.1	22.075356
16.431717	0.1	22.166194
16.433383	0.1	22.259952
16.435050	0.1	22.354425
16.436717	0.1	22.447111
16.438383	0.1	22.537829
16.440050	0.1	22.628905
16.441717	0.1	22.723140
16.443383	0.1	22.820414
16.445050	0.1	22.917868
16.446717	0.1	23.013057
16.448383	0.1	23.106517
16.450050	0.1	23.200513
16.451717	0.1	23.295523
16.453383	0.1	23.390354
16.455050	0.1	23.484351
16.456717	0.1	23.577513
16.458383	0.1	23.670436
16.460050	0.1	23.764075
16.461717	0.1	23.859800
16.463383	0.1	23.957552
16.465050	0.1	24.055780
16.466717	0.1	24.153472
16.468383	0.1	24.251880
16.470050	0.1	24.353327
16.471717	0.1	24.459185
16.473383	0.1	24.568082
16.475050	0.1	24.677218
16.476717	0.1	24.783911
16.478383	0.1	24.888040
16.480050	0.1	24.991573
16.481717	0.1	25.096776
16.483383	0.1	25.204481
16.485050	0.1	25.314690
16.486717	0.1	25.426687
16.488383	0.1	25.539459
16.490050	0.1	25.651814
16.491717	0.1	25.763811
16.493383	0.1	25.875987
16.495050	0.1	25.988700
16.496717	0.1	26.102366
16.498383	0.1	26.218177
16.500050	0.1	26.336612
16.501717	0.1	26.455702
16.503383	0.1	26.573481
16.505050	0.1	26.689829
16.506717	0.1	26.805760
16.508383	0.1	26.923420
16.510050	0.1	27.044656
16.511717	0.1	27.170302
16.513383	0.1	27.299167
16.515050	0.1	27.429761
16.516717	0.1	27.562083
16.518383	0.1	27.696969
16.520050	0.1	27.834834
16.521717	0.1	27.974786
16.523383	0.1	28.115155
16.525050	0.1	28.254809
16.526717	0.1	28.393866
16.528383	0.1	28.532566
16.530050	0.1	28.670968
16.531717	0.1	28.809609
16.533383	0.1	28.950514
16.535050	0.1	29.096009
16.536717	0.1	29.246570
16.538383	0.1	29.399456
16.540050	0.1	29.550852
16.541717	0.1	29.699208
16.543383	0.1	29.846849
16.545050	0.1	29.997112
16.546717	0.1	30.152084
16.548383	0.1	30.312182
16.550050	0.1	30.476334
16.551717	0.1	30.643167
16.553383	0.1	30.811669
16.555050	0.1	30.980112
16.556717	0.1	31.146528
16.558383	0.1	31.310739
16.560050	0.1	31.474711
16.561717	0.1	31.640710
16.563383	0.1	31.811060
16.565050	0.1	31.987371
16.566717	0.1	32.169225
16.568383	0.1	32.354774
16.570050	0.1	32.542231
16.571717	0.1	32.730164
16.573383	0.1	32.918455
16.575050	0.1	33.109011
16.576717	0.1	33.304991
16.578383	0.1	33.507766
16.580050	0.1	33.715131
16.581717	0.1	33.924045
16.583383	0.1	34.133973
16.585050	0.1	34.346583
16.586717	0.1	34.563782
16.588383	0.1	34.786346
16.590050	0.1	35.014333
16.591717	0.1	35.246553
16.593383	0.1	35.479846
16.595050	0.1	35.711171
16.596717	0.1	35.939934
16.598383	0.1	36.168399
16.600050	0.1	36.398890
16.601717	0.1	36.631944
16.603383	0.1	36.866786
16.605050	0.1	37.103059
16.606717	0.1	37.341299
16.608383	0.1	37.583115
16.610050	0.1	37.829819
16.611717	0.1	38.080635
16.613383	0.1	38.332107
16.615050	0.1	38.579943
16.616717	0.1	38.820925
16.618383	0.1	39.054396
16.620050	0.1	39.281311
16.621717	0.1	39.503398
16.623383	0.1	39.721432
16.625050	0.1	39.934995
16.626717	0.1	40.142896
16.628383	0.1	40.343645
16.630050	0.1	40.535691
16.631717	0.1	40.717127
16.633383	0.1	40.886285
16.635050	0.1	41.043224
16.636717	0.1	41.189017
16.638383	0.1	41.325274
16.640050	0.1	41.452828
16.641717	0.1	41.571679
16.643383	0.1	41.680160
16.645050	0.1	41.776779
16.646717	0.1	41.860821
16.648383	0.1	41.932585
16.650050	0.1	41.992011
16.651717	0.1	42.038503
16.653383	0.1	42.071107
16.655050	0.1	42.089942
16.656717	0.1	42.097094
16.658383	0.1	42.095664
16.660050	0.1	42.086306
16.661717	0.1	42.066398
16.663383	0.1	42.033436
16.665050	0.1	41.988316
16.666717	0.1	41.934254
16.668383	0.1	41.874769
16.670050	0.1	41.811826
16.671717	0.1	41.745963
16.673383	0.1	41.676643
16.675050	0.1	41.603448
16.676717	0.1	41.526380
16.678383	0.1	41.445556
16.680050	0.1	41.361811
16.681717	0.1	41.276636
16.683383	0.1	41.191819
16.685050	0.1	41.109028
16.686717	0.1	41.028442
16.688383	0.1	40.949228
16.690050	0.1	40.869894
16.691717	0.1	40.790203
16.693383	0.1	40.711763
16.695050	0.1	40.636721
16.696717	0.1	40.566506
16.698383	0.1	40.502133
16.700050	0.1	40.444257
16.701717	0.1	40.392699
16.703383	0.1	40.346029
16.705050	0.1	40.301683
16.706717	0.1	40.258529
16.708383	0.1	40.218534
16.710050	0.1	40.185752
16.711717	0.1	40.162029
16.713383	0.1	40.145578
16.715050	0.1	40.132823
16.716717	0.1	40.121737
16.718383	0.1	40.112379
16.720050	0.1	40.105524
16.721717	0.1	40.101650
16.723383	0.1	40.100756
16.725050	0.1	40.103080
16.726717	0.1	40.109994
16.728383	0.1	40.122988
16.730050	0.1	40.141406
16.731717	0.1	40.161850
16.733383	0.1	40.181162
16.735050	0.1	40.199163
16.736717	0.1	40.218356
16.738383	0.1	40.241959
16.740050	0.1	40.271225
16.741717	0.1	40.304484
16.743383	0.1	40.339174
16.745050	0.1	40.374401
16.746717	0.1	40.410819
16.748383	0.1	40.448966
16.750050	0.1	40.488603
16.751717	0.1	40.529015
16.753383	0.1	40.568950
16.755050	0.1	40.607872
16.756717	0.1	40.646555
16.758383	0.1	40.685954
16.760050	0.1	40.725651
16.761717	0.1	40.765109
16.763383	0.1	40.804329
16.765050	0.1	40.843847
16.766717	0.1	40.883663
16.768383	0.1	40.923777
16.770050	0.1	40.963712
16.771717	0.1	41.001561
16.773383	0.1	41.035893
16.775050	0.1	41.067543
16.776717	0.1	41.098776
16.778383	0.1	41.132035
16.780050	0.1	41.167739
16.781717	0.1	41.204693
16.783383	0.1	41.241171
16.785050	0.1	41.276338
16.786717	0.1	41.310074
16.788383	0.1	41.343334
16.790050	0.1	41.377845
16.791717	0.1	41.414442
16.793383	0.1	41.451874
16.795050	0.1	41.488233
16.796717	0.1	41.521790
16.798383	0.1	41.552188
16.800050	0.1	41.579964
16.801717	0.1	41.606071
16.803383	0.1	41.631582
16.805050	0.1	41.658046
16.806717	0.1	41.686180
16.808383	0.1	41.714850
16.810050	0.1	41.742029
16.811717	0.1	41.767063
16.813383	0.1	41.790905
16.815050	0.1	41.815403
16.816717	0.1	41.842046
16.818383	0.1	41.870954
16.820050	0.1	41.900697
16.821717	0.1	41.929128
16.823383	0.1	41.955235
16.825050	0.1	41.979137
16.826717	0.1	42.001846
16.828383	0.1	42.024317
16.830050	0.1	42.045477
16.831717	0.1	42.063298
16.833383	0.1	42.077663
16.835050	0.1	42.091193
16.836717	0.1	42.106810
16.838383	0.1	42.125526
16.840050	0.1	42.146685
16.841717	0.1	42.169395
16.843383	0.1	42.192879
16.845050	0.1	42.215111
16.846717	0.1	42.233529
16.848383	0.1	42.247298
16.850050	0.1	42.258265
16.851717	0.1	42.268517
16.853383	0.1	42.278650
16.855050	0.1	42.287710
16.856717	0.1	42.295101
16.858383	0.1	42.302194
16.860050	0.1	42.310777
16.861717	0.1	42.321267
16.863383	0.1	42.332533
16.865050	0.1	42.342487
16.866717	0.1	42.350652
16.868383	0.1	42.357805
16.870050	0.1	42.365017
16.871717	0.1	42.372587
16.873383	0.1	42.380037
16.875050	0.1	42.386832
16.876717	0.1	42.393210
16.878383	0.1	42.399588
16.880050	0.1	42.405667
16.881717	0.1	42.411091
16.883383	0.1	42.416039
16.885050	0.1	42.421165
16.886717	0.1	42.426410
16.888383	0.1	42.430940
16.890050	0.1	42.433741
16.891717	0.1	42.434755
16.893383	0.1	42.434576
16.895050	0.1	42.433920
16.896717	0.1	42.433503
16.898383	0.1	42.433682
16.900050	0.1	42.434755
16.901717	0.1	42.435947
16.903383	0.1	42.436185
16.905050	0.1	42.434516
16.906717	0.1	42.430701
16.908383	0.1	42.424264
16.910050	0.1	42.415264
16.911717	0.1	42.403581
16.913383	0.1	42.389276
16.915050	0.1	42.372766
16.916717	0.1	42.355540
16.918383	0.1	42.339447
16.920050	0.1	42.324963
16.921717	0.1	42.311015
16.923383	0.1	42.296293
16.925050	0.1	42.280438
16.926717	0.1	42.263689
16.928383	0.1	42.246046
16.930050	0.1	42.226854
16.931717	0.1	42.205813
16.933383	0.1	42.183640
16.935050	0.1	42.161825
16.936717	0.1	42.140784
16.938383	0.1	42.118790
16.940050	0.1	42.093637
16.941717	0.1	42.064848
16.943383	0.1	42.033258
16.945050	0.1	41.999879
16.946717	0.1	41.965010
16.948383	0.1	41.928234
16.950050	0.1	41.889849
16.951717	0.1	41.851344
16.953383	0.1	41.813495
16.955050	0.1	41.775348
16.956717	0.1	41.735354
16.958383	0.1	41.693571
16.960050	0.1	41.650298
16.961717	0.1	41.605117
16.963383	0.1	41.557732
16.965050	0.1	41.508916
16.966717	0.1	41.459861
16.968383	0.1	41.411223
16.970050	0.1	41.363182
16.971717	0.1	41.315558
16.973383	0.1	41.268292
16.975050	0.1	41.221562
16.976717	0.1	41.174951
16.978383	0.1	41.126850
16.980050	0.1	41.075292
16.981717	0.1	41.019859
16.983383	0.1	40.961030
16.985050	0.1	40.900590
16.986717	0.1	40.840747
16.988383	0.1	40.782037
16.990050	0.1	40.724220
16.991717	0.1	40.666463
16.993383	0.1	40.607276
16.995050	0.1	40.545406
16.996717	0.1	40.481093
16.998383	0.1	40.415707
17.000050	0.1	40.350261
17.001717	0.1	40.285530
17.003383	0.1	40.222528
17.005050	0.1	40.161195
17.006717	0.1	40.099981
17.008383	0.1	40.038230
17.010050	0.1	39.976540
17.011717	0.1	39.915028
17.013383	0.1	39.852860
17.015050	0.1	39.789739
17.016717	0.1	39.726498
17.018383	0.1	39.663794
17.020050	0.1	39.601328
17.021717	0.1	39.538207
17.023383	0.1	39.473774
17.025050	0.1	39.407434
17.026717	0.1	39.338233
17.028383	0.1	39.265814
17.030050	0.1	39.192321
17.031717	0.1	39.121988
17.033383	0.1	39.056721
17.035050	0.1	38.993659
17.036717	0.1	38.928511
17.038383	0.1	38.859668
17.040050	0.1	38.789036
17.041717	0.1	38.719001
17.043383	0.1	38.649681
17.045050	0.1	38.579228
17.046717	0.1	38.507464
17.048383	0.1	38.436057
17.050050	0.1	38.366916
17.051717	0.1	38.300934
17.053383	0.1	38.238349
17.055050	0.1	38.177731
17.056717	0.1	38.116577
17.058383	0.1	38.053217
17.060050	0.1	37.987831
17.061717	0.1	37.921729
17.063383	0.1	37.855389
17.065050	0.1	37.787440
17.066717	0.1	37.716868
17.068383	0.1	37.644567
17.070050	0.1	37.572565
17.071717	0.1	37.502231
17.073383	0.1	37.433925
17.075050	0.1	37.367346
17.076717	0.1	37.301900
17.078383	0.1	37.237468
17.080050	0.1	37.174346
17.081717	0.1	37.113192
17.083383	0.1	37.054124
17.085050	0.1	36.996426
17.086717	0.1	36.938968
17.088383	0.1	36.880376
17.090050	0.1	36.819520
17.091717	0.1	36.756577
17.093383	0.1	36.693396
17.095050	0.1	36.631646
17.096717	0.1	36.572280
17.098383	0.1	36.515000
17.100050	0.1	36.459567
17.101717	0.1	36.404969
17.103383	0.1	36.350014
17.105050	0.1	36.293628
17.106717	0.1	36.236169
17.108383	0.1	36.179127
17.110050	0.1	36.123636
17.111717	0.1	36.069455
17.113383	0.1	36.015870
17.115050	0.1	35.961809
17.116717	0.1	35.907211
17.118383	0.1	35.853388
17.120050	0.1	35.802665
17.121717	0.1	35.756888
17.123383	0.1	35.716238
17.125050	0.1	35.678568
17.126717	0.1	35.640182
17.128383	0.1	35.598221
17.130050	0.1	35.552563
17.131717	0.1	35.505178
17.133383	0.1	35.458865
17.135050	0.1	35.415354
17.136717	0.1	35.374763
17.138383	0.1	35.336616
17.140050	0.1	35.301628
17.141717	0.1	35.270633
17.143383	0.1	35.242738
17.145050	0.1	35.215082
17.146717	0.1	35.184982
17.148383	0.1	35.151543
17.150050	0.1	35.116317
17.151717	0.1	35.081925
17.153383	0.1	35.049977
17.155050	0.1	35.021248
17.156717	0.1	34.995856
17.158383	0.1	34.972729
17.160050	0.1	34.950080
17.161717	0.1	34.927311
17.163383	0.1	34.905257
17.165050	0.1	34.884574
17.166717	0.1	34.865918
17.168383	0.1	34.850003
17.170050	0.1	34.837308
17.171717	0.1	34.828188
17.173383	0.1	34.823241
17.175050	0.1	34.822347
17.176717	0.1	34.823718
17.178383	0.1	34.825327
17.180050	0.1	34.826042
17.181717	0.1	34.825804
17.183383	0.1	34.825983
17.185050	0.1	34.829201
17.186717	0.1	34.838023
17.188383	0.1	34.852984
17.190050	0.1	34.872594
17.191717	0.1	34.894111
17.193383	0.1	34.916224
17.195050	0.1	34.940245
17.196717	0.1	34.968617
17.198383	0.1	35.002949
17.200050	0.1	35.043599
17.201717	0.1	35.089972
17.203383	0.1	35.141113
17.205050	0.1	35.197141
17.206717	0.1	35.257938
17.208383	0.1	35.322609
17.210050	0.1	35.390677
17.211717	0.1	35.462680
17.213383	0.1	35.539570
17.215050	0.1	35.621526
17.216717	0.1	35.709085
17.218383	0.1	35.803737
17.220050	0.1	35.906138
17.221717	0.1	36.015393
17.223383	0.1	36.129834
17.225050	0.1	36.248328
17.226717	0.1	36.371352
17.228383	0.1	36.499800
17.230050	0.1	36.634090
17.231717	0.1	36.773982
17.233383	0.1	36.920073
17.235050	0.1	37.073018
17.236717	0.1	37.233116
17.238383	0.1	37.400904
17.240050	0.1	37.577333
17.241717	0.1	37.762763
17.243383	0.1	37.957253
17.245050	0.1	38.160446
17.246717	0.1	38.372340
17.248383	0.1	38.592162
17.250050	0.1	38.818242
17.251717	0.1	39.049389
17.253383	0.1	39.286199
17.255050	0.1	39.530339
17.256717	0.1	39.783361
17.258383	0.1	40.046277
17.260050	0.1	40.319326
17.261717	0.1	40.601852
17.263383	0.1	40.892305
17.265050	0.1	41.190031
17.266717	0.1	41.496279
17.268383	0.1	41.813555
17.270050	0.1	42.143169
17.271717	0.1	42.484644
17.273383	0.1	42.837026
17.275050	0.1	43.199721
17.276717	0.1	43.572369
17.278383	0.1	43.954911
17.280050	0.1	44.347646
17.281717	0.1	44.751706
17.283383	0.1	45.169475
17.285050	0.1	45.602503
17.286717	0.1	46.050194
17.288383	0.1	46.510878
17.290050	0.1	46.984497
17.291717	0.1	47.472063
17.293383	0.1	47.973576
17.295050	0.1	48.489395
17.296717	0.1	49.021724
17.298383	0.1	49.573007
17.300050	0.1	50.143602
17.301717	0.1	50.731841
17.303383	0.1	51.335815
17.305050	0.1	51.954988
17.306717	0.1	52.590314
17.308383	0.1	53.242806
17.310050	0.1	53.912524
17.311717	0.1	54.599110
17.313383	0.1	55.302742
17.315050	0.1	56.024257
17.316717	0.1	56.766096
17.318383	0.1	57.530645
17.320050	0.1	58.318440
17.321717	0.1	59.127096
17.323383	0.1	59.952978
17.325050	0.1	60.794119
17.326717	0.1	61.650101
17.328383	0.1	62.520448
17.330050	0.1	63.404206
17.331717	0.1	64.300303
17.333383	0.1	65.207426
17.335050	0.1	66.124384
17.336717	0.1	67.051415
17.338383	0.1	67.989055
17.340050	0.1	68.934922
17.341717	0.1	69.884066
17.343383	0.1	70.832495
17.345050	0.1	71.778779
17.346717	0.1	72.722499
17.348383	0.1	73.663001
17.350050	0.1	74.598078
17.351717	0.1	75.523917
17.353383	0.1	76.436405
17.355050	0.1	77.333693
17.356717	0.1	78.215246
17.358383	0.1	79.079752
17.360050	0.1	79.923992
17.361717	0.1	80.743079
17.363383	0.1	81.532245
17.365050	0.1	82.287853
17.366717	0.1	83.008592
17.368383	0.1	83.693986
17.370050	0.1	84.344213
17.371717	0.1	84.958678
17.373383	0.1	85.535174
17.375050	0.1	86.069589
17.376717	0.1	86.558168
17.378383	0.1	86.999600
17.380050	0.1	87.395375
17.381717	0.1	87.747639
17.383383	0.1	88.056093
17.385050	0.1	88.317221
17.386717	0.1	88.527446
17.388383	0.1	88.686472
17.390050	0.1	88.795846
17.391717	0.1	88.855868
17.393383	0.1	88.864987
17.395050	0.1	88.822191
17.396717	0.1	88.728195
17.398383	0.1	88.585263
17.400050	0.1	88.395482
17.401717	0.1	88.160103
17.403383	0.1	87.880497
17.405050	0.1	87.558513
17.406717	0.1	87.194925
17.408383	0.1	86.788242
17.410050	0.1	86.337333
17.411717	0.1	85.843568
17.413383	0.1	85.311299
17.415050	0.1	84.746425
17.416717	0.1	84.153180
17.418383	0.1	83.531087
17.420050	0.1	82.876687
17.421717	0.1	82.188730
17.423383	0.1	81.470673
17.425050	0.1	80.727463
17.426717	0.1	79.961722
17.428383	0.1	79.173868
17.430050	0.1	78.364019
17.431717	0.1	77.533548
17.433383	0.1	76.685493
17.435050	0.1	75.824146
17.436717	0.1	74.953978
17.438383	0.1	74.077074
17.440050	0.1	73.192482
17.441717	0.1	72.299962
17.443383	0.1	71.402494
17.445050	0.1	70.504550
17.446717	0.1	69.609408
17.448383	0.1	68.717841
17.450050	0.1	67.828898
17.451717	0.1	66.941146
17.453383	0.1	66.055063
17.455050	0.1	65.173630
17.456717	0.1	64.300183
17.458383	0.1	63.436333
17.460050	0.1	62.582675
17.461717	0.1	61.740581
17.463383	0.1	60.910825
17.465050	0.1	60.093228
17.466717	0.1	59.288565
17.468383	0.1	58.498446
17.470050	0.1	57.724122
17.471717	0.1	56.965176
17.473383	0.1	56.220714
17.475050	0.1	55.490378
17.476717	0.1	54.774943
17.478383	0.1	54.076198
17.480050	0.1	53.396049
17.481717	0.1	52.736464
17.483383	0.1	52.097920
17.485050	0.1	51.478329
17.486717	0.1	50.874952
17.488383	0.1	50.286177
17.490050	0.1	49.711886
17.491717	0.1	49.153092
17.493383	0.1	48.611286
17.495050	0.1	48.087004
17.496717	0.1	47.579113
17.498383	0.1	47.085646
17.500050	0.1	46.606126
17.501717	0.1	46.141568
17.503383	0.1	45.692864
17.505050	0.1	45.259776
17.506717	0.1	44.841650
17.508383	0.1	44.437948
17.510050	0.1	44.047656
17.511717	0.1	43.669822
17.513383	0.1	43.304565
17.515050	0.1	42.952898
17.516717	0.1	42.615059
17.518383	0.1	42.289856
17.520050	0.1	41.975620
17.521717	0.1	41.670802
17.523383	0.1	41.374865
17.525050	0.1	41.087332
17.526717	0.1	40.807905
17.528383	0.1	40.537419
17.530050	0.1	40.277424
17.531717	0.1	40.028813
17.533383	0.1	39.791169
17.535050	0.1	39.562883
17.536717	0.1	39.341810
17.538383	0.1	39.127173
17.540050	0.1	38.920524
17.541717	0.1	38.723948
17.543383	0.1	38.538101
17.545050	0.1	38.362446
17.546717	0.1	38.196685
17.548383	0.1	38.039985
17.550050	0.1	37.890198
17.551717	0.1	37.744405
17.553383	0.1	37.600996
17.555050	0.1	37.460031
17.556717	0.1	37.322821
17.558383	0.1	37.191691
17.560050	0.1	37.069144
17.561717	0.1	36.955120
17.563383	0.1	36.846580
17.565050	0.1	36.740186
17.566717	0.1	36.634984
17.568383	0.1	36.532881
17.570050	0.1	36.436679
17.571717	0.1	36.348703
17.573383	0.1	36.269786
17.575050	0.1	36.198499
17.576717	0.1	36.131801
17.578383	0.1	36.067548
17.580050	0.1	36.005261
17.581717	0.1	35.945358
17.583383	0.1	35.888138
17.585050	0.1	35.833599
17.586717	0.1	35.782161
17.588383	0.1	35.734417
17.590050	0.1	35.690429
17.591717	0.1	35.649838
17.593383	0.1	35.613181
17.595050	0.1	35.581352
17.596717	0.1	35.554173
17.598383	0.1	35.529198
17.600050	0.1	35.503807
17.601717	0.1	35.477342
17.603383	0.1	35.450461
17.605050	0.1	35.423460
17.606717	0.1	35.396578
17.608383	0.1	35.371008
17.610050	0.1	35.348179
17.611717	0.1	35.328927
17.613383	0.1	35.313489
17.615050	0.1	35.301330
17.616717	0.1	35.291495
17.618383	0.1	35.282972
17.620050	0.1	35.273971
17.621717	0.1	35.262944
17.623383	0.1	35.250368
17.625050	0.1	35.238268
17.626717	0.1	35.228195
17.628383	0.1	35.220089
17.630050	0.1	35.212042
17.631717	0.1	35.201730
17.633383	0.1	35.188915
17.635050	0.1	35.175981
17.636717	0.1	35.165908
17.638383	0.1	35.159471
17.640050	0.1	35.154404
17.641717	0.1	35.147967
17.643383	0.1	35.139205
17.645050	0.1	35.128417
17.646717	0.1	35.116138
17.648383	0.1	35.103740
17.650050	0.1	35.092416
17.651717	0.1	35.082462
17.653383	0.1	35.072746
17.655050	0.1	35.062136
17.656717	0.1	35.050513
17.658383	0.1	35.038891
17.660050	0.1	35.028460
17.661717	0.1	35.019161
17.663383	0.1	35.009923
17.665050	0.1	34.999671
17.666717	0.1	34.988346
17.668383	0.1	34.976663
17.670050	0.1	34.964683
17.671717	0.1	34.951570
17.673383	0.1	34.937324
17.675050	0.1	34.922781
17.676717	0.1	34.908714
17.678383	0.1	34.895482
17.680050	0.1	34.883680
17.681717	0.1	34.872653
17.683383	0.1	34.860851
17.685050	0.1	34.847142
17.686717	0.1	34.832003
17.688383	0.1	34.816565
17.690050	0.1	34.801664
17.691717	0.1	34.787836
17.693383	0.1	34.775378
17.695050	0.1	34.764530
17.696717	0.1	34.755411
17.698383	0.1	34.747126
17.700050	0.1	34.737529
17.701717	0.1	34.724655
17.703383	0.1	34.708383
17.705050	0.1	34.690323
17.706717	0.1	34.672084
17.708383	0.1	34.654202
17.710050	0.1	34.637155
17.711717	0.1	34.621181
17.713383	0.1	34.606757
17.715050	0.1	34.594478
17.716717	0.1	34.585180
17.718383	0.1	34.577968
17.720050	0.1	34.570517
17.721717	0.1	34.560206
17.723383	0.1	34.546556
17.725050	0.1	34.530642
17.726717	0.1	34.513774
17.728383	0.1	34.497025
17.730050	0.1	34.481349
17.731717	0.1	34.467401
17.733383	0.1	34.454646
17.735050	0.1	34.441533
17.736717	0.1	34.427466
17.738383	0.1	34.412803
17.740050	0.1	34.397664
17.741717	0.1	34.381749
17.743383	0.1	34.364643
17.745050	0.1	34.346463
17.746717	0.1	34.328463
17.748383	0.1	34.311714
17.750050	0.1	34.295859
17.751717	0.1	34.280302
17.753383	0.1	34.264388
17.755050	0.1	34.247460
17.756717	0.1	34.229281
17.758383	0.1	34.210505
17.760050	0.1	34.191789
17.761717	0.1	34.173848
17.763383	0.1	34.157457
17.765050	0.1	34.142794
17.766717	0.1	34.129681
17.768383	0.1	34.119131
17.770050	0.1	34.111800
17.771717	0.1	34.106137
17.773383	0.1	34.099402
17.775050	0.1	34.090461
17.776717	0.1	34.080090
17.778383	0.1	34.069183
17.780050	0.1	34.057738
17.781717	0.1	34.045698
17.783383	0.1	34.033241
17.785050	0.1	34.020784
17.786717	0.1	34.008565
17.788383	0.1	33.997717
17.790050	0.1	33.989849
17.791717	0.1	33.983650
17.793383	0.1	33.975067
17.795050	0.1	33.962073
17.796717	0.1	33.947112
17.798383	0.1	33.934238
17.800050	0.1	33.926131
17.801717	0.1	33.923449
17.803383	0.1	33.926429
17.805050	0.1	33.933940
17.806717	0.1	33.943774
17.808383	0.1	33.952953
17.810050	0.1	33.959093
17.811717	0.1	33.963444
17.813383	0.1	33.969345
17.815050	0.1	33.977809
17.816717	0.1	33.986570
17.818383	0.1	33.992293
17.820050	0.1	33.993008
17.821717	0.1	33.990087
17.823383	0.1	33.988180
17.825050	0.1	33.991994
17.826717	0.1	34.002843
17.828383	0.1	34.018638
17.830050	0.1	34.036162
17.831717	0.1	34.053745
17.833383	0.1	34.071328
17.835050	0.1	34.089031
17.836717	0.1	34.106674
17.838383	0.1	34.124734
17.840050	0.1	34.143986
17.841717	0.1	34.164490
17.843383	0.1	34.185531
17.845050	0.1	34.207108
17.846717	0.1	34.229698
17.848383	0.1	34.253480
17.850050	0.1	34.278395
17.851717	0.1	34.304442
17.853383	0.1	34.331562
17.855050	0.1	34.359338
17.856717	0.1	34.387293
17.858383	0.1	34.416022
17.860050	0.1	34.446361
17.861717	0.1	34.477415
17.863383	0.1	34.507932
17.865050	0.1	34.537735
17.866717	0.1	34.567418
17.868383	0.1	34.597459
17.870050	0.1	34.627440
17.871717	0.1	34.656109
17.873383	0.1	34.681918
17.875050	0.1	34.704449
17.876717	0.1	34.725370
17.878383	0.1	34.747841
17.880050	0.1	34.773531
17.881717	0.1	34.801306
17.883383	0.1	34.829321
17.885050	0.1	34.856739
17.886717	0.1	34.883263
17.888383	0.1	34.908654
17.890050	0.1	34.933510
17.891717	0.1	34.958663
17.893383	0.1	34.984173
17.895050	0.1	35.009088
17.896717	0.1	35.031857
17.898383	0.1	35.051467
17.900050	0.1	35.068276
17.901717	0.1	35.084309
17.903383	0.1	35.100760
17.905050	0.1	35.116555
17.906717	0.1	35.130503
17.908383	0.1	35.142841
17.910050	0.1	35.155060
17.911717	0.1	35.168411
17.913383	0.1	35.183015
17.915050	0.1	35.197916
17.916717	0.1	35.212578
17.918383	0.1	35.226884
17.920050	0.1	35.239699
17.921717	0.1	35.248818
17.923383	0.1	35.253288
17.925050	0.1	35.254361
17.926717	0.1	35.254600
17.928383	0.1	35.256209
17.930050	0.1	35.260024
17.931717	0.1	35.265269
17.933383	0.1	35.270335
17.935050	0.1	35.275104
17.936717	0.1	35.280587
17.938383	0.1	35.286548
17.940050	0.1	35.291376
17.941717	0.1	35.292806
17.943383	0.1	35.289647
17.945050	0.1	35.282852
17.946717	0.1	35.274806
17.948383	0.1	35.266938
17.950050	0.1	35.259070
17.951717	0.1	35.250845
17.953383	0.1	35.242917
17.955050	0.1	35.236957
17.956717	0.1	35.233857
17.958383	0.1	35.233202
17.960050	0.1	35.232725
17.961717	0.1	35.228255
17.963383	0.1	35.217347
17.965050	0.1	35.202267
17.966717	0.1	35.187604
17.968383	0.1	35.175802
17.970050	0.1	35.166504
17.971717	0.1	35.158279
17.973383	0.1	35.149398
17.975050	0.1	35.138490
17.976717	0.1	35.125794
17.978383	0.1	35.112085
17.980050	0.1	35.097899
17.981717	0.1	35.083177
17.983383	0.1	35.067620
17.985050	0.1	35.050871
17.986717	0.1	35.032334
17.988383	0.1	35.011651
17.990050	0.1	34.989657
17.991717	0.1	34.968378
17.993383	0.1	34.948828
17.995050	0.1	34.930350
17.996717	0.1	34.910979
17.998383	0.1	34.889164
18.000050	0.1	34.864726
18.001717	0.1	34.839394
18.003383	0.1	34.815492
18.005050	0.1	34.794988
18.006717	0.1	34.777882
18.008383	0.1	34.762325
18.010050	0.1	34.745218
18.011717	0.1	34.724655
18.013383	0.1	34.701171
18.015050	0.1	34.677210
18.016717	0.1	34.655275
18.018383	0.1	34.636261
18.020050	0.1	34.620108
18.021717	0.1	34.605863
18.023383	0.1	34.591915
18.025050	0.1	34.576239
18.026717	0.1	34.557583
18.028383	0.1	34.536066
18.030050	0.1	34.514012
18.031717	0.1	34.494879
18.033383	0.1	34.480514
18.035050	0.1	34.469249
18.036717	0.1	34.457209
18.038383	0.1	34.441950
18.040050	0.1	34.423711
18.041717	0.1	34.404339
18.043383	0.1	34.385326
18.045050	0.1	34.367265
18.046717	0.1	34.351113
18.048383	0.1	34.338059
18.050050	0.1	34.328582
18.051717	0.1	34.321310
18.053383	0.1	34.314158
18.055050	0.1	34.305694
18.056717	0.1	34.295680
18.058383	0.1	34.284475
18.060050	0.1	34.272852
18.061717	0.1	34.261229
18.063383	0.1	34.248950
18.065050	0.1	34.234645
18.066717	0.1	34.217598
18.068383	0.1	34.199121
18.070050	0.1	34.181418
18.071717	0.1	34.164967
18.073383	0.1	34.148576
18.075050	0.1	34.130814
18.076717	0.1	34.110608
18.078383	0.1	34.087720
18.080050	0.1	34.062149
18.081717	0.1	34.034075
18.083383	0.1	34.003617
18.085050	0.1	33.971431
18.086717	0.1	33.938589
18.088383	0.1	33.906104
18.090050	0.1	33.874335
18.091717	0.1	33.842864
18.093383	0.1	33.810975
18.095050	0.1	33.778312
18.096717	0.1	33.745172
18.098383	0.1	33.712508
18.100050	0.1	33.680799
18.101717	0.1	33.649566
18.103383	0.1	33.617618
18.105050	0.1	33.584060
18.106717	0.1	33.549013
18.108383	0.1	33.512952
18.110050	0.1	33.475580
18.111717	0.1	33.435883
18.113383	0.1	33.394219
18.115050	0.1	33.351245
18.116717	0.1	33.306899
18.118383	0.1	33.261063
18.120050	0.1	33.215227
18.121717	0.1	33.171596
18.123383	0.1	33.131423
18.125050	0.1	33.094527
18.126717	0.1	33.059361
18.128383	0.1	33.023300
18.130050	0.1	32.984020
18.131717	0.1	32.940867
18.133383	0.1	32.895090
18.135050	0.1	32.848002
18.136717	0.1	32.800140
18.138383	0.1	32.752695
18.140050	0.1	32.707574
18.141717	0.1	32.665791
18.143383	0.1	32.625737
18.145050	0.1	32.585504
18.146717	0.1	32.543780
18.148383	0.1	32.500627
18.150050	0.1	32.456579
18.151717	0.1	32.412650
18.153383	0.1	32.370271
18.155050	0.1	32.330098
18.156717	0.1	32.291891
18.158383	0.1	32.254400
18.160050	0.1	32.216253
18.161717	0.1	32.176377
18.163383	0.1	32.133641
18.165050	0.1	32.087030
18.166717	0.1	32.037379
18.168383	0.1	31.987431
18.170050	0.1	31.940045
18.171717	0.1	31.896474
18.173383	0.1	31.856122
18.175050	0.1	31.817557
18.176717	0.1	31.779649
18.178383	0.1	31.742038
18.180050	0.1	31.705083
18.181717	0.1	31.668725
18.183383	0.1	31.632425
18.185050	0.1	31.595530
18.186717	0.1	31.557443
18.188383	0.1	31.518402
18.190050	0.1	31.478705
18.191717	0.1	31.438591
18.193383	0.1	31.398656
18.195050	0.1	31.359674
18.196717	0.1	31.322362
18.198383	0.1	31.286957
18.200050	0.1	31.252803
18.201717	0.1	31.218650
18.203383	0.1	31.183245
18.205050	0.1	31.146349
18.206717	0.1	31.109812
18.208383	0.1	31.076314
18.210050	0.1	31.045677
18.211717	0.1	31.014921
18.213383	0.1	30.980887
18.215050	0.1	30.942978
18.216717	0.1	30.902864
18.218383	0.1	30.862810
18.220050	0.1	30.825140
18.221717	0.1	30.792000
18.223383	0.1	30.763449
18.225050	0.1	30.738058
18.226717	0.1	30.714156
18.228383	0.1	30.689897
18.230050	0.1	30.663015
18.231717	0.1	30.632259
18.233383	0.1	30.598761
18.235050	0.1	30.564370
18.236717	0.1	30.530335
18.238383	0.1	30.497016
18.240050	0.1	30.464651
18.241717	0.1	30.433716
18.243383	0.1	30.404272
18.245050	0.1	30.376436
18.246717	0.1	30.350210
18.248383	0.1	30.325772
18.250050	0.1	30.302884
18.251717	0.1	30.280234
18.253383	0.1	30.255975
18.255050	0.1	30.229272
18.256717	0.1	30.200722
18.258383	0.1	30.171694
18.260050	0.1	30.143263
18.261717	0.1	30.116858
18.263383	0.1	30.093731
18.265050	0.1	30.073466
18.266717	0.1	30.053498
18.268383	0.1	30.031802
18.270050	0.1	30.008616
18.271717	0.1	29.986145
18.273383	0.1	29.966177
18.275050	0.1	29.948058
18.276717	0.1	29.929580
18.278383	0.1	29.909136
18.280050	0.1	29.886546
18.281717	0.1	29.862823
18.283383	0.1	29.839577
18.285050	0.1	29.817702
18.286717	0.1	29.797437
18.288383	0.1	29.777886
18.290050	0.1	29.757799
18.291717	0.1	29.736878
18.293383	0.1	29.716791
18.295050	0.1	29.700162
18.296717	0.1	29.687824
18.298383	0.1	29.677870
18.300050	0.1	29.667737
18.301717	0.1	29.656174
18.303383	0.1	29.643239
18.305050	0.1	29.629709
18.306717	0.1	29.615344
18.308383	0.1	29.599847
18.310050	0.1	29.584350
18.311717	0.1	29.570641
18.313383	0.1	29.559554
18.315050	0.1	29.551150
18.316717	0.1	29.544534
18.318383	0.1	29.537799
18.320050	0.1	29.529454
18.321717	0.1	29.520275
18.323383	0.1	29.511692
18.325050	0.1	29.503049
18.326717	0.1	29.492976
18.328383	0.1	29.481294
18.330050	0.1	29.469075
18.331717	0.1	29.457332
18.333383	0.1	29.446246
18.335050	0.1	29.436471
18.336717	0.1	29.428365
18.338383	0.1	29.420318
18.340050	0.1	29.410006
18.341717	0.1	29.396774
18.343383	0.1	29.381933
18.345050	0.1	29.367747
18.346717	0.1	29.356481
18.348383	0.1	29.349031
18.350050	0.1	29.344620
18.351717	0.1	29.341044
18.353383	0.1	29.335381
18.355050	0.1	29.326143
18.356717	0.1	29.313506
18.358383	0.1	29.298784
18.360050	0.1	29.283108
18.361717	0.1	29.267313
18.363383	0.1	29.252173
18.365050	0.1	29.238524
18.366717	0.1	29.226960
18.368383	0.1	29.216232
18.370050	0.1	29.204311
18.371717	0.1	29.190482
18.373383	0.1	29.174926
18.375050	0.1	29.158177
18.376717	0.1	29.140772
18.378383	0.1	29.123546
18.380050	0.1	29.106798
18.381717	0.1	29.089631
18.383383	0.1	29.070618
18.385050	0.1	29.049517
18.386717	0.1	29.027583
18.388383	0.1	29.005410
18.390050	0.1	28.982641
18.391717	0.1	28.959395
18.393383	0.1	28.936924
18.395050	0.1	28.916539
18.396717	0.1	28.898062
18.398383	0.1	28.880240
18.400050	0.1	28.861703
18.401717	0.1	28.841676
18.403383	0.1	28.819324
18.405050	0.1	28.793456
18.406717	0.1	28.764190
18.408383	0.1	28.733434
18.410050	0.1	28.703751
18.411717	0.1	28.676810
18.413383	0.1	28.652372
18.415050	0.1	28.629662
18.416717	0.1	28.608205
18.418383	0.1	28.587760
18.420050	0.1	28.567673
18.421717	0.1	28.546573
18.423383	0.1	28.523030
18.425050	0.1	28.496208
18.426717	0.1	28.466405
18.428383	0.1	28.435172
18.430050	0.1	28.404536
18.431717	0.1	28.375866
18.433383	0.1	28.348805
18.435050	0.1	28.321566
18.436717	0.1	28.292360
18.438383	0.1	28.261246
18.440050	0.1	28.230430
18.441717	0.1	28.202118
18.443383	0.1	28.175892
18.445050	0.1	28.148832
18.446717	0.1	28.118672
18.448383	0.1	28.085710
18.450050	0.1	28.051438
18.451717	0.1	28.017046
18.453383	0.1	27.983608
18.455050	0.1	27.952017
18.456717	0.1	27.922215
18.458383	0.1	27.892651
18.460050	0.1	27.860941
18.461717	0.1	27.825953
18.463383	0.1	27.789118
18.465050	0.1	27.752759
18.466717	0.1	27.717115
18.468383	0.1	27.681472
18.470050	0.1	27.645470
18.471717	0.1	27.608098
18.473383	0.1	27.567746
18.475050	0.1	27.524115
18.476717	0.1	27.478697
18.478383	0.1	27.433755
18.480050	0.1	27.390660
18.481717	0.1	27.349414
18.483383	0.1	27.309956
18.485050	0.1	27.272226
18.486717	0.1	27.234973
18.488383	0.1	27.196707
18.490050	0.1	27.157189
18.491717	0.1	27.117314
18.493383	0.1	27.078511
18.495050	0.1	27.041675
18.496717	0.1	27.006985
18.498383	0.1	26.973666
18.500050	0.1	26.940824
18.501717	0.1	26.907505
18.503383	0.1	26.872100
18.505050	0.1	26.832821
18.506717	0.1	26.789428
18.508383	0.1	26.743592
18.510050	0.1	26.697995
18.511717	0.1	26.654543
18.513383	0.1	26.613833
18.515050	0.1	26.575448
18.516717	0.1	26.538135
18.518383	0.1	26.501002
18.520050	0.1	26.464345
18.521717	0.1	26.429118
18.523383	0.1	26.395680
18.525050	0.1	26.363792
18.526717	0.1	26.333155
18.528383	0.1	26.302816
18.530050	0.1	26.272000
18.531717	0.1	26.240708
18.533383	0.1	26.208700
18.535050	0.1	26.174487
18.536717	0.1	26.137056
18.538383	0.1	26.097359
18.540050	0.1	26.057901
18.541717	0.1	26.020648
18.543383	0.1	25.985839
18.545050	0.1	25.952281
18.546717	0.1	25.918724
18.548383	0.1	25.884093
18.550050	0.1	25.848807
18.551717	0.1	25.815250
18.553383	0.1	25.785269
18.555050	0.1	25.757791
18.556717	0.1	25.730552
18.558383	0.1	25.702895
18.560050	0.1	25.674881
18.561717	0.1	25.645615
18.563383	0.1	25.613786
18.565050	0.1	25.579335
18.566717	0.1	25.543632
18.568383	0.1	25.507452
18.570050	0.1	25.470914
18.571717	0.1	25.434615
18.573383	0.1	25.399150
18.575050	0.1	25.364102
18.576717	0.1	25.328399
18.578383	0.1	25.291385
18.580050	0.1	25.253595
18.581717	0.1	25.216402
18.583383	0.1	25.180461
18.585050	0.1	25.145055
18.586717	0.1	25.109233
18.588383	0.1	25.072397
18.590050	0.1	25.033595
18.591717	0.1	24.991454
18.593383	0.1	24.947228
18.595050	0.1	24.905147
18.596717	0.1	24.867834
18.598383	0.1	24.834932
18.600050	0.1	24.804653
18.601717	0.1	24.774910
18.603383	0.1	24.743380
18.605050	0.1	24.709167
18.606717	0.1	24.673225
18.608383	0.1	24.636509
18.610050	0.1	24.598719
18.611717	0.1	24.559678
18.613383	0.1	24.519803
18.615050	0.1	24.479808
18.616717	0.1	24.440052
18.618383	0.1	24.401487
18.620050	0.1	24.364831
18.621717	0.1	24.330439
18.623383	0.1	24.298133
18.625050	0.1	24.267377
18.626717	0.1	24.237753
18.628383	0.1	24.208189
18.630050	0.1	24.177135
18.631717	0.1	24.144472
18.633383	0.1	24.112703
18.635050	0.1	24.084093
18.636717	0.1	24.059118
18.638383	0.1	24.036528
18.640050	0.1	24.015249
18.641717	0.1	23.994566
18.643383	0.1	23.974837
18.645050	0.1	23.956658
18.646717	0.1	23.939909
18.648383	0.1	23.924769
18.650050	0.1	23.911478
18.651717	0.1	23.899795
18.653383	0.1	23.889245
18.655050	0.1	23.879827
18.656717	0.1	23.871721
18.658383	0.1	23.865820
18.660050	0.1	23.863257
18.661717	0.1	23.863555
18.663383	0.1	23.865344
18.665050	0.1	23.867370
18.666717	0.1	23.870112
18.668383	0.1	23.874165
18.670050	0.1	23.879768
18.671717	0.1	23.886742
18.673383	0.1	23.894848
18.675050	0.1	23.903491
18.676717	0.1	23.913683
18.678383	0.1	23.927750
18.680050	0.1	23.946823
18.681717	0.1	23.968817
18.683383	0.1	23.991050
18.685050	0.1	24.013461
18.686717	0.1	24.038376
18.688383	0.1	24.067523
18.690050	0.1	24.100842
18.691717	0.1	24.137618
18.693383	0.1	24.177374
18.695050	0.1	24.220110
18.696717	0.1	24.265291
18.698383	0.1	24.311961
18.700050	0.1	24.359764
18.701717	0.1	24.408819
18.703383	0.1	24.458529
18.705050	0.1	24.509253
18.706717	0.1	24.563374
18.708383	0.1	24.623455
18.710050	0.1	24.690033
18.711717	0.1	24.761559
18.713383	0.1	24.835826
18.715050	0.1	24.911524
18.716717	0.1	24.989010
18.718383	0.1	25.070669
18.720050	0.1	25.159599
18.721717	0.1	25.256993
18.723383	0.1	25.360943
18.725050	0.1	25.467993
18.726717	0.1	25.575580
18.728383	0.1	25.682928
18.730050	0.1	25.791170
18.731717	0.1	25.902571
18.733383	0.1	26.018561
18.735050	0.1	26.139499
18.736717	0.1	26.265563
18.738383	0.1	26.397289
18.740050	0.1	26.535334
18.741717	0.1	26.679160
18.743383	0.1	26.827516
18.745050	0.1	26.980282
18.746717	0.1	27.139188
18.748383	0.1	27.306380
18.750050	0.1	27.482273
18.751717	0.1	27.665319
18.753383	0.1	27.854325
18.755050	0.1	28.048994
18.756717	0.1	28.249981
18.758383	0.1	28.458299
18.760050	0.1	28.674306
18.761717	0.1	28.897347
18.763383	0.1	29.127659
18.765050	0.1	29.366614
18.766717	0.1	29.615285
18.768383	0.1	29.873552
18.770050	0.1	30.141594
18.771717	0.1	30.419351
18.773383	0.1	30.707480
18.775050	0.1	31.008186
18.776717	0.1	31.323733
18.778383	0.1	31.653943
18.780050	0.1	31.997087
18.781717	0.1	32.351913
18.783383	0.1	32.717588
18.785050	0.1	33.092858
18.786717	0.1	33.476534
18.788383	0.1	33.868613
18.790050	0.1	34.269514
18.791717	0.1	34.679832
18.793383	0.1	35.100343
18.795050	0.1	35.531642
18.796717	0.1	35.973789
18.798383	0.1	36.426129
18.800050	0.1	36.887529
18.801717	0.1	37.355962
18.803383	0.1	37.828865
18.805050	0.1	38.304033
18.806717	0.1	38.781109
18.808383	0.1	39.260807
18.810050	0.1	39.742174
18.811717	0.1	40.222647
18.813383	0.1	40.698650
18.815050	0.1	41.166546
18.816717	0.1	41.624429
18.818383	0.1	42.072418
18.820050	0.1	42.511168
18.821717	0.1	42.940381
18.823383	0.1	43.357732
18.825050	0.1	43.759706
18.826717	0.1	44.142547
18.828383	0.1	44.503036
18.830050	0.1	44.838550
18.831717	0.1	45.147362
18.833383	0.1	45.428636
18.835050	0.1	45.680824
18.836717	0.1	45.901778
18.838383	0.1	46.090546
18.840050	0.1	46.248021
18.841717	0.1	46.374324
18.843383	0.1	46.468141
18.845050	0.1	46.527269
18.846717	0.1	46.549681
18.848383	0.1	46.534541
18.850050	0.1	46.482566
18.851717	0.1	46.395960
18.853383	0.1	46.277407
18.855050	0.1	46.128514
18.856717	0.1	45.948925
18.858383	0.1	45.736912
18.860050	0.1	45.490983
18.861717	0.1	45.211139
18.863383	0.1	44.899407
18.865050	0.1	44.558885
18.866717	0.1	44.191423
18.868383	0.1	43.797138
18.870050	0.1	43.376329
18.871717	0.1	42.930904
18.873383	0.1	42.463961
18.875050	0.1	41.978123
18.876717	0.1	41.474345
18.878383	0.1	40.952208
18.880050	0.1	40.412428
18.881717	0.1	39.858582
18.883383	0.1	39.295258
18.885050	0.1	38.726153
18.886717	0.1	38.153472
18.888383	0.1	37.579121
18.890050	0.1	37.004890
18.891717	0.1	36.431136
18.893383	0.1	35.856607
18.895050	0.1	35.281422
18.896717	0.1	34.707906
18.898383	0.1	34.138085
18.900050	0.1	33.572735
18.901717	0.1	33.012929
18.903383	0.1	32.460870
18.905050	0.1	31.917991
18.906717	0.1	31.384649
18.908383	0.1	30.861380
18.910050	0.1	30.349078
18.911717	0.1	29.848399
18.913383	0.1	29.360296
18.915050	0.1	28.885903
18.916717	0.1	28.426470
18.918383	0.1	27.983071
18.920050	0.1	27.556719
18.921717	0.1	27.147175
18.923383	0.1	26.752950
18.925050	0.1	26.372196
18.926717	0.1	26.003899
18.928383	0.1	25.647761
18.930050	0.1	25.304617
18.931717	0.1	24.975242
18.933383	0.1	24.658979
18.935050	0.1	24.355055
18.936717	0.1	24.063767
18.938383	0.1	23.786010
18.940050	0.1	23.521902
18.941717	0.1	23.270728
18.943383	0.1	23.031355
18.945050	0.1	22.802950
18.946717	0.1	22.584917
18.948383	0.1	22.376598
18.950050	0.1	22.177459
18.951717	0.1	21.987201
18.953383	0.1	21.805467
18.955050	0.1	21.630825
18.956717	0.1	21.460892
18.958383	0.1	21.294476
18.960050	0.1	21.133603
18.961717	0.1	20.981790
18.963383	0.1	20.840467
18.965050	0.1	20.709099
18.966717	0.1	20.585955
18.968383	0.1	20.468773
18.970050	0.1	20.355524
18.971717	0.1	20.245374
18.973383	0.1	20.138980
18.975050	0.1	20.037533
18.976717	0.1	19.941689
18.978383	0.1	19.850553
18.980050	0.1	19.761981
18.981717	0.1	19.673706
18.983383	0.1	19.585015
18.985050	0.1	19.496382
18.986717	0.1	19.409002
18.988383	0.1	19.324721
18.990050	0.1	19.245506
18.991717	0.1	19.172372
18.993383	0.1	19.105257
18.995050	0.1	19.043149
18.996717	0.1	18.984617
18.998383	0.1	18.928410
19.000050	0.1	18.872799
19.001717	0.1	18.815578
19.003383	0.1	18.755377
19.005050	0.1	18.692912
19.006717	0.1	18.630625
19.008383	0.1	18.571020
19.010050	0.1	18.515290
19.011717	0.1	18.463911
19.013383	0.1	18.416525
19.015050	0.1	18.371702
19.016717	0.1	18.327953
19.018383	0.1	18.283607
19.020050	0.1	18.236161
19.021717	0.1	18.183888
19.023383	0.1	18.128277
19.025050	0.1	18.073143
19.026717	0.1	18.022121
19.028383	0.1	17.976762
19.030050	0.1	17.936052
19.031717	0.1	17.897488
19.033383	0.1	17.859698
19.035050	0.1	17.822922
19.036717	0.1	17.787040
19.038383	0.1	17.750920
19.040050	0.1	17.713190
19.041717	0.1	17.673374
19.043383	0.1	17.631591
19.045050	0.1	17.589213
19.046717	0.1	17.548562
19.048383	0.1	17.510713
19.050050	0.1	17.474533
19.051717	0.1	17.438592
19.053383	0.1	17.402292
19.055050	0.1	17.365993
19.056717	0.1	17.330588
19.058383	0.1	17.297090
19.060050	0.1	17.264844
19.061717	0.1	17.232359
19.063383	0.1	17.198504
19.065050	0.1	17.163695
19.066717	0.1	17.129303
19.068383	0.1	17.095626
19.070050	0.1	17.061831
19.071717	0.1	17.028035
19.073383	0.1	16.995371
19.075050	0.1	16.965211
19.076717	0.1	16.937555
19.078383	0.1	16.911508
19.080050	0.1	16.886891
19.081717	0.1	16.863466
19.083383	0.1	16.839207
19.085050	0.1	16.811729
19.086717	0.1	16.781450
19.088383	0.1	16.750396
19.090050	0.1	16.720058
19.091717	0.1	16.690851
19.093383	0.1	16.663552
19.095050	0.1	16.639651
19.096717	0.1	16.620637
19.098383	0.1	16.605676
19.100050	0.1	16.591788
19.101717	0.1	16.576351
19.103383	0.1	16.558589
19.105050	0.1	16.539098
19.106717	0.1	16.518355
19.108383	0.1	16.497434
19.110050	0.1	16.478182
19.111717	0.1	16.461969
19.113383	0.1	16.447724
19.115050	0.1	16.433538
19.116717	0.1	16.418160
19.118383	0.1	16.401590
19.120050	0.1	16.385318
19.121717	0.1	16.371132
19.123383	0.1	16.360761
19.125050	0.1	16.354741
19.126717	0.1	16.351880
19.128383	0.1	16.350449
19.130050	0.1	16.349257
19.131717	0.1	16.347230
19.133383	0.1	16.342462
19.135050	0.1	16.334356
19.136717	0.1	16.323925
19.138383	0.1	16.312839
19.140050	0.1	16.302706
19.141717	0.1	16.294540
19.143383	0.1	16.287209
19.145050	0.1	16.279818
19.146717	0.1	16.272486
19.148383	0.1	16.265334
19.150050	0.1	16.257823
19.151717	0.1	16.250015
19.153383	0.1	16.242326
19.155050	0.1	16.233862
19.156717	0.1	16.223551
19.158383	0.1	16.211153
19.160050	0.1	16.197504
19.161717	0.1	16.183675
19.163383	0.1	16.170145
19.165050	0.1	16.156257
19.166717	0.1	16.140700
19.168383	0.1	16.122521
19.170050	0.1	16.101302
19.171717	0.1	16.077043
19.173383	0.1	16.050697
19.175050	0.1	16.024352
19.176717	0.1	15.999497
19.178383	0.1	15.975893
19.180050	0.1	15.951515
19.181717	0.1	15.924455
19.183383	0.1	15.893997
19.185050	0.1	15.860559
19.186717	0.1	15.824319
19.188383	0.1	15.785874
19.190050	0.1	15.745998
19.191717	0.1	15.705646
19.193383	0.1	15.665532
19.195050	0.1	15.625359
19.196717	0.1	15.583337
19.198383	0.1	15.538455
19.200050	0.1	15.491188
19.201717	0.1	15.442670
19.203383	0.1	15.394331
19.205050	0.1	15.347661
19.206717	0.1	15.302599
19.208383	0.1	15.258254
19.210050	0.1	15.214027
19.211717	0.1	15.169502
19.213383	0.1	15.123487
19.215050	0.1	15.075804
19.216717	0.1	15.027524
19.218383	0.1	14.980317
19.220050	0.1	14.935018
19.221717	0.1	14.891625
19.223383	0.1	14.848829
19.225050	0.1	14.805616
19.226717	0.1	14.761687
19.228383	0.1	14.716388
19.230050	0.1	14.668644
19.231717	0.1	14.618696
19.233383	0.1	14.568628
19.235050	0.1	14.519692
19.236717	0.1	14.472307
19.238383	0.1	14.426828
19.240050	0.1	14.384211
19.241717	0.1	14.344753
19.243383	0.1	14.306904
19.245050	0.1	14.268518
19.246717	0.1	14.229120
19.248383	0.1	14.189065
19.250050	0.1	14.147461
19.251717	0.1	14.103235
19.253383	0.1	14.056862
19.255050	0.1	14.010132
19.256717	0.1	13.964654
19.258383	0.1	13.921739
19.260050	0.1	13.882519
19.261717	0.1	13.846756
19.263383	0.1	13.812900
19.265050	0.1	13.779641
19.266717	0.1	13.746739
19.268383	0.1	13.713957
19.270050	0.1	13.681174
19.271717	0.1	13.649226
19.273383	0.1	13.618768
19.275050	0.1	13.589443
19.276717	0.1	13.560236
19.278383	0.1	13.530553
19.280050	0.1	13.500274
19.281717	0.1	13.469339
19.283383	0.1	13.437808
19.285050	0.1	13.405324
19.286717	0.1	13.370992
19.288383	0.1	13.334931
19.290050	0.1	13.298810
19.291717	0.1	13.265074
19.293383	0.1	13.235570
19.295050	0.1	13.210536
19.296717	0.1	13.188482
19.298383	0.1	13.167263
19.300050	0.1	13.145328
19.301717	0.1	13.122083
19.303383	0.1	13.097347
19.305050	0.1	13.070763
19.306717	0.1	13.042510
19.308383	0.1	13.013125
19.310050	0.1	12.983323
19.311717	0.1	12.953103
19.313383	0.1	12.922645
19.315050	0.1	12.893260
19.316717	0.1	12.866855
19.318383	0.1	12.844086
19.320050	0.1	12.824179
19.321717	0.1	12.805999
19.323383	0.1	12.788475
19.325050	0.1	12.771130
19.326717	0.1	12.753249
19.328383	0.1	12.733758
19.330050	0.1	12.712003
19.331717	0.1	12.688638
19.333383	0.1	12.665034
19.335050	0.1	12.642086
19.336717	0.1	12.620986
19.338383	0.1	12.602449
19.340050	0.1	12.586296
19.341717	0.1	12.570918
19.343383	0.1	12.553991
19.345050	0.1	12.533487
19.346717	0.1	12.509466
19.348383	0.1	12.483538
19.350050	0.1	12.457491
19.351717	0.1	12.432338
19.353383	0.1	12.409211
19.355050	0.1	12.389482
19.356717	0.1	12.373448
19.358383	0.1	12.359978
19.360050	0.1	12.347103
19.361717	0.1	12.333096
19.363383	0.1	12.316824
19.365050	0.1	12.296856
19.366717	0.1	12.272418
19.368383	0.1	12.244643
19.370050	0.1	12.217046
19.371717	0.1	12.193323
19.373383	0.1	12.174786
19.375050	0.1	12.160540
19.376717	0.1	12.148739
19.378383	0.1	12.137056
19.380050	0.1	12.123764
19.381717	0.1	12.108386
19.383383	0.1	12.091161
19.385050	0.1	12.072385
19.386717	0.1	12.052000
19.388383	0.1	12.030960
19.390050	0.1	12.011886
19.391717	0.1	11.996806
19.393383	0.1	11.984528
19.395050	0.1	11.971892
19.396717	0.1	11.957348
19.398383	0.1	11.941493
19.400050	0.1	11.925936
19.401717	0.1	11.911512
19.403383	0.1	11.897565
19.405050	0.1	11.883319
19.406717	0.1	11.868656
19.408383	0.1	11.853278
19.410050	0.1	11.836589
19.411717	0.1	11.819483
19.413383	0.1	11.804283
19.415050	0.1	11.792839
19.416717	0.1	11.784614
19.418383	0.1	11.776567
19.420050	0.1	11.765362
19.421717	0.1	11.749626
19.423383	0.1	11.730076
19.425050	0.1	11.708797
19.426717	0.1	11.688054
19.428383	0.1	11.670471
19.430050	0.1	11.657596
19.431717	0.1	11.648358
19.433383	0.1	11.639477
19.435050	0.1	11.628092
19.436717	0.1	11.613787
19.438383	0.1	11.597753
19.440050	0.1	11.582375
19.441717	0.1	11.570097
19.443383	0.1	11.561096
19.445050	0.1	11.552871
19.446717	0.1	11.542679
19.448383	0.1	11.529446
19.450050	0.1	11.513770
19.451717	0.1	11.497856
19.453383	0.1	11.483670
19.455050	0.1	11.471868
19.456717	0.1	11.461735
19.458383	0.1	11.452080
19.460050	0.1	11.441649
19.461717	0.1	11.428953
19.463383	0.1	11.413336
19.465050	0.1	11.395157
19.466717	0.1	11.375190
19.468383	0.1	11.354268
19.470050	0.1	11.334539
19.471717	0.1	11.318088
19.473383	0.1	11.305512
19.475050	0.1	11.295438
19.476717	0.1	11.285723
19.478383	0.1	11.274636
19.480050	0.1	11.261047
19.481717	0.1	11.244298
19.483383	0.1	11.224926
19.485050	0.1	11.204065
19.486717	0.1	11.182845
19.488383	0.1	11.161149
19.490050	0.1	11.137486
19.491717	0.1	11.111081
19.493383	0.1	11.083186
19.495050	0.1	11.056185
19.496717	0.1	11.031867
19.498383	0.1	11.010230
19.500050	0.1	10.989130
19.501717	0.1	10.966123
19.503383	0.1	10.940135
19.505050	0.1	10.912359
19.506717	0.1	10.884107
19.508383	0.1	10.855854
19.510050	0.1	10.827602
19.511717	0.1	10.799766
19.513383	0.1	10.772765
19.515050	0.1	10.745884
19.516717	0.1	10.718048
19.518383	0.1	10.689319
19.520050	0.1	10.660828
19.521717	0.1	10.634363
19.523383	0.1	10.610700
19.525050	0.1	10.588706
19.526717	0.1	10.565818
19.528383	0.1	10.539890
19.530050	0.1	10.510386
19.531717	0.1	10.478974
19.533383	0.1	10.448337
19.535050	0.1	10.420263
19.536717	0.1	10.394574
19.538383	0.1	10.370434
19.540050	0.1	10.347427
19.541717	0.1	10.325790
19.543383	0.1	10.305346
19.545050	0.1	10.284603
19.546717	0.1	10.262430
19.548383	0.1	10.238886
19.550050	0.1	10.215402
19.551717	0.1	10.194302
19.553383	0.1	10.178269
19.555050	0.1	10.168195
19.556717	0.1	10.161400
19.558383	0.1	10.153413
19.560050	0.1	10.141194
19.561717	0.1	10.125399
19.563383	0.1	10.108650
19.565050	0.1	10.092915
19.566717	0.1	10.078908
19.568383	0.1	10.066927
19.570050	0.1	10.057033
19.571717	0.1	10.048688
19.573383	0.1	10.041416
19.575050	0.1	10.035396
19.576717	0.1	10.030270
19.578383	0.1	10.024965
19.580050	0.1	10.019005
19.581717	0.1	10.012627
19.583383	0.1	10.005832
19.585050	0.1	9.997607
19.586717	0.1	9.987414
19.588383	0.1	9.976805
19.590050	0.1	9.967805
19.591717	0.1	9.961427
19.593383	0.1	9.956957
19.595050	0.1	9.952844
19.596717	0.1	9.947599
19.598383	0.1	9.940088
19.600050	0.1	9.929836
19.601717	0.1	9.916127
19.603383	0.1	9.899378
19.605050	0.1	9.881855
19.606717	0.1	9.865881
19.608383	0.1	9.852052
19.610050	0.1	9.839178
19.611717	0.1	9.825528
19.613383	0.1	9.810448
19.615050	0.1	9.793878
19.616717	0.1	9.775580
19.618383	0.1	9.755612
19.620050	0.1	9.734631
19.621717	0.1	9.713054
19.623383	0.1	9.690524
19.625050	0.1	9.666980
19.626717	0.1	9.643376
19.628383	0.1	9.621025
19.630050	0.1	9.599865
19.631717	0.1	9.578586
19.633383	0.1	9.556294
19.635050	0.1	9.533704
19.636717	0.1	9.511412
19.638383	0.1	9.489120
19.640050	0.1	9.466529
19.641717	0.1	9.443522
19.643383	0.1	9.419799
19.645050	0.1	9.395004
19.646717	0.1	9.368897
19.648383	0.1	9.342552
19.650050	0.1	9.317577
19.651717	0.1	9.294928
19.653383	0.1	9.274483
19.655050	0.1	9.254337
19.656717	0.1	9.231330
19.658383	0.1	9.203911
19.660050	0.1	9.174109
19.661717	0.1	9.145141
19.663383	0.1	9.118498
19.665050	0.1	9.094179
19.666717	0.1	9.071887
19.668383	0.1	9.051323
19.670050	0.1	9.032727
19.671717	0.1	9.016634
19.673383	0.1	9.001792
19.675050	0.1	8.985103
19.676717	0.1	8.965016
19.678383	0.1	8.943856
19.680050	0.1	8.924544
19.681717	0.1	8.908034
19.683383	0.1	8.893073
19.685050	0.1	8.877338
19.686717	0.1	8.859873
19.688383	0.1	8.842707
19.690050	0.1	8.829117
19.691717	0.1	8.820177
19.693383	0.1	8.814216
19.695050	0.1	8.808435
19.696717	0.1	8.801103
19.698383	0.1	8.791864
19.700050	0.1	8.781314
19.701717	0.1	8.770824
19.703383	0.1	8.761168
19.705050	0.1	8.751929
19.706717	0.1	8.742512
19.708383	0.1	8.733154
19.710050	0.1	8.724034
19.711717	0.1	8.714796
19.713383	0.1	8.705259
19.715050	0.1	8.696139
19.716717	0.1	8.688510
19.718383	0.1	8.683503
19.720050	0.1	8.680285
19.721717	0.1	8.677125
19.723383	0.1	8.672774
19.725050	0.1	8.666993
19.726717	0.1	8.660198
19.728383	0.1	8.653701
19.730050	0.1	8.649052
19.731717	0.1	8.647502
19.733383	0.1	8.649827
19.735050	0.1	8.655847
19.736717	0.1	8.664489
19.738383	0.1	8.673847
19.740050	0.1	8.681655
19.741717	0.1	8.687079
19.743383	0.1	8.690775
19.745050	0.1	8.693040
19.746717	0.1	8.694053
19.748383	0.1	8.694530
19.750050	0.1	8.695424
19.751717	0.1	8.697629
19.753383	0.1	8.701385
19.755050	0.1	8.706391
19.756717	0.1	8.711994
19.758383	0.1	8.717955
19.760050	0.1	8.724213
19.761717	0.1	8.730293
19.763383	0.1	8.735478
19.765050	0.1	8.739830
19.766717	0.1	8.744479
19.768383	0.1	8.750499
19.770050	0.1	8.757234
19.771717	0.1	8.762956
19.773383	0.1	8.766234
19.775050	0.1	8.767129
19.776717	0.1	8.766711
19.778383	0.1	8.765579
19.780050	0.1	8.762837
19.781717	0.1	8.757115
19.783383	0.1	8.747995
19.785050	0.1	8.736134
19.786717	0.1	8.722723
19.788383	0.1	8.708895
19.790050	0.1	8.695484
19.791717	0.1	8.683503
19.793383	0.1	8.672953
19.795050	0.1	8.662284
19.796717	0.1	8.649946
19.798383	0.1	8.635521
19.800050	0.1	8.619011
19.801717	0.1	8.600653
19.803383	0.1	8.581043
19.805050	0.1	8.559883
19.806717	0.1	8.536280
19.808383	0.1	8.509994
19.810050	0.1	8.482039
19.811717	0.1	8.453966
19.813383	0.1	8.427024
19.815050	0.1	8.401514
19.816717	0.1	8.376301
19.818383	0.1	8.349717
19.820050	0.1	8.320988
19.821717	0.1	8.291722
19.823383	0.1	8.264721
19.825050	0.1	8.241296
19.826717	0.1	8.220137
19.828383	0.1	8.198560
19.830050	0.1	8.174420
19.831717	0.1	8.147121
19.833383	0.1	8.118213
19.835050	0.1	8.090497
19.836717	0.1	8.066118
19.838383	0.1	8.045853
19.840050	0.1	8.029104
19.841717	0.1	8.013607
19.843383	0.1	7.996321
19.845050	0.1	7.975519
19.846717	0.1	7.952273
19.848383	0.1	7.928789
19.850050	0.1	7.906914
19.851717	0.1	7.887066
19.853383	0.1	7.868410
19.855050	0.1	7.850409
19.856717	0.1	7.833422
19.858383	0.1	7.817865
19.860050	0.1	7.803321
19.861717	0.1	7.788599
19.863383	0.1	7.772565
19.865050	0.1	7.755280
19.866717	0.1	7.737935
19.868383	0.1	7.721603
19.870050	0.1	7.707358
19.871717	0.1	7.696033
19.873383	0.1	7.687569
19.875050	0.1	7.681311
19.876717	0.1	7.677019
19.878383	0.1	7.674814
19.880050	0.1	7.674635
19.881717	0.1	7.675946
19.883383	0.1	7.677377
19.885050	0.1	7.676840
19.886717	0.1	7.672728
19.888383	0.1	7.665456
19.890050	0.1	7.657350
19.891717	0.1	7.651031
19.893383	0.1	7.647634
19.895050	0.1	7.645965
19.896717	0.1	7.643521
19.898383	0.1	7.638097
19.900050	0.1	7.628978
19.901717	0.1	7.616282
19.903383	0.1	7.601321
19.905050	0.1	7.586360
19.906717	0.1	7.573188
19.908383	0.1	7.561982
19.910050	0.1	7.552207
19.911717	0.1	7.543266
19.913383	0.1	7.534683
19.915050	0.1	7.527233
19.916717	0.1	7.523299
19.918383	0.1	7.524193
19.920050	0.1	7.528246
19.921717	0.1	7.532478
19.923383	0.1	7.535458
19.925050	0.1	7.537425
19.926717	0.1	7.538379
19.928383	0.1	7.537306
19.930050	0.1	7.533789
19.931717	0.1	7.529140
19.933383	0.1	7.526517
19.935050	0.1	7.527471
19.936717	0.1	7.530451
19.938383	0.1	7.532597
19.940050	0.1	7.532955
19.941717	0.1	7.532359
19.943383	0.1	7.532120
19.945050	0.1	7.532001
19.946717	0.1	7.530332
19.948383	0.1	7.525981
19.950050	0.1	7.519663
19.951717	0.1	7.513106
19.953383	0.1	7.507980
19.955050	0.1	7.505537
19.956717	0.1	7.505835
19.958383	0.1	7.507742
19.960050	0.1	7.509649
19.961717	0.1	7.510543
19.963383	0.1	7.509113
19.965050	0.1	7.504523
19.966717	0.1	7.497788
19.968383	0.1	7.491291
19.970050	0.1	7.486225
19.971717	0.1	7.481635
19.973383	0.1	7.476032
19.975050	0.1	7.469595
19.976717	0.1	7.463217
19.978383	0.1	7.457436
19.980050	0.1	7.452310
19.981717	0.1	7.448078
19.983383	0.1	7.444919
19.985050	0.1	7.441104
19.986717	0.1	7.434309
19.988383	0.1	7.423699
19.990050	0.1	7.410646
19.991717	0.1	7.397712
19.993383	0.1	7.386446
19.995050	0.1	7.376194
19.996717	0.1	7.365823
19.998383	0.1	7.354379
20.000050	0.1	7.341803
20.001717	0.1	7.328809
20.003383	0.1	7.315994
20.005050	0.1	7.303417
20.006717	0.1	7.291198
20.008383	0.1	7.279635
20.010050	0.1	7.268548
20.011717	0.1	7.256568
20.013383	0.1	7.242561
20.015050	0.1	7.226825
20.016717	0.1	7.210195
20.018383	0.1	7.193387
20.020050	0.1	7.177294
20.021717	0.1	7.162393
20.023383	0.1	7.148385
20.025050	0.1	7.134438
20.026717	0.1	7.119894
20.028383	0.1	7.104874
20.030050	0.1	7.090331
20.031717	0.1	7.077039
20.033383	0.1	7.064999
20.035050	0.1	7.053376
20.036717	0.1	7.041574
20.038383	0.1	7.029534
20.040050	0.1	7.017672
20.041717	0.1	7.006050
20.043383	0.1	6.994188
20.045050	0.1	6.981433
20.046717	0.1	6.967783
20.048383	0.1	6.954432
20.050050	0.1	6.942749
20.051717	0.1	6.932259
20.053383	0.1	6.920755
20.055050	0.1	6.906510
20.056717	0.1	6.890238
20.058383	0.1	6.874800
20.060050	0.1	6.863296
20.061717	0.1	6.856740
20.063383	0.1	6.853581
20.065050	0.1	6.851435
20.066717	0.1	6.848753
20.068383	0.1	6.844819
20.070050	0.1	6.839753
20.071717	0.1	6.834567
20.073383	0.1	6.830275
20.075050	0.1	6.826580
20.076717	0.1	6.822944
20.078383	0.1	6.819845
20.080050	0.1	6.817997
20.081717	0.1	6.817639
20.083383	0.1	6.818533
20.085050	0.1	6.819964
20.086717	0.1	6.821156
20.088383	0.1	6.823004
20.090050	0.1	6.827474
20.091717	0.1	6.834627
20.093383	0.1	6.842256
20.095050	0.1	6.848634
20.096717	0.1	6.854415
20.098383	0.1	6.860972
20.100050	0.1	6.868422
20.101717	0.1	6.875396
20.103383	0.1	6.880880
20.105050	0.1	6.885589
20.106717	0.1	6.891430
20.108383	0.1	6.899596
20.110050	0.1	6.909252
20.111717	0.1	6.918788
20.113383	0.1	6.928266
20.115050	0.1	6.939471
20.116717	0.1	6.953478
20.118383	0.1	6.969393
20.120050	0.1	6.985128
20.121717	0.1	6.999970
20.123383	0.1	7.015288
20.125050	0.1	7.032216
20.126717	0.1	7.050217
20.128383	0.1	7.067681
20.130050	0.1	7.084191
20.131717	0.1	7.099867
20.133383	0.1	7.114947
20.135050	0.1	7.129789
20.136717	0.1	7.145286
20.138383	0.1	7.162571
20.140050	0.1	7.182658
20.141717	0.1	7.206023
20.143383	0.1	7.232547
20.145050	0.1	7.261813
20.146717	0.1	7.293165
20.148383	0.1	7.326186
20.150050	0.1	7.360697
20.151717	0.1	7.396281
20.153383	0.1	7.431865
20.155050	0.1	7.466972
20.156717	0.1	7.502377
20.158383	0.1	7.539809
20.160050	0.1	7.580042
20.161717	0.1	7.622540
20.163383	0.1	7.666588
20.165050	0.1	7.712484
20.166717	0.1	7.761181
20.168383	0.1	7.812977
20.170050	0.1	7.867754
20.171717	0.1	7.924617
20.173383	0.1	7.982314
20.175050	0.1	8.039833
20.176717	0.1	8.097232
20.178383	0.1	8.155525
20.180050	0.1	8.216501
20.181717	0.1	8.281112
20.183383	0.1	8.348942
20.185050	0.1	8.417905
20.186717	0.1	8.486271
20.188383	0.1	8.553029
20.190050	0.1	8.618176
20.191717	0.1	8.683324
20.193383	0.1	8.751154
20.195050	0.1	8.822501
20.196717	0.1	8.895815
20.198383	0.1	8.969069
20.200050	0.1	9.040535
20.201717	0.1	9.108544
20.203383	0.1	9.171725
20.205050	0.1	9.229422
20.206717	0.1	9.282888
20.208383	0.1	9.333075
20.210050	0.1	9.378970
20.211717	0.1	9.419382
20.213383	0.1	9.455264
20.215050	0.1	9.488643
20.216717	0.1	9.519339
20.218383	0.1	9.543956
20.220050	0.1	9.559513
20.221717	0.1	9.566844
20.223383	0.1	9.568811
20.225050	0.1	9.566367
20.226717	0.1	9.557665
20.228383	0.1	9.540558
20.230050	0.1	9.514988
20.231717	0.1	9.482444
20.233383	0.1	9.444774
20.235050	0.1	9.401918
20.236717	0.1	9.353042
20.238383	0.1	9.297968
20.240050	0.1	9.238184
20.241717	0.1	9.175301
20.243383	0.1	9.109796
20.245050	0.1	9.041608
20.246717	0.1	8.970261
20.248383	0.1	8.894384
20.250050	0.1	8.811951
20.251717	0.1	8.722425
20.253383	0.1	8.627475
20.255050	0.1	8.530319
20.256717	0.1	8.432925
20.258383	0.1	8.335174
20.260050	0.1	8.236468
20.261717	0.1	8.137703
20.263383	0.1	8.041263
20.265050	0.1	7.948578
20.266717	0.1	7.859052
20.268383	0.1	7.771552
20.270050	0.1	7.685602
20.271717	0.1	7.601798
20.273383	0.1	7.521570
20.275050	0.1	7.445157
20.276717	0.1	7.371009
20.278383	0.1	7.296861
20.280050	0.1	7.222414
20.281717	0.1	7.149697
20.283383	0.1	7.080794
20.285050	0.1	7.017076
20.286717	0.1	6.958425
20.288383	0.1	6.904602
20.290050	0.1	6.855369
20.291717	0.1	6.809414
20.293383	0.1	6.764353
20.295050	0.1	6.718994
20.296717	0.1	6.674290
20.298383	0.1	6.632030
20.300050	0.1	6.593883
20.301717	0.1	6.559849
20.303383	0.1	6.528736
20.305050	0.1	6.500543
20.306717	0.1	6.476164
20.308383	0.1	6.455481
20.310050	0.1	6.436646
20.311717	0.1	6.417931
20.313383	0.1	6.399393
20.315050	0.1	6.382525
20.316717	0.1	6.368041
20.318383	0.1	6.355048
20.320050	0.1	6.342650
20.321717	0.1	6.330550
20.323383	0.1	6.319106
20.325050	0.1	6.308854
20.326717	0.1	6.299913
20.328383	0.1	6.292522
20.330050	0.1	6.286562
20.331717	0.1	6.280899
20.333383	0.1	6.274701
20.335050	0.1	6.268442
20.336717	0.1	6.262541
20.338383	0.1	6.256998
20.340050	0.1	6.251812
20.341717	0.1	6.247282
20.343383	0.1	6.243468
20.345050	0.1	6.241739
20.346717	0.1	6.242812
20.348383	0.1	6.245733
20.350050	0.1	6.249071
20.351717	0.1	6.253064
20.353383	0.1	6.258667
20.355050	0.1	6.266117
20.356717	0.1	6.274343
20.358383	0.1	6.282330
20.360050	0.1	6.289482
20.361717	0.1	6.294787
20.363383	0.1	6.297410
20.365050	0.1	6.298244
20.366717	0.1	6.299377
20.368383	0.1	6.301701
20.370050	0.1	6.304264
20.371717	0.1	6.306291
20.373383	0.1	6.309510
20.375050	0.1	6.316126
20.376717	0.1	6.326318
20.378383	0.1	6.337643
20.380050	0.1	6.347835
20.381717	0.1	6.355644
20.383383	0.1	6.360889
20.385050	0.1	6.363988
20.386717	0.1	6.365955
20.388383	0.1	6.368399
20.390050	0.1	6.372333
20.391717	0.1	6.377757
20.393383	0.1	6.384373
20.395050	0.1	6.392539
20.396717	0.1	6.401658
20.398383	0.1	6.410361
20.400050	0.1	6.418586
20.401717	0.1	6.427646
20.403383	0.1	6.438673
20.405050	0.1	6.452084
20.406717	0.1	6.467402
20.408383	0.1	6.483376
20.410050	0.1	6.498099
20.411717	0.1	6.509662
20.413383	0.1	6.516755
20.415050	0.1	6.519735
20.416717	0.1	6.520927
20.418383	0.1	6.523133
20.420050	0.1	6.528259
20.421717	0.1	6.536782
20.423383	0.1	6.546498
20.425050	0.1	6.553471
20.426717	0.1	6.556452
20.428383	0.1	6.557227
20.430050	0.1	6.558955
20.431717	0.1	6.563306
20.433383	0.1	6.569148
20.435050	0.1	6.573797
20.436717	0.1	6.575168
20.438383	0.1	6.572724
20.440050	0.1	6.567061
20.441717	0.1	6.559551
20.443383	0.1	6.552160
20.445050	0.1	6.547213
20.446717	0.1	6.545425
20.448383	0.1	6.546319
20.450050	0.1	6.548763
20.451717	0.1	6.551266
20.453383	0.1	6.553352
20.455050	0.1	6.554902
20.456717	0.1	6.555379
20.458383	0.1	6.553770
20.460050	0.1	6.549836
20.461717	0.1	6.544352
20.463383	0.1	6.538809
20.465050	0.1	6.534875
20.466717	0.1	6.531895
20.468383	0.1	6.528020
20.470050	0.1	6.522417
20.471717	0.1	6.515265
20.473383	0.1	6.506682
20.475050	0.1	6.497384
20.476717	0.1	6.489277
20.478383	0.1	6.483734
20.480050	0.1	6.480158
20.481717	0.1	6.477237
20.483383	0.1	6.474376
20.485050	0.1	6.471455
20.486717	0.1	6.468296
20.488383	0.1	6.464184
20.490050	0.1	6.458402
20.491717	0.1	6.451786
20.493383	0.1	6.446898
20.495050	0.1	6.446302
20.496717	0.1	6.449938
20.498383	0.1	6.454230
20.500050	0.1	6.455362
20.501717	0.1	6.453813
20.503383	0.1	6.453276
20.505050	0.1	6.456972
20.506717	0.1	6.465018
20.508383	0.1	6.475270
20.510050	0.1	6.485522
20.511717	0.1	6.494761
20.513383	0.1	6.503165
20.515050	0.1	6.510616
20.516717	0.1	6.516576
20.518383	0.1	6.520570
20.520050	0.1	6.523610
20.521717	0.1	6.527663
20.523383	0.1	6.534934
20.525050	0.1	6.545782
20.526717	0.1	6.558657
20.528383	0.1	6.571830
20.530050	0.1	6.585300
20.531717	0.1	6.600023
20.533383	0.1	6.616295
20.535050	0.1	6.632686
20.536717	0.1	6.647110
20.538383	0.1	6.658197
20.540050	0.1	6.666601
20.541717	0.1	6.674707
20.543383	0.1	6.684065
20.545050	0.1	6.693662
20.546717	0.1	6.701231
20.548383	0.1	6.706536
20.550050	0.1	6.712437
20.551717	0.1	6.722093
20.553383	0.1	6.736279
20.555050	0.1	6.754041
20.556717	0.1	6.774068
20.558383	0.1	6.794691
20.560050	0.1	6.814421
20.561717	0.1	6.832481
20.563383	0.1	6.848514
20.565050	0.1	6.862581
20.566717	0.1	6.876409
20.568383	0.1	6.892384
20.570050	0.1	6.911397
20.571717	0.1	6.932915
20.573383	0.1	6.955445
20.575050	0.1	6.977618
20.576717	0.1	6.998778
20.578383	0.1	7.018984
20.580050	0.1	7.038415
20.581717	0.1	7.057190
20.583383	0.1	7.075847
20.585050	0.1	7.094860
20.586717	0.1	7.113278
20.588383	0.1	7.129908
20.590050	0.1	7.144452
20.591717	0.1	7.158101
20.593383	0.1	7.171870
20.595050	0.1	7.185579
20.596717	0.1	7.198096
20.598383	0.1	7.207692
20.600050	0.1	7.213057
20.601717	0.1	7.214666
20.603383	0.1	7.215202
20.605050	0.1	7.216931
20.606717	0.1	7.219792
20.608383	0.1	7.221938
20.610050	0.1	7.222057
20.611717	0.1	7.220626
20.613383	0.1	7.219196
20.615050	0.1	7.218421
20.616717	0.1	7.218123
20.618383	0.1	7.216990
20.620050	0.1	7.212937
20.621717	0.1	7.205129
20.623383	0.1	7.194400
20.625050	0.1	7.182420
20.626717	0.1	7.171035
20.628383	0.1	7.162273
20.630050	0.1	7.157147
20.631717	0.1	7.155002
20.633383	0.1	7.154406
20.635050	0.1	7.154823
20.636717	0.1	7.156372
20.638383	0.1	7.158637
20.640050	0.1	7.159830
20.641717	0.1	7.158041
20.643383	0.1	7.152915
20.645050	0.1	7.147432
20.646717	0.1	7.145942
20.648383	0.1	7.149935
20.650050	0.1	7.156671
20.651717	0.1	7.162512
20.653383	0.1	7.166326
20.655050	0.1	7.169426
20.656717	0.1	7.173956
20.658383	0.1	7.180989
20.660050	0.1	7.190407
20.661717	0.1	7.200242
20.663383	0.1	7.208348
20.665050	0.1	7.215679
20.666717	0.1	7.225454
20.668383	0.1	7.239223
20.670050	0.1	7.255316
20.671717	0.1	7.270694
20.673383	0.1	7.284284
20.675050	0.1	7.297457
20.676717	0.1	7.312537
20.678383	0.1	7.331372
20.680050	0.1	7.353366
20.681717	0.1	7.376373
20.683383	0.1	7.398844
20.685050	0.1	7.420600
20.686717	0.1	7.442177
20.688383	0.1	7.464111
20.690050	0.1	7.486999
20.691717	0.1	7.511080
20.693383	0.1	7.535935
20.695050	0.1	7.561028
20.696717	0.1	7.586301
20.698383	0.1	7.612169
20.700050	0.1	7.638932
20.701717	0.1	7.667602
20.703383	0.1	7.698834
20.705050	0.1	7.731736
20.706717	0.1	7.765174
20.708383	0.1	7.798911
20.710050	0.1	7.833064
20.711717	0.1	7.867218
20.713383	0.1	7.901073
20.715050	0.1	7.934869
20.716717	0.1	7.969320
20.718383	0.1	8.005381
20.720050	0.1	8.043767
20.721717	0.1	8.084417
20.723383	0.1	8.126796
20.725050	0.1	8.170009
20.726717	0.1	8.213461
20.728383	0.1	8.256734
20.730050	0.1	8.299888
20.731717	0.1	8.343101
20.733383	0.1	8.385420
20.735050	0.1	8.425534
20.736717	0.1	8.462787
20.738383	0.1	8.498252
20.740050	0.1	8.533955
20.741717	0.1	8.570910
20.743383	0.1	8.608997
20.745050	0.1	8.647621
20.746717	0.1	8.685589
20.748383	0.1	8.722306
20.750050	0.1	8.757830
20.751717	0.1	8.791924
20.753383	0.1	8.823813
20.755050	0.1	8.853734
20.756717	0.1	8.882583
20.758383	0.1	8.910597
20.760050	0.1	8.936644
20.761717	0.1	8.959473
20.763383	0.1	8.978904
20.765050	0.1	8.996308
20.766717	0.1	9.013117
20.768383	0.1	9.030104
20.770050	0.1	9.047688
20.771717	0.1	9.065450
20.773383	0.1	9.081305
20.775050	0.1	9.093285
20.776717	0.1	9.101928
20.778383	0.1	9.109438
20.780050	0.1	9.117961
20.781717	0.1	9.128154
20.783383	0.1	9.138644
20.785050	0.1	9.145916
20.786717	0.1	9.146333
20.788383	0.1	9.138883
20.790050	0.1	9.125472
20.791717	0.1	9.109974
20.793383	0.1	9.096385
20.795050	0.1	9.087742
20.796717	0.1	9.085358
20.798383	0.1	9.088159
20.800050	0.1	9.093345
20.801717	0.1	9.098530
20.803383	0.1	9.102405
20.805050	0.1	9.104729
20.806717	0.1	9.105444
20.808383	0.1	9.104670
20.810050	0.1	9.103180
20.811717	0.1	9.102345
20.813383	0.1	9.103597
20.815050	0.1	9.107948
20.816717	0.1	9.116054
20.818383	0.1	9.128035
20.820050	0.1	9.143651
20.821717	0.1	9.161890
20.823383	0.1	9.181083
20.825050	0.1	9.199858
20.826717	0.1	9.217918
20.828383	0.1	9.236336
20.830050	0.1	9.255410
20.831717	0.1	9.274722
20.833383	0.1	9.294749
20.835050	0.1	9.315432
20.836717	0.1	9.335876
20.838383	0.1	9.355009
20.840050	0.1	9.372652
20.841717	0.1	9.388328
20.843383	0.1	9.401084
20.845050	0.1	9.410859
20.846717	0.1	9.419203
20.848383	0.1	9.428919
20.850050	0.1	9.441734
20.851717	0.1	9.456993
20.853383	0.1	9.472490
20.855050	0.1	9.485543
20.856717	0.1	9.493650
20.858383	0.1	9.496391
20.860050	0.1	9.496213
20.861717	0.1	9.495974
20.863383	0.1	9.496928
20.865050	0.1	9.499431
20.866717	0.1	9.502590
20.868383	0.1	9.504915
20.870050	0.1	9.504855
20.871717	0.1	9.501458
20.873383	0.1	9.494365
20.875050	0.1	9.483338
20.876717	0.1	9.468675
20.878383	0.1	9.451390
20.880050	0.1	9.432734
20.881717	0.1	9.414256
20.883383	0.1	9.396852
20.885050	0.1	9.380341
20.886717	0.1	9.363294
20.888383	0.1	9.344638
20.890050	0.1	9.324253
20.891717	0.1	9.302795
20.893383	0.1	9.280861
20.895050	0.1	9.258390
20.896717	0.1	9.235025
20.898383	0.1	9.210766
20.900050	0.1	9.186149
20.901717	0.1	9.162546
20.903383	0.1	9.141565
20.905050	0.1	9.123743
20.906717	0.1	9.108544
20.908383	0.1	9.094775
20.910050	0.1	9.081841
20.911717	0.1	9.069622
20.913383	0.1	9.058238
20.915050	0.1	9.046674
20.916717	0.1	9.033859
20.918383	0.1	9.019673
20.920050	0.1	9.004534
20.921717	0.1	8.988441
20.923383	0.1	8.971394
20.925050	0.1	8.954466
20.926717	0.1	8.939565
20.928383	0.1	8.928121
20.930050	0.1	8.919836
20.931717	0.1	8.913160
20.933383	0.1	8.906782
20.935050	0.1	8.900524
20.936717	0.1	8.896173
20.938383	0.1	8.895696
20.940050	0.1	8.898378
20.941717	0.1	8.901895
20.943383	0.1	8.905232
20.945050	0.1	8.908868
20.946717	0.1	8.913518
20.948383	0.1	8.919359
20.950050	0.1	8.926511
20.951717	0.1	8.935214
20.953383	0.1	8.945168
20.955050	0.1	8.955718
20.956717	0.1	8.965552
20.958383	0.1	8.972705
20.960050	0.1	8.976698
20.961717	0.1	8.979500
20.963383	0.1	8.983672
20.965050	0.1	8.990408
20.966717	0.1	8.998931
20.968383	0.1	9.008349
20.970050	0.1	9.018422
20.971717	0.1	9.029687
20.973383	0.1	9.042383
20.975050	0.1	9.056271
20.976717	0.1	9.070576
20.978383	0.1	9.084523
20.980050	0.1	9.097636
20.981717	0.1	9.110094
20.983383	0.1	9.122611
20.985050	0.1	9.136379
20.986717	0.1	9.152115
20.988383	0.1	9.169400
20.990050	0.1	9.186626
20.991717	0.1	9.202242
20.993383	0.1	9.216726
20.995050	0.1	9.231210
20.996717	0.1	9.245456
20.998383	0.1	9.258509
21.000050	0.1	9.269655
21.001717	0.1	9.279848
21.003383	0.1	9.291113
21.005050	0.1	9.305001
21.006717	0.1	9.321809
21.008383	0.1	9.341181
21.010050	0.1	9.362281
21.011717	0.1	9.384573
21.013383	0.1	9.407759
21.015050	0.1	9.431363
21.016717	0.1	9.454907
21.018383	0.1	9.478987
21.020050	0.1	9.504080
21.021717	0.1	9.529532
21.023383	0.1	9.554506
21.025050	0.1	9.578646
21.026717	0.1	9.601832
21.028383	0.1	9.624065
21.030050	0.1	9.645939
21.031717	0.1	9.668589
21.033383	0.1	9.693683
21.035050	0.1	9.721578
21.036717	0.1	9.749413
21.038383	0.1	9.774268
21.040050	0.1	9.796322
21.041717	0.1	9.818376
21.043383	0.1	9.842694
21.045050	0.1	9.869934
21.046717	0.1	9.900213
21.048383	0.1	9.933532
21.050050	0.1	9.969295
21.051717	0.1	10.004819
21.053383	0.1	10.037900
21.055050	0.1	10.069192
21.056717	0.1	10.101438
21.058383	0.1	10.137141
21.060050	0.1	10.177136
21.061717	0.1	10.220886
21.063383	0.1	10.266901
21.065050	0.1	10.313571
21.066717	0.1	10.359526
21.068383	0.1	10.404349
21.070050	0.1	10.448516
21.071717	0.1	10.493398
21.073383	0.1	10.540367
21.075050	0.1	10.589541
21.076717	0.1	10.640085
21.078383	0.1	10.691584
21.080050	0.1	10.744453
21.081717	0.1	10.799289
21.083383	0.1	10.856867
21.085050	0.1	10.916413
21.086717	0.1	10.975779
21.088383	0.1	11.033357
21.090050	0.1	11.088968
21.091717	0.1	11.143268
21.093383	0.1	11.197687
21.095050	0.1	11.253715
21.096717	0.1	11.311591
21.098383	0.1	11.370183
21.100050	0.1	11.428834
21.101717	0.1	11.486650
21.103383	0.1	11.541963
21.105050	0.1	11.593343
21.106717	0.1	11.641205
21.108383	0.1	11.686803
21.110050	0.1	11.730552
21.111717	0.1	11.771918
21.113383	0.1	11.809767
21.115050	0.1	11.843503
21.116717	0.1	11.873127
21.118383	0.1	11.899234
21.120050	0.1	11.922003
21.121717	0.1	11.940778
21.123383	0.1	11.955083
21.125050	0.1	11.965514
21.126717	0.1	11.973084
21.128383	0.1	11.977554
21.130050	0.1	11.977554
21.131717	0.1	11.972726
21.133383	0.1	11.964381
21.135050	0.1	11.955024
21.136717	0.1	11.945606
21.138383	0.1	11.934579
21.140050	0.1	11.919738
21.141717	0.1	11.899830
21.143383	0.1	11.874259
21.145050	0.1	11.843682
21.146717	0.1	11.809707
21.148383	0.1	11.773647
21.150050	0.1	11.736572
21.151717	0.1	11.700631
21.153383	0.1	11.667133
21.155050	0.1	11.635543
21.156717	0.1	11.604071
21.158383	0.1	11.571766
21.160050	0.1	11.539043
21.161717	0.1	11.506797
21.163383	0.1	11.475981
21.165050	0.1	11.447013
21.166717	0.1	11.419357
21.168383	0.1	11.391760
21.170050	0.1	11.363626
21.171717	0.1	11.335195
21.173383	0.1	11.306823
21.175050	0.1	11.278809
21.176717	0.1	11.252225
21.178383	0.1	11.228622
21.180050	0.1	11.209310
21.181717	0.1	11.195183
21.183383	0.1	11.186958
21.185050	0.1	11.183859
21.186717	0.1	11.183918
21.188383	0.1	11.185051
21.190050	0.1	11.185826
21.191717	0.1	11.185766
21.193383	0.1	11.185349
21.195050	0.1	11.186302
21.196717	0.1	11.190117
21.198383	0.1	11.197568
21.200050	0.1	11.208237
21.201717	0.1	11.220933
21.203383	0.1	11.235357
21.205050	0.1	11.251748
21.206717	0.1	11.269630
21.208383	0.1	11.287928
21.210050	0.1	11.305333
21.211717	0.1	11.321367
21.213383	0.1	11.336446
21.215050	0.1	11.350752
21.216717	0.1	11.364341
21.218383	0.1	11.377931
21.220050	0.1	11.392594
21.221717	0.1	11.407495
21.223383	0.1	11.419416
21.225050	0.1	11.425317
21.226717	0.1	11.425734
21.228383	0.1	11.424125
21.230050	0.1	11.423588
21.231717	0.1	11.424185
21.233383	0.1	11.423648
21.235050	0.1	11.419357
21.236717	0.1	11.410118
21.238383	0.1	11.395455
21.240050	0.1	11.376203
21.241717	0.1	11.354507
21.243383	0.1	11.332155
21.245050	0.1	11.309624
21.246717	0.1	11.286975
21.248383	0.1	11.263729
21.250050	0.1	11.238099
21.251717	0.1	11.208416
21.253383	0.1	11.174381
21.255050	0.1	11.136711
21.256717	0.1	11.096419
21.258383	0.1	11.054159
21.260050	0.1	11.010528
21.261717	0.1	10.966242
21.263383	0.1	10.921837
21.265050	0.1	10.877252
21.266717	0.1	10.832012
21.268383	0.1	10.785640
21.270050	0.1	10.738075
21.271717	0.1	10.689498
21.273383	0.1	10.640085
21.275050	0.1	10.590912
21.276717	0.1	10.543466
21.278383	0.1	10.498107
21.280050	0.1	10.453463
21.281717	0.1	10.408521
21.283383	0.1	10.363281
21.285050	0.1	10.317743
21.286717	0.1	10.272027
21.288383	0.1	10.227323
21.290050	0.1	10.184825
21.291717	0.1	10.144234
21.293383	0.1	10.104359
21.295050	0.1	10.064602
21.296717	0.1	10.024727
21.298383	0.1	9.985388
21.300050	0.1	9.947301
21.301717	0.1	9.910942
21.303383	0.1	9.876311
21.305050	0.1	9.842754
21.306717	0.1	9.809793
21.308383	0.1	9.777368
21.310050	0.1	9.746194
21.311717	0.1	9.717048
21.313383	0.1	9.690345
21.315050	0.1	9.666503
21.316717	0.1	9.645641
21.318383	0.1	9.627224
21.320050	0.1	9.609521
21.321717	0.1	9.590805
21.323383	0.1	9.570003
21.325050	0.1	9.546519
21.326717	0.1	9.521366
21.328383	0.1	9.496928
21.330050	0.1	9.474874
21.331717	0.1	9.455383
21.333383	0.1	9.438336
21.335050	0.1	9.423495
21.336717	0.1	9.408773
21.338383	0.1	9.391964
21.340050	0.1	9.373189
21.341717	0.1	9.354890
21.343383	0.1	9.339035
21.345050	0.1	9.325862
21.346717	0.1	9.314597
21.348383	0.1	9.303511
21.350050	0.1	9.290398
21.351717	0.1	9.275497
21.353383	0.1	9.261013
21.355050	0.1	9.248794
21.356717	0.1	9.238780
21.358383	0.1	9.228826
21.360050	0.1	9.216428
21.361717	0.1	9.200931
21.363383	0.1	9.183229
21.365050	0.1	9.164274
21.366717	0.1	9.145320
21.368383	0.1	9.127975
21.370050	0.1	9.113432
21.371717	0.1	9.102166
21.373383	0.1	9.094060
21.375050	0.1	9.087861
21.376717	0.1	9.081841
21.378383	0.1	9.074390
21.380050	0.1	9.064258
21.381717	0.1	9.051085
21.383383	0.1	9.035588
21.385050	0.1	9.019197
21.386717	0.1	9.002805
21.388383	0.1	8.986891
21.390050	0.1	8.971990
21.391717	0.1	8.959234
21.393383	0.1	8.949042
21.395050	0.1	8.940280
21.396717	0.1	8.930862
21.398383	0.1	8.919180
21.400050	0.1	8.904160
21.401717	0.1	8.885563
21.403383	0.1	8.864940
21.405050	0.1	8.844913
21.406717	0.1	8.827925
21.408383	0.1	8.814693
21.410050	0.1	8.803011
21.411717	0.1	8.788944
21.413383	0.1	8.770049
21.415050	0.1	8.746863
21.416717	0.1	8.722485
21.418383	0.1	8.699835
21.420050	0.1	8.680583
21.421717	0.1	8.665145
21.423383	0.1	8.653164
21.425050	0.1	8.642972
21.426717	0.1	8.632064
21.428383	0.1	8.618176
21.430050	0.1	8.599699
21.431717	0.1	8.577109
21.433383	0.1	8.553088
21.435050	0.1	8.530319
21.436717	0.1	8.509040
21.438383	0.1	8.488715
21.440050	0.1	8.469523
21.441717	0.1	8.451224
21.443383	0.1	8.432031
21.445050	0.1	8.409560
21.446717	0.1	8.383573
21.448383	0.1	8.355618
21.450050	0.1	8.327425
21.451717	0.1	8.299590
21.453383	0.1	8.271933
21.455050	0.1	8.244992
21.456717	0.1	8.220375
21.458383	0.1	8.199096
21.460050	0.1	8.180798
21.461717	0.1	8.164168
21.463383	0.1	8.147240
21.465050	0.1	8.127511
21.466717	0.1	8.103729
21.468383	0.1	8.077264
21.470050	0.1	8.050681
21.471717	0.1	8.025170
21.473383	0.1	8.000911
21.475050	0.1	7.978321
21.476717	0.1	7.957936
21.478383	0.1	7.938564
21.480050	0.1	7.917583
21.481717	0.1	7.893146
21.483383	0.1	7.865310
21.485050	0.1	7.835389
21.486717	0.1	7.805109
21.488383	0.1	7.775128
21.490050	0.1	7.744968
21.491717	0.1	7.713557
21.493383	0.1	7.680357
21.495050	0.1	7.646084
21.496717	0.1	7.613302
21.498383	0.1	7.585526
21.500050	0.1	7.564486
21.501717	0.1	7.548511
21.503383	0.1	7.534206
21.505050	0.1	7.519067
21.506717	0.1	7.501603
21.508383	0.1	7.481575
21.510050	0.1	7.460118
21.511717	0.1	7.439077
21.513383	0.1	7.419408
21.515050	0.1	7.400036
21.516717	0.1	7.378698
21.518383	0.1	7.354856
21.520050	0.1	7.329703
21.521717	0.1	7.304490
21.523383	0.1	7.279635
21.525050	0.1	7.256031
21.526717	0.1	7.234216
21.528383	0.1	7.214249
21.530050	0.1	7.196010
21.531717	0.1	7.178843
21.533383	0.1	7.161260
21.535050	0.1	7.143319
21.536717	0.1	7.126332
21.538383	0.1	7.110715
21.540050	0.1	7.094860
21.541717	0.1	7.077396
21.543383	0.1	7.058561
21.545050	0.1	7.039369
21.546717	0.1	7.020593
21.548383	0.1	7.002950
21.550050	0.1	6.986797
21.551717	0.1	6.971837
21.553383	0.1	6.956876
21.555050	0.1	6.940544
21.556717	0.1	6.923140
21.558383	0.1	6.905973
21.560050	0.1	6.889642
21.561717	0.1	6.874144
21.563383	0.1	6.859184
21.565050	0.1	6.843508
21.566717	0.1	6.825686
21.568383	0.1	6.806672
21.570050	0.1	6.789387
21.571717	0.1	6.775141
21.573383	0.1	6.762743
21.575050	0.1	6.750524
21.576717	0.1	6.737173
21.578383	0.1	6.721676
21.580050	0.1	6.703735
21.581717	0.1	6.684840
21.583383	0.1	6.666959
21.585050	0.1	6.650985
21.586717	0.1	6.636203
21.588383	0.1	6.621063
21.590050	0.1	6.604791
21.591717	0.1	6.587565
21.593383	0.1	6.570638
21.595050	0.1	6.555975
21.596717	0.1	6.544590
21.598383	0.1	6.535948
21.600050	0.1	6.528855
21.601717	0.1	6.522119
21.603383	0.1	6.513894
21.605050	0.1	6.503165
21.606717	0.1	6.491006
21.608383	0.1	6.479085
21.610050	0.1	6.468535
21.611717	0.1	6.459773
21.613383	0.1	6.453097
21.615050	0.1	6.448031
21.616717	0.1	6.442607
21.618383	0.1	6.434381
21.620050	0.1	6.422103
21.621717	0.1	6.406010
21.623383	0.1	6.388247
21.625050	0.1	6.371856
21.626717	0.1	6.358982
21.628383	0.1	6.349624
21.630050	0.1	6.341696
21.631717	0.1	6.333292
21.633383	0.1	6.323934
21.635050	0.1	6.315470
21.636717	0.1	6.310225
21.638383	0.1	6.308675
21.640050	0.1	6.309271
21.641717	0.1	6.310106
21.643383	0.1	6.309927
21.645050	0.1	6.308258
21.646717	0.1	6.305039
21.648383	0.1	6.300986
21.650050	0.1	6.296933
21.651717	0.1	6.293595
21.653383	0.1	6.291628
21.655050	0.1	6.291092
21.656717	0.1	6.292045
21.658383	0.1	6.294608
21.660050	0.1	6.298662
21.661717	0.1	6.303072
21.663383	0.1	6.306708
21.665050	0.1	6.309748
21.666717	0.1	6.313265
21.668383	0.1	6.318152
21.670050	0.1	6.324411
21.671717	0.1	6.332040
21.673383	0.1	6.340921
21.675050	0.1	6.350398
21.676717	0.1	6.358743
21.678383	0.1	6.365359
21.680050	0.1	6.371797
21.681717	0.1	6.380380
21.683383	0.1	6.392002
21.685050	0.1	6.405473
21.686717	0.1	6.418586
21.688383	0.1	6.430090
21.690050	0.1	6.440401
21.691717	0.1	6.450236
21.693383	0.1	6.459773
21.695050	0.1	6.469131
21.696717	0.1	6.478787
21.698383	0.1	6.488681
21.700050	0.1	6.498993
21.701717	0.1	6.509364
21.703383	0.1	6.517947
21.705050	0.1	6.522239
21.706717	0.1	6.521166
21.708383	0.1	6.515265
21.710050	0.1	6.505907
21.711717	0.1	6.494284
21.713383	0.1	6.480515
21.715050	0.1	6.465018
21.716717	0.1	6.448985
21.718383	0.1	6.433487
21.720050	0.1	6.418467
21.721717	0.1	6.402612
21.723383	0.1	6.384254
21.725050	0.1	6.362737
21.726717	0.1	6.338299
21.728383	0.1	6.311238
21.730050	0.1	6.281197
21.731717	0.1	6.246984
21.733383	0.1	6.208301
21.735050	0.1	6.166697
21.736717	0.1	6.124139
21.738383	0.1	6.080747
21.740050	0.1	6.035269
21.741717	0.1	5.988181
21.743383	0.1	5.940974
21.745050	0.1	5.894363
21.746717	0.1	5.847752
21.748383	0.1	5.799830
21.750050	0.1	5.749822
21.751717	0.1	5.697787
21.753383	0.1	5.644501
21.755050	0.1	5.591214
21.756717	0.1	5.538464
21.758383	0.1	5.486369
21.760050	0.1	5.435646
21.761717	0.1	5.386651
21.763383	0.1	5.338729
21.765050	0.1	5.290568
21.766717	0.1	5.242169
21.768383	0.1	5.194545
21.770050	0.1	5.148769
21.771717	0.1	5.105377
21.773383	0.1	5.064369
21.775050	0.1	5.025685
21.776717	0.1	4.988492
21.778383	0.1	4.951239
21.780050	0.1	4.913271
21.781717	0.1	4.875422
21.783383	0.1	4.839838
21.785050	0.1	4.808307
21.786717	0.1	4.779935
21.788383	0.1	4.751981
21.790050	0.1	4.722357
21.791717	0.1	4.691124
21.793383	0.1	4.659295
21.795050	0.1	4.628003
21.796717	0.1	4.598439
21.798383	0.1	4.571796
21.800050	0.1	4.548312
21.801717	0.1	4.527450
21.803383	0.1	4.508198
21.805050	0.1	4.489482
21.806717	0.1	4.471004
21.808383	0.1	4.453302
21.810050	0.1	4.437089
21.811717	0.1	4.422605
21.813383	0.1	4.409194
21.815050	0.1	4.395783
21.816717	0.1	4.381240
21.818383	0.1	4.365862
21.820050	0.1	4.350901
21.821717	0.1	4.337192
21.823383	0.1	4.325569
21.825050	0.1	4.317165
21.826717	0.1	4.312456
21.828383	0.1	4.310072
21.830050	0.1	4.306734
21.831717	0.1	4.299701
21.833383	0.1	4.288674
21.835050	0.1	4.275918
21.836717	0.1	4.265070
21.838383	0.1	4.257679
21.840050	0.1	4.251838
21.841717	0.1	4.244745
21.843383	0.1	4.235566
21.845050	0.1	4.224241
21.846717	0.1	4.210890
21.848383	0.1	4.197240
21.850050	0.1	4.185736
21.851717	0.1	4.178167
21.853383	0.1	4.174769
21.855050	0.1	4.174590
21.856717	0.1	4.176140
21.858383	0.1	4.177571
21.860050	0.1	4.176557
21.861717	0.1	4.171312
21.863383	0.1	4.162371
21.865050	0.1	4.152656
21.866717	0.1	4.144728
21.868383	0.1	4.139006
21.870050	0.1	4.134357
21.871717	0.1	4.129768
21.873383	0.1	4.124761
21.875050	0.1	4.118562
21.876717	0.1	4.109860
21.878383	0.1	4.098833
21.880050	0.1	4.087985
21.881717	0.1	4.080594
21.883383	0.1	4.078210
21.885050	0.1	4.079581
21.886717	0.1	4.081667
21.888383	0.1	4.080773
21.890050	0.1	4.074991
21.891717	0.1	4.064918
21.893383	0.1	4.053533
21.895050	0.1	4.044354
21.896717	0.1	4.039586
21.898383	0.1	4.038215
21.900050	0.1	4.037321
21.901717	0.1	4.034341
21.903383	0.1	4.028142
21.905050	0.1	4.018724
21.906717	0.1	4.006744
21.908383	0.1	3.993452
21.910050	0.1	3.980816
21.911717	0.1	3.970146
21.913383	0.1	3.961623
21.915050	0.1	3.955126
21.916717	0.1	3.949881
21.918383	0.1	3.943920
21.920050	0.1	3.935814
21.921717	0.1	3.926635
21.923383	0.1	3.918410
21.925050	0.1	3.912151
21.926717	0.1	3.907740
21.928383	0.1	3.904701
21.930050	0.1	3.902018
21.931717	0.1	3.898561
21.933383	0.1	3.893674
21.935050	0.1	3.887177
21.936717	0.1	3.879190
21.938383	0.1	3.870607
21.940050	0.1	3.862560
21.941717	0.1	3.855050
21.943383	0.1	3.847361
21.945050	0.1	3.838361
21.946717	0.1	3.827930
21.948383	0.1	3.817618
21.950050	0.1	3.809750
21.951717	0.1	3.805280
21.953383	0.1	3.803551
21.955050	0.1	3.804028
21.956717	0.1	3.806293
21.958383	0.1	3.808379
21.960050	0.1	3.807903
21.961717	0.1	3.803909
21.963383	0.1	3.796816
21.965050	0.1	3.787875
21.966717	0.1	3.778935
21.968383	0.1	3.771425
21.970050	0.1	3.765822
21.971717	0.1	3.761709
21.973383	0.1	3.758013
21.975050	0.1	3.753484
21.976717	0.1	3.747881
21.978383	0.1	3.742099
21.980050	0.1	3.737033
21.981717	0.1	3.732562
21.983383	0.1	3.728628
21.985050	0.1	3.725469
21.986717	0.1	3.722966
21.988383	0.1	3.720880
21.990050	0.1	3.719926
21.991717	0.1	3.721953
21.993383	0.1	3.728748
21.995050	0.1	3.739417
21.996717	0.1	3.750622
21.998383	0.1	3.758729
22.000050	0.1	3.761471
22.001717	0.1	3.759325
22.003383	0.1	3.754258
22.005050	0.1	3.748417
22.006717	0.1	3.743470
22.008383	0.1	3.740847
22.010050	0.1	3.740609
22.011717	0.1	3.741861
22.013383	0.1	3.743589
22.015050	0.1	3.746093
22.016717	0.1	3.750503
22.018383	0.1	3.757596
22.020050	0.1	3.766895
22.021717	0.1	3.776252
22.023383	0.1	3.783465
22.025050	0.1	3.788531
22.026717	0.1	3.793419
22.028383	0.1	3.799796
22.030050	0.1	3.808558
22.031717	0.1	3.819823
22.033383	0.1	3.832698
22.035050	0.1	3.845036
22.036717	0.1	3.855884
22.038383	0.1	3.865957
22.040050	0.1	3.875613
22.041717	0.1	3.884673
22.043383	0.1	3.893018
22.045050	0.1	3.901422
22.046717	0.1	3.910840
22.048383	0.1	3.921747
22.050050	0.1	3.934324
22.051717	0.1	3.948689
22.053383	0.1	3.963411
22.055050	0.1	3.976643
22.056717	0.1	3.987193
22.058383	0.1	3.995836
22.060050	0.1	4.004121
22.061717	0.1	4.013837
22.063383	0.1	4.025579
22.065050	0.1	4.038930
22.066717	0.1	4.053295
22.068383	0.1	4.067660
22.070050	0.1	4.080236
22.071717	0.1	4.089237
22.073383	0.1	4.094482
22.075050	0.1	4.097760
22.076717	0.1	4.100919
22.078383	0.1	4.104138
22.080050	0.1	4.106403
22.081717	0.1	4.107237
22.083383	0.1	4.106879
22.085050	0.1	4.105032
22.086717	0.1	4.100919
22.088383	0.1	4.093826
22.090050	0.1	4.084289
22.091717	0.1	4.073143
22.093383	0.1	4.061044
22.095050	0.1	4.048705
22.096717	0.1	4.036248
22.098383	0.1	4.023910
22.100050	0.1	4.011512
22.101717	0.1	3.998518
22.103383	0.1	3.983736
22.105050	0.1	3.966272
22.106717	0.1	3.946603
22.108383	0.1	3.926039
22.110050	0.1	3.904999
22.111717	0.1	3.882528
22.113383	0.1	3.857732
22.115050	0.1	3.831148
22.116717	0.1	3.804863
22.118383	0.1	3.780663
22.120050	0.1	3.758729
22.121717	0.1	3.738404
22.123383	0.1	3.719628
22.125050	0.1	3.702760
22.126717	0.1	3.687799
22.128383	0.1	3.674686
22.130050	0.1	3.664434
22.131717	0.1	3.658056
22.133383	0.1	3.654242
22.135050	0.1	3.650248
22.136717	0.1	3.643751
22.138383	0.1	3.634095
22.140050	0.1	3.621221
22.141717	0.1	3.606141
22.143383	0.1	3.590703
22.145050	0.1	3.577650
22.146717	0.1	3.568709
22.148383	0.1	3.563404
22.150050	0.1	3.560007
22.151717	0.1	3.557265
22.153383	0.1	3.555477
22.155050	0.1	3.556073
22.156717	0.1	3.559888
22.158383	0.1	3.566325
22.160050	0.1	3.574372
22.161717	0.1	3.584087
22.163383	0.1	3.595472
22.165050	0.1	3.607571
22.166717	0.1	3.618062
22.168383	0.1	3.625691
22.170050	0.1	3.631652
22.171717	0.1	3.638506
22.173383	0.1	3.647387
22.175050	0.1	3.657520
22.176717	0.1	3.668189
22.178383	0.1	3.679753
22.180050	0.1	3.692806
22.181717	0.1	3.707707
22.183383	0.1	3.724873
22.185050	0.1	3.744662
22.186717	0.1	3.765702
22.188383	0.1	3.784955
22.190050	0.1	3.800392
22.191717	0.1	3.812909
22.193383	0.1	3.824771
22.195050	0.1	3.837526
22.196717	0.1	3.852010
22.198383	0.1	3.868461
22.200050	0.1	3.886342
22.201717	0.1	3.904760
22.203383	0.1	3.924608
22.205050	0.1	3.948033
22.206717	0.1	3.975451
22.208383	0.1	4.004419
22.210050	0.1	4.030943
22.211717	0.1	4.052222
22.213383	0.1	4.067958
22.215050	0.1	4.080296
22.216717	0.1	4.091382
22.218383	0.1	4.101515
22.220050	0.1	4.109919
22.221717	0.1	4.116535
22.223383	0.1	4.121244
22.225050	0.1	4.123748
22.226717	0.1	4.124522
22.228383	0.1	4.125059
22.230050	0.1	4.125834
22.231717	0.1	4.125834
22.233383	0.1	4.123867
22.235050	0.1	4.119277
22.236717	0.1	4.111827
22.238383	0.1	4.101277
22.240050	0.1	4.087210
22.241717	0.1	4.068852
22.243383	0.1	4.046500
22.245050	0.1	4.022837
22.246717	0.1	4.001260
22.248383	0.1	3.983081
22.250050	0.1	3.966630
22.251717	0.1	3.949404
22.253383	0.1	3.929675
22.255050	0.1	3.906965
22.256717	0.1	3.881693
22.258383	0.1	3.855050
22.260050	0.1	3.828645
22.261717	0.1	3.803075
22.263383	0.1	3.777206
22.265050	0.1	3.748656
22.266717	0.1	3.715992
22.268383	0.1	3.680527
22.270050	0.1	3.645420
22.271717	0.1	3.613413
22.273383	0.1	3.585756
22.275050	0.1	3.561914
22.276717	0.1	3.540457
22.278383	0.1	3.520668
22.280050	0.1	3.502548
22.281717	0.1	3.485680
22.283383	0.1	3.469765
22.285050	0.1	3.455401
22.286717	0.1	3.443301
22.288383	0.1	3.432632
22.290050	0.1	3.421843
22.291717	0.1	3.410101
22.293383	0.1	3.397525
22.295050	0.1	3.385425
22.296717	0.1	3.375054
22.298383	0.1	3.366113
22.300050	0.1	3.357232
22.301717	0.1	3.348291
22.303383	0.1	3.340781
22.305050	0.1	3.335655
22.306717	0.1	3.332377
22.308383	0.1	3.328979
22.310050	0.1	3.324449
22.311717	0.1	3.319800
22.313383	0.1	3.317237
22.315050	0.1	3.319323
22.316717	0.1	3.327370
22.318383	0.1	3.341139
22.320050	0.1	3.358126
22.321717	0.1	3.375054
22.323383	0.1	3.389895
22.325050	0.1	3.402710
22.326717	0.1	3.414691
22.328383	0.1	3.427208
22.330050	0.1	3.440559
22.331717	0.1	3.454149
22.333383	0.1	3.467679
22.335050	0.1	3.482461
22.336717	0.1	3.499985
22.338383	0.1	3.519953
22.340050	0.1	3.541649
22.341717	0.1	3.564656
22.343383	0.1	3.588855
22.345050	0.1	3.614485
22.346717	0.1	3.642321
22.348383	0.1	3.672421
22.350050	0.1	3.703237
22.351717	0.1	3.733695
22.353383	0.1	3.764332
22.355050	0.1	3.797055
22.356717	0.1	3.833592
22.358383	0.1	3.874123
22.360050	0.1	3.917158
22.361717	0.1	3.961146
22.363383	0.1	4.004956
22.365050	0.1	4.048050
22.366717	0.1	4.091919
22.368383	0.1	4.139304
22.370050	0.1	4.191816
22.371717	0.1	4.248321
22.373383	0.1	4.306436
22.375050	0.1	4.364848
22.376717	0.1	4.423976
22.378383	0.1	4.484952
22.380050	0.1	4.548192
22.381717	0.1	4.613638
22.383383	0.1	4.681886
22.385050	0.1	4.754722
22.386717	0.1	4.833401
22.388383	0.1	4.917980
22.390050	0.1	5.007744
22.391717	0.1	5.101323
22.393383	0.1	5.196870
22.395050	0.1	5.293906
22.396717	0.1	5.393207
22.398383	0.1	5.495847
22.400050	0.1	5.602241
22.401717	0.1	5.712629
22.403383	0.1	5.827070
22.405050	0.1	5.945981
22.406717	0.1	6.070733
22.408383	0.1	6.203473
22.410050	0.1	6.345630
22.411717	0.1	6.496966
22.413383	0.1	6.655336
22.415050	0.1	6.818891
22.416717	0.1	6.987393
22.418383	0.1	7.161618
22.420050	0.1	7.342577
22.421717	0.1	7.531286
22.423383	0.1	7.728696
22.425050	0.1	7.935226
22.426717	0.1	8.150638
22.428383	0.1	8.374870
22.430050	0.1	8.608699
22.431717	0.1	8.853496
22.433383	0.1	9.111047
22.435050	0.1	9.382487
22.436717	0.1	9.668828
22.438383	0.1	9.971440
22.440050	0.1	10.292531
22.441717	0.1	10.633648
22.443383	0.1	10.993183
22.445050	0.1	11.365891
22.446717	0.1	11.746467
22.448383	0.1	12.132943
22.450050	0.1	12.526692
22.451717	0.1	12.930215
22.453383	0.1	13.345898
22.455050	0.1	13.776780
22.456717	0.1	14.224709
22.458383	0.1	14.688791
22.460050	0.1	15.166045
22.461717	0.1	15.655101
22.463383	0.1	16.157568
22.465050	0.1	16.677381
22.466717	0.1	17.217876
22.468383	0.1	17.780782
22.470050	0.1	18.366576
22.471717	0.1	18.976928
22.473383	0.1	19.614519
22.475050	0.1	20.281137
22.476717	0.1	20.977677
22.478383	0.1	21.704377
22.480050	0.1	22.461356
22.481717	0.1	23.248912
22.483383	0.1	24.069311
22.485050	0.1	24.925770
22.486717	0.1	25.821389
22.488383	0.1	26.758136
22.490050	0.1	27.737321
22.491717	0.1	28.760614
22.493383	0.1	29.829563
22.495050	0.1	30.944886
22.496717	0.1	32.106819
22.498383	0.1	33.316316
22.500050	0.1	34.575047
22.501717	0.1	35.885932
22.503383	0.1	37.251475
22.505050	0.1	38.673344
22.506717	0.1	40.151598
22.508383	0.1	41.685226
22.510050	0.1	43.272498
22.511717	0.1	44.910195
22.513383	0.1	46.594503
22.515050	0.1	48.323396
22.516717	0.1	50.095502
22.518383	0.1	51.908019
22.520050	0.1	53.756419
22.521717	0.1	55.635873
22.523383	0.1	57.541135
22.525050	0.1	59.465173
22.526717	0.1	61.399583
22.528383	0.1	63.335661
22.530050	0.1	65.264467
22.531717	0.1	67.176704
22.533383	0.1	69.062416
22.535050	0.1	70.911531
22.536717	0.1	72.713201
22.538383	0.1	74.455444
22.540050	0.1	76.126878
22.541717	0.1	77.717190
22.543383	0.1	79.216723
22.545050	0.1	80.615287
22.546717	0.1	81.902986
22.548383	0.1	83.070879
22.550050	0.1	84.111815
22.551717	0.1	85.019117
22.553383	0.1	85.784202
22.555050	0.1	86.396640
22.556717	0.1	86.848681
22.558383	0.1	87.137287
22.560050	0.1	87.262576
22.561717	0.1	87.225085
22.563383	0.1	87.024098
22.565050	0.1	86.658125
22.566717	0.1	86.127882
22.568383	0.1	85.437601
22.570050	0.1	84.593122
22.571717	0.1	83.599096
22.573383	0.1	82.460289
22.575050	0.1	81.182723
22.576717	0.1	79.773192
22.578383	0.1	78.238969
22.580050	0.1	76.588337
22.581717	0.1	74.831669
22.583383	0.1	72.980527
22.585050	0.1	71.047608
22.586717	0.1	69.045965
22.588383	0.1	66.985969
22.590050	0.1	64.875130
22.591717	0.1	62.720779
22.593383	0.1	60.532573
22.595050	0.1	58.322076
22.596717	0.1	56.101266
22.598383	0.1	53.881112
22.600050	0.1	51.670018
22.601717	0.1	49.475196
22.603383	0.1	47.304931
22.605050	0.1	45.167806
22.606717	0.1	43.070796
22.608383	0.1	41.018906
22.610050	0.1	39.016309
22.611717	0.1	37.067296
22.613383	0.1	35.175266
22.615050	0.1	33.343436
22.616717	0.1	31.575741
22.618383	0.1	29.877009
22.620050	0.1	28.251530
22.621717	0.1	26.701392
22.623383	0.1	25.225879
22.625050	0.1	23.823441
22.626717	0.1	22.493543
22.628383	0.1	21.236838
22.630050	0.1	20.053388
22.631717	0.1	18.941642
22.633383	0.1	17.899514
22.635050	0.1	16.925217
22.636717	0.1	16.017498
22.638383	0.1	15.175284
22.640050	0.1	14.396490
22.641717	0.1	13.677359
22.643383	0.1	13.013602
22.645050	0.1	12.401880
22.646717	0.1	11.839808
22.648383	0.1	11.326194
22.650050	0.1	10.860265
22.651717	0.1	10.440767
22.653383	0.1	10.065795
22.655050	0.1	9.732307
22.656717	0.1	9.436787
22.658383	0.1	9.176970
22.660050	0.1	8.952082
22.661717	0.1	8.760155
22.663383	0.1	8.596898
22.665050	0.1	8.458198
22.666717	0.1	8.341909
22.668383	0.1	8.247257
22.670050	0.1	8.174897
22.671717	0.1	8.125663
22.673383	0.1	8.098722
22.675050	0.1	8.091927
22.676717	0.1	8.103312
22.678383	0.1	8.131922
22.680050	0.1	8.176625
22.681717	0.1	8.235634
22.683383	0.1	8.306861
22.685050	0.1	8.389593
22.686717	0.1	8.484602
22.688383	0.1	8.591950
22.690050	0.1	8.709610
22.691717	0.1	8.835376
22.693383	0.1	8.968592
22.695050	0.1	9.109438
22.696717	0.1	9.257258
22.698383	0.1	9.410084
22.700050	0.1	9.566069
22.701717	0.1	9.724260
22.703383	0.1	9.883941
22.705050	0.1	10.043562
22.706717	0.1	10.200978
22.708383	0.1	10.355354
22.710050	0.1	10.506511
22.711717	0.1	10.653794
22.713383	0.1	10.796071
22.715050	0.1	10.932625
22.716717	0.1	11.062861
22.718383	0.1	11.185647
22.720050	0.1	11.299551
22.721717	0.1	11.403204
22.723383	0.1	11.494935
22.725050	0.1	11.571885
22.726717	0.1	11.631191
22.728383	0.1	11.671365
22.730050	0.1	11.692823
22.731717	0.1	11.697412
22.733383	0.1	11.687518
22.735050	0.1	11.664212
22.736717	0.1	11.626900
22.738383	0.1	11.574269
22.740050	0.1	11.505962
22.741717	0.1	11.421800
22.743383	0.1	11.321188
22.745050	0.1	11.204303
22.746717	0.1	11.073352
22.748383	0.1	10.931433
22.750050	0.1	10.779143
22.751717	0.1	10.615051
22.753383	0.1	10.437906
22.755050	0.1	10.247589
22.756717	0.1	10.043920
22.758383	0.1	9.828032
22.760050	0.1	9.603918
22.761717	0.1	9.376646
22.763383	0.1	9.148539
22.765050	0.1	8.918822
22.766717	0.1	8.686126
22.768383	0.1	8.450509
22.770050	0.1	8.213103
22.771717	0.1	7.975698
22.773383	0.1	7.740200
22.775050	0.1	7.508278
22.776717	0.1	7.280112
22.778383	0.1	7.056535
22.780050	0.1	6.839037
22.781717	0.1	6.627620
22.783383	0.1	6.420672
22.785050	0.1	6.217122
22.786717	0.1	6.017685
22.788383	0.1	5.823255
22.790050	0.1	5.634010
22.791717	0.1	5.450726
22.793383	0.1	5.275488
22.795050	0.1	5.109608
22.796717	0.1	4.952729
22.798383	0.1	4.803956
22.800050	0.1	4.662991
22.801717	0.1	4.529417
22.803383	0.1	4.402340
22.805050	0.1	4.281938
22.806717	0.1	4.169286
22.808383	0.1	4.064977
22.810050	0.1	3.968418
22.811717	0.1	3.878474
22.813383	0.1	3.794730
22.815050	0.1	3.716469
22.816717	0.1	3.643155
22.818383	0.1	3.574312
22.820050	0.1	3.510118
22.821717	0.1	3.451109
22.823383	0.1	3.398478
22.825050	0.1	3.352225
22.826717	0.1	3.309846
22.828383	0.1	3.267944
22.830050	0.1	3.225744
22.831717	0.1	3.185868
22.833383	0.1	3.150642
22.835050	0.1	3.120005
22.836717	0.1	3.091932
22.838383	0.1	3.065288
22.840050	0.1	3.040254
22.841717	0.1	3.018201
22.843383	0.1	2.999664
22.845050	0.1	2.983689
22.846717	0.1	2.969146
22.848383	0.1	2.955437
22.850050	0.1	2.941787
22.851717	0.1	2.927423
22.853383	0.1	2.911806
22.855050	0.1	2.894759
22.856717	0.1	2.877355
22.858383	0.1	2.861440
22.860050	0.1	2.848506
22.861717	0.1	2.839506
22.863383	0.1	2.834380
22.865050	0.1	2.831996
22.866717	0.1	2.831102
22.868383	0.1	2.830208
22.870050	0.1	2.827645
22.871717	0.1	2.822042
22.873383	0.1	2.814055
22.875050	0.1	2.806068
22.876717	0.1	2.800524
22.878383	0.1	2.797902
22.880050	0.1	2.797008
22.881717	0.1	2.796412
22.883383	0.1	2.795637
22.885050	0.1	2.795279
22.886717	0.1	2.796352
22.888383	0.1	2.799153
22.890050	0.1	2.803207
22.891717	0.1	2.807200
22.893383	0.1	2.810538
22.895050	0.1	2.813280
22.896717	0.1	2.815485
22.898383	0.1	2.817273
22.900050	0.1	2.819121
22.901717	0.1	2.822042
22.903383	0.1	2.827525
22.905050	0.1	2.835632
22.906717	0.1	2.844870
22.908383	0.1	2.853215
22.910050	0.1	2.859950
22.911717	0.1	2.866149
22.913383	0.1	2.874494
22.915050	0.1	2.887249
22.916717	0.1	2.904177
22.918383	0.1	2.922893
22.920050	0.1	2.939761
22.921717	0.1	2.952278
22.923383	0.1	2.961517
22.925050	0.1	2.970457
22.926717	0.1	2.980888
22.928383	0.1	2.993226
22.930050	0.1	3.007412
22.931717	0.1	3.023625
22.933383	0.1	3.041685
22.935050	0.1	3.061235
22.936717	0.1	3.082514
22.938383	0.1	3.105819
22.940050	0.1	3.130436
22.941717	0.1	3.154874
22.943383	0.1	3.178418
22.945050	0.1	3.201187
22.946717	0.1	3.224135
22.948383	0.1	3.247559
22.950050	0.1	3.271759
22.951717	0.1	3.297508
22.953383	0.1	3.326118
22.955050	0.1	3.357768
22.956717	0.1	3.391624
22.958383	0.1	3.426671
22.960050	0.1	3.462494
22.961717	0.1	3.499031
22.963383	0.1	3.535927
22.965050	0.1	3.572881
22.966717	0.1	3.610730
22.968383	0.1	3.651321
22.970050	0.1	3.696025
22.971717	0.1	3.744722
22.973383	0.1	3.796756
22.975050	0.1	3.851831
22.976717	0.1	3.909648
22.978383	0.1	3.968776
22.980050	0.1	4.027546
22.981717	0.1	4.086197
22.983383	0.1	4.146695
22.985050	0.1	4.210234
22.986717	0.1	4.275859
22.988383	0.1	4.342795
22.990050	0.1	4.411340
22.991717	0.1	4.482091
22.993383	0.1	4.554868
22.995050	0.1	4.629672
22.996717	0.1	4.706800
22.998383	0.1	4.785836
23.000050	0.1	4.865587
23.001717	0.1	4.944742
23.003383	0.1	5.022526
23.005050	0.1	5.098641
23.006717	0.1	5.173564
23.008383	0.1	5.247593
23.010050	0.1	5.320430
23.011717	0.1	5.390048
23.013383	0.1	5.454481
23.015050	0.1	5.514503
23.016717	0.1	5.572617
23.018383	0.1	5.630136
23.020050	0.1	5.685747
23.021717	0.1	5.736471
23.023383	0.1	5.780161
23.025050	0.1	5.815208
23.026717	0.1	5.841196
23.028383	0.1	5.859018
23.030050	0.1	5.870462
23.031717	0.1	5.877376
23.033383	0.1	5.880118
23.035050	0.1	5.877495
23.036717	0.1	5.867839
23.038383	0.1	5.850613
23.040050	0.1	5.826295
23.041717	0.1	5.795360
23.043383	0.1	5.758107
23.045050	0.1	5.714894
23.046717	0.1	5.666256
23.048383	0.1	5.613506
23.050050	0.1	5.557835
23.051717	0.1	5.498350
23.053383	0.1	5.432666
23.055050	0.1	5.358875
23.056717	0.1	5.277276
23.058383	0.1	5.188346
23.060050	0.1	5.092562
23.061717	0.1	4.991234
23.063383	0.1	4.888177
23.065050	0.1	4.787505
23.066717	0.1	4.691839
23.068383	0.1	4.601419
23.070050	0.1	4.514873
23.071717	0.1	4.430056
23.073383	0.1	4.345238
23.075050	0.1	4.259050
23.076717	0.1	4.170716
23.078383	0.1	4.081249
23.080050	0.1	3.993213
23.081717	0.1	3.909409
23.083383	0.1	3.831089
23.085050	0.1	3.758013
23.086717	0.1	3.688336
23.088383	0.1	3.620148
23.090050	0.1	3.552377
23.091717	0.1	3.485322
23.093383	0.1	3.419578
23.095050	0.1	3.356040
23.096717	0.1	3.296077
23.098383	0.1	3.241360
23.100050	0.1	3.193021
23.101717	0.1	3.150463
23.103383	0.1	3.111959
23.105050	0.1	3.076196
23.106717	0.1	3.042281
23.108383	0.1	3.008723
23.110050	0.1	2.974808
23.111717	0.1	2.940655
23.113383	0.1	2.907694
23.115050	0.1	2.878666
23.116717	0.1	2.855301
23.118383	0.1	2.836228
23.120050	0.1	2.819002
23.121717	0.1	2.802313
23.123383	0.1	2.785921
23.125050	0.1	2.770007
23.126717	0.1	2.754986
23.128383	0.1	2.742112
23.130050	0.1	2.732873
23.131717	0.1	2.727389
23.133383	0.1	2.723813
23.135050	0.1	2.719343
23.136717	0.1	2.712190
23.138383	0.1	2.702177
23.140050	0.1	2.690435
23.141717	0.1	2.678156
23.143383	0.1	2.666295
23.145050	0.1	2.655685
23.146717	0.1	2.647638
23.148383	0.1	2.642811
23.150050	0.1	2.640367
23.151717	0.1	2.637983
23.153383	0.1	2.633810
23.155050	0.1	2.627671
23.156717	0.1	2.621412
23.158383	0.1	2.617419
23.160050	0.1	2.615929
23.161717	0.1	2.613664
23.163383	0.1	2.607227
23.165050	0.1	2.597034
23.166717	0.1	2.587557
23.168383	0.1	2.582967
23.170050	0.1	2.583683
23.171717	0.1	2.587259
23.173383	0.1	2.590597
23.175050	0.1	2.591849
23.176717	0.1	2.590716
23.178383	0.1	2.587676
23.180050	0.1	2.582908
23.181717	0.1	2.576649
23.183383	0.1	2.570152
23.185050	0.1	2.565146
23.186717	0.1	2.561867
23.188383	0.1	2.559245
23.190050	0.1	2.556443
23.191717	0.1	2.553404
23.193383	0.1	2.550781
23.195050	0.1	2.549172
23.196717	0.1	2.549470
23.198383	0.1	2.551675
23.200050	0.1	2.554655
23.201717	0.1	2.557218
23.203383	0.1	2.558470
23.205050	0.1	2.557814
23.206717	0.1	2.555132
23.208383	0.1	2.551377
23.210050	0.1	2.547562
23.211717	0.1	2.544463
23.213383	0.1	2.542913
23.215050	0.1	2.543748
23.216717	0.1	2.547085
23.218383	0.1	2.552748
23.220050	0.1	2.559960
23.221717	0.1	2.566934
23.223383	0.1	2.571404
23.225050	0.1	2.571821
23.226717	0.1	2.568543
23.228383	0.1	2.563954
23.230050	0.1	2.561331
23.231717	0.1	2.563000
23.233383	0.1	2.568484
23.235050	0.1	2.574742
23.236717	0.1	2.578855
23.238383	0.1	2.580047
23.240050	0.1	2.579451
23.241717	0.1	2.579808
23.243383	0.1	2.582967
23.245050	0.1	2.589464
23.246717	0.1	2.598882
23.248383	0.1	2.610028
23.250050	0.1	2.620697
23.251717	0.1	2.628446
23.253383	0.1	2.633333
23.255050	0.1	2.638042
23.256717	0.1	2.644718
23.258383	0.1	2.652645
23.260050	0.1	2.660334
23.261717	0.1	2.667070
23.263383	0.1	2.673745
23.265050	0.1	2.681911
23.266717	0.1	2.692104
23.268383	0.1	2.703011
23.270050	0.1	2.711833
23.271717	0.1	2.716243
23.273383	0.1	2.716124
23.275050	0.1	2.713263
23.276717	0.1	2.711356
23.278383	0.1	2.713919
23.280050	0.1	2.721548
23.281717	0.1	2.730310
23.283383	0.1	2.735198
23.285050	0.1	2.734602
23.286717	0.1	2.730072
23.288383	0.1	2.723813
23.290050	0.1	2.718270
23.291717	0.1	2.715469
23.293383	0.1	2.716065
23.295050	0.1	2.718151
23.296717	0.1	2.718747
23.298383	0.1	2.715945
23.300050	0.1	2.709806
23.301717	0.1	2.702117
23.303383	0.1	2.694905
23.305050	0.1	2.689004
23.306717	0.1	2.683640
23.308383	0.1	2.677620
23.310050	0.1	2.670586
23.311717	0.1	2.662897
23.313383	0.1	2.654731
23.315050	0.1	2.646685
23.316717	0.1	2.640307
23.318383	0.1	2.636254
23.320050	0.1	2.633333
23.321717	0.1	2.629340
23.323383	0.1	2.623022
23.325050	0.1	2.615392
23.326717	0.1	2.608299
23.328383	0.1	2.602637
23.330050	0.1	2.597690
23.331717	0.1	2.591312
23.333383	0.1	2.583027
23.335050	0.1	2.575338
23.336717	0.1	2.571881
23.338383	0.1	2.574027
23.340050	0.1	2.579928
23.341717	0.1	2.586246
23.343383	0.1	2.590597
23.345050	0.1	2.592862
23.346717	0.1	2.594471
23.348383	0.1	2.596319
23.350050	0.1	2.597869
23.351717	0.1	2.597869
23.353383	0.1	2.595425
23.355050	0.1	2.589703
23.356717	0.1	2.580881
23.358383	0.1	2.571106
23.360050	0.1	2.562702
23.361717	0.1	2.555967
23.363383	0.1	2.550364
23.365050	0.1	2.546430
23.366717	0.1	2.545655
23.368383	0.1	2.548397
23.370050	0.1	2.554059
23.371717	0.1	2.561212
23.373383	0.1	2.569020
23.375050	0.1	2.576769
23.376717	0.1	2.583862
23.378383	0.1	2.589107
23.380050	0.1	2.592445
23.381717	0.1	2.594769
23.383383	0.1	2.597332
23.385050	0.1	2.600193
23.386717	0.1	2.602756
23.388383	0.1	2.605319
23.390050	0.1	2.608299
23.391717	0.1	2.612412
23.393383	0.1	2.618432
23.395050	0.1	2.626598
23.396717	0.1	2.636075
23.398383	0.1	2.645016
23.400050	0.1	2.651453
23.401717	0.1	2.655089
23.403383	0.1	2.658129
23.405050	0.1	2.662897
23.406717	0.1	2.669752
23.408383	0.1	2.676428
23.410050	0.1	2.680242
23.411717	0.1	2.680838
23.413383	0.1	2.680302
23.415050	0.1	2.681732
23.416717	0.1	2.686858
23.418383	0.1	2.694667
23.420050	0.1	2.702534
23.421717	0.1	2.708018
23.423383	0.1	2.709747
23.425050	0.1	2.707243
23.426717	0.1	2.700329
23.428383	0.1	2.690137
23.430050	0.1	2.679110
23.431717	0.1	2.670109
23.433383	0.1	2.664566
23.435050	0.1	2.661705
23.436717	0.1	2.659083
23.438383	0.1	2.654195
23.440050	0.1	2.646029
23.441717	0.1	2.635300
23.443383	0.1	2.623499
23.445050	0.1	2.611816
23.446717	0.1	2.600670
23.448383	0.1	2.590239
23.450050	0.1	2.580166
23.451717	0.1	2.570689
23.453383	0.1	2.561987
23.455050	0.1	2.553761
23.456717	0.1	2.545953
23.458383	0.1	2.538264
23.460050	0.1	2.529502
23.461717	0.1	2.518416
23.463383	0.1	2.506018
23.465050	0.1	2.495825
23.466717	0.1	2.490163
23.468383	0.1	2.488971
23.470050	0.1	2.490163
23.471717	0.1	2.490878
23.473383	0.1	2.489627
23.475050	0.1	2.487362
23.476717	0.1	2.486169
23.478383	0.1	2.487481
23.480050	0.1	2.490103
23.481717	0.1	2.492011
23.483383	0.1	2.492070
23.485050	0.1	2.491176
23.486717	0.1	2.490938
23.488383	0.1	2.492547
23.490050	0.1	2.496481
23.491717	0.1	2.502740
23.493383	0.1	2.510786
23.495050	0.1	2.519846
23.496717	0.1	2.530337
23.498383	0.1	2.543152
23.500050	0.1	2.558768
23.501717	0.1	2.576709
23.503383	0.1	2.596378
23.505050	0.1	2.616942
23.506717	0.1	2.636731
23.508383	0.1	2.654791
23.510050	0.1	2.672255
23.511717	0.1	2.691806
23.513383	0.1	2.715171
23.515050	0.1	2.741695
23.516717	0.1	2.769768
23.518383	0.1	2.799690
23.520050	0.1	2.833128
23.521717	0.1	2.870619
23.523383	0.1	2.910197
23.525050	0.1	2.950192
23.526717	0.1	2.990663
23.528383	0.1	3.033281
23.530050	0.1	3.079474
23.531717	0.1	3.128827
23.533383	0.1	3.180444
23.535050	0.1	3.233910
23.536717	0.1	3.289163
23.538383	0.1	3.345907
23.540050	0.1	3.404379
23.541717	0.1	3.466010
23.543383	0.1	3.533066
23.545050	0.1	3.606200
23.546717	0.1	3.683984
23.548383	0.1	3.764093
23.550050	0.1	3.846646
23.551717	0.1	3.933251
23.553383	0.1	4.025519
23.555050	0.1	4.124344
23.556717	0.1	4.229844
23.558383	0.1	4.341662
23.560050	0.1	4.459143
23.561717	0.1	4.581869
23.563383	0.1	4.709780
23.565050	0.1	4.843653
23.566717	0.1	4.984379
23.568383	0.1	5.131841
23.570050	0.1	5.285979
23.571717	0.1	5.447626
23.573383	0.1	5.618215
23.575050	0.1	5.797863
23.576717	0.1	5.986154
23.578383	0.1	6.182850
23.580050	0.1	6.389201
23.581717	0.1	6.606877
23.583383	0.1	6.835521
23.585050	0.1	7.073462
23.586717	0.1	7.320285
23.588383	0.1	7.576585
23.590050	0.1	7.842422
23.591717	0.1	8.117080
23.593383	0.1	8.400381
23.595050	0.1	8.693874
23.596717	0.1	9.000362
23.598383	0.1	9.321213
23.600050	0.1	9.656072
23.601717	0.1	10.004998
23.603383	0.1	10.369063
23.605050	0.1	10.748923
23.606717	0.1	11.143923
23.608383	0.1	11.552871
23.610050	0.1	11.973799
23.611717	0.1	12.405754
23.613383	0.1	12.849510
23.615050	0.1	13.306022
23.616717	0.1	13.775826
23.618383	0.1	14.259935
23.620050	0.1	14.759363
23.621717	0.1	15.274645
23.623383	0.1	15.806497
23.625050	0.1	16.355873
23.626717	0.1	16.923309
23.628383	0.1	17.509283
23.630050	0.1	18.114270
23.631717	0.1	18.738509
23.633383	0.1	19.381882
23.635050	0.1	20.044864
23.636717	0.1	20.729245
23.638383	0.1	21.436931
23.640050	0.1	22.169651
23.641717	0.1	22.929133
23.643383	0.1	23.716809
23.645050	0.1	24.532856
23.646717	0.1	25.376679
23.648383	0.1	26.248457
23.650050	0.1	27.149738
23.651717	0.1	28.084280
23.653383	0.1	29.056312
23.655050	0.1	30.068697
23.656717	0.1	31.122329
23.658383	0.1	32.216908
23.660050	0.1	33.353331
23.661717	0.1	34.533503
23.663383	0.1	35.759868
23.665050	0.1	37.034037
23.666717	0.1	38.357201
23.668383	0.1	39.731028
23.670050	0.1	41.157367
23.671717	0.1	42.637232
23.673383	0.1	44.169905
23.675050	0.1	45.753780
23.676717	0.1	47.387007
23.678383	0.1	49.068096
23.680050	0.1	50.794843
23.681717	0.1	52.563670
23.683383	0.1	54.370049
23.685050	0.1	56.209806
23.686717	0.1	58.079187
23.688383	0.1	59.973422
23.690050	0.1	61.886314
23.691717	0.1	63.811902
23.693383	0.1	65.744166
23.695050	0.1	67.675714
23.696717	0.1	69.596712
23.698383	0.1	71.495895
23.700050	0.1	73.362891
23.701717	0.1	75.187986
23.703383	0.1	76.959853
23.705050	0.1	78.665857
23.706717	0.1	80.294793
23.708383	0.1	81.838374
23.710050	0.1	83.289151
23.711717	0.1	84.638779
23.713383	0.1	85.878437
23.715050	0.1	86.997872
23.716717	0.1	87.984865
23.718383	0.1	88.828033
23.720050	0.1	89.520400
23.721717	0.1	90.058690
23.723383	0.1	90.441709
23.725050	0.1	90.667134
23.726717	0.1	90.731030
23.728383	0.1	90.629166
23.730050	0.1	90.359514
23.731717	0.1	89.923030
23.733383	0.1	89.321738
23.735050	0.1	88.558381
23.736717	0.1	87.637012
23.738383	0.1	86.563175
23.740050	0.1	85.343187
23.741717	0.1	83.984380
23.743383	0.1	82.494800
23.745050	0.1	80.882137
23.746717	0.1	79.154079
23.748383	0.1	77.319209
23.750050	0.1	75.387125
23.751717	0.1	73.368017
23.753383	0.1	71.272795
23.755050	0.1	69.113736
23.756717	0.1	66.902820
23.758383	0.1	64.651374
23.760050	0.1	62.369768
23.761717	0.1	60.067419
23.763383	0.1	57.753149
23.765050	0.1	55.436972
23.766717	0.1	53.129557
23.768383	0.1	50.839844
23.770050	0.1	48.573616
23.771717	0.1	46.335879
23.773383	0.1	44.132891
23.775050	0.1	41.972044
23.776717	0.1	39.861383
23.778383	0.1	37.808301
23.780050	0.1	35.817387
23.781717	0.1	33.890428
23.783383	0.1	32.028856
23.785050	0.1	30.236127
23.786717	0.1	28.515758
23.788383	0.1	26.869060
23.790050	0.1	25.295378
23.791717	0.1	23.793818
23.793383	0.1	22.363664
23.795050	0.1	21.004976
23.796717	0.1	19.718052
23.798383	0.1	18.502654
23.800050	0.1	17.357887
23.801717	0.1	16.281963
23.803383	0.1	15.271545
23.805050	0.1	14.322282
23.806717	0.1	13.430954
23.808383	0.1	12.595416
23.810050	0.1	11.814476
23.811717	0.1	11.087716
23.813383	0.1	10.414005
23.815050	0.1	9.790600
23.816717	0.1	9.214283
23.818383	0.1	8.682967
23.820050	0.1	8.195222
23.821717	0.1	7.747949
23.823383	0.1	7.336915
23.825050	0.1	6.957949
23.826717	0.1	6.608308
23.828383	0.1	6.286323
23.830050	0.1	5.991459
23.831717	0.1	5.723179
23.833383	0.1	5.479873
23.835050	0.1	5.258322
23.836717	0.1	5.054534
23.838383	0.1	4.865647
23.840050	0.1	4.691124
23.841717	0.1	4.531801
23.843383	0.1	4.387915
23.845050	0.1	4.257500
23.846717	0.1	4.137635
23.848383	0.1	4.026413
23.850050	0.1	3.923536
23.851717	0.1	3.830195
23.853383	0.1	3.747404
23.855050	0.1	3.674448
23.856717	0.1	3.608287
23.858383	0.1	3.546298
23.860050	0.1	3.488720
23.861717	0.1	3.436744
23.863383	0.1	3.389895
23.865050	0.1	3.346265
23.866717	0.1	3.304362
23.868383	0.1	3.264547
23.870050	0.1	3.228128
23.871717	0.1	3.194571
23.873383	0.1	3.161729
23.875050	0.1	3.128588
23.876717	0.1	3.096163
23.878383	0.1	3.065884
23.880050	0.1	3.038585
23.881717	0.1	3.014982
23.883383	0.1	2.996266
23.885050	0.1	2.982259
23.886717	0.1	2.971053
23.888383	0.1	2.960205
23.890050	0.1	2.948165
23.891717	0.1	2.933920
23.893383	0.1	2.917409
23.895050	0.1	2.899349
23.896717	0.1	2.880693
23.898383	0.1	2.861858
23.900050	0.1	2.842665
23.901717	0.1	2.822638
23.903383	0.1	2.801061
23.905050	0.1	2.777875
23.906717	0.1	2.754629
23.908383	0.1	2.733529
23.910050	0.1	2.715707
23.911717	0.1	2.700627
23.913383	0.1	2.687216
23.915050	0.1	2.673924
23.916717	0.1	2.659798
23.918383	0.1	2.644658
23.920050	0.1	2.629221
23.921717	0.1	2.614677
23.923383	0.1	2.602637
23.925050	0.1	2.593696
23.926717	0.1	2.586901
23.928383	0.1	2.580583
23.930050	0.1	2.573729
23.931717	0.1	2.565384
23.933383	0.1	2.554894
23.935050	0.1	2.542198
23.936717	0.1	2.528012
23.938383	0.1	2.513468
23.940050	0.1	2.499461
23.941717	0.1	2.486408
23.943383	0.1	2.473831
23.945050	0.1	2.460539
23.946717	0.1	2.444923
23.948383	0.1	2.427220
23.950050	0.1	2.409935
23.951717	0.1	2.396584
23.953383	0.1	2.388239
23.955050	0.1	2.383292
23.956717	0.1	2.379060
23.958383	0.1	2.374053
23.960050	0.1	2.368689
23.961717	0.1	2.363444
23.963383	0.1	2.358735
23.965050	0.1	2.354920
23.966717	0.1	2.351523
23.968383	0.1	2.347589
23.970050	0.1	2.342999
23.971717	0.1	2.337814
23.973383	0.1	2.331853
23.975050	0.1	2.324820
23.976717	0.1	2.317190
23.978383	0.1	2.309501
23.980050	0.1	2.302110
23.981717	0.1	2.295375
23.983383	0.1	2.290547
23.985050	0.1	2.288401
23.986717	0.1	2.287865
23.988383	0.1	2.286255
23.990050	0.1	2.281547
23.991717	0.1	2.274335
23.993383	0.1	2.267182
23.995050	0.1	2.262473
23.996717	0.1	2.260924
23.998383	0.1	2.261043
24.000050	0.1	2.260745
24.001717	0.1	2.258420
24.003383	0.1	2.253652
24.005050	0.1	2.247632
24.006717	0.1	2.242148
24.008383	0.1	2.238095
24.010050	0.1	2.235592
24.011717	0.1	2.235055
24.013383	0.1	2.235651
24.015050	0.1	2.235592
24.016717	0.1	2.233982
24.018383	0.1	2.232373
24.020050	0.1	2.232194
24.021717	0.1	2.233744
24.023383	0.1	2.236307
24.025050	0.1	2.239347
24.026717	0.1	2.242148
24.028383	0.1	2.243638
24.030050	0.1	2.242446
24.031717	0.1	2.238155
24.033383	0.1	2.232254
24.035050	0.1	2.226532
24.036717	0.1	2.222598
24.038383	0.1	2.220750
24.040050	0.1	2.219737
24.041717	0.1	2.218187
24.043383	0.1	2.216518
24.045050	0.1	2.216220
24.046717	0.1	2.217949
24.048383	0.1	2.220631
24.050050	0.1	2.223194
24.051717	0.1	2.225995
24.053383	0.1	2.229929
24.055050	0.1	2.235413
24.056717	0.1	2.242386
24.058383	0.1	2.250135
24.060050	0.1	2.256572
24.061717	0.1	2.259731
24.063383	0.1	2.259195
24.065050	0.1	2.256394
24.066717	0.1	2.253533
24.068383	0.1	2.252162
24.070050	0.1	2.253413
24.071717	0.1	2.257764
24.073383	0.1	2.264917
24.075050	0.1	2.272904
24.076717	0.1	2.279818
24.078383	0.1	2.285183
24.080050	0.1	2.290189
24.081717	0.1	2.296269
24.083383	0.1	2.304733
24.085050	0.1	2.315223
24.086717	0.1	2.325416
24.088383	0.1	2.332270
24.090050	0.1	2.334654
24.091717	0.1	2.333224
24.093383	0.1	2.329946
24.095050	0.1	2.327383
24.096717	0.1	2.327681
24.098383	0.1	2.331019
24.100050	0.1	2.335966
24.101717	0.1	2.340019
24.103383	0.1	2.341271
24.105050	0.1	2.340019
24.106717	0.1	2.338648
24.108383	0.1	2.339423
24.110050	0.1	2.342820
24.111717	0.1	2.347112
24.113383	0.1	2.349496
24.115050	0.1	2.347708
24.116717	0.1	2.341569
24.118383	0.1	2.333105
24.120050	0.1	2.325416
24.121717	0.1	2.321243
24.123383	0.1	2.321363
24.125050	0.1	2.325177
24.126717	0.1	2.331317
24.128383	0.1	2.337277
24.130050	0.1	2.340734
24.131717	0.1	2.340853
24.133383	0.1	2.338827
24.135050	0.1	2.336085
24.136717	0.1	2.333403
24.138383	0.1	2.331972
24.140050	0.1	2.333284
24.141717	0.1	2.337814
24.143383	0.1	2.343297
24.145050	0.1	2.347052
24.146717	0.1	2.348542
24.148383	0.1	2.348423
24.150050	0.1	2.346277
24.151717	0.1	2.341688
24.153383	0.1	2.335608
24.155050	0.1	2.330423
24.156717	0.1	2.327800
24.158383	0.1	2.327383
24.160050	0.1	2.328575
24.161717	0.1	2.331734
24.163383	0.1	2.337575
24.165050	0.1	2.345443
24.166717	0.1	2.353132
24.168383	0.1	2.358198
24.170050	0.1	2.360165
24.171717	0.1	2.360881
24.173383	0.1	2.363384
24.175050	0.1	2.370060
24.176717	0.1	2.380371
24.178383	0.1	2.391100
24.180050	0.1	2.399445
24.181717	0.1	2.405226
24.183383	0.1	2.410054
24.185050	0.1	2.415836
24.186717	0.1	2.423942
24.188383	0.1	2.434194
24.190050	0.1	2.445877
24.191717	0.1	2.458513
24.193383	0.1	2.471864
24.195050	0.1	2.485037
24.196717	0.1	2.496541
24.198383	0.1	2.505481
24.200050	0.1	2.512098
24.201717	0.1	2.517402
24.203383	0.1	2.522588
24.205050	0.1	2.528787
24.206717	0.1	2.536535
24.208383	0.1	2.545118
24.210050	0.1	2.553344
24.211717	0.1	2.561689
24.213383	0.1	2.571583
24.215050	0.1	2.583027
24.216717	0.1	2.594650
24.218383	0.1	2.605856
24.220050	0.1	2.617538
24.221717	0.1	2.630770
24.223383	0.1	2.645254
24.225050	0.1	2.658963
24.226717	0.1	2.669990
24.228383	0.1	2.677977
24.230050	0.1	2.683401
24.231717	0.1	2.686203
24.233383	0.1	2.686203
24.235050	0.1	2.684653
24.236717	0.1	2.683759
24.238383	0.1	2.684832
24.240050	0.1	2.686739
24.241717	0.1	2.687276
24.243383	0.1	2.685428
24.245050	0.1	2.681256
24.246717	0.1	2.675712
24.248383	0.1	2.669513
24.250050	0.1	2.662599
24.251717	0.1	2.654970
24.253383	0.1	2.646983
24.255050	0.1	2.639294
24.256717	0.1	2.631664
24.258383	0.1	2.622664
24.260050	0.1	2.611101
24.261717	0.1	2.596915
24.263383	0.1	2.581656
24.265050	0.1	2.566695
24.266717	0.1	2.552569
24.268383	0.1	2.538860
24.270050	0.1	2.524734
24.271717	0.1	2.509117
24.273383	0.1	2.491474
24.275050	0.1	2.472758
24.276717	0.1	2.455175
24.278383	0.1	2.440214
24.280050	0.1	2.426922
24.281717	0.1	2.412498
24.283383	0.1	2.394438
24.285050	0.1	2.372742
24.286717	0.1	2.349258
24.288383	0.1	2.325893
24.290050	0.1	2.303720
24.291717	0.1	2.282918
24.293383	0.1	2.263725
24.295050	0.1	2.246261
24.296717	0.1	2.230346
24.298383	0.1	2.216160
24.300050	0.1	2.203763
24.301717	0.1	2.192199
24.303383	0.1	2.179265
24.305050	0.1	2.164126
24.306717	0.1	2.148152
24.308383	0.1	2.132237
24.310050	0.1	2.116203
24.311717	0.1	2.100945
24.313383	0.1	2.088070
24.315050	0.1	2.077937
24.316717	0.1	2.068520
24.318383	0.1	2.057552
24.320050	0.1	2.044380
24.321717	0.1	2.030790
24.323383	0.1	2.019107
24.325050	0.1	2.011001
24.326717	0.1	2.006769
24.328383	0.1	2.004564
24.330050	0.1	2.001882
24.331717	0.1	1.997709
24.333383	0.1	1.992881
24.335050	0.1	1.988590
24.336717	0.1	1.985788
24.338383	0.1	1.983822
24.340050	0.1	1.980722
24.341717	0.1	1.975238
24.343383	0.1	1.968622
24.345050	0.1	1.963675
24.346717	0.1	1.961827
24.348383	0.1	1.962066
24.350050	0.1	1.962006
24.351717	0.1	1.960516
24.353383	0.1	1.958192
24.355050	0.1	1.956344
24.356717	0.1	1.955688
24.358383	0.1	1.955688
24.360050	0.1	1.955092
24.361717	0.1	1.953185
24.363383	0.1	1.950383
24.365050	0.1	1.947522
24.366717	0.1	1.945794
24.368383	0.1	1.946151
24.370050	0.1	1.948476
24.371717	0.1	1.951993
24.373383	0.1	1.955927
24.375050	0.1	1.959086
24.376717	0.1	1.961112
24.378383	0.1	1.961947
24.380050	0.1	1.961291
24.381717	0.1	1.959384
24.383383	0.1	1.956999
24.385050	0.1	1.955629
24.386717	0.1	1.956642
24.388383	0.1	1.960933
24.390050	0.1	1.967847
24.391717	0.1	1.975119
24.393383	0.1	1.979530
24.395050	0.1	1.978994
24.396717	0.1	1.973927
24.398383	0.1	1.966298
24.400050	0.1	1.958370
24.401717	0.1	1.952410
24.403383	0.1	1.950562
24.405050	0.1	1.953602
24.406717	0.1	1.959324
24.408383	0.1	1.964450
24.410050	0.1	1.966894
24.411717	0.1	1.967549
24.413383	0.1	1.968265
24.415050	0.1	1.970291
24.416717	0.1	1.973033
24.418383	0.1	1.975417
24.420050	0.1	1.976431
24.421717	0.1	1.975358
24.423383	0.1	1.971603
24.425050	0.1	1.965881
24.426717	0.1	1.960576
24.428383	0.1	1.957893
24.430050	0.1	1.958549
24.431717	0.1	1.961827
24.433383	0.1	1.966536
24.435050	0.1	1.971185
24.436717	0.1	1.974881
24.438383	0.1	1.977563
24.440050	0.1	1.980245
24.441717	0.1	1.984179
24.443383	0.1	1.989067
24.445050	0.1	1.993299
24.446717	0.1	1.995802
24.448383	0.1	1.996637
24.450050	0.1	1.996398
24.451717	0.1	1.995742
24.453383	0.1	1.995623
24.455050	0.1	1.997411
24.456717	0.1	2.000988
24.458383	0.1	2.005279
24.460050	0.1	2.009511
24.461717	0.1	2.013803
24.463383	0.1	2.018035
24.465050	0.1	2.021194
24.466717	0.1	2.022624
24.468383	0.1	2.022684
24.470050	0.1	2.022803
24.471717	0.1	2.023935
24.473383	0.1	2.026379
24.475050	0.1	2.029717
24.476717	0.1	2.032817
24.478383	0.1	2.033293
24.480050	0.1	2.029300
24.481717	0.1	2.021968
24.483383	0.1	2.015293
24.485050	0.1	2.012372
24.486717	0.1	2.013683
24.488383	0.1	2.017677
24.490050	0.1	2.022624
24.491717	0.1	2.027035
24.493383	0.1	2.030194
24.495050	0.1	2.032280
24.496717	0.1	2.033830
24.498383	0.1	2.034962
24.500050	0.1	2.035558
24.501717	0.1	2.035320
24.503383	0.1	2.034307
24.505050	0.1	2.033651
24.506717	0.1	2.034247
24.508383	0.1	2.035618
24.510050	0.1	2.037227
24.511717	0.1	2.038777
24.513383	0.1	2.039492
24.515050	0.1	2.038181
24.516717	0.1	2.035022
24.518383	0.1	2.032042
24.520050	0.1	2.031207
24.521717	0.1	2.032459
24.523383	0.1	2.034426
24.525050	0.1	2.035797
24.526717	0.1	2.036452
24.528383	0.1	2.037287
24.530050	0.1	2.038956
24.531717	0.1	2.040982
24.533383	0.1	2.041757
24.535050	0.1	2.040506
24.536717	0.1	2.038181
24.538383	0.1	2.036393
24.540050	0.1	2.035439
24.541717	0.1	2.034962
24.543383	0.1	2.033830
24.545050	0.1	2.031088
24.546717	0.1	2.026796
24.548383	0.1	2.021849
24.550050	0.1	2.017319
24.551717	0.1	2.014995
24.553383	0.1	2.015531
24.555050	0.1	2.017617
24.556717	0.1	2.020180
24.558383	0.1	2.023697
24.560050	0.1	2.028167
24.561717	0.1	2.031922
24.563383	0.1	2.033353
24.565050	0.1	2.032697
24.566717	0.1	2.031267
24.568383	0.1	2.030730
24.570050	0.1	2.031505
24.571717	0.1	2.032101
24.573383	0.1	2.029836
24.575050	0.1	2.023578
24.576717	0.1	2.014876
24.578383	0.1	2.006531
24.580050	0.1	2.001286
24.581717	0.1	2.000153
24.583383	0.1	2.002657
24.585050	0.1	2.007246
24.586717	0.1	2.012849
24.588383	0.1	2.018690
24.590050	0.1	2.024830
24.591717	0.1	2.030730
24.593383	0.1	2.035141
24.595050	0.1	2.037466
24.596717	0.1	2.038121
24.598383	0.1	2.038121
24.600050	0.1	2.037823
24.601717	0.1	2.037406
24.603383	0.1	2.037823
24.605050	0.1	2.040446
24.606717	0.1	2.045453
24.608383	0.1	2.051413
24.610050	0.1	2.056778
24.611717	0.1	2.061665
24.613383	0.1	2.067447
24.615050	0.1	2.074242
24.616717	0.1	2.079785
24.618383	0.1	2.081633
24.620050	0.1	2.079845
24.621717	0.1	2.077162
24.623383	0.1	2.077162
24.625050	0.1	2.080500
24.626717	0.1	2.085209
24.628383	0.1	2.089381
24.630050	0.1	2.093017
24.631717	0.1	2.097964
24.633383	0.1	2.105653
24.635050	0.1	2.115011
24.636717	0.1	2.123237
24.638383	0.1	2.129197
24.640050	0.1	2.134144
24.641717	0.1	2.140105
24.643383	0.1	2.147377
24.645050	0.1	2.155244
24.646717	0.1	2.162874
24.648383	0.1	2.169550
24.650050	0.1	2.174497
24.651717	0.1	2.177417
24.653383	0.1	2.178967
24.655050	0.1	2.180100
24.656717	0.1	2.181649
24.658383	0.1	2.184212
24.660050	0.1	2.189279
24.661717	0.1	2.198041
24.663383	0.1	2.209306
24.665050	0.1	2.220333
24.666717	0.1	2.229273
24.668383	0.1	2.236247
24.670050	0.1	2.241194
24.671717	0.1	2.243757
24.673383	0.1	2.243757
24.675050	0.1	2.241075
24.676717	0.1	2.236188
24.678383	0.1	2.231300
24.680050	0.1	2.228737
24.681717	0.1	2.229214
24.683383	0.1	2.231777
24.685050	0.1	2.233803
24.686717	0.1	2.233148
24.688383	0.1	2.229989
24.690050	0.1	2.226651
24.691717	0.1	2.225399
24.693383	0.1	2.225459
24.695050	0.1	2.224565
24.696717	0.1	2.222002
24.698383	0.1	2.219141
24.700050	0.1	2.216160
24.701717	0.1	2.211988
24.703383	0.1	2.206266
24.705050	0.1	2.199829
24.706717	0.1	2.193630
24.708383	0.1	2.188385
24.710050	0.1	2.184808
24.711717	0.1	2.183080
24.713383	0.1	2.182484
24.715050	0.1	2.181232
24.716717	0.1	2.177000
24.718383	0.1	2.168238
24.720050	0.1	2.156258
24.721717	0.1	2.144575
24.723383	0.1	2.136767
24.725050	0.1	2.133548
24.726717	0.1	2.132476
24.728383	0.1	2.129793
24.730050	0.1	2.123535
24.731717	0.1	2.113760
24.733383	0.1	2.101779
24.735050	0.1	2.089381
24.736717	0.1	2.078235
24.738383	0.1	2.069235
24.740050	0.1	2.061904
24.741717	0.1	2.055466
24.743383	0.1	2.049029
24.745050	0.1	2.042413
24.746717	0.1	2.035439
24.748383	0.1	2.028346
24.750050	0.1	2.022267
24.751717	0.1	2.018213
24.753383	0.1	2.015889
24.755050	0.1	2.014518
24.756717	0.1	2.013683
24.758383	0.1	2.013445
24.760050	0.1	2.012909
24.761717	0.1	2.011061
24.763383	0.1	2.008021
24.765050	0.1	2.005398
24.766717	0.1	2.004027
24.768383	0.1	2.002597
24.770050	0.1	1.998782
24.771717	0.1	1.991153
24.773383	0.1	1.980305
24.775050	0.1	1.968265
24.776717	0.1	1.957059
24.778383	0.1	1.947701
24.780050	0.1	1.940668
24.781717	0.1	1.936376
24.783383	0.1	1.934588
24.785050	0.1	1.934707
24.786717	0.1	1.936257
24.788383	0.1	1.938462
24.790050	0.1	1.940727
24.791717	0.1	1.942635
24.793383	0.1	1.944304
24.795050	0.1	1.945496
24.796717	0.1	1.946032
24.798383	0.1	1.944900
24.800050	0.1	1.941323
24.801717	0.1	1.935661
24.803383	0.1	1.928985
24.805050	0.1	1.922071
24.806717	0.1	1.915574
24.808383	0.1	1.910687
24.810050	0.1	1.908362
24.811717	0.1	1.908958
24.813383	0.1	1.912713
24.815050	0.1	1.919210
24.816717	0.1	1.926899
24.818383	0.1	1.933277
24.820050	0.1	1.936019
24.821717	0.1	1.935005
24.823383	0.1	1.932204
24.825050	0.1	1.929104
24.826717	0.1	1.926005
24.828383	0.1	1.922906
24.830050	0.1	1.920641
24.831717	0.1	1.920223
24.833383	0.1	1.922310
24.835050	0.1	1.926959
24.836717	0.1	1.933932
24.838383	0.1	1.943231
24.840050	0.1	1.954079
24.841717	0.1	1.963556
24.843383	0.1	1.969338
24.845050	0.1	1.971483
24.846717	0.1	1.971066
24.848383	0.1	1.968742
24.850050	0.1	1.964927
24.851717	0.1	1.960814
24.853383	0.1	1.958370
24.855050	0.1	1.959622
24.856717	0.1	1.964986
24.858383	0.1	1.972973
24.860050	0.1	1.981795
24.861717	0.1	1.990080
24.863383	0.1	1.997471
24.865050	0.1	2.005518
24.866717	0.1	2.016068
24.868383	0.1	2.030015
24.870050	0.1	2.046108
24.871717	0.1	2.061844
24.873383	0.1	2.075374
24.875050	0.1	2.086342
24.876717	0.1	2.095103
24.878383	0.1	2.103210
24.880050	0.1	2.113223
24.881717	0.1	2.126575
24.883383	0.1	2.142251
24.885050	0.1	2.158463
24.886717	0.1	2.174258
24.888383	0.1	2.190292
24.890050	0.1	2.207816
24.891717	0.1	2.227187
24.893383	0.1	2.247274
24.895050	0.1	2.265990
24.896717	0.1	2.282024
24.898383	0.1	2.295256
24.900050	0.1	2.306163
24.901717	0.1	2.315343
24.903383	0.1	2.323926
24.905050	0.1	2.334058
24.906717	0.1	2.347469
24.908383	0.1	2.364457
24.910050	0.1	2.383888
24.911717	0.1	2.403915
24.913383	0.1	2.422869
24.915050	0.1	2.439499
24.916717	0.1	2.453149
24.918383	0.1	2.463758
24.920050	0.1	2.471686
24.921717	0.1	2.477944
24.923383	0.1	2.483308
24.925050	0.1	2.488256
24.926717	0.1	2.493143
24.928383	0.1	2.498746
24.930050	0.1	2.505243
24.931717	0.1	2.511740
24.933383	0.1	2.517462
24.935050	0.1	2.523363
24.936717	0.1	2.530575
24.938383	0.1	2.538622
24.940050	0.1	2.546311
24.941717	0.1	2.553582
24.943383	0.1	2.560198
24.945050	0.1	2.564669
24.946717	0.1	2.564907
24.948383	0.1	2.560973
24.950050	0.1	2.554357
24.951717	0.1	2.545953
24.953383	0.1	2.535820
24.955050	0.1	2.524257
24.956717	0.1	2.512157
24.958383	0.1	2.499819
24.960050	0.1	2.487779
24.961717	0.1	2.476394
24.963383	0.1	2.465606
24.965050	0.1	2.455115
24.966717	0.1	2.444387
24.968383	0.1	2.432287
24.970050	0.1	2.417028
24.971717	0.1	2.398014
24.973383	0.1	2.376318
24.975050	0.1	2.354682
24.976717	0.1	2.335549
24.978383	0.1	2.319038
24.980050	0.1	2.303958
24.981717	0.1	2.289117
24.983383	0.1	2.273142
24.985050	0.1	2.254963
24.986717	0.1	2.235592
24.988383	0.1	2.218008
24.990050	0.1	2.204180
24.991717	0.1	2.193272
24.993383	0.1	2.182901
24.995050	0.1	2.170682
24.996717	0.1	2.155423
24.998383	0.1	2.138078
25.000050	0.1	2.121508
25.001717	0.1	2.107501
25.003383	0.1	2.095759
25.005050	0.1	2.085269
25.006717	0.1	2.075732
25.008383	0.1	2.066016
25.010050	0.1	2.054334
25.011717	0.1	2.040267
25.013383	0.1	2.024889
25.015050	0.1	2.008915
25.016717	0.1	1.993358
25.018383	0.1	1.979351
25.020050	0.1	1.966953
25.021717	0.1	1.954973
25.023383	0.1	1.942814
25.025050	0.1	1.931369
25.026717	0.1	1.922131
25.028383	0.1	1.915157
25.030050	0.1	1.909495
25.031717	0.1	1.904607
25.033383	0.1	1.900673
25.035050	0.1	1.898110
25.036717	0.1	1.896739
25.038383	0.1	1.895905
25.040050	0.1	1.894653
25.041717	0.1	1.892805
25.043383	0.1	1.890838
25.045050	0.1	1.889587
25.046717	0.1	1.889646
25.048383	0.1	1.891315
25.050050	0.1	1.892984
25.051717	0.1	1.891732
25.053383	0.1	1.886249
25.055050	0.1	1.879215
25.056717	0.1	1.874387
25.058383	0.1	1.873255
25.060050	0.1	1.874447
25.061717	0.1	1.875877
25.063383	0.1	1.876712
25.065050	0.1	1.876235
25.066717	0.1	1.873255
25.068383	0.1	1.867235
25.070050	0.1	1.859725
25.071717	0.1	1.853347
25.073383	0.1	1.850128
25.075050	0.1	1.850486
25.076717	0.1	1.853347
25.078383	0.1	1.857042
25.080050	0.1	1.859725
25.081717	0.1	1.860976
25.083383	0.1	1.861930
25.085050	0.1	1.863599
25.086717	0.1	1.865149
25.088383	0.1	1.865029
25.090050	0.1	1.862228
25.091717	0.1	1.857221
25.093383	0.1	1.852930
25.095050	0.1	1.853049
25.096717	0.1	1.858592
25.098383	0.1	1.866818
25.100050	0.1	1.873970
25.101717	0.1	1.877427
25.103383	0.1	1.876235
25.105050	0.1	1.871348
25.106717	0.1	1.864910
25.108383	0.1	1.858533
25.110050	0.1	1.852810
25.111717	0.1	1.848936
25.113383	0.1	1.848459
25.115050	0.1	1.851380
25.116717	0.1	1.856744
25.118383	0.1	1.863241
25.120050	0.1	1.869202
25.121717	0.1	1.873076
25.123383	0.1	1.873851
25.125050	0.1	1.871288
25.126717	0.1	1.865924
25.128383	0.1	1.859188
25.130050	0.1	1.853347
25.131717	0.1	1.850724
25.133383	0.1	1.852214
25.135050	0.1	1.855970
25.136717	0.1	1.859486
25.138383	0.1	1.861572
25.140050	0.1	1.862347
25.141717	0.1	1.861930
25.143383	0.1	1.860440
25.145050	0.1	1.857996
25.146717	0.1	1.855016
25.148383	0.1	1.852095
25.150050	0.1	1.849771
25.151717	0.1	1.848340
25.153383	0.1	1.847386
25.155050	0.1	1.846671
25.156717	0.1	1.846433
25.158383	0.1	1.847863
25.160050	0.1	1.852036
25.161717	0.1	1.859069
25.163383	0.1	1.867890
25.165050	0.1	1.876712
25.166717	0.1	1.884043
25.168383	0.1	1.889706
25.170050	0.1	1.893461
25.171717	0.1	1.894891
25.173383	0.1	1.894713
25.175050	0.1	1.894057
25.176717	0.1	1.893997
25.178383	0.1	1.895487
25.180050	0.1	1.898646
25.181717	0.1	1.902342
25.183383	0.1	1.905143
25.185050	0.1	1.907349
25.186717	0.1	1.909733
25.188383	0.1	1.911998
25.190050	0.1	1.913190
25.191717	0.1	1.913130
25.193383	0.1	1.912892
25.195050	0.1	1.913250
25.196717	0.1	1.914919
25.198383	0.1	1.919150
25.200050	0.1	1.926899
25.201717	0.1	1.937926
25.203383	0.1	1.951039
25.205050	0.1	1.964569
25.206717	0.1	1.976967
25.208383	0.1	1.986683
25.210050	0.1	1.993001
25.211717	0.1	1.996637
25.213383	0.1	1.999438
25.215050	0.1	2.003193
25.216717	0.1	2.008855
25.218383	0.1	2.016068
25.220050	0.1	2.023757
25.221717	0.1	2.031088
25.223383	0.1	2.038479
25.225050	0.1	2.046466
25.226717	0.1	2.055228
25.228383	0.1	2.064645
25.230050	0.1	2.074599
25.231717	0.1	2.084315
25.233383	0.1	2.092838
25.235050	0.1	2.099931
25.236717	0.1	2.106488
25.238383	0.1	2.113760
25.240050	0.1	2.123296
25.241717	0.1	2.136171
25.243383	0.1	2.152383
25.245050	0.1	2.171159
25.246717	0.1	2.192259
25.248383	0.1	2.214968
25.250050	0.1	2.237439
25.251717	0.1	2.258241
25.253383	0.1	2.278030
25.255050	0.1	2.298057
25.256717	0.1	2.317846
25.258383	0.1	2.336025
25.260050	0.1	2.351940
25.261717	0.1	2.366901
25.263383	0.1	2.382755
25.265050	0.1	2.400696
25.266717	0.1	2.419889
25.268383	0.1	2.439141
25.270050	0.1	2.457798
25.271717	0.1	2.476275
25.273383	0.1	2.495468
25.275050	0.1	2.515614
25.276717	0.1	2.536416
25.278383	0.1	2.556980
25.280050	0.1	2.575874
25.281717	0.1	2.592266
25.283383	0.1	2.606630
25.285050	0.1	2.620638
25.286717	0.1	2.636314
25.288383	0.1	2.654076
25.290050	0.1	2.671838
25.291717	0.1	2.687037
25.293383	0.1	2.699912
25.295050	0.1	2.712906
25.296717	0.1	2.729058
25.298383	0.1	2.750278
25.300050	0.1	2.775848
25.301717	0.1	2.802491
25.303383	0.1	2.826452
25.305050	0.1	2.845466
25.306717	0.1	2.860546
25.308383	0.1	2.874613
25.310050	0.1	2.889693
25.311717	0.1	2.906442
25.313383	0.1	2.924740
25.315050	0.1	2.943993
25.316717	0.1	2.962947
25.318383	0.1	2.980173
25.320050	0.1	2.995074
25.321717	0.1	3.008664
25.323383	0.1	3.023148
25.325050	0.1	3.039956
25.326717	0.1	3.059209
25.328383	0.1	3.080130
25.330050	0.1	3.101587
25.331717	0.1	3.122568
25.333383	0.1	3.142834
25.335050	0.1	3.162861
25.336717	0.1	3.182709
25.338383	0.1	3.202141
25.340050	0.1	3.219843
25.341717	0.1	3.235221
25.343383	0.1	3.249526
25.345050	0.1	3.264666
25.346717	0.1	3.281653
25.348383	0.1	3.300131
25.350050	0.1	3.318966
25.351717	0.1	3.336370
25.353383	0.1	3.351152
25.355050	0.1	3.362477
25.356717	0.1	3.370345
25.358383	0.1	3.376663
25.360050	0.1	3.383577
25.361717	0.1	3.391743
25.363383	0.1	3.399730
25.365050	0.1	3.405929
25.366717	0.1	3.409624
25.368383	0.1	3.410518
25.370050	0.1	3.407419
25.371717	0.1	3.399432
25.373383	0.1	3.387034
25.375050	0.1	3.371954
25.376717	0.1	3.356397
25.378383	0.1	3.342092
25.380050	0.1	3.328443
25.381717	0.1	3.313244
25.383383	0.1	3.294468
25.385050	0.1	3.271878
25.386717	0.1	3.246486
25.388383	0.1	3.219366
25.390050	0.1	3.190458
25.391717	0.1	3.159225
25.393383	0.1	3.124833
25.395050	0.1	3.087878
25.396717	0.1	3.050387
25.398383	0.1	3.013492
25.400050	0.1	2.976954
25.401717	0.1	2.941609
25.403383	0.1	2.909005
25.405050	0.1	2.879262
25.406717	0.1	2.850413
25.408383	0.1	2.820730
25.410050	0.1	2.789617
25.411717	0.1	2.757013
25.413383	0.1	2.722979
25.415050	0.1	2.689123
25.416717	0.1	2.657235
25.418383	0.1	2.627611
25.420050	0.1	2.599716
25.421717	0.1	2.573431
25.423383	0.1	2.548993
25.425050	0.1	2.526403
25.426717	0.1	2.505601
25.428383	0.1	2.486229
25.430050	0.1	2.467036
25.431717	0.1	2.446532
25.433383	0.1	2.424777
25.435050	0.1	2.403379
25.436717	0.1	2.383709
25.438383	0.1	2.365232
25.440050	0.1	2.346993
25.441717	0.1	2.328754
25.443383	0.1	2.310813
25.445050	0.1	2.293170
25.446717	0.1	2.275586
25.448383	0.1	2.258301
25.450050	0.1	2.241731
25.451717	0.1	2.226412
25.453383	0.1	2.212584
25.455050	0.1	2.200067
25.456717	0.1	2.188683
25.458383	0.1	2.177894
25.460050	0.1	2.167046
25.461717	0.1	2.155066
25.463383	0.1	2.140701
25.465050	0.1	2.123594
25.466717	0.1	2.106309
25.468383	0.1	2.092719
25.470050	0.1	2.084732
25.471717	0.1	2.081156
25.473383	0.1	2.079606
25.475050	0.1	2.077520
25.476717	0.1	2.073228
25.478383	0.1	2.066195
25.480050	0.1	2.056539
25.481717	0.1	2.045512
25.483383	0.1	2.034783
25.485050	0.1	2.024830
25.486717	0.1	2.015412
25.488383	0.1	2.006769
25.490050	0.1	1.999378
25.491717	0.1	1.992941
25.493383	0.1	1.986921
25.495050	0.1	1.981199
25.496717	0.1	1.975417
25.498383	0.1	1.968384
25.500050	0.1	1.959860
25.501717	0.1	1.952112
25.503383	0.1	1.947761
25.505050	0.1	1.947165
25.506717	0.1	1.948953
25.508383	0.1	1.951695
25.510050	0.1	1.955092
25.511717	0.1	1.958966
25.513383	0.1	1.962841
25.515050	0.1	1.965881
25.516717	0.1	1.967490
25.518383	0.1	1.967907
25.520050	0.1	1.967132
25.521717	0.1	1.964986
25.523383	0.1	1.961589
25.525050	0.1	1.957536
25.526717	0.1	1.952171
25.528383	0.1	1.944363
25.530050	0.1	1.934290
25.531717	0.1	1.923502
25.533383	0.1	1.914024
25.535050	0.1	1.907289
25.536717	0.1	1.903892
25.538383	0.1	1.903117
25.540050	0.1	1.902640
25.541717	0.1	1.900792
25.543383	0.1	1.897872
25.545050	0.1	1.894832
25.546717	0.1	1.892090
25.548383	0.1	1.889348
25.550050	0.1	1.886368
25.551717	0.1	1.882076
25.553383	0.1	1.875699
25.555050	0.1	1.868308
25.556717	0.1	1.861930
25.558383	0.1	1.856387
25.560050	0.1	1.849651
25.561717	0.1	1.840830
25.563383	0.1	1.831293
25.565050	0.1	1.823545
25.566717	0.1	1.818478
25.568383	0.1	1.815260
25.570050	0.1	1.813054
25.571717	0.1	1.811624
25.573383	0.1	1.809657
25.575050	0.1	1.806021
25.576717	0.1	1.801133
25.578383	0.1	1.796305
25.580050	0.1	1.792312
25.581717	0.1	1.789034
25.583383	0.1	1.785874
25.585050	0.1	1.782000
25.586717	0.1	1.777172
25.588383	0.1	1.771391
25.590050	0.1	1.765251
25.591717	0.1	1.759887
25.593383	0.1	1.756311
25.595050	0.1	1.753867
25.596717	0.1	1.751721
25.598383	0.1	1.750648
25.600050	0.1	1.752198
25.601717	0.1	1.756191
25.603383	0.1	1.760006
25.605050	0.1	1.762033
25.606717	0.1	1.762927
25.608383	0.1	1.763523
25.610050	0.1	1.763284
25.611717	0.1	1.761675
25.613383	0.1	1.759410
25.615050	0.1	1.757622
25.616717	0.1	1.756966
25.618383	0.1	1.757026
25.620050	0.1	1.756728
25.621717	0.1	1.754940
25.623383	0.1	1.750171
25.625050	0.1	1.741350
25.626717	0.1	1.729727
25.628383	0.1	1.718998
25.630050	0.1	1.713276
25.631717	0.1	1.714408
25.633383	0.1	1.721501
25.635050	0.1	1.731575
25.636717	0.1	1.740933
25.638383	0.1	1.746178
25.640050	0.1	1.745522
25.641717	0.1	1.739562
25.643383	0.1	1.731157
25.645050	0.1	1.723945
25.646717	0.1	1.720369
25.648383	0.1	1.720607
25.650050	0.1	1.723588
25.651717	0.1	1.727820
25.653383	0.1	1.731753
25.655050	0.1	1.733482
25.656717	0.1	1.732588
25.658383	0.1	1.730442
25.660050	0.1	1.728475
25.661717	0.1	1.726329
25.663383	0.1	1.723528
25.665050	0.1	1.720369
25.666717	0.1	1.716912
25.668383	0.1	1.712382
25.670050	0.1	1.707792
25.671717	0.1	1.705289
25.673383	0.1	1.705349
25.675050	0.1	1.706481
25.676717	0.1	1.707792
25.678383	0.1	1.709700
25.680050	0.1	1.712322
25.681717	0.1	1.715303
25.683383	0.1	1.717806
25.685050	0.1	1.718998
25.686717	0.1	1.718044
25.688383	0.1	1.714885
25.690050	0.1	1.711428
25.691717	0.1	1.710057
25.693383	0.1	1.711905
25.695050	0.1	1.716018
25.696717	0.1	1.720786
25.698383	0.1	1.725018
25.700050	0.1	1.728118
25.701717	0.1	1.729906
25.703383	0.1	1.730681
25.705050	0.1	1.730740
25.706717	0.1	1.730144
25.708383	0.1	1.729250
25.710050	0.1	1.728833
25.711717	0.1	1.729190
25.713383	0.1	1.729906
25.715050	0.1	1.730442
25.716717	0.1	1.729846
25.718383	0.1	1.727820
25.720050	0.1	1.725376
25.721717	0.1	1.724064
25.723383	0.1	1.723826
25.725050	0.1	1.723588
25.726717	0.1	1.722455
25.728383	0.1	1.720846
25.730050	0.1	1.719892
25.731717	0.1	1.719952
25.733383	0.1	1.720607
25.735050	0.1	1.721621
25.736717	0.1	1.722396
25.738383	0.1	1.722276
25.740050	0.1	1.721382
25.741717	0.1	1.720131
25.743383	0.1	1.718938
25.745050	0.1	1.717866
25.746717	0.1	1.716137
25.748383	0.1	1.713455
25.750050	0.1	1.710057
25.751717	0.1	1.706421
25.753383	0.1	1.703560
25.755050	0.1	1.702368
25.756717	0.1	1.702547
25.758383	0.1	1.703262
25.760050	0.1	1.704633
25.761717	0.1	1.706541
25.763383	0.1	1.708329
25.765050	0.1	1.709104
25.766717	0.1	1.708329
25.768383	0.1	1.706541
25.770050	0.1	1.704574
25.771717	0.1	1.701951
25.773383	0.1	1.697540
25.775050	0.1	1.691818
25.776717	0.1	1.686692
25.778383	0.1	1.683712
25.780050	0.1	1.683891
25.781717	0.1	1.687467
25.783383	0.1	1.693189
25.785050	0.1	1.698196
25.786717	0.1	1.699865
25.788383	0.1	1.697779
25.790050	0.1	1.693785
25.791717	0.1	1.689792
25.793383	0.1	1.686096
25.795050	0.1	1.682162
25.796717	0.1	1.677454
25.798383	0.1	1.672447
25.800050	0.1	1.668334
25.801717	0.1	1.666069
25.803383	0.1	1.666546
25.805050	0.1	1.669526
25.806717	0.1	1.673460
25.808383	0.1	1.676798
25.810050	0.1	1.679003
25.811717	0.1	1.680374
25.813383	0.1	1.681030
25.815050	0.1	1.679897
25.816717	0.1	1.675665
25.818383	0.1	1.669467
25.820050	0.1	1.664758
25.821717	0.1	1.664460
25.823383	0.1	1.668394
25.825050	0.1	1.673639
25.826717	0.1	1.676977
25.828383	0.1	1.677156
25.830050	0.1	1.674593
25.831717	0.1	1.669943
25.833383	0.1	1.664460
25.835050	0.1	1.659691
25.836717	0.1	1.657009
25.838383	0.1	1.656592
25.840050	0.1	1.657605
25.841717	0.1	1.659215
25.843383	0.1	1.661241
25.845050	0.1	1.663625
25.846717	0.1	1.666069
25.848383	0.1	1.668453
25.850050	0.1	1.671493
25.851717	0.1	1.675844
25.853383	0.1	1.680553
25.855050	0.1	1.683891
25.856717	0.1	1.685023
25.858383	0.1	1.683593
25.860050	0.1	1.680136
25.861717	0.1	1.675844
25.863383	0.1	1.672328
25.865050	0.1	1.671195
25.866717	0.1	1.673222
25.868383	0.1	1.677215
25.870050	0.1	1.679957
25.871717	0.1	1.679242
25.873383	0.1	1.676440
25.875050	0.1	1.674473
25.876717	0.1	1.674056
25.878383	0.1	1.673341
25.880050	0.1	1.670480
25.881717	0.1	1.665413
25.883383	0.1	1.659393
25.885050	0.1	1.653493
25.886717	0.1	1.648784
25.888383	0.1	1.646519
25.890050	0.1	1.646638
25.891717	0.1	1.648426
25.893383	0.1	1.651645
25.895050	0.1	1.656354
25.896717	0.1	1.662195
25.898383	0.1	1.667619
25.900050	0.1	1.670599
25.901717	0.1	1.670480
25.903383	0.1	1.668871
25.905050	0.1	1.667738
25.906717	0.1	1.667738
25.908383	0.1	1.669109
25.910050	0.1	1.672387
25.911717	0.1	1.676977
25.913383	0.1	1.680493
25.915050	0.1	1.680553
25.916717	0.1	1.677394
25.918383	0.1	1.673639
25.920050	0.1	1.672924
25.921717	0.1	1.676142
25.923383	0.1	1.681209
25.925050	0.1	1.684964
25.926717	0.1	1.686156
25.928383	0.1	1.685262
25.930050	0.1	1.683593
25.931717	0.1	1.681984
25.933383	0.1	1.680970
25.935050	0.1	1.680374
25.936717	0.1	1.679719
25.938383	0.1	1.679182
25.940050	0.1	1.679659
25.941717	0.1	1.682103
25.943383	0.1	1.686514
25.945050	0.1	1.691520
25.946717	0.1	1.694918
25.948383	0.1	1.694739
25.950050	0.1	1.691163
25.951717	0.1	1.686216
25.953383	0.1	1.682222
25.955050	0.1	1.680315
25.956717	0.1	1.680911
25.958383	0.1	1.683354
25.960050	0.1	1.686037
25.961717	0.1	1.687765
25.963383	0.1	1.688957
25.965050	0.1	1.691222
25.966717	0.1	1.695395
25.968383	0.1	1.700342
25.970050	0.1	1.704693
25.971717	0.1	1.708210
25.973383	0.1	1.710296
25.975050	0.1	1.710177
25.976717	0.1	1.708090
25.978383	0.1	1.705468
25.980050	0.1	1.703560
25.981717	0.1	1.703203
25.983383	0.1	1.704872
25.985050	0.1	1.708269
25.986717	0.1	1.712203
25.988383	0.1	1.714707
25.990050	0.1	1.714051
25.991717	0.1	1.710236
25.993383	0.1	1.704991
25.995050	0.1	1.700103
25.996717	0.1	1.696468
25.998383	0.1	1.694441
26.000050	0.1	1.693368
26.001717	0.1	1.692057
26.003383	0.1	1.689494
26.005050	0.1	1.686514
26.006717	0.1	1.684129
26.008383	0.1	1.682401
26.010050	0.1	1.680970
26.011717	0.1	1.680017
26.013383	0.1	1.680076
26.015050	0.1	1.681209
26.016717	0.1	1.683653
26.018383	0.1	1.687229
26.020050	0.1	1.691163
26.021717	0.1	1.694739
26.023383	0.1	1.696825
26.025050	0.1	1.696289
26.026717	0.1	1.693368
26.028383	0.1	1.689911
26.030050	0.1	1.687110
26.031717	0.1	1.684904
26.033383	0.1	1.683176
26.035050	0.1	1.682222
26.036717	0.1	1.683354
26.038383	0.1	1.687825
26.040050	0.1	1.694977
26.041717	0.1	1.701951
26.043383	0.1	1.706243
26.045050	0.1	1.707375
26.046717	0.1	1.705885
26.048383	0.1	1.701951
26.050050	0.1	1.696348
26.051717	0.1	1.691520
26.053383	0.1	1.690090
26.055050	0.1	1.691997
26.056717	0.1	1.694799
26.058383	0.1	1.696527
26.060050	0.1	1.697779
26.061717	0.1	1.700163
26.063383	0.1	1.703978
26.065050	0.1	1.708329
26.066717	0.1	1.712442
26.068383	0.1	1.716316
26.070050	0.1	1.719534
26.071717	0.1	1.720786
26.073383	0.1	1.719952
26.075050	0.1	1.718462
26.076717	0.1	1.717806
26.078383	0.1	1.718164
26.080050	0.1	1.718104
26.081717	0.1	1.715958
26.083383	0.1	1.711905
26.085050	0.1	1.708269
26.086717	0.1	1.707494
26.088383	0.1	1.710415
26.090050	0.1	1.715720
26.091717	0.1	1.721084
26.093383	0.1	1.724899
26.095050	0.1	1.727641
26.096717	0.1	1.730442
26.098383	0.1	1.732946
26.100050	0.1	1.734257
26.101717	0.1	1.734734
26.103383	0.1	1.735270
26.105050	0.1	1.736581
26.106717	0.1	1.739740
26.108383	0.1	1.744986
26.110050	0.1	1.751602
26.111717	0.1	1.758278
26.113383	0.1	1.764417
26.115050	0.1	1.769602
26.116717	0.1	1.773417
26.118383	0.1	1.775980
26.120050	0.1	1.778066
26.121717	0.1	1.780212
26.123383	0.1	1.782298
26.125050	0.1	1.783788
26.126717	0.1	1.785278
26.128383	0.1	1.787901
26.130050	0.1	1.791775
26.131717	0.1	1.795709
26.133383	0.1	1.798868
26.135050	0.1	1.802147
26.136717	0.1	1.806975
26.138383	0.1	1.814187
26.140050	0.1	1.823604
26.141717	0.1	1.834095
26.143383	0.1	1.844704
26.145050	0.1	1.854539
26.146717	0.1	1.863241
26.148383	0.1	1.870871
26.150050	0.1	1.878202
26.151717	0.1	1.885593
26.153383	0.1	1.892090
26.155050	0.1	1.896620
26.156717	0.1	1.898944
26.158383	0.1	1.899839
26.160050	0.1	1.900733
26.161717	0.1	1.903594
26.163383	0.1	1.909614
26.165050	0.1	1.918674
26.166717	0.1	1.929999
26.168383	0.1	1.942635
26.170050	0.1	1.954973
26.171717	0.1	1.965881
26.173383	0.1	1.975060
26.175050	0.1	1.982927
26.176717	0.1	1.991212
26.178383	0.1	2.002061
26.180050	0.1	2.016306
26.181717	0.1	2.033234
26.183383	0.1	2.051234
26.185050	0.1	2.069235
26.186717	0.1	2.086938
26.188383	0.1	2.104819
26.190050	0.1	2.122939
26.191717	0.1	2.140939
26.193383	0.1	2.158582
26.195050	0.1	2.176643
26.196717	0.1	2.196968
26.198383	0.1	2.220988
26.200050	0.1	2.247870
26.201717	0.1	2.275348
26.203383	0.1	2.302230
26.205050	0.1	2.328217
26.206717	0.1	2.353549
26.208383	0.1	2.378464
26.210050	0.1	2.403557
26.211717	0.1	2.429009
26.213383	0.1	2.454639
26.215050	0.1	2.479851
26.216717	0.1	2.503991
26.218383	0.1	2.526224
26.220050	0.1	2.546370
26.221717	0.1	2.565026
26.223383	0.1	2.583325
26.225050	0.1	2.601803
26.226717	0.1	2.619386
26.228383	0.1	2.634704
26.230050	0.1	2.647579
26.231717	0.1	2.659202
26.233383	0.1	2.670407
26.235050	0.1	2.681554
26.236717	0.1	2.692282
26.238383	0.1	2.702654
26.240050	0.1	2.712786
26.241717	0.1	2.721965
26.243383	0.1	2.728224
26.245050	0.1	2.730131
26.246717	0.1	2.727926
26.248383	0.1	2.722323
26.250050	0.1	2.713502
26.251717	0.1	2.702475
26.253383	0.1	2.690971
26.255050	0.1	2.680302
26.256717	0.1	2.669931
26.258383	0.1	2.658129
26.260050	0.1	2.644539
26.261717	0.1	2.630174
26.263383	0.1	2.615631
26.265050	0.1	2.600074
26.266717	0.1	2.581895
26.268383	0.1	2.559960
26.270050	0.1	2.534628
26.271717	0.1	2.507985
26.273383	0.1	2.483070
26.275050	0.1	2.461374
26.276717	0.1	2.441764
26.278383	0.1	2.421498
26.280050	0.1	2.398431
26.281717	0.1	2.371967
26.283383	0.1	2.343118
26.285050	0.1	2.313495
26.286717	0.1	2.285123
26.288383	0.1	2.259135
26.290050	0.1	2.234519
26.291717	0.1	2.209365
26.293383	0.1	2.182424
26.295050	0.1	2.154231
26.296717	0.1	2.126694
26.298383	0.1	2.101660
26.300050	0.1	2.080202
26.301717	0.1	2.062261
26.303383	0.1	2.046943
26.305050	0.1	2.032757
26.306717	0.1	2.018452
26.308383	0.1	2.003133
26.310050	0.1	1.986146
26.311717	0.1	1.967669
26.313383	0.1	1.948357
26.315050	0.1	1.929939
26.316717	0.1	1.913905
26.318383	0.1	1.900673
26.320050	0.1	1.889467
26.321717	0.1	1.879454
26.323383	0.1	1.870036
26.325050	0.1	1.860201
26.326717	0.1	1.849055
26.328383	0.1	1.836300
26.330050	0.1	1.822591
26.331717	0.1	1.809061
26.333383	0.1	1.796365
26.335050	0.1	1.784861
26.336717	0.1	1.774907
26.338383	0.1	1.766443
26.340050	0.1	1.758754
26.341717	0.1	1.751006
26.343383	0.1	1.742244
26.345050	0.1	1.733124
26.346717	0.1	1.724660
26.348383	0.1	1.717389
26.350050	0.1	1.711488
26.351717	0.1	1.706779
26.353383	0.1	1.702786
26.355050	0.1	1.699150
26.356717	0.1	1.696110
26.358383	0.1	1.693785
26.360050	0.1	1.691520
26.361717	0.1	1.688600
26.363383	0.1	1.684547
26.365050	0.1	1.678765
26.366717	0.1	1.671255
26.368383	0.1	1.663208
26.370050	0.1	1.655936
26.371717	0.1	1.650572
26.373383	0.1	1.648307
26.375050	0.1	1.649380
26.376717	0.1	1.652539
26.378383	0.1	1.656175
26.380050	0.1	1.658440
26.381717	0.1	1.657784
26.383383	0.1	1.653791
26.385050	0.1	1.647413
26.386717	0.1	1.640678
26.388383	0.1	1.636505
26.390050	0.1	1.636744
26.391717	0.1	1.640737
26.393383	0.1	1.645208
26.395050	0.1	1.646817
26.396717	0.1	1.644254
26.398383	0.1	1.638889
26.400050	0.1	1.633048
26.401717	0.1	1.628578
26.403383	0.1	1.626134
26.405050	0.1	1.625002
26.406717	0.1	1.623988
26.408383	0.1	1.622439
26.410050	0.1	1.620591
26.411717	0.1	1.619458
26.413383	0.1	1.619995
26.415050	0.1	1.621485
26.416717	0.1	1.622498
26.418383	0.1	1.623094
26.420050	0.1	1.624107
26.421717	0.1	1.626432
26.423383	0.1	1.629591
26.425050	0.1	1.631856
26.426717	0.1	1.632035
26.428383	0.1	1.630843
26.430050	0.1	1.629770
26.431717	0.1	1.629651
26.433383	0.1	1.629770
26.435050	0.1	1.629651
26.436717	0.1	1.630068
26.438383	0.1	1.631558
26.440050	0.1	1.633465
26.441717	0.1	1.633942
26.443383	0.1	1.631737
26.445050	0.1	1.627267
26.446717	0.1	1.622737
26.448383	0.1	1.620412
26.450050	0.1	1.620531
26.451717	0.1	1.621783
26.453383	0.1	1.622498
26.455050	0.1	1.621783
26.456717	0.1	1.619279
26.458383	0.1	1.615822
26.460050	0.1	1.613319
26.461717	0.1	1.612961
26.463383	0.1	1.614869
26.465050	0.1	1.617611
26.466717	0.1	1.620293
26.468383	0.1	1.622439
26.470050	0.1	1.623929
26.471717	0.1	1.624405
26.473383	0.1	1.624167
26.475050	0.1	1.623511
26.476717	0.1	1.622260
26.478383	0.1	1.619816
26.480050	0.1	1.616359
26.481717	0.1	1.613259
26.483383	0.1	1.612187
26.485050	0.1	1.613677
26.486717	0.1	1.616538
26.488383	0.1	1.619041
26.490050	0.1	1.620174
26.491717	0.1	1.619935
26.493383	0.1	1.618683
26.495050	0.1	1.616895
26.496717	0.1	1.614571
26.498383	0.1	1.611829
26.500050	0.1	1.609504
26.501717	0.1	1.608729
26.503383	0.1	1.609743
26.505050	0.1	1.611114
26.506717	0.1	1.610458
26.508383	0.1	1.606941
26.510050	0.1	1.601398
26.511717	0.1	1.595199
26.513383	0.1	1.590133
26.515050	0.1	1.587927
26.516717	0.1	1.589120
26.518383	0.1	1.592636
26.520050	0.1	1.596511
26.521717	0.1	1.599014
26.523383	0.1	1.599610
26.525050	0.1	1.598895
26.526717	0.1	1.597941
26.528383	0.1	1.597881
26.530050	0.1	1.599491
26.531717	0.1	1.601517
26.533383	0.1	1.601458
26.535050	0.1	1.598656
26.536717	0.1	1.594782
26.538383	0.1	1.591861
26.540050	0.1	1.590431
26.541717	0.1	1.589537
26.543383	0.1	1.588225
26.545050	0.1	1.586199
26.546717	0.1	1.583815
26.548383	0.1	1.582086
26.550050	0.1	1.581729
26.551717	0.1	1.582921
26.553383	0.1	1.584888
26.555050	0.1	1.586855
26.556717	0.1	1.588702
26.558383	0.1	1.590848
26.560050	0.1	1.593351
26.561717	0.1	1.596153
26.563383	0.1	1.598835
26.565050	0.1	1.600027
26.566717	0.1	1.598239
26.568383	0.1	1.593411
26.570050	0.1	1.587153
26.571717	0.1	1.581848
26.573383	0.1	1.580119
26.575050	0.1	1.583278
26.576717	0.1	1.590073
26.578383	0.1	1.597881
26.580050	0.1	1.603782
26.581717	0.1	1.606107
26.583383	0.1	1.605868
26.585050	0.1	1.604676
26.586717	0.1	1.603067
26.588383	0.1	1.601398
26.590050	0.1	1.599968
26.591717	0.1	1.598537
26.593383	0.1	1.596272
26.595050	0.1	1.593053
26.596717	0.1	1.589596
26.598383	0.1	1.587093
26.600050	0.1	1.586318
26.601717	0.1	1.587093
26.603383	0.1	1.589120
26.605050	0.1	1.592040
26.606717	0.1	1.595378
26.608383	0.1	1.598477
26.610050	0.1	1.601040
26.611717	0.1	1.602650
26.613383	0.1	1.603603
26.615050	0.1	1.605094
26.616717	0.1	1.607955
26.618383	0.1	1.611114
26.620050	0.1	1.612783
26.621717	0.1	1.612723
26.623383	0.1	1.612365
26.625050	0.1	1.613021
26.626717	0.1	1.614213
26.628383	0.1	1.614392
26.630050	0.1	1.612842
26.631717	0.1	1.611114
26.633383	0.1	1.611650
26.635050	0.1	1.615405
26.636717	0.1	1.621246
26.638383	0.1	1.627326
26.640050	0.1	1.631439
26.641717	0.1	1.632869
26.643383	0.1	1.632869
26.645050	0.1	1.632869
26.646717	0.1	1.633048
26.648383	0.1	1.632571
26.650050	0.1	1.631141
26.651717	0.1	1.629353
26.653383	0.1	1.627922
26.655050	0.1	1.627207
26.656717	0.1	1.627267
26.658383	0.1	1.628578
26.660050	0.1	1.631677
26.661717	0.1	1.636446
26.663383	0.1	1.641691
26.665050	0.1	1.647055
26.666717	0.1	1.652598
26.668383	0.1	1.657844
26.670050	0.1	1.662195
26.671717	0.1	1.665890
26.673383	0.1	1.670241
26.675050	0.1	1.676500
26.676717	0.1	1.684725
26.678383	0.1	1.693785
26.680050	0.1	1.701951
26.681717	0.1	1.707435
26.683383	0.1	1.708925
26.685050	0.1	1.706541
26.686717	0.1	1.702190
26.688383	0.1	1.699388
26.690050	0.1	1.701295
26.691717	0.1	1.708627
26.693383	0.1	1.719296
26.695050	0.1	1.730144
26.696717	0.1	1.739681
26.698383	0.1	1.748800
26.700050	0.1	1.759708
26.701717	0.1	1.772523
26.703383	0.1	1.785100
26.705050	0.1	1.795292
26.706717	0.1	1.802743
26.708383	0.1	1.808524
26.710050	0.1	1.814127
26.711717	0.1	1.820445
26.713383	0.1	1.828313
26.715050	0.1	1.838565
26.716717	0.1	1.851857
26.718383	0.1	1.867294
26.720050	0.1	1.882196
26.721717	0.1	1.894355
26.723383	0.1	1.904011
26.725050	0.1	1.912952
26.726717	0.1	1.923025
26.728383	0.1	1.935601
26.730050	0.1	1.951635
26.731717	0.1	1.969993
26.733383	0.1	1.988709
26.735050	0.1	2.006710
26.736717	0.1	2.024710
26.738383	0.1	2.042890
26.740050	0.1	2.060175
26.741717	0.1	2.075374
26.743383	0.1	2.088964
26.745050	0.1	2.103150
26.746717	0.1	2.119303
26.748383	0.1	2.137005
26.750050	0.1	2.155900
26.751717	0.1	2.176404
26.753383	0.1	2.198815
26.755050	0.1	2.222359
26.756717	0.1	2.245546
26.758383	0.1	2.267957
26.760050	0.1	2.290845
26.761717	0.1	2.316535
26.763383	0.1	2.346635
26.765050	0.1	2.380490
26.766717	0.1	2.415419
26.768383	0.1	2.448976
26.770050	0.1	2.479971
26.771717	0.1	2.508521
26.773383	0.1	2.537370
26.775050	0.1	2.570510
26.776717	0.1	2.609551
26.778383	0.1	2.652645
26.780050	0.1	2.696693
26.781717	0.1	2.739549
26.783383	0.1	2.780616
26.785050	0.1	2.820611
26.786717	0.1	2.860904
26.788383	0.1	2.902270
26.790050	0.1	2.944768
26.791717	0.1	2.988219
26.793383	0.1	3.032148
26.795050	0.1	3.075659
26.796717	0.1	3.117860
26.798383	0.1	3.158152
26.800050	0.1	3.197015
26.801717	0.1	3.235817
26.803383	0.1	3.275216
26.805050	0.1	3.315330
26.806717	0.1	3.355861
26.808383	0.1	3.395975
26.810050	0.1	3.434301
26.811717	0.1	3.469706
26.813383	0.1	3.502131
26.815050	0.1	3.532052
26.816717	0.1	3.559709
26.818383	0.1	3.585160
26.820050	0.1	3.607810
26.821717	0.1	3.626585
26.823383	0.1	3.640175
26.825050	0.1	3.648401
26.826717	0.1	3.652871
26.828383	0.1	3.655613
26.830050	0.1	3.657103
26.831717	0.1	3.657103
26.833383	0.1	3.656149
26.835050	0.1	3.653646
26.836717	0.1	3.647924
26.838383	0.1	3.636658
26.840050	0.1	3.617943
26.841717	0.1	3.592313
26.843383	0.1	3.562868
26.845050	0.1	3.532529
26.846717	0.1	3.502250
26.848383	0.1	3.471673
26.850050	0.1	3.441155
26.851717	0.1	3.410936
26.853383	0.1	3.380478
26.855050	0.1	3.348708
26.856717	0.1	3.314972
26.858383	0.1	3.279507
26.860050	0.1	3.243268
26.861717	0.1	3.207445
26.863383	0.1	3.172577
26.865050	0.1	3.137887
26.866717	0.1	3.102601
26.868383	0.1	3.066600
26.870050	0.1	3.030658
26.871717	0.1	2.996087
26.873383	0.1	2.964139
26.875050	0.1	2.935529
26.876717	0.1	2.910316
26.878383	0.1	2.887070
26.880050	0.1	2.863407
26.881717	0.1	2.837539
26.883383	0.1	2.810180
26.885050	0.1	2.784550
26.886717	0.1	2.763629
26.888383	0.1	2.748251
26.890050	0.1	2.737224
26.891717	0.1	2.728522
26.893383	0.1	2.720714
26.895050	0.1	2.713621
26.896717	0.1	2.706826
26.898383	0.1	2.698958
26.900050	0.1	2.689719
26.901717	0.1	2.680481
26.903383	0.1	2.672792
26.905050	0.1	2.667010
26.906717	0.1	2.662003
26.908383	0.1	2.656281
26.910050	0.1	2.648652
26.911717	0.1	2.638698
26.913383	0.1	2.627909
26.915050	0.1	2.619505
26.916717	0.1	2.615929
26.918383	0.1	2.616823
26.920050	0.1	2.619207
26.921717	0.1	2.620340
26.923383	0.1	2.618790
26.925050	0.1	2.613902
26.926717	0.1	2.605856
26.928383	0.1	2.595425
26.930050	0.1	2.582371
26.931717	0.1	2.566278
26.933383	0.1	2.548218
26.935050	0.1	2.529919
26.936717	0.1	2.512396
26.938383	0.1	2.494693
26.940050	0.1	2.475381
26.941717	0.1	2.454043
26.943383	0.1	2.431214
26.945050	0.1	2.407313
26.946717	0.1	2.381981
26.948383	0.1	2.355695
26.950050	0.1	2.330721
26.951717	0.1	2.309382
26.953383	0.1	2.292097
26.955050	0.1	2.276540
26.956717	0.1	2.258659
26.958383	0.1	2.235949
26.960050	0.1	2.208829
26.961717	0.1	2.179444
26.963383	0.1	2.150297
26.965050	0.1	2.123118
26.966717	0.1	2.098858
26.968383	0.1	2.077878
26.970050	0.1	2.059579
26.971717	0.1	2.043128
26.973383	0.1	2.027512
26.975050	0.1	2.010465
26.976717	0.1	1.990616
26.978383	0.1	1.969218
26.980050	0.1	1.949430
26.981717	0.1	1.932860
26.983383	0.1	1.918137
26.985050	0.1	1.903415
26.986717	0.1	1.888335
26.988383	0.1	1.873732
26.990050	0.1	1.860201
26.991717	0.1	1.847446
26.993383	0.1	1.834512
26.995050	0.1	1.820147
26.996717	0.1	1.804292
26.998383	0.1	1.789093
27.000050	0.1	1.777291
27.001717	0.1	1.769900
27.003383	0.1	1.766265
27.005050	0.1	1.764596
27.006717	0.1	1.762986
27.008383	0.1	1.759887
27.010050	0.1	1.755118
27.011717	0.1	1.749456
27.013383	0.1	1.743972
27.015050	0.1	1.739860
27.016717	0.1	1.738072
27.018383	0.1	1.738668
27.020050	0.1	1.740813
27.021717	0.1	1.742900
27.023383	0.1	1.744270
27.025050	0.1	1.745999
27.026717	0.1	1.749814
27.028383	0.1	1.755893
27.030050	0.1	1.762629
27.031717	0.1	1.767099
27.033383	0.1	1.766861
27.035050	0.1	1.761556
27.036717	0.1	1.753807
27.038383	0.1	1.748026
27.040050	0.1	1.747906
27.041717	0.1	1.754582
27.043383	0.1	1.766086
27.045050	0.1	1.779080
27.046717	0.1	1.790941
27.048383	0.1	1.800239
27.050050	0.1	1.806498
27.051717	0.1	1.810968
27.053383	0.1	1.815140
27.055050	0.1	1.819372
27.056717	0.1	1.823425
27.058383	0.1	1.828194
27.060050	0.1	1.835048
27.061717	0.1	1.844347
27.063383	0.1	1.854718
27.065050	0.1	1.864612
27.066717	0.1	1.873493
27.068383	0.1	1.882076
27.070050	0.1	1.891077
27.071717	0.1	1.900852
27.073383	0.1	1.910985
27.075050	0.1	1.921356
27.076717	0.1	1.931727
27.078383	0.1	1.942694
27.080050	0.1	1.955330
27.081717	0.1	1.969695
27.083383	0.1	1.984000
27.085050	0.1	1.996696
27.086717	0.1	2.007544
27.088383	0.1	2.017081
27.090050	0.1	2.026618
27.091717	0.1	2.038121
27.093383	0.1	2.054036
27.095050	0.1	2.074838
27.096717	0.1	2.098322
27.098383	0.1	2.121210
27.100050	0.1	2.140820
27.101717	0.1	2.156198
27.103383	0.1	2.168417
27.105050	0.1	2.179921
27.106717	0.1	2.193868
27.108383	0.1	2.211869
27.110050	0.1	2.232611
27.111717	0.1	2.253413
27.113383	0.1	2.273679
27.115050	0.1	2.295137
27.116717	0.1	2.318919
27.118383	0.1	2.344787
27.120050	0.1	2.371133
27.121717	0.1	2.396345
27.123383	0.1	2.420485
27.125050	0.1	2.444744
27.126717	0.1	2.469778
27.128383	0.1	2.495408
27.130050	0.1	2.521157
27.131717	0.1	2.546370
27.133383	0.1	2.570391
27.135050	0.1	2.593935
27.136717	0.1	2.618969
27.138383	0.1	2.647281
27.140050	0.1	2.679050
27.141717	0.1	2.713382
27.143383	0.1	2.749801
27.145050	0.1	2.788961
27.146717	0.1	2.831280
27.148383	0.1	2.874971
27.150050	0.1	2.917946
27.151717	0.1	2.960682
27.153383	0.1	3.006220
27.155050	0.1	3.056824
27.156717	0.1	3.111780
27.158383	0.1	3.168643
27.160050	0.1	3.225506
27.161717	0.1	3.282666
27.163383	0.1	3.341496
27.165050	0.1	3.402651
27.166717	0.1	3.466428
27.168383	0.1	3.532469
27.170050	0.1	3.599942
27.171717	0.1	3.668249
27.173383	0.1	3.738582
27.175050	0.1	3.813446
27.176717	0.1	3.894031
27.178383	0.1	3.980279
27.180050	0.1	4.071176
27.181717	0.1	4.165471
27.183383	0.1	4.262448
27.185050	0.1	4.362464
27.186717	0.1	4.466713
27.188383	0.1	4.576147
27.190050	0.1	4.691601
27.191717	0.1	4.813195
27.193383	0.1	4.939854
27.195050	0.1	5.069971
27.196717	0.1	5.202651
27.198383	0.1	5.338371
27.200050	0.1	5.478561
27.201717	0.1	5.623877
27.203383	0.1	5.774141
27.205050	0.1	5.928934
27.206717	0.1	6.087363
27.208383	0.1	6.248653
27.210050	0.1	6.412685
27.211717	0.1	6.579519
27.213383	0.1	6.748856
27.215050	0.1	6.920755
27.216717	0.1	7.095516
27.218383	0.1	7.272244
27.220050	0.1	7.448853
27.221717	0.1	7.623136
27.223383	0.1	7.793844
27.225050	0.1	7.960558
27.226717	0.1	8.122147
27.228383	0.1	8.277655
27.230050	0.1	8.427084
27.231717	0.1	8.571506
27.233383	0.1	8.711875
27.235050	0.1	8.846760
27.236717	0.1	8.973420
27.238383	0.1	9.089053
27.240050	0.1	9.192229
27.241717	0.1	9.283484
27.243383	0.1	9.365023
27.245050	0.1	9.438456
27.246717	0.1	9.503306
27.248383	0.1	9.556711
27.250050	0.1	9.595872
27.251717	0.1	9.619296
27.253383	0.1	9.628118
27.255050	0.1	9.625197
27.256717	0.1	9.612799
27.258383	0.1	9.591401
27.260050	0.1	9.559930
27.261717	0.1	9.516597
27.263383	0.1	9.460033
27.265050	0.1	9.390295
27.266717	0.1	9.308994
27.268383	0.1	9.218395
27.270050	0.1	9.119869
27.271717	0.1	9.013892
27.273383	0.1	8.902312
27.275050	0.1	8.787990
27.276717	0.1	8.672953
27.278383	0.1	8.556665
27.280050	0.1	8.437455
27.281717	0.1	8.314491
27.283383	0.1	8.188010
27.285050	0.1	8.058906
27.286717	0.1	7.928312
27.288383	0.1	7.797957
27.290050	0.1	7.669628
27.291717	0.1	7.544578
27.293383	0.1	7.423759
27.295050	0.1	7.306993
27.296717	0.1	7.193149
27.298383	0.1	7.080973
27.300050	0.1	6.970644
27.301717	0.1	6.863714
27.303383	0.1	6.762922
27.305050	0.1	6.670535
27.306717	0.1	6.586135
27.308383	0.1	6.506801
27.310050	0.1	6.430626
27.311717	0.1	6.358266
27.313383	0.1	6.290675
27.315050	0.1	6.226957
27.316717	0.1	6.165505
27.318383	0.1	6.106019
27.320050	0.1	6.048084
27.321717	0.1	5.989969
27.323383	0.1	5.930245
27.325050	0.1	5.869329
27.326717	0.1	5.808950
27.328383	0.1	5.751014
27.330050	0.1	5.696833
27.331717	0.1	5.646229
27.333383	0.1	5.596757
27.335050	0.1	5.544603
27.336717	0.1	5.487025
27.338383	0.1	5.423248
27.340050	0.1	5.354703
27.341717	0.1	5.283654
27.343383	0.1	5.212605
27.345050	0.1	5.143345
27.346717	0.1	5.075693
27.348383	0.1	5.007029
27.350050	0.1	4.933775
27.351717	0.1	4.854024
27.353383	0.1	4.768253
27.355050	0.1	4.679084
27.356717	0.1	4.589379
27.358383	0.1	4.500151
27.360050	0.1	4.410088
27.361717	0.1	4.317165
27.363383	0.1	4.220367
27.365050	0.1	4.120827
27.366717	0.1	4.020512
27.368383	0.1	3.921628
27.370050	0.1	3.824771
27.371717	0.1	3.728271
27.373383	0.1	3.630162
27.375050	0.1	3.531039
27.376717	0.1	3.433407
27.378383	0.1	3.338695
27.380050	0.1	3.246725
27.381717	0.1	3.156841
27.383383	0.1	3.068924
27.385050	0.1	2.983689
27.386717	0.1	2.901912
27.388383	0.1	2.823711
27.390050	0.1	2.748370
27.391717	0.1	2.675176
27.393383	0.1	2.604127
27.395050	0.1	2.535343
27.396717	0.1	2.469003
27.398383	0.1	2.405346
27.400050	0.1	2.344132
27.401717	0.1	2.285302
27.403383	0.1	2.229035
27.405050	0.1	2.175272
27.406717	0.1	2.124369
27.408383	0.1	2.077162
27.410050	0.1	2.035022
27.411717	0.1	1.998544
27.413383	0.1	1.966536
27.415050	0.1	1.937509
27.416717	0.1	1.911461
27.418383	0.1	1.888812
27.420050	0.1	1.868785
27.421717	0.1	1.849532
27.423383	0.1	1.829922
27.425050	0.1	1.809716
27.426717	0.1	1.788616
27.428383	0.1	1.767576
27.430050	0.1	1.748443
27.431717	0.1	1.731992
27.433383	0.1	1.717031
27.435050	0.1	1.702309
27.436717	0.1	1.687884
27.438383	0.1	1.674414
27.440050	0.1	1.661658
27.441717	0.1	1.649797
27.443383	0.1	1.640320
27.445050	0.1	1.635015
27.446717	0.1	1.634359
27.448383	0.1	1.636982
27.450050	0.1	1.639843
27.451717	0.1	1.639783
27.453383	0.1	1.635432
27.455050	0.1	1.627803
27.456717	0.1	1.619041
27.458383	0.1	1.610935
27.460050	0.1	1.604736
27.461717	0.1	1.599789
27.463383	0.1	1.594007
27.465050	0.1	1.585245
27.466717	0.1	1.574218
27.468383	0.1	1.564443
27.470050	0.1	1.558900
27.471717	0.1	1.557946
27.473383	0.1	1.559854
27.475050	0.1	1.562536
27.476717	0.1	1.564205
27.478383	0.1	1.564264
27.480050	0.1	1.564145
27.481717	0.1	1.565397
27.483383	0.1	1.567960
27.485050	0.1	1.571477
27.486717	0.1	1.575232
27.488383	0.1	1.578391
27.490050	0.1	1.580000
27.491717	0.1	1.579583
27.493383	0.1	1.577139
27.495050	0.1	1.573622
27.496717	0.1	1.569986
27.498383	0.1	1.567185
27.500050	0.1	1.565516
27.501717	0.1	1.564860
27.503383	0.1	1.564801
27.505050	0.1	1.564503
27.506717	0.1	1.563311
27.508383	0.1	1.561344
27.510050	0.1	1.559436
27.511717	0.1	1.558781
27.513383	0.1	1.559436
27.515050	0.1	1.560092
27.516717	0.1	1.559854
27.518383	0.1	1.558662
27.520050	0.1	1.556277
27.521717	0.1	1.552641
27.523383	0.1	1.548410
27.525050	0.1	1.544356
27.526717	0.1	1.540840
27.528383	0.1	1.538277
27.530050	0.1	1.536667
27.531717	0.1	1.534522
27.533383	0.1	1.531303
27.535050	0.1	1.528621
27.536717	0.1	1.528621
27.538383	0.1	1.532137
27.540050	0.1	1.538456
27.541717	0.1	1.546025
27.543383	0.1	1.552463
27.545050	0.1	1.555324
27.546717	0.1	1.553714
27.548383	0.1	1.548827
27.550050	0.1	1.542449
27.551717	0.1	1.536131
27.553383	0.1	1.530290
27.555050	0.1	1.525223
27.556717	0.1	1.520634
27.558383	0.1	1.515806
27.560050	0.1	1.511276
27.561717	0.1	1.509786
27.563383	0.1	1.513660
27.565050	0.1	1.521468
27.566717	0.1	1.528680
27.568383	0.1	1.531780
27.570050	0.1	1.530111
27.571717	0.1	1.525700
27.573383	0.1	1.521468
27.575050	0.1	1.519263
27.576717	0.1	1.518607
27.578383	0.1	1.517773
27.580050	0.1	1.515389
27.581717	0.1	1.511276
27.583383	0.1	1.506746
27.585050	0.1	1.503587
27.586717	0.1	1.502514
27.588383	0.1	1.503050
27.590050	0.1	1.504004
27.591717	0.1	1.504481
27.593383	0.1	1.503885
27.595050	0.1	1.502872
27.596717	0.1	1.502752
27.598383	0.1	1.504064
27.600050	0.1	1.505792
27.601717	0.1	1.506627
27.603383	0.1	1.506507
27.605050	0.1	1.506031
27.606717	0.1	1.504898
27.608383	0.1	1.502276
27.610050	0.1	1.497746
27.611717	0.1	1.492620
27.613383	0.1	1.489639
27.615050	0.1	1.490474
27.616717	0.1	1.494885
27.618383	0.1	1.500547
27.620050	0.1	1.504600
27.621717	0.1	1.504779
27.623383	0.1	1.501560
27.625050	0.1	1.497030
27.626717	0.1	1.492798
27.628383	0.1	1.489341
27.630050	0.1	1.486778
27.631717	0.1	1.484990
27.633383	0.1	1.483679
27.635050	0.1	1.483083
27.636717	0.1	1.483440
27.638383	0.1	1.485169
27.640050	0.1	1.487911
27.641717	0.1	1.490712
27.643383	0.1	1.492977
27.645050	0.1	1.494467
27.646717	0.1	1.495421
27.648383	0.1	1.496255
27.650050	0.1	1.497567
27.651717	0.1	1.499355
27.653383	0.1	1.500905
27.655050	0.1	1.500964
27.656717	0.1	1.498699
27.658383	0.1	1.495302
27.660050	0.1	1.493335
27.661717	0.1	1.494348
27.663383	0.1	1.498103
27.665050	0.1	1.502216
27.666717	0.1	1.504362
27.668383	0.1	1.504243
27.670050	0.1	1.503885
27.671717	0.1	1.505494
27.673383	0.1	1.509070
27.675050	0.1	1.513004
27.676717	0.1	1.516283
27.678383	0.1	1.518607
27.680050	0.1	1.520038
27.681717	0.1	1.520693
27.683383	0.1	1.520574
27.685050	0.1	1.519561
27.686717	0.1	1.517713
27.688383	0.1	1.515329
27.690050	0.1	1.513243
27.691717	0.1	1.511991
27.693383	0.1	1.512230
27.695050	0.1	1.514375
27.696717	0.1	1.517892
27.698383	0.1	1.521707
27.700050	0.1	1.525283
27.701717	0.1	1.528323
27.703383	0.1	1.530528
27.705050	0.1	1.531661
27.706717	0.1	1.531303
27.708383	0.1	1.528978
27.710050	0.1	1.525104
27.711717	0.1	1.521587
27.713383	0.1	1.521111
27.715050	0.1	1.525343
27.716717	0.1	1.533389
27.718383	0.1	1.543105
27.720050	0.1	1.552880
27.721717	0.1	1.562536
27.723383	0.1	1.571894
27.725050	0.1	1.580238
27.726717	0.1	1.587033
27.728383	0.1	1.592159
27.730050	0.1	1.595616
27.731717	0.1	1.597464
27.733383	0.1	1.598895
27.735050	0.1	1.601637
27.736717	0.1	1.606405
27.738383	0.1	1.611650
27.740050	0.1	1.614928
27.741717	0.1	1.615584
27.743383	0.1	1.615644
27.745050	0.1	1.616955
27.746717	0.1	1.619101
27.748383	0.1	1.620591
27.750050	0.1	1.621306
27.751717	0.1	1.622141
27.753383	0.1	1.624346
27.755050	0.1	1.628518
27.756717	0.1	1.633406
27.758383	0.1	1.636982
27.760050	0.1	1.637757
27.761717	0.1	1.635134
27.763383	0.1	1.629114
27.765050	0.1	1.620829
27.766717	0.1	1.612723
27.768383	0.1	1.606643
27.770050	0.1	1.603127
27.771717	0.1	1.601815
27.773383	0.1	1.602471
27.775050	0.1	1.604498
27.776717	0.1	1.607001
27.778383	0.1	1.608968
27.780050	0.1	1.609266
27.781717	0.1	1.607597
27.783383	0.1	1.604378
27.785050	0.1	1.600027
27.786717	0.1	1.594544
27.788383	0.1	1.588106
27.790050	0.1	1.581669
27.791717	0.1	1.575947
27.793383	0.1	1.570821
27.795050	0.1	1.566887
27.796717	0.1	1.565993
27.798383	0.1	1.568377
27.800050	0.1	1.571000
27.801717	0.1	1.570225
27.803383	0.1	1.565695
27.805050	0.1	1.559913
27.806717	0.1	1.555622
27.808383	0.1	1.553655
27.810050	0.1	1.553118
27.811717	0.1	1.553238
27.813383	0.1	1.553059
27.815050	0.1	1.552105
27.816717	0.1	1.550794
27.818383	0.1	1.549721
27.820050	0.1	1.548529
27.821717	0.1	1.546383
27.823383	0.1	1.543105
27.825050	0.1	1.539826
27.826717	0.1	1.538634
27.828383	0.1	1.540959
27.830050	0.1	1.545072
27.831717	0.1	1.546919
27.833383	0.1	1.544952
27.835050	0.1	1.541078
27.836717	0.1	1.537383
27.838383	0.1	1.534879
27.840050	0.1	1.533210
27.841717	0.1	1.531780
27.843383	0.1	1.530647
27.845050	0.1	1.531184
27.846717	0.1	1.534402
27.848383	0.1	1.539826
27.850050	0.1	1.544893
27.851717	0.1	1.547277
27.853383	0.1	1.546264
27.855050	0.1	1.542807
27.856717	0.1	1.538634
27.858383	0.1	1.535595
27.860050	0.1	1.534522
27.861717	0.1	1.535356
27.863383	0.1	1.537860
27.865050	0.1	1.542091
27.866717	0.1	1.547992
27.868383	0.1	1.554728
27.870050	0.1	1.560271
27.871717	0.1	1.562595
27.873383	0.1	1.561821
27.875050	0.1	1.559138
27.876717	0.1	1.556039
27.878383	0.1	1.553714
27.880050	0.1	1.553476
27.881717	0.1	1.556158
27.883383	0.1	1.560629
27.885050	0.1	1.564622
27.886717	0.1	1.566410
27.888383	0.1	1.565576
27.890050	0.1	1.563132
27.891717	0.1	1.560986
27.893383	0.1	1.561344
27.895050	0.1	1.565516
27.896717	0.1	1.572251
27.898383	0.1	1.578212
27.900050	0.1	1.580417
27.901717	0.1	1.578391
27.903383	0.1	1.573205
27.905050	0.1	1.565933
27.906717	0.1	1.558721
27.908383	0.1	1.553953
27.910050	0.1	1.552701
27.911717	0.1	1.553595
27.913383	0.1	1.554310
27.915050	0.1	1.553178
27.916717	0.1	1.550078
27.918383	0.1	1.547039
27.920050	0.1	1.546025
27.921717	0.1	1.547396
27.923383	0.1	1.550019
27.925050	0.1	1.552582
27.926717	0.1	1.554310
27.928383	0.1	1.555383
27.930050	0.1	1.556158
27.931717	0.1	1.556337
27.933383	0.1	1.555503
27.935050	0.1	1.553118
27.936717	0.1	1.549065
27.938383	0.1	1.544178
27.940050	0.1	1.539528
27.941717	0.1	1.536369
27.943383	0.1	1.535475
27.945050	0.1	1.536369
27.946717	0.1	1.537860
27.948383	0.1	1.539409
27.950050	0.1	1.541197
27.951717	0.1	1.543760
27.953383	0.1	1.547396
27.955050	0.1	1.551747
27.956717	0.1	1.555443
27.958383	0.1	1.556337
27.960050	0.1	1.552880
27.961717	0.1	1.545966
27.963383	0.1	1.538456
27.965050	0.1	1.532614
27.966717	0.1	1.529396
27.968383	0.1	1.528800
27.970050	0.1	1.530290
27.971717	0.1	1.533568
27.973383	0.1	1.538694
27.975050	0.1	1.545668
27.976717	0.1	1.554072
27.978383	0.1	1.562357
27.980050	0.1	1.568079
27.981717	0.1	1.570165
27.983383	0.1	1.569629
27.985050	0.1	1.568616
27.986717	0.1	1.568973
27.988383	0.1	1.571417
27.990050	0.1	1.575291
27.991717	0.1	1.579702
27.993383	0.1	1.583219
27.995050	0.1	1.585066
27.996717	0.1	1.586139
27.998383	0.1	1.587927
28.000050	0.1	1.591683
28.001717	0.1	1.597107
28.003383	0.1	1.601994
28.005050	0.1	1.604438
28.006717	0.1	1.605153
28.008383	0.1	1.606345
28.010050	0.1	1.609624
28.011717	0.1	1.614511
28.013383	0.1	1.620054
28.015050	0.1	1.626074
28.016717	0.1	1.632333
28.018383	0.1	1.637697
28.020050	0.1	1.641452
28.021717	0.1	1.644254
28.023383	0.1	1.646876
28.025050	0.1	1.649082
28.026717	0.1	1.650453
28.028383	0.1	1.651406
28.030050	0.1	1.651585
28.031717	0.1	1.649737
28.033383	0.1	1.645625
28.035050	0.1	1.640558
28.036717	0.1	1.636624
28.038383	0.1	1.634956
28.040050	0.1	1.635552
28.041717	0.1	1.638591
28.043383	0.1	1.645327
28.045050	0.1	1.656175
28.046717	0.1	1.669467
28.048383	0.1	1.681924
28.050050	0.1	1.691282
28.051717	0.1	1.697183
28.053383	0.1	1.699805
28.055050	0.1	1.699269
28.056717	0.1	1.696348
28.058383	0.1	1.692176
28.060050	0.1	1.687884
28.061717	0.1	1.684606
28.063383	0.1	1.683116
28.065050	0.1	1.682878
28.066717	0.1	1.682758
28.068383	0.1	1.682401
28.070050	0.1	1.682460
28.071717	0.1	1.682997
28.073383	0.1	1.683176
28.075050	0.1	1.682401
28.076717	0.1	1.681388
28.078383	0.1	1.681268
28.080050	0.1	1.682460
28.081717	0.1	1.684487
28.083383	0.1	1.685619
28.085050	0.1	1.683951
28.086717	0.1	1.679540
28.088383	0.1	1.674056
28.090050	0.1	1.669824
28.091717	0.1	1.668751
28.093383	0.1	1.671791
28.095050	0.1	1.678050
28.096717	0.1	1.685023
28.098383	0.1	1.689673
28.100050	0.1	1.689971
28.101717	0.1	1.686037
28.103383	0.1	1.680076
28.105050	0.1	1.674771
28.106717	0.1	1.671314
28.108383	0.1	1.669109
28.110050	0.1	1.667202
28.111717	0.1	1.665652
28.113383	0.1	1.665175
28.115050	0.1	1.666606
28.116717	0.1	1.669288
28.118383	0.1	1.671374
28.120050	0.1	1.671851
28.121717	0.1	1.670838
28.123383	0.1	1.668513
28.125050	0.1	1.663864
28.126717	0.1	1.657009
28.128383	0.1	1.649439
28.130050	0.1	1.643419
28.131717	0.1	1.640856
28.133383	0.1	1.642227
28.135050	0.1	1.645565
28.136717	0.1	1.647949
28.138383	0.1	1.647234
28.140050	0.1	1.643181
28.141717	0.1	1.637757
28.143383	0.1	1.633525
28.145050	0.1	1.631379
28.146717	0.1	1.630426
28.148383	0.1	1.628935
28.150050	0.1	1.626253
28.151717	0.1	1.621962
28.153383	0.1	1.615763
28.155050	0.1	1.608491
28.156717	0.1	1.602411
28.158383	0.1	1.599312
28.160050	0.1	1.598716
28.161717	0.1	1.598239
28.163383	0.1	1.596391
28.165050	0.1	1.593530
28.166717	0.1	1.590490
28.168383	0.1	1.588106
28.170050	0.1	1.586735
28.171717	0.1	1.586020
28.173383	0.1	1.585424
28.175050	0.1	1.584709
28.176717	0.1	1.584828
28.178383	0.1	1.588047
28.180050	0.1	1.595616
28.181717	0.1	1.606345
28.183383	0.1	1.617491
28.185050	0.1	1.627207
28.186717	0.1	1.634717
28.188383	0.1	1.639664
28.190050	0.1	1.642048
28.191717	0.1	1.642764
28.193383	0.1	1.643241
28.195050	0.1	1.643777
28.196717	0.1	1.642943
28.198383	0.1	1.638770
28.200050	0.1	1.629889
28.201717	0.1	1.616478
28.203383	0.1	1.600146
28.205050	0.1	1.583994
28.206717	0.1	1.571298
28.208383	0.1	1.563668
28.210050	0.1	1.560211
28.211717	0.1	1.558781
28.213383	0.1	1.557827
28.215050	0.1	1.558066
28.216717	0.1	1.560569
28.218383	0.1	1.564443
28.220050	0.1	1.566887
28.221717	0.1	1.566410
28.223383	0.1	1.563728
28.225050	0.1	1.559854
28.226717	0.1	1.555979
28.228383	0.1	1.553238
28.230050	0.1	1.552284
28.231717	0.1	1.551807
28.233383	0.1	1.550913
28.235050	0.1	1.550257
28.236717	0.1	1.550675
28.238383	0.1	1.552105
28.240050	0.1	1.553834
28.241717	0.1	1.555324
28.243383	0.1	1.556397
28.245050	0.1	1.557529
28.246717	0.1	1.559436
28.248383	0.1	1.562595
28.250050	0.1	1.566529
28.251717	0.1	1.569569
28.253383	0.1	1.570463
28.255050	0.1	1.569510
28.256717	0.1	1.567960
28.258383	0.1	1.565993
28.260050	0.1	1.563370
28.261717	0.1	1.561463
28.263383	0.1	1.562893
28.265050	0.1	1.568377
28.266717	0.1	1.576305
28.268383	0.1	1.584470
28.270050	0.1	1.592219
28.271717	0.1	1.599968
28.273383	0.1	1.608133
28.275050	0.1	1.615286
28.276717	0.1	1.619279
28.278383	0.1	1.619578
28.280050	0.1	1.617968
28.281717	0.1	1.616597
28.283383	0.1	1.617134
28.285050	0.1	1.619995
28.286717	0.1	1.624584
28.288383	0.1	1.629949
28.290050	0.1	1.636148
28.291717	0.1	1.644015
28.293383	0.1	1.653254
28.295050	0.1	1.661837
28.296717	0.1	1.667798
28.298383	0.1	1.670897
28.300050	0.1	1.672208
28.301717	0.1	1.673281
28.303383	0.1	1.675546
28.305050	0.1	1.679719
28.306717	0.1	1.685619
28.308383	0.1	1.691461
28.310050	0.1	1.695156
28.311717	0.1	1.695752
28.313383	0.1	1.695156
28.315050	0.1	1.696587
28.316717	0.1	1.702905
28.318383	0.1	1.714468
28.320050	0.1	1.729012
28.321717	0.1	1.743138
28.323383	0.1	1.754046
28.325050	0.1	1.760185
28.326717	0.1	1.761913
28.328383	0.1	1.760841
28.330050	0.1	1.758933
28.331717	0.1	1.758099
28.333383	0.1	1.759350
28.335050	0.1	1.761913
28.336717	0.1	1.764000
28.338383	0.1	1.764238
28.340050	0.1	1.763642
28.341717	0.1	1.764357
28.343383	0.1	1.767337
28.345050	0.1	1.771748
28.346717	0.1	1.775861
28.348383	0.1	1.778185
28.350050	0.1	1.778007
28.351717	0.1	1.776040
28.353383	0.1	1.774013
28.355050	0.1	1.773238
28.356717	0.1	1.774073
28.358383	0.1	1.775146
28.360050	0.1	1.774848
28.361717	0.1	1.772404
28.363383	0.1	1.767993
28.365050	0.1	1.761854
28.366717	0.1	1.754820
28.368383	0.1	1.748085
28.370050	0.1	1.742363
28.371717	0.1	1.737654
28.373383	0.1	1.733542
28.375050	0.1	1.729906
28.376717	0.1	1.726687
28.378383	0.1	1.723051
28.380050	0.1	1.717627
28.381717	0.1	1.709819
28.383383	0.1	1.700044
28.385050	0.1	1.689673
28.386717	0.1	1.679897
28.388383	0.1	1.670480
28.390050	0.1	1.660347
28.391717	0.1	1.649499
28.393383	0.1	1.639485
28.395050	0.1	1.630902
28.396717	0.1	1.623035
28.398383	0.1	1.614809
28.400050	0.1	1.606286
28.401717	0.1	1.597881
28.403383	0.1	1.591086
28.405050	0.1	1.587391
28.406717	0.1	1.586557
28.408383	0.1	1.586020
28.410050	0.1	1.583397
28.411717	0.1	1.577973
28.413383	0.1	1.570582
28.415050	0.1	1.562119
28.416717	0.1	1.553357
28.418383	0.1	1.545489
28.420050	0.1	1.538932
28.421717	0.1	1.532674
28.423383	0.1	1.525462
28.425050	0.1	1.517117
28.426717	0.1	1.508296
28.428383	0.1	1.499832
28.430050	0.1	1.492620
28.431717	0.1	1.487136
28.433383	0.1	1.483262
28.435050	0.1	1.480460
28.436717	0.1	1.478136
28.438383	0.1	1.476944
28.440050	0.1	1.478136
28.441717	0.1	1.482070
28.443383	0.1	1.487374
28.445050	0.1	1.491904
28.446717	0.1	1.494587
28.448383	0.1	1.495361
28.450050	0.1	1.494646
28.451717	0.1	1.492858
28.453383	0.1	1.490176
28.455050	0.1	1.487136
28.456717	0.1	1.484633
28.458383	0.1	1.483083
28.460050	0.1	1.482010
28.461717	0.1	1.480699
28.463383	0.1	1.478195
28.465050	0.1	1.473665
28.466717	0.1	1.467407
28.468383	0.1	1.461506
28.470050	0.1	1.457989
28.471717	0.1	1.457095
28.473383	0.1	1.457810
28.475050	0.1	1.458943
28.476717	0.1	1.459539
28.478383	0.1	1.458526
28.480050	0.1	1.455963
28.481717	0.1	1.453698
28.483383	0.1	1.453638
28.485050	0.1	1.456142
28.486717	0.1	1.460195
28.488383	0.1	1.464725
28.490050	0.1	1.469433
28.491717	0.1	1.474023
28.493383	0.1	1.477838
28.495050	0.1	1.480758
28.496717	0.1	1.482904
28.498383	0.1	1.484215
28.500050	0.1	1.484275
28.501717	0.1	1.483560
28.503383	0.1	1.483202
28.505050	0.1	1.483560
28.506717	0.1	1.484752
28.508383	0.1	1.487255
28.510050	0.1	1.491308
28.511717	0.1	1.495600
28.513383	0.1	1.497626
28.515050	0.1	1.496971
28.516717	0.1	1.495481
28.518383	0.1	1.495421
28.520050	0.1	1.498222
28.521717	0.1	1.504243
28.523383	0.1	1.512468
28.525050	0.1	1.520574
28.526717	0.1	1.526952
28.528383	0.1	1.532197
28.530050	0.1	1.538217
28.531717	0.1	1.545966
28.533383	0.1	1.554787
28.535050	0.1	1.562536
28.536717	0.1	1.567960
28.538383	0.1	1.571715
28.540050	0.1	1.575768
28.541717	0.1	1.582623
28.543383	0.1	1.593828
28.545050	0.1	1.607776
28.546717	0.1	1.620710
28.548383	0.1	1.628935
28.550050	0.1	1.631379
28.551717	0.1	1.629949
28.553383	0.1	1.627624
28.555050	0.1	1.627028
28.556717	0.1	1.630068
28.558383	0.1	1.637459
28.560050	0.1	1.648486
28.561717	0.1	1.661718
28.563383	0.1	1.675010
28.565050	0.1	1.686931
28.566717	0.1	1.696587
28.568383	0.1	1.703858
28.570050	0.1	1.709461
28.571717	0.1	1.715601
28.573383	0.1	1.724184
28.575050	0.1	1.735926
28.576717	0.1	1.750350
28.578383	0.1	1.766622
28.580050	0.1	1.783908
28.581717	0.1	1.801610
28.583383	0.1	1.819372
28.585050	0.1	1.836240
28.586717	0.1	1.851201
28.588383	0.1	1.863361
28.590050	0.1	1.872480
28.591717	0.1	1.879335
28.593383	0.1	1.885593
28.595050	0.1	1.892805
28.596717	0.1	1.901746
28.598383	0.1	1.911938
28.600050	0.1	1.922250
28.601717	0.1	1.932383
28.603383	0.1	1.942575
28.605050	0.1	1.952350
28.606717	0.1	1.960158
28.608383	0.1	1.964867
28.610050	0.1	1.967549
28.611717	0.1	1.970887
28.613383	0.1	1.976967
28.615050	0.1	1.986325
28.616717	0.1	1.998842
28.618383	0.1	2.014220
28.620050	0.1	2.031922
28.621717	0.1	2.050936
28.623383	0.1	2.069950
28.625050	0.1	2.087832
28.626717	0.1	2.104283
28.628383	0.1	2.119959
28.630050	0.1	2.136290
28.631717	0.1	2.153993
28.633383	0.1	2.172351
28.635050	0.1	2.191425
28.636717	0.1	2.212465
28.638383	0.1	2.235651
28.640050	0.1	2.259076
28.641717	0.1	2.280653
28.643383	0.1	2.299369
28.645050	0.1	2.315879
28.646717	0.1	2.332986
28.648383	0.1	2.353788
28.650050	0.1	2.378523
28.651717	0.1	2.405346
28.653383	0.1	2.433121
28.655050	0.1	2.460957
28.656717	0.1	2.488434
28.658383	0.1	2.515137
28.660050	0.1	2.540827
28.661717	0.1	2.565861
28.663383	0.1	2.591670
28.665050	0.1	2.620161
28.666717	0.1	2.652705
28.668383	0.1	2.689779
28.670050	0.1	2.731025
28.671717	0.1	2.775014
28.673383	0.1	2.819419
28.675050	0.1	2.862036
28.676717	0.1	2.902150
28.678383	0.1	2.940774
28.680050	0.1	2.980292
28.681717	0.1	3.022790
28.683383	0.1	3.069341
28.685050	0.1	3.119350
28.686717	0.1	3.171921
28.688383	0.1	3.227771
28.690050	0.1	3.288508
28.691717	0.1	3.354728
28.693383	0.1	3.424525
28.695050	0.1	3.495157
28.696717	0.1	3.566325
28.698383	0.1	3.639877
28.700050	0.1	3.717125
28.701717	0.1	3.797651
28.703383	0.1	3.879845
28.705050	0.1	3.962755
28.706717	0.1	4.047096
28.708383	0.1	4.133344
28.710050	0.1	4.219830
28.711717	0.1	4.304409
28.713383	0.1	4.387081
28.715050	0.1	4.471481
28.716717	0.1	4.562438
28.718383	0.1	4.662514
28.720050	0.1	4.770756
28.721717	0.1	4.883826
28.723383	0.1	4.998386
28.725050	0.1	5.113244
28.726717	0.1	5.229652
28.728383	0.1	5.349338
28.730050	0.1	5.472362
28.731717	0.1	5.597413
28.733383	0.1	5.723179
28.735050	0.1	5.849362
28.736717	0.1	5.977154
28.738383	0.1	6.108761
28.740050	0.1	6.246269
28.741717	0.1	6.391108
28.743383	0.1	6.543458
28.745050	0.1	6.701827
28.746717	0.1	6.864012
28.748383	0.1	7.029057
28.750050	0.1	7.197261
28.751717	0.1	7.369698
28.753383	0.1	7.547141
28.755050	0.1	7.731081
28.756717	0.1	7.923365
28.758383	0.1	8.124471
28.760050	0.1	8.332551
28.761717	0.1	8.545578
28.763383	0.1	8.762718
28.765050	0.1	8.983672
28.766717	0.1	9.208143
28.768383	0.1	9.436548
28.770050	0.1	9.670020
28.771717	0.1	9.908736
28.773383	0.1	10.151923
28.775050	0.1	10.399938
28.776717	0.1	10.653914
28.778383	0.1	10.914386
28.780050	0.1	11.180461
28.781717	0.1	11.449815
28.783383	0.1	11.718572
28.785050	0.1	11.983157
28.786717	0.1	12.241424
28.788383	0.1	12.492777
28.790050	0.1	12.737275
28.791717	0.1	12.974740
28.793383	0.1	13.204158
28.795050	0.1	13.423265
28.796717	0.1	13.629735
28.798383	0.1	13.822497
28.800050	0.1	14.001132
28.801717	0.1	14.165223
28.803383	0.1	14.314176
28.805050	0.1	14.446736
28.806717	0.1	14.560402
28.808383	0.1	14.652372
28.810050	0.1	14.721692
28.811717	0.1	14.769019
28.813383	0.1	14.795066
28.815050	0.1	14.799655
28.816717	0.1	14.782847
28.818383	0.1	14.744223
28.820050	0.1	14.681877
28.821717	0.1	14.594615
28.823383	0.1	14.483035
28.825050	0.1	14.349223
28.826717	0.1	14.195205
28.828383	0.1	14.022470
28.830050	0.1	13.831914
28.831717	0.1	13.623298
28.833383	0.1	13.396622
28.835050	0.1	13.152541
28.836717	0.1	12.891949
28.838383	0.1	12.615264
28.840050	0.1	12.324394
28.841717	0.1	12.022973
28.843383	0.1	11.713446
28.845050	0.1	11.395276
28.846717	0.1	11.067272
28.848383	0.1	10.730804
28.850050	0.1	10.389388
28.851717	0.1	10.046542
28.853383	0.1	9.704352
28.855050	0.1	9.364307
28.856717	0.1	9.028256
28.858383	0.1	8.697093
28.860050	0.1	8.370698
28.861717	0.1	8.048177
28.863383	0.1	7.728935
28.865050	0.1	7.413269
28.866717	0.1	7.103265
28.868383	0.1	6.801844
28.870050	0.1	6.510139
28.871717	0.1	6.226838
28.873383	0.1	5.950570
28.875050	0.1	5.682111
28.876717	0.1	5.424023
28.878383	0.1	5.178988
28.880050	0.1	4.947424
28.881717	0.1	4.727483
28.883383	0.1	4.517377
28.885050	0.1	4.316807
28.886717	0.1	4.126430
28.888383	0.1	3.946066
28.890050	0.1	3.775180
28.891717	0.1	3.613293
28.893383	0.1	3.460944
28.895050	0.1	3.319442
28.896717	0.1	3.189326
28.898383	0.1	3.069818
28.900050	0.1	2.960026
28.901717	0.1	2.858639
28.903383	0.1	2.763450
28.905050	0.1	2.672136
28.906717	0.1	2.584875
28.908383	0.1	2.503634
28.910050	0.1	2.430022
28.911717	0.1	2.364874
28.913383	0.1	2.307654
28.915050	0.1	2.256572
28.916717	0.1	2.209425
28.918383	0.1	2.164304
28.920050	0.1	2.121151
28.921717	0.1	2.081752
28.923383	0.1	2.047598
28.925050	0.1	2.017141
28.926717	0.1	1.987279
28.928383	0.1	1.957417
28.930050	0.1	1.929999
28.931717	0.1	1.908422
28.933383	0.1	1.893640
28.935050	0.1	1.883507
28.936717	0.1	1.875699
28.938383	0.1	1.869142
28.940050	0.1	1.863122
28.941717	0.1	1.856387
28.943383	0.1	1.847804
28.945050	0.1	1.836836
28.946717	0.1	1.823902
28.948383	0.1	1.809716
28.950050	0.1	1.796067
28.951717	0.1	1.784802
28.953383	0.1	1.776517
28.955050	0.1	1.770675
28.956717	0.1	1.766920
28.958383	0.1	1.764655
28.960050	0.1	1.761854
28.961717	0.1	1.756311
28.963383	0.1	1.747608
28.965050	0.1	1.737177
28.966717	0.1	1.727045
28.968383	0.1	1.718521
28.970050	0.1	1.711667
28.971717	0.1	1.706183
28.973383	0.1	1.701355
28.975050	0.1	1.696587
28.976717	0.1	1.691342
28.978383	0.1	1.685917
28.980050	0.1	1.681388
28.981717	0.1	1.678527
28.983383	0.1	1.677394
28.985050	0.1	1.676798
28.986717	0.1	1.675129
28.988383	0.1	1.671791
28.990050	0.1	1.666606
28.991717	0.1	1.659691
28.993383	0.1	1.651108
28.995050	0.1	1.641750
28.996717	0.1	1.632750
28.998383	0.1	1.625300
29.000050	0.1	1.619399
29.001717	0.1	1.614332
29.003383	0.1	1.608968
29.005050	0.1	1.602769
29.006717	0.1	1.595497
29.008383	0.1	1.587153
29.010050	0.1	1.577437
29.011717	0.1	1.566768
29.013383	0.1	1.556695
29.015050	0.1	1.548767
29.016717	0.1	1.543582
29.018383	0.1	1.540363
29.020050	0.1	1.537621
29.021717	0.1	1.534999
29.023383	0.1	1.533151
29.025050	0.1	1.532436
29.026717	0.1	1.532018
29.028383	0.1	1.531124
29.030050	0.1	1.528919
29.031717	0.1	1.524985
29.033383	0.1	1.519799
29.035050	0.1	1.513839
29.036717	0.1	1.507342
29.038383	0.1	1.501083
29.040050	0.1	1.497209
29.041717	0.1	1.498044
29.043383	0.1	1.503050
[truncated: 248,374 more chars]
