# Supplementary material for: Fade into you: genetic control of pigmentation patterns in red-flesh apple (Malus domestica)
Source: Front Plant Sci. 2025 Jan 13;15:1462545. doi: 10.3389/fpls.2024.1462545 (PMC11770013; doi:10.3389/fpls.2024.1462545)
Supplement: Supplementary file 4 [file DataSheet1.zip › CR A1EXT325NM/CR A1EXT325NM.txt]

URL	chrom://thermo-pfav3ojr/ChromeleonLocal/Instrument Data/Vanquish_MS/Dimitri/VALEMA/Pierre/Echantillons 03-04-24.seq/547.smp/EXT325NM.channel/EXT325NM.chm
Channel	EXT325NM

Injection Information:
Data Vault	ChromeleonLocal
Sequence	Echantillons 03-04-24
Name	CR A1
Number	5
Position	B:A5
Comment	colonne SB-AQ MeOH+5%AA
Processing Method	Quantitative
Instrument Method	VALEMA test separation GRAQ 4
Type	Unknown
Status	Finished
Inject Time	4/3/2024 8:33:54 PM +02:00
Volume (µl)	10.0000
Dilution Factor	1.0000
Weight	1.0000

Chromatogram Data Information:
Time Min. (min)	0.001717
Time Max. (min)	47.000050
Data Points	28200
Detector	UV
Generating Data System	Chromeleon 7.3.2.10759
Exporting Data System	Chromeleon 7.3.2.0
Operator	Administrator
Signal Quantity	Absorbance
Signal Unit	mAU
Signal Min.	-4.686535
Signal Max.	651.526967
Channel	EXT325NM
Driver Name	VDAD.dll
Channel Type	Evaluation
Min. Step (s)	0.1
Max. Step (s)	0.1
Average Step (s)	0.1

Signal Parameter Information:
Signal Info	WVL:325 nm

Chromatogram Data:
Time (min)	Step (s)	Value (mAU)
0.001717	n.a.	0.000000
0.003383	0.1	0.000000
0.005050	0.1	0.000179
0.006717	0.1	0.000834
0.008383	0.1	0.002384
0.010050	0.1	0.004828
0.011717	0.1	0.007272
0.013383	0.1	0.008941
0.015050	0.1	0.009060
0.016717	0.1	0.006378
0.018383	0.1	0.000298
0.020050	0.1	-0.007689
0.021717	0.1	-0.014842
0.023383	0.1	-0.020146
0.025050	0.1	-0.024498
0.026717	0.1	-0.029266
0.028383	0.1	-0.034630
0.030050	0.1	-0.039637
0.031717	0.1	-0.042796
0.033383	0.1	-0.044107
0.035050	0.1	-0.045002
0.036717	0.1	-0.047266
0.038383	0.1	-0.051320
0.040050	0.1	-0.055492
0.041717	0.1	-0.057876
0.043383	0.1	-0.057578
0.045050	0.1	-0.054955
0.046717	0.1	-0.050962
0.048383	0.1	-0.047028
0.050050	0.1	-0.044346
0.051717	0.1	-0.042915
0.053383	0.1	-0.041962
0.055050	0.1	-0.040531
0.056717	0.1	-0.037611
0.058383	0.1	-0.032842
0.060050	0.1	-0.027478
0.061717	0.1	-0.023067
0.063383	0.1	-0.019491
0.065050	0.1	-0.015855
0.066717	0.1	-0.011683
0.068383	0.1	-0.007272
0.070050	0.1	-0.003278
0.071717	0.1	-0.000477
0.073383	0.1	0.000238
0.075050	0.1	-0.001907
0.076717	0.1	-0.006676
0.078383	0.1	-0.012457
0.080050	0.1	-0.017941
0.081717	0.1	-0.022411
0.083383	0.1	-0.025272
0.085050	0.1	-0.025928
0.086717	0.1	-0.024736
0.088383	0.1	-0.022709
0.090050	0.1	-0.021696
0.091717	0.1	-0.022471
0.093383	0.1	-0.023305
0.095050	0.1	-0.021875
0.096717	0.1	-0.017822
0.098383	0.1	-0.013709
0.100050	0.1	-0.012696
0.101717	0.1	-0.015974
0.103383	0.1	-0.021517
0.105050	0.1	-0.025749
0.106717	0.1	-0.027120
0.108383	0.1	-0.026107
0.110050	0.1	-0.022829
0.111717	0.1	-0.017703
0.113383	0.1	-0.012577
0.115050	0.1	-0.009120
0.116717	0.1	-0.007510
0.118383	0.1	-0.007093
0.120050	0.1	-0.007033
0.121717	0.1	-0.006199
0.123383	0.1	-0.004113
0.125050	0.1	-0.001013
0.126717	0.1	0.001609
0.128383	0.1	0.002265
0.130050	0.1	0.000954
0.131717	0.1	-0.000060
0.133383	0.1	0.001490
0.135050	0.1	0.005066
0.136717	0.1	0.007629
0.138383	0.1	0.006735
0.140050	0.1	0.002861
0.141717	0.1	-0.000596
0.143383	0.1	-0.000894
0.145050	0.1	0.002086
0.146717	0.1	0.007093
0.148383	0.1	0.012457
0.150050	0.1	0.015557
0.151717	0.1	0.013828
0.153383	0.1	0.007033
0.155050	0.1	-0.002146
0.156717	0.1	-0.010848
0.158383	0.1	-0.017643
0.160050	0.1	-0.021517
0.161717	0.1	-0.021398
0.163383	0.1	-0.017047
0.165050	0.1	-0.009716
0.166717	0.1	-0.002146
0.168383	0.1	0.003159
0.170050	0.1	0.005424
0.171717	0.1	0.004888
0.173383	0.1	0.002801
0.175050	0.1	0.000954
0.176717	0.1	0.001132
0.178383	0.1	0.004172
0.180050	0.1	0.009000
0.181717	0.1	0.013113
0.183383	0.1	0.014246
0.185050	0.1	0.011563
0.186717	0.1	0.006139
0.188383	0.1	0.000894
0.190050	0.1	-0.001490
0.191717	0.1	-0.000954
0.193383	0.1	0.000536
0.195050	0.1	0.001371
0.196717	0.1	0.001490
0.198383	0.1	0.000894
0.200050	0.1	-0.000715
0.201717	0.1	-0.002742
0.203383	0.1	-0.003457
0.205050	0.1	-0.002384
0.206717	0.1	-0.000775
0.208383	0.1	0.000477
0.210050	0.1	0.001729
0.211717	0.1	0.003457
0.213383	0.1	0.005007
0.215050	0.1	0.005186
0.216717	0.1	0.003874
0.218383	0.1	0.002742
0.220050	0.1	0.003517
0.221717	0.1	0.005960
0.223383	0.1	0.008166
0.225050	0.1	0.008464
0.226717	0.1	0.006914
0.228383	0.1	0.004590
0.230050	0.1	0.002801
0.231717	0.1	0.002146
0.233383	0.1	0.002265
0.235050	0.1	0.002503
0.236717	0.1	0.002503
0.238383	0.1	0.002086
0.240050	0.1	0.001609
0.241717	0.1	0.001252
0.243383	0.1	0.000358
0.245050	0.1	-0.001848
0.246717	0.1	-0.005186
0.248383	0.1	-0.008881
0.250050	0.1	-0.012457
0.251717	0.1	-0.015557
0.253383	0.1	-0.017583
0.255050	0.1	-0.018597
0.256717	0.1	-0.019252
0.258383	0.1	-0.019252
0.260050	0.1	-0.017822
0.261717	0.1	-0.015497
0.263383	0.1	-0.014007
0.265050	0.1	-0.014126
0.266717	0.1	-0.015557
0.268383	0.1	-0.017941
0.270050	0.1	-0.020802
0.271717	0.1	-0.022292
0.273383	0.1	-0.019908
0.275050	0.1	-0.013411
0.276717	0.1	-0.005960
0.278383	0.1	-0.000596
0.280050	0.1	0.001550
0.281717	0.1	0.000775
0.283383	0.1	-0.002801
0.285050	0.1	-0.008941
0.286717	0.1	-0.015914
0.288383	0.1	-0.020742
0.290050	0.1	-0.021219
0.291717	0.1	-0.016928
0.293383	0.1	-0.009716
0.295050	0.1	-0.002563
0.296717	0.1	0.001729
0.298383	0.1	0.001788
0.300050	0.1	-0.001729
0.301717	0.1	-0.006735
0.303383	0.1	-0.011146
0.305050	0.1	-0.013590
0.306717	0.1	-0.013828
0.308383	0.1	-0.013292
0.310050	0.1	-0.013411
0.311717	0.1	-0.014126
0.313383	0.1	-0.014901
0.315050	0.1	-0.016332
0.316717	0.1	-0.020206
0.318383	0.1	-0.027776
0.320050	0.1	-0.037193
0.321717	0.1	-0.043511
0.323383	0.1	-0.043035
0.325050	0.1	-0.036538
0.326717	0.1	-0.027716
0.328383	0.1	-0.019550
0.330050	0.1	-0.013590
0.331717	0.1	-0.010788
0.333383	0.1	-0.011206
0.335050	0.1	-0.013113
0.336717	0.1	-0.013053
0.338383	0.1	-0.009239
0.340050	0.1	-0.004232
0.341717	0.1	-0.002205
0.343383	0.1	-0.004828
0.345050	0.1	-0.009954
0.346717	0.1	-0.014544
0.348383	0.1	-0.018477
0.350050	0.1	-0.023007
0.351717	0.1	-0.028372
0.353383	0.1	-0.033379
0.355050	0.1	-0.036478
0.356717	0.1	-0.036001
0.358383	0.1	-0.030935
0.360050	0.1	-0.022590
0.361717	0.1	-0.013888
0.363383	0.1	-0.007391
0.365050	0.1	-0.003934
0.366717	0.1	-0.003040
0.368383	0.1	-0.003994
0.370050	0.1	-0.006139
0.371717	0.1	-0.008821
0.373383	0.1	-0.011265
0.375050	0.1	-0.013232
0.376717	0.1	-0.015020
0.378383	0.1	-0.016928
0.380050	0.1	-0.019372
0.381717	0.1	-0.022292
0.383383	0.1	-0.025511
0.385050	0.1	-0.028014
0.386717	0.1	-0.028193
0.388383	0.1	-0.025511
0.390050	0.1	-0.022054
0.391717	0.1	-0.020266
0.393383	0.1	-0.020146
0.395050	0.1	-0.019848
0.396717	0.1	-0.018239
0.398383	0.1	-0.015497
0.400050	0.1	-0.011861
0.401717	0.1	-0.006914
0.403383	0.1	-0.000536
0.405050	0.1	0.006199
0.406717	0.1	0.011921
0.408383	0.1	0.015378
0.410050	0.1	0.015497
0.411717	0.1	0.012815
0.413383	0.1	0.009537
0.415050	0.1	0.007451
0.416717	0.1	0.005662
0.418383	0.1	0.001967
0.420050	0.1	-0.004470
0.421717	0.1	-0.012219
0.423383	0.1	-0.019848
0.425050	0.1	-0.026464
0.426717	0.1	-0.030756
0.428383	0.1	-0.031233
0.430050	0.1	-0.027537
0.431717	0.1	-0.021100
0.433383	0.1	-0.014901
0.435050	0.1	-0.011683
0.436717	0.1	-0.011623
0.438383	0.1	-0.012517
0.440050	0.1	-0.012696
0.441717	0.1	-0.012279
0.443383	0.1	-0.011683
0.445050	0.1	-0.011206
0.446717	0.1	-0.010848
0.448383	0.1	-0.011027
0.450050	0.1	-0.012815
0.451717	0.1	-0.016510
0.453383	0.1	-0.020862
0.455050	0.1	-0.023842
0.456717	0.1	-0.024557
0.458383	0.1	-0.023365
0.460050	0.1	-0.021279
0.461717	0.1	-0.019014
0.463383	0.1	-0.016570
0.465050	0.1	-0.014544
0.466717	0.1	-0.014544
0.468383	0.1	-0.017166
0.470050	0.1	-0.019431
0.471717	0.1	-0.018239
0.473383	0.1	-0.013053
0.475050	0.1	-0.005901
0.476717	0.1	-0.000358
0.478383	0.1	0.000834
0.480050	0.1	-0.002265
0.481717	0.1	-0.007212
0.483383	0.1	-0.010788
0.485050	0.1	-0.011444
0.486717	0.1	-0.010431
0.488383	0.1	-0.010729
0.490050	0.1	-0.013649
0.491717	0.1	-0.018060
0.493383	0.1	-0.022292
0.495050	0.1	-0.025988
0.496717	0.1	-0.028610
0.498383	0.1	-0.028670
0.500050	0.1	-0.025213
0.501717	0.1	-0.018716
0.503383	0.1	-0.011206
0.505050	0.1	-0.004888
0.506717	0.1	-0.001132
0.508383	0.1	0.000000
0.510050	0.1	-0.000834
0.511717	0.1	-0.002921
0.513383	0.1	-0.006199
0.515050	0.1	-0.010550
0.516717	0.1	-0.014961
0.518383	0.1	-0.018299
0.520050	0.1	-0.019312
0.521717	0.1	-0.017345
0.523383	0.1	-0.012517
0.525050	0.1	-0.006855
0.526717	0.1	-0.002682
0.528383	0.1	-0.001132
0.530050	0.1	-0.001431
0.531717	0.1	-0.002384
0.533383	0.1	-0.003219
0.535050	0.1	-0.003576
0.536717	0.1	-0.003576
0.538383	0.1	-0.004351
0.540050	0.1	-0.007153
0.541717	0.1	-0.011563
0.543383	0.1	-0.015914
0.545050	0.1	-0.019073
0.546717	0.1	-0.021040
0.548383	0.1	-0.021935
0.550050	0.1	-0.022054
0.551717	0.1	-0.021577
0.553383	0.1	-0.020325
0.555050	0.1	-0.018477
0.556717	0.1	-0.016689
0.558383	0.1	-0.015557
0.560050	0.1	-0.015020
0.561717	0.1	-0.014961
0.563383	0.1	-0.015974
0.565050	0.1	-0.018835
0.566717	0.1	-0.023484
0.568383	0.1	-0.028551
0.570050	0.1	-0.031888
0.571717	0.1	-0.032187
0.573383	0.1	-0.029802
0.575050	0.1	-0.026822
0.576717	0.1	-0.026286
0.578383	0.1	-0.028908
0.580050	0.1	-0.032306
0.581717	0.1	-0.034094
0.583383	0.1	-0.033736
0.585050	0.1	-0.031829
0.586717	0.1	-0.028729
0.588383	0.1	-0.025213
0.590050	0.1	-0.022769
0.591717	0.1	-0.023246
0.593383	0.1	-0.027001
0.595050	0.1	-0.032008
0.596717	0.1	-0.035703
0.598383	0.1	-0.037730
0.600050	0.1	-0.039995
0.601717	0.1	-0.043809
0.603383	0.1	-0.048161
0.605050	0.1	-0.050187
0.606717	0.1	-0.047624
0.608383	0.1	-0.040412
0.610050	0.1	-0.031292
0.611717	0.1	-0.023246
0.613383	0.1	-0.018060
0.615050	0.1	-0.016928
0.616717	0.1	-0.019789
0.618383	0.1	-0.024438
0.620050	0.1	-0.028253
0.621717	0.1	-0.029445
0.623383	0.1	-0.028014
0.625050	0.1	-0.024915
0.626717	0.1	-0.022113
0.628383	0.1	-0.021338
0.630050	0.1	-0.021875
0.631717	0.1	-0.021636
0.633383	0.1	-0.019312
0.635050	0.1	-0.015914
0.636717	0.1	-0.014544
0.638383	0.1	-0.017822
0.640050	0.1	-0.025392
0.641717	0.1	-0.033915
0.643383	0.1	-0.039816
0.645050	0.1	-0.041425
0.646717	0.1	-0.039876
0.648383	0.1	-0.036716
0.650050	0.1	-0.032365
0.651717	0.1	-0.026464
0.653383	0.1	-0.019372
0.655050	0.1	-0.012636
0.656717	0.1	-0.008166
0.658383	0.1	-0.006437
0.660050	0.1	-0.006139
0.661717	0.1	-0.005603
0.663383	0.1	-0.004351
0.665050	0.1	-0.003397
0.666717	0.1	-0.003994
0.668383	0.1	-0.006199
0.670050	0.1	-0.008643
0.671717	0.1	-0.009954
0.673383	0.1	-0.010252
0.675050	0.1	-0.010490
0.676717	0.1	-0.010729
0.678383	0.1	-0.010192
0.680050	0.1	-0.008762
0.681717	0.1	-0.007927
0.683383	0.1	-0.008881
0.685050	0.1	-0.010490
0.686717	0.1	-0.010490
0.688383	0.1	-0.008285
0.690050	0.1	-0.005960
0.691717	0.1	-0.006258
0.693383	0.1	-0.009656
0.695050	0.1	-0.014126
0.696717	0.1	-0.017524
0.698383	0.1	-0.018954
0.700050	0.1	-0.018775
0.701717	0.1	-0.017703
0.703383	0.1	-0.016212
0.705050	0.1	-0.013471
0.706717	0.1	-0.009716
0.708383	0.1	-0.006199
0.710050	0.1	-0.003934
0.711717	0.1	-0.003278
0.713383	0.1	-0.004768
0.715050	0.1	-0.007927
0.716717	0.1	-0.010312
0.718383	0.1	-0.009716
0.720050	0.1	-0.005901
0.721717	0.1	-0.001550
0.723383	0.1	0.000298
0.725050	0.1	-0.000477
0.726717	0.1	-0.001609
0.728383	0.1	-0.001252
0.730050	0.1	0.000834
0.731717	0.1	0.003457
0.733383	0.1	0.004232
0.735050	0.1	0.001073
0.736717	0.1	-0.005662
0.738383	0.1	-0.013232
0.740050	0.1	-0.019193
0.741717	0.1	-0.023127
0.743383	0.1	-0.025988
0.745050	0.1	-0.028491
0.746717	0.1	-0.030160
0.748383	0.1	-0.029802
0.750050	0.1	-0.027597
0.751717	0.1	-0.024319
0.753383	0.1	-0.020623
0.755050	0.1	-0.017226
0.756717	0.1	-0.014782
0.758383	0.1	-0.013530
0.760050	0.1	-0.013113
0.761717	0.1	-0.012934
0.763383	0.1	-0.012696
0.765050	0.1	-0.012815
0.766717	0.1	-0.013709
0.768383	0.1	-0.015378
0.770050	0.1	-0.016749
0.771717	0.1	-0.017405
0.773383	0.1	-0.018001
0.775050	0.1	-0.019312
0.776717	0.1	-0.021338
0.778383	0.1	-0.022948
0.780050	0.1	-0.022769
0.781717	0.1	-0.020385
0.783383	0.1	-0.017166
0.785050	0.1	-0.015438
0.786717	0.1	-0.016510
0.788383	0.1	-0.020206
0.790050	0.1	-0.025690
0.791717	0.1	-0.031710
0.793383	0.1	-0.037134
0.795050	0.1	-0.041127
0.796717	0.1	-0.043631
0.798383	0.1	-0.045180
0.800050	0.1	-0.045955
0.801717	0.1	-0.045300
0.803383	0.1	-0.042498
0.805050	0.1	-0.038087
0.806717	0.1	-0.032902
0.808383	0.1	-0.027478
0.810050	0.1	-0.021935
0.811717	0.1	-0.016570
0.813383	0.1	-0.012040
0.815050	0.1	-0.009418
0.816717	0.1	-0.009179
0.818383	0.1	-0.010014
0.820050	0.1	-0.010371
0.821717	0.1	-0.010312
0.823383	0.1	-0.011384
0.825050	0.1	-0.014544
0.826717	0.1	-0.018954
0.828383	0.1	-0.023305
0.830050	0.1	-0.026703
0.831717	0.1	-0.028551
0.833383	0.1	-0.029325
0.835050	0.1	-0.030398
0.836717	0.1	-0.032783
0.838383	0.1	-0.036418
0.840050	0.1	-0.040412
0.841717	0.1	-0.043750
0.843383	0.1	-0.045657
0.845050	0.1	-0.045240
0.846717	0.1	-0.042677
0.848383	0.1	-0.039101
0.850050	0.1	-0.035644
0.851717	0.1	-0.032961
0.853383	0.1	-0.032008
0.855050	0.1	-0.034094
0.856717	0.1	-0.039041
0.858383	0.1	-0.044167
0.860050	0.1	-0.046790
0.861717	0.1	-0.046194
0.863383	0.1	-0.042856
0.865050	0.1	-0.037909
0.866717	0.1	-0.033140
0.868383	0.1	-0.030339
0.870050	0.1	-0.030220
0.871717	0.1	-0.032425
0.873383	0.1	-0.035405
0.875050	0.1	-0.037193
0.876717	0.1	-0.037134
0.878383	0.1	-0.035644
0.880050	0.1	-0.033736
0.881717	0.1	-0.031769
0.883383	0.1	-0.030041
0.885050	0.1	-0.028908
0.886717	0.1	-0.027835
0.888383	0.1	-0.025213
0.890050	0.1	-0.020504
0.891717	0.1	-0.015378
0.893383	0.1	-0.011683
0.895050	0.1	-0.010431
0.896717	0.1	-0.012159
0.898383	0.1	-0.016749
0.900050	0.1	-0.022769
0.901717	0.1	-0.028014
0.903383	0.1	-0.031590
0.905050	0.1	-0.033915
0.906717	0.1	-0.035405
0.908383	0.1	-0.036597
0.910050	0.1	-0.037909
0.911717	0.1	-0.038862
0.913383	0.1	-0.038564
0.915050	0.1	-0.037253
0.916717	0.1	-0.036538
0.918383	0.1	-0.037730
0.920050	0.1	-0.039995
0.921717	0.1	-0.041723
0.923383	0.1	-0.041902
0.925050	0.1	-0.040233
0.926717	0.1	-0.036597
0.928383	0.1	-0.031173
0.930050	0.1	-0.024974
0.931717	0.1	-0.020087
0.933383	0.1	-0.018716
0.935050	0.1	-0.022113
0.936717	0.1	-0.028372
0.938383	0.1	-0.034451
0.940050	0.1	-0.038862
0.941717	0.1	-0.041366
0.943383	0.1	-0.041187
0.945050	0.1	-0.037730
0.946717	0.1	-0.031948
0.948383	0.1	-0.025749
0.950050	0.1	-0.020564
0.951717	0.1	-0.017107
0.953383	0.1	-0.015795
0.955050	0.1	-0.017285
0.956717	0.1	-0.021696
0.958383	0.1	-0.027597
0.960050	0.1	-0.032306
0.961717	0.1	-0.033796
0.963383	0.1	-0.031888
0.965050	0.1	-0.027835
0.966717	0.1	-0.023186
0.968383	0.1	-0.019193
0.970050	0.1	-0.016749
0.971717	0.1	-0.016987
0.973383	0.1	-0.020266
0.975050	0.1	-0.024676
0.976717	0.1	-0.027180
0.978383	0.1	-0.027001
0.980050	0.1	-0.026286
0.981717	0.1	-0.027180
0.983383	0.1	-0.029683
0.985050	0.1	-0.032842
0.986717	0.1	-0.035405
0.988383	0.1	-0.036359
0.990050	0.1	-0.035822
0.991717	0.1	-0.035405
0.993383	0.1	-0.036120
0.995050	0.1	-0.037432
0.996717	0.1	-0.037611
0.998383	0.1	-0.035524
1.000050	0.1	-0.032008
1.001717	0.1	-0.028491
1.003383	0.1	-0.025392
1.005050	0.1	-0.022650
1.006717	0.1	-0.021040
1.008383	0.1	-0.020802
1.010050	0.1	-0.021517
1.011717	0.1	-0.023365
1.013383	0.1	-0.026464
1.015050	0.1	-0.030041
1.016717	0.1	-0.032663
1.018383	0.1	-0.033200
1.020050	0.1	-0.031352
1.021717	0.1	-0.028729
1.023383	0.1	-0.027478
1.025050	0.1	-0.027061
1.026717	0.1	-0.025928
1.028383	0.1	-0.024676
1.030050	0.1	-0.024855
1.031717	0.1	-0.027120
1.033383	0.1	-0.030518
1.035050	0.1	-0.034153
1.036717	0.1	-0.036895
1.038383	0.1	-0.037551
1.040050	0.1	-0.035644
1.041717	0.1	-0.032365
1.043383	0.1	-0.029743
1.045050	0.1	-0.028431
1.046717	0.1	-0.028312
1.048383	0.1	-0.029087
1.050050	0.1	-0.029922
1.051717	0.1	-0.030279
1.053383	0.1	-0.030875
1.055050	0.1	-0.032961
1.056717	0.1	-0.037432
1.058383	0.1	-0.043988
1.060050	0.1	-0.050783
1.061717	0.1	-0.055671
1.063383	0.1	-0.056982
1.065050	0.1	-0.054657
1.066717	0.1	-0.050247
1.068383	0.1	-0.045657
1.070050	0.1	-0.041783
1.071717	0.1	-0.038266
1.073383	0.1	-0.034392
1.075050	0.1	-0.030398
1.076717	0.1	-0.028193
1.078383	0.1	-0.028789
1.080050	0.1	-0.031054
1.081717	0.1	-0.032961
1.083383	0.1	-0.033557
1.085050	0.1	-0.032842
1.086717	0.1	-0.032187
1.088383	0.1	-0.033855
1.090050	0.1	-0.038326
1.091717	0.1	-0.043631
1.093383	0.1	-0.047445
1.095050	0.1	-0.049770
1.096717	0.1	-0.051677
1.098383	0.1	-0.052452
1.100050	0.1	-0.049889
1.101717	0.1	-0.043869
1.103383	0.1	-0.036597
1.105050	0.1	-0.030518
1.106717	0.1	-0.026584
1.108383	0.1	-0.023901
1.110050	0.1	-0.022233
1.111717	0.1	-0.022471
1.113383	0.1	-0.025570
1.115050	0.1	-0.030041
1.116717	0.1	-0.033140
1.118383	0.1	-0.032663
1.120050	0.1	-0.028670
1.121717	0.1	-0.023186
1.123383	0.1	-0.019252
1.125050	0.1	-0.018775
1.126717	0.1	-0.021696
1.128383	0.1	-0.026941
1.130050	0.1	-0.032544
1.131717	0.1	-0.036418
1.133383	0.1	-0.037193
1.135050	0.1	-0.035524
1.136717	0.1	-0.033438
1.138383	0.1	-0.032485
1.140050	0.1	-0.032663
1.141717	0.1	-0.032306
1.143383	0.1	-0.029504
1.145050	0.1	-0.024617
1.146717	0.1	-0.019908
1.148383	0.1	-0.016510
1.150050	0.1	-0.013709
1.151717	0.1	-0.011146
1.153383	0.1	-0.008941
1.155050	0.1	-0.007331
1.156717	0.1	-0.007689
1.158383	0.1	-0.011742
1.160050	0.1	-0.019491
1.161717	0.1	-0.028849
1.163383	0.1	-0.036359
1.165050	0.1	-0.040054
1.166717	0.1	-0.040531
1.168383	0.1	-0.038743
1.170050	0.1	-0.034392
1.171717	0.1	-0.027478
1.173383	0.1	-0.018954
1.175050	0.1	-0.010550
1.176717	0.1	-0.004470
1.178383	0.1	-0.002205
1.180050	0.1	-0.004172
1.181717	0.1	-0.009656
1.183383	0.1	-0.016510
1.185050	0.1	-0.022054
1.186717	0.1	-0.025094
1.188383	0.1	-0.025630
1.190050	0.1	-0.024021
1.191717	0.1	-0.021636
1.193383	0.1	-0.020683
1.195050	0.1	-0.021935
1.196717	0.1	-0.024974
1.198383	0.1	-0.028908
1.200050	0.1	-0.033140
1.201717	0.1	-0.036538
1.203383	0.1	-0.038981
1.205050	0.1	-0.040889
1.206717	0.1	-0.041485
1.208383	0.1	-0.039399
1.210050	0.1	-0.035167
1.211717	0.1	-0.030518
1.213383	0.1	-0.027001
1.215050	0.1	-0.024855
1.216717	0.1	-0.024259
1.218383	0.1	-0.026286
1.220050	0.1	-0.030160
1.221717	0.1	-0.033438
1.223383	0.1	-0.034571
1.225050	0.1	-0.033557
1.226717	0.1	-0.030756
1.228383	0.1	-0.026941
1.230050	0.1	-0.024319
1.231717	0.1	-0.024557
1.233383	0.1	-0.026524
1.235050	0.1	-0.028074
1.236717	0.1	-0.028551
1.238383	0.1	-0.028431
1.240050	0.1	-0.027418
1.241717	0.1	-0.025094
1.243383	0.1	-0.021875
1.245050	0.1	-0.018239
1.246717	0.1	-0.014663
1.248383	0.1	-0.012040
1.250050	0.1	-0.011265
1.251717	0.1	-0.012696
1.253383	0.1	-0.015616
1.255050	0.1	-0.018477
1.256717	0.1	-0.020266
1.258383	0.1	-0.021279
1.260050	0.1	-0.022233
1.261717	0.1	-0.023961
1.263383	0.1	-0.026166
1.265050	0.1	-0.027776
1.266717	0.1	-0.027478
1.268383	0.1	-0.025094
1.270050	0.1	-0.021398
1.271717	0.1	-0.017166
1.273383	0.1	-0.012398
1.275050	0.1	-0.007987
1.276717	0.1	-0.006378
1.278383	0.1	-0.009239
1.280050	0.1	-0.015378
1.281717	0.1	-0.022054
1.283383	0.1	-0.026822
1.285050	0.1	-0.028431
1.286717	0.1	-0.027418
1.288383	0.1	-0.025570
1.290050	0.1	-0.024498
1.291717	0.1	-0.024736
1.293383	0.1	-0.025213
1.295050	0.1	-0.024617
1.296717	0.1	-0.023067
1.298383	0.1	-0.021696
1.300050	0.1	-0.022173
1.301717	0.1	-0.024736
1.303383	0.1	-0.027418
1.305050	0.1	-0.028431
1.306717	0.1	-0.028133
1.308383	0.1	-0.027537
1.310050	0.1	-0.025749
1.311717	0.1	-0.021815
1.313383	0.1	-0.015795
1.315050	0.1	-0.008583
1.316717	0.1	-0.002503
1.318383	0.1	0.000179
1.320050	0.1	-0.000238
1.321717	0.1	-0.000656
1.323383	0.1	0.002027
1.325050	0.1	0.008464
1.326717	0.1	0.016391
1.328383	0.1	0.024021
1.330050	0.1	0.032544
1.331717	0.1	0.044465
1.333383	0.1	0.059843
1.335050	0.1	0.076950
1.336717	0.1	0.094473
1.338383	0.1	0.111640
1.340050	0.1	0.126779
1.341717	0.1	0.138223
1.343383	0.1	0.145078
1.345050	0.1	0.146627
1.346717	0.1	0.142634
1.348383	0.1	0.134170
1.350050	0.1	0.123501
1.351717	0.1	0.113010
1.353383	0.1	0.103891
1.355050	0.1	0.095785
1.356717	0.1	0.087619
1.358383	0.1	0.078738
1.360050	0.1	0.070274
1.361717	0.1	0.064015
1.363383	0.1	0.059783
1.365050	0.1	0.056386
1.366717	0.1	0.052989
1.368383	0.1	0.048578
1.370050	0.1	0.041664
1.371717	0.1	0.031590
1.373383	0.1	0.019789
1.375050	0.1	0.007808
1.376717	0.1	-0.003457
1.378383	0.1	-0.013173
1.380050	0.1	-0.020802
1.381717	0.1	-0.026584
1.383383	0.1	-0.030398
1.385050	0.1	-0.032127
1.386717	0.1	-0.031888
1.388383	0.1	-0.030637
1.390050	0.1	-0.029147
1.391717	0.1	-0.027299
1.393383	0.1	-0.025034
1.395050	0.1	-0.024319
1.396717	0.1	-0.027478
1.398383	0.1	-0.034153
1.400050	0.1	-0.041425
1.401717	0.1	-0.047505
1.403383	0.1	-0.052154
1.405050	0.1	-0.055313
1.406717	0.1	-0.056565
1.408383	0.1	-0.056148
1.410050	0.1	-0.055909
1.411717	0.1	-0.057638
1.413383	0.1	-0.060856
1.415050	0.1	-0.062764
1.416717	0.1	-0.061512
1.418383	0.1	-0.058115
1.420050	0.1	-0.055015
1.421717	0.1	-0.053048
1.423383	0.1	-0.050247
1.425050	0.1	-0.045121
1.426717	0.1	-0.037909
1.428383	0.1	-0.030756
1.430050	0.1	-0.026047
1.431717	0.1	-0.025153
1.433383	0.1	-0.026286
1.435050	0.1	-0.025153
1.436717	0.1	-0.017464
1.438383	0.1	-0.002086
1.440050	0.1	0.018418
1.441717	0.1	0.039458
1.443383	0.1	0.057042
1.445050	0.1	0.068963
1.446717	0.1	0.075042
1.448383	0.1	0.076950
1.450050	0.1	0.076532
1.451717	0.1	0.075400
1.453383	0.1	0.075042
1.455050	0.1	0.076294
1.456717	0.1	0.079989
1.458383	0.1	0.086069
1.460050	0.1	0.093341
1.461717	0.1	0.100613
1.463383	0.1	0.108361
1.465050	0.1	0.116885
1.466717	0.1	0.124693
1.468383	0.1	0.129640
1.470050	0.1	0.130892
1.471717	0.1	0.130415
1.473383	0.1	0.131249
1.475050	0.1	0.134587
1.476717	0.1	0.139773
1.478383	0.1	0.146091
1.480050	0.1	0.153005
1.481717	0.1	0.158906
1.483383	0.1	0.161886
1.485050	0.1	0.162125
1.486717	0.1	0.161350
1.488383	0.1	0.160992
1.490050	0.1	0.160754
1.491717	0.1	0.159442
1.493383	0.1	0.156939
1.495050	0.1	0.153959
1.496717	0.1	0.150979
1.498383	0.1	0.148535
1.500050	0.1	0.146985
1.501717	0.1	0.145674
1.503383	0.1	0.144124
1.505050	0.1	0.143647
1.506717	0.1	0.145733
1.508383	0.1	0.151038
1.510050	0.1	0.159264
1.511717	0.1	0.169396
1.513383	0.1	0.180006
1.515050	0.1	0.189960
1.516717	0.1	0.198424
1.518383	0.1	0.205040
1.520050	0.1	0.211358
1.521717	0.1	0.220239
1.523383	0.1	0.232518
1.525050	0.1	0.245750
1.526717	0.1	0.256777
1.528383	0.1	0.264704
1.530050	0.1	0.271082
1.531717	0.1	0.277877
1.533383	0.1	0.285447
1.535050	0.1	0.293493
1.536717	0.1	0.301898
1.538383	0.1	0.309169
1.540050	0.1	0.313699
1.541717	0.1	0.315785
1.543383	0.1	0.317693
1.545050	0.1	0.321209
1.546717	0.1	0.326097
1.548383	0.1	0.331640
1.550050	0.1	0.337660
1.551717	0.1	0.344634
1.553383	0.1	0.353098
1.555050	0.1	0.363350
1.556717	0.1	0.374734
1.558383	0.1	0.385582
1.560050	0.1	0.394106
1.561717	0.1	0.400841
1.563383	0.1	0.409067
1.565050	0.1	0.421822
1.566717	0.1	0.439286
1.568383	0.1	0.460088
1.570050	0.1	0.483453
1.571717	0.1	0.509381
1.573383	0.1	0.537574
1.575050	0.1	0.567436
1.576717	0.1	0.597835
1.578383	0.1	0.628233
1.580050	0.1	0.658870
1.581717	0.1	0.690103
1.583383	0.1	0.721157
1.585050	0.1	0.750661
1.586717	0.1	0.777721
1.588383	0.1	0.802040
1.590050	0.1	0.823915
1.591717	0.1	0.843823
1.593383	0.1	0.862062
1.595050	0.1	0.878394
1.596717	0.1	0.892878
1.598383	0.1	0.906825
1.600050	0.1	0.921547
1.601717	0.1	0.937164
1.603383	0.1	0.954509
1.605050	0.1	0.978112
1.606717	0.1	1.017392
1.608383	0.1	1.085103
1.610050	0.1	1.195431
1.611717	0.1	1.360238
1.613383	0.1	1.587033
1.615050	0.1	1.878739
1.616717	0.1	2.232671
1.618383	0.1	2.638817
1.620050	0.1	3.083050
1.621717	0.1	3.550530
1.623383	0.1	4.026592
1.625050	0.1	4.495442
1.626717	0.1	4.941941
1.628383	0.1	5.354762
1.630050	0.1	5.728186
1.631717	0.1	6.061435
1.633383	0.1	6.357313
1.635050	0.1	6.621004
1.636717	0.1	6.857515
1.638383	0.1	7.070065
1.640050	0.1	7.259667
1.641717	0.1	7.425607
1.643383	0.1	7.566154
1.645050	0.1	7.679522
1.646717	0.1	7.764876
1.648383	0.1	7.822276
1.650050	0.1	7.851959
1.651717	0.1	7.854462
1.653383	0.1	7.831932
1.655050	0.1	7.788063
1.656717	0.1	7.726431
1.658383	0.1	7.649065
1.660050	0.1	7.556737
1.661717	0.1	7.449925
1.663383	0.1	7.328392
1.665050	0.1	7.192433
1.666717	0.1	7.044197
1.668383	0.1	6.887675
1.670050	0.1	6.726981
1.671717	0.1	6.565452
1.673383	0.1	6.405294
1.675050	0.1	6.246508
1.676717	0.1	6.087900
1.678383	0.1	5.929113
1.680050	0.1	5.770147
1.681717	0.1	5.609215
1.683383	0.1	5.443931
1.685050	0.1	5.273462
1.686717	0.1	5.097330
1.688383	0.1	4.915417
1.690050	0.1	4.730344
1.691717	0.1	4.546523
1.693383	0.1	4.367352
1.695050	0.1	4.193545
1.696717	0.1	4.024148
1.698383	0.1	3.857672
1.700050	0.1	3.692866
1.701717	0.1	3.528774
1.703383	0.1	3.365874
1.705050	0.1	3.205419
1.706717	0.1	3.048122
1.708383	0.1	2.893627
1.710050	0.1	2.741158
1.711717	0.1	2.590954
1.713383	0.1	2.443671
1.715050	0.1	2.299547
1.716717	0.1	2.159655
1.718383	0.1	2.026975
1.720050	0.1	1.903713
1.721717	0.1	1.789630
1.723383	0.1	1.683116
1.725050	0.1	1.582086
1.726717	0.1	1.484573
1.728383	0.1	1.388908
1.730050	0.1	1.295030
1.731717	0.1	1.204789
1.733383	0.1	1.119912
1.735050	0.1	1.040161
1.736717	0.1	0.963926
1.738383	0.1	0.889838
1.740050	0.1	0.817895
1.741717	0.1	0.749230
1.743383	0.1	0.684679
1.745050	0.1	0.624597
1.746717	0.1	0.569105
1.748383	0.1	0.518739
1.750050	0.1	0.474215
1.751717	0.1	0.435233
1.753383	0.1	0.399530
1.755050	0.1	0.364482
1.756717	0.1	0.329077
1.758383	0.1	0.294268
1.760050	0.1	0.261545
1.761717	0.1	0.231862
1.763383	0.1	0.204682
1.765050	0.1	0.178099
1.766717	0.1	0.150323
1.768383	0.1	0.121593
1.770050	0.1	0.094533
1.771717	0.1	0.071526
1.773383	0.1	0.053704
1.775050	0.1	0.041425
1.776717	0.1	0.034511
1.778383	0.1	0.031233
1.780050	0.1	0.028789
1.781717	0.1	0.024319
1.783383	0.1	0.016212
1.785050	0.1	0.004888
1.786717	0.1	-0.007749
1.788383	0.1	-0.019789
1.790050	0.1	-0.030100
1.791717	0.1	-0.038385
1.793383	0.1	-0.045717
1.795050	0.1	-0.053585
1.796717	0.1	-0.063062
1.798383	0.1	-0.074446
1.800050	0.1	-0.086367
1.801717	0.1	-0.095606
1.803383	0.1	-0.099599
1.805050	0.1	-0.099719
1.806717	0.1	-0.099421
1.808383	0.1	-0.101447
1.810050	0.1	-0.106871
1.811717	0.1	-0.115037
1.813383	0.1	-0.124216
1.815050	0.1	-0.131428
1.816717	0.1	-0.134289
1.818383	0.1	-0.133812
1.820050	0.1	-0.134289
1.821717	0.1	-0.139296
1.823383	0.1	-0.148594
1.825050	0.1	-0.159264
1.826717	0.1	-0.168741
1.828383	0.1	-0.175536
1.830050	0.1	-0.179768
1.831717	0.1	-0.182748
1.833383	0.1	-0.185668
1.835050	0.1	-0.188410
1.836717	0.1	-0.190258
1.838383	0.1	-0.190914
1.840050	0.1	-0.190318
1.841717	0.1	-0.188828
1.843383	0.1	-0.186741
1.845050	0.1	-0.184000
1.846717	0.1	-0.180066
1.848383	0.1	-0.174165
1.850050	0.1	-0.164807
1.851717	0.1	-0.151336
1.853383	0.1	-0.135362
1.855050	0.1	-0.120163
1.856717	0.1	-0.108659
1.858383	0.1	-0.101209
1.860050	0.1	-0.095427
1.861717	0.1	-0.088096
1.863383	0.1	-0.075817
1.865050	0.1	-0.056088
1.866717	0.1	-0.028372
1.868383	0.1	0.005782
1.870050	0.1	0.043809
1.871717	0.1	0.082910
1.873383	0.1	0.121295
1.875050	0.1	0.158608
1.876717	0.1	0.195384
1.878383	0.1	0.232935
1.880050	0.1	0.272512
1.881717	0.1	0.314772
1.883383	0.1	0.359058
1.885050	0.1	0.403762
1.886717	0.1	0.446022
1.888383	0.1	0.483215
1.890050	0.1	0.514746
1.891717	0.1	0.542223
1.893383	0.1	0.568032
1.895050	0.1	0.593483
1.896717	0.1	0.617743
1.898383	0.1	0.637829
1.900050	0.1	0.650942
1.901717	0.1	0.656545
1.903383	0.1	0.656247
1.905050	0.1	0.651717
1.906717	0.1	0.644088
1.908383	0.1	0.634253
1.910050	0.1	0.622392
1.911717	0.1	0.608027
1.913383	0.1	0.592053
1.915050	0.1	0.576198
1.916717	0.1	0.561237
1.918383	0.1	0.546813
1.920050	0.1	0.531673
1.921717	0.1	0.514865
1.923383	0.1	0.496209
1.925050	0.1	0.476718
1.926717	0.1	0.457168
1.928383	0.1	0.436544
1.930050	0.1	0.413656
1.931717	0.1	0.389695
1.933383	0.1	0.367403
1.935050	0.1	0.348210
1.936717	0.1	0.331402
1.938383	0.1	0.315547
1.940050	0.1	0.299931
1.941717	0.1	0.285268
1.943383	0.1	0.272632
1.945050	0.1	0.261664
1.946717	0.1	0.251055
1.948383	0.1	0.239491
1.950050	0.1	0.226319
1.951717	0.1	0.211060
1.953383	0.1	0.194907
1.955050	0.1	0.180423
1.956717	0.1	0.170469
1.958383	0.1	0.165224
1.960050	0.1	0.162542
1.961717	0.1	0.159204
1.963383	0.1	0.153065
1.965050	0.1	0.143051
1.966717	0.1	0.128746
1.968383	0.1	0.111103
1.970050	0.1	0.092983
1.971717	0.1	0.077426
1.973383	0.1	0.065207
1.975050	0.1	0.054836
1.976717	0.1	0.044942
1.978383	0.1	0.034988
1.980050	0.1	0.024796
1.981717	0.1	0.014424
1.983383	0.1	0.004470
1.985050	0.1	-0.004292
1.986717	0.1	-0.011683
1.988383	0.1	-0.018775
1.990050	0.1	-0.026464
1.991717	0.1	-0.034153
1.993383	0.1	-0.040591
1.995050	0.1	-0.045836
1.996717	0.1	-0.050604
1.998383	0.1	-0.054896
2.000050	0.1	-0.057757
2.001717	0.1	-0.058889
2.003383	0.1	-0.060141
2.005050	0.1	-0.064194
2.006717	0.1	-0.070810
2.008383	0.1	-0.077486
2.010050	0.1	-0.082731
2.011717	0.1	-0.086725
2.013383	0.1	-0.089645
2.015050	0.1	-0.091732
2.016717	0.1	-0.094235
2.018383	0.1	-0.097573
2.020050	0.1	-0.101328
2.021717	0.1	-0.105619
2.023383	0.1	-0.111043
2.025050	0.1	-0.116527
2.026717	0.1	-0.120997
2.028383	0.1	-0.125349
2.030050	0.1	-0.131190
2.031717	0.1	-0.139415
2.033383	0.1	-0.150859
2.035050	0.1	-0.164688
2.036717	0.1	-0.176549
2.038383	0.1	-0.181556
2.040050	0.1	-0.178635
2.041717	0.1	-0.170410
2.043383	0.1	-0.160396
2.045050	0.1	-0.151396
2.046717	0.1	-0.145137
2.048383	0.1	-0.142932
2.050050	0.1	-0.144899
2.051717	0.1	-0.149608
2.053383	0.1	-0.155330
2.055050	0.1	-0.160456
2.056717	0.1	-0.163496
2.058383	0.1	-0.164092
2.060050	0.1	-0.163972
2.061717	0.1	-0.165224
2.063383	0.1	-0.168622
2.065050	0.1	-0.173688
2.066717	0.1	-0.179887
2.068383	0.1	-0.186265
2.070050	0.1	-0.191450
2.071717	0.1	-0.194192
2.073383	0.1	-0.193954
2.075050	0.1	-0.191391
2.076717	0.1	-0.188589
2.078383	0.1	-0.187516
2.080050	0.1	-0.189006
2.081717	0.1	-0.192821
2.083383	0.1	-0.197947
2.085050	0.1	-0.202179
2.086717	0.1	-0.203252
2.088383	0.1	-0.201106
2.090050	0.1	-0.197947
2.091717	0.1	-0.196338
2.093383	0.1	-0.197172
2.095050	0.1	-0.199258
2.096717	0.1	-0.200748
2.098383	0.1	-0.201046
2.100050	0.1	-0.200331
2.101717	0.1	-0.199258
2.103383	0.1	-0.198662
2.105050	0.1	-0.199020
2.106717	0.1	-0.200570
2.108383	0.1	-0.203490
2.110050	0.1	-0.207782
2.111717	0.1	-0.212848
2.113383	0.1	-0.217021
2.115050	0.1	-0.218153
2.116717	0.1	-0.215173
2.118383	0.1	-0.209451
2.120050	0.1	-0.203431
2.121717	0.1	-0.199199
2.123383	0.1	-0.197828
2.125050	0.1	-0.198841
2.126717	0.1	-0.199139
2.128383	0.1	-0.195861
2.130050	0.1	-0.189900
2.131717	0.1	-0.184298
2.133383	0.1	-0.180960
2.135050	0.1	-0.179648
2.136717	0.1	-0.178635
2.138383	0.1	-0.176430
2.140050	0.1	-0.173390
2.141717	0.1	-0.170946
2.143383	0.1	-0.169754
2.145050	0.1	-0.169158
2.146717	0.1	-0.168085
2.148383	0.1	-0.165820
2.150050	0.1	-0.161648
2.151717	0.1	-0.155211
2.153383	0.1	-0.147045
2.155050	0.1	-0.139534
2.156717	0.1	-0.135303
2.158383	0.1	-0.133872
2.160050	0.1	-0.132561
2.161717	0.1	-0.129700
2.163383	0.1	-0.125825
2.165050	0.1	-0.122130
2.166717	0.1	-0.118971
2.168383	0.1	-0.116408
2.170050	0.1	-0.114918
2.171717	0.1	-0.114322
2.173383	0.1	-0.113308
2.175050	0.1	-0.111818
2.176717	0.1	-0.111103
2.178383	0.1	-0.111043
2.180050	0.1	-0.109971
2.181717	0.1	-0.106514
2.183383	0.1	-0.101149
2.185050	0.1	-0.094652
2.186717	0.1	-0.087142
2.188383	0.1	-0.079274
2.190050	0.1	-0.072658
2.191717	0.1	-0.068605
2.193383	0.1	-0.067174
2.195050	0.1	-0.066936
2.196717	0.1	-0.065625
2.198383	0.1	-0.061870
2.200050	0.1	-0.056267
2.201717	0.1	-0.050426
2.203383	0.1	-0.046313
2.205050	0.1	-0.045180
2.206717	0.1	-0.046909
2.208383	0.1	-0.049829
2.210050	0.1	-0.052035
2.211717	0.1	-0.052273
2.213383	0.1	-0.050366
2.215050	0.1	-0.046313
2.216717	0.1	-0.040293
2.218383	0.1	-0.033438
2.220050	0.1	-0.027418
2.221717	0.1	-0.022531
2.223383	0.1	-0.017643
2.225050	0.1	-0.011683
2.226717	0.1	-0.004947
2.228383	0.1	0.001073
2.230050	0.1	0.004351
2.231717	0.1	0.002921
2.233383	0.1	-0.004172
2.235050	0.1	-0.014782
2.236717	0.1	-0.024736
2.238383	0.1	-0.030458
2.240050	0.1	-0.031114
2.241717	0.1	-0.027120
2.243383	0.1	-0.019431
2.245050	0.1	-0.009239
2.246717	0.1	0.001550
2.248383	0.1	0.011981
2.250050	0.1	0.021219
2.251717	0.1	0.027955
2.253383	0.1	0.030696
2.255050	0.1	0.029087
2.256717	0.1	0.024319
2.258383	0.1	0.018358
2.260050	0.1	0.013232
2.261717	0.1	0.010014
2.263383	0.1	0.009418
2.265050	0.1	0.011265
2.266717	0.1	0.014901
2.268383	0.1	0.019431
2.270050	0.1	0.024438
2.271717	0.1	0.028968
2.273383	0.1	0.030935
2.275050	0.1	0.029087
2.276717	0.1	0.024199
2.278383	0.1	0.018179
2.280050	0.1	0.012159
2.281717	0.1	0.007331
2.283383	0.1	0.005186
2.285050	0.1	0.006258
2.286717	0.1	0.009060
2.288383	0.1	0.011981
2.290050	0.1	0.014901
2.291717	0.1	0.018477
2.293383	0.1	0.022054
2.295050	0.1	0.024259
2.296717	0.1	0.024378
2.298383	0.1	0.023425
2.300050	0.1	0.023365
2.301717	0.1	0.026047
2.303383	0.1	0.032008
2.305050	0.1	0.039816
2.306717	0.1	0.046134
2.308383	0.1	0.048161
2.310050	0.1	0.045419
2.311717	0.1	0.039816
2.313383	0.1	0.033796
2.315050	0.1	0.028014
2.316717	0.1	0.021696
2.318383	0.1	0.015378
2.320050	0.1	0.010967
2.321717	0.1	0.008821
2.323383	0.1	0.007987
2.325050	0.1	0.007868
2.326717	0.1	0.008583
2.328383	0.1	0.010669
2.330050	0.1	0.014305
2.331717	0.1	0.017583
2.333383	0.1	0.017166
2.335050	0.1	0.012040
2.336717	0.1	0.005364
2.338383	0.1	0.000417
2.340050	0.1	-0.002205
2.341717	0.1	-0.002921
2.343383	0.1	-0.001013
2.345050	0.1	0.003576
2.346717	0.1	0.008404
2.348383	0.1	0.010729
2.350050	0.1	0.010729
2.351717	0.1	0.010014
2.353383	0.1	0.009716
2.355050	0.1	0.010073
2.356717	0.1	0.011325
2.358383	0.1	0.012159
2.360050	0.1	0.010669
2.361717	0.1	0.006139
2.363383	0.1	0.000298
2.365050	0.1	-0.003934
2.366717	0.1	-0.005186
2.368383	0.1	-0.004053
2.370050	0.1	-0.000954
2.371717	0.1	0.004470
2.373383	0.1	0.011623
2.375050	0.1	0.018775
2.376717	0.1	0.023305
2.378383	0.1	0.023007
2.380050	0.1	0.017703
2.381717	0.1	0.009358
2.383383	0.1	0.000954
2.385050	0.1	-0.005424
2.386717	0.1	-0.008941
2.388383	0.1	-0.009596
2.390050	0.1	-0.009120
2.391717	0.1	-0.010073
2.393383	0.1	-0.013351
2.395050	0.1	-0.017524
2.396717	0.1	-0.020564
2.398383	0.1	-0.021875
2.400050	0.1	-0.021517
2.401717	0.1	-0.020742
2.403383	0.1	-0.021338
2.405050	0.1	-0.024974
2.406717	0.1	-0.032127
2.408383	0.1	-0.041664
2.410050	0.1	-0.050783
2.411717	0.1	-0.056505
2.413383	0.1	-0.058055
2.415050	0.1	-0.056624
2.416717	0.1	-0.053883
2.418383	0.1	-0.051200
2.420050	0.1	-0.049531
2.421717	0.1	-0.049233
2.423383	0.1	-0.049949
2.425050	0.1	-0.051439
2.426717	0.1	-0.053704
2.428383	0.1	-0.056028
2.430050	0.1	-0.057101
2.431717	0.1	-0.056565
2.433383	0.1	-0.055015
2.435050	0.1	-0.053108
2.436717	0.1	-0.051618
2.438383	0.1	-0.050068
2.440050	0.1	-0.046790
2.441717	0.1	-0.041783
2.443383	0.1	-0.037730
2.445050	0.1	-0.036359
2.446717	0.1	-0.037432
2.448383	0.1	-0.039935
2.450050	0.1	-0.042915
2.451717	0.1	-0.045180
2.453383	0.1	-0.046611
2.455050	0.1	-0.048697
2.456717	0.1	-0.053465
2.458383	0.1	-0.060856
2.460050	0.1	-0.067890
2.461717	0.1	-0.071824
2.463383	0.1	-0.072718
2.465050	0.1	-0.071764
2.466717	0.1	-0.069618
2.468383	0.1	-0.066340
2.470050	0.1	-0.062823
2.471717	0.1	-0.060737
2.473383	0.1	-0.060737
2.475050	0.1	-0.062466
2.476717	0.1	-0.065506
2.478383	0.1	-0.069559
2.480050	0.1	-0.073135
2.481717	0.1	-0.073850
2.483383	0.1	-0.070393
2.485050	0.1	-0.063896
2.486717	0.1	-0.058115
2.488383	0.1	-0.057101
2.490050	0.1	-0.062108
2.491717	0.1	-0.069320
2.493383	0.1	-0.073850
2.495050	0.1	-0.074685
2.496717	0.1	-0.074089
2.498383	0.1	-0.074327
2.500050	0.1	-0.076234
2.501717	0.1	-0.079691
2.503383	0.1	-0.083983
2.505050	0.1	-0.088036
2.506717	0.1	-0.090837
2.508383	0.1	-0.091612
2.510050	0.1	-0.090063
2.511717	0.1	-0.086844
2.513383	0.1	-0.083089
2.515050	0.1	-0.079989
2.516717	0.1	-0.078619
2.518383	0.1	-0.079215
2.520050	0.1	-0.080764
2.521717	0.1	-0.081301
2.523383	0.1	-0.079513
2.525050	0.1	-0.075758
2.526717	0.1	-0.071585
2.528383	0.1	-0.068307
2.530050	0.1	-0.066519
2.531717	0.1	-0.066102
2.533383	0.1	-0.066757
2.535050	0.1	-0.067472
2.536717	0.1	-0.067413
2.538383	0.1	-0.067174
2.540050	0.1	-0.067711
2.541717	0.1	-0.068069
2.543383	0.1	-0.066161
2.545050	0.1	-0.061393
2.546717	0.1	-0.055492
2.548383	0.1	-0.051498
2.550050	0.1	-0.051856
2.551717	0.1	-0.057578
2.553383	0.1	-0.067353
2.555050	0.1	-0.077844
2.556717	0.1	-0.084758
2.558383	0.1	-0.085592
2.560050	0.1	-0.081956
2.561717	0.1	-0.077307
2.563383	0.1	-0.073969
2.565050	0.1	-0.072002
2.566717	0.1	-0.069618
2.568383	0.1	-0.065684
2.570050	0.1	-0.061750
2.571717	0.1	-0.060797
2.573383	0.1	-0.064313
2.575050	0.1	-0.070930
2.576717	0.1	-0.077367
2.578383	0.1	-0.080526
2.580050	0.1	-0.079930
2.581717	0.1	-0.077724
2.583383	0.1	-0.075579
2.585050	0.1	-0.073969
2.586717	0.1	-0.073373
2.588383	0.1	-0.074267
2.590050	0.1	-0.076950
2.591717	0.1	-0.081122
2.593383	0.1	-0.085115
2.595050	0.1	-0.086486
2.596717	0.1	-0.083864
2.598383	0.1	-0.077963
2.600050	0.1	-0.070632
2.601717	0.1	-0.063837
2.603383	0.1	-0.059366
2.605050	0.1	-0.058055
2.606717	0.1	-0.059664
2.608383	0.1	-0.063360
2.610050	0.1	-0.068188
2.611717	0.1	-0.072479
2.613383	0.1	-0.074804
2.615050	0.1	-0.074923
2.616717	0.1	-0.073493
2.618383	0.1	-0.071466
2.620050	0.1	-0.068903
2.621717	0.1	-0.066519
2.623383	0.1	-0.066102
2.625050	0.1	-0.068724
2.626717	0.1	-0.073493
2.628383	0.1	-0.078440
2.630050	0.1	-0.081301
2.631717	0.1	-0.080347
2.633383	0.1	-0.075579
2.635050	0.1	-0.068545
2.636717	0.1	-0.061154
2.638383	0.1	-0.055313
2.640050	0.1	-0.051677
2.641717	0.1	-0.049055
2.643383	0.1	-0.046492
2.645050	0.1	-0.044286
2.646717	0.1	-0.044286
2.648383	0.1	-0.048101
2.650050	0.1	-0.055134
2.651717	0.1	-0.062227
2.653383	0.1	-0.066698
2.655050	0.1	-0.069141
2.656717	0.1	-0.072420
2.658383	0.1	-0.077784
2.660050	0.1	-0.082672
2.661717	0.1	-0.082910
2.663383	0.1	-0.076056
2.665050	0.1	-0.063241
2.666717	0.1	-0.048935
2.668383	0.1	-0.038326
2.670050	0.1	-0.034273
2.671717	0.1	-0.035822
2.673383	0.1	-0.040233
2.675050	0.1	-0.045359
2.676717	0.1	-0.050545
2.678383	0.1	-0.056684
2.680050	0.1	-0.064671
2.681717	0.1	-0.074327
2.683383	0.1	-0.083745
2.685050	0.1	-0.089884
2.686717	0.1	-0.090480
2.688383	0.1	-0.086427
2.690050	0.1	-0.080585
2.691717	0.1	-0.074685
2.693383	0.1	-0.068903
2.695050	0.1	-0.062943
2.696717	0.1	-0.056744
2.698383	0.1	-0.051320
2.700050	0.1	-0.048161
2.701717	0.1	-0.047147
2.703383	0.1	-0.046670
2.705050	0.1	-0.046194
2.706717	0.1	-0.046909
2.708383	0.1	-0.049651
2.710050	0.1	-0.053704
2.711717	0.1	-0.057757
2.713383	0.1	-0.060320
2.715050	0.1	-0.060439
2.716717	0.1	-0.057757
2.718383	0.1	-0.053167
2.720050	0.1	-0.048757
2.721717	0.1	-0.046492
2.723383	0.1	-0.047266
2.725050	0.1	-0.050366
2.726717	0.1	-0.053585
2.728383	0.1	-0.054598
2.730050	0.1	-0.053108
2.731717	0.1	-0.050783
2.733383	0.1	-0.048816
2.735050	0.1	-0.047386
2.736717	0.1	-0.046074
2.738383	0.1	-0.044286
2.740050	0.1	-0.041664
2.741717	0.1	-0.039101
2.743383	0.1	-0.037432
2.745050	0.1	-0.036836
2.746717	0.1	-0.037491
2.748383	0.1	-0.039101
2.750050	0.1	-0.040293
2.751717	0.1	-0.039041
2.753383	0.1	-0.035584
2.755050	0.1	-0.031710
2.756717	0.1	-0.029087
2.758383	0.1	-0.027657
2.760050	0.1	-0.027180
2.761717	0.1	-0.027597
2.763383	0.1	-0.029027
2.765050	0.1	-0.031292
2.766717	0.1	-0.033617
2.768383	0.1	-0.035405
2.770050	0.1	-0.036955
2.771717	0.1	-0.038862
2.773383	0.1	-0.040114
2.775050	0.1	-0.039697
2.776717	0.1	-0.037551
2.778383	0.1	-0.034869
2.780050	0.1	-0.032485
2.781717	0.1	-0.031233
2.783383	0.1	-0.032127
2.785050	0.1	-0.034928
2.786717	0.1	-0.037670
2.788383	0.1	-0.038326
2.790050	0.1	-0.036180
2.791717	0.1	-0.032187
2.793383	0.1	-0.028074
2.795050	0.1	-0.025809
2.796717	0.1	-0.026226
2.798383	0.1	-0.028074
2.800050	0.1	-0.029027
2.801717	0.1	-0.028133
2.803383	0.1	-0.026762
2.805050	0.1	-0.026762
2.806717	0.1	-0.028133
2.808383	0.1	-0.029385
2.810050	0.1	-0.028789
2.811717	0.1	-0.025570
2.813383	0.1	-0.021219
2.815050	0.1	-0.018775
2.816717	0.1	-0.020266
2.818383	0.1	-0.024498
2.820050	0.1	-0.028610
2.821717	0.1	-0.029683
2.823383	0.1	-0.027478
2.825050	0.1	-0.024557
2.826717	0.1	-0.024378
2.828383	0.1	-0.027835
2.830050	0.1	-0.033259
2.831717	0.1	-0.038505
2.833383	0.1	-0.041366
2.835050	0.1	-0.040650
2.836717	0.1	-0.037014
2.838383	0.1	-0.032067
2.840050	0.1	-0.026941
2.841717	0.1	-0.021994
2.843383	0.1	-0.017941
2.845050	0.1	-0.015795
2.846717	0.1	-0.016570
2.848383	0.1	-0.020266
2.850050	0.1	-0.025690
2.851717	0.1	-0.031531
2.853383	0.1	-0.037014
2.855050	0.1	-0.040829
2.856717	0.1	-0.040412
2.858383	0.1	-0.034213
2.860050	0.1	-0.023246
2.861717	0.1	-0.010908
2.863383	0.1	-0.001669
2.865050	0.1	0.000477
2.866717	0.1	-0.005364
2.868383	0.1	-0.015974
2.870050	0.1	-0.026643
2.871717	0.1	-0.034332
2.873383	0.1	-0.038505
2.875050	0.1	-0.040650
2.876717	0.1	-0.042200
2.878383	0.1	-0.042081
2.880050	0.1	-0.038624
2.881717	0.1	-0.032544
2.883383	0.1	-0.026166
2.885050	0.1	-0.021517
2.886717	0.1	-0.019729
2.888383	0.1	-0.020325
2.890050	0.1	-0.021517
2.891717	0.1	-0.022233
2.893383	0.1	-0.023007
2.895050	0.1	-0.023961
2.896717	0.1	-0.023544
2.898383	0.1	-0.020862
2.900050	0.1	-0.016809
2.901717	0.1	-0.012815
2.903383	0.1	-0.009477
2.905050	0.1	-0.007927
2.906717	0.1	-0.009656
2.908383	0.1	-0.014365
2.910050	0.1	-0.019014
2.911717	0.1	-0.021040
2.913383	0.1	-0.021100
2.915050	0.1	-0.021696
2.916717	0.1	-0.023603
2.918383	0.1	-0.024557
2.920050	0.1	-0.022173
2.921717	0.1	-0.016868
2.923383	0.1	-0.010371
2.925050	0.1	-0.004709
2.926717	0.1	-0.002146
2.928383	0.1	-0.004053
2.930050	0.1	-0.008285
2.931717	0.1	-0.010550
2.933383	0.1	-0.008881
2.935050	0.1	-0.005305
2.936717	0.1	-0.003695
2.938383	0.1	-0.006616
2.940050	0.1	-0.013709
2.941717	0.1	-0.022888
2.943383	0.1	-0.031054
2.945050	0.1	-0.036001
2.946717	0.1	-0.036776
2.948383	0.1	-0.033021
2.950050	0.1	-0.025749
2.951717	0.1	-0.017583
2.953383	0.1	-0.012100
2.955050	0.1	-0.011265
2.956717	0.1	-0.014246
2.958383	0.1	-0.018299
2.960050	0.1	-0.020206
2.961717	0.1	-0.018358
2.963383	0.1	-0.013888
2.965050	0.1	-0.009000
2.966717	0.1	-0.005901
2.968383	0.1	-0.006378
2.970050	0.1	-0.011325
2.971717	0.1	-0.019372
2.973383	0.1	-0.027716
2.975050	0.1	-0.033855
2.976717	0.1	-0.037432
2.978383	0.1	-0.039041
2.980050	0.1	-0.038743
2.981717	0.1	-0.036120
2.983383	0.1	-0.030875
2.985050	0.1	-0.024438
2.986717	0.1	-0.019789
2.988383	0.1	-0.018120
2.990050	0.1	-0.018060
2.991717	0.1	-0.017762
2.993383	0.1	-0.016809
2.995050	0.1	-0.016093
2.996717	0.1	-0.016391
2.998383	0.1	-0.017524
3.000050	0.1	-0.018656
3.001717	0.1	-0.019014
3.003383	0.1	-0.017881
3.005050	0.1	-0.015676
3.006717	0.1	-0.013947
3.008383	0.1	-0.013888
3.010050	0.1	-0.015080
3.011717	0.1	-0.016093
3.013383	0.1	-0.016630
3.015050	0.1	-0.017345
3.016717	0.1	-0.018477
3.018383	0.1	-0.019312
3.020050	0.1	-0.019372
3.021717	0.1	-0.018716
3.023383	0.1	-0.017405
3.025050	0.1	-0.015736
3.026717	0.1	-0.014186
3.028383	0.1	-0.013173
3.030050	0.1	-0.013232
3.031717	0.1	-0.014246
3.033383	0.1	-0.015080
3.035050	0.1	-0.014663
3.036717	0.1	-0.012755
3.038383	0.1	-0.010014
3.040050	0.1	-0.007629
3.041717	0.1	-0.007093
3.043383	0.1	-0.009358
3.045050	0.1	-0.013530
3.046717	0.1	-0.017226
3.048383	0.1	-0.018358
3.050050	0.1	-0.017643
3.051717	0.1	-0.018001
3.053383	0.1	-0.020683
3.055050	0.1	-0.023961
3.056717	0.1	-0.025094
3.058383	0.1	-0.023544
3.060050	0.1	-0.021160
3.061717	0.1	-0.020504
3.063383	0.1	-0.022948
3.065050	0.1	-0.028312
3.066717	0.1	-0.035226
3.068383	0.1	-0.042081
3.070050	0.1	-0.047982
3.071717	0.1	-0.052035
3.073383	0.1	-0.053227
3.075050	0.1	-0.051081
3.076717	0.1	-0.046313
3.078383	0.1	-0.040233
3.080050	0.1	-0.033855
3.081717	0.1	-0.027716
3.083383	0.1	-0.021994
3.085050	0.1	-0.017345
3.086717	0.1	-0.015080
3.088383	0.1	-0.016272
3.090050	0.1	-0.020564
3.091717	0.1	-0.026047
3.093383	0.1	-0.030458
3.095050	0.1	-0.032425
3.096717	0.1	-0.031531
3.098383	0.1	-0.028253
3.100050	0.1	-0.023901
3.101717	0.1	-0.020325
3.103383	0.1	-0.019193
3.105050	0.1	-0.021458
3.106717	0.1	-0.026941
3.108383	0.1	-0.033975
3.110050	0.1	-0.039518
3.111717	0.1	-0.041604
3.113383	0.1	-0.039697
3.115050	0.1	-0.034451
3.116717	0.1	-0.027776
3.118383	0.1	-0.021398
3.120050	0.1	-0.016928
3.121717	0.1	-0.014544
3.123383	0.1	-0.013173
3.125050	0.1	-0.011742
3.126717	0.1	-0.010490
3.128383	0.1	-0.010371
3.130050	0.1	-0.012577
3.131717	0.1	-0.016868
3.133383	0.1	-0.021577
3.135050	0.1	-0.025094
3.136717	0.1	-0.027299
3.138383	0.1	-0.027597
3.140050	0.1	-0.025928
3.141717	0.1	-0.023365
3.143383	0.1	-0.021696
3.145050	0.1	-0.021815
3.146717	0.1	-0.023365
3.148383	0.1	-0.025511
3.150050	0.1	-0.028014
3.151717	0.1	-0.032008
3.153383	0.1	-0.036836
3.155050	0.1	-0.038743
3.156717	0.1	-0.034928
3.158383	0.1	-0.026762
3.160050	0.1	-0.018179
3.161717	0.1	-0.012636
3.163383	0.1	-0.012755
3.165050	0.1	-0.019491
3.166717	0.1	-0.030994
3.168383	0.1	-0.042856
3.170050	0.1	-0.051260
3.171717	0.1	-0.054300
3.173383	0.1	-0.052035
3.175050	0.1	-0.046909
3.176717	0.1	-0.042439
3.178383	0.1	-0.040710
3.180050	0.1	-0.041008
3.181717	0.1	-0.041604
3.183383	0.1	-0.041008
3.185050	0.1	-0.038683
3.186717	0.1	-0.035107
3.188383	0.1	-0.032067
3.190050	0.1	-0.031233
3.191717	0.1	-0.033200
3.193383	0.1	-0.036657
3.195050	0.1	-0.039995
3.196717	0.1	-0.042081
3.198383	0.1	-0.043273
3.200050	0.1	-0.044346
3.201717	0.1	-0.045121
3.203383	0.1	-0.044763
3.205050	0.1	-0.042975
3.206717	0.1	-0.040352
3.208383	0.1	-0.037730
3.210050	0.1	-0.035167
3.211717	0.1	-0.032067
3.213383	0.1	-0.029087
3.215050	0.1	-0.027657
3.216717	0.1	-0.028670
3.218383	0.1	-0.031471
3.220050	0.1	-0.034809
3.221717	0.1	-0.036716
3.223383	0.1	-0.036001
3.225050	0.1	-0.034153
3.226717	0.1	-0.033975
3.228383	0.1	-0.036538
3.230050	0.1	-0.040174
3.231717	0.1	-0.042379
3.233383	0.1	-0.041723
3.235050	0.1	-0.038564
3.236717	0.1	-0.034750
3.238383	0.1	-0.031531
3.240050	0.1	-0.028551
3.241717	0.1	-0.025690
3.243383	0.1	-0.023901
3.245050	0.1	-0.024080
3.246717	0.1	-0.025570
3.248383	0.1	-0.027180
3.250050	0.1	-0.029087
3.251717	0.1	-0.032604
3.253383	0.1	-0.037968
3.255050	0.1	-0.043929
3.256717	0.1	-0.048339
3.258383	0.1	-0.048876
3.260050	0.1	-0.044763
3.261717	0.1	-0.037611
3.263383	0.1	-0.030398
3.265050	0.1	-0.025451
3.266717	0.1	-0.022709
3.268383	0.1	-0.021279
3.270050	0.1	-0.020921
3.271717	0.1	-0.020325
3.273383	0.1	-0.018060
3.275050	0.1	-0.015438
3.276717	0.1	-0.015259
3.278383	0.1	-0.019193
3.280050	0.1	-0.026464
3.281717	0.1	-0.034750
3.283383	0.1	-0.041246
3.285050	0.1	-0.044107
3.286717	0.1	-0.043392
3.288383	0.1	-0.040889
3.290050	0.1	-0.037968
3.291717	0.1	-0.035763
3.293383	0.1	-0.035048
3.295050	0.1	-0.036836
3.296717	0.1	-0.040531
3.298383	0.1	-0.043690
3.300050	0.1	-0.043333
3.301717	0.1	-0.039041
3.303383	0.1	-0.034392
3.305050	0.1	-0.033498
3.306717	0.1	-0.036836
3.308383	0.1	-0.041008
3.310050	0.1	-0.043094
3.311717	0.1	-0.042975
3.313383	0.1	-0.042200
3.315050	0.1	-0.040770
3.316717	0.1	-0.038385
3.318383	0.1	-0.035644
3.320050	0.1	-0.033975
3.321717	0.1	-0.033617
3.323383	0.1	-0.032961
3.325050	0.1	-0.030518
3.326717	0.1	-0.026345
3.328383	0.1	-0.021338
3.330050	0.1	-0.016034
3.331717	0.1	-0.011086
3.333383	0.1	-0.007391
3.335050	0.1	-0.006080
3.336717	0.1	-0.007987
3.338383	0.1	-0.012517
3.340050	0.1	-0.017524
3.341717	0.1	-0.021338
3.343383	0.1	-0.024140
3.345050	0.1	-0.026822
3.346717	0.1	-0.029624
3.348383	0.1	-0.033021
3.350050	0.1	-0.036955
3.351717	0.1	-0.039756
3.353383	0.1	-0.038981
3.355050	0.1	-0.034392
3.356717	0.1	-0.028551
3.358383	0.1	-0.025094
3.360050	0.1	-0.025690
3.361717	0.1	-0.029087
3.363383	0.1	-0.033259
3.365050	0.1	-0.037432
3.366717	0.1	-0.041187
3.368383	0.1	-0.044167
3.370050	0.1	-0.047028
3.371717	0.1	-0.049829
3.373383	0.1	-0.051022
3.375050	0.1	-0.050426
3.376717	0.1	-0.048757
3.378383	0.1	-0.045896
3.380050	0.1	-0.041842
3.381717	0.1	-0.039041
3.383383	0.1	-0.040293
3.385050	0.1	-0.045300
3.386717	0.1	-0.051975
3.388383	0.1	-0.058651
3.390050	0.1	-0.064373
3.391717	0.1	-0.067770
3.393383	0.1	-0.068009
3.395050	0.1	-0.065506
3.396717	0.1	-0.061333
3.398383	0.1	-0.057220
3.400050	0.1	-0.054657
3.401717	0.1	-0.053346
3.403383	0.1	-0.052571
3.405050	0.1	-0.052810
3.406717	0.1	-0.055194
3.408383	0.1	-0.059605
3.410050	0.1	-0.063360
3.411717	0.1	-0.063837
3.413383	0.1	-0.060618
3.415050	0.1	-0.056446
3.416717	0.1	-0.055015
3.418383	0.1	-0.056446
3.420050	0.1	-0.056446
3.421717	0.1	-0.051141
3.423383	0.1	-0.040710
3.425050	0.1	-0.028074
3.426717	0.1	-0.015974
3.428383	0.1	-0.007153
3.430050	0.1	-0.003695
3.431717	0.1	-0.005603
3.433383	0.1	-0.011563
3.435050	0.1	-0.020087
3.436717	0.1	-0.029147
3.438383	0.1	-0.036359
3.440050	0.1	-0.040889
3.441717	0.1	-0.043392
3.443383	0.1	-0.044465
3.445050	0.1	-0.044465
3.446717	0.1	-0.043571
3.448383	0.1	-0.042558
3.450050	0.1	-0.042915
3.451717	0.1	-0.045300
3.453383	0.1	-0.047445
3.455050	0.1	-0.046253
3.456717	0.1	-0.041783
3.458383	0.1	-0.037014
3.460050	0.1	-0.033736
3.461717	0.1	-0.031650
3.463383	0.1	-0.030041
3.465050	0.1	-0.029147
3.466717	0.1	-0.029206
3.468383	0.1	-0.029922
3.470050	0.1	-0.030935
3.471717	0.1	-0.031829
3.473383	0.1	-0.031948
3.475050	0.1	-0.030696
3.476717	0.1	-0.028551
3.478383	0.1	-0.025749
3.480050	0.1	-0.021994
3.481717	0.1	-0.017285
3.483383	0.1	-0.011504
3.485050	0.1	-0.004113
3.486717	0.1	0.005305
3.488383	0.1	0.016928
3.490050	0.1	0.031114
3.491717	0.1	0.049114
3.493383	0.1	0.071943
3.495050	0.1	0.099421
3.496717	0.1	0.129640
3.498383	0.1	0.159562
3.500050	0.1	0.186443
3.501717	0.1	0.208557
3.503383	0.1	0.225425
3.505050	0.1	0.238180
3.506717	0.1	0.248492
3.508383	0.1	0.257194
3.510050	0.1	0.264823
3.511717	0.1	0.271082
3.513383	0.1	0.274003
3.515050	0.1	0.270963
3.516717	0.1	0.261009
3.518383	0.1	0.246525
3.520050	0.1	0.231326
3.521717	0.1	0.218630
3.523383	0.1	0.209630
3.525050	0.1	0.202537
3.526717	0.1	0.193656
3.528383	0.1	0.181437
3.530050	0.1	0.167847
3.531717	0.1	0.154793
3.533383	0.1	0.143230
3.535050	0.1	0.133395
3.536717	0.1	0.126123
3.538383	0.1	0.121713
3.540050	0.1	0.119030
3.541717	0.1	0.115812
3.543383	0.1	0.111580
3.545050	0.1	0.107110
3.546717	0.1	0.102818
3.548383	0.1	0.099063
3.550050	0.1	0.096858
3.551717	0.1	0.096977
3.553383	0.1	0.098705
3.555050	0.1	0.099659
3.556717	0.1	0.096679
3.558383	0.1	0.087976
3.560050	0.1	0.075340
3.561717	0.1	0.062943
3.563383	0.1	0.053585
3.565050	0.1	0.046611
3.566717	0.1	0.039995
3.568383	0.1	0.033796
3.570050	0.1	0.030100
3.571717	0.1	0.030220
3.573383	0.1	0.033259
3.575050	0.1	0.037372
3.576717	0.1	0.040829
3.578383	0.1	0.042856
3.580050	0.1	0.043333
3.581717	0.1	0.042379
3.583383	0.1	0.040412
3.585050	0.1	0.039101
3.586717	0.1	0.039756
3.588383	0.1	0.041842
3.590050	0.1	0.043750
3.591717	0.1	0.044167
3.593383	0.1	0.043392
3.595050	0.1	0.042200
3.596717	0.1	0.040889
3.598383	0.1	0.039220
3.600050	0.1	0.037551
3.601717	0.1	0.035524
3.603383	0.1	0.032306
3.605050	0.1	0.027478
3.606717	0.1	0.021815
3.608383	0.1	0.016630
3.610050	0.1	0.013828
3.611717	0.1	0.014305
3.613383	0.1	0.016391
3.615050	0.1	0.017285
3.616717	0.1	0.015795
3.618383	0.1	0.013232
3.620050	0.1	0.011683
3.621717	0.1	0.012338
3.623383	0.1	0.015080
3.625050	0.1	0.018775
3.626717	0.1	0.021219
3.628383	0.1	0.019670
3.630050	0.1	0.012934
3.631717	0.1	0.002861
3.633383	0.1	-0.006437
3.635050	0.1	-0.011086
3.636717	0.1	-0.008821
3.638383	0.1	-0.000179
3.640050	0.1	0.010967
3.641717	0.1	0.020444
3.643383	0.1	0.026047
3.645050	0.1	0.027001
3.646717	0.1	0.023842
3.648383	0.1	0.018299
3.650050	0.1	0.012696
3.651717	0.1	0.008762
3.653383	0.1	0.007391
3.655050	0.1	0.008583
3.656717	0.1	0.011504
3.658383	0.1	0.014961
3.660050	0.1	0.017524
3.661717	0.1	0.018537
3.663383	0.1	0.018537
3.665050	0.1	0.018656
3.666717	0.1	0.020027
3.668383	0.1	0.023007
3.670050	0.1	0.027299
3.671717	0.1	0.031769
3.673383	0.1	0.034332
3.675050	0.1	0.033200
3.676717	0.1	0.027895
3.678383	0.1	0.019968
3.680050	0.1	0.012815
3.681717	0.1	0.009000
3.683383	0.1	0.008941
3.685050	0.1	0.011086
3.686717	0.1	0.014007
3.688383	0.1	0.015736
3.690050	0.1	0.014186
3.691717	0.1	0.009716
3.693383	0.1	0.005066
3.695050	0.1	0.002444
3.696717	0.1	0.002205
3.698383	0.1	0.003636
3.700050	0.1	0.005782
3.701717	0.1	0.007510
3.703383	0.1	0.007272
3.705050	0.1	0.005364
3.706717	0.1	0.003994
3.708383	0.1	0.005007
3.710050	0.1	0.007451
3.711717	0.1	0.009000
3.713383	0.1	0.008702
3.715050	0.1	0.008166
3.716717	0.1	0.009239
3.718383	0.1	0.011802
3.720050	0.1	0.014246
3.721717	0.1	0.014961
3.723383	0.1	0.014305
3.725050	0.1	0.014126
3.726717	0.1	0.014305
3.728383	0.1	0.012219
3.730050	0.1	0.006199
3.731717	0.1	-0.002444
3.733383	0.1	-0.011444
3.735050	0.1	-0.018597
3.736717	0.1	-0.021517
3.738383	0.1	-0.018835
3.740050	0.1	-0.011206
3.741717	0.1	-0.001848
3.743383	0.1	0.005543
3.745050	0.1	0.009418
3.746717	0.1	0.010490
3.748383	0.1	0.009894
3.750050	0.1	0.008464
3.751717	0.1	0.006258
3.753383	0.1	0.003576
3.755050	0.1	0.000954
3.756717	0.1	-0.001132
3.758383	0.1	-0.002861
3.760050	0.1	-0.004530
3.761717	0.1	-0.005543
3.763383	0.1	-0.005186
3.765050	0.1	-0.003874
3.766717	0.1	-0.003576
3.768383	0.1	-0.005484
3.770050	0.1	-0.008881
3.771717	0.1	-0.011265
3.773383	0.1	-0.009954
3.775050	0.1	-0.005066
3.776717	0.1	0.000119
3.778383	0.1	0.002861
3.780050	0.1	0.002623
3.781717	0.1	-0.000119
3.783383	0.1	-0.004590
3.785050	0.1	-0.009000
3.786717	0.1	-0.009835
3.788383	0.1	-0.004768
3.790050	0.1	0.004351
3.791717	0.1	0.012100
3.793383	0.1	0.014603
3.795050	0.1	0.011981
3.796717	0.1	0.007272
3.798383	0.1	0.003040
3.800050	0.1	0.000358
3.801717	0.1	-0.000894
3.803383	0.1	-0.000656
3.805050	0.1	0.001192
3.806717	0.1	0.004053
3.808383	0.1	0.007033
3.810050	0.1	0.009716
3.811717	0.1	0.011921
3.813383	0.1	0.013411
3.815050	0.1	0.014365
3.816717	0.1	0.015140
3.818383	0.1	0.015557
3.820050	0.1	0.014722
3.821717	0.1	0.011742
3.823383	0.1	0.007331
3.825050	0.1	0.003755
3.826717	0.1	0.002682
3.828383	0.1	0.004649
3.830050	0.1	0.009358
3.831717	0.1	0.015497
3.833383	0.1	0.020027
3.835050	0.1	0.020206
3.836717	0.1	0.015795
3.838383	0.1	0.008881
3.840050	0.1	0.002563
3.841717	0.1	-0.000894
3.843383	0.1	-0.000596
3.845050	0.1	0.002265
3.846717	0.1	0.005066
3.848383	0.1	0.006974
3.850050	0.1	0.009298
3.851717	0.1	0.012338
3.853383	0.1	0.013888
3.855050	0.1	0.012100
3.856717	0.1	0.007212
3.858383	0.1	0.001252
3.860050	0.1	-0.002623
3.861717	0.1	-0.002146
3.863383	0.1	0.001311
3.865050	0.1	0.003517
3.866717	0.1	0.001729
3.868383	0.1	-0.003040
3.870050	0.1	-0.008106
3.871717	0.1	-0.011384
3.873383	0.1	-0.011265
3.875050	0.1	-0.007331
3.876717	0.1	-0.000536
3.878383	0.1	0.005901
3.880050	0.1	0.007987
3.881717	0.1	0.004768
3.883383	0.1	-0.000715
3.885050	0.1	-0.004232
3.886717	0.1	-0.003874
3.888383	0.1	0.000000
3.890050	0.1	0.006378
3.891717	0.1	0.014067
3.893383	0.1	0.021040
3.895050	0.1	0.024617
3.896717	0.1	0.023246
3.898383	0.1	0.017822
3.900050	0.1	0.011086
3.901717	0.1	0.005484
3.903383	0.1	0.001252
3.905050	0.1	-0.002027
3.906717	0.1	-0.004649
3.908383	0.1	-0.006437
3.910050	0.1	-0.006676
3.911717	0.1	-0.004888
3.913383	0.1	-0.001609
3.915050	0.1	0.001967
3.916717	0.1	0.004888
3.918383	0.1	0.007868
3.920050	0.1	0.011683
3.921717	0.1	0.015616
3.923383	0.1	0.018418
3.925050	0.1	0.020087
3.926717	0.1	0.021517
3.928383	0.1	0.022352
3.930050	0.1	0.021100
3.931717	0.1	0.016987
3.933383	0.1	0.011802
3.935050	0.1	0.007987
3.936717	0.1	0.006497
3.938383	0.1	0.006914
3.940050	0.1	0.008464
3.941717	0.1	0.010014
3.943383	0.1	0.009775
3.945050	0.1	0.006318
3.946717	0.1	0.000656
3.948383	0.1	-0.004828
3.950050	0.1	-0.008345
3.951717	0.1	-0.009835
3.953383	0.1	-0.010490
3.955050	0.1	-0.011325
3.956717	0.1	-0.012338
3.958383	0.1	-0.012040
3.960050	0.1	-0.008583
3.961717	0.1	-0.002205
3.963383	0.1	0.004232
3.965050	0.1	0.008106
3.966717	0.1	0.008464
3.968383	0.1	0.006437
3.970050	0.1	0.003576
3.971717	0.1	0.001311
3.973383	0.1	0.001311
3.975050	0.1	0.003934
3.976717	0.1	0.007212
3.978383	0.1	0.008464
3.980050	0.1	0.007808
3.981717	0.1	0.007689
3.983383	0.1	0.009179
3.985050	0.1	0.010312
3.986717	0.1	0.008881
3.988383	0.1	0.005364
3.990050	0.1	0.001848
3.991717	0.1	-0.000536
3.993383	0.1	-0.002921
3.995050	0.1	-0.006437
3.996717	0.1	-0.010550
3.998383	0.1	-0.013471
4.000050	0.1	-0.013947
4.001717	0.1	-0.012040
4.003383	0.1	-0.009298
4.005050	0.1	-0.008225
4.006717	0.1	-0.009835
4.008383	0.1	-0.011921
4.010050	0.1	-0.011444
4.011717	0.1	-0.007570
4.013383	0.1	-0.001788
4.015050	0.1	0.002861
4.016717	0.1	0.004232
4.018383	0.1	0.002980
4.020050	0.1	0.001013
4.021717	0.1	-0.000477
4.023383	0.1	-0.001132
4.025050	0.1	-0.000060
4.026717	0.1	0.002801
4.028383	0.1	0.006020
4.030050	0.1	0.008404
4.031717	0.1	0.009596
4.033383	0.1	0.009477
4.035050	0.1	0.007629
4.036717	0.1	0.004292
4.038383	0.1	-0.000238
4.040050	0.1	-0.004888
4.041717	0.1	-0.008225
4.043383	0.1	-0.009120
4.045050	0.1	-0.007868
4.046717	0.1	-0.005662
4.048383	0.1	-0.002325
4.050050	0.1	0.002503
4.051717	0.1	0.006557
4.053383	0.1	0.007391
4.055050	0.1	0.004947
4.056717	0.1	0.002503
4.058383	0.1	0.003099
4.060050	0.1	0.007093
4.061717	0.1	0.011623
4.063383	0.1	0.013351
4.065050	0.1	0.011981
4.066717	0.1	0.009835
4.068383	0.1	0.008523
4.070050	0.1	0.007689
4.071717	0.1	0.006616
4.073383	0.1	0.005186
4.075050	0.1	0.002921
4.076717	0.1	-0.000894
4.078383	0.1	-0.005841
4.080050	0.1	-0.009477
4.081717	0.1	-0.008583
4.083383	0.1	-0.002682
4.085050	0.1	0.005066
4.086717	0.1	0.010073
4.088383	0.1	0.010073
4.090050	0.1	0.005841
4.091717	0.1	-0.000298
4.093383	0.1	-0.005960
4.095050	0.1	-0.008941
4.096717	0.1	-0.008225
4.098383	0.1	-0.004649
4.100050	0.1	0.000417
4.101717	0.1	0.005662
4.103383	0.1	0.009179
4.105050	0.1	0.010014
4.106717	0.1	0.008404
4.108383	0.1	0.004768
4.110050	0.1	-0.000417
4.111717	0.1	-0.005126
4.113383	0.1	-0.007331
4.115050	0.1	-0.005960
4.116717	0.1	-0.001490
4.118383	0.1	0.004649
4.120050	0.1	0.010729
4.121717	0.1	0.015914
4.123383	0.1	0.019789
4.125050	0.1	0.021994
4.126717	0.1	0.021935
4.128383	0.1	0.018418
4.130050	0.1	0.011027
4.131717	0.1	0.001609
4.133383	0.1	-0.006258
4.135050	0.1	-0.010014
4.136717	0.1	-0.009596
4.138383	0.1	-0.006437
4.140050	0.1	-0.001490
4.141717	0.1	0.004470
4.143383	0.1	0.009239
4.145050	0.1	0.011146
4.146717	0.1	0.010729
4.148383	0.1	0.009537
4.150050	0.1	0.008285
4.151717	0.1	0.007093
4.153383	0.1	0.005662
4.155050	0.1	0.003636
4.156717	0.1	0.001073
4.158383	0.1	-0.001073
4.160050	0.1	-0.001788
4.161717	0.1	-0.001252
4.163383	0.1	-0.000656
4.165050	0.1	-0.000298
4.166717	0.1	0.000834
4.168383	0.1	0.003159
4.170050	0.1	0.006139
4.171717	0.1	0.008941
4.173383	0.1	0.010431
4.175050	0.1	0.009596
4.176717	0.1	0.006378
4.178383	0.1	0.002980
4.180050	0.1	0.001609
4.181717	0.1	0.002086
4.183383	0.1	0.002563
4.185050	0.1	0.002623
4.186717	0.1	0.002623
4.188383	0.1	0.002086
4.190050	0.1	-0.000417
4.191717	0.1	-0.005722
4.193383	0.1	-0.012696
4.195050	0.1	-0.018358
4.196717	0.1	-0.020742
4.198383	0.1	-0.019670
4.200050	0.1	-0.015974
4.201717	0.1	-0.011027
4.203383	0.1	-0.006199
4.205050	0.1	-0.002682
4.206717	0.1	-0.000834
4.208383	0.1	0.000000
4.210050	0.1	0.000000
4.211717	0.1	-0.001192
4.213383	0.1	-0.003159
4.215050	0.1	-0.005066
4.216717	0.1	-0.006020
4.218383	0.1	-0.005186
4.220050	0.1	-0.002921
4.221717	0.1	-0.001013
4.223383	0.1	-0.001311
4.225050	0.1	-0.003815
4.226717	0.1	-0.006855
4.228383	0.1	-0.009179
4.230050	0.1	-0.010908
4.231717	0.1	-0.012100
4.233383	0.1	-0.012100
4.235050	0.1	-0.010610
4.236717	0.1	-0.008047
4.238383	0.1	-0.003994
4.240050	0.1	0.002086
4.241717	0.1	0.009000
4.243383	0.1	0.013232
4.245050	0.1	0.012159
4.246717	0.1	0.006020
4.248383	0.1	-0.003040
4.250050	0.1	-0.012398
4.251717	0.1	-0.019133
4.253383	0.1	-0.020027
4.255050	0.1	-0.014424
4.256717	0.1	-0.006020
4.258383	0.1	0.000119
4.260050	0.1	0.002444
4.261717	0.1	0.002682
4.263383	0.1	0.002325
4.265050	0.1	0.001609
4.266717	0.1	0.000060
4.268383	0.1	-0.002384
4.270050	0.1	-0.005126
4.271717	0.1	-0.006974
4.273383	0.1	-0.007272
4.275050	0.1	-0.006258
4.276717	0.1	-0.004768
4.278383	0.1	-0.003755
4.280050	0.1	-0.004292
4.281717	0.1	-0.007033
4.283383	0.1	-0.010669
4.285050	0.1	-0.012696
4.286717	0.1	-0.011683
4.288383	0.1	-0.008762
4.290050	0.1	-0.006318
4.291717	0.1	-0.005364
4.293383	0.1	-0.005245
4.295050	0.1	-0.004888
4.296717	0.1	-0.004530
4.298383	0.1	-0.004709
4.300050	0.1	-0.005305
4.301717	0.1	-0.005364
4.303383	0.1	-0.004411
4.305050	0.1	-0.003219
4.306717	0.1	-0.002146
4.308383	0.1	-0.001073
4.310050	0.1	0.000358
4.311717	0.1	0.002146
4.313383	0.1	0.004292
4.315050	0.1	0.006497
4.316717	0.1	0.007689
4.318383	0.1	0.007153
4.320050	0.1	0.005782
4.321717	0.1	0.005186
4.323383	0.1	0.005901
4.325050	0.1	0.007212
4.326717	0.1	0.007808
4.328383	0.1	0.006676
4.330050	0.1	0.003994
4.331717	0.1	0.000954
4.333383	0.1	-0.001311
4.335050	0.1	-0.001967
4.336717	0.1	-0.001609
4.338383	0.1	-0.001371
4.340050	0.1	-0.001311
4.341717	0.1	-0.000238
4.343383	0.1	0.001788
4.345050	0.1	0.003397
4.346717	0.1	0.004590
4.348383	0.1	0.006676
4.350050	0.1	0.010371
4.351717	0.1	0.015199
4.353383	0.1	0.019073
4.355050	0.1	0.019491
4.356717	0.1	0.015974
4.358383	0.1	0.010252
4.360050	0.1	0.004351
4.361717	0.1	-0.001073
4.363383	0.1	-0.005245
4.365050	0.1	-0.006497
4.366717	0.1	-0.003517
4.368383	0.1	0.002086
4.370050	0.1	0.006318
4.371717	0.1	0.006616
4.373383	0.1	0.003815
4.375050	0.1	-0.000477
4.376717	0.1	-0.005603
4.378383	0.1	-0.011146
4.380050	0.1	-0.015140
4.381717	0.1	-0.015736
4.383383	0.1	-0.012994
4.385050	0.1	-0.008583
4.386717	0.1	-0.003994
4.388383	0.1	-0.000298
4.390050	0.1	0.002742
4.391717	0.1	0.005364
4.393383	0.1	0.007749
4.395050	0.1	0.009835
4.396717	0.1	0.011325
4.398383	0.1	0.011384
4.400050	0.1	0.010312
4.401717	0.1	0.008702
4.403383	0.1	0.006199
4.405050	0.1	0.002384
4.406717	0.1	-0.001311
4.408383	0.1	-0.002623
4.410050	0.1	-0.000119
4.411717	0.1	0.005186
4.413383	0.1	0.010312
4.415050	0.1	0.012398
4.416717	0.1	0.010550
4.418383	0.1	0.005901
4.420050	0.1	0.000358
4.421717	0.1	-0.003934
4.423383	0.1	-0.004411
4.425050	0.1	-0.000775
4.426717	0.1	0.003994
4.428383	0.1	0.007212
4.430050	0.1	0.009358
4.431717	0.1	0.011265
4.433383	0.1	0.012577
4.435050	0.1	0.012696
4.436717	0.1	0.011861
4.438383	0.1	0.010669
4.440050	0.1	0.010788
4.441717	0.1	0.014782
4.443383	0.1	0.023425
4.445050	0.1	0.032723
4.446717	0.1	0.037134
4.448383	0.1	0.035346
4.450050	0.1	0.031054
4.451717	0.1	0.028074
4.453383	0.1	0.026762
4.455050	0.1	0.024855
4.456717	0.1	0.020146
4.458383	0.1	0.012100
4.460050	0.1	0.002444
4.461717	0.1	-0.005722
4.463383	0.1	-0.010133
4.465050	0.1	-0.010490
4.466717	0.1	-0.007510
4.468383	0.1	-0.001907
4.470050	0.1	0.004709
4.471717	0.1	0.009835
4.473383	0.1	0.012517
4.475050	0.1	0.013649
4.476717	0.1	0.013530
4.478383	0.1	0.011504
4.480050	0.1	0.007212
4.481717	0.1	0.002146
4.483383	0.1	-0.000656
4.485050	0.1	0.000775
4.486717	0.1	0.006258
4.488383	0.1	0.014305
4.490050	0.1	0.022471
4.491717	0.1	0.028491
4.493383	0.1	0.031173
4.495050	0.1	0.030518
4.496717	0.1	0.027299
4.498383	0.1	0.023305
4.500050	0.1	0.020683
4.501717	0.1	0.020087
4.503383	0.1	0.020146
4.505050	0.1	0.018954
4.506717	0.1	0.015974
4.508383	0.1	0.011265
4.510050	0.1	0.005484
4.511717	0.1	0.001013
4.513383	0.1	0.000715
4.515050	0.1	0.005424
4.516717	0.1	0.013411
4.518383	0.1	0.021458
4.520050	0.1	0.026584
4.521717	0.1	0.027537
4.523383	0.1	0.024915
4.525050	0.1	0.020564
4.526717	0.1	0.016153
4.528383	0.1	0.012457
4.530050	0.1	0.009298
4.531717	0.1	0.006497
4.533383	0.1	0.004411
4.535050	0.1	0.003457
4.536717	0.1	0.003576
4.538383	0.1	0.004053
4.540050	0.1	0.004172
4.541717	0.1	0.003159
4.543383	0.1	0.001252
4.545050	0.1	-0.000179
4.546717	0.1	0.000596
4.548383	0.1	0.004768
4.550050	0.1	0.012100
4.551717	0.1	0.020444
4.553383	0.1	0.026762
4.555050	0.1	0.029027
4.556717	0.1	0.027180
4.558383	0.1	0.023603
4.560050	0.1	0.021040
4.561717	0.1	0.020325
4.563383	0.1	0.020385
4.565050	0.1	0.020862
4.566717	0.1	0.022233
4.568383	0.1	0.024080
4.570050	0.1	0.024617
4.571717	0.1	0.023544
4.573383	0.1	0.021756
4.575050	0.1	0.020325
4.576717	0.1	0.018477
4.578383	0.1	0.014424
4.580050	0.1	0.008464
4.581717	0.1	0.002921
4.583383	0.1	-0.000536
4.585050	0.1	-0.002325
4.586717	0.1	-0.003517
4.588383	0.1	-0.004947
4.590050	0.1	-0.005901
4.591717	0.1	-0.004590
4.593383	0.1	-0.000596
4.595050	0.1	0.005007
4.596717	0.1	0.011444
4.598383	0.1	0.018299
4.600050	0.1	0.024676
4.601717	0.1	0.029147
4.603383	0.1	0.030160
4.605050	0.1	0.026941
4.606717	0.1	0.019968
4.608383	0.1	0.011563
4.610050	0.1	0.005484
4.611717	0.1	0.004411
4.613383	0.1	0.008106
4.615050	0.1	0.014246
4.616717	0.1	0.019968
4.618383	0.1	0.022829
4.620050	0.1	0.021636
4.621717	0.1	0.016928
4.623383	0.1	0.010729
4.625050	0.1	0.005484
4.626717	0.1	0.002563
4.628383	0.1	0.001729
4.630050	0.1	0.002265
4.631717	0.1	0.003517
4.633383	0.1	0.005484
4.635050	0.1	0.007987
4.636717	0.1	0.010431
4.638383	0.1	0.012219
4.640050	0.1	0.013292
4.641717	0.1	0.014663
4.643383	0.1	0.018418
4.645050	0.1	0.024378
4.646717	0.1	0.029683
4.648383	0.1	0.032008
4.650050	0.1	0.031471
4.651717	0.1	0.029206
4.653383	0.1	0.025928
4.655050	0.1	0.022173
4.656717	0.1	0.018895
4.658383	0.1	0.017107
4.660050	0.1	0.017881
4.661717	0.1	0.021636
4.663383	0.1	0.026107
4.665050	0.1	0.028253
4.666717	0.1	0.026524
4.668383	0.1	0.021100
4.670050	0.1	0.014365
4.671717	0.1	0.009298
4.673383	0.1	0.007868
4.675050	0.1	0.010371
4.676717	0.1	0.016212
4.678383	0.1	0.023186
4.680050	0.1	0.027895
4.681717	0.1	0.028372
4.683383	0.1	0.026643
4.685050	0.1	0.025690
4.686717	0.1	0.025809
4.688383	0.1	0.025809
4.690050	0.1	0.024438
4.691717	0.1	0.020921
4.693383	0.1	0.015616
4.695050	0.1	0.011265
4.696717	0.1	0.010610
4.698383	0.1	0.013053
4.700050	0.1	0.015974
4.701717	0.1	0.017464
4.703383	0.1	0.017405
4.705050	0.1	0.016749
4.706717	0.1	0.016689
4.708383	0.1	0.018060
4.710050	0.1	0.020862
4.711717	0.1	0.024259
4.713383	0.1	0.026762
4.715050	0.1	0.027478
4.716717	0.1	0.027120
4.718383	0.1	0.026822
4.720050	0.1	0.026345
4.721717	0.1	0.024378
4.723383	0.1	0.020504
4.725050	0.1	0.017166
4.726717	0.1	0.017166
4.728383	0.1	0.020862
4.730050	0.1	0.026047
4.731717	0.1	0.029981
4.733383	0.1	0.030339
4.735050	0.1	0.026762
4.736717	0.1	0.021517
4.738383	0.1	0.018001
4.740050	0.1	0.018299
4.741717	0.1	0.021994
4.743383	0.1	0.026226
4.745050	0.1	0.028431
4.746717	0.1	0.028193
4.748383	0.1	0.026047
4.750050	0.1	0.022650
4.751717	0.1	0.019312
4.753383	0.1	0.017405
4.755050	0.1	0.016749
4.756717	0.1	0.015974
4.758383	0.1	0.014722
4.760050	0.1	0.013292
4.761717	0.1	0.011981
4.763383	0.1	0.010967
4.765050	0.1	0.010192
4.766717	0.1	0.009418
4.768383	0.1	0.008643
4.770050	0.1	0.007570
4.771717	0.1	0.006020
4.773383	0.1	0.004530
4.775050	0.1	0.004113
4.776717	0.1	0.005186
4.778383	0.1	0.007272
4.780050	0.1	0.009596
4.781717	0.1	0.011563
4.783383	0.1	0.011802
4.785050	0.1	0.009060
4.786717	0.1	0.004530
4.788383	0.1	0.001431
4.790050	0.1	0.001907
4.791717	0.1	0.005722
4.793383	0.1	0.011146
4.795050	0.1	0.016630
4.796717	0.1	0.021517
4.798383	0.1	0.025392
4.800050	0.1	0.028014
4.801717	0.1	0.029445
4.803383	0.1	0.030518
4.805050	0.1	0.031888
4.806717	0.1	0.032723
4.808383	0.1	0.031948
4.810050	0.1	0.029981
4.811717	0.1	0.028551
4.813383	0.1	0.027657
4.815050	0.1	0.026226
4.816717	0.1	0.024796
4.818383	0.1	0.024676
4.820050	0.1	0.026047
4.821717	0.1	0.027657
4.823383	0.1	0.029206
4.825050	0.1	0.031292
4.826717	0.1	0.033319
4.828383	0.1	0.033855
4.830050	0.1	0.032187
4.831717	0.1	0.028908
4.833383	0.1	0.025511
4.835050	0.1	0.022709
4.836717	0.1	0.020981
4.838383	0.1	0.020385
4.840050	0.1	0.020742
4.841717	0.1	0.021398
4.843383	0.1	0.021875
4.845050	0.1	0.021458
4.846717	0.1	0.019968
4.848383	0.1	0.017941
4.850050	0.1	0.015557
4.851717	0.1	0.012457
4.853383	0.1	0.009239
4.855050	0.1	0.007510
4.856717	0.1	0.008941
4.858383	0.1	0.013351
4.860050	0.1	0.018954
4.861717	0.1	0.023484
4.863383	0.1	0.026107
4.865050	0.1	0.027418
4.866717	0.1	0.028551
4.868383	0.1	0.029624
4.870050	0.1	0.029981
4.871717	0.1	0.028610
4.873383	0.1	0.024736
4.875050	0.1	0.018597
4.876717	0.1	0.011384
4.878383	0.1	0.005126
4.880050	0.1	0.001311
4.881717	0.1	0.000596
4.883383	0.1	0.002682
4.885050	0.1	0.005662
4.886717	0.1	0.007331
4.888383	0.1	0.007272
4.890050	0.1	0.008047
4.891717	0.1	0.012577
4.893383	0.1	0.020981
4.895050	0.1	0.030756
4.896717	0.1	0.037968
4.898383	0.1	0.039339
4.900050	0.1	0.034750
4.901717	0.1	0.027478
4.903383	0.1	0.020802
4.905050	0.1	0.016034
4.906717	0.1	0.012279
4.908383	0.1	0.008404
4.910050	0.1	0.005186
4.911717	0.1	0.004709
4.913383	0.1	0.008047
4.915050	0.1	0.014246
4.916717	0.1	0.020802
4.918383	0.1	0.025034
4.920050	0.1	0.025511
4.921717	0.1	0.022531
4.923383	0.1	0.017524
4.925050	0.1	0.012875
4.926717	0.1	0.011027
4.928383	0.1	0.012636
4.930050	0.1	0.016868
4.931717	0.1	0.022531
4.933383	0.1	0.028670
4.935050	0.1	0.033855
4.936717	0.1	0.036418
4.938383	0.1	0.034928
4.940050	0.1	0.029802
4.941717	0.1	0.022948
4.943383	0.1	0.016809
4.945050	0.1	0.012875
4.946717	0.1	0.011623
4.948383	0.1	0.012696
4.950050	0.1	0.014961
4.951717	0.1	0.017524
4.953383	0.1	0.020683
4.955050	0.1	0.025332
4.956717	0.1	0.031114
4.958383	0.1	0.035763
4.960050	0.1	0.036597
4.961717	0.1	0.032425
4.963383	0.1	0.025213
4.965050	0.1	0.019193
4.966717	0.1	0.018060
4.968383	0.1	0.022352
4.970050	0.1	0.030220
4.971717	0.1	0.038683
4.973383	0.1	0.045180
4.975050	0.1	0.048757
4.976717	0.1	0.050187
4.978383	0.1	0.050783
4.980050	0.1	0.050426
4.981717	0.1	0.047266
4.983383	0.1	0.040412
4.985050	0.1	0.032306
4.986717	0.1	0.026941
4.988383	0.1	0.026047
4.990050	0.1	0.027716
4.991717	0.1	0.029206
4.993383	0.1	0.029325
4.995050	0.1	0.029027
4.996717	0.1	0.029147
4.998383	0.1	0.029981
5.000050	0.1	0.030518
5.001717	0.1	0.029981
5.003383	0.1	0.028849
5.005050	0.1	0.028849
5.006717	0.1	0.031412
5.008383	0.1	0.036895
5.010050	0.1	0.044465
5.011717	0.1	0.052214
5.013383	0.1	0.057459
5.015050	0.1	0.057995
5.016717	0.1	0.053644
5.018383	0.1	0.046372
5.020050	0.1	0.039220
5.021717	0.1	0.034392
5.023383	0.1	0.032723
5.025050	0.1	0.033975
5.026717	0.1	0.036657
5.028383	0.1	0.039518
5.030050	0.1	0.041783
5.031717	0.1	0.042796
5.033383	0.1	0.042737
5.035050	0.1	0.042975
5.036717	0.1	0.044465
5.038383	0.1	0.046432
5.040050	0.1	0.047624
5.041717	0.1	0.047445
5.043383	0.1	0.046790
5.045050	0.1	0.046909
5.046717	0.1	0.048816
5.048383	0.1	0.052750
5.050050	0.1	0.057340
5.051717	0.1	0.060737
5.053383	0.1	0.062287
5.055050	0.1	0.062227
5.056717	0.1	0.060737
5.058383	0.1	0.057757
5.060050	0.1	0.053823
5.061717	0.1	0.050187
5.063383	0.1	0.047863
5.065050	0.1	0.046492
5.066717	0.1	0.045061
5.068383	0.1	0.044048
5.070050	0.1	0.044644
5.071717	0.1	0.046849
5.073383	0.1	0.049412
5.075050	0.1	0.051200
5.076717	0.1	0.051975
5.078383	0.1	0.052214
5.080050	0.1	0.053406
5.081717	0.1	0.056744
5.083383	0.1	0.061750
5.085050	0.1	0.065744
5.086717	0.1	0.067234
5.088383	0.1	0.066876
5.090050	0.1	0.066340
5.091717	0.1	0.066102
5.093383	0.1	0.064969
5.095050	0.1	0.061691
5.096717	0.1	0.056982
5.098383	0.1	0.053227
5.100050	0.1	0.052571
5.101717	0.1	0.055134
5.103383	0.1	0.058889
5.105050	0.1	0.061750
5.106717	0.1	0.063062
5.108383	0.1	0.063002
5.110050	0.1	0.061631
5.111717	0.1	0.058353
5.113383	0.1	0.052512
5.115050	0.1	0.044703
5.116717	0.1	0.037611
5.118383	0.1	0.034034
5.120050	0.1	0.035346
5.121717	0.1	0.040829
5.123383	0.1	0.048995
5.125050	0.1	0.057399
5.126717	0.1	0.063479
5.128383	0.1	0.065863
5.130050	0.1	0.064790
5.131717	0.1	0.061870
5.133383	0.1	0.059187
5.135050	0.1	0.057757
5.136717	0.1	0.058055
5.138383	0.1	0.060380
5.140050	0.1	0.064552
5.141717	0.1	0.069618
5.143383	0.1	0.075042
5.145050	0.1	0.079870
5.146717	0.1	0.082254
5.148383	0.1	0.081062
5.150050	0.1	0.077546
5.151717	0.1	0.073195
5.153383	0.1	0.068605
5.155050	0.1	0.065804
5.156717	0.1	0.067353
5.158383	0.1	0.072300
5.160050	0.1	0.076771
5.161717	0.1	0.078142
5.163383	0.1	0.076592
5.165050	0.1	0.073612
5.166717	0.1	0.070393
5.168383	0.1	0.067234
5.170050	0.1	0.063837
5.171717	0.1	0.060737
5.173383	0.1	0.058711
5.175050	0.1	0.057697
5.176717	0.1	0.057518
5.178383	0.1	0.059307
5.180050	0.1	0.064194
5.181717	0.1	0.070751
5.183383	0.1	0.075996
5.185050	0.1	0.078142
5.186717	0.1	0.077903
5.188383	0.1	0.076354
5.190050	0.1	0.074506
5.191717	0.1	0.072777
5.193383	0.1	0.070930
5.195050	0.1	0.068784
5.196717	0.1	0.066996
5.198383	0.1	0.066459
5.200050	0.1	0.067592
5.201717	0.1	0.070512
5.203383	0.1	0.074446
5.205050	0.1	0.078201
5.206717	0.1	0.080943
5.208383	0.1	0.082076
5.210050	0.1	0.080824
5.211717	0.1	0.077665
5.213383	0.1	0.073731
5.215050	0.1	0.068903
5.216717	0.1	0.062704
5.218383	0.1	0.056148
5.220050	0.1	0.051618
5.221717	0.1	0.050843
5.223383	0.1	0.053763
5.225050	0.1	0.058591
5.226717	0.1	0.063658
5.228383	0.1	0.068665
5.230050	0.1	0.073135
5.231717	0.1	0.076056
5.233383	0.1	0.077069
5.235050	0.1	0.076652
5.236717	0.1	0.075519
5.238383	0.1	0.074387
5.240050	0.1	0.073671
5.241717	0.1	0.073612
5.243383	0.1	0.074089
5.245050	0.1	0.075102
5.246717	0.1	0.076711
5.248383	0.1	0.078678
5.250050	0.1	0.080466
5.251717	0.1	0.082076
5.253383	0.1	0.083387
5.255050	0.1	0.083208
5.256717	0.1	0.080824
5.258383	0.1	0.076234
5.260050	0.1	0.069976
5.261717	0.1	0.063181
5.263383	0.1	0.057757
5.265050	0.1	0.055432
5.266717	0.1	0.056624
5.268383	0.1	0.060141
5.270050	0.1	0.064433
5.271717	0.1	0.068307
5.273383	0.1	0.071049
5.275050	0.1	0.073135
5.276717	0.1	0.076056
5.278383	0.1	0.080109
5.280050	0.1	0.084043
5.281717	0.1	0.086665
5.283383	0.1	0.087798
5.285050	0.1	0.087380
5.286717	0.1	0.084817
5.288383	0.1	0.080347
5.290050	0.1	0.075638
5.291717	0.1	0.072002
5.293383	0.1	0.069857
5.295050	0.1	0.069141
5.296717	0.1	0.069618
5.298383	0.1	0.070453
5.300050	0.1	0.070512
5.301717	0.1	0.069678
5.303383	0.1	0.068128
5.305050	0.1	0.065863
5.306717	0.1	0.063539
5.308383	0.1	0.062466
5.310050	0.1	0.063896
5.311717	0.1	0.067770
5.313383	0.1	0.072181
5.315050	0.1	0.074565
5.316717	0.1	0.074446
5.318383	0.1	0.074029
5.320050	0.1	0.075579
5.321717	0.1	0.079751
5.323383	0.1	0.085711
5.325050	0.1	0.092328
5.326717	0.1	0.098526
5.328383	0.1	0.103533
5.330050	0.1	0.106573
5.331717	0.1	0.107050
5.333383	0.1	0.105083
5.335050	0.1	0.101268
5.336717	0.1	0.097632
5.338383	0.1	0.097215
5.340050	0.1	0.101626
5.341717	0.1	0.108957
5.343383	0.1	0.115633
5.345050	0.1	0.119269
5.346717	0.1	0.118971
5.348383	0.1	0.115395
5.350050	0.1	0.110269
5.351717	0.1	0.104725
5.353383	0.1	0.099480
5.355050	0.1	0.094831
5.356717	0.1	0.091553
5.358383	0.1	0.090420
5.360050	0.1	0.091553
5.361717	0.1	0.093400
5.363383	0.1	0.094056
5.365050	0.1	0.093520
5.366717	0.1	0.093162
5.368383	0.1	0.093758
5.370050	0.1	0.095725
5.371717	0.1	0.098467
5.373383	0.1	0.100136
5.375050	0.1	0.099242
5.376717	0.1	0.096858
5.378383	0.1	0.095248
5.380050	0.1	0.096142
5.381717	0.1	0.098646
5.383383	0.1	0.100315
5.385050	0.1	0.100255
5.386717	0.1	0.099242
5.388383	0.1	0.097632
5.390050	0.1	0.095129
5.391717	0.1	0.092149
5.393383	0.1	0.089765
5.395050	0.1	0.088990
5.396717	0.1	0.089288
5.398383	0.1	0.088990
5.400050	0.1	0.087142
5.401717	0.1	0.085115
5.403383	0.1	0.084996
5.405050	0.1	0.087857
5.406717	0.1	0.093639
5.408383	0.1	0.101328
5.410050	0.1	0.109613
5.411717	0.1	0.116408
5.413383	0.1	0.119984
5.415050	0.1	0.119984
5.416717	0.1	0.117302
5.418383	0.1	0.113428
5.420050	0.1	0.109971
5.421717	0.1	0.107586
5.423383	0.1	0.106156
5.425050	0.1	0.105619
5.426717	0.1	0.105381
5.428383	0.1	0.103951
5.430050	0.1	0.100672
5.431717	0.1	0.095844
5.433383	0.1	0.089467
5.435050	0.1	0.081956
5.436717	0.1	0.075400
5.438383	0.1	0.073135
5.440050	0.1	0.076354
5.441717	0.1	0.083327
5.443383	0.1	0.091553
5.445050	0.1	0.099063
5.446717	0.1	0.105321
5.448383	0.1	0.110626
5.450050	0.1	0.114203
5.451717	0.1	0.114918
5.453383	0.1	0.113189
5.455050	0.1	0.110626
5.456717	0.1	0.108123
5.458383	0.1	0.105858
5.460050	0.1	0.103414
5.461717	0.1	0.100493
5.463383	0.1	0.096977
5.465050	0.1	0.092864
5.466717	0.1	0.088453
5.468383	0.1	0.084579
5.470050	0.1	0.082850
5.471717	0.1	0.084758
5.473383	0.1	0.090122
5.475050	0.1	0.096381
5.476717	0.1	0.099719
5.478383	0.1	0.098228
5.480050	0.1	0.093460
5.481717	0.1	0.088990
5.483383	0.1	0.086784
5.485050	0.1	0.086308
5.486717	0.1	0.085950
5.488383	0.1	0.084341
5.490050	0.1	0.081480
5.491717	0.1	0.079215
5.493383	0.1	0.079811
5.495050	0.1	0.083804
5.496717	0.1	0.089705
5.498383	0.1	0.094831
5.500050	0.1	0.096917
5.501717	0.1	0.095904
5.503383	0.1	0.094593
5.505050	0.1	0.095427
5.506717	0.1	0.097573
5.508383	0.1	0.098348
5.510050	0.1	0.096202
5.511717	0.1	0.092566
5.513383	0.1	0.090539
5.515050	0.1	0.091672
5.516717	0.1	0.095129
5.518383	0.1	0.100195
5.520050	0.1	0.106990
5.521717	0.1	0.114381
5.523383	0.1	0.119627
5.525050	0.1	0.120759
5.526717	0.1	0.119030
5.528383	0.1	0.118077
5.530050	0.1	0.120282
5.531717	0.1	0.124574
5.533383	0.1	0.127435
5.535050	0.1	0.125706
5.536717	0.1	0.118911
5.538383	0.1	0.109315
5.540050	0.1	0.100315
5.541717	0.1	0.094056
5.543383	0.1	0.091016
5.545050	0.1	0.090718
5.546717	0.1	0.092030
5.548383	0.1	0.093997
5.550050	0.1	0.096202
5.551717	0.1	0.098467
5.553383	0.1	0.101745
5.555050	0.1	0.106692
5.556717	0.1	0.112176
5.558383	0.1	0.116050
5.560050	0.1	0.117481
5.561717	0.1	0.117898
5.563383	0.1	0.118852
5.565050	0.1	0.120044
5.566717	0.1	0.120044
5.568383	0.1	0.118315
5.570050	0.1	0.115693
5.571717	0.1	0.112891
5.573383	0.1	0.110209
5.575050	0.1	0.108838
5.576717	0.1	0.111401
5.578383	0.1	0.119209
5.580050	0.1	0.129640
5.581717	0.1	0.137866
5.583383	0.1	0.141144
5.585050	0.1	0.140309
5.586717	0.1	0.137031
5.588383	0.1	0.131667
5.590050	0.1	0.124395
5.591717	0.1	0.116885
5.593383	0.1	0.111341
5.595050	0.1	0.108600
5.596717	0.1	0.108302
5.598383	0.1	0.109613
5.600050	0.1	0.111997
5.601717	0.1	0.115156
5.603383	0.1	0.118732
5.605050	0.1	0.121892
5.606717	0.1	0.122786
5.608383	0.1	0.120342
5.610050	0.1	0.115514
5.611717	0.1	0.110567
5.613383	0.1	0.107348
5.615050	0.1	0.106394
5.616717	0.1	0.107765
5.618383	0.1	0.111580
5.620050	0.1	0.116587
5.621717	0.1	0.120580
5.623383	0.1	0.122249
5.625050	0.1	0.121057
5.626717	0.1	0.116169
5.628383	0.1	0.107348
5.630050	0.1	0.096858
5.631717	0.1	0.088871
5.633383	0.1	0.086546
5.635050	0.1	0.089943
5.636717	0.1	0.096500
5.638383	0.1	0.103593
5.640050	0.1	0.110328
5.641717	0.1	0.116408
5.643383	0.1	0.120580
5.645050	0.1	0.121415
5.646717	0.1	0.118911
5.648383	0.1	0.114322
5.650050	0.1	0.109315
5.651717	0.1	0.105262
5.653383	0.1	0.102460
5.655050	0.1	0.099957
5.656717	0.1	0.097334
5.658383	0.1	0.095129
5.660050	0.1	0.094056
5.661717	0.1	0.094533
5.663383	0.1	0.096977
5.665050	0.1	0.100791
5.666717	0.1	0.104189
5.668383	0.1	0.105798
5.670050	0.1	0.105917
5.671717	0.1	0.105917
5.673383	0.1	0.106812
5.675050	0.1	0.108123
5.676717	0.1	0.109494
5.678383	0.1	0.111282
5.680050	0.1	0.112891
5.681717	0.1	0.112414
5.683383	0.1	0.108898
5.685050	0.1	0.103772
5.686717	0.1	0.100315
5.688383	0.1	0.100374
5.690050	0.1	0.102699
5.691717	0.1	0.104904
5.693383	0.1	0.105321
5.695050	0.1	0.103533
5.696717	0.1	0.100195
5.698383	0.1	0.097513
5.700050	0.1	0.097513
5.701717	0.1	0.100136
5.703383	0.1	0.104010
5.705050	0.1	0.108063
5.706717	0.1	0.111163
5.708383	0.1	0.112951
5.710050	0.1	0.114918
5.711717	0.1	0.118673
5.713383	0.1	0.122547
5.715050	0.1	0.123143
5.716717	0.1	0.118911
5.718383	0.1	0.111222
5.720050	0.1	0.103414
5.721717	0.1	0.098705
5.723383	0.1	0.098765
5.725050	0.1	0.102878
5.726717	0.1	0.108302
5.728383	0.1	0.112236
5.730050	0.1	0.113070
5.731717	0.1	0.111163
5.733383	0.1	0.108540
5.735050	0.1	0.107527
5.736717	0.1	0.108719
5.738383	0.1	0.109792
5.740050	0.1	0.107646
5.741717	0.1	0.101924
5.743383	0.1	0.095129
5.745050	0.1	0.090420
5.746717	0.1	0.089169
5.748383	0.1	0.090778
5.750050	0.1	0.093758
5.751717	0.1	0.096679
5.753383	0.1	0.098705
5.755050	0.1	0.099242
5.756717	0.1	0.098526
5.758383	0.1	0.096917
5.760050	0.1	0.093699
5.761717	0.1	0.087976
5.763383	0.1	0.080466
5.765050	0.1	0.073075
5.766717	0.1	0.066936
5.768383	0.1	0.062644
5.770050	0.1	0.060678
5.771717	0.1	0.061691
5.773383	0.1	0.065863
5.775050	0.1	0.072360
5.776717	0.1	0.079036
5.778383	0.1	0.084579
5.780050	0.1	0.089765
5.781717	0.1	0.095069
5.783383	0.1	0.099063
5.785050	0.1	0.100076
5.786717	0.1	0.098407
5.788383	0.1	0.095665
5.790050	0.1	0.093281
5.791717	0.1	0.091910
5.793383	0.1	0.091791
5.795050	0.1	0.093162
5.796717	0.1	0.095725
5.798383	0.1	0.098348
5.800050	0.1	0.100076
5.801717	0.1	0.099838
5.803383	0.1	0.096798
5.805050	0.1	0.092089
5.806717	0.1	0.089109
5.808383	0.1	0.090241
5.810050	0.1	0.094056
5.811717	0.1	0.096738
5.813383	0.1	0.096083
5.815050	0.1	0.092506
5.816717	0.1	0.088334
5.818383	0.1	0.086069
5.820050	0.1	0.087261
5.821717	0.1	0.090718
5.823383	0.1	0.093758
5.825050	0.1	0.095129
5.826717	0.1	0.096142
5.828383	0.1	0.099361
5.830050	0.1	0.105977
5.831717	0.1	0.114858
5.833383	0.1	0.122607
5.835050	0.1	0.124931
5.836717	0.1	0.120640
5.838383	0.1	0.113904
5.840050	0.1	0.110269
5.841717	0.1	0.111640
5.843383	0.1	0.115275
5.845050	0.1	0.117660
5.846717	0.1	0.117719
5.848383	0.1	0.116348
5.850050	0.1	0.114381
5.851717	0.1	0.112176
5.853383	0.1	0.109792
5.855050	0.1	0.107765
5.856717	0.1	0.106573
5.858383	0.1	0.106275
5.860050	0.1	0.106752
5.861717	0.1	0.107229
5.863383	0.1	0.106931
5.865050	0.1	0.105083
5.866717	0.1	0.100672
5.868383	0.1	0.093400
5.870050	0.1	0.085950
5.871717	0.1	0.082731
5.873383	0.1	0.086665
5.875050	0.1	0.096142
5.876717	0.1	0.105858
5.878383	0.1	0.111580
5.880050	0.1	0.112891
5.881717	0.1	0.111163
5.883383	0.1	0.106692
5.885050	0.1	0.099838
5.886717	0.1	0.092268
5.888383	0.1	0.086784
5.890050	0.1	0.085115
5.891717	0.1	0.086665
5.893383	0.1	0.089586
5.895050	0.1	0.092149
5.896717	0.1	0.093043
5.898383	0.1	0.091791
5.900050	0.1	0.089526
5.901717	0.1	0.088751
5.903383	0.1	0.091136
5.905050	0.1	0.096083
5.906717	0.1	0.101328
5.908383	0.1	0.104368
5.910050	0.1	0.104368
5.911717	0.1	0.102162
5.913383	0.1	0.098467
5.915050	0.1	0.094175
5.916717	0.1	0.091076
5.918383	0.1	0.090122
5.920050	0.1	0.090420
5.921717	0.1	0.090480
5.923383	0.1	0.089228
5.925050	0.1	0.086486
5.926717	0.1	0.083923
5.928383	0.1	0.084341
5.930050	0.1	0.088692
5.931717	0.1	0.094414
5.933383	0.1	0.097334
5.935050	0.1	0.095248
5.936717	0.1	0.090301
5.938383	0.1	0.086963
5.940050	0.1	0.087976
5.941717	0.1	0.091732
5.943383	0.1	0.095427
5.945050	0.1	0.098228
5.946717	0.1	0.100791
5.948383	0.1	0.103712
5.950050	0.1	0.106514
5.951717	0.1	0.107884
5.953383	0.1	0.106812
5.955050	0.1	0.103652
5.956717	0.1	0.099719
5.958383	0.1	0.095665
5.960050	0.1	0.091076
5.961717	0.1	0.085235
5.963383	0.1	0.078261
5.965050	0.1	0.071943
5.966717	0.1	0.068486
5.968383	0.1	0.069022
5.970050	0.1	0.072956
5.971717	0.1	0.078619
5.973383	0.1	0.084102
5.975050	0.1	0.087857
5.976717	0.1	0.088930
5.978383	0.1	0.087023
5.980050	0.1	0.083327
5.981717	0.1	0.080705
5.983383	0.1	0.080526
5.985050	0.1	0.081420
5.986717	0.1	0.081420
5.988383	0.1	0.079632
5.990050	0.1	0.076592
5.991717	0.1	0.074446
5.993383	0.1	0.074208
5.995050	0.1	0.074804
5.996717	0.1	0.073791
5.998383	0.1	0.070095
6.000050	0.1	0.065744
6.001717	0.1	0.063777
6.003383	0.1	0.065029
6.005050	0.1	0.067711
6.006717	0.1	0.068724
6.008383	0.1	0.066817
6.010050	0.1	0.064313
6.011717	0.1	0.065029
6.013383	0.1	0.070095
6.015050	0.1	0.076354
6.016717	0.1	0.079274
6.018383	0.1	0.077069
6.020050	0.1	0.071764
6.021717	0.1	0.067353
6.023383	0.1	0.066817
6.025050	0.1	0.069737
6.026717	0.1	0.073969
6.028383	0.1	0.077724
6.030050	0.1	0.079751
6.031717	0.1	0.079274
6.033383	0.1	0.076652
6.035050	0.1	0.072956
6.036717	0.1	0.069261
6.038383	0.1	0.066638
6.040050	0.1	0.065029
6.041717	0.1	0.063658
6.043383	0.1	0.063241
6.045050	0.1	0.064254
6.046717	0.1	0.065923
6.048383	0.1	0.067472
6.050050	0.1	0.068665
6.051717	0.1	0.069141
6.053383	0.1	0.069499
6.055050	0.1	0.070333
6.056717	0.1	0.071466
6.058383	0.1	0.071943
6.060050	0.1	0.072062
6.061717	0.1	0.072896
6.063383	0.1	0.074923
6.065050	0.1	0.077963
6.066717	0.1	0.081778
6.068383	0.1	0.086486
6.070050	0.1	0.091493
6.071717	0.1	0.095367
6.073383	0.1	0.096202
6.075050	0.1	0.093400
6.076717	0.1	0.089228
6.078383	0.1	0.087202
6.080050	0.1	0.089228
6.081717	0.1	0.093818
6.083383	0.1	0.097036
6.085050	0.1	0.095904
6.086717	0.1	0.090182
6.088383	0.1	0.082433
6.090050	0.1	0.075519
6.091717	0.1	0.071347
6.093383	0.1	0.070155
6.095050	0.1	0.071764
6.096717	0.1	0.076056
6.098383	0.1	0.081718
6.100050	0.1	0.086069
6.101717	0.1	0.087261
6.103383	0.1	0.085413
6.105050	0.1	0.081360
6.106717	0.1	0.077367
6.108383	0.1	0.075936
6.110050	0.1	0.077844
6.111717	0.1	0.081718
6.113383	0.1	0.085473
6.115050	0.1	0.088215
6.116717	0.1	0.089347
6.118383	0.1	0.088096
6.120050	0.1	0.084519
6.121717	0.1	0.080645
6.123383	0.1	0.078559
6.125050	0.1	0.078321
6.126717	0.1	0.078976
6.128383	0.1	0.079989
6.130050	0.1	0.080466
6.131717	0.1	0.079691
6.133383	0.1	0.077724
6.135050	0.1	0.075459
6.136717	0.1	0.074327
6.138383	0.1	0.074983
6.140050	0.1	0.076711
6.141717	0.1	0.079691
6.143383	0.1	0.084817
6.145050	0.1	0.091970
6.146717	0.1	0.099421
6.148383	0.1	0.105023
6.150050	0.1	0.107110
6.151717	0.1	0.105321
6.153383	0.1	0.101209
6.155050	0.1	0.097573
6.156717	0.1	0.096321
6.158383	0.1	0.096560
6.160050	0.1	0.096560
6.161717	0.1	0.096083
6.163383	0.1	0.096738
6.165050	0.1	0.099242
6.166717	0.1	0.102341
6.168383	0.1	0.103414
6.170050	0.1	0.100851
6.171717	0.1	0.094593
6.173383	0.1	0.086248
6.175050	0.1	0.079334
6.176717	0.1	0.077665
6.178383	0.1	0.081241
6.180050	0.1	0.086546
6.181717	0.1	0.090599
6.183383	0.1	0.092089
6.185050	0.1	0.091016
6.186717	0.1	0.087857
6.188383	0.1	0.083804
6.190050	0.1	0.080168
6.191717	0.1	0.078738
6.193383	0.1	0.080943
6.195050	0.1	0.086129
6.196717	0.1	0.090897
6.198383	0.1	0.092566
6.200050	0.1	0.090599
6.201717	0.1	0.086069
6.203383	0.1	0.080943
6.205050	0.1	0.076652
6.206717	0.1	0.073910
6.208383	0.1	0.073552
6.210050	0.1	0.075936
6.211717	0.1	0.079751
6.213383	0.1	0.083566
6.215050	0.1	0.086904
6.216717	0.1	0.089049
6.218383	0.1	0.087917
6.220050	0.1	0.081778
6.221717	0.1	0.072479
6.223383	0.1	0.064790
6.225050	0.1	0.062287
6.226717	0.1	0.064611
6.228383	0.1	0.068903
6.230050	0.1	0.072360
6.231717	0.1	0.073731
6.233383	0.1	0.072896
6.235050	0.1	0.070155
6.236717	0.1	0.065684
6.238383	0.1	0.059962
6.240050	0.1	0.054777
6.241717	0.1	0.052571
6.243383	0.1	0.054240
6.245050	0.1	0.058830
6.246717	0.1	0.064373
6.248383	0.1	0.069797
6.250050	0.1	0.074625
6.251717	0.1	0.078559
6.253383	0.1	0.081658
6.255050	0.1	0.083923
6.256717	0.1	0.084221
6.258383	0.1	0.081480
6.260050	0.1	0.077009
6.261717	0.1	0.072956
6.263383	0.1	0.070691
6.265050	0.1	0.070572
6.266717	0.1	0.072896
6.268383	0.1	0.077724
6.270050	0.1	0.083685
6.271717	0.1	0.088334
6.273383	0.1	0.089586
6.275050	0.1	0.087023
6.276717	0.1	0.082135
6.278383	0.1	0.077426
6.280050	0.1	0.075281
6.281717	0.1	0.076592
6.283383	0.1	0.080407
6.285050	0.1	0.084639
6.286717	0.1	0.088096
6.288383	0.1	0.091255
6.290050	0.1	0.095129
6.291717	0.1	0.099421
6.293383	0.1	0.102222
6.295050	0.1	0.102460
6.296717	0.1	0.100672
6.298383	0.1	0.098169
6.300050	0.1	0.095963
6.301717	0.1	0.094652
6.303383	0.1	0.094116
6.305050	0.1	0.093162
6.306717	0.1	0.089765
6.308383	0.1	0.083685
6.310050	0.1	0.077426
6.311717	0.1	0.074446
6.313383	0.1	0.075400
6.315050	0.1	0.078082
6.316717	0.1	0.080049
6.318383	0.1	0.080705
6.320050	0.1	0.080466
6.321717	0.1	0.079274
6.323383	0.1	0.077426
6.325050	0.1	0.076771
6.326717	0.1	0.079334
6.328383	0.1	0.084877
6.330050	0.1	0.090837
6.331717	0.1	0.094891
6.333383	0.1	0.096083
6.335050	0.1	0.095904
6.336717	0.1	0.096440
6.338383	0.1	0.098348
6.340050	0.1	0.100195
6.341717	0.1	0.101447
6.343383	0.1	0.103295
6.345050	0.1	0.106692
6.346717	0.1	0.111282
6.348383	0.1	0.115991
6.350050	0.1	0.119686
6.351717	0.1	0.120640
6.353383	0.1	0.117302
6.355050	0.1	0.109971
6.356717	0.1	0.100553
6.358383	0.1	0.091195
6.360050	0.1	0.083864
6.361717	0.1	0.080407
6.363383	0.1	0.082076
6.365050	0.1	0.088453
6.366717	0.1	0.096917
6.368383	0.1	0.104010
6.370050	0.1	0.107586
6.371717	0.1	0.108182
6.373383	0.1	0.108004
6.375050	0.1	0.108778
6.376717	0.1	0.110209
6.378383	0.1	0.110745
6.380050	0.1	0.109971
6.381717	0.1	0.108957
6.383383	0.1	0.108004
6.385050	0.1	0.106931
6.386717	0.1	0.106454
6.388383	0.1	0.108540
6.390050	0.1	0.114501
6.391717	0.1	0.123084
6.393383	0.1	0.130951
6.395050	0.1	0.134349
6.396717	0.1	0.131547
6.398383	0.1	0.123620
6.400050	0.1	0.113845
6.401717	0.1	0.106335
6.403383	0.1	0.103474
6.405050	0.1	0.104308
6.406717	0.1	0.106215
6.408383	0.1	0.106931
6.410050	0.1	0.104964
6.411717	0.1	0.100255
6.413383	0.1	0.094473
6.415050	0.1	0.089467
6.416717	0.1	0.086546
6.418383	0.1	0.086367
6.420050	0.1	0.087917
6.421717	0.1	0.089407
6.423383	0.1	0.090837
6.425050	0.1	0.093043
6.426717	0.1	0.094831
6.428383	0.1	0.094771
6.430050	0.1	0.094593
6.431717	0.1	0.097990
6.433383	0.1	0.106037
6.435050	0.1	0.115693
6.436717	0.1	0.123143
6.438383	0.1	0.126660
6.440050	0.1	0.126004
6.441717	0.1	0.121772
6.443383	0.1	0.115097
6.445050	0.1	0.107586
6.446717	0.1	0.101030
6.448383	0.1	0.097454
6.450050	0.1	0.097811
6.451717	0.1	0.101149
6.453383	0.1	0.105739
6.455050	0.1	0.109434
6.456717	0.1	0.110686
6.458383	0.1	0.109255
6.460050	0.1	0.105917
6.461717	0.1	0.102222
6.463383	0.1	0.099778
6.465050	0.1	0.099957
6.466717	0.1	0.102818
6.468383	0.1	0.106573
6.470050	0.1	0.108898
6.471717	0.1	0.108898
6.473383	0.1	0.108480
6.475050	0.1	0.110209
6.476717	0.1	0.113845
6.478383	0.1	0.117362
6.480050	0.1	0.118852
6.481717	0.1	0.116944
6.483383	0.1	0.110984
6.485050	0.1	0.102878
6.486717	0.1	0.096083
6.488383	0.1	0.093341
6.490050	0.1	0.095546
6.491717	0.1	0.101089
6.493383	0.1	0.106394
6.495050	0.1	0.108838
6.496717	0.1	0.108361
6.498383	0.1	0.106394
6.500050	0.1	0.104308
6.501717	0.1	0.103116
6.503383	0.1	0.103116
6.505050	0.1	0.104845
6.506717	0.1	0.108838
6.508383	0.1	0.114441
6.510050	0.1	0.119269
6.511717	0.1	0.121593
6.513383	0.1	0.121713
6.515050	0.1	0.120699
6.516717	0.1	0.119090
6.518383	0.1	0.117958
6.520050	0.1	0.118375
6.521717	0.1	0.120342
6.523383	0.1	0.123262
6.525050	0.1	0.126839
6.526717	0.1	0.130475
6.528383	0.1	0.134230
6.530050	0.1	0.137508
6.531717	0.1	0.138640
6.533383	0.1	0.136495
6.535050	0.1	0.131845
6.536717	0.1	0.126481
6.538383	0.1	0.121593
6.540050	0.1	0.117421
6.541717	0.1	0.114322
6.543383	0.1	0.113487
6.545050	0.1	0.115335
6.546717	0.1	0.119150
6.548383	0.1	0.124931
6.550050	0.1	0.131667
6.551717	0.1	0.136793
6.553383	0.1	0.138283
6.555050	0.1	0.137627
6.556717	0.1	0.137270
6.558383	0.1	0.137270
6.560050	0.1	0.136256
6.561717	0.1	0.134289
6.563383	0.1	0.132561
6.565050	0.1	0.131786
6.566717	0.1	0.131786
6.568383	0.1	0.132322
6.570050	0.1	0.133276
6.571717	0.1	0.134647
6.573383	0.1	0.137150
6.575050	0.1	0.141323
6.576717	0.1	0.146270
6.578383	0.1	0.149369
6.580050	0.1	0.150025
6.581717	0.1	0.151038
6.583383	0.1	0.155687
6.585050	0.1	0.163734
6.586717	0.1	0.172317
6.588383	0.1	0.178754
6.590050	0.1	0.181079
6.591717	0.1	0.178874
6.593383	0.1	0.174105
6.595050	0.1	0.169575
6.596717	0.1	0.166893
6.598383	0.1	0.166178
6.600050	0.1	0.167668
6.601717	0.1	0.171065
6.603383	0.1	0.175536
6.605050	0.1	0.180364
6.606717	0.1	0.185668
6.608383	0.1	0.191212
6.610050	0.1	0.196040
6.611717	0.1	0.199616
6.613383	0.1	0.202179
6.615050	0.1	0.204206
6.616717	0.1	0.206232
6.618383	0.1	0.208497
6.620050	0.1	0.210404
6.621717	0.1	0.210583
6.623383	0.1	0.208974
6.625050	0.1	0.207186
6.626717	0.1	0.207663
6.628383	0.1	0.211716
6.630050	0.1	0.219226
6.631717	0.1	0.229180
6.633383	0.1	0.239730
6.635050	0.1	0.248313
6.636717	0.1	0.253439
6.638383	0.1	0.256360
6.640050	0.1	0.259697
6.641717	0.1	0.264227
6.643383	0.1	0.268519
6.645050	0.1	0.271320
6.646717	0.1	0.273407
6.648383	0.1	0.276983
6.650050	0.1	0.283778
6.651717	0.1	0.293732
6.653383	0.1	0.304818
6.655050	0.1	0.313818
6.656717	0.1	0.317812
6.658383	0.1	0.315785
6.660050	0.1	0.310540
6.661717	0.1	0.306904
6.663383	0.1	0.308156
6.665050	0.1	0.314355
6.666717	0.1	0.322640
6.668383	0.1	0.329256
6.670050	0.1	0.331819
6.671717	0.1	0.330150
6.673383	0.1	0.325561
6.675050	0.1	0.320315
6.676717	0.1	0.317276
6.678383	0.1	0.318289
6.680050	0.1	0.322342
6.681717	0.1	0.326753
6.683383	0.1	0.329256
6.685050	0.1	0.328720
6.686717	0.1	0.326455
6.688383	0.1	0.325024
6.690050	0.1	0.325739
6.691717	0.1	0.327587
6.693383	0.1	0.328779
6.695050	0.1	0.328422
6.696717	0.1	0.327468
6.698383	0.1	0.328481
6.700050	0.1	0.332892
6.701717	0.1	0.340045
6.703383	0.1	0.348449
6.705050	0.1	0.356138
6.706717	0.1	0.360727
6.708383	0.1	0.360847
6.710050	0.1	0.357509
6.711717	0.1	0.352800
6.713383	0.1	0.348568
6.715050	0.1	0.345528
6.716717	0.1	0.343561
6.718383	0.1	0.341594
6.720050	0.1	0.338078
6.721717	0.1	0.333428
6.723383	0.1	0.329494
6.725050	0.1	0.327706
6.726717	0.1	0.328422
6.728383	0.1	0.332236
6.730050	0.1	0.339389
6.731717	0.1	0.348747
6.733383	0.1	0.357509
6.735050	0.1	0.363052
6.736717	0.1	0.364780
6.738383	0.1	0.364125
6.740050	0.1	0.362158
6.741717	0.1	0.359058
6.743383	0.1	0.355482
6.745050	0.1	0.353098
6.746717	0.1	0.353217
6.748383	0.1	0.355005
6.750050	0.1	0.355959
6.751717	0.1	0.354648
6.753383	0.1	0.351608
6.755050	0.1	0.347853
6.756717	0.1	0.343621
6.758383	0.1	0.338852
6.760050	0.1	0.334084
6.761717	0.1	0.330865
6.763383	0.1	0.330150
6.765050	0.1	0.331581
6.766717	0.1	0.334024
6.768383	0.1	0.336230
6.770050	0.1	0.337064
6.771717	0.1	0.335991
6.773383	0.1	0.333011
6.775050	0.1	0.328600
6.776717	0.1	0.323176
6.778383	0.1	0.317395
6.780050	0.1	0.313163
6.781717	0.1	0.312328
6.783383	0.1	0.313997
6.785050	0.1	0.315845
6.786717	0.1	0.317276
6.788383	0.1	0.318944
6.790050	0.1	0.321090
6.791717	0.1	0.323355
6.793383	0.1	0.325203
6.795050	0.1	0.327051
6.796717	0.1	0.330329
6.798383	0.1	0.336349
6.800050	0.1	0.344098
6.801717	0.1	0.349998
6.803383	0.1	0.350356
6.805050	0.1	0.344813
6.806717	0.1	0.336826
6.808383	0.1	0.330806
6.810050	0.1	0.328600
6.811717	0.1	0.329435
6.813383	0.1	0.332415
6.815050	0.1	0.336707
6.816717	0.1	0.341594
6.818383	0.1	0.345349
6.820050	0.1	0.345826
6.821717	0.1	0.342727
6.823383	0.1	0.338078
6.825050	0.1	0.334501
6.826717	0.1	0.333667
6.828383	0.1	0.335813
6.830050	0.1	0.338972
6.831717	0.1	0.340939
6.833383	0.1	0.340879
6.835050	0.1	0.339150
6.836717	0.1	0.336647
6.838383	0.1	0.333965
6.840050	0.1	0.331461
6.841717	0.1	0.329316
6.843383	0.1	0.327587
6.845050	0.1	0.326633
6.846717	0.1	0.328124
6.848383	0.1	0.332534
6.850050	0.1	0.337482
6.851717	0.1	0.339448
6.853383	0.1	0.337362
6.855050	0.1	0.332952
6.856717	0.1	0.328004
6.858383	0.1	0.323832
6.860050	0.1	0.321329
6.861717	0.1	0.321269
6.863383	0.1	0.322938
6.865050	0.1	0.324488
6.866717	0.1	0.324249
6.868383	0.1	0.322759
6.870050	0.1	0.322521
6.871717	0.1	0.325561
6.873383	0.1	0.331521
6.875050	0.1	0.338674
6.876717	0.1	0.345051
6.878383	0.1	0.348449
6.880050	0.1	0.347614
6.881717	0.1	0.343740
6.883383	0.1	0.339389
6.885050	0.1	0.335872
6.886717	0.1	0.332057
6.888383	0.1	0.326633
6.890050	0.1	0.321150
6.891717	0.1	0.318170
6.893383	0.1	0.318587
6.895050	0.1	0.321388
6.896717	0.1	0.325024
6.898383	0.1	0.328660
6.900050	0.1	0.332236
6.901717	0.1	0.336230
6.903383	0.1	0.341356
6.905050	0.1	0.347853
6.906717	0.1	0.354528
6.908383	0.1	0.358403
6.910050	0.1	0.357330
6.911717	0.1	0.351787
6.913383	0.1	0.344157
6.915050	0.1	0.337243
6.916717	0.1	0.332952
6.918383	0.1	0.331879
6.920050	0.1	0.333011
6.921717	0.1	0.334620
6.923383	0.1	0.335634
6.925050	0.1	0.336945
6.926717	0.1	0.340223
6.928383	0.1	0.344872
6.930050	0.1	0.347614
6.931717	0.1	0.346124
6.933383	0.1	0.340939
6.935050	0.1	0.334442
6.936717	0.1	0.328481
6.938383	0.1	0.324070
6.940050	0.1	0.321627
6.941717	0.1	0.320733
6.943383	0.1	0.320435
6.945050	0.1	0.321031
6.946717	0.1	0.323236
6.948383	0.1	0.326812
6.950050	0.1	0.330687
6.951717	0.1	0.333190
6.953383	0.1	0.333011
6.955050	0.1	0.330031
6.956717	0.1	0.326097
6.958383	0.1	0.324011
6.960050	0.1	0.324905
6.961717	0.1	0.328481
6.963383	0.1	0.333548
6.965050	0.1	0.338376
6.966717	0.1	0.340581
6.968383	0.1	0.339091
6.970050	0.1	0.334799
6.971717	0.1	0.329971
6.973383	0.1	0.327289
6.975050	0.1	0.328183
6.976717	0.1	0.332117
6.978383	0.1	0.336826
6.980050	0.1	0.340402
6.981717	0.1	0.342727
6.983383	0.1	0.344157
6.985050	0.1	0.344634
6.986717	0.1	0.344157
6.988383	0.1	0.342727
6.990050	0.1	0.339985
6.991717	0.1	0.336170
6.993383	0.1	0.331998
6.995050	0.1	0.328183
6.996717	0.1	0.325322
6.998383	0.1	0.324368
7.000050	0.1	0.325859
7.001717	0.1	0.328779
7.003383	0.1	0.330567
7.005050	0.1	0.329912
7.006717	0.1	0.328004
7.008383	0.1	0.327170
7.010050	0.1	0.328064
7.011717	0.1	0.329137
7.013383	0.1	0.328600
7.015050	0.1	0.326633
7.016717	0.1	0.324130
7.018383	0.1	0.322163
7.020050	0.1	0.321448
7.021717	0.1	0.321269
7.023383	0.1	0.320196
7.025050	0.1	0.318468
7.026717	0.1	0.318766
7.028383	0.1	0.323057
7.030050	0.1	0.330210
7.031717	0.1	0.336707
7.033383	0.1	0.339866
7.035050	0.1	0.339925
7.036717	0.1	0.339091
7.038383	0.1	0.338793
7.040050	0.1	0.338495
7.041717	0.1	0.337482
7.043383	0.1	0.335693
7.045050	0.1	0.333846
7.046717	0.1	0.333488
7.048383	0.1	0.335753
7.050050	0.1	0.340521
7.051717	0.1	0.346065
7.053383	0.1	0.350654
7.055050	0.1	0.353098
7.056717	0.1	0.353515
7.058383	0.1	0.353575
7.060050	0.1	0.354409
7.061717	0.1	0.354886
7.063383	0.1	0.352442
7.065050	0.1	0.345588
7.066717	0.1	0.336111
7.068383	0.1	0.327945
7.070050	0.1	0.324011
7.071717	0.1	0.324130
7.073383	0.1	0.325978
7.075050	0.1	0.327170
7.076717	0.1	0.326633
7.078383	0.1	0.325620
7.080050	0.1	0.326276
7.081717	0.1	0.329554
7.083383	0.1	0.334501
7.085050	0.1	0.339448
7.086717	0.1	0.343323
7.088383	0.1	0.344872
7.090050	0.1	0.343740
7.091717	0.1	0.341058
7.093383	0.1	0.338972
7.095050	0.1	0.338852
7.096717	0.1	0.341356
7.098383	0.1	0.346124
7.100050	0.1	0.351369
7.101717	0.1	0.354886
7.103383	0.1	0.355899
7.105050	0.1	0.354528
7.106717	0.1	0.351906
7.108383	0.1	0.349820
7.110050	0.1	0.349462
7.111717	0.1	0.350595
7.113383	0.1	0.351906
7.115050	0.1	0.351787
7.116717	0.1	0.349581
7.118383	0.1	0.346422
7.120050	0.1	0.343740
7.121717	0.1	0.342727
7.123383	0.1	0.343502
7.125050	0.1	0.345647
7.126717	0.1	0.347376
7.128383	0.1	0.347316
7.130050	0.1	0.345409
7.131717	0.1	0.342667
7.133383	0.1	0.341117
7.135050	0.1	0.342786
7.136717	0.1	0.348151
7.138383	0.1	0.356197
7.140050	0.1	0.364602
7.141717	0.1	0.370562
7.143383	0.1	0.372410
7.145050	0.1	0.371039
7.146717	0.1	0.368238
7.148383	0.1	0.364482
7.150050	0.1	0.359952
7.151717	0.1	0.355244
7.153383	0.1	0.351369
7.155050	0.1	0.348866
7.156717	0.1	0.347555
7.158383	0.1	0.347376
7.160050	0.1	0.348330
7.161717	0.1	0.350475
7.163383	0.1	0.353873
7.165050	0.1	0.357986
7.166717	0.1	0.361383
7.168383	0.1	0.362992
7.170050	0.1	0.362933
7.171717	0.1	0.361383
7.173383	0.1	0.357747
7.175050	0.1	0.352025
7.176717	0.1	0.346124
7.178383	0.1	0.342488
7.180050	0.1	0.342727
7.181717	0.1	0.346363
7.183383	0.1	0.351250
7.185050	0.1	0.354230
7.186717	0.1	0.353336
7.188383	0.1	0.348926
7.190050	0.1	0.342786
7.191717	0.1	0.337601
7.193383	0.1	0.335395
7.195050	0.1	0.336409
7.196717	0.1	0.338912
7.198383	0.1	0.339925
7.200050	0.1	0.337780
7.201717	0.1	0.333667
7.203383	0.1	0.329614
7.205050	0.1	0.326335
7.206717	0.1	0.323474
7.208383	0.1	0.321150
7.210050	0.1	0.319541
7.211717	0.1	0.318885
7.213383	0.1	0.319421
7.215050	0.1	0.320494
7.216717	0.1	0.321031
7.218383	0.1	0.321329
7.220050	0.1	0.322759
7.221717	0.1	0.325978
7.223383	0.1	0.330031
7.225050	0.1	0.333428
7.226717	0.1	0.333965
7.228383	0.1	0.330210
7.230050	0.1	0.323594
7.231717	0.1	0.317335
7.233383	0.1	0.313520
7.235050	0.1	0.311494
7.236717	0.1	0.309765
7.238383	0.1	0.308752
7.240050	0.1	0.309765
7.241717	0.1	0.312150
7.243383	0.1	0.313699
7.245050	0.1	0.314534
7.246717	0.1	0.316739
7.248383	0.1	0.320196
7.250050	0.1	0.322282
7.251717	0.1	0.320554
7.253383	0.1	0.314653
7.255050	0.1	0.306308
7.256717	0.1	0.298381
7.258383	0.1	0.292957
7.260050	0.1	0.290155
7.261717	0.1	0.288010
7.263383	0.1	0.285327
7.265050	0.1	0.282884
7.266717	0.1	0.282228
7.268383	0.1	0.283778
7.270050	0.1	0.286579
7.271717	0.1	0.289381
7.273383	0.1	0.291407
7.275050	0.1	0.291646
7.276717	0.1	0.288963
7.278383	0.1	0.283360
7.280050	0.1	0.277162
7.281717	0.1	0.273228
7.283383	0.1	0.272453
7.285050	0.1	0.274181
7.286717	0.1	0.277758
7.288383	0.1	0.282824
7.290050	0.1	0.288308
7.291717	0.1	0.292540
7.293383	0.1	0.293732
7.295050	0.1	0.291169
7.296717	0.1	0.286579
7.298383	0.1	0.282645
7.300050	0.1	0.280201
7.301717	0.1	0.277996
7.303383	0.1	0.274897
7.305050	0.1	0.270605
7.306717	0.1	0.265956
7.308383	0.1	0.262380
7.310050	0.1	0.260890
7.311717	0.1	0.260830
7.313383	0.1	0.259817
7.315050	0.1	0.255764
7.316717	0.1	0.248432
7.318383	0.1	0.239790
7.320050	0.1	0.232875
7.321717	0.1	0.229776
7.323383	0.1	0.230849
7.325050	0.1	0.234842
7.326717	0.1	0.240564
7.328383	0.1	0.247240
7.330050	0.1	0.253856
7.331717	0.1	0.258863
7.333383	0.1	0.261664
7.335050	0.1	0.262797
7.336717	0.1	0.262976
7.338383	0.1	0.261903
7.340050	0.1	0.258625
7.341717	0.1	0.253201
7.343383	0.1	0.247121
7.345050	0.1	0.241876
7.346717	0.1	0.238001
7.348383	0.1	0.235200
7.350050	0.1	0.232995
7.351717	0.1	0.230789
7.353383	0.1	0.228643
7.355050	0.1	0.226736
7.356717	0.1	0.225425
7.358383	0.1	0.225127
7.360050	0.1	0.226080
7.361717	0.1	0.228226
7.363383	0.1	0.231087
7.365050	0.1	0.234306
7.366717	0.1	0.237644
7.368383	0.1	0.240982
7.370050	0.1	0.244141
7.371717	0.1	0.246763
7.373383	0.1	0.248671
7.375050	0.1	0.250041
7.376717	0.1	0.251353
7.378383	0.1	0.253439
7.380050	0.1	0.255942
7.381717	0.1	0.256836
7.383383	0.1	0.254095
7.385050	0.1	0.247836
7.386717	0.1	0.240088
7.388383	0.1	0.233233
7.390050	0.1	0.229359
7.391717	0.1	0.229418
7.393383	0.1	0.233054
7.395050	0.1	0.237703
7.396717	0.1	0.240445
7.398383	0.1	0.239909
7.400050	0.1	0.236213
7.401717	0.1	0.230074
7.403383	0.1	0.222564
7.405050	0.1	0.214994
7.406717	0.1	0.208735
7.408383	0.1	0.205278
7.410050	0.1	0.205994
7.411717	0.1	0.210345
7.413383	0.1	0.215292
7.415050	0.1	0.217438
7.416717	0.1	0.215769
7.418383	0.1	0.212252
7.420050	0.1	0.209093
7.421717	0.1	0.208259
7.423383	0.1	0.210226
7.425050	0.1	0.213802
7.426717	0.1	0.217676
7.428383	0.1	0.221014
7.430050	0.1	0.222802
7.431717	0.1	0.222087
7.433383	0.1	0.219226
7.435050	0.1	0.216186
7.436717	0.1	0.215232
7.438383	0.1	0.216723
7.440050	0.1	0.218749
7.441717	0.1	0.218511
7.443383	0.1	0.215411
7.445050	0.1	0.211477
7.446717	0.1	0.209630
7.448383	0.1	0.211239
7.450050	0.1	0.215113
7.451717	0.1	0.218689
7.453383	0.1	0.220180
7.455050	0.1	0.219464
7.456717	0.1	0.217617
7.458383	0.1	0.214994
7.460050	0.1	0.211060
7.461717	0.1	0.205696
7.463383	0.1	0.200450
7.465050	0.1	0.197053
7.466717	0.1	0.195801
7.468383	0.1	0.196278
7.470050	0.1	0.197887
7.471717	0.1	0.199437
7.473383	0.1	0.199795
7.475050	0.1	0.199080
7.476717	0.1	0.198185
7.478383	0.1	0.197709
7.480050	0.1	0.197172
7.481717	0.1	0.195920
7.483383	0.1	0.194848
7.485050	0.1	0.195444
7.486717	0.1	0.196874
7.488383	0.1	0.196993
7.490050	0.1	0.194669
7.491717	0.1	0.190735
7.493383	0.1	0.186086
7.495050	0.1	0.180542
7.496717	0.1	0.173926
7.498383	0.1	0.166655
7.500050	0.1	0.160217
7.501717	0.1	0.156105
7.503383	0.1	0.155270
7.505050	0.1	0.157535
7.506717	0.1	0.162184
7.508383	0.1	0.168145
7.510050	0.1	0.173688
7.511717	0.1	0.177801
7.513383	0.1	0.181019
7.515050	0.1	0.184357
7.516717	0.1	0.187695
7.518383	0.1	0.189543
7.520050	0.1	0.189722
7.521717	0.1	0.189722
7.523383	0.1	0.190675
7.525050	0.1	0.192285
7.526717	0.1	0.193298
7.528383	0.1	0.192821
7.530050	0.1	0.190258
7.531717	0.1	0.185788
7.533383	0.1	0.180364
7.535050	0.1	0.175893
7.536717	0.1	0.174344
7.538383	0.1	0.176549
7.540050	0.1	0.181735
7.541717	0.1	0.187874
7.543383	0.1	0.193238
7.545050	0.1	0.197053
7.546717	0.1	0.199318
7.548383	0.1	0.200510
7.550050	0.1	0.201046
7.551717	0.1	0.200808
7.553383	0.1	0.198901
7.555050	0.1	0.195026
7.556717	0.1	0.189483
7.558383	0.1	0.182867
7.560050	0.1	0.175953
7.561717	0.1	0.169694
7.563383	0.1	0.165105
7.565050	0.1	0.162959
7.566717	0.1	0.164390
7.568383	0.1	0.170052
7.570050	0.1	0.178337
7.571717	0.1	0.185072
7.573383	0.1	0.186443
7.575050	0.1	0.182152
7.576717	0.1	0.175118
7.578383	0.1	0.169516
7.580050	0.1	0.168204
7.581717	0.1	0.172257
7.583383	0.1	0.180483
7.585050	0.1	0.189662
7.586717	0.1	0.196457
7.588383	0.1	0.199735
7.590050	0.1	0.201166
7.591717	0.1	0.202298
7.593383	0.1	0.202537
7.595050	0.1	0.200093
7.596717	0.1	0.194609
7.598383	0.1	0.187933
7.600050	0.1	0.182867
7.601717	0.1	0.181556
7.603383	0.1	0.183225
7.605050	0.1	0.185013
7.606717	0.1	0.184238
7.608383	0.1	0.181556
7.610050	0.1	0.180781
7.611717	0.1	0.184417
7.613383	0.1	0.190854
7.615050	0.1	0.196636
7.616717	0.1	0.199974
7.618383	0.1	0.201285
7.620050	0.1	0.200987
7.621717	0.1	0.198960
7.623383	0.1	0.195980
7.625050	0.1	0.193536
7.626717	0.1	0.193119
7.628383	0.1	0.194848
7.630050	0.1	0.197649
7.631717	0.1	0.199497
7.633383	0.1	0.198543
7.635050	0.1	0.194430
7.636717	0.1	0.189483
7.638383	0.1	0.187516
7.640050	0.1	0.190437
7.641717	0.1	0.195563
7.643383	0.1	0.197947
7.645050	0.1	0.195682
7.646717	0.1	0.191331
7.648383	0.1	0.187516
7.650050	0.1	0.184298
7.651717	0.1	0.180781
7.653383	0.1	0.178456
7.655050	0.1	0.180185
7.656717	0.1	0.186920
7.658383	0.1	0.195920
7.660050	0.1	0.202894
7.661717	0.1	0.205040
7.663383	0.1	0.203192
7.665050	0.1	0.199020
7.666717	0.1	0.193238
7.668383	0.1	0.187755
7.670050	0.1	0.185311
7.671717	0.1	0.186205
7.673383	0.1	0.188053
7.675050	0.1	0.188112
7.676717	0.1	0.184536
7.678383	0.1	0.177562
7.680050	0.1	0.169754
7.681717	0.1	0.163853
7.683383	0.1	0.161469
7.685050	0.1	0.163317
7.686717	0.1	0.169098
7.688383	0.1	0.177562
7.690050	0.1	0.187278
7.691717	0.1	0.196219
7.693383	0.1	0.202000
7.695050	0.1	0.203133
7.696717	0.1	0.199914
7.698383	0.1	0.193834
7.700050	0.1	0.186920
7.701717	0.1	0.180781
7.703383	0.1	0.176489
7.705050	0.1	0.174940
7.706717	0.1	0.176847
7.708383	0.1	0.181317
7.710050	0.1	0.185907
7.711717	0.1	0.188172
7.713383	0.1	0.187516
7.715050	0.1	0.185311
7.716717	0.1	0.182807
7.718383	0.1	0.180423
7.720050	0.1	0.177979
7.721717	0.1	0.174105
7.723383	0.1	0.167668
7.725050	0.1	0.160277
7.726717	0.1	0.155568
7.728383	0.1	0.155270
7.730050	0.1	0.157893
7.731717	0.1	0.162303
7.733383	0.1	0.168502
7.735050	0.1	0.175715
7.736717	0.1	0.181675
7.738383	0.1	0.184596
7.740050	0.1	0.184238
7.741717	0.1	0.181615
7.743383	0.1	0.177860
7.745050	0.1	0.173807
7.746717	0.1	0.170350
7.748383	0.1	0.168920
7.750050	0.1	0.169992
7.751717	0.1	0.171721
7.753383	0.1	0.171006
7.755050	0.1	0.168026
7.756717	0.1	0.165761
7.758383	0.1	0.166118
7.760050	0.1	0.168085
7.761717	0.1	0.169158
7.763383	0.1	0.167906
7.765050	0.1	0.165045
7.766717	0.1	0.162542
7.768383	0.1	0.161707
7.770050	0.1	0.162721
7.771717	0.1	0.164390
7.773383	0.1	0.165463
7.775050	0.1	0.165463
7.776717	0.1	0.164390
7.778383	0.1	0.163317
7.780050	0.1	0.164568
7.781717	0.1	0.169337
7.783383	0.1	0.176072
7.785050	0.1	0.182331
7.786717	0.1	0.186145
7.788383	0.1	0.185967
7.790050	0.1	0.180960
7.791717	0.1	0.172615
7.793383	0.1	0.164807
7.795050	0.1	0.160515
7.796717	0.1	0.160456
7.798383	0.1	0.163496
7.800050	0.1	0.167966
7.801717	0.1	0.172794
7.803383	0.1	0.177264
7.805050	0.1	0.180364
7.806717	0.1	0.181556
7.808383	0.1	0.181317
7.810050	0.1	0.179708
7.811717	0.1	0.175536
7.813383	0.1	0.168681
7.815050	0.1	0.161290
7.816717	0.1	0.156343
7.818383	0.1	0.155389
7.820050	0.1	0.157297
7.821717	0.1	0.159800
7.823383	0.1	0.161409
7.825050	0.1	0.161827
7.826717	0.1	0.162184
7.828383	0.1	0.163734
7.830050	0.1	0.166178
7.831717	0.1	0.167489
7.833383	0.1	0.166178
7.835050	0.1	0.162721
7.836717	0.1	0.158906
7.838383	0.1	0.156164
7.840050	0.1	0.155687
7.841717	0.1	0.157714
7.843383	0.1	0.161767
7.845050	0.1	0.166953
7.846717	0.1	0.172615
7.848383	0.1	0.177443
7.850050	0.1	0.180364
7.851717	0.1	0.180960
7.853383	0.1	0.180125
7.855050	0.1	0.178695
7.856717	0.1	0.177264
7.858383	0.1	0.176609
7.860050	0.1	0.177562
7.861717	0.1	0.180900
7.863383	0.1	0.186861
7.865050	0.1	0.194311
7.866717	0.1	0.201523
7.868383	0.1	0.207305
7.870050	0.1	0.211239
7.871717	0.1	0.213027
7.873383	0.1	0.212431
7.875050	0.1	0.210285
7.876717	0.1	0.208437
7.878383	0.1	0.208080
7.880050	0.1	0.208974
7.881717	0.1	0.209749
7.883383	0.1	0.208199
7.885050	0.1	0.203192
7.886717	0.1	0.196636
7.888383	0.1	0.191212
7.890050	0.1	0.188410
7.891717	0.1	0.188112
7.893383	0.1	0.190318
7.895050	0.1	0.195444
7.896717	0.1	0.203133
7.898383	0.1	0.211120
7.900050	0.1	0.215769
7.901717	0.1	0.214994
7.903383	0.1	0.210762
7.905050	0.1	0.207484
7.906717	0.1	0.208318
7.908383	0.1	0.213087
7.910050	0.1	0.219643
7.911717	0.1	0.225723
7.913383	0.1	0.229418
7.915050	0.1	0.230670
7.916717	0.1	0.231564
7.918383	0.1	0.234246
7.920050	0.1	0.238895
7.921717	0.1	0.243664
7.923383	0.1	0.245273
7.925050	0.1	0.241101
7.926717	0.1	0.231683
7.928383	0.1	0.222027
7.930050	0.1	0.217974
7.931717	0.1	0.221312
7.933383	0.1	0.229120
7.935050	0.1	0.237048
7.936717	0.1	0.242770
7.938383	0.1	0.245869
7.940050	0.1	0.246584
7.941717	0.1	0.245631
7.943383	0.1	0.244021
7.945050	0.1	0.242889
7.946717	0.1	0.243247
7.948383	0.1	0.245094
7.950050	0.1	0.247717
7.951717	0.1	0.250280
7.953383	0.1	0.252068
7.955050	0.1	0.253141
7.956717	0.1	0.254154
7.958383	0.1	0.256181
7.960050	0.1	0.259161
7.961717	0.1	0.261009
7.963383	0.1	0.259638
7.965050	0.1	0.255644
7.966717	0.1	0.251532
7.968383	0.1	0.248492
7.970050	0.1	0.246882
7.971717	0.1	0.247598
7.973383	0.1	0.250876
7.975050	0.1	0.254929
7.976717	0.1	0.257730
7.978383	0.1	0.259280
7.980050	0.1	0.261009
7.981717	0.1	0.263989
7.983383	0.1	0.267029
7.985050	0.1	0.268102
7.986717	0.1	0.266314
7.988383	0.1	0.262558
7.990050	0.1	0.259936
7.991717	0.1	0.261724
7.993383	0.1	0.267923
7.995050	0.1	0.274658
7.996717	0.1	0.278234
7.998383	0.1	0.277877
8.000050	0.1	0.275552
8.001717	0.1	0.273764
8.003383	0.1	0.273407
8.005050	0.1	0.272810
8.006717	0.1	0.269651
8.008383	0.1	0.264168
8.010050	0.1	0.259399
8.011717	0.1	0.258207
8.013383	0.1	0.261307
8.015050	0.1	0.266731
8.016717	0.1	0.271916
8.018383	0.1	0.274897
8.020050	0.1	0.275731
8.021717	0.1	0.275433
8.023383	0.1	0.274599
8.025050	0.1	0.273228
8.026717	0.1	0.271559
8.028383	0.1	0.270486
8.030050	0.1	0.269949
8.031717	0.1	0.268936
8.033383	0.1	0.265598
8.035050	0.1	0.259638
8.036717	0.1	0.253320
8.038383	0.1	0.249684
8.040050	0.1	0.249505
8.041717	0.1	0.251353
8.043383	0.1	0.253677
8.045050	0.1	0.256538
8.046717	0.1	0.260651
8.048383	0.1	0.265837
8.050050	0.1	0.271201
8.051717	0.1	0.275612
8.053383	0.1	0.277877
8.055050	0.1	0.276625
8.056717	0.1	0.271916
8.058383	0.1	0.265718
8.060050	0.1	0.260293
8.061717	0.1	0.256836
8.063383	0.1	0.255764
8.065050	0.1	0.256419
8.066717	0.1	0.257432
8.068383	0.1	0.257492
8.070050	0.1	0.256419
8.071717	0.1	0.255466
8.073383	0.1	0.256240
8.075050	0.1	0.259221
8.076717	0.1	0.263274
8.078383	0.1	0.267088
8.080050	0.1	0.270545
8.081717	0.1	0.273585
8.083383	0.1	0.276089
8.085050	0.1	0.277042
8.086717	0.1	0.275314
8.088383	0.1	0.270545
8.090050	0.1	0.263512
8.091717	0.1	0.256300
8.093383	0.1	0.251651
8.095050	0.1	0.251412
8.096717	0.1	0.254989
8.098383	0.1	0.260234
8.100050	0.1	0.264764
8.101717	0.1	0.267029
8.103383	0.1	0.266612
8.105050	0.1	0.264227
8.106717	0.1	0.261426
8.108383	0.1	0.259638
8.110050	0.1	0.260234
8.111717	0.1	0.263631
8.113383	0.1	0.268161
8.115050	0.1	0.270665
8.116717	0.1	0.269294
8.118383	0.1	0.265419
8.120050	0.1	0.262737
8.121717	0.1	0.263512
8.123383	0.1	0.266194
8.125050	0.1	0.268579
8.126717	0.1	0.270784
8.128383	0.1	0.274956
8.130050	0.1	0.282168
8.131717	0.1	0.290513
8.133383	0.1	0.297129
8.135050	0.1	0.301123
8.136717	0.1	0.303209
8.138383	0.1	0.303805
8.140050	0.1	0.303447
8.141717	0.1	0.302434
8.143383	0.1	0.300467
8.145050	0.1	0.297308
8.146717	0.1	0.292659
8.148383	0.1	0.286341
8.150050	0.1	0.279546
8.151717	0.1	0.275373
8.153383	0.1	0.275731
8.155050	0.1	0.279605
8.156717	0.1	0.284433
8.158383	0.1	0.288546
8.160050	0.1	0.292599
8.161717	0.1	0.298023
8.163383	0.1	0.304222
8.165050	0.1	0.308514
8.166717	0.1	0.308752
8.168383	0.1	0.305235
8.170050	0.1	0.300050
8.171717	0.1	0.295401
8.173383	0.1	0.292480
8.175050	0.1	0.291646
8.176717	0.1	0.291884
8.178383	0.1	0.292242
8.180050	0.1	0.292420
8.181717	0.1	0.292242
8.183383	0.1	0.292480
8.185050	0.1	0.293791
8.186717	0.1	0.294924
8.188383	0.1	0.293255
8.190050	0.1	0.289023
8.191717	0.1	0.285506
8.193383	0.1	0.285387
8.195050	0.1	0.288963
8.196717	0.1	0.295520
8.198383	0.1	0.303447
8.200050	0.1	0.310302
8.201717	0.1	0.313759
8.203383	0.1	0.313580
8.205050	0.1	0.311255
8.206717	0.1	0.308752
8.208383	0.1	0.307083
8.210050	0.1	0.306249
8.211717	0.1	0.305057
8.213383	0.1	0.302315
8.215050	0.1	0.298381
8.216717	0.1	0.294507
8.218383	0.1	0.292063
8.220050	0.1	0.292063
8.221717	0.1	0.293732
8.223383	0.1	0.294268
8.225050	0.1	0.291944
8.226717	0.1	0.287950
8.228383	0.1	0.284255
8.230050	0.1	0.281632
8.231717	0.1	0.279605
8.233383	0.1	0.278234
8.235050	0.1	0.279307
8.236717	0.1	0.284314
8.238383	0.1	0.292301
8.240050	0.1	0.300527
8.241717	0.1	0.306666
8.243383	0.1	0.309229
8.245050	0.1	0.307381
8.246717	0.1	0.301540
8.248383	0.1	0.293136
8.250050	0.1	0.284195
8.251717	0.1	0.277400
8.253383	0.1	0.275970
8.255050	0.1	0.281215
8.256717	0.1	0.290394
8.258383	0.1	0.297964
8.260050	0.1	0.299454
8.261717	0.1	0.294805
8.263383	0.1	0.287831
8.265050	0.1	0.282466
8.266717	0.1	0.280857
8.268383	0.1	0.282586
8.270050	0.1	0.285447
8.271717	0.1	0.286937
8.273383	0.1	0.285625
8.275050	0.1	0.281572
8.276717	0.1	0.276625
8.278383	0.1	0.272632
8.280050	0.1	0.270128
8.281717	0.1	0.268340
8.283383	0.1	0.266433
8.285050	0.1	0.264883
8.286717	0.1	0.265241
8.288383	0.1	0.267625
8.290050	0.1	0.270367
8.291717	0.1	0.272393
8.293383	0.1	0.273883
8.295050	0.1	0.275254
8.296717	0.1	0.276566
8.298383	0.1	0.277996
8.300050	0.1	0.279188
8.301717	0.1	0.279605
8.303383	0.1	0.279188
8.305050	0.1	0.278890
8.306717	0.1	0.279427
8.308383	0.1	0.280380
8.310050	0.1	0.281096
8.311717	0.1	0.280797
8.313383	0.1	0.279129
8.315050	0.1	0.276446
8.316717	0.1	0.273287
8.318383	0.1	0.270247
8.320050	0.1	0.268579
8.321717	0.1	0.269592
8.323383	0.1	0.272751
8.325050	0.1	0.275552
8.326717	0.1	0.275850
8.328383	0.1	0.273705
8.330050	0.1	0.271440
8.331717	0.1	0.271440
8.333383	0.1	0.273764
8.335050	0.1	0.276208
8.336717	0.1	0.277281
8.338383	0.1	0.277281
8.340050	0.1	0.277519
8.341717	0.1	0.278234
8.343383	0.1	0.279129
8.345050	0.1	0.280082
8.346717	0.1	0.280917
8.348383	0.1	0.280499
8.350050	0.1	0.277400
8.351717	0.1	0.270605
8.353383	0.1	0.260592
8.355050	0.1	0.249922
8.356717	0.1	0.242651
8.358383	0.1	0.241458
8.360050	0.1	0.245988
8.361717	0.1	0.253499
8.363383	0.1	0.260651
8.365050	0.1	0.265360
8.366717	0.1	0.267982
8.368383	0.1	0.269234
8.370050	0.1	0.268877
8.371717	0.1	0.267446
8.373383	0.1	0.266492
8.375050	0.1	0.266850
8.376717	0.1	0.269413
8.378383	0.1	0.274539
8.380050	0.1	0.280380
8.381717	0.1	0.283539
8.383383	0.1	0.281990
8.385050	0.1	0.276327
8.386717	0.1	0.268579
8.388383	0.1	0.261128
8.390050	0.1	0.256002
8.391717	0.1	0.254631
8.393383	0.1	0.258207
8.395050	0.1	0.266612
8.396717	0.1	0.277102
8.398383	0.1	0.285447
8.400050	0.1	0.288427
8.401717	0.1	0.285983
8.403383	0.1	0.280678
8.405050	0.1	0.275612
8.406717	0.1	0.272453
8.408383	0.1	0.270963
8.410050	0.1	0.270128
8.411717	0.1	0.270307
8.413383	0.1	0.271738
8.415050	0.1	0.272989
8.416717	0.1	0.271440
8.418383	0.1	0.266194
8.420050	0.1	0.258803
8.421717	0.1	0.252247
8.423383	0.1	0.248253
8.425050	0.1	0.246465
8.426717	0.1	0.246108
8.428383	0.1	0.247002
8.430050	0.1	0.248909
8.431717	0.1	0.250936
8.433383	0.1	0.252426
8.435050	0.1	0.253618
8.436717	0.1	0.254750
8.438383	0.1	0.255883
8.440050	0.1	0.257373
8.441717	0.1	0.259995
8.443383	0.1	0.263691
8.445050	0.1	0.267506
8.446717	0.1	0.270367
8.448383	0.1	0.271261
8.450050	0.1	0.268936
8.451717	0.1	0.263631
8.453383	0.1	0.258267
8.455050	0.1	0.256479
8.456717	0.1	0.258982
8.458383	0.1	0.262976
8.460050	0.1	0.265181
8.461717	0.1	0.265002
8.463383	0.1	0.263333
8.465050	0.1	0.260413
8.466717	0.1	0.255585
8.468383	0.1	0.249505
8.470050	0.1	0.244200
8.471717	0.1	0.242472
8.473383	0.1	0.245035
8.475050	0.1	0.249624
8.476717	0.1	0.253081
8.478383	0.1	0.253558
8.480050	0.1	0.251710
8.481717	0.1	0.249505
8.483383	0.1	0.247598
8.485050	0.1	0.244915
8.486717	0.1	0.241339
8.488383	0.1	0.237465
8.490050	0.1	0.234127
8.491717	0.1	0.232101
8.493383	0.1	0.232995
8.495050	0.1	0.237942
8.496717	0.1	0.244975
8.498383	0.1	0.250161
8.500050	0.1	0.249922
8.501717	0.1	0.243843
8.503383	0.1	0.234783
8.505050	0.1	0.226319
8.506717	0.1	0.220716
8.508383	0.1	0.218570
8.510050	0.1	0.218928
8.511717	0.1	0.219941
8.513383	0.1	0.220060
8.515050	0.1	0.218868
8.516717	0.1	0.216663
8.518383	0.1	0.213861
8.520050	0.1	0.211060
8.521717	0.1	0.209034
8.523383	0.1	0.208616
8.525050	0.1	0.210345
8.526717	0.1	0.213683
8.528383	0.1	0.217319
8.530050	0.1	0.219464
8.531717	0.1	0.218689
8.533383	0.1	0.215650
8.535050	0.1	0.212073
8.536717	0.1	0.209034
8.538383	0.1	0.206649
8.540050	0.1	0.205278
8.541717	0.1	0.205457
8.543383	0.1	0.207663
8.545050	0.1	0.211120
8.546717	0.1	0.213981
8.548383	0.1	0.214100
8.550050	0.1	0.211656
8.551717	0.1	0.209868
8.553383	0.1	0.212133
8.555050	0.1	0.218272
8.556717	0.1	0.224113
8.558383	0.1	0.226021
8.560050	0.1	0.222683
8.561717	0.1	0.215590
8.563383	0.1	0.207067
8.565050	0.1	0.198901
8.566717	0.1	0.192404
8.568383	0.1	0.189304
8.570050	0.1	0.190198
8.571717	0.1	0.194550
8.573383	0.1	0.200987
8.575050	0.1	0.207305
8.576717	0.1	0.210822
8.578383	0.1	0.210643
8.580050	0.1	0.207901
8.581717	0.1	0.204265
8.583383	0.1	0.200987
8.585050	0.1	0.198662
8.586717	0.1	0.197530
8.588383	0.1	0.198007
8.590050	0.1	0.200808
8.591717	0.1	0.205815
8.593383	0.1	0.211298
8.595050	0.1	0.215173
8.596717	0.1	0.216603
8.598383	0.1	0.217140
8.600050	0.1	0.218689
8.601717	0.1	0.220835
8.603383	0.1	0.221908
8.605050	0.1	0.221312
8.606717	0.1	0.220001
8.608383	0.1	0.219226
8.610050	0.1	0.218809
8.611717	0.1	0.217557
8.613383	0.1	0.215113
8.615050	0.1	0.212133
8.616717	0.1	0.209451
8.618383	0.1	0.207722
8.620050	0.1	0.207126
8.621717	0.1	0.207484
8.623383	0.1	0.208199
8.625050	0.1	0.208259
8.626717	0.1	0.206888
8.628383	0.1	0.204504
8.630050	0.1	0.202298
8.631717	0.1	0.201106
8.633383	0.1	0.201583
8.635050	0.1	0.204027
8.636717	0.1	0.208378
8.638383	0.1	0.213683
8.640050	0.1	0.219166
8.641717	0.1	0.224590
8.643383	0.1	0.230193
8.645050	0.1	0.235081
8.646717	0.1	0.236392
8.648383	0.1	0.232399
8.650050	0.1	0.225306
8.651717	0.1	0.219464
8.653383	0.1	0.217319
8.655050	0.1	0.217438
8.656717	0.1	0.217319
8.658383	0.1	0.216186
8.660050	0.1	0.215113
8.661717	0.1	0.214934
8.663383	0.1	0.215411
8.665050	0.1	0.216484
8.666717	0.1	0.218511
8.668383	0.1	0.221372
8.670050	0.1	0.222981
8.671717	0.1	0.221252
8.673383	0.1	0.216484
8.675050	0.1	0.211716
8.676717	0.1	0.209928
8.678383	0.1	0.212133
8.680050	0.1	0.216603
8.681717	0.1	0.221252
8.683383	0.1	0.224829
8.685050	0.1	0.226915
8.686717	0.1	0.227988
8.688383	0.1	0.229180
8.690050	0.1	0.231147
8.691717	0.1	0.232518
8.693383	0.1	0.231028
8.695050	0.1	0.226378
8.696717	0.1	0.220597
8.698383	0.1	0.215828
8.700050	0.1	0.212133
8.701717	0.1	0.208497
8.703383	0.1	0.204563
8.705050	0.1	0.201881
8.706717	0.1	0.202477
8.708383	0.1	0.206471
8.710050	0.1	0.211477
8.711717	0.1	0.214458
8.713383	0.1	0.214040
8.715050	0.1	0.210464
8.716717	0.1	0.204682
8.718383	0.1	0.198543
8.720050	0.1	0.194728
8.721717	0.1	0.194788
8.723383	0.1	0.197828
8.725050	0.1	0.201523
8.726717	0.1	0.204504
8.728383	0.1	0.206232
8.730050	0.1	0.206292
8.731717	0.1	0.205040
8.733383	0.1	0.203252
8.735050	0.1	0.200331
8.736717	0.1	0.196040
8.738383	0.1	0.192583
8.740050	0.1	0.192881
8.741717	0.1	0.196576
8.743383	0.1	0.201046
8.745050	0.1	0.203967
8.746717	0.1	0.204444
8.748383	0.1	0.202298
8.750050	0.1	0.198841
8.751717	0.1	0.195563
8.753383	0.1	0.193536
8.755050	0.1	0.193536
8.756717	0.1	0.195086
8.758383	0.1	0.197113
8.760050	0.1	0.199258
8.761717	0.1	0.201643
8.763383	0.1	0.203967
8.765050	0.1	0.205815
8.766717	0.1	0.207305
8.768383	0.1	0.209391
8.770050	0.1	0.213146
8.771717	0.1	0.217199
8.773383	0.1	0.217915
8.775050	0.1	0.212193
8.776717	0.1	0.200450
8.778383	0.1	0.187159
8.780050	0.1	0.177860
8.781717	0.1	0.175774
8.783383	0.1	0.179648
8.785050	0.1	0.185013
8.786717	0.1	0.188410
8.788383	0.1	0.189841
8.790050	0.1	0.191093
8.791717	0.1	0.192821
8.793383	0.1	0.194371
8.795050	0.1	0.194550
8.796717	0.1	0.192761
8.798383	0.1	0.190318
8.800050	0.1	0.189662
8.801717	0.1	0.191152
8.803383	0.1	0.192702
8.805050	0.1	0.192106
8.806717	0.1	0.189126
8.808383	0.1	0.185907
8.810050	0.1	0.184178
8.811717	0.1	0.183821
8.813383	0.1	0.183821
8.815050	0.1	0.184178
8.816717	0.1	0.185847
8.818383	0.1	0.188887
8.820050	0.1	0.191748
8.821717	0.1	0.193179
8.823383	0.1	0.193000
8.825050	0.1	0.193059
8.826717	0.1	0.194728
8.828383	0.1	0.197351
8.830050	0.1	0.199318
8.831717	0.1	0.199974
8.833383	0.1	0.200212
8.835050	0.1	0.201345
8.836717	0.1	0.203252
8.838383	0.1	0.204146
8.840050	0.1	0.202596
8.841717	0.1	0.199378
8.843383	0.1	0.196576
8.845050	0.1	0.195742
8.846717	0.1	0.196993
8.848383	0.1	0.199199
8.850050	0.1	0.201285
8.851717	0.1	0.202775
8.853383	0.1	0.203908
8.855050	0.1	0.205636
8.856717	0.1	0.208795
8.858383	0.1	0.213325
8.860050	0.1	0.218034
8.861717	0.1	0.221372
8.863383	0.1	0.222445
8.865050	0.1	0.220895
8.866717	0.1	0.216901
8.868383	0.1	0.211775
8.870050	0.1	0.207603
8.871717	0.1	0.205576
8.873383	0.1	0.205636
8.875050	0.1	0.207365
8.876717	0.1	0.210583
8.878383	0.1	0.214458
8.880050	0.1	0.217378
8.881717	0.1	0.217855
8.883383	0.1	0.215054
8.885050	0.1	0.209332
8.886717	0.1	0.202298
8.888383	0.1	0.196397
8.890050	0.1	0.193834
8.891717	0.1	0.195980
8.893383	0.1	0.201702
8.895050	0.1	0.207961
8.896717	0.1	0.212193
8.898383	0.1	0.213027
8.900050	0.1	0.210166
8.901717	0.1	0.203729
8.903383	0.1	0.194907
8.905050	0.1	0.185967
8.906717	0.1	0.179470
8.908383	0.1	0.176847
8.910050	0.1	0.178516
8.911717	0.1	0.183344
8.913383	0.1	0.189960
8.915050	0.1	0.197649
8.916717	0.1	0.206590
8.918383	0.1	0.216544
8.920050	0.1	0.225961
8.921717	0.1	0.232279
8.923383	0.1	0.234127
8.925050	0.1	0.232041
8.926717	0.1	0.227749
8.928383	0.1	0.223041
8.930050	0.1	0.218630
8.931717	0.1	0.214636
8.933383	0.1	0.211597
8.935050	0.1	0.211656
8.936717	0.1	0.216067
8.938383	0.1	0.222683
8.940050	0.1	0.227273
8.941717	0.1	0.226975
8.943383	0.1	0.222862
8.945050	0.1	0.217617
8.946717	0.1	0.213027
8.948383	0.1	0.209451
8.950050	0.1	0.206709
8.951717	0.1	0.204980
8.953383	0.1	0.204742
8.955050	0.1	0.205696
8.956717	0.1	0.206471
8.958383	0.1	0.205517
8.960050	0.1	0.202835
8.961717	0.1	0.200689
8.963383	0.1	0.201523
8.965050	0.1	0.205517
8.966717	0.1	0.209749
8.968383	0.1	0.211477
8.970050	0.1	0.209928
8.971717	0.1	0.206530
8.973383	0.1	0.202775
8.975050	0.1	0.199616
8.976717	0.1	0.197172
8.978383	0.1	0.195205
8.980050	0.1	0.193596
8.981717	0.1	0.192404
8.983383	0.1	0.191927
8.985050	0.1	0.192702
8.986717	0.1	0.195146
8.988383	0.1	0.199080
8.990050	0.1	0.203133
8.991717	0.1	0.205696
8.993383	0.1	0.205755
8.995050	0.1	0.203371
8.996717	0.1	0.199497
8.998383	0.1	0.195563
9.000050	0.1	0.192702
9.001717	0.1	0.192165
9.003383	0.1	0.194371
9.005050	0.1	0.197768
9.006717	0.1	0.200152
9.008383	0.1	0.201166
9.010050	0.1	0.202239
9.011717	0.1	0.203908
9.013383	0.1	0.205636
9.015050	0.1	0.207126
9.016717	0.1	0.208497
9.018383	0.1	0.209093
9.020050	0.1	0.207245
9.021717	0.1	0.202358
9.023383	0.1	0.196278
9.025050	0.1	0.192106
9.026717	0.1	0.191748
9.028383	0.1	0.194311
9.030050	0.1	0.197709
9.031717	0.1	0.199854
9.033383	0.1	0.200152
9.035050	0.1	0.200510
9.036717	0.1	0.203192
9.038383	0.1	0.207663
9.040050	0.1	0.210583
9.041717	0.1	0.209510
9.043383	0.1	0.204742
9.045050	0.1	0.198782
9.046717	0.1	0.195444
9.048383	0.1	0.198066
9.050050	0.1	0.206649
9.051717	0.1	0.216961
9.053383	0.1	0.223756
9.055050	0.1	0.224292
9.056717	0.1	0.219226
9.058383	0.1	0.210464
9.060050	0.1	0.200331
9.061717	0.1	0.192046
9.063383	0.1	0.188053
9.065050	0.1	0.188530
9.066717	0.1	0.191808
9.068383	0.1	0.196099
9.070050	0.1	0.199854
9.071717	0.1	0.201881
9.073383	0.1	0.202000
9.075050	0.1	0.201464
9.076717	0.1	0.201941
9.078383	0.1	0.203788
9.080050	0.1	0.205815
9.081717	0.1	0.207067
9.083383	0.1	0.207901
9.085050	0.1	0.208199
9.086717	0.1	0.207543
9.088383	0.1	0.205696
9.090050	0.1	0.203371
9.091717	0.1	0.202775
9.093383	0.1	0.204861
9.095050	0.1	0.207722
9.096717	0.1	0.208199
9.098383	0.1	0.204861
9.100050	0.1	0.198782
9.101717	0.1	0.192940
9.103383	0.1	0.189602
9.105050	0.1	0.189006
9.106717	0.1	0.190616
9.108383	0.1	0.193656
9.110050	0.1	0.196815
9.111717	0.1	0.199974
9.113383	0.1	0.204504
9.115050	0.1	0.211656
9.116717	0.1	0.219584
9.118383	0.1	0.224292
9.120050	0.1	0.223398
9.121717	0.1	0.218272
9.123383	0.1	0.212848
9.125050	0.1	0.210404
9.126717	0.1	0.211597
9.128383	0.1	0.214636
9.130050	0.1	0.217259
9.131717	0.1	0.219286
9.133383	0.1	0.221729
9.135050	0.1	0.224710
9.136717	0.1	0.226557
9.138383	0.1	0.225365
9.140050	0.1	0.220835
9.141717	0.1	0.214934
9.143383	0.1	0.210404
9.145050	0.1	0.209093
9.146717	0.1	0.211239
9.148383	0.1	0.214458
9.150050	0.1	0.216126
9.151717	0.1	0.216007
9.153383	0.1	0.215888
9.155050	0.1	0.216782
9.156717	0.1	0.218749
9.158383	0.1	0.221908
9.160050	0.1	0.225782
9.161717	0.1	0.229478
9.163383	0.1	0.231266
9.165050	0.1	0.230789
9.166717	0.1	0.229955
9.168383	0.1	0.231028
9.170050	0.1	0.233948
9.171717	0.1	0.237167
9.173383	0.1	0.239491
9.175050	0.1	0.241756
9.176717	0.1	0.245571
9.178383	0.1	0.250161
9.180050	0.1	0.252247
9.181717	0.1	0.250220
9.183383	0.1	0.245988
9.185050	0.1	0.243485
9.186717	0.1	0.244379
9.188383	0.1	0.246942
9.190050	0.1	0.247419
9.191717	0.1	0.244081
9.193383	0.1	0.238240
9.195050	0.1	0.231922
9.196717	0.1	0.225961
9.198383	0.1	0.221014
9.200050	0.1	0.218153
9.201717	0.1	0.217855
9.203383	0.1	0.218987
9.205050	0.1	0.220120
9.206717	0.1	0.221550
9.208383	0.1	0.223815
9.210050	0.1	0.226021
9.211717	0.1	0.226080
9.213383	0.1	0.223458
9.215050	0.1	0.219107
9.216717	0.1	0.213802
9.218383	0.1	0.208199
9.220050	0.1	0.203192
9.221717	0.1	0.200570
9.223383	0.1	0.201643
9.225050	0.1	0.205874
9.226717	0.1	0.211000
9.228383	0.1	0.214994
9.230050	0.1	0.217080
9.231717	0.1	0.217319
9.233383	0.1	0.216126
9.235050	0.1	0.214279
9.236717	0.1	0.212073
9.238383	0.1	0.209034
9.240050	0.1	0.204682
9.241717	0.1	0.200570
9.243383	0.1	0.198722
9.245050	0.1	0.199676
9.246717	0.1	0.202596
9.248383	0.1	0.206053
9.250050	0.1	0.209153
9.251717	0.1	0.211954
9.253383	0.1	0.214458
9.255050	0.1	0.215530
9.256717	0.1	0.214040
9.258383	0.1	0.211298
9.260050	0.1	0.209987
9.261717	0.1	0.211358
9.263383	0.1	0.214636
9.265050	0.1	0.218153
9.266717	0.1	0.220478
9.268383	0.1	0.221372
9.270050	0.1	0.221729
9.271717	0.1	0.222325
9.273383	0.1	0.223100
9.275050	0.1	0.223637
9.276717	0.1	0.223756
9.278383	0.1	0.223100
9.280050	0.1	0.220835
9.281717	0.1	0.217557
9.283383	0.1	0.214994
9.285050	0.1	0.214458
9.286717	0.1	0.215948
9.288383	0.1	0.219226
9.290050	0.1	0.223696
9.291717	0.1	0.228584
9.293383	0.1	0.232637
9.295050	0.1	0.235021
9.296717	0.1	0.236452
9.298383	0.1	0.238419
9.300050	0.1	0.241995
9.301717	0.1	0.246048
9.303383	0.1	0.247955
9.305050	0.1	0.246644
9.306717	0.1	0.243425
9.308383	0.1	0.240147
9.310050	0.1	0.237882
9.311717	0.1	0.237823
9.313383	0.1	0.239968
9.315050	0.1	0.241160
9.316717	0.1	0.237882
9.318383	0.1	0.231385
9.320050	0.1	0.226438
9.321717	0.1	0.226498
9.323383	0.1	0.231206
9.325050	0.1	0.238240
9.326717	0.1	0.244617
9.328383	0.1	0.248671
9.330050	0.1	0.251293
9.331717	0.1	0.254631
9.333383	0.1	0.258446
9.335050	0.1	0.260890
9.336717	0.1	0.259817
9.338383	0.1	0.254452
9.340050	0.1	0.246525
9.341717	0.1	0.240147
9.343383	0.1	0.238538
9.345050	0.1	0.241101
9.346717	0.1	0.244856
9.348383	0.1	0.247180
9.350050	0.1	0.248134
9.351717	0.1	0.249445
9.353383	0.1	0.252008
9.355050	0.1	0.254869
9.356717	0.1	0.256419
9.358383	0.1	0.256300
9.360050	0.1	0.256538
9.361717	0.1	0.259638
9.363383	0.1	0.265598
9.365050	0.1	0.271380
9.366717	0.1	0.274241
9.368383	0.1	0.273883
9.370050	0.1	0.272393
9.371717	0.1	0.271440
9.373383	0.1	0.271261
9.375050	0.1	0.271201
9.376717	0.1	0.271678
9.378383	0.1	0.273585
9.380050	0.1	0.277758
9.381717	0.1	0.284791
9.383383	0.1	0.294030
9.385050	0.1	0.303030
9.386717	0.1	0.308692
9.388383	0.1	0.309587
9.390050	0.1	0.306189
9.391717	0.1	0.300288
9.393383	0.1	0.293076
9.395050	0.1	0.285089
9.396717	0.1	0.277221
9.398383	0.1	0.271142
9.400050	0.1	0.267625
9.401717	0.1	0.266731
9.403383	0.1	0.268161
9.405050	0.1	0.271380
9.406717	0.1	0.275016
9.408383	0.1	0.277102
9.410050	0.1	0.276923
9.411717	0.1	0.275195
9.413383	0.1	0.273943
9.415050	0.1	0.274479
9.416717	0.1	0.276268
9.418383	0.1	0.277162
9.420050	0.1	0.276089
9.421717	0.1	0.274539
9.423383	0.1	0.275314
9.425050	0.1	0.279546
9.426717	0.1	0.286281
9.428383	0.1	0.292778
9.430050	0.1	0.296414
9.431717	0.1	0.295877
9.433383	0.1	0.292420
9.435050	0.1	0.288785
9.436717	0.1	0.287473
9.438383	0.1	0.289500
9.440050	0.1	0.294030
9.441717	0.1	0.298917
9.443383	0.1	0.302076
9.445050	0.1	0.302136
9.446717	0.1	0.298560
9.448383	0.1	0.292063
9.450050	0.1	0.284612
9.451717	0.1	0.278294
9.453383	0.1	0.274599
9.455050	0.1	0.274599
9.456717	0.1	0.278473
9.458383	0.1	0.285804
9.460050	0.1	0.294685
9.461717	0.1	0.301838
9.463383	0.1	0.304818
9.465050	0.1	0.303507
9.466717	0.1	0.299573
9.468383	0.1	0.294983
9.470050	0.1	0.291944
9.471717	0.1	0.291705
9.473383	0.1	0.294328
9.475050	0.1	0.299037
9.476717	0.1	0.304282
9.478383	0.1	0.308454
9.480050	0.1	0.310242
9.481717	0.1	0.309885
9.483383	0.1	0.308335
9.485050	0.1	0.305772
9.486717	0.1	0.302613
9.488383	0.1	0.300288
9.490050	0.1	0.301063
9.491717	0.1	0.305891
9.493383	0.1	0.313222
9.495050	0.1	0.320196
9.496717	0.1	0.324309
9.498383	0.1	0.324726
9.500050	0.1	0.322819
9.501717	0.1	0.320017
9.503383	0.1	0.317037
9.505050	0.1	0.314474
9.506717	0.1	0.313103
9.508383	0.1	0.313044
9.510050	0.1	0.313818
9.511717	0.1	0.315487
9.513383	0.1	0.317693
9.515050	0.1	0.318825
9.516717	0.1	0.318110
9.518383	0.1	0.316620
9.520050	0.1	0.316441
9.521717	0.1	0.318587
9.523383	0.1	0.323057
9.525050	0.1	0.329018
9.526717	0.1	0.334680
9.528383	0.1	0.338912
9.530050	0.1	0.341654
9.531717	0.1	0.343204
9.533383	0.1	0.343740
9.535050	0.1	0.344634
9.536717	0.1	0.346959
9.538383	0.1	0.350177
9.540050	0.1	0.353634
9.541717	0.1	0.357986
9.543383	0.1	0.363946
9.545050	0.1	0.370801
9.546717	0.1	0.377357
9.548383	0.1	0.382364
9.550050	0.1	0.385225
9.551717	0.1	0.386477
9.553383	0.1	0.387371
9.555050	0.1	0.387907
9.556717	0.1	0.387847
9.558383	0.1	0.387311
9.560050	0.1	0.386655
9.561717	0.1	0.386298
9.563383	0.1	0.387728
9.565050	0.1	0.392258
9.566717	0.1	0.400543
9.568383	0.1	0.412345
9.570050	0.1	0.426412
9.571717	0.1	0.440359
9.573383	0.1	0.451386
9.575050	0.1	0.458241
9.576717	0.1	0.461400
9.578383	0.1	0.461876
9.580050	0.1	0.461042
9.581717	0.1	0.459433
9.583383	0.1	0.457287
9.585050	0.1	0.455260
9.586717	0.1	0.454128
9.588383	0.1	0.454307
9.590050	0.1	0.455797
9.591717	0.1	0.458419
9.593383	0.1	0.461578
9.595050	0.1	0.464320
9.596717	0.1	0.465632
9.598383	0.1	0.465214
9.600050	0.1	0.464380
9.601717	0.1	0.465632
9.603383	0.1	0.470936
9.605050	0.1	0.479877
9.606717	0.1	0.490248
9.608383	0.1	0.499666
9.610050	0.1	0.506640
9.611717	0.1	0.510991
9.613383	0.1	0.512719
9.615050	0.1	0.512064
9.616717	0.1	0.509381
9.618383	0.1	0.505209
9.620050	0.1	0.500321
9.621717	0.1	0.495672
9.623383	0.1	0.492513
9.625050	0.1	0.491500
9.626717	0.1	0.492394
9.628383	0.1	0.494242
9.630050	0.1	0.495911
9.631717	0.1	0.497460
9.633383	0.1	0.499964
9.635050	0.1	0.503302
9.636717	0.1	0.506520
9.638383	0.1	0.508368
9.640050	0.1	0.507593
9.641717	0.1	0.503957
9.643383	0.1	0.499129
9.645050	0.1	0.495672
9.646717	0.1	0.494778
9.648383	0.1	0.496149
9.650050	0.1	0.499308
9.651717	0.1	0.504077
9.653383	0.1	0.509322
9.655050	0.1	0.512838
9.656717	0.1	0.512719
9.658383	0.1	0.509143
9.660050	0.1	0.504196
9.661717	0.1	0.500858
9.663383	0.1	0.500739
9.665050	0.1	0.503600
9.666717	0.1	0.508070
9.668383	0.1	0.512719
9.670050	0.1	0.516236
9.671717	0.1	0.517190
9.673383	0.1	0.514746
9.675050	0.1	0.509501
9.676717	0.1	0.503898
9.678383	0.1	0.500739
9.680050	0.1	0.501275
9.681717	0.1	0.504732
9.683383	0.1	0.508964
9.685050	0.1	0.512600
9.686717	0.1	0.515223
9.688383	0.1	0.517428
9.690050	0.1	0.519514
9.691717	0.1	0.521362
9.693383	0.1	0.522971
9.695050	0.1	0.525475
9.696717	0.1	0.530303
9.698383	0.1	0.537217
9.700050	0.1	0.544488
9.701717	0.1	0.550032
9.703383	0.1	0.552714
9.705050	0.1	0.551939
9.706717	0.1	0.548601
9.708383	0.1	0.545561
9.710050	0.1	0.545263
9.711717	0.1	0.546932
9.713383	0.1	0.548363
9.715050	0.1	0.547588
9.716717	0.1	0.543475
9.718383	0.1	0.536501
9.720050	0.1	0.528872
9.721717	0.1	0.522792
9.723383	0.1	0.519991
9.725050	0.1	0.520408
9.726717	0.1	0.522196
9.728383	0.1	0.523329
9.730050	0.1	0.523388
9.731717	0.1	0.523210
9.733383	0.1	0.523269
9.735050	0.1	0.523388
9.736717	0.1	0.523806
9.738383	0.1	0.525236
9.740050	0.1	0.528157
9.741717	0.1	0.532031
9.743383	0.1	0.535786
9.745050	0.1	0.538707
9.746717	0.1	0.540435
9.748383	0.1	0.540316
9.750050	0.1	0.538051
9.751717	0.1	0.533819
9.753383	0.1	0.528991
9.755050	0.1	0.526011
9.756717	0.1	0.526905
9.758383	0.1	0.531673
9.760050	0.1	0.537932
9.761717	0.1	0.543416
9.763383	0.1	0.548244
9.765050	0.1	0.553846
9.766717	0.1	0.560880
9.768383	0.1	0.568032
9.770050	0.1	0.573576
9.771717	0.1	0.577271
9.773383	0.1	0.579774
9.775050	0.1	0.581622
9.776717	0.1	0.582874
9.778383	0.1	0.583410
9.780050	0.1	0.581861
9.781717	0.1	0.576854
9.783383	0.1	0.569761
9.785050	0.1	0.564337
9.786717	0.1	0.562310
9.788383	0.1	0.561893
9.790050	0.1	0.560880
9.791717	0.1	0.559390
9.793383	0.1	0.558674
9.795050	0.1	0.559628
9.796717	0.1	0.562429
9.798383	0.1	0.566185
9.800050	0.1	0.569820
9.801717	0.1	0.572383
9.803383	0.1	0.574231
9.805050	0.1	0.575662
9.806717	0.1	0.576615
9.808383	0.1	0.576913
9.810050	0.1	0.576198
9.811717	0.1	0.573754
9.813383	0.1	0.569522
9.815050	0.1	0.564218
9.816717	0.1	0.558972
9.818383	0.1	0.555038
9.820050	0.1	0.553072
9.821717	0.1	0.553012
9.823383	0.1	0.554681
9.825050	0.1	0.557959
9.826717	0.1	0.561953
9.828383	0.1	0.566602
9.830050	0.1	0.572383
9.831717	0.1	0.578046
9.833383	0.1	0.580132
9.835050	0.1	0.576556
9.836717	0.1	0.568807
9.838383	0.1	0.559688
9.840050	0.1	0.551462
9.841717	0.1	0.545383
9.843383	0.1	0.541985
9.845050	0.1	0.540853
9.846717	0.1	0.541389
9.848383	0.1	0.543654
9.850050	0.1	0.547171
9.851717	0.1	0.550985
9.853383	0.1	0.554085
9.855050	0.1	0.555992
9.856717	0.1	0.555992
9.858383	0.1	0.554204
9.860050	0.1	0.551641
9.861717	0.1	0.549257
9.863383	0.1	0.547230
9.865050	0.1	0.545740
9.866717	0.1	0.545383
9.868383	0.1	0.546634
9.870050	0.1	0.549734
9.871717	0.1	0.553429
9.873383	0.1	0.555635
9.875050	0.1	0.555098
9.876717	0.1	0.552177
9.878383	0.1	0.547826
9.880050	0.1	0.543416
9.881717	0.1	0.539839
9.883383	0.1	0.537574
9.885050	0.1	0.536323
9.886717	0.1	0.535905
9.888383	0.1	0.536203
9.890050	0.1	0.536561
9.891717	0.1	0.536084
9.893383	0.1	0.533938
9.895050	0.1	0.530481
9.896717	0.1	0.526369
9.898383	0.1	0.522196
9.900050	0.1	0.519216
9.901717	0.1	0.518858
9.903383	0.1	0.521004
9.905050	0.1	0.523627
9.906717	0.1	0.525296
9.908383	0.1	0.526190
9.910050	0.1	0.526130
9.911717	0.1	0.524700
9.913383	0.1	0.521779
9.915050	0.1	0.517607
9.916717	0.1	0.513077
9.918383	0.1	0.510335
9.920050	0.1	0.510871
9.921717	0.1	0.514269
9.923383	0.1	0.518322
9.925050	0.1	0.520825
9.926717	0.1	0.521243
9.928383	0.1	0.519812
9.930050	0.1	0.517011
9.931717	0.1	0.513971
9.933383	0.1	0.512064
9.935050	0.1	0.511467
9.936717	0.1	0.511348
9.938383	0.1	0.510991
9.940050	0.1	0.510037
9.941717	0.1	0.507772
9.943383	0.1	0.503540
9.945050	0.1	0.497043
9.946717	0.1	0.489295
9.948383	0.1	0.481665
9.950050	0.1	0.475645
9.951717	0.1	0.472605
9.953383	0.1	0.472844
9.955050	0.1	0.474572
9.956717	0.1	0.475764
9.958383	0.1	0.476301
9.960050	0.1	0.477672
9.961717	0.1	0.480652
9.963383	0.1	0.484407
9.965050	0.1	0.488102
9.966717	0.1	0.491500
9.968383	0.1	0.493526
9.970050	0.1	0.493050
9.971717	0.1	0.490665
9.973383	0.1	0.487864
9.975050	0.1	0.485361
9.976717	0.1	0.482738
9.978383	0.1	0.480175
9.980050	0.1	0.478983
9.981717	0.1	0.479221
9.983383	0.1	0.478447
9.985050	0.1	0.474870
9.986717	0.1	0.469863
9.988383	0.1	0.466287
9.990050	0.1	0.465572
9.991717	0.1	0.466228
9.993383	0.1	0.464678
9.995050	0.1	0.458896
9.996717	0.1	0.450313
9.998383	0.1	0.443220
10.000050	0.1	0.441194
10.001717	0.1	0.445247
10.003383	0.1	0.453055
10.005050	0.1	0.460506
10.006717	0.1	0.464797
10.008383	0.1	0.465572
10.010050	0.1	0.464380
10.011717	0.1	0.462115
10.013383	0.1	0.459492
10.015050	0.1	0.457823
10.016717	0.1	0.458121
10.018383	0.1	0.459492
10.020050	0.1	0.460744
10.021717	0.1	0.461757
10.023383	0.1	0.462294
10.025050	0.1	0.461698
10.026717	0.1	0.459731
10.028383	0.1	0.458121
10.030050	0.1	0.458837
10.031717	0.1	0.461340
10.033383	0.1	0.462711
10.035050	0.1	0.461042
10.036717	0.1	0.457227
10.038383	0.1	0.453711
10.040050	0.1	0.451922
10.041717	0.1	0.451744
10.043383	0.1	0.452459
10.045050	0.1	0.453413
10.046717	0.1	0.454068
10.048383	0.1	0.454247
10.050050	0.1	0.454605
10.051717	0.1	0.454843
10.053383	0.1	0.454426
10.055050	0.1	0.454009
10.056717	0.1	0.455201
10.058383	0.1	0.458956
10.060050	0.1	0.464439
10.061717	0.1	0.470161
10.063383	0.1	0.474393
10.065050	0.1	0.475347
10.066717	0.1	0.471950
10.068383	0.1	0.464916
10.070050	0.1	0.457287
10.071717	0.1	0.451744
10.073383	0.1	0.449777
10.075050	0.1	0.450492
10.076717	0.1	0.451744
10.078383	0.1	0.451803
10.080050	0.1	0.450552
10.081717	0.1	0.448644
10.083383	0.1	0.446618
10.085050	0.1	0.445485
10.086717	0.1	0.447094
10.088383	0.1	0.452220
10.090050	0.1	0.459194
10.091717	0.1	0.464618
10.093383	0.1	0.465691
10.095050	0.1	0.462234
10.096717	0.1	0.456512
10.098383	0.1	0.451386
10.100050	0.1	0.447810
10.101717	0.1	0.444829
10.103383	0.1	0.441492
10.105050	0.1	0.438273
10.106717	0.1	0.436544
10.108383	0.1	0.437737
10.110050	0.1	0.441432
10.111717	0.1	0.444949
10.113383	0.1	0.445366
10.115050	0.1	0.441790
10.116717	0.1	0.436544
10.118383	0.1	0.432849
10.120050	0.1	0.431657
10.121717	0.1	0.431836
10.123383	0.1	0.432193
10.125050	0.1	0.433683
10.126717	0.1	0.437737
10.128383	0.1	0.443876
10.130050	0.1	0.449777
10.131717	0.1	0.454307
10.133383	0.1	0.457704
10.135050	0.1	0.460446
10.136717	0.1	0.463247
10.138383	0.1	0.465810
10.140050	0.1	0.465989
10.141717	0.1	0.462294
10.143383	0.1	0.456393
10.145050	0.1	0.451684
10.146717	0.1	0.450432
10.148383	0.1	0.454187
10.150050	0.1	0.462651
10.151717	0.1	0.472903
10.153383	0.1	0.480056
10.155050	0.1	0.481188
10.156717	0.1	0.476301
10.158383	0.1	0.467300
10.160050	0.1	0.456750
10.161717	0.1	0.446796
10.163383	0.1	0.438333
10.165050	0.1	0.431955
10.166717	0.1	0.428557
10.168383	0.1	0.429273
10.170050	0.1	0.433981
10.171717	0.1	0.441670
10.173383	0.1	0.450492
10.175050	0.1	0.457764
10.176717	0.1	0.461280
10.178383	0.1	0.460923
10.180050	0.1	0.458300
10.181717	0.1	0.454783
10.183383	0.1	0.451386
10.185050	0.1	0.448763
10.186717	0.1	0.447214
10.188383	0.1	0.446975
10.190050	0.1	0.448823
10.191717	0.1	0.453055
10.193383	0.1	0.457346
10.195050	0.1	0.458777
10.196717	0.1	0.455916
10.198383	0.1	0.449836
10.200050	0.1	0.443697
10.201717	0.1	0.440896
10.203383	0.1	0.443697
10.205050	0.1	0.450969
10.206717	0.1	0.459254
10.208383	0.1	0.463963
10.210050	0.1	0.461996
10.211717	0.1	0.454128
10.213383	0.1	0.444651
10.215050	0.1	0.437617
10.216717	0.1	0.434220
10.218383	0.1	0.433743
10.220050	0.1	0.435233
10.221717	0.1	0.437617
10.223383	0.1	0.440061
10.225050	0.1	0.441730
10.226717	0.1	0.441849
10.228383	0.1	0.440419
10.230050	0.1	0.437915
10.231717	0.1	0.434697
10.233383	0.1	0.432074
10.235050	0.1	0.432074
10.236717	0.1	0.435233
10.238383	0.1	0.440598
10.240050	0.1	0.446677
10.241717	0.1	0.452340
10.243383	0.1	0.457168
10.245050	0.1	0.460386
10.246717	0.1	0.460386
10.248383	0.1	0.456452
10.250050	0.1	0.450313
10.251717	0.1	0.443995
10.253383	0.1	0.437796
10.255050	0.1	0.431895
10.256717	0.1	0.427663
10.258383	0.1	0.425875
10.260050	0.1	0.425816
10.261717	0.1	0.427008
10.263383	0.1	0.429690
10.265050	0.1	0.433683
10.266717	0.1	0.437021
10.268383	0.1	0.438154
10.270050	0.1	0.438094
10.271717	0.1	0.439167
10.273383	0.1	0.441968
10.275050	0.1	0.445247
10.276717	0.1	0.448048
10.278383	0.1	0.450671
10.280050	0.1	0.454366
10.281717	0.1	0.459731
10.283383	0.1	0.465870
10.285050	0.1	0.471711
10.286717	0.1	0.476897
10.288383	0.1	0.481069
10.290050	0.1	0.482976
10.291717	0.1	0.481725
10.293383	0.1	0.479043
10.295050	0.1	0.477731
10.296717	0.1	0.479579
10.298383	0.1	0.484407
10.300050	0.1	0.490665
10.301717	0.1	0.496686
10.303383	0.1	0.500977
10.305050	0.1	0.503600
10.306717	0.1	0.505865
10.308383	0.1	0.508726
10.310050	0.1	0.511169
10.311717	0.1	0.512123
10.313383	0.1	0.512540
10.315050	0.1	0.514269
10.316717	0.1	0.517428
10.318383	0.1	0.521362
10.320050	0.1	0.526249
10.321717	0.1	0.532925
10.323383	0.1	0.541925
10.325050	0.1	0.551701
10.326717	0.1	0.559449
10.328383	0.1	0.564218
10.330050	0.1	0.567675
10.331717	0.1	0.571489
10.333383	0.1	0.577092
10.335050	0.1	0.585139
10.336717	0.1	0.594735
10.338383	0.1	0.603795
10.340050	0.1	0.611007
10.341717	0.1	0.616610
10.343383	0.1	0.621617
10.345050	0.1	0.627041
10.346717	0.1	0.632763
10.348383	0.1	0.638247
10.350050	0.1	0.643849
10.351717	0.1	0.651360
10.353383	0.1	0.662983
10.355050	0.1	0.679076
10.356717	0.1	0.697672
10.358383	0.1	0.715852
10.360050	0.1	0.731587
10.361717	0.1	0.743985
10.363383	0.1	0.753939
10.365050	0.1	0.763118
10.366717	0.1	0.772893
10.368383	0.1	0.784278
10.370050	0.1	0.797927
10.371717	0.1	0.813603
10.373383	0.1	0.829577
10.375050	0.1	0.844538
10.376717	0.1	0.858188
10.378383	0.1	0.871301
10.380050	0.1	0.886083
10.381717	0.1	0.903964
10.383383	0.1	0.923157
10.385050	0.1	0.940263
10.386717	0.1	0.953198
10.388383	0.1	0.962794
10.390050	0.1	0.971258
10.391717	0.1	0.981391
10.393383	0.1	0.995040
10.395050	0.1	1.012743
10.396717	0.1	1.034558
10.398383	0.1	1.059771
10.400050	0.1	1.087129
10.401717	0.1	1.115203
10.403383	0.1	1.142442
10.405050	0.1	1.166999
10.406717	0.1	1.188278
10.408383	0.1	1.206815
10.410050	0.1	1.223624
10.411717	0.1	1.239419
10.413383	0.1	1.254797
10.415050	0.1	1.270354
10.416717	0.1	1.287401
10.418383	0.1	1.307905
10.420050	0.1	1.332879
10.421717	0.1	1.361311
10.423383	0.1	1.390696
10.425050	0.1	1.418471
10.426717	0.1	1.442969
10.428383	0.1	1.463235
10.430050	0.1	1.479209
10.431717	0.1	1.492977
10.433383	0.1	1.506686
10.435050	0.1	1.520336
10.436717	0.1	1.532853
10.438383	0.1	1.544654
10.440050	0.1	1.557887
10.441717	0.1	1.573861
10.443383	0.1	1.591683
10.445050	0.1	1.609504
10.446717	0.1	1.626015
10.448383	0.1	1.640737
10.450050	0.1	1.653791
10.451717	0.1	1.664996
10.453383	0.1	1.673341
10.455050	0.1	1.678348
10.456717	0.1	1.681149
10.458383	0.1	1.683295
10.460050	0.1	1.685798
10.461717	0.1	1.690269
10.463383	0.1	1.698136
10.465050	0.1	1.708448
10.466717	0.1	1.717329
10.468383	0.1	1.720727
10.470050	0.1	1.718402
10.471717	0.1	1.713812
10.473383	0.1	1.710236
10.475050	0.1	1.708448
10.476717	0.1	1.708508
10.478383	0.1	1.710594
10.480050	0.1	1.714289
10.481717	0.1	1.718283
10.483383	0.1	1.721025
10.485050	0.1	1.722217
10.486717	0.1	1.722574
10.488383	0.1	1.723528
10.490050	0.1	1.726925
10.491717	0.1	1.732290
10.493383	0.1	1.736105
10.495050	0.1	1.735747
10.496717	0.1	1.732469
10.498383	0.1	1.729190
10.500050	0.1	1.727522
10.501717	0.1	1.726925
10.503383	0.1	1.726091
10.505050	0.1	1.724243
10.506717	0.1	1.720250
10.508383	0.1	1.713038
10.510050	0.1	1.703739
10.511717	0.1	1.695871
10.513383	0.1	1.692474
10.515050	0.1	1.693964
10.516717	0.1	1.698077
10.518383	0.1	1.701832
10.520050	0.1	1.702488
10.521717	0.1	1.698911
10.523383	0.1	1.692593
10.525050	0.1	1.687229
10.526717	0.1	1.685798
10.528383	0.1	1.688719
10.530050	0.1	1.694381
10.531717	0.1	1.699686
10.533383	0.1	1.701594
10.535050	0.1	1.699746
10.536717	0.1	1.695633
10.538383	0.1	1.690328
10.540050	0.1	1.684725
10.541717	0.1	1.680553
10.543383	0.1	1.679838
10.545050	0.1	1.682699
10.546717	0.1	1.686573
10.548383	0.1	1.689315
10.550050	0.1	1.690507
10.551717	0.1	1.691103
10.553383	0.1	1.692057
10.555050	0.1	1.693249
10.556717	0.1	1.694024
10.558383	0.1	1.693905
10.560050	0.1	1.693964
10.561717	0.1	1.696229
10.563383	0.1	1.701236
10.565050	0.1	1.708031
10.566717	0.1	1.715243
10.568383	0.1	1.721501
10.570050	0.1	1.725257
10.571717	0.1	1.725853
10.573383	0.1	1.723886
10.575050	0.1	1.721382
10.576717	0.1	1.720846
10.578383	0.1	1.722992
10.580050	0.1	1.725257
10.581717	0.1	1.724660
10.583383	0.1	1.720667
10.585050	0.1	1.715481
10.586717	0.1	1.711845
10.588383	0.1	1.710773
10.590050	0.1	1.711547
10.591717	0.1	1.712978
10.593383	0.1	1.714707
10.595050	0.1	1.716614
10.596717	0.1	1.718283
10.598383	0.1	1.719952
10.600050	0.1	1.722455
10.601717	0.1	1.726329
10.603383	0.1	1.731217
10.605050	0.1	1.736045
10.606717	0.1	1.739621
10.608383	0.1	1.740635
10.610050	0.1	1.739025
10.611717	0.1	1.736224
10.613383	0.1	1.733422
10.615050	0.1	1.730740
10.616717	0.1	1.727820
10.618383	0.1	1.724184
10.620050	0.1	1.720131
10.621717	0.1	1.715899
10.623383	0.1	1.711369
10.625050	0.1	1.707018
10.626717	0.1	1.704812
10.628383	0.1	1.706123
10.630050	0.1	1.709938
10.631717	0.1	1.713514
10.633383	0.1	1.713812
10.635050	0.1	1.709640
10.636717	0.1	1.702488
10.638383	0.1	1.694858
10.640050	0.1	1.688540
10.641717	0.1	1.684070
10.643383	0.1	1.680374
10.645050	0.1	1.674831
10.646717	0.1	1.665890
10.648383	0.1	1.654089
10.650050	0.1	1.642227
10.651717	0.1	1.633346
10.653383	0.1	1.628339
10.655050	0.1	1.626015
10.656717	0.1	1.624167
10.658383	0.1	1.620352
10.660050	0.1	1.613498
10.661717	0.1	1.604617
10.663383	0.1	1.595795
10.665050	0.1	1.587689
10.666717	0.1	1.578570
10.668383	0.1	1.566291
10.670050	0.1	1.550973
10.671717	0.1	1.534760
10.673383	0.1	1.519919
10.675050	0.1	1.506865
10.676717	0.1	1.494706
10.678383	0.1	1.483321
10.680050	0.1	1.472652
10.681717	0.1	1.461983
10.683383	0.1	1.450420
10.685050	0.1	1.438320
10.686717	0.1	1.426935
10.688383	0.1	1.416385
10.690050	0.1	1.404107
10.691717	0.1	1.387179
10.693383	0.1	1.366317
10.695050	0.1	1.345575
10.696717	0.1	1.327634
10.698383	0.1	1.311958
10.700050	0.1	1.297593
10.701717	0.1	1.284659
10.703383	0.1	1.273036
10.705050	0.1	1.260936
10.706717	0.1	1.247406
10.708383	0.1	1.232982
10.710050	0.1	1.218200
10.711717	0.1	1.202285
10.713383	0.1	1.184702
10.715050	0.1	1.165509
10.716717	0.1	1.145423
10.718383	0.1	1.124680
10.720050	0.1	1.102805
10.721717	0.1	1.079857
10.723383	0.1	1.057804
10.725050	0.1	1.039207
10.726717	0.1	1.025140
10.728383	0.1	1.014590
10.730050	0.1	1.005113
10.731717	0.1	0.995457
10.733383	0.1	0.985205
10.735050	0.1	0.973046
10.736717	0.1	0.957429
10.738383	0.1	0.938118
10.740050	0.1	0.917673
10.741717	0.1	0.899315
10.743383	0.1	0.884712
10.745050	0.1	0.873923
10.746717	0.1	0.865758
10.748383	0.1	0.858486
10.750050	0.1	0.849903
10.751717	0.1	0.838041
10.753383	0.1	0.822365
10.755050	0.1	0.803769
10.756717	0.1	0.784874
10.758383	0.1	0.769436
10.760050	0.1	0.759423
10.761717	0.1	0.753820
10.763383	0.1	0.749171
10.765050	0.1	0.742793
10.766717	0.1	0.734389
10.768383	0.1	0.725091
10.770050	0.1	0.715375
10.771717	0.1	0.706375
10.773383	0.1	0.699937
10.775050	0.1	0.696659
10.776717	0.1	0.694811
10.778383	0.1	0.692010
10.780050	0.1	0.686228
10.781717	0.1	0.676274
10.783383	0.1	0.662148
10.785050	0.1	0.645697
10.786717	0.1	0.630438
10.788383	0.1	0.620127
10.790050	0.1	0.616372
10.791717	0.1	0.618339
10.793383	0.1	0.623405
10.795050	0.1	0.628114
10.796717	0.1	0.630200
10.798383	0.1	0.629127
10.800050	0.1	0.625551
10.801717	0.1	0.620842
10.803383	0.1	0.615537
10.805050	0.1	0.609517
10.806717	0.1	0.603676
10.808383	0.1	0.600159
10.810050	0.1	0.600398
10.811717	0.1	0.603259
10.813383	0.1	0.605583
10.815050	0.1	0.604332
10.816717	0.1	0.598490
10.818383	0.1	0.589252
10.820050	0.1	0.579596
10.821717	0.1	0.572860
10.823383	0.1	0.570476
10.825050	0.1	0.571907
10.826717	0.1	0.575483
10.828383	0.1	0.578940
10.830050	0.1	0.580788
10.831717	0.1	0.581741
10.833383	0.1	0.584364
10.835050	0.1	0.590384
10.836717	0.1	0.598490
10.838383	0.1	0.605464
10.840050	0.1	0.608861
10.841717	0.1	0.609100
10.843383	0.1	0.608206
10.845050	0.1	0.607133
10.846717	0.1	0.604987
10.848383	0.1	0.601172
10.850050	0.1	0.596941
10.851717	0.1	0.594914
10.853383	0.1	0.596821
10.855050	0.1	0.603080
10.856717	0.1	0.612795
10.858383	0.1	0.624120
10.860050	0.1	0.634313
10.861717	0.1	0.641525
10.863383	0.1	0.646055
10.865050	0.1	0.649393
10.866717	0.1	0.652254
10.868383	0.1	0.653684
10.870050	0.1	0.652790
10.871717	0.1	0.650108
10.873383	0.1	0.646770
10.875050	0.1	0.643373
10.876717	0.1	0.640631
10.878383	0.1	0.639856
10.880050	0.1	0.642359
10.881717	0.1	0.647664
10.883383	0.1	0.653803
10.885050	0.1	0.659406
10.886717	0.1	0.663936
10.888383	0.1	0.667453
10.890050	0.1	0.670731
10.891717	0.1	0.673831
10.893383	0.1	0.676096
10.895050	0.1	0.676870
10.896717	0.1	0.675678
10.898383	0.1	0.672758
10.900050	0.1	0.669479
10.901717	0.1	0.667870
10.903383	0.1	0.668109
10.905050	0.1	0.669479
10.906717	0.1	0.671983
10.908383	0.1	0.675917
10.910050	0.1	0.680149
10.911717	0.1	0.683010
10.913383	0.1	0.683487
10.915050	0.1	0.681818
10.916717	0.1	0.679731
10.918383	0.1	0.679076
10.920050	0.1	0.680804
10.921717	0.1	0.684857
10.923383	0.1	0.690520
10.925050	0.1	0.695586
10.926717	0.1	0.696957
10.928383	0.1	0.693142
10.930050	0.1	0.685811
10.931717	0.1	0.678718
10.933383	0.1	0.674069
10.935050	0.1	0.671506
10.936717	0.1	0.669420
10.938383	0.1	0.666618
10.940050	0.1	0.662923
10.941717	0.1	0.659168
10.943383	0.1	0.656247
10.945050	0.1	0.654578
10.946717	0.1	0.654995
10.948383	0.1	0.658274
10.950050	0.1	0.663161
10.951717	0.1	0.667453
10.953383	0.1	0.669658
10.955050	0.1	0.670254
10.956717	0.1	0.670612
10.958383	0.1	0.671685
10.960050	0.1	0.673413
10.961717	0.1	0.674605
10.963383	0.1	0.674009
10.965050	0.1	0.671685
10.966717	0.1	0.668526
10.968383	0.1	0.665426
10.970050	0.1	0.663102
10.971717	0.1	0.662267
10.973383	0.1	0.663340
10.975050	0.1	0.665128
10.976717	0.1	0.665426
10.978383	0.1	0.663281
10.980050	0.1	0.659287
10.981717	0.1	0.654042
10.983383	0.1	0.647843
10.985050	0.1	0.642002
10.986717	0.1	0.639081
10.988383	0.1	0.640035
10.990050	0.1	0.642121
10.991717	0.1	0.640988
10.993383	0.1	0.635624
10.995050	0.1	0.629008
10.996717	0.1	0.624836
10.998383	0.1	0.624299
11.000050	0.1	0.625849
11.001717	0.1	0.628293
11.003383	0.1	0.631869
11.005050	0.1	0.636280
11.006717	0.1	0.639916
11.008383	0.1	0.641644
11.010050	0.1	0.641704
11.011717	0.1	0.640929
11.013383	0.1	0.640810
11.015050	0.1	0.642538
11.016717	0.1	0.645340
11.018383	0.1	0.647962
11.020050	0.1	0.650168
11.021717	0.1	0.651956
11.023383	0.1	0.652552
11.025050	0.1	0.651181
11.026717	0.1	0.648022
11.028383	0.1	0.643611
11.030050	0.1	0.638485
11.031717	0.1	0.633597
11.033383	0.1	0.630617
11.035050	0.1	0.630617
11.036717	0.1	0.633121
11.038383	0.1	0.636816
11.040050	0.1	0.639975
11.041717	0.1	0.641346
11.043383	0.1	0.641167
11.045050	0.1	0.640214
11.046717	0.1	0.638664
11.048383	0.1	0.636697
11.050050	0.1	0.634611
11.051717	0.1	0.632525
11.053383	0.1	0.630915
11.055050	0.1	0.630558
11.056717	0.1	0.631511
11.058383	0.1	0.633836
11.060050	0.1	0.636935
11.061717	0.1	0.639439
11.063383	0.1	0.640214
11.065050	0.1	0.639319
11.066717	0.1	0.636935
11.068383	0.1	0.633180
11.070050	0.1	0.628114
11.071717	0.1	0.622690
11.073383	0.1	0.618875
11.075050	0.1	0.618339
11.076717	0.1	0.621021
11.078383	0.1	0.624418
11.080050	0.1	0.626206
11.081717	0.1	0.626564
11.083383	0.1	0.626147
11.085050	0.1	0.624657
11.086717	0.1	0.621438
11.088383	0.1	0.617027
11.090050	0.1	0.612795
11.091717	0.1	0.610709
11.093383	0.1	0.612080
11.095050	0.1	0.616312
11.096717	0.1	0.619888
11.098383	0.1	0.618994
11.100050	0.1	0.612438
11.101717	0.1	0.602007
11.103383	0.1	0.591993
11.105050	0.1	0.585198
11.106717	0.1	0.581443
11.108383	0.1	0.580311
11.110050	0.1	0.582159
11.111717	0.1	0.586629
11.113383	0.1	0.592470
11.115050	0.1	0.598431
11.116717	0.1	0.603497
11.118383	0.1	0.606000
11.120050	0.1	0.604570
11.121717	0.1	0.599682
11.123383	0.1	0.593483
11.125050	0.1	0.588417
11.126717	0.1	0.585794
11.128383	0.1	0.586033
11.130050	0.1	0.588596
11.131717	0.1	0.592113
11.133383	0.1	0.594556
11.135050	0.1	0.594974
11.136717	0.1	0.593305
11.138383	0.1	0.590265
11.140050	0.1	0.586748
11.141717	0.1	0.583589
11.143383	0.1	0.581682
11.145050	0.1	0.580847
11.146717	0.1	0.580490
11.148383	0.1	0.580847
11.150050	0.1	0.581861
11.151717	0.1	0.582159
11.153383	0.1	0.580192
11.155050	0.1	0.577152
11.156717	0.1	0.575483
11.158383	0.1	0.575364
11.160050	0.1	0.574946
11.161717	0.1	0.572860
11.163383	0.1	0.569522
11.165050	0.1	0.565529
11.166717	0.1	0.561833
11.168383	0.1	0.558972
11.170050	0.1	0.556827
11.171717	0.1	0.555515
11.173383	0.1	0.556052
11.175050	0.1	0.559092
11.176717	0.1	0.563502
11.178383	0.1	0.567615
11.180050	0.1	0.570536
11.181717	0.1	0.572205
11.183383	0.1	0.572860
11.185050	0.1	0.573278
11.186717	0.1	0.574887
11.188383	0.1	0.579178
11.190050	0.1	0.586748
11.191717	0.1	0.596583
11.193383	0.1	0.606179
11.195050	0.1	0.613093
11.196717	0.1	0.615418
11.198383	0.1	0.613570
11.200050	0.1	0.609815
11.201717	0.1	0.606597
11.203383	0.1	0.605583
11.205050	0.1	0.606775
11.206717	0.1	0.608802
11.208383	0.1	0.609994
11.210050	0.1	0.609398
11.211717	0.1	0.606895
11.213383	0.1	0.603080
11.215050	0.1	0.599980
11.216717	0.1	0.599682
11.218383	0.1	0.602186
11.220050	0.1	0.605822
11.221717	0.1	0.608385
11.223383	0.1	0.608563
11.225050	0.1	0.606060
11.226717	0.1	0.601471
11.228383	0.1	0.596225
11.230050	0.1	0.592351
11.231717	0.1	0.590265
11.233383	0.1	0.588536
11.235050	0.1	0.585973
11.236717	0.1	0.582874
11.238383	0.1	0.580490
11.240050	0.1	0.580668
11.241717	0.1	0.585258
11.243383	0.1	0.593841
11.245050	0.1	0.603855
11.246717	0.1	0.611782
11.248383	0.1	0.614882
11.250050	0.1	0.612617
11.251717	0.1	0.606835
11.253383	0.1	0.600696
11.255050	0.1	0.597179
11.256717	0.1	0.597417
11.258383	0.1	0.599861
11.260050	0.1	0.602245
11.261717	0.1	0.602901
11.263383	0.1	0.600696
11.265050	0.1	0.595748
11.266717	0.1	0.590622
11.268383	0.1	0.588059
11.270050	0.1	0.588179
11.271717	0.1	0.588417
11.273383	0.1	0.586331
11.275050	0.1	0.581682
11.276717	0.1	0.576794
11.278383	0.1	0.574052
11.280050	0.1	0.574350
11.281717	0.1	0.576139
11.283383	0.1	0.576496
11.285050	0.1	0.574052
11.286717	0.1	0.570059
11.288383	0.1	0.566840
11.290050	0.1	0.565350
11.291717	0.1	0.565290
11.293383	0.1	0.565827
11.295050	0.1	0.566185
11.296717	0.1	0.565827
11.298383	0.1	0.564337
11.300050	0.1	0.561893
11.301717	0.1	0.558674
11.303383	0.1	0.554264
11.305050	0.1	0.548184
11.306717	0.1	0.541031
11.308383	0.1	0.534058
11.310050	0.1	0.528336
11.311717	0.1	0.525415
11.313383	0.1	0.525951
11.315050	0.1	0.528872
11.316717	0.1	0.533164
11.318383	0.1	0.538111
11.320050	0.1	0.542581
11.321717	0.1	0.545859
11.323383	0.1	0.548244
11.325050	0.1	0.550091
11.326717	0.1	0.550866
11.328383	0.1	0.550032
11.330050	0.1	0.547767
11.331717	0.1	0.544786
11.333383	0.1	0.542641
11.335050	0.1	0.542939
11.336717	0.1	0.545323
11.338383	0.1	0.546873
11.340050	0.1	0.544429
11.341717	0.1	0.537872
11.343383	0.1	0.530064
11.345050	0.1	0.523865
11.346717	0.1	0.520349
11.348383	0.1	0.519037
11.350050	0.1	0.519037
11.351717	0.1	0.519455
11.353383	0.1	0.518978
11.355050	0.1	0.516355
11.356717	0.1	0.512064
11.358383	0.1	0.508308
11.360050	0.1	0.507116
11.361717	0.1	0.508726
11.363383	0.1	0.512123
11.365050	0.1	0.515640
11.366717	0.1	0.517547
11.368383	0.1	0.517488
11.370050	0.1	0.516236
11.371717	0.1	0.514388
11.373383	0.1	0.511467
11.375050	0.1	0.507474
11.376717	0.1	0.503123
11.378383	0.1	0.499606
11.380050	0.1	0.498593
11.381717	0.1	0.501454
11.383383	0.1	0.507832
11.385050	0.1	0.515997
11.386717	0.1	0.523448
11.388383	0.1	0.529051
11.390050	0.1	0.533044
11.391717	0.1	0.535309
11.393383	0.1	0.534415
11.395050	0.1	0.530183
11.396717	0.1	0.524938
11.398383	0.1	0.521183
11.400050	0.1	0.519276
11.401717	0.1	0.518501
11.403383	0.1	0.517607
11.405050	0.1	0.515878
11.406717	0.1	0.514448
11.408383	0.1	0.515699
11.410050	0.1	0.519812
11.411717	0.1	0.524223
11.413383	0.1	0.526607
11.415050	0.1	0.526071
11.416717	0.1	0.522554
11.418383	0.1	0.517726
11.420050	0.1	0.513971
11.421717	0.1	0.511885
11.423383	0.1	0.510573
11.425050	0.1	0.509560
11.426717	0.1	0.508428
11.428383	0.1	0.506759
11.430050	0.1	0.504255
11.431717	0.1	0.500798
11.433383	0.1	0.496030
11.435050	0.1	0.490367
11.436717	0.1	0.485599
11.438383	0.1	0.483632
11.440050	0.1	0.485003
11.441717	0.1	0.488758
11.443383	0.1	0.493646
11.445050	0.1	0.499010
11.446717	0.1	0.504673
11.448383	0.1	0.509799
11.450050	0.1	0.512481
11.451717	0.1	0.511408
11.453383	0.1	0.506640
11.455050	0.1	0.499010
11.456717	0.1	0.490010
11.458383	0.1	0.481546
11.460050	0.1	0.475585
11.461717	0.1	0.473380
11.463383	0.1	0.474632
11.465050	0.1	0.477195
11.466717	0.1	0.479221
11.468383	0.1	0.480533
11.470050	0.1	0.481665
11.471717	0.1	0.483036
11.473383	0.1	0.483930
11.475050	0.1	0.483215
11.476717	0.1	0.480056
11.478383	0.1	0.475109
11.480050	0.1	0.470221
11.481717	0.1	0.467598
11.483383	0.1	0.468195
11.485050	0.1	0.470579
11.486717	0.1	0.471294
11.488383	0.1	0.468254
11.490050	0.1	0.462353
11.491717	0.1	0.456452
11.493383	0.1	0.451863
11.495050	0.1	0.448465
11.496717	0.1	0.445128
11.498383	0.1	0.440955
11.500050	0.1	0.435889
11.501717	0.1	0.430405
11.503383	0.1	0.424325
11.505050	0.1	0.417531
11.506717	0.1	0.410557
11.508383	0.1	0.405669
11.510050	0.1	0.404775
11.511717	0.1	0.407696
11.513383	0.1	0.412703
11.515050	0.1	0.417709
11.516717	0.1	0.420570
11.518383	0.1	0.419617
11.520050	0.1	0.415564
11.521717	0.1	0.410616
11.523383	0.1	0.406981
11.525050	0.1	0.406384
11.526717	0.1	0.409544
11.528383	0.1	0.414968
11.530050	0.1	0.419199
11.531717	0.1	0.419557
11.533383	0.1	0.415623
11.535050	0.1	0.408649
11.536717	0.1	0.400901
11.538383	0.1	0.395000
11.540050	0.1	0.392377
11.541717	0.1	0.393033
11.543383	0.1	0.396729
11.545050	0.1	0.403225
11.546717	0.1	0.412047
11.548383	0.1	0.420988
11.550050	0.1	0.426888
11.551717	0.1	0.427544
11.553383	0.1	0.422418
11.555050	0.1	0.412881
11.556717	0.1	0.401914
11.558383	0.1	0.392556
11.560050	0.1	0.386953
11.561717	0.1	0.386179
11.563383	0.1	0.389814
11.565050	0.1	0.396132
11.566717	0.1	0.402510
11.568383	0.1	0.407040
11.570050	0.1	0.409842
11.571717	0.1	0.411749
11.573383	0.1	0.412762
11.575050	0.1	0.411570
11.576717	0.1	0.407755
11.578383	0.1	0.403047
11.580050	0.1	0.399411
11.581717	0.1	0.397325
11.583383	0.1	0.395417
11.585050	0.1	0.393033
11.586717	0.1	0.390589
11.588383	0.1	0.388205
11.590050	0.1	0.385284
11.591717	0.1	0.382185
11.593383	0.1	0.380635
11.595050	0.1	0.382304
11.596717	0.1	0.387251
11.598383	0.1	0.393331
11.600050	0.1	0.397742
11.601717	0.1	0.399113
11.603383	0.1	0.398278
11.605050	0.1	0.396013
11.606717	0.1	0.391901
11.608383	0.1	0.386059
11.610050	0.1	0.379205
11.611717	0.1	0.372946
11.613383	0.1	0.369549
11.615050	0.1	0.370443
11.616717	0.1	0.375152
11.618383	0.1	0.381887
11.620050	0.1	0.388503
11.621717	0.1	0.393212
11.623383	0.1	0.395656
11.625050	0.1	0.396490
11.626717	0.1	0.396132
11.628383	0.1	0.394285
11.630050	0.1	0.391006
11.631717	0.1	0.387967
11.633383	0.1	0.387132
11.635050	0.1	0.388503
11.636717	0.1	0.389993
11.638383	0.1	0.389874
11.640050	0.1	0.388682
11.641717	0.1	0.387549
11.643383	0.1	0.386298
11.645050	0.1	0.384510
11.646717	0.1	0.382781
11.648383	0.1	0.381589
11.650050	0.1	0.381172
11.651717	0.1	0.382066
11.653383	0.1	0.384569
11.655050	0.1	0.388384
11.656717	0.1	0.392497
11.658383	0.1	0.396252
11.660050	0.1	0.400066
11.661717	0.1	0.403464
11.663383	0.1	0.405252
11.665050	0.1	0.405073
11.666717	0.1	0.403941
11.668383	0.1	0.402808
11.670050	0.1	0.401437
11.671717	0.1	0.399649
11.673383	0.1	0.398278
11.675050	0.1	0.397861
11.676717	0.1	0.398576
11.678383	0.1	0.400305
11.680050	0.1	0.402153
11.681717	0.1	0.402510
11.683383	0.1	0.400424
11.685050	0.1	0.396192
11.686717	0.1	0.391364
11.688383	0.1	0.387967
11.690050	0.1	0.387609
11.691717	0.1	0.389993
11.693383	0.1	0.393748
11.695050	0.1	0.397325
11.696717	0.1	0.398934
11.698383	0.1	0.397444
11.700050	0.1	0.393808
11.701717	0.1	0.389874
11.703383	0.1	0.386357
11.705050	0.1	0.382483
11.706717	0.1	0.376761
11.708383	0.1	0.368476
11.710050	0.1	0.358760
11.711717	0.1	0.349879
11.713383	0.1	0.344038
11.715050	0.1	0.342608
11.716717	0.1	0.345647
11.718383	0.1	0.350893
11.720050	0.1	0.355542
11.721717	0.1	0.357568
11.723383	0.1	0.356734
11.725050	0.1	0.354528
11.726717	0.1	0.353694
11.728383	0.1	0.356138
11.730050	0.1	0.362217
11.731717	0.1	0.369966
11.733383	0.1	0.375748
11.735050	0.1	0.377476
11.736717	0.1	0.375986
11.738383	0.1	0.373602
11.740050	0.1	0.371277
11.741717	0.1	0.368476
11.743383	0.1	0.364602
11.745050	0.1	0.360072
11.746717	0.1	0.356138
11.748383	0.1	0.354111
11.750050	0.1	0.354409
11.751717	0.1	0.357211
11.753383	0.1	0.362396
11.755050	0.1	0.369012
11.756717	0.1	0.374734
11.758383	0.1	0.378013
11.760050	0.1	0.379801
11.761717	0.1	0.381231
11.763383	0.1	0.381529
11.765050	0.1	0.379026
11.766717	0.1	0.373721
11.768383	0.1	0.366569
11.770050	0.1	0.357926
11.771717	0.1	0.348806
11.773383	0.1	0.341952
11.775050	0.1	0.339508
11.776717	0.1	0.341594
11.778383	0.1	0.346363
11.780050	0.1	0.351846
11.781717	0.1	0.356913
11.783383	0.1	0.361264
11.785050	0.1	0.364482
11.786717	0.1	0.366747
11.788383	0.1	0.368416
11.790050	0.1	0.368834
11.791717	0.1	0.366330
11.793383	0.1	0.360191
11.795050	0.1	0.352144
11.796717	0.1	0.345230
11.798383	0.1	0.341773
11.800050	0.1	0.342071
11.801717	0.1	0.346065
11.803383	0.1	0.352502
11.805050	0.1	0.358880
11.806717	0.1	0.362873
11.808383	0.1	0.364363
11.810050	0.1	0.364661
11.811717	0.1	0.364959
11.813383	0.1	0.365794
11.815050	0.1	0.366986
11.816717	0.1	0.367641
11.818383	0.1	0.367403
11.820050	0.1	0.367165
11.821717	0.1	0.367701
11.823383	0.1	0.368893
11.825050	0.1	0.370443
11.826717	0.1	0.371933
11.828383	0.1	0.372529
11.830050	0.1	0.370920
11.831717	0.1	0.367105
11.833383	0.1	0.362515
11.835050	0.1	0.357747
11.836717	0.1	0.353098
11.838383	0.1	0.350177
11.840050	0.1	0.351250
11.841717	0.1	0.356317
11.843383	0.1	0.362337
11.845050	0.1	0.365615
11.846717	0.1	0.365198
11.848383	0.1	0.362694
11.850050	0.1	0.361145
11.851717	0.1	0.362694
11.853383	0.1	0.367880
11.855050	0.1	0.374436
11.856717	0.1	0.379026
11.858383	0.1	0.380635
11.860050	0.1	0.381112
11.861717	0.1	0.382602
11.863383	0.1	0.385463
11.865050	0.1	0.388622
11.866717	0.1	0.390768
11.868383	0.1	0.391841
11.870050	0.1	0.393391
11.871717	0.1	0.396371
11.873383	0.1	0.399947
11.875050	0.1	0.402749
11.876717	0.1	0.404298
11.878383	0.1	0.404835
11.880050	0.1	0.404179
11.881717	0.1	0.402570
11.883383	0.1	0.401437
11.885050	0.1	0.402451
11.886717	0.1	0.405550
11.888383	0.1	0.408947
11.890050	0.1	0.410199
11.891717	0.1	0.408828
11.893383	0.1	0.406921
11.895050	0.1	0.407517
11.896717	0.1	0.411153
11.898383	0.1	0.416994
11.900050	0.1	0.424027
11.901717	0.1	0.430822
11.903383	0.1	0.435948
11.905050	0.1	0.439048
11.906717	0.1	0.441134
11.908383	0.1	0.442803
11.910050	0.1	0.443041
11.911717	0.1	0.440717
11.913383	0.1	0.437200
11.915050	0.1	0.435114
11.916717	0.1	0.435591
11.918383	0.1	0.437200
11.920050	0.1	0.438035
11.921717	0.1	0.438631
11.923383	0.1	0.440896
11.925050	0.1	0.444829
11.926717	0.1	0.448704
11.928383	0.1	0.452876
11.930050	0.1	0.458419
11.931717	0.1	0.464857
11.933383	0.1	0.469804
11.935050	0.1	0.471830
11.936717	0.1	0.471890
11.938383	0.1	0.472188
11.940050	0.1	0.474036
11.941717	0.1	0.476778
11.943383	0.1	0.478864
11.945050	0.1	0.479877
11.946717	0.1	0.480711
11.948383	0.1	0.481904
11.950050	0.1	0.482440
11.951717	0.1	0.481546
11.953383	0.1	0.480890
11.955050	0.1	0.483513
11.956717	0.1	0.490010
11.958383	0.1	0.497758
11.960050	0.1	0.503778
11.961717	0.1	0.506818
11.963383	0.1	0.507414
11.965050	0.1	0.506938
11.966717	0.1	0.506699
11.968383	0.1	0.508189
11.970050	0.1	0.511467
11.971717	0.1	0.515044
11.973383	0.1	0.516951
11.975050	0.1	0.516772
11.976717	0.1	0.514865
11.978383	0.1	0.511289
11.980050	0.1	0.506222
11.981717	0.1	0.500917
11.983383	0.1	0.498056
11.985050	0.1	0.499904
11.986717	0.1	0.506997
11.988383	0.1	0.517607
11.990050	0.1	0.528634
11.991717	0.1	0.537574
11.993383	0.1	0.542939
11.995050	0.1	0.544608
11.996717	0.1	0.543594
11.998383	0.1	0.542581
12.000050	0.1	0.544250
12.001717	0.1	0.548482
12.003383	0.1	0.552774
12.005050	0.1	0.555456
12.006717	0.1	0.557303
12.008383	0.1	0.559211
12.010050	0.1	0.560045
12.011717	0.1	0.558853
12.013383	0.1	0.556171
12.015050	0.1	0.553548
12.016717	0.1	0.552058
12.018383	0.1	0.552058
12.020050	0.1	0.553608
12.021717	0.1	0.556469
12.023383	0.1	0.560641
12.025050	0.1	0.566065
12.026717	0.1	0.571668
12.028383	0.1	0.575841
12.030050	0.1	0.578046
12.031717	0.1	0.578225
12.033383	0.1	0.576794
12.035050	0.1	0.575006
12.036717	0.1	0.573576
12.038383	0.1	0.572860
12.040050	0.1	0.574112
12.041717	0.1	0.578463
12.043383	0.1	0.585139
12.045050	0.1	0.591874
12.046717	0.1	0.596941
12.048383	0.1	0.600040
12.050050	0.1	0.602365
12.051717	0.1	0.605106
12.053383	0.1	0.608027
12.055050	0.1	0.609934
12.056717	0.1	0.610113
12.058383	0.1	0.609398
12.060050	0.1	0.609398
12.061717	0.1	0.611126
12.063383	0.1	0.615597
12.065050	0.1	0.623107
12.066717	0.1	0.632227
12.068383	0.1	0.639677
12.070050	0.1	0.643671
12.071717	0.1	0.645518
12.073383	0.1	0.647843
12.075050	0.1	0.651896
12.076717	0.1	0.657678
12.078383	0.1	0.664294
12.080050	0.1	0.670731
12.081717	0.1	0.676394
12.083383	0.1	0.680983
12.085050	0.1	0.684738
12.086717	0.1	0.688434
12.088383	0.1	0.693083
12.090050	0.1	0.698090
12.091717	0.1	0.700593
12.093383	0.1	0.698865
12.095050	0.1	0.694335
12.096717	0.1	0.689864
12.098383	0.1	0.688016
12.100050	0.1	0.689328
12.101717	0.1	0.691950
12.103383	0.1	0.694573
12.105050	0.1	0.696778
12.106717	0.1	0.697434
12.108383	0.1	0.695586
12.110050	0.1	0.693321
12.111717	0.1	0.693679
12.113383	0.1	0.697970
12.115050	0.1	0.705957
12.116717	0.1	0.716984
12.118383	0.1	0.728846
12.120050	0.1	0.738680
12.121717	0.1	0.744283
12.123383	0.1	0.744581
12.125050	0.1	0.739813
12.126717	0.1	0.732064
12.128383	0.1	0.725210
12.130050	0.1	0.722528
12.131717	0.1	0.724912
12.133383	0.1	0.731707
12.135050	0.1	0.740826
12.136717	0.1	0.748992
12.138383	0.1	0.753403
12.140050	0.1	0.753999
12.141717	0.1	0.752449
12.143383	0.1	0.749886
12.145050	0.1	0.746846
12.146717	0.1	0.744343
12.148383	0.1	0.745356
12.150050	0.1	0.752807
12.151717	0.1	0.766814
12.153383	0.1	0.783801
12.155050	0.1	0.799775
12.156717	0.1	0.812531
12.158383	0.1	0.821888
12.160050	0.1	0.828803
12.161717	0.1	0.835419
12.163383	0.1	0.842750
12.165050	0.1	0.849843
12.166717	0.1	0.855029
12.168383	0.1	0.857592
12.170050	0.1	0.858486
12.171717	0.1	0.860155
12.173383	0.1	0.864565
12.175050	0.1	0.871837
12.176717	0.1	0.881136
12.178383	0.1	0.892401
12.180050	0.1	0.905335
12.181717	0.1	0.919282
12.183383	0.1	0.933945
12.185050	0.1	0.948966
12.186717	0.1	0.963152
12.188383	0.1	0.974655
12.190050	0.1	0.982165
12.191717	0.1	0.986576
12.193383	0.1	0.990391
12.195050	0.1	0.995874
12.196717	0.1	1.004338
12.198383	0.1	1.015902
12.200050	0.1	1.028538
12.201717	0.1	1.038790
12.203383	0.1	1.044929
12.205050	0.1	1.047731
12.206717	0.1	1.049995
12.208383	0.1	1.055181
12.210050	0.1	1.065314
12.211717	0.1	1.079559
12.213383	0.1	1.096070
12.215050	0.1	1.112640
12.216717	0.1	1.126707
12.218383	0.1	1.136303
12.220050	0.1	1.142740
12.221717	0.1	1.149595
12.223383	0.1	1.159728
12.225050	0.1	1.173735
12.226717	0.1	1.190603
12.228383	0.1	1.208305
12.230050	0.1	1.224995
12.231717	0.1	1.240790
12.233383	0.1	1.256585
12.235050	0.1	1.272619
12.236717	0.1	1.287878
12.238383	0.1	1.300752
12.240050	0.1	1.310766
12.241717	0.1	1.319587
12.243383	0.1	1.328766
12.245050	0.1	1.337767
12.246717	0.1	1.345456
12.248383	0.1	1.353502
12.250050	0.1	1.364708
12.251717	0.1	1.378656
12.253383	0.1	1.392067
12.255050	0.1	1.402855
12.256717	0.1	1.411736
12.258383	0.1	1.420677
12.260050	0.1	1.430988
12.261717	0.1	1.442731
12.263383	0.1	1.454294
12.265050	0.1	1.463592
12.266717	0.1	1.470804
12.268383	0.1	1.478314
12.270050	0.1	1.487672
12.271717	0.1	1.498342
12.273383	0.1	1.509845
12.275050	0.1	1.522660
12.276717	0.1	1.536489
12.278383	0.1	1.549244
12.280050	0.1	1.560211
12.281717	0.1	1.571238
12.283383	0.1	1.584292
12.285050	0.1	1.598299
12.286717	0.1	1.610637
12.288383	0.1	1.619995
12.290050	0.1	1.626551
12.291717	0.1	1.631618
12.293383	0.1	1.636982
12.295050	0.1	1.643539
12.296717	0.1	1.650512
12.298383	0.1	1.656652
12.300050	0.1	1.661718
12.301717	0.1	1.667202
12.303383	0.1	1.674533
12.305050	0.1	1.683712
12.306717	0.1	1.693249
12.308383	0.1	1.701892
12.310050	0.1	1.708567
12.311717	0.1	1.713157
12.313383	0.1	1.716614
12.315050	0.1	1.720131
12.316717	0.1	1.724064
12.318383	0.1	1.728416
12.320050	0.1	1.733124
12.321717	0.1	1.738489
12.323383	0.1	1.744926
12.325050	0.1	1.752138
12.326717	0.1	1.759172
12.328383	0.1	1.765251
12.330050	0.1	1.769662
12.331717	0.1	1.771510
12.333383	0.1	1.770973
12.335050	0.1	1.769662
12.336717	0.1	1.769126
12.338383	0.1	1.769900
12.340050	0.1	1.771629
12.341717	0.1	1.774728
12.343383	0.1	1.779556
12.345050	0.1	1.785100
12.346717	0.1	1.790166
12.348383	0.1	1.794815
12.350050	0.1	1.799166
12.351717	0.1	1.802564
12.353383	0.1	1.804412
12.355050	0.1	1.805902
12.356717	0.1	1.809657
12.358383	0.1	1.816273
12.360050	0.1	1.823008
12.361717	0.1	1.826704
12.363383	0.1	1.827359
12.365050	0.1	1.826704
12.366717	0.1	1.826108
12.368383	0.1	1.826823
12.370050	0.1	1.829803
12.371717	0.1	1.834810
12.373383	0.1	1.840532
12.375050	0.1	1.846135
12.376717	0.1	1.851499
12.378383	0.1	1.856148
12.380050	0.1	1.860023
12.381717	0.1	1.863778
12.383383	0.1	1.868188
12.385050	0.1	1.872778
12.386717	0.1	1.875877
12.388383	0.1	1.876116
12.390050	0.1	1.873195
12.391717	0.1	1.868844
12.393383	0.1	1.865447
12.395050	0.1	1.864553
12.396717	0.1	1.866281
12.398383	0.1	1.869440
12.400050	0.1	1.872003
12.401717	0.1	1.871705
12.403383	0.1	1.868069
12.405050	0.1	1.863837
12.406717	0.1	1.861632
12.408383	0.1	1.861572
12.410050	0.1	1.862407
12.411717	0.1	1.862884
12.413383	0.1	1.862884
12.415050	0.1	1.862764
12.416717	0.1	1.862645
12.418383	0.1	1.862407
12.420050	0.1	1.862049
12.421717	0.1	1.861036
12.423383	0.1	1.857936
12.425050	0.1	1.852691
12.426717	0.1	1.846850
12.428383	0.1	1.841784
12.430050	0.1	1.837134
12.431717	0.1	1.832426
12.433383	0.1	1.828253
12.435050	0.1	1.825214
12.436717	0.1	1.822651
12.438383	0.1	1.818359
12.440050	0.1	1.809836
12.441717	0.1	1.796842
12.443383	0.1	1.782298
12.445050	0.1	1.769245
12.446717	0.1	1.759529
12.448383	0.1	1.753569
12.450050	0.1	1.750052
12.451717	0.1	1.747370
12.453383	0.1	1.744509
12.455050	0.1	1.740992
12.456717	0.1	1.736045
12.458383	0.1	1.728237
12.460050	0.1	1.717508
12.461717	0.1	1.705468
12.463383	0.1	1.694918
12.465050	0.1	1.687408
12.466717	0.1	1.682103
12.468383	0.1	1.677454
12.470050	0.1	1.672626
12.471717	0.1	1.666963
12.473383	0.1	1.660049
12.475050	0.1	1.651585
12.476717	0.1	1.641810
12.478383	0.1	1.632094
12.480050	0.1	1.624107
12.481717	0.1	1.617730
12.483383	0.1	1.612127
12.485050	0.1	1.606464
12.486717	0.1	1.598537
12.488383	0.1	1.585603
12.490050	0.1	1.567245
12.491717	0.1	1.545429
12.493383	0.1	1.523018
12.495050	0.1	1.503050
12.496717	0.1	1.487672
12.498383	0.1	1.477242
12.500050	0.1	1.471341
12.501717	0.1	1.468897
12.503383	0.1	1.467764
12.505050	0.1	1.465440
12.506717	0.1	1.460493
12.508383	0.1	1.452923
12.510050	0.1	1.443446
12.511717	0.1	1.432300
12.513383	0.1	1.419842
12.515050	0.1	1.408100
12.516717	0.1	1.398504
12.518383	0.1	1.390576
12.520050	0.1	1.382232
12.521717	0.1	1.372159
12.523383	0.1	1.360178
12.525050	0.1	1.346946
12.526717	0.1	1.334369
12.528383	0.1	1.325131
12.530050	0.1	1.320422
12.531717	0.1	1.319230
12.533383	0.1	1.320601
12.535050	0.1	1.323581
12.536717	0.1	1.326144
12.538383	0.1	1.326740
12.540050	0.1	1.325250
12.541717	0.1	1.321375
12.543383	0.1	1.315296
12.545050	0.1	1.308441
12.546717	0.1	1.302362
12.548383	0.1	1.296938
12.550050	0.1	1.291335
12.551717	0.1	1.284659
12.553383	0.1	1.276016
12.555050	0.1	1.266122
12.556717	0.1	1.257837
12.558383	0.1	1.254082
12.560050	0.1	1.255572
12.561717	0.1	1.260400
12.563383	0.1	1.264751
12.565050	0.1	1.264870
12.566717	0.1	1.259565
12.568383	0.1	1.250565
12.570050	0.1	1.240969
12.571717	0.1	1.234055
12.573383	0.1	1.231790
12.575050	0.1	1.233220
12.576717	0.1	1.234472
12.578383	0.1	1.232505
12.580050	0.1	1.228273
12.581717	0.1	1.224458
12.583383	0.1	1.222193
12.585050	0.1	1.220286
12.586717	0.1	1.217783
12.588383	0.1	1.214385
12.590050	0.1	1.210213
12.591717	0.1	1.206160
12.593383	0.1	1.202643
12.595050	0.1	1.198173
12.596717	0.1	1.190782
12.598383	0.1	1.180649
12.600050	0.1	1.170337
12.601717	0.1	1.162887
12.603383	0.1	1.159787
12.605050	0.1	1.160264
12.606717	0.1	1.161814
12.608383	0.1	1.162171
12.610050	0.1	1.160860
12.611717	0.1	1.157999
12.613383	0.1	1.152396
12.615050	0.1	1.142740
12.616717	0.1	1.130104
12.618383	0.1	1.117766
12.620050	0.1	1.108468
12.621717	0.1	1.102865
12.623383	0.1	1.099646
12.625050	0.1	1.097143
12.626717	0.1	1.095176
12.628383	0.1	1.093984
12.630050	0.1	1.092613
12.631717	0.1	1.089573
12.633383	0.1	1.084745
12.635050	0.1	1.078725
12.636717	0.1	1.072288
12.638383	0.1	1.066864
12.640050	0.1	1.063407
12.641717	0.1	1.062214
12.643383	0.1	1.062393
12.645050	0.1	1.062751
12.646717	0.1	1.062274
12.648383	0.1	1.060724
12.650050	0.1	1.058817
12.651717	0.1	1.057088
12.653383	0.1	1.055241
12.655050	0.1	1.051903
12.656717	0.1	1.045883
12.658383	0.1	1.037002
12.660050	0.1	1.026154
12.661717	0.1	1.015067
12.663383	0.1	1.006007
12.665050	0.1	1.000166
12.666717	0.1	0.997722
12.668383	0.1	0.998199
12.670050	0.1	1.000285
12.671717	0.1	1.001358
12.673383	0.1	1.000106
12.675050	0.1	0.997901
12.676717	0.1	0.996888
12.678383	0.1	0.997424
12.680050	0.1	0.997603
12.681717	0.1	0.995755
12.683383	0.1	0.991583
12.685050	0.1	0.985503
12.686717	0.1	0.977993
12.688383	0.1	0.970304
12.690050	0.1	0.963152
12.691717	0.1	0.956059
12.693383	0.1	0.948250
12.695050	0.1	0.939667
12.696717	0.1	0.931501
12.698383	0.1	0.924945
12.700050	0.1	0.919581
12.701717	0.1	0.914931
12.703383	0.1	0.911892
12.705050	0.1	0.911295
12.706717	0.1	0.911355
12.708383	0.1	0.908673
12.710050	0.1	0.902832
12.711717	0.1	0.897348
12.713383	0.1	0.895202
12.715050	0.1	0.895500
12.716717	0.1	0.895441
12.718383	0.1	0.894070
12.720050	0.1	0.891864
12.721717	0.1	0.888348
12.723383	0.1	0.882328
12.725050	0.1	0.873566
12.726717	0.1	0.863016
12.728383	0.1	0.852466
12.730050	0.1	0.843644
12.731717	0.1	0.836790
12.733383	0.1	0.831664
12.735050	0.1	0.828385
12.736717	0.1	0.826836
12.738383	0.1	0.825584
12.740050	0.1	0.823319
12.741717	0.1	0.819624
12.743383	0.1	0.814199
12.745050	0.1	0.807226
12.746717	0.1	0.799477
12.748383	0.1	0.792265
12.750050	0.1	0.787497
12.751717	0.1	0.785470
12.753383	0.1	0.783801
12.755050	0.1	0.780284
12.756717	0.1	0.774682
12.758383	0.1	0.768364
12.760050	0.1	0.762701
12.761717	0.1	0.757396
12.763383	0.1	0.751078
12.765050	0.1	0.743091
12.766717	0.1	0.734448
12.768383	0.1	0.726879
12.770050	0.1	0.720561
12.771717	0.1	0.714839
12.773383	0.1	0.710070
12.775050	0.1	0.707448
12.776717	0.1	0.707388
12.778383	0.1	0.708282
12.780050	0.1	0.708640
12.781717	0.1	0.708044
12.783383	0.1	0.705719
12.785050	0.1	0.700772
12.786717	0.1	0.693083
12.788383	0.1	0.683844
12.790050	0.1	0.675201
12.791717	0.1	0.670016
12.793383	0.1	0.670373
12.795050	0.1	0.675023
12.796717	0.1	0.679433
12.798383	0.1	0.679672
12.800050	0.1	0.675142
12.801717	0.1	0.667989
12.803383	0.1	0.661194
12.805050	0.1	0.656962
12.806717	0.1	0.655055
12.808383	0.1	0.654638
12.810050	0.1	0.656247
12.811717	0.1	0.660062
12.813383	0.1	0.663459
12.815050	0.1	0.662804
12.816717	0.1	0.657499
12.818383	0.1	0.650466
12.820050	0.1	0.645042
12.821717	0.1	0.642836
12.823383	0.1	0.643671
12.825050	0.1	0.646353
12.826717	0.1	0.649273
12.828383	0.1	0.651121
12.830050	0.1	0.651658
12.831717	0.1	0.651121
12.833383	0.1	0.649750
12.835050	0.1	0.648856
12.836717	0.1	0.649333
12.838383	0.1	0.650108
12.840050	0.1	0.649095
12.841717	0.1	0.646353
12.843383	0.1	0.643969
12.845050	0.1	0.643253
12.846717	0.1	0.643373
12.848383	0.1	0.642598
12.850050	0.1	0.640273
12.851717	0.1	0.637770
12.853383	0.1	0.637412
12.855050	0.1	0.639439
12.856717	0.1	0.642300
12.858383	0.1	0.645101
12.860050	0.1	0.648856
12.861717	0.1	0.653625
12.863383	0.1	0.657260
12.865050	0.1	0.657320
12.866717	0.1	0.653684
12.868383	0.1	0.648260
12.870050	0.1	0.642955
12.871717	0.1	0.638664
12.873383	0.1	0.635803
12.875050	0.1	0.634253
12.876717	0.1	0.633121
12.878383	0.1	0.631750
12.880050	0.1	0.630558
12.881717	0.1	0.629902
12.883383	0.1	0.629664
12.885050	0.1	0.630438
12.886717	0.1	0.633061
12.888383	0.1	0.637293
12.890050	0.1	0.640869
12.891717	0.1	0.641167
12.893383	0.1	0.637412
12.895050	0.1	0.631630
12.896717	0.1	0.626028
12.898383	0.1	0.622034
12.900050	0.1	0.620484
12.901717	0.1	0.620365
12.903383	0.1	0.620365
12.905050	0.1	0.619590
12.906717	0.1	0.617921
12.908383	0.1	0.615358
12.910050	0.1	0.612199
12.911717	0.1	0.609815
12.913383	0.1	0.609696
12.915050	0.1	0.611544
12.916717	0.1	0.613153
12.918383	0.1	0.613391
12.920050	0.1	0.613630
12.921717	0.1	0.616133
12.923383	0.1	0.621438
12.925050	0.1	0.627399
12.926717	0.1	0.630736
12.928383	0.1	0.630260
12.930050	0.1	0.627518
12.931717	0.1	0.624776
12.933383	0.1	0.623107
12.935050	0.1	0.622392
12.936717	0.1	0.621915
12.938383	0.1	0.620842
12.940050	0.1	0.620008
12.941717	0.1	0.621259
12.943383	0.1	0.624478
12.945050	0.1	0.627279
12.946717	0.1	0.627697
12.948383	0.1	0.626266
12.950050	0.1	0.625193
12.951717	0.1	0.625908
12.953383	0.1	0.627518
12.955050	0.1	0.628352
12.956717	0.1	0.627875
12.958383	0.1	0.626981
12.960050	0.1	0.626147
12.961717	0.1	0.624895
12.963383	0.1	0.622928
12.965050	0.1	0.620544
12.966717	0.1	0.618696
12.968383	0.1	0.617862
12.970050	0.1	0.617564
12.971717	0.1	0.617087
12.973383	0.1	0.616074
12.975050	0.1	0.615418
12.976717	0.1	0.616133
12.978383	0.1	0.618756
12.980050	0.1	0.622630
12.981717	0.1	0.626028
12.983383	0.1	0.627399
12.985050	0.1	0.627339
12.986717	0.1	0.627041
12.988383	0.1	0.626147
12.990050	0.1	0.624180
12.991717	0.1	0.621855
12.993383	0.1	0.620782
12.995050	0.1	0.622690
12.996717	0.1	0.627399
12.998383	0.1	0.632525
13.000050	0.1	0.635266
13.001717	0.1	0.634193
13.003383	0.1	0.629365
13.005050	0.1	0.622094
13.006717	0.1	0.615776
13.008383	0.1	0.613272
13.010050	0.1	0.614584
13.011717	0.1	0.618041
13.013383	0.1	0.622332
13.015050	0.1	0.626147
13.016717	0.1	0.628114
13.018383	0.1	0.627756
13.020050	0.1	0.625491
13.021717	0.1	0.622273
13.023383	0.1	0.619173
13.025050	0.1	0.617087
13.026717	0.1	0.615835
13.028383	0.1	0.614882
13.030050	0.1	0.614941
13.031717	0.1	0.616491
13.033383	0.1	0.618815
13.035050	0.1	0.620782
13.036717	0.1	0.622273
13.038383	0.1	0.624299
13.040050	0.1	0.626922
13.041717	0.1	0.628948
13.043383	0.1	0.628948
13.045050	0.1	0.627935
13.046717	0.1	0.628412
13.048383	0.1	0.631690
13.050050	0.1	0.637412
13.051717	0.1	0.646055
13.053383	0.1	0.657320
13.055050	0.1	0.668228
13.056717	0.1	0.674963
13.058383	0.1	0.676811
13.060050	0.1	0.675023
13.061717	0.1	0.671089
13.063383	0.1	0.667214
13.065050	0.1	0.665605
13.066717	0.1	0.666916
13.068383	0.1	0.670016
13.070050	0.1	0.673890
13.071717	0.1	0.677943
13.073383	0.1	0.681520
13.075050	0.1	0.684321
13.076717	0.1	0.686646
13.078383	0.1	0.689089
13.080050	0.1	0.692189
13.081717	0.1	0.696659
13.083383	0.1	0.703335
13.085050	0.1	0.712097
13.086717	0.1	0.721097
13.088383	0.1	0.728309
13.090050	0.1	0.733256
13.091717	0.1	0.736773
13.093383	0.1	0.739336
13.095050	0.1	0.740588
13.096717	0.1	0.740707
13.098383	0.1	0.740469
13.100050	0.1	0.740051
13.101717	0.1	0.739336
13.103383	0.1	0.739157
13.105050	0.1	0.741124
13.106717	0.1	0.745893
13.108383	0.1	0.752389
13.110050	0.1	0.758886
13.111717	0.1	0.765026
13.113383	0.1	0.771582
13.115050	0.1	0.778854
13.116717	0.1	0.785351
13.118383	0.1	0.789523
13.120050	0.1	0.791311
13.121717	0.1	0.791729
13.123383	0.1	0.791490
13.125050	0.1	0.790894
13.126717	0.1	0.791311
13.128383	0.1	0.794709
13.130050	0.1	0.800788
13.131717	0.1	0.807464
13.133383	0.1	0.813067
13.135050	0.1	0.817180
13.136717	0.1	0.820220
13.138383	0.1	0.822544
13.140050	0.1	0.824392
13.141717	0.1	0.825346
13.143383	0.1	0.824571
13.145050	0.1	0.822246
13.146717	0.1	0.820398
13.148383	0.1	0.820637
13.150050	0.1	0.822365
13.151717	0.1	0.824750
13.153383	0.1	0.827611
13.155050	0.1	0.830650
13.156717	0.1	0.833452
13.158383	0.1	0.836730
13.160050	0.1	0.841081
13.161717	0.1	0.846505
13.163383	0.1	0.852943
13.165050	0.1	0.860870
13.166717	0.1	0.869215
13.168383	0.1	0.874460
13.170050	0.1	0.873923
13.171717	0.1	0.868380
13.173383	0.1	0.861108
13.175050	0.1	0.854492
13.176717	0.1	0.849962
13.178383	0.1	0.848889
13.180050	0.1	0.851870
13.181717	0.1	0.858188
13.183383	0.1	0.866473
13.185050	0.1	0.874341
13.186717	0.1	0.879169
13.188383	0.1	0.880420
13.190050	0.1	0.879645
13.191717	0.1	0.878632
13.193383	0.1	0.878394
13.195050	0.1	0.880003
13.196717	0.1	0.883400
13.198383	0.1	0.887692
13.200050	0.1	0.891864
13.201717	0.1	0.896275
13.203383	0.1	0.901997
13.205050	0.1	0.908613
13.206717	0.1	0.914693
13.208383	0.1	0.919879
13.210050	0.1	0.925422
13.211717	0.1	0.932097
13.213383	0.1	0.939608
13.215050	0.1	0.947714
13.216717	0.1	0.956714
13.218383	0.1	0.965953
13.220050	0.1	0.974119
13.221717	0.1	0.981391
13.223383	0.1	0.989497
13.225050	0.1	0.999570
13.226717	0.1	1.010001
13.228383	0.1	1.017213
13.230050	0.1	1.020253
13.231717	0.1	1.022279
13.233383	0.1	1.027346
13.235050	0.1	1.036882
13.236717	0.1	1.049161
13.238383	0.1	1.061618
13.240050	0.1	1.073718
13.241717	0.1	1.087725
13.243383	0.1	1.106024
13.245050	0.1	1.129031
13.246717	0.1	1.155078
13.248383	0.1	1.181781
13.250050	0.1	1.208484
13.251717	0.1	1.235783
13.253383	0.1	1.264274
13.255050	0.1	1.293004
13.256717	0.1	1.320899
13.258383	0.1	1.348853
13.260050	0.1	1.378357
13.261717	0.1	1.409352
13.263383	0.1	1.440942
13.265050	0.1	1.473844
13.266717	0.1	1.510084
13.268383	0.1	1.550436
13.270050	0.1	1.593173
13.271717	0.1	1.636326
13.273383	0.1	1.680434
13.275050	0.1	1.727760
13.276717	0.1	1.778841
13.278383	0.1	1.832008
13.280050	0.1	1.885712
13.281717	0.1	1.939833
13.283383	0.1	1.994670
13.285050	0.1	2.050221
13.286717	0.1	2.107859
13.288383	0.1	2.170265
13.290050	0.1	2.238512
13.291717	0.1	2.311885
13.293383	0.1	2.389670
13.295050	0.1	2.471447
13.296717	0.1	2.555728
13.298383	0.1	2.639532
13.300050	0.1	2.721548
13.301717	0.1	2.803981
13.303383	0.1	2.891421
13.305050	0.1	2.986491
13.306717	0.1	3.087759
13.308383	0.1	3.192067
13.310050	0.1	3.296316
13.311717	0.1	3.399432
13.313383	0.1	3.502608
13.315050	0.1	3.608823
13.316717	0.1	3.721178
13.318383	0.1	3.840447
13.320050	0.1	3.964961
13.321717	0.1	4.092038
13.323383	0.1	4.220128
13.325050	0.1	4.349947
13.326717	0.1	4.482925
13.328383	0.1	4.619599
13.330050	0.1	4.760266
13.331717	0.1	4.904926
13.333383	0.1	5.053819
13.335050	0.1	5.208373
13.336717	0.1	5.370617
13.338383	0.1	5.540789
13.340050	0.1	5.717039
13.341717	0.1	5.897344
13.343383	0.1	6.081105
13.345050	0.1	6.268084
13.346717	0.1	6.458760
13.348383	0.1	6.654382
13.350050	0.1	6.856621
13.351717	0.1	7.066131
13.353383	0.1	7.282734
13.355050	0.1	7.505715
13.356717	0.1	7.734955
13.358383	0.1	7.971168
13.360050	0.1	8.215070
13.361717	0.1	8.465946
13.363383	0.1	8.722008
13.365050	0.1	8.982122
13.366717	0.1	9.246827
13.368383	0.1	9.517134
13.370050	0.1	9.792567
13.371717	0.1	10.072768
13.373383	0.1	10.359824
13.375050	0.1	10.656059
13.376717	0.1	10.961474
13.378383	0.1	11.274577
13.380050	0.1	11.593879
13.381717	0.1	11.917711
13.383383	0.1	12.244464
13.385050	0.1	12.572170
13.386717	0.1	12.899996
13.388383	0.1	13.229371
13.390050	0.1	13.563455
13.391717	0.1	13.904036
13.393383	0.1	14.249743
13.395050	0.1	14.597596
13.396717	0.1	14.945925
13.398383	0.1	15.294434
13.400050	0.1	15.643180
13.401717	0.1	15.990735
13.403383	0.1	16.334594
13.405050	0.1	16.672433
13.406717	0.1	17.004014
13.408383	0.1	17.330528
13.410050	0.1	17.652691
13.411717	0.1	17.969609
13.413383	0.1	18.279673
13.415050	0.1	18.581928
13.416717	0.1	18.875898
13.418383	0.1	19.161762
13.420050	0.1	19.440533
13.421717	0.1	19.712807
13.423383	0.1	19.977094
13.425050	0.1	20.230712
13.426717	0.1	20.472409
13.428383	0.1	20.702721
13.430050	0.1	20.922364
13.431717	0.1	21.130742
13.433383	0.1	21.326305
13.435050	0.1	21.508635
13.436717	0.1	21.677793
13.438383	0.1	21.833898
13.440050	0.1	21.977724
13.441717	0.1	22.110046
13.443383	0.1	22.230150
13.445050	0.1	22.337319
13.446717	0.1	22.433223
13.448383	0.1	22.520782
13.450050	0.1	22.602679
13.451717	0.1	22.680046
13.453383	0.1	22.751929
13.455050	0.1	22.816361
13.456717	0.1	22.870840
13.458383	0.1	22.913159
13.460050	0.1	22.943379
13.461717	0.1	22.963942
13.463383	0.1	22.977115
13.465050	0.1	22.982718
13.466717	0.1	22.980095
13.468383	0.1	22.970201
13.470050	0.1	22.954525
13.471717	0.1	22.933663
13.473383	0.1	22.907616
13.475050	0.1	22.877218
13.476717	0.1	22.843481
13.478383	0.1	22.806407
13.480050	0.1	22.764863
13.481717	0.1	22.718073
13.483383	0.1	22.665204
13.485050	0.1	22.605182
13.486717	0.1	22.538127
13.488383	0.1	22.465409
13.490050	0.1	22.387983
13.491717	0.1	22.305490
13.493383	0.1	22.216619
13.495050	0.1	22.119762
13.496717	0.1	22.014500
13.498383	0.1	21.901490
13.500050	0.1	21.781148
13.501717	0.1	21.654071
13.503383	0.1	21.521152
13.505050	0.1	21.382810
13.506717	0.1	21.239044
13.508383	0.1	21.089436
13.510050	0.1	20.933570
13.511717	0.1	20.771624
13.513383	0.1	20.604016
13.515050	0.1	20.430805
13.516717	0.1	20.251812
13.518383	0.1	20.067157
13.520050	0.1	19.876600
13.521717	0.1	19.679011
13.523383	0.1	19.473554
13.525050	0.1	19.259037
13.526717	0.1	19.033672
13.528383	0.1	18.796207
13.530050	0.1	18.547238
13.531717	0.1	18.288435
13.533383	0.1	18.021227
13.535050	0.1	17.746926
13.536717	0.1	17.467083
13.538383	0.1	17.183722
13.540050	0.1	16.898097
13.541717	0.1	16.609431
13.543383	0.1	16.316355
13.545050	0.1	16.018034
13.546717	0.1	15.714646
13.548383	0.1	15.406490
13.550050	0.1	15.093506
13.551717	0.1	14.775575
13.553383	0.1	14.452935
13.555050	0.1	14.126242
13.556717	0.1	13.795138
13.558383	0.1	13.458432
13.560050	0.1	13.115884
13.561717	0.1	12.769700
13.563383	0.1	12.423218
13.565050	0.1	12.078822
13.566717	0.1	11.737645
13.568383	0.1	11.400045
13.570050	0.1	11.065543
13.571717	0.1	10.733486
13.573383	0.1	10.403932
13.575050	0.1	10.076643
13.576717	0.1	9.751201
13.578383	0.1	9.427667
13.580050	0.1	9.106577
13.581717	0.1	8.787692
13.583383	0.1	8.471907
13.585050	0.1	8.161128
13.586717	0.1	7.856608
13.588383	0.1	7.558406
13.590050	0.1	7.266343
13.591717	0.1	6.980718
13.593383	0.1	6.702006
13.595050	0.1	6.430686
13.596717	0.1	6.167651
13.598383	0.1	5.914569
13.600050	0.1	5.672694
13.601717	0.1	5.441726
13.603383	0.1	5.220056
13.605050	0.1	5.005658
13.606717	0.1	4.797101
13.608383	0.1	4.594028
13.610050	0.1	4.396916
13.611717	0.1	4.206777
13.613383	0.1	4.024506
13.615050	0.1	3.850758
13.616717	0.1	3.684998
13.618383	0.1	3.526330
13.620050	0.1	3.374100
13.621717	0.1	3.228843
13.623383	0.1	3.091037
13.625050	0.1	2.960146
13.626717	0.1	2.835870
13.628383	0.1	2.719104
13.630050	0.1	2.610862
13.631717	0.1	2.511084
13.633383	0.1	2.418518
13.635050	0.1	2.330840
13.636717	0.1	2.246082
13.638383	0.1	2.164126
13.640050	0.1	2.086520
13.641717	0.1	2.014518
13.643383	0.1	1.947284
13.645050	0.1	1.882911
13.646717	0.1	1.820207
13.648383	0.1	1.759887
13.650050	0.1	1.703978
13.651717	0.1	1.654148
13.653383	0.1	1.610756
13.655050	0.1	1.572430
13.656717	0.1	1.535893
13.658383	0.1	1.498461
13.660050	0.1	1.459718
13.661717	0.1	1.420856
13.663383	0.1	1.383007
13.665050	0.1	1.346707
13.666717	0.1	1.312554
13.668383	0.1	1.280546
13.670050	0.1	1.250267
13.671717	0.1	1.222074
13.673383	0.1	1.196444
13.675050	0.1	1.173854
13.676717	0.1	1.154661
13.678383	0.1	1.138687
13.680050	0.1	1.124442
13.681717	0.1	1.108944
13.683383	0.1	1.089931
13.685050	0.1	1.067400
13.686717	0.1	1.043439
13.688383	0.1	1.019955
13.690050	0.1	0.998318
13.691717	0.1	0.979841
13.693383	0.1	0.965118
13.695050	0.1	0.953496
13.696717	0.1	0.943542
13.698383	0.1	0.933707
13.700050	0.1	0.922501
13.701717	0.1	0.909030
13.703383	0.1	0.894249
13.705050	0.1	0.880361
13.706717	0.1	0.869751
13.708383	0.1	0.863910
13.710050	0.1	0.862002
13.711717	0.1	0.860453
13.713383	0.1	0.855386
13.715050	0.1	0.845969
13.716717	0.1	0.834107
13.718383	0.1	0.821650
13.720050	0.1	0.809193
13.721717	0.1	0.797391
13.723383	0.1	0.787914
13.725050	0.1	0.782251
13.726717	0.1	0.780463
13.728383	0.1	0.781119
13.730050	0.1	0.782192
13.731717	0.1	0.781834
13.733383	0.1	0.778914
13.735050	0.1	0.773072
13.736717	0.1	0.764310
13.738383	0.1	0.752687
13.740050	0.1	0.739455
13.741717	0.1	0.726819
13.743383	0.1	0.717342
13.745050	0.1	0.712156
13.746717	0.1	0.710011
13.748383	0.1	0.707984
13.750050	0.1	0.703692
13.751717	0.1	0.697076
13.753383	0.1	0.689209
13.755050	0.1	0.679731
13.756717	0.1	0.667870
13.758383	0.1	0.654519
13.760050	0.1	0.642538
13.761717	0.1	0.635326
13.763383	0.1	0.634730
13.765050	0.1	0.639558
13.766717	0.1	0.645936
13.768383	0.1	0.650227
13.770050	0.1	0.651538
13.771717	0.1	0.650764
13.773383	0.1	0.647783
13.775050	0.1	0.642598
13.776717	0.1	0.636697
13.778383	0.1	0.631630
13.780050	0.1	0.626981
13.781717	0.1	0.621557
13.783383	0.1	0.614762
13.785050	0.1	0.606358
13.786717	0.1	0.596225
13.788383	0.1	0.585198
13.790050	0.1	0.575364
13.791717	0.1	0.569224
13.793383	0.1	0.568092
13.795050	0.1	0.571013
13.796717	0.1	0.575304
13.798383	0.1	0.578165
13.800050	0.1	0.578582
13.801717	0.1	0.577211
13.803383	0.1	0.574708
13.805050	0.1	0.571132
13.806717	0.1	0.567138
13.808383	0.1	0.563264
13.810050	0.1	0.559866
13.811717	0.1	0.557244
13.813383	0.1	0.555158
13.815050	0.1	0.552535
13.816717	0.1	0.548303
13.818383	0.1	0.542343
13.820050	0.1	0.536323
13.821717	0.1	0.532627
13.823383	0.1	0.533164
13.825050	0.1	0.537634
13.826717	0.1	0.542700
13.828383	0.1	0.544786
13.830050	0.1	0.543416
13.831717	0.1	0.540912
13.833383	0.1	0.539124
13.835050	0.1	0.538290
13.836717	0.1	0.538111
13.838383	0.1	0.537932
13.840050	0.1	0.536621
13.841717	0.1	0.534177
13.843383	0.1	0.531912
13.845050	0.1	0.530720
13.846717	0.1	0.530720
13.848383	0.1	0.531912
13.850050	0.1	0.534892
13.851717	0.1	0.539422
13.853383	0.1	0.544071
13.855050	0.1	0.547528
13.856717	0.1	0.549614
13.858383	0.1	0.551045
13.860050	0.1	0.552356
13.861717	0.1	0.552893
13.863383	0.1	0.551701
13.865050	0.1	0.548661
13.866717	0.1	0.544250
13.868383	0.1	0.539124
13.870050	0.1	0.534415
13.871717	0.1	0.532508
13.873383	0.1	0.535429
13.875050	0.1	0.542700
13.876717	0.1	0.551105
13.878383	0.1	0.556469
13.880050	0.1	0.556886
13.881717	0.1	0.553191
13.883383	0.1	0.546992
13.885050	0.1	0.540435
13.886717	0.1	0.535786
13.888383	0.1	0.534594
13.890050	0.1	0.536561
13.891717	0.1	0.539184
13.893383	0.1	0.540137
13.895050	0.1	0.539959
13.896717	0.1	0.541270
13.898383	0.1	0.545323
13.900050	0.1	0.551045
13.901717	0.1	0.556886
13.903383	0.1	0.562489
13.905050	0.1	0.568450
13.906717	0.1	0.573576
13.908383	0.1	0.576139
13.910050	0.1	0.577390
13.911717	0.1	0.579298
13.913383	0.1	0.581145
13.915050	0.1	0.580430
13.916717	0.1	0.576377
13.918383	0.1	0.571370
13.920050	0.1	0.568390
13.921717	0.1	0.568509
13.923383	0.1	0.570953
13.925050	0.1	0.574052
13.926717	0.1	0.577033
13.928383	0.1	0.580609
13.930050	0.1	0.586152
13.931717	0.1	0.594616
13.933383	0.1	0.605881
13.935050	0.1	0.618637
13.936717	0.1	0.631213
13.938383	0.1	0.642061
13.940050	0.1	0.650466
13.941717	0.1	0.656188
13.943383	0.1	0.659227
13.945050	0.1	0.660062
13.946717	0.1	0.660658
13.948383	0.1	0.663221
13.950050	0.1	0.668228
13.951717	0.1	0.673950
13.953383	0.1	0.678241
13.955050	0.1	0.680745
13.956717	0.1	0.683427
13.958383	0.1	0.688493
13.960050	0.1	0.696540
13.961717	0.1	0.706375
13.963383	0.1	0.716329
13.965050	0.1	0.725627
13.966717	0.1	0.734866
13.968383	0.1	0.745297
13.970050	0.1	0.758112
13.971717	0.1	0.772417
13.973383	0.1	0.785470
13.975050	0.1	0.795841
13.976717	0.1	0.804186
13.978383	0.1	0.812233
13.980050	0.1	0.821054
13.981717	0.1	0.830293
13.983383	0.1	0.839233
13.985050	0.1	0.847459
13.986717	0.1	0.854850
13.988383	0.1	0.862181
13.990050	0.1	0.871122
13.991717	0.1	0.882387
13.993383	0.1	0.894785
13.995050	0.1	0.907183
13.996717	0.1	0.919938
13.998383	0.1	0.934064
14.000050	0.1	0.950754
14.001717	0.1	0.970185
14.003383	0.1	0.990987
14.005050	0.1	1.012147
14.006717	0.1	1.033843
14.008383	0.1	1.056254
14.010050	0.1	1.078904
14.011717	0.1	1.101196
14.013383	0.1	1.121044
14.015050	0.1	1.137137
14.016717	0.1	1.152039
14.018383	0.1	1.169443
14.020050	0.1	1.191259
14.021717	0.1	1.216948
14.023383	0.1	1.244247
14.025050	0.1	1.270711
14.026717	0.1	1.294971
14.028383	0.1	1.317442
14.030050	0.1	1.339734
14.031717	0.1	1.363516
14.033383	0.1	1.388431
14.035050	0.1	1.413405
14.036717	0.1	1.438081
14.038383	0.1	1.462579
14.040050	0.1	1.486838
14.041717	0.1	1.511097
14.043383	0.1	1.536191
14.045050	0.1	1.562357
14.046717	0.1	1.589418
14.048383	0.1	1.616955
14.050050	0.1	1.644731
14.051717	0.1	1.672387
14.053383	0.1	1.699865
14.055050	0.1	1.728118
14.056717	0.1	1.757801
14.058383	0.1	1.787782
14.060050	0.1	1.816750
14.061717	0.1	1.844287
14.063383	0.1	1.870573
14.065050	0.1	1.895428
14.066717	0.1	1.918078
14.068383	0.1	1.939178
14.070050	0.1	1.961410
14.071717	0.1	1.986861
14.073383	0.1	2.015174
14.075050	0.1	2.044737
14.076717	0.1	2.074123
14.078383	0.1	2.102077
14.080050	0.1	2.127946
14.081717	0.1	2.152264
14.083383	0.1	2.174437
14.085050	0.1	2.192855
14.086717	0.1	2.207279
14.088383	0.1	2.219200
14.090050	0.1	2.230048
14.091717	0.1	2.240837
14.093383	0.1	2.252698
14.095050	0.1	2.266526
14.096717	0.1	2.281428
14.098383	0.1	2.295733
14.100050	0.1	2.309799
14.101717	0.1	2.325416
14.103383	0.1	2.342641
14.105050	0.1	2.359390
14.106717	0.1	2.373457
14.108383	0.1	2.383530
14.110050	0.1	2.389133
14.111717	0.1	2.390921
14.113383	0.1	2.391160
14.115050	0.1	2.393305
14.116717	0.1	2.398491
14.118383	0.1	2.404511
14.120050	0.1	2.408683
14.121717	0.1	2.410531
14.123383	0.1	2.410770
14.125050	0.1	2.410114
14.126717	0.1	2.408624
14.128383	0.1	2.406657
14.130050	0.1	2.404630
14.131717	0.1	2.401889
14.133383	0.1	2.396703
14.135050	0.1	2.388299
14.136717	0.1	2.378523
14.138383	0.1	2.370596
14.140050	0.1	2.365470
14.141717	0.1	2.361298
14.143383	0.1	2.357006
14.145050	0.1	2.352953
14.146717	0.1	2.348602
14.148383	0.1	2.342165
14.150050	0.1	2.333164
14.151717	0.1	2.323270
14.153383	0.1	2.314687
14.155050	0.1	2.308011
14.156717	0.1	2.301157
14.158383	0.1	2.291024
14.160050	0.1	2.275586
14.161717	0.1	2.255261
14.163383	0.1	2.232790
14.165050	0.1	2.211332
14.166717	0.1	2.192915
14.168383	0.1	2.178013
14.170050	0.1	2.164781
14.171717	0.1	2.149642
14.173383	0.1	2.130985
14.175050	0.1	2.109945
14.176717	0.1	2.087355
14.178383	0.1	2.063871
14.180050	0.1	2.041280
14.181717	0.1	2.020300
14.183383	0.1	2.000272
14.185050	0.1	1.979709
14.186717	0.1	1.957357
14.188383	0.1	1.933098
14.190050	0.1	1.908124
14.191717	0.1	1.884341
14.193383	0.1	1.862943
14.195050	0.1	1.844108
14.196717	0.1	1.826167
14.198383	0.1	1.805782
14.200050	0.1	1.779914
14.201717	0.1	1.748324
14.203383	0.1	1.713038
14.205050	0.1	1.676917
14.206717	0.1	1.642823
14.208383	0.1	1.612663
14.210050	0.1	1.586139
14.211717	0.1	1.561999
14.213383	0.1	1.538575
14.215050	0.1	1.514256
14.216717	0.1	1.488209
14.218383	0.1	1.461864
14.220050	0.1	1.436770
14.221717	0.1	1.413286
14.223383	0.1	1.389802
14.225050	0.1	1.364350
14.226717	0.1	1.336336
14.228383	0.1	1.307726
14.230050	0.1	1.281798
14.231717	0.1	1.260877
14.233383	0.1	1.244128
14.235050	0.1	1.228213
14.236717	0.1	1.210332
14.238383	0.1	1.190007
14.240050	0.1	1.168013
14.241717	0.1	1.145423
14.243383	0.1	1.123190
14.245050	0.1	1.102269
14.246717	0.1	1.083374
14.248383	0.1	1.066446
14.250050	0.1	1.050770
14.251717	0.1	1.035988
14.253383	0.1	1.022279
14.255050	0.1	1.008451
14.256717	0.1	0.992954
14.258383	0.1	0.975907
14.260050	0.1	0.959277
14.261717	0.1	0.944793
14.263383	0.1	0.932992
14.265050	0.1	0.923693
14.266717	0.1	0.915766
14.268383	0.1	0.907302
14.270050	0.1	0.897110
14.271717	0.1	0.886083
14.273383	0.1	0.875354
14.275050	0.1	0.865340
14.276717	0.1	0.856817
14.278383	0.1	0.850558
14.280050	0.1	0.846624
14.281717	0.1	0.843823
14.283383	0.1	0.840426
14.285050	0.1	0.835538
14.286717	0.1	0.828862
14.288383	0.1	0.820816
14.290050	0.1	0.812709
14.291717	0.1	0.805318
14.293383	0.1	0.797451
14.295050	0.1	0.787854
14.296717	0.1	0.776470
14.298383	0.1	0.764191
14.300050	0.1	0.753164
14.301717	0.1	0.745952
14.303383	0.1	0.743985
14.305050	0.1	0.746429
14.306717	0.1	0.751078
14.308383	0.1	0.755787
14.310050	0.1	0.758410
14.311717	0.1	0.757217
14.313383	0.1	0.752389
14.315050	0.1	0.746012
14.316717	0.1	0.740290
14.318383	0.1	0.735939
14.320050	0.1	0.731885
14.321717	0.1	0.727058
14.323383	0.1	0.721812
14.325050	0.1	0.718117
14.326717	0.1	0.717759
14.328383	0.1	0.720203
14.330050	0.1	0.723839
14.331717	0.1	0.727356
14.333383	0.1	0.730097
14.335050	0.1	0.731468
14.336717	0.1	0.730813
14.338383	0.1	0.728369
14.340050	0.1	0.725269
14.341717	0.1	0.722706
14.343383	0.1	0.721693
14.345050	0.1	0.721872
14.346717	0.1	0.721872
14.348383	0.1	0.721276
14.350050	0.1	0.721276
14.351717	0.1	0.724316
14.353383	0.1	0.732064
14.355050	0.1	0.743449
14.356717	0.1	0.755072
14.358383	0.1	0.763476
14.360050	0.1	0.766814
14.361717	0.1	0.765264
14.363383	0.1	0.761271
14.365050	0.1	0.757813
14.366717	0.1	0.756621
14.368383	0.1	0.758171
14.370050	0.1	0.761747
14.371717	0.1	0.765502
14.373383	0.1	0.766933
14.375050	0.1	0.764966
14.376717	0.1	0.761092
14.378383	0.1	0.757754
14.380050	0.1	0.756562
14.381717	0.1	0.757754
14.383383	0.1	0.760973
14.385050	0.1	0.765920
14.386717	0.1	0.771642
14.388383	0.1	0.776649
14.390050	0.1	0.779510
14.391717	0.1	0.781000
14.393383	0.1	0.783026
14.395050	0.1	0.787258
14.396717	0.1	0.793755
14.398383	0.1	0.801802
14.400050	0.1	0.810027
14.401717	0.1	0.816643
14.403383	0.1	0.820577
14.405050	0.1	0.821769
14.406717	0.1	0.822067
14.408383	0.1	0.823557
14.410050	0.1	0.828087
14.411717	0.1	0.836015
14.413383	0.1	0.846505
14.415050	0.1	0.857353
14.416717	0.1	0.865817
14.418383	0.1	0.871003
14.420050	0.1	0.873506
14.421717	0.1	0.874937
14.423383	0.1	0.876248
14.425050	0.1	0.876904
14.426717	0.1	0.875533
14.428383	0.1	0.872374
14.430050	0.1	0.869811
14.431717	0.1	0.870764
14.433383	0.1	0.876784
14.435050	0.1	0.886917
14.436717	0.1	0.899077
14.438383	0.1	0.912368
14.440050	0.1	0.926793
14.441717	0.1	0.941992
14.443383	0.1	0.955939
14.445050	0.1	0.965953
14.446717	0.1	0.970483
14.448383	0.1	0.971258
14.450050	0.1	0.972331
14.451717	0.1	0.976980
14.453383	0.1	0.986099
14.455050	0.1	0.998497
14.456717	0.1	1.012385
14.458383	0.1	1.026750
14.460050	0.1	1.041174
14.461717	0.1	1.055062
14.463383	0.1	1.068235
14.465050	0.1	1.081824
14.466717	0.1	1.096785
14.468383	0.1	1.112759
14.470050	0.1	1.129329
14.471717	0.1	1.147032
14.473383	0.1	1.166463
14.475050	0.1	1.187444
14.476717	0.1	1.209438
14.478383	0.1	1.231253
14.480050	0.1	1.252115
14.481717	0.1	1.272678
14.483383	0.1	1.294494
14.485050	0.1	1.318276
14.486717	0.1	1.344144
14.488383	0.1	1.372337
14.490050	0.1	1.402617
14.491717	0.1	1.432955
14.493383	0.1	1.460791
14.495050	0.1	1.485944
14.496717	0.1	1.510501
14.498383	0.1	1.537025
14.500050	0.1	1.567423
14.501717	0.1	1.602054
14.503383	0.1	1.640260
14.505050	0.1	1.680970
14.506717	0.1	1.723588
14.508383	0.1	1.767457
14.510050	0.1	1.812399
14.511717	0.1	1.857579
14.513383	0.1	1.902044
14.515050	0.1	1.945377
14.516717	0.1	1.988649
14.518383	0.1	2.033949
14.520050	0.1	2.083361
14.521717	0.1	2.137542
14.523383	0.1	2.195358
14.525050	0.1	2.254188
14.526717	0.1	2.311468
14.528383	0.1	2.366901
14.530050	0.1	2.422631
14.531717	0.1	2.481938
14.533383	0.1	2.546549
14.535050	0.1	2.615631
14.536717	0.1	2.686382
14.538383	0.1	2.756536
14.540050	0.1	2.825439
14.541717	0.1	2.894163
14.543383	0.1	2.964735
14.545050	0.1	3.038585
14.546717	0.1	3.115177
14.548383	0.1	3.193736
14.550050	0.1	3.274858
14.551717	0.1	3.359497
14.553383	0.1	3.445566
14.555050	0.1	3.528774
14.556717	0.1	3.607333
14.558383	0.1	3.684104
14.560050	0.1	3.764332
14.561717	0.1	3.851235
14.563383	0.1	3.944457
14.565050	0.1	4.040480
14.566717	0.1	4.135251
14.568383	0.1	4.227817
14.570050	0.1	4.319966
14.571717	0.1	4.412890
14.573383	0.1	4.505217
14.575050	0.1	4.595042
14.576717	0.1	4.681647
14.578383	0.1	4.765690
14.580050	0.1	4.848779
14.581717	0.1	4.931748
14.583383	0.1	5.014599
14.585050	0.1	5.097390
14.586717	0.1	5.179942
14.588383	0.1	5.262018
14.590050	0.1	5.344153
14.591717	0.1	5.428017
14.593383	0.1	5.513966
14.595050	0.1	5.599678
14.596717	0.1	5.680561
14.598383	0.1	5.753398
14.600050	0.1	5.818606
14.601717	0.1	5.879343
14.603383	0.1	5.938530
14.605050	0.1	5.996883
14.606717	0.1	6.053985
14.608383	0.1	6.109536
14.610050	0.1	6.163299
14.611717	0.1	6.215752
14.613383	0.1	6.267429
14.615050	0.1	6.318212
14.616717	0.1	6.367565
14.618383	0.1	6.414473
14.620050	0.1	6.457091
14.621717	0.1	6.493330
14.623383	0.1	6.523192
14.625050	0.1	6.548763
14.626717	0.1	6.572724
14.628383	0.1	6.596744
14.630050	0.1	6.620407
14.631717	0.1	6.641746
14.633383	0.1	6.658972
14.635050	0.1	6.672144
14.636717	0.1	6.682635
14.638383	0.1	6.691635
14.640050	0.1	6.699384
14.641717	0.1	6.704450
14.643383	0.1	6.705225
14.645050	0.1	6.700278
14.646717	0.1	6.689668
14.648383	0.1	6.674946
14.650050	0.1	6.657660
14.651717	0.1	6.638170
14.653383	0.1	6.617725
14.655050	0.1	6.598890
14.656717	0.1	6.582559
14.658383	0.1	6.566286
14.660050	0.1	6.546915
14.661717	0.1	6.523133
14.663383	0.1	6.494642
14.665050	0.1	6.460429
14.666717	0.1	6.418765
14.668383	0.1	6.369770
14.670050	0.1	6.316781
14.671717	0.1	6.263972
14.673383	0.1	6.213308
14.675050	0.1	6.164134
14.676717	0.1	6.115318
14.678383	0.1	6.065965
14.680050	0.1	6.015838
14.681717	0.1	5.966127
14.683383	0.1	5.918205
14.685050	0.1	5.872429
14.686717	0.1	5.828143
14.688383	0.1	5.784572
14.690050	0.1	5.741656
14.691717	0.1	5.698443
14.693383	0.1	5.652309
14.695050	0.1	5.602002
14.696717	0.1	5.550087
14.698383	0.1	5.500615
14.700050	0.1	5.455137
14.701717	0.1	5.412102
14.703383	0.1	5.369783
14.705050	0.1	5.328179
14.706717	0.1	5.288184
14.708383	0.1	5.249620
14.710050	0.1	5.211711
14.711717	0.1	5.174220
14.713383	0.1	5.138815
14.715050	0.1	5.108118
14.716717	0.1	5.083621
14.718383	0.1	5.063832
14.720050	0.1	5.044401
14.721717	0.1	5.022526
14.723383	0.1	5.000115
14.725050	0.1	4.981578
14.726717	0.1	4.969061
14.728383	0.1	4.961670
14.730050	0.1	4.957021
14.731717	0.1	4.952848
14.733383	0.1	4.948259
14.735050	0.1	4.944623
14.736717	0.1	4.944921
14.738383	0.1	4.950822
14.740050	0.1	4.960180
14.741717	0.1	4.969478
14.743383	0.1	4.976809
14.745050	0.1	4.982889
14.746717	0.1	4.989147
14.748383	0.1	4.996836
14.750050	0.1	5.006671
14.751717	0.1	5.018831
14.753383	0.1	5.033195
14.755050	0.1	5.049765
14.756717	0.1	5.068481
14.758383	0.1	5.088687
14.760050	0.1	5.109072
14.761717	0.1	5.129159
14.763383	0.1	5.149544
14.765050	0.1	5.170048
14.766717	0.1	5.189956
14.768383	0.1	5.209267
14.770050	0.1	5.228222
14.771717	0.1	5.246759
14.773383	0.1	5.263746
14.775050	0.1	5.277872
14.776717	0.1	5.288720
14.778383	0.1	5.296350
14.780050	0.1	5.302131
14.781717	0.1	5.308211
14.783383	0.1	5.315304
14.785050	0.1	5.321443
14.786717	0.1	5.324245
14.788383	0.1	5.323410
14.790050	0.1	5.320609
14.791717	0.1	5.317450
14.793383	0.1	5.314231
14.795050	0.1	5.309761
14.796717	0.1	5.302608
14.798383	0.1	5.292476
14.800050	0.1	5.279780
14.801717	0.1	5.264521
14.803383	0.1	5.246699
14.805050	0.1	5.227268
14.806717	0.1	5.207479
14.808383	0.1	5.187512
14.810050	0.1	5.165816
14.811717	0.1	5.140364
14.813383	0.1	5.110324
14.815050	0.1	5.076945
14.816717	0.1	5.041480
14.818383	0.1	5.004525
14.820050	0.1	4.967094
14.821717	0.1	4.931093
14.823383	0.1	4.898131
14.825050	0.1	4.868031
14.826717	0.1	4.839063
14.828383	0.1	4.808963
14.830050	0.1	4.776180
14.831717	0.1	4.740298
14.833383	0.1	4.700721
14.835050	0.1	4.656971
14.836717	0.1	4.609764
14.838383	0.1	4.561365
14.840050	0.1	4.514277
14.841717	0.1	4.469753
14.843383	0.1	4.427076
14.845050	0.1	4.383683
14.846717	0.1	4.337549
14.848383	0.1	4.288316
14.850050	0.1	4.236281
14.851717	0.1	4.181803
14.853383	0.1	4.125059
14.855050	0.1	4.065931
14.856717	0.1	4.005015
14.858383	0.1	3.944159
14.860050	0.1	3.885031
14.861717	0.1	3.828287
14.863383	0.1	3.773749
14.865050	0.1	3.721237
14.866717	0.1	3.669799
14.868383	0.1	3.617168
14.870050	0.1	3.560364
14.871717	0.1	3.497541
14.873383	0.1	3.429294
14.875050	0.1	3.358543
14.876717	0.1	3.288627
14.878383	0.1	3.221333
14.880050	0.1	3.155589
14.881717	0.1	3.089547
14.883383	0.1	3.023207
14.885050	0.1	2.958238
14.886717	0.1	2.895236
14.888383	0.1	2.832830
14.890050	0.1	2.769053
14.891717	0.1	2.703607
14.893383	0.1	2.638340
14.895050	0.1	2.574623
14.896717	0.1	2.511501
14.898383	0.1	2.448261
14.900050	0.1	2.386451
14.901717	0.1	2.327800
14.903383	0.1	2.272248
14.905050	0.1	2.217889
14.906717	0.1	2.162099
14.908383	0.1	2.103686
14.910050	0.1	2.044857
14.911717	0.1	1.989305
14.913383	0.1	1.939774
14.915050	0.1	1.896918
14.916717	0.1	1.859307
14.918383	0.1	1.823783
14.920050	0.1	1.787305
14.921717	0.1	1.748145
14.923383	0.1	1.706004
14.925050	0.1	1.662314
14.926717	0.1	1.620531
14.928383	0.1	1.584232
14.930050	0.1	1.554072
14.931717	0.1	1.527310
14.933383	0.1	1.500070
14.935050	0.1	1.470924
14.936717	0.1	1.441658
14.938383	0.1	1.415432
14.940050	0.1	1.393855
14.941717	0.1	1.375556
14.943383	0.1	1.358271
14.945050	0.1	1.340449
14.946717	0.1	1.322448
14.948383	0.1	1.306057
14.950050	0.1	1.292527
14.951717	0.1	1.281083
14.953383	0.1	1.269043
14.955050	0.1	1.254857
14.956717	0.1	1.239777
14.958383	0.1	1.226962
14.960050	0.1	1.218259
14.961717	0.1	1.213074
14.963383	0.1	1.209855
14.965050	0.1	1.207590
14.966717	0.1	1.205802
14.968383	0.1	1.203716
14.970050	0.1	1.201093
14.971717	0.1	1.197636
14.973383	0.1	1.193762
14.975050	0.1	1.191199
14.976717	0.1	1.192570
14.978383	0.1	1.197577
14.980050	0.1	1.202345
14.981717	0.1	1.202822
14.983383	0.1	1.197994
14.985050	0.1	1.189411
14.986717	0.1	1.180649
14.988383	0.1	1.175404
14.990050	0.1	1.175284
14.991717	0.1	1.178861
14.993383	0.1	1.183271
14.995050	0.1	1.186848
14.996717	0.1	1.189709
14.998383	0.1	1.192629
15.000050	0.1	1.196683
15.001717	0.1	1.202285
15.003383	0.1	1.208723
15.005050	0.1	1.215398
15.006717	0.1	1.223207
15.008383	0.1	1.233161
15.010050	0.1	1.244545
15.011717	0.1	1.255333
15.013383	0.1	1.263022
15.015050	0.1	1.267016
15.016717	0.1	1.269758
15.018383	0.1	1.274526
15.020050	0.1	1.282096
15.021717	0.1	1.290739
15.023383	0.1	1.298368
15.025050	0.1	1.305044
15.026717	0.1	1.312971
15.028383	0.1	1.322687
15.030050	0.1	1.331985
15.031717	0.1	1.339078
15.033383	0.1	1.345158
15.035050	0.1	1.353085
15.036717	0.1	1.364410
15.038383	0.1	1.378775
15.040050	0.1	1.393735
15.041717	0.1	1.407147
15.043383	0.1	1.418889
15.045050	0.1	1.430571
15.046717	0.1	1.443327
15.048383	0.1	1.457155
15.050050	0.1	1.472533
15.051717	0.1	1.490593
15.053383	0.1	1.510501
15.055050	0.1	1.529634
15.056717	0.1	1.546621
15.058383	0.1	1.562953
15.060050	0.1	1.580358
15.061717	0.1	1.599074
15.063383	0.1	1.618624
15.065050	0.1	1.638770
15.066717	0.1	1.660049
15.068383	0.1	1.682818
15.070050	0.1	1.707137
15.071717	0.1	1.733601
15.073383	0.1	1.762867
15.075050	0.1	1.794696
15.076717	0.1	1.827896
15.078383	0.1	1.861096
15.080050	0.1	1.893580
15.081717	0.1	1.925945
15.083383	0.1	1.960039
15.085050	0.1	1.996875
15.086717	0.1	2.035618
15.088383	0.1	2.074301
15.090050	0.1	2.111733
15.091717	0.1	2.147675
15.093383	0.1	2.183139
15.095050	0.1	2.219856
15.096717	0.1	2.259553
15.098383	0.1	2.302110
15.100050	0.1	2.345801
15.101717	0.1	2.389252
15.103383	0.1	2.432943
15.105050	0.1	2.478659
15.106717	0.1	2.527654
15.108383	0.1	2.580047
15.110050	0.1	2.634704
15.111717	0.1	2.689898
15.113383	0.1	2.744734
15.115050	0.1	2.799571
15.116717	0.1	2.855420
15.118383	0.1	2.912998
15.120050	0.1	2.972305
15.121717	0.1	3.033221
15.123383	0.1	3.095985
15.125050	0.1	3.160179
15.126717	0.1	3.225148
15.128383	0.1	3.291607
15.130050	0.1	3.360987
15.131717	0.1	3.434777
15.133383	0.1	3.514469
15.135050	0.1	3.600359
15.136717	0.1	3.690362
15.138383	0.1	3.780961
15.140050	0.1	3.869593
15.141717	0.1	3.955782
15.143383	0.1	4.041255
15.145050	0.1	4.128099
15.146717	0.1	4.217983
15.148383	0.1	4.312635
15.150050	0.1	4.411996
15.151717	0.1	4.513324
15.153383	0.1	4.613638
15.155050	0.1	4.712701
15.156717	0.1	4.812777
15.158383	0.1	4.916549
15.160050	0.1	5.024612
15.161717	0.1	5.134464
15.163383	0.1	5.242527
15.165050	0.1	5.347133
15.166717	0.1	5.448819
15.168383	0.1	5.548954
15.170050	0.1	5.649090
15.171717	0.1	5.749941
15.173383	0.1	5.850971
15.175050	0.1	5.951882
15.176717	0.1	6.053687
15.178383	0.1	6.157339
15.180050	0.1	6.262362
15.181717	0.1	6.366969
15.183383	0.1	6.469071
15.185050	0.1	6.567657
15.186717	0.1	6.662667
15.188383	0.1	6.753385
15.190050	0.1	6.838978
15.191717	0.1	6.919802
15.193383	0.1	6.997645
15.195050	0.1	7.074416
15.196717	0.1	7.150650
15.198383	0.1	7.225275
15.200050	0.1	7.296324
15.201717	0.1	7.361353
15.203383	0.1	7.418335
15.205050	0.1	7.467866
15.206717	0.1	7.513166
15.208383	0.1	7.556797
15.210050	0.1	7.598639
15.211717	0.1	7.635534
15.213383	0.1	7.664144
15.215050	0.1	7.683576
15.216717	0.1	7.695556
15.218383	0.1	7.703722
15.220050	0.1	7.710457
15.221717	0.1	7.715166
15.223383	0.1	7.715226
15.225050	0.1	7.708550
15.226717	0.1	7.694722
15.228383	0.1	7.675112
15.230050	0.1	7.650972
15.231717	0.1	7.621706
15.233383	0.1	7.585407
15.235050	0.1	7.540942
15.236717	0.1	7.489145
15.238383	0.1	7.432521
15.240050	0.1	7.374704
15.241717	0.1	7.318676
15.243383	0.1	7.263780
15.245050	0.1	7.207215
15.246717	0.1	7.146776
15.248383	0.1	7.081867
15.250050	0.1	7.011831
15.251717	0.1	6.935239
15.253383	0.1	6.851495
15.255050	0.1	6.761790
15.256717	0.1	6.668032
15.258383	0.1	6.571770
15.260050	0.1	6.473661
15.261717	0.1	6.373167
15.263383	0.1	6.269813
15.265050	0.1	6.164670
15.266717	0.1	6.059945
15.268383	0.1	5.955816
15.270050	0.1	5.851269
15.271717	0.1	5.746007
15.273383	0.1	5.641282
15.275050	0.1	5.538345
15.276717	0.1	5.437374
15.278383	0.1	5.337656
15.280050	0.1	5.237878
15.281717	0.1	5.136431
15.283383	0.1	5.032122
15.285050	0.1	4.925549
15.286717	0.1	4.818976
15.288383	0.1	4.714847
15.290050	0.1	4.614234
15.291717	0.1	4.517377
15.293383	0.1	4.424572
15.295050	0.1	4.335642
15.296717	0.1	4.249573
15.298383	0.1	4.164815
15.300050	0.1	4.080177
15.301717	0.1	3.995657
15.303383	0.1	3.912390
15.305050	0.1	3.831923
15.306717	0.1	3.755868
15.308383	0.1	3.685296
15.310050	0.1	3.620327
15.311717	0.1	3.560662
15.313383	0.1	3.506959
15.315050	0.1	3.459752
15.316717	0.1	3.418565
15.318383	0.1	3.382147
15.320050	0.1	3.349960
15.321717	0.1	3.321588
15.323383	0.1	3.295124
15.325050	0.1	3.269196
15.326717	0.1	3.244996
15.328383	0.1	3.226221
15.330050	0.1	3.215671
15.331717	0.1	3.213287
15.333383	0.1	3.216684
15.335050	0.1	3.224075
15.336717	0.1	3.235281
15.338383	0.1	3.251851
15.340050	0.1	3.275395
15.341717	0.1	3.307462
15.343383	0.1	3.349662
15.345050	0.1	3.402949
15.346717	0.1	3.465593
15.348383	0.1	3.533542
15.350050	0.1	3.604055
15.351717	0.1	3.678084
15.353383	0.1	3.757239
15.355050	0.1	3.841877
15.356717	0.1	3.931940
15.358383	0.1	4.028738
15.360050	0.1	4.133523
15.361717	0.1	4.247010
15.363383	0.1	4.368961
15.365050	0.1	4.499316
15.366717	0.1	4.638493
15.368383	0.1	4.787326
15.370050	0.1	4.945517
15.371717	0.1	5.111218
15.373383	0.1	5.283177
15.375050	0.1	5.461693
15.376717	0.1	5.648911
15.378383	0.1	5.847276
15.380050	0.1	6.058574
15.381717	0.1	6.284058
15.383383	0.1	6.525398
15.385050	0.1	6.784499
15.386717	0.1	7.062078
15.388383	0.1	7.356525
15.390050	0.1	7.665039
15.391717	0.1	7.986248
15.393383	0.1	8.320749
15.395050	0.1	8.670271
15.396717	0.1	9.036780
15.398383	0.1	9.422482
15.400050	0.1	9.829343
15.401717	0.1	10.259748
15.403383	0.1	10.715902
15.405050	0.1	11.199117
15.406717	0.1	11.709691
15.408383	0.1	12.247742
15.410050	0.1	12.815178
15.411717	0.1	13.415337
15.413383	0.1	14.051081
15.415050	0.1	14.723421
15.416717	0.1	15.432239
15.418383	0.1	16.177536
15.420050	0.1	16.960681
15.421717	0.1	17.784120
15.423383	0.1	18.650473
15.425050	0.1	19.563140
15.426717	0.1	20.525218
15.428383	0.1	21.537782
15.430050	0.1	22.602142
15.431717	0.1	23.721279
15.433383	0.1	24.897875
15.435050	0.1	26.133420
15.436717	0.1	27.429046
15.438383	0.1	28.786244
15.440050	0.1	30.205848
15.441717	0.1	31.688811
15.443383	0.1	33.236506
15.445050	0.1	34.851672
15.446717	0.1	36.538603
15.448383	0.1	38.302364
15.450050	0.1	40.145102
15.451717	0.1	42.064729
15.453383	0.1	44.058624
15.455050	0.1	46.127203
15.456717	0.1	48.274699
15.458383	0.1	50.506476
15.460050	0.1	52.825514
15.461717	0.1	55.231873
15.463383	0.1	57.725195
15.465050	0.1	60.306672
15.466717	0.1	62.978450
15.468383	0.1	65.742377
15.470050	0.1	68.600003
15.471717	0.1	71.551327
15.473383	0.1	74.595635
15.475050	0.1	77.732866
15.476717	0.1	80.964034
15.478383	0.1	84.290629
15.480050	0.1	87.716644
15.481717	0.1	91.247981
15.483383	0.1	94.888693
15.485050	0.1	98.639911
15.486717	0.1	102.503306
15.488383	0.1	106.482870
15.490050	0.1	110.582895
15.491717	0.1	114.806122
15.493383	0.1	119.154282
15.495050	0.1	123.629101
15.496717	0.1	128.233500
15.498383	0.1	132.974096
15.500050	0.1	137.859949
15.501717	0.1	142.899820
15.503383	0.1	148.100862
15.505050	0.1	153.470943
15.506717	0.1	159.019062
15.508383	0.1	164.753685
15.510050	0.1	170.682262
15.511717	0.1	176.812361
15.513383	0.1	183.152090
15.515050	0.1	189.711165
15.516717	0.1	196.503293
15.518383	0.1	203.546357
15.520050	0.1	210.857464
15.521717	0.1	218.448533
15.523383	0.1	226.327492
15.525050	0.1	234.503224
15.526717	0.1	242.986634
15.528383	0.1	251.788810
15.530050	0.1	260.918871
15.531717	0.1	270.383255
15.533383	0.1	280.186670
15.535050	0.1	290.333288
15.536717	0.1	300.825793
15.538383	0.1	311.661322
15.540050	0.1	322.829623
15.541717	0.1	334.317227
15.543383	0.1	346.109590
15.545050	0.1	358.190021
15.546717	0.1	370.538734
15.548383	0.1	383.132838
15.550050	0.1	395.943963
15.551717	0.1	408.936406
15.553383	0.1	422.066773
15.555050	0.1	435.284641
15.556717	0.1	448.536006
15.558383	0.1	461.767641
15.560050	0.1	474.928527
15.561717	0.1	487.967222
15.563383	0.1	500.829130
15.565050	0.1	513.457448
15.566717	0.1	525.796147
15.568383	0.1	537.789794
15.570050	0.1	549.382064
15.571717	0.1	560.520206
15.573383	0.1	571.157430
15.575050	0.1	581.251000
15.576717	0.1	590.759670
15.578383	0.1	599.646842
15.580050	0.1	607.883311
15.581717	0.1	615.444876
15.583383	0.1	622.309603
15.585050	0.1	628.457763
15.586717	0.1	633.873560
15.588383	0.1	638.550379
15.590050	0.1	642.492273
15.591717	0.1	645.709851
15.593383	0.1	648.213187
15.595050	0.1	650.009790
15.596717	0.1	651.108840
15.598383	0.1	651.526967
15.600050	0.1	651.287118
15.601717	0.1	650.412360
15.603383	0.1	648.922601
15.605050	0.1	646.836617
15.606717	0.1	644.177594
15.608383	0.1	640.977361
15.610050	0.1	637.274184
15.611717	0.1	633.106329
15.613383	0.1	628.507473
15.615050	0.1	623.506106
15.616717	0.1	618.126250
15.618383	0.1	612.388349
15.620050	0.1	606.313444
15.621717	0.1	599.927223
15.623383	0.1	593.258118
15.625050	0.1	586.330806
15.626717	0.1	579.163824
15.628383	0.1	571.773265
15.630050	0.1	564.178262
15.631717	0.1	556.402418
15.633383	0.1	548.471007
15.635050	0.1	540.406319
15.636717	0.1	532.226356
15.638383	0.1	523.945840
15.640050	0.1	515.574844
15.641717	0.1	507.119269
15.643383	0.1	498.585015
15.645050	0.1	489.981621
15.646717	0.1	481.322973
15.648383	0.1	472.624926
15.650050	0.1	463.902561
15.651717	0.1	455.167380
15.653383	0.1	446.427730
15.655050	0.1	437.692728
15.656717	0.1	428.972568
15.658383	0.1	420.274998
15.660050	0.1	411.603893
15.661717	0.1	402.962828
15.663383	0.1	394.358599
15.665050	0.1	385.800027
15.666717	0.1	377.293728
15.668383	0.1	368.844173
15.670050	0.1	360.455117
15.671717	0.1	352.130732
15.673383	0.1	343.875906
15.675050	0.1	335.697432
15.676717	0.1	327.603479
15.678383	0.1	319.599469
15.680050	0.1	311.686475
15.681717	0.1	303.864378
15.683383	0.1	296.136874
15.685050	0.1	288.509863
15.686717	0.1	280.987995
15.688383	0.1	273.573951
15.690050	0.1	266.269938
15.691717	0.1	259.078935
15.693383	0.1	252.005413
15.695050	0.1	245.054617
15.696717	0.1	238.230421
15.698383	0.1	231.535329
15.700050	0.1	224.969758
15.701717	0.1	218.532933
15.703383	0.1	212.224556
15.705050	0.1	206.045819
15.706717	0.1	199.998152
15.708383	0.1	194.082331
15.710050	0.1	188.298415
15.711717	0.1	182.645272
15.713383	0.1	177.120994
15.715050	0.1	171.725224
15.716717	0.1	166.459690
15.718383	0.1	161.325464
15.720050	0.1	156.321475
15.721717	0.1	151.447484
15.723383	0.1	146.703550
15.725050	0.1	142.088601
15.726717	0.1	137.600907
15.728383	0.1	133.239575
15.730050	0.1	129.003652
15.731717	0.1	124.891587
15.733383	0.1	120.900757
15.735050	0.1	117.028541
15.736717	0.1	113.273866
15.738383	0.1	109.636552
15.740050	0.1	106.114573
15.741717	0.1	102.704472
15.743383	0.1	99.404222
15.745050	0.1	96.213943
15.746717	0.1	93.133097
15.748383	0.1	90.158945
15.750050	0.1	87.287252
15.751717	0.1	84.514087
15.753383	0.1	81.835454
15.755050	0.1	79.247777
15.756717	0.1	76.748197
15.758383	0.1	74.334447
15.760050	0.1	72.005932
15.761717	0.1	69.762115
15.763383	0.1	67.600970
15.765050	0.1	65.519277
15.766717	0.1	63.514177
15.768383	0.1	61.582629
15.770050	0.1	59.720937
15.771717	0.1	57.925168
15.773383	0.1	56.194249
15.775050	0.1	54.529968
15.776717	0.1	52.933815
15.778383	0.1	51.404002
15.780050	0.1	49.936119
15.781717	0.1	48.524919
15.783383	0.1	47.166172
15.785050	0.1	45.858147
15.786717	0.1	44.600370
15.788383	0.1	43.391707
15.790050	0.1	42.230847
15.791717	0.1	41.115644
15.793383	0.1	40.042164
15.795050	0.1	39.005818
15.796717	0.1	38.005056
15.798383	0.1	37.041607
15.800050	0.1	36.117913
15.801717	0.1	35.233977
15.803383	0.1	34.386577
15.805050	0.1	33.571305
15.806717	0.1	32.784762
15.808383	0.1	32.025578
15.810050	0.1	31.292917
15.811717	0.1	30.585708
15.813383	0.1	29.903116
15.815050	0.1	29.244901
15.816717	0.1	28.610946
15.818383	0.1	28.000952
15.820050	0.1	27.413549
15.821717	0.1	26.846530
15.823383	0.1	26.298405
15.825050	0.1	25.768460
15.826717	0.1	25.256397
15.828383	0.1	24.762453
15.830050	0.1	24.287046
15.831717	0.1	23.829998
15.833383	0.1	23.390354
15.835050	0.1	22.965909
15.836717	0.1	22.555233
15.838383	0.1	22.158266
15.840050	0.1	21.775009
15.841717	0.1	21.403910
15.843383	0.1	21.043004
15.845050	0.1	20.690085
15.846717	0.1	20.343126
15.848383	0.1	20.002366
15.850050	0.1	19.668938
15.851717	0.1	19.343198
15.853383	0.1	19.024969
15.855050	0.1	18.715740
15.856717	0.1	18.418134
15.858383	0.1	18.133880
15.860050	0.1	17.862202
15.861717	0.1	17.601193
15.863383	0.1	17.348231
15.865050	0.1	17.100395
15.866717	0.1	16.855718
15.868383	0.1	16.614021
15.870050	0.1	16.376020
15.871717	0.1	16.142548
15.873383	0.1	15.914680
15.875050	0.1	15.693725
15.876717	0.1	15.480162
15.878383	0.1	15.272916
15.880050	0.1	15.070737
15.881717	0.1	14.872611
15.883383	0.1	14.677823
15.885050	0.1	14.485718
15.886717	0.1	14.297248
15.888383	0.1	14.113963
15.890050	0.1	13.936461
15.891717	0.1	13.764859
15.893383	0.1	13.599516
15.895050	0.1	13.439775
15.896717	0.1	13.284267
15.898383	0.1	13.132573
15.900050	0.1	12.984873
15.901717	0.1	12.839676
15.903383	0.1	12.695134
15.905050	0.1	12.551785
15.906717	0.1	12.412668
15.908383	0.1	12.280226
15.910050	0.1	12.154282
15.911717	0.1	12.033523
15.913383	0.1	11.916638
15.915050	0.1	11.803032
15.916717	0.1	11.691929
15.918383	0.1	11.581839
15.920050	0.1	11.471928
15.921717	0.1	11.363388
15.923383	0.1	11.258543
15.925050	0.1	11.159361
15.926717	0.1	11.066080
15.928383	0.1	10.977507
15.930050	0.1	10.892511
15.931717	0.1	10.810316
15.933383	0.1	10.730267
15.935050	0.1	10.652304
15.936717	0.1	10.577381
15.938383	0.1	10.505617
15.940050	0.1	10.435701
15.941717	0.1	10.366679
15.943383	0.1	10.298491
15.945050	0.1	10.231734
15.946717	0.1	10.167838
15.948383	0.1	10.108948
15.950050	0.1	10.056675
15.951717	0.1	10.010481
15.953383	0.1	9.967447
15.955050	0.1	9.924591
15.956717	0.1	9.880424
15.958383	0.1	9.835363
15.960050	0.1	9.790600
15.961717	0.1	9.746492
15.963383	0.1	9.702504
15.965050	0.1	9.657503
15.966717	0.1	9.611250
15.968383	0.1	9.565235
15.970050	0.1	9.521723
15.971717	0.1	9.482027
15.973383	0.1	9.444953
15.975050	0.1	9.407700
15.976717	0.1	9.368003
15.978383	0.1	9.325862
15.980050	0.1	9.282828
15.981717	0.1	9.240866
15.983383	0.1	9.199858
15.985050	0.1	9.157122
15.986717	0.1	9.109676
15.988383	0.1	9.056271
15.990050	0.1	8.997918
15.991717	0.1	8.936227
15.993383	0.1	8.872629
15.995050	0.1	8.808077
15.996717	0.1	8.743763
15.998383	0.1	8.680821
16.000050	0.1	8.618653
16.001717	0.1	8.555472
16.003383	0.1	8.489252
16.005050	0.1	8.419216
16.006717	0.1	8.345426
16.008383	0.1	8.268953
16.010050	0.1	8.190632
16.011717	0.1	8.110524
16.013383	0.1	8.028210
16.015050	0.1	7.944167
16.016717	0.1	7.859767
16.018383	0.1	7.776022
16.020050	0.1	7.692814
16.021717	0.1	7.609129
16.023383	0.1	7.524014
16.025050	0.1	7.436753
16.026717	0.1	7.347942
16.028383	0.1	7.258535
16.030050	0.1	7.168889
16.031717	0.1	7.079304
16.033383	0.1	6.990135
16.035050	0.1	6.901205
16.036717	0.1	6.812871
16.038383	0.1	6.726385
16.040050	0.1	6.642163
16.041717	0.1	6.560266
16.043383	0.1	6.481469
16.045050	0.1	6.405712
16.046717	0.1	6.332219
16.048383	0.1	6.261051
16.050050	0.1	6.192685
16.051717	0.1	6.126166
16.053383	0.1	6.059647
16.055050	0.1	5.992294
16.056717	0.1	5.925238
16.058383	0.1	5.859852
16.060050	0.1	5.796314
16.061717	0.1	5.733431
16.063383	0.1	5.670011
16.065050	0.1	5.605877
16.066717	0.1	5.542338
16.068383	0.1	5.481124
16.070050	0.1	5.423367
16.071717	0.1	5.368293
16.073383	0.1	5.315304
16.075050	0.1	5.264998
16.076717	0.1	5.218089
16.078383	0.1	5.174339
16.080050	0.1	5.133570
16.081717	0.1	5.095244
16.083383	0.1	5.057633
16.085050	0.1	5.019069
16.086717	0.1	4.978895
16.088383	0.1	4.938245
16.090050	0.1	4.899144
16.091717	0.1	4.862607
16.093383	0.1	4.827678
16.095050	0.1	4.793823
16.096717	0.1	4.761637
16.098383	0.1	4.732788
16.100050	0.1	4.708112
16.101717	0.1	4.686654
16.103383	0.1	4.665911
16.105050	0.1	4.643441
16.106717	0.1	4.617632
16.108383	0.1	4.588545
16.110050	0.1	4.558444
16.111717	0.1	4.529596
16.113383	0.1	4.502595
16.115050	0.1	4.476548
16.116717	0.1	4.450500
16.118383	0.1	4.424155
16.120050	0.1	4.397810
16.121717	0.1	4.372120
16.123383	0.1	4.347980
16.125050	0.1	4.326344
16.126717	0.1	4.306674
16.128383	0.1	4.287422
16.130050	0.1	4.268050
16.131717	0.1	4.249513
16.133383	0.1	4.232288
16.135050	0.1	4.215777
16.136717	0.1	4.199326
16.138383	0.1	4.182220
16.140050	0.1	4.163504
16.141717	0.1	4.143834
16.143383	0.1	4.125893
16.145050	0.1	4.111350
16.146717	0.1	4.099906
16.148383	0.1	4.090250
16.150050	0.1	4.081369
16.151717	0.1	4.072547
16.153383	0.1	4.064024
16.155050	0.1	4.056275
16.156717	0.1	4.048944
16.158383	0.1	4.040957
16.160050	0.1	4.031480
16.161717	0.1	4.020393
16.163383	0.1	4.007876
16.165050	0.1	3.994346
16.166717	0.1	3.981233
16.168383	0.1	3.970742
16.170050	0.1	3.964842
16.171717	0.1	3.964663
16.173383	0.1	3.969014
16.175050	0.1	3.974974
16.176717	0.1	3.980160
16.178383	0.1	3.984154
16.180050	0.1	3.987015
16.181717	0.1	3.988087
16.183383	0.1	3.987074
16.185050	0.1	3.984511
16.186717	0.1	3.982008
16.188383	0.1	3.981054
16.190050	0.1	3.980994
16.191717	0.1	3.980100
16.193383	0.1	3.977835
16.195050	0.1	3.975630
16.196717	0.1	3.975392
16.198383	0.1	3.977895
16.200050	0.1	3.983081
16.201717	0.1	3.990770
16.203383	0.1	4.000485
16.205050	0.1	4.010678
16.206717	0.1	4.020036
16.208383	0.1	4.028857
16.210050	0.1	4.037798
16.211717	0.1	4.046083
16.213383	0.1	4.053176
16.215050	0.1	4.060388
16.216717	0.1	4.070103
16.218383	0.1	4.083097
16.220050	0.1	4.097522
16.221717	0.1	4.111529
16.223383	0.1	4.124165
16.225050	0.1	4.135192
16.226717	0.1	4.144430
16.228383	0.1	4.152477
16.230050	0.1	4.160404
16.231717	0.1	4.169524
16.233383	0.1	4.180908
16.235050	0.1	4.194200
16.236717	0.1	4.207492
16.238383	0.1	4.219294
16.240050	0.1	4.230023
16.241717	0.1	4.240453
16.243383	0.1	4.251480
16.245050	0.1	4.262567
16.246717	0.1	4.271806
16.248383	0.1	4.277289
16.250050	0.1	4.279852
16.251717	0.1	4.282594
16.253383	0.1	4.288018
16.255050	0.1	4.294813
16.256717	0.1	4.299462
16.258383	0.1	4.300416
16.260050	0.1	4.299343
16.261717	0.1	4.297793
16.263383	0.1	4.295290
16.265050	0.1	4.290819
16.266717	0.1	4.283965
16.268383	0.1	4.275322
16.270050	0.1	4.266858
16.271717	0.1	4.260361
16.273383	0.1	4.256130
16.275050	0.1	4.252970
16.276717	0.1	4.249394
16.278383	0.1	4.244864
16.280050	0.1	4.239798
16.281717	0.1	4.234255
16.283383	0.1	4.227519
16.285050	0.1	4.219711
16.286717	0.1	4.211366
16.288383	0.1	4.202545
16.290050	0.1	4.193127
16.291717	0.1	4.184187
16.293383	0.1	4.176975
16.295050	0.1	4.171133
16.296717	0.1	4.165054
16.298383	0.1	4.157186
16.300050	0.1	4.146457
16.301717	0.1	4.132867
16.303383	0.1	4.117370
16.305050	0.1	4.100323
16.306717	0.1	4.082024
16.308383	0.1	4.062712
16.310050	0.1	4.041672
16.311717	0.1	4.018069
16.313383	0.1	3.993571
16.315050	0.1	3.971339
16.316717	0.1	3.951967
16.318383	0.1	3.933311
16.320050	0.1	3.913641
16.321717	0.1	3.893674
16.323383	0.1	3.875256
16.325050	0.1	3.859341
16.326717	0.1	3.845096
16.328383	0.1	3.830910
16.330050	0.1	3.816009
16.331717	0.1	3.801584
16.333383	0.1	3.788233
16.335050	0.1	3.774643
16.336717	0.1	3.758371
16.338383	0.1	3.739059
16.340050	0.1	3.718674
16.341717	0.1	3.699422
16.343383	0.1	3.681660
16.345050	0.1	3.663600
16.346717	0.1	3.643215
16.348383	0.1	3.620327
16.350050	0.1	3.597975
16.351717	0.1	3.578961
16.353383	0.1	3.562749
16.355050	0.1	3.546536
16.356717	0.1	3.528059
16.358383	0.1	3.506661
16.360050	0.1	3.483594
16.361717	0.1	3.461600
16.363383	0.1	3.443182
16.365050	0.1	3.429532
16.366717	0.1	3.420711
16.368383	0.1	3.414929
16.370050	0.1	3.408313
16.371717	0.1	3.397763
16.373383	0.1	3.383339
16.375050	0.1	3.367007
16.376717	0.1	3.350437
16.378383	0.1	3.334046
16.380050	0.1	3.317595
16.381717	0.1	3.301442
16.383383	0.1	3.286720
16.385050	0.1	3.274441
16.386717	0.1	3.264785
16.388383	0.1	3.257096
16.390050	0.1	3.250897
16.391717	0.1	3.245413
16.393383	0.1	3.238380
16.395050	0.1	3.228128
16.396717	0.1	3.215969
16.398383	0.1	3.204584
16.400050	0.1	3.195048
16.401717	0.1	3.187776
16.403383	0.1	3.183246
16.405050	0.1	3.180862
16.406717	0.1	3.178001
16.408383	0.1	3.172994
16.410050	0.1	3.166318
16.411717	0.1	3.159464
16.413383	0.1	3.153861
16.415050	0.1	3.150225
16.416717	0.1	3.148616
16.418383	0.1	3.148616
16.420050	0.1	3.149986
16.421717	0.1	3.152132
16.423383	0.1	3.153682
16.425050	0.1	3.154099
16.426717	0.1	3.154040
16.428383	0.1	3.154695
16.430050	0.1	3.156841
16.431717	0.1	3.160656
16.433383	0.1	3.165364
16.435050	0.1	3.169656
16.436717	0.1	3.172517
16.438383	0.1	3.174007
16.440050	0.1	3.175914
16.441717	0.1	3.179968
16.443383	0.1	3.185928
16.445050	0.1	3.191352
16.446717	0.1	3.194392
16.448383	0.1	3.195703
16.450050	0.1	3.197372
16.451717	0.1	3.199339
16.453383	0.1	3.200829
16.455050	0.1	3.202737
16.456717	0.1	3.206968
16.458383	0.1	3.213704
16.460050	0.1	3.221214
16.461717	0.1	3.228009
16.463383	0.1	3.232897
16.465050	0.1	3.235340
16.466717	0.1	3.237188
16.468383	0.1	3.241062
16.470050	0.1	3.247261
16.471717	0.1	3.253997
16.473383	0.1	3.259301
16.475050	0.1	3.263593
16.476717	0.1	3.268898
16.478383	0.1	3.276944
16.480050	0.1	3.287256
16.481717	0.1	3.297746
16.483383	0.1	3.306270
16.485050	0.1	3.312350
16.486717	0.1	3.316999
16.488383	0.1	3.322363
16.490050	0.1	3.330469
16.491717	0.1	3.341973
16.493383	0.1	3.355205
16.495050	0.1	3.366530
16.496717	0.1	3.373385
16.498383	0.1	3.376544
16.500050	0.1	3.378928
16.501717	0.1	3.382921
16.503383	0.1	3.389776
16.505050	0.1	3.398836
16.506717	0.1	3.408611
16.508383	0.1	3.418386
16.510050	0.1	3.428519
16.511717	0.1	3.438831
16.513383	0.1	3.448427
16.515050	0.1	3.456533
16.516717	0.1	3.463507
16.518383	0.1	3.470719
16.520050	0.1	3.479541
16.521717	0.1	3.490806
16.523383	0.1	3.504276
16.525050	0.1	3.518820
16.526717	0.1	3.533542
16.528383	0.1	3.548026
16.530050	0.1	3.561497
16.531717	0.1	3.573954
16.533383	0.1	3.586352
16.535050	0.1	3.598511
16.536717	0.1	3.608942
16.538383	0.1	3.617525
16.540050	0.1	3.625751
16.541717	0.1	3.634274
16.543383	0.1	3.642678
16.545050	0.1	3.651381
16.546717	0.1	3.661394
16.548383	0.1	3.672183
16.550050	0.1	3.682256
16.551717	0.1	3.691256
16.553383	0.1	3.700197
16.555050	0.1	3.710389
16.556717	0.1	3.721893
16.558383	0.1	3.733695
16.560050	0.1	3.744960
16.561717	0.1	3.756047
16.563383	0.1	3.767789
16.565050	0.1	3.780902
16.566717	0.1	3.795982
16.568383	0.1	3.813207
16.570050	0.1	3.832281
16.571717	0.1	3.851712
16.573383	0.1	3.870070
16.575050	0.1	3.887713
16.576717	0.1	3.906489
16.578383	0.1	3.926337
16.580050	0.1	3.943920
16.581717	0.1	3.956616
16.583383	0.1	3.965497
16.585050	0.1	3.974140
16.586717	0.1	3.985107
16.588383	0.1	3.999114
16.590050	0.1	4.014910
16.591717	0.1	4.030407
16.593383	0.1	4.044771
16.595050	0.1	4.059851
16.596717	0.1	4.077733
16.598383	0.1	4.098237
16.600050	0.1	4.119396
16.601717	0.1	4.140198
16.603383	0.1	4.161060
16.605050	0.1	4.181862
16.606717	0.1	4.200638
16.608383	0.1	4.215837
16.610050	0.1	4.228294
16.611717	0.1	4.241228
16.613383	0.1	4.256904
16.615050	0.1	4.274905
16.616717	0.1	4.293502
16.618383	0.1	4.311204
16.620050	0.1	4.327536
16.621717	0.1	4.342735
16.623383	0.1	4.357457
16.625050	0.1	4.372418
16.626717	0.1	4.388690
16.628383	0.1	4.406333
16.630050	0.1	4.424036
16.631717	0.1	4.440189
16.633383	0.1	4.454255
16.635050	0.1	4.466594
16.636717	0.1	4.477859
16.638383	0.1	4.489482
16.640050	0.1	4.503131
16.641717	0.1	4.518450
16.643383	0.1	4.533112
16.645050	0.1	4.544676
16.646717	0.1	4.552663
16.648383	0.1	4.557729
16.650050	0.1	4.560173
16.651717	0.1	4.559636
16.653383	0.1	4.557252
16.655050	0.1	4.555881
16.656717	0.1	4.558206
16.658383	0.1	4.565060
16.660050	0.1	4.574478
16.661717	0.1	4.583359
16.663383	0.1	4.590631
16.665050	0.1	4.596472
16.666717	0.1	4.600942
16.668383	0.1	4.603327
16.670050	0.1	4.602671
16.671717	0.1	4.598558
16.673383	0.1	4.591763
16.675050	0.1	4.584730
16.676717	0.1	4.580140
16.678383	0.1	4.579068
16.680050	0.1	4.580260
16.681717	0.1	4.580856
16.683383	0.1	4.578531
16.685050	0.1	4.573107
16.686717	0.1	4.566074
16.688383	0.1	4.558623
16.690050	0.1	4.551232
16.691717	0.1	4.544556
16.693383	0.1	4.539907
16.695050	0.1	4.537940
16.696717	0.1	4.537881
16.698383	0.1	4.537225
16.700050	0.1	4.533589
16.701717	0.1	4.527211
16.703383	0.1	4.520834
16.705050	0.1	4.517138
16.706717	0.1	4.517556
16.708383	0.1	4.521251
16.710050	0.1	4.525066
16.711717	0.1	4.525602
16.713383	0.1	4.522383
16.715050	0.1	4.517615
16.716717	0.1	4.513741
16.718383	0.1	4.511357
16.720050	0.1	4.509211
16.721717	0.1	4.506171
16.723383	0.1	4.502416
16.725050	0.1	4.499138
16.726717	0.1	4.496277
16.728383	0.1	4.493356
16.730050	0.1	4.490853
16.731717	0.1	4.490197
16.733383	0.1	4.491568
16.735050	0.1	4.494250
16.736717	0.1	4.497707
16.738383	0.1	4.500747
16.740050	0.1	4.501343
16.741717	0.1	4.498959
16.743383	0.1	4.495800
16.745050	0.1	4.495561
16.746717	0.1	4.499257
16.748383	0.1	4.504860
16.750050	0.1	4.510045
16.751717	0.1	4.514039
16.753383	0.1	4.516602
16.755050	0.1	4.516781
16.756717	0.1	4.513562
16.758383	0.1	4.508078
16.760050	0.1	4.503012
16.761717	0.1	4.499674
16.763383	0.1	4.497946
16.765050	0.1	4.498303
16.766717	0.1	4.501164
16.768383	0.1	4.505337
16.770050	0.1	4.507482
16.771717	0.1	4.504741
16.773383	0.1	4.497171
16.775050	0.1	4.488230
16.776717	0.1	4.482210
16.778383	0.1	4.480481
16.780050	0.1	4.481852
16.781717	0.1	4.485190
16.783383	0.1	4.490197
16.785050	0.1	4.495979
16.786717	0.1	4.500509
16.788383	0.1	4.502952
16.790050	0.1	4.503906
16.791717	0.1	4.504025
16.793383	0.1	4.503787
16.795050	0.1	4.503012
16.796717	0.1	4.501522
16.798383	0.1	4.499495
16.800050	0.1	4.497528
16.801717	0.1	4.496396
16.803383	0.1	4.496277
16.805050	0.1	4.496694
16.806717	0.1	4.496753
16.808383	0.1	4.495502
16.810050	0.1	4.492343
16.811717	0.1	4.487753
16.813383	0.1	4.483521
16.815050	0.1	4.481495
16.816717	0.1	4.481614
16.818383	0.1	4.482568
16.820050	0.1	4.484058
16.821717	0.1	4.485488
16.823383	0.1	4.485131
16.825050	0.1	4.481435
16.826717	0.1	4.474163
16.828383	0.1	4.465282
16.830050	0.1	4.457951
16.831717	0.1	4.454136
16.833383	0.1	4.452944
16.835050	0.1	4.451156
16.836717	0.1	4.445851
16.838383	0.1	4.437149
16.840050	0.1	4.428506
16.841717	0.1	4.423321
16.843383	0.1	4.421234
16.845050	0.1	4.419685
16.846717	0.1	4.416228
16.848383	0.1	4.410088
16.850050	0.1	4.402459
16.851717	0.1	4.395545
16.853383	0.1	4.390657
16.855050	0.1	4.387558
16.856717	0.1	4.385650
16.858383	0.1	4.384339
16.860050	0.1	4.382551
16.861717	0.1	4.379213
16.863383	0.1	4.374981
16.865050	0.1	4.371584
16.866717	0.1	4.369378
16.868383	0.1	4.366577
16.870050	0.1	4.361689
16.871717	0.1	4.354596
16.873383	0.1	4.346431
16.875050	0.1	4.338265
16.876717	0.1	4.330158
16.878383	0.1	4.321695
16.880050	0.1	4.313469
16.881717	0.1	4.306615
16.883383	0.1	4.301667
16.885050	0.1	4.298330
16.886717	0.1	4.295409
16.888383	0.1	4.291654
16.890050	0.1	4.286528
16.891717	0.1	4.280091
16.893383	0.1	4.272938
16.895050	0.1	4.266441
16.896717	0.1	4.262567
16.898383	0.1	4.261852
16.900050	0.1	4.263282
16.901717	0.1	4.264951
16.903383	0.1	4.264772
16.905050	0.1	4.261434
16.906717	0.1	4.255116
16.908383	0.1	4.247546
16.910050	0.1	4.241109
16.911717	0.1	4.237116
16.913383	0.1	4.235268
16.915050	0.1	4.233718
16.916717	0.1	4.230321
16.918383	0.1	4.224122
16.920050	0.1	4.216552
16.921717	0.1	4.209101
16.923383	0.1	4.201651
16.925050	0.1	4.193425
16.926717	0.1	4.184425
16.928383	0.1	4.176021
16.930050	0.1	4.170239
16.931717	0.1	4.168272
16.933383	0.1	4.169047
16.935050	0.1	4.170716
16.936717	0.1	4.171849
16.938383	0.1	4.171074
16.940050	0.1	4.166723
16.941717	0.1	4.158616
16.943383	0.1	4.148662
16.945050	0.1	4.138887
16.946717	0.1	4.129768
16.948383	0.1	4.120708
16.950050	0.1	4.111111
16.951717	0.1	4.099906
16.953383	0.1	4.086435
16.955050	0.1	4.072309
16.956717	0.1	4.061103
16.958383	0.1	4.054845
16.960050	0.1	4.052341
16.961717	0.1	4.051209
16.963383	0.1	4.049778
16.965050	0.1	4.046321
16.966717	0.1	4.038930
16.968383	0.1	4.027188
16.970050	0.1	4.012466
16.971717	0.1	3.997445
16.973383	0.1	3.985167
16.975050	0.1	3.977120
16.976717	0.1	3.972531
16.978383	0.1	3.969491
16.980050	0.1	3.965914
16.981717	0.1	3.959894
16.983383	0.1	3.951311
16.985050	0.1	3.940642
16.986717	0.1	3.928066
16.988383	0.1	3.913880
16.990050	0.1	3.899038
16.991717	0.1	3.884375
16.993383	0.1	3.869713
16.995050	0.1	3.854513
16.996717	0.1	3.838778
16.998383	0.1	3.823817
17.000050	0.1	3.810764
17.001717	0.1	3.798902
17.003383	0.1	3.786385
17.005050	0.1	3.772915
17.006717	0.1	3.759921
17.008383	0.1	3.748059
17.010050	0.1	3.736794
17.011717	0.1	3.725291
17.013383	0.1	3.712416
17.015050	0.1	3.697634
17.016717	0.1	3.681362
17.018383	0.1	3.664315
17.020050	0.1	3.646791
17.021717	0.1	3.629208
17.023383	0.1	3.613651
17.025050	0.1	3.601313
17.026717	0.1	3.591299
17.028383	0.1	3.581703
17.030050	0.1	3.570438
17.031717	0.1	3.556371
17.033383	0.1	3.540576
17.035050	0.1	3.525198
17.036717	0.1	3.511071
17.038383	0.1	3.496289
17.040050	0.1	3.478468
17.041717	0.1	3.456950
17.043383	0.1	3.433228
17.045050	0.1	3.410220
17.046717	0.1	3.391147
17.048383	0.1	3.377319
17.050050	0.1	3.367782
17.051717	0.1	3.360510
17.053383	0.1	3.353775
17.055050	0.1	3.345788
17.056717	0.1	3.334046
17.058383	0.1	3.318131
17.060050	0.1	3.300131
17.061717	0.1	3.283084
17.063383	0.1	3.268719
17.065050	0.1	3.256977
17.066717	0.1	3.246844
17.068383	0.1	3.237188
17.070050	0.1	3.227413
17.071717	0.1	3.217101
17.073383	0.1	3.206372
17.075050	0.1	3.195346
17.076717	0.1	3.184498
17.078383	0.1	3.174424
17.080050	0.1	3.165722
17.081717	0.1	3.158331
17.083383	0.1	3.151596
17.085050	0.1	3.144443
17.086717	0.1	3.136039
17.088383	0.1	3.126145
17.090050	0.1	3.114820
17.091717	0.1	3.102064
17.093383	0.1	3.088534
17.095050	0.1	3.075183
17.096717	0.1	3.062487
17.098383	0.1	3.050327
17.100050	0.1	3.039479
17.101717	0.1	3.031731
17.103383	0.1	3.027678
17.105050	0.1	3.025711
17.106717	0.1	3.023088
17.108383	0.1	3.017485
17.110050	0.1	3.008962
17.111717	0.1	2.999723
17.113383	0.1	2.992153
17.115050	0.1	2.987027
17.116717	0.1	2.983093
17.118383	0.1	2.979577
17.120050	0.1	2.977014
17.121717	0.1	2.976418
17.123383	0.1	2.977669
17.125050	0.1	2.979636
17.126717	0.1	2.980769
17.128383	0.1	2.981425
17.130050	0.1	2.983749
17.131717	0.1	2.989650
17.133383	0.1	2.999723
17.135050	0.1	3.013015
17.136717	0.1	3.027916
17.138383	0.1	3.041744
17.140050	0.1	3.052056
17.141717	0.1	3.059089
17.143383	0.1	3.066063
17.145050	0.1	3.076077
17.146717	0.1	3.090561
17.148383	0.1	3.108919
17.150050	0.1	3.129780
17.151717	0.1	3.153026
17.153383	0.1	3.179729
17.155050	0.1	3.210902
17.156717	0.1	3.245831
17.158383	0.1	3.282666
17.160050	0.1	3.319502
17.161717	0.1	3.354490
17.163383	0.1	3.386736
17.165050	0.1	3.417552
17.166717	0.1	3.450275
17.168383	0.1	3.488004
17.170050	0.1	3.531158
17.171717	0.1	3.577650
17.173383	0.1	3.624857
17.175050	0.1	3.672123
17.176717	0.1	3.721178
17.178383	0.1	3.773630
17.180050	0.1	3.830731
17.181717	0.1	3.893912
17.183383	0.1	3.964544
17.185050	0.1	4.041910
17.186717	0.1	4.123926
17.188383	0.1	4.208982
17.190050	0.1	4.296780
17.191717	0.1	4.388511
17.193383	0.1	4.486501
17.195050	0.1	4.592002
17.196717	0.1	4.703105
17.198383	0.1	4.816652
17.200050	0.1	4.930973
17.201717	0.1	5.046487
17.203383	0.1	5.164922
17.205050	0.1	5.289018
17.206717	0.1	5.420268
17.208383	0.1	5.558730
17.210050	0.1	5.705417
17.211717	0.1	5.861760
17.213383	0.1	6.027997
17.215050	0.1	6.202460
17.216717	0.1	6.382704
17.218383	0.1	6.567181
17.220050	0.1	6.755591
17.221717	0.1	6.949008
17.223383	0.1	7.149041
17.225050	0.1	7.357598
17.226717	0.1	7.575989
17.228383	0.1	7.804335
17.230050	0.1	8.042515
17.231717	0.1	8.289457
17.233383	0.1	8.542061
17.235050	0.1	8.797288
17.236717	0.1	9.054363
17.238383	0.1	9.315372
17.240050	0.1	9.584249
17.241717	0.1	9.863318
17.243383	0.1	10.152341
17.245050	0.1	10.450423
17.246717	0.1	10.757805
17.248383	0.1	11.075140
17.250050	0.1	11.401952
17.251717	0.1	11.737347
17.253383	0.1	12.080312
17.255050	0.1	12.430013
17.256717	0.1	12.786568
17.258383	0.1	13.151468
17.260050	0.1	13.526321
17.261717	0.1	13.910831
17.263383	0.1	14.302791
17.265050	0.1	14.700890
17.266717	0.1	15.107335
17.268383	0.1	15.526892
17.270050	0.1	15.962363
17.271717	0.1	16.411961
17.273383	0.1	16.871573
17.275050	0.1	17.339052
17.276717	0.1	17.815591
17.278383	0.1	18.303097
17.280050	0.1	18.801929
17.281717	0.1	19.312502
17.283383	0.1	19.836785
17.285050	0.1	20.377816
17.286717	0.1	20.937563
17.288383	0.1	21.515550
17.290050	0.1	22.109510
17.291717	0.1	22.718133
17.293383	0.1	23.342015
17.295050	0.1	23.982288
17.296717	0.1	24.640383
17.298383	0.1	25.319101
17.300050	0.1	26.021661
17.301717	0.1	26.748838
17.303383	0.1	27.498068
17.305050	0.1	28.266193
17.306717	0.1	29.051306
17.308383	0.1	29.853942
17.310050	0.1	30.676903
17.311717	0.1	31.523170
17.313383	0.1	32.393815
17.315050	0.1	33.288600
17.316717	0.1	34.207704
17.318383	0.1	35.151901
17.320050	0.1	36.120953
17.321717	0.1	37.113728
17.323383	0.1	38.128736
17.325050	0.1	39.164307
17.326717	0.1	40.218356
17.328383	0.1	41.289511
17.330050	0.1	42.377594
17.331717	0.1	43.481055
17.333383	0.1	44.597450
17.335050	0.1	45.725468
17.336717	0.1	46.865347
17.338383	0.1	48.017266
17.340050	0.1	49.178842
17.341717	0.1	50.345483
17.343383	0.1	51.512244
17.345050	0.1	52.675548
17.346717	0.1	53.833547
17.348383	0.1	54.984573
17.350050	0.1	56.125942
17.351717	0.1	57.255570
17.353383	0.1	58.372203
17.355050	0.1	59.472982
17.356717	0.1	60.553435
17.358383	0.1	61.608855
17.360050	0.1	62.635127
17.361717	0.1	63.629154
17.363383	0.1	64.589027
17.365050	0.1	65.513078
17.366717	0.1	66.397909
17.368383	0.1	67.239467
17.370050	0.1	68.035726
17.371717	0.1	68.785433
17.373383	0.1	69.485967
17.375050	0.1	70.133690
17.376717	0.1	70.725326
17.378383	0.1	71.259682
17.380050	0.1	71.737174
17.381717	0.1	72.157328
17.383383	0.1	72.518115
17.385050	0.1	72.817390
17.386717	0.1	73.053424
17.388383	0.1	73.225860
17.390050	0.1	73.335771
17.391717	0.1	73.383991
17.393383	0.1	73.370699
17.395050	0.1	73.296074
17.396717	0.1	73.161189
17.398383	0.1	72.967534
17.400050	0.1	72.716956
17.401717	0.1	72.410528
17.403383	0.1	72.047894
17.405050	0.1	71.628694
17.406717	0.1	71.153943
17.408383	0.1	70.626084
17.410050	0.1	70.048873
17.411717	0.1	69.425706
17.413383	0.1	68.757538
17.415050	0.1	68.042938
17.416717	0.1	67.281787
17.418383	0.1	66.477482
17.420050	0.1	65.635089
17.421717	0.1	64.758603
17.423383	0.1	63.849632
17.425050	0.1	62.908355
17.426717	0.1	61.936144
17.428383	0.1	60.936693
17.430050	0.1	59.914652
17.431717	0.1	58.874074
17.433383	0.1	57.816986
17.435050	0.1	56.743506
17.436717	0.1	55.654112
17.438383	0.1	54.551545
17.440050	0.1	53.439561
17.441717	0.1	52.321258
17.443383	0.1	51.197830
17.445050	0.1	50.068799
17.446717	0.1	48.933986
17.448383	0.1	47.795716
17.450050	0.1	46.657565
17.451717	0.1	45.523229
17.453383	0.1	44.395509
17.455050	0.1	43.276253
17.456717	0.1	42.166534
17.458383	0.1	41.067126
17.460050	0.1	39.980891
17.461717	0.1	38.911464
17.463383	0.1	37.861051
17.465050	0.1	36.829653
17.466717	0.1	35.816552
17.468383	0.1	34.821512
17.470050	0.1	33.843996
17.471717	0.1	32.883050
17.473383	0.1	31.938674
17.475050	0.1	31.011524
17.476717	0.1	30.101897
17.478383	0.1	29.210629
17.480050	0.1	28.340461
17.481717	0.1	27.494611
17.483383	0.1	26.674987
17.485050	0.1	25.881650
17.486717	0.1	25.112392
17.488383	0.1	24.364831
17.490050	0.1	23.637713
17.491717	0.1	22.931279
17.493383	0.1	22.246183
17.495050	0.1	21.583380
17.496717	0.1	20.943643
17.498383	0.1	20.326198
17.500050	0.1	19.728781
17.501717	0.1	19.149662
17.503383	0.1	18.588544
17.505050	0.1	18.047036
17.506717	0.1	17.526747
17.508383	0.1	17.027081
17.510050	0.1	16.545237
17.511717	0.1	16.077937
17.513383	0.1	15.624047
17.515050	0.1	15.184344
17.516717	0.1	14.759601
17.518383	0.1	14.349700
17.520050	0.1	13.954938
17.521717	0.1	13.576628
17.523383	0.1	13.216258
17.525050	0.1	12.873710
17.526717	0.1	12.546898
17.528383	0.1	12.231529
17.530050	0.1	11.923612
17.531717	0.1	11.621655
17.533383	0.1	11.326910
17.535050	0.1	11.041582
17.536717	0.1	10.766447
17.538383	0.1	10.500909
17.540050	0.1	10.245205
17.541717	0.1	10.000110
17.543383	0.1	9.766460
17.545050	0.1	9.544790
17.546717	0.1	9.334744
17.548383	0.1	9.133518
17.550050	0.1	8.938015
17.551717	0.1	8.746684
17.553383	0.1	8.559585
17.555050	0.1	8.377493
17.556717	0.1	8.201659
17.558383	0.1	8.032382
17.560050	0.1	7.869661
17.561717	0.1	7.714212
17.563383	0.1	7.566333
17.565050	0.1	7.425011
17.566717	0.1	7.288933
17.568383	0.1	7.157624
17.570050	0.1	7.031322
17.571717	0.1	6.909609
17.573383	0.1	6.791056
17.575050	0.1	6.674767
17.576717	0.1	6.561697
17.578383	0.1	6.454647
17.580050	0.1	6.355584
17.581717	0.1	6.263256
17.583383	0.1	6.174207
17.585050	0.1	6.086171
17.586717	0.1	5.999625
17.588383	0.1	5.916119
17.590050	0.1	5.836606
17.591717	0.1	5.761087
17.593383	0.1	5.687535
17.595050	0.1	5.613685
17.596717	0.1	5.539477
17.598383	0.1	5.466700
17.600050	0.1	5.396903
17.601717	0.1	5.330444
17.603383	0.1	5.266786
17.605050	0.1	5.206287
17.606717	0.1	5.149782
17.608383	0.1	5.096972
17.610050	0.1	5.047083
17.611717	0.1	5.000115
17.613383	0.1	4.955709
17.615050	0.1	4.912019
17.616717	0.1	4.866302
17.618383	0.1	4.816413
17.620050	0.1	4.762650
17.621717	0.1	4.707992
17.623383	0.1	4.656673
17.625050	0.1	4.611492
17.626717	0.1	4.572273
17.628383	0.1	4.536808
17.630050	0.1	4.502833
17.631717	0.1	4.469037
17.633383	0.1	4.435480
17.635050	0.1	4.402995
17.636717	0.1	4.372418
17.638383	0.1	4.343152
17.640050	0.1	4.313708
17.641717	0.1	4.282952
17.643383	0.1	4.251302
17.645050	0.1	4.219592
17.646717	0.1	4.187465
17.648383	0.1	4.154504
17.650050	0.1	4.121661
17.651717	0.1	4.091025
17.653383	0.1	4.064441
17.655050	0.1	4.041612
17.656717	0.1	4.020155
17.658383	0.1	3.997386
17.660050	0.1	3.972054
17.661717	0.1	3.944516
17.663383	0.1	3.915966
17.665050	0.1	3.888011
17.666717	0.1	3.863335
17.668383	0.1	3.844202
17.670050	0.1	3.831029
17.671717	0.1	3.822029
17.673383	0.1	3.814996
17.675050	0.1	3.808022
17.676717	0.1	3.798962
17.678383	0.1	3.785134
17.680050	0.1	3.765285
17.681717	0.1	3.741503
17.683383	0.1	3.718794
17.685050	0.1	3.700912
17.686717	0.1	3.688336
17.688383	0.1	3.679395
17.690050	0.1	3.672242
17.691717	0.1	3.664792
17.693383	0.1	3.655374
17.695050	0.1	3.644705
17.696717	0.1	3.634870
17.698383	0.1	3.626824
17.700050	0.1	3.619433
17.701717	0.1	3.610969
17.703383	0.1	3.601253
17.705050	0.1	3.591538
17.706717	0.1	3.583312
17.708383	0.1	3.577292
17.710050	0.1	3.574014
17.711717	0.1	3.573716
17.713383	0.1	3.575266
17.715050	0.1	3.575981
17.716717	0.1	3.573656
17.718383	0.1	3.567994
17.720050	0.1	3.559709
17.721717	0.1	3.550291
17.723383	0.1	3.541053
17.725050	0.1	3.531456
17.726717	0.1	3.519654
17.728383	0.1	3.504575
17.730050	0.1	3.487110
17.731717	0.1	3.469289
17.733383	0.1	3.453195
17.735050	0.1	3.438950
17.736717	0.1	3.425181
17.738383	0.1	3.411412
17.740050	0.1	3.397584
17.741717	0.1	3.382802
17.743383	0.1	3.365517
17.745050	0.1	3.345370
17.746717	0.1	3.323138
17.748383	0.1	3.300250
17.750050	0.1	3.277838
17.751717	0.1	3.256321
17.753383	0.1	3.235698
17.755050	0.1	3.216446
17.756717	0.1	3.199101
17.758383	0.1	3.183544
17.760050	0.1	3.168106
17.761717	0.1	3.151357
17.763383	0.1	3.132701
17.765050	0.1	3.112018
17.766717	0.1	3.089130
17.768383	0.1	3.063739
17.770050	0.1	3.036320
17.771717	0.1	3.009200
17.773383	0.1	2.984345
17.775050	0.1	2.961636
17.776717	0.1	2.939344
17.778383	0.1	2.915979
17.780050	0.1	2.891839
17.781717	0.1	2.867758
17.783383	0.1	2.844453
17.785050	0.1	2.821446
17.786717	0.1	2.798438
17.788383	0.1	2.775908
17.790050	0.1	2.754748
17.791717	0.1	2.736628
17.793383	0.1	2.722860
17.795050	0.1	2.712310
17.796717	0.1	2.702296
17.798383	0.1	2.691329
17.800050	0.1	2.679467
17.801717	0.1	2.666474
17.803383	0.1	2.651930
17.805050	0.1	2.636612
17.806717	0.1	2.621710
17.808383	0.1	2.607525
17.810050	0.1	2.593339
17.811717	0.1	2.577722
17.813383	0.1	2.560020
17.815050	0.1	2.542198
17.816717	0.1	2.527714
17.818383	0.1	2.518177
17.820050	0.1	2.511740
17.821717	0.1	2.504528
17.823383	0.1	2.494931
17.825050	0.1	2.484560
17.826717	0.1	2.475977
17.828383	0.1	2.470076
17.830050	0.1	2.466679
17.831717	0.1	2.465487
17.833383	0.1	2.466619
17.835050	0.1	2.470017
17.836717	0.1	2.473831
17.838383	0.1	2.474904
17.840050	0.1	2.471030
17.841717	0.1	2.462208
17.843383	0.1	2.451003
17.845050	0.1	2.441287
17.846717	0.1	2.435565
17.848383	0.1	2.433658
17.850050	0.1	2.434909
17.851717	0.1	2.438724
17.853383	0.1	2.444327
17.855050	0.1	2.450168
17.856717	0.1	2.454996
17.858383	0.1	2.458811
17.860050	0.1	2.462745
17.861717	0.1	2.467632
17.863383	0.1	2.473295
17.865050	0.1	2.479792
17.866717	0.1	2.487242
17.868383	0.1	2.494812
17.870050	0.1	2.500832
17.871717	0.1	2.504170
17.873383	0.1	2.505481
17.875050	0.1	2.506197
17.876717	0.1	2.508700
17.878383	0.1	2.515555
17.880050	0.1	2.528191
17.881717	0.1	2.545715
17.883383	0.1	2.565563
17.885050	0.1	2.585471
17.886717	0.1	2.603650
17.888383	0.1	2.618909
17.890050	0.1	2.630830
17.891717	0.1	2.640128
17.893383	0.1	2.648771
17.895050	0.1	2.658665
17.896717	0.1	2.669931
17.898383	0.1	2.682209
17.900050	0.1	2.695859
17.901717	0.1	2.711952
17.903383	0.1	2.731383
17.905050	0.1	2.753914
17.906717	0.1	2.778232
17.908383	0.1	2.803087
17.910050	0.1	2.828777
17.911717	0.1	2.855957
17.913383	0.1	2.883494
17.915050	0.1	2.908945
17.916717	0.1	2.930820
17.918383	0.1	2.949596
17.920050	0.1	2.967060
17.921717	0.1	2.985120
17.923383	0.1	3.004492
17.925050	0.1	3.025830
17.926717	0.1	3.048957
17.928383	0.1	3.072977
17.930050	0.1	3.097415
17.931717	0.1	3.123045
17.933383	0.1	3.150583
17.935050	0.1	3.179610
17.936717	0.1	3.208518
17.938383	0.1	3.235579
17.940050	0.1	3.261209
17.941717	0.1	3.287077
17.943383	0.1	3.314734
17.945050	0.1	3.345013
17.946717	0.1	3.377795
17.948383	0.1	3.412247
17.950050	0.1	3.446520
17.951717	0.1	3.478229
17.953383	0.1	3.506065
17.955050	0.1	3.530085
17.956717	0.1	3.551364
17.958383	0.1	3.570676
17.960050	0.1	3.589034
17.961717	0.1	3.607393
17.963383	0.1	3.627002
17.965050	0.1	3.648579
17.966717	0.1	3.671825
17.968383	0.1	3.695131
17.970050	0.1	3.716350
17.971717	0.1	3.733695
17.973383	0.1	3.746569
17.975050	0.1	3.755510
17.976717	0.1	3.761769
17.978383	0.1	3.767312
17.980050	0.1	3.772736
17.981717	0.1	3.775895
17.983383	0.1	3.773451
17.985050	0.1	3.763676
17.986717	0.1	3.747761
17.988383	0.1	3.729165
17.990050	0.1	3.711164
17.991717	0.1	3.695548
17.993383	0.1	3.682554
17.995050	0.1	3.670812
17.996717	0.1	3.657818
17.998383	0.1	3.641606
18.000050	0.1	3.622055
18.001717	0.1	3.599823
18.003383	0.1	3.575325
18.005050	0.1	3.548920
18.006717	0.1	3.520429
18.008383	0.1	3.490329
18.010050	0.1	3.459931
18.011717	0.1	3.429532
18.013383	0.1	3.396988
18.015050	0.1	3.359616
18.016717	0.1	3.317476
18.018383	0.1	3.274024
18.020050	0.1	3.232360
18.021717	0.1	3.193379
18.023383	0.1	3.156901
18.025050	0.1	3.122688
18.026717	0.1	3.090084
18.028383	0.1	3.058076
18.030050	0.1	3.024638
18.031717	0.1	2.988160
18.033383	0.1	2.949238
18.035050	0.1	2.909839
18.036717	0.1	2.871931
18.038383	0.1	2.836049
18.040050	0.1	2.801955
18.041717	0.1	2.769232
18.043383	0.1	2.738238
18.045050	0.1	2.708554
18.046717	0.1	2.679229
18.048383	0.1	2.649725
18.050050	0.1	2.620161
18.051717	0.1	2.591074
18.053383	0.1	2.562940
18.055050	0.1	2.536833
18.056717	0.1	2.513886
18.058383	0.1	2.494395
18.060050	0.1	2.477169
18.061717	0.1	2.460539
18.063383	0.1	2.443314
18.065050	0.1	2.424598
18.066717	0.1	2.403557
18.068383	0.1	2.380312
18.070050	0.1	2.357006
18.071717	0.1	2.336204
18.073383	0.1	2.318919
18.075050	0.1	2.304733
18.076717	0.1	2.293885
18.078383	0.1	2.286554
18.080050	0.1	2.280355
18.081717	0.1	2.271772
18.083383	0.1	2.259851
18.085050	0.1	2.246261
18.086717	0.1	2.232850
18.088383	0.1	2.219319
18.090050	0.1	2.204478
18.091717	0.1	2.188563
18.093383	0.1	2.173543
18.095050	0.1	2.160967
18.096717	0.1	2.150834
18.098383	0.1	2.142251
18.100050	0.1	2.134383
18.101717	0.1	2.126753
18.103383	0.1	2.119243
18.105050	0.1	2.111972
18.106717	0.1	2.104759
18.108383	0.1	2.096474
18.110050	0.1	2.085745
18.111717	0.1	2.072573
18.113383	0.1	2.058149
18.115050	0.1	2.044261
18.116717	0.1	2.031386
18.118383	0.1	2.018929
18.120050	0.1	2.007485
18.121717	0.1	1.998961
18.123383	0.1	1.994908
18.125050	0.1	1.994550
18.126717	0.1	1.995444
18.128383	0.1	1.995206
18.130050	0.1	1.991928
18.131717	0.1	1.984060
18.133383	0.1	1.971245
18.135050	0.1	1.955271
18.136717	0.1	1.939595
18.138383	0.1	1.927376
18.140050	0.1	1.919568
18.141717	0.1	1.913965
18.143383	0.1	1.907289
18.145050	0.1	1.898289
18.146717	0.1	1.888037
18.148383	0.1	1.878321
18.150050	0.1	1.870453
18.151717	0.1	1.865387
18.153383	0.1	1.862288
18.155050	0.1	1.858890
18.156717	0.1	1.853049
18.158383	0.1	1.844466
18.160050	0.1	1.834154
18.161717	0.1	1.823485
18.163383	0.1	1.813293
18.165050	0.1	1.804054
18.166717	0.1	1.795650
18.168383	0.1	1.788378
18.170050	0.1	1.782477
18.171717	0.1	1.778722
18.173383	0.1	1.777887
18.175050	0.1	1.779616
18.176717	0.1	1.782060
18.178383	0.1	1.783371
18.180050	0.1	1.782835
18.181717	0.1	1.780927
18.183383	0.1	1.778185
18.185050	0.1	1.774371
18.186717	0.1	1.768887
18.188383	0.1	1.761794
18.190050	0.1	1.753688
18.191717	0.1	1.745582
18.193383	0.1	1.738668
18.195050	0.1	1.734316
18.196717	0.1	1.732826
18.198383	0.1	1.734078
18.200050	0.1	1.736999
18.201717	0.1	1.739681
18.203383	0.1	1.740038
18.205050	0.1	1.736581
18.206717	0.1	1.729012
18.208383	0.1	1.719236
18.210050	0.1	1.709640
18.211717	0.1	1.701534
18.213383	0.1	1.694977
18.215050	0.1	1.689732
18.216717	0.1	1.685083
18.218383	0.1	1.681090
18.220050	0.1	1.678288
18.221717	0.1	1.676917
18.223383	0.1	1.676679
18.225050	0.1	1.676679
18.226717	0.1	1.675904
18.228383	0.1	1.673877
18.230050	0.1	1.670897
18.231717	0.1	1.667917
18.233383	0.1	1.665413
18.235050	0.1	1.663029
18.236717	0.1	1.660228
18.238383	0.1	1.657248
18.240050	0.1	1.655102
18.241717	0.1	1.653910
18.243383	0.1	1.652002
18.245050	0.1	1.647472
18.246717	0.1	1.640499
18.248383	0.1	1.634002
18.250050	0.1	1.631737
18.251717	0.1	1.635075
18.253383	0.1	1.641035
18.255050	0.1	1.644671
18.256717	0.1	1.643598
18.258383	0.1	1.638651
18.260050	0.1	1.631737
18.261717	0.1	1.624584
18.263383	0.1	1.618743
18.265050	0.1	1.615167
18.266717	0.1	1.614034
18.268383	0.1	1.614809
18.270050	0.1	1.616061
18.271717	0.1	1.615822
18.273383	0.1	1.612842
18.275050	0.1	1.607239
18.276717	0.1	1.600266
18.278383	0.1	1.593769
18.280050	0.1	1.589954
18.281717	0.1	1.589954
18.283383	0.1	1.593113
18.285050	0.1	1.596689
18.286717	0.1	1.598299
18.288383	0.1	1.597345
18.290050	0.1	1.594365
18.291717	0.1	1.590788
18.293383	0.1	1.587212
18.295050	0.1	1.583040
18.296717	0.1	1.578748
18.298383	0.1	1.576543
18.300050	0.1	1.577973
18.301717	0.1	1.581371
18.303383	0.1	1.584649
18.305050	0.1	1.587749
18.306717	0.1	1.592219
18.308383	0.1	1.599133
18.310050	0.1	1.607597
18.311717	0.1	1.615346
18.313383	0.1	1.621306
18.315050	0.1	1.625598
18.316717	0.1	1.627982
18.318383	0.1	1.627386
18.320050	0.1	1.622975
18.321717	0.1	1.615405
18.323383	0.1	1.606464
18.325050	0.1	1.598835
18.326717	0.1	1.594484
18.328383	0.1	1.593351
18.330050	0.1	1.593351
18.331717	0.1	1.592815
18.333383	0.1	1.591861
18.335050	0.1	1.590967
18.336717	0.1	1.590788
18.338383	0.1	1.592755
18.340050	0.1	1.598179
18.341717	0.1	1.605749
18.343383	0.1	1.612067
18.345050	0.1	1.614869
18.346717	0.1	1.614094
18.348383	0.1	1.611114
18.350050	0.1	1.607359
18.351717	0.1	1.604617
18.353383	0.1	1.604438
18.355050	0.1	1.607001
18.356717	0.1	1.610935
18.358383	0.1	1.614153
18.360050	0.1	1.614630
18.361717	0.1	1.612067
18.363383	0.1	1.608074
18.365050	0.1	1.604736
18.366717	0.1	1.603127
18.368383	0.1	1.603365
18.370050	0.1	1.605451
18.371717	0.1	1.608372
18.373383	0.1	1.610816
18.375050	0.1	1.612604
18.376717	0.1	1.613677
18.378383	0.1	1.613796
18.380050	0.1	1.612485
18.381717	0.1	1.609326
18.383383	0.1	1.604378
18.385050	0.1	1.598120
18.386717	0.1	1.591086
18.388383	0.1	1.583457
18.390050	0.1	1.576126
18.391717	0.1	1.570642
18.393383	0.1	1.568198
18.395050	0.1	1.567841
18.396717	0.1	1.567066
18.398383	0.1	1.564622
18.400050	0.1	1.562655
18.401717	0.1	1.564562
18.403383	0.1	1.570702
18.405050	0.1	1.578152
18.406717	0.1	1.583815
18.408383	0.1	1.585960
18.410050	0.1	1.583874
18.411717	0.1	1.577854
18.413383	0.1	1.568735
18.415050	0.1	1.558542
18.416717	0.1	1.549006
18.418383	0.1	1.541793
18.420050	0.1	1.538158
18.421717	0.1	1.538456
18.423383	0.1	1.542032
18.425050	0.1	1.547575
18.426717	0.1	1.552940
18.428383	0.1	1.556039
18.430050	0.1	1.555801
18.431717	0.1	1.552820
18.433383	0.1	1.548290
18.435050	0.1	1.543045
18.436717	0.1	1.537383
18.438383	0.1	1.531899
18.440050	0.1	1.527369
18.441717	0.1	1.523614
18.443383	0.1	1.519740
18.445050	0.1	1.515567
18.446717	0.1	1.512647
18.448383	0.1	1.512587
18.450050	0.1	1.515806
18.451717	0.1	1.521230
18.453383	0.1	1.527608
18.455050	0.1	1.533210
18.456717	0.1	1.535714
18.458383	0.1	1.534104
18.460050	0.1	1.529813
18.461717	0.1	1.525462
18.463383	0.1	1.522839
18.465050	0.1	1.521945
18.466717	0.1	1.521528
18.468383	0.1	1.519799
18.470050	0.1	1.515806
18.471717	0.1	1.511335
18.473383	0.1	1.509547
18.475050	0.1	1.511932
18.476717	0.1	1.517177
18.478383	0.1	1.522899
18.480050	0.1	1.527011
18.481717	0.1	1.528919
18.483383	0.1	1.529336
18.485050	0.1	1.528561
18.486717	0.1	1.526594
18.488383	0.1	1.523197
18.490050	0.1	1.517713
18.491717	0.1	1.509547
18.493383	0.1	1.500309
18.495050	0.1	1.493275
18.496717	0.1	1.490414
18.498383	0.1	1.491010
18.500050	0.1	1.493514
18.501717	0.1	1.496911
18.503383	0.1	1.499474
18.505050	0.1	1.499713
18.506717	0.1	1.498103
18.508383	0.1	1.496613
18.510050	0.1	1.496255
18.511717	0.1	1.496255
18.513383	0.1	1.496077
18.515050	0.1	1.496136
18.516717	0.1	1.496613
18.518383	0.1	1.497388
18.520050	0.1	1.497984
18.521717	0.1	1.498640
18.523383	0.1	1.499534
18.525050	0.1	1.500368
18.526717	0.1	1.500309
18.528383	0.1	1.499653
18.530050	0.1	1.499772
18.531717	0.1	1.500964
18.533383	0.1	1.501381
18.535050	0.1	1.499295
18.536717	0.1	1.495123
18.538383	0.1	1.489818
18.540050	0.1	1.483798
18.541717	0.1	1.477480
18.543383	0.1	1.472056
18.545050	0.1	1.468301
18.546717	0.1	1.466453
18.548383	0.1	1.466632
18.550050	0.1	1.468837
18.551717	0.1	1.472235
18.553383	0.1	1.475155
18.555050	0.1	1.476467
18.556717	0.1	1.475275
18.558383	0.1	1.471222
18.560050	0.1	1.465559
18.561717	0.1	1.460493
18.563383	0.1	1.457691
18.565050	0.1	1.457334
18.566717	0.1	1.458645
18.568383	0.1	1.460910
18.570050	0.1	1.464069
18.571717	0.1	1.467407
18.573383	0.1	1.469851
18.575050	0.1	1.470566
18.576717	0.1	1.468599
18.578383	0.1	1.463533
18.580050	0.1	1.457393
18.581717	0.1	1.453042
18.583383	0.1	1.451373
18.585050	0.1	1.451671
18.586717	0.1	1.453638
18.588383	0.1	1.456976
18.590050	0.1	1.460433
18.591717	0.1	1.462877
18.593383	0.1	1.464546
18.595050	0.1	1.467049
18.596717	0.1	1.471162
18.598383	0.1	1.475334
18.600050	0.1	1.476348
18.601717	0.1	1.473188
18.603383	0.1	1.468539
18.605050	0.1	1.466990
18.606717	0.1	1.471102
18.608383	0.1	1.479626
18.610050	0.1	1.488626
18.611717	0.1	1.495361
18.613383	0.1	1.499057
18.615050	0.1	1.500309
18.616717	0.1	1.500368
18.618383	0.1	1.501083
18.620050	0.1	1.503825
18.621717	0.1	1.508653
18.623383	0.1	1.514495
18.625050	0.1	1.520813
18.626717	0.1	1.528800
18.628383	0.1	1.539111
18.630050	0.1	1.550973
18.631717	0.1	1.563251
18.633383	0.1	1.576066
18.635050	0.1	1.590192
18.636717	0.1	1.605809
18.638383	0.1	1.622737
18.640050	0.1	1.641095
18.641717	0.1	1.661062
18.643383	0.1	1.681566
18.645050	0.1	1.700938
18.646717	0.1	1.719117
18.648383	0.1	1.737535
18.650050	0.1	1.757324
18.651717	0.1	1.778901
18.653383	0.1	1.802325
18.655050	0.1	1.827955
18.656717	0.1	1.855970
18.658383	0.1	1.885831
18.660050	0.1	1.917124
18.661717	0.1	1.950026
18.663383	0.1	1.985431
18.665050	0.1	2.024174
18.666717	0.1	2.065599
18.668383	0.1	2.107859
18.670050	0.1	2.150655
18.671717	0.1	2.195656
18.673383	0.1	2.244473
18.675050	0.1	2.296865
18.676717	0.1	2.351225
18.678383	0.1	2.405942
18.680050	0.1	2.460838
18.681717	0.1	2.518237
18.683383	0.1	2.580345
18.685050	0.1	2.646804
18.686717	0.1	2.715945
18.688383	0.1	2.786756
18.690050	0.1	2.859473
18.691717	0.1	2.934575
18.693383	0.1	3.012657
18.695050	0.1	3.095269
18.696717	0.1	3.183723
18.698383	0.1	3.278732
18.700050	0.1	3.380060
18.701717	0.1	3.486455
18.703383	0.1	3.596187
18.705050	0.1	3.708005
18.706717	0.1	3.821135
18.708383	0.1	3.935457
18.710050	0.1	4.051626
18.711717	0.1	4.171312
18.713383	0.1	4.295409
18.715050	0.1	4.424513
18.716717	0.1	4.559994
18.718383	0.1	4.702628
18.720050	0.1	4.851044
18.721717	0.1	5.003631
18.723383	0.1	5.160749
18.725050	0.1	5.324304
18.726717	0.1	5.495012
18.728383	0.1	5.671263
18.730050	0.1	5.851090
18.731717	0.1	6.034077
18.733383	0.1	6.221593
18.735050	0.1	6.415487
18.736717	0.1	6.616235
18.738383	0.1	6.823719
18.740050	0.1	7.038653
18.741717	0.1	7.262350
18.743383	0.1	7.495285
18.745050	0.1	7.736505
18.746717	0.1	7.984102
18.748383	0.1	8.236528
18.750050	0.1	8.493960
18.751717	0.1	8.758367
18.753383	0.1	9.031416
18.755050	0.1	9.313405
18.756717	0.1	9.604753
18.758383	0.1	9.907306
18.760050	0.1	10.222734
18.761717	0.1	10.551930
18.763383	0.1	10.895014
18.765050	0.1	11.250556
18.766717	0.1	11.615635
18.768383	0.1	11.989296
18.770050	0.1	12.373150
18.771717	0.1	12.769283
18.773383	0.1	13.178469
18.775050	0.1	13.600946
18.776717	0.1	14.036835
18.778383	0.1	14.485241
18.780050	0.1	14.945508
18.781717	0.1	15.418232
18.783383	0.1	15.905381
18.785050	0.1	16.409219
18.786717	0.1	16.930224
18.788383	0.1	17.466367
18.790050	0.1	18.014134
18.791717	0.1	18.571378
18.793383	0.1	19.138814
18.795050	0.1	19.718231
18.796717	0.1	20.310761
18.798383	0.1	20.916582
18.800050	0.1	21.534087
18.801717	0.1	22.158862
18.803383	0.1	22.785188
18.805050	0.1	23.408474
18.806717	0.1	24.026813
18.808383	0.1	24.640562
18.810050	0.1	25.251509
18.811717	0.1	25.861324
18.813383	0.1	26.469709
18.815050	0.1	27.072729
18.816717	0.1	27.664484
18.818383	0.1	28.239729
18.820050	0.1	28.795006
18.821717	0.1	29.328527
18.823383	0.1	29.838325
18.825050	0.1	30.321600
18.826717	0.1	30.775608
18.828383	0.1	31.199099
18.830050	0.1	31.591775
18.831717	0.1	31.952383
18.833383	0.1	32.276275
18.835050	0.1	32.557549
18.836717	0.1	32.793464
18.838383	0.1	32.986106
18.840050	0.1	33.139469
18.841717	0.1	33.254923
18.843383	0.1	33.330085
18.845050	0.1	33.361318
18.846717	0.1	33.346595
18.848383	0.1	33.285739
18.850050	0.1	33.180000
18.851717	0.1	33.031466
18.853383	0.1	32.841625
18.855050	0.1	32.610478
18.856717	0.1	32.337608
18.858383	0.1	32.023015
18.860050	0.1	31.667890
18.861717	0.1	31.274678
18.863383	0.1	30.847372
18.865050	0.1	30.391099
18.866717	0.1	29.909613
18.868383	0.1	29.403152
18.870050	0.1	28.871180
18.871717	0.1	28.315069
18.873383	0.1	27.738036
18.875050	0.1	27.142824
18.876717	0.1	26.531340
18.878383	0.1	25.905253
18.880050	0.1	25.266172
18.881717	0.1	24.616601
18.883383	0.1	23.959221
18.885050	0.1	23.296536
18.886717	0.1	22.630931
18.888383	0.1	21.964313
18.890050	0.1	21.297993
18.891717	0.1	20.633758
18.893383	0.1	19.974710
18.895050	0.1	19.323767
18.896717	0.1	18.683017
18.898383	0.1	18.054248
18.900050	0.1	17.439068
18.901717	0.1	16.838015
18.903383	0.1	16.250611
18.905050	0.1	15.675844
18.906717	0.1	15.112580
18.908383	0.1	14.559866
18.910050	0.1	14.018238
18.911717	0.1	13.490141
18.913383	0.1	12.979270
18.915050	0.1	12.487949
18.916717	0.1	12.016536
18.918383	0.1	11.564136
18.920050	0.1	11.129916
18.921717	0.1	10.713041
18.923383	0.1	10.313154
18.925050	0.1	9.930194
18.926717	0.1	9.563685
18.928383	0.1	9.212137
18.930050	0.1	8.873880
18.931717	0.1	8.548677
18.933383	0.1	8.237064
18.935050	0.1	7.939101
18.936717	0.1	7.654489
18.938383	0.1	7.383287
18.940050	0.1	7.125676
18.941717	0.1	6.881893
18.943383	0.1	6.651402
18.945050	0.1	6.433666
18.946717	0.1	6.227970
18.948383	0.1	6.033004
18.950050	0.1	5.847335
18.951717	0.1	5.670309
18.953383	0.1	5.501867
18.955050	0.1	5.341530
18.956717	0.1	5.188644
18.958383	0.1	5.042613
18.960050	0.1	4.902840
18.961717	0.1	4.769504
18.963383	0.1	4.642129
18.965050	0.1	4.519463
18.966717	0.1	4.401982
18.968383	0.1	4.291952
18.970050	0.1	4.190505
18.971717	0.1	4.096151
18.973383	0.1	4.006684
18.975050	0.1	3.921688
18.976717	0.1	3.841281
18.978383	0.1	3.764332
18.980050	0.1	3.688812
18.981717	0.1	3.614664
18.983383	0.1	3.543258
18.985050	0.1	3.475368
18.986717	0.1	3.410101
18.988383	0.1	3.346920
18.990050	0.1	3.286660
18.991717	0.1	3.230214
18.993383	0.1	3.176928
18.995050	0.1	3.126145
18.996717	0.1	3.077865
18.998383	0.1	3.032804
19.000050	0.1	2.990961
19.001717	0.1	2.951384
19.003383	0.1	2.912045
19.005050	0.1	2.871275
19.006717	0.1	2.829433
19.008383	0.1	2.788127
19.010050	0.1	2.747953
19.011717	0.1	2.707482
19.013383	0.1	2.665162
19.015050	0.1	2.622068
19.016717	0.1	2.581120
19.018383	0.1	2.544761
19.020050	0.1	2.514303
19.021717	0.1	2.488732
19.023383	0.1	2.465308
19.025050	0.1	2.441406
19.026717	0.1	2.415836
19.028383	0.1	2.389670
19.030050	0.1	2.364993
19.031717	0.1	2.343476
19.033383	0.1	2.324283
19.035050	0.1	2.304673
19.036717	0.1	2.282858
19.038383	0.1	2.259493
19.040050	0.1	2.235830
19.041717	0.1	2.212823
19.043383	0.1	2.191961
19.045050	0.1	2.175272
19.046717	0.1	2.163291
19.048383	0.1	2.153754
19.050050	0.1	2.143562
19.051717	0.1	2.130389
19.053383	0.1	2.113998
19.055050	0.1	2.096355
19.056717	0.1	2.080023
19.058383	0.1	2.065957
19.060050	0.1	2.053678
19.061717	0.1	2.041698
19.063383	0.1	2.028704
19.065050	0.1	2.013505
19.066717	0.1	1.996219
19.068383	0.1	1.978755
19.070050	0.1	1.963973
19.071717	0.1	1.953542
19.073383	0.1	1.946688
19.075050	0.1	1.940489
19.076717	0.1	1.932263
19.078383	0.1	1.921356
19.080050	0.1	1.908243
19.081717	0.1	1.893699
19.083383	0.1	1.879633
19.085050	0.1	1.868010
19.086717	0.1	1.857817
19.088383	0.1	1.846254
19.090050	0.1	1.832724
19.091717	0.1	1.819372
19.093383	0.1	1.808047
19.095050	0.1	1.799703
19.096717	0.1	1.794517
19.098383	0.1	1.791179
19.100050	0.1	1.786828
19.101717	0.1	1.779497
19.103383	0.1	1.770198
19.105050	0.1	1.761198
19.106717	0.1	1.753628
19.108383	0.1	1.747191
19.110050	0.1	1.741171
19.111717	0.1	1.735687
19.113383	0.1	1.730979
19.115050	0.1	1.726270
19.116717	0.1	1.720429
19.118383	0.1	1.712620
19.120050	0.1	1.703620
19.121717	0.1	1.695037
19.123383	0.1	1.687825
19.125050	0.1	1.681328
19.126717	0.1	1.675069
19.128383	0.1	1.669109
19.130050	0.1	1.663566
19.131717	0.1	1.658261
19.133383	0.1	1.653493
19.135050	0.1	1.649201
19.136717	0.1	1.644909
19.138383	0.1	1.639664
19.140050	0.1	1.632571
19.141717	0.1	1.623988
19.143383	0.1	1.615942
19.145050	0.1	1.609981
19.146717	0.1	1.605451
19.148383	0.1	1.599968
19.150050	0.1	1.592457
19.151717	0.1	1.584768
19.153383	0.1	1.579404
19.155050	0.1	1.576781
19.156717	0.1	1.574934
19.158383	0.1	1.571000
19.160050	0.1	1.563430
19.161717	0.1	1.553238
19.163383	0.1	1.542330
19.165050	0.1	1.532078
19.166717	0.1	1.523674
19.168383	0.1	1.518071
19.170050	0.1	1.515865
19.171717	0.1	1.515746
19.173383	0.1	1.515865
19.175050	0.1	1.514852
19.176717	0.1	1.512706
19.178383	0.1	1.510382
19.180050	0.1	1.508832
19.181717	0.1	1.507878
19.183383	0.1	1.506507
19.185050	0.1	1.503706
19.186717	0.1	1.499295
19.188383	0.1	1.494050
19.190050	0.1	1.488984
19.191717	0.1	1.483977
19.193383	0.1	1.477957
19.195050	0.1	1.471460
19.196717	0.1	1.465738
19.198383	0.1	1.461506
19.200050	0.1	1.457870
19.201717	0.1	1.453340
19.203383	0.1	1.447857
19.205050	0.1	1.442194
19.206717	0.1	1.436412
19.208383	0.1	1.430512
19.210050	0.1	1.424909
19.211717	0.1	1.419067
19.213383	0.1	1.411796
19.215050	0.1	1.403630
19.216717	0.1	1.395643
19.218383	0.1	1.388490
19.220050	0.1	1.382768
19.221717	0.1	1.379013
19.223383	0.1	1.376569
19.225050	0.1	1.374722
19.226717	0.1	1.372278
19.228383	0.1	1.367807
19.230050	0.1	1.361013
19.231717	0.1	1.352787
19.233383	0.1	1.344383
19.235050	0.1	1.337111
19.236717	0.1	1.332343
19.238383	0.1	1.329959
19.240050	0.1	1.328290
19.241717	0.1	1.325250
19.243383	0.1	1.320541
19.245050	0.1	1.315832
19.246717	0.1	1.312733
19.248383	0.1	1.310945
19.250050	0.1	1.309335
19.251717	0.1	1.307666
19.253383	0.1	1.305699
19.255050	0.1	1.303077
19.256717	0.1	1.300275
19.258383	0.1	1.298249
19.260050	0.1	1.296103
19.261717	0.1	1.291335
19.263383	0.1	1.283348
19.265050	0.1	1.274705
19.266717	0.1	1.267791
19.268383	0.1	1.263022
19.270050	0.1	1.260638
19.271717	0.1	1.260936
19.273383	0.1	1.262426
19.275050	0.1	1.262367
19.276717	0.1	1.259387
19.278383	0.1	1.254916
19.280050	0.1	1.251519
19.281717	0.1	1.250565
19.283383	0.1	1.251638
19.285050	0.1	1.253665
19.286717	0.1	1.255274
19.288383	0.1	1.253843
19.290050	0.1	1.247227
19.291717	0.1	1.236022
19.293383	0.1	1.223624
19.295050	0.1	1.214266
19.296717	0.1	1.210690
19.298383	0.1	1.212478
19.300050	0.1	1.216590
19.301717	0.1	1.219630
19.303383	0.1	1.220703
19.305050	0.1	1.221418
19.306717	0.1	1.223326
19.308383	0.1	1.226008
19.310050	0.1	1.227319
19.311717	0.1	1.225352
19.313383	0.1	1.220048
19.315050	0.1	1.212657
19.316717	0.1	1.205087
19.318383	0.1	1.198948
19.320050	0.1	1.195312
19.321717	0.1	1.193762
19.323383	0.1	1.193345
19.325050	0.1	1.193523
19.326717	0.1	1.194596
19.328383	0.1	1.195669
19.330050	0.1	1.194716
19.331717	0.1	1.190782
19.333383	0.1	1.184762
19.335050	0.1	1.178384
19.336717	0.1	1.173735
19.338383	0.1	1.172602
19.340050	0.1	1.175344
19.341717	0.1	1.179993
19.343383	0.1	1.183271
19.345050	0.1	1.183927
19.346717	0.1	1.183093
19.348383	0.1	1.181901
19.350050	0.1	1.179457
19.351717	0.1	1.174450
19.353383	0.1	1.166940
19.355050	0.1	1.159668
19.356717	0.1	1.155078
19.358383	0.1	1.154006
19.360050	0.1	1.155853
19.361717	0.1	1.158655
19.363383	0.1	1.160204
19.365050	0.1	1.160145
19.366717	0.1	1.159310
19.368383	0.1	1.158357
19.370050	0.1	1.157284
19.371717	0.1	1.155734
19.373383	0.1	1.153410
19.375050	0.1	1.150251
19.376717	0.1	1.147747
19.378383	0.1	1.147807
19.380050	0.1	1.150549
19.381717	0.1	1.153946
19.383383	0.1	1.156986
19.385050	0.1	1.159549
19.386717	0.1	1.160264
19.388383	0.1	1.158416
19.390050	0.1	1.156211
19.391717	0.1	1.156330
19.393383	0.1	1.158893
19.395050	0.1	1.161814
19.396717	0.1	1.163542
19.398383	0.1	1.164675
19.400050	0.1	1.167297
19.401717	0.1	1.173139
19.403383	0.1	1.182616
19.405050	0.1	1.193881
19.406717	0.1	1.203716
19.408383	0.1	1.208842
19.410050	0.1	1.208901
19.411717	0.1	1.206815
19.413383	0.1	1.206756
19.415050	0.1	1.210332
19.416717	0.1	1.216829
19.418383	0.1	1.224279
19.420050	0.1	1.231074
19.421717	0.1	1.236916
19.423383	0.1	1.241863
19.425050	0.1	1.246274
19.426717	0.1	1.251400
19.428383	0.1	1.258850
19.430050	0.1	1.268566
19.431717	0.1	1.279473
19.433383	0.1	1.290917
19.435050	0.1	1.302421
19.436717	0.1	1.313269
19.438383	0.1	1.323164
19.440050	0.1	1.331985
19.441717	0.1	1.339614
19.443383	0.1	1.346886
19.445050	0.1	1.354396
19.446717	0.1	1.360834
19.448383	0.1	1.365542
19.450050	0.1	1.370609
19.451717	0.1	1.378357
19.453383	0.1	1.389384
19.455050	0.1	1.402855
19.456717	0.1	1.417458
19.458383	0.1	1.431644
19.460050	0.1	1.444221
19.461717	0.1	1.454592
19.463383	0.1	1.463354
19.465050	0.1	1.471639
19.466717	0.1	1.479268
19.468383	0.1	1.485944
19.470050	0.1	1.492679
19.471717	0.1	1.500547
19.473383	0.1	1.509905
19.475050	0.1	1.520693
19.476717	0.1	1.532912
19.478383	0.1	1.545727
19.480050	0.1	1.557112
19.481717	0.1	1.565099
19.483383	0.1	1.569092
19.485050	0.1	1.570404
19.486717	0.1	1.570881
19.488383	0.1	1.571655
19.490050	0.1	1.572967
19.491717	0.1	1.574338
19.493383	0.1	1.574993
19.495050	0.1	1.574159
19.496717	0.1	1.570642
19.498383	0.1	1.563966
19.500050	0.1	1.555741
19.501717	0.1	1.548112
19.503383	0.1	1.541555
19.505050	0.1	1.534283
19.506717	0.1	1.523614
19.508383	0.1	1.508296
19.510050	0.1	1.489461
19.511717	0.1	1.469910
19.513383	0.1	1.452446
19.515050	0.1	1.438439
19.516717	0.1	1.426458
19.518383	0.1	1.414597
19.520050	0.1	1.403153
19.521717	0.1	1.392782
19.523383	0.1	1.382232
19.525050	0.1	1.369119
19.526717	0.1	1.352131
19.528383	0.1	1.332104
19.530050	0.1	1.311302
19.531717	0.1	1.293004
19.533383	0.1	1.279712
19.535050	0.1	1.270771
19.536717	0.1	1.262426
19.538383	0.1	1.250982
19.540050	0.1	1.235604
19.541717	0.1	1.217008
19.543383	0.1	1.196206
19.545050	0.1	1.173973
19.546717	0.1	1.151800
19.548383	0.1	1.132011
19.550050	0.1	1.116216
19.551717	0.1	1.104415
19.553383	0.1	1.096904
19.555050	0.1	1.094580
19.556717	0.1	1.096070
19.558383	0.1	1.097083
19.560050	0.1	1.094222
19.561717	0.1	1.088083
19.563383	0.1	1.082182
19.565050	0.1	1.079261
19.566717	0.1	1.079083
19.568383	0.1	1.079202
19.570050	0.1	1.078010
19.571717	0.1	1.075327
19.573383	0.1	1.071751
19.575050	0.1	1.068354
19.576717	0.1	1.065612
19.578383	0.1	1.063943
19.580050	0.1	1.063407
19.581717	0.1	1.064181
19.583383	0.1	1.065910
19.585050	0.1	1.067102
19.586717	0.1	1.066506
19.588383	0.1	1.064718
19.590050	0.1	1.063466
19.591717	0.1	1.062930
19.593383	0.1	1.062036
19.595050	0.1	1.061142
19.596717	0.1	1.062095
19.598383	0.1	1.065314
19.600050	0.1	1.069307
19.601717	0.1	1.072109
19.603383	0.1	1.073003
19.605050	0.1	1.072466
19.606717	0.1	1.071811
19.608383	0.1	1.071751
19.610050	0.1	1.072168
19.611717	0.1	1.073420
19.613383	0.1	1.076281
19.615050	0.1	1.079977
19.616717	0.1	1.082063
19.618383	0.1	1.080811
19.620050	0.1	1.076758
19.621717	0.1	1.071334
19.623383	0.1	1.065135
19.625050	0.1	1.057804
19.626717	0.1	1.049221
19.628383	0.1	1.040161
19.630050	0.1	1.030982
19.631717	0.1	1.021326
19.633383	0.1	1.012266
19.635050	0.1	1.005828
19.636717	0.1	1.002491
19.638383	0.1	1.000583
19.640050	0.1	0.998557
19.641717	0.1	0.996053
19.643383	0.1	0.993490
19.645050	0.1	0.990629
19.646717	0.1	0.986099
19.648383	0.1	0.978828
19.650050	0.1	0.969291
19.651717	0.1	0.959396
19.653383	0.1	0.951231
19.655050	0.1	0.946105
19.656717	0.1	0.943899
19.658383	0.1	0.943482
19.660050	0.1	0.942946
19.661717	0.1	0.940263
19.663383	0.1	0.934660
19.665050	0.1	0.927448
19.666717	0.1	0.920236
19.668383	0.1	0.913739
19.670050	0.1	0.907779
19.671717	0.1	0.901818
19.673383	0.1	0.895381
19.675050	0.1	0.888884
19.676717	0.1	0.884116
19.678383	0.1	0.882208
19.680050	0.1	0.882447
19.681717	0.1	0.883281
19.683383	0.1	0.883877
19.685050	0.1	0.884295
19.686717	0.1	0.885129
19.688383	0.1	0.886679
19.690050	0.1	0.888109
19.691717	0.1	0.887930
19.693383	0.1	0.886202
19.695050	0.1	0.883818
19.696717	0.1	0.882089
19.698383	0.1	0.881970
19.700050	0.1	0.883937
19.701717	0.1	0.887513
19.703383	0.1	0.890970
19.705050	0.1	0.892103
19.706717	0.1	0.889540
19.708383	0.1	0.883639
19.710050	0.1	0.877440
19.711717	0.1	0.874460
19.713383	0.1	0.876188
19.715050	0.1	0.881076
19.716717	0.1	0.886500
19.718383	0.1	0.889003
19.720050	0.1	0.886619
19.721717	0.1	0.881374
19.723383	0.1	0.877261
19.725050	0.1	0.875890
19.726717	0.1	0.875950
19.728383	0.1	0.876010
19.730050	0.1	0.876129
19.731717	0.1	0.877082
19.733383	0.1	0.879228
19.735050	0.1	0.881672
19.736717	0.1	0.882447
19.738383	0.1	0.880957
19.740050	0.1	0.878930
19.741717	0.1	0.877678
19.743383	0.1	0.876844
19.745050	0.1	0.876010
19.746717	0.1	0.875473
19.748383	0.1	0.875592
19.750050	0.1	0.876844
19.751717	0.1	0.880003
19.753383	0.1	0.885248
19.755050	0.1	0.891089
19.756717	0.1	0.896514
19.758383	0.1	0.901461
19.760050	0.1	0.905335
19.761717	0.1	0.906408
19.763383	0.1	0.903547
19.765050	0.1	0.897467
19.766717	0.1	0.889778
19.768383	0.1	0.882447
19.770050	0.1	0.876904
19.771717	0.1	0.874400
19.773383	0.1	0.875592
19.775050	0.1	0.879228
19.776717	0.1	0.882268
19.778383	0.1	0.882804
19.780050	0.1	0.881672
19.781717	0.1	0.880957
19.783383	0.1	0.880659
19.785050	0.1	0.879645
19.786717	0.1	0.877619
19.788383	0.1	0.875533
19.790050	0.1	0.873983
19.791717	0.1	0.872433
19.793383	0.1	0.870347
19.795050	0.1	0.868201
19.796717	0.1	0.867367
19.798383	0.1	0.867605
19.800050	0.1	0.866652
19.801717	0.1	0.863493
19.803383	0.1	0.859201
19.805050	0.1	0.855327
19.806717	0.1	0.852883
19.808383	0.1	0.852823
19.810050	0.1	0.855088
19.811717	0.1	0.858069
19.813383	0.1	0.859797
19.815050	0.1	0.860035
19.816717	0.1	0.859678
19.818383	0.1	0.858247
19.820050	0.1	0.854611
19.821717	0.1	0.849009
19.823383	0.1	0.843585
19.825050	0.1	0.840008
19.826717	0.1	0.838816
19.828383	0.1	0.839174
19.830050	0.1	0.840247
19.831717	0.1	0.841558
19.833383	0.1	0.843048
19.835050	0.1	0.844896
19.836717	0.1	0.845909
19.838383	0.1	0.844002
19.840050	0.1	0.838399
19.841717	0.1	0.830233
19.843383	0.1	0.820935
19.845050	0.1	0.811100
19.846717	0.1	0.801504
19.848383	0.1	0.794351
19.850050	0.1	0.792325
19.851717	0.1	0.795841
19.853383	0.1	0.802696
19.855050	0.1	0.809372
19.856717	0.1	0.813723
19.858383	0.1	0.815213
19.860050	0.1	0.813663
19.861717	0.1	0.809908
19.863383	0.1	0.806332
19.865050	0.1	0.805378
19.866717	0.1	0.806689
19.868383	0.1	0.807583
19.870050	0.1	0.805557
19.871717	0.1	0.801086
19.873383	0.1	0.797510
19.875050	0.1	0.797927
19.876717	0.1	0.803113
19.878383	0.1	0.811696
19.880050	0.1	0.821888
19.881717	0.1	0.832498
19.883383	0.1	0.842154
19.885050	0.1	0.849962
19.886717	0.1	0.856340
19.888383	0.1	0.862956
19.890050	0.1	0.870526
19.891717	0.1	0.876784
19.893383	0.1	0.878096
19.895050	0.1	0.873566
19.896717	0.1	0.866234
19.898383	0.1	0.860214
19.900050	0.1	0.857174
19.901717	0.1	0.856161
19.903383	0.1	0.855863
19.905050	0.1	0.856757
19.906717	0.1	0.859499
19.908383	0.1	0.862598
19.910050	0.1	0.863612
19.911717	0.1	0.861704
19.913383	0.1	0.857830
19.915050	0.1	0.854254
19.916717	0.1	0.852466
19.918383	0.1	0.851750
19.920050	0.1	0.850678
19.921717	0.1	0.848413
19.923383	0.1	0.844777
19.925050	0.1	0.840843
19.926717	0.1	0.839233
19.928383	0.1	0.841677
19.930050	0.1	0.846922
19.931717	0.1	0.852227
19.933383	0.1	0.855982
19.935050	0.1	0.858605
19.936717	0.1	0.860870
19.938383	0.1	0.862956
19.940050	0.1	0.865042
19.941717	0.1	0.868142
19.943383	0.1	0.872433
19.945050	0.1	0.875950
19.946717	0.1	0.877023
19.948383	0.1	0.876188
19.950050	0.1	0.874877
19.951717	0.1	0.873327
19.953383	0.1	0.870585
19.955050	0.1	0.865817
19.956717	0.1	0.860393
19.958383	0.1	0.856757
19.960050	0.1	0.856221
19.961717	0.1	0.857711
19.963383	0.1	0.858486
19.965050	0.1	0.856400
19.966717	0.1	0.851691
19.968383	0.1	0.846088
19.970050	0.1	0.841379
19.971717	0.1	0.838161
19.973383	0.1	0.835598
19.975050	0.1	0.832737
19.976717	0.1	0.828743
19.978383	0.1	0.823319
19.980050	0.1	0.818074
19.981717	0.1	0.815451
19.983383	0.1	0.816286
19.985050	0.1	0.818491
19.986717	0.1	0.820220
19.988383	0.1	0.821650
19.990050	0.1	0.823200
19.991717	0.1	0.823617
19.993383	0.1	0.822127
19.995050	0.1	0.820100
19.996717	0.1	0.819564
19.998383	0.1	0.820816
20.000050	0.1	0.822961
20.001717	0.1	0.824094
20.003383	0.1	0.822544
20.005050	0.1	0.818312
20.006717	0.1	0.813842
20.008383	0.1	0.810802
20.010050	0.1	0.808537
20.011717	0.1	0.805557
20.013383	0.1	0.801444
20.015050	0.1	0.797272
20.016717	0.1	0.794292
20.018383	0.1	0.792205
20.020050	0.1	0.789881
20.021717	0.1	0.787258
20.023383	0.1	0.786006
20.025050	0.1	0.786901
20.026717	0.1	0.789404
20.028383	0.1	0.791609
20.030050	0.1	0.791311
20.031717	0.1	0.787675
20.033383	0.1	0.781477
20.035050	0.1	0.774801
20.036717	0.1	0.769556
20.038383	0.1	0.766873
20.040050	0.1	0.765979
20.041717	0.1	0.765920
20.043383	0.1	0.766993
20.045050	0.1	0.768483
20.046717	0.1	0.768364
20.048383	0.1	0.765681
20.050050	0.1	0.761211
20.051717	0.1	0.756204
20.053383	0.1	0.752926
20.055050	0.1	0.752807
20.056717	0.1	0.754356
20.058383	0.1	0.754774
20.060050	0.1	0.753880
20.061717	0.1	0.752866
20.063383	0.1	0.752270
20.065050	0.1	0.751555
20.066717	0.1	0.749946
20.068383	0.1	0.746787
20.070050	0.1	0.742674
20.071717	0.1	0.739276
20.073383	0.1	0.738323
20.075050	0.1	0.740588
20.076717	0.1	0.745535
20.078383	0.1	0.752032
20.080050	0.1	0.759244
20.081717	0.1	0.766516
20.083383	0.1	0.772238
20.085050	0.1	0.774801
20.086717	0.1	0.774443
20.088383	0.1	0.773430
20.090050	0.1	0.773788
20.091717	0.1	0.775218
20.093383	0.1	0.775337
20.095050	0.1	0.772655
20.096717	0.1	0.768364
20.098383	0.1	0.766218
20.100050	0.1	0.769675
20.101717	0.1	0.779271
20.103383	0.1	0.791967
20.105050	0.1	0.804603
20.106717	0.1	0.816107
20.108383	0.1	0.826836
20.110050	0.1	0.836968
20.111717	0.1	0.845969
20.113383	0.1	0.852704
20.115050	0.1	0.855625
20.116717	0.1	0.854671
20.118383	0.1	0.852883
20.120050	0.1	0.854135
20.121717	0.1	0.860035
20.123383	0.1	0.869334
20.125050	0.1	0.878990
20.126717	0.1	0.886321
20.128383	0.1	0.890076
20.130050	0.1	0.890195
20.131717	0.1	0.887990
20.133383	0.1	0.886798
20.135050	0.1	0.889838
20.136717	0.1	0.897586
20.138383	0.1	0.907838
20.140050	0.1	0.918150
20.141717	0.1	0.927866
20.143383	0.1	0.937939
20.145050	0.1	0.949740
20.146717	0.1	0.963628
20.148383	0.1	0.977755
20.150050	0.1	0.989258
20.151717	0.1	0.996828
20.153383	0.1	1.002193
20.155050	0.1	1.007974
20.156717	0.1	1.016021
20.158383	0.1	1.027227
20.160050	0.1	1.042008
20.161717	0.1	1.059890
20.163383	0.1	1.079202
20.165050	0.1	1.097798
20.166717	0.1	1.113832
20.168383	0.1	1.126826
20.170050	0.1	1.137197
20.171717	0.1	1.146257
20.173383	0.1	1.155734
20.175050	0.1	1.166880
20.176717	0.1	1.180530
20.178383	0.1	1.197279
20.180050	0.1	1.215875
20.181717	0.1	1.235366
20.183383	0.1	1.256764
20.185050	0.1	1.280904
20.186717	0.1	1.306117
20.188383	0.1	1.329243
20.190050	0.1	1.348376
20.191717	0.1	1.364410
20.193383	0.1	1.380026
20.195050	0.1	1.397312
20.196717	0.1	1.416862
20.198383	0.1	1.437962
20.200050	0.1	1.459777
20.201717	0.1	1.481116
20.203383	0.1	1.500487
20.205050	0.1	1.517117
20.206717	0.1	1.530826
20.208383	0.1	1.541555
20.210050	0.1	1.549721
20.211717	0.1	1.556754
20.213383	0.1	1.564145
20.215050	0.1	1.572967
20.216717	0.1	1.582921
20.218383	0.1	1.592517
20.220050	0.1	1.599670
20.221717	0.1	1.603246
20.223383	0.1	1.603901
20.225050	0.1	1.603961
20.226717	0.1	1.605392
20.228383	0.1	1.608074
20.230050	0.1	1.609862
20.231717	0.1	1.608491
20.233383	0.1	1.603484
20.235050	0.1	1.595914
20.236717	0.1	1.586437
20.238383	0.1	1.574874
20.240050	0.1	1.561821
20.241717	0.1	1.548588
20.243383	0.1	1.535297
20.245050	0.1	1.519978
20.246717	0.1	1.500130
20.248383	0.1	1.475871
20.250050	0.1	1.450062
20.251717	0.1	1.426935
20.253383	0.1	1.408517
20.255050	0.1	1.393139
20.256717	0.1	1.378000
20.258383	0.1	1.361907
20.260050	0.1	1.345754
20.261717	0.1	1.330316
20.263383	0.1	1.314819
20.265050	0.1	1.297832
20.266717	0.1	1.278341
20.268383	0.1	1.255274
20.270050	0.1	1.228690
20.271717	0.1	1.200736
20.273383	0.1	1.174450
20.275050	0.1	1.151383
20.276717	0.1	1.132011
20.278383	0.1	1.115441
20.280050	0.1	1.099527
20.281717	0.1	1.083136
20.283383	0.1	1.067221
20.285050	0.1	1.053155
20.286717	0.1	1.042068
20.288383	0.1	1.034498
20.290050	0.1	1.029611
20.291717	0.1	1.025319
20.293383	0.1	1.019776
20.295050	0.1	1.012325
20.296717	0.1	1.002550
20.298383	0.1	0.991523
20.300050	0.1	0.981867
20.301717	0.1	0.975311
20.303383	0.1	0.970960
20.305050	0.1	0.966370
20.306717	0.1	0.960410
20.308383	0.1	0.953972
20.310050	0.1	0.948310
20.311717	0.1	0.943124
20.313383	0.1	0.938416
20.315050	0.1	0.935435
20.316717	0.1	0.934899
20.318383	0.1	0.935793
20.320050	0.1	0.936866
20.321717	0.1	0.937879
20.323383	0.1	0.938833
20.325050	0.1	0.939488
20.326717	0.1	0.939667
20.328383	0.1	0.939488
20.330050	0.1	0.938594
20.331717	0.1	0.936747
20.333383	0.1	0.934899
20.335050	0.1	0.934660
20.336717	0.1	0.936687
20.338383	0.1	0.939250
20.340050	0.1	0.940263
20.341717	0.1	0.939429
20.343383	0.1	0.937760
20.345050	0.1	0.936508
20.346717	0.1	0.937164
20.348383	0.1	0.940263
20.350050	0.1	0.944853
20.351717	0.1	0.950217
20.353383	0.1	0.956357
20.355050	0.1	0.962734
20.356717	0.1	0.968397
20.358383	0.1	0.973523
20.360050	0.1	0.979185
20.361717	0.1	0.986099
20.363383	0.1	0.994206
20.365050	0.1	1.002193
20.366717	0.1	1.008689
20.368383	0.1	1.013517
20.370050	0.1	1.017928
20.371717	0.1	1.022697
20.373383	0.1	1.026928
20.375050	0.1	1.028836
20.376717	0.1	1.028895
20.378383	0.1	1.029670
20.380050	0.1	1.033425
20.381717	0.1	1.040399
20.383383	0.1	1.048744
20.385050	0.1	1.056075
20.386717	0.1	1.061022
20.388383	0.1	1.064420
20.390050	0.1	1.068533
20.391717	0.1	1.074672
20.393383	0.1	1.082420
20.395050	0.1	1.090109
20.396717	0.1	1.096249
20.398383	0.1	1.100838
20.400050	0.1	1.104891
20.401717	0.1	1.108766
20.403383	0.1	1.111567
20.405050	0.1	1.112521
20.406717	0.1	1.112580
20.408383	0.1	1.113057
20.410050	0.1	1.114428
20.411717	0.1	1.116097
20.413383	0.1	1.117230
20.415050	0.1	1.117051
20.416717	0.1	1.115501
20.418383	0.1	1.113117
20.420050	0.1	1.110673
20.421717	0.1	1.109123
20.423383	0.1	1.108289
20.425050	0.1	1.106441
20.426717	0.1	1.102150
20.428383	0.1	1.095712
20.430050	0.1	1.088560
20.431717	0.1	1.081884
20.433383	0.1	1.075208
20.435050	0.1	1.067817
20.436717	0.1	1.059532
20.438383	0.1	1.050115
20.440050	0.1	1.039028
20.441717	0.1	1.026511
20.443383	0.1	1.014173
20.445050	0.1	1.003921
20.446717	0.1	0.997126
20.448383	0.1	0.993371
20.450050	0.1	0.991404
20.451717	0.1	0.989974
20.453383	0.1	0.988305
20.455050	0.1	0.985503
20.456717	0.1	0.981152
20.458383	0.1	0.976145
20.460050	0.1	0.972271
20.461717	0.1	0.969529
20.463383	0.1	0.965715
20.465050	0.1	0.959277
20.466717	0.1	0.951231
20.468383	0.1	0.943303
20.470050	0.1	0.936568
20.471717	0.1	0.931561
20.473383	0.1	0.928164
20.475050	0.1	0.925005
20.476717	0.1	0.920415
20.478383	0.1	0.913560
20.480050	0.1	0.905633
20.481717	0.1	0.898778
20.483383	0.1	0.893652
20.485050	0.1	0.888228
20.486717	0.1	0.880420
20.488383	0.1	0.870228
20.490050	0.1	0.859141
20.491717	0.1	0.848413
20.493383	0.1	0.839293
20.495050	0.1	0.832677
20.496717	0.1	0.829399
20.498383	0.1	0.830114
20.500050	0.1	0.834584
20.501717	0.1	0.841141
20.503383	0.1	0.847578
20.505050	0.1	0.851810
20.506717	0.1	0.852644
20.508383	0.1	0.850856
20.510050	0.1	0.849068
20.511717	0.1	0.850320
20.513383	0.1	0.855506
20.515050	0.1	0.863135
20.516717	0.1	0.870287
20.518383	0.1	0.874281
20.520050	0.1	0.873745
20.521717	0.1	0.869095
20.523383	0.1	0.861943
20.525050	0.1	0.854671
20.526717	0.1	0.849903
20.528383	0.1	0.849068
20.530050	0.1	0.851154
20.531717	0.1	0.853419
20.533383	0.1	0.853717
20.535050	0.1	0.852823
20.536717	0.1	0.853121
20.538383	0.1	0.856102
20.540050	0.1	0.861466
20.541717	0.1	0.867367
20.543383	0.1	0.871062
20.545050	0.1	0.871122
20.546717	0.1	0.868201
20.548383	0.1	0.864267
20.550050	0.1	0.860810
20.551717	0.1	0.858486
20.553383	0.1	0.857711
20.555050	0.1	0.858605
20.556717	0.1	0.860691
20.558383	0.1	0.862479
20.560050	0.1	0.862598
20.561717	0.1	0.860632
20.563383	0.1	0.858069
20.565050	0.1	0.856400
20.566717	0.1	0.855506
20.568383	0.1	0.855148
20.570050	0.1	0.856519
20.571717	0.1	0.860512
20.573383	0.1	0.866354
20.575050	0.1	0.871956
20.576717	0.1	0.875354
20.578383	0.1	0.876725
20.580050	0.1	0.878036
20.581717	0.1	0.880957
20.583383	0.1	0.885367
20.585050	0.1	0.889957
20.586717	0.1	0.893533
20.588383	0.1	0.896335
20.590050	0.1	0.899553
20.591717	0.1	0.903130
20.593383	0.1	0.905514
20.595050	0.1	0.905454
20.596717	0.1	0.903606
20.598383	0.1	0.902295
20.600050	0.1	0.904262
20.601717	0.1	0.910997
20.603383	0.1	0.921547
20.605050	0.1	0.933290
20.606717	0.1	0.943720
20.608383	0.1	0.952184
20.610050	0.1	0.959098
20.611717	0.1	0.964403
20.613383	0.1	0.968039
20.615050	0.1	0.970602
20.616717	0.1	0.972986
20.618383	0.1	0.975847
20.620050	0.1	0.979781
20.621717	0.1	0.984848
20.623383	0.1	0.990748
20.625050	0.1	0.997186
20.626717	0.1	1.003683
20.628383	0.1	1.010776
20.630050	0.1	1.020253
20.631717	0.1	1.033664
20.633383	0.1	1.050651
20.635050	0.1	1.068890
20.636717	0.1	1.085937
20.638383	0.1	1.100481
20.640050	0.1	1.112402
20.641717	0.1	1.122177
20.643383	0.1	1.130879
20.645050	0.1	1.140356
20.646717	0.1	1.152456
20.648383	0.1	1.167834
20.650050	0.1	1.185417
20.651717	0.1	1.203418
20.653383	0.1	1.220346
20.655050	0.1	1.235247
20.656717	0.1	1.248539
20.658383	0.1	1.262009
20.660050	0.1	1.277268
20.661717	0.1	1.294613
20.663383	0.1	1.314342
20.665050	0.1	1.336813
20.666717	0.1	1.361668
20.668383	0.1	1.387000
20.670050	0.1	1.410663
20.671717	0.1	1.431406
20.673383	0.1	1.449943
20.675050	0.1	1.468659
20.676717	0.1	1.490235
20.678383	0.1	1.515508
20.680050	0.1	1.543224
20.681717	0.1	1.571834
20.683383	0.1	1.600742
20.685050	0.1	1.630545
20.686717	0.1	1.662552
20.688383	0.1	1.697838
20.690050	0.1	1.736701
20.691717	0.1	1.777589
20.693383	0.1	1.817823
20.695050	0.1	1.855135
20.696717	0.1	1.888692
20.698383	0.1	1.919091
20.700050	0.1	1.948774
20.701717	0.1	1.980305
20.703383	0.1	2.014637
20.705050	0.1	2.051652
20.706717	0.1	2.090693
20.708383	0.1	2.131045
20.710050	0.1	2.172589
20.711717	0.1	2.216637
20.713383	0.1	2.264500
20.715050	0.1	2.315283
20.716717	0.1	2.365828
20.718383	0.1	2.414167
20.720050	0.1	2.461434
20.721717	0.1	2.510071
20.723383	0.1	2.561152
20.725050	0.1	2.614737
20.726717	0.1	2.670467
20.728383	0.1	2.728284
20.730050	0.1	2.787650
20.731717	0.1	2.847791
20.733383	0.1	2.907396
20.735050	0.1	2.965629
20.736717	0.1	3.022790
20.738383	0.1	3.080070
20.740050	0.1	3.137648
20.741717	0.1	3.194630
20.743383	0.1	3.249943
20.745050	0.1	3.302932
20.746717	0.1	3.352404
20.748383	0.1	3.398299
20.750050	0.1	3.441513
20.751717	0.1	3.481925
20.753383	0.1	3.518164
20.755050	0.1	3.549338
20.756717	0.1	3.576517
20.758383	0.1	3.601015
20.760050	0.1	3.623069
20.761717	0.1	3.642440
20.763383	0.1	3.660441
20.765050	0.1	3.679216
20.766717	0.1	3.699303
20.768383	0.1	3.718376
20.770050	0.1	3.733576
20.771717	0.1	3.743351
20.773383	0.1	3.748000
20.775050	0.1	3.748954
20.776717	0.1	3.747702
20.778383	0.1	3.745079
20.780050	0.1	3.740669
20.781717	0.1	3.733397
20.783383	0.1	3.722728
20.785050	0.1	3.709018
20.786717	0.1	3.692925
20.788383	0.1	3.675044
20.790050	0.1	3.655553
20.791717	0.1	3.635288
20.793383	0.1	3.616035
20.795050	0.1	3.600121
20.796717	0.1	3.589094
20.798383	0.1	3.581584
20.800050	0.1	3.573776
20.801717	0.1	3.562212
20.803383	0.1	3.546596
20.805050	0.1	3.529549
20.806717	0.1	3.513754
20.808383	0.1	3.501296
20.810050	0.1	3.494501
20.811717	0.1	3.495574
20.813383	0.1	3.504217
20.815050	0.1	3.516615
20.816717	0.1	3.527642
20.818383	0.1	3.534973
20.820050	0.1	3.540218
20.821717	0.1	3.547073
20.823383	0.1	3.558219
20.825050	0.1	3.574074
20.826717	0.1	3.592909
20.828383	0.1	3.612817
20.830050	0.1	3.632128
20.831717	0.1	3.648997
20.833383	0.1	3.662348
20.835050	0.1	3.673017
20.836717	0.1	3.683031
20.838383	0.1	3.694117
20.840050	0.1	3.707528
20.841717	0.1	3.723264
20.843383	0.1	3.739953
20.845050	0.1	3.755808
20.846717	0.1	3.769815
20.848383	0.1	3.781259
20.850050	0.1	3.789723
20.851717	0.1	3.794253
20.853383	0.1	3.793895
20.855050	0.1	3.788471
20.856717	0.1	3.778696
20.858383	0.1	3.765583
20.860050	0.1	3.750682
20.861717	0.1	3.735543
20.863383	0.1	3.720403
20.865050	0.1	3.704310
20.866717	0.1	3.685951
20.868383	0.1	3.663719
20.870050	0.1	3.636658
20.871717	0.1	3.604591
20.873383	0.1	3.567934
20.875050	0.1	3.527642
20.876717	0.1	3.484965
20.878383	0.1	3.440738
20.880050	0.1	3.394544
20.881717	0.1	3.344178
20.883383	0.1	3.288508
20.885050	0.1	3.228367
20.886717	0.1	3.165424
20.888383	0.1	3.101826
20.890050	0.1	3.040016
20.891717	0.1	2.981186
20.893383	0.1	2.924502
20.895050	0.1	2.868414
20.896717	0.1	2.812207
20.898383	0.1	2.755106
20.900050	0.1	2.695918
20.901717	0.1	2.634049
20.903383	0.1	2.570570
20.905050	0.1	2.507866
20.906717	0.1	2.447784
20.908383	0.1	2.390266
20.910050	0.1	2.333343
20.911717	0.1	2.275705
20.913383	0.1	2.218008
20.915050	0.1	2.161682
20.916717	0.1	2.108038
20.918383	0.1	2.058208
20.920050	0.1	2.012670
20.921717	0.1	1.970589
20.923383	0.1	1.930416
20.925050	0.1	1.891136
20.926717	0.1	1.852751
20.928383	0.1	1.816034
20.930050	0.1	1.781464
20.931717	0.1	1.749277
20.933383	0.1	1.719713
20.935050	0.1	1.693189
20.936717	0.1	1.669824
20.938383	0.1	1.649022
20.940050	0.1	1.629889
20.941717	0.1	1.611471
20.943383	0.1	1.591921
20.945050	0.1	1.569688
20.946717	0.1	1.544714
20.948383	0.1	1.519859
20.950050	0.1	1.499057
20.951717	0.1	1.483440
20.953383	0.1	1.471102
20.955050	0.1	1.460135
20.956717	0.1	1.450062
20.958383	0.1	1.440644
20.960050	0.1	1.431108
20.961717	0.1	1.420856
20.963383	0.1	1.409590
20.965050	0.1	1.397312
20.966717	0.1	1.384258
20.968383	0.1	1.371086
20.970050	0.1	1.358986
20.971717	0.1	1.349568
20.973383	0.1	1.343906
20.975050	0.1	1.340687
20.976717	0.1	1.337469
20.978383	0.1	1.332522
20.980050	0.1	1.326025
20.981717	0.1	1.319587
20.983383	0.1	1.314640
20.985050	0.1	1.311123
20.986717	0.1	1.307786
20.988383	0.1	1.304329
20.990050	0.1	1.302719
20.991717	0.1	1.305401
20.993383	0.1	1.312614
20.995050	0.1	1.321554
20.996717	0.1	1.327813
20.998383	0.1	1.329362
21.000050	0.1	1.327157
21.001717	0.1	1.323581
21.003383	0.1	1.320779
21.005050	0.1	1.319885
21.006717	0.1	1.320660
21.008383	0.1	1.322627
21.010050	0.1	1.325607
21.011717	0.1	1.329541
21.013383	0.1	1.333952
21.015050	0.1	1.338184
21.016717	0.1	1.341581
21.018383	0.1	1.343906
21.020050	0.1	1.345694
21.021717	0.1	1.347661
21.023383	0.1	1.351059
21.025050	0.1	1.357198
21.026717	0.1	1.365364
21.028383	0.1	1.373410
21.030050	0.1	1.379013
21.031717	0.1	1.381934
21.033383	0.1	1.384556
21.035050	0.1	1.388431
21.036717	0.1	1.392722
21.038383	0.1	1.396120
21.040050	0.1	1.398802
21.041717	0.1	1.401842
21.043383	0.1	1.406193
21.045050	0.1	1.412392
21.046717	0.1	1.420856
21.048383	0.1	1.431406
21.050050	0.1	1.443148
21.051717	0.1	1.454532
21.053383	0.1	1.464427
21.055050	0.1	1.472592
21.056717	0.1	1.479983
21.058383	0.1	1.487672
21.060050	0.1	1.496434
21.061717	0.1	1.506507
21.063383	0.1	1.518428
21.065050	0.1	1.532614
21.066717	0.1	1.547694
21.068383	0.1	1.561284
21.070050	0.1	1.571775
21.071717	0.1	1.579881
21.073383	0.1	1.587153
21.075050	0.1	1.594603
21.076717	0.1	1.602769
21.078383	0.1	1.611829
21.080050	0.1	1.622319
21.081717	0.1	1.635790
21.083383	0.1	1.653969
21.085050	0.1	1.677632
21.086717	0.1	1.705110
21.088383	0.1	1.733780
21.090050	0.1	1.760483
21.091717	0.1	1.783133
21.093383	0.1	1.800835
21.095050	0.1	1.813829
21.096717	0.1	1.823843
21.098383	0.1	1.832962
21.100050	0.1	1.843035
21.101717	0.1	1.855373
21.103383	0.1	1.870692
21.105050	0.1	1.888871
21.106717	0.1	1.909256
21.108383	0.1	1.929999
21.110050	0.1	1.947880
21.111717	0.1	1.960158
21.113383	0.1	1.966179
21.115050	0.1	1.968742
21.116717	0.1	1.972258
21.118383	0.1	1.978934
21.120050	0.1	1.987934
21.121717	0.1	1.997233
21.123383	0.1	2.005339
21.125050	0.1	2.011657
21.126717	0.1	2.016306
21.128383	0.1	2.019227
21.130050	0.1	2.019644
21.131717	0.1	2.016366
21.133383	0.1	2.009034
21.135050	0.1	1.999080
21.136717	0.1	1.989007
21.138383	0.1	1.981139
21.140050	0.1	1.976490
21.141717	0.1	1.973033
21.143383	0.1	1.967549
21.145050	0.1	1.958907
21.146717	0.1	1.948357
21.148383	0.1	1.937807
21.150050	0.1	1.929164
21.151717	0.1	1.922488
21.153383	0.1	1.915574
21.155050	0.1	1.905978
21.156717	0.1	1.892150
21.158383	0.1	1.874089
21.160050	0.1	1.853407
21.161717	0.1	1.832724
21.163383	0.1	1.813531
21.165050	0.1	1.796782
21.166717	0.1	1.782537
21.168383	0.1	1.769543
21.170050	0.1	1.756847
21.171717	0.1	1.745224
21.173383	0.1	1.735628
21.175050	0.1	1.727998
21.176717	0.1	1.721382
21.178383	0.1	1.715839
21.180050	0.1	1.711905
21.181717	0.1	1.709461
21.183383	0.1	1.707912
21.185050	0.1	1.706600
21.186717	0.1	1.705647
21.188383	0.1	1.705766
21.190050	0.1	1.706839
21.191717	0.1	1.707137
21.193383	0.1	1.705170
21.195050	0.1	1.701117
21.196717	0.1	1.696348
21.198383	0.1	1.692593
21.200050	0.1	1.691401
21.201717	0.1	1.693487
21.203383	0.1	1.698494
21.205050	0.1	1.706720
21.206717	0.1	1.717806
21.208383	0.1	1.729131
21.210050	0.1	1.736939
21.211717	0.1	1.738429
21.213383	0.1	1.733422
21.215050	0.1	1.724660
21.216717	0.1	1.716614
21.218383	0.1	1.712382
21.220050	0.1	1.712501
21.221717	0.1	1.715899
21.223383	0.1	1.720607
21.225050	0.1	1.724839
21.226717	0.1	1.728594
21.228383	0.1	1.732409
21.230050	0.1	1.735747
21.231717	0.1	1.738072
21.233383	0.1	1.739740
21.235050	0.1	1.741827
21.236717	0.1	1.744628
21.238383	0.1	1.747191
21.240050	0.1	1.749098
21.241717	0.1	1.750648
21.243383	0.1	1.751244
21.245050	0.1	1.748979
21.246717	0.1	1.742721
21.248383	0.1	1.733065
21.250050	0.1	1.721561
21.251717	0.1	1.709402
21.253383	0.1	1.696348
21.255050	0.1	1.681447
21.256717	0.1	1.664639
21.258383	0.1	1.647413
21.260050	0.1	1.631975
21.261717	0.1	1.619935
21.263383	0.1	1.611650
21.265050	0.1	1.605809
21.266717	0.1	1.600266
21.268383	0.1	1.593113
21.270050	0.1	1.582980
21.271717	0.1	1.570642
21.273383	0.1	1.557648
21.275050	0.1	1.544654
21.276717	0.1	1.531243
21.278383	0.1	1.518726
21.280050	0.1	1.509249
21.281717	0.1	1.502454
21.283383	0.1	1.495779
21.285050	0.1	1.487851
21.286717	0.1	1.479447
21.288383	0.1	1.470745
21.290050	0.1	1.461327
21.291717	0.1	1.451075
21.293383	0.1	1.441181
21.295050	0.1	1.433075
21.296717	0.1	1.427114
21.298383	0.1	1.421273
21.300050	0.1	1.412928
21.301717	0.1	1.401961
21.303383	0.1	1.391351
21.305050	0.1	1.383722
21.306717	0.1	1.379073
21.308383	0.1	1.376331
21.310050	0.1	1.375258
21.311717	0.1	1.375854
21.313383	0.1	1.377761
21.315050	0.1	1.380503
21.316717	0.1	1.383007
21.318383	0.1	1.383782
21.320050	0.1	1.381815
21.321717	0.1	1.377583
21.323383	0.1	1.372576
21.325050	0.1	1.368880
21.326717	0.1	1.367092
21.328383	0.1	1.365602
21.330050	0.1	1.362920
21.331717	0.1	1.360059
21.333383	0.1	1.359165
21.335050	0.1	1.360953
21.336717	0.1	1.365006
21.338383	0.1	1.370013
21.340050	0.1	1.374722
21.341717	0.1	1.378715
21.343383	0.1	1.381815
21.345050	0.1	1.383245
21.346717	0.1	1.382709
21.348383	0.1	1.381099
21.350050	0.1	1.379132
21.351717	0.1	1.376748
21.353383	0.1	1.373828
21.355050	0.1	1.371324
21.356717	0.1	1.370967
21.358383	0.1	1.373887
21.360050	0.1	1.379788
21.361717	0.1	1.386881
21.363383	0.1	1.392722
21.365050	0.1	1.394987
21.366717	0.1	1.393795
21.368383	0.1	1.391292
21.370050	0.1	1.389623
21.371717	0.1	1.389265
21.373383	0.1	1.389504
21.375050	0.1	1.389682
21.376717	0.1	1.390159
21.378383	0.1	1.392782
21.380050	0.1	1.398385
21.381717	0.1	1.404882
21.383383	0.1	1.409292
21.385050	0.1	1.410484
21.386717	0.1	1.408875
21.388383	0.1	1.405120
21.390050	0.1	1.399994
21.391717	0.1	1.396000
21.393383	0.1	1.395404
21.395050	0.1	1.397133
21.396717	0.1	1.397848
21.398383	0.1	1.396418
21.400050	0.1	1.394332
21.401717	0.1	1.393020
21.403383	0.1	1.392901
21.405050	0.1	1.393974
21.406717	0.1	1.396239
21.408383	0.1	1.399636
21.410050	0.1	1.403451
21.411717	0.1	1.406670
21.413383	0.1	1.407445
21.415050	0.1	1.404166
21.416717	0.1	1.397491
21.418383	0.1	1.389504
21.420050	0.1	1.381695
21.421717	0.1	1.374006
21.423383	0.1	1.367092
21.425050	0.1	1.362205
21.426717	0.1	1.359463
21.428383	0.1	1.356602
21.430050	0.1	1.351535
21.431717	0.1	1.344323
21.433383	0.1	1.337230
21.435050	0.1	1.331747
21.436717	0.1	1.327336
21.438383	0.1	1.322091
21.440050	0.1	1.315057
21.441717	0.1	1.307726
21.443383	0.1	1.302064
21.445050	0.1	1.298130
21.446717	0.1	1.293898
21.448383	0.1	1.287520
21.450050	0.1	1.278639
21.451717	0.1	1.268685
21.453383	0.1	1.259863
21.455050	0.1	1.253247
21.456717	0.1	1.249194
21.458383	0.1	1.247644
21.460050	0.1	1.247227
21.461717	0.1	1.246035
21.463383	0.1	1.242638
21.465050	0.1	1.236916
21.466717	0.1	1.230180
21.468383	0.1	1.224876
21.470050	0.1	1.222015
21.471717	0.1	1.219750
21.473383	0.1	1.215696
21.475050	0.1	1.209796
21.476717	0.1	1.203120
21.478383	0.1	1.196265
21.480050	0.1	1.189292
21.481717	0.1	1.181126
21.483383	0.1	1.170635
21.485050	0.1	1.157582
21.486717	0.1	1.143575
21.488383	0.1	1.130581
21.490050	0.1	1.120150
21.491717	0.1	1.112998
21.493383	0.1	1.108706
21.495050	0.1	1.106501
21.496717	0.1	1.104713
21.498383	0.1	1.101971
21.500050	0.1	1.098275
21.501717	0.1	1.094699
21.503383	0.1	1.091421
21.505050	0.1	1.087666
21.506717	0.1	1.083255
21.508383	0.1	1.077831
21.510050	0.1	1.070798
21.511717	0.1	1.062572
21.513383	0.1	1.055539
21.515050	0.1	1.051784
21.516717	0.1	1.051009
21.518383	0.1	1.051426
21.520050	0.1	1.051188
21.521717	0.1	1.048386
21.523383	0.1	1.042068
21.525050	0.1	1.033902
21.526717	0.1	1.025796
21.528383	0.1	1.019001
21.530050	0.1	1.014769
21.531717	0.1	1.013875
21.533383	0.1	1.015008
21.535050	0.1	1.016021
21.536717	0.1	1.014769
21.538383	0.1	1.010060
21.540050	0.1	1.002193
21.541717	0.1	0.993550
21.543383	0.1	0.986755
21.545050	0.1	0.981569
21.546717	0.1	0.976205
21.548383	0.1	0.969470
21.550050	0.1	0.962079
21.551717	0.1	0.955582
21.553383	0.1	0.951290
21.555050	0.1	0.949204
21.556717	0.1	0.948668
21.558383	0.1	0.949264
21.560050	0.1	0.949979
21.561717	0.1	0.948966
21.563383	0.1	0.944436
21.565050	0.1	0.936568
21.566717	0.1	0.927985
21.568383	0.1	0.922263
21.570050	0.1	0.921071
21.571717	0.1	0.922799
21.573383	0.1	0.924349
21.575050	0.1	0.924110
21.576717	0.1	0.922203
21.578383	0.1	0.919282
21.580050	0.1	0.914812
21.581717	0.1	0.908375
21.583383	0.1	0.901640
21.585050	0.1	0.897527
21.586717	0.1	0.896394
21.588383	0.1	0.896275
21.590050	0.1	0.895679
21.591717	0.1	0.894129
21.593383	0.1	0.891089
21.595050	0.1	0.886738
21.596717	0.1	0.882149
21.598383	0.1	0.878096
21.600050	0.1	0.874877
21.601717	0.1	0.873148
21.603383	0.1	0.873089
21.605050	0.1	0.874162
21.606717	0.1	0.875890
21.608383	0.1	0.877500
21.610050	0.1	0.878394
21.611717	0.1	0.878990
21.613383	0.1	0.880003
21.615050	0.1	0.882208
21.616717	0.1	0.885606
21.618383	0.1	0.889301
21.620050	0.1	0.892878
21.621717	0.1	0.895977
21.623383	0.1	0.897884
21.625050	0.1	0.897467
21.626717	0.1	0.894308
21.628383	0.1	0.889480
21.630050	0.1	0.884593
21.631717	0.1	0.880241
21.633383	0.1	0.876963
21.635050	0.1	0.876546
21.636717	0.1	0.880063
21.638383	0.1	0.885725
21.640050	0.1	0.891030
21.641717	0.1	0.894606
21.643383	0.1	0.896156
21.645050	0.1	0.896215
21.646717	0.1	0.895798
21.648383	0.1	0.896335
21.650050	0.1	0.898302
21.651717	0.1	0.900805
21.653383	0.1	0.902653
21.655050	0.1	0.904322
21.656717	0.1	0.905991
21.658383	0.1	0.906587
21.660050	0.1	0.905216
21.661717	0.1	0.903070
21.663383	0.1	0.902593
21.665050	0.1	0.904501
21.666717	0.1	0.906825
21.668383	0.1	0.907838
21.670050	0.1	0.908375
21.671717	0.1	0.910819
21.673383	0.1	0.916302
21.675050	0.1	0.924051
21.676717	0.1	0.932097
21.678383	0.1	0.937760
21.680050	0.1	0.939369
21.681717	0.1	0.937760
21.683383	0.1	0.935316
21.685050	0.1	0.934303
21.686717	0.1	0.935078
21.688383	0.1	0.936210
21.690050	0.1	0.936508
21.691717	0.1	0.936151
21.693383	0.1	0.936091
21.695050	0.1	0.937283
21.696717	0.1	0.940144
21.698383	0.1	0.944316
21.700050	0.1	0.948191
21.701717	0.1	0.950217
21.703383	0.1	0.949681
21.705050	0.1	0.947893
21.706717	0.1	0.946760
21.708383	0.1	0.946760
21.710050	0.1	0.947058
21.711717	0.1	0.946820
21.713383	0.1	0.946462
21.715050	0.1	0.946522
21.716717	0.1	0.947237
21.718383	0.1	0.949740
21.720050	0.1	0.955045
21.721717	0.1	0.962675
21.723383	0.1	0.970304
21.725050	0.1	0.974417
21.726717	0.1	0.973404
21.728383	0.1	0.969231
21.730050	0.1	0.964820
21.731717	0.1	0.961006
21.733383	0.1	0.956357
21.735050	0.1	0.949502
21.736717	0.1	0.941098
21.738383	0.1	0.933051
21.740050	0.1	0.926912
21.741717	0.1	0.921965
21.743383	0.1	0.916183
21.745050	0.1	0.909090
21.746717	0.1	0.903130
21.748383	0.1	0.900686
21.750050	0.1	0.901699
21.751717	0.1	0.903904
21.753383	0.1	0.904858
21.755050	0.1	0.902653
21.756717	0.1	0.896514
21.758383	0.1	0.886917
21.760050	0.1	0.875652
21.761717	0.1	0.864983
21.763383	0.1	0.856102
21.765050	0.1	0.849247
21.766717	0.1	0.844359
21.768383	0.1	0.840902
21.770050	0.1	0.837982
21.771717	0.1	0.835180
21.773383	0.1	0.833035
21.775050	0.1	0.831902
21.776717	0.1	0.830829
21.778383	0.1	0.829518
21.780050	0.1	0.828624
21.781717	0.1	0.827253
21.783383	0.1	0.822783
21.785050	0.1	0.815034
21.786717	0.1	0.806630
21.788383	0.1	0.799775
21.790050	0.1	0.793934
21.791717	0.1	0.787199
21.793383	0.1	0.779271
21.795050	0.1	0.771523
21.796717	0.1	0.765860
21.798383	0.1	0.762939
21.800050	0.1	0.762224
21.801717	0.1	0.763059
21.803383	0.1	0.765622
21.805050	0.1	0.769556
21.806717	0.1	0.772953
21.808383	0.1	0.773907
21.810050	0.1	0.772357
21.811717	0.1	0.770330
21.813383	0.1	0.769973
21.815050	0.1	0.771701
21.816717	0.1	0.774562
21.818383	0.1	0.777066
21.820050	0.1	0.778675
21.821717	0.1	0.780046
21.823383	0.1	0.781000
21.825050	0.1	0.780523
21.826717	0.1	0.778914
21.828383	0.1	0.777423
21.830050	0.1	0.777125
21.831717	0.1	0.778556
21.833383	0.1	0.782073
21.835050	0.1	0.787020
21.836717	0.1	0.791848
21.838383	0.1	0.795662
21.840050	0.1	0.798166
21.841717	0.1	0.798941
21.843383	0.1	0.798166
21.845050	0.1	0.797629
21.846717	0.1	0.799835
21.848383	0.1	0.805855
21.850050	0.1	0.814438
21.851717	0.1	0.823677
21.853383	0.1	0.831246
21.855050	0.1	0.834942
21.856717	0.1	0.834584
21.858383	0.1	0.832260
21.860050	0.1	0.830412
21.861717	0.1	0.830531
21.863383	0.1	0.833929
21.865050	0.1	0.841677
21.866717	0.1	0.852644
21.868383	0.1	0.863075
21.870050	0.1	0.869751
21.871717	0.1	0.872314
21.873383	0.1	0.871897
21.875050	0.1	0.869811
21.876717	0.1	0.867665
21.878383	0.1	0.867605
21.880050	0.1	0.870407
21.881717	0.1	0.874579
21.883383	0.1	0.877261
21.885050	0.1	0.876010
21.886717	0.1	0.870884
21.888383	0.1	0.864506
21.890050	0.1	0.859916
21.891717	0.1	0.858188
21.893383	0.1	0.858665
21.895050	0.1	0.860512
21.896717	0.1	0.862420
21.898383	0.1	0.863254
21.900050	0.1	0.862896
21.901717	0.1	0.861824
21.903383	0.1	0.859916
21.905050	0.1	0.857294
21.906717	0.1	0.854611
21.908383	0.1	0.852227
21.910050	0.1	0.849843
21.911717	0.1	0.847161
21.913383	0.1	0.844240
21.915050	0.1	0.841856
21.916717	0.1	0.840485
21.918383	0.1	0.839293
21.920050	0.1	0.836074
21.921717	0.1	0.829935
21.923383	0.1	0.822783
21.925050	0.1	0.817835
21.926717	0.1	0.816405
21.928383	0.1	0.817418
21.930050	0.1	0.820041
21.931717	0.1	0.824153
21.933383	0.1	0.828981
21.935050	0.1	0.832558
21.936717	0.1	0.833690
21.938383	0.1	0.832140
21.940050	0.1	0.828624
21.941717	0.1	0.824153
21.943383	0.1	0.819564
21.945050	0.1	0.815809
21.946717	0.1	0.814617
21.948383	0.1	0.817359
21.950050	0.1	0.822365
21.951717	0.1	0.826538
21.953383	0.1	0.827491
21.955050	0.1	0.824630
21.956717	0.1	0.819445
21.958383	0.1	0.814617
21.960050	0.1	0.811935
21.961717	0.1	0.811994
21.963383	0.1	0.815213
21.965050	0.1	0.821233
21.966717	0.1	0.829041
21.968383	0.1	0.837803
21.970050	0.1	0.846684
21.971717	0.1	0.854611
21.973383	0.1	0.861526
21.975050	0.1	0.868976
21.976717	0.1	0.879169
21.978383	0.1	0.891566
21.980050	0.1	0.903130
21.981717	0.1	0.910580
21.983383	0.1	0.912190
21.985050	0.1	0.909090
21.986717	0.1	0.904560
21.988383	0.1	0.902236
21.990050	0.1	0.904620
21.991717	0.1	0.912428
21.993383	0.1	0.924885
21.995050	0.1	0.939786
21.996717	0.1	0.954390
21.998383	0.1	0.966191
22.000050	0.1	0.975668
22.001717	0.1	0.984967
22.003383	0.1	0.994325
22.005050	0.1	1.002073
22.006717	0.1	1.008153
22.008383	0.1	1.015425
22.010050	0.1	1.026511
22.011717	0.1	1.041055
22.013383	0.1	1.057148
22.015050	0.1	1.073837
22.016717	0.1	1.091540
22.018383	0.1	1.110554
22.020050	0.1	1.130045
22.021717	0.1	1.148105
22.023383	0.1	1.163244
22.025050	0.1	1.176477
22.026717	0.1	1.191080
22.028383	0.1	1.210034
22.030050	0.1	1.234174
22.031717	0.1	1.262009
22.033383	0.1	1.291096
22.035050	0.1	1.319230
22.036717	0.1	1.345158
22.038383	0.1	1.369238
22.040050	0.1	1.393199
22.041717	0.1	1.418531
22.043383	0.1	1.444995
22.045050	0.1	1.470924
22.046717	0.1	1.495361
22.048383	0.1	1.518786
22.050050	0.1	1.542509
22.051717	0.1	1.567960
22.053383	0.1	1.595855
22.055050	0.1	1.625478
22.056717	0.1	1.655579
22.058383	0.1	1.685321
22.060050	0.1	1.714766
22.061717	0.1	1.744092
22.063383	0.1	1.772463
22.065050	0.1	1.798153
22.066717	0.1	1.820207
22.068383	0.1	1.839221
22.070050	0.1	1.856625
22.071717	0.1	1.873314
22.073383	0.1	1.889408
22.075050	0.1	1.904607
22.076717	0.1	1.918912
22.078383	0.1	1.933158
22.080050	0.1	1.948238
22.081717	0.1	1.962781
22.083383	0.1	1.973331
22.085050	0.1	1.976788
22.086717	0.1	1.973510
22.088383	0.1	1.966715
22.090050	0.1	1.959324
22.091717	0.1	1.953006
22.093383	0.1	1.947582
22.095050	0.1	1.942098
22.096717	0.1	1.936197
22.098383	0.1	1.929343
22.100050	0.1	1.919925
22.101717	0.1	1.906276
22.103383	0.1	1.887977
22.105050	0.1	1.865327
22.106717	0.1	1.840115
22.108383	0.1	1.815975
22.110050	0.1	1.795769
22.111717	0.1	1.778841
22.113383	0.1	1.762331
22.115050	0.1	1.744330
22.116717	0.1	1.725376
22.118383	0.1	1.707614
22.120050	0.1	1.691640
22.121717	0.1	1.675367
22.123383	0.1	1.656592
22.125050	0.1	1.636267
22.126717	0.1	1.616895
22.128383	0.1	1.600027
22.130050	0.1	1.586199
22.131717	0.1	1.575470
22.133383	0.1	1.567602
22.135050	0.1	1.561284
22.136717	0.1	1.554370
22.138383	0.1	1.545727
22.140050	0.1	1.536787
22.141717	0.1	1.530111
22.143383	0.1	1.527965
22.145050	0.1	1.531363
22.146717	0.1	1.539886
22.148383	0.1	1.552403
22.150050	0.1	1.567423
22.151717	0.1	1.584172
22.153383	0.1	1.602352
22.155050	0.1	1.622439
22.156717	0.1	1.645386
22.158383	0.1	1.672685
22.160050	0.1	1.704395
22.161717	0.1	1.738787
22.163383	0.1	1.773775
22.165050	0.1	1.808822
22.166717	0.1	1.844883
22.168383	0.1	1.882434
22.170050	0.1	1.921594
22.171717	0.1	1.964092
22.173383	0.1	2.012074
22.175050	0.1	2.065301
22.176717	0.1	2.121449
22.178383	0.1	2.179027
22.180050	0.1	2.238453
22.181717	0.1	2.300441
22.183383	0.1	2.364636
22.185050	0.1	2.429545
22.186717	0.1	2.493620
22.188383	0.1	2.557099
22.190050	0.1	2.622128
22.191717	0.1	2.691031
22.193383	0.1	2.765238
22.195050	0.1	2.844215
22.196717	0.1	2.925217
22.198383	0.1	3.004551
22.200050	0.1	3.079891
22.201717	0.1	3.151059
22.203383	0.1	3.218115
22.205050	0.1	3.281713
22.206717	0.1	3.344000
22.208383	0.1	3.406763
22.210050	0.1	3.469825
22.211717	0.1	3.531575
22.213383	0.1	3.590882
22.215050	0.1	3.646612
22.216717	0.1	3.696919
22.218383	0.1	3.739596
22.220050	0.1	3.774524
22.221717	0.1	3.803194
22.223383	0.1	3.827512
22.225050	0.1	3.847838
22.226717	0.1	3.862977
22.228383	0.1	3.871501
22.230050	0.1	3.873050
22.231717	0.1	3.866971
22.233383	0.1	3.853381
22.235050	0.1	3.833533
22.236717	0.1	3.809095
22.238383	0.1	3.780425
22.240050	0.1	3.747165
22.241717	0.1	3.708363
22.243383	0.1	3.663182
22.245050	0.1	3.611148
22.246717	0.1	3.552973
22.248383	0.1	3.490210
22.250050	0.1	3.423333
22.251717	0.1	3.351391
22.253383	0.1	3.273606
22.255050	0.1	3.190935
22.256717	0.1	3.106117
22.258383	0.1	3.021956
22.260050	0.1	2.939046
22.261717	0.1	2.856493
22.263383	0.1	2.772570
22.265050	0.1	2.685249
22.266717	0.1	2.594590
22.268383	0.1	2.503216
22.270050	0.1	2.414107
22.271717	0.1	2.328098
22.273383	0.1	2.244890
22.275050	0.1	2.163530
22.276717	0.1	2.082944
22.278383	0.1	2.002537
22.280050	0.1	1.921594
22.281717	0.1	1.839519
22.283383	0.1	1.758337
22.285050	0.1	1.682580
22.286717	0.1	1.615703
22.288383	0.1	1.558125
22.290050	0.1	1.508713
22.291717	0.1	1.465559
22.293383	0.1	1.424968
22.295050	0.1	1.383185
22.296717	0.1	1.338780
22.298383	0.1	1.293778
22.300050	0.1	1.251102
22.301717	0.1	1.211882
22.303383	0.1	1.175046
22.305050	0.1	1.138926
22.306717	0.1	1.104355
22.308383	0.1	1.074314
22.310050	0.1	1.051426
22.311717	0.1	1.035333
22.313383	0.1	1.023054
22.315050	0.1	1.011133
22.316717	0.1	0.997782
22.318383	0.1	0.984132
22.320050	0.1	0.972569
22.321717	0.1	0.965059
22.323383	0.1	0.961423
22.325050	0.1	0.960171
22.326717	0.1	0.960112
22.328383	0.1	0.961185
22.330050	0.1	0.963450
22.331717	0.1	0.966489
22.333383	0.1	0.969529
22.335050	0.1	0.972152
22.336717	0.1	0.974476
22.338383	0.1	0.977337
22.340050	0.1	0.981927
22.341717	0.1	0.988901
22.343383	0.1	0.998974
22.345050	0.1	1.012683
22.346717	0.1	1.029015
22.348383	0.1	1.046300
22.350050	0.1	1.063585
22.351717	0.1	1.080453
22.353383	0.1	1.096904
22.355050	0.1	1.112461
22.356717	0.1	1.125515
22.358383	0.1	1.134873
22.360050	0.1	1.141667
22.361717	0.1	1.148582
22.363383	0.1	1.158834
22.365050	0.1	1.173556
22.366717	0.1	1.191437
22.368383	0.1	1.210511
22.370050	0.1	1.229823
22.371717	0.1	1.248837
22.373383	0.1	1.266897
22.375050	0.1	1.283765
22.376717	0.1	1.300991
22.378383	0.1	1.320899
22.380050	0.1	1.344025
22.381717	0.1	1.368880
22.383383	0.1	1.392901
22.385050	0.1	1.414359
22.386717	0.1	1.433551
22.388383	0.1	1.452148
22.390050	0.1	1.471579
22.391717	0.1	1.492858
22.393383	0.1	1.516283
22.395050	0.1	1.541376
22.396717	0.1	1.566529
22.398383	0.1	1.590252
22.400050	0.1	1.612723
22.401717	0.1	1.636684
22.403383	0.1	1.665056
22.405050	0.1	1.697779
22.406717	0.1	1.732648
22.408383	0.1	1.767576
22.410050	0.1	1.801729
22.411717	0.1	1.835168
22.413383	0.1	1.868427
22.415050	0.1	1.902461
22.416717	0.1	1.937926
22.418383	0.1	1.975358
22.420050	0.1	2.013922
22.421717	0.1	2.052784
22.423383	0.1	2.093077
22.425050	0.1	2.136052
22.426717	0.1	2.182007
22.428383	0.1	2.231658
22.430050	0.1	2.286315
22.431717	0.1	2.344787
22.433383	0.1	2.404869
22.435050	0.1	2.467394
22.436717	0.1	2.536953
22.438383	0.1	2.618015
22.440050	0.1	2.711952
22.441717	0.1	2.816320
22.443383	0.1	2.926231
22.445050	0.1	3.036559
22.446717	0.1	3.144026
22.448383	0.1	3.247261
22.450050	0.1	3.347397
22.451717	0.1	3.447771
22.453383	0.1	3.551603
22.455050	0.1	3.660143
22.456717	0.1	3.771782
22.458383	0.1	3.884435
22.460050	0.1	3.996432
22.461717	0.1	4.106999
22.463383	0.1	4.217088
22.465050	0.1	4.329384
22.466717	0.1	4.446566
22.468383	0.1	4.570186
22.470050	0.1	4.701734
22.471717	0.1	4.842758
22.473383	0.1	4.994035
22.475050	0.1	5.155206
22.476717	0.1	5.325675
22.478383	0.1	5.504966
22.480050	0.1	5.693257
22.481717	0.1	5.891621
22.483383	0.1	6.100715
22.485050	0.1	6.319642
22.486717	0.1	6.547153
22.488383	0.1	6.783247
22.490050	0.1	7.028521
22.491717	0.1	7.283271
22.493383	0.1	7.548511
22.495050	0.1	7.825554
22.496717	0.1	8.114100
22.498383	0.1	8.413137
22.500050	0.1	8.723558
22.501717	0.1	9.047568
22.503383	0.1	9.387017
22.505050	0.1	9.742439
22.506717	0.1	10.113955
22.508383	0.1	10.502101
22.510050	0.1	10.906161
22.511717	0.1	11.323930
22.513383	0.1	11.753143
22.515050	0.1	12.192429
22.516717	0.1	12.640596
22.518383	0.1	13.096274
22.520050	0.1	13.559044
22.521717	0.1	14.029265
22.523383	0.1	14.506460
22.525050	0.1	14.987827
22.526717	0.1	15.469373
22.528383	0.1	15.948118
22.530050	0.1	16.422392
22.531717	0.1	16.890467
22.533383	0.1	17.349661
22.535050	0.1	17.797412
22.536717	0.1	18.232406
22.538383	0.1	18.654288
22.540050	0.1	19.061924
22.541717	0.1	19.453169
22.543383	0.1	19.824744
22.545050	0.1	20.172061
22.546717	0.1	20.490767
22.548383	0.1	20.777882
22.550050	0.1	21.031202
22.551717	0.1	21.247984
22.553383	0.1	21.426381
22.555050	0.1	21.565737
22.556717	0.1	21.666588
22.558383	0.1	21.728636
22.560050	0.1	21.750511
22.561717	0.1	21.731259
22.563383	0.1	21.670820
22.565050	0.1	21.569492
22.566717	0.1	21.428765
22.568383	0.1	21.249832
22.570050	0.1	21.031381
22.571717	0.1	20.771385
22.573383	0.1	20.471216
22.575050	0.1	20.135046
22.576717	0.1	19.766809
22.578383	0.1	19.369603
22.580050	0.1	18.947304
22.581717	0.1	18.503727
22.583383	0.1	18.040420
22.585050	0.1	17.557026
22.586717	0.1	17.054440
22.588383	0.1	16.536475
22.590050	0.1	16.006649
22.591717	0.1	15.466453
22.593383	0.1	14.918149
22.595050	0.1	14.365972
22.596717	0.1	13.814093
22.598383	0.1	13.264597
22.600050	0.1	12.716771
22.601717	0.1	12.169898
22.603383	0.1	11.626006
22.605050	0.1	11.089206
22.606717	0.1	10.563613
22.608383	0.1	10.051907
22.610050	0.1	9.553910
22.611717	0.1	9.068788
22.613383	0.1	8.597792
22.615050	0.1	8.143366
22.616717	0.1	7.707239
22.618383	0.1	7.289589
22.620050	0.1	6.889999
22.621717	0.1	6.508232
22.623383	0.1	6.144584
22.625050	0.1	5.799771
22.626717	0.1	5.473912
22.628383	0.1	5.165756
22.630050	0.1	4.874409
22.631717	0.1	4.599989
22.633383	0.1	4.343033
22.635050	0.1	4.104555
22.636717	0.1	3.884971
22.638383	0.1	3.683031
22.640050	0.1	3.495932
22.641717	0.1	3.321052
22.643383	0.1	3.157795
22.645050	0.1	3.007114
22.646717	0.1	2.870321
22.648383	0.1	2.747119
22.650050	0.1	2.635539
22.651717	0.1	2.533913
22.653383	0.1	2.442181
22.655050	0.1	2.360582
22.656717	0.1	2.288103
22.658383	0.1	2.223551
22.660050	0.1	2.167344
22.661717	0.1	2.119780
22.663383	0.1	2.079427
22.665050	0.1	2.044737
22.666717	0.1	2.016127
22.668383	0.1	1.995385
22.670050	0.1	1.982212
22.671717	0.1	1.974166
22.673383	0.1	1.968682
22.675050	0.1	1.965523
22.676717	0.1	1.966059
22.678383	0.1	1.971424
22.680050	0.1	1.981020
22.681717	0.1	1.994014
22.683383	0.1	2.010405
22.685050	0.1	2.030730
22.686717	0.1	2.055943
22.688383	0.1	2.086938
22.690050	0.1	2.123594
22.691717	0.1	2.163351
22.693383	0.1	2.203286
22.695050	0.1	2.242565
22.696717	0.1	2.282441
22.698383	0.1	2.323687
22.700050	0.1	2.365470
22.701717	0.1	2.407015
22.703383	0.1	2.449036
22.705050	0.1	2.492011
22.706717	0.1	2.534926
22.708383	0.1	2.576769
22.710050	0.1	2.616346
22.711717	0.1	2.651692
22.713383	0.1	2.682328
22.715050	0.1	2.710402
22.716717	0.1	2.738118
22.718383	0.1	2.765834
22.720050	0.1	2.793253
22.721717	0.1	2.819777
22.723383	0.1	2.843738
22.725050	0.1	2.862573
22.726717	0.1	2.875567
22.728383	0.1	2.884448
22.730050	0.1	2.890766
22.731717	0.1	2.894581
22.733383	0.1	2.894640
22.735050	0.1	2.890110
22.736717	0.1	2.880633
22.738383	0.1	2.866626
22.740050	0.1	2.849102
22.741717	0.1	2.828658
22.743383	0.1	2.805174
22.745050	0.1	2.778292
22.746717	0.1	2.747476
22.748383	0.1	2.712667
22.750050	0.1	2.674461
22.751717	0.1	2.633512
22.753383	0.1	2.589941
22.755050	0.1	2.542496
22.756717	0.1	2.489627
22.758383	0.1	2.430976
22.760050	0.1	2.366901
22.761717	0.1	2.297461
22.763383	0.1	2.223432
22.765050	0.1	2.148748
22.766717	0.1	2.078653
22.768383	0.1	2.015948
22.770050	0.1	1.959622
22.771717	0.1	1.905859
22.773383	0.1	1.851678
22.775050	0.1	1.796424
22.776717	0.1	1.740933
22.778383	0.1	1.686216
22.780050	0.1	1.632989
22.781717	0.1	1.581550
22.783383	0.1	1.531303
22.785050	0.1	1.481295
22.786717	0.1	1.430869
22.788383	0.1	1.379609
22.790050	0.1	1.327694
22.791717	0.1	1.277030
22.793383	0.1	1.229882
22.795050	0.1	1.187503
22.796717	0.1	1.149058
22.798383	0.1	1.113474
22.800050	0.1	1.079321
22.801717	0.1	1.044869
22.803383	0.1	1.009226
22.805050	0.1	0.973463
22.806717	0.1	0.939369
22.808383	0.1	0.908494
22.810050	0.1	0.882387
22.811717	0.1	0.861824
22.813383	0.1	0.845730
22.815050	0.1	0.832081
22.816717	0.1	0.818372
22.818383	0.1	0.803173
22.820050	0.1	0.786185
22.821717	0.1	0.767708
22.823383	0.1	0.748038
22.825050	0.1	0.728786
22.826717	0.1	0.712037
22.828383	0.1	0.698984
22.830050	0.1	0.689507
22.831717	0.1	0.682592
22.833383	0.1	0.676930
22.835050	0.1	0.671327
22.836717	0.1	0.665724
22.838383	0.1	0.660360
22.840050	0.1	0.655055
22.841717	0.1	0.649929
22.843383	0.1	0.645042
22.845050	0.1	0.639617
22.846717	0.1	0.632644
22.848383	0.1	0.625193
22.850050	0.1	0.619471
22.851717	0.1	0.616372
22.853383	0.1	0.615358
22.855050	0.1	0.615835
22.856717	0.1	0.617623
22.858383	0.1	0.620902
22.860050	0.1	0.626087
22.861717	0.1	0.633359
22.863383	0.1	0.641167
22.865050	0.1	0.646472
22.866717	0.1	0.647128
22.868383	0.1	0.643492
22.870050	0.1	0.638366
22.871717	0.1	0.635207
22.873383	0.1	0.635147
22.875050	0.1	0.635564
22.876717	0.1	0.633776
22.878383	0.1	0.629962
22.880050	0.1	0.625968
22.881717	0.1	0.622869
22.883383	0.1	0.621676
22.885050	0.1	0.623286
22.886717	0.1	0.627279
22.888383	0.1	0.632227
22.890050	0.1	0.636339
22.891717	0.1	0.638604
22.893383	0.1	0.639439
22.895050	0.1	0.640750
22.896717	0.1	0.643432
22.898383	0.1	0.646472
22.900050	0.1	0.648797
22.901717	0.1	0.650764
22.903383	0.1	0.654161
22.905050	0.1	0.659645
22.906717	0.1	0.665665
22.908383	0.1	0.670195
22.910050	0.1	0.673115
22.911717	0.1	0.675738
22.913383	0.1	0.679076
22.915050	0.1	0.682533
22.916717	0.1	0.686109
22.918383	0.1	0.690997
22.920050	0.1	0.698566
22.921717	0.1	0.708520
22.923383	0.1	0.718713
22.925050	0.1	0.726879
22.926717	0.1	0.732601
22.928383	0.1	0.737071
22.930050	0.1	0.741422
22.931717	0.1	0.745058
22.933383	0.1	0.747085
22.935050	0.1	0.748336
22.936717	0.1	0.751138
22.938383	0.1	0.757039
22.940050	0.1	0.765860
22.941717	0.1	0.776529
22.943383	0.1	0.787437
22.945050	0.1	0.797212
22.946717	0.1	0.806093
22.948383	0.1	0.814974
22.950050	0.1	0.824273
22.951717	0.1	0.833273
22.953383	0.1	0.841677
22.955050	0.1	0.850201
22.956717	0.1	0.860095
22.958383	0.1	0.871718
22.960050	0.1	0.883877
22.961717	0.1	0.894904
22.963383	0.1	0.904679
22.965050	0.1	0.915170
22.966717	0.1	0.928462
22.968383	0.1	0.945091
22.970050	0.1	0.963926
22.971717	0.1	0.982285
22.973383	0.1	0.998378
22.975050	0.1	1.012266
22.976717	0.1	1.025677
22.978383	0.1	1.040638
22.980050	0.1	1.058936
22.981717	0.1	1.080871
22.983383	0.1	1.105130
22.985050	0.1	1.128972
22.986717	0.1	1.150489
22.988383	0.1	1.168728
22.990050	0.1	1.183510
22.991717	0.1	1.195610
22.993383	0.1	1.207233
22.995050	0.1	1.221836
22.996717	0.1	1.241744
22.998383	0.1	1.266599
23.000050	0.1	1.294136
23.001717	0.1	1.321614
23.003383	0.1	1.346290
23.005050	0.1	1.366258
23.006717	0.1	1.380920
23.008383	0.1	1.391351
23.010050	0.1	1.399517
23.011717	0.1	1.408577
23.013383	0.1	1.420736
23.015050	0.1	1.435578
23.016717	0.1	1.450718
23.018383	0.1	1.464069
23.020050	0.1	1.475096
23.021717	0.1	1.483798
23.023383	0.1	1.490831
23.025050	0.1	1.496852
23.026717	0.1	1.502097
23.028383	0.1	1.505613
23.030050	0.1	1.506507
23.031717	0.1	1.504660
23.033383	0.1	1.499891
23.035050	0.1	1.491249
23.036717	0.1	1.478493
23.038383	0.1	1.463235
23.040050	0.1	1.448572
23.041717	0.1	1.436710
23.043383	0.1	1.427054
23.045050	0.1	1.416624
23.046717	0.1	1.402319
23.048383	0.1	1.383126
23.050050	0.1	1.360178
23.051717	0.1	1.335681
23.053383	0.1	1.311839
23.055050	0.1	1.289427
23.056717	0.1	1.267850
23.058383	0.1	1.246929
23.060050	0.1	1.226425
23.061717	0.1	1.204848
23.063383	0.1	1.180470
23.065050	0.1	1.154244
23.066717	0.1	1.127660
23.068383	0.1	1.101077
23.070050	0.1	1.074076
23.071717	0.1	1.046777
23.073383	0.1	1.019716
23.075050	0.1	0.993192
23.076717	0.1	0.968576
23.078383	0.1	0.948131
23.080050	0.1	0.931740
23.081717	0.1	0.916660
23.083383	0.1	0.900507
23.085050	0.1	0.882804
23.086717	0.1	0.864804
23.088383	0.1	0.848651
23.090050	0.1	0.835240
23.091717	0.1	0.823081
23.093383	0.1	0.809073
23.095050	0.1	0.792563
23.096717	0.1	0.775456
23.098383	0.1	0.760675
23.100050	0.1	0.749707
23.101717	0.1	0.742018
23.103383	0.1	0.735104
23.105050	0.1	0.727236
23.106717	0.1	0.718832
23.108383	0.1	0.710964
23.110050	0.1	0.704169
23.111717	0.1	0.699103
23.113383	0.1	0.696600
23.115050	0.1	0.696480
23.116717	0.1	0.696838
23.118383	0.1	0.695586
23.120050	0.1	0.691772
23.121717	0.1	0.686348
23.123383	0.1	0.681043
23.125050	0.1	0.678420
23.126717	0.1	0.680029
23.128383	0.1	0.685155
23.130050	0.1	0.690937
23.131717	0.1	0.694096
23.133383	0.1	0.693500
23.135050	0.1	0.690043
23.136717	0.1	0.685990
23.138383	0.1	0.683427
23.140050	0.1	0.683487
23.141717	0.1	0.685871
23.143383	0.1	0.688851
23.145050	0.1	0.690937
23.146717	0.1	0.691533
23.148383	0.1	0.690579
23.150050	0.1	0.688434
23.151717	0.1	0.686407
23.153383	0.1	0.685453
23.155050	0.1	0.686169
23.156717	0.1	0.688553
23.158383	0.1	0.691950
23.160050	0.1	0.695169
23.161717	0.1	0.696778
23.163383	0.1	0.695646
23.165050	0.1	0.691533
23.166717	0.1	0.685215
23.168383	0.1	0.677764
23.170050	0.1	0.670016
23.171717	0.1	0.663161
23.173383	0.1	0.657976
23.175050	0.1	0.654519
23.176717	0.1	0.652671
23.178383	0.1	0.652492
23.180050	0.1	0.654101
23.181717	0.1	0.656545
23.183383	0.1	0.657976
23.185050	0.1	0.657737
23.186717	0.1	0.655830
23.188383	0.1	0.651240
23.190050	0.1	0.643492
23.191717	0.1	0.634015
23.193383	0.1	0.625372
23.195050	0.1	0.618398
23.196717	0.1	0.611961
23.198383	0.1	0.604689
23.200050	0.1	0.597119
23.201717	0.1	0.591219
23.203383	0.1	0.588119
23.205050	0.1	0.587165
23.206717	0.1	0.586927
23.208383	0.1	0.586867
23.210050	0.1	0.586808
23.211717	0.1	0.586033
23.213383	0.1	0.583649
23.215050	0.1	0.579059
23.216717	0.1	0.572145
23.218383	0.1	0.563562
23.220050	0.1	0.555515
23.221717	0.1	0.550807
23.223383	0.1	0.550985
23.225050	0.1	0.555754
23.226717	0.1	0.562847
23.228383	0.1	0.568748
23.230050	0.1	0.570893
23.231717	0.1	0.569582
23.233383	0.1	0.565887
23.235050	0.1	0.560164
23.236717	0.1	0.553906
23.238383	0.1	0.549018
23.240050	0.1	0.545919
23.241717	0.1	0.543773
23.243383	0.1	0.542641
23.245050	0.1	0.542462
23.246717	0.1	0.541449
23.248383	0.1	0.538051
23.250050	0.1	0.532746
23.251717	0.1	0.527442
23.253383	0.1	0.523865
23.255050	0.1	0.522971
23.256717	0.1	0.525236
23.258383	0.1	0.530362
23.260050	0.1	0.537157
23.261717	0.1	0.543952
23.263383	0.1	0.549734
23.265050	0.1	0.554204
23.266717	0.1	0.558555
23.268383	0.1	0.564277
23.270050	0.1	0.571072
23.271717	0.1	0.577688
23.273383	0.1	0.583768
23.275050	0.1	0.589728
23.276717	0.1	0.595331
23.278383	0.1	0.599980
23.280050	0.1	0.603318
23.281717	0.1	0.605404
23.283383	0.1	0.606656
23.285050	0.1	0.607491
23.286717	0.1	0.608146
23.288383	0.1	0.609040
23.290050	0.1	0.611126
23.291717	0.1	0.615001
23.293383	0.1	0.620663
23.295050	0.1	0.627101
23.296717	0.1	0.632823
23.298383	0.1	0.636876
23.300050	0.1	0.640094
23.301717	0.1	0.643790
23.303383	0.1	0.648081
23.305050	0.1	0.652492
23.306717	0.1	0.656366
23.308383	0.1	0.658929
23.310050	0.1	0.659525
23.311717	0.1	0.657916
23.313383	0.1	0.654161
23.315050	0.1	0.648856
23.316717	0.1	0.642717
23.318383	0.1	0.636637
23.320050	0.1	0.631273
23.321717	0.1	0.627697
23.323383	0.1	0.626683
23.325050	0.1	0.628054
23.326717	0.1	0.630736
23.328383	0.1	0.633597
23.330050	0.1	0.635505
23.331717	0.1	0.635862
23.333383	0.1	0.635028
23.335050	0.1	0.633299
23.336717	0.1	0.631511
23.338383	0.1	0.631154
23.340050	0.1	0.633240
23.341717	0.1	0.636518
23.343383	0.1	0.639260
23.345050	0.1	0.640631
23.346717	0.1	0.640571
23.348383	0.1	0.639498
23.350050	0.1	0.638068
23.351717	0.1	0.636756
23.353383	0.1	0.635088
23.355050	0.1	0.631928
23.356717	0.1	0.626445
23.358383	0.1	0.618935
23.360050	0.1	0.609815
23.361717	0.1	0.600100
23.363383	0.1	0.591517
23.365050	0.1	0.585914
23.366717	0.1	0.583947
23.368383	0.1	0.584364
23.370050	0.1	0.585794
23.371717	0.1	0.588596
23.373383	0.1	0.592589
23.375050	0.1	0.595212
23.376717	0.1	0.594139
23.378383	0.1	0.589609
23.380050	0.1	0.583589
23.381717	0.1	0.577450
23.383383	0.1	0.571311
23.385050	0.1	0.564694
23.386717	0.1	0.557542
23.388383	0.1	0.551045
23.390050	0.1	0.546992
23.391717	0.1	0.545800
23.393383	0.1	0.546515
23.395050	0.1	0.547946
23.396717	0.1	0.548899
23.398383	0.1	0.548422
23.400050	0.1	0.546575
23.401717	0.1	0.544548
23.403383	0.1	0.544131
23.405050	0.1	0.545383
23.406717	0.1	0.546336
23.408383	0.1	0.545204
23.410050	0.1	0.542998
23.411717	0.1	0.542939
23.413383	0.1	0.546873
23.415050	0.1	0.554085
23.416717	0.1	0.562310
23.418383	0.1	0.569284
23.420050	0.1	0.573278
23.421717	0.1	0.573754
23.423383	0.1	0.571609
23.425050	0.1	0.568569
23.426717	0.1	0.566065
23.428383	0.1	0.564516
23.430050	0.1	0.563681
23.431717	0.1	0.563026
23.433383	0.1	0.562251
23.435050	0.1	0.561237
23.436717	0.1	0.560284
23.438383	0.1	0.559926
23.440050	0.1	0.559568
23.441717	0.1	0.558436
23.443383	0.1	0.557303
23.445050	0.1	0.558019
23.446717	0.1	0.560880
23.448383	0.1	0.564218
23.450050	0.1	0.565767
23.451717	0.1	0.564098
23.453383	0.1	0.559509
23.455050	0.1	0.553370
23.456717	0.1	0.547767
23.458383	0.1	0.544310
23.460050	0.1	0.544071
23.461717	0.1	0.546813
23.463383	0.1	0.550628
23.465050	0.1	0.552297
23.466717	0.1	0.550211
23.468383	0.1	0.545800
23.470050	0.1	0.542104
23.471717	0.1	0.540733
23.473383	0.1	0.541329
23.475050	0.1	0.542998
23.476717	0.1	0.545502
23.478383	0.1	0.548601
23.480050	0.1	0.551045
23.481717	0.1	0.551462
23.483383	0.1	0.550568
23.485050	0.1	0.550628
23.486717	0.1	0.552952
23.488383	0.1	0.556827
23.490050	0.1	0.560403
23.491717	0.1	0.562549
23.493383	0.1	0.563622
23.495050	0.1	0.564694
23.496717	0.1	0.566185
23.498383	0.1	0.568450
23.500050	0.1	0.571966
23.501717	0.1	0.575900
23.503383	0.1	0.579298
23.505050	0.1	0.582516
23.506717	0.1	0.586748
23.508383	0.1	0.593185
23.510050	0.1	0.601769
23.511717	0.1	0.611246
23.513383	0.1	0.620723
23.515050	0.1	0.629365
23.516717	0.1	0.637054
23.518383	0.1	0.645101
23.520050	0.1	0.655830
23.521717	0.1	0.670135
23.523383	0.1	0.686050
23.525050	0.1	0.701070
23.526717	0.1	0.713825
23.528383	0.1	0.724614
23.530050	0.1	0.734448
23.531717	0.1	0.743032
23.533383	0.1	0.750065
23.535050	0.1	0.756979
23.536717	0.1	0.766397
23.538383	0.1	0.780880
23.540050	0.1	0.801683
23.541717	0.1	0.827432
23.543383	0.1	0.854433
23.545050	0.1	0.879705
23.546717	0.1	0.903070
23.548383	0.1	0.926554
23.550050	0.1	0.950515
23.551717	0.1	0.973642
23.553383	0.1	0.994802
23.555050	0.1	1.014412
23.556717	0.1	1.034200
23.558383	0.1	1.056433
23.560050	0.1	1.082718
23.561717	0.1	1.112819
23.563383	0.1	1.145184
23.565050	0.1	1.178861
23.566717	0.1	1.215577
23.568383	0.1	1.258254
23.570050	0.1	1.307666
23.571717	0.1	1.360774
23.573383	0.1	1.413167
23.575050	0.1	1.462698
23.576717	0.1	1.510263
23.578383	0.1	1.559377
23.580050	0.1	1.613498
23.581717	0.1	1.673102
23.583383	0.1	1.736045
23.585050	0.1	1.800120
23.586717	0.1	1.864553
23.588383	0.1	1.929581
23.590050	0.1	1.995742
23.591717	0.1	2.063334
23.593383	0.1	2.133191
23.595050	0.1	2.206683
23.596717	0.1	2.284289
23.598383	0.1	2.365232
23.600050	0.1	2.449751
23.601717	0.1	2.538562
23.603383	0.1	2.631843
23.605050	0.1	2.729178
23.606717	0.1	2.830506
23.608383	0.1	2.935887
23.610050	0.1	3.045023
23.611717	0.1	3.157079
23.613383	0.1	3.271043
23.615050	0.1	3.386438
23.616717	0.1	3.503740
23.618383	0.1	3.623247
23.620050	0.1	3.745496
23.621717	0.1	3.871024
23.623383	0.1	4.001081
23.625050	0.1	4.136205
23.626717	0.1	4.276335
23.628383	0.1	4.421890
23.630050	0.1	4.574240
23.631717	0.1	4.734516
23.633383	0.1	4.901588
23.635050	0.1	5.073667
23.636717	0.1	5.249560
23.638383	0.1	5.428374
23.640050	0.1	5.609215
23.641717	0.1	5.792380
23.643383	0.1	5.979896
23.645050	0.1	6.174863
23.646717	0.1	6.379605
23.648383	0.1	6.595254
23.650050	0.1	6.821931
23.651717	0.1	7.059932
23.653383	0.1	7.308662
23.655050	0.1	7.567227
23.656717	0.1	7.834614
23.658383	0.1	8.110166
23.660050	0.1	8.393586
23.661717	0.1	8.685053
23.663383	0.1	8.985580
23.665050	0.1	9.297729
23.666717	0.1	9.624482
23.668383	0.1	9.966910
23.670050	0.1	10.324062
23.671717	0.1	10.694028
23.673383	0.1	11.075378
23.675050	0.1	11.467756
23.676717	0.1	11.870921
23.678383	0.1	12.284935
23.680050	0.1	12.710810
23.681717	0.1	13.149620
23.683383	0.1	13.601662
23.685050	0.1	14.065505
23.686717	0.1	14.538289
23.688383	0.1	15.015901
23.690050	0.1	15.494467
23.691717	0.1	15.971542
23.693383	0.1	16.446234
23.695050	0.1	16.918064
23.696717	0.1	17.386795
23.698383	0.1	17.851592
23.700050	0.1	18.310548
23.701717	0.1	18.761457
23.703383	0.1	19.201399
23.705050	0.1	19.625128
23.706717	0.1	20.027400
23.708383	0.1	20.404817
23.710050	0.1	20.756604
23.711717	0.1	21.082522
23.713383	0.1	21.381499
23.715050	0.1	21.650316
23.716717	0.1	21.885098
23.718383	0.1	22.083284
23.720050	0.1	22.244157
23.721717	0.1	22.367002
23.723383	0.1	22.451462
23.725050	0.1	22.498490
23.726717	0.1	22.508325
23.728383	0.1	22.478701
23.730050	0.1	22.405745
23.731717	0.1	22.287430
23.733383	0.1	22.125484
23.735050	0.1	21.924080
23.736717	0.1	21.686794
23.738383	0.1	21.414102
23.740050	0.1	21.104337
23.741717	0.1	20.757438
23.743383	0.1	20.376087
23.745050	0.1	19.963981
23.746717	0.1	19.524277
23.748383	0.1	19.059540
23.750050	0.1	18.571855
23.751717	0.1	18.064500
23.753383	0.1	17.542065
23.755050	0.1	17.008067
23.756717	0.1	16.462387
23.758383	0.1	15.904368
23.760050	0.1	15.336634
23.761717	0.1	14.764369
23.763383	0.1	14.191986
23.765050	0.1	13.622046
23.766717	0.1	13.055862
23.768383	0.1	12.493969
23.770050	0.1	11.937500
23.771717	0.1	11.388958
23.773383	0.1	10.850967
23.775050	0.1	10.324717
23.776717	0.1	9.810746
23.778383	0.1	9.310008
23.780050	0.1	8.823753
23.781717	0.1	8.352161
23.783383	0.1	7.894218
23.785050	0.1	7.450223
23.786717	0.1	7.021666
23.788383	0.1	6.610036
23.790050	0.1	6.217122
23.791717	0.1	5.845011
23.793383	0.1	5.494476
23.795050	0.1	5.164087
23.796717	0.1	4.851938
23.798383	0.1	4.557431
23.800050	0.1	4.281044
23.801717	0.1	4.022956
23.803383	0.1	3.782332
23.805050	0.1	3.557146
23.806717	0.1	3.345311
23.808383	0.1	3.145993
23.810050	0.1	2.959490
23.811717	0.1	2.785504
23.813383	0.1	2.622843
23.815050	0.1	2.470374
23.816717	0.1	2.328396
23.818383	0.1	2.198458
23.820050	0.1	2.081156
23.821717	0.1	1.974702
23.823383	0.1	1.875877
23.825050	0.1	1.781762
23.826717	0.1	1.690924
23.828383	0.1	1.604021
23.830050	0.1	1.522839
23.831717	0.1	1.449466
23.833383	0.1	1.384437
23.835050	0.1	1.327515
23.836717	0.1	1.279235
23.838383	0.1	1.240075
23.840050	0.1	1.208186
23.841717	0.1	1.179516
23.843383	0.1	1.151025
23.845050	0.1	1.121521
23.846717	0.1	1.091600
23.848383	0.1	1.063228
23.850050	0.1	1.038969
23.851717	0.1	1.019955
23.853383	0.1	1.005471
23.855050	0.1	0.993073
23.856717	0.1	0.978708
23.858383	0.1	0.959456
23.860050	0.1	0.936568
23.861717	0.1	0.913858
23.863383	0.1	0.893951
23.865050	0.1	0.876963
23.866717	0.1	0.861943
23.868383	0.1	0.848293
23.870050	0.1	0.835896
23.871717	0.1	0.825465
23.873383	0.1	0.818253
23.875050	0.1	0.814438
23.876717	0.1	0.812054
23.878383	0.1	0.808239
23.880050	0.1	0.800848
23.881717	0.1	0.789821
23.883383	0.1	0.776768
23.885050	0.1	0.763059
23.886717	0.1	0.749350
23.888383	0.1	0.736713
23.890050	0.1	0.727475
23.891717	0.1	0.723839
23.893383	0.1	0.724435
23.895050	0.1	0.725389
23.896717	0.1	0.724554
23.898383	0.1	0.722230
23.900050	0.1	0.719369
23.901717	0.1	0.716209
23.903383	0.1	0.712454
23.905050	0.1	0.707865
23.906717	0.1	0.700951
23.908383	0.1	0.689864
23.910050	0.1	0.675559
23.911717	0.1	0.661552
23.913383	0.1	0.650764
23.915050	0.1	0.643492
23.916717	0.1	0.638068
23.918383	0.1	0.632763
23.920050	0.1	0.626802
23.921717	0.1	0.620127
23.923383	0.1	0.613332
23.925050	0.1	0.607789
23.926717	0.1	0.604689
23.928383	0.1	0.604212
23.930050	0.1	0.604808
23.931717	0.1	0.604808
23.933383	0.1	0.602722
23.935050	0.1	0.597298
23.936717	0.1	0.587881
23.938383	0.1	0.576019
23.940050	0.1	0.564933
23.941717	0.1	0.557065
23.943383	0.1	0.553012
23.945050	0.1	0.552595
23.946717	0.1	0.554621
23.948383	0.1	0.556707
23.950050	0.1	0.556231
23.951717	0.1	0.552654
23.953383	0.1	0.547588
23.955050	0.1	0.544071
23.956717	0.1	0.543773
23.958383	0.1	0.545561
23.960050	0.1	0.546873
23.961717	0.1	0.546694
23.963383	0.1	0.545502
23.965050	0.1	0.543654
23.966717	0.1	0.541151
23.968383	0.1	0.538409
23.970050	0.1	0.537097
23.971717	0.1	0.538170
23.973383	0.1	0.540555
23.975050	0.1	0.542223
23.976717	0.1	0.541747
23.978383	0.1	0.538826
23.980050	0.1	0.535548
23.981717	0.1	0.533879
23.983383	0.1	0.533819
23.985050	0.1	0.534058
23.986717	0.1	0.533760
23.988383	0.1	0.532627
23.990050	0.1	0.530899
23.991717	0.1	0.528634
23.993383	0.1	0.525951
23.995050	0.1	0.523746
23.996717	0.1	0.522673
23.998383	0.1	0.522494
24.000050	0.1	0.523090
24.001717	0.1	0.524581
24.003383	0.1	0.526845
24.005050	0.1	0.529826
24.006717	0.1	0.533164
24.008383	0.1	0.536501
24.010050	0.1	0.539660
24.011717	0.1	0.542760
24.013383	0.1	0.546098
24.015050	0.1	0.549793
24.016717	0.1	0.553906
24.018383	0.1	0.558198
24.020050	0.1	0.561774
24.021717	0.1	0.564158
24.023383	0.1	0.565589
24.025050	0.1	0.566661
24.026717	0.1	0.567734
24.028383	0.1	0.568390
24.030050	0.1	0.568330
24.031717	0.1	0.568628
24.033383	0.1	0.570893
24.035050	0.1	0.575662
24.036717	0.1	0.582635
24.038383	0.1	0.590801
24.040050	0.1	0.598431
24.041717	0.1	0.603616
24.043383	0.1	0.605643
24.045050	0.1	0.605404
24.046717	0.1	0.605583
24.048383	0.1	0.608921
24.050050	0.1	0.616550
24.051717	0.1	0.628293
24.053383	0.1	0.643492
24.055050	0.1	0.660598
24.056717	0.1	0.677586
24.058383	0.1	0.693083
24.060050	0.1	0.706852
24.061717	0.1	0.718176
24.063383	0.1	0.725389
24.065050	0.1	0.727773
24.066717	0.1	0.727058
24.068383	0.1	0.726938
24.070050	0.1	0.730693
24.071717	0.1	0.738800
24.073383	0.1	0.750065
24.075050	0.1	0.762701
24.076717	0.1	0.775158
24.078383	0.1	0.786424
24.080050	0.1	0.796318
24.081717	0.1	0.804603
24.083383	0.1	0.811219
24.085050	0.1	0.817359
24.086717	0.1	0.824392
24.088383	0.1	0.832140
24.090050	0.1	0.839293
24.091717	0.1	0.845492
24.093383	0.1	0.850737
24.095050	0.1	0.854015
24.096717	0.1	0.853717
24.098383	0.1	0.849664
24.100050	0.1	0.843883
24.101717	0.1	0.839591
24.103383	0.1	0.839055
24.105050	0.1	0.841916
24.106717	0.1	0.846803
24.108383	0.1	0.853896
24.110050	0.1	0.862539
24.111717	0.1	0.870228
24.113383	0.1	0.874341
24.115050	0.1	0.874519
24.116717	0.1	0.872195
24.118383	0.1	0.868857
24.120050	0.1	0.864327
24.121717	0.1	0.857770
24.123383	0.1	0.849485
24.125050	0.1	0.840902
24.126717	0.1	0.834286
24.128383	0.1	0.831008
24.130050	0.1	0.830114
24.131717	0.1	0.829339
24.133383	0.1	0.828266
24.135050	0.1	0.827968
24.136717	0.1	0.829279
24.138383	0.1	0.831604
24.140050	0.1	0.833869
24.141717	0.1	0.835121
24.143383	0.1	0.834465
24.145050	0.1	0.831425
24.146717	0.1	0.826895
24.148383	0.1	0.822365
24.150050	0.1	0.818968
24.151717	0.1	0.817239
24.153383	0.1	0.817597
24.155050	0.1	0.820160
24.156717	0.1	0.824034
24.158383	0.1	0.827670
24.160050	0.1	0.829637
24.161717	0.1	0.830293
24.163383	0.1	0.831366
24.165050	0.1	0.835240
24.166717	0.1	0.842691
24.168383	0.1	0.851274
24.170050	0.1	0.857413
24.171717	0.1	0.859141
24.173383	0.1	0.857830
24.175050	0.1	0.856519
24.176717	0.1	0.857115
24.178383	0.1	0.860691
24.180050	0.1	0.868261
24.181717	0.1	0.880718
24.183383	0.1	0.897408
24.185050	0.1	0.914693
24.186717	0.1	0.928819
24.188383	0.1	0.938714
24.190050	0.1	0.945151
24.191717	0.1	0.948668
24.193383	0.1	0.950515
24.195050	0.1	0.953257
24.196717	0.1	0.959814
24.198383	0.1	0.971615
24.200050	0.1	0.987232
24.201717	0.1	1.003742
24.203383	0.1	1.018822
24.205050	0.1	1.031578
24.206717	0.1	1.042783
24.208383	0.1	1.053691
24.210050	0.1	1.065135
24.211717	0.1	1.077950
24.213383	0.1	1.092494
24.215050	0.1	1.108825
24.216717	0.1	1.126468
24.218383	0.1	1.145184
24.220050	0.1	1.163900
24.221717	0.1	1.181066
24.223383	0.1	1.195312
24.225050	0.1	1.206637
24.226717	0.1	1.215458
24.228383	0.1	1.221716
24.230050	0.1	1.225531
24.231717	0.1	1.228333
24.233383	0.1	1.231611
24.235050	0.1	1.236498
24.236717	0.1	1.242936
24.238383	0.1	1.250207
24.240050	0.1	1.257062
24.241717	0.1	1.262426
24.243383	0.1	1.265228
24.245050	0.1	1.265109
24.246717	0.1	1.262844
24.248383	0.1	1.259148
24.250050	0.1	1.253545
24.251717	0.1	1.245260
24.253383	0.1	1.234770
24.255050	0.1	1.224160
24.256717	0.1	1.215875
24.258383	0.1	1.210272
24.260050	0.1	1.206279
24.261717	0.1	1.202464
24.263383	0.1	1.197279
24.265050	0.1	1.188397
24.266717	0.1	1.174271
24.268383	0.1	1.155675
24.270050	0.1	1.135528
24.271717	0.1	1.116276
24.273383	0.1	1.098931
24.275050	0.1	1.083136
24.276717	0.1	1.067162
24.278383	0.1	1.048446
24.280050	0.1	1.025260
24.281717	0.1	0.998020
24.283383	0.1	0.969470
24.285050	0.1	0.942707
24.286717	0.1	0.920117
24.288383	0.1	0.902355
24.290050	0.1	0.887454
24.291717	0.1	0.871897
24.293383	0.1	0.853300
24.295050	0.1	0.831425
24.296717	0.1	0.807941
24.298383	0.1	0.785112
24.300050	0.1	0.764251
24.301717	0.1	0.744820
24.303383	0.1	0.725210
24.305050	0.1	0.704169
24.306717	0.1	0.681758
24.308383	0.1	0.659287
24.310050	0.1	0.638425
24.311717	0.1	0.619948
24.313383	0.1	0.603020
24.315050	0.1	0.586808
24.316717	0.1	0.571668
24.318383	0.1	0.558972
24.320050	0.1	0.550211
24.321717	0.1	0.544965
24.323383	0.1	0.540555
24.325050	0.1	0.533879
24.326717	0.1	0.523567
24.328383	0.1	0.510633
24.330050	0.1	0.497878
24.331717	0.1	0.487566
24.333383	0.1	0.480533
24.335050	0.1	0.476658
24.336717	0.1	0.475287
24.338383	0.1	0.475109
24.340050	0.1	0.474513
24.341717	0.1	0.472069
24.343383	0.1	0.467062
24.345050	0.1	0.459552
24.346717	0.1	0.449657
24.348383	0.1	0.437677
24.350050	0.1	0.424445
24.351717	0.1	0.412047
24.353383	0.1	0.403702
24.355050	0.1	0.402510
24.356717	0.1	0.409424
24.358383	0.1	0.422061
24.360050	0.1	0.435412
24.361717	0.1	0.444531
24.363383	0.1	0.446916
24.365050	0.1	0.442922
24.366717	0.1	0.434935
24.368383	0.1	0.425279
24.370050	0.1	0.415742
24.371717	0.1	0.407934
24.373383	0.1	0.403166
24.375050	0.1	0.402033
24.376717	0.1	0.403523
24.378383	0.1	0.405550
24.380050	0.1	0.406683
24.381717	0.1	0.407755
24.383383	0.1	0.410497
24.385050	0.1	0.415921
24.386717	0.1	0.422299
24.388383	0.1	0.426292
24.390050	0.1	0.425696
24.391717	0.1	0.420809
24.393383	0.1	0.413775
24.395050	0.1	0.407755
24.396717	0.1	0.405848
24.398383	0.1	0.408828
24.400050	0.1	0.414908
24.401717	0.1	0.421107
24.403383	0.1	0.424862
24.405050	0.1	0.424981
24.406717	0.1	0.422835
24.408383	0.1	0.421345
24.410050	0.1	0.422895
24.411717	0.1	0.428021
24.413383	0.1	0.436366
24.415050	0.1	0.446796
24.416717	0.1	0.456393
24.418383	0.1	0.462055
24.420050	0.1	0.462830
24.421717	0.1	0.460029
24.423383	0.1	0.455380
24.425050	0.1	0.450373
24.426717	0.1	0.446320
24.428383	0.1	0.444353
24.430050	0.1	0.444591
24.431717	0.1	0.445843
24.433383	0.1	0.447392
24.435050	0.1	0.449359
24.436717	0.1	0.451326
24.438383	0.1	0.452638
24.440050	0.1	0.454009
24.441717	0.1	0.456393
24.443383	0.1	0.459909
24.445050	0.1	0.463069
24.446717	0.1	0.464797
24.448383	0.1	0.466049
24.450050	0.1	0.468433
24.451717	0.1	0.472009
24.453383	0.1	0.475943
24.455050	0.1	0.479400
24.456717	0.1	0.481129
24.458383	0.1	0.480831
24.460050	0.1	0.479162
24.461717	0.1	0.476599
24.463383	0.1	0.473321
24.465050	0.1	0.469863
24.466717	0.1	0.467062
24.468383	0.1	0.465691
24.470050	0.1	0.466704
24.471717	0.1	0.470340
24.473383	0.1	0.475407
24.475050	0.1	0.479519
24.476717	0.1	0.480890
24.478383	0.1	0.479698
24.480050	0.1	0.478625
24.481717	0.1	0.480354
24.483383	0.1	0.484884
24.485050	0.1	0.490487
24.486717	0.1	0.495315
24.488383	0.1	0.498176
24.490050	0.1	0.499010
24.491717	0.1	0.498772
24.493383	0.1	0.497878
24.495050	0.1	0.496507
24.496717	0.1	0.495255
24.498383	0.1	0.494242
24.500050	0.1	0.492692
24.501717	0.1	0.489950
24.503383	0.1	0.486553
24.505050	0.1	0.484049
24.506717	0.1	0.484049
24.508383	0.1	0.486255
24.510050	0.1	0.489414
24.511717	0.1	0.493288
24.513383	0.1	0.496984
24.515050	0.1	0.499308
24.516717	0.1	0.500023
24.518383	0.1	0.500023
24.520050	0.1	0.499785
24.521717	0.1	0.499189
24.523383	0.1	0.498235
24.525050	0.1	0.496686
24.526717	0.1	0.493765
24.528383	0.1	0.489652
24.530050	0.1	0.485241
24.531717	0.1	0.480592
24.533383	0.1	0.475764
24.535050	0.1	0.472009
24.536717	0.1	0.471354
24.538383	0.1	0.474691
24.540050	0.1	0.480652
24.541717	0.1	0.486136
24.543383	0.1	0.488639
24.545050	0.1	0.487387
24.546717	0.1	0.482976
24.548383	0.1	0.476360
24.550050	0.1	0.469446
24.551717	0.1	0.464499
24.553383	0.1	0.462055
24.555050	0.1	0.461757
24.556717	0.1	0.462711
24.558383	0.1	0.462651
24.560050	0.1	0.459254
24.561717	0.1	0.452578
24.563383	0.1	0.445724
24.565050	0.1	0.441730
24.566717	0.1	0.440180
24.568383	0.1	0.438750
24.570050	0.1	0.436425
24.571717	0.1	0.433266
24.573383	0.1	0.429332
24.575050	0.1	0.424743
24.576717	0.1	0.420809
24.578383	0.1	0.419676
24.580050	0.1	0.421882
24.581717	0.1	0.425458
24.583383	0.1	0.428200
24.585050	0.1	0.429690
24.586717	0.1	0.430107
24.588383	0.1	0.429988
24.590050	0.1	0.429690
24.591717	0.1	0.429034
24.593383	0.1	0.428200
24.595050	0.1	0.428379
24.596717	0.1	0.430465
24.598383	0.1	0.434160
24.600050	0.1	0.438213
24.601717	0.1	0.441551
24.603383	0.1	0.443220
24.605050	0.1	0.442445
24.606717	0.1	0.439882
24.608383	0.1	0.437975
24.610050	0.1	0.438750
24.611717	0.1	0.441909
24.613383	0.1	0.444829
24.615050	0.1	0.445306
24.616717	0.1	0.443459
24.618383	0.1	0.440180
24.620050	0.1	0.436366
24.621717	0.1	0.433207
24.623383	0.1	0.431180
24.625050	0.1	0.430465
24.626717	0.1	0.431359
24.628383	0.1	0.433326
24.630050	0.1	0.434518
24.631717	0.1	0.434101
24.633383	0.1	0.433743
24.635050	0.1	0.435531
24.636717	0.1	0.439405
24.638383	0.1	0.443399
24.640050	0.1	0.445902
24.641717	0.1	0.447273
24.643383	0.1	0.449419
24.645050	0.1	0.453770
24.646717	0.1	0.459075
24.648383	0.1	0.462592
24.650050	0.1	0.463426
24.651717	0.1	0.463188
24.653383	0.1	0.463605
24.655050	0.1	0.464261
24.656717	0.1	0.464022
24.658383	0.1	0.463605
24.660050	0.1	0.464618
24.661717	0.1	0.467300
24.663383	0.1	0.470161
24.665050	0.1	0.471771
24.666717	0.1	0.472009
24.668383	0.1	0.471175
24.670050	0.1	0.470161
24.671717	0.1	0.470042
24.673383	0.1	0.471830
24.675050	0.1	0.475109
24.676717	0.1	0.478029
24.678383	0.1	0.478506
24.680050	0.1	0.476241
24.681717	0.1	0.472844
24.683383	0.1	0.469446
24.685050	0.1	0.466108
24.686717	0.1	0.463069
24.688383	0.1	0.461876
24.690050	0.1	0.464380
24.691717	0.1	0.470281
24.693383	0.1	0.476956
24.695050	0.1	0.481725
24.696717	0.1	0.483632
24.698383	0.1	0.483036
24.700050	0.1	0.480413
24.701717	0.1	0.477433
24.703383	0.1	0.475466
24.705050	0.1	0.474095
24.706717	0.1	0.471950
24.708383	0.1	0.469267
24.710050	0.1	0.467300
24.711717	0.1	0.466466
24.713383	0.1	0.466108
24.715050	0.1	0.465274
24.716717	0.1	0.463665
24.718383	0.1	0.461936
24.720050	0.1	0.460982
24.721717	0.1	0.461519
24.723383	0.1	0.462472
24.725050	0.1	0.461519
24.726717	0.1	0.457168
24.728383	0.1	0.450075
24.730050	0.1	0.442505
24.731717	0.1	0.436604
24.733383	0.1	0.432193
24.735050	0.1	0.426888
24.736717	0.1	0.419796
24.738383	0.1	0.412524
24.740050	0.1	0.407636
24.741717	0.1	0.405371
24.743383	0.1	0.404000
24.745050	0.1	0.401497
24.746717	0.1	0.397503
24.748383	0.1	0.393271
24.750050	0.1	0.390530
24.751717	0.1	0.390887
24.753383	0.1	0.394940
24.755050	0.1	0.401676
24.756717	0.1	0.408173
24.758383	0.1	0.410855
24.760050	0.1	0.407755
24.761717	0.1	0.399947
24.763383	0.1	0.390649
24.765050	0.1	0.383258
24.766717	0.1	0.379860
24.768383	0.1	0.380278
24.770050	0.1	0.381947
24.771717	0.1	0.382304
24.773383	0.1	0.381172
24.775050	0.1	0.380754
24.776717	0.1	0.382900
24.778383	0.1	0.387311
24.780050	0.1	0.392377
24.781717	0.1	0.396609
24.783383	0.1	0.398874
24.785050	0.1	0.399709
24.786717	0.1	0.401080
24.788383	0.1	0.404060
24.790050	0.1	0.407398
24.791717	0.1	0.408888
24.793383	0.1	0.408351
24.795050	0.1	0.408053
24.796717	0.1	0.409305
24.798383	0.1	0.411570
24.800050	0.1	0.414073
24.801717	0.1	0.418007
24.803383	0.1	0.424325
24.805050	0.1	0.431836
24.806717	0.1	0.438452
24.808383	0.1	0.443220
24.810050	0.1	0.445902
24.811717	0.1	0.446975
24.813383	0.1	0.447392
24.815050	0.1	0.447869
24.816717	0.1	0.448048
24.818383	0.1	0.447452
24.820050	0.1	0.447392
24.821717	0.1	0.450194
24.823383	0.1	0.457346
24.825050	0.1	0.468493
24.826717	0.1	0.480890
24.828383	0.1	0.491262
24.830050	0.1	0.498116
24.831717	0.1	0.501692
24.833383	0.1	0.503361
24.835050	0.1	0.505030
24.836717	0.1	0.508904
24.838383	0.1	0.515878
24.840050	0.1	0.524700
24.841717	0.1	0.533700
24.843383	0.1	0.542223
24.845050	0.1	0.550449
24.846717	0.1	0.558853
24.848383	0.1	0.568330
24.850050	0.1	0.578702
24.851717	0.1	0.589669
24.853383	0.1	0.602603
24.855050	0.1	0.619471
24.856717	0.1	0.640094
24.858383	0.1	0.662088
24.860050	0.1	0.682831
24.861717	0.1	0.701368
24.863383	0.1	0.717878
24.865050	0.1	0.733972
24.866717	0.1	0.751913
24.868383	0.1	0.773013
24.870050	0.1	0.796318
24.871717	0.1	0.820339
24.873383	0.1	0.844240
24.875050	0.1	0.868082
24.876717	0.1	0.892282
24.878383	0.1	0.916958
24.880050	0.1	0.943065
24.881717	0.1	0.971496
24.883383	0.1	1.002014
24.885050	0.1	1.033068
24.886717	0.1	1.062870
24.888383	0.1	1.090467
24.890050	0.1	1.116693
24.891717	0.1	1.142442
24.893383	0.1	1.167893
24.895050	0.1	1.193822
24.896717	0.1	1.221776
24.898383	0.1	1.252770
24.900050	0.1	1.285493
24.901717	0.1	1.317263
24.903383	0.1	1.346290
24.905050	0.1	1.373231
24.906717	0.1	1.400113
24.908383	0.1	1.428843
24.910050	0.1	1.459956
24.911717	0.1	1.492322
24.913383	0.1	1.524568
24.915050	0.1	1.555979
24.916717	0.1	1.586080
24.918383	0.1	1.614213
24.920050	0.1	1.639545
24.921717	0.1	1.661480
24.923383	0.1	1.680851
24.925050	0.1	1.699269
24.926717	0.1	1.718104
24.928383	0.1	1.737416
24.930050	0.1	1.755834
24.931717	0.1	1.771987
24.933383	0.1	1.786232
24.935050	0.1	1.799941
24.936717	0.1	1.812756
24.938383	0.1	1.822829
24.940050	0.1	1.829207
24.941717	0.1	1.832068
24.943383	0.1	1.831770
24.945050	0.1	1.828253
24.946717	0.1	1.822174
24.948383	0.1	1.814187
24.950050	0.1	1.804829
24.951717	0.1	1.794577
24.953383	0.1	1.783431
24.955050	0.1	1.771510
24.956717	0.1	1.758814
24.958383	0.1	1.744926
24.960050	0.1	1.729310
24.961717	0.1	1.712501
24.963383	0.1	1.694143
24.965050	0.1	1.673281
24.966717	0.1	1.649022
24.968383	0.1	1.620889
24.970050	0.1	1.589298
24.971717	0.1	1.556456
24.973383	0.1	1.524806
24.975050	0.1	1.495540
24.976717	0.1	1.469016
24.978383	0.1	1.444340
24.980050	0.1	1.419962
24.981717	0.1	1.395345
24.983383	0.1	1.370430
24.985050	0.1	1.343906
24.986717	0.1	1.314342
24.988383	0.1	1.281083
24.990050	0.1	1.244783
24.991717	0.1	1.207352
24.993383	0.1	1.170635
24.995050	0.1	1.135171
24.996717	0.1	1.100600
24.998383	0.1	1.066744
25.000050	0.1	1.034558
25.001717	0.1	1.005650
25.003383	0.1	0.980258
25.005050	0.1	0.955820
25.006717	0.1	0.929534
25.008383	0.1	0.901163
25.010050	0.1	0.873387
25.011717	0.1	0.849009
25.013383	0.1	0.828385
25.015050	0.1	0.810266
25.016717	0.1	0.793040
25.018383	0.1	0.775158
25.020050	0.1	0.755489
25.021717	0.1	0.734150
25.023383	0.1	0.712037
25.025050	0.1	0.690341
25.026717	0.1	0.669777
25.028383	0.1	0.651002
25.030050	0.1	0.634730
25.031717	0.1	0.621498
25.033383	0.1	0.610411
25.035050	0.1	0.599444
25.036717	0.1	0.587940
25.038383	0.1	0.576973
25.040050	0.1	0.567079
25.041717	0.1	0.557780
25.043383	0.1	0.548601
25.045050	0.1	0.539124
25.046717	0.1	0.527918
25.048383	0.1	0.513375
25.050050	0.1	0.497460
25.051717	0.1	0.484645
25.053383	0.1	0.477135
25.055050	0.1	0.473440
25.056717	0.1	0.471711
25.058383	0.1	0.472069
25.060050	0.1	0.475168
25.061717	0.1	0.479341
25.063383	0.1	0.481606
25.065050	0.1	0.480533
25.066717	0.1	0.477374
25.068383	0.1	0.473678
25.070050	0.1	0.469327
25.071717	0.1	0.463843
25.073383	0.1	0.458360
25.075050	0.1	0.453711
25.076717	0.1	0.449419
25.078383	0.1	0.445306
25.080050	0.1	0.442147
25.081717	0.1	0.441372
25.083383	0.1	0.443935
25.085050	0.1	0.449717
25.086717	0.1	0.456452
25.088383	0.1	0.460386
25.090050	0.1	0.459850
25.091717	0.1	0.456631
25.093383	0.1	0.453293
25.095050	0.1	0.450075
25.096717	0.1	0.445843
25.098383	0.1	0.439286
25.100050	0.1	0.429988
25.101717	0.1	0.419438
25.103383	0.1	0.410974
25.105050	0.1	0.407279
25.106717	0.1	0.407755
25.108383	0.1	0.409722
25.110050	0.1	0.411510
25.111717	0.1	0.413895
25.113383	0.1	0.417650
25.115050	0.1	0.422299
25.116717	0.1	0.426233
25.118383	0.1	0.427365
25.120050	0.1	0.424802
25.121717	0.1	0.420332
25.123383	0.1	0.416696
25.125050	0.1	0.415325
25.126717	0.1	0.415802
25.128383	0.1	0.416994
25.130050	0.1	0.418127
25.131717	0.1	0.419676
25.133383	0.1	0.422418
25.135050	0.1	0.425994
25.136717	0.1	0.429750
25.138383	0.1	0.433028
25.140050	0.1	0.434756
25.141717	0.1	0.434279
25.143383	0.1	0.433326
25.145050	0.1	0.434816
25.146717	0.1	0.440121
25.148383	0.1	0.447631
25.150050	0.1	0.454605
25.151717	0.1	0.459313
25.153383	0.1	0.461102
25.155050	0.1	0.459790
25.156717	0.1	0.455380
25.158383	0.1	0.449002
25.160050	0.1	0.442863
25.161717	0.1	0.439346
25.163383	0.1	0.440061
25.165050	0.1	0.444829
25.166717	0.1	0.451088
25.168383	0.1	0.455439
25.170050	0.1	0.456274
25.171717	0.1	0.455439
25.173383	0.1	0.456035
25.175050	0.1	0.458777
25.176717	0.1	0.461817
25.178383	0.1	0.463426
25.180050	0.1	0.463009
25.181717	0.1	0.461876
25.183383	0.1	0.461996
25.185050	0.1	0.465035
25.186717	0.1	0.471592
25.188383	0.1	0.481010
25.190050	0.1	0.490963
25.191717	0.1	0.499487
25.193383	0.1	0.505805
25.195050	0.1	0.509620
25.196717	0.1	0.510335
25.198383	0.1	0.508606
25.200050	0.1	0.506699
25.201717	0.1	0.507593
25.203383	0.1	0.514030
25.205050	0.1	0.526249
25.206717	0.1	0.540733
25.208383	0.1	0.552416
25.210050	0.1	0.557780
25.211717	0.1	0.557244
25.213383	0.1	0.554264
25.215050	0.1	0.552893
25.216717	0.1	0.555456
25.218383	0.1	0.561416
25.220050	0.1	0.568688
25.221717	0.1	0.574946
25.223383	0.1	0.578582
25.225050	0.1	0.580668
25.226717	0.1	0.584126
25.228383	0.1	0.590444
25.230050	0.1	0.599623
25.231717	0.1	0.611544
25.233383	0.1	0.626624
25.235050	0.1	0.644386
25.236717	0.1	0.663400
25.238383	0.1	0.681222
25.240050	0.1	0.695050
25.241717	0.1	0.704467
25.243383	0.1	0.711560
25.245050	0.1	0.719488
25.246717	0.1	0.730574
25.248383	0.1	0.745416
25.250050	0.1	0.763357
25.251717	0.1	0.782371
25.253383	0.1	0.800788
25.255050	0.1	0.817776
25.256717	0.1	0.833273
25.258383	0.1	0.848055
25.260050	0.1	0.862956
25.261717	0.1	0.879228
25.263383	0.1	0.898123
25.265050	0.1	0.920117
25.266717	0.1	0.943482
25.268383	0.1	0.965238
25.270050	0.1	0.983536
25.271717	0.1	0.999689
25.273383	0.1	1.016557
25.275050	0.1	1.035810
25.276717	0.1	1.057625
25.278383	0.1	1.082122
25.280050	0.1	1.109362
25.281717	0.1	1.138210
25.283383	0.1	1.165509
25.285050	0.1	1.189351
25.286717	0.1	1.210749
25.288383	0.1	1.231849
25.290050	0.1	1.253426
25.291717	0.1	1.275718
25.293383	0.1	1.298845
25.295050	0.1	1.322627
25.296717	0.1	1.347125
25.298383	0.1	1.373231
25.300050	0.1	1.402021
25.301717	0.1	1.432955
25.303383	0.1	1.464248
25.305050	0.1	1.494765
25.306717	0.1	1.524925
25.308383	0.1	1.556635
25.310050	0.1	1.591683
25.311717	0.1	1.629770
25.313383	0.1	1.669228
25.315050	0.1	1.708746
25.316717	0.1	1.748502
25.318383	0.1	1.788378
25.320050	0.1	1.827300
25.321717	0.1	1.864493
25.323383	0.1	1.900375
25.325050	0.1	1.935840
25.326717	0.1	1.972258
25.328383	0.1	2.010584
25.330050	0.1	2.050817
25.331717	0.1	2.092898
25.333383	0.1	2.137125
25.335050	0.1	2.183795
25.336717	0.1	2.232075
25.338383	0.1	2.280295
25.340050	0.1	2.326071
25.341717	0.1	2.367556
25.343383	0.1	2.405048
25.345050	0.1	2.440453
25.346717	0.1	2.474666
25.348383	0.1	2.506852
25.350050	0.1	2.537012
25.351717	0.1	2.566457
25.353383	0.1	2.595902
25.355050	0.1	2.623737
25.356717	0.1	2.647400
25.358383	0.1	2.666772
25.360050	0.1	2.685607
25.361717	0.1	2.707780
25.363383	0.1	2.732337
25.365050	0.1	2.753854
25.366717	0.1	2.767086
25.368383	0.1	2.770960
25.370050	0.1	2.767384
25.371717	0.1	2.758265
25.373383	0.1	2.744615
25.375050	0.1	2.726734
25.376717	0.1	2.704919
25.378383	0.1	2.678812
25.380050	0.1	2.647758
25.381717	0.1	2.612055
25.383383	0.1	2.573610
25.385050	0.1	2.535463
25.386717	0.1	2.499521
25.388383	0.1	2.464235
25.390050	0.1	2.425432
25.391717	0.1	2.380073
25.393383	0.1	2.328336
25.395050	0.1	2.273023
25.396717	0.1	2.218545
25.398383	0.1	2.169013
25.400050	0.1	2.124727
25.401717	0.1	2.082408
25.403383	0.1	2.038002
25.405050	0.1	1.989961
25.406717	0.1	1.939476
25.408383	0.1	1.889408
25.410050	0.1	1.841664
25.411717	0.1	1.795471
25.413383	0.1	1.748443
25.415050	0.1	1.698017
25.416717	0.1	1.643956
25.418383	0.1	1.589656
25.420050	0.1	1.539588
25.421717	0.1	1.495659
25.423383	0.1	1.456738
25.425050	0.1	1.420617
25.426717	0.1	1.385868
25.428383	0.1	1.352310
25.430050	0.1	1.319766
25.431717	0.1	1.287878
25.433383	0.1	1.257062
25.435050	0.1	1.227856
25.436717	0.1	1.199961
25.438383	0.1	1.172781
25.440050	0.1	1.146138
25.441717	0.1	1.120389
25.443383	0.1	1.095116
25.445050	0.1	1.069725
25.446717	0.1	1.044571
25.448383	0.1	1.020789
25.450050	0.1	0.999808
25.451717	0.1	0.982463
25.453383	0.1	0.968099
25.455050	0.1	0.955522
25.456717	0.1	0.944257
25.458383	0.1	0.934124
25.460050	0.1	0.923634
25.461717	0.1	0.910342
25.463383	0.1	0.892222
25.465050	0.1	0.869453
25.466717	0.1	0.844479
25.468383	0.1	0.820220
25.470050	0.1	0.799060
25.471717	0.1	0.782371
25.473383	0.1	0.771105
25.475050	0.1	0.764906
25.476717	0.1	0.761986
25.478383	0.1	0.759125
25.480050	0.1	0.753522
25.481717	0.1	0.745058
25.483383	0.1	0.735343
25.485050	0.1	0.726223
25.486717	0.1	0.719607
25.488383	0.1	0.717461
25.490050	0.1	0.719667
25.491717	0.1	0.722766
25.493383	0.1	0.722945
25.495050	0.1	0.719309
25.496717	0.1	0.713289
25.498383	0.1	0.706136
25.500050	0.1	0.698566
25.501717	0.1	0.691295
25.503383	0.1	0.685632
25.505050	0.1	0.683129
25.506717	0.1	0.685096
25.508383	0.1	0.690937
25.510050	0.1	0.698328
25.511717	0.1	0.705123
25.513383	0.1	0.711501
25.515050	0.1	0.718415
25.516717	0.1	0.725627
25.518383	0.1	0.731230
25.520050	0.1	0.733376
25.521717	0.1	0.731945
25.523383	0.1	0.727415
25.525050	0.1	0.720441
25.526717	0.1	0.712395
25.528383	0.1	0.704706
25.530050	0.1	0.698149
25.531717	0.1	0.693023
25.533383	0.1	0.689209
25.535050	0.1	0.686288
25.536717	0.1	0.683904
25.538383	0.1	0.681698
25.540050	0.1	0.678718
25.541717	0.1	0.673592
25.543383	0.1	0.666082
25.545050	0.1	0.658095
25.546717	0.1	0.651419
25.548383	0.1	0.646353
25.550050	0.1	0.642538
25.551717	0.1	0.639319
25.553383	0.1	0.635803
25.555050	0.1	0.631094
25.556717	0.1	0.625312
25.558383	0.1	0.619292
25.560050	0.1	0.613868
25.561717	0.1	0.608802
25.563383	0.1	0.603676
25.565050	0.1	0.598431
25.566717	0.1	0.593007
25.568383	0.1	0.585854
25.570050	0.1	0.574291
25.571717	0.1	0.558138
25.573383	0.1	0.539601
25.575050	0.1	0.521839
25.576717	0.1	0.506878
25.578383	0.1	0.493884
25.580050	0.1	0.480831
25.581717	0.1	0.466824
25.583383	0.1	0.453234
25.585050	0.1	0.442386
25.586717	0.1	0.435770
25.588383	0.1	0.432432
25.590050	0.1	0.430167
25.591717	0.1	0.427246
25.593383	0.1	0.422955
25.595050	0.1	0.417888
25.596717	0.1	0.413179
25.598383	0.1	0.409722
25.600050	0.1	0.407934
25.601717	0.1	0.407577
25.603383	0.1	0.408351
25.605050	0.1	0.409484
25.606717	0.1	0.409782
25.608383	0.1	0.408351
25.610050	0.1	0.405133
25.611717	0.1	0.401080
25.613383	0.1	0.397325
25.615050	0.1	0.394821
25.616717	0.1	0.393569
25.618383	0.1	0.391781
25.620050	0.1	0.387192
25.621717	0.1	0.380218
25.623383	0.1	0.374198
25.625050	0.1	0.371456
25.626717	0.1	0.370681
25.628383	0.1	0.369251
25.630050	0.1	0.366151
25.631717	0.1	0.362456
25.633383	0.1	0.359952
25.635050	0.1	0.359714
25.636717	0.1	0.361502
25.638383	0.1	0.364184
25.640050	0.1	0.366211
25.641717	0.1	0.367045
25.643383	0.1	0.367820
25.645050	0.1	0.370145
25.646717	0.1	0.373602
25.648383	0.1	0.376344
25.650050	0.1	0.376582
25.651717	0.1	0.373006
25.653383	0.1	0.365198
25.655050	0.1	0.354767
25.656717	0.1	0.345230
25.658383	0.1	0.340223
25.660050	0.1	0.340819
25.661717	0.1	0.345290
25.663383	0.1	0.351012
25.665050	0.1	0.356138
25.666717	0.1	0.359952
25.668383	0.1	0.363112
25.670050	0.1	0.366628
25.671717	0.1	0.370145
25.673383	0.1	0.372231
25.675050	0.1	0.372410
25.676717	0.1	0.371218
25.678383	0.1	0.368834
25.680050	0.1	0.365555
25.681717	0.1	0.362575
25.683383	0.1	0.361323
25.685050	0.1	0.362217
25.686717	0.1	0.364840
25.688383	0.1	0.368476
25.690050	0.1	0.371516
25.691717	0.1	0.372827
25.693383	0.1	0.373125
25.695050	0.1	0.374556
25.696717	0.1	0.378549
25.698383	0.1	0.383973
25.700050	0.1	0.387490
25.701717	0.1	0.387013
25.703383	0.1	0.382900
25.705050	0.1	0.377238
25.706717	0.1	0.372171
25.708383	0.1	0.368834
25.710050	0.1	0.367522
25.711717	0.1	0.367522
25.713383	0.1	0.367761
25.715050	0.1	0.367105
25.716717	0.1	0.365436
25.718383	0.1	0.363648
25.720050	0.1	0.362456
25.721717	0.1	0.361979
25.723383	0.1	0.361025
25.725050	0.1	0.358462
25.726717	0.1	0.354886
25.728383	0.1	0.352263
25.730050	0.1	0.351012
25.731717	0.1	0.350058
25.733383	0.1	0.348330
25.735050	0.1	0.346124
25.736717	0.1	0.344634
25.738383	0.1	0.344694
25.740050	0.1	0.345111
25.741717	0.1	0.344455
25.743383	0.1	0.342608
25.745050	0.1	0.339627
25.746717	0.1	0.335515
25.748383	0.1	0.331104
25.750050	0.1	0.327170
25.751717	0.1	0.324845
25.753383	0.1	0.325680
25.755050	0.1	0.330150
25.756717	0.1	0.336587
25.758383	0.1	0.342429
25.760050	0.1	0.345290
25.761717	0.1	0.344217
25.763383	0.1	0.340164
25.765050	0.1	0.334799
25.766717	0.1	0.330269
25.768383	0.1	0.327826
25.770050	0.1	0.328064
25.771717	0.1	0.330389
25.773383	0.1	0.332892
25.775050	0.1	0.333130
25.776717	0.1	0.330389
25.778383	0.1	0.325918
25.780050	0.1	0.321567
25.781717	0.1	0.318348
25.783383	0.1	0.316381
25.785050	0.1	0.314891
25.786717	0.1	0.312746
25.788383	0.1	0.310063
25.790050	0.1	0.308096
25.791717	0.1	0.308335
25.793383	0.1	0.311732
25.795050	0.1	0.317574
25.796717	0.1	0.323415
25.798383	0.1	0.326753
25.800050	0.1	0.327110
25.801717	0.1	0.326037
25.803383	0.1	0.323951
25.805050	0.1	0.320375
25.806717	0.1	0.315607
25.808383	0.1	0.310838
25.810050	0.1	0.306666
25.811717	0.1	0.302434
25.813383	0.1	0.296295
25.815050	0.1	0.287831
25.816717	0.1	0.279307
25.818383	0.1	0.273824
25.820050	0.1	0.273228
25.821717	0.1	0.278115
25.823383	0.1	0.287533
25.825050	0.1	0.297964
25.826717	0.1	0.305176
25.828383	0.1	0.307322
25.830050	0.1	0.306487
25.831717	0.1	0.306129
25.833383	0.1	0.307620
25.835050	0.1	0.309289
25.836717	0.1	0.307977
25.838383	0.1	0.302136
25.840050	0.1	0.293553
25.841717	0.1	0.286579
25.843383	0.1	0.284135
25.845050	0.1	0.284970
25.846717	0.1	0.286281
25.848383	0.1	0.286579
25.850050	0.1	0.286639
25.851717	0.1	0.287831
25.853383	0.1	0.289977
25.855050	0.1	0.291646
25.856717	0.1	0.291646
25.858383	0.1	0.290215
25.860050	0.1	0.287890
25.861717	0.1	0.284851
25.863383	0.1	0.281334
25.865050	0.1	0.277936
25.866717	0.1	0.275195
25.868383	0.1	0.274062
25.870050	0.1	0.274718
25.871717	0.1	0.276566
25.873383	0.1	0.279307
25.875050	0.1	0.282586
25.876717	0.1	0.285566
25.878383	0.1	0.288188
25.880050	0.1	0.290930
25.881717	0.1	0.294030
25.883383	0.1	0.296712
25.885050	0.1	0.297785
25.886717	0.1	0.297070
25.888383	0.1	0.295818
25.890050	0.1	0.295043
25.891717	0.1	0.294805
25.893383	0.1	0.294268
25.895050	0.1	0.293314
25.896717	0.1	0.292063
25.898383	0.1	0.290751
25.900050	0.1	0.290453
25.901717	0.1	0.292182
25.903383	0.1	0.295579
25.905050	0.1	0.299275
25.906717	0.1	0.301778
25.908383	0.1	0.302076
25.910050	0.1	0.300050
25.911717	0.1	0.296950
25.913383	0.1	0.294864
25.915050	0.1	0.295162
25.916717	0.1	0.297487
25.918383	0.1	0.300407
25.920050	0.1	0.303090
25.921717	0.1	0.305474
25.923383	0.1	0.307679
25.925050	0.1	0.309110
25.926717	0.1	0.308692
25.928383	0.1	0.305474
25.930050	0.1	0.298858
25.931717	0.1	0.290155
25.933383	0.1	0.281930
25.935050	0.1	0.276864
25.936717	0.1	0.277221
25.938383	0.1	0.283480
25.940050	0.1	0.292957
25.941717	0.1	0.300944
25.943383	0.1	0.303805
25.945050	0.1	0.301361
25.946717	0.1	0.296891
25.948383	0.1	0.293434
25.950050	0.1	0.292063
25.951717	0.1	0.292659
25.953383	0.1	0.294209
25.955050	0.1	0.294924
25.956717	0.1	0.293970
25.958383	0.1	0.292361
25.960050	0.1	0.292122
25.961717	0.1	0.294328
25.963383	0.1	0.298321
25.965050	0.1	0.302792
25.966717	0.1	0.305712
25.968383	0.1	0.305116
25.970050	0.1	0.301123
25.971717	0.1	0.296354
25.973383	0.1	0.294209
25.975050	0.1	0.295520
25.976717	0.1	0.298619
25.978383	0.1	0.301063
25.980050	0.1	0.301480
25.981717	0.1	0.299692
25.983383	0.1	0.296414
25.985050	0.1	0.293016
25.986717	0.1	0.291049
25.988383	0.1	0.290930
25.990050	0.1	0.291467
25.991717	0.1	0.291467
25.993383	0.1	0.290215
25.995050	0.1	0.288129
25.996717	0.1	0.286877
25.998383	0.1	0.287473
26.000050	0.1	0.288963
26.001717	0.1	0.289142
26.003383	0.1	0.287056
26.005050	0.1	0.283599
26.006717	0.1	0.280857
26.008383	0.1	0.280738
26.010050	0.1	0.283718
26.011717	0.1	0.287652
26.013383	0.1	0.289321
26.015050	0.1	0.287354
26.016717	0.1	0.283420
26.018383	0.1	0.280738
26.020050	0.1	0.281096
26.021717	0.1	0.283957
26.023383	0.1	0.286818
26.025050	0.1	0.287771
26.026717	0.1	0.287533
26.028383	0.1	0.287950
26.030050	0.1	0.290155
26.031717	0.1	0.294268
26.033383	0.1	0.299990
26.035050	0.1	0.306308
26.036717	0.1	0.311315
26.038383	0.1	0.313580
26.040050	0.1	0.313699
26.041717	0.1	0.313163
26.043383	0.1	0.312686
26.045050	0.1	0.311553
26.046717	0.1	0.309169
26.048383	0.1	0.306249
26.050050	0.1	0.304580
26.051717	0.1	0.305653
26.053383	0.1	0.308692
26.055050	0.1	0.311017
26.056717	0.1	0.310242
26.058383	0.1	0.306189
26.060050	0.1	0.300467
26.061717	0.1	0.295818
26.063383	0.1	0.294805
26.065050	0.1	0.299037
26.066717	0.1	0.306785
26.068383	0.1	0.314057
26.070050	0.1	0.318170
26.071717	0.1	0.319123
26.073383	0.1	0.317991
26.075050	0.1	0.316083
26.076717	0.1	0.314713
26.078383	0.1	0.315547
26.080050	0.1	0.319123
26.081717	0.1	0.324249
26.083383	0.1	0.329196
26.085050	0.1	0.333071
26.086717	0.1	0.335455
26.088383	0.1	0.336289
26.090050	0.1	0.336766
26.091717	0.1	0.338376
26.093383	0.1	0.341475
26.095050	0.1	0.345409
26.096717	0.1	0.348508
26.098383	0.1	0.350058
26.100050	0.1	0.351667
26.101717	0.1	0.355840
26.103383	0.1	0.362754
26.105050	0.1	0.370860
26.106717	0.1	0.378788
26.108383	0.1	0.385880
26.110050	0.1	0.390768
26.111717	0.1	0.392735
26.113383	0.1	0.392616
26.115050	0.1	0.392139
26.116717	0.1	0.393689
26.118383	0.1	0.398874
26.120050	0.1	0.407219
26.121717	0.1	0.417054
26.123383	0.1	0.427365
26.125050	0.1	0.438154
26.126717	0.1	0.448942
26.128383	0.1	0.458896
26.130050	0.1	0.467539
26.131717	0.1	0.474572
26.133383	0.1	0.479996
26.135050	0.1	0.484884
26.136717	0.1	0.490189
26.138383	0.1	0.495672
26.140050	0.1	0.501514
26.141717	0.1	0.508189
26.143383	0.1	0.515819
26.145050	0.1	0.523567
26.146717	0.1	0.530481
26.148383	0.1	0.537813
26.150050	0.1	0.548422
26.151717	0.1	0.562608
26.153383	0.1	0.577629
26.155050	0.1	0.591517
26.156717	0.1	0.604630
26.158383	0.1	0.617325
26.160050	0.1	0.629544
26.161717	0.1	0.641465
26.163383	0.1	0.653327
26.165050	0.1	0.665784
26.166717	0.1	0.679493
26.168383	0.1	0.695467
26.170050	0.1	0.714660
26.171717	0.1	0.737250
26.173383	0.1	0.762165
26.175050	0.1	0.787079
26.176717	0.1	0.809729
26.178383	0.1	0.828683
26.180050	0.1	0.844598
26.181717	0.1	0.859976
26.183383	0.1	0.877321
26.185050	0.1	0.897467
26.186717	0.1	0.919759
26.188383	0.1	0.943720
26.190050	0.1	0.970185
26.191717	0.1	1.000345
26.193383	0.1	1.034200
26.195050	0.1	1.070321
26.196717	0.1	1.106680
26.198383	0.1	1.142204
26.200050	0.1	1.177490
26.201717	0.1	1.213729
26.203383	0.1	1.250923
26.205050	0.1	1.287401
26.206717	0.1	1.322627
26.208383	0.1	1.358628
26.210050	0.1	1.398325
26.211717	0.1	1.442134
26.213383	0.1	1.487315
26.215050	0.1	1.529574
26.216717	0.1	1.566649
26.218383	0.1	1.599133
26.220050	0.1	1.629293
26.221717	0.1	1.659036
26.223383	0.1	1.688480
26.225050	0.1	1.716793
26.226717	0.1	1.742542
26.228383	0.1	1.764119
26.230050	0.1	1.781046
26.231717	0.1	1.794875
26.233383	0.1	1.807630
26.235050	0.1	1.819790
26.236717	0.1	1.830936
26.238383	0.1	1.841068
26.240050	0.1	1.850724
26.241717	0.1	1.859188
26.243383	0.1	1.864612
26.245050	0.1	1.865804
26.246717	0.1	1.863420
26.248383	0.1	1.858950
26.250050	0.1	1.853466
26.251717	0.1	1.846135
26.253383	0.1	1.835287
26.255050	0.1	1.820684
26.256717	0.1	1.803637
26.258383	0.1	1.785338
26.260050	0.1	1.765549
26.261717	0.1	1.743436
26.263383	0.1	1.718998
26.265050	0.1	1.692295
26.266717	0.1	1.662374
26.268383	0.1	1.627922
26.270050	0.1	1.588702
26.271717	0.1	1.546681
26.273383	0.1	1.504481
26.275050	0.1	1.461983
26.276717	0.1	1.417697
26.278383	0.1	1.371801
26.280050	0.1	1.326084
26.281717	0.1	1.281738
26.283383	0.1	1.239181
26.285050	0.1	1.198948
26.286717	0.1	1.161277
26.288383	0.1	1.125097
26.290050	0.1	1.088977
26.291717	0.1	1.053274
26.293383	0.1	1.019299
26.295050	0.1	0.986457
26.296717	0.1	0.952363
26.298383	0.1	0.916183
26.300050	0.1	0.879407
26.301717	0.1	0.844777
26.303383	0.1	0.814021
26.305050	0.1	0.785828
26.306717	0.1	0.758231
26.308383	0.1	0.730336
26.310050	0.1	0.702083
26.311717	0.1	0.674129
26.313383	0.1	0.646949
26.315050	0.1	0.621319
26.316717	0.1	0.597954
26.318383	0.1	0.576854
26.320050	0.1	0.558019
26.321717	0.1	0.541627
26.323383	0.1	0.527144
26.325050	0.1	0.513196
26.326717	0.1	0.499129
26.328383	0.1	0.486374
26.330050	0.1	0.477016
26.331717	0.1	0.470519
26.333383	0.1	0.464082
26.335050	0.1	0.455260
26.336717	0.1	0.442684
26.338383	0.1	0.426412
26.340050	0.1	0.408232
26.341717	0.1	0.391662
26.343383	0.1	0.380278
26.345050	0.1	0.374913
26.346717	0.1	0.372708
26.348383	0.1	0.369489
26.350050	0.1	0.363112
26.351717	0.1	0.354350
26.353383	0.1	0.345528
26.355050	0.1	0.339389
26.356717	0.1	0.337303
26.358383	0.1	0.338733
26.360050	0.1	0.342011
26.361717	0.1	0.345051
26.363383	0.1	0.346422
26.365050	0.1	0.345409
26.366717	0.1	0.341535
26.368383	0.1	0.335276
26.370050	0.1	0.327587
26.371717	0.1	0.319541
26.373383	0.1	0.311971
26.375050	0.1	0.305891
26.376717	0.1	0.301659
26.378383	0.1	0.298440
26.380050	0.1	0.294805
26.381717	0.1	0.290513
26.383383	0.1	0.286758
26.385050	0.1	0.285923
26.386717	0.1	0.289440
26.388383	0.1	0.296235
26.390050	0.1	0.302970
26.391717	0.1	0.306904
26.393383	0.1	0.307441
26.395050	0.1	0.305593
26.396717	0.1	0.302374
26.398383	0.1	0.299037
26.400050	0.1	0.297010
26.401717	0.1	0.296712
26.403383	0.1	0.297189
26.405050	0.1	0.297248
26.406717	0.1	0.296533
26.408383	0.1	0.296116
26.410050	0.1	0.297189
26.411717	0.1	0.299454
26.413383	0.1	0.301659
26.415050	0.1	0.302970
26.416717	0.1	0.303149
26.418383	0.1	0.302374
26.420050	0.1	0.300467
26.421717	0.1	0.296772
26.423383	0.1	0.290811
26.425050	0.1	0.283659
26.426717	0.1	0.277758
26.428383	0.1	0.275195
26.430050	0.1	0.277400
26.431717	0.1	0.284553
26.433383	0.1	0.293911
26.435050	0.1	0.300944
26.436717	0.1	0.303507
26.438383	0.1	0.302374
26.440050	0.1	0.298440
26.441717	0.1	0.291526
26.443383	0.1	0.282824
26.445050	0.1	0.275135
26.446717	0.1	0.270605
26.448383	0.1	0.270724
26.450050	0.1	0.275970
26.451717	0.1	0.284612
26.453383	0.1	0.293434
26.455050	0.1	0.299692
26.456717	0.1	0.303030
26.458383	0.1	0.304937
26.460050	0.1	0.306785
26.461717	0.1	0.308752
26.463383	0.1	0.309944
26.465050	0.1	0.308752
26.466717	0.1	0.304759
26.468383	0.1	0.299096
26.470050	0.1	0.293553
26.471717	0.1	0.288844
26.473383	0.1	0.285387
26.475050	0.1	0.284195
26.476717	0.1	0.285804
26.478383	0.1	0.288725
26.480050	0.1	0.291049
26.481717	0.1	0.292897
26.483383	0.1	0.296056
26.485050	0.1	0.301361
26.486717	0.1	0.306368
26.488383	0.1	0.307679
26.490050	0.1	0.303924
26.491717	0.1	0.297487
26.493383	0.1	0.292480
26.495050	0.1	0.292063
26.496717	0.1	0.296712
26.498383	0.1	0.303090
26.500050	0.1	0.306666
26.501717	0.1	0.305891
26.503383	0.1	0.302851
26.505050	0.1	0.300348
26.506717	0.1	0.298619
26.508383	0.1	0.296414
26.510050	0.1	0.292361
26.511717	0.1	0.286460
26.513383	0.1	0.279903
26.515050	0.1	0.274658
26.516717	0.1	0.272572
26.518383	0.1	0.273824
26.520050	0.1	0.276864
26.521717	0.1	0.279784
26.523383	0.1	0.282347
26.525050	0.1	0.285804
26.526717	0.1	0.290990
26.528383	0.1	0.296414
26.530050	0.1	0.299037
26.531717	0.1	0.297129
26.533383	0.1	0.291884
26.535050	0.1	0.286281
26.536717	0.1	0.282645
26.538383	0.1	0.280559
26.540050	0.1	0.278354
26.541717	0.1	0.275433
26.543383	0.1	0.273168
26.545050	0.1	0.272453
26.546717	0.1	0.272393
26.548383	0.1	0.271738
26.550050	0.1	0.270069
26.551717	0.1	0.267029
26.553383	0.1	0.262558
26.555050	0.1	0.256956
26.556717	0.1	0.251353
26.558383	0.1	0.247896
26.560050	0.1	0.248194
26.561717	0.1	0.251532
26.563383	0.1	0.255764
26.565050	0.1	0.259638
26.566717	0.1	0.263572
26.568383	0.1	0.267625
26.570050	0.1	0.270605
26.571717	0.1	0.270605
26.573383	0.1	0.267327
26.575050	0.1	0.262380
26.576717	0.1	0.257552
26.578383	0.1	0.254154
26.580050	0.1	0.252843
26.581717	0.1	0.253081
26.583383	0.1	0.253558
26.585050	0.1	0.253558
26.586717	0.1	0.253558
26.588383	0.1	0.254810
26.590050	0.1	0.258625
26.591717	0.1	0.264406
26.593383	0.1	0.269949
26.595050	0.1	0.273466
26.596717	0.1	0.275016
26.598383	0.1	0.275970
26.600050	0.1	0.277460
26.601717	0.1	0.279129
26.603383	0.1	0.279248
26.605050	0.1	0.276685
26.606717	0.1	0.272810
26.608383	0.1	0.270605
26.610050	0.1	0.272155
26.611717	0.1	0.276566
26.613383	0.1	0.281692
26.615050	0.1	0.285685
26.616717	0.1	0.287771
26.618383	0.1	0.287890
26.620050	0.1	0.287175
26.621717	0.1	0.287414
26.623383	0.1	0.289917
26.625050	0.1	0.294566
26.626717	0.1	0.299752
26.628383	0.1	0.302434
26.630050	0.1	0.300825
26.631717	0.1	0.295758
26.633383	0.1	0.290692
26.635050	0.1	0.288904
26.636717	0.1	0.291348
26.638383	0.1	0.296712
26.640050	0.1	0.302970
26.641717	0.1	0.308275
26.643383	0.1	0.311852
26.645050	0.1	0.313878
26.646717	0.1	0.315845
26.648383	0.1	0.319183
26.650050	0.1	0.324070
26.651717	0.1	0.328600
26.653383	0.1	0.331223
26.655050	0.1	0.332415
26.656717	0.1	0.333965
26.658383	0.1	0.337899
26.660050	0.1	0.344992
26.661717	0.1	0.354469
26.663383	0.1	0.363290
26.665050	0.1	0.367463
26.666717	0.1	0.364721
26.668383	0.1	0.356019
26.670050	0.1	0.345469
26.671717	0.1	0.338376
26.673383	0.1	0.338197
26.675050	0.1	0.346124
26.676717	0.1	0.361025
26.678383	0.1	0.379503
26.680050	0.1	0.397086
26.681717	0.1	0.409782
26.683383	0.1	0.415862
26.685050	0.1	0.416875
26.686717	0.1	0.416040
26.688383	0.1	0.416517
26.690050	0.1	0.420630
26.691717	0.1	0.429094
26.693383	0.1	0.441134
26.695050	0.1	0.454962
26.696717	0.1	0.468016
26.698383	0.1	0.477076
26.700050	0.1	0.480831
26.701717	0.1	0.481427
26.703383	0.1	0.483274
26.705050	0.1	0.489593
26.706717	0.1	0.501573
26.708383	0.1	0.519037
26.710050	0.1	0.540793
26.711717	0.1	0.563681
26.713383	0.1	0.583470
26.715050	0.1	0.598848
26.716717	0.1	0.611723
26.718383	0.1	0.624120
26.720050	0.1	0.636518
26.721717	0.1	0.649095
26.723383	0.1	0.662208
26.725050	0.1	0.676751
26.726717	0.1	0.693560
26.728383	0.1	0.712514
26.730050	0.1	0.732184
26.731717	0.1	0.750542
26.733383	0.1	0.767052
26.735050	0.1	0.782967
26.736717	0.1	0.800431
26.738383	0.1	0.821352
26.740050	0.1	0.845373
26.741717	0.1	0.870466
26.743383	0.1	0.894666
26.745050	0.1	0.917614
26.746717	0.1	0.941336
26.748383	0.1	0.968874
26.750050	0.1	1.000941
26.751717	0.1	1.035512
26.753383	0.1	1.070082
26.755050	0.1	1.103580
26.756717	0.1	1.135707
26.758383	0.1	1.166821
26.760050	0.1	1.198232
26.761717	0.1	1.232147
26.763383	0.1	1.269639
26.765050	0.1	1.310051
26.766717	0.1	1.351535
26.768383	0.1	1.393378
26.770050	0.1	1.436830
26.771717	0.1	1.484037
26.773383	0.1	1.535356
26.775050	0.1	1.588941
26.776717	0.1	1.642287
26.778383	0.1	1.694083
26.780050	0.1	1.745641
26.781717	0.1	1.799286
26.783383	0.1	1.856208
26.785050	0.1	1.915574
26.786717	0.1	1.975715
26.788383	0.1	2.034128
26.790050	0.1	2.088308
26.791717	0.1	2.138317
26.793383	0.1	2.187371
26.795050	0.1	2.239585
26.796717	0.1	2.296448
26.798383	0.1	2.356470
26.800050	0.1	2.416730
26.801717	0.1	2.474368
26.803383	0.1	2.528846
26.805050	0.1	2.580881
26.806717	0.1	2.630770
26.808383	0.1	2.677024
26.810050	0.1	2.718032
26.811717	0.1	2.754033
26.813383	0.1	2.787233
26.815050	0.1	2.819538
26.816717	0.1	2.850354
26.818383	0.1	2.877951
26.820050	0.1	2.901316
26.821717	0.1	2.920151
26.823383	0.1	2.934575
26.825050	0.1	2.945721
26.826717	0.1	2.954900
26.828383	0.1	2.961636
26.830050	0.1	2.964080
26.831717	0.1	2.960861
26.833383	0.1	2.952397
26.835050	0.1	2.939880
26.836717	0.1	2.924264
26.838383	0.1	2.905369
26.840050	0.1	2.883494
26.841717	0.1	2.859712
26.843383	0.1	2.834916
26.845050	0.1	2.808571
26.846717	0.1	2.778888
26.848383	0.1	2.743423
26.850050	0.1	2.700091
26.851717	0.1	2.649367
26.853383	0.1	2.595067
26.855050	0.1	2.542079
26.856717	0.1	2.492726
26.858383	0.1	2.445638
26.860050	0.1	2.399027
26.861717	0.1	2.352953
26.863383	0.1	2.308309
26.865050	0.1	2.265871
26.866717	0.1	2.225697
26.868383	0.1	2.188027
26.870050	0.1	2.153218
26.871717	0.1	2.121627
26.873383	0.1	2.092540
26.875050	0.1	2.064884
26.876717	0.1	2.038300
26.878383	0.1	2.013028
26.880050	0.1	1.989126
26.881717	0.1	1.966834
26.883383	0.1	1.947701
26.885050	0.1	1.931906
26.886717	0.1	1.917720
26.888383	0.1	1.903415
26.890050	0.1	1.888871
26.891717	0.1	1.875460
26.893383	0.1	1.864910
26.895050	0.1	1.858294
26.896717	0.1	1.855970
26.898383	0.1	1.857460
26.900050	0.1	1.861215
26.901717	0.1	1.865685
26.903383	0.1	1.869798
26.905050	0.1	1.871884
26.906717	0.1	1.870394
26.908383	0.1	1.865983
26.910050	0.1	1.861572
26.911717	0.1	1.859427
26.913383	0.1	1.858831
26.915050	0.1	1.857877
26.916717	0.1	1.855493
26.918383	0.1	1.851082
26.920050	0.1	1.843274
26.921717	0.1	1.831770
26.923383	0.1	1.818597
26.925050	0.1	1.805842
26.926717	0.1	1.793683
26.928383	0.1	1.781464
26.930050	0.1	1.768172
26.931717	0.1	1.752973
26.933383	0.1	1.734972
26.935050	0.1	1.713276
26.936717	0.1	1.688361
26.938383	0.1	1.662374
26.940050	0.1	1.637399
26.941717	0.1	1.613617
26.943383	0.1	1.589000
26.945050	0.1	1.561821
26.946717	0.1	1.531005
26.948383	0.1	1.495659
26.950050	0.1	1.456261
26.951717	0.1	1.415074
26.953383	0.1	1.374722
26.955050	0.1	1.336694
26.956717	0.1	1.301289
26.958383	0.1	1.267314
26.960050	0.1	1.233518
26.961717	0.1	1.199722
26.963383	0.1	1.167119
26.965050	0.1	1.135945
26.966717	0.1	1.104593
26.968383	0.1	1.071632
26.970050	0.1	1.037836
26.971717	0.1	1.005352
26.973383	0.1	0.975311
26.975050	0.1	0.947416
26.976717	0.1	0.920713
26.978383	0.1	0.894368
26.980050	0.1	0.868797
26.981717	0.1	0.845254
26.983383	0.1	0.824451
26.985050	0.1	0.806212
26.986717	0.1	0.789702
26.988383	0.1	0.773251
26.990050	0.1	0.755549
26.991717	0.1	0.735819
26.993383	0.1	0.714600
26.995050	0.1	0.693083
26.996717	0.1	0.672877
26.998383	0.1	0.655472
27.000050	0.1	0.641465
27.001717	0.1	0.630081
27.003383	0.1	0.620961
27.005050	0.1	0.614882
27.006717	0.1	0.611126
27.008383	0.1	0.607312
27.010050	0.1	0.601828
27.011717	0.1	0.595093
27.013383	0.1	0.589132
27.015050	0.1	0.586033
27.016717	0.1	0.586271
27.018383	0.1	0.588179
27.020050	0.1	0.589669
27.021717	0.1	0.591040
27.023383	0.1	0.593722
27.025050	0.1	0.597656
27.026717	0.1	0.601947
27.028383	0.1	0.606537
27.030050	0.1	0.611484
27.031717	0.1	0.615299
27.033383	0.1	0.617027
27.035050	0.1	0.617266
27.036717	0.1	0.617862
27.038383	0.1	0.620365
27.040050	0.1	0.625074
27.041717	0.1	0.631332
27.043383	0.1	0.637949
27.045050	0.1	0.644028
27.046717	0.1	0.650287
27.048383	0.1	0.658989
27.050050	0.1	0.671148
27.051717	0.1	0.685573
27.053383	0.1	0.699163
27.055050	0.1	0.709772
27.056717	0.1	0.716984
27.058383	0.1	0.721753
27.060050	0.1	0.725746
27.061717	0.1	0.731111
27.063383	0.1	0.739694
27.065050	0.1	0.751436
27.066717	0.1	0.764012
27.068383	0.1	0.774384
27.070050	0.1	0.782490
27.071717	0.1	0.790536
27.073383	0.1	0.800490
27.075050	0.1	0.812769
27.076717	0.1	0.826299
27.078383	0.1	0.840366
27.080050	0.1	0.855386
27.081717	0.1	0.872552
27.083383	0.1	0.892341
27.085050	0.1	0.913978
27.086717	0.1	0.935853
27.088383	0.1	0.957251
27.090050	0.1	0.978351
27.091717	0.1	0.999510
27.093383	0.1	1.020908
27.095050	0.1	1.042366
27.096717	0.1	1.063883
27.098383	0.1	1.085460
27.100050	0.1	1.107633
27.101717	0.1	1.130819
27.103383	0.1	1.155436
27.105050	0.1	1.182199
27.106717	0.1	1.211822
27.108383	0.1	1.243472
27.110050	0.1	1.275301
27.111717	0.1	1.306415
27.113383	0.1	1.336694
27.115050	0.1	1.366496
27.116717	0.1	1.396597
27.118383	0.1	1.426876
27.120050	0.1	1.457155
27.121717	0.1	1.488626
27.123383	0.1	1.523376
27.125050	0.1	1.562357
27.126717	0.1	1.604140
27.128383	0.1	1.646102
27.130050	0.1	1.687288
27.131717	0.1	1.729250
27.133383	0.1	1.773894
27.135050	0.1	1.821399
27.136717	0.1	1.870096
27.138383	0.1	1.917780
27.140050	0.1	1.963616
27.141717	0.1	2.008498
27.143383	0.1	2.054513
27.145050	0.1	2.103508
27.146717	0.1	2.156854
27.148383	0.1	2.215207
27.150050	0.1	2.278984
27.151717	0.1	2.348125
27.153383	0.1	2.422094
27.155050	0.1	2.499342
27.156717	0.1	2.577841
27.158383	0.1	2.655745
27.160050	0.1	2.733112
27.161717	0.1	2.812088
27.163383	0.1	2.894998
27.165050	0.1	2.983272
27.166717	0.1	3.078282
27.168383	0.1	3.180325
27.170050	0.1	3.288925
27.171717	0.1	3.403187
27.173383	0.1	3.522635
27.175050	0.1	3.646672
27.176717	0.1	3.774584
27.178383	0.1	3.906608
27.180050	0.1	4.043877
27.181717	0.1	4.186392
27.183383	0.1	4.334092
27.185050	0.1	4.488766
27.186717	0.1	4.654348
27.188383	0.1	4.833281
27.190050	0.1	5.024016
27.191717	0.1	5.221844
27.193383	0.1	5.422771
27.195050	0.1	5.625606
27.196717	0.1	5.832196
27.198383	0.1	6.044627
27.200050	0.1	6.264389
27.201717	0.1	6.492615
27.203383	0.1	6.729722
27.205050	0.1	6.974578
27.206717	0.1	7.225812
27.208383	0.1	7.482827
27.210050	0.1	7.745266
27.211717	0.1	8.012474
27.213383	0.1	8.283198
27.215050	0.1	8.555830
27.216717	0.1	8.829356
27.218383	0.1	9.103239
27.220050	0.1	9.376824
27.221717	0.1	9.648502
27.223383	0.1	9.915650
27.225050	0.1	10.175706
27.226717	0.1	10.427654
27.228383	0.1	10.671855
27.230050	0.1	10.908426
27.231717	0.1	11.136890
27.233383	0.1	11.355758
27.235050	0.1	11.562229
27.236717	0.1	11.753321
27.238383	0.1	11.927367
27.240050	0.1	12.084187
27.241717	0.1	12.224079
27.243383	0.1	12.348116
27.245050	0.1	12.456954
27.246717	0.1	12.549580
27.248383	0.1	12.623370
27.250050	0.1	12.677253
27.251717	0.1	12.712181
27.253383	0.1	12.730063
27.255050	0.1	12.731255
27.256717	0.1	12.713910
27.258383	0.1	12.674750
27.260050	0.1	12.612999
27.261717	0.1	12.531877
27.263383	0.1	12.436331
27.265050	0.1	12.329937
27.266717	0.1	12.213410
27.268383	0.1	12.084962
27.270050	0.1	11.943281
27.271717	0.1	11.788488
27.273383	0.1	11.621834
27.275050	0.1	11.445225
27.276717	0.1	11.260510
27.278383	0.1	11.069656
27.280050	0.1	10.875285
27.281717	0.1	10.679901
27.283383	0.1	10.485531
27.285050	0.1	10.293723
27.286717	0.1	10.104359
27.288383	0.1	9.916723
27.290050	0.1	9.730697
27.291717	0.1	9.546877
27.293383	0.1	9.366930
27.295050	0.1	9.193302
27.296717	0.1	9.027601
27.298383	0.1	8.870245
27.300050	0.1	8.721769
27.301717	0.1	8.582712
27.303383	0.1	8.451701
27.305050	0.1	8.326054
27.306717	0.1	8.204580
27.308383	0.1	8.088530
27.310050	0.1	7.979453
27.311717	0.1	7.878721
27.313383	0.1	7.786513
27.315050	0.1	7.700205
27.316717	0.1	7.615746
27.318383	0.1	7.531465
27.320050	0.1	7.448435
27.321717	0.1	7.367492
27.323383	0.1	7.287801
27.325050	0.1	7.209659
27.326717	0.1	7.134021
27.328383	0.1	7.059873
27.330050	0.1	6.983996
27.331717	0.1	6.904126
27.333383	0.1	6.820083
27.335050	0.1	6.732345
27.336717	0.1	6.641269
27.338383	0.1	6.546736
27.340050	0.1	6.448627
27.341717	0.1	6.345630
27.343383	0.1	6.236554
27.345050	0.1	6.121397
27.346717	0.1	6.001413
27.348383	0.1	5.877912
27.350050	0.1	5.752087
27.351717	0.1	5.624235
27.353383	0.1	5.493820
27.355050	0.1	5.359710
27.356717	0.1	5.220712
27.358383	0.1	5.075991
27.360050	0.1	4.926563
27.361717	0.1	4.774571
27.363383	0.1	4.621506
27.365050	0.1	4.467130
27.366717	0.1	4.310310
27.368383	0.1	4.150749
27.370050	0.1	3.990054
27.371717	0.1	3.830135
27.373383	0.1	3.671766
27.375050	0.1	3.514827
27.376717	0.1	3.359914
27.378383	0.1	3.207863
27.380050	0.1	3.058970
27.381717	0.1	2.913356
27.383383	0.1	2.771735
27.385050	0.1	2.634227
27.386717	0.1	2.499521
27.388383	0.1	2.366722
27.390050	0.1	2.237022
27.391717	0.1	2.112508
27.393383	0.1	1.994372
27.395050	0.1	1.883507
27.396717	0.1	1.781046
27.398383	0.1	1.687467
27.400050	0.1	1.601637
27.401717	0.1	1.520753
27.403383	0.1	1.442373
27.405050	0.1	1.365602
27.406717	0.1	1.290619
27.408383	0.1	1.218200
27.410050	0.1	1.149178
27.411717	0.1	1.084209
27.413383	0.1	1.024127
27.415050	0.1	0.969648
27.416717	0.1	0.920415
27.418383	0.1	0.874996
27.420050	0.1	0.832021
27.421717	0.1	0.790715
27.423383	0.1	0.751317
27.425050	0.1	0.713646
27.426717	0.1	0.676811
27.428383	0.1	0.640273
27.430050	0.1	0.605643
27.431717	0.1	0.576556
27.433383	0.1	0.554979
27.435050	0.1	0.539422
27.436717	0.1	0.526786
27.438383	0.1	0.514746
27.440050	0.1	0.502110
27.441717	0.1	0.488877
27.443383	0.1	0.475824
27.445050	0.1	0.464201
27.446717	0.1	0.454903
27.448383	0.1	0.447512
27.450050	0.1	0.440955
27.451717	0.1	0.433922
27.453383	0.1	0.426412
27.455050	0.1	0.419378
27.456717	0.1	0.412524
27.458383	0.1	0.405073
27.460050	0.1	0.396371
27.461717	0.1	0.386775
27.463383	0.1	0.377476
27.465050	0.1	0.370801
27.466717	0.1	0.367939
27.468383	0.1	0.368178
27.470050	0.1	0.369549
27.471717	0.1	0.370443
27.473383	0.1	0.369072
27.475050	0.1	0.364125
27.476717	0.1	0.355840
27.478383	0.1	0.346720
27.480050	0.1	0.340223
27.481717	0.1	0.338078
27.483383	0.1	0.338972
27.485050	0.1	0.340939
27.486717	0.1	0.342786
27.488383	0.1	0.344157
27.490050	0.1	0.345647
27.491717	0.1	0.347614
27.493383	0.1	0.349104
27.495050	0.1	0.348389
27.496717	0.1	0.344455
27.498383	0.1	0.339270
27.500050	0.1	0.335634
27.501717	0.1	0.334263
27.503383	0.1	0.333905
27.505050	0.1	0.334382
27.506717	0.1	0.335276
27.508383	0.1	0.334799
27.510050	0.1	0.331581
27.511717	0.1	0.326335
27.513383	0.1	0.320911
27.515050	0.1	0.317216
27.516717	0.1	0.316024
27.518383	0.1	0.316143
27.520050	0.1	0.315607
27.521717	0.1	0.313520
27.523383	0.1	0.310421
27.525050	0.1	0.307202
27.526717	0.1	0.304163
27.528383	0.1	0.301182
27.530050	0.1	0.298679
27.531717	0.1	0.297606
27.533383	0.1	0.298321
27.535050	0.1	0.300288
27.536717	0.1	0.302136
27.538383	0.1	0.303090
27.540050	0.1	0.303686
27.541717	0.1	0.304520
27.543383	0.1	0.305176
27.545050	0.1	0.304818
27.546717	0.1	0.303268
27.548383	0.1	0.300229
27.550050	0.1	0.294805
27.551717	0.1	0.286937
27.553383	0.1	0.278234
27.555050	0.1	0.272095
27.556717	0.1	0.270784
27.558383	0.1	0.273347
27.560050	0.1	0.276625
27.561717	0.1	0.278831
27.563383	0.1	0.280380
27.565050	0.1	0.282049
27.566717	0.1	0.284135
27.568383	0.1	0.287116
27.570050	0.1	0.290871
27.571717	0.1	0.294983
27.573383	0.1	0.298321
27.575050	0.1	0.299513
27.576717	0.1	0.296652
27.578383	0.1	0.288665
27.580050	0.1	0.277102
27.581717	0.1	0.265718
27.583383	0.1	0.258446
27.585050	0.1	0.257075
27.586717	0.1	0.260711
27.588383	0.1	0.266135
27.590050	0.1	0.270069
27.591717	0.1	0.271082
27.593383	0.1	0.269234
27.595050	0.1	0.265181
27.596717	0.1	0.259876
27.598383	0.1	0.254810
27.600050	0.1	0.250518
27.601717	0.1	0.246584
27.603383	0.1	0.243127
27.605050	0.1	0.240862
27.606717	0.1	0.240564
27.608383	0.1	0.242770
27.610050	0.1	0.247121
27.611717	0.1	0.251949
27.613383	0.1	0.255764
27.615050	0.1	0.258207
27.616717	0.1	0.259638
27.618383	0.1	0.260711
27.620050	0.1	0.262022
27.621717	0.1	0.263333
27.623383	0.1	0.264823
27.625050	0.1	0.267625
27.626717	0.1	0.271499
27.628383	0.1	0.273764
27.630050	0.1	0.271618
27.631717	0.1	0.265777
27.633383	0.1	0.260174
27.635050	0.1	0.257850
27.636717	0.1	0.259042
27.638383	0.1	0.262976
27.640050	0.1	0.268519
27.641717	0.1	0.273943
27.643383	0.1	0.278473
27.645050	0.1	0.282049
27.646717	0.1	0.283837
27.648383	0.1	0.283003
27.650050	0.1	0.279844
27.651717	0.1	0.275433
27.653383	0.1	0.271082
27.655050	0.1	0.268817
27.656717	0.1	0.270128
27.658383	0.1	0.273287
27.660050	0.1	0.274479
27.661717	0.1	0.271678
27.663383	0.1	0.266969
27.665050	0.1	0.263929
27.666717	0.1	0.263870
27.668383	0.1	0.264883
27.670050	0.1	0.264406
27.671717	0.1	0.262797
27.673383	0.1	0.263393
27.675050	0.1	0.269234
27.676717	0.1	0.280142
27.678383	0.1	0.293314
27.680050	0.1	0.305176
27.681717	0.1	0.313282
27.683383	0.1	0.317037
27.685050	0.1	0.317335
27.686717	0.1	0.315487
27.688383	0.1	0.313401
27.690050	0.1	0.312865
27.691717	0.1	0.314295
27.693383	0.1	0.316203
27.695050	0.1	0.317276
27.696717	0.1	0.318706
27.698383	0.1	0.322282
27.700050	0.1	0.328124
27.701717	0.1	0.334919
27.703383	0.1	0.341356
27.705050	0.1	0.347555
27.706717	0.1	0.353217
27.708383	0.1	0.357449
27.710050	0.1	0.359535
27.711717	0.1	0.359893
27.713383	0.1	0.360668
27.715050	0.1	0.364125
27.716717	0.1	0.370443
27.718383	0.1	0.377297
27.720050	0.1	0.382423
27.721717	0.1	0.385642
27.723383	0.1	0.387907
27.725050	0.1	0.390589
27.726717	0.1	0.394762
27.728383	0.1	0.400424
27.730050	0.1	0.407279
27.731717	0.1	0.415981
27.733383	0.1	0.427246
27.735050	0.1	0.440121
27.736717	0.1	0.451565
27.738383	0.1	0.459075
27.740050	0.1	0.463188
27.741717	0.1	0.466168
27.743383	0.1	0.469923
27.745050	0.1	0.474393
27.746717	0.1	0.477254
27.748383	0.1	0.477314
27.750050	0.1	0.475884
27.751717	0.1	0.475466
27.753383	0.1	0.476122
27.755050	0.1	0.476360
27.756717	0.1	0.475228
27.758383	0.1	0.472844
27.760050	0.1	0.469625
27.761717	0.1	0.466168
27.763383	0.1	0.463784
27.765050	0.1	0.463545
27.766717	0.1	0.465810
27.768383	0.1	0.469804
27.770050	0.1	0.473559
27.771717	0.1	0.474095
27.773383	0.1	0.469029
27.775050	0.1	0.459194
27.776717	0.1	0.447989
27.778383	0.1	0.438809
27.780050	0.1	0.432432
27.781717	0.1	0.426829
27.783383	0.1	0.420272
27.785050	0.1	0.412941
27.786717	0.1	0.405014
27.788383	0.1	0.396490
27.790050	0.1	0.387967
27.791717	0.1	0.381112
27.793383	0.1	0.377834
27.795050	0.1	0.378251
27.796717	0.1	0.380516
27.798383	0.1	0.382662
27.800050	0.1	0.382781
27.801717	0.1	0.379026
27.803383	0.1	0.370801
27.805050	0.1	0.360191
27.806717	0.1	0.350535
27.808383	0.1	0.343680
27.810050	0.1	0.338495
27.811717	0.1	0.333130
27.813383	0.1	0.327349
27.815050	0.1	0.321805
27.816717	0.1	0.316083
27.818383	0.1	0.309885
27.820050	0.1	0.304163
27.821717	0.1	0.299931
27.823383	0.1	0.296116
27.825050	0.1	0.290930
27.826717	0.1	0.284970
27.828383	0.1	0.280619
27.830050	0.1	0.279427
27.831717	0.1	0.280857
27.833383	0.1	0.284135
27.835050	0.1	0.288844
27.836717	0.1	0.294626
27.838383	0.1	0.300169
27.840050	0.1	0.303626
27.841717	0.1	0.303805
27.843383	0.1	0.300467
27.845050	0.1	0.294983
27.846717	0.1	0.289500
27.848383	0.1	0.285625
27.850050	0.1	0.283837
27.851717	0.1	0.283599
27.853383	0.1	0.284195
27.855050	0.1	0.286162
27.856717	0.1	0.290215
27.858383	0.1	0.294924
27.860050	0.1	0.297964
27.861717	0.1	0.299096
27.863383	0.1	0.299990
27.865050	0.1	0.302255
27.866717	0.1	0.306785
27.868383	0.1	0.313342
27.870050	0.1	0.319719
27.871717	0.1	0.323415
27.873383	0.1	0.323832
27.875050	0.1	0.322759
27.876717	0.1	0.322342
27.878383	0.1	0.323236
27.880050	0.1	0.324607
27.881717	0.1	0.326216
27.883383	0.1	0.327766
27.885050	0.1	0.328720
27.886717	0.1	0.328898
27.888383	0.1	0.328898
27.890050	0.1	0.329018
27.891717	0.1	0.329077
27.893383	0.1	0.329375
27.895050	0.1	0.330687
27.896717	0.1	0.333428
27.898383	0.1	0.336707
27.900050	0.1	0.337958
27.901717	0.1	0.335634
27.903383	0.1	0.330687
27.905050	0.1	0.325084
27.906717	0.1	0.320017
27.908383	0.1	0.315726
27.910050	0.1	0.312924
27.911717	0.1	0.311732
27.913383	0.1	0.311494
27.915050	0.1	0.311852
27.916717	0.1	0.313044
27.918383	0.1	0.315011
27.920050	0.1	0.316799
27.921717	0.1	0.317574
27.923383	0.1	0.317037
27.925050	0.1	0.315785
27.926717	0.1	0.314534
27.928383	0.1	0.313938
27.930050	0.1	0.313997
27.931717	0.1	0.313461
27.933383	0.1	0.310302
27.935050	0.1	0.303745
27.936717	0.1	0.295818
27.938383	0.1	0.290096
27.940050	0.1	0.288486
27.941717	0.1	0.289559
27.943383	0.1	0.290275
27.945050	0.1	0.289142
27.946717	0.1	0.287116
27.948383	0.1	0.286102
27.950050	0.1	0.287652
27.951717	0.1	0.292003
27.953383	0.1	0.298381
27.955050	0.1	0.304997
27.956717	0.1	0.310361
27.958383	0.1	0.314176
27.960050	0.1	0.316203
27.961717	0.1	0.316203
27.963383	0.1	0.315011
27.965050	0.1	0.314057
27.966717	0.1	0.314653
27.968383	0.1	0.316858
27.970050	0.1	0.318944
27.971717	0.1	0.317574
27.973383	0.1	0.310600
27.975050	0.1	0.299335
27.976717	0.1	0.287294
27.978383	0.1	0.277936
27.980050	0.1	0.273049
27.981717	0.1	0.273049
27.983383	0.1	0.276983
27.985050	0.1	0.282943
27.986717	0.1	0.289381
27.988383	0.1	0.295103
27.990050	0.1	0.299275
27.991717	0.1	0.302196
27.993383	0.1	0.304878
27.995050	0.1	0.308037
27.996717	0.1	0.311077
27.998383	0.1	0.313520
28.000050	0.1	0.315189
28.001717	0.1	0.316441
28.003383	0.1	0.317156
28.005050	0.1	0.316501
28.006717	0.1	0.314236
28.008383	0.1	0.312388
28.010050	0.1	0.313759
28.011717	0.1	0.318766
28.013383	0.1	0.325203
28.015050	0.1	0.330865
28.016717	0.1	0.335276
28.018383	0.1	0.338852
28.020050	0.1	0.341713
28.021717	0.1	0.344098
28.023383	0.1	0.346303
28.025050	0.1	0.348151
28.026717	0.1	0.349641
28.028383	0.1	0.351250
28.030050	0.1	0.352860
28.031717	0.1	0.352502
28.033383	0.1	0.348628
28.035050	0.1	0.342369
28.036717	0.1	0.336468
28.038383	0.1	0.333369
28.040050	0.1	0.333786
28.041717	0.1	0.337124
28.043383	0.1	0.341713
28.045050	0.1	0.345647
28.046717	0.1	0.347674
28.048383	0.1	0.348091
28.050050	0.1	0.347972
28.051717	0.1	0.348508
28.053383	0.1	0.350654
28.055050	0.1	0.354588
28.056717	0.1	0.359297
28.058383	0.1	0.363290
28.060050	0.1	0.365376
28.061717	0.1	0.365019
28.063383	0.1	0.361562
28.065050	0.1	0.353575
28.066717	0.1	0.340939
28.068383	0.1	0.326157
28.070050	0.1	0.312626
28.071717	0.1	0.302076
28.073383	0.1	0.294864
28.075050	0.1	0.290990
28.076717	0.1	0.289261
28.078383	0.1	0.287533
28.080050	0.1	0.283897
28.081717	0.1	0.278533
28.083383	0.1	0.273108
28.085050	0.1	0.268996
28.086717	0.1	0.267088
28.088383	0.1	0.267386
28.090050	0.1	0.268519
28.091717	0.1	0.268519
28.093383	0.1	0.266731
28.095050	0.1	0.263155
28.096717	0.1	0.257969
28.098383	0.1	0.251412
28.100050	0.1	0.244856
28.101717	0.1	0.240386
28.103383	0.1	0.238836
28.105050	0.1	0.239015
28.106717	0.1	0.239730
28.108383	0.1	0.240624
28.110050	0.1	0.241518
28.111717	0.1	0.241756
28.113383	0.1	0.240266
28.115050	0.1	0.236213
28.116717	0.1	0.229955
28.118383	0.1	0.224233
28.120050	0.1	0.221610
28.121717	0.1	0.222564
28.123383	0.1	0.225782
28.125050	0.1	0.229001
28.126717	0.1	0.230312
28.128383	0.1	0.228584
28.130050	0.1	0.224173
28.131717	0.1	0.218809
28.133383	0.1	0.214160
28.135050	0.1	0.210762
28.136717	0.1	0.207841
28.138383	0.1	0.205755
28.140050	0.1	0.206590
28.141717	0.1	0.212610
28.143383	0.1	0.223100
28.145050	0.1	0.234187
28.146717	0.1	0.241339
28.148383	0.1	0.242770
28.150050	0.1	0.239432
28.151717	0.1	0.232816
28.153383	0.1	0.224352
28.155050	0.1	0.216782
28.156717	0.1	0.213742
28.158383	0.1	0.217021
28.160050	0.1	0.224650
28.161717	0.1	0.232339
28.163383	0.1	0.236392
28.165050	0.1	0.236511
28.166717	0.1	0.235200
28.168383	0.1	0.234842
28.170050	0.1	0.235736
28.171717	0.1	0.237167
28.173383	0.1	0.238061
28.175050	0.1	0.237703
28.176717	0.1	0.237227
28.178383	0.1	0.239372
28.180050	0.1	0.246882
28.181717	0.1	0.259936
28.183383	0.1	0.276625
28.185050	0.1	0.294209
28.186717	0.1	0.309765
28.188383	0.1	0.321686
28.190050	0.1	0.330865
28.191717	0.1	0.339448
28.193383	0.1	0.347853
28.195050	0.1	0.354707
28.196717	0.1	0.357866
28.198383	0.1	0.354767
28.200050	0.1	0.343204
28.201717	0.1	0.324070
28.203383	0.1	0.301480
28.205050	0.1	0.281155
28.206717	0.1	0.267982
28.208383	0.1	0.263989
28.210050	0.1	0.267506
28.211717	0.1	0.274360
28.213383	0.1	0.280261
28.215050	0.1	0.282526
28.216717	0.1	0.280857
28.218383	0.1	0.276804
28.220050	0.1	0.272632
28.221717	0.1	0.271201
28.223383	0.1	0.274658
28.225050	0.1	0.282109
28.226717	0.1	0.290453
28.228383	0.1	0.296772
28.230050	0.1	0.300407
28.231717	0.1	0.303566
28.233383	0.1	0.308514
28.235050	0.1	0.315547
28.236717	0.1	0.322461
28.238383	0.1	0.326872
28.240050	0.1	0.328481
28.241717	0.1	0.328958
28.243383	0.1	0.330150
28.245050	0.1	0.332713
28.246717	0.1	0.336885
28.248383	0.1	0.342786
28.250050	0.1	0.350118
28.251717	0.1	0.357628
28.253383	0.1	0.363469
28.255050	0.1	0.366986
28.256717	0.1	0.368238
28.258383	0.1	0.367761
28.260050	0.1	0.367522
28.261717	0.1	0.369906
28.263383	0.1	0.375569
28.265050	0.1	0.382900
28.266717	0.1	0.390172
28.268383	0.1	0.396311
28.270050	0.1	0.401497
28.271717	0.1	0.407219
28.273383	0.1	0.414729
28.275050	0.1	0.424147
28.276717	0.1	0.434697
28.278383	0.1	0.445128
28.280050	0.1	0.454485
28.281717	0.1	0.462592
28.283383	0.1	0.469863
28.285050	0.1	0.476003
28.286717	0.1	0.481248
28.288383	0.1	0.485659
28.290050	0.1	0.488460
28.291717	0.1	0.489712
28.293383	0.1	0.491738
28.295050	0.1	0.497580
28.296717	0.1	0.508249
28.298383	0.1	0.522554
28.300050	0.1	0.538409
28.301717	0.1	0.554025
28.303383	0.1	0.568628
28.305050	0.1	0.582933
28.306717	0.1	0.597119
28.308383	0.1	0.609279
28.310050	0.1	0.617981
28.311717	0.1	0.624418
28.313383	0.1	0.631273
28.315050	0.1	0.640035
28.316717	0.1	0.649571
28.318383	0.1	0.657380
28.320050	0.1	0.662267
28.321717	0.1	0.666320
28.323383	0.1	0.672162
28.325050	0.1	0.680268
28.326717	0.1	0.688672
28.328383	0.1	0.695884
28.330050	0.1	0.701964
28.331717	0.1	0.707805
28.333383	0.1	0.713408
28.335050	0.1	0.717998
28.336717	0.1	0.721157
28.338383	0.1	0.723660
28.340050	0.1	0.726402
28.341717	0.1	0.729322
28.343383	0.1	0.732362
28.345050	0.1	0.735581
28.346717	0.1	0.738025
28.348383	0.1	0.737786
28.350050	0.1	0.734448
28.351717	0.1	0.729501
28.353383	0.1	0.725031
28.355050	0.1	0.721753
28.356717	0.1	0.719070
28.358383	0.1	0.716269
28.360050	0.1	0.713110
28.361717	0.1	0.709474
28.363383	0.1	0.706196
28.365050	0.1	0.705004
28.366717	0.1	0.704944
28.368383	0.1	0.701308
28.370050	0.1	0.690043
28.371717	0.1	0.671744
28.373383	0.1	0.649691
28.375050	0.1	0.627279
28.376717	0.1	0.607014
28.378383	0.1	0.590026
28.380050	0.1	0.576854
28.381717	0.1	0.568032
28.383383	0.1	0.563204
28.385050	0.1	0.560522
28.386717	0.1	0.556588
28.388383	0.1	0.548899
28.390050	0.1	0.537038
28.391717	0.1	0.522137
28.393383	0.1	0.506163
28.395050	0.1	0.491202
28.396717	0.1	0.478804
28.398383	0.1	0.469089
28.400050	0.1	0.461400
28.401717	0.1	0.454485
28.403383	0.1	0.447035
28.405050	0.1	0.438333
28.406717	0.1	0.429094
28.408383	0.1	0.420034
28.410050	0.1	0.410318
28.411717	0.1	0.398815
28.413383	0.1	0.386059
28.415050	0.1	0.372827
28.416717	0.1	0.359297
28.418383	0.1	0.345409
28.420050	0.1	0.332356
28.421717	0.1	0.321329
28.423383	0.1	0.313163
28.425050	0.1	0.307918
28.426717	0.1	0.304937
28.428383	0.1	0.303566
28.430050	0.1	0.302970
28.431717	0.1	0.301719
28.433383	0.1	0.297964
28.435050	0.1	0.290930
28.436717	0.1	0.280738
28.438383	0.1	0.268459
28.440050	0.1	0.257015
28.441717	0.1	0.248790
28.443383	0.1	0.243902
28.445050	0.1	0.240445
28.446717	0.1	0.237227
28.448383	0.1	0.234723
28.450050	0.1	0.233531
28.451717	0.1	0.232577
28.453383	0.1	0.229836
28.455050	0.1	0.224650
28.456717	0.1	0.218928
28.458383	0.1	0.215411
28.460050	0.1	0.215232
28.461717	0.1	0.217021
28.463383	0.1	0.219107
28.465050	0.1	0.219703
28.466717	0.1	0.217974
28.468383	0.1	0.215530
28.470050	0.1	0.215292
28.471717	0.1	0.217617
28.473383	0.1	0.220835
28.475050	0.1	0.223696
28.476717	0.1	0.225842
28.478383	0.1	0.226855
28.480050	0.1	0.225782
28.481717	0.1	0.223041
28.483383	0.1	0.219524
28.485050	0.1	0.215232
28.486717	0.1	0.209391
28.488383	0.1	0.203550
28.490050	0.1	0.200570
28.491717	0.1	0.201762
28.493383	0.1	0.205636
28.495050	0.1	0.209749
28.496717	0.1	0.212729
28.498383	0.1	0.214636
28.500050	0.1	0.215948
28.501717	0.1	0.217497
28.503383	0.1	0.220358
28.505050	0.1	0.224650
28.506717	0.1	0.228465
28.508383	0.1	0.229299
28.510050	0.1	0.227213
28.511717	0.1	0.224948
28.513383	0.1	0.224769
28.515050	0.1	0.226915
28.516717	0.1	0.231266
28.518383	0.1	0.238478
28.520050	0.1	0.248373
28.521717	0.1	0.259161
28.523383	0.1	0.268400
28.525050	0.1	0.274599
28.526717	0.1	0.276744
28.528383	0.1	0.275910
28.530050	0.1	0.275314
28.531717	0.1	0.278652
28.533383	0.1	0.286818
28.535050	0.1	0.297487
28.536717	0.1	0.307202
28.538383	0.1	0.314415
28.540050	0.1	0.320137
28.541717	0.1	0.325143
28.543383	0.1	0.328600
28.545050	0.1	0.329793
28.546717	0.1	0.329316
28.548383	0.1	0.329077
28.550050	0.1	0.331998
28.551717	0.1	0.339866
28.553383	0.1	0.351191
28.555050	0.1	0.362098
28.556717	0.1	0.369251
28.558383	0.1	0.372112
28.560050	0.1	0.372887
28.561717	0.1	0.374794
28.563383	0.1	0.380278
28.565050	0.1	0.390053
28.566717	0.1	0.402987
28.568383	0.1	0.417411
28.570050	0.1	0.431478
28.571717	0.1	0.443876
28.573383	0.1	0.454187
28.575050	0.1	0.462651
28.576717	0.1	0.469446
28.578383	0.1	0.475168
28.580050	0.1	0.481367
28.581717	0.1	0.489891
28.583383	0.1	0.501275
28.585050	0.1	0.514209
28.586717	0.1	0.526845
28.588383	0.1	0.538051
28.590050	0.1	0.546634
28.591717	0.1	0.551701
28.593383	0.1	0.553727
28.595050	0.1	0.554383
28.596717	0.1	0.555813
28.598383	0.1	0.559986
28.600050	0.1	0.567555
28.601717	0.1	0.577092
28.603383	0.1	0.585318
28.605050	0.1	0.589669
28.606717	0.1	0.590563
28.608383	0.1	0.589609
28.610050	0.1	0.588357
28.611717	0.1	0.586987
28.613383	0.1	0.584364
28.615050	0.1	0.580370
28.616717	0.1	0.578225
28.618383	0.1	0.581920
28.620050	0.1	0.591338
28.621717	0.1	0.602305
28.623383	0.1	0.611365
28.625050	0.1	0.618279
28.626717	0.1	0.624239
28.628383	0.1	0.628591
28.630050	0.1	0.629604
28.631717	0.1	0.627637
28.633383	0.1	0.625849
28.635050	0.1	0.627339
28.636717	0.1	0.632465
28.638383	0.1	0.639021
28.640050	0.1	0.644207
28.641717	0.1	0.647187
28.643383	0.1	0.649691
28.645050	0.1	0.653148
28.646717	0.1	0.657260
28.648383	0.1	0.661790
28.650050	0.1	0.666440
28.651717	0.1	0.670910
28.653383	0.1	0.675559
28.655050	0.1	0.681579
28.656717	0.1	0.688493
28.658383	0.1	0.694096
28.660050	0.1	0.697255
28.661717	0.1	0.699103
28.663383	0.1	0.702024
28.665050	0.1	0.707388
28.666717	0.1	0.715435
28.668383	0.1	0.725925
28.670050	0.1	0.738263
28.671717	0.1	0.750303
28.673383	0.1	0.760138
28.675050	0.1	0.766754
28.676717	0.1	0.770628
28.678383	0.1	0.774324
28.680050	0.1	0.781000
28.681717	0.1	0.790834
28.683383	0.1	0.801981
28.685050	0.1	0.812709
28.686717	0.1	0.822425
28.688383	0.1	0.831842
28.690050	0.1	0.843167
28.691717	0.1	0.857532
28.693383	0.1	0.874043
28.695050	0.1	0.891089
28.696717	0.1	0.908554
28.698383	0.1	0.927389
28.700050	0.1	0.948191
28.701717	0.1	0.969708
28.703383	0.1	0.989497
28.705050	0.1	1.006901
28.706717	0.1	1.023173
28.708383	0.1	1.040578
28.710050	0.1	1.061976
28.711717	0.1	1.088858
28.713383	0.1	1.119912
28.715050	0.1	1.152933
28.716717	0.1	1.186133
28.718383	0.1	1.217544
28.720050	0.1	1.246393
28.721717	0.1	1.274586
28.723383	0.1	1.304567
28.725050	0.1	1.336277
28.726717	0.1	1.368642
28.728383	0.1	1.401603
28.730050	0.1	1.435936
28.731717	0.1	1.471818
28.733383	0.1	1.509369
28.735050	0.1	1.548112
28.736717	0.1	1.586735
28.738383	0.1	1.624227
28.740050	0.1	1.661182
28.741717	0.1	1.698613
28.743383	0.1	1.737416
28.745050	0.1	1.779020
28.746717	0.1	1.825690
28.748383	0.1	1.878142
28.750050	0.1	1.934826
28.751717	0.1	1.992762
28.753383	0.1	2.049208
28.755050	0.1	2.102852
28.756717	0.1	2.154827
28.758383	0.1	2.209127
28.760050	0.1	2.269983
28.761717	0.1	2.338469
28.763383	0.1	2.412379
28.765050	0.1	2.488196
28.766717	0.1	2.563298
28.768383	0.1	2.636373
28.770050	0.1	2.708197
28.771717	0.1	2.780497
28.773383	0.1	2.855063
28.775050	0.1	2.932847
28.776717	0.1	3.012777
28.778383	0.1	3.091991
28.780050	0.1	3.169239
28.781717	0.1	3.245771
28.783383	0.1	3.322900
28.785050	0.1	3.399730
28.786717	0.1	3.474713
28.788383	0.1	3.547967
28.790050	0.1	3.621400
28.791717	0.1	3.695965
28.793383	0.1	3.769875
28.795050	0.1	3.840685
28.796717	0.1	3.906787
28.798383	0.1	3.967226
28.800050	0.1	4.021645
28.801717	0.1	4.069329
28.803383	0.1	4.110396
28.805050	0.1	4.146219
28.806717	0.1	4.178524
28.808383	0.1	4.207731
28.810050	0.1	4.232884
28.811717	0.1	4.251600
28.813383	0.1	4.261613
28.815050	0.1	4.262448
28.816717	0.1	4.255951
28.818383	0.1	4.243672
28.820050	0.1	4.226268
28.821717	0.1	4.203916
28.823383	0.1	4.175842
28.825050	0.1	4.139722
28.826717	0.1	4.093588
28.828383	0.1	4.037500
28.830050	0.1	3.972769
28.831717	0.1	3.900469
28.833383	0.1	3.821731
28.835050	0.1	3.738404
28.836717	0.1	3.652573
28.838383	0.1	3.565729
28.840050	0.1	3.478646
28.841717	0.1	3.391206
28.843383	0.1	3.301859
28.845050	0.1	3.209055
28.846717	0.1	3.112674
28.848383	0.1	3.014207
28.850050	0.1	2.914250
28.851717	0.1	2.812863
28.853383	0.1	2.709508
28.855050	0.1	2.604664
28.856717	0.1	2.499759
28.858383	0.1	2.396882
28.860050	0.1	2.297461
28.861717	0.1	2.201796
28.863383	0.1	2.109051
28.865050	0.1	2.018333
28.866717	0.1	1.929462
28.868383	0.1	1.842916
28.870050	0.1	1.758397
28.871717	0.1	1.674652
28.873383	0.1	1.591921
28.875050	0.1	1.512945
28.876717	0.1	1.440048
28.878383	0.1	1.372457
28.880050	0.1	1.307428
28.881717	0.1	1.242936
28.883383	0.1	1.178563
28.885050	0.1	1.116574
28.886717	0.1	1.059830
28.888383	0.1	1.009226
28.890050	0.1	0.963628
28.891717	0.1	0.921488
28.893383	0.1	0.882149
28.895050	0.1	0.845373
28.896717	0.1	0.810206
28.898383	0.1	0.775754
28.900050	0.1	0.742853
28.901717	0.1	0.713825
28.903383	0.1	0.690162
28.905050	0.1	0.670433
28.906717	0.1	0.651598
28.908383	0.1	0.631750
28.910050	0.1	0.611067
28.911717	0.1	0.590801
28.913383	0.1	0.572503
28.915050	0.1	0.557780
28.916717	0.1	0.547946
28.918383	0.1	0.542760
28.920050	0.1	0.540197
28.921717	0.1	0.538766
28.923383	0.1	0.537992
28.925050	0.1	0.537455
28.926717	0.1	0.535548
28.928383	0.1	0.531495
28.930050	0.1	0.526190
28.931717	0.1	0.521004
28.933383	0.1	0.516593
28.935050	0.1	0.514090
28.936717	0.1	0.515461
28.938383	0.1	0.521064
28.940050	0.1	0.527978
28.941717	0.1	0.533223
28.943383	0.1	0.535488
28.945050	0.1	0.534177
28.946717	0.1	0.528991
28.948383	0.1	0.520527
28.950050	0.1	0.510931
28.951717	0.1	0.502765
28.953383	0.1	0.498176
28.955050	0.1	0.497818
28.956717	0.1	0.499845
28.958383	0.1	0.500679
28.960050	0.1	0.497341
28.961717	0.1	0.490487
28.963383	0.1	0.483394
28.965050	0.1	0.478148
28.966717	0.1	0.474930
28.968383	0.1	0.473738
28.970050	0.1	0.475049
28.971717	0.1	0.479102
28.973383	0.1	0.484407
28.975050	0.1	0.487626
28.976717	0.1	0.486016
28.978383	0.1	0.479400
28.980050	0.1	0.469327
28.981717	0.1	0.457466
28.983383	0.1	0.445008
28.985050	0.1	0.432849
28.986717	0.1	0.422299
28.988383	0.1	0.416100
28.990050	0.1	0.416279
28.991717	0.1	0.420928
28.993383	0.1	0.425398
28.995050	0.1	0.425935
28.996717	0.1	0.421166
28.998383	0.1	0.411868
29.000050	0.1	0.400186
29.001717	0.1	0.388145
29.003383	0.1	0.375986
29.005050	0.1	0.363946
29.006717	0.1	0.354171
29.008383	0.1	0.349641
29.010050	0.1	0.351131
29.011717	0.1	0.355482
29.013383	0.1	0.357270
29.015050	0.1	0.353158
29.016717	0.1	0.343919
29.018383	0.1	0.332475
29.020050	0.1	0.322223
29.021717	0.1	0.316143
29.023383	0.1	0.314713
29.025050	0.1	0.315309
29.026717	0.1	0.314772
29.028383	0.1	0.310838
29.030050	0.1	0.302851
29.031717	0.1	0.292361
29.033383	0.1	0.282407
29.035050	0.1	0.275373
29.036717	0.1	0.271857
29.038383	0.1	0.270963
29.040050	0.1	0.270844
29.041717	0.1	0.270247
29.043383	0.1	0.269055
29.045050	0.1	0.267446
29.046717	0.1	0.265181
29.048383	0.1	0.262260
29.050050	0.1	0.259757
29.051717	0.1	0.258446
29.053383	0.1	0.257313
29.055050	0.1	0.254691
29.056717	0.1	0.249982
29.058383	0.1	0.244439
29.060050	0.1	0.240326
29.061717	0.1	0.239670
29.063383	0.1	0.243247
29.065050	0.1	0.250280
29.066717	0.1	0.259101
29.068383	0.1	0.266552
29.070050	0.1	0.269890
29.071717	0.1	0.268221
29.073383	0.1	0.263214
29.075050	0.1	0.257015
29.076717	0.1	0.250757
29.078383	0.1	0.244558
29.080050	0.1	0.238776
29.081717	0.1	0.234425
29.083383	0.1	0.231802
29.085050	0.1	0.229836
29.086717	0.1	0.226915
29.088383	0.1	0.223517
29.090050	0.1	0.221252
29.091717	0.1	0.220120
29.093383	0.1	0.218749
29.095050	0.1	0.216842
29.096717	0.1	0.214875
29.098383	0.1	0.212789
29.100050	0.1	0.210106
29.101717	0.1	0.207007
29.103383	0.1	0.205636
29.105050	0.1	0.208676
29.106717	0.1	0.216544
29.108383	0.1	0.227571
29.110050	0.1	0.238180
29.111717	0.1	0.245035
29.113383	0.1	0.246286
29.115050	0.1	0.242651
29.116717	0.1	0.235736
29.118383	0.1	0.227094
29.120050	0.1	0.219047
29.121717	0.1	0.214398
29.123383	0.1	0.213623
29.125050	0.1	0.214338
29.126717	0.1	0.214279
29.128383	0.1	0.213921
29.130050	0.1	0.214696
29.131717	0.1	0.216901
29.133383	0.1	0.219584
29.135050	0.1	0.222325
[truncated: 254,405 more chars]
