# Supplementary material for: Fade into you: genetic control of pigmentation patterns in red-flesh apple (Malus domestica)
Source: Front Plant Sci. 2025 Jan 13;15:1462545. doi: 10.3389/fpls.2024.1462545 (PMC11770013; doi:10.3389/fpls.2024.1462545)
Supplement: Supplementary file 4 [file DataSheet1.zip › CR A1UV_VIS_1/CR A1UV_VIS_1.txt]

URL	chrom://thermo-pfav3ojr/ChromeleonLocal/Instrument Data/Vanquish_MS/Dimitri/VALEMA/Pierre/Echantillons 03-04-24.seq/547.smp/UV_VIS_1.channel/UV_VIS_1.chm
Channel	UV_VIS_1

Injection Information:
Data Vault	ChromeleonLocal
Sequence	Echantillons 03-04-24
Name	CR A1
Number	5
Position	B:A5
Comment	colonne SB-AQ MeOH+5%AA
Processing Method	Quantitative
Instrument Method	VALEMA test separation GRAQ 4
Type	Unknown
Status	Finished
Inject Time	4/3/2024 8:33:54 PM +02:00
Volume (µl)	10.0000
Dilution Factor	1.0000
Weight	1.0000

Chromatogram Data Information:
Time Min. (min)	0.001717
Time Max. (min)	47.000050
Data Points	28200
Detector	UV
Generating Data System	Chromeleon 7.3.2.10759
Exporting Data System	Chromeleon 7.3.2.0
Operator	Instrument Controller
Signal Quantity	Absorbance
Signal Unit	mAU
Signal Min.	-0.978564
Signal Max.	321.405377
Channel	UV_VIS_1
Driver Name	VDAD.dll
Channel Type	Evaluation
Min. Step (s)	0.1
Max. Step (s)	0.1
Average Step (s)	0.1

Signal Parameter Information:
Signal Info	WVL:279 nm

Chromatogram Data:
Time (min)	Step (s)	Value (mAU)
0.001717	n.a.	0.000000
0.003383	0.1	0.000177
0.005050	0.1	0.000983
0.006717	0.1	0.002603
0.008383	0.1	0.004563
0.010050	0.1	0.006091
0.011717	0.1	0.006766
0.013383	0.1	0.006934
0.015050	0.1	0.007283
0.016717	0.1	0.007828
0.018383	0.1	0.007981
0.020050	0.1	0.007204
0.021717	0.1	0.005285
0.023383	0.1	0.002473
0.025050	0.1	-0.000848
0.026717	0.1	-0.004754
0.028383	0.1	-0.008945
0.030050	0.1	-0.012228
0.031717	0.1	-0.013309
0.033383	0.1	-0.011194
0.035050	0.1	-0.005797
0.036717	0.1	0.001206
0.038383	0.1	0.007339
0.040050	0.1	0.011260
0.041717	0.1	0.013178
0.043383	0.1	0.014002
0.045050	0.1	0.014580
0.046717	0.1	0.014850
0.048383	0.1	0.014091
0.050050	0.1	0.011949
0.051717	0.1	0.008168
0.053383	0.1	0.002333
0.055050	0.1	-0.005132
0.056717	0.1	-0.012149
0.058383	0.1	-0.015935
0.060050	0.1	-0.015218
0.061717	0.1	-0.011171
0.063383	0.1	-0.006114
0.065050	0.1	-0.001797
0.066717	0.1	0.001476
0.068383	0.1	0.004470
0.070050	0.1	0.007991
0.071717	0.1	0.012089
0.073383	0.1	0.015721
0.075050	0.1	0.016941
0.076717	0.1	0.014231
0.078383	0.1	0.008671
0.080050	0.1	0.003888
0.081717	0.1	0.002999
0.083383	0.1	0.005979
0.085050	0.1	0.010193
0.086717	0.1	0.012801
0.088383	0.1	0.012219
0.090050	0.1	0.008354
0.091717	0.1	0.002692
0.093383	0.1	-0.002272
0.095050	0.1	-0.004983
0.096717	0.1	-0.005979
0.098383	0.1	-0.006598
0.100050	0.1	-0.007581
0.101717	0.1	-0.008694
0.103383	0.1	-0.008908
0.105050	0.1	-0.007697
0.106717	0.1	-0.005877
0.108383	0.1	-0.004480
0.110050	0.1	-0.003539
0.111717	0.1	-0.002687
0.113383	0.1	-0.002156
0.115050	0.1	-0.002044
0.116717	0.1	-0.001634
0.118383	0.1	-0.000838
0.120050	0.1	-0.000698
0.121717	0.1	-0.001900
0.123383	0.1	-0.004466
0.125050	0.1	-0.008303
0.126717	0.1	-0.012261
0.128383	0.1	-0.013970
0.130050	0.1	-0.012382
0.131717	0.1	-0.008787
0.133383	0.1	-0.004820
0.135050	0.1	-0.001676
0.136717	0.1	-0.000605
0.138383	0.1	-0.001891
0.140050	0.1	-0.003818
0.141717	0.1	-0.004047
0.143383	0.1	-0.001667
0.145050	0.1	0.002175
0.146717	0.1	0.004843
0.148383	0.1	0.004089
0.150050	0.1	0.000075
0.151717	0.1	-0.005215
0.153383	0.1	-0.010505
0.155050	0.1	-0.015739
0.156717	0.1	-0.020759
0.158383	0.1	-0.025113
0.160050	0.1	-0.028270
0.161717	0.1	-0.029351
0.163383	0.1	-0.028028
0.165050	0.1	-0.025439
0.166717	0.1	-0.023395
0.168383	0.1	-0.022361
0.170050	0.1	-0.020787
0.171717	0.1	-0.017453
0.173383	0.1	-0.013295
0.175050	0.1	-0.009770
0.176717	0.1	-0.007185
0.178383	0.1	-0.005420
0.180050	0.1	-0.004782
0.181717	0.1	-0.005201
0.183383	0.1	-0.005532
0.185050	0.1	-0.004750
0.186717	0.1	-0.003204
0.188383	0.1	-0.002277
0.190050	0.1	-0.003004
0.191717	0.1	-0.005183
0.193383	0.1	-0.007674
0.195050	0.1	-0.008801
0.196717	0.1	-0.007367
0.198383	0.1	-0.004065
0.200050	0.1	-0.001104
0.201717	0.1	-0.000219
0.203383	0.1	-0.001662
0.205050	0.1	-0.004550
0.206717	0.1	-0.007539
0.208383	0.1	-0.009281
0.210050	0.1	-0.008964
0.211717	0.1	-0.006761
0.213383	0.1	-0.003749
0.215050	0.1	-0.001234
0.216717	0.1	0.000284
0.218383	0.1	0.001155
0.220050	0.1	0.001672
0.221717	0.1	0.001770
0.223383	0.1	0.001802
0.225050	0.1	0.002533
0.226717	0.1	0.003604
0.228383	0.1	0.003199
0.230050	0.1	0.000508
0.231717	0.1	-0.003073
0.233383	0.1	-0.005984
0.235050	0.1	-0.007707
0.236717	0.1	-0.008042
0.238383	0.1	-0.007171
0.240050	0.1	-0.005886
0.241717	0.1	-0.004852
0.243383	0.1	-0.004205
0.245050	0.1	-0.004075
0.246717	0.1	-0.004680
0.248383	0.1	-0.005998
0.250050	0.1	-0.007618
0.251717	0.1	-0.009038
0.253383	0.1	-0.009760
0.255050	0.1	-0.009374
0.256717	0.1	-0.008410
0.258383	0.1	-0.008103
0.260050	0.1	-0.008885
0.261717	0.1	-0.010277
0.263383	0.1	-0.011572
0.265050	0.1	-0.011986
0.266717	0.1	-0.011427
0.268383	0.1	-0.011376
0.270050	0.1	-0.013611
0.271717	0.1	-0.018249
0.273383	0.1	-0.023548
0.275050	0.1	-0.027060
0.276717	0.1	-0.026836
0.278383	0.1	-0.022780
0.280050	0.1	-0.017160
0.281717	0.1	-0.013034
0.283383	0.1	-0.012233
0.285050	0.1	-0.014938
0.286717	0.1	-0.020014
0.288383	0.1	-0.025169
0.290050	0.1	-0.028163
0.291717	0.1	-0.028410
0.293383	0.1	-0.026771
0.295050	0.1	-0.024401
0.296717	0.1	-0.021909
0.298383	0.1	-0.018952
0.300050	0.1	-0.014869
0.301717	0.1	-0.009700
0.303383	0.1	-0.004130
0.305050	0.1	0.000754
0.306717	0.1	0.003250
0.308383	0.1	0.001658
0.310050	0.1	-0.004089
0.311717	0.1	-0.012233
0.313383	0.1	-0.020415
0.315050	0.1	-0.026687
0.316717	0.1	-0.029965
0.318383	0.1	-0.030231
0.320050	0.1	-0.028261
0.321717	0.1	-0.025257
0.323383	0.1	-0.022836
0.325050	0.1	-0.022035
0.326717	0.1	-0.022044
0.328383	0.1	-0.021248
0.330050	0.1	-0.019176
0.331717	0.1	-0.016713
0.333383	0.1	-0.015069
0.335050	0.1	-0.014892
0.336717	0.1	-0.015949
0.338383	0.1	-0.017420
0.340050	0.1	-0.018445
0.341717	0.1	-0.018491
0.343383	0.1	-0.017383
0.345050	0.1	-0.015693
0.346717	0.1	-0.014976
0.348383	0.1	-0.016424
0.350050	0.1	-0.019437
0.351717	0.1	-0.021998
0.353383	0.1	-0.022110
0.355050	0.1	-0.019115
0.356717	0.1	-0.014068
0.358383	0.1	-0.008992
0.360050	0.1	-0.005676
0.361717	0.1	-0.004792
0.363383	0.1	-0.005900
0.365050	0.1	-0.007688
0.366717	0.1	-0.008494
0.368383	0.1	-0.007590
0.370050	0.1	-0.005686
0.371717	0.1	-0.004312
0.373383	0.1	-0.005057
0.375050	0.1	-0.008279
0.376717	0.1	-0.012321
0.378383	0.1	-0.014859
0.380050	0.1	-0.014980
0.381717	0.1	-0.013569
0.383383	0.1	-0.012219
0.385050	0.1	-0.012130
0.386717	0.1	-0.013500
0.388383	0.1	-0.015167
0.390050	0.1	-0.015455
0.391717	0.1	-0.014030
0.393383	0.1	-0.012326
0.395050	0.1	-0.011977
0.396717	0.1	-0.013029
0.398383	0.1	-0.014133
0.400050	0.1	-0.014324
0.401717	0.1	-0.013495
0.403383	0.1	-0.011381
0.405050	0.1	-0.008168
0.406717	0.1	-0.005472
0.408383	0.1	-0.004913
0.410050	0.1	-0.006384
0.411717	0.1	-0.008494
0.413383	0.1	-0.010184
0.415050	0.1	-0.011506
0.416717	0.1	-0.013201
0.418383	0.1	-0.015600
0.420050	0.1	-0.018138
0.421717	0.1	-0.020103
0.423383	0.1	-0.021267
0.425050	0.1	-0.021299
0.426717	0.1	-0.019511
0.428383	0.1	-0.015791
0.430050	0.1	-0.011334
0.431717	0.1	-0.008177
0.433383	0.1	-0.008098
0.435050	0.1	-0.011721
0.436717	0.1	-0.017760
0.438383	0.1	-0.023223
0.440050	0.1	-0.025476
0.441717	0.1	-0.023893
0.443383	0.1	-0.019292
0.445050	0.1	-0.012931
0.446717	0.1	-0.006212
0.448383	0.1	-0.000629
0.450050	0.1	0.002827
0.451717	0.1	0.003930
0.453383	0.1	0.002831
0.455050	0.1	-0.000210
0.456717	0.1	-0.004782
0.458383	0.1	-0.009784
0.460050	0.1	-0.013760
0.461717	0.1	-0.016601
0.463383	0.1	-0.019441
0.465050	0.1	-0.022580
0.466717	0.1	-0.025029
0.468383	0.1	-0.026170
0.470050	0.1	-0.026184
0.471717	0.1	-0.024955
0.473383	0.1	-0.022305
0.475050	0.1	-0.018962
0.476717	0.1	-0.016382
0.478383	0.1	-0.015707
0.480050	0.1	-0.016862
0.481717	0.1	-0.018803
0.483383	0.1	-0.020633
0.485050	0.1	-0.022291
0.486717	0.1	-0.023926
0.488383	0.1	-0.024796
0.490050	0.1	-0.023972
0.491717	0.1	-0.022305
0.493383	0.1	-0.021970
0.495050	0.1	-0.023791
0.496717	0.1	-0.026152
0.498383	0.1	-0.027092
0.500050	0.1	-0.026459
0.501717	0.1	-0.025360
0.503383	0.1	-0.024317
0.505050	0.1	-0.023372
0.506717	0.1	-0.023022
0.508383	0.1	-0.023656
0.510050	0.1	-0.024997
0.511717	0.1	-0.026450
0.513383	0.1	-0.027115
0.515050	0.1	-0.025872
0.516717	0.1	-0.022352
0.518383	0.1	-0.017751
0.520050	0.1	-0.014254
0.521717	0.1	-0.013495
0.523383	0.1	-0.015656
0.525050	0.1	-0.020224
0.526717	0.1	-0.026356
0.528383	0.1	-0.032005
0.530050	0.1	-0.034468
0.531717	0.1	-0.032680
0.533383	0.1	-0.027907
0.535050	0.1	-0.022524
0.536717	0.1	-0.018566
0.538383	0.1	-0.016764
0.540050	0.1	-0.016834
0.541717	0.1	-0.018165
0.543383	0.1	-0.019930
0.545050	0.1	-0.021216
0.546717	0.1	-0.021374
0.548383	0.1	-0.020633
0.550050	0.1	-0.019837
0.551717	0.1	-0.018985
0.553383	0.1	-0.017383
0.555050	0.1	-0.015274
0.556717	0.1	-0.013649
0.558383	0.1	-0.013169
0.560050	0.1	-0.014598
0.561717	0.1	-0.018990
0.563383	0.1	-0.026072
0.565050	0.1	-0.033299
0.566717	0.1	-0.037672
0.568383	0.1	-0.038445
0.570050	0.1	-0.037295
0.571717	0.1	-0.035879
0.573383	0.1	-0.033970
0.575050	0.1	-0.030287
0.576717	0.1	-0.024857
0.578383	0.1	-0.019665
0.580050	0.1	-0.016694
0.581717	0.1	-0.016266
0.583383	0.1	-0.017327
0.585050	0.1	-0.018575
0.586717	0.1	-0.019534
0.588383	0.1	-0.020768
0.590050	0.1	-0.022710
0.591717	0.1	-0.024685
0.593383	0.1	-0.025909
0.595050	0.1	-0.026696
0.596717	0.1	-0.027674
0.598383	0.1	-0.028671
0.600050	0.1	-0.029122
0.601717	0.1	-0.028787
0.603383	0.1	-0.028284
0.605050	0.1	-0.028699
0.606717	0.1	-0.030054
0.608383	0.1	-0.031232
0.610050	0.1	-0.031572
0.611717	0.1	-0.031232
0.613383	0.1	-0.030496
0.615050	0.1	-0.029947
0.616717	0.1	-0.030580
0.618383	0.1	-0.032457
0.620050	0.1	-0.034040
0.621717	0.1	-0.033979
0.623383	0.1	-0.032634
0.625050	0.1	-0.031535
0.626717	0.1	-0.032326
0.628383	0.1	-0.035791
0.630050	0.1	-0.040983
0.631717	0.1	-0.045793
0.633383	0.1	-0.048694
0.635050	0.1	-0.048885
0.636717	0.1	-0.045812
0.638383	0.1	-0.039819
0.640050	0.1	-0.032433
0.641717	0.1	-0.025555
0.643383	0.1	-0.020987
0.645050	0.1	-0.020200
0.646717	0.1	-0.023525
0.648383	0.1	-0.029369
0.650050	0.1	-0.035176
0.651717	0.1	-0.038999
0.653383	0.1	-0.040308
0.655050	0.1	-0.040107
0.656717	0.1	-0.040065
0.658383	0.1	-0.040671
0.660050	0.1	-0.040801
0.661717	0.1	-0.039097
0.663383	0.1	-0.035390
0.665050	0.1	-0.031330
0.666717	0.1	-0.029607
0.668383	0.1	-0.031339
0.670050	0.1	-0.034804
0.671717	0.1	-0.037733
0.673383	0.1	-0.039679
0.675050	0.1	-0.041183
0.676717	0.1	-0.042478
0.678383	0.1	-0.043730
0.680050	0.1	-0.044997
0.681717	0.1	-0.045430
0.683383	0.1	-0.043772
0.685050	0.1	-0.039870
0.686717	0.1	-0.034822
0.688383	0.1	-0.029742
0.690050	0.1	-0.025313
0.691717	0.1	-0.021965
0.693383	0.1	-0.019791
0.695050	0.1	-0.018678
0.696717	0.1	-0.018771
0.698383	0.1	-0.020321
0.700050	0.1	-0.022873
0.701717	0.1	-0.025132
0.703383	0.1	-0.026235
0.705050	0.1	-0.027046
0.706717	0.1	-0.029462
0.708383	0.1	-0.034189
0.710050	0.1	-0.040336
0.711717	0.1	-0.046543
0.713383	0.1	-0.051460
0.715050	0.1	-0.053761
0.716717	0.1	-0.052606
0.718383	0.1	-0.048261
0.720050	0.1	-0.042059
0.721717	0.1	-0.035637
0.723383	0.1	-0.030249
0.725050	0.1	-0.026296
0.726717	0.1	-0.023795
0.728383	0.1	-0.023213
0.730050	0.1	-0.025160
0.731717	0.1	-0.029360
0.733383	0.1	-0.034166
0.735050	0.1	-0.037756
0.736717	0.1	-0.039572
0.738383	0.1	-0.039791
0.740050	0.1	-0.038333
0.741717	0.1	-0.035414
0.743383	0.1	-0.032247
0.745050	0.1	-0.030594
0.746717	0.1	-0.031232
0.748383	0.1	-0.032992
0.750050	0.1	-0.034692
0.751717	0.1	-0.037295
0.753383	0.1	-0.042091
0.755050	0.1	-0.048229
0.756717	0.1	-0.053826
0.758383	0.1	-0.057579
0.760050	0.1	-0.058394
0.761717	0.1	-0.055283
0.763383	0.1	-0.048927
0.765050	0.1	-0.042133
0.766717	0.1	-0.037453
0.768383	0.1	-0.035013
0.770050	0.1	-0.033337
0.771717	0.1	-0.031283
0.773383	0.1	-0.028862
0.775050	0.1	-0.026808
0.776717	0.1	-0.025793
0.778383	0.1	-0.025718
0.780050	0.1	-0.026040
0.781717	0.1	-0.027171
0.783383	0.1	-0.030445
0.785050	0.1	-0.036159
0.786717	0.1	-0.042180
0.788383	0.1	-0.045523
0.790050	0.1	-0.045542
0.791717	0.1	-0.044326
0.793383	0.1	-0.044047
0.795050	0.1	-0.045425
0.796717	0.1	-0.048177
0.798383	0.1	-0.051153
0.800050	0.1	-0.052587
0.801717	0.1	-0.051511
0.803383	0.1	-0.048606
0.805050	0.1	-0.045518
0.806717	0.1	-0.043581
0.808383	0.1	-0.042720
0.810050	0.1	-0.042072
0.811717	0.1	-0.041607
0.813383	0.1	-0.041486
0.815050	0.1	-0.040745
0.816717	0.1	-0.038804
0.818383	0.1	-0.036834
0.820050	0.1	-0.036354
0.821717	0.1	-0.037835
0.823383	0.1	-0.040671
0.825050	0.1	-0.043912
0.826717	0.1	-0.046808
0.828383	0.1	-0.048531
0.830050	0.1	-0.048326
0.831717	0.1	-0.046692
0.833383	0.1	-0.045155
0.835050	0.1	-0.044978
0.836717	0.1	-0.046310
0.838383	0.1	-0.048014
0.840050	0.1	-0.048582
0.841717	0.1	-0.047656
0.843383	0.1	-0.045886
0.845050	0.1	-0.043730
0.846717	0.1	-0.041304
0.848383	0.1	-0.038985
0.850050	0.1	-0.037272
0.851717	0.1	-0.036233
0.853383	0.1	-0.035223
0.855050	0.1	-0.033518
0.856717	0.1	-0.031255
0.858383	0.1	-0.028792
0.860050	0.1	-0.025788
0.861717	0.1	-0.022333
0.863383	0.1	-0.020028
0.865050	0.1	-0.020922
0.866717	0.1	-0.025770
0.868383	0.1	-0.033178
0.870050	0.1	-0.039926
0.871717	0.1	-0.043218
0.873383	0.1	-0.043306
0.875050	0.1	-0.042915
0.876717	0.1	-0.044196
0.878383	0.1	-0.047032
0.880050	0.1	-0.049928
0.881717	0.1	-0.051386
0.883383	0.1	-0.050543
0.885050	0.1	-0.047628
0.886717	0.1	-0.043754
0.888383	0.1	-0.040173
0.890050	0.1	-0.037705
0.891717	0.1	-0.036126
0.893383	0.1	-0.034333
0.895050	0.1	-0.031730
0.896717	0.1	-0.028866
0.898383	0.1	-0.026659
0.900050	0.1	-0.025765
0.901717	0.1	-0.026552
0.903383	0.1	-0.028778
0.905050	0.1	-0.031153
0.906717	0.1	-0.031963
0.908383	0.1	-0.030557
0.910050	0.1	-0.028023
0.911717	0.1	-0.026012
0.913383	0.1	-0.025206
0.915050	0.1	-0.025425
0.916717	0.1	-0.026301
0.918383	0.1	-0.027302
0.920050	0.1	-0.027777
0.921717	0.1	-0.027157
0.923383	0.1	-0.025565
0.925050	0.1	-0.024755
0.926717	0.1	-0.027367
0.928383	0.1	-0.034701
0.930050	0.1	-0.045607
0.931717	0.1	-0.056680
0.933383	0.1	-0.063698
0.935050	0.1	-0.064117
0.936717	0.1	-0.058636
0.938383	0.1	-0.050664
0.940050	0.1	-0.044294
0.941717	0.1	-0.042031
0.943383	0.1	-0.043693
0.945050	0.1	-0.047316
0.946717	0.1	-0.050701
0.948383	0.1	-0.052103
0.950050	0.1	-0.051218
0.951717	0.1	-0.049570
0.953383	0.1	-0.048392
0.955050	0.1	-0.047330
0.956717	0.1	-0.045607
0.958383	0.1	-0.042995
0.960050	0.1	-0.039865
0.961717	0.1	-0.037202
0.963383	0.1	-0.036368
0.965050	0.1	-0.038156
0.966717	0.1	-0.041993
0.968383	0.1	-0.046366
0.970050	0.1	-0.049938
0.971717	0.1	-0.052326
0.973383	0.1	-0.054217
0.975050	0.1	-0.056783
0.976717	0.1	-0.061058
0.978383	0.1	-0.067148
0.980050	0.1	-0.073495
0.981717	0.1	-0.077873
0.983383	0.1	-0.079195
0.985050	0.1	-0.077863
0.986717	0.1	-0.074673
0.988383	0.1	-0.070361
0.990050	0.1	-0.065821
0.991717	0.1	-0.061700
0.993383	0.1	-0.058557
0.995050	0.1	-0.057099
0.996717	0.1	-0.056778
0.998383	0.1	-0.055665
1.000050	0.1	-0.052997
1.001717	0.1	-0.049477
1.003383	0.1	-0.044829
1.005050	0.1	-0.038445
1.006717	0.1	-0.032447
1.008383	0.1	-0.030468
1.010050	0.1	-0.033528
1.011717	0.1	-0.039255
1.013383	0.1	-0.044541
1.015050	0.1	-0.047735
1.016717	0.1	-0.049062
1.018383	0.1	-0.049849
1.020050	0.1	-0.051167
1.021717	0.1	-0.052825
1.023383	0.1	-0.053961
1.025050	0.1	-0.054687
1.026717	0.1	-0.055996
1.028383	0.1	-0.058073
1.030050	0.1	-0.060075
1.031717	0.1	-0.061430
1.033383	0.1	-0.062091
1.035050	0.1	-0.061854
1.036717	0.1	-0.060303
1.038383	0.1	-0.057817
1.040050	0.1	-0.055754
1.041717	0.1	-0.054804
1.043383	0.1	-0.054194
1.045050	0.1	-0.052941
1.046717	0.1	-0.051046
1.048383	0.1	-0.048894
1.050050	0.1	-0.046375
1.051717	0.1	-0.043763
1.053383	0.1	-0.042720
1.055050	0.1	-0.044936
1.056717	0.1	-0.050184
1.058383	0.1	-0.056019
1.060050	0.1	-0.059227
1.061717	0.1	-0.058198
1.063383	0.1	-0.054189
1.065050	0.1	-0.049709
1.066717	0.1	-0.045584
1.068383	0.1	-0.040587
1.070050	0.1	-0.033812
1.071717	0.1	-0.026696
1.073383	0.1	-0.022319
1.075050	0.1	-0.022794
1.076717	0.1	-0.027954
1.078383	0.1	-0.036173
1.080050	0.1	-0.045332
1.081717	0.1	-0.053276
1.083383	0.1	-0.058748
1.085050	0.1	-0.061640
1.086717	0.1	-0.062203
1.088383	0.1	-0.060815
1.090050	0.1	-0.058226
1.091717	0.1	-0.055386
1.093383	0.1	-0.052927
1.095050	0.1	-0.050631
1.096717	0.1	-0.047921
1.098383	0.1	-0.044713
1.100050	0.1	-0.041663
1.101717	0.1	-0.040038
1.103383	0.1	-0.041034
1.105050	0.1	-0.044457
1.106717	0.1	-0.048471
1.108383	0.1	-0.051241
1.110050	0.1	-0.052452
1.111717	0.1	-0.052694
1.113383	0.1	-0.052475
1.115050	0.1	-0.052825
1.116717	0.1	-0.055027
1.118383	0.1	-0.058375
1.120050	0.1	-0.060475
1.121717	0.1	-0.060452
1.123383	0.1	-0.059474
1.125050	0.1	-0.058627
1.126717	0.1	-0.057956
1.128383	0.1	-0.056745
1.130050	0.1	-0.054319
1.131717	0.1	-0.051027
1.133383	0.1	-0.048270
1.135050	0.1	-0.047232
1.136717	0.1	-0.047171
1.138383	0.1	-0.046049
1.140050	0.1	-0.043600
1.141717	0.1	-0.041747
1.143383	0.1	-0.042049
1.145050	0.1	-0.044382
1.146717	0.1	-0.047390
1.148383	0.1	-0.049593
1.150050	0.1	-0.050752
1.151717	0.1	-0.051553
1.153383	0.1	-0.052438
1.155050	0.1	-0.053542
1.156717	0.1	-0.054841
1.158383	0.1	-0.056284
1.160050	0.1	-0.057770
1.161717	0.1	-0.058827
1.163383	0.1	-0.058743
1.165050	0.1	-0.056941
1.166717	0.1	-0.053206
1.168383	0.1	-0.048275
1.170050	0.1	-0.043875
1.171717	0.1	-0.041425
1.173383	0.1	-0.041011
1.175050	0.1	-0.042012
1.176717	0.1	-0.043856
1.178383	0.1	-0.045970
1.180050	0.1	-0.047563
1.181717	0.1	-0.048149
1.183383	0.1	-0.048252
1.185050	0.1	-0.048652
1.186717	0.1	-0.049300
1.188383	0.1	-0.049761
1.190050	0.1	-0.050077
1.191717	0.1	-0.050566
1.193383	0.1	-0.051181
1.195050	0.1	-0.051875
1.196717	0.1	-0.053360
1.198383	0.1	-0.056485
1.200050	0.1	-0.061076
1.201717	0.1	-0.065765
1.203383	0.1	-0.068536
1.205050	0.1	-0.067963
1.206717	0.1	-0.064448
1.208383	0.1	-0.059283
1.210050	0.1	-0.053165
1.211717	0.1	-0.046617
1.213383	0.1	-0.041309
1.215050	0.1	-0.039628
1.216717	0.1	-0.042133
1.218383	0.1	-0.046459
1.220050	0.1	-0.049821
1.221717	0.1	-0.051488
1.223383	0.1	-0.052387
1.225050	0.1	-0.053560
1.226717	0.1	-0.055381
1.228383	0.1	-0.057830
1.230050	0.1	-0.060615
1.231717	0.1	-0.062827
1.233383	0.1	-0.063791
1.235050	0.1	-0.063460
1.236717	0.1	-0.061737
1.238383	0.1	-0.058785
1.240050	0.1	-0.055432
1.241717	0.1	-0.052750
1.243383	0.1	-0.051768
1.245050	0.1	-0.053206
1.246717	0.1	-0.056829
1.248383	0.1	-0.061239
1.250050	0.1	-0.064797
1.251717	0.1	-0.067013
1.253383	0.1	-0.068410
1.255050	0.1	-0.068946
1.256717	0.1	-0.067926
1.258383	0.1	-0.065146
1.260050	0.1	-0.060899
1.261717	0.1	-0.055828
1.263383	0.1	-0.051321
1.265050	0.1	-0.048871
1.266717	0.1	-0.049169
1.268383	0.1	-0.051865
1.270050	0.1	-0.055763
1.271717	0.1	-0.059609
1.273383	0.1	-0.062510
1.275050	0.1	-0.063521
1.276717	0.1	-0.061854
1.278383	0.1	-0.057486
1.280050	0.1	-0.051167
1.281717	0.1	-0.044033
1.283383	0.1	-0.037607
1.285050	0.1	-0.033635
1.286717	0.1	-0.033020
1.288383	0.1	-0.035567
1.290050	0.1	-0.040568
1.291717	0.1	-0.046734
1.293383	0.1	-0.052531
1.295050	0.1	-0.057342
1.296717	0.1	-0.061137
1.298383	0.1	-0.063120
1.300050	0.1	-0.062264
1.301717	0.1	-0.058860
1.303383	0.1	-0.054049
1.305050	0.1	-0.048624
1.306717	0.1	-0.043684
1.308383	0.1	-0.040503
1.310050	0.1	-0.039190
1.311717	0.1	-0.039269
1.313383	0.1	-0.040825
1.315050	0.1	-0.043795
1.316717	0.1	-0.047782
1.318383	0.1	-0.052596
1.320050	0.1	-0.057886
1.321717	0.1	-0.062827
1.323383	0.1	-0.066841
1.325050	0.1	-0.069630
1.326717	0.1	-0.070883
1.328383	0.1	-0.070990
1.330050	0.1	-0.071116
1.331717	0.1	-0.071777
1.333383	0.1	-0.071963
1.335050	0.1	-0.070231
1.336717	0.1	-0.066427
1.338383	0.1	-0.061765
1.340050	0.1	-0.057747
1.341717	0.1	-0.055600
1.343383	0.1	-0.055837
1.345050	0.1	-0.057421
1.346717	0.1	-0.058394
1.348383	0.1	-0.057262
1.350050	0.1	-0.053607
1.351717	0.1	-0.048252
1.353383	0.1	-0.043004
1.355050	0.1	-0.039912
1.356717	0.1	-0.040466
1.358383	0.1	-0.044736
1.360050	0.1	-0.051102
1.361717	0.1	-0.057784
1.363383	0.1	-0.064312
1.365050	0.1	-0.070445
1.366717	0.1	-0.074720
1.368383	0.1	-0.075526
1.370050	0.1	-0.073123
1.371717	0.1	-0.069900
1.373383	0.1	-0.068620
1.375050	0.1	-0.069924
1.376717	0.1	-0.071940
1.378383	0.1	-0.072704
1.380050	0.1	-0.072154
1.381717	0.1	-0.071637
1.383383	0.1	-0.072108
1.385050	0.1	-0.073151
1.386717	0.1	-0.074212
1.388383	0.1	-0.075493
1.390050	0.1	-0.076932
1.391717	0.1	-0.077514
1.393383	0.1	-0.076424
1.395050	0.1	-0.073956
1.396717	0.1	-0.070669
1.398383	0.1	-0.065989
1.400050	0.1	-0.058739
1.401717	0.1	-0.049379
1.403383	0.1	-0.040373
1.405050	0.1	-0.033658
1.406717	0.1	-0.028755
1.408383	0.1	-0.023805
1.410050	0.1	-0.017271
1.411717	0.1	-0.008214
1.413383	0.1	0.004228
1.415050	0.1	0.020871
1.416717	0.1	0.041574
1.418383	0.1	0.065016
1.420050	0.1	0.090138
1.421717	0.1	0.117100
1.423383	0.1	0.146376
1.425050	0.1	0.177850
1.426717	0.1	0.210931
1.428383	0.1	0.244780
1.430050	0.1	0.279229
1.431717	0.1	0.315402
1.433383	0.1	0.354559
1.435050	0.1	0.396888
1.436717	0.1	0.441819
1.438383	0.1	0.488809
1.440050	0.1	0.537559
1.441717	0.1	0.587623
1.443383	0.1	0.638375
1.445050	0.1	0.689588
1.446717	0.1	0.741538
1.448383	0.1	0.794767
1.450050	0.1	0.850409
1.451717	0.1	0.909623
1.453383	0.1	0.972250
1.455050	0.1	1.036837
1.456717	0.1	1.101778
1.458383	0.1	1.165895
1.460050	0.1	1.228685
1.461717	0.1	1.290073
1.463383	0.1	1.350092
1.465050	0.1	1.409221
1.466717	0.1	1.467932
1.468383	0.1	1.525697
1.470050	0.1	1.581591
1.471717	0.1	1.635789
1.473383	0.1	1.689875
1.475050	0.1	1.745475
1.476717	0.1	1.803162
1.478383	0.1	1.862971
1.480050	0.1	1.924918
1.481717	0.1	1.988546
1.483383	0.1	2.052630
1.485050	0.1	2.115546
1.486717	0.1	2.176319
1.488383	0.1	2.234951
1.490050	0.1	2.291691
1.491717	0.1	2.346998
1.493383	0.1	2.401574
1.495050	0.1	2.455693
1.496717	0.1	2.509197
1.498383	0.1	2.561845
1.500050	0.1	2.613626
1.501717	0.1	2.665245
1.503383	0.1	2.717692
1.505050	0.1	2.770899
1.506717	0.1	2.823821
1.508383	0.1	2.876101
1.510050	0.1	2.928372
1.511717	0.1	2.981471
1.513383	0.1	3.036289
1.515050	0.1	3.093029
1.516717	0.1	3.150911
1.518383	0.1	3.209370
1.520050	0.1	3.267932
1.521717	0.1	3.325157
1.523383	0.1	3.379565
1.525050	0.1	3.431700
1.526717	0.1	3.483845
1.528383	0.1	3.537498
1.530050	0.1	3.592302
1.531717	0.1	3.647008
1.533383	0.1	3.700252
1.535050	0.1	3.751549
1.536717	0.1	3.802003
1.538383	0.1	3.852965
1.540050	0.1	3.904486
1.541717	0.1	3.955653
1.543383	0.1	4.005241
1.545050	0.1	4.051933
1.546717	0.1	4.095160
1.548383	0.1	4.135906
1.550050	0.1	4.176088
1.551717	0.1	4.217401
1.553383	0.1	4.260847
1.555050	0.1	4.306696
1.556717	0.1	4.354655
1.558383	0.1	4.404271
1.560050	0.1	4.455233
1.561717	0.1	4.507322
1.563383	0.1	4.560738
1.565050	0.1	4.617092
1.566717	0.1	4.679225
1.568383	0.1	4.749801
1.570050	0.1	4.830631
1.571717	0.1	4.922622
1.573383	0.1	5.026129
1.575050	0.1	5.141720
1.576717	0.1	5.270210
1.578383	0.1	5.411613
1.580050	0.1	5.564759
1.581717	0.1	5.728723
1.583383	0.1	5.903402
1.585050	0.1	6.087353
1.586717	0.1	6.277179
1.588383	0.1	6.470066
1.590050	0.1	6.665150
1.591717	0.1	6.862488
1.593383	0.1	7.061274
1.595050	0.1	7.259124
1.596717	0.1	7.452979
1.598383	0.1	7.640249
1.600050	0.1	7.818937
1.601717	0.1	7.986892
1.603383	0.1	8.141431
1.605050	0.1	8.280091
1.606717	0.1	8.402830
1.608383	0.1	8.513611
1.610050	0.1	8.618850
1.611717	0.1	8.724523
1.613383	0.1	8.834018
1.615050	0.1	8.946657
1.616717	0.1	9.057596
1.618383	0.1	9.159041
1.620050	0.1	9.241211
1.621717	0.1	9.292932
1.623383	0.1	9.302860
1.625050	0.1	9.261677
1.626717	0.1	9.164233
1.628383	0.1	9.010150
1.630050	0.1	8.802526
1.631717	0.1	8.545546
1.633383	0.1	8.244049
1.635050	0.1	7.905946
1.636717	0.1	7.542935
1.638383	0.1	7.168101
1.640050	0.1	6.793886
1.641717	0.1	6.431849
1.643383	0.1	6.092708
1.645050	0.1	5.785152
1.646717	0.1	5.514771
1.648383	0.1	5.284674
1.650050	0.1	5.096537
1.651717	0.1	4.950669
1.653383	0.1	4.846314
1.655050	0.1	4.781466
1.656717	0.1	4.752106
1.658383	0.1	4.752707
1.660050	0.1	4.777866
1.661717	0.1	4.823185
1.663383	0.1	4.884778
1.665050	0.1	4.958399
1.666717	0.1	5.039880
1.668383	0.1	5.126446
1.670050	0.1	5.215988
1.671717	0.1	5.305265
1.673383	0.1	5.390164
1.675050	0.1	5.467068
1.676717	0.1	5.533826
1.678383	0.1	5.590632
1.680050	0.1	5.639177
1.681717	0.1	5.680174
1.683383	0.1	5.712896
1.685050	0.1	5.736984
1.686717	0.1	5.753371
1.688383	0.1	5.763080
1.690050	0.1	5.765893
1.691717	0.1	5.761050
1.693383	0.1	5.748793
1.695050	0.1	5.730260
1.696717	0.1	5.706791
1.698383	0.1	5.679950
1.700050	0.1	5.651363
1.701717	0.1	5.622078
1.703383	0.1	5.592313
1.705050	0.1	5.561551
1.706717	0.1	5.529206
1.708383	0.1	5.494966
1.710050	0.1	5.458463
1.711717	0.1	5.419599
1.713383	0.1	5.379384
1.715050	0.1	5.339636
1.716717	0.1	5.301917
1.718383	0.1	5.266950
1.720050	0.1	5.234643
1.721717	0.1	5.204352
1.723383	0.1	5.175523
1.725050	0.1	5.148412
1.726717	0.1	5.123699
1.728383	0.1	5.100979
1.730050	0.1	5.078167
1.731717	0.1	5.053119
1.733383	0.1	5.025673
1.735050	0.1	4.997682
1.736717	0.1	4.971433
1.738383	0.1	4.948182
1.740050	0.1	4.927600
1.741717	0.1	4.908503
1.743383	0.1	4.890123
1.745050	0.1	4.872470
1.746717	0.1	4.856018
1.748383	0.1	4.841066
1.750050	0.1	4.827273
1.751717	0.1	4.814053
1.753383	0.1	4.801317
1.755050	0.1	4.789825
1.756717	0.1	4.780842
1.758383	0.1	4.774979
1.760050	0.1	4.771091
1.761717	0.1	4.766439
1.763383	0.1	4.758481
1.765050	0.1	4.746895
1.766717	0.1	4.733675
1.768383	0.1	4.720767
1.770050	0.1	4.708236
1.771717	0.1	4.695230
1.773383	0.1	4.681698
1.775050	0.1	4.668483
1.776717	0.1	4.656352
1.778383	0.1	4.645013
1.780050	0.1	4.633525
1.781717	0.1	4.622084
1.783383	0.1	4.611975
1.785050	0.1	4.603975
1.786717	0.1	4.598070
1.788383	0.1	4.593553
1.790050	0.1	4.588389
1.791717	0.1	4.580054
1.793383	0.1	4.567602
1.795050	0.1	4.551644
1.796717	0.1	4.533017
1.798383	0.1	4.513520
1.800050	0.1	4.496439
1.801717	0.1	4.484314
1.803383	0.1	4.476449
1.805050	0.1	4.469384
1.806717	0.1	4.459629
1.808383	0.1	4.445622
1.810050	0.1	4.427801
1.811717	0.1	4.408145
1.813383	0.1	4.389472
1.815050	0.1	4.373700
1.816717	0.1	4.360485
1.818383	0.1	4.347842
1.820050	0.1	4.333840
1.821717	0.1	4.317504
1.823383	0.1	4.298962
1.825050	0.1	4.279758
1.826717	0.1	4.262538
1.828383	0.1	4.248982
1.830050	0.1	4.238090
1.831717	0.1	4.227152
1.833383	0.1	4.214211
1.835050	0.1	4.198868
1.836717	0.1	4.181364
1.838383	0.1	4.162085
1.840050	0.1	4.141806
1.841717	0.1	4.121633
1.843383	0.1	4.102741
1.845050	0.1	4.086159
1.846717	0.1	4.072166
1.848383	0.1	4.059803
1.850050	0.1	4.046964
1.851717	0.1	4.031151
1.853383	0.1	4.010936
1.855050	0.1	3.987094
1.856717	0.1	3.962228
1.858383	0.1	3.939187
1.860050	0.1	3.920062
1.861717	0.1	3.905525
1.863383	0.1	3.893413
1.865050	0.1	3.879024
1.866717	0.1	3.858791
1.868383	0.1	3.833226
1.870050	0.1	3.805514
1.871717	0.1	3.778413
1.873383	0.1	3.753128
1.875050	0.1	3.729775
1.876717	0.1	3.707530
1.878383	0.1	3.684615
1.880050	0.1	3.659572
1.881717	0.1	3.632465
1.883383	0.1	3.604279
1.885050	0.1	3.575874
1.886717	0.1	3.547813
1.888383	0.1	3.520590
1.890050	0.1	3.494490
1.891717	0.1	3.469409
1.893383	0.1	3.445251
1.895050	0.1	3.422387
1.896717	0.1	3.400920
1.898383	0.1	3.379551
1.900050	0.1	3.356389
1.901717	0.1	3.330726
1.903383	0.1	3.303424
1.905050	0.1	3.276216
1.906717	0.1	3.250651
1.908383	0.1	3.227228
1.910050	0.1	3.205580
1.911717	0.1	3.184625
1.913383	0.1	3.162669
1.915050	0.1	3.138757
1.916717	0.1	3.113323
1.918383	0.1	3.086952
1.920050	0.1	3.059702
1.921717	0.1	3.031860
1.923383	0.1	3.004307
1.925050	0.1	2.978262
1.926717	0.1	2.954626
1.928383	0.1	2.933024
1.930050	0.1	2.912479
1.931717	0.1	2.892483
1.933383	0.1	2.872474
1.935050	0.1	2.851612
1.936717	0.1	2.829595
1.938383	0.1	2.806778
1.940050	0.1	2.783448
1.941717	0.1	2.759499
1.943383	0.1	2.735402
1.945050	0.1	2.713082
1.946717	0.1	2.694526
1.948383	0.1	2.680398
1.950050	0.1	2.670102
1.951717	0.1	2.661701
1.953383	0.1	2.652397
1.955050	0.1	2.640318
1.956717	0.1	2.625957
1.958383	0.1	2.611931
1.960050	0.1	2.600397
1.961717	0.1	2.590143
1.963383	0.1	2.577566
1.965050	0.1	2.560997
1.966717	0.1	2.542762
1.968383	0.1	2.526147
1.970050	0.1	2.512215
1.971717	0.1	2.500783
1.973383	0.1	2.492117
1.975050	0.1	2.486105
1.976717	0.1	2.480820
1.978383	0.1	2.473304
1.980050	0.1	2.462021
1.981717	0.1	2.447776
1.983383	0.1	2.432466
1.985050	0.1	2.417928
1.986717	0.1	2.405229
1.988383	0.1	2.394081
1.990050	0.1	2.383534
1.991717	0.1	2.373206
1.993383	0.1	2.362854
1.995050	0.1	2.351799
1.996717	0.1	2.339608
1.998383	0.1	2.326905
2.000050	0.1	2.315026
2.001717	0.1	2.304530
2.003383	0.1	2.294574
2.005050	0.1	2.284031
2.006717	0.1	2.273256
2.008383	0.1	2.263980
2.010050	0.1	2.256986
2.011717	0.1	2.251193
2.013383	0.1	2.245405
2.015050	0.1	2.239249
2.016717	0.1	2.232669
2.018383	0.1	2.226178
2.020050	0.1	2.220972
2.021717	0.1	2.217703
2.023383	0.1	2.215626
2.025050	0.1	2.213460
2.026717	0.1	2.210201
2.028383	0.1	2.204506
2.030050	0.1	2.195095
2.031717	0.1	2.182378
2.033383	0.1	2.168436
2.035050	0.1	2.155518
2.036717	0.1	2.145236
2.038383	0.1	2.138442
2.040050	0.1	2.134880
2.041717	0.1	2.132994
2.043383	0.1	2.131085
2.045050	0.1	2.128566
2.046717	0.1	2.125232
2.048383	0.1	2.120286
2.050050	0.1	2.113283
2.051717	0.1	2.105325
2.053383	0.1	2.098316
2.055050	0.1	2.092896
2.056717	0.1	2.087778
2.058383	0.1	2.081296
2.060050	0.1	2.073152
2.061717	0.1	2.064048
2.063383	0.1	2.054530
2.065050	0.1	2.044817
2.066717	0.1	2.034786
2.068383	0.1	2.024006
2.070050	0.1	2.012779
2.071717	0.1	2.002772
2.073383	0.1	1.995866
2.075050	0.1	1.991983
2.076717	0.1	1.988676
2.078383	0.1	1.983545
2.080050	0.1	1.976271
2.081717	0.1	1.968108
2.083383	0.1	1.960066
2.085050	0.1	1.951624
2.086717	0.1	1.941626
2.088383	0.1	1.930180
2.090050	0.1	1.918469
2.091717	0.1	1.907358
2.093383	0.1	1.897058
2.095050	0.1	1.887879
2.096717	0.1	1.880387
2.098383	0.1	1.874198
2.100050	0.1	1.867535
2.101717	0.1	1.858640
2.103383	0.1	1.846859
2.105050	0.1	1.832792
2.106717	0.1	1.818482
2.108383	0.1	1.806458
2.110050	0.1	1.797350
2.111717	0.1	1.789173
2.113383	0.1	1.779324
2.115050	0.1	1.767008
2.116717	0.1	1.754006
2.118383	0.1	1.743245
2.120050	0.1	1.736167
2.121717	0.1	1.731361
2.123383	0.1	1.726034
2.125050	0.1	1.718826
2.126717	0.1	1.710579
2.128383	0.1	1.702146
2.130050	0.1	1.692688
2.131717	0.1	1.681261
2.133383	0.1	1.669000
2.135050	0.1	1.658457
2.136717	0.1	1.650876
2.138383	0.1	1.644725
2.140050	0.1	1.637274
2.141717	0.1	1.627356
2.143383	0.1	1.616161
2.145050	0.1	1.605460
2.146717	0.1	1.595882
2.148383	0.1	1.587365
2.150050	0.1	1.579626
2.151717	0.1	1.571705
2.153383	0.1	1.562582
2.155050	0.1	1.552417
2.156717	0.1	1.541981
2.158383	0.1	1.531383
2.160050	0.1	1.520189
2.161717	0.1	1.508277
2.163383	0.1	1.495779
2.165050	0.1	1.483024
2.166717	0.1	1.470791
2.168383	0.1	1.460076
2.170050	0.1	1.451680
2.171717	0.1	1.445473
2.173383	0.1	1.439815
2.175050	0.1	1.432863
2.176717	0.1	1.424495
2.178383	0.1	1.416137
2.180050	0.1	1.409142
2.181717	0.1	1.403494
2.183383	0.1	1.397212
2.185050	0.1	1.387782
2.186717	0.1	1.374702
2.188383	0.1	1.359540
2.190050	0.1	1.344308
2.191717	0.1	1.330771
2.193383	0.1	1.320052
2.195050	0.1	1.311894
2.196717	0.1	1.305086
2.198383	0.1	1.299018
2.200050	0.1	1.294264
2.201717	0.1	1.291032
2.203383	0.1	1.287805
2.205050	0.1	1.282268
2.206717	0.1	1.273276
2.208383	0.1	1.261858
2.210050	0.1	1.250594
2.211717	0.1	1.241653
2.213383	0.1	1.235609
2.215050	0.1	1.231642
2.216717	0.1	1.228303
2.218383	0.1	1.224377
2.220050	0.1	1.218887
2.221717	0.1	1.211255
2.223383	0.1	1.202039
2.225050	0.1	1.192046
2.226717	0.1	1.180586
2.228383	0.1	1.166584
2.230050	0.1	1.151096
2.231717	0.1	1.137010
2.233383	0.1	1.126593
2.235050	0.1	1.120344
2.236717	0.1	1.117494
2.238383	0.1	1.116651
2.240050	0.1	1.115976
2.241717	0.1	1.113755
2.243383	0.1	1.109368
2.245050	0.1	1.103324
2.246717	0.1	1.096418
2.248383	0.1	1.089615
2.250050	0.1	1.083943
2.251717	0.1	1.079403
2.253383	0.1	1.074807
2.255050	0.1	1.069121
2.256717	0.1	1.062672
2.258383	0.1	1.056949
2.260050	0.1	1.052846
2.261717	0.1	1.048958
2.263383	0.1	1.042797
2.265050	0.1	1.034015
2.266717	0.1	1.024739
2.268383	0.1	1.017167
2.270050	0.1	1.011859
2.271717	0.1	1.007654
2.273383	0.1	1.002811
2.275050	0.1	0.996874
2.276717	0.1	0.991235
2.278383	0.1	0.987570
2.280050	0.1	0.985912
2.281717	0.1	0.984729
2.283383	0.1	0.982839
2.285050	0.1	0.980445
2.286717	0.1	0.977814
2.288383	0.1	0.974578
2.290050	0.1	0.970997
2.291717	0.1	0.967924
2.293383	0.1	0.965488
2.295050	0.1	0.963612
2.296717	0.1	0.962266
2.298383	0.1	0.960990
2.300050	0.1	0.959765
2.301717	0.1	0.959085
2.303383	0.1	0.958648
2.305050	0.1	0.957577
2.306717	0.1	0.955286
2.308383	0.1	0.951919
2.310050	0.1	0.948580
2.311717	0.1	0.946340
2.313383	0.1	0.945241
2.315050	0.1	0.945083
2.316717	0.1	0.945902
2.318383	0.1	0.947374
2.320050	0.1	0.948720
2.321717	0.1	0.949199
2.323383	0.1	0.948408
2.325050	0.1	0.946303
2.326717	0.1	0.943486
2.328383	0.1	0.941488
2.330050	0.1	0.941693
2.331717	0.1	0.944003
2.333383	0.1	0.947341
2.335050	0.1	0.950894
2.336717	0.1	0.954317
2.338383	0.1	0.957204
2.340050	0.1	0.959043
2.341717	0.1	0.959956
2.343383	0.1	0.960957
2.345050	0.1	0.962717
2.346717	0.1	0.964268
2.348383	0.1	0.963495
2.350050	0.1	0.959281
2.351717	0.1	0.952934
2.353383	0.1	0.947360
2.355050	0.1	0.944803
2.356717	0.1	0.945097
2.358383	0.1	0.945982
2.360050	0.1	0.945032
2.361717	0.1	0.941153
2.363383	0.1	0.935728
2.365050	0.1	0.932463
2.366717	0.1	0.933479
2.368383	0.1	0.936026
2.370050	0.1	0.935704
2.371717	0.1	0.931369
2.373383	0.1	0.925427
2.375050	0.1	0.921036
2.376717	0.1	0.919625
2.378383	0.1	0.920151
2.380050	0.1	0.920705
2.381717	0.1	0.920510
2.383383	0.1	0.919676
2.385050	0.1	0.918205
2.386717	0.1	0.915783
2.388383	0.1	0.912072
2.390050	0.1	0.907583
2.391717	0.1	0.903606
2.393383	0.1	0.900635
2.395050	0.1	0.897953
2.396717	0.1	0.894824
2.398383	0.1	0.891406
2.400050	0.1	0.888584
2.401717	0.1	0.886689
2.403383	0.1	0.884621
2.405050	0.1	0.881422
2.406717	0.1	0.877678
2.408383	0.1	0.874288
2.410050	0.1	0.870950
2.411717	0.1	0.867047
2.413383	0.1	0.862926
2.415050	0.1	0.859122
2.416717	0.1	0.855597
2.418383	0.1	0.852258
2.420050	0.1	0.848952
2.421717	0.1	0.845119
2.423383	0.1	0.840649
2.425050	0.1	0.836523
2.426717	0.1	0.833557
2.428383	0.1	0.831573
2.430050	0.1	0.830237
2.431717	0.1	0.829496
2.433383	0.1	0.829087
2.435050	0.1	0.828356
2.436717	0.1	0.826493
2.438383	0.1	0.822865
2.440050	0.1	0.816984
2.441717	0.1	0.808612
2.443383	0.1	0.798795
2.445050	0.1	0.790264
2.446717	0.1	0.785743
2.448383	0.1	0.786134
2.450050	0.1	0.789887
2.451717	0.1	0.793557
2.453383	0.1	0.793999
2.455050	0.1	0.790562
2.456717	0.1	0.784951
2.458383	0.1	0.779438
2.460050	0.1	0.775149
2.461717	0.1	0.771564
2.463383	0.1	0.767331
2.465050	0.1	0.761580
2.466717	0.1	0.754935
2.468383	0.1	0.749216
2.470050	0.1	0.745668
2.471717	0.1	0.744322
2.473383	0.1	0.744509
2.475050	0.1	0.745011
2.476717	0.1	0.745039
2.478383	0.1	0.745282
2.480050	0.1	0.746818
2.481717	0.1	0.749803
2.483383	0.1	0.753235
2.485050	0.1	0.755340
2.486717	0.1	0.754790
2.488383	0.1	0.751950
2.490050	0.1	0.747945
2.491717	0.1	0.743158
2.493383	0.1	0.737482
2.495050	0.1	0.731046
2.496717	0.1	0.724313
2.498383	0.1	0.718143
2.500050	0.1	0.713761
2.501717	0.1	0.711964
2.503383	0.1	0.712061
2.505050	0.1	0.712234
2.506717	0.1	0.710953
2.508383	0.1	0.707731
2.510050	0.1	0.703107
2.511717	0.1	0.697877
2.513383	0.1	0.692657
2.515050	0.1	0.688164
2.516717	0.1	0.684923
2.518383	0.1	0.682385
2.520050	0.1	0.678967
2.521717	0.1	0.673537
2.523383	0.1	0.666990
2.525050	0.1	0.661877
2.526717	0.1	0.659912
2.528383	0.1	0.660447
2.530050	0.1	0.661667
2.531717	0.1	0.662669
2.533383	0.1	0.663786
2.535050	0.1	0.665262
2.536717	0.1	0.666715
2.538383	0.1	0.667740
2.540050	0.1	0.667823
2.541717	0.1	0.666208
2.543383	0.1	0.662603
2.545050	0.1	0.657751
2.546717	0.1	0.652587
2.548383	0.1	0.647511
2.550050	0.1	0.643195
2.551717	0.1	0.640573
2.553383	0.1	0.639455
2.555050	0.1	0.638664
2.556717	0.1	0.637416
2.558383	0.1	0.635479
2.560050	0.1	0.632443
2.561717	0.1	0.627721
2.563383	0.1	0.620880
2.565050	0.1	0.612335
2.566717	0.1	0.604722
2.568383	0.1	0.601886
2.570050	0.1	0.604931
2.571717	0.1	0.610906
2.573383	0.1	0.615846
2.575050	0.1	0.617518
2.576717	0.1	0.615725
2.578383	0.1	0.611856
2.580050	0.1	0.608270
2.581717	0.1	0.607194
2.583383	0.1	0.609048
2.585050	0.1	0.612079
2.586717	0.1	0.614240
2.588383	0.1	0.614389
2.590050	0.1	0.612047
2.591717	0.1	0.607804
2.593383	0.1	0.603157
2.595050	0.1	0.599227
2.596717	0.1	0.596107
2.598383	0.1	0.592894
2.600050	0.1	0.588940
2.601717	0.1	0.584633
2.603383	0.1	0.580032
2.605050	0.1	0.574295
2.606717	0.1	0.567562
2.608383	0.1	0.562039
2.610050	0.1	0.560246
2.611717	0.1	0.562412
2.613383	0.1	0.566454
2.615050	0.1	0.569788
2.616717	0.1	0.570458
2.618383	0.1	0.567911
2.620050	0.1	0.563641
2.621717	0.1	0.560186
2.623383	0.1	0.558933
2.625050	0.1	0.559012
2.626717	0.1	0.558989
2.628383	0.1	0.558984
2.630050	0.1	0.559604
2.631717	0.1	0.559734
2.633383	0.1	0.557676
2.635050	0.1	0.553713
2.636717	0.1	0.549876
2.638383	0.1	0.548032
2.640050	0.1	0.548707
2.641717	0.1	0.550938
2.643383	0.1	0.552945
2.645050	0.1	0.553238
2.646717	0.1	0.551362
2.648383	0.1	0.547785
2.650050	0.1	0.543408
2.651717	0.1	0.539278
2.653383	0.1	0.536325
2.655050	0.1	0.535175
2.656717	0.1	0.535790
2.658383	0.1	0.536740
2.660050	0.1	0.536116
2.661717	0.1	0.533885
2.663383	0.1	0.531795
2.665050	0.1	0.530570
2.666717	0.1	0.529145
2.668383	0.1	0.526868
2.670050	0.1	0.524856
2.671717	0.1	0.524092
2.673383	0.1	0.523971
2.675050	0.1	0.523562
2.676717	0.1	0.522775
2.678383	0.1	0.522565
2.680050	0.1	0.524228
2.681717	0.1	0.527441
2.683383	0.1	0.529760
2.685050	0.1	0.529187
2.686717	0.1	0.526262
2.688383	0.1	0.522980
2.690050	0.1	0.520586
2.691717	0.1	0.519170
2.693383	0.1	0.518751
2.695050	0.1	0.520023
2.696717	0.1	0.523818
2.698383	0.1	0.529634
2.700050	0.1	0.534956
2.701717	0.1	0.537029
2.703383	0.1	0.534975
2.705050	0.1	0.529839
2.706717	0.1	0.523240
2.708383	0.1	0.516786
2.710050	0.1	0.512390
2.711717	0.1	0.511226
2.713383	0.1	0.512265
2.715050	0.1	0.513671
2.716717	0.1	0.514765
2.718383	0.1	0.515557
2.720050	0.1	0.515790
2.721717	0.1	0.515012
2.723383	0.1	0.513662
2.725050	0.1	0.513233
2.726717	0.1	0.514612
2.728383	0.1	0.517224
2.730050	0.1	0.519878
2.731717	0.1	0.521778
2.733383	0.1	0.522616
2.735050	0.1	0.522188
2.736717	0.1	0.520637
2.738383	0.1	0.518360
2.740050	0.1	0.515324
2.741717	0.1	0.512013
2.743383	0.1	0.510179
2.745050	0.1	0.510924
2.746717	0.1	0.513229
2.748383	0.1	0.515454
2.750050	0.1	0.517485
2.751717	0.1	0.520274
2.753383	0.1	0.523366
2.755050	0.1	0.524307
2.756717	0.1	0.521238
2.758383	0.1	0.514779
2.760050	0.1	0.507231
2.761717	0.1	0.501028
2.763383	0.1	0.497703
2.765050	0.1	0.497131
2.766717	0.1	0.497727
2.768383	0.1	0.497694
2.770050	0.1	0.496502
2.771717	0.1	0.495482
2.773383	0.1	0.496758
2.775050	0.1	0.501117
2.776717	0.1	0.506830
2.778383	0.1	0.510640
2.780050	0.1	0.510341
2.781717	0.1	0.506500
2.783383	0.1	0.501727
2.785050	0.1	0.498462
2.786717	0.1	0.497228
2.788383	0.1	0.497261
2.790050	0.1	0.498341
2.791717	0.1	0.500963
2.793383	0.1	0.504777
2.795050	0.1	0.508181
2.796717	0.1	0.509857
2.798383	0.1	0.509461
2.800050	0.1	0.507031
2.801717	0.1	0.503068
2.803383	0.1	0.498514
2.805050	0.1	0.494081
2.806717	0.1	0.490164
2.808383	0.1	0.486798
2.810050	0.1	0.483780
2.811717	0.1	0.481554
2.813383	0.1	0.480935
2.815050	0.1	0.481764
2.816717	0.1	0.482895
2.818383	0.1	0.483361
2.820050	0.1	0.482951
2.821717	0.1	0.482383
2.823383	0.1	0.482742
2.825050	0.1	0.484036
2.826717	0.1	0.484763
2.828383	0.1	0.483682
2.830050	0.1	0.481787
2.831717	0.1	0.481484
2.833383	0.1	0.483906
2.835050	0.1	0.487934
2.836717	0.1	0.491911
2.838383	0.1	0.495315
2.840050	0.1	0.498421
2.841717	0.1	0.501391
2.843383	0.1	0.504237
2.845050	0.1	0.506924
2.846717	0.1	0.509014
2.848383	0.1	0.509736
2.850050	0.1	0.508972
2.851717	0.1	0.507869
2.853383	0.1	0.508111
2.855050	0.1	0.510802
2.856717	0.1	0.516055
2.858383	0.1	0.522807
2.860050	0.1	0.528744
2.861717	0.1	0.531333
2.863383	0.1	0.529718
2.865050	0.1	0.525755
2.866717	0.1	0.522505
2.868383	0.1	0.521503
2.870050	0.1	0.522300
2.871717	0.1	0.524055
2.873383	0.1	0.526370
2.875050	0.1	0.529028
2.876717	0.1	0.531944
2.878383	0.1	0.535091
2.880050	0.1	0.538444
2.881717	0.1	0.541862
2.883383	0.1	0.544344
2.885050	0.1	0.544279
2.886717	0.1	0.541359
2.888383	0.1	0.537396
2.890050	0.1	0.534919
2.891717	0.1	0.535413
2.893383	0.1	0.538509
2.895050	0.1	0.542444
2.896717	0.1	0.545601
2.898383	0.1	0.547739
2.900050	0.1	0.549667
2.901717	0.1	0.551594
2.903383	0.1	0.552442
2.905050	0.1	0.551245
2.906717	0.1	0.549001
2.908383	0.1	0.548083
2.910050	0.1	0.549778
2.911717	0.1	0.553411
2.913383	0.1	0.557266
2.915050	0.1	0.559422
2.916717	0.1	0.558756
2.918383	0.1	0.556069
2.920050	0.1	0.553662
2.921717	0.1	0.553215
2.923383	0.1	0.554402
2.925050	0.1	0.555832
2.926717	0.1	0.556568
2.928383	0.1	0.556563
2.930050	0.1	0.556475
2.931717	0.1	0.557066
2.933383	0.1	0.558281
2.935050	0.1	0.558938
2.936717	0.1	0.557513
2.938383	0.1	0.553830
2.940050	0.1	0.549606
2.941717	0.1	0.546612
2.943383	0.1	0.545210
2.945050	0.1	0.545089
2.946717	0.1	0.546132
2.948383	0.1	0.547897
2.950050	0.1	0.549187
2.951717	0.1	0.548982
2.953383	0.1	0.547813
2.955050	0.1	0.547413
2.956717	0.1	0.548796
2.958383	0.1	0.551608
2.960050	0.1	0.555194
2.961717	0.1	0.558663
2.963383	0.1	0.560614
2.965050	0.1	0.560200
2.966717	0.1	0.558300
2.968383	0.1	0.556880
2.970050	0.1	0.557057
2.971717	0.1	0.558011
2.973383	0.1	0.558007
2.975050	0.1	0.556437
2.976717	0.1	0.554239
2.978383	0.1	0.552405
2.980050	0.1	0.550938
2.981717	0.1	0.549792
2.983383	0.1	0.549844
2.985050	0.1	0.551096
2.986717	0.1	0.551715
2.988383	0.1	0.550537
2.990050	0.1	0.548312
2.991717	0.1	0.545764
2.993383	0.1	0.542901
2.995050	0.1	0.539934
2.996717	0.1	0.537583
2.998383	0.1	0.536498
3.000050	0.1	0.536661
3.001717	0.1	0.537140
3.003383	0.1	0.536726
3.005050	0.1	0.535380
3.006717	0.1	0.534523
3.008383	0.1	0.535026
3.010050	0.1	0.536097
3.011717	0.1	0.536572
3.013383	0.1	0.536349
3.015050	0.1	0.536828
3.016717	0.1	0.539771
3.018383	0.1	0.545545
3.020050	0.1	0.553001
3.021717	0.1	0.560423
3.023383	0.1	0.565816
3.025050	0.1	0.566980
3.026717	0.1	0.562798
3.028383	0.1	0.554807
3.030050	0.1	0.546509
3.031717	0.1	0.540493
3.033383	0.1	0.536717
3.035050	0.1	0.533685
3.036717	0.1	0.530505
3.038383	0.1	0.527380
3.040050	0.1	0.524754
3.041717	0.1	0.522682
3.043383	0.1	0.521154
3.045050	0.1	0.520381
3.046717	0.1	0.520400
3.048383	0.1	0.520856
3.050050	0.1	0.521331
3.051717	0.1	0.521503
3.053383	0.1	0.521094
3.055050	0.1	0.520255
3.056717	0.1	0.519534
3.058383	0.1	0.519007
3.060050	0.1	0.517792
3.061717	0.1	0.515189
3.063383	0.1	0.512339
3.065050	0.1	0.511250
3.066717	0.1	0.512213
3.068383	0.1	0.514062
3.070050	0.1	0.516153
3.071717	0.1	0.518626
3.073383	0.1	0.521499
3.075050	0.1	0.524032
3.076717	0.1	0.525019
3.078383	0.1	0.523934
3.080050	0.1	0.521839
3.081717	0.1	0.520833
3.083383	0.1	0.522011
3.085050	0.1	0.524158
3.086717	0.1	0.525266
3.088383	0.1	0.524544
3.090050	0.1	0.522370
3.091717	0.1	0.519436
3.093383	0.1	0.516418
3.095050	0.1	0.513955
3.096717	0.1	0.512432
3.098383	0.1	0.511627
3.100050	0.1	0.510872
3.101717	0.1	0.509652
3.103383	0.1	0.508293
3.105050	0.1	0.507841
3.106717	0.1	0.508702
3.108383	0.1	0.509885
3.110050	0.1	0.510169
3.111717	0.1	0.509298
3.113383	0.1	0.507496
3.115050	0.1	0.504907
3.116717	0.1	0.501750
3.118383	0.1	0.498700
3.120050	0.1	0.496842
3.121717	0.1	0.496814
3.123383	0.1	0.498192
3.125050	0.1	0.499850
3.126717	0.1	0.500870
3.128383	0.1	0.501117
3.130050	0.1	0.500944
3.131717	0.1	0.500279
3.133383	0.1	0.498216
3.135050	0.1	0.494053
3.136717	0.1	0.488232
3.138383	0.1	0.482192
3.140050	0.1	0.477559
3.141717	0.1	0.474928
3.143383	0.1	0.473522
3.145050	0.1	0.472674
3.146717	0.1	0.473009
3.148383	0.1	0.475175
3.150050	0.1	0.478118
3.151717	0.1	0.480036
3.153383	0.1	0.480614
3.155050	0.1	0.480567
3.156717	0.1	0.479957
3.158383	0.1	0.478406
3.160050	0.1	0.476246
3.161717	0.1	0.473973
3.163383	0.1	0.471598
3.165050	0.1	0.469387
3.166717	0.1	0.467859
3.168383	0.1	0.466793
3.170050	0.1	0.465130
3.171717	0.1	0.461866
3.173383	0.1	0.457182
3.175050	0.1	0.452325
3.176717	0.1	0.448106
3.178383	0.1	0.444581
3.180050	0.1	0.441866
3.181717	0.1	0.440292
3.183383	0.1	0.440017
3.185050	0.1	0.440613
3.186717	0.1	0.440986
3.188383	0.1	0.440539
3.190050	0.1	0.440450
3.191717	0.1	0.442276
3.193383	0.1	0.445130
3.195050	0.1	0.445931
3.196717	0.1	0.442415
3.198383	0.1	0.434909
3.200050	0.1	0.425647
3.201717	0.1	0.417004
3.203383	0.1	0.410378
3.205050	0.1	0.406546
3.206717	0.1	0.405624
3.208383	0.1	0.406695
3.210050	0.1	0.408618
3.211717	0.1	0.410788
3.213383	0.1	0.412953
3.215050	0.1	0.415049
3.216717	0.1	0.416734
3.218383	0.1	0.417125
3.220050	0.1	0.415700
3.221717	0.1	0.412697
3.223383	0.1	0.408795
3.225050	0.1	0.404953
3.226717	0.1	0.401614
3.228383	0.1	0.398285
3.230050	0.1	0.394620
3.231717	0.1	0.391291
3.233383	0.1	0.389344
3.235050	0.1	0.388967
3.236717	0.1	0.389228
3.238383	0.1	0.388813
3.240050	0.1	0.386718
3.241717	0.1	0.382937
3.243383	0.1	0.378890
3.245050	0.1	0.376063
3.246717	0.1	0.374471
3.248383	0.1	0.373591
3.250050	0.1	0.373754
3.251717	0.1	0.375165
3.253383	0.1	0.376464
3.255050	0.1	0.375723
3.256717	0.1	0.372296
3.258383	0.1	0.367011
3.260050	0.1	0.361567
3.261717	0.1	0.357679
3.263383	0.1	0.356110
3.265050	0.1	0.356333
3.266717	0.1	0.356724
3.268383	0.1	0.355383
3.270050	0.1	0.351407
3.271717	0.1	0.345726
3.273383	0.1	0.340738
3.275050	0.1	0.338652
3.276717	0.1	0.339635
3.278383	0.1	0.341968
3.280050	0.1	0.343742
3.281717	0.1	0.343733
3.283383	0.1	0.341632
3.285050	0.1	0.338173
3.286717	0.1	0.334568
3.288383	0.1	0.331705
3.290050	0.1	0.330019
3.291717	0.1	0.329600
3.293383	0.1	0.329874
3.295050	0.1	0.329413
3.296717	0.1	0.326512
3.298383	0.1	0.320538
3.300050	0.1	0.312920
3.301717	0.1	0.306340
3.303383	0.1	0.302377
3.305050	0.1	0.300584
3.306717	0.1	0.300007
3.308383	0.1	0.300226
3.310050	0.1	0.300473
3.311717	0.1	0.299192
3.313383	0.1	0.295457
3.315050	0.1	0.289748
3.316717	0.1	0.283075
3.318383	0.1	0.276547
3.320050	0.1	0.271569
3.321717	0.1	0.269394
3.323383	0.1	0.270279
3.325050	0.1	0.273613
3.326717	0.1	0.278521
3.328383	0.1	0.283909
3.330050	0.1	0.288505
3.331717	0.1	0.291299
3.333383	0.1	0.292030
3.335050	0.1	0.290740
3.336717	0.1	0.287620
3.338383	0.1	0.283858
3.340050	0.1	0.281143
3.341717	0.1	0.279932
3.343383	0.1	0.279299
3.345050	0.1	0.278256
3.346717	0.1	0.276593
3.348383	0.1	0.274554
3.350050	0.1	0.271569
3.351717	0.1	0.266526
3.353383	0.1	0.259741
3.355050	0.1	0.253036
3.356717	0.1	0.247993
3.358383	0.1	0.245282
3.360050	0.1	0.244509
3.361717	0.1	0.244207
3.363383	0.1	0.243085
3.365050	0.1	0.241287
3.366717	0.1	0.239844
3.368383	0.1	0.239206
3.370050	0.1	0.238540
3.371717	0.1	0.236458
3.373383	0.1	0.232449
3.375050	0.1	0.227820
3.376717	0.1	0.225008
3.378383	0.1	0.225524
3.380050	0.1	0.228859
3.381717	0.1	0.233389
3.383383	0.1	0.237497
3.385050	0.1	0.240230
3.386717	0.1	0.241599
3.388383	0.1	0.241846
3.390050	0.1	0.240942
3.391717	0.1	0.239015
3.393383	0.1	0.235955
3.395050	0.1	0.231145
3.396717	0.1	0.225068
3.398383	0.1	0.220132
3.400050	0.1	0.218479
3.401717	0.1	0.219378
3.403383	0.1	0.220039
3.405050	0.1	0.218847
3.406717	0.1	0.216234
3.408383	0.1	0.213138
3.410050	0.1	0.210563
3.411717	0.1	0.209818
3.413383	0.1	0.211662
3.415050	0.1	0.215359
3.416717	0.1	0.218702
3.418383	0.1	0.219280
3.420050	0.1	0.216127
3.421717	0.1	0.210502
3.423383	0.1	0.204821
3.425050	0.1	0.200826
3.426717	0.1	0.198749
3.428383	0.1	0.197822
3.430050	0.1	0.197031
3.431717	0.1	0.196258
3.433383	0.1	0.196956
3.435050	0.1	0.200216
3.436717	0.1	0.204509
3.438383	0.1	0.206907
3.440050	0.1	0.206134
3.441717	0.1	0.203191
3.443383	0.1	0.199731
3.445050	0.1	0.197049
3.446717	0.1	0.195946
3.448383	0.1	0.196490
3.450050	0.1	0.198111
3.451717	0.1	0.200286
3.453383	0.1	0.203033
3.455050	0.1	0.206516
3.456717	0.1	0.211042
3.458383	0.1	0.217459
3.460050	0.1	0.226223
3.461717	0.1	0.236053
3.463383	0.1	0.244868
3.465050	0.1	0.252086
3.466717	0.1	0.258815
3.468383	0.1	0.265469
3.470050	0.1	0.270456
3.471717	0.1	0.272128
3.473383	0.1	0.270829
3.475050	0.1	0.268309
3.476717	0.1	0.266195
3.478383	0.1	0.265422
3.480050	0.1	0.265799
3.481717	0.1	0.265869
3.483383	0.1	0.263872
3.485050	0.1	0.259085
3.486717	0.1	0.252528
3.488383	0.1	0.246405
3.490050	0.1	0.242488
3.491717	0.1	0.241091
3.493383	0.1	0.241078
3.495050	0.1	0.240370
3.496717	0.1	0.237436
3.498383	0.1	0.232775
3.500050	0.1	0.228649
3.501717	0.1	0.226931
3.503383	0.1	0.227615
3.505050	0.1	0.229585
3.506717	0.1	0.232086
3.508383	0.1	0.235112
3.510050	0.1	0.238805
3.511717	0.1	0.243182
3.513383	0.1	0.247876
3.515050	0.1	0.251299
3.516717	0.1	0.251424
3.518383	0.1	0.247634
3.520050	0.1	0.240346
3.521717	0.1	0.230428
3.523383	0.1	0.219508
3.525050	0.1	0.208975
3.526717	0.1	0.199024
3.528383	0.1	0.189501
3.530050	0.1	0.181273
3.531717	0.1	0.175820
3.533383	0.1	0.173287
3.535050	0.1	0.172094
3.536717	0.1	0.170353
3.538383	0.1	0.167391
3.540050	0.1	0.163955
3.541717	0.1	0.160434
3.543383	0.1	0.156024
3.545050	0.1	0.150241
3.546717	0.1	0.143875
3.548383	0.1	0.138246
3.550050	0.1	0.134553
3.551717	0.1	0.133319
3.553383	0.1	0.133761
3.555050	0.1	0.134497
3.556717	0.1	0.134800
3.558383	0.1	0.134949
3.560050	0.1	0.135475
3.561717	0.1	0.135996
3.563383	0.1	0.135377
3.565050	0.1	0.133249
3.566717	0.1	0.130576
3.568383	0.1	0.128984
3.570050	0.1	0.129966
3.571717	0.1	0.133701
3.573383	0.1	0.138422
3.575050	0.1	0.141962
3.576717	0.1	0.143317
3.578383	0.1	0.142376
3.580050	0.1	0.139726
3.581717	0.1	0.136788
3.583383	0.1	0.134725
3.585050	0.1	0.134166
3.586717	0.1	0.135708
3.588383	0.1	0.139233
3.590050	0.1	0.143433
3.591717	0.1	0.146762
3.593383	0.1	0.148029
3.595050	0.1	0.146157
3.596717	0.1	0.140714
3.598383	0.1	0.132890
3.600050	0.1	0.125146
3.601717	0.1	0.119647
3.603383	0.1	0.116993
3.605050	0.1	0.116401
3.606717	0.1	0.116802
3.608383	0.1	0.117146
3.610050	0.1	0.116616
3.611717	0.1	0.115535
3.613383	0.1	0.115088
3.615050	0.1	0.115512
3.616717	0.1	0.115857
3.618383	0.1	0.115391
3.620050	0.1	0.114548
3.621717	0.1	0.114734
3.623383	0.1	0.117072
3.625050	0.1	0.120969
3.626717	0.1	0.124443
3.628383	0.1	0.125938
3.630050	0.1	0.125277
3.631717	0.1	0.122958
3.633383	0.1	0.119261
3.635050	0.1	0.114623
3.636717	0.1	0.109966
3.638383	0.1	0.105971
3.640050	0.1	0.102883
3.641717	0.1	0.100890
3.643383	0.1	0.100276
3.645050	0.1	0.101612
3.646717	0.1	0.105281
3.648383	0.1	0.110390
3.650050	0.1	0.115312
3.651717	0.1	0.119326
3.653383	0.1	0.122557
3.655050	0.1	0.124779
3.656717	0.1	0.125873
3.658383	0.1	0.126599
3.660050	0.1	0.127717
3.661717	0.1	0.129077
3.663383	0.1	0.129533
3.665050	0.1	0.127652
3.666717	0.1	0.122860
3.668383	0.1	0.116210
3.670050	0.1	0.109891
3.671717	0.1	0.105514
3.673383	0.1	0.102902
3.675050	0.1	0.100532
3.676717	0.1	0.096918
3.678383	0.1	0.091894
3.680050	0.1	0.087107
3.681717	0.1	0.084853
3.683383	0.1	0.085603
3.685050	0.1	0.087540
3.686717	0.1	0.089076
3.688383	0.1	0.090310
3.690050	0.1	0.091610
3.691717	0.1	0.092858
3.693383	0.1	0.094725
3.695050	0.1	0.098310
3.696717	0.1	0.103237
3.698383	0.1	0.108029
3.700050	0.1	0.111768
3.701717	0.1	0.113863
3.703383	0.1	0.113156
3.705050	0.1	0.109151
3.706717	0.1	0.104210
3.708383	0.1	0.102548
3.710050	0.1	0.106036
3.711717	0.1	0.112355
3.713383	0.1	0.117733
3.715050	0.1	0.120429
3.716717	0.1	0.120872
3.718383	0.1	0.119461
3.720050	0.1	0.115572
3.721717	0.1	0.108881
3.723383	0.1	0.100844
3.725050	0.1	0.093980
3.726717	0.1	0.089644
3.728383	0.1	0.087055
3.730050	0.1	0.084811
3.731717	0.1	0.082920
3.733383	0.1	0.082981
3.735050	0.1	0.086180
3.736717	0.1	0.091759
3.738383	0.1	0.098012
3.740050	0.1	0.103661
3.741717	0.1	0.107987
3.743383	0.1	0.110893
3.745050	0.1	0.112792
3.746717	0.1	0.114329
3.748383	0.1	0.116304
3.750050	0.1	0.118595
3.751717	0.1	0.119684
3.753383	0.1	0.118422
3.755050	0.1	0.114883
3.756717	0.1	0.109444
3.758383	0.1	0.103018
3.760050	0.1	0.097291
3.761717	0.1	0.093463
3.763383	0.1	0.091475
3.765050	0.1	0.091000
3.766717	0.1	0.091903
3.768383	0.1	0.093398
3.770050	0.1	0.094632
3.771717	0.1	0.096378
3.773383	0.1	0.099996
3.775050	0.1	0.104671
3.776717	0.1	0.107526
3.778383	0.1	0.106636
3.780050	0.1	0.102981
3.781717	0.1	0.099051
3.783383	0.1	0.096322
3.785050	0.1	0.094944
3.786717	0.1	0.094608
3.788383	0.1	0.094562
3.790050	0.1	0.093956
3.791717	0.1	0.092844
3.793383	0.1	0.092159
3.795050	0.1	0.092410
3.796717	0.1	0.093225
3.798383	0.1	0.094348
3.800050	0.1	0.095689
3.801717	0.1	0.096625
3.803383	0.1	0.096718
3.805050	0.1	0.096592
3.806717	0.1	0.097309
3.808383	0.1	0.099377
3.810050	0.1	0.102455
3.811717	0.1	0.105579
3.813383	0.1	0.107447
3.815050	0.1	0.107237
3.816717	0.1	0.105537
3.818383	0.1	0.103898
3.820050	0.1	0.103484
3.821717	0.1	0.104411
3.823383	0.1	0.106227
3.825050	0.1	0.108718
3.826717	0.1	0.112099
3.828383	0.1	0.116196
3.830050	0.1	0.119559
3.831717	0.1	0.120243
3.833383	0.1	0.117384
3.835050	0.1	0.111870
3.836717	0.1	0.105966
3.838383	0.1	0.101500
3.840050	0.1	0.098385
3.841717	0.1	0.095642
3.843383	0.1	0.092885
3.845050	0.1	0.090394
3.846717	0.1	0.088718
3.848383	0.1	0.088308
3.850050	0.1	0.089277
3.851717	0.1	0.091479
3.853383	0.1	0.094068
3.855050	0.1	0.095232
3.856717	0.1	0.093710
3.858383	0.1	0.090445
3.860050	0.1	0.087991
3.861717	0.1	0.088424
3.863383	0.1	0.091824
3.865050	0.1	0.096769
3.866717	0.1	0.101510
3.868383	0.1	0.104019
3.870050	0.1	0.102664
3.871717	0.1	0.097640
3.873383	0.1	0.090539
3.875050	0.1	0.082911
3.876717	0.1	0.076173
3.878383	0.1	0.072224
3.880050	0.1	0.072829
3.881717	0.1	0.078119
3.883383	0.1	0.086110
3.885050	0.1	0.093868
3.886717	0.1	0.098902
3.888383	0.1	0.099940
3.890050	0.1	0.096974
3.891717	0.1	0.091279
3.893383	0.1	0.085300
3.895050	0.1	0.081765
3.896717	0.1	0.082185
3.898383	0.1	0.085700
3.900050	0.1	0.089710
3.901717	0.1	0.091796
3.903383	0.1	0.091256
3.905050	0.1	0.089104
3.906717	0.1	0.086809
3.908383	0.1	0.085328
3.910050	0.1	0.084522
3.911717	0.1	0.082739
3.913383	0.1	0.078315
3.915050	0.1	0.071544
3.916717	0.1	0.064364
3.918383	0.1	0.058962
3.920050	0.1	0.057193
3.921717	0.1	0.060033
3.923383	0.1	0.066869
3.925050	0.1	0.075656
3.926717	0.1	0.083717
3.928383	0.1	0.088699
3.930050	0.1	0.089654
3.931717	0.1	0.087111
3.933383	0.1	0.082660
3.935050	0.1	0.078436
3.936717	0.1	0.076089
3.938383	0.1	0.075423
3.940050	0.1	0.074776
3.941717	0.1	0.073197
3.943383	0.1	0.071214
3.945050	0.1	0.069803
3.946717	0.1	0.069500
3.948383	0.1	0.070361
3.950050	0.1	0.072271
3.951717	0.1	0.074855
3.953383	0.1	0.077370
3.955050	0.1	0.079186
3.956717	0.1	0.079963
3.958383	0.1	0.079470
3.960050	0.1	0.077630
3.961717	0.1	0.075153
3.963383	0.1	0.073509
3.965050	0.1	0.073328
3.966717	0.1	0.073295
3.968383	0.1	0.071623
3.970050	0.1	0.067935
3.971717	0.1	0.063567
3.973383	0.1	0.060746
3.975050	0.1	0.060927
3.976717	0.1	0.062911
3.978383	0.1	0.064196
3.980050	0.1	0.064317
3.981717	0.1	0.064829
3.983383	0.1	0.066697
3.985050	0.1	0.068746
3.986717	0.1	0.068550
3.988383	0.1	0.065216
3.990050	0.1	0.060527
3.991717	0.1	0.056680
3.993383	0.1	0.054338
3.995050	0.1	0.053640
3.996717	0.1	0.055041
3.998383	0.1	0.058352
4.000050	0.1	0.062054
4.001717	0.1	0.063549
4.003383	0.1	0.060815
4.005050	0.1	0.054752
4.006717	0.1	0.048410
4.008383	0.1	0.044466
4.010050	0.1	0.044112
4.011717	0.1	0.046631
4.013383	0.1	0.049914
4.015050	0.1	0.052345
4.016717	0.1	0.053439
4.018383	0.1	0.053453
4.020050	0.1	0.053421
4.021717	0.1	0.054664
4.023383	0.1	0.057351
4.025050	0.1	0.059973
4.026717	0.1	0.060601
4.028383	0.1	0.058343
4.030050	0.1	0.053816
4.031717	0.1	0.048643
4.033383	0.1	0.044485
4.035050	0.1	0.042417
4.036717	0.1	0.043041
4.038383	0.1	0.046422
4.040050	0.1	0.051465
4.041717	0.1	0.055586
4.043383	0.1	0.056331
4.045050	0.1	0.053821
4.046717	0.1	0.050380
4.048383	0.1	0.048024
4.050050	0.1	0.047134
4.051717	0.1	0.046869
4.053383	0.1	0.046357
4.055050	0.1	0.045202
4.056717	0.1	0.043432
4.058383	0.1	0.041649
4.060050	0.1	0.040676
4.061717	0.1	0.040908
4.063383	0.1	0.042063
4.065050	0.1	0.043157
4.066717	0.1	0.043339
4.068383	0.1	0.042580
4.070050	0.1	0.041239
4.071717	0.1	0.039609
4.073383	0.1	0.038189
4.075050	0.1	0.037579
4.076717	0.1	0.037951
4.078383	0.1	0.038994
4.080050	0.1	0.040336
4.081717	0.1	0.041304
4.083383	0.1	0.040885
4.085050	0.1	0.038785
4.086717	0.1	0.035698
4.088383	0.1	0.032070
4.090050	0.1	0.028363
4.091717	0.1	0.026147
4.093383	0.1	0.027111
4.095050	0.1	0.031493
4.096717	0.1	0.037854
4.098383	0.1	0.043744
4.100050	0.1	0.047148
4.101717	0.1	0.047535
4.103383	0.1	0.045411
4.105050	0.1	0.041905
4.106717	0.1	0.038468
4.108383	0.1	0.035553
4.110050	0.1	0.032247
4.111717	0.1	0.027874
4.113383	0.1	0.023069
4.115050	0.1	0.019199
4.116717	0.1	0.017160
4.118383	0.1	0.016694
4.120050	0.1	0.017146
4.121717	0.1	0.018622
4.123383	0.1	0.021979
4.125050	0.1	0.028200
4.126717	0.1	0.037025
4.128383	0.1	0.045798
4.130050	0.1	0.051223
4.131717	0.1	0.052135
4.133383	0.1	0.049649
4.135050	0.1	0.045369
4.136717	0.1	0.040247
4.138383	0.1	0.034878
4.140050	0.1	0.030026
4.141717	0.1	0.026184
4.143383	0.1	0.023395
4.145050	0.1	0.021714
4.146717	0.1	0.020987
4.148383	0.1	0.020824
4.150050	0.1	0.020885
4.151717	0.1	0.020396
4.153383	0.1	0.018436
4.155050	0.1	0.015707
4.156717	0.1	0.014352
4.158383	0.1	0.015432
4.160050	0.1	0.018068
4.161717	0.1	0.020950
4.163383	0.1	0.023297
4.165050	0.1	0.024540
4.166717	0.1	0.024247
4.168383	0.1	0.022245
4.170050	0.1	0.018775
4.171717	0.1	0.014878
4.173383	0.1	0.012014
4.175050	0.1	0.010510
4.176717	0.1	0.009416
4.178383	0.1	0.008023
4.180050	0.1	0.006543
4.181717	0.1	0.005490
4.183383	0.1	0.005611
4.185050	0.1	0.007707
4.186717	0.1	0.011241
4.188383	0.1	0.014221
4.190050	0.1	0.015232
4.191717	0.1	0.014431
4.193383	0.1	0.012820
4.195050	0.1	0.011101
4.196717	0.1	0.009062
4.198383	0.1	0.006757
4.200050	0.1	0.005378
4.201717	0.1	0.006077
4.203383	0.1	0.008694
4.205050	0.1	0.011972
4.206717	0.1	0.014692
4.208383	0.1	0.016349
4.210050	0.1	0.017011
4.211717	0.1	0.017155
4.213383	0.1	0.017569
4.215050	0.1	0.018417
4.216717	0.1	0.018938
4.218383	0.1	0.018813
4.220050	0.1	0.018813
4.221717	0.1	0.019819
4.223383	0.1	0.021765
4.225050	0.1	0.023828
4.226717	0.1	0.025230
4.228383	0.1	0.025420
4.230050	0.1	0.024028
4.231717	0.1	0.021383
4.233383	0.1	0.018389
4.235050	0.1	0.015316
4.236717	0.1	0.012033
4.238383	0.1	0.009364
4.240050	0.1	0.008722
4.241717	0.1	0.010394
4.243383	0.1	0.013253
4.245050	0.1	0.016065
4.246717	0.1	0.018482
4.248383	0.1	0.020484
4.250050	0.1	0.021486
4.251717	0.1	0.021104
4.253383	0.1	0.019837
4.255050	0.1	0.018310
4.256717	0.1	0.017118
4.258383	0.1	0.017234
4.260050	0.1	0.019264
4.261717	0.1	0.022529
4.263383	0.1	0.025216
4.265050	0.1	0.025774
4.266717	0.1	0.024079
4.268383	0.1	0.020652
4.270050	0.1	0.015185
4.271717	0.1	0.007651
4.273383	0.1	0.000009
4.275050	0.1	-0.005062
4.276717	0.1	-0.006659
4.278383	0.1	-0.005723
4.280050	0.1	-0.003465
4.281717	0.1	-0.000787
4.283383	0.1	0.001397
4.285050	0.1	0.002529
4.286717	0.1	0.003250
4.288383	0.1	0.005383
4.290050	0.1	0.010766
4.291717	0.1	0.019511
4.293383	0.1	0.028987
4.295050	0.1	0.035549
4.296717	0.1	0.037365
4.298383	0.1	0.035246
4.300050	0.1	0.031353
4.301717	0.1	0.027283
4.303383	0.1	0.023227
4.305050	0.1	0.018869
4.306717	0.1	0.015120
4.308383	0.1	0.013988
4.310050	0.1	0.016293
4.311717	0.1	0.020675
4.313383	0.1	0.025006
4.315050	0.1	0.027735
4.316717	0.1	0.028173
4.318383	0.1	0.026464
4.320050	0.1	0.023283
4.321717	0.1	0.019572
4.323383	0.1	0.016782
4.325050	0.1	0.016242
4.326717	0.1	0.017951
4.328383	0.1	0.020810
4.330050	0.1	0.023139
4.331717	0.1	0.022990
4.333383	0.1	0.019739
4.335050	0.1	0.015055
4.336717	0.1	0.011493
4.338383	0.1	0.010831
4.340050	0.1	0.012964
4.341717	0.1	0.015767
4.343383	0.1	0.017202
4.345050	0.1	0.017281
4.346717	0.1	0.017490
4.348383	0.1	0.019302
4.350050	0.1	0.023204
4.351717	0.1	0.028326
4.353383	0.1	0.033155
4.355050	0.1	0.036652
4.356717	0.1	0.038813
4.358383	0.1	0.040759
4.360050	0.1	0.043972
4.361717	0.1	0.048843
4.363383	0.1	0.054366
4.365050	0.1	0.059153
4.366717	0.1	0.061849
4.368383	0.1	0.061523
4.370050	0.1	0.058720
4.371717	0.1	0.055120
4.373383	0.1	0.052038
4.375050	0.1	0.049672
4.376717	0.1	0.047786
4.378383	0.1	0.046971
4.380050	0.1	0.048336
4.381717	0.1	0.051828
4.383383	0.1	0.055660
4.385050	0.1	0.057919
4.386717	0.1	0.058310
4.388383	0.1	0.057565
4.390050	0.1	0.056019
4.391717	0.1	0.054031
4.393383	0.1	0.053025
4.395050	0.1	0.054385
4.396717	0.1	0.057411
4.398383	0.1	0.059735
4.400050	0.1	0.059642
4.401717	0.1	0.057141
4.403383	0.1	0.053560
4.405050	0.1	0.050878
4.406717	0.1	0.050603
4.408383	0.1	0.052564
4.410050	0.1	0.055186
4.411717	0.1	0.056825
4.413383	0.1	0.056974
4.415050	0.1	0.056853
4.416717	0.1	0.058734
4.418383	0.1	0.063954
4.420050	0.1	0.071330
4.421717	0.1	0.077742
4.423383	0.1	0.080541
4.425050	0.1	0.079451
4.426717	0.1	0.076476
4.428383	0.1	0.073989
4.430050	0.1	0.072862
4.431717	0.1	0.072462
4.433383	0.1	0.071931
4.435050	0.1	0.070706
4.436717	0.1	0.068331
4.438383	0.1	0.065137
4.440050	0.1	0.062687
4.441717	0.1	0.061938
4.443383	0.1	0.061877
4.445050	0.1	0.061314
4.446717	0.1	0.060420
4.448383	0.1	0.059791
4.450050	0.1	0.059344
4.451717	0.1	0.058729
4.453383	0.1	0.058133
4.455050	0.1	0.058175
4.456717	0.1	0.059293
4.458383	0.1	0.061481
4.460050	0.1	0.064382
4.461717	0.1	0.067414
4.463383	0.1	0.069845
4.465050	0.1	0.070860
4.466717	0.1	0.069882
4.468383	0.1	0.066948
4.470050	0.1	0.062496
4.471717	0.1	0.057230
4.473383	0.1	0.052266
4.475050	0.1	0.048764
4.476717	0.1	0.047241
4.478383	0.1	0.047116
4.480050	0.1	0.046971
4.481717	0.1	0.045821
4.483383	0.1	0.044163
4.485050	0.1	0.043456
4.486717	0.1	0.044596
4.488383	0.1	0.047605
4.490050	0.1	0.052131
4.491717	0.1	0.057258
4.493383	0.1	0.061225
4.495050	0.1	0.062324
4.496717	0.1	0.060042
4.498383	0.1	0.055218
4.500050	0.1	0.049644
4.501717	0.1	0.045444
4.503383	0.1	0.043889
4.505050	0.1	0.044452
4.506717	0.1	0.045490
4.508383	0.1	0.045765
4.510050	0.1	0.045043
4.511717	0.1	0.043698
4.513383	0.1	0.042110
4.515050	0.1	0.040652
4.516717	0.1	0.040005
4.518383	0.1	0.040694
4.520050	0.1	0.042268
4.521717	0.1	0.043637
4.523383	0.1	0.044317
4.525050	0.1	0.044880
4.526717	0.1	0.046217
4.528383	0.1	0.048424
4.530050	0.1	0.050240
4.531717	0.1	0.050049
4.533383	0.1	0.047865
4.535050	0.1	0.045034
4.536717	0.1	0.041965
4.538383	0.1	0.038366
4.540050	0.1	0.035288
4.541717	0.1	0.034808
4.543383	0.1	0.037975
4.545050	0.1	0.043991
4.546717	0.1	0.050669
4.548383	0.1	0.055707
4.550050	0.1	0.058194
4.551717	0.1	0.058971
4.553383	0.1	0.059349
4.555050	0.1	0.059651
4.556717	0.1	0.059432
4.558383	0.1	0.058454
4.560050	0.1	0.057067
4.561717	0.1	0.056075
4.563383	0.1	0.055879
4.565050	0.1	0.055451
4.566717	0.1	0.053267
4.568383	0.1	0.049309
4.570050	0.1	0.045458
4.571717	0.1	0.043595
4.573383	0.1	0.043586
4.575050	0.1	0.043828
4.576717	0.1	0.043130
4.578383	0.1	0.041309
4.580050	0.1	0.038696
4.581717	0.1	0.035912
4.583383	0.1	0.033388
4.585050	0.1	0.031395
4.586717	0.1	0.030994
4.588383	0.1	0.033141
4.590050	0.1	0.037006
4.591717	0.1	0.040876
4.593383	0.1	0.044005
4.595050	0.1	0.046254
4.596717	0.1	0.047227
4.598383	0.1	0.046338
4.600050	0.1	0.042967
4.601717	0.1	0.037150
4.603383	0.1	0.030459
4.605050	0.1	0.025174
4.606717	0.1	0.022352
4.608383	0.1	0.021742
4.610050	0.1	0.023087
4.611717	0.1	0.025989
4.613383	0.1	0.029057
4.615050	0.1	0.031241
4.616717	0.1	0.033355
4.618383	0.1	0.036363
4.620050	0.1	0.039414
4.621717	0.1	0.041146
4.623383	0.1	0.041910
4.625050	0.1	0.043530
4.626717	0.1	0.046673
4.628383	0.1	0.049481
4.630050	0.1	0.049863
4.631717	0.1	0.047828
4.633383	0.1	0.044955
4.635050	0.1	0.042883
4.636717	0.1	0.042510
4.638383	0.1	0.043302
4.640050	0.1	0.043325
4.641717	0.1	0.040829
4.643383	0.1	0.035991
4.645050	0.1	0.030883
4.646717	0.1	0.027739
4.648383	0.1	0.027493
4.650050	0.1	0.029709
4.651717	0.1	0.033122
4.653383	0.1	0.036163
4.655050	0.1	0.037635
4.656717	0.1	0.037318
4.658383	0.1	0.036079
4.660050	0.1	0.035046
4.661717	0.1	0.034813
4.663383	0.1	0.035795
4.665050	0.1	0.038226
4.666717	0.1	0.041188
4.668383	0.1	0.042678
4.670050	0.1	0.041081
4.671717	0.1	0.036620
4.673383	0.1	0.031502
4.675050	0.1	0.028433
4.676717	0.1	0.028471
4.678383	0.1	0.030170
4.680050	0.1	0.031423
4.681717	0.1	0.031707
4.683383	0.1	0.031786
4.685050	0.1	0.032261
4.686717	0.1	0.033337
4.688383	0.1	0.034999
4.690050	0.1	0.036736
4.691717	0.1	0.037597
4.693383	0.1	0.036890
4.695050	0.1	0.034194
4.696717	0.1	0.029299
4.698383	0.1	0.023334
4.700050	0.1	0.018361
4.701717	0.1	0.015763
4.703383	0.1	0.016503
4.705050	0.1	0.021192
4.706717	0.1	0.028373
4.708383	0.1	0.034668
4.710050	0.1	0.037462
4.711717	0.1	0.036736
4.713383	0.1	0.034589
4.715050	0.1	0.033728
4.716717	0.1	0.035674
4.718383	0.1	0.039404
4.720050	0.1	0.042408
4.721717	0.1	0.043251
4.723383	0.1	0.042506
4.725050	0.1	0.041625
4.726717	0.1	0.041211
4.728383	0.1	0.040131
4.730050	0.1	0.037001
4.731717	0.1	0.032149
4.733383	0.1	0.027334
4.735050	0.1	0.024196
4.736717	0.1	0.023032
4.738383	0.1	0.023227
4.740050	0.1	0.024652
4.741717	0.1	0.027544
4.743383	0.1	0.031288
4.745050	0.1	0.034897
4.746717	0.1	0.038138
4.748383	0.1	0.041192
4.750050	0.1	0.044173
4.751717	0.1	0.047181
4.753383	0.1	0.049775
4.755050	0.1	0.050613
4.756717	0.1	0.048410
4.758383	0.1	0.043553
4.760050	0.1	0.038566
4.761717	0.1	0.036121
4.763383	0.1	0.036848
4.765050	0.1	0.039255
4.766717	0.1	0.040815
4.768383	0.1	0.039991
4.770050	0.1	0.037518
4.771717	0.1	0.034790
4.773383	0.1	0.032121
4.775050	0.1	0.029495
4.776717	0.1	0.027344
4.778383	0.1	0.025961
4.780050	0.1	0.025067
4.781717	0.1	0.024284
4.783383	0.1	0.023427
4.785050	0.1	0.022599
4.786717	0.1	0.022459
4.788383	0.1	0.023656
4.790050	0.1	0.026720
4.791717	0.1	0.032010
4.793383	0.1	0.038613
4.795050	0.1	0.044610
4.796717	0.1	0.048657
4.798383	0.1	0.050236
4.800050	0.1	0.049314
4.801717	0.1	0.046594
4.803383	0.1	0.043400
4.805050	0.1	0.040727
4.806717	0.1	0.039008
4.808383	0.1	0.038645
4.810050	0.1	0.039451
4.811717	0.1	0.040163
4.813383	0.1	0.039581
4.815050	0.1	0.037630
4.816717	0.1	0.034901
4.818383	0.1	0.031823
4.820050	0.1	0.028564
4.821717	0.1	0.025635
4.823383	0.1	0.024382
4.825050	0.1	0.025597
4.826717	0.1	0.027902
4.828383	0.1	0.029323
4.830050	0.1	0.029877
4.831717	0.1	0.031083
4.833383	0.1	0.033802
4.835050	0.1	0.037164
4.836717	0.1	0.039325
4.838383	0.1	0.039563
4.840050	0.1	0.038799
4.841717	0.1	0.038357
4.843383	0.1	0.038850
4.845050	0.1	0.039437
4.846717	0.1	0.038506
4.848383	0.1	0.035646
4.850050	0.1	0.032024
4.851717	0.1	0.028913
4.853383	0.1	0.026901
4.855050	0.1	0.026063
4.856717	0.1	0.026533
4.858383	0.1	0.029076
4.860050	0.1	0.034398
4.861717	0.1	0.041374
4.863383	0.1	0.047088
4.865050	0.1	0.049323
4.866717	0.1	0.048303
4.868383	0.1	0.046245
4.870050	0.1	0.045393
4.871717	0.1	0.046105
4.873383	0.1	0.047302
4.875050	0.1	0.048457
4.876717	0.1	0.049830
4.878383	0.1	0.051558
4.880050	0.1	0.053882
4.881717	0.1	0.057202
4.883383	0.1	0.060904
4.885050	0.1	0.063702
4.886717	0.1	0.065598
4.888383	0.1	0.068196
4.890050	0.1	0.072806
4.891717	0.1	0.079037
4.893383	0.1	0.085295
4.895050	0.1	0.089658
4.896717	0.1	0.091172
4.898383	0.1	0.091144
4.900050	0.1	0.091614
4.901717	0.1	0.092331
4.903383	0.1	0.091018
4.905050	0.1	0.086823
4.906717	0.1	0.081663
4.908383	0.1	0.078310
4.910050	0.1	0.078427
4.911717	0.1	0.082264
4.913383	0.1	0.089658
4.915050	0.1	0.100061
4.916717	0.1	0.111307
4.918383	0.1	0.120560
4.920050	0.1	0.126981
4.921717	0.1	0.131633
4.923383	0.1	0.135172
4.925050	0.1	0.137305
4.926717	0.1	0.138460
4.928383	0.1	0.140695
4.930050	0.1	0.145817
4.931717	0.1	0.153664
4.933383	0.1	0.162879
4.935050	0.1	0.172015
4.936717	0.1	0.180025
4.938383	0.1	0.186656
4.940050	0.1	0.192304
4.941717	0.1	0.197403
4.943383	0.1	0.202386
4.945050	0.1	0.207839
4.946717	0.1	0.214218
4.948383	0.1	0.221855
4.950050	0.1	0.231373
4.951717	0.1	0.243350
4.953383	0.1	0.257008
4.955050	0.1	0.270270
4.956717	0.1	0.281390
4.958383	0.1	0.290242
4.960050	0.1	0.298223
4.961717	0.1	0.306251
4.963383	0.1	0.313642
4.965050	0.1	0.319867
4.966717	0.1	0.326182
4.968383	0.1	0.334820
4.970050	0.1	0.347053
4.971717	0.1	0.361814
4.973383	0.1	0.376692
4.975050	0.1	0.389605
4.976717	0.1	0.399621
4.978383	0.1	0.407449
4.980050	0.1	0.414676
4.981717	0.1	0.422057
4.983383	0.1	0.429614
4.985050	0.1	0.438127
4.986717	0.1	0.449088
4.988383	0.1	0.462979
4.990050	0.1	0.478658
4.991717	0.1	0.494164
4.993383	0.1	0.508018
4.995050	0.1	0.520488
4.996717	0.1	0.533154
4.998383	0.1	0.546784
5.000050	0.1	0.561005
5.001717	0.1	0.575548
5.003383	0.1	0.590165
5.005050	0.1	0.604494
5.006717	0.1	0.618678
5.008383	0.1	0.633486
5.010050	0.1	0.649486
5.011717	0.1	0.665523
5.013383	0.1	0.679083
5.015050	0.1	0.689086
5.016717	0.1	0.697263
5.018383	0.1	0.706697
5.020050	0.1	0.719442
5.021717	0.1	0.735014
5.023383	0.1	0.751363
5.025050	0.1	0.767396
5.026717	0.1	0.783391
5.028383	0.1	0.799270
5.030050	0.1	0.813780
5.031717	0.1	0.825166
5.033383	0.1	0.832076
5.035050	0.1	0.834493
5.036717	0.1	0.834251
5.038383	0.1	0.834316
5.040050	0.1	0.837133
5.041717	0.1	0.843341
5.043383	0.1	0.851792
5.045050	0.1	0.860770
5.046717	0.1	0.869040
5.048383	0.1	0.876505
5.050050	0.1	0.884663
5.051717	0.1	0.895215
5.053383	0.1	0.907360
5.055050	0.1	0.918317
5.056717	0.1	0.926396
5.058383	0.1	0.931816
5.060050	0.1	0.935285
5.061717	0.1	0.937372
5.063383	0.1	0.938918
5.065050	0.1	0.941083
5.066717	0.1	0.944808
5.068383	0.1	0.950284
5.070050	0.1	0.956776
5.071717	0.1	0.962643
5.073383	0.1	0.965912
5.075050	0.1	0.965674
5.076717	0.1	0.963099
5.078383	0.1	0.960734
5.080050	0.1	0.960599
5.081717	0.1	0.962936
5.083383	0.1	0.966778
5.085050	0.1	0.971579
5.086717	0.1	0.977376
5.088383	0.1	0.983821
5.090050	0.1	0.989991
5.091717	0.1	0.994927
5.093383	0.1	0.998224
5.095050	0.1	1.000199
5.096717	0.1	1.001293
5.098383	0.1	1.002159
5.100050	0.1	1.003756
5.101717	0.1	1.006057
5.103383	0.1	1.007598
5.105050	0.1	1.007621
5.106717	0.1	1.007118
5.108383	0.1	1.007412
5.110050	0.1	1.009149
5.111717	0.1	1.012324
5.113383	0.1	1.015966
5.115050	0.1	1.018578
5.116717	0.1	1.019519
5.118383	0.1	1.019039
5.120050	0.1	1.017214
5.121717	0.1	1.014173
5.123383	0.1	1.011486
5.125050	0.1	1.011668
5.126717	0.1	1.015970
5.128383	0.1	1.023714
5.130050	0.1	1.033191
5.131717	0.1	1.042509
5.133383	0.1	1.050159
5.135050	0.1	1.055440
5.136717	0.1	1.058583
5.138383	0.1	1.060623
5.140050	0.1	1.063067
5.141717	0.1	1.067193
5.143383	0.1	1.073321
5.145050	0.1	1.080637
5.146717	0.1	1.087734
5.148383	0.1	1.093298
5.150050	0.1	1.096441
5.151717	0.1	1.097000
5.153383	0.1	1.095859
5.155050	0.1	1.094686
5.156717	0.1	1.094621
5.158383	0.1	1.095841
5.160050	0.1	1.098341
5.161717	0.1	1.101946
5.163383	0.1	1.105973
5.165050	0.1	1.109838
5.166717	0.1	1.113075
5.168383	0.1	1.115287
5.170050	0.1	1.117177
5.171717	0.1	1.120619
5.173383	0.1	1.126518
5.175050	0.1	1.133126
5.176717	0.1	1.137597
5.178383	0.1	1.138789
5.180050	0.1	1.137820
5.181717	0.1	1.136530
5.183383	0.1	1.136381
5.185050	0.1	1.137685
5.186717	0.1	1.139445
5.188383	0.1	1.140903
5.190050	0.1	1.142896
5.191717	0.1	1.146509
5.193383	0.1	1.151711
5.195050	0.1	1.158081
5.196717	0.1	1.164791
5.198383	0.1	1.169574
5.200050	0.1	1.170314
5.201717	0.1	1.167706
5.203383	0.1	1.164377
5.205050	0.1	1.162235
5.206717	0.1	1.161960
5.208383	0.1	1.163692
5.210050	0.1	1.167054
5.211717	0.1	1.171459
5.213383	0.1	1.176624
5.215050	0.1	1.182058
5.216717	0.1	1.186463
5.218383	0.1	1.188414
5.220050	0.1	1.187571
5.221717	0.1	1.185169
5.223383	0.1	1.183213
5.225050	0.1	1.182826
5.226717	0.1	1.183557
5.228383	0.1	1.184382
5.230050	0.1	1.184791
5.231717	0.1	1.184940
5.233383	0.1	1.185173
5.235050	0.1	1.185331
5.236717	0.1	1.184805
5.238383	0.1	1.183688
5.240050	0.1	1.183031
5.241717	0.1	1.183487
5.243383	0.1	1.184717
5.245050	0.1	1.186095
5.246717	0.1	1.187506
5.248383	0.1	1.189271
5.250050	0.1	1.191259
5.251717	0.1	1.192410
5.253383	0.1	1.191641
5.255050	0.1	1.189318
5.256717	0.1	1.186868
5.258383	0.1	1.185043
5.260050	0.1	1.183180
5.261717	0.1	1.180256
5.263383	0.1	1.176363
5.265050	0.1	1.172600
5.266717	0.1	1.170104
5.268383	0.1	1.169718
5.270050	0.1	1.171925
5.271717	0.1	1.176433
5.273383	0.1	1.181830
5.275050	0.1	1.185928
5.276717	0.1	1.187301
5.278383	0.1	1.186607
5.280050	0.1	1.185616
5.281717	0.1	1.185276
5.283383	0.1	1.185518
5.285050	0.1	1.186095
5.286717	0.1	1.186617
5.288383	0.1	1.186663
5.290050	0.1	1.186137
5.291717	0.1	1.185164
5.293383	0.1	1.184032
5.295050	0.1	1.183171
5.296717	0.1	1.182752
5.298383	0.1	1.182482
5.300050	0.1	1.182095
5.301717	0.1	1.181783
5.303383	0.1	1.181560
5.305050	0.1	1.180721
5.306717	0.1	1.178514
5.308383	0.1	1.174943
5.310050	0.1	1.170780
5.311717	0.1	1.167036
5.313383	0.1	1.164693
5.315050	0.1	1.164419
5.316717	0.1	1.165601
5.318383	0.1	1.166547
5.320050	0.1	1.166412
5.321717	0.1	1.165937
5.323383	0.1	1.166188
5.325050	0.1	1.167506
5.326717	0.1	1.169657
5.328383	0.1	1.172326
5.330050	0.1	1.175161
5.331717	0.1	1.177904
5.333383	0.1	1.180866
5.335050	0.1	1.184512
5.336717	0.1	1.188163
5.338383	0.1	1.190067
5.340050	0.1	1.189159
5.341717	0.1	1.185820
5.343383	0.1	1.181131
5.345050	0.1	1.176512
5.346717	0.1	1.173127
5.348383	0.1	1.170570
5.350050	0.1	1.167892
5.351717	0.1	1.165681
5.353383	0.1	1.165029
5.355050	0.1	1.165485
5.356717	0.1	1.165969
5.358383	0.1	1.166658
5.360050	0.1	1.168773
5.361717	0.1	1.172298
5.363383	0.1	1.175208
5.365050	0.1	1.175511
5.366717	0.1	1.172940
5.368383	0.1	1.168861
5.370050	0.1	1.165057
5.371717	0.1	1.162663
5.373383	0.1	1.161960
5.375050	0.1	1.162519
5.376717	0.1	1.163436
5.378383	0.1	1.163771
5.380050	0.1	1.163087
5.381717	0.1	1.161527
5.383383	0.1	1.159371
5.385050	0.1	1.156628
5.386717	0.1	1.153317
5.388383	0.1	1.149988
5.390050	0.1	1.147557
5.391717	0.1	1.146537
5.393383	0.1	1.146686
5.395050	0.1	1.147497
5.396717	0.1	1.148474
5.398383	0.1	1.149122
5.400050	0.1	1.149643
5.401717	0.1	1.150914
5.403383	0.1	1.153266
5.405050	0.1	1.156102
5.406717	0.1	1.158398
5.408383	0.1	1.159431
5.410050	0.1	1.159208
5.411717	0.1	1.158165
5.413383	0.1	1.156898
5.415050	0.1	1.155976
5.416717	0.1	1.155399
5.418383	0.1	1.154724
5.420050	0.1	1.153690
5.421717	0.1	1.151953
5.423383	0.1	1.148786
5.425050	0.1	1.143925
5.426717	0.1	1.138439
5.428383	0.1	1.134048
5.430050	0.1	1.131659
5.431717	0.1	1.131059
5.433383	0.1	1.131748
5.435050	0.1	1.133368
5.436717	0.1	1.135296
5.438383	0.1	1.136456
5.440050	0.1	1.136088
5.441717	0.1	1.134211
5.443383	0.1	1.131268
5.445050	0.1	1.127543
5.446717	0.1	1.123296
5.448383	0.1	1.119357
5.450050	0.1	1.117010
5.451717	0.1	1.116642
5.453383	0.1	1.116856
5.455050	0.1	1.115985
5.456717	0.1	1.114425
5.458383	0.1	1.114132
5.460050	0.1	1.116446
5.461717	0.1	1.121503
5.463383	0.1	1.128670
5.465050	0.1	1.136404
5.466717	0.1	1.142402
5.468383	0.1	1.144502
5.470050	0.1	1.141713
5.471717	0.1	1.135012
5.473383	0.1	1.126872
5.475050	0.1	1.119468
5.476717	0.1	1.113662
5.478383	0.1	1.109545
5.480050	0.1	1.107017
5.481717	0.1	1.105964
5.483383	0.1	1.105936
5.485050	0.1	1.106090
5.486717	0.1	1.105932
5.488383	0.1	1.105866
5.490050	0.1	1.106649
5.491717	0.1	1.108209
5.493383	0.1	1.109065
5.495050	0.1	1.107561
5.496717	0.1	1.103873
5.498383	0.1	1.099952
5.500050	0.1	1.097280
5.501717	0.1	1.095738
5.503383	0.1	1.094798
5.505050	0.1	1.094183
5.506717	0.1	1.093536
5.508383	0.1	1.092837
5.510050	0.1	1.092688
5.511717	0.1	1.093214
5.513383	0.1	1.093494
5.515050	0.1	1.092898
5.516717	0.1	1.091589
5.518383	0.1	1.089708
5.520050	0.1	1.087580
5.521717	0.1	1.086155
5.523383	0.1	1.086099
5.525050	0.1	1.086635
5.526717	0.1	1.086202
5.528383	0.1	1.084125
5.530050	0.1	1.080893
5.531717	0.1	1.077680
5.533383	0.1	1.076246
5.535050	0.1	1.077768
5.536717	0.1	1.081149
5.538383	0.1	1.083440
5.540050	0.1	1.082695
5.541717	0.1	1.079850
5.543383	0.1	1.077163
5.545050	0.1	1.075827
5.546717	0.1	1.075347
5.548383	0.1	1.074323
5.550050	0.1	1.072362
5.551717	0.1	1.070583
5.553383	0.1	1.069643
5.555050	0.1	1.068977
5.556717	0.1	1.068194
5.558383	0.1	1.067966
5.560050	0.1	1.068832
5.561717	0.1	1.069633
5.563383	0.1	1.068823
5.565050	0.1	1.066444
5.566717	0.1	1.063515
5.568383	0.1	1.060548
5.570050	0.1	1.057689
5.571717	0.1	1.055100
5.573383	0.1	1.052539
5.575050	0.1	1.049717
5.576717	0.1	1.046997
5.578383	0.1	1.045051
5.580050	0.1	1.043975
5.581717	0.1	1.043137
5.583383	0.1	1.041237
5.585050	0.1	1.036716
5.586717	0.1	1.029256
5.588383	0.1	1.021046
5.590050	0.1	1.014969
5.591717	0.1	1.011835
5.593383	0.1	1.010285
5.595050	0.1	1.009153
5.596717	0.1	1.008688
5.598383	0.1	1.009554
5.600050	0.1	1.011826
5.601717	0.1	1.014951
5.603383	0.1	1.018262
5.605050	0.1	1.021237
5.606717	0.1	1.022355
5.608383	0.1	1.019202
5.610050	0.1	1.011002
5.611717	0.1	0.999784
5.613383	0.1	0.988846
5.615050	0.1	0.980720
5.616717	0.1	0.975714
5.618383	0.1	0.972538
5.620050	0.1	0.970275
5.621717	0.1	0.968534
5.623383	0.1	0.966787
5.625050	0.1	0.964813
5.626717	0.1	0.962703
5.628383	0.1	0.960641
5.630050	0.1	0.959043
5.631717	0.1	0.958196
5.633383	0.1	0.957721
5.635050	0.1	0.956971
5.636717	0.1	0.955411
5.638383	0.1	0.952263
5.640050	0.1	0.946838
5.641717	0.1	0.939299
5.643383	0.1	0.931174
5.645050	0.1	0.925031
5.646717	0.1	0.922573
5.648383	0.1	0.922969
5.650050	0.1	0.923569
5.651717	0.1	0.921553
5.653383	0.1	0.915336
5.655050	0.1	0.905865
5.656717	0.1	0.896333
5.658383	0.1	0.889841
5.660050	0.1	0.887527
5.661717	0.1	0.888333
5.663383	0.1	0.889609
5.665050	0.1	0.888803
5.666717	0.1	0.884994
5.668383	0.1	0.878503
5.670050	0.1	0.870065
5.671717	0.1	0.860938
5.673383	0.1	0.853515
5.675050	0.1	0.850321
5.676717	0.1	0.851243
5.678383	0.1	0.853073
5.680050	0.1	0.852519
5.681717	0.1	0.848570
5.683383	0.1	0.842330
5.685050	0.1	0.835340
5.686717	0.1	0.828500
5.688383	0.1	0.822288
5.690050	0.1	0.816640
5.691717	0.1	0.810944
5.693383	0.1	0.804816
5.695050	0.1	0.798278
5.696717	0.1	0.791359
5.698383	0.1	0.784127
5.700050	0.1	0.776937
5.701717	0.1	0.770655
5.703383	0.1	0.766660
5.705050	0.1	0.765570
5.706717	0.1	0.765771
5.708383	0.1	0.764420
5.710050	0.1	0.759903
5.711717	0.1	0.752578
5.713383	0.1	0.743447
5.715050	0.1	0.733268
5.716717	0.1	0.723405
5.718383	0.1	0.715959
5.720050	0.1	0.712015
5.721717	0.1	0.710986
5.723383	0.1	0.711596
5.725050	0.1	0.712569
5.726717	0.1	0.713002
5.728383	0.1	0.712671
5.730050	0.1	0.711731
5.731717	0.1	0.710241
5.733383	0.1	0.707917
5.735050	0.1	0.704289
5.736717	0.1	0.699069
5.738383	0.1	0.692089
5.740050	0.1	0.683279
5.741717	0.1	0.673193
5.743383	0.1	0.663251
5.745050	0.1	0.655106
5.746717	0.1	0.649677
5.748383	0.1	0.646454
5.750050	0.1	0.643455
5.751717	0.1	0.638813
5.753383	0.1	0.632056
5.755050	0.1	0.623381
5.756717	0.1	0.613513
5.758383	0.1	0.604736
5.760050	0.1	0.599804
5.761717	0.1	0.599227
5.763383	0.1	0.600447
5.765050	0.1	0.600051
5.766717	0.1	0.596605
5.768383	0.1	0.591022
5.770050	0.1	0.584424
5.771717	0.1	0.577061
5.773383	0.1	0.569862
5.775050	0.1	0.565099
5.776717	0.1	0.563697
5.778383	0.1	0.563436
5.780050	0.1	0.561262
5.781717	0.1	0.556153
5.783383	0.1	0.549327
5.785050	0.1	0.542253
5.786717	0.1	0.535403
5.788383	0.1	0.528968
5.790050	0.1	0.523366
5.791717	0.1	0.518849
5.793383	0.1	0.515422
5.795050	0.1	0.512698
5.796717	0.1	0.509969
5.798383	0.1	0.507133
5.800050	0.1	0.504791
5.801717	0.1	0.503240
5.803383	0.1	0.501983
5.805050	0.1	0.500274
5.806717	0.1	0.497755
5.808383	0.1	0.494579
5.810050	0.1	0.490798
5.811717	0.1	0.485885
5.813383	0.1	0.479636
5.815050	0.1	0.473144
5.816717	0.1	0.467706
5.818383	0.1	0.463673
5.820050	0.1	0.461149
5.821717	0.1	0.460208
5.823383	0.1	0.459943
5.825050	0.1	0.458863
5.826717	0.1	0.456688
5.828383	0.1	0.454555
5.830050	0.1	0.453093
5.831717	0.1	0.451501
5.833383	0.1	0.448516
5.835050	0.1	0.443445
5.836717	0.1	0.436534
5.838383	0.1	0.428651
5.840050	0.1	0.420846
5.841717	0.1	0.414187
5.843383	0.1	0.409069
5.845050	0.1	0.405223
5.846717	0.1	0.403114
5.848383	0.1	0.404194
5.850050	0.1	0.408646
5.851717	0.1	0.414238
5.853383	0.1	0.418122
5.855050	0.1	0.419160
5.856717	0.1	0.418206
5.858383	0.1	0.416189
5.860050	0.1	0.412706
5.861717	0.1	0.407179
5.863383	0.1	0.400632
5.865050	0.1	0.395086
5.866717	0.1	0.391421
5.868383	0.1	0.388804
5.870050	0.1	0.386545
5.871717	0.1	0.385172
5.873383	0.1	0.385065
5.875050	0.1	0.385344
5.876717	0.1	0.384394
5.878383	0.1	0.380971
5.880050	0.1	0.375286
5.881717	0.1	0.369330
5.883383	0.1	0.365786
5.885050	0.1	0.365893
5.886717	0.1	0.368333
5.888383	0.1	0.370988
5.890050	0.1	0.372771
5.891717	0.1	0.373176
5.893383	0.1	0.371751
5.895050	0.1	0.368673
5.896717	0.1	0.364850
5.898383	0.1	0.361395
5.900050	0.1	0.359025
5.901717	0.1	0.357875
5.903383	0.1	0.358005
5.905050	0.1	0.359402
5.906717	0.1	0.361134
5.908383	0.1	0.361227
5.910050	0.1	0.358275
5.911717	0.1	0.353074
5.913383	0.1	0.348068
5.915050	0.1	0.345022
5.916717	0.1	0.343486
5.918383	0.1	0.341837
5.920050	0.1	0.339462
5.921717	0.1	0.336878
5.923383	0.1	0.334843
5.925050	0.1	0.334037
5.926717	0.1	0.334624
5.928383	0.1	0.335854
5.930050	0.1	0.336613
5.931717	0.1	0.336133
5.933383	0.1	0.334224
5.935050	0.1	0.330969
5.936717	0.1	0.326727
5.938383	0.1	0.322745
5.940050	0.1	0.320789
5.941717	0.1	0.321488
5.943383	0.1	0.323318
5.945050	0.1	0.323616
5.946717	0.1	0.321008
5.948383	0.1	0.316822
5.950050	0.1	0.313818
5.951717	0.1	0.313590
5.953383	0.1	0.315337
5.955050	0.1	0.317022
5.956717	0.1	0.317190
5.958383	0.1	0.315402
5.960050	0.1	0.311714
5.961717	0.1	0.306293
5.963383	0.1	0.299145
5.965050	0.1	0.290619
5.966717	0.1	0.282214
5.968383	0.1	0.275699
5.970050	0.1	0.271741
5.971717	0.1	0.270111
5.973383	0.1	0.270358
5.975050	0.1	0.271546
5.976717	0.1	0.272221
5.978383	0.1	0.271588
5.980050	0.1	0.270130
5.981717	0.1	0.269022
5.983383	0.1	0.269273
5.985050	0.1	0.270847
5.986717	0.1	0.272584
5.988383	0.1	0.273180
5.990050	0.1	0.271997
5.991717	0.1	0.269013
5.993383	0.1	0.264617
5.995050	0.1	0.259699
5.996717	0.1	0.255373
5.998383	0.1	0.252659
6.000050	0.1	0.252500
6.001717	0.1	0.254679
6.003383	0.1	0.257036
6.005050	0.1	0.257595
6.006717	0.1	0.256812
6.008383	0.1	0.256393
6.010050	0.1	0.257110
6.011717	0.1	0.258787
6.013383	0.1	0.261008
6.015050	0.1	0.262749
6.016717	0.1	0.262018
6.018383	0.1	0.257473
6.020050	0.1	0.250256
6.021717	0.1	0.242940
6.023383	0.1	0.237380
6.025050	0.1	0.234284
6.026717	0.1	0.233673
6.028383	0.1	0.234935
6.030050	0.1	0.236486
6.031717	0.1	0.236356
6.033383	0.1	0.233399
6.035050	0.1	0.227904
6.036717	0.1	0.221333
6.038383	0.1	0.215867
6.040050	0.1	0.213394
6.041717	0.1	0.214134
6.043383	0.1	0.216635
6.045050	0.1	0.219354
6.046717	0.1	0.221441
6.048383	0.1	0.222065
6.050050	0.1	0.220966
6.051717	0.1	0.219424
6.053383	0.1	0.218395
6.055050	0.1	0.216472
6.056717	0.1	0.211853
6.058383	0.1	0.205399
6.060050	0.1	0.200467
6.061717	0.1	0.199885
6.063383	0.1	0.203690
6.065050	0.1	0.209752
6.066717	0.1	0.215643
6.068383	0.1	0.219601
6.070050	0.1	0.220612
6.071717	0.1	0.218828
6.073383	0.1	0.215876
6.075050	0.1	0.213906
6.076717	0.1	0.213929
6.078383	0.1	0.214721
6.080050	0.1	0.213697
6.081717	0.1	0.209725
6.083383	0.1	0.204328
6.085050	0.1	0.200029
6.086717	0.1	0.198013
6.088383	0.1	0.197394
6.090050	0.1	0.196677
6.091717	0.1	0.195727
6.093383	0.1	0.195801
6.095050	0.1	0.197883
6.096717	0.1	0.201734
6.098383	0.1	0.206148
6.100050	0.1	0.209403
6.101717	0.1	0.210186
6.103383	0.1	0.208411
6.105050	0.1	0.205026
6.106717	0.1	0.201459
6.108383	0.1	0.199005
6.110050	0.1	0.197720
6.111717	0.1	0.196104
6.113383	0.1	0.192598
6.115050	0.1	0.187778
6.116717	0.1	0.184258
6.118383	0.1	0.183573
6.120050	0.1	0.184248
6.121717	0.1	0.184136
6.123383	0.1	0.183056
6.125050	0.1	0.181999
6.126717	0.1	0.181883
6.128383	0.1	0.183652
6.130050	0.1	0.187890
6.131717	0.1	0.193920
6.133383	0.1	0.199866
6.135050	0.1	0.204085
6.136717	0.1	0.206167
6.138383	0.1	0.206097
6.140050	0.1	0.203461
6.141717	0.1	0.198577
6.143383	0.1	0.193622
6.145050	0.1	0.191606
6.146717	0.1	0.194246
6.148383	0.1	0.200854
6.150050	0.1	0.208537
6.151717	0.1	0.213934
6.153383	0.1	0.215895
6.155050	0.1	0.215699
6.156717	0.1	0.214786
6.158383	0.1	0.213771
6.160050	0.1	0.213655
6.161717	0.1	0.215983
6.163383	0.1	0.220514
6.165050	0.1	0.224072
6.166717	0.1	0.223042
6.168383	0.1	0.216849
6.170050	0.1	0.208276
6.171717	0.1	0.200821
6.173383	0.1	0.196318
6.175050	0.1	0.194898
6.176717	0.1	0.196211
6.178383	0.1	0.199941
6.180050	0.1	0.205501
6.181717	0.1	0.211513
6.183383	0.1	0.216253
6.185050	0.1	0.218665
6.186717	0.1	0.218358
6.188383	0.1	0.215168
6.190050	0.1	0.209580
6.191717	0.1	0.203163
6.193383	0.1	0.197859
6.195050	0.1	0.194679
6.196717	0.1	0.193445
6.198383	0.1	0.193105
6.200050	0.1	0.192551
6.201717	0.1	0.191769
6.203383	0.1	0.191634
6.205050	0.1	0.192490
6.206717	0.1	0.194027
6.208383	0.1	0.196155
6.210050	0.1	0.198851
6.211717	0.1	0.201757
6.213383	0.1	0.204439
6.215050	0.1	0.206544
6.216717	0.1	0.207499
6.218383	0.1	0.206488
6.220050	0.1	0.203089
6.221717	0.1	0.197948
6.223383	0.1	0.192756
6.225050	0.1	0.189524
6.226717	0.1	0.189417
6.228383	0.1	0.191592
6.230050	0.1	0.193911
6.231717	0.1	0.195275
6.233383	0.1	0.196416
6.235050	0.1	0.198330
6.236717	0.1	0.200672
6.238383	0.1	0.201729
6.240050	0.1	0.200393
6.241717	0.1	0.197589
6.243383	0.1	0.195196
6.245050	0.1	0.194134
6.246717	0.1	0.193929
6.248383	0.1	0.193780
6.250050	0.1	0.193706
6.251717	0.1	0.194400
6.253383	0.1	0.196025
6.255050	0.1	0.198134
6.256717	0.1	0.200709
6.258383	0.1	0.204039
6.260050	0.1	0.207843
6.261717	0.1	0.210973
6.263383	0.1	0.211420
6.265050	0.1	0.207294
6.266717	0.1	0.198651
6.268383	0.1	0.188248
6.270050	0.1	0.180113
6.271717	0.1	0.176728
6.273383	0.1	0.177599
6.275050	0.1	0.180677
6.276717	0.1	0.184560
6.278383	0.1	0.188644
6.280050	0.1	0.191955
6.281717	0.1	0.193277
6.283383	0.1	0.192216
6.285050	0.1	0.189310
6.286717	0.1	0.185864
6.288383	0.1	0.183461
6.290050	0.1	0.182940
6.291717	0.1	0.183857
6.293383	0.1	0.185124
6.295050	0.1	0.185762
6.296717	0.1	0.185161
6.298383	0.1	0.183261
6.300050	0.1	0.180532
6.301717	0.1	0.177464
6.303383	0.1	0.174530
6.305050	0.1	0.172681
6.306717	0.1	0.172928
6.308383	0.1	0.175028
6.310050	0.1	0.177203
6.311717	0.1	0.178060
6.313383	0.1	0.178283
6.315050	0.1	0.179508
6.316717	0.1	0.182195
6.318383	0.1	0.185492
6.320050	0.1	0.188532
6.321717	0.1	0.191140
6.323383	0.1	0.193501
6.325050	0.1	0.195480
6.326717	0.1	0.196560
6.328383	0.1	0.196584
6.330050	0.1	0.196304
6.331717	0.1	0.196947
6.333383	0.1	0.198698
6.335050	0.1	0.200081
6.336717	0.1	0.199480
6.338383	0.1	0.197203
6.340050	0.1	0.195345
6.341717	0.1	0.195182
6.343383	0.1	0.195648
6.345050	0.1	0.195308
6.346717	0.1	0.194516
6.348383	0.1	0.195010
6.350050	0.1	0.197799
6.351717	0.1	0.201841
6.353383	0.1	0.205026
6.355050	0.1	0.206158
6.356717	0.1	0.205566
6.358383	0.1	0.204174
6.360050	0.1	0.202735
6.361717	0.1	0.202074
6.363383	0.1	0.202786
6.365050	0.1	0.204486
6.366717	0.1	0.206353
6.368383	0.1	0.207992
6.370050	0.1	0.209473
6.371717	0.1	0.211294
6.373383	0.1	0.213804
6.375050	0.1	0.216141
6.376717	0.1	0.216700
6.378383	0.1	0.215224
6.380050	0.1	0.213590
6.381717	0.1	0.213375
6.383383	0.1	0.213729
6.385050	0.1	0.213082
6.386717	0.1	0.211396
6.388383	0.1	0.209655
6.390050	0.1	0.208677
6.391717	0.1	0.208803
6.393383	0.1	0.210097
6.395050	0.1	0.212328
6.396717	0.1	0.214777
6.398383	0.1	0.216658
6.400050	0.1	0.217799
6.401717	0.1	0.218493
6.403383	0.1	0.218670
6.405050	0.1	0.217957
6.406717	0.1	0.216910
6.408383	0.1	0.217538
6.410050	0.1	0.221529
6.411717	0.1	0.227648
6.413383	0.1	0.232710
6.415050	0.1	0.234949
6.416717	0.1	0.234568
6.418383	0.1	0.232258
6.420050	0.1	0.229324
6.421717	0.1	0.227699
6.423383	0.1	0.228118
6.425050	0.1	0.229399
6.426717	0.1	0.229971
6.428383	0.1	0.229352
6.430050	0.1	0.228337
6.431717	0.1	0.227443
6.433383	0.1	0.225781
6.435050	0.1	0.223042
6.436717	0.1	0.221212
6.438383	0.1	0.222423
6.440050	0.1	0.226130
6.441717	0.1	0.230335
6.443383	0.1	0.234069
6.445050	0.1	0.236775
6.446717	0.1	0.237818
6.448383	0.1	0.237939
6.450050	0.1	0.238926
6.451717	0.1	0.241171
6.453383	0.1	0.242954
6.455050	0.1	0.242614
6.456717	0.1	0.239983
6.458383	0.1	0.235913
6.460050	0.1	0.232188
6.461717	0.1	0.231178
6.463383	0.1	0.233920
6.465050	0.1	0.239033
6.466717	0.1	0.243946
6.468383	0.1	0.246819
6.470050	0.1	0.247178
6.471717	0.1	0.245352
6.473383	0.1	0.241972
6.475050	0.1	0.237748
6.476717	0.1	0.233115
6.478383	0.1	0.228374
6.480050	0.1	0.224584
6.481717	0.1	0.223266
6.483383	0.1	0.224463
6.485050	0.1	0.226283
6.486717	0.1	0.227126
6.488383	0.1	0.227210
6.490050	0.1	0.227471
6.491717	0.1	0.228239
6.493383	0.1	0.229506
6.495050	0.1	0.231415
6.496717	0.1	0.234144
6.498383	0.1	0.237743
6.500050	0.1	0.241944
6.501717	0.1	0.245832
6.503383	0.1	0.248281
6.505050	0.1	0.249008
6.506717	0.1	0.248393
6.508383	0.1	0.246679
6.510050	0.1	0.244351
6.511717	0.1	0.242181
6.513383	0.1	0.240188
6.515050	0.1	0.237823
6.516717	0.1	0.235024
6.518383	0.1	0.232630
6.520050	0.1	0.232211
6.521717	0.1	0.235210
6.523383	0.1	0.241771
6.525050	0.1	0.249995
6.526717	0.1	0.256784
6.528383	0.1	0.260109
6.530050	0.1	0.260104
6.531717	0.1	0.258200
6.533383	0.1	0.255452
6.535050	0.1	0.251876
6.536717	0.1	0.247350
6.538383	0.1	0.242377
6.540050	0.1	0.237888
6.541717	0.1	0.235033
6.543383	0.1	0.234968
6.545050	0.1	0.238055
6.546717	0.1	0.243303
6.548383	0.1	0.248849
6.550050	0.1	0.252933
6.551717	0.1	0.254666
6.553383	0.1	0.254088
6.555050	0.1	0.251844
6.556717	0.1	0.248994
6.558383	0.1	0.246703
6.560050	0.1	0.245604
6.561717	0.1	0.245534
6.563383	0.1	0.245846
6.565050	0.1	0.246209
6.566717	0.1	0.246842
6.568383	0.1	0.247941
6.570050	0.1	0.249222
6.571717	0.1	0.249953
6.573383	0.1	0.249767
6.575050	0.1	0.249371
6.576717	0.1	0.250149
6.578383	0.1	0.253390
6.580050	0.1	0.259322
6.581717	0.1	0.266642
6.583383	0.1	0.273106
6.585050	0.1	0.276580
6.586717	0.1	0.276468
6.588383	0.1	0.274330
6.590050	0.1	0.272137
6.591717	0.1	0.270428
6.593383	0.1	0.268710
6.595050	0.1	0.266647
6.596717	0.1	0.264770
6.598383	0.1	0.264146
6.600050	0.1	0.265418
6.601717	0.1	0.268496
6.603383	0.1	0.273036
6.605050	0.1	0.278372
6.606717	0.1	0.283206
6.608383	0.1	0.286265
6.610050	0.1	0.287308
6.611717	0.1	0.287099
6.613383	0.1	0.286596
6.615050	0.1	0.286167
6.616717	0.1	0.285385
6.618383	0.1	0.283630
6.620050	0.1	0.280929
6.621717	0.1	0.278051
6.623383	0.1	0.276128
6.625050	0.1	0.276072
6.626717	0.1	0.277748
6.628383	0.1	0.280212
6.630050	0.1	0.283015
6.631717	0.1	0.286289
6.633383	0.1	0.289287
6.635050	0.1	0.290046
6.636717	0.1	0.287588
6.638383	0.1	0.283327
6.640050	0.1	0.279858
6.641717	0.1	0.279490
6.643383	0.1	0.283350
6.645050	0.1	0.289977
6.646717	0.1	0.295448
6.648383	0.1	0.296906
6.650050	0.1	0.295304
6.651717	0.1	0.293804
6.653383	0.1	0.294880
6.655050	0.1	0.299155
6.656717	0.1	0.305315
6.658383	0.1	0.310964
6.660050	0.1	0.314405
6.661717	0.1	0.315495
6.663383	0.1	0.314922
6.665050	0.1	0.313190
6.666717	0.1	0.310172
6.668383	0.1	0.305460
6.670050	0.1	0.299700
6.671717	0.1	0.295117
6.673383	0.1	0.293655
6.675050	0.1	0.295229
6.676717	0.1	0.298228
6.678383	0.1	0.301208
6.680050	0.1	0.303774
6.681717	0.1	0.305912
6.683383	0.1	0.307434
6.685050	0.1	0.308193
6.686717	0.1	0.308300
6.688383	0.1	0.308058
6.690050	0.1	0.307811
6.691717	0.1	0.307579
6.693383	0.1	0.306964
6.695050	0.1	0.306051
6.696717	0.1	0.305618
6.698383	0.1	0.306140
6.700050	0.1	0.307723
6.701717	0.1	0.310573
6.703383	0.1	0.314303
6.705050	0.1	0.318037
6.706717	0.1	0.321413
6.708383	0.1	0.324636
6.710050	0.1	0.327593
6.711717	0.1	0.329595
6.713383	0.1	0.330042
6.715050	0.1	0.328696
6.716717	0.1	0.325679
6.718383	0.1	0.321688
6.720050	0.1	0.317716
6.721717	0.1	0.314442
6.723383	0.1	0.312189
6.725050	0.1	0.310680
6.726717	0.1	0.308868
6.728383	0.1	0.306009
6.730050	0.1	0.302661
6.731717	0.1	0.300435
6.733383	0.1	0.301301
6.735050	0.1	0.306140
6.736717	0.1	0.313180
6.738383	0.1	0.319001
6.740050	0.1	0.321208
6.741717	0.1	0.319337
6.743383	0.1	0.314210
6.745050	0.1	0.307853
6.746717	0.1	0.303052
6.748383	0.1	0.301655
6.750050	0.1	0.303863
6.751717	0.1	0.308747
6.753383	0.1	0.314396
6.755050	0.1	0.318196
6.756717	0.1	0.318172
6.758383	0.1	0.314666
6.760050	0.1	0.309958
6.761717	0.1	0.305506
6.763383	0.1	0.300673
6.765050	0.1	0.294507
6.766717	0.1	0.287830
6.768383	0.1	0.283094
6.770050	0.1	0.282186
6.771717	0.1	0.284654
6.773383	0.1	0.288556
6.775050	0.1	0.292230
6.776717	0.1	0.294978
6.778383	0.1	0.296575
6.780050	0.1	0.297097
6.781717	0.1	0.297013
6.783383	0.1	0.296687
6.785050	0.1	0.295960
6.786717	0.1	0.294806
6.788383	0.1	0.293390
6.790050	0.1	0.291415
6.791717	0.1	0.288310
6.793383	0.1	0.284459
6.795050	0.1	0.281371
6.796717	0.1	0.279578
6.798383	0.1	0.277972
6.800050	0.1	0.276007
6.801717	0.1	0.274498
6.803383	0.1	0.274032
6.805050	0.1	0.274456
6.806717	0.1	0.275564
6.808383	0.1	0.277366
6.810050	0.1	0.279564
6.811717	0.1	0.281706
6.813383	0.1	0.283886
6.815050	0.1	0.286340
6.816717	0.1	0.288878
6.818383	0.1	0.291234
6.820050	0.1	0.293120
6.821717	0.1	0.294060
6.823383	0.1	0.293679
6.825050	0.1	0.291574
6.826717	0.1	0.287513
6.828383	0.1	0.282312
6.830050	0.1	0.277734
6.831717	0.1	0.275089
6.833383	0.1	0.274153
6.835050	0.1	0.273786
6.836717	0.1	0.273371
6.838383	0.1	0.273176
6.840050	0.1	0.273734
6.841717	0.1	0.275252
6.843383	0.1	0.277511
6.845050	0.1	0.280295
6.846717	0.1	0.283262
6.848383	0.1	0.285646
6.850050	0.1	0.287071
6.851717	0.1	0.287704
6.853383	0.1	0.287234
6.855050	0.1	0.284789
6.856717	0.1	0.280300
6.858383	0.1	0.275294
6.860050	0.1	0.271751
6.861717	0.1	0.270219
6.863383	0.1	0.269338
6.865050	0.1	0.267159
6.866717	0.1	0.263359
6.868383	0.1	0.259709
6.870050	0.1	0.257869
6.871717	0.1	0.258088
6.873383	0.1	0.259657
6.875050	0.1	0.261082
6.876717	0.1	0.260812
6.878383	0.1	0.258721
6.880050	0.1	0.256156
6.881717	0.1	0.254507
6.883383	0.1	0.254251
6.885050	0.1	0.254838
6.886717	0.1	0.255262
6.888383	0.1	0.255005
6.890050	0.1	0.254866
6.891717	0.1	0.256435
6.893383	0.1	0.259969
6.895050	0.1	0.263061
6.896717	0.1	0.262810
6.898383	0.1	0.259182
6.900050	0.1	0.254516
6.901717	0.1	0.250754
6.903383	0.1	0.248752
6.905050	0.1	0.248794
6.906717	0.1	0.250256
6.908383	0.1	0.251695
6.910050	0.1	0.251886
6.911717	0.1	0.250656
6.913383	0.1	0.248589
6.915050	0.1	0.246619
6.916717	0.1	0.245860
6.918383	0.1	0.247224
6.920050	0.1	0.251052
6.921717	0.1	0.256873
6.923383	0.1	0.263262
6.925050	0.1	0.268244
6.926717	0.1	0.270018
6.928383	0.1	0.267457
6.930050	0.1	0.260854
6.931717	0.1	0.252407
6.933383	0.1	0.244728
6.935050	0.1	0.238987
6.936717	0.1	0.234782
6.938383	0.1	0.231583
6.940050	0.1	0.229664
6.941717	0.1	0.229268
6.943383	0.1	0.229701
6.945050	0.1	0.229990
6.946717	0.1	0.229841
6.948383	0.1	0.230041
6.950050	0.1	0.231764
6.951717	0.1	0.235150
6.953383	0.1	0.239192
6.955050	0.1	0.242540
6.956717	0.1	0.244142
6.958383	0.1	0.243671
6.960050	0.1	0.241506
6.961717	0.1	0.238223
6.963383	0.1	0.234186
6.965050	0.1	0.229594
6.966717	0.1	0.225049
6.968383	0.1	0.221538
6.970050	0.1	0.219843
6.971717	0.1	0.220267
6.973383	0.1	0.222293
6.975050	0.1	0.224398
6.976717	0.1	0.225226
6.978383	0.1	0.225022
6.980050	0.1	0.225231
6.981717	0.1	0.226721
6.983383	0.1	0.229059
6.985050	0.1	0.231634
6.986717	0.1	0.234214
6.988383	0.1	0.236258
6.990050	0.1	0.237133
6.991717	0.1	0.236868
6.993383	0.1	0.236011
6.995050	0.1	0.234568
6.996717	0.1	0.231853
6.998383	0.1	0.227937
7.000050	0.1	0.224230
7.001717	0.1	0.222204
7.003383	0.1	0.222092
7.005050	0.1	0.222879
7.006717	0.1	0.223541
7.008383	0.1	0.224430
7.010050	0.1	0.226712
7.011717	0.1	0.230656
7.013383	0.1	0.235210
7.015050	0.1	0.238824
7.016717	0.1	0.240249
7.018383	0.1	0.238912
7.020050	0.1	0.235043
7.021717	0.1	0.229352
7.023383	0.1	0.222954
7.025050	0.1	0.217645
7.026717	0.1	0.214982
7.028383	0.1	0.215098
7.030050	0.1	0.217105
7.031717	0.1	0.220025
7.033383	0.1	0.223322
7.035050	0.1	0.226884
7.036717	0.1	0.230460
7.038383	0.1	0.233483
7.040050	0.1	0.235806
7.041717	0.1	0.237827
7.043383	0.1	0.239499
7.045050	0.1	0.240137
7.046717	0.1	0.239536
7.048383	0.1	0.237925
7.050050	0.1	0.234880
7.051717	0.1	0.230148
7.053383	0.1	0.225049
7.055050	0.1	0.221776
7.056717	0.1	0.221855
7.058383	0.1	0.225389
7.060050	0.1	0.231168
7.061717	0.1	0.237040
7.063383	0.1	0.240402
7.065050	0.1	0.239373
7.066717	0.1	0.234055
7.068383	0.1	0.226712
7.070050	0.1	0.220682
7.071717	0.1	0.218349
7.073383	0.1	0.219601
7.075050	0.1	0.222297
7.076717	0.1	0.223825
7.078383	0.1	0.222665
7.080050	0.1	0.219741
7.081717	0.1	0.218069
7.083383	0.1	0.219974
7.085050	0.1	0.224467
7.086717	0.1	0.228207
7.088383	0.1	0.229175
7.090050	0.1	0.228211
7.091717	0.1	0.226866
7.093383	0.1	0.225557
7.095050	0.1	0.224239
7.096717	0.1	0.223396
7.098383	0.1	0.223680
7.100050	0.1	0.225012
7.101717	0.1	0.226260
7.103383	0.1	0.225599
7.105050	0.1	0.222176
7.106717	0.1	0.217967
7.108383	0.1	0.216421
7.110050	0.1	0.218539
7.111717	0.1	0.221999
7.113383	0.1	0.224002
7.115050	0.1	0.223317
7.116717	0.1	0.220384
7.118383	0.1	0.216956
7.120050	0.1	0.215136
7.121717	0.1	0.215736
7.123383	0.1	0.217594
7.125050	0.1	0.219047
7.126717	0.1	0.219499
7.128383	0.1	0.219569
7.130050	0.1	0.220658
7.131717	0.1	0.223597
7.133383	0.1	0.227434
7.135050	0.1	0.230148
7.136717	0.1	0.230414
7.138383	0.1	0.228793
7.140050	0.1	0.226893
7.141717	0.1	0.225706
7.143383	0.1	0.225590
7.145050	0.1	0.227015
7.146717	0.1	0.230339
7.148383	0.1	0.235080
7.150050	0.1	0.240314
7.151717	0.1	0.245497
7.153383	0.1	0.249948
7.155050	0.1	0.252449
7.156717	0.1	0.252277
7.158383	0.1	0.250125
7.160050	0.1	0.248025
7.161717	0.1	0.247746
7.163383	0.1	0.249175
7.165050	0.1	0.251066
7.166717	0.1	0.253045
7.168383	0.1	0.256109
7.170050	0.1	0.261734
7.171717	0.1	0.270167
7.173383	0.1	0.279462
7.175050	0.1	0.287178
7.176717	0.1	0.292100
7.178383	0.1	0.293977
7.180050	0.1	0.293073
7.181717	0.1	0.289790
7.183383	0.1	0.284477
7.185050	0.1	0.278153
7.186717	0.1	0.272468
7.188383	0.1	0.268728
7.190050	0.1	0.267513
7.191717	0.1	0.269101
7.193383	0.1	0.273571
7.195050	0.1	0.280128
7.196717	0.1	0.286964
7.198383	0.1	0.292393
7.200050	0.1	0.295755
7.201717	0.1	0.297148
7.203383	0.1	0.296836
7.205050	0.1	0.295024
7.206717	0.1	0.292421
7.208383	0.1	0.290689
7.210050	0.1	0.291411
7.211717	0.1	0.294396
7.213383	0.1	0.297977
7.215050	0.1	0.301138
7.216717	0.1	0.304389
7.218383	0.1	0.308370
7.220050	0.1	0.312827
7.221717	0.1	0.316869
7.223383	0.1	0.319751
7.225050	0.1	0.321539
7.226717	0.1	0.322843
7.228383	0.1	0.324054
7.230050	0.1	0.325427
7.231717	0.1	0.326713
7.233383	0.1	0.326699
7.235050	0.1	0.324477
7.236717	0.1	0.320422
7.238383	0.1	0.315621
7.240050	0.1	0.311360
7.241717	0.1	0.308882
7.243383	0.1	0.308789
7.245050	0.1	0.310843
7.246717	0.1	0.314354
7.248383	0.1	0.318140
7.250050	0.1	0.320594
7.251717	0.1	0.320389
7.253383	0.1	0.317362
7.255050	0.1	0.312822
7.256717	0.1	0.308775
7.258383	0.1	0.306452
7.260050	0.1	0.305921
7.261717	0.1	0.307052
7.263383	0.1	0.309963
7.265050	0.1	0.314042
7.266717	0.1	0.317423
7.268383	0.1	0.318410
7.270050	0.1	0.317041
7.271717	0.1	0.314726
7.273383	0.1	0.312789
7.275050	0.1	0.311835
7.276717	0.1	0.312119
7.278383	0.1	0.313483
7.280050	0.1	0.314857
7.281717	0.1	0.314564
7.283383	0.1	0.311602
7.285050	0.1	0.306517
7.286717	0.1	0.301092
7.288383	0.1	0.297106
7.290050	0.1	0.295248
7.291717	0.1	0.294936
7.293383	0.1	0.295001
7.295050	0.1	0.294996
7.296717	0.1	0.295630
7.298383	0.1	0.297544
7.300050	0.1	0.300072
7.301717	0.1	0.302154
7.303383	0.1	0.304086
7.305050	0.1	0.306824
7.306717	0.1	0.310200
7.308383	0.1	0.313013
7.310050	0.1	0.314158
7.311717	0.1	0.313050
7.313383	0.1	0.309725
7.315050	0.1	0.305288
7.316717	0.1	0.301464
7.318383	0.1	0.299043
7.320050	0.1	0.297516
7.321717	0.1	0.296230
7.323383	0.1	0.294982
7.325050	0.1	0.293832
7.326717	0.1	0.292906
7.328383	0.1	0.292654
7.330050	0.1	0.293739
7.331717	0.1	0.295755
7.333383	0.1	0.296850
7.335050	0.1	0.295732
7.336717	0.1	0.293329
7.338383	0.1	0.292026
7.340050	0.1	0.293469
7.341717	0.1	0.297101
7.343383	0.1	0.300626
7.345050	0.1	0.301925
7.346717	0.1	0.300705
7.348383	0.1	0.298261
7.350050	0.1	0.295877
7.351717	0.1	0.294205
7.353383	0.1	0.293730
7.355050	0.1	0.294503
7.356717	0.1	0.295807
7.358383	0.1	0.296747
7.360050	0.1	0.296887
7.361717	0.1	0.296412
7.363383	0.1	0.296081
7.365050	0.1	0.296677
7.366717	0.1	0.298182
7.368383	0.1	0.299700
7.370050	0.1	0.300831
7.371717	0.1	0.302126
7.373383	0.1	0.303709
7.375050	0.1	0.304636
7.376717	0.1	0.303471
7.378383	0.1	0.299471
7.380050	0.1	0.293809
7.381717	0.1	0.288659
7.383383	0.1	0.285069
7.385050	0.1	0.282759
7.386717	0.1	0.281334
7.388383	0.1	0.281050
7.390050	0.1	0.282899
7.391717	0.1	0.287835
7.393383	0.1	0.295090
7.395050	0.1	0.301907
7.396717	0.1	0.305949
7.398383	0.1	0.307327
7.400050	0.1	0.307811
7.401717	0.1	0.308589
7.403383	0.1	0.309413
7.405050	0.1	0.309320
7.406717	0.1	0.307746
7.408383	0.1	0.305236
7.410050	0.1	0.302908
7.411717	0.1	0.301283
7.413383	0.1	0.300338
7.415050	0.1	0.299932
7.416717	0.1	0.299569
7.418383	0.1	0.298312
7.420050	0.1	0.295662
7.421717	0.1	0.292500
7.423383	0.1	0.290652
7.425050	0.1	0.291220
7.426717	0.1	0.293651
7.428383	0.1	0.296449
7.430050	0.1	0.298987
7.431717	0.1	0.301492
7.433383	0.1	0.303607
7.435050	0.1	0.304813
7.436717	0.1	0.305576
7.438383	0.1	0.306349
7.440050	0.1	0.306908
7.441717	0.1	0.307257
7.443383	0.1	0.307672
7.445050	0.1	0.307816
7.446717	0.1	0.306633
7.448383	0.1	0.303374
7.450050	0.1	0.298279
7.451717	0.1	0.292640
7.453383	0.1	0.288589
7.455050	0.1	0.287853
7.456717	0.1	0.290577
7.458383	0.1	0.295569
7.460050	0.1	0.300971
7.461717	0.1	0.305106
7.463383	0.1	0.307262
7.465050	0.1	0.307467
7.466717	0.1	0.306247
7.468383	0.1	0.304803
7.470050	0.1	0.303886
7.471717	0.1	0.302689
7.473383	0.1	0.300095
7.475050	0.1	0.296147
7.476717	0.1	0.291322
7.478383	0.1	0.286112
7.480050	0.1	0.281706
7.481717	0.1	0.279625
7.483383	0.1	0.280277
7.485050	0.1	0.282829
7.486717	0.1	0.286410
7.488383	0.1	0.290312
7.490050	0.1	0.293716
7.491717	0.1	0.296240
7.493383	0.1	0.298130
7.495050	0.1	0.299835
7.496717	0.1	0.301325
7.498383	0.1	0.301884
7.500050	0.1	0.300799
7.501717	0.1	0.297795
7.503383	0.1	0.292966
7.505050	0.1	0.287467
7.506717	0.1	0.283532
7.508383	0.1	0.282349
7.510050	0.1	0.282675
7.511717	0.1	0.282219
7.513383	0.1	0.280114
7.515050	0.1	0.277706
7.516717	0.1	0.276896
7.518383	0.1	0.277739
7.520050	0.1	0.278358
7.521717	0.1	0.277525
7.523383	0.1	0.276109
7.525050	0.1	0.275718
7.526717	0.1	0.277269
7.528383	0.1	0.280542
7.530050	0.1	0.284333
7.531717	0.1	0.287052
7.533383	0.1	0.287243
7.535050	0.1	0.284594
7.536717	0.1	0.280486
7.538383	0.1	0.276491
7.540050	0.1	0.272901
7.541717	0.1	0.269860
7.543383	0.1	0.268617
7.545050	0.1	0.270163
7.546717	0.1	0.273651
7.548383	0.1	0.277418
7.550050	0.1	0.280598
7.551717	0.1	0.283038
7.553383	0.1	0.284663
7.555050	0.1	0.285516
7.556717	0.1	0.286219
7.558383	0.1	0.287541
7.560050	0.1	0.289218
7.561717	0.1	0.290009
7.563383	0.1	0.289194
7.565050	0.1	0.287388
7.566717	0.1	0.285823
7.568383	0.1	0.285497
7.570050	0.1	0.287239
7.571717	0.1	0.291364
7.573383	0.1	0.296440
7.575050	0.1	0.300198
7.576717	0.1	0.301846
7.578383	0.1	0.301753
7.580050	0.1	0.299793
7.581717	0.1	0.295942
7.583383	0.1	0.291485
7.585050	0.1	0.288412
7.586717	0.1	0.288081
7.588383	0.1	0.290573
7.590050	0.1	0.294764
7.591717	0.1	0.298931
7.593383	0.1	0.301832
7.595050	0.1	0.303197
7.596717	0.1	0.303215
7.598383	0.1	0.301977
7.600050	0.1	0.299676
7.601717	0.1	0.297246
7.603383	0.1	0.296296
7.605050	0.1	0.298005
7.606717	0.1	0.302088
7.608383	0.1	0.307206
7.610050	0.1	0.312245
7.611717	0.1	0.316571
7.613383	0.1	0.319574
7.615050	0.1	0.321046
7.616717	0.1	0.321157
7.618383	0.1	0.319784
7.620050	0.1	0.317376
7.621717	0.1	0.316207
7.623383	0.1	0.318452
7.625050	0.1	0.323197
7.626717	0.1	0.327565
7.628383	0.1	0.330321
7.630050	0.1	0.331854
7.631717	0.1	0.332082
7.633383	0.1	0.330894
7.635050	0.1	0.329032
7.636717	0.1	0.327341
7.638383	0.1	0.326345
7.640050	0.1	0.326652
7.641717	0.1	0.329008
7.643383	0.1	0.333539
7.645050	0.1	0.339346
7.646717	0.1	0.345567
7.648383	0.1	0.351910
7.650050	0.1	0.358233
7.651717	0.1	0.364878
7.653383	0.1	0.372762
7.655050	0.1	0.382103
7.656717	0.1	0.391402
7.658383	0.1	0.398192
7.660050	0.1	0.400981
7.661717	0.1	0.400320
7.663383	0.1	0.397884
7.665050	0.1	0.394965
7.666717	0.1	0.391915
7.668383	0.1	0.388860
7.670050	0.1	0.386597
7.671717	0.1	0.386471
7.673383	0.1	0.389139
7.675050	0.1	0.393740
7.676717	0.1	0.398941
7.678383	0.1	0.404441
7.680050	0.1	0.410574
7.681717	0.1	0.416837
7.683383	0.1	0.422206
7.685050	0.1	0.426909
7.686717	0.1	0.432273
7.688383	0.1	0.438574
7.690050	0.1	0.444078
7.691717	0.1	0.446644
7.693383	0.1	0.445819
7.695050	0.1	0.443025
7.696717	0.1	0.440539
7.698383	0.1	0.440059
7.700050	0.1	0.441470
7.701717	0.1	0.443575
7.703383	0.1	0.445684
7.705050	0.1	0.448106
7.706717	0.1	0.451468
7.708383	0.1	0.455594
7.710050	0.1	0.459547
7.711717	0.1	0.462881
7.713383	0.1	0.465782
7.715050	0.1	0.468143
7.716717	0.1	0.469782
7.718383	0.1	0.471114
7.720050	0.1	0.472441
7.721717	0.1	0.473578
7.723383	0.1	0.474495
7.725050	0.1	0.474751
7.726717	0.1	0.473144
7.728383	0.1	0.469759
7.730050	0.1	0.466621
7.731717	0.1	0.464963
7.733383	0.1	0.463845
7.735050	0.1	0.462197
7.736717	0.1	0.460260
7.738383	0.1	0.458634
7.740050	0.1	0.457428
7.741717	0.1	0.456544
7.743383	0.1	0.456013
7.745050	0.1	0.455324
7.746717	0.1	0.453521
7.748383	0.1	0.450686
7.750050	0.1	0.448204
7.751717	0.1	0.447300
7.753383	0.1	0.447812
7.755050	0.1	0.448441
7.756717	0.1	0.448031
7.758383	0.1	0.446266
7.760050	0.1	0.443538
7.761717	0.1	0.440516
7.763383	0.1	0.437787
7.765050	0.1	0.435491
7.766717	0.1	0.433018
7.768383	0.1	0.429288
7.770050	0.1	0.424040
7.771717	0.1	0.418783
7.773383	0.1	0.415561
7.775050	0.1	0.414914
7.776717	0.1	0.415551
7.778383	0.1	0.415542
7.780050	0.1	0.413754
7.781717	0.1	0.410518
7.783383	0.1	0.407151
7.785050	0.1	0.404869
7.786717	0.1	0.403943
7.788383	0.1	0.404082
7.790050	0.1	0.405195
7.791717	0.1	0.406671
7.793383	0.1	0.407053
7.795050	0.1	0.405461
7.796717	0.1	0.402201
7.798383	0.1	0.398168
7.800050	0.1	0.394615
7.801717	0.1	0.392762
7.803383	0.1	0.392939
7.805050	0.1	0.394131
7.806717	0.1	0.394853
7.808383	0.1	0.394606
7.810050	0.1	0.394275
7.811717	0.1	0.394844
7.813383	0.1	0.395877
7.815050	0.1	0.395784
7.816717	0.1	0.393721
7.818383	0.1	0.390545
7.820050	0.1	0.387821
7.821717	0.1	0.386867
7.823383	0.1	0.387947
7.825050	0.1	0.389954
7.826717	0.1	0.391724
7.828383	0.1	0.393167
7.830050	0.1	0.394662
7.831717	0.1	0.396385
7.833383	0.1	0.397936
7.835050	0.1	0.398094
7.836717	0.1	0.395630
7.838383	0.1	0.390592
7.840050	0.1	0.384264
7.841717	0.1	0.377921
7.843383	0.1	0.372389
7.845050	0.1	0.368459
7.846717	0.1	0.366638
7.848383	0.1	0.366559
7.850050	0.1	0.367467
7.851717	0.1	0.369097
7.853383	0.1	0.371821
7.855050	0.1	0.375845
7.856717	0.1	0.380143
7.858383	0.1	0.382951
7.860050	0.1	0.383416
7.861717	0.1	0.382108
7.863383	0.1	0.380129
7.865050	0.1	0.378541
7.866717	0.1	0.377791
7.868383	0.1	0.377581
7.870050	0.1	0.377698
7.871717	0.1	0.378215
7.873383	0.1	0.378955
7.875050	0.1	0.379328
7.876717	0.1	0.378508
7.878383	0.1	0.375658
7.880050	0.1	0.370797
7.881717	0.1	0.365311
7.883383	0.1	0.360766
7.885050	0.1	0.357921
7.886717	0.1	0.357586
7.888383	0.1	0.360617
7.890050	0.1	0.366359
7.891717	0.1	0.372161
7.893383	0.1	0.374969
7.895050	0.1	0.373689
7.896717	0.1	0.370177
7.898383	0.1	0.367654
7.900050	0.1	0.368045
7.901717	0.1	0.370704
7.903383	0.1	0.373498
7.905050	0.1	0.374713
7.906717	0.1	0.373973
7.908383	0.1	0.372366
7.910050	0.1	0.371779
7.911717	0.1	0.373591
7.913383	0.1	0.377637
7.915050	0.1	0.382215
7.916717	0.1	0.385419
7.918383	0.1	0.386597
7.920050	0.1	0.386555
7.921717	0.1	0.387160
7.923383	0.1	0.389954
7.925050	0.1	0.394247
7.926717	0.1	0.397423
7.928383	0.1	0.396967
7.930050	0.1	0.392203
7.931717	0.1	0.384930
7.933383	0.1	0.378410
7.935050	0.1	0.375304
7.936717	0.1	0.375994
7.938383	0.1	0.378615
7.940050	0.1	0.381409
7.941717	0.1	0.384604
7.943383	0.1	0.389027
7.945050	0.1	0.393926
7.946717	0.1	0.397270
7.948383	0.1	0.398001
7.950050	0.1	0.396934
7.951717	0.1	0.395137
7.953383	0.1	0.392799
7.955050	0.1	0.390066
7.956717	0.1	0.388059
7.958383	0.1	0.388208
7.960050	0.1	0.390713
7.961717	0.1	0.394206
7.963383	0.1	0.397037
7.965050	0.1	0.398410
7.966717	0.1	0.398555
7.968383	0.1	0.397936
7.970050	0.1	0.396324
7.971717	0.1	0.393437
7.973383	0.1	0.390611
7.975050	0.1	0.390238
7.976717	0.1	0.392911
7.978383	0.1	0.396692
7.980050	0.1	0.399393
7.981717	0.1	0.400329
7.983383	0.1	0.400073
7.985050	0.1	0.399314
7.986717	0.1	0.398662
7.988383	0.1	0.398909
7.990050	0.1	0.400357
7.991717	0.1	0.402248
7.993383	0.1	0.403207
7.995050	0.1	0.402126
7.996717	0.1	0.398927
7.998383	0.1	0.394541
8.000050	0.1	0.390112
8.001717	0.1	0.386857
8.003383	0.1	0.386601
8.005050	0.1	0.390653
8.006717	0.1	0.397046
8.008383	0.1	0.401065
8.010050	0.1	0.400669
8.011717	0.1	0.398769
8.013383	0.1	0.398904
8.015050	0.1	0.401079
8.016717	0.1	0.402778
8.018383	0.1	0.402443
8.020050	0.1	0.400562
8.021717	0.1	0.398424
8.023383	0.1	0.397242
8.025050	0.1	0.397805
8.026717	0.1	0.400180
8.028383	0.1	0.403565
8.030050	0.1	0.406262
8.031717	0.1	0.406723
8.033383	0.1	0.405326
8.035050	0.1	0.404180
8.036717	0.1	0.404450
8.038383	0.1	0.404567
8.040050	0.1	0.402317
8.041717	0.1	0.397433
8.043383	0.1	0.391272
8.045050	0.1	0.385186
8.046717	0.1	0.379770
8.048383	0.1	0.375817
8.050050	0.1	0.374666
8.051717	0.1	0.376673
8.053383	0.1	0.380436
8.055050	0.1	0.384282
8.056717	0.1	0.387621
8.058383	0.1	0.390280
8.060050	0.1	0.391677
8.061717	0.1	0.391691
8.063383	0.1	0.391165
8.065050	0.1	0.391011
8.066717	0.1	0.391528
8.068383	0.1	0.392352
8.070050	0.1	0.392701
8.071717	0.1	0.392091
8.073383	0.1	0.390746
8.075050	0.1	0.389349
8.076717	0.1	0.388180
8.078383	0.1	0.386829
8.080050	0.1	0.385195
8.081717	0.1	0.384189
8.083383	0.1	0.384827
8.085050	0.1	0.386881
8.086717	0.1	0.388748
8.088383	0.1	0.389041
8.090050	0.1	0.387887
8.091717	0.1	0.385870
8.093383	0.1	0.382997
8.095050	0.1	0.379328
8.096717	0.1	0.375407
8.098383	0.1	0.372203
8.100050	0.1	0.370429
8.101717	0.1	0.369204
8.103383	0.1	0.367034
8.105050	0.1	0.364548
8.106717	0.1	0.364180
8.108383	0.1	0.366722
8.110050	0.1	0.370187
8.111717	0.1	0.371914
8.113383	0.1	0.370736
8.115050	0.1	0.367193
8.116717	0.1	0.362224
8.118383	0.1	0.356692
8.120050	0.1	0.351812
8.121717	0.1	0.348859
8.123383	0.1	0.348389
8.125050	0.1	0.350042
8.126717	0.1	0.353032
8.128383	0.1	0.356263
8.130050	0.1	0.357968
8.131717	0.1	0.356897
8.133383	0.1	0.353688
8.135050	0.1	0.349996
8.136717	0.1	0.347197
8.138383	0.1	0.345651
8.140050	0.1	0.344212
8.141717	0.1	0.341479
8.143383	0.1	0.337637
8.145050	0.1	0.334354
8.146717	0.1	0.333348
8.148383	0.1	0.334536
8.150050	0.1	0.335742
8.151717	0.1	0.334871
8.153383	0.1	0.331788
8.155050	0.1	0.328287
8.156717	0.1	0.326522
8.158383	0.1	0.327174
8.160050	0.1	0.328794
8.161717	0.1	0.329469
8.163383	0.1	0.328938
8.165050	0.1	0.328524
8.166717	0.1	0.329781
8.168383	0.1	0.333507
8.170050	0.1	0.338736
8.171717	0.1	0.342703
8.173383	0.1	0.342899
8.175050	0.1	0.339025
8.176717	0.1	0.332827
8.178383	0.1	0.326652
8.180050	0.1	0.321888
8.181717	0.1	0.318149
8.183383	0.1	0.314559
8.185050	0.1	0.311681
8.186717	0.1	0.310894
8.188383	0.1	0.312258
8.190050	0.1	0.314144
8.191717	0.1	0.314894
8.193383	0.1	0.314224
8.195050	0.1	0.313045
8.196717	0.1	0.312221
8.198383	0.1	0.311718
8.200050	0.1	0.310387
8.201717	0.1	0.306759
8.203383	0.1	0.300827
8.205050	0.1	0.294582
8.206717	0.1	0.290424
8.208383	0.1	0.289353
8.210050	0.1	0.290708
8.211717	0.1	0.293260
8.213383	0.1	0.295928
8.215050	0.1	0.297874
8.216717	0.1	0.299010
8.218383	0.1	0.300054
8.220050	0.1	0.301772
8.221717	0.1	0.304407
8.223383	0.1	0.307318
8.225050	0.1	0.309362
8.226717	0.1	0.310033
8.228383	0.1	0.309525
8.230050	0.1	0.308082
8.231717	0.1	0.305991
8.233383	0.1	0.303695
8.235050	0.1	0.301572
8.236717	0.1	0.299751
8.238383	0.1	0.298577
8.240050	0.1	0.299006
8.241717	0.1	0.301371
8.243383	0.1	0.304589
8.245050	0.1	0.307499
8.246717	0.1	0.309926
8.248383	0.1	0.311919
8.250050	0.1	0.313274
8.251717	0.1	0.313772
8.253383	0.1	0.313288
8.255050	0.1	0.311998
8.256717	0.1	0.310456
8.258383	0.1	0.308948
8.260050	0.1	0.307462
8.261717	0.1	0.306410
8.263383	0.1	0.306955
8.265050	0.1	0.310233
8.266717	0.1	0.315290
8.268383	0.1	0.318927
8.270050	0.1	0.318890
8.271717	0.1	0.316091
8.273383	0.1	0.312775
8.275050	0.1	0.309660
8.276717	0.1	0.306470
8.278383	0.1	0.304258
8.280050	0.1	0.304873
8.281717	0.1	0.308715
8.283383	0.1	0.314373
8.285050	0.1	0.319947
8.286717	0.1	0.323765
8.288383	0.1	0.324692
8.290050	0.1	0.322647
8.291717	0.1	0.318936
8.293383	0.1	0.315374
8.295050	0.1	0.312813
8.296717	0.1	0.310703
8.298383	0.1	0.308161
8.300050	0.1	0.304705
8.301717	0.1	0.300333
8.303383	0.1	0.295839
8.305050	0.1	0.292119
8.306717	0.1	0.288868
8.308383	0.1	0.285306
8.310050	0.1	0.281809
8.311717	0.1	0.279187
8.313383	0.1	0.277292
8.315050	0.1	0.275564
8.316717	0.1	0.273893
8.318383	0.1	0.272347
8.320050	0.1	0.271415
8.321717	0.1	0.272267
8.323383	0.1	0.275052
8.325050	0.1	0.277697
8.326717	0.1	0.277739
8.328383	0.1	0.274647
8.330050	0.1	0.270428
8.331717	0.1	0.268379
8.333383	0.1	0.270242
8.335050	0.1	0.274125
8.336717	0.1	0.276300
8.338383	0.1	0.275145
8.340050	0.1	0.272091
8.341717	0.1	0.269366
8.343383	0.1	0.268384
8.345050	0.1	0.269194
8.346717	0.1	0.270405
8.348383	0.1	0.270274
8.350050	0.1	0.267811
8.351717	0.1	0.262973
8.353383	0.1	0.256631
8.355050	0.1	0.249911
8.356717	0.1	0.243755
8.358383	0.1	0.239382
8.360050	0.1	0.237459
8.361717	0.1	0.236901
8.363383	0.1	0.235876
8.365050	0.1	0.233576
8.366717	0.1	0.230754
8.368383	0.1	0.228677
8.370050	0.1	0.228193
8.371717	0.1	0.229729
8.373383	0.1	0.233036
8.375050	0.1	0.236984
8.376717	0.1	0.240467
8.378383	0.1	0.243024
8.380050	0.1	0.244803
8.381717	0.1	0.246093
8.383383	0.1	0.246768
8.385050	0.1	0.246335
8.386717	0.1	0.244514
8.388383	0.1	0.241771
8.390050	0.1	0.239382
8.391717	0.1	0.238419
8.393383	0.1	0.239010
8.395050	0.1	0.241124
8.396717	0.1	0.244649
8.398383	0.1	0.248263
8.400050	0.1	0.250335
8.401717	0.1	0.250926
8.403383	0.1	0.251108
8.405050	0.1	0.251159
8.406717	0.1	0.250675
8.408383	0.1	0.249511
8.410050	0.1	0.247955
8.411717	0.1	0.246731
8.413383	0.1	0.246465
8.415050	0.1	0.246731
8.416717	0.1	0.246372
8.418383	0.1	0.244961
8.420050	0.1	0.243690
8.421717	0.1	0.244598
8.423383	0.1	0.248561
8.425050	0.1	0.254014
8.426717	0.1	0.257939
8.428383	0.1	0.258079
8.430050	0.1	0.254274
8.431717	0.1	0.247872
8.433383	0.1	0.240798
8.435050	0.1	0.235676
8.436717	0.1	0.234782
8.438383	0.1	0.237571
8.440050	0.1	0.240919
8.441717	0.1	0.242335
8.443383	0.1	0.241389
8.445050	0.1	0.238777
8.446717	0.1	0.236197
8.448383	0.1	0.235271
8.450050	0.1	0.235443
8.451717	0.1	0.234907
8.453383	0.1	0.233511
8.455050	0.1	0.232779
8.456717	0.1	0.233506
8.458383	0.1	0.234898
8.460050	0.1	0.235499
8.461717	0.1	0.234288
8.463383	0.1	0.231927
8.465050	0.1	0.230707
8.466717	0.1	0.231983
8.468383	0.1	0.234810
8.470050	0.1	0.237604
8.471717	0.1	0.239266
8.473383	0.1	0.238903
8.475050	0.1	0.236337
8.476717	0.1	0.232691
8.478383	0.1	0.229594
8.480050	0.1	0.227871
8.481717	0.1	0.227173
8.483383	0.1	0.226959
8.485050	0.1	0.227457
8.486717	0.1	0.229157
8.488383	0.1	0.232188
8.490050	0.1	0.236649
8.491717	0.1	0.242451
8.493383	0.1	0.249068
8.495050	0.1	0.255750
8.496717	0.1	0.261064
8.498383	0.1	0.262870
8.500050	0.1	0.260165
8.501717	0.1	0.254381
8.503383	0.1	0.248468
8.505050	0.1	0.244966
8.506717	0.1	0.244267
8.508383	0.1	0.244593
8.510050	0.1	0.244258
8.511717	0.1	0.243299
8.513383	0.1	0.242544
8.515050	0.1	0.242251
8.516717	0.1	0.241674
8.518383	0.1	0.239457
8.520050	0.1	0.234996
8.521717	0.1	0.229455
8.523383	0.1	0.224831
8.525050	0.1	0.222749
8.526717	0.1	0.224048
8.528383	0.1	0.228141
8.530050	0.1	0.233073
8.531717	0.1	0.237301
8.533383	0.1	0.241078
8.535050	0.1	0.245180
8.536717	0.1	0.249078
8.538383	0.1	0.251578
8.540050	0.1	0.252272
8.541717	0.1	0.251750
8.543383	0.1	0.250926
8.545050	0.1	0.250097
8.546717	0.1	0.248924
8.548383	0.1	0.247811
8.550050	0.1	0.248235
8.551717	0.1	0.251033
8.553383	0.1	0.255527
8.555050	0.1	0.260952
8.556717	0.1	0.266791
8.558383	0.1	0.271634
8.560050	0.1	0.274195
8.561717	0.1	0.275322
8.563383	0.1	0.276873
8.565050	0.1	0.279373
8.566717	0.1	0.281385
8.568383	0.1	0.280798
8.570050	0.1	0.277217
8.571717	0.1	0.272547
8.573383	0.1	0.268985
8.575050	0.1	0.267471
8.576717	0.1	0.267727
8.578383	0.1	0.268505
8.580050	0.1	0.268635
8.581717	0.1	0.268384
8.583383	0.1	0.268845
8.585050	0.1	0.270098
8.586717	0.1	0.271257
8.588383	0.1	0.271811
8.590050	0.1	0.272016
8.591717	0.1	0.272328
8.593383	0.1	0.273129
8.595050	0.1	0.274652
8.596717	0.1	0.276840
8.598383	0.1	0.279625
8.600050	0.1	0.283266
8.601717	0.1	0.287490
8.603383	0.1	0.291057
8.605050	0.1	0.292715
8.606717	0.1	0.292109
8.608383	0.1	0.289944
8.610050	0.1	0.287713
8.611717	0.1	0.286531
8.613383	0.1	0.286237
8.615050	0.1	0.286251
8.616717	0.1	0.286233
8.618383	0.1	0.285548
8.620050	0.1	0.283560
8.621717	0.1	0.280999
8.623383	0.1	0.279373
8.625050	0.1	0.278703
8.626717	0.1	0.277651
8.628383	0.1	0.275802
8.630050	0.1	0.274247
8.631717	0.1	0.274158
8.633383	0.1	0.275555
8.635050	0.1	0.277827
8.636717	0.1	0.280016
8.638383	0.1	0.280337
8.640050	0.1	0.277571
8.641717	0.1	0.272603
8.643383	0.1	0.267373
8.645050	0.1	0.263159
8.646717	0.1	0.259927
8.648383	0.1	0.256756
8.650050	0.1	0.252998
8.651717	0.1	0.248789
8.653383	0.1	0.244752
8.655050	0.1	0.241562
8.656717	0.1	0.239434
8.658383	0.1	0.237757
8.660050	0.1	0.235518
8.661717	0.1	0.232356
8.663383	0.1	0.228635
8.665050	0.1	0.224872
8.666717	0.1	0.221990
8.668383	0.1	0.221175
8.670050	0.1	0.222968
8.671717	0.1	0.226717
8.673383	0.1	0.230419
8.675050	0.1	0.232109
8.676717	0.1	0.231890
8.678383	0.1	0.231196
8.680050	0.1	0.230540
8.681717	0.1	0.229203
8.683383	0.1	0.226265
8.685050	0.1	0.222027
8.686717	0.1	0.217860
8.688383	0.1	0.214428
8.690050	0.1	0.211764
8.691717	0.1	0.210269
8.693383	0.1	0.210297
8.695050	0.1	0.211275
8.696717	0.1	0.211811
8.698383	0.1	0.210945
8.700050	0.1	0.209310
8.701717	0.1	0.208258
8.703383	0.1	0.208514
8.705050	0.1	0.209659
8.706717	0.1	0.209985
8.708383	0.1	0.207927
8.710050	0.1	0.203867
8.711717	0.1	0.199107
8.713383	0.1	0.194050
8.715050	0.1	0.188272
8.716717	0.1	0.181799
8.718383	0.1	0.176108
8.720050	0.1	0.173473
8.721717	0.1	0.175117
8.723383	0.1	0.180495
8.725050	0.1	0.187443
8.726717	0.1	0.193305
8.728383	0.1	0.196872
8.730050	0.1	0.198474
8.731717	0.1	0.198409
8.733383	0.1	0.196476
8.735050	0.1	0.192518
8.736717	0.1	0.187061
8.738383	0.1	0.181752
8.740050	0.1	0.178167
8.741717	0.1	0.176090
8.743383	0.1	0.173924
8.745050	0.1	0.170623
8.746717	0.1	0.166483
8.748383	0.1	0.162772
8.750050	0.1	0.160919
8.751717	0.1	0.161766
8.753383	0.1	0.165673
8.755050	0.1	0.172560
8.756717	0.1	0.181003
8.758383	0.1	0.188486
8.760050	0.1	0.193198
8.761717	0.1	0.194511
8.763383	0.1	0.192639
8.765050	0.1	0.188816
8.766717	0.1	0.185021
8.768383	0.1	0.182749
8.770050	0.1	0.181650
8.771717	0.1	0.180113
8.773383	0.1	0.177976
8.775050	0.1	0.176998
8.776717	0.1	0.178134
8.778383	0.1	0.180379
8.780050	0.1	0.182404
8.781717	0.1	0.183894
8.783383	0.1	0.184970
8.785050	0.1	0.185180
8.786717	0.1	0.183745
8.788383	0.1	0.180770
8.790050	0.1	0.177869
8.791717	0.1	0.177231
8.793383	0.1	0.179545
8.795050	0.1	0.183256
8.796717	0.1	0.186511
8.798383	0.1	0.189384
8.800050	0.1	0.193403
8.801717	0.1	0.199103
8.803383	0.1	0.205357
8.805050	0.1	0.210879
8.806717	0.1	0.214721
8.808383	0.1	0.215983
8.810050	0.1	0.214400
8.811717	0.1	0.211019
8.813383	0.1	0.207545
8.815050	0.1	0.205352
8.816717	0.1	0.205487
8.818383	0.1	0.208351
8.820050	0.1	0.213208
8.821717	0.1	0.218744
8.823383	0.1	0.223764
8.825050	0.1	0.227070
8.826717	0.1	0.227480
8.828383	0.1	0.225040
8.830050	0.1	0.222060
8.831717	0.1	0.221543
8.833383	0.1	0.224630
8.835050	0.1	0.230279
8.836717	0.1	0.236714
8.838383	0.1	0.242870
8.840050	0.1	0.248649
8.841717	0.1	0.253906
8.843383	0.1	0.257902
8.845050	0.1	0.259997
8.846717	0.1	0.260458
8.848383	0.1	0.260775
8.850050	0.1	0.262791
8.851717	0.1	0.266992
8.853383	0.1	0.272267
8.855050	0.1	0.277413
8.856717	0.1	0.281497
8.858383	0.1	0.283569
8.860050	0.1	0.283760
8.861717	0.1	0.283853
8.863383	0.1	0.285525
8.865050	0.1	0.288663
8.866717	0.1	0.292021
8.868383	0.1	0.294955
8.870050	0.1	0.297739
8.871717	0.1	0.300580
8.873383	0.1	0.303341
8.875050	0.1	0.306019
8.876717	0.1	0.308640
8.878383	0.1	0.310848
8.880050	0.1	0.312277
8.881717	0.1	0.313069
8.883383	0.1	0.313697
8.885050	0.1	0.314629
8.886717	0.1	0.316170
8.888383	0.1	0.318815
8.890050	0.1	0.323327
8.891717	0.1	0.329851
8.893383	0.1	0.337078
8.895050	0.1	0.342820
8.896717	0.1	0.345726
8.898383	0.1	0.345944
8.900050	0.1	0.344138
8.901717	0.1	0.341223
8.903383	0.1	0.338717
8.905050	0.1	0.337572
8.906717	0.1	0.337134
8.908383	0.1	0.336436
8.910050	0.1	0.335439
8.911717	0.1	0.334573
8.913383	0.1	0.333874
8.915050	0.1	0.333409
8.916717	0.1	0.333842
8.918383	0.1	0.335346
8.920050	0.1	0.336799
8.921717	0.1	0.337139
8.923383	0.1	0.336324
8.925050	0.1	0.334829
8.926717	0.1	0.333125
8.928383	0.1	0.332030
8.930050	0.1	0.332487
8.931717	0.1	0.334089
8.933383	0.1	0.335355
8.935050	0.1	0.335430
8.936717	0.1	0.334410
8.938383	0.1	0.332622
8.940050	0.1	0.330484
8.941717	0.1	0.328580
8.943383	0.1	0.327113
8.945050	0.1	0.325455
8.946717	0.1	0.322643
8.948383	0.1	0.318387
8.950050	0.1	0.313455
8.951717	0.1	0.309097
8.953383	0.1	0.306144
8.955050	0.1	0.304561
8.956717	0.1	0.303993
8.958383	0.1	0.304454
8.960050	0.1	0.305772
8.961717	0.1	0.307178
8.963383	0.1	0.307956
8.965050	0.1	0.307504
8.966717	0.1	0.305483
8.968383	0.1	0.302908
8.970050	0.1	0.301665
8.971717	0.1	0.302419
8.973383	0.1	0.303951
8.975050	0.1	0.304631
8.976717	0.1	0.303769
8.978383	0.1	0.301623
8.980050	0.1	0.298889
8.981717	0.1	0.296286
8.983383	0.1	0.294102
8.985050	0.1	0.292175
8.986717	0.1	0.290317
8.988383	0.1	0.288892
8.990050	0.1	0.288831
8.991717	0.1	0.290768
8.993383	0.1	0.294400
8.995050	0.1	0.298596
8.996717	0.1	0.301846
8.998383	0.1	0.302722
9.000050	0.1	0.300398
9.001717	0.1	0.295159
9.003383	0.1	0.288589
9.005050	0.1	0.283062
9.006717	0.1	0.280645
9.008383	0.1	0.281506
9.010050	0.1	0.283625
9.011717	0.1	0.284854
9.013383	0.1	0.284696
9.015050	0.1	0.284216
9.016717	0.1	0.285055
9.018383	0.1	0.287662
9.020050	0.1	0.289623
9.021717	0.1	0.287364
9.023383	0.1	0.280566
9.025050	0.1	0.272715
9.026717	0.1	0.267373
9.028383	0.1	0.266465
9.030050	0.1	0.270316
9.031717	0.1	0.277110
9.033383	0.1	0.283895
9.035050	0.1	0.288622
9.036717	0.1	0.290694
9.038383	0.1	0.290480
9.040050	0.1	0.288929
9.041717	0.1	0.287197
9.043383	0.1	0.286293
9.045050	0.1	0.286619
9.046717	0.1	0.287364
9.048383	0.1	0.287034
9.050050	0.1	0.285264
9.051717	0.1	0.283197
9.053383	0.1	0.281921
9.055050	0.1	0.282032
9.056717	0.1	0.283937
9.058383	0.1	0.287299
9.060050	0.1	0.290745
9.061717	0.1	0.292035
9.063383	0.1	0.289050
9.065050	0.1	0.282070
9.066717	0.1	0.273953
9.068383	0.1	0.267271
9.070050	0.1	0.263005
9.071717	0.1	0.261590
9.073383	0.1	0.263266
9.075050	0.1	0.267709
9.076717	0.1	0.274032
9.078383	0.1	0.280673
9.080050	0.1	0.285646
9.081717	0.1	0.288133
9.083383	0.1	0.289357
9.085050	0.1	0.290936
9.086717	0.1	0.292845
9.088383	0.1	0.293930
9.090050	0.1	0.293478
9.091717	0.1	0.291443
9.093383	0.1	0.288100
9.095050	0.1	0.284035
9.096717	0.1	0.279895
9.098383	0.1	0.276100
9.100050	0.1	0.272919
9.101717	0.1	0.270242
9.103383	0.1	0.267569
9.105050	0.1	0.264887
9.106717	0.1	0.263015
9.108383	0.1	0.262698
9.110050	0.1	0.263690
9.111717	0.1	0.265059
9.113383	0.1	0.266032
9.115050	0.1	0.266847
9.116717	0.1	0.268593
9.118383	0.1	0.271634
9.120050	0.1	0.274652
9.121717	0.1	0.275606
9.123383	0.1	0.273339
9.125050	0.1	0.268663
9.126717	0.1	0.264058
9.128383	0.1	0.261688
9.130050	0.1	0.261744
9.131717	0.1	0.262805
9.133383	0.1	0.263178
9.135050	0.1	0.261632
9.136717	0.1	0.257683
9.138383	0.1	0.252067
9.140050	0.1	0.246600
9.141717	0.1	0.242931
9.143383	0.1	0.241357
9.145050	0.1	0.241078
9.146717	0.1	0.241227
9.148383	0.1	0.241292
9.150050	0.1	0.240849
9.151717	0.1	0.239830
9.153383	0.1	0.239369
9.155050	0.1	0.241371
9.156717	0.1	0.246093
9.158383	0.1	0.251541
9.160050	0.1	0.255513
9.161717	0.1	0.256817
9.163383	0.1	0.255415
9.165050	0.1	0.252197
9.166717	0.1	0.248156
9.168383	0.1	0.243555
9.170050	0.1	0.238535
9.171717	0.1	0.234130
9.173383	0.1	0.231690
9.175050	0.1	0.231853
9.176717	0.1	0.234642
9.178383	0.1	0.239373
9.180050	0.1	0.244300
9.181717	0.1	0.247415
9.183383	0.1	0.247643
9.185050	0.1	0.245017
9.186717	0.1	0.240477
9.188383	0.1	0.235834
9.190050	0.1	0.233622
9.191717	0.1	0.235969
9.193383	0.1	0.242917
9.195050	0.1	0.252253
9.196717	0.1	0.260947
9.198383	0.1	0.266242
9.200050	0.1	0.266340
9.201717	0.1	0.261865
9.203383	0.1	0.256137
9.205050	0.1	0.252421
9.206717	0.1	0.251327
9.208383	0.1	0.251322
9.210050	0.1	0.250386
9.211717	0.1	0.247029
9.213383	0.1	0.241413
9.215050	0.1	0.235648
9.216717	0.1	0.231559
9.218383	0.1	0.228733
9.220050	0.1	0.225767
9.221717	0.1	0.222148
9.223383	0.1	0.218395
9.225050	0.1	0.215368
9.226717	0.1	0.213701
9.228383	0.1	0.213543
9.230050	0.1	0.214330
9.231717	0.1	0.214782
9.233383	0.1	0.213571
9.235050	0.1	0.210139
9.236717	0.1	0.205250
9.238383	0.1	0.200891
9.240050	0.1	0.198833
9.241717	0.1	0.199354
9.243383	0.1	0.201534
9.245050	0.1	0.203955
9.246717	0.1	0.205338
9.248383	0.1	0.205161
9.250050	0.1	0.203880
9.251717	0.1	0.202297
9.253383	0.1	0.200486
9.255050	0.1	0.197864
9.256717	0.1	0.194050
9.258383	0.1	0.189138
9.260050	0.1	0.183848
9.261717	0.1	0.179708
9.263383	0.1	0.178288
9.265050	0.1	0.179806
9.266717	0.1	0.182772
9.268383	0.1	0.185603
9.270050	0.1	0.188281
9.271717	0.1	0.191634
9.273383	0.1	0.195899
9.275050	0.1	0.200504
9.276717	0.1	0.204318
9.278383	0.1	0.206251
9.280050	0.1	0.206041
9.281717	0.1	0.204602
9.283383	0.1	0.203429
9.285050	0.1	0.203205
9.286717	0.1	0.203340
9.288383	0.1	0.203028
9.290050	0.1	0.202483
9.291717	0.1	0.202768
9.293383	0.1	0.204304
9.295050	0.1	0.206111
9.296717	0.1	0.206991
9.298383	0.1	0.206535
9.300050	0.1	0.205105
9.301717	0.1	0.203545
9.303383	0.1	0.202670
9.305050	0.1	0.203345
9.306717	0.1	0.206274
9.308383	0.1	0.210949
9.310050	0.1	0.215122
9.311717	0.1	0.216537
9.313383	0.1	0.215443
9.315050	0.1	0.214386
9.316717	0.1	0.215536
9.318383	0.1	0.219182
9.320050	0.1	0.224188
9.321717	0.1	0.228970
9.323383	0.1	0.232649
9.325050	0.1	0.235680
9.326717	0.1	0.238894
9.328383	0.1	0.242572
9.330050	0.1	0.246586
9.331717	0.1	0.250824
9.333383	0.1	0.255480
9.335050	0.1	0.260896
9.336717	0.1	0.267085
9.338383	0.1	0.273651
9.340050	0.1	0.279695
9.341717	0.1	0.283900
9.343383	0.1	0.285674
9.345050	0.1	0.286116
9.346717	0.1	0.286940
9.348383	0.1	0.288868
9.350050	0.1	0.292026
9.351717	0.1	0.296375
9.353383	0.1	0.300729
9.355050	0.1	0.302983
9.356717	0.1	0.302396
9.358383	0.1	0.300528
9.360050	0.1	0.299858
9.361717	0.1	0.301772
9.363383	0.1	0.305171
9.365050	0.1	0.307881
9.366717	0.1	0.309260
9.368383	0.1	0.309832
9.370050	0.1	0.309283
9.371717	0.1	0.306787
9.373383	0.1	0.303108
9.375050	0.1	0.300412
9.376717	0.1	0.299662
9.378383	0.1	0.300333
9.380050	0.1	0.302079
9.381717	0.1	0.305078
9.383383	0.1	0.309316
9.385050	0.1	0.314228
9.386717	0.1	0.318866
9.388383	0.1	0.322280
9.390050	0.1	0.323867
9.391717	0.1	0.323555
9.393383	0.1	0.321637
9.395050	0.1	0.318666
9.396717	0.1	0.315434
9.398383	0.1	0.312775
9.400050	0.1	0.311276
9.401717	0.1	0.311108
9.403383	0.1	0.311905
9.405050	0.1	0.312566
9.406717	0.1	0.312226
9.408383	0.1	0.311765
9.410050	0.1	0.312380
9.411717	0.1	0.313302
9.413383	0.1	0.312985
9.415050	0.1	0.311169
9.416717	0.1	0.309106
9.418383	0.1	0.308515
9.420050	0.1	0.310368
9.421717	0.1	0.314466
9.423383	0.1	0.319364
9.425050	0.1	0.322894
9.426717	0.1	0.323514
9.428383	0.1	0.321544
9.430050	0.1	0.318908
9.431717	0.1	0.317558
9.433383	0.1	0.318130
9.435050	0.1	0.319602
9.436717	0.1	0.320012
9.438383	0.1	0.317702
9.440050	0.1	0.312575
9.441717	0.1	0.306051
9.443383	0.1	0.299742
9.445050	0.1	0.294726
9.446717	0.1	0.291569
9.448383	0.1	0.290326
9.450050	0.1	0.290619
9.451717	0.1	0.291881
9.453383	0.1	0.293814
9.455050	0.1	0.296882
9.456717	0.1	0.301530
9.458383	0.1	0.306931
9.460050	0.1	0.311271
9.461717	0.1	0.313185
9.463383	0.1	0.312808
9.465050	0.1	0.311476
9.466717	0.1	0.310806
9.468383	0.1	0.311416
9.470050	0.1	0.312328
9.471717	0.1	0.311914
9.473383	0.1	0.309562
9.475050	0.1	0.306400
9.476717	0.1	0.304296
9.478383	0.1	0.304431
9.480050	0.1	0.306992
9.481717	0.1	0.311346
9.483383	0.1	0.316007
9.485050	0.1	0.319392
9.486717	0.1	0.320920
9.488383	0.1	0.321334
9.490050	0.1	0.321981
9.491717	0.1	0.323011
9.493383	0.1	0.323118
9.495050	0.1	0.322098
9.496717	0.1	0.321562
9.498383	0.1	0.322605
9.500050	0.1	0.324319
9.501717	0.1	0.324771
9.503383	0.1	0.323108
9.505050	0.1	0.320775
9.506717	0.1	0.320515
9.508383	0.1	0.323742
9.510050	0.1	0.329171
9.511717	0.1	0.334391
9.513383	0.1	0.338126
9.515050	0.1	0.340389
9.516717	0.1	0.341772
9.518383	0.1	0.343001
9.520050	0.1	0.344608
9.521717	0.1	0.346764
9.523383	0.1	0.349074
9.525050	0.1	0.350419
9.526717	0.1	0.349632
9.528383	0.1	0.346731
9.530050	0.1	0.343248
9.531717	0.1	0.340762
9.533383	0.1	0.339658
9.535050	0.1	0.339509
9.536717	0.1	0.340254
9.538383	0.1	0.342499
9.540050	0.1	0.346676
9.541717	0.1	0.352240
9.543383	0.1	0.358061
9.545050	0.1	0.362950
9.546717	0.1	0.365665
9.548383	0.1	0.365586
9.550050	0.1	0.363607
9.551717	0.1	0.361521
9.553383	0.1	0.360743
9.555050	0.1	0.362066
9.556717	0.1	0.365628
9.558383	0.1	0.370597
9.560050	0.1	0.375314
9.561717	0.1	0.378243
9.563383	0.1	0.379407
9.565050	0.1	0.380198
9.566717	0.1	0.381540
9.568383	0.1	0.383155
9.570050	0.1	0.384739
9.571717	0.1	0.386490
9.573383	0.1	0.388552
9.575050	0.1	0.390941
9.576717	0.1	0.394057
9.578383	0.1	0.398173
9.580050	0.1	0.402434
9.581717	0.1	0.405163
9.583383	0.1	0.405232
9.585050	0.1	0.402858
9.586717	0.1	0.399295
9.588383	0.1	0.395938
9.590050	0.1	0.393800
9.591717	0.1	0.393433
9.593383	0.1	0.394485
9.595050	0.1	0.395672
9.596717	0.1	0.395994
9.598383	0.1	0.395677
9.600050	0.1	0.395891
9.601717	0.1	0.397577
9.603383	0.1	0.400487
9.605050	0.1	0.403379
9.606717	0.1	0.404944
9.608383	0.1	0.404278
9.610050	0.1	0.400743
9.611717	0.1	0.394452
9.613383	0.1	0.387086
9.615050	0.1	0.381391
9.616717	0.1	0.379179
9.618383	0.1	0.380152
9.620050	0.1	0.382555
9.621717	0.1	0.384762
9.623383	0.1	0.386517
9.625050	0.1	0.388762
9.626717	0.1	0.392068
9.628383	0.1	0.395183
9.630050	0.1	0.395905
9.631717	0.1	0.393433
9.633383	0.1	0.389181
9.635050	0.1	0.385381
9.636717	0.1	0.383179
9.638383	0.1	0.382024
9.640050	0.1	0.380413
9.641717	0.1	0.376883
9.643383	0.1	0.370978
9.645050	0.1	0.363779
9.646717	0.1	0.357246
9.648383	0.1	0.352920
9.650050	0.1	0.350955
9.651717	0.1	0.350378
9.653383	0.1	0.350126
9.655050	0.1	0.349791
9.656717	0.1	0.349334
9.658383	0.1	0.348506
9.660050	0.1	0.346908
9.661717	0.1	0.344324
9.663383	0.1	0.340971
9.665050	0.1	0.337674
9.666717	0.1	0.335285
9.668383	0.1	0.334051
9.670050	0.1	0.333623
9.671717	0.1	0.333339
9.673383	0.1	0.332487
9.675050	0.1	0.330531
9.676717	0.1	0.327122
9.678383	0.1	0.322349
9.680050	0.1	0.317218
9.681717	0.1	0.313674
9.683383	0.1	0.313451
9.685050	0.1	0.316682
9.686717	0.1	0.321488
9.688383	0.1	0.325032
9.690050	0.1	0.325697
9.691717	0.1	0.324268
9.693383	0.1	0.322377
9.695050	0.1	0.320543
9.696717	0.1	0.318536
9.698383	0.1	0.316496
9.700050	0.1	0.314615
9.701717	0.1	0.312519
9.703383	0.1	0.309702
9.705050	0.1	0.306186
9.706717	0.1	0.302573
9.708383	0.1	0.299639
9.710050	0.1	0.298205
9.711717	0.1	0.299122
9.713383	0.1	0.302270
9.715050	0.1	0.305967
9.716717	0.1	0.308640
9.718383	0.1	0.309944
9.720050	0.1	0.310191
9.721717	0.1	0.310438
9.723383	0.1	0.312035
9.725050	0.1	0.314554
9.726717	0.1	0.315486
9.728383	0.1	0.313255
9.730050	0.1	0.309055
9.731717	0.1	0.305059
9.733383	0.1	0.302722
9.735050	0.1	0.302875
9.736717	0.1	0.305627
9.738383	0.1	0.309963
9.740050	0.1	0.313958
9.741717	0.1	0.315523
9.743383	0.1	0.313730
9.745050	0.1	0.309451
9.746717	0.1	0.304766
9.748383	0.1	0.301446
9.750050	0.1	0.300091
9.751717	0.1	0.301227
9.753383	0.1	0.305511
9.755050	0.1	0.311662
9.756717	0.1	0.316561
9.758383	0.1	0.318298
9.760050	0.1	0.317348
9.761717	0.1	0.315225
9.763383	0.1	0.313018
9.765050	0.1	0.310997
9.766717	0.1	0.308980
9.768383	0.1	0.306978
9.770050	0.1	0.305553
9.771717	0.1	0.305460
9.773383	0.1	0.306740
9.775050	0.1	0.308715
9.776717	0.1	0.311062
9.778383	0.1	0.313935
9.780050	0.1	0.316738
9.781717	0.1	0.317800
9.783383	0.1	0.315877
9.785050	0.1	0.311388
9.786717	0.1	0.306079
9.788383	0.1	0.302033
9.790050	0.1	0.300435
9.791717	0.1	0.300491
9.793383	0.1	0.300258
9.795050	0.1	0.298508
9.796717	0.1	0.295355
9.798383	0.1	0.291658
9.800050	0.1	0.288594
9.801717	0.1	0.287541
9.803383	0.1	0.289679
9.805050	0.1	0.295024
9.806717	0.1	0.301632
9.808383	0.1	0.306512
9.810050	0.1	0.307928
9.811717	0.1	0.306088
9.813383	0.1	0.302079
9.815050	0.1	0.297152
9.816717	0.1	0.292705
9.818383	0.1	0.289981
9.820050	0.1	0.289520
9.821717	0.1	0.290950
9.823383	0.1	0.293376
9.825050	0.1	0.295904
9.826717	0.1	0.297683
9.828383	0.1	0.298265
9.830050	0.1	0.298391
9.831717	0.1	0.300016
9.833383	0.1	0.304538
9.835050	0.1	0.310866
9.836717	0.1	0.315853
9.838383	0.1	0.316589
9.840050	0.1	0.312561
9.841717	0.1	0.305991
9.843383	0.1	0.300035
9.845050	0.1	0.296575
9.846717	0.1	0.295541
9.848383	0.1	0.295872
9.850050	0.1	0.296864
9.851717	0.1	0.298424
9.853383	0.1	0.300184
9.855050	0.1	0.301078
9.856717	0.1	0.300221
9.858383	0.1	0.297460
9.860050	0.1	0.293143
9.861717	0.1	0.288207
9.863383	0.1	0.284133
9.865050	0.1	0.281851
9.866717	0.1	0.281138
9.868383	0.1	0.281534
9.870050	0.1	0.282689
9.871717	0.1	0.283555
9.873383	0.1	0.282787
9.875050	0.1	0.280268
9.876717	0.1	0.277888
9.878383	0.1	0.278447
9.880050	0.1	0.282801
9.881717	0.1	0.288496
9.883383	0.1	0.292119
9.885050	0.1	0.292403
9.886717	0.1	0.290768
9.888383	0.1	0.289525
9.890050	0.1	0.289707
9.891717	0.1	0.290405
9.893383	0.1	0.289623
9.895050	0.1	0.285907
9.896717	0.1	0.279751
9.898383	0.1	0.273199
9.900050	0.1	0.268561
9.901717	0.1	0.267765
9.903383	0.1	0.271122
9.905050	0.1	0.276174
9.906717	0.1	0.279560
9.908383	0.1	0.280053
9.910050	0.1	0.278628
9.911717	0.1	0.276910
9.913383	0.1	0.276365
9.915050	0.1	0.277376
9.916717	0.1	0.278689
9.918383	0.1	0.278936
9.920050	0.1	0.277972
9.921717	0.1	0.275858
9.923383	0.1	0.272086
9.925050	0.1	0.266954
9.926717	0.1	0.262246
9.928383	0.1	0.259462
9.930050	0.1	0.258535
9.931717	0.1	0.258707
9.933383	0.1	0.259606
9.935050	0.1	0.260985
9.936717	0.1	0.262139
9.938383	0.1	0.262214
9.940050	0.1	0.261576
9.941717	0.1	0.262130
9.943383	0.1	0.264896
9.945050	0.1	0.268179
9.946717	0.1	0.269241
9.948383	0.1	0.267257
9.950050	0.1	0.264314
9.951717	0.1	0.263634
9.953383	0.1	0.266610
9.955050	0.1	0.272077
9.956717	0.1	0.277716
9.958383	0.1	0.281301
9.960050	0.1	0.281665
9.961717	0.1	0.279462
9.963383	0.1	0.276086
9.965050	0.1	0.272007
9.966717	0.1	0.267080
9.968383	0.1	0.261245
9.970050	0.1	0.254735
9.971717	0.1	0.248523
9.973383	0.1	0.244570
9.975050	0.1	0.244724
9.976717	0.1	0.248975
9.978383	0.1	0.255024
9.980050	0.1	0.259723
9.981717	0.1	0.261124
9.983383	0.1	0.259946
9.985050	0.1	0.258642
9.986717	0.1	0.258717
9.988383	0.1	0.259662
9.990050	0.1	0.260193
9.991717	0.1	0.260128
9.993383	0.1	0.260836
9.995050	0.1	0.263173
9.996717	0.1	0.265874
9.998383	0.1	0.267094
10.000050	0.1	0.266312
10.001717	0.1	0.264142
10.003383	0.1	0.261352
10.005050	0.1	0.258484
10.006717	0.1	0.255667
10.008383	0.1	0.252821
10.010050	0.1	0.250102
10.011717	0.1	0.247937
10.013383	0.1	0.247089
10.015050	0.1	0.248402
10.016717	0.1	0.251862
10.018383	0.1	0.256519
10.020050	0.1	0.261185
10.021717	0.1	0.265045
10.023383	0.1	0.268086
10.025050	0.1	0.270861
10.026717	0.1	0.273539
10.028383	0.1	0.275522
10.030050	0.1	0.276319
10.031717	0.1	0.276286
10.033383	0.1	0.275974
10.035050	0.1	0.274926
10.036717	0.1	0.272337
10.038383	0.1	0.268538
10.040050	0.1	0.264775
10.041717	0.1	0.262451
10.043383	0.1	0.262647
10.045050	0.1	0.265324
10.046717	0.1	0.268943
10.048383	0.1	0.271276
10.050050	0.1	0.270610
10.051717	0.1	0.266791
10.053383	0.1	0.261106
10.055050	0.1	0.255327
10.056717	0.1	0.251224
10.058383	0.1	0.249874
10.060050	0.1	0.250819
10.061717	0.1	0.252575
10.063383	0.1	0.253706
10.065050	0.1	0.253222
10.066717	0.1	0.250628
10.068383	0.1	0.246190
10.070050	0.1	0.241539
10.071717	0.1	0.239462
10.073383	0.1	0.241790
10.075050	0.1	0.247331
10.076717	0.1	0.252803
10.078383	0.1	0.255988
10.080050	0.1	0.257506
10.081717	0.1	0.259238
10.083383	0.1	0.261553
10.085050	0.1	0.262698
10.086717	0.1	0.261064
10.088383	0.1	0.257101
10.090050	0.1	0.252463
10.091717	0.1	0.248333
10.093383	0.1	0.245525
10.095050	0.1	0.244938
10.096717	0.1	0.246470
10.098383	0.1	0.248798
10.100050	0.1	0.250945
10.101717	0.1	0.252794
10.103383	0.1	0.254237
10.105050	0.1	0.254605
10.106717	0.1	0.253096
10.108383	0.1	0.249753
10.110050	0.1	0.245511
10.111717	0.1	0.241543
10.113383	0.1	0.238931
10.115050	0.1	0.238349
10.116717	0.1	0.239862
10.118383	0.1	0.243043
10.120050	0.1	0.247052
10.121717	0.1	0.250805
10.123383	0.1	0.253371
10.125050	0.1	0.254442
10.126717	0.1	0.254232
10.128383	0.1	0.253022
10.130050	0.1	0.250828
10.131717	0.1	0.247508
10.133383	0.1	0.243406
10.135050	0.1	0.240076
10.136717	0.1	0.239615
10.138383	0.1	0.242740
10.140050	0.1	0.247904
10.141717	0.1	0.252789
10.143383	0.1	0.256179
10.145050	0.1	0.258368
10.146717	0.1	0.259900
10.148383	0.1	0.260076
10.150050	0.1	0.257608
10.151717	0.1	0.253385
10.153383	0.1	0.250721
10.155050	0.1	0.251546
10.156717	0.1	0.254237
10.158383	0.1	0.256328
10.160050	0.1	0.257515
10.161717	0.1	0.259117
10.163383	0.1	0.261725
10.165050	0.1	0.264351
10.166717	0.1	0.265599
10.168383	0.1	0.265446
10.170050	0.1	0.265548
10.171717	0.1	0.267453
10.173383	0.1	0.270815
10.175050	0.1	0.273702
10.176717	0.1	0.274400
10.178383	0.1	0.272668
10.180050	0.1	0.269446
10.181717	0.1	0.266158
10.183383	0.1	0.263951
10.185050	0.1	0.262838
10.186717	0.1	0.262186
10.188383	0.1	0.261725
10.190050	0.1	0.261310
10.191717	0.1	0.260547
10.193383	0.1	0.259085
10.195050	0.1	0.257250
10.196717	0.1	0.256398
10.198383	0.1	0.257711
10.200050	0.1	0.260286
10.201717	0.1	0.261734
10.203383	0.1	0.260794
10.205050	0.1	0.258479
10.206717	0.1	0.257022
10.208383	0.1	0.258004
10.210050	0.1	0.261045
10.211717	0.1	0.263979
10.213383	0.1	0.264612
10.215050	0.1	0.262582
10.216717	0.1	0.259629
10.218383	0.1	0.257888
10.220050	0.1	0.258419
10.221717	0.1	0.261129
10.223383	0.1	0.264836
10.225050	0.1	0.267746
10.226717	0.1	0.268775
10.228383	0.1	0.267643
10.230050	0.1	0.264309
10.231717	0.1	0.259648
10.233383	0.1	0.255913
10.235050	0.1	0.254842
10.236717	0.1	0.255615
10.238383	0.1	0.255778
10.240050	0.1	0.253981
10.241717	0.1	0.250996
10.243383	0.1	0.248519
10.245050	0.1	0.248179
10.246717	0.1	0.250647
10.248383	0.1	0.255103
10.250050	0.1	0.260132
10.251717	0.1	0.264682
10.253383	0.1	0.268314
10.255050	0.1	0.271103
10.256717	0.1	0.273124
10.258383	0.1	0.274344
10.260050	0.1	0.275155
10.261717	0.1	0.276202
10.263383	0.1	0.277860
10.265050	0.1	0.280305
10.266717	0.1	0.283634
10.268383	0.1	0.287332
10.270050	0.1	0.290433
10.271717	0.1	0.292812
10.273383	0.1	0.294931
10.275050	0.1	0.296463
10.276717	0.1	0.297059
10.278383	0.1	0.297427
10.280050	0.1	0.298717
10.281717	0.1	0.301432
10.283383	0.1	0.304980
10.285050	0.1	0.308007
10.286717	0.1	0.309022
10.288383	0.1	0.306792
10.290050	0.1	0.301064
10.291717	0.1	0.293623
10.293383	0.1	0.288123
10.295050	0.1	0.287504
10.296717	0.1	0.291220
10.298383	0.1	0.295821
10.300050	0.1	0.298689
10.301717	0.1	0.300566
10.303383	0.1	0.303970
10.305050	0.1	0.309441
10.306717	0.1	0.314885
10.308383	0.1	0.318610
10.310050	0.1	0.321013
10.311717	0.1	0.323188
10.313383	0.1	0.325758
10.315050	0.1	0.329050
10.316717	0.1	0.332952
10.318383	0.1	0.336603
10.320050	0.1	0.338899
10.321717	0.1	0.339034
10.323383	0.1	0.337306
10.325050	0.1	0.335779
10.326717	0.1	0.337046
10.328383	0.1	0.341795
10.330050	0.1	0.348506
10.331717	0.1	0.355546
10.333383	0.1	0.362233
10.335050	0.1	0.368073
10.336717	0.1	0.372613
10.338383	0.1	0.376035
10.340050	0.1	0.378960
10.341717	0.1	0.381931
10.343383	0.1	0.385703
10.345050	0.1	0.391151
10.346717	0.1	0.398364
10.348383	0.1	0.406359
10.350050	0.1	0.413503
10.351717	0.1	0.418550
10.353383	0.1	0.421847
10.355050	0.1	0.424674
10.356717	0.1	0.427854
10.358383	0.1	0.431938
10.360050	0.1	0.437526
10.361717	0.1	0.444651
10.363383	0.1	0.452772
10.365050	0.1	0.461438
10.366717	0.1	0.470262
10.368383	0.1	0.478765
10.370050	0.1	0.486751
10.371717	0.1	0.494504
10.373383	0.1	0.502137
10.375050	0.1	0.509280
10.376717	0.1	0.515808
10.378383	0.1	0.522383
10.380050	0.1	0.530505
10.381717	0.1	0.541555
10.383383	0.1	0.555296
10.385050	0.1	0.569681
10.386717	0.1	0.582458
10.388383	0.1	0.592913
10.390050	0.1	0.602505
10.391717	0.1	0.613760
10.393383	0.1	0.627460
10.395050	0.1	0.641658
10.396717	0.1	0.654501
10.398383	0.1	0.666115
10.400050	0.1	0.677328
10.401717	0.1	0.688760
10.403383	0.1	0.701244
10.405050	0.1	0.715363
10.406717	0.1	0.730660
10.408383	0.1	0.745603
10.410050	0.1	0.758660
10.411717	0.1	0.769892
10.413383	0.1	0.780565
10.415050	0.1	0.791471
10.416717	0.1	0.802404
10.418383	0.1	0.813147
10.420050	0.1	0.824500
10.421717	0.1	0.837510
10.423383	0.1	0.851657
10.425050	0.1	0.865399
10.426717	0.1	0.878251
10.428383	0.1	0.890619
10.430050	0.1	0.902056
10.431717	0.1	0.911397
10.433383	0.1	0.918414
10.435050	0.1	0.924375
10.436717	0.1	0.931378
10.438383	0.1	0.941344
10.440050	0.1	0.954513
10.441717	0.1	0.968631
10.443383	0.1	0.980706
10.445050	0.1	0.989633
10.446717	0.1	0.996478
10.448383	0.1	1.003044
10.450050	0.1	1.011058
10.451717	0.1	1.020920
10.453383	0.1	1.030876
10.455050	0.1	1.038825
10.456717	0.1	1.044357
10.458383	0.1	1.048180
10.460050	0.1	1.051016
10.461717	0.1	1.053638
10.463383	0.1	1.056748
10.465050	0.1	1.060413
10.466717	0.1	1.063980
10.468383	0.1	1.066802
10.470050	0.1	1.069107
10.471717	0.1	1.071892
10.473383	0.1	1.075948
10.475050	0.1	1.081107
10.476717	0.1	1.086299
10.478383	0.1	1.090728
10.480050	0.1	1.094616
10.481717	0.1	1.098127
10.483383	0.1	1.100651
10.485050	0.1	1.101433
10.486717	0.1	1.100111
10.488383	0.1	1.097107
10.490050	0.1	1.093894
10.491717	0.1	1.092339
10.493383	0.1	1.093503
10.495050	0.1	1.096707
10.496717	0.1	1.099929
10.498383	0.1	1.101652
10.500050	0.1	1.101950
10.501717	0.1	1.101890
10.503383	0.1	1.102560
10.505050	0.1	1.104604
10.506717	0.1	1.107920
10.508383	0.1	1.112074
10.510050	0.1	1.116977
10.511717	0.1	1.122216
10.513383	0.1	1.126039
10.515050	0.1	1.126654
10.516717	0.1	1.124595
10.518383	0.1	1.122775
10.520050	0.1	1.123655
10.521717	0.1	1.126984
10.523383	0.1	1.130807
10.525050	0.1	1.133103
10.526717	0.1	1.132414
10.528383	0.1	1.129499
10.530050	0.1	1.127278
10.531717	0.1	1.127715
10.533383	0.1	1.130514
10.535050	0.1	1.134761
10.536717	0.1	1.139822
10.538383	0.1	1.144735
10.540050	0.1	1.147836
10.541717	0.1	1.148032
10.543383	0.1	1.145951
10.545050	0.1	1.143320
10.546717	0.1	1.141401
10.548383	0.1	1.140186
10.550050	0.1	1.139143
10.551717	0.1	1.138328
10.553383	0.1	1.138216
10.555050	0.1	1.139147
10.556717	0.1	1.141024
10.558383	0.1	1.143184
10.560050	0.1	1.144772
10.561717	0.1	1.145322
10.563383	0.1	1.144921
10.565050	0.1	1.143534
10.566717	0.1	1.141359
10.568383	0.1	1.140176
10.570050	0.1	1.141811
10.571717	0.1	1.145601
10.573383	0.1	1.149154
10.575050	0.1	1.150658
10.576717	0.1	1.150067
10.578383	0.1	1.149396
10.580050	0.1	1.150919
10.581717	0.1	1.154542
10.583383	0.1	1.158817
10.585050	0.1	1.163431
10.586717	0.1	1.168833
10.588383	0.1	1.174719
10.590050	0.1	1.179730
10.591717	0.1	1.182416
10.593383	0.1	1.182393
10.595050	0.1	1.180572
10.596717	0.1	1.178822
10.598383	0.1	1.179194
10.600050	0.1	1.182258
10.601717	0.1	1.186472
10.603383	0.1	1.189359
10.605050	0.1	1.188633
10.606717	0.1	1.183264
10.608383	0.1	1.174691
10.610050	0.1	1.166593
10.611717	0.1	1.162658
10.613383	0.1	1.164419
10.615050	0.1	1.170347
10.616717	0.1	1.176717
10.618383	0.1	1.180633
10.620050	0.1	1.182379
10.621717	0.1	1.184065
10.623383	0.1	1.186919
10.625050	0.1	1.190505
10.626717	0.1	1.193481
10.628383	0.1	1.194240
10.630050	0.1	1.191474
10.631717	0.1	1.185238
10.633383	0.1	1.177839
10.635050	0.1	1.172959
10.636717	0.1	1.173294
10.638383	0.1	1.178412
10.640050	0.1	1.184843
10.641717	0.1	1.188531
10.643383	0.1	1.187436
10.645050	0.1	1.182547
10.646717	0.1	1.177005
10.648383	0.1	1.173415
10.650050	0.1	1.171962
10.651717	0.1	1.171445
10.653383	0.1	1.170728
10.655050	0.1	1.168912
10.656717	0.1	1.165522
10.658383	0.1	1.160745
10.660050	0.1	1.155352
10.661717	0.1	1.150123
10.663383	0.1	1.145545
10.665050	0.1	1.142439
10.666717	0.1	1.141741
10.668383	0.1	1.142975
10.670050	0.1	1.144107
10.671717	0.1	1.143045
10.673383	0.1	1.139143
10.675050	0.1	1.133885
10.676717	0.1	1.129187
10.678383	0.1	1.124567
10.680050	0.1	1.117592
10.681717	0.1	1.107468
10.683383	0.1	1.096376
10.685050	0.1	1.086970
10.686717	0.1	1.079799
10.688383	0.1	1.072972
10.690050	0.1	1.064218
10.691717	0.1	1.053666
10.693383	0.1	1.043729
10.695050	0.1	1.036646
10.696717	0.1	1.033139
10.698383	0.1	1.031957
10.700050	0.1	1.030364
10.701717	0.1	1.026429
10.703383	0.1	1.020520
10.705050	0.1	1.014178
10.706717	0.1	1.008427
10.708383	0.1	1.003151
10.710050	0.1	0.997353
10.711717	0.1	0.990550
10.713383	0.1	0.983910
10.715050	0.1	0.978508
10.716717	0.1	0.972957
10.718383	0.1	0.964571
10.720050	0.1	0.952496
10.721717	0.1	0.938615
10.723383	0.1	0.925642
10.725050	0.1	0.915295
10.726717	0.1	0.907946
10.728383	0.1	0.902512
10.730050	0.1	0.897110
10.731717	0.1	0.890880
10.733383	0.1	0.884053
10.735050	0.1	0.876263
10.736717	0.1	0.866260
10.738383	0.1	0.853240
10.740050	0.1	0.838204
10.741717	0.1	0.823932
10.743383	0.1	0.813198
10.745050	0.1	0.806903
10.746717	0.1	0.803932
10.748383	0.1	0.802251
10.750050	0.1	0.800048
10.751717	0.1	0.796705
10.753383	0.1	0.792546
10.755050	0.1	0.787573
10.756717	0.1	0.781440
10.758383	0.1	0.774604
10.760050	0.1	0.768565
10.761717	0.1	0.764588
10.763383	0.1	0.762446
10.765050	0.1	0.760579
10.766717	0.1	0.757477
10.768383	0.1	0.752816
10.770050	0.1	0.747060
10.771717	0.1	0.740695
10.773383	0.1	0.734124
10.775050	0.1	0.727759
10.776717	0.1	0.722427
10.778383	0.1	0.719265
10.780050	0.1	0.718082
10.781717	0.1	0.716681
10.783383	0.1	0.712932
10.785050	0.1	0.706716
10.786717	0.1	0.699796
10.788383	0.1	0.694753
10.790050	0.1	0.693356
10.791717	0.1	0.695246
10.793383	0.1	0.697928
10.795050	0.1	0.698511
10.796717	0.1	0.695651
10.798383	0.1	0.690115
10.800050	0.1	0.684042
10.801717	0.1	0.679479
10.803383	0.1	0.677072
10.805050	0.1	0.676317
10.806717	0.1	0.676662
10.808383	0.1	0.677803
10.810050	0.1	0.679553
10.811717	0.1	0.681938
10.813383	0.1	0.685104
10.815050	0.1	0.688825
10.816717	0.1	0.692713
10.818383	0.1	0.696620
10.820050	0.1	0.700094
10.821717	0.1	0.701859
10.823383	0.1	0.700834
10.825050	0.1	0.697970
10.826717	0.1	0.696103
10.828383	0.1	0.697323
10.830050	0.1	0.701291
10.831717	0.1	0.706082
10.833383	0.1	0.709863
10.835050	0.1	0.712462
10.836717	0.1	0.715060
10.838383	0.1	0.718026
10.840050	0.1	0.720494
10.841717	0.1	0.722185
10.843383	0.1	0.723768
10.845050	0.1	0.725598
10.846717	0.1	0.727400
10.848383	0.1	0.728881
10.850050	0.1	0.729859
10.851717	0.1	0.730595
10.853383	0.1	0.731908
10.855050	0.1	0.734627
10.856717	0.1	0.739158
10.858383	0.1	0.745310
10.860050	0.1	0.752206
10.861717	0.1	0.758697
10.863383	0.1	0.764267
10.865050	0.1	0.769235
10.866717	0.1	0.773985
10.868383	0.1	0.778697
10.870050	0.1	0.783447
10.871717	0.1	0.787866
10.873383	0.1	0.791471
10.875050	0.1	0.794414
10.876717	0.1	0.797287
10.878383	0.1	0.800285
10.880050	0.1	0.802646
10.881717	0.1	0.803191
10.883383	0.1	0.802199
10.885050	0.1	0.801650
10.886717	0.1	0.803038
10.888383	0.1	0.806469
10.890050	0.1	0.811475
10.891717	0.1	0.817482
10.893383	0.1	0.823764
10.895050	0.1	0.829329
10.896717	0.1	0.833236
10.898383	0.1	0.835401
10.900050	0.1	0.836435
10.901717	0.1	0.836612
10.903383	0.1	0.835699
10.905050	0.1	0.833524
10.906717	0.1	0.830479
10.908383	0.1	0.827457
10.910050	0.1	0.825343
10.911717	0.1	0.824300
10.913383	0.1	0.823820
10.915050	0.1	0.823443
10.916717	0.1	0.823131
10.918383	0.1	0.822679
10.920050	0.1	0.821701
10.921717	0.1	0.820300
10.923383	0.1	0.818819
10.925050	0.1	0.817236
10.926717	0.1	0.815527
10.928383	0.1	0.814055
10.930050	0.1	0.813450
10.931717	0.1	0.814130
10.933383	0.1	0.815722
10.935050	0.1	0.816947
10.936717	0.1	0.816509
10.938383	0.1	0.814446
10.940050	0.1	0.812160
10.941717	0.1	0.810656
10.943383	0.1	0.809534
10.945050	0.1	0.808048
10.946717	0.1	0.806255
10.948383	0.1	0.804914
10.950050	0.1	0.805054
10.951717	0.1	0.807270
10.953383	0.1	0.810814
10.955050	0.1	0.813589
10.956717	0.1	0.813394
10.958383	0.1	0.809715
10.960050	0.1	0.804798
10.961717	0.1	0.802064
10.963383	0.1	0.803098
10.965050	0.1	0.807135
10.966717	0.1	0.812425
10.968383	0.1	0.816691
10.970050	0.1	0.817925
10.971717	0.1	0.816160
10.973383	0.1	0.813291
10.975050	0.1	0.810842
10.976717	0.1	0.808798
10.978383	0.1	0.806502
10.980050	0.1	0.803610
10.981717	0.1	0.800290
10.983383	0.1	0.797380
10.985050	0.1	0.796244
10.986717	0.1	0.797398
10.988383	0.1	0.799419
10.990050	0.1	0.800155
10.991717	0.1	0.799149
10.993383	0.1	0.797976
10.995050	0.1	0.798260
10.996717	0.1	0.800258
10.998383	0.1	0.803019
11.000050	0.1	0.805571
11.001717	0.1	0.807596
11.003383	0.1	0.809105
11.005050	0.1	0.810414
11.006717	0.1	0.812202
11.008383	0.1	0.815024
11.010050	0.1	0.818870
11.011717	0.1	0.822986
11.013383	0.1	0.826214
11.015050	0.1	0.827820
11.016717	0.1	0.827685
11.018383	0.1	0.825953
11.020050	0.1	0.823420
11.021717	0.1	0.821496
11.023383	0.1	0.820840
11.025050	0.1	0.821198
11.026717	0.1	0.822959
11.028383	0.1	0.827201
11.030050	0.1	0.833673
11.031717	0.1	0.840421
11.033383	0.1	0.845925
11.035050	0.1	0.850251
11.036717	0.1	0.853618
11.038383	0.1	0.855462
11.040050	0.1	0.855452
11.041717	0.1	0.854190
11.043383	0.1	0.852412
11.045050	0.1	0.850717
11.046717	0.1	0.850358
11.048383	0.1	0.852682
11.050050	0.1	0.857264
11.051717	0.1	0.861958
11.053383	0.1	0.864957
11.055050	0.1	0.865851
11.056717	0.1	0.865390
11.058383	0.1	0.865078
11.060050	0.1	0.866139
11.061717	0.1	0.868472
11.063383	0.1	0.871238
11.065050	0.1	0.874195
11.066717	0.1	0.877669
11.068383	0.1	0.881669
11.070050	0.1	0.885786
11.071717	0.1	0.889553
11.073383	0.1	0.892361
11.075050	0.1	0.893776
11.076717	0.1	0.894270
11.078383	0.1	0.894954
11.080050	0.1	0.896240
11.081717	0.1	0.897255
11.083383	0.1	0.897134
11.085050	0.1	0.896524
11.086717	0.1	0.896747
11.088383	0.1	0.897576
11.090050	0.1	0.897562
11.091717	0.1	0.896291
11.093383	0.1	0.894633
11.095050	0.1	0.893399
11.096717	0.1	0.892910
11.098383	0.1	0.893325
11.100050	0.1	0.894619
11.101717	0.1	0.896403
11.103383	0.1	0.898289
11.105050	0.1	0.900533
11.106717	0.1	0.903513
11.108383	0.1	0.906978
11.110050	0.1	0.910549
11.111717	0.1	0.913842
11.113383	0.1	0.915676
11.115050	0.1	0.915215
11.116717	0.1	0.913353
11.118383	0.1	0.911276
11.120050	0.1	0.908813
11.121717	0.1	0.905320
11.123383	0.1	0.900747
11.125050	0.1	0.895732
11.126717	0.1	0.891648
11.128383	0.1	0.890000
11.130050	0.1	0.890885
11.131717	0.1	0.892952
11.133383	0.1	0.894936
11.135050	0.1	0.895779
11.136717	0.1	0.894200
11.138383	0.1	0.890112
11.140050	0.1	0.884966
11.141717	0.1	0.879872
11.143383	0.1	0.874959
11.145050	0.1	0.870358
11.146717	0.1	0.866554
11.148383	0.1	0.863848
11.150050	0.1	0.862223
11.151717	0.1	0.861757
11.153383	0.1	0.862316
11.155050	0.1	0.862731
11.156717	0.1	0.861757
11.158383	0.1	0.859615
11.160050	0.1	0.857511
11.161717	0.1	0.856472
11.163383	0.1	0.857064
11.165050	0.1	0.859532
11.166717	0.1	0.863727
11.168383	0.1	0.868421
11.170050	0.1	0.871457
11.171717	0.1	0.871527
11.173383	0.1	0.869217
11.175050	0.1	0.866023
11.176717	0.1	0.863113
11.178383	0.1	0.861175
11.180050	0.1	0.860691
11.181717	0.1	0.861934
11.183383	0.1	0.864770
11.185050	0.1	0.868710
11.186717	0.1	0.873078
11.188383	0.1	0.876905
11.190050	0.1	0.878652
11.191717	0.1	0.877134
11.193383	0.1	0.873096
11.195050	0.1	0.869036
11.196717	0.1	0.867434
11.198383	0.1	0.869003
11.200050	0.1	0.872482
11.201717	0.1	0.876384
11.203383	0.1	0.880030
11.205050	0.1	0.882740
11.206717	0.1	0.884063
11.208383	0.1	0.884691
11.210050	0.1	0.885236
11.211717	0.1	0.884645
11.213383	0.1	0.881394
11.215050	0.1	0.875629
11.216717	0.1	0.869427
11.218383	0.1	0.864826
11.220050	0.1	0.862526
11.221717	0.1	0.862703
11.223383	0.1	0.865110
11.225050	0.1	0.868137
11.226717	0.1	0.869702
11.228383	0.1	0.869054
11.230050	0.1	0.866521
11.231717	0.1	0.862577
11.233383	0.1	0.858307
11.235050	0.1	0.855350
11.236717	0.1	0.854456
11.238383	0.1	0.855313
11.240050	0.1	0.857296
11.241717	0.1	0.859592
11.243383	0.1	0.861511
11.245050	0.1	0.862610
11.246717	0.1	0.862530
11.248383	0.1	0.861688
11.250050	0.1	0.861338
11.251717	0.1	0.861702
11.253383	0.1	0.861012
11.255050	0.1	0.857315
11.256717	0.1	0.850731
11.258383	0.1	0.843313
11.260050	0.1	0.837031
11.261717	0.1	0.832998
11.263383	0.1	0.832207
11.265050	0.1	0.834838
11.266717	0.1	0.838996
11.268383	0.1	0.842190
11.270050	0.1	0.843857
11.271717	0.1	0.844821
11.273383	0.1	0.844928
11.275050	0.1	0.843131
11.276717	0.1	0.839569
11.278383	0.1	0.836086
11.280050	0.1	0.834409
11.281717	0.1	0.834251
11.283383	0.1	0.833967
11.285050	0.1	0.832239
11.286717	0.1	0.828370
11.288383	0.1	0.822758
11.290050	0.1	0.817487
11.291717	0.1	0.814735
11.293383	0.1	0.815056
11.295050	0.1	0.817585
11.296717	0.1	0.820956
11.298383	0.1	0.823834
11.300050	0.1	0.825389
11.301717	0.1	0.825208
11.303383	0.1	0.822353
11.305050	0.1	0.815759
11.306717	0.1	0.806171
11.308383	0.1	0.796127
11.310050	0.1	0.787801
11.311717	0.1	0.782022
11.313383	0.1	0.778697
11.315050	0.1	0.777557
11.316717	0.1	0.778330
11.318383	0.1	0.780006
11.320050	0.1	0.780793
11.321717	0.1	0.779615
11.323383	0.1	0.777235
11.325050	0.1	0.775224
11.326717	0.1	0.774236
11.328383	0.1	0.773873
11.330050	0.1	0.773803
11.331717	0.1	0.774185
11.333383	0.1	0.775121
11.335050	0.1	0.776416
11.336717	0.1	0.777841
11.338383	0.1	0.778958
11.340050	0.1	0.779280
11.341717	0.1	0.778972
11.343383	0.1	0.778306
11.345050	0.1	0.777044
11.346717	0.1	0.775373
11.348383	0.1	0.773715
11.350050	0.1	0.771666
11.351717	0.1	0.768816
11.353383	0.1	0.765934
11.355050	0.1	0.764495
11.356717	0.1	0.765268
11.358383	0.1	0.767494
11.360050	0.1	0.769687
11.361717	0.1	0.770958
11.363383	0.1	0.771335
11.365050	0.1	0.771093
11.366717	0.1	0.770097
11.368383	0.1	0.767699
11.370050	0.1	0.763531
11.371717	0.1	0.758311
11.373383	0.1	0.753389
11.375050	0.1	0.750083
11.376717	0.1	0.749272
11.378383	0.1	0.750497
11.380050	0.1	0.751978
11.381717	0.1	0.752187
11.383383	0.1	0.750660
11.385050	0.1	0.747442
11.386717	0.1	0.743004
11.388383	0.1	0.738683
11.390050	0.1	0.736094
11.391717	0.1	0.735885
11.393383	0.1	0.737831
11.395050	0.1	0.741882
11.396717	0.1	0.747773
11.398383	0.1	0.754073
11.400050	0.1	0.758702
11.401717	0.1	0.760518
11.403383	0.1	0.760471
11.405050	0.1	0.760341
11.406717	0.1	0.760956
11.408383	0.1	0.762390
11.410050	0.1	0.764108
11.411717	0.1	0.764509
11.413383	0.1	0.761724
11.415050	0.1	0.755321
11.416717	0.1	0.746925
11.418383	0.1	0.739130
11.420050	0.1	0.733915
11.421717	0.1	0.731624
11.423383	0.1	0.730841
11.425050	0.1	0.729701
11.426717	0.1	0.727312
11.428383	0.1	0.723959
11.430050	0.1	0.720844
11.431717	0.1	0.719833
11.433383	0.1	0.722501
11.435050	0.1	0.728518
11.436717	0.1	0.735018
11.438383	0.1	0.738655
11.440050	0.1	0.738553
11.441717	0.1	0.736234
11.443383	0.1	0.732946
11.445050	0.1	0.729142
11.446717	0.1	0.725663
11.448383	0.1	0.723060
11.450050	0.1	0.720914
11.451717	0.1	0.718581
11.453383	0.1	0.715377
11.455050	0.1	0.710590
11.456717	0.1	0.704732
11.458383	0.1	0.700140
11.460050	0.1	0.699195
11.461717	0.1	0.702203
11.463383	0.1	0.707288
11.465050	0.1	0.711698
11.466717	0.1	0.713188
11.468383	0.1	0.711125
11.470050	0.1	0.706897
11.471717	0.1	0.702501
11.473383	0.1	0.698864
11.475050	0.1	0.696238
11.476717	0.1	0.695158
11.478383	0.1	0.695684
11.480050	0.1	0.697048
11.481717	0.1	0.698753
11.483383	0.1	0.700257
11.485050	0.1	0.700420
11.486717	0.1	0.699069
11.488383	0.1	0.697738
11.490050	0.1	0.697528
11.491717	0.1	0.697202
11.493383	0.1	0.694902
11.495050	0.1	0.691204
11.496717	0.1	0.688368
11.498383	0.1	0.687307
11.500050	0.1	0.687032
11.501717	0.1	0.686408
11.503383	0.1	0.685467
11.505050	0.1	0.685318
11.506717	0.1	0.686902
11.508383	0.1	0.689947
11.510050	0.1	0.693165
11.511717	0.1	0.695316
11.513383	0.1	0.696043
11.515050	0.1	0.695661
11.516717	0.1	0.694599
11.518383	0.1	0.693221
11.520050	0.1	0.691805
11.521717	0.1	0.690734
11.523383	0.1	0.690445
11.525050	0.1	0.690944
11.526717	0.1	0.691684
11.528383	0.1	0.691866
11.530050	0.1	0.690524
11.531717	0.1	0.687111
11.533383	0.1	0.682385
11.535050	0.1	0.678347
11.536717	0.1	0.677290
11.538383	0.1	0.680117
11.540050	0.1	0.685113
11.541717	0.1	0.689100
11.543383	0.1	0.689779
11.545050	0.1	0.686427
11.546717	0.1	0.679549
11.548383	0.1	0.670734
11.550050	0.1	0.662077
11.551717	0.1	0.655255
11.553383	0.1	0.650948
11.555050	0.1	0.648261
11.556717	0.1	0.645062
11.558383	0.1	0.639996
11.560050	0.1	0.633411
11.561717	0.1	0.626096
11.563383	0.1	0.618738
11.565050	0.1	0.612512
11.566717	0.1	0.608573
11.568383	0.1	0.607092
11.570050	0.1	0.607492
11.571717	0.1	0.608629
11.573383	0.1	0.608661
11.575050	0.1	0.606030
11.576717	0.1	0.600871
11.578383	0.1	0.594887
11.580050	0.1	0.589876
11.581717	0.1	0.586449
11.583383	0.1	0.583981
11.585050	0.1	0.581644
11.586717	0.1	0.579259
11.588383	0.1	0.577141
11.590050	0.1	0.575371
11.591717	0.1	0.573541
11.593383	0.1	0.571306
11.595050	0.1	0.568437
11.596717	0.1	0.564340
11.598383	0.1	0.558645
11.600050	0.1	0.551911
11.601717	0.1	0.544759
11.603383	0.1	0.537266
11.605050	0.1	0.529699
11.606717	0.1	0.522649
11.608383	0.1	0.516316
11.610050	0.1	0.510626
11.611717	0.1	0.505359
11.613383	0.1	0.500306
11.615050	0.1	0.496251
11.616717	0.1	0.494192
11.618383	0.1	0.493368
11.620050	0.1	0.492306
11.621717	0.1	0.491147
11.623383	0.1	0.491086
11.625050	0.1	0.492404
11.626717	0.1	0.493890
11.628383	0.1	0.493769
11.630050	0.1	0.491017
11.631717	0.1	0.485918
11.633383	0.1	0.479328
11.635050	0.1	0.471966
11.636717	0.1	0.465019
11.638383	0.1	0.460465
11.640050	0.1	0.459468
11.641717	0.1	0.461238
11.643383	0.1	0.463841
11.645050	0.1	0.465382
11.646717	0.1	0.464674
11.648383	0.1	0.461908
11.650050	0.1	0.458159
11.651717	0.1	0.453987
11.653383	0.1	0.449531
11.655050	0.1	0.445638
11.656717	0.1	0.443566
11.658383	0.1	0.443365
11.660050	0.1	0.443719
11.661717	0.1	0.443594
11.663383	0.1	0.443021
11.665050	0.1	0.442304
11.666717	0.1	0.441126
11.668383	0.1	0.438956
11.670050	0.1	0.436013
11.671717	0.1	0.433009
11.673383	0.1	0.429959
11.675050	0.1	0.426313
11.676717	0.1	0.422471
11.678383	0.1	0.420068
11.680050	0.1	0.419854
11.681717	0.1	0.420623
11.683383	0.1	0.420832
11.685050	0.1	0.419677
11.686717	0.1	0.416678
11.688383	0.1	0.411691
11.690050	0.1	0.405144
11.691717	0.1	0.398140
11.693383	0.1	0.392403
11.695050	0.1	0.389214
11.696717	0.1	0.388487
11.698383	0.1	0.389442
11.700050	0.1	0.391682
11.701717	0.1	0.395202
11.703383	0.1	0.399267
11.705050	0.1	0.402164
11.706717	0.1	0.402569
11.708383	0.1	0.400343
11.710050	0.1	0.396133
11.711717	0.1	0.391500
11.713383	0.1	0.388594
11.715050	0.1	0.388576
11.716717	0.1	0.390806
11.718383	0.1	0.393176
11.720050	0.1	0.393526
11.721717	0.1	0.391440
11.723383	0.1	0.387835
11.725050	0.1	0.383267
11.726717	0.1	0.378485
11.728383	0.1	0.375174
11.730050	0.1	0.374434
11.731717	0.1	0.375276
11.733383	0.1	0.375677
11.735050	0.1	0.374750
11.736717	0.1	0.373200
11.738383	0.1	0.372003
11.740050	0.1	0.371598
11.741717	0.1	0.371933
11.743383	0.1	0.372301
11.745050	0.1	0.371505
11.746717	0.1	0.369088
11.748383	0.1	0.365907
11.750050	0.1	0.362876
11.751717	0.1	0.360482
11.753383	0.1	0.359542
11.755050	0.1	0.360631
11.756717	0.1	0.363123
11.758383	0.1	0.365912
11.760050	0.1	0.368836
11.761717	0.1	0.372543
11.763383	0.1	0.376855
11.765050	0.1	0.380315
11.766717	0.1	0.381591
11.768383	0.1	0.380538
11.770050	0.1	0.378154
11.771717	0.1	0.376161
11.773383	0.1	0.375574
11.775050	0.1	0.375966
11.776717	0.1	0.376576
11.778383	0.1	0.377200
11.780050	0.1	0.378038
11.781717	0.1	0.379416
11.783383	0.1	0.381037
11.785050	0.1	0.381968
11.786717	0.1	0.381549
11.788383	0.1	0.379691
11.790050	0.1	0.376785
11.791717	0.1	0.373535
11.793383	0.1	0.370517
11.795050	0.1	0.368762
11.796717	0.1	0.369581
11.798383	0.1	0.372697
11.800050	0.1	0.375975
11.801717	0.1	0.377279
11.803383	0.1	0.375607
11.805050	0.1	0.371267
11.806717	0.1	0.366364
11.808383	0.1	0.363966
11.810050	0.1	0.365535
11.811717	0.1	0.369549
11.813383	0.1	0.372799
11.815050	0.1	0.372785
11.816717	0.1	0.369544
11.818383	0.1	0.365898
11.820050	0.1	0.365027
11.821717	0.1	0.367467
11.823383	0.1	0.371691
11.825050	0.1	0.376618
11.826717	0.1	0.381679
11.828383	0.1	0.386024
11.830050	0.1	0.389414
11.831717	0.1	0.392315
11.833383	0.1	0.394704
11.835050	0.1	0.396087
11.836717	0.1	0.396431
11.838383	0.1	0.396469
11.840050	0.1	0.397358
11.841717	0.1	0.399682
11.843383	0.1	0.402830
11.845050	0.1	0.405847
11.846717	0.1	0.408380
11.848383	0.1	0.410704
11.850050	0.1	0.413698
11.851717	0.1	0.418085
11.853383	0.1	0.423165
11.855050	0.1	0.427668
11.856717	0.1	0.431733
11.858383	0.1	0.436390
11.860050	0.1	0.441629
11.861717	0.1	0.446183
11.863383	0.1	0.449046
11.865050	0.1	0.450923
11.866717	0.1	0.453470
11.868383	0.1	0.456856
11.870050	0.1	0.459454
11.871717	0.1	0.460101
11.873383	0.1	0.459384
11.875050	0.1	0.458583
11.876717	0.1	0.458718
11.878383	0.1	0.460395
11.880050	0.1	0.463352
11.881717	0.1	0.466350
11.883383	0.1	0.468441
11.885050	0.1	0.470243
11.886717	0.1	0.473531
11.888383	0.1	0.479347
11.890050	0.1	0.487147
11.891717	0.1	0.495692
11.893383	0.1	0.503873
11.895050	0.1	0.510481
11.896717	0.1	0.514733
11.898383	0.1	0.517559
11.900050	0.1	0.520735
11.901717	0.1	0.524777
11.903383	0.1	0.528726
11.905050	0.1	0.531566
11.906717	0.1	0.533112
11.908383	0.1	0.533895
11.910050	0.1	0.534803
11.911717	0.1	0.536889
11.913383	0.1	0.540633
11.915050	0.1	0.545518
11.916717	0.1	0.551296
11.918383	0.1	0.558817
11.920050	0.1	0.568726
11.921717	0.1	0.579883
11.923383	0.1	0.589807
11.925050	0.1	0.596414
11.926717	0.1	0.599450
11.928383	0.1	0.600643
11.930050	0.1	0.601853
11.931717	0.1	0.603194
11.933383	0.1	0.604112
11.935050	0.1	0.605439
11.936717	0.1	0.608517
11.938383	0.1	0.613648
11.940050	0.1	0.620792
11.941717	0.1	0.629928
11.943383	0.1	0.640075
11.945050	0.1	0.649514
11.946717	0.1	0.657188
11.948383	0.1	0.662971
11.950050	0.1	0.667349
11.951717	0.1	0.671195
11.953383	0.1	0.675442
11.955050	0.1	0.680676
11.956717	0.1	0.687023
11.958383	0.1	0.693901
11.960050	0.1	0.699791
11.961717	0.1	0.703540
11.963383	0.1	0.705714
11.965050	0.1	0.707805
11.966717	0.1	0.710916
11.968383	0.1	0.715521
11.970050	0.1	0.721319
11.971717	0.1	0.726976
11.973383	0.1	0.730930
11.975050	0.1	0.732765
11.976717	0.1	0.733589
11.978383	0.1	0.735437
11.980050	0.1	0.740150
11.981717	0.1	0.748192
11.983383	0.1	0.758846
11.985050	0.1	0.771331
11.986717	0.1	0.784858
11.988383	0.1	0.797962
11.990050	0.1	0.808733
11.991717	0.1	0.816053
11.993383	0.1	0.820407
11.995050	0.1	0.823517
11.996717	0.1	0.827326
11.998383	0.1	0.833008
12.000050	0.1	0.840565
12.001717	0.1	0.849487
12.003383	0.1	0.859578
12.005050	0.1	0.870735
12.006717	0.1	0.882298
12.008383	0.1	0.893185
12.010050	0.1	0.902759
12.011717	0.1	0.911537
12.013383	0.1	0.920519
12.015050	0.1	0.930121
12.016717	0.1	0.940142
12.018383	0.1	0.950289
12.020050	0.1	0.960282
12.021717	0.1	0.969665
12.023383	0.1	0.977954
12.025050	0.1	0.985502
12.026717	0.1	0.993190
12.028383	0.1	1.001321
12.030050	0.1	1.010005
12.031717	0.1	1.019486
12.033383	0.1	1.029992
12.035050	0.1	1.042243
12.036717	0.1	1.056395
12.038383	0.1	1.070509
12.040050	0.1	1.082299
12.041717	0.1	1.091533
12.043383	0.1	1.099543
12.045050	0.1	1.108027
12.046717	0.1	1.118416
12.048383	0.1	1.131110
12.050050	0.1	1.145084
12.051717	0.1	1.158216
12.053383	0.1	1.168302
12.055050	0.1	1.174561
12.056717	0.1	1.178272
12.058383	0.1	1.181928
12.060050	0.1	1.187618
12.061717	0.1	1.195879
12.063383	0.1	1.206007
12.065050	0.1	1.217113
12.066717	0.1	1.228512
12.068383	0.1	1.239283
12.070050	0.1	1.248172
12.071717	0.1	1.254459
12.073383	0.1	1.258827
12.075050	0.1	1.263288
12.076717	0.1	1.269844
12.078383	0.1	1.278506
12.080050	0.1	1.287316
12.081717	0.1	1.294459
12.083383	0.1	1.299400
12.085050	0.1	1.302273
12.086717	0.1	1.303270
12.088383	0.1	1.302604
12.090050	0.1	1.301081
12.091717	0.1	1.300350
12.093383	0.1	1.301896
12.095050	0.1	1.305658
12.096717	0.1	1.310217
12.098383	0.1	1.314729
12.100050	0.1	1.319912
12.101717	0.1	1.326320
12.103383	0.1	1.332336
12.105050	0.1	1.335414
12.106717	0.1	1.334804
12.108383	0.1	1.332113
12.110050	0.1	1.329733
12.111717	0.1	1.329333
12.113383	0.1	1.331377
12.115050	0.1	1.335316
12.116717	0.1	1.340220
12.118383	0.1	1.345314
12.120050	0.1	1.350134
12.121717	0.1	1.354516
12.123383	0.1	1.358725
12.125050	0.1	1.362790
12.126717	0.1	1.365496
12.128383	0.1	1.365226
12.130050	0.1	1.361761
12.131717	0.1	1.356439
12.133383	0.1	1.351275
12.135050	0.1	1.348159
12.136717	0.1	1.348164
12.138383	0.1	1.351172
12.140050	0.1	1.355754
12.141717	0.1	1.359694
12.143383	0.1	1.360858
12.145050	0.1	1.358697
12.146717	0.1	1.355377
12.148383	0.1	1.353710
12.150050	0.1	1.353975
12.151717	0.1	1.354539
12.153383	0.1	1.354404
12.155050	0.1	1.353538
12.156717	0.1	1.351996
12.158383	0.1	1.350343
12.160050	0.1	1.350101
12.161717	0.1	1.352099
12.163383	0.1	1.355368
12.165050	0.1	1.358711
12.166717	0.1	1.361845
12.168383	0.1	1.364513
12.170050	0.1	1.365920
12.171717	0.1	1.364942
12.173383	0.1	1.360760
12.175050	0.1	1.354190
12.176717	0.1	1.347982
12.178383	0.1	1.344485
12.180050	0.1	1.343573
12.181717	0.1	1.343573
12.183383	0.1	1.343726
12.185050	0.1	1.344867
12.186717	0.1	1.347405
12.188383	0.1	1.350055
12.190050	0.1	1.351740
12.191717	0.1	1.353184
12.193383	0.1	1.355428
12.195050	0.1	1.358050
12.196717	0.1	1.359517
12.198383	0.1	1.359135
12.200050	0.1	1.358055
12.201717	0.1	1.358078
12.203383	0.1	1.360010
12.205050	0.1	1.363209
12.206717	0.1	1.366148
12.208383	0.1	1.367358
12.210050	0.1	1.366739
12.211717	0.1	1.366041
12.213383	0.1	1.366865
12.215050	0.1	1.368932
12.216717	0.1	1.371498
12.218383	0.1	1.374912
12.220050	0.1	1.379889
12.221717	0.1	1.386460
12.223383	0.1	1.394129
12.225050	0.1	1.402707
12.226717	0.1	1.412500
12.228383	0.1	1.423350
12.230050	0.1	1.434246
12.231717	0.1	1.444262
12.233383	0.1	1.453473
12.235050	0.1	1.462442
12.236717	0.1	1.470805
12.238383	0.1	1.477329
12.240050	0.1	1.481776
12.241717	0.1	1.485534
12.243383	0.1	1.489944
12.245050	0.1	1.494982
12.246717	0.1	1.500025
12.248383	0.1	1.505236
12.250050	0.1	1.511523
12.251717	0.1	1.519280
12.253383	0.1	1.528119
12.255050	0.1	1.537758
12.256717	0.1	1.548207
12.258383	0.1	1.559490
12.260050	0.1	1.571872
12.261717	0.1	1.585777
12.263383	0.1	1.601023
12.265050	0.1	1.616841
12.266717	0.1	1.632785
12.268383	0.1	1.648846
12.270050	0.1	1.664567
12.271717	0.1	1.678942
12.273383	0.1	1.691580
12.275050	0.1	1.703338
12.276717	0.1	1.715254
12.278383	0.1	1.727496
12.280050	0.1	1.739888
12.281717	0.1	1.752721
12.283383	0.1	1.766426
12.285050	0.1	1.781019
12.286717	0.1	1.796014
12.288383	0.1	1.810677
12.290050	0.1	1.824638
12.291717	0.1	1.838272
12.293383	0.1	1.852172
12.295050	0.1	1.866426
12.296717	0.1	1.880736
12.298383	0.1	1.894734
12.300050	0.1	1.908224
12.301717	0.1	1.921249
12.303383	0.1	1.934106
12.305050	0.1	1.947717
12.306717	0.1	1.963717
12.308383	0.1	1.983047
12.310050	0.1	2.004611
12.311717	0.1	2.025887
12.313383	0.1	2.044612
12.315050	0.1	2.059997
12.316717	0.1	2.073161
12.318383	0.1	2.086204
12.320050	0.1	2.100584
12.321717	0.1	2.116608
12.323383	0.1	2.133744
12.325050	0.1	2.151271
12.326717	0.1	2.168878
12.328383	0.1	2.186503
12.330050	0.1	2.203970
12.331717	0.1	2.221372
12.333383	0.1	2.239207
12.335050	0.1	2.257531
12.336717	0.1	2.275729
12.338383	0.1	2.293228
12.340050	0.1	2.309466
12.341717	0.1	2.323496
12.343383	0.1	2.334788
12.345050	0.1	2.344945
12.346717	0.1	2.357196
12.348383	0.1	2.373648
12.350050	0.1	2.394253
12.351717	0.1	2.417909
12.353383	0.1	2.442817
12.355050	0.1	2.466752
12.356717	0.1	2.488345
12.358383	0.1	2.507982
12.360050	0.1	2.527321
12.361717	0.1	2.547996
12.363383	0.1	2.570585
12.365050	0.1	2.594334
12.366717	0.1	2.617240
12.368383	0.1	2.637436
12.370050	0.1	2.654614
12.371717	0.1	2.669380
12.373383	0.1	2.682689
12.375050	0.1	2.696514
12.376717	0.1	2.712873
12.378383	0.1	2.731597
12.380050	0.1	2.750526
12.381717	0.1	2.768296
12.383383	0.1	2.785828
12.385050	0.1	2.804799
12.386717	0.1	2.825782
12.388383	0.1	2.848371
12.390050	0.1	2.872436
12.391717	0.1	2.898080
12.393383	0.1	2.924344
12.395050	0.1	2.948893
12.396717	0.1	2.970067
12.398383	0.1	2.988782
12.400050	0.1	3.007450
12.401717	0.1	3.027581
12.403383	0.1	3.049211
12.405050	0.1	3.072037
12.406717	0.1	3.096005
12.408383	0.1	3.120792
12.410050	0.1	3.145761
12.411717	0.1	3.170189
12.413383	0.1	3.193277
12.415050	0.1	3.214576
12.416717	0.1	3.234511
12.418383	0.1	3.254204
12.420050	0.1	3.274791
12.421717	0.1	3.296752
12.423383	0.1	3.319667
12.425050	0.1	3.342209
12.426717	0.1	3.362861
12.428383	0.1	3.381311
12.430050	0.1	3.398671
12.431717	0.1	3.415961
12.433383	0.1	3.433265
12.435050	0.1	3.450834
12.436717	0.1	3.470061
12.438383	0.1	3.492003
12.440050	0.1	3.515300
12.441717	0.1	3.536646
12.443383	0.1	3.553452
12.445050	0.1	3.565867
12.446717	0.1	3.575864
12.448383	0.1	3.585191
12.450050	0.1	3.594677
12.451717	0.1	3.604437
12.453383	0.1	3.614365
12.455050	0.1	3.624572
12.456717	0.1	3.635054
12.458383	0.1	3.645536
12.460050	0.1	3.656032
12.461717	0.1	3.666580
12.463383	0.1	3.676456
12.465050	0.1	3.684503
12.466717	0.1	3.690161
12.468383	0.1	3.693732
12.470050	0.1	3.695893
12.471717	0.1	3.697262
12.473383	0.1	3.698040
12.475050	0.1	3.697840
12.476717	0.1	3.696303
12.478383	0.1	3.693867
12.480050	0.1	3.691688
12.481717	0.1	3.691064
12.483383	0.1	3.692792
12.485050	0.1	3.696480
12.486717	0.1	3.700415
12.488383	0.1	3.702561
12.490050	0.1	3.702259
12.491717	0.1	3.700326
12.493383	0.1	3.697518
12.495050	0.1	3.693751
12.496717	0.1	3.688685
12.498383	0.1	3.682594
12.500050	0.1	3.676182
12.501717	0.1	3.669392
12.503383	0.1	3.661360
12.505050	0.1	3.651669
12.506717	0.1	3.641234
12.508383	0.1	3.631916
12.510050	0.1	3.625541
12.511717	0.1	3.622752
12.513383	0.1	3.622631
12.515050	0.1	3.623506
12.516717	0.1	3.624042
12.518383	0.1	3.623636
12.520050	0.1	3.622146
12.521717	0.1	3.619422
12.523383	0.1	3.614943
12.525050	0.1	3.608027
12.526717	0.1	3.598728
12.528383	0.1	3.588605
12.530050	0.1	3.579995
12.531717	0.1	3.574323
12.533383	0.1	3.571273
12.535050	0.1	3.569238
12.536717	0.1	3.566640
12.538383	0.1	3.563212
12.540050	0.1	3.559096
12.541717	0.1	3.553662
12.543383	0.1	3.546458
12.545050	0.1	3.538011
12.546717	0.1	3.529363
12.548383	0.1	3.521652
12.550050	0.1	3.514825
12.551717	0.1	3.507044
12.553383	0.1	3.497051
12.555050	0.1	3.486187
12.556717	0.1	3.476855
12.558383	0.1	3.470024
12.560050	0.1	3.464939
12.561717	0.1	3.460692
12.563383	0.1	3.457158
12.565050	0.1	3.454331
12.566717	0.1	3.451663
12.568383	0.1	3.448259
12.570050	0.1	3.443104
12.571717	0.1	3.435365
12.573383	0.1	3.424915
12.575050	0.1	3.412683
12.576717	0.1	3.400063
12.578383	0.1	3.387523
12.580050	0.1	3.374298
12.581717	0.1	3.359583
12.583383	0.1	3.343388
12.585050	0.1	3.326605
12.586717	0.1	3.310442
12.588383	0.1	3.295499
12.590050	0.1	3.281748
12.591717	0.1	3.268989
12.593383	0.1	3.256113
12.595050	0.1	3.241031
12.596717	0.1	3.222320
12.598383	0.1	3.200811
12.600050	0.1	3.179400
12.601717	0.1	3.160769
12.603383	0.1	3.145016
12.605050	0.1	3.130124
12.606717	0.1	3.114194
12.608383	0.1	3.096382
12.610050	0.1	3.076685
12.611717	0.1	3.055772
12.613383	0.1	3.034263
12.615050	0.1	3.011911
12.616717	0.1	2.988209
12.618383	0.1	2.963496
12.620050	0.1	2.938733
12.621717	0.1	2.914467
12.623383	0.1	2.891268
12.625050	0.1	2.870606
12.626717	0.1	2.853414
12.628383	0.1	2.838252
12.630050	0.1	2.821940
12.631717	0.1	2.801479
12.633383	0.1	2.775453
12.635050	0.1	2.744612
12.636717	0.1	2.711467
12.638383	0.1	2.678884
12.640050	0.1	2.648835
12.641717	0.1	2.621850
12.643383	0.1	2.597109
12.645050	0.1	2.573514
12.646717	0.1	2.550445
12.648383	0.1	2.527167
12.650050	0.1	2.502953
12.651717	0.1	2.478017
12.653383	0.1	2.452787
12.655050	0.1	2.427129
12.656717	0.1	2.400875
12.658383	0.1	2.374114
12.660050	0.1	2.347250
12.661717	0.1	2.320986
12.663383	0.1	2.295999
12.665050	0.1	2.272869
12.666717	0.1	2.252087
12.668383	0.1	2.233926
12.670050	0.1	2.218126
12.671717	0.1	2.203505
12.673383	0.1	2.188119
12.675050	0.1	2.170340
12.676717	0.1	2.150130
12.678383	0.1	2.129055
12.680050	0.1	2.108570
12.681717	0.1	2.088789
12.683383	0.1	2.069343
12.685050	0.1	2.050330
12.686717	0.1	2.031960
12.688383	0.1	2.014325
12.690050	0.1	1.997710
12.691717	0.1	1.982348
12.693383	0.1	1.967642
12.695050	0.1	1.952508
12.696717	0.1	1.936862
12.698383	0.1	1.921826
12.700050	0.1	1.908243
12.701717	0.1	1.895716
12.703383	0.1	1.883558
12.705050	0.1	1.871749
12.706717	0.1	1.859949
12.708383	0.1	1.846715
12.710050	0.1	1.831236
12.711717	0.1	1.814663
12.713383	0.1	1.798426
12.715050	0.1	1.782347
12.716717	0.1	1.765536
12.718383	0.1	1.748414
12.720050	0.1	1.732702
12.721717	0.1	1.720316
12.723383	0.1	1.711943
12.725050	0.1	1.705494
12.726717	0.1	1.697526
12.728383	0.1	1.686509
12.730050	0.1	1.673149
12.731717	0.1	1.658751
12.733383	0.1	1.644511
12.735050	0.1	1.631128
12.736717	0.1	1.618643
12.738383	0.1	1.607039
12.740050	0.1	1.596855
12.741717	0.1	1.588748
12.743383	0.1	1.582401
12.745050	0.1	1.576124
12.746717	0.1	1.567919
12.748383	0.1	1.557101
12.750050	0.1	1.544761
12.751717	0.1	1.532789
12.753383	0.1	1.522680
12.755050	0.1	1.515020
12.756717	0.1	1.509385
12.758383	0.1	1.504421
12.760050	0.1	1.498889
12.761717	0.1	1.493073
12.763383	0.1	1.488146
12.765050	0.1	1.484985
12.766717	0.1	1.484244
12.768383	0.1	1.485702
12.770050	0.1	1.487802
12.771717	0.1	1.488877
12.773383	0.1	1.488081
12.775050	0.1	1.485357
12.776717	0.1	1.481222
12.778383	0.1	1.476388
12.780050	0.1	1.472188
12.781717	0.1	1.470577
12.783383	0.1	1.471997
12.785050	0.1	1.474326
12.786717	0.1	1.474940
12.788383	0.1	1.472742
12.790050	0.1	1.468644
12.791717	0.1	1.465287
12.793383	0.1	1.465310
12.795050	0.1	1.469068
12.796717	0.1	1.474791
12.798383	0.1	1.481157
12.800050	0.1	1.488538
12.801717	0.1	1.497748
12.803383	0.1	1.508761
12.805050	0.1	1.520780
12.806717	0.1	1.532761
12.808383	0.1	1.543975
12.810050	0.1	1.554247
12.811717	0.1	1.563788
12.813383	0.1	1.573032
12.815050	0.1	1.582718
12.816717	0.1	1.593488
12.818383	0.1	1.605027
12.820050	0.1	1.615998
12.821717	0.1	1.625549
12.823383	0.1	1.634853
12.825050	0.1	1.646183
12.826717	0.1	1.660413
12.828383	0.1	1.676236
12.830050	0.1	1.691747
12.831717	0.1	1.705745
12.833383	0.1	1.717866
12.835050	0.1	1.728339
12.836717	0.1	1.737578
12.838383	0.1	1.745713
12.840050	0.1	1.752600
12.841717	0.1	1.758765
12.843383	0.1	1.766006
12.845050	0.1	1.776419
12.846717	0.1	1.790877
12.848383	0.1	1.808177
12.850050	0.1	1.825760
12.851717	0.1	1.841830
12.853383	0.1	1.856433
12.855050	0.1	1.870198
12.856717	0.1	1.883102
12.858383	0.1	1.894780
12.860050	0.1	1.905104
12.861717	0.1	1.914357
12.863383	0.1	1.923400
12.865050	0.1	1.933714
12.866717	0.1	1.947214
12.868383	0.1	1.964825
12.870050	0.1	1.984830
12.871717	0.1	2.003643
12.873383	0.1	2.018553
12.875050	0.1	2.029063
12.876717	0.1	2.036523
12.878383	0.1	2.042763
12.880050	0.1	2.048430
12.881717	0.1	2.052942
12.883383	0.1	2.056458
12.885050	0.1	2.060682
12.886717	0.1	2.067145
12.888383	0.1	2.075518
12.890050	0.1	2.084472
12.891717	0.1	2.093636
12.893383	0.1	2.103508
12.895050	0.1	2.113385
12.896717	0.1	2.121348
12.898383	0.1	2.126540
12.900050	0.1	2.130140
12.901717	0.1	2.133674
12.903383	0.1	2.137707
12.905050	0.1	2.142666
12.906717	0.1	2.148813
12.908383	0.1	2.155136
12.910050	0.1	2.160040
12.911717	0.1	2.163039
12.913383	0.1	2.165264
12.915050	0.1	2.168519
12.916717	0.1	2.173223
12.918383	0.1	2.177209
12.920050	0.1	2.177833
12.921717	0.1	2.175155
12.923383	0.1	2.171588
12.925050	0.1	2.169036
12.926717	0.1	2.167546
12.928383	0.1	2.166117
12.930050	0.1	2.163895
12.931717	0.1	2.160612
12.933383	0.1	2.156370
12.935050	0.1	2.151937
12.936717	0.1	2.148692
12.938383	0.1	2.147020
12.940050	0.1	2.145083
12.941717	0.1	2.139905
12.943383	0.1	2.130647
12.945050	0.1	2.120584
12.946717	0.1	2.114377
12.948383	0.1	2.113702
12.950050	0.1	2.116282
12.951717	0.1	2.118116
12.953383	0.1	2.116030
12.955050	0.1	2.109520
12.956717	0.1	2.100742
12.958383	0.1	2.092649
12.960050	0.1	2.087047
12.961717	0.1	2.083615
12.963383	0.1	2.080132
12.965050	0.1	2.074144
12.966717	0.1	2.064477
12.968383	0.1	2.051559
12.970050	0.1	2.036993
12.971717	0.1	2.023126
12.973383	0.1	2.012094
12.975050	0.1	2.004337
12.976717	0.1	1.998357
12.978383	0.1	1.992430
12.980050	0.1	1.985705
12.981717	0.1	1.978078
12.983383	0.1	1.969850
12.985050	0.1	1.961133
12.986717	0.1	1.951517
12.988383	0.1	1.940290
12.990050	0.1	1.926725
12.991717	0.1	1.910916
12.993383	0.1	1.894371
12.995050	0.1	1.879083
12.996717	0.1	1.866175
12.998383	0.1	1.854920
13.000050	0.1	1.843162
13.001717	0.1	1.829341
13.003383	0.1	1.813881
13.005050	0.1	1.798384
13.006717	0.1	1.783655
13.008383	0.1	1.768605
13.010050	0.1	1.751217
13.011717	0.1	1.730663
13.013383	0.1	1.708008
13.015050	0.1	1.684637
13.016717	0.1	1.660651
13.018383	0.1	1.636143
13.020050	0.1	1.612594
13.021717	0.1	1.591565
13.023383	0.1	1.573288
13.025050	0.1	1.556594
13.026717	0.1	1.539048
13.028383	0.1	1.518787
13.030050	0.1	1.497301
13.031717	0.1	1.477799
13.033383	0.1	1.461012
13.035050	0.1	1.445119
13.036717	0.1	1.429003
13.038383	0.1	1.413445
13.040050	0.1	1.399466
13.041717	0.1	1.386655
13.043383	0.1	1.373678
13.045050	0.1	1.359642
13.046717	0.1	1.344611
13.048383	0.1	1.328932
13.050050	0.1	1.312550
13.051717	0.1	1.295223
13.053383	0.1	1.276485
13.055050	0.1	1.255618
13.056717	0.1	1.233178
13.058383	0.1	1.211604
13.060050	0.1	1.193304
13.061717	0.1	1.178612
13.063383	0.1	1.166132
13.065050	0.1	1.154370
13.066717	0.1	1.142863
13.068383	0.1	1.132404
13.070050	0.1	1.124036
13.071717	0.1	1.118020
13.073383	0.1	1.114043
13.075050	0.1	1.111510
13.076717	0.1	1.109145
13.078383	0.1	1.105210
13.080050	0.1	1.098611
13.081717	0.1	1.089061
13.083383	0.1	1.076898
13.085050	0.1	1.063403
13.086717	0.1	1.050341
13.088383	0.1	1.039077
13.090050	0.1	1.030448
13.091717	0.1	1.024604
13.093383	0.1	1.020771
13.095050	0.1	1.017614
13.096717	0.1	1.013633
13.098383	0.1	1.007649
13.100050	0.1	0.999952
13.101717	0.1	0.992655
13.103383	0.1	0.988306
13.105050	0.1	0.988049
13.106717	0.1	0.990680
13.108383	0.1	0.993460
13.110050	0.1	0.994205
13.111717	0.1	0.992464
13.113383	0.1	0.988836
13.115050	0.1	0.984077
13.116717	0.1	0.978722
13.118383	0.1	0.973213
13.120050	0.1	0.968557
13.121717	0.1	0.966527
13.123383	0.1	0.968156
13.125050	0.1	0.972217
13.126717	0.1	0.976264
13.128383	0.1	0.979179
13.130050	0.1	0.981535
13.131717	0.1	0.983467
13.133383	0.1	0.983747
13.135050	0.1	0.981903
13.136717	0.1	0.979831
13.138383	0.1	0.979835
13.140050	0.1	0.982028
13.141717	0.1	0.984822
13.143383	0.1	0.986941
13.145050	0.1	0.988222
13.146717	0.1	0.989279
13.148383	0.1	0.990964
13.150050	0.1	0.993395
13.151717	0.1	0.995393
13.153383	0.1	0.995342
13.155050	0.1	0.992757
13.156717	0.1	0.988673
13.158383	0.1	0.985092
13.160050	0.1	0.984347
13.161717	0.1	0.987742
13.163383	0.1	0.994285
13.165050	0.1	1.001456
13.166717	0.1	1.007123
13.168383	0.1	1.010769
13.170050	0.1	1.013638
13.171717	0.1	1.017647
13.173383	0.1	1.023239
13.175050	0.1	1.028441
13.176717	0.1	1.030974
13.178383	0.1	1.030797
13.180050	0.1	1.029801
13.181717	0.1	1.029456
13.183383	0.1	1.029661
13.185050	0.1	1.029968
13.186717	0.1	1.030592
13.188383	0.1	1.032120
13.190050	0.1	1.034872
13.191717	0.1	1.038224
13.193383	0.1	1.040767
13.195050	0.1	1.041763
13.196717	0.1	1.041954
13.198383	0.1	1.042616
13.200050	0.1	1.044571
13.201717	0.1	1.048436
13.203383	0.1	1.054616
13.205050	0.1	1.062634
13.206717	0.1	1.071021
13.208383	0.1	1.078323
13.210050	0.1	1.084241
13.211717	0.1	1.089675
13.213383	0.1	1.095803
13.215050	0.1	1.103147
13.216717	0.1	1.110933
13.218383	0.1	1.117676
13.220050	0.1	1.122584
13.221717	0.1	1.125955
13.223383	0.1	1.128414
13.225050	0.1	1.130765
13.226717	0.1	1.134467
13.228383	0.1	1.140889
13.230050	0.1	1.150039
13.231717	0.1	1.160479
13.233383	0.1	1.170365
13.235050	0.1	1.178486
13.236717	0.1	1.184344
13.238383	0.1	1.188028
13.240050	0.1	1.190458
13.241717	0.1	1.193113
13.243383	0.1	1.197094
13.245050	0.1	1.202850
13.246717	0.1	1.210361
13.248383	0.1	1.219288
13.250050	0.1	1.229481
13.251717	0.1	1.241388
13.253383	0.1	1.254729
13.255050	0.1	1.267372
13.256717	0.1	1.277211
13.258383	0.1	1.284941
13.260050	0.1	1.293719
13.261717	0.1	1.306655
13.263383	0.1	1.324946
13.265050	0.1	1.347186
13.266717	0.1	1.370362
13.268383	0.1	1.392080
13.270050	0.1	1.411592
13.271717	0.1	1.429096
13.273383	0.1	1.445306
13.275050	0.1	1.461590
13.276717	0.1	1.479196
13.278383	0.1	1.498270
13.280050	0.1	1.518787
13.281717	0.1	1.541669
13.283383	0.1	1.567923
13.285050	0.1	1.597255
13.286717	0.1	1.628301
13.288383	0.1	1.660013
13.290050	0.1	1.692600
13.291717	0.1	1.726807
13.293383	0.1	1.762626
13.295050	0.1	1.798999
13.296717	0.1	1.835073
13.298383	0.1	1.871455
13.300050	0.1	1.909151
13.301717	0.1	1.948019
13.303383	0.1	1.987033
13.305050	0.1	2.025324
13.306717	0.1	2.063140
13.308383	0.1	2.101818
13.310050	0.1	2.142708
13.311717	0.1	2.186634
13.313383	0.1	2.234024
13.315050	0.1	2.284534
13.316717	0.1	2.337042
13.318383	0.1	2.391129
13.320050	0.1	2.447758
13.321717	0.1	2.507833
13.323383	0.1	2.570767
13.325050	0.1	2.634516
13.326717	0.1	2.696817
13.328383	0.1	2.757101
13.330050	0.1	2.816725
13.331717	0.1	2.877768
13.333383	0.1	2.942318
13.335050	0.1	3.011087
13.336717	0.1	3.082533
13.338383	0.1	3.154767
13.340050	0.1	3.227768
13.341717	0.1	3.303271
13.343383	0.1	3.383113
13.345050	0.1	3.467947
13.346717	0.1	3.557112
13.348383	0.1	3.649564
13.350050	0.1	3.744741
13.351717	0.1	3.841994
13.353383	0.1	3.939788
13.355050	0.1	4.036943
13.356717	0.1	4.134378
13.358383	0.1	4.234663
13.360050	0.1	4.340052
13.361717	0.1	4.451210
13.363383	0.1	4.567280
13.365050	0.1	4.686797
13.366717	0.1	4.808749
13.368383	0.1	4.932866
13.370050	0.1	5.059130
13.371717	0.1	5.187416
13.373383	0.1	5.318131
13.375050	0.1	5.452693
13.376717	0.1	5.591898
13.378383	0.1	5.734316
13.380050	0.1	5.877703
13.381717	0.1	6.021303
13.383383	0.1	6.165691
13.385050	0.1	6.311736
13.386717	0.1	6.460710
13.388383	0.1	6.613801
13.390050	0.1	6.770785
13.391717	0.1	6.930451
13.393383	0.1	7.092287
13.395050	0.1	7.256013
13.396717	0.1	7.419894
13.398383	0.1	7.581576
13.400050	0.1	7.739677
13.401717	0.1	7.893946
13.403383	0.1	8.045677
13.405050	0.1	8.197450
13.406717	0.1	8.350415
13.408383	0.1	8.502910
13.410050	0.1	8.652518
13.411717	0.1	8.798428
13.413383	0.1	8.941232
13.415050	0.1	9.080945
13.416717	0.1	9.216359
13.418383	0.1	9.346781
13.420050	0.1	9.473506
13.421717	0.1	9.598676
13.423383	0.1	9.722919
13.425050	0.1	9.844629
13.426717	0.1	9.961049
13.428383	0.1	10.070293
13.430050	0.1	10.172436
13.431717	0.1	10.268353
13.433383	0.1	10.359050
13.435050	0.1	10.445947
13.436717	0.1	10.529896
13.438383	0.1	10.610097
13.440050	0.1	10.684570
13.441717	0.1	10.751304
13.443383	0.1	10.809558
13.445050	0.1	10.860418
13.446717	0.1	10.905731
13.448383	0.1	10.946994
13.450050	0.1	10.985341
13.451717	0.1	11.021411
13.453383	0.1	11.054794
13.455050	0.1	11.084429
13.456717	0.1	11.109435
13.458383	0.1	11.129319
13.460050	0.1	11.144015
13.461717	0.1	11.154064
13.463383	0.1	11.160574
13.465050	0.1	11.164877
13.466717	0.1	11.167973
13.468383	0.1	11.169873
13.470050	0.1	11.169827
13.471717	0.1	11.167098
13.473383	0.1	11.161314
13.475050	0.1	11.152732
13.476717	0.1	11.141929
13.478383	0.1	11.128373
13.480050	0.1	11.110259
13.481717	0.1	11.086455
13.483383	0.1	11.057667
13.485050	0.1	11.025453
13.486717	0.1	10.991222
13.488383	0.1	10.956307
13.490050	0.1	10.921783
13.491717	0.1	10.887715
13.493383	0.1	10.852227
13.495050	0.1	10.812068
13.496717	0.1	10.765665
13.498383	0.1	10.714759
13.500050	0.1	10.661669
13.501717	0.1	10.606553
13.503383	0.1	10.548788
13.505050	0.1	10.489039
13.506717	0.1	10.428466
13.508383	0.1	10.366514
13.510050	0.1	10.300768
13.511717	0.1	10.229368
13.513383	0.1	10.152697
13.515050	0.1	10.072286
13.516717	0.1	9.989045
13.518383	0.1	9.903223
13.520050	0.1	9.814971
13.521717	0.1	9.723967
13.523383	0.1	9.629484
13.525050	0.1	9.531113
13.526717	0.1	9.428458
13.528383	0.1	9.320974
13.530050	0.1	9.208578
13.531717	0.1	9.091473
13.533383	0.1	8.969847
13.535050	0.1	8.844673
13.536717	0.1	8.717640
13.538383	0.1	8.589625
13.540050	0.1	8.460600
13.541717	0.1	8.330704
13.543383	0.1	8.199983
13.545050	0.1	8.067661
13.546717	0.1	7.932312
13.548383	0.1	7.793023
13.550050	0.1	7.650182
13.551717	0.1	7.504877
13.553383	0.1	7.357788
13.555050	0.1	7.208791
13.556717	0.1	7.057260
13.558383	0.1	6.902781
13.560050	0.1	6.745863
13.561717	0.1	6.587724
13.563383	0.1	6.429525
13.565050	0.1	6.272285
13.566717	0.1	6.117169
13.568383	0.1	5.965126
13.570050	0.1	5.815895
13.571717	0.1	5.667303
13.573383	0.1	5.516578
13.575050	0.1	5.362886
13.576717	0.1	5.207672
13.578383	0.1	5.052532
13.580050	0.1	4.898156
13.581717	0.1	4.745522
13.583383	0.1	4.596766
13.585050	0.1	4.454097
13.586717	0.1	4.317812
13.588383	0.1	4.185936
13.590050	0.1	4.056240
13.591717	0.1	3.928081
13.593383	0.1	3.801868
13.595050	0.1	3.677593
13.596717	0.1	3.555045
13.598383	0.1	3.435235
13.600050	0.1	3.320077
13.601717	0.1	3.210250
13.603383	0.1	3.104573
13.605050	0.1	3.001750
13.606717	0.1	2.901773
13.608383	0.1	2.805493
13.610050	0.1	2.713613
13.611717	0.1	2.626134
13.613383	0.1	2.542725
13.615050	0.1	2.463250
13.616717	0.1	2.387543
13.618383	0.1	2.315259
13.620050	0.1	2.246397
13.621717	0.1	2.181064
13.623383	0.1	2.118731
13.625050	0.1	2.058540
13.626717	0.1	2.000271
13.628383	0.1	1.944373
13.630050	0.1	1.891111
13.631717	0.1	1.840680
13.633383	0.1	1.793401
13.635050	0.1	1.748954
13.636717	0.1	1.706905
13.638383	0.1	1.667803
13.640050	0.1	1.632185
13.641717	0.1	1.599318
13.643383	0.1	1.567816
13.645050	0.1	1.536831
13.646717	0.1	1.506824
13.648383	0.1	1.479117
13.650050	0.1	1.454242
13.651717	0.1	1.431205
13.653383	0.1	1.408551
13.655050	0.1	1.385999
13.656717	0.1	1.364783
13.658383	0.1	1.345794
13.660050	0.1	1.328248
13.661717	0.1	1.310809
13.663383	0.1	1.293072
13.665050	0.1	1.275679
13.666717	0.1	1.259283
13.668383	0.1	1.243455
13.670050	0.1	1.227539
13.671717	0.1	1.211949
13.673383	0.1	1.197509
13.675050	0.1	1.184377
13.676717	0.1	1.172442
13.678383	0.1	1.161760
13.680050	0.1	1.152102
13.681717	0.1	1.142966
13.683383	0.1	1.133992
13.685050	0.1	1.125149
13.686717	0.1	1.117033
13.688383	0.1	1.110039
13.690050	0.1	1.103161
13.691717	0.1	1.095147
13.693383	0.1	1.085955
13.695050	0.1	1.076148
13.696717	0.1	1.066546
13.698383	0.1	1.058294
13.700050	0.1	1.052385
13.701717	0.1	1.048981
13.703383	0.1	1.046839
13.705050	0.1	1.043901
13.706717	0.1	1.038900
13.708383	0.1	1.032306
13.710050	0.1	1.025489
13.711717	0.1	1.018955
13.713383	0.1	1.011798
13.715050	0.1	1.003239
13.716717	0.1	0.993907
13.718383	0.1	0.985037
13.720050	0.1	0.977619
13.721717	0.1	0.972697
13.723383	0.1	0.971016
13.725050	0.1	0.972073
13.726717	0.1	0.974606
13.728383	0.1	0.977418
13.730050	0.1	0.978997
13.731717	0.1	0.978173
13.733383	0.1	0.975677
13.735050	0.1	0.973241
13.736717	0.1	0.971849
13.738383	0.1	0.971775
13.740050	0.1	0.972920
13.741717	0.1	0.974685
13.743383	0.1	0.976105
13.745050	0.1	0.976217
13.746717	0.1	0.974182
13.748383	0.1	0.969712
13.750050	0.1	0.963686
13.751717	0.1	0.957861
13.753383	0.1	0.953586
13.755050	0.1	0.951039
13.756717	0.1	0.949800
13.758383	0.1	0.949227
13.760050	0.1	0.948454
13.761717	0.1	0.947081
13.763383	0.1	0.945735
13.765050	0.1	0.945879
13.766717	0.1	0.949157
13.768383	0.1	0.956329
13.770050	0.1	0.966378
13.771717	0.1	0.976222
13.773383	0.1	0.982028
13.775050	0.1	0.982448
13.776717	0.1	0.979779
13.778383	0.1	0.977311
13.780050	0.1	0.976664
13.781717	0.1	0.977195
13.783383	0.1	0.977153
13.785050	0.1	0.976007
13.786717	0.1	0.975165
13.788383	0.1	0.976273
13.790050	0.1	0.979430
13.791717	0.1	0.983160
13.793383	0.1	0.986164
13.795050	0.1	0.988408
13.796717	0.1	0.990550
13.798383	0.1	0.992855
13.800050	0.1	0.994522
13.801717	0.1	0.994764
13.803383	0.1	0.994494
13.805050	0.1	0.995062
13.806717	0.1	0.995975
13.808383	0.1	0.995607
13.810050	0.1	0.993060
13.811717	0.1	0.988715
13.813383	0.1	0.984529
13.815050	0.1	0.983533
13.816717	0.1	0.987574
13.818383	0.1	0.995961
13.820050	0.1	1.006462
13.821717	0.1	1.016799
13.823383	0.1	1.025279
13.825050	0.1	1.030480
13.826717	0.1	1.031347
13.828383	0.1	1.028394
13.830050	0.1	1.024161
13.831717	0.1	1.021628
13.833383	0.1	1.022159
13.835050	0.1	1.024590
13.836717	0.1	1.026648
13.838383	0.1	1.027575
13.840050	0.1	1.028697
13.841717	0.1	1.031565
13.843383	0.1	1.036287
13.845050	0.1	1.041372
13.846717	0.1	1.044744
13.848383	0.1	1.044986
13.850050	0.1	1.042373
13.851717	0.1	1.038779
13.853383	0.1	1.035943
13.855050	0.1	1.034243
13.856717	0.1	1.034010
13.858383	0.1	1.036278
13.860050	0.1	1.041275
13.861717	0.1	1.047375
13.863383	0.1	1.051580
13.865050	0.1	1.051752
13.866717	0.1	1.048869
13.868383	0.1	1.045684
13.870050	0.1	1.044003
13.871717	0.1	1.044278
13.873383	0.1	1.046564
13.875050	0.1	1.050639
13.876717	0.1	1.055175
13.878383	0.1	1.058346
13.880050	0.1	1.059645
13.881717	0.1	1.060013
13.883383	0.1	1.060474
13.885050	0.1	1.061824
13.886717	0.1	1.064520
13.888383	0.1	1.067971
13.890050	0.1	1.070858
13.891717	0.1	1.072283
13.893383	0.1	1.072097
13.895050	0.1	1.070877
13.896717	0.1	1.069796
13.898383	0.1	1.069750
13.900050	0.1	1.070732
13.901717	0.1	1.072697
13.903383	0.1	1.076055
13.905050	0.1	1.080493
13.906717	0.1	1.084572
13.908383	0.1	1.087165
13.910050	0.1	1.088572
13.911717	0.1	1.089731
13.913383	0.1	1.091119
13.915050	0.1	1.092767
13.916717	0.1	1.094444
13.918383	0.1	1.095398
13.920050	0.1	1.095072
13.921717	0.1	1.093792
13.923383	0.1	1.092148
13.925050	0.1	1.090928
13.926717	0.1	1.091277
13.928383	0.1	1.093470
13.930050	0.1	1.096702
13.931717	0.1	1.100358
13.933383	0.1	1.104143
13.935050	0.1	1.107515
13.936717	0.1	1.109769
13.938383	0.1	1.110919
13.940050	0.1	1.112605
13.941717	0.1	1.117084
13.943383	0.1	1.124791
13.945050	0.1	1.133434
13.946717	0.1	1.139869
13.948383	0.1	1.142416
13.950050	0.1	1.141555
13.951717	0.1	1.139678
13.953383	0.1	1.140200
13.955050	0.1	1.145536
13.956717	0.1	1.155431
13.958383	0.1	1.167362
13.960050	0.1	1.178314
13.961717	0.1	1.185983
13.963383	0.1	1.189956
13.965050	0.1	1.191869
13.966717	0.1	1.193602
13.968383	0.1	1.196377
13.970050	0.1	1.201103
13.971717	0.1	1.207590
13.973383	0.1	1.214482
13.975050	0.1	1.220871
13.976717	0.1	1.227185
13.978383	0.1	1.234184
13.980050	0.1	1.241756
13.981717	0.1	1.249369
13.983383	0.1	1.257486
13.985050	0.1	1.267223
13.986717	0.1	1.278333
13.988383	0.1	1.288913
13.990050	0.1	1.297630
13.991717	0.1	1.305263
13.993383	0.1	1.313831
13.995050	0.1	1.324997
13.996717	0.1	1.339237
13.998383	0.1	1.355517
14.000050	0.1	1.371410
14.001717	0.1	1.384672
14.003383	0.1	1.395163
14.005050	0.1	1.405030
14.006717	0.1	1.416942
14.008383	0.1	1.432230
14.010050	0.1	1.450414
14.011717	0.1	1.469669
14.013383	0.1	1.487252
14.015050	0.1	1.500798
14.016717	0.1	1.510424
14.018383	0.1	1.518829
14.020050	0.1	1.529283
14.021717	0.1	1.543988
14.023383	0.1	1.563374
14.025050	0.1	1.586345
14.026717	0.1	1.611565
14.028383	0.1	1.637647
14.030050	0.1	1.662909
14.031717	0.1	1.686355
14.033383	0.1	1.708022
14.035050	0.1	1.728092
14.036717	0.1	1.746849
14.038383	0.1	1.765327
14.040050	0.1	1.785066
14.041717	0.1	1.807078
14.043383	0.1	1.831180
14.045050	0.1	1.855786
14.046717	0.1	1.878757
14.048383	0.1	1.899218
14.050050	0.1	1.917849
14.051717	0.1	1.935354
14.053383	0.1	1.952071
14.055050	0.1	1.969156
14.056717	0.1	1.987983
14.058383	0.1	2.008951
14.060050	0.1	2.031708
14.061717	0.1	2.055457
14.063383	0.1	2.079480
14.065050	0.1	2.103895
14.066717	0.1	2.128920
14.068383	0.1	2.154065
14.070050	0.1	2.178540
14.071717	0.1	2.201479
14.073383	0.1	2.221558
14.075050	0.1	2.238005
14.076717	0.1	2.252213
14.078383	0.1	2.267347
14.080050	0.1	2.286257
14.081717	0.1	2.309545
14.083383	0.1	2.335301
14.085050	0.1	2.360870
14.086717	0.1	2.384428
14.088383	0.1	2.405318
14.090050	0.1	2.423679
14.091717	0.1	2.439907
14.093383	0.1	2.454524
14.095050	0.1	2.468391
14.096717	0.1	2.482422
14.098383	0.1	2.497220
14.100050	0.1	2.513160
14.101717	0.1	2.530087
14.103383	0.1	2.547028
14.105050	0.1	2.562413
14.106717	0.1	2.574841
14.108383	0.1	2.584206
14.110050	0.1	2.592099
14.111717	0.1	2.600700
14.113383	0.1	2.610949
14.115050	0.1	2.621394
14.116717	0.1	2.629170
14.118383	0.1	2.632663
14.120050	0.1	2.632802
14.121717	0.1	2.632262
14.123383	0.1	2.633962
14.125050	0.1	2.639377
14.126717	0.1	2.647839
14.128383	0.1	2.657934
14.130050	0.1	2.668430
14.131717	0.1	2.677832
14.133383	0.1	2.684947
14.135050	0.1	2.689981
14.136717	0.1	2.693846
14.138383	0.1	2.697064
14.140050	0.1	2.699778
14.141717	0.1	2.701744
14.143383	0.1	2.702447
14.145050	0.1	2.701953
14.146717	0.1	2.700943
14.148383	0.1	2.699723
14.150050	0.1	2.698195
14.151717	0.1	2.696430
14.153383	0.1	2.694475
14.155050	0.1	2.692170
14.156717	0.1	2.689352
14.158383	0.1	2.685846
14.160050	0.1	2.681380
14.161717	0.1	2.675843
14.163383	0.1	2.669543
14.165050	0.1	2.663485
14.166717	0.1	2.658977
14.168383	0.1	2.656076
14.170050	0.1	2.653096
14.171717	0.1	2.648253
14.173383	0.1	2.641059
14.175050	0.1	2.631517
14.176717	0.1	2.619326
14.178383	0.1	2.604583
14.180050	0.1	2.588658
14.181717	0.1	2.573188
14.183383	0.1	2.558334
14.185050	0.1	2.543158
14.186717	0.1	2.527339
14.188383	0.1	2.511651
14.190050	0.1	2.497248
14.191717	0.1	2.484634
14.193383	0.1	2.473178
14.195050	0.1	2.461285
14.196717	0.1	2.446687
14.198383	0.1	2.427711
14.200050	0.1	2.404978
14.201717	0.1	2.381047
14.203383	0.1	2.358705
14.205050	0.1	2.339915
14.206717	0.1	2.325308
14.208383	0.1	2.313536
14.210050	0.1	2.301349
14.211717	0.1	2.285074
14.213383	0.1	2.263132
14.215050	0.1	2.237423
14.216717	0.1	2.211514
14.218383	0.1	2.187677
14.220050	0.1	2.166172
14.221717	0.1	2.146531
14.223383	0.1	2.128705
14.225050	0.1	2.112994
14.226717	0.1	2.098964
14.228383	0.1	2.085497
14.230050	0.1	2.072095
14.231717	0.1	2.058856
14.233383	0.1	2.044984
14.235050	0.1	2.029035
14.236717	0.1	2.011168
14.238383	0.1	1.993943
14.240050	0.1	1.979670
14.241717	0.1	1.967703
14.243383	0.1	1.955917
14.245050	0.1	1.943517
14.246717	0.1	1.930608
14.248383	0.1	1.916923
14.250050	0.1	1.902319
14.251717	0.1	1.887423
14.253383	0.1	1.873062
14.255050	0.1	1.859749
14.256717	0.1	1.847502
14.258383	0.1	1.835958
14.260050	0.1	1.824833
14.261717	0.1	1.814212
14.263383	0.1	1.803846
14.265050	0.1	1.792824
14.266717	0.1	1.780763
14.268383	0.1	1.768707
14.270050	0.1	1.758095
14.271717	0.1	1.749089
14.273383	0.1	1.740837
14.275050	0.1	1.733331
14.276717	0.1	1.727524
14.278383	0.1	1.723785
14.280050	0.1	1.721559
14.281717	0.1	1.720316
14.283383	0.1	1.719384
14.285050	0.1	1.717140
14.286717	0.1	1.712153
14.288383	0.1	1.704851
14.290050	0.1	1.696539
14.291717	0.1	1.687789
14.293383	0.1	1.679035
14.295050	0.1	1.671212
14.296717	0.1	1.665559
14.298383	0.1	1.663305
14.300050	0.1	1.664869
14.301717	0.1	1.669144
14.303383	0.1	1.673661
14.305050	0.1	1.675189
14.306717	0.1	1.671072
14.308383	0.1	1.661177
14.310050	0.1	1.648501
14.311717	0.1	1.637242
14.313383	0.1	1.629717
14.315050	0.1	1.625298
14.316717	0.1	1.622005
14.318383	0.1	1.618713
14.320050	0.1	1.615435
14.321717	0.1	1.612594
14.323383	0.1	1.610923
14.325050	0.1	1.611197
14.326717	0.1	1.613414
14.328383	0.1	1.616455
14.330050	0.1	1.618806
14.331717	0.1	1.619486
14.333383	0.1	1.618424
14.335050	0.1	1.616445
14.336717	0.1	1.615128
14.338383	0.1	1.615533
14.340050	0.1	1.616953
14.341717	0.1	1.617926
14.343383	0.1	1.617866
14.345050	0.1	1.617088
14.346717	0.1	1.616050
14.348383	0.1	1.615202
14.350050	0.1	1.615067
14.351717	0.1	1.615793
14.353383	0.1	1.616878
14.355050	0.1	1.617940
14.356717	0.1	1.619835
14.358383	0.1	1.623775
14.360050	0.1	1.629344
14.361717	0.1	1.634676
14.363383	0.1	1.638392
14.365050	0.1	1.640422
14.366717	0.1	1.641428
14.368383	0.1	1.642392
14.370050	0.1	1.644967
14.371717	0.1	1.651361
14.373383	0.1	1.662346
14.375050	0.1	1.675989
14.376717	0.1	1.689242
14.378383	0.1	1.700046
14.380050	0.1	1.707720
14.381717	0.1	1.712367
14.383383	0.1	1.714658
14.385050	0.1	1.716060
14.386717	0.1	1.718351
14.388383	0.1	1.722542
14.390050	0.1	1.728339
14.391717	0.1	1.734956
14.393383	0.1	1.741955
14.395050	0.1	1.748949
14.396717	0.1	1.755301
14.398383	0.1	1.761117
14.400050	0.1	1.768246
14.401717	0.1	1.778747
14.403383	0.1	1.792014
14.405050	0.1	1.805304
14.406717	0.1	1.816996
14.408383	0.1	1.827567
14.410050	0.1	1.837742
14.411717	0.1	1.847101
14.413383	0.1	1.854412
14.415050	0.1	1.858934
14.416717	0.1	1.861048
14.418383	0.1	1.862072
14.420050	0.1	1.864322
14.421717	0.1	1.870058
14.423383	0.1	1.879274
14.425050	0.1	1.889984
14.426717	0.1	1.900368
14.428383	0.1	1.908974
14.430050	0.1	1.914119
14.431717	0.1	1.915200
14.433383	0.1	1.913956
14.435050	0.1	1.913528
14.436717	0.1	1.916420
14.438383	0.1	1.923693
14.440050	0.1	1.935684
14.441717	0.1	1.951787
14.443383	0.1	1.969496
14.445050	0.1	1.985664
14.446717	0.1	1.998828
14.448383	0.1	2.009789
14.450050	0.1	2.019755
14.451717	0.1	2.028099
14.453383	0.1	2.032877
14.455050	0.1	2.033855
14.456717	0.1	2.033762
14.458383	0.1	2.035922
14.460050	0.1	2.041757
14.461717	0.1	2.050805
14.463383	0.1	2.061850
14.465050	0.1	2.073608
14.466717	0.1	2.085366
14.468383	0.1	2.097320
14.470050	0.1	2.109925
14.471717	0.1	2.122978
14.473383	0.1	2.135648
14.475050	0.1	2.147397
14.476717	0.1	2.158466
14.478383	0.1	2.169618
14.480050	0.1	2.181837
14.481717	0.1	2.196031
14.483383	0.1	2.212306
14.485050	0.1	2.229898
14.486717	0.1	2.247859
14.488383	0.1	2.265438
14.490050	0.1	2.282760
14.491717	0.1	2.301172
14.493383	0.1	2.322211
14.495050	0.1	2.346197
14.496717	0.1	2.371701
14.498383	0.1	2.396856
14.500050	0.1	2.421411
14.501717	0.1	2.446417
14.503383	0.1	2.472675
14.505050	0.1	2.500406
14.506717	0.1	2.529286
14.508383	0.1	2.559191
14.510050	0.1	2.591168
14.511717	0.1	2.626195
14.513383	0.1	2.663215
14.515050	0.1	2.700072
14.516717	0.1	2.735835
14.518383	0.1	2.771202
14.520050	0.1	2.807095
14.521717	0.1	2.844017
14.523383	0.1	2.882616
14.525050	0.1	2.924115
14.526717	0.1	2.969853
14.528383	0.1	3.020270
14.530050	0.1	3.074743
14.531717	0.1	3.132541
14.533383	0.1	3.193119
14.535050	0.1	3.255317
14.536717	0.1	3.317129
14.538383	0.1	3.376962
14.540050	0.1	3.435411
14.541717	0.1	3.495286
14.543383	0.1	3.559152
14.545050	0.1	3.627059
14.546717	0.1	3.697388
14.548383	0.1	3.768974
14.550050	0.1	3.841463
14.551717	0.1	3.914675
14.553383	0.1	3.988938
14.555050	0.1	4.065633
14.556717	0.1	4.145838
14.558383	0.1	4.228815
14.560050	0.1	4.313090
14.561717	0.1	4.398124
14.563383	0.1	4.484179
14.565050	0.1	4.571732
14.566717	0.1	4.661409
14.568383	0.1	4.753764
14.570050	0.1	4.848442
14.571717	0.1	4.944028
14.573383	0.1	5.039093
14.575050	0.1	5.133208
14.576717	0.1	5.226796
14.578383	0.1	5.320571
14.580050	0.1	5.414975
14.581717	0.1	5.509779
14.583383	0.1	5.604764
14.585050	0.1	5.701003
14.586717	0.1	5.799760
14.588383	0.1	5.900105
14.590050	0.1	5.999580
14.591717	0.1	6.096591
14.593383	0.1	6.191046
14.595050	0.1	6.283624
14.596717	0.1	6.375136
14.598383	0.1	6.466266
14.600050	0.1	6.557186
14.601717	0.1	6.646691
14.603383	0.1	6.732349
14.605050	0.1	6.812206
14.606717	0.1	6.886246
14.608383	0.1	6.956705
14.610050	0.1	7.026698
14.611717	0.1	7.097814
14.613383	0.1	7.169135
14.615050	0.1	7.238733
14.616717	0.1	7.306091
14.618383	0.1	7.372545
14.620050	0.1	7.438930
14.621717	0.1	7.503922
14.623383	0.1	7.565273
14.625050	0.1	7.621488
14.626717	0.1	7.671714
14.628383	0.1	7.716012
14.630050	0.1	7.756664
14.631717	0.1	7.796949
14.633383	0.1	7.837983
14.635050	0.1	7.877727
14.636717	0.1	7.913006
14.638383	0.1	7.942347
14.640050	0.1	7.966287
14.641717	0.1	7.985178
14.643383	0.1	7.999134
14.645050	0.1	8.009840
14.646717	0.1	8.020005
14.648383	0.1	8.030799
14.650050	0.1	8.041230
14.651717	0.1	8.049440
14.653383	0.1	8.054026
14.655050	0.1	8.055610
14.656717	0.1	8.056313
14.658383	0.1	8.056536
14.660050	0.1	8.054632
14.661717	0.1	8.050259
14.663383	0.1	8.045356
14.665050	0.1	8.041621
14.666717	0.1	8.039046
14.668383	0.1	8.036830
14.670050	0.1	8.034240
14.671717	0.1	8.030576
14.673383	0.1	8.025663
14.675050	0.1	8.020587
14.676717	0.1	8.017202
14.678383	0.1	8.016666
14.680050	0.1	8.018864
14.681717	0.1	8.022659
14.683383	0.1	8.026138
14.685050	0.1	8.028015
14.686717	0.1	8.029393
14.688383	0.1	8.033183
14.690050	0.1	8.041626
14.691717	0.1	8.055321
14.693383	0.1	8.074092
14.695050	0.1	8.097370
14.696717	0.1	8.124183
14.698383	0.1	8.154120
14.700050	0.1	8.188253
14.701717	0.1	8.228505
14.703383	0.1	8.276119
14.705050	0.1	8.330704
14.706717	0.1	8.390583
14.708383	0.1	8.454793
14.710050	0.1	8.524684
14.711717	0.1	8.602771
14.713383	0.1	8.690385
14.715050	0.1	8.786805
14.716717	0.1	8.890601
14.718383	0.1	9.001410
14.720050	0.1	9.120018
14.721717	0.1	9.247088
14.723383	0.1	9.382139
14.725050	0.1	9.524357
14.726717	0.1	9.673769
14.728383	0.1	9.830859
14.730050	0.1	9.995815
14.731717	0.1	10.168995
14.733383	0.1	10.351315
14.735050	0.1	10.543843
14.736717	0.1	10.746699
14.738383	0.1	10.958724
14.740050	0.1	11.178507
14.741717	0.1	11.404795
14.743383	0.1	11.636140
14.745050	0.1	11.871578
14.746717	0.1	12.110947
14.748383	0.1	12.354013
14.750050	0.1	12.599900
14.751717	0.1	12.847725
14.753383	0.1	13.097464
14.755050	0.1	13.349494
14.756717	0.1	13.603154
14.758383	0.1	13.856823
14.760050	0.1	14.109402
14.761717	0.1	14.360617
14.763383	0.1	14.609918
14.765050	0.1	14.855885
14.766717	0.1	15.097079
14.768383	0.1	15.333048
14.770050	0.1	15.563378
14.771717	0.1	15.786886
14.773383	0.1	16.002478
14.775050	0.1	16.209460
14.776717	0.1	16.406807
14.778383	0.1	16.593286
14.780050	0.1	16.768742
14.781717	0.1	16.934667
14.783383	0.1	17.092680
14.785050	0.1	17.242655
14.786717	0.1	17.382246
14.788383	0.1	17.507635
14.790050	0.1	17.615808
14.791717	0.1	17.707259
14.793383	0.1	17.785304
14.795050	0.1	17.853007
14.796717	0.1	17.911657
14.798383	0.1	17.961478
14.800050	0.1	18.002633
14.801717	0.1	18.035201
14.803383	0.1	18.058890
14.805050	0.1	18.073423
14.806717	0.1	18.078461
14.808383	0.1	18.073586
14.810050	0.1	18.058755
14.811717	0.1	18.034624
14.813383	0.1	18.002237
14.815050	0.1	17.962065
14.816717	0.1	17.914092
14.818383	0.1	17.859014
14.820050	0.1	17.798329
14.821717	0.1	17.733104
14.823383	0.1	17.663324
14.825050	0.1	17.588963
14.826717	0.1	17.510992
14.828383	0.1	17.430093
14.830050	0.1	17.345329
14.831717	0.1	17.255121
14.833383	0.1	17.158710
14.835050	0.1	17.056479
14.836717	0.1	16.949540
14.838383	0.1	16.838633
14.840050	0.1	16.723662
14.841717	0.1	16.604839
14.843383	0.1	16.483315
14.845050	0.1	16.359654
14.846717	0.1	16.232654
14.848383	0.1	16.100830
14.850050	0.1	15.963856
14.851717	0.1	15.821750
14.853383	0.1	15.673637
14.855050	0.1	15.518479
14.856717	0.1	15.356322
14.858383	0.1	15.188209
14.860050	0.1	15.015425
14.861717	0.1	14.839112
14.863383	0.1	14.660098
14.865050	0.1	14.478820
14.866717	0.1	14.295620
14.868383	0.1	14.110599
14.870050	0.1	13.923058
14.871717	0.1	13.731741
14.873383	0.1	13.535270
14.875050	0.1	13.333042
14.876717	0.1	13.126256
14.878383	0.1	12.916871
14.880050	0.1	12.706313
14.881717	0.1	12.496086
14.883383	0.1	12.288159
14.885050	0.1	12.083733
14.886717	0.1	11.882246
14.888383	0.1	11.681984
14.890050	0.1	11.481745
14.891717	0.1	11.281618
14.893383	0.1	11.082357
14.895050	0.1	10.885187
14.896717	0.1	10.692100
14.898383	0.1	10.504941
14.900050	0.1	10.324884
14.901717	0.1	10.152971
14.903383	0.1	9.989543
14.905050	0.1	9.833407
14.906717	0.1	9.683627
14.908383	0.1	9.541395
14.910050	0.1	9.408440
14.911717	0.1	9.285249
14.913383	0.1	9.171874
14.915050	0.1	9.068283
14.916717	0.1	8.973936
14.918383	0.1	8.888305
14.920050	0.1	8.811508
14.921717	0.1	8.743959
14.923383	0.1	8.685500
14.925050	0.1	8.636196
14.926717	0.1	8.597760
14.928383	0.1	8.572219
14.930050	0.1	8.559730
14.931717	0.1	8.559139
14.933383	0.1	8.569499
14.935050	0.1	8.590180
14.936717	0.1	8.620317
14.938383	0.1	8.658385
14.940050	0.1	8.702260
14.941717	0.1	8.750367
14.943383	0.1	8.802940
14.945050	0.1	8.861651
14.946717	0.1	8.927882
14.948383	0.1	9.001573
14.950050	0.1	9.081629
14.951717	0.1	9.167315
14.953383	0.1	9.258869
14.955050	0.1	9.356621
14.956717	0.1	9.459592
14.958383	0.1	9.565316
14.960050	0.1	9.670993
14.961717	0.1	9.774617
14.963383	0.1	9.876192
14.965050	0.1	9.978092
14.966717	0.1	10.082866
14.968383	0.1	10.190723
14.970050	0.1	10.299748
14.971717	0.1	10.407618
14.973383	0.1	10.512401
14.975050	0.1	10.612849
14.976717	0.1	10.708673
14.978383	0.1	10.800059
14.980050	0.1	10.887068
14.981717	0.1	10.969862
14.983383	0.1	11.049006
14.985050	0.1	11.124909
14.986717	0.1	11.197184
14.988383	0.1	11.264947
14.990050	0.1	11.327593
14.991717	0.1	11.384971
14.993383	0.1	11.437065
14.995050	0.1	11.483221
14.996717	0.1	11.521853
14.998383	0.1	11.551804
15.000050	0.1	11.573690
15.001717	0.1	11.589266
15.003383	0.1	11.600191
15.005050	0.1	11.607409
15.006717	0.1	11.610696
15.008383	0.1	11.609271
15.010050	0.1	11.602901
15.011717	0.1	11.591380
15.013383	0.1	11.573620
15.015050	0.1	11.548405
15.016717	0.1	11.515580
15.018383	0.1	11.476469
15.020050	0.1	11.433177
15.021717	0.1	11.386969
15.023383	0.1	11.337572
15.025050	0.1	11.283872
15.026717	0.1	11.225343
15.028383	0.1	11.162423
15.030050	0.1	11.094897
15.031717	0.1	11.021057
15.033383	0.1	10.939580
15.035050	0.1	10.851249
15.036717	0.1	10.758759
15.038383	0.1	10.665297
15.040050	0.1	10.572881
15.041717	0.1	10.481533
15.043383	0.1	10.389625
15.045050	0.1	10.295114
15.046717	0.1	10.196762
15.048383	0.1	10.094168
15.050050	0.1	9.987666
15.051717	0.1	9.878450
15.053383	0.1	9.767809
15.055050	0.1	9.655817
15.056717	0.1	9.541255
15.058383	0.1	9.423350
15.060050	0.1	9.303293
15.061717	0.1	9.183316
15.063383	0.1	9.065275
15.065050	0.1	8.950410
15.066717	0.1	8.838838
15.068383	0.1	8.729277
15.070050	0.1	8.619870
15.071717	0.1	8.509038
15.073383	0.1	8.396511
15.075050	0.1	8.284049
15.076717	0.1	8.174079
15.078383	0.1	8.067945
15.080050	0.1	7.965816
15.081717	0.1	7.867245
15.083383	0.1	7.771994
15.085050	0.1	7.680156
15.086717	0.1	7.591331
15.088383	0.1	7.504937
15.090050	0.1	7.421738
15.091717	0.1	7.343697
15.093383	0.1	7.272302
15.095050	0.1	7.207128
15.096717	0.1	7.146136
15.098383	0.1	7.087560
15.100050	0.1	7.031085
15.101717	0.1	6.977529
15.103383	0.1	6.928593
15.105050	0.1	6.885976
15.106717	0.1	6.849710
15.108383	0.1	6.817905
15.110050	0.1	6.788122
15.111717	0.1	6.758743
15.113383	0.1	6.729616
15.115050	0.1	6.702296
15.116717	0.1	6.679622
15.118383	0.1	6.664251
15.120050	0.1	6.656991
15.121717	0.1	6.656605
15.123383	0.1	6.661424
15.125050	0.1	6.670747
15.126717	0.1	6.684046
15.128383	0.1	6.699879
15.130050	0.1	6.716400
15.131717	0.1	6.732740
15.133383	0.1	6.749704
15.135050	0.1	6.769234
15.136717	0.1	6.792769
15.138383	0.1	6.820038
15.140050	0.1	6.849887
15.141717	0.1	6.881980
15.143383	0.1	6.917221
15.145050	0.1	6.956412
15.146717	0.1	6.999052
15.148383	0.1	7.043569
15.150050	0.1	7.088655
15.151717	0.1	7.134229
15.153383	0.1	7.180851
15.155050	0.1	7.228218
15.156717	0.1	7.275594
15.158383	0.1	7.324279
15.160050	0.1	7.377798
15.161717	0.1	7.438585
15.163383	0.1	7.505538
15.165050	0.1	7.575238
15.166717	0.1	7.644291
15.168383	0.1	7.710694
15.170050	0.1	7.774211
15.171717	0.1	7.835678
15.173383	0.1	7.896102
15.175050	0.1	7.956955
15.176717	0.1	8.019996
15.178383	0.1	8.086157
15.180050	0.1	8.154949
15.181717	0.1	8.224063
15.183383	0.1	8.289828
15.185050	0.1	8.349675
15.186717	0.1	8.403989
15.188383	0.1	8.454807
15.190050	0.1	8.503427
15.191717	0.1	8.549853
15.193383	0.1	8.594291
15.195050	0.1	8.637845
15.196717	0.1	8.681328
15.198383	0.1	8.724434
15.200050	0.1	8.766297
15.201717	0.1	8.806251
15.203383	0.1	8.844235
15.205050	0.1	8.879770
15.206717	0.1	8.911099
15.208383	0.1	8.936431
15.210050	0.1	8.955030
15.211717	0.1	8.967379
15.213383	0.1	8.975281
15.215050	0.1	8.980832
15.216717	0.1	8.985223
15.218383	0.1	8.988590
15.220050	0.1	8.990127
15.221717	0.1	8.988413
15.223383	0.1	8.982448
15.225050	0.1	8.972306
15.226717	0.1	8.958643
15.228383	0.1	8.942233
15.230050	0.1	8.923705
15.231717	0.1	8.902759
15.233383	0.1	8.877888
15.235050	0.1	8.847928
15.236717	0.1	8.813478
15.238383	0.1	8.776016
15.240050	0.1	8.736369
15.241717	0.1	8.694944
15.243383	0.1	8.652154
15.245050	0.1	8.607553
15.246717	0.1	8.559600
15.248383	0.1	8.506780
15.250050	0.1	8.448325
15.251717	0.1	8.384748
15.253383	0.1	8.318140
15.255050	0.1	8.250750
15.256717	0.1	8.183215
15.258383	0.1	8.114651
15.260050	0.1	8.044066
15.261717	0.1	7.971455
15.263383	0.1	7.897825
15.265050	0.1	7.824427
15.266717	0.1	7.751808
15.268383	0.1	7.679556
15.270050	0.1	7.606824
15.271717	0.1	7.533040
15.273383	0.1	7.458152
15.275050	0.1	7.382310
15.276717	0.1	7.305504
15.278383	0.1	7.227617
15.280050	0.1	7.149200
15.281717	0.1	7.072343
15.283383	0.1	6.999602
15.285050	0.1	6.931559
15.286717	0.1	6.866204
15.288383	0.1	6.800764
15.290050	0.1	6.733830
15.291717	0.1	6.666007
15.293383	0.1	6.599301
15.295050	0.1	6.535533
15.296717	0.1	6.474876
15.298383	0.1	6.416286
15.300050	0.1	6.358777
15.301717	0.1	6.301897
15.303383	0.1	6.245784
15.305050	0.1	6.191465
15.306717	0.1	6.140685
15.308383	0.1	6.094873
15.310050	0.1	6.054230
15.311717	0.1	6.017801
15.313383	0.1	5.984423
15.315050	0.1	5.953461
15.316717	0.1	5.924772
15.318383	0.1	5.898182
15.320050	0.1	5.873456
15.321717	0.1	5.851141
15.323383	0.1	5.832780
15.325050	0.1	5.819201
15.326717	0.1	5.809292
15.328383	0.1	5.801460
15.330050	0.1	5.795844
15.331717	0.1	5.794344
15.333383	0.1	5.798549
15.335050	0.1	5.808068
15.336717	0.1	5.821190
15.338383	0.1	5.836790
15.340050	0.1	5.854354
15.341717	0.1	5.872841
15.343383	0.1	5.891258
15.345050	0.1	5.910257
15.346717	0.1	5.932129
15.348383	0.1	5.958751
15.350050	0.1	5.989820
15.351717	0.1	6.023692
15.353383	0.1	6.059217
15.355050	0.1	6.096340
15.356717	0.1	6.136056
15.358383	0.1	6.179833
15.360050	0.1	6.229002
15.361717	0.1	6.284728
15.363383	0.1	6.346954
15.365050	0.1	6.413721
15.366717	0.1	6.482652
15.368383	0.1	6.552269
15.370050	0.1	6.622211
15.371717	0.1	6.693481
15.373383	0.1	6.768079
15.375050	0.1	6.847885
15.376717	0.1	6.933617
15.378383	0.1	7.024631
15.380050	0.1	7.119626
15.381717	0.1	7.217964
15.383383	0.1	7.320275
15.385050	0.1	7.428001
15.386717	0.1	7.543168
15.388383	0.1	7.667388
15.390050	0.1	7.799808
15.391717	0.1	7.937653
15.393383	0.1	8.079191
15.395050	0.1	8.225245
15.396717	0.1	8.378625
15.398383	0.1	8.542687
15.400050	0.1	8.719447
15.401717	0.1	8.908650
15.403383	0.1	9.108768
15.405050	0.1	9.318902
15.406717	0.1	9.539616
15.408383	0.1	9.772307
15.410050	0.1	10.018642
15.411717	0.1	10.280083
15.413383	0.1	10.557654
15.415050	0.1	10.851980
15.416717	0.1	11.162483
15.418383	0.1	11.487477
15.420050	0.1	11.826665
15.421717	0.1	12.182649
15.423383	0.1	12.559188
15.425050	0.1	12.958781
15.426717	0.1	13.382263
15.428383	0.1	13.830019
15.430050	0.1	14.303066
15.431717	0.1	14.803326
15.433383	0.1	15.333090
15.435050	0.1	15.893569
15.436717	0.1	16.483967
15.438383	0.1	17.102435
15.440050	0.1	17.747651
15.441717	0.1	18.420145
15.443383	0.1	19.122162
15.445050	0.1	19.855904
15.446717	0.1	20.623072
15.448383	0.1	21.425798
15.450050	0.1	22.266260
15.451717	0.1	23.145587
15.453383	0.1	24.063960
15.455050	0.1	25.022090
15.456717	0.1	26.022103
15.458383	0.1	27.066269
15.460050	0.1	28.155251
15.461717	0.1	29.288167
15.463383	0.1	30.463529
15.465050	0.1	31.680190
15.466717	0.1	32.938146
15.468383	0.1	34.238701
15.470050	0.1	35.584397
15.471717	0.1	36.978619
15.473383	0.1	38.424260
15.475050	0.1	39.922828
15.476717	0.1	41.474695
15.478383	0.1	43.079304
15.480050	0.1	44.735642
15.481717	0.1	46.443390
15.483383	0.1	48.203571
15.485050	0.1	50.018155
15.486717	0.1	51.889350
15.488383	0.1	53.819306
15.490050	0.1	55.809999
15.491717	0.1	57.862965
15.493383	0.1	59.979721
15.495050	0.1	62.162732
15.496717	0.1	64.415555
15.498383	0.1	66.741724
15.500050	0.1	69.143884
15.501717	0.1	71.623987
15.503383	0.1	74.183811
15.505050	0.1	76.825381
15.506717	0.1	79.551633
15.508383	0.1	82.366541
15.510050	0.1	85.274731
15.511717	0.1	88.281329
15.513383	0.1	91.391951
15.515050	0.1	94.612539
15.516717	0.1	97.948779
15.518383	0.1	101.405839
15.520050	0.1	104.989275
15.521717	0.1	108.705643
15.523383	0.1	112.561523
15.525050	0.1	116.561786
15.526717	0.1	120.709567
15.528383	0.1	125.008701
15.530050	0.1	129.465214
15.531717	0.1	134.085249
15.533383	0.1	138.872024
15.535050	0.1	143.825058
15.536717	0.1	148.942159
15.538383	0.1	154.221724
15.540050	0.1	159.662781
15.541717	0.1	165.262944
15.543383	0.1	171.016399
15.545050	0.1	176.913655
15.546717	0.1	182.942376
15.548383	0.1	189.088029
15.550050	0.1	195.334810
15.551717	0.1	201.666737
15.553383	0.1	208.067191
15.555050	0.1	214.516437
15.556717	0.1	220.989799
15.558383	0.1	227.459097
15.560050	0.1	233.895467
15.561717	0.1	240.272084
15.563383	0.1	246.565538
15.565050	0.1	252.752775
15.566717	0.1	258.808085
15.568383	0.1	264.704512
15.570050	0.1	270.414949
15.571717	0.1	275.911931
15.573383	0.1	281.169419
15.575050	0.1	286.163576
15.576717	0.1	290.872557
15.578383	0.1	295.277895
15.580050	0.1	299.364552
15.581717	0.1	303.119854
15.583383	0.1	306.534632
15.585050	0.1	309.604039
15.586717	0.1	312.325168
15.588383	0.1	314.693954
15.590050	0.1	316.704666
15.591717	0.1	318.352282
15.593383	0.1	319.636325
15.595050	0.1	320.564006
15.596717	0.1	321.148984
15.598383	0.1	321.405377
15.600050	0.1	321.343793
15.601717	0.1	320.972866
15.603383	0.1	320.302034
15.605050	0.1	319.343251
15.606717	0.1	318.111163
15.608383	0.1	316.620246
15.610050	0.1	314.882868
15.611717	0.1	312.911049
15.613383	0.1	310.717752
15.615050	0.1	308.317328
15.616717	0.1	305.726952
15.618383	0.1	302.964682
15.620050	0.1	300.044157
15.621717	0.1	296.973912
15.623383	0.1	293.761902
15.625050	0.1	290.418379
15.626717	0.1	286.955703
15.628383	0.1	283.386898
15.630050	0.1	279.723802
15.631717	0.1	275.975364
15.633383	0.1	272.147726
15.635050	0.1	268.246555
15.636717	0.1	264.279810
15.638383	0.1	260.258154
15.640050	0.1	256.192535
15.641717	0.1	252.090628
15.643383	0.1	247.955015
15.645050	0.1	243.786639
15.646717	0.1	239.589731
15.648383	0.1	235.372447
15.650050	0.1	231.144405
15.651717	0.1	226.913430
15.653383	0.1	222.683158
15.655050	0.1	218.454702
15.656717	0.1	214.230269
15.658383	0.1	210.013231
15.660050	0.1	205.806401
15.661717	0.1	201.612301
15.663383	0.1	197.434500
15.665050	0.1	193.277640
15.666717	0.1	189.146269
15.668383	0.1	185.043491
15.670050	0.1	180.970575
15.671717	0.1	176.928598
15.673383	0.1	172.920032
15.675050	0.1	168.948150
15.676717	0.1	165.015706
15.678383	0.1	161.124845
15.680050	0.1	157.277626
15.681717	0.1	153.475963
15.683383	0.1	149.721173
15.685050	0.1	146.014313
15.686717	0.1	142.357135
15.688383	0.1	138.752135
15.690050	0.1	135.201276
15.691717	0.1	131.706018
15.693383	0.1	128.268353
15.695050	0.1	124.890246
15.696717	0.1	121.572535
15.698383	0.1	118.315639
15.700050	0.1	115.120215
15.701717	0.1	111.986511
15.703383	0.1	108.914315
15.705050	0.1	105.903573
15.706717	0.1	102.954563
15.708383	0.1	100.067910
15.710050	0.1	97.244633
15.711717	0.1	94.485763
15.713383	0.1	91.791763
15.715050	0.1	89.162602
15.716717	0.1	86.598299
15.718383	0.1	84.098918
15.720050	0.1	81.664114
15.721717	0.1	79.293279
15.723383	0.1	76.985629
15.725050	0.1	74.739736
15.726717	0.1	72.553554
15.728383	0.1	70.425929
15.730050	0.1	68.357568
15.731717	0.1	66.349777
15.733383	0.1	64.402968
15.735050	0.1	62.517016
15.736717	0.1	60.691703
15.738383	0.1	58.926032
15.740050	0.1	57.217684
15.741717	0.1	55.563417
15.743383	0.1	53.960527
15.745050	0.1	52.408380
15.746717	0.1	50.908360
15.748383	0.1	49.461653
15.750050	0.1	48.066992
15.751717	0.1	46.721306
15.753383	0.1	45.422148
15.755050	0.1	44.167968
15.756717	0.1	42.956541
15.758383	0.1	41.785436
15.760050	0.1	40.654130
15.761717	0.1	39.563831
15.763383	0.1	38.514668
15.765050	0.1	37.504667
15.766717	0.1	36.531300
15.768383	0.1	35.592634
15.770050	0.1	34.688031
15.771717	0.1	33.818590
15.773383	0.1	32.985704
15.775050	0.1	32.189349
15.776717	0.1	31.428309
15.778383	0.1	30.700164
15.780050	0.1	30.000517
15.781717	0.1	29.324302
15.783383	0.1	28.668111
15.785050	0.1	28.031338
15.786717	0.1	27.416293
15.788383	0.1	26.826588
15.790050	0.1	26.264456
15.791717	0.1	25.729137
15.793383	0.1	25.217361
15.795050	0.1	24.725990
15.796717	0.1	24.253628
15.798383	0.1	23.799739
15.800050	0.1	23.363717
15.801717	0.1	22.944692
15.803383	0.1	22.541685
15.805050	0.1	22.154702
15.806717	0.1	21.784389
15.808383	0.1	21.430021
15.810050	0.1	21.089148
15.811717	0.1	20.759031
15.813383	0.1	20.438209
15.815050	0.1	20.127562
15.816717	0.1	19.829711
15.818383	0.1	19.546561
15.820050	0.1	19.277958
15.821717	0.1	19.022664
15.823383	0.1	18.779142
15.825050	0.1	18.545068
15.826717	0.1	18.318123
15.828383	0.1	18.097563
15.830050	0.1	17.883806
15.831717	0.1	17.676805
15.833383	0.1	17.476012
15.835050	0.1	17.281664
15.836717	0.1	17.095092
15.838383	0.1	16.917833
15.840050	0.1	16.750558
15.841717	0.1	16.592084
15.843383	0.1	16.439590
15.845050	0.1	16.290755
15.846717	0.1	16.145115
15.848383	0.1	16.003195
15.850050	0.1	15.865965
15.851717	0.1	15.734569
15.853383	0.1	15.609171
15.855050	0.1	15.489296
15.856717	0.1	15.375093
15.858383	0.1	15.266710
15.860050	0.1	15.163091
15.861717	0.1	15.061745
15.863383	0.1	14.959564
15.865050	0.1	14.855135
15.866717	0.1	14.750571
15.868383	0.1	14.649751
15.870050	0.1	14.555105
15.871717	0.1	14.467104
15.873383	0.1	14.385455
15.875050	0.1	14.309301
15.876717	0.1	14.237119
15.878383	0.1	14.167363
15.880050	0.1	14.098808
15.881717	0.1	14.030673
15.883383	0.1	13.963161
15.885050	0.1	13.897712
15.886717	0.1	13.836538
15.888383	0.1	13.781195
15.890050	0.1	13.731271
15.891717	0.1	13.684891
15.893383	0.1	13.640486
15.895050	0.1	13.597808
15.896717	0.1	13.557542
15.898383	0.1	13.520080
15.900050	0.1	13.484815
15.901717	0.1	13.450352
15.903383	0.1	13.415343
15.905050	0.1	13.380395
15.906717	0.1	13.348530
15.908383	0.1	13.322444
15.910050	0.1	13.302132
15.911717	0.1	13.285545
15.913383	0.1	13.271011
15.915050	0.1	13.258490
15.916717	0.1	13.248534
15.918383	0.1	13.241093
15.920050	0.1	13.235742
15.921717	0.1	13.232254
15.923383	0.1	13.231109
15.925050	0.1	13.233298
15.926717	0.1	13.239258
15.928383	0.1	13.248259
15.930050	0.1	13.259021
15.931717	0.1	13.270681
15.933383	0.1	13.283608
15.935050	0.1	13.298956
15.936717	0.1	13.316944
15.938383	0.1	13.336465
15.940050	0.1	13.356763
15.941717	0.1	13.378751
15.943383	0.1	13.404577
15.945050	0.1	13.435702
15.946717	0.1	13.471316
15.948383	0.1	13.509472
15.950050	0.1	13.549337
15.951717	0.1	13.591233
15.953383	0.1	13.635284
15.955050	0.1	13.680989
15.956717	0.1	13.727834
15.958383	0.1	13.776124
15.960050	0.1	13.827002
15.961717	0.1	13.881149
15.963383	0.1	13.937675
15.965050	0.1	13.994933
15.966717	0.1	14.052158
15.968383	0.1	14.109854
15.970050	0.1	14.169496
15.971717	0.1	14.232788
15.973383	0.1	14.300221
15.975050	0.1	14.370107
15.976717	0.1	14.439812
15.978383	0.1	14.507961
15.980050	0.1	14.575152
15.981717	0.1	14.643064
15.983383	0.1	14.713220
15.985050	0.1	14.785705
15.986717	0.1	14.859070
15.988383	0.1	14.931904
15.990050	0.1	15.003900
15.991717	0.1	15.075286
15.993383	0.1	15.146695
15.995050	0.1	15.219203
15.996717	0.1	15.292824
15.998383	0.1	15.365067
16.000050	0.1	15.432658
16.001717	0.1	15.495080
16.003383	0.1	15.554782
16.005050	0.1	15.613949
16.006717	0.1	15.673027
16.008383	0.1	15.731691
16.010050	0.1	15.789736
16.011717	0.1	15.847320
16.013383	0.1	15.904498
16.015050	0.1	15.960466
16.016717	0.1	16.013701
16.018383	0.1	16.062567
16.020050	0.1	16.106274
16.021717	0.1	16.145543
16.023383	0.1	16.181488
16.025050	0.1	16.214056
16.026717	0.1	16.242401
16.028383	0.1	16.266387
16.030050	0.1	16.286680
16.031717	0.1	16.303742
16.033383	0.1	16.317712
16.035050	0.1	16.328706
16.036717	0.1	16.336492
16.038383	0.1	16.340502
16.040050	0.1	16.340613
16.041717	0.1	16.336879
16.043383	0.1	16.328604
16.045050	0.1	16.315384
16.046717	0.1	16.298224
16.048383	0.1	16.278038
16.050050	0.1	16.254340
16.051717	0.1	16.226126
16.053383	0.1	16.193022
16.055050	0.1	16.155359
16.056717	0.1	16.112947
16.058383	0.1	16.064402
16.060050	0.1	16.008965
16.061717	0.1	15.948298
16.063383	0.1	15.885625
16.065050	0.1	15.823706
16.066717	0.1	15.763347
16.068383	0.1	15.702979
16.070050	0.1	15.640026
16.071717	0.1	15.572393
16.073383	0.1	15.499173
16.075050	0.1	15.421188
16.076717	0.1	15.340126
16.078383	0.1	15.257369
16.080050	0.1	15.174272
16.081717	0.1	15.092096
16.083383	0.1	15.011486
16.085050	0.1	14.932370
16.086717	0.1	14.853771
16.088383	0.1	14.773966
16.090050	0.1	14.691730
16.091717	0.1	14.607515
16.093383	0.1	14.523040
16.095050	0.1	14.439905
16.096717	0.1	14.359294
16.098383	0.1	14.282013
16.100050	0.1	14.207987
16.101717	0.1	14.136466
16.103383	0.1	14.067488
16.105050	0.1	14.001988
16.106717	0.1	13.939920
16.108383	0.1	13.879756
16.110050	0.1	13.820585
16.111717	0.1	13.763383
16.113383	0.1	13.709711
16.115050	0.1	13.659769
16.116717	0.1	13.612299
16.118383	0.1	13.566487
16.120050	0.1	13.523093
16.121717	0.1	13.483134
16.123383	0.1	13.446901
16.125050	0.1	13.414538
16.126717	0.1	13.386225
16.128383	0.1	13.361969
16.130050	0.1	13.341811
16.131717	0.1	13.325368
16.133383	0.1	13.311263
16.135050	0.1	13.297885
16.136717	0.1	13.284730
16.138383	0.1	13.272623
16.140050	0.1	13.262895
16.141717	0.1	13.256730
16.143383	0.1	13.254881
16.145050	0.1	13.257316
16.146717	0.1	13.263314
16.148383	0.1	13.272013
16.150050	0.1	13.282942
16.151717	0.1	13.296073
16.153383	0.1	13.310839
16.155050	0.1	13.325475
16.156717	0.1	13.338714
16.158383	0.1	13.351361
16.160050	0.1	13.365126
16.161717	0.1	13.380959
16.163383	0.1	13.399315
16.165050	0.1	13.420600
16.166717	0.1	13.444964
16.168383	0.1	13.472475
16.170050	0.1	13.502860
16.171717	0.1	13.534869
16.173383	0.1	13.566930
16.175050	0.1	13.597994
16.176717	0.1	13.627461
16.178383	0.1	13.655708
16.180050	0.1	13.684570
16.181717	0.1	13.716524
16.183383	0.1	13.753553
16.185050	0.1	13.795891
16.186717	0.1	13.841381
16.188383	0.1	13.886681
16.190050	0.1	13.929526
16.191717	0.1	13.969741
16.193383	0.1	14.008945
16.195050	0.1	14.049662
16.196717	0.1	14.093542
16.198383	0.1	14.139777
16.200050	0.1	14.186194
16.201717	0.1	14.231647
16.203383	0.1	14.276365
16.205050	0.1	14.320579
16.206717	0.1	14.364421
16.208383	0.1	14.409269
16.210050	0.1	14.457554
16.211717	0.1	14.509903
16.213383	0.1	14.563412
16.215050	0.1	14.614319
16.216717	0.1	14.661700
16.218383	0.1	14.707539
16.220050	0.1	14.754441
16.221717	0.1	14.804495
16.223383	0.1	14.858469
16.225050	0.1	14.914856
16.226717	0.1	14.970885
16.228383	0.1	15.024925
16.230050	0.1	15.077218
16.231717	0.1	15.128702
16.233383	0.1	15.180255
16.235050	0.1	15.232544
16.236717	0.1	15.285392
16.238383	0.1	15.337733
16.240050	0.1	15.389165
16.241717	0.1	15.440625
16.243383	0.1	15.493524
16.245050	0.1	15.548621
16.246717	0.1	15.605418
16.248383	0.1	15.662401
16.250050	0.1	15.717973
16.251717	0.1	15.771235
16.253383	0.1	15.822253
16.255050	0.1	15.872032
16.256717	0.1	15.922310
16.258383	0.1	15.974771
16.260050	0.1	16.029957
16.261717	0.1	16.087093
16.263383	0.1	16.144500
16.265050	0.1	16.199774
16.266717	0.1	16.251169
16.268383	0.1	16.299631
16.270050	0.1	16.348097
16.271717	0.1	16.399133
16.273383	0.1	16.453532
16.275050	0.1	16.509690
16.276717	0.1	16.565048
16.278383	0.1	16.618595
16.280050	0.1	16.670800
16.281717	0.1	16.721990
16.283383	0.1	16.772086
16.285050	0.1	16.821604
16.286717	0.1	16.872031
16.288383	0.1	16.924646
16.290050	0.1	16.979426
16.291717	0.1	17.035641
16.293383	0.1	17.092982
16.295050	0.1	17.150999
16.296717	0.1	17.208578
16.298383	0.1	17.264718
16.300050	0.1	17.318614
16.301717	0.1	17.369739
16.303383	0.1	17.418982
16.305050	0.1	17.468492
16.306717	0.1	17.520022
16.308383	0.1	17.573615
16.310050	0.1	17.628325
16.311717	0.1	17.683776
16.313383	0.1	17.740103
16.315050	0.1	17.797253
16.316717	0.1	17.855107
16.318383	0.1	17.913096
16.320050	0.1	17.969897
16.321717	0.1	18.024785
16.323383	0.1	18.078736
16.325050	0.1	18.133498
16.326717	0.1	18.190625
16.328383	0.1	18.251142
16.330050	0.1	18.314975
16.331717	0.1	18.380517
16.333383	0.1	18.445351
16.335050	0.1	18.507922
16.336717	0.1	18.568346
16.338383	0.1	18.627956
16.340050	0.1	18.688221
16.341717	0.1	18.749465
16.343383	0.1	18.810821
16.345050	0.1	18.871962
16.346717	0.1	18.933374
16.348383	0.1	18.994790
16.350050	0.1	19.055167
16.351717	0.1	19.114595
16.353383	0.1	19.174400
16.355050	0.1	19.235257
16.356717	0.1	19.296776
16.358383	0.1	19.359221
16.360050	0.1	19.424143
16.361717	0.1	19.492521
16.363383	0.1	19.563367
16.365050	0.1	19.634725
16.366717	0.1	19.705109
16.368383	0.1	19.774111
16.370050	0.1	19.842177
16.371717	0.1	19.910038
16.373383	0.1	19.978643
16.375050	0.1	20.049051
16.376717	0.1	20.121448
16.378383	0.1	20.194808
16.380050	0.1	20.267409
16.381717	0.1	20.337510
16.383383	0.1	20.404947
16.385050	0.1	20.472626
16.386717	0.1	20.544566
16.388383	0.1	20.622099
16.390050	0.1	20.703496
16.391717	0.1	20.786840
16.393383	0.1	20.871158
16.395050	0.1	20.955373
16.396717	0.1	21.038214
16.398383	0.1	21.119709
16.400050	0.1	21.201242
16.401717	0.1	21.283552
16.403383	0.1	21.365369
16.405050	0.1	21.445220
16.406717	0.1	21.523982
16.408383	0.1	21.604165
16.410050	0.1	21.687453
16.411717	0.1	21.773935
16.413383	0.1	21.862676
16.415050	0.1	21.952600
16.416717	0.1	22.043074
16.418383	0.1	22.133510
16.420050	0.1	22.222814
16.421717	0.1	22.310307
16.423383	0.1	22.397107
16.425050	0.1	22.485000
16.426717	0.1	22.574402
16.428383	0.1	22.664755
16.430050	0.1	22.755964
16.431717	0.1	22.848453
16.433383	0.1	22.942503
16.435050	0.1	23.037950
16.436717	0.1	23.133671
16.438383	0.1	23.227702
16.440050	0.1	23.318785
16.441717	0.1	23.408211
16.443383	0.1	23.499159
16.445050	0.1	23.593372
16.446717	0.1	23.689712
16.448383	0.1	23.786654
16.450050	0.1	23.884540
16.451717	0.1	23.984341
16.453383	0.1	24.085864
16.455050	0.1	24.188622
16.456717	0.1	24.292660
16.458383	0.1	24.397285
16.460050	0.1	24.500899
16.461717	0.1	24.602483
16.463383	0.1	24.702009
16.465050	0.1	24.800110
16.466717	0.1	24.898471
16.468383	0.1	24.999422
16.470050	0.1	25.104065
16.471717	0.1	25.211587
16.473383	0.1	25.320966
16.475050	0.1	25.432240
16.476717	0.1	25.545186
16.478383	0.1	25.658235
16.480050	0.1	25.769789
16.481717	0.1	25.879503
16.483383	0.1	25.987988
16.485050	0.1	26.095836
16.486717	0.1	26.203510
16.488383	0.1	26.312214
16.490050	0.1	26.424043
16.491717	0.1	26.540505
16.493383	0.1	26.661218
16.495050	0.1	26.784153
16.496717	0.1	26.907083
16.498383	0.1	27.029072
16.500050	0.1	27.151112
16.501717	0.1	27.274941
16.503383	0.1	27.400418
16.505050	0.1	27.524582
16.506717	0.1	27.645077
16.508383	0.1	27.763615
16.510050	0.1	27.884305
16.511717	0.1	28.010076
16.513383	0.1	28.141663
16.515050	0.1	28.278269
16.516717	0.1	28.418233
16.518383	0.1	28.559403
16.520050	0.1	28.700419
16.521717	0.1	28.841854
16.523383	0.1	28.984905
16.525050	0.1	29.129507
16.526717	0.1	29.274933
16.528383	0.1	29.421351
16.530050	0.1	29.569929
16.531717	0.1	29.721493
16.533383	0.1	29.875566
16.535050	0.1	30.030776
16.536717	0.1	30.186558
16.538383	0.1	30.343947
16.540050	0.1	30.503538
16.541717	0.1	30.663866
16.543383	0.1	30.823615
16.545050	0.1	30.984054
16.546717	0.1	31.147380
16.548383	0.1	31.314129
16.550050	0.1	31.483322
16.551717	0.1	31.653377
16.553383	0.1	31.822780
16.555050	0.1	31.991554
16.556717	0.1	32.161623
16.558383	0.1	32.335417
16.560050	0.1	32.514180
16.561717	0.1	32.697399
16.563383	0.1	32.884036
16.565050	0.1	33.073891
16.566717	0.1	33.266977
16.568383	0.1	33.462201
16.570050	0.1	33.658179
16.571717	0.1	33.855061
16.573383	0.1	34.054220
16.575050	0.1	34.256745
16.576717	0.1	34.463098
16.578383	0.1	34.673424
16.580050	0.1	34.887875
16.581717	0.1	35.106847
16.583383	0.1	35.330500
16.585050	0.1	35.558129
16.586717	0.1	35.788161
16.588383	0.1	36.018691
16.590050	0.1	36.248798
16.591717	0.1	36.479509
16.593383	0.1	36.712973
16.595050	0.1	36.950856
16.596717	0.1	37.193545
16.598383	0.1	37.440336
16.600050	0.1	37.690112
16.601717	0.1	37.942077
16.603383	0.1	38.196202
16.605050	0.1	38.452596
16.606717	0.1	38.710344
16.608383	0.1	38.967505
16.610050	0.1	39.222185
16.611717	0.1	39.473656
16.613383	0.1	39.722608
16.615050	0.1	39.969957
16.616717	0.1	40.215915
16.618383	0.1	40.459996
16.620050	0.1	40.701008
16.621717	0.1	40.937322
16.623383	0.1	41.167452
16.625050	0.1	41.390136
16.626717	0.1	41.604554
16.628383	0.1	41.810479
16.630050	0.1	42.007100
16.631717	0.1	42.192456
16.633383	0.1	42.365254
16.635050	0.1	42.526191
16.636717	0.1	42.676916
16.638383	0.1	42.818626
16.640050	0.1	42.951764
16.641717	0.1	43.075853
16.643383	0.1	43.189181
16.645050	0.1	43.289545
16.646717	0.1	43.375385
16.648383	0.1	43.446259
16.650050	0.1	43.502818
16.651717	0.1	43.545850
16.653383	0.1	43.575112
16.655050	0.1	43.590004
16.656717	0.1	43.591107
16.658383	0.1	43.580188
16.660050	0.1	43.558986
16.661717	0.1	43.528783
16.663383	0.1	43.490366
16.665050	0.1	43.443604
16.666717	0.1	43.388591
16.668383	0.1	43.327059
16.670050	0.1	43.260823
16.671717	0.1	43.190280
16.673383	0.1	43.115504
16.675050	0.1	43.036547
16.676717	0.1	42.952849
16.678383	0.1	42.864089
16.680050	0.1	42.771003
16.681717	0.1	42.675533
16.683383	0.1	42.580459
16.685050	0.1	42.487895
16.686717	0.1	42.398055
16.688383	0.1	42.310264
16.690050	0.1	42.223926
16.691717	0.1	42.137820
16.693383	0.1	42.050844
16.695050	0.1	41.964296
16.696717	0.1	41.881641
16.698383	0.1	41.805911
16.700050	0.1	41.738073
16.701717	0.1	41.677370
16.703383	0.1	41.622873
16.705050	0.1	41.574058
16.706717	0.1	41.530049
16.708383	0.1	41.489815
16.710050	0.1	41.453592
16.711717	0.1	41.422965
16.713383	0.1	41.399128
16.715050	0.1	41.381982
16.716717	0.1	41.370965
16.718383	0.1	41.365433
16.720050	0.1	41.364278
16.721717	0.1	41.366299
16.723383	0.1	41.370969
16.725050	0.1	41.378276
16.726717	0.1	41.388068
16.728383	0.1	41.399393
16.730050	0.1	41.410937
16.731717	0.1	41.422853
16.733383	0.1	41.437210
16.735050	0.1	41.455505
16.736717	0.1	41.477401
16.738383	0.1	41.502635
16.740050	0.1	41.531874
16.741717	0.1	41.565127
16.743383	0.1	41.601188
16.745050	0.1	41.638590
16.746717	0.1	41.676494
16.748383	0.1	41.714618
16.750050	0.1	41.752663
16.751717	0.1	41.790656
16.753383	0.1	41.829459
16.755050	0.1	41.869665
16.756717	0.1	41.910475
16.758383	0.1	41.950219
16.760050	0.1	41.987975
16.761717	0.1	42.024478
16.763383	0.1	42.061550
16.765050	0.1	42.100651
16.766717	0.1	42.141466
16.768383	0.1	42.182184
16.770050	0.1	42.221407
16.771717	0.1	42.259428
16.773383	0.1	42.297822
16.775050	0.1	42.337957
16.776717	0.1	42.380048
16.778383	0.1	42.423359
16.780050	0.1	42.466437
16.781717	0.1	42.507788
16.783383	0.1	42.546541
16.785050	0.1	42.582108
16.786717	0.1	42.614443
16.788383	0.1	42.644851
16.790050	0.1	42.675249
16.791717	0.1	42.706821
16.793383	0.1	42.739715
16.795050	0.1	42.773243
16.796717	0.1	42.806291
16.798383	0.1	42.838012
16.800050	0.1	42.868531
16.801717	0.1	42.899125
16.803383	0.1	42.931326
16.805050	0.1	42.965901
16.806717	0.1	43.002446
16.808383	0.1	43.039364
16.810050	0.1	43.074195
16.811717	0.1	43.104612
16.813383	0.1	43.130047
16.815050	0.1	43.152128
16.816717	0.1	43.173218
16.818383	0.1	43.195467
16.820050	0.1	43.220595
16.821717	0.1	43.248967
16.823383	0.1	43.279375
16.825050	0.1	43.310169
16.826717	0.1	43.340223
16.828383	0.1	43.368684
16.830050	0.1	43.394649
16.831717	0.1	43.417830
16.833383	0.1	43.438976
16.835050	0.1	43.459255
16.836717	0.1	43.479330
16.838383	0.1	43.498897
16.840050	0.1	43.517160
16.841717	0.1	43.533682
16.843383	0.1	43.548462
16.845050	0.1	43.561673
16.846717	0.1	43.573743
16.848383	0.1	43.585184
16.850050	0.1	43.596351
16.851717	0.1	43.607731
16.853383	0.1	43.619922
16.855050	0.1	43.632961
16.856717	0.1	43.646516
16.858383	0.1	43.660672
16.860050	0.1	43.675741
16.861717	0.1	43.691499
16.863383	0.1	43.706950
16.865050	0.1	43.720906
16.866717	0.1	43.732445
16.868383	0.1	43.741074
16.870050	0.1	43.747216
16.871717	0.1	43.751965
16.873383	0.1	43.756189
16.875050	0.1	43.760566
16.876717	0.1	43.765800
16.878383	0.1	43.772603
16.880050	0.1	43.781628
16.881717	0.1	43.792767
16.883383	0.1	43.804264
16.885050	0.1	43.813484
16.886717	0.1	43.819007
16.888383	0.1	43.821200
16.890050	0.1	43.821586
16.891717	0.1	43.821777
16.893383	0.1	43.822224
16.895050	0.1	43.822196
16.896717	0.1	43.820692
16.898383	0.1	43.817349
16.900050	0.1	43.813018
16.901717	0.1	43.809195
16.903383	0.1	43.806694
16.905050	0.1	43.804864
16.906717	0.1	43.802084
16.908383	0.1	43.797572
16.910050	0.1	43.792198
16.911717	0.1	43.787388
16.913383	0.1	43.783765
16.915050	0.1	43.780515
16.916717	0.1	43.776147
16.918383	0.1	43.769893
16.920050	0.1	43.761144
16.921717	0.1	43.748044
16.923383	0.1	43.728841
16.925050	0.1	43.704580
16.926717	0.1	43.679019
16.928383	0.1	43.655867
16.930050	0.1	43.636146
16.931717	0.1	43.617943
16.933383	0.1	43.598590
16.935050	0.1	43.576639
16.936717	0.1	43.551843
16.938383	0.1	43.524392
16.940050	0.1	43.495023
16.941717	0.1	43.465085
16.943383	0.1	43.435665
16.945050	0.1	43.406794
16.946717	0.1	43.377676
16.948383	0.1	43.346915
16.950050	0.1	43.312805
16.951717	0.1	43.274472
16.953383	0.1	43.232432
16.955050	0.1	43.187896
16.956717	0.1	43.142405
16.958383	0.1	43.097353
16.960050	0.1	43.052733
16.961717	0.1	43.007485
16.963383	0.1	42.961482
16.965050	0.1	42.915596
16.966717	0.1	42.870306
16.968383	0.1	42.825597
16.970050	0.1	42.781113
16.971717	0.1	42.735883
16.973383	0.1	42.688893
16.975050	0.1	42.639487
16.976717	0.1	42.586913
16.978383	0.1	42.530741
16.980050	0.1	42.472072
16.981717	0.1	42.413501
16.983383	0.1	42.357291
16.985050	0.1	42.303731
16.986717	0.1	42.251102
16.988383	0.1	42.196792
16.990050	0.1	42.138468
16.991717	0.1	42.075501
16.993383	0.1	42.009675
16.995050	0.1	41.943868
16.996717	0.1	41.879960
16.998383	0.1	41.818237
17.000050	0.1	41.757897
17.001717	0.1	41.697812
17.003383	0.1	41.637276
17.005050	0.1	41.575725
17.006717	0.1	41.512209
17.008383	0.1	41.446225
17.010050	0.1	41.378294
17.011717	0.1	41.309129
17.013383	0.1	41.239453
17.015050	0.1	41.170586
17.016717	0.1	41.104183
17.018383	0.1	41.041118
17.020050	0.1	40.980340
17.021717	0.1	40.919017
17.023383	0.1	40.854970
17.025050	0.1	40.788366
17.026717	0.1	40.720585
17.028383	0.1	40.653008
17.030050	0.1	40.586926
17.031717	0.1	40.522669
17.033383	0.1	40.458702
17.035050	0.1	40.393216
17.036717	0.1	40.326337
17.038383	0.1	40.259492
17.040050	0.1	40.193163
17.041717	0.1	40.126443
17.043383	0.1	40.058265
17.045050	0.1	39.988402
17.046717	0.1	39.917356
17.048383	0.1	39.845994
17.050050	0.1	39.775195
17.051717	0.1	39.705313
17.053383	0.1	39.636204
17.055050	0.1	39.567584
17.056717	0.1	39.498955
17.058383	0.1	39.429790
17.060050	0.1	39.360276
17.061717	0.1	39.291196
17.063383	0.1	39.223260
17.065050	0.1	39.156955
17.066717	0.1	39.092111
17.068383	0.1	39.027464
17.070050	0.1	38.961843
17.071717	0.1	38.895449
17.073383	0.1	38.829339
17.075050	0.1	38.764621
17.076717	0.1	38.702427
17.078383	0.1	38.643200
17.080050	0.1	38.585537
17.081717	0.1	38.526561
17.083383	0.1	38.464093
17.085050	0.1	38.398625
17.086717	0.1	38.332315
17.088383	0.1	38.266135
17.090050	0.1	38.199904
17.091717	0.1	38.134614
17.093383	0.1	38.072486
17.095050	0.1	38.014697
17.096717	0.1	37.959968
17.098383	0.1	37.904922
17.100050	0.1	37.846710
17.101717	0.1	37.786118
17.103383	0.1	37.726751
17.105050	0.1	37.671002
17.106717	0.1	37.617832
17.108383	0.1	37.564184
17.110050	0.1	37.508258
17.111717	0.1	37.451400
17.113383	0.1	37.396383
17.115050	0.1	37.344936
17.116717	0.1	37.297066
17.118383	0.1	37.251059
17.120050	0.1	37.204134
17.121717	0.1	37.154434
17.123383	0.1	37.103188
17.125050	0.1	37.053907
17.126717	0.1	37.008585
17.128383	0.1	36.966014
17.130050	0.1	36.924151
17.131717	0.1	36.881901
17.133383	0.1	36.838553
17.135050	0.1	36.793477
17.136717	0.1	36.746655
17.138383	0.1	36.699059
17.140050	0.1	36.653094
17.141717	0.1	36.611850
17.143383	0.1	36.576386
17.145050	0.1	36.544269
17.146717	0.1	36.511710
17.148383	0.1	36.476613
17.150050	0.1	36.438969
17.151717	0.1	36.399593
17.153383	0.1	36.359984
17.155050	0.1	36.323033
17.156717	0.1	36.292109
17.158383	0.1	36.268653
17.160050	0.1	36.250837
17.161717	0.1	36.234888
17.163383	0.1	36.217584
17.165050	0.1	36.197519
17.166717	0.1	36.174804
17.168383	0.1	36.150450
17.170050	0.1	36.126063
17.171717	0.1	36.103316
17.173383	0.1	36.083381
17.175050	0.1	36.067083
17.176717	0.1	36.055255
17.178383	0.1	36.048270
17.180050	0.1	36.045359
17.181717	0.1	36.045401
17.183383	0.1	36.047613
17.185050	0.1	36.050747
17.186717	0.1	36.053690
17.188383	0.1	36.057029
17.190050	0.1	36.062431
17.191717	0.1	36.071274
17.193383	0.1	36.083949
17.195050	0.1	36.100014
17.196717	0.1	36.119288
17.198383	0.1	36.142240
17.200050	0.1	36.169011
17.201717	0.1	36.198939
17.203383	0.1	36.231424
17.205050	0.1	36.266726
17.206717	0.1	36.305930
17.208383	0.1	36.350093
17.210050	0.1	36.399136
17.211717	0.1	36.452394
17.213383	0.1	36.510276
17.215050	0.1	36.574234
17.216717	0.1	36.645085
17.218383	0.1	36.722161
17.220050	0.1	36.803996
17.221717	0.1	36.889822
17.223383	0.1	36.979718
17.225050	0.1	37.073628
17.226717	0.1	37.171054
17.228383	0.1	37.271543
17.230050	0.1	37.375689
17.231717	0.1	37.485538
17.233383	0.1	37.603295
17.235050	0.1	37.729694
17.236717	0.1	37.863893
17.238383	0.1	38.005081
17.240050	0.1	38.153171
17.241717	0.1	38.307593
17.243383	0.1	38.467711
17.245050	0.1	38.634515
17.246717	0.1	38.809469
17.248383	0.1	38.991869
17.250050	0.1	39.179465
17.251717	0.1	39.371369
17.253383	0.1	39.568478
17.255050	0.1	39.771721
17.256717	0.1	39.981245
17.258383	0.1	40.196963
17.260050	0.1	40.419628
17.261717	0.1	40.650824
17.263383	0.1	40.891436
17.265050	0.1	41.141189
17.266717	0.1	41.399756
17.268383	0.1	41.667377
17.270050	0.1	41.944208
17.271717	0.1	42.229788
17.273383	0.1	42.524003
17.275050	0.1	42.827996
17.276717	0.1	43.142955
17.278383	0.1	43.468406
17.280050	0.1	43.802680
17.281717	0.1	44.144956
17.283383	0.1	44.496418
17.285050	0.1	44.859801
17.286717	0.1	45.237532
17.288383	0.1	45.629768
17.290050	0.1	46.033994
17.291717	0.1	46.447101
17.293383	0.1	46.868618
17.295050	0.1	47.301138
17.296717	0.1	47.747712
17.298383	0.1	48.210081
17.300050	0.1	48.688846
17.301717	0.1	49.183895
17.303383	0.1	49.694311
17.305050	0.1	50.218878
17.306717	0.1	50.757378
17.308383	0.1	51.310388
17.310050	0.1	51.878537
17.311717	0.1	52.462798
17.313383	0.1	53.064511
17.315050	0.1	53.684502
17.316717	0.1	54.322402
17.318383	0.1	54.976922
17.320050	0.1	55.646673
17.321717	0.1	56.330715
17.323383	0.1	57.028914
17.325050	0.1	57.741981
17.326717	0.1	58.470201
17.328383	0.1	59.212726
17.330050	0.1	59.968564
17.331717	0.1	60.736616
17.333383	0.1	61.514778
17.335050	0.1	62.300493
17.336717	0.1	63.091884
17.338383	0.1	63.887951
17.340050	0.1	64.688469
17.341717	0.1	65.493598
17.343383	0.1	66.303220
17.345050	0.1	67.116455
17.346717	0.1	67.930836
17.348383	0.1	68.741795
17.350050	0.1	69.544138
17.351717	0.1	70.334459
17.353383	0.1	71.111475
17.355050	0.1	71.875085
17.356717	0.1	72.625619
17.358383	0.1	73.362435
17.360050	0.1	74.082697
17.361717	0.1	74.782129
17.363383	0.1	75.456374
17.365050	0.1	76.102014
17.366717	0.1	76.717660
17.368383	0.1	77.303806
17.370050	0.1	77.861142
17.371717	0.1	78.389500
17.373383	0.1	78.887590
17.375050	0.1	79.352032
17.376717	0.1	79.777981
17.378383	0.1	80.162347
17.380050	0.1	80.504930
17.381717	0.1	80.806408
17.383383	0.1	81.067043
17.385050	0.1	81.286859
17.386717	0.1	81.465975
17.388383	0.1	81.604454
17.390050	0.1	81.701577
17.391717	0.1	81.756064
17.393383	0.1	81.767170
17.395050	0.1	81.735067
17.396717	0.1	81.660659
17.398383	0.1	81.545268
17.400050	0.1	81.389672
17.401717	0.1	81.193419
17.403383	0.1	80.955806
17.405050	0.1	80.677192
17.406717	0.1	80.359406
17.408383	0.1	80.005392
17.410050	0.1	79.618259
17.411717	0.1	79.200282
17.413383	0.1	78.752819
17.415050	0.1	78.276680
17.416717	0.1	77.772006
17.418383	0.1	77.239024
17.420050	0.1	76.679136
17.421717	0.1	76.094051
17.423383	0.1	75.484780
17.425050	0.1	74.852686
17.426717	0.1	74.200053
17.428383	0.1	73.528737
17.430050	0.1	72.840233
17.431717	0.1	72.137076
17.433383	0.1	71.421973
17.435050	0.1	70.696184
17.436717	0.1	69.960360
17.438383	0.1	69.216196
17.440050	0.1	68.465676
17.441717	0.1	67.709494
17.443383	0.1	66.947653
17.445050	0.1	66.181682
17.446717	0.1	65.415069
17.448383	0.1	64.651133
17.450050	0.1	63.891579
17.451717	0.1	63.136700
17.453383	0.1	62.386137
17.455050	0.1	61.640288
17.456717	0.1	60.900892
17.458383	0.1	60.169431
17.460050	0.1	59.445975
17.461717	0.1	58.730450
17.463383	0.1	58.023832
17.465050	0.1	57.327589
17.466717	0.1	56.643076
17.468383	0.1	55.971583
17.470050	0.1	55.313832
17.471717	0.1	54.669934
17.473383	0.1	54.040067
17.475050	0.1	53.424607
17.476717	0.1	52.823988
17.478383	0.1	52.238549
17.480050	0.1	51.668151
17.481717	0.1	51.112045
17.483383	0.1	50.569465
17.485050	0.1	50.040172
17.486717	0.1	49.524615
17.488383	0.1	49.023740
17.490050	0.1	48.538060
17.491717	0.1	48.066783
17.493383	0.1	47.608316
17.495050	0.1	47.161426
17.496717	0.1	46.725380
17.498383	0.1	46.300399
17.500050	0.1	45.888391
17.501717	0.1	45.491471
17.503383	0.1	45.110113
17.505050	0.1	44.744047
17.506717	0.1	44.393283
17.508383	0.1	44.056736
17.510050	0.1	43.731243
17.511717	0.1	43.413783
17.513383	0.1	43.104203
17.515050	0.1	42.804675
17.516717	0.1	42.517167
17.518383	0.1	42.241490
17.520050	0.1	41.975235
17.521717	0.1	41.716131
17.523383	0.1	41.464143
17.525050	0.1	41.220146
17.526717	0.1	40.984284
17.528383	0.1	40.756767
17.530050	0.1	40.538632
17.531717	0.1	40.330864
17.533383	0.1	40.133484
17.535050	0.1	39.945534
17.536717	0.1	39.765583
17.538383	0.1	39.592413
17.540050	0.1	39.424854
17.541717	0.1	39.261640
17.543383	0.1	39.102132
17.545050	0.1	38.946811
17.546717	0.1	38.796864
17.548383	0.1	38.653235
17.550050	0.1	38.516060
17.551717	0.1	38.385275
17.553383	0.1	38.261362
17.555050	0.1	38.145017
17.556717	0.1	38.036439
17.558383	0.1	37.935046
17.560050	0.1	37.839646
17.561717	0.1	37.748958
17.563383	0.1	37.661670
17.565050	0.1	37.576831
17.566717	0.1	37.495098
17.568383	0.1	37.418059
17.570050	0.1	37.345751
17.571717	0.1	37.276275
17.573383	0.1	37.208302
17.575050	0.1	37.143179
17.576717	0.1	37.084059
17.578383	0.1	37.033414
17.580050	0.1	36.991215
17.581717	0.1	36.954610
17.583383	0.1	36.919606
17.585050	0.1	36.883587
17.586717	0.1	36.846721
17.588383	0.1	36.811270
17.590050	0.1	36.779000
17.591717	0.1	36.749891
17.593383	0.1	36.723563
17.595050	0.1	36.699805
17.596717	0.1	36.677960
17.598383	0.1	36.657285
17.600050	0.1	36.637415
17.601717	0.1	36.618253
17.603383	0.1	36.600158
17.605050	0.1	36.583995
17.606717	0.1	36.570602
17.608383	0.1	36.559855
17.610050	0.1	36.550825
17.611717	0.1	36.543291
17.613383	0.1	36.538187
17.615050	0.1	36.535808
17.616717	0.1	36.534895
17.618383	0.1	36.534043
17.620050	0.1	36.532707
17.621717	0.1	36.530853
17.623383	0.1	36.528450
17.625050	0.1	36.525442
17.626717	0.1	36.521731
17.628383	0.1	36.517032
17.630050	0.1	36.510928
17.631717	0.1	36.503389
17.633383	0.1	36.495309
17.635050	0.1	36.488199
17.636717	0.1	36.483021
17.638383	0.1	36.479598
17.640050	0.1	36.477256
17.641717	0.1	36.475644
17.643383	0.1	36.474532
17.645050	0.1	36.473069
17.646717	0.1	36.469861
17.648383	0.1	36.464212
17.650050	0.1	36.456757
17.651717	0.1	36.448357
17.653383	0.1	36.439579
17.655050	0.1	36.431635
17.656717	0.1	36.425809
17.658383	0.1	36.421823
17.660050	0.1	36.417865
17.661717	0.1	36.411667
17.663383	0.1	36.402028
17.665050	0.1	36.390112
17.666717	0.1	36.378047
17.668383	0.1	36.366554
17.670050	0.1	36.355285
17.671717	0.1	36.344463
17.673383	0.1	36.335057
17.675050	0.1	36.327206
17.676717	0.1	36.318912
17.678383	0.1	36.307573
17.680050	0.1	36.292435
17.681717	0.1	36.274674
17.683383	0.1	36.255932
17.685050	0.1	36.237272
17.686717	0.1	36.219116
17.688383	0.1	36.201845
17.690050	0.1	36.186362
17.691717	0.1	36.173523
17.693383	0.1	36.162995
17.695050	0.1	36.153323
17.696717	0.1	36.142757
17.698383	0.1	36.130059
17.700050	0.1	36.115046
17.701717	0.1	36.098305
17.703383	0.1	36.080768
17.705050	0.1	36.063776
17.706717	0.1	36.048577
17.708383	0.1	36.035320
17.710050	0.1	36.023324
17.711717	0.1	36.011897
17.713383	0.1	36.000363
17.715050	0.1	35.988237
17.716717	0.1	35.975319
17.718383	0.1	35.961601
17.720050	0.1	35.947198
17.721717	0.1	35.931785
17.723383	0.1	35.914625
17.725050	0.1	35.896143
17.726717	0.1	35.878411
17.728383	0.1	35.863817
17.730050	0.1	35.853260
17.731717	0.1	35.845330
17.733383	0.1	35.837251
17.735050	0.1	35.826662
17.736717	0.1	35.812827
17.738383	0.1	35.796599
17.740050	0.1	35.779364
17.741717	0.1	35.762102
17.743383	0.1	35.745106
17.745050	0.1	35.728416
17.746717	0.1	35.712342
17.748383	0.1	35.696738
17.750050	0.1	35.680388
17.751717	0.1	35.662656
17.753383	0.1	35.644905
17.755050	0.1	35.628807
17.756717	0.1	35.614325
17.758383	0.1	35.600374
17.760050	0.1	35.586455
17.761717	0.1	35.572997
17.763383	0.1	35.561142
17.765050	0.1	35.552224
17.766717	0.1	35.546203
17.768383	0.1	35.540932
17.770050	0.1	35.533668
17.771717	0.1	35.522678
17.773383	0.1	35.507823
17.775050	0.1	35.491157
17.776717	0.1	35.476293
17.778383	0.1	35.465388
17.780050	0.1	35.457420
17.781717	0.1	35.450044
17.783383	0.1	35.441937
17.785050	0.1	35.433290
17.786717	0.1	35.425099
17.788383	0.1	35.418356
17.790050	0.1	35.413657
17.791717	0.1	35.410821
17.793383	0.1	35.409145
17.795050	0.1	35.407846
17.796717	0.1	35.406104
17.798383	0.1	35.403441
17.800050	0.1	35.400228
17.801717	0.1	35.397713
17.803383	0.1	35.397308
17.805050	0.1	35.399096
17.806717	0.1	35.401573
17.808383	0.1	35.403166
17.810050	0.1	35.402975
17.811717	0.1	35.401015
17.813383	0.1	35.398863
17.815050	0.1	35.399469
17.816717	0.1	35.405434
17.818383	0.1	35.417471
17.820050	0.1	35.434612
17.821717	0.1	35.454817
17.823383	0.1	35.475236
17.825050	0.1	35.493309
17.826717	0.1	35.508270
17.828383	0.1	35.521840
17.830050	0.1	35.536801
17.831717	0.1	35.554254
17.833383	0.1	35.573109
17.835050	0.1	35.592099
17.836717	0.1	35.610679
17.838383	0.1	35.628402
17.840050	0.1	35.645100
17.841717	0.1	35.661706
17.843383	0.1	35.680304
17.845050	0.1	35.702959
17.846717	0.1	35.729907
17.848383	0.1	35.758922
17.850050	0.1	35.787169
17.851717	0.1	35.813437
17.853383	0.1	35.838094
17.855050	0.1	35.862005
17.856717	0.1	35.886271
17.858383	0.1	35.912166
17.860050	0.1	35.940600
17.861717	0.1	35.971366
17.863383	0.1	36.002859
17.865050	0.1	36.033136
17.866717	0.1	36.061923
17.868383	0.1	36.090794
17.870050	0.1	36.120862
17.871717	0.1	36.151242
17.873383	0.1	36.180504
17.875050	0.1	36.208564
17.876717	0.1	36.236369
17.878383	0.1	36.264653
17.880050	0.1	36.293422
17.881717	0.1	36.321627
17.883383	0.1	36.348142
17.885050	0.1	36.373157
17.886717	0.1	36.397204
17.888383	0.1	36.419206
17.890050	0.1	36.437777
17.891717	0.1	36.453917
17.893383	0.1	36.470280
17.895050	0.1	36.488636
17.896717	0.1	36.509139
17.898383	0.1	36.531147
17.900050	0.1	36.553866
17.901717	0.1	36.576493
17.903383	0.1	36.597890
17.905050	0.1	36.616507
17.906717	0.1	36.631743
17.908383	0.1	36.644675
17.910050	0.1	36.656330
17.911717	0.1	36.666784
17.913383	0.1	36.676270
17.915050	0.1	36.685681
17.916717	0.1	36.696219
17.918383	0.1	36.708396
17.920050	0.1	36.720927
17.921717	0.1	36.731535
17.923383	0.1	36.738808
17.925050	0.1	36.742473
17.926717	0.1	36.742603
17.928383	0.1	36.739437
17.930050	0.1	36.733537
17.931717	0.1	36.726096
17.933383	0.1	36.719120
17.935050	0.1	36.714561
17.936717	0.1	36.713025
17.938383	0.1	36.713402
17.940050	0.1	36.713718
17.941717	0.1	36.712685
17.943383	0.1	36.710384
17.945050	0.1	36.706789
17.946717	0.1	36.700922
17.948383	0.1	36.692754
17.950050	0.1	36.684130
17.951717	0.1	36.677085
17.953383	0.1	36.672470
17.955050	0.1	36.669588
17.956717	0.1	36.666654
17.958383	0.1	36.661620
17.960050	0.1	36.652903
17.961717	0.1	36.640363
17.963383	0.1	36.625373
17.965050	0.1	36.609313
17.966717	0.1	36.592716
17.968383	0.1	36.575622
17.970050	0.1	36.557782
17.971717	0.1	36.539109
17.973383	0.1	36.520460
17.975050	0.1	36.503118
17.976717	0.1	36.487612
17.978383	0.1	36.473963
17.980050	0.1	36.461963
17.981717	0.1	36.450257
17.983383	0.1	36.436548
17.985050	0.1	36.419504
17.986717	0.1	36.400175
17.988383	0.1	36.380882
17.990050	0.1	36.362563
17.991717	0.1	36.344132
17.993383	0.1	36.324551
17.995050	0.1	36.304113
17.996717	0.1	36.283699
17.998383	0.1	36.263550
18.000050	0.1	36.243340
18.001717	0.1	36.223223
18.003383	0.1	36.203978
18.005050	0.1	36.186059
18.006717	0.1	36.168746
18.008383	0.1	36.150320
18.010050	0.1	36.129882
18.011717	0.1	36.108801
18.013383	0.1	36.089569
18.015050	0.1	36.073877
18.016717	0.1	36.061364
18.018383	0.1	36.049588
18.020050	0.1	36.035930
18.021717	0.1	36.019827
18.023383	0.1	36.002477
18.025050	0.1	35.985322
18.026717	0.1	35.969447
18.028383	0.1	35.955431
18.030050	0.1	35.942872
18.031717	0.1	35.930062
18.033383	0.1	35.915342
18.035050	0.1	35.899142
18.036717	0.1	35.883980
18.038383	0.1	35.872310
18.040050	0.1	35.864655
18.041717	0.1	35.859603
18.043383	0.1	35.855109
18.045050	0.1	35.849460
18.046717	0.1	35.842028
18.048383	0.1	35.833539
18.050050	0.1	35.824864
18.051717	0.1	35.815826
18.053383	0.1	35.805479
18.055050	0.1	35.792952
18.056717	0.1	35.778233
18.058383	0.1	35.762694
18.060050	0.1	35.748272
18.061717	0.1	35.735969
18.063383	0.1	35.725334
18.065050	0.1	35.714814
18.066717	0.1	35.702516
18.068383	0.1	35.687285
18.070050	0.1	35.669580
18.071717	0.1	35.651005
18.073383	0.1	35.632732
18.075050	0.1	35.614446
18.076717	0.1	35.595102
18.078383	0.1	35.574269
18.080050	0.1	35.552359
18.081717	0.1	35.529961
18.083383	0.1	35.506985
18.085050	0.1	35.482678
18.086717	0.1	35.456386
18.088383	0.1	35.427916
18.090050	0.1	35.396949
18.091717	0.1	35.363347
18.093383	0.1	35.328311
18.095050	0.1	35.293624
18.096717	0.1	35.259360
18.098383	0.1	35.223868
18.100050	0.1	35.186331
18.101717	0.1	35.147942
18.103383	0.1	35.110018
18.105050	0.1	35.072346
18.106717	0.1	35.034092
18.108383	0.1	34.995410
18.110050	0.1	34.956816
18.111717	0.1	34.918115
18.113383	0.1	34.879190
18.115050	0.1	34.840582
18.116717	0.1	34.802589
18.118383	0.1	34.764088
18.120050	0.1	34.723491
18.121717	0.1	34.680627
18.123383	0.1	34.636129
18.125050	0.1	34.590163
18.126717	0.1	34.543322
18.128383	0.1	34.497227
18.130050	0.1	34.453194
18.131717	0.1	34.410898
18.133383	0.1	34.369100
18.135050	0.1	34.327298
18.136717	0.1	34.285584
18.138383	0.1	34.243669
18.140050	0.1	34.201159
18.141717	0.1	34.158002
18.143383	0.1	34.114709
18.145050	0.1	34.072576
18.146717	0.1	34.032245
18.148383	0.1	33.991947
18.150050	0.1	33.948720
18.151717	0.1	33.901585
18.153383	0.1	33.852523
18.155050	0.1	33.804490
18.156717	0.1	33.759135
18.158383	0.1	33.716196
18.160050	0.1	33.674175
18.161717	0.1	33.631837
18.163383	0.1	33.589513
18.165050	0.1	33.548353
18.166717	0.1	33.507985
18.168383	0.1	33.466518
18.170050	0.1	33.422685
18.171717	0.1	33.376589
18.173383	0.1	33.329399
18.175050	0.1	33.283359
18.176717	0.1	33.240807
18.178383	0.1	33.202255
18.180050	0.1	33.166027
18.181717	0.1	33.129850
18.183383	0.1	33.092466
18.185050	0.1	33.053998
18.186717	0.1	33.015064
18.188383	0.1	32.975888
18.190050	0.1	32.936195
18.191717	0.1	32.895585
18.193383	0.1	32.853885
18.195050	0.1	32.811645
18.196717	0.1	32.769977
18.198383	0.1	32.729516
18.200050	0.1	32.690307
18.201717	0.1	32.652877
18.203383	0.1	32.618614
18.205050	0.1	32.587880
18.206717	0.1	32.558395
18.208383	0.1	32.527274
18.210050	0.1	32.493928
18.211717	0.1	32.459521
18.213383	0.1	32.424857
18.215050	0.1	32.389830
18.216717	0.1	32.353755
18.218383	0.1	32.315739
18.220050	0.1	32.275426
18.221717	0.1	32.233791
18.223383	0.1	32.193242
18.225050	0.1	32.156436
18.226717	0.1	32.124603
18.228383	0.1	32.097003
18.230050	0.1	32.071811
18.231717	0.1	32.047755
18.233383	0.1	32.024579
18.235050	0.1	32.001571
18.236717	0.1	31.976826
18.238383	0.1	31.948560
18.240050	0.1	31.916457
18.241717	0.1	31.882045
18.243383	0.1	31.847800
18.245050	0.1	31.815358
18.246717	0.1	31.784666
18.248383	0.1	31.755101
18.250050	0.1	31.726621
18.251717	0.1	31.699506
18.253383	0.1	31.673890
18.255050	0.1	31.649573
18.256717	0.1	31.625521
18.258383	0.1	31.600497
18.260050	0.1	31.574410
18.261717	0.1	31.547868
18.263383	0.1	31.521008
18.265050	0.1	31.493544
18.266717	0.1	31.466070
18.268383	0.1	31.440686
18.270050	0.1	31.418814
18.271717	0.1	31.398991
18.273383	0.1	31.378176
18.275050	0.1	31.354786
18.276717	0.1	31.330204
18.278383	0.1	31.307382
18.280050	0.1	31.287866
18.281717	0.1	31.271041
18.283383	0.1	31.255805
18.285050	0.1	31.241234
18.286717	0.1	31.226096
18.288383	0.1	31.208857
18.290050	0.1	31.188796
18.291717	0.1	31.167120
18.293383	0.1	31.146449
18.295050	0.1	31.128824
18.296717	0.1	31.114062
18.298383	0.1	31.100414
18.300050	0.1	31.086956
18.301717	0.1	31.073950
18.303383	0.1	31.061312
18.305050	0.1	31.048753
18.306717	0.1	31.036651
18.308383	0.1	31.025265
18.310050	0.1	31.014499
18.311717	0.1	31.004641
18.313383	0.1	30.995971
18.315050	0.1	30.988017
18.316717	0.1	30.979742
18.318383	0.1	30.969810
18.320050	0.1	30.957419
18.321717	0.1	30.943574
18.323383	0.1	30.930541
18.325050	0.1	30.919784
18.326717	0.1	30.911220
18.328383	0.1	30.904473
18.330050	0.1	30.899672
18.331717	0.1	30.896412
18.333383	0.1	30.893553
18.335050	0.1	30.890415
18.336717	0.1	30.886768
18.338383	0.1	30.881716
18.340050	0.1	30.874009
18.341717	0.1	30.863672
18.343383	0.1	30.852710
18.345050	0.1	30.842815
18.346717	0.1	30.833194
18.348383	0.1	30.822181
18.350050	0.1	30.809967
18.351717	0.1	30.798195
18.353383	0.1	30.787848
18.355050	0.1	30.778325
18.356717	0.1	30.768281
18.358383	0.1	30.757031
18.360050	0.1	30.745086
18.361717	0.1	30.733328
18.363383	0.1	30.721896
18.365050	0.1	30.710162
18.366717	0.1	30.696946
18.368383	0.1	30.680983
18.370050	0.1	30.662240
18.371717	0.1	30.642124
18.373383	0.1	30.622217
18.375050	0.1	30.603586
18.376717	0.1	30.586086
18.378383	0.1	30.568298
18.380050	0.1	30.548996
18.381717	0.1	30.528228
18.383383	0.1	30.507189
18.385050	0.1	30.486709
18.386717	0.1	30.465485
18.388383	0.1	30.441638
18.390050	0.1	30.415608
18.391717	0.1	30.389586
18.393383	0.1	30.364916
18.395050	0.1	30.341060
18.396717	0.1	30.316408
18.398383	0.1	30.289777
18.400050	0.1	30.261469
18.401717	0.1	30.232999
18.403383	0.1	30.205706
18.405050	0.1	30.179117
18.406717	0.1	30.151294
18.408383	0.1	30.121128
18.410050	0.1	30.089342
18.411717	0.1	30.057225
18.413383	0.1	30.025258
18.415050	0.1	29.993095
18.416717	0.1	29.960559
18.418383	0.1	29.928018
18.420050	0.1	29.896013
18.421717	0.1	29.865531
18.423383	0.1	29.837899
18.425050	0.1	29.813265
18.426717	0.1	29.790234
18.428383	0.1	29.766699
18.430050	0.1	29.741023
18.431717	0.1	29.713423
18.433383	0.1	29.685614
18.435050	0.1	29.657958
18.436717	0.1	29.628291
18.438383	0.1	29.594516
18.440050	0.1	29.557324
18.441717	0.1	29.519410
18.443383	0.1	29.482683
18.445050	0.1	29.446846
18.446717	0.1	29.410664
18.448383	0.1	29.373756
18.450050	0.1	29.336913
18.451717	0.1	29.301341
18.453383	0.1	29.267538
18.455050	0.1	29.234602
18.456717	0.1	29.200753
18.458383	0.1	29.165037
18.460050	0.1	29.128292
18.461717	0.1	29.092343
18.463383	0.1	29.057930
18.465050	0.1	29.023369
18.466717	0.1	28.986200
18.468383	0.1	28.945794
18.470050	0.1	28.903601
18.471717	0.1	28.861300
18.473383	0.1	28.819223
18.475050	0.1	28.776843
18.476717	0.1	28.734254
18.478383	0.1	28.692228
18.480050	0.1	28.651520
18.481717	0.1	28.612544
18.483383	0.1	28.574523
18.485050	0.1	28.535267
18.486717	0.1	28.493563
18.488383	0.1	28.450969
18.490050	0.1	28.409879
18.491717	0.1	28.370773
18.493383	0.1	28.332407
18.495050	0.1	28.293482
18.496717	0.1	28.253691
18.498383	0.1	28.213998
18.500050	0.1	28.175521
18.501717	0.1	28.138203
18.503383	0.1	28.101192
18.505050	0.1	28.063376
18.506717	0.1	28.023259
18.508383	0.1	27.979622
18.510050	0.1	27.932632
18.511717	0.1	27.884059
18.513383	0.1	27.836775
18.515050	0.1	27.793562
18.516717	0.1	27.755005
18.518383	0.1	27.718898
18.520050	0.1	27.682805
18.521717	0.1	27.646516
18.523383	0.1	27.610911
18.525050	0.1	27.575712
18.526717	0.1	27.540000
18.528383	0.1	27.503879
18.530050	0.1	27.468083
18.531717	0.1	27.432549
18.533383	0.1	27.396628
18.535050	0.1	27.359980
18.536717	0.1	27.322471
18.538383	0.1	27.284073
18.540050	0.1	27.245558
18.541717	0.1	27.208268
18.543383	0.1	27.172524
18.545050	0.1	27.137375
18.546717	0.1	27.102572
18.548383	0.1	27.069096
18.550050	0.1	27.037305
18.551717	0.1	27.005868
18.553383	0.1	26.973095
18.555050	0.1	26.938994
18.556717	0.1	26.905127
18.558383	0.1	26.872573
18.560050	0.1	26.841117
18.561717	0.1	26.810225
18.563383	0.1	26.779962
18.565050	0.1	26.750620
18.566717	0.1	26.721675
18.568383	0.1	26.691635
18.570050	0.1	26.658978
18.571717	0.1	26.623141
18.573383	0.1	26.585022
18.575050	0.1	26.546372
18.576717	0.1	26.508318
18.578383	0.1	26.470786
18.580050	0.1	26.432704
18.581717	0.1	26.392932
18.583383	0.1	26.351442
18.585050	0.1	26.308978
18.586717	0.1	26.266086
18.588383	0.1	26.223795
18.590050	0.1	26.183799
18.591717	0.1	26.146891
18.593383	0.1	26.112250
18.595050	0.1	26.078192
18.596717	0.1	26.042876
18.598383	0.1	26.005129
18.600050	0.1	25.964663
18.601717	0.1	25.921813
18.603383	0.1	25.877622
18.605050	0.1	25.833934
18.606717	0.1	25.792373
18.608383	0.1	25.753113
18.610050	0.1	25.715041
18.611717	0.1	25.676978
18.613383	0.1	25.638351
18.615050	0.1	25.598994
18.616717	0.1	25.558774
18.618383	0.1	25.517624
18.620050	0.1	25.475677
18.621717	0.1	25.433493
18.623383	0.1	25.392654
18.625050	0.1	25.355280
18.626717	0.1	25.322321
18.628383	0.1	25.292919
18.630050	0.1	25.265091
18.631717	0.1	25.236835
18.633383	0.1	25.207484
18.635050	0.1	25.177826
18.636717	0.1	25.149286
18.638383	0.1	25.123321
18.640050	0.1	25.100461
18.641717	0.1	25.079795
18.643383	0.1	25.059832
18.645050	0.1	25.039515
18.646717	0.1	25.018589
18.648383	0.1	24.997690
18.650050	0.1	24.978239
18.651717	0.1	24.961536
18.653383	0.1	24.947762
18.655050	0.1	24.935748
18.656717	0.1	24.923617
18.658383	0.1	24.910686
18.660050	0.1	24.898639
18.661717	0.1	24.889307
18.663383	0.1	24.882187
18.665050	0.1	24.875873
18.666717	0.1	24.870792
18.668383	0.1	24.868650
18.670050	0.1	24.870099
18.671717	0.1	24.874453
18.673383	0.1	24.880921
18.675050	0.1	24.888678
18.676717	0.1	24.896613
18.678383	0.1	24.903957
18.680050	0.1	24.911012
18.681717	0.1	24.919575
18.683383	0.1	24.932255
18.685050	0.1	24.950472
18.686717	0.1	24.973322
18.688383	0.1	24.998314
18.690050	0.1	25.023031
18.691717	0.1	25.046500
18.693383	0.1	25.069448
18.695050	0.1	25.094231
18.696717	0.1	25.123451
18.698383	0.1	25.157416
18.700050	0.1	25.194082
18.701717	0.1	25.231978
18.703383	0.1	25.271936
18.705050	0.1	25.315783
18.706717	0.1	25.364212
18.708383	0.1	25.416547
18.710050	0.1	25.471956
18.711717	0.1	25.530062
18.713383	0.1	25.590188
18.715050	0.1	25.651082
18.716717	0.1	25.712200
18.718383	0.1	25.774301
18.720050	0.1	25.838818
18.721717	0.1	25.907876
18.723383	0.1	25.983434
18.725050	0.1	26.064958
18.726717	0.1	26.149885
18.728383	0.1	26.236586
18.730050	0.1	26.325504
18.731717	0.1	26.417738
18.733383	0.1	26.513212
18.735050	0.1	26.610610
18.736717	0.1	26.709391
18.738383	0.1	26.811324
18.740050	0.1	26.919260
18.741717	0.1	27.034739
18.743383	0.1	27.157520
18.745050	0.1	27.286704
18.746717	0.1	27.421284
18.748383	0.1	27.559856
18.750050	0.1	27.701226
18.751717	0.1	27.845688
18.753383	0.1	27.994886
18.755050	0.1	28.150259
18.756717	0.1	28.312211
18.758383	0.1	28.480100
18.760050	0.1	28.653289
18.761717	0.1	28.832755
18.763383	0.1	29.020365
18.765050	0.1	29.216907
18.766717	0.1	29.422413
18.768383	0.1	29.637031
18.770050	0.1	29.860842
18.771717	0.1	30.093840
18.773383	0.1	30.335635
18.775050	0.1	30.585374
18.776717	0.1	30.843164
18.778383	0.1	31.110970
18.780050	0.1	31.391340
18.781717	0.1	31.684795
18.783383	0.1	31.988481
18.785050	0.1	32.298262
18.786717	0.1	32.612439
18.788383	0.1	32.932609
18.790050	0.1	33.262079
18.791717	0.1	33.604018
18.793383	0.1	33.959369
18.795050	0.1	34.326101
18.796717	0.1	34.700995
18.798383	0.1	35.081953
18.800050	0.1	35.468591
18.801717	0.1	35.861204
18.803383	0.1	36.259652
18.805050	0.1	36.662719
18.806717	0.1	37.067900
18.808383	0.1	37.472667
18.810050	0.1	37.876265
18.811717	0.1	38.279025
18.813383	0.1	38.680360
18.815050	0.1	39.078356
18.816717	0.1	39.470689
18.818383	0.1	39.855335
18.820050	0.1	40.230420
18.821717	0.1	40.593809
18.823383	0.1	40.943441
18.825050	0.1	41.277939
18.826717	0.1	41.596638
18.828383	0.1	41.899094
18.830050	0.1	42.184293
18.831717	0.1	42.450125
18.833383	0.1	42.693694
18.835050	0.1	42.912010
18.836717	0.1	43.102899
18.838383	0.1	43.266020
18.840050	0.1	43.402831
18.841717	0.1	43.514487
18.843383	0.1	43.599829
18.845050	0.1	43.656146
18.846717	0.1	43.681543
18.848383	0.1	43.676631
18.850050	0.1	43.643634
18.851717	0.1	43.583619
18.853383	0.1	43.495721
18.855050	0.1	43.378505
18.856717	0.1	43.231365
18.858383	0.1	43.055532
18.860050	0.1	42.853407
18.861717	0.1	42.626248
18.863383	0.1	42.372891
18.865050	0.1	42.091319
18.866717	0.1	41.781138
18.868383	0.1	41.444646
18.870050	0.1	41.085598
18.871717	0.1	40.707169
18.873383	0.1	40.311147
18.875050	0.1	39.898590
18.876717	0.1	39.470815
18.878383	0.1	39.029624
18.880050	0.1	38.576657
18.881717	0.1	38.113073
18.883383	0.1	37.639798
18.885050	0.1	37.157619
18.886717	0.1	36.667250
18.888383	0.1	36.169309
18.890050	0.1	35.664691
18.891717	0.1	35.155383
18.893383	0.1	34.644241
18.895050	0.1	34.134071
18.896717	0.1	33.627646
18.898383	0.1	33.127544
18.900050	0.1	32.634526
18.901717	0.1	32.146708
18.903383	0.1	31.662099
18.905050	0.1	31.181490
18.906717	0.1	30.707661
18.908383	0.1	30.242978
18.910050	0.1	29.789051
18.911717	0.1	29.347143
18.913383	0.1	28.917650
18.915050	0.1	28.500743
18.916717	0.1	28.097359
18.918383	0.1	27.707797
18.920050	0.1	27.330373
18.921717	0.1	26.963167
18.923383	0.1	26.606163
18.925050	0.1	26.260619
18.926717	0.1	25.926903
18.928383	0.1	25.604400
18.930050	0.1	25.293138
18.931717	0.1	24.994114
18.933383	0.1	24.708379
18.935050	0.1	24.436554
18.936717	0.1	24.178210
18.938383	0.1	23.931698
18.940050	0.1	23.695314
18.941717	0.1	23.468286
18.943383	0.1	23.250608
18.945050	0.1	23.042401
18.946717	0.1	22.843457
18.948383	0.1	22.653202
18.950050	0.1	22.470965
18.951717	0.1	22.296179
18.953383	0.1	22.128937
18.955050	0.1	21.970142
18.956717	0.1	21.820557
18.958383	0.1	21.679564
18.960050	0.1	21.545230
18.961717	0.1	21.415898
18.963383	0.1	21.290858
18.965050	0.1	21.169600
18.966717	0.1	21.051890
18.968383	0.1	20.938041
18.970050	0.1	20.827949
18.971717	0.1	20.720982
18.973383	0.1	20.617358
18.975050	0.1	20.518797
18.976717	0.1	20.427061
18.978383	0.1	20.342260
18.980050	0.1	20.262799
18.981717	0.1	20.186584
18.983383	0.1	20.112065
18.985050	0.1	20.038243
18.986717	0.1	19.964571
18.988383	0.1	19.891607
18.990050	0.1	19.821292
18.991717	0.1	19.755522
18.993383	0.1	19.694180
18.995050	0.1	19.634878
18.996717	0.1	19.574775
18.998383	0.1	19.512824
19.000050	0.1	19.450318
19.001717	0.1	19.389135
19.003383	0.1	19.329921
19.005050	0.1	19.272342
19.006717	0.1	19.216477
19.008383	0.1	19.162889
19.010050	0.1	19.111731
19.011717	0.1	19.062911
19.013383	0.1	19.016350
19.015050	0.1	18.971562
19.016717	0.1	18.927613
19.018383	0.1	18.883357
19.020050	0.1	18.837829
19.021717	0.1	18.791002
19.023383	0.1	18.743817
19.025050	0.1	18.697297
19.026717	0.1	18.652077
19.028383	0.1	18.608640
19.030050	0.1	18.567559
19.031717	0.1	18.528998
19.033383	0.1	18.492001
19.035050	0.1	18.455205
19.036717	0.1	18.418361
19.038383	0.1	18.382166
19.040050	0.1	18.346570
19.041717	0.1	18.310174
19.043383	0.1	18.271995
19.045050	0.1	18.233364
19.046717	0.1	18.196488
19.048383	0.1	18.161573
19.050050	0.1	18.126904
19.051717	0.1	18.091081
19.053383	0.1	18.053716
19.055050	0.1	18.015648
19.056717	0.1	17.979383
19.058383	0.1	17.947354
19.060050	0.1	17.919024
19.061717	0.1	17.891307
19.063383	0.1	17.862185
19.065050	0.1	17.832275
19.066717	0.1	17.802999
19.068383	0.1	17.774897
19.070050	0.1	17.747548
19.071717	0.1	17.720116
19.073383	0.1	17.692046
19.075050	0.1	17.663063
19.076717	0.1	17.632819
19.078383	0.1	17.601228
19.080050	0.1	17.569414
19.081717	0.1	17.539398
19.083383	0.1	17.512408
19.085050	0.1	17.488296
19.086717	0.1	17.466266
19.088383	0.1	17.444971
19.090050	0.1	17.422796
19.091717	0.1	17.399471
19.093383	0.1	17.376398
19.095050	0.1	17.355033
19.096717	0.1	17.335485
19.098383	0.1	17.316611
19.100050	0.1	17.297305
19.101717	0.1	17.277882
19.103383	0.1	17.259950
19.105050	0.1	17.244448
19.106717	0.1	17.230427
19.108383	0.1	17.216438
19.110050	0.1	17.202310
19.111717	0.1	17.188797
19.113383	0.1	17.176173
19.115050	0.1	17.164089
19.116717	0.1	17.152433
19.118383	0.1	17.141555
19.120050	0.1	17.131451
19.121717	0.1	17.121388
19.123383	0.1	17.111353
19.125050	0.1	17.103176
19.126717	0.1	17.098617
19.128383	0.1	17.097495
19.130050	0.1	17.098468
19.131717	0.1	17.099762
19.133383	0.1	17.099199
19.135050	0.1	17.095488
19.136717	0.1	17.089136
19.138383	0.1	17.081541
19.140050	0.1	17.074295
19.141717	0.1	17.068549
19.143383	0.1	17.063771
19.145050	0.1	17.058365
19.146717	0.1	17.052023
19.148383	0.1	17.045997
19.150050	0.1	17.040907
19.151717	0.1	17.035608
19.153383	0.1	17.028684
19.155050	0.1	17.020330
19.156717	0.1	17.011981
19.158383	0.1	17.004744
19.160050	0.1	16.998774
19.161717	0.1	16.992912
19.163383	0.1	16.984507
19.165050	0.1	16.970877
19.166717	0.1	16.951892
19.168383	0.1	16.930169
19.170050	0.1	16.907863
19.171717	0.1	16.884920
19.173383	0.1	16.860850
19.175050	0.1	16.836207
19.176717	0.1	16.811718
19.178383	0.1	16.786973
19.180050	0.1	16.759955
19.181717	0.1	16.728393
19.183383	0.1	16.692290
19.185050	0.1	16.653845
19.186717	0.1	16.614632
19.188383	0.1	16.574920
19.190050	0.1	16.535055
19.191717	0.1	16.495613
19.193383	0.1	16.456461
19.195050	0.1	16.416209
19.196717	0.1	16.373340
19.198383	0.1	16.327542
19.200050	0.1	16.279244
19.201717	0.1	16.228682
19.203383	0.1	16.176058
19.205050	0.1	16.122093
19.206717	0.1	16.068062
19.208383	0.1	16.015526
19.210050	0.1	15.965644
19.211717	0.1	15.918119
19.213383	0.1	15.870924
19.215050	0.1	15.821345
19.216717	0.1	15.767813
19.218383	0.1	15.711207
19.220050	0.1	15.653903
19.221717	0.1	15.597693
19.223383	0.1	15.543336
19.225050	0.1	15.490954
19.226717	0.1	15.439894
19.228383	0.1	15.389505
19.230050	0.1	15.340317
19.231717	0.1	15.293132
19.233383	0.1	15.247045
19.235050	0.1	15.199655
19.236717	0.1	15.149261
19.238383	0.1	15.096627
19.240050	0.1	15.044329
19.241717	0.1	14.994345
19.243383	0.1	14.946884
19.245050	0.1	14.901403
19.246717	0.1	14.857831
19.248383	0.1	14.816388
19.250050	0.1	14.776709
19.251717	0.1	14.737458
19.253383	0.1	14.696703
19.255050	0.1	14.653290
19.256717	0.1	14.607962
19.258383	0.1	14.562709
19.260050	0.1	14.519212
19.261717	0.1	14.478546
19.263383	0.1	14.441395
19.265050	0.1	14.406936
19.266717	0.1	14.372803
19.268383	0.1	14.337609
19.270050	0.1	14.301906
19.271717	0.1	14.266134
19.273383	0.1	14.229985
19.275050	0.1	14.193752
19.276717	0.1	14.158040
19.278383	0.1	14.123097
19.280050	0.1	14.089206
19.281717	0.1	14.056591
19.283383	0.1	14.024931
19.285050	0.1	13.993587
19.286717	0.1	13.962346
19.288383	0.1	13.931855
19.290050	0.1	13.902518
19.291717	0.1	13.873647
19.293383	0.1	13.844632
19.295050	0.1	13.815779
19.296717	0.1	13.787681
19.298383	0.1	13.760631
19.300050	0.1	13.734112
19.301717	0.1	13.706875
19.303383	0.1	13.678567
19.305050	0.1	13.650823
19.306717	0.1	13.625245
19.308383	0.1	13.601361
19.310050	0.1	13.577887
19.311717	0.1	13.554650
19.313383	0.1	13.531824
19.315050	0.1	13.508494
19.316717	0.1	13.483367
19.318383	0.1	13.456065
19.320050	0.1	13.427171
19.321717	0.1	13.397736
19.323383	0.1	13.368493
19.325050	0.1	13.339319
19.326717	0.1	13.310076
19.328383	0.1	13.281885
19.330050	0.1	13.256553
19.331717	0.1	13.235118
19.333383	0.1	13.217027
19.335050	0.1	13.200236
19.336717	0.1	13.182559
19.338383	0.1	13.162871
19.340050	0.1	13.141087
19.341717	0.1	13.118200
19.343383	0.1	13.095737
19.345050	0.1	13.074223
19.346717	0.1	13.053804
19.348383	0.1	13.034982
19.350050	0.1	13.017100
19.351717	0.1	12.998460
19.353383	0.1	12.978446
19.355050	0.1	12.957603
19.356717	0.1	12.936094
19.358383	0.1	12.913290
19.360050	0.1	12.889132
19.361717	0.1	12.865318
19.363383	0.1	12.843804
19.365050	0.1	12.824577
19.366717	0.1	12.805979
19.368383	0.1	12.786556
19.370050	0.1	12.766072
19.371717	0.1	12.745168
19.373383	0.1	12.724735
19.375050	0.1	12.705815
19.376717	0.1	12.689307
19.378383	0.1	12.675314
19.380050	0.1	12.663100
19.381717	0.1	12.651226
19.383383	0.1	12.637572
19.385050	0.1	12.620548
19.386717	0.1	12.600487
19.388383	0.1	12.578825
19.390050	0.1	12.556151
19.391717	0.1	12.532319
19.393383	0.1	12.508323
19.395050	0.1	12.486307
19.396717	0.1	12.467392
19.398383	0.1	12.451187
19.400050	0.1	12.437068
19.401717	0.1	12.424449
19.403383	0.1	12.412495
19.405050	0.1	12.400285
19.406717	0.1	12.386674
19.408383	0.1	12.370278
19.410050	0.1	12.350627
19.411717	0.1	12.329458
19.413383	0.1	12.309900
19.415050	0.1	12.294245
19.416717	0.1	12.282687
19.418383	0.1	12.273472
19.420050	0.1	12.263968
19.421717	0.1	12.252140
19.423383	0.1	12.237788
19.425050	0.1	12.222328
19.426717	0.1	12.206873
19.428383	0.1	12.191329
19.430050	0.1	12.175250
19.431717	0.1	12.158509
19.433383	0.1	12.141406
19.435050	0.1	12.124763
19.436717	0.1	12.109270
19.438383	0.1	12.094327
19.440050	0.1	12.078141
19.441717	0.1	12.059482
19.443383	0.1	12.038974
19.445050	0.1	12.019118
19.446717	0.1	12.003179
19.448383	0.1	11.992552
19.450050	0.1	11.984906
19.451717	0.1	11.976170
19.453383	0.1	11.963802
19.455050	0.1	11.947863
19.456717	0.1	11.930019
19.458383	0.1	11.911918
19.460050	0.1	11.894135
19.461717	0.1	11.876626
19.463383	0.1	11.859895
19.465050	0.1	11.844938
19.466717	0.1	11.832016
19.468383	0.1	11.819759
19.470050	0.1	11.805994
19.471717	0.1	11.789626
19.473383	0.1	11.771019
19.475050	0.1	11.750860
19.476717	0.1	11.729812
19.478383	0.1	11.708406
19.480050	0.1	11.687204
19.481717	0.1	11.667102
19.483383	0.1	11.648862
19.485050	0.1	11.632708
19.486717	0.1	11.618263
19.488383	0.1	11.604144
19.490050	0.1	11.588600
19.491717	0.1	11.570742
19.493383	0.1	11.550221
19.495050	0.1	11.526151
19.496717	0.1	11.497820
19.498383	0.1	11.466513
19.500050	0.1	11.435053
19.501717	0.1	11.405442
19.503383	0.1	11.378382
19.505050	0.1	11.354093
19.506717	0.1	11.331942
19.508383	0.1	11.309963
19.510050	0.1	11.285804
19.511717	0.1	11.258256
19.513383	0.1	11.228039
19.515050	0.1	11.197380
19.516717	0.1	11.168313
19.518383	0.1	11.141207
19.520050	0.1	11.114930
19.521717	0.1	11.088224
19.523383	0.1	11.060899
19.525050	0.1	11.033751
19.526717	0.1	11.007800
19.528383	0.1	10.984200
19.530050	0.1	10.963380
19.531717	0.1	10.943273
19.533383	0.1	10.920386
19.535050	0.1	10.893201
19.536717	0.1	10.863007
19.538383	0.1	10.831701
19.540050	0.1	10.800669
19.541717	0.1	10.771672
19.543383	0.1	10.746876
19.545050	0.1	10.726871
19.546717	0.1	10.709604
19.548383	0.1	10.691923
19.550050	0.1	10.671844
19.551717	0.1	10.649706
19.553383	0.1	10.627899
19.555050	0.1	10.608966
19.556717	0.1	10.593995
19.558383	0.1	10.582297
19.560050	0.1	10.571647
19.561717	0.1	10.559908
19.563383	0.1	10.546572
19.565050	0.1	10.532080
19.566717	0.1	10.517244
19.568383	0.1	10.503288
19.570050	0.1	10.490669
19.571717	0.1	10.478930
19.573383	0.1	10.468317
19.575050	0.1	10.459921
19.576717	0.1	10.454492
19.578383	0.1	10.451893
19.580050	0.1	10.451167
19.581717	0.1	10.450426
19.583383	0.1	10.447274
19.585050	0.1	10.440550
19.586717	0.1	10.431129
19.588383	0.1	10.420647
19.590050	0.1	10.410524
19.591717	0.1	10.401960
19.593383	0.1	10.395134
19.595050	0.1	10.388461
19.596717	0.1	10.379949
19.598383	0.1	10.368931
19.600050	0.1	10.355758
19.601717	0.1	10.340880
19.603383	0.1	10.325275
19.605050	0.1	10.310235
19.606717	0.1	10.296348
19.608383	0.1	10.283394
19.610050	0.1	10.270448
19.611717	0.1	10.256432
19.613383	0.1	10.241265
19.615050	0.1	10.225899
19.616717	0.1	10.210816
19.618383	0.1	10.195156
19.620050	0.1	10.177824
19.621717	0.1	10.158825
19.623383	0.1	10.138475
19.625050	0.1	10.116035
19.626717	0.1	10.090475
19.628383	0.1	10.062307
19.630050	0.1	10.033967
19.631717	0.1	10.008225
19.633383	0.1	9.985650
19.635050	0.1	9.963480
19.636717	0.1	9.938125
19.638383	0.1	9.909291
19.640050	0.1	9.880085
19.641717	0.1	9.852750
19.643383	0.1	9.826613
19.645050	0.1	9.800289
19.646717	0.1	9.773723
19.648383	0.1	9.748009
19.650050	0.1	9.724065
19.651717	0.1	9.701164
19.653383	0.1	9.677145
19.655050	0.1	9.650984
19.656717	0.1	9.624399
19.658383	0.1	9.600092
19.660050	0.1	9.579146
19.661717	0.1	9.560562
19.663383	0.1	9.542615
19.665050	0.1	9.524268
19.666717	0.1	9.505376
19.668383	0.1	9.485902
19.670050	0.1	9.466074
19.671717	0.1	9.446908
19.673383	0.1	9.429227
19.675050	0.1	9.412277
19.676717	0.1	9.394614
19.678383	0.1	9.375876
19.680050	0.1	9.356835
19.681717	0.1	9.338614
19.683383	0.1	9.322427
19.685050	0.1	9.308765
19.686717	0.1	9.296266
19.688383	0.1	9.282446
19.690050	0.1	9.265905
19.691717	0.1	9.247325
19.693383	0.1	9.228420
19.695050	0.1	9.210967
19.696717	0.1	9.196545
19.698383	0.1	9.185923
19.700050	0.1	9.178207
19.701717	0.1	9.171278
19.703383	0.1	9.163674
19.705050	0.1	9.155953
19.706717	0.1	9.149243
19.708383	0.1	9.143362
19.710050	0.1	9.137648
19.711717	0.1	9.131767
19.713383	0.1	9.125443
19.715050	0.1	9.118877
19.716717	0.1	9.112484
19.718383	0.1	9.106514
19.720050	0.1	9.101923
19.721717	0.1	9.100069
19.723383	0.1	9.100987
19.725050	0.1	9.103091
19.726717	0.1	9.104512
19.728383	0.1	9.104409
19.730050	0.1	9.103394
19.731717	0.1	9.102654
19.733383	0.1	9.102910
19.735050	0.1	9.104139
19.736717	0.1	9.105871
19.738383	0.1	9.107324
19.740050	0.1	9.107580
19.741717	0.1	9.106402
19.743383	0.1	9.104707
19.745050	0.1	9.103888
19.746717	0.1	9.104912
19.748383	0.1	9.108074
19.750050	0.1	9.112889
19.751717	0.1	9.118142
19.753383	0.1	9.122826
19.755050	0.1	9.127022
19.756717	0.1	9.131562
19.758383	0.1	9.136978
19.760050	0.1	9.142859
19.761717	0.1	9.147781
19.763383	0.1	9.150403
19.765050	0.1	9.151441
19.766717	0.1	9.153369
19.768383	0.1	9.157346
19.770050	0.1	9.162095
19.771717	0.1	9.166221
19.773383	0.1	9.169760
19.775050	0.1	9.173318
19.776717	0.1	9.176908
19.778383	0.1	9.179791
19.780050	0.1	9.180713
19.781717	0.1	9.178435
19.783383	0.1	9.172517
19.785050	0.1	9.163260
19.786717	0.1	9.150994
19.788383	0.1	9.136316
19.790050	0.1	9.120745
19.791717	0.1	9.106235
19.793383	0.1	9.094365
19.795050	0.1	9.085550
19.796717	0.1	9.077769
19.798383	0.1	9.066756
19.800050	0.1	9.049242
19.801717	0.1	9.025610
19.803383	0.1	8.998746
19.805050	0.1	8.971025
19.806717	0.1	8.942867
19.808383	0.1	8.914284
19.810050	0.1	8.886503
19.811717	0.1	8.861138
19.813383	0.1	8.838708
19.815050	0.1	8.817748
19.816717	0.1	8.795322
19.818383	0.1	8.769487
19.820050	0.1	8.740621
19.821717	0.1	8.710353
19.823383	0.1	8.680350
19.825050	0.1	8.651689
19.826717	0.1	8.624299
19.828383	0.1	8.597239
19.830050	0.1	8.569411
19.831717	0.1	8.540386
19.833383	0.1	8.511106
19.835050	0.1	8.483329
19.836717	0.1	8.458165
19.838383	0.1	8.435515
19.840050	0.1	8.414569
19.841717	0.1	8.394117
19.843383	0.1	8.372949
19.845050	0.1	8.350709
19.846717	0.1	8.327621
19.848383	0.1	8.303802
19.850050	0.1	8.279849
19.851717	0.1	8.257423
19.853383	0.1	8.238181
19.855050	0.1	8.222302
19.856717	0.1	8.208542
19.858383	0.1	8.195406
19.860050	0.1	8.182065
19.861717	0.1	8.168379
19.863383	0.1	8.154078
19.865050	0.1	8.138870
19.866717	0.1	8.123233
19.868383	0.1	8.107843
19.870050	0.1	8.092956
19.871717	0.1	8.078888
19.873383	0.1	8.066120
19.875050	0.1	8.054818
19.876717	0.1	8.045011
19.878383	0.1	8.037044
19.880050	0.1	8.031451
19.881717	0.1	8.028210
19.883383	0.1	8.026459
19.885050	0.1	8.025137
19.886717	0.1	8.023912
19.888383	0.1	8.023120
19.890050	0.1	8.022538
19.891717	0.1	8.020788
19.893383	0.1	8.016620
19.895050	0.1	8.010478
19.896717	0.1	8.003898
19.898383	0.1	7.997295
19.900050	0.1	7.989523
19.901717	0.1	7.979353
19.903383	0.1	7.966678
19.905050	0.1	7.953206
19.906717	0.1	7.941881
19.908383	0.1	7.934272
19.910050	0.1	7.929136
19.911717	0.1	7.924433
19.913383	0.1	7.919506
19.915050	0.1	7.914975
19.916717	0.1	7.911813
19.918383	0.1	7.910705
19.920050	0.1	7.911175
19.921717	0.1	7.911599
19.923383	0.1	7.910812
19.925050	0.1	7.909122
19.926717	0.1	7.907213
19.928383	0.1	7.904931
19.930050	0.1	7.902007
19.931717	0.1	7.898910
19.933383	0.1	7.895911
19.935050	0.1	7.892107
19.936717	0.1	7.886603
19.938383	0.1	7.880214
19.940050	0.1	7.874728
19.941717	0.1	7.871273
19.943383	0.1	7.870174
19.945050	0.1	7.871063
19.946717	0.1	7.872605
19.948383	0.1	7.873485
19.950050	0.1	7.873680
19.951717	0.1	7.873988
19.953383	0.1	7.874733
19.955050	0.1	7.876023
19.956717	0.1	7.878407
19.958383	0.1	7.881890
19.960050	0.1	7.884726
19.961717	0.1	7.884875
19.963383	0.1	7.882211
19.965050	0.1	7.877825
19.966717	0.1	7.872465
19.968383	0.1	7.866891
19.970050	0.1	7.861964
19.971717	0.1	7.857820
19.973383	0.1	7.853573
19.975050	0.1	7.847636
19.976717	0.1	7.838984
19.978383	0.1	7.828549
19.980050	0.1	7.818374
19.981717	0.1	7.809950
19.983383	0.1	7.803841
19.985050	0.1	7.799380
19.986717	0.1	7.795002
19.988383	0.1	7.789824
19.990050	0.1	7.784138
19.991717	0.1	7.778420
19.993383	0.1	7.772329
19.995050	0.1	7.764618
19.996717	0.1	7.753903
19.998383	0.1	7.739593
20.000050	0.1	7.722466
20.001717	0.1	7.704315
20.003383	0.1	7.686638
20.005050	0.1	7.669791
20.006717	0.1	7.653586
20.008383	0.1	7.637893
20.010050	0.1	7.622489
20.011717	0.1	7.607332
20.013383	0.1	7.592863
20.015050	0.1	7.579522
20.016717	0.1	7.567047
20.018383	0.1	7.554428
20.020050	0.1	7.540481
20.021717	0.1	7.524607
20.023383	0.1	7.507317
20.025050	0.1	7.489915
20.026717	0.1	7.473640
20.028383	0.1	7.458976
20.030050	0.1	7.445570
20.031717	0.1	7.432904
20.033383	0.1	7.420592
20.035050	0.1	7.407945
20.036717	0.1	7.393863
20.038383	0.1	7.377313
20.040050	0.1	7.358273
20.041717	0.1	7.338594
20.043383	0.1	7.321034
20.045050	0.1	7.307171
20.046717	0.1	7.296447
20.048383	0.1	7.286719
20.050050	0.1	7.276218
20.051717	0.1	7.264996
20.053383	0.1	7.253843
20.055050	0.1	7.243115
20.056717	0.1	7.233219
20.058383	0.1	7.224944
20.060050	0.1	7.218975
20.061717	0.1	7.215305
20.063383	0.1	7.213070
20.065050	0.1	7.210891
20.066717	0.1	7.207403
20.068383	0.1	7.201680
20.070050	0.1	7.193955
20.071717	0.1	7.185792
20.073383	0.1	7.178783
20.075050	0.1	7.173633
20.076717	0.1	7.170476
20.078383	0.1	7.168814
20.080050	0.1	7.167193
20.081717	0.1	7.164245
20.083383	0.1	7.160339
20.085050	0.1	7.157405
20.086717	0.1	7.157242
20.088383	0.1	7.160138
20.090050	0.1	7.164767
20.091717	0.1	7.169046
20.093383	0.1	7.171170
20.095050	0.1	7.170979
20.096717	0.1	7.171282
20.098383	0.1	7.175440
20.100050	0.1	7.183477
20.101717	0.1	7.192986
20.103383	0.1	7.202611
20.105050	0.1	7.212241
20.106717	0.1	7.221536
20.108383	0.1	7.229941
20.110050	0.1	7.237121
20.111717	0.1	7.243566
20.113383	0.1	7.250337
20.115050	0.1	7.257643
20.116717	0.1	7.265294
20.118383	0.1	7.274295
20.120050	0.1	7.285979
20.121717	0.1	7.299841
20.123383	0.1	7.314086
20.125050	0.1	7.328005
20.126717	0.1	7.342310
20.128383	0.1	7.357188
20.130050	0.1	7.371297
20.131717	0.1	7.383544
20.133383	0.1	7.395046
20.135050	0.1	7.408271
20.136717	0.1	7.424587
20.138383	0.1	7.443586
20.140050	0.1	7.464937
20.141717	0.1	7.489407
20.143383	0.1	7.516788
20.145050	0.1	7.544579
20.146717	0.1	7.570456
20.148383	0.1	7.594526
20.150050	0.1	7.618302
20.151717	0.1	7.643276
20.153383	0.1	7.671244
20.155050	0.1	7.704142
20.156717	0.1	7.742275
20.158383	0.1	7.783789
20.160050	0.1	7.825880
20.161717	0.1	7.866346
20.163383	0.1	7.904698
20.165050	0.1	7.942198
20.166717	0.1	7.980764
20.168383	0.1	8.021919
20.170050	0.1	8.066511
20.171717	0.1	8.114339
20.173383	0.1	8.163792
20.175050	0.1	8.212924
20.176717	0.1	8.261632
20.178383	0.1	8.312003
20.180050	0.1	8.366210
20.181717	0.1	8.425242
20.183383	0.1	8.488614
20.185050	0.1	8.554235
20.186717	0.1	8.620010
20.188383	0.1	8.685021
20.190050	0.1	8.748672
20.191717	0.1	8.810475
20.193383	0.1	8.870894
20.195050	0.1	8.931365
20.196717	0.1	8.993177
20.198383	0.1	9.056055
20.200050	0.1	9.117997
20.201717	0.1	9.176717
20.203383	0.1	9.231120
20.205050	0.1	9.281202
20.206717	0.1	9.327158
20.208383	0.1	9.369641
20.210050	0.1	9.410148
20.211717	0.1	9.449357
20.213383	0.1	9.485674
20.215050	0.1	9.516729
20.216717	0.1	9.541488
20.218383	0.1	9.560450
20.220050	0.1	9.574494
20.221717	0.1	9.584087
20.223383	0.1	9.588907
20.225050	0.1	9.587999
20.226717	0.1	9.580567
20.228383	0.1	9.566299
20.230050	0.1	9.545106
20.231717	0.1	9.517614
20.233383	0.1	9.484873
20.235050	0.1	9.447038
20.236717	0.1	9.403364
20.238383	0.1	9.353738
20.240050	0.1	9.299046
20.241717	0.1	9.239973
20.243383	0.1	9.176037
20.245050	0.1	9.106630
20.246717	0.1	9.032851
20.248383	0.1	8.956930
20.250050	0.1	8.880082
20.251717	0.1	8.801934
20.253383	0.1	8.721487
20.255050	0.1	8.638506
20.256717	0.1	8.554473
20.258383	0.1	8.471245
20.260050	0.1	8.388688
20.261717	0.1	8.305069
20.263383	0.1	8.219462
20.265050	0.1	8.132383
20.266717	0.1	8.045048
20.268383	0.1	7.958915
20.270050	0.1	7.875268
20.271717	0.1	7.794918
20.273383	0.1	7.718094
20.275050	0.1	7.644342
20.276717	0.1	7.572533
20.278383	0.1	7.501664
20.280050	0.1	7.432383
20.281717	0.1	7.367036
20.283383	0.1	7.307576
20.285050	0.1	7.253648
20.286717	0.1	7.203040
20.288383	0.1	7.153563
20.290050	0.1	7.104049
20.291717	0.1	7.054629
20.293383	0.1	7.006959
20.295050	0.1	6.963066
20.296717	0.1	6.923820
20.298383	0.1	6.888937
20.300050	0.1	6.857542
20.301717	0.1	6.828434
20.303383	0.1	6.800648
20.305050	0.1	6.774245
20.306717	0.1	6.749812
20.308383	0.1	6.726910
20.310050	0.1	6.704885
20.311717	0.1	6.684912
20.313383	0.1	6.668898
20.315050	0.1	6.657373
20.316717	0.1	6.649480
20.318383	0.1	6.643240
20.320050	0.1	6.635808
20.321717	0.1	6.624828
20.323383	0.1	6.609913
20.325050	0.1	6.592916
20.326717	0.1	6.576525
20.328383	0.1	6.562690
20.330050	0.1	6.552450
20.331717	0.1	6.545885
20.333383	0.1	6.541805
20.335050	0.1	6.538490
20.336717	0.1	6.534965
20.338383	0.1	6.531482
20.340050	0.1	6.528841
20.341717	0.1	6.527323
20.343383	0.1	6.526341
20.345050	0.1	6.524846
20.346717	0.1	6.522494
20.348383	0.1	6.520557
20.350050	0.1	6.521074
20.351717	0.1	6.525153
20.353383	0.1	6.532329
20.355050	0.1	6.540772
20.356717	0.1	6.548255
20.358383	0.1	6.553479
20.360050	0.1	6.556343
20.361717	0.1	6.557209
20.363383	0.1	6.556413
20.365050	0.1	6.554355
20.366717	0.1	6.551929
20.368383	0.1	6.550336
20.370050	0.1	6.549829
20.371717	0.1	6.549973
20.373383	0.1	6.551207
20.375050	0.1	6.554802
20.376717	0.1	6.561801
20.378383	0.1	6.572567
20.380050	0.1	6.586192
20.381717	0.1	6.600129
20.383383	0.1	6.611510
20.385050	0.1	6.619035
20.386717	0.1	6.623031
20.388383	0.1	6.624497
20.390050	0.1	6.625191
20.391717	0.1	6.627217
20.393383	0.1	6.631091
20.395050	0.1	6.635655
20.396717	0.1	6.640377
20.398383	0.1	6.646304
20.400050	0.1	6.654467
20.401717	0.1	6.664507
20.403383	0.1	6.674924
20.405050	0.1	6.684260
20.406717	0.1	6.691692
20.408383	0.1	6.697201
20.410050	0.1	6.702077
20.411717	0.1	6.708442
20.413383	0.1	6.717253
20.415050	0.1	6.727404
20.416717	0.1	6.737192
20.418383	0.1	6.746021
20.420050	0.1	6.754473
20.421717	0.1	6.763022
20.423383	0.1	6.770906
20.425050	0.1	6.776634
20.426717	0.1	6.779577
20.428383	0.1	6.780345
20.430050	0.1	6.780028
20.431717	0.1	6.779893
20.433383	0.1	6.781402
20.435050	0.1	6.785276
20.436717	0.1	6.790138
20.438383	0.1	6.793193
20.440050	0.1	6.792983
20.441717	0.1	6.791158
20.443383	0.1	6.790906
20.445050	0.1	6.793570
20.446717	0.1	6.797020
20.448383	0.1	6.797719
20.450050	0.1	6.794147
20.451717	0.1	6.787544
20.453383	0.1	6.779856
20.455050	0.1	6.772489
20.456717	0.1	6.766403
20.458383	0.1	6.762021
20.460050	0.1	6.759223
20.461717	0.1	6.757355
20.463383	0.1	6.755046
20.465050	0.1	6.751451
20.466717	0.1	6.747479
20.468383	0.1	6.744405
20.470050	0.1	6.742268
20.471717	0.1	6.740429
20.473383	0.1	6.738314
20.475050	0.1	6.735660
20.476717	0.1	6.732536
20.478383	0.1	6.728740
20.480050	0.1	6.723460
20.481717	0.1	6.716670
20.483383	0.1	6.710044
20.485050	0.1	6.705490
20.486717	0.1	6.703907
20.488383	0.1	6.705546
20.490050	0.1	6.709998
20.491717	0.1	6.715893
20.493383	0.1	6.721336
20.495050	0.1	6.724698
20.496717	0.1	6.725406
20.498383	0.1	6.724219
20.500050	0.1	6.722473
20.501717	0.1	6.721495
20.503383	0.1	6.722272
20.505050	0.1	6.724885
20.506717	0.1	6.728740
20.508383	0.1	6.733211
20.510050	0.1	6.738212
20.511717	0.1	6.744550
20.513383	0.1	6.753099
20.515050	0.1	6.763730
20.516717	0.1	6.775088
20.518383	0.1	6.785300
20.520050	0.1	6.793179
20.521717	0.1	6.799046
20.523383	0.1	6.804625
20.525050	0.1	6.812071
20.526717	0.1	6.822264
20.528383	0.1	6.834264
20.530050	0.1	6.846855
20.531717	0.1	6.859582
20.533383	0.1	6.872010
20.535050	0.1	6.883345
20.536717	0.1	6.893105
20.538383	0.1	6.902097
20.540050	0.1	6.912826
20.541717	0.1	6.927736
20.543383	0.1	6.946237
20.545050	0.1	6.964845
20.546717	0.1	6.980547
20.548383	0.1	6.993101
20.550050	0.1	7.004570
20.551717	0.1	7.016961
20.553383	0.1	7.030386
20.555050	0.1	7.044044
20.556717	0.1	7.058247
20.558383	0.1	7.074489
20.560050	0.1	7.093991
20.561717	0.1	7.116296
20.563383	0.1	7.139170
20.565050	0.1	7.160157
20.566717	0.1	7.178341
20.568383	0.1	7.195100
20.570050	0.1	7.212944
20.571717	0.1	7.233056
20.573383	0.1	7.254435
20.575050	0.1	7.275115
20.576717	0.1	7.293932
20.578383	0.1	7.311283
20.580050	0.1	7.328442
20.581717	0.1	7.346477
20.583383	0.1	7.365257
20.585050	0.1	7.383325
20.586717	0.1	7.399148
20.588383	0.1	7.412611
20.590050	0.1	7.425095
20.591717	0.1	7.438278
20.593383	0.1	7.452685
20.595050	0.1	7.467493
20.596717	0.1	7.481077
20.598383	0.1	7.491875
20.600050	0.1	7.499368
20.601717	0.1	7.504215
20.603383	0.1	7.507307
20.605050	0.1	7.508877
20.606717	0.1	7.508835
20.608383	0.1	7.507955
20.610050	0.1	7.507568
20.611717	0.1	7.507349
20.613383	0.1	7.505263
20.615050	0.1	7.500318
20.616717	0.1	7.493375
20.618383	0.1	7.485384
20.620050	0.1	7.477067
20.621717	0.1	7.469831
20.623383	0.1	7.464797
20.625050	0.1	7.461086
20.626717	0.1	7.456783
20.628383	0.1	7.451172
20.630050	0.1	7.444876
20.631717	0.1	7.438827
20.633383	0.1	7.434026
20.635050	0.1	7.430897
20.636717	0.1	7.428150
20.638383	0.1	7.423782
20.640050	0.1	7.417668
20.641717	0.1	7.411228
20.643383	0.1	7.404895
20.645050	0.1	7.398454
20.646717	0.1	7.392992
20.648383	0.1	7.390128
20.650050	0.1	7.390184
20.651717	0.1	7.392224
20.653383	0.1	7.395130
20.655050	0.1	7.398129
20.656717	0.1	7.401202
20.658383	0.1	7.405193
20.660050	0.1	7.410925
20.661717	0.1	7.418236
20.663383	0.1	7.426022
20.665050	0.1	7.432969
20.666717	0.1	7.438539
20.668383	0.1	7.443526
20.670050	0.1	7.449272
20.671717	0.1	7.456574
20.673383	0.1	7.465519
20.675050	0.1	7.475894
20.676717	0.1	7.487684
20.678383	0.1	7.501608
20.680050	0.1	7.518595
20.681717	0.1	7.538386
20.683383	0.1	7.559056
20.685050	0.1	7.578689
20.686717	0.1	7.596975
20.688383	0.1	7.614722
20.690050	0.1	7.632752
20.691717	0.1	7.651541
20.693383	0.1	7.671323
20.695050	0.1	7.692557
20.696717	0.1	7.715607
20.698383	0.1	7.740529
20.700050	0.1	7.767249
20.701717	0.1	7.794872
20.703383	0.1	7.821787
20.705050	0.1	7.847389
20.706717	0.1	7.872889
20.708383	0.1	7.900065
20.710050	0.1	7.929741
20.711717	0.1	7.961807
20.713383	0.1	7.995921
20.715050	0.1	8.031260
20.716717	0.1	8.066166
20.718383	0.1	8.098991
20.720050	0.1	8.129240
20.721717	0.1	8.158078
20.723383	0.1	8.187806
20.725050	0.1	8.220444
20.726717	0.1	8.256636
20.728383	0.1	8.295467
20.730050	0.1	8.335472
20.731717	0.1	8.375719
20.733383	0.1	8.415673
20.735050	0.1	8.454844
20.736717	0.1	8.492824
20.738383	0.1	8.528926
20.740050	0.1	8.562291
20.741717	0.1	8.592503
20.743383	0.1	8.620843
20.745050	0.1	8.650357
20.746717	0.1	8.682888
20.748383	0.1	8.717282
20.750050	0.1	8.751228
20.751717	0.1	8.782847
20.753383	0.1	8.811294
20.755050	0.1	8.837003
20.756717	0.1	8.860603
20.758383	0.1	8.881977
20.760050	0.1	8.901102
20.761717	0.1	8.919272
20.763383	0.1	8.938778
20.765050	0.1	8.960487
20.766717	0.1	8.982709
20.768383	0.1	9.003454
20.770050	0.1	9.022234
20.771717	0.1	9.039072
20.773383	0.1	9.053298
20.775050	0.1	9.063967
20.776717	0.1	9.071431
20.778383	0.1	9.077732
20.780050	0.1	9.084954
20.781717	0.1	9.093541
20.783383	0.1	9.101839
20.785050	0.1	9.106933
20.786717	0.1	9.106817
20.788383	0.1	9.101927
20.790050	0.1	9.094207
20.791717	0.1	9.085713
20.793383	0.1	9.078360
20.795050	0.1	9.073517
20.796717	0.1	9.071361
20.798383	0.1	9.071375
20.800050	0.1	9.073112
20.801717	0.1	9.075967
20.803383	0.1	9.079454
20.805050	0.1	9.083766
20.806717	0.1	9.089336
20.808383	0.1	9.096283
20.810050	0.1	9.104181
20.811717	0.1	9.112228
20.813383	0.1	9.119874
20.815050	0.1	9.127422
20.816717	0.1	9.136195
20.818383	0.1	9.147539
20.820050	0.1	9.161350
20.821717	0.1	9.176191
20.823383	0.1	9.191018
20.825050	0.1	9.205886
20.826717	0.1	9.221006
20.828383	0.1	9.236028
20.830050	0.1	9.250622
20.831717	0.1	9.265370
20.833383	0.1	9.281468
20.835050	0.1	9.299810
20.836717	0.1	9.320453
20.838383	0.1	9.341799
20.840050	0.1	9.361133
20.841717	0.1	9.377380
20.843383	0.1	9.391890
20.845050	0.1	9.406144
20.846717	0.1	9.420710
20.848383	0.1	9.435741
20.850050	0.1	9.450573
20.851717	0.1	9.463755
20.853383	0.1	9.474508
20.855050	0.1	9.483434
20.856717	0.1	9.491416
20.858383	0.1	9.498545
20.860050	0.1	9.503891
20.861717	0.1	9.506191
20.863383	0.1	9.505316
20.865050	0.1	9.502945
20.866717	0.1	9.500994
20.868383	0.1	9.500147
20.870050	0.1	9.500268
20.871717	0.1	9.501260
20.873383	0.1	9.502932
20.875050	0.1	9.504072
20.876717	0.1	9.502708
20.878383	0.1	9.498028
20.880050	0.1	9.490848
20.881717	0.1	9.481716
20.883383	0.1	9.470317
20.885050	0.1	9.456743
20.886717	0.1	9.442014
20.888383	0.1	9.426475
20.890050	0.1	9.408868
20.891717	0.1	9.388365
20.893383	0.1	9.366493
20.895050	0.1	9.345929
20.896717	0.1	9.328215
20.898383	0.1	9.313510
20.900050	0.1	9.301477
20.901717	0.1	9.291167
20.903383	0.1	9.281337
20.905050	0.1	9.271386
20.906717	0.1	9.260615
20.908383	0.1	9.247768
20.910050	0.1	9.232513
20.911717	0.1	9.216187
20.913383	0.1	9.200573
20.915050	0.1	9.186664
20.916717	0.1	9.174924
20.918383	0.1	9.165909
20.920050	0.1	9.160172
20.921717	0.1	9.157662
20.923383	0.1	9.156773
20.925050	0.1	9.155120
20.926717	0.1	9.151739
20.928383	0.1	9.147287
20.930050	0.1	9.142593
20.931717	0.1	9.138077
20.933383	0.1	9.134216
20.935050	0.1	9.132093
20.936717	0.1	9.132712
20.938383	0.1	9.135669
20.940050	0.1	9.139753
20.941717	0.1	9.144424
20.943383	0.1	9.149602
20.945050	0.1	9.154994
20.946717	0.1	9.160391
20.948383	0.1	9.165662
20.950050	0.1	9.170654
20.951717	0.1	9.175641
20.953383	0.1	9.181187
20.955050	0.1	9.187255
20.956717	0.1	9.193658
20.958383	0.1	9.201127
20.960050	0.1	9.210426
20.961717	0.1	9.221155
20.963383	0.1	9.232182
20.965050	0.1	9.242515
20.966717	0.1	9.252364
20.968383	0.1	9.263428
20.970050	0.1	9.276900
20.971717	0.1	9.292266
20.973383	0.1	9.308308
20.975050	0.1	9.323545
20.976717	0.1	9.336630
20.978383	0.1	9.347079
20.980050	0.1	9.355624
20.981717	0.1	9.364854
20.983383	0.1	9.377799
20.985050	0.1	9.394744
20.986717	0.1	9.413287
20.988383	0.1	9.430982
20.990050	0.1	9.446796
20.991717	0.1	9.460915
20.993383	0.1	9.474191
20.995050	0.1	9.487830
20.996717	0.1	9.502880
20.998383	0.1	9.519598
21.000050	0.1	9.537945
21.001717	0.1	9.558052
21.003383	0.1	9.578941
21.005050	0.1	9.598420
21.006717	0.1	9.615379
21.008383	0.1	9.630960
21.010050	0.1	9.647203
21.011717	0.1	9.665671
21.013383	0.1	9.686891
21.015050	0.1	9.710053
21.016717	0.1	9.733760
21.018383	0.1	9.756968
21.020050	0.1	9.779078
21.021717	0.1	9.800061
21.023383	0.1	9.820606
21.025050	0.1	9.841281
21.026717	0.1	9.861807
21.028383	0.1	9.881766
21.030050	0.1	9.901742
21.031717	0.1	9.922865
21.033383	0.1	9.945794
21.035050	0.1	9.970996
21.036717	0.1	9.998688
21.038383	0.1	10.028151
21.040050	0.1	10.058503
21.041717	0.1	10.089381
21.043383	0.1	10.120096
21.045050	0.1	10.149991
21.046717	0.1	10.179644
21.048383	0.1	10.210401
21.050050	0.1	10.243277
21.051717	0.1	10.278132
21.053383	0.1	10.313331
21.055050	0.1	10.347157
21.056717	0.1	10.379627
21.058383	0.1	10.412340
21.060050	0.1	10.446897
21.061717	0.1	10.484071
21.063383	0.1	10.523996
21.065050	0.1	10.566195
21.066717	0.1	10.609510
21.068383	0.1	10.652859
21.070050	0.1	10.696361
21.071717	0.1	10.741488
21.073383	0.1	10.789884
21.075050	0.1	10.842052
21.076717	0.1	10.896917
21.078383	0.1	10.952400
21.080050	0.1	11.006617
21.081717	0.1	11.059218
21.083383	0.1	11.111298
21.085050	0.1	11.163210
21.086717	0.1	11.214139
21.088383	0.1	11.264621
21.090050	0.1	11.317194
21.091717	0.1	11.373758
21.093383	0.1	11.433568
21.095050	0.1	11.493773
21.096717	0.1	11.551818
21.098383	0.1	11.607106
21.100050	0.1	11.660657
21.101717	0.1	11.713794
21.103383	0.1	11.766786
21.105050	0.1	11.818637
21.106717	0.1	11.868100
21.108383	0.1	11.913967
21.110050	0.1	11.954815
21.111717	0.1	11.990448
21.113383	0.1	12.022876
21.115050	0.1	12.054029
21.116717	0.1	12.083650
21.118383	0.1	12.110439
21.120050	0.1	12.134048
21.121717	0.1	12.155143
21.123383	0.1	12.173946
21.125050	0.1	12.189364
21.126717	0.1	12.200014
21.128383	0.1	12.205369
21.130050	0.1	12.205541
21.131717	0.1	12.200987
21.133383	0.1	12.192503
21.135050	0.1	12.181085
21.136717	0.1	12.167399
21.138383	0.1	12.151403
21.140050	0.1	12.132684
21.141717	0.1	12.111170
21.143383	0.1	12.087105
21.145050	0.1	12.060408
21.146717	0.1	12.031142
21.148383	0.1	12.000562
21.150050	0.1	11.970117
21.151717	0.1	11.939304
21.153383	0.1	11.906088
21.155050	0.1	11.869823
21.156717	0.1	11.832649
21.158383	0.1	11.797096
21.160050	0.1	11.763442
21.161717	0.1	11.730418
21.163383	0.1	11.697346
21.165050	0.1	11.664508
21.166717	0.1	11.632489
21.168383	0.1	11.602053
21.170050	0.1	11.574007
21.171717	0.1	11.548791
21.173383	0.1	11.526514
21.175050	0.1	11.506579
21.176717	0.1	11.486993
21.178383	0.1	11.465889
21.180050	0.1	11.444022
21.181717	0.1	11.424217
21.183383	0.1	11.408585
21.185050	0.1	11.397181
21.186717	0.1	11.388916
21.188383	0.1	11.382909
21.190050	0.1	11.379062
21.191717	0.1	11.377875
21.193383	0.1	11.379761
21.195050	0.1	11.384180
21.196717	0.1	11.389921
21.198383	0.1	11.396660
21.200050	0.1	11.405661
21.201717	0.1	11.418303
21.203383	0.1	11.433479
21.205050	0.1	11.447603
21.206717	0.1	11.458262
21.208383	0.1	11.466756
21.210050	0.1	11.476511
21.211717	0.1	11.489983
21.213383	0.1	11.506942
21.215050	0.1	11.524889
21.216717	0.1	11.540782
21.218383	0.1	11.552870
21.220050	0.1	11.561210
21.221717	0.1	11.567143
21.223383	0.1	11.572153
21.225050	0.1	11.577001
21.226717	0.1	11.581564
21.228383	0.1	11.585145
21.230050	0.1	11.586933
21.231717	0.1	11.586342
21.233383	0.1	11.583050
21.235050	0.1	11.577280
21.236717	0.1	11.569504
21.238383	0.1	11.559338
21.240050	0.1	11.545536
21.241717	0.1	11.527846
21.243383	0.1	11.507319
21.245050	0.1	11.484358
21.246717	0.1	11.458383
21.248383	0.1	11.430141
21.250050	0.1	11.402196
21.251717	0.1	11.376063
21.253383	0.1	11.349753
21.255050	0.1	11.319136
21.256717	0.1	11.281315
21.258383	0.1	11.236412
21.260050	0.1	11.187303
21.261717	0.1	11.137817
21.263383	0.1	11.090473
21.265050	0.1	11.046119
21.266717	0.1	11.005048
21.268383	0.1	10.967022
21.270050	0.1	10.930724
21.271717	0.1	10.894020
21.273383	0.1	10.854523
21.275050	0.1	10.810890
21.276717	0.1	10.764054
21.278383	0.1	10.716817
21.280050	0.1	10.671988
21.281717	0.1	10.630414
21.283383	0.1	10.591014
21.285050	0.1	10.552481
21.286717	0.1	10.513761
21.288383	0.1	10.473668
21.290050	0.1	10.431502
21.291717	0.1	10.387758
21.293383	0.1	10.344083
21.295050	0.1	10.302924
21.296717	0.1	10.265992
21.298383	0.1	10.232637
21.300050	0.1	10.201046
21.301717	0.1	10.169805
21.303383	0.1	10.137730
21.305050	0.1	10.104519
21.306717	0.1	10.071597
21.308383	0.1	10.041436
21.310050	0.1	10.015685
21.311717	0.1	9.993836
21.313383	0.1	9.974213
21.315050	0.1	9.955564
21.316717	0.1	9.936779
21.318383	0.1	9.916951
21.320050	0.1	9.896117
21.321717	0.1	9.874832
21.323383	0.1	9.853495
21.325050	0.1	9.832298
21.326717	0.1	9.811199
21.328383	0.1	9.790147
21.330050	0.1	9.769392
21.331717	0.1	9.749518
21.333383	0.1	9.730994
21.335050	0.1	9.713648
21.336717	0.1	9.696386
21.338383	0.1	9.677876
21.340050	0.1	9.658216
21.341717	0.1	9.638951
21.343383	0.1	9.620804
21.345050	0.1	9.602886
21.346717	0.1	9.584706
21.348383	0.1	9.567300
21.350050	0.1	9.552226
21.351717	0.1	9.540389
21.353383	0.1	9.531220
21.355050	0.1	9.523053
21.356717	0.1	9.514359
21.358383	0.1	9.504021
21.360050	0.1	9.491416
21.361717	0.1	9.477013
21.363383	0.1	9.462005
21.365050	0.1	9.447392
21.366717	0.1	9.433813
21.368383	0.1	9.421646
21.370050	0.1	9.411220
21.371717	0.1	9.403010
21.373383	0.1	9.396812
21.375050	0.1	9.390828
21.376717	0.1	9.382428
21.378383	0.1	9.370102
21.380050	0.1	9.354255
21.381717	0.1	9.336378
21.383383	0.1	9.318325
21.385050	0.1	9.301831
21.386717	0.1	9.287763
21.388383	0.1	9.275749
21.390050	0.1	9.264355
21.391717	0.1	9.252336
21.393383	0.1	9.239772
21.395050	0.1	9.227423
21.396717	0.1	9.215754
21.398383	0.1	9.204797
21.400050	0.1	9.194221
21.401717	0.1	9.183646
21.403383	0.1	9.172913
21.405050	0.1	9.161723
21.406717	0.1	9.149420
21.408383	0.1	9.135283
21.410050	0.1	9.118649
21.411717	0.1	9.099422
21.413383	0.1	9.079184
21.415050	0.1	9.060684
21.416717	0.1	9.045452
21.418383	0.1	9.032646
21.420050	0.1	9.020427
21.421717	0.1	9.007500
21.423383	0.1	8.993228
21.425050	0.1	8.977037
21.426717	0.1	8.958201
21.428383	0.1	8.936576
21.430050	0.1	8.913074
21.431717	0.1	8.889302
21.433383	0.1	8.866834
21.435050	0.1	8.846009
21.436717	0.1	8.825795
21.438383	0.1	8.805147
21.440050	0.1	8.783471
21.441717	0.1	8.759885
21.443383	0.1	8.733608
21.445050	0.1	8.705542
21.446717	0.1	8.677836
21.448383	0.1	8.652001
21.450050	0.1	8.628410
21.451717	0.1	8.606375
21.453383	0.1	8.584876
21.455050	0.1	8.563781
21.456717	0.1	8.543246
21.458383	0.1	8.522714
21.460050	0.1	8.501383
21.461717	0.1	8.478560
21.463383	0.1	8.453988
21.465050	0.1	8.428460
21.466717	0.1	8.403184
21.468383	0.1	8.378844
21.470050	0.1	8.355365
21.471717	0.1	8.331779
21.473383	0.1	8.306787
21.475050	0.1	8.280231
21.476717	0.1	8.253143
21.478383	0.1	8.226554
21.480050	0.1	8.201269
21.481717	0.1	8.177618
21.483383	0.1	8.154106
21.485050	0.1	8.127652
21.486717	0.1	8.095750
21.488383	0.1	8.058315
21.490050	0.1	8.018068
21.491717	0.1	7.979032
21.493383	0.1	7.944480
21.495050	0.1	7.915865
21.496717	0.1	7.891948
21.498383	0.1	7.869704
21.500050	0.1	7.847506
21.501717	0.1	7.826234
21.503383	0.1	7.806546
21.505050	0.1	7.787026
21.506717	0.1	7.766047
21.508383	0.1	7.743705
21.510050	0.1	7.721176
21.511717	0.1	7.699425
21.513383	0.1	7.678648
21.515050	0.1	7.658405
21.516717	0.1	7.638168
21.518383	0.1	7.617846
21.520050	0.1	7.597883
21.521717	0.1	7.578419
21.523383	0.1	7.558903
21.525050	0.1	7.538884
21.526717	0.1	7.518679
21.528383	0.1	7.499545
21.530050	0.1	7.482613
21.531717	0.1	7.466902
21.533383	0.1	7.449654
21.535050	0.1	7.429067
21.536717	0.1	7.405765
21.538383	0.1	7.381951
21.540050	0.1	7.359819
21.541717	0.1	7.340289
21.543383	0.1	7.322966
21.545050	0.1	7.306864
21.546717	0.1	7.291008
21.548383	0.1	7.274686
21.550050	0.1	7.257708
21.551717	0.1	7.240465
21.553383	0.1	7.223175
21.555050	0.1	7.205424
21.556717	0.1	7.186793
21.558383	0.1	7.167785
21.560050	0.1	7.149950
21.561717	0.1	7.134969
21.563383	0.1	7.123291
21.565050	0.1	7.113684
21.566717	0.1	7.103980
21.568383	0.1	7.092194
21.570050	0.1	7.076957
21.571717	0.1	7.057791
21.573383	0.1	7.035616
21.575050	0.1	7.012892
21.576717	0.1	6.992570
21.578383	0.1	6.976584
21.580050	0.1	6.965147
21.581717	0.1	6.956789
21.583383	0.1	6.948658
21.585050	0.1	6.937915
21.586717	0.1	6.923396
21.588383	0.1	6.905925
21.590050	0.1	6.887969
21.591717	0.1	6.872108
21.593383	0.1	6.859186
21.595050	0.1	6.848252
21.596717	0.1	6.837500
21.598383	0.1	6.825300
21.600050	0.1	6.811512
21.601717	0.1	6.797859
21.603383	0.1	6.786222
21.605050	0.1	6.777197
21.606717	0.1	6.770464
21.608383	0.1	6.765206
21.610050	0.1	6.760103
21.611717	0.1	6.753644
21.613383	0.1	6.745053
21.615050	0.1	6.734706
21.616717	0.1	6.723590
21.618383	0.1	6.713038
21.620050	0.1	6.704498
21.621717	0.1	6.698710
21.623383	0.1	6.694784
21.625050	0.1	6.690715
21.626717	0.1	6.685592
21.628383	0.1	6.680526
21.630050	0.1	6.676605
21.631717	0.1	6.672968
21.633383	0.1	6.667790
21.635050	0.1	6.660717
21.636717	0.1	6.653527
21.638383	0.1	6.648498
21.640050	0.1	6.646719
21.641717	0.1	6.647510
21.643383	0.1	6.648586
21.645050	0.1	6.647273
21.646717	0.1	6.642714
21.648383	0.1	6.636735
21.650050	0.1	6.631967
21.651717	0.1	6.629373
21.653383	0.1	6.628148
21.655050	0.1	6.627734
21.656717	0.1	6.629000
21.658383	0.1	6.634006
21.660050	0.1	6.644437
21.661717	0.1	6.659301
21.663383	0.1	6.675217
21.665050	0.1	6.689397
21.666717	0.1	6.701141
21.668383	0.1	6.710510
21.670050	0.1	6.717383
21.671717	0.1	6.722477
21.673383	0.1	6.727935
21.675050	0.1	6.735995
21.676717	0.1	6.747819
21.678383	0.1	6.763577
21.680050	0.1	6.782338
21.681717	0.1	6.802259
21.683383	0.1	6.822012
21.685050	0.1	6.841063
21.686717	0.1	6.858064
21.688383	0.1	6.871042
21.690050	0.1	6.880090
21.691717	0.1	6.887899
21.693383	0.1	6.897203
21.695050	0.1	6.909198
21.696717	0.1	6.923885
21.698383	0.1	6.940365
21.700050	0.1	6.957059
21.701717	0.1	6.972104
21.703383	0.1	6.983983
21.705050	0.1	6.992444
21.706717	0.1	6.998130
21.708383	0.1	7.000878
21.710050	0.1	6.999648
21.711717	0.1	6.994205
21.713383	0.1	6.985636
21.715050	0.1	6.975117
21.716717	0.1	6.963122
21.718383	0.1	6.950055
21.720050	0.1	6.936011
21.721717	0.1	6.919876
21.723383	0.1	6.899834
21.725050	0.1	6.874609
21.726717	0.1	6.844164
21.728383	0.1	6.809533
21.730050	0.1	6.771861
21.731717	0.1	6.731809
21.733383	0.1	6.689886
21.735050	0.1	6.646761
21.736717	0.1	6.602770
21.738383	0.1	6.557386
21.740050	0.1	6.509293
21.741717	0.1	6.457330
21.743383	0.1	6.401865
21.745050	0.1	6.344714
21.746717	0.1	6.287745
21.748383	0.1	6.232201
21.750050	0.1	6.178417
21.751717	0.1	6.125448
21.753383	0.1	6.071590
21.755050	0.1	6.015552
21.756717	0.1	5.957275
21.758383	0.1	5.897996
21.760050	0.1	5.839178
21.761717	0.1	5.780808
21.763383	0.1	5.721385
21.765050	0.1	5.660164
21.766717	0.1	5.598529
21.768383	0.1	5.539311
21.770050	0.1	5.484866
21.771717	0.1	5.435413
21.773383	0.1	5.389024
21.775050	0.1	5.343216
21.776717	0.1	5.296930
21.778383	0.1	5.251165
21.780050	0.1	5.207178
21.781717	0.1	5.165217
21.783383	0.1	5.125329
21.785050	0.1	5.087415
21.786717	0.1	5.050781
21.788383	0.1	5.015242
21.790050	0.1	4.981491
21.791717	0.1	4.949863
21.793383	0.1	4.919865
21.795050	0.1	4.890524
21.796717	0.1	4.860982
21.798383	0.1	4.831576
21.800050	0.1	4.803659
21.801717	0.1	4.778225
21.803383	0.1	4.755850
21.805050	0.1	4.736679
21.806717	0.1	4.719221
21.808383	0.1	4.701209
21.810050	0.1	4.682136
21.811717	0.1	4.663179
21.813383	0.1	4.645516
21.815050	0.1	4.629716
21.816717	0.1	4.615835
21.818383	0.1	4.603411
21.820050	0.1	4.591476
21.821717	0.1	4.578852
21.823383	0.1	4.564868
21.825050	0.1	4.549744
21.826717	0.1	4.534405
21.828383	0.1	4.519783
21.830050	0.1	4.506269
21.831717	0.1	4.493580
21.833383	0.1	4.481329
21.835050	0.1	4.469962
21.836717	0.1	4.460718
21.838383	0.1	4.454050
21.840050	0.1	4.448304
21.841717	0.1	4.440686
21.843383	0.1	4.430059
21.845050	0.1	4.418287
21.846717	0.1	4.408672
21.848383	0.1	4.403256
21.850050	0.1	4.401454
21.851717	0.1	4.400890
21.853383	0.1	4.399340
21.855050	0.1	4.395898
21.856717	0.1	4.390921
21.858383	0.1	4.385477
21.860050	0.1	4.380094
21.861717	0.1	4.373612
21.863383	0.1	4.364755
21.865050	0.1	4.354347
21.866717	0.1	4.344466
21.868383	0.1	4.335884
21.870050	0.1	4.327539
21.871717	0.1	4.318738
21.873383	0.1	4.310296
21.875050	0.1	4.303008
21.876717	0.1	4.296214
21.878383	0.1	4.288587
21.880050	0.1	4.279655
21.881717	0.1	4.270095
21.883383	0.1	4.260708
21.885050	0.1	4.251921
21.886717	0.1	4.244326
21.888383	0.1	4.238500
21.890050	0.1	4.234188
21.891717	0.1	4.230458
21.893383	0.1	4.226766
21.895050	0.1	4.223003
21.896717	0.1	4.218677
21.898383	0.1	4.213187
21.900050	0.1	4.207115
21.901717	0.1	4.201666
21.903383	0.1	4.196875
21.905050	0.1	4.191487
21.906717	0.1	4.184451
21.908383	0.1	4.176050
21.910050	0.1	4.167394
21.911717	0.1	4.159226
21.913383	0.1	4.151757
21.915050	0.1	4.144874
21.916717	0.1	4.137973
21.918383	0.1	4.130467
21.920050	0.1	4.122658
21.921717	0.1	4.115640
21.923383	0.1	4.110467
21.925050	0.1	4.107598
21.926717	0.1	4.106844
21.928383	0.1	4.106616
21.930050	0.1	4.104073
21.931717	0.1	4.097559
21.933383	0.1	4.087766
21.935050	0.1	4.076106
21.936717	0.1	4.063486
21.938383	0.1	4.050438
21.940050	0.1	4.037539
21.941717	0.1	4.026247
21.943383	0.1	4.018121
21.945050	0.1	4.012934
21.946717	0.1	4.008920
21.948383	0.1	4.004897
21.950050	0.1	4.001046
21.951717	0.1	3.997660
21.953383	0.1	3.993763
21.955050	0.1	3.987807
21.956717	0.1	3.979281
21.958383	0.1	3.969045
21.960050	0.1	3.959103
21.961717	0.1	3.951751
21.963383	0.1	3.947336
21.965050	0.1	3.943732
21.966717	0.1	3.938954
21.968383	0.1	3.933152
21.970050	0.1	3.927774
21.971717	0.1	3.924067
21.973383	0.1	3.922712
21.975050	0.1	3.924216
21.976717	0.1	3.928514
21.978383	0.1	3.933697
21.980050	0.1	3.936058
21.981717	0.1	3.932784
21.983383	0.1	3.924225
21.985050	0.1	3.913119
21.986717	0.1	3.902651
21.988383	0.1	3.895476
21.990050	0.1	3.892914
21.991717	0.1	3.894055
21.993383	0.1	3.896286
21.995050	0.1	3.897427
21.996717	0.1	3.897087
21.998383	0.1	3.895829
22.000050	0.1	3.894214
22.001717	0.1	3.892616
22.003383	0.1	3.891201
22.005050	0.1	3.889953
22.006717	0.1	3.888728
22.008383	0.1	3.887196
22.010050	0.1	3.885152
22.011717	0.1	3.882973
22.013383	0.1	3.881659
22.015050	0.1	3.882116
22.016717	0.1	3.884723
22.018383	0.1	3.889804
22.020050	0.1	3.897119
22.021717	0.1	3.905045
22.023383	0.1	3.912156
22.025050	0.1	3.918936
22.026717	0.1	3.926521
22.028383	0.1	3.934419
22.030050	0.1	3.940989
22.031717	0.1	3.945939
22.033383	0.1	3.950703
22.035050	0.1	3.956319
22.036717	0.1	3.962517
22.038383	0.1	3.968906
22.040050	0.1	3.975737
22.041717	0.1	3.983825
22.043383	0.1	3.993898
22.045050	0.1	4.005781
22.046717	0.1	4.017972
22.048383	0.1	4.028133
22.050050	0.1	4.035109
22.051717	0.1	4.040296
22.053383	0.1	4.046289
22.055050	0.1	4.054937
22.056717	0.1	4.066415
22.058383	0.1	4.078797
22.060050	0.1	4.089526
22.061717	0.1	4.097731
22.063383	0.1	4.103715
22.065050	0.1	4.107202
22.066717	0.1	4.107971
22.068383	0.1	4.107375
22.070050	0.1	4.108027
22.071717	0.1	4.111528
22.073383	0.1	4.116874
22.075050	0.1	4.122257
22.076717	0.1	4.127622
22.078383	0.1	4.133726
22.080050	0.1	4.139640
22.081717	0.1	4.143077
22.083383	0.1	4.142690
22.085050	0.1	4.139296
22.086717	0.1	4.134937
22.088383	0.1	4.130797
22.090050	0.1	4.125820
22.091717	0.1	4.118187
22.093383	0.1	4.107580
22.095050	0.1	4.094760
22.096717	0.1	4.080203
22.098383	0.1	4.064734
22.100050	0.1	4.050368
22.101717	0.1	4.038857
22.103383	0.1	4.029525
22.105050	0.1	4.019369
22.106717	0.1	4.005763
22.108383	0.1	3.988934
22.110050	0.1	3.971206
22.111717	0.1	3.954275
22.113383	0.1	3.938070
22.115050	0.1	3.921483
22.116717	0.1	3.903690
22.118383	0.1	3.885049
22.120050	0.1	3.867121
22.121717	0.1	3.851410
22.123383	0.1	3.837836
22.125050	0.1	3.824811
22.126717	0.1	3.810748
22.128383	0.1	3.795139
22.130050	0.1	3.778939
22.131717	0.1	3.763982
22.133383	0.1	3.751372
22.135050	0.1	3.741011
22.136717	0.1	3.732573
22.138383	0.1	3.725989
22.140050	0.1	3.721132
22.141717	0.1	3.717132
22.143383	0.1	3.712052
22.145050	0.1	3.704401
22.146717	0.1	3.694720
22.148383	0.1	3.685053
22.150050	0.1	3.677723
22.151717	0.1	3.674165
22.153383	0.1	3.673933
22.155050	0.1	3.675567
22.156717	0.1	3.678910
22.158383	0.1	3.685094
22.160050	0.1	3.693737
22.161717	0.1	3.701905
22.163383	0.1	3.706887
22.165050	0.1	3.708689
22.166717	0.1	3.709458
22.168383	0.1	3.711991
22.170050	0.1	3.718608
22.171717	0.1	3.729840
22.173383	0.1	3.743903
22.175050	0.1	3.757924
22.176717	0.1	3.769533
22.178383	0.1	3.777770
22.180050	0.1	3.783554
22.181717	0.1	3.788867
22.183383	0.1	3.795493
22.185050	0.1	3.804462
22.186717	0.1	3.815652
22.188383	0.1	3.828113
22.190050	0.1	3.840872
22.191717	0.1	3.853468
22.193383	0.1	3.866232
22.195050	0.1	3.879950
22.196717	0.1	3.894889
22.198383	0.1	3.910656
22.200050	0.1	3.926563
22.201717	0.1	3.941609
22.203383	0.1	3.954936
22.205050	0.1	3.966470
22.206717	0.1	3.976901
22.208383	0.1	3.987635
22.210050	0.1	4.000114
22.211717	0.1	4.014466
22.213383	0.1	4.029558
22.215050	0.1	4.044273
22.216717	0.1	4.057810
22.218383	0.1	4.069353
22.220050	0.1	4.078457
22.221717	0.1	4.085600
22.223383	0.1	4.091859
22.225050	0.1	4.097666
22.226717	0.1	4.101964
22.228383	0.1	4.102760
22.230050	0.1	4.098904
22.231717	0.1	4.091370
22.233383	0.1	4.082280
22.235050	0.1	4.072590
22.236717	0.1	4.061484
22.238383	0.1	4.048487
22.240050	0.1	4.035076
22.241717	0.1	4.023043
22.243383	0.1	4.012072
22.245050	0.1	4.000068
22.246717	0.1	3.985204
22.248383	0.1	3.967383
22.250050	0.1	3.948351
22.251717	0.1	3.930456
22.253383	0.1	3.915140
22.255050	0.1	3.902521
22.256717	0.1	3.890968
22.258383	0.1	3.877366
22.260050	0.1	3.859601
22.261717	0.1	3.838381
22.263383	0.1	3.815787
22.265050	0.1	3.793323
22.266717	0.1	3.772001
22.268383	0.1	3.752247
22.270050	0.1	3.733546
22.271717	0.1	3.715651
22.273383	0.1	3.699013
22.275050	0.1	3.683297
22.276717	0.1	3.667730
22.278383	0.1	3.652885
22.280050	0.1	3.639725
22.281717	0.1	3.627324
22.283383	0.1	3.613364
22.285050	0.1	3.597052
22.286717	0.1	3.580502
22.288383	0.1	3.566900
22.290050	0.1	3.558043
22.291717	0.1	3.553443
22.293383	0.1	3.551175
22.295050	0.1	3.549964
22.296717	0.1	3.549648
22.298383	0.1	3.549661
22.300050	0.1	3.548912
22.301717	0.1	3.547017
22.303383	0.1	3.544320
22.305050	0.1	3.541461
22.306717	0.1	3.539519
22.308383	0.1	3.539836
22.310050	0.1	3.543459
22.311717	0.1	3.550095
22.313383	0.1	3.557843
22.315050	0.1	3.564786
22.316717	0.1	3.570518
22.318383	0.1	3.575962
22.320050	0.1	3.582607
22.321717	0.1	3.591711
22.323383	0.1	3.603515
22.325050	0.1	3.617308
22.326717	0.1	3.631967
22.328383	0.1	3.645853
22.330050	0.1	3.657574
22.331717	0.1	3.667730
22.333383	0.1	3.678654
22.335050	0.1	3.692387
22.336717	0.1	3.709747
22.338383	0.1	3.730846
22.340050	0.1	3.755200
22.341717	0.1	3.780909
22.343383	0.1	3.805086
22.345050	0.1	3.826702
22.346717	0.1	3.848006
22.348383	0.1	3.872579
22.350050	0.1	3.902502
22.351717	0.1	3.937343
22.353383	0.1	3.975006
22.355050	0.1	4.013455
22.356717	0.1	4.052147
22.358383	0.1	4.091873
22.360050	0.1	4.133065
22.361717	0.1	4.174639
22.363383	0.1	4.214984
22.365050	0.1	4.253187
22.366717	0.1	4.289523
22.368383	0.1	4.326166
22.370050	0.1	4.366697
22.371717	0.1	4.414096
22.373383	0.1	4.468947
22.375050	0.1	4.529036
22.376717	0.1	4.591621
22.378383	0.1	4.656054
22.380050	0.1	4.723137
22.381717	0.1	4.793303
22.383383	0.1	4.866384
22.385050	0.1	4.941900
22.386717	0.1	5.018953
22.388383	0.1	5.096882
22.390050	0.1	5.176174
22.391717	0.1	5.257507
22.393383	0.1	5.340707
22.395050	0.1	5.425732
22.396717	0.1	5.513937
22.398383	0.1	5.607298
22.400050	0.1	5.706712
22.401717	0.1	5.812007
22.403383	0.1	5.923393
22.405050	0.1	6.041722
22.406717	0.1	6.166887
22.408383	0.1	6.297007
22.410050	0.1	6.430075
22.411717	0.1	6.565778
22.413383	0.1	6.704689
22.415050	0.1	6.847060
22.416717	0.1	6.994088
22.418383	0.1	7.149200
22.420050	0.1	7.315744
22.421717	0.1	7.493715
22.423383	0.1	7.680338
22.425050	0.1	7.873210
22.426717	0.1	8.072052
22.428383	0.1	8.278112
22.430050	0.1	8.492665
22.431717	0.1	8.716248
22.433383	0.1	8.949153
22.435050	0.1	9.192657
22.436717	0.1	9.449800
22.438383	0.1	9.724344
22.440050	0.1	10.018307
22.441717	0.1	10.330318
22.443383	0.1	10.657008
22.445050	0.1	10.995786
22.446717	0.1	11.345632
22.448383	0.1	11.706240
22.450050	0.1	12.077442
22.451717	0.1	12.458903
22.453383	0.1	12.850026
22.455050	0.1	13.250220
22.456717	0.1	13.659070
22.458383	0.1	14.076587
22.460050	0.1	14.503952
22.461717	0.1	14.944044
22.463383	0.1	15.400662
22.465050	0.1	15.877248
22.466717	0.1	16.376441
22.468383	0.1	16.899989
22.470050	0.1	17.448342
22.471717	0.1	18.020901
22.473383	0.1	18.617162
22.475050	0.1	19.237483
22.476717	0.1	19.882950
22.478383	0.1	20.554457
22.480050	0.1	21.252595
22.481717	0.1	21.978961
22.483383	0.1	22.736308
22.485050	0.1	23.527606
22.486717	0.1	24.355198
22.488383	0.1	25.220225
22.490050	0.1	26.123133
22.491717	0.1	27.064784
22.493383	0.1	28.046980
22.495050	0.1	29.072487
22.496717	0.1	30.143932
22.498383	0.1	31.262222
22.500050	0.1	32.427069
22.501717	0.1	33.639278
22.503383	0.1	34.901607
22.505050	0.1	36.216867
22.506717	0.1	37.585688
22.508383	0.1	39.006588
22.510050	0.1	40.477817
22.511717	0.1	41.998210
22.513383	0.1	43.566008
22.515050	0.1	45.177443
22.516717	0.1	46.827607
22.518383	0.1	48.512579
22.520050	0.1	50.228834
22.521717	0.1	51.971399
22.523383	0.1	53.734928
22.525050	0.1	55.514914
22.526717	0.1	57.305601
22.528383	0.1	59.098918
22.530050	0.1	60.886308
22.531717	0.1	62.659290
22.533383	0.1	64.408411
22.535050	0.1	66.122995
22.536717	0.1	67.791757
22.538383	0.1	69.403802
22.540050	0.1	70.949276
22.541717	0.1	72.419313
22.543383	0.1	73.805801
22.545050	0.1	75.101047
22.546717	0.1	76.297051
22.548383	0.1	77.385139
22.550050	0.1	78.356401
22.551717	0.1	79.202093
22.553383	0.1	79.913931
22.555050	0.1	80.485009
22.556717	0.1	80.910130
22.558383	0.1	81.185340
22.560050	0.1	81.308121
22.561717	0.1	81.277839
22.563383	0.1	81.095840
22.565050	0.1	80.764857
22.566717	0.1	80.286483
22.568383	0.1	79.660090
22.570050	0.1	78.886109
22.571717	0.1	77.968515
22.573383	0.1	76.913615
22.575050	0.1	75.728679
22.576717	0.1	74.421610
22.578383	0.1	73.000570
22.580050	0.1	71.474072
22.581717	0.1	69.851447
22.583383	0.1	68.142591
22.585050	0.1	66.357013
22.586717	0.1	64.503267
22.588383	0.1	62.589464
22.590050	0.1	60.624704
22.591717	0.1	58.619781
22.593383	0.1	56.586415
22.595050	0.1	54.535465
22.596717	0.1	52.476055
22.598383	0.1	50.416640
22.600050	0.1	48.365863
22.601717	0.1	46.331435
22.603383	0.1	44.319085
22.605050	0.1	42.333752
22.606717	0.1	40.381383
22.608383	0.1	38.469071
22.610050	0.1	36.603892
22.611717	0.1	34.791818
22.613383	0.1	33.037406
22.615050	0.1	31.343815
22.616717	0.1	29.712804
22.618383	0.1	28.144983
22.620050	0.1	26.640897
22.621717	0.1	25.202017
22.623383	0.1	23.830268
22.625050	0.1	22.526751
22.626717	0.1	21.291240
22.628383	0.1	20.123012
22.630050	0.1	19.021654
22.631717	0.1	17.986833
22.633383	0.1	17.017704
22.635050	0.1	16.112714
22.636717	0.1	15.269630
22.638383	0.1	14.486024
22.640050	0.1	13.759770
22.641717	0.1	13.088933
22.643383	0.1	12.471564
22.645050	0.1	11.904980
22.646717	0.1	11.385293
22.648383	0.1	10.908670
22.650050	0.1	10.473118
22.651717	0.1	10.078256
22.653383	0.1	9.723618
22.655050	0.1	9.407336
22.656717	0.1	9.126761
22.658383	0.1	8.880082
22.660050	0.1	8.666217
22.661717	0.1	8.483147
22.663383	0.1	8.327877
22.665050	0.1	8.198200
22.666717	0.1	8.092979
22.668383	0.1	8.010361
22.670050	0.1	7.947562
22.671717	0.1	7.903124
22.673383	0.1	7.877112
22.675050	0.1	7.868879
22.676717	0.1	7.876772
22.678383	0.1	7.899804
22.680050	0.1	7.937923
22.681717	0.1	7.990641
22.683383	0.1	8.056806
22.685050	0.1	8.135880
22.686717	0.1	8.227564
22.688383	0.1	8.330275
22.690050	0.1	8.441247
22.691717	0.1	8.558249
22.693383	0.1	8.680434
22.695050	0.1	8.807289
22.696717	0.1	8.937921
22.698383	0.1	9.072120
22.700050	0.1	9.210561
22.701717	0.1	9.353491
22.703383	0.1	9.500175
22.705050	0.1	9.649480
22.706717	0.1	9.800177
22.708383	0.1	9.950264
22.710050	0.1	10.097059
22.711717	0.1	10.238416
22.713383	0.1	10.373020
22.715050	0.1	10.500140
22.716717	0.1	10.619317
22.718383	0.1	10.729563
22.720050	0.1	10.829610
22.721717	0.1	10.918742
22.723383	0.1	10.996456
22.725050	0.1	11.062073
22.726717	0.1	11.114897
22.728383	0.1	11.154371
22.730050	0.1	11.179931
22.731717	0.1	11.190996
22.733383	0.1	11.187112
22.735050	0.1	11.167726
22.736717	0.1	11.132811
22.738383	0.1	11.083763
22.740050	0.1	11.021923
22.741717	0.1	10.946901
22.743383	0.1	10.857610
22.745050	0.1	10.753758
22.746717	0.1	10.635830
22.748383	0.1	10.504611
22.750050	0.1	10.360661
22.751717	0.1	10.204623
22.753383	0.1	10.038014
22.755050	0.1	9.862627
22.756717	0.1	9.679138
22.758383	0.1	9.487323
22.760050	0.1	9.287335
22.761717	0.1	9.079883
22.763383	0.1	8.865367
22.765050	0.1	8.644704
22.766717	0.1	8.420898
22.768383	0.1	8.197729
22.770050	0.1	7.977393
22.771717	0.1	7.760287
22.773383	0.1	7.545529
22.775050	0.1	7.331641
22.776717	0.1	7.118462
22.778383	0.1	6.908025
22.780050	0.1	6.702752
22.781717	0.1	6.503509
22.783383	0.1	6.309724
22.785050	0.1	6.120559
22.786717	0.1	5.935561
22.788383	0.1	5.755005
22.790050	0.1	5.580052
22.791717	0.1	5.412367
22.793383	0.1	5.253311
22.795050	0.1	5.103298
22.796717	0.1	4.961621
22.798383	0.1	4.826877
22.800050	0.1	4.697726
22.801717	0.1	4.573697
22.803383	0.1	4.455769
22.805050	0.1	4.345411
22.806717	0.1	4.242999
22.808383	0.1	4.148292
22.810050	0.1	4.061302
22.811717	0.1	3.981008
22.813383	0.1	3.905073
22.815050	0.1	3.831964
22.816717	0.1	3.761710
22.818383	0.1	3.694738
22.820050	0.1	3.631804
22.821717	0.1	3.573778
22.823383	0.1	3.520618
22.825050	0.1	3.472003
22.826717	0.1	3.428273
22.828383	0.1	3.389344
22.830050	0.1	3.353986
22.831717	0.1	3.321143
22.833383	0.1	3.290703
22.835050	0.1	3.262702
22.836717	0.1	3.236760
22.838383	0.1	3.212430
22.840050	0.1	3.189361
22.841717	0.1	3.167624
22.843383	0.1	3.147945
22.845050	0.1	3.130808
22.846717	0.1	3.115814
22.848383	0.1	3.102184
22.850050	0.1	3.089155
22.851717	0.1	3.076652
22.853383	0.1	3.065476
22.855050	0.1	3.056051
22.856717	0.1	3.047753
22.858383	0.1	3.039516
22.860050	0.1	3.030659
22.861717	0.1	3.021657
22.863383	0.1	3.013606
22.865050	0.1	3.006742
22.866717	0.1	3.000810
22.868383	0.1	2.996209
22.870050	0.1	2.993201
22.871717	0.1	2.990891
22.873383	0.1	2.988051
22.875050	0.1	2.983673
22.876717	0.1	2.977401
22.878383	0.1	2.970928
22.880050	0.1	2.966938
22.881717	0.1	2.965764
22.883383	0.1	2.965149
22.885050	0.1	2.963059
22.886717	0.1	2.959720
22.888383	0.1	2.957010
22.890050	0.1	2.956199
22.891717	0.1	2.956949
22.893383	0.1	2.958374
22.895050	0.1	2.960362
22.896717	0.1	2.963748
22.898383	0.1	2.969434
22.900050	0.1	2.977489
22.901717	0.1	2.986901
22.903383	0.1	2.995604
22.905050	0.1	3.001485
22.906717	0.1	3.004610
22.908383	0.1	3.008000
22.910050	0.1	3.014272
22.911717	0.1	3.022803
22.913383	0.1	3.031553
22.915050	0.1	3.039963
22.916717	0.1	3.048819
22.918383	0.1	3.058612
22.920050	0.1	3.069094
22.921717	0.1	3.080037
22.923383	0.1	3.091316
22.925050	0.1	3.102385
22.926717	0.1	3.112601
22.928383	0.1	3.122129
22.930050	0.1	3.132136
22.931717	0.1	3.144364
22.933383	0.1	3.160313
22.935050	0.1	3.179880
22.936717	0.1	3.201384
22.938383	0.1	3.223615
22.940050	0.1	3.246604
22.941717	0.1	3.269929
22.943383	0.1	3.292714
22.945050	0.1	3.315867
22.946717	0.1	3.341362
22.948383	0.1	3.368980
22.950050	0.1	3.396426
22.951717	0.1	3.422089
22.953383	0.1	3.446005
22.955050	0.1	3.468976
22.956717	0.1	3.491696
22.958383	0.1	3.514979
22.960050	0.1	3.540227
22.961717	0.1	3.569117
22.963383	0.1	3.602831
22.965050	0.1	3.641532
22.966717	0.1	3.684200
22.968383	0.1	3.729141
22.970050	0.1	3.774688
22.971717	0.1	3.819563
22.973383	0.1	3.863424
22.975050	0.1	3.907289
22.976717	0.1	3.952896
22.978383	0.1	4.001968
22.980050	0.1	4.056129
22.981717	0.1	4.116292
22.983383	0.1	4.181527
22.985050	0.1	4.249122
22.986717	0.1	4.316778
22.988383	0.1	4.384206
22.990050	0.1	4.452015
22.991717	0.1	4.520514
22.993383	0.1	4.589707
22.995050	0.1	4.659188
22.996717	0.1	4.728716
22.998383	0.1	4.798658
23.000050	0.1	4.869066
23.001717	0.1	4.939535
23.003383	0.1	5.009905
23.005050	0.1	5.079904
23.006717	0.1	5.148840
23.008383	0.1	5.216058
23.010050	0.1	5.281162
23.011717	0.1	5.344385
23.013383	0.1	5.406090
23.015050	0.1	5.465662
23.016717	0.1	5.521881
23.018383	0.1	5.573593
23.020050	0.1	5.619563
23.021717	0.1	5.659121
23.023383	0.1	5.692784
23.025050	0.1	5.721962
23.026717	0.1	5.748048
23.028383	0.1	5.771262
23.030050	0.1	5.790615
23.031717	0.1	5.804701
23.033383	0.1	5.811607
23.035050	0.1	5.809171
23.036717	0.1	5.796892
23.038383	0.1	5.776607
23.040050	0.1	5.750605
23.041717	0.1	5.720118
23.043383	0.1	5.685664
23.045050	0.1	5.647778
23.046717	0.1	5.606855
23.048383	0.1	5.562413
23.050050	0.1	5.513374
23.051717	0.1	5.459134
23.053383	0.1	5.399822
23.055050	0.1	5.335603
23.056717	0.1	5.266331
23.058383	0.1	5.191769
23.060050	0.1	5.111331
23.061717	0.1	5.024388
23.063383	0.1	4.932024
23.065050	0.1	4.837643
23.066717	0.1	4.744800
23.068383	0.1	4.655607
23.070050	0.1	4.570684
23.071717	0.1	4.488654
23.073383	0.1	4.407018
23.075050	0.1	4.324629
23.076717	0.1	4.242482
23.078383	0.1	4.162444
23.080050	0.1	4.085074
23.081717	0.1	4.008687
23.083383	0.1	3.931718
23.085050	0.1	3.854982
23.086717	0.1	3.780676
23.088383	0.1	3.710729
23.090050	0.1	3.646258
23.091717	0.1	3.587240
23.093383	0.1	3.532860
23.095050	0.1	3.482429
23.096717	0.1	3.435193
23.098383	0.1	3.389656
23.100050	0.1	3.344133
23.101717	0.1	3.298265
23.103383	0.1	3.254074
23.105050	0.1	3.214655
23.106717	0.1	3.181496
23.108383	0.1	3.153598
23.110050	0.1	3.128606
23.111717	0.1	3.104322
23.113383	0.1	3.079688
23.115050	0.1	3.054817
23.116717	0.1	3.030240
23.118383	0.1	3.006412
23.120050	0.1	2.984158
23.121717	0.1	2.964418
23.123383	0.1	2.947655
23.125050	0.1	2.934416
23.126717	0.1	2.924916
23.128383	0.1	2.917228
23.130050	0.1	2.907980
23.131717	0.1	2.895915
23.133383	0.1	2.883021
23.135050	0.1	2.871486
23.136717	0.1	2.861372
23.138383	0.1	2.851966
23.140050	0.1	2.843523
23.141717	0.1	2.836804
23.143383	0.1	2.832063
23.145050	0.1	2.828930
23.146717	0.1	2.826368
23.148383	0.1	2.822569
23.150050	0.1	2.816147
23.151717	0.1	2.807612
23.153383	0.1	2.798606
23.155050	0.1	2.790396
23.156717	0.1	2.783951
23.158383	0.1	2.779854
23.160050	0.1	2.777562
23.161717	0.1	2.775891
23.163383	0.1	2.774145
23.165050	0.1	2.772259
23.166717	0.1	2.770121
23.168383	0.1	2.767323
23.170050	0.1	2.763900
23.171717	0.1	2.760612
23.173383	0.1	2.757958
23.175050	0.1	2.755797
23.176717	0.1	2.754233
23.178383	0.1	2.753641
23.180050	0.1	2.753702
23.181717	0.1	2.753097
23.183383	0.1	2.750265
23.185050	0.1	2.744524
23.186717	0.1	2.736789
23.188383	0.1	2.729166
23.190050	0.1	2.723429
23.191717	0.1	2.720109
23.193383	0.1	2.719183
23.195050	0.1	2.720575
23.196717	0.1	2.723541
23.198383	0.1	2.726475
23.200050	0.1	2.727616
23.201717	0.1	2.726256
23.203383	0.1	2.723509
23.205050	0.1	2.721152
23.206717	0.1	2.719825
23.208383	0.1	2.718908
23.210050	0.1	2.718130
23.211717	0.1	2.718023
23.213383	0.1	2.718819
23.215050	0.1	2.719937
23.216717	0.1	2.720780
23.218383	0.1	2.721916
23.220050	0.1	2.724477
23.221717	0.1	2.728463
23.223383	0.1	2.733222
23.225050	0.1	2.738466
23.226717	0.1	2.743313
23.228383	0.1	2.746461
23.230050	0.1	2.748361
23.231717	0.1	2.751402
23.233383	0.1	2.757399
23.235050	0.1	2.765786
23.236717	0.1	2.774787
23.238383	0.1	2.783332
23.240050	0.1	2.790783
23.241717	0.1	2.796417
23.243383	0.1	2.800506
23.245050	0.1	2.804343
23.246717	0.1	2.808319
23.248383	0.1	2.811495
23.250050	0.1	2.813526
23.251717	0.1	2.815831
23.253383	0.1	2.820580
23.255050	0.1	2.828925
23.256717	0.1	2.840133
23.258383	0.1	2.852096
23.260050	0.1	2.862252
23.261717	0.1	2.869004
23.263383	0.1	2.872502
23.265050	0.1	2.873805
23.266717	0.1	2.874103
23.268383	0.1	2.874723
23.270050	0.1	2.876520
23.271717	0.1	2.879268
23.273383	0.1	2.882211
23.275050	0.1	2.885014
23.276717	0.1	2.887757
23.278383	0.1	2.889899
23.280050	0.1	2.890043
23.281717	0.1	2.888022
23.283383	0.1	2.886048
23.285050	0.1	2.886411
23.286717	0.1	2.889265
23.288383	0.1	2.893386
23.290050	0.1	2.897135
23.291717	0.1	2.898793
23.293383	0.1	2.897675
23.295050	0.1	2.894574
23.296717	0.1	2.890681
23.298383	0.1	2.886681
23.300050	0.1	2.882658
23.301717	0.1	2.878387
23.303383	0.1	2.873475
23.305050	0.1	2.867626
23.306717	0.1	2.860879
23.308383	0.1	2.853344
23.310050	0.1	2.845307
23.311717	0.1	2.837349
23.313383	0.1	2.829609
23.315050	0.1	2.821679
23.316717	0.1	2.813544
23.318383	0.1	2.805744
23.320050	0.1	2.799006
23.321717	0.1	2.794000
23.323383	0.1	2.790666
23.325050	0.1	2.787919
23.326717	0.1	2.784133
23.328383	0.1	2.778121
23.330050	0.1	2.770438
23.331717	0.1	2.763309
23.333383	0.1	2.758172
23.335050	0.1	2.754517
23.336717	0.1	2.751369
23.338383	0.1	2.748659
23.340050	0.1	2.747378
23.341717	0.1	2.748431
23.343383	0.1	2.751369
23.345050	0.1	2.754931
23.346717	0.1	2.758121
23.348383	0.1	2.760086
23.350050	0.1	2.759886
23.351717	0.1	2.756976
23.353383	0.1	2.751686
23.355050	0.1	2.745343
23.356717	0.1	2.740081
23.358383	0.1	2.737651
23.360050	0.1	2.738195
23.361717	0.1	2.740449
23.363383	0.1	2.742517
23.365050	0.1	2.742470
23.366717	0.1	2.739443
23.368383	0.1	2.734559
23.370050	0.1	2.730307
23.371717	0.1	2.729124
23.373383	0.1	2.732272
23.375050	0.1	2.738899
23.376717	0.1	2.745888
23.378383	0.1	2.749613
23.380050	0.1	2.749092
23.381717	0.1	2.746945
23.383383	0.1	2.746806
23.385050	0.1	2.750433
23.386717	0.1	2.757297
23.388383	0.1	2.765493
23.390050	0.1	2.772771
23.391717	0.1	2.777595
23.393383	0.1	2.780179
23.395050	0.1	2.782070
23.396717	0.1	2.784394
23.398383	0.1	2.787518
23.400050	0.1	2.792119
23.401717	0.1	2.798601
23.403383	0.1	2.805730
23.405050	0.1	2.812082
23.406717	0.1	2.818257
23.408383	0.1	2.825302
23.410050	0.1	2.832175
23.411717	0.1	2.836706
23.413383	0.1	2.838066
23.415050	0.1	2.837689
23.416717	0.1	2.838071
23.418383	0.1	2.840245
23.420050	0.1	2.842667
23.421717	0.1	2.842834
23.423383	0.1	2.839654
23.425050	0.1	2.834112
23.426717	0.1	2.828101
23.428383	0.1	2.822829
23.430050	0.1	2.818480
23.431717	0.1	2.815034
23.433383	0.1	2.812482
23.435050	0.1	2.810033
23.436717	0.1	2.805809
23.438383	0.1	2.798107
23.440050	0.1	2.786960
23.441717	0.1	2.773930
23.443383	0.1	2.760873
23.445050	0.1	2.749348
23.446717	0.1	2.740314
23.448383	0.1	2.733590
23.450050	0.1	2.727965
23.451717	0.1	2.722060
23.453383	0.1	2.714796
23.455050	0.1	2.705576
23.456717	0.1	2.694963
23.458383	0.1	2.684444
23.460050	0.1	2.675238
23.461717	0.1	2.668044
23.463383	0.1	2.663275
23.465050	0.1	2.660560
23.466717	0.1	2.658335
23.468383	0.1	2.654800
23.470050	0.1	2.649245
23.471717	0.1	2.642171
23.473383	0.1	2.634977
23.475050	0.1	2.629212
23.476717	0.1	2.625370
23.478383	0.1	2.622451
23.480050	0.1	2.618944
23.481717	0.1	2.614656
23.483383	0.1	2.611079
23.485050	0.1	2.610432
23.486717	0.1	2.614683
23.488383	0.1	2.624523
23.490050	0.1	2.638507
23.491717	0.1	2.653450
23.493383	0.1	2.665990
23.495050	0.1	2.674521
23.496717	0.1	2.680169
23.498383	0.1	2.685785
23.500050	0.1	2.693683
23.501717	0.1	2.704151
23.503383	0.1	2.716337
23.505050	0.1	2.730428
23.506717	0.1	2.747672
23.508383	0.1	2.768347
23.510050	0.1	2.791472
23.511717	0.1	2.816310
23.513383	0.1	2.842522
23.515050	0.1	2.869554
23.516717	0.1	2.896930
23.518383	0.1	2.924739
23.520050	0.1	2.953759
23.521717	0.1	2.985103
23.523383	0.1	3.019595
23.525050	0.1	3.057220
23.526717	0.1	3.096773
23.528383	0.1	3.136620
23.530050	0.1	3.176150
23.531717	0.1	3.216192
23.533383	0.1	3.258274
23.535050	0.1	3.303899
23.536717	0.1	3.353977
23.538383	0.1	3.408236
23.540050	0.1	3.465372
23.541717	0.1	3.524590
23.543383	0.1	3.586235
23.545050	0.1	3.650868
23.546717	0.1	3.718939
23.548383	0.1	3.791586
23.550050	0.1	3.870437
23.551717	0.1	3.955960
23.553383	0.1	4.046471
23.555050	0.1	4.139347
23.556717	0.1	4.233676
23.558383	0.1	4.331288
23.560050	0.1	4.435107
23.561717	0.1	4.547331
23.563383	0.1	4.668511
23.565050	0.1	4.797140
23.566717	0.1	4.930990
23.568383	0.1	5.069417
23.570050	0.1	5.213860
23.571717	0.1	5.366146
23.573383	0.1	5.526943
23.575050	0.1	5.695838
23.576717	0.1	5.871980
23.578383	0.1	6.054281
23.580050	0.1	6.241966
23.581717	0.1	6.436091
23.583383	0.1	6.639455
23.585050	0.1	6.853868
23.586717	0.1	7.079085
23.588383	0.1	7.314654
23.590050	0.1	7.560779
23.591717	0.1	7.817508
23.593383	0.1	8.084271
23.595050	0.1	8.360534
23.596717	0.1	8.646650
23.598383	0.1	8.943533
23.600050	0.1	9.251675
23.601717	0.1	9.571170
23.603383	0.1	9.902637
23.605050	0.1	10.247761
23.606717	0.1	10.607913
23.608383	0.1	10.982058
23.610050	0.1	11.367667
23.611717	0.1	11.763666
23.613383	0.1	12.171022
23.615050	0.1	12.591472
23.616717	0.1	13.026521
23.618383	0.1	13.476997
23.620050	0.1	13.942751
23.621717	0.1	14.423062
23.623383	0.1	14.917976
23.625050	0.1	15.428676
23.626717	0.1	15.956359
23.628383	0.1	16.501769
23.630050	0.1	17.065313
23.631717	0.1	17.646537
23.633383	0.1	18.244782
23.635050	0.1	18.861005
23.636717	0.1	19.497634
23.638383	0.1	20.156363
23.640050	0.1	20.837239
23.641717	0.1	21.540322
23.643383	0.1	22.266717
23.645050	0.1	23.018136
23.646717	0.1	23.796419
23.648383	0.1	24.602851
23.650050	0.1	25.438108
23.651717	0.1	26.303153
23.653383	0.1	27.200165
23.655050	0.1	28.132396
23.656717	0.1	29.102326
23.658383	0.1	30.110893
23.660050	0.1	31.158966
23.661717	0.1	32.248409
23.663383	0.1	33.381493
23.665050	0.1	34.559816
23.666717	0.1	35.784221
23.668383	0.1	37.055211
23.670050	0.1	38.372823
23.671717	0.1	39.736703
23.673383	0.1	41.146646
23.675050	0.1	42.603007
23.676717	0.1	44.106091
23.678383	0.1	45.654778
23.680050	0.1	47.246623
23.681717	0.1	48.879278
23.683383	0.1	50.550825
23.685050	0.1	52.257991
23.686717	0.1	53.994251
23.688383	0.1	55.750934
23.690050	0.1	57.520904
23.691717	0.1	59.300195
23.693383	0.1	61.085476
23.695050	0.1	62.870476
23.696717	0.1	64.645675
23.698383	0.1	66.401102
23.700050	0.1	68.127485
23.701717	0.1	69.815405
23.703383	0.1	71.455380
23.705050	0.1	73.037692
23.706717	0.1	74.552000
23.708383	0.1	75.988295
23.710050	0.1	77.337339
23.711717	0.1	78.590079
23.713383	0.1	79.737585
23.715050	0.1	80.771609
23.716717	0.1	81.684603
23.718383	0.1	82.469038
23.720050	0.1	83.117620
23.721717	0.1	83.624404
23.723383	0.1	83.985063
23.725050	0.1	84.196557
23.726717	0.1	84.256814
23.728383	0.1	84.164203
23.730050	0.1	83.917580
23.731717	0.1	83.517241
23.733383	0.1	82.965414
23.735050	0.1	82.265404
23.736717	0.1	81.420094
23.738383	0.1	80.432049
23.740050	0.1	79.305493
23.741717	0.1	78.047114
23.743383	0.1	76.665040
23.745050	0.1	75.168018
23.746717	0.1	73.565287
23.748383	0.1	71.866605
23.750050	0.1	70.081749
23.751717	0.1	68.219942
23.753383	0.1	66.290037
23.755050	0.1	64.300750
23.756717	0.1	62.260903
23.758383	0.1	60.180491
23.760050	0.1	58.070603
23.761717	0.1	55.941846
23.763383	0.1	53.803558
23.765050	0.1	51.663956
23.766717	0.1	49.530207
23.768383	0.1	47.408957
23.770050	0.1	45.307414
23.771717	0.1	43.233456
23.773383	0.1	41.194847
23.775050	0.1	39.198464
23.776717	0.1	37.249434
23.778383	0.1	35.351268
23.780050	0.1	33.507678
23.781717	0.1	31.723538
23.783383	0.1	30.002901
23.785050	0.1	28.346609
23.786717	0.1	26.753196
23.788383	0.1	25.222371
23.790050	0.1	23.756619
23.791717	0.1	22.359178
23.793383	0.1	21.031313
23.795050	0.1	19.771578
23.796717	0.1	18.577119
23.798383	0.1	17.446075
23.800050	0.1	16.378490
23.801717	0.1	15.374841
23.803383	0.1	14.434983
23.805050	0.1	13.558059
23.806717	0.1	12.741676
23.808383	0.1	11.981181
23.810050	0.1	11.271047
23.811717	0.1	10.607541
23.813383	0.1	9.989119
23.815050	0.1	9.414302
23.816717	0.1	8.880706
23.818383	0.1	8.385656
23.820050	0.1	7.927138
23.821717	0.1	7.504108
23.823383	0.1	7.115458
23.825050	0.1	6.759251
23.826717	0.1	6.433106
23.828383	0.1	6.134869
23.830050	0.1	5.863002
23.831717	0.1	5.615861
23.833383	0.1	5.390849
23.835050	0.1	5.185083
23.836717	0.1	4.996229
23.838383	0.1	4.822309
23.840050	0.1	4.661698
23.841717	0.1	4.513278
23.843383	0.1	4.376750
23.845050	0.1	4.252684
23.846717	0.1	4.141331
23.848383	0.1	4.041516
23.850050	0.1	3.951252
23.851717	0.1	3.868551
23.853383	0.1	3.792024
23.855050	0.1	3.721369
23.856717	0.1	3.656605
23.858383	0.1	3.597331
23.860050	0.1	3.543263
23.861717	0.1	3.494481
23.863383	0.1	3.450704
23.865050	0.1	3.411397
23.866717	0.1	3.376273
23.868383	0.1	3.344654
23.870050	0.1	3.315136
23.871717	0.1	3.286474
23.873383	0.1	3.258111
23.875050	0.1	3.229808
23.876717	0.1	3.201556
23.878383	0.1	3.173919
23.880050	0.1	3.148001
23.881717	0.1	3.124676
23.883383	0.1	3.103996
23.885050	0.1	3.084913
23.886717	0.1	3.065509
23.888383	0.1	3.044321
23.890050	0.1	3.021643
23.891717	0.1	2.999073
23.893383	0.1	2.978803
23.895050	0.1	2.962896
23.896717	0.1	2.951813
23.898383	0.1	2.943943
23.900050	0.1	2.936870
23.901717	0.1	2.928786
23.903383	0.1	2.918737
23.905050	0.1	2.906243
23.906717	0.1	2.891147
23.908383	0.1	2.873684
23.910050	0.1	2.854797
23.911717	0.1	2.836073
23.913383	0.1	2.818643
23.915050	0.1	2.802736
23.916717	0.1	2.788347
23.918383	0.1	2.775621
23.920050	0.1	2.764603
23.921717	0.1	2.754726
23.923383	0.1	2.744687
23.925050	0.1	2.733148
23.926717	0.1	2.719737
23.928383	0.1	2.705054
23.930050	0.1	2.689743
23.931717	0.1	2.674232
23.933383	0.1	2.659261
23.935050	0.1	2.645631
23.936717	0.1	2.633538
23.938383	0.1	2.622688
23.940050	0.1	2.613002
23.941717	0.1	2.604420
23.943383	0.1	2.596644
23.945050	0.1	2.589556
23.946717	0.1	2.583517
23.948383	0.1	2.578362
23.950050	0.1	2.572653
23.951717	0.1	2.565174
23.953383	0.1	2.556588
23.955050	0.1	2.548699
23.956717	0.1	2.542511
23.958383	0.1	2.537277
23.960050	0.1	2.531409
23.961717	0.1	2.523954
23.963383	0.1	2.514799
23.965050	0.1	2.504061
23.966717	0.1	2.492331
23.968383	0.1	2.481407
23.970050	0.1	2.473309
23.971717	0.1	2.468103
23.973383	0.1	2.464294
23.975050	0.1	2.460675
23.976717	0.1	2.456447
23.978383	0.1	2.450878
23.980050	0.1	2.443921
23.981717	0.1	2.436438
23.983383	0.1	2.429676
23.985050	0.1	2.424801
23.986717	0.1	2.422403
23.988383	0.1	2.421904
23.990050	0.1	2.421625
23.991717	0.1	2.419869
23.993383	0.1	2.416177
23.995050	0.1	2.411581
23.996717	0.1	2.407301
23.998383	0.1	2.404149
24.000050	0.1	2.402947
24.001717	0.1	2.403921
24.003383	0.1	2.405657
24.005050	0.1	2.406142
24.006717	0.1	2.404521
24.008383	0.1	2.401173
24.010050	0.1	2.396759
24.011717	0.1	2.391981
24.013383	0.1	2.387753
24.015050	0.1	2.385047
24.016717	0.1	2.384153
24.018383	0.1	2.384344
24.020050	0.1	2.384880
24.021717	0.1	2.385806
24.023383	0.1	2.387431
24.025050	0.1	2.389452
24.026717	0.1	2.390547
24.028383	0.1	2.389071
24.030050	0.1	2.385192
24.031717	0.1	2.381559
24.033383	0.1	2.380577
24.035050	0.1	2.381611
24.036717	0.1	2.381974
24.038383	0.1	2.380409
24.040050	0.1	2.378244
24.041717	0.1	2.377061
24.043383	0.1	2.376903
24.045050	0.1	2.377145
24.046717	0.1	2.377499
24.048383	0.1	2.378048
24.050050	0.1	2.379417
24.051717	0.1	2.382579
24.053383	0.1	2.387790
24.055050	0.1	2.394123
24.056717	0.1	2.400461
24.058383	0.1	2.406319
24.060050	0.1	2.411255
24.061717	0.1	2.414547
24.063383	0.1	2.415678
24.065050	0.1	2.414398
24.066717	0.1	2.410985
24.068383	0.1	2.406649
24.070050	0.1	2.403134
24.071717	0.1	2.402160
24.073383	0.1	2.404111
24.075050	0.1	2.407394
24.076717	0.1	2.410710
24.078383	0.1	2.414840
24.080050	0.1	2.421206
24.081717	0.1	2.429606
24.083383	0.1	2.438296
24.085050	0.1	2.445602
24.086717	0.1	2.451134
24.088383	0.1	2.455725
24.090050	0.1	2.460205
24.091717	0.1	2.464643
24.093383	0.1	2.468815
24.095050	0.1	2.472354
24.096717	0.1	2.474682
24.098383	0.1	2.475595
24.100050	0.1	2.475819
24.101717	0.1	2.476498
24.103383	0.1	2.477765
24.105050	0.1	2.478417
24.106717	0.1	2.477327
24.108383	0.1	2.474547
24.110050	0.1	2.471111
24.111717	0.1	2.468349
24.113383	0.1	2.466794
24.115050	0.1	2.465756
24.116717	0.1	2.464731
24.118383	0.1	2.464131
24.120050	0.1	2.464233
24.121717	0.1	2.464722
24.123383	0.1	2.465020
24.125050	0.1	2.464810
24.126717	0.1	2.464526
24.128383	0.1	2.464736
24.130050	0.1	2.465178
24.131717	0.1	2.465509
24.133383	0.1	2.466133
24.135050	0.1	2.467623
24.136717	0.1	2.470268
24.138383	0.1	2.473979
24.140050	0.1	2.477812
24.141717	0.1	2.480471
24.143383	0.1	2.481681
24.145050	0.1	2.482026
24.146717	0.1	2.481760
24.148383	0.1	2.480703
24.150050	0.1	2.478519
24.151717	0.1	2.475134
24.153383	0.1	2.471758
24.155050	0.1	2.470282
24.156717	0.1	2.470999
24.158383	0.1	2.472484
24.160050	0.1	2.474003
24.161717	0.1	2.476401
24.163383	0.1	2.480405
24.165050	0.1	2.485570
24.166717	0.1	2.491171
24.168383	0.1	2.496676
24.170050	0.1	2.501523
24.171717	0.1	2.505472
24.173383	0.1	2.508676
24.175050	0.1	2.511358
24.176717	0.1	2.513682
24.178383	0.1	2.515675
24.180050	0.1	2.517705
24.181717	0.1	2.521267
24.183383	0.1	2.527628
24.185050	0.1	2.536178
24.186717	0.1	2.545286
24.188383	0.1	2.553868
24.190050	0.1	2.561817
24.191717	0.1	2.569458
24.193383	0.1	2.576807
24.195050	0.1	2.583535
24.196717	0.1	2.589626
24.198383	0.1	2.595405
24.200050	0.1	2.601282
24.201717	0.1	2.607987
24.203383	0.1	2.616206
24.205050	0.1	2.625971
24.206717	0.1	2.636872
24.208383	0.1	2.648407
24.210050	0.1	2.659890
24.211717	0.1	2.670293
24.213383	0.1	2.678833
24.215050	0.1	2.685632
24.216717	0.1	2.691350
24.218383	0.1	2.696491
24.220050	0.1	2.701208
24.221717	0.1	2.705771
24.223383	0.1	2.710661
24.225050	0.1	2.716114
24.226717	0.1	2.722065
24.228383	0.1	2.728640
24.230050	0.1	2.736012
24.231717	0.1	2.743863
24.233383	0.1	2.751024
24.235050	0.1	2.755397
24.236717	0.1	2.755220
24.238383	0.1	2.751141
24.240050	0.1	2.746079
24.241717	0.1	2.742456
24.243383	0.1	2.740617
24.245050	0.1	2.739746
24.246717	0.1	2.738372
24.248383	0.1	2.734140
24.250050	0.1	2.725464
24.251717	0.1	2.713739
24.253383	0.1	2.702363
24.255050	0.1	2.693455
24.256717	0.1	2.686582
24.258383	0.1	2.680095
24.260050	0.1	2.673035
24.261717	0.1	2.665385
24.263383	0.1	2.656751
24.265050	0.1	2.646255
24.266717	0.1	2.633776
24.268383	0.1	2.619997
24.270050	0.1	2.605515
24.271717	0.1	2.590301
24.273383	0.1	2.574301
24.275050	0.1	2.557877
24.276717	0.1	2.541416
24.278383	0.1	2.525076
24.280050	0.1	2.508815
24.281717	0.1	2.492457
24.283383	0.1	2.476694
24.285050	0.1	2.462612
24.286717	0.1	2.449336
24.288383	0.1	2.434733
24.290050	0.1	2.418491
24.291717	0.1	2.402286
24.293383	0.1	2.387413
24.295050	0.1	2.373736
24.296717	0.1	2.360553
24.298383	0.1	2.346928
24.300050	0.1	2.331976
24.301717	0.1	2.316334
24.303383	0.1	2.302034
24.305050	0.1	2.290499
24.306717	0.1	2.281670
24.308383	0.1	2.274388
24.310050	0.1	2.267156
24.311717	0.1	2.259067
24.313383	0.1	2.250257
24.315050	0.1	2.241489
24.316717	0.1	2.233242
24.318383	0.1	2.225474
24.320050	0.1	2.217749
24.321717	0.1	2.208916
24.323383	0.1	2.198089
24.325050	0.1	2.186834
24.326717	0.1	2.178364
24.328383	0.1	2.173902
24.330050	0.1	2.171518
24.331717	0.1	2.168915
24.333383	0.1	2.165432
24.335050	0.1	2.161362
24.336717	0.1	2.157264
24.338383	0.1	2.153735
24.340050	0.1	2.150694
24.341717	0.1	2.147676
24.343383	0.1	2.145362
24.345050	0.1	2.145167
24.346717	0.1	2.147327
24.348383	0.1	2.150498
24.350050	0.1	2.152771
24.351717	0.1	2.153111
24.353383	0.1	2.152114
24.355050	0.1	2.151071
24.356717	0.1	2.150489
24.358383	0.1	2.149576
24.360050	0.1	2.146955
24.361717	0.1	2.142568
24.363383	0.1	2.138382
24.365050	0.1	2.136105
24.366717	0.1	2.135434
24.368383	0.1	2.135360
24.370050	0.1	2.135606
24.371717	0.1	2.136468
24.373383	0.1	2.137832
24.375050	0.1	2.138359
24.376717	0.1	2.136528
24.378383	0.1	2.132407
24.380050	0.1	2.127239
24.381717	0.1	2.122344
24.383383	0.1	2.119187
24.385050	0.1	2.118931
24.386717	0.1	2.121371
24.388383	0.1	2.124901
24.390050	0.1	2.127839
24.391717	0.1	2.129651
24.393383	0.1	2.130647
24.395050	0.1	2.131099
24.396717	0.1	2.131336
24.398383	0.1	2.132026
24.400050	0.1	2.133809
24.401717	0.1	2.137013
24.403383	0.1	2.141586
24.405050	0.1	2.146983
24.406717	0.1	2.151993
24.408383	0.1	2.155020
24.410050	0.1	2.154876
24.411717	0.1	2.151267
24.413383	0.1	2.144827
24.415050	0.1	2.137339
24.416717	0.1	2.131322
24.418383	0.1	2.128403
24.420050	0.1	2.128310
24.421717	0.1	2.130042
24.423383	0.1	2.133306
24.425050	0.1	2.137902
24.426717	0.1	2.142764
24.428383	0.1	2.146666
24.430050	0.1	2.149148
24.431717	0.1	2.150228
24.433383	0.1	2.149814
24.435050	0.1	2.148086
24.436717	0.1	2.145753
24.438383	0.1	2.143607
24.440050	0.1	2.142349
24.441717	0.1	2.142782
24.443383	0.1	2.145600
24.445050	0.1	2.150927
24.446717	0.1	2.157930
24.448383	0.1	2.165027
24.450050	0.1	2.170866
24.451717	0.1	2.174955
24.453383	0.1	2.177763
24.455050	0.1	2.180221
24.456717	0.1	2.182750
24.458383	0.1	2.185339
24.460050	0.1	2.188315
24.461717	0.1	2.191863
24.463383	0.1	2.194997
24.465050	0.1	2.196128
24.466717	0.1	2.195039
24.468383	0.1	2.193297
24.470050	0.1	2.192613
24.471717	0.1	2.193456
24.473383	0.1	2.195169
24.475050	0.1	2.196552
24.476717	0.1	2.196310
24.478383	0.1	2.194191
24.480050	0.1	2.191570
24.481717	0.1	2.190224
24.483383	0.1	2.191197
24.485050	0.1	2.195076
24.486717	0.1	2.202005
24.488383	0.1	2.211076
24.490050	0.1	2.220231
24.491717	0.1	2.227118
24.493383	0.1	2.230499
24.495050	0.1	2.230871
24.496717	0.1	2.229763
24.498383	0.1	2.228450
24.500050	0.1	2.226969
24.501717	0.1	2.224697
24.503383	0.1	2.221651
24.505050	0.1	2.218541
24.506717	0.1	2.216101
24.508383	0.1	2.214634
24.510050	0.1	2.214480
24.511717	0.1	2.216594
24.513383	0.1	2.221297
24.515050	0.1	2.227123
24.516717	0.1	2.232012
24.518383	0.1	2.234443
24.520050	0.1	2.233456
24.521717	0.1	2.229479
24.523383	0.1	2.224664
24.525050	0.1	2.221237
24.526717	0.1	2.220292
24.528383	0.1	2.221898
24.530050	0.1	2.224743
24.531717	0.1	2.226052
24.533383	0.1	2.224050
24.535050	0.1	2.220022
24.536717	0.1	2.216701
24.538383	0.1	2.215444
24.540050	0.1	2.215398
24.541717	0.1	2.214680
24.543383	0.1	2.212520
24.545050	0.1	2.209903
24.546717	0.1	2.207998
24.548383	0.1	2.206611
24.550050	0.1	2.204748
24.551717	0.1	2.202573
24.553383	0.1	2.201363
24.555050	0.1	2.201642
24.556717	0.1	2.202662
24.558383	0.1	2.203225
24.560050	0.1	2.202420
24.561717	0.1	2.200450
24.563383	0.1	2.198969
24.565050	0.1	2.199644
24.566717	0.1	2.202010
24.568383	0.1	2.203691
24.570050	0.1	2.202680
24.571717	0.1	2.198843
24.573383	0.1	2.194024
24.575050	0.1	2.190801
24.576717	0.1	2.190168
24.578383	0.1	2.191276
24.580050	0.1	2.193265
24.581717	0.1	2.195905
24.583383	0.1	2.199109
24.585050	0.1	2.202652
24.586717	0.1	2.205991
24.588383	0.1	2.208529
24.590050	0.1	2.210131
24.591717	0.1	2.210843
24.593383	0.1	2.210652
24.595050	0.1	2.210066
24.596717	0.1	2.210238
24.598383	0.1	2.212087
24.600050	0.1	2.215654
24.601717	0.1	2.219840
24.603383	0.1	2.222653
24.605050	0.1	2.223104
24.606717	0.1	2.222694
24.608383	0.1	2.223849
24.610050	0.1	2.227328
24.611717	0.1	2.231882
24.613383	0.1	2.235887
24.615050	0.1	2.238350
24.616717	0.1	2.239044
24.618383	0.1	2.238667
24.620050	0.1	2.238555
24.621717	0.1	2.239821
24.623383	0.1	2.242657
24.625050	0.1	2.246476
24.626717	0.1	2.250620
24.628383	0.1	2.254616
24.630050	0.1	2.257903
24.631717	0.1	2.259994
24.633383	0.1	2.261153
24.635050	0.1	2.262639
24.636717	0.1	2.266052
24.638383	0.1	2.272381
24.640050	0.1	2.280949
24.641717	0.1	2.289787
24.643383	0.1	2.297545
24.645050	0.1	2.304455
24.646717	0.1	2.311417
24.648383	0.1	2.318830
24.650050	0.1	2.326109
24.651717	0.1	2.331855
24.653383	0.1	2.334784
24.655050	0.1	2.335189
24.656717	0.1	2.335077
24.658383	0.1	2.336232
24.660050	0.1	2.338565
24.661717	0.1	2.341107
24.663383	0.1	2.343659
24.665050	0.1	2.346938
24.666717	0.1	2.351543
24.668383	0.1	2.357070
24.670050	0.1	2.362379
24.671717	0.1	2.366593
24.673383	0.1	2.369396
24.675050	0.1	2.370761
24.676717	0.1	2.371273
24.678383	0.1	2.372046
24.680050	0.1	2.373541
24.681717	0.1	2.375231
24.683383	0.1	2.376325
24.685050	0.1	2.376367
24.686717	0.1	2.375720
24.688383	0.1	2.374882
24.690050	0.1	2.373247
24.691717	0.1	2.369899
24.693383	0.1	2.364870
24.695050	0.1	2.358775
24.696717	0.1	2.352381
24.698383	0.1	2.346840
24.700050	0.1	2.343142
24.701717	0.1	2.341387
24.703383	0.1	2.340609
24.705050	0.1	2.339617
24.706717	0.1	2.338504
24.708383	0.1	2.338593
24.710050	0.1	2.340190
24.711717	0.1	2.341503
24.713383	0.1	2.340311
24.715050	0.1	2.335785
24.716717	0.1	2.329056
24.718383	0.1	2.322746
24.720050	0.1	2.318714
24.721717	0.1	2.316181
24.723383	0.1	2.312898
24.725050	0.1	2.307473
24.726717	0.1	2.299878
24.728383	0.1	2.290583
24.730050	0.1	2.280273
24.731717	0.1	2.269857
24.733383	0.1	2.260297
24.735050	0.1	2.252134
24.736717	0.1	2.244976
24.738383	0.1	2.238294
24.740050	0.1	2.232376
24.741717	0.1	2.227761
24.743383	0.1	2.224408
24.745050	0.1	2.221540
24.746717	0.1	2.218192
24.748383	0.1	2.214145
24.750050	0.1	2.210289
24.751717	0.1	2.207900
24.753383	0.1	2.207733
24.755050	0.1	2.209363
24.756717	0.1	2.210969
24.758383	0.1	2.210434
24.760050	0.1	2.206755
24.761717	0.1	2.199938
24.763383	0.1	2.190201
24.765050	0.1	2.178326
24.766717	0.1	2.166443
24.768383	0.1	2.157646
24.770050	0.1	2.154233
24.771717	0.1	2.156096
24.773383	0.1	2.160710
24.775050	0.1	2.164496
24.776717	0.1	2.164803
24.778383	0.1	2.161693
24.780050	0.1	2.157330
24.781717	0.1	2.153004
24.783383	0.1	2.148030
24.785050	0.1	2.141655
24.786717	0.1	2.134866
24.788383	0.1	2.130093
24.790050	0.1	2.129045
24.791717	0.1	2.131453
24.793383	0.1	2.135774
24.795050	0.1	2.140105
24.796717	0.1	2.142708
24.798383	0.1	2.143192
24.800050	0.1	2.142699
24.801717	0.1	2.142144
24.803383	0.1	2.141134
24.805050	0.1	2.138736
24.806717	0.1	2.134605
24.808383	0.1	2.129534
24.810050	0.1	2.124915
24.811717	0.1	2.121464
24.813383	0.1	2.119523
24.815050	0.1	2.120030
24.816717	0.1	2.122959
24.818383	0.1	2.125888
24.820050	0.1	2.126205
24.821717	0.1	2.123774
24.823383	0.1	2.120896
24.825050	0.1	2.120240
24.826717	0.1	2.122358
24.828383	0.1	2.125283
24.830050	0.1	2.126214
24.831717	0.1	2.123392
24.833383	0.1	2.117534
24.835050	0.1	2.111522
24.836717	0.1	2.108207
24.838383	0.1	2.108794
24.840050	0.1	2.112724
24.841717	0.1	2.118316
24.843383	0.1	2.123625
24.845050	0.1	2.127094
24.846717	0.1	2.128165
24.848383	0.1	2.127555
24.850050	0.1	2.126582
24.851717	0.1	2.126149
24.853383	0.1	2.126624
24.855050	0.1	2.128491
24.856717	0.1	2.132193
24.858383	0.1	2.137320
24.860050	0.1	2.143257
24.861717	0.1	2.149935
24.863383	0.1	2.157195
24.865050	0.1	2.164305
24.866717	0.1	2.170703
24.868383	0.1	2.176668
24.870050	0.1	2.183290
24.871717	0.1	2.191979
24.873383	0.1	2.203351
24.875050	0.1	2.216259
24.876717	0.1	2.228790
24.878383	0.1	2.239938
24.880050	0.1	2.250043
24.881717	0.1	2.260166
24.883383	0.1	2.271472
24.885050	0.1	2.284646
24.886717	0.1	2.298900
24.888383	0.1	2.312260
24.890050	0.1	2.323813
24.891717	0.1	2.334542
24.893383	0.1	2.345447
24.895050	0.1	2.356013
24.896717	0.1	2.365480
24.898383	0.1	2.374491
24.900050	0.1	2.384144
24.901717	0.1	2.394039
24.903383	0.1	2.402561
24.905050	0.1	2.408884
24.906717	0.1	2.414240
24.908383	0.1	2.421280
24.910050	0.1	2.432200
24.911717	0.1	2.447162
24.913383	0.1	2.464587
24.915050	0.1	2.482478
24.916717	0.1	2.499004
24.918383	0.1	2.513104
24.920050	0.1	2.524946
24.921717	0.1	2.534799
24.923383	0.1	2.542045
24.925050	0.1	2.546310
24.926717	0.1	2.548732
24.928383	0.1	2.551377
24.930050	0.1	2.555833
24.931717	0.1	2.562664
24.933383	0.1	2.571270
24.935050	0.1	2.579908
24.936717	0.1	2.586870
24.938383	0.1	2.591875
24.940050	0.1	2.595531
24.941717	0.1	2.597724
24.943383	0.1	2.597715
24.945050	0.1	2.595340
24.946717	0.1	2.590953
24.948383	0.1	2.584546
24.950050	0.1	2.575950
24.951717	0.1	2.565719
24.953383	0.1	2.555377
24.955050	0.1	2.547009
24.956717	0.1	2.542026
24.958383	0.1	2.539549
24.960050	0.1	2.537137
24.961717	0.1	2.532676
24.963383	0.1	2.524541
24.965050	0.1	2.511572
24.966717	0.1	2.494832
24.968383	0.1	2.477355
24.970050	0.1	2.461271
24.971717	0.1	2.446887
24.973383	0.1	2.434170
24.975050	0.1	2.423082
24.976717	0.1	2.413029
24.978383	0.1	2.403078
24.980050	0.1	2.392158
24.981717	0.1	2.379678
24.983383	0.1	2.366626
24.985050	0.1	2.354737
24.986717	0.1	2.344204
24.988383	0.1	2.333638
24.990050	0.1	2.322155
24.991717	0.1	2.310309
24.993383	0.1	2.298830
24.995050	0.1	2.287547
24.996717	0.1	2.275771
24.998383	0.1	2.263072
25.000050	0.1	2.249139
25.001717	0.1	2.233996
25.003383	0.1	2.218848
25.005050	0.1	2.205409
25.006717	0.1	2.194247
25.008383	0.1	2.184645
25.010050	0.1	2.175514
25.011717	0.1	2.166047
25.013383	0.1	2.155867
25.015050	0.1	2.144836
25.016717	0.1	2.133669
25.018383	0.1	2.124296
25.020050	0.1	2.118107
25.021717	0.1	2.114531
25.023383	0.1	2.112109
25.025050	0.1	2.109613
25.026717	0.1	2.105902
25.028383	0.1	2.099941
25.030050	0.1	2.091532
25.031717	0.1	2.081785
25.033383	0.1	2.072575
25.035050	0.1	2.065655
25.036717	0.1	2.062023
25.038383	0.1	2.061659
25.040050	0.1	2.064058
25.041717	0.1	2.068034
25.043383	0.1	2.071229
25.045050	0.1	2.071499
25.046717	0.1	2.068677
25.048383	0.1	2.064151
25.050050	0.1	2.058907
25.051717	0.1	2.052807
25.053383	0.1	2.045846
25.055050	0.1	2.039322
25.056717	0.1	2.035117
25.058383	0.1	2.033864
25.060050	0.1	2.034362
25.061717	0.1	2.034828
25.063383	0.1	2.034320
25.065050	0.1	2.033180
25.066717	0.1	2.032490
25.068383	0.1	2.032779
25.070050	0.1	2.033482
25.071717	0.1	2.033738
25.073383	0.1	2.032793
25.075050	0.1	2.030302
25.076717	0.1	2.027210
25.078383	0.1	2.025333
25.080050	0.1	2.025291
25.081717	0.1	2.025580
25.083383	0.1	2.024248
25.085050	0.1	2.021096
25.086717	0.1	2.017599
25.088383	0.1	2.015401
25.090050	0.1	2.015629
25.091717	0.1	2.018511
25.093383	0.1	2.022730
25.095050	0.1	2.026181
25.096717	0.1	2.027764
25.098383	0.1	2.027988
25.100050	0.1	2.028537
25.101717	0.1	2.031247
25.103383	0.1	2.036644
25.105050	0.1	2.043652
25.106717	0.1	2.050414
25.108383	0.1	2.055252
25.110050	0.1	2.057664
25.111717	0.1	2.058581
25.113383	0.1	2.059364
25.115050	0.1	2.060682
25.116717	0.1	2.061967
25.118383	0.1	2.061874
25.120050	0.1	2.059573
25.121717	0.1	2.055718
25.123383	0.1	2.051471
25.125050	0.1	2.047145
25.126717	0.1	2.042325
25.128383	0.1	2.036900
25.130050	0.1	2.031890
25.131717	0.1	2.029166
25.133383	0.1	2.029496
25.135050	0.1	2.031778
25.136717	0.1	2.034460
25.138383	0.1	2.036341
25.140050	0.1	2.036653
25.141717	0.1	2.035494
25.143383	0.1	2.033804
25.145050	0.1	2.033189
25.146717	0.1	2.035350
25.148383	0.1	2.040290
25.150050	0.1	2.045329
25.151717	0.1	2.047168
25.153383	0.1	2.044812
25.155050	0.1	2.040155
25.156717	0.1	2.036304
25.158383	0.1	2.035601
25.160050	0.1	2.038293
25.161717	0.1	2.042674
25.163383	0.1	2.046968
25.165050	0.1	2.051019
25.166717	0.1	2.055280
25.168383	0.1	2.058856
25.170050	0.1	2.060286
25.171717	0.1	2.059471
25.173383	0.1	2.058167
25.175050	0.1	2.059336
25.176717	0.1	2.064714
25.178383	0.1	2.072337
25.180050	0.1	2.078260
25.181717	0.1	2.080724
25.183383	0.1	2.080994
25.185050	0.1	2.081092
25.186717	0.1	2.082153
25.188383	0.1	2.084482
25.190050	0.1	2.088184
25.191717	0.1	2.093441
25.193383	0.1	2.100072
25.195050	0.1	2.106749
25.196717	0.1	2.111285
25.198383	0.1	2.112663
25.200050	0.1	2.112398
25.201717	0.1	2.112975
25.203383	0.1	2.115467
25.205050	0.1	2.119425
25.206717	0.1	2.124212
25.208383	0.1	2.129977
25.210050	0.1	2.137898
25.211717	0.1	2.148771
25.213383	0.1	2.161418
25.215050	0.1	2.173679
25.216717	0.1	2.184128
25.218383	0.1	2.192073
25.220050	0.1	2.197139
25.221717	0.1	2.199579
25.223383	0.1	2.200683
25.225050	0.1	2.202699
25.226717	0.1	2.208049
25.228383	0.1	2.217963
25.230050	0.1	2.231686
25.231717	0.1	2.247025
25.233383	0.1	2.261787
25.235050	0.1	2.275030
25.236717	0.1	2.287207
25.238383	0.1	2.299286
25.240050	0.1	2.311934
25.241717	0.1	2.325466
25.243383	0.1	2.339892
25.245050	0.1	2.354784
25.246717	0.1	2.369280
25.248383	0.1	2.382384
25.250050	0.1	2.394291
25.251717	0.1	2.406891
25.253383	0.1	2.421909
25.255050	0.1	2.439488
25.256717	0.1	2.459008
25.258383	0.1	2.480345
25.260050	0.1	2.503702
25.261717	0.1	2.528471
25.263383	0.1	2.552867
25.265050	0.1	2.575153
25.266717	0.1	2.594972
25.268383	0.1	2.613096
25.270050	0.1	2.630330
25.271717	0.1	2.647210
25.273383	0.1	2.664016
25.275050	0.1	2.680593
25.276717	0.1	2.696672
25.278383	0.1	2.712533
25.280050	0.1	2.728971
25.281717	0.1	2.746680
25.283383	0.1	2.765539
25.285050	0.1	2.784501
25.286717	0.1	2.802471
25.288383	0.1	2.818969
25.290050	0.1	2.834434
25.291717	0.1	2.850536
25.293383	0.1	2.869503
25.295050	0.1	2.892120
25.296717	0.1	2.916204
25.298383	0.1	2.937946
25.300050	0.1	2.955319
25.301717	0.1	2.969555
25.303383	0.1	2.983753
25.305050	0.1	3.000479
25.306717	0.1	3.020195
25.308383	0.1	3.041853
25.310050	0.1	3.064224
25.311717	0.1	3.086147
25.313383	0.1	3.106729
25.315050	0.1	3.126180
25.316717	0.1	3.145644
25.318383	0.1	3.166250
25.320050	0.1	3.188723
25.321717	0.1	3.212951
25.323383	0.1	3.237766
25.325050	0.1	3.262251
25.326717	0.1	3.286633
25.328383	0.1	3.311485
25.330050	0.1	3.336966
25.331717	0.1	3.363057
25.333383	0.1	3.389763
25.335050	0.1	3.416738
25.336717	0.1	3.443370
25.338383	0.1	3.469582
25.340050	0.1	3.495598
25.341717	0.1	3.521107
25.343383	0.1	3.545759
25.345050	0.1	3.569513
25.346717	0.1	3.592190
25.348383	0.1	3.613564
25.350050	0.1	3.633597
25.351717	0.1	3.652531
25.353383	0.1	3.670785
25.355050	0.1	3.688466
25.356717	0.1	3.704969
25.358383	0.1	3.718990
25.360050	0.1	3.729523
25.361717	0.1	3.736601
25.363383	0.1	3.740494
25.365050	0.1	3.741495
25.366717	0.1	3.740606
25.368383	0.1	3.738683
25.370050	0.1	3.735297
25.371717	0.1	3.729626
25.373383	0.1	3.721286
25.375050	0.1	3.709332
25.376717	0.1	3.692084
25.378383	0.1	3.669164
25.380050	0.1	3.642458
25.381717	0.1	3.614197
25.383383	0.1	3.585387
25.385050	0.1	3.556586
25.386717	0.1	3.528753
25.388383	0.1	3.502215
25.390050	0.1	3.475449
25.391717	0.1	3.446275
25.393383	0.1	3.413912
25.395050	0.1	3.378931
25.396717	0.1	3.341944
25.398383	0.1	3.303234
25.400050	0.1	3.263289
25.401717	0.1	3.223470
25.403383	0.1	3.185687
25.405050	0.1	3.151144
25.406717	0.1	3.119949
25.408383	0.1	3.091204
25.410050	0.1	3.062948
25.411717	0.1	3.033238
25.413383	0.1	3.001262
25.415050	0.1	2.967343
25.416717	0.1	2.932823
25.418383	0.1	2.899268
25.420050	0.1	2.866997
25.421717	0.1	2.834932
25.423383	0.1	2.802280
25.425050	0.1	2.769642
25.426717	0.1	2.738573
25.428383	0.1	2.710661
25.430050	0.1	2.686451
25.431717	0.1	2.665133
25.433383	0.1	2.645552
25.435050	0.1	2.627000
25.436717	0.1	2.609240
25.438383	0.1	2.591759
25.440050	0.1	2.573309
25.441717	0.1	2.553160
25.443383	0.1	2.532257
25.445050	0.1	2.512257
25.446717	0.1	2.493835
25.448383	0.1	2.476033
25.450050	0.1	2.457504
25.451717	0.1	2.438496
25.453383	0.1	2.420619
25.455050	0.1	2.405215
25.456717	0.1	2.392535
25.458383	0.1	2.381667
25.460050	0.1	2.371040
25.461717	0.1	2.359599
25.463383	0.1	2.347352
25.465050	0.1	2.334700
25.466717	0.1	2.321750
25.468383	0.1	2.308479
25.470050	0.1	2.295417
25.471717	0.1	2.283654
25.473383	0.1	2.273275
25.475050	0.1	2.262536
25.476717	0.1	2.249870
25.478383	0.1	2.236068
25.480050	0.1	2.223221
25.481717	0.1	2.212739
25.483383	0.1	2.205428
25.485050	0.1	2.201609
25.486717	0.1	2.200478
25.488383	0.1	2.200902
25.490050	0.1	2.201828
25.491717	0.1	2.201153
25.493383	0.1	2.196259
25.495050	0.1	2.186629
25.496717	0.1	2.174769
25.498383	0.1	2.164310
25.500050	0.1	2.157651
25.501717	0.1	2.154591
25.503383	0.1	2.153078
25.505050	0.1	2.151737
25.506717	0.1	2.150731
25.508383	0.1	2.150335
25.510050	0.1	2.150037
25.511717	0.1	2.149073
25.513383	0.1	2.147118
25.515050	0.1	2.144095
25.516717	0.1	2.139872
25.518383	0.1	2.134684
25.520050	0.1	2.129683
25.521717	0.1	2.126219
25.523383	0.1	2.124142
25.525050	0.1	2.121488
25.526717	0.1	2.116156
25.528383	0.1	2.108193
25.530050	0.1	2.099890
25.531717	0.1	2.093189
25.533383	0.1	2.088007
25.535050	0.1	2.083485
25.536717	0.1	2.079569
25.538383	0.1	2.076761
25.540050	0.1	2.074917
25.541717	0.1	2.073380
25.543383	0.1	2.072225
25.545050	0.1	2.071746
25.546717	0.1	2.071336
25.548383	0.1	2.070069
25.550050	0.1	2.067676
25.551717	0.1	2.064281
25.553383	0.1	2.059252
25.555050	0.1	2.051350
25.556717	0.1	2.040523
25.558383	0.1	2.028616
25.560050	0.1	2.018143
25.561717	0.1	2.010954
25.563383	0.1	2.007424
25.565050	0.1	2.006716
25.566717	0.1	2.007480
25.568383	0.1	2.008346
25.570050	0.1	2.008202
25.571717	0.1	2.006209
25.573383	0.1	2.001817
25.575050	0.1	1.995452
25.576717	0.1	1.988881
25.578383	0.1	1.984113
25.580050	0.1	1.981859
25.581717	0.1	1.980774
25.583383	0.1	1.978390
25.585050	0.1	1.973459
25.586717	0.1	1.967093
25.588383	0.1	1.961617
25.590050	0.1	1.958846
25.591717	0.1	1.958907
25.593383	0.1	1.960304
25.595050	0.1	1.961030
25.596717	0.1	1.959987
25.598383	0.1	1.957426
25.600050	0.1	1.953682
25.601717	0.1	1.948546
25.603383	0.1	1.942292
25.605050	0.1	1.935610
25.606717	0.1	1.928983
25.608383	0.1	1.923596
25.610050	0.1	1.921421
25.611717	0.1	1.923493
25.613383	0.1	1.928527
25.615050	0.1	1.933649
25.616717	0.1	1.936099
25.618383	0.1	1.933891
25.620050	0.1	1.926944
25.621717	0.1	1.917914
25.623383	0.1	1.909989
25.625050	0.1	1.904592
25.626717	0.1	1.901882
25.628383	0.1	1.901276
25.630050	0.1	1.901845
25.631717	0.1	1.902883
25.633383	0.1	1.903437
25.635050	0.1	1.902301
25.636717	0.1	1.899493
25.638383	0.1	1.896499
25.640050	0.1	1.894920
25.641717	0.1	1.895619
25.643383	0.1	1.898170
25.645050	0.1	1.901286
25.646717	0.1	1.904299
25.648383	0.1	1.907242
25.650050	0.1	1.909342
25.651717	0.1	1.908657
25.653383	0.1	1.903814
25.655050	0.1	1.896266
25.656717	0.1	1.890347
25.658383	0.1	1.889402
25.660050	0.1	1.892573
25.661717	0.1	1.896597
25.663383	0.1	1.899386
25.665050	0.1	1.900885
25.666717	0.1	1.901896
25.668383	0.1	1.903134
25.670050	0.1	1.904848
25.671717	0.1	1.906729
25.673383	0.1	1.908150
25.675050	0.1	1.908876
25.676717	0.1	1.909533
25.678383	0.1	1.911144
25.680050	0.1	1.913812
25.681717	0.1	1.916052
25.683383	0.1	1.916522
25.685050	0.1	1.915954
25.686717	0.1	1.915800
25.688383	0.1	1.916103
25.690050	0.1	1.915912
25.691717	0.1	1.914087
25.693383	0.1	1.909798
25.695050	0.1	1.903931
25.696717	0.1	1.898734
25.698383	0.1	1.895381
25.700050	0.1	1.893495
25.701717	0.1	1.892820
25.703383	0.1	1.893947
25.705050	0.1	1.897458
25.706717	0.1	1.902664
25.708383	0.1	1.907777
25.710050	0.1	1.911484
25.711717	0.1	1.913626
25.713383	0.1	1.914338
25.715050	0.1	1.913449
25.716717	0.1	1.911041
25.718383	0.1	1.908140
25.720050	0.1	1.906152
25.721717	0.1	1.905449
25.723383	0.1	1.905244
25.725050	0.1	1.904746
25.726717	0.1	1.903726
25.728383	0.1	1.902534
25.730050	0.1	1.901905
25.731717	0.1	1.901994
25.733383	0.1	1.901928
25.735050	0.1	1.900722
25.736717	0.1	1.898180
25.738383	0.1	1.895344
25.740050	0.1	1.894035
25.741717	0.1	1.895647
25.743383	0.1	1.899935
25.745050	0.1	1.904792
25.746717	0.1	1.907786
25.748383	0.1	1.907945
25.750050	0.1	1.905723
25.751717	0.1	1.902375
25.753383	0.1	1.899507
25.755050	0.1	1.898045
25.756717	0.1	1.897309
25.758383	0.1	1.896494
25.760050	0.1	1.896275
25.761717	0.1	1.897323
25.763383	0.1	1.898617
25.765050	0.1	1.898385
25.766717	0.1	1.895623
25.768383	0.1	1.890706
25.770050	0.1	1.884797
25.771717	0.1	1.879069
25.773383	0.1	1.875027
25.775050	0.1	1.873858
25.776717	0.1	1.874496
25.778383	0.1	1.874231
25.780050	0.1	1.871842
25.781717	0.1	1.868354
25.783383	0.1	1.864848
25.785050	0.1	1.861402
25.786717	0.1	1.858342
25.788383	0.1	1.856661
25.790050	0.1	1.856545
25.791717	0.1	1.856983
25.793383	0.1	1.857551
25.795050	0.1	1.859176
25.796717	0.1	1.862817
25.798383	0.1	1.868126
25.800050	0.1	1.873509
25.801717	0.1	1.877397
25.803383	0.1	1.879344
25.805050	0.1	1.879171
25.806717	0.1	1.876298
25.808383	0.1	1.871218
25.810050	0.1	1.866291
25.811717	0.1	1.864173
25.813383	0.1	1.865658
25.815050	0.1	1.869216
25.816717	0.1	1.872149
25.818383	0.1	1.871875
25.820050	0.1	1.867563
25.821717	0.1	1.860550
25.823383	0.1	1.852475
25.825050	0.1	1.844466
25.826717	0.1	1.837718
25.828383	0.1	1.833090
25.830050	0.1	1.830887
25.831717	0.1	1.831455
25.833383	0.1	1.834868
25.835050	0.1	1.839879
25.836717	0.1	1.844247
25.838383	0.1	1.846473
25.840050	0.1	1.846761
25.841717	0.1	1.846142
25.843383	0.1	1.845304
25.845050	0.1	1.844703
25.846717	0.1	1.844848
25.848383	0.1	1.845630
25.850050	0.1	1.846408
25.851717	0.1	1.846538
25.853383	0.1	1.845271
25.855050	0.1	1.842459
25.856717	0.1	1.839371
25.858383	0.1	1.837821
25.860050	0.1	1.838272
25.861717	0.1	1.839534
25.863383	0.1	1.840382
25.865050	0.1	1.840787
25.866717	0.1	1.841574
25.868383	0.1	1.843399
25.870050	0.1	1.846137
25.871717	0.1	1.849076
25.873383	0.1	1.851362
25.875050	0.1	1.852545
25.876717	0.1	1.853197
25.878383	0.1	1.854096
25.880050	0.1	1.854775
25.881717	0.1	1.854184
25.883383	0.1	1.851786
25.885050	0.1	1.847409
25.886717	0.1	1.841616
25.888383	0.1	1.835856
25.890050	0.1	1.831697
25.891717	0.1	1.830137
25.893383	0.1	1.831292
25.895050	0.1	1.834352
25.896717	0.1	1.837867
25.898383	0.1	1.840508
25.900050	0.1	1.842235
25.901717	0.1	1.844270
25.903383	0.1	1.847302
25.905050	0.1	1.850436
25.906717	0.1	1.852703
25.908383	0.1	1.854720
25.910050	0.1	1.857677
25.911717	0.1	1.861411
25.913383	0.1	1.864163
25.915050	0.1	1.864098
25.916717	0.1	1.861076
25.918383	0.1	1.856792
25.920050	0.1	1.853565
25.921717	0.1	1.852936
25.923383	0.1	1.854831
25.925050	0.1	1.858687
25.926717	0.1	1.864866
25.928383	0.1	1.873290
25.930050	0.1	1.881863
25.931717	0.1	1.887949
25.933383	0.1	1.890715
25.935050	0.1	1.890995
25.936717	0.1	1.889537
25.938383	0.1	1.886534
25.940050	0.1	1.882357
25.941717	0.1	1.878352
25.943383	0.1	1.876466
25.945050	0.1	1.877844
25.946717	0.1	1.881993
25.948383	0.1	1.887176
25.950050	0.1	1.891488
25.951717	0.1	1.893695
25.953383	0.1	1.893765
25.955050	0.1	1.892759
25.956717	0.1	1.891721
25.958383	0.1	1.890589
25.960050	0.1	1.888536
25.961717	0.1	1.885393
25.963383	0.1	1.882347
25.965050	0.1	1.881151
25.966717	0.1	1.882771
25.968383	0.1	1.886552
25.970050	0.1	1.890571
25.971717	0.1	1.893207
25.973383	0.1	1.894282
25.975050	0.1	1.894389
25.976717	0.1	1.893435
25.978383	0.1	1.890706
25.980050	0.1	1.886371
25.981717	0.1	1.881910
25.983383	0.1	1.879111
25.985050	0.1	1.878943
25.986717	0.1	1.881155
25.988383	0.1	1.884261
25.990050	0.1	1.886357
25.991717	0.1	1.886599
25.993383	0.1	1.885612
25.995050	0.1	1.884447
25.996717	0.1	1.884121
25.998383	0.1	1.885574
26.000050	0.1	1.888811
26.001717	0.1	1.892601
26.003383	0.1	1.895684
26.005050	0.1	1.897803
26.006717	0.1	1.899535
26.008383	0.1	1.901588
26.010050	0.1	1.904056
26.011717	0.1	1.906278
26.013383	0.1	1.907535
26.015050	0.1	1.907623
26.016717	0.1	1.906916
26.018383	0.1	1.905872
26.020050	0.1	1.904480
26.021717	0.1	1.902054
26.023383	0.1	1.898045
26.025050	0.1	1.893444
26.026717	0.1	1.890506
26.028383	0.1	1.890063
26.030050	0.1	1.890096
26.031717	0.1	1.888215
26.033383	0.1	1.884694
26.035050	0.1	1.882263
26.036717	0.1	1.883321
26.038383	0.1	1.887842
26.040050	0.1	1.894054
26.041717	0.1	1.900173
26.043383	0.1	1.905253
26.045050	0.1	1.909295
26.046717	0.1	1.912578
26.048383	0.1	1.914743
26.050050	0.1	1.915004
26.051717	0.1	1.913295
26.053383	0.1	1.911009
26.055050	0.1	1.910222
26.056717	0.1	1.911982
26.058383	0.1	1.915260
26.060050	0.1	1.917998
26.061717	0.1	1.918911
26.063383	0.1	1.917938
26.065050	0.1	1.915963
26.066717	0.1	1.914338
26.068383	0.1	1.914082
26.070050	0.1	1.915595
26.071717	0.1	1.918417
26.073383	0.1	1.921006
26.075050	0.1	1.921803
26.076717	0.1	1.920955
26.078383	0.1	1.919912
26.080050	0.1	1.919107
26.081717	0.1	1.917700
26.083383	0.1	1.915274
26.085050	0.1	1.912457
26.086717	0.1	1.910469
26.088383	0.1	1.910767
26.090050	0.1	1.914124
26.091717	0.1	1.919987
26.093383	0.1	1.927093
26.095050	0.1	1.934515
26.096717	0.1	1.941612
26.098383	0.1	1.947456
26.100050	0.1	1.951107
26.101717	0.1	1.952099
26.103383	0.1	1.950599
26.105050	0.1	1.948019
26.106717	0.1	1.946813
26.108383	0.1	1.948415
26.110050	0.1	1.951950
26.111717	0.1	1.955302
26.113383	0.1	1.956979
26.115050	0.1	1.957258
26.116717	0.1	1.957756
26.118383	0.1	1.959414
26.120050	0.1	1.961733
26.121717	0.1	1.964122
26.123383	0.1	1.967005
26.125050	0.1	1.971601
26.126717	0.1	1.978735
26.128383	0.1	1.987675
26.130050	0.1	1.996700
26.131717	0.1	2.004583
26.133383	0.1	2.010842
26.135050	0.1	2.015256
26.136717	0.1	2.017971
26.138383	0.1	2.019797
26.140050	0.1	2.022367
26.141717	0.1	2.027648
26.143383	0.1	2.036225
26.145050	0.1	2.046186
26.146717	0.1	2.054749
26.148383	0.1	2.060877
26.150050	0.1	2.065660
26.151717	0.1	2.070554
26.153383	0.1	2.076034
26.155050	0.1	2.081916
26.156717	0.1	2.088184
26.158383	0.1	2.095504
26.160050	0.1	2.104449
26.161717	0.1	2.114489
26.163383	0.1	2.124640
26.165050	0.1	2.134289
26.166717	0.1	2.143276
26.168383	0.1	2.152217
26.170050	0.1	2.161791
26.171717	0.1	2.171868
26.173383	0.1	2.181963
26.175050	0.1	2.192548
26.176717	0.1	2.205470
26.178383	0.1	2.222182
26.180050	0.1	2.241922
26.181717	0.1	2.262690
26.183383	0.1	2.283100
26.185050	0.1	2.302560
26.186717	0.1	2.320753
26.188383	0.1	2.337829
26.190050	0.1	2.354714
26.191717	0.1	2.372558
26.193383	0.1	2.392083
26.195050	0.1	2.413560
26.196717	0.1	2.436908
26.198383	0.1	2.461579
26.200050	0.1	2.486943
26.201717	0.1	2.512732
26.203383	0.1	2.538511
26.205050	0.1	2.563237
26.206717	0.1	2.586539
26.208383	0.1	2.609645
26.210050	0.1	2.634055
26.211717	0.1	2.659899
26.213383	0.1	2.686116
26.215050	0.1	2.711820
26.216717	0.1	2.737311
26.218383	0.1	2.763313
26.220050	0.1	2.789716
26.221717	0.1	2.815691
26.223383	0.1	2.840580
26.225050	0.1	2.864064
26.226717	0.1	2.885736
26.228383	0.1	2.904814
26.230050	0.1	2.920255
26.231717	0.1	2.931808
26.233383	0.1	2.940823
26.235050	0.1	2.949229
26.236717	0.1	2.958444
26.238383	0.1	2.969196
26.240050	0.1	2.980810
26.241717	0.1	2.991203
26.243383	0.1	2.998002
26.245050	0.1	2.999781
26.246717	0.1	2.997294
26.248383	0.1	2.993313
26.250050	0.1	2.990137
26.251717	0.1	2.987441
26.253383	0.1	2.982630
26.255050	0.1	2.972656
26.256717	0.1	2.956199
26.258383	0.1	2.934844
26.260050	0.1	2.911896
26.261717	0.1	2.890122
26.263383	0.1	2.870620
26.265050	0.1	2.852753
26.266717	0.1	2.834643
26.268383	0.1	2.814294
26.270050	0.1	2.790652
26.271717	0.1	2.763774
26.273383	0.1	2.734424
26.275050	0.1	2.704030
26.276717	0.1	2.674302
26.278383	0.1	2.645785
26.280050	0.1	2.617440
26.281717	0.1	2.588839
26.283383	0.1	2.561850
26.285050	0.1	2.538641
26.286717	0.1	2.518627
26.288383	0.1	2.498766
26.290050	0.1	2.476168
26.291717	0.1	2.449928
26.293383	0.1	2.421490
26.295050	0.1	2.393289
26.296717	0.1	2.366356
26.298383	0.1	2.339897
26.300050	0.1	2.313568
26.301717	0.1	2.288520
26.303383	0.1	2.265899
26.305050	0.1	2.245512
26.306717	0.1	2.226834
26.308383	0.1	2.210136
26.310050	0.1	2.195421
26.311717	0.1	2.181856
26.313383	0.1	2.168585
26.315050	0.1	2.154820
26.316717	0.1	2.139891
26.318383	0.1	2.123788
26.320050	0.1	2.107518
26.321717	0.1	2.092361
26.323383	0.1	2.078461
26.325050	0.1	2.064910
26.326717	0.1	2.050889
26.328383	0.1	2.036118
26.330050	0.1	2.020965
26.331717	0.1	2.006316
26.333383	0.1	1.992825
26.335050	0.1	1.980793
26.336717	0.1	1.970446
26.338383	0.1	1.962017
26.340050	0.1	1.955768
26.341717	0.1	1.951200
26.343383	0.1	1.946571
26.345050	0.1	1.940490
26.346717	0.1	1.933263
26.348383	0.1	1.925556
26.350050	0.1	1.917547
26.351717	0.1	1.910077
26.353383	0.1	1.904289
26.355050	0.1	1.900061
26.356717	0.1	1.896652
26.358383	0.1	1.894124
26.360050	0.1	1.892843
26.361717	0.1	1.891791
26.363383	0.1	1.888825
26.365050	0.1	1.883009
26.366717	0.1	1.875223
26.368383	0.1	1.866897
26.370050	0.1	1.859511
26.371717	0.1	1.854366
26.373383	0.1	1.851781
26.375050	0.1	1.850720
26.376717	0.1	1.849877
26.378383	0.1	1.849006
26.380050	0.1	1.848922
26.381717	0.1	1.850151
26.383383	0.1	1.851837
26.385050	0.1	1.852526
26.386717	0.1	1.851511
26.388383	0.1	1.848745
26.390050	0.1	1.844685
26.391717	0.1	1.840349
26.393383	0.1	1.836773
26.395050	0.1	1.834412
26.396717	0.1	1.832838
26.398383	0.1	1.831148
26.400050	0.1	1.828885
26.401717	0.1	1.826300
26.403383	0.1	1.823991
26.405050	0.1	1.822338
26.406717	0.1	1.820950
26.408383	0.1	1.819092
26.410050	0.1	1.816722
26.411717	0.1	1.814421
26.413383	0.1	1.812014
26.415050	0.1	1.808419
26.416717	0.1	1.803325
26.418383	0.1	1.798575
26.420050	0.1	1.797220
26.421717	0.1	1.800745
26.423383	0.1	1.807697
26.425050	0.1	1.814887
26.426717	0.1	1.819409
26.428383	0.1	1.819865
26.430050	0.1	1.816666
26.431717	0.1	1.811883
26.433383	0.1	1.808139
26.435050	0.1	1.807250
26.436717	0.1	1.809723
26.438383	0.1	1.814649
26.440050	0.1	1.819655
26.441717	0.1	1.821998
26.443383	0.1	1.820927
26.445050	0.1	1.818361
26.446717	0.1	1.816307
26.448383	0.1	1.814906
26.450050	0.1	1.813243
26.451717	0.1	1.810556
26.453383	0.1	1.806677
26.455050	0.1	1.802328
26.456717	0.1	1.798994
26.458383	0.1	1.798305
26.460050	0.1	1.801550
26.461717	0.1	1.808805
26.463383	0.1	1.817411
26.465050	0.1	1.822901
26.466717	0.1	1.822724
26.468383	0.1	1.818123
26.470050	0.1	1.812340
26.471717	0.1	1.807832
26.473383	0.1	1.805006
26.475050	0.1	1.802859
26.476717	0.1	1.800512
26.478383	0.1	1.797904
26.480050	0.1	1.795408
26.481717	0.1	1.793522
26.483383	0.1	1.793150
26.485050	0.1	1.794957
26.486717	0.1	1.797937
26.488383	0.1	1.800046
26.490050	0.1	1.800349
26.491717	0.1	1.799227
26.493383	0.1	1.797350
26.495050	0.1	1.795464
26.496717	0.1	1.794123
26.498383	0.1	1.793327
26.500050	0.1	1.792884
26.501717	0.1	1.792498
26.503383	0.1	1.791408
26.505050	0.1	1.788978
26.506717	0.1	1.785718
26.508383	0.1	1.783124
26.510050	0.1	1.782156
26.511717	0.1	1.782235
26.513383	0.1	1.782044
26.515050	0.1	1.781071
26.516717	0.1	1.780423
26.518383	0.1	1.781611
26.520050	0.1	1.784475
26.521717	0.1	1.787250
26.523383	0.1	1.788219
26.525050	0.1	1.786859
26.526717	0.1	1.784279
26.528383	0.1	1.782184
26.530050	0.1	1.781010
26.531717	0.1	1.779897
26.533383	0.1	1.778086
26.535050	0.1	1.775660
26.536717	0.1	1.773336
26.538383	0.1	1.772018
26.540050	0.1	1.772242
26.541717	0.1	1.773532
26.543383	0.1	1.774654
26.545050	0.1	1.775315
26.546717	0.1	1.776791
26.548383	0.1	1.779776
26.550050	0.1	1.782700
26.551717	0.1	1.783725
26.553383	0.1	1.782742
26.555050	0.1	1.780349
26.556717	0.1	1.777005
26.558383	0.1	1.774039
26.560050	0.1	1.773415
26.561717	0.1	1.775576
26.563383	0.1	1.778640
26.565050	0.1	1.780610
26.566717	0.1	1.781057
26.568383	0.1	1.780358
26.570050	0.1	1.778714
26.571717	0.1	1.776079
26.573383	0.1	1.772610
26.575050	0.1	1.769345
26.576717	0.1	1.767916
26.578383	0.1	1.768814
26.580050	0.1	1.770528
26.581717	0.1	1.770826
26.583383	0.1	1.768679
26.585050	0.1	1.765126
26.586717	0.1	1.762556
26.588383	0.1	1.762994
26.590050	0.1	1.766835
26.591717	0.1	1.772414
26.593383	0.1	1.777443
26.595050	0.1	1.781392
26.596717	0.1	1.785518
26.598383	0.1	1.790551
26.600050	0.1	1.795213
26.601717	0.1	1.797588
26.603383	0.1	1.797546
26.605050	0.1	1.796559
26.606717	0.1	1.795297
26.608383	0.1	1.793206
26.610050	0.1	1.790193
26.611717	0.1	1.787054
26.613383	0.1	1.784302
26.615050	0.1	1.781764
26.616717	0.1	1.779129
26.618383	0.1	1.776344
26.620050	0.1	1.774235
26.621717	0.1	1.774607
26.623383	0.1	1.778360
26.625050	0.1	1.784144
26.626717	0.1	1.789518
26.628383	0.1	1.792866
26.630050	0.1	1.794682
26.631717	0.1	1.796870
26.633383	0.1	1.800330
26.635050	0.1	1.804070
26.636717	0.1	1.806566
26.638383	0.1	1.807259
26.640050	0.1	1.807124
26.641717	0.1	1.807744
26.643383	0.1	1.809914
26.645050	0.1	1.813299
26.646717	0.1	1.816954
26.648383	0.1	1.819786
26.650050	0.1	1.820768
26.651717	0.1	1.819301
26.653383	0.1	1.815944
26.655050	0.1	1.812419
26.656717	0.1	1.810072
26.658383	0.1	1.809066
26.660050	0.1	1.809346
26.661717	0.1	1.811199
26.663383	0.1	1.814612
26.665050	0.1	1.819213
26.666717	0.1	1.824726
26.668383	0.1	1.830822
26.670050	0.1	1.837248
26.671717	0.1	1.844321
26.673383	0.1	1.852401
26.675050	0.1	1.860866
26.676717	0.1	1.868256
26.678383	0.1	1.873695
26.680050	0.1	1.878147
26.681717	0.1	1.883903
26.683383	0.1	1.892047
26.685050	0.1	1.900480
26.686717	0.1	1.905845
26.688383	0.1	1.907279
26.690050	0.1	1.907344
26.691717	0.1	1.909076
26.693383	0.1	1.913249
26.695050	0.1	1.919032
26.696717	0.1	1.926031
26.698383	0.1	1.934557
26.700050	0.1	1.944629
26.701717	0.1	1.955652
26.703383	0.1	1.967032
26.705050	0.1	1.978534
26.706717	0.1	1.990008
26.708383	0.1	2.001091
26.710050	0.1	2.011438
26.711717	0.1	2.021496
26.713383	0.1	2.032002
26.715050	0.1	2.042586
26.716717	0.1	2.052374
26.718383	0.1	2.061715
26.720050	0.1	2.071466
26.721717	0.1	2.081413
26.723383	0.1	2.090996
26.725050	0.1	2.100477
26.726717	0.1	2.110028
26.728383	0.1	2.119169
26.730050	0.1	2.127984
26.731717	0.1	2.137683
26.733383	0.1	2.150112
26.735050	0.1	2.166736
26.736717	0.1	2.187206
26.738383	0.1	2.209526
26.740050	0.1	2.232073
26.741717	0.1	2.254820
26.743383	0.1	2.278285
26.745050	0.1	2.301936
26.746717	0.1	2.324465
26.748383	0.1	2.344563
26.750050	0.1	2.361303
26.751717	0.1	2.375520
26.753383	0.1	2.390165
26.755050	0.1	2.408149
26.756717	0.1	2.431138
26.758383	0.1	2.459865
26.760050	0.1	2.493281
26.761717	0.1	2.527866
26.763383	0.1	2.559712
26.765050	0.1	2.587182
26.766717	0.1	2.611531
26.768383	0.1	2.635545
26.770050	0.1	2.661645
26.771717	0.1	2.691485
26.773383	0.1	2.726158
26.775050	0.1	2.765390
26.776717	0.1	2.806908
26.778383	0.1	2.847994
26.780050	0.1	2.887538
26.781717	0.1	2.926290
26.783383	0.1	2.965634
26.785050	0.1	3.006458
26.786717	0.1	3.048708
26.788383	0.1	3.091949
26.790050	0.1	3.136029
26.791717	0.1	3.180741
26.793383	0.1	3.225459
26.795050	0.1	3.269799
26.796717	0.1	3.314102
26.798383	0.1	3.358931
26.800050	0.1	3.404198
26.801717	0.1	3.448538
26.803383	0.1	3.490034
26.805050	0.1	3.528111
26.806717	0.1	3.563957
26.808383	0.1	3.598845
26.810050	0.1	3.632898
26.811717	0.1	3.665658
26.813383	0.1	3.697020
26.815050	0.1	3.727307
26.816717	0.1	3.756816
26.818383	0.1	3.784876
26.820050	0.1	3.809519
26.821717	0.1	3.829426
26.823383	0.1	3.845599
26.825050	0.1	3.859494
26.826717	0.1	3.870828
26.828383	0.1	3.878381
26.830050	0.1	3.881385
26.831717	0.1	3.879755
26.833383	0.1	3.874176
26.835050	0.1	3.865771
26.836717	0.1	3.855159
26.838383	0.1	3.841617
26.840050	0.1	3.823461
26.841717	0.1	3.800103
26.843383	0.1	3.773444
26.845050	0.1	3.746250
26.846717	0.1	3.719968
26.848383	0.1	3.694426
26.850050	0.1	3.668070
26.851717	0.1	3.638822
26.853383	0.1	3.606216
26.855050	0.1	3.572078
26.856717	0.1	3.538495
26.858383	0.1	3.505917
26.860050	0.1	3.473433
26.861717	0.1	3.439886
26.863383	0.1	3.404338
26.865050	0.1	3.366335
26.866717	0.1	3.326549
26.868383	0.1	3.286949
26.870050	0.1	3.249915
26.871717	0.1	3.216956
26.873383	0.1	3.188187
26.875050	0.1	3.162515
26.876717	0.1	3.137994
26.878383	0.1	3.112759
26.880050	0.1	3.086305
26.881717	0.1	3.059995
26.883383	0.1	3.036177
26.885050	0.1	3.016517
26.886717	0.1	3.001154
26.888383	0.1	2.989168
26.890050	0.1	2.979469
26.891717	0.1	2.971049
26.893383	0.1	2.963296
26.895050	0.1	2.956381
26.896717	0.1	2.950844
26.898383	0.1	2.946863
26.900050	0.1	2.943948
26.901717	0.1	2.941019
26.903383	0.1	2.937303
26.905050	0.1	2.933070
26.906717	0.1	2.928823
26.908383	0.1	2.924143
26.910050	0.1	2.918439
26.911717	0.1	2.912683
26.913383	0.1	2.908628
26.915050	0.1	2.906411
26.916717	0.1	2.904381
26.918383	0.1	2.900884
26.920050	0.1	2.895510
26.921717	0.1	2.888734
26.923383	0.1	2.880911
26.925050	0.1	2.872036
26.926717	0.1	2.861982
26.928383	0.1	2.850369
26.930050	0.1	2.836841
26.931717	0.1	2.821530
26.933383	0.1	2.804981
26.935050	0.1	2.787756
26.936717	0.1	2.769828
26.938383	0.1	2.750615
26.940050	0.1	2.729860
26.941717	0.1	2.708165
26.943383	0.1	2.686414
26.945050	0.1	2.664868
26.946717	0.1	2.643247
26.948383	0.1	2.621482
26.950050	0.1	2.599345
26.951717	0.1	2.576006
26.953383	0.1	2.550860
26.955050	0.1	2.524201
26.956717	0.1	2.497202
26.958383	0.1	2.471479
26.960050	0.1	2.447604
26.961717	0.1	2.424289
26.963383	0.1	2.399627
26.965050	0.1	2.372689
26.966717	0.1	2.344688
26.968383	0.1	2.318304
26.970050	0.1	2.294793
26.971717	0.1	2.272618
26.973383	0.1	2.249531
26.975050	0.1	2.225367
26.976717	0.1	2.202145
26.978383	0.1	2.181455
26.980050	0.1	2.163006
26.981717	0.1	2.145870
26.983383	0.1	2.129637
26.985050	0.1	2.114568
26.986717	0.1	2.101208
26.988383	0.1	2.089296
26.990050	0.1	2.077390
26.991717	0.1	2.064537
26.993383	0.1	2.051438
26.995050	0.1	2.039336
26.996717	0.1	2.028821
26.998383	0.1	2.019787
27.000050	0.1	2.011769
27.001717	0.1	2.004202
27.003383	0.1	1.996211
27.005050	0.1	1.986828
27.006717	0.1	1.976499
27.008383	0.1	1.967866
27.010050	0.1	1.963805
27.011717	0.1	1.964713
27.013383	0.1	1.968499
27.015050	0.1	1.972681
27.016717	0.1	1.975712
27.018383	0.1	1.976648
27.020050	0.1	1.974991
27.021717	0.1	1.971312
27.023383	0.1	1.967256
27.025050	0.1	1.964541
27.026717	0.1	1.964108
27.028383	0.1	1.965789
27.030050	0.1	1.968490
27.031717	0.1	1.971335
27.033383	0.1	1.974548
27.035050	0.1	1.978744
27.036717	0.1	1.984127
27.038383	0.1	1.990227
27.040050	0.1	1.995619
27.041717	0.1	1.998320
27.043383	0.1	1.997510
27.045050	0.1	1.994781
27.046717	0.1	1.992574
27.048383	0.1	1.992295
27.050050	0.1	1.994907
27.051717	0.1	2.001273
27.053383	0.1	2.011098
27.055050	0.1	2.023284
27.056717	0.1	2.037017
27.058383	0.1	2.051573
27.060050	0.1	2.065883
27.061717	0.1	2.078656
27.063383	0.1	2.089175
27.065050	0.1	2.098163
27.066717	0.1	2.107071
27.068383	0.1	2.116794
27.070050	0.1	2.127425
27.071717	0.1	2.138065
27.073383	0.1	2.147015
27.075050	0.1	2.153665
27.076717	0.1	2.159388
27.078383	0.1	2.166014
27.080050	0.1	2.174904
27.081717	0.1	2.187099
27.083383	0.1	2.202657
27.085050	0.1	2.220511
27.086717	0.1	2.239347
27.088383	0.1	2.258094
27.090050	0.1	2.275808
27.091717	0.1	2.291892
27.093383	0.1	2.306295
27.095050	0.1	2.319370
27.096717	0.1	2.331757
27.098383	0.1	2.344442
27.100050	0.1	2.359101
27.101717	0.1	2.377359
27.103383	0.1	2.399241
27.105050	0.1	2.423264
27.106717	0.1	2.447828
27.108383	0.1	2.471851
27.110050	0.1	2.494548
27.111717	0.1	2.515828
27.113383	0.1	2.537067
27.115050	0.1	2.560127
27.116717	0.1	2.585105
27.118383	0.1	2.609845
27.120050	0.1	2.631773
27.121717	0.1	2.650213
27.123383	0.1	2.667471
27.125050	0.1	2.687112
27.126717	0.1	2.711033
27.128383	0.1	2.738591
27.130050	0.1	2.768184
27.131717	0.1	2.799076
27.133383	0.1	2.831654
27.135050	0.1	2.866224
27.136717	0.1	2.901973
27.138383	0.1	2.937438
27.140050	0.1	2.972037
27.141717	0.1	3.006626
27.143383	0.1	3.042533
27.145050	0.1	3.080359
27.146717	0.1	3.120019
27.148383	0.1	3.161514
27.150050	0.1	3.204956
27.151717	0.1	3.250372
27.153383	0.1	3.298079
27.155050	0.1	3.348649
27.156717	0.1	3.401986
27.158383	0.1	3.457386
27.160050	0.1	3.514737
27.161717	0.1	3.574165
27.163383	0.1	3.634822
27.165050	0.1	3.695781
27.166717	0.1	3.757486
27.168383	0.1	3.821892
27.170050	0.1	3.891434
27.171717	0.1	3.967136
27.173383	0.1	4.047882
27.175050	0.1	4.131980
27.176717	0.1	4.218132
27.178383	0.1	4.305462
27.180050	0.1	4.394301
27.181717	0.1	4.486209
27.183383	0.1	4.582428
27.185050	0.1	4.683738
27.186717	0.1	4.791496
27.188383	0.1	4.907334
27.190050	0.1	5.031936
27.191717	0.1	5.164845
27.193383	0.1	5.304245
27.195050	0.1	5.447003
27.196717	0.1	5.590818
27.198383	0.1	5.736025
27.200050	0.1	5.884087
27.201717	0.1	6.035697
27.203383	0.1	6.191265
27.205050	0.1	6.351508
27.206717	0.1	6.516348
27.208383	0.1	6.684023
27.210050	0.1	6.852536
27.211717	0.1	7.022447
27.213383	0.1	7.196497
27.215050	0.1	7.375903
27.216717	0.1	7.558689
27.218383	0.1	7.741814
27.220050	0.1	7.923380
27.221717	0.1	8.102576
27.223383	0.1	8.278526
27.225050	0.1	8.450164
27.226717	0.1	8.616997
27.228383	0.1	8.779368
27.230050	0.1	8.937656
27.231717	0.1	9.090998
27.233383	0.1	9.237272
27.235050	0.1	9.374474
27.236717	0.1	9.501395
27.238383	0.1	9.617247
27.240050	0.1	9.721578
27.241717	0.1	9.814468
27.243383	0.1	9.895926
27.245050	0.1	9.964914
27.246717	0.1	10.020025
27.248383	0.1	10.061371
27.250050	0.1	10.090163
27.251717	0.1	10.106652
27.253383	0.1	10.110359
27.255050	0.1	10.101791
27.256717	0.1	10.082102
27.258383	0.1	10.051387
27.260050	0.1	10.008309
27.261717	0.1	9.951298
27.263383	0.1	9.879838
27.265050	0.1	9.794799
27.266717	0.1	9.698169
27.268383	0.1	9.592250
27.270050	0.1	9.478438
27.271717	0.1	9.357049
27.273383	0.1	9.228108
27.275050	0.1	9.092200
27.276717	0.1	8.950708
27.278383	0.1	8.804710
27.280050	0.1	8.654259
27.281717	0.1	8.499813
27.283383	0.1	8.343491
27.285050	0.1	8.188458
27.286717	0.1	8.037006
27.288383	0.1	7.889108
27.290050	0.1	7.742974
27.291717	0.1	7.597138
27.293383	0.1	7.451829
27.295050	0.1	7.308540
27.296717	0.1	7.168991
27.298383	0.1	7.034536
27.300050	0.1	6.905985
27.301717	0.1	6.783316
27.303383	0.1	6.665522
27.305050	0.1	6.551584
27.306717	0.1	6.441507
27.308383	0.1	6.335708
27.310050	0.1	6.234064
27.311717	0.1	6.136252
27.313383	0.1	6.042435
27.315050	0.1	5.953321
27.316717	0.1	5.869577
27.318383	0.1	5.791294
27.320050	0.1	5.717780
27.321717	0.1	5.647778
27.323383	0.1	5.579959
27.325050	0.1	5.513201
27.326717	0.1	5.446794
27.328383	0.1	5.380814
27.330050	0.1	5.315803
27.331717	0.1	5.251667
27.333383	0.1	5.187332
27.335050	0.1	5.121883
27.336717	0.1	5.055922
27.338383	0.1	4.990939
27.340050	0.1	4.927679
27.341717	0.1	4.865914
27.343383	0.1	4.804856
27.345050	0.1	4.742807
27.346717	0.1	4.677535
27.348383	0.1	4.608021
27.350050	0.1	4.535196
27.351717	0.1	4.460486
27.353383	0.1	4.384578
27.355050	0.1	4.307916
27.356717	0.1	4.230803
27.358383	0.1	4.152753
27.360050	0.1	4.072879
27.361717	0.1	3.990955
27.363383	0.1	3.908025
27.365050	0.1	3.825631
27.366717	0.1	3.744825
27.368383	0.1	3.666240
27.370050	0.1	3.590113
27.371717	0.1	3.515617
27.373383	0.1	3.440939
27.375050	0.1	3.364324
27.376717	0.1	3.285296
27.378383	0.1	3.204956
27.380050	0.1	3.125505
27.381717	0.1	3.049280
27.383383	0.1	2.977271
27.385050	0.1	2.908576
27.386717	0.1	2.841922
27.388383	0.1	2.776943
27.390050	0.1	2.714102
27.391717	0.1	2.654581
27.393383	0.1	2.599750
27.395050	0.1	2.549891
27.396717	0.1	2.503521
27.398383	0.1	2.458156
27.400050	0.1	2.412032
27.401717	0.1	2.365145
27.403383	0.1	2.318518
27.405050	0.1	2.273200
27.406717	0.1	2.230448
27.408383	0.1	2.191677
27.410050	0.1	2.157376
27.411717	0.1	2.126871
27.413383	0.1	2.099155
27.415050	0.1	2.073133
27.416717	0.1	2.047578
27.418383	0.1	2.021967
27.420050	0.1	1.997324
27.421717	0.1	1.975433
27.423383	0.1	1.957025
27.425050	0.1	1.941165
27.426717	0.1	1.926702
27.428383	0.1	1.913453
27.430050	0.1	1.902133
27.431717	0.1	1.893649
27.433383	0.1	1.887856
27.435050	0.1	1.882436
27.436717	0.1	1.873798
27.438383	0.1	1.860145
27.440050	0.1	1.843497
27.441717	0.1	1.827776
27.443383	0.1	1.815599
27.445050	0.1	1.807655
27.446717	0.1	1.803809
27.448383	0.1	1.803315
27.450050	0.1	1.804573
27.451717	0.1	1.805434
27.453383	0.1	1.803748
27.455050	0.1	1.798412
27.456717	0.1	1.790561
27.458383	0.1	1.783278
27.460050	0.1	1.779450
27.461717	0.1	1.779851
27.463383	0.1	1.783189
27.465050	0.1	1.787161
27.466717	0.1	1.789010
27.468383	0.1	1.786477
27.470050	0.1	1.779683
27.471717	0.1	1.771217
27.473383	0.1	1.763664
27.475050	0.1	1.758151
27.476717	0.1	1.755143
27.478383	0.1	1.754630
27.480050	0.1	1.755664
27.481717	0.1	1.757252
27.483383	0.1	1.758663
27.485050	0.1	1.758654
27.486717	0.1	1.755781
27.488383	0.1	1.749694
27.490050	0.1	1.742113
27.491717	0.1	1.736423
27.493383	0.1	1.735203
27.495050	0.1	1.738099
27.496717	0.1	1.742481
27.498383	0.1	1.746048
27.500050	0.1	1.748563
27.501717	0.1	1.750975
27.503383	0.1	1.753545
27.505050	0.1	1.755888
27.506717	0.1	1.757867
27.508383	0.1	1.759478
27.510050	0.1	1.760321
27.511717	0.1	1.759655
27.513383	0.1	1.757406
27.515050	0.1	1.754407
27.516717	0.1	1.751110
27.518383	0.1	1.747510
27.520050	0.1	1.744502
27.521717	0.1	1.743347
27.523383	0.1	1.744013
27.525050	0.1	1.744893
27.526717	0.1	1.744274
27.528383	0.1	1.741955
27.530050	0.1	1.739287
27.531717	0.1	1.737410
27.533383	0.1	1.736097
27.535050	0.1	1.734640
27.536717	0.1	1.732665
27.538383	0.1	1.730109
27.540050	0.1	1.727329
27.541717	0.1	1.725089
27.543383	0.1	1.724395
27.545050	0.1	1.725997
27.546717	0.1	1.729578
27.548383	0.1	1.733718
27.550050	0.1	1.737024
27.551717	0.1	1.739622
27.553383	0.1	1.742896
27.555050	0.1	1.747119
27.556717	0.1	1.750239
27.558383	0.1	1.749531
27.560050	0.1	1.743534
27.561717	0.1	1.732735
27.563383	0.1	1.719655
27.565050	0.1	1.707762
27.566717	0.1	1.699454
27.568383	0.1	1.695477
27.570050	0.1	1.695938
27.571717	0.1	1.700306
27.573383	0.1	1.706500
27.575050	0.1	1.711412
27.576717	0.1	1.712856
27.578383	0.1	1.710891
27.580050	0.1	1.707487
27.581717	0.1	1.705112
27.583383	0.1	1.705317
27.585050	0.1	1.707873
27.586717	0.1	1.710770
27.588383	0.1	1.711803
27.590050	0.1	1.710174
27.591717	0.1	1.706518
27.593383	0.1	1.702444
27.595050	0.1	1.699803
27.596717	0.1	1.699654
27.598383	0.1	1.701512
27.600050	0.1	1.703352
27.601717	0.1	1.703193
27.603383	0.1	1.701019
27.605050	0.1	1.698653
27.606717	0.1	1.698025
27.608383	0.1	1.699287
27.610050	0.1	1.700395
27.611717	0.1	1.699599
27.613383	0.1	1.697792
27.615050	0.1	1.696507
27.616717	0.1	1.695482
27.618383	0.1	1.693880
27.620050	0.1	1.691859
27.621717	0.1	1.689796
27.623383	0.1	1.687598
27.625050	0.1	1.685466
27.626717	0.1	1.684194
27.628383	0.1	1.684655
27.630050	0.1	1.687193
27.631717	0.1	1.691007
27.633383	0.1	1.693750
27.635050	0.1	1.692912
27.636717	0.1	1.688274
27.638383	0.1	1.682318
27.640050	0.1	1.678132
27.641717	0.1	1.677307
27.643383	0.1	1.679379
27.645050	0.1	1.682844
27.646717	0.1	1.686513
27.648383	0.1	1.689848
27.650050	0.1	1.692651
27.651717	0.1	1.694947
27.653383	0.1	1.696474
27.655050	0.1	1.696353
27.656717	0.1	1.693973
27.658383	0.1	1.690113
27.660050	0.1	1.686551
27.661717	0.1	1.684721
27.663383	0.1	1.684614
27.665050	0.1	1.685014
27.666717	0.1	1.684981
27.668383	0.1	1.685168
27.670050	0.1	1.686839
27.671717	0.1	1.690015
27.673383	0.1	1.693708
27.675050	0.1	1.697214
27.676717	0.1	1.699966
27.678383	0.1	1.701443
27.680050	0.1	1.702043
27.681717	0.1	1.702672
27.683383	0.1	1.703543
27.685050	0.1	1.704311
27.686717	0.1	1.704814
27.688383	0.1	1.705410
27.690050	0.1	1.706728
27.691717	0.1	1.708558
27.693383	0.1	1.709354
27.695050	0.1	1.708036
27.696717	0.1	1.705443
27.698383	0.1	1.703301
27.700050	0.1	1.702672
27.701717	0.1	1.703515
27.703383	0.1	1.705419
27.705050	0.1	1.708707
27.706717	0.1	1.713862
27.708383	0.1	1.719673
27.710050	0.1	1.723557
27.711717	0.1	1.724581
27.713383	0.1	1.725103
27.715050	0.1	1.727832
27.716717	0.1	1.733126
27.718383	0.1	1.739925
27.720050	0.1	1.746765
27.721717	0.1	1.752018
27.723383	0.1	1.755143
27.725050	0.1	1.757075
27.726717	0.1	1.758714
27.728383	0.1	1.760200
27.730050	0.1	1.761755
27.731717	0.1	1.763427
27.733383	0.1	1.764284
27.735050	0.1	1.763469
27.736717	0.1	1.761559
27.738383	0.1	1.760446
27.740050	0.1	1.761867
27.741717	0.1	1.765960
27.743383	0.1	1.771664
27.745050	0.1	1.777541
27.746717	0.1	1.781746
27.748383	0.1	1.783050
27.750050	0.1	1.782449
27.751717	0.1	1.782067
27.753383	0.1	1.782700
27.755050	0.1	1.783487
27.756717	0.1	1.783292
27.758383	0.1	1.781853
27.760050	0.1	1.780014
27.761717	0.1	1.779036
27.763383	0.1	1.779636
27.765050	0.1	1.781113
27.766717	0.1	1.781788
27.768383	0.1	1.781043
27.770050	0.1	1.780028
27.771717	0.1	1.779492
27.773383	0.1	1.778593
27.775050	0.1	1.776861
27.776717	0.1	1.775608
27.778383	0.1	1.776628
27.780050	0.1	1.779753
27.781717	0.1	1.782314
27.783383	0.1	1.782011
27.785050	0.1	1.779385
27.786717	0.1	1.776000
27.788383	0.1	1.771846
27.790050	0.1	1.766705
27.791717	0.1	1.761913
27.793383	0.1	1.758658
27.795050	0.1	1.756256
27.796717	0.1	1.753322
27.798383	0.1	1.749704
27.800050	0.1	1.746388
27.801717	0.1	1.743687
27.803383	0.1	1.741042
27.805050	0.1	1.738467
27.806717	0.1	1.736465
27.808383	0.1	1.734751
27.810050	0.1	1.732674
27.811717	0.1	1.730467
27.813383	0.1	1.728763
27.815050	0.1	1.727571
27.816717	0.1	1.726295
27.818383	0.1	1.724083
27.820050	0.1	1.720856
27.821717	0.1	1.717792
27.823383	0.1	1.715715
27.825050	0.1	1.714081
27.826717	0.1	1.712251
27.828383	0.1	1.710481
27.830050	0.1	1.709154
27.831717	0.1	1.708106
27.833383	0.1	1.707105
27.835050	0.1	1.706528
27.836717	0.1	1.707068
27.838383	0.1	1.708777
27.840050	0.1	1.711003
27.841717	0.1	1.713103
27.843383	0.1	1.714951
27.845050	0.1	1.717051
27.846717	0.1	1.719967
27.848383	0.1	1.723780
27.850050	0.1	1.728027
27.851717	0.1	1.731464
27.853383	0.1	1.733126
27.855050	0.1	1.733578
27.856717	0.1	1.733839
27.858383	0.1	1.733699
27.860050	0.1	1.731995
27.861717	0.1	1.728060
27.863383	0.1	1.722369
27.865050	0.1	1.715841
27.866717	0.1	1.709494
27.868383	0.1	1.704954
27.870050	0.1	1.703803
27.871717	0.1	1.706448
27.873383	0.1	1.711831
27.875050	0.1	1.717987
27.876717	0.1	1.723501
27.878383	0.1	1.728339
27.880050	0.1	1.733117
27.881717	0.1	1.738234
27.883383	0.1	1.743436
27.885050	0.1	1.747776
27.886717	0.1	1.750691
27.888383	0.1	1.752898
27.890050	0.1	1.755543
27.891717	0.1	1.758533
27.893383	0.1	1.760274
27.895050	0.1	1.759510
27.896717	0.1	1.757052
27.898383	0.1	1.754602
27.900050	0.1	1.752796
27.901717	0.1	1.751599
27.903383	0.1	1.751194
27.905050	0.1	1.751520
27.906717	0.1	1.751948
27.908383	0.1	1.751911
27.910050	0.1	1.751487
27.911717	0.1	1.751217
27.913383	0.1	1.751622
27.915050	0.1	1.752591
27.916717	0.1	1.753103
27.918383	0.1	1.752060
27.920050	0.1	1.749378
27.921717	0.1	1.745778
27.923383	0.1	1.742337
27.925050	0.1	1.740330
27.926717	0.1	1.740865
27.928383	0.1	1.744432
27.930050	0.1	1.750090
27.931717	0.1	1.755310
27.933383	0.1	1.757243
27.935050	0.1	1.754900
27.936717	0.1	1.750658
27.938383	0.1	1.748647
27.940050	0.1	1.750705
27.941717	0.1	1.754751
27.943383	0.1	1.757066
27.945050	0.1	1.755571
27.946717	0.1	1.751287
27.948383	0.1	1.746593
27.950050	0.1	1.742644
27.951717	0.1	1.739524
27.953383	0.1	1.737433
27.955050	0.1	1.736060
27.956717	0.1	1.734281
27.958383	0.1	1.732516
27.960050	0.1	1.733564
27.961717	0.1	1.739305
27.963383	0.1	1.748744
27.965050	0.1	1.759822
27.966717	0.1	1.770370
27.968383	0.1	1.777378
27.970050	0.1	1.778062
27.971717	0.1	1.772637
27.973383	0.1	1.764963
27.975050	0.1	1.759385
27.976717	0.1	1.757126
27.978383	0.1	1.756754
27.980050	0.1	1.757029
27.981717	0.1	1.757862
27.983383	0.1	1.759529
27.985050	0.1	1.762528
27.986717	0.1	1.767762
27.988383	0.1	1.775650
27.990050	0.1	1.784959
27.991717	0.1	1.793494
27.993383	0.1	1.799813
27.995050	0.1	1.803800
27.996717	0.1	1.806151
27.998383	0.1	1.807557
28.000050	0.1	1.808419
28.001717	0.1	1.808987
28.003383	0.1	1.809909
28.005050	0.1	1.812181
28.006717	0.1	1.816018
28.008383	0.1	1.820545
28.010050	0.1	1.824768
28.011717	0.1	1.827981
28.013383	0.1	1.829914
28.015050	0.1	1.831036
28.016717	0.1	1.832317
28.018383	0.1	1.834817
28.020050	0.1	1.839367
28.021717	0.1	1.846151
28.023383	0.1	1.854599
28.025050	0.1	1.863446
28.026717	0.1	1.870878
28.028383	0.1	1.875116
28.030050	0.1	1.875702
28.031717	0.1	1.874333
28.033383	0.1	1.873798
28.035050	0.1	1.876079
28.036717	0.1	1.881467
28.038383	0.1	1.889043
28.040050	0.1	1.897211
28.041717	0.1	1.903786
28.043383	0.1	1.907074
28.045050	0.1	1.907800
28.046717	0.1	1.908857
28.048383	0.1	1.912909
28.050050	0.1	1.920434
28.051717	0.1	1.929654
28.053383	0.1	1.938348
28.055050	0.1	1.945565
28.056717	0.1	1.951423
28.058383	0.1	1.956215
28.060050	0.1	1.959600
28.061717	0.1	1.960271
28.063383	0.1	1.956946
28.065050	0.1	1.949868
28.066717	0.1	1.941128
28.068383	0.1	1.933090
28.070050	0.1	1.926674
28.071717	0.1	1.921644
28.073383	0.1	1.918213
28.075050	0.1	1.917365
28.076717	0.1	1.919465
28.078383	0.1	1.923335
28.080050	0.1	1.927158
28.081717	0.1	1.930171
28.083383	0.1	1.932648
28.085050	0.1	1.934320
28.086717	0.1	1.934394
28.088383	0.1	1.933114
28.090050	0.1	1.931605
28.091717	0.1	1.930534
28.093383	0.1	1.930157
28.095050	0.1	1.931144
28.096717	0.1	1.933770
28.098383	0.1	1.936946
28.100050	0.1	1.938706
28.101717	0.1	1.937491
28.103383	0.1	1.933067
28.105050	0.1	1.926757
28.106717	0.1	1.920508
28.108383	0.1	1.915637
28.110050	0.1	1.912639
28.111717	0.1	1.911656
28.113383	0.1	1.912690
28.115050	0.1	1.915218
28.116717	0.1	1.917989
28.118383	0.1	1.920029
28.120050	0.1	1.921221
28.121717	0.1	1.921719
28.123383	0.1	1.921607
28.125050	0.1	1.920653
28.126717	0.1	1.918380
28.128383	0.1	1.914548
28.130050	0.1	1.909388
28.131717	0.1	1.903391
28.133383	0.1	1.897099
28.135050	0.1	1.891353
28.136717	0.1	1.887502
28.138383	0.1	1.886315
28.140050	0.1	1.886985
28.141717	0.1	1.887940
28.143383	0.1	1.888270
28.145050	0.1	1.887954
28.146717	0.1	1.887144
28.148383	0.1	1.885216
28.150050	0.1	1.880750
28.151717	0.1	1.873113
28.153383	0.1	1.863679
28.155050	0.1	1.854715
28.156717	0.1	1.847437
28.158383	0.1	1.841774
28.160050	0.1	1.837262
28.161717	0.1	1.833322
28.163383	0.1	1.829565
28.165050	0.1	1.825904
28.166717	0.1	1.822207
28.168383	0.1	1.818580
28.170050	0.1	1.815781
28.171717	0.1	1.814202
28.173383	0.1	1.813690
28.175050	0.1	1.814598
28.176717	0.1	1.817648
28.178383	0.1	1.823255
28.180050	0.1	1.831646
28.181717	0.1	1.842398
28.183383	0.1	1.853742
28.185050	0.1	1.863525
28.186717	0.1	1.870510
28.188383	0.1	1.874357
28.190050	0.1	1.875176
28.191717	0.1	1.873253
28.193383	0.1	1.869099
28.195050	0.1	1.864061
28.196717	0.1	1.859395
28.198383	0.1	1.854203
28.200050	0.1	1.845919
28.201717	0.1	1.833751
28.203383	0.1	1.819944
28.205050	0.1	1.807399
28.206717	0.1	1.797224
28.208383	0.1	1.788749
28.210050	0.1	1.781336
28.211717	0.1	1.775734
28.213383	0.1	1.772959
28.215050	0.1	1.772265
28.216717	0.1	1.771376
28.218383	0.1	1.768488
28.220050	0.1	1.763422
28.221717	0.1	1.757494
28.223383	0.1	1.753103
28.225050	0.1	1.752134
28.226717	0.1	1.754137
28.228383	0.1	1.757094
28.230050	0.1	1.759408
28.231717	0.1	1.760488
28.233383	0.1	1.760907
28.235050	0.1	1.762048
28.236717	0.1	1.764609
28.238383	0.1	1.767715
28.240050	0.1	1.769639
28.241717	0.1	1.769206
28.243383	0.1	1.767171
28.245050	0.1	1.766048
28.246717	0.1	1.767450
28.248383	0.1	1.770393
28.250050	0.1	1.772707
28.251717	0.1	1.772866
28.253383	0.1	1.770924
28.255050	0.1	1.768572
28.256717	0.1	1.767641
28.258383	0.1	1.768172
28.260050	0.1	1.768535
28.261717	0.1	1.767552
28.263383	0.1	1.765690
28.265050	0.1	1.763948
28.266717	0.1	1.762747
28.268383	0.1	1.762831
28.270050	0.1	1.765518
28.271717	0.1	1.770835
28.273383	0.1	1.776917
28.275050	0.1	1.781867
28.276717	0.1	1.785131
28.278383	0.1	1.787161
28.280050	0.1	1.789071
28.281717	0.1	1.792707
28.283383	0.1	1.799543
28.285050	0.1	1.808540
28.286717	0.1	1.816223
28.288383	0.1	1.820130
28.290050	0.1	1.820950
28.291717	0.1	1.820950
28.293383	0.1	1.821578
28.295050	0.1	1.823413
28.296717	0.1	1.827250
28.298383	0.1	1.833523
28.300050	0.1	1.841187
28.301717	0.1	1.848605
28.303383	0.1	1.855171
28.305050	0.1	1.861551
28.306717	0.1	1.868280
28.308383	0.1	1.874682
28.310050	0.1	1.879730
28.311717	0.1	1.883218
28.313383	0.1	1.885770
28.315050	0.1	1.888350
28.316717	0.1	1.891716
28.318383	0.1	1.896047
28.320050	0.1	1.901044
28.321717	0.1	1.906450
28.323383	0.1	1.912573
28.325050	0.1	1.919926
28.326717	0.1	1.928024
28.328383	0.1	1.935223
28.330050	0.1	1.940262
28.331717	0.1	1.943335
28.333383	0.1	1.945430
28.335050	0.1	1.946720
28.336717	0.1	1.946189
28.338383	0.1	1.943265
28.340050	0.1	1.939358
28.341717	0.1	1.936792
28.343383	0.1	1.937072
28.345050	0.1	1.940359
28.346717	0.1	1.945565
28.348383	0.1	1.951195
28.350050	0.1	1.956173
28.351717	0.1	1.959749
28.353383	0.1	1.960928
28.355050	0.1	1.958185
28.356717	0.1	1.950492
28.358383	0.1	1.939316
28.360050	0.1	1.928359
28.361717	0.1	1.920438
28.363383	0.1	1.915470
28.365050	0.1	1.911870
28.366717	0.1	1.909016
28.368383	0.1	1.907130
28.370050	0.1	1.905588
28.371717	0.1	1.903260
28.373383	0.1	1.899903
28.375050	0.1	1.895926
28.376717	0.1	1.891260
28.378383	0.1	1.885151
28.380050	0.1	1.877272
28.381717	0.1	1.868629
28.383383	0.1	1.861048
28.385050	0.1	1.855833
28.386717	0.1	1.852936
28.388383	0.1	1.850654
28.390050	0.1	1.846328
28.391717	0.1	1.838566
28.393383	0.1	1.828349
28.395050	0.1	1.817644
28.396717	0.1	1.807697
28.398383	0.1	1.798221
28.400050	0.1	1.788111
28.401717	0.1	1.777206
28.403383	0.1	1.766877
28.405050	0.1	1.759082
28.406717	0.1	1.755115
28.408383	0.1	1.754668
28.410050	0.1	1.755618
28.411717	0.1	1.755119
28.413383	0.1	1.751431
28.415050	0.1	1.744861
28.416717	0.1	1.736865
28.418383	0.1	1.728632
28.420050	0.1	1.720777
28.421717	0.1	1.713890
28.423383	0.1	1.708730
28.425050	0.1	1.705904
28.426717	0.1	1.705089
28.428383	0.1	1.705047
28.430050	0.1	1.704660
28.431717	0.1	1.703752
28.433383	0.1	1.702821
28.435050	0.1	1.701326
28.436717	0.1	1.697023
28.438383	0.1	1.688465
28.440050	0.1	1.677466
28.441717	0.1	1.667971
28.443383	0.1	1.662513
28.445050	0.1	1.660213
28.446717	0.1	1.658569
28.448383	0.1	1.656176
28.450050	0.1	1.653107
28.451717	0.1	1.650387
28.453383	0.1	1.649577
28.455050	0.1	1.651691
28.456717	0.1	1.656087
28.458383	0.1	1.660883
28.460050	0.1	1.664194
28.461717	0.1	1.665140
28.463383	0.1	1.663947
28.465050	0.1	1.661582
28.466717	0.1	1.659305
28.468383	0.1	1.657964
28.470050	0.1	1.657484
28.471717	0.1	1.657209
28.473383	0.1	1.656716
28.475050	0.1	1.655817
28.476717	0.1	1.654099
28.478383	0.1	1.651212
28.480050	0.1	1.647896
28.481717	0.1	1.645917
28.483383	0.1	1.646457
28.485050	0.1	1.649158
28.486717	0.1	1.652865
28.488383	0.1	1.656646
28.490050	0.1	1.660376
28.491717	0.1	1.664283
28.493383	0.1	1.667775
28.495050	0.1	1.669284
28.496717	0.1	1.667766
28.498383	0.1	1.664050
28.500050	0.1	1.660562
28.501717	0.1	1.659784
28.503383	0.1	1.662807
28.505050	0.1	1.668609
28.506717	0.1	1.674616
28.508383	0.1	1.678970
28.510050	0.1	1.682038
28.511717	0.1	1.684870
28.513383	0.1	1.687421
28.515050	0.1	1.689149
28.516717	0.1	1.689661
28.518383	0.1	1.688786
28.520050	0.1	1.687258
28.521717	0.1	1.686723
28.523383	0.1	1.688330
28.525050	0.1	1.691990
28.526717	0.1	1.696930
28.528383	0.1	1.702332
28.530050	0.1	1.707701
28.531717	0.1	1.713317
28.533383	0.1	1.720386
28.535050	0.1	1.729624
28.536717	0.1	1.740227
28.538383	0.1	1.750845
28.540050	0.1	1.760097
28.541717	0.1	1.766724
28.543383	0.1	1.770817
28.545050	0.1	1.773932
28.546717	0.1	1.777555
28.548383	0.1	1.782612
28.550050	0.1	1.789620
28.551717	0.1	1.797969
28.553383	0.1	1.805988
28.555050	0.1	1.812684
28.556717	0.1	1.818878
28.558383	0.1	1.826012
28.560050	0.1	1.834421
28.561717	0.1	1.843609
28.563383	0.1	1.853141
28.565050	0.1	1.862296
28.566717	0.1	1.869858
28.568383	0.1	1.875125
28.570050	0.1	1.878585
28.571717	0.1	1.881858
28.573383	0.1	1.887120
28.575050	0.1	1.895688
28.576717	0.1	1.906948
28.578383	0.1	1.919414
28.580050	0.1	1.932289
28.581717	0.1	1.945291
28.583383	0.1	1.957868
28.585050	0.1	1.970110
28.586717	0.1	1.983591
28.588383	0.1	2.000099
28.590050	0.1	2.019452
28.591717	0.1	2.038996
28.593383	0.1	2.055783
28.595050	0.1	2.068919
28.596717	0.1	2.079005
28.598383	0.1	2.086633
28.600050	0.1	2.092826
28.601717	0.1	2.099364
28.603383	0.1	2.107304
28.605050	0.1	2.116263
28.606717	0.1	2.124980
28.608383	0.1	2.132342
28.610050	0.1	2.138549
28.611717	0.1	2.145260
28.613383	0.1	2.154158
28.615050	0.1	2.165344
28.616717	0.1	2.177292
28.618383	0.1	2.188641
28.620050	0.1	2.199905
28.621717	0.1	2.213046
28.623383	0.1	2.229284
28.625050	0.1	2.247863
28.626717	0.1	2.267240
28.628383	0.1	2.286672
28.630050	0.1	2.306183
28.631717	0.1	2.325810
28.633383	0.1	2.345578
28.635050	0.1	2.365997
28.636717	0.1	2.388000
28.638383	0.1	2.411734
28.640050	0.1	2.436074
28.641717	0.1	2.459949
28.643383	0.1	2.483199
28.645050	0.1	2.505896
28.646717	0.1	2.528653
28.648383	0.1	2.553253
28.650050	0.1	2.581221
28.651717	0.1	2.612248
28.653383	0.1	2.644798
28.655050	0.1	2.677413
28.656717	0.1	2.709902
28.658383	0.1	2.743741
28.660050	0.1	2.780571
28.661717	0.1	2.820282
28.663383	0.1	2.861093
28.665050	0.1	2.901265
28.666717	0.1	2.940469
28.668383	0.1	2.979501
28.670050	0.1	3.019157
28.671717	0.1	3.060279
28.673383	0.1	3.104070
28.675050	0.1	3.151521
28.676717	0.1	3.203051
28.678383	0.1	3.258321
28.680050	0.1	3.316184
28.681717	0.1	3.375751
28.683383	0.1	3.437134
28.685050	0.1	3.500334
28.686717	0.1	3.564791
28.688383	0.1	3.630761
28.690050	0.1	3.699646
28.691717	0.1	3.772611
28.693383	0.1	3.849962
28.695050	0.1	3.930870
28.696717	0.1	4.013623
28.698383	0.1	4.097349
28.700050	0.1	4.182761
28.701717	0.1	4.270631
28.703383	0.1	4.360634
28.705050	0.1	4.451848
28.706717	0.1	4.544351
28.708383	0.1	4.639686
28.710050	0.1	4.739412
28.711717	0.1	4.843632
28.713383	0.1	4.950906
28.715050	0.1	5.059862
28.716717	0.1	5.170722
28.718383	0.1	5.284385
28.720050	0.1	5.401149
28.721717	0.1	5.521039
28.723383	0.1	5.643899
28.725050	0.1	5.769245
28.726717	0.1	5.897079
28.728383	0.1	6.028051
28.730050	0.1	6.162883
28.731717	0.1	6.302143
28.733383	0.1	6.445642
28.735050	0.1	6.592264
28.736717	0.1	6.741304
28.738383	0.1	6.893314
28.740050	0.1	7.049516
28.741717	0.1	7.211184
28.743383	0.1	7.379544
28.745050	0.1	7.555084
28.746717	0.1	7.736869
28.748383	0.1	7.923180
28.750050	0.1	8.113035
28.751717	0.1	8.307146
28.753383	0.1	8.507557
28.755050	0.1	8.716355
28.756717	0.1	8.934280
28.758383	0.1	9.160140
28.760050	0.1	9.391923
28.761717	0.1	9.628576
28.763383	0.1	9.871088
28.765050	0.1	10.121884
28.766717	0.1	10.382151
28.768383	0.1	10.650009
28.770050	0.1	10.922221
28.771717	0.1	11.196849
28.773383	0.1	11.473717
28.775050	0.1	11.753421
28.776717	0.1	12.036734
28.778383	0.1	12.324592
28.780050	0.1	12.617246
28.781717	0.1	12.913281
28.783383	0.1	13.210089
28.785050	0.1	13.504811
28.786717	0.1	13.794969
28.788383	0.1	14.079022
28.790050	0.1	14.356119
28.791717	0.1	14.625136
28.793383	0.1	14.884542
28.795050	0.1	15.132623
28.796717	0.1	15.367894
28.798383	0.1	15.589800
28.800050	0.1	15.798016
28.801717	0.1	15.990650
28.803383	0.1	16.164109
28.805050	0.1	16.315151
28.806717	0.1	16.442663
28.808383	0.1	16.546836
28.810050	0.1	16.627456
28.811717	0.1	16.683806
28.813383	0.1	16.715424
28.815050	0.1	16.722418
28.816717	0.1	16.704667
28.818383	0.1	16.661030
28.820050	0.1	16.590450
28.821717	0.1	16.493746
28.823383	0.1	16.372921
28.825050	0.1	16.228878
28.826717	0.1	16.061170
28.828383	0.1	15.869476
28.830050	0.1	15.653572
28.831717	0.1	15.412760
28.833383	0.1	15.147398
28.835050	0.1	14.861058
28.836717	0.1	14.559375
28.838383	0.1	14.246353
28.840050	0.1	13.922472
28.841717	0.1	13.586669
28.843383	0.1	13.238979
28.845050	0.1	12.880652
28.846717	0.1	12.513255
28.848383	0.1	12.138677
28.850050	0.1	11.759023
28.851717	0.1	11.375514
28.853383	0.1	10.988596
28.855050	0.1	10.599517
28.856717	0.1	10.210560
28.858383	0.1	9.824405
28.860050	0.1	9.444156
28.861717	0.1	9.072516
28.863383	0.1	8.710246
28.865050	0.1	8.356748
28.866717	0.1	8.011688
28.868383	0.1	7.674783
28.870050	0.1	7.345467
28.871717	0.1	7.024067
28.873383	0.1	6.712438
28.875050	0.1	6.412696
28.876717	0.1	6.125681
28.878383	0.1	5.851290
28.880050	0.1	5.589584
28.881717	0.1	5.340599
28.883383	0.1	5.104123
28.885050	0.1	4.879832
28.886717	0.1	4.667304
28.888383	0.1	4.465934
28.890050	0.1	4.274761
28.891717	0.1	4.093121
28.893383	0.1	3.921376
28.895050	0.1	3.760704
28.896717	0.1	3.612386
28.898383	0.1	3.476567
28.900050	0.1	3.351690
28.901717	0.1	3.235266
28.903383	0.1	3.125528
28.905050	0.1	3.022668
28.906717	0.1	2.927808
28.908383	0.1	2.840725
28.910050	0.1	2.760002
28.911717	0.1	2.684901
28.913383	0.1	2.615685
28.915050	0.1	2.552546
28.916717	0.1	2.495321
28.918383	0.1	2.443558
28.920050	0.1	2.396568
28.921717	0.1	2.353648
28.923383	0.1	2.314216
28.925050	0.1	2.278052
28.926717	0.1	2.245344
28.928383	0.1	2.216240
28.930050	0.1	2.190745
28.931717	0.1	2.168748
28.933383	0.1	2.149791
28.935050	0.1	2.133078
28.936717	0.1	2.118112
28.938383	0.1	2.105339
28.940050	0.1	2.095243
28.941717	0.1	2.087113
28.943383	0.1	2.079546
28.945050	0.1	2.071396
28.946717	0.1	2.061711
28.948383	0.1	2.049948
28.950050	0.1	2.036397
28.951717	0.1	2.021990
28.953383	0.1	2.008015
28.955050	0.1	1.996299
28.956717	0.1	1.988625
28.958383	0.1	1.984639
28.960050	0.1	1.981650
28.961717	0.1	1.977398
28.963383	0.1	1.971517
28.965050	0.1	1.964518
28.966717	0.1	1.956983
28.968383	0.1	1.949621
28.970050	0.1	1.943111
28.971717	0.1	1.937649
28.973383	0.1	1.933095
28.975050	0.1	1.929333
28.976717	0.1	1.926050
28.978383	0.1	1.922748
28.980050	0.1	1.918953
28.981717	0.1	1.913910
28.983383	0.1	1.906590
28.985050	0.1	1.896559
28.986717	0.1	1.884443
28.988383	0.1	1.871698
28.990050	0.1	1.860266
28.991717	0.1	1.852000
28.993383	0.1	1.847455
28.995050	0.1	1.845052
28.996717	0.1	1.842240
28.998383	0.1	1.837728
29.000050	0.1	1.831702
29.001717	0.1	1.824750
29.003383	0.1	1.817467
29.005050	0.1	1.810170
29.006717	0.1	1.802878
29.008383	0.1	1.795981
29.010050	0.1	1.790067
29.011717	0.1	1.785154
29.013383	0.1	1.780321
29.015050	0.1	1.774048
29.016717	0.1	1.765755
29.018383	0.1	1.757117
29.020050	0.1	1.750696
29.021717	0.1	1.747170
29.023383	0.1	1.744856
29.025050	0.1	1.741862
29.026717	0.1	1.737834
29.028383	0.1	1.733741
29.030050	0.1	1.730695
29.031717	0.1	1.729261
29.033383	0.1	1.729494
29.035050	0.1	1.730802
29.036717	0.1	1.731459
29.038383	0.1	1.729163
29.040050	0.1	1.723324
[truncated: 248,379 more chars]
