# Supplementary material for: Fade into you: genetic control of pigmentation patterns in red-flesh apple (Malus domestica)
Source: Front Plant Sci. 2025 Jan 13;15:1462545. doi: 10.3389/fpls.2024.1462545 (PMC11770013; doi:10.3389/fpls.2024.1462545)
Supplement: Supplementary file 4 [file DataSheet1.zip › CR A1UV_VIS_2/CR A1UV_VIS_2.txt]

URL	chrom://thermo-pfav3ojr/ChromeleonLocal/Instrument Data/Vanquish_MS/Dimitri/VALEMA/Pierre/Echantillons 03-04-24.seq/547.smp/UV_VIS_2.channel/UV_VIS_2.chm
Channel	UV_VIS_2

Injection Information:
Data Vault	ChromeleonLocal
Sequence	Echantillons 03-04-24
Name	CR A1
Number	5
Position	B:A5
Comment	colonne SB-AQ MeOH+5%AA
Processing Method	Quantitative
Instrument Method	VALEMA test separation GRAQ 4
Type	Unknown
Status	Finished
Inject Time	4/3/2024 8:33:54 PM +02:00
Volume (µl)	10.0000
Dilution Factor	1.0000
Weight	1.0000

Chromatogram Data Information:
Time Min. (min)	0.001717
Time Max. (min)	47.000050
Data Points	28200
Detector	UV
Generating Data System	Chromeleon 7.3.2.10759
Exporting Data System	Chromeleon 7.3.2.0
Operator	Instrument Controller
Signal Quantity	Absorbance
Signal Unit	mAU
Signal Min.	-3.595287
Signal Max.	579.887843
Channel	UV_VIS_2
Driver Name	VDAD.dll
Channel Type	Evaluation
Min. Step (s)	0.1
Max. Step (s)	0.1
Average Step (s)	0.1

Signal Parameter Information:
Signal Info	WVL:312 nm

Chromatogram Data:
Time (min)	Step (s)	Value (mAU)
0.001717	n.a.	0.000000
0.003383	0.1	-0.000130
0.005050	0.1	-0.000861
0.006717	0.1	-0.002505
0.008383	0.1	-0.004293
0.010050	0.1	-0.004950
0.011717	0.1	-0.003809
0.013383	0.1	-0.000536
0.015050	0.1	0.004759
0.016717	0.1	0.010421
0.018383	0.1	0.014384
0.020050	0.1	0.016028
0.021717	0.1	0.016042
0.023383	0.1	0.015465
0.025050	0.1	0.014822
0.026717	0.1	0.013663
0.028383	0.1	0.011111
0.030050	0.1	0.006361
0.031717	0.1	-0.001099
0.033383	0.1	-0.011083
0.035050	0.1	-0.022496
0.036717	0.1	-0.033551
0.038383	0.1	-0.042464
0.040050	0.1	-0.048196
0.041717	0.1	-0.051069
0.043383	0.1	-0.052117
0.045050	0.1	-0.051507
0.046717	0.1	-0.048853
0.048383	0.1	-0.044471
0.050050	0.1	-0.038887
0.051717	0.1	-0.032261
0.053383	0.1	-0.025015
0.055050	0.1	-0.017737
0.056717	0.1	-0.010724
0.058383	0.1	-0.004475
0.060050	0.1	0.000210
0.061717	0.1	0.003069
0.063383	0.1	0.004545
0.065050	0.1	0.004927
0.066717	0.1	0.004326
0.068383	0.1	0.003506
0.070050	0.1	0.003236
0.071717	0.1	0.003213
0.073383	0.1	0.002924
0.075050	0.1	0.003055
0.076717	0.1	0.005248
0.078383	0.1	0.009839
0.080050	0.1	0.014594
0.081717	0.1	0.017304
0.083383	0.1	0.018259
0.085050	0.1	0.018650
0.086717	0.1	0.018827
0.088383	0.1	0.018841
0.090050	0.1	0.019083
0.091717	0.1	0.019865
0.093383	0.1	0.020741
0.095050	0.1	0.020652
0.096717	0.1	0.018999
0.098383	0.1	0.016047
0.100050	0.1	0.012424
0.101717	0.1	0.009262
0.103383	0.1	0.007735
0.105050	0.1	0.006929
0.106717	0.1	0.004577
0.108383	0.1	0.000778
0.110050	0.1	-0.001471
0.111717	0.1	0.000084
0.113383	0.1	0.004596
0.115050	0.1	0.009756
0.116717	0.1	0.013993
0.118383	0.1	0.016671
0.120050	0.1	0.017532
0.121717	0.1	0.016512
0.123383	0.1	0.013746
0.125050	0.1	0.009951
0.126717	0.1	0.006482
0.128383	0.1	0.004605
0.130050	0.1	0.004601
0.131717	0.1	0.005392
0.133383	0.1	0.005527
0.135050	0.1	0.004778
0.136717	0.1	0.004317
0.138383	0.1	0.005411
0.140050	0.1	0.008279
0.141717	0.1	0.012163
0.143383	0.1	0.015963
0.145050	0.1	0.018552
0.146717	0.1	0.018985
0.148383	0.1	0.016764
0.150050	0.1	0.012182
0.151717	0.1	0.006636
0.153383	0.1	0.002510
0.155050	0.1	0.001821
0.156717	0.1	0.004354
0.158383	0.1	0.007390
0.160050	0.1	0.008224
0.161717	0.1	0.006729
0.163383	0.1	0.004773
0.165050	0.1	0.003958
0.166717	0.1	0.004224
0.168383	0.1	0.003590
0.170050	0.1	-0.000186
0.171717	0.1	-0.006882
0.173383	0.1	-0.013551
0.175050	0.1	-0.016950
0.176717	0.1	-0.015786
0.178383	0.1	-0.011274
0.180050	0.1	-0.006189
0.181717	0.1	-0.002473
0.183383	0.1	0.000251
0.185050	0.1	0.003246
0.186717	0.1	0.006743
0.188383	0.1	0.009770
0.190050	0.1	0.011325
0.191717	0.1	0.011623
0.193383	0.1	0.011516
0.195050	0.1	0.010785
0.196717	0.1	0.008699
0.198383	0.1	0.005797
0.200050	0.1	0.003553
0.201717	0.1	0.003339
0.203383	0.1	0.005863
0.205050	0.1	0.010408
0.206717	0.1	0.015278
0.208383	0.1	0.019288
0.210050	0.1	0.021858
0.211717	0.1	0.022552
0.213383	0.1	0.021695
0.215050	0.1	0.020498
0.216717	0.1	0.019972
0.218383	0.1	0.019954
0.220050	0.1	0.019893
0.221717	0.1	0.020084
0.223383	0.1	0.020987
0.225050	0.1	0.022054
0.226717	0.1	0.022193
0.228383	0.1	0.021011
0.230050	0.1	0.019385
0.231717	0.1	0.018920
0.233383	0.1	0.020205
0.235050	0.1	0.022072
0.236717	0.1	0.022966
0.238383	0.1	0.022445
0.240050	0.1	0.021146
0.241717	0.1	0.019786
0.243383	0.1	0.018477
0.245050	0.1	0.016955
0.246717	0.1	0.015437
0.248383	0.1	0.014724
0.250050	0.1	0.015344
0.251717	0.1	0.017197
0.253383	0.1	0.019465
0.255050	0.1	0.020880
0.256717	0.1	0.020810
0.258383	0.1	0.019562
0.260050	0.1	0.017742
0.261717	0.1	0.016144
0.263383	0.1	0.015968
0.265050	0.1	0.017807
0.266717	0.1	0.020280
0.268383	0.1	0.020759
0.270050	0.1	0.017937
0.271717	0.1	0.013122
0.273383	0.1	0.008796
0.275050	0.1	0.006412
0.276717	0.1	0.005625
0.278383	0.1	0.005071
0.280050	0.1	0.003981
0.281717	0.1	0.003055
0.283383	0.1	0.003320
0.285050	0.1	0.004466
0.286717	0.1	0.004927
0.288383	0.1	0.003339
0.290050	0.1	0.000154
0.291717	0.1	-0.002342
0.293383	0.1	-0.002366
0.295050	0.1	-0.000070
0.296717	0.1	0.003311
0.298383	0.1	0.006068
0.300050	0.1	0.006533
0.301717	0.1	0.004345
0.303383	0.1	0.001043
0.305050	0.1	-0.001132
0.306717	0.1	-0.001034
0.308383	0.1	0.000927
0.310050	0.1	0.003879
0.311717	0.1	0.007404
0.313383	0.1	0.011213
0.315050	0.1	0.014338
0.316717	0.1	0.015614
0.318383	0.1	0.014901
0.320050	0.1	0.013039
0.321717	0.1	0.011227
0.323383	0.1	0.010463
0.325050	0.1	0.010617
0.326717	0.1	0.010571
0.328383	0.1	0.009458
0.330050	0.1	0.007087
0.331717	0.1	0.003679
0.333383	0.1	-0.000279
0.335050	0.1	-0.003800
0.336717	0.1	-0.005858
0.338383	0.1	-0.006268
0.340050	0.1	-0.005313
0.341717	0.1	-0.003092
0.343383	0.1	-0.000237
0.345050	0.1	0.001905
0.346717	0.1	0.002482
0.348383	0.1	0.001714
0.350050	0.1	0.000130
0.351717	0.1	-0.001728
0.353383	0.1	-0.002678
0.355050	0.1	-0.001602
0.356717	0.1	0.001090
0.358383	0.1	0.003888
0.360050	0.1	0.005565
0.361717	0.1	0.005704
0.363383	0.1	0.004922
0.365050	0.1	0.004363
0.366717	0.1	0.004568
0.368383	0.1	0.004931
0.370050	0.1	0.004605
0.371717	0.1	0.003818
0.373383	0.1	0.003478
0.375050	0.1	0.003437
0.376717	0.1	0.002715
0.378383	0.1	0.001285
0.380050	0.1	0.000554
0.381717	0.1	0.001895
0.383383	0.1	0.005234
0.385050	0.1	0.009281
0.386717	0.1	0.012512
0.388383	0.1	0.013458
0.390050	0.1	0.011167
0.391717	0.1	0.006207
0.393383	0.1	0.000517
0.395050	0.1	-0.004042
0.396717	0.1	-0.006403
0.398383	0.1	-0.006096
0.400050	0.1	-0.003534
0.401717	0.1	0.000098
0.403383	0.1	0.003753
0.405050	0.1	0.006692
0.406717	0.1	0.008354
0.408383	0.1	0.008638
0.410050	0.1	0.007683
0.411717	0.1	0.005141
0.413383	0.1	0.000498
0.415050	0.1	-0.005746
0.416717	0.1	-0.011572
0.418383	0.1	-0.014524
0.420050	0.1	-0.013532
0.421717	0.1	-0.009681
0.423383	0.1	-0.004978
0.425050	0.1	-0.000582
0.426717	0.1	0.003050
0.428383	0.1	0.005513
0.430050	0.1	0.007101
0.431717	0.1	0.008843
0.433383	0.1	0.011334
0.435050	0.1	0.014151
0.436717	0.1	0.016387
0.438383	0.1	0.017453
0.440050	0.1	0.016987
0.441717	0.1	0.014552
0.443383	0.1	0.010319
0.445050	0.1	0.005495
0.446717	0.1	0.001774
0.448383	0.1	0.000587
0.450050	0.1	0.002370
0.451717	0.1	0.006030
0.453383	0.1	0.009704
0.455050	0.1	0.012303
0.456717	0.1	0.013728
0.458383	0.1	0.014259
0.460050	0.1	0.014580
0.461717	0.1	0.015404
0.463383	0.1	0.016363
0.465050	0.1	0.016056
0.466717	0.1	0.013649
0.468383	0.1	0.009546
0.470050	0.1	0.004708
0.471717	0.1	0.000801
0.473383	0.1	-0.000112
0.475050	0.1	0.002589
0.476717	0.1	0.007544
0.478383	0.1	0.012638
0.480050	0.1	0.015735
0.481717	0.1	0.015460
0.483383	0.1	0.012475
0.485050	0.1	0.008740
0.486717	0.1	0.005565
0.488383	0.1	0.003199
0.490050	0.1	0.001537
0.491717	0.1	0.000540
0.493383	0.1	-0.000326
0.495050	0.1	-0.002566
0.496717	0.1	-0.006701
0.498383	0.1	-0.010277
0.500050	0.1	-0.009802
0.501717	0.1	-0.004410
0.503383	0.1	0.003558
0.505050	0.1	0.010706
0.506717	0.1	0.014738
0.508383	0.1	0.015353
0.510050	0.1	0.013500
0.511717	0.1	0.009942
0.513383	0.1	0.005006
0.515050	0.1	-0.000792
0.516717	0.1	-0.006841
0.518383	0.1	-0.012466
0.520050	0.1	-0.016191
0.521717	0.1	-0.016103
0.523383	0.1	-0.011604
0.525050	0.1	-0.004233
0.526717	0.1	0.003404
0.528383	0.1	0.009225
0.530050	0.1	0.012321
0.531717	0.1	0.012806
0.533383	0.1	0.011669
0.535050	0.1	0.010128
0.536717	0.1	0.008601
0.538383	0.1	0.006817
0.540050	0.1	0.004522
0.541717	0.1	0.001788
0.543383	0.1	-0.000959
0.545050	0.1	-0.003371
0.546717	0.1	-0.005467
0.548383	0.1	-0.007027
0.550050	0.1	-0.007572
0.551717	0.1	-0.007525
0.553383	0.1	-0.008089
0.555050	0.1	-0.009765
0.556717	0.1	-0.012089
0.558383	0.1	-0.014440
0.560050	0.1	-0.016275
0.561717	0.1	-0.016987
0.563383	0.1	-0.016387
0.565050	0.1	-0.014645
0.566717	0.1	-0.011856
0.568383	0.1	-0.008564
0.570050	0.1	-0.005541
0.571717	0.1	-0.002915
0.573383	0.1	-0.000708
0.575050	0.1	0.000107
0.576717	0.1	-0.001560
0.578383	0.1	-0.005197
0.580050	0.1	-0.008680
0.581717	0.1	-0.010156
0.583383	0.1	-0.009583
0.585050	0.1	-0.008321
0.586717	0.1	-0.007674
0.588383	0.1	-0.008056
0.590050	0.1	-0.009295
0.591717	0.1	-0.010910
0.593383	0.1	-0.012130
0.595050	0.1	-0.012335
0.596717	0.1	-0.011330
0.598383	0.1	-0.009458
0.600050	0.1	-0.007888
0.601717	0.1	-0.008037
0.603383	0.1	-0.010114
0.605050	0.1	-0.012615
0.606717	0.1	-0.013695
0.608383	0.1	-0.013164
0.610050	0.1	-0.012643
0.611717	0.1	-0.013951
0.613383	0.1	-0.017229
0.615050	0.1	-0.020731
0.616717	0.1	-0.022813
0.618383	0.1	-0.023115
0.620050	0.1	-0.021360
0.621717	0.1	-0.016890
0.623383	0.1	-0.010282
0.625050	0.1	-0.003986
0.626717	0.1	-0.000568
0.628383	0.1	-0.000782
0.630050	0.1	-0.003995
0.631717	0.1	-0.009187
0.633383	0.1	-0.014766
0.635050	0.1	-0.018626
0.636717	0.1	-0.019488
0.638383	0.1	-0.017732
0.640050	0.1	-0.014706
0.641717	0.1	-0.011828
0.643383	0.1	-0.010305
0.645050	0.1	-0.010733
0.646717	0.1	-0.012750
0.648383	0.1	-0.015353
0.650050	0.1	-0.017821
0.651717	0.1	-0.019735
0.653383	0.1	-0.020312
0.655050	0.1	-0.019162
0.656717	0.1	-0.016838
0.658383	0.1	-0.014021
0.660050	0.1	-0.011753
0.661717	0.1	-0.011656
0.663383	0.1	-0.014296
0.665050	0.1	-0.018296
0.666717	0.1	-0.021607
0.668383	0.1	-0.022901
0.670050	0.1	-0.021658
0.671717	0.1	-0.017704
0.673383	0.1	-0.011981
0.675050	0.1	-0.006934
0.676717	0.1	-0.004647
0.678383	0.1	-0.005085
0.680050	0.1	-0.006459
0.681717	0.1	-0.006678
0.683383	0.1	-0.004573
0.685050	0.1	-0.000112
0.686717	0.1	0.006040
0.688383	0.1	0.012130
0.690050	0.1	0.015325
0.691717	0.1	0.013639
0.693383	0.1	0.007744
0.695050	0.1	0.000331
0.696717	0.1	-0.005695
0.698383	0.1	-0.008480
0.700050	0.1	-0.007655
0.701717	0.1	-0.004186
0.703383	0.1	0.000210
0.705050	0.1	0.003763
0.706717	0.1	0.005262
0.708383	0.1	0.004536
0.710050	0.1	0.002584
0.711717	0.1	0.000759
0.713383	0.1	-0.000689
0.715050	0.1	-0.002766
0.716717	0.1	-0.006328
0.718383	0.1	-0.011190
0.720050	0.1	-0.016340
0.721717	0.1	-0.020158
0.723383	0.1	-0.020824
0.725050	0.1	-0.017523
0.726717	0.1	-0.011553
0.728383	0.1	-0.005341
0.730050	0.1	-0.000498
0.731717	0.1	0.002547
0.733383	0.1	0.003628
0.735050	0.1	0.002235
0.736717	0.1	-0.001797
0.738383	0.1	-0.007241
0.740050	0.1	-0.012200
0.741717	0.1	-0.015725
0.743383	0.1	-0.017914
0.745050	0.1	-0.018920
0.746717	0.1	-0.018543
0.748383	0.1	-0.016429
0.750050	0.1	-0.012564
0.751717	0.1	-0.008140
0.753383	0.1	-0.005048
0.755050	0.1	-0.004093
0.756717	0.1	-0.004889
0.758383	0.1	-0.006957
0.760050	0.1	-0.009905
0.761717	0.1	-0.013169
0.763383	0.1	-0.015548
0.765050	0.1	-0.015148
0.766717	0.1	-0.011306
0.768383	0.1	-0.005956
0.770050	0.1	-0.001797
0.771717	0.1	0.000177
0.773383	0.1	0.001146
0.775050	0.1	0.003087
0.776717	0.1	0.007134
0.778383	0.1	0.012713
0.780050	0.1	0.017681
0.781717	0.1	0.019600
0.783383	0.1	0.017332
0.785050	0.1	0.011730
0.786717	0.1	0.005187
0.788383	0.1	-0.000023
0.790050	0.1	-0.003581
0.791717	0.1	-0.006491
0.793383	0.1	-0.008997
0.795050	0.1	-0.010640
0.796717	0.1	-0.011716
0.798383	0.1	-0.013290
0.800050	0.1	-0.016047
0.801717	0.1	-0.019269
0.803383	0.1	-0.021299
0.805050	0.1	-0.021430
0.806717	0.1	-0.020396
0.808383	0.1	-0.018789
0.810050	0.1	-0.016512
0.811717	0.1	-0.013742
0.813383	0.1	-0.011572
0.815050	0.1	-0.011660
0.816717	0.1	-0.014636
0.818383	0.1	-0.018943
0.820050	0.1	-0.022221
0.821717	0.1	-0.023320
0.823383	0.1	-0.022408
0.825050	0.1	-0.020158
0.826717	0.1	-0.017262
0.828383	0.1	-0.014543
0.830050	0.1	-0.013211
0.831717	0.1	-0.013858
0.833383	0.1	-0.015721
0.835050	0.1	-0.017877
0.836717	0.1	-0.019916
0.838383	0.1	-0.021295
0.840050	0.1	-0.021504
0.841717	0.1	-0.020429
0.843383	0.1	-0.018012
0.845050	0.1	-0.014687
0.846717	0.1	-0.011832
0.848383	0.1	-0.010785
0.850050	0.1	-0.011842
0.851717	0.1	-0.014594
0.853383	0.1	-0.018491
0.855050	0.1	-0.022496
0.856717	0.1	-0.025206
0.858383	0.1	-0.025784
0.860050	0.1	-0.024284
0.861717	0.1	-0.021323
0.863383	0.1	-0.018231
0.865050	0.1	-0.016848
0.866717	0.1	-0.018305
0.868383	0.1	-0.021900
0.870050	0.1	-0.025509
0.871717	0.1	-0.027479
0.873383	0.1	-0.027604
0.875050	0.1	-0.026412
0.876717	0.1	-0.024238
0.878383	0.1	-0.021053
0.880050	0.1	-0.017127
0.881717	0.1	-0.013858
0.883383	0.1	-0.012950
0.885050	0.1	-0.014505
0.886717	0.1	-0.017108
0.888383	0.1	-0.019912
0.890050	0.1	-0.023157
0.891717	0.1	-0.026533
0.893383	0.1	-0.028657
0.895050	0.1	-0.028033
0.896717	0.1	-0.023963
0.898383	0.1	-0.017122
0.900050	0.1	-0.009383
0.901717	0.1	-0.003017
0.903383	0.1	-0.000093
0.905050	0.1	-0.001229
0.906717	0.1	-0.004703
0.908383	0.1	-0.007483
0.910050	0.1	-0.007302
0.911717	0.1	-0.004396
0.913383	0.1	-0.001807
0.915050	0.1	-0.003101
0.916717	0.1	-0.009015
0.918383	0.1	-0.016885
0.920050	0.1	-0.023469
0.921717	0.1	-0.026952
0.923383	0.1	-0.026580
0.925050	0.1	-0.023055
0.926717	0.1	-0.018622
0.928383	0.1	-0.015227
0.930050	0.1	-0.013486
0.931717	0.1	-0.012908
0.933383	0.1	-0.012065
0.935050	0.1	-0.009616
0.936717	0.1	-0.005928
0.938383	0.1	-0.002375
0.940050	0.1	0.000694
0.941717	0.1	0.003320
0.943383	0.1	0.004279
0.945050	0.1	0.001905
0.946717	0.1	-0.003856
0.948383	0.1	-0.010687
0.950050	0.1	-0.015697
0.951717	0.1	-0.018314
0.953383	0.1	-0.020079
0.955050	0.1	-0.021602
0.956717	0.1	-0.021695
0.958383	0.1	-0.019330
0.960050	0.1	-0.015344
0.961717	0.1	-0.012000
0.963383	0.1	-0.011069
0.965050	0.1	-0.012545
0.966717	0.1	-0.014985
0.968383	0.1	-0.016685
0.970050	0.1	-0.016750
0.971717	0.1	-0.015325
0.973383	0.1	-0.012740
0.975050	0.1	-0.009146
0.976717	0.1	-0.005574
0.978383	0.1	-0.004019
0.980050	0.1	-0.005327
0.981717	0.1	-0.008103
0.983383	0.1	-0.009993
0.985050	0.1	-0.009509
0.986717	0.1	-0.007120
0.988383	0.1	-0.004908
0.990050	0.1	-0.004764
0.991717	0.1	-0.006906
0.993383	0.1	-0.010179
0.995050	0.1	-0.013337
0.996717	0.1	-0.016023
0.998383	0.1	-0.018291
1.000050	0.1	-0.019316
1.001717	0.1	-0.017602
1.003383	0.1	-0.012652
1.005050	0.1	-0.005905
1.006717	0.1	-0.000028
1.008383	0.1	0.002505
1.010050	0.1	0.000992
1.011717	0.1	-0.003171
1.013383	0.1	-0.008103
1.015050	0.1	-0.012866
1.016717	0.1	-0.017174
1.018383	0.1	-0.020484
1.020050	0.1	-0.022231
1.021717	0.1	-0.022352
1.023383	0.1	-0.021267
1.025050	0.1	-0.019888
1.026717	0.1	-0.019297
1.028383	0.1	-0.019851
1.030050	0.1	-0.020643
1.031717	0.1	-0.020210
1.033383	0.1	-0.017933
1.035050	0.1	-0.014529
1.036717	0.1	-0.011274
1.038383	0.1	-0.009136
1.040050	0.1	-0.008317
1.041717	0.1	-0.008256
1.043383	0.1	-0.008480
1.045050	0.1	-0.009462
1.046717	0.1	-0.011879
1.048383	0.1	-0.015143
1.050050	0.1	-0.017774
1.051717	0.1	-0.019362
1.053383	0.1	-0.020904
1.055050	0.1	-0.023157
1.056717	0.1	-0.025597
1.058383	0.1	-0.027088
1.060050	0.1	-0.027139
1.061717	0.1	-0.026650
1.063383	0.1	-0.027809
1.065050	0.1	-0.032242
1.066717	0.1	-0.038790
1.068383	0.1	-0.044107
1.070050	0.1	-0.045300
1.071717	0.1	-0.041351
1.073383	0.1	-0.033560
1.075050	0.1	-0.025039
1.076717	0.1	-0.018789
1.078383	0.1	-0.016363
1.080050	0.1	-0.017663
1.081717	0.1	-0.021267
1.083383	0.1	-0.025448
1.085050	0.1	-0.028638
1.086717	0.1	-0.029379
1.088383	0.1	-0.027483
1.090050	0.1	-0.024661
1.091717	0.1	-0.022701
1.093383	0.1	-0.022263
1.095050	0.1	-0.023376
1.096717	0.1	-0.025476
1.098383	0.1	-0.027255
1.100050	0.1	-0.027656
1.101717	0.1	-0.026496
1.103383	0.1	-0.024270
1.105050	0.1	-0.022007
1.106717	0.1	-0.020741
1.108383	0.1	-0.020876
1.110050	0.1	-0.022370
1.111717	0.1	-0.024792
1.113383	0.1	-0.027348
1.115050	0.1	-0.029732
1.116717	0.1	-0.032326
1.118383	0.1	-0.034887
1.120050	0.1	-0.036322
1.121717	0.1	-0.036065
1.123383	0.1	-0.034757
1.125050	0.1	-0.033290
1.126717	0.1	-0.031623
1.128383	0.1	-0.028941
1.130050	0.1	-0.024815
1.131717	0.1	-0.020135
1.133383	0.1	-0.017323
1.135050	0.1	-0.018538
1.136717	0.1	-0.023041
1.138383	0.1	-0.028079
1.140050	0.1	-0.032061
1.141717	0.1	-0.035297
1.143383	0.1	-0.038170
1.145050	0.1	-0.039944
1.146717	0.1	-0.039381
1.148383	0.1	-0.036145
1.150050	0.1	-0.031767
1.151717	0.1	-0.028592
1.153383	0.1	-0.027223
1.155050	0.1	-0.026124
1.156717	0.1	-0.023879
1.158383	0.1	-0.020820
1.160050	0.1	-0.018706
1.161717	0.1	-0.019302
1.163383	0.1	-0.022547
1.165050	0.1	-0.026342
1.166717	0.1	-0.028061
1.168383	0.1	-0.026268
1.170050	0.1	-0.021639
1.171717	0.1	-0.016382
1.173383	0.1	-0.012410
1.175050	0.1	-0.010384
1.176717	0.1	-0.010342
1.178383	0.1	-0.012605
1.180050	0.1	-0.017271
1.181717	0.1	-0.023129
1.183383	0.1	-0.028466
1.185050	0.1	-0.032373
1.186717	0.1	-0.034454
1.188383	0.1	-0.034249
1.190050	0.1	-0.031660
1.191717	0.1	-0.027493
1.193383	0.1	-0.023027
1.195050	0.1	-0.019418
1.196717	0.1	-0.017248
1.198383	0.1	-0.015786
1.200050	0.1	-0.013523
1.201717	0.1	-0.010105
1.203383	0.1	-0.006561
1.205050	0.1	-0.003655
1.206717	0.1	-0.001332
1.208383	0.1	0.000522
1.210050	0.1	0.002082
1.211717	0.1	0.003739
1.213383	0.1	0.005052
1.215050	0.1	0.004903
1.216717	0.1	0.002887
1.218383	0.1	-0.000587
1.220050	0.1	-0.004503
1.221717	0.1	-0.007236
1.223383	0.1	-0.007916
1.225050	0.1	-0.007218
1.226717	0.1	-0.006151
1.228383	0.1	-0.005472
1.230050	0.1	-0.006035
1.231717	0.1	-0.008317
1.233383	0.1	-0.012070
1.235050	0.1	-0.017118
1.236717	0.1	-0.023195
1.238383	0.1	-0.028727
1.240050	0.1	-0.031707
1.241717	0.1	-0.031879
1.243383	0.1	-0.030324
1.245050	0.1	-0.027805
1.246717	0.1	-0.024452
1.248383	0.1	-0.020200
1.250050	0.1	-0.015511
1.251717	0.1	-0.011781
1.253383	0.1	-0.010300
1.255050	0.1	-0.010808
1.256717	0.1	-0.011907
1.258383	0.1	-0.012778
1.260050	0.1	-0.013476
1.261717	0.1	-0.013807
1.263383	0.1	-0.013248
1.265050	0.1	-0.011367
1.266717	0.1	-0.007581
1.268383	0.1	-0.001825
1.270050	0.1	0.004144
1.271717	0.1	0.007548
1.273383	0.1	0.006817
1.275050	0.1	0.002598
1.276717	0.1	-0.002696
1.278383	0.1	-0.006398
1.280050	0.1	-0.007632
1.281717	0.1	-0.007590
1.283383	0.1	-0.007441
1.285050	0.1	-0.007162
1.286717	0.1	-0.006636
1.288383	0.1	-0.006780
1.290050	0.1	-0.008927
1.291717	0.1	-0.013132
1.293383	0.1	-0.018091
1.295050	0.1	-0.022794
1.296717	0.1	-0.026752
1.298383	0.1	-0.028983
1.300050	0.1	-0.028359
1.301717	0.1	-0.025067
1.303383	0.1	-0.020876
1.305050	0.1	-0.017704
1.306717	0.1	-0.016484
1.308383	0.1	-0.017146
1.310050	0.1	-0.019027
1.311717	0.1	-0.021155
1.313383	0.1	-0.022859
1.315050	0.1	-0.024037
1.316717	0.1	-0.024559
1.318383	0.1	-0.024219
1.320050	0.1	-0.023250
1.321717	0.1	-0.021406
1.323383	0.1	-0.016931
1.325050	0.1	-0.007995
1.326717	0.1	0.005295
1.328383	0.1	0.021136
1.330050	0.1	0.037909
1.331717	0.1	0.055498
1.333383	0.1	0.074445
1.335050	0.1	0.093756
1.336717	0.1	0.110613
1.338383	0.1	0.122613
1.340050	0.1	0.129361
1.341717	0.1	0.131913
1.343383	0.1	0.131647
1.345050	0.1	0.129752
1.346717	0.1	0.127023
1.348383	0.1	0.123894
1.350050	0.1	0.120071
1.351717	0.1	0.114227
1.353383	0.1	0.105342
1.355050	0.1	0.094092
1.356717	0.1	0.082119
1.358383	0.1	0.070352
1.360050	0.1	0.059255
1.361717	0.1	0.049965
1.363383	0.1	0.043134
1.365050	0.1	0.037272
1.366717	0.1	0.030282
1.368383	0.1	0.021849
1.370050	0.1	0.013201
1.371717	0.1	0.005299
1.373383	0.1	-0.001905
1.375050	0.1	-0.008750
1.376717	0.1	-0.014850
1.378383	0.1	-0.019125
1.380050	0.1	-0.020857
1.381717	0.1	-0.020876
1.383383	0.1	-0.021439
1.385050	0.1	-0.024261
1.386717	0.1	-0.029113
1.388383	0.1	-0.034743
1.390050	0.1	-0.040065
1.391717	0.1	-0.044187
1.393383	0.1	-0.046403
1.395050	0.1	-0.046822
1.396717	0.1	-0.046147
1.398383	0.1	-0.044815
1.400050	0.1	-0.043041
1.401717	0.1	-0.041486
1.403383	0.1	-0.041388
1.405050	0.1	-0.043423
1.406717	0.1	-0.046282
1.408383	0.1	-0.047782
1.410050	0.1	-0.047479
1.411717	0.1	-0.046347
1.413383	0.1	-0.044480
1.415050	0.1	-0.041141
1.416717	0.1	-0.036405
1.418383	0.1	-0.031423
1.420050	0.1	-0.027842
1.421717	0.1	-0.026827
1.423383	0.1	-0.028089
1.425050	0.1	-0.030217
1.426717	0.1	-0.031530
1.428383	0.1	-0.030077
1.430050	0.1	-0.024019
1.431717	0.1	-0.013439
1.433383	0.1	-0.001006
1.435050	0.1	0.010263
1.436717	0.1	0.019646
1.438383	0.1	0.028736
1.440050	0.1	0.039553
1.441717	0.1	0.052969
1.443383	0.1	0.068252
1.445050	0.1	0.083810
1.446717	0.1	0.098418
1.448383	0.1	0.111666
1.450050	0.1	0.123545
1.451717	0.1	0.134483
1.453383	0.1	0.145449
1.455050	0.1	0.156872
1.456717	0.1	0.168104
1.458383	0.1	0.178795
1.460050	0.1	0.189636
1.461717	0.1	0.201073
1.463383	0.1	0.212290
1.465050	0.1	0.222214
1.466717	0.1	0.230828
1.468383	0.1	0.238619
1.470050	0.1	0.245650
1.471717	0.1	0.251890
1.473383	0.1	0.257697
1.475050	0.1	0.263923
1.476717	0.1	0.271280
1.478383	0.1	0.279695
1.480050	0.1	0.288798
1.481717	0.1	0.298521
1.483383	0.1	0.308333
1.485050	0.1	0.317143
1.486717	0.1	0.324440
1.488383	0.1	0.330517
1.490050	0.1	0.336105
1.491717	0.1	0.341837
1.493383	0.1	0.347649
1.495050	0.1	0.352836
1.496717	0.1	0.357190
1.498383	0.1	0.361847
1.500050	0.1	0.368301
1.501717	0.1	0.376939
1.503383	0.1	0.387151
1.505050	0.1	0.397931
1.506717	0.1	0.408413
1.508383	0.1	0.418616
1.510050	0.1	0.429181
1.511717	0.1	0.440637
1.513383	0.1	0.453261
1.515050	0.1	0.467082
1.516717	0.1	0.481620
1.518383	0.1	0.496143
1.520050	0.1	0.510290
1.521717	0.1	0.524032
1.523383	0.1	0.537550
1.525050	0.1	0.551031
1.526717	0.1	0.564153
1.528383	0.1	0.576349
1.530050	0.1	0.587548
1.531717	0.1	0.598184
1.533383	0.1	0.608922
1.535050	0.1	0.620270
1.536717	0.1	0.632331
1.538383	0.1	0.645206
1.540050	0.1	0.658859
1.541717	0.1	0.672447
1.543383	0.1	0.684354
1.545050	0.1	0.693407
1.546717	0.1	0.700159
1.548383	0.1	0.706213
1.550050	0.1	0.712587
1.551717	0.1	0.719302
1.553383	0.1	0.726040
1.555050	0.1	0.732462
1.556717	0.1	0.738036
1.558383	0.1	0.742460
1.560050	0.1	0.746744
1.561717	0.1	0.753049
1.563383	0.1	0.763391
1.565050	0.1	0.778600
1.566717	0.1	0.798106
1.568383	0.1	0.820402
1.570050	0.1	0.843727
1.571717	0.1	0.866060
1.573383	0.1	0.885585
1.575050	0.1	0.902084
1.576717	0.1	0.917297
1.578383	0.1	0.933213
1.580050	0.1	0.949879
1.581717	0.1	0.965209
1.583383	0.1	0.976925
1.585050	0.1	0.984329
1.586717	0.1	0.988832
1.588383	0.1	0.992455
1.590050	0.1	0.995137
1.591717	0.1	0.994247
1.593383	0.1	0.986969
1.595050	0.1	0.972156
1.596717	0.1	0.949916
1.598383	0.1	0.920682
1.600050	0.1	0.885762
1.601717	0.1	0.848793
1.603383	0.1	0.816020
1.605050	0.1	0.794968
1.606717	0.1	0.793356
1.608383	0.1	0.819149
1.610050	0.1	0.881106
1.611717	0.1	0.988636
1.613383	0.1	1.149848
1.615050	0.1	1.368546
1.616717	0.1	1.642001
1.618383	0.1	1.960830
1.620050	0.1	2.310905
1.621717	0.1	2.675289
1.623383	0.1	3.035744
1.625050	0.1	3.375919
1.626717	0.1	3.685355
1.628383	0.1	3.960724
1.630050	0.1	4.203296
1.631717	0.1	4.415372
1.633383	0.1	4.598908
1.635050	0.1	4.756856
1.636717	0.1	4.894538
1.638383	0.1	5.017687
1.640050	0.1	5.129441
1.641717	0.1	5.230689
1.643383	0.1	5.322825
1.645050	0.1	5.408446
1.646717	0.1	5.489159
1.648383	0.1	5.564084
1.650050	0.1	5.630311
1.651717	0.1	5.684346
1.653383	0.1	5.723764
1.655050	0.1	5.747927
1.656717	0.1	5.757678
1.658383	0.1	5.754274
1.660050	0.1	5.738470
1.661717	0.1	5.710698
1.663383	0.1	5.671242
1.665050	0.1	5.620169
1.666717	0.1	5.558170
1.668383	0.1	5.487329
1.670050	0.1	5.410118
1.671717	0.1	5.328069
1.673383	0.1	5.241958
1.675050	0.1	5.152137
1.676717	0.1	5.057841
1.678383	0.1	4.957155
1.680050	0.1	4.848382
1.681717	0.1	4.731496
1.683383	0.1	4.608580
1.685050	0.1	4.482660
1.686717	0.1	4.356191
1.688383	0.1	4.230482
1.690050	0.1	4.105675
1.691717	0.1	3.980752
1.693383	0.1	3.854255
1.695050	0.1	3.724862
1.696717	0.1	3.591701
1.698383	0.1	3.455910
1.700050	0.1	3.320966
1.701717	0.1	3.190045
1.703383	0.1	3.064168
1.705050	0.1	2.942528
1.706717	0.1	2.823253
1.708383	0.1	2.704631
1.710050	0.1	2.586427
1.711717	0.1	2.469881
1.713383	0.1	2.356623
1.715050	0.1	2.247267
1.716717	0.1	2.140966
1.718383	0.1	2.036891
1.720050	0.1	1.936015
1.721717	0.1	1.840028
1.723383	0.1	1.749033
1.725050	0.1	1.661573
1.726717	0.1	1.576762
1.728383	0.1	1.495373
1.730050	0.1	1.418479
1.731717	0.1	1.345905
1.733383	0.1	1.276596
1.735050	0.1	1.209765
1.736717	0.1	1.145033
1.738383	0.1	1.081945
1.740050	0.1	1.020450
1.741717	0.1	0.961786
1.743383	0.1	0.907774
1.745050	0.1	0.859206
1.746717	0.1	0.815671
1.748383	0.1	0.776714
1.750050	0.1	0.742096
1.751717	0.1	0.710860
1.753383	0.1	0.681514
1.755050	0.1	0.653476
1.756717	0.1	0.627097
1.758383	0.1	0.602445
1.760050	0.1	0.578975
1.761717	0.1	0.556284
1.763383	0.1	0.534374
1.765050	0.1	0.513247
1.766717	0.1	0.493149
1.768383	0.1	0.474826
1.770050	0.1	0.458853
1.771717	0.1	0.445480
1.773383	0.1	0.434890
1.775050	0.1	0.426657
1.776717	0.1	0.419621
1.778383	0.1	0.412632
1.780050	0.1	0.405009
1.781717	0.1	0.396580
1.783383	0.1	0.387533
1.785050	0.1	0.378587
1.786717	0.1	0.371016
1.788383	0.1	0.365344
1.790050	0.1	0.360799
1.791717	0.1	0.356571
1.793383	0.1	0.352105
1.795050	0.1	0.345982
1.796717	0.1	0.336771
1.798383	0.1	0.325115
1.800050	0.1	0.313409
1.801717	0.1	0.304040
1.803383	0.1	0.298275
1.805050	0.1	0.295467
1.806717	0.1	0.293143
1.808383	0.1	0.288691
1.810050	0.1	0.281301
1.811717	0.1	0.272393
1.813383	0.1	0.264239
1.815050	0.1	0.258130
1.816717	0.1	0.253539
1.818383	0.1	0.248947
1.820050	0.1	0.243168
1.821717	0.1	0.235862
1.823383	0.1	0.227462
1.825050	0.1	0.219494
1.826717	0.1	0.213962
1.828383	0.1	0.211089
1.830050	0.1	0.208556
1.831717	0.1	0.204220
1.833383	0.1	0.198968
1.835050	0.1	0.195745
1.836717	0.1	0.196276
1.838383	0.1	0.199801
1.840050	0.1	0.204309
1.841717	0.1	0.208127
1.843383	0.1	0.210823
1.845050	0.1	0.213315
1.846717	0.1	0.216989
1.848383	0.1	0.222502
1.850050	0.1	0.229832
1.851717	0.1	0.238786
1.853383	0.1	0.248686
1.855050	0.1	0.258288
1.856717	0.1	0.266670
1.858383	0.1	0.273907
1.860050	0.1	0.281017
1.861717	0.1	0.289492
1.863383	0.1	0.300896
1.865050	0.1	0.316473
1.866717	0.1	0.336254
1.868383	0.1	0.358513
1.870050	0.1	0.381339
1.871717	0.1	0.404706
1.873383	0.1	0.429666
1.875050	0.1	0.456488
1.876717	0.1	0.484972
1.878383	0.1	0.515156
1.880050	0.1	0.546770
1.881717	0.1	0.578859
1.883383	0.1	0.610547
1.885050	0.1	0.641877
1.886717	0.1	0.673705
1.888383	0.1	0.706697
1.890050	0.1	0.739885
1.891717	0.1	0.770651
1.893383	0.1	0.796788
1.895050	0.1	0.817501
1.896717	0.1	0.832644
1.898383	0.1	0.842791
1.900050	0.1	0.849590
1.901717	0.1	0.854274
1.903383	0.1	0.856537
1.905050	0.1	0.855341
1.906717	0.1	0.849213
1.908383	0.1	0.836495
1.910050	0.1	0.817645
1.911717	0.1	0.796658
1.913383	0.1	0.778539
1.915050	0.1	0.765240
1.916717	0.1	0.754697
1.918383	0.1	0.743307
1.920050	0.1	0.728336
1.921717	0.1	0.708550
1.923383	0.1	0.684555
1.925050	0.1	0.659050
1.926717	0.1	0.635572
1.928383	0.1	0.615930
1.930050	0.1	0.599138
1.931717	0.1	0.582929
1.933383	0.1	0.565983
1.935050	0.1	0.548051
1.936717	0.1	0.528735
1.938383	0.1	0.507375
1.940050	0.1	0.484455
1.941717	0.1	0.462416
1.943383	0.1	0.443878
1.945050	0.1	0.429037
1.946717	0.1	0.415798
1.948383	0.1	0.402452
1.950050	0.1	0.389200
1.951717	0.1	0.376841
1.953383	0.1	0.365474
1.955050	0.1	0.355155
1.956717	0.1	0.346461
1.958383	0.1	0.339742
1.960050	0.1	0.334331
1.961717	0.1	0.328431
1.963383	0.1	0.320058
1.965050	0.1	0.308999
1.966717	0.1	0.296966
1.968383	0.1	0.285450
1.970050	0.1	0.274414
1.971717	0.1	0.263406
1.973383	0.1	0.252989
1.975050	0.1	0.243899
1.976717	0.1	0.235187
1.978383	0.1	0.224942
1.980050	0.1	0.212928
1.981717	0.1	0.201273
1.983383	0.1	0.192886
1.985050	0.1	0.189017
1.986717	0.1	0.188099
1.988383	0.1	0.187117
1.990050	0.1	0.183647
1.991717	0.1	0.176877
1.993383	0.1	0.167834
1.995050	0.1	0.158399
1.996717	0.1	0.149715
1.998383	0.1	0.141803
2.000050	0.1	0.134353
2.001717	0.1	0.127279
2.003383	0.1	0.120755
2.005050	0.1	0.115233
2.006717	0.1	0.111461
2.008383	0.1	0.109822
2.010050	0.1	0.109649
2.011717	0.1	0.109910
2.013383	0.1	0.110278
2.015050	0.1	0.110590
2.016717	0.1	0.110394
2.018383	0.1	0.109477
2.020050	0.1	0.107703
2.021717	0.1	0.104555
2.023383	0.1	0.099964
2.025050	0.1	0.095107
2.026717	0.1	0.091433
2.028383	0.1	0.089267
2.030050	0.1	0.088187
2.031717	0.1	0.087889
2.033383	0.1	0.087917
2.035050	0.1	0.087400
2.036717	0.1	0.085244
2.038383	0.1	0.080559
2.040050	0.1	0.073663
2.041717	0.1	0.066357
2.043383	0.1	0.060499
2.045050	0.1	0.056657
2.046717	0.1	0.054510
2.048383	0.1	0.053896
2.050050	0.1	0.054804
2.051717	0.1	0.056704
2.053383	0.1	0.058427
2.055050	0.1	0.058971
2.056717	0.1	0.058180
2.058383	0.1	0.056229
2.060050	0.1	0.052489
2.061717	0.1	0.045993
2.063383	0.1	0.037425
2.065050	0.1	0.029164
2.066717	0.1	0.023274
2.068383	0.1	0.020564
2.070050	0.1	0.021108
2.071717	0.1	0.024205
2.073383	0.1	0.028089
2.075050	0.1	0.030715
2.076717	0.1	0.030869
2.078383	0.1	0.028824
2.080050	0.1	0.025807
2.081717	0.1	0.022477
2.083383	0.1	0.018547
2.085050	0.1	0.013905
2.086717	0.1	0.009565
2.088383	0.1	0.007185
2.090050	0.1	0.007316
2.091717	0.1	0.008470
2.093383	0.1	0.008689
2.095050	0.1	0.007544
2.096717	0.1	0.005942
2.098383	0.1	0.005024
2.100050	0.1	0.005662
2.101717	0.1	0.007879
2.103383	0.1	0.010240
2.105050	0.1	0.010449
2.106717	0.1	0.007292
2.108383	0.1	0.001644
2.110050	0.1	-0.004391
2.111717	0.1	-0.008694
2.113383	0.1	-0.010175
2.115050	0.1	-0.009681
2.116717	0.1	-0.009113
2.118383	0.1	-0.009406
2.120050	0.1	-0.009956
2.121717	0.1	-0.009574
2.123383	0.1	-0.007865
2.125050	0.1	-0.005537
2.126717	0.1	-0.003283
2.128383	0.1	-0.000689
2.130050	0.1	0.003041
2.131717	0.1	0.007437
2.133383	0.1	0.010668
2.135050	0.1	0.011264
2.136717	0.1	0.009327
2.138383	0.1	0.006445
2.140050	0.1	0.004820
2.141717	0.1	0.006217
2.143383	0.1	0.011120
2.145050	0.1	0.018147
2.146717	0.1	0.024387
2.148383	0.1	0.027390
2.150050	0.1	0.027348
2.151717	0.1	0.026776
2.153383	0.1	0.027912
2.155050	0.1	0.030943
2.156717	0.1	0.034655
2.158383	0.1	0.037593
2.160050	0.1	0.038808
2.161717	0.1	0.038361
2.163383	0.1	0.037048
2.165050	0.1	0.035702
2.166717	0.1	0.034934
2.168383	0.1	0.035204
2.170050	0.1	0.036634
2.171717	0.1	0.039060
2.173383	0.1	0.042678
2.175050	0.1	0.047875
2.176717	0.1	0.053793
2.178383	0.1	0.058757
2.180050	0.1	0.062040
2.181717	0.1	0.063586
2.183383	0.1	0.062864
2.185050	0.1	0.059716
2.186717	0.1	0.055516
2.188383	0.1	0.052168
2.190050	0.1	0.050445
2.191717	0.1	0.050375
2.193383	0.1	0.051744
2.195050	0.1	0.053546
2.196717	0.1	0.054426
2.198383	0.1	0.054142
2.200050	0.1	0.053877
2.201717	0.1	0.055106
2.203383	0.1	0.058590
2.205050	0.1	0.064080
2.206717	0.1	0.070487
2.208383	0.1	0.076406
2.210050	0.1	0.080513
2.211717	0.1	0.081388
2.213383	0.1	0.078199
2.215050	0.1	0.072243
2.216717	0.1	0.066725
2.218383	0.1	0.064583
2.220050	0.1	0.066794
2.221717	0.1	0.072005
2.223383	0.1	0.077267
2.225050	0.1	0.080215
2.226717	0.1	0.080969
2.228383	0.1	0.081728
2.230050	0.1	0.084150
2.231717	0.1	0.087819
2.233383	0.1	0.091419
2.235050	0.1	0.094324
2.236717	0.1	0.096620
2.238383	0.1	0.098771
2.240050	0.1	0.101221
2.241717	0.1	0.103689
2.243383	0.1	0.105472
2.245050	0.1	0.105835
2.246717	0.1	0.103889
2.248383	0.1	0.099400
2.250050	0.1	0.093980
2.251717	0.1	0.090399
2.253383	0.1	0.090660
2.255050	0.1	0.094720
2.256717	0.1	0.100643
2.258383	0.1	0.105617
2.260050	0.1	0.107298
2.261717	0.1	0.105100
2.263383	0.1	0.100187
2.265050	0.1	0.094487
2.266717	0.1	0.089947
2.268383	0.1	0.087852
2.270050	0.1	0.088103
2.271717	0.1	0.089877
2.273383	0.1	0.092662
2.275050	0.1	0.095568
2.276717	0.1	0.096676
2.278383	0.1	0.094823
2.280050	0.1	0.091391
2.281717	0.1	0.089416
2.283383	0.1	0.090594
2.285050	0.1	0.093528
2.286717	0.1	0.095298
2.288383	0.1	0.094478
2.290050	0.1	0.092098
2.291717	0.1	0.090259
2.293383	0.1	0.090348
2.295050	0.1	0.092252
2.296717	0.1	0.094939
2.298383	0.1	0.097714
2.300050	0.1	0.100550
2.301717	0.1	0.103060
2.303383	0.1	0.103884
2.305050	0.1	0.101817
2.306717	0.1	0.097202
2.308383	0.1	0.091828
2.310050	0.1	0.087554
2.311717	0.1	0.085039
2.313383	0.1	0.083745
2.315050	0.1	0.082985
2.316717	0.1	0.082063
2.318383	0.1	0.079488
2.320050	0.1	0.074171
2.321717	0.1	0.067400
2.323383	0.1	0.061770
2.325050	0.1	0.058650
2.326717	0.1	0.057886
2.328383	0.1	0.058874
2.330050	0.1	0.061123
2.331717	0.1	0.064317
2.333383	0.1	0.068177
2.335050	0.1	0.072247
2.336717	0.1	0.076103
2.338383	0.1	0.080029
2.340050	0.1	0.084480
2.341717	0.1	0.088434
2.343383	0.1	0.089933
2.345050	0.1	0.088410
2.346717	0.1	0.085034
2.348383	0.1	0.081416
2.350050	0.1	0.078850
2.351717	0.1	0.077486
2.353383	0.1	0.075577
2.355050	0.1	0.070943
2.356717	0.1	0.063325
2.358383	0.1	0.054454
2.360050	0.1	0.046520
2.361717	0.1	0.041081
2.363383	0.1	0.038282
2.365050	0.1	0.037220
2.366717	0.1	0.037733
2.368383	0.1	0.040391
2.370050	0.1	0.044922
2.371717	0.1	0.050305
2.373383	0.1	0.055851
2.375050	0.1	0.060964
2.376717	0.1	0.064461
2.378383	0.1	0.064932
2.380050	0.1	0.061649
2.381717	0.1	0.054953
2.383383	0.1	0.046138
2.385050	0.1	0.037202
2.386717	0.1	0.030356
2.388383	0.1	0.027125
2.390050	0.1	0.028126
2.391717	0.1	0.032946
2.393383	0.1	0.039600
2.395050	0.1	0.045188
2.396717	0.1	0.047665
2.398383	0.1	0.046832
2.400050	0.1	0.043754
2.401717	0.1	0.039772
2.403383	0.1	0.036163
2.405050	0.1	0.033905
2.406717	0.1	0.033011
2.408383	0.1	0.032494
2.410050	0.1	0.031153
2.411717	0.1	0.027991
2.413383	0.1	0.022855
2.415050	0.1	0.017243
2.416717	0.1	0.013458
2.418383	0.1	0.012615
2.420050	0.1	0.013867
2.421717	0.1	0.015069
2.423383	0.1	0.014361
2.425050	0.1	0.011902
2.426717	0.1	0.010007
2.428383	0.1	0.010924
2.430050	0.1	0.014557
2.431717	0.1	0.018720
2.433383	0.1	0.021150
2.435050	0.1	0.021099
2.436717	0.1	0.019511
2.438383	0.1	0.017583
2.440050	0.1	0.015167
2.441717	0.1	0.011441
2.443383	0.1	0.006934
2.445050	0.1	0.003302
2.446717	0.1	0.000857
2.448383	0.1	-0.002021
2.450050	0.1	-0.006133
2.451717	0.1	-0.009909
2.453383	0.1	-0.011660
2.455050	0.1	-0.012005
2.456717	0.1	-0.012964
2.458383	0.1	-0.015050
2.460050	0.1	-0.016852
2.461717	0.1	-0.017192
2.463383	0.1	-0.016000
2.465050	0.1	-0.013658
2.466717	0.1	-0.010943
2.468383	0.1	-0.009732
2.470050	0.1	-0.012219
2.471717	0.1	-0.018724
2.473383	0.1	-0.027320
2.475050	0.1	-0.035609
2.476717	0.1	-0.041556
2.478383	0.1	-0.043646
2.480050	0.1	-0.041667
2.481717	0.1	-0.036708
2.483383	0.1	-0.030333
2.485050	0.1	-0.024042
2.486717	0.1	-0.018734
2.488383	0.1	-0.014850
2.490050	0.1	-0.013104
2.491717	0.1	-0.013644
2.493383	0.1	-0.015185
2.495050	0.1	-0.016224
2.496717	0.1	-0.016275
2.498383	0.1	-0.015381
2.500050	0.1	-0.013532
2.501717	0.1	-0.011418
2.503383	0.1	-0.010468
2.505050	0.1	-0.010929
2.506717	0.1	-0.011204
2.508383	0.1	-0.009858
2.510050	0.1	-0.007269
2.511717	0.1	-0.005336
2.513383	0.1	-0.005946
2.515050	0.1	-0.009383
2.516717	0.1	-0.014189
2.518383	0.1	-0.018622
2.520050	0.1	-0.021919
2.521717	0.1	-0.024596
2.523383	0.1	-0.027390
2.525050	0.1	-0.030217
2.526717	0.1	-0.032499
2.528383	0.1	-0.033597
2.530050	0.1	-0.032946
2.531717	0.1	-0.030594
2.533383	0.1	-0.027400
2.535050	0.1	-0.024755
2.536717	0.1	-0.024033
2.538383	0.1	-0.025630
2.540050	0.1	-0.028270
2.541717	0.1	-0.030161
2.543383	0.1	-0.031143
2.545050	0.1	-0.032806
2.546717	0.1	-0.036284
2.548383	0.1	-0.041202
2.550050	0.1	-0.046347
2.551717	0.1	-0.050282
2.553383	0.1	-0.051828
2.555050	0.1	-0.050878
2.556717	0.1	-0.048429
2.558383	0.1	-0.045900
2.560050	0.1	-0.044340
2.561717	0.1	-0.043791
2.563383	0.1	-0.043395
2.565050	0.1	-0.042375
2.566717	0.1	-0.040578
2.568383	0.1	-0.038510
2.570050	0.1	-0.037006
2.571717	0.1	-0.036196
2.573383	0.1	-0.035306
2.575050	0.1	-0.034114
2.576717	0.1	-0.033379
2.578383	0.1	-0.033318
2.580050	0.1	-0.033374
2.581717	0.1	-0.033518
2.583383	0.1	-0.034780
2.585050	0.1	-0.037989
2.586717	0.1	-0.042412
2.588383	0.1	-0.046096
2.590050	0.1	-0.047204
2.591717	0.1	-0.044755
2.593383	0.1	-0.039106
2.595050	0.1	-0.032266
2.596717	0.1	-0.026976
2.598383	0.1	-0.024922
2.600050	0.1	-0.025691
2.601717	0.1	-0.027497
2.603383	0.1	-0.029295
2.605050	0.1	-0.031586
2.606717	0.1	-0.034771
2.608383	0.1	-0.037970
2.610050	0.1	-0.040187
2.611717	0.1	-0.041695
2.613383	0.1	-0.043283
2.615050	0.1	-0.044657
2.616717	0.1	-0.044852
2.618383	0.1	-0.044177
2.620050	0.1	-0.044117
2.621717	0.1	-0.044745
2.623383	0.1	-0.044187
2.625050	0.1	-0.041015
2.626717	0.1	-0.035991
2.628383	0.1	-0.031558
2.630050	0.1	-0.030035
2.631717	0.1	-0.031954
2.633383	0.1	-0.036019
2.635050	0.1	-0.040238
2.636717	0.1	-0.042771
2.638383	0.1	-0.042543
2.640050	0.1	-0.039735
2.641717	0.1	-0.035553
2.643383	0.1	-0.031628
2.645050	0.1	-0.029034
2.646717	0.1	-0.027721
2.648383	0.1	-0.027125
2.650050	0.1	-0.026999
2.651717	0.1	-0.027376
2.653383	0.1	-0.028289
2.655050	0.1	-0.029677
2.656717	0.1	-0.031670
2.658383	0.1	-0.034729
2.660050	0.1	-0.039120
2.661717	0.1	-0.044098
2.663383	0.1	-0.047609
2.665050	0.1	-0.047269
2.666717	0.1	-0.042664
2.668383	0.1	-0.036340
2.670050	0.1	-0.031362
2.671717	0.1	-0.028852
2.673383	0.1	-0.028312
2.675050	0.1	-0.028987
2.676717	0.1	-0.030166
2.678383	0.1	-0.030803
2.680050	0.1	-0.029919
2.681717	0.1	-0.027069
2.683383	0.1	-0.022282
2.685050	0.1	-0.016177
2.686717	0.1	-0.010268
2.688383	0.1	-0.006626
2.690050	0.1	-0.006584
2.691717	0.1	-0.009718
2.693383	0.1	-0.014501
2.695050	0.1	-0.019623
2.696717	0.1	-0.024359
2.698383	0.1	-0.028447
2.700050	0.1	-0.031786
2.701717	0.1	-0.033798
2.703383	0.1	-0.033560
2.705050	0.1	-0.031064
2.706717	0.1	-0.027162
2.708383	0.1	-0.022426
2.710050	0.1	-0.017355
2.711717	0.1	-0.013052
2.713383	0.1	-0.010547
2.715050	0.1	-0.009891
2.716717	0.1	-0.010608
2.718383	0.1	-0.012321
2.720050	0.1	-0.014673
2.721717	0.1	-0.017164
2.723383	0.1	-0.019083
2.725050	0.1	-0.019521
2.726717	0.1	-0.018282
2.728383	0.1	-0.016829
2.730050	0.1	-0.016871
2.731717	0.1	-0.018096
2.733383	0.1	-0.018654
2.735050	0.1	-0.017281
2.736717	0.1	-0.014193
2.738383	0.1	-0.010361
2.740050	0.1	-0.006529
2.741717	0.1	-0.002999
2.743383	0.1	0.000196
2.745050	0.1	0.002938
2.746717	0.1	0.005197
2.748383	0.1	0.007180
2.750050	0.1	0.008792
2.751717	0.1	0.009825
2.753383	0.1	0.010678
2.755050	0.1	0.011818
2.756717	0.1	0.012587
2.758383	0.1	0.011562
2.760050	0.1	0.008745
2.761717	0.1	0.006086
2.763383	0.1	0.004983
2.765050	0.1	0.004596
2.766717	0.1	0.003362
2.768383	0.1	0.000992
2.770050	0.1	-0.001523
2.771717	0.1	-0.003111
2.773383	0.1	-0.003134
2.775050	0.1	-0.001094
2.776717	0.1	0.003031
2.778383	0.1	0.008177
2.780050	0.1	0.012727
2.781717	0.1	0.015437
2.783383	0.1	0.015893
2.785050	0.1	0.014640
2.786717	0.1	0.013243
2.788383	0.1	0.013546
2.790050	0.1	0.015888
2.791717	0.1	0.018580
2.793383	0.1	0.019995
2.795050	0.1	0.020023
2.796717	0.1	0.019697
2.798383	0.1	0.020415
2.800050	0.1	0.023027
2.801717	0.1	0.027218
2.803383	0.1	0.031977
2.805050	0.1	0.036103
2.806717	0.1	0.038259
2.808383	0.1	0.037733
2.810050	0.1	0.035525
2.811717	0.1	0.033560
2.813383	0.1	0.032876
2.815050	0.1	0.033197
2.816717	0.1	0.033253
2.818383	0.1	0.031628
2.820050	0.1	0.028443
2.821717	0.1	0.025383
2.823383	0.1	0.024051
2.825050	0.1	0.024862
2.826717	0.1	0.027390
2.828383	0.1	0.030901
2.830050	0.1	0.034347
2.831717	0.1	0.036820
2.833383	0.1	0.037770
2.835050	0.1	0.036741
2.836717	0.1	0.034035
2.838383	0.1	0.031050
2.840050	0.1	0.029136
2.841717	0.1	0.028466
2.843383	0.1	0.028023
2.845050	0.1	0.026543
2.846717	0.1	0.023423
2.848383	0.1	0.019427
2.850050	0.1	0.016461
2.851717	0.1	0.015600
2.853383	0.1	0.015842
2.855050	0.1	0.015283
2.856717	0.1	0.013071
2.858383	0.1	0.010314
2.860050	0.1	0.009141
2.861717	0.1	0.010980
2.863383	0.1	0.015707
2.865050	0.1	0.021616
2.866717	0.1	0.026342
2.868383	0.1	0.028578
2.870050	0.1	0.028363
2.871717	0.1	0.026128
2.873383	0.1	0.022575
2.875050	0.1	0.018929
2.876717	0.1	0.016377
2.878383	0.1	0.015725
2.880050	0.1	0.017239
2.881717	0.1	0.019730
2.883383	0.1	0.021029
2.885050	0.1	0.019968
2.886717	0.1	0.017085
2.888383	0.1	0.013770
2.890050	0.1	0.011367
2.891717	0.1	0.010720
2.893383	0.1	0.012266
2.895050	0.1	0.015926
2.896717	0.1	0.020545
2.898383	0.1	0.024368
2.900050	0.1	0.026370
2.901717	0.1	0.026971
2.903383	0.1	0.027400
2.905050	0.1	0.028466
2.906717	0.1	0.029956
2.908383	0.1	0.031041
2.910050	0.1	0.031241
2.911717	0.1	0.030748
2.913383	0.1	0.030063
2.915050	0.1	0.029807
2.916717	0.1	0.030408
2.918383	0.1	0.031553
2.920050	0.1	0.032010
2.921717	0.1	0.030110
2.923383	0.1	0.025127
2.925050	0.1	0.017914
2.926717	0.1	0.010231
2.928383	0.1	0.004210
2.930050	0.1	0.001462
2.931717	0.1	0.002077
2.933383	0.1	0.004931
2.935050	0.1	0.008959
2.936717	0.1	0.013397
2.938383	0.1	0.017262
2.940050	0.1	0.019385
2.941717	0.1	0.019204
2.943383	0.1	0.016857
2.945050	0.1	0.012852
2.946717	0.1	0.008414
2.948383	0.1	0.005602
2.950050	0.1	0.006170
2.951717	0.1	0.010021
2.953383	0.1	0.015078
2.955050	0.1	0.019064
2.956717	0.1	0.021034
2.958383	0.1	0.021048
2.960050	0.1	0.019330
2.961717	0.1	0.016377
2.963383	0.1	0.013099
2.965050	0.1	0.010435
2.966717	0.1	0.009271
2.968383	0.1	0.010203
2.970050	0.1	0.013416
2.971717	0.1	0.018743
2.973383	0.1	0.025104
2.975050	0.1	0.030375
2.976717	0.1	0.032927
2.978383	0.1	0.032741
2.980050	0.1	0.030966
2.981717	0.1	0.029015
2.983383	0.1	0.028010
2.985050	0.1	0.028359
2.986717	0.1	0.029705
2.988383	0.1	0.031376
2.990050	0.1	0.033015
2.991717	0.1	0.034422
2.993383	0.1	0.034980
2.995050	0.1	0.033793
2.996717	0.1	0.030687
2.998383	0.1	0.026939
3.000050	0.1	0.024522
3.001717	0.1	0.023902
3.003383	0.1	0.023618
3.005050	0.1	0.022524
3.006717	0.1	0.021034
3.008383	0.1	0.020266
3.010050	0.1	0.020801
3.011717	0.1	0.021853
3.013383	0.1	0.022016
3.015050	0.1	0.021015
3.016717	0.1	0.019609
3.018383	0.1	0.018054
3.020050	0.1	0.016061
3.021717	0.1	0.013919
3.023383	0.1	0.012768
3.025050	0.1	0.013486
3.026717	0.1	0.015665
3.028383	0.1	0.018287
3.030050	0.1	0.021015
3.031717	0.1	0.023665
3.033383	0.1	0.025262
3.035050	0.1	0.025053
3.036717	0.1	0.023544
3.038383	0.1	0.021928
3.040050	0.1	0.020820
3.041717	0.1	0.019833
3.043383	0.1	0.018366
3.045050	0.1	0.016065
3.046717	0.1	0.012699
3.048383	0.1	0.008689
3.050050	0.1	0.005453
3.051717	0.1	0.004703
3.053383	0.1	0.007073
3.055050	0.1	0.011614
3.056717	0.1	0.016917
3.058383	0.1	0.021867
3.060050	0.1	0.025681
3.061717	0.1	0.028340
3.063383	0.1	0.030450
3.065050	0.1	0.032592
3.066717	0.1	0.034706
3.068383	0.1	0.035856
3.070050	0.1	0.034897
3.071717	0.1	0.031609
3.073383	0.1	0.026873
3.075050	0.1	0.021602
3.076717	0.1	0.016023
3.078383	0.1	0.010086
3.080050	0.1	0.004135
3.081717	0.1	-0.000997
3.083383	0.1	-0.004545
3.085050	0.1	-0.006091
3.086717	0.1	-0.005090
3.088383	0.1	-0.001243
3.090050	0.1	0.004647
3.091717	0.1	0.011222
3.093383	0.1	0.017160
3.095050	0.1	0.020708
3.096717	0.1	0.020536
3.098383	0.1	0.017397
3.100050	0.1	0.013788
3.101717	0.1	0.011711
3.103383	0.1	0.011194
3.105050	0.1	0.011162
3.106717	0.1	0.011036
3.108383	0.1	0.010822
3.110050	0.1	0.010082
3.111717	0.1	0.007958
3.113383	0.1	0.004675
3.115050	0.1	0.002058
3.116717	0.1	0.001602
3.118383	0.1	0.003027
3.120050	0.1	0.005369
3.121717	0.1	0.008256
3.123383	0.1	0.011553
3.125050	0.1	0.014948
3.126717	0.1	0.017784
3.128383	0.1	0.018906
3.130050	0.1	0.017700
3.131717	0.1	0.015674
3.133383	0.1	0.015493
3.135050	0.1	0.017667
3.136717	0.1	0.019679
3.138383	0.1	0.019297
3.140050	0.1	0.017136
3.141717	0.1	0.015255
3.143383	0.1	0.014775
3.145050	0.1	0.015036
3.146717	0.1	0.014384
3.148383	0.1	0.011944
3.150050	0.1	0.008591
3.151717	0.1	0.006086
3.153383	0.1	0.005448
3.155050	0.1	0.006547
3.156717	0.1	0.009043
3.158383	0.1	0.012713
3.160050	0.1	0.016750
3.161717	0.1	0.019483
3.163383	0.1	0.019497
3.165050	0.1	0.017188
3.166717	0.1	0.014864
3.168383	0.1	0.014654
3.170050	0.1	0.016708
3.171717	0.1	0.019618
3.173383	0.1	0.021900
3.175050	0.1	0.022566
3.176717	0.1	0.021178
3.178383	0.1	0.018151
3.180050	0.1	0.015115
3.181717	0.1	0.013970
3.183383	0.1	0.015115
3.185050	0.1	0.016904
3.186717	0.1	0.017365
3.188383	0.1	0.016009
3.190050	0.1	0.013197
3.191717	0.1	0.008782
3.193383	0.1	0.002538
3.195050	0.1	-0.004703
3.196717	0.1	-0.011213
3.198383	0.1	-0.015558
3.200050	0.1	-0.017243
3.201717	0.1	-0.016503
3.203383	0.1	-0.013905
3.205050	0.1	-0.009765
3.206717	0.1	-0.003618
3.208383	0.1	0.004899
3.210050	0.1	0.014841
3.211717	0.1	0.024582
3.213383	0.1	0.032512
3.215050	0.1	0.036815
3.216717	0.1	0.036433
3.218383	0.1	0.032182
3.220050	0.1	0.026240
3.221717	0.1	0.020601
3.223383	0.1	0.016028
3.225050	0.1	0.012401
3.226717	0.1	0.009355
3.228383	0.1	0.006375
3.230050	0.1	0.003199
3.231717	0.1	0.000135
3.233383	0.1	-0.002566
3.235050	0.1	-0.004717
3.236717	0.1	-0.005262
3.238383	0.1	-0.003036
3.240050	0.1	0.001024
3.241717	0.1	0.004363
3.243383	0.1	0.005434
3.245050	0.1	0.004275
3.246717	0.1	0.001616
3.248383	0.1	-0.001183
3.250050	0.1	-0.002761
3.251717	0.1	-0.002813
3.253383	0.1	-0.001811
3.255050	0.1	-0.000405
3.256717	0.1	0.000810
3.258383	0.1	0.001839
3.260050	0.1	0.003343
3.261717	0.1	0.005527
3.263383	0.1	0.007367
3.265050	0.1	0.007553
3.266717	0.1	0.005788
3.268383	0.1	0.002799
3.270050	0.1	-0.000480
3.271717	0.1	-0.003558
3.273383	0.1	-0.006468
3.275050	0.1	-0.009146
3.276717	0.1	-0.011055
3.278383	0.1	-0.011292
3.280050	0.1	-0.009011
3.281717	0.1	-0.004447
3.283383	0.1	0.000452
3.285050	0.1	0.003274
3.286717	0.1	0.003022
3.288383	0.1	0.000321
3.290050	0.1	-0.003730
3.291717	0.1	-0.008582
3.293383	0.1	-0.014277
3.295050	0.1	-0.020219
3.296717	0.1	-0.024182
3.298383	0.1	-0.023665
3.300050	0.1	-0.018519
3.301717	0.1	-0.011562
3.303383	0.1	-0.006407
3.305050	0.1	-0.005043
3.306717	0.1	-0.007548
3.308383	0.1	-0.012550
3.310050	0.1	-0.017611
3.311717	0.1	-0.020643
3.313383	0.1	-0.021290
3.315050	0.1	-0.020871
3.316717	0.1	-0.021132
3.318383	0.1	-0.022650
3.320050	0.1	-0.024489
3.321717	0.1	-0.025523
3.323383	0.1	-0.025430
3.325050	0.1	-0.024107
3.326717	0.1	-0.021132
3.328383	0.1	-0.016759
3.330050	0.1	-0.012699
3.331717	0.1	-0.010529
3.333383	0.1	-0.010072
3.335050	0.1	-0.010328
3.336717	0.1	-0.010557
3.338383	0.1	-0.010487
3.340050	0.1	-0.010980
3.341717	0.1	-0.013476
3.343383	0.1	-0.017369
3.345050	0.1	-0.019954
3.346717	0.1	-0.020307
3.348383	0.1	-0.020773
3.350050	0.1	-0.023474
3.351717	0.1	-0.027535
3.353383	0.1	-0.030673
3.355050	0.1	-0.031316
3.356717	0.1	-0.028722
3.358383	0.1	-0.023171
3.360050	0.1	-0.016508
3.361717	0.1	-0.011213
3.363383	0.1	-0.008862
3.365050	0.1	-0.009621
3.366717	0.1	-0.012824
3.368383	0.1	-0.017476
3.370050	0.1	-0.022268
3.371717	0.1	-0.025881
3.373383	0.1	-0.027693
3.375050	0.1	-0.027833
3.376717	0.1	-0.026771
3.378383	0.1	-0.024857
3.380050	0.1	-0.022380
3.381717	0.1	-0.020224
3.383383	0.1	-0.019567
3.385050	0.1	-0.020680
3.386717	0.1	-0.022501
3.388383	0.1	-0.023618
3.390050	0.1	-0.023306
3.391717	0.1	-0.021639
3.393383	0.1	-0.019004
3.395050	0.1	-0.015916
3.396717	0.1	-0.013458
3.398383	0.1	-0.012806
3.400050	0.1	-0.014026
3.401717	0.1	-0.015898
3.403383	0.1	-0.016824
3.405050	0.1	-0.016438
3.406717	0.1	-0.016107
3.408383	0.1	-0.017066
3.410050	0.1	-0.018743
3.411717	0.1	-0.019674
3.413383	0.1	-0.019213
3.415050	0.1	-0.017970
3.416717	0.1	-0.017337
3.418383	0.1	-0.018752
3.420050	0.1	-0.022496
3.421717	0.1	-0.027390
3.423383	0.1	-0.032014
3.425050	0.1	-0.035632
3.426717	0.1	-0.037854
3.428383	0.1	-0.038305
3.430050	0.1	-0.036899
3.431717	0.1	-0.033858
3.433383	0.1	-0.029351
3.435050	0.1	-0.023954
3.436717	0.1	-0.019167
3.438383	0.1	-0.016275
3.440050	0.1	-0.015493
3.441717	0.1	-0.016256
3.443383	0.1	-0.017500
3.445050	0.1	-0.017937
3.446717	0.1	-0.016717
3.448383	0.1	-0.013723
3.450050	0.1	-0.009532
3.451717	0.1	-0.005388
3.453383	0.1	-0.002682
3.455050	0.1	-0.002179
3.456717	0.1	-0.003562
3.458383	0.1	-0.005900
3.460050	0.1	-0.008363
3.461717	0.1	-0.009947
3.463383	0.1	-0.009281
3.465050	0.1	-0.005928
3.466717	0.1	-0.001290
3.468383	0.1	0.002421
3.470050	0.1	0.003320
3.471717	0.1	0.000247
3.473383	0.1	-0.006240
3.475050	0.1	-0.013113
3.476717	0.1	-0.016801
3.478383	0.1	-0.016452
3.480050	0.1	-0.014543
3.481717	0.1	-0.013746
3.483383	0.1	-0.013644
3.485050	0.1	-0.011125
3.486717	0.1	-0.003069
3.488383	0.1	0.011879
3.490050	0.1	0.032820
3.491717	0.1	0.057085
3.493383	0.1	0.081826
3.495050	0.1	0.105151
3.496717	0.1	0.126250
3.498383	0.1	0.145417
3.500050	0.1	0.164104
3.501717	0.1	0.183862
3.503383	0.1	0.204630
3.505050	0.1	0.224444
3.506717	0.1	0.240612
3.508383	0.1	0.250810
3.510050	0.1	0.253883
3.511717	0.1	0.250526
3.513383	0.1	0.242866
3.515050	0.1	0.232998
3.516717	0.1	0.222404
3.518383	0.1	0.212751
3.520050	0.1	0.205184
3.521717	0.1	0.199024
3.523383	0.1	0.192756
3.525050	0.1	0.185510
3.526717	0.1	0.176951
3.528383	0.1	0.167158
3.530050	0.1	0.156863
3.531717	0.1	0.146814
3.533383	0.1	0.137105
3.535050	0.1	0.127442
3.536717	0.1	0.117687
3.538383	0.1	0.108206
3.540050	0.1	0.099344
3.541717	0.1	0.090720
3.543383	0.1	0.082008
3.545050	0.1	0.073859
3.546717	0.1	0.066850
3.548383	0.1	0.060755
3.550050	0.1	0.055637
3.551717	0.1	0.051977
3.553383	0.1	0.049584
3.555050	0.1	0.047744
3.556717	0.1	0.046231
3.558383	0.1	0.045495
3.560050	0.1	0.046017
3.561717	0.1	0.047446
3.563383	0.1	0.048336
3.565050	0.1	0.046818
3.566717	0.1	0.041993
3.568383	0.1	0.035693
3.570050	0.1	0.031539
3.571717	0.1	0.031195
3.573383	0.1	0.033099
3.575050	0.1	0.034752
3.576717	0.1	0.034906
3.578383	0.1	0.033746
3.580050	0.1	0.031758
3.581717	0.1	0.029248
3.583383	0.1	0.026478
3.585050	0.1	0.023767
3.586717	0.1	0.021746
3.588383	0.1	0.021053
3.590050	0.1	0.021858
3.591717	0.1	0.024256
3.593383	0.1	0.028014
3.595050	0.1	0.031805
3.596717	0.1	0.033849
3.598383	0.1	0.033323
3.600050	0.1	0.030519
3.601717	0.1	0.026473
3.603383	0.1	0.022389
3.605050	0.1	0.018617
3.606717	0.1	0.014780
3.608383	0.1	0.010901
3.610050	0.1	0.007581
3.611717	0.1	0.005434
3.613383	0.1	0.004731
3.615050	0.1	0.005136
3.616717	0.1	0.005495
3.618383	0.1	0.004289
3.620050	0.1	0.000489
3.621717	0.1	-0.005262
3.623383	0.1	-0.009956
3.625050	0.1	-0.010231
3.626717	0.1	-0.005607
3.628383	0.1	0.001136
3.630050	0.1	0.006529
3.631717	0.1	0.008871
3.633383	0.1	0.008428
3.635050	0.1	0.005923
3.636717	0.1	0.001886
3.638383	0.1	-0.002631
3.640050	0.1	-0.006254
3.641717	0.1	-0.008699
3.643383	0.1	-0.011059
3.645050	0.1	-0.014161
3.646717	0.1	-0.017085
3.648383	0.1	-0.018044
3.650050	0.1	-0.016289
3.651717	0.1	-0.012820
3.653383	0.1	-0.009248
3.655050	0.1	-0.006240
3.656717	0.1	-0.003292
3.658383	0.1	-0.000224
3.660050	0.1	0.002123
3.661717	0.1	0.003087
3.663383	0.1	0.002845
3.665050	0.1	0.001811
3.666717	0.1	0.000582
3.668383	0.1	-0.000028
3.670050	0.1	0.000079
3.671717	0.1	-0.000284
3.673383	0.1	-0.002244
3.675050	0.1	-0.005495
3.676717	0.1	-0.009011
3.678383	0.1	-0.012377
3.680050	0.1	-0.015558
3.681717	0.1	-0.017956
3.683383	0.1	-0.018869
3.685050	0.1	-0.018566
3.686717	0.1	-0.017877
3.688383	0.1	-0.017239
3.690050	0.1	-0.016796
3.691717	0.1	-0.016284
3.693383	0.1	-0.014575
3.695050	0.1	-0.010692
3.696717	0.1	-0.005001
3.698383	0.1	0.001020
3.700050	0.1	0.005676
3.701717	0.1	0.007530
3.703383	0.1	0.006002
3.705050	0.1	0.001867
3.706717	0.1	-0.003153
3.708383	0.1	-0.007520
3.710050	0.1	-0.010533
3.711717	0.1	-0.012182
3.713383	0.1	-0.012238
3.715050	0.1	-0.009914
3.716717	0.1	-0.004796
3.718383	0.1	0.002342
3.720050	0.1	0.009667
3.721717	0.1	0.015032
3.723383	0.1	0.016978
3.725050	0.1	0.015348
3.726717	0.1	0.010952
3.728383	0.1	0.004806
3.730050	0.1	-0.002054
3.731717	0.1	-0.007809
3.733383	0.1	-0.010114
3.735050	0.1	-0.008545
3.736717	0.1	-0.005360
3.738383	0.1	-0.002994
3.740050	0.1	-0.002305
3.741717	0.1	-0.002766
3.743383	0.1	-0.003176
3.745050	0.1	-0.002938
3.746717	0.1	-0.002785
3.748383	0.1	-0.003907
3.750050	0.1	-0.006813
3.751717	0.1	-0.010836
3.753383	0.1	-0.014231
3.755050	0.1	-0.015153
3.756717	0.1	-0.013043
3.758383	0.1	-0.009048
3.760050	0.1	-0.005476
3.761717	0.1	-0.004596
3.763383	0.1	-0.007660
3.765050	0.1	-0.014743
3.766717	0.1	-0.024471
3.768383	0.1	-0.033462
3.770050	0.1	-0.037784
3.771717	0.1	-0.036005
3.773383	0.1	-0.029835
3.775050	0.1	-0.022175
3.776717	0.1	-0.015437
3.778383	0.1	-0.010841
3.780050	0.1	-0.008601
3.781717	0.1	-0.008228
3.783383	0.1	-0.008992
3.785050	0.1	-0.010557
3.786717	0.1	-0.012633
3.788383	0.1	-0.014412
3.790050	0.1	-0.015004
3.791717	0.1	-0.014096
3.793383	0.1	-0.012247
3.795050	0.1	-0.010189
3.796717	0.1	-0.007767
3.798383	0.1	-0.004158
3.800050	0.1	0.000754
3.801717	0.1	0.005802
3.803383	0.1	0.009220
3.805050	0.1	0.009891
3.806717	0.1	0.008200
3.808383	0.1	0.005411
3.810050	0.1	0.002133
3.811717	0.1	-0.001332
3.813383	0.1	-0.003623
3.815050	0.1	-0.003465
3.816717	0.1	-0.001825
3.818383	0.1	-0.001267
3.820050	0.1	-0.003469
3.821717	0.1	-0.008112
3.823383	0.1	-0.013658
3.825050	0.1	-0.018231
3.826717	0.1	-0.020172
3.828383	0.1	-0.018766
3.830050	0.1	-0.014561
3.831717	0.1	-0.009141
3.833383	0.1	-0.004484
3.835050	0.1	-0.002203
3.836717	0.1	-0.003111
3.838383	0.1	-0.006482
3.840050	0.1	-0.010435
3.841717	0.1	-0.013332
3.843383	0.1	-0.013812
3.845050	0.1	-0.010915
3.846717	0.1	-0.005462
3.848383	0.1	-0.000121
3.850050	0.1	0.002980
3.851717	0.1	0.004359
3.853383	0.1	0.006082
3.855050	0.1	0.009080
3.856717	0.1	0.012568
3.858383	0.1	0.015129
3.860050	0.1	0.015493
3.861717	0.1	0.013537
3.863383	0.1	0.010887
3.865050	0.1	0.009779
3.866717	0.1	0.011125
3.868383	0.1	0.013923
3.870050	0.1	0.016000
3.871717	0.1	0.015278
3.873383	0.1	0.011330
3.875050	0.1	0.006096
3.876717	0.1	0.002589
3.878383	0.1	0.002240
3.880050	0.1	0.004033
3.881717	0.1	0.006449
3.883383	0.1	0.008643
3.885050	0.1	0.009905
3.886717	0.1	0.009900
3.888383	0.1	0.008978
3.890050	0.1	0.007306
3.891717	0.1	0.004577
3.893383	0.1	0.000629
3.895050	0.1	-0.003930
3.896717	0.1	-0.008028
3.898383	0.1	-0.010673
3.900050	0.1	-0.011260
3.901717	0.1	-0.010142
3.903383	0.1	-0.008764
3.905050	0.1	-0.008345
3.906717	0.1	-0.008759
3.908383	0.1	-0.008955
3.910050	0.1	-0.008414
3.911717	0.1	-0.008037
3.913383	0.1	-0.008983
3.915050	0.1	-0.011190
3.916717	0.1	-0.013690
3.918383	0.1	-0.015218
3.920050	0.1	-0.014426
3.921717	0.1	-0.010920
3.923383	0.1	-0.006128
3.925050	0.1	-0.002808
3.926717	0.1	-0.003087
3.928383	0.1	-0.006296
3.930050	0.1	-0.009295
3.931717	0.1	-0.009653
3.933383	0.1	-0.007525
3.935050	0.1	-0.004256
3.936717	0.1	-0.000685
3.938383	0.1	0.002836
3.940050	0.1	0.005728
3.941717	0.1	0.007120
3.943383	0.1	0.006622
3.945050	0.1	0.005080
3.946717	0.1	0.004042
3.948383	0.1	0.004293
3.950050	0.1	0.005346
3.951717	0.1	0.006156
3.953383	0.1	0.005881
3.955050	0.1	0.003930
3.956717	0.1	-0.000014
3.958383	0.1	-0.005518
3.960050	0.1	-0.011162
3.961717	0.1	-0.014985
3.963383	0.1	-0.015651
3.965050	0.1	-0.013472
3.966717	0.1	-0.010296
3.968383	0.1	-0.007977
3.970050	0.1	-0.006831
3.971717	0.1	-0.005984
3.973383	0.1	-0.004722
3.975050	0.1	-0.002999
3.976717	0.1	-0.001397
3.978383	0.1	-0.000950
3.980050	0.1	-0.002026
3.981717	0.1	-0.003809
3.983383	0.1	-0.005742
3.985050	0.1	-0.008452
3.986717	0.1	-0.012042
3.988383	0.1	-0.015036
3.990050	0.1	-0.016205
3.991717	0.1	-0.016154
3.993383	0.1	-0.016051
3.995050	0.1	-0.015958
3.996717	0.1	-0.015120
3.998383	0.1	-0.013332
4.000050	0.1	-0.011534
4.001717	0.1	-0.010743
4.003383	0.1	-0.010943
4.005050	0.1	-0.011721
4.006717	0.1	-0.013225
4.008383	0.1	-0.015986
4.010050	0.1	-0.020079
4.011717	0.1	-0.024512
4.013383	0.1	-0.027567
4.015050	0.1	-0.028047
4.016717	0.1	-0.026152
4.018383	0.1	-0.023190
4.020050	0.1	-0.020876
4.021717	0.1	-0.020652
4.023383	0.1	-0.022561
4.025050	0.1	-0.024503
4.026717	0.1	-0.023814
4.028383	0.1	-0.019860
4.030050	0.1	-0.014291
4.031717	0.1	-0.009038
4.033383	0.1	-0.005253
4.035050	0.1	-0.003283
4.036717	0.1	-0.002370
4.038383	0.1	-0.001271
4.040050	0.1	0.000126
4.041717	0.1	0.000573
4.043383	0.1	-0.001295
4.045050	0.1	-0.005411
4.046717	0.1	-0.010016
4.048383	0.1	-0.013518
4.050050	0.1	-0.015670
4.051717	0.1	-0.016256
4.053383	0.1	-0.014640
4.055050	0.1	-0.011260
4.056717	0.1	-0.007725
4.058383	0.1	-0.005271
4.060050	0.1	-0.004149
4.061717	0.1	-0.004550
4.063383	0.1	-0.006952
4.065050	0.1	-0.011022
4.066717	0.1	-0.015078
4.068383	0.1	-0.017439
4.070050	0.1	-0.017611
4.071717	0.1	-0.016247
4.073383	0.1	-0.014724
4.075050	0.1	-0.014296
4.076717	0.1	-0.015288
4.078383	0.1	-0.017229
4.080050	0.1	-0.019292
4.081717	0.1	-0.020410
4.083383	0.1	-0.019614
4.085050	0.1	-0.017080
4.086717	0.1	-0.014305
4.088383	0.1	-0.012643
4.090050	0.1	-0.012252
4.091717	0.1	-0.012554
4.093383	0.1	-0.013011
4.095050	0.1	-0.013458
4.096717	0.1	-0.013853
4.098383	0.1	-0.013881
4.100050	0.1	-0.013025
4.101717	0.1	-0.010729
4.103383	0.1	-0.006477
4.105050	0.1	-0.000442
4.106717	0.1	0.005672
4.108383	0.1	0.009420
4.110050	0.1	0.009513
4.111717	0.1	0.006622
4.113383	0.1	0.002035
4.115050	0.1	-0.003311
4.116717	0.1	-0.008126
4.118383	0.1	-0.011041
4.120050	0.1	-0.011721
4.121717	0.1	-0.010831
4.123383	0.1	-0.009597
4.125050	0.1	-0.009080
4.126717	0.1	-0.009304
4.128383	0.1	-0.009364
4.130050	0.1	-0.008261
4.131717	0.1	-0.005597
4.133383	0.1	-0.002198
4.135050	0.1	0.000452
4.136717	0.1	0.001425
4.138383	0.1	0.000466
4.140050	0.1	-0.002310
4.141717	0.1	-0.006314
4.143383	0.1	-0.010589
4.145050	0.1	-0.013909
4.146717	0.1	-0.015358
4.148383	0.1	-0.015269
4.150050	0.1	-0.015073
4.151717	0.1	-0.016112
4.153383	0.1	-0.019027
4.155050	0.1	-0.023507
4.156717	0.1	-0.028424
4.158383	0.1	-0.032689
4.160050	0.1	-0.035474
4.161717	0.1	-0.035656
4.163383	0.1	-0.032396
4.165050	0.1	-0.026361
4.166717	0.1	-0.019898
4.168383	0.1	-0.015791
4.170050	0.1	-0.015493
4.171717	0.1	-0.018012
4.173383	0.1	-0.020685
4.175050	0.1	-0.021784
4.176717	0.1	-0.022245
4.178383	0.1	-0.023744
4.180050	0.1	-0.026082
4.181717	0.1	-0.027665
4.183383	0.1	-0.027432
4.185050	0.1	-0.025495
4.186717	0.1	-0.022762
4.188383	0.1	-0.020410
4.190050	0.1	-0.019348
4.191717	0.1	-0.019791
4.193383	0.1	-0.021323
4.195050	0.1	-0.022855
4.196717	0.1	-0.022925
4.198383	0.1	-0.020796
4.200050	0.1	-0.017411
4.201717	0.1	-0.014855
4.203383	0.1	-0.014934
4.205050	0.1	-0.017872
4.206717	0.1	-0.021826
4.208383	0.1	-0.024592
4.210050	0.1	-0.025844
4.211717	0.1	-0.026566
4.213383	0.1	-0.027302
4.215050	0.1	-0.027991
4.216717	0.1	-0.028457
4.218383	0.1	-0.028489
4.220050	0.1	-0.028191
4.221717	0.1	-0.028056
4.223383	0.1	-0.027963
4.225050	0.1	-0.026771
4.226717	0.1	-0.023404
4.228383	0.1	-0.017933
4.230050	0.1	-0.012037
4.231717	0.1	-0.008149
4.233383	0.1	-0.007483
4.235050	0.1	-0.009430
4.236717	0.1	-0.012494
4.238383	0.1	-0.015199
4.240050	0.1	-0.016675
4.241717	0.1	-0.016922
4.243383	0.1	-0.015954
4.245050	0.1	-0.013323
4.246717	0.1	-0.009234
4.248383	0.1	-0.005038
4.250050	0.1	-0.001877
4.251717	0.1	0.000312
4.253383	0.1	0.002319
4.255050	0.1	0.004363
4.256717	0.1	0.005327
4.258383	0.1	0.003832
4.260050	0.1	-0.000582
4.261717	0.1	-0.007139
4.263383	0.1	-0.013378
4.265050	0.1	-0.016163
4.266717	0.1	-0.014282
4.268383	0.1	-0.009397
4.270050	0.1	-0.004396
4.271717	0.1	-0.001653
4.273383	0.1	-0.002203
4.275050	0.1	-0.005453
4.276717	0.1	-0.010044
4.278383	0.1	-0.014869
4.280050	0.1	-0.018990
4.281717	0.1	-0.021691
4.283383	0.1	-0.022957
4.285050	0.1	-0.023115
4.286717	0.1	-0.022366
4.288383	0.1	-0.021392
4.290050	0.1	-0.021472
4.291717	0.1	-0.022822
4.293383	0.1	-0.023921
4.295050	0.1	-0.023330
4.296717	0.1	-0.021239
4.298383	0.1	-0.018701
4.300050	0.1	-0.016266
4.301717	0.1	-0.014040
4.303383	0.1	-0.012545
4.305050	0.1	-0.012675
4.306717	0.1	-0.014240
4.308383	0.1	-0.015353
4.310050	0.1	-0.014259
4.311717	0.1	-0.011278
4.313383	0.1	-0.008135
4.315050	0.1	-0.006147
4.316717	0.1	-0.005672
4.318383	0.1	-0.006575
4.320050	0.1	-0.008191
4.321717	0.1	-0.009085
4.323383	0.1	-0.008317
4.325050	0.1	-0.006864
4.326717	0.1	-0.006612
4.328383	0.1	-0.008265
4.330050	0.1	-0.010594
4.331717	0.1	-0.011674
4.333383	0.1	-0.011413
4.335050	0.1	-0.011930
4.336717	0.1	-0.014589
4.338383	0.1	-0.018305
4.340050	0.1	-0.021290
4.341717	0.1	-0.022943
4.343383	0.1	-0.023339
4.345050	0.1	-0.022072
4.346717	0.1	-0.018743
4.348383	0.1	-0.014342
4.350050	0.1	-0.011297
4.351717	0.1	-0.011399
4.353383	0.1	-0.013839
4.355050	0.1	-0.016140
4.356717	0.1	-0.016703
4.358383	0.1	-0.015814
4.360050	0.1	-0.014408
4.361717	0.1	-0.012903
4.363383	0.1	-0.011520
4.365050	0.1	-0.010757
4.366717	0.1	-0.010766
4.368383	0.1	-0.011199
4.370050	0.1	-0.012089
4.371717	0.1	-0.014482
4.373383	0.1	-0.019046
4.375050	0.1	-0.024126
4.376717	0.1	-0.027074
4.378383	0.1	-0.027642
4.380050	0.1	-0.027996
4.381717	0.1	-0.029351
4.383383	0.1	-0.030054
4.385050	0.1	-0.027511
4.386717	0.1	-0.021197
4.388383	0.1	-0.013523
4.390050	0.1	-0.007735
4.391717	0.1	-0.005169
4.393383	0.1	-0.004950
4.395050	0.1	-0.005467
4.396717	0.1	-0.005760
4.398383	0.1	-0.005905
4.400050	0.1	-0.006263
4.401717	0.1	-0.006990
4.403383	0.1	-0.008089
4.405050	0.1	-0.009183
4.406717	0.1	-0.009965
4.408383	0.1	-0.010696
4.410050	0.1	-0.011311
4.411717	0.1	-0.011022
4.413383	0.1	-0.009718
4.415050	0.1	-0.008107
4.416717	0.1	-0.006463
4.418383	0.1	-0.004475
4.420050	0.1	-0.002286
4.421717	0.1	-0.001118
4.423383	0.1	-0.002743
4.425050	0.1	-0.007967
4.426717	0.1	-0.015181
4.428383	0.1	-0.020741
4.430050	0.1	-0.021602
4.431717	0.1	-0.017551
4.433383	0.1	-0.010827
4.435050	0.1	-0.004331
4.436717	0.1	-0.000256
4.438383	0.1	0.000633
4.440050	0.1	-0.001378
4.441717	0.1	-0.005867
4.443383	0.1	-0.011916
4.445050	0.1	-0.017793
4.446717	0.1	-0.022077
4.448383	0.1	-0.024457
4.450050	0.1	-0.024992
4.451717	0.1	-0.023190
4.453383	0.1	-0.018193
4.455050	0.1	-0.010445
4.456717	0.1	-0.002868
4.458383	0.1	0.000629
4.460050	0.1	-0.001877
4.461717	0.1	-0.008345
4.463383	0.1	-0.013886
4.465050	0.1	-0.015078
4.466717	0.1	-0.012857
4.468383	0.1	-0.010356
4.470050	0.1	-0.008927
4.471717	0.1	-0.007348
4.473383	0.1	-0.004447
4.475050	0.1	-0.001215
4.476717	0.1	0.000591
4.478383	0.1	0.001024
4.480050	0.1	0.001448
4.481717	0.1	0.002179
4.483383	0.1	0.002412
4.485050	0.1	0.001835
4.486717	0.1	0.000987
4.488383	0.1	0.000168
4.490050	0.1	-0.001159
4.491717	0.1	-0.003348
4.493383	0.1	-0.005583
4.495050	0.1	-0.006864
4.496717	0.1	-0.007288
4.498383	0.1	-0.007884
4.500050	0.1	-0.009346
4.501717	0.1	-0.011227
4.503383	0.1	-0.012992
4.505050	0.1	-0.014463
4.506717	0.1	-0.014994
4.508383	0.1	-0.014142
4.510050	0.1	-0.012740
4.511717	0.1	-0.011572
4.513383	0.1	-0.009942
4.515050	0.1	-0.007250
4.516717	0.1	-0.004461
4.518383	0.1	-0.002603
4.520050	0.1	-0.001732
4.521717	0.1	-0.001658
4.523383	0.1	-0.002226
4.525050	0.1	-0.003316
4.526717	0.1	-0.005090
4.528383	0.1	-0.007711
4.530050	0.1	-0.010906
4.531717	0.1	-0.014226
4.533383	0.1	-0.016824
4.535050	0.1	-0.017495
4.536717	0.1	-0.015693
4.538383	0.1	-0.011995
4.540050	0.1	-0.007376
4.541717	0.1	-0.002678
4.543383	0.1	0.001304
4.545050	0.1	0.003553
4.546717	0.1	0.003264
4.548383	0.1	0.000349
4.550050	0.1	-0.004438
4.551717	0.1	-0.009523
4.553383	0.1	-0.013174
4.555050	0.1	-0.014533
4.556717	0.1	-0.013933
4.558383	0.1	-0.012149
4.560050	0.1	-0.009639
4.561717	0.1	-0.007120
4.563383	0.1	-0.005858
4.565050	0.1	-0.006310
4.566717	0.1	-0.007148
4.568383	0.1	-0.006515
4.570050	0.1	-0.004056
4.571717	0.1	-0.001155
4.573383	0.1	0.000764
4.575050	0.1	0.001215
4.576717	0.1	0.000191
4.578383	0.1	-0.001770
4.580050	0.1	-0.003683
4.581717	0.1	-0.005430
4.583383	0.1	-0.007879
4.585050	0.1	-0.010901
4.586717	0.1	-0.012601
4.588383	0.1	-0.011614
4.590050	0.1	-0.009187
4.591717	0.1	-0.007753
4.593383	0.1	-0.008121
4.595050	0.1	-0.009183
4.596717	0.1	-0.009527
4.598383	0.1	-0.008452
4.600050	0.1	-0.006249
4.601717	0.1	-0.003441
4.603383	0.1	0.000112
4.605050	0.1	0.004428
4.606717	0.1	0.008410
4.608383	0.1	0.010366
4.610050	0.1	0.009062
4.611717	0.1	0.004396
4.613383	0.1	-0.001956
4.615050	0.1	-0.007381
4.616717	0.1	-0.010477
4.618383	0.1	-0.011530
4.620050	0.1	-0.011441
4.621717	0.1	-0.011283
4.623383	0.1	-0.012009
4.625050	0.1	-0.013788
4.626717	0.1	-0.015586
4.628383	0.1	-0.015628
4.630050	0.1	-0.013299
4.631717	0.1	-0.010286
4.633383	0.1	-0.008615
4.635050	0.1	-0.008312
4.636717	0.1	-0.007823
4.638383	0.1	-0.006189
4.640050	0.1	-0.004233
4.641717	0.1	-0.003665
4.643383	0.1	-0.005704
4.645050	0.1	-0.010016
4.646717	0.1	-0.014482
4.648383	0.1	-0.016666
4.650050	0.1	-0.015628
4.651717	0.1	-0.012438
4.653383	0.1	-0.009444
4.655050	0.1	-0.008214
4.656717	0.1	-0.008033
4.658383	0.1	-0.007097
4.660050	0.1	-0.004815
4.661717	0.1	-0.002221
4.663383	0.1	-0.000475
4.665050	0.1	0.000456
4.666717	0.1	0.001080
4.668383	0.1	0.001071
4.670050	0.1	-0.000489
4.671717	0.1	-0.003851
4.673383	0.1	-0.008037
4.675050	0.1	-0.011581
4.676717	0.1	-0.013458
4.678383	0.1	-0.013229
4.680050	0.1	-0.011190
4.681717	0.1	-0.008396
4.683383	0.1	-0.006026
4.685050	0.1	-0.004801
4.686717	0.1	-0.004582
4.688383	0.1	-0.004424
4.690050	0.1	-0.003711
4.691717	0.1	-0.002445
4.693383	0.1	-0.000866
4.695050	0.1	-0.000154
4.696717	0.1	-0.001756
4.698383	0.1	-0.005178
4.700050	0.1	-0.008573
4.701717	0.1	-0.011181
4.703383	0.1	-0.013467
4.705050	0.1	-0.015562
4.706717	0.1	-0.016647
4.708383	0.1	-0.015772
4.710050	0.1	-0.012834
4.711717	0.1	-0.008405
4.713383	0.1	-0.003008
4.715050	0.1	0.002338
4.716717	0.1	0.005728
4.718383	0.1	0.005770
4.720050	0.1	0.002896
4.721717	0.1	-0.000922
4.723383	0.1	-0.003660
4.725050	0.1	-0.004703
4.726717	0.1	-0.004610
4.728383	0.1	-0.004503
4.730050	0.1	-0.006007
4.731717	0.1	-0.010054
4.733383	0.1	-0.015213
4.735050	0.1	-0.018631
4.736717	0.1	-0.018654
4.738383	0.1	-0.015884
4.740050	0.1	-0.011902
4.741717	0.1	-0.007744
4.743383	0.1	-0.003846
4.745050	0.1	-0.000354
4.746717	0.1	0.002817
4.748383	0.1	0.005416
4.750050	0.1	0.006547
4.751717	0.1	0.005262
4.753383	0.1	0.001569
4.755050	0.1	-0.003283
4.756717	0.1	-0.008186
4.758383	0.1	-0.013080
4.760050	0.1	-0.017798
4.761717	0.1	-0.021071
4.763383	0.1	-0.021462
4.765050	0.1	-0.018650
4.766717	0.1	-0.013616
4.768383	0.1	-0.008056
4.770050	0.1	-0.003497
4.771717	0.1	-0.001057
4.773383	0.1	-0.001695
4.775050	0.1	-0.005639
4.776717	0.1	-0.011153
4.778383	0.1	-0.015404
4.780050	0.1	-0.016964
4.781717	0.1	-0.016592
4.783383	0.1	-0.016079
4.785050	0.1	-0.016601
4.786717	0.1	-0.018096
4.788383	0.1	-0.019833
4.790050	0.1	-0.020815
4.791717	0.1	-0.019986
4.793383	0.1	-0.017076
4.795050	0.1	-0.013146
4.796717	0.1	-0.009448
4.798383	0.1	-0.006352
4.800050	0.1	-0.004312
4.801717	0.1	-0.003986
4.803383	0.1	-0.004857
4.805050	0.1	-0.005695
4.806717	0.1	-0.006002
4.808383	0.1	-0.005937
4.810050	0.1	-0.005523
4.811717	0.1	-0.004419
4.813383	0.1	-0.002356
4.815050	0.1	0.000061
4.816717	0.1	0.001574
4.818383	0.1	0.001565
4.820050	0.1	0.000540
4.821717	0.1	-0.000624
4.823383	0.1	-0.001392
4.825050	0.1	-0.001863
4.826717	0.1	-0.002678
4.828383	0.1	-0.004163
4.830050	0.1	-0.005630
4.831717	0.1	-0.005960
4.833383	0.1	-0.004675
4.835050	0.1	-0.002314
4.836717	0.1	-0.000135
4.838383	0.1	0.000792
4.840050	0.1	0.000731
4.841717	0.1	0.001150
4.843383	0.1	0.002929
4.845050	0.1	0.004922
4.846717	0.1	0.005085
4.848383	0.1	0.003004
4.850050	0.1	0.000349
4.851717	0.1	-0.001346
4.853383	0.1	-0.002454
4.855050	0.1	-0.004424
4.856717	0.1	-0.007623
4.858383	0.1	-0.010883
4.860050	0.1	-0.012834
4.861717	0.1	-0.012498
4.863383	0.1	-0.009690
4.865050	0.1	-0.005793
4.866717	0.1	-0.002920
4.868383	0.1	-0.002165
4.870050	0.1	-0.002957
4.871717	0.1	-0.003907
4.873383	0.1	-0.004452
4.875050	0.1	-0.005336
4.876717	0.1	-0.007213
4.878383	0.1	-0.009583
4.880050	0.1	-0.011353
4.881717	0.1	-0.012107
4.883383	0.1	-0.012633
4.885050	0.1	-0.013364
4.886717	0.1	-0.013099
4.888383	0.1	-0.010640
4.890050	0.1	-0.006920
4.891717	0.1	-0.003888
4.893383	0.1	-0.002268
4.895050	0.1	-0.001616
4.896717	0.1	-0.001630
4.898383	0.1	-0.002123
4.900050	0.1	-0.002426
4.901717	0.1	-0.001960
4.903383	0.1	-0.001038
4.905050	0.1	-0.000317
4.906717	0.1	0.000042
4.908383	0.1	0.000154
4.910050	0.1	0.000075
4.911717	0.1	0.000084
4.913383	0.1	0.000694
4.915050	0.1	0.002156
4.916717	0.1	0.004126
4.918383	0.1	0.005718
4.920050	0.1	0.005774
4.921717	0.1	0.003898
4.923383	0.1	0.001322
4.925050	0.1	0.000098
4.926717	0.1	0.001369
4.928383	0.1	0.004251
4.930050	0.1	0.006338
4.931717	0.1	0.006175
4.933383	0.1	0.004880
4.935050	0.1	0.004563
4.936717	0.1	0.006268
4.938383	0.1	0.009453
4.940050	0.1	0.012377
4.941717	0.1	0.013239
4.943383	0.1	0.011786
4.945050	0.1	0.009360
4.946717	0.1	0.007222
4.948383	0.1	0.005397
4.950050	0.1	0.003758
4.951717	0.1	0.003264
4.953383	0.1	0.005057
4.955050	0.1	0.009029
4.956717	0.1	0.014426
4.958383	0.1	0.020973
4.960050	0.1	0.028261
4.961717	0.1	0.034887
4.963383	0.1	0.039232
4.965050	0.1	0.040820
4.966717	0.1	0.040485
4.968383	0.1	0.039479
4.970050	0.1	0.038757
4.971717	0.1	0.038659
4.973383	0.1	0.039134
4.975050	0.1	0.040447
4.976717	0.1	0.043050
4.978383	0.1	0.046580
4.980050	0.1	0.050003
4.981717	0.1	0.052494
4.983383	0.1	0.053667
4.985050	0.1	0.053798
4.986717	0.1	0.053984
4.988383	0.1	0.054985
4.990050	0.1	0.056671
4.991717	0.1	0.058925
4.993383	0.1	0.061323
4.995050	0.1	0.062687
4.996717	0.1	0.062147
4.998383	0.1	0.059982
5.000050	0.1	0.057430
5.001717	0.1	0.056191
5.003383	0.1	0.057826
5.005050	0.1	0.063241
5.006717	0.1	0.071884
5.008383	0.1	0.081477
5.010050	0.1	0.088941
5.011717	0.1	0.092466
5.013383	0.1	0.093123
5.015050	0.1	0.093668
5.016717	0.1	0.095596
5.018383	0.1	0.097919
5.020050	0.1	0.099130
5.021717	0.1	0.099461
5.023383	0.1	0.100345
5.025050	0.1	0.102543
5.026717	0.1	0.105645
5.028383	0.1	0.108732
5.030050	0.1	0.111447
5.031717	0.1	0.114227
5.033383	0.1	0.117011
5.035050	0.1	0.118916
5.036717	0.1	0.119684
5.038383	0.1	0.120117
5.040050	0.1	0.120681
5.041717	0.1	0.120751
5.043383	0.1	0.119871
5.045050	0.1	0.118460
5.046717	0.1	0.116569
5.048383	0.1	0.113808
5.050050	0.1	0.110734
5.051717	0.1	0.108881
5.053383	0.1	0.109859
5.055050	0.1	0.114497
5.056717	0.1	0.121845
5.058383	0.1	0.129361
5.060050	0.1	0.134110
5.061717	0.1	0.134180
5.063383	0.1	0.129975
5.065050	0.1	0.124155
5.066717	0.1	0.119791
5.068383	0.1	0.118329
5.070050	0.1	0.118995
5.071717	0.1	0.119954
5.073383	0.1	0.119745
5.075050	0.1	0.117952
5.076717	0.1	0.115605
5.078383	0.1	0.114618
5.080050	0.1	0.115894
5.081717	0.1	0.118646
5.083383	0.1	0.121798
5.085050	0.1	0.124760
5.086717	0.1	0.126925
5.088383	0.1	0.127614
5.090050	0.1	0.126157
5.091717	0.1	0.122380
5.093383	0.1	0.117463
5.095050	0.1	0.113677
5.096717	0.1	0.113011
5.098383	0.1	0.116322
5.100050	0.1	0.123209
5.101717	0.1	0.132052
5.103383	0.1	0.140588
5.105050	0.1	0.147079
5.106717	0.1	0.151005
5.108383	0.1	0.152751
5.110050	0.1	0.153054
5.111717	0.1	0.152313
5.113383	0.1	0.150320
5.115050	0.1	0.147074
5.116717	0.1	0.143331
5.118383	0.1	0.140131
5.120050	0.1	0.138446
5.121717	0.1	0.138818
5.123383	0.1	0.140658
5.125050	0.1	0.142157
5.126717	0.1	0.142269
5.128383	0.1	0.141771
5.130050	0.1	0.141650
5.131717	0.1	0.142260
5.133383	0.1	0.143726
5.135050	0.1	0.145696
5.136717	0.1	0.147461
5.138383	0.1	0.148611
5.140050	0.1	0.148937
5.141717	0.1	0.148308
5.143383	0.1	0.146953
5.145050	0.1	0.145310
5.146717	0.1	0.144066
5.148383	0.1	0.144322
5.150050	0.1	0.146497
5.151717	0.1	0.149319
5.153383	0.1	0.150772
5.155050	0.1	0.149780
5.156717	0.1	0.146632
5.158383	0.1	0.142232
5.160050	0.1	0.138110
5.161717	0.1	0.136620
5.163383	0.1	0.139312
5.165050	0.1	0.144709
5.166717	0.1	0.149091
5.168383	0.1	0.149929
5.170050	0.1	0.147917
5.171717	0.1	0.145226
5.173383	0.1	0.142683
5.175050	0.1	0.140280
5.176717	0.1	0.139135
5.178383	0.1	0.140769
5.180050	0.1	0.145240
5.181717	0.1	0.151014
5.183383	0.1	0.156020
5.185050	0.1	0.158618
5.186717	0.1	0.158045
5.188383	0.1	0.154874
5.190050	0.1	0.150879
5.191717	0.1	0.147731
5.193383	0.1	0.145901
5.195050	0.1	0.145147
5.196717	0.1	0.145459
5.198383	0.1	0.147345
5.200050	0.1	0.151116
5.201717	0.1	0.155037
5.203383	0.1	0.155456
5.205050	0.1	0.150716
5.206717	0.1	0.143745
5.208383	0.1	0.139419
5.210050	0.1	0.140639
5.211717	0.1	0.147130
5.213383	0.1	0.155773
5.215050	0.1	0.162181
5.216717	0.1	0.163815
5.218383	0.1	0.161720
5.220050	0.1	0.158520
5.221717	0.1	0.155419
5.223383	0.1	0.152146
5.225050	0.1	0.148905
5.226717	0.1	0.146679
5.228383	0.1	0.146017
5.230050	0.1	0.146287
5.231717	0.1	0.146795
5.233383	0.1	0.148248
5.235050	0.1	0.151810
5.236717	0.1	0.157058
5.238383	0.1	0.162083
5.240050	0.1	0.164816
5.241717	0.1	0.163885
5.243383	0.1	0.159345
5.245050	0.1	0.153529
5.246717	0.1	0.150129
5.248383	0.1	0.151605
5.250050	0.1	0.157561
5.251717	0.1	0.165659
5.253383	0.1	0.173151
5.255050	0.1	0.177389
5.256717	0.1	0.176383
5.258383	0.1	0.169887
5.260050	0.1	0.160136
5.261717	0.1	0.150735
5.263383	0.1	0.143903
5.265050	0.1	0.139331
5.266717	0.1	0.135796
5.268383	0.1	0.132872
5.270050	0.1	0.131289
5.271717	0.1	0.131838
5.273383	0.1	0.133994
5.275050	0.1	0.136648
5.276717	0.1	0.139941
5.278383	0.1	0.144616
5.280050	0.1	0.150325
5.281717	0.1	0.155945
5.283383	0.1	0.160611
5.285050	0.1	0.163494
5.286717	0.1	0.163913
5.288383	0.1	0.162362
5.290050	0.1	0.160369
5.291717	0.1	0.159312
5.293383	0.1	0.159498
5.295050	0.1	0.159829
5.296717	0.1	0.158921
5.298383	0.1	0.156751
5.300050	0.1	0.154348
5.301717	0.1	0.152462
5.303383	0.1	0.151051
5.305050	0.1	0.149608
5.306717	0.1	0.147969
5.308383	0.1	0.146762
5.310050	0.1	0.146804
5.311717	0.1	0.148341
5.313383	0.1	0.151107
5.315050	0.1	0.154558
5.316717	0.1	0.158385
5.318383	0.1	0.162697
5.320050	0.1	0.167224
5.321717	0.1	0.171470
5.323383	0.1	0.175540
5.325050	0.1	0.179475
5.326717	0.1	0.182707
5.328383	0.1	0.184467
5.330050	0.1	0.183997
5.331717	0.1	0.181147
5.333383	0.1	0.176844
5.335050	0.1	0.172304
5.336717	0.1	0.167955
5.338383	0.1	0.163624
5.340050	0.1	0.159573
5.341717	0.1	0.157072
5.343383	0.1	0.157440
5.345050	0.1	0.160523
5.346717	0.1	0.164700
5.348383	0.1	0.167973
5.350050	0.1	0.168881
5.351717	0.1	0.167349
5.353383	0.1	0.164844
5.355050	0.1	0.162842
5.356717	0.1	0.161687
5.358383	0.1	0.161389
5.360050	0.1	0.162050
5.361717	0.1	0.163028
5.363383	0.1	0.163298
5.365050	0.1	0.162730
5.366717	0.1	0.162208
5.368383	0.1	0.162921
5.370050	0.1	0.165422
5.371717	0.1	0.168844
5.373383	0.1	0.171838
5.375050	0.1	0.173850
5.376717	0.1	0.174646
5.378383	0.1	0.173855
5.380050	0.1	0.171349
5.381717	0.1	0.167540
5.383383	0.1	0.163550
5.385050	0.1	0.160737
5.386717	0.1	0.160062
5.388383	0.1	0.162381
5.390050	0.1	0.167903
5.391717	0.1	0.174847
5.393383	0.1	0.180337
5.395050	0.1	0.182977
5.396717	0.1	0.183624
5.398383	0.1	0.183866
5.400050	0.1	0.184607
5.401717	0.1	0.185841
5.403383	0.1	0.187047
5.405050	0.1	0.187592
5.406717	0.1	0.187382
5.408383	0.1	0.186954
5.410050	0.1	0.186060
5.411717	0.1	0.183331
5.413383	0.1	0.177869
5.415050	0.1	0.170106
5.416717	0.1	0.161580
5.418383	0.1	0.154506
5.420050	0.1	0.150893
5.421717	0.1	0.151480
5.423383	0.1	0.155284
5.425050	0.1	0.160444
5.426717	0.1	0.165538
5.428383	0.1	0.169831
5.430050	0.1	0.173044
5.431717	0.1	0.175284
5.433383	0.1	0.176565
5.435050	0.1	0.176509
5.436717	0.1	0.174753
5.438383	0.1	0.171699
5.440050	0.1	0.168560
5.441717	0.1	0.166595
5.443383	0.1	0.166395
5.445050	0.1	0.167903
5.446717	0.1	0.170683
5.448383	0.1	0.173827
5.450050	0.1	0.176178
5.451717	0.1	0.177296
5.453383	0.1	0.177724
5.455050	0.1	0.178483
5.456717	0.1	0.180323
5.458383	0.1	0.182930
5.460050	0.1	0.185124
5.461717	0.1	0.185864
5.463383	0.1	0.184230
5.465050	0.1	0.179657
5.466717	0.1	0.173501
5.468383	0.1	0.168709
5.470050	0.1	0.166837
5.471717	0.1	0.166926
5.473383	0.1	0.167331
5.475050	0.1	0.167196
5.476717	0.1	0.166507
5.478383	0.1	0.165883
5.480050	0.1	0.166181
5.481717	0.1	0.167927
5.483383	0.1	0.171014
5.485050	0.1	0.174483
5.486717	0.1	0.176900
5.488383	0.1	0.177370
5.490050	0.1	0.175969
5.491717	0.1	0.173212
5.493383	0.1	0.169720
5.495050	0.1	0.166488
5.496717	0.1	0.164709
5.498383	0.1	0.165091
5.500050	0.1	0.167633
5.501717	0.1	0.171685
5.503383	0.1	0.176062
5.505050	0.1	0.179620
5.506717	0.1	0.181533
5.508383	0.1	0.181217
5.510050	0.1	0.178823
5.511717	0.1	0.175480
5.513383	0.1	0.172406
5.515050	0.1	0.170213
5.516717	0.1	0.168751
5.518383	0.1	0.166921
5.520050	0.1	0.163633
5.521717	0.1	0.159545
5.523383	0.1	0.156602
5.525050	0.1	0.155843
5.526717	0.1	0.157002
5.528383	0.1	0.159862
5.530050	0.1	0.164229
5.531717	0.1	0.168891
5.533383	0.1	0.172402
5.535050	0.1	0.174898
5.536717	0.1	0.177994
5.538383	0.1	0.182800
5.540050	0.1	0.188658
5.541717	0.1	0.193673
5.543383	0.1	0.195829
5.545050	0.1	0.193571
5.546717	0.1	0.186358
5.548383	0.1	0.175410
5.550050	0.1	0.163564
5.551717	0.1	0.154097
5.553383	0.1	0.149156
5.555050	0.1	0.148886
5.556717	0.1	0.152090
5.558383	0.1	0.157016
5.560050	0.1	0.161631
5.561717	0.1	0.164565
5.563383	0.1	0.165934
5.565050	0.1	0.166963
5.566717	0.1	0.168732
5.568383	0.1	0.171126
5.570050	0.1	0.173217
5.571717	0.1	0.174209
5.573383	0.1	0.173585
5.575050	0.1	0.171601
5.576717	0.1	0.169859
5.578383	0.1	0.170236
5.580050	0.1	0.173491
5.581717	0.1	0.178698
5.583383	0.1	0.183159
5.585050	0.1	0.184248
5.586717	0.1	0.181780
5.588383	0.1	0.177659
5.590050	0.1	0.173971
5.591717	0.1	0.172160
5.593383	0.1	0.172164
5.595050	0.1	0.171843
5.596717	0.1	0.169049
5.598383	0.1	0.164136
5.600050	0.1	0.159354
5.601717	0.1	0.156537
5.603383	0.1	0.156225
5.605050	0.1	0.157990
5.606717	0.1	0.160965
5.608383	0.1	0.164467
5.610050	0.1	0.168276
5.611717	0.1	0.172323
5.613383	0.1	0.176081
5.615050	0.1	0.178590
5.616717	0.1	0.179047
5.618383	0.1	0.177138
5.620050	0.1	0.173380
5.621717	0.1	0.169110
5.623383	0.1	0.165729
5.625050	0.1	0.164099
5.626717	0.1	0.164462
5.628383	0.1	0.166376
5.630050	0.1	0.168453
5.631717	0.1	0.169124
5.633383	0.1	0.168122
5.635050	0.1	0.166181
5.636717	0.1	0.163266
5.638383	0.1	0.158399
5.640050	0.1	0.151410
5.641717	0.1	0.144094
5.643383	0.1	0.138986
5.645050	0.1	0.136923
5.646717	0.1	0.137109
5.648383	0.1	0.139088
5.650050	0.1	0.142665
5.651717	0.1	0.146409
5.653383	0.1	0.148513
5.655050	0.1	0.148681
5.656717	0.1	0.147740
5.658383	0.1	0.146562
5.660050	0.1	0.146143
5.661717	0.1	0.146972
5.663383	0.1	0.148113
5.665050	0.1	0.148132
5.666717	0.1	0.146739
5.668383	0.1	0.144956
5.670050	0.1	0.144183
5.671717	0.1	0.145072
5.673383	0.1	0.146995
5.675050	0.1	0.148634
5.676717	0.1	0.148960
5.678383	0.1	0.147847
5.680050	0.1	0.146413
5.681717	0.1	0.145952
5.683383	0.1	0.146138
5.685050	0.1	0.145552
5.686717	0.1	0.143857
5.688383	0.1	0.142115
5.690050	0.1	0.141333
5.691717	0.1	0.141370
5.693383	0.1	0.140956
5.695050	0.1	0.138693
5.696717	0.1	0.134343
5.698383	0.1	0.129221
5.700050	0.1	0.125361
5.701717	0.1	0.124136
5.703383	0.1	0.125133
5.705050	0.1	0.126702
5.706717	0.1	0.127424
5.708383	0.1	0.126855
5.710050	0.1	0.125500
5.711717	0.1	0.124089
5.713383	0.1	0.122841
5.715050	0.1	0.121640
5.716717	0.1	0.120713
5.718383	0.1	0.120322
5.720050	0.1	0.119745
5.721717	0.1	0.117566
5.723383	0.1	0.113505
5.725050	0.1	0.108872
5.726717	0.1	0.105440
5.728383	0.1	0.104667
5.730050	0.1	0.106944
5.731717	0.1	0.110632
5.733383	0.1	0.113193
5.735050	0.1	0.113589
5.736717	0.1	0.112997
5.738383	0.1	0.113077
5.740050	0.1	0.113896
5.741717	0.1	0.114655
5.743383	0.1	0.115619
5.745050	0.1	0.117365
5.746717	0.1	0.119400
5.748383	0.1	0.120695
5.750050	0.1	0.120495
5.751717	0.1	0.118772
5.753383	0.1	0.116392
5.755050	0.1	0.114241
5.756717	0.1	0.112480
5.758383	0.1	0.110767
5.760050	0.1	0.108522
5.761717	0.1	0.105267
5.763383	0.1	0.101090
5.765050	0.1	0.096476
5.766717	0.1	0.092122
5.768383	0.1	0.089062
5.770050	0.1	0.088094
5.771717	0.1	0.088825
5.773383	0.1	0.089868
5.775050	0.1	0.090315
5.776717	0.1	0.090473
5.778383	0.1	0.090715
5.780050	0.1	0.091013
5.781717	0.1	0.092052
5.783383	0.1	0.094948
5.785050	0.1	0.099717
5.786717	0.1	0.104834
5.788383	0.1	0.108462
5.790050	0.1	0.109924
5.791717	0.1	0.109859
5.793383	0.1	0.109198
5.795050	0.1	0.108220
5.796717	0.1	0.106646
5.798383	0.1	0.104611
5.800050	0.1	0.102855
5.801717	0.1	0.101645
5.803383	0.1	0.100313
5.805050	0.1	0.098199
5.806717	0.1	0.095358
5.808383	0.1	0.092126
5.810050	0.1	0.088983
5.811717	0.1	0.086678
5.813383	0.1	0.085952
5.815050	0.1	0.087349
5.816717	0.1	0.091027
5.818383	0.1	0.096005
5.820050	0.1	0.100229
5.821717	0.1	0.102031
5.823383	0.1	0.100983
5.825050	0.1	0.097547
5.826717	0.1	0.092816
5.828383	0.1	0.088168
5.830050	0.1	0.084550
5.831717	0.1	0.082343
5.833383	0.1	0.081784
5.835050	0.1	0.082604
5.836717	0.1	0.083507
5.838383	0.1	0.083335
5.840050	0.1	0.082287
5.841717	0.1	0.081868
5.843383	0.1	0.083777
5.845050	0.1	0.088187
5.846717	0.1	0.093007
5.848383	0.1	0.095945
5.850050	0.1	0.096797
5.851717	0.1	0.096937
5.853383	0.1	0.097300
5.855050	0.1	0.097561
5.856717	0.1	0.097072
5.858383	0.1	0.095605
5.860050	0.1	0.093160
5.861717	0.1	0.089672
5.863383	0.1	0.085304
5.865050	0.1	0.080811
5.866717	0.1	0.077290
5.868383	0.1	0.075577
5.870050	0.1	0.075409
5.871717	0.1	0.075656
5.873383	0.1	0.075926
5.875050	0.1	0.077267
5.876717	0.1	0.080480
5.878383	0.1	0.084438
5.880050	0.1	0.087093
5.881717	0.1	0.087689
5.883383	0.1	0.086664
5.885050	0.1	0.084601
5.886717	0.1	0.082483
5.888383	0.1	0.081277
5.890050	0.1	0.081044
5.891717	0.1	0.081318
5.893383	0.1	0.081547
5.895050	0.1	0.081393
5.896717	0.1	0.081155
5.898383	0.1	0.081062
5.900050	0.1	0.080196
5.901717	0.1	0.077267
5.903383	0.1	0.072401
5.905050	0.1	0.067451
5.906717	0.1	0.064322
5.908383	0.1	0.063372
5.910050	0.1	0.063935
5.911717	0.1	0.065509
5.913383	0.1	0.067628
5.915050	0.1	0.069607
5.916717	0.1	0.070985
5.918383	0.1	0.071339
5.920050	0.1	0.070534
5.921717	0.1	0.069011
5.923383	0.1	0.067139
5.925050	0.1	0.064978
5.926717	0.1	0.062864
5.928383	0.1	0.061668
5.930050	0.1	0.062059
5.931717	0.1	0.064089
5.933383	0.1	0.067609
5.935050	0.1	0.072122
5.936717	0.1	0.076015
5.938383	0.1	0.077398
5.940050	0.1	0.075977
5.941717	0.1	0.073626
5.943383	0.1	0.072401
5.945050	0.1	0.072219
5.946717	0.1	0.071549
5.948383	0.1	0.069379
5.950050	0.1	0.065840
5.951717	0.1	0.062273
5.953383	0.1	0.060201
5.955050	0.1	0.059577
5.956717	0.1	0.058911
5.958383	0.1	0.057206
5.960050	0.1	0.054841
5.961717	0.1	0.052806
5.963383	0.1	0.051581
5.965050	0.1	0.050827
5.966717	0.1	0.050734
5.968383	0.1	0.052541
5.970050	0.1	0.056759
5.971717	0.1	0.061896
5.973383	0.1	0.065453
5.975050	0.1	0.065858
5.976717	0.1	0.063204
5.978383	0.1	0.058818
5.980050	0.1	0.054874
5.981717	0.1	0.053570
5.983383	0.1	0.055465
5.985050	0.1	0.058878
5.986717	0.1	0.061090
5.988383	0.1	0.060024
5.990050	0.1	0.055432
5.991717	0.1	0.049234
5.993383	0.1	0.044559
5.995050	0.1	0.043283
5.996717	0.1	0.044662
5.998383	0.1	0.046878
6.000050	0.1	0.049211
6.001717	0.1	0.052028
6.003383	0.1	0.055199
6.005050	0.1	0.057588
6.006717	0.1	0.058101
6.008383	0.1	0.056988
6.010050	0.1	0.055660
6.011717	0.1	0.054929
6.013383	0.1	0.054226
6.015050	0.1	0.053165
6.016717	0.1	0.052345
6.018383	0.1	0.052159
6.020050	0.1	0.052061
6.021717	0.1	0.051418
6.023383	0.1	0.050464
6.025050	0.1	0.049751
6.026717	0.1	0.049593
6.028383	0.1	0.050487
6.030050	0.1	0.052499
6.031717	0.1	0.054380
6.033383	0.1	0.054599
6.035050	0.1	0.053025
6.036717	0.1	0.051144
6.038383	0.1	0.050450
6.040050	0.1	0.051595
6.041717	0.1	0.054510
6.043383	0.1	0.058017
6.045050	0.1	0.060508
6.046717	0.1	0.061197
6.048383	0.1	0.059819
6.050050	0.1	0.056531
6.051717	0.1	0.052690
6.053383	0.1	0.050184
6.055050	0.1	0.049663
6.056717	0.1	0.049975
6.058383	0.1	0.049328
6.060050	0.1	0.047260
6.061717	0.1	0.045216
6.063383	0.1	0.044969
6.065050	0.1	0.047009
6.066717	0.1	0.050524
6.068383	0.1	0.054007
6.070050	0.1	0.055791
6.071717	0.1	0.055148
6.073383	0.1	0.053244
6.075050	0.1	0.052326
6.076717	0.1	0.053858
6.078383	0.1	0.057886
6.080050	0.1	0.063614
6.081717	0.1	0.069360
6.083383	0.1	0.072625
6.085050	0.1	0.071721
6.086717	0.1	0.067367
6.088383	0.1	0.061947
6.090050	0.1	0.057579
6.091717	0.1	0.054981
6.093383	0.1	0.053667
6.095050	0.1	0.052922
6.096717	0.1	0.052094
6.098383	0.1	0.050915
6.100050	0.1	0.049905
6.101717	0.1	0.049882
6.103383	0.1	0.051144
6.105050	0.1	0.052899
6.106717	0.1	0.053719
6.108383	0.1	0.052839
6.110050	0.1	0.050692
6.111717	0.1	0.048541
6.113383	0.1	0.047958
6.115050	0.1	0.049886
6.116717	0.1	0.053952
6.118383	0.1	0.058608
6.120050	0.1	0.061858
6.121717	0.1	0.062366
6.123383	0.1	0.060303
6.125050	0.1	0.057328
6.126717	0.1	0.055423
6.128383	0.1	0.055153
6.130050	0.1	0.055102
6.131717	0.1	0.053435
6.133383	0.1	0.050114
6.135050	0.1	0.047153
6.136717	0.1	0.046100
6.138383	0.1	0.046515
6.140050	0.1	0.047060
6.141717	0.1	0.047213
6.143383	0.1	0.048042
6.145050	0.1	0.050976
6.146717	0.1	0.055656
6.148383	0.1	0.060261
6.150050	0.1	0.063060
6.151717	0.1	0.063004
6.153383	0.1	0.060587
6.155050	0.1	0.058082
6.156717	0.1	0.057607
6.158383	0.1	0.059558
6.160050	0.1	0.062808
6.161717	0.1	0.065803
6.163383	0.1	0.067325
6.165050	0.1	0.066576
6.166717	0.1	0.063423
6.168383	0.1	0.058985
6.170050	0.1	0.055106
6.171717	0.1	0.052871
6.173383	0.1	0.052089
6.175050	0.1	0.051814
6.176717	0.1	0.051372
6.178383	0.1	0.051181
6.180050	0.1	0.052056
6.181717	0.1	0.053919
6.183383	0.1	0.055637
6.185050	0.1	0.055879
6.186717	0.1	0.054268
6.188383	0.1	0.051768
6.190050	0.1	0.049630
6.191717	0.1	0.048103
6.193383	0.1	0.046738
6.195050	0.1	0.046017
6.196717	0.1	0.047190
6.198383	0.1	0.050087
6.200050	0.1	0.052922
6.201717	0.1	0.054212
6.203383	0.1	0.053388
6.205050	0.1	0.050571
6.206717	0.1	0.046757
6.208383	0.1	0.043502
6.210050	0.1	0.041877
6.211717	0.1	0.042021
6.213383	0.1	0.043027
6.215050	0.1	0.043446
6.216717	0.1	0.043125
6.218383	0.1	0.043600
6.220050	0.1	0.045612
6.221717	0.1	0.047958
6.223383	0.1	0.049272
6.225050	0.1	0.049099
6.226717	0.1	0.047279
6.228383	0.1	0.044005
6.230050	0.1	0.040634
6.231717	0.1	0.039041
6.233383	0.1	0.039972
6.235050	0.1	0.042655
6.236717	0.1	0.045793
6.238383	0.1	0.048168
6.240050	0.1	0.048918
6.241717	0.1	0.048210
6.243383	0.1	0.047181
6.245050	0.1	0.046529
6.246717	0.1	0.046161
6.248383	0.1	0.046394
6.250050	0.1	0.047684
6.251717	0.1	0.049202
6.253383	0.1	0.049351
6.255050	0.1	0.047572
6.256717	0.1	0.044471
6.258383	0.1	0.041258
6.260050	0.1	0.039786
6.261717	0.1	0.041481
6.263383	0.1	0.045784
6.265050	0.1	0.050394
6.266717	0.1	0.053043
6.268383	0.1	0.052862
6.270050	0.1	0.050412
6.271717	0.1	0.047018
6.273383	0.1	0.043754
6.275050	0.1	0.040890
6.276717	0.1	0.038911
6.278383	0.1	0.039022
6.280050	0.1	0.042100
6.281717	0.1	0.047605
6.283383	0.1	0.053789
6.285050	0.1	0.058673
6.286717	0.1	0.060783
6.288383	0.1	0.059791
6.290050	0.1	0.056885
6.291717	0.1	0.053388
6.293383	0.1	0.049323
6.295050	0.1	0.044601
6.296717	0.1	0.040447
6.298383	0.1	0.038431
6.300050	0.1	0.039106
6.301717	0.1	0.041951
6.303383	0.1	0.045463
6.305050	0.1	0.047795
6.306717	0.1	0.048392
6.308383	0.1	0.048396
6.310050	0.1	0.049267
6.311717	0.1	0.051921
6.313383	0.1	0.056508
6.315050	0.1	0.061654
6.316717	0.1	0.065002
6.318383	0.1	0.065276
6.320050	0.1	0.063088
6.321717	0.1	0.060177
6.323383	0.1	0.058548
6.325050	0.1	0.059246
6.326717	0.1	0.061407
6.328383	0.1	0.062929
6.330050	0.1	0.062468
6.331717	0.1	0.060643
6.333383	0.1	0.059442
6.335050	0.1	0.060308
6.336717	0.1	0.062925
6.338383	0.1	0.066045
6.340050	0.1	0.068848
6.341717	0.1	0.071269
6.343383	0.1	0.073281
6.345050	0.1	0.074669
6.346717	0.1	0.075102
6.348383	0.1	0.073942
6.350050	0.1	0.070902
6.351717	0.1	0.067069
6.353383	0.1	0.064247
6.355050	0.1	0.063321
6.356717	0.1	0.064187
6.358383	0.1	0.066645
6.360050	0.1	0.070115
6.361717	0.1	0.072713
6.363383	0.1	0.072285
6.365050	0.1	0.068927
6.366717	0.1	0.065421
6.368383	0.1	0.064457
6.370050	0.1	0.066035
6.371717	0.1	0.068299
6.373383	0.1	0.070347
6.375050	0.1	0.073100
6.376717	0.1	0.077225
6.378383	0.1	0.081398
6.380050	0.1	0.083111
6.381717	0.1	0.080783
6.383383	0.1	0.075004
6.385050	0.1	0.068126
6.386717	0.1	0.062552
6.388383	0.1	0.059023
6.390050	0.1	0.057053
6.391717	0.1	0.057044
6.393383	0.1	0.060168
6.395050	0.1	0.066478
6.396717	0.1	0.074618
6.398383	0.1	0.082375
6.400050	0.1	0.087521
6.401717	0.1	0.089305
6.403383	0.1	0.088778
6.405050	0.1	0.087111
6.406717	0.1	0.084406
6.408383	0.1	0.080429
6.410050	0.1	0.075810
6.411717	0.1	0.072466
6.413383	0.1	0.072378
6.415050	0.1	0.075665
6.416717	0.1	0.080182
6.418383	0.1	0.083465
6.420050	0.1	0.085002
6.421717	0.1	0.085738
6.423383	0.1	0.085961
6.425050	0.1	0.085076
6.426717	0.1	0.082874
6.428383	0.1	0.079875
6.430050	0.1	0.076909
6.431717	0.1	0.074999
6.433383	0.1	0.075293
6.435050	0.1	0.078166
6.436717	0.1	0.082259
6.438383	0.1	0.085351
6.440050	0.1	0.086045
6.441717	0.1	0.084001
6.443383	0.1	0.080112
6.445050	0.1	0.076536
6.446717	0.1	0.074953
6.448383	0.1	0.074827
6.450050	0.1	0.074515
6.451717	0.1	0.073616
6.453383	0.1	0.073668
6.455050	0.1	0.076443
6.456717	0.1	0.081672
6.458383	0.1	0.086683
6.460050	0.1	0.088736
6.461717	0.1	0.087088
6.463383	0.1	0.082674
6.465050	0.1	0.076997
6.466717	0.1	0.071647
6.468383	0.1	0.067875
6.470050	0.1	0.066012
6.471717	0.1	0.065705
6.473383	0.1	0.066720
6.475050	0.1	0.068876
6.476717	0.1	0.071228
6.478383	0.1	0.072056
6.480050	0.1	0.069970
6.481717	0.1	0.065137
6.483383	0.1	0.059791
6.485050	0.1	0.057546
6.486717	0.1	0.061155
6.488383	0.1	0.069947
6.490050	0.1	0.080448
6.491717	0.1	0.089267
6.493383	0.1	0.094627
6.495050	0.1	0.096303
6.496717	0.1	0.095195
6.498383	0.1	0.092802
6.500050	0.1	0.090552
6.501717	0.1	0.089104
6.503383	0.1	0.088247
6.505050	0.1	0.087200
6.506717	0.1	0.085160
6.508383	0.1	0.081956
6.510050	0.1	0.078306
6.511717	0.1	0.075335
6.513383	0.1	0.073737
6.515050	0.1	0.073486
6.516717	0.1	0.074920
6.518383	0.1	0.079148
6.520050	0.1	0.086380
6.521717	0.1	0.094767
6.523383	0.1	0.101789
6.525050	0.1	0.105700
6.526717	0.1	0.105673
6.528383	0.1	0.101719
6.530050	0.1	0.095093
6.531717	0.1	0.088350
6.533383	0.1	0.084043
6.535050	0.1	0.083186
6.536717	0.1	0.084983
6.538383	0.1	0.087633
6.540050	0.1	0.089542
6.541717	0.1	0.089658
6.543383	0.1	0.087149
6.545050	0.1	0.082492
6.546717	0.1	0.078669
6.548383	0.1	0.079325
6.550050	0.1	0.085798
6.551717	0.1	0.096653
6.553383	0.1	0.109323
6.555050	0.1	0.121221
6.556717	0.1	0.130055
6.558383	0.1	0.134320
6.560050	0.1	0.134003
6.561717	0.1	0.130394
6.563383	0.1	0.124890
6.565050	0.1	0.118609
6.566717	0.1	0.113067
6.568383	0.1	0.109975
6.570050	0.1	0.110161
6.571717	0.1	0.113081
6.573383	0.1	0.117607
6.575050	0.1	0.122702
6.576717	0.1	0.127004
6.578383	0.1	0.128923
6.580050	0.1	0.127871
6.581717	0.1	0.125254
6.583383	0.1	0.123731
6.585050	0.1	0.125421
6.586717	0.1	0.130725
6.588383	0.1	0.138516
6.590050	0.1	0.146469
6.591717	0.1	0.151386
6.593383	0.1	0.151149
6.595050	0.1	0.146786
6.596717	0.1	0.141729
6.598383	0.1	0.139172
6.600050	0.1	0.140159
6.601717	0.1	0.144192
6.603383	0.1	0.150711
6.605050	0.1	0.158949
6.606717	0.1	0.167387
6.608383	0.1	0.174684
6.610050	0.1	0.180490
6.611717	0.1	0.184788
6.613383	0.1	0.187610
6.615050	0.1	0.189464
6.616717	0.1	0.191210
6.618383	0.1	0.193780
6.620050	0.1	0.197669
6.621717	0.1	0.202311
6.623383	0.1	0.206488
6.625050	0.1	0.209431
6.626717	0.1	0.211499
6.628383	0.1	0.213650
6.630050	0.1	0.215895
6.631717	0.1	0.217091
6.633383	0.1	0.216858
6.635050	0.1	0.216430
6.636717	0.1	0.217468
6.638383	0.1	0.220854
6.640050	0.1	0.226344
6.641717	0.1	0.232928
6.643383	0.1	0.239350
6.645050	0.1	0.244789
6.646717	0.1	0.249483
6.648383	0.1	0.254493
6.650050	0.1	0.260449
6.651717	0.1	0.266619
6.653383	0.1	0.271667
6.655050	0.1	0.275136
6.656717	0.1	0.277609
6.658383	0.1	0.279895
6.660050	0.1	0.282293
6.661717	0.1	0.284771
6.663383	0.1	0.287564
6.665050	0.1	0.290992
6.666717	0.1	0.294801
6.668383	0.1	0.298163
6.670050	0.1	0.300715
6.671717	0.1	0.303532
6.673383	0.1	0.307956
6.675050	0.1	0.313786
6.676717	0.1	0.319467
6.678383	0.1	0.323509
6.680050	0.1	0.325534
6.681717	0.1	0.326363
6.683383	0.1	0.327416
6.685050	0.1	0.329567
6.686717	0.1	0.332016
6.688383	0.1	0.333013
6.690050	0.1	0.331826
6.691717	0.1	0.329148
6.693383	0.1	0.326252
6.695050	0.1	0.324403
6.696717	0.1	0.324524
6.698383	0.1	0.327141
6.700050	0.1	0.331965
6.701717	0.1	0.337311
6.703383	0.1	0.340948
6.705050	0.1	0.341977
6.706717	0.1	0.341292
6.708383	0.1	0.340468
6.710050	0.1	0.340585
6.711717	0.1	0.341767
6.713383	0.1	0.343272
6.715050	0.1	0.343514
6.716717	0.1	0.341162
6.718383	0.1	0.337260
6.720050	0.1	0.334783
6.721717	0.1	0.335393
6.723383	0.1	0.338191
6.725050	0.1	0.341274
6.726717	0.1	0.342960
6.728383	0.1	0.342331
6.730050	0.1	0.339933
6.731717	0.1	0.337306
6.733383	0.1	0.335760
6.735050	0.1	0.336124
6.736717	0.1	0.338876
6.738383	0.1	0.343262
6.740050	0.1	0.347160
6.741717	0.1	0.348962
6.743383	0.1	0.348804
6.745050	0.1	0.347318
6.746717	0.1	0.344552
6.748383	0.1	0.340263
6.750050	0.1	0.334848
6.751717	0.1	0.329949
6.753383	0.1	0.327020
6.755050	0.1	0.326270
6.756717	0.1	0.327961
6.758383	0.1	0.332487
6.760050	0.1	0.338499
6.761717	0.1	0.343192
6.763383	0.1	0.344976
6.765050	0.1	0.344370
6.766717	0.1	0.342526
6.768383	0.1	0.340124
6.770050	0.1	0.337255
6.771717	0.1	0.333553
6.773383	0.1	0.328636
6.775050	0.1	0.322950
6.776717	0.1	0.317907
6.778383	0.1	0.315136
6.780050	0.1	0.315718
6.781717	0.1	0.319853
6.783383	0.1	0.326457
6.785050	0.1	0.333088
6.786717	0.1	0.337455
6.788383	0.1	0.338801
6.790050	0.1	0.337637
6.791717	0.1	0.335104
6.793383	0.1	0.332128
6.795050	0.1	0.328557
6.796717	0.1	0.323844
6.798383	0.1	0.318512
6.800050	0.1	0.314047
6.801717	0.1	0.311588
6.803383	0.1	0.311639
6.805050	0.1	0.313963
6.806717	0.1	0.316938
6.808383	0.1	0.318494
6.810050	0.1	0.317721
6.811717	0.1	0.315192
6.813383	0.1	0.312496
6.815050	0.1	0.311299
6.816717	0.1	0.312105
6.818383	0.1	0.313828
6.820050	0.1	0.314387
6.821717	0.1	0.312501
6.823383	0.1	0.309157
6.825050	0.1	0.306554
6.826717	0.1	0.306177
6.828383	0.1	0.308338
6.830050	0.1	0.312170
6.831717	0.1	0.315974
6.833383	0.1	0.318228
6.835050	0.1	0.318415
6.836717	0.1	0.317129
6.838383	0.1	0.315849
6.840050	0.1	0.316151
6.841717	0.1	0.318652
6.843383	0.1	0.322470
6.845050	0.1	0.325809
6.846717	0.1	0.327355
6.848383	0.1	0.327011
6.850050	0.1	0.325660
6.851717	0.1	0.324571
6.853383	0.1	0.324193
6.855050	0.1	0.323784
6.856717	0.1	0.322657
6.858383	0.1	0.321302
6.860050	0.1	0.320775
6.861717	0.1	0.321525
6.863383	0.1	0.322927
6.865050	0.1	0.324030
6.866717	0.1	0.324752
6.868383	0.1	0.325749
6.870050	0.1	0.326927
6.871717	0.1	0.327541
6.873383	0.1	0.327528
6.875050	0.1	0.327472
6.876717	0.1	0.327718
6.878383	0.1	0.328193
6.880050	0.1	0.328138
6.881717	0.1	0.326168
6.883383	0.1	0.321483
6.885050	0.1	0.315490
6.886717	0.1	0.311388
6.888383	0.1	0.311485
6.890050	0.1	0.315746
6.891717	0.1	0.322531
6.893383	0.1	0.329390
6.895050	0.1	0.334126
6.896717	0.1	0.336100
6.898383	0.1	0.336012
6.900050	0.1	0.334829
6.901717	0.1	0.333181
6.903383	0.1	0.331206
6.905050	0.1	0.328929
6.906717	0.1	0.327025
6.908383	0.1	0.326773
6.910050	0.1	0.328892
6.911717	0.1	0.332934
6.913383	0.1	0.337660
6.915050	0.1	0.341497
6.916717	0.1	0.343015
6.918383	0.1	0.341390
6.920050	0.1	0.336710
6.921717	0.1	0.329912
6.923383	0.1	0.322540
6.925050	0.1	0.316724
6.926717	0.1	0.314498
6.928383	0.1	0.316580
6.930050	0.1	0.321292
6.931717	0.1	0.325027
6.933383	0.1	0.325544
6.935050	0.1	0.324580
6.936717	0.1	0.325283
6.938383	0.1	0.327942
6.940050	0.1	0.330047
6.941717	0.1	0.329893
6.943383	0.1	0.328464
6.945050	0.1	0.327136
6.946717	0.1	0.325288
6.948383	0.1	0.321893
6.950050	0.1	0.317735
6.951717	0.1	0.314470
6.953383	0.1	0.312803
6.955050	0.1	0.312896
6.956717	0.1	0.315695
6.958383	0.1	0.322191
6.960050	0.1	0.331267
6.961717	0.1	0.339597
6.963383	0.1	0.344496
6.965050	0.1	0.346033
6.966717	0.1	0.345842
6.968383	0.1	0.345106
6.970050	0.1	0.344394
6.971717	0.1	0.344319
6.973383	0.1	0.345004
6.975050	0.1	0.345344
6.976717	0.1	0.343933
6.978383	0.1	0.340594
6.980050	0.1	0.336189
6.981717	0.1	0.331611
6.983383	0.1	0.327793
6.985050	0.1	0.325218
6.986717	0.1	0.323039
6.988383	0.1	0.320384
6.990050	0.1	0.317669
6.991717	0.1	0.315635
6.993383	0.1	0.314838
6.995050	0.1	0.315709
6.996717	0.1	0.317544
6.998383	0.1	0.318806
7.000050	0.1	0.318745
7.001717	0.1	0.317600
7.003383	0.1	0.316394
7.005050	0.1	0.316524
7.006717	0.1	0.318228
7.008383	0.1	0.320161
7.010050	0.1	0.321199
7.011717	0.1	0.321567
7.013383	0.1	0.322233
7.015050	0.1	0.323690
7.016717	0.1	0.325046
7.018383	0.1	0.324901
7.020050	0.1	0.323313
7.021717	0.1	0.322023
7.023383	0.1	0.322433
7.025050	0.1	0.324319
7.026717	0.1	0.327099
7.028383	0.1	0.330685
7.030050	0.1	0.334410
7.031717	0.1	0.336696
7.033383	0.1	0.336510
7.035050	0.1	0.334359
7.036717	0.1	0.331765
7.038383	0.1	0.329944
7.040050	0.1	0.329586
7.041717	0.1	0.330955
7.043383	0.1	0.333120
7.045050	0.1	0.334037
7.046717	0.1	0.332277
7.048383	0.1	0.328044
7.050050	0.1	0.322904
7.051717	0.1	0.318857
7.053383	0.1	0.316743
7.055050	0.1	0.315807
7.056717	0.1	0.315290
7.058383	0.1	0.315527
7.060050	0.1	0.317120
7.061717	0.1	0.320091
7.063383	0.1	0.323886
7.065050	0.1	0.327849
7.066717	0.1	0.331202
7.068383	0.1	0.333213
7.070050	0.1	0.333535
7.071717	0.1	0.331551
7.073383	0.1	0.326624
7.075050	0.1	0.319756
7.076717	0.1	0.313930
7.078383	0.1	0.311919
7.080050	0.1	0.313898
7.081717	0.1	0.317669
7.083383	0.1	0.321101
7.085050	0.1	0.323914
7.086717	0.1	0.326987
7.088383	0.1	0.330461
7.090050	0.1	0.333614
7.091717	0.1	0.336021
7.093383	0.1	0.337549
7.095050	0.1	0.338000
7.096717	0.1	0.337483
7.098383	0.1	0.336571
7.100050	0.1	0.335472
7.101717	0.1	0.333716
7.103383	0.1	0.330918
7.105050	0.1	0.327406
7.106717	0.1	0.324561
7.108383	0.1	0.324147
7.110050	0.1	0.326768
7.111717	0.1	0.331071
7.113383	0.1	0.334186
7.115050	0.1	0.333525
7.116717	0.1	0.329362
7.118383	0.1	0.324999
7.120050	0.1	0.323523
7.121717	0.1	0.325069
7.123383	0.1	0.328030
7.125050	0.1	0.331663
7.126717	0.1	0.335868
7.128383	0.1	0.339490
7.130050	0.1	0.340934
7.131717	0.1	0.340021
7.133383	0.1	0.338107
7.135050	0.1	0.337036
7.136717	0.1	0.338098
7.138383	0.1	0.341204
7.140050	0.1	0.345074
7.141717	0.1	0.348161
7.143383	0.1	0.349358
7.145050	0.1	0.348031
7.146717	0.1	0.343849
7.148383	0.1	0.337609
7.150050	0.1	0.331854
7.151717	0.1	0.329283
7.153383	0.1	0.330741
7.155050	0.1	0.334936
7.156717	0.1	0.339560
7.158383	0.1	0.342461
7.160050	0.1	0.342419
7.161717	0.1	0.339663
7.163383	0.1	0.335858
7.165050	0.1	0.333386
7.166717	0.1	0.333758
7.168383	0.1	0.336347
7.170050	0.1	0.339248
7.171717	0.1	0.340710
7.173383	0.1	0.339788
7.175050	0.1	0.337209
7.176717	0.1	0.335202
7.178383	0.1	0.335495
7.180050	0.1	0.337511
7.181717	0.1	0.338852
7.183383	0.1	0.337381
7.185050	0.1	0.332841
7.186717	0.1	0.326829
7.188383	0.1	0.321358
7.190050	0.1	0.317781
7.191717	0.1	0.316561
7.193383	0.1	0.316883
7.195050	0.1	0.317185
7.196717	0.1	0.316594
7.198383	0.1	0.315285
7.200050	0.1	0.314224
7.201717	0.1	0.314899
7.203383	0.1	0.318103
7.205050	0.1	0.322475
7.206717	0.1	0.324855
7.208383	0.1	0.322578
7.210050	0.1	0.315858
7.211717	0.1	0.307648
7.213383	0.1	0.301492
7.215050	0.1	0.299681
7.216717	0.1	0.302251
7.218383	0.1	0.307397
7.220050	0.1	0.312999
7.221717	0.1	0.317451
7.223383	0.1	0.319653
7.225050	0.1	0.319118
7.226717	0.1	0.315858
7.228383	0.1	0.310340
7.230050	0.1	0.303746
7.231717	0.1	0.297674
7.233383	0.1	0.293204
7.235050	0.1	0.290428
7.236717	0.1	0.289413
7.238383	0.1	0.290954
7.240050	0.1	0.295332
7.241717	0.1	0.301162
7.243383	0.1	0.305916
7.245050	0.1	0.307225
7.246717	0.1	0.304352
7.248383	0.1	0.298340
7.250050	0.1	0.290778
7.251717	0.1	0.283020
7.253383	0.1	0.276281
7.255050	0.1	0.271616
7.256717	0.1	0.269702
7.258383	0.1	0.270521
7.260050	0.1	0.273436
7.261717	0.1	0.276915
7.263383	0.1	0.278512
7.265050	0.1	0.276556
7.266717	0.1	0.271997
7.268383	0.1	0.267392
7.270050	0.1	0.264230
7.271717	0.1	0.262079
7.273383	0.1	0.260090
7.275050	0.1	0.258214
7.276717	0.1	0.256812
7.278383	0.1	0.255629
7.280050	0.1	0.253599
7.281717	0.1	0.249958
7.283383	0.1	0.245110
7.285050	0.1	0.240095
7.286717	0.1	0.235727
7.288383	0.1	0.232551
7.290050	0.1	0.231140
7.291717	0.1	0.232351
7.293383	0.1	0.236509
7.295050	0.1	0.241841
7.296717	0.1	0.245208
7.298383	0.1	0.245068
7.300050	0.1	0.242293
7.301717	0.1	0.238889
7.303383	0.1	0.236677
7.305050	0.1	0.236244
7.306717	0.1	0.237152
7.308383	0.1	0.238544
7.310050	0.1	0.238926
7.311717	0.1	0.237296
7.313383	0.1	0.234521
7.315050	0.1	0.232221
7.316717	0.1	0.231075
7.318383	0.1	0.230484
7.320050	0.1	0.229464
7.321717	0.1	0.227783
7.323383	0.1	0.226158
7.325050	0.1	0.225692
7.326717	0.1	0.227056
7.328383	0.1	0.229483
7.330050	0.1	0.230889
7.331717	0.1	0.229944
7.333383	0.1	0.227364
7.335050	0.1	0.224668
7.336717	0.1	0.222549
7.338383	0.1	0.220500
7.340050	0.1	0.217548
7.341717	0.1	0.213464
7.343383	0.1	0.208952
7.345050	0.1	0.204998
7.346717	0.1	0.202921
7.348383	0.1	0.203960
7.350050	0.1	0.207662
7.351717	0.1	0.211527
7.353383	0.1	0.213482
7.355050	0.1	0.213739
7.356717	0.1	0.213566
7.358383	0.1	0.213301
7.360050	0.1	0.212220
7.361717	0.1	0.209170
7.363383	0.1	0.203396
7.365050	0.1	0.196323
7.366717	0.1	0.191065
7.368383	0.1	0.189580
7.370050	0.1	0.191415
7.371717	0.1	0.194381
7.373383	0.1	0.196225
7.375050	0.1	0.196220
7.376717	0.1	0.194935
7.378383	0.1	0.193026
7.380050	0.1	0.191089
7.381717	0.1	0.189678
7.383383	0.1	0.188933
7.385050	0.1	0.188877
7.386717	0.1	0.189398
7.388383	0.1	0.189678
7.390050	0.1	0.189021
7.391717	0.1	0.187899
7.393383	0.1	0.187065
7.395050	0.1	0.186465
7.396717	0.1	0.185738
7.398383	0.1	0.185156
7.400050	0.1	0.185575
7.401717	0.1	0.187219
7.403383	0.1	0.188937
7.405050	0.1	0.189394
7.406717	0.1	0.188402
7.408383	0.1	0.186390
7.410050	0.1	0.183764
7.411717	0.1	0.181221
7.413383	0.1	0.179573
7.415050	0.1	0.178902
7.416717	0.1	0.178749
7.418383	0.1	0.178870
7.420050	0.1	0.179070
7.421717	0.1	0.179089
7.423383	0.1	0.178851
7.425050	0.1	0.178125
7.426717	0.1	0.176136
7.428383	0.1	0.172136
7.430050	0.1	0.166753
7.431717	0.1	0.162092
7.433383	0.1	0.160108
7.435050	0.1	0.161557
7.436717	0.1	0.165636
7.438383	0.1	0.169850
7.440050	0.1	0.171671
7.441717	0.1	0.170586
7.443383	0.1	0.167447
7.445050	0.1	0.162874
7.446717	0.1	0.157822
7.448383	0.1	0.154441
7.450050	0.1	0.154907
7.451717	0.1	0.159587
7.453383	0.1	0.166656
7.455050	0.1	0.173249
7.456717	0.1	0.177324
7.458383	0.1	0.178851
7.460050	0.1	0.179247
7.461717	0.1	0.179545
7.463383	0.1	0.179615
7.465050	0.1	0.179205
7.466717	0.1	0.178800
7.468383	0.1	0.178870
7.470050	0.1	0.178851
7.471717	0.1	0.177375
7.473383	0.1	0.173934
7.475050	0.1	0.169799
7.476717	0.1	0.166493
7.478383	0.1	0.164090
7.480050	0.1	0.161943
7.481717	0.1	0.160453
7.483383	0.1	0.160797
7.485050	0.1	0.163084
7.486717	0.1	0.165706
7.488383	0.1	0.166357
7.490050	0.1	0.164057
7.491717	0.1	0.160150
7.493383	0.1	0.156905
7.495050	0.1	0.155587
7.496717	0.1	0.156094
7.498383	0.1	0.157664
7.500050	0.1	0.159661
7.501717	0.1	0.161738
7.503383	0.1	0.163699
7.505050	0.1	0.165533
7.506717	0.1	0.166944
7.508383	0.1	0.166902
7.510050	0.1	0.164369
7.511717	0.1	0.159317
7.513383	0.1	0.152909
7.515050	0.1	0.146618
7.516717	0.1	0.141226
7.518383	0.1	0.137291
7.520050	0.1	0.135680
7.521717	0.1	0.136644
7.523383	0.1	0.139182
7.525050	0.1	0.141864
7.526717	0.1	0.143982
7.528383	0.1	0.145715
7.530050	0.1	0.147121
7.531717	0.1	0.147796
7.533383	0.1	0.147596
7.535050	0.1	0.146497
7.536717	0.1	0.144332
7.538383	0.1	0.141668
7.540050	0.1	0.139410
7.541717	0.1	0.137580
7.543383	0.1	0.136062
7.545050	0.1	0.135750
7.546717	0.1	0.137696
7.548383	0.1	0.141603
7.550050	0.1	0.145594
7.551717	0.1	0.147456
7.553383	0.1	0.146227
7.555050	0.1	0.142762
7.556717	0.1	0.139168
7.558383	0.1	0.137272
7.560050	0.1	0.137356
7.561717	0.1	0.138711
7.563383	0.1	0.140793
7.565050	0.1	0.143098
7.566717	0.1	0.144956
7.568383	0.1	0.145873
7.570050	0.1	0.145813
7.571717	0.1	0.145207
7.573383	0.1	0.144732
7.575050	0.1	0.144695
7.576717	0.1	0.145058
7.578383	0.1	0.146162
7.580050	0.1	0.148444
7.581717	0.1	0.151349
7.583383	0.1	0.153226
7.585050	0.1	0.152937
7.586717	0.1	0.151391
7.588383	0.1	0.150581
7.590050	0.1	0.151224
7.591717	0.1	0.152267
7.593383	0.1	0.152360
7.595050	0.1	0.151242
7.596717	0.1	0.149580
7.598383	0.1	0.147894
7.600050	0.1	0.146390
7.601717	0.1	0.145249
7.603383	0.1	0.144388
7.605050	0.1	0.143703
7.606717	0.1	0.143764
7.608383	0.1	0.145095
7.610050	0.1	0.147154
7.611717	0.1	0.148821
7.613383	0.1	0.149226
7.615050	0.1	0.147824
7.616717	0.1	0.144737
7.618383	0.1	0.141156
7.620050	0.1	0.138739
7.621717	0.1	0.138725
7.623383	0.1	0.141594
7.625050	0.1	0.147135
7.626717	0.1	0.153943
7.628383	0.1	0.159252
7.630050	0.1	0.160914
7.631717	0.1	0.159591
7.633383	0.1	0.157575
7.635050	0.1	0.156001
7.636717	0.1	0.154017
7.638383	0.1	0.150306
7.640050	0.1	0.144648
7.641717	0.1	0.138497
7.643383	0.1	0.134381
7.645050	0.1	0.134218
7.646717	0.1	0.138208
7.648383	0.1	0.144918
7.650050	0.1	0.151834
7.651717	0.1	0.156513
7.653383	0.1	0.158348
7.655050	0.1	0.158949
7.656717	0.1	0.160169
7.658383	0.1	0.162008
7.660050	0.1	0.163428
7.661717	0.1	0.164229
7.663383	0.1	0.164886
7.665050	0.1	0.165110
7.666717	0.1	0.163438
7.668383	0.1	0.158725
7.670050	0.1	0.152141
7.671717	0.1	0.146776
7.673383	0.1	0.145030
7.675050	0.1	0.147182
7.676717	0.1	0.151787
7.678383	0.1	0.156499
7.680050	0.1	0.159335
7.681717	0.1	0.159871
7.683383	0.1	0.159396
7.685050	0.1	0.159489
7.686717	0.1	0.160066
7.688383	0.1	0.159838
7.690050	0.1	0.157994
7.691717	0.1	0.154558
7.693383	0.1	0.150441
7.695050	0.1	0.147386
7.696717	0.1	0.146637
7.698383	0.1	0.147857
7.700050	0.1	0.149957
7.701717	0.1	0.151894
7.703383	0.1	0.152499
7.705050	0.1	0.151135
7.706717	0.1	0.148579
7.708383	0.1	0.146278
7.710050	0.1	0.144662
7.711717	0.1	0.142562
7.713383	0.1	0.138860
7.715050	0.1	0.134730
7.716717	0.1	0.132942
7.718383	0.1	0.134562
7.720050	0.1	0.137780
7.721717	0.1	0.140108
7.723383	0.1	0.140858
7.725050	0.1	0.141719
7.726717	0.1	0.144299
7.728383	0.1	0.147643
7.730050	0.1	0.149589
7.731717	0.1	0.149179
7.733383	0.1	0.147116
7.735050	0.1	0.145147
7.736717	0.1	0.144839
7.738383	0.1	0.145924
7.740050	0.1	0.146590
7.741717	0.1	0.145654
7.743383	0.1	0.143689
7.745050	0.1	0.141943
7.746717	0.1	0.141119
7.748383	0.1	0.141095
7.750050	0.1	0.141021
7.751717	0.1	0.139638
7.753383	0.1	0.136099
7.755050	0.1	0.130567
7.756717	0.1	0.124369
7.758383	0.1	0.119647
7.760050	0.1	0.118311
7.761717	0.1	0.120723
7.763383	0.1	0.125282
7.765050	0.1	0.129887
7.766717	0.1	0.133743
7.768383	0.1	0.136811
7.770050	0.1	0.138455
7.771717	0.1	0.137817
7.773383	0.1	0.134935
7.775050	0.1	0.131177
7.776717	0.1	0.128644
7.778383	0.1	0.128490
7.780050	0.1	0.130152
7.781717	0.1	0.132588
7.783383	0.1	0.135317
7.785050	0.1	0.137864
7.786717	0.1	0.139419
7.788383	0.1	0.139126
7.790050	0.1	0.136546
7.791717	0.1	0.132583
7.793383	0.1	0.129417
7.795050	0.1	0.128741
7.796717	0.1	0.130669
7.798383	0.1	0.133943
7.800050	0.1	0.136378
7.801717	0.1	0.136597
7.803383	0.1	0.136332
7.805050	0.1	0.139005
7.806717	0.1	0.145389
7.808383	0.1	0.152648
7.810050	0.1	0.157813
7.811717	0.1	0.159941
7.813383	0.1	0.159182
7.815050	0.1	0.155880
7.816717	0.1	0.150683
7.818383	0.1	0.144630
7.820050	0.1	0.139074
7.821717	0.1	0.135177
7.823383	0.1	0.133161
7.825050	0.1	0.132532
7.826717	0.1	0.132853
7.828383	0.1	0.133915
7.830050	0.1	0.135861
7.831717	0.1	0.139186
7.833383	0.1	0.143726
7.835050	0.1	0.148118
7.836717	0.1	0.151377
7.838383	0.1	0.154083
7.840050	0.1	0.157184
7.841717	0.1	0.160849
7.843383	0.1	0.164257
7.845050	0.1	0.166311
7.846717	0.1	0.166711
7.848383	0.1	0.165855
7.850050	0.1	0.164444
7.851717	0.1	0.163461
7.853383	0.1	0.163540
7.855050	0.1	0.164430
7.856717	0.1	0.165105
7.858383	0.1	0.164364
7.860050	0.1	0.162050
7.861717	0.1	0.159792
7.863383	0.1	0.159866
7.865050	0.1	0.162926
7.866717	0.1	0.167391
7.868383	0.1	0.171107
7.870050	0.1	0.172835
7.871717	0.1	0.172304
7.873383	0.1	0.170073
7.875050	0.1	0.167559
7.876717	0.1	0.166227
7.878383	0.1	0.166362
7.880050	0.1	0.167172
7.881717	0.1	0.167862
7.883383	0.1	0.168155
7.885050	0.1	0.167754
7.886717	0.1	0.166399
7.888383	0.1	0.164765
7.890050	0.1	0.164304
7.891717	0.1	0.165864
7.893383	0.1	0.169207
7.895050	0.1	0.173314
7.896717	0.1	0.176979
7.898383	0.1	0.179792
7.900050	0.1	0.182153
7.901717	0.1	0.184109
7.903383	0.1	0.185329
7.905050	0.1	0.185887
7.906717	0.1	0.186111
7.908383	0.1	0.186232
7.910050	0.1	0.186628
7.911717	0.1	0.187964
7.913383	0.1	0.190884
7.915050	0.1	0.195527
7.916717	0.1	0.201496
7.918383	0.1	0.207648
7.920050	0.1	0.212407
7.921717	0.1	0.215056
7.923383	0.1	0.215909
7.925050	0.1	0.215387
7.926717	0.1	0.214223
7.928383	0.1	0.213543
7.930050	0.1	0.213641
7.931717	0.1	0.214064
7.933383	0.1	0.214856
7.935050	0.1	0.216053
7.936717	0.1	0.216896
7.938383	0.1	0.216765
7.940050	0.1	0.216062
7.941717	0.1	0.215936
7.943383	0.1	0.217245
7.945050	0.1	0.219117
7.946717	0.1	0.219578
7.948383	0.1	0.218693
7.950050	0.1	0.219010
7.951717	0.1	0.222297
7.953383	0.1	0.228020
7.955050	0.1	0.234549
7.956717	0.1	0.239839
7.958383	0.1	0.242037
7.960050	0.1	0.240835
7.961717	0.1	0.237497
7.963383	0.1	0.233622
7.965050	0.1	0.230568
7.966717	0.1	0.229217
7.968383	0.1	0.229632
7.970050	0.1	0.231387
7.971717	0.1	0.234284
7.973383	0.1	0.238004
7.975050	0.1	0.241473
7.976717	0.1	0.243285
7.978383	0.1	0.243047
7.980050	0.1	0.242149
7.981717	0.1	0.242624
7.983383	0.1	0.245124
7.985050	0.1	0.248407
7.986717	0.1	0.250661
7.988383	0.1	0.250847
7.990050	0.1	0.248794
7.991717	0.1	0.244807
7.993383	0.1	0.240318
7.995050	0.1	0.237664
7.996717	0.1	0.237809
7.998383	0.1	0.239252
8.000050	0.1	0.239653
8.001717	0.1	0.238116
8.003383	0.1	0.235769
8.005050	0.1	0.234256
8.006717	0.1	0.234223
8.008383	0.1	0.235378
8.010050	0.1	0.236901
8.011717	0.1	0.237967
8.013383	0.1	0.238591
8.015050	0.1	0.239406
8.016717	0.1	0.240714
8.018383	0.1	0.242498
8.020050	0.1	0.244486
8.021717	0.1	0.245562
8.023383	0.1	0.244714
8.025050	0.1	0.243029
8.026717	0.1	0.243047
8.028383	0.1	0.246181
8.030050	0.1	0.251704
8.031717	0.1	0.257762
8.033383	0.1	0.262586
8.035050	0.1	0.264999
8.036717	0.1	0.264496
8.038383	0.1	0.261553
8.040050	0.1	0.257799
8.041717	0.1	0.254996
8.043383	0.1	0.253660
8.045050	0.1	0.253324
8.046717	0.1	0.253776
8.048383	0.1	0.255066
8.050050	0.1	0.256351
8.051717	0.1	0.256007
8.053383	0.1	0.253418
8.055050	0.1	0.249911
8.056717	0.1	0.247615
8.058383	0.1	0.247778
8.060050	0.1	0.249916
8.061717	0.1	0.252416
8.063383	0.1	0.254102
8.065050	0.1	0.254572
8.066717	0.1	0.253906
8.068383	0.1	0.252919
8.070050	0.1	0.252509
8.071717	0.1	0.252593
8.073383	0.1	0.252519
8.075050	0.1	0.251918
8.076717	0.1	0.251136
8.078383	0.1	0.251080
8.080050	0.1	0.252584
8.081717	0.1	0.255792
8.083383	0.1	0.259690
8.085050	0.1	0.262582
8.086717	0.1	0.263229
8.088383	0.1	0.261283
8.090050	0.1	0.257590
8.091717	0.1	0.254018
8.093383	0.1	0.251750
8.095050	0.1	0.250195
8.096717	0.1	0.248798
8.098383	0.1	0.248789
8.100050	0.1	0.251667
8.101717	0.1	0.257068
8.103383	0.1	0.263350
8.105050	0.1	0.269162
8.106717	0.1	0.273567
8.108383	0.1	0.275974
8.110050	0.1	0.276319
8.111717	0.1	0.274563
8.113383	0.1	0.270279
8.115050	0.1	0.263904
8.116717	0.1	0.257879
8.118383	0.1	0.255266
8.120050	0.1	0.257273
8.121717	0.1	0.262237
8.123383	0.1	0.266810
8.125050	0.1	0.268766
8.126717	0.1	0.268314
8.128383	0.1	0.266493
8.130050	0.1	0.263760
8.131717	0.1	0.260994
8.133383	0.1	0.259588
8.135050	0.1	0.259839
8.136717	0.1	0.261045
8.138383	0.1	0.262554
8.140050	0.1	0.263532
8.141717	0.1	0.262903
8.143383	0.1	0.260435
8.145050	0.1	0.257432
8.146717	0.1	0.255811
8.148383	0.1	0.256407
8.150050	0.1	0.258554
8.151717	0.1	0.261138
8.153383	0.1	0.263578
8.155050	0.1	0.266056
8.156717	0.1	0.269003
8.158383	0.1	0.272263
8.160050	0.1	0.274833
8.161717	0.1	0.275881
8.163383	0.1	0.275578
8.165050	0.1	0.274037
8.166717	0.1	0.270628
8.168383	0.1	0.265441
8.170050	0.1	0.260351
8.171717	0.1	0.257590
8.173383	0.1	0.257716
8.175050	0.1	0.259839
8.176717	0.1	0.262954
8.178383	0.1	0.266056
8.180050	0.1	0.268081
8.181717	0.1	0.268710
8.183383	0.1	0.268626
8.185050	0.1	0.268728
8.186717	0.1	0.269413
8.188383	0.1	0.270451
8.190050	0.1	0.271010
8.191717	0.1	0.270172
8.193383	0.1	0.267755
8.195050	0.1	0.264198
8.196717	0.1	0.260030
8.198383	0.1	0.256021
8.200050	0.1	0.253362
8.201717	0.1	0.252891
8.203383	0.1	0.254302
8.205050	0.1	0.256752
8.206717	0.1	0.259383
8.208383	0.1	0.260808
8.210050	0.1	0.260067
8.211717	0.1	0.258135
8.213383	0.1	0.256756
8.215050	0.1	0.256514
8.216717	0.1	0.256901
8.218383	0.1	0.257343
8.220050	0.1	0.257250
8.221717	0.1	0.256174
8.223383	0.1	0.254647
8.225050	0.1	0.253674
8.226717	0.1	0.253497
8.228383	0.1	0.253594
8.230050	0.1	0.253227
8.231717	0.1	0.252053
8.233383	0.1	0.250856
8.235050	0.1	0.250982
8.236717	0.1	0.252882
8.238383	0.1	0.255634
8.240050	0.1	0.257972
8.241717	0.1	0.259327
8.243383	0.1	0.259895
8.245050	0.1	0.259499
8.246717	0.1	0.257059
8.248383	0.1	0.251601
8.250050	0.1	0.243727
8.251717	0.1	0.235834
8.253383	0.1	0.230381
8.255050	0.1	0.227923
8.256717	0.1	0.227322
8.258383	0.1	0.227746
8.260050	0.1	0.229548
8.261717	0.1	0.233147
8.263383	0.1	0.237948
8.265050	0.1	0.243117
8.266717	0.1	0.248672
8.268383	0.1	0.254312
8.270050	0.1	0.258042
8.271717	0.1	0.257539
8.273383	0.1	0.252682
8.275050	0.1	0.245883
8.276717	0.1	0.240295
8.278383	0.1	0.238079
8.280050	0.1	0.239694
8.281717	0.1	0.243871
8.283383	0.1	0.248807
8.285050	0.1	0.253515
8.286717	0.1	0.257497
8.288383	0.1	0.259746
8.290050	0.1	0.259224
8.291717	0.1	0.256281
8.293383	0.1	0.252300
8.295050	0.1	0.248053
8.296717	0.1	0.243676
8.298383	0.1	0.239527
8.300050	0.1	0.236221
8.301717	0.1	0.234162
8.303383	0.1	0.233138
8.305050	0.1	0.232318
8.306717	0.1	0.230651
8.308383	0.1	0.227997
8.310050	0.1	0.225636
8.311717	0.1	0.225347
8.313383	0.1	0.228081
8.315050	0.1	0.233082
8.316717	0.1	0.238107
8.318383	0.1	0.240863
8.320050	0.1	0.240328
8.321717	0.1	0.236826
8.323383	0.1	0.231490
8.325050	0.1	0.226591
8.326717	0.1	0.224942
8.328383	0.1	0.227154
8.330050	0.1	0.231271
8.331717	0.1	0.235420
8.333383	0.1	0.238833
8.335050	0.1	0.240961
8.336717	0.1	0.241296
8.338383	0.1	0.239718
8.340050	0.1	0.236463
8.341717	0.1	0.232151
8.343383	0.1	0.228053
8.345050	0.1	0.226069
8.346717	0.1	0.227923
8.348383	0.1	0.233576
8.350050	0.1	0.240812
8.351717	0.1	0.246810
8.353383	0.1	0.249841
8.355050	0.1	0.249655
8.356717	0.1	0.246675
8.358383	0.1	0.241473
8.360050	0.1	0.235457
8.361717	0.1	0.230428
8.363383	0.1	0.226647
8.365050	0.1	0.222847
8.366717	0.1	0.218614
8.368383	0.1	0.215457
8.370050	0.1	0.215047
8.371717	0.1	0.217287
8.373383	0.1	0.220910
8.375050	0.1	0.225059
8.376717	0.1	0.229371
8.378383	0.1	0.233180
8.380050	0.1	0.235527
8.381717	0.1	0.236225
8.383383	0.1	0.235932
8.385050	0.1	0.234721
8.386717	0.1	0.231820
8.388383	0.1	0.226940
8.390050	0.1	0.221059
8.391717	0.1	0.216030
8.393383	0.1	0.213399
8.395050	0.1	0.213226
8.396717	0.1	0.214363
8.398383	0.1	0.215662
8.400050	0.1	0.216411
8.401717	0.1	0.216169
8.403383	0.1	0.214907
8.405050	0.1	0.213208
8.406717	0.1	0.212216
8.408383	0.1	0.213194
8.410050	0.1	0.216514
8.411717	0.1	0.221110
8.413383	0.1	0.225105
8.415050	0.1	0.227084
8.416717	0.1	0.226935
8.418383	0.1	0.225785
8.420050	0.1	0.224723
8.421717	0.1	0.223257
8.423383	0.1	0.219662
8.425050	0.1	0.213571
8.426717	0.1	0.207112
8.428383	0.1	0.202623
8.430050	0.1	0.200830
8.431717	0.1	0.201589
8.433383	0.1	0.204234
8.435050	0.1	0.207168
8.436717	0.1	0.208816
8.438383	0.1	0.208803
8.440050	0.1	0.207713
8.441717	0.1	0.206772
8.443383	0.1	0.207392
8.445050	0.1	0.209720
8.446717	0.1	0.212314
8.448383	0.1	0.213883
8.450050	0.1	0.214418
8.451717	0.1	0.214195
8.453383	0.1	0.212500
8.455050	0.1	0.208588
8.456717	0.1	0.203289
8.458383	0.1	0.198726
8.460050	0.1	0.196719
8.461717	0.1	0.197110
8.463383	0.1	0.197846
8.465050	0.1	0.197375
8.466717	0.1	0.195750
8.468383	0.1	0.193468
8.470050	0.1	0.190837
8.471717	0.1	0.188509
8.473383	0.1	0.187620
8.475050	0.1	0.189072
8.476717	0.1	0.192532
8.478383	0.1	0.196374
8.480050	0.1	0.198595
8.481717	0.1	0.198041
8.483383	0.1	0.195340
8.485050	0.1	0.192709
8.486717	0.1	0.191936
8.488383	0.1	0.192379
8.490050	0.1	0.192332
8.491717	0.1	0.191769
8.493383	0.1	0.191811
8.495050	0.1	0.192178
8.496717	0.1	0.191047
8.498383	0.1	0.187582
8.500050	0.1	0.182916
8.501717	0.1	0.178646
8.503383	0.1	0.175596
8.505050	0.1	0.173836
8.506717	0.1	0.173044
8.508383	0.1	0.172504
8.510050	0.1	0.171345
8.511717	0.1	0.169142
8.513383	0.1	0.166278
8.515050	0.1	0.163773
8.516717	0.1	0.162739
8.518383	0.1	0.163652
8.520050	0.1	0.166092
8.521717	0.1	0.169235
8.523383	0.1	0.172434
8.525050	0.1	0.175065
8.526717	0.1	0.176206
8.528383	0.1	0.174884
8.530050	0.1	0.170637
8.531717	0.1	0.164206
8.533383	0.1	0.157580
8.535050	0.1	0.152704
8.536717	0.1	0.150255
8.538383	0.1	0.149799
8.540050	0.1	0.150977
8.541717	0.1	0.153864
8.543383	0.1	0.157878
8.545050	0.1	0.161333
8.546717	0.1	0.162739
8.548383	0.1	0.162032
8.550050	0.1	0.160425
8.551717	0.1	0.159447
8.553383	0.1	0.159694
8.555050	0.1	0.160155
8.556717	0.1	0.159210
8.558383	0.1	0.156397
8.560050	0.1	0.152555
8.561717	0.1	0.148704
8.563383	0.1	0.145645
8.565050	0.1	0.143787
8.566717	0.1	0.142697
8.568383	0.1	0.141975
8.570050	0.1	0.142129
8.571717	0.1	0.143577
8.573383	0.1	0.145822
8.575050	0.1	0.147917
8.576717	0.1	0.149058
8.578383	0.1	0.148923
8.580050	0.1	0.147778
8.581717	0.1	0.146339
8.583383	0.1	0.145379
8.585050	0.1	0.145095
8.586717	0.1	0.145365
8.588383	0.1	0.146385
8.590050	0.1	0.148080
8.591717	0.1	0.149556
8.593383	0.1	0.150357
8.595050	0.1	0.151247
8.596717	0.1	0.152732
8.598383	0.1	0.154004
8.600050	0.1	0.154069
8.601717	0.1	0.153198
8.603383	0.1	0.152490
8.605050	0.1	0.152574
8.606717	0.1	0.153286
8.608383	0.1	0.153780
8.610050	0.1	0.152942
8.611717	0.1	0.150669
8.613383	0.1	0.148187
8.615050	0.1	0.146949
8.616717	0.1	0.147517
8.618383	0.1	0.149487
8.620050	0.1	0.152262
8.621717	0.1	0.155489
8.623383	0.1	0.158581
8.625050	0.1	0.160858
8.626717	0.1	0.162208
8.628383	0.1	0.163075
8.630050	0.1	0.164020
8.631717	0.1	0.165482
8.633383	0.1	0.167349
8.635050	0.1	0.168895
8.636717	0.1	0.169575
8.638383	0.1	0.169110
8.640050	0.1	0.166926
8.641717	0.1	0.163065
8.643383	0.1	0.159130
8.645050	0.1	0.157147
8.646717	0.1	0.157687
8.648383	0.1	0.159875
8.650050	0.1	0.162898
8.651717	0.1	0.166302
8.653383	0.1	0.169273
8.655050	0.1	0.170716
8.656717	0.1	0.170246
8.658383	0.1	0.168574
8.660050	0.1	0.166632
8.661717	0.1	0.164444
8.663383	0.1	0.161114
8.665050	0.1	0.156155
8.666717	0.1	0.150995
8.668383	0.1	0.148239
8.670050	0.1	0.149012
8.671717	0.1	0.152173
8.673383	0.1	0.155880
8.675050	0.1	0.158842
8.676717	0.1	0.160658
8.678383	0.1	0.161575
8.680050	0.1	0.161710
8.681717	0.1	0.160984
8.683383	0.1	0.159573
8.685050	0.1	0.157896
8.686717	0.1	0.156444
8.688383	0.1	0.155880
8.690050	0.1	0.156700
8.691717	0.1	0.159065
8.693383	0.1	0.162600
8.695050	0.1	0.165561
8.696717	0.1	0.166185
8.698383	0.1	0.165086
8.700050	0.1	0.164048
8.701717	0.1	0.163335
8.703383	0.1	0.162045
8.705050	0.1	0.159908
8.706717	0.1	0.157463
8.708383	0.1	0.154832
8.710050	0.1	0.151424
8.711717	0.1	0.146828
8.713383	0.1	0.141780
8.715050	0.1	0.138348
8.716717	0.1	0.138907
8.718383	0.1	0.143773
8.720050	0.1	0.150241
8.721717	0.1	0.155065
8.723383	0.1	0.157044
8.725050	0.1	0.156905
8.726717	0.1	0.156201
8.728383	0.1	0.156374
8.730050	0.1	0.157673
8.731717	0.1	0.159144
8.733383	0.1	0.159852
8.735050	0.1	0.159740
8.736717	0.1	0.159289
8.738383	0.1	0.158940
8.740050	0.1	0.158809
8.741717	0.1	0.158623
8.743383	0.1	0.157920
8.745050	0.1	0.156229
8.746717	0.1	0.153519
8.748383	0.1	0.150572
8.750050	0.1	0.148327
8.751717	0.1	0.147107
8.753383	0.1	0.146520
8.755050	0.1	0.145724
8.756717	0.1	0.143941
8.758383	0.1	0.141212
8.760050	0.1	0.138502
8.761717	0.1	0.137128
8.763383	0.1	0.137985
8.765050	0.1	0.140592
8.766717	0.1	0.143205
8.768383	0.1	0.144211
8.770050	0.1	0.143019
8.771717	0.1	0.140117
8.773383	0.1	0.137235
8.775050	0.1	0.136588
8.776717	0.1	0.138809
8.778383	0.1	0.141985
8.780050	0.1	0.143680
8.781717	0.1	0.143265
8.783383	0.1	0.141738
8.785050	0.1	0.140215
8.786717	0.1	0.139144
8.788383	0.1	0.137994
8.790050	0.1	0.135731
8.791717	0.1	0.132355
8.793383	0.1	0.129580
8.795050	0.1	0.129659
8.796717	0.1	0.133133
8.798383	0.1	0.137850
8.800050	0.1	0.140946
8.801717	0.1	0.141398
8.803383	0.1	0.139941
8.805050	0.1	0.137789
8.806717	0.1	0.136243
8.808383	0.1	0.135889
8.810050	0.1	0.136080
8.811717	0.1	0.136220
8.813383	0.1	0.136611
8.815050	0.1	0.137878
8.816717	0.1	0.140490
8.818383	0.1	0.144495
8.820050	0.1	0.149072
8.821717	0.1	0.152760
8.823383	0.1	0.154586
8.825050	0.1	0.154856
8.826717	0.1	0.154446
8.828383	0.1	0.153873
8.830050	0.1	0.153226
8.831717	0.1	0.152234
8.833383	0.1	0.150762
8.835050	0.1	0.149552
8.836717	0.1	0.149985
8.838383	0.1	0.152830
8.840050	0.1	0.157305
8.841717	0.1	0.161338
8.843383	0.1	0.163014
8.845050	0.1	0.162045
8.846717	0.1	0.159782
8.848383	0.1	0.158213
8.850050	0.1	0.158595
8.851717	0.1	0.160821
8.853383	0.1	0.163754
8.855050	0.1	0.165906
8.856717	0.1	0.166851
8.858383	0.1	0.167619
8.860050	0.1	0.168853
8.861717	0.1	0.170148
8.863383	0.1	0.171289
8.865050	0.1	0.172011
8.866717	0.1	0.171703
8.868383	0.1	0.170665
8.870050	0.1	0.170381
8.871717	0.1	0.171997
8.873383	0.1	0.175410
8.875050	0.1	0.179438
8.876717	0.1	0.182353
8.878383	0.1	0.182977
8.880050	0.1	0.181426
8.881717	0.1	0.178446
8.883383	0.1	0.174963
8.885050	0.1	0.172127
8.886717	0.1	0.170488
8.888383	0.1	0.169524
8.890050	0.1	0.168746
8.891717	0.1	0.168546
8.893383	0.1	0.169445
8.895050	0.1	0.171266
8.896717	0.1	0.173710
8.898383	0.1	0.176760
8.900050	0.1	0.180099
8.901717	0.1	0.182865
8.903383	0.1	0.184495
8.905050	0.1	0.185440
8.906717	0.1	0.186171
8.908383	0.1	0.186162
8.910050	0.1	0.184756
8.911717	0.1	0.182241
8.913383	0.1	0.179657
8.915050	0.1	0.178148
8.916717	0.1	0.177971
8.918383	0.1	0.178460
8.920050	0.1	0.179186
8.921717	0.1	0.180304
8.923383	0.1	0.182046
8.925050	0.1	0.184649
8.926717	0.1	0.188309
8.928383	0.1	0.192779
8.930050	0.1	0.197222
8.931717	0.1	0.200388
8.933383	0.1	0.200905
8.935050	0.1	0.198563
8.936717	0.1	0.194712
8.938383	0.1	0.190651
8.940050	0.1	0.186902
8.941717	0.1	0.183908
8.943383	0.1	0.182078
8.945050	0.1	0.181249
8.946717	0.1	0.181189
8.948383	0.1	0.182334
8.950050	0.1	0.184951
8.951717	0.1	0.187946
8.953383	0.1	0.189412
8.955050	0.1	0.188272
8.956717	0.1	0.184872
8.958383	0.1	0.180355
8.960050	0.1	0.176164
8.961717	0.1	0.173263
8.963383	0.1	0.171098
8.965050	0.1	0.168346
8.966717	0.1	0.164835
8.968383	0.1	0.161501
8.970050	0.1	0.158781
8.971717	0.1	0.156355
8.973383	0.1	0.154697
8.975050	0.1	0.155489
8.976717	0.1	0.159768
8.978383	0.1	0.166274
8.980050	0.1	0.172351
8.981717	0.1	0.176225
8.983383	0.1	0.177715
8.985050	0.1	0.177491
8.986717	0.1	0.176462
8.988383	0.1	0.175387
8.990050	0.1	0.174535
8.991717	0.1	0.173282
8.993383	0.1	0.170693
8.995050	0.1	0.166781
8.996717	0.1	0.163079
8.998383	0.1	0.161971
9.000050	0.1	0.164658
9.001717	0.1	0.169957
9.003383	0.1	0.175177
9.005050	0.1	0.177813
9.006717	0.1	0.177301
9.008383	0.1	0.174972
9.010050	0.1	0.172141
9.011717	0.1	0.169696
9.013383	0.1	0.168900
9.015050	0.1	0.170250
9.016717	0.1	0.171922
9.018383	0.1	0.171657
9.020050	0.1	0.169864
9.021717	0.1	0.168881
9.023383	0.1	0.170292
9.025050	0.1	0.173934
9.026717	0.1	0.178050
9.028383	0.1	0.180257
9.030050	0.1	0.179494
9.031717	0.1	0.176467
9.033383	0.1	0.172216
9.035050	0.1	0.167782
9.036717	0.1	0.164728
9.038383	0.1	0.164150
9.040050	0.1	0.165515
9.041717	0.1	0.167252
9.043383	0.1	0.167950
9.045050	0.1	0.167168
9.046717	0.1	0.165533
9.048383	0.1	0.164085
9.050050	0.1	0.163456
9.051717	0.1	0.163694
9.053383	0.1	0.164486
9.055050	0.1	0.165161
9.056717	0.1	0.164970
9.058383	0.1	0.163773
9.060050	0.1	0.162171
9.061717	0.1	0.161077
9.063383	0.1	0.161091
9.065050	0.1	0.162190
9.066717	0.1	0.164229
9.068383	0.1	0.167401
9.070050	0.1	0.171522
9.071717	0.1	0.175335
9.073383	0.1	0.177375
9.075050	0.1	0.177333
9.076717	0.1	0.175773
9.078383	0.1	0.173119
9.080050	0.1	0.169617
9.081717	0.1	0.165584
9.083383	0.1	0.161654
9.085050	0.1	0.158781
9.086717	0.1	0.157529
9.088383	0.1	0.157878
9.090050	0.1	0.159601
9.091717	0.1	0.161864
9.093383	0.1	0.163745
9.095050	0.1	0.165766
9.096717	0.1	0.169175
9.098383	0.1	0.173845
9.100050	0.1	0.178292
9.101717	0.1	0.181128
9.103383	0.1	0.181519
9.105050	0.1	0.179345
9.106717	0.1	0.175796
9.108383	0.1	0.172951
9.110050	0.1	0.172039
9.111717	0.1	0.172290
9.113383	0.1	0.171917
9.115050	0.1	0.170330
9.116717	0.1	0.168742
9.118383	0.1	0.168532
9.120050	0.1	0.169668
9.121717	0.1	0.170916
9.123383	0.1	0.171443
9.125050	0.1	0.171475
9.126717	0.1	0.171587
9.128383	0.1	0.172164
9.130050	0.1	0.173305
9.131717	0.1	0.174581
9.133383	0.1	0.175056
9.135050	0.1	0.174032
9.136717	0.1	0.171908
9.138383	0.1	0.170115
9.140050	0.1	0.170274
9.141717	0.1	0.173086
9.143383	0.1	0.177044
9.145050	0.1	0.179354
9.146717	0.1	0.178646
9.148383	0.1	0.175508
9.150050	0.1	0.171061
9.151717	0.1	0.166656
9.153383	0.1	0.164178
9.155050	0.1	0.165086
9.156717	0.1	0.169114
9.158383	0.1	0.174399
9.160050	0.1	0.179019
9.161717	0.1	0.182050
9.163383	0.1	0.183722
9.165050	0.1	0.185384
9.166717	0.1	0.188402
9.168383	0.1	0.192309
9.170050	0.1	0.195201
9.171717	0.1	0.196015
9.173383	0.1	0.195038
9.175050	0.1	0.192751
9.176717	0.1	0.189892
9.178383	0.1	0.187685
9.180050	0.1	0.186842
9.181717	0.1	0.187159
9.183383	0.1	0.188383
9.185050	0.1	0.190199
9.186717	0.1	0.191801
9.188383	0.1	0.192234
9.190050	0.1	0.190986
9.191717	0.1	0.188146
9.193383	0.1	0.184001
9.195050	0.1	0.179117
9.196717	0.1	0.174702
9.198383	0.1	0.171871
9.200050	0.1	0.171042
9.201717	0.1	0.171806
9.203383	0.1	0.173287
9.205050	0.1	0.175149
9.206717	0.1	0.177170
9.208383	0.1	0.178358
9.210050	0.1	0.178008
9.211717	0.1	0.176402
9.213383	0.1	0.173883
9.215050	0.1	0.170507
9.216717	0.1	0.166693
9.218383	0.1	0.163871
9.220050	0.1	0.163736
9.221717	0.1	0.166432
9.223383	0.1	0.170423
9.225050	0.1	0.174479
9.226717	0.1	0.178502
9.228383	0.1	0.182372
9.230050	0.1	0.185487
9.231717	0.1	0.187200
9.233383	0.1	0.187140
9.235050	0.1	0.185440
9.236717	0.1	0.182753
9.238383	0.1	0.180001
9.240050	0.1	0.178069
9.241717	0.1	0.177315
9.243383	0.1	0.177473
9.245050	0.1	0.178004
9.246717	0.1	0.178567
9.248383	0.1	0.179051
9.250050	0.1	0.179135
9.251717	0.1	0.178274
9.253383	0.1	0.176355
9.255050	0.1	0.173915
9.256717	0.1	0.171624
9.258383	0.1	0.170344
9.260050	0.1	0.171303
9.261717	0.1	0.175093
9.263383	0.1	0.180514
9.265050	0.1	0.185072
9.266717	0.1	0.186819
9.268383	0.1	0.185510
9.270050	0.1	0.182106
9.271717	0.1	0.177892
9.273383	0.1	0.174008
9.275050	0.1	0.171233
9.276717	0.1	0.169934
9.278383	0.1	0.169948
9.280050	0.1	0.170688
9.281717	0.1	0.171340
9.283383	0.1	0.170986
9.285050	0.1	0.169189
9.286717	0.1	0.166767
9.288383	0.1	0.165487
9.290050	0.1	0.166814
9.291717	0.1	0.170474
9.293383	0.1	0.174525
9.295050	0.1	0.177324
9.296717	0.1	0.178819
9.298383	0.1	0.179615
9.300050	0.1	0.179908
9.301717	0.1	0.179852
9.303383	0.1	0.180164
9.305050	0.1	0.181748
9.306717	0.1	0.184895
9.308383	0.1	0.188886
9.310050	0.1	0.192714
9.311717	0.1	0.196174
9.313383	0.1	0.199853
9.315050	0.1	0.203997
9.316717	0.1	0.207899
9.318383	0.1	0.210428
9.320050	0.1	0.211094
9.321717	0.1	0.210269
9.323383	0.1	0.208523
9.325050	0.1	0.206511
9.326717	0.1	0.204891
9.328383	0.1	0.203759
9.330050	0.1	0.203140
9.331717	0.1	0.204099
9.333383	0.1	0.207871
9.335050	0.1	0.213315
9.336717	0.1	0.217091
9.338383	0.1	0.217017
9.340050	0.1	0.213524
9.341717	0.1	0.208444
9.343383	0.1	0.204248
9.345050	0.1	0.203298
9.346717	0.1	0.206311
9.348383	0.1	0.211988
9.350050	0.1	0.218200
9.351717	0.1	0.223587
9.353383	0.1	0.228137
9.355050	0.1	0.232025
9.356717	0.1	0.234572
9.358383	0.1	0.235136
9.360050	0.1	0.234083
9.361717	0.1	0.232053
9.363383	0.1	0.229697
9.365050	0.1	0.228425
9.366717	0.1	0.229478
9.368383	0.1	0.232593
9.370050	0.1	0.237268
9.371717	0.1	0.243774
9.373383	0.1	0.251471
9.375050	0.1	0.258121
9.376717	0.1	0.261953
9.378383	0.1	0.263187
9.380050	0.1	0.263425
9.381717	0.1	0.263727
9.383383	0.1	0.263308
9.385050	0.1	0.260575
9.386717	0.1	0.255471
9.388383	0.1	0.249823
9.390050	0.1	0.245413
9.391717	0.1	0.243215
9.393383	0.1	0.243858
9.395050	0.1	0.247024
9.396717	0.1	0.251131
9.398383	0.1	0.254530
9.400050	0.1	0.256156
9.401717	0.1	0.255690
9.403383	0.1	0.254163
9.405050	0.1	0.253222
9.406717	0.1	0.253273
9.408383	0.1	0.253380
9.410050	0.1	0.252947
9.411717	0.1	0.252761
9.413383	0.1	0.253995
9.415050	0.1	0.256747
9.416717	0.1	0.260086
9.418383	0.1	0.263029
9.420050	0.1	0.264645
9.421717	0.1	0.264281
9.423383	0.1	0.262493
9.425050	0.1	0.260435
9.426717	0.1	0.258447
9.428383	0.1	0.256388
9.430050	0.1	0.254693
9.431717	0.1	0.253976
9.433383	0.1	0.254037
9.435050	0.1	0.254004
9.436717	0.1	0.253459
9.438383	0.1	0.252947
9.440050	0.1	0.253050
9.441717	0.1	0.253581
9.443383	0.1	0.254125
9.445050	0.1	0.254568
9.446717	0.1	0.255206
9.448383	0.1	0.256454
9.450050	0.1	0.258163
9.451717	0.1	0.259746
9.453383	0.1	0.261022
9.455050	0.1	0.262144
9.456717	0.1	0.263336
9.458383	0.1	0.265008
9.460050	0.1	0.267196
9.461717	0.1	0.268924
9.463383	0.1	0.268989
9.465050	0.1	0.267262
9.466717	0.1	0.264808
9.468383	0.1	0.262591
9.470050	0.1	0.260477
9.471717	0.1	0.258386
9.473383	0.1	0.258000
9.475050	0.1	0.261324
9.476717	0.1	0.267830
9.478383	0.1	0.274880
9.480050	0.1	0.280440
9.481717	0.1	0.283653
9.483383	0.1	0.283862
9.485050	0.1	0.280859
9.486717	0.1	0.275741
9.488383	0.1	0.270954
9.490050	0.1	0.269078
9.491717	0.1	0.270908
9.493383	0.1	0.275071
9.495050	0.1	0.279527
9.496717	0.1	0.282796
9.498383	0.1	0.284477
9.500050	0.1	0.285152
9.501717	0.1	0.285679
9.503383	0.1	0.286517
9.505050	0.1	0.287411
9.506717	0.1	0.287979
9.508383	0.1	0.288542
9.510050	0.1	0.289688
9.511717	0.1	0.291332
9.513383	0.1	0.293008
9.515050	0.1	0.294996
9.516717	0.1	0.298037
9.518383	0.1	0.301958
9.520050	0.1	0.305339
9.521717	0.1	0.306466
9.523383	0.1	0.305148
9.525050	0.1	0.303704
9.526717	0.1	0.305302
9.528383	0.1	0.311192
9.530050	0.1	0.319416
9.531717	0.1	0.326233
9.533383	0.1	0.329530
9.535050	0.1	0.330261
9.536717	0.1	0.330494
9.538383	0.1	0.331625
9.540050	0.1	0.334233
9.541717	0.1	0.337670
9.543383	0.1	0.340557
9.545050	0.1	0.342163
9.546717	0.1	0.342089
9.548383	0.1	0.340082
9.550050	0.1	0.337772
9.551717	0.1	0.338075
9.553383	0.1	0.341758
9.555050	0.1	0.346415
9.556717	0.1	0.349237
9.558383	0.1	0.349800
9.560050	0.1	0.349907
9.561717	0.1	0.351439
9.563383	0.1	0.355281
9.565050	0.1	0.361288
9.566717	0.1	0.368152
9.568383	0.1	0.374364
9.570050	0.1	0.379728
9.571717	0.1	0.385148
9.573383	0.1	0.391100
9.575050	0.1	0.396832
9.576717	0.1	0.401065
9.578383	0.1	0.403626
9.580050	0.1	0.405917
9.581717	0.1	0.409265
9.583383	0.1	0.413447
9.585050	0.1	0.417433
9.586717	0.1	0.420427
9.588383	0.1	0.421819
9.590050	0.1	0.421540
9.591717	0.1	0.420758
9.593383	0.1	0.420767
9.595050	0.1	0.421628
9.596717	0.1	0.422834
9.598383	0.1	0.424241
9.600050	0.1	0.425843
9.601717	0.1	0.427715
9.603383	0.1	0.429964
9.605050	0.1	0.432278
9.606717	0.1	0.434178
9.608383	0.1	0.435784
9.610050	0.1	0.437968
9.611717	0.1	0.441396
9.613383	0.1	0.445331
9.615050	0.1	0.448339
9.616717	0.1	0.449973
9.618383	0.1	0.450904
9.620050	0.1	0.451836
9.621717	0.1	0.452772
9.623383	0.1	0.453009
9.625050	0.1	0.452115
9.626717	0.1	0.450551
9.628383	0.1	0.449228
9.630050	0.1	0.448939
9.631717	0.1	0.449768
9.633383	0.1	0.451123
9.635050	0.1	0.452595
9.636717	0.1	0.454527
9.638383	0.1	0.457573
9.640050	0.1	0.461303
9.641717	0.1	0.463785
9.643383	0.1	0.463245
9.645050	0.1	0.459920
9.646717	0.1	0.455976
9.648383	0.1	0.453549
9.650050	0.1	0.453149
9.651717	0.1	0.454020
9.653383	0.1	0.455314
9.655050	0.1	0.456013
9.656717	0.1	0.454788
9.658383	0.1	0.451016
9.660050	0.1	0.445643
9.661717	0.1	0.440292
9.663383	0.1	0.436259
9.665050	0.1	0.434471
9.666717	0.1	0.435710
9.668383	0.1	0.440218
9.670050	0.1	0.447179
9.671717	0.1	0.454569
9.673383	0.1	0.459673
9.675050	0.1	0.460753
9.676717	0.1	0.458295
9.678383	0.1	0.454201
9.680050	0.1	0.450583
9.681717	0.1	0.448944
9.683383	0.1	0.449554
9.685050	0.1	0.451584
9.686717	0.1	0.453754
9.688383	0.1	0.454839
9.690050	0.1	0.454467
9.691717	0.1	0.453331
9.693383	0.1	0.452171
9.695050	0.1	0.451007
9.696717	0.1	0.449521
9.698383	0.1	0.447659
9.700050	0.1	0.446104
9.701717	0.1	0.446062
9.703383	0.1	0.448162
9.705050	0.1	0.451803
9.706717	0.1	0.455719
9.708383	0.1	0.458597
9.710050	0.1	0.459477
9.711717	0.1	0.458560
9.713383	0.1	0.457237
9.715050	0.1	0.456767
9.716717	0.1	0.457233
9.718383	0.1	0.457694
9.720050	0.1	0.456744
9.721717	0.1	0.453875
9.723383	0.1	0.450839
9.725050	0.1	0.450118
9.726717	0.1	0.451868
9.728383	0.1	0.454104
9.730050	0.1	0.455477
9.731717	0.1	0.456604
9.733383	0.1	0.458565
9.735050	0.1	0.461051
9.736717	0.1	0.463128
9.738383	0.1	0.464921
9.740050	0.1	0.467156
9.741717	0.1	0.469480
9.743383	0.1	0.470094
9.745050	0.1	0.467538
9.746717	0.1	0.462551
9.748383	0.1	0.457382
9.750050	0.1	0.453587
9.751717	0.1	0.451193
9.753383	0.1	0.449936
9.755050	0.1	0.450416
9.756717	0.1	0.453531
9.758383	0.1	0.459393
9.760050	0.1	0.466807
9.761717	0.1	0.473382
9.763383	0.1	0.476958
9.765050	0.1	0.477373
9.766717	0.1	0.476222
9.768383	0.1	0.474965
9.770050	0.1	0.473792
9.771717	0.1	0.472353
9.773383	0.1	0.470970
9.775050	0.1	0.470835
9.776717	0.1	0.473140
9.778383	0.1	0.477764
9.780050	0.1	0.482989
9.781717	0.1	0.486649
9.783383	0.1	0.487231
9.785050	0.1	0.484423
9.786717	0.1	0.479319
9.788383	0.1	0.473764
9.790050	0.1	0.469023
9.791717	0.1	0.465340
9.793383	0.1	0.462900
9.795050	0.1	0.462532
9.796717	0.1	0.464655
9.798383	0.1	0.468241
9.800050	0.1	0.471994
9.801717	0.1	0.475077
9.803383	0.1	0.476451
9.805050	0.1	0.475380
9.806717	0.1	0.472390
9.808383	0.1	0.468954
9.810050	0.1	0.466956
9.811717	0.1	0.467934
9.813383	0.1	0.471757
9.815050	0.1	0.476204
9.816717	0.1	0.478541
9.818383	0.1	0.477685
9.820050	0.1	0.474663
9.821717	0.1	0.471296
9.823383	0.1	0.469331
9.825050	0.1	0.469978
9.826717	0.1	0.472865
9.828383	0.1	0.475775
9.830050	0.1	0.476749
9.831717	0.1	0.475780
9.833383	0.1	0.473871
9.835050	0.1	0.471873
9.836717	0.1	0.470732
9.838383	0.1	0.471054
9.840050	0.1	0.472222
9.841717	0.1	0.473023
9.843383	0.1	0.472567
9.845050	0.1	0.470420
9.846717	0.1	0.467473
9.848383	0.1	0.466211
9.850050	0.1	0.468134
9.851717	0.1	0.471612
9.853383	0.1	0.473838
9.855050	0.1	0.473461
9.856717	0.1	0.470560
9.858383	0.1	0.466378
9.860050	0.1	0.462802
9.861717	0.1	0.460562
9.863383	0.1	0.458914
9.865050	0.1	0.456870
9.866717	0.1	0.453601
9.868383	0.1	0.448921
9.870050	0.1	0.443896
9.871717	0.1	0.439603
9.873383	0.1	0.436460
9.875050	0.1	0.435668
9.876717	0.1	0.438546
9.878383	0.1	0.443985
9.880050	0.1	0.448879
9.881717	0.1	0.450984
9.883383	0.1	0.450364
9.885050	0.1	0.448995
9.886717	0.1	0.448683
9.888383	0.1	0.448902
9.890050	0.1	0.447240
9.891717	0.1	0.442490
9.893383	0.1	0.436306
9.895050	0.1	0.431295
9.896717	0.1	0.428273
9.898383	0.1	0.426113
9.900050	0.1	0.424259
9.901717	0.1	0.424152
9.903383	0.1	0.427016
9.905050	0.1	0.431929
9.906717	0.1	0.436739
9.908383	0.1	0.439594
9.910050	0.1	0.439440
9.911717	0.1	0.436171
9.913383	0.1	0.430811
9.915050	0.1	0.425158
9.916717	0.1	0.420716
9.918383	0.1	0.417805
9.920050	0.1	0.415635
9.921717	0.1	0.413335
9.923383	0.1	0.410802
9.925050	0.1	0.408581
9.926717	0.1	0.407426
9.928383	0.1	0.407910
9.930050	0.1	0.409940
9.931717	0.1	0.412837
9.933383	0.1	0.416203
9.935050	0.1	0.419901
9.936717	0.1	0.423174
9.938383	0.1	0.424436
9.940050	0.1	0.422704
9.941717	0.1	0.419095
9.943383	0.1	0.415901
9.945050	0.1	0.414317
9.946717	0.1	0.413866
9.948383	0.1	0.413214
9.950050	0.1	0.411291
9.951717	0.1	0.408092
9.953383	0.1	0.404473
9.955050	0.1	0.401591
9.956717	0.1	0.400390
9.958383	0.1	0.400720
9.960050	0.1	0.401111
9.961717	0.1	0.400208
9.963383	0.1	0.398196
9.965050	0.1	0.395901
9.966717	0.1	0.392995
9.968383	0.1	0.388515
9.970050	0.1	0.383034
9.971717	0.1	0.379235
9.973383	0.1	0.379598
9.975050	0.1	0.383793
9.976717	0.1	0.389055
9.978383	0.1	0.392804
9.980050	0.1	0.394136
9.981717	0.1	0.393358
9.983383	0.1	0.391607
9.985050	0.1	0.390620
9.986717	0.1	0.391416
9.988383	0.1	0.393325
9.990050	0.1	0.394932
9.991717	0.1	0.395388
9.993383	0.1	0.394927
9.995050	0.1	0.394308
9.996717	0.1	0.393824
9.998383	0.1	0.393232
10.000050	0.1	0.392240
10.001717	0.1	0.390518
10.003383	0.1	0.388152
10.005050	0.1	0.386224
10.006717	0.1	0.385572
10.008383	0.1	0.385726
10.010050	0.1	0.386131
10.011717	0.1	0.386899
10.013383	0.1	0.387761
10.015050	0.1	0.388133
10.016717	0.1	0.387835
10.018383	0.1	0.386974
10.020050	0.1	0.386024
10.021717	0.1	0.385842
10.023383	0.1	0.386848
10.025050	0.1	0.388580
10.026717	0.1	0.390182
10.028383	0.1	0.391221
10.030050	0.1	0.391779
10.031717	0.1	0.391863
10.033383	0.1	0.390979
10.035050	0.1	0.388762
10.036717	0.1	0.386033
10.038383	0.1	0.384292
10.040050	0.1	0.384152
10.041717	0.1	0.385051
10.043383	0.1	0.385791
10.045050	0.1	0.385181
10.046717	0.1	0.383155
10.048383	0.1	0.380925
10.050050	0.1	0.379691
10.051717	0.1	0.379714
10.053383	0.1	0.380208
10.055050	0.1	0.380022
10.056717	0.1	0.379030
10.058383	0.1	0.378354
10.060050	0.1	0.378974
10.061717	0.1	0.380864
10.063383	0.1	0.383509
10.065050	0.1	0.386699
10.066717	0.1	0.390345
10.068383	0.1	0.393651
10.070050	0.1	0.395514
10.071717	0.1	0.396017
10.073383	0.1	0.396580
10.075050	0.1	0.398387
10.076717	0.1	0.401130
10.078383	0.1	0.403207
10.080050	0.1	0.403398
10.081717	0.1	0.402038
10.083383	0.1	0.400124
10.085050	0.1	0.397679
10.086717	0.1	0.394080
10.088383	0.1	0.389256
10.090050	0.1	0.384231
10.091717	0.1	0.380822
10.093383	0.1	0.380334
10.095050	0.1	0.382685
10.096717	0.1	0.386848
10.098383	0.1	0.391570
10.100050	0.1	0.395873
10.101717	0.1	0.399230
10.103383	0.1	0.401372
10.105050	0.1	0.402043
10.106717	0.1	0.400962
10.108383	0.1	0.397945
10.110050	0.1	0.392878
10.111717	0.1	0.385731
10.113383	0.1	0.377088
10.115050	0.1	0.368915
10.116717	0.1	0.363658
10.118383	0.1	0.362345
10.120050	0.1	0.364399
10.121717	0.1	0.368832
10.123383	0.1	0.374899
10.125050	0.1	0.381675
10.126717	0.1	0.387351
10.128383	0.1	0.389973
10.130050	0.1	0.389502
10.131717	0.1	0.388143
10.133383	0.1	0.388226
10.135050	0.1	0.390275
10.136717	0.1	0.392729
10.138383	0.1	0.393330
10.140050	0.1	0.391225
10.141717	0.1	0.387626
10.143383	0.1	0.384343
10.145050	0.1	0.382154
10.146717	0.1	0.380399
10.148383	0.1	0.377786
10.150050	0.1	0.373647
10.151717	0.1	0.368883
10.153383	0.1	0.365786
10.155050	0.1	0.366597
10.156717	0.1	0.371602
10.158383	0.1	0.378606
10.160050	0.1	0.384725
10.161717	0.1	0.388972
10.163383	0.1	0.392301
10.165050	0.1	0.395169
10.166717	0.1	0.396478
10.168383	0.1	0.395481
10.170050	0.1	0.392953
10.171717	0.1	0.389568
10.173383	0.1	0.385186
10.175050	0.1	0.380282
10.176717	0.1	0.376333
10.178383	0.1	0.374354
10.180050	0.1	0.374280
10.181717	0.1	0.375649
10.183383	0.1	0.378028
10.185050	0.1	0.380655
10.186717	0.1	0.382480
10.188383	0.1	0.383258
10.190050	0.1	0.384036
10.191717	0.1	0.386131
10.193383	0.1	0.389758
10.195050	0.1	0.393661
10.196717	0.1	0.395803
10.198383	0.1	0.394634
10.200050	0.1	0.390238
10.201717	0.1	0.384473
10.203383	0.1	0.379663
10.205050	0.1	0.376948
10.206717	0.1	0.375975
10.208383	0.1	0.375686
10.210050	0.1	0.375481
10.211717	0.1	0.375737
10.213383	0.1	0.376916
10.215050	0.1	0.379179
10.216717	0.1	0.382923
10.218383	0.1	0.388054
10.220050	0.1	0.392608
10.221717	0.1	0.393889
10.223383	0.1	0.391486
10.225050	0.1	0.387691
10.226717	0.1	0.384594
10.228383	0.1	0.382261
10.230050	0.1	0.379840
10.231717	0.1	0.377004
10.233383	0.1	0.374424
10.235050	0.1	0.373386
10.236717	0.1	0.374541
10.238383	0.1	0.376762
10.240050	0.1	0.378066
10.241717	0.1	0.377651
10.243383	0.1	0.376459
10.245050	0.1	0.376417
10.246717	0.1	0.379118
10.248383	0.1	0.384217
10.250050	0.1	0.389265
10.251717	0.1	0.391970
10.253383	0.1	0.392268
10.255050	0.1	0.391621
10.256717	0.1	0.391123
10.258383	0.1	0.391258
10.260050	0.1	0.392138
10.261717	0.1	0.392743
10.263383	0.1	0.391202
10.265050	0.1	0.386829
10.266717	0.1	0.381046
10.268383	0.1	0.376017
10.270050	0.1	0.373139
10.271717	0.1	0.372939
10.273383	0.1	0.375328
10.275050	0.1	0.379039
10.276717	0.1	0.382448
10.278383	0.1	0.385572
10.280050	0.1	0.389530
10.281717	0.1	0.394061
10.283383	0.1	0.397740
10.285050	0.1	0.399998
10.286717	0.1	0.401312
10.288383	0.1	0.402229
10.290050	0.1	0.403733
10.291717	0.1	0.407263
10.293383	0.1	0.413265
10.295050	0.1	0.420590
10.296717	0.1	0.427132
10.298383	0.1	0.430606
10.300050	0.1	0.429871
10.301717	0.1	0.425857
10.303383	0.1	0.421163
10.305050	0.1	0.418429
10.306717	0.1	0.418806
10.308383	0.1	0.422085
10.310050	0.1	0.427538
10.311717	0.1	0.434252
10.313383	0.1	0.441056
10.315050	0.1	0.446583
10.316717	0.1	0.450425
10.318383	0.1	0.454085
10.320050	0.1	0.459272
10.321717	0.1	0.465894
10.323383	0.1	0.472791
10.325050	0.1	0.478989
10.326717	0.1	0.483897
10.328383	0.1	0.487450
10.330050	0.1	0.490327
10.331717	0.1	0.493429
10.333383	0.1	0.497401
10.335050	0.1	0.502747
10.336717	0.1	0.510067
10.338383	0.1	0.519822
10.340050	0.1	0.531129
10.341717	0.1	0.541830
10.343383	0.1	0.550281
10.345050	0.1	0.556172
10.346717	0.1	0.559995
10.348383	0.1	0.562570
10.350050	0.1	0.564870
10.351717	0.1	0.568223
10.353383	0.1	0.574361
10.355050	0.1	0.584330
10.356717	0.1	0.597602
10.358383	0.1	0.612545
10.360050	0.1	0.627344
10.361717	0.1	0.640806
10.363383	0.1	0.653220
10.365050	0.1	0.666138
10.366717	0.1	0.680704
10.368383	0.1	0.696164
10.370050	0.1	0.710473
10.371717	0.1	0.722730
10.373383	0.1	0.734073
10.375050	0.1	0.746069
10.376717	0.1	0.759093
10.378383	0.1	0.772323
10.380050	0.1	0.784858
10.381717	0.1	0.796914
10.383383	0.1	0.809743
10.385050	0.1	0.824421
10.386717	0.1	0.840980
10.388383	0.1	0.859010
10.390050	0.1	0.878512
10.391717	0.1	0.899127
10.393383	0.1	0.919425
10.395050	0.1	0.938312
10.396717	0.1	0.956375
10.398383	0.1	0.975109
10.400050	0.1	0.995509
10.401717	0.1	1.017419
10.403383	0.1	1.039272
10.405050	0.1	1.059016
10.406717	0.1	1.076092
10.408383	0.1	1.092106
10.410050	0.1	1.109187
10.411717	0.1	1.128400
10.413383	0.1	1.149569
10.415050	0.1	1.171594
10.416717	0.1	1.193383
10.418383	0.1	1.214673
10.420050	0.1	1.235637
10.421717	0.1	1.256471
10.423383	0.1	1.277588
10.425050	0.1	1.299381
10.426717	0.1	1.321784
10.428383	0.1	1.344085
10.430050	0.1	1.365133
10.431717	0.1	1.383801
10.433383	0.1	1.399606
10.435050	0.1	1.413329
10.436717	0.1	1.426628
10.438383	0.1	1.440644
10.440050	0.1	1.455289
10.441717	0.1	1.469282
10.443383	0.1	1.480943
10.445050	0.1	1.489827
10.446717	0.1	1.496980
10.448383	0.1	1.503648
10.450050	0.1	1.510289
10.451717	0.1	1.516589
10.453383	0.1	1.522829
10.455050	0.1	1.530293
10.456717	0.1	1.539746
10.458383	0.1	1.550424
10.460050	0.1	1.560613
10.461717	0.1	1.568715
10.463383	0.1	1.574364
10.465050	0.1	1.578149
10.466717	0.1	1.580529
10.468383	0.1	1.582135
10.470050	0.1	1.584240
10.471717	0.1	1.587854
10.473383	0.1	1.592864
10.475050	0.1	1.597996
10.476717	0.1	1.601251
10.478383	0.1	1.601041
10.480050	0.1	1.597567
10.481717	0.1	1.592850
10.483383	0.1	1.589232
10.485050	0.1	1.588329
10.486717	0.1	1.590475
10.488383	0.1	1.594336
10.490050	0.1	1.598075
10.491717	0.1	1.600613
10.493383	0.1	1.600995
10.495050	0.1	1.598345
10.496717	0.1	1.593367
10.498383	0.1	1.588594
10.500050	0.1	1.586056
10.501717	0.1	1.585456
10.503383	0.1	1.585148
10.505050	0.1	1.583961
10.506717	0.1	1.581418
10.508383	0.1	1.577819
10.510050	0.1	1.574713
10.511717	0.1	1.573688
10.513383	0.1	1.574885
10.515050	0.1	1.577274
10.516717	0.1	1.579425
10.518383	0.1	1.580049
10.520050	0.1	1.578452
10.521717	0.1	1.575048
10.523383	0.1	1.571705
10.525050	0.1	1.570811
10.526717	0.1	1.573157
10.528383	0.1	1.577209
10.530050	0.1	1.580929
10.531717	0.1	1.583579
10.533383	0.1	1.585740
10.535050	0.1	1.587984
10.536717	0.1	1.589754
10.538383	0.1	1.589856
10.540050	0.1	1.587793
10.541717	0.1	1.584427
10.543383	0.1	1.581903
10.545050	0.1	1.581851
10.546717	0.1	1.583435
10.548383	0.1	1.584473
10.550050	0.1	1.583840
10.551717	0.1	1.582196
10.553383	0.1	1.581381
10.555050	0.1	1.583076
10.556717	0.1	1.587137
10.558383	0.1	1.591593
10.560050	0.1	1.594699
10.561717	0.1	1.596315
10.563383	0.1	1.596934
10.565050	0.1	1.596520
10.566717	0.1	1.594927
10.568383	0.1	1.592571
10.570050	0.1	1.590257
10.571717	0.1	1.589158
10.573383	0.1	1.590610
10.575050	0.1	1.595165
10.576717	0.1	1.601879
10.578383	0.1	1.608934
10.580050	0.1	1.614527
10.581717	0.1	1.617228
10.583383	0.1	1.616362
10.585050	0.1	1.612445
10.586717	0.1	1.607290
10.588383	0.1	1.603160
10.590050	0.1	1.601446
10.591717	0.1	1.602327
10.593383	0.1	1.604985
10.595050	0.1	1.607761
10.596717	0.1	1.609148
10.598383	0.1	1.609311
10.600050	0.1	1.609768
10.601717	0.1	1.611556
10.603383	0.1	1.614336
10.605050	0.1	1.617111
10.606717	0.1	1.619267
10.608383	0.1	1.620436
10.610050	0.1	1.620166
10.611717	0.1	1.618788
10.613383	0.1	1.617391
10.615050	0.1	1.616701
10.616717	0.1	1.616981
10.618383	0.1	1.617884
10.620050	0.1	1.617689
10.621717	0.1	1.614355
10.623383	0.1	1.608175
10.625050	0.1	1.602033
10.626717	0.1	1.598350
10.628383	0.1	1.596892
10.630050	0.1	1.596236
10.631717	0.1	1.595854
10.633383	0.1	1.595640
10.635050	0.1	1.594196
10.636717	0.1	1.589372
10.638383	0.1	1.580217
10.640050	0.1	1.567532
10.641717	0.1	1.553446
10.643383	0.1	1.540850
10.645050	0.1	1.531811
10.646717	0.1	1.526386
10.648383	0.1	1.523276
10.650050	0.1	1.521069
10.651717	0.1	1.519332
10.653383	0.1	1.518368
10.655050	0.1	1.517800
10.656717	0.1	1.516212
10.658383	0.1	1.512039
10.660050	0.1	1.504589
10.661717	0.1	1.494512
10.663383	0.1	1.483299
10.665050	0.1	1.472342
10.666717	0.1	1.462502
10.668383	0.1	1.453944
10.670050	0.1	1.446237
10.671717	0.1	1.438847
10.673383	0.1	1.431499
10.675050	0.1	1.423839
10.676717	0.1	1.415228
10.678383	0.1	1.405017
10.680050	0.1	1.392830
10.681717	0.1	1.378981
10.683383	0.1	1.364644
10.685050	0.1	1.350832
10.686717	0.1	1.337519
10.688383	0.1	1.324262
10.690050	0.1	1.310850
10.691717	0.1	1.297197
10.693383	0.1	1.283209
10.695050	0.1	1.268890
10.696717	0.1	1.254454
10.698383	0.1	1.239958
10.700050	0.1	1.224671
10.701717	0.1	1.207949
10.703383	0.1	1.190309
10.705050	0.1	1.172521
10.706717	0.1	1.154854
10.708383	0.1	1.137774
10.710050	0.1	1.121727
10.711717	0.1	1.106248
10.713383	0.1	1.090607
10.715050	0.1	1.074942
10.716717	0.1	1.059920
10.718383	0.1	1.045596
10.720050	0.1	1.031277
10.721717	0.1	1.016734
10.723383	0.1	1.002522
10.725050	0.1	0.988971
10.726717	0.1	0.975779
10.728383	0.1	0.962364
10.730050	0.1	0.948422
10.731717	0.1	0.934335
10.733383	0.1	0.920147
10.735050	0.1	0.904910
10.736717	0.1	0.888705
10.738383	0.1	0.874093
10.740050	0.1	0.863634
10.741717	0.1	0.856305
10.743383	0.1	0.847932
10.745050	0.1	0.835322
10.746717	0.1	0.818903
10.748383	0.1	0.801235
10.750050	0.1	0.783973
10.751717	0.1	0.767061
10.753383	0.1	0.750469
10.755050	0.1	0.735382
10.756717	0.1	0.723144
10.758383	0.1	0.713775
10.760050	0.1	0.705705
10.761717	0.1	0.697090
10.763383	0.1	0.687153
10.765050	0.1	0.676294
10.766717	0.1	0.665369
10.768383	0.1	0.655334
10.770050	0.1	0.646971
10.771717	0.1	0.640037
10.773383	0.1	0.633108
10.775050	0.1	0.625453
10.776717	0.1	0.618068
10.778383	0.1	0.611814
10.780050	0.1	0.606449
10.781717	0.1	0.601937
10.783383	0.1	0.598715
10.785050	0.1	0.596326
10.786717	0.1	0.593360
10.788383	0.1	0.589038
10.790050	0.1	0.584051
10.791717	0.1	0.579581
10.793383	0.1	0.576088
10.795050	0.1	0.572829
10.796717	0.1	0.568344
10.798383	0.1	0.561508
10.800050	0.1	0.552200
10.801717	0.1	0.542025
10.803383	0.1	0.534281
10.805050	0.1	0.531520
10.806717	0.1	0.533443
10.808383	0.1	0.538006
10.810050	0.1	0.543557
10.811717	0.1	0.548908
10.813383	0.1	0.552642
10.815050	0.1	0.553289
10.816717	0.1	0.550295
10.818383	0.1	0.544903
10.820050	0.1	0.539324
10.821717	0.1	0.535417
10.823383	0.1	0.534663
10.825050	0.1	0.537899
10.826717	0.1	0.544507
10.828383	0.1	0.552745
10.830050	0.1	0.560088
10.831717	0.1	0.563897
10.833383	0.1	0.563366
10.835050	0.1	0.560279
10.836717	0.1	0.557471
10.838383	0.1	0.557173
10.840050	0.1	0.559934
10.841717	0.1	0.564205
10.843383	0.1	0.567362
10.845050	0.1	0.567599
10.846717	0.1	0.565196
10.848383	0.1	0.562118
10.850050	0.1	0.560172
10.851717	0.1	0.559874
10.853383	0.1	0.560791
10.855050	0.1	0.562496
10.856717	0.1	0.565420
10.858383	0.1	0.570463
10.860050	0.1	0.577695
10.861717	0.1	0.586081
10.863383	0.1	0.594007
10.865050	0.1	0.600172
10.866717	0.1	0.604447
10.868383	0.1	0.607241
10.870050	0.1	0.608284
10.871717	0.1	0.607334
10.873383	0.1	0.605541
10.875050	0.1	0.604871
10.876717	0.1	0.606398
10.878383	0.1	0.610179
10.880050	0.1	0.616070
10.881717	0.1	0.622785
10.883383	0.1	0.627497
10.885050	0.1	0.628731
10.886717	0.1	0.628135
10.888383	0.1	0.628266
10.890050	0.1	0.630287
10.891717	0.1	0.634231
10.893383	0.1	0.639795
10.895050	0.1	0.646212
10.896717	0.1	0.652154
10.898383	0.1	0.656322
10.900050	0.1	0.657621
10.901717	0.1	0.655311
10.903383	0.1	0.650315
10.905050	0.1	0.645379
10.906717	0.1	0.642920
10.908383	0.1	0.643344
10.910050	0.1	0.645462
10.911717	0.1	0.647623
10.913383	0.1	0.649095
10.915050	0.1	0.650878
10.916717	0.1	0.654403
10.918383	0.1	0.659134
10.920050	0.1	0.662622
10.921717	0.1	0.663274
10.923383	0.1	0.661616
10.925050	0.1	0.658720
10.926717	0.1	0.654990
10.928383	0.1	0.651013
10.930050	0.1	0.647912
10.931717	0.1	0.645816
10.933383	0.1	0.643595
10.935050	0.1	0.640820
10.936717	0.1	0.638412
10.938383	0.1	0.637290
10.940050	0.1	0.637555
10.941717	0.1	0.639050
10.943383	0.1	0.641830
10.945050	0.1	0.645141
10.946717	0.1	0.646836
10.948383	0.1	0.645318
10.950050	0.1	0.641830
10.951717	0.1	0.639418
10.953383	0.1	0.639888
10.955050	0.1	0.642585
10.956717	0.1	0.645490
10.958383	0.1	0.646929
10.960050	0.1	0.646785
10.961717	0.1	0.646310
10.963383	0.1	0.646603
10.965050	0.1	0.647437
10.966717	0.1	0.648126
10.968383	0.1	0.648447
10.970050	0.1	0.648377
10.971717	0.1	0.648112
10.973383	0.1	0.647842
10.975050	0.1	0.647265
10.976717	0.1	0.646296
10.978383	0.1	0.645830
10.980050	0.1	0.647022
10.981717	0.1	0.649774
10.983383	0.1	0.652326
10.985050	0.1	0.652848
10.986717	0.1	0.651330
10.988383	0.1	0.649034
10.990050	0.1	0.646859
10.991717	0.1	0.645132
10.993383	0.1	0.643828
10.995050	0.1	0.642613
10.996717	0.1	0.641379
10.998383	0.1	0.640214
11.000050	0.1	0.638999
11.001717	0.1	0.637854
11.003383	0.1	0.636894
11.005050	0.1	0.635567
11.006717	0.1	0.633714
11.008383	0.1	0.632415
11.010050	0.1	0.632615
11.011717	0.1	0.633742
11.013383	0.1	0.634836
11.015050	0.1	0.636233
11.016717	0.1	0.638859
11.018383	0.1	0.642533
11.020050	0.1	0.646319
11.021717	0.1	0.649989
11.023383	0.1	0.654617
11.025050	0.1	0.661169
11.026717	0.1	0.668517
11.028383	0.1	0.673891
11.030050	0.1	0.675456
11.031717	0.1	0.673309
11.033383	0.1	0.668401
11.035050	0.1	0.662268
11.036717	0.1	0.657323
11.038383	0.1	0.655293
11.040050	0.1	0.655917
11.041717	0.1	0.657961
11.043383	0.1	0.660224
11.045050	0.1	0.661938
11.046717	0.1	0.663307
11.048383	0.1	0.664797
11.050050	0.1	0.665761
11.051717	0.1	0.665081
11.053383	0.1	0.663046
11.055050	0.1	0.661477
11.056717	0.1	0.662175
11.058383	0.1	0.665807
11.060050	0.1	0.671521
11.061717	0.1	0.677602
11.063383	0.1	0.682636
11.065050	0.1	0.686022
11.066717	0.1	0.687628
11.068383	0.1	0.687018
11.070050	0.1	0.683893
11.071717	0.1	0.679581
11.073383	0.1	0.676806
11.075050	0.1	0.677281
11.076717	0.1	0.679898
11.078383	0.1	0.682147
11.080050	0.1	0.682673
11.081717	0.1	0.681682
11.083383	0.1	0.679959
11.085050	0.1	0.678045
11.086717	0.1	0.676201
11.088383	0.1	0.674985
11.090050	0.1	0.674971
11.091717	0.1	0.675884
11.093383	0.1	0.676820
11.095050	0.1	0.677402
11.096717	0.1	0.678212
11.098383	0.1	0.679162
11.100050	0.1	0.678329
11.101717	0.1	0.673928
11.103383	0.1	0.666855
11.105050	0.1	0.660066
11.106717	0.1	0.655730
11.108383	0.1	0.653658
11.110050	0.1	0.652415
11.111717	0.1	0.650981
11.113383	0.1	0.648806
11.115050	0.1	0.645672
11.116717	0.1	0.642342
11.118383	0.1	0.640028
11.120050	0.1	0.639050
11.121717	0.1	0.638920
11.123383	0.1	0.639446
11.125050	0.1	0.640918
11.126717	0.1	0.643004
11.128383	0.1	0.644205
11.130050	0.1	0.642571
11.131717	0.1	0.637029
11.133383	0.1	0.628652
11.135050	0.1	0.621006
11.136717	0.1	0.618068
11.138383	0.1	0.620512
11.140050	0.1	0.624964
11.141717	0.1	0.627381
11.143383	0.1	0.626398
11.145050	0.1	0.623846
11.146717	0.1	0.622561
11.148383	0.1	0.623581
11.150050	0.1	0.625742
11.151717	0.1	0.627278
11.153383	0.1	0.627236
11.155050	0.1	0.625690
11.156717	0.1	0.623087
11.158383	0.1	0.619777
11.160050	0.1	0.616452
11.161717	0.1	0.614258
11.163383	0.1	0.613905
11.165050	0.1	0.615367
11.166717	0.1	0.618245
11.168383	0.1	0.621816
11.170050	0.1	0.625029
11.171717	0.1	0.626473
11.173383	0.1	0.625085
11.175050	0.1	0.621160
11.176717	0.1	0.616070
11.178383	0.1	0.611530
11.180050	0.1	0.609211
11.181717	0.1	0.610044
11.183383	0.1	0.613788
11.185050	0.1	0.619111
11.186717	0.1	0.624172
11.188383	0.1	0.628131
11.190050	0.1	0.631609
11.191717	0.1	0.635311
11.193383	0.1	0.639292
11.195050	0.1	0.643083
11.196717	0.1	0.645160
11.198383	0.1	0.643493
11.200050	0.1	0.638035
11.201717	0.1	0.631809
11.203383	0.1	0.628964
11.205050	0.1	0.631479
11.206717	0.1	0.637681
11.208383	0.1	0.644377
11.210050	0.1	0.649774
11.211717	0.1	0.653402
11.213383	0.1	0.654757
11.215050	0.1	0.653649
11.216717	0.1	0.651339
11.218383	0.1	0.649896
11.220050	0.1	0.650147
11.221717	0.1	0.651125
11.223383	0.1	0.651507
11.225050	0.1	0.651325
11.226717	0.1	0.651837
11.228383	0.1	0.653458
11.230050	0.1	0.654827
11.231717	0.1	0.654473
11.233383	0.1	0.652610
11.235050	0.1	0.650939
11.236717	0.1	0.650645
11.238383	0.1	0.650901
11.240050	0.1	0.649896
11.241717	0.1	0.646901
11.243383	0.1	0.642571
11.245050	0.1	0.638273
11.246717	0.1	0.635479
11.248383	0.1	0.634724
11.250050	0.1	0.635656
11.251717	0.1	0.637872
11.253383	0.1	0.640382
11.255050	0.1	0.641346
11.256717	0.1	0.639721
11.258383	0.1	0.636573
11.260050	0.1	0.634273
11.261717	0.1	0.634431
11.263383	0.1	0.636866
11.265050	0.1	0.640568
11.266717	0.1	0.644578
11.268383	0.1	0.647260
11.270050	0.1	0.646329
11.271717	0.1	0.641076
11.273383	0.1	0.633900
11.275050	0.1	0.628345
11.276717	0.1	0.626091
11.278383	0.1	0.626384
11.280050	0.1	0.627181
11.281717	0.1	0.626063
11.283383	0.1	0.621690
11.285050	0.1	0.614850
11.286717	0.1	0.607870
11.288383	0.1	0.602850
11.290050	0.1	0.600303
11.291717	0.1	0.599604
11.293383	0.1	0.599758
11.295050	0.1	0.599511
11.296717	0.1	0.598370
11.298383	0.1	0.597220
11.300050	0.1	0.596954
11.301717	0.1	0.597811
11.303383	0.1	0.599450
11.305050	0.1	0.601001
11.306717	0.1	0.601616
11.308383	0.1	0.600903
11.310050	0.1	0.598491
11.311717	0.1	0.594086
11.313383	0.1	0.588205
11.315050	0.1	0.582309
11.316717	0.1	0.578249
11.318383	0.1	0.577141
11.320050	0.1	0.578561
11.321717	0.1	0.580754
11.323383	0.1	0.581751
11.325050	0.1	0.580880
11.326717	0.1	0.579231
11.328383	0.1	0.578491
11.330050	0.1	0.579641
11.331717	0.1	0.582249
11.333383	0.1	0.584857
11.335050	0.1	0.586142
11.336717	0.1	0.585588
11.338383	0.1	0.583283
11.340050	0.1	0.579860
11.341717	0.1	0.576386
11.343383	0.1	0.573811
11.345050	0.1	0.572363
11.346717	0.1	0.571492
11.348383	0.1	0.570165
11.350050	0.1	0.567110
11.351717	0.1	0.561508
11.353383	0.1	0.554207
11.355050	0.1	0.547464
11.356717	0.1	0.543278
11.358383	0.1	0.542407
11.360050	0.1	0.544204
11.361717	0.1	0.546747
11.363383	0.1	0.548055
11.365050	0.1	0.547874
11.366717	0.1	0.547282
11.368383	0.1	0.546374
11.370050	0.1	0.543878
11.371717	0.1	0.539683
11.373383	0.1	0.535743
11.375050	0.1	0.533527
11.376717	0.1	0.532595
11.378383	0.1	0.532498
11.380050	0.1	0.533988
11.381717	0.1	0.537266
11.383383	0.1	0.540554
11.385050	0.1	0.541676
11.386717	0.1	0.540130
11.388383	0.1	0.536982
11.390050	0.1	0.533569
11.391717	0.1	0.530411
11.393383	0.1	0.527031
11.395050	0.1	0.522970
11.396717	0.1	0.518817
11.398383	0.1	0.515822
11.400050	0.1	0.514635
11.401717	0.1	0.514728
11.403383	0.1	0.515124
11.405050	0.1	0.515198
11.406717	0.1	0.515021
11.408383	0.1	0.515166
11.410050	0.1	0.515766
11.411717	0.1	0.515860
11.413383	0.1	0.513988
11.415050	0.1	0.509918
11.416717	0.1	0.505340
11.418383	0.1	0.502663
11.420050	0.1	0.503091
11.421717	0.1	0.505680
11.423383	0.1	0.508572
11.425050	0.1	0.511045
11.426717	0.1	0.513582
11.428383	0.1	0.516512
11.430050	0.1	0.519566
11.431717	0.1	0.522304
11.433383	0.1	0.523725
11.435050	0.1	0.522495
11.436717	0.1	0.518542
11.438383	0.1	0.513797
11.440050	0.1	0.510826
11.441717	0.1	0.510677
11.443383	0.1	0.512186
11.445050	0.1	0.513517
11.446717	0.1	0.514034
11.448383	0.1	0.514295
11.450050	0.1	0.514388
11.451717	0.1	0.512749
11.453383	0.1	0.507524
11.455050	0.1	0.498882
11.456717	0.1	0.488865
11.458383	0.1	0.479552
11.460050	0.1	0.472427
11.461717	0.1	0.468311
11.463383	0.1	0.466844
11.465050	0.1	0.466863
11.466717	0.1	0.467142
11.468383	0.1	0.466732
11.470050	0.1	0.464921
11.471717	0.1	0.461373
11.473383	0.1	0.456837
11.475050	0.1	0.452749
11.476717	0.1	0.449745
11.478383	0.1	0.447324
11.480050	0.1	0.444925
11.481717	0.1	0.442402
11.483383	0.1	0.439663
11.485050	0.1	0.436753
11.486717	0.1	0.434169
11.488383	0.1	0.432385
11.490050	0.1	0.431342
11.491717	0.1	0.430788
11.493383	0.1	0.430299
11.495050	0.1	0.429200
11.496717	0.1	0.427454
11.498383	0.1	0.426122
11.500050	0.1	0.426215
11.501717	0.1	0.427370
11.503383	0.1	0.428143
11.505050	0.1	0.427421
11.506717	0.1	0.424972
11.508383	0.1	0.421042
11.510050	0.1	0.416161
11.511717	0.1	0.411090
11.513383	0.1	0.406783
11.515050	0.1	0.404320
11.516717	0.1	0.404329
11.518383	0.1	0.406224
11.520050	0.1	0.408525
11.521717	0.1	0.409894
11.523383	0.1	0.409726
11.525050	0.1	0.407905
11.526717	0.1	0.404450
11.528383	0.1	0.399770
11.530050	0.1	0.394769
11.531717	0.1	0.390289
11.533383	0.1	0.386997
11.535050	0.1	0.385754
11.536717	0.1	0.387179
11.538383	0.1	0.390164
11.540050	0.1	0.391910
11.541717	0.1	0.390424
11.543383	0.1	0.386238
11.545050	0.1	0.381572
11.546717	0.1	0.378117
11.548383	0.1	0.375821
11.550050	0.1	0.374005
11.551717	0.1	0.372464
11.553383	0.1	0.370974
11.555050	0.1	0.369013
11.556717	0.1	0.366643
11.558383	0.1	0.364883
11.560050	0.1	0.364855
11.561717	0.1	0.366489
11.563383	0.1	0.368501
11.565050	0.1	0.369693
11.566717	0.1	0.369675
11.568383	0.1	0.368347
11.570050	0.1	0.365768
11.571717	0.1	0.362168
11.573383	0.1	0.357614
11.575050	0.1	0.352808
11.576717	0.1	0.349698
11.578383	0.1	0.349469
11.580050	0.1	0.350988
11.581717	0.1	0.352552
11.583383	0.1	0.353479
11.585050	0.1	0.353353
11.586717	0.1	0.351486
11.588383	0.1	0.348138
11.590050	0.1	0.345414
11.591717	0.1	0.345656
11.593383	0.1	0.349116
11.595050	0.1	0.353577
11.596717	0.1	0.355807
11.598383	0.1	0.353712
11.600050	0.1	0.347821
11.601717	0.1	0.341027
11.603383	0.1	0.336221
11.605050	0.1	0.334298
11.606717	0.1	0.334438
11.608383	0.1	0.335188
11.610050	0.1	0.335099
11.611717	0.1	0.333423
11.613383	0.1	0.330885
11.615050	0.1	0.329064
11.616717	0.1	0.328780
11.618383	0.1	0.329702
11.620050	0.1	0.331188
11.621717	0.1	0.332962
11.623383	0.1	0.334783
11.625050	0.1	0.335695
11.626717	0.1	0.334429
11.628383	0.1	0.330894
11.630050	0.1	0.326475
11.631717	0.1	0.322601
11.633383	0.1	0.319737
11.635050	0.1	0.318103
11.636717	0.1	0.318345
11.638383	0.1	0.320831
11.640050	0.1	0.324738
11.641717	0.1	0.328422
11.643383	0.1	0.330443
11.645050	0.1	0.329916
11.646717	0.1	0.326876
11.648383	0.1	0.322852
11.650050	0.1	0.319779
11.651717	0.1	0.318475
11.653383	0.1	0.318778
11.655050	0.1	0.319714
11.656717	0.1	0.319704
11.658383	0.1	0.318014
11.660050	0.1	0.315360
11.661717	0.1	0.312659
11.663383	0.1	0.310130
11.665050	0.1	0.307858
11.666717	0.1	0.305939
11.668383	0.1	0.303723
11.670050	0.1	0.300566
11.671717	0.1	0.297558
11.673383	0.1	0.296887
11.675050	0.1	0.299374
11.676717	0.1	0.303471
11.678383	0.1	0.306913
11.680050	0.1	0.308757
11.681717	0.1	0.309432
11.683383	0.1	0.309418
11.685050	0.1	0.308845
11.686717	0.1	0.307695
11.688383	0.1	0.306023
11.690050	0.1	0.304556
11.691717	0.1	0.304463
11.693383	0.1	0.305888
11.695050	0.1	0.307718
11.696717	0.1	0.308789
11.698383	0.1	0.308496
11.700050	0.1	0.306610
11.701717	0.1	0.303024
11.703383	0.1	0.297921
11.705050	0.1	0.292147
11.706717	0.1	0.287448
11.708383	0.1	0.285758
11.710050	0.1	0.287024
11.711717	0.1	0.288654
11.713383	0.1	0.288608
11.715050	0.1	0.287606
11.716717	0.1	0.287136
11.718383	0.1	0.287117
11.720050	0.1	0.286503
11.721717	0.1	0.284552
11.723383	0.1	0.281343
11.725050	0.1	0.277795
11.726717	0.1	0.275248
11.728383	0.1	0.274628
11.730050	0.1	0.275518
11.731717	0.1	0.276272
11.733383	0.1	0.275676
11.735050	0.1	0.273851
11.736717	0.1	0.271332
11.738383	0.1	0.268361
11.740050	0.1	0.265567
11.741717	0.1	0.264337
11.743383	0.1	0.265827
11.745050	0.1	0.270000
11.746717	0.1	0.275983
11.748383	0.1	0.282596
11.750050	0.1	0.288086
11.751717	0.1	0.290642
11.753383	0.1	0.289916
11.755050	0.1	0.287229
11.756717	0.1	0.284361
11.758383	0.1	0.282396
11.760050	0.1	0.280747
11.761717	0.1	0.277851
11.763383	0.1	0.273306
11.765050	0.1	0.268086
11.766717	0.1	0.263201
11.768383	0.1	0.259723
11.770050	0.1	0.258931
11.771717	0.1	0.261264
11.773383	0.1	0.265264
11.775050	0.1	0.268193
11.776717	0.1	0.268240
11.778383	0.1	0.265623
11.780050	0.1	0.261567
11.781717	0.1	0.257241
11.783383	0.1	0.253748
11.785050	0.1	0.252263
11.786717	0.1	0.253557
11.788383	0.1	0.257385
11.790050	0.1	0.261995
11.791717	0.1	0.265101
11.793383	0.1	0.266298
11.795050	0.1	0.267145
11.796717	0.1	0.268803
11.798383	0.1	0.271583
11.800050	0.1	0.275695
11.801717	0.1	0.280589
11.803383	0.1	0.284081
11.805050	0.1	0.283862
11.806717	0.1	0.280156
11.808383	0.1	0.275783
11.810050	0.1	0.273557
11.811717	0.1	0.274363
11.813383	0.1	0.277208
11.815050	0.1	0.280612
11.816717	0.1	0.283662
11.818383	0.1	0.285725
11.820050	0.1	0.285930
11.821717	0.1	0.283970
11.823383	0.1	0.281218
11.825050	0.1	0.279946
11.826717	0.1	0.281115
11.828383	0.1	0.283509
11.830050	0.1	0.285064
11.831717	0.1	0.284635
11.833383	0.1	0.283169
11.835050	0.1	0.282349
11.836717	0.1	0.281972
11.838383	0.1	0.280947
11.840050	0.1	0.280165
11.841717	0.1	0.281390
11.843383	0.1	0.284025
11.845050	0.1	0.285595
11.846717	0.1	0.284975
11.848383	0.1	0.283429
11.850050	0.1	0.283136
11.851717	0.1	0.285851
11.853383	0.1	0.291960
11.855050	0.1	0.299583
11.856717	0.1	0.305707
11.858383	0.1	0.308813
11.860050	0.1	0.309395
11.861717	0.1	0.308258
11.863383	0.1	0.306326
11.865050	0.1	0.305115
11.866717	0.1	0.305627
11.868383	0.1	0.307956
11.870050	0.1	0.311686
11.871717	0.1	0.315392
11.873383	0.1	0.317204
11.875050	0.1	0.316417
11.876717	0.1	0.313725
11.878383	0.1	0.310699
11.880050	0.1	0.309241
11.881717	0.1	0.310652
11.883383	0.1	0.314401
11.885050	0.1	0.318172
11.886717	0.1	0.320058
11.888383	0.1	0.320394
11.890050	0.1	0.320775
11.891717	0.1	0.322163
11.893383	0.1	0.324566
11.895050	0.1	0.327965
11.896717	0.1	0.332496
11.898383	0.1	0.337865
11.900050	0.1	0.343155
11.901717	0.1	0.347253
11.903383	0.1	0.349442
11.905050	0.1	0.350201
11.906717	0.1	0.351295
11.908383	0.1	0.353940
11.910050	0.1	0.357465
11.911717	0.1	0.360939
11.913383	0.1	0.364422
11.915050	0.1	0.367849
11.916717	0.1	0.371020
11.918383	0.1	0.374657
11.920050	0.1	0.379654
11.921717	0.1	0.385991
11.923383	0.1	0.392646
11.925050	0.1	0.397903
11.926717	0.1	0.400832
11.928383	0.1	0.402131
11.930050	0.1	0.402965
11.931717	0.1	0.403440
11.933383	0.1	0.402499
11.935050	0.1	0.399509
11.936717	0.1	0.395542
11.938383	0.1	0.392855
11.940050	0.1	0.393884
11.941717	0.1	0.399877
11.943383	0.1	0.409745
11.945050	0.1	0.420609
11.946717	0.1	0.429740
11.948383	0.1	0.436134
11.950050	0.1	0.440506
11.951717	0.1	0.443729
11.953383	0.1	0.445936
11.955050	0.1	0.447421
11.956717	0.1	0.449009
11.958383	0.1	0.450844
11.960050	0.1	0.452269
11.961717	0.1	0.453428
11.963383	0.1	0.455892
11.965050	0.1	0.460823
11.966717	0.1	0.467431
11.968383	0.1	0.474355
11.970050	0.1	0.481326
11.971717	0.1	0.488400
11.973383	0.1	0.494937
11.975050	0.1	0.500181
11.976717	0.1	0.503915
11.978383	0.1	0.506178
11.980050	0.1	0.506663
11.981717	0.1	0.504954
11.983383	0.1	0.501680
11.985050	0.1	0.498765
11.986717	0.1	0.497736
11.988383	0.1	0.498369
11.990050	0.1	0.499687
11.991717	0.1	0.501508
11.993383	0.1	0.504106
11.995050	0.1	0.506924
11.996717	0.1	0.508814
11.998383	0.1	0.509317
12.000050	0.1	0.508768
12.001717	0.1	0.507873
12.003383	0.1	0.507617
12.005050	0.1	0.508893
12.006717	0.1	0.511887
12.008383	0.1	0.516106
12.010050	0.1	0.520744
12.011717	0.1	0.524819
12.013383	0.1	0.527855
12.015050	0.1	0.530328
12.016717	0.1	0.532512
12.018383	0.1	0.533727
12.020050	0.1	0.533583
12.021717	0.1	0.532940
12.023383	0.1	0.533042
12.025050	0.1	0.534458
12.026717	0.1	0.537750
12.028383	0.1	0.543878
12.030050	0.1	0.552577
12.031717	0.1	0.561527
12.033383	0.1	0.568368
12.035050	0.1	0.572274
12.036717	0.1	0.573657
12.038383	0.1	0.573648
12.040050	0.1	0.573676
12.041717	0.1	0.574915
12.043383	0.1	0.577630
12.045050	0.1	0.581155
12.046717	0.1	0.584591
12.048383	0.1	0.587045
12.050050	0.1	0.587609
12.051717	0.1	0.586193
12.053383	0.1	0.584051
12.055050	0.1	0.582784
12.056717	0.1	0.583315
12.058383	0.1	0.585783
12.060050	0.1	0.589909
12.061717	0.1	0.595497
12.063383	0.1	0.602547
12.065050	0.1	0.610533
12.066717	0.1	0.618072
12.068383	0.1	0.623870
12.070050	0.1	0.627437
12.071717	0.1	0.628843
12.073383	0.1	0.628433
12.075050	0.1	0.627427
12.076717	0.1	0.628345
12.078383	0.1	0.633881
12.080050	0.1	0.644345
12.081717	0.1	0.656182
12.083383	0.1	0.664433
12.085050	0.1	0.666729
12.086717	0.1	0.664447
12.088383	0.1	0.660755
12.090050	0.1	0.658091
12.091717	0.1	0.656727
12.093383	0.1	0.655530
12.095050	0.1	0.654375
12.096717	0.1	0.654613
12.098383	0.1	0.656806
12.100050	0.1	0.659782
12.101717	0.1	0.662198
12.103383	0.1	0.663865
12.105050	0.1	0.665667
12.106717	0.1	0.668373
12.108383	0.1	0.671316
12.110050	0.1	0.672960
12.111717	0.1	0.672666
12.113383	0.1	0.671488
12.115050	0.1	0.671330
12.116717	0.1	0.673477
12.118383	0.1	0.677705
12.120050	0.1	0.682776
12.121717	0.1	0.687712
12.123383	0.1	0.692117
12.125050	0.1	0.695479
12.126717	0.1	0.697463
12.128383	0.1	0.699125
12.130050	0.1	0.702171
12.131717	0.1	0.706953
12.133383	0.1	0.712606
12.135050	0.1	0.718362
12.136717	0.1	0.723419
12.138383	0.1	0.726953
12.140050	0.1	0.729100
12.141717	0.1	0.731107
12.143383	0.1	0.734194
12.145050	0.1	0.739074
12.146717	0.1	0.746408
12.148383	0.1	0.756448
12.150050	0.1	0.768271
12.151717	0.1	0.779913
12.153383	0.1	0.789058
12.155050	0.1	0.794227
12.156717	0.1	0.796146
12.158383	0.1	0.797282
12.160050	0.1	0.799517
12.161717	0.1	0.803159
12.163383	0.1	0.808351
12.165050	0.1	0.816043
12.166717	0.1	0.826446
12.168383	0.1	0.838069
12.170050	0.1	0.849129
12.171717	0.1	0.858693
12.173383	0.1	0.866856
12.175050	0.1	0.874544
12.176717	0.1	0.882172
12.178383	0.1	0.889143
12.180050	0.1	0.895122
12.181717	0.1	0.900426
12.183383	0.1	0.905227
12.185050	0.1	0.910158
12.186717	0.1	0.916892
12.188383	0.1	0.926885
12.190050	0.1	0.940105
12.191717	0.1	0.954987
12.193383	0.1	0.969283
12.195050	0.1	0.981465
12.196717	0.1	0.991663
12.198383	0.1	1.001153
12.200050	0.1	1.010937
12.201717	0.1	1.021083
12.203383	0.1	1.031151
12.205050	0.1	1.040739
12.206717	0.1	1.050015
12.208383	0.1	1.059892
12.210050	0.1	1.071175
12.211717	0.1	1.083631
12.213383	0.1	1.096521
12.215050	0.1	1.109638
12.216717	0.1	1.123496
12.218383	0.1	1.139017
12.220050	0.1	1.156749
12.221717	0.1	1.175604
12.223383	0.1	1.193746
12.225050	0.1	1.211306
12.226717	0.1	1.229802
12.228383	0.1	1.249197
12.230050	0.1	1.267837
12.231717	0.1	1.284322
12.233383	0.1	1.298254
12.235050	0.1	1.310660
12.236717	0.1	1.323442
12.238383	0.1	1.337449
12.240050	0.1	1.351982
12.241717	0.1	1.366152
12.243383	0.1	1.379671
12.245050	0.1	1.393165
12.246717	0.1	1.407899
12.248383	0.1	1.424402
12.250050	0.1	1.441822
12.251717	0.1	1.458866
12.253383	0.1	1.475168
12.255050	0.1	1.491173
12.256717	0.1	1.506973
12.258383	0.1	1.522498
12.260050	0.1	1.537786
12.261717	0.1	1.552198
12.263383	0.1	1.565036
12.265050	0.1	1.577199
12.266717	0.1	1.590564
12.268383	0.1	1.606233
12.270050	0.1	1.624366
12.271717	0.1	1.643784
12.273383	0.1	1.661815
12.275050	0.1	1.676357
12.276717	0.1	1.687473
12.278383	0.1	1.696046
12.280050	0.1	1.702663
12.281717	0.1	1.708050
12.283383	0.1	1.713419
12.285050	0.1	1.720260
12.286717	0.1	1.729713
12.288383	0.1	1.741867
12.290050	0.1	1.755836
12.291717	0.1	1.770714
12.293383	0.1	1.785909
12.295050	0.1	1.800237
12.296717	0.1	1.811869
12.298383	0.1	1.820065
12.300050	0.1	1.826021
12.301717	0.1	1.831707
12.303383	0.1	1.838491
12.305050	0.1	1.846752
12.306717	0.1	1.856303
12.308383	0.1	1.866664
12.310050	0.1	1.876913
12.311717	0.1	1.886101
12.313383	0.1	1.893938
12.315050	0.1	1.901039
12.316717	0.1	1.908690
12.318383	0.1	1.917556
12.320050	0.1	1.926348
12.321717	0.1	1.933072
12.323383	0.1	1.937468
12.325050	0.1	1.941007
12.326717	0.1	1.944820
12.328383	0.1	1.948960
12.330050	0.1	1.953822
12.331717	0.1	1.960332
12.333383	0.1	1.968318
12.335050	0.1	1.976653
12.336717	0.1	1.984821
12.338383	0.1	1.992672
12.340050	0.1	1.999089
12.341717	0.1	2.002665
12.343383	0.1	2.004090
12.345050	0.1	2.006222
12.346717	0.1	2.010954
12.348383	0.1	2.017543
12.350050	0.1	2.024407
12.351717	0.1	2.031075
12.353383	0.1	2.037915
12.355050	0.1	2.044803
12.356717	0.1	2.050824
12.358383	0.1	2.055326
12.360050	0.1	2.058200
12.361717	0.1	2.059303
12.363383	0.1	2.059005
12.365050	0.1	2.058959
12.366717	0.1	2.061236
12.368383	0.1	2.066558
12.370050	0.1	2.073748
12.371717	0.1	2.080696
12.373383	0.1	2.085441
12.375050	0.1	2.086950
12.376717	0.1	2.086186
12.378383	0.1	2.086046
12.380050	0.1	2.088971
12.381717	0.1	2.094922
12.383383	0.1	2.102051
12.385050	0.1	2.108640
12.386717	0.1	2.113888
12.388383	0.1	2.117683
12.390050	0.1	2.120328
12.391717	0.1	2.122512
12.393383	0.1	2.125171
12.395050	0.1	2.128696
12.396717	0.1	2.132170
12.398383	0.1	2.134088
12.400050	0.1	2.134279
12.401717	0.1	2.134093
12.403383	0.1	2.135010
12.405050	0.1	2.137781
12.406717	0.1	2.142019
12.408383	0.1	2.146126
12.410050	0.1	2.148068
12.411717	0.1	2.146754
12.413383	0.1	2.143537
12.415050	0.1	2.141776
12.416717	0.1	2.143667
12.418383	0.1	2.148286
12.420050	0.1	2.152827
12.421717	0.1	2.154973
12.423383	0.1	2.154144
12.425050	0.1	2.151052
12.426717	0.1	2.146545
12.428383	0.1	2.141204
12.430050	0.1	2.135765
12.431717	0.1	2.131122
12.433383	0.1	2.127658
12.435050	0.1	2.124808
12.436717	0.1	2.121348
12.438383	0.1	2.116580
12.440050	0.1	2.111313
12.441717	0.1	2.107103
12.443383	0.1	2.104621
12.445050	0.1	2.102912
12.446717	0.1	2.100361
12.448383	0.1	2.096025
12.450050	0.1	2.090069
12.451717	0.1	2.083606
12.453383	0.1	2.078046
12.455050	0.1	2.073743
12.456717	0.1	2.069487
12.458383	0.1	2.063666
12.460050	0.1	2.055895
12.461717	0.1	2.047415
12.463383	0.1	2.040304
12.465050	0.1	2.035946
12.466717	0.1	2.033338
12.468383	0.1	2.029487
12.470050	0.1	2.022157
12.471717	0.1	2.011522
12.473383	0.1	1.998995
12.475050	0.1	1.985813
12.476717	0.1	1.972690
12.478383	0.1	1.959917
12.480050	0.1	1.947680
12.481717	0.1	1.936508
12.483383	0.1	1.926692
12.485050	0.1	1.917421
12.486717	0.1	1.907428
12.488383	0.1	1.895847
12.490050	0.1	1.882585
12.491717	0.1	1.869095
12.493383	0.1	1.857565
12.495050	0.1	1.848559
12.496717	0.1	1.840540
12.498383	0.1	1.831437
12.500050	0.1	1.820270
12.501717	0.1	1.808242
12.503383	0.1	1.797881
12.505050	0.1	1.790687
12.506717	0.1	1.785834
12.508383	0.1	1.781415
12.510050	0.1	1.775986
12.511717	0.1	1.768679
12.513383	0.1	1.759189
12.515050	0.1	1.748432
12.516717	0.1	1.738444
12.518383	0.1	1.730635
12.520050	0.1	1.724246
12.521717	0.1	1.717247
12.523383	0.1	1.708465
12.525050	0.1	1.698374
12.526717	0.1	1.688623
12.528383	0.1	1.681061
12.530050	0.1	1.676730
12.531717	0.1	1.675175
12.533383	0.1	1.674709
12.535050	0.1	1.673838
12.536717	0.1	1.671370
12.538383	0.1	1.666001
12.540050	0.1	1.657675
12.541717	0.1	1.648585
12.543383	0.1	1.641847
12.545050	0.1	1.639426
12.546717	0.1	1.641051
12.548383	0.1	1.644478
12.550050	0.1	1.646974
12.551717	0.1	1.647086
12.553383	0.1	1.644706
12.555050	0.1	1.639561
12.556717	0.1	1.631407
12.558383	0.1	1.621619
12.560050	0.1	1.612809
12.561717	0.1	1.606634
12.563383	0.1	1.602666
12.565050	0.1	1.599463
12.566717	0.1	1.596054
12.568383	0.1	1.592175
12.570050	0.1	1.587840
12.571717	0.1	1.583169
12.573383	0.1	1.578555
12.575050	0.1	1.574764
12.576717	0.1	1.572170
12.578383	0.1	1.569740
12.580050	0.1	1.565763
12.581717	0.1	1.559481
12.583383	0.1	1.551588
12.585050	0.1	1.543323
12.586717	0.1	1.535555
12.588383	0.1	1.528705
12.590050	0.1	1.522703
12.591717	0.1	1.516999
12.593383	0.1	1.511048
12.595050	0.1	1.504458
12.596717	0.1	1.497082
12.598383	0.1	1.489865
12.600050	0.1	1.484551
12.601717	0.1	1.481734
12.603383	0.1	1.479951
12.605050	0.1	1.477227
12.606717	0.1	1.472877
12.608383	0.1	1.467550
12.610050	0.1	1.461962
12.611717	0.1	1.456589
12.613383	0.1	1.451960
12.615050	0.1	1.447713
12.616717	0.1	1.442577
12.618383	0.1	1.436407
12.620050	0.1	1.430251
12.621717	0.1	1.424183
12.623383	0.1	1.417240
12.625050	0.1	1.409012
12.626717	0.1	1.399978
12.628383	0.1	1.390865
12.630050	0.1	1.382139
12.631717	0.1	1.373710
12.633383	0.1	1.365454
12.635050	0.1	1.357966
12.636717	0.1	1.351824
12.638383	0.1	1.346166
12.640050	0.1	1.339032
12.641717	0.1	1.329207
12.643383	0.1	1.316885
12.645050	0.1	1.302911
12.646717	0.1	1.288648
12.648383	0.1	1.276261
12.650050	0.1	1.267693
12.651717	0.1	1.262664
12.653383	0.1	1.258822
12.655050	0.1	1.254240
12.656717	0.1	1.248773
12.658383	0.1	1.243199
12.660050	0.1	1.237984
12.661717	0.1	1.232536
12.663383	0.1	1.225737
12.665050	0.1	1.217276
12.666717	0.1	1.207870
12.668383	0.1	1.198370
12.670050	0.1	1.189131
12.671717	0.1	1.179832
12.673383	0.1	1.169913
12.675050	0.1	1.159813
12.676717	0.1	1.150998
12.678383	0.1	1.144479
12.680050	0.1	1.140065
12.681717	0.1	1.136470
12.683383	0.1	1.131920
12.685050	0.1	1.125312
12.686717	0.1	1.116479
12.688383	0.1	1.106230
12.690050	0.1	1.096460
12.691717	0.1	1.088842
12.693383	0.1	1.083305
12.695050	0.1	1.078420
12.696717	0.1	1.072809
12.698383	0.1	1.065684
12.700050	0.1	1.056618
12.701717	0.1	1.045871
12.703383	0.1	1.034234
12.705050	0.1	1.022504
12.706717	0.1	1.011724
12.708383	0.1	1.002909
12.710050	0.1	0.995966
12.711717	0.1	0.989749
12.713383	0.1	0.983449
12.715050	0.1	0.977237
12.716717	0.1	0.971244
12.718383	0.1	0.964925
12.720050	0.1	0.957716
12.721717	0.1	0.949576
12.723383	0.1	0.940603
12.725050	0.1	0.930969
12.726717	0.1	0.921073
12.728383	0.1	0.911499
12.730050	0.1	0.902787
12.731717	0.1	0.894950
12.733383	0.1	0.887406
12.735050	0.1	0.879802
12.736717	0.1	0.872626
12.738383	0.1	0.866484
12.740050	0.1	0.861436
12.741717	0.1	0.856789
12.743383	0.1	0.851424
12.745050	0.1	0.844980
12.746717	0.1	0.838181
12.748383	0.1	0.831760
12.750050	0.1	0.825720
12.751717	0.1	0.819336
12.753383	0.1	0.811503
12.755050	0.1	0.801524
12.756717	0.1	0.789934
12.758383	0.1	0.778432
12.760050	0.1	0.768532
12.761717	0.1	0.760490
12.763383	0.1	0.753789
12.765050	0.1	0.748090
12.766717	0.1	0.742855
12.768383	0.1	0.736536
12.770050	0.1	0.727349
12.771717	0.1	0.715423
12.773383	0.1	0.703712
12.775050	0.1	0.695949
12.776717	0.1	0.693607
12.778383	0.1	0.695069
12.780050	0.1	0.697318
12.781717	0.1	0.698124
12.783383	0.1	0.696476
12.785050	0.1	0.691894
12.786717	0.1	0.684704
12.788383	0.1	0.676513
12.790050	0.1	0.669635
12.791717	0.1	0.665621
12.793383	0.1	0.664252
12.795050	0.1	0.663921
12.796717	0.1	0.662990
12.798383	0.1	0.660368
12.800050	0.1	0.655302
12.801717	0.1	0.648121
12.803383	0.1	0.640736
12.805050	0.1	0.635125
12.806717	0.1	0.631735
12.808383	0.1	0.629881
12.810050	0.1	0.629025
12.811717	0.1	0.629034
12.813383	0.1	0.629439
12.815050	0.1	0.628391
12.816717	0.1	0.623693
12.818383	0.1	0.615278
12.820050	0.1	0.605234
12.821717	0.1	0.595753
12.823383	0.1	0.588223
12.825050	0.1	0.583287
12.826717	0.1	0.581294
12.828383	0.1	0.582589
12.830050	0.1	0.586780
12.831717	0.1	0.592060
12.833383	0.1	0.596219
12.835050	0.1	0.598668
12.836717	0.1	0.600573
12.838383	0.1	0.602263
12.840050	0.1	0.602347
12.841717	0.1	0.600126
12.843383	0.1	0.596689
12.845050	0.1	0.593378
12.846717	0.1	0.590775
12.848383	0.1	0.588777
12.850050	0.1	0.587231
12.851717	0.1	0.586081
12.853383	0.1	0.584931
12.855050	0.1	0.583744
12.856717	0.1	0.583646
12.858383	0.1	0.585141
12.860050	0.1	0.586561
12.861717	0.1	0.586254
12.863383	0.1	0.584847
12.865050	0.1	0.584116
12.866717	0.1	0.584712
12.868383	0.1	0.585644
12.870050	0.1	0.585634
12.871717	0.1	0.584503
12.873383	0.1	0.583148
12.875050	0.1	0.582458
12.876717	0.1	0.582337
12.878383	0.1	0.582132
12.880050	0.1	0.581727
12.881717	0.1	0.581234
12.883383	0.1	0.580372
12.885050	0.1	0.579255
12.886717	0.1	0.578784
12.888383	0.1	0.579352
12.890050	0.1	0.579897
12.891717	0.1	0.578566
12.893383	0.1	0.574463
12.895050	0.1	0.568861
12.896717	0.1	0.564279
12.898383	0.1	0.562579
12.900050	0.1	0.564293
12.901717	0.1	0.568870
12.903383	0.1	0.574552
12.905050	0.1	0.578682
12.906717	0.1	0.579255
12.908383	0.1	0.576270
12.910050	0.1	0.571362
12.911717	0.1	0.566281
12.913383	0.1	0.561648
12.915050	0.1	0.556838
12.916717	0.1	0.551725
12.918383	0.1	0.548474
12.920050	0.1	0.549802
12.921717	0.1	0.555743
12.923383	0.1	0.563292
12.925050	0.1	0.569155
12.926717	0.1	0.572149
12.928383	0.1	0.573294
12.930050	0.1	0.574598
12.931717	0.1	0.577313
12.933383	0.1	0.580875
12.935050	0.1	0.583590
12.936717	0.1	0.584037
12.938383	0.1	0.581490
12.940050	0.1	0.576070
12.941717	0.1	0.569108
12.943383	0.1	0.562859
12.945050	0.1	0.559120
12.946717	0.1	0.558300
12.948383	0.1	0.559408
12.950050	0.1	0.560870
12.951717	0.1	0.562021
12.953383	0.1	0.563324
12.955050	0.1	0.564852
12.956717	0.1	0.565769
12.958383	0.1	0.565685
12.960050	0.1	0.565713
12.961717	0.1	0.567408
12.963383	0.1	0.570854
12.965050	0.1	0.574151
12.966717	0.1	0.574929
12.968383	0.1	0.572391
12.970050	0.1	0.567776
12.971717	0.1	0.562794
12.973383	0.1	0.558537
12.975050	0.1	0.555618
12.976717	0.1	0.553899
12.978383	0.1	0.552568
12.980050	0.1	0.550756
12.981717	0.1	0.548069
12.983383	0.1	0.544996
12.985050	0.1	0.542263
12.986717	0.1	0.539813
12.988383	0.1	0.537499
12.990050	0.1	0.535809
12.991717	0.1	0.535198
12.993383	0.1	0.535580
12.995050	0.1	0.536321
12.996717	0.1	0.536386
12.998383	0.1	0.534719
13.000050	0.1	0.531180
13.001717	0.1	0.526989
13.003383	0.1	0.523985
13.005050	0.1	0.523441
13.006717	0.1	0.525685
13.008383	0.1	0.530579
13.010050	0.1	0.537443
13.011717	0.1	0.544623
13.013383	0.1	0.550314
13.015050	0.1	0.554062
13.016717	0.1	0.556675
13.018383	0.1	0.558705
13.020050	0.1	0.559692
13.021717	0.1	0.558407
13.023383	0.1	0.553895
13.025050	0.1	0.546714
13.026717	0.1	0.539194
13.028383	0.1	0.534048
13.030050	0.1	0.532549
13.031717	0.1	0.534086
13.033383	0.1	0.537573
13.035050	0.1	0.542467
13.036717	0.1	0.548391
13.038383	0.1	0.554817
13.040050	0.1	0.561499
13.041717	0.1	0.568097
13.043383	0.1	0.573415
13.045050	0.1	0.576340
13.046717	0.1	0.577555
13.048383	0.1	0.579106
13.050050	0.1	0.581988
13.051717	0.1	0.585774
13.053383	0.1	0.590435
13.055050	0.1	0.596624
13.056717	0.1	0.603893
13.058383	0.1	0.610049
13.060050	0.1	0.613150
13.061717	0.1	0.613201
13.063383	0.1	0.611483
13.065050	0.1	0.609388
13.066717	0.1	0.608047
13.068383	0.1	0.607716
13.070050	0.1	0.608154
13.071717	0.1	0.609909
13.073383	0.1	0.613770
13.075050	0.1	0.619185
13.076717	0.1	0.624475
13.078383	0.1	0.628275
13.080050	0.1	0.630338
13.081717	0.1	0.631544
13.083383	0.1	0.633416
13.085050	0.1	0.636750
13.086717	0.1	0.640764
13.088383	0.1	0.644275
13.090050	0.1	0.646911
13.091717	0.1	0.648997
13.093383	0.1	0.651316
13.095050	0.1	0.654324
13.096717	0.1	0.657360
13.098383	0.1	0.659772
13.100050	0.1	0.661979
13.101717	0.1	0.664443
13.103383	0.1	0.666939
13.105050	0.1	0.669789
13.106717	0.1	0.674310
13.108383	0.1	0.680969
13.110050	0.1	0.688490
13.111717	0.1	0.695293
13.113383	0.1	0.700443
13.115050	0.1	0.703535
13.116717	0.1	0.704695
13.118383	0.1	0.704587
13.120050	0.1	0.704117
13.121717	0.1	0.704052
13.123383	0.1	0.704937
13.125050	0.1	0.706851
13.126717	0.1	0.709137
13.128383	0.1	0.711521
13.130050	0.1	0.714990
13.131717	0.1	0.720229
13.133383	0.1	0.726217
13.135050	0.1	0.731223
13.136717	0.1	0.734469
13.138383	0.1	0.736364
13.140050	0.1	0.737580
13.141717	0.1	0.738138
13.143383	0.1	0.737724
13.145050	0.1	0.736504
13.146717	0.1	0.735489
13.148383	0.1	0.736602
13.150050	0.1	0.741389
13.151717	0.1	0.749035
13.153383	0.1	0.756891
13.155050	0.1	0.763163
13.156717	0.1	0.767917
13.158383	0.1	0.771768
13.160050	0.1	0.774912
13.161717	0.1	0.777505
13.163383	0.1	0.780001
13.165050	0.1	0.782846
13.166717	0.1	0.786246
13.168383	0.1	0.790060
13.170050	0.1	0.793738
13.171717	0.1	0.796490
13.173383	0.1	0.798251
13.175050	0.1	0.799866
13.176717	0.1	0.801734
13.178383	0.1	0.803415
13.180050	0.1	0.805161
13.181717	0.1	0.808421
13.183383	0.1	0.813724
13.185050	0.1	0.819229
13.186717	0.1	0.823010
13.188383	0.1	0.825240
13.190050	0.1	0.826796
13.191717	0.1	0.827438
13.193383	0.1	0.826535
13.195050	0.1	0.824383
13.196717	0.1	0.822162
13.198383	0.1	0.821264
13.200050	0.1	0.822963
13.201717	0.1	0.828058
13.203383	0.1	0.836235
13.205050	0.1	0.846130
13.206717	0.1	0.856039
13.208383	0.1	0.864388
13.210050	0.1	0.870372
13.211717	0.1	0.874749
13.213383	0.1	0.879350
13.215050	0.1	0.885511
13.216717	0.1	0.893441
13.218383	0.1	0.902787
13.220050	0.1	0.912976
13.221717	0.1	0.923309
13.223383	0.1	0.933269
13.225050	0.1	0.942657
13.226717	0.1	0.951225
13.228383	0.1	0.958848
13.230050	0.1	0.966284
13.231717	0.1	0.974806
13.233383	0.1	0.985381
13.235050	0.1	0.998764
13.236717	0.1	1.015323
13.238383	0.1	1.034886
13.240050	0.1	1.057643
13.241717	0.1	1.083640
13.243383	0.1	1.110951
13.245050	0.1	1.136493
13.246717	0.1	1.159171
13.248383	0.1	1.180302
13.250050	0.1	1.201578
13.251717	0.1	1.224522
13.253383	0.1	1.250524
13.255050	0.1	1.279865
13.256717	0.1	1.311488
13.258383	0.1	1.344560
13.260050	0.1	1.379610
13.261717	0.1	1.417417
13.263383	0.1	1.457930
13.265050	0.1	1.501064
13.266717	0.1	1.547122
13.268383	0.1	1.596035
13.270050	0.1	1.646881
13.271717	0.1	1.698653
13.273383	0.1	1.751110
13.275050	0.1	1.804335
13.276717	0.1	1.858068
13.278383	0.1	1.912001
13.280050	0.1	1.966534
13.281717	0.1	2.022595
13.283383	0.1	2.080728
13.285050	0.1	2.141059
13.286717	0.1	2.204180
13.288383	0.1	2.271463
13.290050	0.1	2.344665
13.291717	0.1	2.425076
13.293383	0.1	2.512401
13.295050	0.1	2.605054
13.296717	0.1	2.701436
13.298383	0.1	2.800412
13.300050	0.1	2.900972
13.301717	0.1	3.002267
13.303383	0.1	3.104191
13.305050	0.1	3.207116
13.306717	0.1	3.311462
13.308383	0.1	3.418010
13.310050	0.1	3.527477
13.311717	0.1	3.639995
13.313383	0.1	3.756024
13.315050	0.1	3.877091
13.316717	0.1	4.004561
13.318383	0.1	4.137936
13.320050	0.1	4.275339
13.321717	0.1	4.415326
13.323383	0.1	4.557720
13.325050	0.1	4.703468
13.326717	0.1	4.853783
13.328383	0.1	5.008839
13.330050	0.1	5.167448
13.331717	0.1	5.328869
13.333383	0.1	5.494324
13.335050	0.1	5.665859
13.336717	0.1	5.844510
13.338383	0.1	6.030332
13.340050	0.1	6.223158
13.341717	0.1	6.422899
13.343383	0.1	6.628926
13.345050	0.1	6.839195
13.346717	0.1	7.051555
13.348383	0.1	7.266351
13.350050	0.1	7.486092
13.351717	0.1	7.712813
13.353383	0.1	7.947013
13.355050	0.1	8.188849
13.356717	0.1	8.439007
13.358383	0.1	8.697910
13.360050	0.1	8.965069
13.361717	0.1	9.239968
13.363383	0.1	9.522634
13.365050	0.1	9.812773
13.366717	0.1	10.108976
13.368383	0.1	10.409602
13.370050	0.1	10.714596
13.371717	0.1	11.025476
13.373383	0.1	11.343760
13.375050	0.1	11.670366
13.376717	0.1	12.005833
13.378383	0.1	12.349794
13.380050	0.1	12.700544
13.381717	0.1	13.055806
13.383383	0.1	13.413969
13.385050	0.1	13.774550
13.386717	0.1	14.138105
13.388383	0.1	14.505796
13.390050	0.1	14.878488
13.391717	0.1	15.256018
13.393383	0.1	15.637577
13.395050	0.1	16.022283
13.396717	0.1	16.408968
13.398383	0.1	16.795616
13.400050	0.1	17.179744
13.401717	0.1	17.559817
13.403383	0.1	17.936039
13.405050	0.1	18.309159
13.406717	0.1	18.679192
13.408383	0.1	19.045393
13.410050	0.1	19.406322
13.411717	0.1	19.759829
13.413383	0.1	20.103981
13.415050	0.1	20.438060
13.416717	0.1	20.762491
13.418383	0.1	21.078130
13.420050	0.1	21.385336
13.421717	0.1	21.683192
13.423383	0.1	21.970230
13.425050	0.1	22.245981
13.426717	0.1	22.511035
13.428383	0.1	22.765691
13.430050	0.1	23.009097
13.431717	0.1	23.239879
13.433383	0.1	23.457487
13.435050	0.1	23.662341
13.436717	0.1	23.854771
13.438383	0.1	24.034358
13.440050	0.1	24.200785
13.441717	0.1	24.354635
13.443383	0.1	24.496820
13.445050	0.1	24.627852
13.446717	0.1	24.747527
13.448383	0.1	24.855100
13.450050	0.1	24.950509
13.451717	0.1	25.034677
13.453383	0.1	25.108275
13.455050	0.1	25.171181
13.456717	0.1	25.223261
13.458383	0.1	25.264821
13.460050	0.1	25.296481
13.461717	0.1	25.319089
13.463383	0.1	25.333404
13.465050	0.1	25.339709
13.466717	0.1	25.338526
13.468383	0.1	25.331029
13.470050	0.1	25.317613
13.471717	0.1	25.297352
13.473383	0.1	25.269622
13.475050	0.1	25.234800
13.476717	0.1	25.193552
13.478383	0.1	25.146627
13.480050	0.1	25.094696
13.481717	0.1	25.037620
13.483383	0.1	24.974491
13.485050	0.1	24.904083
13.486717	0.1	24.825614
13.488383	0.1	24.739672
13.490050	0.1	24.647969
13.491717	0.1	24.551959
13.493383	0.1	24.451674
13.495050	0.1	24.345508
13.496717	0.1	24.231849
13.498383	0.1	24.110968
13.500050	0.1	23.984592
13.501717	0.1	23.853937
13.503383	0.1	23.718341
13.505050	0.1	23.575597
13.506717	0.1	23.424020
13.508383	0.1	23.264028
13.510050	0.1	23.097349
13.511717	0.1	22.925385
13.513383	0.1	22.747638
13.515050	0.1	22.560977
13.516717	0.1	22.361958
13.518383	0.1	22.150511
13.520050	0.1	21.929671
13.521717	0.1	21.701916
13.523383	0.1	21.467283
13.525050	0.1	21.224576
13.526717	0.1	20.973450
13.528383	0.1	20.714612
13.530050	0.1	20.448165
13.531717	0.1	20.172815
13.533383	0.1	19.886852
13.535050	0.1	19.590110
13.536717	0.1	19.284999
13.538383	0.1	18.974571
13.540050	0.1	18.660082
13.541717	0.1	18.341099
13.543383	0.1	18.016524
13.545050	0.1	17.685280
13.546717	0.1	17.346996
13.548383	0.1	17.002053
13.550050	0.1	16.651019
13.551717	0.1	16.294247
13.553383	0.1	15.932210
13.555050	0.1	15.565990
13.556717	0.1	15.196763
13.558383	0.1	14.824686
13.560050	0.1	14.449167
13.561717	0.1	14.070063
13.563383	0.1	13.688458
13.565050	0.1	13.306532
13.566717	0.1	12.926315
13.568383	0.1	12.549050
13.570050	0.1	12.176009
13.571717	0.1	11.807750
13.573383	0.1	11.442075
13.575050	0.1	11.075404
13.576717	0.1	10.706489
13.578383	0.1	10.337434
13.580050	0.1	9.972011
13.581717	0.1	9.613521
13.583383	0.1	9.263800
13.585050	0.1	8.923640
13.586717	0.1	8.593001
13.588383	0.1	8.270778
13.590050	0.1	7.955600
13.591717	0.1	7.646931
13.593383	0.1	7.344987
13.595050	0.1	7.050168
13.596717	0.1	6.762757
13.598383	0.1	6.482904
13.600050	0.1	6.211549
13.601717	0.1	5.950620
13.603383	0.1	5.700705
13.605050	0.1	5.459646
13.606717	0.1	5.225069
13.608383	0.1	4.996764
13.610050	0.1	4.776060
13.611717	0.1	4.564584
13.613383	0.1	4.363256
13.615050	0.1	4.171878
13.616717	0.1	3.990228
13.618383	0.1	3.818139
13.620050	0.1	3.654142
13.621717	0.1	3.496497
13.623383	0.1	3.345287
13.625050	0.1	3.201682
13.626717	0.1	3.066082
13.628383	0.1	2.937769
13.630050	0.1	2.815211
13.631717	0.1	2.697129
13.633383	0.1	2.583833
13.635050	0.1	2.476694
13.636717	0.1	2.376153
13.638383	0.1	2.280860
13.640050	0.1	2.188981
13.641717	0.1	2.100272
13.643383	0.1	2.016872
13.645050	0.1	1.941393
13.646717	0.1	1.874347
13.648383	0.1	1.814156
13.650050	0.1	1.758817
13.651717	0.1	1.706835
13.653383	0.1	1.657344
13.655050	0.1	1.609828
13.656717	0.1	1.563607
13.658383	0.1	1.518116
13.660050	0.1	1.473548
13.661717	0.1	1.430470
13.663383	0.1	1.389179
13.665050	0.1	1.350078
13.666717	0.1	1.314217
13.668383	0.1	1.282534
13.670050	0.1	1.254650
13.671717	0.1	1.228969
13.673383	0.1	1.203832
13.675050	0.1	1.178444
13.676717	0.1	1.152507
13.678383	0.1	1.126011
13.680050	0.1	1.100139
13.681717	0.1	1.076721
13.683383	0.1	1.055957
13.685050	0.1	1.036399
13.686717	0.1	1.017107
13.688383	0.1	0.998294
13.690050	0.1	0.980631
13.691717	0.1	0.964436
13.693383	0.1	0.949102
13.695050	0.1	0.933972
13.696717	0.1	0.919471
13.698383	0.1	0.906340
13.700050	0.1	0.894540
13.701717	0.1	0.883751
13.703383	0.1	0.873986
13.705050	0.1	0.865199
13.706717	0.1	0.856789
13.708383	0.1	0.847816
13.710050	0.1	0.837385
13.711717	0.1	0.825096
13.713383	0.1	0.811676
13.715050	0.1	0.798772
13.716717	0.1	0.787750
13.718383	0.1	0.778786
13.720050	0.1	0.770846
13.721717	0.1	0.762334
13.723383	0.1	0.752225
13.725050	0.1	0.740821
13.726717	0.1	0.729458
13.728383	0.1	0.719056
13.730050	0.1	0.709263
13.731717	0.1	0.699577
13.733383	0.1	0.690855
13.735050	0.1	0.684625
13.736717	0.1	0.680904
13.738383	0.1	0.677784
13.740050	0.1	0.673789
13.741717	0.1	0.669369
13.743383	0.1	0.665681
13.745050	0.1	0.662813
13.746717	0.1	0.659637
13.748383	0.1	0.654929
13.750050	0.1	0.648363
13.751717	0.1	0.640186
13.753383	0.1	0.630985
13.755050	0.1	0.622072
13.756717	0.1	0.614845
13.758383	0.1	0.609327
13.760050	0.1	0.604480
13.761717	0.1	0.599651
13.763383	0.1	0.594808
13.765050	0.1	0.590314
13.766717	0.1	0.586971
13.768383	0.1	0.585676
13.770050	0.1	0.586654
13.771717	0.1	0.588889
13.773383	0.1	0.590198
13.775050	0.1	0.588605
13.776717	0.1	0.584181
13.778383	0.1	0.578947
13.780050	0.1	0.574649
13.781717	0.1	0.571143
13.783383	0.1	0.566998
13.785050	0.1	0.561001
13.786717	0.1	0.553331
13.788383	0.1	0.545578
13.790050	0.1	0.539459
13.791717	0.1	0.535585
13.793383	0.1	0.533690
13.795050	0.1	0.533583
13.796717	0.1	0.534956
13.798383	0.1	0.536605
13.800050	0.1	0.537154
13.801717	0.1	0.536195
13.803383	0.1	0.534076
13.805050	0.1	0.531441
13.806717	0.1	0.528842
13.808383	0.1	0.526411
13.810050	0.1	0.524260
13.811717	0.1	0.522812
13.813383	0.1	0.522379
13.815050	0.1	0.522635
13.816717	0.1	0.522500
13.818383	0.1	0.520954
13.820050	0.1	0.518160
13.821717	0.1	0.515287
13.823383	0.1	0.513587
13.825050	0.1	0.513759
13.826717	0.1	0.515431
13.828383	0.1	0.517257
13.830050	0.1	0.517364
13.831717	0.1	0.514109
13.833383	0.1	0.507506
13.835050	0.1	0.499925
13.836717	0.1	0.493964
13.838383	0.1	0.490509
13.840050	0.1	0.489145
13.841717	0.1	0.489349
13.843383	0.1	0.490979
13.845050	0.1	0.493475
13.846717	0.1	0.495147
13.848383	0.1	0.494635
13.850050	0.1	0.492455
13.851717	0.1	0.490327
13.853383	0.1	0.489741
13.855050	0.1	0.491068
13.856717	0.1	0.493089
13.858383	0.1	0.493792
13.860050	0.1	0.492549
13.861717	0.1	0.491007
13.863383	0.1	0.491501
13.865050	0.1	0.494919
13.866717	0.1	0.499808
13.868383	0.1	0.503529
13.870050	0.1	0.504628
13.871717	0.1	0.503748
13.873383	0.1	0.502332
13.875050	0.1	0.501447
13.876717	0.1	0.501778
13.878383	0.1	0.503575
13.880050	0.1	0.506402
13.881717	0.1	0.509480
13.883383	0.1	0.512325
13.885050	0.1	0.514654
13.886717	0.1	0.516195
13.888383	0.1	0.516921
13.890050	0.1	0.517103
13.891717	0.1	0.516633
13.893383	0.1	0.514523
13.895050	0.1	0.510472
13.896717	0.1	0.506360
13.898383	0.1	0.504982
13.900050	0.1	0.507566
13.901717	0.1	0.513014
13.903383	0.1	0.519264
13.905050	0.1	0.524879
13.906717	0.1	0.529313
13.908383	0.1	0.532493
13.910050	0.1	0.534696
13.911717	0.1	0.536526
13.913383	0.1	0.538686
13.915050	0.1	0.541643
13.916717	0.1	0.545685
13.918383	0.1	0.550868
13.920050	0.1	0.556991
13.921717	0.1	0.563911
13.923383	0.1	0.571259
13.925050	0.1	0.578021
13.926717	0.1	0.582784
13.928383	0.1	0.584908
13.930050	0.1	0.585360
13.931717	0.1	0.586114
13.933383	0.1	0.588852
13.935050	0.1	0.594100
13.936717	0.1	0.600922
13.938383	0.1	0.607949
13.940050	0.1	0.615115
13.941717	0.1	0.623283
13.943383	0.1	0.632196
13.945050	0.1	0.640592
13.946717	0.1	0.648438
13.948383	0.1	0.657346
13.950050	0.1	0.668350
13.951717	0.1	0.680396
13.953383	0.1	0.691460
13.955050	0.1	0.700285
13.956717	0.1	0.706711
13.958383	0.1	0.711335
13.960050	0.1	0.715442
13.961717	0.1	0.720560
13.963383	0.1	0.727628
13.965050	0.1	0.736853
13.966717	0.1	0.747833
13.968383	0.1	0.759871
13.970050	0.1	0.772816
13.971717	0.1	0.787191
13.973383	0.1	0.802772
13.975050	0.1	0.818023
13.976717	0.1	0.831778
13.978383	0.1	0.844561
13.980050	0.1	0.857213
13.981717	0.1	0.869520
13.983383	0.1	0.881376
13.985050	0.1	0.894205
13.986717	0.1	0.910275
13.988383	0.1	0.930806
13.990050	0.1	0.954769
13.991717	0.1	0.979272
13.993383	0.1	1.001558
13.995050	0.1	1.020576
13.996717	0.1	1.036478
13.998383	0.1	1.050113
14.000050	0.1	1.063654
14.001717	0.1	1.079831
14.003383	0.1	1.100078
14.005050	0.1	1.124060
14.006717	0.1	1.150500
14.008383	0.1	1.178146
14.010050	0.1	1.206077
14.011717	0.1	1.234100
14.013383	0.1	1.263143
14.015050	0.1	1.293924
14.016717	0.1	1.325505
14.018383	0.1	1.356164
14.020050	0.1	1.385049
14.021717	0.1	1.412113
14.023383	0.1	1.437403
14.025050	0.1	1.461366
14.026717	0.1	1.485306
14.028383	0.1	1.510978
14.030050	0.1	1.540133
14.031717	0.1	1.573772
14.033383	0.1	1.610722
14.035050	0.1	1.648176
14.036717	0.1	1.684525
14.038383	0.1	1.720297
14.040050	0.1	1.756432
14.041717	0.1	1.793266
14.043383	0.1	1.830310
14.045050	0.1	1.866310
14.046717	0.1	1.900657
14.048383	0.1	1.934166
14.050050	0.1	1.968029
14.051717	0.1	2.002902
14.053383	0.1	2.038842
14.055050	0.1	2.075140
14.056717	0.1	2.110158
14.058383	0.1	2.142484
14.060050	0.1	2.172613
14.061717	0.1	2.202378
14.063383	0.1	2.232986
14.065050	0.1	2.264879
14.066717	0.1	2.298602
14.068383	0.1	2.334057
14.070050	0.1	2.369592
14.071717	0.1	2.403487
14.073383	0.1	2.435548
14.075050	0.1	2.466384
14.076717	0.1	2.496317
14.078383	0.1	2.525365
14.080050	0.1	2.553142
14.081717	0.1	2.579037
14.083383	0.1	2.603396
14.085050	0.1	2.627564
14.086717	0.1	2.652272
14.088383	0.1	2.676710
14.090050	0.1	2.699583
14.091717	0.1	2.720631
14.093383	0.1	2.740421
14.095050	0.1	2.759029
14.096717	0.1	2.776245
14.098383	0.1	2.792622
14.100050	0.1	2.809111
14.101717	0.1	2.826168
14.103383	0.1	2.843761
14.105050	0.1	2.861759
14.106717	0.1	2.879426
14.108383	0.1	2.894942
14.110050	0.1	2.906802
14.111717	0.1	2.915361
14.113383	0.1	2.922290
14.115050	0.1	2.929107
14.116717	0.1	2.936251
14.118383	0.1	2.942951
14.120050	0.1	2.948279
14.121717	0.1	2.952009
14.123383	0.1	2.954304
14.125050	0.1	2.955291
14.126717	0.1	2.955110
14.128383	0.1	2.954132
14.130050	0.1	2.953112
14.131717	0.1	2.952670
14.133383	0.1	2.952549
14.135050	0.1	2.951594
14.136717	0.1	2.949070
14.138383	0.1	2.945764
14.140050	0.1	2.942374
14.141717	0.1	2.937289
14.143383	0.1	2.927850
14.145050	0.1	2.913661
14.146717	0.1	2.897182
14.148383	0.1	2.881344
14.150050	0.1	2.867738
14.151717	0.1	2.856334
14.153383	0.1	2.845614
14.155050	0.1	2.833526
14.156717	0.1	2.819062
14.158383	0.1	2.802466
14.160050	0.1	2.784589
14.161717	0.1	2.766289
14.163383	0.1	2.747802
14.165050	0.1	2.728845
14.166717	0.1	2.709003
14.168383	0.1	2.688020
14.170050	0.1	2.665548
14.171717	0.1	2.640863
14.173383	0.1	2.614348
14.175050	0.1	2.588192
14.176717	0.1	2.563824
14.178383	0.1	2.539894
14.180050	0.1	2.513635
14.181717	0.1	2.483414
14.183383	0.1	2.450109
14.185050	0.1	2.416503
14.186717	0.1	2.385089
14.188383	0.1	2.356009
14.190050	0.1	2.327352
14.191717	0.1	2.297503
14.193383	0.1	2.266211
14.195050	0.1	2.233856
14.196717	0.1	2.200962
14.198383	0.1	2.167793
14.200050	0.1	2.133986
14.201717	0.1	2.099173
14.203383	0.1	2.063843
14.205050	0.1	2.028802
14.206717	0.1	1.994213
14.208383	0.1	1.959768
14.210050	0.1	1.924792
14.211717	0.1	1.887712
14.213383	0.1	1.847413
14.215050	0.1	1.805509
14.216717	0.1	1.765159
14.218383	0.1	1.728078
14.220050	0.1	1.693913
14.221717	0.1	1.661140
14.223383	0.1	1.628255
14.225050	0.1	1.594946
14.226717	0.1	1.561823
14.228383	0.1	1.529483
14.230050	0.1	1.498265
14.231717	0.1	1.468631
14.233383	0.1	1.440882
14.235050	0.1	1.414362
14.236717	0.1	1.387713
14.238383	0.1	1.360253
14.240050	0.1	1.332853
14.241717	0.1	1.307018
14.243383	0.1	1.283395
14.245050	0.1	1.261486
14.246717	0.1	1.240666
14.248383	0.1	1.220717
14.250050	0.1	1.200950
14.251717	0.1	1.180246
14.253383	0.1	1.158300
14.255050	0.1	1.135664
14.256717	0.1	1.113033
14.258383	0.1	1.091273
14.260050	0.1	1.071165
14.261717	0.1	1.052665
14.263383	0.1	1.034844
14.265050	0.1	1.016730
14.266717	0.1	0.998653
14.268383	0.1	0.982168
14.270050	0.1	0.968319
14.271717	0.1	0.956985
14.273383	0.1	0.947528
14.275050	0.1	0.939355
14.276717	0.1	0.931942
14.278383	0.1	0.924645
14.280050	0.1	0.916831
14.281717	0.1	0.908361
14.283383	0.1	0.899630
14.285050	0.1	0.891099
14.286717	0.1	0.882675
14.288383	0.1	0.873664
14.290050	0.1	0.863504
14.291717	0.1	0.851974
14.293383	0.1	0.839038
14.295050	0.1	0.825492
14.296717	0.1	0.813068
14.298383	0.1	0.803191
14.300050	0.1	0.795969
14.301717	0.1	0.790725
14.303383	0.1	0.787191
14.305050	0.1	0.785454
14.306717	0.1	0.784881
14.308383	0.1	0.783997
14.310050	0.1	0.781817
14.311717	0.1	0.778395
14.313383	0.1	0.773985
14.315050	0.1	0.768560
14.316717	0.1	0.762451
14.318383	0.1	0.757035
14.320050	0.1	0.754152
14.321717	0.1	0.754320
14.323383	0.1	0.756001
14.325050	0.1	0.757184
14.326717	0.1	0.756681
14.328383	0.1	0.753975
14.330050	0.1	0.749049
14.331717	0.1	0.742716
14.333383	0.1	0.736555
14.335050	0.1	0.732727
14.336717	0.1	0.732709
14.338383	0.1	0.735559
14.340050	0.1	0.738651
14.341717	0.1	0.740187
14.343383	0.1	0.740117
14.345050	0.1	0.739414
14.346717	0.1	0.739363
14.348383	0.1	0.740848
14.350050	0.1	0.743582
14.351717	0.1	0.746376
14.353383	0.1	0.748471
14.355050	0.1	0.749961
14.356717	0.1	0.750800
14.358383	0.1	0.750953
14.360050	0.1	0.751349
14.361717	0.1	0.753142
14.363383	0.1	0.755927
14.365050	0.1	0.757775
14.366717	0.1	0.757324
14.368383	0.1	0.755549
14.370050	0.1	0.755140
14.371717	0.1	0.758437
14.373383	0.1	0.765705
14.375050	0.1	0.775000
14.376717	0.1	0.783247
14.378383	0.1	0.787983
14.380050	0.1	0.788644
14.381717	0.1	0.786469
14.383383	0.1	0.783708
14.385050	0.1	0.782642
14.386717	0.1	0.784160
14.388383	0.1	0.787252
14.390050	0.1	0.790292
14.391717	0.1	0.792448
14.393383	0.1	0.794018
14.395050	0.1	0.795708
14.396717	0.1	0.797505
14.398383	0.1	0.799033
14.400050	0.1	0.800667
14.401717	0.1	0.803177
14.403383	0.1	0.806395
14.405050	0.1	0.809282
14.406717	0.1	0.811247
14.408383	0.1	0.812551
14.410050	0.1	0.813701
14.411717	0.1	0.815256
14.413383	0.1	0.817697
14.415050	0.1	0.820844
14.416717	0.1	0.824202
14.418383	0.1	0.828058
14.420050	0.1	0.832807
14.421717	0.1	0.837999
14.423383	0.1	0.842991
14.425050	0.1	0.847662
14.426717	0.1	0.852109
14.428383	0.1	0.856393
14.430050	0.1	0.861003
14.431717	0.1	0.866558
14.433383	0.1	0.872868
14.435050	0.1	0.879047
14.436717	0.1	0.884817
14.438383	0.1	0.890698
14.440050	0.1	0.896589
14.441717	0.1	0.901781
14.443383	0.1	0.906582
14.445050	0.1	0.912361
14.446717	0.1	0.920040
14.448383	0.1	0.929041
14.450050	0.1	0.937912
14.451717	0.1	0.945921
14.453383	0.1	0.953507
14.455050	0.1	0.961567
14.456717	0.1	0.970797
14.458383	0.1	0.981009
14.460050	0.1	0.990974
14.461717	0.1	0.999761
14.463383	0.1	1.008036
14.465050	0.1	1.017544
14.466717	0.1	1.029358
14.468383	0.1	1.043081
14.470050	0.1	1.057787
14.471717	0.1	1.073149
14.473383	0.1	1.089587
14.475050	0.1	1.107887
14.476717	0.1	1.128777
14.478383	0.1	1.151925
14.480050	0.1	1.175343
14.481717	0.1	1.196726
14.483383	0.1	1.215492
14.485050	0.1	1.233211
14.486717	0.1	1.252084
14.488383	0.1	1.272992
14.490050	0.1	1.295083
14.491717	0.1	1.317663
14.493383	0.1	1.341668
14.495050	0.1	1.368476
14.496717	0.1	1.398511
14.498383	0.1	1.431508
14.500050	0.1	1.466507
14.501717	0.1	1.501846
14.503383	0.1	1.536394
14.505050	0.1	1.570452
14.506717	0.1	1.605172
14.508383	0.1	1.640962
14.510050	0.1	1.676530
14.511717	0.1	1.710244
14.513383	0.1	1.742579
14.515050	0.1	1.776475
14.516717	0.1	1.814500
14.518383	0.1	1.856312
14.520050	0.1	1.899777
14.521717	0.1	1.943693
14.523383	0.1	1.988276
14.525050	0.1	2.033901
14.526717	0.1	2.081026
14.528383	0.1	2.130806
14.530050	0.1	2.184343
14.531717	0.1	2.241875
14.533383	0.1	2.303016
14.535050	0.1	2.366859
14.536717	0.1	2.431814
14.538383	0.1	2.496312
14.540050	0.1	2.560220
14.541717	0.1	2.624402
14.543383	0.1	2.688956
14.545050	0.1	2.753641
14.546717	0.1	2.819570
14.548383	0.1	2.888460
14.550050	0.1	2.960889
14.551717	0.1	3.036307
14.553383	0.1	3.113342
14.555050	0.1	3.190250
14.556717	0.1	3.266265
14.558383	0.1	3.341646
14.560050	0.1	3.416892
14.561717	0.1	3.492874
14.563383	0.1	3.570607
14.565050	0.1	3.650053
14.566717	0.1	3.729830
14.568383	0.1	3.808551
14.570050	0.1	3.885860
14.571717	0.1	3.962521
14.573383	0.1	4.040007
14.575050	0.1	4.119328
14.576717	0.1	4.200181
14.578383	0.1	4.281779
14.580050	0.1	4.363190
14.581717	0.1	4.443512
14.583383	0.1	4.522852
14.585050	0.1	4.601921
14.586717	0.1	4.680636
14.588383	0.1	4.758122
14.590050	0.1	4.833955
14.591717	0.1	4.908955
14.593383	0.1	4.983908
14.595050	0.1	5.058064
14.596717	0.1	5.129804
14.598383	0.1	5.197814
14.600050	0.1	5.261661
14.601717	0.1	5.322048
14.603383	0.1	5.380185
14.605050	0.1	5.437005
14.606717	0.1	5.492927
14.608383	0.1	5.547828
14.610050	0.1	5.601104
14.611717	0.1	5.651894
14.613383	0.1	5.699568
14.615050	0.1	5.744267
14.616717	0.1	5.786968
14.618383	0.1	5.828422
14.620050	0.1	5.867830
14.621717	0.1	5.903919
14.623383	0.1	5.936879
14.625050	0.1	5.967375
14.626717	0.1	5.995217
14.628383	0.1	6.020702
14.630050	0.1	6.045382
14.631717	0.1	6.070090
14.633383	0.1	6.093304
14.635050	0.1	6.112475
14.636717	0.1	6.126375
14.638383	0.1	6.135525
14.640050	0.1	6.141127
14.641717	0.1	6.144876
14.643383	0.1	6.148787
14.645050	0.1	6.153891
14.646717	0.1	6.159497
14.648383	0.1	6.164084
14.650050	0.1	6.166142
14.651717	0.1	6.164233
14.653383	0.1	6.157141
14.655050	0.1	6.144578
14.656717	0.1	6.127930
14.658383	0.1	6.109779
14.660050	0.1	6.092028
14.661717	0.1	6.074696
14.663383	0.1	6.055888
14.665050	0.1	6.033592
14.666717	0.1	6.007957
14.668383	0.1	5.980767
14.670050	0.1	5.953666
14.671717	0.1	5.927854
14.673383	0.1	5.904026
14.675050	0.1	5.881847
14.676717	0.1	5.859802
14.678383	0.1	5.835975
14.680050	0.1	5.809539
14.681717	0.1	5.781287
14.683383	0.1	5.752700
14.685050	0.1	5.724826
14.686717	0.1	5.697715
14.688383	0.1	5.670669
14.690050	0.1	5.643340
14.691717	0.1	5.616904
14.693383	0.1	5.593132
14.695050	0.1	5.572452
14.696717	0.1	5.554054
14.698383	0.1	5.537174
14.700050	0.1	5.521299
14.701717	0.1	5.506095
14.703383	0.1	5.491422
14.705050	0.1	5.477136
14.706717	0.1	5.463543
14.708383	0.1	5.451655
14.710050	0.1	5.442393
14.711717	0.1	5.435999
14.713383	0.1	5.432451
14.715050	0.1	5.432400
14.716717	0.1	5.436856
14.718383	0.1	5.445643
14.720050	0.1	5.457816
14.721717	0.1	5.473318
14.723383	0.1	5.492880
14.725050	0.1	5.516629
14.726717	0.1	5.543269
14.728383	0.1	5.571097
14.730050	0.1	5.600182
14.731717	0.1	5.631954
14.733383	0.1	5.666981
14.735050	0.1	5.705277
14.736717	0.1	5.747662
14.738383	0.1	5.794638
14.740050	0.1	5.845251
14.741717	0.1	5.898410
14.743383	0.1	5.954294
14.745050	0.1	6.013582
14.746717	0.1	6.075972
14.748383	0.1	6.140056
14.750050	0.1	6.204015
14.751717	0.1	6.266502
14.753383	0.1	6.327559
14.755050	0.1	6.388580
14.756717	0.1	6.451397
14.758383	0.1	6.516818
14.760050	0.1	6.583878
14.761717	0.1	6.651175
14.763383	0.1	6.717835
14.765050	0.1	6.782929
14.766717	0.1	6.845375
14.768383	0.1	6.904528
14.770050	0.1	6.960742
14.771717	0.1	7.014866
14.773383	0.1	7.067234
14.775050	0.1	7.117502
14.776717	0.1	7.164893
14.778383	0.1	7.208148
14.780050	0.1	7.245685
14.781717	0.1	7.276642
14.783383	0.1	7.302137
14.785050	0.1	7.324577
14.786717	0.1	7.345225
14.788383	0.1	7.363181
14.790050	0.1	7.377034
14.791717	0.1	7.386878
14.793383	0.1	7.394012
14.795050	0.1	7.398757
14.796717	0.1	7.400149
14.798383	0.1	7.397798
14.800050	0.1	7.392149
14.801717	0.1	7.383325
14.803383	0.1	7.371390
14.805050	0.1	7.356647
14.806717	0.1	7.338598
14.808383	0.1	7.315842
14.810050	0.1	7.287646
14.811717	0.1	7.255073
14.813383	0.1	7.220232
14.815050	0.1	7.184208
14.816717	0.1	7.146299
14.818383	0.1	7.105861
14.820050	0.1	7.063570
14.821717	0.1	7.020175
14.823383	0.1	6.975671
14.825050	0.1	6.929967
14.826717	0.1	6.882963
14.828383	0.1	6.834306
14.830050	0.1	6.783358
14.831717	0.1	6.729621
14.833383	0.1	6.673494
14.835050	0.1	6.616125
14.836717	0.1	6.558006
14.838383	0.1	6.498140
14.840050	0.1	6.435518
14.841717	0.1	6.370717
14.843383	0.1	6.304849
14.845050	0.1	6.237915
14.846717	0.1	6.169481
14.848383	0.1	6.099846
14.850050	0.1	6.029564
14.851717	0.1	5.958364
14.853383	0.1	5.885088
14.855050	0.1	5.808454
14.856717	0.1	5.727755
14.858383	0.1	5.643223
14.860050	0.1	5.556182
14.861717	0.1	5.468233
14.863383	0.1	5.379822
14.865050	0.1	5.290303
14.866717	0.1	5.199066
14.868383	0.1	5.106335
14.870050	0.1	5.013030
14.871717	0.1	4.919940
14.873383	0.1	4.827203
14.875050	0.1	4.734267
14.876717	0.1	4.639751
14.878383	0.1	4.541841
14.880050	0.1	4.439494
14.881717	0.1	4.333085
14.883383	0.1	4.224367
14.885050	0.1	4.115906
14.886717	0.1	4.009907
14.888383	0.1	3.907178
14.890050	0.1	3.807209
14.891717	0.1	3.708960
14.893383	0.1	3.611101
14.895050	0.1	3.512246
14.896717	0.1	3.412040
14.898383	0.1	3.311466
14.900050	0.1	3.211666
14.901717	0.1	3.113360
14.903383	0.1	3.017331
14.905050	0.1	2.924679
14.906717	0.1	2.836278
14.908383	0.1	2.751965
14.910050	0.1	2.670633
14.911717	0.1	2.591149
14.913383	0.1	2.513407
14.915050	0.1	2.438510
14.916717	0.1	2.367268
14.918383	0.1	2.298784
14.920050	0.1	2.231733
14.921717	0.1	2.166145
14.923383	0.1	2.102843
14.925050	0.1	2.042218
14.926717	0.1	1.984267
14.928383	0.1	1.928858
14.930050	0.1	1.875740
14.931717	0.1	1.824852
14.933383	0.1	1.776521
14.935050	0.1	1.731361
14.936717	0.1	1.690299
14.938383	0.1	1.654243
14.940050	0.1	1.623379
14.941717	0.1	1.596822
14.943383	0.1	1.572995
14.945050	0.1	1.550391
14.946717	0.1	1.528570
14.948383	0.1	1.508496
14.950050	0.1	1.490968
14.951717	0.1	1.474838
14.953383	0.1	1.457697
14.955050	0.1	1.438386
14.956717	0.1	1.418283
14.958383	0.1	1.400164
14.960050	0.1	1.386502
14.961717	0.1	1.378278
14.963383	0.1	1.374069
14.965050	0.1	1.370655
14.966717	0.1	1.365021
14.968383	0.1	1.355810
14.970050	0.1	1.344047
14.971717	0.1	1.332955
14.973383	0.1	1.325523
14.975050	0.1	1.321854
14.976717	0.1	1.320066
14.978383	0.1	1.318296
14.980050	0.1	1.315796
14.981717	0.1	1.313398
14.983383	0.1	1.312210
14.985050	0.1	1.312229
14.986717	0.1	1.313076
14.988383	0.1	1.314743
14.990050	0.1	1.317291
14.991717	0.1	1.320546
14.993383	0.1	1.324159
14.995050	0.1	1.327768
14.996717	0.1	1.331116
14.998383	0.1	1.334446
15.000050	0.1	1.338725
15.001717	0.1	1.344313
15.003383	0.1	1.349743
15.005050	0.1	1.352951
15.006717	0.1	1.353305
15.008383	0.1	1.351917
15.010050	0.1	1.350627
15.011717	0.1	1.351167
15.013383	0.1	1.355084
15.015050	0.1	1.362949
15.016717	0.1	1.373659
15.018383	0.1	1.385231
15.020050	0.1	1.396257
15.021717	0.1	1.406576
15.023383	0.1	1.416593
15.025050	0.1	1.426078
15.026717	0.1	1.434698
15.028383	0.1	1.442796
15.030050	0.1	1.450512
15.031717	0.1	1.457171
15.033383	0.1	1.462181
15.035050	0.1	1.466367
15.036717	0.1	1.472160
15.038383	0.1	1.481934
15.040050	0.1	1.496291
15.041717	0.1	1.513702
15.043383	0.1	1.531262
15.045050	0.1	1.546931
15.046717	0.1	1.561106
15.048383	0.1	1.575486
15.050050	0.1	1.591477
15.051717	0.1	1.609498
15.053383	0.1	1.628920
15.055050	0.1	1.648688
15.056717	0.1	1.668227
15.058383	0.1	1.687780
15.060050	0.1	1.707948
15.061717	0.1	1.728581
15.063383	0.1	1.748372
15.065050	0.1	1.766020
15.066717	0.1	1.781783
15.068383	0.1	1.797541
15.070050	0.1	1.815744
15.071717	0.1	1.838068
15.073383	0.1	1.864657
15.075050	0.1	1.894082
15.076717	0.1	1.924122
15.078383	0.1	1.953347
15.080050	0.1	1.981850
15.081717	0.1	2.010604
15.083383	0.1	2.040882
15.085050	0.1	2.073795
15.086717	0.1	2.109529
15.088383	0.1	2.147360
15.090050	0.1	2.186238
15.091717	0.1	2.225316
15.093383	0.1	2.264655
15.095050	0.1	2.305093
15.096717	0.1	2.346979
15.098383	0.1	2.389825
15.100050	0.1	2.433369
15.101717	0.1	2.478207
15.103383	0.1	2.525127
15.105050	0.1	2.574250
15.106717	0.1	2.624867
15.108383	0.1	2.676025
15.110050	0.1	2.727346
15.111717	0.1	2.779760
15.113383	0.1	2.835444
15.115050	0.1	2.896376
15.116717	0.1	2.962612
15.118383	0.1	3.032135
15.120050	0.1	3.102575
15.121717	0.1	3.172997
15.123383	0.1	3.243643
15.125050	0.1	3.315038
15.126717	0.1	3.387714
15.128383	0.1	3.461493
15.130050	0.1	3.535547
15.131717	0.1	3.609676
15.133383	0.1	3.684405
15.135050	0.1	3.760029
15.136717	0.1	3.836905
15.138383	0.1	3.916207
15.140050	0.1	3.999425
15.141717	0.1	4.087375
15.143383	0.1	4.179804
15.145050	0.1	4.276061
15.146717	0.1	4.375600
15.148383	0.1	4.477627
15.150050	0.1	4.580859
15.151717	0.1	4.683789
15.153383	0.1	4.785541
15.155050	0.1	4.886943
15.156717	0.1	4.989686
15.158383	0.1	5.094577
15.160050	0.1	5.201674
15.161717	0.1	5.310830
15.163383	0.1	5.421313
15.165050	0.1	5.532042
15.166717	0.1	5.642669
15.168383	0.1	5.754093
15.170050	0.1	5.867430
15.171717	0.1	5.982681
15.173383	0.1	6.098654
15.175050	0.1	6.213803
15.176717	0.1	6.326907
15.178383	0.1	6.437250
15.180050	0.1	6.544408
15.181717	0.1	6.648558
15.183383	0.1	6.750901
15.185050	0.1	6.852620
15.186717	0.1	6.953380
15.188383	0.1	7.051514
15.190050	0.1	7.145409
15.191717	0.1	7.234318
15.193383	0.1	7.318184
15.195050	0.1	7.397216
15.196717	0.1	7.471689
15.198383	0.1	7.541990
15.200050	0.1	7.608668
15.201717	0.1	7.672030
15.203383	0.1	7.731742
15.205050	0.1	7.787091
15.206717	0.1	7.837019
15.208383	0.1	7.880107
15.210050	0.1	7.915664
15.211717	0.1	7.944009
15.213383	0.1	7.965295
15.215050	0.1	7.979600
15.216717	0.1	7.988717
15.218383	0.1	7.995791
15.220050	0.1	8.002021
15.221717	0.1	8.005612
15.223383	0.1	8.004555
15.225050	0.1	7.998482
15.226717	0.1	7.987684
15.228383	0.1	7.971805
15.230050	0.1	7.949653
15.231717	0.1	7.919716
15.233383	0.1	7.881639
15.235050	0.1	7.837424
15.236717	0.1	7.790145
15.238383	0.1	7.741437
15.240050	0.1	7.690578
15.241717	0.1	7.635285
15.243383	0.1	7.573264
15.245050	0.1	7.503405
15.246717	0.1	7.426403
15.248383	0.1	7.345025
15.250050	0.1	7.262779
15.251717	0.1	7.181051
15.253383	0.1	7.098387
15.255050	0.1	7.013050
15.256717	0.1	6.924183
15.258383	0.1	6.830730
15.260050	0.1	6.731902
15.261717	0.1	6.628507
15.263383	0.1	6.521856
15.265050	0.1	6.412207
15.266717	0.1	6.300062
15.268383	0.1	6.187889
15.270050	0.1	6.078151
15.271717	0.1	5.970644
15.273383	0.1	5.863076
15.275050	0.1	5.753264
15.276717	0.1	5.640811
15.278383	0.1	5.527618
15.280050	0.1	5.416409
15.281717	0.1	5.308012
15.283383	0.1	5.200766
15.285050	0.1	5.092686
15.286717	0.1	4.983237
15.288383	0.1	4.873127
15.290050	0.1	4.763328
15.291717	0.1	4.654340
15.293383	0.1	4.546498
15.295050	0.1	4.440434
15.296717	0.1	4.336941
15.298383	0.1	4.237001
15.300050	0.1	4.141955
15.301717	0.1	4.052892
15.303383	0.1	3.969879
15.305050	0.1	3.892216
15.306717	0.1	3.819056
15.308383	0.1	3.749644
15.310050	0.1	3.683385
15.311717	0.1	3.619469
15.313383	0.1	3.556754
15.315050	0.1	3.494993
15.316717	0.1	3.435831
15.318383	0.1	3.381846
15.320050	0.1	3.334908
15.321717	0.1	3.295471
15.323383	0.1	3.262977
15.325050	0.1	3.236262
15.326717	0.1	3.213868
15.328383	0.1	3.195098
15.330050	0.1	3.180811
15.331717	0.1	3.171917
15.333383	0.1	3.167526
15.335050	0.1	3.166199
15.336717	0.1	3.168229
15.338383	0.1	3.175489
15.340050	0.1	3.189743
15.341717	0.1	3.211708
15.343383	0.1	3.241072
15.345050	0.1	3.277147
15.346717	0.1	3.319224
15.348383	0.1	3.366582
15.350050	0.1	3.419030
15.351717	0.1	3.476809
15.353383	0.1	3.540097
15.355050	0.1	3.609080
15.356717	0.1	3.683628
15.358383	0.1	3.763344
15.360050	0.1	3.848821
15.361717	0.1	3.941725
15.363383	0.1	4.043425
15.365050	0.1	4.154411
15.366717	0.1	4.274491
15.368383	0.1	4.402623
15.370050	0.1	4.537040
15.371717	0.1	4.676594
15.373383	0.1	4.821820
15.375050	0.1	4.974552
15.376717	0.1	5.137059
15.378383	0.1	5.311375
15.380050	0.1	5.498556
15.381717	0.1	5.697897
15.383383	0.1	5.907477
15.385050	0.1	6.126002
15.386717	0.1	6.354372
15.388383	0.1	6.595119
15.390050	0.1	6.850092
15.391717	0.1	7.119882
15.393383	0.1	7.405053
15.395050	0.1	7.706461
15.396717	0.1	8.024853
15.398383	0.1	8.361107
15.400050	0.1	8.716225
15.401717	0.1	9.091166
15.403383	0.1	9.487369
15.405050	0.1	9.906846
15.406717	0.1	10.351199
15.408383	0.1	10.821223
15.410050	0.1	11.317339
15.411717	0.1	11.839424
15.413383	0.1	12.386986
15.415050	0.1	12.960820
15.416717	0.1	13.564019
15.418383	0.1	14.200951
15.420050	0.1	14.875191
15.421717	0.1	15.588584
15.423383	0.1	16.342239
15.425050	0.1	17.137490
15.426717	0.1	17.975625
15.428383	0.1	18.857527
15.430050	0.1	19.784146
15.431717	0.1	20.757285
15.433383	0.1	21.779374
15.435050	0.1	22.852207
15.436717	0.1	23.976909
15.438383	0.1	25.155121
15.440050	0.1	26.389491
15.441717	0.1	27.683335
15.443383	0.1	29.039644
15.445050	0.1	30.459911
15.446717	0.1	31.944076
15.448383	0.1	33.491566
15.450050	0.1	35.102614
15.451717	0.1	36.779200
15.453383	0.1	38.524359
15.455050	0.1	40.340400
15.456717	0.1	42.228550
15.458383	0.1	44.189980
15.460050	0.1	46.226322
15.461717	0.1	48.339572
15.463383	0.1	50.531710
15.465050	0.1	52.804090
15.466717	0.1	55.157617
15.468383	0.1	57.593109
15.470050	0.1	60.110716
15.471717	0.1	62.710005
15.473383	0.1	65.391213
15.475050	0.1	68.156547
15.476717	0.1	71.010240
15.478383	0.1	73.956787
15.480050	0.1	76.998617
15.481717	0.1	80.135646
15.483383	0.1	83.367685
15.485050	0.1	86.696777
15.486717	0.1	90.126679
15.488383	0.1	93.660671
15.490050	0.1	97.300690
15.491717	0.1	101.048234
15.493383	0.1	104.905539
15.495050	0.1	108.876103
15.496717	0.1	112.965098
15.498383	0.1	117.179360
15.500050	0.1	121.526099
15.501717	0.1	126.011353
15.503383	0.1	130.640040
15.505050	0.1	135.417483
15.506717	0.1	140.350359
15.508383	0.1	145.446402
15.510050	0.1	150.714419
15.511717	0.1	156.164039
15.513383	0.1	161.804347
15.515050	0.1	167.644071
15.516717	0.1	173.693220
15.518383	0.1	179.962744
15.520050	0.1	186.463548
15.521717	0.1	193.206752
15.523383	0.1	200.203899
15.525050	0.1	207.466460
15.526717	0.1	215.005018
15.528383	0.1	222.828309
15.530050	0.1	230.943300
15.531717	0.1	239.355965
15.533383	0.1	248.070732
15.535050	0.1	257.089865
15.536717	0.1	266.413582
15.538383	0.1	276.039979
15.540050	0.1	285.964562
15.541717	0.1	296.179699
15.543383	0.1	306.674592
15.545050	0.1	317.435009
15.546717	0.1	328.441197
15.548383	0.1	339.666279
15.550050	0.1	351.077929
15.551717	0.1	362.641183
15.553383	0.1	374.319610
15.555050	0.1	386.076030
15.556717	0.1	397.872981
15.558383	0.1	409.669928
15.560050	0.1	421.419377
15.561717	0.1	433.067927
15.563383	0.1	444.561453
15.565050	0.1	455.849176
15.566717	0.1	466.883290
15.568383	0.1	477.615940
15.570050	0.1	487.998305
15.571717	0.1	497.982181
15.573383	0.1	507.521872
15.575050	0.1	516.575343
15.576717	0.1	525.103966
15.578383	0.1	533.074076
15.580050	0.1	540.460344
15.581717	0.1	547.245406
15.583383	0.1	553.415199
15.585050	0.1	558.954687
15.586717	0.1	563.848718
15.588383	0.1	568.086855
15.590050	0.1	571.664870
15.591717	0.1	574.583142
15.593383	0.1	576.848211
15.595050	0.1	578.474599
15.596717	0.1	579.481442
15.598383	0.1	579.887843
15.600050	0.1	579.710310
15.601717	0.1	578.964186
15.603383	0.1	577.669093
15.605050	0.1	575.849750
15.606717	0.1	573.530370
15.608383	0.1	570.733441
15.610050	0.1	567.484168
15.611717	0.1	563.810994
15.613383	0.1	559.740817
15.615050	0.1	555.296583
15.616717	0.1	550.500542
15.618383	0.1	545.378374
15.620050	0.1	539.958990
15.621717	0.1	534.270346
15.623383	0.1	528.335670
15.625050	0.1	522.173131
15.626717	0.1	515.799043
15.628383	0.1	509.231347
15.630050	0.1	502.488907
15.631717	0.1	495.588305
15.633383	0.1	488.543469
15.635050	0.1	481.368341
15.636717	0.1	474.078185
15.638383	0.1	466.688187
15.640050	0.1	459.212503
15.641717	0.1	451.664548
15.643383	0.1	444.056555
15.645050	0.1	436.399146
15.646717	0.1	428.702250
15.648383	0.1	420.975173
15.650050	0.1	413.225550
15.651717	0.1	405.460354
15.653383	0.1	397.687853
15.655050	0.1	389.917242
15.656717	0.1	382.156945
15.658383	0.1	374.413911
15.660050	0.1	366.693489
15.661717	0.1	358.999395
15.663383	0.1	351.335593
15.665050	0.1	343.708769
15.666717	0.1	336.126671
15.668383	0.1	328.594330
15.670050	0.1	321.114557
15.671717	0.1	313.691995
15.673383	0.1	306.334161
15.675050	0.1	299.048564
15.676717	0.1	291.840574
15.678383	0.1	284.713689
15.680050	0.1	277.670319
15.681717	0.1	270.712856
15.683383	0.1	263.843970
15.685050	0.1	257.065241
15.686717	0.1	250.377101
15.688383	0.1	243.781773
15.690050	0.1	237.283763
15.691717	0.1	230.887211
15.693383	0.1	224.595098
15.695050	0.1	218.409598
15.696717	0.1	212.332648
15.698383	0.1	206.367332
15.700050	0.1	200.517271
15.701717	0.1	194.784659
15.703383	0.1	189.169413
15.705050	0.1	183.669208
15.706717	0.1	178.281865
15.708383	0.1	173.008167
15.710050	0.1	167.850214
15.711717	0.1	162.808173
15.713383	0.1	157.880550
15.715050	0.1	153.067052
15.716717	0.1	148.370108
15.718383	0.1	143.792704
15.720050	0.1	139.335571
15.721717	0.1	134.997484
15.723383	0.1	130.776940
15.725050	0.1	126.671917
15.726717	0.1	122.679426
15.728383	0.1	118.797040
15.730050	0.1	115.023991
15.731717	0.1	111.360191
15.733383	0.1	107.805058
15.735050	0.1	104.357745
15.736717	0.1	101.017142
15.738383	0.1	97.781126
15.740050	0.1	94.646881
15.741717	0.1	91.611534
15.743383	0.1	88.672615
15.745050	0.1	85.828556
15.746717	0.1	83.078030
15.748383	0.1	80.419020
15.750050	0.1	77.849352
15.751717	0.1	75.367666
15.753383	0.1	72.973026
15.755050	0.1	70.663914
15.756717	0.1	68.438188
15.758383	0.1	66.293473
15.760050	0.1	64.227097
15.761717	0.1	62.235650
15.763383	0.1	60.314816
15.765050	0.1	58.460194
15.766717	0.1	56.668972
15.768383	0.1	54.940921
15.770050	0.1	53.277509
15.771717	0.1	51.679569
15.773383	0.1	50.145914
15.775050	0.1	48.673945
15.776717	0.1	47.260011
15.778383	0.1	45.899088
15.780050	0.1	44.586654
15.781717	0.1	43.321014
15.783383	0.1	42.102155
15.785050	0.1	40.929676
15.786717	0.1	39.803223
15.788383	0.1	38.723238
15.790050	0.1	37.689447
15.791717	0.1	36.698924
15.793383	0.1	35.746489
15.795050	0.1	34.827185
15.796717	0.1	33.938512
15.798383	0.1	33.080801
15.800050	0.1	32.255664
15.801717	0.1	31.464449
15.803383	0.1	30.707391
15.805050	0.1	29.982836
15.806717	0.1	29.286910
15.808383	0.1	28.615128
15.810050	0.1	27.965237
15.811717	0.1	27.337736
15.813383	0.1	26.733154
15.815050	0.1	26.150318
15.816717	0.1	25.587487
15.818383	0.1	25.043977
15.820050	0.1	24.520070
15.821717	0.1	24.015727
15.823383	0.1	23.530819
15.825050	0.1	23.065982
15.826717	0.1	22.621257
15.828383	0.1	22.194437
15.830050	0.1	21.781665
15.831717	0.1	21.379157
15.833383	0.1	20.985128
15.835050	0.1	20.601181
15.836717	0.1	20.230743
15.838383	0.1	19.875355
15.840050	0.1	19.533290
15.841717	0.1	19.202288
15.843383	0.1	18.882002
15.845050	0.1	18.572798
15.846717	0.1	18.273806
15.848383	0.1	17.983252
15.850050	0.1	17.700023
15.851717	0.1	17.424081
15.853383	0.1	17.155944
15.855050	0.1	16.896082
15.856717	0.1	16.644192
15.858383	0.1	16.399571
15.860050	0.1	16.161953
15.861717	0.1	15.930813
15.863383	0.1	15.704734
15.865050	0.1	15.482688
15.866717	0.1	15.265401
15.868383	0.1	15.055002
15.870050	0.1	14.853063
15.871717	0.1	14.658542
15.873383	0.1	14.468320
15.875050	0.1	14.280155
15.876717	0.1	14.094263
15.878383	0.1	13.912343
15.880050	0.1	13.736058
15.881717	0.1	13.565817
15.883383	0.1	13.400675
15.885050	0.1	13.239915
15.886717	0.1	13.084249
15.888383	0.1	12.934571
15.890050	0.1	12.790170
15.891717	0.1	12.648874
15.893383	0.1	12.508915
15.895050	0.1	12.370534
15.896717	0.1	12.236042
15.898383	0.1	12.108400
15.900050	0.1	11.989325
15.901717	0.1	11.878335
15.903383	0.1	11.773431
15.905050	0.1	11.672317
15.906717	0.1	11.573536
15.908383	0.1	11.476651
15.910050	0.1	11.381186
15.911717	0.1	11.286321
15.913383	0.1	11.192081
15.915050	0.1	11.099689
15.916717	0.1	11.010459
15.918383	0.1	10.925331
15.920050	0.1	10.845084
15.921717	0.1	10.769530
15.923383	0.1	10.697283
15.925050	0.1	10.627238
15.926717	0.1	10.560099
15.928383	0.1	10.498199
15.930050	0.1	10.443348
15.931717	0.1	10.395073
15.933383	0.1	10.351189
15.935050	0.1	10.308730
15.936717	0.1	10.265363
15.938383	0.1	10.221363
15.940050	0.1	10.179412
15.941717	0.1	10.142052
15.943383	0.1	10.110014
15.945050	0.1	10.082475
15.946717	0.1	10.058279
15.948383	0.1	10.036659
15.950050	0.1	10.016910
15.951717	0.1	9.998218
15.953383	0.1	9.980444
15.955050	0.1	9.964351
15.956717	0.1	9.950441
15.958383	0.1	9.938744
15.960050	0.1	9.929393
15.961717	0.1	9.921999
15.963383	0.1	9.915731
15.965050	0.1	9.909906
15.966717	0.1	9.903694
15.968383	0.1	9.896285
15.970050	0.1	9.887903
15.971717	0.1	9.880080
15.973383	0.1	9.874529
15.975050	0.1	9.871167
15.976717	0.1	9.867903
15.978383	0.1	9.862650
15.980050	0.1	9.854292
15.981717	0.1	9.842231
15.983383	0.1	9.826599
15.985050	0.1	9.808121
15.986717	0.1	9.787167
15.988383	0.1	9.763967
15.990050	0.1	9.739320
15.991717	0.1	9.713895
15.993383	0.1	9.687422
15.995050	0.1	9.659291
15.996717	0.1	9.629182
15.998383	0.1	9.596571
16.000050	0.1	9.560338
16.001717	0.1	9.519714
16.003383	0.1	9.475416
16.005050	0.1	9.428975
16.006717	0.1	9.380975
16.008383	0.1	9.330604
16.010050	0.1	9.276476
16.011717	0.1	9.217272
16.013383	0.1	9.152615
16.015050	0.1	9.084023
16.016717	0.1	9.014122
16.018383	0.1	8.944366
16.020050	0.1	8.873898
16.021717	0.1	8.800551
16.023383	0.1	8.722683
16.025050	0.1	8.640755
16.026717	0.1	8.557644
16.028383	0.1	8.476540
16.030050	0.1	8.398592
16.031717	0.1	8.322704
16.033383	0.1	8.246680
16.035050	0.1	8.168709
16.036717	0.1	8.087982
16.038383	0.1	8.004159
16.040050	0.1	7.916759
16.041717	0.1	7.825359
16.043383	0.1	7.730494
16.045050	0.1	7.634559
16.046717	0.1	7.540914
16.048383	0.1	7.451228
16.050050	0.1	7.364396
16.051717	0.1	7.278495
16.053383	0.1	7.192884
16.055050	0.1	7.108338
16.056717	0.1	7.025572
16.058383	0.1	6.943927
16.060050	0.1	6.862013
16.061717	0.1	6.779367
16.063383	0.1	6.696959
16.065050	0.1	6.616199
16.066717	0.1	6.537735
16.068383	0.1	6.460967
16.070050	0.1	6.384542
16.071717	0.1	6.307596
16.073383	0.1	6.230483
16.075050	0.1	6.153868
16.076717	0.1	6.077872
16.078383	0.1	6.002830
16.080050	0.1	5.930178
16.081717	0.1	5.861633
16.083383	0.1	5.796812
16.085050	0.1	5.733022
16.086717	0.1	5.667955
16.088383	0.1	5.601319
16.090050	0.1	5.534054
16.091717	0.1	5.467236
16.093383	0.1	5.401839
16.095050	0.1	5.338541
16.096717	0.1	5.277484
16.098383	0.1	5.218810
16.100050	0.1	5.163206
16.101717	0.1	5.111359
16.103383	0.1	5.063247
16.105050	0.1	5.017687
16.106717	0.1	4.972457
16.108383	0.1	4.925272
16.110050	0.1	4.875027
16.111717	0.1	4.822225
16.113383	0.1	4.768558
16.115050	0.1	4.716185
16.116717	0.1	4.667016
16.118383	0.1	4.622131
16.120050	0.1	4.581283
16.121717	0.1	4.543364
16.123383	0.1	4.507247
16.125050	0.1	4.472337
16.126717	0.1	4.439079
16.128383	0.1	4.408397
16.130050	0.1	4.379945
16.131717	0.1	4.351903
16.133383	0.1	4.322664
16.135050	0.1	4.292182
16.136717	0.1	4.261658
16.138383	0.1	4.232489
16.140050	0.1	4.205504
16.141717	0.1	4.180647
16.143383	0.1	4.157550
16.145050	0.1	4.135869
16.146717	0.1	4.114788
16.148383	0.1	4.093573
16.150050	0.1	4.072562
16.151717	0.1	4.052748
16.153383	0.1	4.034578
16.155050	0.1	4.017497
16.156717	0.1	4.001032
16.158383	0.1	3.985455
16.160050	0.1	3.971015
16.161717	0.1	3.957907
16.163383	0.1	3.946964
16.165050	0.1	3.938559
16.166717	0.1	3.931453
16.168383	0.1	3.924044
16.170050	0.1	3.915979
16.171717	0.1	3.907918
16.173383	0.1	3.900379
16.175050	0.1	3.893706
16.176717	0.1	3.888486
16.178383	0.1	3.885068
16.180050	0.1	3.883368
16.181717	0.1	3.882959
16.183383	0.1	3.882805
16.185050	0.1	3.881706
16.186717	0.1	3.879494
16.188383	0.1	3.877548
16.190050	0.1	3.877874
16.191717	0.1	3.881482
16.193383	0.1	3.887736
16.195050	0.1	3.894945
16.196717	0.1	3.901399
16.198383	0.1	3.906512
16.200050	0.1	3.911462
16.201717	0.1	3.917809
16.203383	0.1	3.925334
16.205050	0.1	3.932025
16.206717	0.1	3.936538
16.208383	0.1	3.939755
16.210050	0.1	3.943373
16.211717	0.1	3.948114
16.213383	0.1	3.953832
16.215050	0.1	3.960636
16.216717	0.1	3.969171
16.218383	0.1	3.979560
16.220050	0.1	3.990610
16.221717	0.1	4.000883
16.223383	0.1	4.010121
16.225050	0.1	4.019318
16.226717	0.1	4.029875
16.228383	0.1	4.042210
16.230050	0.1	4.055295
16.231717	0.1	4.067998
16.233383	0.1	4.080404
16.235050	0.1	4.093517
16.236717	0.1	4.107533
16.238383	0.1	4.120884
16.240050	0.1	4.131538
16.241717	0.1	4.138984
16.243383	0.1	4.144376
16.245050	0.1	4.149256
16.246717	0.1	4.155356
16.248383	0.1	4.164223
16.250050	0.1	4.175464
16.251717	0.1	4.186691
16.253383	0.1	4.195729
16.255050	0.1	4.201871
16.256717	0.1	4.205536
16.258383	0.1	4.207706
16.260050	0.1	4.208693
16.261717	0.1	4.207599
16.263383	0.1	4.204195
16.265050	0.1	4.200186
16.266717	0.1	4.198118
16.268383	0.1	4.199506
16.270050	0.1	4.203608
16.271717	0.1	4.207869
16.273383	0.1	4.209778
16.275050	0.1	4.208344
16.276717	0.1	4.204148
16.278383	0.1	4.198463
16.280050	0.1	4.192078
16.281717	0.1	4.185229
16.283383	0.1	4.178495
16.285050	0.1	4.172600
16.286717	0.1	4.167501
16.288383	0.1	4.162369
16.290050	0.1	4.155925
16.291717	0.1	4.147105
16.293383	0.1	4.135794
16.295050	0.1	4.122518
16.296717	0.1	4.108120
16.298383	0.1	4.094061
16.300050	0.1	4.082071
16.301717	0.1	4.073223
16.303383	0.1	4.067011
16.305050	0.1	4.060674
16.306717	0.1	4.050713
16.308383	0.1	4.036175
16.310050	0.1	4.019523
16.311717	0.1	4.003956
16.313383	0.1	3.990880
16.315050	0.1	3.979653
16.316717	0.1	3.968794
16.318383	0.1	3.957506
16.320050	0.1	3.946531
16.321717	0.1	3.937413
16.323383	0.1	3.930517
16.325050	0.1	3.923955
16.326717	0.1	3.914656
16.328383	0.1	3.900724
16.330050	0.1	3.882595
16.331717	0.1	3.862078
16.333383	0.1	3.841138
16.335050	0.1	3.821580
16.336717	0.1	3.804639
16.338383	0.1	3.790935
16.340050	0.1	3.780979
16.341717	0.1	3.774208
16.343383	0.1	3.767847
16.345050	0.1	3.758701
16.346717	0.1	3.745933
16.348383	0.1	3.730878
16.350050	0.1	3.715418
16.351717	0.1	3.700899
16.353383	0.1	3.687758
16.355050	0.1	3.676070
16.356717	0.1	3.665662
16.358383	0.1	3.655655
16.360050	0.1	3.645238
16.361717	0.1	3.634682
16.363383	0.1	3.624270
16.365050	0.1	3.612912
16.366717	0.1	3.599152
16.368383	0.1	3.582998
16.370050	0.1	3.566286
16.371717	0.1	3.551594
16.373383	0.1	3.541159
16.375050	0.1	3.535724
16.376717	0.1	3.534527
16.378383	0.1	3.536320
16.380050	0.1	3.539273
16.381717	0.1	3.540758
16.383383	0.1	3.538886
16.385050	0.1	3.533447
16.386717	0.1	3.524949
16.388383	0.1	3.514132
16.390050	0.1	3.502392
16.391717	0.1	3.491519
16.393383	0.1	3.483118
16.395050	0.1	3.478355
16.396717	0.1	3.477335
16.398383	0.1	3.478564
16.400050	0.1	3.479952
16.401717	0.1	3.480287
16.403383	0.1	3.479426
16.405050	0.1	3.477694
16.406717	0.1	3.475775
16.408383	0.1	3.474625
16.410050	0.1	3.474965
16.411717	0.1	3.476790
16.413383	0.1	3.479104
16.415050	0.1	3.480762
16.416717	0.1	3.481819
16.418383	0.1	3.483272
16.420050	0.1	3.485964
16.421717	0.1	3.490420
16.423383	0.1	3.496758
16.425050	0.1	3.504162
16.426717	0.1	3.511496
16.428383	0.1	3.518653
16.430050	0.1	3.526174
16.431717	0.1	3.533624
16.433383	0.1	3.539626
16.435050	0.1	3.543571
16.436717	0.1	3.546909
16.438383	0.1	3.551906
16.440050	0.1	3.559119
16.441717	0.1	3.567245
16.443383	0.1	3.575389
16.445050	0.1	3.584009
16.446717	0.1	3.593457
16.448383	0.1	3.602859
16.450050	0.1	3.611497
16.451717	0.1	3.620228
16.453383	0.1	3.630295
16.455050	0.1	3.641252
16.456717	0.1	3.651548
16.458383	0.1	3.661178
16.460050	0.1	3.671884
16.461717	0.1	3.684671
16.463383	0.1	3.698468
16.465050	0.1	3.711460
16.466717	0.1	3.722995
16.468383	0.1	3.733276
16.470050	0.1	3.742231
16.471717	0.1	3.749970
16.473383	0.1	3.757188
16.475050	0.1	3.764876
16.476717	0.1	3.774357
16.478383	0.1	3.786627
16.480050	0.1	3.801477
16.481717	0.1	3.817994
16.483383	0.1	3.835526
16.485050	0.1	3.853287
16.486717	0.1	3.869934
16.488383	0.1	3.884896
16.490050	0.1	3.899522
16.491717	0.1	3.915769
16.493383	0.1	3.933851
16.495050	0.1	3.951821
16.496717	0.1	3.967118
16.498383	0.1	3.978410
16.500050	0.1	3.986643
16.501717	0.1	3.994461
16.503383	0.1	4.004245
16.505050	0.1	4.016766
16.506717	0.1	4.031733
16.508383	0.1	4.048585
16.510050	0.1	4.066615
16.511717	0.1	4.085447
16.513383	0.1	4.105163
16.515050	0.1	4.125885
16.516717	0.1	4.147678
16.518383	0.1	4.170262
16.520050	0.1	4.193112
16.521717	0.1	4.216018
16.523383	0.1	4.239036
16.525050	0.1	4.261904
16.526717	0.1	4.284182
16.528383	0.1	4.305723
16.530050	0.1	4.326915
16.531717	0.1	4.348033
16.533383	0.1	4.368941
16.535050	0.1	4.389524
16.536717	0.1	4.409580
16.538383	0.1	4.428970
16.540050	0.1	4.448490
16.541717	0.1	4.469883
16.543383	0.1	4.494032
16.545050	0.1	4.519727
16.546717	0.1	4.545269
16.548383	0.1	4.570852
16.550050	0.1	4.598238
16.551717	0.1	4.628468
16.553383	0.1	4.660725
16.555050	0.1	4.693321
16.556717	0.1	4.724739
16.558383	0.1	4.753745
16.560050	0.1	4.779934
16.561717	0.1	4.804418
16.563383	0.1	4.829727
16.565050	0.1	4.858733
16.566717	0.1	4.893034
16.568383	0.1	4.931996
16.570050	0.1	4.973481
16.571717	0.1	5.015139
16.573383	0.1	5.055424
16.575050	0.1	5.094311
16.576717	0.1	5.132873
16.578383	0.1	5.171970
16.580050	0.1	5.211947
16.581717	0.1	5.252776
16.583383	0.1	5.294187
16.585050	0.1	5.336478
16.586717	0.1	5.380837
16.588383	0.1	5.428051
16.590050	0.1	5.477308
16.591717	0.1	5.526654
16.593383	0.1	5.574739
16.595050	0.1	5.622059
16.596717	0.1	5.670087
16.598383	0.1	5.720221
16.600050	0.1	5.773413
16.601717	0.1	5.829320
16.603383	0.1	5.886382
16.605050	0.1	5.943603
16.606717	0.1	6.001326
16.608383	0.1	6.059874
16.610050	0.1	6.118068
16.611717	0.1	6.173616
16.613383	0.1	6.225090
16.615050	0.1	6.273119
16.616717	0.1	6.319354
16.618383	0.1	6.364966
16.620050	0.1	6.410452
16.621717	0.1	6.456291
16.623383	0.1	6.502932
16.625050	0.1	6.550015
16.626717	0.1	6.596008
16.628383	0.1	6.638961
16.630050	0.1	6.677937
16.631717	0.1	6.713592
16.633383	0.1	6.746952
16.635050	0.1	6.777863
16.636717	0.1	6.805244
16.638383	0.1	6.828681
16.640050	0.1	6.848853
16.641717	0.1	6.866204
16.643383	0.1	6.880052
16.645050	0.1	6.889310
16.646717	0.1	6.894134
16.648383	0.1	6.896579
16.650050	0.1	6.898502
16.651717	0.1	6.899331
16.653383	0.1	6.896993
16.655050	0.1	6.890059
16.656717	0.1	6.878492
16.658383	0.1	6.863060
16.660050	0.1	6.844178
16.661717	0.1	6.821710
16.663383	0.1	6.795577
16.665050	0.1	6.766203
16.666717	0.1	6.734789
16.668383	0.1	6.703073
16.670050	0.1	6.672470
16.671717	0.1	6.643119
16.673383	0.1	6.613508
16.675050	0.1	6.581573
16.676717	0.1	6.546234
16.678383	0.1	6.507887
16.680050	0.1	6.467514
16.681717	0.1	6.426182
16.683383	0.1	6.385753
16.685050	0.1	6.348034
16.686717	0.1	6.312807
16.688383	0.1	6.278632
16.690050	0.1	6.244816
16.691717	0.1	6.211489
16.693383	0.1	6.178929
16.695050	0.1	6.147218
16.696717	0.1	6.116517
16.698383	0.1	6.087520
16.700050	0.1	6.060814
16.701717	0.1	6.036013
16.703383	0.1	6.012050
16.705050	0.1	5.988381
16.706717	0.1	5.965340
16.708383	0.1	5.943025
16.710050	0.1	5.920934
16.711717	0.1	5.899165
16.713383	0.1	5.878536
16.715050	0.1	5.859537
16.716717	0.1	5.842280
16.718383	0.1	5.827332
16.720050	0.1	5.815295
16.721717	0.1	5.805646
16.723383	0.1	5.797292
16.725050	0.1	5.789618
16.726717	0.1	5.781697
16.728383	0.1	5.772472
16.730050	0.1	5.762628
16.731717	0.1	5.753948
16.733383	0.1	5.747075
16.735050	0.1	5.741422
16.736717	0.1	5.736155
16.738383	0.1	5.731196
16.740050	0.1	5.727662
16.741717	0.1	5.726344
16.743383	0.1	5.726162
16.745050	0.1	5.725035
16.746717	0.1	5.721478
16.748383	0.1	5.715741
16.750050	0.1	5.709962
16.751717	0.1	5.706400
16.753383	0.1	5.705343
16.755050	0.1	5.705128
16.756717	0.1	5.703955
16.758383	0.1	5.701403
16.760050	0.1	5.698525
16.761717	0.1	5.696672
16.763383	0.1	5.696099
16.765050	0.1	5.695727
16.766717	0.1	5.694763
16.768383	0.1	5.693948
16.770050	0.1	5.694488
16.771717	0.1	5.696565
16.773383	0.1	5.699177
16.775050	0.1	5.700937
16.776717	0.1	5.701133
16.778383	0.1	5.700048
16.780050	0.1	5.698511
16.781717	0.1	5.697729
16.783383	0.1	5.698521
16.785050	0.1	5.700015
16.786717	0.1	5.700439
16.788383	0.1	5.699513
16.790050	0.1	5.698800
16.791717	0.1	5.699568
16.793383	0.1	5.701142
16.795050	0.1	5.701529
16.796717	0.1	5.699615
16.798383	0.1	5.696085
16.800050	0.1	5.691950
16.801717	0.1	5.687359
16.803383	0.1	5.682805
16.805050	0.1	5.679578
16.806717	0.1	5.677920
16.808383	0.1	5.676500
16.810050	0.1	5.674222
16.811717	0.1	5.670972
16.813383	0.1	5.667205
16.815050	0.1	5.663880
16.816717	0.1	5.661696
16.818383	0.1	5.660062
16.820050	0.1	5.657682
16.821717	0.1	5.653803
16.823383	0.1	5.648802
16.825050	0.1	5.643889
16.826717	0.1	5.640411
16.828383	0.1	5.639354
16.830050	0.1	5.640737
16.831717	0.1	5.642502
16.833383	0.1	5.641663
16.835050	0.1	5.637179
16.836717	0.1	5.630124
16.838383	0.1	5.621570
16.840050	0.1	5.611661
16.841717	0.1	5.600709
16.843383	0.1	5.590287
16.845050	0.1	5.582222
16.846717	0.1	5.577165
16.848383	0.1	5.574599
16.850050	0.1	5.573579
16.851717	0.1	5.573034
16.853383	0.1	5.571214
16.855050	0.1	5.565840
16.856717	0.1	5.555688
16.858383	0.1	5.541774
16.860050	0.1	5.526696
16.861717	0.1	5.513011
16.863383	0.1	5.502086
16.865050	0.1	5.493867
16.866717	0.1	5.487148
16.868383	0.1	5.480675
16.870050	0.1	5.474323
16.871717	0.1	5.468703
16.873383	0.1	5.463790
16.875050	0.1	5.459241
16.876717	0.1	5.455124
16.878383	0.1	5.451217
16.880050	0.1	5.446631
16.881717	0.1	5.440600
16.883383	0.1	5.433117
16.885050	0.1	5.425229
16.886717	0.1	5.418053
16.888383	0.1	5.410984
16.890050	0.1	5.402318
16.891717	0.1	5.391240
16.893383	0.1	5.378220
16.895050	0.1	5.364595
16.896717	0.1	5.352166
16.898383	0.1	5.342430
16.900050	0.1	5.335924
16.901717	0.1	5.332134
16.903383	0.1	5.330038
16.905050	0.1	5.328627
16.906717	0.1	5.326509
16.908383	0.1	5.321731
16.910050	0.1	5.313125
16.911717	0.1	5.302131
16.913383	0.1	5.292245
16.915050	0.1	5.285800
16.916717	0.1	5.281745
16.918383	0.1	5.277349
16.920050	0.1	5.271188
16.921717	0.1	5.263346
16.923383	0.1	5.254326
16.925050	0.1	5.244999
16.926717	0.1	5.236273
16.928383	0.1	5.228342
16.930050	0.1	5.220640
16.931717	0.1	5.212207
16.933383	0.1	5.202247
16.935050	0.1	5.190405
16.936717	0.1	5.176854
16.938383	0.1	5.162614
16.940050	0.1	5.149413
16.941717	0.1	5.138190
16.943383	0.1	5.127946
16.945050	0.1	5.117091
16.946717	0.1	5.105110
16.948383	0.1	5.092295
16.950050	0.1	5.079461
16.951717	0.1	5.067857
16.953383	0.1	5.058036
16.955050	0.1	5.049510
16.956717	0.1	5.041775
16.958383	0.1	5.034497
16.960050	0.1	5.026651
16.961717	0.1	5.016699
16.963383	0.1	5.003992
16.965050	0.1	4.989458
16.966717	0.1	4.974762
16.968383	0.1	4.961439
16.970050	0.1	4.950403
16.971717	0.1	4.941286
16.973383	0.1	4.932373
16.975050	0.1	4.921788
16.976717	0.1	4.908545
16.978383	0.1	4.892549
16.980050	0.1	4.874053
16.981717	0.1	4.853872
16.983383	0.1	4.833597
16.985050	0.1	4.814626
16.986717	0.1	4.797108
16.988383	0.1	4.780064
16.990050	0.1	4.762323
16.991717	0.1	4.743235
16.993383	0.1	4.722998
16.995050	0.1	4.702723
16.996717	0.1	4.683989
16.998383	0.1	4.667700
17.000050	0.1	4.653167
17.001717	0.1	4.639034
17.003383	0.1	4.624971
17.005050	0.1	4.611039
17.006717	0.1	4.596403
17.008383	0.1	4.580449
17.010050	0.1	4.564049
17.011717	0.1	4.548505
17.013383	0.1	4.533893
17.015050	0.1	4.518954
17.016717	0.1	4.502260
17.018383	0.1	4.482572
17.020050	0.1	4.459112
17.021717	0.1	4.432872
17.023383	0.1	4.406772
17.025050	0.1	4.383554
17.026717	0.1	4.363987
17.028383	0.1	4.346878
17.030050	0.1	4.330543
17.031717	0.1	4.314133
17.033383	0.1	4.297360
17.035050	0.1	4.279497
17.036717	0.1	4.259725
17.038383	0.1	4.238263
17.040050	0.1	4.216544
17.041717	0.1	4.196647
17.043383	0.1	4.180232
17.045050	0.1	4.167361
17.046717	0.1	4.156027
17.048383	0.1	4.142872
17.050050	0.1	4.125368
17.051717	0.1	4.104069
17.053383	0.1	4.081610
17.055050	0.1	4.059738
17.056717	0.1	4.039016
17.058383	0.1	4.020222
17.060050	0.1	4.003858
17.061717	0.1	3.988822
17.063383	0.1	3.973404
17.065050	0.1	3.957055
17.066717	0.1	3.940109
17.068383	0.1	3.922321
17.070050	0.1	3.902372
17.071717	0.1	3.879024
17.073383	0.1	3.852723
17.075050	0.1	3.825910
17.076717	0.1	3.801794
17.078383	0.1	3.782334
17.080050	0.1	3.767456
17.081717	0.1	3.756075
17.083383	0.1	3.746692
17.085050	0.1	3.737509
17.086717	0.1	3.727367
17.088383	0.1	3.715982
17.090050	0.1	3.702901
17.091717	0.1	3.687791
17.093383	0.1	3.671600
17.095050	0.1	3.655981
17.096717	0.1	3.641564
17.098383	0.1	3.628028
17.100050	0.1	3.615008
17.101717	0.1	3.602174
17.103383	0.1	3.589606
17.105050	0.1	3.578081
17.106717	0.1	3.568199
17.108383	0.1	3.559971
17.110050	0.1	3.553350
17.111717	0.1	3.547934
17.113383	0.1	3.542639
17.115050	0.1	3.536767
17.116717	0.1	3.530718
17.118383	0.1	3.525536
17.120050	0.1	3.522043
17.121717	0.1	3.520190
17.123383	0.1	3.519217
17.125050	0.1	3.518728
17.126717	0.1	3.519175
17.128383	0.1	3.520735
17.130050	0.1	3.522346
17.131717	0.1	3.522835
17.133383	0.1	3.523128
17.135050	0.1	3.526192
17.136717	0.1	3.534132
17.138383	0.1	3.546649
17.140050	0.1	3.562290
17.141717	0.1	3.579510
17.143383	0.1	3.596786
17.145050	0.1	3.612787
17.146717	0.1	3.626836
17.148383	0.1	3.640214
17.150050	0.1	3.656140
17.151717	0.1	3.676410
17.153383	0.1	3.699791
17.155050	0.1	3.724778
17.156717	0.1	3.751484
17.158383	0.1	3.780853
17.160050	0.1	3.814055
17.161717	0.1	3.851797
17.163383	0.1	3.893459
17.165050	0.1	3.937669
17.166717	0.1	3.983309
17.168383	0.1	4.029986
17.170050	0.1	4.078215
17.171717	0.1	4.128842
17.173383	0.1	4.182206
17.175050	0.1	4.238058
17.176717	0.1	4.296489
17.178383	0.1	4.358990
17.180050	0.1	4.427633
17.181717	0.1	4.503047
17.183383	0.1	4.584431
17.185050	0.1	4.670732
17.186717	0.1	4.761121
17.188383	0.1	4.855474
17.190050	0.1	4.954762
17.191717	0.1	5.060043
17.193383	0.1	5.171010
17.195050	0.1	5.286145
17.196717	0.1	5.404474
17.198383	0.1	5.526925
17.200050	0.1	5.655722
17.201717	0.1	5.792785
17.203383	0.1	5.938872
17.205050	0.1	6.093788
17.206717	0.1	6.256951
17.208383	0.1	6.427695
17.210050	0.1	6.605303
17.211717	0.1	6.789081
17.213383	0.1	6.978894
17.215050	0.1	7.176092
17.216717	0.1	7.383027
17.218383	0.1	7.600714
17.220050	0.1	7.828190
17.221717	0.1	8.064308
17.223383	0.1	8.308953
17.225050	0.1	8.562626
17.226717	0.1	8.825627
17.228383	0.1	9.097354
17.230050	0.1	9.376914
17.231717	0.1	9.664595
17.233383	0.1	9.961668
17.235050	0.1	10.268926
17.236717	0.1	10.586400
17.238383	0.1	10.913992
17.240050	0.1	11.252002
17.241717	0.1	11.601062
17.243383	0.1	11.961530
17.245050	0.1	12.333253
17.246717	0.1	12.715692
17.248383	0.1	13.108123
17.250050	0.1	13.510240
17.251717	0.1	13.922858
17.253383	0.1	14.347201
17.255050	0.1	14.783749
17.256717	0.1	15.232260
17.258383	0.1	15.692632
17.260050	0.1	16.165450
17.261717	0.1	16.651265
17.263383	0.1	17.149919
17.265050	0.1	17.660805
17.266717	0.1	18.183463
17.268383	0.1	18.718103
17.270050	0.1	19.265977
17.271717	0.1	19.828929
17.273383	0.1	20.408332
17.275050	0.1	21.004477
17.276717	0.1	21.616947
17.278383	0.1	22.245566
17.280050	0.1	22.890498
17.281717	0.1	23.552259
17.283383	0.1	24.232361
17.285050	0.1	24.932493
17.286717	0.1	25.652964
17.288383	0.1	26.393458
17.290050	0.1	27.154326
17.291717	0.1	27.936096
17.293383	0.1	28.738780
17.295050	0.1	29.562558
17.296717	0.1	30.408753
17.298383	0.1	31.279423
17.300050	0.1	32.175924
17.301717	0.1	33.098348
17.303383	0.1	34.046248
17.305050	0.1	35.019694
17.306717	0.1	36.019366
17.308383	0.1	37.045451
17.310050	0.1	38.097813
17.311717	0.1	39.177411
17.313383	0.1	40.286193
17.315050	0.1	41.426080
17.316717	0.1	42.598555
17.318383	0.1	43.803933
17.320050	0.1	45.040404
17.321717	0.1	46.304641
17.323383	0.1	47.593890
17.325050	0.1	48.906812
17.326717	0.1	50.242790
17.328383	0.1	51.601166
17.330050	0.1	52.981358
17.331717	0.1	54.382905
17.333383	0.1	55.804374
17.335050	0.1	57.242494
17.336717	0.1	58.693374
17.338383	0.1	60.153958
17.340050	0.1	61.622141
17.341717	0.1	63.096099
17.343383	0.1	64.573828
17.345050	0.1	66.052498
17.346717	0.1	67.527555
17.348383	0.1	68.993652
17.350050	0.1	70.446683
17.351717	0.1	71.883784
17.353383	0.1	73.301965
17.355050	0.1	74.697561
17.356717	0.1	76.066200
17.358383	0.1	77.402806
17.360050	0.1	78.702578
17.361717	0.1	79.962206
17.363383	0.1	81.179389
17.365050	0.1	82.351468
17.366717	0.1	83.474806
17.368383	0.1	84.544839
17.370050	0.1	85.557005
17.371717	0.1	86.508142
17.373383	0.1	87.395911
17.375050	0.1	88.217305
17.376717	0.1	88.969064
17.378383	0.1	89.648487
17.380050	0.1	90.253269
17.381717	0.1	90.782149
17.383383	0.1	91.235605
17.385050	0.1	91.614826
17.386717	0.1	91.920043
17.388383	0.1	92.150318
17.390050	0.1	92.304568
17.391717	0.1	92.381961
17.393383	0.1	92.381770
17.395050	0.1	92.303455
17.396717	0.1	92.146667
17.398383	0.1	91.911778
17.400050	0.1	91.600251
17.401717	0.1	91.214203
17.403383	0.1	90.756193
17.405050	0.1	90.228734
17.406717	0.1	89.633386
17.408383	0.1	88.971555
17.410050	0.1	88.245748
17.411717	0.1	87.459320
17.413383	0.1	86.615728
17.415050	0.1	85.717766
17.416717	0.1	84.766713
17.418383	0.1	83.763111
17.420050	0.1	82.708686
17.421717	0.1	81.606838
17.423383	0.1	80.461730
17.425050	0.1	79.277498
17.426717	0.1	78.057596
17.428383	0.1	76.804478
17.430050	0.1	75.520054
17.431717	0.1	74.206395
17.433383	0.1	72.865901
17.435050	0.1	71.501262
17.436717	0.1	70.115994
17.438383	0.1	68.714800
17.440050	0.1	67.302631
17.441717	0.1	65.883487
17.443383	0.1	64.459923
17.445050	0.1	63.033248
17.446717	0.1	61.603701
17.448383	0.1	60.171257
17.450050	0.1	58.737560
17.451717	0.1	57.306681
17.453383	0.1	55.883504
17.455050	0.1	54.471921
17.456717	0.1	53.074346
17.458383	0.1	51.692212
17.460050	0.1	50.326171
17.461717	0.1	48.976592
17.463383	0.1	47.644633
17.465050	0.1	46.331878
17.466717	0.1	45.038983
17.468383	0.1	43.765940
17.470050	0.1	42.513558
17.471717	0.1	41.284356
17.473383	0.1	40.082028
17.475050	0.1	38.909386
17.476717	0.1	37.766835
17.478383	0.1	36.653378
17.480050	0.1	35.568345
17.481717	0.1	34.511932
17.483383	0.1	33.484348
17.485050	0.1	32.485118
17.486717	0.1	31.513576
17.488383	0.1	30.569113
17.490050	0.1	29.650331
17.491717	0.1	28.755441
17.493383	0.1	27.884501
17.495050	0.1	27.040420
17.496717	0.1	26.226738
17.498383	0.1	25.444622
17.500050	0.1	24.691816
17.501717	0.1	23.963917
17.503383	0.1	23.257160
17.505050	0.1	22.570291
17.506717	0.1	21.904642
17.508383	0.1	21.262341
17.510050	0.1	20.644050
17.511717	0.1	20.048749
17.513383	0.1	19.475282
17.515050	0.1	18.922808
17.516717	0.1	18.390445
17.518383	0.1	17.877412
17.520050	0.1	17.382996
17.521717	0.1	16.906285
17.523383	0.1	16.446337
17.525050	0.1	16.002171
17.526717	0.1	15.572510
17.528383	0.1	15.156344
17.530050	0.1	14.753337
17.531717	0.1	14.363332
17.533383	0.1	13.986574
17.535050	0.1	13.624239
17.536717	0.1	13.277219
17.538383	0.1	12.944741
17.540050	0.1	12.625046
17.541717	0.1	12.316527
17.543383	0.1	12.017991
17.545050	0.1	11.728536
17.546717	0.1	11.447966
17.548383	0.1	11.177422
17.550050	0.1	10.919003
17.551717	0.1	10.674070
17.553383	0.1	10.441551
17.555050	0.1	10.218481
17.556717	0.1	10.002642
17.558383	0.1	9.793080
17.560050	0.1	9.588888
17.561717	0.1	9.389855
17.563383	0.1	9.197467
17.565050	0.1	9.013885
17.566717	0.1	8.840030
17.568383	0.1	8.673863
17.570050	0.1	8.511366
17.571717	0.1	8.350369
17.573383	0.1	8.191769
17.575050	0.1	8.037346
17.576717	0.1	7.888707
17.578383	0.1	7.747533
17.580050	0.1	7.615015
17.581717	0.1	7.490944
17.583383	0.1	7.374049
17.585050	0.1	7.263431
17.586717	0.1	7.158518
17.588383	0.1	7.057516
17.590050	0.1	6.957822
17.591717	0.1	6.858255
17.593383	0.1	6.759204
17.595050	0.1	6.661159
17.596717	0.1	6.564525
17.598383	0.1	6.470256
17.600050	0.1	6.379955
17.601717	0.1	6.295335
17.603383	0.1	6.217044
17.605050	0.1	6.143907
17.606717	0.1	6.073904
17.608383	0.1	6.005554
17.610050	0.1	5.937605
17.611717	0.1	5.868678
17.613383	0.1	5.798670
17.615050	0.1	5.729077
17.616717	0.1	5.661100
17.618383	0.1	5.594813
17.620050	0.1	5.530594
17.621717	0.1	5.469974
17.623383	0.1	5.414132
17.625050	0.1	5.362583
17.626717	0.1	5.313763
17.628383	0.1	5.266010
17.630050	0.1	5.218191
17.631717	0.1	5.170056
17.633383	0.1	5.122079
17.635050	0.1	5.074865
17.636717	0.1	5.028546
17.638383	0.1	4.983014
17.640050	0.1	4.938273
17.641717	0.1	4.894198
17.643383	0.1	4.850607
17.645050	0.1	4.807389
17.646717	0.1	4.764637
17.648383	0.1	4.722867
17.650050	0.1	4.682974
17.651717	0.1	4.646415
17.653383	0.1	4.614419
17.655050	0.1	4.586452
17.656717	0.1	4.560598
17.658383	0.1	4.535350
17.660050	0.1	4.509650
17.661717	0.1	4.482195
17.663383	0.1	4.452588
17.665050	0.1	4.422590
17.666717	0.1	4.394832
17.668383	0.1	4.370119
17.670050	0.1	4.346892
17.671717	0.1	4.323241
17.673383	0.1	4.298328
17.675050	0.1	4.272521
17.676717	0.1	4.246738
17.678383	0.1	4.221681
17.680050	0.1	4.198169
17.681717	0.1	4.177522
17.683383	0.1	4.160297
17.685050	0.1	4.145405
17.686717	0.1	4.131291
17.688383	0.1	4.117046
17.690050	0.1	4.101899
17.691717	0.1	4.085195
17.693383	0.1	4.067356
17.695050	0.1	4.050001
17.696717	0.1	4.035332
17.698383	0.1	4.025134
17.700050	0.1	4.019281
17.701717	0.1	4.014983
17.703383	0.1	4.008287
17.705050	0.1	3.997036
17.706717	0.1	3.982144
17.708383	0.1	3.966065
17.710050	0.1	3.951113
17.711717	0.1	3.938735
17.713383	0.1	3.929040
17.715050	0.1	3.921236
17.716717	0.1	3.914163
17.718383	0.1	3.906060
17.720050	0.1	3.895187
17.721717	0.1	3.881301
17.723383	0.1	3.865557
17.725050	0.1	3.849622
17.726717	0.1	3.835503
17.728383	0.1	3.824630
17.730050	0.1	3.816080
17.731717	0.1	3.806720
17.733383	0.1	3.793524
17.735050	0.1	3.775698
17.736717	0.1	3.755265
17.738383	0.1	3.735661
17.740050	0.1	3.718939
17.741717	0.1	3.704056
17.743383	0.1	3.688317
17.745050	0.1	3.670291
17.746717	0.1	3.650989
17.748383	0.1	3.632074
17.750050	0.1	3.613434
17.751717	0.1	3.593545
17.753383	0.1	3.571669
17.755050	0.1	3.548227
17.756717	0.1	3.523892
17.758383	0.1	3.499785
17.760050	0.1	3.477158
17.761717	0.1	3.456012
17.763383	0.1	3.435407
17.765050	0.1	3.414704
17.766717	0.1	3.393418
17.768383	0.1	3.370983
17.770050	0.1	3.347276
17.771717	0.1	3.322419
17.773383	0.1	3.296416
17.775050	0.1	3.269492
17.776717	0.1	3.242544
17.778383	0.1	3.216770
17.780050	0.1	3.192429
17.781717	0.1	3.168690
17.783383	0.1	3.145174
17.785050	0.1	3.122143
17.786717	0.1	3.099563
17.788383	0.1	3.077420
17.790050	0.1	3.056219
17.791717	0.1	3.036116
17.793383	0.1	3.016624
17.795050	0.1	2.997541
17.796717	0.1	2.979459
17.798383	0.1	2.963138
17.800050	0.1	2.948130
17.801717	0.1	2.932842
17.803383	0.1	2.916353
17.805050	0.1	2.899081
17.806717	0.1	2.881866
17.808383	0.1	2.865577
17.810050	0.1	2.850830
17.811717	0.1	2.837460
17.813383	0.1	2.824296
17.815050	0.1	2.809893
17.816717	0.1	2.793921
17.818383	0.1	2.777255
17.820050	0.1	2.760766
17.821717	0.1	2.745232
17.823383	0.1	2.731616
17.825050	0.1	2.720673
17.826717	0.1	2.712882
17.828383	0.1	2.707988
17.830050	0.1	2.704458
17.831717	0.1	2.700314
17.833383	0.1	2.694572
17.835050	0.1	2.687401
17.836717	0.1	2.679564
17.838383	0.1	2.672118
17.840050	0.1	2.665925
17.841717	0.1	2.660928
17.843383	0.1	2.656109
17.845050	0.1	2.650712
17.846717	0.1	2.645301
17.848383	0.1	2.640830
17.850050	0.1	2.637091
17.851717	0.1	2.632793
17.853383	0.1	2.627377
17.855050	0.1	2.622507
17.856717	0.1	2.620928
17.858383	0.1	2.623922
17.860050	0.1	2.630404
17.861717	0.1	2.638088
17.863383	0.1	2.645156
17.865050	0.1	2.650870
17.866717	0.1	2.655042
17.868383	0.1	2.657692
17.870050	0.1	2.659503
17.871717	0.1	2.661920
17.873383	0.1	2.665943
17.875050	0.1	2.670968
17.876717	0.1	2.675639
17.878383	0.1	2.679755
17.880050	0.1	2.684393
17.881717	0.1	2.690447
17.883383	0.1	2.697930
17.885050	0.1	2.706698
17.886717	0.1	2.716803
17.888383	0.1	2.727737
17.890050	0.1	2.738792
17.891717	0.1	2.750349
17.893383	0.1	2.763430
17.895050	0.1	2.778112
17.896717	0.1	2.793060
17.898383	0.1	2.806410
17.900050	0.1	2.817116
17.901717	0.1	2.825838
17.903383	0.1	2.834760
17.905050	0.1	2.846378
17.906717	0.1	2.861875
17.908383	0.1	2.880329
17.910050	0.1	2.900078
17.911717	0.1	2.920358
17.913383	0.1	2.940861
17.915050	0.1	2.961075
17.916717	0.1	2.980921
17.918383	0.1	3.001010
17.920050	0.1	3.022160
17.921717	0.1	3.044643
17.923383	0.1	3.067642
17.925050	0.1	3.089723
17.926717	0.1	3.110291
17.928383	0.1	3.130408
17.930050	0.1	3.151624
17.931717	0.1	3.174245
17.933383	0.1	3.196811
17.935050	0.1	3.217398
17.936717	0.1	3.236230
17.938383	0.1	3.256048
17.940050	0.1	3.279382
17.941717	0.1	3.306489
17.943383	0.1	3.335518
17.945050	0.1	3.363658
17.946717	0.1	3.388994
17.948383	0.1	3.411891
17.950050	0.1	3.434126
17.951717	0.1	3.456920
17.953383	0.1	3.480422
17.955050	0.1	3.504339
17.956717	0.1	3.528083
17.958383	0.1	3.550565
17.960050	0.1	3.570961
17.961717	0.1	3.589517
17.963383	0.1	3.607241
17.965050	0.1	3.625606
17.966717	0.1	3.645858
17.968383	0.1	3.667399
17.970050	0.1	3.687693
17.971717	0.1	3.704489
17.973383	0.1	3.717495
17.975050	0.1	3.727349
17.976717	0.1	3.734510
17.978383	0.1	3.739349
17.980050	0.1	3.741775
17.981717	0.1	3.741235
17.983383	0.1	3.738068
17.985050	0.1	3.733868
17.986717	0.1	3.729928
17.988383	0.1	3.726250
17.990050	0.1	3.721574
17.991717	0.1	3.714128
17.993383	0.1	3.703209
17.995050	0.1	3.689709
17.996717	0.1	3.674710
17.998383	0.1	3.658044
18.000050	0.1	3.638556
18.001717	0.1	3.615776
18.003383	0.1	3.591138
18.005050	0.1	3.566938
18.006717	0.1	3.544390
18.008383	0.1	3.523189
18.010050	0.1	3.501927
18.011717	0.1	3.478639
18.013383	0.1	3.451873
18.015050	0.1	3.421442
18.016717	0.1	3.387965
18.018383	0.1	3.352449
18.020050	0.1	3.316589
18.021717	0.1	3.282130
18.023383	0.1	3.249459
18.025050	0.1	3.217910
18.026717	0.1	3.187344
18.028383	0.1	3.157980
18.030050	0.1	3.129309
18.031717	0.1	3.100676
18.033383	0.1	3.072256
18.035050	0.1	3.044736
18.036717	0.1	3.018212
18.038383	0.1	2.992074
18.040050	0.1	2.965508
18.041717	0.1	2.937852
18.043383	0.1	2.909601
18.045050	0.1	2.883039
18.046717	0.1	2.860427
18.048383	0.1	2.841498
18.050050	0.1	2.823146
18.051717	0.1	2.802340
18.053383	0.1	2.778908
18.055050	0.1	2.754657
18.056717	0.1	2.730982
18.058383	0.1	2.708700
18.060050	0.1	2.689059
18.061717	0.1	2.673185
18.063383	0.1	2.660453
18.065050	0.1	2.648667
18.066717	0.1	2.635531
18.068383	0.1	2.620057
18.070050	0.1	2.602986
18.071717	0.1	2.586003
18.073383	0.1	2.570595
18.075050	0.1	2.557016
18.076717	0.1	2.544303
18.078383	0.1	2.531828
18.080050	0.1	2.519563
18.081717	0.1	2.507041
18.083383	0.1	2.494054
18.085050	0.1	2.481383
18.086717	0.1	2.469677
18.088383	0.1	2.458403
18.090050	0.1	2.446165
18.091717	0.1	2.431744
18.093383	0.1	2.415203
18.095050	0.1	2.397918
18.096717	0.1	2.380954
18.098383	0.1	2.364200
18.100050	0.1	2.347347
18.101717	0.1	2.330844
18.103383	0.1	2.315440
18.105050	0.1	2.301321
18.106717	0.1	2.288041
18.108383	0.1	2.275109
18.110050	0.1	2.262499
18.111717	0.1	2.250401
18.113383	0.1	2.238723
18.115050	0.1	2.227044
18.116717	0.1	2.215286
18.118383	0.1	2.203835
18.120050	0.1	2.192901
18.121717	0.1	2.182564
18.123383	0.1	2.172734
18.125050	0.1	2.162592
18.126717	0.1	2.151160
18.128383	0.1	2.138629
18.130050	0.1	2.126340
18.131717	0.1	2.115080
18.133383	0.1	2.104091
18.135050	0.1	2.092719
18.136717	0.1	2.081902
18.138383	0.1	2.072509
18.140050	0.1	2.063271
18.141717	0.1	2.052002
18.143383	0.1	2.038390
18.145050	0.1	2.024202
18.146717	0.1	2.011321
18.148383	0.1	2.000649
18.150050	0.1	1.992052
18.151717	0.1	1.984700
18.153383	0.1	1.978027
18.155050	0.1	1.972090
18.156717	0.1	1.966888
18.158383	0.1	1.962222
18.160050	0.1	1.957803
18.161717	0.1	1.953086
18.163383	0.1	1.947698
18.165050	0.1	1.941714
18.166717	0.1	1.935405
18.168383	0.1	1.928932
18.170050	0.1	1.921598
18.171717	0.1	1.912019
18.173383	0.1	1.900247
18.175050	0.1	1.888843
18.176717	0.1	1.880787
18.178383	0.1	1.876676
18.180050	0.1	1.874589
18.181717	0.1	1.872401
18.183383	0.1	1.869444
18.185050	0.1	1.866356
18.186717	0.1	1.864224
18.188383	0.1	1.863502
18.190050	0.1	1.863311
18.191717	0.1	1.862147
18.193383	0.1	1.858682
18.195050	0.1	1.851814
18.196717	0.1	1.841048
18.198383	0.1	1.827641
18.200050	0.1	1.814598
18.201717	0.1	1.804326
18.203383	0.1	1.797145
18.205050	0.1	1.792610
18.206717	0.1	1.790342
18.208383	0.1	1.789602
18.210050	0.1	1.789411
18.211717	0.1	1.788992
18.213383	0.1	1.788232
18.215050	0.1	1.787427
18.216717	0.1	1.785993
18.218383	0.1	1.782747
18.220050	0.1	1.777518
18.221717	0.1	1.771236
18.223383	0.1	1.765089
18.225050	0.1	1.760386
18.226717	0.1	1.758114
18.228383	0.1	1.757955
18.230050	0.1	1.758477
18.231717	0.1	1.758751
18.233383	0.1	1.758593
18.235050	0.1	1.757457
18.236717	0.1	1.754835
18.238383	0.1	1.751366
18.240050	0.1	1.748395
18.241717	0.1	1.747133
18.243383	0.1	1.748069
18.245050	0.1	1.750053
18.246717	0.1	1.750425
18.248383	0.1	1.747082
18.250050	0.1	1.740186
18.251717	0.1	1.731790
18.253383	0.1	1.724120
18.255050	0.1	1.718062
18.256717	0.1	1.713303
18.258383	0.1	1.709601
18.260050	0.1	1.707319
18.261717	0.1	1.706490
18.263383	0.1	1.705983
18.265050	0.1	1.704153
18.266717	0.1	1.700060
18.268383	0.1	1.694351
18.270050	0.1	1.689489
18.271717	0.1	1.687971
18.273383	0.1	1.689936
18.275050	0.1	1.693503
18.276717	0.1	1.696800
18.278383	0.1	1.698486
18.280050	0.1	1.697722
18.281717	0.1	1.694700
18.283383	0.1	1.690402
18.285050	0.1	1.685764
18.286717	0.1	1.681829
18.288383	0.1	1.679938
18.290050	0.1	1.680641
18.291717	0.1	1.682774
18.293383	0.1	1.684250
18.295050	0.1	1.683664
18.296717	0.1	1.681121
18.298383	0.1	1.677712
18.300050	0.1	1.674811
18.301717	0.1	1.673629
18.303383	0.1	1.674490
18.305050	0.1	1.676572
18.306717	0.1	1.678341
18.308383	0.1	1.678402
18.310050	0.1	1.676334
18.311717	0.1	1.672860
18.313383	0.1	1.669480
18.315050	0.1	1.667840
18.316717	0.1	1.668688
18.318383	0.1	1.671417
18.320050	0.1	1.675040
18.321717	0.1	1.678881
18.323383	0.1	1.682071
18.325050	0.1	1.683780
18.326717	0.1	1.684353
18.328383	0.1	1.684972
18.330050	0.1	1.685708
18.331717	0.1	1.685224
18.333383	0.1	1.682979
18.335050	0.1	1.680544
18.336717	0.1	1.680246
18.338383	0.1	1.683552
18.340050	0.1	1.690160
18.341717	0.1	1.697866
18.343383	0.1	1.703724
18.345050	0.1	1.705601
18.346717	0.1	1.703361
18.348383	0.1	1.698970
18.350050	0.1	1.694951
18.351717	0.1	1.692497
18.353383	0.1	1.691445
18.355050	0.1	1.691771
18.356717	0.1	1.693862
18.358383	0.1	1.697605
18.360050	0.1	1.701992
18.361717	0.1	1.705182
18.363383	0.1	1.705545
18.365050	0.1	1.703259
18.366717	0.1	1.700004
18.368383	0.1	1.697498
18.370050	0.1	1.696832
18.371717	0.1	1.697969
18.373383	0.1	1.700022
18.375050	0.1	1.702234
18.376717	0.1	1.704171
18.378383	0.1	1.705624
18.380050	0.1	1.706858
18.381717	0.1	1.708111
18.383383	0.1	1.708725
18.385050	0.1	1.707720
18.386717	0.1	1.705564
18.388383	0.1	1.704362
18.390050	0.1	1.705335
18.391717	0.1	1.707403
18.393383	0.1	1.708772
18.395050	0.1	1.708670
18.396717	0.1	1.707091
18.398383	0.1	1.704209
18.400050	0.1	1.700660
18.401717	0.1	1.697382
18.403383	0.1	1.694746
18.405050	0.1	1.691948
18.406717	0.1	1.687300
18.408383	0.1	1.679836
18.410050	0.1	1.670867
18.411717	0.1	1.663174
18.413383	0.1	1.658890
18.415050	0.1	1.658360
18.416717	0.1	1.660511
18.418383	0.1	1.663626
18.420050	0.1	1.665922
18.421717	0.1	1.666783
18.423383	0.1	1.667757
18.425050	0.1	1.671216
18.426717	0.1	1.677591
18.428383	0.1	1.684343
18.430050	0.1	1.688483
18.431717	0.1	1.689387
18.433383	0.1	1.688413
18.435050	0.1	1.686821
18.436717	0.1	1.684744
18.438383	0.1	1.681750
18.440050	0.1	1.677759
18.441717	0.1	1.673456
18.443383	0.1	1.670085
18.445050	0.1	1.668739
18.446717	0.1	1.669708
18.448383	0.1	1.671808
18.450050	0.1	1.672748
18.451717	0.1	1.671356
18.453383	0.1	1.668907
18.455050	0.1	1.667589
18.456717	0.1	1.668436
18.458383	0.1	1.670797
18.460050	0.1	1.673154
18.461717	0.1	1.674183
18.463383	0.1	1.673060
18.465050	0.1	1.669391
18.466717	0.1	1.663817
18.468383	0.1	1.658001
18.470050	0.1	1.653749
18.471717	0.1	1.652418
18.473383	0.1	1.654336
18.475050	0.1	1.658513
18.476717	0.1	1.663351
18.478383	0.1	1.667063
18.480050	0.1	1.667836
18.481717	0.1	1.664907
18.483383	0.1	1.659361
18.485050	0.1	1.653428
18.486717	0.1	1.648958
18.488383	0.1	1.646508
18.490050	0.1	1.645894
18.491717	0.1	1.647305
18.493383	0.1	1.650956
18.495050	0.1	1.655594
18.496717	0.1	1.658918
18.498383	0.1	1.659798
18.500050	0.1	1.658951
18.501717	0.1	1.657363
18.503383	0.1	1.655202
18.505050	0.1	1.652660
18.506717	0.1	1.650765
18.508383	0.1	1.650313
18.510050	0.1	1.650359
18.511717	0.1	1.649163
18.513383	0.1	1.646471
18.515050	0.1	1.643389
18.516717	0.1	1.640683
18.518383	0.1	1.638308
18.520050	0.1	1.636040
18.521717	0.1	1.634019
18.523383	0.1	1.632776
18.525050	0.1	1.632744
18.526717	0.1	1.633954
18.528383	0.1	1.636432
18.530050	0.1	1.640683
18.531717	0.1	1.647095
18.533383	0.1	1.654727
18.535050	0.1	1.661512
18.536717	0.1	1.665875
18.538383	0.1	1.667934
18.540050	0.1	1.668986
18.541717	0.1	1.669484
18.543383	0.1	1.668287
18.545050	0.1	1.664897
18.546717	0.1	1.661154
18.548383	0.1	1.659547
18.550050	0.1	1.660907
18.551717	0.1	1.664641
18.553383	0.1	1.670290
18.555050	0.1	1.677452
18.556717	0.1	1.684497
18.558383	0.1	1.689042
18.560050	0.1	1.689880
18.561717	0.1	1.688246
18.563383	0.1	1.687100
18.565050	0.1	1.688008
18.566717	0.1	1.689699
18.568383	0.1	1.690602
18.570050	0.1	1.690653
18.571717	0.1	1.690532
18.573383	0.1	1.690648
18.575050	0.1	1.690839
18.576717	0.1	1.690914
18.578383	0.1	1.691277
18.580050	0.1	1.692395
18.581717	0.1	1.693829
18.583383	0.1	1.694420
18.585050	0.1	1.693387
18.586717	0.1	1.691352
18.588383	0.1	1.689987
18.590050	0.1	1.690048
18.591717	0.1	1.690686
18.593383	0.1	1.690746
18.595050	0.1	1.689875
18.596717	0.1	1.688492
18.598383	0.1	1.687137
18.600050	0.1	1.686285
18.601717	0.1	1.686313
18.603383	0.1	1.687254
18.605050	0.1	1.688953
18.606717	0.1	1.690821
18.608383	0.1	1.691463
18.610050	0.1	1.689782
18.611717	0.1	1.686132
18.613383	0.1	1.682336
18.615050	0.1	1.680562
18.616717	0.1	1.681708
18.618383	0.1	1.685400
18.620050	0.1	1.691091
18.621717	0.1	1.697792
18.623383	0.1	1.703911
18.625050	0.1	1.708772
18.626717	0.1	1.713568
18.628383	0.1	1.720549
18.630050	0.1	1.731236
18.631717	0.1	1.745387
18.633383	0.1	1.762048
18.635050	0.1	1.780554
18.636717	0.1	1.799655
18.638383	0.1	1.817625
18.640050	0.1	1.834235
18.641717	0.1	1.851353
18.643383	0.1	1.871279
18.645050	0.1	1.894846
18.646717	0.1	1.920620
18.648383	0.1	1.946371
18.650050	0.1	1.971447
18.651717	0.1	1.997100
18.653383	0.1	2.025045
18.655050	0.1	2.056393
18.656717	0.1	2.091266
18.658383	0.1	2.128677
18.660050	0.1	2.167318
18.661717	0.1	2.207081
18.663383	0.1	2.248930
18.665050	0.1	2.293168
18.666717	0.1	2.339152
18.668383	0.1	2.387310
18.670050	0.1	2.439492
18.671717	0.1	2.496918
18.673383	0.1	2.559144
18.675050	0.1	2.624858
18.676717	0.1	2.693189
18.678383	0.1	2.764501
18.680050	0.1	2.839784
18.681717	0.1	2.919259
18.683383	0.1	3.001909
18.685050	0.1	3.086603
18.686717	0.1	3.173095
18.688383	0.1	3.262088
18.690050	0.1	3.354684
18.691717	0.1	3.451789
18.693383	0.1	3.553852
18.695050	0.1	3.660894
18.696717	0.1	3.772653
18.698383	0.1	3.889040
18.700050	0.1	4.010713
18.701717	0.1	4.138495
18.703383	0.1	4.271637
18.705050	0.1	4.407759
18.706717	0.1	4.545595
18.708383	0.1	4.686955
18.710050	0.1	4.835022
18.711717	0.1	4.991479
18.713383	0.1	5.156179
18.715050	0.1	5.328357
18.716717	0.1	5.506920
18.718383	0.1	5.690875
18.720050	0.1	5.880264
18.721717	0.1	6.075646
18.723383	0.1	6.277161
18.725050	0.1	6.485069
18.726717	0.1	6.700181
18.728383	0.1	6.923075
18.730050	0.1	7.153139
18.731717	0.1	7.388871
18.733383	0.1	7.629525
18.735050	0.1	7.876568
18.736717	0.1	8.132756
18.738383	0.1	8.399910
18.740050	0.1	8.677887
18.741717	0.1	8.965023
18.743383	0.1	9.259447
18.745050	0.1	9.560604
18.746717	0.1	9.869747
18.748383	0.1	10.188888
18.750050	0.1	10.519023
18.751717	0.1	10.859817
18.753383	0.1	11.211280
18.755050	0.1	11.574579
18.756717	0.1	11.950792
18.758383	0.1	12.339856
18.760050	0.1	12.741080
18.761717	0.1	13.154382
18.763383	0.1	13.580695
18.765050	0.1	14.021392
18.766717	0.1	14.477680
18.768383	0.1	14.949734
18.770050	0.1	15.436611
18.771717	0.1	15.938082
18.773383	0.1	16.455585
18.775050	0.1	16.990318
18.776717	0.1	17.542141
18.778383	0.1	18.111337
18.780050	0.1	18.699393
18.781717	0.1	19.307034
18.783383	0.1	19.933288
18.785050	0.1	20.576804
18.786717	0.1	21.236944
18.788383	0.1	21.913741
18.790050	0.1	22.606906
18.791717	0.1	23.314930
18.793383	0.1	24.035973
18.795050	0.1	24.769655
18.796717	0.1	25.516925
18.798383	0.1	26.278324
18.800050	0.1	27.052602
18.801717	0.1	27.836794
18.803383	0.1	28.627734
18.805050	0.1	29.422971
18.806717	0.1	30.219890
18.808383	0.1	31.014974
18.810050	0.1	31.804000
18.811717	0.1	32.583191
18.813383	0.1	33.350992
18.815050	0.1	34.107650
18.816717	0.1	34.852019
18.818383	0.1	35.580322
18.820050	0.1	36.288211
18.821717	0.1	36.971606
18.823383	0.1	37.625763
18.825050	0.1	38.245735
18.826717	0.1	38.827681
18.828383	0.1	39.369604
18.830050	0.1	39.871074
18.831717	0.1	40.331706
18.833383	0.1	40.749833
18.835050	0.1	41.122614
18.836717	0.1	41.446709
18.838383	0.1	41.718832
18.840050	0.1	41.936324
18.841717	0.1	42.097746
18.843383	0.1	42.203069
18.845050	0.1	42.252885
18.846717	0.1	42.247260
18.848383	0.1	42.185211
18.850050	0.1	42.064991
18.851717	0.1	41.885483
18.853383	0.1	41.648159
18.855050	0.1	41.356748
18.856717	0.1	41.014589
18.858383	0.1	40.623625
18.860050	0.1	40.186248
18.861717	0.1	39.705844
18.863383	0.1	39.184736
18.865050	0.1	38.623349
18.866717	0.1	38.021826
18.868383	0.1	37.381817
18.870050	0.1	36.706328
18.871717	0.1	35.998453
18.873383	0.1	35.261195
18.875050	0.1	34.498051
18.876717	0.1	33.713086
18.878383	0.1	32.910625
18.880050	0.1	32.094391
18.881717	0.1	31.266846
18.883383	0.1	30.430038
18.885050	0.1	29.586446
18.886717	0.1	28.738552
18.888383	0.1	27.888673
18.890050	0.1	27.039424
18.891717	0.1	26.194016
18.893383	0.1	25.356021
18.895050	0.1	24.528853
18.896717	0.1	23.714714
18.898383	0.1	22.913585
18.900050	0.1	22.124113
18.901717	0.1	21.346328
18.903383	0.1	20.583114
18.905050	0.1	19.837860
18.906717	0.1	19.111647
18.908383	0.1	18.404317
18.910050	0.1	17.716596
18.911717	0.1	17.049378
18.913383	0.1	16.402453
18.915050	0.1	15.775086
18.916717	0.1	15.167072
18.918383	0.1	14.578844
18.920050	0.1	14.011147
18.921717	0.1	13.465271
18.923383	0.1	12.942851
18.925050	0.1	12.444202
18.926717	0.1	11.967733
18.928383	0.1	11.511371
18.930050	0.1	11.073463
18.931717	0.1	10.652891
18.933383	0.1	10.249312
18.935050	0.1	9.863013
18.936717	0.1	9.494415
18.938383	0.1	9.143921
18.940050	0.1	8.811895
18.941717	0.1	8.497643
18.943383	0.1	8.198796
18.945050	0.1	7.913103
18.946717	0.1	7.639988
18.948383	0.1	7.380010
18.950050	0.1	7.133530
18.951717	0.1	6.900202
18.953383	0.1	6.679473
18.955050	0.1	6.471109
18.956717	0.1	6.274781
18.958383	0.1	6.089597
18.960050	0.1	5.914420
18.961717	0.1	5.748328
18.963383	0.1	5.590022
18.965050	0.1	5.437643
18.966717	0.1	5.290210
18.968383	0.1	5.148696
18.970050	0.1	5.015275
18.971717	0.1	4.891618
18.973383	0.1	4.777638
18.975050	0.1	4.671174
18.976717	0.1	4.569138
18.978383	0.1	4.469585
18.980050	0.1	4.372643
18.981717	0.1	4.279604
18.983383	0.1	4.191329
18.985050	0.1	4.107631
18.986717	0.1	4.027844
18.988383	0.1	3.951346
18.990050	0.1	3.877799
18.991717	0.1	3.806986
18.993383	0.1	3.738836
18.995050	0.1	3.673364
18.996717	0.1	3.610100
18.998383	0.1	3.548623
19.000050	0.1	3.489582
19.001717	0.1	3.434191
19.003383	0.1	3.382619
19.005050	0.1	3.333087
19.006717	0.1	3.283559
19.008383	0.1	3.234274
19.010050	0.1	3.187237
19.011717	0.1	3.143391
19.013383	0.1	3.101835
19.015050	0.1	3.061397
19.016717	0.1	3.021969
19.018383	0.1	2.984130
19.020050	0.1	2.948064
19.021717	0.1	2.913503
19.023383	0.1	2.880562
19.025050	0.1	2.849963
19.026717	0.1	2.822476
19.028383	0.1	2.797856
19.030050	0.1	2.774587
19.031717	0.1	2.750908
19.033383	0.1	2.725669
19.035050	0.1	2.698586
19.036717	0.1	2.670451
19.038383	0.1	2.642809
19.040050	0.1	2.616807
19.041717	0.1	2.592360
19.043383	0.1	2.568592
19.045050	0.1	2.544969
19.046717	0.1	2.521924
19.048383	0.1	2.500257
19.050050	0.1	2.480596
19.051717	0.1	2.463572
19.053383	0.1	2.449225
19.055050	0.1	2.436433
19.056717	0.1	2.423977
19.058383	0.1	2.411050
19.060050	0.1	2.396684
19.061717	0.1	2.380405
19.063383	0.1	2.363077
19.065050	0.1	2.345773
19.066717	0.1	2.328623
19.068383	0.1	2.312022
19.070050	0.1	2.297424
19.071717	0.1	2.285354
19.073383	0.1	2.274313
19.075050	0.1	2.262858
19.076717	0.1	2.251058
19.078383	0.1	2.239426
19.080050	0.1	2.227970
19.081717	0.1	2.216394
19.083383	0.1	2.204422
19.085050	0.1	2.192087
19.086717	0.1	2.180110
19.088383	0.1	2.169623
19.090050	0.1	2.161185
19.091717	0.1	2.154224
19.093383	0.1	2.147462
19.095050	0.1	2.139439
19.096717	0.1	2.129292
19.098383	0.1	2.118247
19.100050	0.1	2.109455
19.101717	0.1	2.104822
19.103383	0.1	2.102852
19.105050	0.1	2.100915
19.106717	0.1	2.098135
19.108383	0.1	2.095136
19.110050	0.1	2.092551
19.111717	0.1	2.090619
19.113383	0.1	2.089567
19.115050	0.1	2.089799
19.116717	0.1	2.091192
19.118383	0.1	2.092766
19.120050	0.1	2.093264
19.121717	0.1	2.091518
19.123383	0.1	2.086982
19.125050	0.1	2.080468
19.126717	0.1	2.074018
19.128383	0.1	2.069948
19.130050	0.1	2.069236
19.131717	0.1	2.070703
19.133383	0.1	2.072421
19.135050	0.1	2.073413
19.136717	0.1	2.073380
19.138383	0.1	2.072216
19.140050	0.1	2.070526
19.141717	0.1	2.069226
19.143383	0.1	2.068393
19.145050	0.1	2.067573
19.146717	0.1	2.066814
19.148383	0.1	2.066744
19.150050	0.1	2.068179
19.151717	0.1	2.071643
19.153383	0.1	2.076793
19.155050	0.1	2.082391
19.156717	0.1	2.086810
19.158383	0.1	2.089147
19.160050	0.1	2.090102
19.161717	0.1	2.090698
19.163383	0.1	2.090442
19.165050	0.1	2.088556
19.166717	0.1	2.085748
19.168383	0.1	2.083331
19.170050	0.1	2.081385
19.171717	0.1	2.078391
19.173383	0.1	2.072835
19.175050	0.1	2.064547
19.176717	0.1	2.054404
19.178383	0.1	2.043708
19.180050	0.1	2.033636
19.181717	0.1	2.024779
19.183383	0.1	2.016593
19.185050	0.1	2.007321
19.186717	0.1	1.995564
19.188383	0.1	1.981896
19.190050	0.1	1.968099
19.191717	0.1	1.955233
19.193383	0.1	1.943251
19.195050	0.1	1.931782
19.196717	0.1	1.919987
19.198383	0.1	1.906804
19.200050	0.1	1.892801
19.201717	0.1	1.879814
19.203383	0.1	1.868047
19.205050	0.1	1.855190
19.206717	0.1	1.838659
19.208383	0.1	1.818328
19.210050	0.1	1.796870
19.211717	0.1	1.777885
19.213383	0.1	1.763427
19.215050	0.1	1.752288
19.216717	0.1	1.740931
19.218383	0.1	1.726961
19.220050	0.1	1.710565
19.221717	0.1	1.692991
19.223383	0.1	1.675356
19.225050	0.1	1.658360
19.226717	0.1	1.642401
19.228383	0.1	1.627724
19.230050	0.1	1.614275
19.231717	0.1	1.601726
19.233383	0.1	1.589563
19.235050	0.1	1.577102
19.236717	0.1	1.564296
19.238383	0.1	1.551835
19.240050	0.1	1.540114
19.241717	0.1	1.529022
19.243383	0.1	1.518335
19.245050	0.1	1.508091
19.246717	0.1	1.499010
19.248383	0.1	1.491574
19.250050	0.1	1.485194
19.251717	0.1	1.478968
19.253383	0.1	1.472197
19.255050	0.1	1.464062
19.256717	0.1	1.453869
19.258383	0.1	1.441552
19.260050	0.1	1.427941
19.261717	0.1	1.415000
19.263383	0.1	1.405161
19.265050	0.1	1.399140
19.266717	0.1	1.395112
19.268383	0.1	1.390539
19.270050	0.1	1.383624
19.271717	0.1	1.373878
19.273383	0.1	1.362641
19.275050	0.1	1.352178
19.276717	0.1	1.343661
19.278383	0.1	1.336327
19.280050	0.1	1.328960
19.281717	0.1	1.321826
19.283383	0.1	1.316629
19.285050	0.1	1.314878
19.286717	0.1	1.316443
19.288383	0.1	1.319023
19.290050	0.1	1.319428
19.291717	0.1	1.316154
19.293383	0.1	1.310352
19.295050	0.1	1.304476
19.296717	0.1	1.299968
19.298383	0.1	1.296410
19.300050	0.1	1.292638
19.301717	0.1	1.288010
19.303383	0.1	1.283046
19.305050	0.1	1.279283
19.306717	0.1	1.277900
19.308383	0.1	1.278589
19.310050	0.1	1.279786
19.311717	0.1	1.279525
19.313383	0.1	1.276885
19.315050	0.1	1.272685
19.316717	0.1	1.267940
19.318383	0.1	1.262533
19.320050	0.1	1.255926
19.321717	0.1	1.248401
19.323383	0.1	1.241486
19.325050	0.1	1.236857
19.326717	0.1	1.234598
19.328383	0.1	1.233439
19.330050	0.1	1.232903
19.331717	0.1	1.233872
19.333383	0.1	1.236186
19.335050	0.1	1.237933
19.336717	0.1	1.237942
19.338383	0.1	1.236922
19.340050	0.1	1.235958
19.341717	0.1	1.235181
19.343383	0.1	1.233565
19.345050	0.1	1.229998
19.346717	0.1	1.225420
19.348383	0.1	1.222691
19.350050	0.1	1.222952
19.351717	0.1	1.224042
19.353383	0.1	1.222878
19.355050	0.1	1.218095
19.356717	0.1	1.211208
19.358383	0.1	1.205532
19.360050	0.1	1.203190
19.361717	0.1	1.203441
19.363383	0.1	1.204018
19.365050	0.1	1.203408
19.366717	0.1	1.201406
19.368383	0.1	1.198291
19.370050	0.1	1.195017
19.371717	0.1	1.193676
19.373383	0.1	1.195678
19.375050	0.1	1.199986
19.376717	0.1	1.204466
19.378383	0.1	1.207707
19.380050	0.1	1.208847
19.381717	0.1	1.207488
19.383383	0.1	1.204577
19.385050	0.1	1.202137
19.386717	0.1	1.202044
19.388383	0.1	1.205541
19.390050	0.1	1.212400
19.391717	0.1	1.220563
19.393383	0.1	1.227688
19.395050	0.1	1.232801
19.396717	0.1	1.236093
19.398383	0.1	1.237947
19.400050	0.1	1.238771
19.401717	0.1	1.239511
19.403383	0.1	1.241183
19.405050	0.1	1.243721
19.406717	0.1	1.246152
19.408383	0.1	1.247744
19.410050	0.1	1.248699
19.411717	0.1	1.250142
19.413383	0.1	1.253146
19.415050	0.1	1.257756
19.416717	0.1	1.263376
19.418383	0.1	1.269742
19.420050	0.1	1.276447
19.421717	0.1	1.281793
19.423383	0.1	1.284340
19.425050	0.1	1.285877
19.426717	0.1	1.290399
19.428383	0.1	1.299921
19.430050	0.1	1.312816
19.431717	0.1	1.325859
19.433383	0.1	1.336751
19.435050	0.1	1.345058
19.436717	0.1	1.351363
19.438383	0.1	1.356201
19.440050	0.1	1.360183
19.441717	0.1	1.364346
19.443383	0.1	1.369365
19.445050	0.1	1.374884
19.446717	0.1	1.380299
19.448383	0.1	1.385855
19.450050	0.1	1.392551
19.451717	0.1	1.401254
19.453383	0.1	1.412039
19.455050	0.1	1.424314
19.456717	0.1	1.437329
19.458383	0.1	1.449948
19.460050	0.1	1.460402
19.461717	0.1	1.466852
19.463383	0.1	1.468603
19.465050	0.1	1.467150
19.466717	0.1	1.465897
19.468383	0.1	1.467643
19.470050	0.1	1.472631
19.471717	0.1	1.479844
19.473383	0.1	1.488635
19.475050	0.1	1.498275
19.476717	0.1	1.507225
19.478383	0.1	1.513972
19.480050	0.1	1.518414
19.481717	0.1	1.521590
19.483383	0.1	1.524054
19.485050	0.1	1.525450
19.486717	0.1	1.525278
19.488383	0.1	1.523509
19.490050	0.1	1.520617
19.491717	0.1	1.517250
19.493383	0.1	1.514037
19.495050	0.1	1.511495
19.496717	0.1	1.509660
19.498383	0.1	1.507439
19.500050	0.1	1.502484
19.501717	0.1	1.492640
19.503383	0.1	1.478181
19.505050	0.1	1.461897
19.506717	0.1	1.446716
19.508383	0.1	1.434051
19.510050	0.1	1.424053
19.511717	0.1	1.416197
19.513383	0.1	1.409883
19.515050	0.1	1.405021
19.516717	0.1	1.401198
19.518383	0.1	1.396723
19.520050	0.1	1.389803
19.521717	0.1	1.379857
19.523383	0.1	1.366944
19.525050	0.1	1.351079
19.526717	0.1	1.332993
19.528383	0.1	1.314669
19.530050	0.1	1.298222
19.531717	0.1	1.283945
19.533383	0.1	1.270189
19.535050	0.1	1.255628
19.536717	0.1	1.240456
19.538383	0.1	1.225295
19.540050	0.1	1.211083
19.541717	0.1	1.199380
19.543383	0.1	1.191027
19.545050	0.1	1.185345
19.546717	0.1	1.181066
19.548383	0.1	1.177127
19.550050	0.1	1.172391
19.551717	0.1	1.165513
19.553383	0.1	1.155743
19.555050	0.1	1.143999
19.556717	0.1	1.132721
19.558383	0.1	1.124344
19.560050	0.1	1.119883
19.561717	0.1	1.118700
19.563383	0.1	1.119273
19.565050	0.1	1.120376
19.566717	0.1	1.121331
19.568383	0.1	1.121908
19.570050	0.1	1.122579
19.571717	0.1	1.123985
19.573383	0.1	1.126020
19.575050	0.1	1.127888
19.576717	0.1	1.128921
19.578383	0.1	1.129345
19.580050	0.1	1.130006
19.581717	0.1	1.131329
19.583383	0.1	1.133084
19.585050	0.1	1.134793
19.586717	0.1	1.135818
19.588383	0.1	1.135650
19.590050	0.1	1.134248
19.591717	0.1	1.131762
19.593383	0.1	1.128241
19.595050	0.1	1.124335
19.596717	0.1	1.122016
19.598383	0.1	1.122984
19.600050	0.1	1.126169
19.601717	0.1	1.128600
19.603383	0.1	1.128879
19.605050	0.1	1.128758
19.606717	0.1	1.130933
19.608383	0.1	1.135739
19.610050	0.1	1.140842
19.611717	0.1	1.143818
19.613383	0.1	1.143524
19.615050	0.1	1.139846
19.616717	0.1	1.134011
19.618383	0.1	1.128237
19.620050	0.1	1.123971
19.621717	0.1	1.120879
19.623383	0.1	1.117452
19.625050	0.1	1.112125
19.626717	0.1	1.104036
19.628383	0.1	1.093550
19.630050	0.1	1.082248
19.631717	0.1	1.072129
19.633383	0.1	1.064348
19.635050	0.1	1.058960
19.636717	0.1	1.055687
19.638383	0.1	1.053703
19.640050	0.1	1.051426
19.641717	0.1	1.047920
19.643383	0.1	1.043673
19.645050	0.1	1.039584
19.646717	0.1	1.035756
19.648383	0.1	1.031235
19.650050	0.1	1.024762
19.651717	0.1	1.016199
19.653383	0.1	1.006890
19.655050	0.1	0.998592
19.656717	0.1	0.992273
19.658383	0.1	0.987900
19.660050	0.1	0.984720
19.661717	0.1	0.981628
19.663383	0.1	0.977651
19.665050	0.1	0.972198
19.666717	0.1	0.964943
19.668383	0.1	0.955858
19.670050	0.1	0.945460
19.671717	0.1	0.935043
19.673383	0.1	0.926261
19.675050	0.1	0.919895
19.676717	0.1	0.915043
19.678383	0.1	0.910456
19.680050	0.1	0.906410
19.681717	0.1	0.904119
19.683383	0.1	0.903886
19.685050	0.1	0.904845
19.686717	0.1	0.906028
19.688383	0.1	0.906964
19.690050	0.1	0.907360
19.691717	0.1	0.906843
19.693383	0.1	0.905441
19.695050	0.1	0.903956
19.696717	0.1	0.903476
19.698383	0.1	0.904365
19.700050	0.1	0.906354
19.701717	0.1	0.909087
19.703383	0.1	0.911751
19.705050	0.1	0.913241
19.706717	0.1	0.913073
19.708383	0.1	0.911443
19.710050	0.1	0.908761
19.711717	0.1	0.905981
19.713383	0.1	0.904254
19.715050	0.1	0.903644
19.716717	0.1	0.903108
19.718383	0.1	0.901567
19.720050	0.1	0.898372
19.721717	0.1	0.893800
19.723383	0.1	0.889474
19.725050	0.1	0.887509
19.726717	0.1	0.889217
19.728383	0.1	0.894419
19.730050	0.1	0.901497
19.731717	0.1	0.908352
19.733383	0.1	0.914210
19.735050	0.1	0.919844
19.736717	0.1	0.925711
19.738383	0.1	0.931150
19.740050	0.1	0.935770
19.741717	0.1	0.940193
19.743383	0.1	0.945074
19.745050	0.1	0.950103
19.746717	0.1	0.954513
19.748383	0.1	0.957549
19.750050	0.1	0.958252
19.751717	0.1	0.956147
19.753383	0.1	0.951951
19.755050	0.1	0.947104
19.756717	0.1	0.943658
19.758383	0.1	0.944212
19.760050	0.1	0.950107
19.761717	0.1	0.959728
19.763383	0.1	0.969353
19.765050	0.1	0.975961
19.766717	0.1	0.979081
19.768383	0.1	0.980087
19.770050	0.1	0.980566
19.771717	0.1	0.981712
19.773383	0.1	0.984077
19.775050	0.1	0.987304
19.776717	0.1	0.990774
19.778383	0.1	0.993959
19.780050	0.1	0.995831
19.781717	0.1	0.995374
19.783383	0.1	0.993288
19.785050	0.1	0.991272
19.786717	0.1	0.989921
19.788383	0.1	0.988971
19.790050	0.1	0.988524
19.791717	0.1	0.988604
19.793383	0.1	0.988129
19.795050	0.1	0.985484
19.796717	0.1	0.980366
19.798383	0.1	0.974233
19.800050	0.1	0.968315
19.801717	0.1	0.962536
19.803383	0.1	0.956445
19.805050	0.1	0.949893
19.806717	0.1	0.943351
19.808383	0.1	0.937823
19.810050	0.1	0.933614
19.811717	0.1	0.929842
19.813383	0.1	0.925492
19.815050	0.1	0.920487
19.816717	0.1	0.915388
19.818383	0.1	0.910028
19.820050	0.1	0.903080
19.821717	0.1	0.894023
19.823383	0.1	0.884128
19.825050	0.1	0.875150
19.826717	0.1	0.868253
19.828383	0.1	0.863648
19.830050	0.1	0.860542
19.831717	0.1	0.858055
19.833383	0.1	0.855913
19.835050	0.1	0.853785
19.836717	0.1	0.850698
19.838383	0.1	0.846060
19.840050	0.1	0.840551
19.841717	0.1	0.834912
19.843383	0.1	0.828858
19.845050	0.1	0.821953
19.846717	0.1	0.814269
19.848383	0.1	0.806474
19.850050	0.1	0.799927
19.851717	0.1	0.795759
19.853383	0.1	0.794069
19.855050	0.1	0.794539
19.856717	0.1	0.796523
19.858383	0.1	0.798800
19.860050	0.1	0.800202
19.861717	0.1	0.800188
19.863383	0.1	0.799070
19.865050	0.1	0.797785
19.866717	0.1	0.797403
19.868383	0.1	0.798646
19.870050	0.1	0.801352
19.871717	0.1	0.804602
19.873383	0.1	0.807443
19.875050	0.1	0.809240
19.876717	0.1	0.809957
19.878383	0.1	0.810246
19.880050	0.1	0.810879
19.881717	0.1	0.811978
19.883383	0.1	0.813091
19.885050	0.1	0.814395
19.886717	0.1	0.817003
19.888383	0.1	0.821450
19.890050	0.1	0.827042
19.891717	0.1	0.832779
19.893383	0.1	0.837878
19.895050	0.1	0.841524
19.896717	0.1	0.842870
19.898383	0.1	0.841250
19.900050	0.1	0.836616
19.901717	0.1	0.830102
19.903383	0.1	0.823801
19.905050	0.1	0.819350
19.906717	0.1	0.817333
19.908383	0.1	0.817757
19.910050	0.1	0.820127
19.911717	0.1	0.823848
19.913383	0.1	0.829017
19.915050	0.1	0.835732
19.916717	0.1	0.842577
19.918383	0.1	0.846833
19.920050	0.1	0.846521
19.921717	0.1	0.842339
19.923383	0.1	0.837254
19.925050	0.1	0.833618
19.926717	0.1	0.831285
19.928383	0.1	0.828831
19.930050	0.1	0.825785
19.931717	0.1	0.823084
19.933383	0.1	0.822064
19.935050	0.1	0.823345
19.936717	0.1	0.826032
19.938383	0.1	0.828272
19.940050	0.1	0.828947
19.941717	0.1	0.828141
19.943383	0.1	0.826586
19.945050	0.1	0.825413
19.946717	0.1	0.825725
19.948383	0.1	0.827527
19.950050	0.1	0.829496
19.951717	0.1	0.830037
19.953383	0.1	0.828188
19.955050	0.1	0.824071
19.956717	0.1	0.819108
19.958383	0.1	0.814945
19.960050	0.1	0.811880
19.961717	0.1	0.809068
19.963383	0.1	0.806409
19.965050	0.1	0.804882
19.966717	0.1	0.805119
19.968383	0.1	0.806944
19.970050	0.1	0.809920
19.971717	0.1	0.813506
19.973383	0.1	0.817254
19.975050	0.1	0.820728
19.976717	0.1	0.822758
19.978383	0.1	0.821832
19.980050	0.1	0.817520
19.981717	0.1	0.810954
19.983383	0.1	0.804039
19.985050	0.1	0.798302
19.986717	0.1	0.794190
19.988383	0.1	0.791177
19.990050	0.1	0.788486
19.991717	0.1	0.785766
19.993383	0.1	0.783270
19.995050	0.1	0.781454
19.996717	0.1	0.780392
19.998383	0.1	0.779564
20.000050	0.1	0.778087
20.001717	0.1	0.775657
20.003383	0.1	0.772807
20.005050	0.1	0.769859
20.006717	0.1	0.766688
20.008383	0.1	0.763605
20.010050	0.1	0.761221
20.011717	0.1	0.759852
20.013383	0.1	0.759354
20.015050	0.1	0.759391
20.016717	0.1	0.760150
20.018383	0.1	0.762069
20.020050	0.1	0.764411
20.021717	0.1	0.765249
20.023383	0.1	0.763601
20.025050	0.1	0.760718
20.026717	0.1	0.758446
20.028383	0.1	0.757230
20.030050	0.1	0.756509
20.031717	0.1	0.755754
20.033383	0.1	0.754325
20.035050	0.1	0.751046
20.036717	0.1	0.745202
20.038383	0.1	0.737989
20.040050	0.1	0.732099
20.041717	0.1	0.729715
20.043383	0.1	0.731046
20.045050	0.1	0.734529
20.046717	0.1	0.738068
20.048383	0.1	0.740429
20.050050	0.1	0.741235
20.051717	0.1	0.740057
20.053383	0.1	0.737007
20.055050	0.1	0.733733
20.056717	0.1	0.732201
20.058383	0.1	0.732793
20.060050	0.1	0.734371
20.061717	0.1	0.735805
20.063383	0.1	0.737063
20.065050	0.1	0.738711
20.066717	0.1	0.740620
20.068383	0.1	0.742069
20.070050	0.1	0.742711
20.071717	0.1	0.742655
20.073383	0.1	0.742679
20.075050	0.1	0.744611
20.076717	0.1	0.749808
20.078383	0.1	0.757412
20.080050	0.1	0.765440
20.081717	0.1	0.772751
20.083383	0.1	0.779056
20.085050	0.1	0.784113
20.086717	0.1	0.787433
20.088383	0.1	0.788728
20.090050	0.1	0.788379
20.091717	0.1	0.786781
20.093383	0.1	0.784518
20.095050	0.1	0.783070
20.096717	0.1	0.783755
20.098383	0.1	0.786646
20.100050	0.1	0.791396
20.101717	0.1	0.797790
20.103383	0.1	0.805319
20.105050	0.1	0.813245
20.106717	0.1	0.821184
20.108383	0.1	0.829059
20.110050	0.1	0.836616
20.111717	0.1	0.843578
20.113383	0.1	0.849850
20.115050	0.1	0.855410
20.116717	0.1	0.860598
20.118383	0.1	0.865837
20.120050	0.1	0.870940
20.121717	0.1	0.875769
20.123383	0.1	0.880775
20.125050	0.1	0.886531
20.126717	0.1	0.893832
20.128383	0.1	0.903900
20.130050	0.1	0.917302
20.131717	0.1	0.933427
20.133383	0.1	0.950783
20.135050	0.1	0.966783
20.136717	0.1	0.978578
20.138383	0.1	0.985716
20.140050	0.1	0.991034
20.141717	0.1	0.998364
20.143383	0.1	1.009949
20.145050	0.1	1.025405
20.146717	0.1	1.042420
20.148383	0.1	1.058769
20.150050	0.1	1.073820
20.151717	0.1	1.088348
20.153383	0.1	1.103771
20.155050	0.1	1.121690
20.156717	0.1	1.143189
20.158383	0.1	1.167688
20.160050	0.1	1.192959
20.161717	0.1	1.216726
20.163383	0.1	1.237970
20.165050	0.1	1.256685
20.166717	0.1	1.273407
20.168383	0.1	1.289593
20.170050	0.1	1.307842
20.171717	0.1	1.330590
20.173383	0.1	1.358273
20.175050	0.1	1.388961
20.176717	0.1	1.419634
20.178383	0.1	1.448081
20.180050	0.1	1.473455
20.181717	0.1	1.495867
20.183383	0.1	1.516822
20.185050	0.1	1.539299
20.186717	0.1	1.565814
20.188383	0.1	1.596678
20.190050	0.1	1.630560
20.191717	0.1	1.665791
20.193383	0.1	1.700930
20.195050	0.1	1.734812
20.196717	0.1	1.766421
20.198383	0.1	1.795054
20.200050	0.1	1.820885
20.201717	0.1	1.845127
20.203383	0.1	1.869686
20.205050	0.1	1.896229
20.206717	0.1	1.924653
20.208383	0.1	1.953128
20.210050	0.1	1.979531
20.211717	0.1	2.002562
20.213383	0.1	2.022269
20.215050	0.1	2.039331
20.216717	0.1	2.053389
20.218383	0.1	2.063001
20.220050	0.1	2.067671
20.221717	0.1	2.068933
20.223383	0.1	2.069017
20.225050	0.1	2.068980
20.226717	0.1	2.068738
20.228383	0.1	2.068086
20.230050	0.1	2.066572
20.231717	0.1	2.062586
20.233383	0.1	2.053855
20.235050	0.1	2.039345
20.236717	0.1	2.020230
20.238383	0.1	1.998702
20.240050	0.1	1.976239
20.241717	0.1	1.953188
20.243383	0.1	1.929346
20.245050	0.1	1.904145
20.246717	0.1	1.876797
20.248383	0.1	1.847330
20.250050	0.1	1.817266
20.251717	0.1	1.787990
20.253383	0.1	1.759129
20.255050	0.1	1.729075
20.256717	0.1	1.696325
20.258383	0.1	1.660413
20.260050	0.1	1.622662
20.261717	0.1	1.585023
20.263383	0.1	1.547686
20.265050	0.1	1.509492
20.266717	0.1	1.470903
20.268383	0.1	1.434530
20.270050	0.1	1.402218
20.271717	0.1	1.372839
20.273383	0.1	1.343400
20.275050	0.1	1.311973
20.276717	0.1	1.279344
20.278383	0.1	1.247544
20.280050	0.1	1.217220
20.281717	0.1	1.187469
20.283383	0.1	1.158291
20.285050	0.1	1.132065
20.286717	0.1	1.111845
20.288383	0.1	1.098211
20.290050	0.1	1.088562
20.291717	0.1	1.079310
20.293383	0.1	1.068162
20.295050	0.1	1.054872
20.296717	0.1	1.040888
20.298383	0.1	1.027943
20.300050	0.1	1.016497
20.301717	0.1	1.005945
20.303383	0.1	0.996036
20.305050	0.1	0.986685
20.306717	0.1	0.977148
20.308383	0.1	0.966745
20.310050	0.1	0.955961
20.311717	0.1	0.945716
20.313383	0.1	0.936068
20.315050	0.1	0.927006
20.316717	0.1	0.919909
20.318383	0.1	0.916277
20.320050	0.1	0.916063
20.321717	0.1	0.918168
20.323383	0.1	0.921264
20.325050	0.1	0.924501
20.326717	0.1	0.927923
20.328383	0.1	0.931839
20.330050	0.1	0.936254
20.331717	0.1	0.940710
20.333383	0.1	0.943933
20.335050	0.1	0.944450
20.336717	0.1	0.941833
20.338383	0.1	0.936990
20.340050	0.1	0.931928
20.341717	0.1	0.928934
20.343383	0.1	0.929548
20.345050	0.1	0.934042
20.346717	0.1	0.941171
20.348383	0.1	0.948869
20.350050	0.1	0.955882
20.351717	0.1	0.961917
20.353383	0.1	0.966839
20.355050	0.1	0.971085
20.356717	0.1	0.976091
20.358383	0.1	0.983076
20.360050	0.1	0.991593
20.361717	0.1	0.999924
20.363383	0.1	1.006247
20.365050	0.1	1.009554
20.366717	0.1	1.010429
20.368383	0.1	1.010960
20.370050	0.1	1.014033
20.371717	0.1	1.021768
20.373383	0.1	1.033349
20.375050	0.1	1.045084
20.376717	0.1	1.053689
20.378383	0.1	1.059049
20.380050	0.1	1.063417
20.381717	0.1	1.068842
20.383383	0.1	1.075706
20.385050	0.1	1.082970
20.386717	0.1	1.089512
20.388383	0.1	1.095263
20.390050	0.1	1.101089
20.391717	0.1	1.107682
20.393383	0.1	1.114747
20.395050	0.1	1.121038
20.396717	0.1	1.125368
20.398383	0.1	1.127780
20.400050	0.1	1.129555
20.401717	0.1	1.131976
20.403383	0.1	1.134980
20.405050	0.1	1.137331
20.406717	0.1	1.138491
20.408383	0.1	1.139203
20.410050	0.1	1.140605
20.411717	0.1	1.143776
20.413383	0.1	1.148945
20.415050	0.1	1.154607
20.416717	0.1	1.158402
20.418383	0.1	1.159399
20.420050	0.1	1.158728
20.421717	0.1	1.157615
20.423383	0.1	1.155906
20.425050	0.1	1.153080
20.426717	0.1	1.149476
20.428383	0.1	1.145862
20.430050	0.1	1.142588
20.431717	0.1	1.139557
20.433383	0.1	1.136041
20.435050	0.1	1.131031
20.436717	0.1	1.124600
20.438383	0.1	1.118192
20.440050	0.1	1.112870
20.441717	0.1	1.108409
20.443383	0.1	1.103752
20.445050	0.1	1.097759
20.446717	0.1	1.090472
20.448383	0.1	1.083403
20.450050	0.1	1.077917
20.451717	0.1	1.073773
20.453383	0.1	1.069373
20.455050	0.1	1.063105
20.456717	0.1	1.055039
20.458383	0.1	1.047142
20.460050	0.1	1.040874
20.461717	0.1	1.035389
20.463383	0.1	1.029139
20.465050	0.1	1.022117
20.466717	0.1	1.015207
20.468383	0.1	1.008739
20.470050	0.1	1.002741
20.471717	0.1	0.997763
20.473383	0.1	0.994178
20.475050	0.1	0.991076
20.476717	0.1	0.987104
20.478383	0.1	0.981707
20.480050	0.1	0.975290
20.481717	0.1	0.969190
20.483383	0.1	0.965018
20.485050	0.1	0.963397
20.486717	0.1	0.963463
20.488383	0.1	0.963942
20.490050	0.1	0.964007
20.491717	0.1	0.962797
20.493383	0.1	0.959327
20.495050	0.1	0.953670
20.496717	0.1	0.947560
20.498383	0.1	0.943104
20.500050	0.1	0.940934
20.501717	0.1	0.939919
20.503383	0.1	0.938498
20.505050	0.1	0.935942
20.506717	0.1	0.932808
20.508383	0.1	0.930661
20.510050	0.1	0.930829
20.511717	0.1	0.933125
20.513383	0.1	0.935905
20.515050	0.1	0.937944
20.516717	0.1	0.939667
20.518383	0.1	0.942014
20.520050	0.1	0.944920
20.521717	0.1	0.947565
20.523383	0.1	0.949218
20.525050	0.1	0.949125
20.526717	0.1	0.946973
20.528383	0.1	0.943937
20.530050	0.1	0.941753
20.531717	0.1	0.941390
20.533383	0.1	0.943369
20.535050	0.1	0.947830
20.536717	0.1	0.954280
20.538383	0.1	0.961460
20.540050	0.1	0.967449
20.541717	0.1	0.971192
20.543383	0.1	0.973186
20.545050	0.1	0.974284
20.546717	0.1	0.975295
20.548383	0.1	0.977162
20.550050	0.1	0.980571
20.551717	0.1	0.985730
20.553383	0.1	0.992198
20.555050	0.1	0.998890
20.556717	0.1	1.004995
20.558383	0.1	1.010313
20.560050	0.1	1.015044
20.561717	0.1	1.019384
20.563383	0.1	1.023072
20.565050	0.1	1.026257
20.566717	0.1	1.029894
20.568383	0.1	1.034313
20.570050	0.1	1.039016
20.571717	0.1	1.043696
20.573383	0.1	1.048115
20.575050	0.1	1.052017
20.576717	0.1	1.055864
20.578383	0.1	1.060544
20.580050	0.1	1.066513
20.581717	0.1	1.073848
20.583383	0.1	1.082271
20.585050	0.1	1.090933
20.586717	0.1	1.099030
20.588383	0.1	1.106411
20.590050	0.1	1.113168
20.591717	0.1	1.119063
20.593383	0.1	1.123971
20.595050	0.1	1.128414
20.596717	0.1	1.133038
20.598383	0.1	1.137652
20.600050	0.1	1.141573
20.601717	0.1	1.144898
20.603383	0.1	1.148344
20.605050	0.1	1.152363
20.606717	0.1	1.157327
20.608383	0.1	1.163874
20.610050	0.1	1.171986
20.611717	0.1	1.179911
20.613383	0.1	1.185471
20.615050	0.1	1.188540
20.616717	0.1	1.190859
20.618383	0.1	1.193848
20.620050	0.1	1.197970
20.621717	0.1	1.203385
20.623383	0.1	1.210100
20.625050	0.1	1.217816
20.626717	0.1	1.226272
20.628383	0.1	1.235725
20.630050	0.1	1.246543
20.631717	0.1	1.258436
20.633383	0.1	1.270156
20.635050	0.1	1.280084
20.636717	0.1	1.287456
20.638383	0.1	1.292853
20.640050	0.1	1.297928
20.641717	0.1	1.305286
20.643383	0.1	1.317170
20.645050	0.1	1.333416
20.646717	0.1	1.351512
20.648383	0.1	1.368728
20.650050	0.1	1.383778
20.651717	0.1	1.397240
20.653383	0.1	1.410735
20.655050	0.1	1.425315
20.656717	0.1	1.440886
20.658383	0.1	1.456910
20.660050	0.1	1.473520
20.661717	0.1	1.491774
20.663383	0.1	1.512286
20.665050	0.1	1.534363
20.666717	0.1	1.557339
20.668383	0.1	1.581400
20.670050	0.1	1.606578
20.671717	0.1	1.632418
20.673383	0.1	1.659007
20.675050	0.1	1.687221
20.676717	0.1	1.717131
20.678383	0.1	1.746845
20.680050	0.1	1.774295
20.681717	0.1	1.799897
20.683383	0.1	1.826528
20.685050	0.1	1.856782
20.686717	0.1	1.890869
20.688383	0.1	1.927181
20.690050	0.1	1.963680
20.691717	0.1	1.998809
20.693383	0.1	2.032770
20.695050	0.1	2.067294
20.696717	0.1	2.103425
20.698383	0.1	2.140570
20.700050	0.1	2.178140
20.701717	0.1	2.217274
20.703383	0.1	2.260087
20.705050	0.1	2.307263
20.706717	0.1	2.357536
20.708383	0.1	2.409336
20.710050	0.1	2.461551
20.711717	0.1	2.513449
20.713383	0.1	2.565030
20.715050	0.1	2.616574
20.716717	0.1	2.667983
20.718383	0.1	2.719024
20.720050	0.1	2.770019
20.721717	0.1	2.822443
20.723383	0.1	2.878131
20.725050	0.1	2.937349
20.726717	0.1	2.998449
20.728383	0.1	3.059171
20.730050	0.1	3.117486
20.731717	0.1	3.172243
20.733383	0.1	3.224108
20.735050	0.1	3.275867
20.736717	0.1	3.330666
20.738383	0.1	3.388766
20.740050	0.1	3.447128
20.741717	0.1	3.502616
20.743383	0.1	3.554453
20.745050	0.1	3.603320
20.746717	0.1	3.649322
20.748383	0.1	3.691623
20.750050	0.1	3.729542
20.751717	0.1	3.763586
20.753383	0.1	3.795642
20.755050	0.1	3.827745
20.756717	0.1	3.860397
20.758383	0.1	3.892747
20.760050	0.1	3.924095
20.761717	0.1	3.954032
20.763383	0.1	3.981302
20.765050	0.1	4.003774
20.766717	0.1	4.020189
20.768383	0.1	4.031188
20.770050	0.1	4.037973
20.771717	0.1	4.041172
20.773383	0.1	4.041488
20.775050	0.1	4.039467
20.776717	0.1	4.034569
20.778383	0.1	4.026149
20.780050	0.1	4.015230
20.781717	0.1	4.004217
20.783383	0.1	3.994107
20.785050	0.1	3.982387
20.786717	0.1	3.965059
20.788383	0.1	3.940817
20.790050	0.1	3.911792
20.791717	0.1	3.881441
20.793383	0.1	3.853124
20.795050	0.1	3.829226
20.796717	0.1	3.810083
20.798383	0.1	3.794124
20.800050	0.1	3.779177
20.801717	0.1	3.763624
20.803383	0.1	3.746771
20.805050	0.1	3.728680
20.806717	0.1	3.710124
20.808383	0.1	3.692689
20.810050	0.1	3.677947
20.811717	0.1	3.666752
20.813383	0.1	3.659409
20.815050	0.1	3.655395
20.816717	0.1	3.653164
20.818383	0.1	3.651478
20.820050	0.1	3.650845
20.821717	0.1	3.652703
20.823383	0.1	3.657341
20.825050	0.1	3.663986
20.826717	0.1	3.672559
20.828383	0.1	3.683511
20.830050	0.1	3.696796
20.831717	0.1	3.712168
20.833383	0.1	3.729006
20.835050	0.1	3.745458
20.836717	0.1	3.758981
20.838383	0.1	3.767805
20.840050	0.1	3.772010
20.841717	0.1	3.773496
20.843383	0.1	3.774497
20.845050	0.1	3.776336
20.846717	0.1	3.779465
20.848383	0.1	3.783857
20.850050	0.1	3.788886
20.851717	0.1	3.793212
20.853383	0.1	3.795181
20.855050	0.1	3.793780
20.856717	0.1	3.788928
20.858383	0.1	3.780853
20.860050	0.1	3.769612
20.861717	0.1	3.754962
20.863383	0.1	3.736555
20.865050	0.1	3.714715
20.866717	0.1	3.691060
20.868383	0.1	3.667702
20.870050	0.1	3.645713
20.871717	0.1	3.624409
20.873383	0.1	3.601070
20.875050	0.1	3.571729
20.876717	0.1	3.533796
20.878383	0.1	3.487775
20.880050	0.1	3.436455
20.881717	0.1	3.383281
20.883383	0.1	3.331113
20.885050	0.1	3.281464
20.886717	0.1	3.234320
20.888383	0.1	3.188606
20.890050	0.1	3.142436
20.891717	0.1	3.093602
20.893383	0.1	3.041252
20.895050	0.1	2.986318
20.896717	0.1	2.929564
20.898383	0.1	2.870853
20.900050	0.1	2.810857
20.901717	0.1	2.751779
20.903383	0.1	2.695723
20.905050	0.1	2.643322
20.906717	0.1	2.593892
20.908383	0.1	2.545952
20.910050	0.1	2.498180
20.911717	0.1	2.450496
20.913383	0.1	2.403837
20.915050	0.1	2.358966
20.916717	0.1	2.315645
20.918383	0.1	2.273228
20.920050	0.1	2.231710
20.921717	0.1	2.191858
20.923383	0.1	2.154447
20.925050	0.1	2.119192
20.926717	0.1	2.084663
20.928383	0.1	2.049971
20.930050	0.1	2.016178
20.931717	0.1	1.985137
20.933383	0.1	1.957370
20.935050	0.1	1.931749
20.936717	0.1	1.907004
20.938383	0.1	1.883032
20.940050	0.1	1.860615
20.941717	0.1	1.840061
20.943383	0.1	1.821029
20.945050	0.1	1.803362
20.946717	0.1	1.787012
20.948383	0.1	1.771846
20.950050	0.1	1.757853
20.951717	0.1	1.745545
20.953383	0.1	1.735506
20.955050	0.1	1.726830
20.956717	0.1	1.717331
20.958383	0.1	1.705941
20.960050	0.1	1.693387
20.961717	0.1	1.680646
20.963383	0.1	1.667929
20.965050	0.1	1.655514
20.966717	0.1	1.645149
20.968383	0.1	1.639496
20.970050	0.1	1.639640
20.971717	0.1	1.643817
20.973383	0.1	1.648553
20.975050	0.1	1.650918
20.976717	0.1	1.649871
20.978383	0.1	1.645661
20.980050	0.1	1.639347
20.981717	0.1	1.633144
20.983383	0.1	1.629042
20.985050	0.1	1.626979
20.986717	0.1	1.626029
20.988383	0.1	1.626238
20.990050	0.1	1.628310
20.991717	0.1	1.632799
20.993383	0.1	1.639989
20.995050	0.1	1.649214
20.996717	0.1	1.658667
20.998383	0.1	1.666811
21.000050	0.1	1.673065
21.001717	0.1	1.677065
21.003383	0.1	1.678555
21.005050	0.1	1.678201
21.006717	0.1	1.677731
21.008383	0.1	1.678541
21.010050	0.1	1.680385
21.011717	0.1	1.682523
21.013383	0.1	1.685191
21.015050	0.1	1.688502
21.016717	0.1	1.691682
21.018383	0.1	1.694853
21.020050	0.1	1.699342
21.021717	0.1	1.705573
21.023383	0.1	1.712553
21.025050	0.1	1.719370
21.026717	0.1	1.726025
21.028383	0.1	1.733177
21.030050	0.1	1.741457
21.031717	0.1	1.750542
21.033383	0.1	1.759264
21.035050	0.1	1.767012
21.036717	0.1	1.774654
21.038383	0.1	1.783543
21.040050	0.1	1.794249
21.041717	0.1	1.806519
21.043383	0.1	1.819441
21.045050	0.1	1.831586
21.046717	0.1	1.842338
21.048383	0.1	1.852647
21.050050	0.1	1.863563
21.051717	0.1	1.875004
21.053383	0.1	1.886552
21.055050	0.1	1.898506
21.056717	0.1	1.911526
21.058383	0.1	1.925700
21.060050	0.1	1.940336
21.061717	0.1	1.954692
21.063383	0.1	1.969114
21.065050	0.1	1.984788
21.066717	0.1	2.002781
21.068383	0.1	2.024006
21.070050	0.1	2.048728
21.071717	0.1	2.075196
21.073383	0.1	2.100468
21.075050	0.1	2.123225
21.076717	0.1	2.145073
21.078383	0.1	2.168454
21.080050	0.1	2.193567
21.081717	0.1	2.218653
21.083383	0.1	2.242723
21.085050	0.1	2.266481
21.086717	0.1	2.290998
21.088383	0.1	2.316805
21.090050	0.1	2.344013
21.091717	0.1	2.372223
21.093383	0.1	2.400205
21.095050	0.1	2.426654
21.096717	0.1	2.451343
21.098383	0.1	2.475386
21.100050	0.1	2.500056
21.101717	0.1	2.525230
21.103383	0.1	2.549505
21.105050	0.1	2.571852
21.106717	0.1	2.592271
21.108383	0.1	2.610572
21.110050	0.1	2.626036
21.111717	0.1	2.638851
21.113383	0.1	2.650516
21.115050	0.1	2.662325
21.116717	0.1	2.674237
21.118383	0.1	2.685781
21.120050	0.1	2.697045
21.121717	0.1	2.708179
21.123383	0.1	2.718708
21.125050	0.1	2.727616
21.126717	0.1	2.733632
21.128383	0.1	2.735900
21.130050	0.1	2.734764
21.131717	0.1	2.731262
21.133383	0.1	2.725627
21.135050	0.1	2.717422
21.136717	0.1	2.707136
21.138383	0.1	2.696412
21.140050	0.1	2.686321
21.141717	0.1	2.675960
21.143383	0.1	2.663196
21.145050	0.1	2.647438
21.146717	0.1	2.630954
21.148383	0.1	2.616020
21.150050	0.1	2.601980
21.151717	0.1	2.586721
21.153383	0.1	2.569547
21.155050	0.1	2.551065
21.156717	0.1	2.531456
21.158383	0.1	2.510366
21.160050	0.1	2.488182
21.161717	0.1	2.466422
21.163383	0.1	2.446612
21.165050	0.1	2.429266
21.166717	0.1	2.414137
21.168383	0.1	2.400596
21.170050	0.1	2.387431
21.171717	0.1	2.373951
21.173383	0.1	2.360693
21.175050	0.1	2.347943
21.176717	0.1	2.335254
21.178383	0.1	2.322560
21.180050	0.1	2.310327
21.181717	0.1	2.299179
21.183383	0.1	2.289722
21.185050	0.1	2.282588
21.186717	0.1	2.278271
21.188383	0.1	2.276003
21.190050	0.1	2.273987
21.191717	0.1	2.271724
21.193383	0.1	2.270308
21.195050	0.1	2.269973
21.196717	0.1	2.269796
21.198383	0.1	2.269675
21.200050	0.1	2.270751
21.201717	0.1	2.274248
21.203383	0.1	2.280255
21.205050	0.1	2.287384
21.206717	0.1	2.293955
21.208383	0.1	2.299808
21.210050	0.1	2.306174
21.211717	0.1	2.313633
21.213383	0.1	2.321438
21.215050	0.1	2.329028
21.216717	0.1	2.336432
21.218383	0.1	2.343636
21.220050	0.1	2.350747
21.221717	0.1	2.357443
21.223383	0.1	2.362248
21.225050	0.1	2.364102
21.226717	0.1	2.363860
21.228383	0.1	2.363361
21.230050	0.1	2.363469
21.231717	0.1	2.363268
21.233383	0.1	2.361475
21.235050	0.1	2.358011
21.236717	0.1	2.353815
21.238383	0.1	2.349634
21.240050	0.1	2.345298
21.241717	0.1	2.340358
21.243383	0.1	2.334700
21.245050	0.1	2.327957
21.246717	0.1	2.319613
21.248383	0.1	2.309722
21.250050	0.1	2.298360
21.251717	0.1	2.285312
21.253383	0.1	2.271170
21.255050	0.1	2.257396
21.256717	0.1	2.244771
21.258383	0.1	2.232711
21.260050	0.1	2.219742
21.261717	0.1	2.204147
21.263383	0.1	2.185320
21.265050	0.1	2.164342
21.266717	0.1	2.142736
21.268383	0.1	2.121897
21.270050	0.1	2.103355
21.271717	0.1	2.087848
21.273383	0.1	2.074502
21.275050	0.1	2.061697
21.276717	0.1	2.048695
21.278383	0.1	2.036267
21.280050	0.1	2.025296
21.281717	0.1	2.015061
21.283383	0.1	2.003908
21.285050	0.1	1.990655
21.286717	0.1	1.974716
21.288383	0.1	1.956499
21.290050	0.1	1.937980
21.291717	0.1	1.921309
21.293383	0.1	1.906860
21.295050	0.1	1.893435
21.296717	0.1	1.880275
21.298383	0.1	1.868252
21.300050	0.1	1.858957
21.301717	0.1	1.852862
21.303383	0.1	1.848266
21.305050	0.1	1.842575
21.306717	0.1	1.834952
21.308383	0.1	1.826859
21.310050	0.1	1.819641
21.311717	0.1	1.812573
21.313383	0.1	1.804056
21.315050	0.1	1.794156
21.316717	0.1	1.785033
21.318383	0.1	1.778919
21.320050	0.1	1.776237
21.321717	0.1	1.775497
21.323383	0.1	1.774430
21.325050	0.1	1.771832
21.326717	0.1	1.768474
21.328383	0.1	1.765825
21.330050	0.1	1.764661
21.331717	0.1	1.765024
21.333383	0.1	1.766472
21.335050	0.1	1.768600
21.336717	0.1	1.771105
21.338383	0.1	1.773103
21.340050	0.1	1.773699
21.341717	0.1	1.773452
21.343383	0.1	1.773788
21.345050	0.1	1.775031
21.346717	0.1	1.776256
21.348383	0.1	1.776726
21.350050	0.1	1.776014
21.351717	0.1	1.773592
21.353383	0.1	1.769457
21.355050	0.1	1.764754
21.356717	0.1	1.761355
21.358383	0.1	1.761210
21.360050	0.1	1.765755
21.361717	0.1	1.774793
21.363383	0.1	1.785709
21.365050	0.1	1.794612
21.366717	0.1	1.798454
21.368383	0.1	1.796694
21.370050	0.1	1.792046
21.371717	0.1	1.788950
21.373383	0.1	1.789876
21.375050	0.1	1.793541
21.376717	0.1	1.797308
21.378383	0.1	1.799972
21.380050	0.1	1.801681
21.381717	0.1	1.802756
21.383383	0.1	1.803488
21.385050	0.1	1.804247
21.386717	0.1	1.804973
21.388383	0.1	1.805103
21.390050	0.1	1.804340
21.391717	0.1	1.803096
21.393383	0.1	1.802179
21.395050	0.1	1.802309
21.396717	0.1	1.803646
21.398383	0.1	1.805709
21.400050	0.1	1.808060
21.401717	0.1	1.810496
21.403383	0.1	1.812498
21.405050	0.1	1.813490
21.406717	0.1	1.813537
21.408383	0.1	1.812805
21.410050	0.1	1.810719
21.411717	0.1	1.806631
21.413383	0.1	1.801047
21.415050	0.1	1.795390
21.416717	0.1	1.790654
21.418383	0.1	1.786617
21.420050	0.1	1.782342
21.421717	0.1	1.777364
21.423383	0.1	1.772051
21.425050	0.1	1.767157
21.426717	0.1	1.762919
21.428383	0.1	1.758705
21.430050	0.1	1.753946
21.431717	0.1	1.748675
21.433383	0.1	1.742444
21.435050	0.1	1.734518
21.436717	0.1	1.725550
21.438383	0.1	1.717238
21.440050	0.1	1.710183
21.441717	0.1	1.703287
21.443383	0.1	1.695100
21.445050	0.1	1.685144
21.446717	0.1	1.673768
21.448383	0.1	1.661596
21.450050	0.1	1.649610
21.451717	0.1	1.638862
21.453383	0.1	1.629596
21.455050	0.1	1.620995
21.456717	0.1	1.611989
21.458383	0.1	1.602536
21.460050	0.1	1.593684
21.461717	0.1	1.586061
21.463383	0.1	1.578997
21.465050	0.1	1.571067
21.466717	0.1	1.561493
21.468383	0.1	1.551509
21.470050	0.1	1.543476
21.471717	0.1	1.538051
21.473383	0.1	1.533167
21.475050	0.1	1.526368
21.476717	0.1	1.517474
21.478383	0.1	1.508170
21.480050	0.1	1.499448
21.481717	0.1	1.490731
21.483383	0.1	1.480780
21.485050	0.1	1.468370
21.486717	0.1	1.452719
21.488383	0.1	1.434064
21.490050	0.1	1.413943
21.491717	0.1	1.394297
21.493383	0.1	1.376593
21.495050	0.1	1.361920
21.496717	0.1	1.350809
21.498383	0.1	1.342678
21.500050	0.1	1.336243
21.501717	0.1	1.330138
21.503383	0.1	1.323102
21.505050	0.1	1.314483
21.506717	0.1	1.304816
21.508383	0.1	1.295181
21.510050	0.1	1.286361
21.511717	0.1	1.278962
21.513383	0.1	1.273300
21.515050	0.1	1.269015
21.516717	0.1	1.265504
21.518383	0.1	1.262240
21.520050	0.1	1.258543
21.521717	0.1	1.253746
21.523383	0.1	1.247893
21.525050	0.1	1.241271
21.526717	0.1	1.233183
21.528383	0.1	1.222873
21.530050	0.1	1.211693
21.531717	0.1	1.202789
21.533383	0.1	1.198049
21.535050	0.1	1.196801
21.536717	0.1	1.197727
21.538383	0.1	1.200014
21.540050	0.1	1.202710
21.541717	0.1	1.204200
21.543383	0.1	1.202296
21.545050	0.1	1.195818
21.546717	0.1	1.186244
21.548383	0.1	1.176698
21.550050	0.1	1.169518
21.551717	0.1	1.164959
21.553383	0.1	1.161550
21.555050	0.1	1.157708
21.556717	0.1	1.153131
21.558383	0.1	1.148949
21.560050	0.1	1.146570
21.561717	0.1	1.145904
21.563383	0.1	1.145098
21.565050	0.1	1.142537
21.566717	0.1	1.138393
21.568383	0.1	1.133704
21.570050	0.1	1.128782
21.571717	0.1	1.123352
21.573383	0.1	1.117531
21.575050	0.1	1.112157
21.576717	0.1	1.108381
21.578383	0.1	1.106667
21.580050	0.1	1.105941
21.581717	0.1	1.104358
21.583383	0.1	1.100823
21.585050	0.1	1.095589
21.586717	0.1	1.090015
21.588383	0.1	1.085727
21.590050	0.1	1.083477
21.591717	0.1	1.083049
21.593383	0.1	1.083794
21.595050	0.1	1.084614
21.596717	0.1	1.084493
21.598383	0.1	1.083296
21.600050	0.1	1.081582
21.601717	0.1	1.079761
21.603383	0.1	1.077717
21.605050	0.1	1.075016
21.606717	0.1	1.071678
21.608383	0.1	1.068497
21.610050	0.1	1.066155
21.611717	0.1	1.064716
21.613383	0.1	1.063845
21.615050	0.1	1.063412
21.616717	0.1	1.063421
21.618383	0.1	1.063077
21.620050	0.1	1.060832
21.621717	0.1	1.055663
21.623383	0.1	1.048367
21.625050	0.1	1.042136
21.626717	0.1	1.040748
21.628383	0.1	1.045153
21.630050	0.1	1.052739
21.631717	0.1	1.059663
21.633383	0.1	1.063440
21.635050	0.1	1.063696
21.636717	0.1	1.061070
21.638383	0.1	1.056553
21.640050	0.1	1.052120
21.641717	0.1	1.050164
21.643383	0.1	1.051519
21.645050	0.1	1.055091
21.646717	0.1	1.059747
21.648383	0.1	1.065400
21.650050	0.1	1.072143
21.651717	0.1	1.079165
21.653383	0.1	1.084921
21.655050	0.1	1.088595
21.656717	0.1	1.091058
21.658383	0.1	1.093857
21.660050	0.1	1.097554
21.661717	0.1	1.101671
21.663383	0.1	1.105550
21.665050	0.1	1.108772
21.666717	0.1	1.111655
21.668383	0.1	1.115086
21.670050	0.1	1.119352
21.671717	0.1	1.124036
21.673383	0.1	1.128949
21.675050	0.1	1.134225
21.676717	0.1	1.139585
21.678383	0.1	1.144251
21.680050	0.1	1.147916
21.681717	0.1	1.151357
21.683383	0.1	1.155618
21.685050	0.1	1.161075
21.686717	0.1	1.167329
21.688383	0.1	1.173569
21.690050	0.1	1.179134
21.691717	0.1	1.184088
21.693383	0.1	1.189513
21.695050	0.1	1.196596
21.696717	0.1	1.204978
21.698383	0.1	1.212913
21.700050	0.1	1.219362
21.701717	0.1	1.225127
21.703383	0.1	1.231227
21.705050	0.1	1.236852
21.706717	0.1	1.240121
21.708383	0.1	1.240233
21.710050	0.1	1.237900
21.711717	0.1	1.234473
21.713383	0.1	1.231343
21.715050	0.1	1.229630
21.716717	0.1	1.229900
21.718383	0.1	1.232075
21.720050	0.1	1.235227
21.721717	0.1	1.237858
21.723383	0.1	1.238943
21.725050	0.1	1.238482
21.726717	0.1	1.237025
21.728383	0.1	1.235171
21.730050	0.1	1.232740
21.731717	0.1	1.228601
21.733383	0.1	1.222137
21.735050	0.1	1.213998
21.736717	0.1	1.205029
21.738383	0.1	1.195907
21.740050	0.1	1.187488
21.741717	0.1	1.179674
21.743383	0.1	1.170947
21.745050	0.1	1.160065
21.746717	0.1	1.147520
21.748383	0.1	1.135115
21.750050	0.1	1.124358
21.751717	0.1	1.115333
21.753383	0.1	1.106714
21.755050	0.1	1.096679
21.756717	0.1	1.084530
21.758383	0.1	1.071556
21.760050	0.1	1.059654
21.761717	0.1	1.049340
21.763383	0.1	1.039887
21.765050	0.1	1.030681
21.766717	0.1	1.021582
21.768383	0.1	1.012567
21.770050	0.1	1.003244
21.771717	0.1	0.992701
21.773383	0.1	0.979672
21.775050	0.1	0.963421
21.776717	0.1	0.945176
21.778383	0.1	0.927779
21.780050	0.1	0.913553
21.781717	0.1	0.903201
21.783383	0.1	0.895900
21.785050	0.1	0.889930
21.786717	0.1	0.884002
21.788383	0.1	0.878009
21.790050	0.1	0.871969
21.791717	0.1	0.865301
21.793383	0.1	0.858041
21.795050	0.1	0.851243
21.796717	0.1	0.845287
21.798383	0.1	0.839434
21.800050	0.1	0.833250
21.801717	0.1	0.827406
21.803383	0.1	0.822921
21.805050	0.1	0.820048
21.806717	0.1	0.818395
21.808383	0.1	0.817706
21.810050	0.1	0.817943
21.811717	0.1	0.818861
21.813383	0.1	0.819545
21.815050	0.1	0.818777
21.816717	0.1	0.816328
21.818383	0.1	0.813394
21.820050	0.1	0.811713
21.821717	0.1	0.812300
21.823383	0.1	0.814539
21.825050	0.1	0.816602
21.826717	0.1	0.816449
21.828383	0.1	0.812742
21.830050	0.1	0.806344
21.831717	0.1	0.799964
21.833383	0.1	0.795424
21.835050	0.1	0.792523
21.836717	0.1	0.790809
21.838383	0.1	0.790739
21.840050	0.1	0.792774
21.841717	0.1	0.796341
21.843383	0.1	0.800542
21.845050	0.1	0.805035
21.846717	0.1	0.809566
21.848383	0.1	0.813985
21.850050	0.1	0.819014
21.851717	0.1	0.825357
21.853383	0.1	0.832328
21.855050	0.1	0.838162
21.856717	0.1	0.840793
21.858383	0.1	0.838847
21.860050	0.1	0.833189
21.861717	0.1	0.827159
21.863383	0.1	0.824821
21.865050	0.1	0.828234
21.866717	0.1	0.835517
21.868383	0.1	0.842297
21.870050	0.1	0.845371
21.871717	0.1	0.844290
21.873383	0.1	0.840910
21.875050	0.1	0.838498
21.876717	0.1	0.839424
21.878383	0.1	0.843317
21.880050	0.1	0.847853
21.881717	0.1	0.850777
21.883383	0.1	0.851471
21.885050	0.1	0.850917
21.886717	0.1	0.850591
21.888383	0.1	0.851527
21.890050	0.1	0.853813
21.891717	0.1	0.856542
21.893383	0.1	0.858284
21.895050	0.1	0.857976
21.896717	0.1	0.855653
21.898383	0.1	0.852426
21.900050	0.1	0.849632
21.901717	0.1	0.847727
21.903383	0.1	0.845953
21.905050	0.1	0.843341
21.906717	0.1	0.839639
21.908383	0.1	0.835047
21.910050	0.1	0.829878
21.911717	0.1	0.824635
21.913383	0.1	0.819904
21.915050	0.1	0.815764
21.916717	0.1	0.811615
21.918383	0.1	0.807270
21.920050	0.1	0.803932
21.921717	0.1	0.803187
21.923383	0.1	0.805068
21.925050	0.1	0.807955
21.926717	0.1	0.810148
21.928383	0.1	0.811089
21.930050	0.1	0.811103
21.931717	0.1	0.810544
21.933383	0.1	0.809645
21.935050	0.1	0.808658
21.936717	0.1	0.807554
21.938383	0.1	0.806185
21.940050	0.1	0.804644
21.941717	0.1	0.803578
21.943383	0.1	0.803689
21.945050	0.1	0.804323
21.946717	0.1	0.804076
21.948383	0.1	0.803191
21.950050	0.1	0.803294
21.951717	0.1	0.804835
21.953383	0.1	0.806907
21.955050	0.1	0.808891
21.956717	0.1	0.810912
21.958383	0.1	0.813273
21.960050	0.1	0.816104
21.961717	0.1	0.819331
21.963383	0.1	0.822907
21.965050	0.1	0.826786
21.966717	0.1	0.830879
21.968383	0.1	0.835299
21.970050	0.1	0.840472
21.971717	0.1	0.846940
21.973383	0.1	0.854600
21.975050	0.1	0.862256
21.976717	0.1	0.868221
21.978383	0.1	0.871541
21.980050	0.1	0.873134
21.981717	0.1	0.875602
21.983383	0.1	0.881189
21.985050	0.1	0.890018
21.986717	0.1	0.900668
21.988383	0.1	0.911849
21.990050	0.1	0.922945
21.991717	0.1	0.933949
21.993383	0.1	0.945395
21.995050	0.1	0.957809
21.996717	0.1	0.971258
21.998383	0.1	0.984864
22.000050	0.1	0.996953
22.001717	0.1	1.006965
22.003383	0.1	1.017023
22.005050	0.1	1.030378
22.006717	0.1	1.048311
22.008383	0.1	1.069172
22.010050	0.1	1.090085
22.011717	0.1	1.108865
22.013383	0.1	1.124679
22.015050	0.1	1.137871
22.016717	0.1	1.150072
22.018383	0.1	1.163734
22.020050	0.1	1.180093
22.021717	0.1	1.198365
22.023383	0.1	1.217462
22.025050	0.1	1.237206
22.026717	0.1	1.258133
22.028383	0.1	1.280704
22.030050	0.1	1.304839
22.031717	0.1	1.330497
22.033383	0.1	1.358222
22.035050	0.1	1.388174
22.036717	0.1	1.419475
22.038383	0.1	1.451285
22.040050	0.1	1.483355
22.041717	0.1	1.515360
22.043383	0.1	1.546550
22.045050	0.1	1.576259
22.046717	0.1	1.605144
22.048383	0.1	1.635328
22.050050	0.1	1.668241
22.051717	0.1	1.703487
22.053383	0.1	1.740051
22.055050	0.1	1.776488
22.056717	0.1	1.810626
22.058383	0.1	1.841402
22.060050	0.1	1.869863
22.061717	0.1	1.897062
22.063383	0.1	1.923023
22.065050	0.1	1.947815
22.066717	0.1	1.971917
22.068383	0.1	1.995699
22.070050	0.1	2.018842
22.071717	0.1	2.040332
22.073383	0.1	2.059182
22.075050	0.1	2.075532
22.076717	0.1	2.091047
22.078383	0.1	2.107243
22.080050	0.1	2.123280
22.081717	0.1	2.136650
22.083383	0.1	2.145437
22.085050	0.1	2.148938
22.086717	0.1	2.147499
22.088383	0.1	2.142359
22.090050	0.1	2.134615
22.091717	0.1	2.124943
22.093383	0.1	2.114116
22.095050	0.1	2.102661
22.096717	0.1	2.090610
22.098383	0.1	2.078125
22.100050	0.1	2.065008
22.101717	0.1	2.049897
22.103383	0.1	2.031424
22.105050	0.1	2.009938
22.106717	0.1	1.986851
22.108383	0.1	1.962576
22.110050	0.1	1.936294
22.111717	0.1	1.907730
22.113383	0.1	1.878203
22.115050	0.1	1.849523
22.116717	0.1	1.822426
22.118383	0.1	1.796591
22.120050	0.1	1.771301
22.121717	0.1	1.745890
22.123383	0.1	1.720386
22.125050	0.1	1.695468
22.126717	0.1	1.671454
22.128383	0.1	1.648157
22.130050	0.1	1.625777
22.131717	0.1	1.605437
22.133383	0.1	1.588375
22.135050	0.1	1.574988
22.136717	0.1	1.564706
22.138383	0.1	1.556445
22.140050	0.1	1.549465
22.141717	0.1	1.543993
22.143383	0.1	1.541004
22.145050	0.1	1.541139
22.146717	0.1	1.544100
22.148383	0.1	1.549316
22.150050	0.1	1.556682
22.151717	0.1	1.566224
22.153383	0.1	1.578089
22.155050	0.1	1.592902
22.156717	0.1	1.611444
22.158383	0.1	1.634052
22.160050	0.1	1.660171
22.161717	0.1	1.688451
22.163383	0.1	1.718011
22.165050	0.1	1.749215
22.166717	0.1	1.782533
22.168383	0.1	1.818007
22.170050	0.1	1.856536
22.171717	0.1	1.899982
22.173383	0.1	1.949444
22.175050	0.1	2.004462
22.176717	0.1	2.063685
22.178383	0.1	2.125124
22.180050	0.1	2.186093
22.181717	0.1	2.244553
22.183383	0.1	2.300902
22.185050	0.1	2.357755
22.186717	0.1	2.417578
22.188383	0.1	2.481272
22.190050	0.1	2.548704
22.191717	0.1	2.619112
22.193383	0.1	2.690959
22.195050	0.1	2.762745
22.196717	0.1	2.834313
22.198383	0.1	2.906811
22.200050	0.1	2.981229
22.201717	0.1	3.057211
22.203383	0.1	3.132815
22.205050	0.1	3.204886
22.206717	0.1	3.270893
22.208383	0.1	3.330866
22.210050	0.1	3.386741
22.211717	0.1	3.440087
22.213383	0.1	3.490937
22.215050	0.1	3.538402
22.216717	0.1	3.581978
22.218383	0.1	3.621820
22.220050	0.1	3.657844
22.221717	0.1	3.689253
22.223383	0.1	3.715213
22.225050	0.1	3.735777
22.226717	0.1	3.751619
22.228383	0.1	3.763083
22.230050	0.1	3.769710
22.231717	0.1	3.770194
22.233383	0.1	3.762781
22.235050	0.1	3.746022
22.236717	0.1	3.719605
22.238383	0.1	3.684745
22.240050	0.1	3.643692
22.241717	0.1	3.598868
22.243383	0.1	3.552046
22.245050	0.1	3.503212
22.246717	0.1	3.450392
22.248383	0.1	3.391407
22.250050	0.1	3.325362
22.251717	0.1	3.252211
22.253383	0.1	3.172685
22.255050	0.1	3.089141
22.256717	0.1	3.005085
22.258383	0.1	2.923212
22.260050	0.1	2.843649
22.261717	0.1	2.764510
22.263383	0.1	2.684183
22.265050	0.1	2.601962
22.266717	0.1	2.517113
22.268383	0.1	2.428838
22.270050	0.1	2.337489
22.271717	0.1	2.245526
22.273383	0.1	2.156640
22.275050	0.1	2.073362
22.276717	0.1	1.995619
22.278383	0.1	1.921686
22.280050	0.1	1.850026
22.281717	0.1	1.780358
22.283383	0.1	1.713149
22.285050	0.1	1.648599
22.286717	0.1	1.586713
22.288383	0.1	1.528040
22.290050	0.1	1.473683
22.291717	0.1	1.424169
22.293383	0.1	1.378488
22.295050	0.1	1.334618
22.296717	0.1	1.290296
22.298383	0.1	1.243753
22.300050	0.1	1.195287
22.301717	0.1	1.148088
22.303383	0.1	1.106169
22.305050	0.1	1.071854
22.306717	0.1	1.045358
22.308383	0.1	1.025666
22.310050	0.1	1.011258
22.311717	0.1	1.000641
22.313383	0.1	0.992264
22.315050	0.1	0.984031
22.316717	0.1	0.974229
22.318383	0.1	0.963053
22.320050	0.1	0.952394
22.321717	0.1	0.944021
22.323383	0.1	0.938047
22.325050	0.1	0.933451
22.326717	0.1	0.929884
22.328383	0.1	0.928072
22.330050	0.1	0.928733
22.331717	0.1	0.931928
22.333383	0.1	0.937101
22.335050	0.1	0.943416
22.336717	0.1	0.950433
22.338383	0.1	0.957958
22.340050	0.1	0.965456
22.341717	0.1	0.972892
22.343383	0.1	0.981796
22.345050	0.1	0.994145
22.346717	0.1	1.010303
22.348383	0.1	1.028534
22.350050	0.1	1.046453
22.351717	0.1	1.062835
22.353383	0.1	1.078462
22.355050	0.1	1.095245
22.356717	0.1	1.113871
22.358383	0.1	1.133005
22.360050	0.1	1.151161
22.361717	0.1	1.168619
22.363383	0.1	1.187059
22.365050	0.1	1.207665
22.366717	0.1	1.230296
22.368383	0.1	1.254231
22.370050	0.1	1.278417
22.371717	0.1	1.301793
22.373383	0.1	1.324499
22.375050	0.1	1.348103
22.376717	0.1	1.373673
22.378383	0.1	1.401058
22.380050	0.1	1.430307
22.381717	0.1	1.462088
22.383383	0.1	1.496631
22.385050	0.1	1.533222
22.386717	0.1	1.571095
22.388383	0.1	1.610010
22.390050	0.1	1.649591
22.391717	0.1	1.688995
22.393383	0.1	1.727631
22.395050	0.1	1.765522
22.396717	0.1	1.802957
22.398383	0.1	1.840382
22.400050	0.1	1.878729
22.401717	0.1	1.919325
22.403383	0.1	1.963242
22.405050	0.1	2.010567
22.406717	0.1	2.060221
22.408383	0.1	2.110992
22.410050	0.1	2.162899
22.411717	0.1	2.217577
22.413383	0.1	2.277037
22.415050	0.1	2.341573
22.416717	0.1	2.409001
22.418383	0.1	2.476866
22.420050	0.1	2.545095
22.421717	0.1	2.615880
22.423383	0.1	2.691667
22.425050	0.1	2.773865
22.426717	0.1	2.862746
22.428383	0.1	2.957582
22.430050	0.1	3.057099
22.431717	0.1	3.160113
22.433383	0.1	3.266037
22.435050	0.1	3.375639
22.436717	0.1	3.491486
22.438383	0.1	3.616591
22.440050	0.1	3.752266
22.441717	0.1	3.897976
22.443383	0.1	4.052506
22.445050	0.1	4.213764
22.446717	0.1	4.379041
22.448383	0.1	4.546838
22.450050	0.1	4.717419
22.451717	0.1	4.891497
22.453383	0.1	5.069263
22.455050	0.1	5.250485
22.456717	0.1	5.434579
22.458383	0.1	5.620564
22.460050	0.1	5.807555
22.461717	0.1	5.995831
22.463383	0.1	6.187442
22.465050	0.1	6.385352
22.466717	0.1	6.592306
22.468383	0.1	6.810762
22.470050	0.1	7.042363
22.471717	0.1	7.286868
22.473383	0.1	7.542758
22.475050	0.1	7.809093
22.476717	0.1	8.086502
22.478383	0.1	8.376678
22.480050	0.1	8.681440
22.481717	0.1	9.001992
22.483383	0.1	9.338520
22.485050	0.1	9.690309
22.486717	0.1	10.056803
22.488383	0.1	10.439064
22.490050	0.1	10.839677
22.491717	0.1	11.260281
22.493383	0.1	11.700368
22.495050	0.1	12.158966
22.496717	0.1	12.635966
22.498383	0.1	13.132030
22.500050	0.1	13.648663
22.501717	0.1	14.187703
22.503383	0.1	14.750185
22.505050	0.1	15.335842
22.506717	0.1	15.943400
22.508383	0.1	16.571437
22.510050	0.1	17.219502
22.511717	0.1	17.887736
22.513383	0.1	18.575680
22.515050	0.1	19.282405
22.516717	0.1	20.006811
22.518383	0.1	20.747362
22.520050	0.1	21.502408
22.521717	0.1	22.270340
22.523383	0.1	23.048907
22.525050	0.1	23.834817
22.526717	0.1	24.623764
22.528383	0.1	25.411220
22.530050	0.1	26.193392
22.531717	0.1	26.967148
22.533383	0.1	27.729417
22.535050	0.1	28.476715
22.536717	0.1	29.204376
22.538383	0.1	29.906365
22.540050	0.1	30.577062
22.541717	0.1	31.213202
22.543383	0.1	31.813388
22.545050	0.1	32.375851
22.546717	0.1	32.896544
22.548383	0.1	33.369502
22.550050	0.1	33.789310
22.551717	0.1	34.152083
22.553383	0.1	34.454186
22.555050	0.1	34.691952
22.556717	0.1	34.862910
22.558383	0.1	34.966301
22.560050	0.1	35.002497
22.561717	0.1	34.972364
22.563383	0.1	34.876829
22.565050	0.1	34.716642
22.566717	0.1	34.491927
22.568383	0.1	34.202416
22.570050	0.1	33.849105
22.571717	0.1	33.434616
22.573383	0.1	32.961299
22.575050	0.1	32.430869
22.576717	0.1	31.846492
22.578383	0.1	31.213071
22.580050	0.1	30.534952
22.581717	0.1	29.814863
22.583383	0.1	29.055397
22.585050	0.1	28.261254
22.586717	0.1	27.439166
22.588383	0.1	26.594941
22.590050	0.1	25.731814
22.591717	0.1	24.852217
22.593383	0.1	23.959805
22.595050	0.1	23.059184
22.596717	0.1	22.154637
22.598383	0.1	21.250257
22.600050	0.1	20.350567
22.601717	0.1	19.459757
22.603383	0.1	18.580700
22.605050	0.1	17.714882
22.606717	0.1	16.863355
22.608383	0.1	16.028420
22.610050	0.1	15.213755
22.611717	0.1	14.422685
22.613383	0.1	13.656979
22.615050	0.1	12.917044
22.616717	0.1	12.202784
22.618383	0.1	11.514272
22.620050	0.1	10.852567
22.621717	0.1	10.220315
22.623383	0.1	9.620227
22.625050	0.1	9.053070
22.626717	0.1	8.517876
22.628383	0.1	8.013491
22.630050	0.1	7.539480
22.631717	0.1	7.095621
22.633383	0.1	6.681043
22.635050	0.1	6.294190
22.636717	0.1	5.932855
22.638383	0.1	5.594390
22.640050	0.1	5.277167
22.641717	0.1	4.981849
22.643383	0.1	4.710373
22.645050	0.1	4.463769
22.646717	0.1	4.241327
22.648383	0.1	4.041297
22.650050	0.1	3.861459
22.651717	0.1	3.699372
22.653383	0.1	3.553010
22.655050	0.1	3.421144
22.656717	0.1	3.303322
22.658383	0.1	3.199345
22.660050	0.1	3.108298
22.661717	0.1	3.028521
22.663383	0.1	2.958612
22.665050	0.1	2.898062
22.666717	0.1	2.847137
22.668383	0.1	2.806266
22.670050	0.1	2.775718
22.671717	0.1	2.755723
22.673383	0.1	2.746177
22.675050	0.1	2.746466
22.676717	0.1	2.755681
22.678383	0.1	2.772654
22.680050	0.1	2.796082
22.681717	0.1	2.824976
22.683383	0.1	2.858648
22.685050	0.1	2.896804
22.686717	0.1	2.939301
22.688383	0.1	2.985694
22.690050	0.1	3.035329
22.691717	0.1	3.087255
22.693383	0.1	3.140424
22.695050	0.1	3.195042
22.696717	0.1	3.252449
22.698383	0.1	3.313464
22.700050	0.1	3.377977
22.701717	0.1	3.445451
22.703383	0.1	3.514928
22.705050	0.1	3.584796
22.706717	0.1	3.653099
22.708383	0.1	3.718464
22.710050	0.1	3.780564
22.711717	0.1	3.839643
22.713383	0.1	3.896258
22.715050	0.1	3.951411
22.716717	0.1	4.005823
22.718383	0.1	4.059006
22.720050	0.1	4.109000
22.721717	0.1	4.152698
22.723383	0.1	4.187464
22.725050	0.1	4.213369
22.726717	0.1	4.232968
22.728383	0.1	4.248493
22.730050	0.1	4.260447
22.731717	0.1	4.268014
22.733383	0.1	4.269378
22.735050	0.1	4.262356
22.736717	0.1	4.245336
22.738383	0.1	4.218146
22.740050	0.1	4.182584
22.741717	0.1	4.141731
22.743383	0.1	4.098322
22.745050	0.1	4.053162
22.746717	0.1	4.004966
22.748383	0.1	3.951984
22.750050	0.1	3.893338
22.751717	0.1	3.829002
22.753383	0.1	3.758785
22.755050	0.1	3.681281
22.756717	0.1	3.595301
22.758383	0.1	3.502364
22.760050	0.1	3.406261
22.761717	0.1	3.309813
22.763383	0.1	3.212942
22.765050	0.1	3.114310
22.766717	0.1	3.013923
22.768383	0.1	2.913391
22.770050	0.1	2.814615
22.771717	0.1	2.718568
22.773383	0.1	2.624751
22.775050	0.1	2.532159
22.776717	0.1	2.440438
22.778383	0.1	2.349713
22.780050	0.1	2.260068
22.781717	0.1	2.171570
22.783383	0.1	2.084612
22.785050	0.1	1.999824
22.786717	0.1	1.917188
22.788383	0.1	1.835879
22.790050	0.1	1.755939
22.791717	0.1	1.679352
22.793383	0.1	1.608045
22.795050	0.1	1.542186
22.796717	0.1	1.480752
22.798383	0.1	1.421925
22.800050	0.1	1.363261
22.801717	0.1	1.303265
22.803383	0.1	1.242883
22.805050	0.1	1.185029
22.806717	0.1	1.132572
22.808383	0.1	1.086765
22.810050	0.1	1.047226
22.811717	0.1	1.012613
22.813383	0.1	0.980920
22.815050	0.1	0.949902
22.816717	0.1	0.918387
22.818383	0.1	0.887150
22.820050	0.1	0.858009
22.821717	0.1	0.832174
22.823383	0.1	0.809613
22.825050	0.1	0.789654
22.826717	0.1	0.771885
22.828383	0.1	0.756257
22.830050	0.1	0.742264
22.831717	0.1	0.728648
22.833383	0.1	0.714548
22.835050	0.1	0.700061
22.836717	0.1	0.685998
22.838383	0.1	0.673747
22.840050	0.1	0.664322
22.841717	0.1	0.656769
22.843383	0.1	0.648662
22.845050	0.1	0.638645
22.846717	0.1	0.627711
22.848383	0.1	0.617732
22.850050	0.1	0.609471
22.851717	0.1	0.603134
22.853383	0.1	0.599511
22.855050	0.1	0.599031
22.856717	0.1	0.600377
22.858383	0.1	0.600773
22.860050	0.1	0.598347
22.861717	0.1	0.593956
22.863383	0.1	0.589988
22.865050	0.1	0.588382
22.866717	0.1	0.589718
22.868383	0.1	0.593085
22.870050	0.1	0.597103
22.871717	0.1	0.600913
22.873383	0.1	0.603814
22.875050	0.1	0.605118
22.876717	0.1	0.604931
22.878383	0.1	0.604182
22.880050	0.1	0.603744
22.881717	0.1	0.604629
22.883383	0.1	0.607870
22.885050	0.1	0.612987
22.886717	0.1	0.617942
22.888383	0.1	0.620852
22.890050	0.1	0.621234
22.891717	0.1	0.619991
22.893383	0.1	0.618519
22.895050	0.1	0.617751
22.896717	0.1	0.617695
22.898383	0.1	0.618305
22.900050	0.1	0.620405
22.901717	0.1	0.624852
22.903383	0.1	0.631828
22.905050	0.1	0.641258
22.906717	0.1	0.652345
22.908383	0.1	0.663307
22.910050	0.1	0.673062
22.911717	0.1	0.682208
22.913383	0.1	0.691707
22.915050	0.1	0.701388
22.916717	0.1	0.709970
22.918383	0.1	0.716248
22.920050	0.1	0.720047
22.921717	0.1	0.721994
22.923383	0.1	0.722902
22.925050	0.1	0.723768
22.926717	0.1	0.725701
22.928383	0.1	0.729593
22.930050	0.1	0.736164
22.931717	0.1	0.745724
22.933383	0.1	0.757850
22.935050	0.1	0.771484
22.936717	0.1	0.785082
22.938383	0.1	0.797519
22.940050	0.1	0.808774
22.941717	0.1	0.819345
22.943383	0.1	0.829734
22.945050	0.1	0.840481
22.946717	0.1	0.852090
22.948383	0.1	0.864770
22.950050	0.1	0.878437
22.951717	0.1	0.893041
22.953383	0.1	0.908282
22.955050	0.1	0.922899
22.956717	0.1	0.935090
22.958383	0.1	0.944710
22.960050	0.1	0.954103
22.961717	0.1	0.966033
22.963383	0.1	0.981949
22.965050	0.1	1.002275
22.966717	0.1	1.026718
22.968383	0.1	1.053959
22.970050	0.1	1.082150
22.971717	0.1	1.109801
22.973383	0.1	1.135836
22.975050	0.1	1.159771
22.976717	0.1	1.182752
22.978383	0.1	1.207679
22.980050	0.1	1.236941
22.981717	0.1	1.270138
22.983383	0.1	1.304555
22.985050	0.1	1.337607
22.986717	0.1	1.368281
22.988383	0.1	1.397002
22.990050	0.1	1.424928
22.991717	0.1	1.452900
22.993383	0.1	1.481087
22.995050	0.1	1.509767
22.996717	0.1	1.539495
22.998383	0.1	1.570699
23.000050	0.1	1.603542
23.001717	0.1	1.637349
23.003383	0.1	1.670509
23.005050	0.1	1.701755
23.006717	0.1	1.730784
23.008383	0.1	1.757666
23.010050	0.1	1.782910
23.011717	0.1	1.807320
23.013383	0.1	1.831129
23.015050	0.1	1.854203
23.016717	0.1	1.876373
23.018383	0.1	1.896792
23.020050	0.1	1.913966
23.021717	0.1	1.926837
23.023383	0.1	1.935726
23.025050	0.1	1.941929
23.026717	0.1	1.946478
23.028383	0.1	1.950213
23.030050	0.1	1.954436
23.031717	0.1	1.959424
23.033383	0.1	1.962478
23.035050	0.1	1.959675
23.036717	0.1	1.949784
23.038383	0.1	1.935391
23.040050	0.1	1.919959
23.041717	0.1	1.904457
23.043383	0.1	1.887218
23.045050	0.1	1.866501
23.046717	0.1	1.842505
23.048383	0.1	1.817169
23.050050	0.1	1.792125
23.051717	0.1	1.766426
23.053383	0.1	1.737322
23.055050	0.1	1.703724
23.056717	0.1	1.667235
23.058383	0.1	1.629461
23.060050	0.1	1.590131
23.061717	0.1	1.548240
23.063383	0.1	1.503765
23.065050	0.1	1.457939
23.066717	0.1	1.412467
23.068383	0.1	1.368937
23.070050	0.1	1.328290
23.071717	0.1	1.290515
23.073383	0.1	1.255050
23.075050	0.1	1.221215
23.076717	0.1	1.188433
23.078383	0.1	1.156610
23.080050	0.1	1.125783
23.081717	0.1	1.095184
23.083383	0.1	1.063962
23.085050	0.1	1.032511
23.086717	0.1	1.001940
23.088383	0.1	0.972799
23.090050	0.1	0.945502
23.091717	0.1	0.920631
23.093383	0.1	0.897795
23.095050	0.1	0.875597
23.096717	0.1	0.853101
23.098383	0.1	0.830656
23.100050	0.1	0.809361
23.101717	0.1	0.790246
23.103383	0.1	0.773785
23.105050	0.1	0.759363
23.106717	0.1	0.745426
23.108383	0.1	0.730865
23.110050	0.1	0.716047
23.111717	0.1	0.702301
23.113383	0.1	0.691013
23.115050	0.1	0.683079
23.116717	0.1	0.678198
23.118383	0.1	0.674874
23.120050	0.1	0.672066
23.121717	0.1	0.669966
23.123383	0.1	0.668601
23.125050	0.1	0.667144
23.126717	0.1	0.665090
23.128383	0.1	0.662520
23.130050	0.1	0.659116
23.131717	0.1	0.654426
23.133383	0.1	0.649127
23.135050	0.1	0.645085
23.136717	0.1	0.643940
23.138383	0.1	0.646003
23.140050	0.1	0.650287
23.141717	0.1	0.654901
23.143383	0.1	0.657709
23.145050	0.1	0.657388
23.146717	0.1	0.654375
23.148383	0.1	0.650631
23.150050	0.1	0.648168
23.151717	0.1	0.647912
23.153383	0.1	0.649323
23.155050	0.1	0.650724
23.156717	0.1	0.650561
23.158383	0.1	0.648410
23.160050	0.1	0.645481
23.161717	0.1	0.643614
23.163383	0.1	0.643334
23.165050	0.1	0.644168
23.166717	0.1	0.645816
23.168383	0.1	0.647600
23.170050	0.1	0.648149
23.171717	0.1	0.646519
23.173383	0.1	0.643069
23.175050	0.1	0.638454
23.176717	0.1	0.632112
23.178383	0.1	0.622864
23.180050	0.1	0.610831
23.181717	0.1	0.598202
23.183383	0.1	0.588107
23.185050	0.1	0.582300
23.186717	0.1	0.580098
23.188383	0.1	0.579539
23.190050	0.1	0.579003
23.191717	0.1	0.578146
23.193383	0.1	0.577332
23.195050	0.1	0.576116
23.196717	0.1	0.573155
23.198383	0.1	0.567823
23.200050	0.1	0.561145
23.201717	0.1	0.554835
23.203383	0.1	0.549606
23.205050	0.1	0.544544
23.206717	0.1	0.538439
23.208383	0.1	0.531464
23.210050	0.1	0.524917
23.211717	0.1	0.519492
23.213383	0.1	0.514835
23.215050	0.1	0.510612
23.216717	0.1	0.506993
23.218383	0.1	0.504539
23.220050	0.1	0.503743
23.221717	0.1	0.503887
23.223383	0.1	0.503100
23.225050	0.1	0.500130
23.226717	0.1	0.494854
23.228383	0.1	0.487631
23.230050	0.1	0.479366
23.231717	0.1	0.471231
23.233383	0.1	0.464176
23.235050	0.1	0.459375
23.236717	0.1	0.458076
23.238383	0.1	0.460437
23.240050	0.1	0.465210
23.241717	0.1	0.470732
23.243383	0.1	0.475603
23.245050	0.1	0.478439
23.246717	0.1	0.478374
23.248383	0.1	0.476139
23.250050	0.1	0.473624
23.251717	0.1	0.472432
23.253383	0.1	0.473219
23.255050	0.1	0.476073
23.256717	0.1	0.480413
23.258383	0.1	0.484851
23.260050	0.1	0.488283
23.261717	0.1	0.490570
23.263383	0.1	0.491757
23.265050	0.1	0.491971
23.266717	0.1	0.492129
23.268383	0.1	0.493871
23.270050	0.1	0.498267
23.271717	0.1	0.504828
23.273383	0.1	0.512162
23.275050	0.1	0.519501
23.276717	0.1	0.526905
23.278383	0.1	0.534127
23.280050	0.1	0.540339
23.281717	0.1	0.544856
23.283383	0.1	0.547450
23.285050	0.1	0.548204
23.286717	0.1	0.547571
23.288383	0.1	0.546328
23.290050	0.1	0.545187
23.291717	0.1	0.544954
23.293383	0.1	0.546793
23.295050	0.1	0.551273
23.296717	0.1	0.557229
23.298383	0.1	0.562961
23.300050	0.1	0.568163
23.301717	0.1	0.573266
23.303383	0.1	0.577644
23.305050	0.1	0.580288
23.306717	0.1	0.581676
23.308383	0.1	0.583124
23.310050	0.1	0.584843
23.311717	0.1	0.586123
23.313383	0.1	0.586570
23.315050	0.1	0.586091
23.316717	0.1	0.584889
23.318383	0.1	0.583734
23.320050	0.1	0.583669
23.321717	0.1	0.584917
23.323383	0.1	0.586202
23.325050	0.1	0.586435
23.326717	0.1	0.586361
23.328383	0.1	0.586770
23.330050	0.1	0.586757
23.331717	0.1	0.585108
23.333383	0.1	0.582412
23.335050	0.1	0.580903
23.336717	0.1	0.582193
23.338383	0.1	0.585332
23.340050	0.1	0.587776
23.341717	0.1	0.588126
23.343383	0.1	0.586552
23.345050	0.1	0.583171
23.346717	0.1	0.578067
23.348383	0.1	0.572377
23.350050	0.1	0.567809
23.351717	0.1	0.565499
23.353383	0.1	0.565555
23.355050	0.1	0.566612
23.356717	0.1	0.566090
23.358383	0.1	0.561886
23.360050	0.1	0.553923
23.361717	0.1	0.544097
23.363383	0.1	0.534817
23.365050	0.1	0.527487
23.366717	0.1	0.522002
23.368383	0.1	0.517205
23.370050	0.1	0.512134
23.371717	0.1	0.506933
23.373383	0.1	0.502425
23.375050	0.1	0.499133
23.376717	0.1	0.496889
23.378383	0.1	0.495128
23.380050	0.1	0.493526
23.381717	0.1	0.492185
23.383383	0.1	0.491133
23.385050	0.1	0.490518
23.386717	0.1	0.491119
23.388383	0.1	0.493433
23.390050	0.1	0.496493
23.391717	0.1	0.498379
23.393383	0.1	0.497610
23.395050	0.1	0.494071
23.396717	0.1	0.488684
23.398383	0.1	0.482420
23.400050	0.1	0.476274
23.401717	0.1	0.471463
23.403383	0.1	0.468772
23.405050	0.1	0.468059
23.406717	0.1	0.468860
23.408383	0.1	0.471221
23.410050	0.1	0.474993
23.411717	0.1	0.478905
23.413383	0.1	0.481387
23.415050	0.1	0.481764
23.416717	0.1	0.480707
23.418383	0.1	0.479892
23.420050	0.1	0.480958
23.421717	0.1	0.484395
23.423383	0.1	0.488902
23.425050	0.1	0.492153
23.426717	0.1	0.492879
23.428383	0.1	0.491687
23.430050	0.1	0.489671
23.431717	0.1	0.486951
23.433383	0.1	0.483496
23.435050	0.1	0.480474
23.436717	0.1	0.479692
23.438383	0.1	0.482346
23.440050	0.1	0.488362
23.441717	0.1	0.496111
23.443383	0.1	0.502844
23.445050	0.1	0.506346
23.446717	0.1	0.506332
23.448383	0.1	0.503897
23.450050	0.1	0.500102
23.451717	0.1	0.495529
23.453383	0.1	0.490895
23.455050	0.1	0.487352
23.456717	0.1	0.485727
23.458383	0.1	0.485675
23.460050	0.1	0.485885
23.461717	0.1	0.485196
23.463383	0.1	0.483915
23.465050	0.1	0.483450
23.466717	0.1	0.484525
23.468383	0.1	0.486844
23.470050	0.1	0.489773
23.471717	0.1	0.492320
23.473383	0.1	0.493438
23.475050	0.1	0.493214
23.476717	0.1	0.493126
23.478383	0.1	0.494472
23.480050	0.1	0.497042
23.481717	0.1	0.499552
23.483383	0.1	0.501089
23.485050	0.1	0.502402
23.486717	0.1	0.505419
23.488383	0.1	0.510849
23.490050	0.1	0.517317
23.491717	0.1	0.523147
23.493383	0.1	0.527790
23.495050	0.1	0.531618
23.496717	0.1	0.535091
23.498383	0.1	0.538300
23.500050	0.1	0.541434
23.501717	0.1	0.545410
23.503383	0.1	0.551264
23.505050	0.1	0.558770
23.506717	0.1	0.566896
23.508383	0.1	0.575706
23.510050	0.1	0.586580
23.511717	0.1	0.600340
23.513383	0.1	0.615963
23.515050	0.1	0.631548
23.516717	0.1	0.646124
23.518383	0.1	0.660266
23.520050	0.1	0.675074
23.521717	0.1	0.691051
23.523383	0.1	0.708248
23.525050	0.1	0.726618
23.526717	0.1	0.746022
23.528383	0.1	0.766558
23.530050	0.1	0.788686
23.531717	0.1	0.812379
23.533383	0.1	0.836193
23.535050	0.1	0.858433
23.536717	0.1	0.879457
23.538383	0.1	0.901469
23.540050	0.1	0.926326
23.541717	0.1	0.954308
23.543383	0.1	0.984767
23.545050	0.1	1.017712
23.546717	0.1	1.053847
23.548383	0.1	1.092851
23.550050	0.1	1.132963
23.551717	0.1	1.172358
23.553383	0.1	1.210375
23.555050	0.1	1.248051
23.556717	0.1	1.287810
23.558383	0.1	1.331815
23.560050	0.1	1.380485
23.561717	0.1	1.433073
23.563383	0.1	1.488873
23.565050	0.1	1.547257
23.566717	0.1	1.607132
23.568383	0.1	1.667365
23.570050	0.1	1.728614
23.571717	0.1	1.793890
23.573383	0.1	1.865928
23.575050	0.1	1.944685
23.576717	0.1	2.028449
23.578383	0.1	2.115974
23.580050	0.1	2.206452
23.581717	0.1	2.298774
23.583383	0.1	2.392223
23.585050	0.1	2.487130
23.586717	0.1	2.584485
23.588383	0.1	2.685552
23.590050	0.1	2.791234
23.591717	0.1	2.901615
23.593383	0.1	3.016936
23.595050	0.1	3.138296
23.596717	0.1	3.266572
23.598383	0.1	3.401693
23.600050	0.1	3.542928
23.601717	0.1	3.689281
23.603383	0.1	3.840374
23.605050	0.1	3.996519
23.606717	0.1	4.157568
23.608383	0.1	4.322962
23.610050	0.1	4.492281
23.611717	0.1	4.665405
23.613383	0.1	4.842491
23.615050	0.1	5.024322
23.616717	0.1	5.212333
23.618383	0.1	5.407729
23.620050	0.1	5.610823
23.621717	0.1	5.821558
23.623383	0.1	6.040051
23.625050	0.1	6.266595
23.626717	0.1	6.501083
23.628383	0.1	6.742687
23.630050	0.1	6.990903
23.631717	0.1	7.245825
23.633383	0.1	7.507391
23.635050	0.1	7.775985
23.636717	0.1	8.053179
23.638383	0.1	8.340748
23.640050	0.1	8.639330
23.641717	0.1	8.948627
23.643383	0.1	9.268424
23.645050	0.1	9.598900
23.646717	0.1	9.940523
23.648383	0.1	10.294351
23.650050	0.1	10.662191
23.651717	0.1	11.045965
23.653383	0.1	11.446457
23.655050	0.1	11.863019
23.656717	0.1	12.294981
23.658383	0.1	12.742681
23.660050	0.1	13.207290
23.661717	0.1	13.690111
23.663383	0.1	14.191982
23.665050	0.1	14.712932
23.666717	0.1	15.252568
23.668383	0.1	15.810910
23.670050	0.1	16.389065
23.671717	0.1	16.988828
23.673383	0.1	17.610774
23.675050	0.1	18.253541
23.676717	0.1	18.915627
23.678383	0.1	19.596820
23.680050	0.1	20.297449
23.681717	0.1	21.016859
23.683383	0.1	21.753185
23.685050	0.1	22.504316
23.686717	0.1	23.267698
23.688383	0.1	24.039838
23.690050	0.1	24.817348
23.691717	0.1	25.598020
23.693383	0.1	26.380583
23.695050	0.1	27.163662
23.696717	0.1	27.944376
23.698383	0.1	28.717620
23.700050	0.1	29.477105
23.701717	0.1	30.217194
23.703383	0.1	30.933614
23.705050	0.1	31.622439
23.706717	0.1	32.279585
23.708383	0.1	32.902029
23.710050	0.1	33.487538
23.711717	0.1	34.032320
23.713383	0.1	34.530922
23.715050	0.1	34.978320
23.716717	0.1	35.370332
23.718383	0.1	35.703555
23.720050	0.1	35.975724
23.721717	0.1	36.184727
23.723383	0.1	36.328589
23.725050	0.1	36.406810
23.726717	0.1	36.419653
23.728383	0.1	36.366563
23.730050	0.1	36.246940
23.731717	0.1	36.061429
23.733383	0.1	35.810852
23.735050	0.1	35.494813
23.736717	0.1	35.112887
23.738383	0.1	34.666932
23.740050	0.1	34.161210
23.741717	0.1	33.600419
23.743383	0.1	32.988275
23.745050	0.1	32.327669
23.746717	0.1	31.621191
23.748383	0.1	30.871630
23.750050	0.1	30.082329
23.751717	0.1	29.257112
23.753383	0.1	28.400589
23.755050	0.1	27.519050
23.756717	0.1	26.620030
23.758383	0.1	25.709397
23.760050	0.1	24.789185
23.761717	0.1	23.859520
23.763383	0.1	22.922102
23.765050	0.1	21.981467
23.766717	0.1	21.043546
23.768383	0.1	20.113033
23.770050	0.1	19.192705
23.771717	0.1	18.285215
23.773383	0.1	17.394298
23.775050	0.1	16.523721
23.776717	0.1	15.675705
23.778383	0.1	14.850949
23.780050	0.1	14.050151
23.781717	0.1	13.274830
23.783383	0.1	12.526726
23.785050	0.1	11.806786
23.786717	0.1	11.115125
23.788383	0.1	10.451684
23.790050	0.1	9.816475
23.791717	0.1	9.209602
23.793383	0.1	8.631633
23.795050	0.1	8.083410
23.796717	0.1	7.564793
23.798383	0.1	7.074960
23.800050	0.1	6.613773
23.801717	0.1	6.181430
23.803383	0.1	5.777120
23.805050	0.1	5.399152
23.806717	0.1	5.046125
23.808383	0.1	4.717265
23.810050	0.1	4.411377
23.811717	0.1	4.126402
23.813383	0.1	3.860644
23.815050	0.1	3.613262
23.816717	0.1	3.383043
23.818383	0.1	3.168038
23.820050	0.1	2.966626
23.821717	0.1	2.778582
23.823383	0.1	2.604802
23.825050	0.1	2.446179
23.826717	0.1	2.303058
23.828383	0.1	2.174806
23.830050	0.1	2.059699
23.831717	0.1	1.955479
23.833383	0.1	1.860028
23.835050	0.1	1.771739
23.836717	0.1	1.689624
23.838383	0.1	1.613814
23.840050	0.1	1.545059
23.841717	0.1	1.482749
23.843383	0.1	1.424998
23.845050	0.1	1.370879
23.846717	0.1	1.320867
23.848383	0.1	1.275516
23.850050	0.1	1.234524
23.851717	0.1	1.196745
23.853383	0.1	1.160977
23.855050	0.1	1.126942
23.856717	0.1	1.095324
23.858383	0.1	1.067002
23.860050	0.1	1.042294
23.861717	0.1	1.021023
23.863383	0.1	1.002718
23.865050	0.1	0.986340
23.866717	0.1	0.970545
23.868383	0.1	0.954876
23.870050	0.1	0.939998
23.871717	0.1	0.925972
23.873383	0.1	0.911420
23.875050	0.1	0.895304
23.876717	0.1	0.878223
23.878383	0.1	0.861580
23.880050	0.1	0.846204
23.881717	0.1	0.831895
23.883383	0.1	0.818186
23.885050	0.1	0.805059
23.886717	0.1	0.792788
23.888383	0.1	0.781855
23.890050	0.1	0.772788
23.891717	0.1	0.765403
23.893383	0.1	0.758837
23.895050	0.1	0.751964
23.896717	0.1	0.743647
23.898383	0.1	0.733705
23.900050	0.1	0.723246
23.901717	0.1	0.713132
23.903383	0.1	0.702888
23.905050	0.1	0.692187
23.906717	0.1	0.682273
23.908383	0.1	0.674678
23.910050	0.1	0.669500
23.911717	0.1	0.665593
23.913383	0.1	0.661216
23.915050	0.1	0.654333
23.916717	0.1	0.643753
23.918383	0.1	0.630212
23.920050	0.1	0.616210
23.921717	0.1	0.604438
23.923383	0.1	0.596070
23.925050	0.1	0.590496
23.926717	0.1	0.586384
23.928383	0.1	0.583064
23.930050	0.1	0.580424
23.931717	0.1	0.577541
23.933383	0.1	0.572805
23.935050	0.1	0.565914
23.936717	0.1	0.558351
23.938383	0.1	0.551888
23.940050	0.1	0.547324
23.941717	0.1	0.543962
23.943383	0.1	0.539338
23.945050	0.1	0.530914
23.946717	0.1	0.519003
23.948383	0.1	0.506812
23.950050	0.1	0.497564
23.951717	0.1	0.492157
23.953383	0.1	0.489191
23.955050	0.1	0.487249
23.956717	0.1	0.486588
23.958383	0.1	0.487692
23.960050	0.1	0.489666
23.961717	0.1	0.491124
23.963383	0.1	0.491613
23.965050	0.1	0.491431
23.966717	0.1	0.490658
23.968383	0.1	0.489261
23.970050	0.1	0.488125
23.971717	0.1	0.488404
23.973383	0.1	0.489289
23.975050	0.1	0.487897
23.976717	0.1	0.482658
23.978383	0.1	0.475491
23.980050	0.1	0.469740
23.981717	0.1	0.466974
23.983383	0.1	0.465801
23.985050	0.1	0.463594
23.986717	0.1	0.459575
23.988383	0.1	0.455696
23.990050	0.1	0.454537
23.991717	0.1	0.456865
23.993383	0.1	0.461359
23.995050	0.1	0.466430
23.996717	0.1	0.471375
23.998383	0.1	0.475552
24.000050	0.1	0.478276
24.001717	0.1	0.479836
24.003383	0.1	0.481154
24.005050	0.1	0.482029
24.006717	0.1	0.481033
24.008383	0.1	0.477768
24.010050	0.1	0.473717
24.011717	0.1	0.470704
24.013383	0.1	0.469703
24.015050	0.1	0.471151
24.016717	0.1	0.475347
24.018383	0.1	0.481661
24.020050	0.1	0.488325
24.021717	0.1	0.493554
24.023383	0.1	0.496386
24.025050	0.1	0.497140
24.026717	0.1	0.497317
24.028383	0.1	0.498462
24.030050	0.1	0.501284
24.031717	0.1	0.505848
24.033383	0.1	0.512106
24.035050	0.1	0.519771
24.036717	0.1	0.527948
24.038383	0.1	0.535422
24.040050	0.1	0.541494
24.041717	0.1	0.546346
24.043383	0.1	0.550817
24.045050	0.1	0.555725
24.046717	0.1	0.561234
24.048383	0.1	0.566943
24.050050	0.1	0.572470
24.051717	0.1	0.577834
24.053383	0.1	0.583562
24.055050	0.1	0.590580
24.056717	0.1	0.599641
24.058383	0.1	0.610827
24.060050	0.1	0.623502
24.061717	0.1	0.636466
24.063383	0.1	0.648135
24.065050	0.1	0.657672
24.066717	0.1	0.666198
24.068383	0.1	0.675688
24.070050	0.1	0.686352
24.071717	0.1	0.696261
24.073383	0.1	0.703586
24.075050	0.1	0.708709
24.076717	0.1	0.713924
24.078383	0.1	0.721011
24.080050	0.1	0.729966
24.081717	0.1	0.740229
24.083383	0.1	0.751666
24.085050	0.1	0.763773
24.086717	0.1	0.775354
24.088383	0.1	0.785408
24.090050	0.1	0.794097
24.091717	0.1	0.802167
24.093383	0.1	0.809664
24.095050	0.1	0.816132
24.096717	0.1	0.821431
24.098383	0.1	0.825217
24.100050	0.1	0.826628
24.101717	0.1	0.825129
24.103383	0.1	0.821124
24.105050	0.1	0.816146
24.106717	0.1	0.812849
24.108383	0.1	0.813417
24.110050	0.1	0.817510
24.111717	0.1	0.822814
24.113383	0.1	0.827410
24.115050	0.1	0.830316
24.116717	0.1	0.830749
24.118383	0.1	0.828765
24.120050	0.1	0.826051
24.121717	0.1	0.824835
24.123383	0.1	0.826074
24.125050	0.1	0.828635
24.126717	0.1	0.830395
24.128383	0.1	0.830004
24.130050	0.1	0.827294
24.131717	0.1	0.822823
24.133383	0.1	0.817645
24.135050	0.1	0.812942
24.136717	0.1	0.809492
24.138383	0.1	0.807387
24.140050	0.1	0.806120
24.141717	0.1	0.805347
24.143383	0.1	0.805287
24.145050	0.1	0.805962
24.146717	0.1	0.807014
24.148383	0.1	0.808281
24.150050	0.1	0.809808
24.151717	0.1	0.811252
24.153383	0.1	0.811690
24.155050	0.1	0.809939
24.156717	0.1	0.805357
24.158383	0.1	0.799149
24.160050	0.1	0.794199
24.161717	0.1	0.792290
24.163383	0.1	0.792560
24.165050	0.1	0.793925
24.166717	0.1	0.797105
24.168383	0.1	0.803159
24.170050	0.1	0.811899
24.171717	0.1	0.822381
24.173383	0.1	0.833496
24.175050	0.1	0.843592
24.176717	0.1	0.850908
24.178383	0.1	0.855406
24.180050	0.1	0.858787
24.181717	0.1	0.862326
24.183383	0.1	0.866284
24.185050	0.1	0.871355
24.186717	0.1	0.878815
24.188383	0.1	0.889143
24.190050	0.1	0.901474
24.191717	0.1	0.914563
24.193383	0.1	0.927970
24.195050	0.1	0.942335
24.196717	0.1	0.958387
24.198383	0.1	0.975938
24.200050	0.1	0.993833
24.201717	0.1	1.010164
24.203383	0.1	1.023291
24.205050	0.1	1.033400
24.206717	0.1	1.042378
24.208383	0.1	1.052152
24.210050	0.1	1.063496
24.211717	0.1	1.076064
24.213383	0.1	1.089391
24.215050	0.1	1.103343
24.216717	0.1	1.117806
24.218383	0.1	1.132600
24.220050	0.1	1.147394
24.221717	0.1	1.161834
24.223383	0.1	1.176097
24.225050	0.1	1.191227
24.226717	0.1	1.208056
24.228383	0.1	1.225774
24.230050	0.1	1.242342
24.231717	0.1	1.256126
24.233383	0.1	1.266822
24.235050	0.1	1.275293
24.236717	0.1	1.282692
24.238383	0.1	1.289248
24.240050	0.1	1.294212
24.241717	0.1	1.297221
24.243383	0.1	1.298608
24.245050	0.1	1.298650
24.246717	0.1	1.297574
24.248383	0.1	1.295586
24.250050	0.1	1.293165
24.251717	0.1	1.291032
24.253383	0.1	1.288732
24.255050	0.1	1.284555
24.256717	0.1	1.277807
24.258383	0.1	1.269020
24.260050	0.1	1.258464
24.261717	0.1	1.246296
24.263383	0.1	1.233374
24.265050	0.1	1.220698
24.266717	0.1	1.208256
24.268383	0.1	1.194961
24.270050	0.1	1.179539
24.271717	0.1	1.161173
24.273383	0.1	1.139622
24.275050	0.1	1.114821
24.276717	0.1	1.086541
24.278383	0.1	1.055012
24.280050	0.1	1.021377
24.281717	0.1	0.987360
24.283383	0.1	0.955360
24.285050	0.1	0.928105
24.286717	0.1	0.906661
24.288383	0.1	0.889031
24.290050	0.1	0.871350
24.291717	0.1	0.850353
24.293383	0.1	0.825427
24.295050	0.1	0.798781
24.296717	0.1	0.773063
24.298383	0.1	0.749100
24.300050	0.1	0.726432
24.301717	0.1	0.705118
24.303383	0.1	0.685905
24.305050	0.1	0.668610
24.306717	0.1	0.651339
24.308383	0.1	0.632619
24.310050	0.1	0.613416
24.311717	0.1	0.595432
24.313383	0.1	0.578500
24.315050	0.1	0.560815
24.316717	0.1	0.540935
24.318383	0.1	0.519310
24.320050	0.1	0.498150
24.321717	0.1	0.479808
24.323383	0.1	0.465070
24.325050	0.1	0.452898
24.326717	0.1	0.441447
24.328383	0.1	0.429521
24.330050	0.1	0.417819
24.331717	0.1	0.408418
24.333383	0.1	0.402480
24.335050	0.1	0.399328
24.336717	0.1	0.397316
24.338383	0.1	0.394634
24.340050	0.1	0.390080
24.341717	0.1	0.383682
24.343383	0.1	0.376157
24.345050	0.1	0.368473
24.346717	0.1	0.361996
24.348383	0.1	0.358014
24.350050	0.1	0.356520
24.351717	0.1	0.356156
24.353383	0.1	0.355472
24.355050	0.1	0.353623
24.356717	0.1	0.350173
24.358383	0.1	0.345195
24.360050	0.1	0.339537
24.361717	0.1	0.334126
24.363383	0.1	0.329427
24.365050	0.1	0.326019
24.366717	0.1	0.324985
24.368383	0.1	0.327406
24.370050	0.1	0.332971
24.371717	0.1	0.339351
24.373383	0.1	0.343779
24.375050	0.1	0.344934
24.376717	0.1	0.343341
24.378383	0.1	0.340571
24.380050	0.1	0.337930
24.381717	0.1	0.335909
24.383383	0.1	0.334652
24.385050	0.1	0.333861
24.386717	0.1	0.332808
24.388383	0.1	0.331383
24.390050	0.1	0.330722
24.391717	0.1	0.332026
24.393383	0.1	0.335006
24.395050	0.1	0.337879
24.396717	0.1	0.339015
24.398383	0.1	0.338107
24.400050	0.1	0.335821
24.401717	0.1	0.333088
24.403383	0.1	0.330936
24.405050	0.1	0.330624
24.406717	0.1	0.333302
24.408383	0.1	0.338964
24.410050	0.1	0.345949
24.411717	0.1	0.352007
24.413383	0.1	0.355584
24.415050	0.1	0.356152
24.416717	0.1	0.354243
24.418383	0.1	0.351518
24.420050	0.1	0.349693
24.421717	0.1	0.348892
24.423383	0.1	0.348086
24.425050	0.1	0.346624
24.426717	0.1	0.344696
24.428383	0.1	0.343057
24.430050	0.1	0.342531
24.431717	0.1	0.343160
24.433383	0.1	0.344175
24.435050	0.1	0.345218
24.436717	0.1	0.346620
24.438383	0.1	0.348324
24.440050	0.1	0.349507
24.441717	0.1	0.349614
24.443383	0.1	0.349241
24.445050	0.1	0.349362
24.446717	0.1	0.350438
24.448383	0.1	0.352715
24.450050	0.1	0.356380
24.451717	0.1	0.361279
24.453383	0.1	0.367220
24.455050	0.1	0.373884
24.456717	0.1	0.380105
24.458383	0.1	0.384324
24.460050	0.1	0.385791
24.461717	0.1	0.384855
24.463383	0.1	0.383067
24.465050	0.1	0.382410
24.466717	0.1	0.383686
24.468383	0.1	0.386410
24.470050	0.1	0.390150
24.471717	0.1	0.395207
24.473383	0.1	0.402029
24.475050	0.1	0.409777
24.476717	0.1	0.416152
24.478383	0.1	0.418941
24.480050	0.1	0.417111
24.481717	0.1	0.411388
24.483383	0.1	0.404585
24.485050	0.1	0.399915
24.486717	0.1	0.398676
24.488383	0.1	0.400306
24.490050	0.1	0.403393
24.491717	0.1	0.406122
24.493383	0.1	0.407160
24.495050	0.1	0.406224
24.496717	0.1	0.403821
24.498383	0.1	0.401023
24.500050	0.1	0.398871
24.501717	0.1	0.397572
24.503383	0.1	0.396711
24.505050	0.1	0.395956
24.506717	0.1	0.395225
24.508383	0.1	0.394974
24.510050	0.1	0.396213
24.511717	0.1	0.399384
24.513383	0.1	0.403696
24.515050	0.1	0.407659
24.516717	0.1	0.410066
24.518383	0.1	0.410387
24.520050	0.1	0.408422
24.521717	0.1	0.404259
24.523383	0.1	0.398695
24.525050	0.1	0.393330
24.526717	0.1	0.389777
24.528383	0.1	0.388809
24.530050	0.1	0.390210
24.531717	0.1	0.392594
24.533383	0.1	0.393814
24.535050	0.1	0.392823
24.536717	0.1	0.390904
24.538383	0.1	0.390089
24.540050	0.1	0.390969
24.541717	0.1	0.392608
24.543383	0.1	0.393619
24.545050	0.1	0.392729
24.546717	0.1	0.389372
24.548383	0.1	0.384753
24.550050	0.1	0.381186
24.551717	0.1	0.379565
24.553383	0.1	0.378615
24.555050	0.1	0.377377
24.556717	0.1	0.376711
24.558383	0.1	0.377540
24.560050	0.1	0.379393
24.561717	0.1	0.380990
24.563383	0.1	0.380916
24.565050	0.1	0.378517
24.566717	0.1	0.375006
24.568383	0.1	0.372385
24.570050	0.1	0.371127
24.571717	0.1	0.370005
24.573383	0.1	0.367747
24.575050	0.1	0.364194
24.576717	0.1	0.360287
24.578383	0.1	0.357395
24.580050	0.1	0.356045
24.581717	0.1	0.355332
24.583383	0.1	0.354177
24.585050	0.1	0.352752
24.586717	0.1	0.351891
24.588383	0.1	0.351854
24.590050	0.1	0.352422
24.591717	0.1	0.353246
24.593383	0.1	0.353642
24.595050	0.1	0.352929
24.596717	0.1	0.350866
24.598383	0.1	0.347691
24.600050	0.1	0.344533
24.601717	0.1	0.343299
24.603383	0.1	0.345083
24.605050	0.1	0.349106
24.606717	0.1	0.353819
24.608383	0.1	0.358219
24.610050	0.1	0.361665
24.611717	0.1	0.363588
24.613383	0.1	0.364222
24.615050	0.1	0.364599
24.616717	0.1	0.365255
24.618383	0.1	0.365842
24.620050	0.1	0.366033
24.621717	0.1	0.365977
24.623383	0.1	0.366271
24.625050	0.1	0.367742
24.626717	0.1	0.370704
24.628383	0.1	0.374680
24.630050	0.1	0.378750
24.631717	0.1	0.381959
24.633383	0.1	0.384012
24.635050	0.1	0.385232
24.636717	0.1	0.385260
24.638383	0.1	0.383290
24.640050	0.1	0.380254
24.641717	0.1	0.379295
24.643383	0.1	0.382941
24.645050	0.1	0.390364
24.646717	0.1	0.398206
24.648383	0.1	0.403305
24.650050	0.1	0.404255
24.651717	0.1	0.401456
24.653383	0.1	0.396017
24.655050	0.1	0.389246
24.656717	0.1	0.383235
24.658383	0.1	0.380352
24.660050	0.1	0.381935
24.661717	0.1	0.387728
24.663383	0.1	0.395533
24.665050	0.1	0.402080
24.666717	0.1	0.405214
24.668383	0.1	0.405055
24.670050	0.1	0.403211
24.671717	0.1	0.401135
24.673383	0.1	0.399039
24.675050	0.1	0.396790
24.676717	0.1	0.394778
24.678383	0.1	0.393391
24.680050	0.1	0.392678
24.681717	0.1	0.392515
24.683383	0.1	0.392771
24.685050	0.1	0.393786
24.686717	0.1	0.395840
24.688383	0.1	0.398224
24.690050	0.1	0.399747
24.691717	0.1	0.399738
24.693383	0.1	0.398252
24.695050	0.1	0.396040
24.696717	0.1	0.394108
24.698383	0.1	0.393088
24.700050	0.1	0.392976
24.701717	0.1	0.393195
24.703383	0.1	0.393367
24.705050	0.1	0.394173
24.706717	0.1	0.396566
24.708383	0.1	0.400166
24.710050	0.1	0.403360
24.711717	0.1	0.404646
24.713383	0.1	0.403514
24.715050	0.1	0.400781
24.716717	0.1	0.397968
24.718383	0.1	0.395817
24.720050	0.1	0.393847
24.721717	0.1	0.391421
24.723383	0.1	0.388245
24.725050	0.1	0.383505
24.726717	0.1	0.376226
24.728383	0.1	0.366867
24.730050	0.1	0.357353
24.731717	0.1	0.349488
24.733383	0.1	0.344268
24.735050	0.1	0.342522
24.736717	0.1	0.344347
24.738383	0.1	0.347649
24.740050	0.1	0.349362
24.741717	0.1	0.348231
24.743383	0.1	0.345125
24.745050	0.1	0.341455
24.746717	0.1	0.338149
24.748383	0.1	0.335495
24.750050	0.1	0.333269
24.751717	0.1	0.330857
24.753383	0.1	0.327625
24.755050	0.1	0.323397
24.756717	0.1	0.318582
24.758383	0.1	0.314028
24.760050	0.1	0.310540
24.761717	0.1	0.308282
24.763383	0.1	0.306875
24.765050	0.1	0.306075
24.766717	0.1	0.305413
24.768383	0.1	0.303914
24.770050	0.1	0.301371
24.771717	0.1	0.298792
24.773383	0.1	0.296785
24.775050	0.1	0.295094
24.776717	0.1	0.293511
24.778383	0.1	0.291681
24.780050	0.1	0.289311
24.781717	0.1	0.287024
24.783383	0.1	0.285590
24.785050	0.1	0.285008
24.786717	0.1	0.285143
24.788383	0.1	0.286223
24.790050	0.1	0.288379
24.791717	0.1	0.291388
24.793383	0.1	0.294675
24.795050	0.1	0.297497
24.796717	0.1	0.299751
24.798383	0.1	0.302400
24.800050	0.1	0.306233
24.801717	0.1	0.310251
24.803383	0.1	0.312636
24.805050	0.1	0.312971
24.806717	0.1	0.312249
24.808383	0.1	0.311532
24.810050	0.1	0.311658
24.811717	0.1	0.313479
24.813383	0.1	0.317581
24.815050	0.1	0.323574
24.816717	0.1	0.330112
24.818383	0.1	0.336017
24.820050	0.1	0.340967
24.821717	0.1	0.344804
24.823383	0.1	0.347714
24.825050	0.1	0.351113
24.826717	0.1	0.356883
24.828383	0.1	0.365390
24.830050	0.1	0.374895
24.831717	0.1	0.382843
24.833383	0.1	0.387961
24.835050	0.1	0.391360
24.836717	0.1	0.395565
24.838383	0.1	0.402629
24.840050	0.1	0.413139
24.841717	0.1	0.426373
24.843383	0.1	0.440781
24.845050	0.1	0.454620
24.846717	0.1	0.466481
24.848383	0.1	0.475724
24.850050	0.1	0.483068
24.851717	0.1	0.490276
24.853383	0.1	0.498979
24.855050	0.1	0.509745
24.856717	0.1	0.522230
24.858383	0.1	0.535692
24.860050	0.1	0.549778
24.861717	0.1	0.565536
24.863383	0.1	0.584605
24.865050	0.1	0.607106
24.866717	0.1	0.631316
24.868383	0.1	0.654957
24.870050	0.1	0.676177
24.871717	0.1	0.694026
24.873383	0.1	0.708844
24.875050	0.1	0.722767
24.876717	0.1	0.738748
24.878383	0.1	0.758129
24.880050	0.1	0.780146
24.881717	0.1	0.803471
24.883383	0.1	0.827229
24.885050	0.1	0.851192
24.886717	0.1	0.875918
24.888383	0.1	0.902591
24.890050	0.1	0.932189
24.891717	0.1	0.964482
24.893383	0.1	0.998075
24.895050	0.1	1.031072
24.896717	0.1	1.061484
24.898383	0.1	1.088590
24.900050	0.1	1.113717
24.901717	0.1	1.138588
24.903383	0.1	1.164153
24.905050	0.1	1.190635
24.906717	0.1	1.217476
24.908383	0.1	1.244391
24.910050	0.1	1.272145
24.911717	0.1	1.301281
24.913383	0.1	1.331330
24.915050	0.1	1.361901
24.916717	0.1	1.392714
24.918383	0.1	1.422348
24.920050	0.1	1.448109
24.921717	0.1	1.467736
24.923383	0.1	1.481683
24.925050	0.1	1.493320
24.926717	0.1	1.506214
24.928383	0.1	1.521828
24.930050	0.1	1.539811
24.931717	0.1	1.559048
24.933383	0.1	1.578415
24.935050	0.1	1.597088
24.936717	0.1	1.614615
24.938383	0.1	1.630825
24.940050	0.1	1.645191
24.941717	0.1	1.655822
24.943383	0.1	1.660329
24.945050	0.1	1.658495
24.946717	0.1	1.652874
24.948383	0.1	1.646047
24.950050	0.1	1.639077
24.951717	0.1	1.632441
24.953383	0.1	1.626322
24.955050	0.1	1.619910
24.956717	0.1	1.611505
24.958383	0.1	1.599640
24.960050	0.1	1.584641
24.961717	0.1	1.568422
24.963383	0.1	1.552482
24.965050	0.1	1.537129
24.966717	0.1	1.521688
24.968383	0.1	1.504463
24.970050	0.1	1.483709
24.971717	0.1	1.459117
24.973383	0.1	1.431778
24.975050	0.1	1.403326
24.976717	0.1	1.375298
24.978383	0.1	1.348271
24.980050	0.1	1.321496
24.981717	0.1	1.293900
24.983383	0.1	1.264899
24.985050	0.1	1.234110
24.986717	0.1	1.201276
24.988383	0.1	1.167110
24.990050	0.1	1.133308
24.991717	0.1	1.101238
24.993383	0.1	1.071021
24.995050	0.1	1.041712
24.996717	0.1	1.011770
24.998383	0.1	0.979900
25.000050	0.1	0.946359
25.001717	0.1	0.913069
25.003383	0.1	0.881767
25.005050	0.1	0.852821
25.006717	0.1	0.825692
25.008383	0.1	0.799922
25.010050	0.1	0.775224
25.011717	0.1	0.751046
25.013383	0.1	0.726767
25.015050	0.1	0.702287
25.016717	0.1	0.678031
25.018383	0.1	0.654343
25.020050	0.1	0.630994
25.021717	0.1	0.607437
25.023383	0.1	0.583613
25.025050	0.1	0.560647
25.026717	0.1	0.540526
25.028383	0.1	0.524861
25.030050	0.1	0.513825
25.031717	0.1	0.505680
25.033383	0.1	0.497419
25.035050	0.1	0.486956
25.036717	0.1	0.474625
25.038383	0.1	0.462173
25.040050	0.1	0.451156
25.041717	0.1	0.442034
25.043383	0.1	0.433875
25.045050	0.1	0.424939
25.046717	0.1	0.414266
25.048383	0.1	0.402853
25.050050	0.1	0.392818
25.051717	0.1	0.385549
25.053383	0.1	0.380962
25.055050	0.1	0.378252
25.056717	0.1	0.376701
25.058383	0.1	0.375346
25.060050	0.1	0.372278
25.061717	0.1	0.365828
25.063383	0.1	0.356422
25.065050	0.1	0.345618
25.066717	0.1	0.335062
25.068383	0.1	0.327392
25.070050	0.1	0.325260
25.071717	0.1	0.328380
25.073383	0.1	0.333446
25.075050	0.1	0.337167
25.076717	0.1	0.338634
25.078383	0.1	0.338699
25.080050	0.1	0.337972
25.081717	0.1	0.336724
25.083383	0.1	0.335984
25.085050	0.1	0.336957
25.086717	0.1	0.339719
25.088383	0.1	0.343351
25.090050	0.1	0.346685
25.091717	0.1	0.348529
25.093383	0.1	0.347896
25.095050	0.1	0.344478
25.096717	0.1	0.339202
25.098383	0.1	0.333861
25.100050	0.1	0.329693
25.101717	0.1	0.327243
25.103383	0.1	0.327257
25.105050	0.1	0.329744
25.106717	0.1	0.332729
25.108383	0.1	0.333595
25.110050	0.1	0.331448
25.111717	0.1	0.327798
25.113383	0.1	0.325204
25.115050	0.1	0.325046
25.116717	0.1	0.326489
25.118383	0.1	0.327742
25.120050	0.1	0.328030
25.121717	0.1	0.328058
25.123383	0.1	0.329013
25.125050	0.1	0.331304
25.126717	0.1	0.333926
25.128383	0.1	0.335299
25.130050	0.1	0.334671
25.131717	0.1	0.332710
25.133383	0.1	0.330880
25.135050	0.1	0.330093
25.136717	0.1	0.329926
25.138383	0.1	0.329562
25.140050	0.1	0.329008
25.141717	0.1	0.328743
25.143383	0.1	0.328948
25.145050	0.1	0.329446
25.146717	0.1	0.329935
25.148383	0.1	0.330182
25.150050	0.1	0.330191
25.151717	0.1	0.330200
25.153383	0.1	0.330550
25.155050	0.1	0.331607
25.156717	0.1	0.333670
25.158383	0.1	0.336827
25.160050	0.1	0.341027
25.161717	0.1	0.346196
25.163383	0.1	0.352086
25.165050	0.1	0.358191
25.166717	0.1	0.363649
25.168383	0.1	0.367258
25.170050	0.1	0.368021
25.171717	0.1	0.366312
25.173383	0.1	0.364394
25.175050	0.1	0.364766
25.176717	0.1	0.368487
25.178383	0.1	0.375086
25.180050	0.1	0.382657
25.181717	0.1	0.388734
25.183383	0.1	0.391887
25.185050	0.1	0.392017
25.186717	0.1	0.389977
25.188383	0.1	0.387193
25.190050	0.1	0.385283
25.191717	0.1	0.385772
25.193383	0.1	0.389507
25.195050	0.1	0.395924
25.196717	0.1	0.403626
25.198383	0.1	0.411430
25.200050	0.1	0.418327
25.201717	0.1	0.423677
25.203383	0.1	0.427621
25.205050	0.1	0.430634
25.206717	0.1	0.433619
25.208383	0.1	0.438201
25.210050	0.1	0.445200
25.211717	0.1	0.453354
25.213383	0.1	0.460735
25.215050	0.1	0.466951
25.216717	0.1	0.473522
25.218383	0.1	0.482346
25.220050	0.1	0.494085
25.221717	0.1	0.507957
25.223383	0.1	0.522626
25.225050	0.1	0.536749
25.226717	0.1	0.549671
25.228383	0.1	0.561802
25.230050	0.1	0.573634
25.231717	0.1	0.584922
25.233383	0.1	0.595427
25.235050	0.1	0.605867
25.236717	0.1	0.617341
25.238383	0.1	0.630147
25.240050	0.1	0.643246
25.241717	0.1	0.655181
25.243383	0.1	0.665784
25.245050	0.1	0.676671
25.246717	0.1	0.690189
25.248383	0.1	0.707707
25.250050	0.1	0.728150
25.251717	0.1	0.748830
25.253383	0.1	0.768155
25.255050	0.1	0.786879
25.256717	0.1	0.806693
25.258383	0.1	0.828230
25.260050	0.1	0.850665
25.261717	0.1	0.872971
25.263383	0.1	0.894731
25.265050	0.1	0.915858
25.266717	0.1	0.936296
25.268383	0.1	0.955835
25.270050	0.1	0.974005
25.271717	0.1	0.990736
25.273383	0.1	1.007337
25.275050	0.1	1.025875
25.276717	0.1	1.046816
25.278383	0.1	1.068288
25.280050	0.1	1.088632
25.281717	0.1	1.108679
25.283383	0.1	1.130532
25.285050	0.1	1.154579
25.286717	0.1	1.179269
25.288383	0.1	1.203245
25.290050	0.1	1.226007
25.291717	0.1	1.247511
25.293383	0.1	1.268159
25.295050	0.1	1.288345
25.296717	0.1	1.307717
25.298383	0.1	1.325877
25.300050	0.1	1.343898
25.301717	0.1	1.364057
25.303383	0.1	1.387754
25.305050	0.1	1.414074
25.306717	0.1	1.440928
25.308383	0.1	1.466987
25.310050	0.1	1.492170
25.311717	0.1	1.517260
25.313383	0.1	1.543541
25.315050	0.1	1.571737
25.316717	0.1	1.601009
25.318383	0.1	1.629745
25.320050	0.1	1.657270
25.321717	0.1	1.684190
25.323383	0.1	1.711627
25.325050	0.1	1.740446
25.326717	0.1	1.770556
25.328383	0.1	1.800694
25.330050	0.1	1.829560
25.331717	0.1	1.857402
25.333383	0.1	1.885840
25.335050	0.1	1.916173
25.336717	0.1	1.948378
25.338383	0.1	1.981547
25.340050	0.1	2.015047
25.341717	0.1	2.048663
25.343383	0.1	2.081413
25.345050	0.1	2.111597
25.346717	0.1	2.138345
25.348383	0.1	2.162252
25.350050	0.1	2.184529
25.351717	0.1	2.206331
25.353383	0.1	2.228473
25.355050	0.1	2.250760
25.356717	0.1	2.271687
25.358383	0.1	2.289354
25.360050	0.1	2.302653
25.361717	0.1	2.311454
25.363383	0.1	2.316311
25.365050	0.1	2.318188
25.366717	0.1	2.317633
25.368383	0.1	2.314304
25.370050	0.1	2.308129
25.371717	0.1	2.299882
25.373383	0.1	2.290406
25.375050	0.1	2.280003
25.376717	0.1	2.267794
25.378383	0.1	2.252068
25.380050	0.1	2.231915
25.381717	0.1	2.207588
25.383383	0.1	2.179667
25.385050	0.1	2.148282
25.386717	0.1	2.113185
25.388383	0.1	2.074977
25.390050	0.1	2.035215
25.391717	0.1	1.994646
25.393383	0.1	1.953058
25.395050	0.1	1.911023
25.396717	0.1	1.870021
25.398383	0.1	1.830552
25.400050	0.1	1.791092
25.401717	0.1	1.749462
25.403383	0.1	1.704935
25.405050	0.1	1.659025
25.406717	0.1	1.614471
25.408383	0.1	1.573074
25.410050	0.1	1.534307
25.411717	0.1	1.496212
25.413383	0.1	1.457264
25.415050	0.1	1.417655
25.416717	0.1	1.378893
25.418383	0.1	1.342134
25.420050	0.1	1.307479
25.421717	0.1	1.274785
25.423383	0.1	1.243940
25.425050	0.1	1.214352
25.426717	0.1	1.185178
25.428383	0.1	1.155888
25.430050	0.1	1.126402
25.431717	0.1	1.097037
25.433383	0.1	1.068017
25.435050	0.1	1.038723
25.436717	0.1	1.008459
25.438383	0.1	0.978657
25.440050	0.1	0.952366
25.441717	0.1	0.930941
25.443383	0.1	0.912654
25.445050	0.1	0.894805
25.446717	0.1	0.876039
25.448383	0.1	0.856817
25.450050	0.1	0.838372
25.451717	0.1	0.821361
25.453383	0.1	0.805450
25.455050	0.1	0.790330
25.456717	0.1	0.776555
25.458383	0.1	0.764569
25.460050	0.1	0.753561
25.461717	0.1	0.742641
25.463383	0.1	0.732322
25.465050	0.1	0.723056
25.466717	0.1	0.713207
25.468383	0.1	0.700159
25.470050	0.1	0.683139
25.471717	0.1	0.664219
25.473383	0.1	0.647078
25.475050	0.1	0.634501
25.476717	0.1	0.626575
25.478383	0.1	0.621281
25.480050	0.1	0.616475
25.481717	0.1	0.611106
25.483383	0.1	0.604866
25.485050	0.1	0.597336
25.486717	0.1	0.588172
25.488383	0.1	0.577900
25.490050	0.1	0.568107
25.491717	0.1	0.560740
25.493383	0.1	0.556381
25.495050	0.1	0.553466
25.496717	0.1	0.550244
25.498383	0.1	0.547031
25.500050	0.1	0.545527
25.501717	0.1	0.545979
25.503383	0.1	0.546821
25.505050	0.1	0.547301
25.506717	0.1	0.547878
25.508383	0.1	0.548013
25.510050	0.1	0.546724
25.511717	0.1	0.545043
25.513383	0.1	0.545327
25.515050	0.1	0.548526
25.516717	0.1	0.553206
25.518383	0.1	0.556773
25.520050	0.1	0.557527
25.521717	0.1	0.555622
25.523383	0.1	0.552200
25.525050	0.1	0.548298
25.526717	0.1	0.544772
25.528383	0.1	0.542528
25.530050	0.1	0.542291
25.531717	0.1	0.543701
25.533383	0.1	0.545271
25.535050	0.1	0.545448
25.536717	0.1	0.543217
25.538383	0.1	0.538374
25.540050	0.1	0.532195
25.541717	0.1	0.526705
25.543383	0.1	0.522593
25.545050	0.1	0.518598
25.546717	0.1	0.513014
25.548383	0.1	0.505671
25.550050	0.1	0.498141
25.551717	0.1	0.491729
25.553383	0.1	0.486141
25.555050	0.1	0.480157
25.556717	0.1	0.473163
25.558383	0.1	0.465848
25.560050	0.1	0.459282
25.561717	0.1	0.453526
25.563383	0.1	0.447552
25.565050	0.1	0.440017
25.566717	0.1	0.430280
25.568383	0.1	0.419188
25.570050	0.1	0.408143
25.571717	0.1	0.397558
25.573383	0.1	0.387249
25.575050	0.1	0.377204
25.576717	0.1	0.367239
25.578383	0.1	0.357060
25.580050	0.1	0.346997
25.581717	0.1	0.338163
25.583383	0.1	0.332124
25.585050	0.1	0.330079
25.586717	0.1	0.331551
25.588383	0.1	0.334270
25.590050	0.1	0.335649
25.591717	0.1	0.334061
25.593383	0.1	0.329292
25.595050	0.1	0.322163
25.596717	0.1	0.313693
25.598383	0.1	0.304910
25.600050	0.1	0.297059
25.601717	0.1	0.291136
25.603383	0.1	0.287304
25.605050	0.1	0.285450
25.606717	0.1	0.285292
25.608383	0.1	0.285176
25.610050	0.1	0.282619
25.611717	0.1	0.276822
25.613383	0.1	0.269515
25.615050	0.1	0.263504
25.616717	0.1	0.260724
25.618383	0.1	0.261110
25.620050	0.1	0.262903
25.621717	0.1	0.264160
25.623383	0.1	0.264086
25.625050	0.1	0.263192
25.626717	0.1	0.262205
25.628383	0.1	0.260998
25.630050	0.1	0.258787
25.631717	0.1	0.255159
25.633383	0.1	0.250721
25.635050	0.1	0.246712
25.636717	0.1	0.244081
25.638383	0.1	0.243033
25.640050	0.1	0.243383
25.641717	0.1	0.244766
25.643383	0.1	0.246689
25.645050	0.1	0.248710
25.646717	0.1	0.250614
25.648383	0.1	0.252370
25.650050	0.1	0.253920
25.651717	0.1	0.255238
25.653383	0.1	0.256393
25.655050	0.1	0.257283
25.656717	0.1	0.257557
25.658383	0.1	0.257022
25.660050	0.1	0.256244
25.661717	0.1	0.256165
25.663383	0.1	0.256891
25.665050	0.1	0.257688
25.666717	0.1	0.258186
25.668383	0.1	0.258684
25.670050	0.1	0.259387
25.671717	0.1	0.259830
25.673383	0.1	0.259485
25.675050	0.1	0.258423
25.676717	0.1	0.256831
25.678383	0.1	0.254675
25.680050	0.1	0.252426
25.681717	0.1	0.251080
25.683383	0.1	0.251005
25.685050	0.1	0.251504
25.686717	0.1	0.252039
25.688383	0.1	0.252598
25.690050	0.1	0.253138
25.691717	0.1	0.253920
25.693383	0.1	0.255457
25.695050	0.1	0.257688
25.696717	0.1	0.260063
25.698383	0.1	0.261948
25.700050	0.1	0.262968
25.701717	0.1	0.263760
25.703383	0.1	0.265352
25.705050	0.1	0.267331
25.706717	0.1	0.268128
25.708383	0.1	0.267276
25.710050	0.1	0.266111
25.711717	0.1	0.266205
25.713383	0.1	0.267751
25.715050	0.1	0.269557
25.716717	0.1	0.270465
25.718383	0.1	0.270456
25.720050	0.1	0.269949
25.721717	0.1	0.268589
25.723383	0.1	0.265352
25.725050	0.1	0.259955
25.726717	0.1	0.253790
25.728383	0.1	0.249157
25.730050	0.1	0.247802
25.731717	0.1	0.250097
25.733383	0.1	0.254884
25.735050	0.1	0.259872
25.736717	0.1	0.263159
25.738383	0.1	0.264472
25.740050	0.1	0.264249
25.741717	0.1	0.262312
25.743383	0.1	0.258456
25.745050	0.1	0.253799
25.746717	0.1	0.250465
25.748383	0.1	0.249399
25.750050	0.1	0.249366
25.751717	0.1	0.248761
25.753383	0.1	0.247140
25.755050	0.1	0.244253
25.756717	0.1	0.239825
25.758383	0.1	0.235084
25.760050	0.1	0.232514
25.761717	0.1	0.233375
25.763383	0.1	0.236519
25.765050	0.1	0.239713
25.766717	0.1	0.241399
25.768383	0.1	0.241203
25.770050	0.1	0.239131
25.771717	0.1	0.234931
25.773383	0.1	0.228905
25.775050	0.1	0.222269
25.776717	0.1	0.216272
25.778383	0.1	0.211773
25.780050	0.1	0.209482
25.781717	0.1	0.209422
25.783383	0.1	0.210968
25.785050	0.1	0.213794
25.786717	0.1	0.217557
25.788383	0.1	0.220882
25.790050	0.1	0.222125
25.791717	0.1	0.220477
25.793383	0.1	0.215797
25.795050	0.1	0.208952
25.796717	0.1	0.202120
25.798383	0.1	0.197547
25.800050	0.1	0.196127
25.801717	0.1	0.197277
25.803383	0.1	0.199690
25.805050	0.1	0.202148
25.806717	0.1	0.204076
25.808383	0.1	0.205450
25.810050	0.1	0.206074
25.811717	0.1	0.205711
25.813383	0.1	0.204942
25.815050	0.1	0.204691
25.816717	0.1	0.204821
25.818383	0.1	0.204225
25.820050	0.1	0.202367
25.821717	0.1	0.199960
25.823383	0.1	0.197920
25.825050	0.1	0.196313
25.826717	0.1	0.194767
25.828383	0.1	0.193478
25.830050	0.1	0.193017
25.831717	0.1	0.193450
25.833383	0.1	0.194567
25.835050	0.1	0.196071
25.836717	0.1	0.196942
25.838383	0.1	0.196048
25.840050	0.1	0.193226
25.841717	0.1	0.188830
25.843383	0.1	0.183722
25.845050	0.1	0.179741
25.846717	0.1	0.178339
25.848383	0.1	0.179363
25.850050	0.1	0.181887
25.851717	0.1	0.184905
25.853383	0.1	0.187433
25.855050	0.1	0.188984
25.856717	0.1	0.189561
25.858383	0.1	0.189035
25.860050	0.1	0.187308
25.861717	0.1	0.184998
25.863383	0.1	0.183196
25.865050	0.1	0.182339
25.866717	0.1	0.181706
25.868383	0.1	0.180332
25.870050	0.1	0.178134
25.871717	0.1	0.175601
25.873383	0.1	0.173310
25.875050	0.1	0.171941
25.876717	0.1	0.171624
25.878383	0.1	0.171703
25.880050	0.1	0.171610
25.881717	0.1	0.171214
25.883383	0.1	0.170674
25.885050	0.1	0.170474
25.886717	0.1	0.171447
25.888383	0.1	0.174469
25.890050	0.1	0.179503
25.891717	0.1	0.185133
25.893383	0.1	0.189343
25.895050	0.1	0.190535
25.896717	0.1	0.188574
25.898383	0.1	0.185468
25.900050	0.1	0.183908
25.901717	0.1	0.184956
25.903383	0.1	0.187987
25.905050	0.1	0.191913
25.906717	0.1	0.195364
25.908383	0.1	0.196984
25.910050	0.1	0.196593
25.911717	0.1	0.195056
25.913383	0.1	0.192760
25.915050	0.1	0.189333
25.916717	0.1	0.184961
25.918383	0.1	0.181030
25.920050	0.1	0.179312
25.921717	0.1	0.180583
25.923383	0.1	0.184071
25.925050	0.1	0.188285
25.926717	0.1	0.191913
25.928383	0.1	0.193943
25.930050	0.1	0.193529
25.931717	0.1	0.190567
25.933383	0.1	0.186586
25.935050	0.1	0.183946
25.936717	0.1	0.183666
25.938383	0.1	0.185040
25.940050	0.1	0.186944
25.941717	0.1	0.188351
25.943383	0.1	0.188439
25.945050	0.1	0.187536
25.946717	0.1	0.187303
25.948383	0.1	0.189226
25.950050	0.1	0.192667
25.951717	0.1	0.195256
25.953383	0.1	0.195787
25.955050	0.1	0.195396
25.956717	0.1	0.195401
25.958383	0.1	0.195540
25.960050	0.1	0.194986
25.961717	0.1	0.193729
25.963383	0.1	0.191899
25.965050	0.1	0.189394
25.966717	0.1	0.186954
25.968383	0.1	0.185873
25.970050	0.1	0.186414
25.971717	0.1	0.187629
25.973383	0.1	0.188104
25.975050	0.1	0.187070
25.976717	0.1	0.185464
25.978383	0.1	0.184919
25.980050	0.1	0.185901
25.981717	0.1	0.187731
25.983383	0.1	0.189315
25.985050	0.1	0.189710
25.986717	0.1	0.189235
25.988383	0.1	0.189221
25.990050	0.1	0.189990
25.991717	0.1	0.190563
25.993383	0.1	0.190507
25.995050	0.1	0.190614
25.996717	0.1	0.191629
25.998383	0.1	0.193277
26.000050	0.1	0.194679
26.001717	0.1	0.195242
26.003383	0.1	0.194972
26.005050	0.1	0.193897
26.006717	0.1	0.191401
26.008383	0.1	0.187200
26.010050	0.1	0.182935
26.011717	0.1	0.180947
26.013383	0.1	0.181817
26.015050	0.1	0.184472
26.016717	0.1	0.187554
26.018383	0.1	0.189976
26.020050	0.1	0.191708
26.021717	0.1	0.194120
26.023383	0.1	0.198213
26.025050	0.1	0.203121
26.026717	0.1	0.206782
26.028383	0.1	0.207652
26.030050	0.1	0.205850
26.031717	0.1	0.202507
26.033383	0.1	0.198456
26.035050	0.1	0.194488
26.036717	0.1	0.191610
26.038383	0.1	0.190251
26.040050	0.1	0.190674
26.041717	0.1	0.193804
26.043383	0.1	0.199815
26.045050	0.1	0.207052
26.046717	0.1	0.213701
26.048383	0.1	0.219103
26.050050	0.1	0.223191
26.051717	0.1	0.225944
26.053383	0.1	0.227084
26.055050	0.1	0.226120
26.056717	0.1	0.223098
26.058383	0.1	0.219094
26.060050	0.1	0.215289
26.061717	0.1	0.212230
26.063383	0.1	0.210311
26.065050	0.1	0.210074
26.066717	0.1	0.212016
26.068383	0.1	0.216127
26.070050	0.1	0.221045
26.071717	0.1	0.224537
26.073383	0.1	0.225473
26.075050	0.1	0.224826
26.076717	0.1	0.224346
26.078383	0.1	0.224663
26.080050	0.1	0.225189
26.081717	0.1	0.225301
26.083383	0.1	0.224803
26.085050	0.1	0.224384
26.086717	0.1	0.225557
26.088383	0.1	0.229450
26.090050	0.1	0.236155
26.091717	0.1	0.244896
26.093383	0.1	0.253655
26.095050	0.1	0.259602
26.096717	0.1	0.260877
26.098383	0.1	0.258000
26.100050	0.1	0.253469
26.101717	0.1	0.249874
26.103383	0.1	0.249040
26.105050	0.1	0.252421
26.106717	0.1	0.260179
26.108383	0.1	0.270084
26.110050	0.1	0.278954
26.111717	0.1	0.285227
26.113383	0.1	0.289511
26.115050	0.1	0.293297
26.116717	0.1	0.297376
26.118383	0.1	0.301236
26.120050	0.1	0.304063
26.121717	0.1	0.305907
26.123383	0.1	0.307416
26.125050	0.1	0.309143
26.126717	0.1	0.311402
26.128383	0.1	0.314419
26.130050	0.1	0.318820
26.131717	0.1	0.325427
26.133383	0.1	0.334173
26.135050	0.1	0.344021
26.136717	0.1	0.354121
26.138383	0.1	0.364077
26.140050	0.1	0.373069
26.141717	0.1	0.380138
26.143383	0.1	0.385656
26.145050	0.1	0.391188
26.146717	0.1	0.398015
26.148383	0.1	0.406634
26.150050	0.1	0.416851
26.151717	0.1	0.427617
26.153383	0.1	0.437503
26.155050	0.1	0.445694
26.156717	0.1	0.452949
26.158383	0.1	0.461796
26.160050	0.1	0.474788
26.161717	0.1	0.491743
26.163383	0.1	0.509685
26.165050	0.1	0.525615
26.166717	0.1	0.538784
26.168383	0.1	0.550565
26.170050	0.1	0.562817
26.171717	0.1	0.576503
26.173383	0.1	0.591613
26.175050	0.1	0.607981
26.176717	0.1	0.625965
26.178383	0.1	0.646240
26.180050	0.1	0.668652
26.181717	0.1	0.692252
26.183383	0.1	0.716201
26.185050	0.1	0.739717
26.186717	0.1	0.762432
26.188383	0.1	0.784989
26.190050	0.1	0.807894
26.191717	0.1	0.830665
26.193383	0.1	0.852686
26.195050	0.1	0.873976
26.196717	0.1	0.894968
26.198383	0.1	0.916501
26.200050	0.1	0.940240
26.201717	0.1	0.968184
26.203383	0.1	1.001135
26.205050	0.1	1.037605
26.206717	0.1	1.074173
26.208383	0.1	1.107608
26.210050	0.1	1.137168
26.211717	0.1	1.164586
26.213383	0.1	1.192167
26.215050	0.1	1.221299
26.216717	0.1	1.251618
26.218383	0.1	1.281258
26.220050	0.1	1.308541
26.221717	0.1	1.333840
26.223383	0.1	1.358697
26.225050	0.1	1.383349
26.226717	0.1	1.406949
26.228383	0.1	1.429464
26.230050	0.1	1.451247
26.231717	0.1	1.471201
26.233383	0.1	1.487494
26.235050	0.1	1.500216
26.236717	0.1	1.511616
26.238383	0.1	1.523406
26.240050	0.1	1.535290
26.241717	0.1	1.545623
26.243383	0.1	1.552496
26.245050	0.1	1.554303
26.246717	0.1	1.550480
26.248383	0.1	1.542089
26.250050	0.1	1.531141
26.251717	0.1	1.519243
26.253383	0.1	1.506852
26.255050	0.1	1.493250
26.256717	0.1	1.477101
26.258383	0.1	1.457697
26.260050	0.1	1.435983
26.261717	0.1	1.414078
26.263383	0.1	1.393412
26.265050	0.1	1.373636
26.266717	0.1	1.352909
26.268383	0.1	1.329235
26.270050	0.1	1.302012
26.271717	0.1	1.271875
26.273383	0.1	1.239046
26.275050	0.1	1.203297
26.276717	0.1	1.165150
26.278383	0.1	1.126314
26.280050	0.1	1.088753
26.281717	0.1	1.052693
26.283383	0.1	1.016357
26.285050	0.1	0.978769
26.286717	0.1	0.941427
26.288383	0.1	0.906610
26.290050	0.1	0.875155
26.291717	0.1	0.846200
26.293383	0.1	0.818614
26.295050	0.1	0.792029
26.296717	0.1	0.766311
26.298383	0.1	0.741184
26.300050	0.1	0.716778
26.301717	0.1	0.693328
26.303383	0.1	0.670487
26.305050	0.1	0.647516
26.306717	0.1	0.623874
26.308383	0.1	0.599576
26.310050	0.1	0.574789
26.311717	0.1	0.549173
26.313383	0.1	0.522863
26.315050	0.1	0.497932
26.316717	0.1	0.477438
26.318383	0.1	0.462462
26.320050	0.1	0.450537
26.321717	0.1	0.438043
26.323383	0.1	0.423477
26.325050	0.1	0.407398
26.326717	0.1	0.391006
26.328383	0.1	0.375709
26.330050	0.1	0.362480
26.331717	0.1	0.351206
26.333383	0.1	0.341409
26.335050	0.1	0.332799
26.336717	0.1	0.324836
26.338383	0.1	0.316738
26.340050	0.1	0.308524
26.341717	0.1	0.301320
26.343383	0.1	0.295611
26.345050	0.1	0.289935
26.346717	0.1	0.282330
26.348383	0.1	0.272640
26.350050	0.1	0.263108
26.351717	0.1	0.256570
26.353383	0.1	0.253948
26.355050	0.1	0.253669
26.356717	0.1	0.253683
26.358383	0.1	0.253138
26.360050	0.1	0.251643
26.361717	0.1	0.248346
26.363383	0.1	0.242894
26.365050	0.1	0.236440
26.366717	0.1	0.230530
26.368383	0.1	0.225799
26.370050	0.1	0.222796
26.371717	0.1	0.222102
26.373383	0.1	0.222740
26.375050	0.1	0.223103
26.376717	0.1	0.222856
26.378383	0.1	0.222232
26.380050	0.1	0.221180
26.381717	0.1	0.219941
26.383383	0.1	0.219201
26.385050	0.1	0.218968
26.386717	0.1	0.218158
26.388383	0.1	0.215881
26.390050	0.1	0.212346
26.391717	0.1	0.208528
26.393383	0.1	0.205501
26.395050	0.1	0.203354
26.396717	0.1	0.200802
26.398383	0.1	0.196998
26.400050	0.1	0.193431
26.401717	0.1	0.192472
26.403383	0.1	0.194497
26.405050	0.1	0.197478
26.406717	0.1	0.199242
26.408383	0.1	0.199010
26.410050	0.1	0.197142
26.411717	0.1	0.195205
26.413383	0.1	0.195536
26.415050	0.1	0.198623
26.416717	0.1	0.202307
26.418383	0.1	0.204565
26.420050	0.1	0.204956
26.421717	0.1	0.203592
26.423383	0.1	0.200910
26.425050	0.1	0.198139
26.426717	0.1	0.196560
26.428383	0.1	0.196327
26.430050	0.1	0.196891
26.431717	0.1	0.198302
26.433383	0.1	0.201082
26.435050	0.1	0.204919
26.436717	0.1	0.208388
26.438383	0.1	0.209981
26.440050	0.1	0.208900
26.441717	0.1	0.205389
26.443383	0.1	0.200863
26.445050	0.1	0.197063
26.446717	0.1	0.194730
26.448383	0.1	0.193366
26.450050	0.1	0.191806
26.451717	0.1	0.189282
26.453383	0.1	0.186502
26.455050	0.1	0.184849
26.456717	0.1	0.185175
26.458383	0.1	0.187857
26.460050	0.1	0.192416
26.461717	0.1	0.196877
26.463383	0.1	0.198949
26.465050	0.1	0.198297
26.466717	0.1	0.197026
26.468383	0.1	0.197170
26.470050	0.1	0.198437
26.471717	0.1	0.199042
26.473383	0.1	0.197608
26.475050	0.1	0.194008
26.476717	0.1	0.189357
26.478383	0.1	0.185627
26.480050	0.1	0.184607
26.481717	0.1	0.186781
26.483383	0.1	0.190870
26.485050	0.1	0.194656
26.486717	0.1	0.196523
26.488383	0.1	0.196388
26.490050	0.1	0.195489
26.491717	0.1	0.195466
26.493383	0.1	0.197222
26.495050	0.1	0.200295
26.496717	0.1	0.202945
26.498383	0.1	0.203252
26.500050	0.1	0.200574
26.501717	0.1	0.195606
26.503383	0.1	0.189696
26.505050	0.1	0.184630
26.506717	0.1	0.182162
26.508383	0.1	0.183070
26.510050	0.1	0.186199
26.511717	0.1	0.188989
26.513383	0.1	0.189608
26.515050	0.1	0.188285
26.516717	0.1	0.186558
26.518383	0.1	0.185501
26.520050	0.1	0.184984
26.521717	0.1	0.184327
26.523383	0.1	0.182851
26.525050	0.1	0.180355
26.526717	0.1	0.177352
26.528383	0.1	0.174241
26.530050	0.1	0.170823
26.531717	0.1	0.166944
26.533383	0.1	0.163075
26.535050	0.1	0.160313
26.536717	0.1	0.159577
26.538383	0.1	0.160537
26.540050	0.1	0.161985
26.541717	0.1	0.162940
26.543383	0.1	0.162814
26.545050	0.1	0.161785
26.546717	0.1	0.161207
26.548383	0.1	0.162311
26.550050	0.1	0.164486
26.551717	0.1	0.165803
26.553383	0.1	0.165589
26.555050	0.1	0.165212
26.556717	0.1	0.165766
26.558383	0.1	0.166204
26.560050	0.1	0.164653
26.561717	0.1	0.160700
26.563383	0.1	0.155983
26.565050	0.1	0.153119
26.566717	0.1	0.154022
26.568383	0.1	0.158590
26.570050	0.1	0.164635
26.571717	0.1	0.169207
26.573383	0.1	0.170371
26.575050	0.1	0.167917
26.576717	0.1	0.162846
26.578383	0.1	0.157240
26.580050	0.1	0.153780
26.581717	0.1	0.153529
26.583383	0.1	0.154660
26.585050	0.1	0.154739
26.586717	0.1	0.153361
26.588383	0.1	0.151293
26.590050	0.1	0.148793
26.591717	0.1	0.146166
26.593383	0.1	0.144471
26.595050	0.1	0.145240
26.596717	0.1	0.149906
26.598383	0.1	0.158395
26.600050	0.1	0.168481
26.601717	0.1	0.177147
26.603383	0.1	0.182730
26.605050	0.1	0.185645
26.606717	0.1	0.186721
26.608383	0.1	0.185939
26.610050	0.1	0.183643
26.611717	0.1	0.181105
26.613383	0.1	0.179368
26.615050	0.1	0.179070
26.616717	0.1	0.180379
26.618383	0.1	0.182507
26.620050	0.1	0.184551
26.621717	0.1	0.186348
26.623383	0.1	0.187885
26.625050	0.1	0.189045
26.626717	0.1	0.189710
26.628383	0.1	0.189999
26.630050	0.1	0.190628
26.631717	0.1	0.192253
26.633383	0.1	0.194870
26.635050	0.1	0.198623
26.636717	0.1	0.203657
26.638383	0.1	0.209124
26.640050	0.1	0.213701
26.641717	0.1	0.216691
26.643383	0.1	0.218144
26.645050	0.1	0.218698
26.646717	0.1	0.219196
26.648383	0.1	0.220276
26.650050	0.1	0.222442
26.651717	0.1	0.226381
26.653383	0.1	0.232197
26.655050	0.1	0.238614
26.656717	0.1	0.244011
26.658383	0.1	0.247997
26.660050	0.1	0.251154
26.661717	0.1	0.254074
26.663383	0.1	0.257054
26.665050	0.1	0.259946
26.666717	0.1	0.262316
26.668383	0.1	0.264216
26.670050	0.1	0.266586
26.671717	0.1	0.270586
26.673383	0.1	0.276407
26.675050	0.1	0.283313
26.676717	0.1	0.290819
26.678383	0.1	0.298880
26.680050	0.1	0.307453
26.681717	0.1	0.316589
26.683383	0.1	0.326112
26.685050	0.1	0.335076
26.686717	0.1	0.342824
26.688383	0.1	0.349800
26.690050	0.1	0.356524
26.691717	0.1	0.362936
26.693383	0.1	0.369088
26.695050	0.1	0.375682
26.696717	0.1	0.383756
26.698383	0.1	0.393484
26.700050	0.1	0.403603
26.701717	0.1	0.412567
26.703383	0.1	0.420045
26.705050	0.1	0.427011
26.706717	0.1	0.435403
26.708383	0.1	0.447459
26.710050	0.1	0.463780
26.711717	0.1	0.482583
26.713383	0.1	0.501443
26.715050	0.1	0.518975
26.716717	0.1	0.535133
26.718383	0.1	0.550374
26.720050	0.1	0.564703
26.721717	0.1	0.577997
26.723383	0.1	0.590943
26.725050	0.1	0.604787
26.726717	0.1	0.620042
26.728383	0.1	0.636340
26.730050	0.1	0.653556
26.731717	0.1	0.672447
26.733383	0.1	0.694199
26.735050	0.1	0.719223
26.736717	0.1	0.746190
26.738383	0.1	0.772276
26.740050	0.1	0.795210
26.741717	0.1	0.815354
26.743383	0.1	0.834642
26.745050	0.1	0.854176
26.746717	0.1	0.874703
26.748383	0.1	0.897744
26.750050	0.1	0.924049
26.751717	0.1	0.952282
26.753383	0.1	0.980673
26.755050	0.1	1.008809
26.756717	0.1	1.037749
26.758383	0.1	1.069293
26.760050	0.1	1.104595
26.761717	0.1	1.143375
26.763383	0.1	1.184214
26.765050	0.1	1.225378
26.766717	0.1	1.266054
26.768383	0.1	1.307111
26.770050	0.1	1.350096
26.771717	0.1	1.395242
26.773383	0.1	1.441296
26.775050	0.1	1.487457
26.776717	0.1	1.534191
26.778383	0.1	1.582108
26.780050	0.1	1.631272
26.781717	0.1	1.681400
26.783383	0.1	1.732274
26.785050	0.1	1.784330
26.786717	0.1	1.838403
26.788383	0.1	1.894520
26.790050	0.1	1.951843
26.791717	0.1	2.009142
26.793383	0.1	2.064914
26.795050	0.1	2.118349
26.796717	0.1	2.170061
26.798383	0.1	2.221456
26.800050	0.1	2.273731
26.801717	0.1	2.326616
26.803383	0.1	2.377895
26.805050	0.1	2.425569
26.806717	0.1	2.470138
26.808383	0.1	2.513537
26.810050	0.1	2.556755
26.811717	0.1	2.598981
26.813383	0.1	2.638241
26.815050	0.1	2.672495
26.816717	0.1	2.700528
26.818383	0.1	2.722451
26.820050	0.1	2.739276
26.821717	0.1	2.751942
26.823383	0.1	2.761316
26.825050	0.1	2.768487
26.826717	0.1	2.774056
26.828383	0.1	2.777539
26.830050	0.1	2.777739
26.831717	0.1	2.773325
26.833383	0.1	2.763383
26.835050	0.1	2.747881
26.836717	0.1	2.727821
26.838383	0.1	2.704565
26.840050	0.1	2.678614
26.841717	0.1	2.649729
26.843383	0.1	2.618060
26.845050	0.1	2.583596
26.846717	0.1	2.545421
26.848383	0.1	2.503144
26.850050	0.1	2.458016
26.851717	0.1	2.411935
26.853383	0.1	2.366086
26.855050	0.1	2.320521
26.856717	0.1	2.274769
26.858383	0.1	2.229027
26.860050	0.1	2.184059
26.861717	0.1	2.140063
26.863383	0.1	2.097068
26.865050	0.1	2.055708
26.866717	0.1	2.016355
26.868383	0.1	1.978441
26.870050	0.1	1.940806
26.871717	0.1	1.902035
26.873383	0.1	1.861635
26.875050	0.1	1.821448
26.876717	0.1	1.784628
26.878383	0.1	1.752945
26.880050	0.1	1.725717
26.881717	0.1	1.701172
26.883383	0.1	1.678518
26.885050	0.1	1.658308
26.886717	0.1	1.640823
26.888383	0.1	1.625144
26.890050	0.1	1.610313
26.891717	0.1	1.596189
26.893383	0.1	1.583202
26.895050	0.1	1.571821
26.896717	0.1	1.562177
26.898383	0.1	1.554317
26.900050	0.1	1.548836
26.901717	0.1	1.546382
26.903383	0.1	1.546601
26.905050	0.1	1.548044
26.906717	0.1	1.549195
26.908383	0.1	1.549423
26.910050	0.1	1.548924
26.911717	0.1	1.547881
26.913383	0.1	1.545725
26.915050	0.1	1.541264
26.916717	0.1	1.533711
26.918383	0.1	1.523928
26.920050	0.1	1.513977
26.921717	0.1	1.505502
26.923383	0.1	1.499089
26.925050	0.1	1.493986
26.926717	0.1	1.488226
26.928383	0.1	1.480030
26.930050	0.1	1.468724
26.931717	0.1	1.453827
26.933383	0.1	1.434553
26.935050	0.1	1.410949
26.936717	0.1	1.384639
26.938383	0.1	1.357635
26.940050	0.1	1.330907
26.941717	0.1	1.304215
26.943383	0.1	1.277085
26.945050	0.1	1.249756
26.946717	0.1	1.223069
26.948383	0.1	1.197238
26.950050	0.1	1.171045
26.951717	0.1	1.142779
26.953383	0.1	1.111967
26.955050	0.1	1.079622
26.956717	0.1	1.047244
26.958383	0.1	1.016175
26.960050	0.1	0.987402
26.961717	0.1	0.961358
26.963383	0.1	0.937614
26.965050	0.1	0.914861
26.966717	0.1	0.891909
26.968383	0.1	0.868486
26.970050	0.1	0.844295
26.971717	0.1	0.818362
26.973383	0.1	0.790018
26.975050	0.1	0.759927
26.976717	0.1	0.729943
26.978383	0.1	0.702380
26.980050	0.1	0.678804
26.981717	0.1	0.658878
26.983383	0.1	0.640783
26.985050	0.1	0.623162
26.986717	0.1	0.606319
26.988383	0.1	0.591385
26.990050	0.1	0.578295
26.991717	0.1	0.565224
26.993383	0.1	0.550598
26.995050	0.1	0.534747
26.996717	0.1	0.519287
26.998383	0.1	0.506495
27.000050	0.1	0.498430
27.001717	0.1	0.494514
27.003383	0.1	0.491687
27.005050	0.1	0.487794
27.006717	0.1	0.482867
27.008383	0.1	0.477452
27.010050	0.1	0.471631
27.011717	0.1	0.465428
27.013383	0.1	0.458751
27.015050	0.1	0.451510
27.016717	0.1	0.444134
27.018383	0.1	0.437438
27.020050	0.1	0.432194
27.021717	0.1	0.428981
27.023383	0.1	0.428217
27.025050	0.1	0.430276
27.026717	0.1	0.435263
27.028383	0.1	0.442872
27.030050	0.1	0.452274
27.031717	0.1	0.461978
27.033383	0.1	0.470434
27.035050	0.1	0.476614
27.036717	0.1	0.480199
27.038383	0.1	0.481396
27.040050	0.1	0.480916
27.041717	0.1	0.480660
27.043383	0.1	0.483026
27.045050	0.1	0.488791
27.046717	0.1	0.496507
27.048383	0.1	0.504036
27.050050	0.1	0.510444
27.051717	0.1	0.516251
27.053383	0.1	0.521909
27.055050	0.1	0.527552
27.056717	0.1	0.533932
27.058383	0.1	0.542020
27.060050	0.1	0.552116
27.061717	0.1	0.564186
27.063383	0.1	0.578244
27.065050	0.1	0.593727
27.066717	0.1	0.609001
27.068383	0.1	0.622575
27.070050	0.1	0.634640
27.071717	0.1	0.646329
27.073383	0.1	0.658091
27.075050	0.1	0.669835
27.076717	0.1	0.682021
27.078383	0.1	0.695628
27.080050	0.1	0.711130
27.081717	0.1	0.728001
27.083383	0.1	0.745184
27.085050	0.1	0.761910
27.086717	0.1	0.777938
27.088383	0.1	0.793394
27.090050	0.1	0.808761
27.091717	0.1	0.824900
27.093383	0.1	0.842386
27.095050	0.1	0.860617
27.096717	0.1	0.878018
27.098383	0.1	0.893478
27.100050	0.1	0.907318
27.101717	0.1	0.921241
27.103383	0.1	0.937502
27.105050	0.1	0.957549
27.106717	0.1	0.981442
27.108383	0.1	1.008599
27.110050	0.1	1.038089
27.111717	0.1	1.068381
27.113383	0.1	1.097764
27.115050	0.1	1.125433
27.116717	0.1	1.151701
27.118383	0.1	1.177355
27.120050	0.1	1.203166
27.121717	0.1	1.229597
27.123383	0.1	1.256848
27.125050	0.1	1.285770
27.126717	0.1	1.318068
27.128383	0.1	1.354655
27.130050	0.1	1.394334
27.131717	0.1	1.434982
27.133383	0.1	1.475210
27.135050	0.1	1.514843
27.136717	0.1	1.554624
27.138383	0.1	1.595216
27.140050	0.1	1.636692
27.141717	0.1	1.679123
27.143383	0.1	1.722816
27.145050	0.1	1.767939
27.146717	0.1	1.814794
27.148383	0.1	1.864498
27.150050	0.1	1.918287
27.151717	0.1	1.976322
27.153383	0.1	2.037790
27.155050	0.1	2.101590
27.156717	0.1	2.167029
27.158383	0.1	2.234508
27.160050	0.1	2.304595
27.161717	0.1	2.376637
27.163383	0.1	2.450086
27.165050	0.1	2.526762
27.166717	0.1	2.609999
27.168383	0.1	2.701352
27.170050	0.1	2.799169
27.171717	0.1	2.900739
27.173383	0.1	3.004936
27.175050	0.1	3.112350
27.176717	0.1	3.223782
27.178383	0.1	3.339835
27.180050	0.1	3.461321
27.181717	0.1	3.589275
27.183383	0.1	3.724582
27.185050	0.1	3.867610
27.186717	0.1	4.018005
27.188383	0.1	4.174742
27.190050	0.1	4.336219
27.191717	0.1	4.501278
27.193383	0.1	4.670401
27.195050	0.1	4.844381
27.196717	0.1	5.023046
27.198383	0.1	5.206950
27.200050	0.1	5.398924
27.201717	0.1	5.602422
27.203383	0.1	5.818210
27.205050	0.1	6.043413
27.206717	0.1	6.274087
27.208383	0.1	6.508082
27.210050	0.1	6.744810
27.211717	0.1	6.983303
27.213383	0.1	7.221834
27.215050	0.1	7.459112
27.216717	0.1	7.694499
27.218383	0.1	7.927706
27.220050	0.1	8.159564
27.221717	0.1	8.392036
27.223383	0.1	8.625919
27.225050	0.1	8.859523
27.226717	0.1	9.090039
27.228383	0.1	9.315154
27.230050	0.1	9.533288
27.231717	0.1	9.743227
27.233383	0.1	9.944136
27.235050	0.1	10.135667
27.236717	0.1	10.317559
27.238383	0.1	10.488848
27.240050	0.1	10.647536
27.241717	0.1	10.791314
27.243383	0.1	10.918481
27.245050	0.1	11.028601
27.246717	0.1	11.122609
27.248383	0.1	11.201599
27.250050	0.1	11.265879
27.251717	0.1	11.315621
27.253383	0.1	11.351062
27.255050	0.1	11.372082
27.256717	0.1	11.378932
27.258383	0.1	11.372720
27.260050	0.1	11.354489
27.261717	0.1	11.324724
27.263383	0.1	11.282973
27.265050	0.1	11.227685
27.266717	0.1	11.157682
27.268383	0.1	11.073691
27.270050	0.1	10.978500
27.271717	0.1	10.876004
27.273383	0.1	10.768920
27.275050	0.1	10.657478
27.276717	0.1	10.541072
27.278383	0.1	10.420647
27.280050	0.1	10.298765
27.281717	0.1	10.177610
27.283383	0.1	10.057804
27.285050	0.1	9.939331
27.286717	0.1	9.822589
27.288383	0.1	9.708223
27.290050	0.1	9.596935
27.291717	0.1	9.489842
27.293383	0.1	9.387876
27.295050	0.1	9.291009
27.296717	0.1	9.199255
27.298383	0.1	9.113504
27.300050	0.1	9.034257
27.301717	0.1	8.961232
27.303383	0.1	8.894731
27.305050	0.1	8.835550
27.306717	0.1	8.783438
27.308383	0.1	8.737091
27.310050	0.1	8.695764
27.311717	0.1	8.659544
27.313383	0.1	8.628024
27.315050	0.1	8.599521
27.316717	0.1	8.571418
27.318383	0.1	8.541332
27.320050	0.1	8.508442
27.321717	0.1	8.472796
27.323383	0.1	8.433880
27.325050	0.1	8.391109
27.326717	0.1	8.344883
27.328383	0.1	8.296217
27.330050	0.1	8.245450
27.331717	0.1	8.191578
27.333383	0.1	8.132816
27.335050	0.1	8.067302
27.336717	0.1	7.993253
27.338383	0.1	7.909196
27.340050	0.1	7.814146
27.341717	0.1	7.708119
27.343383	0.1	7.592677
27.345050	0.1	7.469738
27.346717	0.1	7.339814
27.348383	0.1	7.202448
27.350050	0.1	7.057912
27.351717	0.1	6.907019
27.353383	0.1	6.750068
27.355050	0.1	6.586784
27.356717	0.1	6.416989
27.358383	0.1	6.241002
27.360050	0.1	6.059338
27.361717	0.1	5.872534
27.363383	0.1	5.681454
27.365050	0.1	5.488065
27.366717	0.1	5.295458
27.368383	0.1	5.105361
27.370050	0.1	4.916135
27.371717	0.1	4.724772
27.373383	0.1	4.529767
27.375050	0.1	4.331805
27.376717	0.1	4.132851
27.378383	0.1	3.935238
27.380050	0.1	3.741062
27.381717	0.1	3.551571
27.383383	0.1	3.367104
27.385050	0.1	3.187922
27.386717	0.1	3.014528
27.388383	0.1	2.847286
27.390050	0.1	2.685986
27.391717	0.1	2.530012
27.393383	0.1	2.379115
27.395050	0.1	2.233591
27.396717	0.1	2.094209
27.398383	0.1	1.962436
27.400050	0.1	1.839180
27.401717	0.1	1.723836
27.403383	0.1	1.615663
27.405050	0.1	1.514503
27.406717	0.1	1.419517
27.408383	0.1	1.329263
27.410050	0.1	1.243562
27.411717	0.1	1.163338
27.413383	0.1	1.088679
27.415050	0.1	1.018979
27.416717	0.1	0.954191
27.418383	0.1	0.894149
27.420050	0.1	0.837883
27.421717	0.1	0.784677
27.423383	0.1	0.734720
27.425050	0.1	0.688503
27.426717	0.1	0.646324
27.428383	0.1	0.608237
27.430050	0.1	0.573960
27.431717	0.1	0.542733
27.433383	0.1	0.513694
27.435050	0.1	0.486812
27.436717	0.1	0.463072
27.438383	0.1	0.443333
27.440050	0.1	0.427105
27.441717	0.1	0.412674
27.443383	0.1	0.398769
27.445050	0.1	0.385754
27.446717	0.1	0.374415
27.448383	0.1	0.364096
27.450050	0.1	0.353022
27.451717	0.1	0.340096
27.453383	0.1	0.326163
27.455050	0.1	0.313735
27.456717	0.1	0.304929
27.458383	0.1	0.299360
27.460050	0.1	0.294638
27.461717	0.1	0.288947
27.463383	0.1	0.282344
27.465050	0.1	0.275858
27.466717	0.1	0.270493
27.468383	0.1	0.266721
27.470050	0.1	0.264235
27.471717	0.1	0.262517
27.473383	0.1	0.261250
27.475050	0.1	0.260072
27.476717	0.1	0.258451
27.478383	0.1	0.256058
27.480050	0.1	0.252915
27.481717	0.1	0.248915
27.483383	0.1	0.243620
27.485050	0.1	0.237166
27.486717	0.1	0.231084
27.488383	0.1	0.227378
27.490050	0.1	0.226572
27.491717	0.1	0.227261
27.493383	0.1	0.227666
27.495050	0.1	0.227275
27.496717	0.1	0.226656
27.498383	0.1	0.226144
27.500050	0.1	0.225315
27.501717	0.1	0.223466
27.503383	0.1	0.220425
27.505050	0.1	0.217035
27.506717	0.1	0.214479
27.508383	0.1	0.213431
27.510050	0.1	0.213995
27.511717	0.1	0.215680
27.513383	0.1	0.217753
27.515050	0.1	0.219624
27.516717	0.1	0.220765
27.518383	0.1	0.221031
27.520050	0.1	0.221124
27.521717	0.1	0.221836
27.523383	0.1	0.223084
27.525050	0.1	0.224179
27.526717	0.1	0.224919
27.528383	0.1	0.225729
27.530050	0.1	0.226721
27.531717	0.1	0.227075
27.533383	0.1	0.225785
27.535050	0.1	0.222716
27.536717	0.1	0.218861
27.538383	0.1	0.215527
27.540050	0.1	0.213059
27.541717	0.1	0.210772
27.543383	0.1	0.208397
27.545050	0.1	0.206330
27.546717	0.1	0.204407
27.548383	0.1	0.201729
27.550050	0.1	0.197850
27.551717	0.1	0.193650
27.553383	0.1	0.190791
27.555050	0.1	0.190046
27.556717	0.1	0.190395
27.558383	0.1	0.190358
27.560050	0.1	0.189580
27.561717	0.1	0.188667
27.563383	0.1	0.188276
27.565050	0.1	0.188542
27.566717	0.1	0.188882
27.568383	0.1	0.188635
27.570050	0.1	0.187675
27.571717	0.1	0.186493
27.573383	0.1	0.185808
27.575050	0.1	0.185808
27.576717	0.1	0.185617
27.578383	0.1	0.183792
27.580050	0.1	0.179429
27.581717	0.1	0.172858
27.583383	0.1	0.165561
27.585050	0.1	0.159787
27.586717	0.1	0.157179
27.588383	0.1	0.157277
27.590050	0.1	0.158595
27.591717	0.1	0.160295
27.593383	0.1	0.161775
27.595050	0.1	0.162437
27.596717	0.1	0.162437
27.598383	0.1	0.162884
27.600050	0.1	0.164737
27.601717	0.1	0.167177
27.603383	0.1	0.167503
27.605050	0.1	0.163419
27.606717	0.1	0.155554
27.608383	0.1	0.147307
27.610050	0.1	0.142008
27.611717	0.1	0.141147
27.613383	0.1	0.144592
27.615050	0.1	0.150767
27.616717	0.1	0.157468
27.618383	0.1	0.163116
27.620050	0.1	0.166921
27.621717	0.1	0.168504
27.623383	0.1	0.167871
27.625050	0.1	0.165366
27.626717	0.1	0.161943
27.628383	0.1	0.158846
27.630050	0.1	0.156173
27.631717	0.1	0.152858
27.633383	0.1	0.148802
27.635050	0.1	0.145226
27.636717	0.1	0.143009
27.638383	0.1	0.141803
27.640050	0.1	0.140420
27.641717	0.1	0.138101
27.643383	0.1	0.135745
27.645050	0.1	0.135363
27.646717	0.1	0.137985
27.648383	0.1	0.142711
27.650050	0.1	0.147955
27.651717	0.1	0.152816
27.653383	0.1	0.157147
27.655050	0.1	0.160541
27.656717	0.1	0.161608
27.658383	0.1	0.158991
27.660050	0.1	0.153421
27.661717	0.1	0.148257
27.663383	0.1	0.147223
27.665050	0.1	0.150870
27.666717	0.1	0.156336
27.668383	0.1	0.161212
27.670050	0.1	0.165887
27.671717	0.1	0.172164
27.673383	0.1	0.180989
27.675050	0.1	0.191145
27.676717	0.1	0.199587
27.678383	0.1	0.203541
27.680050	0.1	0.202507
27.681717	0.1	0.198199
27.683383	0.1	0.193329
27.685050	0.1	0.190865
27.686717	0.1	0.192709
27.688383	0.1	0.197953
27.690050	0.1	0.203685
27.691717	0.1	0.207839
27.693383	0.1	0.210451
27.695050	0.1	0.212807
27.696717	0.1	0.216388
27.698383	0.1	0.222260
27.700050	0.1	0.230321
27.701717	0.1	0.239201
27.703383	0.1	0.247033
27.705050	0.1	0.252533
27.706717	0.1	0.256044
27.708383	0.1	0.259206
27.710050	0.1	0.262996
27.711717	0.1	0.267006
27.713383	0.1	0.270735
27.715050	0.1	0.274396
27.716717	0.1	0.278298
27.718383	0.1	0.282489
27.720050	0.1	0.287099
27.721717	0.1	0.292351
27.723383	0.1	0.298475
27.725050	0.1	0.305930
27.726717	0.1	0.315011
27.728383	0.1	0.325493
27.730050	0.1	0.336906
27.731717	0.1	0.348683
27.733383	0.1	0.360184
27.735050	0.1	0.371011
27.736717	0.1	0.380757
27.738383	0.1	0.388483
27.740050	0.1	0.393218
27.741717	0.1	0.395114
27.743383	0.1	0.395440
27.745050	0.1	0.395095
27.746717	0.1	0.394261
27.748383	0.1	0.393642
27.750050	0.1	0.394690
27.751717	0.1	0.398196
27.753383	0.1	0.403295
27.755050	0.1	0.408315
27.756717	0.1	0.412301
27.758383	0.1	0.415072
27.760050	0.1	0.416106
27.761717	0.1	0.414886
27.763383	0.1	0.412664
27.765050	0.1	0.411556
27.766717	0.1	0.411454
27.768383	0.1	0.409656
27.770050	0.1	0.403570
27.771717	0.1	0.393060
27.773383	0.1	0.380613
27.775050	0.1	0.369628
27.776717	0.1	0.362708
27.778383	0.1	0.361060
27.780050	0.1	0.363705
27.781717	0.1	0.367090
27.783383	0.1	0.366936
27.785050	0.1	0.361325
27.786717	0.1	0.351625
27.788383	0.1	0.340906
27.790050	0.1	0.331872
27.791717	0.1	0.325139
27.793383	0.1	0.319099
27.795050	0.1	0.311611
27.796717	0.1	0.301735
27.798383	0.1	0.290605
27.800050	0.1	0.280780
27.801717	0.1	0.274410
27.803383	0.1	0.272142
27.805050	0.1	0.273068
27.806717	0.1	0.274894
27.808383	0.1	0.274833
27.810050	0.1	0.270987
27.811717	0.1	0.263099
27.813383	0.1	0.252933
27.815050	0.1	0.243457
27.816717	0.1	0.236873
27.818383	0.1	0.233552
27.820050	0.1	0.232407
27.821717	0.1	0.231494
27.823383	0.1	0.228360
27.825050	0.1	0.221008
27.826717	0.1	0.209287
27.828383	0.1	0.195014
27.830050	0.1	0.181561
27.831717	0.1	0.172728
27.833383	0.1	0.170404
27.835050	0.1	0.173887
27.836717	0.1	0.181221
27.838383	0.1	0.189985
27.840050	0.1	0.197818
27.841717	0.1	0.203662
27.843383	0.1	0.207773
27.845050	0.1	0.210614
27.846717	0.1	0.212342
27.848383	0.1	0.213040
27.850050	0.1	0.212928
27.851717	0.1	0.212635
27.853383	0.1	0.213035
27.855050	0.1	0.214530
27.856717	0.1	0.216872
27.858383	0.1	0.220276
27.860050	0.1	0.225399
27.861717	0.1	0.231033
27.863383	0.1	0.234074
27.865050	0.1	0.232896
27.866717	0.1	0.228984
27.868383	0.1	0.225166
27.870050	0.1	0.223634
27.871717	0.1	0.224807
27.873383	0.1	0.227173
27.875050	0.1	0.228914
27.876717	0.1	0.229655
27.878383	0.1	0.230060
27.880050	0.1	0.230563
27.881717	0.1	0.230884
27.883383	0.1	0.230251
27.885050	0.1	0.228542
27.886717	0.1	0.227434
27.888383	0.1	0.228966
27.890050	0.1	0.233203
27.891717	0.1	0.238097
27.893383	0.1	0.241501
27.895050	0.1	0.242866
27.896717	0.1	0.242922
27.898383	0.1	0.242479
27.900050	0.1	0.242088
27.901717	0.1	0.241683
27.903383	0.1	0.240277
27.905050	0.1	0.237236
27.906717	0.1	0.233403
27.908383	0.1	0.229813
27.910050	0.1	0.226875
27.911717	0.1	0.224947
27.913383	0.1	0.224151
27.915050	0.1	0.224048
27.916717	0.1	0.224519
27.918383	0.1	0.226335
27.920050	0.1	0.229892
27.921717	0.1	0.234088
27.923383	0.1	0.237119
27.925050	0.1	0.238004
27.926717	0.1	0.237306
27.928383	0.1	0.236076
27.930050	0.1	0.234623
27.931717	0.1	0.233050
27.933383	0.1	0.231727
27.935050	0.1	0.230493
27.936717	0.1	0.228630
27.938383	0.1	0.226172
27.940050	0.1	0.224463
27.941717	0.1	0.224593
27.943383	0.1	0.225841
27.945050	0.1	0.226763
27.946717	0.1	0.227080
27.948383	0.1	0.227205
27.950050	0.1	0.227168
27.951717	0.1	0.226656
27.953383	0.1	0.225254
27.955050	0.1	0.223070
27.956717	0.1	0.221105
27.958383	0.1	0.220397
27.960050	0.1	0.221073
27.961717	0.1	0.222200
27.963383	0.1	0.222553
27.965050	0.1	0.222176
27.966717	0.1	0.222325
27.968383	0.1	0.223536
27.970050	0.1	0.225194
27.971717	0.1	0.227001
27.973383	0.1	0.229506
27.975050	0.1	0.232803
27.976717	0.1	0.235504
27.978383	0.1	0.235746
27.980050	0.1	0.232845
27.981717	0.1	0.227969
27.983383	0.1	0.223410
27.985050	0.1	0.220845
27.986717	0.1	0.220253
27.988383	0.1	0.220179
27.990050	0.1	0.219266
27.991717	0.1	0.217771
27.993383	0.1	0.217422
27.995050	0.1	0.219820
27.996717	0.1	0.225203
27.998383	0.1	0.232053
28.000050	0.1	0.238232
28.001717	0.1	0.242940
28.003383	0.1	0.247038
28.005050	0.1	0.251289
28.006717	0.1	0.255550
28.008383	0.1	0.259387
28.010050	0.1	0.262461
28.011717	0.1	0.264589
28.013383	0.1	0.265730
28.015050	0.1	0.266149
28.016717	0.1	0.266661
28.018383	0.1	0.268165
28.020050	0.1	0.271057
28.021717	0.1	0.275294
28.023383	0.1	0.280556
28.025050	0.1	0.285814
28.026717	0.1	0.289157
28.028383	0.1	0.289204
28.030050	0.1	0.286587
28.031717	0.1	0.283527
28.033383	0.1	0.282126
28.035050	0.1	0.282577
28.036717	0.1	0.283029
28.038383	0.1	0.281874
28.040050	0.1	0.279597
28.041717	0.1	0.278116
28.043383	0.1	0.279201
28.045050	0.1	0.283220
28.046717	0.1	0.288682
28.048383	0.1	0.293646
28.050050	0.1	0.297651
28.051717	0.1	0.301409
28.053383	0.1	0.305166
28.055050	0.1	0.308249
28.056717	0.1	0.309790
28.058383	0.1	0.309586
28.060050	0.1	0.308123
28.061717	0.1	0.305166
28.063383	0.1	0.298987
28.065050	0.1	0.288133
28.066717	0.1	0.273567
28.068383	0.1	0.258498
28.070050	0.1	0.246214
28.071717	0.1	0.238302
28.073383	0.1	0.234228
28.075050	0.1	0.231997
28.076717	0.1	0.229729
28.078383	0.1	0.226903
28.080050	0.1	0.224249
28.081717	0.1	0.222535
28.083383	0.1	0.221669
28.085050	0.1	0.220807
28.086717	0.1	0.218633
28.088383	0.1	0.213990
28.090050	0.1	0.206949
28.091717	0.1	0.198716
28.093383	0.1	0.190781
28.095050	0.1	0.184681
28.096717	0.1	0.181752
28.098383	0.1	0.182386
28.100050	0.1	0.185631
28.101717	0.1	0.189319
28.103383	0.1	0.190604
28.105050	0.1	0.187503
28.106717	0.1	0.180360
28.108383	0.1	0.171289
28.110050	0.1	0.162362
28.111717	0.1	0.155033
28.113383	0.1	0.150148
28.115050	0.1	0.147740
28.116717	0.1	0.147410
28.118383	0.1	0.148481
28.120050	0.1	0.150078
28.121717	0.1	0.151666
28.123383	0.1	0.153314
28.125050	0.1	0.155298
28.126717	0.1	0.157813
28.128383	0.1	0.160914
28.130050	0.1	0.164350
28.131717	0.1	0.167200
28.133383	0.1	0.167917
28.135050	0.1	0.165636
28.136717	0.1	0.161515
28.138383	0.1	0.157896
28.140050	0.1	0.156169
28.141717	0.1	0.156187
28.143383	0.1	0.157184
28.145050	0.1	0.158274
28.146717	0.1	0.158600
28.148383	0.1	0.157128
28.150050	0.1	0.153123
28.151717	0.1	0.147857
28.153383	0.1	0.144066
28.155050	0.1	0.143000
28.156717	0.1	0.143908
28.158383	0.1	0.146013
28.160050	0.1	0.149072
28.161717	0.1	0.153007
28.163383	0.1	0.157687
28.165050	0.1	0.162106
28.166717	0.1	0.164397
28.168383	0.1	0.163098
28.170050	0.1	0.157896
28.171717	0.1	0.150329
28.173383	0.1	0.143619
28.175050	0.1	0.140741
28.176717	0.1	0.143396
28.178383	0.1	0.152080
28.180050	0.1	0.165850
28.181717	0.1	0.182763
28.183383	0.1	0.200802
28.185050	0.1	0.217892
28.186717	0.1	0.232165
28.188383	0.1	0.242908
28.190050	0.1	0.250139
28.191717	0.1	0.253893
28.193383	0.1	0.255266
28.195050	0.1	0.256365
28.196717	0.1	0.257366
28.198383	0.1	0.255215
28.200050	0.1	0.246493
28.201717	0.1	0.230526
28.203383	0.1	0.209888
28.205050	0.1	0.189436
28.206717	0.1	0.173743
28.208383	0.1	0.164448
28.210050	0.1	0.160770
28.211717	0.1	0.161268
28.213383	0.1	0.164071
28.215050	0.1	0.167303
28.216717	0.1	0.169869
28.218383	0.1	0.171051
28.220050	0.1	0.171210
28.221717	0.1	0.172523
28.223383	0.1	0.176630
28.225050	0.1	0.182674
28.226717	0.1	0.189240
28.228383	0.1	0.196202
28.230050	0.1	0.203941
28.231717	0.1	0.212505
28.233383	0.1	0.221240
28.235050	0.1	0.228835
28.236717	0.1	0.234502
28.238383	0.1	0.238628
28.240050	0.1	0.241515
28.241717	0.1	0.242549
28.243383	0.1	0.241445
28.245050	0.1	0.239289
28.246717	0.1	0.237916
28.248383	0.1	0.238847
28.250050	0.1	0.242367
28.251717	0.1	0.247713
28.253383	0.1	0.254191
28.255050	0.1	0.261478
28.256717	0.1	0.269176
28.258383	0.1	0.276547
28.260050	0.1	0.282959
28.261717	0.1	0.288719
28.263383	0.1	0.294829
28.265050	0.1	0.302093
28.266717	0.1	0.310801
28.268383	0.1	0.320524
28.270050	0.1	0.330079
28.271717	0.1	0.338177
28.273383	0.1	0.344431
28.275050	0.1	0.349935
28.276717	0.1	0.355998
28.278383	0.1	0.362047
28.280050	0.1	0.366732
28.281717	0.1	0.370611
28.283383	0.1	0.375654
28.285050	0.1	0.383132
28.286717	0.1	0.393153
28.288383	0.1	0.404771
28.290050	0.1	0.416520
28.291717	0.1	0.427342
28.293383	0.1	0.436585
28.295050	0.1	0.443766
28.296717	0.1	0.449372
28.298383	0.1	0.455240
28.300050	0.1	0.463282
28.301717	0.1	0.474183
28.303383	0.1	0.487231
28.305050	0.1	0.500749
28.306717	0.1	0.513280
28.308383	0.1	0.524609
28.310050	0.1	0.535748
28.311717	0.1	0.547892
28.313383	0.1	0.561080
28.315050	0.1	0.574319
28.316717	0.1	0.586701
28.318383	0.1	0.597625
28.320050	0.1	0.606896
28.321717	0.1	0.615483
28.323383	0.1	0.624768
28.325050	0.1	0.634878
28.326717	0.1	0.644885
28.328383	0.1	0.654100
28.330050	0.1	0.662468
28.331717	0.1	0.670375
28.333383	0.1	0.678264
28.335050	0.1	0.686143
28.336717	0.1	0.693728
28.338383	0.1	0.700681
28.340050	0.1	0.705775
28.341717	0.1	0.707163
28.343383	0.1	0.704564
28.345050	0.1	0.699763
28.346717	0.1	0.694655
28.348383	0.1	0.690315
28.350050	0.1	0.687339
28.351717	0.1	0.685593
28.353383	0.1	0.684299
28.355050	0.1	0.682990
28.356717	0.1	0.681644
28.358383	0.1	0.679605
28.360050	0.1	0.675432
28.361717	0.1	0.668061
28.363383	0.1	0.657537
28.365050	0.1	0.645015
28.366717	0.1	0.632163
28.368383	0.1	0.619898
28.370050	0.1	0.608158
28.371717	0.1	0.597257
28.373383	0.1	0.587972
28.375050	0.1	0.579874
28.376717	0.1	0.571073
28.378383	0.1	0.559967
28.380050	0.1	0.546491
28.381717	0.1	0.531515
28.383383	0.1	0.516223
28.385050	0.1	0.502146
28.386717	0.1	0.490071
28.388383	0.1	0.478812
28.390050	0.1	0.466052
28.391717	0.1	0.450471
28.393383	0.1	0.432823
28.395050	0.1	0.415365
28.396717	0.1	0.399831
28.398383	0.1	0.386047
28.400050	0.1	0.373088
28.401717	0.1	0.360953
28.403383	0.1	0.349949
28.405050	0.1	0.339486
28.406717	0.1	0.328827
28.408383	0.1	0.318270
28.410050	0.1	0.309050
28.411717	0.1	0.301907
28.413383	0.1	0.295672
28.415050	0.1	0.288007
28.416717	0.1	0.278167
28.418383	0.1	0.267643
28.420050	0.1	0.257487
28.421717	0.1	0.247238
28.423383	0.1	0.236221
28.425050	0.1	0.224290
28.426717	0.1	0.211899
28.428383	0.1	0.200146
28.430050	0.1	0.190130
28.431717	0.1	0.182423
28.433383	0.1	0.176928
28.435050	0.1	0.172951
28.436717	0.1	0.170111
28.438383	0.1	0.168728
28.440050	0.1	0.168346
28.441717	0.1	0.166795
28.443383	0.1	0.161906
28.445050	0.1	0.153594
28.446717	0.1	0.143959
28.448383	0.1	0.135396
28.450050	0.1	0.128886
28.451717	0.1	0.124020
28.453383	0.1	0.120252
28.455050	0.1	0.117654
28.456717	0.1	0.116257
28.458383	0.1	0.115223
28.460050	0.1	0.113486
28.461717	0.1	0.111167
28.463383	0.1	0.109272
28.465050	0.1	0.108546
28.466717	0.1	0.109305
28.468383	0.1	0.111437
28.470050	0.1	0.113989
28.471717	0.1	0.115437
28.473383	0.1	0.114781
28.475050	0.1	0.111829
28.476717	0.1	0.106790
28.478383	0.1	0.100918
28.480050	0.1	0.096462
28.481717	0.1	0.094753
28.483383	0.1	0.095489
28.485050	0.1	0.097970
28.486717	0.1	0.101756
28.488383	0.1	0.105985
28.490050	0.1	0.109272
28.491717	0.1	0.111321
28.493383	0.1	0.113752
28.495050	0.1	0.117985
28.496717	0.1	0.123093
28.498383	0.1	0.126860
28.500050	0.1	0.128313
28.501717	0.1	0.128392
28.503383	0.1	0.128509
28.505050	0.1	0.129291
28.506717	0.1	0.130655
28.508383	0.1	0.132015
28.510050	0.1	0.132471
28.511717	0.1	0.131722
28.513383	0.1	0.130832
28.515050	0.1	0.131885
28.516717	0.1	0.136402
28.518383	0.1	0.143927
28.520050	0.1	0.152751
28.521717	0.1	0.161701
28.523383	0.1	0.170548
28.525050	0.1	0.178879
28.526717	0.1	0.185380
28.528383	0.1	0.189072
28.530050	0.1	0.190851
28.531717	0.1	0.192681
28.533383	0.1	0.196095
28.535050	0.1	0.201571
28.536717	0.1	0.208202
28.538383	0.1	0.214670
28.540050	0.1	0.220868
28.541717	0.1	0.227541
28.543383	0.1	0.234470
28.545050	0.1	0.240360
28.546717	0.1	0.245012
28.548383	0.1	0.250251
28.550050	0.1	0.257622
28.551717	0.1	0.266423
28.553383	0.1	0.275327
28.555050	0.1	0.284305
28.556717	0.1	0.293348
28.558383	0.1	0.301152
28.560050	0.1	0.306829
28.561717	0.1	0.311225
28.563383	0.1	0.315765
28.565050	0.1	0.321888
28.566717	0.1	0.331141
28.568383	0.1	0.343351
28.570050	0.1	0.355775
28.571717	0.1	0.365549
28.573383	0.1	0.372170
28.575050	0.1	0.377437
28.576717	0.1	0.384133
28.578383	0.1	0.394238
28.580050	0.1	0.407877
28.581717	0.1	0.424325
28.583383	0.1	0.442662
28.585050	0.1	0.461037
28.586717	0.1	0.477117
28.588383	0.1	0.489834
28.590050	0.1	0.500008
28.591717	0.1	0.509126
28.593383	0.1	0.518444
28.595050	0.1	0.528954
28.596717	0.1	0.540796
28.598383	0.1	0.552847
28.600050	0.1	0.563837
28.601717	0.1	0.573173
28.603383	0.1	0.580740
28.605050	0.1	0.586631
28.606717	0.1	0.591027
28.608383	0.1	0.594473
28.610050	0.1	0.598053
28.611717	0.1	0.602752
28.613383	0.1	0.608913
28.615050	0.1	0.616815
28.616717	0.1	0.627125
28.618383	0.1	0.639986
28.620050	0.1	0.654389
28.621717	0.1	0.669127
28.623383	0.1	0.683647
28.625050	0.1	0.697956
28.626717	0.1	0.712401
28.628383	0.1	0.727009
28.630050	0.1	0.741398
28.631717	0.1	0.755819
28.633383	0.1	0.771144
28.635050	0.1	0.787452
28.636717	0.1	0.803731
28.638383	0.1	0.819340
28.640050	0.1	0.835084
28.641717	0.1	0.852118
28.643383	0.1	0.870526
28.645050	0.1	0.889660
28.646717	0.1	0.909246
28.648383	0.1	0.929441
28.650050	0.1	0.950024
28.651717	0.1	0.970317
28.653383	0.1	0.989945
28.655050	0.1	1.009004
28.656717	0.1	1.027510
28.658383	0.1	1.045773
28.660050	0.1	1.065461
28.661717	0.1	1.089168
28.663383	0.1	1.118206
28.665050	0.1	1.151296
28.666717	0.1	1.185336
28.668383	0.1	1.217695
28.670050	0.1	1.248154
28.671717	0.1	1.277989
28.673383	0.1	1.307777
28.675050	0.1	1.337654
28.676717	0.1	1.368518
28.678383	0.1	1.401659
28.680050	0.1	1.438083
28.681717	0.1	1.478326
28.683383	0.1	1.521739
28.685050	0.1	1.566419
28.686717	0.1	1.610979
28.688383	0.1	1.655952
28.690050	0.1	1.703012
28.691717	0.1	1.753336
28.693383	0.1	1.807259
28.695050	0.1	1.864899
28.696717	0.1	1.926525
28.698383	0.1	1.992313
28.700050	0.1	2.061813
28.701717	0.1	2.133343
28.703383	0.1	2.204250
28.705050	0.1	2.272609
28.706717	0.1	2.338635
28.708383	0.1	2.404274
28.710050	0.1	2.471874
28.711717	0.1	2.543209
28.713383	0.1	2.618870
28.715050	0.1	2.698340
28.716717	0.1	2.780659
28.718383	0.1	2.865056
28.720050	0.1	2.951464
28.721717	0.1	3.040708
28.723383	0.1	3.133626
28.725050	0.1	3.230111
28.726717	0.1	3.329483
28.728383	0.1	3.431011
28.730050	0.1	3.533643
28.731717	0.1	3.636647
28.733383	0.1	3.740690
28.735050	0.1	3.846996
28.736717	0.1	3.955984
28.738383	0.1	4.067523
28.740050	0.1	4.182267
28.741717	0.1	4.301770
28.743383	0.1	4.427154
28.745050	0.1	4.558647
28.746717	0.1	4.696301
28.748383	0.1	4.839976
28.750050	0.1	4.988653
28.751717	0.1	5.140486
28.753383	0.1	5.294331
28.755050	0.1	5.450840
28.756717	0.1	5.611167
28.758383	0.1	5.775718
28.760050	0.1	5.944902
28.761717	0.1	6.119544
28.763383	0.1	6.300360
28.765050	0.1	6.487682
28.766717	0.1	6.680773
28.768383	0.1	6.878013
28.770050	0.1	7.078815
28.771717	0.1	7.284116
28.773383	0.1	7.494385
28.775050	0.1	7.708538
28.776717	0.1	7.924917
28.778383	0.1	8.142255
28.780050	0.1	8.359696
28.781717	0.1	8.576862
28.783383	0.1	8.793804
28.785050	0.1	9.010499
28.786717	0.1	9.226291
28.788383	0.1	9.439397
28.790050	0.1	9.647040
28.791717	0.1	9.847116
28.793383	0.1	10.039676
28.795050	0.1	10.225680
28.796717	0.1	10.404554
28.798383	0.1	10.573678
28.800050	0.1	10.729702
28.801717	0.1	10.870141
28.803383	0.1	10.994030
28.805050	0.1	11.101281
28.806717	0.1	11.191862
28.808383	0.1	11.265785
28.810050	0.1	11.323295
28.811717	0.1	11.364175
28.813383	0.1	11.387276
28.815050	0.1	11.391388
28.816717	0.1	11.376329
28.818383	0.1	11.342610
28.820050	0.1	11.290731
28.821717	0.1	11.221063
28.823383	0.1	11.133524
28.825050	0.1	11.027092
28.826717	0.1	10.900246
28.828383	0.1	10.751989
28.830050	0.1	10.582730
28.831717	0.1	10.394230
28.833383	0.1	10.189251
28.835050	0.1	9.971317
28.836717	0.1	9.743799
28.838383	0.1	9.508957
28.840050	0.1	9.267377
28.841717	0.1	9.017852
28.843383	0.1	8.758567
28.845050	0.1	8.489420
28.846717	0.1	8.212635
28.848383	0.1	7.931269
28.850050	0.1	7.647881
28.851717	0.1	7.364172
28.853383	0.1	7.081022
28.855050	0.1	6.798739
28.856717	0.1	6.517414
28.858383	0.1	6.236718
28.860050	0.1	5.956055
28.861717	0.1	5.676313
28.863383	0.1	5.400325
28.865050	0.1	5.131052
28.866717	0.1	4.870496
28.868383	0.1	4.619714
28.870050	0.1	4.378529
28.871717	0.1	4.145531
28.873383	0.1	3.919457
28.875050	0.1	3.700382
28.876717	0.1	3.489256
28.878383	0.1	3.286810
28.880050	0.1	3.093402
28.881717	0.1	2.909373
28.883383	0.1	2.735062
28.885050	0.1	2.570357
28.886717	0.1	2.414528
28.888383	0.1	2.266504
28.890050	0.1	2.125399
28.891717	0.1	1.991228
28.893383	0.1	1.865146
28.895050	0.1	1.748460
28.896717	0.1	1.640972
28.898383	0.1	1.541059
28.900050	0.1	1.447499
28.901717	0.1	1.360336
28.903383	0.1	1.279884
28.905050	0.1	1.205164
28.906717	0.1	1.134141
28.908383	0.1	1.065852
28.910050	0.1	1.001316
28.911717	0.1	0.942508
28.913383	0.1	0.891322
28.915050	0.1	0.848337
28.916717	0.1	0.811918
28.918383	0.1	0.779792
28.920050	0.1	0.751028
28.921717	0.1	0.725030
28.923383	0.1	0.700653
28.925050	0.1	0.677174
28.926717	0.1	0.654580
28.928383	0.1	0.633402
28.930050	0.1	0.614729
28.931717	0.1	0.599846
28.933383	0.1	0.589751
28.935050	0.1	0.583818
28.936717	0.1	0.579054
28.938383	0.1	0.572409
28.940050	0.1	0.563203
28.941717	0.1	0.552675
28.943383	0.1	0.542398
28.945050	0.1	0.533401
28.946717	0.1	0.526127
28.948383	0.1	0.520479
28.950050	0.1	0.515762
28.951717	0.1	0.510984
28.953383	0.1	0.505522
28.955050	0.1	0.499268
28.956717	0.1	0.492213
28.958383	0.1	0.484353
28.960050	0.1	0.476255
28.961717	0.1	0.468870
28.963383	0.1	0.461964
28.965050	0.1	0.454010
28.966717	0.1	0.444381
28.968383	0.1	0.434876
28.970050	0.1	0.428418
28.971717	0.1	0.426616
28.973383	0.1	0.428632
28.975050	0.1	0.431393
28.976717	0.1	0.431403
28.978383	0.1	0.427291
28.980050	0.1	0.420506
28.981717	0.1	0.413391
28.983383	0.1	0.406862
28.985050	0.1	0.400054
28.986717	0.1	0.391710
28.988383	0.1	0.381265
28.990050	0.1	0.368943
28.991717	0.1	0.355686
28.993383	0.1	0.342992
28.995050	0.1	0.332249
28.996717	0.1	0.324352
28.998383	0.1	0.319430
29.000050	0.1	0.316496
29.001717	0.1	0.313460
29.003383	0.1	0.308454
29.005050	0.1	0.301334
29.006717	0.1	0.293385
29.008383	0.1	0.285516
29.010050	0.1	0.277595
29.011717	0.1	0.269902
29.013383	0.1	0.263914
29.015050	0.1	0.260482
29.016717	0.1	0.258372
29.018383	0.1	0.255732
29.020050	0.1	0.252128
29.021717	0.1	0.248156
29.023383	0.1	0.244291
29.025050	0.1	0.240919
29.026717	0.1	0.238391
29.028383	0.1	0.236570
29.030050	0.1	0.234563
29.031717	0.1	0.231252
29.033383	0.1	0.226162
29.035050	0.1	0.219820
29.036717	0.1	0.213422
29.038383	0.1	0.208244
29.040050	0.1	0.205133
29.041717	0.1	0.204002
29.043383	0.1	0.203615
29.045050	0.1	0.201985
29.046717	0.1	0.197864
29.048383	0.1	0.192006
29.050050	0.1	0.186311
29.051717	0.1	0.181627
29.053383	0.1	0.177519
29.055050	0.1	0.173827
29.056717	0.1	0.170819
29.058383	0.1	0.168551
29.060050	0.1	0.167396
29.061717	0.1	0.168784
29.063383	0.1	0.173957
29.065050	0.1	0.182097
29.066717	0.1	0.190316
29.068383	0.1	0.195778
29.070050	0.1	0.197655
29.071717	0.1	0.196989
29.073383	0.1	0.195177
29.075050	0.1	0.193049
29.076717	0.1	0.190907
29.078383	0.1	0.188639
29.080050	0.1	0.185776
29.081717	0.1	0.181994
29.083383	0.1	0.177892
29.085050	0.1	0.174739
29.086717	0.1	0.173049
29.088383	0.1	0.172001
29.090050	0.1	0.170246
29.091717	0.1	0.166972
29.093383	0.1	0.162851
29.095050	0.1	0.159829
29.096717	0.1	0.159354
29.098383	0.1	0.161035
29.100050	0.1	0.162977
29.101717	0.1	0.163377
29.103383	0.1	0.161878
29.105050	0.1	0.159354
29.106717	0.1	0.156835
29.108383	0.1	0.155112
29.110050	0.1	0.155112
29.111717	0.1	0.157533
29.113383	0.1	0.161864
29.115050	0.1	0.166320
29.116717	0.1	0.169040
29.118383	0.1	0.169314
29.120050	0.1	0.167941
29.121717	0.1	0.166348
29.123383	0.1	0.165454
29.125050	0.1	0.165766
29.126717	0.1	0.168020
29.128383	0.1	0.172146
29.130050	0.1	0.176230
29.131717	0.1	0.177626
29.133383	0.1	0.175089
29.135050	0.1	0.170134
29.136717	0.1	0.166250
29.138383	0.1	0.166357
29.140050	0.1	0.171117
29.141717	0.1	0.178861
29.143383	0.1	0.186590
29.145050	0.1	0.191857
29.146717	0.1	0.194069
29.148383	0.1	0.194497
29.150050	0.1	0.195168
[truncated: 254,369 more chars]
