# Supplementary material for: Fade into you: genetic control of pigmentation patterns in red-flesh apple (Malus domestica)
Source: Front Plant Sci. 2025 Jan 13;15:1462545. doi: 10.3389/fpls.2024.1462545 (PMC11770013; doi:10.3389/fpls.2024.1462545)
Supplement: Supplementary file 4 [file DataSheet1.zip › CR A1UV_VIS_3/CR A1UV_VIS_3.txt]

URL	chrom://thermo-pfav3ojr/ChromeleonLocal/Instrument Data/Vanquish_MS/Dimitri/VALEMA/Pierre/Echantillons 03-04-24.seq/547.smp/UV_VIS_3.channel/UV_VIS_3.chm
Channel	UV_VIS_3

Injection Information:
Data Vault	ChromeleonLocal
Sequence	Echantillons 03-04-24
Name	CR A1
Number	5
Position	B:A5
Comment	colonne SB-AQ MeOH+5%AA
Processing Method	Quantitative
Instrument Method	VALEMA test separation GRAQ 4
Type	Unknown
Status	Finished
Inject Time	4/3/2024 8:33:54 PM +02:00
Volume (µl)	10.0000
Dilution Factor	1.0000
Weight	1.0000

Chromatogram Data Information:
Time Min. (min)	0.001717
Time Max. (min)	47.000050
Data Points	28200
Detector	UV
Generating Data System	Chromeleon 7.3.2.10759
Exporting Data System	Chromeleon 7.3.2.0
Operator	Instrument Controller
Signal Quantity	Absorbance
Signal Unit	mAU
Signal Min.	-5.774926
Signal Max.	305.447891
Channel	UV_VIS_3
Driver Name	VDAD.dll
Channel Type	Evaluation
Min. Step (s)	0.1
Max. Step (s)	0.1
Average Step (s)	0.1

Signal Parameter Information:
Signal Info	WVL:350 nm

Chromatogram Data:
Time (min)	Step (s)	Value (mAU)
0.001717	n.a.	0.000000
0.003383	0.1	-0.000065
0.005050	0.1	-0.000349
0.006717	0.1	-0.000461
0.008383	0.1	0.000936
0.010050	0.1	0.004573
0.011717	0.1	0.009201
0.013383	0.1	0.012876
0.015050	0.1	0.014636
0.016717	0.1	0.014980
0.018383	0.1	0.015115
0.020050	0.1	0.015134
0.021717	0.1	0.013988
0.023383	0.1	0.011027
0.025050	0.1	0.005760
0.026717	0.1	-0.002356
0.028383	0.1	-0.012447
0.030050	0.1	-0.022179
0.031717	0.1	-0.029937
0.033383	0.1	-0.035632
0.035050	0.1	-0.040038
0.036717	0.1	-0.044606
0.038383	0.1	-0.050226
0.040050	0.1	-0.055642
0.041717	0.1	-0.058631
0.043383	0.1	-0.058478
0.045050	0.1	-0.056271
0.046717	0.1	-0.053998
0.048383	0.1	-0.053439
0.050050	0.1	-0.054855
0.051717	0.1	-0.056918
0.053383	0.1	-0.057719
0.055050	0.1	-0.055912
0.056717	0.1	-0.051581
0.058383	0.1	-0.045975
0.060050	0.1	-0.040191
0.061717	0.1	-0.034287
0.063383	0.1	-0.028214
0.065050	0.1	-0.023348
0.066717	0.1	-0.021379
0.068383	0.1	-0.022496
0.070050	0.1	-0.025607
0.071717	0.1	-0.029141
0.073383	0.1	-0.031381
0.075050	0.1	-0.031209
0.076717	0.1	-0.029015
0.078383	0.1	-0.026445
0.080050	0.1	-0.024573
0.081717	0.1	-0.022925
0.083383	0.1	-0.020838
0.085050	0.1	-0.018501
0.086717	0.1	-0.016219
0.088383	0.1	-0.013877
0.090050	0.1	-0.011059
0.091717	0.1	-0.007409
0.093383	0.1	-0.003567
0.095050	0.1	-0.001676
0.096717	0.1	-0.003180
0.098383	0.1	-0.006673
0.100050	0.1	-0.009811
0.101717	0.1	-0.011991
0.103383	0.1	-0.014021
0.105050	0.1	-0.016387
0.106717	0.1	-0.018678
0.108383	0.1	-0.020661
0.110050	0.1	-0.022803
0.111717	0.1	-0.025118
0.113383	0.1	-0.026412
0.115050	0.1	-0.025616
0.116717	0.1	-0.023162
0.118383	0.1	-0.020457
0.120050	0.1	-0.018482
0.121717	0.1	-0.016638
0.123383	0.1	-0.013378
0.125050	0.1	-0.008433
0.126717	0.1	-0.003618
0.128383	0.1	-0.001700
0.130050	0.1	-0.004205
0.131717	0.1	-0.009853
0.133383	0.1	-0.015935
0.135050	0.1	-0.020536
0.136717	0.1	-0.022822
0.138383	0.1	-0.021989
0.140050	0.1	-0.017192
0.141717	0.1	-0.008899
0.143383	0.1	0.000657
0.145050	0.1	0.008689
0.146717	0.1	0.013183
0.148383	0.1	0.013635
0.150050	0.1	0.010640
0.151717	0.1	0.005229
0.153383	0.1	-0.000922
0.155050	0.1	-0.005667
0.156717	0.1	-0.007390
0.158383	0.1	-0.005765
0.160050	0.1	-0.002077
0.161717	0.1	0.001527
0.163383	0.1	0.004112
0.165050	0.1	0.006314
0.166717	0.1	0.008079
0.168383	0.1	0.007958
0.170050	0.1	0.004983
0.171717	0.1	-0.000051
0.173383	0.1	-0.004885
0.175050	0.1	-0.007395
0.176717	0.1	-0.007050
0.178383	0.1	-0.004256
0.180050	0.1	0.000340
0.181717	0.1	0.005020
0.183383	0.1	0.007674
0.185050	0.1	0.007558
0.186717	0.1	0.005462
0.188383	0.1	0.002761
0.190050	0.1	0.000540
0.191717	0.1	-0.000834
0.193383	0.1	-0.001676
0.195050	0.1	-0.002580
0.196717	0.1	-0.003381
0.198383	0.1	-0.002547
0.200050	0.1	0.001197
0.201717	0.1	0.006640
0.203383	0.1	0.010817
0.205050	0.1	0.011898
0.206717	0.1	0.010584
0.208383	0.1	0.008820
0.210050	0.1	0.007814
0.211717	0.1	0.007642
0.213383	0.1	0.008447
0.215050	0.1	0.010892
0.216717	0.1	0.014529
0.218383	0.1	0.016908
0.220050	0.1	0.015623
0.221717	0.1	0.010561
0.223383	0.1	0.004102
0.225050	0.1	-0.000522
0.226717	0.1	-0.001295
0.228383	0.1	0.001853
0.230050	0.1	0.007632
0.231717	0.1	0.014389
0.233383	0.1	0.020945
0.235050	0.1	0.026412
0.236717	0.1	0.029681
0.238383	0.1	0.030077
0.240050	0.1	0.028438
0.241717	0.1	0.027148
0.243383	0.1	0.028345
0.245050	0.1	0.031511
0.246717	0.1	0.033602
0.248383	0.1	0.032210
0.250050	0.1	0.027739
0.251717	0.1	0.021779
0.253383	0.1	0.015087
0.255050	0.1	0.008075
0.256717	0.1	0.001872
0.258383	0.1	-0.002272
0.260050	0.1	-0.004307
0.261717	0.1	-0.005448
0.263383	0.1	-0.006342
0.265050	0.1	-0.006468
0.266717	0.1	-0.005965
0.268383	0.1	-0.005960
0.270050	0.1	-0.006887
0.271717	0.1	-0.008168
0.273383	0.1	-0.009183
0.275050	0.1	-0.009690
0.276717	0.1	-0.009607
0.278383	0.1	-0.008601
0.280050	0.1	-0.006636
0.281717	0.1	-0.004242
0.283383	0.1	-0.001611
0.285050	0.1	0.001313
0.286717	0.1	0.003311
0.288383	0.1	0.002389
0.290050	0.1	-0.001900
0.291717	0.1	-0.007632
0.293383	0.1	-0.011623
0.295050	0.1	-0.011651
0.296717	0.1	-0.008182
0.298383	0.1	-0.003553
0.300050	0.1	0.000200
0.301717	0.1	0.002133
0.303383	0.1	0.002114
0.305050	0.1	0.000694
0.306717	0.1	-0.001737
0.308383	0.1	-0.005406
0.310050	0.1	-0.010175
0.311717	0.1	-0.014850
0.313383	0.1	-0.018179
0.315050	0.1	-0.019930
0.316717	0.1	-0.020540
0.318383	0.1	-0.020289
0.320050	0.1	-0.018966
0.321717	0.1	-0.016000
0.323383	0.1	-0.011171
0.325050	0.1	-0.005323
0.326717	0.1	0.000414
0.328383	0.1	0.005742
0.330050	0.1	0.010999
0.331717	0.1	0.016447
0.333383	0.1	0.021448
0.335050	0.1	0.023930
0.336717	0.1	0.021840
0.338383	0.1	0.015306
0.340050	0.1	0.007064
0.341717	0.1	0.001052
0.343383	0.1	-0.000140
0.345050	0.1	0.002794
0.346717	0.1	0.007274
0.348383	0.1	0.011283
0.350050	0.1	0.013928
0.351717	0.1	0.015106
0.353383	0.1	0.015041
0.355050	0.1	0.013565
0.356717	0.1	0.010650
0.358383	0.1	0.007246
0.360050	0.1	0.004633
0.361717	0.1	0.003427
0.363383	0.1	0.003134
0.365050	0.1	0.002412
0.366717	0.1	-0.000163
0.368383	0.1	-0.005187
0.370050	0.1	-0.011455
0.371717	0.1	-0.016806
0.373383	0.1	-0.020373
0.375050	0.1	-0.022361
0.376717	0.1	-0.022408
0.378383	0.1	-0.020084
0.380050	0.1	-0.016117
0.381717	0.1	-0.011618
0.383383	0.1	-0.006650
0.385050	0.1	-0.000587
0.386717	0.1	0.006333
0.388383	0.1	0.012671
0.390050	0.1	0.017066
0.391717	0.1	0.019018
0.393383	0.1	0.018291
0.395050	0.1	0.014743
0.396717	0.1	0.009504
0.398383	0.1	0.004778
0.400050	0.1	0.001746
0.401717	0.1	-0.000102
0.403383	0.1	-0.001616
0.405050	0.1	-0.002724
0.406717	0.1	-0.002868
0.408383	0.1	-0.001718
0.410050	0.1	0.000866
0.411717	0.1	0.004526
0.413383	0.1	0.008005
0.415050	0.1	0.009867
0.416717	0.1	0.009122
0.418383	0.1	0.005616
0.420050	0.1	0.000773
0.421717	0.1	-0.003101
0.423383	0.1	-0.004983
0.425050	0.1	-0.005425
0.426717	0.1	-0.004424
0.428383	0.1	-0.000983
0.430050	0.1	0.005108
0.431717	0.1	0.012554
0.433383	0.1	0.019507
0.435050	0.1	0.024005
0.436717	0.1	0.024629
0.438383	0.1	0.021602
0.440050	0.1	0.016401
0.441717	0.1	0.010189
0.443383	0.1	0.003544
0.445050	0.1	-0.002338
0.446717	0.1	-0.005481
0.448383	0.1	-0.005607
0.450050	0.1	-0.005583
0.451717	0.1	-0.008256
0.453383	0.1	-0.012671
0.455050	0.1	-0.015288
0.456717	0.1	-0.014254
0.458383	0.1	-0.010193
0.460050	0.1	-0.004019
0.461717	0.1	0.003269
0.463383	0.1	0.009662
0.465050	0.1	0.012899
0.466717	0.1	0.011944
0.468383	0.1	0.007465
0.470050	0.1	0.000913
0.471717	0.1	-0.006133
0.473383	0.1	-0.012028
0.475050	0.1	-0.015134
0.476717	0.1	-0.014491
0.478383	0.1	-0.011353
0.480050	0.1	-0.008661
0.481717	0.1	-0.008033
0.483383	0.1	-0.008866
0.485050	0.1	-0.009863
0.486717	0.1	-0.009891
0.488383	0.1	-0.008140
0.490050	0.1	-0.004782
0.491717	0.1	-0.000973
0.493383	0.1	0.002850
0.495050	0.1	0.007241
0.496717	0.1	0.011264
0.498383	0.1	0.012079
0.500050	0.1	0.008461
0.501717	0.1	0.002813
0.503383	0.1	-0.000843
0.505050	0.1	-0.000242
0.506717	0.1	0.003558
0.508383	0.1	0.007912
0.510050	0.1	0.011078
0.511717	0.1	0.012275
0.513383	0.1	0.010738
0.515050	0.1	0.006435
0.516717	0.1	0.001038
0.518383	0.1	-0.002934
0.520050	0.1	-0.004037
0.521717	0.1	-0.002715
0.523383	0.1	-0.000326
0.525050	0.1	0.001574
0.526717	0.1	0.001625
0.528383	0.1	-0.000065
0.530050	0.1	-0.002026
0.531717	0.1	-0.003134
0.533383	0.1	-0.003302
0.535050	0.1	-0.002664
0.536717	0.1	-0.001024
0.538383	0.1	0.001281
0.540050	0.1	0.002477
0.541717	0.1	0.000768
0.543383	0.1	-0.003749
0.545050	0.1	-0.009341
0.546717	0.1	-0.013723
0.548383	0.1	-0.015344
0.550050	0.1	-0.014789
0.551717	0.1	-0.013700
0.553383	0.1	-0.012983
0.555050	0.1	-0.013285
0.556717	0.1	-0.015041
0.558383	0.1	-0.017351
0.560050	0.1	-0.018333
0.561717	0.1	-0.016810
0.563383	0.1	-0.013201
0.565050	0.1	-0.008931
0.566717	0.1	-0.005323
0.568383	0.1	-0.002803
0.570050	0.1	-0.001057
0.571717	0.1	-0.000088
0.573383	0.1	-0.000610
0.575050	0.1	-0.002882
0.576717	0.1	-0.006040
0.578383	0.1	-0.008871
0.580050	0.1	-0.010985
0.581717	0.1	-0.012075
0.583383	0.1	-0.010696
0.585050	0.1	-0.005718
0.586717	0.1	0.001243
0.588383	0.1	0.006426
0.590050	0.1	0.007004
0.591717	0.1	0.003241
0.593383	0.1	-0.001895
0.595050	0.1	-0.005327
0.596717	0.1	-0.006100
0.598383	0.1	-0.005416
0.600050	0.1	-0.005374
0.601717	0.1	-0.007530
0.603383	0.1	-0.011805
0.605050	0.1	-0.016359
0.606717	0.1	-0.019139
0.608383	0.1	-0.019507
0.610050	0.1	-0.018375
0.611717	0.1	-0.017178
0.613383	0.1	-0.016680
0.615050	0.1	-0.016508
0.616717	0.1	-0.016526
0.618383	0.1	-0.017742
0.620050	0.1	-0.020522
0.621717	0.1	-0.023013
0.623383	0.1	-0.022422
0.625050	0.1	-0.017965
0.626717	0.1	-0.011944
0.628383	0.1	-0.007460
0.630050	0.1	-0.005895
0.631717	0.1	-0.006664
0.633383	0.1	-0.008494
0.635050	0.1	-0.010943
0.636717	0.1	-0.014170
0.638383	0.1	-0.017164
0.640050	0.1	-0.018012
0.641717	0.1	-0.016228
0.643383	0.1	-0.013672
0.645050	0.1	-0.012796
0.646717	0.1	-0.014235
0.648383	0.1	-0.016452
0.650050	0.1	-0.017211
0.651717	0.1	-0.015497
0.653383	0.1	-0.012615
0.655050	0.1	-0.011101
0.656717	0.1	-0.012396
0.658383	0.1	-0.015483
0.660050	0.1	-0.017770
0.661717	0.1	-0.016852
0.663383	0.1	-0.012163
0.665050	0.1	-0.005877
0.666717	0.1	-0.001220
0.668383	0.1	0.000317
0.670050	0.1	-0.000824
0.671717	0.1	-0.003879
0.673383	0.1	-0.008261
0.675050	0.1	-0.013569
0.676717	0.1	-0.019902
0.678383	0.1	-0.027041
0.680050	0.1	-0.033383
0.681717	0.1	-0.036936
0.683383	0.1	-0.036843
0.685050	0.1	-0.033602
0.686717	0.1	-0.028820
0.688383	0.1	-0.024508
0.690050	0.1	-0.021448
0.691717	0.1	-0.018943
0.693383	0.1	-0.016568
0.695050	0.1	-0.015404
0.696717	0.1	-0.016699
0.698383	0.1	-0.019856
0.700050	0.1	-0.022440
0.701717	0.1	-0.021728
0.703383	0.1	-0.016564
0.705050	0.1	-0.008456
0.706717	0.1	-0.001234
0.708383	0.1	0.001411
0.710050	0.1	-0.001406
0.711717	0.1	-0.007837
0.713383	0.1	-0.015413
0.715050	0.1	-0.022156
0.716717	0.1	-0.026417
0.718383	0.1	-0.027153
0.720050	0.1	-0.024354
0.721717	0.1	-0.018631
0.723383	0.1	-0.010822
0.725050	0.1	-0.002668
0.726717	0.1	0.003260
0.728383	0.1	0.005187
0.730050	0.1	0.003562
0.731717	0.1	0.000605
0.733383	0.1	-0.001327
0.735050	0.1	-0.001052
0.736717	0.1	0.001229
0.738383	0.1	0.004605
0.740050	0.1	0.007926
0.741717	0.1	0.009849
0.743383	0.1	0.009416
0.745050	0.1	0.006473
0.746717	0.1	0.001765
0.748383	0.1	-0.003031
0.750050	0.1	-0.006156
0.751717	0.1	-0.007013
0.753383	0.1	-0.006361
0.755050	0.1	-0.005662
0.756717	0.1	-0.005993
0.758383	0.1	-0.007190
0.760050	0.1	-0.008540
0.761717	0.1	-0.009830
0.763383	0.1	-0.011469
0.765050	0.1	-0.013774
0.766717	0.1	-0.016028
0.768383	0.1	-0.016554
0.770050	0.1	-0.014082
0.771717	0.1	-0.008927
0.773383	0.1	-0.003306
0.775050	0.1	-0.000065
0.776717	0.1	-0.000731
0.778383	0.1	-0.005006
0.780050	0.1	-0.011344
0.781717	0.1	-0.017458
0.783383	0.1	-0.021085
0.785050	0.1	-0.021444
0.786717	0.1	-0.019893
0.788383	0.1	-0.018650
0.790050	0.1	-0.019222
0.791717	0.1	-0.021821
0.793383	0.1	-0.025174
0.795050	0.1	-0.027390
0.796717	0.1	-0.026864
0.798383	0.1	-0.022571
0.800050	0.1	-0.014608
0.801717	0.1	-0.004852
0.803383	0.1	0.002864
0.805050	0.1	0.004317
0.806717	0.1	-0.001662
0.808383	0.1	-0.011362
0.810050	0.1	-0.018966
0.811717	0.1	-0.021076
0.813383	0.1	-0.018785
0.815050	0.1	-0.016014
0.816717	0.1	-0.015772
0.818383	0.1	-0.017788
0.820050	0.1	-0.019837
0.821717	0.1	-0.020387
0.823383	0.1	-0.019278
0.825050	0.1	-0.016959
0.826717	0.1	-0.014175
0.828383	0.1	-0.011688
0.830050	0.1	-0.009355
0.831717	0.1	-0.006463
0.833383	0.1	-0.003432
0.835050	0.1	-0.001695
0.836717	0.1	-0.002044
0.838383	0.1	-0.004214
0.840050	0.1	-0.007497
0.841717	0.1	-0.011050
0.843383	0.1	-0.014589
0.845050	0.1	-0.018310
0.846717	0.1	-0.021784
0.848383	0.1	-0.024270
0.850050	0.1	-0.026161
0.851717	0.1	-0.028284
0.853383	0.1	-0.030096
0.855050	0.1	-0.029905
0.856717	0.1	-0.026552
0.858383	0.1	-0.020685
0.860050	0.1	-0.014231
0.861717	0.1	-0.008638
0.863383	0.1	-0.004214
0.865050	0.1	-0.001043
0.866717	0.1	0.000512
0.868383	0.1	0.000093
0.870050	0.1	-0.002403
0.871717	0.1	-0.006156
0.873383	0.1	-0.009295
0.875050	0.1	-0.010389
0.876717	0.1	-0.009742
0.878383	0.1	-0.008987
0.880050	0.1	-0.009704
0.881717	0.1	-0.012014
0.883383	0.1	-0.015111
0.885050	0.1	-0.018603
0.886717	0.1	-0.022412
0.888383	0.1	-0.025639
0.890050	0.1	-0.026776
0.891717	0.1	-0.025206
0.893383	0.1	-0.021607
0.895050	0.1	-0.017253
0.896717	0.1	-0.013714
0.898383	0.1	-0.012428
0.900050	0.1	-0.013765
0.901717	0.1	-0.016596
0.903383	0.1	-0.018575
0.905050	0.1	-0.017681
0.906717	0.1	-0.014547
0.908383	0.1	-0.011874
0.910050	0.1	-0.011357
0.911717	0.1	-0.012424
0.913383	0.1	-0.013649
0.915050	0.1	-0.014366
0.916717	0.1	-0.014706
0.918383	0.1	-0.014515
0.920050	0.1	-0.013211
0.921717	0.1	-0.011004
0.923383	0.1	-0.009323
0.925050	0.1	-0.009886
0.926717	0.1	-0.013756
0.928383	0.1	-0.020904
0.930050	0.1	-0.029574
0.931717	0.1	-0.036294
0.933383	0.1	-0.038012
0.935050	0.1	-0.034557
0.936717	0.1	-0.028298
0.938383	0.1	-0.021965
0.940050	0.1	-0.017416
0.941717	0.1	-0.015143
0.943383	0.1	-0.014231
0.945050	0.1	-0.013406
0.946717	0.1	-0.012564
0.948383	0.1	-0.012326
0.950050	0.1	-0.012284
0.951717	0.1	-0.011129
0.953383	0.1	-0.008298
0.955050	0.1	-0.004652
0.956717	0.1	-0.002054
0.958383	0.1	-0.002072
0.960050	0.1	-0.004712
0.961717	0.1	-0.009057
0.963383	0.1	-0.014412
0.965050	0.1	-0.019628
0.966717	0.1	-0.022757
0.968383	0.1	-0.022990
0.970050	0.1	-0.021490
0.971717	0.1	-0.019944
0.973383	0.1	-0.019469
0.975050	0.1	-0.020484
0.976717	0.1	-0.022324
0.978383	0.1	-0.022878
0.980050	0.1	-0.019534
0.981717	0.1	-0.011111
0.983383	0.1	0.001090
0.985050	0.1	0.013467
0.986717	0.1	0.021607
0.988383	0.1	0.022659
0.990050	0.1	0.017090
0.991717	0.1	0.008144
0.993383	0.1	-0.000689
0.995050	0.1	-0.007534
0.996717	0.1	-0.011967
0.998383	0.1	-0.014268
1.000050	0.1	-0.015022
1.001717	0.1	-0.014943
1.003383	0.1	-0.014417
1.005050	0.1	-0.012824
1.006717	0.1	-0.009718
1.008383	0.1	-0.006533
1.010050	0.1	-0.005281
1.011717	0.1	-0.006389
1.013383	0.1	-0.009281
1.015050	0.1	-0.013313
1.016717	0.1	-0.017239
1.018383	0.1	-0.019642
1.020050	0.1	-0.020103
1.021717	0.1	-0.018990
1.023383	0.1	-0.016959
1.025050	0.1	-0.015255
1.026717	0.1	-0.015539
1.028383	0.1	-0.018575
1.030050	0.1	-0.023455
1.031717	0.1	-0.028587
1.033383	0.1	-0.032135
1.035050	0.1	-0.031604
1.036717	0.1	-0.025891
1.038383	0.1	-0.017402
1.040050	0.1	-0.010226
1.041717	0.1	-0.006938
1.043383	0.1	-0.007623
1.045050	0.1	-0.010808
1.046717	0.1	-0.014389
1.048383	0.1	-0.016475
1.050050	0.1	-0.016564
1.051717	0.1	-0.015614
1.053383	0.1	-0.014449
1.055050	0.1	-0.013420
1.056717	0.1	-0.013513
1.058383	0.1	-0.015255
1.060050	0.1	-0.017355
1.061717	0.1	-0.018938
1.063383	0.1	-0.020890
1.065050	0.1	-0.023497
1.066717	0.1	-0.025448
1.068383	0.1	-0.025854
1.070050	0.1	-0.025174
1.071717	0.1	-0.023935
1.073383	0.1	-0.022347
1.075050	0.1	-0.021285
1.076717	0.1	-0.022245
1.078383	0.1	-0.025635
1.080050	0.1	-0.029798
1.081717	0.1	-0.032489
1.083383	0.1	-0.032955
1.085050	0.1	-0.031893
1.086717	0.1	-0.030347
1.088383	0.1	-0.029174
1.090050	0.1	-0.028606
1.091717	0.1	-0.027805
1.093383	0.1	-0.025681
1.095050	0.1	-0.021830
1.096717	0.1	-0.016871
1.098383	0.1	-0.012615
1.100050	0.1	-0.010859
1.101717	0.1	-0.011371
1.103383	0.1	-0.012042
1.105050	0.1	-0.011618
1.106717	0.1	-0.011190
1.108383	0.1	-0.012508
1.110050	0.1	-0.015884
1.111717	0.1	-0.020168
1.113383	0.1	-0.023558
1.115050	0.1	-0.024000
1.116717	0.1	-0.020578
1.118383	0.1	-0.015339
1.120050	0.1	-0.011949
1.121717	0.1	-0.012256
1.123383	0.1	-0.015409
1.125050	0.1	-0.019297
1.126717	0.1	-0.022133
1.128383	0.1	-0.023623
1.130050	0.1	-0.024438
1.131717	0.1	-0.024769
1.133383	0.1	-0.024289
1.135050	0.1	-0.023223
1.136717	0.1	-0.022622
1.138383	0.1	-0.023698
1.140050	0.1	-0.026873
1.141717	0.1	-0.030799
1.143383	0.1	-0.032727
1.145050	0.1	-0.031004
1.146717	0.1	-0.026925
1.148383	0.1	-0.023078
1.150050	0.1	-0.020918
1.151717	0.1	-0.020815
1.153383	0.1	-0.022957
1.155050	0.1	-0.027199
1.156717	0.1	-0.032312
1.158383	0.1	-0.036070
1.160050	0.1	-0.036629
1.161717	0.1	-0.033523
1.163383	0.1	-0.027516
1.165050	0.1	-0.020331
1.166717	0.1	-0.013867
1.168383	0.1	-0.009490
1.170050	0.1	-0.007763
1.171717	0.1	-0.008312
1.173383	0.1	-0.010389
1.175050	0.1	-0.013011
1.176717	0.1	-0.014575
1.178383	0.1	-0.014235
1.180050	0.1	-0.013299
1.181717	0.1	-0.013430
1.183383	0.1	-0.014901
1.185050	0.1	-0.017518
1.186717	0.1	-0.021229
1.188383	0.1	-0.025341
1.190050	0.1	-0.028401
1.191717	0.1	-0.028796
1.193383	0.1	-0.025542
1.195050	0.1	-0.019087
1.196717	0.1	-0.011199
1.198383	0.1	-0.004005
1.200050	0.1	0.000298
1.201717	0.1	0.000098
1.203383	0.1	-0.004009
1.205050	0.1	-0.009690
1.206717	0.1	-0.015264
1.208383	0.1	-0.019972
1.210050	0.1	-0.022836
1.211717	0.1	-0.022678
1.213383	0.1	-0.018822
1.215050	0.1	-0.011940
1.216717	0.1	-0.004428
1.218383	0.1	0.000610
1.220050	0.1	0.001215
1.221717	0.1	-0.002352
1.223383	0.1	-0.007991
1.225050	0.1	-0.013500
1.226717	0.1	-0.018361
1.228383	0.1	-0.023530
1.230050	0.1	-0.029127
1.231717	0.1	-0.032978
1.233383	0.1	-0.032457
1.235050	0.1	-0.027493
1.236717	0.1	-0.020862
1.238383	0.1	-0.015507
1.240050	0.1	-0.012456
1.241717	0.1	-0.011581
1.243383	0.1	-0.012568
1.245050	0.1	-0.014221
1.246717	0.1	-0.014431
1.248383	0.1	-0.012275
1.250050	0.1	-0.009160
1.251717	0.1	-0.007390
1.253383	0.1	-0.008172
1.255050	0.1	-0.011008
1.256717	0.1	-0.014519
1.258383	0.1	-0.017383
1.260050	0.1	-0.018850
1.261717	0.1	-0.019134
1.263383	0.1	-0.018654
1.265050	0.1	-0.017220
1.266717	0.1	-0.014873
1.268383	0.1	-0.012405
1.270050	0.1	-0.010193
1.271717	0.1	-0.008028
1.273383	0.1	-0.006352
1.275050	0.1	-0.006557
1.276717	0.1	-0.009248
1.278383	0.1	-0.012773
1.280050	0.1	-0.015032
1.281717	0.1	-0.016163
1.283383	0.1	-0.017900
1.285050	0.1	-0.020741
1.286717	0.1	-0.022980
1.288383	0.1	-0.022827
1.290050	0.1	-0.020899
1.291717	0.1	-0.019441
1.293383	0.1	-0.019367
1.295050	0.1	-0.019697
1.296717	0.1	-0.019800
1.298383	0.1	-0.020396
1.300050	0.1	-0.022496
1.301717	0.1	-0.026026
1.303383	0.1	-0.029546
1.305050	0.1	-0.031730
1.306717	0.1	-0.032615
1.308383	0.1	-0.032447
1.310050	0.1	-0.031074
1.311717	0.1	-0.029462
1.313383	0.1	-0.029285
1.315050	0.1	-0.030426
1.316717	0.1	-0.030953
1.318383	0.1	-0.029546
1.320050	0.1	-0.026743
1.321717	0.1	-0.023548
1.323383	0.1	-0.019544
1.325050	0.1	-0.013323
1.326717	0.1	-0.004093
1.328383	0.1	0.008186
1.330050	0.1	0.023721
1.331717	0.1	0.042664
1.333383	0.1	0.063940
1.335050	0.1	0.084941
1.336717	0.1	0.103381
1.338383	0.1	0.118981
1.340050	0.1	0.132495
1.341717	0.1	0.144090
1.343383	0.1	0.153501
1.345050	0.1	0.160672
1.346717	0.1	0.165575
1.348383	0.1	0.167112
1.350050	0.1	0.162739
1.351717	0.1	0.150478
1.353383	0.1	0.131801
1.355050	0.1	0.111093
1.356717	0.1	0.091800
1.358383	0.1	0.074874
1.360050	0.1	0.060992
1.361717	0.1	0.051302
1.363383	0.1	0.045495
1.365050	0.1	0.041756
1.366717	0.1	0.038813
1.368383	0.1	0.036457
1.370050	0.1	0.034142
1.371717	0.1	0.030855
1.373383	0.1	0.026389
1.375050	0.1	0.021723
1.376717	0.1	0.017802
1.378383	0.1	0.014324
1.380050	0.1	0.010016
1.381717	0.1	0.004480
1.383383	0.1	-0.001360
1.385050	0.1	-0.006910
1.386717	0.1	-0.012415
1.388383	0.1	-0.017406
1.390050	0.1	-0.020163
1.391717	0.1	-0.019809
1.393383	0.1	-0.018054
1.395050	0.1	-0.017830
1.396717	0.1	-0.020782
1.398383	0.1	-0.026445
1.400050	0.1	-0.033695
1.401717	0.1	-0.041905
1.403383	0.1	-0.050301
1.405050	0.1	-0.057421
1.406717	0.1	-0.062063
1.408383	0.1	-0.064629
1.410050	0.1	-0.066916
1.411717	0.1	-0.070985
1.413383	0.1	-0.078250
1.415050	0.1	-0.088182
1.416717	0.1	-0.098208
1.418383	0.1	-0.106022
1.420050	0.1	-0.111428
1.421717	0.1	-0.115582
1.423383	0.1	-0.118851
1.425050	0.1	-0.120169
1.426717	0.1	-0.118562
1.428383	0.1	-0.114064
1.430050	0.1	-0.107111
1.431717	0.1	-0.098320
1.433383	0.1	-0.088569
1.435050	0.1	-0.078278
1.436717	0.1	-0.067260
1.438383	0.1	-0.055828
1.440050	0.1	-0.045453
1.441717	0.1	-0.037709
1.443383	0.1	-0.032973
1.445050	0.1	-0.030319
1.446717	0.1	-0.028498
1.448383	0.1	-0.026850
1.450050	0.1	-0.024964
1.451717	0.1	-0.022352
1.453383	0.1	-0.019539
1.455050	0.1	-0.017541
1.456717	0.1	-0.015562
1.458383	0.1	-0.011548
1.460050	0.1	-0.005499
1.461717	0.1	0.000289
1.463383	0.1	0.004121
1.465050	0.1	0.006179
1.466717	0.1	0.007623
1.468383	0.1	0.009704
1.470050	0.1	0.013360
1.471717	0.1	0.018668
1.473383	0.1	0.024489
1.475050	0.1	0.029332
1.476717	0.1	0.032475
1.478383	0.1	0.033891
1.480050	0.1	0.033993
1.481717	0.1	0.033402
1.483383	0.1	0.032517
1.485050	0.1	0.031362
1.486717	0.1	0.029607
1.488383	0.1	0.027325
1.490050	0.1	0.025509
1.491717	0.1	0.024550
1.493383	0.1	0.023441
1.495050	0.1	0.021537
1.496717	0.1	0.019348
1.498383	0.1	0.017672
1.500050	0.1	0.016848
1.501717	0.1	0.016540
1.503383	0.1	0.016307
1.505050	0.1	0.016163
1.506717	0.1	0.016219
1.508383	0.1	0.016168
1.510050	0.1	0.015474
1.511717	0.1	0.014380
1.513383	0.1	0.014449
1.515050	0.1	0.017621
1.516717	0.1	0.024545
1.518383	0.1	0.033923
1.520050	0.1	0.043628
1.521717	0.1	0.052229
1.523383	0.1	0.059269
1.525050	0.1	0.064992
1.526717	0.1	0.070222
1.528383	0.1	0.075959
1.530050	0.1	0.082604
1.531717	0.1	0.089877
1.533383	0.1	0.097402
1.535050	0.1	0.105579
1.536717	0.1	0.115307
1.538383	0.1	0.126343
1.540050	0.1	0.137575
1.541717	0.1	0.148509
1.543383	0.1	0.159070
1.545050	0.1	0.169128
1.546717	0.1	0.178311
1.548383	0.1	0.185859
1.550050	0.1	0.191638
1.551717	0.1	0.196514
1.553383	0.1	0.201319
1.555050	0.1	0.206977
1.556717	0.1	0.214959
1.558383	0.1	0.226041
1.560050	0.1	0.239587
1.561717	0.1	0.254856
1.563383	0.1	0.271844
1.565050	0.1	0.290591
1.566717	0.1	0.311499
1.568383	0.1	0.336030
1.570050	0.1	0.366014
1.571717	0.1	0.402015
1.573383	0.1	0.442388
1.575050	0.1	0.483897
1.576717	0.1	0.523501
1.578383	0.1	0.560037
1.580050	0.1	0.594654
1.581717	0.1	0.629970
1.583383	0.1	0.668494
1.585050	0.1	0.710874
1.586717	0.1	0.754986
1.588383	0.1	0.796495
1.590050	0.1	0.830521
1.591717	0.1	0.853287
1.593383	0.1	0.863015
1.595050	0.1	0.859573
1.596717	0.1	0.843294
1.598383	0.1	0.814851
1.600050	0.1	0.776574
1.601717	0.1	0.733547
1.603383	0.1	0.693602
1.605050	0.1	0.666780
1.606717	0.1	0.665556
1.608383	0.1	0.704946
1.610050	0.1	0.801757
1.611717	0.1	0.972492
1.613383	0.1	1.230016
1.615050	0.1	1.580771
1.616717	0.1	2.023019
1.618383	0.1	2.546036
1.620050	0.1	3.131856
1.621717	0.1	3.759265
1.623383	0.1	4.407428
1.625050	0.1	5.057850
1.626717	0.1	5.695359
1.628383	0.1	6.308989
1.630050	0.1	6.891661
1.631717	0.1	7.437803
1.633383	0.1	7.941970
1.635050	0.1	8.400343
1.636717	0.1	8.811806
1.638383	0.1	9.176447
1.640050	0.1	9.494117
1.641717	0.1	9.764531
1.643383	0.1	9.986563
1.645050	0.1	10.157493
1.646717	0.1	10.275021
1.648383	0.1	10.339697
1.650050	0.1	10.354873
1.651717	0.1	10.325555
1.653383	0.1	10.257736
1.655050	0.1	10.157633
1.656717	0.1	10.030940
1.658383	0.1	9.882515
1.660050	0.1	9.716037
1.661717	0.1	9.534494
1.663383	0.1	9.341482
1.665050	0.1	9.141271
1.666717	0.1	8.937242
1.668383	0.1	8.730814
1.670050	0.1	8.522235
1.671717	0.1	8.311612
1.673383	0.1	8.099279
1.675050	0.1	7.885629
1.676717	0.1	7.670783
1.678383	0.1	7.454865
1.680050	0.1	7.237871
1.681717	0.1	7.019583
1.683383	0.1	6.800420
1.685050	0.1	6.581293
1.686717	0.1	6.362759
1.688383	0.1	6.145625
1.690050	0.1	5.931254
1.691717	0.1	5.719722
1.693383	0.1	5.508759
1.695050	0.1	5.295728
1.696717	0.1	5.080323
1.698383	0.1	4.864647
1.700050	0.1	4.651742
1.701717	0.1	4.444122
1.703383	0.1	4.242407
1.705050	0.1	4.045758
1.706717	0.1	3.854074
1.708383	0.1	3.668270
1.710050	0.1	3.488939
1.711717	0.1	3.316277
1.713383	0.1	3.150566
1.715050	0.1	2.991725
1.716717	0.1	2.838522
1.718383	0.1	2.688821
1.720050	0.1	2.541165
1.721717	0.1	2.396246
1.723383	0.1	2.256627
1.725050	0.1	2.125017
1.726717	0.1	2.002688
1.728383	0.1	1.888820
1.730050	0.1	1.780931
1.731717	0.1	1.676767
1.733383	0.1	1.575407
1.735050	0.1	1.476877
1.736717	0.1	1.381924
1.738383	0.1	1.291931
1.740050	0.1	1.207618
1.741717	0.1	1.127929
1.743383	0.1	1.051202
1.745050	0.1	0.977204
1.746717	0.1	0.907099
1.748383	0.1	0.842041
1.750050	0.1	0.782255
1.751717	0.1	0.726799
1.753383	0.1	0.674264
1.755050	0.1	0.624005
1.756717	0.1	0.576703
1.758383	0.1	0.533238
1.760050	0.1	0.493028
1.761717	0.1	0.454606
1.763383	0.1	0.417801
1.765050	0.1	0.383849
1.766717	0.1	0.353162
1.768383	0.1	0.323928
1.770050	0.1	0.293744
1.771717	0.1	0.262312
1.773383	0.1	0.231611
1.775050	0.1	0.203941
1.776717	0.1	0.180267
1.778383	0.1	0.159470
1.780050	0.1	0.139307
1.781717	0.1	0.118809
1.783383	0.1	0.099326
1.785050	0.1	0.083013
1.786717	0.1	0.070469
1.788383	0.1	0.059456
1.790050	0.1	0.046352
1.791717	0.1	0.029262
1.793383	0.1	0.009304
1.795050	0.1	-0.010720
1.796717	0.1	-0.028331
1.798383	0.1	-0.042161
1.800050	0.1	-0.051674
1.801717	0.1	-0.057388
1.803383	0.1	-0.060950
1.805050	0.1	-0.064084
1.806717	0.1	-0.067665
1.808383	0.1	-0.072126
1.810050	0.1	-0.078245
1.811717	0.1	-0.086431
1.813383	0.1	-0.095600
1.815050	0.1	-0.104075
1.816717	0.1	-0.111805
1.818383	0.1	-0.120387
1.820050	0.1	-0.130571
1.821717	0.1	-0.141063
1.823383	0.1	-0.149924
1.825050	0.1	-0.156094
1.826717	0.1	-0.159782
1.828383	0.1	-0.161934
1.830050	0.1	-0.163433
1.831717	0.1	-0.164872
1.833383	0.1	-0.166530
1.835050	0.1	-0.168676
1.836717	0.1	-0.171992
1.838383	0.1	-0.176714
1.840050	0.1	-0.181724
1.841717	0.1	-0.185678
1.843383	0.1	-0.188421
1.845050	0.1	-0.190460
1.846717	0.1	-0.191499
1.848383	0.1	-0.190418
1.850050	0.1	-0.186712
1.851717	0.1	-0.181235
1.853383	0.1	-0.175536
1.855050	0.1	-0.170758
1.856717	0.1	-0.167093
1.858383	0.1	-0.164397
1.860050	0.1	-0.162493
1.861717	0.1	-0.159675
1.863383	0.1	-0.152122
1.865050	0.1	-0.136448
1.866717	0.1	-0.113272
1.868383	0.1	-0.087004
1.870050	0.1	-0.061500
1.871717	0.1	-0.036778
1.873383	0.1	-0.010016
1.875050	0.1	0.020638
1.876717	0.1	0.053477
1.878383	0.1	0.085374
1.880050	0.1	0.116155
1.881717	0.1	0.148802
1.883383	0.1	0.185282
1.885050	0.1	0.224202
1.886717	0.1	0.263313
1.888383	0.1	0.301739
1.890050	0.1	0.339253
1.891717	0.1	0.375072
1.893383	0.1	0.407766
1.895050	0.1	0.436381
1.896717	0.1	0.461130
1.898383	0.1	0.482430
1.900050	0.1	0.499734
1.901717	0.1	0.512330
1.903383	0.1	0.520628
1.905050	0.1	0.525564
1.906717	0.1	0.527115
1.908383	0.1	0.524558
1.910050	0.1	0.518039
1.911717	0.1	0.509061
1.913383	0.1	0.499673
1.915050	0.1	0.490528
1.916717	0.1	0.479999
1.918383	0.1	0.466122
1.920050	0.1	0.448311
1.921717	0.1	0.427212
1.923383	0.1	0.404604
1.925050	0.1	0.382992
1.926717	0.1	0.363956
1.928383	0.1	0.347216
1.930050	0.1	0.331849
1.931717	0.1	0.318224
1.933383	0.1	0.307504
1.935050	0.1	0.299760
1.936717	0.1	0.293497
1.938383	0.1	0.285762
1.940050	0.1	0.273348
1.941717	0.1	0.255462
1.943383	0.1	0.234004
1.945050	0.1	0.211489
1.946717	0.1	0.190348
1.948383	0.1	0.172784
1.950050	0.1	0.159135
1.951717	0.1	0.147414
1.953383	0.1	0.135475
1.955050	0.1	0.122860
1.956717	0.1	0.110725
1.958383	0.1	0.100643
1.960050	0.1	0.093104
1.961717	0.1	0.086795
1.963383	0.1	0.079391
1.965050	0.1	0.069421
1.966717	0.1	0.057560
1.968383	0.1	0.045481
1.970050	0.1	0.034128
1.971717	0.1	0.023637
1.973383	0.1	0.013839
1.975050	0.1	0.004354
1.976717	0.1	-0.005104
1.978383	0.1	-0.013695
1.980050	0.1	-0.019846
1.981717	0.1	-0.023218
1.983383	0.1	-0.025439
1.985050	0.1	-0.029034
1.986717	0.1	-0.036322
1.988383	0.1	-0.048415
1.990050	0.1	-0.063679
1.991717	0.1	-0.078338
1.993383	0.1	-0.089770
1.995050	0.1	-0.098175
1.996717	0.1	-0.104760
1.998383	0.1	-0.110157
2.000050	0.1	-0.115102
2.001717	0.1	-0.120918
2.003383	0.1	-0.128336
2.005050	0.1	-0.136197
2.006717	0.1	-0.141989
2.008383	0.1	-0.144253
2.010050	0.1	-0.144299
2.011717	0.1	-0.144718
2.013383	0.1	-0.147047
2.015050	0.1	-0.151834
2.016717	0.1	-0.159279
2.018383	0.1	-0.168514
2.020050	0.1	-0.177319
2.021717	0.1	-0.183848
2.023383	0.1	-0.188723
2.025050	0.1	-0.194465
2.026717	0.1	-0.202879
2.028383	0.1	-0.214265
2.030050	0.1	-0.227015
2.031717	0.1	-0.237073
2.033383	0.1	-0.240803
2.035050	0.1	-0.238549
2.036717	0.1	-0.234060
2.038383	0.1	-0.231266
2.040050	0.1	-0.231559
2.041717	0.1	-0.234051
2.043383	0.1	-0.238176
2.045050	0.1	-0.243993
2.046717	0.1	-0.250763
2.048383	0.1	-0.257641
2.050050	0.1	-0.264645
2.051717	0.1	-0.272132
2.053383	0.1	-0.279984
2.055050	0.1	-0.287266
2.056717	0.1	-0.292831
2.058383	0.1	-0.296249
2.060050	0.1	-0.297860
2.061717	0.1	-0.297758
2.063383	0.1	-0.295280
2.065050	0.1	-0.290582
2.066717	0.1	-0.285557
2.068383	0.1	-0.282107
2.070050	0.1	-0.281236
2.071717	0.1	-0.283415
2.073383	0.1	-0.288133
2.075050	0.1	-0.293842
2.076717	0.1	-0.299122
2.078383	0.1	-0.303341
2.080050	0.1	-0.306494
2.081717	0.1	-0.309004
2.083383	0.1	-0.311611
2.085050	0.1	-0.314754
2.086717	0.1	-0.318438
2.088383	0.1	-0.322685
2.090050	0.1	-0.327439
2.091717	0.1	-0.332049
2.093383	0.1	-0.335015
2.095050	0.1	-0.334829
2.096717	0.1	-0.331397
2.098383	0.1	-0.326065
2.100050	0.1	-0.320273
2.101717	0.1	-0.314382
2.103383	0.1	-0.308370
2.105050	0.1	-0.303290
2.106717	0.1	-0.300896
2.108383	0.1	-0.302368
2.110050	0.1	-0.307644
2.111717	0.1	-0.314922
2.113383	0.1	-0.321213
2.115050	0.1	-0.324217
2.116717	0.1	-0.323355
2.118383	0.1	-0.319257
2.120050	0.1	-0.312831
2.121717	0.1	-0.305139
2.123383	0.1	-0.297800
2.125050	0.1	-0.292398
2.126717	0.1	-0.288934
2.128383	0.1	-0.286056
2.130050	0.1	-0.282428
2.131717	0.1	-0.277236
2.133383	0.1	-0.270535
2.135050	0.1	-0.263746
2.136717	0.1	-0.259206
2.138383	0.1	-0.258526
2.140050	0.1	-0.261376
2.141717	0.1	-0.266121
2.143383	0.1	-0.270973
2.145050	0.1	-0.274139
2.146717	0.1	-0.274787
2.148383	0.1	-0.273576
2.150050	0.1	-0.270861
2.151717	0.1	-0.265855
2.153383	0.1	-0.257823
2.155050	0.1	-0.247248
2.156717	0.1	-0.236169
2.158383	0.1	-0.227429
2.160050	0.1	-0.223028
2.161717	0.1	-0.222991
2.163383	0.1	-0.225464
2.165050	0.1	-0.228235
2.166717	0.1	-0.230549
2.168383	0.1	-0.232290
2.170050	0.1	-0.231885
2.171717	0.1	-0.227210
2.173383	0.1	-0.218451
2.175050	0.1	-0.208630
2.176717	0.1	-0.200984
2.178383	0.1	-0.196495
2.180050	0.1	-0.193925
2.181717	0.1	-0.191471
2.183383	0.1	-0.188095
2.185050	0.1	-0.183559
2.186717	0.1	-0.178139
2.188383	0.1	-0.172164
2.190050	0.1	-0.165282
2.191717	0.1	-0.156942
2.193383	0.1	-0.148150
2.195050	0.1	-0.141393
2.196717	0.1	-0.138516
2.198383	0.1	-0.139447
2.200050	0.1	-0.143135
2.201717	0.1	-0.148546
2.203383	0.1	-0.154339
2.205050	0.1	-0.158525
2.206717	0.1	-0.158935
2.208383	0.1	-0.154134
2.210050	0.1	-0.144271
2.211717	0.1	-0.130967
2.213383	0.1	-0.116471
2.215050	0.1	-0.103484
2.216717	0.1	-0.094767
2.218383	0.1	-0.091246
2.220050	0.1	-0.091381
2.221717	0.1	-0.092909
2.223383	0.1	-0.094296
2.225050	0.1	-0.094506
2.226717	0.1	-0.092420
2.228383	0.1	-0.087614
2.230050	0.1	-0.081374
2.231717	0.1	-0.075935
2.233383	0.1	-0.072853
2.235050	0.1	-0.072289
2.236717	0.1	-0.073356
2.238383	0.1	-0.074897
2.240050	0.1	-0.076233
2.241717	0.1	-0.076955
2.243383	0.1	-0.076313
2.245050	0.1	-0.073696
2.246717	0.1	-0.069123
2.248383	0.1	-0.063009
2.250050	0.1	-0.056056
2.251717	0.1	-0.049262
2.253383	0.1	-0.043595
2.255050	0.1	-0.039726
2.256717	0.1	-0.037733
2.258383	0.1	-0.036750
2.260050	0.1	-0.035479
2.261717	0.1	-0.033230
2.263383	0.1	-0.030748
2.265050	0.1	-0.029709
2.266717	0.1	-0.030287
2.268383	0.1	-0.030417
2.270050	0.1	-0.028950
2.271717	0.1	-0.027418
2.273383	0.1	-0.027665
2.275050	0.1	-0.029607
2.276717	0.1	-0.031688
2.278383	0.1	-0.032601
2.280050	0.1	-0.032368
2.281717	0.1	-0.031660
2.283383	0.1	-0.030282
2.285050	0.1	-0.027372
2.286717	0.1	-0.022929
2.288383	0.1	-0.018673
2.290050	0.1	-0.016857
2.291717	0.1	-0.017756
2.293383	0.1	-0.019190
2.295050	0.1	-0.019376
2.296717	0.1	-0.019004
2.298383	0.1	-0.019516
2.300050	0.1	-0.020503
2.301717	0.1	-0.020377
2.303383	0.1	-0.018612
2.305050	0.1	-0.016415
2.306717	0.1	-0.015744
2.308383	0.1	-0.017593
2.310050	0.1	-0.021546
2.311717	0.1	-0.026878
2.313383	0.1	-0.032289
2.315050	0.1	-0.035372
2.316717	0.1	-0.034580
2.318383	0.1	-0.030752
2.320050	0.1	-0.025886
2.321717	0.1	-0.021714
2.323383	0.1	-0.019558
2.325050	0.1	-0.020545
2.326717	0.1	-0.024787
2.328383	0.1	-0.030049
2.330050	0.1	-0.033039
2.331717	0.1	-0.032508
2.333383	0.1	-0.029868
2.335050	0.1	-0.026873
2.336717	0.1	-0.024210
2.338383	0.1	-0.021779
2.340050	0.1	-0.019446
2.341717	0.1	-0.017881
2.343383	0.1	-0.018384
2.345050	0.1	-0.021085
2.346717	0.1	-0.024787
2.348383	0.1	-0.028345
2.350050	0.1	-0.030538
2.351717	0.1	-0.029886
2.353383	0.1	-0.026412
2.355050	0.1	-0.022170
2.356717	0.1	-0.018794
2.358383	0.1	-0.016089
2.360050	0.1	-0.013602
2.361717	0.1	-0.011991
2.363383	0.1	-0.012233
2.365050	0.1	-0.014356
2.366717	0.1	-0.017313
2.368383	0.1	-0.020359
2.370050	0.1	-0.023860
2.371717	0.1	-0.028126
2.373383	0.1	-0.032601
2.375050	0.1	-0.036019
2.376717	0.1	-0.036666
2.378383	0.1	-0.033495
2.380050	0.1	-0.027353
2.381717	0.1	-0.020512
2.383383	0.1	-0.015576
2.385050	0.1	-0.014571
2.386717	0.1	-0.017732
2.388383	0.1	-0.023199
2.390050	0.1	-0.028843
2.391717	0.1	-0.033667
2.393383	0.1	-0.036848
2.395050	0.1	-0.037309
2.396717	0.1	-0.034971
2.398383	0.1	-0.030985
2.400050	0.1	-0.026668
2.401717	0.1	-0.023143
2.403383	0.1	-0.021476
2.405050	0.1	-0.022496
2.406717	0.1	-0.026231
2.408383	0.1	-0.031353
2.410050	0.1	-0.035646
2.411717	0.1	-0.037616
2.413383	0.1	-0.037756
2.415050	0.1	-0.037760
2.416717	0.1	-0.038655
2.418383	0.1	-0.040270
2.420050	0.1	-0.041919
2.421717	0.1	-0.043171
2.423383	0.1	-0.044541
2.425050	0.1	-0.046664
2.426717	0.1	-0.048457
2.428383	0.1	-0.047763
2.430050	0.1	-0.044503
2.431717	0.1	-0.041546
2.433383	0.1	-0.041858
2.435050	0.1	-0.045695
2.436717	0.1	-0.050711
2.438383	0.1	-0.054324
2.440050	0.1	-0.055959
2.441717	0.1	-0.056648
2.443383	0.1	-0.057034
2.445050	0.1	-0.057183
2.446717	0.1	-0.057691
2.448383	0.1	-0.058631
2.450050	0.1	-0.058464
2.451717	0.1	-0.056066
2.453383	0.1	-0.052769
2.455050	0.1	-0.051172
2.456717	0.1	-0.052433
2.458383	0.1	-0.055395
2.460050	0.1	-0.058152
2.461717	0.1	-0.059381
2.463383	0.1	-0.058752
2.465050	0.1	-0.057253
2.466717	0.1	-0.056149
2.468383	0.1	-0.055758
2.470050	0.1	-0.056014
2.471717	0.1	-0.057025
2.473383	0.1	-0.058631
2.475050	0.1	-0.060336
2.476717	0.1	-0.062059
2.478383	0.1	-0.064559
2.480050	0.1	-0.068359
2.481717	0.1	-0.072559
2.483383	0.1	-0.074995
2.485050	0.1	-0.073914
2.486717	0.1	-0.069556
2.488383	0.1	-0.063805
2.490050	0.1	-0.058333
2.491717	0.1	-0.053644
2.493383	0.1	-0.050063
2.495050	0.1	-0.048303
2.496717	0.1	-0.048201
2.498383	0.1	-0.048513
2.500050	0.1	-0.048620
2.501717	0.1	-0.049504
2.503383	0.1	-0.052401
2.505050	0.1	-0.057025
2.506717	0.1	-0.061509
2.508383	0.1	-0.063716
2.510050	0.1	-0.062673
2.511717	0.1	-0.059176
2.513383	0.1	-0.054948
2.515050	0.1	-0.051283
2.516717	0.1	-0.048713
2.518383	0.1	-0.047339
2.520050	0.1	-0.047311
2.521717	0.1	-0.049127
2.523383	0.1	-0.052829
2.525050	0.1	-0.056834
2.526717	0.1	-0.058864
2.528383	0.1	-0.058394
2.530050	0.1	-0.057020
2.531717	0.1	-0.056489
2.533383	0.1	-0.057663
2.535050	0.1	-0.060736
2.536717	0.1	-0.064820
2.538383	0.1	-0.067619
2.540050	0.1	-0.066888
2.541717	0.1	-0.062543
2.543383	0.1	-0.057179
2.545050	0.1	-0.053877
2.546717	0.1	-0.053542
2.548383	0.1	-0.054962
2.550050	0.1	-0.057109
2.551717	0.1	-0.059861
2.553383	0.1	-0.062399
2.555050	0.1	-0.062981
2.556717	0.1	-0.060848
2.558383	0.1	-0.057206
2.560050	0.1	-0.053821
2.561717	0.1	-0.051549
2.563383	0.1	-0.049872
2.565050	0.1	-0.047772
2.566717	0.1	-0.045523
2.568383	0.1	-0.044792
2.570050	0.1	-0.046659
2.571717	0.1	-0.050548
2.573383	0.1	-0.055032
2.575050	0.1	-0.058808
2.576717	0.1	-0.061169
2.578383	0.1	-0.062399
2.580050	0.1	-0.063269
2.581717	0.1	-0.063633
2.583383	0.1	-0.062003
2.585050	0.1	-0.056825
2.586717	0.1	-0.048140
2.588383	0.1	-0.038091
2.590050	0.1	-0.029989
2.591717	0.1	-0.026631
2.593383	0.1	-0.028550
2.595050	0.1	-0.033453
2.596717	0.1	-0.038855
2.598383	0.1	-0.044489
2.600050	0.1	-0.050366
2.601717	0.1	-0.054436
2.603383	0.1	-0.054291
2.605050	0.1	-0.049872
2.606717	0.1	-0.043260
2.608383	0.1	-0.036717
2.610050	0.1	-0.031735
2.611717	0.1	-0.028922
2.613383	0.1	-0.027851
2.615050	0.1	-0.027870
2.616717	0.1	-0.029593
2.618383	0.1	-0.034231
2.620050	0.1	-0.041481
2.621717	0.1	-0.049057
2.623383	0.1	-0.054464
2.625050	0.1	-0.056596
2.626717	0.1	-0.055600
2.628383	0.1	-0.051558
2.630050	0.1	-0.044787
2.631717	0.1	-0.037337
2.633383	0.1	-0.031884
2.635050	0.1	-0.029351
2.636717	0.1	-0.028880
2.638383	0.1	-0.028987
2.640050	0.1	-0.028168
2.641717	0.1	-0.026305
2.643383	0.1	-0.025756
2.645050	0.1	-0.028727
2.646717	0.1	-0.033863
2.648383	0.1	-0.038040
2.650050	0.1	-0.040205
2.651717	0.1	-0.041267
2.653383	0.1	-0.042072
2.655050	0.1	-0.043097
2.656717	0.1	-0.044401
2.658383	0.1	-0.045085
2.660050	0.1	-0.044173
2.661717	0.1	-0.041733
2.663383	0.1	-0.038543
2.665050	0.1	-0.035535
2.666717	0.1	-0.033248
2.668383	0.1	-0.031502
2.670050	0.1	-0.029989
2.671717	0.1	-0.029048
2.673383	0.1	-0.029472
2.675050	0.1	-0.031707
2.676717	0.1	-0.035251
2.678383	0.1	-0.038482
2.680050	0.1	-0.039525
2.681717	0.1	-0.037863
2.683383	0.1	-0.034343
2.685050	0.1	-0.029630
2.686717	0.1	-0.024056
2.688383	0.1	-0.018962
2.690050	0.1	-0.016470
2.691717	0.1	-0.017527
2.693383	0.1	-0.021141
2.695050	0.1	-0.025528
2.696717	0.1	-0.029644
2.698383	0.1	-0.033639
2.700050	0.1	-0.037635
2.701717	0.1	-0.040722
2.703383	0.1	-0.041714
2.705050	0.1	-0.040168
2.706717	0.1	-0.036717
2.708383	0.1	-0.032973
2.710050	0.1	-0.030519
2.711717	0.1	-0.029686
2.713383	0.1	-0.029663
2.715050	0.1	-0.029830
2.716717	0.1	-0.030398
2.718383	0.1	-0.031833
2.720050	0.1	-0.034277
2.721717	0.1	-0.037062
2.723383	0.1	-0.038575
2.725050	0.1	-0.037290
2.726717	0.1	-0.033150
2.728383	0.1	-0.028103
2.730050	0.1	-0.024959
2.731717	0.1	-0.025178
2.733383	0.1	-0.027921
2.735050	0.1	-0.030762
2.736717	0.1	-0.031278
2.738383	0.1	-0.028545
2.740050	0.1	-0.023642
2.741717	0.1	-0.018906
2.743383	0.1	-0.015879
2.745050	0.1	-0.014538
2.746717	0.1	-0.015176
2.748383	0.1	-0.018622
2.750050	0.1	-0.023893
2.751717	0.1	-0.028615
2.753383	0.1	-0.031539
2.755050	0.1	-0.032634
2.756717	0.1	-0.032117
2.758383	0.1	-0.030436
2.760050	0.1	-0.028042
2.761717	0.1	-0.025304
2.763383	0.1	-0.022813
2.765050	0.1	-0.021290
2.766717	0.1	-0.021309
2.768383	0.1	-0.023078
2.770050	0.1	-0.026375
2.771717	0.1	-0.030226
2.773383	0.1	-0.032932
2.775050	0.1	-0.033285
2.776717	0.1	-0.031409
2.778383	0.1	-0.028550
2.780050	0.1	-0.026827
2.781717	0.1	-0.027749
2.783383	0.1	-0.030501
2.785050	0.1	-0.032778
2.786717	0.1	-0.032950
2.788383	0.1	-0.031041
2.790050	0.1	-0.028210
2.791717	0.1	-0.025732
2.793383	0.1	-0.024410
2.795050	0.1	-0.024484
2.796717	0.1	-0.025574
2.798383	0.1	-0.026776
2.800050	0.1	-0.026971
2.801717	0.1	-0.025383
2.803383	0.1	-0.022133
2.805050	0.1	-0.018310
2.806717	0.1	-0.015055
2.808383	0.1	-0.012512
2.810050	0.1	-0.009988
2.811717	0.1	-0.007143
2.813383	0.1	-0.004964
2.815050	0.1	-0.004792
2.816717	0.1	-0.006915
2.818383	0.1	-0.011050
2.820050	0.1	-0.016419
2.821717	0.1	-0.021397
2.823383	0.1	-0.025081
2.825050	0.1	-0.027586
2.826717	0.1	-0.028773
2.828383	0.1	-0.028987
2.830050	0.1	-0.030068
2.831717	0.1	-0.033476
2.833383	0.1	-0.038091
2.835050	0.1	-0.040964
2.836717	0.1	-0.039963
2.838383	0.1	-0.035800
2.840050	0.1	-0.031013
2.841717	0.1	-0.027530
2.843383	0.1	-0.026091
2.845050	0.1	-0.026696
2.846717	0.1	-0.028280
2.848383	0.1	-0.028848
2.850050	0.1	-0.027078
2.851717	0.1	-0.024331
2.853383	0.1	-0.024047
2.855050	0.1	-0.027670
2.856717	0.1	-0.032946
2.858383	0.1	-0.036769
2.860050	0.1	-0.037784
2.861717	0.1	-0.036429
2.863383	0.1	-0.033765
2.865050	0.1	-0.030161
2.866717	0.1	-0.025546
2.868383	0.1	-0.020950
2.870050	0.1	-0.018375
2.871717	0.1	-0.018557
2.873383	0.1	-0.020252
2.875050	0.1	-0.022217
2.876717	0.1	-0.024596
2.878383	0.1	-0.027837
2.880050	0.1	-0.031162
2.881717	0.1	-0.033034
2.883383	0.1	-0.032904
2.885050	0.1	-0.032028
2.886717	0.1	-0.032540
2.888383	0.1	-0.035712
2.890050	0.1	-0.040601
2.891717	0.1	-0.044638
2.893383	0.1	-0.045802
2.895050	0.1	-0.043851
2.896717	0.1	-0.040093
2.898383	0.1	-0.036582
2.900050	0.1	-0.034473
2.901717	0.1	-0.033099
2.903383	0.1	-0.031455
2.905050	0.1	-0.029546
2.906717	0.1	-0.028149
2.908383	0.1	-0.027898
2.910050	0.1	-0.028554
2.911717	0.1	-0.029369
2.913383	0.1	-0.029742
2.915050	0.1	-0.029029
2.916717	0.1	-0.026734
2.918383	0.1	-0.023511
2.920050	0.1	-0.020973
2.921717	0.1	-0.020303
2.923383	0.1	-0.021257
2.925050	0.1	-0.022445
2.926717	0.1	-0.022943
2.928383	0.1	-0.023232
2.930050	0.1	-0.024256
2.931717	0.1	-0.026338
2.933383	0.1	-0.028699
2.935050	0.1	-0.029835
2.936717	0.1	-0.028848
2.938383	0.1	-0.025947
2.940050	0.1	-0.021895
2.941717	0.1	-0.017812
2.943383	0.1	-0.014850
2.945050	0.1	-0.013611
2.946717	0.1	-0.013816
2.948383	0.1	-0.014622
2.950050	0.1	-0.015739
2.951717	0.1	-0.017616
2.953383	0.1	-0.020284
2.955050	0.1	-0.023125
2.956717	0.1	-0.026124
2.958383	0.1	-0.030356
2.960050	0.1	-0.036471
2.961717	0.1	-0.043279
2.963383	0.1	-0.048289
2.965050	0.1	-0.049383
2.966717	0.1	-0.046394
2.968383	0.1	-0.041476
2.970050	0.1	-0.037402
2.971717	0.1	-0.035609
2.973383	0.1	-0.035581
2.975050	0.1	-0.035297
2.976717	0.1	-0.033062
2.978383	0.1	-0.029234
2.980050	0.1	-0.025323
2.981717	0.1	-0.021742
2.983383	0.1	-0.017644
2.985050	0.1	-0.012689
2.986717	0.1	-0.008023
2.988383	0.1	-0.005448
2.990050	0.1	-0.006268
2.991717	0.1	-0.010105
2.993383	0.1	-0.014799
2.995050	0.1	-0.018203
2.996717	0.1	-0.019739
2.998383	0.1	-0.020345
3.000050	0.1	-0.021718
3.001717	0.1	-0.025025
3.003383	0.1	-0.029323
3.005050	0.1	-0.031833
3.006717	0.1	-0.030901
3.008383	0.1	-0.027805
3.010050	0.1	-0.024526
3.011717	0.1	-0.021183
3.013383	0.1	-0.017188
3.015050	0.1	-0.013257
3.016717	0.1	-0.011064
3.018383	0.1	-0.011511
3.020050	0.1	-0.013742
3.021717	0.1	-0.015763
3.023383	0.1	-0.016284
3.025050	0.1	-0.015548
3.026717	0.1	-0.014305
3.028383	0.1	-0.013206
3.030050	0.1	-0.012987
3.031717	0.1	-0.013839
3.033383	0.1	-0.014910
3.035050	0.1	-0.014803
3.036717	0.1	-0.012750
3.038383	0.1	-0.009858
3.040050	0.1	-0.008661
3.041717	0.1	-0.011213
3.043383	0.1	-0.017798
3.045050	0.1	-0.026561
3.046717	0.1	-0.034939
3.048383	0.1	-0.041863
3.050050	0.1	-0.047274
3.051717	0.1	-0.050678
3.053383	0.1	-0.051507
3.055050	0.1	-0.049947
3.056717	0.1	-0.046934
3.058383	0.1	-0.043856
3.060050	0.1	-0.042175
3.061717	0.1	-0.042473
3.063383	0.1	-0.044024
3.065050	0.1	-0.045672
3.066717	0.1	-0.046338
3.068383	0.1	-0.044825
3.070050	0.1	-0.040485
3.071717	0.1	-0.033933
3.073383	0.1	-0.026831
3.075050	0.1	-0.021020
3.076717	0.1	-0.017444
3.078383	0.1	-0.016023
3.080050	0.1	-0.016745
3.081717	0.1	-0.019581
3.083383	0.1	-0.023353
3.085050	0.1	-0.026245
3.086717	0.1	-0.027558
3.088383	0.1	-0.028214
3.090050	0.1	-0.029565
3.091717	0.1	-0.032033
3.093383	0.1	-0.034980
3.095050	0.1	-0.037197
3.096717	0.1	-0.037565
3.098383	0.1	-0.036354
3.100050	0.1	-0.035702
3.101717	0.1	-0.037858
3.103383	0.1	-0.042720
3.105050	0.1	-0.047646
3.106717	0.1	-0.049793
3.108383	0.1	-0.048340
3.110050	0.1	-0.044676
3.111717	0.1	-0.040960
3.113383	0.1	-0.038734
3.115050	0.1	-0.038459
3.116717	0.1	-0.039148
3.118383	0.1	-0.039069
3.120050	0.1	-0.037719
3.121717	0.1	-0.035740
3.123383	0.1	-0.033723
3.125050	0.1	-0.032457
3.126717	0.1	-0.033001
3.128383	0.1	-0.035535
3.130050	0.1	-0.038692
3.131717	0.1	-0.040457
3.133383	0.1	-0.039628
3.135050	0.1	-0.036350
3.136717	0.1	-0.031982
3.138383	0.1	-0.028429
3.140050	0.1	-0.026976
3.141717	0.1	-0.027558
3.143383	0.1	-0.028932
3.145050	0.1	-0.029393
3.146717	0.1	-0.028089
3.148383	0.1	-0.026068
3.150050	0.1	-0.025220
3.151717	0.1	-0.025970
3.153383	0.1	-0.027115
3.155050	0.1	-0.027651
3.156717	0.1	-0.027521
3.158383	0.1	-0.026915
3.160050	0.1	-0.025737
3.161717	0.1	-0.023860
3.163383	0.1	-0.021635
3.165050	0.1	-0.019483
3.166717	0.1	-0.016904
3.168383	0.1	-0.013146
3.170050	0.1	-0.009299
3.171717	0.1	-0.007912
3.173383	0.1	-0.010384
3.175050	0.1	-0.016033
3.176717	0.1	-0.023046
3.178383	0.1	-0.029276
3.180050	0.1	-0.033025
3.181717	0.1	-0.033979
3.183383	0.1	-0.032778
3.185050	0.1	-0.029812
3.186717	0.1	-0.025644
3.188383	0.1	-0.022198
3.190050	0.1	-0.021607
3.191717	0.1	-0.023935
3.193383	0.1	-0.027507
3.195050	0.1	-0.030636
3.196717	0.1	-0.032238
3.198383	0.1	-0.032182
3.200050	0.1	-0.031469
3.201717	0.1	-0.031525
3.203383	0.1	-0.033206
3.205050	0.1	-0.036014
3.206717	0.1	-0.038235
3.208383	0.1	-0.038263
3.210050	0.1	-0.036024
3.211717	0.1	-0.033309
3.213383	0.1	-0.032638
3.215050	0.1	-0.035227
3.216717	0.1	-0.040336
3.218383	0.1	-0.046073
3.220050	0.1	-0.049835
3.221717	0.1	-0.049039
3.223383	0.1	-0.043297
3.225050	0.1	-0.035595
3.226717	0.1	-0.030030
3.228383	0.1	-0.028741
3.230050	0.1	-0.031199
3.231717	0.1	-0.035563
3.233383	0.1	-0.039912
3.235050	0.1	-0.042487
3.236717	0.1	-0.042338
3.238383	0.1	-0.040443
3.240050	0.1	-0.038594
3.241717	0.1	-0.037206
3.243383	0.1	-0.035404
3.245050	0.1	-0.032391
3.246717	0.1	-0.027828
3.248383	0.1	-0.022412
3.250050	0.1	-0.018328
3.251717	0.1	-0.017821
3.253383	0.1	-0.021169
3.255050	0.1	-0.026324
3.256717	0.1	-0.030338
3.258383	0.1	-0.031469
3.260050	0.1	-0.030017
3.261717	0.1	-0.027264
3.263383	0.1	-0.024522
3.265050	0.1	-0.023604
3.266717	0.1	-0.026203
3.268383	0.1	-0.031223
3.270050	0.1	-0.034394
3.271717	0.1	-0.032391
3.273383	0.1	-0.026724
3.275050	0.1	-0.021593
3.276717	0.1	-0.018948
3.278383	0.1	-0.017881
3.280050	0.1	-0.017155
3.281717	0.1	-0.016768
3.283383	0.1	-0.017681
3.285050	0.1	-0.020429
3.286717	0.1	-0.024177
3.288383	0.1	-0.027125
3.290050	0.1	-0.027819
3.291717	0.1	-0.026431
3.293383	0.1	-0.024424
3.295050	0.1	-0.022631
3.296717	0.1	-0.020326
3.298383	0.1	-0.016638
3.300050	0.1	-0.012787
3.301717	0.1	-0.011902
3.303383	0.1	-0.016075
3.305050	0.1	-0.024140
3.306717	0.1	-0.032359
3.308383	0.1	-0.037090
3.310050	0.1	-0.037672
3.311717	0.1	-0.036769
3.313383	0.1	-0.037355
3.315050	0.1	-0.039903
3.316717	0.1	-0.042426
3.318383	0.1	-0.042804
3.320050	0.1	-0.041011
3.321717	0.1	-0.038566
3.323383	0.1	-0.036443
3.325050	0.1	-0.034375
3.326717	0.1	-0.031665
3.328383	0.1	-0.028275
3.330050	0.1	-0.024773
3.331717	0.1	-0.021569
3.333383	0.1	-0.019069
3.335050	0.1	-0.018370
3.336717	0.1	-0.020857
3.338383	0.1	-0.027106
3.340050	0.1	-0.035856
3.341717	0.1	-0.044019
3.343383	0.1	-0.048568
3.345050	0.1	-0.048582
3.346717	0.1	-0.045295
3.348383	0.1	-0.040536
3.350050	0.1	-0.035190
3.351717	0.1	-0.029928
3.353383	0.1	-0.026301
3.355050	0.1	-0.025472
3.356717	0.1	-0.026906
3.358383	0.1	-0.028666
3.360050	0.1	-0.028671
3.361717	0.1	-0.026436
3.363383	0.1	-0.023595
3.365050	0.1	-0.022314
3.366717	0.1	-0.023548
3.368383	0.1	-0.026426
3.370050	0.1	-0.028750
3.371717	0.1	-0.028466
3.373383	0.1	-0.025630
3.375050	0.1	-0.022645
3.376717	0.1	-0.021686
3.378383	0.1	-0.022515
3.380050	0.1	-0.023618
3.381717	0.1	-0.024126
3.383383	0.1	-0.023716
3.385050	0.1	-0.022305
3.386717	0.1	-0.020270
3.388383	0.1	-0.018519
3.390050	0.1	-0.018342
3.391717	0.1	-0.020242
3.393383	0.1	-0.022682
3.395050	0.1	-0.023539
3.396717	0.1	-0.022026
3.398383	0.1	-0.018501
3.400050	0.1	-0.014217
3.401717	0.1	-0.011129
3.403383	0.1	-0.010766
3.405050	0.1	-0.013006
3.406717	0.1	-0.016196
3.408383	0.1	-0.018701
3.410050	0.1	-0.020275
3.411717	0.1	-0.021597
3.413383	0.1	-0.023320
3.415050	0.1	-0.025984
3.416717	0.1	-0.029425
3.418383	0.1	-0.032247
3.420050	0.1	-0.032973
3.421717	0.1	-0.031311
3.423383	0.1	-0.028377
3.425050	0.1	-0.026138
3.426717	0.1	-0.025569
3.428383	0.1	-0.025220
3.430050	0.1	-0.022789
3.431717	0.1	-0.017760
3.433383	0.1	-0.011865
3.435050	0.1	-0.007651
3.436717	0.1	-0.006827
3.438383	0.1	-0.008964
3.440050	0.1	-0.011972
3.441717	0.1	-0.013965
3.443383	0.1	-0.014580
3.445050	0.1	-0.014869
3.446717	0.1	-0.015609
3.448383	0.1	-0.015977
3.450050	0.1	-0.014659
3.451717	0.1	-0.011665
3.453383	0.1	-0.008624
3.455050	0.1	-0.007525
3.456717	0.1	-0.008619
3.458383	0.1	-0.010235
3.460050	0.1	-0.010775
3.461717	0.1	-0.009900
3.463383	0.1	-0.007972
3.465050	0.1	-0.005327
3.466717	0.1	-0.002678
3.468383	0.1	-0.001616
3.470050	0.1	-0.003618
3.471717	0.1	-0.008801
3.473383	0.1	-0.016224
3.475050	0.1	-0.024824
3.476717	0.1	-0.033067
3.478383	0.1	-0.038617
3.480050	0.1	-0.040266
3.481717	0.1	-0.038845
3.483383	0.1	-0.035590
3.485050	0.1	-0.031376
3.486717	0.1	-0.027008
3.488383	0.1	-0.021742
3.490050	0.1	-0.012508
3.491717	0.1	0.003218
3.493383	0.1	0.024829
3.495050	0.1	0.049970
3.496717	0.1	0.076531
3.498383	0.1	0.102608
3.500050	0.1	0.126851
3.501717	0.1	0.149412
3.503383	0.1	0.171210
3.505050	0.1	0.192514
3.506717	0.1	0.212663
3.508383	0.1	0.230144
3.510050	0.1	0.242973
3.511717	0.1	0.250093
3.513383	0.1	0.252170
3.515050	0.1	0.250600
3.516717	0.1	0.246386
3.518383	0.1	0.239927
3.520050	0.1	0.231885
3.521717	0.1	0.223713
3.523383	0.1	0.216304
3.525050	0.1	0.208952
3.526717	0.1	0.200653
3.528383	0.1	0.191522
3.530050	0.1	0.182232
3.531717	0.1	0.173007
3.533383	0.1	0.163587
3.535050	0.1	0.154157
3.536717	0.1	0.145659
3.538383	0.1	0.139144
3.540050	0.1	0.135042
3.541717	0.1	0.132970
3.543383	0.1	0.131936
3.545050	0.1	0.130455
3.546717	0.1	0.126748
3.548383	0.1	0.119810
3.550050	0.1	0.110818
3.551717	0.1	0.102273
3.553383	0.1	0.095814
3.555050	0.1	0.091814
3.556717	0.1	0.089835
3.558383	0.1	0.088876
3.560050	0.1	0.087572
3.561717	0.1	0.084620
3.563383	0.1	0.079796
3.565050	0.1	0.073914
3.566717	0.1	0.067633
3.568383	0.1	0.061253
3.570050	0.1	0.055023
3.571717	0.1	0.048922
3.573383	0.1	0.043344
3.575050	0.1	0.039693
3.576717	0.1	0.039046
3.578383	0.1	0.040396
3.580050	0.1	0.041840
3.581717	0.1	0.042887
3.583383	0.1	0.043479
3.585050	0.1	0.042687
3.586717	0.1	0.040233
3.588383	0.1	0.037369
3.590050	0.1	0.035972
3.591717	0.1	0.037327
3.593383	0.1	0.040717
3.595050	0.1	0.043539
3.596717	0.1	0.043586
3.598383	0.1	0.041211
3.600050	0.1	0.038729
3.601717	0.1	0.038082
3.603383	0.1	0.039442
3.605050	0.1	0.041164
3.606717	0.1	0.041337
3.608383	0.1	0.040461
3.610050	0.1	0.040685
3.611717	0.1	0.042529
3.613383	0.1	0.044527
3.615050	0.1	0.044904
3.616717	0.1	0.042692
3.618383	0.1	0.038845
3.620050	0.1	0.036201
3.621717	0.1	0.037150
3.623383	0.1	0.041276
3.625050	0.1	0.045788
3.626717	0.1	0.048075
3.628383	0.1	0.047525
3.630050	0.1	0.045341
3.631717	0.1	0.042981
3.633383	0.1	0.041183
3.635050	0.1	0.040350
3.636717	0.1	0.040466
3.638383	0.1	0.040671
3.640050	0.1	0.039772
3.641717	0.1	0.036452
3.643383	0.1	0.029579
3.645050	0.1	0.020172
3.646717	0.1	0.011870
3.648383	0.1	0.008000
3.650050	0.1	0.008619
3.651717	0.1	0.011190
3.653383	0.1	0.013262
3.655050	0.1	0.014072
3.656717	0.1	0.014645
3.658383	0.1	0.015981
3.660050	0.1	0.017122
3.661717	0.1	0.016391
3.663383	0.1	0.013527
3.665050	0.1	0.010114
3.666717	0.1	0.008871
3.668383	0.1	0.011194
3.670050	0.1	0.015693
3.671717	0.1	0.020424
3.673383	0.1	0.024959
3.675050	0.1	0.029369
3.676717	0.1	0.033015
3.678383	0.1	0.034953
3.680050	0.1	0.034682
3.681717	0.1	0.032368
3.683383	0.1	0.028596
3.685050	0.1	0.024093
3.686717	0.1	0.019646
3.688383	0.1	0.015525
3.690050	0.1	0.011437
3.691717	0.1	0.007735
3.693383	0.1	0.005355
3.695050	0.1	0.004428
3.696717	0.1	0.004410
3.698383	0.1	0.004992
3.700050	0.1	0.005863
3.701717	0.1	0.006468
3.703383	0.1	0.006920
3.705050	0.1	0.008075
3.706717	0.1	0.010016
3.708383	0.1	0.011818
3.710050	0.1	0.013150
3.711717	0.1	0.014813
3.713383	0.1	0.017313
3.715050	0.1	0.020070
3.716717	0.1	0.022245
3.718383	0.1	0.023302
3.720050	0.1	0.023092
3.721717	0.1	0.022147
3.723383	0.1	0.021886
3.725050	0.1	0.023870
3.726717	0.1	0.028010
3.728383	0.1	0.032280
3.730050	0.1	0.034375
3.731717	0.1	0.033411
3.733383	0.1	0.030184
3.735050	0.1	0.026175
3.736717	0.1	0.022971
3.738383	0.1	0.021965
3.740050	0.1	0.023139
3.741717	0.1	0.024461
3.743383	0.1	0.023302
3.745050	0.1	0.018659
3.746717	0.1	0.012037
3.748383	0.1	0.006063
3.750050	0.1	0.002570
3.751717	0.1	0.001676
3.753383	0.1	0.002235
3.755050	0.1	0.003250
3.756717	0.1	0.004894
3.758383	0.1	0.007651
3.760050	0.1	0.011362
3.761717	0.1	0.015534
3.763383	0.1	0.019353
3.765050	0.1	0.021383
3.766717	0.1	0.020722
3.768383	0.1	0.018151
3.770050	0.1	0.015670
3.771717	0.1	0.014962
3.773383	0.1	0.016023
3.775050	0.1	0.017635
3.776717	0.1	0.019339
3.778383	0.1	0.021574
3.780050	0.1	0.023651
3.781717	0.1	0.023516
3.783383	0.1	0.019944
3.785050	0.1	0.014184
3.786717	0.1	0.009118
3.788383	0.1	0.007204
3.790050	0.1	0.009229
3.791717	0.1	0.013630
3.793383	0.1	0.016750
3.795050	0.1	0.015856
3.796717	0.1	0.012261
3.798383	0.1	0.009649
3.800050	0.1	0.010002
3.801717	0.1	0.012890
3.803383	0.1	0.017104
3.805050	0.1	0.021039
3.806717	0.1	0.022752
3.808383	0.1	0.021402
3.810050	0.1	0.018203
3.811717	0.1	0.015567
3.813383	0.1	0.015418
3.815050	0.1	0.018259
3.816717	0.1	0.023064
3.818383	0.1	0.027604
3.820050	0.1	0.029462
3.821717	0.1	0.027874
3.823383	0.1	0.024331
3.825050	0.1	0.021071
3.826717	0.1	0.019814
3.828383	0.1	0.021015
3.830050	0.1	0.023632
3.831717	0.1	0.026436
3.833383	0.1	0.029011
3.835050	0.1	0.030939
3.836717	0.1	0.031600
3.838383	0.1	0.031120
3.840050	0.1	0.030543
3.841717	0.1	0.031199
3.843383	0.1	0.034072
3.845050	0.1	0.038785
3.846717	0.1	0.043246
3.848383	0.1	0.045374
3.850050	0.1	0.045267
3.851717	0.1	0.044159
3.853383	0.1	0.042138
3.855050	0.1	0.038794
3.856717	0.1	0.034673
3.858383	0.1	0.030836
3.860050	0.1	0.028261
3.861717	0.1	0.027255
3.863383	0.1	0.027069
3.865050	0.1	0.026845
3.866717	0.1	0.026785
3.868383	0.1	0.027842
3.870050	0.1	0.030813
3.871717	0.1	0.035400
3.873383	0.1	0.039670
3.875050	0.1	0.041551
3.876717	0.1	0.040429
3.878383	0.1	0.036242
3.880050	0.1	0.029006
3.881717	0.1	0.020498
3.883383	0.1	0.014338
3.885050	0.1	0.013146
3.886717	0.1	0.016927
3.888383	0.1	0.023595
3.890050	0.1	0.030189
3.891717	0.1	0.035055
3.893383	0.1	0.038361
3.895050	0.1	0.039856
3.896717	0.1	0.038608
3.898383	0.1	0.034515
3.900050	0.1	0.028228
3.901717	0.1	0.020959
3.903383	0.1	0.015134
3.905050	0.1	0.013378
3.906717	0.1	0.016098
3.908383	0.1	0.020969
3.910050	0.1	0.024857
3.911717	0.1	0.025942
3.913383	0.1	0.024699
3.915050	0.1	0.023046
3.916717	0.1	0.022650
3.918383	0.1	0.024168
3.920050	0.1	0.027395
3.921717	0.1	0.030994
3.923383	0.1	0.033341
3.925050	0.1	0.034380
3.926717	0.1	0.035530
3.928383	0.1	0.037784
3.930050	0.1	0.041178
3.931717	0.1	0.045896
3.933383	0.1	0.051656
3.935050	0.1	0.055800
3.936717	0.1	0.055153
3.938383	0.1	0.049826
3.940050	0.1	0.042799
3.941717	0.1	0.036941
3.943383	0.1	0.033425
3.945050	0.1	0.031786
3.946717	0.1	0.031223
3.948383	0.1	0.031223
3.950050	0.1	0.031069
3.951717	0.1	0.030380
3.953383	0.1	0.029043
3.955050	0.1	0.026347
3.956717	0.1	0.021937
3.958383	0.1	0.016782
3.960050	0.1	0.011954
3.961717	0.1	0.007874
3.963383	0.1	0.004694
3.965050	0.1	0.002068
3.966717	0.1	-0.000633
3.968383	0.1	-0.003157
3.970050	0.1	-0.004219
3.971717	0.1	-0.002668
3.973383	0.1	0.001527
3.975050	0.1	0.007316
3.976717	0.1	0.012727
3.978383	0.1	0.015558
3.980050	0.1	0.014938
3.981717	0.1	0.012256
3.983383	0.1	0.010254
3.985050	0.1	0.011078
3.986717	0.1	0.014715
3.988383	0.1	0.018957
3.990050	0.1	0.021458
3.991717	0.1	0.021206
3.993383	0.1	0.017895
3.995050	0.1	0.012112
3.996717	0.1	0.005886
3.998383	0.1	0.001509
4.000050	0.1	0.000326
4.001717	0.1	0.002915
4.003383	0.1	0.009080
4.005050	0.1	0.017043
4.006717	0.1	0.023744
4.008383	0.1	0.027227
4.010050	0.1	0.028163
4.011717	0.1	0.027921
4.013383	0.1	0.026589
4.015050	0.1	0.024079
4.016717	0.1	0.021253
4.018383	0.1	0.018929
4.020050	0.1	0.016871
4.021717	0.1	0.014706
4.023383	0.1	0.013537
4.025050	0.1	0.015344
4.026717	0.1	0.020354
4.028383	0.1	0.026003
4.030050	0.1	0.028997
4.031717	0.1	0.028145
4.033383	0.1	0.024959
4.035050	0.1	0.021737
4.036717	0.1	0.019800
4.038383	0.1	0.019646
4.040050	0.1	0.021406
4.041717	0.1	0.024517
4.043383	0.1	0.028019
4.045050	0.1	0.031395
4.046717	0.1	0.033895
4.048383	0.1	0.034347
4.050050	0.1	0.032587
4.051717	0.1	0.029798
4.053383	0.1	0.027125
4.055050	0.1	0.024992
4.056717	0.1	0.023628
4.058383	0.1	0.023441
4.060050	0.1	0.024447
4.061717	0.1	0.026058
4.063383	0.1	0.028028
4.065050	0.1	0.030752
4.066717	0.1	0.034147
4.068383	0.1	0.036694
4.070050	0.1	0.036280
4.071717	0.1	0.032424
4.073383	0.1	0.026948
4.075050	0.1	0.021569
4.076717	0.1	0.016559
4.078383	0.1	0.012331
4.080050	0.1	0.010226
4.081717	0.1	0.010920
4.083383	0.1	0.013718
4.085050	0.1	0.017714
4.086717	0.1	0.022072
4.088383	0.1	0.025583
4.090050	0.1	0.027507
4.091717	0.1	0.027749
4.093383	0.1	0.025593
4.095050	0.1	0.020065
4.096717	0.1	0.012144
4.098383	0.1	0.005411
4.100050	0.1	0.003623
4.101717	0.1	0.007735
4.103383	0.1	0.015125
4.105050	0.1	0.021504
4.106717	0.1	0.024326
4.108383	0.1	0.024396
4.110050	0.1	0.023739
4.111717	0.1	0.023227
4.113383	0.1	0.022925
4.115050	0.1	0.022715
4.116717	0.1	0.021909
4.118383	0.1	0.020196
4.120050	0.1	0.018631
4.121717	0.1	0.018296
4.123383	0.1	0.019013
4.125050	0.1	0.020042
4.126717	0.1	0.020852
4.128383	0.1	0.021243
4.130050	0.1	0.021537
4.131717	0.1	0.022328
4.133383	0.1	0.023674
4.135050	0.1	0.024941
4.136717	0.1	0.025379
4.138383	0.1	0.024918
4.140050	0.1	0.023986
4.141717	0.1	0.022710
4.143383	0.1	0.021122
4.145050	0.1	0.019385
4.146717	0.1	0.017565
4.148383	0.1	0.016084
4.150050	0.1	0.016042
4.151717	0.1	0.017919
4.153383	0.1	0.020419
4.155050	0.1	0.021560
4.156717	0.1	0.020973
4.158383	0.1	0.020373
4.160050	0.1	0.021136
4.161717	0.1	0.022468
4.163383	0.1	0.022743
4.165050	0.1	0.021621
4.166717	0.1	0.020415
4.168383	0.1	0.020880
4.170050	0.1	0.023497
4.171717	0.1	0.027288
4.173383	0.1	0.031213
4.175050	0.1	0.034450
4.176717	0.1	0.035996
4.178383	0.1	0.035428
4.180050	0.1	0.033276
4.181717	0.1	0.030524
4.183383	0.1	0.028200
4.185050	0.1	0.027227
4.186717	0.1	0.028373
4.188383	0.1	0.031423
4.190050	0.1	0.034408
4.191717	0.1	0.035497
4.193383	0.1	0.035251
4.195050	0.1	0.035455
4.196717	0.1	0.036289
4.198383	0.1	0.035921
4.200050	0.1	0.032722
4.201717	0.1	0.026929
4.203383	0.1	0.020284
4.205050	0.1	0.014785
4.206717	0.1	0.011576
4.208383	0.1	0.011227
4.210050	0.1	0.014696
4.211717	0.1	0.022319
4.213383	0.1	0.031986
4.215050	0.1	0.040052
4.216717	0.1	0.044219
4.218383	0.1	0.044983
4.220050	0.1	0.044177
4.221717	0.1	0.042636
4.223383	0.1	0.040075
4.225050	0.1	0.036517
4.226717	0.1	0.032410
4.228383	0.1	0.028452
4.230050	0.1	0.025760
4.231717	0.1	0.024773
4.233383	0.1	0.024796
4.235050	0.1	0.025751
4.236717	0.1	0.028573
4.238383	0.1	0.033411
4.240050	0.1	0.038673
4.241717	0.1	0.042156
4.243383	0.1	0.043237
4.245050	0.1	0.043204
4.246717	0.1	0.043064
4.248383	0.1	0.042608
4.250050	0.1	0.041812
4.251717	0.1	0.041611
4.253383	0.1	0.043875
4.255050	0.1	0.050338
4.256717	0.1	0.059875
4.258383	0.1	0.068201
4.260050	0.1	0.071158
4.261717	0.1	0.067232
4.263383	0.1	0.058524
4.265050	0.1	0.049849
4.266717	0.1	0.044801
4.268383	0.1	0.042897
4.270050	0.1	0.041723
4.271717	0.1	0.040005
4.273383	0.1	0.037523
4.275050	0.1	0.034482
4.276717	0.1	0.032205
4.278383	0.1	0.032820
4.280050	0.1	0.037448
4.281717	0.1	0.044825
4.283383	0.1	0.051903
4.285050	0.1	0.056233
4.286717	0.1	0.057667
4.288383	0.1	0.057598
4.290050	0.1	0.057309
4.291717	0.1	0.057649
4.293383	0.1	0.058860
4.295050	0.1	0.059982
4.296717	0.1	0.059493
4.298383	0.1	0.056829
4.300050	0.1	0.052997
4.301717	0.1	0.049369
4.303383	0.1	0.046198
4.305050	0.1	0.043074
4.306717	0.1	0.040550
4.308383	0.1	0.039889
4.310050	0.1	0.041584
4.311717	0.1	0.045304
4.313383	0.1	0.050184
4.315050	0.1	0.054850
4.316717	0.1	0.058138
4.318383	0.1	0.059325
4.320050	0.1	0.058063
4.321717	0.1	0.055064
4.323383	0.1	0.051823
4.325050	0.1	0.049397
4.326717	0.1	0.048289
4.328383	0.1	0.048573
4.330050	0.1	0.049388
4.331717	0.1	0.049272
4.333383	0.1	0.047609
4.335050	0.1	0.045337
4.336717	0.1	0.043837
4.338383	0.1	0.043749
4.340050	0.1	0.045313
4.341717	0.1	0.048438
4.343383	0.1	0.052196
4.345050	0.1	0.055539
4.346717	0.1	0.058156
4.348383	0.1	0.059567
4.350050	0.1	0.058026
4.351717	0.1	0.052066
4.353383	0.1	0.043525
4.355050	0.1	0.037695
4.356717	0.1	0.038818
4.358383	0.1	0.045700
4.360050	0.1	0.052969
4.361717	0.1	0.055819
4.363383	0.1	0.053118
4.365050	0.1	0.047032
4.366717	0.1	0.040638
4.368383	0.1	0.036275
4.370050	0.1	0.034925
4.371717	0.1	0.035902
4.373383	0.1	0.037919
4.375050	0.1	0.040559
4.376717	0.1	0.044298
4.378383	0.1	0.049481
4.380050	0.1	0.055940
4.381717	0.1	0.062915
4.383383	0.1	0.068573
4.385050	0.1	0.070450
4.386717	0.1	0.067777
4.388383	0.1	0.062832
4.390050	0.1	0.058790
4.391717	0.1	0.056662
4.393383	0.1	0.055763
4.395050	0.1	0.055670
4.396717	0.1	0.056424
4.398383	0.1	0.057854
4.400050	0.1	0.059432
4.401717	0.1	0.060247
4.403383	0.1	0.059078
4.405050	0.1	0.055567
4.406717	0.1	0.051120
4.408383	0.1	0.047400
4.410050	0.1	0.044829
4.411717	0.1	0.043502
4.413383	0.1	0.044354
4.415050	0.1	0.048615
4.416717	0.1	0.056392
4.418383	0.1	0.066222
4.420050	0.1	0.075730
4.421717	0.1	0.082231
4.423383	0.1	0.083521
4.425050	0.1	0.079605
4.426717	0.1	0.073239
4.428383	0.1	0.067526
4.430050	0.1	0.063819
4.431717	0.1	0.061975
4.433383	0.1	0.060713
4.435050	0.1	0.058776
4.436717	0.1	0.056741
4.438383	0.1	0.056103
4.440050	0.1	0.056480
4.441717	0.1	0.055581
4.443383	0.1	0.051954
4.445050	0.1	0.046832
4.446717	0.1	0.043395
4.448383	0.1	0.043823
4.450050	0.1	0.047125
4.451717	0.1	0.050473
4.453383	0.1	0.051991
4.455050	0.1	0.051530
4.456717	0.1	0.049653
4.458383	0.1	0.046846
4.460050	0.1	0.043637
4.461717	0.1	0.040703
4.463383	0.1	0.038669
4.465050	0.1	0.038240
4.466717	0.1	0.040377
4.468383	0.1	0.045700
4.470050	0.1	0.053500
4.471717	0.1	0.061160
4.473383	0.1	0.065146
4.475050	0.1	0.063982
4.476717	0.1	0.059605
4.478383	0.1	0.055600
4.480050	0.1	0.055083
4.481717	0.1	0.058995
4.483383	0.1	0.065207
4.485050	0.1	0.070534
4.486717	0.1	0.073328
4.488383	0.1	0.073765
4.490050	0.1	0.072401
4.491717	0.1	0.069486
4.493383	0.1	0.065900
4.495050	0.1	0.063046
4.496717	0.1	0.061328
4.498383	0.1	0.060182
4.500050	0.1	0.059479
4.501717	0.1	0.059693
4.503383	0.1	0.060787
4.505050	0.1	0.061998
4.506717	0.1	0.062934
4.508383	0.1	0.064014
4.510050	0.1	0.065351
4.511717	0.1	0.066012
4.513383	0.1	0.064960
4.515050	0.1	0.062343
4.516717	0.1	0.059474
4.518383	0.1	0.057886
4.520050	0.1	0.058571
4.521717	0.1	0.061295
4.523383	0.1	0.064257
4.525050	0.1	0.064238
4.526717	0.1	0.058813
4.528383	0.1	0.049723
4.530050	0.1	0.042217
4.531717	0.1	0.040694
4.533383	0.1	0.045700
4.535050	0.1	0.054459
4.536717	0.1	0.063903
4.538383	0.1	0.071921
4.540050	0.1	0.076685
4.541717	0.1	0.077058
4.543383	0.1	0.073821
4.545050	0.1	0.069449
4.546717	0.1	0.066189
4.548383	0.1	0.064182
4.550050	0.1	0.061947
4.551717	0.1	0.058832
4.553383	0.1	0.055730
4.555050	0.1	0.053160
4.556717	0.1	0.050827
4.558383	0.1	0.049099
4.560050	0.1	0.049029
4.561717	0.1	0.051078
4.563383	0.1	0.054380
4.565050	0.1	0.057542
4.566717	0.1	0.059893
4.568383	0.1	0.061472
4.570050	0.1	0.062915
4.571717	0.1	0.065393
4.573383	0.1	0.069393
4.575050	0.1	0.073998
4.576717	0.1	0.077593
4.578383	0.1	0.078664
4.580050	0.1	0.076662
4.581717	0.1	0.072848
4.583383	0.1	0.069221
4.585050	0.1	0.067106
4.586717	0.1	0.067409
4.588383	0.1	0.070343
4.590050	0.1	0.074268
4.591717	0.1	0.076420
4.593383	0.1	0.074678
4.595050	0.1	0.068955
4.596717	0.1	0.061700
4.598383	0.1	0.056084
4.600050	0.1	0.053444
4.601717	0.1	0.053286
4.603383	0.1	0.054603
4.605050	0.1	0.056690
4.606717	0.1	0.059558
4.608383	0.1	0.063609
4.610050	0.1	0.068513
4.611717	0.1	0.073207
4.613383	0.1	0.076955
4.615050	0.1	0.079605
4.616717	0.1	0.081118
4.618383	0.1	0.081095
4.620050	0.1	0.079097
4.621717	0.1	0.075330
4.623383	0.1	0.070911
4.625050	0.1	0.067302
4.626717	0.1	0.065360
4.628383	0.1	0.065402
4.630050	0.1	0.067502
4.631717	0.1	0.070292
4.633383	0.1	0.071344
4.635050	0.1	0.069900
4.636717	0.1	0.067372
4.638383	0.1	0.065966
4.640050	0.1	0.067241
4.641717	0.1	0.070059
4.643383	0.1	0.070985
4.645050	0.1	0.067889
4.646717	0.1	0.062026
4.648383	0.1	0.056513
4.650050	0.1	0.053705
4.651717	0.1	0.054212
4.653383	0.1	0.057472
4.655050	0.1	0.062380
4.656717	0.1	0.067549
4.658383	0.1	0.071079
4.660050	0.1	0.070976
4.661717	0.1	0.066883
4.663383	0.1	0.061537
4.665050	0.1	0.059051
4.666717	0.1	0.060769
4.668383	0.1	0.064285
4.670050	0.1	0.066748
4.671717	0.1	0.067824
4.673383	0.1	0.069095
4.675050	0.1	0.071563
4.676717	0.1	0.074883
4.678383	0.1	0.078063
4.680050	0.1	0.079754
4.681717	0.1	0.079158
4.683383	0.1	0.076927
4.685050	0.1	0.074389
4.686717	0.1	0.072620
4.688383	0.1	0.072056
4.690050	0.1	0.072545
4.691717	0.1	0.073998
4.693383	0.1	0.076736
4.695050	0.1	0.080592
4.696717	0.1	0.084140
4.698383	0.1	0.085486
4.700050	0.1	0.083968
4.701717	0.1	0.080788
4.703383	0.1	0.077770
4.705050	0.1	0.075689
4.706717	0.1	0.074008
4.708383	0.1	0.071889
4.710050	0.1	0.069565
4.711717	0.1	0.068680
4.713383	0.1	0.070627
4.715050	0.1	0.074953
4.716717	0.1	0.079679
4.718383	0.1	0.082529
4.720050	0.1	0.082389
4.721717	0.1	0.080108
4.723383	0.1	0.077887
4.725050	0.1	0.077840
4.726717	0.1	0.080178
4.728383	0.1	0.083139
4.730050	0.1	0.085132
4.731717	0.1	0.086152
4.733383	0.1	0.087139
4.735050	0.1	0.088536
4.736717	0.1	0.089221
4.738383	0.1	0.087544
4.740050	0.1	0.083996
4.741717	0.1	0.081044
4.743383	0.1	0.079847
4.745050	0.1	0.079367
4.746717	0.1	0.078785
4.748383	0.1	0.078478
4.750050	0.1	0.078962
4.751717	0.1	0.080080
4.753383	0.1	0.081467
4.755050	0.1	0.083377
4.756717	0.1	0.086040
4.758383	0.1	0.088480
4.760050	0.1	0.088941
4.761717	0.1	0.086264
4.763383	0.1	0.080545
4.765050	0.1	0.072997
4.766717	0.1	0.065393
4.768383	0.1	0.059353
4.770050	0.1	0.056247
4.771717	0.1	0.056787
4.773383	0.1	0.059674
4.775050	0.1	0.062343
4.776717	0.1	0.063390
4.778383	0.1	0.063325
4.780050	0.1	0.063507
4.781717	0.1	0.064224
4.783383	0.1	0.064666
4.785050	0.1	0.065397
4.786717	0.1	0.068550
4.788383	0.1	0.075232
4.790050	0.1	0.083810
4.791717	0.1	0.090417
4.793383	0.1	0.091065
4.795050	0.1	0.084550
4.796717	0.1	0.073980
4.798383	0.1	0.064638
4.800050	0.1	0.060624
4.801717	0.1	0.063255
4.803383	0.1	0.070757
4.805050	0.1	0.079735
4.806717	0.1	0.087554
4.808383	0.1	0.093090
4.810050	0.1	0.096112
4.811717	0.1	0.096634
4.813383	0.1	0.094976
4.815050	0.1	0.092303
4.816717	0.1	0.090627
4.818383	0.1	0.091498
4.820050	0.1	0.094506
4.821717	0.1	0.097482
4.823383	0.1	0.098334
4.825050	0.1	0.097137
4.826717	0.1	0.095991
4.828383	0.1	0.096010
4.830050	0.1	0.096047
4.831717	0.1	0.095218
4.833383	0.1	0.094082
4.835050	0.1	0.092601
4.836717	0.1	0.089533
4.838383	0.1	0.084466
4.840050	0.1	0.079530
4.841717	0.1	0.078133
4.843383	0.1	0.081370
4.845050	0.1	0.086962
4.846717	0.1	0.092271
4.848383	0.1	0.095968
4.850050	0.1	0.096839
4.851717	0.1	0.093603
4.853383	0.1	0.086650
4.855050	0.1	0.078417
4.856717	0.1	0.071083
4.858383	0.1	0.064755
4.860050	0.1	0.058217
4.861717	0.1	0.050729
4.863383	0.1	0.043213
4.865050	0.1	0.038021
4.866717	0.1	0.037290
4.868383	0.1	0.041462
4.870050	0.1	0.049011
4.871717	0.1	0.056936
4.873383	0.1	0.062552
4.875050	0.1	0.065863
4.876717	0.1	0.069141
4.878383	0.1	0.073677
4.880050	0.1	0.078315
4.881717	0.1	0.081295
4.883383	0.1	0.081789
4.885050	0.1	0.079963
4.886717	0.1	0.076527
4.888383	0.1	0.072038
4.890050	0.1	0.066846
4.891717	0.1	0.061733
4.893383	0.1	0.058273
4.895050	0.1	0.058324
4.896717	0.1	0.062757
4.898383	0.1	0.070180
4.900050	0.1	0.077197
4.901717	0.1	0.080685
4.903383	0.1	0.080029
4.905050	0.1	0.077700
4.906717	0.1	0.077216
4.908383	0.1	0.079582
4.910050	0.1	0.082524
4.911717	0.1	0.083819
4.913383	0.1	0.083027
4.915050	0.1	0.079987
4.916717	0.1	0.074557
4.918383	0.1	0.067921
4.920050	0.1	0.062254
4.921717	0.1	0.059321
4.923383	0.1	0.059647
4.925050	0.1	0.062687
4.926717	0.1	0.067316
4.928383	0.1	0.072294
4.930050	0.1	0.076927
4.931717	0.1	0.080783
4.933383	0.1	0.082399
4.935050	0.1	0.079884
4.936717	0.1	0.073710
4.938383	0.1	0.067293
4.940050	0.1	0.063949
4.941717	0.1	0.064285
4.943383	0.1	0.066170
4.945050	0.1	0.066799
4.946717	0.1	0.064918
4.948383	0.1	0.061584
4.950050	0.1	0.059246
4.951717	0.1	0.059409
4.953383	0.1	0.061146
4.955050	0.1	0.062669
4.956717	0.1	0.063488
4.958383	0.1	0.064336
4.960050	0.1	0.065914
4.961717	0.1	0.068480
4.963383	0.1	0.071763
4.965050	0.1	0.074701
4.966717	0.1	0.076354
4.968383	0.1	0.076913
4.970050	0.1	0.076755
4.971717	0.1	0.075409
4.973383	0.1	0.072792
4.975050	0.1	0.070133
4.976717	0.1	0.068536
4.978383	0.1	0.068038
4.980050	0.1	0.068750
4.981717	0.1	0.071367
4.983383	0.1	0.076112
4.985050	0.1	0.082096
4.986717	0.1	0.087772
4.988383	0.1	0.092019
4.990050	0.1	0.094613
4.991717	0.1	0.095600
4.993383	0.1	0.094916
4.995050	0.1	0.092732
4.996717	0.1	0.089342
4.998383	0.1	0.084732
5.000050	0.1	0.079060
5.001717	0.1	0.073281
5.003383	0.1	0.069104
5.005050	0.1	0.068396
5.006717	0.1	0.071642
5.008383	0.1	0.077016
5.010050	0.1	0.082226
5.011717	0.1	0.086748
5.013383	0.1	0.090776
5.015050	0.1	0.093444
5.016717	0.1	0.093714
5.018383	0.1	0.091819
5.020050	0.1	0.088792
5.021717	0.1	0.085765
5.023383	0.1	0.083982
5.025050	0.1	0.083921
5.026717	0.1	0.084355
5.028383	0.1	0.083405
5.030050	0.1	0.080140
5.031717	0.1	0.075563
5.033383	0.1	0.072741
5.035050	0.1	0.074813
5.036717	0.1	0.081812
5.038383	0.1	0.090562
5.040050	0.1	0.097672
5.041717	0.1	0.101263
5.043383	0.1	0.101137
5.045050	0.1	0.098823
5.046717	0.1	0.096629
5.048383	0.1	0.096112
5.050050	0.1	0.097016
5.051717	0.1	0.097780
5.053383	0.1	0.096727
5.055050	0.1	0.092741
5.056717	0.1	0.086259
5.058383	0.1	0.079665
5.060050	0.1	0.075311
5.061717	0.1	0.073705
5.063383	0.1	0.074105
5.065050	0.1	0.075675
5.066717	0.1	0.077570
5.068383	0.1	0.079339
5.070050	0.1	0.081407
5.071717	0.1	0.083777
5.073383	0.1	0.085318
5.075050	0.1	0.085607
5.076717	0.1	0.086101
5.078383	0.1	0.087903
5.080050	0.1	0.089528
5.081717	0.1	0.088839
5.083383	0.1	0.086250
5.085050	0.1	0.083824
5.086717	0.1	0.082650
5.088383	0.1	0.082669
5.090050	0.1	0.083717
5.091717	0.1	0.085868
5.093383	0.1	0.089062
5.095050	0.1	0.092434
5.096717	0.1	0.094818
5.098383	0.1	0.095665
5.100050	0.1	0.095121
5.101717	0.1	0.094059
5.103383	0.1	0.093477
5.105050	0.1	0.093444
5.106717	0.1	0.093677
5.108383	0.1	0.094124
5.110050	0.1	0.094417
5.111717	0.1	0.094203
5.113383	0.1	0.093537
5.115050	0.1	0.092476
5.116717	0.1	0.091447
5.118383	0.1	0.091591
5.120050	0.1	0.093486
5.121717	0.1	0.096546
5.123383	0.1	0.100001
5.125050	0.1	0.103260
5.126717	0.1	0.105705
5.128383	0.1	0.107018
5.130050	0.1	0.107209
5.131717	0.1	0.106399
5.133383	0.1	0.104993
5.135050	0.1	0.103307
5.136717	0.1	0.101109
5.138383	0.1	0.098050
5.140050	0.1	0.094348
5.141717	0.1	0.091218
5.143383	0.1	0.090590
5.145050	0.1	0.093146
5.146717	0.1	0.096918
5.148383	0.1	0.099419
5.150050	0.1	0.100569
5.151717	0.1	0.101896
5.153383	0.1	0.103926
5.155050	0.1	0.106264
5.156717	0.1	0.108336
5.158383	0.1	0.109090
5.160050	0.1	0.108238
5.161717	0.1	0.107940
5.163383	0.1	0.111051
5.165050	0.1	0.117747
5.166717	0.1	0.125123
5.168383	0.1	0.129677
5.170050	0.1	0.129566
5.171717	0.1	0.125440
5.173383	0.1	0.119573
5.175050	0.1	0.113733
5.176717	0.1	0.108210
5.178383	0.1	0.102581
5.180050	0.1	0.097300
5.181717	0.1	0.094329
5.183383	0.1	0.094897
5.185050	0.1	0.097686
5.186717	0.1	0.100355
5.188383	0.1	0.101635
5.190050	0.1	0.101663
5.191717	0.1	0.100895
5.193383	0.1	0.099279
5.195050	0.1	0.096806
5.196717	0.1	0.094310
5.198383	0.1	0.093640
5.200050	0.1	0.096839
5.201717	0.1	0.103423
5.203383	0.1	0.109742
5.205050	0.1	0.112634
5.206717	0.1	0.111856
5.208383	0.1	0.108937
5.210050	0.1	0.105794
5.211717	0.1	0.104108
5.213383	0.1	0.104480
5.215050	0.1	0.105947
5.216717	0.1	0.106790
5.218383	0.1	0.106278
5.220050	0.1	0.105132
5.221717	0.1	0.104099
5.223383	0.1	0.103032
5.225050	0.1	0.101649
5.226717	0.1	0.100210
5.228383	0.1	0.099479
5.230050	0.1	0.099717
5.231717	0.1	0.100033
5.233383	0.1	0.099437
5.235050	0.1	0.098064
5.236717	0.1	0.097202
5.238383	0.1	0.098390
5.240050	0.1	0.102008
5.241717	0.1	0.106697
5.243383	0.1	0.110227
5.245050	0.1	0.111065
5.246717	0.1	0.108816
5.248383	0.1	0.103815
5.250050	0.1	0.097663
5.251717	0.1	0.092797
5.253383	0.1	0.090320
5.255050	0.1	0.089845
5.256717	0.1	0.091330
5.258383	0.1	0.094995
5.260050	0.1	0.100425
5.261717	0.1	0.107191
5.263383	0.1	0.114813
5.265050	0.1	0.121524
5.266717	0.1	0.125137
5.268383	0.1	0.124988
5.270050	0.1	0.121784
5.271717	0.1	0.116993
5.273383	0.1	0.112993
5.275050	0.1	0.111810
5.276717	0.1	0.113240
5.278383	0.1	0.115717
5.280050	0.1	0.118050
5.281717	0.1	0.119372
5.283383	0.1	0.118972
5.285050	0.1	0.117077
5.286717	0.1	0.114869
5.288383	0.1	0.113375
5.290050	0.1	0.112420
5.291717	0.1	0.110744
5.293383	0.1	0.107475
5.295050	0.1	0.103745
5.296717	0.1	0.102366
5.298383	0.1	0.105123
5.300050	0.1	0.110581
5.301717	0.1	0.115437
5.303383	0.1	0.117696
5.305050	0.1	0.117822
5.306717	0.1	0.117207
5.308383	0.1	0.116774
5.310050	0.1	0.116564
5.311717	0.1	0.116066
5.313383	0.1	0.115195
5.315050	0.1	0.114702
5.316717	0.1	0.114823
5.318383	0.1	0.114571
5.320050	0.1	0.113170
5.321717	0.1	0.111540
5.323383	0.1	0.111768
5.325050	0.1	0.115223
5.326717	0.1	0.120918
5.328383	0.1	0.126157
5.330050	0.1	0.128606
5.331717	0.1	0.127060
5.333383	0.1	0.121626
5.335050	0.1	0.114236
5.336717	0.1	0.107796
5.338383	0.1	0.104439
5.340050	0.1	0.104941
5.341717	0.1	0.109142
5.343383	0.1	0.115843
5.345050	0.1	0.122776
5.346717	0.1	0.127885
5.348383	0.1	0.130469
5.350050	0.1	0.131000
5.351717	0.1	0.130478
5.353383	0.1	0.130017
5.355050	0.1	0.130599
5.356717	0.1	0.132299
5.358383	0.1	0.133552
5.360050	0.1	0.132564
5.361717	0.1	0.129803
5.363383	0.1	0.127908
5.365050	0.1	0.129170
5.366717	0.1	0.133654
5.368383	0.1	0.139414
5.370050	0.1	0.143889
5.371717	0.1	0.145496
5.373383	0.1	0.144234
5.375050	0.1	0.141393
5.376717	0.1	0.139140
5.378383	0.1	0.139247
5.380050	0.1	0.140956
5.381717	0.1	0.141161
5.383383	0.1	0.137971
5.385050	0.1	0.132769
5.386717	0.1	0.127996
5.388383	0.1	0.124644
5.390050	0.1	0.122804
5.391717	0.1	0.122674
5.393383	0.1	0.123447
5.395050	0.1	0.123587
5.396717	0.1	0.123032
5.398383	0.1	0.122655
5.400050	0.1	0.122129
5.401717	0.1	0.120313
5.403383	0.1	0.116834
5.405050	0.1	0.112769
5.406717	0.1	0.109840
5.408383	0.1	0.108592
5.410050	0.1	0.108145
5.411717	0.1	0.108192
5.413383	0.1	0.109933
5.415050	0.1	0.114464
5.416717	0.1	0.121067
5.418383	0.1	0.127507
5.420050	0.1	0.131703
5.421717	0.1	0.132737
5.423383	0.1	0.130949
5.425050	0.1	0.127926
5.426717	0.1	0.126036
5.428383	0.1	0.126427
5.430050	0.1	0.127670
5.431717	0.1	0.127316
5.433383	0.1	0.124639
5.435050	0.1	0.121291
5.436717	0.1	0.119284
5.438383	0.1	0.118827
5.440050	0.1	0.118609
5.441717	0.1	0.117468
5.443383	0.1	0.115093
5.445050	0.1	0.112336
5.446717	0.1	0.111316
5.448383	0.1	0.113305
5.450050	0.1	0.116671
5.451717	0.1	0.118543
5.453383	0.1	0.117682
5.455050	0.1	0.115181
5.456717	0.1	0.113556
5.458383	0.1	0.114827
5.460050	0.1	0.118683
5.461717	0.1	0.122888
5.463383	0.1	0.125133
5.465050	0.1	0.124713
5.466717	0.1	0.123004
5.468383	0.1	0.122339
5.470050	0.1	0.124546
5.471717	0.1	0.129635
5.473383	0.1	0.135200
5.475050	0.1	0.137887
5.476717	0.1	0.135750
5.478383	0.1	0.129729
5.480050	0.1	0.123410
5.481717	0.1	0.120150
5.483383	0.1	0.119936
5.485050	0.1	0.120439
5.486717	0.1	0.120411
5.488383	0.1	0.120346
5.490050	0.1	0.120886
5.491717	0.1	0.121933
5.493383	0.1	0.123163
5.495050	0.1	0.124080
5.496717	0.1	0.123880
5.498383	0.1	0.122474
5.500050	0.1	0.120848
5.501717	0.1	0.119959
5.503383	0.1	0.120411
5.505050	0.1	0.122120
5.506717	0.1	0.123787
5.508383	0.1	0.124495
5.510050	0.1	0.124779
5.511717	0.1	0.125165
5.513383	0.1	0.125389
5.515050	0.1	0.125323
5.516717	0.1	0.125100
5.518383	0.1	0.124550
5.520050	0.1	0.123559
5.521717	0.1	0.122269
5.523383	0.1	0.120341
5.525050	0.1	0.117482
5.526717	0.1	0.115391
5.528383	0.1	0.116592
5.530050	0.1	0.120965
5.531717	0.1	0.126092
5.533383	0.1	0.130991
5.535050	0.1	0.136672
5.536717	0.1	0.142981
5.538383	0.1	0.147871
5.540050	0.1	0.149864
5.541717	0.1	0.149058
5.543383	0.1	0.146367
5.545050	0.1	0.143321
5.546717	0.1	0.141696
5.548383	0.1	0.142269
5.550050	0.1	0.144504
5.551717	0.1	0.147237
5.553383	0.1	0.149375
5.555050	0.1	0.150334
5.556717	0.1	0.149575
5.558383	0.1	0.145705
5.560050	0.1	0.137403
5.561717	0.1	0.125435
5.563383	0.1	0.113030
5.565050	0.1	0.104317
5.566717	0.1	0.102385
5.568383	0.1	0.107889
5.570050	0.1	0.118366
5.571717	0.1	0.129184
5.573383	0.1	0.136481
5.575050	0.1	0.139507
5.576717	0.1	0.139852
5.578383	0.1	0.138879
5.580050	0.1	0.136821
5.581717	0.1	0.134395
5.583383	0.1	0.133854
5.585050	0.1	0.137147
5.586717	0.1	0.143303
5.588383	0.1	0.148797
5.590050	0.1	0.150655
5.591717	0.1	0.148541
5.593383	0.1	0.144108
5.595050	0.1	0.139633
5.596717	0.1	0.137049
5.598383	0.1	0.136960
5.600050	0.1	0.138585
5.601717	0.1	0.140979
5.603383	0.1	0.144085
5.605050	0.1	0.148644
5.606717	0.1	0.154935
5.608383	0.1	0.161654
5.610050	0.1	0.166679
5.611717	0.1	0.168439
5.613383	0.1	0.166539
5.615050	0.1	0.162190
5.616717	0.1	0.157920
5.618383	0.1	0.155759
5.620050	0.1	0.155559
5.621717	0.1	0.155866
5.623383	0.1	0.155871
5.625050	0.1	0.155685
5.626717	0.1	0.155317
5.628383	0.1	0.153952
5.630050	0.1	0.150749
5.631717	0.1	0.146395
5.633383	0.1	0.142930
5.635050	0.1	0.141766
5.636717	0.1	0.142204
5.638383	0.1	0.142874
5.640050	0.1	0.143684
5.641717	0.1	0.144802
5.643383	0.1	0.145608
5.645050	0.1	0.145817
5.646717	0.1	0.145561
5.648383	0.1	0.145109
5.650050	0.1	0.145333
5.651717	0.1	0.146935
5.653383	0.1	0.149328
5.655050	0.1	0.151307
5.656717	0.1	0.152243
5.658383	0.1	0.151857
5.660050	0.1	0.149873
5.661717	0.1	0.146460
5.663383	0.1	0.141980
5.665050	0.1	0.136239
5.666717	0.1	0.129184
5.668383	0.1	0.122134
5.670050	0.1	0.117030
5.671717	0.1	0.114776
5.673383	0.1	0.115405
5.675050	0.1	0.118725
5.676717	0.1	0.123973
5.678383	0.1	0.130082
5.680050	0.1	0.136616
5.681717	0.1	0.143172
5.683383	0.1	0.148402
5.685050	0.1	0.150776
5.686717	0.1	0.149854
5.688383	0.1	0.146269
5.690050	0.1	0.140681
5.691717	0.1	0.133738
5.693383	0.1	0.127484
5.695050	0.1	0.124774
5.696717	0.1	0.126762
5.698383	0.1	0.132141
5.700050	0.1	0.138362
5.701717	0.1	0.143345
5.703383	0.1	0.146469
5.705050	0.1	0.148113
5.706717	0.1	0.148811
5.708383	0.1	0.148653
5.710050	0.1	0.147633
5.711717	0.1	0.146744
5.713383	0.1	0.147014
5.715050	0.1	0.147251
5.716717	0.1	0.145514
5.718383	0.1	0.142637
5.720050	0.1	0.141514
5.721717	0.1	0.143270
5.723383	0.1	0.146376
5.725050	0.1	0.148676
5.726717	0.1	0.148835
5.728383	0.1	0.146483
5.730050	0.1	0.141948
5.731717	0.1	0.136211
5.733383	0.1	0.131205
5.735050	0.1	0.129147
5.736717	0.1	0.130762
5.738383	0.1	0.134869
5.740050	0.1	0.139903
5.741717	0.1	0.144644
5.743383	0.1	0.147461
5.745050	0.1	0.147060
5.746717	0.1	0.143996
5.748383	0.1	0.139917
5.750050	0.1	0.136220
5.751717	0.1	0.133789
5.753383	0.1	0.132667
5.755050	0.1	0.132257
5.756717	0.1	0.132630
5.758383	0.1	0.134762
5.760050	0.1	0.138995
5.761717	0.1	0.143987
5.763383	0.1	0.147391
5.765050	0.1	0.147629
5.766717	0.1	0.145235
5.768383	0.1	0.141719
5.770050	0.1	0.137445
5.771717	0.1	0.132145
5.773383	0.1	0.126916
5.775050	0.1	0.124122
5.776717	0.1	0.124713
5.778383	0.1	0.126935
5.780050	0.1	0.128816
5.781717	0.1	0.130590
5.783383	0.1	0.133375
5.785050	0.1	0.136923
5.786717	0.1	0.139414
5.788383	0.1	0.139177
5.790050	0.1	0.136471
5.791717	0.1	0.133044
5.793383	0.1	0.130227
5.795050	0.1	0.128825
5.796717	0.1	0.129575
5.798383	0.1	0.131857
5.800050	0.1	0.133603
5.801717	0.1	0.133771
5.803383	0.1	0.133482
5.805050	0.1	0.133729
5.806717	0.1	0.134022
5.808383	0.1	0.134134
5.810050	0.1	0.134753
5.811717	0.1	0.136010
5.813383	0.1	0.137193
5.815050	0.1	0.137254
5.816717	0.1	0.135349
5.818383	0.1	0.132076
5.820050	0.1	0.129803
5.821717	0.1	0.130483
5.823383	0.1	0.133556
5.825050	0.1	0.137151
5.826717	0.1	0.140406
5.828383	0.1	0.143643
5.830050	0.1	0.147028
5.831717	0.1	0.150097
5.833383	0.1	0.152620
5.835050	0.1	0.154739
5.836717	0.1	0.156299
5.838383	0.1	0.157086
5.840050	0.1	0.157347
5.841717	0.1	0.157193
5.843383	0.1	0.156499
5.845050	0.1	0.155391
5.846717	0.1	0.153962
5.848383	0.1	0.152201
5.850050	0.1	0.150604
5.851717	0.1	0.149668
5.853383	0.1	0.149067
5.855050	0.1	0.147754
5.856717	0.1	0.144937
5.858383	0.1	0.140844
5.860050	0.1	0.136392
5.861717	0.1	0.132434
5.863383	0.1	0.129775
5.865050	0.1	0.129640
5.866717	0.1	0.133277
5.868383	0.1	0.140388
5.870050	0.1	0.148606
5.871717	0.1	0.155531
5.873383	0.1	0.160257
5.875050	0.1	0.162488
5.876717	0.1	0.161929
5.878383	0.1	0.158856
5.880050	0.1	0.154325
5.881717	0.1	0.150022
5.883383	0.1	0.147638
5.885050	0.1	0.147605
5.886717	0.1	0.148723
5.888383	0.1	0.149626
5.890050	0.1	0.150190
5.891717	0.1	0.150902
5.893383	0.1	0.151531
5.895050	0.1	0.151335
5.896717	0.1	0.150297
5.898383	0.1	0.148867
5.900050	0.1	0.146762
5.901717	0.1	0.143386
5.903383	0.1	0.139275
5.905050	0.1	0.135493
5.906717	0.1	0.132276
5.908383	0.1	0.129472
5.910050	0.1	0.127493
5.911717	0.1	0.127037
5.913383	0.1	0.127950
5.915050	0.1	0.128858
5.916717	0.1	0.128779
5.918383	0.1	0.128518
5.920050	0.1	0.129770
5.921717	0.1	0.133039
5.923383	0.1	0.136620
5.925050	0.1	0.138069
5.926717	0.1	0.136653
5.928383	0.1	0.133677
5.930050	0.1	0.130916
5.931717	0.1	0.129798
5.933383	0.1	0.131326
5.935050	0.1	0.135549
5.936717	0.1	0.140886
5.938383	0.1	0.144970
5.940050	0.1	0.146665
5.941717	0.1	0.146758
5.943383	0.1	0.146446
5.945050	0.1	0.145729
5.946717	0.1	0.143894
5.948383	0.1	0.141189
5.950050	0.1	0.138595
5.951717	0.1	0.136686
5.953383	0.1	0.135987
5.955050	0.1	0.137053
5.956717	0.1	0.139354
5.958383	0.1	0.141333
5.960050	0.1	0.141757
5.961717	0.1	0.140443
5.963383	0.1	0.138246
5.965050	0.1	0.136313
5.966717	0.1	0.135447
5.968383	0.1	0.136150
5.970050	0.1	0.138460
5.971717	0.1	0.141598
5.973383	0.1	0.144136
5.975050	0.1	0.144597
5.976717	0.1	0.142395
5.978383	0.1	0.138101
5.980050	0.1	0.132942
5.981717	0.1	0.128425
5.983383	0.1	0.125999
5.985050	0.1	0.126208
5.986717	0.1	0.128453
5.988383	0.1	0.131410
5.990050	0.1	0.133435
5.991717	0.1	0.133445
5.993383	0.1	0.132038
5.995050	0.1	0.130767
5.996717	0.1	0.130134
5.998383	0.1	0.129486
6.000050	0.1	0.128779
6.001717	0.1	0.128685
6.003383	0.1	0.129314
6.005050	0.1	0.130381
6.006717	0.1	0.131726
6.008383	0.1	0.133170
6.010050	0.1	0.134502
6.011717	0.1	0.135913
6.013383	0.1	0.137910
6.015050	0.1	0.139941
6.016717	0.1	0.140453
6.018383	0.1	0.138897
6.020050	0.1	0.136262
6.021717	0.1	0.134273
6.023383	0.1	0.134632
6.025050	0.1	0.137542
6.026717	0.1	0.140890
6.028383	0.1	0.141812
6.030050	0.1	0.139335
6.031717	0.1	0.135284
6.033383	0.1	0.132485
6.035050	0.1	0.132169
6.036717	0.1	0.133263
6.038383	0.1	0.134003
6.040050	0.1	0.133943
6.041717	0.1	0.134259
6.043383	0.1	0.135945
6.045050	0.1	0.138795
6.046717	0.1	0.142744
6.048383	0.1	0.148043
6.050050	0.1	0.153701
6.051717	0.1	0.157962
6.053383	0.1	0.159992
6.055050	0.1	0.159512
6.056717	0.1	0.156383
6.058383	0.1	0.151563
6.060050	0.1	0.146856
6.061717	0.1	0.143703
6.063383	0.1	0.142874
6.065050	0.1	0.144024
6.066717	0.1	0.145575
6.068383	0.1	0.146432
6.070050	0.1	0.147079
6.071717	0.1	0.148239
6.073383	0.1	0.149617
6.075050	0.1	0.150893
6.076717	0.1	0.152821
6.078383	0.1	0.156015
6.080050	0.1	0.159303
6.081717	0.1	0.160751
6.083383	0.1	0.159908
6.085050	0.1	0.157719
6.086717	0.1	0.154553
6.088383	0.1	0.150083
6.090050	0.1	0.144802
6.091717	0.1	0.140150
6.093383	0.1	0.137188
6.095050	0.1	0.135791
6.096717	0.1	0.134869
6.098383	0.1	0.134003
6.100050	0.1	0.134646
6.101717	0.1	0.138171
6.103383	0.1	0.143554
6.105050	0.1	0.148076
6.106717	0.1	0.149705
6.108383	0.1	0.148192
6.110050	0.1	0.144569
6.111717	0.1	0.140620
6.113383	0.1	0.138329
6.115050	0.1	0.138651
6.116717	0.1	0.140979
6.118383	0.1	0.143908
6.120050	0.1	0.146376
6.121717	0.1	0.148229
6.123383	0.1	0.149878
6.125050	0.1	0.151615
6.126717	0.1	0.153352
6.128383	0.1	0.155182
6.130050	0.1	0.157463
6.131717	0.1	0.159969
6.133383	0.1	0.162260
6.135050	0.1	0.164742
6.136717	0.1	0.167806
6.138383	0.1	0.170521
6.140050	0.1	0.171247
6.141717	0.1	0.168914
6.143383	0.1	0.163768
6.145050	0.1	0.157650
6.146717	0.1	0.153086
6.148383	0.1	0.151433
6.150050	0.1	0.151796
6.151717	0.1	0.151810
6.153383	0.1	0.149654
6.155050	0.1	0.145254
6.156717	0.1	0.140113
6.158383	0.1	0.136620
6.160050	0.1	0.136821
6.161717	0.1	0.140737
6.163383	0.1	0.146078
6.165050	0.1	0.150027
6.166717	0.1	0.151242
6.168383	0.1	0.150520
6.170050	0.1	0.149403
6.171717	0.1	0.148104
6.173383	0.1	0.145817
6.175050	0.1	0.142809
6.176717	0.1	0.140779
6.178383	0.1	0.141500
6.180050	0.1	0.145021
6.181717	0.1	0.148923
6.183383	0.1	0.150823
6.185050	0.1	0.151433
6.186717	0.1	0.153203
6.188383	0.1	0.156746
6.190050	0.1	0.160560
6.191717	0.1	0.163009
6.193383	0.1	0.162832
6.195050	0.1	0.160025
6.196717	0.1	0.157123
6.198383	0.1	0.157254
6.200050	0.1	0.160933
6.201717	0.1	0.166176
6.203383	0.1	0.171009
6.205050	0.1	0.174469
6.206717	0.1	0.175498
6.208383	0.1	0.173086
6.210050	0.1	0.167773
6.211717	0.1	0.161314
6.213383	0.1	0.154972
6.215050	0.1	0.149054
6.216717	0.1	0.143601
6.218383	0.1	0.139042
6.220050	0.1	0.136411
6.221717	0.1	0.136108
6.223383	0.1	0.136713
6.225050	0.1	0.135950
6.226717	0.1	0.132686
6.228383	0.1	0.128150
6.230050	0.1	0.124900
6.231717	0.1	0.124495
6.233383	0.1	0.126823
6.235050	0.1	0.130776
6.236717	0.1	0.134679
6.238383	0.1	0.136839
6.240050	0.1	0.136690
6.241717	0.1	0.135782
6.243383	0.1	0.136546
6.245050	0.1	0.139680
6.246717	0.1	0.143689
6.248383	0.1	0.146506
6.250050	0.1	0.147312
6.251717	0.1	0.147000
6.253383	0.1	0.146967
6.255050	0.1	0.148192
6.256717	0.1	0.150762
6.258383	0.1	0.153477
6.260050	0.1	0.154427
6.261717	0.1	0.152444
6.263383	0.1	0.148076
6.265050	0.1	0.143247
6.266717	0.1	0.139927
6.268383	0.1	0.138762
6.270050	0.1	0.138315
6.271717	0.1	0.136811
6.273383	0.1	0.135005
6.275050	0.1	0.135000
6.276717	0.1	0.136779
6.278383	0.1	0.138278
6.280050	0.1	0.138157
6.281717	0.1	0.137016
6.283383	0.1	0.136406
6.285050	0.1	0.137216
6.286717	0.1	0.139233
6.288383	0.1	0.141268
6.290050	0.1	0.141482
6.291717	0.1	0.138911
6.293383	0.1	0.135032
6.295050	0.1	0.132648
6.296717	0.1	0.133221
6.298383	0.1	0.136201
6.300050	0.1	0.140411
6.301717	0.1	0.145175
6.303383	0.1	0.150097
6.305050	0.1	0.153957
6.306717	0.1	0.154800
6.308383	0.1	0.152173
6.310050	0.1	0.148411
6.311717	0.1	0.146502
6.313383	0.1	0.147554
6.315050	0.1	0.151102
6.316717	0.1	0.156374
6.318383	0.1	0.162264
6.320050	0.1	0.167326
6.321717	0.1	0.171023
6.323383	0.1	0.173696
6.325050	0.1	0.175000
6.326717	0.1	0.174311
6.328383	0.1	0.171834
6.330050	0.1	0.167978
6.331717	0.1	0.163070
6.333383	0.1	0.158008
6.335050	0.1	0.153715
6.336717	0.1	0.149938
6.338383	0.1	0.145752
6.340050	0.1	0.141421
6.341717	0.1	0.138427
6.343383	0.1	0.137594
6.345050	0.1	0.138707
6.346717	0.1	0.141868
6.348383	0.1	0.147233
6.350050	0.1	0.153231
6.351717	0.1	0.156974
6.353383	0.1	0.156844
6.355050	0.1	0.153421
6.356717	0.1	0.148886
6.358383	0.1	0.146339
6.360050	0.1	0.148099
6.361717	0.1	0.153771
6.363383	0.1	0.160551
6.365050	0.1	0.165445
6.366717	0.1	0.167089
6.368383	0.1	0.165957
6.370050	0.1	0.163247
6.371717	0.1	0.159992
6.373383	0.1	0.156946
6.375050	0.1	0.154381
6.376717	0.1	0.152360
6.378383	0.1	0.151456
6.380050	0.1	0.152402
6.381717	0.1	0.155689
6.383383	0.1	0.161692
6.385050	0.1	0.169892
6.386717	0.1	0.178488
6.388383	0.1	0.185072
6.390050	0.1	0.187443
6.391717	0.1	0.184719
6.393383	0.1	0.178283
6.395050	0.1	0.171335
6.396717	0.1	0.166763
6.398383	0.1	0.164905
6.400050	0.1	0.163871
6.401717	0.1	0.162283
6.403383	0.1	0.160625
6.405050	0.1	0.159913
6.406717	0.1	0.160458
6.408383	0.1	0.162176
6.410050	0.1	0.164676
6.411717	0.1	0.166991
6.413383	0.1	0.168337
6.415050	0.1	0.168714
6.416717	0.1	0.168243
6.418383	0.1	0.166604
6.420050	0.1	0.163792
6.421717	0.1	0.160644
6.423383	0.1	0.158353
6.425050	0.1	0.157482
6.426717	0.1	0.157398
6.428383	0.1	0.156881
6.430050	0.1	0.155321
6.431717	0.1	0.153244
6.433383	0.1	0.152080
6.435050	0.1	0.153254
6.436717	0.1	0.156825
6.438383	0.1	0.161529
6.440050	0.1	0.165589
6.441717	0.1	0.167079
6.443383	0.1	0.164658
6.445050	0.1	0.158716
6.446717	0.1	0.151345
6.448383	0.1	0.145170
6.450050	0.1	0.141687
6.451717	0.1	0.141026
6.453383	0.1	0.142986
6.455050	0.1	0.147130
6.456717	0.1	0.152318
6.458383	0.1	0.156811
6.460050	0.1	0.158567
6.461717	0.1	0.156099
6.463383	0.1	0.150050
6.465050	0.1	0.143368
6.466717	0.1	0.138809
6.468383	0.1	0.136746
6.470050	0.1	0.136453
6.471717	0.1	0.138101
6.473383	0.1	0.142283
6.475050	0.1	0.148779
6.476717	0.1	0.156551
6.478383	0.1	0.163806
6.480050	0.1	0.168225
6.481717	0.1	0.168383
6.483383	0.1	0.165417
6.485050	0.1	0.162502
6.486717	0.1	0.162469
6.488383	0.1	0.166195
6.490050	0.1	0.172756
6.491717	0.1	0.180015
6.493383	0.1	0.185277
6.495050	0.1	0.186670
6.496717	0.1	0.184076
6.498383	0.1	0.178600
6.500050	0.1	0.171741
6.501717	0.1	0.165151
6.503383	0.1	0.160416
6.505050	0.1	0.158167
6.506717	0.1	0.157910
6.508383	0.1	0.159098
6.510050	0.1	0.161137
6.511717	0.1	0.162944
6.513383	0.1	0.164052
6.515050	0.1	0.165110
6.516717	0.1	0.166455
6.518383	0.1	0.167512
6.520050	0.1	0.167582
6.521717	0.1	0.166702
6.523383	0.1	0.166129
6.525050	0.1	0.168132
6.526717	0.1	0.174264
6.528383	0.1	0.182698
6.530050	0.1	0.188444
6.531717	0.1	0.187671
6.533383	0.1	0.181147
6.535050	0.1	0.172574
6.536717	0.1	0.164853
6.538383	0.1	0.158702
6.540050	0.1	0.153519
6.541717	0.1	0.148127
6.543383	0.1	0.141542
6.545050	0.1	0.134017
6.546717	0.1	0.127619
6.548383	0.1	0.125342
6.550050	0.1	0.128904
6.551717	0.1	0.137575
6.553383	0.1	0.148332
6.555050	0.1	0.157007
6.556717	0.1	0.160784
6.558383	0.1	0.160071
6.560050	0.1	0.157822
6.561717	0.1	0.157193
6.563383	0.1	0.159708
6.565050	0.1	0.164574
6.566717	0.1	0.169375
6.568383	0.1	0.172174
6.570050	0.1	0.173007
6.571717	0.1	0.172961
6.573383	0.1	0.172844
6.575050	0.1	0.173198
6.576717	0.1	0.174246
6.578383	0.1	0.175219
6.580050	0.1	0.174409
6.581717	0.1	0.171042
6.583383	0.1	0.167009
6.585050	0.1	0.165435
6.586717	0.1	0.167042
6.588383	0.1	0.169440
6.590050	0.1	0.170399
6.591717	0.1	0.170427
6.593383	0.1	0.171512
6.595050	0.1	0.174507
6.596717	0.1	0.178483
6.598383	0.1	0.181985
6.600050	0.1	0.184164
6.601717	0.1	0.185338
6.603383	0.1	0.186628
6.605050	0.1	0.188714
6.606717	0.1	0.191182
6.608383	0.1	0.193059
6.610050	0.1	0.193748
6.611717	0.1	0.193501
6.613383	0.1	0.192756
6.615050	0.1	0.191615
6.616717	0.1	0.190302
6.618383	0.1	0.189594
6.620050	0.1	0.190358
6.621717	0.1	0.192714
6.623383	0.1	0.195666
6.625050	0.1	0.197832
6.626717	0.1	0.198525
6.628383	0.1	0.198027
6.630050	0.1	0.196989
6.631717	0.1	0.195852
6.633383	0.1	0.194535
6.635050	0.1	0.192639
6.636717	0.1	0.190116
6.638383	0.1	0.187615
6.640050	0.1	0.185608
6.641717	0.1	0.183904
6.643383	0.1	0.182143
6.645050	0.1	0.180197
6.646717	0.1	0.178167
6.648383	0.1	0.176588
6.650050	0.1	0.176243
6.651717	0.1	0.177263
6.653383	0.1	0.178902
6.655050	0.1	0.180597
6.656717	0.1	0.182381
6.658383	0.1	0.184109
6.660050	0.1	0.185193
6.661717	0.1	0.185408
6.663383	0.1	0.184779
6.665050	0.1	0.183266
6.666717	0.1	0.181650
6.668383	0.1	0.181696
6.670050	0.1	0.184537
6.671717	0.1	0.189478
6.673383	0.1	0.194954
6.675050	0.1	0.200281
6.676717	0.1	0.205562
6.678383	0.1	0.210060
6.680050	0.1	0.212407
6.681717	0.1	0.212449
6.683383	0.1	0.211825
6.685050	0.1	0.212751
6.686717	0.1	0.215978
6.688383	0.1	0.219843
6.690050	0.1	0.221930
6.691717	0.1	0.221017
6.693383	0.1	0.217459
6.695050	0.1	0.212458
6.696717	0.1	0.207019
6.698383	0.1	0.201897
6.700050	0.1	0.198428
6.701717	0.1	0.197515
6.703383	0.1	0.197808
6.705050	0.1	0.197277
6.706717	0.1	0.196067
6.708383	0.1	0.195969
6.710050	0.1	0.197846
6.711717	0.1	0.201017
6.713383	0.1	0.204109
6.715050	0.1	0.205496
6.716717	0.1	0.204118
6.718383	0.1	0.200658
6.720050	0.1	0.196327
6.721717	0.1	0.191345
6.723383	0.1	0.186451
6.725050	0.1	0.183741
6.726717	0.1	0.184719
6.728383	0.1	0.189184
6.730050	0.1	0.195880
6.731717	0.1	0.203052
6.733383	0.1	0.209040
6.735050	0.1	0.213003
6.736717	0.1	0.215298
6.738383	0.1	0.216872
6.740050	0.1	0.217976
6.741717	0.1	0.217948
6.743383	0.1	0.216030
6.745050	0.1	0.211927
6.746717	0.1	0.206297
6.748383	0.1	0.201035
6.750050	0.1	0.198535
6.751717	0.1	0.200220
6.753383	0.1	0.205804
6.755050	0.1	0.213403
6.756717	0.1	0.220202
6.758383	0.1	0.224067
6.760050	0.1	0.224756
6.761717	0.1	0.223718
6.763383	0.1	0.222777
6.765050	0.1	0.222502
6.766717	0.1	0.221874
6.768383	0.1	0.219294
6.770050	0.1	0.213627
6.771717	0.1	0.205408
6.773383	0.1	0.196854
6.775050	0.1	0.190367
6.776717	0.1	0.187079
6.778383	0.1	0.186246
6.780050	0.1	0.186469
6.781717	0.1	0.187932
6.783383	0.1	0.191797
6.785050	0.1	0.197687
6.786717	0.1	0.203759
6.788383	0.1	0.208714
6.790050	0.1	0.212449
6.791717	0.1	0.215583
6.793383	0.1	0.218772
6.795050	0.1	0.222032
6.796717	0.1	0.224290
6.798383	0.1	0.223708
6.800050	0.1	0.219448
6.801717	0.1	0.212635
6.803383	0.1	0.205669
6.805050	0.1	0.201226
6.806717	0.1	0.200421
6.808383	0.1	0.201236
6.810050	0.1	0.200677
6.811717	0.1	0.198395
6.813383	0.1	0.196155
6.815050	0.1	0.194977
6.816717	0.1	0.194614
6.818383	0.1	0.194609
6.820050	0.1	0.194651
6.821717	0.1	0.194591
6.823383	0.1	0.194502
6.825050	0.1	0.194521
6.826717	0.1	0.194511
6.828383	0.1	0.194260
6.830050	0.1	0.194088
6.831717	0.1	0.194828
6.833383	0.1	0.196882
6.835050	0.1	0.200211
6.836717	0.1	0.204835
6.838383	0.1	0.210288
6.840050	0.1	0.215564
6.841717	0.1	0.219755
6.843383	0.1	0.221827
6.845050	0.1	0.220700
6.846717	0.1	0.216430
6.848383	0.1	0.210614
6.850050	0.1	0.205287
6.851717	0.1	0.201613
6.853383	0.1	0.200015
6.855050	0.1	0.201338
6.856717	0.1	0.206260
6.858383	0.1	0.213734
6.860050	0.1	0.221389
6.861717	0.1	0.226991
6.863383	0.1	0.228910
6.865050	0.1	0.226852
6.866717	0.1	0.222437
6.868383	0.1	0.217920
6.870050	0.1	0.214614
6.871717	0.1	0.212798
6.873383	0.1	0.212453
6.875050	0.1	0.213408
6.876717	0.1	0.214861
6.878383	0.1	0.215815
6.880050	0.1	0.215988
6.881717	0.1	0.215229
6.883383	0.1	0.212756
6.885050	0.1	0.208425
6.886717	0.1	0.203727
6.888383	0.1	0.200467
6.890050	0.1	0.199606
6.891717	0.1	0.201412
6.893383	0.1	0.205236
6.895050	0.1	0.209124
6.896717	0.1	0.210730
6.898383	0.1	0.209208
6.900050	0.1	0.205790
6.901717	0.1	0.202283
6.903383	0.1	0.199657
6.905050	0.1	0.198442
6.906717	0.1	0.199312
6.908383	0.1	0.202144
6.910050	0.1	0.205450
6.911717	0.1	0.208043
6.913383	0.1	0.209892
6.915050	0.1	0.210465
6.916717	0.1	0.209017
6.918383	0.1	0.206819
6.920050	0.1	0.206311
6.921717	0.1	0.208300
6.923383	0.1	0.211508
6.925050	0.1	0.214400
6.926717	0.1	0.216239
6.928383	0.1	0.216556
6.930050	0.1	0.214945
6.931717	0.1	0.211820
6.933383	0.1	0.208360
6.935050	0.1	0.205315
6.936717	0.1	0.202465
6.938383	0.1	0.199508
6.940050	0.1	0.196644
6.941717	0.1	0.194423
6.943383	0.1	0.193948
6.945050	0.1	0.196700
6.946717	0.1	0.202712
6.948383	0.1	0.209259
6.950050	0.1	0.213105
6.951717	0.1	0.213352
6.953383	0.1	0.211047
6.955050	0.1	0.207801
6.956717	0.1	0.205594
6.958383	0.1	0.206223
6.960050	0.1	0.210050
6.961717	0.1	0.215624
6.963383	0.1	0.220486
6.965050	0.1	0.222558
6.966717	0.1	0.221212
6.968383	0.1	0.217543
6.970050	0.1	0.213641
6.971717	0.1	0.210735
6.973383	0.1	0.208481
6.975050	0.1	0.206465
6.976717	0.1	0.205222
6.978383	0.1	0.205408
6.980050	0.1	0.207033
6.981717	0.1	0.209734
6.983383	0.1	0.213054
6.985050	0.1	0.216393
6.986717	0.1	0.218884
6.988383	0.1	0.219159
6.990050	0.1	0.216109
6.991717	0.1	0.210339
6.993383	0.1	0.204216
6.995050	0.1	0.199871
6.996717	0.1	0.197911
6.998383	0.1	0.198311
7.000050	0.1	0.200747
7.001717	0.1	0.204099
7.003383	0.1	0.207140
7.005050	0.1	0.209119
7.006717	0.1	0.209669
7.008383	0.1	0.208737
7.010050	0.1	0.206735
7.011717	0.1	0.204402
7.013383	0.1	0.202046
7.015050	0.1	0.199606
7.016717	0.1	0.197468
7.018383	0.1	0.196192
7.020050	0.1	0.196085
7.021717	0.1	0.197673
7.023383	0.1	0.201184
7.025050	0.1	0.205575
7.026717	0.1	0.209450
7.028383	0.1	0.212337
7.030050	0.1	0.213301
7.031717	0.1	0.209925
7.033383	0.1	0.201403
7.035050	0.1	0.191443
7.036717	0.1	0.185031
7.038383	0.1	0.183498
7.040050	0.1	0.185296
7.041717	0.1	0.189571
7.043383	0.1	0.196425
7.045050	0.1	0.205180
7.046717	0.1	0.213869
7.048383	0.1	0.220481
7.050050	0.1	0.224095
7.051717	0.1	0.224947
7.053383	0.1	0.223699
7.055050	0.1	0.220127
7.056717	0.1	0.213264
7.058383	0.1	0.203983
7.060050	0.1	0.196216
7.061717	0.1	0.194316
7.063383	0.1	0.199410
7.065050	0.1	0.208216
7.066717	0.1	0.215285
7.068383	0.1	0.216821
7.070050	0.1	0.212784
7.071717	0.1	0.206209
7.073383	0.1	0.201310
7.075050	0.1	0.201408
7.076717	0.1	0.206674
7.078383	0.1	0.214023
7.080050	0.1	0.220132
7.081717	0.1	0.223927
7.083383	0.1	0.225930
7.085050	0.1	0.226675
7.086717	0.1	0.225734
7.088383	0.1	0.221948
7.090050	0.1	0.215638
7.091717	0.1	0.209571
7.093383	0.1	0.206553
7.095050	0.1	0.207117
7.096717	0.1	0.209729
7.098383	0.1	0.212686
7.100050	0.1	0.215825
7.101717	0.1	0.219825
7.103383	0.1	0.223937
7.105050	0.1	0.225645
7.106717	0.1	0.223191
7.108383	0.1	0.217701
7.110050	0.1	0.212248
7.111717	0.1	0.209259
7.113383	0.1	0.209715
7.115050	0.1	0.213413
7.116717	0.1	0.218633
7.118383	0.1	0.222782
7.120050	0.1	0.224109
7.121717	0.1	0.222842
7.123383	0.1	0.220845
7.125050	0.1	0.219569
7.126717	0.1	0.219168
7.128383	0.1	0.219904
7.130050	0.1	0.222414
7.131717	0.1	0.225925
7.133383	0.1	0.228169
7.135050	0.1	0.227741
7.136717	0.1	0.225361
7.138383	0.1	0.222796
7.140050	0.1	0.221375
7.141717	0.1	0.221436
7.143383	0.1	0.222833
7.145050	0.1	0.225515
7.146717	0.1	0.228928
7.148383	0.1	0.231704
7.150050	0.1	0.232738
7.151717	0.1	0.232086
7.153383	0.1	0.230623
7.155050	0.1	0.229031
7.156717	0.1	0.226744
7.158383	0.1	0.222721
7.160050	0.1	0.217431
7.161717	0.1	0.212877
7.163383	0.1	0.210525
7.165050	0.1	0.210130
7.166717	0.1	0.210460
7.168383	0.1	0.210786
7.170050	0.1	0.211573
7.171717	0.1	0.213515
7.173383	0.1	0.216095
7.175050	0.1	0.217902
7.176717	0.1	0.218172
7.178383	0.1	0.217492
7.180050	0.1	0.216970
7.181717	0.1	0.216649
7.183383	0.1	0.215471
7.185050	0.1	0.213548
7.186717	0.1	0.212872
7.188383	0.1	0.215219
7.190050	0.1	0.220397
7.191717	0.1	0.226302
7.193383	0.1	0.230856
7.195050	0.1	0.234181
7.196717	0.1	0.237236
7.198383	0.1	0.239359
7.200050	0.1	0.239606
7.201717	0.1	0.238889
7.203383	0.1	0.238549
7.205050	0.1	0.238409
7.206717	0.1	0.237362
7.208383	0.1	0.234414
7.210050	0.1	0.229366
7.211717	0.1	0.223280
7.213383	0.1	0.217645
7.215050	0.1	0.213352
7.216717	0.1	0.210842
7.218383	0.1	0.210274
7.220050	0.1	0.211853
7.221717	0.1	0.215801
7.223383	0.1	0.221133
7.225050	0.1	0.225357
7.226717	0.1	0.226558
7.228383	0.1	0.224602
7.230050	0.1	0.220602
7.231717	0.1	0.216952
7.233383	0.1	0.216076
7.235050	0.1	0.218265
7.236717	0.1	0.222153
7.238383	0.1	0.226549
7.240050	0.1	0.230586
7.241717	0.1	0.232966
7.243383	0.1	0.231937
7.245050	0.1	0.226735
7.246717	0.1	0.219112
7.248383	0.1	0.212630
7.250050	0.1	0.209580
7.251717	0.1	0.209128
7.253383	0.1	0.209301
7.255050	0.1	0.209264
7.256717	0.1	0.208812
7.258383	0.1	0.208197
7.260050	0.1	0.208500
7.261717	0.1	0.210335
7.263383	0.1	0.213268
7.265050	0.1	0.216523
7.266717	0.1	0.219257
7.268383	0.1	0.220421
7.270050	0.1	0.219056
7.271717	0.1	0.215159
7.273383	0.1	0.209911
7.275050	0.1	0.204751
7.276717	0.1	0.201222
7.278383	0.1	0.200961
7.280050	0.1	0.204262
7.281717	0.1	0.209250
7.283383	0.1	0.213734
7.285050	0.1	0.216942
7.286717	0.1	0.219229
7.288383	0.1	0.220914
7.290050	0.1	0.221818
7.291717	0.1	0.222130
7.293383	0.1	0.223001
7.295050	0.1	0.224821
7.296717	0.1	0.225939
7.298383	0.1	0.224253
7.300050	0.1	0.219615
7.301717	0.1	0.213878
7.303383	0.1	0.209315
7.305050	0.1	0.207438
7.306717	0.1	0.207936
7.308383	0.1	0.208863
7.310050	0.1	0.209003
7.311717	0.1	0.208723
7.313383	0.1	0.208528
7.315050	0.1	0.208486
7.316717	0.1	0.208574
7.318383	0.1	0.208863
7.320050	0.1	0.209720
7.321717	0.1	0.211340
7.323383	0.1	0.213082
7.325050	0.1	0.214200
7.326717	0.1	0.214693
7.328383	0.1	0.214949
7.330050	0.1	0.215489
7.331717	0.1	0.216994
7.333383	0.1	0.219950
7.335050	0.1	0.224435
7.336717	0.1	0.229874
7.338383	0.1	0.235182
7.340050	0.1	0.239257
7.341717	0.1	0.241045
7.343383	0.1	0.239974
7.345050	0.1	0.236491
7.346717	0.1	0.231471
7.348383	0.1	0.225920
7.350050	0.1	0.221683
7.351717	0.1	0.220998
7.353383	0.1	0.224831
7.355050	0.1	0.231750
7.356717	0.1	0.238190
7.358383	0.1	0.240360
7.360050	0.1	0.236877
7.361717	0.1	0.229655
7.363383	0.1	0.222265
7.365050	0.1	0.217711
7.366717	0.1	0.217115
7.368383	0.1	0.219438
7.370050	0.1	0.222619
7.371717	0.1	0.224938
7.373383	0.1	0.225385
7.375050	0.1	0.224127
7.376717	0.1	0.222512
7.378383	0.1	0.221631
7.380050	0.1	0.221650
7.381717	0.1	0.222465
7.383383	0.1	0.224020
7.385050	0.1	0.225981
7.386717	0.1	0.227508
7.388383	0.1	0.227792
7.390050	0.1	0.226600
7.391717	0.1	0.224449
7.393383	0.1	0.222600
7.395050	0.1	0.222148
7.396717	0.1	0.222838
7.398383	0.1	0.223890
7.400050	0.1	0.225292
7.401717	0.1	0.227033
7.403383	0.1	0.228127
7.405050	0.1	0.227694
7.406717	0.1	0.226218
7.408383	0.1	0.225096
7.410050	0.1	0.225431
7.411717	0.1	0.227243
7.413383	0.1	0.229697
7.415050	0.1	0.231965
7.416717	0.1	0.233524
7.418383	0.1	0.234181
7.420050	0.1	0.234405
7.421717	0.1	0.234842
7.423383	0.1	0.235303
7.425050	0.1	0.234968
7.426717	0.1	0.233455
7.428383	0.1	0.231159
7.430050	0.1	0.228412
7.431717	0.1	0.224588
7.433383	0.1	0.219322
7.435050	0.1	0.214502
7.436717	0.1	0.212626
7.438383	0.1	0.213697
7.440050	0.1	0.216044
7.441717	0.1	0.218675
7.443383	0.1	0.221650
7.445050	0.1	0.225124
7.446717	0.1	0.228533
7.448383	0.1	0.230861
7.450050	0.1	0.231643
7.451717	0.1	0.231410
7.453383	0.1	0.231089
7.455050	0.1	0.230991
7.456717	0.1	0.230819
7.458383	0.1	0.230400
7.460050	0.1	0.229767
7.461717	0.1	0.228663
7.463383	0.1	0.226987
7.465050	0.1	0.225403
7.466717	0.1	0.224365
7.468383	0.1	0.223452
7.470050	0.1	0.222228
7.471717	0.1	0.220970
7.473383	0.1	0.220928
7.475050	0.1	0.223075
7.476717	0.1	0.226246
7.478383	0.1	0.227843
7.480050	0.1	0.226358
7.481717	0.1	0.222763
7.483383	0.1	0.219359
7.485050	0.1	0.217767
7.486717	0.1	0.218232
7.488383	0.1	0.219806
7.490050	0.1	0.220556
7.491717	0.1	0.218791
7.493383	0.1	0.215257
7.495050	0.1	0.212952
7.496717	0.1	0.213645
7.498383	0.1	0.216216
7.500050	0.1	0.218339
7.501717	0.1	0.218316
7.503383	0.1	0.216505
7.505050	0.1	0.215261
7.506717	0.1	0.215955
7.508383	0.1	0.217408
7.510050	0.1	0.217934
7.511717	0.1	0.216775
7.513383	0.1	0.213925
7.515050	0.1	0.210223
7.516717	0.1	0.207140
7.518383	0.1	0.205347
7.520050	0.1	0.203908
7.521717	0.1	0.202116
7.523383	0.1	0.201133
7.525050	0.1	0.202279
7.526717	0.1	0.205124
7.528383	0.1	0.208574
7.530050	0.1	0.212146
7.531717	0.1	0.215364
7.533383	0.1	0.217794
7.535050	0.1	0.219494
7.536717	0.1	0.220258
7.538383	0.1	0.219550
7.540050	0.1	0.217333
7.541717	0.1	0.214474
7.543383	0.1	0.212663
7.545050	0.1	0.213198
7.546717	0.1	0.215396
7.548383	0.1	0.217431
7.550050	0.1	0.218763
7.551717	0.1	0.219997
7.553383	0.1	0.220872
7.555050	0.1	0.220388
7.556717	0.1	0.218311
7.558383	0.1	0.214977
7.560050	0.1	0.210386
7.561717	0.1	0.204975
7.563383	0.1	0.200658
7.565050	0.1	0.199648
7.566717	0.1	0.202390
7.568383	0.1	0.207745
7.570050	0.1	0.214591
7.571717	0.1	0.222018
7.573383	0.1	0.228477
7.575050	0.1	0.232370
7.576717	0.1	0.233199
7.578383	0.1	0.231559
7.580050	0.1	0.228751
7.581717	0.1	0.226228
7.583383	0.1	0.224542
7.585050	0.1	0.223308
7.586717	0.1	0.221883
7.588383	0.1	0.219895
7.590050	0.1	0.217734
7.591717	0.1	0.215764
7.593383	0.1	0.213184
7.595050	0.1	0.209063
7.596717	0.1	0.204574
7.598383	0.1	0.203056
7.600050	0.1	0.207308
7.601717	0.1	0.216770
7.603383	0.1	0.227303
7.605050	0.1	0.234018
7.606717	0.1	0.235033
7.608383	0.1	0.232360
7.610050	0.1	0.229282
7.611717	0.1	0.227960
7.613383	0.1	0.229315
7.615050	0.1	0.232919
7.616717	0.1	0.236589
7.618383	0.1	0.237771
7.620050	0.1	0.235378
7.621717	0.1	0.229683
7.623383	0.1	0.222237
7.625050	0.1	0.215629
7.626717	0.1	0.211592
7.628383	0.1	0.210130
7.630050	0.1	0.210926
7.631717	0.1	0.214339
7.633383	0.1	0.220495
7.635050	0.1	0.228295
7.636717	0.1	0.236556
7.638383	0.1	0.244766
7.640050	0.1	0.251662
7.641717	0.1	0.254996
7.643383	0.1	0.253469
7.645050	0.1	0.247792
7.646717	0.1	0.240221
7.648383	0.1	0.233282
7.650050	0.1	0.228318
7.651717	0.1	0.226055
7.653383	0.1	0.227517
7.655050	0.1	0.232384
7.656717	0.1	0.237832
7.658383	0.1	0.241050
7.660050	0.1	0.241389
7.661717	0.1	0.239704
7.663383	0.1	0.237091
7.665050	0.1	0.234335
7.666717	0.1	0.231727
7.668383	0.1	0.229231
7.670050	0.1	0.227066
7.671717	0.1	0.226283
7.673383	0.1	0.228020
7.675050	0.1	0.232095
7.676717	0.1	0.236654
7.678383	0.1	0.239420
7.680050	0.1	0.239364
7.681717	0.1	0.237371
7.683383	0.1	0.235513
7.685050	0.1	0.235294
7.686717	0.1	0.236193
7.688383	0.1	0.236123
7.690050	0.1	0.233785
7.691717	0.1	0.230563
7.693383	0.1	0.229049
7.695050	0.1	0.229720
7.696717	0.1	0.230656
7.698383	0.1	0.230013
7.700050	0.1	0.227243
7.701717	0.1	0.223196
7.703383	0.1	0.219685
7.705050	0.1	0.217971
7.706717	0.1	0.218037
7.708383	0.1	0.219303
7.710050	0.1	0.221082
7.711717	0.1	0.222223
7.713383	0.1	0.221408
7.715050	0.1	0.218889
7.716717	0.1	0.216947
7.718383	0.1	0.217240
7.720050	0.1	0.219010
7.721717	0.1	0.220677
7.723383	0.1	0.221450
7.725050	0.1	0.221240
7.726717	0.1	0.220169
7.728383	0.1	0.218647
7.730050	0.1	0.217562
7.731717	0.1	0.217855
7.733383	0.1	0.219727
7.735050	0.1	0.222279
7.736717	0.1	0.224183
7.738383	0.1	0.224705
7.740050	0.1	0.223932
7.741717	0.1	0.222963
7.743383	0.1	0.224039
7.745050	0.1	0.228626
7.746717	0.1	0.234987
7.748383	0.1	0.239252
7.750050	0.1	0.239108
7.751717	0.1	0.235145
7.753383	0.1	0.229054
7.755050	0.1	0.222055
7.756717	0.1	0.215345
7.758383	0.1	0.210772
7.760050	0.1	0.209962
7.761717	0.1	0.212672
7.763383	0.1	0.216700
7.765050	0.1	0.219718
7.766717	0.1	0.221236
7.768383	0.1	0.222269
7.770050	0.1	0.223396
7.771717	0.1	0.224146
7.773383	0.1	0.224025
7.775050	0.1	0.222800
7.776717	0.1	0.220565
7.778383	0.1	0.218232
7.780050	0.1	0.217026
7.781717	0.1	0.217748
7.783383	0.1	0.220165
7.785050	0.1	0.222703
7.786717	0.1	0.223806
7.788383	0.1	0.223210
7.790050	0.1	0.221659
7.791717	0.1	0.220486
7.793383	0.1	0.220737
7.795050	0.1	0.222037
7.796717	0.1	0.223252
7.798383	0.1	0.223713
7.800050	0.1	0.223336
7.801717	0.1	0.222265
7.803383	0.1	0.220868
7.805050	0.1	0.219741
7.806717	0.1	0.219252
7.808383	0.1	0.219680
7.810050	0.1	0.221683
7.811717	0.1	0.225375
7.813383	0.1	0.229315
7.815050	0.1	0.231573
7.816717	0.1	0.231583
7.818383	0.1	0.230325
7.820050	0.1	0.228793
7.821717	0.1	0.226996
7.823383	0.1	0.224789
7.825050	0.1	0.222810
7.826717	0.1	0.222037
7.828383	0.1	0.222707
7.830050	0.1	0.223750
7.831717	0.1	0.223750
7.833383	0.1	0.222372
7.835050	0.1	0.220495
7.836717	0.1	0.219382
7.838383	0.1	0.220020
7.840050	0.1	0.222665
7.841717	0.1	0.226852
7.843383	0.1	0.231517
7.845050	0.1	0.234637
7.846717	0.1	0.233897
7.848383	0.1	0.229217
7.850050	0.1	0.223434
7.851717	0.1	0.219299
7.853383	0.1	0.217245
7.855050	0.1	0.216835
7.856717	0.1	0.218363
7.858383	0.1	0.222409
7.860050	0.1	0.228984
7.861717	0.1	0.237175
7.863383	0.1	0.244975
7.865050	0.1	0.249697
7.866717	0.1	0.249660
7.868383	0.1	0.245217
7.870050	0.1	0.238102
7.871717	0.1	0.230521
7.873383	0.1	0.224123
7.875050	0.1	0.219471
7.876717	0.1	0.216425
7.878383	0.1	0.214796
7.880050	0.1	0.214935
7.881717	0.1	0.217683
7.883383	0.1	0.223946
7.885050	0.1	0.233892
7.886717	0.1	0.245310
7.888383	0.1	0.253869
7.890050	0.1	0.256365
7.891717	0.1	0.253306
7.893383	0.1	0.247657
7.895050	0.1	0.242321
7.896717	0.1	0.239271
7.898383	0.1	0.238940
7.900050	0.1	0.239792
7.901717	0.1	0.239634
7.903383	0.1	0.237725
7.905050	0.1	0.235145
7.906717	0.1	0.232980
7.908383	0.1	0.230903
7.910050	0.1	0.228784
7.911717	0.1	0.228263
7.913383	0.1	0.231066
7.915050	0.1	0.236593
7.916717	0.1	0.242186
7.918383	0.1	0.244947
7.920050	0.1	0.243578
7.921717	0.1	0.239229
7.923383	0.1	0.234116
7.925050	0.1	0.229809
7.926717	0.1	0.227918
7.928383	0.1	0.230102
7.930050	0.1	0.235951
7.931717	0.1	0.243117
7.933383	0.1	0.249501
7.935050	0.1	0.254074
7.936717	0.1	0.257124
7.938383	0.1	0.259825
7.940050	0.1	0.262265
7.941717	0.1	0.262959
7.943383	0.1	0.260924
7.945050	0.1	0.256961
7.946717	0.1	0.252421
7.948383	0.1	0.247983
7.950050	0.1	0.243862
7.951717	0.1	0.240239
7.953383	0.1	0.237646
7.955050	0.1	0.237199
7.956717	0.1	0.239741
7.958383	0.1	0.245222
7.960050	0.1	0.252738
7.961717	0.1	0.260011
7.963383	0.1	0.264295
7.965050	0.1	0.264649
7.966717	0.1	0.262121
7.968383	0.1	0.258139
7.970050	0.1	0.253627
7.971717	0.1	0.249320
7.973383	0.1	0.246502
7.975050	0.1	0.246596
7.976717	0.1	0.249818
7.978383	0.1	0.254856
7.980050	0.1	0.259778
7.981717	0.1	0.262782
7.983383	0.1	0.262661
7.985050	0.1	0.259345
7.986717	0.1	0.253781
7.988383	0.1	0.247103
7.990050	0.1	0.240509
7.991717	0.1	0.235257
7.993383	0.1	0.232351
7.995050	0.1	0.232370
7.996717	0.1	0.235289
7.998383	0.1	0.239993
8.000050	0.1	0.244258
8.001717	0.1	0.246055
8.003383	0.1	0.245422
8.005050	0.1	0.244309
8.006717	0.1	0.244672
8.008383	0.1	0.247234
8.010050	0.1	0.250884
8.011717	0.1	0.252840
8.013383	0.1	0.250908
8.015050	0.1	0.245832
8.016717	0.1	0.240244
8.018383	0.1	0.235564
8.020050	0.1	0.231378
8.021717	0.1	0.227354
8.023383	0.1	0.224649
8.025050	0.1	0.225473
8.026717	0.1	0.230633
8.028383	0.1	0.237403
8.030050	0.1	0.241608
8.031717	0.1	0.241455
8.033383	0.1	0.237669
8.035050	0.1	0.231811
8.036717	0.1	0.225902
8.038383	0.1	0.222111
8.040050	0.1	0.221445
8.041717	0.1	0.222614
8.043383	0.1	0.223164
8.045050	0.1	0.222730
8.046717	0.1	0.224146
8.048383	0.1	0.229785
8.050050	0.1	0.237776
8.051717	0.1	0.243741
8.053383	0.1	0.245124
8.055050	0.1	0.242251
8.056717	0.1	0.236859
8.058383	0.1	0.231019
8.060050	0.1	0.226246
8.061717	0.1	0.222754
8.063383	0.1	0.220202
8.065050	0.1	0.218586
8.066717	0.1	0.218274
8.068383	0.1	0.219848
8.070050	0.1	0.223303
8.071717	0.1	0.227047
8.073383	0.1	0.228891
8.075050	0.1	0.228467
8.076717	0.1	0.227448
8.078383	0.1	0.227285
8.080050	0.1	0.228412
8.081717	0.1	0.231322
8.083383	0.1	0.236128
8.085050	0.1	0.241045
8.086717	0.1	0.243364
8.088383	0.1	0.242712
8.090050	0.1	0.241883
8.091717	0.1	0.243601
8.093383	0.1	0.247913
8.095050	0.1	0.253213
8.096717	0.1	0.257678
8.098383	0.1	0.259639
8.100050	0.1	0.258293
8.101717	0.1	0.254526
8.103383	0.1	0.250689
8.105050	0.1	0.249241
8.106717	0.1	0.251113
8.108383	0.1	0.255397
8.110050	0.1	0.260379
8.111717	0.1	0.263844
8.113383	0.1	0.263355
8.115050	0.1	0.258596
8.116717	0.1	0.252607
8.118383	0.1	0.248724
8.120050	0.1	0.247341
8.121717	0.1	0.247071
8.123383	0.1	0.247648
8.125050	0.1	0.249650
8.126717	0.1	0.252444
8.128383	0.1	0.254414
8.130050	0.1	0.254707
8.131717	0.1	0.253581
8.133383	0.1	0.251867
8.135050	0.1	0.250805
8.136717	0.1	0.250931
8.138383	0.1	0.251047
8.140050	0.1	0.250028
8.141717	0.1	0.248537
8.143383	0.1	0.247560
8.145050	0.1	0.247397
8.146717	0.1	0.248598
8.148383	0.1	0.251485
8.150050	0.1	0.254801
8.151717	0.1	0.256393
8.153383	0.1	0.255280
8.155050	0.1	0.252565
8.156717	0.1	0.249967
8.158383	0.1	0.248225
8.160050	0.1	0.248034
8.161717	0.1	0.250773
8.163383	0.1	0.256593
8.165050	0.1	0.263397
8.166717	0.1	0.268375
8.168383	0.1	0.269627
8.170050	0.1	0.266992
8.171717	0.1	0.262144
8.173383	0.1	0.257404
8.175050	0.1	0.254135
8.176717	0.1	0.252309
8.178383	0.1	0.251168
8.180050	0.1	0.250097
8.181717	0.1	0.249008
8.183383	0.1	0.248151
8.185050	0.1	0.247797
8.186717	0.1	0.248174
8.188383	0.1	0.249194
8.190050	0.1	0.250190
8.191717	0.1	0.250340
8.193383	0.1	0.249315
8.195050	0.1	0.247923
8.196717	0.1	0.247629
8.198383	0.1	0.248882
8.200050	0.1	0.250568
8.201717	0.1	0.251755
8.203383	0.1	0.253301
8.205050	0.1	0.256998
8.206717	0.1	0.262801
8.208383	0.1	0.267946
8.210050	0.1	0.269217
8.211717	0.1	0.265702
8.213383	0.1	0.259620
8.215050	0.1	0.254004
8.216717	0.1	0.250060
8.218383	0.1	0.247532
8.220050	0.1	0.246502
8.221717	0.1	0.247424
8.223383	0.1	0.249692
8.225050	0.1	0.251704
8.226717	0.1	0.252575
8.228383	0.1	0.252565
8.230050	0.1	0.252202
8.231717	0.1	0.252081
8.233383	0.1	0.252919
8.235050	0.1	0.254638
8.236717	0.1	0.255792
8.238383	0.1	0.254721
8.240050	0.1	0.251699
8.241717	0.1	0.249227
8.243383	0.1	0.249473
8.245050	0.1	0.252463
8.246717	0.1	0.256561
8.248383	0.1	0.259755
8.250050	0.1	0.261082
8.251717	0.1	0.261045
8.253383	0.1	0.260784
8.255050	0.1	0.260929
8.256717	0.1	0.260761
8.258383	0.1	0.258866
8.260050	0.1	0.255196
8.261717	0.1	0.252090
8.263383	0.1	0.252542
8.265050	0.1	0.257213
8.266717	0.1	0.263937
8.268383	0.1	0.269893
8.270050	0.1	0.273362
8.271717	0.1	0.273935
8.273383	0.1	0.272123
8.275050	0.1	0.269292
8.276717	0.1	0.267606
8.278383	0.1	0.268794
8.280050	0.1	0.272701
8.281717	0.1	0.277180
8.283383	0.1	0.279020
8.285050	0.1	0.276188
8.286717	0.1	0.270433
8.288383	0.1	0.266028
8.290050	0.1	0.265613
8.291717	0.1	0.268077
8.293383	0.1	0.269786
8.295050	0.1	0.268212
8.296717	0.1	0.264086
8.298383	0.1	0.259290
8.300050	0.1	0.254442
8.301717	0.1	0.250167
8.303383	0.1	0.248277
8.305050	0.1	0.249827
8.306717	0.1	0.253581
8.308383	0.1	0.257138
8.310050	0.1	0.258558
8.311717	0.1	0.257692
8.313383	0.1	0.256686
8.315050	0.1	0.257823
8.316717	0.1	0.260496
8.318383	0.1	0.261660
8.320050	0.1	0.259532
8.321717	0.1	0.255303
8.323383	0.1	0.251210
8.325050	0.1	0.248598
8.326717	0.1	0.247722
8.328383	0.1	0.248328
8.330050	0.1	0.250209
8.331717	0.1	0.253101
8.333383	0.1	0.256319
8.335050	0.1	0.259210
8.336717	0.1	0.261711
8.338383	0.1	0.263806
8.340050	0.1	0.264817
8.341717	0.1	0.264309
8.343383	0.1	0.263080
8.345050	0.1	0.262419
8.346717	0.1	0.262773
8.348383	0.1	0.263355
8.350050	0.1	0.263373
8.351717	0.1	0.263662
8.353383	0.1	0.265585
8.355050	0.1	0.268524
8.356717	0.1	0.270535
8.358383	0.1	0.270824
8.360050	0.1	0.270144
8.361717	0.1	0.269762
8.363383	0.1	0.270405
8.365050	0.1	0.271583
8.366717	0.1	0.272235
8.368383	0.1	0.272328
8.370050	0.1	0.273064
8.371717	0.1	0.275527
8.373383	0.1	0.279010
8.375050	0.1	0.280961
8.376717	0.1	0.279415
8.378383	0.1	0.275369
8.380050	0.1	0.271690
8.381717	0.1	0.269888
8.383383	0.1	0.269525
8.385050	0.1	0.270470
8.386717	0.1	0.272845
8.388383	0.1	0.274857
8.390050	0.1	0.274167
8.391717	0.1	0.271238
8.393383	0.1	0.268659
8.395050	0.1	0.268039
8.396717	0.1	0.269366
8.398383	0.1	0.272137
8.400050	0.1	0.275746
8.401717	0.1	0.278950
8.403383	0.1	0.280105
8.405050	0.1	0.277827
8.406717	0.1	0.271788
8.408383	0.1	0.263825
8.410050	0.1	0.257157
8.411717	0.1	0.254442
8.413383	0.1	0.256789
8.415050	0.1	0.262866
8.416717	0.1	0.269264
8.418383	0.1	0.273199
8.420050	0.1	0.274298
8.421717	0.1	0.272999
8.423383	0.1	0.269068
8.425050	0.1	0.263392
8.426717	0.1	0.259327
8.428383	0.1	0.259983
8.430050	0.1	0.264929
8.431717	0.1	0.270749
8.433383	0.1	0.274545
8.435050	0.1	0.275993
8.436717	0.1	0.276119
8.438383	0.1	0.275695
8.440050	0.1	0.275085
8.441717	0.1	0.274158
8.443383	0.1	0.272286
8.445050	0.1	0.269078
8.446717	0.1	0.265012
8.448383	0.1	0.261380
8.450050	0.1	0.259550
8.451717	0.1	0.260002
8.453383	0.1	0.262363
8.455050	0.1	0.266200
8.456717	0.1	0.271136
8.458383	0.1	0.275970
8.460050	0.1	0.278726
8.461717	0.1	0.278414
8.463383	0.1	0.275658
8.465050	0.1	0.271169
8.466717	0.1	0.265040
8.468383	0.1	0.257567
8.470050	0.1	0.250186
8.471717	0.1	0.245641
8.473383	0.1	0.246246
8.475050	0.1	0.251560
8.476717	0.1	0.258568
8.478383	0.1	0.264002
8.480050	0.1	0.266335
8.481717	0.1	0.266335
8.483383	0.1	0.266186
8.485050	0.1	0.267220
8.486717	0.1	0.268831
8.488383	0.1	0.270284
8.490050	0.1	0.271625
8.491717	0.1	0.272114
8.493383	0.1	0.270712
8.495050	0.1	0.267588
8.496717	0.1	0.263578
8.498383	0.1	0.259178
8.500050	0.1	0.254591
8.501717	0.1	0.250335
8.503383	0.1	0.247471
8.505050	0.1	0.246642
8.506717	0.1	0.247089
8.508383	0.1	0.247722
8.510050	0.1	0.248672
8.511717	0.1	0.250558
8.513383	0.1	0.253092
8.515050	0.1	0.254917
8.516717	0.1	0.254521
8.518383	0.1	0.251913
8.520050	0.1	0.249045
8.521717	0.1	0.247844
8.523383	0.1	0.248402
8.525050	0.1	0.249529
8.526717	0.1	0.250726
8.528383	0.1	0.252444
8.530050	0.1	0.254498
8.531717	0.1	0.255541
8.533383	0.1	0.254782
8.535050	0.1	0.253292
8.536717	0.1	0.253082
8.538383	0.1	0.255019
8.540050	0.1	0.258447
8.541717	0.1	0.262307
8.543383	0.1	0.265604
8.545050	0.1	0.267792
8.546717	0.1	0.269488
8.548383	0.1	0.271616
8.550050	0.1	0.273162
8.551717	0.1	0.271667
8.553383	0.1	0.266298
8.555050	0.1	0.258745
8.556717	0.1	0.251783
8.558383	0.1	0.248016
8.560050	0.1	0.248081
8.561717	0.1	0.250372
8.563383	0.1	0.253213
8.565050	0.1	0.255900
8.566717	0.1	0.258163
8.568383	0.1	0.259993
8.570050	0.1	0.261236
8.571717	0.1	0.261357
8.573383	0.1	0.259797
8.575050	0.1	0.256696
8.576717	0.1	0.253390
8.578383	0.1	0.251462
8.580050	0.1	0.250777
8.581717	0.1	0.249869
8.583383	0.1	0.247844
8.585050	0.1	0.244929
8.586717	0.1	0.242079
8.588383	0.1	0.240570
8.590050	0.1	0.240859
8.591717	0.1	0.241757
8.593383	0.1	0.241790
8.595050	0.1	0.240807
8.596717	0.1	0.239708
8.598383	0.1	0.239396
8.600050	0.1	0.240053
8.601717	0.1	0.240942
8.603383	0.1	0.241431
8.605050	0.1	0.241916
8.606717	0.1	0.242675
8.608383	0.1	0.243396
8.610050	0.1	0.244556
8.611717	0.1	0.246991
8.613383	0.1	0.250526
8.615050	0.1	0.254498
8.616717	0.1	0.258363
8.618383	0.1	0.261371
8.620050	0.1	0.263047
8.621717	0.1	0.263681
8.623383	0.1	0.263718
8.625050	0.1	0.263480
8.626717	0.1	0.263345
8.628383	0.1	0.263816
8.630050	0.1	0.265706
8.631717	0.1	0.269376
8.633383	0.1	0.273739
8.635050	0.1	0.277306
8.636717	0.1	0.279518
8.638383	0.1	0.280240
8.640050	0.1	0.279206
8.641717	0.1	0.276384
8.643383	0.1	0.272566
8.645050	0.1	0.269366
8.646717	0.1	0.267774
8.648383	0.1	0.267387
8.650050	0.1	0.267676
8.651717	0.1	0.268179
8.653383	0.1	0.267834
8.655050	0.1	0.265664
8.656717	0.1	0.262237
8.658383	0.1	0.259727
8.660050	0.1	0.260086
8.661717	0.1	0.263597
8.663383	0.1	0.269222
8.665050	0.1	0.275346
8.666717	0.1	0.280314
8.668383	0.1	0.282917
8.670050	0.1	0.282703
8.671717	0.1	0.280547
8.673383	0.1	0.278167
8.675050	0.1	0.276500
8.676717	0.1	0.275243
8.678383	0.1	0.273781
8.680050	0.1	0.271946
8.681717	0.1	0.270153
8.683383	0.1	0.268910
8.685050	0.1	0.268104
8.686717	0.1	0.267220
8.688383	0.1	0.266288
8.690050	0.1	0.265744
8.691717	0.1	0.265623
8.693383	0.1	0.265795
8.695050	0.1	0.266260
8.696717	0.1	0.266549
8.698383	0.1	0.265716
8.700050	0.1	0.264184
8.701717	0.1	0.264393
8.703383	0.1	0.268319
8.705050	0.1	0.275094
8.706717	0.1	0.281851
8.708383	0.1	0.285911
8.710050	0.1	0.285832
8.711717	0.1	0.281632
8.713383	0.1	0.274428
8.715050	0.1	0.265525
8.716717	0.1	0.256188
8.718383	0.1	0.248351
8.720050	0.1	0.244491
8.721717	0.1	0.245697
8.723383	0.1	0.250456
8.725050	0.1	0.255941
8.726717	0.1	0.260100
8.728383	0.1	0.262326
8.730050	0.1	0.262931
8.731717	0.1	0.262503
8.733383	0.1	0.261567
8.735050	0.1	0.260319
8.736717	0.1	0.258288
8.738383	0.1	0.254721
8.740050	0.1	0.250116
8.741717	0.1	0.246940
8.743383	0.1	0.247685
8.745050	0.1	0.252156
8.746717	0.1	0.257432
8.748383	0.1	0.260454
8.750050	0.1	0.260156
8.751717	0.1	0.257548
8.753383	0.1	0.254917
8.755050	0.1	0.254423
8.756717	0.1	0.256337
8.758383	0.1	0.258842
8.760050	0.1	0.259914
8.761717	0.1	0.259127
8.763383	0.1	0.257413
8.765050	0.1	0.255662
8.766717	0.1	0.254321
8.768383	0.1	0.253944
8.770050	0.1	0.254880
8.771717	0.1	0.256700
8.773383	0.1	0.258973
8.775050	0.1	0.261860
8.776717	0.1	0.264905
8.778383	0.1	0.266605
8.780050	0.1	0.266163
8.781717	0.1	0.264249
8.783383	0.1	0.261785
8.785050	0.1	0.259015
8.786717	0.1	0.255960
8.788383	0.1	0.252863
8.790050	0.1	0.250074
8.791717	0.1	0.247960
8.793383	0.1	0.247005
8.795050	0.1	0.247429
8.796717	0.1	0.248775
8.798383	0.1	0.250270
8.800050	0.1	0.251466
8.801717	0.1	0.252542
8.803383	0.1	0.253920
8.805050	0.1	0.255122
8.806717	0.1	0.255066
8.808383	0.1	0.253669
8.810050	0.1	0.252146
8.811717	0.1	0.251774
8.813383	0.1	0.252551
8.815050	0.1	0.253087
8.816717	0.1	0.252151
8.818383	0.1	0.249823
8.820050	0.1	0.247038
8.821717	0.1	0.244793
8.823383	0.1	0.243760
8.825050	0.1	0.244272
8.826717	0.1	0.246791
8.828383	0.1	0.251490
8.830050	0.1	0.257334
8.831717	0.1	0.262144
8.833383	0.1	0.263769
8.835050	0.1	0.261664
8.836717	0.1	0.257366
8.838383	0.1	0.253194
8.840050	0.1	0.250703
8.841717	0.1	0.249520
8.843383	0.1	0.247681
8.845050	0.1	0.244034
8.846717	0.1	0.240053
8.848383	0.1	0.238474
8.850050	0.1	0.240817
8.851717	0.1	0.246456
8.853383	0.1	0.253315
8.855050	0.1	0.259168
8.856717	0.1	0.262805
8.858383	0.1	0.264589
8.860050	0.1	0.265553
8.861717	0.1	0.265948
8.863383	0.1	0.265422
8.865050	0.1	0.264193
8.866717	0.1	0.263150
8.868383	0.1	0.263103
8.870050	0.1	0.263965
8.871717	0.1	0.264859
8.873383	0.1	0.265110
8.875050	0.1	0.264370
8.876717	0.1	0.262153
8.878383	0.1	0.258428
8.880050	0.1	0.254321
8.881717	0.1	0.251941
8.883383	0.1	0.252957
8.885050	0.1	0.257203
8.886717	0.1	0.263252
8.888383	0.1	0.269297
8.890050	0.1	0.273185
8.891717	0.1	0.274209
8.893383	0.1	0.274759
8.895050	0.1	0.277204
8.896717	0.1	0.280351
8.898383	0.1	0.281599
8.900050	0.1	0.280589
8.901717	0.1	0.278731
8.903383	0.1	0.276887
8.905050	0.1	0.275038
8.906717	0.1	0.272752
8.908383	0.1	0.269660
8.910050	0.1	0.266056
8.911717	0.1	0.262787
8.913383	0.1	0.260267
8.915050	0.1	0.258135
8.916717	0.1	0.256021
8.918383	0.1	0.254130
8.920050	0.1	0.252933
8.921717	0.1	0.253003
8.923383	0.1	0.254875
8.925050	0.1	0.258461
8.926717	0.1	0.263280
8.928383	0.1	0.269148
8.930050	0.1	0.275378
8.931717	0.1	0.280528
8.933383	0.1	0.283788
8.935050	0.1	0.285436
8.936717	0.1	0.286181
8.938383	0.1	0.286545
8.940050	0.1	0.285977
8.941717	0.1	0.283159
8.943383	0.1	0.278219
8.945050	0.1	0.273180
8.946717	0.1	0.269730
8.948383	0.1	0.267988
8.950050	0.1	0.267336
8.951717	0.1	0.267536
8.953383	0.1	0.268701
8.955050	0.1	0.270428
8.956717	0.1	0.271355
8.958383	0.1	0.269804
8.960050	0.1	0.265674
8.961717	0.1	0.261539
8.963383	0.1	0.260440
8.965050	0.1	0.262782
8.966717	0.1	0.266670
8.968383	0.1	0.270344
8.970050	0.1	0.273241
8.971717	0.1	0.275248
8.973383	0.1	0.275993
8.975050	0.1	0.275117
8.976717	0.1	0.273609
8.978383	0.1	0.273567
8.980050	0.1	0.275509
8.981717	0.1	0.277511
8.983383	0.1	0.277399
8.985050	0.1	0.274247
8.986717	0.1	0.268379
8.988383	0.1	0.261776
8.990050	0.1	0.257422
8.991717	0.1	0.256780
8.993383	0.1	0.258791
8.995050	0.1	0.261841
8.996717	0.1	0.265692
8.998383	0.1	0.270465
9.000050	0.1	0.274647
9.001717	0.1	0.276179
9.003383	0.1	0.275061
9.005050	0.1	0.273362
9.006717	0.1	0.272994
9.008383	0.1	0.274265
9.010050	0.1	0.275956
9.011717	0.1	0.276035
9.013383	0.1	0.272999
9.015050	0.1	0.267443
9.016717	0.1	0.261953
9.018383	0.1	0.258991
9.020050	0.1	0.259071
9.021717	0.1	0.261446
9.023383	0.1	0.265399
9.025050	0.1	0.269846
9.026717	0.1	0.273013
9.028383	0.1	0.273818
9.030050	0.1	0.273027
9.031717	0.1	0.272691
9.033383	0.1	0.274163
9.035050	0.1	0.276822
9.036717	0.1	0.279001
9.038383	0.1	0.279364
9.040050	0.1	0.276919
9.041717	0.1	0.271020
9.043383	0.1	0.262535
9.045050	0.1	0.253851
9.046717	0.1	0.246922
9.048383	0.1	0.242200
9.050050	0.1	0.239573
9.051717	0.1	0.239387
9.053383	0.1	0.242000
9.055050	0.1	0.246684
9.056717	0.1	0.251587
9.058383	0.1	0.254991
9.060050	0.1	0.256528
9.061717	0.1	0.256929
9.063383	0.1	0.257264
9.065050	0.1	0.258456
9.066717	0.1	0.260747
9.068383	0.1	0.263690
9.070050	0.1	0.266246
9.071717	0.1	0.266875
9.073383	0.1	0.264635
9.075050	0.1	0.260142
9.076717	0.1	0.254661
9.078383	0.1	0.248989
9.080050	0.1	0.243909
9.081717	0.1	0.240277
9.083383	0.1	0.238270
9.085050	0.1	0.237646
9.086717	0.1	0.238800
9.088383	0.1	0.242572
9.090050	0.1	0.248691
9.091717	0.1	0.255303
9.093383	0.1	0.260575
9.095050	0.1	0.263611
9.096717	0.1	0.264174
9.098383	0.1	0.262717
9.100050	0.1	0.260174
9.101717	0.1	0.257278
9.103383	0.1	0.254521
9.105050	0.1	0.252672
9.106717	0.1	0.252775
9.108383	0.1	0.255574
9.110050	0.1	0.261134
9.111717	0.1	0.268440
9.113383	0.1	0.275075
9.115050	0.1	0.278866
9.116717	0.1	0.280151
9.118383	0.1	0.281157
9.120050	0.1	0.283341
9.121717	0.1	0.286666
9.123383	0.1	0.290386
9.125050	0.1	0.293613
9.126717	0.1	0.295620
9.128383	0.1	0.296473
9.130050	0.1	0.297395
9.131717	0.1	0.299220
9.133383	0.1	0.301469
9.135050	0.1	0.303867
9.136717	0.1	0.306806
9.138383	0.1	0.309641
9.140050	0.1	0.310410
9.141717	0.1	0.307439
9.143383	0.1	0.301008
9.145050	0.1	0.293311
9.146717	0.1	0.287071
9.148383	0.1	0.283984
9.150050	0.1	0.283807
9.151717	0.1	0.285176
9.153383	0.1	0.287020
9.155050	0.1	0.288379
9.156717	0.1	0.288184
9.158383	0.1	0.286652
9.160050	0.1	0.285651
9.161717	0.1	0.286647
9.163383	0.1	0.289115
9.165050	0.1	0.291555
9.166717	0.1	0.293069
9.168383	0.1	0.293576
9.170050	0.1	0.293627
9.171717	0.1	0.293953
9.173383	0.1	0.294843
9.175050	0.1	0.296170
9.176717	0.1	0.297609
9.178383	0.1	0.298838
9.180050	0.1	0.299299
9.181717	0.1	0.298074
9.183383	0.1	0.294829
9.185050	0.1	0.290126
9.186717	0.1	0.284673
9.188383	0.1	0.279490
9.190050	0.1	0.276426
9.191717	0.1	0.277176
9.193383	0.1	0.281716
9.195050	0.1	0.288067
9.196717	0.1	0.293772
9.198383	0.1	0.297711
9.200050	0.1	0.300822
9.201717	0.1	0.304328
9.203383	0.1	0.307322
9.205050	0.1	0.307499
9.206717	0.1	0.304230
9.208383	0.1	0.299448
9.210050	0.1	0.295751
9.211717	0.1	0.294079
9.213383	0.1	0.293641
9.215050	0.1	0.293688
9.216717	0.1	0.294051
9.218383	0.1	0.294014
9.220050	0.1	0.292831
9.221717	0.1	0.290908
9.223383	0.1	0.288915
9.225050	0.1	0.286796
9.226717	0.1	0.284649
9.228383	0.1	0.282996
9.230050	0.1	0.281986
9.231717	0.1	0.281041
9.233383	0.1	0.279667
9.235050	0.1	0.278642
9.236717	0.1	0.279574
9.238383	0.1	0.283257
9.240050	0.1	0.288705
9.241717	0.1	0.293260
9.243383	0.1	0.293870
9.245050	0.1	0.289129
9.246717	0.1	0.280547
9.248383	0.1	0.271518
9.250050	0.1	0.264607
9.251717	0.1	0.259937
9.253383	0.1	0.256337
9.255050	0.1	0.253818
9.256717	0.1	0.254270
9.258383	0.1	0.259043
9.260050	0.1	0.266870
9.261717	0.1	0.275248
9.263383	0.1	0.282484
9.265050	0.1	0.287462
9.266717	0.1	0.289325
9.268383	0.1	0.288435
9.270050	0.1	0.286256
9.271717	0.1	0.283225
9.273383	0.1	0.278079
9.275050	0.1	0.270433
9.276717	0.1	0.262870
9.278383	0.1	0.259080
9.280050	0.1	0.260109
9.281717	0.1	0.263932
9.283383	0.1	0.268109
9.285050	0.1	0.271457
9.286717	0.1	0.273953
9.288383	0.1	0.275862
9.290050	0.1	0.277255
9.291717	0.1	0.278428
9.293383	0.1	0.279625
9.295050	0.1	0.280123
9.296717	0.1	0.278819
9.298383	0.1	0.275830
9.300050	0.1	0.272687
9.301717	0.1	0.271257
9.303383	0.1	0.272691
9.305050	0.1	0.276351
9.306717	0.1	0.280016
9.308383	0.1	0.282084
9.310050	0.1	0.282591
9.311717	0.1	0.282070
9.313383	0.1	0.280882
9.315050	0.1	0.279648
9.316717	0.1	0.279252
9.318383	0.1	0.280044
9.320050	0.1	0.281218
9.321717	0.1	0.281818
9.323383	0.1	0.282349
9.325050	0.1	0.284351
9.326717	0.1	0.288440
9.328383	0.1	0.293381
9.330050	0.1	0.297115
9.331717	0.1	0.298494
9.333383	0.1	0.297809
9.335050	0.1	0.295886
9.336717	0.1	0.293171
9.338383	0.1	0.289842
9.340050	0.1	0.286046
9.341717	0.1	0.282088
9.343383	0.1	0.278917
9.345050	0.1	0.278121
9.346717	0.1	0.280640
9.348383	0.1	0.285064
9.350050	0.1	0.288123
9.351717	0.1	0.287611
9.353383	0.1	0.284379
9.355050	0.1	0.281311
9.356717	0.1	0.280794
9.358383	0.1	0.283159
9.360050	0.1	0.287602
9.361717	0.1	0.293218
9.363383	0.1	0.298554
9.365050	0.1	0.301851
9.366717	0.1	0.302023
9.368383	0.1	0.298950
9.370050	0.1	0.293963
9.371717	0.1	0.289446
9.373383	0.1	0.287085
9.375050	0.1	0.286666
9.376717	0.1	0.286540
9.378383	0.1	0.285720
9.380050	0.1	0.284733
9.381717	0.1	0.284621
9.383383	0.1	0.286447
9.385050	0.1	0.290857
9.386717	0.1	0.296948
9.388383	0.1	0.302126
9.390050	0.1	0.304328
9.391717	0.1	0.303998
9.393383	0.1	0.303197
9.395050	0.1	0.303127
9.396717	0.1	0.303145
9.398383	0.1	0.302349
9.400050	0.1	0.301381
9.401717	0.1	0.301311
9.403383	0.1	0.302265
9.405050	0.1	0.304077
9.406717	0.1	0.306424
9.408383	0.1	0.308761
9.410050	0.1	0.310899
9.411717	0.1	0.312845
9.413383	0.1	0.314582
9.415050	0.1	0.316091
9.416717	0.1	0.317162
9.418383	0.1	0.317264
9.420050	0.1	0.316030
9.421717	0.1	0.313935
9.423383	0.1	0.311607
9.425050	0.1	0.308915
9.426717	0.1	0.305530
9.428383	0.1	0.301367
9.430050	0.1	0.296468
9.431717	0.1	0.291043
9.433383	0.1	0.285776
9.435050	0.1	0.282270
9.436717	0.1	0.282251
9.438383	0.1	0.285991
9.440050	0.1	0.292598
9.441717	0.1	0.300626
9.443383	0.1	0.307700
9.445050	0.1	0.311695
9.446717	0.1	0.312477
9.448383	0.1	0.311485
9.450050	0.1	0.310489
9.451717	0.1	0.310582
9.453383	0.1	0.311439
9.455050	0.1	0.311807
9.456717	0.1	0.311523
9.458383	0.1	0.312384
9.460050	0.1	0.315737
9.461717	0.1	0.320058
9.463383	0.1	0.322754
9.465050	0.1	0.323215
9.466717	0.1	0.322303
9.468383	0.1	0.320482
9.470050	0.1	0.318252
9.471717	0.1	0.316687
9.473383	0.1	0.316682
9.475050	0.1	0.318075
9.476717	0.1	0.319583
9.478383	0.1	0.320412
9.480050	0.1	0.321278
9.481717	0.1	0.322508
9.483383	0.1	0.322582
9.485050	0.1	0.319895
9.486717	0.1	0.314899
9.488383	0.1	0.309814
9.490050	0.1	0.306787
9.491717	0.1	0.306051
9.493383	0.1	0.305693
9.495050	0.1	0.303853
9.496717	0.1	0.300817
9.498383	0.1	0.298298
9.500050	0.1	0.297916
9.501717	0.1	0.300626
9.503383	0.1	0.305995
9.505050	0.1	0.311648
9.506717	0.1	0.314508
9.508383	0.1	0.313586
9.510050	0.1	0.311248
9.511717	0.1	0.310680
9.513383	0.1	0.312659
9.515050	0.1	0.315960
9.516717	0.1	0.319513
9.518383	0.1	0.323243
9.520050	0.1	0.327490
9.521717	0.1	0.332091
9.523383	0.1	0.336207
9.525050	0.1	0.339053
9.526717	0.1	0.340319
9.528383	0.1	0.339630
9.530050	0.1	0.336748
9.531717	0.1	0.332585
9.533383	0.1	0.328855
9.535050	0.1	0.326335
9.536717	0.1	0.324291
9.538383	0.1	0.322163
9.540050	0.1	0.320780
9.541717	0.1	0.321055
9.543383	0.1	0.322782
9.545050	0.1	0.325101
9.546717	0.1	0.327528
9.548383	0.1	0.330620
9.550050	0.1	0.335197
9.551717	0.1	0.340459
9.553383	0.1	0.343854
9.555050	0.1	0.343709
9.556717	0.1	0.341157
9.558383	0.1	0.338694
9.560050	0.1	0.337716
9.561717	0.1	0.338410
9.563383	0.1	0.340408
9.565050	0.1	0.342946
9.566717	0.1	0.345409
9.568383	0.1	0.347546
9.570050	0.1	0.349078
9.571717	0.1	0.350061
9.573383	0.1	0.351034
9.575050	0.1	0.352203
9.576717	0.1	0.353805
9.578383	0.1	0.356873
9.580050	0.1	0.362266
9.581717	0.1	0.369521
9.583383	0.1	0.376995
9.585050	0.1	0.382536
9.586717	0.1	0.384585
9.588383	0.1	0.383290
9.590050	0.1	0.380459
9.591717	0.1	0.378136
9.593383	0.1	0.377190
9.595050	0.1	0.377679
9.596717	0.1	0.380003
9.598383	0.1	0.384226
9.600050	0.1	0.388925
9.601717	0.1	0.392180
9.603383	0.1	0.393610
9.605050	0.1	0.394504
9.606717	0.1	0.395831
9.608383	0.1	0.397316
9.610050	0.1	0.398937
9.611717	0.1	0.401302
9.613383	0.1	0.403998
9.615050	0.1	0.405260
9.616717	0.1	0.403840
9.618383	0.1	0.400343
9.620050	0.1	0.396734
9.621717	0.1	0.394783
9.623383	0.1	0.395104
9.625050	0.1	0.397312
9.626717	0.1	0.400525
9.628383	0.1	0.403477
9.630050	0.1	0.404902
9.631717	0.1	0.404501
9.633383	0.1	0.403537
9.635050	0.1	0.403789
9.636717	0.1	0.405856
9.638383	0.1	0.409060
9.640050	0.1	0.412059
9.641717	0.1	0.413228
9.643383	0.1	0.411989
9.645050	0.1	0.409414
9.646717	0.1	0.406299
9.648383	0.1	0.401898
9.650050	0.1	0.395747
9.651717	0.1	0.389456
9.653383	0.1	0.386084
9.655050	0.1	0.388329
9.656717	0.1	0.396678
9.658383	0.1	0.408189
9.660050	0.1	0.418080
9.661717	0.1	0.422848
9.663383	0.1	0.421805
9.665050	0.1	0.416981
9.666717	0.1	0.411849
9.668383	0.1	0.408865
9.670050	0.1	0.408241
9.671717	0.1	0.409186
9.673383	0.1	0.411132
9.675050	0.1	0.413721
9.676717	0.1	0.416734
9.678383	0.1	0.419910
9.680050	0.1	0.422257
9.681717	0.1	0.422774
9.683383	0.1	0.421936
9.685050	0.1	0.421237
9.686717	0.1	0.421717
9.688383	0.1	0.423365
9.690050	0.1	0.425228
9.691717	0.1	0.426336
9.693383	0.1	0.426802
9.695050	0.1	0.427044
9.696717	0.1	0.426350
9.698383	0.1	0.424134
9.700050	0.1	0.421680
9.701717	0.1	0.421102
9.703383	0.1	0.423365
9.705050	0.1	0.427696
9.706717	0.1	0.432348
9.708383	0.1	0.435752
9.710050	0.1	0.436958
9.711717	0.1	0.435272
9.713383	0.1	0.430141
9.715050	0.1	0.422210
9.716717	0.1	0.414052
9.718383	0.1	0.407994
9.720050	0.1	0.404180
9.721717	0.1	0.402485
9.723383	0.1	0.404250
9.725050	0.1	0.409787
9.726717	0.1	0.416376
9.728383	0.1	0.420734
9.730050	0.1	0.421689
9.731717	0.1	0.420366
9.733383	0.1	0.419375
9.735050	0.1	0.420902
9.736717	0.1	0.424995
9.738383	0.1	0.429698
9.740050	0.1	0.432115
9.741717	0.1	0.430108
9.743383	0.1	0.424129
9.745050	0.1	0.417307
9.746717	0.1	0.413242
9.748383	0.1	0.413610
9.750050	0.1	0.417666
9.751717	0.1	0.423458
9.753383	0.1	0.428720
9.755050	0.1	0.431174
9.756717	0.1	0.429461
9.758383	0.1	0.424231
9.760050	0.1	0.417740
9.761717	0.1	0.412585
9.763383	0.1	0.410629
9.765050	0.1	0.411798
9.766717	0.1	0.414182
9.768383	0.1	0.416134
9.770050	0.1	0.417596
9.771717	0.1	0.419263
9.773383	0.1	0.421586
9.775050	0.1	0.424697
9.776717	0.1	0.428273
9.778383	0.1	0.431295
9.780050	0.1	0.432935
9.781717	0.1	0.433251
9.783383	0.1	0.432734
9.785050	0.1	0.431822
9.786717	0.1	0.431142
9.788383	0.1	0.431533
9.790050	0.1	0.433559
9.791717	0.1	0.436697
9.793383	0.1	0.439240
9.795050	0.1	0.439780
9.796717	0.1	0.438956
9.798383	0.1	0.438332
9.800050	0.1	0.437945
9.801717	0.1	0.436301
9.803383	0.1	0.432865
9.805050	0.1	0.429265
9.806717	0.1	0.427417
9.808383	0.1	0.427612
9.810050	0.1	0.429032
9.811717	0.1	0.430825
9.813383	0.1	0.432609
9.815050	0.1	0.434523
9.816717	0.1	0.436585
9.818383	0.1	0.438248
9.820050	0.1	0.438974
9.821717	0.1	0.438634
9.823383	0.1	0.437587
9.825050	0.1	0.437344
9.826717	0.1	0.439854
9.828383	0.1	0.445056
9.830050	0.1	0.450481
9.831717	0.1	0.453382
9.833383	0.1	0.452492
9.835050	0.1	0.448059
9.836717	0.1	0.441000
9.838383	0.1	0.432613
9.840050	0.1	0.424520
9.841717	0.1	0.418425
9.843383	0.1	0.415789
9.845050	0.1	0.417354
9.846717	0.1	0.422313
9.848383	0.1	0.428390
9.850050	0.1	0.433056
9.851717	0.1	0.434569
9.853383	0.1	0.432855
9.855050	0.1	0.429535
9.856717	0.1	0.426099
9.858383	0.1	0.422993
9.860050	0.1	0.421302
9.861717	0.1	0.422900
9.863383	0.1	0.427705
9.865050	0.1	0.433158
9.866717	0.1	0.436571
9.868383	0.1	0.436120
9.870050	0.1	0.431528
9.871717	0.1	0.425279
9.873383	0.1	0.420832
9.875050	0.1	0.419547
9.876717	0.1	0.420609
9.878383	0.1	0.422918
9.880050	0.1	0.426066
9.881717	0.1	0.429782
9.883383	0.1	0.433112
9.885050	0.1	0.434904
9.886717	0.1	0.434830
9.888383	0.1	0.433214
9.890050	0.1	0.430471
9.891717	0.1	0.427119
9.893383	0.1	0.423840
9.895050	0.1	0.421125
9.896717	0.1	0.419477
9.898383	0.1	0.419668
9.900050	0.1	0.421987
9.901717	0.1	0.425447
9.903383	0.1	0.427985
9.905050	0.1	0.427673
9.906717	0.1	0.424013
9.908383	0.1	0.418024
9.910050	0.1	0.411896
9.911717	0.1	0.408436
9.913383	0.1	0.409060
9.915050	0.1	0.412264
9.916717	0.1	0.415421
9.918383	0.1	0.417884
9.920050	0.1	0.421084
9.921717	0.1	0.425996
9.923383	0.1	0.431547
9.925050	0.1	0.435519
9.926717	0.1	0.436669
9.928383	0.1	0.435309
9.930050	0.1	0.431929
9.931717	0.1	0.427132
9.933383	0.1	0.422760
9.935050	0.1	0.420972
9.936717	0.1	0.421689
9.938383	0.1	0.422471
9.940050	0.1	0.421233
9.941717	0.1	0.418318
9.943383	0.1	0.415808
9.945050	0.1	0.415472
9.946717	0.1	0.417572
9.948383	0.1	0.420790
9.950050	0.1	0.423007
9.951717	0.1	0.422667
9.953383	0.1	0.419850
9.955050	0.1	0.415919
9.956717	0.1	0.412436
9.958383	0.1	0.410369
9.960050	0.1	0.409894
9.961717	0.1	0.410504
9.963383	0.1	0.411081
9.965050	0.1	0.410327
9.966717	0.1	0.407728
9.968383	0.1	0.404012
9.970050	0.1	0.400287
9.971717	0.1	0.397316
9.973383	0.1	0.395817
9.975050	0.1	0.395919
9.976717	0.1	0.396427
9.978383	0.1	0.395682
9.980050	0.1	0.392543
9.981717	0.1	0.386923
9.983383	0.1	0.380753
9.985050	0.1	0.376999
9.986717	0.1	0.376566
9.988383	0.1	0.377782
9.990050	0.1	0.378801
9.991717	0.1	0.379174
9.993383	0.1	0.379425
9.995050	0.1	0.380338
9.996717	0.1	0.382545
9.998383	0.1	0.386024
10.000050	0.1	0.389772
10.001717	0.1	0.392781
10.003383	0.1	0.394862
10.005050	0.1	0.395486
10.006717	0.1	0.393405
10.008383	0.1	0.388380
10.010050	0.1	0.382029
10.011717	0.1	0.376739
10.013383	0.1	0.374527
10.015050	0.1	0.376380
10.016717	0.1	0.381591
10.018383	0.1	0.387235
10.020050	0.1	0.389689
10.021717	0.1	0.387770
10.023383	0.1	0.383146
10.025050	0.1	0.377581
10.026717	0.1	0.372017
10.028383	0.1	0.367947
10.030050	0.1	0.367183
10.031717	0.1	0.370187
10.033383	0.1	0.375491
10.035050	0.1	0.380720
10.036717	0.1	0.384133
10.038383	0.1	0.385493
10.040050	0.1	0.385744
10.041717	0.1	0.385754
10.043383	0.1	0.385521
10.045050	0.1	0.384701
10.046717	0.1	0.383384
10.048383	0.1	0.381945
10.050050	0.1	0.380399
10.051717	0.1	0.377954
10.053383	0.1	0.373856
10.055050	0.1	0.368929
10.056717	0.1	0.365041
10.058383	0.1	0.363383
10.060050	0.1	0.364543
10.061717	0.1	0.368771
10.063383	0.1	0.374843
10.065050	0.1	0.380334
10.066717	0.1	0.383612
10.068383	0.1	0.384152
10.070050	0.1	0.381954
10.071717	0.1	0.378136
10.073383	0.1	0.374741
10.075050	0.1	0.373139
10.076717	0.1	0.373712
10.078383	0.1	0.376753
10.080050	0.1	0.381921
10.081717	0.1	0.387128
10.083383	0.1	0.389349
10.085050	0.1	0.387207
10.086717	0.1	0.382154
10.088383	0.1	0.376832
10.090050	0.1	0.373567
10.091717	0.1	0.373768
10.093383	0.1	0.377111
10.095050	0.1	0.381460
10.096717	0.1	0.384036
10.098383	0.1	0.383002
10.100050	0.1	0.378801
10.101717	0.1	0.374201
10.103383	0.1	0.372329
10.105050	0.1	0.374406
10.106717	0.1	0.379602
10.108383	0.1	0.386238
10.110050	0.1	0.392408
10.111717	0.1	0.396343
10.113383	0.1	0.396501
10.115050	0.1	0.391807
10.116717	0.1	0.383281
10.118383	0.1	0.374448
10.120050	0.1	0.368385
10.121717	0.1	0.365619
10.123383	0.1	0.365507
10.125050	0.1	0.367588
10.126717	0.1	0.371006
10.128383	0.1	0.374150
10.130050	0.1	0.375747
10.131717	0.1	0.375663
10.133383	0.1	0.374787
10.135050	0.1	0.374475
10.136717	0.1	0.375658
10.138383	0.1	0.378247
10.140050	0.1	0.381251
10.141717	0.1	0.383593
10.143383	0.1	0.385111
10.145050	0.1	0.386671
10.146717	0.1	0.388524
10.148383	0.1	0.389144
10.150050	0.1	0.386676
10.151717	0.1	0.381125
10.153383	0.1	0.374471
10.155050	0.1	0.369218
10.156717	0.1	0.367025
10.158383	0.1	0.367975
10.160050	0.1	0.370862
10.161717	0.1	0.374215
10.163383	0.1	0.377628
10.165050	0.1	0.382108
10.166717	0.1	0.388757
10.168383	0.1	0.397014
10.170050	0.1	0.404306
10.171717	0.1	0.407607
10.173383	0.1	0.405489
10.175050	0.1	0.399170
10.176717	0.1	0.391179
10.178383	0.1	0.383463
10.180050	0.1	0.377516
10.181717	0.1	0.374764
10.183383	0.1	0.375267
10.185050	0.1	0.377679
10.186717	0.1	0.380594
10.188383	0.1	0.382657
10.190050	0.1	0.382480
10.191717	0.1	0.379882
10.193383	0.1	0.376529
10.195050	0.1	0.374969
10.196717	0.1	0.376622
10.198383	0.1	0.380543
10.200050	0.1	0.383882
10.201717	0.1	0.384031
10.203383	0.1	0.381563
10.205050	0.1	0.379998
10.206717	0.1	0.381740
10.208383	0.1	0.385698
10.210050	0.1	0.389358
10.211717	0.1	0.390937
10.213383	0.1	0.389284
10.215050	0.1	0.384497
10.216717	0.1	0.378927
10.218383	0.1	0.375602
10.220050	0.1	0.375151
10.221717	0.1	0.375640
10.223383	0.1	0.375588
10.225050	0.1	0.375230
10.226717	0.1	0.374955
10.228383	0.1	0.374541
10.230050	0.1	0.373544
10.231717	0.1	0.371537
10.233383	0.1	0.368739
10.235050	0.1	0.366666
10.236717	0.1	0.367039
10.238383	0.1	0.369973
10.240050	0.1	0.374322
10.241717	0.1	0.378857
10.243383	0.1	0.382406
10.245050	0.1	0.384073
10.246717	0.1	0.384073
10.248383	0.1	0.383155
10.250050	0.1	0.381265
10.251717	0.1	0.378019
10.253383	0.1	0.374322
10.255050	0.1	0.372026
10.256717	0.1	0.372161
10.258383	0.1	0.374313
10.260050	0.1	0.377563
10.261717	0.1	0.380981
10.263383	0.1	0.383956
10.265050	0.1	0.386564
10.266717	0.1	0.388962
10.268383	0.1	0.391058
10.270050	0.1	0.393521
10.271717	0.1	0.397433
10.273383	0.1	0.402289
10.275050	0.1	0.405721
10.276717	0.1	0.405521
10.278383	0.1	0.401321
10.280050	0.1	0.394611
10.281717	0.1	0.388315
10.283383	0.1	0.385623
10.285050	0.1	0.387751
10.286717	0.1	0.393745
10.288383	0.1	0.401819
10.290050	0.1	0.409582
10.291717	0.1	0.414797
10.293383	0.1	0.416772
10.295050	0.1	0.416115
10.296717	0.1	0.413819
10.298383	0.1	0.410872
10.300050	0.1	0.408241
10.301717	0.1	0.407086
10.303383	0.1	0.408324
10.305050	0.1	0.411733
10.306717	0.1	0.416436
10.308383	0.1	0.422085
10.310050	0.1	0.428497
10.311717	0.1	0.434788
10.313383	0.1	0.440171
10.315050	0.1	0.444530
10.316717	0.1	0.447887
10.318383	0.1	0.449992
10.320050	0.1	0.450430
10.321717	0.1	0.449461
10.323383	0.1	0.449000
10.325050	0.1	0.451240
10.326717	0.1	0.455645
10.328383	0.1	0.459752
10.330050	0.1	0.462607
10.331717	0.1	0.465158
10.333383	0.1	0.468413
10.335050	0.1	0.472674
10.336717	0.1	0.477838
10.338383	0.1	0.483976
10.340050	0.1	0.491142
10.341717	0.1	0.498667
10.343383	0.1	0.505368
10.345050	0.1	0.510598
10.346717	0.1	0.514491
10.348383	0.1	0.517652
10.350050	0.1	0.521457
10.351717	0.1	0.527776
10.353383	0.1	0.536977
10.355050	0.1	0.546481
10.356717	0.1	0.552852
10.358383	0.1	0.555115
10.360050	0.1	0.555217
10.361717	0.1	0.555837
10.363383	0.1	0.558621
10.365050	0.1	0.564470
10.366717	0.1	0.573862
10.368383	0.1	0.585909
10.370050	0.1	0.598691
10.371717	0.1	0.611185
10.373383	0.1	0.623646
10.375050	0.1	0.636908
10.376717	0.1	0.652242
10.378383	0.1	0.669984
10.380050	0.1	0.688345
10.381717	0.1	0.704527
10.383383	0.1	0.716737
10.385050	0.1	0.725305
10.386717	0.1	0.731982
10.388383	0.1	0.738269
10.390050	0.1	0.745310
10.391717	0.1	0.754758
10.393383	0.1	0.767810
10.395050	0.1	0.783480
10.396717	0.1	0.798958
10.398383	0.1	0.812025
10.400050	0.1	0.822796
10.401717	0.1	0.833082
10.403383	0.1	0.844598
10.405050	0.1	0.857697
10.406717	0.1	0.871215
10.408383	0.1	0.883695
10.410050	0.1	0.894531
10.411717	0.1	0.903956
10.413383	0.1	0.913022
10.415050	0.1	0.923844
10.416717	0.1	0.938312
10.418383	0.1	0.955868
10.420050	0.1	0.973591
10.421717	0.1	0.989242
10.423383	0.1	1.003374
10.425050	0.1	1.018122
10.426717	0.1	1.034471
10.428383	0.1	1.050825
10.430050	0.1	1.064623
10.431717	0.1	1.074807
10.433383	0.1	1.082001
10.435050	0.1	1.087789
10.436717	0.1	1.094197
10.438383	0.1	1.102579
10.440050	0.1	1.113052
10.441717	0.1	1.125000
10.443383	0.1	1.137163
10.445050	0.1	1.147492
10.446717	0.1	1.154374
10.448383	0.1	1.157750
10.450050	0.1	1.159138
10.451717	0.1	1.161308
10.453383	0.1	1.166044
10.455050	0.1	1.172181
10.456717	0.1	1.177671
10.458383	0.1	1.182314
10.460050	0.1	1.186705
10.461717	0.1	1.190389
10.463383	0.1	1.192796
10.465050	0.1	1.194659
10.466717	0.1	1.197280
10.468383	0.1	1.200787
10.470050	0.1	1.203809
10.471717	0.1	1.205308
10.473383	0.1	1.205569
10.475050	0.1	1.205043
10.476717	0.1	1.203576
10.478383	0.1	1.201658
10.480050	0.1	1.200940
10.481717	0.1	1.202519
10.483383	0.1	1.205616
10.485050	0.1	1.208694
10.486717	0.1	1.210747
10.488383	0.1	1.211138
10.490050	0.1	1.209695
10.491717	0.1	1.207367
10.493383	0.1	1.205113
10.495050	0.1	1.202719
10.496717	0.1	1.199599
10.498383	0.1	1.195907
10.500050	0.1	1.192829
10.501717	0.1	1.191720
10.503383	0.1	1.192396
10.505050	0.1	1.192982
10.506717	0.1	1.191753
10.508383	0.1	1.188819
10.510050	0.1	1.186077
10.511717	0.1	1.185541
10.513383	0.1	1.187772
10.515050	0.1	1.192051
10.516717	0.1	1.197229
10.518383	0.1	1.201639
10.520050	0.1	1.203069
10.521717	0.1	1.200233
10.523383	0.1	1.194621
10.525050	0.1	1.189932
10.526717	0.1	1.188498
10.528383	0.1	1.188968
10.530050	0.1	1.188717
10.531717	0.1	1.187152
10.533383	0.1	1.185872
10.535050	0.1	1.186696
10.536717	0.1	1.190025
10.538383	0.1	1.194486
10.540050	0.1	1.197704
10.541717	0.1	1.198114
10.543383	0.1	1.196386
10.545050	0.1	1.194393
10.546717	0.1	1.192824
10.548383	0.1	1.191343
10.550050	0.1	1.190114
10.551717	0.1	1.189597
10.553383	0.1	1.189834
10.555050	0.1	1.190365
10.556717	0.1	1.190631
10.558383	0.1	1.190836
10.560050	0.1	1.191935
10.561717	0.1	1.194212
10.563383	0.1	1.196330
10.565050	0.1	1.196475
10.566717	0.1	1.194295
10.568383	0.1	1.190924
10.570050	0.1	1.187902
10.571717	0.1	1.186696
10.573383	0.1	1.187860
10.575050	0.1	1.190533
10.576717	0.1	1.193718
10.578383	0.1	1.197369
10.580050	0.1	1.201849
10.581717	0.1	1.206850
10.583383	0.1	1.210836
10.585050	0.1	1.212182
10.586717	0.1	1.211027
10.588383	0.1	1.208978
10.590050	0.1	1.207422
10.591717	0.1	1.206547
10.593383	0.1	1.205774
10.595050	0.1	1.204871
10.596717	0.1	1.204442
10.598383	0.1	1.204954
10.600050	0.1	1.205537
10.601717	0.1	1.204922
10.603383	0.1	1.203427
10.605050	0.1	1.202500
10.606717	0.1	1.202691
10.608383	0.1	1.203339
10.610050	0.1	1.203902
10.611717	0.1	1.204568
10.613383	0.1	1.205439
10.615050	0.1	1.205960
10.616717	0.1	1.205439
10.618383	0.1	1.203166
10.620050	0.1	1.198649
10.621717	0.1	1.192708
10.623383	0.1	1.186654
10.625050	0.1	1.180498
10.626717	0.1	1.173746
10.628383	0.1	1.166952
10.630050	0.1	1.161420
10.631717	0.1	1.158067
10.633383	0.1	1.156656
10.635050	0.1	1.156623
10.636717	0.1	1.158081
10.638383	0.1	1.161047
10.640050	0.1	1.164735
10.641717	0.1	1.168274
10.643383	0.1	1.171441
10.645050	0.1	1.174025
10.646717	0.1	1.174677
10.648383	0.1	1.171487
10.650050	0.1	1.164172
10.651717	0.1	1.154612
10.653383	0.1	1.144949
10.655050	0.1	1.136521
10.656717	0.1	1.130141
10.658383	0.1	1.125927
10.660050	0.1	1.123333
10.661717	0.1	1.121517
10.663383	0.1	1.119329
10.665050	0.1	1.116027
10.666717	0.1	1.111813
10.668383	0.1	1.106956
10.670050	0.1	1.101005
10.671717	0.1	1.093172
10.673383	0.1	1.083720
10.675050	0.1	1.074257
10.676717	0.1	1.066150
10.678383	0.1	1.059505
10.680050	0.1	1.053666
10.681717	0.1	1.047482
10.683383	0.1	1.039542
10.685050	0.1	1.029507
10.686717	0.1	1.018196
10.688383	0.1	1.006350
10.690050	0.1	0.994336
10.691717	0.1	0.982527
10.693383	0.1	0.971374
10.695050	0.1	0.961134
10.696717	0.1	0.951113
10.698383	0.1	0.940296
10.700050	0.1	0.929162
10.701717	0.1	0.919267
10.703383	0.1	0.910880
10.705050	0.1	0.903271
10.706717	0.1	0.896594
10.708383	0.1	0.891057
10.710050	0.1	0.885958
10.711717	0.1	0.880393
10.713383	0.1	0.873138
10.715050	0.1	0.862875
10.716717	0.1	0.849506
10.718383	0.1	0.834456
10.720050	0.1	0.819592
10.721717	0.1	0.805561
10.723383	0.1	0.791592
10.725050	0.1	0.777841
10.726717	0.1	0.765780
10.728383	0.1	0.755633
10.730050	0.1	0.745952
10.731717	0.1	0.736089
10.733383	0.1	0.726809
10.735050	0.1	0.718455
10.736717	0.1	0.710408
10.738383	0.1	0.702655
10.740050	0.1	0.696229
10.741717	0.1	0.691293
10.743383	0.1	0.686310
10.745050	0.1	0.679740
10.746717	0.1	0.671088
10.748383	0.1	0.660191
10.750050	0.1	0.646999
10.751717	0.1	0.632568
10.753383	0.1	0.619059
10.755050	0.1	0.607916
10.756717	0.1	0.598924
10.758383	0.1	0.591478
10.760050	0.1	0.585243
10.761717	0.1	0.579618
10.763383	0.1	0.573909
10.765050	0.1	0.567888
10.766717	0.1	0.561788
10.768383	0.1	0.555925
10.770050	0.1	0.550859
10.771717	0.1	0.547608
10.773383	0.1	0.546090
10.775050	0.1	0.544144
10.776717	0.1	0.539608
10.778383	0.1	0.532325
10.780050	0.1	0.523673
10.781717	0.1	0.515250
10.783383	0.1	0.508176
10.785050	0.1	0.502798
10.786717	0.1	0.498947
10.788383	0.1	0.496465
10.790050	0.1	0.495072
10.791717	0.1	0.494486
10.793383	0.1	0.495207
10.795050	0.1	0.497866
10.796717	0.1	0.501410
10.798383	0.1	0.503194
10.800050	0.1	0.501839
10.801717	0.1	0.499012
10.803383	0.1	0.497084
10.805050	0.1	0.495971
10.806717	0.1	0.493359
10.808383	0.1	0.487510
10.810050	0.1	0.479287
10.811717	0.1	0.471431
10.813383	0.1	0.465810
10.815050	0.1	0.462416
10.816717	0.1	0.461331
10.818383	0.1	0.463328
10.820050	0.1	0.468120
10.821717	0.1	0.473778
10.823383	0.1	0.477685
10.825050	0.1	0.478015
10.826717	0.1	0.475291
10.828383	0.1	0.471724
10.830050	0.1	0.468432
10.831717	0.1	0.464781
10.833383	0.1	0.460157
10.835050	0.1	0.455384
10.836717	0.1	0.452730
10.838383	0.1	0.454206
10.840050	0.1	0.459584
10.841717	0.1	0.466164
10.843383	0.1	0.470132
10.845050	0.1	0.468674
10.846717	0.1	0.462346
10.848383	0.1	0.455156
10.850050	0.1	0.451333
10.851717	0.1	0.452148
10.853383	0.1	0.455496
10.855050	0.1	0.457903
10.856717	0.1	0.457419
10.858383	0.1	0.454714
10.860050	0.1	0.451677
10.861717	0.1	0.450127
10.863383	0.1	0.451305
10.865050	0.1	0.454946
10.866717	0.1	0.458797
10.868383	0.1	0.460460
10.870050	0.1	0.459771
10.871717	0.1	0.458616
10.873383	0.1	0.458853
10.875050	0.1	0.460898
10.876717	0.1	0.463468
10.878383	0.1	0.464628
10.880050	0.1	0.463682
10.881717	0.1	0.461945
10.883383	0.1	0.461191
10.885050	0.1	0.461908
10.886717	0.1	0.463719
10.888383	0.1	0.465801
10.890050	0.1	0.466672
10.891717	0.1	0.465442
10.893383	0.1	0.462728
10.895050	0.1	0.459845
10.896717	0.1	0.458136
10.898383	0.1	0.458886
10.900050	0.1	0.462108
10.901717	0.1	0.465680
10.903383	0.1	0.467463
10.905050	0.1	0.467445
10.906717	0.1	0.466658
10.908383	0.1	0.465135
10.910050	0.1	0.461908
10.911717	0.1	0.456907
10.913383	0.1	0.451845
10.915050	0.1	0.448516
10.916717	0.1	0.446909
10.918383	0.1	0.446094
10.920050	0.1	0.446443
10.921717	0.1	0.448837
10.923383	0.1	0.451971
10.925050	0.1	0.453107
10.926717	0.1	0.451147
10.928383	0.1	0.447202
10.930050	0.1	0.443519
10.931717	0.1	0.442443
10.933383	0.1	0.444953
10.935050	0.1	0.450206
10.936717	0.1	0.456544
10.938383	0.1	0.462160
10.940050	0.1	0.465973
10.941717	0.1	0.468018
10.943383	0.1	0.468115
10.945050	0.1	0.466132
10.946717	0.1	0.463598
10.948383	0.1	0.462532
10.950050	0.1	0.463030
10.951717	0.1	0.463296
10.953383	0.1	0.461196
10.955050	0.1	0.455589
10.956717	0.1	0.447039
10.958383	0.1	0.437628
10.960050	0.1	0.429698
10.961717	0.1	0.424874
10.963383	0.1	0.423924
10.965050	0.1	0.426471
10.966717	0.1	0.431077
10.968383	0.1	0.436599
10.970050	0.1	0.442807
10.971717	0.1	0.449708
10.973383	0.1	0.456702
10.975050	0.1	0.462686
10.976717	0.1	0.466830
10.978383	0.1	0.468832
10.980050	0.1	0.468609
10.981717	0.1	0.466406
10.983383	0.1	0.462988
10.985050	0.1	0.459258
10.986717	0.1	0.455864
10.988383	0.1	0.453107
10.990050	0.1	0.450541
10.991717	0.1	0.446802
10.993383	0.1	0.441358
10.995050	0.1	0.436222
10.996717	0.1	0.433959
10.998383	0.1	0.434266
11.000050	0.1	0.434625
11.001717	0.1	0.433540
11.003383	0.1	0.431454
11.005050	0.1	0.429521
11.006717	0.1	0.428576
11.008383	0.1	0.428637
11.010050	0.1	0.428851
11.011717	0.1	0.428217
11.013383	0.1	0.426578
11.015050	0.1	0.424800
11.016717	0.1	0.424567
11.018383	0.1	0.427123
11.020050	0.1	0.431333
11.021717	0.1	0.434099
11.023383	0.1	0.433316
11.025050	0.1	0.429326
11.026717	0.1	0.423351
11.028383	0.1	0.416404
11.030050	0.1	0.410387
11.031717	0.1	0.407994
11.033383	0.1	0.410415
11.035050	0.1	0.416590
11.036717	0.1	0.424664
11.038383	0.1	0.432529
11.040050	0.1	0.438029
11.041717	0.1	0.439938
11.043383	0.1	0.438131
11.045050	0.1	0.433787
11.046717	0.1	0.429545
11.048383	0.1	0.427677
11.050050	0.1	0.428343
11.051717	0.1	0.430136
11.053383	0.1	0.431975
11.055050	0.1	0.433968
11.056717	0.1	0.435961
11.058383	0.1	0.436348
11.060050	0.1	0.433456
11.061717	0.1	0.427440
11.063383	0.1	0.420604
11.065050	0.1	0.415412
11.066717	0.1	0.412622
11.068383	0.1	0.412040
11.070050	0.1	0.413307
11.071717	0.1	0.415272
11.073383	0.1	0.416380
11.075050	0.1	0.416115
11.076717	0.1	0.415393
11.078383	0.1	0.415584
11.080050	0.1	0.417335
11.081717	0.1	0.420297
11.083383	0.1	0.423705
11.085050	0.1	0.426704
11.086717	0.1	0.428469
11.088383	0.1	0.428692
11.090050	0.1	0.427831
11.091717	0.1	0.426881
11.093383	0.1	0.426881
11.095050	0.1	0.427887
11.096717	0.1	0.428846
11.098383	0.1	0.428730
11.100050	0.1	0.427160
11.101717	0.1	0.424045
11.103383	0.1	0.419286
11.105050	0.1	0.413330
11.106717	0.1	0.407943
11.108383	0.1	0.405344
11.110050	0.1	0.406215
11.111717	0.1	0.409149
11.113383	0.1	0.412101
11.115050	0.1	0.414164
11.116717	0.1	0.416297
11.118383	0.1	0.419905
11.120050	0.1	0.424697
11.121717	0.1	0.429056
11.123383	0.1	0.431873
11.125050	0.1	0.433750
11.126717	0.1	0.436781
11.128383	0.1	0.442262
11.130050	0.1	0.448651
11.131717	0.1	0.452511
11.133383	0.1	0.451482
11.135050	0.1	0.445889
11.136717	0.1	0.437717
11.138383	0.1	0.429824
11.140050	0.1	0.424911
11.141717	0.1	0.423286
11.143383	0.1	0.423249
11.145050	0.1	0.423715
11.146717	0.1	0.424571
11.148383	0.1	0.425349
11.150050	0.1	0.424953
11.151717	0.1	0.423095
11.153383	0.1	0.420981
11.155050	0.1	0.419682
11.156717	0.1	0.419188
11.158383	0.1	0.419524
11.160050	0.1	0.421051
11.161717	0.1	0.423710
11.163383	0.1	0.426690
11.165050	0.1	0.428543
11.166717	0.1	0.428581
11.168383	0.1	0.428292
11.170050	0.1	0.430145
11.171717	0.1	0.435235
11.173383	0.1	0.442765
11.175050	0.1	0.450816
11.176717	0.1	0.457009
11.178383	0.1	0.459487
11.180050	0.1	0.458313
11.181717	0.1	0.455319
11.183383	0.1	0.452911
11.185050	0.1	0.453112
11.186717	0.1	0.456455
11.188383	0.1	0.461428
11.190050	0.1	0.466011
11.191717	0.1	0.469582
11.193383	0.1	0.472283
11.195050	0.1	0.473354
11.196717	0.1	0.471603
11.198383	0.1	0.467054
11.200050	0.1	0.461433
11.201717	0.1	0.457102
11.203383	0.1	0.454783
11.205050	0.1	0.452749
11.206717	0.1	0.449312
11.208383	0.1	0.445000
11.210050	0.1	0.441913
11.211717	0.1	0.442094
11.213383	0.1	0.446085
11.215050	0.1	0.452013
11.216717	0.1	0.456753
11.218383	0.1	0.458104
11.220050	0.1	0.455622
11.221717	0.1	0.450471
11.223383	0.1	0.444711
11.225050	0.1	0.440176
11.226717	0.1	0.437992
11.228383	0.1	0.438485
11.230050	0.1	0.440911
11.231717	0.1	0.443244
11.233383	0.1	0.442867
11.235050	0.1	0.438821
11.236717	0.1	0.432883
11.238383	0.1	0.428087
11.240050	0.1	0.427105
11.241717	0.1	0.430988
11.243383	0.1	0.438169
11.245050	0.1	0.445708
11.246717	0.1	0.451780
11.248383	0.1	0.455766
11.250050	0.1	0.456772
11.251717	0.1	0.454234
11.253383	0.1	0.449233
11.255050	0.1	0.443398
11.256717	0.1	0.437675
11.258383	0.1	0.432883
11.260050	0.1	0.430215
11.261717	0.1	0.430988
11.263383	0.1	0.435989
11.265050	0.1	0.444315
11.266717	0.1	0.453307
11.268383	0.1	0.460092
11.270050	0.1	0.463212
11.271717	0.1	0.462686
11.273383	0.1	0.459114
11.275050	0.1	0.453512
11.276717	0.1	0.447999
11.278383	0.1	0.445046
11.280050	0.1	0.445070
11.281717	0.1	0.445996
11.283383	0.1	0.445996
11.285050	0.1	0.445214
11.286717	0.1	0.444744
11.288383	0.1	0.445326
11.290050	0.1	0.446662
11.291717	0.1	0.446830
11.293383	0.1	0.443663
11.295050	0.1	0.437410
11.296717	0.1	0.430662
11.298383	0.1	0.425470
11.300050	0.1	0.422243
11.301717	0.1	0.421181
11.303383	0.1	0.422662
11.305050	0.1	0.426383
11.306717	0.1	0.430993
11.308383	0.1	0.434858
11.310050	0.1	0.437424
11.311717	0.1	0.439128
11.313383	0.1	0.440474
11.315050	0.1	0.441885
11.316717	0.1	0.443482
11.318383	0.1	0.444707
11.320050	0.1	0.444422
11.321717	0.1	0.441619
11.323383	0.1	0.436697
11.325050	0.1	0.431952
11.326717	0.1	0.430029
11.328383	0.1	0.431915
11.330050	0.1	0.436413
11.331717	0.1	0.440702
11.333383	0.1	0.441968
11.335050	0.1	0.439561
11.336717	0.1	0.434737
11.338383	0.1	0.428734
11.340050	0.1	0.422895
11.341717	0.1	0.419663
11.343383	0.1	0.421163
11.345050	0.1	0.426825
11.346717	0.1	0.433996
11.348383	0.1	0.440194
11.350050	0.1	0.443985
11.351717	0.1	0.444897
11.353383	0.1	0.443477
11.355050	0.1	0.441358
11.356717	0.1	0.440488
11.358383	0.1	0.441256
11.360050	0.1	0.441992
11.361717	0.1	0.441121
11.363383	0.1	0.438909
11.365050	0.1	0.436949
11.366717	0.1	0.436818
11.368383	0.1	0.439035
11.370050	0.1	0.442448
11.371717	0.1	0.445126
11.373383	0.1	0.446029
11.375050	0.1	0.445652
11.376717	0.1	0.444981
11.378383	0.1	0.444441
11.380050	0.1	0.444041
11.381717	0.1	0.443645
11.383383	0.1	0.442942
11.385050	0.1	0.441726
11.386717	0.1	0.440492
11.388383	0.1	0.440585
11.390050	0.1	0.443226
11.391717	0.1	0.448423
11.393383	0.1	0.454751
11.395050	0.1	0.459547
11.396717	0.1	0.460199
11.398383	0.1	0.456055
11.400050	0.1	0.449079
11.401717	0.1	0.442564
11.403383	0.1	0.439272
11.405050	0.1	0.440124
11.406717	0.1	0.444148
11.408383	0.1	0.449289
11.410050	0.1	0.453037
11.411717	0.1	0.453563
11.413383	0.1	0.451268
11.415050	0.1	0.448404
11.416717	0.1	0.446877
11.418383	0.1	0.446686
11.420050	0.1	0.446602
11.421717	0.1	0.445833
11.423383	0.1	0.444571
11.425050	0.1	0.443403
11.426717	0.1	0.442429
11.428383	0.1	0.441424
11.430050	0.1	0.441330
11.431717	0.1	0.444106
11.433383	0.1	0.450313
11.435050	0.1	0.458034
11.436717	0.1	0.464334
11.438383	0.1	0.467012
11.440050	0.1	0.465792
11.441717	0.1	0.462513
11.443383	0.1	0.459678
11.445050	0.1	0.458471
11.446717	0.1	0.458607
11.448383	0.1	0.459389
11.450050	0.1	0.459924
11.451717	0.1	0.458811
11.453383	0.1	0.455081
11.455050	0.1	0.449466
11.456717	0.1	0.443868
11.458383	0.1	0.439812
11.460050	0.1	0.437521
11.461717	0.1	0.436697
11.463383	0.1	0.437787
11.465050	0.1	0.440991
11.466717	0.1	0.444683
11.468383	0.1	0.446313
11.470050	0.1	0.444683
11.471717	0.1	0.440711
11.473383	0.1	0.436418
11.475050	0.1	0.433549
11.476717	0.1	0.432641
11.478383	0.1	0.433093
11.480050	0.1	0.434159
11.481717	0.1	0.435137
11.483383	0.1	0.435174
11.485050	0.1	0.434075
11.486717	0.1	0.432571
11.488383	0.1	0.431044
11.490050	0.1	0.428669
11.491717	0.1	0.424753
11.493383	0.1	0.419864
11.495050	0.1	0.414681
11.496717	0.1	0.408753
11.498383	0.1	0.401479
11.500050	0.1	0.393838
11.501717	0.1	0.388669
11.503383	0.1	0.389074
11.505050	0.1	0.396217
11.506717	0.1	0.407905
11.508383	0.1	0.419505
11.510050	0.1	0.427226
11.511717	0.1	0.430364
11.513383	0.1	0.430658
11.515050	0.1	0.430122
11.516717	0.1	0.428874
11.518383	0.1	0.425139
11.520050	0.1	0.418411
11.521717	0.1	0.411225
11.523383	0.1	0.406583
11.525050	0.1	0.405097
11.526717	0.1	0.405638
11.528383	0.1	0.407021
11.530050	0.1	0.408310
11.531717	0.1	0.408622
11.533383	0.1	0.407468
11.535050	0.1	0.405870
11.536717	0.1	0.405922
11.538383	0.1	0.407724
11.540050	0.1	0.408762
11.541717	0.1	0.407551
11.543383	0.1	0.405689
11.545050	0.1	0.405791
11.546717	0.1	0.408702
11.548383	0.1	0.413163
11.550050	0.1	0.417368
11.551717	0.1	0.419975
11.553383	0.1	0.420148
11.555050	0.1	0.417670
11.556717	0.1	0.413959
11.558383	0.1	0.411719
11.560050	0.1	0.412231
11.561717	0.1	0.414276
11.563383	0.1	0.416343
11.565050	0.1	0.417931
11.566717	0.1	0.419412
11.568383	0.1	0.421559
11.570050	0.1	0.424129
11.571717	0.1	0.425484
11.573383	0.1	0.424236
11.575050	0.1	0.420636
11.576717	0.1	0.416799
11.578383	0.1	0.415118
11.580050	0.1	0.415710
11.581717	0.1	0.415985
11.583383	0.1	0.413153
11.585050	0.1	0.406951
11.586717	0.1	0.400390
11.588383	0.1	0.397391
11.590050	0.1	0.399491
11.591717	0.1	0.405065
11.593383	0.1	0.410820
11.595050	0.1	0.414057
11.596717	0.1	0.414141
11.598383	0.1	0.411705
11.600050	0.1	0.407491
11.601717	0.1	0.402532
11.603383	0.1	0.398271
11.605050	0.1	0.395970
11.606717	0.1	0.395961
11.608383	0.1	0.397433
11.610050	0.1	0.399225
11.611717	0.1	0.400958
11.613383	0.1	0.402997
11.615050	0.1	0.404837
11.616717	0.1	0.404990
11.618383	0.1	0.403472
11.620050	0.1	0.402569
11.621717	0.1	0.404399
11.623383	0.1	0.408897
11.625050	0.1	0.414378
11.626717	0.1	0.419030
11.628383	0.1	0.422010
11.630050	0.1	0.423840
11.631717	0.1	0.425340
11.633383	0.1	0.426122
11.635050	0.1	0.425149
11.636717	0.1	0.422648
11.638383	0.1	0.420474
11.640050	0.1	0.420013
11.641717	0.1	0.420348
11.643383	0.1	0.419840
11.645050	0.1	0.418443
11.646717	0.1	0.417358
11.648383	0.1	0.417945
11.650050	0.1	0.420976
11.651717	0.1	0.425112
11.653383	0.1	0.427263
11.655050	0.1	0.425596
11.656717	0.1	0.420758
11.658383	0.1	0.415077
11.660050	0.1	0.411589
11.661717	0.1	0.412068
11.663383	0.1	0.415803
11.665050	0.1	0.421237
11.666717	0.1	0.427035
11.668383	0.1	0.431691
11.670050	0.1	0.433922
11.671717	0.1	0.433293
11.673383	0.1	0.429940
11.675050	0.1	0.424897
11.676717	0.1	0.420096
11.678383	0.1	0.416841
11.680050	0.1	0.415323
11.681717	0.1	0.415863
11.683383	0.1	0.418900
11.685050	0.1	0.423742
11.686717	0.1	0.428529
11.688383	0.1	0.431784
11.690050	0.1	0.433624
11.691717	0.1	0.435333
11.693383	0.1	0.437913
11.695050	0.1	0.441023
11.696717	0.1	0.443421
11.698383	0.1	0.444036
11.700050	0.1	0.442220
11.701717	0.1	0.437773
11.703383	0.1	0.431603
11.705050	0.1	0.425265
11.706717	0.1	0.419449
11.708383	0.1	0.413791
11.710050	0.1	0.408217
11.711717	0.1	0.403910
11.713383	0.1	0.402690
11.715050	0.1	0.404962
11.716717	0.1	0.408790
11.718383	0.1	0.412078
11.720050	0.1	0.414881
11.721717	0.1	0.417968
11.723383	0.1	0.420874
11.725050	0.1	0.422802
11.726717	0.1	0.424073
11.728383	0.1	0.425847
11.730050	0.1	0.429256
11.731717	0.1	0.434415
11.733383	0.1	0.439580
11.735050	0.1	0.441661
11.736717	0.1	0.438276
11.738383	0.1	0.429670
11.740050	0.1	0.418415
11.741717	0.1	0.407062
11.743383	0.1	0.396813
11.745050	0.1	0.388357
11.746717	0.1	0.382522
11.748383	0.1	0.379886
11.750050	0.1	0.380520
11.751717	0.1	0.384157
11.753383	0.1	0.390150
11.755050	0.1	0.396832
11.756717	0.1	0.401726
11.758383	0.1	0.403356
11.760050	0.1	0.402182
11.761717	0.1	0.400287
11.763383	0.1	0.400292
11.765050	0.1	0.403468
11.766717	0.1	0.409037
11.768383	0.1	0.415239
11.770050	0.1	0.420311
11.771717	0.1	0.423137
11.773383	0.1	0.423458
11.775050	0.1	0.421349
11.776717	0.1	0.417167
11.778383	0.1	0.412269
11.780050	0.1	0.408692
11.781717	0.1	0.407482
11.783383	0.1	0.407808
11.785050	0.1	0.408371
11.786717	0.1	0.408930
11.788383	0.1	0.409321
11.790050	0.1	0.408003
11.791717	0.1	0.403384
11.793383	0.1	0.396152
11.795050	0.1	0.389521
11.796717	0.1	0.387030
11.798383	0.1	0.389656
11.800050	0.1	0.395016
11.801717	0.1	0.400250
11.803383	0.1	0.404115
11.805050	0.1	0.405931
11.806717	0.1	0.405121
11.808383	0.1	0.402690
11.810050	0.1	0.401018
11.811717	0.1	0.401437
11.813383	0.1	0.403565
11.815050	0.1	0.406741
11.816717	0.1	0.410364
11.818383	0.1	0.413070
11.820050	0.1	0.412818
11.821717	0.1	0.408860
11.823383	0.1	0.403351
11.825050	0.1	0.399901
11.826717	0.1	0.400343
11.828383	0.1	0.403328
11.830050	0.1	0.406224
11.831717	0.1	0.407873
11.833383	0.1	0.408706
11.835050	0.1	0.409018
11.836717	0.1	0.408706
11.838383	0.1	0.408445
11.840050	0.1	0.409125
11.841717	0.1	0.410234
11.843383	0.1	0.410276
11.845050	0.1	0.408655
11.846717	0.1	0.406895
11.848383	0.1	0.407188
11.850050	0.1	0.409787
11.851717	0.1	0.413265
11.853383	0.1	0.416772
11.855050	0.1	0.420664
11.856717	0.1	0.425363
11.858383	0.1	0.430178
11.860050	0.1	0.433810
11.861717	0.1	0.435719
11.863383	0.1	0.436511
11.865050	0.1	0.437079
11.866717	0.1	0.437172
11.868383	0.1	0.435184
11.870050	0.1	0.430103
11.871717	0.1	0.423244
11.873383	0.1	0.417545
11.875050	0.1	0.415416
11.876717	0.1	0.416976
11.878383	0.1	0.419966
11.880050	0.1	0.421712
11.881717	0.1	0.421489
11.883383	0.1	0.421307
11.885050	0.1	0.423570
11.886717	0.1	0.427724
11.888383	0.1	0.430932
11.890050	0.1	0.431822
11.891717	0.1	0.431370
11.893383	0.1	0.431025
11.895050	0.1	0.431435
11.896717	0.1	0.432134
11.898383	0.1	0.432208
11.900050	0.1	0.431868
11.901717	0.1	0.432613
11.903383	0.1	0.435854
11.905050	0.1	0.441615
11.906717	0.1	0.447934
11.908383	0.1	0.451989
11.910050	0.1	0.452437
11.911717	0.1	0.450769
11.913383	0.1	0.450416
11.915050	0.1	0.453466
11.916717	0.1	0.458369
11.918383	0.1	0.462332
11.920050	0.1	0.464688
11.921717	0.1	0.466569
11.923383	0.1	0.468795
11.925050	0.1	0.470984
11.926717	0.1	0.472008
11.928383	0.1	0.470886
11.930050	0.1	0.467096
11.931717	0.1	0.460800
11.933383	0.1	0.453792
11.935050	0.1	0.448730
11.936717	0.1	0.446416
11.938383	0.1	0.445740
11.940050	0.1	0.445563
11.941717	0.1	0.444739
11.943383	0.1	0.442551
11.945050	0.1	0.440059
11.946717	0.1	0.439137
11.948383	0.1	0.440530
11.950050	0.1	0.443393
11.951717	0.1	0.446457
11.953383	0.1	0.450006
11.955050	0.1	0.455701
11.956717	0.1	0.463678
11.958383	0.1	0.471682
11.960050	0.1	0.477503
11.961717	0.1	0.480842
11.963383	0.1	0.482481
11.965050	0.1	0.483021
11.966717	0.1	0.483054
11.968383	0.1	0.482863
11.970050	0.1	0.481871
11.971717	0.1	0.479780
11.973383	0.1	0.477224
11.975050	0.1	0.475016
11.976717	0.1	0.473801
11.978383	0.1	0.473675
11.980050	0.1	0.473927
11.981717	0.1	0.473908
11.983383	0.1	0.474099
11.985050	0.1	0.475291
11.986717	0.1	0.477107
11.988383	0.1	0.477964
11.990050	0.1	0.475957
11.991717	0.1	0.469829
11.993383	0.1	0.460488
11.995050	0.1	0.451286
11.996717	0.1	0.445344
11.998383	0.1	0.443477
12.000050	0.1	0.445186
12.001717	0.1	0.449428
12.003383	0.1	0.454402
12.005050	0.1	0.458932
12.006717	0.1	0.463831
12.008383	0.1	0.469969
12.010050	0.1	0.476334
12.011717	0.1	0.481098
12.013383	0.1	0.483608
12.015050	0.1	0.484609
12.016717	0.1	0.484614
12.018383	0.1	0.483156
12.020050	0.1	0.479738
12.021717	0.1	0.474444
12.023383	0.1	0.468153
12.025050	0.1	0.462648
12.026717	0.1	0.459459
12.028383	0.1	0.458756
12.030050	0.1	0.460246
12.031717	0.1	0.464180
12.033383	0.1	0.470183
12.035050	0.1	0.476399
12.036717	0.1	0.480753
12.038383	0.1	0.482467
12.040050	0.1	0.482132
12.041717	0.1	0.480660
12.043383	0.1	0.478700
12.045050	0.1	0.476921
12.046717	0.1	0.475668
12.048383	0.1	0.474635
12.050050	0.1	0.473852
12.051717	0.1	0.473927
12.053383	0.1	0.474607
12.055050	0.1	0.474434
12.056717	0.1	0.472832
12.058383	0.1	0.471547
12.060050	0.1	0.472916
12.061717	0.1	0.477741
12.063383	0.1	0.485070
12.065050	0.1	0.492828
12.066717	0.1	0.498672
12.068383	0.1	0.501382
12.070050	0.1	0.501564
12.071717	0.1	0.501224
12.073383	0.1	0.502472
12.075050	0.1	0.505960
12.076717	0.1	0.510416
12.078383	0.1	0.513876
12.080050	0.1	0.515641
12.081717	0.1	0.516726
12.083383	0.1	0.518248
12.085050	0.1	0.520349
12.086717	0.1	0.522737
12.088383	0.1	0.525396
12.090050	0.1	0.527985
12.091717	0.1	0.529443
12.093383	0.1	0.529182
12.095050	0.1	0.527636
12.096717	0.1	0.525331
12.098383	0.1	0.522989
12.100050	0.1	0.522030
12.101717	0.1	0.523478
12.103383	0.1	0.526975
12.105050	0.1	0.531115
12.106717	0.1	0.534118
12.108383	0.1	0.534705
12.110050	0.1	0.533238
12.111717	0.1	0.531371
12.113383	0.1	0.530523
12.115050	0.1	0.531492
12.116717	0.1	0.534635
12.118383	0.1	0.539212
12.120050	0.1	0.543431
12.121717	0.1	0.546086
12.123383	0.1	0.547878
12.125050	0.1	0.550365
12.126717	0.1	0.554109
12.128383	0.1	0.558225
12.130050	0.1	0.560870
12.131717	0.1	0.560628
12.133383	0.1	0.558426
12.135050	0.1	0.557280
12.136717	0.1	0.559920
12.138383	0.1	0.566505
12.140050	0.1	0.574156
12.141717	0.1	0.579655
12.143383	0.1	0.582142
12.145050	0.1	0.581928
12.146717	0.1	0.579222
12.148383	0.1	0.575176
12.150050	0.1	0.572344
12.151717	0.1	0.572857
12.153383	0.1	0.576633
12.155050	0.1	0.581867
12.156717	0.1	0.586915
12.158383	0.1	0.591516
12.160050	0.1	0.596410
12.161717	0.1	0.602053
12.163383	0.1	0.607609
12.165050	0.1	0.611143
12.166717	0.1	0.611283
12.168383	0.1	0.608494
12.170050	0.1	0.604889
12.171717	0.1	0.603111
12.173383	0.1	0.604275
12.175050	0.1	0.606519
12.176717	0.1	0.606738
12.178383	0.1	0.603753
12.180050	0.1	0.598943
12.181717	0.1	0.594752
12.183383	0.1	0.593318
12.185050	0.1	0.595711
12.186717	0.1	0.601541
12.188383	0.1	0.609397
12.190050	0.1	0.618068
12.191717	0.1	0.627204
12.193383	0.1	0.636261
12.195050	0.1	0.643395
12.196717	0.1	0.646464
12.198383	0.1	0.645388
12.200050	0.1	0.643381
12.201717	0.1	0.644810
12.203383	0.1	0.651716
12.205050	0.1	0.662752
12.206717	0.1	0.674669
12.208383	0.1	0.684611
12.210050	0.1	0.692070
12.211717	0.1	0.698352
12.213383	0.1	0.704280
12.215050	0.1	0.709416
12.216717	0.1	0.713151
12.218383	0.1	0.715298
12.220050	0.1	0.715703
12.221717	0.1	0.714292
12.223383	0.1	0.711968
12.225050	0.1	0.710697
12.226717	0.1	0.711987
12.228383	0.1	0.715442
12.230050	0.1	0.719512
12.231717	0.1	0.723233
12.233383	0.1	0.726590
12.235050	0.1	0.729756
12.236717	0.1	0.733072
12.238383	0.1	0.736914
12.240050	0.1	0.740797
12.241717	0.1	0.743656
12.243383	0.1	0.745361
12.245050	0.1	0.746944
12.246717	0.1	0.748993
12.248383	0.1	0.750828
12.250050	0.1	0.751689
12.251717	0.1	0.752057
12.253383	0.1	0.753216
12.255050	0.1	0.756290
12.256717	0.1	0.761817
12.258383	0.1	0.769128
12.260050	0.1	0.776062
12.261717	0.1	0.780313
12.263383	0.1	0.781338
12.265050	0.1	0.780988
12.266717	0.1	0.781906
12.268383	0.1	0.785314
12.270050	0.1	0.790344
12.271717	0.1	0.794618
12.273383	0.1	0.796095
12.275050	0.1	0.794851
12.276717	0.1	0.792202
12.278383	0.1	0.788723
12.280050	0.1	0.784574
12.281717	0.1	0.780802
12.283383	0.1	0.779149
12.285050	0.1	0.781352
12.286717	0.1	0.788192
12.288383	0.1	0.797934
12.290050	0.1	0.807135
12.291717	0.1	0.813883
12.293383	0.1	0.818879
12.295050	0.1	0.823173
12.296717	0.1	0.826204
12.298383	0.1	0.826879
12.300050	0.1	0.825552
12.301717	0.1	0.823732
12.303383	0.1	0.822255
12.305050	0.1	0.821389
12.306717	0.1	0.821981
12.308383	0.1	0.824775
12.310050	0.1	0.829184
12.311717	0.1	0.833813
12.313383	0.1	0.837292
12.315050	0.1	0.838549
12.316717	0.1	0.837496
12.318383	0.1	0.835457
12.320050	0.1	0.833836
12.321717	0.1	0.832626
12.323383	0.1	0.831117
12.325050	0.1	0.829385
12.326717	0.1	0.828234
12.328383	0.1	0.828458
12.330050	0.1	0.830549
12.331717	0.1	0.834647
12.333383	0.1	0.840682
12.335050	0.1	0.847597
12.336717	0.1	0.852593
12.338383	0.1	0.852938
12.340050	0.1	0.848626
12.341717	0.1	0.842274
12.343383	0.1	0.837334
12.345050	0.1	0.836481
12.346717	0.1	0.840281
12.348383	0.1	0.846772
12.350050	0.1	0.853376
12.351717	0.1	0.859215
12.353383	0.1	0.865106
12.355050	0.1	0.871662
12.356717	0.1	0.878191
12.358383	0.1	0.883234
12.360050	0.1	0.886046
12.361717	0.1	0.886885
12.363383	0.1	0.886200
12.365050	0.1	0.884579
12.366717	0.1	0.883024
12.368383	0.1	0.882442
12.370050	0.1	0.883080
12.371717	0.1	0.884566
12.373383	0.1	0.886819
12.375050	0.1	0.890382
12.376717	0.1	0.895374
12.378383	0.1	0.900202
12.380050	0.1	0.902307
12.381717	0.1	0.900701
12.383383	0.1	0.897208
12.385050	0.1	0.894745
12.386717	0.1	0.894694
12.388383	0.1	0.896179
12.390050	0.1	0.897641
12.391717	0.1	0.898507
12.393383	0.1	0.899225
12.395050	0.1	0.900025
12.396717	0.1	0.900361
12.398383	0.1	0.899835
12.400050	0.1	0.898871
12.401717	0.1	0.898330
12.403383	0.1	0.898759
12.405050	0.1	0.899858
12.406717	0.1	0.900915
12.408383	0.1	0.901548
12.410050	0.1	0.901646
12.411717	0.1	0.901120
12.413383	0.1	0.900789
12.415050	0.1	0.902344
12.416717	0.1	0.905911
12.418383	0.1	0.909106
12.420050	0.1	0.909162
12.421717	0.1	0.905180
12.423383	0.1	0.898754
12.425050	0.1	0.892924
12.426717	0.1	0.890014
12.428383	0.1	0.890372
12.430050	0.1	0.893283
12.431717	0.1	0.897655
12.433383	0.1	0.901083
12.435050	0.1	0.900785
12.436717	0.1	0.896617
12.438383	0.1	0.891429
12.440050	0.1	0.887830
12.441717	0.1	0.886009
12.443383	0.1	0.885525
12.445050	0.1	0.886857
12.446717	0.1	0.889357
12.448383	0.1	0.890638
12.450050	0.1	0.889120
12.451717	0.1	0.885138
12.453383	0.1	0.880128
12.455050	0.1	0.875583
12.456717	0.1	0.871820
12.458383	0.1	0.868356
12.460050	0.1	0.864919
12.461717	0.1	0.860812
12.463383	0.1	0.855052
12.465050	0.1	0.848584
12.466717	0.1	0.843746
12.468383	0.1	0.840677
12.470050	0.1	0.837068
12.471717	0.1	0.832141
12.473383	0.1	0.827839
12.475050	0.1	0.825739
12.476717	0.1	0.825301
12.478383	0.1	0.825073
12.480050	0.1	0.824095
12.481717	0.1	0.821743
12.483383	0.1	0.817268
12.485050	0.1	0.810851
12.486717	0.1	0.804625
12.488383	0.1	0.801045
12.490050	0.1	0.800048
12.491717	0.1	0.798753
12.493383	0.1	0.794581
12.495050	0.1	0.788076
12.496717	0.1	0.781831
12.498383	0.1	0.777524
12.500050	0.1	0.774781
12.501717	0.1	0.772281
12.503383	0.1	0.769552
12.505050	0.1	0.767447
12.506717	0.1	0.766539
12.508383	0.1	0.766213
12.510050	0.1	0.766227
12.511717	0.1	0.766981
12.513383	0.1	0.767400
12.515050	0.1	0.765035
12.516717	0.1	0.758749
12.518383	0.1	0.750013
12.520050	0.1	0.741496
12.521717	0.1	0.735042
12.523383	0.1	0.731023
12.525050	0.1	0.728872
12.526717	0.1	0.727749
12.528383	0.1	0.726786
12.530050	0.1	0.725468
12.531717	0.1	0.724206
12.533383	0.1	0.723819
12.535050	0.1	0.724434
12.536717	0.1	0.724741
12.538383	0.1	0.722655
12.540050	0.1	0.717691
12.541717	0.1	0.712168
12.543383	0.1	0.708778
12.545050	0.1	0.708206
12.546717	0.1	0.709808
12.548383	0.1	0.712709
12.550050	0.1	0.715875
12.551717	0.1	0.718278
12.553383	0.1	0.719270
12.555050	0.1	0.718301
12.556717	0.1	0.714692
12.558383	0.1	0.708830
12.560050	0.1	0.702939
12.561717	0.1	0.698711
12.563383	0.1	0.694995
12.565050	0.1	0.690268
12.566717	0.1	0.685542
12.568383	0.1	0.682799
12.570050	0.1	0.682804
12.571717	0.1	0.684671
12.573383	0.1	0.685933
12.575050	0.1	0.684215
12.576717	0.1	0.679493
12.578383	0.1	0.673980
12.580050	0.1	0.670371
12.581717	0.1	0.669975
12.583383	0.1	0.672136
12.585050	0.1	0.675372
12.586717	0.1	0.678496
12.588383	0.1	0.680382
12.590050	0.1	0.679637
12.591717	0.1	0.675786
12.593383	0.1	0.669844
12.595050	0.1	0.663614
12.596717	0.1	0.659577
12.598383	0.1	0.659726
12.600050	0.1	0.662887
12.601717	0.1	0.665621
12.603383	0.1	0.666538
12.605050	0.1	0.666552
12.606717	0.1	0.665421
12.608383	0.1	0.661765
12.610050	0.1	0.655893
12.611717	0.1	0.649784
12.613383	0.1	0.645304
12.615050	0.1	0.644447
12.616717	0.1	0.648974
12.618383	0.1	0.657924
12.620050	0.1	0.667400
12.621717	0.1	0.673500
12.623383	0.1	0.674622
12.625050	0.1	0.671633
12.626717	0.1	0.666585
12.628383	0.1	0.661132
12.630050	0.1	0.656047
12.631717	0.1	0.651828
12.633383	0.1	0.648610
12.635050	0.1	0.645826
12.636717	0.1	0.642613
12.638383	0.1	0.638780
12.640050	0.1	0.635586
12.641717	0.1	0.634943
12.643383	0.1	0.637062
12.645050	0.1	0.639935
12.646717	0.1	0.641933
12.648383	0.1	0.643446
12.650050	0.1	0.645374
12.651717	0.1	0.647069
12.653383	0.1	0.646589
12.655050	0.1	0.643362
12.656717	0.1	0.639665
12.658383	0.1	0.638436
12.660050	0.1	0.639935
12.661717	0.1	0.641956
12.663383	0.1	0.643008
12.665050	0.1	0.643483
12.666717	0.1	0.643642
12.668383	0.1	0.642869
12.670050	0.1	0.641006
12.671717	0.1	0.638645
12.673383	0.1	0.636377
12.675050	0.1	0.634766
12.676717	0.1	0.634515
12.678383	0.1	0.636079
12.680050	0.1	0.639190
12.681717	0.1	0.642636
12.683383	0.1	0.645053
12.685050	0.1	0.645686
12.686717	0.1	0.644638
12.688383	0.1	0.643041
12.690050	0.1	0.642398
12.691717	0.1	0.643227
12.693383	0.1	0.644848
12.695050	0.1	0.645844
12.696717	0.1	0.644843
12.698383	0.1	0.641942
12.700050	0.1	0.638869
12.701717	0.1	0.636866
12.703383	0.1	0.635209
12.705050	0.1	0.632778
12.706717	0.1	0.630021
12.708383	0.1	0.628307
12.710050	0.1	0.628335
12.711717	0.1	0.629411
12.713383	0.1	0.629965
12.715050	0.1	0.628945
12.716717	0.1	0.626314
12.718383	0.1	0.622412
12.720050	0.1	0.618077
12.721717	0.1	0.614705
12.723383	0.1	0.612945
12.725050	0.1	0.611679
12.726717	0.1	0.608987
12.728383	0.1	0.604750
12.730050	0.1	0.601648
12.731717	0.1	0.602403
12.733383	0.1	0.606836
12.735050	0.1	0.612484
12.736717	0.1	0.616596
12.738383	0.1	0.617094
12.740050	0.1	0.613262
12.741717	0.1	0.606747
12.743383	0.1	0.601206
12.745050	0.1	0.599567
12.746717	0.1	0.601769
12.748383	0.1	0.605499
12.750050	0.1	0.608270
12.751717	0.1	0.609132
12.753383	0.1	0.608852
12.755050	0.1	0.608554
12.756717	0.1	0.608894
12.758383	0.1	0.609998
12.760050	0.1	0.611371
12.761717	0.1	0.612079
12.763383	0.1	0.611073
12.765050	0.1	0.607800
12.766717	0.1	0.602412
12.768383	0.1	0.595143
12.770050	0.1	0.586878
12.771717	0.1	0.579502
12.773383	0.1	0.574081
12.775050	0.1	0.570137
12.776717	0.1	0.567320
12.778383	0.1	0.566095
12.780050	0.1	0.566649
12.781717	0.1	0.568540
12.783383	0.1	0.571427
12.785050	0.1	0.575227
12.786717	0.1	0.579036
12.788383	0.1	0.580410
12.790050	0.1	0.576880
12.791717	0.1	0.568936
12.793383	0.1	0.560842
12.795050	0.1	0.557071
12.796717	0.1	0.558654
12.798383	0.1	0.563646
12.800050	0.1	0.569299
12.801717	0.1	0.573215
12.803383	0.1	0.573783
12.805050	0.1	0.570724
12.806717	0.1	0.565108
12.808383	0.1	0.558984
12.810050	0.1	0.555366
12.811717	0.1	0.557015
12.813383	0.1	0.563948
12.815050	0.1	0.572861
12.816717	0.1	0.579436
12.818383	0.1	0.581229
12.820050	0.1	0.578938
12.821717	0.1	0.575120
12.823383	0.1	0.571897
12.825050	0.1	0.569951
12.826717	0.1	0.568819
12.828383	0.1	0.566877
12.830050	0.1	0.562207
12.831717	0.1	0.555282
12.833383	0.1	0.549657
12.835050	0.1	0.548805
12.836717	0.1	0.553108
12.838383	0.1	0.559865
12.840050	0.1	0.565317
12.841717	0.1	0.566696
12.843383	0.1	0.563292
12.845050	0.1	0.556316
12.846717	0.1	0.547604
12.848383	0.1	0.539203
12.850050	0.1	0.533657
12.851717	0.1	0.532432
12.853383	0.1	0.534672
12.855050	0.1	0.538379
12.856717	0.1	0.542104
12.858383	0.1	0.545601
12.860050	0.1	0.549234
12.861717	0.1	0.552312
12.863383	0.1	0.553178
12.865050	0.1	0.551194
12.866717	0.1	0.547180
12.868383	0.1	0.542761
12.870050	0.1	0.540069
12.871717	0.1	0.540433
12.873383	0.1	0.543296
12.875050	0.1	0.547329
12.876717	0.1	0.551986
12.878383	0.1	0.557364
12.880050	0.1	0.562752
12.881717	0.1	0.566239
12.883383	0.1	0.566770
12.885050	0.1	0.565527
12.886717	0.1	0.564717
12.888383	0.1	0.565588
12.890050	0.1	0.567450
12.891717	0.1	0.568205
12.893383	0.1	0.566468
12.895050	0.1	0.562891
12.896717	0.1	0.559189
12.898383	0.1	0.556884
12.900050	0.1	0.556773
12.901717	0.1	0.558519
12.903383	0.1	0.560735
12.905050	0.1	0.562202
12.906717	0.1	0.563338
12.908383	0.1	0.565816
12.910050	0.1	0.569765
12.911717	0.1	0.572875
12.913383	0.1	0.573583
12.915050	0.1	0.572954
12.916717	0.1	0.572409
12.918383	0.1	0.571744
12.920050	0.1	0.570333
12.921717	0.1	0.568633
12.923383	0.1	0.567297
12.925050	0.1	0.566011
12.926717	0.1	0.564447
12.928383	0.1	0.563087
12.930050	0.1	0.562584
12.931717	0.1	0.563194
12.933383	0.1	0.564288
12.935050	0.1	0.564405
12.936717	0.1	0.563045
12.938383	0.1	0.561397
12.940050	0.1	0.560489
12.941717	0.1	0.559976
12.943383	0.1	0.559292
12.945050	0.1	0.558533
12.946717	0.1	0.557741
12.948383	0.1	0.556950
12.950050	0.1	0.557378
12.951717	0.1	0.560507
12.953383	0.1	0.565802
12.955050	0.1	0.570831
12.956717	0.1	0.573220
12.958383	0.1	0.572256
12.960050	0.1	0.569131
12.961717	0.1	0.565797
12.963383	0.1	0.563678
12.965050	0.1	0.563241
12.966717	0.1	0.563650
12.968383	0.1	0.562915
12.970050	0.1	0.559636
12.971717	0.1	0.554682
12.973383	0.1	0.550575
12.975050	0.1	0.549299
12.976717	0.1	0.551045
12.978383	0.1	0.554896
12.980050	0.1	0.559655
12.981717	0.1	0.563376
12.983383	0.1	0.563497
12.985050	0.1	0.559292
12.986717	0.1	0.553569
12.988383	0.1	0.550775
12.990050	0.1	0.553448
12.991717	0.1	0.560535
12.993383	0.1	0.568656
12.995050	0.1	0.574407
12.996717	0.1	0.575795
12.998383	0.1	0.572731
13.000050	0.1	0.566621
13.001717	0.1	0.559515
13.003383	0.1	0.553480
13.005050	0.1	0.549564
13.006717	0.1	0.547078
13.008383	0.1	0.544554
13.010050	0.1	0.541429
13.011717	0.1	0.538612
13.013383	0.1	0.537601
13.015050	0.1	0.538924
13.016717	0.1	0.541531
13.018383	0.1	0.544228
13.020050	0.1	0.546644
13.021717	0.1	0.548200
13.023383	0.1	0.547338
13.025050	0.1	0.542840
13.026717	0.1	0.535552
13.028383	0.1	0.528195
13.030050	0.1	0.523147
13.031717	0.1	0.521443
13.033383	0.1	0.523641
13.035050	0.1	0.530193
13.036717	0.1	0.540386
13.038383	0.1	0.551585
13.040050	0.1	0.560512
13.041717	0.1	0.565453
13.043383	0.1	0.566347
13.045050	0.1	0.563823
13.046717	0.1	0.559324
13.048383	0.1	0.554859
13.050050	0.1	0.551725
13.051717	0.1	0.550468
13.053383	0.1	0.551208
13.055050	0.1	0.553052
13.056717	0.1	0.554817
13.058383	0.1	0.557043
13.060050	0.1	0.560847
13.061717	0.1	0.565336
13.063383	0.1	0.569271
13.065050	0.1	0.573965
13.066717	0.1	0.580857
13.068383	0.1	0.588223
13.070050	0.1	0.593187
13.071717	0.1	0.594738
13.073383	0.1	0.593360
13.075050	0.1	0.589588
13.076717	0.1	0.583548
13.078383	0.1	0.575413
13.080050	0.1	0.566435
13.081717	0.1	0.559390
13.083383	0.1	0.557057
13.085050	0.1	0.560023
13.086717	0.1	0.566621
13.088383	0.1	0.574263
13.090050	0.1	0.580456
13.091717	0.1	0.583539
13.093383	0.1	0.583492
13.095050	0.1	0.582272
13.096717	0.1	0.581937
13.098383	0.1	0.582626
13.100050	0.1	0.583939
13.101717	0.1	0.586184
13.103383	0.1	0.589304
13.105050	0.1	0.592778
13.106717	0.1	0.596037
13.108383	0.1	0.598016
13.110050	0.1	0.598081
13.111717	0.1	0.597164
13.113383	0.1	0.596363
13.115050	0.1	0.595953
13.116717	0.1	0.595748
13.118383	0.1	0.594803
13.120050	0.1	0.592233
13.121717	0.1	0.589481
13.123383	0.1	0.589420
13.125050	0.1	0.592978
13.126717	0.1	0.598580
13.128383	0.1	0.603842
13.130050	0.1	0.607292
13.131717	0.1	0.609495
13.133383	0.1	0.612391
13.135050	0.1	0.617467
13.136717	0.1	0.624629
13.138383	0.1	0.632284
13.140050	0.1	0.638068
13.141717	0.1	0.640159
13.143383	0.1	0.638491
13.145050	0.1	0.634687
13.146717	0.1	0.630529
13.148383	0.1	0.626827
13.150050	0.1	0.623902
13.151717	0.1	0.622179
13.153383	0.1	0.621765
13.155050	0.1	0.622226
13.156717	0.1	0.622729
13.158383	0.1	0.622370
13.160050	0.1	0.621309
13.161717	0.1	0.621108
13.163383	0.1	0.623167
13.165050	0.1	0.627111
13.166717	0.1	0.631348
13.168383	0.1	0.634575
13.170050	0.1	0.636298
13.171717	0.1	0.637015
13.173383	0.1	0.638524
13.175050	0.1	0.642287
13.176717	0.1	0.647302
13.178383	0.1	0.651274
13.180050	0.1	0.653267
13.181717	0.1	0.654082
13.183383	0.1	0.655092
13.185050	0.1	0.656960
13.186717	0.1	0.658841
13.188383	0.1	0.658999
13.190050	0.1	0.656750
13.191717	0.1	0.653104
13.193383	0.1	0.649421
13.195050	0.1	0.646417
13.196717	0.1	0.644326
13.198383	0.1	0.643246
13.200050	0.1	0.643204
13.201717	0.1	0.643875
13.203383	0.1	0.644564
13.205050	0.1	0.644852
13.206717	0.1	0.645402
13.208383	0.1	0.647777
13.210050	0.1	0.652703
13.211717	0.1	0.658864
13.213383	0.1	0.663772
13.215050	0.1	0.665714
13.216717	0.1	0.665081
13.218383	0.1	0.663856
13.220050	0.1	0.663348
13.221717	0.1	0.663288
13.223383	0.1	0.663358
13.225050	0.1	0.663698
13.226717	0.1	0.663823
13.228383	0.1	0.662608
13.230050	0.1	0.659674
13.231717	0.1	0.656089
13.233383	0.1	0.653300
13.235050	0.1	0.652093
13.236717	0.1	0.653393
13.238383	0.1	0.658398
13.240050	0.1	0.666408
13.241717	0.1	0.674240
13.243383	0.1	0.678562
13.245050	0.1	0.677980
13.246717	0.1	0.673807
13.248383	0.1	0.669579
13.250050	0.1	0.668513
13.251717	0.1	0.671521
13.253383	0.1	0.677919
13.255050	0.1	0.686394
13.256717	0.1	0.695451
13.258383	0.1	0.704280
13.260050	0.1	0.712695
13.261717	0.1	0.719666
13.263383	0.1	0.723787
13.265050	0.1	0.725798
13.266717	0.1	0.728630
13.268383	0.1	0.734129
13.270050	0.1	0.741323
13.271717	0.1	0.748183
13.273383	0.1	0.754069
13.275050	0.1	0.760444
13.276717	0.1	0.769165
13.278383	0.1	0.780546
13.280050	0.1	0.793813
13.281717	0.1	0.808067
13.283383	0.1	0.821985
13.285050	0.1	0.833846
13.286717	0.1	0.841892
13.288383	0.1	0.844956
13.290050	0.1	0.844575
13.291717	0.1	0.845753
13.293383	0.1	0.853543
13.295050	0.1	0.869352
13.296717	0.1	0.890479
13.298383	0.1	0.912775
13.300050	0.1	0.934000
13.301717	0.1	0.954447
13.303383	0.1	0.974541
13.305050	0.1	0.993530
13.306717	0.1	1.010736
13.308383	0.1	1.026778
13.310050	0.1	1.043477
13.311717	0.1	1.062774
13.313383	0.1	1.084921
13.315050	0.1	1.107841
13.316717	0.1	1.129028
13.318383	0.1	1.147999
13.320050	0.1	1.166346
13.321717	0.1	1.186025
13.323383	0.1	1.208377
13.325050	0.1	1.234040
13.326717	0.1	1.262832
13.328383	0.1	1.293877
13.330050	0.1	1.326092
13.331717	0.1	1.358488
13.333383	0.1	1.390465
13.335050	0.1	1.421501
13.336717	0.1	1.450442
13.338383	0.1	1.476803
13.340050	0.1	1.502433
13.341717	0.1	1.530158
13.343383	0.1	1.561474
13.345050	0.1	1.596524
13.346717	0.1	1.634969
13.348383	0.1	1.675924
13.350050	0.1	1.718705
13.351717	0.1	1.763459
13.353383	0.1	1.809909
13.355050	0.1	1.857476
13.356717	0.1	1.906781
13.358383	0.1	1.958907
13.360050	0.1	2.013398
13.361717	0.1	2.067355
13.363383	0.1	2.116999
13.365050	0.1	2.161171
13.366717	0.1	2.202298
13.368383	0.1	2.244185
13.370050	0.1	2.289778
13.371717	0.1	2.340125
13.373383	0.1	2.394277
13.375050	0.1	2.450817
13.376717	0.1	2.509612
13.378383	0.1	2.571493
13.380050	0.1	2.636760
13.381717	0.1	2.704579
13.383383	0.1	2.773460
13.385050	0.1	2.841847
13.386717	0.1	2.908828
13.388383	0.1	2.975198
13.390050	0.1	3.043218
13.391717	0.1	3.114291
13.393383	0.1	3.187261
13.395050	0.1	3.259252
13.396717	0.1	3.327848
13.398383	0.1	3.393074
13.400050	0.1	3.457083
13.401717	0.1	3.521736
13.403383	0.1	3.587194
13.405050	0.1	3.652452
13.406717	0.1	3.716405
13.408383	0.1	3.778804
13.410050	0.1	3.840462
13.411717	0.1	3.902661
13.413383	0.1	3.965967
13.415050	0.1	4.029116
13.416717	0.1	4.089521
13.418383	0.1	4.145592
13.420050	0.1	4.198016
13.421717	0.1	4.248642
13.423383	0.1	4.298380
13.425050	0.1	4.346734
13.426717	0.1	4.393337
13.428383	0.1	4.438423
13.430050	0.1	4.482223
13.431717	0.1	4.524756
13.433383	0.1	4.565348
13.435050	0.1	4.602792
13.436717	0.1	4.636594
13.438383	0.1	4.667225
13.440050	0.1	4.695756
13.441717	0.1	4.723254
13.443383	0.1	4.749582
13.445050	0.1	4.773801
13.446717	0.1	4.795752
13.448383	0.1	4.815711
13.450050	0.1	4.833057
13.451717	0.1	4.846342
13.453383	0.1	4.854798
13.455050	0.1	4.859599
13.456717	0.1	4.863511
13.458383	0.1	4.868759
13.460050	0.1	4.875208
13.461717	0.1	4.880847
13.463383	0.1	4.883790
13.465050	0.1	4.883823
13.466717	0.1	4.882524
13.468383	0.1	4.881569
13.470050	0.1	4.881402
13.471717	0.1	4.881481
13.473383	0.1	4.880643
13.475050	0.1	4.877644
13.476717	0.1	4.872489
13.478383	0.1	4.866235
13.480050	0.1	4.858770
13.481717	0.1	4.848535
13.483383	0.1	4.834835
13.485050	0.1	4.819133
13.486717	0.1	4.803785
13.488383	0.1	4.789606
13.490050	0.1	4.774919
13.491717	0.1	4.757722
13.493383	0.1	4.738541
13.495050	0.1	4.719901
13.496717	0.1	4.702969
13.498383	0.1	4.686522
13.500050	0.1	4.668934
13.501717	0.1	4.648981
13.503383	0.1	4.624692
13.505050	0.1	4.593921
13.506717	0.1	4.556966
13.508383	0.1	4.517036
13.510050	0.1	4.477752
13.511717	0.1	4.441342
13.513383	0.1	4.408192
13.515050	0.1	4.376713
13.516717	0.1	4.344611
13.518383	0.1	4.310510
13.520050	0.1	4.274165
13.521717	0.1	4.235813
13.523383	0.1	4.195720
13.525050	0.1	4.154285
13.526717	0.1	4.111398
13.528383	0.1	4.065591
13.530050	0.1	4.016128
13.531717	0.1	3.964896
13.533383	0.1	3.914041
13.535050	0.1	3.863405
13.536717	0.1	3.812145
13.538383	0.1	3.760285
13.540050	0.1	3.707139
13.541717	0.1	3.651138
13.543383	0.1	3.591683
13.545050	0.1	3.529750
13.546717	0.1	3.466983
13.548383	0.1	3.404156
13.550050	0.1	3.340319
13.551717	0.1	3.273645
13.553383	0.1	3.202972
13.555050	0.1	3.129211
13.556717	0.1	3.055027
13.558383	0.1	2.982835
13.560050	0.1	2.913568
13.561717	0.1	2.847104
13.563383	0.1	2.783248
13.565050	0.1	2.721767
13.566717	0.1	2.661636
13.568383	0.1	2.601398
13.570050	0.1	2.539922
13.571717	0.1	2.476531
13.573383	0.1	2.411427
13.575050	0.1	2.345471
13.576717	0.1	2.279426
13.578383	0.1	2.214438
13.580050	0.1	2.152100
13.581717	0.1	2.092724
13.583383	0.1	2.034698
13.585050	0.1	1.976360
13.586717	0.1	1.917938
13.588383	0.1	1.861076
13.590050	0.1	1.806999
13.591717	0.1	1.755292
13.593383	0.1	1.703775
13.595050	0.1	1.650136
13.596717	0.1	1.594559
13.598383	0.1	1.540054
13.600050	0.1	1.489474
13.601717	0.1	1.443229
13.603383	0.1	1.400230
13.605050	0.1	1.359782
13.606717	0.1	1.322106
13.608383	0.1	1.287046
13.610050	0.1	1.253616
13.611717	0.1	1.221416
13.613383	0.1	1.191339
13.615050	0.1	1.164046
13.616717	0.1	1.137792
13.618383	0.1	1.109419
13.620050	0.1	1.078537
13.621717	0.1	1.048674
13.623383	0.1	1.023347
13.625050	0.1	1.002848
13.626717	0.1	0.985260
13.628383	0.1	0.968585
13.630050	0.1	0.951211
13.631717	0.1	0.931751
13.633383	0.1	0.910037
13.635050	0.1	0.887858
13.636717	0.1	0.867425
13.638383	0.1	0.849739
13.640050	0.1	0.834600
13.641717	0.1	0.820858
13.643383	0.1	0.807084
13.645050	0.1	0.792947
13.646717	0.1	0.779266
13.648383	0.1	0.766432
13.650050	0.1	0.754227
13.651717	0.1	0.743493
13.653383	0.1	0.735978
13.655050	0.1	0.731978
13.656717	0.1	0.729356
13.658383	0.1	0.725039
13.660050	0.1	0.717719
13.661717	0.1	0.708969
13.663383	0.1	0.701193
13.665050	0.1	0.694790
13.666717	0.1	0.688294
13.668383	0.1	0.681113
13.670050	0.1	0.674566
13.671717	0.1	0.669486
13.673383	0.1	0.665067
13.675050	0.1	0.660741
13.676717	0.1	0.657141
13.678383	0.1	0.655125
13.680050	0.1	0.654850
13.681717	0.1	0.655381
13.683383	0.1	0.655078
13.685050	0.1	0.652708
13.686717	0.1	0.648382
13.688383	0.1	0.643530
13.690050	0.1	0.639982
13.691717	0.1	0.638715
13.693383	0.1	0.639111
13.695050	0.1	0.639805
13.696717	0.1	0.640284
13.698383	0.1	0.640475
13.700050	0.1	0.639246
13.701717	0.1	0.635581
13.703383	0.1	0.630855
13.705050	0.1	0.627758
13.706717	0.1	0.626938
13.708383	0.1	0.625639
13.710050	0.1	0.620428
13.711717	0.1	0.611278
13.713383	0.1	0.601849
13.715050	0.1	0.595730
13.716717	0.1	0.593690
13.718383	0.1	0.594049
13.720050	0.1	0.594473
13.721717	0.1	0.593504
13.723383	0.1	0.591022
13.725050	0.1	0.587581
13.726717	0.1	0.583832
13.728383	0.1	0.580088
13.730050	0.1	0.575772
13.731717	0.1	0.570030
13.733383	0.1	0.563660
13.735050	0.1	0.559590
13.736717	0.1	0.560367
13.738383	0.1	0.565513
13.740050	0.1	0.571804
13.741717	0.1	0.575781
13.743383	0.1	0.575976
13.745050	0.1	0.573369
13.746717	0.1	0.569792
13.748383	0.1	0.566356
13.750050	0.1	0.563203
13.751717	0.1	0.559981
13.753383	0.1	0.556600
13.755050	0.1	0.553364
13.756717	0.1	0.550454
13.758383	0.1	0.547813
13.760050	0.1	0.545331
13.761717	0.1	0.542905
13.763383	0.1	0.540153
13.765050	0.1	0.536717
13.766717	0.1	0.533774
13.768383	0.1	0.533396
13.770050	0.1	0.535855
13.771717	0.1	0.539892
13.773383	0.1	0.544470
13.775050	0.1	0.548116
13.776717	0.1	0.548889
13.778383	0.1	0.545918
13.780050	0.1	0.539892
13.781717	0.1	0.532372
13.783383	0.1	0.525052
13.785050	0.1	0.519250
13.786717	0.1	0.515711
13.788383	0.1	0.514877
13.790050	0.1	0.516903
13.791717	0.1	0.521000
13.793383	0.1	0.525648
13.795050	0.1	0.529839
13.796717	0.1	0.533103
13.798383	0.1	0.534807
13.800050	0.1	0.534751
13.801717	0.1	0.533587
13.803383	0.1	0.531655
13.805050	0.1	0.528442
13.806717	0.1	0.523911
13.808383	0.1	0.519268
13.810050	0.1	0.515790
13.811717	0.1	0.513890
13.813383	0.1	0.513350
13.815050	0.1	0.513257
13.816717	0.1	0.511906
13.818383	0.1	0.507953
13.820050	0.1	0.502123
13.821717	0.1	0.497359
13.823383	0.1	0.496297
13.825050	0.1	0.498495
13.826717	0.1	0.501084
13.828383	0.1	0.502216
13.830050	0.1	0.502607
13.831717	0.1	0.503585
13.833383	0.1	0.505131
13.835050	0.1	0.506276
13.836717	0.1	0.506244
13.838383	0.1	0.505000
13.840050	0.1	0.503319
13.841717	0.1	0.502258
13.843383	0.1	0.502244
13.845050	0.1	0.503305
13.846717	0.1	0.505787
13.848383	0.1	0.509429
13.850050	0.1	0.512260
13.851717	0.1	0.512190
13.853383	0.1	0.509508
13.855050	0.1	0.506556
13.856717	0.1	0.504963
13.858383	0.1	0.504213
13.860050	0.1	0.502942
13.861717	0.1	0.500814
13.863383	0.1	0.498979
13.865050	0.1	0.498788
13.866717	0.1	0.500116
13.868383	0.1	0.501825
13.870050	0.1	0.503636
13.871717	0.1	0.506151
13.873383	0.1	0.509103
13.875050	0.1	0.510891
13.876717	0.1	0.510206
13.878383	0.1	0.507920
13.880050	0.1	0.506314
13.881717	0.1	0.506490
13.883383	0.1	0.507925
13.885050	0.1	0.509624
13.886717	0.1	0.510272
13.888383	0.1	0.508507
13.890050	0.1	0.504483
13.891717	0.1	0.500218
13.893383	0.1	0.497811
13.895050	0.1	0.497745
13.896717	0.1	0.499352
13.898383	0.1	0.502570
13.900050	0.1	0.508418
13.901717	0.1	0.517131
13.903383	0.1	0.525983
13.905050	0.1	0.530686
13.906717	0.1	0.529513
13.908383	0.1	0.524702
13.910050	0.1	0.519478
13.911717	0.1	0.515222
13.913383	0.1	0.511706
13.915050	0.1	0.508404
13.916717	0.1	0.505429
13.918383	0.1	0.504004
13.920050	0.1	0.505522
13.921717	0.1	0.509960
13.923383	0.1	0.515212
13.925050	0.1	0.518472
13.926717	0.1	0.518472
13.928383	0.1	0.515841
13.930050	0.1	0.511738
13.931717	0.1	0.507482
13.933383	0.1	0.504768
13.935050	0.1	0.505024
13.936717	0.1	0.508395
13.938383	0.1	0.513769
13.940050	0.1	0.519445
13.941717	0.1	0.523832
13.943383	0.1	0.526714
13.945050	0.1	0.529410
13.946717	0.1	0.532586
13.948383	0.1	0.534994
13.950050	0.1	0.535226
13.951717	0.1	0.533527
13.953383	0.1	0.531492
13.955050	0.1	0.530756
13.956717	0.1	0.532139
13.958383	0.1	0.535226
13.960050	0.1	0.538700
13.961717	0.1	0.541699
13.963383	0.1	0.544759
13.965050	0.1	0.549108
13.966717	0.1	0.554612
13.968383	0.1	0.559138
13.970050	0.1	0.560163
13.971717	0.1	0.556754
13.973383	0.1	0.550416
13.975050	0.1	0.544135
13.976717	0.1	0.540088
13.978383	0.1	0.538561
13.980050	0.1	0.538910
13.981717	0.1	0.540544
13.983383	0.1	0.542696
13.985050	0.1	0.544409
13.986717	0.1	0.545010
13.988383	0.1	0.544190
13.990050	0.1	0.542481
13.991717	0.1	0.541098
13.993383	0.1	0.540712
13.995050	0.1	0.541429
13.996717	0.1	0.543483
13.998383	0.1	0.546672
14.000050	0.1	0.550547
14.001717	0.1	0.555278
14.003383	0.1	0.560894
14.005050	0.1	0.566486
14.006717	0.1	0.570701
14.008383	0.1	0.572270
14.010050	0.1	0.570291
14.011717	0.1	0.565057
14.013383	0.1	0.559380
14.015050	0.1	0.557685
14.016717	0.1	0.562333
14.018383	0.1	0.571818
14.020050	0.1	0.582975
14.021717	0.1	0.593532
14.023383	0.1	0.602035
14.025050	0.1	0.606552
14.026717	0.1	0.605332
14.028383	0.1	0.599613
14.030050	0.1	0.593765
14.031717	0.1	0.591683
14.033383	0.1	0.594347
14.035050	0.1	0.600256
14.036717	0.1	0.606976
14.038383	0.1	0.612689
14.040050	0.1	0.616875
14.041717	0.1	0.620089
14.043383	0.1	0.623274
14.045050	0.1	0.627129
14.046717	0.1	0.631474
14.048383	0.1	0.635497
14.050050	0.1	0.638920
14.051717	0.1	0.642193
14.053383	0.1	0.645597
14.055050	0.1	0.649062
14.056717	0.1	0.652685
14.058383	0.1	0.656331
14.060050	0.1	0.658901
14.061717	0.1	0.659446
14.063383	0.1	0.658990
14.065050	0.1	0.659670
14.066717	0.1	0.662380
14.068383	0.1	0.666110
14.070050	0.1	0.669421
14.071717	0.1	0.671851
14.073383	0.1	0.674045
14.075050	0.1	0.676923
14.076717	0.1	0.680997
14.078383	0.1	0.686324
14.080050	0.1	0.692029
14.081717	0.1	0.696238
14.083383	0.1	0.698031
14.085050	0.1	0.698869
14.086717	0.1	0.700639
14.088383	0.1	0.703675
14.090050	0.1	0.707577
14.091717	0.1	0.711684
14.093383	0.1	0.714618
14.095050	0.1	0.714925
14.096717	0.1	0.712224
14.098383	0.1	0.707801
14.100050	0.1	0.704308
14.101717	0.1	0.704126
14.103383	0.1	0.707335
14.105050	0.1	0.711735
14.106717	0.1	0.714865
14.108383	0.1	0.715745
14.110050	0.1	0.715740
14.111717	0.1	0.717328
14.113383	0.1	0.721286
14.115050	0.1	0.726455
14.116717	0.1	0.731423
14.118383	0.1	0.735088
14.120050	0.1	0.736970
14.121717	0.1	0.737817
14.123383	0.1	0.738627
14.125050	0.1	0.738828
14.126717	0.1	0.736406
14.128383	0.1	0.730553
14.130050	0.1	0.723945
14.131717	0.1	0.721123
14.133383	0.1	0.724271
14.135050	0.1	0.731992
14.136717	0.1	0.741775
14.138383	0.1	0.751400
14.140050	0.1	0.758520
14.141717	0.1	0.761189
14.143383	0.1	0.758688
14.145050	0.1	0.752029
14.146717	0.1	0.744057
14.148383	0.1	0.737472
14.150050	0.1	0.732727
14.151717	0.1	0.729337
14.153383	0.1	0.727670
14.155050	0.1	0.728224
14.156717	0.1	0.730609
14.158383	0.1	0.733975
14.160050	0.1	0.737826
14.161717	0.1	0.742031
14.163383	0.1	0.745868
14.165050	0.1	0.747954
14.166717	0.1	0.747321
14.168383	0.1	0.743773
14.170050	0.1	0.737663
14.171717	0.1	0.730241
14.173383	0.1	0.723768
14.175050	0.1	0.720224
14.176717	0.1	0.719847
14.178383	0.1	0.721035
14.180050	0.1	0.721416
14.181717	0.1	0.719274
14.183383	0.1	0.714180
14.185050	0.1	0.707088
14.186717	0.1	0.699977
14.188383	0.1	0.694618
14.190050	0.1	0.691665
14.191717	0.1	0.690324
14.193383	0.1	0.688811
14.195050	0.1	0.686119
14.196717	0.1	0.682739
14.198383	0.1	0.679716
14.200050	0.1	0.678133
14.201717	0.1	0.678441
14.203383	0.1	0.679377
14.205050	0.1	0.678664
14.206717	0.1	0.675512
14.208383	0.1	0.671539
14.210050	0.1	0.668755
14.211717	0.1	0.667362
14.213383	0.1	0.665714
14.215050	0.1	0.661891
14.216717	0.1	0.655879
14.218383	0.1	0.649537
14.220050	0.1	0.644173
14.221717	0.1	0.639739
14.223383	0.1	0.636685
14.225050	0.1	0.636056
14.226717	0.1	0.637006
14.228383	0.1	0.636624
14.230050	0.1	0.633299
14.231717	0.1	0.627991
14.233383	0.1	0.621947
14.235050	0.1	0.615418
14.236717	0.1	0.609127
14.238383	0.1	0.605094
14.240050	0.1	0.604428
14.241717	0.1	0.605728
14.243383	0.1	0.606151
14.245050	0.1	0.603055
14.246717	0.1	0.595795
14.248383	0.1	0.586649
14.250050	0.1	0.579609
14.251717	0.1	0.577848
14.253383	0.1	0.581080
14.255050	0.1	0.585224
14.256717	0.1	0.586202
14.258383	0.1	0.583255
14.260050	0.1	0.578179
14.261717	0.1	0.573159
14.263383	0.1	0.570021
14.265050	0.1	0.569853
14.266717	0.1	0.572391
14.268383	0.1	0.576368
14.270050	0.1	0.580321
14.271717	0.1	0.582458
14.273383	0.1	0.580754
14.275050	0.1	0.574728
14.276717	0.1	0.566803
14.278383	0.1	0.560633
14.280050	0.1	0.558044
14.281717	0.1	0.558272
14.283383	0.1	0.560163
14.285050	0.1	0.563562
14.286717	0.1	0.568079
14.288383	0.1	0.571939
14.290050	0.1	0.573006
14.291717	0.1	0.570673
14.293383	0.1	0.566049
14.295050	0.1	0.560489
14.296717	0.1	0.555171
14.298383	0.1	0.551408
14.300050	0.1	0.549713
14.301717	0.1	0.549438
14.303383	0.1	0.549727
14.305050	0.1	0.550142
14.306717	0.1	0.550938
14.308383	0.1	0.552684
14.310050	0.1	0.555301
14.311717	0.1	0.558174
14.313383	0.1	0.560670
14.315050	0.1	0.561946
14.316717	0.1	0.561513
14.318383	0.1	0.560326
14.320050	0.1	0.560177
14.321717	0.1	0.562100
14.323383	0.1	0.565401
14.325050	0.1	0.568014
14.326717	0.1	0.568125
14.328383	0.1	0.565420
14.330050	0.1	0.560912
14.331717	0.1	0.556028
14.333383	0.1	0.551543
14.335050	0.1	0.547427
14.336717	0.1	0.544162
14.338383	0.1	0.543231
14.340050	0.1	0.545173
14.341717	0.1	0.548428
14.343383	0.1	0.550826
14.345050	0.1	0.551250
14.346717	0.1	0.549797
14.348383	0.1	0.547399
14.350050	0.1	0.545550
14.351717	0.1	0.545932
14.353383	0.1	0.549299
14.355050	0.1	0.554631
14.356717	0.1	0.559930
14.358383	0.1	0.563888
14.360050	0.1	0.567031
14.361717	0.1	0.570766
14.363383	0.1	0.574673
14.365050	0.1	0.576512
14.366717	0.1	0.574845
14.368383	0.1	0.570053
14.370050	0.1	0.563464
14.371717	0.1	0.556763
14.373383	0.1	0.551925
14.375050	0.1	0.550472
14.376717	0.1	0.552614
14.378383	0.1	0.557452
14.380050	0.1	0.564028
14.381717	0.1	0.571571
14.383383	0.1	0.578645
14.385050	0.1	0.583646
14.386717	0.1	0.586272
14.388383	0.1	0.586994
14.390050	0.1	0.586258
14.391717	0.1	0.585341
14.393383	0.1	0.586319
14.395050	0.1	0.589867
14.396717	0.1	0.594542
14.398383	0.1	0.599278
14.400050	0.1	0.604419
14.401717	0.1	0.609998
14.403383	0.1	0.614962
14.405050	0.1	0.618570
14.406717	0.1	0.621420
14.408383	0.1	0.624638
14.410050	0.1	0.628619
14.411717	0.1	0.632615
14.413383	0.1	0.635465
14.415050	0.1	0.636950
14.416717	0.1	0.637728
14.418383	0.1	0.638217
14.420050	0.1	0.638627
14.421717	0.1	0.639609
14.423383	0.1	0.642017
14.425050	0.1	0.646431
14.426717	0.1	0.652573
14.428383	0.1	0.659279
14.430050	0.1	0.665095
14.431717	0.1	0.668732
14.433383	0.1	0.669402
14.435050	0.1	0.667628
14.436717	0.1	0.665612
14.438383	0.1	0.666603
14.440050	0.1	0.673281
14.441717	0.1	0.685351
14.443383	0.1	0.698837
14.445050	0.1	0.709016
14.446717	0.1	0.714008
14.448383	0.1	0.715256
14.450050	0.1	0.715600
14.451717	0.1	0.717663
14.453383	0.1	0.723382
14.455050	0.1	0.733859
14.456717	0.1	0.748499
14.458383	0.1	0.764378
14.460050	0.1	0.777422
14.461717	0.1	0.784621
14.463383	0.1	0.785789
14.465050	0.1	0.784146
14.466717	0.1	0.784132
14.468383	0.1	0.788108
14.470050	0.1	0.795722
14.471717	0.1	0.805450
14.473383	0.1	0.815862
14.475050	0.1	0.826451
14.476717	0.1	0.837510
14.478383	0.1	0.848793
14.480050	0.1	0.858977
14.481717	0.1	0.866917
14.483383	0.1	0.872943
14.485050	0.1	0.878824
14.486717	0.1	0.887201
14.488383	0.1	0.900198
14.490050	0.1	0.917548
14.491717	0.1	0.936901
14.493383	0.1	0.955956
14.495050	0.1	0.973423
14.496717	0.1	0.989293
14.498383	0.1	1.004636
14.500050	0.1	1.020036
14.501717	0.1	1.035323
14.503383	0.1	1.050690
14.505050	0.1	1.067217
14.506717	0.1	1.086425
14.508383	0.1	1.108511
14.510050	0.1	1.131371
14.511717	0.1	1.152549
14.513383	0.1	1.171497
14.515050	0.1	1.189574
14.516717	0.1	1.208661
14.518383	0.1	1.229681
14.520050	0.1	1.252145
14.521717	0.1	1.275237
14.523383	0.1	1.298874
14.525050	0.1	1.323554
14.526717	0.1	1.350609
14.528383	0.1	1.381584
14.530050	0.1	1.415666
14.531717	0.1	1.449175
14.533383	0.1	1.478866
14.535050	0.1	1.505082
14.536717	0.1	1.531374
14.538383	0.1	1.561092
14.540050	0.1	1.595123
14.541717	0.1	1.632557
14.543383	0.1	1.671738
14.545050	0.1	1.710765
14.546717	0.1	1.748186
14.548383	0.1	1.783711
14.550050	0.1	1.818230
14.551717	0.1	1.853360
14.553383	0.1	1.890692
14.555050	0.1	1.930622
14.556717	0.1	1.972034
14.558383	0.1	2.013515
14.560050	0.1	2.054311
14.561717	0.1	2.094642
14.563383	0.1	2.136063
14.565050	0.1	2.179989
14.566717	0.1	2.225474
14.568383	0.1	2.269493
14.570050	0.1	2.309810
14.571717	0.1	2.346970
14.573383	0.1	2.383189
14.575050	0.1	2.420368
14.576717	0.1	2.459614
14.578383	0.1	2.501435
14.580050	0.1	2.545770
14.581717	0.1	2.592076
14.583383	0.1	2.639126
14.585050	0.1	2.685348
14.586717	0.1	2.729520
14.588383	0.1	2.770876
14.590050	0.1	2.809060
14.591717	0.1	2.844390
14.593383	0.1	2.878658
14.595050	0.1	2.914486
14.596717	0.1	2.952656
14.598383	0.1	2.990947
14.600050	0.1	3.026524
14.601717	0.1	3.058291
14.603383	0.1	3.086352
14.605050	0.1	3.111293
14.606717	0.1	3.135065
14.608383	0.1	3.160336
14.610050	0.1	3.187833
14.611717	0.1	3.215200
14.613383	0.1	3.238837
14.615050	0.1	3.257459
14.616717	0.1	3.273506
14.618383	0.1	3.290186
14.620050	0.1	3.308593
14.621717	0.1	3.328072
14.623383	0.1	3.347117
14.625050	0.1	3.363942
14.626717	0.1	3.377576
14.628383	0.1	3.388990
14.630050	0.1	3.400790
14.631717	0.1	3.414466
14.633383	0.1	3.428306
14.635050	0.1	3.438494
14.636717	0.1	3.442294
14.638383	0.1	3.440273
14.640050	0.1	3.435388
14.641717	0.1	3.430499
14.643383	0.1	3.427053
14.645050	0.1	3.424715
14.646717	0.1	3.421446
14.648383	0.1	3.414867
14.650050	0.1	3.404077
14.651717	0.1	3.390121
14.653383	0.1	3.374973
14.655050	0.1	3.360077
14.656717	0.1	3.345259
14.658383	0.1	3.328961
14.660050	0.1	3.310475
14.661717	0.1	3.291438
14.663383	0.1	3.273389
14.665050	0.1	3.255238
14.666717	0.1	3.234921
14.668383	0.1	3.211964
14.670050	0.1	3.187195
14.671717	0.1	3.160937
14.673383	0.1	3.132741
14.675050	0.1	3.102808
14.676717	0.1	3.072373
14.678383	0.1	3.042505
14.680050	0.1	3.013583
14.681717	0.1	2.986132
14.683383	0.1	2.961075
14.685050	0.1	2.938504
14.686717	0.1	2.916674
14.688383	0.1	2.892544
14.690050	0.1	2.863766
14.691717	0.1	2.830527
14.693383	0.1	2.795295
14.695050	0.1	2.760710
14.696717	0.1	2.728160
14.698383	0.1	2.697986
14.700050	0.1	2.669804
14.701717	0.1	2.642116
14.703383	0.1	2.612942
14.705050	0.1	2.581077
14.706717	0.1	2.546492
14.708383	0.1	2.510115
14.710050	0.1	2.473542
14.711717	0.1	2.438854
14.713383	0.1	2.408163
14.715050	0.1	2.382118
14.716717	0.1	2.359063
14.718383	0.1	2.336274
14.720050	0.1	2.311966
14.721717	0.1	2.286355
14.723383	0.1	2.260422
14.725050	0.1	2.234327
14.726717	0.1	2.208026
14.728383	0.1	2.182117
14.730050	0.1	2.157385
14.731717	0.1	2.134880
14.733383	0.1	2.115723
14.735050	0.1	2.099448
14.736717	0.1	2.083397
14.738383	0.1	2.065240
14.740050	0.1	2.045268
14.741717	0.1	2.025422
14.743383	0.1	2.007275
14.745050	0.1	1.991303
14.746717	0.1	1.976974
14.748383	0.1	1.963442
14.750050	0.1	1.950348
14.751717	0.1	1.937933
14.753383	0.1	1.925919
14.755050	0.1	1.912690
14.756717	0.1	1.896718
14.758383	0.1	1.878557
14.760050	0.1	1.860429
14.761717	0.1	1.844312
14.763383	0.1	1.831190
14.765050	0.1	1.821294
14.766717	0.1	1.814226
14.768383	0.1	1.808372
14.770050	0.1	1.801029
14.771717	0.1	1.790631
14.773383	0.1	1.778477
14.775050	0.1	1.766998
14.776717	0.1	1.757871
14.778383	0.1	1.751990
14.780050	0.1	1.749028
14.781717	0.1	1.747203
14.783383	0.1	1.744414
14.785050	0.1	1.739077
14.786717	0.1	1.730029
14.788383	0.1	1.716907
14.790050	0.1	1.701163
14.791717	0.1	1.685754
14.793383	0.1	1.672828
14.795050	0.1	1.662197
14.796717	0.1	1.652394
14.798383	0.1	1.642318
14.800050	0.1	1.631808
14.801717	0.1	1.621675
14.803383	0.1	1.612934
14.805050	0.1	1.605903
14.806717	0.1	1.600292
14.808383	0.1	1.595779
14.810050	0.1	1.591546
14.811717	0.1	1.586056
14.813383	0.1	1.578778
14.815050	0.1	1.571118
14.816717	0.1	1.564114
14.818383	0.1	1.556170
14.820050	0.1	1.544598
14.821717	0.1	1.528608
14.823383	0.1	1.509916
14.825050	0.1	1.491345
14.826717	0.1	1.475662
14.828383	0.1	1.464733
14.830050	0.1	1.458316
14.831717	0.1	1.453776
14.833383	0.1	1.448179
14.835050	0.1	1.440267
14.836717	0.1	1.430013
14.838383	0.1	1.417589
14.840050	0.1	1.403228
14.841717	0.1	1.387727
14.843383	0.1	1.372811
14.845050	0.1	1.360220
14.846717	0.1	1.350450
14.848383	0.1	1.342539
14.850050	0.1	1.334716
14.851717	0.1	1.325859
14.853383	0.1	1.316168
14.855050	0.1	1.305901
14.856717	0.1	1.294352
14.858383	0.1	1.280531
14.860050	0.1	1.264387
14.861717	0.1	1.247334
14.863383	0.1	1.231404
14.865050	0.1	1.218040
14.866717	0.1	1.207683
14.868383	0.1	1.199306
14.870050	0.1	1.191027
14.871717	0.1	1.181909
14.873383	0.1	1.171879
14.875050	0.1	1.160763
14.876717	0.1	1.149317
14.878383	0.1	1.139268
14.880050	0.1	1.131068
14.881717	0.1	1.123231
14.883383	0.1	1.114295
14.885050	0.1	1.104134
14.886717	0.1	1.092763
14.888383	0.1	1.079603
14.890050	0.1	1.064679
14.891717	0.1	1.049154
14.893383	0.1	1.033996
14.895050	0.1	1.019477
14.896717	0.1	1.005922
14.898383	0.1	0.993698
14.900050	0.1	0.983132
14.901717	0.1	0.974527
14.903383	0.1	0.967639
14.905050	0.1	0.961660
14.906717	0.1	0.955970
14.908383	0.1	0.950298
14.910050	0.1	0.943849
14.911717	0.1	0.935416
14.913383	0.1	0.924850
14.915050	0.1	0.913502
14.916717	0.1	0.903471
14.918383	0.1	0.896803
14.920050	0.1	0.894032
14.921717	0.1	0.893106
14.923383	0.1	0.891187
14.925050	0.1	0.887299
14.926717	0.1	0.882237
14.928383	0.1	0.877120
14.930050	0.1	0.872319
14.931717	0.1	0.867750
14.933383	0.1	0.864151
14.935050	0.1	0.862535
14.936717	0.1	0.862293
14.938383	0.1	0.861418
14.940050	0.1	0.858540
14.941717	0.1	0.853967
14.943383	0.1	0.848845
14.945050	0.1	0.844016
14.946717	0.1	0.840132
14.948383	0.1	0.837883
14.950050	0.1	0.837599
14.951717	0.1	0.838651
14.953383	0.1	0.839774
14.955050	0.1	0.840323
14.956717	0.1	0.840952
14.958383	0.1	0.842609
14.960050	0.1	0.845515
14.961717	0.1	0.849064
14.963383	0.1	0.851471
14.965050	0.1	0.850242
14.966717	0.1	0.844770
14.968383	0.1	0.837748
14.970050	0.1	0.832905
14.971717	0.1	0.831587
14.973383	0.1	0.832169
14.975050	0.1	0.832728
14.976717	0.1	0.833003
14.978383	0.1	0.833655
14.980050	0.1	0.834959
14.981717	0.1	0.836384
14.983383	0.1	0.837082
14.985050	0.1	0.837110
14.986717	0.1	0.837259
14.988383	0.1	0.838065
14.990050	0.1	0.840020
14.991717	0.1	0.843410
14.993383	0.1	0.847275
14.995050	0.1	0.849608
14.996717	0.1	0.848942
14.998383	0.1	0.845916
15.000050	0.1	0.842828
15.001717	0.1	0.841287
15.003383	0.1	0.841073
15.005050	0.1	0.841348
15.006717	0.1	0.842321
15.008383	0.1	0.845636
15.010050	0.1	0.852756
15.011717	0.1	0.862917
15.013383	0.1	0.874070
15.015050	0.1	0.884961
15.016717	0.1	0.894512
15.018383	0.1	0.901003
15.020050	0.1	0.903313
15.021717	0.1	0.901809
15.023383	0.1	0.898293
15.025050	0.1	0.895206
15.026717	0.1	0.894065
15.028383	0.1	0.895457
15.030050	0.1	0.899737
15.031717	0.1	0.905897
15.033383	0.1	0.911490
15.035050	0.1	0.915369
15.036717	0.1	0.918866
15.038383	0.1	0.923462
15.040050	0.1	0.928915
15.041717	0.1	0.934298
15.043383	0.1	0.939397
15.045050	0.1	0.944510
15.046717	0.1	0.949739
15.048383	0.1	0.954946
15.050050	0.1	0.960333
15.051717	0.1	0.967081
15.053383	0.1	0.976310
15.055050	0.1	0.987225
15.056717	0.1	0.997502
15.058383	0.1	1.005707
15.060050	0.1	1.012511
15.061717	0.1	1.019803
15.063383	0.1	1.028897
15.065050	0.1	1.039170
15.066717	0.1	1.049303
15.068383	0.1	1.059431
15.070050	0.1	1.070960
15.071717	0.1	1.084832
15.073383	0.1	1.099962
15.075050	0.1	1.113336
15.076717	0.1	1.122453
15.078383	0.1	1.128046
15.080050	0.1	1.134016
15.081717	0.1	1.144772
15.083383	0.1	1.162398
15.085050	0.1	1.185318
15.086717	0.1	1.209239
15.088383	0.1	1.230198
15.090050	0.1	1.247465
15.091717	0.1	1.263088
15.093383	0.1	1.278552
15.095050	0.1	1.294054
15.096717	0.1	1.310678
15.098383	0.1	1.330646
15.100050	0.1	1.354613
15.101717	0.1	1.379983
15.103383	0.1	1.403317
15.105050	0.1	1.423797
15.106717	0.1	1.442553
15.108383	0.1	1.459979
15.110050	0.1	1.475816
15.111717	0.1	1.490931
15.113383	0.1	1.507434
15.115050	0.1	1.526889
15.116717	0.1	1.549576
15.118383	0.1	1.575970
15.120050	0.1	1.607137
15.121717	0.1	1.642462
15.123383	0.1	1.679072
15.125050	0.1	1.714206
15.126717	0.1	1.746579
15.128383	0.1	1.776484
15.130050	0.1	1.806021
15.131717	0.1	1.838244
15.133383	0.1	1.874855
15.135050	0.1	1.914832
15.136717	0.1	1.955768
15.138383	0.1	1.996025
15.140050	0.1	2.035326
15.141717	0.1	2.073748
15.143383	0.1	2.110964
15.145050	0.1	2.147160
15.146717	0.1	2.184254
15.148383	0.1	2.224552
15.150050	0.1	2.268129
15.151717	0.1	2.313335
15.153383	0.1	2.359198
15.155050	0.1	2.405625
15.156717	0.1	2.452191
15.158383	0.1	2.498091
15.160050	0.1	2.542967
15.161717	0.1	2.587205
15.163383	0.1	2.631899
15.165050	0.1	2.678339
15.166717	0.1	2.726819
15.168383	0.1	2.776310
15.170050	0.1	2.825353
15.171717	0.1	2.872823
15.173383	0.1	2.918621
15.175050	0.1	2.964181
15.176717	0.1	3.011473
15.178383	0.1	3.060703
15.180050	0.1	3.109626
15.181717	0.1	3.155698
15.183383	0.1	3.198716
15.185050	0.1	3.240933
15.186717	0.1	3.284705
15.188383	0.1	3.330573
15.190050	0.1	3.377236
15.191717	0.1	3.422326
15.193383	0.1	3.463207
15.195050	0.1	3.497950
15.196717	0.1	3.526420
15.198383	0.1	3.550476
15.200050	0.1	3.572642
15.201717	0.1	3.594370
15.203383	0.1	3.615795
15.205050	0.1	3.636209
15.206717	0.1	3.654496
15.208383	0.1	3.670389
15.210050	0.1	3.685220
15.211717	0.1	3.700564
15.213383	0.1	3.716354
15.215050	0.1	3.730757
15.216717	0.1	3.742008
15.218383	0.1	3.750124
15.220050	0.1	3.756015
15.221717	0.1	3.760094
15.223383	0.1	3.762576
15.225050	0.1	3.763093
15.226717	0.1	3.759456
15.228383	0.1	3.748955
15.230050	0.1	3.731688
15.231717	0.1	3.711283
15.233383	0.1	3.691674
15.235050	0.1	3.673537
15.236717	0.1	3.654170
15.238383	0.1	3.631026
15.240050	0.1	3.604935
15.241717	0.1	3.578626
15.243383	0.1	3.552753
15.245050	0.1	3.525978
15.246717	0.1	3.497493
15.248383	0.1	3.467100
15.250050	0.1	3.434606
15.251717	0.1	3.400147
15.253383	0.1	3.363742
15.255050	0.1	3.324896
15.256717	0.1	3.283042
15.258383	0.1	3.237911
15.260050	0.1	3.190408
15.261717	0.1	3.142664
15.263383	0.1	3.095982
15.265050	0.1	3.049988
15.266717	0.1	3.004400
15.268383	0.1	2.960176
15.270050	0.1	2.918742
15.271717	0.1	2.880027
15.273383	0.1	2.841339
15.275050	0.1	2.799835
15.276717	0.1	2.755383
15.278383	0.1	2.709385
15.280050	0.1	2.662954
15.281717	0.1	2.617156
15.283383	0.1	2.573035
15.285050	0.1	2.531228
15.286717	0.1	2.491903
15.288383	0.1	2.454156
15.290050	0.1	2.416242
15.291717	0.1	2.377410
15.293383	0.1	2.338481
15.295050	0.1	2.300595
15.296717	0.1	2.264394
15.298383	0.1	2.229549
15.300050	0.1	2.194978
15.301717	0.1	2.160147
15.303383	0.1	2.125534
15.305050	0.1	2.092198
15.306717	0.1	2.061683
15.308383	0.1	2.035508
15.310050	0.1	2.013929
15.311717	0.1	1.995736
15.313383	0.1	1.979615
15.315050	0.1	1.964946
15.316717	0.1	1.951833
15.318383	0.1	1.940867
15.320050	0.1	1.932252
15.321717	0.1	1.925826
15.323383	0.1	1.922110
15.325050	0.1	1.921989
15.326717	0.1	1.925388
15.328383	0.1	1.931326
15.330050	0.1	1.938618
15.331717	0.1	1.946473
15.333383	0.1	1.955186
15.335050	0.1	1.965649
15.336717	0.1	1.978693
15.338383	0.1	1.995633
15.340050	0.1	2.017720
15.341717	0.1	2.044705
15.343383	0.1	2.074568
15.345050	0.1	2.104994
15.346717	0.1	2.136063
15.348383	0.1	2.170578
15.350050	0.1	2.210601
15.351717	0.1	2.255556
15.353383	0.1	2.304106
15.355050	0.1	2.355995
15.356717	0.1	2.411702
15.358383	0.1	2.471395
15.360050	0.1	2.535046
15.361717	0.1	2.603070
15.363383	0.1	2.675704
15.365050	0.1	2.752808
15.366717	0.1	2.834424
15.368383	0.1	2.920413
15.370050	0.1	3.010361
15.371717	0.1	3.104629
15.373383	0.1	3.204220
15.375050	0.1	3.309189
15.376717	0.1	3.418662
15.378383	0.1	3.532879
15.380050	0.1	3.653374
15.381717	0.1	3.780816
15.383383	0.1	3.914502
15.385050	0.1	4.053800
15.386717	0.1	4.198803
15.388383	0.1	4.350021
15.390050	0.1	4.508994
15.391717	0.1	4.678187
15.393383	0.1	4.858952
15.395050	0.1	5.050898
15.396717	0.1	5.253199
15.398383	0.1	5.464889
15.400050	0.1	5.685175
15.401717	0.1	5.914732
15.403383	0.1	6.155935
15.405050	0.1	6.411481
15.406717	0.1	6.682975
15.408383	0.1	6.970679
15.410050	0.1	7.274128
15.411717	0.1	7.592374
15.413383	0.1	7.924484
15.415050	0.1	8.270876
15.416717	0.1	8.633765
15.418383	0.1	9.015664
15.420050	0.1	9.418060
15.421717	0.1	9.842371
15.423383	0.1	10.290588
15.425050	0.1	10.763258
15.426717	0.1	11.259313
15.428383	0.1	11.779461
15.430050	0.1	12.326525
15.431717	0.1	12.901649
15.433383	0.1	13.503162
15.435050	0.1	14.129775
15.436717	0.1	14.783116
15.438383	0.1	15.467079
15.440050	0.1	16.185814
15.441717	0.1	16.941582
15.443383	0.1	17.733206
15.445050	0.1	18.556872
15.446717	0.1	19.409093
15.448383	0.1	20.289454
15.450050	0.1	21.201237
15.451717	0.1	22.149226
15.453383	0.1	23.136544
15.455050	0.1	24.163923
15.456717	0.1	25.230995
15.458383	0.1	26.336815
15.460050	0.1	27.480382
15.461717	0.1	28.661583
15.463383	0.1	29.881173
15.465050	0.1	31.140479
15.466717	0.1	32.441090
15.468383	0.1	33.784099
15.470050	0.1	35.170121
15.471717	0.1	36.599818
15.473383	0.1	38.073552
15.475050	0.1	39.590942
15.476717	0.1	41.151405
15.478383	0.1	42.754044
15.480050	0.1	44.397302
15.481717	0.1	46.080635
15.483383	0.1	47.806078
15.485050	0.1	49.577369
15.486717	0.1	51.399535
15.488383	0.1	53.278268
15.490050	0.1	55.216514
15.491717	0.1	57.213060
15.493383	0.1	59.266090
15.495050	0.1	61.375909
15.496717	0.1	63.543948
15.498383	0.1	65.771323
15.500050	0.1	68.059010
15.501717	0.1	70.409677
15.503383	0.1	72.829207
15.505050	0.1	75.325151
15.506717	0.1	77.903313
15.508383	0.1	80.566583
15.510050	0.1	83.317594
15.511717	0.1	86.161541
15.513383	0.1	89.105368
15.515050	0.1	92.155193
15.516717	0.1	95.315529
15.518383	0.1	98.590562
15.520050	0.1	101.985936
15.521717	0.1	105.509097
15.523383	0.1	109.167942
15.525050	0.1	112.968874
15.526717	0.1	116.915479
15.528383	0.1	121.009345
15.530050	0.1	125.252395
15.531717	0.1	129.648536
15.533383	0.1	134.202931
15.535050	0.1	138.918948
15.536717	0.1	143.796387
15.538383	0.1	148.833208
15.540050	0.1	154.027143
15.541717	0.1	159.374443
15.543383	0.1	164.867635
15.545050	0.1	170.495981
15.546717	0.1	176.248369
15.548383	0.1	182.113918
15.550050	0.1	188.079020
15.551717	0.1	194.124622
15.553383	0.1	200.226675
15.555050	0.1	206.359811
15.556717	0.1	212.501134
15.558383	0.1	218.630065
15.560050	0.1	224.725176
15.561717	0.1	230.762004
15.563383	0.1	236.714347
15.565050	0.1	242.555980
15.566717	0.1	248.260098
15.568383	0.1	253.799986
15.570050	0.1	259.151152
15.571717	0.1	264.290129
15.573383	0.1	269.192625
15.575050	0.1	273.835315
15.576717	0.1	278.198729
15.578383	0.1	282.267067
15.580050	0.1	286.026076
15.581717	0.1	289.463504
15.583383	0.1	292.571024
15.585050	0.1	295.343325
15.586717	0.1	297.777411
15.588383	0.1	299.873888
15.590050	0.1	301.635126
15.591717	0.1	303.061507
15.593383	0.1	304.152440
15.595050	0.1	304.910071
15.596717	0.1	305.339569
15.598383	0.1	305.447891
15.600050	0.1	305.244793
15.601717	0.1	304.743778
15.603383	0.1	303.961118
15.605050	0.1	302.913091
15.606717	0.1	301.612895
15.608383	0.1	300.071156
15.610050	0.1	298.299161
15.611717	0.1	296.309595
15.613383	0.1	294.115437
15.615050	0.1	291.730189
15.616717	0.1	289.168600
15.618383	0.1	286.445874
15.620050	0.1	283.576101
15.621717	0.1	280.571357
15.623383	0.1	277.442066
15.625050	0.1	274.197487
15.626717	0.1	270.845378
15.628383	0.1	267.392681
15.630050	0.1	263.847453
15.631717	0.1	260.219178
15.633383	0.1	256.517539
15.635050	0.1	252.751168
15.636717	0.1	248.926943
15.638383	0.1	245.050453
15.640050	0.1	241.128146
15.641717	0.1	237.168567
15.643383	0.1	233.180276
15.645050	0.1	229.169126
15.646717	0.1	225.138073
15.648383	0.1	221.089265
15.650050	0.1	217.026426
15.651717	0.1	212.955037
15.653383	0.1	208.880049
15.655050	0.1	204.804540
15.656717	0.1	200.731810
15.658383	0.1	196.667616
15.660050	0.1	192.618780
15.661717	0.1	188.590558
15.663383	0.1	184.585769
15.665050	0.1	180.605115
15.666717	0.1	176.648367
15.668383	0.1	172.715546
15.670050	0.1	168.807511
15.671717	0.1	164.926616
15.673383	0.1	161.077082
15.675050	0.1	157.263652
15.676717	0.1	153.489174
15.678383	0.1	149.755073
15.680050	0.1	146.064148
15.681717	0.1	142.420330
15.683383	0.1	138.825514
15.685050	0.1	135.279163
15.686717	0.1	131.780943
15.688383	0.1	128.331781
15.690050	0.1	124.932998
15.691717	0.1	121.585485
15.693383	0.1	118.289595
15.695050	0.1	115.046692
15.696717	0.1	111.860442
15.698383	0.1	108.734849
15.700050	0.1	105.671203
15.701717	0.1	102.668270
15.703383	0.1	99.724433
15.705050	0.1	96.839098
15.706717	0.1	94.013028
15.708383	0.1	91.247847
15.710050	0.1	88.545173
15.711717	0.1	85.905851
15.713383	0.1	83.329496
15.715050	0.1	80.814920
15.716717	0.1	78.360667
15.718383	0.1	75.965547
15.720050	0.1	73.629604
15.721717	0.1	71.354015
15.723383	0.1	69.140033
15.725050	0.1	66.988072
15.726717	0.1	64.896909
15.728383	0.1	62.864022
15.730050	0.1	60.887481
15.731717	0.1	58.967038
15.733383	0.1	57.102544
15.735050	0.1	55.292677
15.736717	0.1	53.536552
15.738383	0.1	51.834830
15.740050	0.1	50.187972
15.741717	0.1	48.594587
15.743383	0.1	47.051986
15.745050	0.1	45.557707
15.746717	0.1	44.110618
15.748383	0.1	42.711031
15.750050	0.1	41.359449
15.751717	0.1	40.055076
15.753383	0.1	38.795811
15.755050	0.1	37.579658
15.756717	0.1	36.405781
15.758383	0.1	35.274448
15.760050	0.1	34.185736
15.761717	0.1	33.138176
15.763383	0.1	32.129185
15.765050	0.1	31.155925
15.766717	0.1	30.215876
15.768383	0.1	29.308205
15.770050	0.1	28.433790
15.771717	0.1	27.593146
15.773383	0.1	26.785051
15.775050	0.1	26.007057
15.776717	0.1	25.257529
15.778383	0.1	24.537081
15.780050	0.1	23.846910
15.781717	0.1	23.186468
15.783383	0.1	22.553671
15.785050	0.1	21.946183
15.786717	0.1	21.361243
15.788383	0.1	20.795930
15.790050	0.1	20.248964
15.791717	0.1	19.721133
15.793383	0.1	19.213748
15.795050	0.1	18.726946
15.796717	0.1	18.259031
15.798383	0.1	17.807395
15.800050	0.1	17.370521
15.801717	0.1	16.948972
15.803383	0.1	16.544471
15.805050	0.1	16.157907
15.806717	0.1	15.787720
15.808383	0.1	15.430595
15.810050	0.1	15.084087
15.811717	0.1	14.747651
15.813383	0.1	14.421176
15.815050	0.1	14.104955
15.816717	0.1	13.801036
15.818383	0.1	13.511772
15.820050	0.1	13.237586
15.821717	0.1	12.977300
15.823383	0.1	12.728949
15.825050	0.1	12.489567
15.826717	0.1	12.255786
15.828383	0.1	12.025130
15.830050	0.1	11.796686
15.831717	0.1	11.571576
15.833383	0.1	11.352734
15.835050	0.1	11.143461
15.836717	0.1	10.945904
15.838383	0.1	10.760129
15.840050	0.1	10.583769
15.841717	0.1	10.412773
15.843383	0.1	10.243324
15.845050	0.1	10.073790
15.846717	0.1	9.904909
15.848383	0.1	9.738607
15.850050	0.1	9.576883
15.851717	0.1	9.420556
15.853383	0.1	9.269007
15.855050	0.1	9.121662
15.856717	0.1	8.978816
15.858383	0.1	8.841017
15.860050	0.1	8.708374
15.861717	0.1	8.580219
15.863383	0.1	8.455343
15.865050	0.1	8.332189
15.866717	0.1	8.209627
15.868383	0.1	8.088113
15.870050	0.1	7.968852
15.871717	0.1	7.852078
15.873383	0.1	7.737488
15.875050	0.1	7.625986
15.876717	0.1	7.519606
15.878383	0.1	7.419237
15.880050	0.1	7.323115
15.881717	0.1	7.228288
15.883383	0.1	7.132930
15.885050	0.1	7.036896
15.886717	0.1	6.941399
15.888383	0.1	6.848616
15.890050	0.1	6.760368
15.891717	0.1	6.676419
15.893383	0.1	6.594551
15.895050	0.1	6.512553
15.896717	0.1	6.430014
15.898383	0.1	6.348463
15.900050	0.1	6.270139
15.901717	0.1	6.196327
15.903383	0.1	6.126794
15.905050	0.1	6.060763
15.906717	0.1	5.997303
15.908383	0.1	5.934341
15.910050	0.1	5.868594
15.911717	0.1	5.797502
15.913383	0.1	5.721534
15.915050	0.1	5.644364
15.916717	0.1	5.569984
15.918383	0.1	5.500456
15.920050	0.1	5.435958
15.921717	0.1	5.375328
15.923383	0.1	5.317070
15.925050	0.1	5.260305
15.926717	0.1	5.204696
15.928383	0.1	5.150386
15.930050	0.1	5.097883
15.931717	0.1	5.047284
15.933383	0.1	4.997845
15.935050	0.1	4.948750
15.936717	0.1	4.899926
15.938383	0.1	4.851543
15.940050	0.1	4.803520
15.941717	0.1	4.756167
15.943383	0.1	4.710229
15.945050	0.1	4.665921
15.946717	0.1	4.622834
15.948383	0.1	4.580738
15.950050	0.1	4.539914
15.951717	0.1	4.500905
15.953383	0.1	4.464220
15.955050	0.1	4.429496
15.956717	0.1	4.395293
15.958383	0.1	4.360699
15.960050	0.1	4.325574
15.961717	0.1	4.289462
15.963383	0.1	4.252354
15.965050	0.1	4.215678
15.966717	0.1	4.181382
15.968383	0.1	4.150453
15.970050	0.1	4.121922
15.971717	0.1	4.093274
15.973383	0.1	4.062699
15.975050	0.1	4.030666
15.976717	0.1	3.998214
15.978383	0.1	3.964407
15.980050	0.1	3.927778
15.981717	0.1	3.889925
15.983383	0.1	3.854916
15.985050	0.1	3.825170
15.986717	0.1	3.800048
15.988383	0.1	3.778110
15.990050	0.1	3.758129
15.991717	0.1	3.738026
15.993383	0.1	3.715330
15.995050	0.1	3.689001
15.996717	0.1	3.659567
15.998383	0.1	3.628028
16.000050	0.1	3.595483
16.001717	0.1	3.563147
16.003383	0.1	3.532269
16.005050	0.1	3.503640
16.006717	0.1	3.476976
16.008383	0.1	3.451346
16.010050	0.1	3.425679
16.011717	0.1	3.398773
16.013383	0.1	3.370130
16.015050	0.1	3.340682
16.016717	0.1	3.311615
16.018383	0.1	3.283191
16.020050	0.1	3.255536
16.021717	0.1	3.229701
16.023383	0.1	3.206488
16.025050	0.1	3.184932
16.026717	0.1	3.163097
16.028383	0.1	3.139782
16.030050	0.1	3.115195
16.031717	0.1	3.090757
16.033383	0.1	3.067772
16.035050	0.1	3.045774
16.036717	0.1	3.022766
16.038383	0.1	2.997252
16.040050	0.1	2.970016
16.041717	0.1	2.943273
16.043383	0.1	2.918192
16.045050	0.1	2.894890
16.046717	0.1	2.873926
16.048383	0.1	2.855286
16.050050	0.1	2.837237
16.051717	0.1	2.818285
16.053383	0.1	2.798787
16.055050	0.1	2.779774
16.056717	0.1	2.761753
16.058383	0.1	2.744766
16.060050	0.1	2.728454
16.061717	0.1	2.711941
16.063383	0.1	2.694014
16.065050	0.1	2.673930
16.066717	0.1	2.653031
16.068383	0.1	2.635075
16.070050	0.1	2.623172
16.071717	0.1	2.616704
16.073383	0.1	2.612453
16.075050	0.1	2.607708
16.076717	0.1	2.600919
16.078383	0.1	2.591386
16.080050	0.1	2.579479
16.081717	0.1	2.566250
16.083383	0.1	2.552527
16.085050	0.1	2.538590
16.086717	0.1	2.524732
16.088383	0.1	2.511689
16.090050	0.1	2.499749
16.091717	0.1	2.488028
16.093383	0.1	2.475325
16.095050	0.1	2.461695
16.096717	0.1	2.449122
16.098383	0.1	2.439711
16.100050	0.1	2.433201
16.101717	0.1	2.427623
16.103383	0.1	2.421625
16.105050	0.1	2.414840
16.106717	0.1	2.407180
16.108383	0.1	2.398486
16.110050	0.1	2.388800
16.111717	0.1	2.378849
16.113383	0.1	2.369741
16.115050	0.1	2.362081
16.116717	0.1	2.355548
16.118383	0.1	2.349047
16.120050	0.1	2.341676
16.121717	0.1	2.333880
16.123383	0.1	2.327152
16.125050	0.1	2.322495
16.126717	0.1	2.319589
16.128383	0.1	2.317149
16.130050	0.1	2.313480
16.131717	0.1	2.307235
16.133383	0.1	2.298602
16.135050	0.1	2.289168
16.136717	0.1	2.280436
16.138383	0.1	2.273251
16.140050	0.1	2.268348
16.141717	0.1	2.266108
16.143383	0.1	2.266127
16.145050	0.1	2.267836
16.146717	0.1	2.270942
16.148383	0.1	2.274550
16.150050	0.1	2.276767
16.151717	0.1	2.276413
16.153383	0.1	2.274015
16.155050	0.1	2.270285
16.156717	0.1	2.264925
16.158383	0.1	2.258127
16.160050	0.1	2.252185
16.161717	0.1	2.249978
16.163383	0.1	2.252124
16.165050	0.1	2.256194
16.166717	0.1	2.258853
16.168383	0.1	2.258522
16.170050	0.1	2.255966
16.171717	0.1	2.253065
16.173383	0.1	2.251002
16.175050	0.1	2.249302
16.176717	0.1	2.246965
16.178383	0.1	2.244427
16.180050	0.1	2.243803
16.181717	0.1	2.247104
16.183383	0.1	2.254304
16.185050	0.1	2.263244
16.186717	0.1	2.271086
16.188383	0.1	2.275989
16.190050	0.1	2.278159
16.191717	0.1	2.279542
16.193383	0.1	2.282178
16.195050	0.1	2.287040
16.196717	0.1	2.293522
16.198383	0.1	2.299594
16.200050	0.1	2.303417
16.201717	0.1	2.304777
16.203383	0.1	2.304674
16.205050	0.1	2.304190
16.206717	0.1	2.303659
16.208383	0.1	2.303091
16.210050	0.1	2.303231
16.211717	0.1	2.305093
16.213383	0.1	2.308786
16.215050	0.1	2.313950
16.216717	0.1	2.320581
16.218383	0.1	2.328530
16.220050	0.1	2.336912
16.221717	0.1	2.344563
16.223383	0.1	2.351068
16.225050	0.1	2.356758
16.226717	0.1	2.362141
16.228383	0.1	2.367957
16.230050	0.1	2.375022
16.231717	0.1	2.383515
16.233383	0.1	2.392572
16.235050	0.1	2.400717
16.236717	0.1	2.406887
16.238383	0.1	2.411236
16.240050	0.1	2.414961
16.241717	0.1	2.419571
16.243383	0.1	2.425779
16.245050	0.1	2.432512
16.246717	0.1	2.437453
16.248383	0.1	2.438999
16.250050	0.1	2.437825
16.251717	0.1	2.436037
16.253383	0.1	2.434971
16.255050	0.1	2.434519
16.256717	0.1	2.434799
16.258383	0.1	2.437029
16.260050	0.1	2.442063
16.261717	0.1	2.449164
16.263383	0.1	2.456238
16.265050	0.1	2.461253
16.266717	0.1	2.464112
16.268383	0.1	2.466463
16.270050	0.1	2.469402
16.271717	0.1	2.472242
16.273383	0.1	2.473346
16.275050	0.1	2.471516
16.276717	0.1	2.467339
16.278383	0.1	2.462976
16.280050	0.1	2.460140
16.281717	0.1	2.458901
16.283383	0.1	2.458622
16.285050	0.1	2.459078
16.286717	0.1	2.460289
16.288383	0.1	2.461439
16.290050	0.1	2.460722
16.291717	0.1	2.457262
16.293383	0.1	2.452680
16.295050	0.1	2.449392
16.296717	0.1	2.448265
16.298383	0.1	2.449206
16.300050	0.1	2.452144
16.301717	0.1	2.456033
16.303383	0.1	2.458170
16.305050	0.1	2.456135
16.306717	0.1	2.450203
16.308383	0.1	2.442882
16.310050	0.1	2.436265
16.311717	0.1	2.430389
16.313383	0.1	2.424284
16.315050	0.1	2.418384
16.316717	0.1	2.414463
16.318383	0.1	2.413183
16.320050	0.1	2.412982
16.321717	0.1	2.411278
16.323383	0.1	2.406659
16.325050	0.1	2.400191
16.326717	0.1	2.394258
16.328383	0.1	2.390207
16.330050	0.1	2.387282
16.331717	0.1	2.383771
16.333383	0.1	2.379157
16.335050	0.1	2.374249
16.336717	0.1	2.369378
16.338383	0.1	2.363836
16.340050	0.1	2.356977
16.341717	0.1	2.349340
16.343383	0.1	2.342332
16.345050	0.1	2.336795
16.346717	0.1	2.332861
16.348383	0.1	2.330537
16.350050	0.1	2.329675
16.351717	0.1	2.329722
16.353383	0.1	2.329894
16.355050	0.1	2.329345
16.356717	0.1	2.327082
16.358383	0.1	2.322420
16.360050	0.1	2.316060
16.361717	0.1	2.309852
16.363383	0.1	2.304497
16.365050	0.1	2.298285
16.366717	0.1	2.289116
16.368383	0.1	2.277112
16.370050	0.1	2.264725
16.371717	0.1	2.254974
16.373383	0.1	2.249028
16.375050	0.1	2.245191
16.376717	0.1	2.240986
16.378383	0.1	2.235840
16.380050	0.1	2.230979
16.381717	0.1	2.227449
16.383383	0.1	2.224967
16.385050	0.1	2.222820
16.386717	0.1	2.220841
16.388383	0.1	2.219458
16.390050	0.1	2.218932
16.391717	0.1	2.218522
16.393383	0.1	2.217083
16.395050	0.1	2.214005
16.396717	0.1	2.209386
16.398383	0.1	2.204310
16.400050	0.1	2.200166
16.401717	0.1	2.197120
16.403383	0.1	2.194368
16.405050	0.1	2.192035
16.406717	0.1	2.191337
16.408383	0.1	2.192538
16.410050	0.1	2.193972
16.411717	0.1	2.193861
16.413383	0.1	2.192501
16.415050	0.1	2.191807
16.416717	0.1	2.192911
16.418383	0.1	2.195057
16.420050	0.1	2.197060
16.421717	0.1	2.198936
16.423383	0.1	2.201414
16.425050	0.1	2.204645
16.426717	0.1	2.208003
16.428383	0.1	2.210541
16.430050	0.1	2.211956
16.431717	0.1	2.213451
16.433383	0.1	2.216562
16.435050	0.1	2.221521
16.436717	0.1	2.227603
16.438383	0.1	2.234140
16.440050	0.1	2.240608
16.441717	0.1	2.246490
16.443383	0.1	2.251854
16.445050	0.1	2.257400
16.446717	0.1	2.263077
16.448383	0.1	2.268218
16.450050	0.1	2.272897
16.451717	0.1	2.277722
16.453383	0.1	2.283072
16.455050	0.1	2.289019
16.456717	0.1	2.294937
16.458383	0.1	2.299719
16.460050	0.1	2.303063
16.461717	0.1	2.306066
16.463383	0.1	2.309871
16.465050	0.1	2.314085
16.466717	0.1	2.317689
16.468383	0.1	2.320954
16.470050	0.1	2.325391
16.471717	0.1	2.332097
16.473383	0.1	2.340837
16.475050	0.1	2.350383
16.476717	0.1	2.359380
16.478383	0.1	2.366998
16.480050	0.1	2.373005
16.481717	0.1	2.377504
16.483383	0.1	2.380954
16.485050	0.1	2.383739
16.486717	0.1	2.385606
16.488383	0.1	2.386696
16.490050	0.1	2.388521
16.491717	0.1	2.392917
16.493383	0.1	2.400456
16.495050	0.1	2.409983
16.496717	0.1	2.419287
16.498383	0.1	2.426789
16.500050	0.1	2.432503
16.501717	0.1	2.437327
16.503383	0.1	2.443134
16.505050	0.1	2.452959
16.506717	0.1	2.468624
16.508383	0.1	2.488042
16.510050	0.1	2.506310
16.511717	0.1	2.519633
16.513383	0.1	2.527838
16.515050	0.1	2.533598
16.516717	0.1	2.539842
16.518383	0.1	2.547507
16.520050	0.1	2.555079
16.521717	0.1	2.560481
16.523383	0.1	2.563326
16.525050	0.1	2.564951
16.526717	0.1	2.566790
16.528383	0.1	2.569635
16.530050	0.1	2.574702
16.531717	0.1	2.583521
16.533383	0.1	2.595927
16.535050	0.1	2.609547
16.536717	0.1	2.621771
16.538383	0.1	2.631876
16.540050	0.1	2.641208
16.541717	0.1	2.651070
16.543383	0.1	2.660942
16.545050	0.1	2.668849
16.546717	0.1	2.673590
16.548383	0.1	2.677105
16.550050	0.1	2.683643
16.551717	0.1	2.695262
16.553383	0.1	2.709795
16.555050	0.1	2.723788
16.556717	0.1	2.735332
16.558383	0.1	2.744133
16.560050	0.1	2.750782
16.561717	0.1	2.756240
16.563383	0.1	2.761870
16.565050	0.1	2.769004
16.566717	0.1	2.777637
16.568383	0.1	2.786624
16.570050	0.1	2.795705
16.571717	0.1	2.805889
16.573383	0.1	2.817265
16.575050	0.1	2.828175
16.576717	0.1	2.837344
16.578383	0.1	2.845787
16.580050	0.1	2.855854
16.581717	0.1	2.868660
16.583383	0.1	2.883240
16.585050	0.1	2.897847
16.586717	0.1	2.910923
16.588383	0.1	2.921415
16.590050	0.1	2.929326
16.591717	0.1	2.935873
16.593383	0.1	2.942593
16.595050	0.1	2.950672
16.596717	0.1	2.960982
16.598383	0.1	2.973666
16.600050	0.1	2.987897
16.601717	0.1	3.002542
16.603383	0.1	3.016628
16.605050	0.1	3.029443
16.606717	0.1	3.040717
16.608383	0.1	3.050836
16.610050	0.1	3.061029
16.611717	0.1	3.073113
16.613383	0.1	3.088065
16.615050	0.1	3.104671
16.616717	0.1	3.120811
16.618383	0.1	3.135409
16.620050	0.1	3.148080
16.621717	0.1	3.158543
16.623383	0.1	3.166930
16.625050	0.1	3.173375
16.626717	0.1	3.177519
16.628383	0.1	3.179763
16.630050	0.1	3.182325
16.631717	0.1	3.187372
16.633383	0.1	3.195032
16.635050	0.1	3.204430
16.636717	0.1	3.215182
16.638383	0.1	3.227391
16.640050	0.1	3.241124
16.641717	0.1	3.255317
16.643383	0.1	3.267657
16.645050	0.1	3.276612
16.646717	0.1	3.282493
16.648383	0.1	3.286488
16.650050	0.1	3.289757
16.651717	0.1	3.293045
16.653383	0.1	3.296784
16.655050	0.1	3.301804
16.656717	0.1	3.309101
16.658383	0.1	3.318321
16.660050	0.1	3.326954
16.661717	0.1	3.332188
16.663383	0.1	3.333581
16.665050	0.1	3.333339
16.666717	0.1	3.334451
16.668383	0.1	3.338279
16.670050	0.1	3.343024
16.671717	0.1	3.345404
16.673383	0.1	3.344440
16.675050	0.1	3.342722
16.676717	0.1	3.343206
16.678383	0.1	3.345688
16.680050	0.1	3.347541
16.681717	0.1	3.347448
16.683383	0.1	3.346610
16.685050	0.1	3.346438
16.686717	0.1	3.346824
16.688383	0.1	3.346987
16.690050	0.1	3.347034
16.691717	0.1	3.347741
16.693383	0.1	3.348989
16.695050	0.1	3.349110
16.696717	0.1	3.346424
16.698383	0.1	3.341343
16.700050	0.1	3.336109
16.701717	0.1	3.332631
16.703383	0.1	3.331066
16.705050	0.1	3.330293
16.706717	0.1	3.330186
16.708383	0.1	3.332547
16.710050	0.1	3.339006
16.711717	0.1	3.348924
16.713383	0.1	3.359537
16.715050	0.1	3.367849
16.716717	0.1	3.372356
16.718383	0.1	3.373395
16.720050	0.1	3.372310
16.721717	0.1	3.369879
16.723383	0.1	3.365828
16.725050	0.1	3.360412
16.726717	0.1	3.355555
16.728383	0.1	3.353138
16.730050	0.1	3.352910
16.731717	0.1	3.352985
16.733383	0.1	3.351504
16.735050	0.1	3.347155
16.736717	0.1	3.339788
16.738383	0.1	3.331448
16.740050	0.1	3.325464
16.741717	0.1	3.324281
16.743383	0.1	3.328309
16.745050	0.1	3.336021
16.746717	0.1	3.344868
16.748383	0.1	3.352752
16.750050	0.1	3.358722
16.751717	0.1	3.362121
16.753383	0.1	3.362335
16.755050	0.1	3.359905
16.756717	0.1	3.356757
16.758383	0.1	3.354624
16.760050	0.1	3.353450
16.761717	0.1	3.351839
16.763383	0.1	3.349120
16.765050	0.1	3.346005
16.766717	0.1	3.342973
16.768383	0.1	3.340109
16.770050	0.1	3.338656
16.771717	0.1	3.340053
16.773383	0.1	3.343835
16.775050	0.1	3.348198
16.776717	0.1	3.351984
16.778383	0.1	3.355616
16.780050	0.1	3.360319
16.781717	0.1	3.366414
16.783383	0.1	3.372342
16.785050	0.1	3.375751
16.786717	0.1	3.375798
16.788383	0.1	3.373539
16.790050	0.1	3.370829
16.791717	0.1	3.369516
16.793383	0.1	3.369977
16.795050	0.1	3.370252
16.796717	0.1	3.368030
16.798383	0.1	3.363104
16.800050	0.1	3.357343
16.801717	0.1	3.352822
16.803383	0.1	3.350247
16.805050	0.1	3.348994
16.806717	0.1	3.348533
16.808383	0.1	3.349022
16.810050	0.1	3.350610
16.811717	0.1	3.353143
16.813383	0.1	3.356100
16.815050	0.1	3.358498
16.816717	0.1	3.359006
16.818383	0.1	3.356454
16.820050	0.1	3.351541
16.821717	0.1	3.347397
16.823383	0.1	3.346610
16.825050	0.1	3.348961
16.826717	0.1	3.352552
16.828383	0.1	3.355597
16.830050	0.1	3.357660
16.831717	0.1	3.359294
16.833383	0.1	3.359714
16.835050	0.1	3.356659
16.836717	0.1	3.349804
16.838383	0.1	3.342102
16.840050	0.1	3.336989
16.841717	0.1	3.335481
16.843383	0.1	3.335834
16.845050	0.1	3.335448
16.846717	0.1	3.333469
16.848383	0.1	3.331406
16.850050	0.1	3.330507
16.851717	0.1	3.330079
16.853383	0.1	3.329199
16.855050	0.1	3.328412
16.856717	0.1	3.329082
16.858383	0.1	3.332053
16.860050	0.1	3.337222
16.861717	0.1	3.343383
16.863383	0.1	3.347704
16.865050	0.1	3.346452
16.866717	0.1	3.338172
16.868383	0.1	3.325436
16.870050	0.1	3.312309
16.871717	0.1	3.301157
16.873383	0.1	3.292831
16.875050	0.1	3.287983
16.876717	0.1	3.286707
16.878383	0.1	3.287797
16.880050	0.1	3.289175
16.881717	0.1	3.289157
16.883383	0.1	3.287327
16.885050	0.1	3.284262
16.886717	0.1	3.280658
16.888383	0.1	3.276919
16.890050	0.1	3.273203
16.891717	0.1	3.269734
16.893383	0.1	3.266917
16.895050	0.1	3.265021
16.896717	0.1	3.264248
16.898383	0.1	3.264532
16.900050	0.1	3.264868
16.901717	0.1	3.263988
16.903383	0.1	3.261575
16.905050	0.1	3.257818
16.906717	0.1	3.252141
16.908383	0.1	3.243787
16.910050	0.1	3.234237
16.911717	0.1	3.227219
16.913383	0.1	3.224886
16.915050	0.1	3.225822
16.916717	0.1	3.226921
16.918383	0.1	3.225938
16.920050	0.1	3.223023
16.921717	0.1	3.219382
16.923383	0.1	3.214511
16.925050	0.1	3.206753
16.926717	0.1	3.196117
16.928383	0.1	3.184443
16.930050	0.1	3.173957
16.931717	0.1	3.166501
16.933383	0.1	3.162664
16.935050	0.1	3.161263
16.936717	0.1	3.160522
16.938383	0.1	3.159475
16.940050	0.1	3.157677
16.941717	0.1	3.154287
16.943383	0.1	3.148154
16.945050	0.1	3.139535
16.946717	0.1	3.130748
16.948383	0.1	3.123558
16.950050	0.1	3.116918
16.951717	0.1	3.108541
16.953383	0.1	3.097858
16.955050	0.1	3.087218
16.956717	0.1	3.080154
16.958383	0.1	3.077751
16.960050	0.1	3.077593
16.961717	0.1	3.076969
16.963383	0.1	3.075055
16.965050	0.1	3.071660
16.966717	0.1	3.066272
16.968383	0.1	3.058943
16.970050	0.1	3.050710
16.971717	0.1	3.042025
16.973383	0.1	3.031776
16.975050	0.1	3.019362
16.976717	0.1	3.006859
16.978383	0.1	2.997355
16.980050	0.1	2.991478
16.981717	0.1	2.986970
16.983383	0.1	2.981466
16.985050	0.1	2.974486
16.986717	0.1	2.966714
16.988383	0.1	2.958179
16.990050	0.1	2.948102
16.991717	0.1	2.936823
16.993383	0.1	2.926243
16.995050	0.1	2.917717
16.996717	0.1	2.911002
16.998383	0.1	2.905289
17.000050	0.1	2.899449
17.001717	0.1	2.891677
17.003383	0.1	2.880855
17.005050	0.1	2.867496
17.006717	0.1	2.852692
17.008383	0.1	2.837144
17.010050	0.1	2.821703
17.011717	0.1	2.808445
17.013383	0.1	2.799374
17.015050	0.1	2.794215
17.016717	0.1	2.790950
17.018383	0.1	2.787597
17.020050	0.1	2.782498
17.021717	0.1	2.773907
17.023383	0.1	2.760813
17.025050	0.1	2.743532
17.026717	0.1	2.722945
17.028383	0.1	2.700677
17.030050	0.1	2.680034
17.031717	0.1	2.664588
17.033383	0.1	2.655340
17.035050	0.1	2.650716
17.036717	0.1	2.648886
17.038383	0.1	2.647834
17.040050	0.1	2.644588
17.041717	0.1	2.636998
17.043383	0.1	2.625394
17.045050	0.1	2.611489
17.046717	0.1	2.596658
17.048383	0.1	2.581640
17.050050	0.1	2.567382
17.051717	0.1	2.555014
17.053383	0.1	2.544350
17.055050	0.1	2.533747
17.056717	0.1	2.522147
17.058383	0.1	2.510115
17.060050	0.1	2.498901
17.061717	0.1	2.489453
17.063383	0.1	2.482194
17.065050	0.1	2.476498
17.066717	0.1	2.470883
17.068383	0.1	2.464750
17.070050	0.1	2.458226
17.071717	0.1	2.450091
17.073383	0.1	2.438514
17.075050	0.1	2.423394
17.076717	0.1	2.406379
17.078383	0.1	2.389960
17.080050	0.1	2.376563
17.081717	0.1	2.367310
17.083383	0.1	2.361508
17.085050	0.1	2.356945
17.086717	0.1	2.351152
17.088383	0.1	2.343575
17.090050	0.1	2.335953
17.091717	0.1	2.329927
17.093383	0.1	2.324837
17.095050	0.1	2.319007
17.096717	0.1	2.312483
17.098383	0.1	2.306090
17.100050	0.1	2.299342
17.101717	0.1	2.292139
17.103383	0.1	2.285931
17.105050	0.1	2.281228
17.106717	0.1	2.276008
17.108383	0.1	2.267850
17.110050	0.1	2.256469
17.111717	0.1	2.243663
17.113383	0.1	2.231738
17.115050	0.1	2.222182
17.116717	0.1	2.214834
17.118383	0.1	2.208371
17.120050	0.1	2.202331
17.121717	0.1	2.197628
17.123383	0.1	2.195085
17.125050	0.1	2.194452
17.126717	0.1	2.194606
17.128383	0.1	2.194652
17.130050	0.1	2.194452
17.131717	0.1	2.193721
17.133383	0.1	2.191905
17.135050	0.1	2.189009
17.136717	0.1	2.185511
17.138383	0.1	2.181977
17.140050	0.1	2.179490
17.141717	0.1	2.179397
17.143383	0.1	2.181991
17.145050	0.1	2.186452
17.146717	0.1	2.191570
17.148383	0.1	2.195495
17.150050	0.1	2.196529
17.151717	0.1	2.194829
17.153383	0.1	2.191863
17.155050	0.1	2.188818
17.156717	0.1	2.186694
17.158383	0.1	2.186550
17.160050	0.1	2.189009
17.161717	0.1	2.194047
17.163383	0.1	2.200836
17.165050	0.1	2.208627
17.166717	0.1	2.218052
17.168383	0.1	2.229745
17.170050	0.1	2.241968
17.171717	0.1	2.251859
17.173383	0.1	2.258769
17.175050	0.1	2.264506
17.176717	0.1	2.270793
17.178383	0.1	2.278606
17.180050	0.1	2.289084
17.181717	0.1	2.302411
17.183383	0.1	2.316362
17.185050	0.1	2.328209
17.186717	0.1	2.337368
17.188383	0.1	2.345238
17.190050	0.1	2.354034
17.191717	0.1	2.365448
17.193383	0.1	2.379199
17.195050	0.1	2.393890
17.196717	0.1	2.408996
17.198383	0.1	2.425243
17.200050	0.1	2.443925
17.201717	0.1	2.466044
17.203383	0.1	2.491884
17.205050	0.1	2.521384
17.206717	0.1	2.553863
17.208383	0.1	2.587005
17.210050	0.1	2.617710
17.211717	0.1	2.644728
17.213383	0.1	2.669995
17.215050	0.1	2.696915
17.216717	0.1	2.727117
17.218383	0.1	2.759299
17.220050	0.1	2.792031
17.221717	0.1	2.826164
17.223383	0.1	2.863230
17.225050	0.1	2.903701
17.226717	0.1	2.947520
17.228383	0.1	2.993676
17.230050	0.1	3.039166
17.231717	0.1	3.081178
17.233383	0.1	3.120708
17.235050	0.1	3.161053
17.236717	0.1	3.202874
17.238383	0.1	3.244095
17.240050	0.1	3.283704
17.241717	0.1	3.322745
17.243383	0.1	3.362754
17.245050	0.1	3.404533
17.246717	0.1	3.447896
17.248383	0.1	3.491966
17.250050	0.1	3.535743
17.251717	0.1	3.578900
17.253383	0.1	3.621429
17.255050	0.1	3.661793
17.256717	0.1	3.697546
17.258383	0.1	3.728536
17.260050	0.1	3.757630
17.261717	0.1	3.788355
17.263383	0.1	3.822935
17.265050	0.1	3.861599
17.266717	0.1	3.902456
17.268383	0.1	3.943089
17.270050	0.1	3.982792
17.271717	0.1	4.022471
17.273383	0.1	4.062997
17.275050	0.1	4.104436
17.276717	0.1	4.146532
17.278383	0.1	4.188842
17.280050	0.1	4.230463
17.281717	0.1	4.270431
17.283383	0.1	4.308294
17.285050	0.1	4.344420
17.286717	0.1	4.380783
17.288383	0.1	4.420811
17.290050	0.1	4.466660
17.291717	0.1	4.516770
17.293383	0.1	4.568337
17.295050	0.1	4.620855
17.296717	0.1	4.675337
17.298383	0.1	4.731850
17.300050	0.1	4.789350
17.301717	0.1	4.847362
17.303383	0.1	4.906869
17.305050	0.1	4.969058
17.306717	0.1	5.033952
17.308383	0.1	5.100975
17.310050	0.1	5.171034
17.311717	0.1	5.247477
17.313383	0.1	5.333656
17.315050	0.1	5.429424
17.316717	0.1	5.530645
17.318383	0.1	5.632099
17.320050	0.1	5.730898
17.321717	0.1	5.827332
17.323383	0.1	5.923291
17.325050	0.1	6.021047
17.326717	0.1	6.122794
17.328383	0.1	6.229724
17.330050	0.1	6.341282
17.331717	0.1	6.455942
17.333383	0.1	6.572898
17.335050	0.1	6.692903
17.336717	0.1	6.817477
17.338383	0.1	6.946758
17.340050	0.1	7.078606
17.341717	0.1	7.210453
17.343383	0.1	7.341187
17.345050	0.1	7.470991
17.346717	0.1	7.599960
17.348383	0.1	7.727314
17.350050	0.1	7.852209
17.351717	0.1	7.974640
17.353383	0.1	8.095088
17.355050	0.1	8.213934
17.356717	0.1	8.331044
17.358383	0.1	8.446258
17.360050	0.1	8.560028
17.361717	0.1	8.672336
17.363383	0.1	8.781543
17.365050	0.1	8.885725
17.366717	0.1	8.984497
17.368383	0.1	9.078318
17.370050	0.1	9.167106
17.371717	0.1	9.250790
17.373383	0.1	9.330120
17.375050	0.1	9.405757
17.376717	0.1	9.477474
17.378383	0.1	9.544143
17.380050	0.1	9.603342
17.381717	0.1	9.652358
17.383383	0.1	9.690742
17.385050	0.1	9.720502
17.386717	0.1	9.743338
17.388383	0.1	9.759022
17.390050	0.1	9.766691
17.391717	0.1	9.766896
17.393383	0.1	9.761006
17.395050	0.1	9.749266
17.396717	0.1	9.730803
17.398383	0.1	9.705252
17.400050	0.1	9.673731
17.401717	0.1	9.638127
17.403383	0.1	9.599281
17.405050	0.1	9.555505
17.406717	0.1	9.503313
17.408383	0.1	9.440728
17.410050	0.1	9.369105
17.411717	0.1	9.291386
17.413383	0.1	9.210194
17.415050	0.1	9.126998
17.416717	0.1	9.041540
17.418383	0.1	8.952199
17.420050	0.1	8.857260
17.421717	0.1	8.755606
17.423383	0.1	8.647251
17.425050	0.1	8.533755
17.426717	0.1	8.417442
17.428383	0.1	8.300031
17.430050	0.1	8.182041
17.431717	0.1	8.063368
17.433383	0.1	7.943367
17.435050	0.1	7.820632
17.436717	0.1	7.694718
17.438383	0.1	7.566689
17.440050	0.1	7.436862
17.441717	0.1	7.304214
17.443383	0.1	7.168651
17.445050	0.1	7.031797
17.446717	0.1	6.895890
17.448383	0.1	6.762734
17.450050	0.1	6.632949
17.451717	0.1	6.506038
17.453383	0.1	6.380896
17.455050	0.1	6.256267
17.456717	0.1	6.131744
17.458383	0.1	6.008274
17.460050	0.1	5.886680
17.461717	0.1	5.765953
17.463383	0.1	5.644015
17.465050	0.1	5.520172
17.466717	0.1	5.396185
17.468383	0.1	5.274839
17.470050	0.1	5.157446
17.471717	0.1	5.043270
17.473383	0.1	4.931889
17.475050	0.1	4.824856
17.476717	0.1	4.723934
17.478383	0.1	4.628515
17.480050	0.1	4.535583
17.481717	0.1	4.441696
17.483383	0.1	4.345500
17.485050	0.1	4.248763
17.486717	0.1	4.154057
17.488383	0.1	4.061814
17.490050	0.1	3.971094
17.491717	0.1	3.882628
17.493383	0.1	3.799032
17.495050	0.1	3.721896
17.496717	0.1	3.649830
17.498383	0.1	3.580120
17.500050	0.1	3.511887
17.501717	0.1	3.445982
17.503383	0.1	3.382321
17.505050	0.1	3.319634
17.506717	0.1	3.256998
17.508383	0.1	3.194101
17.510050	0.1	3.131204
17.511717	0.1	3.069462
17.513383	0.1	3.010784
17.515050	0.1	2.956954
17.516717	0.1	2.908465
17.518383	0.1	2.863817
17.520050	0.1	2.820301
17.521717	0.1	2.776044
17.523383	0.1	2.730931
17.525050	0.1	2.685445
17.526717	0.1	2.640123
17.528383	0.1	2.595829
17.530050	0.1	2.553477
17.531717	0.1	2.513528
17.533383	0.1	2.475958
17.535050	0.1	2.440615
17.536717	0.1	2.407851
17.538383	0.1	2.378356
17.540050	0.1	2.351920
17.541717	0.1	2.327207
17.543383	0.1	2.302844
17.545050	0.1	2.278364
17.546717	0.1	2.254290
17.548383	0.1	2.231468
17.550050	0.1	2.210401
17.551717	0.1	2.191118
17.553383	0.1	2.173008
17.555050	0.1	2.154429
17.556717	0.1	2.133599
17.558383	0.1	2.110652
17.560050	0.1	2.087662
17.561717	0.1	2.066121
17.563383	0.1	2.045687
17.565050	0.1	2.025506
17.566717	0.1	2.005184
17.568383	0.1	1.984620
17.570050	0.1	1.964164
17.571717	0.1	1.945319
17.573383	0.1	1.930324
17.575050	0.1	1.920373
17.576717	0.1	1.914273
17.578383	0.1	1.908820
17.580050	0.1	1.900829
17.581717	0.1	1.888680
17.583383	0.1	1.872466
17.585050	0.1	1.854585
17.586717	0.1	1.839017
17.588383	0.1	1.828349
17.590050	0.1	1.822268
17.591717	0.1	1.818626
17.593383	0.1	1.814878
17.595050	0.1	1.809546
17.596717	0.1	1.803194
17.598383	0.1	1.797224
17.600050	0.1	1.791613
17.601717	0.1	1.784675
17.603383	0.1	1.775143
17.605050	0.1	1.764027
17.606717	0.1	1.753913
17.608383	0.1	1.746602
17.610050	0.1	1.742342
17.611717	0.1	1.741061
17.613383	0.1	1.742542
17.615050	0.1	1.745140
17.616717	0.1	1.746234
17.618383	0.1	1.744004
17.620050	0.1	1.737969
17.621717	0.1	1.728707
17.623383	0.1	1.718113
17.625050	0.1	1.708888
17.626717	0.1	1.703203
17.628383	0.1	1.701838
17.630050	0.1	1.703883
17.631717	0.1	1.706686
17.633383	0.1	1.707538
17.635050	0.1	1.706090
17.636717	0.1	1.703948
17.638383	0.1	1.702067
17.640050	0.1	1.700376
17.641717	0.1	1.699119
17.643383	0.1	1.698262
17.645050	0.1	1.696427
17.646717	0.1	1.692679
17.648383	0.1	1.688525
17.650050	0.1	1.685754
17.651717	0.1	1.683710
17.653383	0.1	1.680688
17.655050	0.1	1.676185
17.656717	0.1	1.671030
17.658383	0.1	1.666746
17.660050	0.1	1.665014
17.661717	0.1	1.667123
17.663383	0.1	1.672907
17.665050	0.1	1.680050
17.666717	0.1	1.685545
17.668383	0.1	1.687505
17.670050	0.1	1.685661
17.671717	0.1	1.681130
17.673383	0.1	1.675552
17.675050	0.1	1.670700
17.676717	0.1	1.668651
17.678383	0.1	1.670667
17.680050	0.1	1.675962
17.681717	0.1	1.682527
17.683383	0.1	1.688958
17.685050	0.1	1.695058
17.686717	0.1	1.700995
17.688383	0.1	1.706481
17.690050	0.1	1.710248
17.691717	0.1	1.710686
17.693383	0.1	1.707985
17.695050	0.1	1.705145
17.696717	0.1	1.705461
17.698383	0.1	1.709396
17.700050	0.1	1.714430
17.701717	0.1	1.717526
17.703383	0.1	1.717946
17.705050	0.1	1.718067
17.706717	0.1	1.721028
17.708383	0.1	1.727683
17.710050	0.1	1.735939
17.711717	0.1	1.742872
17.713383	0.1	1.746877
17.715050	0.1	1.747617
17.716717	0.1	1.745070
17.718383	0.1	1.740111
17.720050	0.1	1.734872
17.721717	0.1	1.730900
17.723383	0.1	1.727981
17.725050	0.1	1.725638
17.726717	0.1	1.724279
17.728383	0.1	1.724409
17.730050	0.1	1.725513
17.731717	0.1	1.726141
17.733383	0.1	1.725149
17.735050	0.1	1.721871
17.736717	0.1	1.715682
17.738383	0.1	1.707315
17.740050	0.1	1.699859
17.741717	0.1	1.696055
17.743383	0.1	1.695487
17.745050	0.1	1.695510
17.746717	0.1	1.693005
17.748383	0.1	1.685400
17.750050	0.1	1.672702
17.751717	0.1	1.658136
17.753383	0.1	1.645628
17.755050	0.1	1.637461
17.756717	0.1	1.633004
17.758383	0.1	1.628343
17.760050	0.1	1.618895
17.761717	0.1	1.604082
17.763383	0.1	1.588501
17.765050	0.1	1.577246
17.766717	0.1	1.571672
17.768383	0.1	1.569693
17.770050	0.1	1.567975
17.771717	0.1	1.564231
17.773383	0.1	1.558200
17.775050	0.1	1.550592
17.776717	0.1	1.541818
17.778383	0.1	1.531732
17.780050	0.1	1.520510
17.781717	0.1	1.509674
17.783383	0.1	1.501269
17.785050	0.1	1.496389
17.786717	0.1	1.495103
17.788383	0.1	1.496361
17.790050	0.1	1.497772
17.791717	0.1	1.496691
17.793383	0.1	1.492067
17.795050	0.1	1.484989
17.796717	0.1	1.477306
17.798383	0.1	1.470116
17.800050	0.1	1.463979
17.801717	0.1	1.459420
17.803383	0.1	1.456160
17.805050	0.1	1.453217
17.806717	0.1	1.450316
17.808383	0.1	1.447923
17.810050	0.1	1.446330
17.811717	0.1	1.445590
17.813383	0.1	1.445501
17.815050	0.1	1.445254
17.816717	0.1	1.443741
17.818383	0.1	1.440234
17.820050	0.1	1.434321
17.821717	0.1	1.426102
17.823383	0.1	1.416891
17.825050	0.1	1.408663
17.826717	0.1	1.402926
17.828383	0.1	1.400006
17.830050	0.1	1.398926
17.831717	0.1	1.398674
17.833383	0.1	1.399470
17.835050	0.1	1.401771
17.836717	0.1	1.404728
17.838383	0.1	1.407112
17.840050	0.1	1.409021
17.841717	0.1	1.411154
17.843383	0.1	1.413045
17.845050	0.1	1.414036
17.846717	0.1	1.415396
17.848383	0.1	1.419038
17.850050	0.1	1.424425
17.851717	0.1	1.428882
17.853383	0.1	1.431154
17.855050	0.1	1.432933
17.856717	0.1	1.436705
17.858383	0.1	1.443001
17.860050	0.1	1.450153
17.861717	0.1	1.456649
17.863383	0.1	1.462512
17.865050	0.1	1.468062
17.866717	0.1	1.473143
17.868383	0.1	1.477590
17.870050	0.1	1.481050
17.871717	0.1	1.483108
17.873383	0.1	1.484128
17.875050	0.1	1.485073
17.876717	0.1	1.486926
17.878383	0.1	1.490731
17.880050	0.1	1.497078
17.881717	0.1	1.505436
17.883383	0.1	1.514740
17.885050	0.1	1.524421
17.886717	0.1	1.533926
17.888383	0.1	1.541814
17.890050	0.1	1.547094
17.891717	0.1	1.551318
17.893383	0.1	1.556971
17.895050	0.1	1.563746
17.896717	0.1	1.568832
17.898383	0.1	1.571104
17.900050	0.1	1.573013
17.901717	0.1	1.578061
17.903383	0.1	1.587407
17.905050	0.1	1.599072
17.906717	0.1	1.609810
17.908383	0.1	1.617814
17.910050	0.1	1.623761
17.911717	0.1	1.630024
17.913383	0.1	1.639477
17.915050	0.1	1.654187
17.916717	0.1	1.673913
17.918383	0.1	1.695408
17.920050	0.1	1.713615
17.921717	0.1	1.724660
17.923383	0.1	1.728497
17.925050	0.1	1.728693
17.926717	0.1	1.729778
17.928383	0.1	1.734216
17.930050	0.1	1.741759
17.931717	0.1	1.751580
17.933383	0.1	1.763832
17.935050	0.1	1.779147
17.936717	0.1	1.797550
17.938383	0.1	1.817676
17.940050	0.1	1.837085
17.941717	0.1	1.853644
17.943383	0.1	1.866375
17.945050	0.1	1.875926
17.946717	0.1	1.884392
17.948383	0.1	1.893365
17.950050	0.1	1.902748
17.951717	0.1	1.912015
17.953383	0.1	1.921104
17.955050	0.1	1.930329
17.956717	0.1	1.940280
17.958383	0.1	1.951512
17.960050	0.1	1.963922
17.961717	0.1	1.976066
17.963383	0.1	1.985859
17.965050	0.1	1.992602
17.966717	0.1	1.998199
17.968383	0.1	2.005761
17.970050	0.1	2.016067
17.971717	0.1	2.026553
17.973383	0.1	2.034907
17.975050	0.1	2.041073
17.976717	0.1	2.045529
17.978383	0.1	2.048076
17.980050	0.1	2.048621
17.981717	0.1	2.047759
17.983383	0.1	2.046106
17.985050	0.1	2.043648
17.986717	0.1	2.040076
17.988383	0.1	2.035513
17.990050	0.1	2.030870
17.991717	0.1	2.027196
17.993383	0.1	2.024090
17.995050	0.1	2.019573
17.996717	0.1	2.011657
17.998383	0.1	1.999601
18.000050	0.1	1.984066
18.001717	0.1	1.967205
18.003383	0.1	1.951451
18.005050	0.1	1.936904
18.006717	0.1	1.921905
18.008383	0.1	1.906664
18.010050	0.1	1.892899
18.011717	0.1	1.880643
18.013383	0.1	1.868079
18.015050	0.1	1.853514
18.016717	0.1	1.836931
18.018383	0.1	1.820223
18.020050	0.1	1.804722
18.021717	0.1	1.789369
18.023383	0.1	1.772307
18.025050	0.1	1.753373
18.026717	0.1	1.734714
18.028383	0.1	1.718993
18.030050	0.1	1.706807
18.031717	0.1	1.696246
18.033383	0.1	1.685442
18.035050	0.1	1.674513
18.036717	0.1	1.664273
18.038383	0.1	1.654443
18.040050	0.1	1.644567
18.041717	0.1	1.635398
18.043383	0.1	1.627719
18.045050	0.1	1.620655
18.046717	0.1	1.612240
18.048383	0.1	1.600897
18.050050	0.1	1.586233
18.051717	0.1	1.569483
18.053383	0.1	1.553455
18.055050	0.1	1.540775
18.056717	0.1	1.531825
18.058383	0.1	1.525506
18.060050	0.1	1.521166
18.061717	0.1	1.518722
18.063383	0.1	1.517707
18.065050	0.1	1.517003
18.066717	0.1	1.515253
18.068383	0.1	1.511201
18.070050	0.1	1.503895
18.071717	0.1	1.493962
18.073383	0.1	1.484337
18.075050	0.1	1.477753
18.076717	0.1	1.474158
18.078383	0.1	1.471597
18.080050	0.1	1.468309
18.081717	0.1	1.463615
18.083383	0.1	1.457706
18.085050	0.1	1.451238
18.086717	0.1	1.445320
18.088383	0.1	1.441119
18.090050	0.1	1.438316
18.091717	0.1	1.434800
18.093383	0.1	1.429180
18.095050	0.1	1.422470
18.096717	0.1	1.416486
18.098383	0.1	1.412141
18.100050	0.1	1.408998
18.101717	0.1	1.405217
18.103383	0.1	1.399159
18.105050	0.1	1.391377
18.106717	0.1	1.384001
18.108383	0.1	1.379000
18.110050	0.1	1.377976
18.111717	0.1	1.381356
18.113383	0.1	1.386846
18.115050	0.1	1.390306
18.116717	0.1	1.389096
18.118383	0.1	1.384211
18.120050	0.1	1.378627
18.121717	0.1	1.373943
18.123383	0.1	1.369547
18.125050	0.1	1.364676
18.126717	0.1	1.360262
18.128383	0.1	1.357743
18.130050	0.1	1.356462
18.131717	0.1	1.354031
18.133383	0.1	1.348970
18.135050	0.1	1.341519
18.136717	0.1	1.333007
18.138383	0.1	1.325482
18.140050	0.1	1.320750
18.141717	0.1	1.319484
18.143383	0.1	1.321160
18.145050	0.1	1.324033
18.146717	0.1	1.325742
18.148383	0.1	1.324848
18.150050	0.1	1.321412
18.151717	0.1	1.316187
18.153383	0.1	1.309989
18.155050	0.1	1.304061
18.156717	0.1	1.300089
18.158383	0.1	1.299060
18.160050	0.1	1.300452
18.161717	0.1	1.302692
18.163383	0.1	1.304322
18.165050	0.1	1.304811
18.166717	0.1	1.304476
18.168383	0.1	1.303153
18.170050	0.1	1.299842
18.171717	0.1	1.294669
18.173383	0.1	1.289668
18.175050	0.1	1.286571
18.176717	0.1	1.285281
18.178383	0.1	1.285463
18.180050	0.1	1.287679
18.181717	0.1	1.292191
18.183383	0.1	1.297719
18.185050	0.1	1.301593
18.186717	0.1	1.301123
18.188383	0.1	1.295954
18.190050	0.1	1.288448
18.191717	0.1	1.280885
18.193383	0.1	1.273844
18.195050	0.1	1.267185
18.196717	0.1	1.261295
18.198383	0.1	1.257607
18.200050	0.1	1.257462
18.201717	0.1	1.259856
18.203383	0.1	1.261728
18.205050	0.1	1.260508
18.206717	0.1	1.255572
18.208383	0.1	1.248289
18.210050	0.1	1.241271
18.211717	0.1	1.237043
18.213383	0.1	1.236955
18.215050	0.1	1.240480
18.216717	0.1	1.245458
18.218383	0.1	1.249639
18.220050	0.1	1.252042
18.221717	0.1	1.252899
18.223383	0.1	1.252866
18.225050	0.1	1.252503
18.226717	0.1	1.252238
18.228383	0.1	1.252289
18.230050	0.1	1.252447
18.231717	0.1	1.252228
18.233383	0.1	1.251134
18.235050	0.1	1.248810
18.236717	0.1	1.245760
18.238383	0.1	1.243157
18.240050	0.1	1.240862
18.241717	0.1	1.237602
18.243383	0.1	1.234044
18.245050	0.1	1.232922
18.246717	0.1	1.234952
18.248383	0.1	1.237146
18.250050	0.1	1.236047
18.251717	0.1	1.231390
18.253383	0.1	1.225695
18.255050	0.1	1.221402
18.256717	0.1	1.219483
18.258383	0.1	1.219870
18.260050	0.1	1.221765
18.261717	0.1	1.223986
18.263383	0.1	1.225732
18.265050	0.1	1.227460
18.266717	0.1	1.230170
18.268383	0.1	1.233220
18.270050	0.1	1.234678
18.271717	0.1	1.233923
18.273383	0.1	1.232037
18.275050	0.1	1.230310
18.276717	0.1	1.229299
18.278383	0.1	1.228875
18.280050	0.1	1.228554
18.281717	0.1	1.227828
18.283383	0.1	1.226454
18.285050	0.1	1.224377
18.286717	0.1	1.221499
18.288383	0.1	1.217574
18.290050	0.1	1.212680
18.291717	0.1	1.207688
18.293383	0.1	1.203711
18.295050	0.1	1.201378
18.296717	0.1	1.200456
18.298383	0.1	1.200158
18.300050	0.1	1.200191
18.301717	0.1	1.200670
18.303383	0.1	1.201206
18.305050	0.1	1.201122
18.306717	0.1	1.200377
18.308383	0.1	1.199227
18.310050	0.1	1.197644
18.311717	0.1	1.196088
18.313383	0.1	1.195441
18.315050	0.1	1.195553
18.316717	0.1	1.195669
18.318383	0.1	1.196126
18.320050	0.1	1.197839
18.321717	0.1	1.200396
18.323383	0.1	1.202254
18.325050	0.1	1.202486
18.326717	0.1	1.201532
18.328383	0.1	1.200335
18.330050	0.1	1.199269
18.331717	0.1	1.197890
18.333383	0.1	1.195576
18.335050	0.1	1.192400
18.336717	0.1	1.189569
18.338383	0.1	1.188829
18.340050	0.1	1.190882
18.341717	0.1	1.195008
18.343383	0.1	1.199986
18.345050	0.1	1.204871
18.346717	0.1	1.209388
18.348383	0.1	1.213765
18.350050	0.1	1.217993
18.351717	0.1	1.221839
18.353383	0.1	1.225187
18.355050	0.1	1.228140
18.356717	0.1	1.230622
18.358383	0.1	1.231954
18.360050	0.1	1.231995
18.361717	0.1	1.232009
18.363383	0.1	1.233383
18.365050	0.1	1.236927
18.366717	0.1	1.242585
18.368383	0.1	1.248354
18.370050	0.1	1.251078
18.371717	0.1	1.249262
18.373383	0.1	1.244396
18.375050	0.1	1.239693
18.376717	0.1	1.237616
18.378383	0.1	1.238463
18.380050	0.1	1.240834
18.381717	0.1	1.242762
18.383383	0.1	1.242720
18.385050	0.1	1.240280
18.386717	0.1	1.235851
18.388383	0.1	1.229984
18.390050	0.1	1.223208
18.391717	0.1	1.216284
18.393383	0.1	1.210556
18.395050	0.1	1.207800
18.396717	0.1	1.208708
18.398383	0.1	1.211851
18.400050	0.1	1.214813
18.401717	0.1	1.216349
18.403383	0.1	1.216847
18.405050	0.1	1.217085
18.406717	0.1	1.217644
18.408383	0.1	1.219204
18.410050	0.1	1.222189
18.411717	0.1	1.225537
18.413383	0.1	1.226640
18.415050	0.1	1.223134
18.416717	0.1	1.215022
18.418383	0.1	1.205271
18.420050	0.1	1.197392
18.421717	0.1	1.192694
18.423383	0.1	1.190440
18.425050	0.1	1.189630
18.426717	0.1	1.189946
18.428383	0.1	1.191515
18.430050	0.1	1.194151
18.431717	0.1	1.197141
18.433383	0.1	1.200070
18.435050	0.1	1.202873
18.436717	0.1	1.204656
18.438383	0.1	1.203818
18.440050	0.1	1.199925
18.441717	0.1	1.194351
18.443383	0.1	1.188894
18.445050	0.1	1.184158
18.446717	0.1	1.179487
18.448383	0.1	1.174724
18.450050	0.1	1.171096
18.451717	0.1	1.169755
18.453383	0.1	1.170770
18.455050	0.1	1.173755
18.456717	0.1	1.178170
18.458383	0.1	1.182742
18.460050	0.1	1.186021
18.461717	0.1	1.187776
18.463383	0.1	1.188540
18.465050	0.1	1.188121
18.466717	0.1	1.186309
18.468383	0.1	1.184149
18.470050	0.1	1.182556
18.471717	0.1	1.180740
18.473383	0.1	1.177257
18.475050	0.1	1.172214
18.476717	0.1	1.167767
18.478383	0.1	1.166258
18.480050	0.1	1.167837
18.481717	0.1	1.170337
18.483383	0.1	1.171199
18.485050	0.1	1.168749
18.486717	0.1	1.162780
18.488383	0.1	1.155282
18.490050	0.1	1.149885
18.491717	0.1	1.149559
18.493383	0.1	1.154533
18.495050	0.1	1.162048
18.496717	0.1	1.167669
18.498383	0.1	1.167674
18.500050	0.1	1.161918
18.501717	0.1	1.153699
18.503383	0.1	1.146467
18.505050	0.1	1.142151
18.506717	0.1	1.142086
18.508383	0.1	1.146821
18.510050	0.1	1.154733
18.511717	0.1	1.162593
18.513383	0.1	1.167599
18.515050	0.1	1.168321
18.516717	0.1	1.165085
18.518383	0.1	1.159562
18.520050	0.1	1.153219
18.521717	0.1	1.146477
18.523383	0.1	1.139897
18.525050	0.1	1.135003
18.526717	0.1	1.132987
18.528383	0.1	1.133541
18.530050	0.1	1.135855
18.531717	0.1	1.139618
18.533383	0.1	1.144228
18.535050	0.1	1.147999
18.536717	0.1	1.149564
18.538383	0.1	1.149173
18.540050	0.1	1.147971
18.541717	0.1	1.147212
18.543383	0.1	1.147618
18.545050	0.1	1.148232
18.546717	0.1	1.146859
18.548383	0.1	1.142393
18.550050	0.1	1.135943
18.551717	0.1	1.129699
18.553383	0.1	1.125066
18.555050	0.1	1.122286
18.556717	0.1	1.121368
18.558383	0.1	1.122118
18.560050	0.1	1.123669
18.561717	0.1	1.125163
18.563383	0.1	1.126062
18.565050	0.1	1.125624
18.566717	0.1	1.123645
18.568383	0.1	1.121336
18.570050	0.1	1.119855
18.571717	0.1	1.119073
18.573383	0.1	1.118346
18.575050	0.1	1.117098
18.576717	0.1	1.115054
18.578383	0.1	1.112940
18.580050	0.1	1.111599
18.581717	0.1	1.110411
18.583383	0.1	1.108460
18.585050	0.1	1.106672
18.586717	0.1	1.106746
18.588383	0.1	1.108856
18.590050	0.1	1.111785
18.591717	0.1	1.114211
18.593383	0.1	1.115184
18.595050	0.1	1.114295
18.596717	0.1	1.111845
18.598383	0.1	1.109075
18.600050	0.1	1.107506
18.601717	0.1	1.107324
18.603383	0.1	1.106826
18.605050	0.1	1.104372
18.606717	0.1	1.100418
18.608383	0.1	1.097172
18.610050	0.1	1.096553
18.611717	0.1	1.098192
18.613383	0.1	1.099780
18.615050	0.1	1.099417
18.616717	0.1	1.097010
18.618383	0.1	1.094029
18.620050	0.1	1.092409
18.621717	0.1	1.092805
18.623383	0.1	1.093629
18.625050	0.1	1.092609
18.626717	0.1	1.089578
18.628383	0.1	1.087235
18.630050	0.1	1.089061
18.631717	0.1	1.096339
18.633383	0.1	1.106863
18.635050	0.1	1.116381
18.636717	0.1	1.121815
18.638383	0.1	1.123073
18.640050	0.1	1.122123
18.641717	0.1	1.121494
18.643383	0.1	1.122924
18.645050	0.1	1.126053
18.646717	0.1	1.128986
18.648383	0.1	1.131115
18.650050	0.1	1.134160
18.651717	0.1	1.139450
18.653383	0.1	1.145741
18.655050	0.1	1.151366
18.656717	0.1	1.156735
18.658383	0.1	1.163115
18.660050	0.1	1.170659
18.661717	0.1	1.178244
18.663383	0.1	1.184321
18.665050	0.1	1.188158
18.666717	0.1	1.190864
18.668383	0.1	1.194072
18.670050	0.1	1.198025
18.671717	0.1	1.202216
18.673383	0.1	1.206743
18.675050	0.1	1.212046
18.676717	0.1	1.218584
18.678383	0.1	1.226622
18.680050	0.1	1.235600
18.681717	0.1	1.244815
18.683383	0.1	1.254529
18.685050	0.1	1.264876
18.686717	0.1	1.274478
18.688383	0.1	1.281691
18.690050	0.1	1.286725
18.691717	0.1	1.291721
18.693383	0.1	1.298948
18.695050	0.1	1.309421
18.696717	0.1	1.322748
18.698383	0.1	1.337300
18.700050	0.1	1.351461
18.701717	0.1	1.364988
18.703383	0.1	1.377990
18.705050	0.1	1.390236
18.706717	0.1	1.402004
18.708383	0.1	1.414153
18.710050	0.1	1.427424
18.711717	0.1	1.441804
18.713383	0.1	1.456579
18.715050	0.1	1.471080
18.716717	0.1	1.485096
18.718383	0.1	1.499136
18.720050	0.1	1.514382
18.721717	0.1	1.531332
18.723383	0.1	1.549288
18.725050	0.1	1.567844
18.726717	0.1	1.587751
18.728383	0.1	1.610266
18.730050	0.1	1.635402
18.731717	0.1	1.661065
18.733383	0.1	1.685028
18.735050	0.1	1.707016
18.736717	0.1	1.728116
18.738383	0.1	1.749727
18.740050	0.1	1.772922
18.741717	0.1	1.797355
18.743383	0.1	1.821448
18.745050	0.1	1.844587
18.746717	0.1	1.868252
18.748383	0.1	1.894818
18.750050	0.1	1.925980
18.751717	0.1	1.961943
18.753383	0.1	2.001659
18.755050	0.1	2.043038
18.756717	0.1	2.082810
18.758383	0.1	2.117688
18.760050	0.1	2.147332
18.761717	0.1	2.175947
18.763383	0.1	2.209176
18.765050	0.1	2.249046
18.766717	0.1	2.292744
18.768383	0.1	2.336241
18.770050	0.1	2.378328
18.771717	0.1	2.420759
18.773383	0.1	2.465709
18.775050	0.1	2.514236
18.776717	0.1	2.566087
18.778383	0.1	2.619564
18.780050	0.1	2.672472
18.781717	0.1	2.724268
18.783383	0.1	2.776459
18.785050	0.1	2.831169
18.786717	0.1	2.890346
18.788383	0.1	2.955552
18.790050	0.1	3.026347
18.791717	0.1	3.099530
18.793383	0.1	3.171801
18.795050	0.1	3.242237
18.796717	0.1	3.311597
18.798383	0.1	3.380780
18.800050	0.1	3.450094
18.801717	0.1	3.519421
18.803383	0.1	3.588852
18.805050	0.1	3.659255
18.806717	0.1	3.732252
18.808383	0.1	3.808443
18.810050	0.1	3.886265
18.811717	0.1	3.963471
18.813383	0.1	4.038555
18.815050	0.1	4.111174
18.816717	0.1	4.182523
18.818383	0.1	4.254123
18.820050	0.1	4.325518
18.821717	0.1	4.394380
18.823383	0.1	4.459010
18.825050	0.1	4.519019
18.826717	0.1	4.573916
18.828383	0.1	4.623011
18.830050	0.1	4.666401
18.831717	0.1	4.705307
18.833383	0.1	4.741899
18.835050	0.1	4.777946
18.836717	0.1	4.812879
18.838383	0.1	4.843944
18.840050	0.1	4.868414
18.841717	0.1	4.885215
18.843383	0.1	4.895441
18.845050	0.1	4.901700
18.846717	0.1	4.905825
18.848383	0.1	4.907502
18.850050	0.1	4.905812
18.851717	0.1	4.900228
18.853383	0.1	4.889574
18.855050	0.1	4.872419
18.856717	0.1	4.848656
18.858383	0.1	4.819296
18.860050	0.1	4.785554
18.861717	0.1	4.748330
18.863383	0.1	4.706997
18.865050	0.1	4.659588
18.866717	0.1	4.605623
18.868383	0.1	4.547122
18.870050	0.1	4.485911
18.871717	0.1	4.421575
18.873383	0.1	4.352462
18.875050	0.1	4.278026
18.876717	0.1	4.199995
18.878383	0.1	4.121573
18.880050	0.1	4.045716
18.881717	0.1	3.973735
18.883383	0.1	3.904863
18.885050	0.1	3.836313
18.886717	0.1	3.764359
18.888383	0.1	3.686934
18.890050	0.1	3.604754
18.891717	0.1	3.520092
18.893383	0.1	3.435467
18.895050	0.1	3.352258
18.896717	0.1	3.269771
18.898383	0.1	3.186674
18.900050	0.1	3.103758
18.901717	0.1	3.023734
18.903383	0.1	2.948232
18.905050	0.1	2.876758
18.906717	0.1	2.808077
18.908383	0.1	2.741301
18.910050	0.1	2.676458
18.911717	0.1	2.614148
18.913383	0.1	2.554194
18.915050	0.1	2.495614
18.916717	0.1	2.437476
18.918383	0.1	2.378989
18.920050	0.1	2.319720
18.921717	0.1	2.260222
18.923383	0.1	2.202177
18.925050	0.1	2.147448
18.926717	0.1	2.097269
18.928383	0.1	2.052379
18.930050	0.1	2.012653
18.931717	0.1	1.976681
18.933383	0.1	1.942739
18.935050	0.1	1.909635
18.936717	0.1	1.876601
18.938383	0.1	1.843409
18.940050	0.1	1.810137
18.941717	0.1	1.776759
18.943383	0.1	1.744139
18.945050	0.1	1.714476
18.946717	0.1	1.689303
18.948383	0.1	1.667929
18.950050	0.1	1.648474
18.951717	0.1	1.629409
18.953383	0.1	1.609903
18.955050	0.1	1.589637
18.956717	0.1	1.568687
18.958383	0.1	1.546927
18.960050	0.1	1.524370
18.961717	0.1	1.502610
18.963383	0.1	1.484067
18.965050	0.1	1.469506
18.966717	0.1	1.458121
18.968383	0.1	1.449282
18.970050	0.1	1.442567
18.971717	0.1	1.436709
18.973383	0.1	1.429790
18.975050	0.1	1.420253
18.976717	0.1	1.407983
18.978383	0.1	1.394278
18.980050	0.1	1.380076
18.981717	0.1	1.365338
18.983383	0.1	1.350590
18.985050	0.1	1.336904
18.986717	0.1	1.324993
18.988383	0.1	1.315381
18.990050	0.1	1.307898
18.991717	0.1	1.301379
18.993383	0.1	1.294813
18.995050	0.1	1.287963
18.996717	0.1	1.280769
18.998383	0.1	1.272894
19.000050	0.1	1.264196
19.001717	0.1	1.255376
19.003383	0.1	1.247702
19.005050	0.1	1.242300
19.006717	0.1	1.239488
19.008383	0.1	1.237905
19.010050	0.1	1.235111
19.011717	0.1	1.229653
19.013383	0.1	1.221672
19.015050	0.1	1.212293
19.016717	0.1	1.203055
19.018383	0.1	1.194612
19.020050	0.1	1.185979
19.021717	0.1	1.176349
19.023383	0.1	1.167506
19.025050	0.1	1.162589
19.026717	0.1	1.162221
19.028383	0.1	1.163972
19.030050	0.1	1.165099
19.031717	0.1	1.164135
19.033383	0.1	1.160693
19.035050	0.1	1.154859
19.036717	0.1	1.146868
19.038383	0.1	1.137862
19.040050	0.1	1.130281
19.041717	0.1	1.126309
19.043383	0.1	1.125974
19.045050	0.1	1.127743
19.046717	0.1	1.130635
19.048383	0.1	1.134118
19.050050	0.1	1.136106
19.051717	0.1	1.133806
19.053383	0.1	1.126793
19.055050	0.1	1.117741
19.056717	0.1	1.110174
19.058383	0.1	1.105908
19.060050	0.1	1.104353
19.061717	0.1	1.103343
19.063383	0.1	1.100414
19.065050	0.1	1.094462
19.066717	0.1	1.086681
19.068383	0.1	1.079002
19.070050	0.1	1.072125
19.071717	0.1	1.065927
19.073383	0.1	1.061000
19.075050	0.1	1.058769
19.076717	0.1	1.060097
19.078383	0.1	1.064483
19.080050	0.1	1.070397
19.081717	0.1	1.075491
19.083383	0.1	1.077051
19.085050	0.1	1.074085
19.086717	0.1	1.068399
19.088383	0.1	1.062658
19.090050	0.1	1.058197
19.091717	0.1	1.054606
19.093383	0.1	1.051086
19.095050	0.1	1.048120
19.096717	0.1	1.046984
19.098383	0.1	1.047794
19.100050	0.1	1.049428
19.101717	0.1	1.050914
19.103383	0.1	1.051980
19.105050	0.1	1.052143
19.106717	0.1	1.049847
19.108383	0.1	1.043994
19.110050	0.1	1.035575
19.111717	0.1	1.027235
19.113383	0.1	1.022383
19.115050	0.1	1.023556
19.116717	0.1	1.030350
19.118383	0.1	1.039281
19.120050	0.1	1.045503
19.121717	0.1	1.045638
19.123383	0.1	1.040404
19.125050	0.1	1.033712
19.126717	0.1	1.028716
19.128383	0.1	1.025782
19.130050	0.1	1.024129
19.131717	0.1	1.023686
19.133383	0.1	1.024380
19.135050	0.1	1.025181
19.136717	0.1	1.025139
19.138383	0.1	1.024269
19.140050	0.1	1.022569
19.141717	0.1	1.019752
19.143383	0.1	1.016683
19.145050	0.1	1.015365
19.146717	0.1	1.016832
19.148383	0.1	1.019822
19.150050	0.1	1.021959
19.151717	0.1	1.021936
19.153383	0.1	1.020106
19.155050	0.1	1.017540
19.156717	0.1	1.015137
19.158383	0.1	1.013298
19.160050	0.1	1.012129
19.161717	0.1	1.011705
19.163383	0.1	1.012152
19.165050	0.1	1.013265
19.166717	0.1	1.014001
19.168383	0.1	1.012860
19.170050	0.1	1.009442
19.171717	0.1	1.005065
19.173383	0.1	1.001474
19.175050	0.1	0.999365
19.176717	0.1	0.998066
19.178383	0.1	0.996571
19.180050	0.1	0.994629
19.181717	0.1	0.992664
19.183383	0.1	0.991197
19.185050	0.1	0.990825
19.186717	0.1	0.991891
19.188383	0.1	0.994247
19.190050	0.1	0.997600
19.191717	0.1	1.001409
19.193383	0.1	1.004203
19.195050	0.1	1.004208
19.196717	0.1	1.001619
19.198383	0.1	0.999034
19.200050	0.1	0.998653
19.201717	0.1	0.999854
19.203383	0.1	1.000264
19.205050	0.1	0.998694
19.206717	0.1	0.996413
19.208383	0.1	0.995561
19.210050	0.1	0.997004
19.211717	0.1	0.999789
19.213383	0.1	1.001949
19.215050	0.1	1.001586
19.216717	0.1	0.997977
19.218383	0.1	0.992450
19.220050	0.1	0.987635
19.221717	0.1	0.985190
19.223383	0.1	0.984916
19.225050	0.1	0.986247
19.226717	0.1	0.988944
19.228383	0.1	0.992194
19.230050	0.1	0.994722
19.231717	0.1	0.995789
19.233383	0.1	0.995286
19.235050	0.1	0.993563
19.236717	0.1	0.991169
19.238383	0.1	0.987821
19.240050	0.1	0.982513
19.241717	0.1	0.975439
19.243383	0.1	0.968208
19.245050	0.1	0.962033
19.246717	0.1	0.956608
19.248383	0.1	0.950997
19.250050	0.1	0.945688
19.251717	0.1	0.942787
19.253383	0.1	0.943718
19.255050	0.1	0.947989
19.256717	0.1	0.954107
19.258383	0.1	0.960631
19.260050	0.1	0.966438
19.261717	0.1	0.970494
19.263383	0.1	0.971486
19.265050	0.1	0.968124
19.266717	0.1	0.960617
19.268383	0.1	0.951951
19.270050	0.1	0.946461
19.271717	0.1	0.946303
19.273383	0.1	0.949777
19.275050	0.1	0.953386
19.276717	0.1	0.955062
19.278383	0.1	0.955523
19.280050	0.1	0.956561
19.281717	0.1	0.958107
19.283383	0.1	0.958145
19.285050	0.1	0.955295
19.286717	0.1	0.950275
19.288383	0.1	0.944962
19.290050	0.1	0.940617
19.291717	0.1	0.937767
19.293383	0.1	0.937167
19.295050	0.1	0.939332
19.296717	0.1	0.942699
19.298383	0.1	0.944468
19.300050	0.1	0.943714
19.301717	0.1	0.941511
19.303383	0.1	0.939080
19.305050	0.1	0.937725
19.306717	0.1	0.938578
19.308383	0.1	0.940966
19.310050	0.1	0.942559
19.311717	0.1	0.941283
19.313383	0.1	0.936561
19.315050	0.1	0.929520
19.316717	0.1	0.922275
19.318383	0.1	0.916687
19.320050	0.1	0.913534
19.321717	0.1	0.912598
19.323383	0.1	0.913404
19.325050	0.1	0.915662
19.326717	0.1	0.918987
19.328383	0.1	0.922317
19.330050	0.1	0.924058
19.331717	0.1	0.923234
19.333383	0.1	0.920263
19.335050	0.1	0.916575
19.336717	0.1	0.913576
19.338383	0.1	0.912114
19.340050	0.1	0.912943
19.341717	0.1	0.916673
19.343383	0.1	0.922708
19.345050	0.1	0.929148
19.346717	0.1	0.933940
19.348383	0.1	0.935597
19.350050	0.1	0.933642
19.351717	0.1	0.928966
19.353383	0.1	0.923360
19.355050	0.1	0.918694
19.356717	0.1	0.916342
19.358383	0.1	0.916342
19.360050	0.1	0.917073
19.361717	0.1	0.916710
19.363383	0.1	0.915518
19.365050	0.1	0.915611
19.366717	0.1	0.917856
19.368383	0.1	0.920515
19.370050	0.1	0.921325
19.371717	0.1	0.919588
19.373383	0.1	0.915960
19.375050	0.1	0.911411
19.376717	0.1	0.907159
19.378383	0.1	0.905008
19.380050	0.1	0.906275
19.381717	0.1	0.910102
19.383383	0.1	0.914107
19.385050	0.1	0.916836
19.386717	0.1	0.918633
19.388383	0.1	0.920962
19.390050	0.1	0.924994
19.391717	0.1	0.930293
19.393383	0.1	0.935486
19.395050	0.1	0.939756
19.396717	0.1	0.942466
19.398383	0.1	0.942703
19.400050	0.1	0.940175
19.401717	0.1	0.936012
19.403383	0.1	0.932538
19.405050	0.1	0.931793
19.406717	0.1	0.933842
19.408383	0.1	0.937036
19.410050	0.1	0.939681
19.411717	0.1	0.941479
19.413383	0.1	0.943858
19.415050	0.1	0.948440
19.416717	0.1	0.955323
19.418383	0.1	0.963085
19.420050	0.1	0.970131
19.421717	0.1	0.975784
19.423383	0.1	0.980524
19.425050	0.1	0.985176
19.426717	0.1	0.990061
19.428383	0.1	0.995188
19.430050	0.1	1.000701
19.431717	0.1	1.006634
19.433383	0.1	1.012981
19.435050	0.1	1.019896
19.436717	0.1	1.026839
19.438383	0.1	1.032464
19.440050	0.1	1.036082
19.441717	0.1	1.038196
19.443383	0.1	1.039621
19.445050	0.1	1.041014
19.446717	0.1	1.043240
19.448383	0.1	1.047682
19.450050	0.1	1.055887
19.451717	0.1	1.068246
19.453383	0.1	1.082947
19.455050	0.1	1.096721
19.456717	0.1	1.107184
19.458383	0.1	1.114076
19.460050	0.1	1.118532
19.461717	0.1	1.122155
19.463383	0.1	1.126416
19.465050	0.1	1.132265
19.466717	0.1	1.139860
19.468383	0.1	1.148302
19.470050	0.1	1.156358
19.471717	0.1	1.163851
19.473383	0.1	1.171208
19.475050	0.1	1.178002
19.476717	0.1	1.183217
19.478383	0.1	1.186715
19.480050	0.1	1.189024
19.481717	0.1	1.190235
19.483383	0.1	1.190579
19.485050	0.1	1.191213
19.486717	0.1	1.192787
19.488383	0.1	1.194831
19.490050	0.1	1.197504
19.491717	0.1	1.202268
19.493383	0.1	1.209718
19.495050	0.1	1.217821
19.496717	0.1	1.223586
19.498383	0.1	1.225425
19.500050	0.1	1.223027
19.501717	0.1	1.216629
19.503383	0.1	1.207837
19.505050	0.1	1.199897
19.506717	0.1	1.195297
19.508383	0.1	1.192843
19.510050	0.1	1.188293
19.511717	0.1	1.178617
19.513383	0.1	1.165075
19.515050	0.1	1.151259
19.516717	0.1	1.139245
19.518383	0.1	1.128819
19.520050	0.1	1.119566
19.521717	0.1	1.111976
19.523383	0.1	1.106118
19.525050	0.1	1.100628
19.526717	0.1	1.093647
19.528383	0.1	1.084227
19.530050	0.1	1.072586
19.531717	0.1	1.059407
19.533383	0.1	1.045209
19.535050	0.1	1.030513
19.536717	0.1	1.016017
19.538383	0.1	1.002229
19.540050	0.1	0.989446
19.541717	0.1	0.977819
19.543383	0.1	0.967211
19.545050	0.1	0.957381
19.546717	0.1	0.948263
19.548383	0.1	0.940035
19.550050	0.1	0.932799
19.551717	0.1	0.926480
19.553383	0.1	0.921017
19.555050	0.1	0.916212
19.556717	0.1	0.911239
19.558383	0.1	0.904771
19.560050	0.1	0.895928
19.561717	0.1	0.885371
19.563383	0.1	0.875299
19.565050	0.1	0.867872
19.566717	0.1	0.863853
19.568383	0.1	0.862582
19.570050	0.1	0.862610
19.571717	0.1	0.862498
19.573383	0.1	0.861622
19.575050	0.1	0.859997
19.576717	0.1	0.857264
19.578383	0.1	0.853022
19.580050	0.1	0.848672
19.581717	0.1	0.847005
19.583383	0.1	0.849143
19.585050	0.1	0.853408
19.586717	0.1	0.856970
19.588383	0.1	0.857776
19.590050	0.1	0.855564
19.591717	0.1	0.851774
19.593383	0.1	0.848351
19.595050	0.1	0.846172
19.596717	0.1	0.844309
19.598383	0.1	0.841212
19.600050	0.1	0.836868
19.601717	0.1	0.833198
19.603383	0.1	0.831699
19.605050	0.1	0.831634
19.606717	0.1	0.831415
19.608383	0.1	0.830311
19.610050	0.1	0.828546
19.611717	0.1	0.826237
19.613383	0.1	0.822623
19.615050	0.1	0.817245
19.616717	0.1	0.811392
19.618383	0.1	0.807410
19.620050	0.1	0.807010
19.621717	0.1	0.810372
19.623383	0.1	0.816374
19.625050	0.1	0.823368
19.626717	0.1	0.829799
19.628383	0.1	0.834307
19.630050	0.1	0.835778
19.631717	0.1	0.834223
19.633383	0.1	0.831401
19.635050	0.1	0.829198
19.636717	0.1	0.827722
19.638383	0.1	0.826023
19.640050	0.1	0.823769
19.641717	0.1	0.821268
19.643383	0.1	0.819028
19.645050	0.1	0.818036
19.646717	0.1	0.819052
19.648383	0.1	0.821408
19.650050	0.1	0.823573
19.651717	0.1	0.824416
19.653383	0.1	0.823298
19.655050	0.1	0.819964
19.656717	0.1	0.815103
19.658383	0.1	0.809850
19.660050	0.1	0.804919
19.661717	0.1	0.800667
19.663383	0.1	0.797207
19.665050	0.1	0.794637
19.666717	0.1	0.793282
19.668383	0.1	0.793422
19.670050	0.1	0.794893
19.671717	0.1	0.797347
19.673383	0.1	0.800481
19.675050	0.1	0.803350
19.676717	0.1	0.804481
19.678383	0.1	0.803489
19.680050	0.1	0.800965
19.681717	0.1	0.796695
19.683383	0.1	0.790143
19.685050	0.1	0.782325
19.686717	0.1	0.775154
19.688383	0.1	0.769976
19.690050	0.1	0.767824
19.691717	0.1	0.769608
19.693383	0.1	0.774865
19.695050	0.1	0.780928
19.696717	0.1	0.784178
19.698383	0.1	0.783526
19.700050	0.1	0.782171
19.701717	0.1	0.784169
19.703383	0.1	0.790120
19.705050	0.1	0.797133
19.706717	0.1	0.802092
19.708383	0.1	0.804244
19.710050	0.1	0.804346
19.711717	0.1	0.802716
19.713383	0.1	0.799210
19.715050	0.1	0.794665
19.716717	0.1	0.791657
19.718383	0.1	0.792877
19.720050	0.1	0.798148
19.721717	0.1	0.803932
19.723383	0.1	0.806339
19.725050	0.1	0.804178
19.726717	0.1	0.799033
19.728383	0.1	0.793547
19.730050	0.1	0.790022
19.731717	0.1	0.789682
19.733383	0.1	0.792458
19.735050	0.1	0.797226
19.736717	0.1	0.802223
19.738383	0.1	0.805426
19.740050	0.1	0.805631
19.741717	0.1	0.803187
19.743383	0.1	0.799005
19.745050	0.1	0.793915
19.746717	0.1	0.789310
19.748383	0.1	0.786763
19.750050	0.1	0.786674
19.751717	0.1	0.788104
19.753383	0.1	0.789701
19.755050	0.1	0.790325
19.756717	0.1	0.789547
19.758383	0.1	0.788355
19.760050	0.1	0.788411
19.761717	0.1	0.789636
19.763383	0.1	0.790129
19.765050	0.1	0.789105
19.766717	0.1	0.788323
19.768383	0.1	0.789980
19.770050	0.1	0.793985
19.771717	0.1	0.798102
19.773383	0.1	0.800304
19.775050	0.1	0.800793
19.776717	0.1	0.801426
19.778383	0.1	0.803149
19.780050	0.1	0.805063
19.781717	0.1	0.805943
19.783383	0.1	0.805613
19.785050	0.1	0.804663
19.786717	0.1	0.803382
19.788383	0.1	0.801827
19.790050	0.1	0.800537
19.791717	0.1	0.800528
19.793383	0.1	0.802372
19.795050	0.1	0.805627
19.796717	0.1	0.809054
19.798383	0.1	0.811061
19.800050	0.1	0.810320
19.801717	0.1	0.806311
19.803383	0.1	0.799173
19.805050	0.1	0.789859
19.806717	0.1	0.780593
19.808383	0.1	0.773552
19.810050	0.1	0.769021
19.811717	0.1	0.765957
19.813383	0.1	0.763973
19.815050	0.1	0.763345
19.816717	0.1	0.763782
19.818383	0.1	0.764602
19.820050	0.1	0.765538
19.821717	0.1	0.766190
19.823383	0.1	0.765575
19.825050	0.1	0.763536
19.826717	0.1	0.761538
19.828383	0.1	0.761016
19.830050	0.1	0.762115
19.831717	0.1	0.763815
19.833383	0.1	0.764388
19.835050	0.1	0.762478
19.836717	0.1	0.758129
19.838383	0.1	0.752378
19.840050	0.1	0.746674
19.841717	0.1	0.742655
19.843383	0.1	0.741491
19.845050	0.1	0.743242
19.846717	0.1	0.746893
19.848383	0.1	0.751363
19.850050	0.1	0.756076
19.851717	0.1	0.760490
19.853383	0.1	0.764276
19.855050	0.1	0.767354
19.856717	0.1	0.769435
19.858383	0.1	0.770800
19.860050	0.1	0.772658
19.861717	0.1	0.775317
19.863383	0.1	0.777114
19.865050	0.1	0.775820
19.866717	0.1	0.771005
19.868383	0.1	0.764988
19.870050	0.1	0.760187
19.871717	0.1	0.756308
19.873383	0.1	0.752020
19.875050	0.1	0.748360
19.876717	0.1	0.748439
19.878383	0.1	0.753859
19.880050	0.1	0.762958
19.881717	0.1	0.772909
19.883383	0.1	0.782469
19.885050	0.1	0.792015
19.886717	0.1	0.801845
19.888383	0.1	0.811121
19.890050	0.1	0.818153
19.891717	0.1	0.821878
19.893383	0.1	0.822973
19.895050	0.1	0.823499
19.896717	0.1	0.825119
19.898383	0.1	0.827038
19.900050	0.1	0.826591
19.901717	0.1	0.822023
19.903383	0.1	0.813892
19.905050	0.1	0.804910
19.906717	0.1	0.798190
19.908383	0.1	0.794809
19.910050	0.1	0.793808
19.911717	0.1	0.793906
19.913383	0.1	0.793650
19.915050	0.1	0.791377
19.916717	0.1	0.786637
19.918383	0.1	0.780355
19.920050	0.1	0.773375
19.921717	0.1	0.766600
19.923383	0.1	0.762120
19.925050	0.1	0.762292
19.926717	0.1	0.767582
19.928383	0.1	0.775675
19.930050	0.1	0.783238
19.931717	0.1	0.788150
19.933383	0.1	0.789375
19.935050	0.1	0.786632
19.936717	0.1	0.780998
19.938383	0.1	0.774437
19.940050	0.1	0.769002
19.941717	0.1	0.766586
19.943383	0.1	0.768085
19.945050	0.1	0.772895
19.946717	0.1	0.779089
19.948383	0.1	0.784211
19.950050	0.1	0.786749
19.951717	0.1	0.787028
19.953383	0.1	0.786530
19.955050	0.1	0.786334
19.956717	0.1	0.786851
19.958383	0.1	0.788406
19.960050	0.1	0.790814
19.961717	0.1	0.792854
19.963383	0.1	0.793040
19.965050	0.1	0.791373
19.966717	0.1	0.790004
19.968383	0.1	0.791112
19.970050	0.1	0.794260
19.971717	0.1	0.797058
19.973383	0.1	0.797953
19.975050	0.1	0.797338
19.976717	0.1	0.796271
19.978383	0.1	0.795219
19.980050	0.1	0.793957
19.981717	0.1	0.792122
19.983383	0.1	0.789789
19.985050	0.1	0.787359
19.986717	0.1	0.785212
19.988383	0.1	0.783587
19.990050	0.1	0.782642
19.991717	0.1	0.782702
19.993383	0.1	0.784644
19.995050	0.1	0.788635
19.996717	0.1	0.792434
19.998383	0.1	0.792802
20.000050	0.1	0.788686
20.001717	0.1	0.781831
20.003383	0.1	0.774907
20.005050	0.1	0.770092
20.006717	0.1	0.768444
20.008383	0.1	0.769910
20.010050	0.1	0.774157
20.011717	0.1	0.780439
20.013383	0.1	0.786423
20.015050	0.1	0.788192
20.016717	0.1	0.783126
20.018383	0.1	0.773203
20.020050	0.1	0.763126
20.021717	0.1	0.755531
20.023383	0.1	0.750753
20.025050	0.1	0.748886
20.026717	0.1	0.749230
20.028383	0.1	0.749929
20.030050	0.1	0.749836
20.031717	0.1	0.749594
20.033383	0.1	0.750450
20.035050	0.1	0.752420
20.036717	0.1	0.754115
20.038383	0.1	0.754232
20.040050	0.1	0.752448
20.041717	0.1	0.748867
20.043383	0.1	0.743791
20.045050	0.1	0.738753
20.046717	0.1	0.736020
20.048383	0.1	0.736360
20.050050	0.1	0.738623
20.051717	0.1	0.741151
20.053383	0.1	0.742394
20.055050	0.1	0.741137
20.056717	0.1	0.737589
20.058383	0.1	0.733859
20.060050	0.1	0.732173
20.061717	0.1	0.732257
20.063383	0.1	0.731805
20.065050	0.1	0.729472
20.066717	0.1	0.726050
20.068383	0.1	0.723102
20.070050	0.1	0.721710
20.071717	0.1	0.722297
20.073383	0.1	0.724820
20.075050	0.1	0.728704
20.076717	0.1	0.733021
20.078383	0.1	0.736732
20.080050	0.1	0.739107
20.081717	0.1	0.740215
20.083383	0.1	0.740783
20.085050	0.1	0.741133
20.086717	0.1	0.740723
20.088383	0.1	0.739410
20.090050	0.1	0.738059
20.091717	0.1	0.737226
20.093383	0.1	0.736695
20.095050	0.1	0.736350
20.096717	0.1	0.736294
20.098383	0.1	0.737039
20.100050	0.1	0.739335
20.101717	0.1	0.742790
20.103383	0.1	0.745994
20.105050	0.1	0.748136
20.106717	0.1	0.749263
20.108383	0.1	0.749831
20.110050	0.1	0.750492
20.111717	0.1	0.751703
20.113383	0.1	0.753389
20.115050	0.1	0.755447
20.116717	0.1	0.757980
20.118383	0.1	0.760690
20.120050	0.1	0.762851
20.121717	0.1	0.764048
20.123383	0.1	0.764830
20.125050	0.1	0.766641
20.126717	0.1	0.770539
20.128383	0.1	0.776011
20.130050	0.1	0.781626
20.131717	0.1	0.786223
20.133383	0.1	0.789179
20.135050	0.1	0.790469
20.136717	0.1	0.790460
20.138383	0.1	0.789883
20.140050	0.1	0.789692
20.141717	0.1	0.790195
20.143383	0.1	0.791093
20.145050	0.1	0.792793
20.146717	0.1	0.796397
20.148383	0.1	0.802642
20.150050	0.1	0.810889
20.151717	0.1	0.819075
20.153383	0.1	0.825562
20.155050	0.1	0.830488
20.156717	0.1	0.834833
20.158383	0.1	0.839066
20.160050	0.1	0.843015
20.161717	0.1	0.846535
20.163383	0.1	0.849706
20.165050	0.1	0.852416
20.166717	0.1	0.854274
20.168383	0.1	0.855504
20.170050	0.1	0.857562
20.171717	0.1	0.861706
20.173383	0.1	0.867173
20.175050	0.1	0.871760
20.176717	0.1	0.874014
20.178383	0.1	0.874591
20.180050	0.1	0.875858
20.181717	0.1	0.879937
20.183383	0.1	0.886591
20.185050	0.1	0.893883
20.186717	0.1	0.900724
20.188383	0.1	0.907113
20.190050	0.1	0.912868
20.191717	0.1	0.918070
20.193383	0.1	0.924198
20.195050	0.1	0.933302
20.196717	0.1	0.945823
20.198383	0.1	0.959495
20.200050	0.1	0.970233
20.201717	0.1	0.974657
20.203383	0.1	0.972459
20.205050	0.1	0.966601
20.206717	0.1	0.961036
20.208383	0.1	0.958308
20.210050	0.1	0.959281
20.211717	0.1	0.963784
20.213383	0.1	0.970806
20.215050	0.1	0.978429
20.216717	0.1	0.984799
20.218383	0.1	0.989051
20.220050	0.1	0.990606
20.221717	0.1	0.988911
20.223383	0.1	0.984077
20.225050	0.1	0.977442
20.226717	0.1	0.971616
20.228383	0.1	0.968892
20.230050	0.1	0.969218
20.231717	0.1	0.970475
20.233383	0.1	0.970499
20.235050	0.1	0.968585
20.236717	0.1	0.965367
20.238383	0.1	0.961921
20.240050	0.1	0.958913
20.241717	0.1	0.956124
20.243383	0.1	0.952855
20.245050	0.1	0.949223
20.246717	0.1	0.946629
20.248383	0.1	0.946028
20.250050	0.1	0.946661
20.251717	0.1	0.947076
20.253383	0.1	0.945805
20.255050	0.1	0.941302
20.256717	0.1	0.933157
20.258383	0.1	0.923201
20.260050	0.1	0.914475
20.261717	0.1	0.909222
20.263383	0.1	0.907546
20.265050	0.1	0.907164
20.266717	0.1	0.905120
20.268383	0.1	0.900417
20.270050	0.1	0.894847
20.271717	0.1	0.891224
20.273383	0.1	0.890447
20.275050	0.1	0.890652
20.276717	0.1	0.889446
20.278383	0.1	0.886093
20.280050	0.1	0.881120
20.281717	0.1	0.874954
20.283383	0.1	0.867629
20.285050	0.1	0.859573
20.286717	0.1	0.852155
20.288383	0.1	0.846889
20.290050	0.1	0.844109
20.291717	0.1	0.842642
20.293383	0.1	0.841427
20.295050	0.1	0.841073
20.296717	0.1	0.842642
20.298383	0.1	0.845920
20.300050	0.1	0.849534
20.301717	0.1	0.851881
20.303383	0.1	0.851681
20.305050	0.1	0.848505
20.306717	0.1	0.843359
20.308383	0.1	0.838218
20.310050	0.1	0.834423
20.311717	0.1	0.831904
20.313383	0.1	0.829999
20.315050	0.1	0.828621
20.316717	0.1	0.828081
20.318383	0.1	0.828188
20.320050	0.1	0.827676
20.321717	0.1	0.825208
20.323383	0.1	0.821650
20.325050	0.1	0.819596
20.326717	0.1	0.820588
20.328383	0.1	0.824509
20.330050	0.1	0.830134
20.331717	0.1	0.835480
20.333383	0.1	0.839173
20.335050	0.1	0.840728
20.336717	0.1	0.839736
20.338383	0.1	0.836854
20.340050	0.1	0.834139
20.341717	0.1	0.832961
20.343383	0.1	0.833133
20.345050	0.1	0.834200
20.346717	0.1	0.836295
20.348383	0.1	0.839522
20.350050	0.1	0.843122
20.351717	0.1	0.845501
20.353383	0.1	0.845459
20.355050	0.1	0.844100
20.356717	0.1	0.844323
20.358383	0.1	0.847750
20.360050	0.1	0.854032
20.361717	0.1	0.862577
20.363383	0.1	0.872398
20.365050	0.1	0.881236
20.366717	0.1	0.887187
20.368383	0.1	0.890396
20.370050	0.1	0.892016
20.371717	0.1	0.892291
20.373383	0.1	0.890661
20.375050	0.1	0.887490
20.376717	0.1	0.884845
20.378383	0.1	0.884817
20.380050	0.1	0.887164
20.381717	0.1	0.889632
20.383383	0.1	0.890675
20.385050	0.1	0.890968
20.386717	0.1	0.892007
20.388383	0.1	0.893907
20.390050	0.1	0.895355
20.391717	0.1	0.895578
20.393383	0.1	0.895131
20.395050	0.1	0.894712
20.396717	0.1	0.894819
20.398383	0.1	0.896747
20.400050	0.1	0.901581
20.401717	0.1	0.908202
20.403383	0.1	0.914377
20.405050	0.1	0.919043
20.406717	0.1	0.922480
20.408383	0.1	0.925544
20.410050	0.1	0.928817
20.411717	0.1	0.931513
20.413383	0.1	0.931961
20.415050	0.1	0.929311
20.416717	0.1	0.924463
20.418383	0.1	0.919560
20.420050	0.1	0.916533
20.421717	0.1	0.915350
20.423383	0.1	0.913884
20.425050	0.1	0.910014
20.426717	0.1	0.903499
20.428383	0.1	0.895853
20.430050	0.1	0.888980
20.431717	0.1	0.884240
20.433383	0.1	0.882181
20.435050	0.1	0.882428
20.436717	0.1	0.884044
20.438383	0.1	0.886056
20.440050	0.1	0.887406
20.441717	0.1	0.887201
20.443383	0.1	0.885567
20.445050	0.1	0.883299
20.446717	0.1	0.880864
20.448383	0.1	0.877995
20.450050	0.1	0.874260
20.451717	0.1	0.870489
20.453383	0.1	0.868361
20.455050	0.1	0.868212
20.456717	0.1	0.868910
20.458383	0.1	0.869706
20.460050	0.1	0.870409
20.461717	0.1	0.870232
20.463383	0.1	0.868156
20.465050	0.1	0.864039
20.466717	0.1	0.859522
20.468383	0.1	0.857329
20.470050	0.1	0.858274
20.471717	0.1	0.860109
20.473383	0.1	0.860197
20.475050	0.1	0.857818
20.476717	0.1	0.853403
20.478383	0.1	0.847001
20.480050	0.1	0.838782
20.481717	0.1	0.830512
20.483383	0.1	0.824300
20.485050	0.1	0.820388
20.486717	0.1	0.817804
20.488383	0.1	0.815918
20.490050	0.1	0.814730
20.491717	0.1	0.814917
20.493383	0.1	0.817268
20.495050	0.1	0.821757
20.496717	0.1	0.827410
20.498383	0.1	0.831932
20.500050	0.1	0.831825
20.501717	0.1	0.825692
20.503383	0.1	0.816854
20.505050	0.1	0.810889
20.506717	0.1	0.811093
20.508383	0.1	0.816258
20.510050	0.1	0.821846
20.511717	0.1	0.823736
20.513383	0.1	0.821492
20.515050	0.1	0.818223
20.516717	0.1	0.817263
20.518383	0.1	0.819336
20.520050	0.1	0.822893
20.521717	0.1	0.826623
20.523383	0.1	0.830479
20.525050	0.1	0.833925
20.526717	0.1	0.834889
20.528383	0.1	0.831531
20.530050	0.1	0.824556
20.531717	0.1	0.817277
20.533383	0.1	0.813534
20.535050	0.1	0.815047
20.536717	0.1	0.820025
20.538383	0.1	0.825170
20.540050	0.1	0.829496
20.541717	0.1	0.834232
20.543383	0.1	0.838535
20.545050	0.1	0.838973
20.546717	0.1	0.834279
20.548383	0.1	0.827387
20.550050	0.1	0.822200
20.551717	0.1	0.820276
20.553383	0.1	0.820975
20.555050	0.1	0.823331
20.556717	0.1	0.826507
20.558383	0.1	0.829115
20.560050	0.1	0.829836
20.561717	0.1	0.828691
20.563383	0.1	0.826702
20.565050	0.1	0.824146
20.566717	0.1	0.820425
20.568383	0.1	0.816067
20.570050	0.1	0.813031
20.571717	0.1	0.812956
20.573383	0.1	0.816160
20.575050	0.1	0.821403
20.576717	0.1	0.826395
20.578383	0.1	0.829059
20.580050	0.1	0.828318
20.581717	0.1	0.824332
20.583383	0.1	0.818521
20.585050	0.1	0.812681
20.586717	0.1	0.808258
20.588383	0.1	0.806605
20.590050	0.1	0.808728
20.591717	0.1	0.814255
20.593383	0.1	0.821459
20.595050	0.1	0.828607
20.596717	0.1	0.834404
20.598383	0.1	0.837548
20.600050	0.1	0.837352
20.601717	0.1	0.834768
20.603383	0.1	0.831787
20.605050	0.1	0.829576
20.606717	0.1	0.827848
20.608383	0.1	0.826386
20.610050	0.1	0.826130
20.611717	0.1	0.827741
20.613383	0.1	0.830609
20.615050	0.1	0.834349
20.616717	0.1	0.839266
20.618383	0.1	0.845008
20.620050	0.1	0.850218
20.621717	0.1	0.854023
20.623383	0.1	0.857185
20.625050	0.1	0.860714
20.626717	0.1	0.864244
20.628383	0.1	0.866968
20.630050	0.1	0.868989
20.631717	0.1	0.870815
20.633383	0.1	0.872621
20.635050	0.1	0.874447
20.636717	0.1	0.876444
20.638383	0.1	0.878731
20.640050	0.1	0.881045
20.641717	0.1	0.883145
20.643383	0.1	0.885162
20.645050	0.1	0.887038
20.646717	0.1	0.888556
20.648383	0.1	0.890214
20.650050	0.1	0.893055
20.651717	0.1	0.897544
20.653383	0.1	0.903076
20.655050	0.1	0.908291
20.656717	0.1	0.911751
20.658383	0.1	0.912659
20.660050	0.1	0.911211
20.661717	0.1	0.908445
20.663383	0.1	0.905972
20.665050	0.1	0.905311
20.666717	0.1	0.906908
20.668383	0.1	0.910466
20.670050	0.1	0.915960
20.671717	0.1	0.923318
20.673383	0.1	0.931551
20.675050	0.1	0.939220
20.676717	0.1	0.945525
20.678383	0.1	0.950182
20.680050	0.1	0.952967
20.681717	0.1	0.954350
20.683383	0.1	0.956203
20.685050	0.1	0.960650
20.686717	0.1	0.968371
20.688383	0.1	0.978056
20.690050	0.1	0.987332
20.691717	0.1	0.994909
20.693383	0.1	1.001372
20.695050	0.1	1.007197
20.696717	0.1	1.011891
20.698383	0.1	1.015575
20.700050	0.1	1.019500
20.701717	0.1	1.025004
20.703383	0.1	1.032888
20.705050	0.1	1.043337
20.706717	0.1	1.055859
20.708383	0.1	1.069466
20.710050	0.1	1.082532
20.711717	0.1	1.092684
20.713383	0.1	1.098523
20.715050	0.1	1.101829
20.716717	0.1	1.106095
20.718383	0.1	1.113317
20.720050	0.1	1.123534
20.721717	0.1	1.135767
20.723383	0.1	1.148591
20.725050	0.1	1.161341
20.726717	0.1	1.174002
20.728383	0.1	1.186165
20.730050	0.1	1.197206
20.731717	0.1	1.206459
20.733383	0.1	1.213360
20.735050	0.1	1.218682
20.736717	0.1	1.224405
20.738383	0.1	1.231967
20.740050	0.1	1.241309
20.741717	0.1	1.251483
20.743383	0.1	1.261816
20.745050	0.1	1.272373
20.746717	0.1	1.283404
20.748383	0.1	1.294599
20.750050	0.1	1.305449
20.751717	0.1	1.316261
20.753383	0.1	1.328103
20.755050	0.1	1.341621
20.756717	0.1	1.356164
20.758383	0.1	1.370558
20.760050	0.1	1.384444
20.761717	0.1	1.397692
20.763383	0.1	1.409855
20.765050	0.1	1.421631
20.766717	0.1	1.434842
20.768383	0.1	1.449771
20.770050	0.1	1.464724
20.771717	0.1	1.478656
20.773383	0.1	1.492104
20.775050	0.1	1.505152
20.776717	0.1	1.516491
20.778383	0.1	1.525381
20.780050	0.1	1.533371
20.781717	0.1	1.543136
20.783383	0.1	1.555905
20.785050	0.1	1.570024
20.786717	0.1	1.581977
20.788383	0.1	1.589600
20.790050	0.1	1.593675
20.791717	0.1	1.596147
20.793383	0.1	1.599076
20.795050	0.1	1.605297
20.796717	0.1	1.617125
20.798383	0.1	1.633940
20.800050	0.1	1.652655
20.801717	0.1	1.670355
20.803383	0.1	1.686178
20.805050	0.1	1.701419
20.806717	0.1	1.718025
20.808383	0.1	1.736437
20.810050	0.1	1.754747
20.811717	0.1	1.770672
20.813383	0.1	1.784423
20.815050	0.1	1.798491
20.816717	0.1	1.815157
20.818383	0.1	1.835213
20.820050	0.1	1.858342
20.821717	0.1	1.883996
20.823383	0.1	1.911609
20.825050	0.1	1.939801
20.826717	0.1	1.966213
20.828383	0.1	1.989454
20.830050	0.1	2.010055
20.831717	0.1	2.029249
20.833383	0.1	2.048211
20.835050	0.1	2.067653
20.836717	0.1	2.087303
20.838383	0.1	2.106354
20.840050	0.1	2.123853
20.841717	0.1	2.138992
20.843383	0.1	2.151970
20.845050	0.1	2.163756
20.846717	0.1	2.174741
20.848383	0.1	2.184529
20.850050	0.1	2.192790
20.851717	0.1	2.199723
20.853383	0.1	2.205535
20.855050	0.1	2.210191
20.856717	0.1	2.214154
20.858383	0.1	2.217861
20.860050	0.1	2.219942
20.861717	0.1	2.217982
20.863383	0.1	2.211798
20.865050	0.1	2.203747
20.866717	0.1	2.194950
20.868383	0.1	2.183821
20.870050	0.1	2.168971
20.871717	0.1	2.151225
20.873383	0.1	2.132296
20.875050	0.1	2.113068
20.876717	0.1	2.093306
20.878383	0.1	2.071932
20.880050	0.1	2.047820
20.881717	0.1	2.021147
20.883383	0.1	1.993361
20.885050	0.1	1.965966
20.886717	0.1	1.939945
20.888383	0.1	1.915260
20.890050	0.1	1.890678
20.891717	0.1	1.864815
20.893383	0.1	1.837364
20.895050	0.1	1.808810
20.896717	0.1	1.779431
20.898383	0.1	1.748744
20.900050	0.1	1.716213
20.901717	0.1	1.682504
20.903383	0.1	1.649940
20.905050	0.1	1.621484
20.906717	0.1	1.598382
20.908383	0.1	1.578755
20.910050	0.1	1.559048
20.911717	0.1	1.536408
20.913383	0.1	1.509544
20.915050	0.1	1.479071
20.916717	0.1	1.447685
20.918383	0.1	1.418963
20.920050	0.1	1.395810
20.921717	0.1	1.379778
20.923383	0.1	1.370646
20.925050	0.1	1.366362
20.926717	0.1	1.363759
20.928383	0.1	1.359717
20.930050	0.1	1.352374
20.931717	0.1	1.341263
20.933383	0.1	1.326553
20.935050	0.1	1.309547
20.936717	0.1	1.293086
20.938383	0.1	1.279581
20.940050	0.1	1.269411
20.941717	0.1	1.261728
20.943383	0.1	1.255213
20.945050	0.1	1.248368
20.946717	0.1	1.240093
20.948383	0.1	1.229914
20.950050	0.1	1.217686
20.951717	0.1	1.204265
20.953383	0.1	1.192116
20.955050	0.1	1.183418
20.956717	0.1	1.178212
20.958383	0.1	1.175371
20.960050	0.1	1.174281
20.961717	0.1	1.175427
20.963383	0.1	1.179590
20.965050	0.1	1.186053
20.966717	0.1	1.192470
20.968383	0.1	1.196465
20.970050	0.1	1.196428
20.971717	0.1	1.191734
20.973383	0.1	1.183548
20.975050	0.1	1.174593
20.976717	0.1	1.167529
20.978383	0.1	1.163902
20.980050	0.1	1.164307
20.981717	0.1	1.168526
20.983383	0.1	1.174631
20.985050	0.1	1.178924
20.986717	0.1	1.178598
20.988383	0.1	1.173872
20.990050	0.1	1.167161
20.991717	0.1	1.160917
20.993383	0.1	1.156512
20.995050	0.1	1.154435
20.996717	0.1	1.154328
20.998383	0.1	1.155334
21.000050	0.1	1.157611
21.001717	0.1	1.162300
21.003383	0.1	1.169392
21.005050	0.1	1.177043
21.006717	0.1	1.182584
21.008383	0.1	1.183921
21.010050	0.1	1.181513
21.011717	0.1	1.178398
21.013383	0.1	1.177643
21.015050	0.1	1.180628
21.016717	0.1	1.187022
21.018383	0.1	1.195446
21.020050	0.1	1.204242
21.021717	0.1	1.211455
21.023383	0.1	1.215264
21.025050	0.1	1.215306
21.026717	0.1	1.213253
21.028383	0.1	1.212046
21.030050	0.1	1.213560
21.031717	0.1	1.216847
21.033383	0.1	1.219963
21.035050	0.1	1.222673
21.036717	0.1	1.226342
21.038383	0.1	1.231842
21.040050	0.1	1.238473
21.041717	0.1	1.244671
21.043383	0.1	1.249416
21.045050	0.1	1.252829
21.046717	0.1	1.255949
21.048383	0.1	1.259875
21.050050	0.1	1.264699
21.051717	0.1	1.269742
21.053383	0.1	1.274729
21.055050	0.1	1.279972
21.056717	0.1	1.285700
21.058383	0.1	1.292247
21.060050	0.1	1.300811
21.061717	0.1	1.312168
21.063383	0.1	1.324732
21.065050	0.1	1.335684
21.066717	0.1	1.343638
21.068383	0.1	1.349114
21.070050	0.1	1.353421
21.071717	0.1	1.357971
21.073383	0.1	1.364052
21.075050	0.1	1.373128
21.076717	0.1	1.386493
21.078383	0.1	1.403559
21.080050	0.1	1.421859
21.081717	0.1	1.439815
21.083383	0.1	1.457990
21.085050	0.1	1.477073
21.086717	0.1	1.495262
21.088383	0.1	1.509553
21.090050	0.1	1.519797
21.091717	0.1	1.528962
21.093383	0.1	1.539290
21.095050	0.1	1.550373
21.096717	0.1	1.560459
21.098383	0.1	1.568585
21.100050	0.1	1.575868
21.101717	0.1	1.584543
21.103383	0.1	1.595952
21.105050	0.1	1.610182
21.106717	0.1	1.626699
21.108383	0.1	1.644553
21.110050	0.1	1.662318
21.111717	0.1	1.678444
21.113383	0.1	1.691920
21.115050	0.1	1.702355
21.116717	0.1	1.709494
21.118383	0.1	1.712828
21.120050	0.1	1.711994
21.121717	0.1	1.707808
21.123383	0.1	1.702621
21.125050	0.1	1.699212
21.126717	0.1	1.698919
21.128383	0.1	1.700716
21.130050	0.1	1.702267
21.131717	0.1	1.701820
21.133383	0.1	1.699072
21.135050	0.1	1.694756
21.136717	0.1	1.689568
21.138383	0.1	1.683277
21.140050	0.1	1.675226
21.141717	0.1	1.665750
21.143383	0.1	1.656325
21.145050	0.1	1.647784
21.146717	0.1	1.638983
21.148383	0.1	1.628348
21.150050	0.1	1.615370
21.151717	0.1	1.600571
21.153383	0.1	1.585688
21.155050	0.1	1.573083
21.156717	0.1	1.563858
21.158383	0.1	1.556994
21.160050	0.1	1.549968
21.161717	0.1	1.540314
21.163383	0.1	1.527229
21.165050	0.1	1.511965
21.166717	0.1	1.497106
21.168383	0.1	1.485399
21.170050	0.1	1.478274
21.171717	0.1	1.474605
21.173383	0.1	1.470973
21.175050	0.1	1.464104
21.176717	0.1	1.453543
21.178383	0.1	1.441771
21.180050	0.1	1.431657
21.181717	0.1	1.423787
21.183383	0.1	1.416411
21.185050	0.1	1.407862
21.186717	0.1	1.398609
21.188383	0.1	1.390325
21.190050	0.1	1.383992
21.191717	0.1	1.379135
21.193383	0.1	1.373976
21.195050	0.1	1.367009
21.196717	0.1	1.358828
21.198383	0.1	1.351694
21.200050	0.1	1.347568
21.201717	0.1	1.346394
21.203383	0.1	1.345905
21.205050	0.1	1.343447
21.206717	0.1	1.338236
21.208383	0.1	1.331731
21.210050	0.1	1.326092
21.211717	0.1	1.322869
21.213383	0.1	1.322860
21.215050	0.1	1.326101
21.216717	0.1	1.331791
21.218383	0.1	1.338408
21.220050	0.1	1.344047
21.221717	0.1	1.347195
21.223383	0.1	1.347084
21.225050	0.1	1.343703
21.226717	0.1	1.338087
21.228383	0.1	1.331926
21.230050	0.1	1.326432
21.231717	0.1	1.321733
21.233383	0.1	1.316979
21.235050	0.1	1.311130
21.236717	0.1	1.303977
21.238383	0.1	1.297044
21.240050	0.1	1.293025
21.241717	0.1	1.293216
21.243383	0.1	1.296154
21.245050	0.1	1.299549
21.246717	0.1	1.301528
21.248383	0.1	1.300396
21.250050	0.1	1.295041
21.251717	0.1	1.285649
21.253383	0.1	1.274007
21.255050	0.1	1.262771
21.256717	0.1	1.253928
21.258383	0.1	1.248349
21.260050	0.1	1.246082
21.261717	0.1	1.246254
21.263383	0.1	1.247399
21.265050	0.1	1.247949
21.266717	0.1	1.246934
21.268383	0.1	1.244722
21.270050	0.1	1.241881
21.271717	0.1	1.237574
21.273383	0.1	1.230929
21.275050	0.1	1.223427
21.276717	0.1	1.218254
21.278383	0.1	1.217132
21.280050	0.1	1.218324
21.281717	0.1	1.218375
21.283383	0.1	1.215781
21.285050	0.1	1.211823
21.286717	0.1	1.207907
21.288383	0.1	1.203958
21.290050	0.1	1.199241
21.291717	0.1	1.193224
21.293383	0.1	1.186044
21.295050	0.1	1.178663
21.296717	0.1	1.172265
21.298383	0.1	1.167599
21.300050	0.1	1.164768
21.301717	0.1	1.163175
21.303383	0.1	1.161606
21.305050	0.1	1.158998
21.306717	0.1	1.155734
21.308383	0.1	1.153369
21.310050	0.1	1.152465
21.311717	0.1	1.151939
21.313383	0.1	1.150961
21.315050	0.1	1.149788
21.316717	0.1	1.148731
21.318383	0.1	1.147632
21.320050	0.1	1.146351
21.321717	0.1	1.144870
21.323383	0.1	1.142770
21.325050	0.1	1.139254
21.326717	0.1	1.134430
21.328383	0.1	1.129746
21.330050	0.1	1.127212
21.331717	0.1	1.128623
21.333383	0.1	1.133867
21.335050	0.1	1.140260
21.336717	0.1	1.145299
21.338383	0.1	1.148959
21.340050	0.1	1.151948
21.341717	0.1	1.153462
21.343383	0.1	1.151911
21.345050	0.1	1.146826
21.346717	0.1	1.138994
21.348383	0.1	1.129550
21.350050	0.1	1.120456
21.351717	0.1	1.114062
21.353383	0.1	1.110653
21.355050	0.1	1.108684
21.356717	0.1	1.107738
21.358383	0.1	1.108707
21.360050	0.1	1.111664
21.361717	0.1	1.115231
21.363383	0.1	1.117941
21.365050	0.1	1.119412
21.366717	0.1	1.120181
21.368383	0.1	1.121024
21.370050	0.1	1.122542
21.371717	0.1	1.124651
21.373383	0.1	1.126505
21.375050	0.1	1.127739
21.376717	0.1	1.128828
21.378383	0.1	1.129918
21.380050	0.1	1.130947
21.381717	0.1	1.131985
21.383383	0.1	1.132293
21.385050	0.1	1.130481
21.386717	0.1	1.125811
21.388383	0.1	1.118933
21.390050	0.1	1.112041
21.391717	0.1	1.107547
21.393383	0.1	1.106099
21.395050	0.1	1.106467
21.396717	0.1	1.106872
21.398383	0.1	1.106118
21.400050	0.1	1.104428
21.401717	0.1	1.103161
21.403383	0.1	1.103473
21.405050	0.1	1.105592
21.406717	0.1	1.108963
21.408383	0.1	1.112912
21.410050	0.1	1.116800
21.411717	0.1	1.119580
21.413383	0.1	1.120544
21.415050	0.1	1.119925
21.416717	0.1	1.117950
21.418383	0.1	1.115086
21.420050	0.1	1.112232
21.421717	0.1	1.109545
21.423383	0.1	1.106900
21.425050	0.1	1.105065
21.426717	0.1	1.104902
21.428383	0.1	1.106034
21.430050	0.1	1.106956
21.431717	0.1	1.105843
21.433383	0.1	1.101601
21.435050	0.1	1.094914
21.436717	0.1	1.087799
21.438383	0.1	1.082057
21.440050	0.1	1.078420
21.441717	0.1	1.077168
21.443383	0.1	1.078802
21.445050	0.1	1.083533
21.446717	0.1	1.089969
21.448383	0.1	1.094784
21.450050	0.1	1.094616
21.451717	0.1	1.088707
21.453383	0.1	1.079175
21.455050	0.1	1.069419
21.456717	0.1	1.062499
21.458383	0.1	1.059845
21.460050	0.1	1.061116
21.461717	0.1	1.064846
21.463383	0.1	1.069587
21.465050	0.1	1.074662
21.466717	0.1	1.079096
21.468383	0.1	1.081172
21.470050	0.1	1.080441
21.471717	0.1	1.078718
21.473383	0.1	1.078346
21.475050	0.1	1.079845
21.476717	0.1	1.081573
21.478383	0.1	1.081112
21.480050	0.1	1.076893
21.481717	0.1	1.069619
21.483383	0.1	1.061666
21.485050	0.1	1.054229
21.486717	0.1	1.046686
21.488383	0.1	1.038783
21.490050	0.1	1.031081
21.491717	0.1	1.023649
21.493383	0.1	1.016078
21.495050	0.1	1.008636
21.496717	0.1	1.002308
21.498383	0.1	0.997731
21.500050	0.1	0.994843
21.501717	0.1	0.993274
21.503383	0.1	0.992711
21.505050	0.1	0.993125
21.506717	0.1	0.994392
21.508383	0.1	0.995640
21.510050	0.1	0.995733
21.511717	0.1	0.994103
21.513383	0.1	0.990657
21.515050	0.1	0.985158
21.516717	0.1	0.977786
21.518383	0.1	0.970173
21.520050	0.1	0.964804
21.521717	0.1	0.963276
21.523383	0.1	0.965521
21.525050	0.1	0.970191
21.526717	0.1	0.975151
21.528383	0.1	0.978354
21.530050	0.1	0.978559
21.531717	0.1	0.975379
21.533383	0.1	0.969716
21.535050	0.1	0.963602
21.536717	0.1	0.957935
21.538383	0.1	0.951295
21.540050	0.1	0.942317
21.541717	0.1	0.932124
21.543383	0.1	0.923043
21.545050	0.1	0.916556
21.546717	0.1	0.913697
21.548383	0.1	0.914992
21.550050	0.1	0.918936
21.551717	0.1	0.922447
21.553383	0.1	0.923099
21.555050	0.1	0.920771
21.556717	0.1	0.917320
21.558383	0.1	0.914489
21.560050	0.1	0.912342
21.561717	0.1	0.909623
21.563383	0.1	0.905213
21.565050	0.1	0.899597
21.566717	0.1	0.894521
21.568383	0.1	0.891136
21.570050	0.1	0.889297
21.571717	0.1	0.888328
21.573383	0.1	0.887923
21.575050	0.1	0.888342
21.576717	0.1	0.889301
21.578383	0.1	0.889678
21.580050	0.1	0.889339
21.581717	0.1	0.889562
21.583383	0.1	0.890880
21.585050	0.1	0.892081
21.586717	0.1	0.891634
21.588383	0.1	0.889101
21.590050	0.1	0.885203
21.591717	0.1	0.880905
21.593383	0.1	0.876551
21.595050	0.1	0.872295
21.596717	0.1	0.868910
21.598383	0.1	0.866936
21.600050	0.1	0.865455
21.601717	0.1	0.863373
21.603383	0.1	0.860947
21.605050	0.1	0.858852
21.606717	0.1	0.856905
21.608383	0.1	0.854442
21.610050	0.1	0.851131
21.611717	0.1	0.847224
21.613383	0.1	0.843438
21.615050	0.1	0.841082
21.616717	0.1	0.841422
21.618383	0.1	0.844500
21.620050	0.1	0.849343
21.621717	0.1	0.854447
21.623383	0.1	0.857366
21.625050	0.1	0.855876
21.626717	0.1	0.850167
21.628383	0.1	0.842772
21.630050	0.1	0.836998
21.631717	0.1	0.835340
21.633383	0.1	0.838088
21.635050	0.1	0.843606
21.636717	0.1	0.850130
21.638383	0.1	0.856882
21.640050	0.1	0.863732
21.641717	0.1	0.869809
21.643383	0.1	0.872589
21.645050	0.1	0.869576
21.646717	0.1	0.861371
21.648383	0.1	0.851220
21.650050	0.1	0.841529
21.651717	0.1	0.833292
21.653383	0.1	0.828044
21.655050	0.1	0.826991
21.656717	0.1	0.829310
21.658383	0.1	0.833375
21.660050	0.1	0.838190
21.661717	0.1	0.842647
21.663383	0.1	0.845548
21.665050	0.1	0.846754
21.666717	0.1	0.846959
21.668383	0.1	0.846442
21.670050	0.1	0.845017
21.671717	0.1	0.843233
21.673383	0.1	0.842623
21.675050	0.1	0.844402
21.676717	0.1	0.848449
21.678383	0.1	0.852845
21.680050	0.1	0.854367
21.681717	0.1	0.851345
21.683383	0.1	0.846074
21.685050	0.1	0.842609
21.686717	0.1	0.842423
21.688383	0.1	0.843462
21.690050	0.1	0.843531
21.691717	0.1	0.843019
21.693383	0.1	0.843825
21.695050	0.1	0.846591
21.696717	0.1	0.849841
21.698383	0.1	0.851606
21.700050	0.1	0.850800
21.701717	0.1	0.847303
21.703383	0.1	0.842214
21.705050	0.1	0.837715
21.706717	0.1	0.835634
21.708383	0.1	0.836500
21.710050	0.1	0.840062
21.711717	0.1	0.845301
21.713383	0.1	0.849972
21.715050	0.1	0.851681
21.716717	0.1	0.849804
21.718383	0.1	0.845548
21.720050	0.1	0.840696
21.721717	0.1	0.836672
21.723383	0.1	0.833478
21.725050	0.1	0.829543
21.726717	0.1	0.823913
21.728383	0.1	0.817524
21.730050	0.1	0.811978
21.731717	0.1	0.808788
21.733383	0.1	0.809408
21.735050	0.1	0.813832
21.736717	0.1	0.819736
21.738383	0.1	0.824276
21.740050	0.1	0.826372
21.741717	0.1	0.826190
21.743383	0.1	0.824011
21.745050	0.1	0.820900
21.746717	0.1	0.818074
21.748383	0.1	0.815447
21.750050	0.1	0.812444
21.751717	0.1	0.809175
21.753383	0.1	0.806106
21.755050	0.1	0.803643
21.756717	0.1	0.801985
21.758383	0.1	0.801189
21.760050	0.1	0.800779
21.761717	0.1	0.799587
21.763383	0.1	0.796644
21.765050	0.1	0.791834
21.766717	0.1	0.785622
21.768383	0.1	0.779266
21.770050	0.1	0.774879
21.771717	0.1	0.774120
21.773383	0.1	0.776807
21.775050	0.1	0.780821
21.776717	0.1	0.783047
21.778383	0.1	0.781310
21.780050	0.1	0.775754
21.781717	0.1	0.767955
21.783383	0.1	0.759852
21.785050	0.1	0.753254
21.786717	0.1	0.749230
21.788383	0.1	0.748662
21.790050	0.1	0.752416
21.791717	0.1	0.759563
21.793383	0.1	0.766339
21.795050	0.1	0.768406
21.796717	0.1	0.764867
21.798383	0.1	0.759144
21.800050	0.1	0.755023
21.801717	0.1	0.753198
21.803383	0.1	0.752555
21.805050	0.1	0.752779
21.806717	0.1	0.754315
21.808383	0.1	0.757021
21.810050	0.1	0.759880
21.811717	0.1	0.761719
21.813383	0.1	0.762055
21.815050	0.1	0.761496
21.816717	0.1	0.760853
21.818383	0.1	0.759992
21.820050	0.1	0.758260
21.821717	0.1	0.755531
21.823383	0.1	0.752220
21.825050	0.1	0.749016
21.826717	0.1	0.746585
21.828383	0.1	0.745398
21.830050	0.1	0.746329
21.831717	0.1	0.750585
21.833383	0.1	0.758404
21.835050	0.1	0.767983
21.836717	0.1	0.776369
21.838383	0.1	0.781734
21.840050	0.1	0.783978
21.841717	0.1	0.783647
21.843383	0.1	0.781585
21.845050	0.1	0.778707
21.846717	0.1	0.775810
21.848383	0.1	0.774064
21.850050	0.1	0.774721
21.851717	0.1	0.777277
21.853383	0.1	0.779168
21.855050	0.1	0.778446
21.856717	0.1	0.775643
21.858383	0.1	0.772406
21.860050	0.1	0.769715
21.861717	0.1	0.768164
21.863383	0.1	0.768607
21.865050	0.1	0.771233
21.866717	0.1	0.774823
21.868383	0.1	0.777920
21.870050	0.1	0.780113
21.871717	0.1	0.781617
21.873383	0.1	0.782819
21.875050	0.1	0.784490
21.876717	0.1	0.787531
21.878383	0.1	0.791997
21.880050	0.1	0.796583
21.881717	0.1	0.799857
21.883383	0.1	0.801785
21.885050	0.1	0.802930
21.886717	0.1	0.802907
21.888383	0.1	0.800970
21.890050	0.1	0.797678
21.891717	0.1	0.794535
21.893383	0.1	0.792448
21.895050	0.1	0.791275
21.896717	0.1	0.789869
21.898383	0.1	0.786688
21.900050	0.1	0.781887
21.901717	0.1	0.777976
21.903383	0.1	0.777026
21.905050	0.1	0.778283
21.906717	0.1	0.779643
21.908383	0.1	0.779969
21.910050	0.1	0.779037
21.911717	0.1	0.776746
21.913383	0.1	0.773324
21.915050	0.1	0.770129
21.916717	0.1	0.769109
21.918383	0.1	0.770679
21.920050	0.1	0.772895
21.921717	0.1	0.773440
21.923383	0.1	0.771545
21.925050	0.1	0.767796
21.926717	0.1	0.763186
21.928383	0.1	0.759400
21.930050	0.1	0.758357
21.931717	0.1	0.760048
21.933383	0.1	0.761966
21.935050	0.1	0.761640
21.936717	0.1	0.758558
21.938383	0.1	0.753640
21.940050	0.1	0.748360
21.941717	0.1	0.744299
21.943383	0.1	0.742413
21.945050	0.1	0.742357
21.946717	0.1	0.742958
21.948383	0.1	0.743372
21.950050	0.1	0.743843
21.951717	0.1	0.744960
21.953383	0.1	0.746292
21.955050	0.1	0.746362
21.956717	0.1	0.743731
21.958383	0.1	0.738353
21.960050	0.1	0.732746
21.961717	0.1	0.730571
21.963383	0.1	0.732662
21.965050	0.1	0.736043
21.966717	0.1	0.738050
21.968383	0.1	0.738972
21.970050	0.1	0.740103
21.971717	0.1	0.741477
21.973383	0.1	0.742301
21.975050	0.1	0.742711
21.976717	0.1	0.744089
21.978383	0.1	0.747698
21.980050	0.1	0.753310
21.981717	0.1	0.759112
21.983383	0.1	0.762995
21.985050	0.1	0.764313
21.986717	0.1	0.764150
21.988383	0.1	0.764141
21.990050	0.1	0.764872
21.991717	0.1	0.765310
21.993383	0.1	0.764281
21.995050	0.1	0.762260
21.996717	0.1	0.760891
21.998383	0.1	0.761366
22.000050	0.1	0.764029
22.001717	0.1	0.768285
22.003383	0.1	0.772267
22.005050	0.1	0.774213
22.006717	0.1	0.773622
22.008383	0.1	0.770804
22.010050	0.1	0.766874
22.011717	0.1	0.763577
22.013383	0.1	0.762250
22.015050	0.1	0.763442
22.016717	0.1	0.766949
22.018383	0.1	0.771717
22.020050	0.1	0.776579
22.021717	0.1	0.781352
22.023383	0.1	0.786781
22.025050	0.1	0.793277
22.026717	0.1	0.799811
22.028383	0.1	0.804886
22.030050	0.1	0.808397
22.031717	0.1	0.811955
22.033383	0.1	0.817305
22.035050	0.1	0.824933
22.036717	0.1	0.834330
22.038383	0.1	0.844500
22.040050	0.1	0.853566
22.041717	0.1	0.859303
22.043383	0.1	0.861250
22.045050	0.1	0.861641
22.046717	0.1	0.863406
22.048383	0.1	0.867876
22.050050	0.1	0.874866
22.051717	0.1	0.883895
22.053383	0.1	0.894391
22.055050	0.1	0.905301
22.056717	0.1	0.915444
22.058383	0.1	0.924342
22.060050	0.1	0.931853
22.061717	0.1	0.937739
22.063383	0.1	0.942154
22.065050	0.1	0.945642
22.066717	0.1	0.948319
22.068383	0.1	0.949870
22.070050	0.1	0.950475
22.071717	0.1	0.950582
22.073383	0.1	0.950126
22.075050	0.1	0.949493
22.076717	0.1	0.950419
22.078383	0.1	0.954280
22.080050	0.1	0.959989
22.081717	0.1	0.965092
22.083383	0.1	0.968175
22.085050	0.1	0.969009
22.086717	0.1	0.967621
22.088383	0.1	0.964105
22.090050	0.1	0.958475
22.091717	0.1	0.951085
22.093383	0.1	0.943420
22.095050	0.1	0.937590
22.096717	0.1	0.935118
22.098383	0.1	0.935635
22.100050	0.1	0.936636
22.101717	0.1	0.935979
22.103383	0.1	0.933954
22.105050	0.1	0.931686
22.106717	0.1	0.929395
22.108383	0.1	0.926591
22.110050	0.1	0.922703
22.111717	0.1	0.917511
22.113383	0.1	0.911476
22.115050	0.1	0.905590
22.116717	0.1	0.900701
22.118383	0.1	0.896659
22.120050	0.1	0.892635
22.121717	0.1	0.888496
22.123383	0.1	0.885134
22.125050	0.1	0.882936
22.126717	0.1	0.881366
22.128383	0.1	0.880305
22.130050	0.1	0.880500
22.131717	0.1	0.882600
22.133383	0.1	0.886004
22.135050	0.1	0.888589
22.136717	0.1	0.888309
22.138383	0.1	0.885474
22.140050	0.1	0.882377
22.141717	0.1	0.880677
22.143383	0.1	0.880291
22.145050	0.1	0.880803
22.146717	0.1	0.882619
22.148383	0.1	0.886032
22.150050	0.1	0.890046
22.151717	0.1	0.893311
22.153383	0.1	0.896035
22.155050	0.1	0.899821
22.156717	0.1	0.905502
22.158383	0.1	0.912109
22.160050	0.1	0.918289
22.161717	0.1	0.923644
22.163383	0.1	0.928752
22.165050	0.1	0.935066
22.166717	0.1	0.944198
22.168383	0.1	0.956482
22.170050	0.1	0.970820
22.171717	0.1	0.985614
22.173383	0.1	0.999542
22.175050	0.1	1.012180
22.176717	0.1	1.023882
22.178383	0.1	1.034834
22.180050	0.1	1.045172
22.181717	0.1	1.056041
22.183383	0.1	1.069107
22.185050	0.1	1.085070
22.186717	0.1	1.103333
22.188383	0.1	1.122621
22.190050	0.1	1.141583
22.191717	0.1	1.159445
22.193383	0.1	1.176209
22.195050	0.1	1.192093
22.196717	0.1	1.207003
22.198383	0.1	1.220959
22.200050	0.1	1.234775
22.201717	0.1	1.249742
22.203383	0.1	1.266850
22.205050	0.1	1.286217
22.206717	0.1	1.306795
22.208383	0.1	1.326543
22.210050	0.1	1.343503
22.211717	0.1	1.357286
22.213383	0.1	1.368760
22.215050	0.1	1.378274
22.216717	0.1	1.386087
22.218383	0.1	1.393813
22.220050	0.1	1.403629
22.221717	0.1	1.416365
22.223383	0.1	1.430390
22.225050	0.1	1.442549
22.226717	0.1	1.450344
22.228383	0.1	1.453087
22.230050	0.1	1.451196
22.231717	0.1	1.445231
22.233383	0.1	1.436118
22.235050	0.1	1.425561
22.236717	0.1	1.415294
22.238383	0.1	1.405985
22.240050	0.1	1.396956
22.241717	0.1	1.387340
22.243383	0.1	1.377473
22.245050	0.1	1.368308
22.246717	0.1	1.359633
22.248383	0.1	1.349598
22.250050	0.1	1.336201
22.251717	0.1	1.319158
22.253383	0.1	1.299954
22.255050	0.1	1.280108
22.256717	0.1	1.260210
22.258383	0.1	1.240214
22.260050	0.1	1.219795
22.261717	0.1	1.198845
22.263383	0.1	1.177448
22.265050	0.1	1.155259
22.266717	0.1	1.132633
22.268383	0.1	1.111701
22.270050	0.1	1.094528
22.271717	0.1	1.081037
22.273383	0.1	1.069172
22.275050	0.1	1.056571
22.276717	0.1	1.042513
22.278383	0.1	1.028189
22.280050	0.1	1.014965
22.281717	0.1	1.002504
22.283383	0.1	0.988957
22.285050	0.1	0.973321
22.286717	0.1	0.956832
22.288383	0.1	0.941092
22.290050	0.1	0.926135
22.291717	0.1	0.911118
22.293383	0.1	0.895667
22.295050	0.1	0.880114
22.296717	0.1	0.865553
22.298383	0.1	0.853683
22.300050	0.1	0.846004
22.301717	0.1	0.842689
22.303383	0.1	0.841944
22.305050	0.1	0.840784
22.306717	0.1	0.837427
22.308383	0.1	0.832761
22.310050	0.1	0.828216
22.311717	0.1	0.823629
22.313383	0.1	0.818437
22.315050	0.1	0.813296
22.316717	0.1	0.809855
22.318383	0.1	0.809222
22.320050	0.1	0.811187
22.321717	0.1	0.815354
22.323383	0.1	0.821808
22.325050	0.1	0.829925
22.326717	0.1	0.837743
22.328383	0.1	0.843266
22.330050	0.1	0.846391
22.331717	0.1	0.848663
22.333383	0.1	0.851410
22.335050	0.1	0.855429
22.336717	0.1	0.860919
22.338383	0.1	0.866344
22.340050	0.1	0.869669
22.341717	0.1	0.871243
22.343383	0.1	0.873543
22.345050	0.1	0.878265
22.346717	0.1	0.884747
22.348383	0.1	0.890996
22.350050	0.1	0.895429
22.351717	0.1	0.897972
22.353383	0.1	0.900063
22.355050	0.1	0.903164
22.356717	0.1	0.907262
22.358383	0.1	0.911416
22.360050	0.1	0.915267
22.361717	0.1	0.919732
22.363383	0.1	0.926522
22.365050	0.1	0.936417
22.366717	0.1	0.947868
22.368383	0.1	0.958066
22.370050	0.1	0.965307
22.371717	0.1	0.969614
22.373383	0.1	0.972059
22.375050	0.1	0.974503
22.376717	0.1	0.978876
22.378383	0.1	0.985111
22.380050	0.1	0.990657
22.381717	0.1	0.993144
22.383383	0.1	0.992455
22.385050	0.1	0.990690
22.386717	0.1	0.991649
22.388383	0.1	0.998545
22.390050	0.1	1.010527
22.391717	0.1	1.023021
22.393383	0.1	1.032199
22.395050	0.1	1.037917
22.396717	0.1	1.042169
22.398383	0.1	1.046625
22.400050	0.1	1.051882
22.401717	0.1	1.057759
22.403383	0.1	1.063850
22.405050	0.1	1.069442
22.406717	0.1	1.073414
22.408383	0.1	1.074951
22.410050	0.1	1.074048
22.411717	0.1	1.071584
22.413383	0.1	1.069405
22.415050	0.1	1.070099
22.416717	0.1	1.075971
22.418383	0.1	1.087352
22.420050	0.1	1.101908
22.421717	0.1	1.116055
22.423383	0.1	1.127203
22.425050	0.1	1.134695
22.426717	0.1	1.139226
22.428383	0.1	1.142649
22.430050	0.1	1.147557
22.431717	0.1	1.155306
22.433383	0.1	1.165313
22.435050	0.1	1.177192
22.436717	0.1	1.192992
22.438383	0.1	1.216428
22.440050	0.1	1.249327
22.441717	0.1	1.290082
22.443383	0.1	1.335833
22.445050	0.1	1.383466
22.446717	0.1	1.428979
22.448383	0.1	1.469017
22.450050	0.1	1.502535
22.451717	0.1	1.530442
22.453383	0.1	1.554685
22.455050	0.1	1.577144
22.456717	0.1	1.598345
22.458383	0.1	1.617442
22.460050	0.1	1.633423
22.461717	0.1	1.646131
22.463383	0.1	1.656162
22.465050	0.1	1.664446
22.466717	0.1	1.672842
22.468383	0.1	1.684465
22.470050	0.1	1.702453
22.471717	0.1	1.728395
22.473383	0.1	1.761625
22.475050	0.1	1.799790
22.476717	0.1	1.840270
22.478383	0.1	1.881546
22.480050	0.1	1.924289
22.481717	0.1	1.970716
22.483383	0.1	2.021645
22.485050	0.1	2.075476
22.486717	0.1	2.130163
22.488383	0.1	2.184524
22.490050	0.1	2.238322
22.491717	0.1	2.292614
22.493383	0.1	2.349322
22.495050	0.1	2.409867
22.496717	0.1	2.474124
22.498383	0.1	2.540494
22.500050	0.1	2.607880
22.501717	0.1	2.677324
22.503383	0.1	2.750400
22.505050	0.1	2.827109
22.506717	0.1	2.906299
22.508383	0.1	2.986873
22.510050	0.1	3.068568
22.511717	0.1	3.152196
22.513383	0.1	3.239019
22.515050	0.1	3.329767
22.516717	0.1	3.424278
22.518383	0.1	3.522006
22.520050	0.1	3.622407
22.521717	0.1	3.724177
22.523383	0.1	3.825496
22.525050	0.1	3.925371
22.526717	0.1	4.023677
22.528383	0.1	4.120921
22.530050	0.1	4.218663
22.531717	0.1	4.318599
22.533383	0.1	4.420341
22.535050	0.1	4.521175
22.536717	0.1	4.618010
22.538383	0.1	4.708464
22.540050	0.1	4.791035
22.541717	0.1	4.865546
22.543383	0.1	4.933020
22.545050	0.1	4.995414
22.546717	0.1	5.054604
22.548383	0.1	5.110102
22.550050	0.1	5.159019
22.551717	0.1	5.199225
22.553383	0.1	5.231020
22.555050	0.1	5.255467
22.556717	0.1	5.272408
22.558383	0.1	5.280916
22.560050	0.1	5.280809
22.561717	0.1	5.272524
22.563383	0.1	5.255979
22.565050	0.1	5.230154
22.566717	0.1	5.194070
22.568383	0.1	5.147797
22.570050	0.1	5.092039
22.571717	0.1	5.027372
22.573383	0.1	4.955023
22.575050	0.1	4.877220
22.576717	0.1	4.795482
22.578383	0.1	4.709302
22.580050	0.1	4.616948
22.581717	0.1	4.517469
22.583383	0.1	4.412238
22.585050	0.1	4.304098
22.586717	0.1	4.194337
22.588383	0.1	4.081591
22.590050	0.1	3.964244
22.591717	0.1	3.842367
22.593383	0.1	3.717165
22.595050	0.1	3.590314
22.596717	0.1	3.463477
22.598383	0.1	3.337660
22.600050	0.1	3.213719
22.601717	0.1	3.092932
22.603383	0.1	2.976363
22.605050	0.1	2.863733
22.606717	0.1	2.753325
22.608383	0.1	2.643685
22.610050	0.1	2.535041
22.611717	0.1	2.428801
22.613383	0.1	2.326975
22.615050	0.1	2.231370
22.616717	0.1	2.142331
22.618383	0.1	2.058530
22.620050	0.1	1.977398
22.621717	0.1	1.896606
22.623383	0.1	1.816121
22.625050	0.1	1.738397
22.626717	0.1	1.666094
22.628383	0.1	1.600068
22.630050	0.1	1.539174
22.631717	0.1	1.481799
22.633383	0.1	1.427266
22.635050	0.1	1.375703
22.636717	0.1	1.327163
22.638383	0.1	1.281328
22.640050	0.1	1.237951
22.641717	0.1	1.197732
22.643383	0.1	1.162114
22.645050	0.1	1.131389
22.646717	0.1	1.103878
22.648383	0.1	1.078015
22.650050	0.1	1.054755
22.651717	0.1	1.036525
22.653383	0.1	1.023673
22.655050	0.1	1.013712
22.656717	0.1	1.004227
22.658383	0.1	0.994331
22.660050	0.1	0.983570
22.661717	0.1	0.971644
22.663383	0.1	0.959290
22.665050	0.1	0.948496
22.666717	0.1	0.941427
22.668383	0.1	0.938787
22.670050	0.1	0.939253
22.671717	0.1	0.941050
22.673383	0.1	0.943732
22.675050	0.1	0.947439
22.676717	0.1	0.951211
22.678383	0.1	0.953740
22.680050	0.1	0.955230
22.681717	0.1	0.957097
22.683383	0.1	0.960547
22.685050	0.1	0.965991
22.686717	0.1	0.972822
22.688383	0.1	0.979905
22.690050	0.1	0.986685
22.691717	0.1	0.993251
22.693383	0.1	0.999472
22.695050	0.1	1.004934
22.696717	0.1	1.010015
22.698383	0.1	1.016287
22.700050	0.1	1.024813
22.701717	0.1	1.034318
22.703383	0.1	1.042495
22.705050	0.1	1.049209
22.706717	0.1	1.056357
22.708383	0.1	1.064804
22.710050	0.1	1.073694
22.711717	0.1	1.082136
22.713383	0.1	1.089568
22.715050	0.1	1.095044
22.716717	0.1	1.097978
22.718383	0.1	1.099422
22.720050	0.1	1.101359
22.721717	0.1	1.104474
22.723383	0.1	1.107659
22.725050	0.1	1.110081
22.726717	0.1	1.112334
22.728383	0.1	1.114849
22.730050	0.1	1.116949
22.731717	0.1	1.117489
22.733383	0.1	1.115212
22.735050	0.1	1.109298
22.736717	0.1	1.100283
22.738383	0.1	1.089899
22.740050	0.1	1.079836
22.741717	0.1	1.071268
22.743383	0.1	1.065033
22.745050	0.1	1.060977
22.746717	0.1	1.056832
22.748383	0.1	1.049321
22.750050	0.1	1.036949
22.751717	0.1	1.021009
22.753383	0.1	1.004473
22.755050	0.1	0.990080
22.756717	0.1	0.978927
22.758383	0.1	0.970419
22.760050	0.1	0.962904
22.761717	0.1	0.954713
22.763383	0.1	0.945115
22.765050	0.1	0.933791
22.766717	0.1	0.920487
22.768383	0.1	0.905930
22.770050	0.1	0.891970
22.771717	0.1	0.879918
22.773383	0.1	0.868938
22.775050	0.1	0.856682
22.776717	0.1	0.841888
22.778383	0.1	0.825436
22.780050	0.1	0.808942
22.781717	0.1	0.793762
22.783383	0.1	0.780947
22.785050	0.1	0.770758
22.786717	0.1	0.762031
22.788383	0.1	0.752914
22.790050	0.1	0.742353
22.791717	0.1	0.730557
22.793383	0.1	0.718506
22.795050	0.1	0.707316
22.796717	0.1	0.697421
22.798383	0.1	0.688662
22.800050	0.1	0.680811
22.801717	0.1	0.673276
22.803383	0.1	0.664992
22.805050	0.1	0.655698
22.806717	0.1	0.646850
22.808383	0.1	0.640689
22.810050	0.1	0.638412
22.811717	0.1	0.638640
22.813383	0.1	0.638459
22.815050	0.1	0.636373
22.816717	0.1	0.633290
22.818383	0.1	0.630710
22.820050	0.1	0.628671
22.821717	0.1	0.625779
22.823383	0.1	0.621248
22.825050	0.1	0.616228
22.826717	0.1	0.612694
22.828383	0.1	0.611460
22.830050	0.1	0.611739
22.831717	0.1	0.612098
22.833383	0.1	0.611460
22.835050	0.1	0.609625
22.836717	0.1	0.606668
22.838383	0.1	0.602147
22.840050	0.1	0.596391
22.841717	0.1	0.591720
22.843383	0.1	0.590617
22.845050	0.1	0.593010
22.846717	0.1	0.596573
22.848383	0.1	0.599297
22.850050	0.1	0.600885
22.851717	0.1	0.601625
22.853383	0.1	0.601127
22.855050	0.1	0.598999
22.856717	0.1	0.595953
22.858383	0.1	0.592927
22.860050	0.1	0.590114
22.861717	0.1	0.587725
22.863383	0.1	0.586393
22.865050	0.1	0.586649
22.866717	0.1	0.588722
22.868383	0.1	0.592456
22.870050	0.1	0.597159
22.871717	0.1	0.601443
22.873383	0.1	0.603525
22.875050	0.1	0.602133
22.876717	0.1	0.597588
22.878383	0.1	0.591404
22.880050	0.1	0.584498
22.881717	0.1	0.577169
22.883383	0.1	0.571068
22.885050	0.1	0.568861
22.886717	0.1	0.571203
22.888383	0.1	0.576018
22.890050	0.1	0.581476
22.891717	0.1	0.587841
22.893383	0.1	0.595590
22.895050	0.1	0.603832
22.896717	0.1	0.611455
22.898383	0.1	0.617821
22.900050	0.1	0.621821
22.901717	0.1	0.622179
22.903383	0.1	0.618948
22.905050	0.1	0.613844
22.906717	0.1	0.609700
22.908383	0.1	0.609229
22.910050	0.1	0.613239
22.911717	0.1	0.620242
22.913383	0.1	0.628005
22.915050	0.1	0.634887
22.916717	0.1	0.639632
22.918383	0.1	0.640815
22.920050	0.1	0.637779
22.921717	0.1	0.632051
22.923383	0.1	0.626799
22.925050	0.1	0.624442
22.926717	0.1	0.625369
22.928383	0.1	0.628466
22.930050	0.1	0.631958
22.931717	0.1	0.634603
22.933383	0.1	0.636112
22.935050	0.1	0.636396
22.936717	0.1	0.635660
22.938383	0.1	0.634431
22.940050	0.1	0.633239
22.941717	0.1	0.633048
22.943383	0.1	0.634268
22.945050	0.1	0.635637
22.946717	0.1	0.635888
22.948383	0.1	0.635181
22.950050	0.1	0.634221
22.951717	0.1	0.633760
22.953383	0.1	0.634738
22.955050	0.1	0.637504
22.956717	0.1	0.641923
22.958383	0.1	0.648098
22.960050	0.1	0.655497
22.961717	0.1	0.662128
22.963383	0.1	0.665863
22.965050	0.1	0.666543
22.966717	0.1	0.665970
22.968383	0.1	0.665714
22.970050	0.1	0.665979
22.971717	0.1	0.666375
22.973383	0.1	0.666929
22.975050	0.1	0.668648
22.976717	0.1	0.672671
22.978383	0.1	0.678403
22.980050	0.1	0.683805
22.981717	0.1	0.687516
22.983383	0.1	0.689728
22.985050	0.1	0.691777
22.986717	0.1	0.695209
22.988383	0.1	0.700299
22.990050	0.1	0.705887
22.991717	0.1	0.710827
22.993383	0.1	0.714357
22.995050	0.1	0.715619
22.996717	0.1	0.714776
22.998383	0.1	0.713812
23.000050	0.1	0.715288
23.001717	0.1	0.720690
23.003383	0.1	0.729626
23.005050	0.1	0.740206
23.006717	0.1	0.750124
23.008383	0.1	0.757757
23.010050	0.1	0.762986
23.011717	0.1	0.766739
23.013383	0.1	0.769547
23.015050	0.1	0.770837
23.016717	0.1	0.769454
23.018383	0.1	0.765319
23.020050	0.1	0.760294
23.021717	0.1	0.756811
23.023383	0.1	0.756457
23.025050	0.1	0.759838
23.026717	0.1	0.766395
23.028383	0.1	0.774232
23.030050	0.1	0.780765
23.031717	0.1	0.783936
23.033383	0.1	0.783028
23.035050	0.1	0.779317
23.036717	0.1	0.775536
23.038383	0.1	0.773277
23.040050	0.1	0.771713
23.041717	0.1	0.769328
23.043383	0.1	0.765701
23.045050	0.1	0.761519
23.046717	0.1	0.757626
23.048383	0.1	0.754525
23.050050	0.1	0.752001
23.051717	0.1	0.748956
23.053383	0.1	0.744057
23.055050	0.1	0.736555
23.056717	0.1	0.726497
23.058383	0.1	0.714846
23.060050	0.1	0.703461
23.061717	0.1	0.693891
23.063383	0.1	0.686143
23.065050	0.1	0.679502
23.066717	0.1	0.673537
23.068383	0.1	0.667563
23.070050	0.1	0.660527
23.071717	0.1	0.652066
23.073383	0.1	0.643022
23.075050	0.1	0.635008
23.076717	0.1	0.629588
23.078383	0.1	0.627218
23.080050	0.1	0.627441
23.081717	0.1	0.629718
23.083383	0.1	0.632773
23.085050	0.1	0.634538
23.086717	0.1	0.633835
23.088383	0.1	0.630580
23.090050	0.1	0.624615
23.091717	0.1	0.616377
23.093383	0.1	0.608154
23.095050	0.1	0.602384
23.096717	0.1	0.598696
23.098383	0.1	0.595017
23.100050	0.1	0.591148
23.101717	0.1	0.588908
23.103383	0.1	0.589332
23.105050	0.1	0.591502
23.106717	0.1	0.593569
23.108383	0.1	0.593979
23.110050	0.1	0.592112
23.111717	0.1	0.588852
23.113383	0.1	0.586309
23.115050	0.1	0.585639
23.116717	0.1	0.585751
23.118383	0.1	0.585015
23.120050	0.1	0.582859
23.121717	0.1	0.579534
23.123383	0.1	0.575818
23.125050	0.1	0.573313
23.126717	0.1	0.573522
23.128383	0.1	0.575981
23.130050	0.1	0.578687
23.131717	0.1	0.580451
23.133383	0.1	0.581271
23.135050	0.1	0.581178
23.136717	0.1	0.580498
23.138383	0.1	0.580139
23.140050	0.1	0.580302
23.141717	0.1	0.580512
23.143383	0.1	0.581006
23.145050	0.1	0.582221
23.146717	0.1	0.583683
23.148383	0.1	0.584731
23.150050	0.1	0.585224
23.151717	0.1	0.585071
23.153383	0.1	0.584335
23.155050	0.1	0.584158
23.156717	0.1	0.586258
23.158383	0.1	0.591106
23.160050	0.1	0.597248
23.161717	0.1	0.602086
23.163383	0.1	0.603022
23.165050	0.1	0.599045
23.166717	0.1	0.591837
23.168383	0.1	0.584680
23.170050	0.1	0.579795
23.171717	0.1	0.577089
23.173383	0.1	0.575427
23.175050	0.1	0.574281
23.176717	0.1	0.573811
23.178383	0.1	0.574067
23.180050	0.1	0.574309
23.181717	0.1	0.573457
23.183383	0.1	0.571785
23.185050	0.1	0.570929
23.186717	0.1	0.571636
23.188383	0.1	0.572857
23.190050	0.1	0.573364
23.191717	0.1	0.572852
23.193383	0.1	0.571311
23.195050	0.1	0.568344
23.196717	0.1	0.563930
23.198383	0.1	0.559376
23.200050	0.1	0.556083
23.201717	0.1	0.554160
23.203383	0.1	0.553480
23.205050	0.1	0.554565
23.206717	0.1	0.557522
23.208383	0.1	0.561490
23.210050	0.1	0.565401
23.211717	0.1	0.568801
23.213383	0.1	0.571855
23.215050	0.1	0.574761
23.216717	0.1	0.577164
23.218383	0.1	0.577965
23.220050	0.1	0.576298
23.221717	0.1	0.573043
23.223383	0.1	0.570156
23.225050	0.1	0.568656
23.226717	0.1	0.568680
23.228383	0.1	0.569955
23.230050	0.1	0.571376
23.231717	0.1	0.571753
23.233383	0.1	0.571553
23.235050	0.1	0.572186
23.236717	0.1	0.573676
23.238383	0.1	0.574351
23.240050	0.1	0.573071
23.241717	0.1	0.570910
23.243383	0.1	0.569830
23.245050	0.1	0.570491
23.246717	0.1	0.572125
23.248383	0.1	0.573625
23.250050	0.1	0.574212
23.251717	0.1	0.573709
23.253383	0.1	0.572582
23.255050	0.1	0.571697
23.256717	0.1	0.571590
23.258383	0.1	0.571944
23.260050	0.1	0.572321
23.261717	0.1	0.572791
23.263383	0.1	0.573685
23.265050	0.1	0.575134
23.266717	0.1	0.576619
23.268383	0.1	0.577224
23.270050	0.1	0.576396
23.271717	0.1	0.574528
23.273383	0.1	0.573057
23.275050	0.1	0.573522
23.276717	0.1	0.576051
23.278383	0.1	0.579092
23.280050	0.1	0.580964
23.281717	0.1	0.581085
23.283383	0.1	0.579571
23.285050	0.1	0.576698
23.286717	0.1	0.572838
23.288383	0.1	0.569117
23.290050	0.1	0.568130
23.291717	0.1	0.571953
23.293383	0.1	0.579581
23.295050	0.1	0.587804
23.296717	0.1	0.593835
23.298383	0.1	0.596712
23.300050	0.1	0.596982
23.301717	0.1	0.595986
23.303383	0.1	0.595865
23.305050	0.1	0.598649
23.306717	0.1	0.604158
23.308383	0.1	0.609523
23.310050	0.1	0.611548
23.311717	0.1	0.609499
23.313383	0.1	0.605527
23.315050	0.1	0.602100
23.316717	0.1	0.599483
23.318383	0.1	0.596070
23.320050	0.1	0.590589
23.321717	0.1	0.583474
23.323383	0.1	0.576684
23.325050	0.1	0.572619
23.326717	0.1	0.573043
23.328383	0.1	0.578351
23.330050	0.1	0.587371
23.331717	0.1	0.597448
23.333383	0.1	0.605285
23.335050	0.1	0.609234
23.336717	0.1	0.610952
23.338383	0.1	0.613816
23.340050	0.1	0.620130
23.341717	0.1	0.630058
23.343383	0.1	0.641472
23.345050	0.1	0.650897
23.346717	0.1	0.655982
23.348383	0.1	0.656839
23.350050	0.1	0.654622
23.351717	0.1	0.650217
23.353383	0.1	0.645006
23.355050	0.1	0.640741
23.356717	0.1	0.637658
23.358383	0.1	0.634883
23.360050	0.1	0.632429
23.361717	0.1	0.630496
23.363383	0.1	0.628368
23.365050	0.1	0.625905
23.366717	0.1	0.624470
23.368383	0.1	0.624983
23.370050	0.1	0.626063
23.371717	0.1	0.625579
23.373383	0.1	0.623646
23.375050	0.1	0.622524
23.376717	0.1	0.623227
23.378383	0.1	0.624000
23.380050	0.1	0.622370
23.381717	0.1	0.617099
23.383383	0.1	0.608494
23.385050	0.1	0.598663
23.386717	0.1	0.590594
23.388383	0.1	0.585611
23.390050	0.1	0.582603
23.391717	0.1	0.580410
23.393383	0.1	0.579380
23.395050	0.1	0.580051
23.396717	0.1	0.582421
23.398383	0.1	0.586393
23.400050	0.1	0.591469
23.401717	0.1	0.596405
23.403383	0.1	0.599655
23.405050	0.1	0.600489
23.406717	0.1	0.599800
23.408383	0.1	0.599194
23.410050	0.1	0.599688
23.411717	0.1	0.601178
23.413383	0.1	0.602514
23.415050	0.1	0.602561
23.416717	0.1	0.601532
23.418383	0.1	0.600605
23.420050	0.1	0.600456
23.421717	0.1	0.600819
23.423383	0.1	0.601774
23.425050	0.1	0.604433
23.426717	0.1	0.609625
23.428383	0.1	0.616284
23.430050	0.1	0.621830
23.431717	0.1	0.624219
23.433383	0.1	0.623385
23.435050	0.1	0.620349
23.436717	0.1	0.615949
23.438383	0.1	0.610868
23.440050	0.1	0.605695
23.441717	0.1	0.601108
23.443383	0.1	0.598705
23.445050	0.1	0.600517
23.446717	0.1	0.606570
23.448383	0.1	0.613770
23.450050	0.1	0.618789
23.451717	0.1	0.621034
23.453383	0.1	0.621635
23.455050	0.1	0.620955
23.456717	0.1	0.618137
23.458383	0.1	0.612624
23.460050	0.1	0.605416
23.461717	0.1	0.598691
23.463383	0.1	0.594407
23.465050	0.1	0.593113
23.466717	0.1	0.594202
23.468383	0.1	0.597071
23.470050	0.1	0.600843
23.471717	0.1	0.603604
23.473383	0.1	0.603432
23.475050	0.1	0.599856
23.476717	0.1	0.593900
23.478383	0.1	0.587651
23.480050	0.1	0.583222
23.481717	0.1	0.580763
23.483383	0.1	0.578314
23.485050	0.1	0.574570
23.486717	0.1	0.570645
23.488383	0.1	0.568749
23.490050	0.1	0.569359
23.491717	0.1	0.570351
23.493383	0.1	0.570109
23.495050	0.1	0.570100
23.496717	0.1	0.572456
23.498383	0.1	0.576531
23.500050	0.1	0.579832
23.501717	0.1	0.580982
23.503383	0.1	0.580833
23.505050	0.1	0.581746
23.506717	0.1	0.585425
23.508383	0.1	0.590947
23.510050	0.1	0.595604
23.511717	0.1	0.597411
23.513383	0.1	0.596461
23.515050	0.1	0.594365
23.516717	0.1	0.592675
23.518383	0.1	0.591711
23.520050	0.1	0.591064
23.521717	0.1	0.590677
23.523383	0.1	0.591008
23.525050	0.1	0.592968
23.526717	0.1	0.597578
23.528383	0.1	0.604726
23.530050	0.1	0.612200
23.531717	0.1	0.616852
23.533383	0.1	0.617374
23.535050	0.1	0.615297
23.536717	0.1	0.613113
23.538383	0.1	0.612685
23.540050	0.1	0.615092
23.541717	0.1	0.620037
23.543383	0.1	0.626054
23.545050	0.1	0.632000
23.546717	0.1	0.637495
23.548383	0.1	0.642799
23.550050	0.1	0.649015
23.551717	0.1	0.657164
23.553383	0.1	0.667251
23.555050	0.1	0.678250
23.556717	0.1	0.688289
23.558383	0.1	0.696369
23.560050	0.1	0.703828
23.561717	0.1	0.712364
23.563383	0.1	0.722725
23.565050	0.1	0.735340
23.566717	0.1	0.749393
23.568383	0.1	0.762842
23.570050	0.1	0.774795
23.571717	0.1	0.786008
23.573383	0.1	0.797696
23.575050	0.1	0.810823
23.576717	0.1	0.825231
23.578383	0.1	0.838926
23.580050	0.1	0.849529
23.581717	0.1	0.857022
23.583383	0.1	0.864216
23.585050	0.1	0.873860
23.586717	0.1	0.886326
23.588383	0.1	0.900202
23.590050	0.1	0.914126
23.591717	0.1	0.927974
23.593383	0.1	0.942848
23.595050	0.1	0.959672
23.596717	0.1	0.977740
23.598383	0.1	0.995193
23.600050	0.1	1.010741
23.601717	0.1	1.024664
23.603383	0.1	1.038527
23.605050	0.1	1.054402
23.606717	0.1	1.073894
23.608383	0.1	1.097531
23.610050	0.1	1.124968
23.611717	0.1	1.155408
23.613383	0.1	1.187543
23.615050	0.1	1.219925
23.616717	0.1	1.251767
23.618383	0.1	1.283083
23.620050	0.1	1.314105
23.621717	0.1	1.344942
23.623383	0.1	1.375452
23.625050	0.1	1.405226
23.626717	0.1	1.433925
23.628383	0.1	1.461981
23.630050	0.1	1.490740
23.631717	0.1	1.521627
23.633383	0.1	1.555062
23.635050	0.1	1.590294
23.636717	0.1	1.627114
23.638383	0.1	1.667039
23.640050	0.1	1.711338
23.641717	0.1	1.758537
23.643383	0.1	1.805527
23.645050	0.1	1.851348
23.646717	0.1	1.898371
23.648383	0.1	1.948909
23.650050	0.1	2.002995
23.651717	0.1	2.059885
23.653383	0.1	2.118517
23.655050	0.1	2.176603
23.656717	0.1	2.232692
23.658383	0.1	2.288492
23.660050	0.1	2.347268
23.661717	0.1	2.410705
23.663383	0.1	2.477649
23.665050	0.1	2.546222
23.666717	0.1	2.616891
23.668383	0.1	2.691816
23.670050	0.1	2.771602
23.671717	0.1	2.854150
23.673383	0.1	2.936227
23.675050	0.1	3.016200
23.676717	0.1	3.095623
23.678383	0.1	3.178250
23.680050	0.1	3.267443
23.681717	0.1	3.364370
23.683383	0.1	3.468520
23.685050	0.1	3.578770
23.686717	0.1	3.692536
23.688383	0.1	3.805459
23.690050	0.1	3.914321
23.691717	0.1	4.019421
23.693383	0.1	4.122988
23.695050	0.1	4.226416
23.696717	0.1	4.329220
23.698383	0.1	4.429729
23.700050	0.1	4.526614
23.701717	0.1	4.619416
23.703383	0.1	4.708022
23.705050	0.1	4.792581
23.706717	0.1	4.873853
23.708383	0.1	4.953193
23.710050	0.1	5.031978
23.711717	0.1	5.110181
23.713383	0.1	5.185124
23.715050	0.1	5.252156
23.716717	0.1	5.307309
23.718383	0.1	5.349522
23.720050	0.1	5.380362
23.721717	0.1	5.402798
23.723383	0.1	5.419506
23.725050	0.1	5.430230
23.726717	0.1	5.431529
23.728383	0.1	5.419995
23.730050	0.1	5.395096
23.731717	0.1	5.359072
23.733383	0.1	5.314522
23.735050	0.1	5.262350
23.736717	0.1	5.202517
23.738383	0.1	5.136002
23.740050	0.1	5.064602
23.741717	0.1	4.988760
23.743383	0.1	4.906948
23.745050	0.1	4.817639
23.746717	0.1	4.720837
23.748383	0.1	4.617614
23.750050	0.1	4.509012
23.751717	0.1	4.395796
23.753383	0.1	4.279218
23.755050	0.1	4.161121
23.756717	0.1	4.042331
23.758383	0.1	3.921795
23.760050	0.1	3.797952
23.761717	0.1	3.670505
23.763383	0.1	3.540684
23.765050	0.1	3.409972
23.766717	0.1	3.279573
23.768383	0.1	3.150790
23.770050	0.1	3.024437
23.771717	0.1	2.900739
23.773383	0.1	2.779975
23.775050	0.1	2.662260
23.776717	0.1	2.547232
23.778383	0.1	2.435250
23.780050	0.1	2.327766
23.781717	0.1	2.225307
23.783383	0.1	2.126880
23.785050	0.1	2.031829
23.786717	0.1	1.940485
23.788383	0.1	1.853486
23.790050	0.1	1.771161
23.791717	0.1	1.693028
23.793383	0.1	1.618261
23.795050	0.1	1.546806
23.796717	0.1	1.479555
23.798383	0.1	1.417203
23.800050	0.1	1.359158
23.801717	0.1	1.304150
23.803383	0.1	1.251935
23.805050	0.1	1.203273
23.806717	0.1	1.158239
23.808383	0.1	1.115799
23.810050	0.1	1.075231
23.811717	0.1	1.036949
23.813383	0.1	1.001968
23.815050	0.1	0.971057
23.816717	0.1	0.943947
23.818383	0.1	0.919360
23.820050	0.1	0.896198
23.821717	0.1	0.874386
23.823383	0.1	0.854577
23.825050	0.1	0.837352
23.826717	0.1	0.822605
23.828383	0.1	0.809506
23.830050	0.1	0.797044
23.831717	0.1	0.784714
23.833383	0.1	0.772984
23.835050	0.1	0.763261
23.836717	0.1	0.756904
23.838383	0.1	0.753836
23.840050	0.1	0.752569
23.841717	0.1	0.751531
23.843383	0.1	0.749696
23.845050	0.1	0.746497
23.846717	0.1	0.741808
23.848383	0.1	0.736294
23.850050	0.1	0.730776
23.851717	0.1	0.725207
23.853383	0.1	0.719461
23.855050	0.1	0.714515
23.856717	0.1	0.711791
23.858383	0.1	0.712122
23.860050	0.1	0.715461
23.861717	0.1	0.720699
23.863383	0.1	0.726022
23.865050	0.1	0.730101
23.866717	0.1	0.732467
23.868383	0.1	0.732718
23.870050	0.1	0.730776
23.871717	0.1	0.727451
23.873383	0.1	0.723684
23.875050	0.1	0.719680
23.876717	0.1	0.715535
23.878383	0.1	0.712103
23.880050	0.1	0.710501
23.881717	0.1	0.710920
23.883383	0.1	0.711852
23.885050	0.1	0.710906
23.886717	0.1	0.707051
23.888383	0.1	0.701388
23.890050	0.1	0.695693
23.891717	0.1	0.690832
23.893383	0.1	0.686687
23.895050	0.1	0.682781
23.896717	0.1	0.678813
23.898383	0.1	0.675227
23.900050	0.1	0.672895
23.901717	0.1	0.671474
23.903383	0.1	0.668867
23.905050	0.1	0.663260
23.906717	0.1	0.655511
23.908383	0.1	0.648415
23.910050	0.1	0.643665
23.911717	0.1	0.640713
23.913383	0.1	0.637984
23.915050	0.1	0.633909
23.916717	0.1	0.627544
23.918383	0.1	0.619423
23.920050	0.1	0.611837
23.921717	0.1	0.607143
23.923383	0.1	0.605634
23.925050	0.1	0.605602
23.926717	0.1	0.605290
23.928383	0.1	0.603842
23.930050	0.1	0.600507
23.931717	0.1	0.594733
23.933383	0.1	0.587520
23.935050	0.1	0.581145
23.936717	0.1	0.577285
23.938383	0.1	0.576223
23.940050	0.1	0.576577
23.941717	0.1	0.576042
23.943383	0.1	0.573769
23.945050	0.1	0.571245
23.946717	0.1	0.569853
23.948383	0.1	0.569019
23.950050	0.1	0.567050
23.951717	0.1	0.562593
23.953383	0.1	0.555692
23.955050	0.1	0.548069
23.956717	0.1	0.541513
23.958383	0.1	0.536800
23.960050	0.1	0.534593
23.961717	0.1	0.535757
23.963383	0.1	0.540433
23.965050	0.1	0.547543
23.966717	0.1	0.555189
23.968383	0.1	0.561411
23.970050	0.1	0.564880
23.971717	0.1	0.564982
23.973383	0.1	0.561979
23.975050	0.1	0.557154
23.976717	0.1	0.551417
23.978383	0.1	0.544586
23.980050	0.1	0.537494
23.981717	0.1	0.532577
23.983383	0.1	0.531361
23.985050	0.1	0.533340
23.986717	0.1	0.537252
23.988383	0.1	0.541634
23.990050	0.1	0.544917
23.991717	0.1	0.545932
23.993383	0.1	0.544642
23.995050	0.1	0.542272
23.996717	0.1	0.539841
23.998383	0.1	0.536758
24.000050	0.1	0.532377
24.001717	0.1	0.528386
24.003383	0.1	0.527864
24.005050	0.1	0.532013
24.006717	0.1	0.539017
24.008383	0.1	0.545923
24.010050	0.1	0.550724
24.011717	0.1	0.552861
24.013383	0.1	0.552344
24.015050	0.1	0.548773
24.016717	0.1	0.542132
24.018383	0.1	0.534570
24.020050	0.1	0.529517
24.021717	0.1	0.529005
24.023383	0.1	0.533061
24.025050	0.1	0.540479
24.026717	0.1	0.548679
24.028383	0.1	0.554440
24.030050	0.1	0.556363
24.031717	0.1	0.556009
24.033383	0.1	0.555944
24.035050	0.1	0.557513
24.036717	0.1	0.560246
24.038383	0.1	0.562859
24.040050	0.1	0.564908
24.041717	0.1	0.567040
24.043383	0.1	0.569266
24.045050	0.1	0.570230
24.046717	0.1	0.569071
24.048383	0.1	0.567073
24.050050	0.1	0.566472
24.051717	0.1	0.567776
24.053383	0.1	0.569341
24.055050	0.1	0.569234
24.056717	0.1	0.566673
24.058383	0.1	0.562849
24.060050	0.1	0.561224
24.061717	0.1	0.565406
24.063383	0.1	0.575921
24.065050	0.1	0.589518
24.066717	0.1	0.602137
24.068383	0.1	0.612037
24.070050	0.1	0.619176
24.071717	0.1	0.623367
24.073383	0.1	0.624470
24.075050	0.1	0.623073
24.076717	0.1	0.620200
24.078383	0.1	0.616838
24.080050	0.1	0.613951
24.081717	0.1	0.612624
24.083383	0.1	0.613192
24.085050	0.1	0.614724
24.086717	0.1	0.615921
24.088383	0.1	0.616391
24.090050	0.1	0.617253
24.091717	0.1	0.620042
24.093383	0.1	0.625001
24.095050	0.1	0.631199
24.096717	0.1	0.637132
24.098383	0.1	0.641323
24.100050	0.1	0.643716
24.101717	0.1	0.645528
24.103383	0.1	0.647232
24.105050	0.1	0.648382
24.106717	0.1	0.648634
24.108383	0.1	0.647353
24.110050	0.1	0.643865
24.111717	0.1	0.639129
24.113383	0.1	0.635474
24.115050	0.1	0.634352
24.116717	0.1	0.635432
24.118383	0.1	0.637621
24.120050	0.1	0.640028
24.121717	0.1	0.642384
24.123383	0.1	0.644568
24.125050	0.1	0.645933
24.126717	0.1	0.646166
24.128383	0.1	0.646571
24.130050	0.1	0.648834
24.131717	0.1	0.653351
24.133383	0.1	0.659386
24.135050	0.1	0.665793
24.136717	0.1	0.671581
24.138383	0.1	0.676415
24.140050	0.1	0.680089
24.141717	0.1	0.681505
24.143383	0.1	0.679120
24.145050	0.1	0.673155
24.146717	0.1	0.666403
24.148383	0.1	0.662338
24.150050	0.1	0.662655
24.151717	0.1	0.666506
24.153383	0.1	0.671968
24.155050	0.1	0.677700
24.156717	0.1	0.683023
24.158383	0.1	0.687796
24.160050	0.1	0.692364
24.161717	0.1	0.696601
24.163383	0.1	0.699749
24.165050	0.1	0.701859
24.166717	0.1	0.704182
24.168383	0.1	0.708131
24.170050	0.1	0.714022
24.171717	0.1	0.720210
24.173383	0.1	0.724127
24.175050	0.1	0.725146
24.176717	0.1	0.725491
24.178383	0.1	0.727796
24.180050	0.1	0.732709
24.181717	0.1	0.738990
24.183383	0.1	0.744872
24.185050	0.1	0.749468
24.186717	0.1	0.753892
24.188383	0.1	0.760425
24.190050	0.1	0.769724
24.191717	0.1	0.779894
24.193383	0.1	0.788276
24.195050	0.1	0.793366
24.196717	0.1	0.795838
24.198383	0.1	0.797766
24.200050	0.1	0.800788
24.201717	0.1	0.805068
24.203383	0.1	0.809184
24.205050	0.1	0.810991
24.206717	0.1	0.809692
24.208383	0.1	0.806767
24.210050	0.1	0.804584
24.211717	0.1	0.804532
24.213383	0.1	0.806213
24.215050	0.1	0.807988
24.216717	0.1	0.808057
24.218383	0.1	0.805249
24.220050	0.1	0.799890
24.221717	0.1	0.793794
24.223383	0.1	0.788798
24.225050	0.1	0.785547
24.226717	0.1	0.783280
24.228383	0.1	0.779880
24.230050	0.1	0.773277
24.231717	0.1	0.763875
24.233383	0.1	0.754679
24.235050	0.1	0.748551
24.236717	0.1	0.746041
24.238383	0.1	0.745812
24.240050	0.1	0.746637
24.241717	0.1	0.748071
24.243383	0.1	0.749370
24.245050	0.1	0.748923
24.246717	0.1	0.745393
24.248383	0.1	0.739037
24.250050	0.1	0.731568
24.251717	0.1	0.724462
24.253383	0.1	0.717607
24.255050	0.1	0.710459
24.256717	0.1	0.703782
24.258383	0.1	0.698618
24.260050	0.1	0.694138
24.261717	0.1	0.688890
24.263383	0.1	0.683055
24.265050	0.1	0.677346
24.266717	0.1	0.671577
24.268383	0.1	0.665463
24.270050	0.1	0.659120
24.271717	0.1	0.652783
24.273383	0.1	0.646673
24.275050	0.1	0.640545
24.276717	0.1	0.633956
24.278383	0.1	0.627469
24.280050	0.1	0.622333
24.281717	0.1	0.618719
24.283383	0.1	0.615218
24.285050	0.1	0.610212
24.286717	0.1	0.603194
24.288383	0.1	0.595041
24.290050	0.1	0.587944
24.291717	0.1	0.584139
24.293383	0.1	0.583353
24.295050	0.1	0.582607
24.296717	0.1	0.579557
24.298383	0.1	0.574216
24.300050	0.1	0.566971
24.301717	0.1	0.557527
24.303383	0.1	0.546207
24.305050	0.1	0.534863
24.306717	0.1	0.526472
24.308383	0.1	0.523482
24.310050	0.1	0.525890
24.311717	0.1	0.530989
24.313383	0.1	0.535273
24.315050	0.1	0.536582
24.316717	0.1	0.534779
24.318383	0.1	0.530854
24.320050	0.1	0.525801
24.321717	0.1	0.520376
24.323383	0.1	0.515487
24.325050	0.1	0.512120
24.326717	0.1	0.510188
24.328383	0.1	0.508479
24.330050	0.1	0.506365
24.331717	0.1	0.504395
24.333383	0.1	0.503021
24.335050	0.1	0.501997
24.336717	0.1	0.500712
24.338383	0.1	0.498765
24.340050	0.1	0.496744
24.341717	0.1	0.495571
24.343383	0.1	0.495436
24.345050	0.1	0.496418
24.346717	0.1	0.498476
24.348383	0.1	0.500581
24.350050	0.1	0.501680
24.351717	0.1	0.501857
24.353383	0.1	0.501452
24.355050	0.1	0.500400
24.356717	0.1	0.499133
24.358383	0.1	0.498709
24.360050	0.1	0.499403
24.361717	0.1	0.500139
24.363383	0.1	0.499734
24.365050	0.1	0.498085
24.366717	0.1	0.495869
24.368383	0.1	0.493992
24.370050	0.1	0.493494
24.371717	0.1	0.495017
24.373383	0.1	0.498393
24.375050	0.1	0.502733
24.376717	0.1	0.506579
24.378383	0.1	0.508493
24.380050	0.1	0.507715
24.381717	0.1	0.504111
24.383383	0.1	0.498723
24.385050	0.1	0.493992
24.386717	0.1	0.491934
24.388383	0.1	0.492278
24.390050	0.1	0.492996
24.391717	0.1	0.492195
24.393383	0.1	0.489885
24.395050	0.1	0.488260
24.396717	0.1	0.489545
24.398383	0.1	0.493946
24.400050	0.1	0.499636
24.401717	0.1	0.504451
24.403383	0.1	0.507599
24.405050	0.1	0.509117
24.406717	0.1	0.508842
24.408383	0.1	0.507068
24.410050	0.1	0.505373
24.411717	0.1	0.505890
24.413383	0.1	0.509345
24.415050	0.1	0.514081
24.416717	0.1	0.517885
24.418383	0.1	0.519729
24.420050	0.1	0.519445
24.421717	0.1	0.517243
24.423383	0.1	0.514230
24.425050	0.1	0.512549
24.426717	0.1	0.514039
24.428383	0.1	0.517881
24.430050	0.1	0.520623
24.431717	0.1	0.519557
24.433383	0.1	0.515333
24.435050	0.1	0.510747
24.436717	0.1	0.507841
24.438383	0.1	0.506723
24.440050	0.1	0.506286
24.441717	0.1	0.505401
24.443383	0.1	0.504209
24.445050	0.1	0.504353
24.446717	0.1	0.506863
24.448383	0.1	0.510304
24.450050	0.1	0.512251
24.451717	0.1	0.511804
24.453383	0.1	0.509559
24.455050	0.1	0.506430
24.456717	0.1	0.503543
24.458383	0.1	0.502062
24.460050	0.1	0.502351
24.461717	0.1	0.503371
24.463383	0.1	0.503501
24.465050	0.1	0.501466
24.466717	0.1	0.496791
24.468383	0.1	0.490528
24.470050	0.1	0.485089
24.471717	0.1	0.482900
24.473383	0.1	0.485471
24.475050	0.1	0.492674
24.476717	0.1	0.502388
24.478383	0.1	0.511436
24.480050	0.1	0.516926
24.481717	0.1	0.517271
24.483383	0.1	0.512553
24.485050	0.1	0.504269
24.486717	0.1	0.495375
24.488383	0.1	0.489666
24.490050	0.1	0.489848
24.491717	0.1	0.496022
24.493383	0.1	0.505503
24.495050	0.1	0.514565
24.496717	0.1	0.520777
24.498383	0.1	0.523613
24.500050	0.1	0.523394
24.501717	0.1	0.520414
24.503383	0.1	0.515413
24.505050	0.1	0.510085
24.506717	0.1	0.506337
24.508383	0.1	0.505438
24.510050	0.1	0.507501
24.511717	0.1	0.511114
24.513383	0.1	0.513741
24.515050	0.1	0.513131
24.516717	0.1	0.509215
24.518383	0.1	0.504088
24.520050	0.1	0.499776
24.521717	0.1	0.497401
24.523383	0.1	0.497694
24.525050	0.1	0.500432
24.526717	0.1	0.504013
24.528383	0.1	0.506705
24.530050	0.1	0.507999
24.531717	0.1	0.508227
24.533383	0.1	0.507529
24.535050	0.1	0.506248
24.536717	0.1	0.505773
24.538383	0.1	0.507128
24.540050	0.1	0.509489
24.541717	0.1	0.511166
24.543383	0.1	0.510989
24.545050	0.1	0.508646
24.546717	0.1	0.504958
24.548383	0.1	0.501629
24.550050	0.1	0.499832
24.551717	0.1	0.499808
24.553383	0.1	0.501550
24.555050	0.1	0.504870
24.556717	0.1	0.509266
24.558383	0.1	0.513750
24.560050	0.1	0.517038
24.561717	0.1	0.519045
24.563383	0.1	0.521257
24.565050	0.1	0.524726
24.566717	0.1	0.528293
24.568383	0.1	0.529271
24.570050	0.1	0.525904
24.571717	0.1	0.519338
24.573383	0.1	0.512628
24.575050	0.1	0.507794
24.576717	0.1	0.504623
24.578383	0.1	0.501806
24.580050	0.1	0.498551
24.581717	0.1	0.495007
24.583383	0.1	0.491524
24.585050	0.1	0.488604
24.586717	0.1	0.487217
24.588383	0.1	0.488162
24.590050	0.1	0.491189
24.591717	0.1	0.494691
24.593383	0.1	0.496455
24.595050	0.1	0.495249
24.596717	0.1	0.491696
24.598383	0.1	0.487464
24.600050	0.1	0.483813
24.601717	0.1	0.480949
24.603383	0.1	0.478760
24.605050	0.1	0.477983
24.606717	0.1	0.479636
24.608383	0.1	0.483417
24.610050	0.1	0.487971
24.611717	0.1	0.492418
24.613383	0.1	0.496441
24.615050	0.1	0.499384
24.616717	0.1	0.500795
24.618383	0.1	0.501354
24.620050	0.1	0.501974
24.621717	0.1	0.502476
24.623383	0.1	0.501829
24.625050	0.1	0.499608
24.626717	0.1	0.496977
24.628383	0.1	0.495347
24.630050	0.1	0.494826
24.631717	0.1	0.495198
24.633383	0.1	0.496618
24.635050	0.1	0.498639
24.636717	0.1	0.500455
24.638383	0.1	0.502090
24.640050	0.1	0.503976
24.641717	0.1	0.505671
24.643383	0.1	0.505531
24.645050	0.1	0.502113
24.646717	0.1	0.495999
24.648383	0.1	0.489387
24.650050	0.1	0.484376
24.651717	0.1	0.482099
24.653383	0.1	0.482700
24.655050	0.1	0.485573
24.656717	0.1	0.490067
24.658383	0.1	0.495836
24.660050	0.1	0.502160
24.661717	0.1	0.507380
24.663383	0.1	0.509806
24.665050	0.1	0.508893
24.666717	0.1	0.505736
24.668383	0.1	0.502630
24.670050	0.1	0.501727
24.671717	0.1	0.503897
24.673383	0.1	0.508768
24.675050	0.1	0.515142
24.676717	0.1	0.521266
24.678383	0.1	0.525485
24.680050	0.1	0.527222
24.681717	0.1	0.527240
24.683383	0.1	0.526709
24.685050	0.1	0.525871
24.686717	0.1	0.523641
24.688383	0.1	0.518672
24.690050	0.1	0.511510
24.691717	0.1	0.505280
24.693383	0.1	0.503180
24.695050	0.1	0.505736
24.696717	0.1	0.511454
24.698383	0.1	0.518602
24.700050	0.1	0.525373
24.701717	0.1	0.530044
24.703383	0.1	0.531743
24.705050	0.1	0.530714
24.706717	0.1	0.527943
24.708383	0.1	0.524744
24.710050	0.1	0.522081
24.711717	0.1	0.519403
24.713383	0.1	0.514910
24.715050	0.1	0.508176
24.716717	0.1	0.501927
24.718383	0.1	0.500162
24.720050	0.1	0.504144
24.721717	0.1	0.511152
24.723383	0.1	0.517615
24.725050	0.1	0.522016
24.726717	0.1	0.524372
24.728383	0.1	0.524982
24.730050	0.1	0.524307
24.731717	0.1	0.522654
24.733383	0.1	0.519836
24.735050	0.1	0.515766
24.736717	0.1	0.510756
24.738383	0.1	0.504851
24.740050	0.1	0.497750
24.741717	0.1	0.489778
24.743383	0.1	0.482639
24.745050	0.1	0.478914
24.746717	0.1	0.479789
24.748383	0.1	0.483347
24.750050	0.1	0.486425
24.751717	0.1	0.487864
24.753383	0.1	0.488712
24.755050	0.1	0.489810
24.756717	0.1	0.490551
24.758383	0.1	0.489764
24.760050	0.1	0.486746
24.761717	0.1	0.482001
24.763383	0.1	0.477843
24.765050	0.1	0.477261
24.766717	0.1	0.481070
24.768383	0.1	0.486798
24.770050	0.1	0.491226
24.771717	0.1	0.493182
24.773383	0.1	0.493219
24.775050	0.1	0.491883
24.776717	0.1	0.489256
24.778383	0.1	0.485517
24.780050	0.1	0.481103
24.781717	0.1	0.476665
24.783383	0.1	0.473168
24.785050	0.1	0.471515
24.786717	0.1	0.471869
24.788383	0.1	0.473754
24.790050	0.1	0.476753
24.791717	0.1	0.481047
24.793383	0.1	0.486965
24.795050	0.1	0.493727
24.796717	0.1	0.499622
24.798383	0.1	0.504004
24.800050	0.1	0.507375
24.801717	0.1	0.509578
24.803383	0.1	0.509769
24.805050	0.1	0.508116
24.806717	0.1	0.506095
24.808383	0.1	0.504865
24.810050	0.1	0.504125
24.811717	0.1	0.502900
24.813383	0.1	0.501247
24.815050	0.1	0.500074
24.816717	0.1	0.499720
24.818383	0.1	0.500446
24.820050	0.1	0.503189
24.821717	0.1	0.508255
24.823383	0.1	0.514062
24.825050	0.1	0.518751
24.826717	0.1	0.522048
24.828383	0.1	0.524488
24.830050	0.1	0.526053
24.831717	0.1	0.526612
24.833383	0.1	0.526649
24.835050	0.1	0.526947
24.836717	0.1	0.528367
24.838383	0.1	0.531659
24.840050	0.1	0.536740
24.841717	0.1	0.542500
24.843383	0.1	0.547757
24.845050	0.1	0.551743
24.846717	0.1	0.553606
24.848383	0.1	0.553392
24.850050	0.1	0.553122
24.851717	0.1	0.555282
24.853383	0.1	0.561327
24.855050	0.1	0.571348
24.856717	0.1	0.583646
24.858383	0.1	0.595734
24.860050	0.1	0.606198
24.861717	0.1	0.615306
24.863383	0.1	0.623506
24.865050	0.1	0.629732
24.866717	0.1	0.632969
24.868383	0.1	0.634650
24.870050	0.1	0.637271
24.871717	0.1	0.642166
24.873383	0.1	0.650021
24.875050	0.1	0.661425
24.876717	0.1	0.676271
24.878383	0.1	0.693901
24.880050	0.1	0.713030
24.881717	0.1	0.731437
24.883383	0.1	0.747186
24.885050	0.1	0.760662
24.886717	0.1	0.774590
24.888383	0.1	0.791326
24.890050	0.1	0.810218
24.891717	0.1	0.828342
24.893383	0.1	0.843578
24.895050	0.1	0.856044
24.896717	0.1	0.867322
24.898383	0.1	0.879071
24.900050	0.1	0.891681
24.901717	0.1	0.904561
24.903383	0.1	0.917506
24.905050	0.1	0.930591
24.906717	0.1	0.943239
24.908383	0.1	0.954438
24.910050	0.1	0.963830
24.911717	0.1	0.972231
24.913383	0.1	0.980790
24.915050	0.1	0.989721
24.916717	0.1	0.998420
24.918383	0.1	1.006182
24.920050	0.1	1.012548
24.921717	0.1	1.017596
24.923383	0.1	1.021894
24.925050	0.1	1.026145
24.926717	0.1	1.030853
24.928383	0.1	1.035994
24.930050	0.1	1.041256
24.931717	0.1	1.046266
24.933383	0.1	1.050569
24.935050	0.1	1.053726
24.936717	0.1	1.055333
24.938383	0.1	1.055463
24.940050	0.1	1.055016
24.941717	0.1	1.054783
24.943383	0.1	1.054485
24.945050	0.1	1.052767
24.946717	0.1	1.048204
24.948383	0.1	1.040394
24.950050	0.1	1.030648
24.951717	0.1	1.021465
24.953383	0.1	1.014480
24.955050	0.1	1.009116
24.956717	0.1	1.003193
24.958383	0.1	0.994285
24.960050	0.1	0.981214
24.961717	0.1	0.965176
24.963383	0.1	0.949213
24.965050	0.1	0.935686
24.966717	0.1	0.924272
24.968383	0.1	0.913027
24.970050	0.1	0.900785
24.971717	0.1	0.887886
24.973383	0.1	0.875001
24.975050	0.1	0.862177
24.976717	0.1	0.848761
24.978383	0.1	0.833930
24.980050	0.1	0.817673
24.981717	0.1	0.800854
24.983383	0.1	0.784751
24.985050	0.1	0.770679
24.986717	0.1	0.759256
24.988383	0.1	0.750110
24.990050	0.1	0.741761
24.991717	0.1	0.732108
24.993383	0.1	0.719931
24.995050	0.1	0.705565
24.996717	0.1	0.690501
24.998383	0.1	0.676797
25.000050	0.1	0.665644
25.001717	0.1	0.656741
25.003383	0.1	0.649933
25.005050	0.1	0.645490
25.006717	0.1	0.642035
25.008383	0.1	0.636801
25.010050	0.1	0.628894
25.011717	0.1	0.620144
25.013383	0.1	0.612698
25.015050	0.1	0.607367
25.016717	0.1	0.603534
25.018383	0.1	0.599558
25.020050	0.1	0.594230
25.021717	0.1	0.588023
25.023383	0.1	0.582100
25.025050	0.1	0.576433
25.026717	0.1	0.569895
25.028383	0.1	0.562193
25.030050	0.1	0.554589
25.031717	0.1	0.548684
25.033383	0.1	0.545317
25.035050	0.1	0.544488
25.036717	0.1	0.545303
25.038383	0.1	0.546388
25.040050	0.1	0.547180
25.041717	0.1	0.548121
25.043383	0.1	0.549136
25.045050	0.1	0.549238
25.046717	0.1	0.547650
25.048383	0.1	0.544218
25.050050	0.1	0.539264
25.051717	0.1	0.533629
25.053383	0.1	0.527767
25.055050	0.1	0.521615
25.056717	0.1	0.516414
25.058383	0.1	0.514560
25.060050	0.1	0.516963
25.061717	0.1	0.521960
25.063383	0.1	0.526742
25.065050	0.1	0.529015
25.066717	0.1	0.527981
25.068383	0.1	0.524647
25.070050	0.1	0.520959
25.071717	0.1	0.518104
25.073383	0.1	0.516088
25.075050	0.1	0.515007
25.076717	0.1	0.515599
25.078383	0.1	0.518658
25.080050	0.1	0.523985
25.081717	0.1	0.529098
25.083383	0.1	0.530230
25.085050	0.1	0.525797
25.086717	0.1	0.517904
25.088383	0.1	0.510598
25.090050	0.1	0.507366
25.091717	0.1	0.508977
25.093383	0.1	0.513359
25.095050	0.1	0.518151
25.096717	0.1	0.521792
25.098383	0.1	0.523007
25.100050	0.1	0.521364
25.101717	0.1	0.517331
25.103383	0.1	0.511855
25.105050	0.1	0.506686
25.106717	0.1	0.503678
25.108383	0.1	0.503091
25.110050	0.1	0.503436
25.111717	0.1	0.503235
25.113383	0.1	0.502239
25.115050	0.1	0.500833
25.116717	0.1	0.499161
25.118383	0.1	0.497345
25.120050	0.1	0.495757
25.121717	0.1	0.494593
25.123383	0.1	0.493890
25.125050	0.1	0.494239
25.126717	0.1	0.496078
25.128383	0.1	0.498905
25.130050	0.1	0.502323
25.131717	0.1	0.506556
25.133383	0.1	0.511426
25.135050	0.1	0.515715
25.136717	0.1	0.518332
25.138383	0.1	0.520372
25.140050	0.1	0.524665
25.141717	0.1	0.531874
25.143383	0.1	0.538859
25.145050	0.1	0.542505
25.146717	0.1	0.543077
25.148383	0.1	0.542109
25.150050	0.1	0.539711
25.151717	0.1	0.535594
25.153383	0.1	0.530640
25.155050	0.1	0.526221
25.156717	0.1	0.523045
25.158383	0.1	0.521019
25.160050	0.1	0.519590
25.161717	0.1	0.518225
25.163383	0.1	0.516716
25.165050	0.1	0.515156
25.166717	0.1	0.514314
25.168383	0.1	0.514998
25.170050	0.1	0.516716
25.171717	0.1	0.518300
25.173383	0.1	0.519357
25.175050	0.1	0.520544
25.176717	0.1	0.523180
25.178383	0.1	0.528111
25.180050	0.1	0.534845
25.181717	0.1	0.541895
25.183383	0.1	0.547166
25.185050	0.1	0.548596
25.186717	0.1	0.545662
25.188383	0.1	0.540032
25.190050	0.1	0.534528
25.191717	0.1	0.531776
25.193383	0.1	0.533084
25.195050	0.1	0.538114
25.196717	0.1	0.545611
25.198383	0.1	0.554547
25.200050	0.1	0.564605
25.201717	0.1	0.575441
25.203383	0.1	0.585471
25.205050	0.1	0.592317
25.206717	0.1	0.595031
25.208383	0.1	0.594780
25.210050	0.1	0.593774
25.211717	0.1	0.594468
25.213383	0.1	0.598077
25.215050	0.1	0.603264
25.216717	0.1	0.607809
25.218383	0.1	0.611246
25.220050	0.1	0.614794
25.221717	0.1	0.620103
25.223383	0.1	0.628652
25.225050	0.1	0.640838
25.226717	0.1	0.654962
25.228383	0.1	0.668075
25.230050	0.1	0.677966
25.231717	0.1	0.684042
25.233383	0.1	0.687502
25.235050	0.1	0.691097
25.236717	0.1	0.696909
25.238383	0.1	0.704564
25.240050	0.1	0.713081
25.241717	0.1	0.722837
25.243383	0.1	0.734795
25.245050	0.1	0.749468
25.246717	0.1	0.766795
25.248383	0.1	0.785682
25.250050	0.1	0.804453
25.251717	0.1	0.822772
25.253383	0.1	0.841473
25.255050	0.1	0.860877
25.256717	0.1	0.880691
25.258383	0.1	0.900398
25.260050	0.1	0.919406
25.261717	0.1	0.937702
25.263383	0.1	0.955793
25.265050	0.1	0.974531
25.266717	0.1	0.995188
25.268383	0.1	1.018438
25.270050	0.1	1.043384
25.271717	0.1	1.068129
25.273383	0.1	1.091282
25.275050	0.1	1.112879
25.276717	0.1	1.134216
25.278383	0.1	1.157024
25.280050	0.1	1.182314
25.281717	0.1	1.209793
25.283383	0.1	1.238580
25.285050	0.1	1.268028
25.286717	0.1	1.297961
25.288383	0.1	1.328853
25.290050	0.1	1.361393
25.291717	0.1	1.395722
25.293383	0.1	1.431159
25.295050	0.1	1.466838
25.296717	0.1	1.502694
25.298383	0.1	1.540035
25.300050	0.1	1.581344
25.301717	0.1	1.628906
25.303383	0.1	1.682797
25.305050	0.1	1.740647
25.306717	0.1	1.800172
25.308383	0.1	1.860759
25.310050	0.1	1.922282
25.311717	0.1	1.984341
25.313383	0.1	2.047140
25.315050	0.1	2.111709
25.316717	0.1	2.178964
25.318383	0.1	2.248702
25.320050	0.1	2.319179
25.321717	0.1	2.388130
25.323383	0.1	2.454771
25.325050	0.1	2.520811
25.326717	0.1	2.589058
25.328383	0.1	2.660812
25.330050	0.1	2.735131
25.331717	0.1	2.810559
25.333383	0.1	2.886201
25.335050	0.1	2.961541
25.336717	0.1	3.036344
25.338383	0.1	3.110343
25.340050	0.1	3.183386
25.341717	0.1	3.255880
25.343383	0.1	3.327937
25.345050	0.1	3.398946
25.346717	0.1	3.468315
25.348383	0.1	3.535249
25.350050	0.1	3.598426
25.351717	0.1	3.657211
25.353383	0.1	3.712238
25.355050	0.1	3.764248
25.356717	0.1	3.812355
25.358383	0.1	3.854022
25.360050	0.1	3.887075
25.361717	0.1	3.911462
25.363383	0.1	3.929045
25.365050	0.1	3.941585
25.366717	0.1	3.949082
25.368383	0.1	3.950065
25.370050	0.1	3.942996
25.371717	0.1	3.927792
25.373383	0.1	3.906437
25.375050	0.1	3.881422
25.376717	0.1	3.853459
25.378383	0.1	3.821654
25.380050	0.1	3.785766
25.381717	0.1	3.746930
25.383383	0.1	3.705481
25.385050	0.1	3.659506
25.386717	0.1	3.607287
25.388383	0.1	3.549717
25.390050	0.1	3.488134
25.391717	0.1	3.422466
25.393383	0.1	3.352696
25.395050	0.1	3.279932
25.396717	0.1	3.205999
25.398383	0.1	3.132881
25.400050	0.1	3.061616
25.401717	0.1	2.991478
25.403383	0.1	2.920628
25.405050	0.1	2.847509
25.406717	0.1	2.771574
25.408383	0.1	2.693357
25.410050	0.1	2.614763
25.411717	0.1	2.538408
25.413383	0.1	2.465886
25.415050	0.1	2.396922
25.416717	0.1	2.330272
25.418383	0.1	2.264832
25.420050	0.1	2.200017
25.421717	0.1	2.136012
25.423383	0.1	2.074083
25.425050	0.1	2.015615
25.426717	0.1	1.960248
25.428383	0.1	1.906273
25.430050	0.1	1.853225
25.431717	0.1	1.802254
25.433383	0.1	1.754267
25.435050	0.1	1.709312
25.436717	0.1	1.666844
25.438383	0.1	1.625950
25.440050	0.1	1.586229
25.441717	0.1	1.548259
25.443383	0.1	1.512785
25.445050	0.1	1.479751
25.446717	0.1	1.448533
25.448383	0.1	1.418926
25.450050	0.1	1.391293
25.451717	0.1	1.365794
25.453383	0.1	1.341715
25.455050	0.1	1.317360
25.456717	0.1	1.291139
25.458383	0.1	1.263455
25.460050	0.1	1.236913
25.461717	0.1	1.213374
25.463383	0.1	1.192270
25.465050	0.1	1.172628
25.466717	0.1	1.154542
25.468383	0.1	1.137885
25.470050	0.1	1.121298
25.471717	0.1	1.103198
25.473383	0.1	1.083170
25.475050	0.1	1.062131
25.476717	0.1	1.041754
25.478383	0.1	1.024473
25.480050	0.1	1.013302
25.481717	0.1	1.009530
25.483383	0.1	1.010192
25.485050	0.1	1.009847
25.486717	0.1	1.004823
25.488383	0.1	0.994778
25.490050	0.1	0.981353
25.491717	0.1	0.966899
25.493383	0.1	0.954331
25.495050	0.1	0.945930
25.496717	0.1	0.941250
25.498383	0.1	0.938401
25.500050	0.1	0.937451
25.501717	0.1	0.940277
25.503383	0.1	0.947970
25.505050	0.1	0.959602
25.506717	0.1	0.972725
25.508383	0.1	0.984864
25.510050	0.1	0.994476
25.511717	0.1	1.000720
25.513383	0.1	1.003467
25.515050	0.1	1.003309
25.516717	0.1	1.000790
25.518383	0.1	0.996655
25.520050	0.1	0.992743
25.521717	0.1	0.991095
25.523383	0.1	0.992510
25.525050	0.1	0.996254
25.526717	0.1	1.000031
25.528383	0.1	1.000687
25.530050	0.1	0.996278
25.531717	0.1	0.987318
25.533383	0.1	0.975863
25.535050	0.1	0.963914
25.536717	0.1	0.952971
25.538383	0.1	0.944114
25.540050	0.1	0.937567
25.541717	0.1	0.932347
25.543383	0.1	0.926708
25.545050	0.1	0.918764
25.546717	0.1	0.908026
25.548383	0.1	0.896282
25.550050	0.1	0.885832
25.551717	0.1	0.877329
25.553383	0.1	0.869976
25.555050	0.1	0.863429
25.556717	0.1	0.858493
25.558383	0.1	0.855224
25.560050	0.1	0.851359
25.561717	0.1	0.843690
25.563383	0.1	0.830335
25.565050	0.1	0.812090
25.566717	0.1	0.792290
25.568383	0.1	0.774194
25.570050	0.1	0.758013
25.571717	0.1	0.741896
25.573383	0.1	0.725505
25.575050	0.1	0.710632
25.576717	0.1	0.698618
25.578383	0.1	0.688988
25.580050	0.1	0.680345
25.581717	0.1	0.671092
25.583383	0.1	0.659628
25.585050	0.1	0.645262
25.586717	0.1	0.629313
25.588383	0.1	0.614799
25.590050	0.1	0.604736
25.591717	0.1	0.599944
25.593383	0.1	0.598165
25.595050	0.1	0.595781
25.596717	0.1	0.590635
25.598383	0.1	0.583217
25.600050	0.1	0.575022
25.601717	0.1	0.566370
25.603383	0.1	0.556600
25.605050	0.1	0.545834
25.606717	0.1	0.535813
25.608383	0.1	0.528530
25.610050	0.1	0.524493
25.611717	0.1	0.523045
25.613383	0.1	0.523212
25.615050	0.1	0.523180
25.616717	0.1	0.520302
25.618383	0.1	0.512716
25.620050	0.1	0.501191
25.621717	0.1	0.488707
25.623383	0.1	0.477722
25.625050	0.1	0.469233
25.626717	0.1	0.464083
25.628383	0.1	0.462839
25.630050	0.1	0.464320
25.631717	0.1	0.465987
25.633383	0.1	0.466444
25.635050	0.1	0.466579
25.636717	0.1	0.467487
25.638383	0.1	0.468357
25.640050	0.1	0.467566
25.641717	0.1	0.465112
25.643383	0.1	0.462485
25.645050	0.1	0.460483
25.646717	0.1	0.458597
25.648383	0.1	0.456376
25.650050	0.1	0.454448
25.651717	0.1	0.454201
25.653383	0.1	0.456236
25.655050	0.1	0.459389
25.656717	0.1	0.461657
25.658383	0.1	0.462146
25.660050	0.1	0.462020
25.661717	0.1	0.462662
25.663383	0.1	0.463156
25.665050	0.1	0.461889
25.666717	0.1	0.459529
25.668383	0.1	0.457861
25.670050	0.1	0.457549
25.671717	0.1	0.458201
25.673383	0.1	0.459109
25.675050	0.1	0.459827
25.676717	0.1	0.460506
25.678383	0.1	0.461005
25.680050	0.1	0.460534
25.681717	0.1	0.458700
25.683383	0.1	0.455831
25.685050	0.1	0.452427
25.686717	0.1	0.449433
25.688383	0.1	0.448269
25.690050	0.1	0.448921
25.691717	0.1	0.449321
25.693383	0.1	0.447789
25.695050	0.1	0.445135
25.696717	0.1	0.443398
25.698383	0.1	0.443193
25.700050	0.1	0.443207
25.701717	0.1	0.442155
25.703383	0.1	0.440613
25.705050	0.1	0.440148
25.706717	0.1	0.441121
25.708383	0.1	0.442700
25.710050	0.1	0.444413
25.711717	0.1	0.446122
25.713383	0.1	0.447300
25.715050	0.1	0.447887
25.716717	0.1	0.448851
25.718383	0.1	0.450877
25.720050	0.1	0.453088
25.721717	0.1	0.453396
25.723383	0.1	0.450443
25.725050	0.1	0.444995
25.726717	0.1	0.439310
25.728383	0.1	0.436092
25.730050	0.1	0.437186
25.731717	0.1	0.441815
25.733383	0.1	0.446653
25.735050	0.1	0.448106
25.736717	0.1	0.444618
25.738383	0.1	0.437438
25.740050	0.1	0.429307
25.741717	0.1	0.422527
25.743383	0.1	0.418341
25.745050	0.1	0.417074
25.746717	0.1	0.418201
25.748383	0.1	0.420930
25.750050	0.1	0.425000
25.751717	0.1	0.430355
25.753383	0.1	0.436278
25.755050	0.1	0.441433
25.756717	0.1	0.444097
25.758383	0.1	0.442527
25.760050	0.1	0.436665
25.761717	0.1	0.429368
25.763383	0.1	0.424376
25.765050	0.1	0.423221
25.766717	0.1	0.424902
25.768383	0.1	0.427440
25.770050	0.1	0.428692
25.771717	0.1	0.427454
25.773383	0.1	0.424557
25.775050	0.1	0.421479
25.776717	0.1	0.418401
25.778383	0.1	0.414811
25.780050	0.1	0.410839
25.781717	0.1	0.407682
25.783383	0.1	0.407132
25.785050	0.1	0.409866
25.786717	0.1	0.414369
25.788383	0.1	0.418094
25.790050	0.1	0.419002
25.791717	0.1	0.416636
25.793383	0.1	0.412716
25.795050	0.1	0.410378
25.796717	0.1	0.412161
25.798383	0.1	0.417912
25.800050	0.1	0.425000
25.801717	0.1	0.430946
25.803383	0.1	0.434835
25.805050	0.1	0.436851
25.806717	0.1	0.437433
25.808383	0.1	0.436497
25.810050	0.1	0.433712
25.811717	0.1	0.429107
25.813383	0.1	0.422881
25.815050	0.1	0.415379
25.816717	0.1	0.407575
25.818383	0.1	0.400688
25.820050	0.1	0.395393
25.821717	0.1	0.391696
25.823383	0.1	0.389447
25.825050	0.1	0.388981
25.826717	0.1	0.390462
25.828383	0.1	0.392753
25.830050	0.1	0.394261
25.831717	0.1	0.395058
25.833383	0.1	0.397223
25.835050	0.1	0.402690
25.836717	0.1	0.411081
25.838383	0.1	0.420450
25.840050	0.1	0.429102
25.841717	0.1	0.435836
25.843383	0.1	0.439552
25.845050	0.1	0.439174
25.846717	0.1	0.434672
25.848383	0.1	0.428273
25.850050	0.1	0.422588
25.851717	0.1	0.417936
25.853383	0.1	0.413838
25.855050	0.1	0.411076
25.856717	0.1	0.410145
25.858383	0.1	0.410322
25.860050	0.1	0.411188
25.861717	0.1	0.412972
25.863383	0.1	0.415961
25.865050	0.1	0.419975
25.866717	0.1	0.423766
25.868383	0.1	0.425712
25.870050	0.1	0.425694
25.871717	0.1	0.425614
25.873383	0.1	0.427761
25.875050	0.1	0.432567
25.876717	0.1	0.437927
25.878383	0.1	0.440790
25.880050	0.1	0.439542
25.881717	0.1	0.434392
25.883383	0.1	0.426513
25.885050	0.1	0.418257
25.886717	0.1	0.412534
25.888383	0.1	0.410560
25.890050	0.1	0.411128
25.891717	0.1	0.412306
25.893383	0.1	0.412865
25.895050	0.1	0.412236
25.896717	0.1	0.410667
25.898383	0.1	0.409395
25.900050	0.1	0.409759
25.901717	0.1	0.411724
25.903383	0.1	0.413698
25.905050	0.1	0.414113
25.906717	0.1	0.412660
25.908383	0.1	0.410099
25.910050	0.1	0.407896
25.911717	0.1	0.408012
25.913383	0.1	0.411691
25.915050	0.1	0.417922
25.916717	0.1	0.424064
25.918383	0.1	0.428054
25.920050	0.1	0.429652
25.921717	0.1	0.429754
25.923383	0.1	0.428855
25.925050	0.1	0.426574
25.926717	0.1	0.422136
25.928383	0.1	0.415565
25.930050	0.1	0.409330
25.931717	0.1	0.407058
25.933383	0.1	0.410150
25.935050	0.1	0.416688
25.936717	0.1	0.422830
25.938383	0.1	0.425358
25.940050	0.1	0.423873
25.941717	0.1	0.420022
25.943383	0.1	0.415454
25.945050	0.1	0.411775
25.946717	0.1	0.410709
25.948383	0.1	0.412534
25.950050	0.1	0.415440
25.951717	0.1	0.416921
25.953383	0.1	0.415398
25.955050	0.1	0.411244
25.956717	0.1	0.406797
25.958383	0.1	0.404520
25.960050	0.1	0.405000
25.961717	0.1	0.407225
25.963383	0.1	0.409819
25.965050	0.1	0.411691
25.966717	0.1	0.412506
25.968383	0.1	0.412604
25.970050	0.1	0.412618
25.971717	0.1	0.413428
25.973383	0.1	0.415305
25.975050	0.1	0.416762
25.976717	0.1	0.415877
25.978383	0.1	0.412208
25.980050	0.1	0.407132
25.981717	0.1	0.403267
25.983383	0.1	0.403039
25.985050	0.1	0.407002
25.986717	0.1	0.413964
25.988383	0.1	0.422387
25.990050	0.1	0.430057
25.991717	0.1	0.433568
25.993383	0.1	0.430830
25.995050	0.1	0.423267
25.996717	0.1	0.414858
25.998383	0.1	0.410182
26.000050	0.1	0.411845
26.001717	0.1	0.418164
26.003383	0.1	0.425074
26.005050	0.1	0.430103
26.006717	0.1	0.432902
26.008383	0.1	0.433400
26.010050	0.1	0.431710
26.011717	0.1	0.429023
26.013383	0.1	0.426513
26.015050	0.1	0.423919
26.016717	0.1	0.420604
26.018383	0.1	0.417195
26.020050	0.1	0.415086
26.021717	0.1	0.414881
26.023383	0.1	0.416003
26.025050	0.1	0.417391
26.026717	0.1	0.418695
26.028383	0.1	0.420618
26.030050	0.1	0.423407
26.031717	0.1	0.425642
26.033383	0.1	0.425600
26.035050	0.1	0.422900
26.036717	0.1	0.418243
26.038383	0.1	0.413149
26.040050	0.1	0.409465
26.041717	0.1	0.408110
26.043383	0.1	0.408906
26.045050	0.1	0.411877
26.046717	0.1	0.417484
26.048383	0.1	0.425330
26.050050	0.1	0.433722
26.051717	0.1	0.440795
26.053383	0.1	0.445428
26.055050	0.1	0.447510
26.056717	0.1	0.447687
26.058383	0.1	0.446383
26.060050	0.1	0.443268
26.061717	0.1	0.438220
26.063383	0.1	0.432516
26.065050	0.1	0.428855
26.066717	0.1	0.429582
26.068383	0.1	0.434276
26.070050	0.1	0.440753
26.071717	0.1	0.448134
26.073383	0.1	0.456409
26.075050	0.1	0.464343
26.076717	0.1	0.469862
26.078383	0.1	0.472064
26.080050	0.1	0.472008
26.081717	0.1	0.471375
26.083383	0.1	0.470807
26.085050	0.1	0.469880
26.086717	0.1	0.468008
26.088383	0.1	0.465470
26.090050	0.1	0.464087
26.091717	0.1	0.466444
26.093383	0.1	0.473862
26.095050	0.1	0.485345
26.096717	0.1	0.498337
26.098383	0.1	0.510048
26.100050	0.1	0.518593
26.101717	0.1	0.523725
26.103383	0.1	0.526803
26.105050	0.1	0.529285
26.106717	0.1	0.531157
26.108383	0.1	0.531846
26.110050	0.1	0.532148
26.111717	0.1	0.534109
26.113383	0.1	0.538817
26.115050	0.1	0.545648
26.116717	0.1	0.554021
26.118383	0.1	0.564414
26.120050	0.1	0.577085
26.121717	0.1	0.590938
26.123383	0.1	0.604638
26.125050	0.1	0.617639
26.126717	0.1	0.629667
26.128383	0.1	0.640871
26.130050	0.1	0.652494
26.131717	0.1	0.665570
26.133383	0.1	0.679051
26.135050	0.1	0.690459
26.136717	0.1	0.698441
26.138383	0.1	0.704215
26.140050	0.1	0.710418
26.141717	0.1	0.718590
26.143383	0.1	0.728378
26.145050	0.1	0.738916
26.146717	0.1	0.750399
26.148383	0.1	0.764225
26.150050	0.1	0.780919
26.151717	0.1	0.798823
26.153383	0.1	0.816057
26.155050	0.1	0.832537
26.156717	0.1	0.849641
26.158383	0.1	0.869380
26.160050	0.1	0.893069
26.161717	0.1	0.919453
26.163383	0.1	0.945660
26.165050	0.1	0.970066
26.166717	0.1	0.992711
26.168383	0.1	1.013926
26.170050	0.1	1.034420
26.171717	0.1	1.055892
26.173383	0.1	1.080269
26.175050	0.1	1.108157
26.176717	0.1	1.138677
26.178383	0.1	1.170984
26.180050	0.1	1.205280
26.181717	0.1	1.241863
26.183383	0.1	1.279991
26.185050	0.1	1.318394
26.186717	0.1	1.356052
26.188383	0.1	1.392229
26.190050	0.1	1.426963
26.191717	0.1	1.461613
26.193383	0.1	1.498302
26.195050	0.1	1.538857
26.196717	0.1	1.583868
26.198383	0.1	1.632199
26.200050	0.1	1.682439
26.201717	0.1	1.734770
26.203383	0.1	1.789588
26.205050	0.1	1.845891
26.206717	0.1	1.902329
26.208383	0.1	1.958078
26.210050	0.1	2.012923
26.211717	0.1	2.067732
26.213383	0.1	2.123471
26.215050	0.1	2.179346
26.216717	0.1	2.233302
26.218383	0.1	2.284264
26.220050	0.1	2.332581
26.221717	0.1	2.378779
26.223383	0.1	2.422929
26.225050	0.1	2.464568
26.226717	0.1	2.502375
26.228383	0.1	2.535363
26.230050	0.1	2.565053
26.231717	0.1	2.594339
26.233383	0.1	2.624094
26.235050	0.1	2.652551
26.236717	0.1	2.677329
26.238383	0.1	2.696896
26.240050	0.1	2.710619
26.241717	0.1	2.718400
26.243383	0.1	2.720184
26.245050	0.1	2.716002
26.246717	0.1	2.706842
26.248383	0.1	2.694842
26.250050	0.1	2.681385
26.251717	0.1	2.665548
26.253383	0.1	2.645315
26.255050	0.1	2.619722
26.256717	0.1	2.589133
26.258383	0.1	2.554255
26.260050	0.1	2.515297
26.261717	0.1	2.471972
26.263383	0.1	2.423991
26.265050	0.1	2.371399
26.266717	0.1	2.315044
26.268383	0.1	2.257130
26.270050	0.1	2.200305
26.271717	0.1	2.145343
26.273383	0.1	2.091131
26.275050	0.1	2.036672
26.276717	0.1	1.981361
26.278383	0.1	1.924667
26.280050	0.1	1.867046
26.281717	0.1	1.809713
26.283383	0.1	1.753205
26.285050	0.1	1.697084
26.286717	0.1	1.640846
26.288383	0.1	1.584594
26.290050	0.1	1.528906
26.291717	0.1	1.473902
26.293383	0.1	1.418893
26.295050	0.1	1.363228
26.296717	0.1	1.307158
26.298383	0.1	1.252503
26.300050	0.1	1.202011
26.301717	0.1	1.156791
26.303383	0.1	1.115231
26.305050	0.1	1.074830
26.306717	0.1	1.034038
26.308383	0.1	0.992948
26.310050	0.1	0.953055
26.311717	0.1	0.915998
26.313383	0.1	0.882358
26.315050	0.1	0.851927
26.316717	0.1	0.824463
26.318383	0.1	0.799284
26.320050	0.1	0.775107
26.321717	0.1	0.751400
26.323383	0.1	0.728983
26.325050	0.1	0.708038
26.326717	0.1	0.687358
26.328383	0.1	0.666310
26.330050	0.1	0.646291
26.331717	0.1	0.629467
26.333383	0.1	0.616363
26.335050	0.1	0.605332
26.336717	0.1	0.594244
26.338383	0.1	0.581634
26.340050	0.1	0.566696
26.341717	0.1	0.549294
26.343383	0.1	0.530607
26.345050	0.1	0.513289
26.346717	0.1	0.499613
26.348383	0.1	0.489717
26.350050	0.1	0.482821
26.351717	0.1	0.479235
26.353383	0.1	0.479431
26.355050	0.1	0.481913
26.356717	0.1	0.483715
26.358383	0.1	0.482840
26.360050	0.1	0.479757
26.361717	0.1	0.476497
26.363383	0.1	0.474299
26.365050	0.1	0.472995
26.366717	0.1	0.472493
26.368383	0.1	0.472488
26.370050	0.1	0.471901
26.371717	0.1	0.470765
26.373383	0.1	0.470146
26.375050	0.1	0.469615
26.376717	0.1	0.467333
26.378383	0.1	0.462485
26.380050	0.1	0.456301
26.381717	0.1	0.450797
26.383383	0.1	0.446793
26.385050	0.1	0.443519
26.386717	0.1	0.439989
26.388383	0.1	0.435994
26.390050	0.1	0.432129
26.391717	0.1	0.429810
26.393383	0.1	0.430113
26.395050	0.1	0.432101
26.396717	0.1	0.433722
26.398383	0.1	0.434094
26.400050	0.1	0.434043
26.401717	0.1	0.434862
26.403383	0.1	0.436744
26.405050	0.1	0.438122
26.406717	0.1	0.437284
26.408383	0.1	0.433805
26.410050	0.1	0.428073
26.411717	0.1	0.421423
26.413383	0.1	0.416203
26.415050	0.1	0.413437
26.416717	0.1	0.411607
26.418383	0.1	0.408860
26.420050	0.1	0.405358
26.421717	0.1	0.403258
26.423383	0.1	0.405111
26.425050	0.1	0.411831
26.426717	0.1	0.421666
26.428383	0.1	0.431407
26.430050	0.1	0.438225
26.431717	0.1	0.440697
26.433383	0.1	0.439142
26.435050	0.1	0.435007
26.436717	0.1	0.429647
26.438383	0.1	0.423975
26.440050	0.1	0.418816
26.441717	0.1	0.415095
26.443383	0.1	0.413591
26.445050	0.1	0.413978
26.446717	0.1	0.415072
26.448383	0.1	0.416222
26.450050	0.1	0.417661
26.451717	0.1	0.419258
26.453383	0.1	0.419552
26.455050	0.1	0.417246
26.456717	0.1	0.413232
26.458383	0.1	0.409256
26.460050	0.1	0.405465
26.461717	0.1	0.401535
26.463383	0.1	0.399053
26.465050	0.1	0.399882
26.466717	0.1	0.403114
26.468383	0.1	0.406220
26.470050	0.1	0.407686
26.471717	0.1	0.407388
26.473383	0.1	0.406113
26.475050	0.1	0.404958
26.476717	0.1	0.404590
26.478383	0.1	0.405307
26.480050	0.1	0.407081
26.481717	0.1	0.408599
26.483383	0.1	0.407379
26.485050	0.1	0.402359
26.486717	0.1	0.395491
26.488383	0.1	0.389991
26.490050	0.1	0.387947
26.491717	0.1	0.389442
26.493383	0.1	0.393176
26.495050	0.1	0.397339
26.496717	0.1	0.399998
26.498383	0.1	0.400157
26.500050	0.1	0.398629
26.501717	0.1	0.396483
26.503383	0.1	0.393568
26.505050	0.1	0.389917
26.506717	0.1	0.387039
26.508383	0.1	0.386620
26.510050	0.1	0.388855
26.511717	0.1	0.392282
26.513383	0.1	0.395007
26.515050	0.1	0.396278
26.516717	0.1	0.396399
26.518383	0.1	0.394997
26.520050	0.1	0.390997
26.521717	0.1	0.384804
26.523383	0.1	0.379151
26.525050	0.1	0.376971
26.526717	0.1	0.378499
26.528383	0.1	0.380976
26.530050	0.1	0.381572
26.531717	0.1	0.379863
26.533383	0.1	0.376948
26.535050	0.1	0.373865
26.536717	0.1	0.371896
26.538383	0.1	0.372543
26.540050	0.1	0.376301
26.541717	0.1	0.382098
26.543383	0.1	0.387817
26.545050	0.1	0.391854
26.546717	0.1	0.394499
26.548383	0.1	0.396981
26.550050	0.1	0.399598
26.551717	0.1	0.402005
26.553383	0.1	0.404078
26.555050	0.1	0.405484
26.556717	0.1	0.405367
26.558383	0.1	0.402844
26.560050	0.1	0.397931
26.561717	0.1	0.392548
26.563383	0.1	0.389628
26.565050	0.1	0.390289
26.566717	0.1	0.392976
26.568383	0.1	0.395710
26.570050	0.1	0.397428
26.571717	0.1	0.396757
26.573383	0.1	0.392669
26.575050	0.1	0.386573
26.576717	0.1	0.381339
26.578383	0.1	0.378499
26.580050	0.1	0.377758
26.581717	0.1	0.378303
26.583383	0.1	0.379165
26.585050	0.1	0.379165
26.586717	0.1	0.378108
26.588383	0.1	0.377176
26.590050	0.1	0.377023
26.591717	0.1	0.376487
26.593383	0.1	0.374229
26.595050	0.1	0.370843
26.596717	0.1	0.368124
26.598383	0.1	0.366499
26.600050	0.1	0.364627
26.601717	0.1	0.361465
26.603383	0.1	0.357321
26.605050	0.1	0.353316
26.606717	0.1	0.351025
26.608383	0.1	0.351812
26.610050	0.1	0.356259
26.611717	0.1	0.364296
26.613383	0.1	0.374988
26.615050	0.1	0.386657
26.616717	0.1	0.397572
26.618383	0.1	0.405828
26.620050	0.1	0.409372
26.621717	0.1	0.407184
26.623383	0.1	0.400115
26.625050	0.1	0.390359
26.626717	0.1	0.380622
26.628383	0.1	0.373488
26.630050	0.1	0.370294
26.631717	0.1	0.371048
26.633383	0.1	0.375439
26.635050	0.1	0.382941
26.636717	0.1	0.392562
26.638383	0.1	0.403118
26.640050	0.1	0.413372
26.641717	0.1	0.421703
26.643383	0.1	0.426369
26.645050	0.1	0.426918
26.646717	0.1	0.424786
26.648383	0.1	0.421940
26.650050	0.1	0.419733
26.651717	0.1	0.419151
26.653383	0.1	0.420781
26.655050	0.1	0.424362
26.656717	0.1	0.429787
26.658383	0.1	0.437852
26.660050	0.1	0.448255
26.661717	0.1	0.458299
26.663383	0.1	0.465252
26.665050	0.1	0.468572
26.666717	0.1	0.469652
26.668383	0.1	0.470756
26.670050	0.1	0.473764
26.671717	0.1	0.478867
26.673383	0.1	0.484399
26.675050	0.1	0.487878
26.676717	0.1	0.488302
26.678383	0.1	0.487887
26.680050	0.1	0.490220
26.681717	0.1	0.496618
26.683383	0.1	0.505424
26.685050	0.1	0.514057
26.686717	0.1	0.520879
26.688383	0.1	0.526072
26.690050	0.1	0.531240
26.691717	0.1	0.537592
26.693383	0.1	0.545131
26.695050	0.1	0.553639
26.696717	0.1	0.562738
26.698383	0.1	0.571962
26.700050	0.1	0.581667
26.701717	0.1	0.592540
26.703383	0.1	0.604638
26.705050	0.1	0.617723
26.706717	0.1	0.632112
26.708383	0.1	0.648522
26.710050	0.1	0.666296
26.711717	0.1	0.683097
26.713383	0.1	0.697128
26.715050	0.1	0.708336
26.716717	0.1	0.718161
26.718383	0.1	0.729086
26.720050	0.1	0.743018
26.721717	0.1	0.760057
26.723383	0.1	0.779047
26.725050	0.1	0.798642
26.726717	0.1	0.817943
26.728383	0.1	0.836398
26.730050	0.1	0.853557
26.731717	0.1	0.869394
26.733383	0.1	0.884552
26.735050	0.1	0.900682
26.736717	0.1	0.920459
26.738383	0.1	0.945721
26.740050	0.1	0.975556
26.741717	0.1	1.006881
26.743383	0.1	1.036832
26.745050	0.1	1.064264
26.746717	0.1	1.089484
26.748383	0.1	1.113950
26.750050	0.1	1.139636
26.751717	0.1	1.167525
26.753383	0.1	1.197122
26.755050	0.1	1.227818
26.756717	0.1	1.259833
26.758383	0.1	1.293258
26.760050	0.1	1.326799
26.761717	0.1	1.359163
26.763383	0.1	1.392099
26.765050	0.1	1.429729
26.766717	0.1	1.474177
26.768383	0.1	1.523653
26.770050	0.1	1.574955
26.771717	0.1	1.626941
26.773383	0.1	1.681447
26.775050	0.1	1.740307
26.776717	0.1	1.802058
26.778383	0.1	1.863479
26.780050	0.1	1.923367
26.781717	0.1	1.983261
26.783383	0.1	2.045315
26.785050	0.1	2.110633
26.786717	0.1	2.179137
26.788383	0.1	2.250047
26.790050	0.1	2.322346
26.791717	0.1	2.394617
26.793383	0.1	2.464410
26.795050	0.1	2.529365
26.796717	0.1	2.589473
26.798383	0.1	2.646991
26.800050	0.1	2.704565
26.801717	0.1	2.764035
26.803383	0.1	2.826429
26.805050	0.1	2.891487
26.806717	0.1	2.956856
26.808383	0.1	3.019106
26.810050	0.1	3.076037
26.811717	0.1	3.127134
26.813383	0.1	3.172406
26.815050	0.1	3.212150
26.816717	0.1	3.247033
26.818383	0.1	3.278055
26.820050	0.1	3.306475
26.821717	0.1	3.333106
26.823383	0.1	3.357488
26.825050	0.1	3.378070
26.826717	0.1	3.393041
26.828383	0.1	3.401199
26.830050	0.1	3.402713
26.831717	0.1	3.399211
26.833383	0.1	3.392641
26.835050	0.1	3.383793
26.836717	0.1	3.372692
26.838383	0.1	3.359658
26.840050	0.1	3.344482
26.841717	0.1	3.325567
26.843383	0.1	3.301231
26.845050	0.1	3.271112
26.846717	0.1	3.235838
26.848383	0.1	3.196555
26.850050	0.1	3.154608
26.851717	0.1	3.110715
26.853383	0.1	3.065239
26.855050	0.1	3.019436
26.856717	0.1	2.974654
26.858383	0.1	2.930644
26.860050	0.1	2.886700
26.861717	0.1	2.843477
26.863383	0.1	2.802182
26.865050	0.1	2.763132
26.866717	0.1	2.726289
26.868383	0.1	2.692421
26.870050	0.1	2.662134
26.871717	0.1	2.634502
26.873383	0.1	2.608174
26.875050	0.1	2.582693
26.876717	0.1	2.558474
26.878383	0.1	2.536713
26.880050	0.1	2.518897
26.881717	0.1	2.505286
26.883383	0.1	2.494133
26.885050	0.1	2.483292
26.886717	0.1	2.472755
26.888383	0.1	2.464238
26.890050	0.1	2.458720
26.891717	0.1	2.456331
26.893383	0.1	2.457639
26.895050	0.1	2.462920
26.896717	0.1	2.470920
26.898383	0.1	2.479642
26.900050	0.1	2.487861
26.901717	0.1	2.496107
26.903383	0.1	2.506031
26.905050	0.1	2.518236
26.906717	0.1	2.531167
26.908383	0.1	2.542380
26.910050	0.1	2.550161
26.911717	0.1	2.553780
26.913383	0.1	2.553142
26.915050	0.1	2.549309
26.916717	0.1	2.544797
26.918383	0.1	2.541649
26.920050	0.1	2.539149
26.921717	0.1	2.534320
26.923383	0.1	2.524448
26.925050	0.1	2.508573
26.926717	0.1	2.487139
26.928383	0.1	2.461532
26.930050	0.1	2.434105
26.931717	0.1	2.407241
26.933383	0.1	2.381937
26.935050	0.1	2.357261
26.936717	0.1	2.330747
26.938383	0.1	2.300045
26.940050	0.1	2.265037
26.941717	0.1	2.227891
26.943383	0.1	2.189828
26.945050	0.1	2.148827
26.946717	0.1	2.102414
26.948383	0.1	2.050968
26.950050	0.1	1.996234
26.951717	0.1	1.939246
26.953383	0.1	1.881411
26.955050	0.1	1.825085
26.956717	0.1	1.771846
26.958383	0.1	1.721233
26.960050	0.1	1.671705
26.961717	0.1	1.622243
26.963383	0.1	1.572859
26.965050	0.1	1.524459
26.966717	0.1	1.478270
26.968383	0.1	1.434893
26.970050	0.1	1.393748
26.971717	0.1	1.353095
26.973383	0.1	1.311153
26.975050	0.1	1.267786
26.976717	0.1	1.224196
26.978383	0.1	1.181723
26.980050	0.1	1.141862
26.981717	0.1	1.105643
26.983383	0.1	1.072842
26.985050	0.1	1.042672
26.986717	0.1	1.014532
26.988383	0.1	0.987845
26.990050	0.1	0.962410
26.991717	0.1	0.938694
26.993383	0.1	0.916878
26.995050	0.1	0.896235
26.996717	0.1	0.875671
26.998383	0.1	0.854824
27.000050	0.1	0.834800
27.001717	0.1	0.817091
27.003383	0.1	0.801831
27.005050	0.1	0.787997
27.006717	0.1	0.774479
27.008383	0.1	0.760439
27.010050	0.1	0.745738
27.011717	0.1	0.731354
27.013383	0.1	0.718930
27.015050	0.1	0.709915
27.016717	0.1	0.705235
27.018383	0.1	0.705384
27.020050	0.1	0.710171
27.021717	0.1	0.717575
27.023383	0.1	0.724099
27.025050	0.1	0.727642
27.026717	0.1	0.728788
27.028383	0.1	0.728834
27.030050	0.1	0.728602
27.031717	0.1	0.728690
27.033383	0.1	0.728839
27.035050	0.1	0.727833
27.036717	0.1	0.725598
27.038383	0.1	0.724560
27.040050	0.1	0.727852
27.041717	0.1	0.736262
27.043383	0.1	0.747144
27.045050	0.1	0.757016
27.046717	0.1	0.764802
27.048383	0.1	0.771806
27.050050	0.1	0.779312
27.051717	0.1	0.787736
27.053383	0.1	0.797566
27.055050	0.1	0.809501
27.056717	0.1	0.823610
27.058383	0.1	0.838796
27.060050	0.1	0.852793
27.061717	0.1	0.863844
27.063383	0.1	0.872863
27.065050	0.1	0.882372
27.066717	0.1	0.893408
27.068383	0.1	0.905413
27.070050	0.1	0.918410
27.071717	0.1	0.933446
27.073383	0.1	0.951309
27.075050	0.1	0.971998
27.076717	0.1	0.995146
27.078383	0.1	1.020133
27.080050	0.1	1.046429
27.081717	0.1	1.073568
27.083383	0.1	1.100316
27.085050	0.1	1.125080
27.086717	0.1	1.147469
27.088383	0.1	1.168721
27.090050	0.1	1.190449
27.091717	0.1	1.213369
27.093383	0.1	1.237825
27.095050	0.1	1.264713
27.096717	0.1	1.294869
27.098383	0.1	1.327940
27.100050	0.1	1.362907
27.101717	0.1	1.399093
27.103383	0.1	1.436267
27.105050	0.1	1.474498
27.106717	0.1	1.513921
27.108383	0.1	1.554466
27.110050	0.1	1.596068
27.111717	0.1	1.638667
27.113383	0.1	1.681773
27.115050	0.1	1.724521
27.116717	0.1	1.766426
27.118383	0.1	1.807916
27.120050	0.1	1.850626
27.121717	0.1	1.896964
27.123383	0.1	1.948052
27.125050	0.1	2.002288
27.126717	0.1	2.057427
27.128383	0.1	2.113008
27.130050	0.1	2.169558
27.131717	0.1	2.226909
27.133383	0.1	2.284334
27.135050	0.1	2.341447
27.136717	0.1	2.398561
27.138383	0.1	2.456782
27.140050	0.1	2.518115
27.141717	0.1	2.584001
27.143383	0.1	2.653422
27.145050	0.1	2.723904
27.146717	0.1	2.794163
27.148383	0.1	2.864990
27.150050	0.1	2.939077
27.151717	0.1	3.019772
27.153383	0.1	3.108168
27.155050	0.1	3.201370
27.156717	0.1	3.295145
27.158383	0.1	3.388631
27.160050	0.1	3.485596
27.161717	0.1	3.590449
27.163383	0.1	3.704093
27.165050	0.1	3.823922
27.166717	0.1	3.946619
27.168383	0.1	4.070643
27.170050	0.1	4.197224
27.171717	0.1	4.329570
27.173383	0.1	4.469925
27.175050	0.1	4.617837
27.176717	0.1	4.771440
27.178383	0.1	4.929341
27.180050	0.1	5.091745
27.181717	0.1	5.260869
27.183383	0.1	5.440144
27.185050	0.1	5.632634
27.186717	0.1	5.839793
27.188383	0.1	6.061448
27.190050	0.1	6.295615
27.191717	0.1	6.538392
27.193383	0.1	6.785933
27.195050	0.1	7.037097
27.196717	0.1	7.293890
27.198383	0.1	7.559489
27.200050	0.1	7.835422
27.201717	0.1	8.120537
27.203383	0.1	8.412572
27.205050	0.1	8.710399
27.206717	0.1	9.014434
27.208383	0.1	9.325380
27.210050	0.1	9.643273
27.211717	0.1	9.967373
27.213383	0.1	10.296023
27.215050	0.1	10.626894
27.216717	0.1	10.958118
27.218383	0.1	11.288831
27.220050	0.1	11.617858
27.221717	0.1	11.942438
27.223383	0.1	12.259195
27.225050	0.1	12.565949
27.226717	0.1	12.862142
27.228383	0.1	13.147309
27.230050	0.1	13.419548
27.231717	0.1	13.676351
27.233383	0.1	13.916022
27.235050	0.1	14.136639
27.236717	0.1	14.335155
27.238383	0.1	14.509596
27.240050	0.1	14.661173
27.241717	0.1	14.792881
27.243383	0.1	14.906395
27.245050	0.1	15.000063
27.246717	0.1	15.069949
27.248383	0.1	15.113768
27.250050	0.1	15.132143
27.251717	0.1	15.124981
27.253383	0.1	15.089740
27.255050	0.1	15.023989
27.256717	0.1	14.927378
27.258383	0.1	14.801119
27.260050	0.1	14.646631
27.261717	0.1	14.465675
27.263383	0.1	14.261422
27.265050	0.1	14.037578
27.266717	0.1	13.796403
27.268383	0.1	13.538594
27.270050	0.1	13.264576
27.271717	0.1	12.974539
27.273383	0.1	12.667798
27.275050	0.1	12.344336
27.276717	0.1	12.006955
27.278383	0.1	11.660042
27.280050	0.1	11.306363
27.281717	0.1	10.946472
27.283383	0.1	10.580840
27.285050	0.1	10.211300
27.286717	0.1	9.840950
27.288383	0.1	9.473236
27.290050	0.1	9.110277
27.291717	0.1	8.751820
27.293383	0.1	8.396674
27.295050	0.1	8.045207
27.296717	0.1	7.699346
27.298383	0.1	7.360452
27.300050	0.1	7.029385
27.301717	0.1	6.707693
27.303383	0.1	6.396128
27.305050	0.1	6.093928
27.306717	0.1	5.800813
27.308383	0.1	5.517933
27.310050	0.1	5.246303
27.311717	0.1	4.985910
27.313383	0.1	4.736208
27.315050	0.1	4.497049
27.316717	0.1	4.269546
27.318383	0.1	4.055509
27.320050	0.1	3.855415
27.321717	0.1	3.667548
27.323383	0.1	3.489438
27.325050	0.1	3.319518
27.326717	0.1	3.157780
27.328383	0.1	3.005136
27.330050	0.1	2.861572
27.331717	0.1	2.725860
27.333383	0.1	2.597026
27.335050	0.1	2.474948
27.336717	0.1	2.360083
27.338383	0.1	2.253093
27.340050	0.1	2.154289
27.341717	0.1	2.063490
27.343383	0.1	1.979922
27.345050	0.1	1.902673
27.346717	0.1	1.831353
27.348383	0.1	1.765457
27.350050	0.1	1.703356
27.351717	0.1	1.642839
27.353383	0.1	1.582964
27.355050	0.1	1.524896
27.356717	0.1	1.470135
27.358383	0.1	1.418483
27.360050	0.1	1.368206
27.361717	0.1	1.317593
27.363383	0.1	1.266049
27.365050	0.1	1.214719
27.366717	0.1	1.166309
27.368383	0.1	1.123566
27.370050	0.1	1.087845
27.371717	0.1	1.058890
27.373383	0.1	1.034718
27.375050	0.1	1.012087
27.376717	0.1	0.988957
27.378383	0.1	0.966140
27.380050	0.1	0.945311
27.381717	0.1	0.926480
27.383383	0.1	0.908254
27.385050	0.1	0.889096
27.386717	0.1	0.867960
27.388383	0.1	0.844980
27.390050	0.1	0.821822
27.391717	0.1	0.800625
27.393383	0.1	0.782209
27.395050	0.1	0.765603
27.396717	0.1	0.749300
27.398383	0.1	0.732131
27.400050	0.1	0.713649
27.401717	0.1	0.694911
27.403383	0.1	0.678198
27.405050	0.1	0.664755
27.406717	0.1	0.653928
27.408383	0.1	0.645001
27.410050	0.1	0.637760
27.411717	0.1	0.631316
27.413383	0.1	0.624424
27.415050	0.1	0.616512
27.416717	0.1	0.607311
27.418383	0.1	0.596680
27.420050	0.1	0.584889
27.421717	0.1	0.572675
27.423383	0.1	0.561322
27.425050	0.1	0.552451
27.426717	0.1	0.546845
27.428383	0.1	0.543934
27.430050	0.1	0.542980
27.431717	0.1	0.543492
27.433383	0.1	0.544167
27.435050	0.1	0.543240
27.436717	0.1	0.540172
27.438383	0.1	0.535483
27.440050	0.1	0.529606
27.441717	0.1	0.523385
27.443383	0.1	0.518579
27.445050	0.1	0.516260
27.446717	0.1	0.515631
27.448383	0.1	0.515087
27.450050	0.1	0.513610
27.451717	0.1	0.511021
27.453383	0.1	0.507929
27.455050	0.1	0.505429
27.456717	0.1	0.503473
27.458383	0.1	0.500130
27.460050	0.1	0.493736
27.461717	0.1	0.484800
27.463383	0.1	0.475566
27.465050	0.1	0.468730
27.466717	0.1	0.466076
27.468383	0.1	0.467165
27.470050	0.1	0.469503
27.471717	0.1	0.470588
27.473383	0.1	0.469605
27.475050	0.1	0.467347
27.476717	0.1	0.465172
27.478383	0.1	0.464078
27.480050	0.1	0.464269
27.481717	0.1	0.465414
27.483383	0.1	0.466984
27.485050	0.1	0.468432
27.486717	0.1	0.468986
27.488383	0.1	0.467771
27.490050	0.1	0.464562
27.491717	0.1	0.459920
27.493383	0.1	0.455058
27.495050	0.1	0.451477
27.496717	0.1	0.449619
27.498383	0.1	0.448180
27.500050	0.1	0.445596
27.501717	0.1	0.441819
27.503383	0.1	0.438108
27.505050	0.1	0.435598
27.506717	0.1	0.435044
27.508383	0.1	0.436860
27.510050	0.1	0.440283
27.511717	0.1	0.443924
27.513383	0.1	0.447016
27.515050	0.1	0.448222
27.516717	0.1	0.445056
27.518383	0.1	0.436595
27.520050	0.1	0.425456
27.521717	0.1	0.416208
27.523383	0.1	0.412143
27.525050	0.1	0.412846
27.526717	0.1	0.414988
27.528383	0.1	0.415612
27.530050	0.1	0.414355
27.531717	0.1	0.412832
27.533383	0.1	0.412646
27.535050	0.1	0.413940
27.536717	0.1	0.415575
27.538383	0.1	0.416441
27.540050	0.1	0.416194
27.541717	0.1	0.415016
27.543383	0.1	0.413237
27.545050	0.1	0.411249
27.546717	0.1	0.409745
27.548383	0.1	0.409293
27.550050	0.1	0.409558
27.551717	0.1	0.409479
27.553383	0.1	0.408166
27.555050	0.1	0.405964
27.556717	0.1	0.404529
27.558383	0.1	0.404920
27.560050	0.1	0.406448
27.561717	0.1	0.407854
27.563383	0.1	0.408348
27.565050	0.1	0.407360
27.566717	0.1	0.404445
27.568383	0.1	0.399919
27.570050	0.1	0.395258
27.571717	0.1	0.392338
27.573383	0.1	0.392003
27.575050	0.1	0.393507
27.576717	0.1	0.395570
27.578383	0.1	0.397502
27.580050	0.1	0.398140
27.581717	0.1	0.395007
27.583383	0.1	0.386843
27.585050	0.1	0.376180
27.586717	0.1	0.367477
27.588383	0.1	0.362908
27.590050	0.1	0.361092
27.591717	0.1	0.359821
27.593383	0.1	0.358722
27.595050	0.1	0.358587
27.596717	0.1	0.359309
27.598383	0.1	0.359630
27.600050	0.1	0.358294
27.601717	0.1	0.355165
27.603383	0.1	0.351281
27.605050	0.1	0.347784
27.606717	0.1	0.345269
27.608383	0.1	0.344217
27.610050	0.1	0.345386
27.611717	0.1	0.349157
27.613383	0.1	0.354578
27.615050	0.1	0.360105
27.616717	0.1	0.365060
27.618383	0.1	0.369172
27.620050	0.1	0.371556
27.621717	0.1	0.371407
27.623383	0.1	0.369428
27.625050	0.1	0.367593
27.626717	0.1	0.367085
27.628383	0.1	0.367477
27.630050	0.1	0.367626
27.631717	0.1	0.366056
27.633383	0.1	0.361707
27.635050	0.1	0.355155
27.636717	0.1	0.348319
27.638383	0.1	0.343225
27.640050	0.1	0.340831
27.641717	0.1	0.340622
27.643383	0.1	0.341646
27.645050	0.1	0.342899
27.646717	0.1	0.342946
27.648383	0.1	0.340743
27.650050	0.1	0.336911
27.651717	0.1	0.333539
27.653383	0.1	0.332538
27.655050	0.1	0.333916
27.656717	0.1	0.336212
27.658383	0.1	0.338396
27.660050	0.1	0.340366
27.661717	0.1	0.342350
27.663383	0.1	0.344184
27.665050	0.1	0.345111
27.666717	0.1	0.344617
27.668383	0.1	0.343001
27.670050	0.1	0.340962
27.671717	0.1	0.339388
27.673383	0.1	0.339309
27.675050	0.1	0.340585
27.676717	0.1	0.341623
27.678383	0.1	0.341749
27.680050	0.1	0.342168
27.681717	0.1	0.344543
27.683383	0.1	0.350066
27.685050	0.1	0.358382
27.686717	0.1	0.367020
27.688383	0.1	0.373139
27.690050	0.1	0.375370
27.691717	0.1	0.373553
27.693383	0.1	0.368310
27.695050	0.1	0.361493
27.696717	0.1	0.355798
27.698383	0.1	0.353237
27.700050	0.1	0.353926
27.701717	0.1	0.355849
27.703383	0.1	0.356608
27.705050	0.1	0.355938
27.706717	0.1	0.355691
27.708383	0.1	0.357339
27.710050	0.1	0.359868
27.711717	0.1	0.360962
27.713383	0.1	0.360128
27.715050	0.1	0.359346
27.716717	0.1	0.360445
27.718383	0.1	0.363244
27.720050	0.1	0.366652
27.721717	0.1	0.370373
27.723383	0.1	0.374899
27.725050	0.1	0.380264
27.726717	0.1	0.385060
27.728383	0.1	0.387533
27.730050	0.1	0.387211
27.731717	0.1	0.384748
27.733383	0.1	0.381288
27.735050	0.1	0.378247
27.736717	0.1	0.376720
27.738383	0.1	0.377186
27.740050	0.1	0.379579
27.741717	0.1	0.382680
27.743383	0.1	0.384664
27.745050	0.1	0.385144
27.746717	0.1	0.384850
27.748383	0.1	0.383724
27.750050	0.1	0.381256
27.751717	0.1	0.377567
27.753383	0.1	0.373488
27.755050	0.1	0.370662
27.756717	0.1	0.370885
27.758383	0.1	0.374089
27.760050	0.1	0.377954
27.761717	0.1	0.380585
27.763383	0.1	0.382382
27.765050	0.1	0.384594
27.766717	0.1	0.387342
27.768383	0.1	0.389502
27.770050	0.1	0.390033
27.771717	0.1	0.388701
27.773383	0.1	0.385619
27.775050	0.1	0.381311
27.776717	0.1	0.377395
27.778383	0.1	0.375630
27.780050	0.1	0.375854
27.781717	0.1	0.376008
27.783383	0.1	0.373973
27.785050	0.1	0.368827
27.786717	0.1	0.361684
27.788383	0.1	0.355779
27.790050	0.1	0.354191
27.791717	0.1	0.356883
27.793383	0.1	0.360706
27.795050	0.1	0.362466
27.796717	0.1	0.361879
27.798383	0.1	0.361148
27.800050	0.1	0.361679
27.801717	0.1	0.362219
27.803383	0.1	0.360669
27.805050	0.1	0.356510
27.806717	0.1	0.350857
27.808383	0.1	0.345246
27.810050	0.1	0.340906
27.811717	0.1	0.338452
27.813383	0.1	0.337791
27.815050	0.1	0.338252
27.816717	0.1	0.338918
27.818383	0.1	0.338829
27.820050	0.1	0.337097
27.821717	0.1	0.333134
27.823383	0.1	0.327304
27.825050	0.1	0.321553
27.826717	0.1	0.318992
27.828383	0.1	0.321940
27.830050	0.1	0.329562
27.831717	0.1	0.337698
27.833383	0.1	0.342000
27.835050	0.1	0.341092
27.836717	0.1	0.336743
27.838383	0.1	0.331849
27.840050	0.1	0.327923
27.841717	0.1	0.324771
27.843383	0.1	0.322824
27.845050	0.1	0.323611
27.846717	0.1	0.327225
27.848383	0.1	0.331658
27.850050	0.1	0.335155
27.851717	0.1	0.337455
27.853383	0.1	0.338731
27.855050	0.1	0.338852
27.856717	0.1	0.338247
27.858383	0.1	0.338447
27.860050	0.1	0.340664
27.861717	0.1	0.344026
27.863383	0.1	0.346028
27.865050	0.1	0.345027
27.866717	0.1	0.341618
27.868383	0.1	0.337949
27.870050	0.1	0.336203
27.871717	0.1	0.336911
27.873383	0.1	0.338904
27.875050	0.1	0.340831
27.876717	0.1	0.341721
27.878383	0.1	0.340948
27.880050	0.1	0.338936
27.881717	0.1	0.337171
27.883383	0.1	0.336776
27.885050	0.1	0.337549
27.886717	0.1	0.338536
27.888383	0.1	0.339025
27.890050	0.1	0.338787
27.891717	0.1	0.337041
27.893383	0.1	0.332142
27.895050	0.1	0.323835
27.896717	0.1	0.314428
27.898383	0.1	0.306852
27.900050	0.1	0.302717
27.901717	0.1	0.302182
27.903383	0.1	0.304589
27.905050	0.1	0.309241
27.906717	0.1	0.315518
27.908383	0.1	0.322363
27.910050	0.1	0.328426
27.911717	0.1	0.333050
27.913383	0.1	0.336799
27.915050	0.1	0.340482
27.916717	0.1	0.343430
27.918383	0.1	0.344086
27.920050	0.1	0.343001
27.921717	0.1	0.342559
27.923383	0.1	0.343258
27.925050	0.1	0.343383
27.926717	0.1	0.341693
27.928383	0.1	0.338051
27.930050	0.1	0.333004
27.931717	0.1	0.328161
27.933383	0.1	0.325106
27.935050	0.1	0.323784
27.936717	0.1	0.323541
27.938383	0.1	0.324566
27.940050	0.1	0.327006
27.941717	0.1	0.330037
27.943383	0.1	0.332440
27.945050	0.1	0.333469
27.946717	0.1	0.332976
27.948383	0.1	0.331192
27.950050	0.1	0.329153
27.951717	0.1	0.328640
27.953383	0.1	0.330647
27.955050	0.1	0.334270
27.956717	0.1	0.337376
27.958383	0.1	0.337982
27.960050	0.1	0.335379
27.961717	0.1	0.330471
27.963383	0.1	0.325134
27.965050	0.1	0.321046
27.966717	0.1	0.318419
27.968383	0.1	0.316156
27.970050	0.1	0.313753
27.971717	0.1	0.312575
27.973383	0.1	0.314470
27.975050	0.1	0.319318
27.976717	0.1	0.324501
27.978383	0.1	0.326806
27.980050	0.1	0.324938
27.981717	0.1	0.320324
27.983383	0.1	0.315420
27.985050	0.1	0.311793
27.986717	0.1	0.310033
27.988383	0.1	0.310573
27.990050	0.1	0.313343
27.991717	0.1	0.317171
27.993383	0.1	0.320673
27.995050	0.1	0.323020
27.996717	0.1	0.323369
27.998383	0.1	0.321264
28.000050	0.1	0.317506
28.001717	0.1	0.312999
28.003383	0.1	0.308002
28.005050	0.1	0.303448
28.006717	0.1	0.301413
28.008383	0.1	0.303094
28.010050	0.1	0.307555
28.011717	0.1	0.312673
28.013383	0.1	0.316263
28.015050	0.1	0.317087
28.016717	0.1	0.316091
28.018383	0.1	0.316175
28.020050	0.1	0.319681
28.021717	0.1	0.326149
28.023383	0.1	0.332822
28.025050	0.1	0.336957
28.026717	0.1	0.337199
28.028383	0.1	0.333763
28.030050	0.1	0.328203
28.031717	0.1	0.322317
28.033383	0.1	0.317139
28.035050	0.1	0.313050
28.036717	0.1	0.310326
28.038383	0.1	0.309809
28.040050	0.1	0.312496
28.041717	0.1	0.317753
28.043383	0.1	0.323257
28.045050	0.1	0.327332
28.046717	0.1	0.330508
28.048383	0.1	0.334280
28.050050	0.1	0.338978
28.051717	0.1	0.343951
28.053383	0.1	0.349162
28.055050	0.1	0.354992
28.056717	0.1	0.360846
28.058383	0.1	0.365232
28.060050	0.1	0.367127
28.061717	0.1	0.366457
28.063383	0.1	0.363174
28.065050	0.1	0.356776
28.066717	0.1	0.347570
28.068383	0.1	0.337586
28.070050	0.1	0.328938
28.071717	0.1	0.321954
28.073383	0.1	0.316189
28.075050	0.1	0.312002
28.076717	0.1	0.309981
28.078383	0.1	0.310182
28.080050	0.1	0.311900
28.081717	0.1	0.313325
28.083383	0.1	0.312030
28.085050	0.1	0.307178
28.086717	0.1	0.300268
28.088383	0.1	0.293236
28.090050	0.1	0.287429
28.091717	0.1	0.284221
28.093383	0.1	0.284417
28.095050	0.1	0.286922
28.096717	0.1	0.289343
28.098383	0.1	0.290545
28.100050	0.1	0.291723
28.101717	0.1	0.294521
28.103383	0.1	0.299104
28.105050	0.1	0.304193
28.106717	0.1	0.308272
28.108383	0.1	0.310615
28.110050	0.1	0.311662
28.111717	0.1	0.312137
28.113383	0.1	0.311681
28.115050	0.1	0.309348
28.116717	0.1	0.305278
28.118383	0.1	0.301423
28.120050	0.1	0.300212
28.121717	0.1	0.302028
28.123383	0.1	0.304333
28.125050	0.1	0.303793
28.126717	0.1	0.299364
28.128383	0.1	0.293511
28.130050	0.1	0.289883
28.131717	0.1	0.289441
28.133383	0.1	0.290391
28.135050	0.1	0.291411
28.136717	0.1	0.292808
28.138383	0.1	0.295239
28.140050	0.1	0.298675
28.141717	0.1	0.302079
28.143383	0.1	0.304207
28.145050	0.1	0.304952
28.146717	0.1	0.304817
28.148383	0.1	0.303560
28.150050	0.1	0.301120
28.151717	0.1	0.299094
28.153383	0.1	0.299239
28.155050	0.1	0.301171
28.156717	0.1	0.302661
28.158383	0.1	0.301795
28.160050	0.1	0.298140
28.161717	0.1	0.292640
28.163383	0.1	0.286973
28.165050	0.1	0.282405
28.166717	0.1	0.279518
28.168383	0.1	0.278465
28.170050	0.1	0.279285
28.171717	0.1	0.282312
28.173383	0.1	0.287085
28.175050	0.1	0.291481
28.176717	0.1	0.294647
28.178383	0.1	0.299308
28.180050	0.1	0.308850
28.181717	0.1	0.323360
28.183383	0.1	0.339784
28.185050	0.1	0.354894
28.186717	0.1	0.367262
28.188383	0.1	0.377209
28.190050	0.1	0.385353
28.191717	0.1	0.391412
28.193383	0.1	0.395351
28.195050	0.1	0.398071
28.196717	0.1	0.399170
28.198383	0.1	0.395793
28.200050	0.1	0.385032
28.201717	0.1	0.367053
28.203383	0.1	0.345209
28.205050	0.1	0.323486
28.206717	0.1	0.304920
28.208383	0.1	0.291686
28.210050	0.1	0.284789
28.211717	0.1	0.283588
28.213383	0.1	0.286233
28.215050	0.1	0.290140
28.216717	0.1	0.292859
28.218383	0.1	0.293883
28.220050	0.1	0.295048
28.221717	0.1	0.298349
28.223383	0.1	0.304212
28.225050	0.1	0.311448
28.226717	0.1	0.317907
28.228383	0.1	0.321539
28.230050	0.1	0.321511
28.231717	0.1	0.319062
28.233383	0.1	0.316883
28.235050	0.1	0.317083
28.236717	0.1	0.319569
28.238383	0.1	0.322144
28.240050	0.1	0.322280
28.241717	0.1	0.319420
28.243383	0.1	0.315835
28.245050	0.1	0.314736
28.246717	0.1	0.317423
28.248383	0.1	0.322815
28.250050	0.1	0.329311
28.251717	0.1	0.335472
28.253383	0.1	0.339537
28.255050	0.1	0.340687
28.256717	0.1	0.340487
28.258383	0.1	0.340496
28.260050	0.1	0.340175
28.261717	0.1	0.338992
28.263383	0.1	0.338112
28.265050	0.1	0.338769
28.266717	0.1	0.340799
28.268383	0.1	0.343593
28.270050	0.1	0.347183
28.271717	0.1	0.351775
28.273383	0.1	0.357130
28.275050	0.1	0.362056
28.276717	0.1	0.364599
28.278383	0.1	0.363789
28.280050	0.1	0.360669
28.281717	0.1	0.357246
28.283383	0.1	0.354806
28.285050	0.1	0.353209
28.286717	0.1	0.351532
28.288383	0.1	0.349600
28.290050	0.1	0.348771
28.291717	0.1	0.350797
28.293383	0.1	0.356231
28.295050	0.1	0.363798
28.296717	0.1	0.370485
28.298383	0.1	0.373349
28.300050	0.1	0.372450
28.301717	0.1	0.370904
28.303383	0.1	0.371779
28.305050	0.1	0.375942
28.306717	0.1	0.382205
28.308383	0.1	0.388562
28.310050	0.1	0.393735
28.311717	0.1	0.398280
28.313383	0.1	0.403952
28.315050	0.1	0.411454
28.316717	0.1	0.419077
28.318383	0.1	0.424446
28.320050	0.1	0.427202
28.321717	0.1	0.429163
28.323383	0.1	0.432185
28.325050	0.1	0.436176
28.326717	0.1	0.439491
28.328383	0.1	0.441321
28.330050	0.1	0.442723
28.331717	0.1	0.445228
28.333383	0.1	0.448925
28.335050	0.1	0.452553
28.336717	0.1	0.454923
28.338383	0.1	0.455286
28.340050	0.1	0.452949
28.341717	0.1	0.447519
28.343383	0.1	0.439784
28.345050	0.1	0.432115
28.346717	0.1	0.427207
28.348383	0.1	0.426089
28.350050	0.1	0.427966
28.351717	0.1	0.431719
28.353383	0.1	0.436236
28.355050	0.1	0.440036
28.356717	0.1	0.442024
28.358383	0.1	0.442029
28.360050	0.1	0.440632
28.361717	0.1	0.438695
28.363383	0.1	0.436832
28.365050	0.1	0.435212
28.366717	0.1	0.433582
28.368383	0.1	0.431230
28.370050	0.1	0.427370
28.371717	0.1	0.421871
28.373383	0.1	0.416078
28.375050	0.1	0.412124
28.376717	0.1	0.410806
28.378383	0.1	0.411328
28.380050	0.1	0.412823
28.381717	0.1	0.414634
28.383383	0.1	0.415882
28.385050	0.1	0.415859
28.386717	0.1	0.414113
28.388383	0.1	0.410331
28.390050	0.1	0.404879
28.391717	0.1	0.399104
28.393383	0.1	0.394676
28.395050	0.1	0.391868
28.396717	0.1	0.388706
28.398383	0.1	0.382955
28.400050	0.1	0.374778
28.401717	0.1	0.366885
28.403383	0.1	0.361921
28.405050	0.1	0.360408
28.406717	0.1	0.361665
28.408383	0.1	0.364976
28.410050	0.1	0.369255
28.411717	0.1	0.373181
28.413383	0.1	0.375365
28.415050	0.1	0.374038
28.416717	0.1	0.367914
28.418383	0.1	0.357842
28.420050	0.1	0.346848
28.421717	0.1	0.338503
28.423383	0.1	0.334512
28.425050	0.1	0.333223
28.426717	0.1	0.331830
28.428383	0.1	0.330126
28.430050	0.1	0.329823
28.431717	0.1	0.331276
28.433383	0.1	0.332850
28.435050	0.1	0.332915
28.436717	0.1	0.331788
28.438383	0.1	0.330796
28.440050	0.1	0.329572
28.441717	0.1	0.326382
28.443383	0.1	0.320515
28.445050	0.1	0.312431
28.446717	0.1	0.303127
28.448383	0.1	0.294293
28.450050	0.1	0.287881
28.451717	0.1	0.284929
28.453383	0.1	0.284719
28.455050	0.1	0.285585
28.456717	0.1	0.287108
28.458383	0.1	0.290070
28.460050	0.1	0.294182
28.461717	0.1	0.297707
28.463383	0.1	0.299425
28.465050	0.1	0.300007
28.466717	0.1	0.300985
28.468383	0.1	0.302712
28.470050	0.1	0.304291
28.471717	0.1	0.305232
28.473383	0.1	0.306056
28.475050	0.1	0.307453
28.476717	0.1	0.309646
28.478383	0.1	0.312640
28.480050	0.1	0.316110
28.481717	0.1	0.318689
28.483383	0.1	0.318536
28.485050	0.1	0.315206
28.486717	0.1	0.310359
28.488383	0.1	0.306140
28.490050	0.1	0.303211
28.491717	0.1	0.300780
28.493383	0.1	0.298065
28.495050	0.1	0.295006
28.496717	0.1	0.292053
28.498383	0.1	0.289939
28.500050	0.1	0.289157
28.501717	0.1	0.289134
28.503383	0.1	0.288300
28.505050	0.1	0.285623
28.506717	0.1	0.281748
28.508383	0.1	0.278233
28.510050	0.1	0.276254
28.511717	0.1	0.276361
28.513383	0.1	0.278684
28.515050	0.1	0.282787
28.516717	0.1	0.287695
28.518383	0.1	0.292584
28.520050	0.1	0.297455
28.521717	0.1	0.302573
28.523383	0.1	0.307658
28.525050	0.1	0.312608
28.526717	0.1	0.317930
28.528383	0.1	0.323383
28.530050	0.1	0.327867
28.531717	0.1	0.331742
28.533383	0.1	0.336831
28.535050	0.1	0.343337
28.536717	0.1	0.348790
28.538383	0.1	0.350852
28.540050	0.1	0.349735
28.541717	0.1	0.346927
28.543383	0.1	0.343891
28.545050	0.1	0.342322
28.546717	0.1	0.343025
28.548383	0.1	0.345381
28.550050	0.1	0.349190
28.551717	0.1	0.354731
28.553383	0.1	0.360655
28.555050	0.1	0.364198
28.556717	0.1	0.364338
28.558383	0.1	0.363155
28.560050	0.1	0.363458
28.561717	0.1	0.366257
28.563383	0.1	0.370773
28.565050	0.1	0.375966
28.566717	0.1	0.381069
28.568383	0.1	0.384888
28.570050	0.1	0.385926
28.571717	0.1	0.383807
28.573383	0.1	0.380231
28.575050	0.1	0.378154
28.576717	0.1	0.379933
28.578383	0.1	0.386569
28.580050	0.1	0.397861
28.581717	0.1	0.412138
28.583383	0.1	0.426238
28.585050	0.1	0.436809
28.586717	0.1	0.442360
28.588383	0.1	0.444395
28.590050	0.1	0.445819
28.591717	0.1	0.447612
28.593383	0.1	0.448376
28.595050	0.1	0.447128
28.596717	0.1	0.444530
28.598383	0.1	0.441573
28.600050	0.1	0.438816
28.601717	0.1	0.436711
28.603383	0.1	0.435752
28.605050	0.1	0.435831
28.606717	0.1	0.435971
28.608383	0.1	0.435221
28.610050	0.1	0.433093
28.611717	0.1	0.428706
28.613383	0.1	0.420916
28.615050	0.1	0.409912
28.616717	0.1	0.397889
28.618383	0.1	0.387477
28.620050	0.1	0.380096
28.621717	0.1	0.376399
28.623383	0.1	0.376473
28.625050	0.1	0.379151
28.626717	0.1	0.382881
28.628383	0.1	0.387002
28.630050	0.1	0.391314
28.631717	0.1	0.395020
28.633383	0.1	0.396543
28.635050	0.1	0.394806
28.636717	0.1	0.390252
28.638383	0.1	0.383947
28.640050	0.1	0.376538
28.641717	0.1	0.369335
28.643383	0.1	0.364790
28.645050	0.1	0.364189
28.646717	0.1	0.366312
28.648383	0.1	0.368948
28.650050	0.1	0.370131
28.651717	0.1	0.369097
28.653383	0.1	0.367095
28.655050	0.1	0.365977
28.656717	0.1	0.365935
28.658383	0.1	0.365037
28.660050	0.1	0.360664
28.661717	0.1	0.351970
28.663383	0.1	0.340911
28.665050	0.1	0.330517
28.666717	0.1	0.322913
28.668383	0.1	0.318810
28.670050	0.1	0.317758
28.671717	0.1	0.318405
28.673383	0.1	0.319225
28.675050	0.1	0.319714
28.676717	0.1	0.320436
28.678383	0.1	0.322117
28.680050	0.1	0.325460
28.681717	0.1	0.330661
28.683383	0.1	0.336077
28.685050	0.1	0.339327
28.686717	0.1	0.339961
28.688383	0.1	0.339132
28.690050	0.1	0.337414
28.691717	0.1	0.334471
28.693383	0.1	0.329972
28.695050	0.1	0.323905
28.696717	0.1	0.316836
28.698383	0.1	0.310480
28.700050	0.1	0.306857
28.701717	0.1	0.306363
28.703383	0.1	0.307704
28.705050	0.1	0.309809
28.706717	0.1	0.312454
28.708383	0.1	0.315658
28.710050	0.1	0.319933
28.711717	0.1	0.326503
28.713383	0.1	0.335947
28.715050	0.1	0.346266
28.716717	0.1	0.353619
28.718383	0.1	0.355681
28.720050	0.1	0.353772
28.721717	0.1	0.351379
28.723383	0.1	0.350801
28.725050	0.1	0.351989
28.726717	0.1	0.354126
28.728383	0.1	0.356124
28.730050	0.1	0.356068
28.731717	0.1	0.352920
28.733383	0.1	0.348724
28.735050	0.1	0.346852
28.736717	0.1	0.348636
28.738383	0.1	0.353539
28.740050	0.1	0.361423
28.741717	0.1	0.372194
28.743383	0.1	0.384124
28.745050	0.1	0.394639
28.746717	0.1	0.402392
28.748383	0.1	0.407528
28.750050	0.1	0.410699
28.751717	0.1	0.412408
28.753383	0.1	0.413307
28.755050	0.1	0.414429
28.756717	0.1	0.416609
28.758383	0.1	0.420283
28.760050	0.1	0.426169
28.761717	0.1	0.435300
28.763383	0.1	0.447542
28.765050	0.1	0.460432
28.766717	0.1	0.471058
28.768383	0.1	0.479002
28.770050	0.1	0.486076
28.771717	0.1	0.493354
28.773383	0.1	0.499925
28.775050	0.1	0.504805
28.776717	0.1	0.508386
28.778383	0.1	0.511333
28.780050	0.1	0.513452
28.781717	0.1	0.514765
28.783383	0.1	0.516423
28.785050	0.1	0.519664
28.786717	0.1	0.524577
28.788383	0.1	0.530845
28.790050	0.1	0.538742
28.791717	0.1	0.548135
28.793383	0.1	0.557727
28.795050	0.1	0.566472
28.796717	0.1	0.574319
28.798383	0.1	0.581122
28.800050	0.1	0.586198
28.801717	0.1	0.589518
28.803383	0.1	0.591897
28.805050	0.1	0.593732
28.806717	0.1	0.595259
28.808383	0.1	0.597644
28.810050	0.1	0.601094
28.811717	0.1	0.603329
28.813383	0.1	0.602617
28.815050	0.1	0.599711
28.816717	0.1	0.596181
28.818383	0.1	0.593960
28.820050	0.1	0.594859
28.821717	0.1	0.598510
28.823383	0.1	0.602240
28.825050	0.1	0.603087
28.826717	0.1	0.599921
28.828383	0.1	0.594403
28.830050	0.1	0.589690
28.831717	0.1	0.587767
28.833383	0.1	0.588009
28.835050	0.1	0.587953
28.836717	0.1	0.584880
28.838383	0.1	0.577630
28.840050	0.1	0.567534
28.841717	0.1	0.557173
28.843383	0.1	0.548442
28.845050	0.1	0.541839
28.846717	0.1	0.536963
28.848383	0.1	0.533015
28.850050	0.1	0.528684
28.851717	0.1	0.522947
28.853383	0.1	0.516372
28.855050	0.1	0.510127
28.856717	0.1	0.503850
28.858383	0.1	0.496595
28.860050	0.1	0.489010
28.861717	0.1	0.482355
28.863383	0.1	0.476525
28.865050	0.1	0.470066
28.866717	0.1	0.461610
28.868383	0.1	0.451286
28.870050	0.1	0.440562
28.871717	0.1	0.430876
28.873383	0.1	0.422937
28.875050	0.1	0.416702
28.876717	0.1	0.411361
28.878383	0.1	0.406057
28.880050	0.1	0.401014
28.881717	0.1	0.397377
28.883383	0.1	0.396031
28.885050	0.1	0.396408
28.886717	0.1	0.396813
28.888383	0.1	0.396059
28.890050	0.1	0.393749
28.891717	0.1	0.389824
28.893383	0.1	0.385451
28.895050	0.1	0.383081
28.896717	0.1	0.383933
28.898383	0.1	0.386718
28.900050	0.1	0.389628
28.901717	0.1	0.391547
28.903383	0.1	0.391481
28.905050	0.1	0.389214
28.906717	0.1	0.386140
28.908383	0.1	0.384105
28.910050	0.1	0.383961
28.911717	0.1	0.385754
28.913383	0.1	0.389433
28.915050	0.1	0.394993
28.916717	0.1	0.403137
28.918383	0.1	0.415063
28.920050	0.1	0.430308
28.921717	0.1	0.445521
28.923383	0.1	0.456651
28.925050	0.1	0.462155
28.926717	0.1	0.463375
28.928383	0.1	0.462388
28.930050	0.1	0.460758
28.931717	0.1	0.459482
28.933383	0.1	0.458974
28.935050	0.1	0.459803
28.936717	0.1	0.462797
28.938383	0.1	0.467598
28.940050	0.1	0.472348
28.941717	0.1	0.475636
28.943383	0.1	0.477736
28.945050	0.1	0.479142
28.946717	0.1	0.479510
28.948383	0.1	0.478923
28.950050	0.1	0.478006
28.951717	0.1	0.476777
28.953383	0.1	0.475324
28.955050	0.1	0.474653
28.956717	0.1	0.476176
28.958383	0.1	0.480409
28.960050	0.1	0.486062
28.961717	0.1	0.490560
28.963383	0.1	0.491478
28.965050	0.1	0.487594
28.966717	0.1	0.479310
28.968383	0.1	0.468488
28.970050	0.1	0.457792
28.971717	0.1	0.449554
28.973383	0.1	0.444734
28.975050	0.1	0.442942
28.976717	0.1	0.442979
28.978383	0.1	0.443305
28.980050	0.1	0.442527
28.981717	0.1	0.439477
28.983383	0.1	0.432958
28.985050	0.1	0.422765
28.986717	0.1	0.410378
28.988383	0.1	0.397754
28.990050	0.1	0.386308
28.991717	0.1	0.376562
28.993383	0.1	0.368170
28.995050	0.1	0.361321
28.996717	0.1	0.357199
28.998383	0.1	0.356077
29.000050	0.1	0.356250
29.001717	0.1	0.355542
29.003383	0.1	0.353144
29.005050	0.1	0.350014
29.006717	0.1	0.347486
29.008383	0.1	0.345204
29.010050	0.1	0.341181
29.011717	0.1	0.334592
29.013383	0.1	0.327211
29.015050	0.1	0.321358
29.016717	0.1	0.317721
29.018383	0.1	0.315574
29.020050	0.1	0.313553
29.021717	0.1	0.309856
29.023383	0.1	0.303118
29.025050	0.1	0.294200
29.026717	0.1	0.286326
29.028383	0.1	0.282386
29.030050	0.1	0.282857
29.031717	0.1	0.286195
29.033383	0.1	0.290060
29.035050	0.1	0.292449
29.036717	0.1	0.292435
29.038383	0.1	0.290154
29.040050	0.1	0.286372
29.041717	0.1	0.281697
29.043383	0.1	0.276593
29.045050	0.1	0.272398
29.046717	0.1	0.270898
29.048383	0.1	0.272947
29.050050	0.1	0.278344
29.051717	0.1	0.285874
29.053383	0.1	0.293306
29.055050	0.1	0.298489
29.056717	0.1	0.300552
29.058383	0.1	0.300296
29.060050	0.1	0.299178
29.061717	0.1	0.297511
29.063383	0.1	0.294666
29.065050	0.1	0.291113
29.066717	0.1	0.288538
29.068383	0.1	0.287895
29.070050	0.1	0.288445
29.071717	0.1	0.288733
29.073383	0.1	0.287900
29.075050	0.1	0.285828
29.076717	0.1	0.282694
29.078383	0.1	0.278763
29.080050	0.1	0.274708
29.081717	0.1	0.271918
29.083383	0.1	0.271364
29.085050	0.1	0.271737
29.086717	0.1	0.269813
29.088383	0.1	0.263080
29.090050	0.1	0.251634
29.091717	0.1	0.238400
29.093383	0.1	0.227876
29.095050	0.1	0.223932
29.096717	0.1	0.227564
29.098383	0.1	0.236095
29.100050	0.1	0.245161
29.101717	0.1	0.252039
29.103383	0.1	0.256416
29.105050	0.1	0.258619
29.106717	0.1	0.258856
29.108383	0.1	0.258088
29.110050	0.1	0.258302
29.111717	0.1	0.260300
29.113383	0.1	0.261827
29.115050	0.1	0.260016
29.116717	0.1	0.254931
29.118383	0.1	0.249287
29.120050	0.1	0.245632
29.121717	0.1	0.244561
29.123383	0.1	0.245208
29.125050	0.1	0.247080
29.126717	0.1	0.250642
29.128383	0.1	0.255532
29.130050	0.1	0.259639
29.131717	0.1	0.261231
29.133383	0.1	0.260714
29.135050	0.1	0.259010
29.136717	0.1	0.256049
29.138383	0.1	0.251946
29.140050	0.1	0.248472
29.141717	0.1	0.248114
29.143383	0.1	0.251774
29.145050	0.1	0.257911
29.146717	0.1	0.264039
29.148383	0.1	0.268426
29.150050	0.1	0.270465
29.151717	0.1	0.269869
29.153383	0.1	0.266572
29.155050	0.1	0.261776
29.156717	0.1	0.257678
29.158383	0.1	0.255988
29.160050	0.1	0.257152
29.161717	0.1	0.260379
29.163383	0.1	0.264123
29.165050	0.1	0.266945
29.166717	0.1	0.268435
29.168383	0.1	0.268971
29.170050	0.1	0.268379
29.171717	0.1	0.266270
29.173383	0.1	0.263862
29.175050	0.1	0.263657
29.176717	0.1	0.266880
29.178383	0.1	0.272319
29.180050	0.1	0.277520
29.181717	0.1	0.280496
29.183383	0.1	0.280971
29.185050	0.1	0.280114
29.186717	0.1	0.278670
29.188383	0.1	0.275862
29.190050	0.1	0.271141
29.191717	0.1	0.266666
29.193383	0.1	0.265469
[truncated: 253,591 more chars]
