# Supplementary material for: Fade into you: genetic control of pigmentation patterns in red-flesh apple (Malus domestica)
Source: Front Plant Sci. 2025 Jan 13;15:1462545. doi: 10.3389/fpls.2024.1462545 (PMC11770013; doi:10.3389/fpls.2024.1462545)
Supplement: Supplementary file 4 [file DataSheet1.zip › CR A1UV_VIS_4/CR A1UV_VIS_4.txt]

URL	chrom://thermo-pfav3ojr/ChromeleonLocal/Instrument Data/Vanquish_MS/Dimitri/VALEMA/Pierre/Echantillons 03-04-24.seq/547.smp/UV_VIS_4.channel/UV_VIS_4.chm
Channel	UV_VIS_4

Injection Information:
Data Vault	ChromeleonLocal
Sequence	Echantillons 03-04-24
Name	CR A1
Number	5
Position	B:A5
Comment	colonne SB-AQ MeOH+5%AA
Processing Method	Quantitative
Instrument Method	VALEMA test separation GRAQ 4
Type	Unknown
Status	Finished
Inject Time	4/3/2024 8:33:54 PM +02:00
Volume (µl)	10.0000
Dilution Factor	1.0000
Weight	1.0000

Chromatogram Data Information:
Time Min. (min)	0.001717
Time Max. (min)	47.000050
Data Points	28200
Detector	UV
Generating Data System	Chromeleon 7.3.2.10759
Exporting Data System	Chromeleon 7.3.2.0
Operator	Instrument Controller
Signal Quantity	Absorbance
Signal Unit	mAU
Signal Min.	-7.548225
Signal Max.	29.805652
Channel	UV_VIS_4
Driver Name	VDAD.dll
Channel Type	Evaluation
Min. Step (s)	0.1
Max. Step (s)	0.1
Average Step (s)	0.1

Signal Parameter Information:
Signal Info	WVL:512 nm

Chromatogram Data:
Time (min)	Step (s)	Value (mAU)
0.001717	n.a.	0.000000
0.003383	0.1	0.000028
0.005050	0.1	0.000303
0.006717	0.1	0.001490
0.008383	0.1	0.004354
0.010050	0.1	0.008731
0.011717	0.1	0.013402
0.013383	0.1	0.017229
0.015050	0.1	0.019781
0.016717	0.1	0.020955
0.018383	0.1	0.020564
0.020050	0.1	0.018291
0.021717	0.1	0.014133
0.023383	0.1	0.008652
0.025050	0.1	0.002710
0.026717	0.1	-0.002966
0.028383	0.1	-0.007995
0.030050	0.1	-0.012317
0.031717	0.1	-0.015702
0.033383	0.1	-0.017877
0.035050	0.1	-0.019232
0.036717	0.1	-0.020615
0.038383	0.1	-0.022631
0.040050	0.1	-0.025206
0.041717	0.1	-0.027292
0.043383	0.1	-0.027609
0.045050	0.1	-0.025970
0.046717	0.1	-0.023157
0.048383	0.1	-0.019805
0.050050	0.1	-0.016103
0.051717	0.1	-0.012261
0.053383	0.1	-0.009183
0.055050	0.1	-0.008359
0.056717	0.1	-0.010519
0.058383	0.1	-0.014701
0.060050	0.1	-0.018771
0.061717	0.1	-0.020722
0.063383	0.1	-0.019874
0.065050	0.1	-0.017080
0.066717	0.1	-0.013723
0.068383	0.1	-0.010673
0.070050	0.1	-0.008405
0.071717	0.1	-0.007385
0.073383	0.1	-0.007711
0.075050	0.1	-0.008633
0.076717	0.1	-0.008983
0.078383	0.1	-0.007781
0.080050	0.1	-0.004889
0.081717	0.1	-0.001295
0.083383	0.1	0.001690
0.085050	0.1	0.003474
0.086717	0.1	0.003870
0.088383	0.1	0.002743
0.090050	0.1	0.000438
0.091717	0.1	-0.002189
0.093383	0.1	-0.004456
0.095050	0.1	-0.006258
0.096717	0.1	-0.007758
0.098383	0.1	-0.008950
0.100050	0.1	-0.009527
0.101717	0.1	-0.009378
0.103383	0.1	-0.009169
0.105050	0.1	-0.009695
0.106717	0.1	-0.010696
0.108383	0.1	-0.011502
0.110050	0.1	-0.012219
0.111717	0.1	-0.013206
0.113383	0.1	-0.014226
0.115050	0.1	-0.014873
0.116717	0.1	-0.014943
0.118383	0.1	-0.014310
0.120050	0.1	-0.013229
0.121717	0.1	-0.012382
0.123383	0.1	-0.012130
0.125050	0.1	-0.012261
0.126717	0.1	-0.012550
0.128383	0.1	-0.012899
0.130050	0.1	-0.013281
0.131717	0.1	-0.013951
0.133383	0.1	-0.015195
0.135050	0.1	-0.016745
0.136717	0.1	-0.017849
0.138383	0.1	-0.017663
0.140050	0.1	-0.015935
0.141717	0.1	-0.013593
0.143383	0.1	-0.011837
0.145050	0.1	-0.010617
0.146717	0.1	-0.009276
0.148383	0.1	-0.007963
0.150050	0.1	-0.007409
0.151717	0.1	-0.008065
0.153383	0.1	-0.009611
0.155050	0.1	-0.011213
0.156717	0.1	-0.012321
0.158383	0.1	-0.012917
0.160050	0.1	-0.013118
0.161717	0.1	-0.012936
0.163383	0.1	-0.012643
0.165050	0.1	-0.012666
0.166717	0.1	-0.012685
0.168383	0.1	-0.011842
0.170050	0.1	-0.010082
0.171717	0.1	-0.008321
0.173383	0.1	-0.007488
0.175050	0.1	-0.007739
0.176717	0.1	-0.008368
0.178383	0.1	-0.008494
0.180050	0.1	-0.007995
0.181717	0.1	-0.007511
0.183383	0.1	-0.007381
0.185050	0.1	-0.007125
0.186717	0.1	-0.006468
0.188383	0.1	-0.006133
0.190050	0.1	-0.007125
0.191717	0.1	-0.009551
0.193383	0.1	-0.012419
0.195050	0.1	-0.014394
0.196717	0.1	-0.014692
0.198383	0.1	-0.013425
0.200050	0.1	-0.011171
0.201717	0.1	-0.008675
0.203383	0.1	-0.007027
0.205050	0.1	-0.007073
0.206717	0.1	-0.008391
0.208383	0.1	-0.009891
0.210050	0.1	-0.011194
0.211717	0.1	-0.012424
0.213383	0.1	-0.013374
0.215050	0.1	-0.013500
0.216717	0.1	-0.012359
0.218383	0.1	-0.010231
0.220050	0.1	-0.008573
0.221717	0.1	-0.009136
0.223383	0.1	-0.012019
0.225050	0.1	-0.015395
0.226717	0.1	-0.017323
0.228383	0.1	-0.017183
0.230050	0.1	-0.015730
0.231717	0.1	-0.014133
0.233383	0.1	-0.013146
0.235050	0.1	-0.012927
0.236717	0.1	-0.012955
0.238383	0.1	-0.012442
0.240050	0.1	-0.011120
0.241717	0.1	-0.009607
0.243383	0.1	-0.008908
0.245050	0.1	-0.009299
0.246717	0.1	-0.009863
0.248383	0.1	-0.009560
0.250050	0.1	-0.008401
0.251717	0.1	-0.007185
0.253383	0.1	-0.006389
0.255050	0.1	-0.005574
0.256717	0.1	-0.004247
0.258383	0.1	-0.002612
0.260050	0.1	-0.001062
0.261717	0.1	0.000242
0.263383	0.1	0.000978
0.265050	0.1	0.000829
0.266717	0.1	0.000191
0.268383	0.1	-0.000019
0.270050	0.1	0.000643
0.271717	0.1	0.001886
0.273383	0.1	0.003162
0.275050	0.1	0.004042
0.276717	0.1	0.004219
0.278383	0.1	0.003539
0.280050	0.1	0.002203
0.281717	0.1	0.000764
0.283383	0.1	-0.000256
0.285050	0.1	-0.000731
0.286717	0.1	-0.000871
0.288383	0.1	-0.000810
0.290050	0.1	-0.000610
0.291717	0.1	-0.000629
0.293383	0.1	-0.001155
0.295050	0.1	-0.001779
0.296717	0.1	-0.001839
0.298383	0.1	-0.001094
0.300050	0.1	0.000442
0.301717	0.1	0.002449
0.303383	0.1	0.003963
0.305050	0.1	0.004140
0.306717	0.1	0.003022
0.308383	0.1	0.000922
0.310050	0.1	-0.001872
0.311717	0.1	-0.004615
0.313383	0.1	-0.006254
0.315050	0.1	-0.006375
0.316717	0.1	-0.005704
0.318383	0.1	-0.005662
0.320050	0.1	-0.007455
0.321717	0.1	-0.011306
0.323383	0.1	-0.016224
0.325050	0.1	-0.020592
0.326717	0.1	-0.022752
0.328383	0.1	-0.021593
0.330050	0.1	-0.017285
0.331717	0.1	-0.011194
0.333383	0.1	-0.005062
0.335050	0.1	-0.000410
0.336717	0.1	0.001872
0.338383	0.1	0.001788
0.340050	0.1	-0.000009
0.341717	0.1	-0.002547
0.343383	0.1	-0.004624
0.345050	0.1	-0.005132
0.346717	0.1	-0.003651
0.348383	0.1	-0.000903
0.350050	0.1	0.001621
0.351717	0.1	0.002696
0.353383	0.1	0.002142
0.355050	0.1	0.000671
0.356717	0.1	-0.000908
0.358383	0.1	-0.002217
0.360050	0.1	-0.003451
0.361717	0.1	-0.005141
0.363383	0.1	-0.007432
0.365050	0.1	-0.009746
0.366717	0.1	-0.011269
0.368383	0.1	-0.011409
0.370050	0.1	-0.010300
0.371717	0.1	-0.008857
0.373383	0.1	-0.007623
0.375050	0.1	-0.006156
0.376717	0.1	-0.004377
0.378383	0.1	-0.003339
0.380050	0.1	-0.003609
0.381717	0.1	-0.004238
0.383383	0.1	-0.003972
0.385050	0.1	-0.002570
0.386717	0.1	-0.000643
0.388383	0.1	0.001262
0.390050	0.1	0.002994
0.391717	0.1	0.004149
0.393383	0.1	0.004075
0.395050	0.1	0.002659
0.396717	0.1	0.000517
0.398383	0.1	-0.001788
0.400050	0.1	-0.004428
0.401717	0.1	-0.007977
0.403383	0.1	-0.012298
0.405050	0.1	-0.016177
0.406717	0.1	-0.018226
0.408383	0.1	-0.017965
0.410050	0.1	-0.015916
0.411717	0.1	-0.013066
0.413383	0.1	-0.010566
0.415050	0.1	-0.009257
0.416717	0.1	-0.009397
0.418383	0.1	-0.010892
0.420050	0.1	-0.013262
0.421717	0.1	-0.015497
0.423383	0.1	-0.016587
0.425050	0.1	-0.016182
0.426717	0.1	-0.014631
0.428383	0.1	-0.012550
0.430050	0.1	-0.010165
0.431717	0.1	-0.007302
0.433383	0.1	-0.004033
0.435050	0.1	-0.001099
0.436717	0.1	0.000307
0.438383	0.1	-0.000703
0.440050	0.1	-0.003981
0.441717	0.1	-0.008256
0.443383	0.1	-0.011721
0.445050	0.1	-0.013132
0.446717	0.1	-0.012424
0.448383	0.1	-0.010496
0.450050	0.1	-0.008624
0.451717	0.1	-0.007809
0.453383	0.1	-0.008103
0.455050	0.1	-0.008689
0.456717	0.1	-0.008796
0.458383	0.1	-0.008568
0.460050	0.1	-0.008624
0.461717	0.1	-0.008903
0.463383	0.1	-0.008587
0.465050	0.1	-0.007022
0.466717	0.1	-0.004424
0.468383	0.1	-0.001988
0.470050	0.1	-0.001034
0.471717	0.1	-0.001891
0.473383	0.1	-0.003898
0.475050	0.1	-0.006170
0.476717	0.1	-0.008061
0.478383	0.1	-0.009271
0.480050	0.1	-0.009728
0.481717	0.1	-0.009318
0.483383	0.1	-0.008019
0.485050	0.1	-0.006477
0.486717	0.1	-0.005900
0.488383	0.1	-0.006775
0.490050	0.1	-0.008205
0.491717	0.1	-0.008964
0.493383	0.1	-0.008801
0.495050	0.1	-0.008210
0.496717	0.1	-0.007655
0.498383	0.1	-0.007423
0.500050	0.1	-0.007721
0.501717	0.1	-0.008810
0.503383	0.1	-0.010841
0.505050	0.1	-0.013430
0.506717	0.1	-0.015656
0.508383	0.1	-0.016605
0.510050	0.1	-0.015977
0.511717	0.1	-0.014240
0.513383	0.1	-0.012163
0.515050	0.1	-0.010268
0.516717	0.1	-0.008666
0.518383	0.1	-0.007008
0.520050	0.1	-0.004983
0.521717	0.1	-0.003064
0.523383	0.1	-0.002128
0.525050	0.1	-0.002426
0.526717	0.1	-0.003530
0.528383	0.1	-0.004969
0.530050	0.1	-0.006645
0.531717	0.1	-0.008726
0.533383	0.1	-0.011087
0.535050	0.1	-0.013141
0.536717	0.1	-0.014505
0.538383	0.1	-0.015264
0.540050	0.1	-0.015381
0.541717	0.1	-0.014645
0.543383	0.1	-0.013248
0.545050	0.1	-0.011884
0.546717	0.1	-0.011045
0.548383	0.1	-0.010724
0.550050	0.1	-0.010720
0.551717	0.1	-0.010869
0.553383	0.1	-0.011297
0.555050	0.1	-0.012410
0.556717	0.1	-0.014254
0.558383	0.1	-0.016275
0.560050	0.1	-0.018035
0.561717	0.1	-0.019493
0.563383	0.1	-0.020536
0.565050	0.1	-0.021057
0.566717	0.1	-0.021365
0.568383	0.1	-0.022114
0.570050	0.1	-0.024014
0.571717	0.1	-0.027423
0.573383	0.1	-0.031451
0.575050	0.1	-0.034240
0.576717	0.1	-0.034771
0.578383	0.1	-0.033751
0.580050	0.1	-0.032363
0.581717	0.1	-0.030915
0.583383	0.1	-0.029379
0.585050	0.1	-0.028182
0.586717	0.1	-0.027558
0.588383	0.1	-0.027074
0.590050	0.1	-0.026221
0.591717	0.1	-0.024829
0.593383	0.1	-0.023064
0.595050	0.1	-0.021253
0.596717	0.1	-0.019516
0.598383	0.1	-0.017686
0.600050	0.1	-0.015767
0.601717	0.1	-0.014356
0.603383	0.1	-0.014291
0.605050	0.1	-0.015730
0.606717	0.1	-0.018165
0.608383	0.1	-0.021253
0.610050	0.1	-0.024866
0.611717	0.1	-0.028783
0.613383	0.1	-0.032797
0.615050	0.1	-0.036573
0.616717	0.1	-0.039423
0.618383	0.1	-0.040741
0.620050	0.1	-0.040261
0.621717	0.1	-0.037900
0.623383	0.1	-0.033905
0.625050	0.1	-0.029113
0.626717	0.1	-0.024755
0.628383	0.1	-0.021858
0.630050	0.1	-0.020713
0.631717	0.1	-0.020927
0.633383	0.1	-0.021984
0.635050	0.1	-0.023502
0.636717	0.1	-0.024904
0.638383	0.1	-0.025146
0.640050	0.1	-0.023460
0.641717	0.1	-0.020480
0.643383	0.1	-0.018142
0.645050	0.1	-0.017947
0.646717	0.1	-0.019399
0.648383	0.1	-0.021067
0.650050	0.1	-0.022328
0.651717	0.1	-0.023483
0.653383	0.1	-0.024945
0.655050	0.1	-0.026552
0.656717	0.1	-0.027413
0.658383	0.1	-0.026664
0.660050	0.1	-0.024387
0.661717	0.1	-0.021434
0.663383	0.1	-0.018785
0.665050	0.1	-0.017388
0.666717	0.1	-0.017928
0.668383	0.1	-0.020391
0.670050	0.1	-0.023828
0.671717	0.1	-0.026771
0.673383	0.1	-0.028079
0.675050	0.1	-0.027362
0.676717	0.1	-0.025122
0.678383	0.1	-0.022771
0.680050	0.1	-0.021812
0.681717	0.1	-0.022603
0.683383	0.1	-0.024112
0.685050	0.1	-0.025290
0.686717	0.1	-0.026044
0.688383	0.1	-0.026366
0.690050	0.1	-0.025667
0.691717	0.1	-0.023884
0.693383	0.1	-0.022179
0.695050	0.1	-0.021793
0.696717	0.1	-0.022701
0.698383	0.1	-0.023865
0.700050	0.1	-0.024345
0.701717	0.1	-0.023544
0.703383	0.1	-0.021281
0.705050	0.1	-0.018212
0.706717	0.1	-0.015525
0.708383	0.1	-0.014203
0.710050	0.1	-0.014640
0.711717	0.1	-0.016550
0.713383	0.1	-0.019032
0.715050	0.1	-0.021108
0.716717	0.1	-0.022310
0.718383	0.1	-0.022640
0.720050	0.1	-0.022342
0.721717	0.1	-0.021914
0.723383	0.1	-0.021970
0.725050	0.1	-0.022566
0.726717	0.1	-0.022859
0.728383	0.1	-0.021877
0.730050	0.1	-0.019623
0.731717	0.1	-0.017150
0.733383	0.1	-0.015688
0.735050	0.1	-0.015935
0.736717	0.1	-0.017928
0.738383	0.1	-0.020983
0.740050	0.1	-0.023819
0.741717	0.1	-0.025430
0.743383	0.1	-0.025840
0.745050	0.1	-0.025528
0.746717	0.1	-0.024498
0.748383	0.1	-0.022380
0.750050	0.1	-0.019316
0.751717	0.1	-0.016605
0.753383	0.1	-0.015860
0.755050	0.1	-0.017695
0.756717	0.1	-0.021271
0.758383	0.1	-0.024713
0.760050	0.1	-0.026170
0.761717	0.1	-0.025234
0.763383	0.1	-0.023120
0.765050	0.1	-0.021476
0.766717	0.1	-0.021239
0.768383	0.1	-0.022124
0.770050	0.1	-0.022957
0.771717	0.1	-0.022808
0.773383	0.1	-0.021714
0.775050	0.1	-0.020303
0.776717	0.1	-0.019227
0.778383	0.1	-0.018831
0.780050	0.1	-0.019199
0.781717	0.1	-0.020140
0.783383	0.1	-0.021234
0.785050	0.1	-0.022100
0.786717	0.1	-0.022617
0.788383	0.1	-0.022743
0.790050	0.1	-0.022417
0.791717	0.1	-0.021714
0.793383	0.1	-0.020610
0.795050	0.1	-0.018911
0.796717	0.1	-0.017066
0.798383	0.1	-0.015907
0.800050	0.1	-0.015353
0.801717	0.1	-0.014808
0.803383	0.1	-0.014482
0.805050	0.1	-0.015353
0.806717	0.1	-0.018030
0.808383	0.1	-0.022040
0.810050	0.1	-0.026156
0.811717	0.1	-0.029127
0.813383	0.1	-0.030212
0.815050	0.1	-0.029369
0.816717	0.1	-0.027097
0.818383	0.1	-0.024131
0.820050	0.1	-0.021369
0.821717	0.1	-0.019609
0.823383	0.1	-0.018911
0.825050	0.1	-0.018934
0.826717	0.1	-0.020000
0.828383	0.1	-0.022580
0.830050	0.1	-0.026124
0.831717	0.1	-0.029346
0.833383	0.1	-0.031418
0.835050	0.1	-0.032573
0.836717	0.1	-0.033537
0.838383	0.1	-0.034398
0.840050	0.1	-0.034403
0.841717	0.1	-0.033039
0.843383	0.1	-0.030990
0.845050	0.1	-0.029565
0.846717	0.1	-0.029239
0.848383	0.1	-0.029304
0.850050	0.1	-0.028773
0.851717	0.1	-0.027623
0.853383	0.1	-0.027022
0.855050	0.1	-0.028093
0.856717	0.1	-0.030748
0.858383	0.1	-0.033970
0.860050	0.1	-0.036703
0.861717	0.1	-0.038422
0.863383	0.1	-0.039283
0.865050	0.1	-0.039618
0.866717	0.1	-0.039469
0.868383	0.1	-0.038710
0.870050	0.1	-0.037402
0.871717	0.1	-0.035837
0.873383	0.1	-0.034389
0.875050	0.1	-0.033290
0.876717	0.1	-0.032536
0.878383	0.1	-0.032252
0.880050	0.1	-0.032648
0.881717	0.1	-0.033518
0.883383	0.1	-0.034058
0.885050	0.1	-0.033467
0.886717	0.1	-0.031763
0.888383	0.1	-0.030017
0.890050	0.1	-0.029411
0.891717	0.1	-0.030249
0.893383	0.1	-0.031884
0.895050	0.1	-0.033029
0.896717	0.1	-0.032615
0.898383	0.1	-0.030999
0.900050	0.1	-0.029737
0.901717	0.1	-0.029947
0.903383	0.1	-0.031553
0.905050	0.1	-0.033723
0.906717	0.1	-0.035441
0.908383	0.1	-0.035902
0.910050	0.1	-0.035106
0.911717	0.1	-0.033895
0.913383	0.1	-0.033039
0.915050	0.1	-0.032582
0.916717	0.1	-0.032177
0.918383	0.1	-0.031497
0.920050	0.1	-0.030394
0.921717	0.1	-0.028815
0.923383	0.1	-0.026668
0.925050	0.1	-0.024070
0.926717	0.1	-0.021737
0.928383	0.1	-0.020438
0.930050	0.1	-0.020410
0.931717	0.1	-0.021677
0.933383	0.1	-0.024000
0.935050	0.1	-0.026366
0.936717	0.1	-0.027628
0.938383	0.1	-0.027688
0.940050	0.1	-0.027390
0.941717	0.1	-0.027432
0.943383	0.1	-0.027856
0.945050	0.1	-0.028433
0.946717	0.1	-0.029090
0.948383	0.1	-0.029905
0.950050	0.1	-0.031237
0.951717	0.1	-0.033523
0.953383	0.1	-0.036405
0.955050	0.1	-0.038627
0.956717	0.1	-0.039162
0.958383	0.1	-0.037937
0.960050	0.1	-0.035465
0.961717	0.1	-0.032438
0.963383	0.1	-0.029448
0.965050	0.1	-0.026794
0.966717	0.1	-0.024792
0.968383	0.1	-0.024033
0.970050	0.1	-0.024862
0.971717	0.1	-0.026906
0.973383	0.1	-0.029188
0.975050	0.1	-0.030533
0.976717	0.1	-0.030296
0.978383	0.1	-0.028843
0.980050	0.1	-0.026943
0.981717	0.1	-0.025006
0.983383	0.1	-0.023087
0.985050	0.1	-0.020927
0.986717	0.1	-0.018193
0.988383	0.1	-0.015418
0.990050	0.1	-0.014193
0.991717	0.1	-0.015371
0.993383	0.1	-0.017677
0.995050	0.1	-0.019008
0.996717	0.1	-0.018505
0.998383	0.1	-0.016727
1.000050	0.1	-0.014380
1.001717	0.1	-0.011949
1.003383	0.1	-0.009947
1.005050	0.1	-0.008657
1.006717	0.1	-0.008144
1.008383	0.1	-0.008713
1.010050	0.1	-0.010724
1.011717	0.1	-0.013835
1.013383	0.1	-0.016950
1.015050	0.1	-0.019227
1.016717	0.1	-0.020629
1.018383	0.1	-0.021555
1.020050	0.1	-0.022310
1.021717	0.1	-0.022864
1.023383	0.1	-0.022901
1.025050	0.1	-0.022417
1.026717	0.1	-0.022063
1.028383	0.1	-0.022645
1.030050	0.1	-0.024387
1.031717	0.1	-0.026780
1.033383	0.1	-0.028946
1.035050	0.1	-0.029872
1.036717	0.1	-0.029025
1.038383	0.1	-0.027223
1.040050	0.1	-0.026082
1.041717	0.1	-0.026361
1.043383	0.1	-0.027521
1.045050	0.1	-0.028769
1.046717	0.1	-0.030012
1.048383	0.1	-0.031637
1.050050	0.1	-0.033523
1.051717	0.1	-0.034724
1.053383	0.1	-0.034370
1.055050	0.1	-0.032573
1.056717	0.1	-0.030403
1.058383	0.1	-0.029015
1.060050	0.1	-0.028820
1.061717	0.1	-0.029411
1.063383	0.1	-0.030114
1.065050	0.1	-0.030501
1.066717	0.1	-0.030780
1.068383	0.1	-0.031651
1.070050	0.1	-0.033281
1.071717	0.1	-0.034724
1.073383	0.1	-0.034817
1.075050	0.1	-0.033658
1.076717	0.1	-0.032480
1.078383	0.1	-0.032345
1.080050	0.1	-0.033397
1.081717	0.1	-0.035153
1.083383	0.1	-0.037011
1.085050	0.1	-0.038547
1.086717	0.1	-0.039688
1.088383	0.1	-0.040550
1.090050	0.1	-0.041123
1.091717	0.1	-0.041276
1.093383	0.1	-0.041048
1.095050	0.1	-0.040620
1.096717	0.1	-0.040126
1.098383	0.1	-0.039800
1.100050	0.1	-0.040075
1.101717	0.1	-0.041048
1.103383	0.1	-0.041868
1.105050	0.1	-0.041532
1.106717	0.1	-0.040093
1.108383	0.1	-0.038575
1.110050	0.1	-0.038017
1.111717	0.1	-0.038873
1.113383	0.1	-0.040601
1.115050	0.1	-0.041961
1.116717	0.1	-0.042026
1.118383	0.1	-0.040634
1.120050	0.1	-0.037961
1.121717	0.1	-0.034450
1.123383	0.1	-0.030929
1.125050	0.1	-0.028415
1.126717	0.1	-0.027581
1.128383	0.1	-0.028424
1.130050	0.1	-0.030617
1.131717	0.1	-0.033737
1.133383	0.1	-0.036787
1.135050	0.1	-0.038105
1.136717	0.1	-0.036671
1.138383	0.1	-0.033453
1.140050	0.1	-0.030682
1.141717	0.1	-0.029639
1.143383	0.1	-0.029891
1.145050	0.1	-0.030571
1.146717	0.1	-0.031414
1.148383	0.1	-0.032373
1.150050	0.1	-0.033197
1.151717	0.1	-0.033868
1.153383	0.1	-0.035036
1.155050	0.1	-0.037183
1.156717	0.1	-0.039726
1.158383	0.1	-0.041672
1.160050	0.1	-0.042762
1.161717	0.1	-0.043577
1.163383	0.1	-0.044834
1.165050	0.1	-0.046506
1.166717	0.1	-0.047912
1.168383	0.1	-0.048513
1.170050	0.1	-0.048359
1.171717	0.1	-0.047749
1.173383	0.1	-0.046683
1.175050	0.1	-0.044941
1.176717	0.1	-0.042389
1.178383	0.1	-0.039325
1.180050	0.1	-0.036578
1.181717	0.1	-0.035190
1.183383	0.1	-0.036103
1.185050	0.1	-0.039143
1.186717	0.1	-0.042277
1.188383	0.1	-0.043148
1.190050	0.1	-0.041211
1.191717	0.1	-0.037812
1.193383	0.1	-0.034980
1.195050	0.1	-0.034496
1.196717	0.1	-0.036755
1.198383	0.1	-0.040266
1.200050	0.1	-0.042897
1.201717	0.1	-0.043432
1.203383	0.1	-0.041975
1.205050	0.1	-0.039632
1.206717	0.1	-0.037709
1.208383	0.1	-0.036685
1.210050	0.1	-0.036173
1.211717	0.1	-0.035861
1.213383	0.1	-0.036140
1.215050	0.1	-0.037542
1.216717	0.1	-0.039879
1.218383	0.1	-0.042189
1.220050	0.1	-0.043688
1.221717	0.1	-0.044280
1.223383	0.1	-0.044196
1.225050	0.1	-0.043688
1.226717	0.1	-0.042780
1.228383	0.1	-0.041239
1.230050	0.1	-0.039255
1.231717	0.1	-0.037649
1.233383	0.1	-0.037192
1.235050	0.1	-0.038208
1.236717	0.1	-0.040699
1.238383	0.1	-0.044247
1.240050	0.1	-0.047716
1.241717	0.1	-0.049751
1.243383	0.1	-0.049695
1.245050	0.1	-0.047758
1.246717	0.1	-0.044671
1.248383	0.1	-0.041528
1.250050	0.1	-0.039288
1.251717	0.1	-0.038282
1.253383	0.1	-0.038380
1.255050	0.1	-0.039414
1.256717	0.1	-0.040843
1.258383	0.1	-0.041733
1.260050	0.1	-0.041681
1.261717	0.1	-0.041183
1.263383	0.1	-0.040843
1.265050	0.1	-0.041011
1.266717	0.1	-0.041588
1.268383	0.1	-0.041942
1.270050	0.1	-0.041244
1.271717	0.1	-0.039283
1.273383	0.1	-0.036969
1.275050	0.1	-0.035679
1.276717	0.1	-0.035795
1.278383	0.1	-0.036573
1.280050	0.1	-0.037183
1.281717	0.1	-0.037290
1.283383	0.1	-0.036978
1.285050	0.1	-0.036545
1.286717	0.1	-0.036145
1.288383	0.1	-0.035530
1.290050	0.1	-0.034496
1.291717	0.1	-0.033448
1.293383	0.1	-0.033160
1.295050	0.1	-0.034235
1.296717	0.1	-0.037034
1.298383	0.1	-0.041709
1.300050	0.1	-0.048173
1.301717	0.1	-0.056066
1.303383	0.1	-0.064811
1.305050	0.1	-0.073942
1.306717	0.1	-0.083623
1.308383	0.1	-0.094012
1.310050	0.1	-0.104290
1.311717	0.1	-0.113035
1.313383	0.1	-0.119247
1.315050	0.1	-0.122702
1.316717	0.1	-0.123573
1.318383	0.1	-0.121864
1.320050	0.1	-0.116942
1.321717	0.1	-0.107959
1.323383	0.1	-0.094944
1.325050	0.1	-0.078962
1.326717	0.1	-0.061137
1.328383	0.1	-0.042161
1.330050	0.1	-0.022831
1.331717	0.1	-0.004075
1.333383	0.1	0.013714
1.335050	0.1	0.030445
1.336717	0.1	0.045164
1.338383	0.1	0.055660
1.340050	0.1	0.060005
1.341717	0.1	0.058524
1.343383	0.1	0.053705
1.345050	0.1	0.048038
1.346717	0.1	0.042347
1.348383	0.1	0.036336
1.350050	0.1	0.029947
1.351717	0.1	0.023548
1.353383	0.1	0.017234
1.355050	0.1	0.010808
1.356717	0.1	0.004363
1.358383	0.1	-0.001709
1.360050	0.1	-0.007320
1.361717	0.1	-0.012643
1.363383	0.1	-0.017448
1.365050	0.1	-0.021099
1.366717	0.1	-0.023278
1.368383	0.1	-0.024363
1.370050	0.1	-0.025346
1.371717	0.1	-0.027395
1.373383	0.1	-0.030864
1.375050	0.1	-0.034780
1.376717	0.1	-0.037868
1.378383	0.1	-0.039754
1.380050	0.1	-0.041081
1.381717	0.1	-0.042710
1.383383	0.1	-0.045011
1.385050	0.1	-0.048089
1.386717	0.1	-0.052182
1.388383	0.1	-0.057588
1.390050	0.1	-0.064620
1.391717	0.1	-0.073449
1.393383	0.1	-0.084019
1.395050	0.1	-0.096434
1.396717	0.1	-0.111060
1.398383	0.1	-0.128015
1.400050	0.1	-0.147056
1.401717	0.1	-0.167894
1.403383	0.1	-0.190325
1.405050	0.1	-0.213957
1.406717	0.1	-0.237878
1.408383	0.1	-0.261138
1.410050	0.1	-0.283523
1.411717	0.1	-0.305278
1.413383	0.1	-0.326466
1.415050	0.1	-0.346974
1.416717	0.1	-0.366918
1.418383	0.1	-0.386620
1.420050	0.1	-0.405870
1.421717	0.1	-0.423691
1.423383	0.1	-0.439384
1.425050	0.1	-0.453326
1.426717	0.1	-0.466630
1.428383	0.1	-0.480274
1.430050	0.1	-0.494239
1.431717	0.1	-0.507561
1.433383	0.1	-0.519268
1.435050	0.1	-0.528959
1.436717	0.1	-0.536735
1.438383	0.1	-0.543143
1.440050	0.1	-0.548707
1.441717	0.1	-0.553578
1.443383	0.1	-0.557653
1.445050	0.1	-0.560693
1.446717	0.1	-0.562728
1.448383	0.1	-0.564270
1.450050	0.1	-0.565737
1.451717	0.1	-0.567017
1.453383	0.1	-0.568349
1.455050	0.1	-0.570784
1.456717	0.1	-0.574812
1.458383	0.1	-0.579525
1.460050	0.1	-0.583455
1.461717	0.1	-0.585620
1.463383	0.1	-0.586240
1.465050	0.1	-0.586845
1.466717	0.1	-0.588931
1.468383	0.1	-0.592782
1.470050	0.1	-0.597993
1.471717	0.1	-0.604033
1.473383	0.1	-0.610137
1.475050	0.1	-0.615721
1.476717	0.1	-0.621118
1.478383	0.1	-0.627325
1.480050	0.1	-0.634869
1.481717	0.1	-0.643134
1.483383	0.1	-0.650925
1.485050	0.1	-0.657332
1.486717	0.1	-0.662487
1.488383	0.1	-0.667865
1.490050	0.1	-0.675060
1.491717	0.1	-0.684136
1.493383	0.1	-0.694189
1.495050	0.1	-0.704816
1.496717	0.1	-0.716099
1.498383	0.1	-0.727922
1.500050	0.1	-0.739889
1.501717	0.1	-0.751582
1.503383	0.1	-0.762562
1.505050	0.1	-0.772336
1.506717	0.1	-0.780672
1.508383	0.1	-0.787610
1.510050	0.1	-0.792937
1.511717	0.1	-0.796085
1.513383	0.1	-0.796947
1.515050	0.1	-0.796048
1.516717	0.1	-0.793892
1.518383	0.1	-0.790544
1.520050	0.1	-0.785566
1.521717	0.1	-0.778157
1.523383	0.1	-0.768006
1.525050	0.1	-0.755936
1.526717	0.1	-0.743093
1.528383	0.1	-0.729933
1.530050	0.1	-0.716252
1.531717	0.1	-0.701975
1.533383	0.1	-0.687651
1.535050	0.1	-0.674161
1.536717	0.1	-0.661802
1.538383	0.1	-0.650040
1.540050	0.1	-0.638547
1.541717	0.1	-0.627865
1.543383	0.1	-0.618817
1.545050	0.1	-0.611567
1.546717	0.1	-0.605453
1.548383	0.1	-0.599446
1.550050	0.1	-0.592954
1.551717	0.1	-0.585937
1.553383	0.1	-0.578556
1.555050	0.1	-0.570761
1.556717	0.1	-0.561923
1.558383	0.1	-0.550994
1.560050	0.1	-0.537159
1.561717	0.1	-0.520241
1.563383	0.1	-0.500986
1.565050	0.1	-0.480860
1.566717	0.1	-0.461610
1.568383	0.1	-0.444776
1.570050	0.1	-0.431100
1.571717	0.1	-0.420823
1.573383	0.1	-0.415156
1.575050	0.1	-0.416478
1.576717	0.1	-0.427053
1.578383	0.1	-0.448758
1.580050	0.1	-0.484199
1.581717	0.1	-0.537406
1.583383	0.1	-0.613327
1.585050	0.1	-0.717086
1.586717	0.1	-0.854256
1.588383	0.1	-1.031510
1.590050	0.1	-1.256214
1.591717	0.1	-1.535034
1.593383	0.1	-1.873029
1.595050	0.1	-2.273931
1.596717	0.1	-2.740361
1.598383	0.1	-3.271792
1.600050	0.1	-3.861040
1.601717	0.1	-4.492379
1.603383	0.1	-5.141315
1.605050	0.1	-5.774698
1.606717	0.1	-6.351806
1.608383	0.1	-6.826343
1.610050	0.1	-7.149195
1.611717	0.1	-7.273643
1.613383	0.1	-7.162192
1.615050	0.1	-6.791684
1.616717	0.1	-6.156284
1.618383	0.1	-5.269391
1.620050	0.1	-4.162942
1.621717	0.1	-2.882741
1.623383	0.1	-1.481948
1.625050	0.1	-0.015125
1.626717	0.1	1.467098
1.628383	0.1	2.921834
1.630050	0.1	4.314920
1.631717	0.1	5.620332
1.633383	0.1	6.819819
1.635050	0.1	7.901839
1.636717	0.1	8.859518
1.638383	0.1	9.689089
1.640050	0.1	10.389583
1.641717	0.1	10.962905
1.643383	0.1	11.413344
1.645050	0.1	11.747051
1.646717	0.1	11.971872
1.648383	0.1	12.096516
1.650050	0.1	12.129820
1.651717	0.1	12.081116
1.653383	0.1	11.960408
1.655050	0.1	11.777687
1.656717	0.1	11.542984
1.658383	0.1	11.267010
1.660050	0.1	10.960861
1.661717	0.1	10.634679
1.663383	0.1	10.296744
1.665050	0.1	9.953324
1.666717	0.1	9.608595
1.668383	0.1	9.265002
1.670050	0.1	8.924166
1.671717	0.1	8.587423
1.673383	0.1	8.255946
1.675050	0.1	7.930626
1.676717	0.1	7.612016
1.678383	0.1	7.300805
1.680050	0.1	6.997469
1.681717	0.1	6.701197
1.683383	0.1	6.410261
1.685050	0.1	6.123632
1.686717	0.1	5.841744
1.688383	0.1	5.565551
1.690050	0.1	5.295486
1.691717	0.1	5.031591
1.693383	0.1	4.773885
1.695050	0.1	4.522512
1.696717	0.1	4.277965
1.698383	0.1	4.041055
1.700050	0.1	3.812532
1.701717	0.1	3.592600
1.703383	0.1	3.380380
1.705050	0.1	3.174278
1.706717	0.1	2.973233
1.708383	0.1	2.777097
1.710050	0.1	2.586320
1.711717	0.1	2.401993
1.713383	0.1	2.225386
1.715050	0.1	2.057208
1.716717	0.1	1.897528
1.718383	0.1	1.746188
1.720050	0.1	1.602876
1.721717	0.1	1.466721
1.723383	0.1	1.336075
1.725050	0.1	1.209318
1.726717	0.1	1.085447
1.728383	0.1	0.964128
1.730050	0.1	0.845967
1.731717	0.1	0.732401
1.733383	0.1	0.624685
1.735050	0.1	0.523096
1.736717	0.1	0.427277
1.738383	0.1	0.336715
1.740050	0.1	0.250852
1.741717	0.1	0.169212
1.743383	0.1	0.091717
1.745050	0.1	0.018678
1.746717	0.1	-0.049635
1.748383	0.1	-0.113267
1.750050	0.1	-0.172751
1.751717	0.1	-0.229203
1.753383	0.1	-0.283630
1.755050	0.1	-0.336119
1.756717	0.1	-0.386373
1.758383	0.1	-0.434690
1.760050	0.1	-0.481508
1.761717	0.1	-0.526467
1.763383	0.1	-0.568400
1.765050	0.1	-0.605877
1.766717	0.1	-0.637975
1.768383	0.1	-0.665095
1.770050	0.1	-0.688839
1.771717	0.1	-0.711023
1.773383	0.1	-0.732723
1.775050	0.1	-0.754232
1.776717	0.1	-0.775419
1.778383	0.1	-0.795848
1.780050	0.1	-0.815089
1.781717	0.1	-0.833157
1.783383	0.1	-0.850572
1.785050	0.1	-0.867872
1.786717	0.1	-0.884826
1.788383	0.1	-0.900473
1.790050	0.1	-0.913921
1.791717	0.1	-0.924780
1.793383	0.1	-0.932920
1.795050	0.1	-0.938480
1.796717	0.1	-0.942266
1.798383	0.1	-0.945870
1.800050	0.1	-0.950973
1.801717	0.1	-0.958149
1.803383	0.1	-0.966266
1.805050	0.1	-0.973446
1.806717	0.1	-0.978843
1.808383	0.1	-0.982978
1.810050	0.1	-0.986764
1.811717	0.1	-0.990941
1.813383	0.1	-0.996068
1.815050	0.1	-1.002485
1.816717	0.1	-1.009861
1.818383	0.1	-1.016879
1.820050	0.1	-1.021926
1.821717	0.1	-1.024357
1.823383	0.1	-1.024813
1.825050	0.1	-1.024301
1.826717	0.1	-1.023393
1.828383	0.1	-1.022355
1.830050	0.1	-1.021125
1.831717	0.1	-1.019496
1.833383	0.1	-1.017582
1.835050	0.1	-1.015696
1.836717	0.1	-1.014164
1.838383	0.1	-1.013246
1.840050	0.1	-1.012702
1.841717	0.1	-1.011672
1.843383	0.1	-1.009335
1.845050	0.1	-1.005377
1.846717	0.1	-1.000040
1.848383	0.1	-0.994210
1.850050	0.1	-0.989381
1.851717	0.1	-0.986541
1.853383	0.1	-0.984981
1.855050	0.1	-0.982885
1.856717	0.1	-0.978941
1.858383	0.1	-0.973018
1.860050	0.1	-0.965362
1.861717	0.1	-0.955728
1.863383	0.1	-0.943551
1.865050	0.1	-0.928422
1.866717	0.1	-0.910070
1.868383	0.1	-0.888039
1.870050	0.1	-0.862028
1.871717	0.1	-0.832137
1.873383	0.1	-0.797980
1.875050	0.1	-0.758572
1.876717	0.1	-0.713789
1.878383	0.1	-0.664964
1.880050	0.1	-0.613858
1.881717	0.1	-0.561741
1.883383	0.1	-0.509573
1.885050	0.1	-0.458583
1.886717	0.1	-0.410439
1.888383	0.1	-0.366834
1.890050	0.1	-0.328952
1.891717	0.1	-0.297558
1.893383	0.1	-0.273152
1.895050	0.1	-0.255802
1.896717	0.1	-0.245050
1.898383	0.1	-0.240593
1.900050	0.1	-0.242447
1.901717	0.1	-0.249646
1.903383	0.1	-0.259955
1.905050	0.1	-0.271490
1.906717	0.1	-0.283844
1.908383	0.1	-0.297586
1.910050	0.1	-0.312994
1.911717	0.1	-0.329427
1.913383	0.1	-0.346038
1.915050	0.1	-0.362471
1.916717	0.1	-0.378699
1.918383	0.1	-0.395128
1.920050	0.1	-0.412744
1.921717	0.1	-0.432204
1.923383	0.1	-0.452916
1.925050	0.1	-0.473205
1.926717	0.1	-0.491347
1.928383	0.1	-0.506584
1.930050	0.1	-0.518933
1.931717	0.1	-0.528833
1.933383	0.1	-0.537243
1.935050	0.1	-0.545322
1.936717	0.1	-0.553690
1.938383	0.1	-0.562179
1.940050	0.1	-0.570221
1.941717	0.1	-0.577327
1.943383	0.1	-0.583185
1.945050	0.1	-0.587623
1.946717	0.1	-0.591022
1.948383	0.1	-0.594324
1.950050	0.1	-0.598081
1.951717	0.1	-0.601890
1.953383	0.1	-0.605285
1.955050	0.1	-0.608531
1.956717	0.1	-0.611981
1.958383	0.1	-0.615288
1.960050	0.1	-0.617597
1.961717	0.1	-0.618389
1.963383	0.1	-0.618058
1.965050	0.1	-0.617877
1.966717	0.1	-0.619232
1.968383	0.1	-0.622673
1.970050	0.1	-0.627190
1.971717	0.1	-0.630966
1.973383	0.1	-0.632810
1.975050	0.1	-0.632894
1.976717	0.1	-0.632298
1.978383	0.1	-0.631977
1.980050	0.1	-0.632280
1.981717	0.1	-0.633383
1.983383	0.1	-0.635530
1.985050	0.1	-0.638529
1.986717	0.1	-0.641360
1.988383	0.1	-0.642850
1.990050	0.1	-0.642538
1.991717	0.1	-0.640699
1.993383	0.1	-0.638310
1.995050	0.1	-0.636862
1.996717	0.1	-0.637230
1.998383	0.1	-0.638966
2.000050	0.1	-0.640908
2.001717	0.1	-0.641979
2.003383	0.1	-0.641840
2.005050	0.1	-0.641295
2.006717	0.1	-0.641765
2.008383	0.1	-0.643884
2.010050	0.1	-0.646678
2.011717	0.1	-0.648489
2.013383	0.1	-0.648708
2.015050	0.1	-0.647926
2.016717	0.1	-0.646757
2.018383	0.1	-0.645299
2.020050	0.1	-0.643376
2.021717	0.1	-0.641071
2.023383	0.1	-0.639125
2.025050	0.1	-0.638459
2.026717	0.1	-0.639069
2.028383	0.1	-0.639767
2.030050	0.1	-0.639018
2.031717	0.1	-0.635935
2.033383	0.1	-0.630934
2.035050	0.1	-0.625644
2.036717	0.1	-0.622282
2.038383	0.1	-0.622384
2.040050	0.1	-0.625500
2.041717	0.1	-0.629220
2.043383	0.1	-0.630752
2.045050	0.1	-0.628582
2.046717	0.1	-0.623544
2.048383	0.1	-0.618272
2.050050	0.1	-0.615385
2.051717	0.1	-0.615949
2.053383	0.1	-0.619502
2.055050	0.1	-0.624750
2.056717	0.1	-0.629928
2.058383	0.1	-0.633337
2.060050	0.1	-0.634217
2.061717	0.1	-0.632852
2.063383	0.1	-0.629961
2.065050	0.1	-0.626030
2.066717	0.1	-0.621062
2.068383	0.1	-0.615246
2.070050	0.1	-0.609607
2.071717	0.1	-0.605513
2.073383	0.1	-0.603586
2.075050	0.1	-0.603148
2.076717	0.1	-0.602980
2.078383	0.1	-0.602505
2.080050	0.1	-0.601774
2.081717	0.1	-0.600889
2.083383	0.1	-0.599758
2.085050	0.1	-0.598123
2.086717	0.1	-0.595897
2.088383	0.1	-0.593141
2.090050	0.1	-0.589662
2.091717	0.1	-0.585285
2.093383	0.1	-0.580540
2.095050	0.1	-0.576307
2.096717	0.1	-0.572717
2.098383	0.1	-0.569015
2.100050	0.1	-0.564381
2.101717	0.1	-0.558724
2.103383	0.1	-0.552824
2.105050	0.1	-0.547608
2.106717	0.1	-0.543464
2.108383	0.1	-0.540232
2.110050	0.1	-0.537606
2.111717	0.1	-0.535254
2.113383	0.1	-0.532730
2.115050	0.1	-0.529643
2.116717	0.1	-0.525550
2.118383	0.1	-0.519813
2.120050	0.1	-0.512255
2.121717	0.1	-0.503599
2.123383	0.1	-0.494830
2.125050	0.1	-0.486732
2.126717	0.1	-0.479789
2.128383	0.1	-0.473936
2.130050	0.1	-0.468618
2.131717	0.1	-0.463398
2.133383	0.1	-0.458052
2.135050	0.1	-0.452502
2.136717	0.1	-0.447333
2.138383	0.1	-0.443612
2.140050	0.1	-0.441275
2.141717	0.1	-0.438509
2.143383	0.1	-0.433275
2.145050	0.1	-0.424772
2.146717	0.1	-0.413693
2.148383	0.1	-0.401707
2.150050	0.1	-0.390597
2.151717	0.1	-0.381353
2.153383	0.1	-0.373865
2.155050	0.1	-0.367388
2.156717	0.1	-0.361158
2.158383	0.1	-0.354773
2.160050	0.1	-0.348440
2.161717	0.1	-0.342675
2.163383	0.1	-0.337549
2.165050	0.1	-0.332622
2.166717	0.1	-0.327691
2.168383	0.1	-0.323053
2.170050	0.1	-0.318740
2.171717	0.1	-0.314140
2.173383	0.1	-0.308733
2.175050	0.1	-0.302806
2.176717	0.1	-0.297353
2.178383	0.1	-0.293367
2.180050	0.1	-0.290778
2.181717	0.1	-0.288165
2.183383	0.1	-0.284133
2.185050	0.1	-0.278610
2.186717	0.1	-0.272403
2.188383	0.1	-0.266004
2.190050	0.1	-0.259220
2.191717	0.1	-0.251899
2.193383	0.1	-0.244780
2.195050	0.1	-0.239010
2.196717	0.1	-0.234945
2.198383	0.1	-0.231918
2.200050	0.1	-0.228961
2.201717	0.1	-0.225548
2.203383	0.1	-0.222032
2.205050	0.1	-0.219382
2.206717	0.1	-0.217967
2.208383	0.1	-0.217012
2.210050	0.1	-0.215499
2.211717	0.1	-0.212984
2.213383	0.1	-0.209385
2.215050	0.1	-0.204705
2.216717	0.1	-0.199252
2.218383	0.1	-0.193822
2.220050	0.1	-0.189394
2.221717	0.1	-0.186400
2.223383	0.1	-0.184206
2.225050	0.1	-0.181748
2.226717	0.1	-0.178423
2.228383	0.1	-0.174283
2.230050	0.1	-0.169752
2.231717	0.1	-0.165021
2.233383	0.1	-0.159829
2.235050	0.1	-0.153976
2.236717	0.1	-0.147582
2.238383	0.1	-0.141379
2.240050	0.1	-0.136788
2.241717	0.1	-0.134795
2.243383	0.1	-0.134674
2.245050	0.1	-0.134539
2.246717	0.1	-0.133221
2.248383	0.1	-0.130991
2.250050	0.1	-0.128774
2.251717	0.1	-0.127293
2.253383	0.1	-0.126576
2.255050	0.1	-0.126110
2.256717	0.1	-0.125566
2.258383	0.1	-0.124876
2.260050	0.1	-0.123805
2.261717	0.1	-0.122199
2.263383	0.1	-0.120373
2.265050	0.1	-0.118883
2.266717	0.1	-0.118124
2.268383	0.1	-0.118180
2.270050	0.1	-0.118753
2.271717	0.1	-0.119279
2.273383	0.1	-0.119125
2.275050	0.1	-0.117784
2.276717	0.1	-0.115056
2.278383	0.1	-0.111214
2.280050	0.1	-0.106883
2.281717	0.1	-0.102879
2.283383	0.1	-0.099922
2.285050	0.1	-0.097961
2.286717	0.1	-0.096364
2.288383	0.1	-0.094776
2.290050	0.1	-0.093202
2.291717	0.1	-0.091381
2.293383	0.1	-0.088937
2.295050	0.1	-0.086017
2.296717	0.1	-0.083391
2.298383	0.1	-0.081789
2.300050	0.1	-0.081118
2.301717	0.1	-0.080438
2.303383	0.1	-0.079181
2.305050	0.1	-0.077765
2.306717	0.1	-0.076881
2.308383	0.1	-0.076741
2.310050	0.1	-0.077011
2.311717	0.1	-0.077258
2.313383	0.1	-0.077458
2.315050	0.1	-0.078031
2.316717	0.1	-0.079204
2.318383	0.1	-0.080680
2.320050	0.1	-0.081933
2.321717	0.1	-0.082478
2.323383	0.1	-0.082124
2.325050	0.1	-0.081202
2.326717	0.1	-0.080359
2.328383	0.1	-0.080368
2.330050	0.1	-0.081682
2.331717	0.1	-0.083838
2.333383	0.1	-0.085942
2.335050	0.1	-0.087586
2.336717	0.1	-0.088704
2.338383	0.1	-0.089006
2.340050	0.1	-0.088224
2.341717	0.1	-0.086515
2.343383	0.1	-0.084126
2.345050	0.1	-0.080983
2.346717	0.1	-0.076974
2.348383	0.1	-0.072550
2.350050	0.1	-0.068727
2.351717	0.1	-0.066315
2.353383	0.1	-0.065006
2.355050	0.1	-0.063768
2.356717	0.1	-0.062087
2.358383	0.1	-0.060643
2.360050	0.1	-0.060503
2.361717	0.1	-0.061910
2.363383	0.1	-0.063973
2.365050	0.1	-0.065789
2.366717	0.1	-0.067265
2.368383	0.1	-0.068559
2.370050	0.1	-0.069439
2.371717	0.1	-0.069542
2.373383	0.1	-0.068559
2.375050	0.1	-0.066543
2.376717	0.1	-0.064257
2.378383	0.1	-0.062529
2.380050	0.1	-0.061337
2.381717	0.1	-0.059996
2.383383	0.1	-0.058282
2.385050	0.1	-0.057053
2.386717	0.1	-0.057491
2.388383	0.1	-0.059917
2.390050	0.1	-0.063302
2.391717	0.1	-0.065835
2.393383	0.1	-0.066445
2.395050	0.1	-0.065621
2.396717	0.1	-0.064364
2.398383	0.1	-0.063032
2.400050	0.1	-0.061486
2.401717	0.1	-0.059758
2.403383	0.1	-0.058338
2.405050	0.1	-0.057844
2.406717	0.1	-0.058371
2.408383	0.1	-0.059125
2.410050	0.1	-0.058995
2.411717	0.1	-0.057593
2.413383	0.1	-0.055749
2.415050	0.1	-0.054664
2.416717	0.1	-0.054818
2.418383	0.1	-0.055982
2.420050	0.1	-0.057770
2.421717	0.1	-0.059525
2.423383	0.1	-0.060238
2.425050	0.1	-0.059363
2.426717	0.1	-0.057272
2.428383	0.1	-0.054790
2.430050	0.1	-0.052676
2.431717	0.1	-0.051595
2.433383	0.1	-0.051898
2.435050	0.1	-0.053355
2.436717	0.1	-0.055344
2.438383	0.1	-0.057281
2.440050	0.1	-0.058990
2.441717	0.1	-0.060690
2.443383	0.1	-0.062636
2.445050	0.1	-0.064466
2.446717	0.1	-0.065137
2.448383	0.1	-0.063898
2.450050	0.1	-0.061244
2.451717	0.1	-0.058431
2.453383	0.1	-0.056559
2.455050	0.1	-0.056108
2.456717	0.1	-0.056792
2.458383	0.1	-0.058087
2.460050	0.1	-0.059563
2.461717	0.1	-0.060843
2.463383	0.1	-0.062012
2.465050	0.1	-0.063735
2.466717	0.1	-0.066343
2.468383	0.1	-0.069286
2.470050	0.1	-0.071428
2.471717	0.1	-0.071656
2.473383	0.1	-0.069714
2.475050	0.1	-0.066496
2.476717	0.1	-0.063512
2.478383	0.1	-0.062007
2.480050	0.1	-0.062566
2.481717	0.1	-0.065346
2.483383	0.1	-0.069845
2.485050	0.1	-0.074659
2.486717	0.1	-0.078352
2.488383	0.1	-0.080382
2.490050	0.1	-0.080951
2.491717	0.1	-0.080387
2.493383	0.1	-0.078948
2.495050	0.1	-0.076802
2.496717	0.1	-0.074105
2.498383	0.1	-0.071172
2.500050	0.1	-0.068177
2.501717	0.1	-0.065179
2.503383	0.1	-0.062576
2.505050	0.1	-0.060992
2.506717	0.1	-0.060820
2.508383	0.1	-0.062343
2.510050	0.1	-0.065845
2.511717	0.1	-0.071125
2.513383	0.1	-0.077127
2.515050	0.1	-0.082264
2.516717	0.1	-0.085360
2.518383	0.1	-0.086194
2.520050	0.1	-0.085323
2.521717	0.1	-0.083768
2.523383	0.1	-0.082641
2.525050	0.1	-0.082348
2.526717	0.1	-0.082180
2.528383	0.1	-0.081249
2.530050	0.1	-0.079670
2.531717	0.1	-0.078450
2.533383	0.1	-0.078306
2.535050	0.1	-0.079018
2.536717	0.1	-0.079740
2.538383	0.1	-0.079470
2.540050	0.1	-0.077896
2.541717	0.1	-0.076024
2.543383	0.1	-0.074995
2.545050	0.1	-0.074860
2.546717	0.1	-0.075307
2.548383	0.1	-0.076429
2.550050	0.1	-0.078250
2.551717	0.1	-0.080192
2.553383	0.1	-0.081463
2.555050	0.1	-0.081663
2.556717	0.1	-0.081109
2.558383	0.1	-0.080504
2.560050	0.1	-0.080247
2.561717	0.1	-0.080168
2.563383	0.1	-0.079814
2.565050	0.1	-0.079065
2.566717	0.1	-0.078757
2.568383	0.1	-0.080084
2.570050	0.1	-0.083004
2.571717	0.1	-0.086236
2.573383	0.1	-0.088643
2.575050	0.1	-0.090147
2.576717	0.1	-0.091521
2.578383	0.1	-0.093402
2.580050	0.1	-0.095507
2.581717	0.1	-0.096951
2.583383	0.1	-0.097230
2.585050	0.1	-0.096620
2.586717	0.1	-0.095549
2.588383	0.1	-0.094175
2.590050	0.1	-0.092858
2.591717	0.1	-0.092098
2.593383	0.1	-0.092061
2.595050	0.1	-0.092741
2.596717	0.1	-0.093938
2.598383	0.1	-0.094832
2.600050	0.1	-0.094445
2.601717	0.1	-0.092951
2.603383	0.1	-0.091591
2.605050	0.1	-0.091190
2.606717	0.1	-0.091372
2.608383	0.1	-0.091339
2.610050	0.1	-0.090972
2.611717	0.1	-0.090636
2.613383	0.1	-0.090394
2.615050	0.1	-0.090203
2.616717	0.1	-0.090366
2.618383	0.1	-0.090920
2.620050	0.1	-0.091144
2.621717	0.1	-0.089984
2.623383	0.1	-0.087135
2.625050	0.1	-0.083428
2.626717	0.1	-0.080136
2.628383	0.1	-0.078366
2.630050	0.1	-0.078683
2.631717	0.1	-0.080639
2.633383	0.1	-0.082920
2.635050	0.1	-0.084345
2.636717	0.1	-0.084499
2.638383	0.1	-0.083707
2.640050	0.1	-0.082781
2.641717	0.1	-0.082445
2.643383	0.1	-0.082850
2.645050	0.1	-0.083535
2.646717	0.1	-0.083908
2.648383	0.1	-0.083852
2.650050	0.1	-0.083842
2.651717	0.1	-0.084373
2.653383	0.1	-0.085542
2.655050	0.1	-0.087214
2.656717	0.1	-0.089216
2.658383	0.1	-0.091372
2.660050	0.1	-0.093365
2.661717	0.1	-0.094427
2.663383	0.1	-0.093733
2.665050	0.1	-0.091316
2.666717	0.1	-0.087819
2.668383	0.1	-0.083908
2.670050	0.1	-0.080485
2.671717	0.1	-0.078613
2.673383	0.1	-0.078729
2.675050	0.1	-0.080415
2.676717	0.1	-0.082813
2.678383	0.1	-0.085151
2.680050	0.1	-0.086860
2.681717	0.1	-0.087293
2.683383	0.1	-0.086250
2.685050	0.1	-0.084550
2.686717	0.1	-0.083023
2.688383	0.1	-0.081509
2.690050	0.1	-0.079675
2.691717	0.1	-0.078101
2.693383	0.1	-0.077621
2.695050	0.1	-0.078008
2.696717	0.1	-0.077905
2.698383	0.1	-0.076205
2.700050	0.1	-0.073095
2.701717	0.1	-0.069989
2.703383	0.1	-0.068438
2.705050	0.1	-0.068848
2.706717	0.1	-0.070492
2.708383	0.1	-0.072676
2.710050	0.1	-0.075139
2.711717	0.1	-0.077588
2.713383	0.1	-0.079433
2.715050	0.1	-0.080024
2.716717	0.1	-0.079027
2.718383	0.1	-0.076350
2.720050	0.1	-0.072243
2.721717	0.1	-0.067861
2.723383	0.1	-0.064881
2.725050	0.1	-0.064257
2.726717	0.1	-0.065635
2.728383	0.1	-0.067968
2.730050	0.1	-0.070361
2.731717	0.1	-0.072136
2.733383	0.1	-0.072639
2.735050	0.1	-0.071768
2.736717	0.1	-0.070254
2.738383	0.1	-0.068890
2.740050	0.1	-0.068117
2.741717	0.1	-0.068168
2.743383	0.1	-0.069197
2.745050	0.1	-0.071307
2.746717	0.1	-0.074226
2.748383	0.1	-0.077044
2.750050	0.1	-0.078790
2.751717	0.1	-0.079107
2.753383	0.1	-0.078576
2.755050	0.1	-0.078427
2.756717	0.1	-0.079395
2.758383	0.1	-0.080909
2.760050	0.1	-0.081849
2.761717	0.1	-0.081812
2.763383	0.1	-0.081216
2.765050	0.1	-0.080648
2.766717	0.1	-0.080345
2.768383	0.1	-0.080015
2.770050	0.1	-0.079270
2.771717	0.1	-0.077933
2.773383	0.1	-0.076210
2.775050	0.1	-0.074967
2.776717	0.1	-0.075256
2.778383	0.1	-0.077160
2.780050	0.1	-0.079474
2.781717	0.1	-0.080527
2.783383	0.1	-0.079549
2.785050	0.1	-0.077044
2.786717	0.1	-0.074073
2.788383	0.1	-0.071758
2.790050	0.1	-0.070916
2.791717	0.1	-0.071167
2.793383	0.1	-0.071046
2.795050	0.1	-0.069500
2.796717	0.1	-0.067055
2.798383	0.1	-0.065281
2.800050	0.1	-0.065104
2.801717	0.1	-0.066226
2.803383	0.1	-0.068033
2.805050	0.1	-0.070073
2.806717	0.1	-0.071544
2.808383	0.1	-0.071786
2.810050	0.1	-0.071088
2.811717	0.1	-0.070035
2.813383	0.1	-0.068662
2.815050	0.1	-0.066892
2.816717	0.1	-0.065067
2.818383	0.1	-0.063907
2.820050	0.1	-0.064168
2.821717	0.1	-0.066031
2.823383	0.1	-0.068718
2.825050	0.1	-0.071214
2.826717	0.1	-0.073095
2.828383	0.1	-0.074166
2.830050	0.1	-0.074091
2.831717	0.1	-0.072680
2.833383	0.1	-0.070059
2.835050	0.1	-0.066613
2.836717	0.1	-0.063358
2.838383	0.1	-0.061695
2.840050	0.1	-0.062203
2.841717	0.1	-0.064066
2.843383	0.1	-0.065928
2.845050	0.1	-0.066925
2.846717	0.1	-0.066818
2.848383	0.1	-0.065756
2.850050	0.1	-0.064336
2.851717	0.1	-0.063586
2.853383	0.1	-0.064410
2.855050	0.1	-0.066813
2.856717	0.1	-0.069537
2.858383	0.1	-0.070632
2.860050	0.1	-0.069058
2.861717	0.1	-0.065695
2.863383	0.1	-0.062459
2.865050	0.1	-0.060806
2.866717	0.1	-0.060908
2.868383	0.1	-0.062021
2.870050	0.1	-0.063633
2.871717	0.1	-0.065705
2.873383	0.1	-0.067726
2.875050	0.1	-0.068634
2.876717	0.1	-0.068047
2.878383	0.1	-0.066832
2.880050	0.1	-0.065849
2.881717	0.1	-0.065146
2.883383	0.1	-0.064508
2.885050	0.1	-0.063828
2.886717	0.1	-0.063176
2.888383	0.1	-0.062771
2.890050	0.1	-0.062538
2.891717	0.1	-0.062133
2.893383	0.1	-0.061826
2.895050	0.1	-0.062496
2.896717	0.1	-0.064368
2.898383	0.1	-0.066287
2.900050	0.1	-0.066948
2.901717	0.1	-0.066506
2.903383	0.1	-0.066455
2.905050	0.1	-0.067982
2.906717	0.1	-0.070678
2.908383	0.1	-0.072923
2.910050	0.1	-0.073309
2.911717	0.1	-0.071879
2.913383	0.1	-0.069989
2.915050	0.1	-0.068913
2.916717	0.1	-0.069095
2.918383	0.1	-0.070170
2.920050	0.1	-0.071027
2.921717	0.1	-0.070632
2.923383	0.1	-0.069048
2.925050	0.1	-0.067186
2.926717	0.1	-0.065891
2.928383	0.1	-0.065630
2.930050	0.1	-0.066278
2.931717	0.1	-0.067065
2.933383	0.1	-0.067200
2.935050	0.1	-0.066287
2.936717	0.1	-0.064094
2.938383	0.1	-0.060820
2.940050	0.1	-0.057649
2.941717	0.1	-0.056312
2.943383	0.1	-0.057761
2.945050	0.1	-0.061030
2.946717	0.1	-0.063833
2.948383	0.1	-0.064583
2.950050	0.1	-0.063367
2.951717	0.1	-0.061123
2.953383	0.1	-0.058683
2.955050	0.1	-0.056643
2.956717	0.1	-0.055432
2.958383	0.1	-0.055516
2.960050	0.1	-0.057300
2.961717	0.1	-0.060494
2.963383	0.1	-0.063642
2.965050	0.1	-0.065216
2.966717	0.1	-0.065365
2.968383	0.1	-0.065281
2.970050	0.1	-0.065137
2.971717	0.1	-0.064140
2.973383	0.1	-0.061993
2.975050	0.1	-0.058985
2.976717	0.1	-0.055437
2.978383	0.1	-0.051986
2.980050	0.1	-0.049653
2.981717	0.1	-0.049090
2.983383	0.1	-0.050096
2.985050	0.1	-0.052056
2.986717	0.1	-0.054259
2.988383	0.1	-0.055884
2.990050	0.1	-0.056610
2.991717	0.1	-0.056983
2.993383	0.1	-0.057667
2.995050	0.1	-0.058501
2.996717	0.1	-0.058729
2.998383	0.1	-0.057975
3.000050	0.1	-0.056671
3.001717	0.1	-0.055716
3.003383	0.1	-0.055996
3.005050	0.1	-0.057830
3.006717	0.1	-0.060550
3.008383	0.1	-0.063195
3.010050	0.1	-0.065365
3.011717	0.1	-0.067046
3.013383	0.1	-0.068294
3.015050	0.1	-0.069118
3.016717	0.1	-0.069402
3.018383	0.1	-0.068969
3.020050	0.1	-0.067754
3.021717	0.1	-0.065970
3.023383	0.1	-0.064210
3.025050	0.1	-0.062990
3.026717	0.1	-0.062236
3.028383	0.1	-0.061374
3.030050	0.1	-0.060098
3.031717	0.1	-0.058836
3.033383	0.1	-0.058422
3.035050	0.1	-0.059255
3.036717	0.1	-0.060834
3.038383	0.1	-0.062347
3.040050	0.1	-0.063237
3.041717	0.1	-0.063214
3.043383	0.1	-0.062394
3.045050	0.1	-0.061188
3.046717	0.1	-0.060122
3.048383	0.1	-0.059670
3.050050	0.1	-0.059893
3.051717	0.1	-0.060406
3.053383	0.1	-0.061113
3.055050	0.1	-0.062459
3.056717	0.1	-0.064573
3.058383	0.1	-0.066962
3.060050	0.1	-0.069099
3.061717	0.1	-0.070687
3.063383	0.1	-0.071637
3.065050	0.1	-0.072299
3.066717	0.1	-0.073123
3.068383	0.1	-0.073845
3.070050	0.1	-0.073607
3.071717	0.1	-0.072103
3.073383	0.1	-0.069905
3.075050	0.1	-0.067581
3.076717	0.1	-0.065397
3.078383	0.1	-0.063586
3.080050	0.1	-0.062198
3.081717	0.1	-0.060969
3.083383	0.1	-0.059856
3.085050	0.1	-0.059530
3.086717	0.1	-0.060848
3.088383	0.1	-0.063716
3.090050	0.1	-0.066729
3.091717	0.1	-0.068313
3.093383	0.1	-0.068122
3.095050	0.1	-0.067116
3.096717	0.1	-0.066427
3.098383	0.1	-0.066659
3.100050	0.1	-0.067567
3.101717	0.1	-0.068103
3.103383	0.1	-0.067307
3.105050	0.1	-0.065095
3.106717	0.1	-0.062417
3.108383	0.1	-0.060853
3.110050	0.1	-0.061332
3.111717	0.1	-0.063591
3.113383	0.1	-0.066841
3.115050	0.1	-0.070040
3.116717	0.1	-0.072103
3.118383	0.1	-0.072680
3.120050	0.1	-0.072354
3.121717	0.1	-0.071973
3.123383	0.1	-0.071772
3.125050	0.1	-0.071079
3.126717	0.1	-0.069300
3.128383	0.1	-0.066967
3.130050	0.1	-0.065230
3.131717	0.1	-0.064713
3.133383	0.1	-0.065221
3.135050	0.1	-0.066170
3.136717	0.1	-0.067144
3.138383	0.1	-0.067935
3.140050	0.1	-0.068136
3.141717	0.1	-0.067176
3.143383	0.1	-0.064932
3.145050	0.1	-0.061761
3.146717	0.1	-0.058245
3.148383	0.1	-0.055120
3.150050	0.1	-0.053211
3.151717	0.1	-0.053192
3.153383	0.1	-0.055041
3.155050	0.1	-0.057793
3.156717	0.1	-0.060364
3.158383	0.1	-0.062357
3.160050	0.1	-0.063740
3.161717	0.1	-0.064587
3.163383	0.1	-0.065085
3.165050	0.1	-0.065002
3.166717	0.1	-0.063693
3.168383	0.1	-0.061011
3.170050	0.1	-0.057700
3.171717	0.1	-0.054953
3.173383	0.1	-0.053798
3.175050	0.1	-0.054562
3.176717	0.1	-0.056452
3.178383	0.1	-0.058026
3.180050	0.1	-0.058408
3.181717	0.1	-0.057742
3.183383	0.1	-0.056750
3.185050	0.1	-0.056340
3.186717	0.1	-0.057197
3.188383	0.1	-0.059088
3.190050	0.1	-0.061230
3.191717	0.1	-0.063563
3.193383	0.1	-0.066506
3.195050	0.1	-0.069668
3.196717	0.1	-0.072038
3.198383	0.1	-0.073053
3.200050	0.1	-0.072843
3.201717	0.1	-0.071940
3.203383	0.1	-0.070902
3.205050	0.1	-0.069947
3.206717	0.1	-0.068969
3.208383	0.1	-0.067810
3.210050	0.1	-0.066464
3.211717	0.1	-0.064946
3.213383	0.1	-0.063465
3.215050	0.1	-0.062599
3.216717	0.1	-0.062687
3.218383	0.1	-0.062929
3.220050	0.1	-0.062161
3.221717	0.1	-0.060443
3.223383	0.1	-0.058827
3.225050	0.1	-0.057733
3.226717	0.1	-0.056867
3.228383	0.1	-0.056261
3.230050	0.1	-0.056298
3.231717	0.1	-0.057146
3.233383	0.1	-0.058464
3.235050	0.1	-0.059591
3.236717	0.1	-0.059800
3.238383	0.1	-0.058622
3.240050	0.1	-0.056406
3.241717	0.1	-0.053979
3.243383	0.1	-0.051870
3.245050	0.1	-0.050613
3.246717	0.1	-0.051130
3.248383	0.1	-0.053952
3.250050	0.1	-0.058692
3.251717	0.1	-0.064257
3.253383	0.1	-0.069127
3.255050	0.1	-0.071740
3.256717	0.1	-0.071344
3.258383	0.1	-0.068555
3.260050	0.1	-0.064960
3.261717	0.1	-0.062068
3.263383	0.1	-0.060205
3.265050	0.1	-0.058645
3.266717	0.1	-0.056718
3.268383	0.1	-0.054273
3.270050	0.1	-0.051740
3.271717	0.1	-0.050026
3.273383	0.1	-0.049770
3.275050	0.1	-0.050771
3.276717	0.1	-0.052340
3.278383	0.1	-0.054077
3.280050	0.1	-0.056094
3.281717	0.1	-0.058515
3.283383	0.1	-0.061146
3.285050	0.1	-0.063716
3.286717	0.1	-0.065761
3.288383	0.1	-0.066524
3.290050	0.1	-0.065858
3.291717	0.1	-0.064597
3.293383	0.1	-0.063353
3.295050	0.1	-0.061719
3.296717	0.1	-0.059255
3.298383	0.1	-0.056485
3.300050	0.1	-0.054562
3.301717	0.1	-0.054515
3.303383	0.1	-0.056420
3.305050	0.1	-0.058864
3.306717	0.1	-0.060131
3.308383	0.1	-0.059782
3.310050	0.1	-0.058669
3.311717	0.1	-0.057844
3.313383	0.1	-0.057784
3.315050	0.1	-0.058124
3.316717	0.1	-0.058347
3.318383	0.1	-0.058622
3.320050	0.1	-0.059512
3.321717	0.1	-0.060848
3.323383	0.1	-0.061588
3.325050	0.1	-0.060764
3.326717	0.1	-0.058231
3.328383	0.1	-0.054887
3.330050	0.1	-0.052094
3.331717	0.1	-0.050627
3.333383	0.1	-0.050343
3.335050	0.1	-0.050832
3.336717	0.1	-0.051907
3.338383	0.1	-0.053286
3.340050	0.1	-0.054645
3.341717	0.1	-0.056247
3.343383	0.1	-0.058757
3.345050	0.1	-0.062054
3.346717	0.1	-0.064708
3.348383	0.1	-0.065230
3.350050	0.1	-0.063870
3.351717	0.1	-0.062347
3.353383	0.1	-0.061821
3.355050	0.1	-0.061844
3.356717	0.1	-0.061537
3.358383	0.1	-0.061123
3.360050	0.1	-0.061290
3.361717	0.1	-0.062012
3.363383	0.1	-0.062943
3.365050	0.1	-0.064247
3.366717	0.1	-0.066021
3.368383	0.1	-0.067446
3.370050	0.1	-0.067200
3.371717	0.1	-0.064778
3.373383	0.1	-0.061058
3.375050	0.1	-0.057509
3.376717	0.1	-0.055111
3.378383	0.1	-0.054101
3.380050	0.1	-0.054645
3.381717	0.1	-0.056964
3.383383	0.1	-0.060354
3.385050	0.1	-0.062850
3.386717	0.1	-0.062673
3.388383	0.1	-0.059907
3.390050	0.1	-0.056159
3.391717	0.1	-0.053053
3.393383	0.1	-0.051586
3.395050	0.1	-0.052326
3.396717	0.1	-0.055330
3.398383	0.1	-0.059567
3.400050	0.1	-0.063120
3.401717	0.1	-0.064634
3.403383	0.1	-0.064345
3.405050	0.1	-0.063223
3.406717	0.1	-0.061803
3.408383	0.1	-0.060326
3.410050	0.1	-0.059544
3.411717	0.1	-0.060555
3.413383	0.1	-0.063390
3.415050	0.1	-0.066510
3.416717	0.1	-0.068098
3.418383	0.1	-0.067386
3.420050	0.1	-0.064801
3.421717	0.1	-0.061234
3.423383	0.1	-0.057402
3.425050	0.1	-0.053905
3.426717	0.1	-0.051530
3.428383	0.1	-0.051036
3.430050	0.1	-0.052610
3.431717	0.1	-0.055376
3.433383	0.1	-0.057686
3.435050	0.1	-0.058385
3.436717	0.1	-0.057430
3.438383	0.1	-0.055213
3.440050	0.1	-0.052215
3.441717	0.1	-0.049290
3.443383	0.1	-0.047344
3.445050	0.1	-0.046510
3.446717	0.1	-0.045821
3.448383	0.1	-0.044201
3.450050	0.1	-0.042086
3.451717	0.1	-0.041192
3.453383	0.1	-0.042650
3.455050	0.1	-0.046166
3.456717	0.1	-0.050827
3.458383	0.1	-0.055968
3.460050	0.1	-0.061565
3.461717	0.1	-0.068378
3.463383	0.1	-0.077467
3.465050	0.1	-0.089468
3.466717	0.1	-0.104569
3.468383	0.1	-0.122809
3.470050	0.1	-0.143475
3.471717	0.1	-0.164718
3.473383	0.1	-0.184551
3.475050	0.1	-0.201967
3.476717	0.1	-0.216737
3.478383	0.1	-0.228630
3.480050	0.1	-0.237292
3.481717	0.1	-0.242521
3.483383	0.1	-0.244309
3.485050	0.1	-0.242605
3.486717	0.1	-0.237320
3.488383	0.1	-0.228519
3.490050	0.1	-0.216290
3.491717	0.1	-0.200262
3.493383	0.1	-0.179955
3.495050	0.1	-0.155945
3.496717	0.1	-0.130236
3.498383	0.1	-0.105216
3.500050	0.1	-0.082077
3.501717	0.1	-0.060815
3.503383	0.1	-0.041598
3.505050	0.1	-0.025150
3.506717	0.1	-0.012098
3.508383	0.1	-0.002789
3.510050	0.1	0.002994
3.511717	0.1	0.006272
3.513383	0.1	0.008214
3.515050	0.1	0.009281
3.516717	0.1	0.009355
3.518383	0.1	0.008559
3.520050	0.1	0.007325
3.521717	0.1	0.005653
3.523383	0.1	0.003288
3.525050	0.1	0.001015
3.526717	0.1	0.000154
3.528383	0.1	0.000894
3.530050	0.1	0.002342
3.531717	0.1	0.003865
3.533383	0.1	0.005383
3.535050	0.1	0.006990
3.536717	0.1	0.008699
3.538383	0.1	0.010198
3.540050	0.1	0.011022
3.541717	0.1	0.011008
3.543383	0.1	0.010473
3.545050	0.1	0.009965
3.546717	0.1	0.009639
3.548383	0.1	0.009285
3.550050	0.1	0.009038
3.551717	0.1	0.009555
3.553383	0.1	0.011469
3.555050	0.1	0.014976
3.556717	0.1	0.019623
3.558383	0.1	0.023879
3.560050	0.1	0.025588
3.561717	0.1	0.023828
3.563383	0.1	0.019735
3.565050	0.1	0.015115
3.566717	0.1	0.011078
3.568383	0.1	0.008075
3.570050	0.1	0.006282
3.571717	0.1	0.005509
3.573383	0.1	0.005448
3.575050	0.1	0.005970
3.576717	0.1	0.006799
3.578383	0.1	0.007590
3.580050	0.1	0.008186
3.581717	0.1	0.008289
3.583383	0.1	0.007390
3.585050	0.1	0.005099
3.586717	0.1	0.001304
3.588383	0.1	-0.003143
3.590050	0.1	-0.006529
3.591717	0.1	-0.007614
3.593383	0.1	-0.006636
3.595050	0.1	-0.004829
3.596717	0.1	-0.003264
3.598383	0.1	-0.002319
3.600050	0.1	-0.001979
3.601717	0.1	-0.001970
3.603383	0.1	-0.001993
3.605050	0.1	-0.002328
3.606717	0.1	-0.003474
3.608383	0.1	-0.005243
3.610050	0.1	-0.006999
3.611717	0.1	-0.008396
3.613383	0.1	-0.009774
3.615050	0.1	-0.011679
3.616717	0.1	-0.014100
3.618383	0.1	-0.016205
3.620050	0.1	-0.016936
3.621717	0.1	-0.015842
3.623383	0.1	-0.013406
3.625050	0.1	-0.010603
3.626717	0.1	-0.008242
3.628383	0.1	-0.006747
3.630050	0.1	-0.006272
3.631717	0.1	-0.006887
3.633383	0.1	-0.008731
3.635050	0.1	-0.011944
3.636717	0.1	-0.016158
3.638383	0.1	-0.020200
3.640050	0.1	-0.022594
3.641717	0.1	-0.022566
3.643383	0.1	-0.020401
3.645050	0.1	-0.017099
3.646717	0.1	-0.013891
3.648383	0.1	-0.011991
3.650050	0.1	-0.012526
3.651717	0.1	-0.015707
3.653383	0.1	-0.020051
3.655050	0.1	-0.023176
3.656717	0.1	-0.023483
3.658383	0.1	-0.021188
3.660050	0.1	-0.017812
3.661717	0.1	-0.014734
3.663383	0.1	-0.012410
3.665050	0.1	-0.011064
3.666717	0.1	-0.011418
3.668383	0.1	-0.014007
3.670050	0.1	-0.018221
3.671717	0.1	-0.022682
3.673383	0.1	-0.026175
3.675050	0.1	-0.028145
3.676717	0.1	-0.028792
3.678383	0.1	-0.028969
3.680050	0.1	-0.029611
3.681717	0.1	-0.031167
3.683383	0.1	-0.033365
3.685050	0.1	-0.035646
3.686717	0.1	-0.037714
3.688383	0.1	-0.039237
3.690050	0.1	-0.039386
3.691717	0.1	-0.037649
3.693383	0.1	-0.034673
3.695050	0.1	-0.031497
3.696717	0.1	-0.028750
3.698383	0.1	-0.026799
3.700050	0.1	-0.025672
3.701717	0.1	-0.025062
3.703383	0.1	-0.024871
3.705050	0.1	-0.025476
3.706717	0.1	-0.026901
3.708383	0.1	-0.028219
3.710050	0.1	-0.028578
3.711717	0.1	-0.028289
3.713383	0.1	-0.028317
3.715050	0.1	-0.029141
3.716717	0.1	-0.030333
3.718383	0.1	-0.030878
3.720050	0.1	-0.029798
3.721717	0.1	-0.026845
3.723383	0.1	-0.022706
3.725050	0.1	-0.018487
3.726717	0.1	-0.014957
3.728383	0.1	-0.012545
3.730050	0.1	-0.011930
3.731717	0.1	-0.013607
3.733383	0.1	-0.017076
3.735050	0.1	-0.021188
3.736717	0.1	-0.024843
3.738383	0.1	-0.027344
3.740050	0.1	-0.028443
3.741717	0.1	-0.028433
3.743383	0.1	-0.028042
3.745050	0.1	-0.027837
3.746717	0.1	-0.027553
3.748383	0.1	-0.026398
3.750050	0.1	-0.024284
3.751717	0.1	-0.022384
3.753383	0.1	-0.021872
3.755050	0.1	-0.022626
3.756717	0.1	-0.023879
3.758383	0.1	-0.025290
3.760050	0.1	-0.026692
3.761717	0.1	-0.027525
3.763383	0.1	-0.027167
3.765050	0.1	-0.025611
3.766717	0.1	-0.023548
3.768383	0.1	-0.021905
3.770050	0.1	-0.021369
3.771717	0.1	-0.021998
3.773383	0.1	-0.022957
3.775050	0.1	-0.023209
3.776717	0.1	-0.022678
3.778383	0.1	-0.022138
3.780050	0.1	-0.021849
3.781717	0.1	-0.021528
3.783383	0.1	-0.021136
3.785050	0.1	-0.020755
3.786717	0.1	-0.020135
3.788383	0.1	-0.019125
3.790050	0.1	-0.018096
3.791717	0.1	-0.017374
3.793383	0.1	-0.016699
3.795050	0.1	-0.015832
3.796717	0.1	-0.015106
3.798383	0.1	-0.014976
3.800050	0.1	-0.015576
3.801717	0.1	-0.016759
3.803383	0.1	-0.018142
3.805050	0.1	-0.019409
3.806717	0.1	-0.020615
3.808383	0.1	-0.021895
3.810050	0.1	-0.023218
3.811717	0.1	-0.024694
3.813383	0.1	-0.026366
3.815050	0.1	-0.027679
3.816717	0.1	-0.027926
3.818383	0.1	-0.027213
3.820050	0.1	-0.026426
3.821717	0.1	-0.026384
3.823383	0.1	-0.027390
3.825050	0.1	-0.028941
3.826717	0.1	-0.030003
3.828383	0.1	-0.030128
3.830050	0.1	-0.029681
3.831717	0.1	-0.029141
3.833383	0.1	-0.028983
3.835050	0.1	-0.029644
3.836717	0.1	-0.030953
3.838383	0.1	-0.032266
3.840050	0.1	-0.033020
3.841717	0.1	-0.032582
3.843383	0.1	-0.030333
3.845050	0.1	-0.026063
3.846717	0.1	-0.020317
3.848383	0.1	-0.014598
3.850050	0.1	-0.010636
3.851717	0.1	-0.009160
3.853383	0.1	-0.009830
3.855050	0.1	-0.011954
3.856717	0.1	-0.014808
3.858383	0.1	-0.017793
3.860050	0.1	-0.020470
3.861717	0.1	-0.022482
3.863383	0.1	-0.023330
3.865050	0.1	-0.022645
3.866717	0.1	-0.020745
3.868383	0.1	-0.018454
3.870050	0.1	-0.016582
3.871717	0.1	-0.015809
3.873383	0.1	-0.016391
3.875050	0.1	-0.018012
3.876717	0.1	-0.020107
3.878383	0.1	-0.022217
3.880050	0.1	-0.023968
3.881717	0.1	-0.024629
3.883383	0.1	-0.023171
3.885050	0.1	-0.019567
3.886717	0.1	-0.015185
3.888383	0.1	-0.011562
3.890050	0.1	-0.009704
3.891717	0.1	-0.009849
3.893383	0.1	-0.011241
3.895050	0.1	-0.012848
3.896717	0.1	-0.014231
3.898383	0.1	-0.015311
3.900050	0.1	-0.015846
3.901717	0.1	-0.015646
3.903383	0.1	-0.015157
3.905050	0.1	-0.015376
3.906717	0.1	-0.016936
3.908383	0.1	-0.019413
3.910050	0.1	-0.021821
3.911717	0.1	-0.023590
3.913383	0.1	-0.025034
3.915050	0.1	-0.026682
3.916717	0.1	-0.028317
3.918383	0.1	-0.029244
3.920050	0.1	-0.029257
3.921717	0.1	-0.028820
3.923383	0.1	-0.028093
3.925050	0.1	-0.026315
3.926717	0.1	-0.022822
3.928383	0.1	-0.018436
3.930050	0.1	-0.014915
3.931717	0.1	-0.013458
3.933383	0.1	-0.014142
3.935050	0.1	-0.016242
3.936717	0.1	-0.018594
3.938383	0.1	-0.020363
3.940050	0.1	-0.021434
3.941717	0.1	-0.022026
3.943383	0.1	-0.022287
3.945050	0.1	-0.022249
3.946717	0.1	-0.022096
3.948383	0.1	-0.022296
3.950050	0.1	-0.023232
3.951717	0.1	-0.024731
3.953383	0.1	-0.026184
3.955050	0.1	-0.027139
3.956717	0.1	-0.027595
3.958383	0.1	-0.027693
3.960050	0.1	-0.027330
3.961717	0.1	-0.026245
3.963383	0.1	-0.024489
3.965050	0.1	-0.022589
3.966717	0.1	-0.021029
3.968383	0.1	-0.019833
3.970050	0.1	-0.018803
3.971717	0.1	-0.017947
3.973383	0.1	-0.017434
3.975050	0.1	-0.017514
3.976717	0.1	-0.018394
3.978383	0.1	-0.020303
3.980050	0.1	-0.023181
3.981717	0.1	-0.026254
3.983383	0.1	-0.028345
3.985050	0.1	-0.028745
3.986717	0.1	-0.027721
3.988383	0.1	-0.026105
3.990050	0.1	-0.024596
3.991717	0.1	-0.023474
3.993383	0.1	-0.022640
3.995050	0.1	-0.021975
3.996717	0.1	-0.021886
3.998383	0.1	-0.022715
4.000050	0.1	-0.023847
4.001717	0.1	-0.024079
4.003383	0.1	-0.022599
4.005050	0.1	-0.019367
4.006717	0.1	-0.015199
4.008383	0.1	-0.011427
4.010050	0.1	-0.009434
4.011717	0.1	-0.009737
4.013383	0.1	-0.011306
4.015050	0.1	-0.012475
4.016717	0.1	-0.012573
4.018383	0.1	-0.012196
4.020050	0.1	-0.012261
4.021717	0.1	-0.013174
4.023383	0.1	-0.014659
4.025050	0.1	-0.016042
4.026717	0.1	-0.016564
4.028383	0.1	-0.015856
4.030050	0.1	-0.014449
4.031717	0.1	-0.013364
4.033383	0.1	-0.012997
4.035050	0.1	-0.012876
4.036717	0.1	-0.012722
4.038383	0.1	-0.012829
4.040050	0.1	-0.013150
4.041717	0.1	-0.012768
4.043383	0.1	-0.010873
4.045050	0.1	-0.008037
4.046717	0.1	-0.006054
4.048383	0.1	-0.006421
4.050050	0.1	-0.009146
4.051717	0.1	-0.012852
4.053383	0.1	-0.016019
4.055050	0.1	-0.018338
4.056717	0.1	-0.020424
4.058383	0.1	-0.022217
4.060050	0.1	-0.022855
4.061717	0.1	-0.021979
4.063383	0.1	-0.020182
4.065050	0.1	-0.018305
4.066717	0.1	-0.016675
4.068383	0.1	-0.014887
4.070050	0.1	-0.012587
4.071717	0.1	-0.010403
4.073383	0.1	-0.009402
4.075050	0.1	-0.009788
4.076717	0.1	-0.010757
4.078383	0.1	-0.011441
4.080050	0.1	-0.011357
4.081717	0.1	-0.010226
4.083383	0.1	-0.008214
4.085050	0.1	-0.006096
4.086717	0.1	-0.004577
4.088383	0.1	-0.003865
4.090050	0.1	-0.004065
4.091717	0.1	-0.005285
4.093383	0.1	-0.007204
4.095050	0.1	-0.009066
4.096717	0.1	-0.010245
4.098383	0.1	-0.010775
4.100050	0.1	-0.011069
4.101717	0.1	-0.011283
4.103383	0.1	-0.011446
4.105050	0.1	-0.011870
4.106717	0.1	-0.012913
4.108383	0.1	-0.014417
4.110050	0.1	-0.015809
4.111717	0.1	-0.016843
4.113383	0.1	-0.017495
4.115050	0.1	-0.017574
4.116717	0.1	-0.017015
4.118383	0.1	-0.016266
4.120050	0.1	-0.016000
4.121717	0.1	-0.016359
4.123383	0.1	-0.016708
4.125050	0.1	-0.016415
4.126717	0.1	-0.015255
4.128383	0.1	-0.013234
4.130050	0.1	-0.010966
4.131717	0.1	-0.009802
4.133383	0.1	-0.010757
4.135050	0.1	-0.013588
4.136717	0.1	-0.016773
4.138383	0.1	-0.018389
4.140050	0.1	-0.017434
4.141717	0.1	-0.014650
4.143383	0.1	-0.011888
4.145050	0.1	-0.010370
4.146717	0.1	-0.010086
4.148383	0.1	-0.010980
4.150050	0.1	-0.013220
4.151717	0.1	-0.016242
4.153383	0.1	-0.018496
4.155050	0.1	-0.018561
4.156717	0.1	-0.016387
4.158383	0.1	-0.013132
4.160050	0.1	-0.010044
4.161717	0.1	-0.007879
4.163383	0.1	-0.007027
4.165050	0.1	-0.007804
4.166717	0.1	-0.010161
4.168383	0.1	-0.013462
4.170050	0.1	-0.016452
4.171717	0.1	-0.017686
4.173383	0.1	-0.016456
4.175050	0.1	-0.013546
4.176717	0.1	-0.010808
4.178383	0.1	-0.009774
4.180050	0.1	-0.010380
4.181717	0.1	-0.011316
4.183383	0.1	-0.011618
4.185050	0.1	-0.011423
4.186717	0.1	-0.011502
4.188383	0.1	-0.012717
4.190050	0.1	-0.015399
4.191717	0.1	-0.018836
4.193383	0.1	-0.021667
4.195050	0.1	-0.023041
4.196717	0.1	-0.023087
4.198383	0.1	-0.022319
4.200050	0.1	-0.021006
4.201717	0.1	-0.019171
4.203383	0.1	-0.017057
4.205050	0.1	-0.015288
4.206717	0.1	-0.014235
4.208383	0.1	-0.013793
4.210050	0.1	-0.013928
4.211717	0.1	-0.014459
4.213383	0.1	-0.014775
4.215050	0.1	-0.014491
4.216717	0.1	-0.013863
4.218383	0.1	-0.013094
4.220050	0.1	-0.012144
4.221717	0.1	-0.011129
4.223383	0.1	-0.010212
4.225050	0.1	-0.009276
4.226717	0.1	-0.008121
4.228383	0.1	-0.006794
4.230050	0.1	-0.005541
4.231717	0.1	-0.004526
4.233383	0.1	-0.003786
4.235050	0.1	-0.003520
4.236717	0.1	-0.003995
4.238383	0.1	-0.005066
4.240050	0.1	-0.006077
4.241717	0.1	-0.006375
4.243383	0.1	-0.006063
4.245050	0.1	-0.005900
4.246717	0.1	-0.006459
4.248383	0.1	-0.007683
4.250050	0.1	-0.009472
4.251717	0.1	-0.011884
4.253383	0.1	-0.014510
4.255050	0.1	-0.016405
4.256717	0.1	-0.016959
4.258383	0.1	-0.016433
4.260050	0.1	-0.015488
4.261717	0.1	-0.014408
4.263383	0.1	-0.013108
4.265050	0.1	-0.011814
4.266717	0.1	-0.011120
4.268383	0.1	-0.011423
4.270050	0.1	-0.012354
4.271717	0.1	-0.012796
4.273383	0.1	-0.011753
4.275050	0.1	-0.009364
4.276717	0.1	-0.006771
4.278383	0.1	-0.004880
4.280050	0.1	-0.003809
4.281717	0.1	-0.003306
4.283383	0.1	-0.002966
4.285050	0.1	-0.002114
4.286717	0.1	-0.000293
4.288383	0.1	0.002170
4.290050	0.1	0.004503
4.291717	0.1	0.006142
4.293383	0.1	0.006752
4.295050	0.1	0.005998
4.296717	0.1	0.003632
4.298383	0.1	-0.000200
4.300050	0.1	-0.004787
4.301717	0.1	-0.009118
4.303383	0.1	-0.012270
4.305050	0.1	-0.013728
4.306717	0.1	-0.013625
4.308383	0.1	-0.012605
4.310050	0.1	-0.011427
4.311717	0.1	-0.010561
4.313383	0.1	-0.010007
4.315050	0.1	-0.009271
4.316717	0.1	-0.007553
4.318383	0.1	-0.004689
4.320050	0.1	-0.001639
4.321717	0.1	0.000377
4.323383	0.1	0.000643
4.325050	0.1	-0.000838
4.326717	0.1	-0.003334
4.328383	0.1	-0.005956
4.330050	0.1	-0.008112
4.331717	0.1	-0.009481
4.333383	0.1	-0.009928
4.335050	0.1	-0.009355
4.336717	0.1	-0.007842
4.338383	0.1	-0.006096
4.340050	0.1	-0.005243
4.341717	0.1	-0.005960
4.343383	0.1	-0.007888
4.345050	0.1	-0.009900
4.346717	0.1	-0.010845
4.348383	0.1	-0.009947
4.350050	0.1	-0.007390
4.351717	0.1	-0.004959
4.353383	0.1	-0.004740
4.355050	0.1	-0.006733
4.356717	0.1	-0.009006
4.358383	0.1	-0.009839
4.360050	0.1	-0.008908
4.361717	0.1	-0.007134
4.363383	0.1	-0.005607
4.365050	0.1	-0.004689
4.366717	0.1	-0.004335
4.368383	0.1	-0.004619
4.370050	0.1	-0.005648
4.371717	0.1	-0.007320
4.373383	0.1	-0.009364
4.375050	0.1	-0.011511
4.376717	0.1	-0.013625
4.378383	0.1	-0.015604
4.380050	0.1	-0.017020
4.381717	0.1	-0.016950
4.383383	0.1	-0.014780
4.385050	0.1	-0.011190
4.386717	0.1	-0.007558
4.388383	0.1	-0.004550
4.390050	0.1	-0.001858
4.391717	0.1	0.001062
4.393383	0.1	0.004070
4.395050	0.1	0.006245
4.396717	0.1	0.007013
4.398383	0.1	0.006906
4.400050	0.1	0.006678
4.401717	0.1	0.006682
4.403383	0.1	0.007125
4.405050	0.1	0.007977
4.406717	0.1	0.008745
4.408383	0.1	0.008894
4.410050	0.1	0.008419
4.411717	0.1	0.007614
4.413383	0.1	0.006622
4.415050	0.1	0.005416
4.416717	0.1	0.004023
4.418383	0.1	0.002915
4.420050	0.1	0.002999
4.421717	0.1	0.004456
4.423383	0.1	0.006231
4.425050	0.1	0.007171
4.426717	0.1	0.006752
4.428383	0.1	0.004917
4.430050	0.1	0.002156
4.431717	0.1	-0.000708
4.433383	0.1	-0.003004
4.435050	0.1	-0.004470
4.436717	0.1	-0.005350
4.438383	0.1	-0.006403
4.440050	0.1	-0.008270
4.441717	0.1	-0.010473
4.443383	0.1	-0.011567
4.445050	0.1	-0.010408
4.446717	0.1	-0.007041
4.448383	0.1	-0.002664
4.450050	0.1	0.001281
4.451717	0.1	0.003930
4.453383	0.1	0.004917
4.455050	0.1	0.004144
4.456717	0.1	0.002128
4.458383	0.1	-0.000135
4.460050	0.1	-0.001960
4.461717	0.1	-0.003516
4.463383	0.1	-0.005104
4.465050	0.1	-0.006296
4.466717	0.1	-0.006305
4.468383	0.1	-0.005355
4.470050	0.1	-0.004894
4.471717	0.1	-0.006054
4.473383	0.1	-0.008200
4.475050	0.1	-0.009532
4.476717	0.1	-0.009160
4.478383	0.1	-0.007600
4.480050	0.1	-0.005607
4.481717	0.1	-0.003711
4.483383	0.1	-0.002319
4.485050	0.1	-0.001518
4.486717	0.1	-0.001211
4.488383	0.1	-0.001420
4.490050	0.1	-0.002072
4.491717	0.1	-0.002850
4.493383	0.1	-0.003455
4.495050	0.1	-0.004028
4.496717	0.1	-0.004848
4.498383	0.1	-0.005700
4.500050	0.1	-0.006026
4.501717	0.1	-0.005728
4.503383	0.1	-0.005402
4.505050	0.1	-0.005718
4.506717	0.1	-0.006454
4.508383	0.1	-0.006589
4.510050	0.1	-0.005588
4.511717	0.1	-0.003702
4.513383	0.1	-0.001150
4.515050	0.1	0.001835
4.516717	0.1	0.004680
4.518383	0.1	0.006850
4.520050	0.1	0.008182
4.521717	0.1	0.008591
4.523383	0.1	0.007916
4.525050	0.1	0.006286
4.526717	0.1	0.004340
4.528383	0.1	0.002757
4.530050	0.1	0.001928
4.531717	0.1	0.002012
4.533383	0.1	0.002994
4.535050	0.1	0.004750
4.536717	0.1	0.006934
4.538383	0.1	0.009113
4.540050	0.1	0.010934
4.541717	0.1	0.011954
4.543383	0.1	0.011707
4.545050	0.1	0.010426
4.546717	0.1	0.009206
4.548383	0.1	0.009062
4.550050	0.1	0.010110
4.551717	0.1	0.011679
4.553383	0.1	0.012880
4.555050	0.1	0.012931
4.556717	0.1	0.011241
4.558383	0.1	0.007791
4.560050	0.1	0.003581
4.561717	0.1	0.000317
4.563383	0.1	-0.000610
4.565050	0.1	0.001113
4.566717	0.1	0.004778
4.568383	0.1	0.009076
4.570050	0.1	0.012517
4.571717	0.1	0.014016
4.573383	0.1	0.013341
4.575050	0.1	0.011064
4.576717	0.1	0.008168
4.578383	0.1	0.005635
4.580050	0.1	0.004191
4.581717	0.1	0.003995
4.583383	0.1	0.004470
4.585050	0.1	0.004880
4.586717	0.1	0.004941
4.588383	0.1	0.004862
4.590050	0.1	0.004950
4.591717	0.1	0.005378
4.593383	0.1	0.006277
4.595050	0.1	0.007567
4.596717	0.1	0.008941
4.598383	0.1	0.010049
4.600050	0.1	0.010491
4.601717	0.1	0.009839
4.603383	0.1	0.007995
4.605050	0.1	0.005276
4.606717	0.1	0.002249
4.608383	0.1	-0.000405
4.610050	0.1	-0.001863
4.611717	0.1	-0.001173
4.613383	0.1	0.001914
4.615050	0.1	0.006375
4.616717	0.1	0.010622
4.618383	0.1	0.013378
4.620050	0.1	0.013947
4.621717	0.1	0.012387
4.623383	0.1	0.009299
4.625050	0.1	0.005341
4.626717	0.1	0.001304
4.628383	0.1	-0.001816
4.630050	0.1	-0.003465
4.631717	0.1	-0.003669
4.633383	0.1	-0.002771
4.635050	0.1	-0.001267
4.636717	0.1	0.000470
4.638383	0.1	0.002291
4.640050	0.1	0.004251
4.641717	0.1	0.006612
4.643383	0.1	0.009499
4.645050	0.1	0.012373
4.646717	0.1	0.014184
4.648383	0.1	0.013905
4.650050	0.1	0.011171
4.651717	0.1	0.007111
4.653383	0.1	0.004028
4.655050	0.1	0.003707
4.656717	0.1	0.006091
4.658383	0.1	0.009546
4.660050	0.1	0.012345
4.661717	0.1	0.013988
4.663383	0.1	0.015046
4.665050	0.1	0.016070
4.666717	0.1	0.017062
4.668383	0.1	0.017774
4.670050	0.1	0.018138
4.671717	0.1	0.018408
4.673383	0.1	0.018869
4.675050	0.1	0.019772
4.676717	0.1	0.021365
4.678383	0.1	0.023437
4.680050	0.1	0.024983
4.681717	0.1	0.025015
4.683383	0.1	0.023530
4.685050	0.1	0.021365
4.686717	0.1	0.019320
4.688383	0.1	0.017793
4.690050	0.1	0.016880
4.691717	0.1	0.016550
4.693383	0.1	0.016857
4.695050	0.1	0.017770
4.696717	0.1	0.018696
4.698383	0.1	0.018603
4.700050	0.1	0.017094
4.701717	0.1	0.014855
4.703383	0.1	0.012815
4.705050	0.1	0.011236
4.706717	0.1	0.009872
4.708383	0.1	0.008810
4.710050	0.1	0.008428
4.711717	0.1	0.008768
4.713383	0.1	0.009681
4.715050	0.1	0.011437
4.716717	0.1	0.014203
4.718383	0.1	0.017295
4.720050	0.1	0.019739
4.721717	0.1	0.021192
4.723383	0.1	0.021793
4.725050	0.1	0.021840
4.726717	0.1	0.021742
4.728383	0.1	0.021779
4.730050	0.1	0.021653
4.731717	0.1	0.020666
4.733383	0.1	0.018845
4.735050	0.1	0.017355
4.736717	0.1	0.017164
4.738383	0.1	0.017975
4.740050	0.1	0.018924
4.741717	0.1	0.019316
4.743383	0.1	0.018543
4.745050	0.1	0.016647
4.746717	0.1	0.014701
4.748383	0.1	0.013430
4.750050	0.1	0.012103
4.751717	0.1	0.009970
4.753383	0.1	0.007912
4.755050	0.1	0.007353
4.756717	0.1	0.008456
4.758383	0.1	0.010440
4.760050	0.1	0.012508
4.761717	0.1	0.013849
4.763383	0.1	0.014105
4.765050	0.1	0.014049
4.766717	0.1	0.014822
4.768383	0.1	0.016908
4.770050	0.1	0.020000
4.771717	0.1	0.023195
4.773383	0.1	0.025411
4.775050	0.1	0.026310
4.776717	0.1	0.026417
4.778383	0.1	0.026100
4.780050	0.1	0.025085
4.781717	0.1	0.023316
4.783383	0.1	0.021402
4.785050	0.1	0.019930
4.786717	0.1	0.019185
4.788383	0.1	0.019469
4.790050	0.1	0.020787
4.791717	0.1	0.022235
4.793383	0.1	0.022678
4.795050	0.1	0.022128
4.796717	0.1	0.021546
4.798383	0.1	0.021365
4.800050	0.1	0.021141
4.801717	0.1	0.020368
4.803383	0.1	0.018897
4.805050	0.1	0.016959
4.806717	0.1	0.015334
4.808383	0.1	0.015036
4.810050	0.1	0.016331
4.811717	0.1	0.018557
4.813383	0.1	0.021085
4.815050	0.1	0.023581
4.816717	0.1	0.025644
4.818383	0.1	0.026920
4.820050	0.1	0.027367
4.821717	0.1	0.026901
4.823383	0.1	0.025337
4.825050	0.1	0.022901
4.826717	0.1	0.020289
4.828383	0.1	0.018277
4.830050	0.1	0.017402
4.831717	0.1	0.017551
4.833383	0.1	0.018175
4.835050	0.1	0.018640
4.836717	0.1	0.018296
4.838383	0.1	0.016862
4.840050	0.1	0.014948
4.841717	0.1	0.013537
4.843383	0.1	0.012997
4.845050	0.1	0.013071
4.846717	0.1	0.013569
4.848383	0.1	0.014785
4.850050	0.1	0.017001
4.851717	0.1	0.019772
4.853383	0.1	0.022175
4.855050	0.1	0.023390
4.856717	0.1	0.022994
4.858383	0.1	0.021057
4.860050	0.1	0.018049
4.861717	0.1	0.014729
4.863383	0.1	0.012307
4.865050	0.1	0.011912
4.866717	0.1	0.013676
4.868383	0.1	0.016810
4.870050	0.1	0.020270
4.871717	0.1	0.023018
4.873383	0.1	0.024214
4.875050	0.1	0.023851
4.876717	0.1	0.022855
4.878383	0.1	0.021863
4.880050	0.1	0.020554
4.881717	0.1	0.018924
4.883383	0.1	0.018058
4.885050	0.1	0.018976
4.886717	0.1	0.021379
4.888383	0.1	0.023767
4.890050	0.1	0.024424
4.891717	0.1	0.022519
4.893383	0.1	0.018477
4.895050	0.1	0.013374
4.896717	0.1	0.008456
4.898383	0.1	0.004862
4.900050	0.1	0.003027
4.901717	0.1	0.002789
4.903383	0.1	0.003879
4.905050	0.1	0.006086
4.906717	0.1	0.009150
4.908383	0.1	0.012261
4.910050	0.1	0.014449
4.911717	0.1	0.015474
4.913383	0.1	0.015530
4.915050	0.1	0.014622
4.916717	0.1	0.013062
4.918383	0.1	0.011697
4.920050	0.1	0.011129
4.921717	0.1	0.011548
4.923383	0.1	0.013364
4.925050	0.1	0.016950
4.926717	0.1	0.021826
4.928383	0.1	0.026640
4.930050	0.1	0.029881
4.931717	0.1	0.030771
4.933383	0.1	0.029579
4.935050	0.1	0.027074
4.936717	0.1	0.024098
4.938383	0.1	0.021467
4.940050	0.1	0.019278
4.941717	0.1	0.016880
4.943383	0.1	0.013728
4.945050	0.1	0.010002
4.946717	0.1	0.006678
4.948383	0.1	0.005080
4.950050	0.1	0.005965
4.951717	0.1	0.009020
4.953383	0.1	0.013406
4.955050	0.1	0.018231
4.956717	0.1	0.022128
4.958383	0.1	0.023469
4.960050	0.1	0.021709
4.961717	0.1	0.017844
4.963383	0.1	0.013639
4.965050	0.1	0.010873
4.966717	0.1	0.010398
4.968383	0.1	0.011642
4.970050	0.1	0.013588
4.971717	0.1	0.015777
4.973383	0.1	0.018049
4.975050	0.1	0.020065
4.976717	0.1	0.021528
4.978383	0.1	0.022431
4.980050	0.1	0.022664
4.981717	0.1	0.021891
4.983383	0.1	0.019879
4.985050	0.1	0.016568
4.986717	0.1	0.012359
4.988383	0.1	0.008596
4.990050	0.1	0.006896
4.991717	0.1	0.007604
4.993383	0.1	0.009378
4.995050	0.1	0.010575
4.996717	0.1	0.010696
4.998383	0.1	0.010459
5.000050	0.1	0.010929
5.001717	0.1	0.012638
5.003383	0.1	0.015260
5.005050	0.1	0.017793
5.006717	0.1	0.019227
5.008383	0.1	0.019306
5.010050	0.1	0.018766
5.011717	0.1	0.018622
5.013383	0.1	0.019236
5.015050	0.1	0.020466
5.016717	0.1	0.022119
5.018383	0.1	0.023823
5.020050	0.1	0.025188
5.021717	0.1	0.026212
5.023383	0.1	0.027097
5.025050	0.1	0.027819
5.026717	0.1	0.028214
5.028383	0.1	0.028214
5.030050	0.1	0.027884
5.031717	0.1	0.027088
5.033383	0.1	0.025872
5.035050	0.1	0.024987
5.036717	0.1	0.025034
5.038383	0.1	0.025528
5.040050	0.1	0.025663
5.041717	0.1	0.025327
5.043383	0.1	0.024922
5.045050	0.1	0.024345
5.046717	0.1	0.023092
5.048383	0.1	0.021537
5.050050	0.1	0.020722
5.051717	0.1	0.020796
5.053383	0.1	0.021136
5.055050	0.1	0.021555
5.056717	0.1	0.022193
5.058383	0.1	0.022934
5.060050	0.1	0.023739
5.061717	0.1	0.024950
5.063383	0.1	0.026640
5.065050	0.1	0.027972
5.066717	0.1	0.027935
5.068383	0.1	0.026445
5.070050	0.1	0.024368
5.071717	0.1	0.022869
5.073383	0.1	0.022864
5.075050	0.1	0.024396
5.076717	0.1	0.026696
5.078383	0.1	0.028792
5.080050	0.1	0.029821
5.081717	0.1	0.029267
5.083383	0.1	0.027646
5.085050	0.1	0.026315
5.086717	0.1	0.025993
5.088383	0.1	0.025989
5.090050	0.1	0.025281
5.091717	0.1	0.023902
5.093383	0.1	0.022571
5.095050	0.1	0.021327
5.096717	0.1	0.019493
5.098383	0.1	0.016829
5.100050	0.1	0.013965
5.101717	0.1	0.011558
5.103383	0.1	0.009644
5.105050	0.1	0.008186
5.106717	0.1	0.007637
5.108383	0.1	0.008331
5.110050	0.1	0.009933
5.111717	0.1	0.011935
5.113383	0.1	0.014268
5.115050	0.1	0.017108
5.116717	0.1	0.020391
5.118383	0.1	0.023865
5.120050	0.1	0.027330
5.121717	0.1	0.030636
5.123383	0.1	0.033421
5.125050	0.1	0.035013
5.126717	0.1	0.034892
5.128383	0.1	0.033234
5.130050	0.1	0.030720
5.131717	0.1	0.028112
5.133383	0.1	0.026012
5.135050	0.1	0.024722
5.136717	0.1	0.023972
5.138383	0.1	0.023199
5.140050	0.1	0.022049
5.141717	0.1	0.020545
5.143383	0.1	0.018971
5.145050	0.1	0.017472
5.146717	0.1	0.015902
5.148383	0.1	0.014650
5.150050	0.1	0.014887
5.151717	0.1	0.017351
5.153383	0.1	0.021164
5.155050	0.1	0.024373
5.156717	0.1	0.025826
5.158383	0.1	0.026128
5.160050	0.1	0.026384
5.161717	0.1	0.026533
5.163383	0.1	0.025765
5.165050	0.1	0.023884
5.166717	0.1	0.021323
5.168383	0.1	0.018482
5.170050	0.1	0.016009
5.171717	0.1	0.015157
5.173383	0.1	0.016927
5.175050	0.1	0.020801
5.176717	0.1	0.024932
5.178383	0.1	0.027623
5.180050	0.1	0.028503
5.181717	0.1	0.028294
5.183383	0.1	0.027851
5.185050	0.1	0.027572
5.186717	0.1	0.027576
5.188383	0.1	0.027977
5.190050	0.1	0.028517
5.191717	0.1	0.028452
5.193383	0.1	0.027246
5.195050	0.1	0.024824
5.196717	0.1	0.021351
5.198383	0.1	0.017467
5.200050	0.1	0.014366
5.201717	0.1	0.012782
5.203383	0.1	0.012396
5.205050	0.1	0.012661
5.206717	0.1	0.013714
5.208383	0.1	0.015749
5.210050	0.1	0.018417
5.211717	0.1	0.021178
5.213383	0.1	0.023711
5.215050	0.1	0.025858
5.216717	0.1	0.027409
5.218383	0.1	0.028345
5.220050	0.1	0.028843
5.221717	0.1	0.029015
5.223383	0.1	0.028829
5.225050	0.1	0.028200
5.226717	0.1	0.027171
5.228383	0.1	0.026021
5.230050	0.1	0.025220
5.231717	0.1	0.025313
5.233383	0.1	0.026491
5.235050	0.1	0.028117
5.236717	0.1	0.029253
5.238383	0.1	0.029616
5.240050	0.1	0.029430
5.241717	0.1	0.028708
5.243383	0.1	0.027367
5.245050	0.1	0.025895
5.246717	0.1	0.025216
5.248383	0.1	0.026044
5.250050	0.1	0.028685
5.251717	0.1	0.032755
5.253383	0.1	0.036969
5.255050	0.1	0.039702
5.256717	0.1	0.040070
5.258383	0.1	0.038291
5.260050	0.1	0.035381
5.261717	0.1	0.032587
5.263383	0.1	0.030692
5.265050	0.1	0.029556
5.266717	0.1	0.028522
5.268383	0.1	0.027027
5.270050	0.1	0.025001
5.271717	0.1	0.023302
5.273383	0.1	0.023348
5.275050	0.1	0.025607
5.276717	0.1	0.028936
5.278383	0.1	0.031795
5.280050	0.1	0.033551
5.281717	0.1	0.034184
5.283383	0.1	0.033746
5.285050	0.1	0.032731
5.286717	0.1	0.032079
5.288383	0.1	0.032447
5.290050	0.1	0.033742
5.291717	0.1	0.035353
5.293383	0.1	0.036689
5.295050	0.1	0.037430
5.296717	0.1	0.037299
5.298383	0.1	0.036331
5.300050	0.1	0.035046
5.301717	0.1	0.033928
5.303383	0.1	0.033206
5.305050	0.1	0.032913
5.306717	0.1	0.032792
5.308383	0.1	0.032508
5.310050	0.1	0.032075
5.311717	0.1	0.031986
5.313383	0.1	0.032755
5.315050	0.1	0.034263
5.316717	0.1	0.035972
5.318383	0.1	0.037509
5.320050	0.1	0.038673
5.321717	0.1	0.039195
5.323383	0.1	0.039074
5.325050	0.1	0.038864
5.326717	0.1	0.039185
5.328383	0.1	0.040014
5.330050	0.1	0.040745
5.331717	0.1	0.041062
5.333383	0.1	0.041253
5.335050	0.1	0.041728
5.336717	0.1	0.042617
5.338383	0.1	0.043567
5.340050	0.1	0.043972
5.341717	0.1	0.043567
5.343383	0.1	0.042440
5.345050	0.1	0.040643
5.346717	0.1	0.038049
5.348383	0.1	0.034939
5.350050	0.1	0.032345
5.351717	0.1	0.031707
5.353383	0.1	0.033849
5.355050	0.1	0.038189
5.356717	0.1	0.043325
5.358383	0.1	0.047977
5.360050	0.1	0.051120
5.361717	0.1	0.052117
5.363383	0.1	0.050752
5.365050	0.1	0.046929
5.366717	0.1	0.041346
5.368383	0.1	0.035954
5.370050	0.1	0.032787
5.371717	0.1	0.032466
5.373383	0.1	0.034124
5.375050	0.1	0.036657
5.376717	0.1	0.039595
5.378383	0.1	0.042822
5.380050	0.1	0.046175
5.381717	0.1	0.049085
5.383383	0.1	0.050543
5.385050	0.1	0.049993
5.386717	0.1	0.048145
5.388383	0.1	0.046277
5.390050	0.1	0.045034
5.391717	0.1	0.044210
5.393383	0.1	0.043297
5.395050	0.1	0.041989
5.396717	0.1	0.040783
5.398383	0.1	0.040680
5.400050	0.1	0.042012
5.401717	0.1	0.044145
5.403383	0.1	0.046226
5.405050	0.1	0.047488
5.406717	0.1	0.047162
5.408383	0.1	0.045043
5.410050	0.1	0.042231
5.411717	0.1	0.040452
5.413383	0.1	0.040415
5.415050	0.1	0.041467
5.416717	0.1	0.042748
5.418383	0.1	0.044047
5.420050	0.1	0.045486
5.421717	0.1	0.046683
5.423383	0.1	0.046794
5.425050	0.1	0.045416
5.426717	0.1	0.043074
5.428383	0.1	0.040689
5.430050	0.1	0.038473
5.431717	0.1	0.036131
5.433383	0.1	0.034231
5.435050	0.1	0.034096
5.436717	0.1	0.036238
5.438383	0.1	0.039609
5.440050	0.1	0.042696
5.441717	0.1	0.044792
5.443383	0.1	0.046017
5.445050	0.1	0.046706
5.446717	0.1	0.047036
5.448383	0.1	0.047181
5.450050	0.1	0.047432
5.451717	0.1	0.048070
5.453383	0.1	0.049206
5.455050	0.1	0.050697
5.456717	0.1	0.052149
5.458383	0.1	0.053132
5.460050	0.1	0.053234
5.461717	0.1	0.052517
5.463383	0.1	0.052112
5.465050	0.1	0.053728
5.466717	0.1	0.058021
5.468383	0.1	0.063670
5.470050	0.1	0.068243
5.471717	0.1	0.069709
5.473383	0.1	0.067316
5.475050	0.1	0.061910
5.476717	0.1	0.055474
5.478383	0.1	0.050003
5.480050	0.1	0.046701
5.481717	0.1	0.045900
5.483383	0.1	0.047418
5.485050	0.1	0.050361
5.486717	0.1	0.052820
5.488383	0.1	0.053048
5.490050	0.1	0.050808
5.491717	0.1	0.046976
5.493383	0.1	0.042766
5.495050	0.1	0.039628
5.496717	0.1	0.038687
5.498383	0.1	0.039833
5.500050	0.1	0.041891
5.501717	0.1	0.043656
5.503383	0.1	0.044489
5.505050	0.1	0.044121
5.506717	0.1	0.042929
5.508383	0.1	0.042072
5.510050	0.1	0.042380
5.511717	0.1	0.043409
5.513383	0.1	0.044131
5.515050	0.1	0.044024
5.516717	0.1	0.043325
5.518383	0.1	0.042510
5.520050	0.1	0.041826
5.521717	0.1	0.041402
5.523383	0.1	0.041551
5.525050	0.1	0.042743
5.526717	0.1	0.045216
5.528383	0.1	0.048750
5.530050	0.1	0.052587
5.531717	0.1	0.055698
5.533383	0.1	0.057570
5.535050	0.1	0.058492
5.536717	0.1	0.058957
5.538383	0.1	0.059269
5.540050	0.1	0.059423
5.541717	0.1	0.059078
5.543383	0.1	0.057886
5.545050	0.1	0.055968
5.546717	0.1	0.054138
5.548383	0.1	0.053495
5.550050	0.1	0.054184
5.551717	0.1	0.055172
5.553383	0.1	0.055521
5.555050	0.1	0.055148
5.556717	0.1	0.054152
5.558383	0.1	0.052429
5.560050	0.1	0.050399
5.561717	0.1	0.049300
5.563383	0.1	0.049970
5.565050	0.1	0.052052
5.566717	0.1	0.054846
5.568383	0.1	0.057914
5.570050	0.1	0.060797
5.571717	0.1	0.062766
5.573383	0.1	0.063111
5.575050	0.1	0.061570
5.576717	0.1	0.058729
5.578383	0.1	0.055903
5.580050	0.1	0.054478
5.581717	0.1	0.055050
5.583383	0.1	0.057225
5.585050	0.1	0.060350
5.586717	0.1	0.063954
5.588383	0.1	0.067423
5.590050	0.1	0.069882
5.591717	0.1	0.070846
5.593383	0.1	0.070604
5.595050	0.1	0.069593
5.596717	0.1	0.068066
5.598383	0.1	0.066156
5.600050	0.1	0.063623
5.601717	0.1	0.060038
5.603383	0.1	0.055893
5.605050	0.1	0.052713
5.606717	0.1	0.051437
5.608383	0.1	0.051460
5.610050	0.1	0.051530
5.611717	0.1	0.050901
5.613383	0.1	0.049858
5.615050	0.1	0.049365
5.616717	0.1	0.049830
5.618383	0.1	0.050734
5.620050	0.1	0.051213
5.621717	0.1	0.050799
5.623383	0.1	0.050073
5.625050	0.1	0.050124
5.626717	0.1	0.051241
5.628383	0.1	0.052787
5.630050	0.1	0.054082
5.631717	0.1	0.054929
5.633383	0.1	0.055577
5.635050	0.1	0.056243
5.636717	0.1	0.057025
5.638383	0.1	0.058156
5.640050	0.1	0.059470
5.641717	0.1	0.059865
5.643383	0.1	0.058259
5.645050	0.1	0.054943
5.646717	0.1	0.051246
5.648383	0.1	0.048140
5.650050	0.1	0.046026
5.651717	0.1	0.045453
5.653383	0.1	0.046990
5.655050	0.1	0.050412
5.656717	0.1	0.054496
5.658383	0.1	0.057775
5.660050	0.1	0.059274
5.661717	0.1	0.058780
5.663383	0.1	0.056550
5.665050	0.1	0.052978
5.666717	0.1	0.048680
5.668383	0.1	0.044606
5.670050	0.1	0.041788
5.671717	0.1	0.040936
5.673383	0.1	0.042003
5.675050	0.1	0.043893
5.676717	0.1	0.045272
5.678383	0.1	0.046017
5.680050	0.1	0.047116
5.681717	0.1	0.048978
5.683383	0.1	0.051018
5.685050	0.1	0.052578
5.686717	0.1	0.053071
5.688383	0.1	0.051945
5.690050	0.1	0.049197
5.691717	0.1	0.045728
5.693383	0.1	0.043185
5.695050	0.1	0.043297
5.696717	0.1	0.046776
5.698383	0.1	0.052718
5.700050	0.1	0.059023
5.701717	0.1	0.063665
5.703383	0.1	0.065900
5.705050	0.1	0.066063
5.706717	0.1	0.064615
5.708383	0.1	0.061938
5.710050	0.1	0.058655
5.711717	0.1	0.055707
5.713383	0.1	0.053779
5.715050	0.1	0.052745
5.716717	0.1	0.051986
5.718383	0.1	0.051213
5.720050	0.1	0.050706
5.721717	0.1	0.050757
5.723383	0.1	0.051488
5.725050	0.1	0.053039
5.726717	0.1	0.055190
5.728383	0.1	0.057095
5.730050	0.1	0.058133
5.731717	0.1	0.058375
5.733383	0.1	0.057975
5.735050	0.1	0.056885
5.736717	0.1	0.055288
5.738383	0.1	0.053486
5.740050	0.1	0.051409
5.741717	0.1	0.049183
5.743383	0.1	0.047055
5.745050	0.1	0.044717
5.746717	0.1	0.042198
5.748383	0.1	0.040778
5.750050	0.1	0.041700
5.751717	0.1	0.044694
5.753383	0.1	0.048485
5.755050	0.1	0.051982
5.756717	0.1	0.054785
5.758383	0.1	0.056815
5.760050	0.1	0.057998
5.761717	0.1	0.058408
5.763383	0.1	0.058366
5.765050	0.1	0.058096
5.766717	0.1	0.057542
5.768383	0.1	0.056713
5.770050	0.1	0.055810
5.771717	0.1	0.055037
5.773383	0.1	0.054426
5.775050	0.1	0.054194
5.776717	0.1	0.054995
5.778383	0.1	0.057234
5.780050	0.1	0.060033
5.781717	0.1	0.061928
5.783383	0.1	0.062604
5.785050	0.1	0.062743
5.786717	0.1	0.062878
5.788383	0.1	0.063102
5.790050	0.1	0.063241
5.791717	0.1	0.062990
5.793383	0.1	0.062333
5.795050	0.1	0.061868
5.796717	0.1	0.062259
5.798383	0.1	0.063824
5.800050	0.1	0.066468
5.801717	0.1	0.069477
5.803383	0.1	0.071661
5.805050	0.1	0.072252
5.806717	0.1	0.071535
5.808383	0.1	0.070333
5.810050	0.1	0.069067
5.811717	0.1	0.067945
5.813383	0.1	0.067549
5.815050	0.1	0.068163
5.816717	0.1	0.069109
5.818383	0.1	0.069598
5.820050	0.1	0.069607
5.821717	0.1	0.069495
5.823383	0.1	0.069509
5.825050	0.1	0.069621
5.826717	0.1	0.069398
5.828383	0.1	0.068410
5.830050	0.1	0.066902
5.831717	0.1	0.065300
5.833383	0.1	0.063754
5.835050	0.1	0.062576
5.836717	0.1	0.062301
5.838383	0.1	0.063214
5.840050	0.1	0.065113
5.841717	0.1	0.067391
5.843383	0.1	0.069398
5.845050	0.1	0.070683
5.846717	0.1	0.070892
5.848383	0.1	0.069984
5.850050	0.1	0.068625
5.851717	0.1	0.067847
5.853383	0.1	0.068177
5.855050	0.1	0.069034
5.856717	0.1	0.069411
5.858383	0.1	0.069020
5.860050	0.1	0.068233
5.861717	0.1	0.067111
5.863383	0.1	0.065514
5.865050	0.1	0.064052
5.866717	0.1	0.063917
5.868383	0.1	0.065491
5.870050	0.1	0.067647
5.871717	0.1	0.069002
5.873383	0.1	0.069644
5.875050	0.1	0.070697
5.876717	0.1	0.072420
5.878383	0.1	0.073761
5.880050	0.1	0.073570
5.881717	0.1	0.071600
5.883383	0.1	0.068694
5.885050	0.1	0.066073
5.886717	0.1	0.064364
5.888383	0.1	0.063586
5.890050	0.1	0.063698
5.891717	0.1	0.064252
5.893383	0.1	0.064471
5.895050	0.1	0.064191
5.896717	0.1	0.063805
5.898383	0.1	0.063535
5.900050	0.1	0.063241
5.901717	0.1	0.062385
5.903383	0.1	0.060373
5.905050	0.1	0.057658
5.906717	0.1	0.055539
5.908383	0.1	0.054822
5.910050	0.1	0.055525
5.911717	0.1	0.057234
5.913383	0.1	0.059390
5.915050	0.1	0.061626
5.916717	0.1	0.063675
5.918383	0.1	0.065020
5.920050	0.1	0.065258
5.921717	0.1	0.064783
5.923383	0.1	0.064564
5.925050	0.1	0.065342
5.926717	0.1	0.066985
5.928383	0.1	0.068676
5.930050	0.1	0.069640
5.931717	0.1	0.069696
5.933383	0.1	0.069244
5.935050	0.1	0.069011
5.936717	0.1	0.069477
5.938383	0.1	0.070492
5.940050	0.1	0.071623
5.941717	0.1	0.072503
5.943383	0.1	0.072825
5.945050	0.1	0.072257
5.946717	0.1	0.070785
5.948383	0.1	0.069086
5.950050	0.1	0.067959
5.951717	0.1	0.067288
5.953383	0.1	0.066459
5.955050	0.1	0.065300
5.956717	0.1	0.063828
5.958383	0.1	0.062077
5.960050	0.1	0.060219
5.961717	0.1	0.058310
5.963383	0.1	0.056522
5.965050	0.1	0.055358
5.966717	0.1	0.054883
5.968383	0.1	0.054585
5.970050	0.1	0.054417
5.971717	0.1	0.054971
5.973383	0.1	0.056583
5.975050	0.1	0.058948
5.976717	0.1	0.061304
5.978383	0.1	0.062478
5.980050	0.1	0.061709
5.981717	0.1	0.059730
5.983383	0.1	0.058296
5.985050	0.1	0.058846
5.986717	0.1	0.061621
5.988383	0.1	0.065486
5.990050	0.1	0.068774
5.991717	0.1	0.070552
5.993383	0.1	0.071018
5.995050	0.1	0.070957
5.996717	0.1	0.070874
5.998383	0.1	0.070599
6.000050	0.1	0.069598
6.001717	0.1	0.067768
6.003383	0.1	0.065621
6.005050	0.1	0.063768
6.006717	0.1	0.062804
6.008383	0.1	0.063078
6.010050	0.1	0.064024
6.011717	0.1	0.064722
6.013383	0.1	0.065058
6.015050	0.1	0.065449
6.016717	0.1	0.066306
6.018383	0.1	0.068001
6.020050	0.1	0.070487
6.021717	0.1	0.073183
6.023383	0.1	0.075493
6.025050	0.1	0.076937
6.026717	0.1	0.077207
6.028383	0.1	0.076499
6.030050	0.1	0.075391
6.031717	0.1	0.074366
6.033383	0.1	0.073705
6.035050	0.1	0.073384
6.036717	0.1	0.073104
6.038383	0.1	0.072788
6.040050	0.1	0.072839
6.041717	0.1	0.073574
6.043383	0.1	0.074995
6.045050	0.1	0.077067
6.046717	0.1	0.079577
6.048383	0.1	0.081817
6.050050	0.1	0.083130
6.051717	0.1	0.083912
6.053383	0.1	0.085151
6.055050	0.1	0.086995
6.056717	0.1	0.088508
6.058383	0.1	0.088774
6.060050	0.1	0.087377
6.061717	0.1	0.084369
6.063383	0.1	0.080522
6.065050	0.1	0.076988
6.066717	0.1	0.074231
6.068383	0.1	0.071907
6.070050	0.1	0.070091
6.071717	0.1	0.070035
6.073383	0.1	0.072927
6.075050	0.1	0.078091
6.076717	0.1	0.083563
6.078383	0.1	0.088117
6.080050	0.1	0.091605
6.081717	0.1	0.093840
6.083383	0.1	0.093984
6.085050	0.1	0.091065
6.086717	0.1	0.085314
6.088383	0.1	0.078832
6.090050	0.1	0.074119
6.091717	0.1	0.072396
6.093383	0.1	0.073574
6.095050	0.1	0.076736
6.096717	0.1	0.080299
6.098383	0.1	0.082925
6.100050	0.1	0.084224
6.101717	0.1	0.084410
6.103383	0.1	0.083866
6.105050	0.1	0.082953
6.106717	0.1	0.081458
6.108383	0.1	0.078813
6.110050	0.1	0.075181
6.111717	0.1	0.071689
6.113383	0.1	0.069733
6.115050	0.1	0.070431
6.116717	0.1	0.074017
6.118383	0.1	0.079419
6.120050	0.1	0.084802
6.121717	0.1	0.088625
6.123383	0.1	0.090310
6.125050	0.1	0.090152
6.126717	0.1	0.088611
6.128383	0.1	0.086124
6.130050	0.1	0.083554
6.131717	0.1	0.081901
6.133383	0.1	0.081165
6.135050	0.1	0.080261
6.136717	0.1	0.078734
6.138383	0.1	0.077537
6.140050	0.1	0.077710
6.141717	0.1	0.079386
6.143383	0.1	0.081914
6.145050	0.1	0.084480
6.146717	0.1	0.086599
6.148383	0.1	0.088098
6.150050	0.1	0.088820
6.151717	0.1	0.088741
6.153383	0.1	0.088187
6.155050	0.1	0.087745
6.156717	0.1	0.087605
6.158383	0.1	0.087302
6.160050	0.1	0.086315
6.161717	0.1	0.084615
6.163383	0.1	0.082636
6.165050	0.1	0.081086
6.166717	0.1	0.080937
6.168383	0.1	0.082701
6.170050	0.1	0.085584
6.171717	0.1	0.088178
6.173383	0.1	0.089733
6.175050	0.1	0.090227
6.176717	0.1	0.089812
6.178383	0.1	0.088597
6.180050	0.1	0.086813
6.181717	0.1	0.084988
6.183383	0.1	0.083479
6.185050	0.1	0.082250
6.186717	0.1	0.081370
6.188383	0.1	0.081137
6.190050	0.1	0.081602
6.191717	0.1	0.082366
6.193383	0.1	0.082660
6.195050	0.1	0.081956
6.196717	0.1	0.080564
6.198383	0.1	0.079246
6.200050	0.1	0.078315
6.201717	0.1	0.077798
6.203383	0.1	0.077994
6.205050	0.1	0.078906
6.206717	0.1	0.079907
6.208383	0.1	0.080466
6.210050	0.1	0.080420
6.211717	0.1	0.079484
6.213383	0.1	0.077398
6.215050	0.1	0.074431
6.216717	0.1	0.071153
6.218383	0.1	0.068201
6.220050	0.1	0.066417
6.221717	0.1	0.066366
6.223383	0.1	0.067921
6.225050	0.1	0.070361
6.226717	0.1	0.072867
6.228383	0.1	0.074874
6.230050	0.1	0.075907
6.231717	0.1	0.075661
6.233383	0.1	0.074399
6.235050	0.1	0.072783
6.236717	0.1	0.071027
6.238383	0.1	0.068648
6.240050	0.1	0.065346
6.241717	0.1	0.062170
6.243383	0.1	0.061165
6.245050	0.1	0.063647
6.246717	0.1	0.069132
6.248383	0.1	0.075805
6.250050	0.1	0.081500
6.251717	0.1	0.084629
6.253383	0.1	0.084806
6.255050	0.1	0.082538
6.256717	0.1	0.078692
6.258383	0.1	0.074315
6.260050	0.1	0.070566
6.261717	0.1	0.068252
6.263383	0.1	0.067689
6.265050	0.1	0.068946
6.266717	0.1	0.071656
6.268383	0.1	0.074790
6.270050	0.1	0.077253
6.271717	0.1	0.078580
6.273383	0.1	0.079223
6.275050	0.1	0.080084
6.276717	0.1	0.081402
6.278383	0.1	0.082352
6.280050	0.1	0.082199
6.281717	0.1	0.081514
6.283383	0.1	0.081579
6.285050	0.1	0.083204
6.286717	0.1	0.086613
6.288383	0.1	0.091265
6.290050	0.1	0.095712
6.291717	0.1	0.098730
6.293383	0.1	0.100047
6.295050	0.1	0.099572
6.296717	0.1	0.096844
6.298383	0.1	0.091782
6.300050	0.1	0.085314
6.301717	0.1	0.078944
6.303383	0.1	0.074017
6.305050	0.1	0.071451
6.306717	0.1	0.071567
6.308383	0.1	0.073696
6.310050	0.1	0.076490
6.311717	0.1	0.078962
6.313383	0.1	0.080941
6.315050	0.1	0.082497
6.316717	0.1	0.083526
6.318383	0.1	0.084080
6.320050	0.1	0.084364
6.321717	0.1	0.084522
6.323383	0.1	0.084997
6.325050	0.1	0.086250
6.326717	0.1	0.087926
6.328383	0.1	0.088904
6.330050	0.1	0.088410
6.331717	0.1	0.086757
6.333383	0.1	0.084923
6.335050	0.1	0.083577
6.336717	0.1	0.082925
6.338383	0.1	0.083293
6.340050	0.1	0.085356
6.341717	0.1	0.089263
6.343383	0.1	0.093705
6.345050	0.1	0.096592
6.346717	0.1	0.096764
6.348383	0.1	0.094655
6.350050	0.1	0.091800
6.351717	0.1	0.089663
6.353383	0.1	0.088806
6.355050	0.1	0.089044
6.356717	0.1	0.090017
6.358383	0.1	0.091293
6.360050	0.1	0.092508
6.361717	0.1	0.093421
6.363383	0.1	0.093793
6.365050	0.1	0.093556
6.366717	0.1	0.092946
6.368383	0.1	0.092201
6.370050	0.1	0.091377
6.371717	0.1	0.090580
6.373383	0.1	0.090166
6.375050	0.1	0.090506
6.376717	0.1	0.091614
6.378383	0.1	0.092997
6.380050	0.1	0.094068
6.381717	0.1	0.094655
6.383383	0.1	0.094716
6.385050	0.1	0.094040
6.386717	0.1	0.092741
6.388383	0.1	0.091526
6.390050	0.1	0.091209
6.391717	0.1	0.092047
6.393383	0.1	0.093612
6.395050	0.1	0.095204
6.396717	0.1	0.096234
6.398383	0.1	0.096583
6.400050	0.1	0.096965
6.401717	0.1	0.098525
6.403383	0.1	0.101523
6.405050	0.1	0.104685
6.406717	0.1	0.106273
6.408383	0.1	0.105733
6.410050	0.1	0.104075
6.411717	0.1	0.102608
6.413383	0.1	0.101803
6.415050	0.1	0.101584
6.416717	0.1	0.101933
6.418383	0.1	0.102809
6.420050	0.1	0.103777
6.421717	0.1	0.103875
6.423383	0.1	0.102301
6.425050	0.1	0.099461
6.426717	0.1	0.096788
6.428383	0.1	0.095153
6.430050	0.1	0.094231
6.431717	0.1	0.093491
6.433383	0.1	0.092974
6.435050	0.1	0.093156
6.436717	0.1	0.094483
6.438383	0.1	0.096853
6.440050	0.1	0.099819
6.441717	0.1	0.103130
6.443383	0.1	0.106250
6.445050	0.1	0.107912
6.446717	0.1	0.107139
6.448383	0.1	0.104322
6.450050	0.1	0.100746
6.451717	0.1	0.097658
6.453383	0.1	0.096122
6.455050	0.1	0.096266
6.456717	0.1	0.096723
6.458383	0.1	0.095898
6.460050	0.1	0.093649
6.461717	0.1	0.091097
6.463383	0.1	0.089430
6.465050	0.1	0.089104
6.466717	0.1	0.089933
6.468383	0.1	0.091367
6.470050	0.1	0.092820
6.471717	0.1	0.093961
6.473383	0.1	0.094627
6.475050	0.1	0.094837
6.476717	0.1	0.094781
6.478383	0.1	0.094580
6.480050	0.1	0.094385
6.481717	0.1	0.094431
6.483383	0.1	0.094795
6.485050	0.1	0.095367
6.486717	0.1	0.095950
6.488383	0.1	0.096080
6.490050	0.1	0.095237
6.491717	0.1	0.093682
6.493383	0.1	0.092578
6.495050	0.1	0.093067
6.496717	0.1	0.095433
6.498383	0.1	0.098944
6.500050	0.1	0.102571
6.501717	0.1	0.105808
6.503383	0.1	0.108401
6.505050	0.1	0.109575
6.506717	0.1	0.108397
6.508383	0.1	0.105025
6.510050	0.1	0.101002
6.511717	0.1	0.097696
6.513383	0.1	0.095000
6.515050	0.1	0.092420
6.516717	0.1	0.090380
6.518383	0.1	0.089691
6.520050	0.1	0.090646
6.521717	0.1	0.092546
6.523383	0.1	0.093775
6.525050	0.1	0.093100
6.526717	0.1	0.090916
6.528383	0.1	0.088462
6.530050	0.1	0.086329
6.531717	0.1	0.084443
6.533383	0.1	0.083093
6.535050	0.1	0.083246
6.536717	0.1	0.085714
6.538383	0.1	0.090078
6.540050	0.1	0.094799
6.541717	0.1	0.098636
6.543383	0.1	0.101468
6.545050	0.1	0.103423
6.546717	0.1	0.103880
6.548383	0.1	0.102096
6.550050	0.1	0.098599
6.551717	0.1	0.095125
6.553383	0.1	0.093123
6.555050	0.1	0.092899
6.556717	0.1	0.094082
6.558383	0.1	0.096089
6.560050	0.1	0.098036
6.561717	0.1	0.099088
6.563383	0.1	0.099381
6.565050	0.1	0.099763
6.566717	0.1	0.100713
6.568383	0.1	0.102012
6.570050	0.1	0.103167
6.571717	0.1	0.103381
6.573383	0.1	0.102008
6.575050	0.1	0.099568
6.576717	0.1	0.097468
6.578383	0.1	0.096597
6.580050	0.1	0.097044
6.581717	0.1	0.098767
6.583383	0.1	0.101677
6.585050	0.1	0.104955
6.586717	0.1	0.107125
6.588383	0.1	0.107391
6.590050	0.1	0.106189
6.591717	0.1	0.104383
6.593383	0.1	0.102581
6.595050	0.1	0.101123
6.596717	0.1	0.100178
6.598383	0.1	0.099810
6.600050	0.1	0.099968
6.601717	0.1	0.100541
6.603383	0.1	0.101714
6.605050	0.1	0.103838
6.606717	0.1	0.106841
6.608383	0.1	0.110003
6.610050	0.1	0.112234
6.611717	0.1	0.112518
6.613383	0.1	0.110460
6.615050	0.1	0.106585
6.616717	0.1	0.101835
6.618383	0.1	0.097109
6.620050	0.1	0.093495
6.621717	0.1	0.092080
6.623383	0.1	0.093170
6.625050	0.1	0.096299
6.626717	0.1	0.100727
6.628383	0.1	0.105472
6.630050	0.1	0.109379
6.631717	0.1	0.111656
6.633383	0.1	0.112052
6.635050	0.1	0.110678
6.636717	0.1	0.108024
6.638383	0.1	0.104937
6.640050	0.1	0.102180
6.641717	0.1	0.100187
6.643383	0.1	0.099335
6.645050	0.1	0.099950
6.646717	0.1	0.101859
6.648383	0.1	0.104313
6.650050	0.1	0.106418
6.651717	0.1	0.107824
6.653383	0.1	0.108867
6.655050	0.1	0.110078
6.656717	0.1	0.111545
6.658383	0.1	0.112709
6.660050	0.1	0.112960
6.661717	0.1	0.112182
6.663383	0.1	0.110818
6.665050	0.1	0.109798
6.666717	0.1	0.109929
6.668383	0.1	0.110921
6.670050	0.1	0.111703
6.671717	0.1	0.111847
6.673383	0.1	0.111698
6.675050	0.1	0.111456
6.676717	0.1	0.111116
6.678383	0.1	0.110632
6.680050	0.1	0.109621
6.681717	0.1	0.107735
6.683383	0.1	0.105607
6.685050	0.1	0.104546
6.686717	0.1	0.105021
6.688383	0.1	0.105985
6.690050	0.1	0.106283
6.691717	0.1	0.106385
6.693383	0.1	0.107824
6.695050	0.1	0.111139
6.696717	0.1	0.115279
6.698383	0.1	0.118455
6.700050	0.1	0.119344
6.701717	0.1	0.118050
6.703383	0.1	0.115503
6.705050	0.1	0.112392
6.706717	0.1	0.109556
6.708383	0.1	0.108127
6.710050	0.1	0.108453
6.711717	0.1	0.109770
6.713383	0.1	0.110981
6.715050	0.1	0.111470
6.716717	0.1	0.111437
6.718383	0.1	0.111433
6.720050	0.1	0.111493
6.721717	0.1	0.111018
6.723383	0.1	0.109626
6.725050	0.1	0.107656
6.726717	0.1	0.105905
6.728383	0.1	0.105090
6.730050	0.1	0.105221
6.731717	0.1	0.105626
6.733383	0.1	0.105784
6.735050	0.1	0.105901
6.736717	0.1	0.106557
6.738383	0.1	0.107870
6.740050	0.1	0.109263
6.741717	0.1	0.110073
6.743383	0.1	0.109905
6.745050	0.1	0.108695
6.746717	0.1	0.107144
6.748383	0.1	0.106203
6.750050	0.1	0.105915
6.751717	0.1	0.105640
6.753383	0.1	0.105086
6.755050	0.1	0.104271
6.756717	0.1	0.103218
6.758383	0.1	0.102138
6.760050	0.1	0.101645
6.761717	0.1	0.102399
6.763383	0.1	0.104611
6.765050	0.1	0.107586
6.766717	0.1	0.109822
6.768383	0.1	0.110106
6.770050	0.1	0.108755
6.771717	0.1	0.107498
6.773383	0.1	0.107763
6.775050	0.1	0.109444
6.776717	0.1	0.111647
6.778383	0.1	0.113873
6.780050	0.1	0.115973
6.781717	0.1	0.117607
6.783383	0.1	0.118213
6.785050	0.1	0.117430
6.786717	0.1	0.115526
6.788383	0.1	0.113314
6.790050	0.1	0.111545
6.791717	0.1	0.110497
6.793383	0.1	0.109985
6.795050	0.1	0.109640
6.796717	0.1	0.109235
6.798383	0.1	0.108802
6.800050	0.1	0.108639
6.801717	0.1	0.108997
6.803383	0.1	0.109505
6.805050	0.1	0.109528
6.806717	0.1	0.109291
6.808383	0.1	0.109752
6.810050	0.1	0.111172
6.811717	0.1	0.112727
6.813383	0.1	0.113500
6.815050	0.1	0.113230
6.816717	0.1	0.112276
6.818383	0.1	0.110967
6.820050	0.1	0.109388
6.821717	0.1	0.107968
6.823383	0.1	0.107582
6.825050	0.1	0.108820
6.826717	0.1	0.111465
6.828383	0.1	0.114674
6.830050	0.1	0.117561
6.831717	0.1	0.119638
6.833383	0.1	0.120974
6.835050	0.1	0.122008
6.836717	0.1	0.123004
6.838383	0.1	0.123880
6.840050	0.1	0.124429
6.841717	0.1	0.124690
6.843383	0.1	0.124909
6.845050	0.1	0.125314
6.846717	0.1	0.125868
6.848383	0.1	0.126199
6.850050	0.1	0.125896
6.851717	0.1	0.124751
6.853383	0.1	0.122683
6.855050	0.1	0.119917
6.856717	0.1	0.117109
6.858383	0.1	0.115070
6.860050	0.1	0.114436
6.861717	0.1	0.115191
6.863383	0.1	0.116713
6.865050	0.1	0.118278
6.866717	0.1	0.119177
6.868383	0.1	0.119200
6.870050	0.1	0.118860
6.871717	0.1	0.118446
6.873383	0.1	0.117887
6.875050	0.1	0.117719
6.876717	0.1	0.119116
6.878383	0.1	0.122725
6.880050	0.1	0.127810
6.881717	0.1	0.132388
6.883383	0.1	0.134446
6.885050	0.1	0.133449
6.886717	0.1	0.130506
6.888383	0.1	0.126893
6.890050	0.1	0.123298
6.891717	0.1	0.120257
6.893383	0.1	0.118380
6.895050	0.1	0.118036
6.896717	0.1	0.119121
6.898383	0.1	0.121109
6.900050	0.1	0.123186
6.901717	0.1	0.124509
6.903383	0.1	0.124709
6.905050	0.1	0.124094
6.906717	0.1	0.123433
6.908383	0.1	0.123344
6.910050	0.1	0.123722
6.911717	0.1	0.123954
6.913383	0.1	0.123871
6.915050	0.1	0.123726
6.916717	0.1	0.123605
6.918383	0.1	0.123349
6.920050	0.1	0.122795
6.921717	0.1	0.121729
6.923383	0.1	0.120341
6.925050	0.1	0.119344
6.926717	0.1	0.119167
6.928383	0.1	0.119614
6.930050	0.1	0.120397
6.931717	0.1	0.121235
6.933383	0.1	0.121798
6.935050	0.1	0.121729
6.936717	0.1	0.120536
6.938383	0.1	0.117873
6.940050	0.1	0.114124
6.941717	0.1	0.110366
6.943383	0.1	0.107670
6.945050	0.1	0.106925
6.946717	0.1	0.108434
6.948383	0.1	0.111382
6.950050	0.1	0.114562
6.951717	0.1	0.117216
6.953383	0.1	0.118986
6.955050	0.1	0.119833
6.956717	0.1	0.119861
6.958383	0.1	0.119163
6.960050	0.1	0.118017
6.961717	0.1	0.116797
6.963383	0.1	0.115591
6.965050	0.1	0.114278
6.966717	0.1	0.112993
6.968383	0.1	0.112387
6.970050	0.1	0.113309
6.971717	0.1	0.115950
6.973383	0.1	0.119219
6.975050	0.1	0.121426
6.976717	0.1	0.121598
6.978383	0.1	0.120094
6.980050	0.1	0.118073
6.981717	0.1	0.116397
6.983383	0.1	0.115321
6.985050	0.1	0.115205
6.986717	0.1	0.116583
6.988383	0.1	0.119442
6.990050	0.1	0.122944
6.991717	0.1	0.125938
6.993383	0.1	0.127503
6.995050	0.1	0.127312
6.996717	0.1	0.125859
6.998383	0.1	0.124029
7.000050	0.1	0.122213
7.001717	0.1	0.120103
7.003383	0.1	0.117659
7.005050	0.1	0.115968
7.006717	0.1	0.116443
7.008383	0.1	0.119014
7.010050	0.1	0.121845
7.011717	0.1	0.123065
7.013383	0.1	0.122390
7.015050	0.1	0.120797
7.016717	0.1	0.119251
7.018383	0.1	0.118087
7.020050	0.1	0.117053
7.021717	0.1	0.115936
7.023383	0.1	0.115223
7.025050	0.1	0.115610
7.026717	0.1	0.117114
7.028383	0.1	0.119121
7.030050	0.1	0.121128
7.031717	0.1	0.123149
7.033383	0.1	0.125570
7.035050	0.1	0.128532
7.036717	0.1	0.131279
7.038383	0.1	0.132425
7.040050	0.1	0.131060
7.041717	0.1	0.127382
7.043383	0.1	0.122455
7.045050	0.1	0.117794
7.046717	0.1	0.114967
7.048383	0.1	0.114893
7.050050	0.1	0.117323
7.051717	0.1	0.121123
7.053383	0.1	0.125011
7.055050	0.1	0.127992
7.056717	0.1	0.129491
7.058383	0.1	0.129575
7.060050	0.1	0.128928
7.061717	0.1	0.128383
7.063383	0.1	0.128569
7.065050	0.1	0.129589
7.066717	0.1	0.130828
7.068383	0.1	0.131419
7.070050	0.1	0.130925
7.071717	0.1	0.129594
7.073383	0.1	0.127987
7.075050	0.1	0.126460
7.076717	0.1	0.125389
7.078383	0.1	0.125421
7.080050	0.1	0.126739
7.081717	0.1	0.128644
7.083383	0.1	0.130339
7.085050	0.1	0.131377
7.086717	0.1	0.131642
7.088383	0.1	0.131424
7.090050	0.1	0.131112
7.091717	0.1	0.130651
7.093383	0.1	0.129519
7.095050	0.1	0.127261
7.096717	0.1	0.124061
7.098383	0.1	0.120937
7.100050	0.1	0.118897
7.101717	0.1	0.118129
7.103383	0.1	0.118320
7.105050	0.1	0.119214
7.106717	0.1	0.120406
7.108383	0.1	0.121263
7.110050	0.1	0.121505
7.111717	0.1	0.121635
7.113383	0.1	0.122576
7.115050	0.1	0.124979
7.116717	0.1	0.128699
7.118383	0.1	0.132690
7.120050	0.1	0.135642
7.121717	0.1	0.137109
7.123383	0.1	0.137766
7.125050	0.1	0.138222
7.126717	0.1	0.138325
7.128383	0.1	0.137724
7.130050	0.1	0.136234
7.131717	0.1	0.133999
7.133383	0.1	0.131708
7.135050	0.1	0.130353
7.136717	0.1	0.130557
7.138383	0.1	0.132052
7.140050	0.1	0.133752
7.141717	0.1	0.134795
7.143383	0.1	0.135405
7.145050	0.1	0.136332
7.146717	0.1	0.137901
7.148383	0.1	0.139610
7.150050	0.1	0.140308
7.151717	0.1	0.139102
7.153383	0.1	0.136117
7.155050	0.1	0.132448
7.156717	0.1	0.129454
7.158383	0.1	0.127973
7.160050	0.1	0.128001
7.161717	0.1	0.129007
7.163383	0.1	0.130460
7.165050	0.1	0.132271
7.166717	0.1	0.134706
7.168383	0.1	0.137305
7.170050	0.1	0.138814
7.171717	0.1	0.138432
7.173383	0.1	0.136355
7.175050	0.1	0.133496
7.176717	0.1	0.131428
7.178383	0.1	0.131521
7.180050	0.1	0.133635
7.181717	0.1	0.136332
7.183383	0.1	0.138478
7.185050	0.1	0.139661
7.186717	0.1	0.139545
7.188383	0.1	0.137854
7.190050	0.1	0.135042
7.191717	0.1	0.132429
7.193383	0.1	0.131428
7.195050	0.1	0.132648
7.196717	0.1	0.135568
7.198383	0.1	0.138963
7.200050	0.1	0.141384
7.201717	0.1	0.141631
7.203383	0.1	0.139666
7.205050	0.1	0.136597
7.206717	0.1	0.133449
7.208383	0.1	0.130613
7.210050	0.1	0.128541
7.211717	0.1	0.127880
7.213383	0.1	0.128616
7.215050	0.1	0.130003
7.216717	0.1	0.131428
7.218383	0.1	0.132662
7.220050	0.1	0.133268
7.221717	0.1	0.132658
7.223383	0.1	0.130795
7.225050	0.1	0.128266
7.226717	0.1	0.125910
7.228383	0.1	0.124532
7.230050	0.1	0.124336
7.231717	0.1	0.124760
7.233383	0.1	0.125193
7.235050	0.1	0.125603
7.236717	0.1	0.126269
7.238383	0.1	0.127247
7.240050	0.1	0.128360
7.241717	0.1	0.129407
7.243383	0.1	0.129985
7.245050	0.1	0.129524
7.246717	0.1	0.127726
7.248383	0.1	0.125091
7.250050	0.1	0.122739
7.251717	0.1	0.121472
7.253383	0.1	0.121202
7.255050	0.1	0.121375
7.256717	0.1	0.121621
7.258383	0.1	0.121822
7.260050	0.1	0.121580
7.261717	0.1	0.120555
7.263383	0.1	0.119335
7.265050	0.1	0.119121
7.266717	0.1	0.120578
7.268383	0.1	0.123386
7.270050	0.1	0.126651
7.271717	0.1	0.129296
7.273383	0.1	0.130511
7.275050	0.1	0.130334
7.276717	0.1	0.129542
7.278383	0.1	0.128583
7.280050	0.1	0.127391
7.281717	0.1	0.126320
7.283383	0.1	0.126450
7.285050	0.1	0.128681
7.286717	0.1	0.132704
7.288383	0.1	0.136946
7.290050	0.1	0.139498
7.291717	0.1	0.139391
7.293383	0.1	0.137202
7.295050	0.1	0.134390
7.296717	0.1	0.132071
7.298383	0.1	0.130646
7.300050	0.1	0.130301
7.301717	0.1	0.131214
7.303383	0.1	0.133091
7.305050	0.1	0.135112
7.306717	0.1	0.136797
7.308383	0.1	0.138390
7.310050	0.1	0.140076
7.311717	0.1	0.141538
7.313383	0.1	0.142353
7.315050	0.1	0.142478
7.316717	0.1	0.142497
7.318383	0.1	0.143130
7.320050	0.1	0.144136
7.321717	0.1	0.144364
7.323383	0.1	0.143265
7.325050	0.1	0.141608
7.326717	0.1	0.140686
7.328383	0.1	0.141277
7.330050	0.1	0.143060
7.331717	0.1	0.144769
7.333383	0.1	0.145198
7.335050	0.1	0.143987
7.336717	0.1	0.141822
7.338383	0.1	0.139908
7.340050	0.1	0.139140
7.341717	0.1	0.139531
7.343383	0.1	0.140509
7.345050	0.1	0.141789
7.346717	0.1	0.143494
7.348383	0.1	0.145617
7.350050	0.1	0.147745
7.351717	0.1	0.149296
7.353383	0.1	0.150162
7.355050	0.1	0.150991
7.356717	0.1	0.152467
7.358383	0.1	0.154343
7.360050	0.1	0.155605
7.361717	0.1	0.155820
7.363383	0.1	0.155549
7.365050	0.1	0.155265
7.366717	0.1	0.154567
7.368383	0.1	0.152928
7.370050	0.1	0.150600
7.371717	0.1	0.148439
7.373383	0.1	0.147414
7.375050	0.1	0.148155
7.376717	0.1	0.150478
7.378383	0.1	0.153524
7.380050	0.1	0.156397
7.381717	0.1	0.158553
7.383383	0.1	0.159410
7.385050	0.1	0.158278
7.386717	0.1	0.155331
7.388383	0.1	0.151950
7.390050	0.1	0.149612
7.391717	0.1	0.148863
7.393383	0.1	0.149249
7.395050	0.1	0.149827
7.396717	0.1	0.150204
7.398383	0.1	0.151074
7.400050	0.1	0.153151
7.401717	0.1	0.155731
7.403383	0.1	0.157105
7.405050	0.1	0.156406
7.406717	0.1	0.154520
7.408383	0.1	0.153086
7.410050	0.1	0.153342
7.411717	0.1	0.155638
7.413383	0.1	0.158790
7.415050	0.1	0.160458
7.416717	0.1	0.159163
7.418383	0.1	0.155321
7.420050	0.1	0.150590
7.421717	0.1	0.147056
7.423383	0.1	0.146125
7.425050	0.1	0.147317
7.426717	0.1	0.148956
7.428383	0.1	0.149887
7.430050	0.1	0.149882
7.431717	0.1	0.149314
7.433383	0.1	0.148830
7.435050	0.1	0.148686
7.436717	0.1	0.148490
7.438383	0.1	0.147950
7.440050	0.1	0.147489
7.441717	0.1	0.147973
7.443383	0.1	0.149785
7.445050	0.1	0.152346
7.446717	0.1	0.154618
7.448383	0.1	0.155577
7.450050	0.1	0.154953
7.451717	0.1	0.153664
7.453383	0.1	0.152737
7.455050	0.1	0.152062
7.456717	0.1	0.150818
7.458383	0.1	0.148630
7.460050	0.1	0.145794
7.461717	0.1	0.143144
7.463383	0.1	0.141999
7.465050	0.1	0.143410
7.466717	0.1	0.146972
7.468383	0.1	0.150758
7.470050	0.1	0.152765
7.471717	0.1	0.152513
7.473383	0.1	0.151265
7.475050	0.1	0.150404
7.476717	0.1	0.150232
7.478383	0.1	0.150423
7.480050	0.1	0.150753
7.481717	0.1	0.151014
7.483383	0.1	0.150637
7.485050	0.1	0.149189
7.486717	0.1	0.146809
7.488383	0.1	0.143764
7.490050	0.1	0.140620
7.491717	0.1	0.138581
7.493383	0.1	0.138362
7.495050	0.1	0.139419
7.496717	0.1	0.140471
7.498383	0.1	0.140341
7.500050	0.1	0.138641
7.501717	0.1	0.136141
7.503383	0.1	0.133910
7.505050	0.1	0.132062
7.506717	0.1	0.130292
7.508383	0.1	0.129133
7.510050	0.1	0.129263
7.511717	0.1	0.130227
7.513383	0.1	0.130925
7.515050	0.1	0.131116
7.516717	0.1	0.131680
7.518383	0.1	0.133170
7.520050	0.1	0.134693
7.521717	0.1	0.134753
7.523383	0.1	0.132988
7.525050	0.1	0.130483
7.526717	0.1	0.128509
7.528383	0.1	0.127647
7.530050	0.1	0.128048
7.531717	0.1	0.129822
7.533383	0.1	0.132765
7.535050	0.1	0.136034
7.536717	0.1	0.138613
7.538383	0.1	0.139638
7.540050	0.1	0.138567
7.541717	0.1	0.135791
7.543383	0.1	0.132611
7.545050	0.1	0.130269
7.546717	0.1	0.129314
7.548383	0.1	0.129868
7.550050	0.1	0.132085
7.551717	0.1	0.135773
7.553383	0.1	0.139801
7.555050	0.1	0.142860
7.556717	0.1	0.144602
7.558383	0.1	0.145282
7.560050	0.1	0.145095
7.561717	0.1	0.144294
7.563383	0.1	0.143275
7.565050	0.1	0.142241
7.566717	0.1	0.141198
7.568383	0.1	0.140406
7.570050	0.1	0.140457
7.571717	0.1	0.141650
7.573383	0.1	0.143223
7.575050	0.1	0.143708
7.576717	0.1	0.142506
7.578383	0.1	0.140667
7.580050	0.1	0.139396
7.581717	0.1	0.138851
7.583383	0.1	0.138697
7.585050	0.1	0.138790
7.586717	0.1	0.139242
7.588383	0.1	0.140429
7.590050	0.1	0.142856
7.591717	0.1	0.146367
7.593383	0.1	0.149845
7.595050	0.1	0.151964
7.596717	0.1	0.151978
7.598383	0.1	0.150297
7.600050	0.1	0.148457
7.601717	0.1	0.147959
7.603383	0.1	0.149156
7.605050	0.1	0.151363
7.606717	0.1	0.153626
7.608383	0.1	0.155275
7.610050	0.1	0.156104
7.611717	0.1	0.156420
7.613383	0.1	0.157007
7.615050	0.1	0.158534
7.616717	0.1	0.161068
7.618383	0.1	0.163964
7.620050	0.1	0.166050
7.621717	0.1	0.166167
7.623383	0.1	0.163992
7.625050	0.1	0.160546
7.626717	0.1	0.157654
7.628383	0.1	0.156579
7.630050	0.1	0.157114
7.631717	0.1	0.158204
7.633383	0.1	0.159242
7.635050	0.1	0.160169
7.636717	0.1	0.160891
7.638383	0.1	0.161151
7.640050	0.1	0.160807
7.641717	0.1	0.160029
7.643383	0.1	0.159335
7.645050	0.1	0.159163
7.646717	0.1	0.159615
7.648383	0.1	0.160546
7.650050	0.1	0.161515
7.651717	0.1	0.161775
7.653383	0.1	0.160947
7.655050	0.1	0.159433
7.656717	0.1	0.157999
7.658383	0.1	0.157249
7.660050	0.1	0.157501
7.661717	0.1	0.158604
7.663383	0.1	0.159726
7.665050	0.1	0.159643
7.666717	0.1	0.157636
7.668383	0.1	0.154157
7.670050	0.1	0.150683
7.671717	0.1	0.148527
7.673383	0.1	0.147731
7.675050	0.1	0.147521
7.676717	0.1	0.147503
7.678383	0.1	0.147843
7.680050	0.1	0.148807
7.681717	0.1	0.150488
7.683383	0.1	0.152807
7.685050	0.1	0.155349
7.686717	0.1	0.157235
7.688383	0.1	0.157659
7.690050	0.1	0.156513
7.691717	0.1	0.154078
7.693383	0.1	0.150874
7.695050	0.1	0.147945
7.696717	0.1	0.146222
7.698383	0.1	0.145687
7.700050	0.1	0.145738
7.701717	0.1	0.146045
7.703383	0.1	0.146641
7.705050	0.1	0.147480
7.706717	0.1	0.148197
7.708383	0.1	0.148579
7.710050	0.1	0.148853
7.711717	0.1	0.149286
7.713383	0.1	0.149710
7.715050	0.1	0.149761
7.716717	0.1	0.149468
7.718383	0.1	0.149268
7.720050	0.1	0.149533
7.721717	0.1	0.150339
7.723383	0.1	0.151759
7.725050	0.1	0.153668
7.726717	0.1	0.155233
7.728383	0.1	0.155438
7.730050	0.1	0.154213
7.731717	0.1	0.152574
7.733383	0.1	0.151498
7.735050	0.1	0.151186
7.736717	0.1	0.151456
7.738383	0.1	0.152215
7.740050	0.1	0.153044
7.741717	0.1	0.153105
7.743383	0.1	0.152024
7.745050	0.1	0.150716
7.746717	0.1	0.150721
7.748383	0.1	0.152690
7.750050	0.1	0.155894
7.751717	0.1	0.159065
7.753383	0.1	0.161109
7.755050	0.1	0.161482
7.756717	0.1	0.160378
7.758383	0.1	0.158679
7.760050	0.1	0.157421
7.761717	0.1	0.156909
7.763383	0.1	0.156355
7.765050	0.1	0.154693
7.766717	0.1	0.151568
7.768383	0.1	0.147438
7.770050	0.1	0.143419
7.771717	0.1	0.140956
7.773383	0.1	0.140746
7.775050	0.1	0.142204
7.776717	0.1	0.144211
7.778383	0.1	0.145980
7.780050	0.1	0.147065
7.781717	0.1	0.147265
7.783383	0.1	0.146758
7.785050	0.1	0.146125
7.786717	0.1	0.145962
7.788383	0.1	0.146432
7.790050	0.1	0.147331
7.791717	0.1	0.148457
7.793383	0.1	0.149622
7.795050	0.1	0.150544
7.796717	0.1	0.151177
7.798383	0.1	0.151773
7.800050	0.1	0.152551
7.801717	0.1	0.153743
7.803383	0.1	0.155498
7.805050	0.1	0.157398
7.806717	0.1	0.158479
7.808383	0.1	0.157966
7.810050	0.1	0.156178
7.811717	0.1	0.154432
7.813383	0.1	0.153743
7.815050	0.1	0.153882
7.816717	0.1	0.153976
7.818383	0.1	0.153854
7.820050	0.1	0.154045
7.821717	0.1	0.154679
7.823383	0.1	0.154977
7.825050	0.1	0.153896
7.826717	0.1	0.150986
7.828383	0.1	0.147047
7.830050	0.1	0.143908
7.831717	0.1	0.143158
7.833383	0.1	0.145030
7.835050	0.1	0.148905
7.836717	0.1	0.154092
7.838383	0.1	0.159470
7.840050	0.1	0.163415
7.841717	0.1	0.164909
7.843383	0.1	0.164267
7.845050	0.1	0.162576
7.846717	0.1	0.160639
7.848383	0.1	0.158437
7.850050	0.1	0.155908
7.851717	0.1	0.153845
7.853383	0.1	0.153421
7.855050	0.1	0.155079
7.856717	0.1	0.158092
7.858383	0.1	0.161231
7.860050	0.1	0.163582
7.861717	0.1	0.164770
7.863383	0.1	0.164886
7.865050	0.1	0.164630
7.866717	0.1	0.165110
7.868383	0.1	0.166846
7.870050	0.1	0.168993
7.871717	0.1	0.170097
7.873383	0.1	0.169328
7.875050	0.1	0.166609
7.876717	0.1	0.162539
7.878383	0.1	0.158534
7.880050	0.1	0.156118
7.881717	0.1	0.155722
7.883383	0.1	0.156397
7.885050	0.1	0.156919
7.886717	0.1	0.157082
7.888383	0.1	0.157617
7.890050	0.1	0.159196
7.891717	0.1	0.161650
7.893383	0.1	0.164015
7.895050	0.1	0.165529
7.896717	0.1	0.166148
7.898383	0.1	0.166264
7.900050	0.1	0.166437
7.901717	0.1	0.167070
7.903383	0.1	0.168206
7.905050	0.1	0.169701
7.906717	0.1	0.171089
7.908383	0.1	0.171312
7.910050	0.1	0.169436
7.911717	0.1	0.166129
7.913383	0.1	0.163587
7.915050	0.1	0.163480
7.916717	0.1	0.165687
7.918383	0.1	0.168956
7.920050	0.1	0.171834
7.921717	0.1	0.173110
7.923383	0.1	0.172313
7.925050	0.1	0.170050
7.926717	0.1	0.167638
7.928383	0.1	0.166185
7.930050	0.1	0.165780
7.931717	0.1	0.165561
7.933383	0.1	0.164653
7.935050	0.1	0.163075
7.936717	0.1	0.161608
7.938383	0.1	0.160895
7.940050	0.1	0.160965
7.941717	0.1	0.161580
7.943383	0.1	0.162534
7.945050	0.1	0.163410
7.946717	0.1	0.163564
7.948383	0.1	0.162795
7.950050	0.1	0.161473
7.951717	0.1	0.159806
7.953383	0.1	0.157766
7.955050	0.1	0.155973
7.956717	0.1	0.155289
7.958383	0.1	0.155377
7.960050	0.1	0.155065
7.961717	0.1	0.154120
7.963383	0.1	0.153477
7.965050	0.1	0.153715
7.966717	0.1	0.154399
7.968383	0.1	0.154981
7.970050	0.1	0.155624
7.971717	0.1	0.156835
7.973383	0.1	0.158888
7.975050	0.1	0.161370
7.976717	0.1	0.163033
7.978383	0.1	0.162427
7.980050	0.1	0.159042
7.981717	0.1	0.154171
7.983383	0.1	0.150194
7.985050	0.1	0.148551
7.986717	0.1	0.148923
7.988383	0.1	0.150232
7.990050	0.1	0.151829
7.991717	0.1	0.153449
7.993383	0.1	0.154818
7.995050	0.1	0.155969
7.996717	0.1	0.157151
7.998383	0.1	0.158092
8.000050	0.1	0.158390
8.001717	0.1	0.158241
8.003383	0.1	0.158092
8.005050	0.1	0.158059
8.006717	0.1	0.158106
8.008383	0.1	0.158055
8.010050	0.1	0.157682
8.011717	0.1	0.157263
8.013383	0.1	0.157347
8.015050	0.1	0.157855
8.016717	0.1	0.158018
8.018383	0.1	0.157440
8.020050	0.1	0.157054
8.021717	0.1	0.158437
8.023383	0.1	0.161878
8.025050	0.1	0.165855
8.026717	0.1	0.168551
8.028383	0.1	0.169356
8.030050	0.1	0.169077
8.031717	0.1	0.169114
8.033383	0.1	0.170013
8.035050	0.1	0.170860
8.036717	0.1	0.170516
8.038383	0.1	0.168928
8.040050	0.1	0.166744
8.041717	0.1	0.164593
8.043383	0.1	0.163163
8.045050	0.1	0.162972
8.046717	0.1	0.163778
8.048383	0.1	0.164863
8.050050	0.1	0.165566
8.051717	0.1	0.165352
8.053383	0.1	0.163992
8.055050	0.1	0.161952
8.056717	0.1	0.160402
8.058383	0.1	0.160295
8.060050	0.1	0.161380
8.061717	0.1	0.162530
8.063383	0.1	0.163116
8.065050	0.1	0.163517
8.066717	0.1	0.164453
8.068383	0.1	0.166101
8.070050	0.1	0.167852
8.071717	0.1	0.168742
8.073383	0.1	0.168462
8.075050	0.1	0.167564
8.076717	0.1	0.166888
8.078383	0.1	0.166968
8.080050	0.1	0.167503
8.081717	0.1	0.167806
8.083383	0.1	0.167931
8.085050	0.1	0.168402
8.086717	0.1	0.169165
8.088383	0.1	0.169608
8.090050	0.1	0.169119
8.091717	0.1	0.167498
8.093383	0.1	0.165133
8.095050	0.1	0.162795
8.096717	0.1	0.160965
8.098383	0.1	0.159559
8.100050	0.1	0.158413
8.101717	0.1	0.157710
8.103383	0.1	0.157668
8.105050	0.1	0.158390
8.106717	0.1	0.159950
8.108383	0.1	0.162185
8.110050	0.1	0.164416
8.111717	0.1	0.165934
8.113383	0.1	0.166497
8.115050	0.1	0.166483
8.116717	0.1	0.166697
8.118383	0.1	0.167564
8.120050	0.1	0.168798
8.121717	0.1	0.170115
8.123383	0.1	0.171503
8.125050	0.1	0.172872
8.126717	0.1	0.173999
8.128383	0.1	0.175075
8.130050	0.1	0.176802
8.131717	0.1	0.179536
8.133383	0.1	0.182632
8.135050	0.1	0.184951
8.136717	0.1	0.185561
8.138383	0.1	0.184220
8.140050	0.1	0.181892
8.141717	0.1	0.180071
8.143383	0.1	0.179261
8.145050	0.1	0.179140
8.146717	0.1	0.179699
8.148383	0.1	0.181124
8.150050	0.1	0.183126
8.151717	0.1	0.184947
8.153383	0.1	0.185859
8.155050	0.1	0.185692
8.156717	0.1	0.184830
8.158383	0.1	0.183727
8.160050	0.1	0.182930
8.161717	0.1	0.183359
8.163383	0.1	0.185492
8.165050	0.1	0.188570
8.166717	0.1	0.191284
8.168383	0.1	0.192700
8.170050	0.1	0.192258
8.171717	0.1	0.189906
8.173383	0.1	0.186553
8.175050	0.1	0.183671
8.176717	0.1	0.182139
8.178383	0.1	0.181687
8.180050	0.1	0.181422
8.181717	0.1	0.180472
8.183383	0.1	0.178553
8.185050	0.1	0.176285
8.186717	0.1	0.174865
8.188383	0.1	0.175093
8.190050	0.1	0.176472
8.191717	0.1	0.177720
8.193383	0.1	0.178330
8.195050	0.1	0.179131
8.196717	0.1	0.181007
8.198383	0.1	0.183722
8.200050	0.1	0.186404
8.201717	0.1	0.188444
8.203383	0.1	0.189575
8.205050	0.1	0.189603
8.206717	0.1	0.188593
8.208383	0.1	0.187079
8.210050	0.1	0.185678
8.211717	0.1	0.184560
8.213383	0.1	0.183466
8.215050	0.1	0.182320
8.216717	0.1	0.181547
8.218383	0.1	0.181603
8.220050	0.1	0.182507
8.221717	0.1	0.183703
8.223383	0.1	0.183992
8.225050	0.1	0.181897
8.226717	0.1	0.177021
8.228383	0.1	0.171079
8.230050	0.1	0.166553
8.231717	0.1	0.164513
8.233383	0.1	0.164243
8.235050	0.1	0.164253
8.236717	0.1	0.163424
8.238383	0.1	0.161761
8.240050	0.1	0.160025
8.241717	0.1	0.159140
8.243383	0.1	0.159987
8.245050	0.1	0.163000
8.246717	0.1	0.167759
8.248383	0.1	0.173100
8.250050	0.1	0.177645
8.251717	0.1	0.180518
8.253383	0.1	0.181817
8.255050	0.1	0.182171
8.256717	0.1	0.181869
8.258383	0.1	0.180770
8.260050	0.1	0.179070
8.261717	0.1	0.177617
8.263383	0.1	0.177072
8.265050	0.1	0.176947
8.266717	0.1	0.176057
8.268383	0.1	0.174032
8.270050	0.1	0.171955
8.271717	0.1	0.171228
8.273383	0.1	0.172262
8.275050	0.1	0.174665
8.276717	0.1	0.177911
8.278383	0.1	0.181100
8.280050	0.1	0.183089
8.281717	0.1	0.183573
8.283383	0.1	0.183131
8.285050	0.1	0.182120
8.286717	0.1	0.180607
8.288383	0.1	0.179121
8.290050	0.1	0.178283
8.291717	0.1	0.177873
8.293383	0.1	0.177072
8.295050	0.1	0.175256
8.296717	0.1	0.172430
8.298383	0.1	0.169240
8.300050	0.1	0.166823
8.301717	0.1	0.166390
8.303383	0.1	0.168458
8.305050	0.1	0.172071
8.306717	0.1	0.175168
8.308383	0.1	0.176141
8.310050	0.1	0.174711
8.311717	0.1	0.171601
8.313383	0.1	0.168178
8.315050	0.1	0.165966
8.316717	0.1	0.165650
8.318383	0.1	0.166814
8.320050	0.1	0.168714
8.321717	0.1	0.171028
8.323383	0.1	0.173752
8.325050	0.1	0.176430
8.326717	0.1	0.178153
8.328383	0.1	0.178446
8.330050	0.1	0.177552
8.331717	0.1	0.176071
8.333383	0.1	0.174926
8.335050	0.1	0.175117
8.336717	0.1	0.177189
8.338383	0.1	0.180709
8.340050	0.1	0.184318
8.341717	0.1	0.186893
8.343383	0.1	0.188458
8.345050	0.1	0.189710
8.346717	0.1	0.191163
8.348383	0.1	0.192686
8.350050	0.1	0.193804
8.351717	0.1	0.194376
8.353383	0.1	0.194772
8.355050	0.1	0.195163
8.356717	0.1	0.195135
8.358383	0.1	0.194428
8.360050	0.1	0.193669
8.361717	0.1	0.193738
8.363383	0.1	0.194642
8.365050	0.1	0.195266
8.366717	0.1	0.194521
8.368383	0.1	0.192616
8.370050	0.1	0.190777
8.371717	0.1	0.189925
8.373383	0.1	0.189994
8.375050	0.1	0.190274
8.376717	0.1	0.190185
8.378383	0.1	0.189859
8.380050	0.1	0.189776
8.381717	0.1	0.189994
8.383383	0.1	0.190013
8.385050	0.1	0.189552
8.386717	0.1	0.189245
8.388383	0.1	0.190190
8.390050	0.1	0.192923
8.391717	0.1	0.196989
8.393383	0.1	0.201170
8.395050	0.1	0.204141
8.396717	0.1	0.205445
8.398383	0.1	0.205971
8.400050	0.1	0.206903
8.401717	0.1	0.208244
8.403383	0.1	0.209012
8.405050	0.1	0.208602
8.406717	0.1	0.207429
8.408383	0.1	0.206241
8.410050	0.1	0.205189
8.411717	0.1	0.203880
8.413383	0.1	0.201846
8.415050	0.1	0.199093
8.416717	0.1	0.196518
8.418383	0.1	0.195312
8.420050	0.1	0.195848
8.421717	0.1	0.197655
8.423383	0.1	0.200071
8.425050	0.1	0.202390
8.426717	0.1	0.203941
8.428383	0.1	0.204640
8.430050	0.1	0.205156
8.431717	0.1	0.206078
8.433383	0.1	0.207219
8.435050	0.1	0.207578
8.436717	0.1	0.206153
8.438383	0.1	0.203224
8.440050	0.1	0.200332
8.441717	0.1	0.198903
8.443383	0.1	0.199336
8.445050	0.1	0.201040
8.446717	0.1	0.202935
8.448383	0.1	0.203955
8.450050	0.1	0.203555
8.451717	0.1	0.201929
8.453383	0.1	0.199694
8.455050	0.1	0.197482
8.456717	0.1	0.196048
8.458383	0.1	0.196123
8.460050	0.1	0.197878
8.461717	0.1	0.200667
8.463383	0.1	0.203471
8.465050	0.1	0.205669
8.466717	0.1	0.207536
8.468383	0.1	0.209589
8.470050	0.1	0.211541
8.471717	0.1	0.212383
8.473383	0.1	0.211252
8.475050	0.1	0.207881
8.476717	0.1	0.202823
8.478383	0.1	0.197487
8.480050	0.1	0.193468
8.481717	0.1	0.191643
8.483383	0.1	0.191834
8.485050	0.1	0.193138
8.486717	0.1	0.194442
8.488383	0.1	0.194674
8.490050	0.1	0.193273
8.491717	0.1	0.190451
8.493383	0.1	0.186623
8.495050	0.1	0.182525
8.496717	0.1	0.179824
8.498383	0.1	0.179750
8.500050	0.1	0.181408
8.501717	0.1	0.182926
8.503383	0.1	0.183145
8.505050	0.1	0.181827
8.506717	0.1	0.179871
8.508383	0.1	0.179047
8.510050	0.1	0.180332
8.511717	0.1	0.182977
8.513383	0.1	0.185505
8.515050	0.1	0.186972
8.516717	0.1	0.187098
8.518383	0.1	0.185734
8.520050	0.1	0.183247
8.521717	0.1	0.180835
8.523383	0.1	0.179554
8.525050	0.1	0.179457
8.526717	0.1	0.180090
8.528383	0.1	0.181128
8.530050	0.1	0.182339
8.531717	0.1	0.183373
8.533383	0.1	0.183685
8.535050	0.1	0.183005
8.536717	0.1	0.182097
8.538383	0.1	0.182302
8.540050	0.1	0.184043
8.541717	0.1	0.186586
8.543383	0.1	0.188793
8.545050	0.1	0.189706
8.546717	0.1	0.188947
8.548383	0.1	0.186674
8.550050	0.1	0.183303
8.551717	0.1	0.179512
8.553383	0.1	0.176234
8.555050	0.1	0.174483
8.556717	0.1	0.174888
8.558383	0.1	0.177165
8.560050	0.1	0.180448
8.561717	0.1	0.184132
8.563383	0.1	0.187815
8.565050	0.1	0.190884
8.566717	0.1	0.192868
8.568383	0.1	0.193897
8.570050	0.1	0.194227
8.571717	0.1	0.193608
8.573383	0.1	0.191708
8.575050	0.1	0.189086
8.576717	0.1	0.186786
8.578383	0.1	0.185114
8.580050	0.1	0.183848
8.581717	0.1	0.183061
8.583383	0.1	0.182781
8.585050	0.1	0.182418
8.586717	0.1	0.181566
8.588383	0.1	0.180784
8.590050	0.1	0.180914
8.591717	0.1	0.181827
8.593383	0.1	0.182539
8.595050	0.1	0.182530
8.596717	0.1	0.182488
8.598383	0.1	0.183498
8.600050	0.1	0.185934
8.601717	0.1	0.189361
8.603383	0.1	0.193170
8.605050	0.1	0.196868
8.606717	0.1	0.199755
8.608383	0.1	0.201082
8.610050	0.1	0.200793
8.611717	0.1	0.199508
8.613383	0.1	0.198074
8.615050	0.1	0.197124
8.616717	0.1	0.196756
8.618383	0.1	0.196560
8.620050	0.1	0.195978
8.621717	0.1	0.194740
8.623383	0.1	0.192984
8.625050	0.1	0.190865
8.626717	0.1	0.188546
8.628383	0.1	0.186698
8.630050	0.1	0.186134
8.631717	0.1	0.187103
8.633383	0.1	0.189585
8.635050	0.1	0.193641
8.636717	0.1	0.198828
8.638383	0.1	0.203787
8.640050	0.1	0.207000
8.641717	0.1	0.207992
8.643383	0.1	0.207513
8.645050	0.1	0.207024
8.646717	0.1	0.207727
8.648383	0.1	0.209524
8.650050	0.1	0.211094
8.651717	0.1	0.211284
8.653383	0.1	0.210037
8.655050	0.1	0.207992
8.656717	0.1	0.205813
8.658383	0.1	0.204062
8.660050	0.1	0.203284
8.661717	0.1	0.203927
8.663383	0.1	0.205892
8.665050	0.1	0.208127
8.666717	0.1	0.209482
8.668383	0.1	0.210046
8.670050	0.1	0.210577
8.671717	0.1	0.211094
8.673383	0.1	0.210833
8.675050	0.1	0.209026
8.676717	0.1	0.205804
8.678383	0.1	0.202372
8.680050	0.1	0.199787
8.681717	0.1	0.198134
8.683383	0.1	0.197357
8.685050	0.1	0.197664
8.686717	0.1	0.199033
8.688383	0.1	0.201035
8.690050	0.1	0.202986
8.691717	0.1	0.204109
8.693383	0.1	0.203974
8.695050	0.1	0.202553
8.696717	0.1	0.200020
8.698383	0.1	0.196933
8.700050	0.1	0.194339
8.701717	0.1	0.193203
8.703383	0.1	0.193669
8.705050	0.1	0.195047
8.706717	0.1	0.196421
8.708383	0.1	0.197007
8.710050	0.1	0.196313
8.711717	0.1	0.194637
8.713383	0.1	0.193389
8.715050	0.1	0.194078
8.716717	0.1	0.196598
8.718383	0.1	0.199266
8.720050	0.1	0.200444
8.721717	0.1	0.199787
8.723383	0.1	0.198171
8.725050	0.1	0.196602
8.726717	0.1	0.195242
8.728383	0.1	0.193682
8.730050	0.1	0.191806
8.731717	0.1	0.189794
8.733383	0.1	0.187857
8.735050	0.1	0.186153
8.736717	0.1	0.185026
8.738383	0.1	0.184928
8.740050	0.1	0.185841
8.741717	0.1	0.187280
8.743383	0.1	0.188937
8.745050	0.1	0.190791
8.746717	0.1	0.192574
8.748383	0.1	0.193692
8.750050	0.1	0.193776
8.751717	0.1	0.193063
8.753383	0.1	0.192155
8.755050	0.1	0.191750
8.756717	0.1	0.192029
8.758383	0.1	0.192216
8.760050	0.1	0.191308
8.761717	0.1	0.189277
8.763383	0.1	0.186958
8.765050	0.1	0.185063
8.766717	0.1	0.183722
8.768383	0.1	0.182777
8.770050	0.1	0.182227
8.771717	0.1	0.182199
8.773383	0.1	0.182590
8.775050	0.1	0.182949
8.776717	0.1	0.182455
8.778383	0.1	0.180239
8.780050	0.1	0.176295
8.781717	0.1	0.171782
8.783383	0.1	0.168034
8.785050	0.1	0.165952
8.786717	0.1	0.166073
8.788383	0.1	0.168476
8.790050	0.1	0.172518
8.791717	0.1	0.176979
8.793383	0.1	0.180602
8.795050	0.1	0.182842
8.796717	0.1	0.184318
8.798383	0.1	0.186157
8.800050	0.1	0.188695
8.801717	0.1	0.191210
8.803383	0.1	0.193007
8.805050	0.1	0.194036
8.806717	0.1	0.194628
8.808383	0.1	0.195289
8.810050	0.1	0.196532
8.811717	0.1	0.198190
8.813383	0.1	0.199266
8.815050	0.1	0.198828
8.816717	0.1	0.196784
8.818383	0.1	0.193752
8.820050	0.1	0.190465
8.821717	0.1	0.187582
8.823383	0.1	0.185738
8.825050	0.1	0.185398
8.826717	0.1	0.186614
8.828383	0.1	0.189058
8.830050	0.1	0.192295
8.831717	0.1	0.195843
8.833383	0.1	0.198968
8.835050	0.1	0.200723
8.836717	0.1	0.200602
8.838383	0.1	0.198879
8.840050	0.1	0.196109
8.841717	0.1	0.192788
8.843383	0.1	0.189668
8.845050	0.1	0.187508
8.846717	0.1	0.186474
8.848383	0.1	0.186386
8.850050	0.1	0.187391
8.851717	0.1	0.189589
8.853383	0.1	0.192495
8.855050	0.1	0.195382
8.856717	0.1	0.197664
8.858383	0.1	0.199275
8.860050	0.1	0.200826
8.861717	0.1	0.202721
8.863383	0.1	0.204672
8.865050	0.1	0.206269
8.866717	0.1	0.207522
8.868383	0.1	0.208640
8.870050	0.1	0.209776
8.871717	0.1	0.211173
8.873383	0.1	0.212980
8.875050	0.1	0.214837
8.876717	0.1	0.216090
8.878383	0.1	0.216509
8.880050	0.1	0.216668
8.881717	0.1	0.217296
8.883383	0.1	0.218088
8.885050	0.1	0.218041
8.886717	0.1	0.216924
8.888383	0.1	0.215322
8.890050	0.1	0.213566
8.891717	0.1	0.211652
8.893383	0.1	0.209380
8.895050	0.1	0.206325
8.896717	0.1	0.202758
8.898383	0.1	0.200169
8.900050	0.1	0.200141
8.901717	0.1	0.203061
8.903383	0.1	0.207922
8.905050	0.1	0.213031
8.906717	0.1	0.216961
8.908383	0.1	0.219112
8.910050	0.1	0.219699
8.911717	0.1	0.219424
8.913383	0.1	0.218810
8.915050	0.1	0.217767
8.916717	0.1	0.216039
8.918383	0.1	0.213985
8.920050	0.1	0.212393
8.921717	0.1	0.211420
8.923383	0.1	0.210390
8.925050	0.1	0.208854
8.926717	0.1	0.207238
8.928383	0.1	0.206353
8.930050	0.1	0.206339
8.931717	0.1	0.206539
8.933383	0.1	0.206865
8.935050	0.1	0.208383
8.936717	0.1	0.211527
8.938383	0.1	0.214996
8.940050	0.1	0.217152
8.941717	0.1	0.217417
8.943383	0.1	0.216328
8.945050	0.1	0.215219
8.946717	0.1	0.215326
8.948383	0.1	0.216449
8.950050	0.1	0.217371
8.951717	0.1	0.217375
8.953383	0.1	0.216155
8.955050	0.1	0.213450
8.956717	0.1	0.210018
8.958383	0.1	0.207592
8.960050	0.1	0.206954
8.961717	0.1	0.207527
8.963383	0.1	0.208816
8.965050	0.1	0.210763
8.966717	0.1	0.212933
8.968383	0.1	0.214810
8.970050	0.1	0.216514
8.971717	0.1	0.218367
8.973383	0.1	0.219946
8.975050	0.1	0.220756
8.976717	0.1	0.221399
8.978383	0.1	0.222716
8.980050	0.1	0.224491
8.981717	0.1	0.225916
8.983383	0.1	0.226325
8.985050	0.1	0.225594
8.986717	0.1	0.224276
8.988383	0.1	0.222810
8.990050	0.1	0.220775
8.991717	0.1	0.217636
8.993383	0.1	0.213720
8.995050	0.1	0.210078
8.996717	0.1	0.207382
8.998383	0.1	0.205501
9.000050	0.1	0.204258
9.001717	0.1	0.204043
9.003383	0.1	0.205180
9.005050	0.1	0.207270
9.006717	0.1	0.209422
9.008383	0.1	0.210758
9.010050	0.1	0.210656
9.011717	0.1	0.209049
9.013383	0.1	0.206614
9.015050	0.1	0.204556
9.016717	0.1	0.203694
9.018383	0.1	0.203741
9.020050	0.1	0.203731
9.021717	0.1	0.202945
9.023383	0.1	0.201142
9.025050	0.1	0.198619
9.026717	0.1	0.196388
9.028383	0.1	0.195811
9.030050	0.1	0.197496
9.031717	0.1	0.200402
9.033383	0.1	0.202497
9.035050	0.1	0.202670
9.036717	0.1	0.201361
9.038383	0.1	0.199410
9.040050	0.1	0.197431
9.041717	0.1	0.195997
9.043383	0.1	0.195485
9.045050	0.1	0.195787
9.046717	0.1	0.196509
9.048383	0.1	0.197520
9.050050	0.1	0.199024
9.051717	0.1	0.201222
9.053383	0.1	0.203797
9.055050	0.1	0.205683
9.056717	0.1	0.206116
9.058383	0.1	0.205743
9.060050	0.1	0.205827
9.061717	0.1	0.206870
9.063383	0.1	0.208765
9.065050	0.1	0.211149
9.066717	0.1	0.213226
9.068383	0.1	0.214037
9.070050	0.1	0.213399
9.071717	0.1	0.211918
9.073383	0.1	0.209957
9.075050	0.1	0.207657
9.076717	0.1	0.205818
9.078383	0.1	0.205431
9.080050	0.1	0.206842
9.081717	0.1	0.209860
9.083383	0.1	0.213971
9.085050	0.1	0.218116
9.086717	0.1	0.221152
9.088383	0.1	0.222805
9.090050	0.1	0.223452
9.091717	0.1	0.223191
9.093383	0.1	0.222051
9.095050	0.1	0.220514
9.096717	0.1	0.219001
9.098383	0.1	0.217245
9.100050	0.1	0.214735
9.101717	0.1	0.211541
9.103383	0.1	0.208509
9.105050	0.1	0.206707
9.106717	0.1	0.206553
9.108383	0.1	0.207573
9.110050	0.1	0.209045
9.111717	0.1	0.210688
9.113383	0.1	0.212770
9.115050	0.1	0.215489
9.116717	0.1	0.218404
9.118383	0.1	0.220737
9.120050	0.1	0.222209
9.121717	0.1	0.222996
9.123383	0.1	0.223527
9.125050	0.1	0.224570
9.126717	0.1	0.226665
9.128383	0.1	0.229422
9.130050	0.1	0.232034
9.131717	0.1	0.233930
9.133383	0.1	0.234842
9.135050	0.1	0.234963
9.136717	0.1	0.234796
9.138383	0.1	0.234675
9.140050	0.1	0.234940
9.141717	0.1	0.236034
9.143383	0.1	0.238037
9.145050	0.1	0.240714
9.146717	0.1	0.243522
9.148383	0.1	0.245185
9.150050	0.1	0.244500
9.151717	0.1	0.241618
9.153383	0.1	0.237995
9.155050	0.1	0.235061
9.156717	0.1	0.233236
9.158383	0.1	0.232290
9.160050	0.1	0.232132
9.161717	0.1	0.233008
9.163383	0.1	0.235275
9.165050	0.1	0.238898
9.166717	0.1	0.242926
9.168383	0.1	0.245916
9.170050	0.1	0.247038
9.171717	0.1	0.246479
9.173383	0.1	0.244919
9.175050	0.1	0.243080
9.176717	0.1	0.241254
9.178383	0.1	0.239280
9.180050	0.1	0.237138
9.181717	0.1	0.235126
9.183383	0.1	0.233306
9.185050	0.1	0.231364
9.186717	0.1	0.229082
9.188383	0.1	0.226698
9.190050	0.1	0.224654
9.191717	0.1	0.223438
9.193383	0.1	0.223140
9.195050	0.1	0.223350
9.196717	0.1	0.223732
9.198383	0.1	0.224439
9.200050	0.1	0.225711
9.201717	0.1	0.227252
9.203383	0.1	0.228491
9.205050	0.1	0.229268
9.206717	0.1	0.229748
9.208383	0.1	0.230065
9.210050	0.1	0.230144
9.211717	0.1	0.229590
9.213383	0.1	0.227964
9.215050	0.1	0.225487
9.216717	0.1	0.222716
9.218383	0.1	0.219871
9.220050	0.1	0.217035
9.221717	0.1	0.214423
9.223383	0.1	0.212481
9.225050	0.1	0.212104
9.226717	0.1	0.213999
9.228383	0.1	0.217818
9.230050	0.1	0.222214
9.231717	0.1	0.225776
9.233383	0.1	0.227927
9.235050	0.1	0.229054
9.236717	0.1	0.229790
9.238383	0.1	0.230512
9.240050	0.1	0.231015
9.241717	0.1	0.230493
9.243383	0.1	0.228491
9.245050	0.1	0.225822
9.246717	0.1	0.224141
9.248383	0.1	0.224477
9.250050	0.1	0.226097
9.251717	0.1	0.227261
9.253383	0.1	0.226721
9.255050	0.1	0.224421
9.256717	0.1	0.221296
9.258383	0.1	0.218563
9.260050	0.1	0.216886
9.261717	0.1	0.216039
9.263383	0.1	0.215336
9.265050	0.1	0.214432
9.266717	0.1	0.213557
9.268383	0.1	0.212942
9.270050	0.1	0.212523
9.271717	0.1	0.212500
9.273383	0.1	0.213454
9.275050	0.1	0.215592
9.276717	0.1	0.218134
9.278383	0.1	0.219825
9.280050	0.1	0.219927
9.281717	0.1	0.218987
9.283383	0.1	0.218311
9.285050	0.1	0.218530
9.286717	0.1	0.219163
9.288383	0.1	0.219462
9.290050	0.1	0.219047
9.291717	0.1	0.218148
9.293383	0.1	0.217273
9.295050	0.1	0.216374
9.296717	0.1	0.214898
9.298383	0.1	0.213198
9.300050	0.1	0.212798
9.301717	0.1	0.214446
9.303383	0.1	0.217012
9.305050	0.1	0.218987
9.306717	0.1	0.219871
9.308383	0.1	0.219792
9.310050	0.1	0.218851
9.311717	0.1	0.217329
9.313383	0.1	0.216109
9.315050	0.1	0.216244
9.316717	0.1	0.218088
9.318383	0.1	0.221170
9.320050	0.1	0.224928
9.321717	0.1	0.228882
9.323383	0.1	0.232449
9.325050	0.1	0.235206
9.326717	0.1	0.237091
9.328383	0.1	0.238260
9.330050	0.1	0.238586
9.331717	0.1	0.237729
9.333383	0.1	0.235876
9.335050	0.1	0.234297
9.336717	0.1	0.234474
9.338383	0.1	0.236379
9.340050	0.1	0.238335
9.341717	0.1	0.238852
9.343383	0.1	0.238167
9.345050	0.1	0.237604
9.346717	0.1	0.237855
9.348383	0.1	0.238442
9.350050	0.1	0.238675
9.351717	0.1	0.238400
9.353383	0.1	0.237939
9.355050	0.1	0.237664
9.356717	0.1	0.237850
9.358383	0.1	0.238325
9.360050	0.1	0.238218
9.361717	0.1	0.236714
9.363383	0.1	0.234325
9.365050	0.1	0.232467
9.366717	0.1	0.232277
9.368383	0.1	0.234330
9.370050	0.1	0.238437
9.371717	0.1	0.243234
9.373383	0.1	0.246866
9.375050	0.1	0.248360
9.376717	0.1	0.247988
9.378383	0.1	0.246740
9.380050	0.1	0.245865
9.381717	0.1	0.246512
9.383383	0.1	0.249273
9.385050	0.1	0.253846
9.386717	0.1	0.259033
9.388383	0.1	0.263108
9.390050	0.1	0.264430
9.391717	0.1	0.262395
9.393383	0.1	0.257902
9.395050	0.1	0.252621
9.396717	0.1	0.248011
9.398383	0.1	0.244994
9.400050	0.1	0.244020
9.401717	0.1	0.245036
9.403383	0.1	0.247438
9.405050	0.1	0.250284
9.406717	0.1	0.252733
9.408383	0.1	0.254386
9.410050	0.1	0.255276
9.411717	0.1	0.255820
9.413383	0.1	0.256621
9.415050	0.1	0.257893
9.416717	0.1	0.259094
9.418383	0.1	0.259397
9.420050	0.1	0.258540
9.421717	0.1	0.257078
9.423383	0.1	0.256021
9.425050	0.1	0.256281
9.426717	0.1	0.258102
9.428383	0.1	0.261161
9.430050	0.1	0.264687
9.431717	0.1	0.267262
9.433383	0.1	0.267508
9.435050	0.1	0.265241
9.436717	0.1	0.261413
9.438383	0.1	0.257185
9.440050	0.1	0.253427
9.441717	0.1	0.250880
9.443383	0.1	0.250111
9.445050	0.1	0.251215
9.446717	0.1	0.253520
9.448383	0.1	0.255774
9.450050	0.1	0.257064
9.451717	0.1	0.257543
9.453383	0.1	0.257697
9.455050	0.1	0.257101
9.456717	0.1	0.254624
9.458383	0.1	0.250158
9.460050	0.1	0.245259
9.461717	0.1	0.241944
9.463383	0.1	0.241259
9.465050	0.1	0.243075
9.466717	0.1	0.246405
9.468383	0.1	0.249869
9.470050	0.1	0.252137
9.471717	0.1	0.252356
9.473383	0.1	0.250894
9.475050	0.1	0.249115
9.476717	0.1	0.247681
9.478383	0.1	0.246130
9.480050	0.1	0.244086
9.481717	0.1	0.242046
9.483383	0.1	0.240770
9.485050	0.1	0.240491
9.486717	0.1	0.240989
9.488383	0.1	0.241771
9.490050	0.1	0.242232
9.491717	0.1	0.242316
9.493383	0.1	0.242437
9.495050	0.1	0.242786
9.496717	0.1	0.243583
9.498383	0.1	0.245078
9.500050	0.1	0.246619
9.501717	0.1	0.246544
9.503383	0.1	0.243750
9.505050	0.1	0.239378
9.506717	0.1	0.236006
9.508383	0.1	0.235010
9.510050	0.1	0.235671
9.511717	0.1	0.236556
9.513383	0.1	0.236793
9.515050	0.1	0.236421
9.516717	0.1	0.236062
9.518383	0.1	0.236235
9.520050	0.1	0.236994
9.521717	0.1	0.238209
9.523383	0.1	0.239559
9.525050	0.1	0.240346
9.526717	0.1	0.240095
9.528383	0.1	0.239336
9.530050	0.1	0.238814
9.531717	0.1	0.238661
9.533383	0.1	0.238721
9.535050	0.1	0.238777
9.536717	0.1	0.238572
9.538383	0.1	0.237986
9.540050	0.1	0.236901
9.541717	0.1	0.235126
9.543383	0.1	0.232761
9.545050	0.1	0.230419
9.546717	0.1	0.228672
9.548383	0.1	0.227527
9.550050	0.1	0.226833
9.551717	0.1	0.226814
9.553383	0.1	0.227573
9.555050	0.1	0.228598
9.556717	0.1	0.229497
9.558383	0.1	0.230600
9.560050	0.1	0.232304
9.561717	0.1	0.234297
9.563383	0.1	0.235960
9.565050	0.1	0.237143
9.566717	0.1	0.238023
9.568383	0.1	0.238582
9.570050	0.1	0.238819
9.571717	0.1	0.239052
9.573383	0.1	0.239736
9.575050	0.1	0.241115
9.576717	0.1	0.242912
9.578383	0.1	0.244365
9.580050	0.1	0.244915
9.581717	0.1	0.244826
9.583383	0.1	0.244798
9.585050	0.1	0.245222
9.586717	0.1	0.246279
9.588383	0.1	0.248114
9.590050	0.1	0.250251
9.591717	0.1	0.251424
9.593383	0.1	0.250749
9.595050	0.1	0.248700
9.596717	0.1	0.246922
9.598383	0.1	0.247243
9.600050	0.1	0.250139
9.601717	0.1	0.254055
9.603383	0.1	0.257147
9.605050	0.1	0.259066
9.606717	0.1	0.260267
9.608383	0.1	0.260640
9.610050	0.1	0.259588
9.611717	0.1	0.256849
9.613383	0.1	0.253133
9.615050	0.1	0.250079
9.616717	0.1	0.248835
9.618383	0.1	0.249180
9.620050	0.1	0.250461
9.621717	0.1	0.252305
9.623383	0.1	0.254391
9.625050	0.1	0.256496
9.626717	0.1	0.258652
9.628383	0.1	0.261003
9.630050	0.1	0.263602
9.631717	0.1	0.266167
9.633383	0.1	0.268249
9.635050	0.1	0.269725
9.636717	0.1	0.270763
9.638383	0.1	0.271429
9.640050	0.1	0.271727
9.641717	0.1	0.271611
9.643383	0.1	0.270610
9.645050	0.1	0.268267
9.646717	0.1	0.265073
9.648383	0.1	0.262395
9.650050	0.1	0.261255
9.651717	0.1	0.261287
9.653383	0.1	0.261273
9.655050	0.1	0.260687
9.656717	0.1	0.260174
9.658383	0.1	0.260486
9.660050	0.1	0.261725
9.661717	0.1	0.263690
9.663383	0.1	0.266056
9.665050	0.1	0.268123
9.666717	0.1	0.269064
9.668383	0.1	0.268663
9.670050	0.1	0.267560
9.671717	0.1	0.266708
9.673383	0.1	0.266610
9.675050	0.1	0.267182
9.676717	0.1	0.268095
9.678383	0.1	0.268919
9.680050	0.1	0.268971
9.681717	0.1	0.267555
9.683383	0.1	0.264533
9.685050	0.1	0.260500
9.686717	0.1	0.256561
9.688383	0.1	0.253883
9.690050	0.1	0.253120
9.691717	0.1	0.254237
9.693383	0.1	0.256705
9.695050	0.1	0.259550
9.696717	0.1	0.261804
9.698383	0.1	0.263029
9.700050	0.1	0.262968
9.701717	0.1	0.261217
9.703383	0.1	0.257851
9.705050	0.1	0.253981
9.706717	0.1	0.251476
9.708383	0.1	0.251899
9.710050	0.1	0.255262
9.711717	0.1	0.259732
9.713383	0.1	0.263168
9.715050	0.1	0.264626
9.716717	0.1	0.264323
9.718383	0.1	0.262689
9.720050	0.1	0.259890
9.721717	0.1	0.256295
9.723383	0.1	0.252947
9.725050	0.1	0.250894
9.726717	0.1	0.250386
9.728383	0.1	0.250898
9.730050	0.1	0.251709
9.731717	0.1	0.252202
9.733383	0.1	0.251988
9.735050	0.1	0.251047
9.736717	0.1	0.249534
9.738383	0.1	0.247308
9.740050	0.1	0.244030
9.741717	0.1	0.239993
9.743383	0.1	0.236616
9.745050	0.1	0.235629
9.746717	0.1	0.237450
9.748383	0.1	0.240840
9.750050	0.1	0.244244
9.751717	0.1	0.246763
9.753383	0.1	0.247951
9.755050	0.1	0.247881
9.756717	0.1	0.247341
9.758383	0.1	0.247261
9.760050	0.1	0.247960
9.761717	0.1	0.249003
9.763383	0.1	0.249962
9.765050	0.1	0.251001
9.766717	0.1	0.252370
9.768383	0.1	0.253804
9.770050	0.1	0.254824
9.771717	0.1	0.255164
9.773383	0.1	0.254777
9.775050	0.1	0.253944
9.776717	0.1	0.253306
9.778383	0.1	0.253292
9.780050	0.1	0.253809
9.781717	0.1	0.254503
9.783383	0.1	0.254763
9.785050	0.1	0.253976
9.786717	0.1	0.252048
9.788383	0.1	0.249422
9.790050	0.1	0.246698
9.791717	0.1	0.244207
9.793383	0.1	0.241827
9.795050	0.1	0.239480
9.796717	0.1	0.237646
9.798383	0.1	0.237320
9.800050	0.1	0.239452
9.801717	0.1	0.243871
9.803383	0.1	0.249045
9.805050	0.1	0.252831
9.806717	0.1	0.253539
9.808383	0.1	0.250726
9.810050	0.1	0.245343
9.811717	0.1	0.239420
9.813383	0.1	0.235457
9.815050	0.1	0.235159
9.816717	0.1	0.238284
9.818383	0.1	0.243052
9.820050	0.1	0.247466
9.821717	0.1	0.250274
9.823383	0.1	0.251313
9.825050	0.1	0.251052
9.826717	0.1	0.250055
9.828383	0.1	0.249073
9.830050	0.1	0.248635
9.831717	0.1	0.248603
9.833383	0.1	0.248724
9.835050	0.1	0.248975
9.836717	0.1	0.249483
9.838383	0.1	0.250596
9.840050	0.1	0.252575
9.841717	0.1	0.255252
9.843383	0.1	0.258354
9.845050	0.1	0.261762
9.846717	0.1	0.264877
9.848383	0.1	0.266437
9.850050	0.1	0.265660
9.851717	0.1	0.262945
9.853383	0.1	0.259387
9.855050	0.1	0.256258
9.856717	0.1	0.254498
9.858383	0.1	0.254083
9.860050	0.1	0.254093
9.861717	0.1	0.253953
9.863383	0.1	0.254014
9.865050	0.1	0.254530
9.866717	0.1	0.255289
9.868383	0.1	0.256496
9.870050	0.1	0.258787
9.871717	0.1	0.262121
9.873383	0.1	0.265371
9.875050	0.1	0.267318
9.876717	0.1	0.267839
9.878383	0.1	0.267895
9.880050	0.1	0.268570
9.881717	0.1	0.270163
9.883383	0.1	0.272035
9.885050	0.1	0.273478
9.886717	0.1	0.274568
9.888383	0.1	0.275797
9.890050	0.1	0.277339
9.891717	0.1	0.278996
9.893383	0.1	0.280594
9.895050	0.1	0.281986
9.896717	0.1	0.282726
9.898383	0.1	0.282247
9.900050	0.1	0.280514
9.901717	0.1	0.277883
9.903383	0.1	0.274535
9.905050	0.1	0.270815
9.906717	0.1	0.267415
9.908383	0.1	0.264905
9.910050	0.1	0.263499
9.911717	0.1	0.263131
9.913383	0.1	0.263453
9.915050	0.1	0.263988
9.916717	0.1	0.264551
9.918383	0.1	0.265241
9.920050	0.1	0.266074
9.921717	0.1	0.266889
9.923383	0.1	0.267494
9.925050	0.1	0.267820
9.926717	0.1	0.267890
9.928383	0.1	0.267541
9.930050	0.1	0.266414
9.931717	0.1	0.264542
9.933383	0.1	0.262675
9.935050	0.1	0.261865
9.936717	0.1	0.262707
9.938383	0.1	0.264915
9.940050	0.1	0.267550
9.941717	0.1	0.269613
9.943383	0.1	0.270410
9.945050	0.1	0.269627
9.946717	0.1	0.267345
9.948383	0.1	0.264337
9.950050	0.1	0.261986
9.951717	0.1	0.261241
9.953383	0.1	0.261832
9.955050	0.1	0.262619
9.956717	0.1	0.262465
9.958383	0.1	0.260910
9.960050	0.1	0.258340
9.961717	0.1	0.255811
9.963383	0.1	0.254479
9.965050	0.1	0.254577
9.966717	0.1	0.255094
9.968383	0.1	0.254861
9.970050	0.1	0.253520
9.971717	0.1	0.251504
9.973383	0.1	0.249590
9.975050	0.1	0.248398
9.976717	0.1	0.248016
9.978383	0.1	0.248025
9.980050	0.1	0.247951
9.981717	0.1	0.247802
9.983383	0.1	0.248146
9.985050	0.1	0.249315
9.986717	0.1	0.250977
9.988383	0.1	0.252570
9.990050	0.1	0.253720
9.991717	0.1	0.254218
9.993383	0.1	0.254191
9.995050	0.1	0.254028
9.996717	0.1	0.253762
9.998383	0.1	0.252938
10.000050	0.1	0.251182
10.001717	0.1	0.248617
10.003383	0.1	0.245771
10.005050	0.1	0.243192
10.006717	0.1	0.241203
10.008383	0.1	0.239834
10.010050	0.1	0.238977
10.011717	0.1	0.238484
10.013383	0.1	0.238069
10.015050	0.1	0.237469
10.016717	0.1	0.236598
10.018383	0.1	0.235816
10.020050	0.1	0.235895
10.021717	0.1	0.237189
10.023383	0.1	0.239261
10.025050	0.1	0.241296
10.026717	0.1	0.242367
10.028383	0.1	0.241851
10.030050	0.1	0.240062
10.031717	0.1	0.238065
10.033383	0.1	0.236914
10.035050	0.1	0.237329
10.036717	0.1	0.239294
10.038383	0.1	0.241781
10.040050	0.1	0.243410
10.041717	0.1	0.243685
10.043383	0.1	0.243378
10.045050	0.1	0.243746
10.046717	0.1	0.245431
10.048383	0.1	0.248118
10.050050	0.1	0.250991
10.051717	0.1	0.253194
10.053383	0.1	0.254125
10.055050	0.1	0.253781
10.056717	0.1	0.252370
10.058383	0.1	0.249981
10.060050	0.1	0.246968
10.061717	0.1	0.244062
10.063383	0.1	0.241809
10.065050	0.1	0.240481
10.066717	0.1	0.240114
10.068383	0.1	0.240356
10.070050	0.1	0.240970
10.071717	0.1	0.242544
10.073383	0.1	0.245799
10.075050	0.1	0.250335
10.076717	0.1	0.254684
10.078383	0.1	0.257296
10.080050	0.1	0.257553
10.081717	0.1	0.256123
10.083383	0.1	0.254307
10.085050	0.1	0.252952
10.086717	0.1	0.252044
10.088383	0.1	0.251075
10.090050	0.1	0.249958
10.091717	0.1	0.249348
10.093383	0.1	0.249897
10.095050	0.1	0.251788
10.096717	0.1	0.254703
10.098383	0.1	0.257655
10.100050	0.1	0.259629
10.101717	0.1	0.260305
10.103383	0.1	0.259848
10.105050	0.1	0.258810
10.106717	0.1	0.258172
10.108383	0.1	0.258647
10.110050	0.1	0.259946
10.111717	0.1	0.261124
10.113383	0.1	0.261506
10.115050	0.1	0.261362
10.116717	0.1	0.261744
10.118383	0.1	0.263508
10.120050	0.1	0.266577
10.121717	0.1	0.270191
10.123383	0.1	0.273418
10.125050	0.1	0.275620
10.126717	0.1	0.276738
10.128383	0.1	0.277152
10.130050	0.1	0.277292
10.131717	0.1	0.277474
10.133383	0.1	0.277809
10.135050	0.1	0.278424
10.136717	0.1	0.279369
10.138383	0.1	0.280100
10.140050	0.1	0.279825
10.141717	0.1	0.278479
10.143383	0.1	0.276938
10.145050	0.1	0.276486
10.146717	0.1	0.277795
10.148383	0.1	0.280049
10.150050	0.1	0.281432
10.151717	0.1	0.280743
10.153383	0.1	0.278428
10.155050	0.1	0.276230
10.156717	0.1	0.275723
10.158383	0.1	0.277227
10.160050	0.1	0.280142
10.161717	0.1	0.283821
10.163383	0.1	0.287653
10.165050	0.1	0.290736
10.166717	0.1	0.291998
10.168383	0.1	0.291076
10.170050	0.1	0.288961
10.171717	0.1	0.287071
10.173383	0.1	0.285683
10.175050	0.1	0.284100
10.176717	0.1	0.282233
10.178383	0.1	0.281106
10.180050	0.1	0.281534
10.181717	0.1	0.283020
10.183383	0.1	0.284235
10.185050	0.1	0.284468
10.186717	0.1	0.284328
10.188383	0.1	0.284850
10.190050	0.1	0.286354
10.191717	0.1	0.288282
10.193383	0.1	0.289730
10.195050	0.1	0.290088
10.196717	0.1	0.289269
10.198383	0.1	0.287401
10.200050	0.1	0.284566
10.201717	0.1	0.281129
10.203383	0.1	0.277897
10.205050	0.1	0.275760
10.206717	0.1	0.275210
10.208383	0.1	0.275699
10.210050	0.1	0.275769
10.211717	0.1	0.274223
10.213383	0.1	0.271061
10.215050	0.1	0.267602
10.216717	0.1	0.265497
10.218383	0.1	0.265501
10.220050	0.1	0.267392
10.221717	0.1	0.270410
10.223383	0.1	0.273427
10.225050	0.1	0.275266
10.226717	0.1	0.275220
10.228383	0.1	0.273837
10.230050	0.1	0.272738
10.231717	0.1	0.272882
10.233383	0.1	0.273739
10.235050	0.1	0.274419
10.236717	0.1	0.274596
10.238383	0.1	0.274540
10.240050	0.1	0.274801
10.241717	0.1	0.275862
10.243383	0.1	0.277697
10.245050	0.1	0.279536
10.246717	0.1	0.280063
10.248383	0.1	0.278545
10.250050	0.1	0.275853
10.251717	0.1	0.273730
10.253383	0.1	0.272826
10.255050	0.1	0.272393
10.256717	0.1	0.271322
10.258383	0.1	0.269031
10.260050	0.1	0.265739
10.261717	0.1	0.262293
10.263383	0.1	0.259839
10.265050	0.1	0.259294
10.266717	0.1	0.260710
10.268383	0.1	0.263425
10.270050	0.1	0.266773
10.271717	0.1	0.270144
10.273383	0.1	0.272687
10.275050	0.1	0.273688
10.276717	0.1	0.273031
10.278383	0.1	0.270894
10.280050	0.1	0.267713
10.281717	0.1	0.264528
10.283383	0.1	0.262409
10.285050	0.1	0.261590
10.286717	0.1	0.261571
10.288383	0.1	0.262135
10.290050	0.1	0.263285
10.291717	0.1	0.264733
10.293383	0.1	0.266163
10.295050	0.1	0.267378
10.296717	0.1	0.268016
10.298383	0.1	0.267713
10.300050	0.1	0.266507
10.301717	0.1	0.264728
10.303383	0.1	0.263033
10.305050	0.1	0.262586
10.306717	0.1	0.264463
10.308383	0.1	0.268435
10.310050	0.1	0.272943
10.311717	0.1	0.276333
10.313383	0.1	0.277641
10.315050	0.1	0.276859
10.316717	0.1	0.275061
10.318383	0.1	0.273860
10.320050	0.1	0.274042
10.321717	0.1	0.274815
10.323383	0.1	0.274745
10.325050	0.1	0.273352
10.326717	0.1	0.271210
10.328383	0.1	0.268808
10.330050	0.1	0.266307
10.331717	0.1	0.263858
10.333383	0.1	0.261678
10.335050	0.1	0.259993
10.336717	0.1	0.258968
10.338383	0.1	0.258586
10.340050	0.1	0.258572
10.341717	0.1	0.258572
10.343383	0.1	0.258693
10.345050	0.1	0.259331
10.346717	0.1	0.260118
10.348383	0.1	0.260123
10.350050	0.1	0.259336
10.351717	0.1	0.259001
10.353383	0.1	0.260212
10.355050	0.1	0.262810
10.356717	0.1	0.265772
10.358383	0.1	0.268463
10.360050	0.1	0.271071
10.361717	0.1	0.273678
10.363383	0.1	0.275769
10.365050	0.1	0.276845
10.366717	0.1	0.276519
10.368383	0.1	0.274451
10.370050	0.1	0.271061
10.371717	0.1	0.267625
10.373383	0.1	0.265441
10.375050	0.1	0.265124
10.376717	0.1	0.266605
10.378383	0.1	0.269366
10.380050	0.1	0.272775
10.381717	0.1	0.276361
10.383383	0.1	0.279662
10.385050	0.1	0.282149
10.386717	0.1	0.283681
10.388383	0.1	0.284757
10.390050	0.1	0.285902
10.391717	0.1	0.287164
10.393383	0.1	0.288240
10.395050	0.1	0.289027
10.396717	0.1	0.289897
10.398383	0.1	0.291099
10.400050	0.1	0.292445
10.401717	0.1	0.293739
10.403383	0.1	0.295066
10.405050	0.1	0.296389
10.406717	0.1	0.297427
10.408383	0.1	0.298140
10.410050	0.1	0.298801
10.411717	0.1	0.299593
10.413383	0.1	0.300314
10.415050	0.1	0.300673
10.416717	0.1	0.300622
10.418383	0.1	0.300487
10.420050	0.1	0.300696
10.421717	0.1	0.301260
10.423383	0.1	0.301800
10.425050	0.1	0.302298
10.426717	0.1	0.303248
10.428383	0.1	0.304799
10.430050	0.1	0.306265
10.431717	0.1	0.306712
10.433383	0.1	0.305884
10.435050	0.1	0.304384
10.436717	0.1	0.303043
10.438383	0.1	0.302289
10.440050	0.1	0.302275
10.441717	0.1	0.302917
10.443383	0.1	0.303653
10.445050	0.1	0.303825
10.446717	0.1	0.303267
10.448383	0.1	0.302112
10.450050	0.1	0.300314
10.451717	0.1	0.297632
10.453383	0.1	0.294256
10.455050	0.1	0.291103
10.456717	0.1	0.289166
10.458383	0.1	0.288733
10.460050	0.1	0.289455
10.461717	0.1	0.290950
10.463383	0.1	0.293022
10.465050	0.1	0.295397
10.466717	0.1	0.297418
10.468383	0.1	0.298289
10.470050	0.1	0.297441
10.471717	0.1	0.294745
10.473383	0.1	0.291001
10.475050	0.1	0.287704
10.476717	0.1	0.285963
10.478383	0.1	0.285888
10.480050	0.1	0.286778
10.481717	0.1	0.287830
10.483383	0.1	0.288887
10.485050	0.1	0.290098
10.486717	0.1	0.291225
10.488383	0.1	0.291648
10.490050	0.1	0.290866
10.491717	0.1	0.288785
10.493383	0.1	0.285879
10.495050	0.1	0.283374
10.496717	0.1	0.282493
10.498383	0.1	0.283183
10.500050	0.1	0.284119
10.501717	0.1	0.284053
10.503383	0.1	0.282708
10.505050	0.1	0.280472
10.506717	0.1	0.278167
10.508383	0.1	0.276738
10.510050	0.1	0.276607
10.511717	0.1	0.277348
10.513383	0.1	0.278032
10.515050	0.1	0.278056
10.516717	0.1	0.277865
10.518383	0.1	0.278424
10.520050	0.1	0.280044
10.521717	0.1	0.282358
10.523383	0.1	0.284589
10.525050	0.1	0.285441
10.526717	0.1	0.283867
10.528383	0.1	0.280063
10.530050	0.1	0.275448
10.531717	0.1	0.271830
10.533383	0.1	0.270358
10.535050	0.1	0.271089
10.536717	0.1	0.273213
10.538383	0.1	0.275429
10.540050	0.1	0.276761
10.541717	0.1	0.277655
10.543383	0.1	0.279513
10.545050	0.1	0.282833
10.546717	0.1	0.286568
10.548383	0.1	0.289404
10.550050	0.1	0.290563
10.551717	0.1	0.289502
10.553383	0.1	0.286154
10.555050	0.1	0.281543
10.556717	0.1	0.277255
10.558383	0.1	0.274405
10.560050	0.1	0.273078
10.561717	0.1	0.272356
10.563383	0.1	0.270908
10.565050	0.1	0.268305
10.566717	0.1	0.265520
10.568383	0.1	0.263671
10.570050	0.1	0.262996
10.571717	0.1	0.263266
10.573383	0.1	0.264496
10.575050	0.1	0.266978
10.576717	0.1	0.270656
10.578383	0.1	0.274563
10.580050	0.1	0.277404
10.581717	0.1	0.278791
10.583383	0.1	0.279266
10.585050	0.1	0.279453
10.586717	0.1	0.279816
10.588383	0.1	0.280635
10.590050	0.1	0.281688
10.591717	0.1	0.282456
10.593383	0.1	0.282647
10.595050	0.1	0.282046
10.596717	0.1	0.280379
10.598383	0.1	0.277804
10.600050	0.1	0.275257
10.601717	0.1	0.274051
10.603383	0.1	0.274950
10.605050	0.1	0.277599
10.606717	0.1	0.280947
10.608383	0.1	0.283662
10.610050	0.1	0.284589
10.611717	0.1	0.283555
10.613383	0.1	0.281422
10.615050	0.1	0.279071
10.616717	0.1	0.277166
10.618383	0.1	0.276747
10.620050	0.1	0.278750
10.621717	0.1	0.282801
10.623383	0.1	0.287197
10.625050	0.1	0.290284
10.626717	0.1	0.291620
10.628383	0.1	0.291914
10.630050	0.1	0.292156
10.631717	0.1	0.293073
10.633383	0.1	0.294684
10.635050	0.1	0.295998
10.636717	0.1	0.296100
10.638383	0.1	0.295551
10.640050	0.1	0.295704
10.641717	0.1	0.296915
10.643383	0.1	0.298582
10.645050	0.1	0.300379
10.646717	0.1	0.302410
10.648383	0.1	0.304352
10.650050	0.1	0.305292
10.651717	0.1	0.304696
10.653383	0.1	0.303201
10.655050	0.1	0.302186
10.656717	0.1	0.302531
10.658383	0.1	0.303993
10.660050	0.1	0.305576
10.661717	0.1	0.306503
10.663383	0.1	0.306778
10.665050	0.1	0.306680
10.666717	0.1	0.306140
10.668383	0.1	0.305017
10.670050	0.1	0.303914
10.671717	0.1	0.303965
10.673383	0.1	0.305488
10.675050	0.1	0.307444
10.676717	0.1	0.308529
10.678383	0.1	0.308300
10.680050	0.1	0.306913
10.681717	0.1	0.304263
10.683383	0.1	0.300342
10.685050	0.1	0.295932
10.686717	0.1	0.292258
10.688383	0.1	0.290335
10.690050	0.1	0.290601
10.691717	0.1	0.292552
10.693383	0.1	0.294978
10.695050	0.1	0.296780
10.696717	0.1	0.297627
10.698383	0.1	0.298047
10.700050	0.1	0.298717
10.701717	0.1	0.299742
10.703383	0.1	0.300300
10.705050	0.1	0.299257
10.706717	0.1	0.296710
10.708383	0.1	0.294428
10.710050	0.1	0.293883
10.711717	0.1	0.294866
10.713383	0.1	0.296533
10.715050	0.1	0.298587
10.716717	0.1	0.300850
10.718383	0.1	0.302666
10.720050	0.1	0.303248
10.721717	0.1	0.301907
10.723383	0.1	0.298312
10.725050	0.1	0.293194
10.726717	0.1	0.288510
10.728383	0.1	0.286167
10.730050	0.1	0.286507
10.731717	0.1	0.288002
10.733383	0.1	0.288449
10.735050	0.1	0.286642
10.736717	0.1	0.283211
10.738383	0.1	0.280039
10.740050	0.1	0.278703
10.741717	0.1	0.279280
10.743383	0.1	0.280491
10.745050	0.1	0.281055
10.746717	0.1	0.280924
10.748383	0.1	0.280780
10.750050	0.1	0.280775
10.751717	0.1	0.280570
10.753383	0.1	0.280188
10.755050	0.1	0.280309
10.756717	0.1	0.281706
10.758383	0.1	0.284333
10.760050	0.1	0.287066
10.761717	0.1	0.288608
10.763383	0.1	0.288677
10.765050	0.1	0.287988
10.766717	0.1	0.287034
10.768383	0.1	0.285823
10.770050	0.1	0.284440
10.771717	0.1	0.282959
10.773383	0.1	0.281055
10.775050	0.1	0.278256
10.776717	0.1	0.274903
10.778383	0.1	0.272212
10.780050	0.1	0.270940
10.781717	0.1	0.270708
10.783383	0.1	0.270591
10.785050	0.1	0.269981
10.786717	0.1	0.269101
10.788383	0.1	0.268794
10.790050	0.1	0.269585
10.791717	0.1	0.271350
10.793383	0.1	0.273637
10.795050	0.1	0.275783
10.796717	0.1	0.277148
10.798383	0.1	0.277483
10.800050	0.1	0.276645
10.801717	0.1	0.274419
10.803383	0.1	0.270880
10.805050	0.1	0.266605
10.806717	0.1	0.262633
10.808383	0.1	0.260058
10.810050	0.1	0.259490
10.811717	0.1	0.260794
10.813383	0.1	0.263317
10.815050	0.1	0.266368
10.816717	0.1	0.269338
10.818383	0.1	0.271900
10.820050	0.1	0.274130
10.821717	0.1	0.275918
10.823383	0.1	0.276701
10.825050	0.1	0.276268
10.826717	0.1	0.275197
10.828383	0.1	0.274624
10.830050	0.1	0.275704
10.831717	0.1	0.278503
10.833383	0.1	0.281790
10.835050	0.1	0.284459
10.836717	0.1	0.286261
10.838383	0.1	0.287262
10.840050	0.1	0.287318
10.841717	0.1	0.286540
10.843383	0.1	0.285977
10.845050	0.1	0.286824
10.846717	0.1	0.288622
10.848383	0.1	0.289683
10.850050	0.1	0.289315
10.851717	0.1	0.288039
10.853383	0.1	0.286340
10.855050	0.1	0.284580
10.856717	0.1	0.283159
10.858383	0.1	0.282195
10.860050	0.1	0.281613
10.861717	0.1	0.281455
10.863383	0.1	0.281618
10.865050	0.1	0.281846
10.866717	0.1	0.282256
10.868383	0.1	0.283038
10.870050	0.1	0.283858
10.871717	0.1	0.284328
10.873383	0.1	0.284966
10.875050	0.1	0.286791
10.876717	0.1	0.289809
10.878383	0.1	0.292920
10.880050	0.1	0.295001
10.881717	0.1	0.295360
10.883383	0.1	0.293953
10.885050	0.1	0.291676
10.886717	0.1	0.289902
10.888383	0.1	0.289856
10.890050	0.1	0.292226
10.891717	0.1	0.296663
10.893383	0.1	0.301660
10.895050	0.1	0.305716
10.896717	0.1	0.308421
10.898383	0.1	0.310107
10.900050	0.1	0.311029
10.901717	0.1	0.311593
10.903383	0.1	0.312780
10.905050	0.1	0.315504
10.906717	0.1	0.319234
10.908383	0.1	0.322056
10.910050	0.1	0.322550
10.911717	0.1	0.321022
10.913383	0.1	0.318661
10.915050	0.1	0.316449
10.916717	0.1	0.315094
10.918383	0.1	0.314917
10.920050	0.1	0.315276
10.921717	0.1	0.314848
10.923383	0.1	0.313194
10.925050	0.1	0.311318
10.926717	0.1	0.310428
10.928383	0.1	0.310913
10.930050	0.1	0.311951
10.931717	0.1	0.311946
10.933383	0.1	0.310256
10.935050	0.1	0.308207
10.936717	0.1	0.307639
10.938383	0.1	0.308966
10.940050	0.1	0.311323
10.941717	0.1	0.313628
10.943383	0.1	0.315099
10.945050	0.1	0.315541
10.946717	0.1	0.315667
10.948383	0.1	0.316291
10.950050	0.1	0.317083
10.951717	0.1	0.316934
10.953383	0.1	0.315150
10.955050	0.1	0.311937
10.956717	0.1	0.308179
10.958383	0.1	0.304822
10.960050	0.1	0.302247
10.961717	0.1	0.300412
10.963383	0.1	0.299173
10.965050	0.1	0.298028
10.966717	0.1	0.296459
10.968383	0.1	0.294899
10.970050	0.1	0.294424
10.971717	0.1	0.295383
10.973383	0.1	0.296873
10.975050	0.1	0.297599
10.976717	0.1	0.297083
10.978383	0.1	0.295779
10.980050	0.1	0.294312
10.981717	0.1	0.293436
10.983383	0.1	0.293897
10.985050	0.1	0.295704
10.986717	0.1	0.298070
10.988383	0.1	0.300105
10.990050	0.1	0.301069
10.991717	0.1	0.300677
10.993383	0.1	0.299141
10.995050	0.1	0.296705
10.996717	0.1	0.293939
10.998383	0.1	0.292072
11.000050	0.1	0.292100
11.001717	0.1	0.293674
11.003383	0.1	0.295355
11.005050	0.1	0.295984
11.006717	0.1	0.295420
11.008383	0.1	0.294191
11.010050	0.1	0.293069
11.011717	0.1	0.292808
11.013383	0.1	0.293758
11.015050	0.1	0.295783
11.016717	0.1	0.298372
11.018383	0.1	0.300510
11.020050	0.1	0.300794
11.021717	0.1	0.298391
11.023383	0.1	0.294251
11.025050	0.1	0.290489
11.026717	0.1	0.288300
11.028383	0.1	0.287341
11.030050	0.1	0.286885
11.031717	0.1	0.286768
11.033383	0.1	0.286903
11.035050	0.1	0.286675
11.036717	0.1	0.285637
11.038383	0.1	0.284333
11.040050	0.1	0.283336
11.041717	0.1	0.282489
11.043383	0.1	0.281525
11.045050	0.1	0.280524
11.046717	0.1	0.279746
11.048383	0.1	0.279564
11.050050	0.1	0.280142
11.051717	0.1	0.281278
11.053383	0.1	0.282889
11.055050	0.1	0.285124
11.056717	0.1	0.288007
11.058383	0.1	0.291220
11.060050	0.1	0.294154
11.061717	0.1	0.296077
11.063383	0.1	0.296370
11.065050	0.1	0.294973
11.066717	0.1	0.292757
11.068383	0.1	0.290982
11.070050	0.1	0.290256
11.071717	0.1	0.290549
11.073383	0.1	0.291434
11.075050	0.1	0.291928
11.076717	0.1	0.291099
11.078383	0.1	0.289092
11.080050	0.1	0.286982
11.081717	0.1	0.285716
11.083383	0.1	0.285599
11.085050	0.1	0.286493
11.086717	0.1	0.287946
11.088383	0.1	0.289236
11.090050	0.1	0.289506
11.091717	0.1	0.288640
11.093383	0.1	0.287970
11.095050	0.1	0.288957
11.096717	0.1	0.291700
11.098383	0.1	0.295294
11.100050	0.1	0.298540
11.101717	0.1	0.300244
11.103383	0.1	0.300030
11.105050	0.1	0.298889
11.106717	0.1	0.298512
11.108383	0.1	0.299872
11.110050	0.1	0.302419
11.111717	0.1	0.304747
11.113383	0.1	0.305893
11.115050	0.1	0.305711
11.116717	0.1	0.304449
11.118383	0.1	0.302526
11.120050	0.1	0.300594
11.121717	0.1	0.299294
11.123383	0.1	0.299094
11.125050	0.1	0.299974
11.126717	0.1	0.301050
11.128383	0.1	0.301278
11.130050	0.1	0.301064
11.131717	0.1	0.302154
11.133383	0.1	0.305488
11.135050	0.1	0.309967
11.136717	0.1	0.313567
11.138383	0.1	0.315062
11.140050	0.1	0.314726
11.141717	0.1	0.313632
11.143383	0.1	0.312557
11.145050	0.1	0.311937
11.146717	0.1	0.312412
11.148383	0.1	0.314610
11.150050	0.1	0.318224
11.151717	0.1	0.321670
11.153383	0.1	0.323476
11.155050	0.1	0.323821
11.156717	0.1	0.324026
11.158383	0.1	0.324976
11.160050	0.1	0.326652
11.161717	0.1	0.328645
11.163383	0.1	0.330657
11.165050	0.1	0.332594
11.166717	0.1	0.334498
11.168383	0.1	0.336296
11.170050	0.1	0.337539
11.171717	0.1	0.337688
11.173383	0.1	0.336575
11.175050	0.1	0.334708
11.176717	0.1	0.333367
11.178383	0.1	0.333716
11.180050	0.1	0.335546
11.181717	0.1	0.337330
11.183383	0.1	0.337320
11.185050	0.1	0.334620
11.186717	0.1	0.329586
11.188383	0.1	0.323774
11.190050	0.1	0.319341
11.191717	0.1	0.317851
11.193383	0.1	0.319430
11.195050	0.1	0.322955
11.196717	0.1	0.326582
11.198383	0.1	0.328403
11.200050	0.1	0.327043
11.201717	0.1	0.322391
11.203383	0.1	0.316245
11.205050	0.1	0.311472
11.206717	0.1	0.310098
11.208383	0.1	0.312258
11.210050	0.1	0.316557
11.211717	0.1	0.320971
11.213383	0.1	0.323774
11.215050	0.1	0.324450
11.216717	0.1	0.323821
11.218383	0.1	0.322913
11.220050	0.1	0.322093
11.221717	0.1	0.321548
11.223383	0.1	0.321688
11.225050	0.1	0.322582
11.226717	0.1	0.323798
11.228383	0.1	0.324547
11.230050	0.1	0.323849
11.231717	0.1	0.321348
11.233383	0.1	0.317749
11.235050	0.1	0.314168
11.236717	0.1	0.311602
11.238383	0.1	0.310540
11.240050	0.1	0.310526
11.241717	0.1	0.310456
11.243383	0.1	0.309730
11.245050	0.1	0.308808
11.246717	0.1	0.308417
11.248383	0.1	0.308543
11.250050	0.1	0.308673
11.251717	0.1	0.308813
11.253383	0.1	0.309539
11.255050	0.1	0.310857
11.256717	0.1	0.311770
11.258383	0.1	0.311327
11.260050	0.1	0.309707
11.261717	0.1	0.307686
11.263383	0.1	0.305623
11.265050	0.1	0.303737
11.266717	0.1	0.302475
11.268383	0.1	0.302042
11.270050	0.1	0.302047
11.271717	0.1	0.302033
11.273383	0.1	0.302009
11.275050	0.1	0.302079
11.276717	0.1	0.302088
11.278383	0.1	0.301921
11.280050	0.1	0.301688
11.281717	0.1	0.301637
11.283383	0.1	0.302014
11.285050	0.1	0.302843
11.286717	0.1	0.303900
11.288383	0.1	0.304654
11.290050	0.1	0.304705
11.291717	0.1	0.304547
11.293383	0.1	0.304952
11.295050	0.1	0.305874
11.296717	0.1	0.306796
11.298383	0.1	0.307611
11.300050	0.1	0.308808
11.301717	0.1	0.310629
11.303383	0.1	0.312184
11.305050	0.1	0.311895
11.306717	0.1	0.309017
11.308383	0.1	0.304603
11.310050	0.1	0.300570
11.311717	0.1	0.298303
11.313383	0.1	0.298605
11.315050	0.1	0.301749
11.316717	0.1	0.306619
11.318383	0.1	0.310875
11.320050	0.1	0.312626
11.321717	0.1	0.311704
11.323383	0.1	0.309423
11.325050	0.1	0.307458
11.326717	0.1	0.306908
11.328383	0.1	0.307881
11.330050	0.1	0.309651
11.331717	0.1	0.311346
11.333383	0.1	0.312682
11.335050	0.1	0.313944
11.336717	0.1	0.315392
11.338383	0.1	0.316910
11.340050	0.1	0.318135
11.341717	0.1	0.318806
11.343383	0.1	0.318647
11.345050	0.1	0.316920
11.346717	0.1	0.313115
11.348383	0.1	0.308058
11.350050	0.1	0.303723
11.351717	0.1	0.301860
11.353383	0.1	0.302726
11.355050	0.1	0.305306
11.356717	0.1	0.308608
11.358383	0.1	0.312012
11.360050	0.1	0.314685
11.361717	0.1	0.315839
11.363383	0.1	0.315700
11.365050	0.1	0.315406
11.366717	0.1	0.315909
11.368383	0.1	0.317185
11.370050	0.1	0.318545
11.371717	0.1	0.319504
11.373383	0.1	0.320436
11.375050	0.1	0.322047
11.376717	0.1	0.324356
11.378383	0.1	0.326787
11.380050	0.1	0.329074
11.381717	0.1	0.331183
11.383383	0.1	0.332794
11.385050	0.1	0.333618
11.386717	0.1	0.333986
11.388383	0.1	0.334508
11.390050	0.1	0.335444
11.391717	0.1	0.336734
11.393383	0.1	0.337977
11.395050	0.1	0.338638
11.396717	0.1	0.338699
11.398383	0.1	0.338512
11.400050	0.1	0.338391
11.401717	0.1	0.338913
11.403383	0.1	0.340617
11.405050	0.1	0.343346
11.406717	0.1	0.346624
11.408383	0.1	0.350238
11.410050	0.1	0.353809
11.411717	0.1	0.356589
11.413383	0.1	0.358257
11.415050	0.1	0.359099
11.416717	0.1	0.359369
11.418383	0.1	0.359165
11.420050	0.1	0.358759
11.421717	0.1	0.358745
11.423383	0.1	0.360031
11.425050	0.1	0.363081
11.426717	0.1	0.366783
11.428383	0.1	0.369153
11.430050	0.1	0.369246
11.431717	0.1	0.367570
11.433383	0.1	0.365200
11.435050	0.1	0.363034
11.436717	0.1	0.361428
11.438383	0.1	0.360305
11.440050	0.1	0.359388
11.441717	0.1	0.358443
11.443383	0.1	0.357600
11.445050	0.1	0.357213
11.446717	0.1	0.357470
11.448383	0.1	0.358229
11.450050	0.1	0.359081
11.451717	0.1	0.359537
11.453383	0.1	0.359556
11.455050	0.1	0.359621
11.456717	0.1	0.359947
11.458383	0.1	0.360133
11.460050	0.1	0.359826
11.461717	0.1	0.358960
11.463383	0.1	0.357335
11.465050	0.1	0.354801
11.466717	0.1	0.351844
11.468383	0.1	0.349060
11.470050	0.1	0.346261
11.471717	0.1	0.342806
11.473383	0.1	0.339020
11.475050	0.1	0.336310
11.476717	0.1	0.335695
11.478383	0.1	0.337129
11.480050	0.1	0.339942
11.481717	0.1	0.343272
11.483383	0.1	0.346284
11.485050	0.1	0.348478
11.486717	0.1	0.349563
11.488383	0.1	0.349171
11.490050	0.1	0.347197
11.491717	0.1	0.344040
11.493383	0.1	0.340217
11.495050	0.1	0.336454
11.496717	0.1	0.333874
11.498383	0.1	0.333148
11.500050	0.1	0.333828
11.501717	0.1	0.334959
11.503383	0.1	0.335886
11.505050	0.1	0.336645
11.506717	0.1	0.337609
11.508383	0.1	0.338797
11.510050	0.1	0.339928
11.511717	0.1	0.340869
11.513383	0.1	0.341348
11.515050	0.1	0.340808
11.516717	0.1	0.339076
11.518383	0.1	0.336641
11.520050	0.1	0.334238
11.521717	0.1	0.332361
11.523383	0.1	0.331025
11.525050	0.1	0.330200
11.526717	0.1	0.330289
11.528383	0.1	0.331583
11.530050	0.1	0.333777
11.531717	0.1	0.336054
11.533383	0.1	0.337465
11.535050	0.1	0.337623
11.536717	0.1	0.337046
11.538383	0.1	0.336589
11.540050	0.1	0.336543
11.541717	0.1	0.336482
11.543383	0.1	0.336319
11.545050	0.1	0.336748
11.546717	0.1	0.337930
11.548383	0.1	0.338862
11.550050	0.1	0.338713
11.551717	0.1	0.337879
11.553383	0.1	0.337302
11.555050	0.1	0.337246
11.556717	0.1	0.337558
11.558383	0.1	0.338503
11.560050	0.1	0.340221
11.561717	0.1	0.342112
11.563383	0.1	0.343518
11.565050	0.1	0.344212
11.566717	0.1	0.344198
11.568383	0.1	0.343625
11.570050	0.1	0.342578
11.571717	0.1	0.341260
11.573383	0.1	0.340482
11.575050	0.1	0.340934
11.576717	0.1	0.342377
11.578383	0.1	0.344082
11.580050	0.1	0.345386
11.581717	0.1	0.345879
11.583383	0.1	0.345623
11.585050	0.1	0.345041
11.586717	0.1	0.344599
11.588383	0.1	0.344580
11.590050	0.1	0.345139
11.591717	0.1	0.346419
11.593383	0.1	0.348678
11.595050	0.1	0.352212
11.596717	0.1	0.356957
11.598383	0.1	0.361707
11.600050	0.1	0.364319
11.601717	0.1	0.363220
11.603383	0.1	0.358755
11.605050	0.1	0.353269
11.606717	0.1	0.349390
11.608383	0.1	0.348259
11.610050	0.1	0.349344
11.611717	0.1	0.351411
11.613383	0.1	0.353544
11.615050	0.1	0.355295
11.616717	0.1	0.356254
11.618383	0.1	0.356338
11.620050	0.1	0.356319
11.621717	0.1	0.357195
11.623383	0.1	0.359234
11.625050	0.1	0.361959
11.626717	0.1	0.364939
11.628383	0.1	0.368156
11.630050	0.1	0.371612
11.631717	0.1	0.374974
11.633383	0.1	0.377647
11.635050	0.1	0.379337
11.636717	0.1	0.380180
11.638383	0.1	0.380161
11.640050	0.1	0.378941
11.641717	0.1	0.376692
11.643383	0.1	0.374517
11.645050	0.1	0.373707
11.646717	0.1	0.374513
11.648383	0.1	0.375840
11.650050	0.1	0.376413
11.651717	0.1	0.375980
11.653383	0.1	0.375262
11.655050	0.1	0.375169
11.656717	0.1	0.376473
11.658383	0.1	0.379435
11.660050	0.1	0.383360
11.661717	0.1	0.387267
11.663383	0.1	0.390648
11.665050	0.1	0.393232
11.666717	0.1	0.394578
11.668383	0.1	0.394327
11.670050	0.1	0.392743
11.671717	0.1	0.390871
11.673383	0.1	0.389693
11.675050	0.1	0.388972
11.676717	0.1	0.387630
11.678383	0.1	0.385125
11.680050	0.1	0.381959
11.681717	0.1	0.379267
11.683383	0.1	0.378070
11.685050	0.1	0.378662
11.686717	0.1	0.380757
11.688383	0.1	0.383803
11.690050	0.1	0.386997
11.691717	0.1	0.389297
11.693383	0.1	0.389982
11.695050	0.1	0.389172
11.696717	0.1	0.387533
11.698383	0.1	0.385912
11.700050	0.1	0.385251
11.701717	0.1	0.386052
11.703383	0.1	0.387756
11.705050	0.1	0.389167
11.706717	0.1	0.389526
11.708383	0.1	0.389051
11.710050	0.1	0.388403
11.711717	0.1	0.387938
11.713383	0.1	0.387440
11.715050	0.1	0.386359
11.716717	0.1	0.384352
11.718383	0.1	0.381763
11.720050	0.1	0.379207
11.721717	0.1	0.376967
11.723383	0.1	0.375025
11.725050	0.1	0.373428
11.726717	0.1	0.372147
11.728383	0.1	0.370946
11.730050	0.1	0.369698
11.731717	0.1	0.368827
11.733383	0.1	0.369004
11.735050	0.1	0.370322
11.736717	0.1	0.371998
11.738383	0.1	0.372981
11.740050	0.1	0.372664
11.741717	0.1	0.371281
11.743383	0.1	0.369493
11.745050	0.1	0.367789
11.746717	0.1	0.366466
11.748383	0.1	0.365502
11.750050	0.1	0.364231
11.751717	0.1	0.362089
11.753383	0.1	0.359481
11.755050	0.1	0.357400
11.756717	0.1	0.356650
11.758383	0.1	0.357660
11.760050	0.1	0.360417
11.761717	0.1	0.364427
11.763383	0.1	0.368804
11.765050	0.1	0.372343
11.766717	0.1	0.373959
11.768383	0.1	0.373716
11.770050	0.1	0.372897
11.771717	0.1	0.372552
11.773383	0.1	0.372604
11.775050	0.1	0.372622
11.776717	0.1	0.372794
11.778383	0.1	0.373321
11.780050	0.1	0.373912
11.781717	0.1	0.374271
11.783383	0.1	0.374126
11.785050	0.1	0.373106
11.786717	0.1	0.371416
11.788383	0.1	0.369675
11.790050	0.1	0.368156
11.791717	0.1	0.366941
11.793383	0.1	0.366247
11.795050	0.1	0.366252
11.796717	0.1	0.366671
11.798383	0.1	0.366815
11.800050	0.1	0.366024
11.801717	0.1	0.364343
11.803383	0.1	0.362960
11.805050	0.1	0.363109
11.806717	0.1	0.364473
11.808383	0.1	0.365591
11.810050	0.1	0.365716
11.811717	0.1	0.365577
11.813383	0.1	0.366392
11.815050	0.1	0.368613
11.816717	0.1	0.371421
11.818383	0.1	0.372967
11.820050	0.1	0.371686
11.821717	0.1	0.367844
11.823383	0.1	0.363649
11.825050	0.1	0.361619
11.826717	0.1	0.362587
11.828383	0.1	0.364985
11.830050	0.1	0.366513
11.831717	0.1	0.366424
11.833383	0.1	0.365633
11.835050	0.1	0.365158
11.836717	0.1	0.365353
11.838383	0.1	0.366094
11.840050	0.1	0.367304
11.841717	0.1	0.369158
11.843383	0.1	0.371523
11.845050	0.1	0.373595
11.846717	0.1	0.374550
11.848383	0.1	0.374466
11.850050	0.1	0.374196
11.851717	0.1	0.374299
11.853383	0.1	0.374536
11.855050	0.1	0.374652
11.856717	0.1	0.375165
11.858383	0.1	0.376930
11.860050	0.1	0.380259
11.861717	0.1	0.384459
11.863383	0.1	0.388008
11.865050	0.1	0.389442
11.866717	0.1	0.388534
11.868383	0.1	0.386303
11.870050	0.1	0.384110
11.871717	0.1	0.383025
11.873383	0.1	0.383276
11.875050	0.1	0.384031
11.876717	0.1	0.384445
11.878383	0.1	0.384748
11.880050	0.1	0.385772
11.881717	0.1	0.387840
11.883383	0.1	0.390392
11.885050	0.1	0.392459
11.886717	0.1	0.393293
11.888383	0.1	0.392729
11.890050	0.1	0.391360
11.891717	0.1	0.389838
11.893383	0.1	0.388278
11.895050	0.1	0.386564
11.896717	0.1	0.384985
11.898383	0.1	0.384129
11.900050	0.1	0.384366
11.901717	0.1	0.385810
11.903383	0.1	0.388524
11.905050	0.1	0.392310
11.906717	0.1	0.396320
11.908383	0.1	0.399533
11.910050	0.1	0.401563
11.911717	0.1	0.402844
11.913383	0.1	0.404310
11.915050	0.1	0.406727
11.916717	0.1	0.409684
11.918383	0.1	0.411873
11.920050	0.1	0.412823
11.921717	0.1	0.413470
11.923383	0.1	0.414788
11.925050	0.1	0.416948
11.926717	0.1	0.419547
11.928383	0.1	0.421875
11.930050	0.1	0.423165
11.931717	0.1	0.423044
11.933383	0.1	0.421661
11.935050	0.1	0.419491
11.936717	0.1	0.417195
11.938383	0.1	0.415463
11.940050	0.1	0.414797
11.941717	0.1	0.415528
11.943383	0.1	0.417707
11.945050	0.1	0.420543
11.946717	0.1	0.422341
11.948383	0.1	0.421978
11.950050	0.1	0.419943
11.951717	0.1	0.417526
11.953383	0.1	0.415365
11.955050	0.1	0.413293
11.956717	0.1	0.411430
11.958383	0.1	0.410550
11.960050	0.1	0.410979
11.961717	0.1	0.411971
11.963383	0.1	0.412567
11.965050	0.1	0.412585
11.966717	0.1	0.412525
11.968383	0.1	0.412758
11.970050	0.1	0.413009
11.971717	0.1	0.412646
11.973383	0.1	0.411561
11.975050	0.1	0.410383
11.976717	0.1	0.409544
11.978383	0.1	0.408753
11.980050	0.1	0.407705
11.981717	0.1	0.406699
11.983383	0.1	0.406164
11.985050	0.1	0.406085
11.986717	0.1	0.406234
11.988383	0.1	0.406415
11.990050	0.1	0.406457
11.991717	0.1	0.406248
11.993383	0.1	0.405721
11.995050	0.1	0.404725
11.996717	0.1	0.403235
11.998383	0.1	0.401763
12.000050	0.1	0.401181
12.001717	0.1	0.401894
12.003383	0.1	0.403565
12.005050	0.1	0.405544
12.006717	0.1	0.407128
12.008383	0.1	0.407891
12.010050	0.1	0.408129
12.011717	0.1	0.408548
12.013383	0.1	0.409586
12.015050	0.1	0.410839
12.016717	0.1	0.411123
12.018383	0.1	0.409670
12.020050	0.1	0.407002
12.021717	0.1	0.404376
12.023383	0.1	0.402657
12.025050	0.1	0.402047
12.026717	0.1	0.402448
12.028383	0.1	0.403766
12.030050	0.1	0.405503
12.031717	0.1	0.406564
12.033383	0.1	0.406266
12.035050	0.1	0.405214
12.036717	0.1	0.404883
12.038383	0.1	0.406178
12.040050	0.1	0.408608
12.041717	0.1	0.410918
12.043383	0.1	0.412082
12.045050	0.1	0.411742
12.046717	0.1	0.410201
12.048383	0.1	0.408208
12.050050	0.1	0.406615
12.051717	0.1	0.406122
12.053383	0.1	0.406848
12.055050	0.1	0.408082
12.056717	0.1	0.408981
12.058383	0.1	0.409544
12.060050	0.1	0.410345
12.061717	0.1	0.411524
12.063383	0.1	0.413000
12.065050	0.1	0.415002
12.066717	0.1	0.417759
12.068383	0.1	0.421125
12.070050	0.1	0.424692
12.071717	0.1	0.428017
12.073383	0.1	0.430737
12.075050	0.1	0.432613
12.076717	0.1	0.433312
12.078383	0.1	0.432455
12.080050	0.1	0.430280
12.081717	0.1	0.427756
12.083383	0.1	0.426066
12.085050	0.1	0.426248
12.086717	0.1	0.428702
12.088383	0.1	0.432585
12.090050	0.1	0.436390
12.091717	0.1	0.439449
12.093383	0.1	0.442164
12.095050	0.1	0.444753
12.096717	0.1	0.446644
12.098383	0.1	0.447403
12.100050	0.1	0.447650
12.101717	0.1	0.448581
12.103383	0.1	0.450746
12.105050	0.1	0.453610
12.106717	0.1	0.456241
12.108383	0.1	0.457983
12.110050	0.1	0.458849
12.111717	0.1	0.459622
12.113383	0.1	0.461307
12.115050	0.1	0.464329
12.116717	0.1	0.468199
12.118383	0.1	0.471720
12.120050	0.1	0.473903
12.121717	0.1	0.474704
12.123383	0.1	0.474527
12.125050	0.1	0.473550
12.126717	0.1	0.471906
12.128383	0.1	0.470337
12.130050	0.1	0.470066
12.131717	0.1	0.471938
12.133383	0.1	0.475724
12.135050	0.1	0.480269
12.136717	0.1	0.484213
12.138383	0.1	0.486844
12.140050	0.1	0.488614
12.141717	0.1	0.490430
12.143383	0.1	0.492800
12.145050	0.1	0.496157
12.146717	0.1	0.500833
12.148383	0.1	0.506472
12.150050	0.1	0.512335
12.151717	0.1	0.518127
12.153383	0.1	0.524111
12.155050	0.1	0.530439
12.156717	0.1	0.536558
12.158383	0.1	0.541271
12.160050	0.1	0.543576
12.161717	0.1	0.543571
12.163383	0.1	0.542323
12.165050	0.1	0.540852
12.166717	0.1	0.539701
12.168383	0.1	0.539292
12.170050	0.1	0.540065
12.171717	0.1	0.542342
12.173383	0.1	0.545941
12.175050	0.1	0.550072
12.176717	0.1	0.553839
12.178383	0.1	0.556721
12.180050	0.1	0.558742
12.181717	0.1	0.560526
12.183383	0.1	0.562929
12.185050	0.1	0.566286
12.186717	0.1	0.570333
12.188383	0.1	0.574957
12.190050	0.1	0.580549
12.191717	0.1	0.586887
12.193383	0.1	0.592545
12.195050	0.1	0.596284
12.196717	0.1	0.598328
12.198383	0.1	0.599669
12.200050	0.1	0.600573
12.201717	0.1	0.600312
12.203383	0.1	0.598296
12.205050	0.1	0.595078
12.206717	0.1	0.592070
12.208383	0.1	0.590365
12.210050	0.1	0.590081
12.211717	0.1	0.590924
12.213383	0.1	0.592954
12.215050	0.1	0.596340
12.216717	0.1	0.600745
12.218383	0.1	0.605728
12.220050	0.1	0.611246
12.221717	0.1	0.616848
12.223383	0.1	0.621188
12.225050	0.1	0.623087
12.226717	0.1	0.622552
12.228383	0.1	0.620889
12.230050	0.1	0.620056
12.231717	0.1	0.621462
12.233383	0.1	0.625281
12.235050	0.1	0.630761
12.236717	0.1	0.636890
12.238383	0.1	0.642617
12.240050	0.1	0.646752
12.241717	0.1	0.648284
12.243383	0.1	0.647386
12.245050	0.1	0.645700
12.246717	0.1	0.645053
12.248383	0.1	0.646198
12.250050	0.1	0.648885
12.251717	0.1	0.652657
12.253383	0.1	0.657430
12.255050	0.1	0.663423
12.256717	0.1	0.670422
12.258383	0.1	0.677537
12.260050	0.1	0.683810
12.261717	0.1	0.688722
12.263383	0.1	0.692429
12.265050	0.1	0.695782
12.266717	0.1	0.699637
12.268383	0.1	0.703922
12.270050	0.1	0.707665
12.271717	0.1	0.710338
12.273383	0.1	0.712541
12.275050	0.1	0.715032
12.276717	0.1	0.717794
12.278383	0.1	0.720532
12.280050	0.1	0.723363
12.281717	0.1	0.726567
12.283383	0.1	0.730040
12.285050	0.1	0.733482
12.286717	0.1	0.736848
12.288383	0.1	0.740397
12.290050	0.1	0.744271
12.291717	0.1	0.748406
12.293383	0.1	0.752811
12.295050	0.1	0.757850
12.296717	0.1	0.763829
12.298383	0.1	0.770339
12.300050	0.1	0.776551
12.301717	0.1	0.781929
12.303383	0.1	0.786409
12.305050	0.1	0.790320
12.306717	0.1	0.794283
12.308383	0.1	0.798670
12.310050	0.1	0.803140
12.311717	0.1	0.807247
12.313383	0.1	0.811177
12.315050	0.1	0.815364
12.316717	0.1	0.819769
12.318383	0.1	0.824216
12.320050	0.1	0.828519
12.321717	0.1	0.832351
12.323383	0.1	0.835708
12.325050	0.1	0.839056
12.326717	0.1	0.842768
12.328383	0.1	0.846810
12.330050	0.1	0.851224
12.331717	0.1	0.856374
12.333383	0.1	0.862377
12.335050	0.1	0.868570
12.336717	0.1	0.874149
12.338383	0.1	0.879052
12.340050	0.1	0.884179
12.341717	0.1	0.890540
12.343383	0.1	0.898177
12.345050	0.1	0.906186
12.346717	0.1	0.913776
12.348383	0.1	0.920459
12.350050	0.1	0.925735
12.351717	0.1	0.929479
12.353383	0.1	0.932352
12.355050	0.1	0.935467
12.356717	0.1	0.939821
12.358383	0.1	0.946028
12.360050	0.1	0.954214
12.361717	0.1	0.963793
12.363383	0.1	0.973432
12.365050	0.1	0.981563
12.366717	0.1	0.987127
12.368383	0.1	0.990378
12.370050	0.1	0.992948
12.371717	0.1	0.996725
12.373383	0.1	1.002313
12.375050	0.1	1.008632
12.376717	0.1	1.014108
12.378383	0.1	1.018220
12.380050	0.1	1.021903
12.381717	0.1	1.026439
12.383383	0.1	1.032096
12.385050	0.1	1.038304
12.386717	0.1	1.044562
12.388383	0.1	1.050606
12.390050	0.1	1.055882
12.391717	0.1	1.059626
12.393383	0.1	1.061871
12.395050	0.1	1.063715
12.396717	0.1	1.065945
12.398383	0.1	1.068432
12.400050	0.1	1.071407
12.401717	0.1	1.075696
12.403383	0.1	1.081401
12.405050	0.1	1.087780
12.406717	0.1	1.094327
12.408383	0.1	1.100954
12.410050	0.1	1.107343
12.411717	0.1	1.113000
12.413383	0.1	1.117648
12.415050	0.1	1.121270
12.416717	0.1	1.124204
12.418383	0.1	1.127347
12.420050	0.1	1.131468
12.421717	0.1	1.136246
12.423383	0.1	1.140698
12.425050	0.1	1.144675
12.426717	0.1	1.148903
12.428383	0.1	1.153792
12.430050	0.1	1.159110
12.431717	0.1	1.164554
12.433383	0.1	1.169932
12.435050	0.1	1.174645
12.436717	0.1	1.177704
12.438383	0.1	1.178863
12.440050	0.1	1.179175
12.441717	0.1	1.179981
12.443383	0.1	1.182002
12.445050	0.1	1.185238
12.446717	0.1	1.189178
12.448383	0.1	1.193089
12.450050	0.1	1.196167
12.451717	0.1	1.197741
12.453383	0.1	1.197713
12.455050	0.1	1.196647
12.456717	0.1	1.195394
12.458383	0.1	1.194421
12.460050	0.1	1.193490
12.461717	0.1	1.192298
12.463383	0.1	1.191152
12.465050	0.1	1.190691
12.466717	0.1	1.191646
12.468383	0.1	1.194533
12.470050	0.1	1.198677
12.471717	0.1	1.202109
12.473383	0.1	1.202920
12.475050	0.1	1.200796
12.476717	0.1	1.197089
12.478383	0.1	1.193774
12.480050	0.1	1.192475
12.481717	0.1	1.193723
12.483383	0.1	1.196652
12.485050	0.1	1.199688
12.486717	0.1	1.201648
12.488383	0.1	1.202105
12.490050	0.1	1.201266
12.491717	0.1	1.199930
12.493383	0.1	1.198882
12.495050	0.1	1.198039
12.496717	0.1	1.197052
12.498383	0.1	1.196251
12.500050	0.1	1.196195
12.501717	0.1	1.197057
12.503383	0.1	1.198538
12.505050	0.1	1.199981
12.506717	0.1	1.200885
12.508383	0.1	1.201164
12.510050	0.1	1.200908
12.511717	0.1	1.199944
12.513383	0.1	1.197914
12.515050	0.1	1.194710
12.516717	0.1	1.190519
12.518383	0.1	1.185453
12.520050	0.1	1.179813
12.521717	0.1	1.174789
12.523383	0.1	1.171795
12.525050	0.1	1.170933
12.526717	0.1	1.170957
12.528383	0.1	1.170593
12.530050	0.1	1.169411
12.531717	0.1	1.167413
12.533383	0.1	1.164400
12.535050	0.1	1.160405
12.536717	0.1	1.156162
12.538383	0.1	1.152596
12.540050	0.1	1.149895
12.541717	0.1	1.147375
12.543383	0.1	1.144223
12.545050	0.1	1.140139
12.546717	0.1	1.135292
12.548383	0.1	1.130267
12.550050	0.1	1.125997
12.551717	0.1	1.122998
12.553383	0.1	1.120926
12.555050	0.1	1.119371
12.556717	0.1	1.118248
12.558383	0.1	1.117089
12.560050	0.1	1.115128
12.561717	0.1	1.112274
12.563383	0.1	1.109117
12.565050	0.1	1.106244
12.566717	0.1	1.103538
12.568383	0.1	1.100162
12.570050	0.1	1.095426
12.571717	0.1	1.089382
12.573383	0.1	1.082476
12.575050	0.1	1.075272
12.576717	0.1	1.068660
12.578383	0.1	1.063785
12.580050	0.1	1.061279
12.581717	0.1	1.060641
12.583383	0.1	1.060418
12.585050	0.1	1.058881
12.586717	0.1	1.054881
12.588383	0.1	1.048804
12.590050	0.1	1.042481
12.591717	0.1	1.037633
12.593383	0.1	1.034955
12.595050	0.1	1.034071
12.596717	0.1	1.033535
12.598383	0.1	1.031649
12.600050	0.1	1.027733
12.601717	0.1	1.022401
12.603383	0.1	1.016967
12.605050	0.1	1.012473
12.606717	0.1	1.008888
12.608383	0.1	1.005684
12.610050	0.1	1.002573
12.611717	0.1	0.999393
12.613383	0.1	0.996003
12.615050	0.1	0.992478
12.616717	0.1	0.989046
12.618383	0.1	0.985987
12.620050	0.1	0.983402
12.621717	0.1	0.980734
12.623383	0.1	0.976869
12.625050	0.1	0.971202
12.626717	0.1	0.964315
12.628383	0.1	0.957418
12.630050	0.1	0.951476
12.631717	0.1	0.946615
12.633383	0.1	0.942224
12.635050	0.1	0.937916
12.636717	0.1	0.934140
12.638383	0.1	0.931327
12.640050	0.1	0.928948
12.641717	0.1	0.926135
12.643383	0.1	0.922685
12.645050	0.1	0.918866
12.646717	0.1	0.914824
12.648383	0.1	0.910452
12.650050	0.1	0.905506
12.651717	0.1	0.899956
12.653383	0.1	0.894214
12.655050	0.1	0.888971
12.656717	0.1	0.884575
12.658383	0.1	0.880919
12.660050	0.1	0.877916
12.661717	0.1	0.875485
12.663383	0.1	0.873609
12.665050	0.1	0.872505
12.666717	0.1	0.871848
12.668383	0.1	0.870209
12.670050	0.1	0.866232
12.671717	0.1	0.859927
12.673383	0.1	0.852412
12.675050	0.1	0.845003
12.676717	0.1	0.838544
12.678383	0.1	0.833021
12.680050	0.1	0.828058
12.681717	0.1	0.823932
12.683383	0.1	0.821138
12.685050	0.1	0.819396
12.686717	0.1	0.817738
12.688383	0.1	0.815098
12.690050	0.1	0.811038
12.691717	0.1	0.806097
12.693383	0.1	0.800998
12.695050	0.1	0.795810
12.696717	0.1	0.790041
12.698383	0.1	0.783610
12.700050	0.1	0.777487
12.701717	0.1	0.772811
12.703383	0.1	0.769570
12.705050	0.1	0.766609
12.706717	0.1	0.762539
12.708383	0.1	0.756509
12.710050	0.1	0.748704
12.711717	0.1	0.740448
12.713383	0.1	0.733240
12.715050	0.1	0.727456
12.716717	0.1	0.722380
12.718383	0.1	0.717449
12.720050	0.1	0.712955
12.721717	0.1	0.709575
12.723383	0.1	0.707591
12.725050	0.1	0.706385
12.726717	0.1	0.704727
12.728383	0.1	0.701677
12.730050	0.1	0.697263
12.731717	0.1	0.692685
12.733383	0.1	0.689547
12.735050	0.1	0.688215
12.736717	0.1	0.687339
12.738383	0.1	0.685430
12.740050	0.1	0.682096
12.741717	0.1	0.677616
12.743383	0.1	0.672052
12.745050	0.1	0.665458
12.746717	0.1	0.658492
12.748383	0.1	0.652517
12.750050	0.1	0.648946
12.751717	0.1	0.648117
12.753383	0.1	0.648899
12.755050	0.1	0.649425
12.756717	0.1	0.648038
12.758383	0.1	0.643958
12.760050	0.1	0.637481
12.761717	0.1	0.629718
12.763383	0.1	0.621909
12.765050	0.1	0.614868
12.766717	0.1	0.608857
12.768383	0.1	0.603781
12.770050	0.1	0.599693
12.771717	0.1	0.596941
12.773383	0.1	0.595776
12.775050	0.1	0.596181
12.776717	0.1	0.597863
12.778383	0.1	0.600177
12.780050	0.1	0.602156
12.781717	0.1	0.602985
12.783383	0.1	0.602738
12.785050	0.1	0.602487
12.786717	0.1	0.603180
12.788383	0.1	0.604340
12.790050	0.1	0.604307
12.791717	0.1	0.601970
12.793383	0.1	0.597476
12.795050	0.1	0.591623
12.796717	0.1	0.585667
12.798383	0.1	0.581094
12.800050	0.1	0.578561
12.801717	0.1	0.577350
12.803383	0.1	0.576316
12.805050	0.1	0.574933
12.806717	0.1	0.573308
12.808383	0.1	0.571869
12.810050	0.1	0.571148
12.811717	0.1	0.571241
12.813383	0.1	0.571795
12.815050	0.1	0.572703
12.816717	0.1	0.573955
12.818383	0.1	0.574980
12.820050	0.1	0.575040
12.821717	0.1	0.574086
12.823383	0.1	0.572870
12.825050	0.1	0.572274
12.826717	0.1	0.572265
12.828383	0.1	0.571772
12.830050	0.1	0.570025
12.831717	0.1	0.567697
12.833383	0.1	0.566342
12.835050	0.1	0.567148
12.836717	0.1	0.570053
12.838383	0.1	0.573723
12.840050	0.1	0.576428
12.841717	0.1	0.577415
12.843383	0.1	0.577164
12.845050	0.1	0.576484
12.846717	0.1	0.575758
12.848383	0.1	0.575120
12.850050	0.1	0.574640
12.851717	0.1	0.574314
12.853383	0.1	0.574212
12.855050	0.1	0.574621
12.856717	0.1	0.575441
12.858383	0.1	0.575902
12.860050	0.1	0.575595
12.861717	0.1	0.575208
12.863383	0.1	0.575837
12.865050	0.1	0.577439
12.866717	0.1	0.578822
12.868383	0.1	0.579040
12.870050	0.1	0.578137
12.871717	0.1	0.576684
12.873383	0.1	0.575143
12.875050	0.1	0.573643
12.876717	0.1	0.572135
12.878383	0.1	0.570696
12.880050	0.1	0.569797
12.881717	0.1	0.570123
12.883383	0.1	0.571739
12.885050	0.1	0.573653
12.886717	0.1	0.574812
12.888383	0.1	0.574896
12.890050	0.1	0.574132
12.891717	0.1	0.573043
12.893383	0.1	0.572312
12.895050	0.1	0.572400
12.896717	0.1	0.572968
12.898383	0.1	0.573015
12.900050	0.1	0.571744
12.901717	0.1	0.569234
12.903383	0.1	0.566477
12.905050	0.1	0.564796
12.906717	0.1	0.564558
12.908383	0.1	0.564870
12.910050	0.1	0.564717
12.911717	0.1	0.563599
12.913383	0.1	0.561313
12.915050	0.1	0.558184
12.916717	0.1	0.555273
12.918383	0.1	0.553615
12.920050	0.1	0.553476
12.921717	0.1	0.554705
12.923383	0.1	0.557201
12.925050	0.1	0.560312
12.926717	0.1	0.562579
12.928383	0.1	0.562901
12.930050	0.1	0.561182
12.931717	0.1	0.557699
12.933383	0.1	0.553085
12.935050	0.1	0.548693
12.936717	0.1	0.545853
12.938383	0.1	0.544963
12.940050	0.1	0.545341
12.941717	0.1	0.545746
12.943383	0.1	0.545313
12.945050	0.1	0.544195
12.946717	0.1	0.543310
12.948383	0.1	0.543329
12.950050	0.1	0.543925
12.951717	0.1	0.544060
12.953383	0.1	0.542966
12.955050	0.1	0.540758
12.956717	0.1	0.538188
12.958383	0.1	0.535767
12.960050	0.1	0.533266
12.961717	0.1	0.530384
12.963383	0.1	0.527371
12.965050	0.1	0.524651
12.966717	0.1	0.522351
12.968383	0.1	0.520302
12.970050	0.1	0.518286
12.971717	0.1	0.516265
12.973383	0.1	0.514481
12.975050	0.1	0.513219
12.976717	0.1	0.512344
12.978383	0.1	0.510886
12.980050	0.1	0.507892
12.981717	0.1	0.503738
12.983383	0.1	0.500032
12.985050	0.1	0.498476
12.986717	0.1	0.499990
12.988383	0.1	0.504139
12.990050	0.1	0.509210
12.991717	0.1	0.513266
12.993383	0.1	0.515478
12.995050	0.1	0.516116
12.996717	0.1	0.515482
12.998383	0.1	0.513284
13.000050	0.1	0.509117
13.001717	0.1	0.503012
13.003383	0.1	0.495734
13.005050	0.1	0.488749
13.006717	0.1	0.483575
13.008383	0.1	0.480791
13.010050	0.1	0.479897
13.011717	0.1	0.480074
13.013383	0.1	0.480763
13.015050	0.1	0.481834
13.016717	0.1	0.483650
13.018383	0.1	0.486593
13.020050	0.1	0.489959
13.021717	0.1	0.491766
13.023383	0.1	0.490528
13.025050	0.1	0.486881
13.026717	0.1	0.482686
13.028383	0.1	0.479077
13.030050	0.1	0.476073
13.031717	0.1	0.473410
13.033383	0.1	0.471114
13.035050	0.1	0.469796
13.036717	0.1	0.470085
13.038383	0.1	0.471729
13.040050	0.1	0.473922
13.041717	0.1	0.476111
13.043383	0.1	0.477922
13.045050	0.1	0.479021
13.046717	0.1	0.479179
13.048383	0.1	0.478406
13.050050	0.1	0.477056
13.051717	0.1	0.475445
13.053383	0.1	0.473722
13.055050	0.1	0.472106
13.056717	0.1	0.470527
13.058383	0.1	0.468325
13.060050	0.1	0.465270
13.061717	0.1	0.462630
13.063383	0.1	0.462057
13.065050	0.1	0.463435
13.066717	0.1	0.464753
13.068383	0.1	0.464516
13.070050	0.1	0.463119
13.071717	0.1	0.461335
13.073383	0.1	0.459203
13.075050	0.1	0.456995
13.076717	0.1	0.455910
13.078383	0.1	0.457042
13.080050	0.1	0.460506
13.081717	0.1	0.465335
13.083383	0.1	0.469792
13.085050	0.1	0.472227
13.086717	0.1	0.471999
13.088383	0.1	0.469526
13.090050	0.1	0.465913
13.091717	0.1	0.462634
13.093383	0.1	0.460893
13.095050	0.1	0.460972
13.096717	0.1	0.462313
13.098383	0.1	0.463901
13.100050	0.1	0.464804
13.101717	0.1	0.465056
13.103383	0.1	0.465964
13.105050	0.1	0.468749
13.106717	0.1	0.472893
13.108383	0.1	0.476632
13.110050	0.1	0.478625
13.111717	0.1	0.478444
13.113383	0.1	0.476209
13.115050	0.1	0.472693
13.116717	0.1	0.468753
13.118383	0.1	0.464418
13.120050	0.1	0.459724
13.121717	0.1	0.456218
13.123383	0.1	0.456208
13.125050	0.1	0.460502
13.126717	0.1	0.467575
13.128383	0.1	0.474905
13.130050	0.1	0.480567
13.131717	0.1	0.483678
13.133383	0.1	0.484204
13.135050	0.1	0.482709
13.136717	0.1	0.480083
13.138383	0.1	0.477317
13.140050	0.1	0.475324
13.141717	0.1	0.474523
13.143383	0.1	0.474472
13.145050	0.1	0.474243
13.146717	0.1	0.473368
13.148383	0.1	0.472460
13.150050	0.1	0.472460
13.151717	0.1	0.473289
13.153383	0.1	0.474229
13.155050	0.1	0.475291
13.156717	0.1	0.476902
13.158383	0.1	0.478565
13.160050	0.1	0.479268
13.161717	0.1	0.479012
13.163383	0.1	0.479217
13.165050	0.1	0.481303
13.166717	0.1	0.485065
13.168383	0.1	0.488856
13.170050	0.1	0.490942
13.171717	0.1	0.490542
13.173383	0.1	0.488004
13.175050	0.1	0.484483
13.176717	0.1	0.481312
13.178383	0.1	0.479352
13.180050	0.1	0.478779
13.181717	0.1	0.479473
13.183383	0.1	0.481335
13.185050	0.1	0.484106
13.186717	0.1	0.487231
13.188383	0.1	0.489992
13.190050	0.1	0.491901
13.191717	0.1	0.492972
13.193383	0.1	0.493494
13.195050	0.1	0.493540
13.196717	0.1	0.492535
13.198383	0.1	0.489634
13.200050	0.1	0.485061
13.201717	0.1	0.480656
13.203383	0.1	0.478607
13.205050	0.1	0.479855
13.206717	0.1	0.483864
13.208383	0.1	0.488996
13.210050	0.1	0.493010
13.211717	0.1	0.494225
13.213383	0.1	0.492400
13.215050	0.1	0.488502
13.216717	0.1	0.484199
13.218383	0.1	0.481140
13.220050	0.1	0.479799
13.221717	0.1	0.479575
13.223383	0.1	0.479845
13.225050	0.1	0.480185
13.226717	0.1	0.480134
13.228383	0.1	0.479463
13.230050	0.1	0.478514
13.231717	0.1	0.477768
13.233383	0.1	0.477484
13.235050	0.1	0.477503
13.236717	0.1	0.477172
13.238383	0.1	0.475873
13.240050	0.1	0.473824
13.241717	0.1	0.472111
13.243383	0.1	0.471817
13.245050	0.1	0.473033
13.246717	0.1	0.474751
13.248383	0.1	0.475831
13.250050	0.1	0.475841
13.251717	0.1	0.474993
13.253383	0.1	0.473512
13.255050	0.1	0.471193
13.256717	0.1	0.467529
13.258383	0.1	0.462304
13.260050	0.1	0.456101
13.261717	0.1	0.450532
13.263383	0.1	0.447533
13.265050	0.1	0.447449
13.266717	0.1	0.448520
13.268383	0.1	0.448884
13.270050	0.1	0.448073
13.271717	0.1	0.446578
13.273383	0.1	0.445270
13.275050	0.1	0.445019
13.276717	0.1	0.446043
13.278383	0.1	0.447826
13.280050	0.1	0.449354
13.281717	0.1	0.449354
13.283383	0.1	0.447342
13.285050	0.1	0.444395
13.286717	0.1	0.442388
13.288383	0.1	0.442415
13.290050	0.1	0.443896
13.291717	0.1	0.445549
13.293383	0.1	0.446807
13.295050	0.1	0.447854
13.296717	0.1	0.448911
13.298383	0.1	0.449987
13.300050	0.1	0.450979
13.301717	0.1	0.451803
13.303383	0.1	0.452441
13.305050	0.1	0.452925
13.306717	0.1	0.452986
13.308383	0.1	0.452106
13.310050	0.1	0.450276
13.311717	0.1	0.448222
13.313383	0.1	0.446863
13.315050	0.1	0.446881
13.316717	0.1	0.448404
13.318383	0.1	0.450844
13.320050	0.1	0.453196
13.321717	0.1	0.454499
13.323383	0.1	0.454136
13.325050	0.1	0.452166
13.326717	0.1	0.449391
13.328383	0.1	0.446672
13.330050	0.1	0.444213
13.331717	0.1	0.441931
13.333383	0.1	0.439994
13.335050	0.1	0.438509
13.336717	0.1	0.437531
13.338383	0.1	0.437275
13.340050	0.1	0.437894
13.341717	0.1	0.439081
13.343383	0.1	0.440432
13.345050	0.1	0.441941
13.346717	0.1	0.443752
13.348383	0.1	0.445885
13.350050	0.1	0.448348
13.351717	0.1	0.451198
13.353383	0.1	0.454169
13.355050	0.1	0.456693
13.356717	0.1	0.458267
13.358383	0.1	0.458704
13.360050	0.1	0.458322
13.361717	0.1	0.457815
13.363383	0.1	0.457633
13.365050	0.1	0.457717
13.366717	0.1	0.457754
13.368383	0.1	0.457517
13.370050	0.1	0.457084
13.371717	0.1	0.456925
13.373383	0.1	0.457531
13.375050	0.1	0.458877
13.376717	0.1	0.460367
13.378383	0.1	0.461405
13.380050	0.1	0.461806
13.381717	0.1	0.461857
13.383383	0.1	0.462127
13.385050	0.1	0.463175
13.386717	0.1	0.465065
13.388383	0.1	0.467268
13.390050	0.1	0.469028
13.391717	0.1	0.469922
13.393383	0.1	0.470025
13.395050	0.1	0.469610
13.396717	0.1	0.468725
13.398383	0.1	0.467370
13.400050	0.1	0.466057
13.401717	0.1	0.465689
13.403383	0.1	0.466891
13.405050	0.1	0.469442
13.406717	0.1	0.472614
13.408383	0.1	0.475715
13.410050	0.1	0.478192
13.411717	0.1	0.479654
13.413383	0.1	0.480181
13.415050	0.1	0.480404
13.416717	0.1	0.480986
13.418383	0.1	0.482081
13.420050	0.1	0.483347
13.421717	0.1	0.484306
13.423383	0.1	0.484842
13.425050	0.1	0.485419
13.426717	0.1	0.486635
13.428383	0.1	0.488372
13.430050	0.1	0.489834
13.431717	0.1	0.490407
13.433383	0.1	0.490174
13.435050	0.1	0.489391
13.436717	0.1	0.488288
13.438383	0.1	0.487319
13.440050	0.1	0.486854
13.441717	0.1	0.486686
13.443383	0.1	0.486318
13.445050	0.1	0.485526
13.446717	0.1	0.484493
13.448383	0.1	0.483785
13.450050	0.1	0.484050
13.451717	0.1	0.485284
13.453383	0.1	0.486691
13.455050	0.1	0.487296
13.456717	0.1	0.486593
13.458383	0.1	0.484730
13.460050	0.1	0.482239
13.461717	0.1	0.479640
13.463383	0.1	0.477643
13.465050	0.1	0.476995
13.466717	0.1	0.477866
13.468383	0.1	0.479673
13.470050	0.1	0.481298
13.471717	0.1	0.481657
13.473383	0.1	0.480716
13.475050	0.1	0.479324
13.476717	0.1	0.477936
13.478383	0.1	0.476483
13.480050	0.1	0.475235
13.481717	0.1	0.474555
13.483383	0.1	0.474253
13.485050	0.1	0.473890
13.486717	0.1	0.473335
13.488383	0.1	0.472725
13.490050	0.1	0.472292
13.491717	0.1	0.472073
13.493383	0.1	0.471617
13.495050	0.1	0.470537
13.496717	0.1	0.469149
13.498383	0.1	0.467980
13.500050	0.1	0.467189
13.501717	0.1	0.466821
13.503383	0.1	0.466807
13.505050	0.1	0.466760
13.506717	0.1	0.466560
13.508383	0.1	0.466630
13.510050	0.1	0.467259
13.511717	0.1	0.468134
13.513383	0.1	0.468688
13.515050	0.1	0.468558
13.516717	0.1	0.467789
13.518383	0.1	0.466728
13.520050	0.1	0.465903
13.521717	0.1	0.465875
13.523383	0.1	0.466872
13.525050	0.1	0.468483
13.526717	0.1	0.469945
13.528383	0.1	0.470662
13.530050	0.1	0.470518
13.531717	0.1	0.469815
13.533383	0.1	0.468828
13.535050	0.1	0.467673
13.536717	0.1	0.466690
13.538383	0.1	0.466206
13.540050	0.1	0.465545
13.541717	0.1	0.463477
13.543383	0.1	0.459929
13.545050	0.1	0.456315
13.546717	0.1	0.454257
13.548383	0.1	0.454318
13.550050	0.1	0.455761
13.551717	0.1	0.457410
13.553383	0.1	0.458695
13.555050	0.1	0.459459
13.556717	0.1	0.459380
13.558383	0.1	0.458430
13.560050	0.1	0.457391
13.561717	0.1	0.456977
13.563383	0.1	0.456953
13.565050	0.1	0.456758
13.566717	0.1	0.456413
13.568383	0.1	0.456492
13.570050	0.1	0.457456
13.571717	0.1	0.459231
13.573383	0.1	0.461363
13.575050	0.1	0.463179
13.576717	0.1	0.463952
13.578383	0.1	0.463375
13.580050	0.1	0.461726
13.581717	0.1	0.459678
13.583383	0.1	0.458062
13.585050	0.1	0.457363
13.586717	0.1	0.457256
13.588383	0.1	0.457163
13.590050	0.1	0.457196
13.591717	0.1	0.457820
13.593383	0.1	0.458919
13.595050	0.1	0.459836
13.596717	0.1	0.459999
13.598383	0.1	0.459179
13.600050	0.1	0.457754
13.601717	0.1	0.456451
13.603383	0.1	0.455603
13.605050	0.1	0.455193
13.606717	0.1	0.455463
13.608383	0.1	0.456781
13.610050	0.1	0.458988
13.611717	0.1	0.461303
13.613383	0.1	0.463040
13.615050	0.1	0.464264
13.616717	0.1	0.465335
13.618383	0.1	0.466108
13.620050	0.1	0.466295
13.621717	0.1	0.466295
13.623383	0.1	0.466867
13.625050	0.1	0.468409
13.626717	0.1	0.470565
13.628383	0.1	0.472311
13.630050	0.1	0.472465
13.631717	0.1	0.470690
13.633383	0.1	0.468139
13.635050	0.1	0.466472
13.636717	0.1	0.466551
13.638383	0.1	0.468525
13.640050	0.1	0.472139
13.641717	0.1	0.476600
13.643383	0.1	0.480702
13.645050	0.1	0.483347
13.646717	0.1	0.484353
13.648383	0.1	0.484525
13.650050	0.1	0.484535
13.651717	0.1	0.484348
13.653383	0.1	0.484148
13.655050	0.1	0.484521
13.656717	0.1	0.485620
13.658383	0.1	0.487221
13.660050	0.1	0.489112
13.661717	0.1	0.490779
13.663383	0.1	0.491380
13.665050	0.1	0.490649
13.666717	0.1	0.489466
13.668383	0.1	0.488968
13.670050	0.1	0.489135
13.671717	0.1	0.489024
13.673383	0.1	0.488218
13.675050	0.1	0.487296
13.676717	0.1	0.486826
13.678383	0.1	0.486588
13.680050	0.1	0.485815
13.681717	0.1	0.484022
13.683383	0.1	0.481610
13.685050	0.1	0.479892
13.686717	0.1	0.480232
13.688383	0.1	0.482779
13.690050	0.1	0.486155
13.691717	0.1	0.488544
13.693383	0.1	0.489121
13.695050	0.1	0.488553
13.696717	0.1	0.488074
13.698383	0.1	0.488451
13.700050	0.1	0.489871
13.701717	0.1	0.492125
13.703383	0.1	0.494402
13.705050	0.1	0.495566
13.706717	0.1	0.494928
13.708383	0.1	0.492581
13.710050	0.1	0.489117
13.711717	0.1	0.485177
13.713383	0.1	0.481205
13.715050	0.1	0.477447
13.716717	0.1	0.474518
13.718383	0.1	0.473368
13.720050	0.1	0.474090
13.721717	0.1	0.475664
13.723383	0.1	0.477298
13.725050	0.1	0.478621
13.726717	0.1	0.479086
13.728383	0.1	0.478555
13.730050	0.1	0.477852
13.731717	0.1	0.478006
13.733383	0.1	0.479524
13.735050	0.1	0.482355
13.736717	0.1	0.485750
13.738383	0.1	0.488227
13.740050	0.1	0.488549
13.741717	0.1	0.486681
13.743383	0.1	0.483636
13.745050	0.1	0.480716
13.746717	0.1	0.478942
13.748383	0.1	0.478593
13.750050	0.1	0.479184
13.751717	0.1	0.479999
13.753383	0.1	0.480399
13.755050	0.1	0.479999
13.756717	0.1	0.478607
13.758383	0.1	0.476339
13.760050	0.1	0.473829
13.761717	0.1	0.472032
13.763383	0.1	0.471589
13.765050	0.1	0.472669
13.766717	0.1	0.475212
13.768383	0.1	0.478481
13.770050	0.1	0.480874
13.771717	0.1	0.481331
13.773383	0.1	0.480306
13.775050	0.1	0.478989
13.776717	0.1	0.478164
13.778383	0.1	0.477824
13.780050	0.1	0.477517
13.781717	0.1	0.477009
13.783383	0.1	0.476572
13.785050	0.1	0.476399
13.786717	0.1	0.476008
13.788383	0.1	0.474709
13.790050	0.1	0.472581
13.791717	0.1	0.470602
13.793383	0.1	0.469703
13.795050	0.1	0.470001
13.796717	0.1	0.471040
13.798383	0.1	0.472190
13.800050	0.1	0.472860
13.801717	0.1	0.472902
13.803383	0.1	0.472758
13.805050	0.1	0.472888
13.806717	0.1	0.473154
13.808383	0.1	0.473051
13.810050	0.1	0.472502
13.811717	0.1	0.471971
13.813383	0.1	0.471827
13.815050	0.1	0.471831
13.816717	0.1	0.471459
13.818383	0.1	0.470649
13.820050	0.1	0.470006
13.821717	0.1	0.470243
13.823383	0.1	0.471515
13.825050	0.1	0.473219
13.826717	0.1	0.474500
13.828383	0.1	0.474933
13.830050	0.1	0.474341
13.831717	0.1	0.472665
13.833383	0.1	0.470313
13.835050	0.1	0.468101
13.836717	0.1	0.466779
13.838383	0.1	0.466476
13.840050	0.1	0.466737
13.841717	0.1	0.467333
13.843383	0.1	0.468730
13.845050	0.1	0.471445
13.846717	0.1	0.475151
13.848383	0.1	0.478663
13.850050	0.1	0.480539
13.851717	0.1	0.479878
13.853383	0.1	0.476846
13.855050	0.1	0.472758
13.856717	0.1	0.469415
13.858383	0.1	0.467962
13.860050	0.1	0.468381
13.861717	0.1	0.469899
13.863383	0.1	0.471631
13.865050	0.1	0.473144
13.866717	0.1	0.474709
13.868383	0.1	0.476800
13.870050	0.1	0.479482
13.871717	0.1	0.482309
13.873383	0.1	0.484530
13.875050	0.1	0.485587
13.876717	0.1	0.485685
13.878383	0.1	0.485508
13.880050	0.1	0.485526
13.881717	0.1	0.485955
13.883383	0.1	0.486807
13.885050	0.1	0.488106
13.886717	0.1	0.489927
13.888383	0.1	0.491985
13.890050	0.1	0.493727
13.891717	0.1	0.494886
13.893383	0.1	0.495515
13.895050	0.1	0.495375
13.896717	0.1	0.494211
13.898383	0.1	0.492814
13.900050	0.1	0.492604
13.901717	0.1	0.494006
13.903383	0.1	0.496046
13.905050	0.1	0.497405
13.906717	0.1	0.497340
13.908383	0.1	0.495920
13.910050	0.1	0.493908
13.911717	0.1	0.492404
13.913383	0.1	0.491929
13.915050	0.1	0.492097
13.916717	0.1	0.492395
13.918383	0.1	0.492483
13.920050	0.1	0.492120
13.921717	0.1	0.491571
13.923383	0.1	0.491641
13.925050	0.1	0.492958
13.926717	0.1	0.495436
13.928383	0.1	0.498486
13.930050	0.1	0.501312
13.931717	0.1	0.502993
13.933383	0.1	0.502840
13.935050	0.1	0.501000
13.936717	0.1	0.498551
13.938383	0.1	0.496688
13.940050	0.1	0.496060
13.941717	0.1	0.496777
13.943383	0.1	0.498458
13.945050	0.1	0.500465
13.946717	0.1	0.502565
13.948383	0.1	0.504781
13.950050	0.1	0.506770
13.951717	0.1	0.507766
13.953383	0.1	0.507105
13.955050	0.1	0.505061
13.956717	0.1	0.503012
13.958383	0.1	0.502337
13.960050	0.1	0.503161
13.961717	0.1	0.504735
13.963383	0.1	0.506551
13.965050	0.1	0.508521
13.966717	0.1	0.510588
13.968383	0.1	0.512549
13.970050	0.1	0.514053
13.971717	0.1	0.514896
13.973383	0.1	0.514961
13.975050	0.1	0.513885
13.976717	0.1	0.511380
13.978383	0.1	0.508097
13.980050	0.1	0.505447
13.981717	0.1	0.504255
13.983383	0.1	0.504251
13.985050	0.1	0.504651
13.986717	0.1	0.504577
13.988383	0.1	0.503580
13.990050	0.1	0.502164
13.991717	0.1	0.501219
13.993383	0.1	0.501149
13.995050	0.1	0.501717
13.996717	0.1	0.502388
13.998383	0.1	0.502677
14.000050	0.1	0.502407
14.001717	0.1	0.501727
14.003383	0.1	0.500912
14.005050	0.1	0.500092
14.006717	0.1	0.499524
14.008383	0.1	0.499398
14.010050	0.1	0.499147
14.011717	0.1	0.497969
14.013383	0.1	0.495971
14.015050	0.1	0.493978
14.016717	0.1	0.492781
14.018383	0.1	0.492902
14.020050	0.1	0.494304
14.021717	0.1	0.495971
14.023383	0.1	0.496693
14.025050	0.1	0.496209
14.026717	0.1	0.495189
14.028383	0.1	0.494407
14.030050	0.1	0.493969
14.031717	0.1	0.493303
14.033383	0.1	0.491948
14.035050	0.1	0.490057
14.036717	0.1	0.488018
14.038383	0.1	0.485927
14.040050	0.1	0.483650
14.041717	0.1	0.481298
14.043383	0.1	0.479487
14.045050	0.1	0.478961
14.046717	0.1	0.480027
14.048383	0.1	0.482230
14.050050	0.1	0.484711
14.051717	0.1	0.487203
14.053383	0.1	0.490081
14.055050	0.1	0.493103
14.056717	0.1	0.494733
14.058383	0.1	0.493699
14.060050	0.1	0.490663
14.061717	0.1	0.487352
14.063383	0.1	0.484721
14.065050	0.1	0.482728
14.066717	0.1	0.481103
14.068383	0.1	0.480004
14.070050	0.1	0.480097
14.071717	0.1	0.481666
14.073383	0.1	0.484213
14.075050	0.1	0.486919
14.076717	0.1	0.489284
14.078383	0.1	0.491529
14.080050	0.1	0.494239
14.081717	0.1	0.497275
14.083383	0.1	0.499412
14.085050	0.1	0.499366
14.086717	0.1	0.497107
14.088383	0.1	0.494202
14.090050	0.1	0.492427
14.091717	0.1	0.492092
14.093383	0.1	0.492055
14.095050	0.1	0.491333
14.096717	0.1	0.490192
14.098383	0.1	0.489391
14.100050	0.1	0.488991
14.101717	0.1	0.488698
14.103383	0.1	0.489033
14.105050	0.1	0.490989
14.106717	0.1	0.494849
14.108383	0.1	0.499999
14.110050	0.1	0.505354
14.111717	0.1	0.509624
14.113383	0.1	0.511799
14.115050	0.1	0.511794
14.116717	0.1	0.510537
14.118383	0.1	0.509145
14.120050	0.1	0.508260
14.121717	0.1	0.508307
14.123383	0.1	0.509606
14.125050	0.1	0.512120
14.126717	0.1	0.515636
14.128383	0.1	0.519874
14.130050	0.1	0.524097
14.131717	0.1	0.527394
14.133383	0.1	0.529592
14.135050	0.1	0.531152
14.136717	0.1	0.532013
14.138383	0.1	0.531329
14.140050	0.1	0.528716
14.141717	0.1	0.525094
14.143383	0.1	0.521904
14.145050	0.1	0.519776
14.146717	0.1	0.518435
14.148383	0.1	0.517769
14.150050	0.1	0.518300
14.151717	0.1	0.520404
14.153383	0.1	0.523883
14.155050	0.1	0.528046
14.156717	0.1	0.531888
14.158383	0.1	0.534602
14.160050	0.1	0.535939
14.161717	0.1	0.536139
14.163383	0.1	0.536107
14.165050	0.1	0.536959
14.166717	0.1	0.538761
14.168383	0.1	0.540437
14.170050	0.1	0.541015
14.171717	0.1	0.540558
14.173383	0.1	0.540186
14.175050	0.1	0.541229
14.176717	0.1	0.543999
14.178383	0.1	0.547557
14.180050	0.1	0.550444
14.181717	0.1	0.551664
14.183383	0.1	0.551171
14.185050	0.1	0.549331
14.186717	0.1	0.546467
14.188383	0.1	0.543259
14.190050	0.1	0.540768
14.191717	0.1	0.539650
14.193383	0.1	0.539906
14.195050	0.1	0.541215
14.196717	0.1	0.543068
14.198383	0.1	0.544563
14.200050	0.1	0.545080
14.201717	0.1	0.545196
14.203383	0.1	0.546104
14.205050	0.1	0.548358
14.206717	0.1	0.551548
14.208383	0.1	0.554663
14.210050	0.1	0.556875
14.211717	0.1	0.558286
14.213383	0.1	0.559692
14.215050	0.1	0.561601
14.216717	0.1	0.563641
14.218383	0.1	0.564815
14.220050	0.1	0.564172
14.221717	0.1	0.561522
14.223383	0.1	0.557764
14.225050	0.1	0.554323
14.226717	0.1	0.552000
14.228383	0.1	0.550454
14.230050	0.1	0.548777
14.231717	0.1	0.546519
14.233383	0.1	0.544037
14.235050	0.1	0.542104
14.236717	0.1	0.541154
14.238383	0.1	0.540894
14.240050	0.1	0.540721
14.241717	0.1	0.540479
14.243383	0.1	0.540493
14.245050	0.1	0.541224
14.246717	0.1	0.542607
14.248383	0.1	0.543664
14.250050	0.1	0.543171
14.251717	0.1	0.540749
14.253383	0.1	0.537075
14.255050	0.1	0.533340
14.256717	0.1	0.530668
14.258383	0.1	0.529699
14.260050	0.1	0.530216
14.261717	0.1	0.531138
14.263383	0.1	0.531133
14.265050	0.1	0.529550
14.266717	0.1	0.526658
14.268383	0.1	0.523143
14.270050	0.1	0.519655
14.271717	0.1	0.517042
14.273383	0.1	0.516241
14.275050	0.1	0.517252
14.276717	0.1	0.519184
14.278383	0.1	0.521285
14.280050	0.1	0.523105
14.281717	0.1	0.524577
14.283383	0.1	0.526351
14.285050	0.1	0.529061
14.286717	0.1	0.532041
14.288383	0.1	0.533727
14.290050	0.1	0.533150
14.291717	0.1	0.530547
14.293383	0.1	0.527236
14.295050	0.1	0.525001
14.296717	0.1	0.524945
14.298383	0.1	0.526845
14.300050	0.1	0.529676
14.301717	0.1	0.532409
14.303383	0.1	0.534183
14.305050	0.1	0.534565
14.306717	0.1	0.533825
14.308383	0.1	0.532749
14.310050	0.1	0.532256
14.311717	0.1	0.532987
14.313383	0.1	0.534770
14.315050	0.1	0.536595
14.316717	0.1	0.537494
14.318383	0.1	0.537531
14.320050	0.1	0.537839
14.321717	0.1	0.539329
14.323383	0.1	0.541639
14.325050	0.1	0.543878
14.326717	0.1	0.545643
14.328383	0.1	0.546910
14.330050	0.1	0.547669
14.331717	0.1	0.547976
14.333383	0.1	0.547795
14.335050	0.1	0.547050
14.336717	0.1	0.546030
14.338383	0.1	0.545722
14.340050	0.1	0.547110
14.341717	0.1	0.550174
14.343383	0.1	0.553885
14.345050	0.1	0.556936
14.346717	0.1	0.558393
14.348383	0.1	0.558393
14.350050	0.1	0.558007
14.351717	0.1	0.557983
14.353383	0.1	0.558184
14.355050	0.1	0.558458
14.356717	0.1	0.559180
14.358383	0.1	0.560847
14.360050	0.1	0.563730
14.361717	0.1	0.567706
14.363383	0.1	0.572107
14.365050	0.1	0.575883
14.366717	0.1	0.578351
14.368383	0.1	0.579576
14.370050	0.1	0.580125
14.371717	0.1	0.580484
14.373383	0.1	0.580605
14.375050	0.1	0.580135
14.376717	0.1	0.579134
14.378383	0.1	0.578123
14.380050	0.1	0.577481
14.381717	0.1	0.577443
14.383383	0.1	0.578659
14.385050	0.1	0.581737
14.386717	0.1	0.586142
14.388383	0.1	0.590202
14.390050	0.1	0.592610
14.391717	0.1	0.593420
14.393383	0.1	0.593532
14.395050	0.1	0.593695
14.396717	0.1	0.593900
14.398383	0.1	0.593555
14.400050	0.1	0.592740
14.401717	0.1	0.592698
14.403383	0.1	0.594547
14.405050	0.1	0.598440
14.406717	0.1	0.603995
14.408383	0.1	0.610631
14.410050	0.1	0.617220
14.411717	0.1	0.622189
14.413383	0.1	0.624638
14.415050	0.1	0.624848
14.416717	0.1	0.623511
14.418383	0.1	0.621453
14.420050	0.1	0.619842
14.421717	0.1	0.619721
14.423383	0.1	0.621225
14.425050	0.1	0.623888
14.426717	0.1	0.627227
14.428383	0.1	0.630650
14.430050	0.1	0.633528
14.431717	0.1	0.635474
14.433383	0.1	0.636447
14.435050	0.1	0.636899
14.436717	0.1	0.637621
14.438383	0.1	0.639101
14.440050	0.1	0.640857
14.441717	0.1	0.641895
14.443383	0.1	0.641751
14.445050	0.1	0.640922
14.446717	0.1	0.640531
14.448383	0.1	0.641509
14.450050	0.1	0.643940
14.451717	0.1	0.647325
14.453383	0.1	0.651311
14.455050	0.1	0.655889
14.456717	0.1	0.660713
14.458383	0.1	0.664596
14.460050	0.1	0.666282
14.461717	0.1	0.665514
14.463383	0.1	0.663372
14.465050	0.1	0.661416
14.466717	0.1	0.660126
14.468383	0.1	0.658813
14.470050	0.1	0.657202
14.471717	0.1	0.656168
14.473383	0.1	0.656662
14.475050	0.1	0.658445
14.476717	0.1	0.660284
14.478383	0.1	0.661230
14.480050	0.1	0.661341
14.481717	0.1	0.661192
14.483383	0.1	0.661011
14.485050	0.1	0.660559
14.486717	0.1	0.659656
14.488383	0.1	0.658398
14.490050	0.1	0.657123
14.491717	0.1	0.656201
14.493383	0.1	0.655763
14.495050	0.1	0.655735
14.496717	0.1	0.655893
14.498383	0.1	0.655740
14.500050	0.1	0.654664
14.501717	0.1	0.652489
14.503383	0.1	0.649714
14.505050	0.1	0.647251
14.506717	0.1	0.645877
14.508383	0.1	0.645686
14.510050	0.1	0.646240
14.511717	0.1	0.647209
14.513383	0.1	0.648531
14.515050	0.1	0.649835
14.516717	0.1	0.650468
14.518383	0.1	0.650086
14.520050	0.1	0.648876
14.521717	0.1	0.647302
14.523383	0.1	0.645658
14.525050	0.1	0.643940
14.526717	0.1	0.642212
14.528383	0.1	0.640671
14.530050	0.1	0.639483
14.531717	0.1	0.638599
14.533383	0.1	0.637597
14.535050	0.1	0.636084
14.536717	0.1	0.634231
14.538383	0.1	0.632643
14.540050	0.1	0.631656
14.541717	0.1	0.631018
14.543383	0.1	0.630291
14.545050	0.1	0.629285
14.546717	0.1	0.627977
14.548383	0.1	0.626515
14.550050	0.1	0.625267
14.551717	0.1	0.624866
14.553383	0.1	0.626007
14.555050	0.1	0.628885
14.556717	0.1	0.632852
14.558383	0.1	0.636745
14.560050	0.1	0.639437
14.561717	0.1	0.640117
14.563383	0.1	0.638394
14.565050	0.1	0.634906
14.566717	0.1	0.631390
14.568383	0.1	0.629351
14.570050	0.1	0.629057
14.571717	0.1	0.629984
14.573383	0.1	0.631479
14.575050	0.1	0.633127
14.576717	0.1	0.634864
14.578383	0.1	0.636573
14.580050	0.1	0.637579
14.581717	0.1	0.637141
14.583383	0.1	0.635460
14.585050	0.1	0.633462
14.586717	0.1	0.631805
14.588383	0.1	0.630654
14.590050	0.1	0.630240
14.591717	0.1	0.630906
14.593383	0.1	0.632708
14.595050	0.1	0.635535
14.596717	0.1	0.638985
14.598383	0.1	0.641886
14.600050	0.1	0.642948
14.601717	0.1	0.642068
14.603383	0.1	0.640084
14.605050	0.1	0.637826
14.606717	0.1	0.635786
14.608383	0.1	0.634440
14.610050	0.1	0.634533
14.611717	0.1	0.636512
14.613383	0.1	0.639856
14.615050	0.1	0.643614
14.616717	0.1	0.646883
14.618383	0.1	0.648857
14.620050	0.1	0.649504
14.621717	0.1	0.649742
14.623383	0.1	0.650324
14.625050	0.1	0.651055
14.626717	0.1	0.651283
14.628383	0.1	0.650715
14.630050	0.1	0.649677
14.631717	0.1	0.648545
14.633383	0.1	0.647283
14.635050	0.1	0.645802
14.636717	0.1	0.644266
14.638383	0.1	0.642836
14.640050	0.1	0.641760
14.641717	0.1	0.641756
14.643383	0.1	0.643595
14.645050	0.1	0.646939
14.646717	0.1	0.650296
14.648383	0.1	0.652671
14.650050	0.1	0.654231
14.651717	0.1	0.655097
14.653383	0.1	0.654785
14.655050	0.1	0.653276
14.656717	0.1	0.651521
14.658383	0.1	0.650501
14.660050	0.1	0.650315
14.661717	0.1	0.650538
14.663383	0.1	0.650915
14.665050	0.1	0.651614
14.666717	0.1	0.653020
14.668383	0.1	0.655116
14.670050	0.1	0.657043
14.671717	0.1	0.657826
14.673383	0.1	0.657425
14.675050	0.1	0.656769
14.676717	0.1	0.656596
14.678383	0.1	0.656834
14.680050	0.1	0.657062
14.681717	0.1	0.657463
14.683383	0.1	0.658897
14.685050	0.1	0.661607
14.686717	0.1	0.664401
14.688383	0.1	0.665756
14.690050	0.1	0.665272
14.691717	0.1	0.663926
14.693383	0.1	0.663064
14.695050	0.1	0.663204
14.696717	0.1	0.664233
14.698383	0.1	0.666245
14.700050	0.1	0.669067
14.701717	0.1	0.671772
14.703383	0.1	0.673444
14.705050	0.1	0.674026
14.706717	0.1	0.674268
14.708383	0.1	0.674822
14.710050	0.1	0.675456
14.711717	0.1	0.675195
14.713383	0.1	0.673314
14.715050	0.1	0.670333
14.716717	0.1	0.667782
14.718383	0.1	0.666589
14.720050	0.1	0.666426
14.721717	0.1	0.666622
14.723383	0.1	0.666864
14.725050	0.1	0.666818
14.726717	0.1	0.666026
14.728383	0.1	0.664555
14.730050	0.1	0.663134
14.731717	0.1	0.662422
14.733383	0.1	0.662543
14.735050	0.1	0.663502
14.736717	0.1	0.665160
14.738383	0.1	0.666883
14.740050	0.1	0.667926
14.741717	0.1	0.667758
14.743383	0.1	0.666291
14.745050	0.1	0.664238
14.746717	0.1	0.662776
14.748383	0.1	0.662557
14.750050	0.1	0.663409
14.751717	0.1	0.664671
14.753383	0.1	0.665914
14.755050	0.1	0.667484
14.756717	0.1	0.669979
14.758383	0.1	0.673039
14.760050	0.1	0.675162
14.761717	0.1	0.674953
14.763383	0.1	0.672406
14.765050	0.1	0.668806
14.766717	0.1	0.665570
14.768383	0.1	0.663591
14.770050	0.1	0.662962
14.771717	0.1	0.663060
14.773383	0.1	0.663428
14.775050	0.1	0.664233
14.776717	0.1	0.665439
14.778383	0.1	0.666413
14.780050	0.1	0.666957
14.781717	0.1	0.667796
14.783383	0.1	0.669649
14.785050	0.1	0.672392
14.786717	0.1	0.675069
14.788383	0.1	0.676615
14.790050	0.1	0.676652
14.791717	0.1	0.675688
14.793383	0.1	0.674343
14.795050	0.1	0.672787
14.796717	0.1	0.671148
14.798383	0.1	0.669761
14.800050	0.1	0.668857
14.801717	0.1	0.668522
14.803383	0.1	0.668834
14.805050	0.1	0.669905
14.806717	0.1	0.671977
14.808383	0.1	0.675260
14.810050	0.1	0.679404
14.811717	0.1	0.683567
14.813383	0.1	0.686781
14.815050	0.1	0.688331
14.816717	0.1	0.688056
14.818383	0.1	0.686171
14.820050	0.1	0.683004
14.821717	0.1	0.679404
14.823383	0.1	0.676927
14.825050	0.1	0.676983
14.826717	0.1	0.679847
14.828383	0.1	0.684462
14.830050	0.1	0.689188
14.831717	0.1	0.692811
14.833383	0.1	0.695051
14.835050	0.1	0.696578
14.836717	0.1	0.698487
14.838383	0.1	0.701235
14.840050	0.1	0.704066
14.841717	0.1	0.705882
14.843383	0.1	0.706590
14.845050	0.1	0.707032
14.846717	0.1	0.707903
14.848383	0.1	0.709402
14.850050	0.1	0.711489
14.851717	0.1	0.713635
14.853383	0.1	0.715032
14.855050	0.1	0.715381
14.856717	0.1	0.715093
14.858383	0.1	0.714930
14.860050	0.1	0.715475
14.861717	0.1	0.716918
14.863383	0.1	0.719158
14.865050	0.1	0.722008
14.866717	0.1	0.725500
14.868383	0.1	0.730054
14.870050	0.1	0.735619
14.871717	0.1	0.740830
14.873383	0.1	0.744206
14.875050	0.1	0.745957
14.876717	0.1	0.747526
14.878383	0.1	0.749859
14.880050	0.1	0.752630
14.881717	0.1	0.754790
14.883383	0.1	0.755819
14.885050	0.1	0.756490
14.886717	0.1	0.758097
14.888383	0.1	0.761049
14.890050	0.1	0.764732
14.891717	0.1	0.768527
14.893383	0.1	0.772276
14.895050	0.1	0.775871
14.896717	0.1	0.778870
14.898383	0.1	0.780756
14.900050	0.1	0.781254
14.901717	0.1	0.780462
14.903383	0.1	0.778940
14.905050	0.1	0.777585
14.906717	0.1	0.776984
14.908383	0.1	0.777235
14.910050	0.1	0.778432
14.911717	0.1	0.780863
14.913383	0.1	0.784704
14.915050	0.1	0.789771
14.916717	0.1	0.795503
14.918383	0.1	0.801180
14.920050	0.1	0.806325
14.921717	0.1	0.810754
14.923383	0.1	0.814293
14.925050	0.1	0.816714
14.926717	0.1	0.817999
14.928383	0.1	0.818367
14.930050	0.1	0.818018
14.931717	0.1	0.816737
14.933383	0.1	0.814158
14.935050	0.1	0.810497
14.936717	0.1	0.806917
14.938383	0.1	0.805082
14.940050	0.1	0.806083
14.941717	0.1	0.809724
14.943383	0.1	0.814800
14.945050	0.1	0.820002
14.946717	0.1	0.824658
14.948383	0.1	0.828537
14.950050	0.1	0.831205
14.951717	0.1	0.832044
14.953383	0.1	0.830875
14.955050	0.1	0.828342
14.956717	0.1	0.825636
14.958383	0.1	0.823955
14.960050	0.1	0.824011
14.961717	0.1	0.825333
14.963383	0.1	0.826265
14.965050	0.1	0.825454
14.966717	0.1	0.823154
14.968383	0.1	0.820616
14.970050	0.1	0.818498
14.971717	0.1	0.816323
14.973383	0.1	0.813459
14.975050	0.1	0.809939
14.976717	0.1	0.806409
14.978383	0.1	0.803382
14.980050	0.1	0.800746
14.981717	0.1	0.798390
14.983383	0.1	0.796802
14.985050	0.1	0.796579
14.986717	0.1	0.797617
14.988383	0.1	0.799168
14.990050	0.1	0.800211
14.991717	0.1	0.799862
14.993383	0.1	0.797915
14.995050	0.1	0.795098
14.996717	0.1	0.792467
14.998383	0.1	0.790758
15.000050	0.1	0.790376
15.001717	0.1	0.791322
15.003383	0.1	0.792765
15.005050	0.1	0.793422
15.006717	0.1	0.792635
15.008383	0.1	0.791000
15.010050	0.1	0.789776
15.011717	0.1	0.789636
15.013383	0.1	0.789943
15.015050	0.1	0.789184
15.016717	0.1	0.786637
15.018383	0.1	0.783121
15.020050	0.1	0.779834
15.021717	0.1	0.776881
15.023383	0.1	0.773533
15.025050	0.1	0.769529
15.026717	0.1	0.765384
15.028383	0.1	0.761645
15.030050	0.1	0.758553
15.031717	0.1	0.756192
15.033383	0.1	0.754423
15.035050	0.1	0.753109
15.036717	0.1	0.752532
15.038383	0.1	0.753184
15.040050	0.1	0.755219
15.041717	0.1	0.758274
15.043383	0.1	0.761636
15.045050	0.1	0.764555
15.046717	0.1	0.766651
15.048383	0.1	0.768085
15.050050	0.1	0.769324
15.051717	0.1	0.770469
15.053383	0.1	0.771084
15.055050	0.1	0.770791
15.056717	0.1	0.769668
15.058383	0.1	0.768257
15.060050	0.1	0.767447
15.061717	0.1	0.767675
15.063383	0.1	0.768136
15.065050	0.1	0.767489
15.066717	0.1	0.765491
15.068383	0.1	0.763270
15.070050	0.1	0.762213
15.071717	0.1	0.762795
15.073383	0.1	0.764602
15.075050	0.1	0.766986
15.076717	0.1	0.769231
15.078383	0.1	0.770628
15.080050	0.1	0.771191
15.081717	0.1	0.771964
15.083383	0.1	0.773771
15.085050	0.1	0.776239
15.086717	0.1	0.778176
15.088383	0.1	0.778507
15.090050	0.1	0.777096
15.091717	0.1	0.775177
15.093383	0.1	0.774334
15.095050	0.1	0.774907
15.096717	0.1	0.775913
15.098383	0.1	0.776551
15.100050	0.1	0.776951
15.101717	0.1	0.777780
15.103383	0.1	0.779796
15.105050	0.1	0.783405
15.106717	0.1	0.787950
15.108383	0.1	0.792011
15.110050	0.1	0.794777
15.111717	0.1	0.796537
15.113383	0.1	0.797962
15.115050	0.1	0.799368
15.116717	0.1	0.800565
15.118383	0.1	0.801403
15.120050	0.1	0.802316
15.121717	0.1	0.803983
15.123383	0.1	0.806465
15.125050	0.1	0.809166
15.126717	0.1	0.811541
15.128383	0.1	0.813450
15.130050	0.1	0.815280
15.131717	0.1	0.817748
15.133383	0.1	0.821003
15.135050	0.1	0.824369
15.136717	0.1	0.827056
15.138383	0.1	0.828775
15.140050	0.1	0.829683
15.141717	0.1	0.829860
15.143383	0.1	0.829054
15.145050	0.1	0.827555
15.146717	0.1	0.826563
15.148383	0.1	0.827131
15.150050	0.1	0.829236
15.151717	0.1	0.831853
15.153383	0.1	0.833706
15.155050	0.1	0.834316
15.156717	0.1	0.834386
15.158383	0.1	0.834987
15.160050	0.1	0.836425
15.161717	0.1	0.838083
15.163383	0.1	0.839443
15.165050	0.1	0.840528
15.166717	0.1	0.841063
15.168383	0.1	0.840286
15.170050	0.1	0.838153
15.171717	0.1	0.835662
15.173383	0.1	0.833790
15.175050	0.1	0.833073
15.176717	0.1	0.833990
15.178383	0.1	0.836817
15.180050	0.1	0.841026
15.181717	0.1	0.845515
15.183383	0.1	0.849296
15.185050	0.1	0.851597
15.186717	0.1	0.851732
15.188383	0.1	0.849687
15.190050	0.1	0.846898
15.191717	0.1	0.845385
15.193383	0.1	0.846102
15.195050	0.1	0.848738
15.196717	0.1	0.852426
15.198383	0.1	0.856202
15.200050	0.1	0.859555
15.201717	0.1	0.862633
15.203383	0.1	0.865739
15.205050	0.1	0.868868
15.206717	0.1	0.871676
15.208383	0.1	0.873539
15.210050	0.1	0.873972
15.211717	0.1	0.873287
15.213383	0.1	0.872333
15.215050	0.1	0.871397
15.216717	0.1	0.869986
15.218383	0.1	0.868104
15.220050	0.1	0.866745
15.221717	0.1	0.866405
15.223383	0.1	0.866279
15.225050	0.1	0.865464
15.226717	0.1	0.864011
15.228383	0.1	0.862619
15.230050	0.1	0.861930
15.231717	0.1	0.861879
15.233383	0.1	0.861725
15.235050	0.1	0.861199
15.236717	0.1	0.861264
15.238383	0.1	0.863099
15.240050	0.1	0.866512
15.241717	0.1	0.870121
15.243383	0.1	0.872901
15.245050	0.1	0.874642
15.246717	0.1	0.875304
15.248383	0.1	0.874680
15.250050	0.1	0.872845
15.251717	0.1	0.870517
15.253383	0.1	0.868617
15.255050	0.1	0.867550
15.256717	0.1	0.867262
15.258383	0.1	0.867439
15.260050	0.1	0.867667
15.261717	0.1	0.867802
15.263383	0.1	0.867997
15.265050	0.1	0.868049
15.266717	0.1	0.867178
15.268383	0.1	0.864947
15.270050	0.1	0.861678
15.271717	0.1	0.857902
15.273383	0.1	0.854298
15.275050	0.1	0.851746
15.276717	0.1	0.850866
15.278383	0.1	0.851485
15.280050	0.1	0.852509
15.281717	0.1	0.852556
15.283383	0.1	0.851243
15.285050	0.1	0.849646
15.286717	0.1	0.849082
15.288383	0.1	0.849641
15.290050	0.1	0.850689
15.291717	0.1	0.851895
15.293383	0.1	0.852752
15.295050	0.1	0.852612
15.296717	0.1	0.851899
15.298383	0.1	0.851839
15.300050	0.1	0.853110
15.301717	0.1	0.855546
15.303383	0.1	0.858507
15.305050	0.1	0.861036
15.306717	0.1	0.862209
15.308383	0.1	0.861534
15.310050	0.1	0.859057
15.311717	0.1	0.855546
15.313383	0.1	0.852309
15.315050	0.1	0.850572
15.316717	0.1	0.850945
15.318383	0.1	0.853054
15.320050	0.1	0.856076
15.321717	0.1	0.859485
15.323383	0.1	0.863019
15.325050	0.1	0.866069
15.326717	0.1	0.867569
15.328383	0.1	0.866973
15.330050	0.1	0.865213
15.331717	0.1	0.863886
15.333383	0.1	0.863611
15.335050	0.1	0.863955
15.336717	0.1	0.864309
15.338383	0.1	0.864342
15.340050	0.1	0.863993
15.341717	0.1	0.863294
15.343383	0.1	0.862265
15.345050	0.1	0.861152
15.346717	0.1	0.860733
15.348383	0.1	0.861897
15.350050	0.1	0.864686
15.351717	0.1	0.868202
15.353383	0.1	0.871592
15.355050	0.1	0.874349
15.356717	0.1	0.876128
15.358383	0.1	0.877078
15.360050	0.1	0.877916
15.361717	0.1	0.878857
15.363383	0.1	0.879131
15.365050	0.1	0.878191
15.366717	0.1	0.876961
15.368383	0.1	0.877031
15.370050	0.1	0.878870
15.371717	0.1	0.881380
15.373383	0.1	0.883127
15.375050	0.1	0.883560
15.376717	0.1	0.883196
15.378383	0.1	0.882735
15.380050	0.1	0.882288
15.381717	0.1	0.881958
15.383383	0.1	0.882670
15.385050	0.1	0.885301
15.386717	0.1	0.889162
15.388383	0.1	0.892356
15.390050	0.1	0.893609
15.391717	0.1	0.893231
15.393383	0.1	0.892375
15.395050	0.1	0.891872
15.396717	0.1	0.892109
15.398383	0.1	0.893385
15.400050	0.1	0.895741
15.401717	0.1	0.898666
15.403383	0.1	0.901450
15.405050	0.1	0.903611
15.406717	0.1	0.904799
15.408383	0.1	0.904901
15.410050	0.1	0.904533
15.411717	0.1	0.904882
15.413383	0.1	0.906521
15.415050	0.1	0.908910
15.416717	0.1	0.911234
15.418383	0.1	0.913143
15.420050	0.1	0.914754
15.421717	0.1	0.916640
15.423383	0.1	0.919341
15.425050	0.1	0.922563
15.426717	0.1	0.925236
15.428383	0.1	0.926233
15.430050	0.1	0.924757
15.431717	0.1	0.920855
15.433383	0.1	0.916007
15.435050	0.1	0.912747
15.436717	0.1	0.912780
15.438383	0.1	0.915634
15.440050	0.1	0.919672
15.441717	0.1	0.923816
15.443383	0.1	0.927546
15.445050	0.1	0.930424
15.446717	0.1	0.932491
15.448383	0.1	0.934158
15.450050	0.1	0.935756
15.451717	0.1	0.937781
15.453383	0.1	0.940571
15.455050	0.1	0.943230
15.456717	0.1	0.944450
15.458383	0.1	0.944119
15.460050	0.1	0.942959
15.461717	0.1	0.941907
15.463383	0.1	0.942256
15.465050	0.1	0.944771
15.466717	0.1	0.948762
15.468383	0.1	0.952664
15.470050	0.1	0.955197
15.471717	0.1	0.955989
15.473383	0.1	0.955658
15.475050	0.1	0.955351
15.476717	0.1	0.956166
15.478383	0.1	0.958722
15.480050	0.1	0.963034
15.481717	0.1	0.968594
15.483383	0.1	0.974704
15.485050	0.1	0.980496
15.486717	0.1	0.985065
15.488383	0.1	0.987817
15.490050	0.1	0.988655
15.491717	0.1	0.987956
15.493383	0.1	0.986429
15.495050	0.1	0.984785
15.496717	0.1	0.983677
15.498383	0.1	0.983682
15.500050	0.1	0.984757
15.501717	0.1	0.985889
15.503383	0.1	0.985870
15.505050	0.1	0.984655
15.506717	0.1	0.983574
15.508383	0.1	0.983980
15.510050	0.1	0.985735
15.511717	0.1	0.987649
15.513383	0.1	0.989009
15.515050	0.1	0.989856
15.516717	0.1	0.990350
15.518383	0.1	0.990913
15.520050	0.1	0.992273
15.521717	0.1	0.994680
15.523383	0.1	0.997931
15.525050	0.1	1.001698
15.526717	0.1	1.005582
15.528383	0.1	1.009358
15.530050	0.1	1.013060
15.531717	0.1	1.016622
15.533383	0.1	1.019817
15.535050	0.1	1.022546
15.536717	0.1	1.024697
15.538383	0.1	1.026150
15.540050	0.1	1.027300
15.541717	0.1	1.029163
15.543383	0.1	1.032772
15.545050	0.1	1.038220
15.546717	0.1	1.044157
15.548383	0.1	1.049009
15.550050	0.1	1.052567
15.551717	0.1	1.055603
15.553383	0.1	1.058644
15.555050	0.1	1.061750
15.556717	0.1	1.064613
15.558383	0.1	1.066756
15.560050	0.1	1.068171
15.561717	0.1	1.069596
15.563383	0.1	1.071966
15.565050	0.1	1.075612
15.566717	0.1	1.079957
15.568383	0.1	1.083966
15.570050	0.1	1.086979
15.571717	0.1	1.089177
15.573383	0.1	1.090826
15.575050	0.1	1.091654
15.576717	0.1	1.091477
15.578383	0.1	1.090737
15.580050	0.1	1.090164
15.581717	0.1	1.089978
15.583383	0.1	1.089582
15.585050	0.1	1.088576
15.586717	0.1	1.087547
15.588383	0.1	1.087561
15.590050	0.1	1.089056
15.591717	0.1	1.091501
15.593383	0.1	1.094025
15.595050	0.1	1.096241
15.596717	0.1	1.098220
15.598383	0.1	1.099976
15.600050	0.1	1.101205
15.601717	0.1	1.101173
15.603383	0.1	1.099007
15.605050	0.1	1.094597
15.606717	0.1	1.089042
15.608383	0.1	1.083817
15.610050	0.1	1.079612
15.611717	0.1	1.076064
15.613383	0.1	1.072520
15.615050	0.1	1.068888
15.616717	0.1	1.065852
15.618383	0.1	1.064278
15.620050	0.1	1.064334
15.621717	0.1	1.065312
15.623383	0.1	1.066425
15.625050	0.1	1.067333
15.626717	0.1	1.067854
15.628383	0.1	1.067561
15.630050	0.1	1.066076
15.631717	0.1	1.063403
15.633383	0.1	1.060008
15.635050	0.1	1.056907
15.636717	0.1	1.055337
15.638383	0.1	1.055608
15.640050	0.1	1.056674
15.641717	0.1	1.057419
15.643383	0.1	1.057507
15.645050	0.1	1.056814
15.646717	0.1	1.055007
15.648383	0.1	1.052041
15.650050	0.1	1.048222
15.651717	0.1	1.043822
15.653383	0.1	1.039160
15.655050	0.1	1.034802
15.656717	0.1	1.031323
15.658383	0.1	1.029084
15.660050	0.1	1.027850
15.661717	0.1	1.026811
15.663383	0.1	1.025628
15.665050	0.1	1.025028
15.666717	0.1	1.025661
15.668383	0.1	1.027253
15.670050	0.1	1.029167
15.671717	0.1	1.030825
15.673383	0.1	1.031565
15.675050	0.1	1.030932
15.676717	0.1	1.028986
15.678383	0.1	1.025912
15.680050	0.1	1.021824
15.681717	0.1	1.017344
15.683383	0.1	1.013577
15.685050	0.1	1.011249
15.686717	0.1	1.010513
15.688383	0.1	1.010965
15.690050	0.1	1.011244
15.691717	0.1	1.009787
15.693383	0.1	1.006117
15.695050	0.1	1.001009
15.696717	0.1	0.995761
15.698383	0.1	0.991421
15.700050	0.1	0.988473
15.701717	0.1	0.986941
15.703383	0.1	0.986364
15.705050	0.1	0.986108
15.706717	0.1	0.986094
15.708383	0.1	0.986741
15.710050	0.1	0.988166
15.711717	0.1	0.989968
15.713383	0.1	0.991914
15.715050	0.1	0.994271
15.716717	0.1	0.997060
15.718383	0.1	0.999542
15.720050	0.1	1.000566
15.721717	0.1	0.999207
15.723383	0.1	0.995346
15.725050	0.1	0.989879
15.726717	0.1	0.984101
15.728383	0.1	0.979039
15.730050	0.1	0.975328
15.731717	0.1	0.972990
15.733383	0.1	0.971346
15.735050	0.1	0.969530
15.736717	0.1	0.967332
15.738383	0.1	0.965316
15.740050	0.1	0.963951
15.741717	0.1	0.963300
15.743383	0.1	0.963421
15.745050	0.1	0.964305
15.746717	0.1	0.965483
15.748383	0.1	0.966224
15.750050	0.1	0.966117
15.751717	0.1	0.965055
15.753383	0.1	0.963202
15.755050	0.1	0.961134
15.756717	0.1	0.959854
15.758383	0.1	0.960343
15.760050	0.1	0.962531
15.761717	0.1	0.965106
15.763383	0.1	0.966662
15.765050	0.1	0.966489
15.766717	0.1	0.964561
15.768383	0.1	0.961209
15.770050	0.1	0.957181
15.771717	0.1	0.953879
15.773383	0.1	0.952682
15.775050	0.1	0.953753
15.776717	0.1	0.955942
15.778383	0.1	0.957935
15.780050	0.1	0.959355
15.781717	0.1	0.960557
15.783383	0.1	0.961777
15.785050	0.1	0.962983
15.786717	0.1	0.964026
15.788383	0.1	0.964548
15.790050	0.1	0.964361
15.791717	0.1	0.964068
15.793383	0.1	0.964697
15.795050	0.1	0.966550
15.796717	0.1	0.968953
15.798383	0.1	0.971188
15.800050	0.1	0.973148
15.801717	0.1	0.975034
15.803383	0.1	0.976850
15.805050	0.1	0.978438
15.806717	0.1	0.979616
15.808383	0.1	0.980389
15.810050	0.1	0.981083
15.811717	0.1	0.982140
15.813383	0.1	0.983630
15.815050	0.1	0.985288
15.816717	0.1	0.987095
15.818383	0.1	0.989409
15.820050	0.1	0.992385
15.821717	0.1	0.995472
15.823383	0.1	0.997838
15.825050	0.1	0.999137
15.826717	0.1	0.999756
15.828383	0.1	1.000627
15.830050	0.1	1.002871
15.831717	0.1	1.007197
15.833383	0.1	1.013111
15.835050	0.1	1.019104
15.836717	0.1	1.023966
15.838383	0.1	1.027700
15.840050	0.1	1.031160
15.841717	0.1	1.035216
15.843383	0.1	1.040194
15.845050	0.1	1.045698
15.846717	0.1	1.050686
15.848383	0.1	1.053875
15.850050	0.1	1.054658
15.851717	0.1	1.053573
15.853383	0.1	1.052176
15.855050	0.1	1.052148
15.856717	0.1	1.054243
15.858383	0.1	1.058392
15.860050	0.1	1.064385
15.861717	0.1	1.071435
15.863383	0.1	1.077913
15.865050	0.1	1.082751
15.866717	0.1	1.086309
15.868383	0.1	1.089531
15.870050	0.1	1.092851
15.871717	0.1	1.095892
15.873383	0.1	1.098076
15.875050	0.1	1.099547
15.876717	0.1	1.101163
15.878383	0.1	1.103869
15.880050	0.1	1.108036
15.881717	0.1	1.113368
15.883383	0.1	1.119059
15.885050	0.1	1.123953
15.886717	0.1	1.127468
15.888383	0.1	1.130220
15.890050	0.1	1.133415
15.891717	0.1	1.138123
15.893383	0.1	1.144661
15.895050	0.1	1.152195
15.896717	0.1	1.159357
15.898383	0.1	1.165411
15.900050	0.1	1.170789
15.901717	0.1	1.176521
15.903383	0.1	1.182873
15.905050	0.1	1.188987
15.906717	0.1	1.194212
15.908383	0.1	1.199180
15.910050	0.1	1.205257
15.911717	0.1	1.213085
15.913383	0.1	1.221923
15.915050	0.1	1.230529
15.916717	0.1	1.238096
15.918383	0.1	1.244070
15.920050	0.1	1.247702
15.921717	0.1	1.248484
15.923383	0.1	1.247111
15.925050	0.1	1.245602
15.926717	0.1	1.246207
15.928383	0.1	1.250291
15.930050	0.1	1.257737
15.931717	0.1	1.266841
15.933383	0.1	1.275190
15.935050	0.1	1.281034
15.936717	0.1	1.283968
15.938383	0.1	1.285053
15.940050	0.1	1.286129
15.941717	0.1	1.288727
15.943383	0.1	1.293765
15.945050	0.1	1.301710
15.946717	0.1	1.312136
15.948383	0.1	1.323316
15.950050	0.1	1.333235
15.951717	0.1	1.341100
15.953383	0.1	1.347219
15.955050	0.1	1.351582
15.956717	0.1	1.353589
15.958383	0.1	1.353351
15.960050	0.1	1.352523
15.961717	0.1	1.353547
15.963383	0.1	1.357766
15.965050	0.1	1.364518
15.966717	0.1	1.372318
15.968383	0.1	1.380346
15.970050	0.1	1.388290
15.971717	0.1	1.395447
15.973383	0.1	1.401077
15.975050	0.1	1.405464
15.976717	0.1	1.409999
15.978383	0.1	1.415950
15.980050	0.1	1.423224
15.981717	0.1	1.430679
15.983383	0.1	1.437366
15.985050	0.1	1.443177
15.986717	0.1	1.448342
15.988383	0.1	1.452840
15.990050	0.1	1.456854
15.991717	0.1	1.461497
15.993383	0.1	1.468104
15.995050	0.1	1.476747
15.996717	0.1	1.486139
15.998383	0.1	1.494819
16.000050	0.1	1.502004
16.001717	0.1	1.507872
16.003383	0.1	1.513157
16.005050	0.1	1.518363
16.006717	0.1	1.523467
16.008383	0.1	1.528384
16.010050	0.1	1.533516
16.011717	0.1	1.539676
16.013383	0.1	1.547551
16.015050	0.1	1.556925
16.016717	0.1	1.566629
16.018383	0.1	1.575584
16.020050	0.1	1.583435
16.021717	0.1	1.590387
16.023383	0.1	1.597200
16.025050	0.1	1.604888
16.026717	0.1	1.614015
16.028383	0.1	1.624385
16.030050	0.1	1.635221
16.031717	0.1	1.645689
16.033383	0.1	1.655486
16.035050	0.1	1.664613
16.036717	0.1	1.672921
16.038383	0.1	1.680595
16.040050	0.1	1.688339
16.041717	0.1	1.696572
16.043383	0.1	1.705121
16.045050	0.1	1.713964
16.046717	0.1	1.723422
16.048383	0.1	1.733755
16.050050	0.1	1.745112
16.051717	0.1	1.757317
16.053383	0.1	1.769583
16.055050	0.1	1.781043
16.056717	0.1	1.791576
16.058383	0.1	1.801527
16.060050	0.1	1.810980
16.061717	0.1	1.820135
16.063383	0.1	1.829839
16.065050	0.1	1.841164
16.066717	0.1	1.854557
16.068383	0.1	1.869425
16.070050	0.1	1.884317
16.071717	0.1	1.897779
16.073383	0.1	1.909314
16.075050	0.1	1.919833
16.076717	0.1	1.930757
16.078383	0.1	1.942734
16.080050	0.1	1.955791
16.081717	0.1	1.969887
16.083383	0.1	1.984695
16.085050	0.1	1.999619
16.086717	0.1	2.013985
16.088383	0.1	2.027205
16.090050	0.1	2.038963
16.091717	0.1	2.049641
16.093383	0.1	2.060444
16.095050	0.1	2.072556
16.096717	0.1	2.086107
16.098383	0.1	2.100840
16.100050	0.1	2.116733
16.101717	0.1	2.133250
16.103383	0.1	2.149185
16.105050	0.1	2.163881
16.106717	0.1	2.177921
16.108383	0.1	2.192133
16.110050	0.1	2.206806
16.111717	0.1	2.222126
16.113383	0.1	2.238331
16.115050	0.1	2.255114
16.116717	0.1	2.271906
16.118383	0.1	2.288641
16.120050	0.1	2.305536
16.121717	0.1	2.322607
16.123383	0.1	2.339878
16.125050	0.1	2.357578
16.126717	0.1	2.375781
16.128383	0.1	2.394319
16.130050	0.1	2.413117
16.131717	0.1	2.432093
16.133383	0.1	2.450952
16.135050	0.1	2.469816
16.136717	0.1	2.489258
16.138383	0.1	2.509477
16.140050	0.1	2.530036
16.141717	0.1	2.550194
16.143383	0.1	2.569198
16.145050	0.1	2.586762
16.146717	0.1	2.603540
16.148383	0.1	2.620718
16.150050	0.1	2.638754
16.151717	0.1	2.657222
16.153383	0.1	2.676114
16.155050	0.1	2.696067
16.156717	0.1	2.717222
16.158383	0.1	2.738810
16.160050	0.1	2.759686
16.161717	0.1	2.779341
16.163383	0.1	2.798624
16.165050	0.1	2.819104
16.166717	0.1	2.841442
16.168383	0.1	2.864753
16.170050	0.1	2.887882
16.171717	0.1	2.910793
16.173383	0.1	2.934267
16.175050	0.1	2.958761
16.176717	0.1	2.983981
16.178383	0.1	3.009220
16.180050	0.1	3.033970
16.181717	0.1	3.058570
16.183383	0.1	3.084005
16.185050	0.1	3.110883
16.186717	0.1	3.138930
16.188383	0.1	3.167121
16.190050	0.1	3.194273
16.191717	0.1	3.219955
16.193383	0.1	3.244635
16.195050	0.1	3.268993
16.196717	0.1	3.293213
16.198383	0.1	3.316998
16.200050	0.1	3.340147
16.201717	0.1	3.362759
16.203383	0.1	3.384738
16.205050	0.1	3.405837
16.206717	0.1	3.426690
16.208383	0.1	3.448841
16.210050	0.1	3.473419
16.211717	0.1	3.500646
16.213383	0.1	3.530118
16.215050	0.1	3.560730
16.216717	0.1	3.591185
16.218383	0.1	3.620973
16.220050	0.1	3.650095
16.221717	0.1	3.678328
16.223383	0.1	3.705602
16.225050	0.1	3.732457
16.226717	0.1	3.759363
16.228383	0.1	3.786171
16.230050	0.1	3.812891
16.231717	0.1	3.840355
16.233383	0.1	3.869613
16.235050	0.1	3.901194
16.236717	0.1	3.934908
16.238383	0.1	3.969735
16.240050	0.1	4.004277
16.241717	0.1	4.037591
16.243383	0.1	4.069232
16.245050	0.1	4.099058
16.246717	0.1	4.127631
16.248383	0.1	4.156101
16.250050	0.1	4.185345
16.251717	0.1	4.215846
16.253383	0.1	4.248074
16.255050	0.1	4.282119
16.256717	0.1	4.317057
16.258383	0.1	4.351488
16.260050	0.1	4.384844
16.261717	0.1	4.417757
16.263383	0.1	4.451196
16.265050	0.1	4.485762
16.266717	0.1	4.521594
16.268383	0.1	4.558340
16.270050	0.1	4.595239
16.271717	0.1	4.631742
16.273383	0.1	4.667747
16.275050	0.1	4.703552
16.276717	0.1	4.739873
16.278383	0.1	4.777401
16.280050	0.1	4.816088
16.281717	0.1	4.855054
16.283383	0.1	4.893532
16.285050	0.1	4.931828
16.286717	0.1	4.970781
16.288383	0.1	5.010404
16.290050	0.1	5.050004
16.291717	0.1	5.089305
16.293383	0.1	5.128575
16.295050	0.1	5.168272
16.296717	0.1	5.208761
16.298383	0.1	5.249931
16.300050	0.1	5.291509
16.301717	0.1	5.333791
16.303383	0.1	5.377266
16.305050	0.1	5.421904
16.306717	0.1	5.467008
16.308383	0.1	5.511381
16.310050	0.1	5.553798
16.311717	0.1	5.593589
16.313383	0.1	5.631233
16.315050	0.1	5.668607
16.316717	0.1	5.708062
16.318383	0.1	5.751047
16.320050	0.1	5.797581
16.321717	0.1	5.846573
16.323383	0.1	5.896324
16.325050	0.1	5.945330
16.326717	0.1	5.992935
16.328383	0.1	6.039045
16.330050	0.1	6.083706
16.331717	0.1	6.127758
16.333383	0.1	6.173290
16.335050	0.1	6.222050
16.336717	0.1	6.273668
16.338383	0.1	6.326176
16.340050	0.1	6.377869
16.341717	0.1	6.428305
16.343383	0.1	6.478019
16.345050	0.1	6.527901
16.346717	0.1	6.578574
16.348383	0.1	6.630020
16.350050	0.1	6.681727
16.351717	0.1	6.733486
16.353383	0.1	6.785905
16.355050	0.1	6.839628
16.356717	0.1	6.894646
16.358383	0.1	6.950866
16.360050	0.1	7.008160
16.361717	0.1	7.065642
16.363383	0.1	7.121963
16.365050	0.1	7.176655
16.366717	0.1	7.230388
16.368383	0.1	7.284200
16.370050	0.1	7.339036
16.371717	0.1	7.395302
16.373383	0.1	7.452648
16.375050	0.1	7.510623
16.376717	0.1	7.568840
16.378383	0.1	7.626670
16.380050	0.1	7.683500
16.381717	0.1	7.739314
16.383383	0.1	7.794793
16.385050	0.1	7.850942
16.386717	0.1	7.908503
16.388383	0.1	7.967376
16.390050	0.1	8.026953
16.391717	0.1	8.087019
16.393383	0.1	8.147853
16.395050	0.1	8.209338
16.396717	0.1	8.270754
16.398383	0.1	8.331602
16.400050	0.1	8.392129
16.401717	0.1	8.453098
16.403383	0.1	8.515357
16.405050	0.1	8.578929
16.406717	0.1	8.642916
16.408383	0.1	8.706898
16.410050	0.1	8.771247
16.411717	0.1	8.836249
16.413383	0.1	8.901749
16.415050	0.1	8.967491
16.416717	0.1	9.033456
16.418383	0.1	9.099981
16.420050	0.1	9.167492
16.421717	0.1	9.236005
16.423383	0.1	9.305030
16.425050	0.1	9.374185
16.426717	0.1	9.443448
16.428383	0.1	9.512682
16.430050	0.1	9.581377
16.431717	0.1	9.649135
16.433383	0.1	9.716093
16.435050	0.1	9.782719
16.436717	0.1	9.849523
16.438383	0.1	9.916886
16.440050	0.1	9.984914
16.441717	0.1	10.053534
16.443383	0.1	10.122955
16.445050	0.1	10.193661
16.446717	0.1	10.265708
16.448383	0.1	10.338547
16.450050	0.1	10.411730
16.451717	0.1	10.485309
16.453383	0.1	10.559391
16.455050	0.1	10.633729
16.456717	0.1	10.707933
16.458383	0.1	10.781926
16.460050	0.1	10.855934
16.461717	0.1	10.930211
16.463383	0.1	11.005076
16.465050	0.1	11.080494
16.466717	0.1	11.155414
16.468383	0.1	11.228686
16.470050	0.1	11.300538
16.471717	0.1	11.372482
16.473383	0.1	11.446159
16.475050	0.1	11.522342
16.476717	0.1	11.600754
16.478383	0.1	11.680904
16.480050	0.1	11.762283
16.481717	0.1	11.843685
16.483383	0.1	11.923504
16.485050	0.1	12.000971
16.486717	0.1	12.076381
16.488383	0.1	12.150640
16.490050	0.1	12.225122
16.491717	0.1	12.301207
16.493383	0.1	12.379601
16.495050	0.1	12.460174
16.496717	0.1	12.541888
16.498383	0.1	12.623258
16.500050	0.1	12.703626
16.501717	0.1	12.783264
16.503383	0.1	12.862543
16.505050	0.1	12.941784
16.506717	0.1	13.021417
16.508383	0.1	13.101804
16.510050	0.1	13.182960
16.511717	0.1	13.264348
16.513383	0.1	13.345322
16.515050	0.1	13.425937
16.516717	0.1	13.507372
16.518383	0.1	13.590991
16.520050	0.1	13.677026
16.521717	0.1	13.764445
16.523383	0.1	13.851882
16.525050	0.1	13.938318
16.526717	0.1	14.023222
16.528383	0.1	14.106194
16.530050	0.1	14.186972
16.531717	0.1	14.266176
16.533383	0.1	14.345581
16.535050	0.1	14.427179
16.536717	0.1	14.512101
16.538383	0.1	14.600321
16.540050	0.1	14.690766
16.541717	0.1	14.782012
16.543383	0.1	14.873166
16.545050	0.1	14.964105
16.546717	0.1	15.055221
16.548383	0.1	15.147161
16.550050	0.1	15.240083
16.551717	0.1	15.332936
16.553383	0.1	15.424402
16.555050	0.1	15.514242
16.556717	0.1	15.603309
16.558383	0.1	15.692767
16.560050	0.1	15.783403
16.561717	0.1	15.875283
16.563383	0.1	15.968019
16.565050	0.1	16.061123
16.566717	0.1	16.154111
16.568383	0.1	16.246946
16.570050	0.1	16.340171
16.571717	0.1	16.433983
16.573383	0.1	16.527781
16.575050	0.1	16.621137
16.576717	0.1	16.714418
16.578383	0.1	16.808226
16.580050	0.1	16.902662
16.581717	0.1	16.997554
16.583383	0.1	17.093136
16.585050	0.1	17.189970
16.586717	0.1	17.287969
16.588383	0.1	17.385925
16.590050	0.1	17.482280
16.591717	0.1	17.576590
16.593383	0.1	17.670039
16.595050	0.1	17.764284
16.596717	0.1	17.860131
16.598383	0.1	17.957366
16.600050	0.1	18.055490
16.601717	0.1	18.154550
16.603383	0.1	18.254849
16.605050	0.1	18.356079
16.606717	0.1	18.457216
16.608383	0.1	18.557059
16.610050	0.1	18.654978
16.611717	0.1	18.751570
16.613383	0.1	18.848158
16.615050	0.1	18.945397
16.616717	0.1	19.042641
16.618383	0.1	19.138670
16.620050	0.1	19.232635
16.621717	0.1	19.324692
16.623383	0.1	19.415915
16.625050	0.1	19.507376
16.626717	0.1	19.598999
16.628383	0.1	19.689584
16.630050	0.1	19.778116
16.631717	0.1	19.864650
16.633383	0.1	19.949460
16.635050	0.1	20.032469
16.636717	0.1	20.113741
16.638383	0.1	20.193551
16.640050	0.1	20.271684
16.641717	0.1	20.347452
16.643383	0.1	20.420263
16.645050	0.1	20.490200
16.646717	0.1	20.558098
16.648383	0.1	20.624707
16.650050	0.1	20.689964
16.651717	0.1	20.753578
16.653383	0.1	20.815586
16.655050	0.1	20.876164
16.656717	0.1	20.935568
16.658383	0.1	20.993953
16.660050	0.1	21.050945
16.661717	0.1	21.105977
16.663383	0.1	21.158834
16.665050	0.1	21.209517
16.666717	0.1	21.257745
16.668383	0.1	21.303296
16.670050	0.1	21.346966
16.671717	0.1	21.390356
16.673383	0.1	21.434203
16.675050	0.1	21.477896
16.676717	0.1	21.520550
16.678383	0.1	21.561687
16.680050	0.1	21.601231
16.681717	0.1	21.639518
16.683383	0.1	21.676957
16.685050	0.1	21.713693
16.686717	0.1	21.749749
16.688383	0.1	21.785335
16.690050	0.1	21.820902
16.691717	0.1	21.856879
16.693383	0.1	21.893247
16.695050	0.1	21.929466
16.696717	0.1	21.964931
16.698383	0.1	21.999073
16.700050	0.1	22.031614
16.701717	0.1	22.063055
16.703383	0.1	22.094450
16.705050	0.1	22.126650
16.706717	0.1	22.159982
16.708383	0.1	22.194264
16.710050	0.1	22.229305
16.711717	0.1	22.265241
16.713383	0.1	22.301856
16.715050	0.1	22.337921
16.716717	0.1	22.372380
16.718383	0.1	22.405596
16.720050	0.1	22.438420
16.721717	0.1	22.470774
16.723383	0.1	22.502155
16.725050	0.1	22.532851
16.726717	0.1	22.563785
16.728383	0.1	22.595609
16.730050	0.1	22.628368
16.731717	0.1	22.661486
16.733383	0.1	22.693994
16.735050	0.1	22.725449
16.736717	0.1	22.756257
16.738383	0.1	22.786954
16.740050	0.1	22.817636
16.741717	0.1	22.847890
16.743383	0.1	22.877264
16.745050	0.1	22.905949
16.746717	0.1	22.934545
16.748383	0.1	22.963150
16.750050	0.1	22.991616
16.751717	0.1	23.019770
16.753383	0.1	23.046886
16.755050	0.1	23.072367
16.756717	0.1	23.096516
16.758383	0.1	23.119827
16.760050	0.1	23.142472
16.761717	0.1	23.164526
16.763383	0.1	23.185997
16.765050	0.1	23.207073
16.766717	0.1	23.228223
16.768383	0.1	23.249225
16.770050	0.1	23.268708
16.771717	0.1	23.285495
16.773383	0.1	23.300126
16.775050	0.1	23.314352
16.776717	0.1	23.329444
16.778383	0.1	23.345640
16.780050	0.1	23.362306
16.781717	0.1	23.378320
16.783383	0.1	23.393268
16.785050	0.1	23.407368
16.786717	0.1	23.420132
16.788383	0.1	23.430749
16.790050	0.1	23.439368
16.791717	0.1	23.446833
16.793383	0.1	23.453757
16.795050	0.1	23.460411
16.796717	0.1	23.466935
16.798383	0.1	23.473245
16.800050	0.1	23.478982
16.801717	0.1	23.483657
16.803383	0.1	23.486586
16.805050	0.1	23.486977
16.806717	0.1	23.484742
16.808383	0.1	23.481054
16.810050	0.1	23.477357
16.811717	0.1	23.474069
16.813383	0.1	23.470791
16.815050	0.1	23.467159
16.816717	0.1	23.463084
16.818383	0.1	23.458549
16.820050	0.1	23.453562
16.821717	0.1	23.448463
16.823383	0.1	23.443657
16.825050	0.1	23.438823
16.826717	0.1	23.432951
16.828383	0.1	23.425189
16.830050	0.1	23.415317
16.831717	0.1	23.403605
16.833383	0.1	23.390478
16.835050	0.1	23.376248
16.836717	0.1	23.360834
16.838383	0.1	23.343987
16.840050	0.1	23.326031
16.841717	0.1	23.308052
16.843383	0.1	23.291041
16.845050	0.1	23.274743
16.846717	0.1	23.257490
16.848383	0.1	23.237583
16.850050	0.1	23.214850
16.851717	0.1	23.190482
16.853383	0.1	23.165490
16.855050	0.1	23.140078
16.856717	0.1	23.114383
16.858383	0.1	23.088860
16.860050	0.1	23.063705
16.861717	0.1	23.038336
16.863383	0.1	23.011728
16.865050	0.1	22.983211
16.866717	0.1	22.952664
16.868383	0.1	22.920081
16.870050	0.1	22.885585
16.871717	0.1	22.849687
16.873383	0.1	22.813166
16.875050	0.1	22.776537
16.876717	0.1	22.739759
16.878383	0.1	22.702641
16.880050	0.1	22.664969
16.881717	0.1	22.626058
16.883383	0.1	22.585364
16.885050	0.1	22.543701
16.886717	0.1	22.502737
16.888383	0.1	22.462951
16.890050	0.1	22.423035
16.891717	0.1	22.381367
16.893383	0.1	22.337413
16.895050	0.1	22.291532
16.896717	0.1	22.244188
16.898383	0.1	22.195657
16.900050	0.1	22.145892
16.901717	0.1	22.094743
16.903383	0.1	22.042724
16.905050	0.1	21.990831
16.906717	0.1	21.939720
16.908383	0.1	21.889443
16.910050	0.1	21.839486
16.911717	0.1	21.788836
16.913383	0.1	21.736571
16.915050	0.1	21.682535
16.916717	0.1	21.627229
16.918383	0.1	21.570879
16.920050	0.1	21.513179
16.921717	0.1	21.454049
16.923383	0.1	21.393988
16.925050	0.1	21.333830
16.926717	0.1	21.274439
16.928383	0.1	21.216040
16.930050	0.1	21.157679
16.931717	0.1	21.097595
16.933383	0.1	21.034316
16.935050	0.1	20.967620
16.936717	0.1	20.898301
16.938383	0.1	20.827837
16.940050	0.1	20.758035
16.941717	0.1	20.690109
16.943383	0.1	20.623901
16.945050	0.1	20.558191
16.946717	0.1	20.491444
16.948383	0.1	20.422698
16.950050	0.1	20.351871
16.951717	0.1	20.279451
16.953383	0.1	20.206156
16.955050	0.1	20.132582
16.956717	0.1	20.059166
16.958383	0.1	19.986271
16.960050	0.1	19.913847
16.961717	0.1	19.840929
16.963383	0.1	19.765864
16.965050	0.1	19.687545
16.966717	0.1	19.606673
16.968383	0.1	19.525173
16.970050	0.1	19.444469
16.971717	0.1	19.364716
16.973383	0.1	19.285115
16.975050	0.1	19.204570
16.976717	0.1	19.122437
16.978383	0.1	19.039097
16.980050	0.1	18.955795
16.981717	0.1	18.873652
16.983383	0.1	18.792711
16.985050	0.1	18.711924
16.986717	0.1	18.629939
16.988383	0.1	18.545985
16.990050	0.1	18.460350
16.991717	0.1	18.373993
16.993383	0.1	18.287506
16.995050	0.1	18.200804
16.996717	0.1	18.113749
16.998383	0.1	18.026559
17.000050	0.1	17.939643
17.001717	0.1	17.853165
17.003383	0.1	17.766901
17.005050	0.1	17.680679
17.006717	0.1	17.594369
17.008383	0.1	17.507439
17.010050	0.1	17.419322
17.011717	0.1	17.329808
17.013383	0.1	17.238888
17.015050	0.1	17.146966
17.016717	0.1	17.055050
17.018383	0.1	16.964013
17.020050	0.1	16.874033
17.021717	0.1	16.784682
17.023383	0.1	16.695107
17.025050	0.1	16.604359
17.026717	0.1	16.511641
17.028383	0.1	16.416917
17.030050	0.1	16.321437
17.031717	0.1	16.226629
17.033383	0.1	16.132779
17.035050	0.1	16.039130
17.036717	0.1	15.944545
17.038383	0.1	15.848428
17.040050	0.1	15.751547
17.041717	0.1	15.655570
17.043383	0.1	15.561678
17.045050	0.1	15.469682
17.046717	0.1	15.378436
17.048383	0.1	15.286570
17.050050	0.1	15.193042
17.051717	0.1	15.097521
17.053383	0.1	15.000575
17.055050	0.1	14.903452
17.056717	0.1	14.807400
17.058383	0.1	14.712880
17.060050	0.1	14.619413
17.061717	0.1	14.526090
17.063383	0.1	14.432156
17.065050	0.1	14.337259
17.066717	0.1	14.241273
17.068383	0.1	14.144438
17.070050	0.1	14.047581
17.071717	0.1	13.951520
17.073383	0.1	13.856445
17.075050	0.1	13.762321
17.076717	0.1	13.669315
17.078383	0.1	13.577333
17.080050	0.1	13.485458
17.081717	0.1	13.392493
17.083383	0.1	13.298234
17.085050	0.1	13.203705
17.086717	0.1	13.110000
17.088383	0.1	13.017566
17.090050	0.1	12.926632
17.091717	0.1	12.837192
17.093383	0.1	12.748493
17.095050	0.1	12.659333
17.096717	0.1	12.568673
17.098383	0.1	12.475993
17.100050	0.1	12.381789
17.101717	0.1	12.287633
17.103383	0.1	12.194975
17.105050	0.1	12.104032
17.106717	0.1	12.014154
17.108383	0.1	11.925087
17.110050	0.1	11.837175
17.111717	0.1	11.750460
17.113383	0.1	11.664177
17.115050	0.1	11.577546
17.116717	0.1	11.490532
17.118383	0.1	11.403263
17.120050	0.1	11.315341
17.121717	0.1	11.226363
17.123383	0.1	11.136672
17.125050	0.1	11.046985
17.126717	0.1	10.957588
17.128383	0.1	10.868586
17.130050	0.1	10.780450
17.131717	0.1	10.693818
17.133383	0.1	10.609110
17.135050	0.1	10.526129
17.136717	0.1	10.443795
17.138383	0.1	10.360819
17.140050	0.1	10.276912
17.141717	0.1	10.192972
17.143383	0.1	10.109986
17.145050	0.1	10.028221
17.146717	0.1	9.947578
17.148383	0.1	9.867935
17.150050	0.1	9.788894
17.151717	0.1	9.709555
17.153383	0.1	9.629051
17.155050	0.1	9.547267
17.156717	0.1	9.464743
17.158383	0.1	9.382195
17.160050	0.1	9.300485
17.161717	0.1	9.220350
17.163383	0.1	9.141876
17.165050	0.1	9.064754
17.166717	0.1	8.988641
17.168383	0.1	8.913069
17.170050	0.1	8.837408
17.171717	0.1	8.761054
17.173383	0.1	8.683796
17.175050	0.1	8.606189
17.176717	0.1	8.529532
17.178383	0.1	8.454975
17.180050	0.1	8.382588
17.181717	0.1	8.311444
17.183383	0.1	8.240566
17.185050	0.1	8.169487
17.186717	0.1	8.097813
17.188383	0.1	8.025165
17.190050	0.1	7.951851
17.191717	0.1	7.879096
17.193383	0.1	7.808125
17.195050	0.1	7.739016
17.196717	0.1	7.670829
17.198383	0.1	7.602754
17.200050	0.1	7.534651
17.201717	0.1	7.466516
17.203383	0.1	7.398045
17.205050	0.1	7.328810
17.206717	0.1	7.258989
17.208383	0.1	7.189955
17.210050	0.1	7.123570
17.211717	0.1	7.060301
17.213383	0.1	6.998884
17.215050	0.1	6.937757
17.216717	0.1	6.876024
17.218383	0.1	6.813570
17.220050	0.1	6.751209
17.221717	0.1	6.690100
17.223383	0.1	6.630304
17.225050	0.1	6.570360
17.226717	0.1	6.508748
17.228383	0.1	6.445278
17.230050	0.1	6.380901
17.231717	0.1	6.316877
17.233383	0.1	6.254399
17.235050	0.1	6.194254
17.236717	0.1	6.136387
17.238383	0.1	6.080074
17.240050	0.1	6.024600
17.241717	0.1	5.969475
17.243383	0.1	5.914303
17.245050	0.1	5.858755
17.246717	0.1	5.802782
17.248383	0.1	5.746977
17.250050	0.1	5.692500
17.251717	0.1	5.640252
17.253383	0.1	5.589989
17.255050	0.1	5.540457
17.256717	0.1	5.490328
17.258383	0.1	5.438905
17.260050	0.1	5.386309
17.261717	0.1	5.333275
17.263383	0.1	5.280618
17.265050	0.1	5.228771
17.266717	0.1	5.178023
17.268383	0.1	5.128710
17.270050	0.1	5.080970
17.271717	0.1	5.034348
17.273383	0.1	4.987721
17.275050	0.1	4.939809
17.276717	0.1	4.889807
17.278383	0.1	4.838030
17.280050	0.1	4.786095
17.281717	0.1	4.736180
17.283383	0.1	4.689554
17.285050	0.1	4.645800
17.286717	0.1	4.603537
17.288383	0.1	4.561637
17.290050	0.1	4.519671
17.291717	0.1	4.477445
17.293383	0.1	4.434618
17.295050	0.1	4.391205
17.296717	0.1	4.348108
17.298383	0.1	4.306408
17.300050	0.1	4.266682
17.301717	0.1	4.229127
17.303383	0.1	4.193564
17.305050	0.1	4.159086
17.306717	0.1	4.124269
17.308383	0.1	4.088017
17.310050	0.1	4.050247
17.311717	0.1	4.011644
17.313383	0.1	3.972966
17.315050	0.1	3.934703
17.316717	0.1	3.897408
17.318383	0.1	3.861780
17.320050	0.1	3.827908
17.321717	0.1	3.794907
17.323383	0.1	3.761714
17.325050	0.1	3.728038
17.326717	0.1	3.694240
17.328383	0.1	3.661080
17.330050	0.1	3.629611
17.331717	0.1	3.600381
17.333383	0.1	3.573070
17.335050	0.1	3.547100
17.336717	0.1	3.521848
17.338383	0.1	3.496297
17.340050	0.1	3.469312
17.341717	0.1	3.440487
17.343383	0.1	3.410298
17.345050	0.1	3.379430
17.346717	0.1	3.348649
17.348383	0.1	3.319099
17.350050	0.1	3.291671
17.351717	0.1	3.266428
17.353383	0.1	3.242875
17.355050	0.1	3.220271
17.356717	0.1	3.197757
17.358383	0.1	3.174678
17.360050	0.1	3.150795
17.361717	0.1	3.126138
17.363383	0.1	3.100983
17.365050	0.1	3.075511
17.366717	0.1	3.049709
17.368383	0.1	3.023893
17.370050	0.1	2.999026
17.371717	0.1	2.976167
17.373383	0.1	2.955757
17.375050	0.1	2.937526
17.376717	0.1	2.920595
17.378383	0.1	2.903584
17.380050	0.1	2.885121
17.381717	0.1	2.864609
17.383383	0.1	2.842625
17.385050	0.1	2.820492
17.386717	0.1	2.799430
17.388383	0.1	2.779840
17.390050	0.1	2.761274
17.391717	0.1	2.743173
17.393383	0.1	2.725348
17.395050	0.1	2.708086
17.396717	0.1	2.692044
17.398383	0.1	2.677492
17.400050	0.1	2.663611
17.401717	0.1	2.649240
17.403383	0.1	2.634237
17.405050	0.1	2.619578
17.406717	0.1	2.606022
17.408383	0.1	2.592979
17.410050	0.1	2.579251
17.411717	0.1	2.564299
17.413383	0.1	2.548182
17.415050	0.1	2.531335
17.416717	0.1	2.514822
17.418383	0.1	2.499255
17.420050	0.1	2.483814
17.421717	0.1	2.467553
17.423383	0.1	2.451143
17.425050	0.1	2.436200
17.426717	0.1	2.423096
17.428383	0.1	2.410314
17.430050	0.1	2.396503
17.431717	0.1	2.382109
17.433383	0.1	2.368214
17.435050	0.1	2.354821
17.436717	0.1	2.341005
17.438383	0.1	2.326192
17.440050	0.1	2.310961
17.441717	0.1	2.296707
17.443383	0.1	2.284511
17.445050	0.1	2.274332
17.446717	0.1	2.265228
17.448383	0.1	2.256068
17.450050	0.1	2.245959
17.451717	0.1	2.234299
17.453383	0.1	2.221055
17.455050	0.1	2.206862
17.456717	0.1	2.192738
17.458383	0.1	2.180045
17.460050	0.1	2.170103
17.461717	0.1	2.163211
17.463383	0.1	2.158266
17.465050	0.1	2.153367
17.466717	0.1	2.146824
17.468383	0.1	2.138070
17.470050	0.1	2.127499
17.471717	0.1	2.116188
17.473383	0.1	2.105678
17.475050	0.1	2.096901
17.476717	0.1	2.089376
17.478383	0.1	2.081664
17.480050	0.1	2.072169
17.481717	0.1	2.060016
17.483383	0.1	2.045957
17.485050	0.1	2.032206
17.486717	0.1	2.021110
17.488383	0.1	2.013464
17.490050	0.1	2.008076
17.491717	0.1	2.003196
17.493383	0.1	1.997901
17.495050	0.1	1.991931
17.496717	0.1	1.985244
17.498383	0.1	1.978059
17.500050	0.1	1.970730
17.501717	0.1	1.963340
17.503383	0.1	1.955624
17.505050	0.1	1.947223
17.506717	0.1	1.938031
17.508383	0.1	1.928359
17.510050	0.1	1.918995
17.511717	0.1	1.910771
17.513383	0.1	1.903577
17.515050	0.1	1.896285
17.516717	0.1	1.888112
17.518383	0.1	1.879423
17.520050	0.1	1.871227
17.521717	0.1	1.864359
17.523383	0.1	1.858952
17.525050	0.1	1.854659
17.526717	0.1	1.850990
17.528383	0.1	1.847176
17.530050	0.1	1.842366
17.531717	0.1	1.836461
17.533383	0.1	1.830277
17.535050	0.1	1.824531
17.536717	0.1	1.819222
17.538383	0.1	1.814016
17.540050	0.1	1.808535
17.541717	0.1	1.802677
17.543383	0.1	1.797061
17.545050	0.1	1.792563
17.546717	0.1	1.789127
17.548383	0.1	1.785802
17.550050	0.1	1.781587
17.551717	0.1	1.775837
17.553383	0.1	1.768507
17.555050	0.1	1.760134
17.556717	0.1	1.751543
17.558383	0.1	1.743878
17.560050	0.1	1.738248
17.561717	0.1	1.734793
17.563383	0.1	1.732525
17.565050	0.1	1.730067
17.566717	0.1	1.726435
17.568383	0.1	1.721415
17.570050	0.1	1.715627
17.571717	0.1	1.710216
17.573383	0.1	1.706164
17.575050	0.1	1.703622
17.576717	0.1	1.702015
17.578383	0.1	1.700530
17.580050	0.1	1.698285
17.581717	0.1	1.694746
17.583383	0.1	1.690136
17.585050	0.1	1.685186
17.586717	0.1	1.680730
17.588383	0.1	1.677438
17.590050	0.1	1.675365
17.591717	0.1	1.674173
17.593383	0.1	1.673535
17.595050	0.1	1.673033
17.596717	0.1	1.672073
17.598383	0.1	1.670155
17.600050	0.1	1.667230
17.601717	0.1	1.664031
17.603383	0.1	1.661335
17.605050	0.1	1.659165
17.606717	0.1	1.657316
17.608383	0.1	1.655822
17.610050	0.1	1.654471
17.611717	0.1	1.652720
17.613383	0.1	1.650210
17.615050	0.1	1.647016
17.616717	0.1	1.643379
17.618383	0.1	1.639519
17.620050	0.1	1.635589
17.621717	0.1	1.631798
17.623383	0.1	1.628501
17.625050	0.1	1.626005
17.626717	0.1	1.624264
17.628383	0.1	1.622844
17.630050	0.1	1.621395
17.631717	0.1	1.619984
17.633383	0.1	1.619132
17.635050	0.1	1.619174
17.636717	0.1	1.619593
17.638383	0.1	1.619826
17.640050	0.1	1.619905
17.641717	0.1	1.619630
17.643383	0.1	1.618508
17.645050	0.1	1.616604
17.646717	0.1	1.614289
17.648383	0.1	1.611840
17.650050	0.1	1.609805
17.651717	0.1	1.608892
17.653383	0.1	1.609260
17.655050	0.1	1.610219
17.656717	0.1	1.610504
17.658383	0.1	1.608981
17.660050	0.1	1.605544
17.661717	0.1	1.601279
17.663383	0.1	1.597553
17.665050	0.1	1.595104
17.666717	0.1	1.594271
17.668383	0.1	1.595225
17.670050	0.1	1.597488
17.671717	0.1	1.599994
17.673383	0.1	1.601800
17.675050	0.1	1.602145
17.676717	0.1	1.600492
17.678383	0.1	1.597046
17.680050	0.1	1.592878
17.681717	0.1	1.589148
17.683383	0.1	1.586475
17.685050	0.1	1.584888
17.686717	0.1	1.583635
17.688383	0.1	1.581563
17.690050	0.1	1.578373
17.691717	0.1	1.574960
17.693383	0.1	1.572440
17.695050	0.1	1.571178
17.696717	0.1	1.570638
17.698383	0.1	1.569972
17.700050	0.1	1.568608
17.701717	0.1	1.566145
17.703383	0.1	1.562182
17.705050	0.1	1.556803
17.706717	0.1	1.550675
17.708383	0.1	1.544547
17.710050	0.1	1.539490
17.711717	0.1	1.536794
17.713383	0.1	1.536738
17.715050	0.1	1.538210
17.716717	0.1	1.539523
17.718383	0.1	1.539118
17.720050	0.1	1.536198
17.721717	0.1	1.531485
17.723383	0.1	1.526871
17.725050	0.1	1.524081
17.726717	0.1	1.523555
17.728383	0.1	1.524235
17.730050	0.1	1.524473
17.731717	0.1	1.523239
17.733383	0.1	1.520598
17.735050	0.1	1.517278
17.736717	0.1	1.514046
17.738383	0.1	1.511499
17.740050	0.1	1.509567
17.741717	0.1	1.507187
17.743383	0.1	1.503322
17.745050	0.1	1.498149
17.746717	0.1	1.492868
17.748383	0.1	1.488533
17.750050	0.1	1.485134
17.751717	0.1	1.481883
17.753383	0.1	1.478037
17.755050	0.1	1.473529
17.756717	0.1	1.469012
17.758383	0.1	1.465050
17.760050	0.1	1.461320
17.761717	0.1	1.457236
17.763383	0.1	1.452980
17.765050	0.1	1.449296
17.766717	0.1	1.446707
17.768383	0.1	1.445208
17.770050	0.1	1.444179
17.771717	0.1	1.442651
17.773383	0.1	1.440058
17.775050	0.1	1.436574
17.776717	0.1	1.432681
17.778383	0.1	1.428705
17.780050	0.1	1.424742
17.781717	0.1	1.420928
17.783383	0.1	1.417631
17.785050	0.1	1.414972
17.786717	0.1	1.412611
17.788383	0.1	1.410167
17.790050	0.1	1.407391
17.791717	0.1	1.404164
17.793383	0.1	1.400495
17.795050	0.1	1.396672
17.796717	0.1	1.393468
17.798383	0.1	1.391470
17.800050	0.1	1.390157
17.801717	0.1	1.388467
17.803383	0.1	1.386190
17.805050	0.1	1.384350
17.806717	0.1	1.383922
17.808383	0.1	1.384555
17.810050	0.1	1.385328
17.811717	0.1	1.386045
17.813383	0.1	1.386646
17.815050	0.1	1.386339
17.816717	0.1	1.384509
17.818383	0.1	1.381612
17.820050	0.1	1.378679
17.821717	0.1	1.376402
17.823383	0.1	1.374879
17.825050	0.1	1.373747
17.826717	0.1	1.372909
17.828383	0.1	1.373026
17.830050	0.1	1.374469
17.831717	0.1	1.376406
17.833383	0.1	1.377761
17.835050	0.1	1.378208
17.836717	0.1	1.377794
17.838383	0.1	1.376681
17.840050	0.1	1.375289
17.841717	0.1	1.373719
17.843383	0.1	1.371577
17.845050	0.1	1.368793
17.846717	0.1	1.365915
17.848383	0.1	1.363247
17.850050	0.1	1.360402
17.851717	0.1	1.356881
17.853383	0.1	1.352853
17.855050	0.1	1.349333
17.856717	0.1	1.347307
17.858383	0.1	1.346758
17.860050	0.1	1.347074
17.861717	0.1	1.347959
17.863383	0.1	1.349319
17.865050	0.1	1.350711
17.866717	0.1	1.351414
17.868383	0.1	1.351121
17.870050	0.1	1.350325
17.871717	0.1	1.349687
17.873383	0.1	1.349431
17.875050	0.1	1.349472
17.876717	0.1	1.349836
17.878383	0.1	1.350413
17.880050	0.1	1.350516
17.881717	0.1	1.349617
17.883383	0.1	1.348238
17.885050	0.1	1.347163
17.886717	0.1	1.346683
17.888383	0.1	1.346772
17.890050	0.1	1.347158
17.891717	0.1	1.347940
17.893383	0.1	1.349756
17.895050	0.1	1.352746
17.896717	0.1	1.356071
17.898383	0.1	1.358720
17.900050	0.1	1.360010
17.901717	0.1	1.359577
17.903383	0.1	1.357407
17.905050	0.1	1.353798
17.906717	0.1	1.349514
17.908383	0.1	1.345831
17.910050	0.1	1.343777
17.911717	0.1	1.343559
17.913383	0.1	1.344690
17.915050	0.1	1.346017
17.916717	0.1	1.346236
17.918383	0.1	1.344844
17.920050	0.1	1.342432
17.921717	0.1	1.340248
17.923383	0.1	1.339270
17.925050	0.1	1.339619
17.926717	0.1	1.340616
17.928383	0.1	1.341412
17.930050	0.1	1.341570
17.931717	0.1	1.341058
17.933383	0.1	1.339987
17.935050	0.1	1.338655
17.936717	0.1	1.337365
17.938383	0.1	1.336150
17.940050	0.1	1.335302
17.941717	0.1	1.335386
17.943383	0.1	1.336341
17.945050	0.1	1.337519
17.946717	0.1	1.338753
17.948383	0.1	1.340266
17.950050	0.1	1.341621
17.951717	0.1	1.341635
17.953383	0.1	1.339484
17.955050	0.1	1.335451
17.956717	0.1	1.330641
17.958383	0.1	1.326310
17.960050	0.1	1.323479
17.961717	0.1	1.322562
17.963383	0.1	1.322972
17.965050	0.1	1.323200
17.966717	0.1	1.321826
17.968383	0.1	1.318799
17.970050	0.1	1.315386
17.971717	0.1	1.312695
17.973383	0.1	1.310646
17.975050	0.1	1.308601
17.976717	0.1	1.306301
17.978383	0.1	1.303866
17.980050	0.1	1.301477
17.981717	0.1	1.299377
17.983383	0.1	1.297835
17.985050	0.1	1.296815
17.986717	0.1	1.295693
17.988383	0.1	1.293514
17.990050	0.1	1.289980
17.991717	0.1	1.285998
17.993383	0.1	1.282925
17.995050	0.1	1.281137
17.996717	0.1	1.279945
17.998383	0.1	1.278399
18.000050	0.1	1.275651
18.001717	0.1	1.271479
18.003383	0.1	1.266939
18.005050	0.1	1.263530
18.006717	0.1	1.261891
18.008383	0.1	1.261700
18.010050	0.1	1.262077
18.011717	0.1	1.262035
18.013383	0.1	1.260960
18.015050	0.1	1.258710
18.016717	0.1	1.255842
18.018383	0.1	1.253444
18.020050	0.1	1.252140
18.021717	0.1	1.251404
18.023383	0.1	1.250044
18.025050	0.1	1.247223
18.026717	0.1	1.243255
18.028383	0.1	1.239139
18.030050	0.1	1.235446
18.031717	0.1	1.232191
18.033383	0.1	1.229104
18.035050	0.1	1.226040
18.036717	0.1	1.223353
18.038383	0.1	1.221574
18.040050	0.1	1.220573
18.041717	0.1	1.219609
18.043383	0.1	1.218175
18.045050	0.1	1.216596
18.046717	0.1	1.215562
18.048383	0.1	1.215097
18.050050	0.1	1.214356
18.051717	0.1	1.212540
18.053383	0.1	1.210049
18.055050	0.1	1.208493
18.056717	0.1	1.209071
18.058383	0.1	1.211190
18.060050	0.1	1.212987
18.061717	0.1	1.213313
18.063383	0.1	1.212629
18.065050	0.1	1.212005
18.066717	0.1	1.211530
18.068383	0.1	1.210184
18.070050	0.1	1.207408
18.071717	0.1	1.204000
18.073383	0.1	1.201290
18.075050	0.1	1.199967
18.076717	0.1	1.199697
18.078383	0.1	1.199571
18.080050	0.1	1.199050
18.081717	0.1	1.198612
18.083383	0.1	1.199213
18.085050	0.1	1.200982
18.086717	0.1	1.202943
18.088383	0.1	1.203790
18.090050	0.1	1.202771
18.091717	0.1	1.200321
18.093383	0.1	1.197997
18.095050	0.1	1.197290
18.096717	0.1	1.198426
18.098383	0.1	1.200568
18.100050	0.1	1.202845
18.101717	0.1	1.204857
18.103383	0.1	1.206230
18.105050	0.1	1.206482
18.106717	0.1	1.205401
18.108383	0.1	1.203008
18.110050	0.1	1.199553
18.111717	0.1	1.195911
18.113383	0.1	1.193541
18.115050	0.1	1.193564
18.116717	0.1	1.195841
18.118383	0.1	1.198994
18.120050	0.1	1.201415
18.121717	0.1	1.202421
18.123383	0.1	1.202449
18.125050	0.1	1.202286
18.126717	0.1	1.202403
18.128383	0.1	1.202626
18.130050	0.1	1.202449
18.131717	0.1	1.201998
18.133383	0.1	1.202272
18.135050	0.1	1.203874
18.136717	0.1	1.206025
18.138383	0.1	1.207497
18.140050	0.1	1.207776
18.141717	0.1	1.207297
18.143383	0.1	1.206999
18.145050	0.1	1.207492
18.146717	0.1	1.208656
18.148383	0.1	1.209993
18.150050	0.1	1.211320
18.151717	0.1	1.212675
18.153383	0.1	1.213797
18.155050	0.1	1.214221
18.156717	0.1	1.213760
18.158383	0.1	1.212531
18.160050	0.1	1.210663
18.161717	0.1	1.207944
18.163383	0.1	1.204228
18.165050	0.1	1.200284
18.166717	0.1	1.197676
18.168383	0.1	1.197443
18.170050	0.1	1.199287
18.171717	0.1	1.202147
18.173383	0.1	1.205257
18.175050	0.1	1.208382
18.176717	0.1	1.211208
18.178383	0.1	1.213267
18.180050	0.1	1.214524
18.181717	0.1	1.215390
18.183383	0.1	1.216023
18.185050	0.1	1.216265
18.186717	0.1	1.215949
18.188383	0.1	1.214808
18.190050	0.1	1.212466
18.191717	0.1	1.208908
18.193383	0.1	1.204833
18.195050	0.1	1.201243
18.196717	0.1	1.198994
18.198383	0.1	1.198552
18.200050	0.1	1.199637
18.201717	0.1	1.201355
18.203383	0.1	1.202705
18.205050	0.1	1.202961
18.206717	0.1	1.202119
18.208383	0.1	1.200722
18.210050	0.1	1.199106
18.211717	0.1	1.197527
18.213383	0.1	1.196209
18.215050	0.1	1.195101
18.216717	0.1	1.194431
18.218383	0.1	1.194971
18.220050	0.1	1.196857
18.221717	0.1	1.199050
18.223383	0.1	1.200177
18.225050	0.1	1.199553
18.226717	0.1	1.197513
18.228383	0.1	1.194682
18.230050	0.1	1.191450
18.231717	0.1	1.188386
18.233383	0.1	1.186132
18.235050	0.1	1.184521
18.236717	0.1	1.182798
18.238383	0.1	1.180652
18.240050	0.1	1.178598
18.241717	0.1	1.177210
18.243383	0.1	1.176475
18.245050	0.1	1.175958
18.246717	0.1	1.175427
18.248383	0.1	1.175152
18.250050	0.1	1.175483
18.251717	0.1	1.176088
18.253383	0.1	1.176037
18.255050	0.1	1.174468
18.256717	0.1	1.171264
18.258383	0.1	1.167487
18.260050	0.1	1.164237
18.261717	0.1	1.161364
18.263383	0.1	1.158277
18.265050	0.1	1.155371
18.266717	0.1	1.153639
18.268383	0.1	1.153443
18.270050	0.1	1.154253
18.271717	0.1	1.155008
18.273383	0.1	1.154705
18.275050	0.1	1.153210
18.276717	0.1	1.151194
18.278383	0.1	1.149285
18.280050	0.1	1.147301
18.281717	0.1	1.144535
18.283383	0.1	1.140842
18.285050	0.1	1.136903
18.286717	0.1	1.133694
18.288383	0.1	1.132023
18.290050	0.1	1.131808
18.291717	0.1	1.131860
18.293383	0.1	1.131152
18.295050	0.1	1.129629
18.296717	0.1	1.127380
18.298383	0.1	1.124321
18.300050	0.1	1.121038
18.301717	0.1	1.118765
18.303383	0.1	1.118095
18.305050	0.1	1.118258
18.306717	0.1	1.118141
18.308383	0.1	1.117350
18.310050	0.1	1.116162
18.311717	0.1	1.115045
18.313383	0.1	1.114397
18.315050	0.1	1.114374
18.316717	0.1	1.114989
18.318383	0.1	1.116204
18.320050	0.1	1.118029
18.321717	0.1	1.120484
18.323383	0.1	1.122993
18.325050	0.1	1.124539
18.326717	0.1	1.124898
18.328383	0.1	1.124782
18.330050	0.1	1.124693
18.331717	0.1	1.124530
18.333383	0.1	1.123957
18.335050	0.1	1.122593
18.336717	0.1	1.120381
18.338383	0.1	1.118127
18.340050	0.1	1.117103
18.341717	0.1	1.117801
18.343383	0.1	1.119445
18.345050	0.1	1.121052
18.346717	0.1	1.122453
18.348383	0.1	1.124069
18.350050	0.1	1.126057
18.351717	0.1	1.127915
18.353383	0.1	1.128963
18.355050	0.1	1.129014
18.356717	0.1	1.128153
18.358383	0.1	1.126402
18.360050	0.1	1.123897
18.361717	0.1	1.121080
18.363383	0.1	1.118616
18.365050	0.1	1.117024
18.366717	0.1	1.116451
18.368383	0.1	1.117089
18.370050	0.1	1.119198
18.371717	0.1	1.122328
18.373383	0.1	1.125210
18.375050	0.1	1.126775
18.376717	0.1	1.127017
18.378383	0.1	1.126649
18.380050	0.1	1.126411
18.381717	0.1	1.126556
18.383383	0.1	1.126812
18.385050	0.1	1.127124
18.386717	0.1	1.128200
18.388383	0.1	1.130807
18.390050	0.1	1.134644
18.391717	0.1	1.138649
18.393383	0.1	1.142253
18.395050	0.1	1.145760
18.396717	0.1	1.149327
18.398383	0.1	1.152419
18.400050	0.1	1.154360
18.401717	0.1	1.155157
18.403383	0.1	1.155594
18.405050	0.1	1.156535
18.406717	0.1	1.157932
18.408383	0.1	1.159003
18.410050	0.1	1.159320
18.411717	0.1	1.159236
18.413383	0.1	1.159366
18.415050	0.1	1.160009
18.416717	0.1	1.160745
18.418383	0.1	1.160777
18.420050	0.1	1.159948
18.421717	0.1	1.158901
18.423383	0.1	1.158295
18.425050	0.1	1.158467
18.426717	0.1	1.159664
18.428383	0.1	1.161951
18.430050	0.1	1.164596
18.431717	0.1	1.166305
18.433383	0.1	1.166724
18.435050	0.1	1.166882
18.436717	0.1	1.167720
18.438383	0.1	1.168936
18.440050	0.1	1.169383
18.441717	0.1	1.168330
18.443383	0.1	1.166342
18.445050	0.1	1.164912
18.446717	0.1	1.165145
18.448383	0.1	1.167171
18.450050	0.1	1.170477
18.451717	0.1	1.174249
18.453383	0.1	1.177681
18.455050	0.1	1.180298
18.456717	0.1	1.182174
18.458383	0.1	1.183785
18.460050	0.1	1.185643
18.461717	0.1	1.187869
18.463383	0.1	1.189872
18.465050	0.1	1.190836
18.466717	0.1	1.190300
18.468383	0.1	1.188302
18.470050	0.1	1.185574
18.471717	0.1	1.183269
18.473383	0.1	1.181941
18.475050	0.1	1.181313
18.476717	0.1	1.181033
18.478383	0.1	1.180982
18.480050	0.1	1.180796
18.481717	0.1	1.179795
18.483383	0.1	1.177592
18.485050	0.1	1.174645
18.486717	0.1	1.172004
18.488383	0.1	1.170523
18.490050	0.1	1.170416
18.491717	0.1	1.171338
18.493383	0.1	1.172810
18.495050	0.1	1.174361
18.496717	0.1	1.175287
18.498383	0.1	1.175054
18.500050	0.1	1.174142
18.501717	0.1	1.173601
18.503383	0.1	1.173923
18.505050	0.1	1.174719
18.506717	0.1	1.175175
18.508383	0.1	1.174700
18.510050	0.1	1.173299
18.511717	0.1	1.171543
18.513383	0.1	1.170081
18.515050	0.1	1.169131
18.516717	0.1	1.168302
18.518383	0.1	1.166859
18.520050	0.1	1.164121
18.521717	0.1	1.159743
18.523383	0.1	1.154155
18.525050	0.1	1.148731
18.526717	0.1	1.145299
18.528383	0.1	1.145173
18.530050	0.1	1.148223
18.531717	0.1	1.152819
18.533383	0.1	1.156824
18.535050	0.1	1.158761
18.536717	0.1	1.158263
18.538383	0.1	1.156041
18.540050	0.1	1.153317
18.541717	0.1	1.151399
18.543383	0.1	1.151455
18.545050	0.1	1.153816
18.546717	0.1	1.157532
18.548383	0.1	1.161015
18.550050	0.1	1.162989
18.551717	0.1	1.162989
18.553383	0.1	1.161178
18.555050	0.1	1.158006
18.556717	0.1	1.154346
18.558383	0.1	1.151538
18.560050	0.1	1.150598
18.561717	0.1	1.151245
18.563383	0.1	1.152167
18.565050	0.1	1.152330
18.566717	0.1	1.151585
18.568383	0.1	1.149992
18.570050	0.1	1.147683
18.571717	0.1	1.145466
18.573383	0.1	1.144675
18.575050	0.1	1.145890
18.576717	0.1	1.148102
18.578383	0.1	1.149792
18.580050	0.1	1.150449
18.581717	0.1	1.150439
18.583383	0.1	1.150365
18.585050	0.1	1.151017
18.586717	0.1	1.153150
18.588383	0.1	1.156568
18.590050	0.1	1.160097
18.591717	0.1	1.162817
18.593383	0.1	1.164689
18.595050	0.1	1.166137
18.596717	0.1	1.167473
18.598383	0.1	1.168577
18.600050	0.1	1.168954
18.601717	0.1	1.168228
18.603383	0.1	1.166556
18.605050	0.1	1.164419
18.606717	0.1	1.162230
18.608383	0.1	1.160405
18.610050	0.1	1.159622
18.611717	0.1	1.160535
18.613383	0.1	1.163380
18.615050	0.1	1.167590
18.616717	0.1	1.172037
18.618383	0.1	1.175739
18.620050	0.1	1.178286
18.621717	0.1	1.179706
18.623383	0.1	1.180060
18.625050	0.1	1.179650
18.626717	0.1	1.179478
18.628383	0.1	1.180563
18.630050	0.1	1.182929
18.631717	0.1	1.185816
18.633383	0.1	1.188163
18.635050	0.1	1.188926
18.636717	0.1	1.187786
18.638383	0.1	1.185667
18.640050	0.1	1.184209
18.641717	0.1	1.184661
18.643383	0.1	1.187176
18.645050	0.1	1.190891
18.646717	0.1	1.194295
18.648383	0.1	1.195981
18.650050	0.1	1.195469
18.651717	0.1	1.193262
18.653383	0.1	1.190617
18.655050	0.1	1.189108
18.656717	0.1	1.189765
18.658383	0.1	1.192377
18.660050	0.1	1.195655
18.661717	0.1	1.198263
18.663383	0.1	1.199674
18.665050	0.1	1.199991
18.666717	0.1	1.199446
18.668383	0.1	1.198519
18.670050	0.1	1.198146
18.671717	0.1	1.199227
18.673383	0.1	1.202011
18.675050	0.1	1.206095
18.676717	0.1	1.210589
18.678383	0.1	1.214566
18.680050	0.1	1.217537
18.681717	0.1	1.219246
18.683383	0.1	1.219739
18.685050	0.1	1.219511
18.686717	0.1	1.219208
18.688383	0.1	1.218962
18.690050	0.1	1.218352
18.691717	0.1	1.217285
18.693383	0.1	1.216312
18.695050	0.1	1.215804
18.696717	0.1	1.215744
18.698383	0.1	1.216135
18.700050	0.1	1.217006
18.701717	0.1	1.218184
18.703383	0.1	1.219288
18.705050	0.1	1.219530
18.706717	0.1	1.218063
18.708383	0.1	1.214948
18.710050	0.1	1.211404
18.711717	0.1	1.208987
18.713383	0.1	1.208573
18.715050	0.1	1.209965
18.716717	0.1	1.212214
18.718383	0.1	1.214566
18.720050	0.1	1.216871
18.721717	0.1	1.219092
18.723383	0.1	1.220768
18.725050	0.1	1.221327
18.726717	0.1	1.220671
18.728383	0.1	1.219357
18.730050	0.1	1.218226
18.731717	0.1	1.217755
18.733383	0.1	1.217858
18.735050	0.1	1.218352
18.736717	0.1	1.219041
18.738383	0.1	1.219646
18.740050	0.1	1.220042
18.741717	0.1	1.220033
18.743383	0.1	1.218943
18.745050	0.1	1.216047
18.746717	0.1	1.211525
18.748383	0.1	1.206691
18.750050	0.1	1.202840
18.751717	0.1	1.200093
18.753383	0.1	1.197900
18.755050	0.1	1.196349
18.756717	0.1	1.196046
18.758383	0.1	1.196945
18.760050	0.1	1.198333
18.761717	0.1	1.199916
18.763383	0.1	1.202011
18.765050	0.1	1.204652
18.766717	0.1	1.207138
18.768383	0.1	1.208414
18.770050	0.1	1.207646
18.771717	0.1	1.205150
18.773383	0.1	1.202468
18.775050	0.1	1.201164
18.776717	0.1	1.201904
18.778383	0.1	1.204102
18.780050	0.1	1.206170
18.781717	0.1	1.206826
18.783383	0.1	1.206095
18.785050	0.1	1.204768
18.786717	0.1	1.203758
18.788383	0.1	1.203781
18.790050	0.1	1.204801
18.791717	0.1	1.205984
18.793383	0.1	1.206868
18.795050	0.1	1.207935
18.796717	0.1	1.209700
18.798383	0.1	1.211944
18.800050	0.1	1.214207
18.801717	0.1	1.216233
18.803383	0.1	1.217714
18.805050	0.1	1.218673
18.806717	0.1	1.219916
18.808383	0.1	1.222142
18.810050	0.1	1.224969
18.811717	0.1	1.227655
18.813383	0.1	1.230314
18.815050	0.1	1.233751
18.816717	0.1	1.238370
18.818383	0.1	1.243451
18.820050	0.1	1.247600
18.821717	0.1	1.250282
18.823383	0.1	1.252387
18.825050	0.1	1.255032
18.826717	0.1	1.258706
18.828383	0.1	1.263558
18.830050	0.1	1.269397
18.831717	0.1	1.275521
18.833383	0.1	1.281281
18.835050	0.1	1.286608
18.836717	0.1	1.291549
18.838383	0.1	1.295866
18.840050	0.1	1.299442
18.841717	0.1	1.302590
18.843383	0.1	1.305663
18.845050	0.1	1.308881
18.846717	0.1	1.312555
18.848383	0.1	1.317011
18.850050	0.1	1.322394
18.851717	0.1	1.328597
18.853383	0.1	1.334925
18.855050	0.1	1.340602
18.856717	0.1	1.345905
18.858383	0.1	1.351936
18.860050	0.1	1.359219
18.861717	0.1	1.367084
18.863383	0.1	1.374511
18.865050	0.1	1.381119
18.866717	0.1	1.386893
18.868383	0.1	1.391717
18.870050	0.1	1.395810
18.871717	0.1	1.399689
18.873383	0.1	1.403149
18.875050	0.1	1.405235
18.876717	0.1	1.405417
18.878383	0.1	1.404067
18.880050	0.1	1.402050
18.881717	0.1	1.399978
18.883383	0.1	1.397463
18.885050	0.1	1.393799
18.886717	0.1	1.389021
18.888383	0.1	1.383559
18.890050	0.1	1.377803
18.891717	0.1	1.372341
18.893383	0.1	1.367694
18.895050	0.1	1.364206
18.896717	0.1	1.362208
18.898383	0.1	1.361645
18.900050	0.1	1.361538
18.901717	0.1	1.360197
18.903383	0.1	1.356481
18.905050	0.1	1.350502
18.906717	0.1	1.342939
18.908383	0.1	1.334380
18.910050	0.1	1.325496
18.911717	0.1	1.317277
18.913383	0.1	1.310497
18.915050	0.1	1.305090
18.916717	0.1	1.300550
18.918383	0.1	1.296424
18.920050	0.1	1.292448
18.921717	0.1	1.288340
18.923383	0.1	1.283600
18.925050	0.1	1.277663
18.926717	0.1	1.270440
18.928383	0.1	1.262566
18.930050	0.1	1.255139
18.931717	0.1	1.248969
18.933383	0.1	1.244075
18.935050	0.1	1.240154
18.936717	0.1	1.237094
18.938383	0.1	1.234384
18.940050	0.1	1.231031
18.941717	0.1	1.226701
18.943383	0.1	1.221928
18.945050	0.1	1.216875
18.946717	0.1	1.211236
18.948383	0.1	1.205369
18.950050	0.1	1.200363
18.951717	0.1	1.197201
18.953383	0.1	1.196172
18.955050	0.1	1.196554
18.956717	0.1	1.196782
18.958383	0.1	1.195483
18.960050	0.1	1.192275
18.961717	0.1	1.187567
18.963383	0.1	1.181988
18.965050	0.1	1.176144
18.966717	0.1	1.170477
18.968383	0.1	1.165201
18.970050	0.1	1.160479
18.971717	0.1	1.156367
18.973383	0.1	1.152586
18.975050	0.1	1.148521
18.976717	0.1	1.143478
18.978383	0.1	1.137303
18.980050	0.1	1.130756
18.981717	0.1	1.125252
18.983383	0.1	1.122099
18.985050	0.1	1.121573
18.986717	0.1	1.122886
18.988383	0.1	1.124903
18.990050	0.1	1.126439
18.991717	0.1	1.126421
18.993383	0.1	1.124288
18.995050	0.1	1.120334
18.996717	0.1	1.115701
18.998383	0.1	1.111683
19.000050	0.1	1.108944
19.001717	0.1	1.107347
19.003383	0.1	1.106025
19.005050	0.1	1.104088
19.006717	0.1	1.101443
19.008383	0.1	1.098341
19.010050	0.1	1.094709
19.011717	0.1	1.090495
19.013383	0.1	1.086574
19.015050	0.1	1.084213
19.016717	0.1	1.083273
19.018383	0.1	1.081969
19.020050	0.1	1.078695
19.021717	0.1	1.073396
19.023383	0.1	1.067477
19.025050	0.1	1.062686
19.026717	0.1	1.059645
19.028383	0.1	1.057568
19.030050	0.1	1.055426
19.031717	0.1	1.052958
19.033383	0.1	1.050471
19.035050	0.1	1.048204
19.036717	0.1	1.045987
19.038383	0.1	1.043328
19.040050	0.1	1.040124
19.041717	0.1	1.036911
19.043383	0.1	1.034006
19.045050	0.1	1.031244
19.046717	0.1	1.028725
19.048383	0.1	1.026932
19.050050	0.1	1.026057
19.051717	0.1	1.025675
19.053383	0.1	1.025000
19.055050	0.1	1.023267
19.056717	0.1	1.020422
19.058383	0.1	1.017111
19.060050	0.1	1.013521
19.061717	0.1	1.009125
19.063383	0.1	1.003961
19.065050	0.1	0.999067
19.066717	0.1	0.995421
19.068383	0.1	0.993074
19.070050	0.1	0.991630
19.071717	0.1	0.990629
19.073383	0.1	0.989293
19.075050	0.1	0.987151
19.076717	0.1	0.984925
19.078383	0.1	0.983630
19.080050	0.1	0.983118
19.081717	0.1	0.982443
19.083383	0.1	0.981078
19.085050	0.1	0.979393
19.086717	0.1	0.978070
19.088383	0.1	0.977283
19.090050	0.1	0.976478
19.091717	0.1	0.975118
19.093383	0.1	0.973516
19.095050	0.1	0.972277
19.096717	0.1	0.971346
19.098383	0.1	0.970485
19.100050	0.1	0.970070
19.101717	0.1	0.970480
19.103383	0.1	0.971700
19.105050	0.1	0.973693
19.106717	0.1	0.976138
19.108383	0.1	0.977991
19.110050	0.1	0.978219
19.111717	0.1	0.976804
19.113383	0.1	0.974680
19.115050	0.1	0.972925
19.116717	0.1	0.972203
19.118383	0.1	0.972627
19.120050	0.1	0.973688
19.121717	0.1	0.974624
19.123383	0.1	0.974885
19.125050	0.1	0.974182
19.126717	0.1	0.972422
19.128383	0.1	0.969931
19.130050	0.1	0.967458
19.131717	0.1	0.965898
19.133383	0.1	0.965726
19.135050	0.1	0.966704
19.136717	0.1	0.968077
19.138383	0.1	0.969241
19.140050	0.1	0.969744
19.141717	0.1	0.968887
19.143383	0.1	0.966224
19.145050	0.1	0.962284
19.146717	0.1	0.958224
19.148383	0.1	0.954978
19.150050	0.1	0.952845
19.151717	0.1	0.951714
19.153383	0.1	0.951383
19.155050	0.1	0.951672
19.156717	0.1	0.952547
19.158383	0.1	0.954028
19.160050	0.1	0.955937
19.161717	0.1	0.957847
19.163383	0.1	0.959272
19.165050	0.1	0.959821
19.166717	0.1	0.959225
19.168383	0.1	0.957414
19.170050	0.1	0.954885
19.171717	0.1	0.952687
19.173383	0.1	0.951509
19.175050	0.1	0.950866
19.176717	0.1	0.949842
19.178383	0.1	0.948315
19.180050	0.1	0.946713
19.181717	0.1	0.945325
19.183383	0.1	0.944468
19.185050	0.1	0.944789
19.186717	0.1	0.946745
19.188383	0.1	0.950010
19.190050	0.1	0.953567
19.191717	0.1	0.956077
19.193383	0.1	0.956524
19.195050	0.1	0.954918
19.196717	0.1	0.952198
19.198383	0.1	0.949223
19.200050	0.1	0.946224
19.201717	0.1	0.943369
19.203383	0.1	0.941115
19.205050	0.1	0.939700
19.206717	0.1	0.938750
19.208383	0.1	0.937493
19.210050	0.1	0.935476
19.211717	0.1	0.932897
19.213383	0.1	0.929935
19.215050	0.1	0.926494
19.216717	0.1	0.922824
19.218383	0.1	0.919574
19.220050	0.1	0.916994
19.221717	0.1	0.914726
19.223383	0.1	0.912491
19.225050	0.1	0.910624
19.226717	0.1	0.909646
19.228383	0.1	0.909455
19.230050	0.1	0.909134
19.231717	0.1	0.907443
19.233383	0.1	0.903592
19.235050	0.1	0.898018
19.236717	0.1	0.892607
19.238383	0.1	0.889413
19.240050	0.1	0.888584
19.241717	0.1	0.888226
19.243383	0.1	0.886703
19.245050	0.1	0.884118
19.246717	0.1	0.881278
19.248383	0.1	0.878512
19.250050	0.1	0.875923
19.251717	0.1	0.873706
19.253383	0.1	0.871695
19.255050	0.1	0.869208
19.256717	0.1	0.865888
19.258383	0.1	0.862237
19.260050	0.1	0.859122
19.261717	0.1	0.857026
19.263383	0.1	0.855722
19.265050	0.1	0.854223
19.266717	0.1	0.851839
19.268383	0.1	0.849045
19.270050	0.1	0.846526
19.271717	0.1	0.844449
19.273383	0.1	0.842875
19.275050	0.1	0.841594
19.276717	0.1	0.839825
19.278383	0.1	0.836803
19.280050	0.1	0.832318
19.281717	0.1	0.826945
19.283383	0.1	0.821892
19.285050	0.1	0.818186
19.286717	0.1	0.815843
19.288383	0.1	0.814293
19.290050	0.1	0.813343
19.291717	0.1	0.813203
19.293383	0.1	0.814013
19.295050	0.1	0.815331
19.296717	0.1	0.816295
19.298383	0.1	0.816491
19.300050	0.1	0.816346
19.301717	0.1	0.816472
19.303383	0.1	0.816770
19.305050	0.1	0.816393
19.306717	0.1	0.814707
19.308383	0.1	0.811922
19.310050	0.1	0.808663
19.311717	0.1	0.805543
19.313383	0.1	0.803219
19.315050	0.1	0.802143
19.316717	0.1	0.802018
19.318383	0.1	0.801943
19.320050	0.1	0.801007
19.321717	0.1	0.798805
19.323383	0.1	0.795824
19.325050	0.1	0.793054
19.326717	0.1	0.791121
19.328383	0.1	0.790344
19.330050	0.1	0.790907
19.331717	0.1	0.792216
19.333383	0.1	0.792895
19.335050	0.1	0.791862
19.336717	0.1	0.789049
19.338383	0.1	0.785487
19.340050	0.1	0.782856
19.341717	0.1	0.782274
19.343383	0.1	0.783480
19.345050	0.1	0.785515
19.346717	0.1	0.787782
19.348383	0.1	0.790325
19.350050	0.1	0.793142
19.351717	0.1	0.795652
19.353383	0.1	0.797156
19.355050	0.1	0.797398
19.356717	0.1	0.796509
19.358383	0.1	0.794646
19.360050	0.1	0.791824
19.361717	0.1	0.788271
19.363383	0.1	0.784695
19.365050	0.1	0.781929
19.366717	0.1	0.780299
19.368383	0.1	0.779359
19.370050	0.1	0.778604
19.371717	0.1	0.778073
19.373383	0.1	0.777966
19.375050	0.1	0.778162
19.376717	0.1	0.778423
19.378383	0.1	0.778795
19.380050	0.1	0.779741
19.381717	0.1	0.781608
19.383383	0.1	0.784085
19.385050	0.1	0.786479
19.386717	0.1	0.788239
19.388383	0.1	0.789156
19.390050	0.1	0.789547
19.391717	0.1	0.789971
19.393383	0.1	0.790507
19.395050	0.1	0.790604
19.396717	0.1	0.789799
19.398383	0.1	0.788276
19.400050	0.1	0.786595
19.401717	0.1	0.785296
19.403383	0.1	0.785068
19.405050	0.1	0.786269
19.406717	0.1	0.788146
19.408383	0.1	0.789403
19.410050	0.1	0.789291
19.411717	0.1	0.787894
19.413383	0.1	0.785869
19.415050	0.1	0.783959
19.416717	0.1	0.782609
19.418383	0.1	0.782008
19.420050	0.1	0.782157
19.421717	0.1	0.782739
19.423383	0.1	0.783089
19.425050	0.1	0.782614
19.426717	0.1	0.781673
19.428383	0.1	0.781287
19.430050	0.1	0.782008
19.431717	0.1	0.783601
19.433383	0.1	0.785384
19.435050	0.1	0.786558
19.436717	0.1	0.786576
19.438383	0.1	0.785054
19.440050	0.1	0.782022
19.441717	0.1	0.778548
19.443383	0.1	0.776094
19.445050	0.1	0.775359
19.446717	0.1	0.776020
19.448383	0.1	0.777128
19.450050	0.1	0.777794
19.451717	0.1	0.777710
19.453383	0.1	0.777082
19.455050	0.1	0.776006
19.456717	0.1	0.774148
19.458383	0.1	0.771345
19.460050	0.1	0.768430
19.461717	0.1	0.766879
19.463383	0.1	0.767456
19.465050	0.1	0.769701
19.466717	0.1	0.772458
19.468383	0.1	0.774227
19.470050	0.1	0.773487
19.471717	0.1	0.769831
19.473383	0.1	0.764620
19.475050	0.1	0.759913
19.476717	0.1	0.757030
19.478383	0.1	0.756159
19.480050	0.1	0.756439
19.481717	0.1	0.756378
19.483383	0.1	0.755172
19.485050	0.1	0.753445
19.486717	0.1	0.752262
19.488383	0.1	0.751880
19.490050	0.1	0.751792
19.491717	0.1	0.751424
19.493383	0.1	0.750273
19.495050	0.1	0.747642
19.496717	0.1	0.743084
19.498383	0.1	0.737258
19.500050	0.1	0.731526
19.501717	0.1	0.726748
19.503383	0.1	0.723130
19.505050	0.1	0.720806
19.506717	0.1	0.719745
19.508383	0.1	0.719349
19.510050	0.1	0.718888
19.511717	0.1	0.717952
19.513383	0.1	0.716499
19.515050	0.1	0.714893
19.516717	0.1	0.713617
19.518383	0.1	0.712755
19.520050	0.1	0.711819
19.521717	0.1	0.710203
19.523383	0.1	0.707582
19.525050	0.1	0.703866
19.526717	0.1	0.699265
19.528383	0.1	0.694296
19.530050	0.1	0.689309
19.531717	0.1	0.684513
19.533383	0.1	0.680578
19.535050	0.1	0.678534
19.536717	0.1	0.678725
19.538383	0.1	0.680755
19.540050	0.1	0.684233
19.541717	0.1	0.688685
19.543383	0.1	0.692667
19.545050	0.1	0.694077
19.546717	0.1	0.691595
19.548383	0.1	0.685863
19.550050	0.1	0.678892
19.551717	0.1	0.672331
19.553383	0.1	0.666766
19.555050	0.1	0.662450
19.556717	0.1	0.659707
19.558383	0.1	0.658231
19.560050	0.1	0.656801
19.561717	0.1	0.654431
19.563383	0.1	0.651595
19.565050	0.1	0.649765
19.566717	0.1	0.649742
19.568383	0.1	0.650897
19.570050	0.1	0.652107
19.571717	0.1	0.652811
19.573383	0.1	0.652974
19.575050	0.1	0.652643
19.576717	0.1	0.651921
19.578383	0.1	0.650836
19.580050	0.1	0.649034
19.581717	0.1	0.646068
19.583383	0.1	0.642207
19.585050	0.1	0.638594
19.586717	0.1	0.636335
19.588383	0.1	0.635912
19.590050	0.1	0.637295
19.591717	0.1	0.639930
19.593383	0.1	0.642687
19.595050	0.1	0.644475
19.596717	0.1	0.644783
19.598383	0.1	0.643721
19.600050	0.1	0.641891
19.601717	0.1	0.639991
19.603383	0.1	0.638524
19.605050	0.1	0.637886
19.606717	0.1	0.638049
19.608383	0.1	0.638412
19.610050	0.1	0.638613
19.611717	0.1	0.639157
19.613383	0.1	0.640783
19.615050	0.1	0.643572
19.616717	0.1	0.646897
19.618383	0.1	0.649993
19.620050	0.1	0.652126
19.621717	0.1	0.652401
19.623383	0.1	0.650557
19.625050	0.1	0.647521
19.626717	0.1	0.644499
19.628383	0.1	0.642370
19.630050	0.1	0.641751
19.631717	0.1	0.642845
19.633383	0.1	0.645341
19.635050	0.1	0.648508
19.636717	0.1	0.651330
19.638383	0.1	0.652936
19.640050	0.1	0.652852
19.641717	0.1	0.651255
19.643383	0.1	0.648838
19.645050	0.1	0.646408
19.646717	0.1	0.645053
19.648383	0.1	0.645653
19.650050	0.1	0.647763
19.651717	0.1	0.650031
19.653383	0.1	0.651674
19.655050	0.1	0.652741
19.656717	0.1	0.653402
19.658383	0.1	0.653728
19.660050	0.1	0.653979
19.661717	0.1	0.654426
19.663383	0.1	0.654794
19.665050	0.1	0.654715
19.666717	0.1	0.654426
19.668383	0.1	0.654552
19.670050	0.1	0.655288
19.671717	0.1	0.656266
19.673383	0.1	0.657076
19.675050	0.1	0.657686
19.676717	0.1	0.658273
19.678383	0.1	0.658692
19.680050	0.1	0.658650
19.681717	0.1	0.658510
19.683383	0.1	0.659088
19.685050	0.1	0.660210
19.686717	0.1	0.660759
19.688383	0.1	0.660066
19.690050	0.1	0.658352
19.691717	0.1	0.656256
19.693383	0.1	0.654557
19.695050	0.1	0.653863
19.696717	0.1	0.654287
19.698383	0.1	0.655507
19.700050	0.1	0.657127
19.701717	0.1	0.658794
19.703383	0.1	0.660154
19.705050	0.1	0.661141
19.706717	0.1	0.662194
19.708383	0.1	0.663782
19.710050	0.1	0.665584
19.711717	0.1	0.666725
19.713383	0.1	0.666766
19.715050	0.1	0.665891
19.716717	0.1	0.664433
19.718383	0.1	0.662780
19.720050	0.1	0.661691
19.721717	0.1	0.661970
19.723383	0.1	0.663395
19.725050	0.1	0.664620
19.726717	0.1	0.664694
19.728383	0.1	0.663931
19.730050	0.1	0.663041
19.731717	0.1	0.662445
19.733383	0.1	0.662534
19.735050	0.1	0.663856
19.736717	0.1	0.666869
19.738383	0.1	0.671241
19.740050	0.1	0.675819
19.741717	0.1	0.679763
19.743383	0.1	0.683093
19.745050	0.1	0.685840
19.746717	0.1	0.687535
19.748383	0.1	0.687847
19.750050	0.1	0.687446
19.751717	0.1	0.687591
19.753383	0.1	0.688806
19.755050	0.1	0.690632
19.756717	0.1	0.692420
19.758383	0.1	0.693677
19.760050	0.1	0.694222
19.761717	0.1	0.694362
19.763383	0.1	0.694655
19.765050	0.1	0.695670
19.766717	0.1	0.697668
19.768383	0.1	0.700345
19.770050	0.1	0.703409
19.771717	0.1	0.707004
19.773383	0.1	0.711139
19.775050	0.1	0.715260
19.776717	0.1	0.718264
19.778383	0.1	0.718939
19.780050	0.1	0.717081
19.781717	0.1	0.714203
19.783383	0.1	0.712434
19.785050	0.1	0.712820
19.786717	0.1	0.714874
19.788383	0.1	0.717430
19.790050	0.1	0.719582
19.791717	0.1	0.721118
19.793383	0.1	0.722269
19.795050	0.1	0.722799
19.796717	0.1	0.721891
19.798383	0.1	0.719046
19.800050	0.1	0.714711
19.801717	0.1	0.710012
19.803383	0.1	0.705975
19.805050	0.1	0.703088
19.806717	0.1	0.701468
19.808383	0.1	0.700997
19.810050	0.1	0.701272
19.811717	0.1	0.701910
19.813383	0.1	0.702818
19.815050	0.1	0.703796
19.816717	0.1	0.704029
19.818383	0.1	0.702664
19.820050	0.1	0.699968
19.821717	0.1	0.697081
19.823383	0.1	0.694506
19.825050	0.1	0.691637
19.826717	0.1	0.687940
19.828383	0.1	0.683744
19.830050	0.1	0.679833
19.831717	0.1	0.676895
19.833383	0.1	0.675218
19.835050	0.1	0.674459
19.836717	0.1	0.673933
19.838383	0.1	0.673342
19.840050	0.1	0.673016
19.841717	0.1	0.673253
19.843383	0.1	0.674021
19.845050	0.1	0.675172
19.846717	0.1	0.676555
19.848383	0.1	0.677994
19.850050	0.1	0.679297
19.851717	0.1	0.680401
19.853383	0.1	0.681202
19.855050	0.1	0.681193
19.856717	0.1	0.680145
19.858383	0.1	0.678767
19.860050	0.1	0.678217
19.861717	0.1	0.679274
19.863383	0.1	0.681672
19.865050	0.1	0.684108
19.866717	0.1	0.685421
19.868383	0.1	0.685537
19.870050	0.1	0.685374
19.871717	0.1	0.685859
19.873383	0.1	0.687060
19.875050	0.1	0.688750
19.876717	0.1	0.691204
19.878383	0.1	0.694832
19.880050	0.1	0.699568
19.881717	0.1	0.705309
19.883383	0.1	0.712401
19.885050	0.1	0.721291
19.886717	0.1	0.731675
19.888383	0.1	0.742218
19.890050	0.1	0.751247
19.891717	0.1	0.757538
19.893383	0.1	0.760667
19.895050	0.1	0.761044
19.896717	0.1	0.759722
19.898383	0.1	0.757668
19.900050	0.1	0.754762
19.901717	0.1	0.749896
19.903383	0.1	0.742497
19.905050	0.1	0.733575
19.906717	0.1	0.725258
19.908383	0.1	0.719707
19.910050	0.1	0.717780
19.911717	0.1	0.718571
19.913383	0.1	0.720518
19.915050	0.1	0.722553
19.916717	0.1	0.724238
19.918383	0.1	0.725542
19.920050	0.1	0.726655
19.921717	0.1	0.727903
19.923383	0.1	0.729463
19.925050	0.1	0.731074
19.926717	0.1	0.732238
19.928383	0.1	0.732769
19.930050	0.1	0.732834
19.931717	0.1	0.732597
19.933383	0.1	0.732178
19.935050	0.1	0.731885
19.936717	0.1	0.732215
19.938383	0.1	0.733319
19.940050	0.1	0.735116
19.941717	0.1	0.737836
19.943383	0.1	0.741547
19.945050	0.1	0.745500
19.946717	0.1	0.748588
19.948383	0.1	0.749999
19.950050	0.1	0.749552
19.951717	0.1	0.747698
19.953383	0.1	0.745049
19.955050	0.1	0.741924
19.956717	0.1	0.738679
19.958383	0.1	0.736034
19.960050	0.1	0.734646
19.961717	0.1	0.734776
19.963383	0.1	0.736387
19.965050	0.1	0.738893
19.966717	0.1	0.741156
19.968383	0.1	0.742259
19.970050	0.1	0.742022
19.971717	0.1	0.740821
19.973383	0.1	0.739312
19.975050	0.1	0.738068
19.976717	0.1	0.737370
19.978383	0.1	0.737500
19.980050	0.1	0.738576
19.981717	0.1	0.739903
19.983383	0.1	0.740136
19.985050	0.1	0.738553
19.986717	0.1	0.735670
19.988383	0.1	0.732560
19.990050	0.1	0.729710
19.991717	0.1	0.726837
19.993383	0.1	0.723936
19.995050	0.1	0.721822
19.996717	0.1	0.721184
19.998383	0.1	0.721901
20.000050	0.1	0.723447
20.001717	0.1	0.725170
20.003383	0.1	0.726357
20.005050	0.1	0.726706
20.006717	0.1	0.726623
20.008383	0.1	0.726529
20.010050	0.1	0.726143
20.011717	0.1	0.724997
20.013383	0.1	0.723326
20.015050	0.1	0.721905
20.016717	0.1	0.721025
20.018383	0.1	0.720099
20.020050	0.1	0.718692
20.021717	0.1	0.717300
20.023383	0.1	0.716504
20.025050	0.1	0.716075
20.026717	0.1	0.715265
20.028383	0.1	0.713705
20.030050	0.1	0.711880
20.031717	0.1	0.710711
20.033383	0.1	0.711000
20.035050	0.1	0.712918
20.036717	0.1	0.715810
20.038383	0.1	0.718455
20.040050	0.1	0.719447
20.041717	0.1	0.718283
20.043383	0.1	0.716238
20.045050	0.1	0.715302
20.046717	0.1	0.716262
20.048383	0.1	0.718236
20.050050	0.1	0.719731
20.051717	0.1	0.719838
20.053383	0.1	0.718450
20.055050	0.1	0.715563
20.056717	0.1	0.711246
20.058383	0.1	0.706455
20.060050	0.1	0.702944
20.061717	0.1	0.701831
20.063383	0.1	0.702590
20.065050	0.1	0.703959
20.066717	0.1	0.705332
20.068383	0.1	0.706674
20.070050	0.1	0.707833
20.071717	0.1	0.708709
20.073383	0.1	0.709719
20.075050	0.1	0.711633
20.076717	0.1	0.714846
20.078383	0.1	0.718995
20.080050	0.1	0.723409
20.081717	0.1	0.727456
20.083383	0.1	0.730557
20.085050	0.1	0.732359
20.086717	0.1	0.732867
20.088383	0.1	0.732420
20.090050	0.1	0.731717
20.091717	0.1	0.731628
20.093383	0.1	0.732588
20.095050	0.1	0.734231
20.096717	0.1	0.735987
20.098383	0.1	0.737864
20.100050	0.1	0.739950
20.101717	0.1	0.741603
20.103383	0.1	0.742273
20.105050	0.1	0.742502
20.106717	0.1	0.743130
20.108383	0.1	0.744122
20.110050	0.1	0.744788
20.111717	0.1	0.744807
20.113383	0.1	0.744700
20.115050	0.1	0.745323
20.116717	0.1	0.747563
20.118383	0.1	0.752220
20.120050	0.1	0.759331
20.121717	0.1	0.767168
20.123383	0.1	0.773049
20.125050	0.1	0.775768
20.126717	0.1	0.776397
20.128383	0.1	0.776523
20.130050	0.1	0.776751
20.131717	0.1	0.777012
20.133383	0.1	0.777412
20.135050	0.1	0.778427
20.136717	0.1	0.780118
20.138383	0.1	0.781831
20.140050	0.1	0.783117
20.141717	0.1	0.784323
20.143383	0.1	0.785943
20.145050	0.1	0.788006
20.146717	0.1	0.790455
20.148383	0.1	0.793482
20.150050	0.1	0.797207
20.151717	0.1	0.801277
20.153383	0.1	0.804886
20.155050	0.1	0.807345
20.156717	0.1	0.808532
20.158383	0.1	0.808998
20.160050	0.1	0.809566
20.161717	0.1	0.810721
20.163383	0.1	0.812644
20.165050	0.1	0.815587
20.166717	0.1	0.819666
20.168383	0.1	0.824430
20.170050	0.1	0.829287
20.171717	0.1	0.833878
20.173383	0.1	0.837692
20.175050	0.1	0.840025
20.176717	0.1	0.840710
20.178383	0.1	0.840696
20.180050	0.1	0.841669
20.181717	0.1	0.844477
20.183383	0.1	0.848421
20.185050	0.1	0.852421
20.186717	0.1	0.856020
20.188383	0.1	0.859015
20.190050	0.1	0.861124
20.191717	0.1	0.862237
20.193383	0.1	0.862554
20.195050	0.1	0.862777
20.196717	0.1	0.864011
20.198383	0.1	0.866777
20.200050	0.1	0.870349
20.201717	0.1	0.873343
20.203383	0.1	0.874870
20.205050	0.1	0.874936
20.206717	0.1	0.874256
20.208383	0.1	0.873962
20.210050	0.1	0.875047
20.211717	0.1	0.877683
20.213383	0.1	0.881208
20.215050	0.1	0.884589
20.216717	0.1	0.886857
20.218383	0.1	0.887499
20.220050	0.1	0.886559
20.221717	0.1	0.884547
20.223383	0.1	0.882358
20.225050	0.1	0.880910
20.226717	0.1	0.880710
20.228383	0.1	0.881427
20.230050	0.1	0.882018
20.231717	0.1	0.881869
20.233383	0.1	0.881609
20.235050	0.1	0.882149
20.236717	0.1	0.883574
20.238383	0.1	0.885348
20.240050	0.1	0.887043
20.241717	0.1	0.888482
20.243383	0.1	0.889385
20.245050	0.1	0.889390
20.246717	0.1	0.888584
20.248383	0.1	0.887513
20.250050	0.1	0.886475
20.251717	0.1	0.885571
20.253383	0.1	0.885595
20.255050	0.1	0.887658
20.256717	0.1	0.892016
20.258383	0.1	0.897758
20.260050	0.1	0.903243
20.261717	0.1	0.907010
20.263383	0.1	0.908929
20.265050	0.1	0.909944
20.266717	0.1	0.910666
20.268383	0.1	0.910996
20.270050	0.1	0.910801
20.271717	0.1	0.910275
20.273383	0.1	0.909916
20.275050	0.1	0.910214
20.276717	0.1	0.911276
20.278383	0.1	0.913069
20.280050	0.1	0.915639
20.281717	0.1	0.918624
20.283383	0.1	0.921278
20.285050	0.1	0.923225
20.286717	0.1	0.924123
20.288383	0.1	0.923551
20.290050	0.1	0.922079
20.291717	0.1	0.921139
20.293383	0.1	0.921600
20.295050	0.1	0.923239
20.296717	0.1	0.925288
20.298383	0.1	0.927108
20.300050	0.1	0.928771
20.301717	0.1	0.930857
20.303383	0.1	0.933600
20.305050	0.1	0.936696
20.306717	0.1	0.940133
20.308383	0.1	0.944287
20.310050	0.1	0.948994
20.311717	0.1	0.953213
20.313383	0.1	0.955993
20.315050	0.1	0.957320
20.316717	0.1	0.957935
20.318383	0.1	0.958811
20.320050	0.1	0.960864
20.321717	0.1	0.964697
20.323383	0.1	0.970280
20.325050	0.1	0.976878
20.326717	0.1	0.983402
20.328383	0.1	0.989120
20.330050	0.1	0.994136
20.331717	0.1	0.998885
20.333383	0.1	1.003258
20.335050	0.1	1.006918
20.336717	0.1	1.010178
20.338383	0.1	1.013656
20.340050	0.1	1.017507
20.341717	0.1	1.021274
20.343383	0.1	1.024366
20.345050	0.1	1.026648
20.346717	0.1	1.028390
20.348383	0.1	1.029992
20.350050	0.1	1.032180
20.351717	0.1	1.035621
20.353383	0.1	1.040283
20.355050	0.1	1.045405
20.356717	0.1	1.050066
20.358383	0.1	1.053973
20.360050	0.1	1.058038
20.361717	0.1	1.063729
20.363383	0.1	1.071715
20.365050	0.1	1.081149
20.366717	0.1	1.090281
20.368383	0.1	1.097717
20.370050	0.1	1.103226
20.371717	0.1	1.107100
20.373383	0.1	1.109364
20.375050	0.1	1.110397
20.376717	0.1	1.111696
20.378383	0.1	1.114965
20.380050	0.1	1.120791
20.381717	0.1	1.128544
20.383383	0.1	1.137368
20.385050	0.1	1.146691
20.386717	0.1	1.155995
20.388383	0.1	1.164628
20.390050	0.1	1.171883
20.391717	0.1	1.177308
20.393383	0.1	1.180996
20.395050	0.1	1.183474
20.396717	0.1	1.185359
20.398383	0.1	1.187148
20.400050	0.1	1.189117
20.401717	0.1	1.191683
20.403383	0.1	1.195539
20.405050	0.1	1.201034
20.406717	0.1	1.207511
20.408383	0.1	1.213965
20.410050	0.1	1.220200
20.411717	0.1	1.226654
20.413383	0.1	1.233504
20.415050	0.1	1.240554
20.416717	0.1	1.247423
20.418383	0.1	1.253942
20.420050	0.1	1.260550
20.421717	0.1	1.267772
20.423383	0.1	1.275628
20.425050	0.1	1.283917
20.426717	0.1	1.292415
20.428383	0.1	1.300545
20.430050	0.1	1.307353
20.431717	0.1	1.312103
20.433383	0.1	1.315079
20.435050	0.1	1.317533
20.436717	0.1	1.320695
20.438383	0.1	1.324969
20.440050	0.1	1.329822
20.441717	0.1	1.334529
20.443383	0.1	1.339242
20.445050	0.1	1.344797
20.446717	0.1	1.351489
20.448383	0.1	1.358679
20.450050	0.1	1.365696
20.451717	0.1	1.372383
20.453383	0.1	1.378627
20.455050	0.1	1.383885
20.456717	0.1	1.387894
20.458383	0.1	1.391456
20.460050	0.1	1.396085
20.461717	0.1	1.402781
20.463383	0.1	1.411019
20.465050	0.1	1.418991
20.466717	0.1	1.424951
20.468383	0.1	1.428165
20.470050	0.1	1.429063
20.471717	0.1	1.429012
20.473383	0.1	1.429585
20.475050	0.1	1.431690
20.476717	0.1	1.435489
20.478383	0.1	1.441133
20.480050	0.1	1.449059
20.481717	0.1	1.458870
20.483383	0.1	1.468817
20.485050	0.1	1.477399
20.486717	0.1	1.484584
20.488383	0.1	1.490889
20.490050	0.1	1.496095
20.491717	0.1	1.499685
20.493383	0.1	1.502028
20.495050	0.1	1.504207
20.496717	0.1	1.506945
20.498383	0.1	1.510479
20.500050	0.1	1.514908
20.501717	0.1	1.520035
20.503383	0.1	1.525278
20.505050	0.1	1.530233
20.506717	0.1	1.535169
20.508383	0.1	1.540417
20.510050	0.1	1.545735
20.511717	0.1	1.551104
20.513383	0.1	1.557246
20.515050	0.1	1.564813
20.516717	0.1	1.573651
20.518383	0.1	1.583067
20.520050	0.1	1.592296
20.521717	0.1	1.600697
20.523383	0.1	1.607779
20.525050	0.1	1.613577
20.526717	0.1	1.618969
20.528383	0.1	1.625065
20.530050	0.1	1.632413
20.531717	0.1	1.641037
20.533383	0.1	1.650606
20.535050	0.1	1.660497
20.536717	0.1	1.670257
20.538383	0.1	1.679654
20.540050	0.1	1.688520
20.541717	0.1	1.696842
20.543383	0.1	1.704753
20.545050	0.1	1.712372
20.546717	0.1	1.719752
20.548383	0.1	1.726900
20.550050	0.1	1.733899
20.551717	0.1	1.740628
20.553383	0.1	1.746551
20.555050	0.1	1.751664
20.556717	0.1	1.757066
20.558383	0.1	1.763869
20.560050	0.1	1.772027
20.561717	0.1	1.780754
20.563383	0.1	1.789560
20.565050	0.1	1.798593
20.566717	0.1	1.808372
20.568383	0.1	1.819073
20.570050	0.1	1.830296
20.571717	0.1	1.841402
20.573383	0.1	1.851982
20.575050	0.1	1.862035
20.576717	0.1	1.871567
20.578383	0.1	1.880433
20.580050	0.1	1.888932
20.581717	0.1	1.897914
20.583383	0.1	1.908271
20.585050	0.1	1.920382
20.586717	0.1	1.933747
20.588383	0.1	1.947233
20.590050	0.1	1.959908
20.591717	0.1	1.971335
20.593383	0.1	1.981165
20.595050	0.1	1.989221
20.596717	0.1	1.996029
20.598383	0.1	2.002944
20.600050	0.1	2.011261
20.601717	0.1	2.021277
20.603383	0.1	2.032500
20.605050	0.1	2.044407
20.606717	0.1	2.056696
20.608383	0.1	2.068947
20.610050	0.1	2.080458
20.611717	0.1	2.090735
20.613383	0.1	2.100016
20.615050	0.1	2.109064
20.616717	0.1	2.118214
20.618383	0.1	2.127080
20.620050	0.1	2.135104
20.621717	0.1	2.142061
20.623383	0.1	2.148310
20.625050	0.1	2.154396
20.626717	0.1	2.160612
20.628383	0.1	2.167560
20.630050	0.1	2.176557
20.631717	0.1	2.188575
20.633383	0.1	2.202825
20.635050	0.1	2.217195
20.636717	0.1	2.229959
20.638383	0.1	2.240301
20.640050	0.1	2.247919
20.641717	0.1	2.253428
20.643383	0.1	2.258439
20.645050	0.1	2.264194
20.646717	0.1	2.270681
20.648383	0.1	2.277507
20.650050	0.1	2.284907
20.651717	0.1	2.293731
20.653383	0.1	2.304502
20.655050	0.1	2.316786
20.656717	0.1	2.329680
20.658383	0.1	2.342281
20.660050	0.1	2.353732
20.661717	0.1	2.363701
20.663383	0.1	2.372898
20.665050	0.1	2.382617
20.666717	0.1	2.393723
20.668383	0.1	2.406030
20.670050	0.1	2.418505
20.671717	0.1	2.430123
20.673383	0.1	2.440596
20.675050	0.1	2.450356
20.676717	0.1	2.460205
20.678383	0.1	2.470776
20.680050	0.1	2.482068
20.681717	0.1	2.493546
20.683383	0.1	2.504527
20.685050	0.1	2.513966
20.686717	0.1	2.520969
20.688383	0.1	2.526250
20.690050	0.1	2.532019
20.691717	0.1	2.539959
20.693383	0.1	2.550045
20.695050	0.1	2.561095
20.696717	0.1	2.571959
20.698383	0.1	2.581943
20.700050	0.1	2.591060
20.701717	0.1	2.600276
20.703383	0.1	2.610851
20.705050	0.1	2.623242
20.706717	0.1	2.637017
20.708383	0.1	2.651438
20.710050	0.1	2.665566
20.711717	0.1	2.678335
20.713383	0.1	2.689562
20.715050	0.1	2.700281
20.716717	0.1	2.711313
20.718383	0.1	2.722563
20.720050	0.1	2.733981
20.721717	0.1	2.746014
20.723383	0.1	2.758680
20.725050	0.1	2.771108
20.726717	0.1	2.782382
20.728383	0.1	2.792100
20.730050	0.1	2.800347
20.731717	0.1	2.807919
20.733383	0.1	2.816021
20.735050	0.1	2.825502
20.736717	0.1	2.836692
20.738383	0.1	2.849326
20.740050	0.1	2.862164
20.741717	0.1	2.873763
20.743383	0.1	2.883822
20.745050	0.1	2.893154
20.746717	0.1	2.902527
20.748383	0.1	2.912134
20.750050	0.1	2.922313
20.751717	0.1	2.933890
20.753383	0.1	2.947203
20.755050	0.1	2.961336
20.756717	0.1	2.974984
20.758383	0.1	2.987622
20.760050	0.1	2.999753
20.761717	0.1	3.012111
20.763383	0.1	3.024749
20.765050	0.1	3.037350
20.766717	0.1	3.050277
20.768383	0.1	3.064545
20.770050	0.1	3.080922
20.771717	0.1	3.099199
20.773383	0.1	3.118166
20.775050	0.1	3.136396
20.776717	0.1	3.153188
20.778383	0.1	3.168667
20.780050	0.1	3.182986
20.781717	0.1	3.195638
20.783383	0.1	3.205803
20.785050	0.1	3.213137
20.786717	0.1	3.218143
20.788383	0.1	3.222045
20.790050	0.1	3.226181
20.791717	0.1	3.231126
20.793383	0.1	3.236705
20.795050	0.1	3.242963
20.796717	0.1	3.250325
20.798383	0.1	3.258996
20.800050	0.1	3.268849
20.801717	0.1	3.279559
20.803383	0.1	3.290907
20.805050	0.1	3.303201
20.806717	0.1	3.316738
20.808383	0.1	3.331322
20.810050	0.1	3.346456
20.811717	0.1	3.361613
20.813383	0.1	3.376408
20.815050	0.1	3.390624
20.816717	0.1	3.403956
20.818383	0.1	3.416040
20.820050	0.1	3.426922
20.821717	0.1	3.437228
20.823383	0.1	3.447868
20.825050	0.1	3.459477
20.826717	0.1	3.472003
20.828383	0.1	3.485242
20.830050	0.1	3.499337
20.831717	0.1	3.514281
20.833383	0.1	3.529401
20.835050	0.1	3.543692
20.836717	0.1	3.556497
20.838383	0.1	3.567995
20.840050	0.1	3.578970
20.841717	0.1	3.590174
20.843383	0.1	3.601918
20.845050	0.1	3.614347
20.846717	0.1	3.627744
20.848383	0.1	3.642295
20.850050	0.1	3.657937
20.851717	0.1	3.674328
20.853383	0.1	3.690575
20.855050	0.1	3.705644
20.856717	0.1	3.719418
20.858383	0.1	3.732522
20.860050	0.1	3.745193
20.861717	0.1	3.757556
20.863383	0.1	3.770594
20.865050	0.1	3.785593
20.866717	0.1	3.802474
20.868383	0.1	3.819386
20.870050	0.1	3.834418
20.871717	0.1	3.847396
20.873383	0.1	3.859811
20.875050	0.1	3.873026
20.876717	0.1	3.887345
20.878383	0.1	3.902540
20.880050	0.1	3.918060
20.881717	0.1	3.933059
20.883383	0.1	3.947085
20.885050	0.1	3.960435
20.886717	0.1	3.974056
20.888383	0.1	3.989069
20.890050	0.1	4.005954
20.891717	0.1	4.024170
20.893383	0.1	4.042755
20.895050	0.1	4.061083
20.896717	0.1	4.079049
20.898383	0.1	4.096865
20.900050	0.1	4.114718
20.901717	0.1	4.132134
20.903383	0.1	4.147929
20.905050	0.1	4.161401
20.906717	0.1	4.173233
20.908383	0.1	4.184679
20.910050	0.1	4.196595
20.911717	0.1	4.209555
20.913383	0.1	4.223743
20.915050	0.1	4.238691
20.916717	0.1	4.253741
20.918383	0.1	4.268344
20.920050	0.1	4.282007
20.921717	0.1	4.294589
20.923383	0.1	4.306408
20.925050	0.1	4.317923
20.926717	0.1	4.329644
20.928383	0.1	4.342007
20.930050	0.1	4.355321
20.931717	0.1	4.369793
20.933383	0.1	4.385393
20.935050	0.1	4.401915
20.936717	0.1	4.419098
20.938383	0.1	4.436322
20.940050	0.1	4.452653
20.941717	0.1	4.467280
20.943383	0.1	4.479797
20.945050	0.1	4.490744
20.946717	0.1	4.501850
20.948383	0.1	4.514991
20.950050	0.1	4.530596
20.951717	0.1	4.547285
20.953383	0.1	4.563113
20.955050	0.1	4.577362
20.956717	0.1	4.590973
20.958383	0.1	4.605292
20.960050	0.1	4.620710
20.961717	0.1	4.636259
20.963383	0.1	4.650331
20.965050	0.1	4.662150
20.966717	0.1	4.672413
20.968383	0.1	4.682629
20.970050	0.1	4.694317
20.971717	0.1	4.708460
20.973383	0.1	4.724958
20.975050	0.1	4.742746
20.976717	0.1	4.760199
20.978383	0.1	4.775701
20.980050	0.1	4.788665
20.981717	0.1	4.799976
20.983383	0.1	4.810793
20.985050	0.1	4.821522
20.986717	0.1	4.832293
20.988383	0.1	4.843790
20.990050	0.1	4.857001
20.991717	0.1	4.872200
20.993383	0.1	4.888643
20.995050	0.1	4.905332
20.996717	0.1	4.921961
20.998383	0.1	4.938752
21.000050	0.1	4.955605
21.001717	0.1	4.972084
21.003383	0.1	4.988071
21.005050	0.1	5.003973
21.006717	0.1	5.020187
21.008383	0.1	5.036378
21.010050	0.1	5.051740
21.011717	0.1	5.065864
21.013383	0.1	5.079098
21.015050	0.1	5.092411
21.016717	0.1	5.106893
21.018383	0.1	5.123382
21.020050	0.1	5.141879
21.021717	0.1	5.161245
21.023383	0.1	5.180300
21.025050	0.1	5.198880
21.026717	0.1	5.217358
21.028383	0.1	5.235891
21.030050	0.1	5.254615
21.031717	0.1	5.273814
21.033383	0.1	5.293628
21.035050	0.1	5.313931
21.036717	0.1	5.334620
21.038383	0.1	5.355752
21.040050	0.1	5.377266
21.041717	0.1	5.398793
21.043383	0.1	5.419967
21.045050	0.1	5.441098
21.046717	0.1	5.463012
21.048383	0.1	5.486258
21.050050	0.1	5.510938
21.051717	0.1	5.537006
21.053383	0.1	5.564345
21.055050	0.1	5.592396
21.056717	0.1	5.620164
21.058383	0.1	5.647303
21.060050	0.1	5.674767
21.061717	0.1	5.703997
21.063383	0.1	5.735564
21.065050	0.1	5.768505
21.066717	0.1	5.801083
21.068383	0.1	5.832491
21.070050	0.1	5.863281
21.071717	0.1	5.894480
21.073383	0.1	5.927086
21.075050	0.1	5.961969
21.076717	0.1	5.999296
21.078383	0.1	6.038086
21.080050	0.1	6.076810
21.081717	0.1	6.114626
21.083383	0.1	6.151828
21.085050	0.1	6.189239
21.086717	0.1	6.227540
21.088383	0.1	6.267019
21.090050	0.1	6.307452
21.091717	0.1	6.348346
21.093383	0.1	6.389115
21.095050	0.1	6.428701
21.096717	0.1	6.465875
21.098383	0.1	6.500208
21.100050	0.1	6.532227
21.101717	0.1	6.562816
21.103383	0.1	6.592684
21.105050	0.1	6.622174
21.106717	0.1	6.651650
21.108383	0.1	6.681485
21.110050	0.1	6.711129
21.111717	0.1	6.739139
21.113383	0.1	6.764475
21.115050	0.1	6.786906
21.116717	0.1	6.806292
21.118383	0.1	6.822236
21.120050	0.1	6.834781
21.121717	0.1	6.844723
21.123383	0.1	6.852690
21.125050	0.1	6.858460
21.126717	0.1	6.861691
21.128383	0.1	6.862860
21.130050	0.1	6.862828
21.131717	0.1	6.861663
21.133383	0.1	6.858441
21.135050	0.1	6.852485
21.136717	0.1	6.844201
21.138383	0.1	6.834287
21.140050	0.1	6.822618
21.141717	0.1	6.808485
21.143383	0.1	6.791516
21.145050	0.1	6.772000
21.146717	0.1	6.750626
21.148383	0.1	6.727851
21.150050	0.1	6.703660
21.151717	0.1	6.678086
21.153383	0.1	6.651366
21.155050	0.1	6.623631
21.156717	0.1	6.595002
21.158383	0.1	6.565964
21.160050	0.1	6.537461
21.161717	0.1	6.510569
21.163383	0.1	6.485377
21.165050	0.1	6.460375
21.166717	0.1	6.433977
21.168383	0.1	6.406251
21.170050	0.1	6.378554
21.171717	0.1	6.351997
21.173383	0.1	6.326633
21.175050	0.1	6.301519
21.176717	0.1	6.275638
21.178383	0.1	6.248951
21.180050	0.1	6.222636
21.181717	0.1	6.198315
21.183383	0.1	6.177067
21.185050	0.1	6.158641
21.186717	0.1	6.141518
21.188383	0.1	6.124135
21.190050	0.1	6.105960
21.191717	0.1	6.087469
21.193383	0.1	6.069355
21.195050	0.1	6.051995
21.196717	0.1	6.035515
21.198383	0.1	6.020078
21.200050	0.1	6.005601
21.201717	0.1	5.991510
21.203383	0.1	5.977545
21.205050	0.1	5.964302
21.206717	0.1	5.952544
21.208383	0.1	5.942294
21.210050	0.1	5.933214
21.211717	0.1	5.925233
21.213383	0.1	5.918178
21.215050	0.1	5.911333
21.216717	0.1	5.903854
21.218383	0.1	5.895444
21.220050	0.1	5.886569
21.221717	0.1	5.877647
21.223383	0.1	5.868487
21.225050	0.1	5.859178
21.226717	0.1	5.850629
21.228383	0.1	5.843383
21.230050	0.1	5.836715
21.231717	0.1	5.829637
21.233383	0.1	5.821972
21.235050	0.1	5.814140
21.236717	0.1	5.806764
21.238383	0.1	5.800384
21.240050	0.1	5.795253
21.241717	0.1	5.791122
21.243383	0.1	5.787262
21.245050	0.1	5.783038
21.246717	0.1	5.778437
21.248383	0.1	5.773609
21.250050	0.1	5.768393
21.251717	0.1	5.762791
21.253383	0.1	5.757236
21.255050	0.1	5.752100
21.256717	0.1	5.747229
21.258383	0.1	5.741972
21.260050	0.1	5.735629
21.261717	0.1	5.728207
21.263383	0.1	5.720570
21.265050	0.1	5.713473
21.266717	0.1	5.706847
21.268383	0.1	5.700439
21.270050	0.1	5.694199
21.271717	0.1	5.687787
21.273383	0.1	5.680677
21.275050	0.1	5.672914
21.276717	0.1	5.665361
21.278383	0.1	5.659144
21.280050	0.1	5.654371
21.281717	0.1	5.649594
21.283383	0.1	5.643084
21.285050	0.1	5.634488
21.286717	0.1	5.624727
21.288383	0.1	5.614981
21.290050	0.1	5.606497
21.291717	0.1	5.600252
21.293383	0.1	5.595717
21.295050	0.1	5.591009
21.296717	0.1	5.584564
21.298383	0.1	5.576047
21.300050	0.1	5.565984
21.301717	0.1	5.555325
21.303383	0.1	5.544745
21.305050	0.1	5.534091
21.306717	0.1	5.523218
21.308383	0.1	5.512796
21.310050	0.1	5.503390
21.311717	0.1	5.494677
21.313383	0.1	5.486282
21.315050	0.1	5.478137
21.316717	0.1	5.470011
21.318383	0.1	5.461769
21.320050	0.1	5.453643
21.321717	0.1	5.445601
21.323383	0.1	5.437187
21.325050	0.1	5.428116
21.326717	0.1	5.418370
21.328383	0.1	5.407883
21.330050	0.1	5.396623
21.331717	0.1	5.384916
21.333383	0.1	5.373238
21.335050	0.1	5.361992
21.336717	0.1	5.351584
21.338383	0.1	5.342024
21.340050	0.1	5.332627
21.341717	0.1	5.322979
21.343383	0.1	5.313894
21.345050	0.1	5.306634
21.346717	0.1	5.301209
21.348383	0.1	5.295877
21.350050	0.1	5.288455
21.351717	0.1	5.278075
21.353383	0.1	5.265553
21.355050	0.1	5.252445
21.356717	0.1	5.240170
21.358383	0.1	5.229325
21.360050	0.1	5.219639
21.361717	0.1	5.210633
21.363383	0.1	5.201846
21.365050	0.1	5.192733
21.366717	0.1	5.182764
21.368383	0.1	5.171746
21.370050	0.1	5.159946
21.371717	0.1	5.147830
21.373383	0.1	5.135764
21.375050	0.1	5.124044
21.376717	0.1	5.112886
21.378383	0.1	5.102279
21.380050	0.1	5.092127
21.381717	0.1	5.082376
21.383383	0.1	5.072602
21.385050	0.1	5.061710
21.386717	0.1	5.048662
21.388383	0.1	5.033696
21.390050	0.1	5.018483
21.391717	0.1	5.004816
21.393383	0.1	4.993221
21.395050	0.1	4.982804
21.396717	0.1	4.971940
21.398383	0.1	4.959316
21.400050	0.1	4.944690
21.401717	0.1	4.928750
21.403383	0.1	4.912843
21.405050	0.1	4.898589
21.406717	0.1	4.886766
21.408383	0.1	4.876405
21.410050	0.1	4.865984
21.411717	0.1	4.855166
21.413383	0.1	4.844302
21.415050	0.1	4.833052
21.416717	0.1	4.820577
21.418383	0.1	4.806435
21.420050	0.1	4.790695
21.421717	0.1	4.773997
21.423383	0.1	4.757987
21.425050	0.1	4.744283
21.426717	0.1	4.732613
21.428383	0.1	4.721060
21.430050	0.1	4.707864
21.431717	0.1	4.692469
21.433383	0.1	4.675468
21.435050	0.1	4.658126
21.436717	0.1	4.641856
21.438383	0.1	4.627411
21.440050	0.1	4.614517
21.441717	0.1	4.602373
21.443383	0.1	4.590214
21.445050	0.1	4.577530
21.446717	0.1	4.564086
21.448383	0.1	4.549762
21.450050	0.1	4.534582
21.451717	0.1	4.518898
21.453383	0.1	4.502921
21.455050	0.1	4.486307
21.456717	0.1	4.468989
21.458383	0.1	4.451605
21.460050	0.1	4.434912
21.461717	0.1	4.419521
21.463383	0.1	4.405640
21.465050	0.1	4.392746
21.466717	0.1	4.380178
21.468383	0.1	4.367759
21.470050	0.1	4.355446
21.471717	0.1	4.343102
21.473383	0.1	4.330468
21.475050	0.1	4.316866
21.476717	0.1	4.301313
21.478383	0.1	4.283581
21.480050	0.1	4.264792
21.481717	0.1	4.246468
21.483383	0.1	4.228977
21.485050	0.1	4.211301
21.486717	0.1	4.192288
21.488383	0.1	4.171790
21.490050	0.1	4.150555
21.491717	0.1	4.129326
21.493383	0.1	4.108404
21.495050	0.1	4.087947
21.496717	0.1	4.068054
21.498383	0.1	4.048776
21.500050	0.1	4.030098
21.501717	0.1	4.011681
21.503383	0.1	3.992873
21.505050	0.1	3.973455
21.506717	0.1	3.953823
21.508383	0.1	3.934172
21.510050	0.1	3.914139
21.511717	0.1	3.893659
21.513383	0.1	3.873957
21.515050	0.1	3.856621
21.516717	0.1	3.841668
21.518383	0.1	3.827517
21.520050	0.1	3.812350
21.521717	0.1	3.794972
21.523383	0.1	3.775274
21.525050	0.1	3.754296
21.526717	0.1	3.733528
21.528383	0.1	3.714236
21.530050	0.1	3.697025
21.531717	0.1	3.681439
21.533383	0.1	3.666161
21.535050	0.1	3.649765
21.536717	0.1	3.631618
21.538383	0.1	3.612177
21.540050	0.1	3.592367
21.541717	0.1	3.572968
21.543383	0.1	3.554672
21.545050	0.1	3.537931
21.546717	0.1	3.522551
21.548383	0.1	3.507785
21.550050	0.1	3.492883
21.551717	0.1	3.476972
21.553383	0.1	3.458965
21.555050	0.1	3.438774
21.556717	0.1	3.418182
21.558383	0.1	3.399332
21.560050	0.1	3.382931
21.561717	0.1	3.368394
21.563383	0.1	3.354750
21.565050	0.1	3.340906
21.566717	0.1	3.325748
21.568383	0.1	3.308551
21.570050	0.1	3.289301
21.571717	0.1	3.268826
21.573383	0.1	3.248565
21.575050	0.1	3.229668
21.576717	0.1	3.212499
21.578383	0.1	3.197156
21.580050	0.1	3.183740
21.581717	0.1	3.171596
21.583383	0.1	3.159149
21.585050	0.1	3.144997
21.586717	0.1	3.128797
21.588383	0.1	3.111437
21.590050	0.1	3.094492
21.591717	0.1	3.079171
21.593383	0.1	3.065821
21.595050	0.1	3.053877
21.596717	0.1	3.041914
21.598383	0.1	3.028587
21.600050	0.1	3.013564
21.601717	0.1	2.997369
21.603383	0.1	2.980847
21.605050	0.1	2.964819
21.606717	0.1	2.949638
21.608383	0.1	2.934765
21.610050	0.1	2.919156
21.611717	0.1	2.902229
21.613383	0.1	2.884371
21.615050	0.1	2.866508
21.616717	0.1	2.849316
21.618383	0.1	2.833186
21.620050	0.1	2.818448
21.621717	0.1	2.804981
21.623383	0.1	2.792184
21.625050	0.1	2.779649
21.626717	0.1	2.767392
21.628383	0.1	2.755667
21.630050	0.1	2.744580
21.631717	0.1	2.733991
21.633383	0.1	2.723727
21.635050	0.1	2.713520
21.636717	0.1	2.702517
21.638383	0.1	2.689562
21.640050	0.1	2.674130
21.641717	0.1	2.656733
21.643383	0.1	2.638511
21.645050	0.1	2.620602
21.646717	0.1	2.603950
21.648383	0.1	2.589063
21.650050	0.1	2.575587
21.651717	0.1	2.562767
21.653383	0.1	2.550250
21.655050	0.1	2.537919
21.656717	0.1	2.525458
21.658383	0.1	2.512457
21.660050	0.1	2.498841
21.661717	0.1	2.485025
21.663383	0.1	2.471791
21.665050	0.1	2.459874
21.666717	0.1	2.449360
21.668383	0.1	2.439558
21.670050	0.1	2.429513
21.671717	0.1	2.418514
21.673383	0.1	2.406212
21.675050	0.1	2.392414
21.676717	0.1	2.377289
21.678383	0.1	2.361569
21.680050	0.1	2.346393
21.681717	0.1	2.332893
21.683383	0.1	2.321657
21.685050	0.1	2.312348
21.686717	0.1	2.303906
21.688383	0.1	2.295370
21.690050	0.1	2.286318
21.691717	0.1	2.276353
21.693383	0.1	2.264697
21.695050	0.1	2.250760
21.696717	0.1	2.235053
21.698383	0.1	2.219067
21.700050	0.1	2.204166
21.701717	0.1	2.190964
21.703383	0.1	2.179234
21.705050	0.1	2.168207
21.706717	0.1	2.157567
21.708383	0.1	2.147830
21.710050	0.1	2.139220
21.711717	0.1	2.131150
21.713383	0.1	2.123001
21.715050	0.1	2.114270
21.716717	0.1	2.104333
21.718383	0.1	2.092822
21.720050	0.1	2.079522
21.721717	0.1	2.064221
21.723383	0.1	2.047443
21.725050	0.1	2.030889
21.726717	0.1	2.016528
21.728383	0.1	2.005259
21.730050	0.1	1.996462
21.731717	0.1	1.988602
21.733383	0.1	1.980457
21.735050	0.1	1.971708
21.736717	0.1	1.962222
21.738383	0.1	1.951721
21.740050	0.1	1.940373
21.741717	0.1	1.928755
21.743383	0.1	1.917067
21.745050	0.1	1.905151
21.746717	0.1	1.893044
21.748383	0.1	1.880988
21.750050	0.1	1.868890
21.751717	0.1	1.856396
21.753383	0.1	1.843418
21.755050	0.1	1.830324
21.756717	0.1	1.817695
21.758383	0.1	1.806221
21.760050	0.1	1.796265
21.761717	0.1	1.787352
21.763383	0.1	1.778649
21.765050	0.1	1.769727
21.766717	0.1	1.760279
21.768383	0.1	1.749690
21.770050	0.1	1.737284
21.771717	0.1	1.723384
21.773383	0.1	1.709922
21.775050	0.1	1.698979
21.776717	0.1	1.690788
21.778383	0.1	1.683920
21.780050	0.1	1.676814
21.781717	0.1	1.668707
21.783383	0.1	1.659691
21.785050	0.1	1.650229
21.786717	0.1	1.640511
21.788383	0.1	1.630452
21.790050	0.1	1.620278
21.791717	0.1	1.610401
21.793383	0.1	1.600967
21.795050	0.1	1.592143
21.796717	0.1	1.584389
21.798383	0.1	1.577633
21.800050	0.1	1.570811
21.801717	0.1	1.562848
21.803383	0.1	1.553553
21.805050	0.1	1.543178
21.806717	0.1	1.532184
21.808383	0.1	1.521525
21.810050	0.1	1.512156
21.811717	0.1	1.504156
21.813383	0.1	1.496971
21.815050	0.1	1.490247
21.816717	0.1	1.483858
21.818383	0.1	1.477324
21.820050	0.1	1.470270
21.821717	0.1	1.462959
21.823383	0.1	1.455629
21.825050	0.1	1.447899
21.826717	0.1	1.439280
21.828383	0.1	1.430316
21.830050	0.1	1.422525
21.831717	0.1	1.416998
21.833383	0.1	1.413613
21.835050	0.1	1.411363
21.836717	0.1	1.409026
21.838383	0.1	1.405664
21.840050	0.1	1.400737
21.841717	0.1	1.394209
21.843383	0.1	1.386716
21.845050	0.1	1.379088
21.846717	0.1	1.371545
21.848383	0.1	1.363615
21.850050	0.1	1.355121
21.851717	0.1	1.346800
21.853383	0.1	1.339512
21.855050	0.1	1.333570
21.856717	0.1	1.329016
21.858383	0.1	1.325691
21.860050	0.1	1.322995
21.861717	0.1	1.320108
21.863383	0.1	1.316238
21.865050	0.1	1.310892
21.866717	0.1	1.304047
21.868383	0.1	1.295968
21.870050	0.1	1.287465
21.871717	0.1	1.279893
21.873383	0.1	1.274268
21.875050	0.1	1.270580
21.876717	0.1	1.268028
21.878383	0.1	1.265313
21.880050	0.1	1.261262
21.881717	0.1	1.255567
21.883383	0.1	1.248969
21.885050	0.1	1.242743
21.886717	0.1	1.238161
21.888383	0.1	1.236200
21.890050	0.1	1.236843
21.891717	0.1	1.238543
21.893383	0.1	1.239413
21.895050	0.1	1.238640
21.896717	0.1	1.236037
21.898383	0.1	1.231269
21.900050	0.1	1.224536
21.901717	0.1	1.217090
21.903383	0.1	1.210207
21.905050	0.1	1.204186
21.906717	0.1	1.198612
21.908383	0.1	1.193192
21.910050	0.1	1.187930
21.911717	0.1	1.182929
21.913383	0.1	1.178314
21.915050	0.1	1.174118
21.916717	0.1	1.170249
21.918383	0.1	1.166663
21.920050	0.1	1.163380
21.921717	0.1	1.160181
21.923383	0.1	1.156786
21.925050	0.1	1.153145
21.926717	0.1	1.149373
21.928383	0.1	1.145657
21.930050	0.1	1.142393
21.931717	0.1	1.139911
21.933383	0.1	1.138048
21.935050	0.1	1.136279
21.936717	0.1	1.134048
21.938383	0.1	1.130765
21.940050	0.1	1.125918
21.941717	0.1	1.119561
21.943383	0.1	1.112479
21.945050	0.1	1.105820
21.946717	0.1	1.100376
21.948383	0.1	1.096153
21.950050	0.1	1.092544
21.951717	0.1	1.088833
21.953383	0.1	1.084697
21.955050	0.1	1.080446
21.956717	0.1	1.076511
21.958383	0.1	1.072898
21.960050	0.1	1.069321
21.961717	0.1	1.065554
21.963383	0.1	1.061247
21.965050	0.1	1.056110
21.966717	0.1	1.050071
21.968383	0.1	1.043440
21.970050	0.1	1.037205
21.971717	0.1	1.032297
21.973383	0.1	1.028664
21.975050	0.1	1.025721
21.976717	0.1	1.022872
21.978383	0.1	1.019444
21.980050	0.1	1.015128
21.981717	0.1	1.010415
21.983383	0.1	1.005852
21.985050	0.1	1.001218
21.986717	0.1	0.996105
21.988383	0.1	0.990941
21.990050	0.1	0.986666
21.991717	0.1	0.983798
21.993383	0.1	0.982028
21.995050	0.1	0.980543
21.996717	0.1	0.978420
21.998383	0.1	0.974876
22.000050	0.1	0.969758
22.001717	0.1	0.963784
22.003383	0.1	0.957744
22.005050	0.1	0.951723
22.006717	0.1	0.945502
22.008383	0.1	0.939206
22.010050	0.1	0.933334
22.011717	0.1	0.928501
22.013383	0.1	0.925115
22.015050	0.1	0.923127
22.016717	0.1	0.921874
22.018383	0.1	0.920207
22.020050	0.1	0.917115
22.021717	0.1	0.912575
22.023383	0.1	0.907434
22.025050	0.1	0.902610
22.026717	0.1	0.898889
22.028383	0.1	0.896598
22.030050	0.1	0.894917
22.031717	0.1	0.892496
22.033383	0.1	0.888933
22.035050	0.1	0.884775
22.036717	0.1	0.880579
22.038383	0.1	0.876626
22.040050	0.1	0.873040
22.041717	0.1	0.869967
22.043383	0.1	0.867387
22.045050	0.1	0.865040
22.046717	0.1	0.862638
22.048383	0.1	0.860123
22.050050	0.1	0.857594
22.051717	0.1	0.854810
22.053383	0.1	0.850940
22.055050	0.1	0.845459
22.056717	0.1	0.838898
22.058383	0.1	0.832602
22.060050	0.1	0.827904
22.061717	0.1	0.825408
22.063383	0.1	0.824756
22.065050	0.1	0.825017
22.066717	0.1	0.825352
22.068383	0.1	0.825166
22.070050	0.1	0.824132
22.071717	0.1	0.822200
22.073383	0.1	0.819298
22.075050	0.1	0.815350
22.076717	0.1	0.810735
22.078383	0.1	0.806409
22.080050	0.1	0.803256
22.081717	0.1	0.801459
22.083383	0.1	0.800327
22.085050	0.1	0.798870
22.086717	0.1	0.796509
22.088383	0.1	0.793259
22.090050	0.1	0.789547
22.091717	0.1	0.785952
22.093383	0.1	0.782870
22.095050	0.1	0.780472
22.096717	0.1	0.779065
22.098383	0.1	0.779089
22.100050	0.1	0.780192
22.101717	0.1	0.780937
22.103383	0.1	0.779806
22.105050	0.1	0.776532
22.106717	0.1	0.772332
22.108383	0.1	0.768760
22.110050	0.1	0.766451
22.111717	0.1	0.765142
22.113383	0.1	0.764453
22.115050	0.1	0.764169
22.116717	0.1	0.764402
22.118383	0.1	0.765333
22.120050	0.1	0.766646
22.121717	0.1	0.767768
22.123383	0.1	0.768523
22.125050	0.1	0.768849
22.126717	0.1	0.768448
22.128383	0.1	0.767028
22.130050	0.1	0.764849
22.131717	0.1	0.762576
22.133383	0.1	0.760350
22.135050	0.1	0.757733
22.136717	0.1	0.754967
22.138383	0.1	0.753179
22.140050	0.1	0.752849
22.141717	0.1	0.753142
22.143383	0.1	0.752946
22.145050	0.1	0.751624
22.146717	0.1	0.749188
22.148383	0.1	0.746148
22.150050	0.1	0.743028
22.151717	0.1	0.740178
22.153383	0.1	0.737938
22.155050	0.1	0.736532
22.156717	0.1	0.736103
22.158383	0.1	0.736956
22.160050	0.1	0.739279
22.161717	0.1	0.742222
22.163383	0.1	0.744122
22.165050	0.1	0.744108
22.166717	0.1	0.742697
22.168383	0.1	0.740779
22.170050	0.1	0.739023
22.171717	0.1	0.738078
22.173383	0.1	0.738329
22.175050	0.1	0.739489
22.176717	0.1	0.740821
22.178383	0.1	0.741440
22.180050	0.1	0.740723
22.181717	0.1	0.738758
22.183383	0.1	0.736141
22.185050	0.1	0.733407
22.186717	0.1	0.730944
22.188383	0.1	0.728993
22.190050	0.1	0.727489
22.191717	0.1	0.726068
22.193383	0.1	0.724555
22.195050	0.1	0.723135
22.196717	0.1	0.721933
22.198383	0.1	0.721016
22.200050	0.1	0.720494
22.201717	0.1	0.720234
22.203383	0.1	0.719838
22.205050	0.1	0.718879
22.206717	0.1	0.717212
22.208383	0.1	0.715377
22.210050	0.1	0.714208
22.211717	0.1	0.713747
22.213383	0.1	0.713384
22.215050	0.1	0.713039
22.216717	0.1	0.713565
22.218383	0.1	0.715805
22.220050	0.1	0.719298
22.221717	0.1	0.722301
22.223383	0.1	0.723242
22.225050	0.1	0.721626
22.226717	0.1	0.717985
22.228383	0.1	0.713826
22.230050	0.1	0.710967
22.231717	0.1	0.710152
22.233383	0.1	0.710934
22.235050	0.1	0.712536
22.236717	0.1	0.714166
22.238383	0.1	0.715256
22.240050	0.1	0.715316
22.241717	0.1	0.713733
22.243383	0.1	0.710543
22.245050	0.1	0.707041
22.246717	0.1	0.704695
22.248383	0.1	0.704261
22.250050	0.1	0.705947
22.251717	0.1	0.709365
22.253383	0.1	0.713617
22.255050	0.1	0.717910
22.256717	0.1	0.721742
22.258383	0.1	0.724629
22.260050	0.1	0.726264
22.261717	0.1	0.726762
22.263383	0.1	0.726953
22.265050	0.1	0.728043
22.266717	0.1	0.730464
22.268383	0.1	0.733780
22.270050	0.1	0.737640
22.271717	0.1	0.741766
22.273383	0.1	0.745701
22.275050	0.1	0.749230
22.276717	0.1	0.752411
22.278383	0.1	0.755438
22.280050	0.1	0.758749
22.281717	0.1	0.762930
22.283383	0.1	0.768155
22.285050	0.1	0.773794
22.286717	0.1	0.778828
22.288383	0.1	0.783014
22.290050	0.1	0.787396
22.291717	0.1	0.793161
22.293383	0.1	0.800346
22.295050	0.1	0.807783
22.296717	0.1	0.813780
22.298383	0.1	0.817375
22.300050	0.1	0.819350
22.301717	0.1	0.821534
22.303383	0.1	0.824984
22.305050	0.1	0.829147
22.306717	0.1	0.832709
22.308383	0.1	0.834921
22.310050	0.1	0.835932
22.311717	0.1	0.836262
22.313383	0.1	0.836276
22.315050	0.1	0.836235
22.316717	0.1	0.836733
22.318383	0.1	0.838456
22.320050	0.1	0.841334
22.321717	0.1	0.844556
22.323383	0.1	0.847285
22.325050	0.1	0.849059
22.326717	0.1	0.849827
22.328383	0.1	0.849701
22.330050	0.1	0.848919
22.331717	0.1	0.847839
22.333383	0.1	0.846460
22.335050	0.1	0.844202
22.336717	0.1	0.840854
22.338383	0.1	0.837063
22.340050	0.1	0.833273
22.341717	0.1	0.829268
22.343383	0.1	0.825059
22.345050	0.1	0.821277
22.346717	0.1	0.818437
22.348383	0.1	0.816379
22.350050	0.1	0.814591
22.351717	0.1	0.812593
22.353383	0.1	0.809836
22.355050	0.1	0.805478
22.356717	0.1	0.798912
22.358383	0.1	0.790744
22.360050	0.1	0.782488
22.361717	0.1	0.774981
22.363383	0.1	0.767619
22.365050	0.1	0.759345
22.366717	0.1	0.749878
22.368383	0.1	0.740127
22.370050	0.1	0.731531
22.371717	0.1	0.724792
22.373383	0.1	0.719535
22.375050	0.1	0.715181
22.376717	0.1	0.711489
22.378383	0.1	0.708359
22.380050	0.1	0.705756
22.381717	0.1	0.703544
22.383383	0.1	0.701058
22.385050	0.1	0.697216
22.386717	0.1	0.691409
22.388383	0.1	0.684187
22.390050	0.1	0.676843
22.391717	0.1	0.670552
22.393383	0.1	0.665840
22.395050	0.1	0.662208
22.396717	0.1	0.658515
22.398383	0.1	0.654175
22.400050	0.1	0.649481
22.401717	0.1	0.644899
22.403383	0.1	0.640596
22.405050	0.1	0.636368
22.406717	0.1	0.631902
22.408383	0.1	0.627409
22.410050	0.1	0.623688
22.411717	0.1	0.621374
22.413383	0.1	0.620387
22.415050	0.1	0.620144
22.416717	0.1	0.619879
22.418383	0.1	0.618850
22.420050	0.1	0.616754
22.421717	0.1	0.613653
22.423383	0.1	0.609355
22.425050	0.1	0.603450
22.426717	0.1	0.596363
22.428383	0.1	0.589886
22.430050	0.1	0.585830
22.431717	0.1	0.584344
22.433383	0.1	0.584614
22.435050	0.1	0.586803
22.436717	0.1	0.592587
22.438383	0.1	0.603520
22.440050	0.1	0.619348
22.441717	0.1	0.638287
22.443383	0.1	0.658031
22.445050	0.1	0.676000
22.446717	0.1	0.689877
22.448383	0.1	0.698925
22.450050	0.1	0.704229
22.451717	0.1	0.707144
22.453383	0.1	0.708168
22.455050	0.1	0.706939
22.456717	0.1	0.702245
22.458383	0.1	0.692941
22.460050	0.1	0.679693
22.461717	0.1	0.664764
22.463383	0.1	0.649691
22.465050	0.1	0.634589
22.466717	0.1	0.619437
22.468383	0.1	0.604992
22.470050	0.1	0.592284
22.471717	0.1	0.581462
22.473383	0.1	0.571841
22.475050	0.1	0.563217
22.476717	0.1	0.556442
22.478383	0.1	0.552316
22.480050	0.1	0.550505
22.481717	0.1	0.549685
22.483383	0.1	0.548624
22.485050	0.1	0.546840
22.486717	0.1	0.544512
22.488383	0.1	0.542211
22.490050	0.1	0.540791
22.491717	0.1	0.540847
22.493383	0.1	0.541760
22.495050	0.1	0.542034
22.496717	0.1	0.540856
22.498383	0.1	0.538388
22.500050	0.1	0.535040
22.501717	0.1	0.531320
22.503383	0.1	0.528046
22.505050	0.1	0.526155
22.506717	0.1	0.526221
22.508383	0.1	0.528116
22.510050	0.1	0.531226
22.511717	0.1	0.535077
22.513383	0.1	0.539464
22.515050	0.1	0.543683
22.516717	0.1	0.546211
22.518383	0.1	0.545783
22.520050	0.1	0.542542
22.521717	0.1	0.538039
22.523383	0.1	0.534104
22.525050	0.1	0.531478
22.526717	0.1	0.529485
22.528383	0.1	0.526952
22.530050	0.1	0.523194
22.531717	0.1	0.518579
22.533383	0.1	0.514220
22.535050	0.1	0.510761
22.536717	0.1	0.507985
22.538383	0.1	0.505946
22.540050	0.1	0.505280
22.541717	0.1	0.506141
22.543383	0.1	0.507929
22.545050	0.1	0.509880
22.546717	0.1	0.510891
22.548383	0.1	0.509694
22.550050	0.1	0.506248
22.551717	0.1	0.502062
22.553383	0.1	0.498397
22.555050	0.1	0.495454
22.556717	0.1	0.493373
22.558383	0.1	0.492395
22.560050	0.1	0.491985
22.561717	0.1	0.491026
22.563383	0.1	0.488795
22.565050	0.1	0.485214
22.566717	0.1	0.480972
22.568383	0.1	0.477834
22.570050	0.1	0.477475
22.571717	0.1	0.479389
22.573383	0.1	0.480996
22.575050	0.1	0.480204
22.576717	0.1	0.477261
22.578383	0.1	0.473992
22.580050	0.1	0.471924
22.581717	0.1	0.471454
22.583383	0.1	0.472106
22.585050	0.1	0.473154
22.586717	0.1	0.474076
22.588383	0.1	0.474453
22.590050	0.1	0.473894
22.591717	0.1	0.472302
22.593383	0.1	0.469801
22.595050	0.1	0.466714
22.596717	0.1	0.463626
22.598383	0.1	0.460921
22.600050	0.1	0.458588
22.601717	0.1	0.456646
22.603383	0.1	0.455421
22.605050	0.1	0.455254
22.606717	0.1	0.455957
22.608383	0.1	0.456995
22.610050	0.1	0.458057
22.611717	0.1	0.459356
22.613383	0.1	0.461210
22.615050	0.1	0.463366
22.616717	0.1	0.465061
22.618383	0.1	0.466029
22.620050	0.1	0.467054
22.621717	0.1	0.469377
22.623383	0.1	0.473503
22.625050	0.1	0.478523
22.626717	0.1	0.482574
22.628383	0.1	0.484176
22.630050	0.1	0.483184
22.631717	0.1	0.480684
22.633383	0.1	0.478146
22.635050	0.1	0.476572
22.636717	0.1	0.476078
22.638383	0.1	0.476353
22.640050	0.1	0.477107
22.641717	0.1	0.478281
22.643383	0.1	0.480167
22.645050	0.1	0.482900
22.646717	0.1	0.485838
22.648383	0.1	0.487929
22.650050	0.1	0.488344
22.651717	0.1	0.486802
22.653383	0.1	0.484022
22.655050	0.1	0.481475
22.656717	0.1	0.480292
22.658383	0.1	0.480786
22.660050	0.1	0.482337
22.661717	0.1	0.483706
22.663383	0.1	0.484069
22.665050	0.1	0.483482
22.666717	0.1	0.482681
22.668383	0.1	0.482746
22.670050	0.1	0.484250
22.671717	0.1	0.486532
22.673383	0.1	0.488409
22.675050	0.1	0.489610
22.676717	0.1	0.490742
22.678383	0.1	0.492162
22.680050	0.1	0.493699
22.681717	0.1	0.495017
22.683383	0.1	0.495762
22.685050	0.1	0.495692
22.686717	0.1	0.494872
22.688383	0.1	0.493755
22.690050	0.1	0.492693
22.691717	0.1	0.491603
22.693383	0.1	0.490304
22.695050	0.1	0.488842
22.696717	0.1	0.487580
22.698383	0.1	0.487026
22.700050	0.1	0.487217
22.701717	0.1	0.487440
22.703383	0.1	0.486793
22.705050	0.1	0.485135
22.706717	0.1	0.483110
22.708383	0.1	0.481508
22.710050	0.1	0.480800
22.711717	0.1	0.480670
22.713383	0.1	0.480041
22.715050	0.1	0.478141
22.716717	0.1	0.475030
22.718383	0.1	0.471207
22.720050	0.1	0.467324
22.721717	0.1	0.464125
22.723383	0.1	0.461917
22.725050	0.1	0.460367
22.726717	0.1	0.459007
22.728383	0.1	0.457773
22.730050	0.1	0.456735
22.731717	0.1	0.455608
22.733383	0.1	0.454169
22.735050	0.1	0.452967
22.736717	0.1	0.452758
22.738383	0.1	0.453372
22.740050	0.1	0.453638
22.741717	0.1	0.452530
22.743383	0.1	0.450388
22.745050	0.1	0.448870
22.746717	0.1	0.449317
22.748383	0.1	0.451300
22.750050	0.1	0.452963
22.751717	0.1	0.452860
22.753383	0.1	0.451100
22.755050	0.1	0.448357
22.756717	0.1	0.444725
22.758383	0.1	0.440381
22.760050	0.1	0.436199
22.761717	0.1	0.432828
22.763383	0.1	0.429885
22.765050	0.1	0.426443
22.766717	0.1	0.422248
22.768383	0.1	0.418196
22.770050	0.1	0.415468
22.771717	0.1	0.414811
22.773383	0.1	0.416553
22.775050	0.1	0.420171
22.776717	0.1	0.424101
22.778383	0.1	0.426807
22.780050	0.1	0.428008
22.781717	0.1	0.428478
22.783383	0.1	0.428739
22.785050	0.1	0.428334
22.786717	0.1	0.426816
22.788383	0.1	0.424576
22.790050	0.1	0.422453
22.791717	0.1	0.421144
22.793383	0.1	0.420865
22.795050	0.1	0.421470
22.796717	0.1	0.422588
22.798383	0.1	0.423598
22.800050	0.1	0.424283
22.801717	0.1	0.425056
22.803383	0.1	0.426155
22.805050	0.1	0.427379
22.806717	0.1	0.428483
22.808383	0.1	0.429186
22.810050	0.1	0.429065
22.811717	0.1	0.427831
22.813383	0.1	0.425670
22.815050	0.1	0.423095
22.816717	0.1	0.420562
22.818383	0.1	0.418313
22.820050	0.1	0.416599
22.821717	0.1	0.415910
22.823383	0.1	0.416711
22.825050	0.1	0.418788
22.826717	0.1	0.421205
22.828383	0.1	0.423151
22.830050	0.1	0.424655
22.831717	0.1	0.426336
22.833383	0.1	0.428371
22.835050	0.1	0.429936
22.836717	0.1	0.430210
22.838383	0.1	0.429591
22.840050	0.1	0.429107
22.841717	0.1	0.429107
22.843383	0.1	0.429288
22.845050	0.1	0.429456
22.846717	0.1	0.429819
22.848383	0.1	0.430793
22.850050	0.1	0.432539
22.851717	0.1	0.434690
22.853383	0.1	0.436599
22.855050	0.1	0.437694
22.856717	0.1	0.437829
22.858383	0.1	0.437545
22.860050	0.1	0.437582
22.861717	0.1	0.438024
22.863383	0.1	0.438429
22.865050	0.1	0.438821
22.866717	0.1	0.439817
22.868383	0.1	0.441796
22.870050	0.1	0.444325
22.871717	0.1	0.446662
22.873383	0.1	0.448250
22.875050	0.1	0.448679
22.876717	0.1	0.447803
22.878383	0.1	0.446062
22.880050	0.1	0.444194
22.881717	0.1	0.442481
22.883383	0.1	0.440739
22.885050	0.1	0.439337
22.886717	0.1	0.439095
22.888383	0.1	0.440013
22.890050	0.1	0.441102
22.891717	0.1	0.441223
22.893383	0.1	0.439677
22.895050	0.1	0.436748
22.896717	0.1	0.433684
22.898383	0.1	0.431906
22.900050	0.1	0.431966
22.901717	0.1	0.433349
22.903383	0.1	0.435556
22.905050	0.1	0.438276
22.906717	0.1	0.440534
22.908383	0.1	0.441438
22.910050	0.1	0.441358
22.911717	0.1	0.441293
22.913383	0.1	0.441871
22.915050	0.1	0.443221
22.916717	0.1	0.444921
22.918383	0.1	0.446308
22.920050	0.1	0.447347
22.921717	0.1	0.448604
22.923383	0.1	0.450048
22.925050	0.1	0.450700
22.926717	0.1	0.449922
22.928383	0.1	0.448315
22.930050	0.1	0.447119
22.931717	0.1	0.446998
22.933383	0.1	0.447165
22.935050	0.1	0.445629
22.936717	0.1	0.441158
22.938383	0.1	0.434732
22.940050	0.1	0.428739
22.941717	0.1	0.425298
22.943383	0.1	0.425158
22.945050	0.1	0.427221
22.946717	0.1	0.429270
22.948383	0.1	0.429759
22.950050	0.1	0.428776
22.951717	0.1	0.427156
22.953383	0.1	0.425330
22.955050	0.1	0.423673
22.956717	0.1	0.422802
22.958383	0.1	0.422942
22.960050	0.1	0.423826
22.961717	0.1	0.425335
22.963383	0.1	0.427207
22.965050	0.1	0.428548
22.966717	0.1	0.428390
22.968383	0.1	0.426620
22.970050	0.1	0.423980
22.971717	0.1	0.421070
22.973383	0.1	0.417810
22.975050	0.1	0.414448
22.976717	0.1	0.412147
22.978383	0.1	0.411714
22.980050	0.1	0.412650
22.981717	0.1	0.413805
22.983383	0.1	0.414238
22.985050	0.1	0.413884
22.986717	0.1	0.413400
22.988383	0.1	0.413018
22.990050	0.1	0.412380
22.991717	0.1	0.411440
22.993383	0.1	0.410611
22.995050	0.1	0.410113
22.996717	0.1	0.409530
22.998383	0.1	0.408017
23.000050	0.1	0.405251
23.001717	0.1	0.401824
23.003383	0.1	0.398858
23.005050	0.1	0.397381
23.006717	0.1	0.397703
23.008383	0.1	0.399258
23.010050	0.1	0.400930
23.011717	0.1	0.401484
23.013383	0.1	0.400473
23.015050	0.1	0.398867
23.016717	0.1	0.398108
23.018383	0.1	0.398485
23.020050	0.1	0.399244
23.021717	0.1	0.399728
23.023383	0.1	0.399752
23.025050	0.1	0.399300
23.026717	0.1	0.398359
23.028383	0.1	0.396729
23.030050	0.1	0.394220
23.031717	0.1	0.391179
23.033383	0.1	0.388362
23.035050	0.1	0.386024
23.036717	0.1	0.383789
23.038383	0.1	0.381446
23.040050	0.1	0.379444
23.041717	0.1	0.378350
23.043383	0.1	0.378042
23.045050	0.1	0.378052
23.046717	0.1	0.378476
23.048383	0.1	0.379616
23.050050	0.1	0.381367
23.051717	0.1	0.383137
23.053383	0.1	0.384166
23.055050	0.1	0.384278
23.056717	0.1	0.384077
23.058383	0.1	0.383849
23.060050	0.1	0.382895
23.061717	0.1	0.380725
23.063383	0.1	0.378075
23.065050	0.1	0.376012
23.066717	0.1	0.374909
23.068383	0.1	0.374629
23.070050	0.1	0.375086
23.071717	0.1	0.376059
23.073383	0.1	0.377153
23.075050	0.1	0.378201
23.076717	0.1	0.379239
23.078383	0.1	0.380152
23.080050	0.1	0.380627
23.081717	0.1	0.380292
23.083383	0.1	0.378913
23.085050	0.1	0.376520
23.086717	0.1	0.373139
23.088383	0.1	0.368920
23.090050	0.1	0.364697
23.091717	0.1	0.361712
23.093383	0.1	0.360687
23.095050	0.1	0.361400
23.096717	0.1	0.363067
23.098383	0.1	0.364771
23.100050	0.1	0.365907
23.101717	0.1	0.366559
23.103383	0.1	0.367127
23.105050	0.1	0.367756
23.106717	0.1	0.368352
23.108383	0.1	0.368734
23.110050	0.1	0.368967
23.111717	0.1	0.369675
23.113383	0.1	0.371672
23.115050	0.1	0.375132
23.116717	0.1	0.379458
23.118383	0.1	0.383714
23.120050	0.1	0.386997
23.121717	0.1	0.388836
23.123383	0.1	0.389316
23.125050	0.1	0.388911
23.126717	0.1	0.388087
23.128383	0.1	0.386955
23.130050	0.1	0.385623
23.131717	0.1	0.384576
23.133383	0.1	0.384026
23.135050	0.1	0.383761
23.136717	0.1	0.384152
23.138383	0.1	0.385628
23.140050	0.1	0.387388
23.141717	0.1	0.388375
23.143383	0.1	0.388608
23.145050	0.1	0.388511
23.146717	0.1	0.388264
23.148383	0.1	0.388129
23.150050	0.1	0.388101
23.151717	0.1	0.387547
23.153383	0.1	0.386434
23.155050	0.1	0.386178
23.156717	0.1	0.388171
23.158383	0.1	0.392087
23.160050	0.1	0.396292
23.161717	0.1	0.399142
23.163383	0.1	0.399728
23.165050	0.1	0.398122
23.166717	0.1	0.395309
23.168383	0.1	0.392566
23.170050	0.1	0.390415
23.171717	0.1	0.388380
23.173383	0.1	0.386313
23.175050	0.1	0.384958
23.176717	0.1	0.384953
23.178383	0.1	0.386331
23.180050	0.1	0.388906
23.181717	0.1	0.391970
23.183383	0.1	0.394280
23.185050	0.1	0.395221
23.186717	0.1	0.395249
23.188383	0.1	0.394969
23.190050	0.1	0.394438
23.191717	0.1	0.393623
23.193383	0.1	0.392864
23.195050	0.1	0.392413
23.196717	0.1	0.392133
23.198383	0.1	0.391891
23.200050	0.1	0.391752
23.201717	0.1	0.392059
23.203383	0.1	0.393637
23.205050	0.1	0.397093
23.206717	0.1	0.402061
23.208383	0.1	0.407551
23.210050	0.1	0.412422
23.211717	0.1	0.415556
23.213383	0.1	0.416213
23.215050	0.1	0.414434
23.216717	0.1	0.411011
23.218383	0.1	0.407039
23.220050	0.1	0.403677
23.221717	0.1	0.402094
23.223383	0.1	0.402927
23.225050	0.1	0.405684
23.226717	0.1	0.409107
23.228383	0.1	0.411863
23.230050	0.1	0.412990
23.231717	0.1	0.412026
23.233383	0.1	0.408902
23.235050	0.1	0.404152
23.236717	0.1	0.398979
23.238383	0.1	0.394583
23.240050	0.1	0.391784
23.241717	0.1	0.391058
23.243383	0.1	0.392385
23.245050	0.1	0.395249
23.246717	0.1	0.399170
23.248383	0.1	0.403896
23.250050	0.1	0.409023
23.251717	0.1	0.413894
23.253383	0.1	0.418033
23.255050	0.1	0.421125
23.256717	0.1	0.422997
23.258383	0.1	0.424031
23.260050	0.1	0.424916
23.261717	0.1	0.425852
23.263383	0.1	0.426904
23.265050	0.1	0.428786
23.266717	0.1	0.432250
23.268383	0.1	0.436818
23.270050	0.1	0.441084
23.271717	0.1	0.444064
23.273383	0.1	0.445680
23.275050	0.1	0.446541
23.276717	0.1	0.447845
23.278383	0.1	0.450755
23.280050	0.1	0.455547
23.281717	0.1	0.461563
23.283383	0.1	0.467729
23.285050	0.1	0.473051
23.286717	0.1	0.476912
23.288383	0.1	0.479212
23.290050	0.1	0.480535
23.291717	0.1	0.481778
23.293383	0.1	0.483235
23.295050	0.1	0.484404
23.296717	0.1	0.484539
23.298383	0.1	0.483547
23.300050	0.1	0.482383
23.301717	0.1	0.482197
23.303383	0.1	0.483398
23.305050	0.1	0.485657
23.306717	0.1	0.488306
23.308383	0.1	0.490821
23.310050	0.1	0.492972
23.311717	0.1	0.494728
23.313383	0.1	0.496218
23.315050	0.1	0.497606
23.316717	0.1	0.498835
23.318383	0.1	0.499873
23.320050	0.1	0.500535
23.321717	0.1	0.500041
23.323383	0.1	0.497880
23.325050	0.1	0.494998
23.326717	0.1	0.492996
23.328383	0.1	0.492837
23.330050	0.1	0.494574
23.331717	0.1	0.497382
23.333383	0.1	0.499971
23.335050	0.1	0.501825
23.336717	0.1	0.503766
23.338383	0.1	0.507040
23.340050	0.1	0.512032
23.341717	0.1	0.517964
23.343383	0.1	0.523278
23.345050	0.1	0.525801
23.346717	0.1	0.523552
23.348383	0.1	0.516120
23.350050	0.1	0.505210
23.351717	0.1	0.493610
23.353383	0.1	0.483496
23.355050	0.1	0.475645
23.356717	0.1	0.469782
23.358383	0.1	0.465149
23.360050	0.1	0.460930
23.361717	0.1	0.456641
23.363383	0.1	0.452488
23.365050	0.1	0.449265
23.366717	0.1	0.447351
23.368383	0.1	0.445689
23.370050	0.1	0.442872
23.371717	0.1	0.439053
23.373383	0.1	0.435775
23.375050	0.1	0.433987
23.376717	0.1	0.433056
23.378383	0.1	0.431510
23.380050	0.1	0.428227
23.381717	0.1	0.422955
23.383383	0.1	0.416106
23.385050	0.1	0.408520
23.386717	0.1	0.401302
23.388383	0.1	0.395649
23.390050	0.1	0.392557
23.391717	0.1	0.392203
23.393383	0.1	0.393754
23.395050	0.1	0.395980
23.396717	0.1	0.397810
23.398383	0.1	0.398527
23.400050	0.1	0.397852
23.401717	0.1	0.395784
23.403383	0.1	0.392608
23.405050	0.1	0.389209
23.406717	0.1	0.386620
23.408383	0.1	0.384748
23.410050	0.1	0.382354
23.411717	0.1	0.378499
23.413383	0.1	0.373549
23.415050	0.1	0.368771
23.416717	0.1	0.365465
23.418383	0.1	0.364515
23.420050	0.1	0.365842
23.421717	0.1	0.368077
23.423383	0.1	0.369763
23.425050	0.1	0.370732
23.426717	0.1	0.371733
23.428383	0.1	0.373186
23.430050	0.1	0.374755
23.431717	0.1	0.375770
23.433383	0.1	0.375859
23.435050	0.1	0.375300
23.436717	0.1	0.374843
23.438383	0.1	0.374978
23.440050	0.1	0.375430
23.441717	0.1	0.375649
23.443383	0.1	0.375533
23.445050	0.1	0.375155
23.446717	0.1	0.374261
23.448383	0.1	0.372902
23.450050	0.1	0.371961
23.451717	0.1	0.372287
23.453383	0.1	0.373670
23.455050	0.1	0.374806
23.456717	0.1	0.374457
23.458383	0.1	0.372478
23.460050	0.1	0.369609
23.461717	0.1	0.366587
23.463383	0.1	0.363681
23.465050	0.1	0.360683
23.466717	0.1	0.357535
23.468383	0.1	0.354815
23.470050	0.1	0.353162
23.471717	0.1	0.352738
23.473383	0.1	0.353321
23.475050	0.1	0.354210
23.476717	0.1	0.354331
23.478383	0.1	0.352859
23.480050	0.1	0.349800
23.481717	0.1	0.345786
23.483383	0.1	0.341698
23.485050	0.1	0.338559
23.486717	0.1	0.337218
23.488383	0.1	0.337600
23.490050	0.1	0.338834
23.491717	0.1	0.340366
23.493383	0.1	0.342382
23.495050	0.1	0.344939
23.496717	0.1	0.347248
23.498383	0.1	0.348082
23.500050	0.1	0.346601
23.501717	0.1	0.342843
23.503383	0.1	0.337688
23.505050	0.1	0.332291
23.506717	0.1	0.327476
23.508383	0.1	0.323872
23.510050	0.1	0.322112
23.511717	0.1	0.322126
23.513383	0.1	0.323048
23.515050	0.1	0.324389
23.516717	0.1	0.326312
23.518383	0.1	0.328529
23.520050	0.1	0.330019
23.521717	0.1	0.330191
23.523383	0.1	0.329344
23.525050	0.1	0.327872
23.526717	0.1	0.325912
23.528383	0.1	0.323663
23.530050	0.1	0.321362
23.531717	0.1	0.319188
23.533383	0.1	0.317344
23.535050	0.1	0.316021
23.536717	0.1	0.315183
23.538383	0.1	0.314740
23.540050	0.1	0.315127
23.541717	0.1	0.316976
23.543383	0.1	0.319891
23.545050	0.1	0.322266
23.546717	0.1	0.322652
23.548383	0.1	0.320938
23.550050	0.1	0.318433
23.551717	0.1	0.316594
23.553383	0.1	0.315518
23.555050	0.1	0.314284
23.556717	0.1	0.312538
23.558383	0.1	0.311062
23.560050	0.1	0.310647
23.561717	0.1	0.311062
23.563383	0.1	0.311607
23.565050	0.1	0.312123
23.566717	0.1	0.312920
23.568383	0.1	0.313963
23.570050	0.1	0.314945
23.571717	0.1	0.315704
23.573383	0.1	0.316221
23.575050	0.1	0.316598
23.576717	0.1	0.317022
23.578383	0.1	0.317600
23.580050	0.1	0.318424
23.581717	0.1	0.319527
23.583383	0.1	0.320454
23.585050	0.1	0.320417
23.586717	0.1	0.319090
23.588383	0.1	0.316948
23.590050	0.1	0.314796
23.591717	0.1	0.313432
23.593383	0.1	0.313106
23.595050	0.1	0.313125
23.596717	0.1	0.312794
23.598383	0.1	0.312300
23.600050	0.1	0.311998
23.601717	0.1	0.311704
23.603383	0.1	0.311229
23.605050	0.1	0.311127
23.606717	0.1	0.312198
23.608383	0.1	0.314005
23.610050	0.1	0.314899
23.611717	0.1	0.314056
23.613383	0.1	0.312594
23.615050	0.1	0.312324
23.616717	0.1	0.314321
23.618383	0.1	0.318405
23.620050	0.1	0.323271
23.621717	0.1	0.327285
23.623383	0.1	0.329590
23.625050	0.1	0.330368
23.626717	0.1	0.330037
23.628383	0.1	0.328808
23.630050	0.1	0.327174
23.631717	0.1	0.326107
23.633383	0.1	0.326447
23.635050	0.1	0.328310
23.636717	0.1	0.331090
23.638383	0.1	0.333949
23.640050	0.1	0.336124
23.641717	0.1	0.336673
23.643383	0.1	0.335029
23.645050	0.1	0.332203
23.646717	0.1	0.330163
23.648383	0.1	0.330159
23.650050	0.1	0.332366
23.651717	0.1	0.336142
23.653383	0.1	0.339774
23.655050	0.1	0.341223
23.656717	0.1	0.339835
23.658383	0.1	0.336869
23.660050	0.1	0.334284
23.661717	0.1	0.333306
23.663383	0.1	0.333814
23.665050	0.1	0.334866
23.666717	0.1	0.335504
23.668383	0.1	0.335202
23.670050	0.1	0.334084
23.671717	0.1	0.332664
23.673383	0.1	0.331374
23.675050	0.1	0.330755
23.676717	0.1	0.331593
23.678383	0.1	0.334238
23.680050	0.1	0.338056
23.681717	0.1	0.341749
23.683383	0.1	0.344678
23.685050	0.1	0.347449
23.686717	0.1	0.350745
23.688383	0.1	0.354154
23.690050	0.1	0.356412
23.691717	0.1	0.356417
23.693383	0.1	0.354243
23.695050	0.1	0.350969
23.696717	0.1	0.347774
23.698383	0.1	0.345614
23.700050	0.1	0.345013
23.701717	0.1	0.345474
23.703383	0.1	0.345935
23.705050	0.1	0.345865
23.706717	0.1	0.345339
23.708383	0.1	0.344557
23.710050	0.1	0.343733
23.711717	0.1	0.342904
23.713383	0.1	0.341898
23.715050	0.1	0.340603
23.716717	0.1	0.339006
23.718383	0.1	0.337157
23.720050	0.1	0.335127
23.721717	0.1	0.332855
23.723383	0.1	0.330005
23.725050	0.1	0.326149
23.726717	0.1	0.321376
23.728383	0.1	0.316477
23.730050	0.1	0.312333
23.731717	0.1	0.309227
23.733383	0.1	0.306834
23.735050	0.1	0.305106
23.736717	0.1	0.304626
23.738383	0.1	0.305679
23.740050	0.1	0.307611
23.741717	0.1	0.309548
23.743383	0.1	0.310973
23.745050	0.1	0.311700
23.746717	0.1	0.311541
23.748383	0.1	0.310126
23.750050	0.1	0.307388
23.751717	0.1	0.304016
23.753383	0.1	0.300794
23.755050	0.1	0.297707
23.756717	0.1	0.294191
23.758383	0.1	0.290181
23.760050	0.1	0.286424
23.761717	0.1	0.283690
23.763383	0.1	0.282098
23.765050	0.1	0.281399
23.766717	0.1	0.281595
23.768383	0.1	0.283117
23.770050	0.1	0.286098
23.771717	0.1	0.289869
23.773383	0.1	0.293371
23.775050	0.1	0.295728
23.776717	0.1	0.296594
23.778383	0.1	0.296235
23.780050	0.1	0.295262
23.781717	0.1	0.294182
23.783383	0.1	0.293152
23.785050	0.1	0.292100
23.786717	0.1	0.290992
23.788383	0.1	0.289958
23.790050	0.1	0.289213
23.791717	0.1	0.288985
23.793383	0.1	0.289194
23.795050	0.1	0.289250
23.796717	0.1	0.288752
23.798383	0.1	0.288044
23.800050	0.1	0.287457
23.801717	0.1	0.286745
23.803383	0.1	0.285539
23.805050	0.1	0.283867
23.806717	0.1	0.282144
23.808383	0.1	0.280812
23.810050	0.1	0.280063
23.811717	0.1	0.279807
23.813383	0.1	0.279741
23.815050	0.1	0.279699
23.816717	0.1	0.279923
23.818383	0.1	0.280575
23.820050	0.1	0.281264
23.821717	0.1	0.281450
23.823383	0.1	0.281050
23.825050	0.1	0.280342
23.826717	0.1	0.279178
23.828383	0.1	0.277017
23.830050	0.1	0.274298
23.831717	0.1	0.272542
23.833383	0.1	0.272519
23.835050	0.1	0.273837
23.836717	0.1	0.276095
23.838383	0.1	0.279001
23.840050	0.1	0.281916
23.841717	0.1	0.284254
23.843383	0.1	0.285855
23.845050	0.1	0.287048
23.846717	0.1	0.288393
23.848383	0.1	0.289921
23.850050	0.1	0.290959
23.851717	0.1	0.290764
23.853383	0.1	0.289138
23.855050	0.1	0.286428
23.856717	0.1	0.283308
23.858383	0.1	0.280859
23.860050	0.1	0.280449
23.861717	0.1	0.282950
23.863383	0.1	0.287974
23.865050	0.1	0.293981
23.866717	0.1	0.299308
23.868383	0.1	0.303155
23.870050	0.1	0.305274
23.871717	0.1	0.305399
23.873383	0.1	0.303546
23.875050	0.1	0.300608
23.876717	0.1	0.298116
23.878383	0.1	0.297083
23.880050	0.1	0.297218
23.881717	0.1	0.297632
23.883383	0.1	0.297907
23.885050	0.1	0.298247
23.886717	0.1	0.298945
23.888383	0.1	0.300203
23.890050	0.1	0.302414
23.891717	0.1	0.305823
23.893383	0.1	0.309558
23.895050	0.1	0.311555
23.896717	0.1	0.310275
23.898383	0.1	0.306363
23.900050	0.1	0.301902
23.901717	0.1	0.298587
23.903383	0.1	0.297185
23.905050	0.1	0.297581
23.906717	0.1	0.298666
23.908383	0.1	0.298982
23.910050	0.1	0.298033
23.911717	0.1	0.296813
23.913383	0.1	0.296361
23.915050	0.1	0.296310
23.916717	0.1	0.295653
23.918383	0.1	0.294214
23.920050	0.1	0.292794
23.921717	0.1	0.292170
23.923383	0.1	0.292216
23.925050	0.1	0.292305
23.926717	0.1	0.292514
23.928383	0.1	0.293558
23.930050	0.1	0.295634
23.931717	0.1	0.298121
23.933383	0.1	0.300389
23.935050	0.1	0.302270
23.936717	0.1	0.303620
23.938383	0.1	0.303886
23.940050	0.1	0.302824
23.941717	0.1	0.301232
23.943383	0.1	0.300319
23.945050	0.1	0.300747
23.946717	0.1	0.302242
23.948383	0.1	0.303793
23.950050	0.1	0.304491
23.951717	0.1	0.304058
23.953383	0.1	0.302792
23.955050	0.1	0.301404
23.956717	0.1	0.300799
23.958383	0.1	0.301525
23.960050	0.1	0.303262
23.961717	0.1	0.304896
23.963383	0.1	0.305283
23.965050	0.1	0.303918
23.966717	0.1	0.301288
23.968383	0.1	0.298820
23.970050	0.1	0.297846
23.971717	0.1	0.298298
23.973383	0.1	0.299066
23.975050	0.1	0.299467
23.976717	0.1	0.299551
23.978383	0.1	0.299285
23.980050	0.1	0.298442
23.981717	0.1	0.297050
23.983383	0.1	0.295392
23.985050	0.1	0.293986
23.986717	0.1	0.293162
23.988383	0.1	0.292771
23.990050	0.1	0.292948
23.991717	0.1	0.294400
23.993383	0.1	0.297190
23.995050	0.1	0.300258
23.996717	0.1	0.302461
23.998383	0.1	0.303267
24.000050	0.1	0.302549
24.001717	0.1	0.300310
24.003383	0.1	0.296691
24.005050	0.1	0.291928
24.006717	0.1	0.286601
24.008383	0.1	0.281953
24.010050	0.1	0.279080
24.011717	0.1	0.278056
24.013383	0.1	0.278493
24.015050	0.1	0.279918
24.016717	0.1	0.281371
24.018383	0.1	0.281883
24.020050	0.1	0.281483
24.021717	0.1	0.281292
24.023383	0.1	0.282465
24.025050	0.1	0.285027
24.026717	0.1	0.288221
24.028383	0.1	0.291457
24.030050	0.1	0.294121
24.031717	0.1	0.295416
24.033383	0.1	0.295131
24.035050	0.1	0.293911
24.036717	0.1	0.292552
24.038383	0.1	0.291606
24.040050	0.1	0.291388
24.041717	0.1	0.291825
24.043383	0.1	0.292491
24.045050	0.1	0.292826
24.046717	0.1	0.292654
24.048383	0.1	0.292598
24.050050	0.1	0.293697
24.051717	0.1	0.296435
24.053383	0.1	0.300268
24.055050	0.1	0.304119
24.056717	0.1	0.307225
24.058383	0.1	0.309646
24.060050	0.1	0.312105
24.061717	0.1	0.315234
24.063383	0.1	0.318801
24.065050	0.1	0.321749
24.066717	0.1	0.323020
24.068383	0.1	0.322643
24.070050	0.1	0.321832
24.071717	0.1	0.321846
24.073383	0.1	0.322959
24.075050	0.1	0.324743
24.076717	0.1	0.326838
24.078383	0.1	0.329204
24.080050	0.1	0.331812
24.081717	0.1	0.334559
24.083383	0.1	0.337227
24.085050	0.1	0.339500
24.086717	0.1	0.341092
24.088383	0.1	0.341907
24.090050	0.1	0.342238
24.091717	0.1	0.342787
24.093383	0.1	0.344282
24.095050	0.1	0.346797
24.096717	0.1	0.349605
24.098383	0.1	0.351900
24.100050	0.1	0.353586
24.101717	0.1	0.355123
24.103383	0.1	0.356492
24.105050	0.1	0.356850
24.106717	0.1	0.355500
24.108383	0.1	0.352967
24.110050	0.1	0.350629
24.111717	0.1	0.349362
24.113383	0.1	0.349008
24.115050	0.1	0.348943
24.116717	0.1	0.348515
24.118383	0.1	0.347374
24.120050	0.1	0.345656
24.121717	0.1	0.343588
24.123383	0.1	0.341423
24.125050	0.1	0.339760
24.126717	0.1	0.339015
24.128383	0.1	0.338866
24.130050	0.1	0.339001
24.131717	0.1	0.339574
24.133383	0.1	0.340356
24.135050	0.1	0.340352
24.136717	0.1	0.338773
24.138383	0.1	0.335928
24.140050	0.1	0.332962
24.141717	0.1	0.330666
24.143383	0.1	0.328445
24.145050	0.1	0.324710
24.146717	0.1	0.318782
24.148383	0.1	0.312063
24.150050	0.1	0.306661
24.151717	0.1	0.303397
24.153383	0.1	0.301804
24.155050	0.1	0.301008
24.156717	0.1	0.300179
24.158383	0.1	0.298982
24.160050	0.1	0.297860
24.161717	0.1	0.297404
24.163383	0.1	0.297502
24.165050	0.1	0.297502
24.166717	0.1	0.296817
24.168383	0.1	0.295122
24.170050	0.1	0.292351
24.171717	0.1	0.288729
24.173383	0.1	0.284789
24.175050	0.1	0.281376
24.176717	0.1	0.279346
24.178383	0.1	0.279127
24.180050	0.1	0.280673
24.181717	0.1	0.283481
24.183383	0.1	0.286549
24.185050	0.1	0.288622
24.186717	0.1	0.288803
24.188383	0.1	0.286913
24.190050	0.1	0.283304
24.191717	0.1	0.278726
24.193383	0.1	0.274386
24.195050	0.1	0.271513
24.196717	0.1	0.270442
24.198383	0.1	0.270577
24.200050	0.1	0.271131
24.201717	0.1	0.271476
24.203383	0.1	0.271196
24.205050	0.1	0.270088
24.206717	0.1	0.268221
24.208383	0.1	0.266060
24.210050	0.1	0.264337
24.211717	0.1	0.263574
24.213383	0.1	0.263583
24.215050	0.1	0.263681
24.216717	0.1	0.263420
24.218383	0.1	0.262819
24.220050	0.1	0.262032
24.221717	0.1	0.260975
24.223383	0.1	0.259210
24.225050	0.1	0.256584
24.226717	0.1	0.253883
24.228383	0.1	0.252272
24.230050	0.1	0.251974
24.231717	0.1	0.252146
24.233383	0.1	0.252011
24.235050	0.1	0.251387
24.236717	0.1	0.250298
24.238383	0.1	0.248733
24.240050	0.1	0.247210
24.241717	0.1	0.246931
24.243383	0.1	0.248486
24.245050	0.1	0.250931
24.246717	0.1	0.252607
24.248383	0.1	0.252463
24.250050	0.1	0.250540
24.251717	0.1	0.247592
24.253383	0.1	0.244589
24.255050	0.1	0.242479
24.256717	0.1	0.241916
24.258383	0.1	0.242935
24.260050	0.1	0.245003
24.261717	0.1	0.247234
24.263383	0.1	0.248589
24.265050	0.1	0.248495
24.266717	0.1	0.247303
24.268383	0.1	0.245613
24.270050	0.1	0.243690
24.271717	0.1	0.241776
24.273383	0.1	0.240309
24.275050	0.1	0.239545
24.276717	0.1	0.239331
24.278383	0.1	0.239359
24.280050	0.1	0.239220
24.281717	0.1	0.238512
24.283383	0.1	0.237199
24.285050	0.1	0.235555
24.286717	0.1	0.233888
24.288383	0.1	0.232458
24.290050	0.1	0.231392
24.291717	0.1	0.230381
24.293383	0.1	0.228914
24.295050	0.1	0.226879
24.296717	0.1	0.224602
24.298383	0.1	0.222512
24.300050	0.1	0.221124
24.301717	0.1	0.220835
24.303383	0.1	0.221855
24.305050	0.1	0.224272
24.306717	0.1	0.227722
24.308383	0.1	0.231243
24.310050	0.1	0.233729
24.311717	0.1	0.234474
24.313383	0.1	0.233580
24.315050	0.1	0.231955
24.316717	0.1	0.230572
24.318383	0.1	0.229813
24.320050	0.1	0.229385
24.321717	0.1	0.228663
24.323383	0.1	0.227098
24.325050	0.1	0.224481
24.326717	0.1	0.221026
24.328383	0.1	0.217515
24.330050	0.1	0.215182
24.331717	0.1	0.214637
24.333383	0.1	0.215317
24.335050	0.1	0.216453
24.336717	0.1	0.217715
24.338383	0.1	0.219182
24.340050	0.1	0.221143
24.341717	0.1	0.223638
24.343383	0.1	0.226144
24.345050	0.1	0.227946
24.346717	0.1	0.228928
24.348383	0.1	0.229729
24.350050	0.1	0.230698
24.351717	0.1	0.231271
24.353383	0.1	0.230852
24.355050	0.1	0.229739
24.356717	0.1	0.228835
24.358383	0.1	0.228896
24.360050	0.1	0.229739
24.361717	0.1	0.230237
24.363383	0.1	0.229427
24.365050	0.1	0.227541
24.366717	0.1	0.225827
24.368383	0.1	0.225399
24.370050	0.1	0.226325
24.371717	0.1	0.227597
24.373383	0.1	0.227597
24.375050	0.1	0.225496
24.376717	0.1	0.222246
24.378383	0.1	0.219517
24.380050	0.1	0.218214
24.381717	0.1	0.218404
24.383383	0.1	0.219895
24.385050	0.1	0.222507
24.386717	0.1	0.226120
24.388383	0.1	0.230274
24.390050	0.1	0.233897
24.391717	0.1	0.235927
24.393383	0.1	0.236263
24.395050	0.1	0.235676
24.396717	0.1	0.234917
24.398383	0.1	0.234256
24.400050	0.1	0.233394
24.401717	0.1	0.231820
24.403383	0.1	0.229604
24.405050	0.1	0.227606
24.406717	0.1	0.226633
24.408383	0.1	0.226768
24.410050	0.1	0.227448
24.411717	0.1	0.228095
24.413383	0.1	0.228696
24.415050	0.1	0.229659
24.416717	0.1	0.230847
24.418383	0.1	0.231517
24.420050	0.1	0.231406
24.421717	0.1	0.230977
24.423383	0.1	0.230689
24.425050	0.1	0.230595
24.426717	0.1	0.230400
24.428383	0.1	0.229524
24.430050	0.1	0.227694
24.431717	0.1	0.225687
24.433383	0.1	0.224882
24.435050	0.1	0.225608
24.436717	0.1	0.226484
24.438383	0.1	0.225999
24.440050	0.1	0.224314
24.441717	0.1	0.222907
24.443383	0.1	0.222833
24.445050	0.1	0.223806
24.446717	0.1	0.224621
24.448383	0.1	0.224016
24.450050	0.1	0.221836
24.451717	0.1	0.219173
24.453383	0.1	0.217194
24.455050	0.1	0.216453
24.456717	0.1	0.216910
24.458383	0.1	0.218088
24.460050	0.1	0.219378
24.461717	0.1	0.220356
24.463383	0.1	0.220970
24.465050	0.1	0.221338
24.466717	0.1	0.221324
24.468383	0.1	0.220900
24.470050	0.1	0.220374
24.471717	0.1	0.219839
24.473383	0.1	0.219336
24.475050	0.1	0.219336
24.476717	0.1	0.220081
24.478383	0.1	0.220775
24.480050	0.1	0.219960
24.481717	0.1	0.216733
24.483383	0.1	0.211527
24.485050	0.1	0.205892
24.486717	0.1	0.201450
24.488383	0.1	0.198926
24.490050	0.1	0.198265
24.491717	0.1	0.199252
24.493383	0.1	0.201468
24.495050	0.1	0.203857
24.496717	0.1	0.205105
24.498383	0.1	0.204844
24.500050	0.1	0.203648
24.501717	0.1	0.202050
24.503383	0.1	0.200192
24.505050	0.1	0.197925
24.506717	0.1	0.195070
24.508383	0.1	0.191797
24.510050	0.1	0.188751
24.511717	0.1	0.186889
24.513383	0.1	0.186693
24.515050	0.1	0.187750
24.516717	0.1	0.189552
24.518383	0.1	0.191913
24.520050	0.1	0.194265
24.521717	0.1	0.195215
24.523383	0.1	0.193631
24.525050	0.1	0.190064
24.526717	0.1	0.186535
24.528383	0.1	0.184644
24.530050	0.1	0.184407
24.531717	0.1	0.184942
24.533383	0.1	0.185701
24.535050	0.1	0.186651
24.536717	0.1	0.187648
24.538383	0.1	0.188123
24.540050	0.1	0.187401
24.541717	0.1	0.185268
24.543383	0.1	0.182418
24.545050	0.1	0.180225
24.546717	0.1	0.179750
24.548383	0.1	0.180560
24.550050	0.1	0.180937
24.551717	0.1	0.179503
24.553383	0.1	0.176374
24.555050	0.1	0.172844
24.556717	0.1	0.170502
24.558383	0.1	0.170413
24.560050	0.1	0.172718
24.561717	0.1	0.176770
24.563383	0.1	0.181529
24.565050	0.1	0.185627
24.566717	0.1	0.187615
24.568383	0.1	0.187182
24.570050	0.1	0.185543
24.571717	0.1	0.183997
24.573383	0.1	0.182833
24.575050	0.1	0.181943
24.576717	0.1	0.181124
24.578383	0.1	0.179694
24.580050	0.1	0.177273
24.581717	0.1	0.174567
24.583383	0.1	0.172560
24.585050	0.1	0.171382
24.586717	0.1	0.170562
24.588383	0.1	0.169836
24.590050	0.1	0.169561
24.591717	0.1	0.170381
24.593383	0.1	0.172611
24.595050	0.1	0.176025
24.596717	0.1	0.179587
24.598383	0.1	0.181873
24.600050	0.1	0.182432
24.601717	0.1	0.182008
24.603383	0.1	0.181412
24.605050	0.1	0.181030
24.606717	0.1	0.181226
24.608383	0.1	0.182134
24.610050	0.1	0.183219
24.611717	0.1	0.183815
24.613383	0.1	0.183890
24.615050	0.1	0.183969
24.616717	0.1	0.184402
24.618383	0.1	0.185161
24.620050	0.1	0.186199
24.621717	0.1	0.187801
24.623383	0.1	0.190381
24.625050	0.1	0.193645
24.626717	0.1	0.196216
24.628383	0.1	0.196686
24.630050	0.1	0.195093
24.631717	0.1	0.192728
24.633383	0.1	0.190656
24.635050	0.1	0.189105
24.636717	0.1	0.187815
24.638383	0.1	0.186241
24.640050	0.1	0.184178
24.641717	0.1	0.182665
24.643383	0.1	0.183280
24.645050	0.1	0.186162
24.646717	0.1	0.189645
24.648383	0.1	0.191806
24.650050	0.1	0.192309
24.651717	0.1	0.192244
24.653383	0.1	0.192225
24.655050	0.1	0.191783
24.656717	0.1	0.190595
24.658383	0.1	0.188989
24.660050	0.1	0.187224
24.661717	0.1	0.185077
24.663383	0.1	0.182632
24.665050	0.1	0.181054
24.666717	0.1	0.181962
24.668383	0.1	0.185911
24.670050	0.1	0.191811
24.671717	0.1	0.197827
24.673383	0.1	0.202376
24.675050	0.1	0.204751
24.676717	0.1	0.205147
24.678383	0.1	0.204169
24.680050	0.1	0.202274
24.681717	0.1	0.199820
24.683383	0.1	0.197343
24.685050	0.1	0.195508
24.686717	0.1	0.194497
24.688383	0.1	0.193510
24.690050	0.1	0.191364
24.691717	0.1	0.187950
24.693383	0.1	0.184570
24.695050	0.1	0.182386
24.696717	0.1	0.181440
24.698383	0.1	0.181403
24.700050	0.1	0.182185
24.701717	0.1	0.183606
24.703383	0.1	0.185249
24.705050	0.1	0.186637
24.706717	0.1	0.187857
24.708383	0.1	0.189878
24.710050	0.1	0.193301
24.711717	0.1	0.197389
24.713383	0.1	0.201007
24.715050	0.1	0.203522
24.716717	0.1	0.204723
24.718383	0.1	0.204961
24.720050	0.1	0.205045
24.721717	0.1	0.205343
24.723383	0.1	0.205562
24.725050	0.1	0.205357
24.726717	0.1	0.204281
24.728383	0.1	0.201720
24.730050	0.1	0.197534
24.731717	0.1	0.192332
24.733383	0.1	0.187117
24.735050	0.1	0.182684
24.736717	0.1	0.179322
24.738383	0.1	0.177016
24.740050	0.1	0.175699
24.741717	0.1	0.174982
24.743383	0.1	0.174325
24.745050	0.1	0.173650
24.746717	0.1	0.173482
24.748383	0.1	0.174185
24.750050	0.1	0.175368
24.751717	0.1	0.176127
24.753383	0.1	0.175955
24.755050	0.1	0.175089
24.756717	0.1	0.174115
24.758383	0.1	0.173659
24.760050	0.1	0.173901
24.761717	0.1	0.174092
24.763383	0.1	0.173361
24.765050	0.1	0.171866
24.766717	0.1	0.170404
24.768383	0.1	0.169287
24.770050	0.1	0.168202
24.771717	0.1	0.166707
24.773383	0.1	0.164830
24.775050	0.1	0.163508
24.776717	0.1	0.163862
24.778383	0.1	0.165789
24.780050	0.1	0.167731
24.781717	0.1	0.168388
24.783383	0.1	0.168160
24.785050	0.1	0.168285
24.786717	0.1	0.169128
24.788383	0.1	0.169990
24.790050	0.1	0.170427
24.791717	0.1	0.170791
24.793383	0.1	0.171312
24.795050	0.1	0.171792
24.796717	0.1	0.171931
24.798383	0.1	0.171536
24.800050	0.1	0.170795
24.801717	0.1	0.170292
24.803383	0.1	0.170339
24.805050	0.1	0.170791
24.806717	0.1	0.171596
24.808383	0.1	0.172672
24.810050	0.1	0.173682
24.811717	0.1	0.174525
24.813383	0.1	0.175345
24.815050	0.1	0.175717
24.816717	0.1	0.174763
24.818383	0.1	0.172337
24.820050	0.1	0.169207
24.821717	0.1	0.166115
24.823383	0.1	0.163550
24.825050	0.1	0.162097
24.826717	0.1	0.162008
24.828383	0.1	0.162711
24.830050	0.1	0.163410
24.831717	0.1	0.163857
24.833383	0.1	0.164234
24.835050	0.1	0.164784
24.836717	0.1	0.165547
24.838383	0.1	0.166204
24.840050	0.1	0.166469
24.841717	0.1	0.166609
24.843383	0.1	0.167331
24.845050	0.1	0.169165
24.846717	0.1	0.171806
24.848383	0.1	0.174362
24.850050	0.1	0.176458
24.851717	0.1	0.178255
24.853383	0.1	0.179638
24.855050	0.1	0.180183
24.856717	0.1	0.179759
24.858383	0.1	0.178679
24.860050	0.1	0.177319
24.861717	0.1	0.175759
24.863383	0.1	0.174004
24.865050	0.1	0.171917
24.866717	0.1	0.169161
24.868383	0.1	0.165831
24.870050	0.1	0.163089
24.871717	0.1	0.162264
24.873383	0.1	0.163610
24.875050	0.1	0.166651
24.876717	0.1	0.171373
24.878383	0.1	0.178125
24.880050	0.1	0.186260
24.881717	0.1	0.193734
24.883383	0.1	0.198469
24.885050	0.1	0.199866
24.886717	0.1	0.198968
24.888383	0.1	0.197222
24.890050	0.1	0.195457
24.891717	0.1	0.193701
24.893383	0.1	0.191750
24.895050	0.1	0.189850
24.896717	0.1	0.188309
24.898383	0.1	0.186870
24.900050	0.1	0.185072
24.901717	0.1	0.182902
24.903383	0.1	0.180923
24.905050	0.1	0.180090
24.906717	0.1	0.181315
24.908383	0.1	0.184751
24.910050	0.1	0.189249
24.911717	0.1	0.192826
24.913383	0.1	0.194232
24.915050	0.1	0.194036
24.916717	0.1	0.193659
24.918383	0.1	0.193687
24.920050	0.1	0.193664
24.921717	0.1	0.192914
24.923383	0.1	0.191196
24.925050	0.1	0.188663
24.926717	0.1	0.185505
24.928383	0.1	0.182055
24.930050	0.1	0.179098
24.931717	0.1	0.177468
24.933383	0.1	0.177557
24.935050	0.1	0.179443
24.936717	0.1	0.182823
24.938383	0.1	0.186730
24.940050	0.1	0.189911
24.941717	0.1	0.191815
24.943383	0.1	0.193068
24.945050	0.1	0.194479
24.946717	0.1	0.195922
24.948383	0.1	0.196341
24.950050	0.1	0.194674
24.951717	0.1	0.190861
24.953383	0.1	0.186129
24.955050	0.1	0.182204
24.956717	0.1	0.180257
24.958383	0.1	0.180164
24.960050	0.1	0.180574
24.961717	0.1	0.180281
24.963383	0.1	0.179177
24.965050	0.1	0.178032
24.966717	0.1	0.177738
24.968383	0.1	0.178553
24.970050	0.1	0.179596
24.971717	0.1	0.179643
24.973383	0.1	0.178399
24.975050	0.1	0.176537
24.976717	0.1	0.174739
24.978383	0.1	0.173198
24.980050	0.1	0.171964
24.981717	0.1	0.171396
24.983383	0.1	0.172067
24.985050	0.1	0.173994
24.986717	0.1	0.176243
24.988383	0.1	0.177659
24.990050	0.1	0.177901
24.991717	0.1	0.177543
24.993383	0.1	0.177319
24.995050	0.1	0.177384
24.996717	0.1	0.177012
24.998383	0.1	0.175210
25.000050	0.1	0.171922
25.001717	0.1	0.168215
25.003383	0.1	0.165002
25.005050	0.1	0.162339
25.006717	0.1	0.160080
25.008383	0.1	0.158246
25.010050	0.1	0.156700
25.011717	0.1	0.155396
25.013383	0.1	0.154446
25.015050	0.1	0.153435
25.016717	0.1	0.151615
25.018383	0.1	0.149128
25.020050	0.1	0.146856
25.021717	0.1	0.145598
25.023383	0.1	0.145854
25.025050	0.1	0.147331
25.026717	0.1	0.148914
25.028383	0.1	0.149966
25.030050	0.1	0.150912
25.031717	0.1	0.152332
25.033383	0.1	0.154395
25.035050	0.1	0.157310
25.036717	0.1	0.161170
25.038383	0.1	0.165249
25.040050	0.1	0.168318
25.041717	0.1	0.169878
25.043383	0.1	0.170581
25.045050	0.1	0.171373
25.046717	0.1	0.172853
25.048383	0.1	0.174707
25.050050	0.1	0.175466
25.051717	0.1	0.173906
25.053383	0.1	0.170469
25.055050	0.1	0.166446
25.056717	0.1	0.162623
25.058383	0.1	0.159433
25.060050	0.1	0.157407
25.061717	0.1	0.156895
25.063383	0.1	0.157636
25.065050	0.1	0.158944
25.066717	0.1	0.160346
25.068383	0.1	0.161664
25.070050	0.1	0.162278
25.071717	0.1	0.161189
25.073383	0.1	0.158157
25.075050	0.1	0.154371
25.076717	0.1	0.151596
25.078383	0.1	0.150762
25.080050	0.1	0.151433
25.081717	0.1	0.152593
25.083383	0.1	0.153575
25.085050	0.1	0.154297
25.086717	0.1	0.154870
25.088383	0.1	0.155163
25.090050	0.1	0.154902
25.091717	0.1	0.154069
25.093383	0.1	0.153123
25.095050	0.1	0.152737
25.096717	0.1	0.153161
25.098383	0.1	0.153994
25.100050	0.1	0.154581
25.101717	0.1	0.154432
25.103383	0.1	0.153510
25.105050	0.1	0.152243
25.106717	0.1	0.151061
25.108383	0.1	0.150204
25.110050	0.1	0.150041
25.111717	0.1	0.150939
25.113383	0.1	0.152881
25.115050	0.1	0.155740
25.116717	0.1	0.159182
25.118383	0.1	0.162395
25.120050	0.1	0.164676
25.121717	0.1	0.165664
25.123383	0.1	0.165068
25.125050	0.1	0.162842
25.126717	0.1	0.159526
25.128383	0.1	0.156099
25.130050	0.1	0.153244
25.131717	0.1	0.151228
25.133383	0.1	0.150241
25.135050	0.1	0.150162
25.136717	0.1	0.150576
25.138383	0.1	0.151382
25.140050	0.1	0.152728
25.141717	0.1	0.154567
25.143383	0.1	0.156420
25.145050	0.1	0.157524
25.146717	0.1	0.157272
25.148383	0.1	0.155591
25.150050	0.1	0.153123
25.151717	0.1	0.151135
25.153383	0.1	0.150939
25.155050	0.1	0.152783
25.156717	0.1	0.155317
25.158383	0.1	0.156723
25.160050	0.1	0.156406
25.161717	0.1	0.155088
25.163383	0.1	0.153654
25.165050	0.1	0.152458
25.166717	0.1	0.151452
25.168383	0.1	0.150250
25.170050	0.1	0.148588
25.171717	0.1	0.146669
25.173383	0.1	0.144886
25.175050	0.1	0.143661
25.176717	0.1	0.143498
25.178383	0.1	0.144420
25.180050	0.1	0.145696
25.181717	0.1	0.146539
25.183383	0.1	0.146874
25.185050	0.1	0.147312
25.186717	0.1	0.148471
25.188383	0.1	0.150315
25.190050	0.1	0.152192
25.191717	0.1	0.153203
25.193383	0.1	0.152537
25.195050	0.1	0.149952
25.196717	0.1	0.146176
25.198383	0.1	0.142767
25.200050	0.1	0.141095
25.201717	0.1	0.141370
25.203383	0.1	0.142581
25.205050	0.1	0.143372
25.206717	0.1	0.143205
25.208383	0.1	0.142576
25.210050	0.1	0.142250
25.211717	0.1	0.142758
25.213383	0.1	0.144318
25.215050	0.1	0.146609
25.216717	0.1	0.149100
25.218383	0.1	0.151526
25.220050	0.1	0.153524
25.221717	0.1	0.154395
25.223383	0.1	0.153715
25.225050	0.1	0.152052
25.226717	0.1	0.150534
25.228383	0.1	0.149924
25.230050	0.1	0.150255
25.231717	0.1	0.151051
25.233383	0.1	0.151722
25.235050	0.1	0.151927
25.236717	0.1	0.151410
25.238383	0.1	0.150013
25.240050	0.1	0.148066
25.241717	0.1	0.146087
25.243383	0.1	0.144020
25.245050	0.1	0.141528
25.246717	0.1	0.138637
25.248383	0.1	0.135647
25.250050	0.1	0.133044
25.251717	0.1	0.131382
25.253383	0.1	0.131014
25.255050	0.1	0.131987
25.256717	0.1	0.134241
25.258383	0.1	0.137617
25.260050	0.1	0.141445
25.261717	0.1	0.144732
25.263383	0.1	0.146986
25.265050	0.1	0.148346
25.266717	0.1	0.148811
25.268383	0.1	0.148090
25.270050	0.1	0.146306
25.271717	0.1	0.144141
25.273383	0.1	0.142190
25.275050	0.1	0.140499
25.276717	0.1	0.138856
25.278383	0.1	0.137151
25.280050	0.1	0.135298
25.281717	0.1	0.133305
25.283383	0.1	0.131517
25.285050	0.1	0.130283
25.286717	0.1	0.129463
25.288383	0.1	0.128564
25.290050	0.1	0.127498
25.291717	0.1	0.126711
25.293383	0.1	0.126669
25.295050	0.1	0.127461
25.296717	0.1	0.128667
25.298383	0.1	0.129505
25.300050	0.1	0.129784
25.301717	0.1	0.130376
25.303383	0.1	0.132038
25.305050	0.1	0.134390
25.306717	0.1	0.136304
25.308383	0.1	0.137021
25.310050	0.1	0.136951
25.311717	0.1	0.137244
25.313383	0.1	0.138516
25.315050	0.1	0.140280
25.316717	0.1	0.141719
25.318383	0.1	0.142665
25.320050	0.1	0.143433
25.321717	0.1	0.143955
25.323383	0.1	0.143447
25.325050	0.1	0.141193
25.326717	0.1	0.137519
25.328383	0.1	0.133589
25.330050	0.1	0.130357
25.331717	0.1	0.128034
25.333383	0.1	0.126329
25.335050	0.1	0.125216
25.336717	0.1	0.125146
25.338383	0.1	0.126408
25.340050	0.1	0.128569
25.341717	0.1	0.130679
25.343383	0.1	0.131950
25.345050	0.1	0.132592
25.346717	0.1	0.133580
25.348383	0.1	0.135526
25.350050	0.1	0.138315
25.351717	0.1	0.141468
25.353383	0.1	0.144113
25.355050	0.1	0.145310
25.356717	0.1	0.144667
25.358383	0.1	0.142623
25.360050	0.1	0.140211
25.361717	0.1	0.138464
25.363383	0.1	0.137812
25.365050	0.1	0.137873
25.366717	0.1	0.137747
25.368383	0.1	0.136811
25.370050	0.1	0.134930
25.371717	0.1	0.132518
25.373383	0.1	0.130651
25.375050	0.1	0.130483
25.376717	0.1	0.132048
25.378383	0.1	0.134222
25.380050	0.1	0.135894
25.381717	0.1	0.136914
25.383383	0.1	0.137812
25.385050	0.1	0.138902
25.386717	0.1	0.140243
25.388383	0.1	0.142213
25.390050	0.1	0.144728
25.391717	0.1	0.146828
25.393383	0.1	0.148062
25.395050	0.1	0.148951
25.396717	0.1	0.150022
25.398383	0.1	0.151359
25.400050	0.1	0.152853
25.401717	0.1	0.154469
25.403383	0.1	0.156253
25.405050	0.1	0.158041
25.406717	0.1	0.159312
25.408383	0.1	0.159703
25.410050	0.1	0.159265
25.411717	0.1	0.158162
25.413383	0.1	0.156462
25.415050	0.1	0.154497
25.416717	0.1	0.152970
25.418383	0.1	0.152313
25.420050	0.1	0.152178
25.421717	0.1	0.152090
25.423383	0.1	0.151903
25.425050	0.1	0.151591
25.426717	0.1	0.151354
25.428383	0.1	0.151605
25.430050	0.1	0.152541
25.431717	0.1	0.153845
25.433383	0.1	0.154879
25.435050	0.1	0.155084
25.436717	0.1	0.154260
25.438383	0.1	0.152471
25.440050	0.1	0.149640
25.441717	0.1	0.146064
25.443383	0.1	0.143005
25.445050	0.1	0.141724
25.446717	0.1	0.142166
25.448383	0.1	0.143433
25.450050	0.1	0.145077
25.451717	0.1	0.147326
25.453383	0.1	0.150250
25.455050	0.1	0.153123
25.456717	0.1	0.154972
25.458383	0.1	0.155540
25.460050	0.1	0.155061
25.461717	0.1	0.153678
25.463383	0.1	0.151810
25.465050	0.1	0.150530
25.466717	0.1	0.150553
25.468383	0.1	0.150977
25.470050	0.1	0.150157
25.471717	0.1	0.147647
25.473383	0.1	0.144443
25.475050	0.1	0.141724
25.476717	0.1	0.140173
25.478383	0.1	0.139871
25.480050	0.1	0.140308
25.481717	0.1	0.140797
25.483383	0.1	0.140881
25.485050	0.1	0.140355
25.486717	0.1	0.139526
25.488383	0.1	0.139186
25.490050	0.1	0.140015
25.491717	0.1	0.142362
25.493383	0.1	0.145989
25.495050	0.1	0.149640
25.496717	0.1	0.151754
25.498383	0.1	0.151549
25.500050	0.1	0.149426
25.501717	0.1	0.146576
25.503383	0.1	0.144006
25.505050	0.1	0.142357
25.506717	0.1	0.142273
25.508383	0.1	0.143969
25.510050	0.1	0.146856
25.511717	0.1	0.150213
25.513383	0.1	0.153561
25.515050	0.1	0.156434
25.516717	0.1	0.158609
25.518383	0.1	0.160220
25.520050	0.1	0.161617
25.521717	0.1	0.163326
25.523383	0.1	0.165263
25.525050	0.1	0.165920
25.526717	0.1	0.163615
25.528383	0.1	0.158353
25.530050	0.1	0.151452
25.531717	0.1	0.144267
25.533383	0.1	0.138008
25.535050	0.1	0.133654
25.536717	0.1	0.131452
25.538383	0.1	0.130972
25.540050	0.1	0.131507
25.541717	0.1	0.132127
25.543383	0.1	0.131843
25.545050	0.1	0.130278
25.546717	0.1	0.127698
25.548383	0.1	0.124681
25.550050	0.1	0.122199
25.551717	0.1	0.121570
25.553383	0.1	0.123479
25.555050	0.1	0.127018
25.556717	0.1	0.130283
25.558383	0.1	0.131973
25.560050	0.1	0.131950
25.561717	0.1	0.130734
25.563383	0.1	0.129170
25.565050	0.1	0.128071
25.566717	0.1	0.127531
25.568383	0.1	0.127070
25.570050	0.1	0.126665
25.571717	0.1	0.127070
25.573383	0.1	0.128830
25.575050	0.1	0.131470
25.576717	0.1	0.133971
25.578383	0.1	0.135242
25.580050	0.1	0.134539
25.581717	0.1	0.132243
25.583383	0.1	0.129743
25.585050	0.1	0.128048
25.586717	0.1	0.127191
25.588383	0.1	0.126790
25.590050	0.1	0.126758
25.591717	0.1	0.127559
25.593383	0.1	0.129677
25.595050	0.1	0.132699
25.596717	0.1	0.135335
25.598383	0.1	0.136150
25.600050	0.1	0.134329
25.601717	0.1	0.130492
25.603383	0.1	0.126529
25.605050	0.1	0.124122
25.606717	0.1	0.123885
25.608383	0.1	0.125617
25.610050	0.1	0.128602
25.611717	0.1	0.131768
25.613383	0.1	0.133985
25.615050	0.1	0.134693
25.616717	0.1	0.134190
25.618383	0.1	0.132923
25.620050	0.1	0.131102
25.621717	0.1	0.129165
25.623383	0.1	0.127451
25.625050	0.1	0.125738
25.626717	0.1	0.124155
25.628383	0.1	0.123424
25.630050	0.1	0.124061
25.631717	0.1	0.126013
25.633383	0.1	0.128597
25.635050	0.1	0.130436
25.636717	0.1	0.130311
25.638383	0.1	0.128401
25.640050	0.1	0.126180
25.641717	0.1	0.124942
25.643383	0.1	0.124606
25.645050	0.1	0.124080
25.646717	0.1	0.122772
25.648383	0.1	0.121421
25.650050	0.1	0.121351
25.651717	0.1	0.123195
25.653383	0.1	0.126027
25.655050	0.1	0.127805
25.656717	0.1	0.127153
25.658383	0.1	0.124304
25.660050	0.1	0.120485
25.661717	0.1	0.116802
25.663383	0.1	0.113398
25.665050	0.1	0.109924
25.666717	0.1	0.106888
25.668383	0.1	0.105407
25.670050	0.1	0.105668
25.671717	0.1	0.106678
25.673383	0.1	0.107549
25.675050	0.1	0.108234
25.676717	0.1	0.108671
25.678383	0.1	0.108159
25.680050	0.1	0.106231
25.681717	0.1	0.103572
25.683383	0.1	0.101393
25.685050	0.1	0.100187
25.686717	0.1	0.099610
25.688383	0.1	0.099353
25.690050	0.1	0.099232
25.691717	0.1	0.098888
25.693383	0.1	0.098171
25.695050	0.1	0.097407
25.696717	0.1	0.097025
25.698383	0.1	0.096983
25.700050	0.1	0.096937
25.701717	0.1	0.096969
25.703383	0.1	0.097607
25.705050	0.1	0.099079
25.706717	0.1	0.101086
25.708383	0.1	0.103009
25.710050	0.1	0.104336
25.711717	0.1	0.104746
25.713383	0.1	0.104127
25.715050	0.1	0.102706
25.716717	0.1	0.100886
25.718383	0.1	0.098674
25.720050	0.1	0.095838
25.721717	0.1	0.092811
25.723383	0.1	0.090669
25.725050	0.1	0.089658
25.726717	0.1	0.088885
25.728383	0.1	0.087838
25.730050	0.1	0.086864
25.731717	0.1	0.086115
25.733383	0.1	0.085142
25.735050	0.1	0.083735
25.736717	0.1	0.082385
25.738383	0.1	0.081472
25.740050	0.1	0.080718
25.741717	0.1	0.079907
25.743383	0.1	0.079423
25.745050	0.1	0.079786
25.746717	0.1	0.081137
25.748383	0.1	0.083302
25.750050	0.1	0.085821
25.751717	0.1	0.087745
25.753383	0.1	0.088112
25.755050	0.1	0.086981
25.756717	0.1	0.085360
25.758383	0.1	0.084098
25.760050	0.1	0.083200
25.761717	0.1	0.082320
25.763383	0.1	0.081426
25.765050	0.1	0.080750
25.766717	0.1	0.080471
25.768383	0.1	0.080587
25.770050	0.1	0.081072
25.771717	0.1	0.081961
25.773383	0.1	0.083074
25.775050	0.1	0.083880
25.776717	0.1	0.084029
25.778383	0.1	0.083703
25.780050	0.1	0.083521
25.781717	0.1	0.083847
25.783383	0.1	0.084154
25.785050	0.1	0.083763
25.786717	0.1	0.082734
25.788383	0.1	0.081421
25.790050	0.1	0.079796
25.791717	0.1	0.077728
25.793383	0.1	0.075549
25.795050	0.1	0.073910
25.796717	0.1	0.073160
25.798383	0.1	0.072937
25.800050	0.1	0.072611
25.801717	0.1	0.072066
25.803383	0.1	0.071679
25.805050	0.1	0.072015
25.806717	0.1	0.073654
25.808383	0.1	0.076615
25.810050	0.1	0.079768
25.811717	0.1	0.081589
25.813383	0.1	0.081435
25.815050	0.1	0.079782
25.816717	0.1	0.077668
25.818383	0.1	0.076178
25.820050	0.1	0.075661
25.821717	0.1	0.075344
25.823383	0.1	0.074496
25.825050	0.1	0.073644
25.826717	0.1	0.073886
25.828383	0.1	0.075400
25.830050	0.1	0.077272
25.831717	0.1	0.078590
25.833383	0.1	0.078878
25.835050	0.1	0.077691
25.836717	0.1	0.074836
25.838383	0.1	0.070827
25.840050	0.1	0.066860
25.841717	0.1	0.064410
25.843383	0.1	0.064406
25.845050	0.1	0.066515
25.846717	0.1	0.069439
25.848383	0.1	0.071730
25.850050	0.1	0.072564
25.851717	0.1	0.072033
25.853383	0.1	0.070841
25.855050	0.1	0.069863
25.856717	0.1	0.069705
25.858383	0.1	0.070157
25.860050	0.1	0.070212
25.861717	0.1	0.069067
25.863383	0.1	0.067265
25.865050	0.1	0.066403
25.866717	0.1	0.067502
25.868383	0.1	0.069961
25.870050	0.1	0.072578
25.871717	0.1	0.074902
25.873383	0.1	0.077118
25.875050	0.1	0.079325
25.876717	0.1	0.081309
25.878383	0.1	0.082483
25.880050	0.1	0.082133
25.881717	0.1	0.080196
25.883383	0.1	0.077472
25.885050	0.1	0.075046
25.886717	0.1	0.073873
25.888383	0.1	0.074496
25.890050	0.1	0.076676
25.891717	0.1	0.079549
25.893383	0.1	0.082399
25.895050	0.1	0.084806
25.896717	0.1	0.086082
25.898383	0.1	0.085472
25.900050	0.1	0.083093
25.901717	0.1	0.080033
25.903383	0.1	0.077505
25.905050	0.1	0.076019
25.906717	0.1	0.075288
25.908383	0.1	0.074836
25.910050	0.1	0.074399
25.911717	0.1	0.074152
25.913383	0.1	0.074850
25.915050	0.1	0.077011
25.916717	0.1	0.079880
25.918383	0.1	0.082133
25.920050	0.1	0.083111
25.921717	0.1	0.082613
25.923383	0.1	0.080615
25.925050	0.1	0.077710
25.926717	0.1	0.074920
25.928383	0.1	0.072960
25.930050	0.1	0.071712
25.931717	0.1	0.070557
25.933383	0.1	0.069248
25.935050	0.1	0.068313
25.936717	0.1	0.068294
25.938383	0.1	0.068932
25.940050	0.1	0.069235
25.941717	0.1	0.068410
25.943383	0.1	0.066827
25.945050	0.1	0.065858
25.946717	0.1	0.066492
25.948383	0.1	0.068159
25.950050	0.1	0.069030
25.951717	0.1	0.067656
25.953383	0.1	0.064587
25.955050	0.1	0.061654
25.956717	0.1	0.060005
25.958383	0.1	0.059810
25.960050	0.1	0.060983
25.961717	0.1	0.063218
25.963383	0.1	0.065817
25.965050	0.1	0.067856
25.966717	0.1	0.068494
25.968383	0.1	0.067577
25.970050	0.1	0.065975
25.971717	0.1	0.064904
25.973383	0.1	0.064778
25.975050	0.1	0.065072
25.976717	0.1	0.065281
25.978383	0.1	0.065551
25.980050	0.1	0.066245
25.981717	0.1	0.067018
25.983383	0.1	0.066743
25.985050	0.1	0.064657
25.986717	0.1	0.061225
25.988383	0.1	0.057514
25.990050	0.1	0.054282
25.991717	0.1	0.051870
25.993383	0.1	0.050347
25.995050	0.1	0.049816
25.996717	0.1	0.050506
25.998383	0.1	0.052238
26.000050	0.1	0.054380
26.001717	0.1	0.056713
26.003383	0.1	0.059446
26.005050	0.1	0.062380
26.006717	0.1	0.064881
26.008383	0.1	0.066613
26.010050	0.1	0.067661
26.011717	0.1	0.067963
26.013383	0.1	0.067186
26.015050	0.1	0.065248
26.016717	0.1	0.062496
26.018383	0.1	0.059316
26.020050	0.1	0.055977
26.021717	0.1	0.052997
26.023383	0.1	0.051204
26.025050	0.1	0.051055
26.026717	0.1	0.052089
26.028383	0.1	0.053272
26.030050	0.1	0.053835
26.031717	0.1	0.053672
26.033383	0.1	0.052950
26.035050	0.1	0.051749
26.036717	0.1	0.050440
26.038383	0.1	0.049886
26.040050	0.1	0.050873
26.041717	0.1	0.053453
26.043383	0.1	0.056718
26.045050	0.1	0.059311
26.046717	0.1	0.060285
26.048383	0.1	0.059507
26.050050	0.1	0.057369
26.051717	0.1	0.054589
26.053383	0.1	0.052336
26.055050	0.1	0.051633
26.056717	0.1	0.052378
26.058383	0.1	0.053481
26.060050	0.1	0.054035
26.061717	0.1	0.053770
26.063383	0.1	0.052648
26.065050	0.1	0.050901
26.066717	0.1	0.049314
26.068383	0.1	0.048820
26.070050	0.1	0.049300
26.071717	0.1	0.049411
26.073383	0.1	0.048149
26.075050	0.1	0.045970
26.076717	0.1	0.044378
26.078383	0.1	0.044499
26.080050	0.1	0.045965
26.081717	0.1	0.047334
26.083383	0.1	0.047539
26.085050	0.1	0.046445
26.086717	0.1	0.044634
26.088383	0.1	0.042948
26.090050	0.1	0.041942
26.091717	0.1	0.041481
26.093383	0.1	0.041081
26.095050	0.1	0.040662
26.096717	0.1	0.040904
26.098383	0.1	0.042440
26.100050	0.1	0.044992
26.101717	0.1	0.047372
26.103383	0.1	0.048322
26.105050	0.1	0.047409
26.106717	0.1	0.045169
26.108383	0.1	0.042520
26.110050	0.1	0.039991
26.111717	0.1	0.037714
26.113383	0.1	0.035912
26.115050	0.1	0.034943
26.116717	0.1	0.034841
26.118383	0.1	0.035400
26.120050	0.1	0.036606
26.121717	0.1	0.038538
26.123383	0.1	0.041169
26.125050	0.1	0.044410
26.126717	0.1	0.047684
26.128383	0.1	0.049695
26.130050	0.1	0.049593
26.131717	0.1	0.047721
26.133383	0.1	0.044899
26.135050	0.1	0.041812
26.136717	0.1	0.039102
26.138383	0.1	0.037462
26.140050	0.1	0.037299
26.141717	0.1	0.038301
26.143383	0.1	0.039511
26.145050	0.1	0.040266
26.146717	0.1	0.040755
26.148383	0.1	0.041043
26.150050	0.1	0.040405
26.151717	0.1	0.038408
26.153383	0.1	0.035977
26.155050	0.1	0.034557
26.156717	0.1	0.034748
26.158383	0.1	0.036075
26.160050	0.1	0.037709
26.161717	0.1	0.039195
26.163383	0.1	0.040419
26.165050	0.1	0.041276
26.166717	0.1	0.041658
26.168383	0.1	0.041476
26.170050	0.1	0.040825
26.171717	0.1	0.040117
26.173383	0.1	0.039861
26.175050	0.1	0.040238
26.176717	0.1	0.041057
26.178383	0.1	0.041975
26.180050	0.1	0.042683
26.181717	0.1	0.043176
26.183383	0.1	0.043772
26.185050	0.1	0.044475
26.186717	0.1	0.044610
26.188383	0.1	0.043665
26.190050	0.1	0.041947
26.191717	0.1	0.040368
26.193383	0.1	0.040014
26.195050	0.1	0.041267
26.196717	0.1	0.043227
26.198383	0.1	0.044596
26.200050	0.1	0.044592
26.201717	0.1	0.042869
26.203383	0.1	0.039726
26.205050	0.1	0.036205
26.206717	0.1	0.033486
26.208383	0.1	0.032377
26.210050	0.1	0.033025
26.211717	0.1	0.034808
26.213383	0.1	0.037011
26.215050	0.1	0.039693
26.216717	0.1	0.043199
26.218383	0.1	0.046743
26.220050	0.1	0.048624
26.221717	0.1	0.047884
26.223383	0.1	0.045206
26.225050	0.1	0.042301
26.226717	0.1	0.040429
26.228383	0.1	0.039781
26.230050	0.1	0.039977
26.231717	0.1	0.040410
26.233383	0.1	0.040117
26.235050	0.1	0.037951
26.236717	0.1	0.033528
26.238383	0.1	0.028098
26.240050	0.1	0.024047
26.241717	0.1	0.023213
26.243383	0.1	0.025942
26.245050	0.1	0.031404
26.246717	0.1	0.037886
26.248383	0.1	0.043148
26.250050	0.1	0.045621
26.251717	0.1	0.045225
26.253383	0.1	0.042692
26.255050	0.1	0.038729
26.256717	0.1	0.034221
26.258383	0.1	0.030329
26.260050	0.1	0.027763
26.261717	0.1	0.026524
26.263383	0.1	0.026333
26.265050	0.1	0.026869
26.266717	0.1	0.027707
26.268383	0.1	0.028429
26.270050	0.1	0.028820
26.271717	0.1	0.028755
26.273383	0.1	0.027940
26.275050	0.1	0.026189
26.276717	0.1	0.023674
26.278383	0.1	0.020876
26.280050	0.1	0.018640
26.281717	0.1	0.017988
26.283383	0.1	0.019404
26.285050	0.1	0.022361
26.286717	0.1	0.025677
26.288383	0.1	0.028377
26.290050	0.1	0.029942
26.291717	0.1	0.030152
26.293383	0.1	0.028820
26.295050	0.1	0.025774
26.296717	0.1	0.021444
26.298383	0.1	0.017295
26.300050	0.1	0.015078
26.301717	0.1	0.015288
26.303383	0.1	0.016526
26.305050	0.1	0.016945
26.306717	0.1	0.016056
26.308383	0.1	0.014747
26.310050	0.1	0.013877
26.311717	0.1	0.013500
26.313383	0.1	0.013178
26.315050	0.1	0.012396
26.316717	0.1	0.011167
26.318383	0.1	0.010380
26.320050	0.1	0.010747
26.321717	0.1	0.011474
26.323383	0.1	0.011008
26.325050	0.1	0.008950
26.326717	0.1	0.006477
26.328383	0.1	0.005011
26.330050	0.1	0.004936
26.331717	0.1	0.005700
26.333383	0.1	0.006608
26.335050	0.1	0.007385
26.336717	0.1	0.008331
26.338383	0.1	0.009737
26.340050	0.1	0.011320
26.341717	0.1	0.012703
26.343383	0.1	0.014021
26.345050	0.1	0.015683
26.346717	0.1	0.017877
26.348383	0.1	0.020191
26.350050	0.1	0.022086
26.351717	0.1	0.023819
26.353383	0.1	0.025900
26.355050	0.1	0.027902
26.356717	0.1	0.029132
26.358383	0.1	0.029732
26.360050	0.1	0.030193
26.361717	0.1	0.030543
26.363383	0.1	0.030571
26.365050	0.1	0.029961
26.366717	0.1	0.028438
26.368383	0.1	0.026114
26.370050	0.1	0.023465
26.371717	0.1	0.021416
26.373383	0.1	0.021169
26.375050	0.1	0.022817
26.376717	0.1	0.024806
26.378383	0.1	0.025281
26.380050	0.1	0.023795
26.381717	0.1	0.021369
26.383383	0.1	0.019255
26.385050	0.1	0.018114
26.386717	0.1	0.018082
26.388383	0.1	0.018803
26.390050	0.1	0.019395
26.391717	0.1	0.018897
26.393383	0.1	0.017141
26.395050	0.1	0.014901
26.396717	0.1	0.012969
26.398383	0.1	0.011544
26.400050	0.1	0.010631
26.401717	0.1	0.010133
26.403383	0.1	0.009467
26.405050	0.1	0.008191
26.406717	0.1	0.006664
26.408383	0.1	0.005392
26.410050	0.1	0.004438
26.411717	0.1	0.003735
26.413383	0.1	0.003586
26.415050	0.1	0.004754
26.416717	0.1	0.007814
26.418383	0.1	0.012326
26.420050	0.1	0.017104
26.421717	0.1	0.021113
26.423383	0.1	0.023884
26.425050	0.1	0.025528
26.426717	0.1	0.026301
26.428383	0.1	0.026044
26.430050	0.1	0.024424
26.431717	0.1	0.021709
26.433383	0.1	0.019073
26.435050	0.1	0.017812
26.436717	0.1	0.017942
26.438383	0.1	0.018165
26.440050	0.1	0.017332
26.441717	0.1	0.015614
26.443383	0.1	0.014193
26.445050	0.1	0.013621
26.446717	0.1	0.012983
26.448383	0.1	0.011353
26.450050	0.1	0.009234
26.451717	0.1	0.007926
26.453383	0.1	0.008144
26.455050	0.1	0.009439
26.456717	0.1	0.010747
26.458383	0.1	0.011395
26.460050	0.1	0.011516
26.461717	0.1	0.011660
26.463383	0.1	0.012200
26.465050	0.1	0.013229
26.466717	0.1	0.014827
26.468383	0.1	0.016824
26.470050	0.1	0.018156
26.471717	0.1	0.017332
26.473383	0.1	0.013881
26.475050	0.1	0.008941
26.476717	0.1	0.004387
26.478383	0.1	0.001430
26.480050	0.1	-0.000023
26.481717	0.1	-0.000354
26.483383	0.1	0.000894
26.485050	0.1	0.004061
26.486717	0.1	0.008149
26.488383	0.1	0.011437
26.490050	0.1	0.012689
26.491717	0.1	0.011465
26.493383	0.1	0.008214
26.495050	0.1	0.004470
26.496717	0.1	0.002314
26.498383	0.1	0.002985
26.500050	0.1	0.006142
26.501717	0.1	0.010300
26.503383	0.1	0.013420
26.505050	0.1	0.013807
26.506717	0.1	0.011516
26.508383	0.1	0.008368
26.510050	0.1	0.005993
26.511717	0.1	0.004754
26.513383	0.1	0.004522
26.515050	0.1	0.005187
26.516717	0.1	0.006291
26.518383	0.1	0.006938
26.520050	0.1	0.006431
26.521717	0.1	0.005141
26.523383	0.1	0.004573
26.525050	0.1	0.005830
26.526717	0.1	0.008163
26.528383	0.1	0.009565
26.530050	0.1	0.008461
26.531717	0.1	0.004978
26.533383	0.1	0.000885
26.535050	0.1	-0.001690
26.536717	0.1	-0.001821
26.538383	0.1	-0.000228
26.540050	0.1	0.001648
26.541717	0.1	0.002841
26.543383	0.1	0.003274
26.545050	0.1	0.003441
26.546717	0.1	0.004056
26.548383	0.1	0.005658
26.550050	0.1	0.008289
26.551717	0.1	0.011260
26.553383	0.1	0.013197
26.555050	0.1	0.012964
26.556717	0.1	0.011036
26.558383	0.1	0.008992
26.560050	0.1	0.007558
26.561717	0.1	0.006189
26.563383	0.1	0.004335
26.565050	0.1	0.002286
26.566717	0.1	0.000643
26.568383	0.1	-0.000475
26.570050	0.1	-0.001388
26.571717	0.1	-0.002566
26.573383	0.1	-0.004489
26.575050	0.1	-0.007153
26.576717	0.1	-0.010063
26.578383	0.1	-0.012815
26.580050	0.1	-0.014943
26.581717	0.1	-0.015749
26.583383	0.1	-0.015032
26.585050	0.1	-0.013388
26.586717	0.1	-0.011376
26.588383	0.1	-0.009113
26.590050	0.1	-0.006747
26.591717	0.1	-0.004941
26.593383	0.1	-0.004428
26.595050	0.1	-0.005197
26.596717	0.1	-0.006338
26.598383	0.1	-0.006836
26.600050	0.1	-0.006361
26.601717	0.1	-0.005234
26.603383	0.1	-0.004037
26.605050	0.1	-0.003478
26.606717	0.1	-0.004116
26.608383	0.1	-0.005984
26.610050	0.1	-0.008252
26.611717	0.1	-0.009700
26.613383	0.1	-0.009877
26.615050	0.1	-0.009448
26.616717	0.1	-0.009267
26.618383	0.1	-0.009243
26.620050	0.1	-0.008601
26.621717	0.1	-0.007255
26.623383	0.1	-0.006254
26.625050	0.1	-0.006538
26.626717	0.1	-0.007721
26.628383	0.1	-0.008862
26.630050	0.1	-0.009830
26.631717	0.1	-0.010803
26.633383	0.1	-0.011376
26.635050	0.1	-0.011302
26.636717	0.1	-0.011045
26.638383	0.1	-0.010906
26.640050	0.1	-0.010403
26.641717	0.1	-0.009150
26.643383	0.1	-0.007609
26.645050	0.1	-0.006715
26.646717	0.1	-0.007129
26.648383	0.1	-0.008764
26.650050	0.1	-0.010771
26.651717	0.1	-0.011995
26.653383	0.1	-0.011455
26.655050	0.1	-0.008992
26.656717	0.1	-0.005523
26.658383	0.1	-0.002431
26.660050	0.1	-0.000913
26.661717	0.1	-0.001476
26.663383	0.1	-0.003362
26.665050	0.1	-0.005048
26.666717	0.1	-0.005732
26.668383	0.1	-0.005746
26.670050	0.1	-0.005467
26.671717	0.1	-0.004806
26.673383	0.1	-0.003991
26.675050	0.1	-0.003539
26.676717	0.1	-0.003423
26.678383	0.1	-0.003013
26.680050	0.1	-0.002049
26.681717	0.1	-0.001243
26.683383	0.1	-0.001555
26.685050	0.1	-0.002910
26.686717	0.1	-0.004400
26.688383	0.1	-0.005276
26.690050	0.1	-0.005164
26.691717	0.1	-0.003977
26.693383	0.1	-0.002296
26.695050	0.1	-0.001313
26.696717	0.1	-0.001923
26.698383	0.1	-0.003991
26.700050	0.1	-0.006510
26.701717	0.1	-0.008438
26.703383	0.1	-0.009206
26.705050	0.1	-0.008577
26.706717	0.1	-0.006570
26.708383	0.1	-0.003777
26.710050	0.1	-0.001281
26.711717	0.1	0.000158
26.713383	0.1	0.000354
26.715050	0.1	-0.000601
26.716717	0.1	-0.002310
26.718383	0.1	-0.004168
26.720050	0.1	-0.005858
26.721717	0.1	-0.007409
26.723383	0.1	-0.009160
26.725050	0.1	-0.011674
26.726717	0.1	-0.015222
26.728383	0.1	-0.019153
26.730050	0.1	-0.022030
26.731717	0.1	-0.022687
26.733383	0.1	-0.021062
26.735050	0.1	-0.017914
26.736717	0.1	-0.014300
26.738383	0.1	-0.011609
26.740050	0.1	-0.010943
26.741717	0.1	-0.012098
26.743383	0.1	-0.013844
26.745050	0.1	-0.015143
26.746717	0.1	-0.015921
26.748383	0.1	-0.016955
26.750050	0.1	-0.018934
26.751717	0.1	-0.021909
26.753383	0.1	-0.025490
26.755050	0.1	-0.029067
26.756717	0.1	-0.032131
26.758383	0.1	-0.034738
26.760050	0.1	-0.037090
26.761717	0.1	-0.038841
26.763383	0.1	-0.039460
26.765050	0.1	-0.038939
26.766717	0.1	-0.037528
26.768383	0.1	-0.035553
26.770050	0.1	-0.033705
26.771717	0.1	-0.032373
26.773383	0.1	-0.030920
26.775050	0.1	-0.028568
26.776717	0.1	-0.025528
26.778383	0.1	-0.022775
26.780050	0.1	-0.021067
26.781717	0.1	-0.020638
26.783383	0.1	-0.021714
26.785050	0.1	-0.024447
26.786717	0.1	-0.028131
26.788383	0.1	-0.031344
26.790050	0.1	-0.033150
26.791717	0.1	-0.033490
26.793383	0.1	-0.032941
26.795050	0.1	-0.032256
26.796717	0.1	-0.031563
26.798383	0.1	-0.030310
26.800050	0.1	-0.028489
26.801717	0.1	-0.026980
26.803383	0.1	-0.026603
26.805050	0.1	-0.027339
26.806717	0.1	-0.028317
26.808383	0.1	-0.028587
26.810050	0.1	-0.028177
26.811717	0.1	-0.028010
26.813383	0.1	-0.028559
26.815050	0.1	-0.029379
26.816717	0.1	-0.030110
26.818383	0.1	-0.030845
26.820050	0.1	-0.031516
26.821717	0.1	-0.031814
26.823383	0.1	-0.031642
26.825050	0.1	-0.031129
26.826717	0.1	-0.030417
26.828383	0.1	-0.029625
26.830050	0.1	-0.028908
26.831717	0.1	-0.028275
26.833383	0.1	-0.027451
26.835050	0.1	-0.026440
26.836717	0.1	-0.025774
26.838383	0.1	-0.026016
26.840050	0.1	-0.027367
26.841717	0.1	-0.029523
26.843383	0.1	-0.031646
26.845050	0.1	-0.032787
26.846717	0.1	-0.032787
26.848383	0.1	-0.032536
26.850050	0.1	-0.032843
26.851717	0.1	-0.033556
26.853383	0.1	-0.034031
26.855050	0.1	-0.033826
26.856717	0.1	-0.032824
26.858383	0.1	-0.031251
26.860050	0.1	-0.029672
26.861717	0.1	-0.028852
26.863383	0.1	-0.029397
26.865050	0.1	-0.031320
26.866717	0.1	-0.033965
26.868383	0.1	-0.036480
26.870050	0.1	-0.037900
26.871717	0.1	-0.037202
26.873383	0.1	-0.034375
26.875050	0.1	-0.030966
26.876717	0.1	-0.028559
26.878383	0.1	-0.027539
26.880050	0.1	-0.027618
26.881717	0.1	-0.028405
26.883383	0.1	-0.029155
26.885050	0.1	-0.029108
26.886717	0.1	-0.028252
26.888383	0.1	-0.027292
26.890050	0.1	-0.026878
26.891717	0.1	-0.026836
26.893383	0.1	-0.026361
26.895050	0.1	-0.025206
26.896717	0.1	-0.024256
26.898383	0.1	-0.024503
26.900050	0.1	-0.026086
26.901717	0.1	-0.028620
26.903383	0.1	-0.031940
26.905050	0.1	-0.036103
26.906717	0.1	-0.040606
26.908383	0.1	-0.044024
26.910050	0.1	-0.044927
26.911717	0.1	-0.043283
26.913383	0.1	-0.040443
26.915050	0.1	-0.037965
26.916717	0.1	-0.036806
26.918383	0.1	-0.036983
26.920050	0.1	-0.037807
26.921717	0.1	-0.038403
26.923383	0.1	-0.038221
26.925050	0.1	-0.037402
26.926717	0.1	-0.036662
26.928383	0.1	-0.036578
26.930050	0.1	-0.037011
26.931717	0.1	-0.037155
26.933383	0.1	-0.036326
26.935050	0.1	-0.034804
26.936717	0.1	-0.033672
26.938383	0.1	-0.033798
26.940050	0.1	-0.035102
26.941717	0.1	-0.036717
26.943383	0.1	-0.037560
26.945050	0.1	-0.037174
26.946717	0.1	-0.036480
26.948383	0.1	-0.036946
26.950050	0.1	-0.038957
26.951717	0.1	-0.041761
26.953383	0.1	-0.044643
26.955050	0.1	-0.047362
26.956717	0.1	-0.049723
26.958383	0.1	-0.051279
26.960050	0.1	-0.051358
26.961717	0.1	-0.049574
26.963383	0.1	-0.046697
26.965050	0.1	-0.044424
26.966717	0.1	-0.043921
26.968383	0.1	-0.044955
26.970050	0.1	-0.046683
26.971717	0.1	-0.048522
26.973383	0.1	-0.050436
26.975050	0.1	-0.052257
26.976717	0.1	-0.053109
26.978383	0.1	-0.052433
26.980050	0.1	-0.051069
26.981717	0.1	-0.050175
26.983383	0.1	-0.049719
26.985050	0.1	-0.048731
26.986717	0.1	-0.046887
26.988383	0.1	-0.045239
26.990050	0.1	-0.045067
26.991717	0.1	-0.046343
26.993383	0.1	-0.047847
26.995050	0.1	-0.048527
26.996717	0.1	-0.048485
26.998383	0.1	-0.048601
27.000050	0.1	-0.049374
27.001717	0.1	-0.050543
27.003383	0.1	-0.051437
27.005050	0.1	-0.051456
27.006717	0.1	-0.050589
27.008383	0.1	-0.049677
27.010050	0.1	-0.049784
27.011717	0.1	-0.051558
27.013383	0.1	-0.054771
27.015050	0.1	-0.057919
27.016717	0.1	-0.059060
27.018383	0.1	-0.057351
27.020050	0.1	-0.053658
27.021717	0.1	-0.049979
27.023383	0.1	-0.048080
27.025050	0.1	-0.048163
27.026717	0.1	-0.049146
27.028383	0.1	-0.050291
27.030050	0.1	-0.051851
27.031717	0.1	-0.054128
27.033383	0.1	-0.056825
27.035050	0.1	-0.058971
27.036717	0.1	-0.059139
27.038383	0.1	-0.056648
27.040050	0.1	-0.052629
27.041717	0.1	-0.049276
27.043383	0.1	-0.047879
27.045050	0.1	-0.047944
27.046717	0.1	-0.048243
27.048383	0.1	-0.048140
27.050050	0.1	-0.047772
27.051717	0.1	-0.047558
27.053383	0.1	-0.047698
27.055050	0.1	-0.048033
27.056717	0.1	-0.048392
27.058383	0.1	-0.048750
27.060050	0.1	-0.049146
27.061717	0.1	-0.049849
27.063383	0.1	-0.051172
27.065050	0.1	-0.052783
27.066717	0.1	-0.053686
27.068383	0.1	-0.053169
27.070050	0.1	-0.051511
27.071717	0.1	-0.049560
27.073383	0.1	-0.047814
27.075050	0.1	-0.046254
27.076717	0.1	-0.044913
27.078383	0.1	-0.044066
27.080050	0.1	-0.043972
27.081717	0.1	-0.044638
27.083383	0.1	-0.045933
27.085050	0.1	-0.047903
27.086717	0.1	-0.050301
27.088383	0.1	-0.052028
27.090050	0.1	-0.052033
27.091717	0.1	-0.050454
27.093383	0.1	-0.048392
27.095050	0.1	-0.046911
27.096717	0.1	-0.046184
27.098383	0.1	-0.045425
27.100050	0.1	-0.043749
27.101717	0.1	-0.040885
27.103383	0.1	-0.037402
27.105050	0.1	-0.034608
27.106717	0.1	-0.033858
27.108383	0.1	-0.035577
27.110050	0.1	-0.038613
27.111717	0.1	-0.040918
27.113383	0.1	-0.041365
27.115050	0.1	-0.040503
27.116717	0.1	-0.039516
27.118383	0.1	-0.039334
27.120050	0.1	-0.040485
27.121717	0.1	-0.042883
27.123383	0.1	-0.046035
27.125050	0.1	-0.049551
27.126717	0.1	-0.052885
27.128383	0.1	-0.054985
27.130050	0.1	-0.055004
27.131717	0.1	-0.053258
27.133383	0.1	-0.051055
27.135050	0.1	-0.049579
27.136717	0.1	-0.048992
27.138383	0.1	-0.048666
27.140050	0.1	-0.048145
27.141717	0.1	-0.047507
27.143383	0.1	-0.047022
27.145050	0.1	-0.046901
27.146717	0.1	-0.047148
27.148383	0.1	-0.047674
27.150050	0.1	-0.048475
27.151717	0.1	-0.049616
27.153383	0.1	-0.051046
27.155050	0.1	-0.052424
27.156717	0.1	-0.053183
27.158383	0.1	-0.053076
27.160050	0.1	-0.052522
27.161717	0.1	-0.052131
27.163383	0.1	-0.051921
27.165050	0.1	-0.051092
27.166717	0.1	-0.048787
27.168383	0.1	-0.044960
27.170050	0.1	-0.040615
27.171717	0.1	-0.037202
27.173383	0.1	-0.035809
27.175050	0.1	-0.037029
27.176717	0.1	-0.040899
27.178383	0.1	-0.046552
27.180050	0.1	-0.052387
27.181717	0.1	-0.056769
27.183383	0.1	-0.058552
27.185050	0.1	-0.057537
27.186717	0.1	-0.054748
27.188383	0.1	-0.051870
27.190050	0.1	-0.050296
27.191717	0.1	-0.050766
27.193383	0.1	-0.053071
27.195050	0.1	-0.056084
27.196717	0.1	-0.058408
27.198383	0.1	-0.059060
27.200050	0.1	-0.057970
27.201717	0.1	-0.056121
27.203383	0.1	-0.054399
27.205050	0.1	-0.052638
27.206717	0.1	-0.050464
27.208383	0.1	-0.048075
27.210050	0.1	-0.045728
27.211717	0.1	-0.043381
27.213383	0.1	-0.041258
27.215050	0.1	-0.039889
27.216717	0.1	-0.039819
27.218383	0.1	-0.041476
27.220050	0.1	-0.044568
27.221717	0.1	-0.047665
27.223383	0.1	-0.049258
27.225050	0.1	-0.049258
27.226717	0.1	-0.048964
27.228383	0.1	-0.049663
27.230050	0.1	-0.051740
27.231717	0.1	-0.054622
27.233383	0.1	-0.057034
27.235050	0.1	-0.057779
27.236717	0.1	-0.057030
27.238383	0.1	-0.056634
27.240050	0.1	-0.058478
27.241717	0.1	-0.062375
27.243383	0.1	-0.066231
27.245050	0.1	-0.068205
27.246717	0.1	-0.067949
27.248383	0.1	-0.066138
27.250050	0.1	-0.063740
27.251717	0.1	-0.061626
27.253383	0.1	-0.059991
27.255050	0.1	-0.058254
27.256717	0.1	-0.055991
27.258383	0.1	-0.053560
27.260050	0.1	-0.051581
27.261717	0.1	-0.050743
27.263383	0.1	-0.051809
27.265050	0.1	-0.054799
27.266717	0.1	-0.058324
27.268383	0.1	-0.060592
27.270050	0.1	-0.060997
27.271717	0.1	-0.060247
27.273383	0.1	-0.059037
27.275050	0.1	-0.057374
27.276717	0.1	-0.055344
27.278383	0.1	-0.053868
27.280050	0.1	-0.053891
27.281717	0.1	-0.055362
27.283383	0.1	-0.057975
27.285050	0.1	-0.062049
27.286717	0.1	-0.067521
27.288383	0.1	-0.073137
27.290050	0.1	-0.077561
27.291717	0.1	-0.080443
27.293383	0.1	-0.082045
27.295050	0.1	-0.082776
27.296717	0.1	-0.082967
27.298383	0.1	-0.082357
27.300050	0.1	-0.080587
27.301717	0.1	-0.078357
27.303383	0.1	-0.076802
27.305050	0.1	-0.076159
27.306717	0.1	-0.076033
27.308383	0.1	-0.076126
27.310050	0.1	-0.075982
27.311717	0.1	-0.074939
27.313383	0.1	-0.072839
27.315050	0.1	-0.070585
27.316717	0.1	-0.069621
27.318383	0.1	-0.070888
27.320050	0.1	-0.074152
27.321717	0.1	-0.078212
27.323383	0.1	-0.081873
27.325050	0.1	-0.084527
27.326717	0.1	-0.085966
27.328383	0.1	-0.086133
27.330050	0.1	-0.085412
27.331717	0.1	-0.084634
27.333383	0.1	-0.084396
27.335050	0.1	-0.084522
27.336717	0.1	-0.084518
27.338383	0.1	-0.084196
27.340050	0.1	-0.083903
27.341717	0.1	-0.084471
27.343383	0.1	-0.086725
27.345050	0.1	-0.090706
27.346717	0.1	-0.095484
27.348383	0.1	-0.099358
27.350050	0.1	-0.100485
27.351717	0.1	-0.098119
27.353383	0.1	-0.093225
27.355050	0.1	-0.087633
27.356717	0.1	-0.082958
27.358383	0.1	-0.080201
27.360050	0.1	-0.079619
27.361717	0.1	-0.080974
27.363383	0.1	-0.083717
27.365050	0.1	-0.086827
27.366717	0.1	-0.089258
27.368383	0.1	-0.090934
27.370050	0.1	-0.092513
27.371717	0.1	-0.094073
27.373383	0.1	-0.094930
27.375050	0.1	-0.094613
27.376717	0.1	-0.093575
27.378383	0.1	-0.093118
27.380050	0.1	-0.094380
27.381717	0.1	-0.096946
27.383383	0.1	-0.099046
27.385050	0.1	-0.099419
27.386717	0.1	-0.098059
27.388383	0.1	-0.095433
27.390050	0.1	-0.092150
27.391717	0.1	-0.089048
27.393383	0.1	-0.086809
27.395050	0.1	-0.085607
27.396717	0.1	-0.085109
27.398383	0.1	-0.084839
27.400050	0.1	-0.084643
27.401717	0.1	-0.084387
27.403383	0.1	-0.083703
27.405050	0.1	-0.082683
27.406717	0.1	-0.082143
27.408383	0.1	-0.082729
27.410050	0.1	-0.084136
27.411717	0.1	-0.085281
27.413383	0.1	-0.085304
27.415050	0.1	-0.084359
27.416717	0.1	-0.083223
27.418383	0.1	-0.082254
27.420050	0.1	-0.081086
27.421717	0.1	-0.079353
27.423383	0.1	-0.077398
27.425050	0.1	-0.076233
27.426717	0.1	-0.076927
27.428383	0.1	-0.079512
27.430050	0.1	-0.082776
27.431717	0.1	-0.085519
27.433383	0.1	-0.087568
27.435050	0.1	-0.089183
27.436717	0.1	-0.090231
27.438383	0.1	-0.090534
27.440050	0.1	-0.090436
27.441717	0.1	-0.090781
27.443383	0.1	-0.092410
27.445050	0.1	-0.095465
27.446717	0.1	-0.098995
27.448383	0.1	-0.101500
27.450050	0.1	-0.102064
27.451717	0.1	-0.100764
27.453383	0.1	-0.098511
27.455050	0.1	-0.096615
27.456717	0.1	-0.096345
27.458383	0.1	-0.098334
27.460050	0.1	-0.101971
27.461717	0.1	-0.105486
27.463383	0.1	-0.107032
27.465050	0.1	-0.106194
27.466717	0.1	-0.104131
27.468383	0.1	-0.102278
27.470050	0.1	-0.101491
27.471717	0.1	-0.101910
27.473383	0.1	-0.102967
27.475050	0.1	-0.103968
27.476717	0.1	-0.104387
27.478383	0.1	-0.103656
27.480050	0.1	-0.101491
27.481717	0.1	-0.098343
27.483383	0.1	-0.095204
27.485050	0.1	-0.092885
27.486717	0.1	-0.091665
27.488383	0.1	-0.091610
27.490050	0.1	-0.092741
27.491717	0.1	-0.094906
27.493383	0.1	-0.097761
27.495050	0.1	-0.100597
27.496717	0.1	-0.102706
27.498383	0.1	-0.104359
27.500050	0.1	-0.106422
27.501717	0.1	-0.109025
27.503383	0.1	-0.111572
27.505050	0.1	-0.113300
27.506717	0.1	-0.113384
27.508383	0.1	-0.111479
27.510050	0.1	-0.108266
27.511717	0.1	-0.104834
27.513383	0.1	-0.101742
27.515050	0.1	-0.099074
27.516717	0.1	-0.097142
27.518383	0.1	-0.096350
27.520050	0.1	-0.096569
27.521717	0.1	-0.097379
27.523383	0.1	-0.098627
27.525050	0.1	-0.100476
27.526717	0.1	-0.103121
27.528383	0.1	-0.106273
27.530050	0.1	-0.108927
27.531717	0.1	-0.109966
27.533383	0.1	-0.109095
27.535050	0.1	-0.107069
27.536717	0.1	-0.104960
27.538383	0.1	-0.103503
27.540050	0.1	-0.103107
27.541717	0.1	-0.103628
27.543383	0.1	-0.104262
27.545050	0.1	-0.104150
27.546717	0.1	-0.103037
27.548383	0.1	-0.101384
27.550050	0.1	-0.100252
27.551717	0.1	-0.100709
27.553383	0.1	-0.102846
27.555050	0.1	-0.105477
27.556717	0.1	-0.107083
27.558383	0.1	-0.107237
27.560050	0.1	-0.106976
27.561717	0.1	-0.107838
27.563383	0.1	-0.110492
27.565050	0.1	-0.114078
27.566717	0.1	-0.116900
27.568383	0.1	-0.117952
27.570050	0.1	-0.117328
27.571717	0.1	-0.115680
27.573383	0.1	-0.113789
27.575050	0.1	-0.112467
27.576717	0.1	-0.112648
27.578383	0.1	-0.114748
27.580050	0.1	-0.117850
27.581717	0.1	-0.120089
27.583383	0.1	-0.120196
27.585050	0.1	-0.118627
27.586717	0.1	-0.117174
27.588383	0.1	-0.116974
27.590050	0.1	-0.117403
27.591717	0.1	-0.117421
27.593383	0.1	-0.117095
27.595050	0.1	-0.117081
27.596717	0.1	-0.117728
27.598383	0.1	-0.119070
27.600050	0.1	-0.120760
27.601717	0.1	-0.121789
27.603383	0.1	-0.121226
27.605050	0.1	-0.119149
27.606717	0.1	-0.116508
27.608383	0.1	-0.114427
27.610050	0.1	-0.113733
27.611717	0.1	-0.114380
27.613383	0.1	-0.115456
27.615050	0.1	-0.116220
27.616717	0.1	-0.116727
27.618383	0.1	-0.117300
27.620050	0.1	-0.117989
27.621717	0.1	-0.118767
27.623383	0.1	-0.119624
27.625050	0.1	-0.119968
27.626717	0.1	-0.118753
27.628383	0.1	-0.115768
27.630050	0.1	-0.111964
27.631717	0.1	-0.108653
27.633383	0.1	-0.106869
27.635050	0.1	-0.106958
27.636717	0.1	-0.108392
27.638383	0.1	-0.110436
27.640050	0.1	-0.112834
27.641717	0.1	-0.115577
27.643383	0.1	-0.118082
27.645050	0.1	-0.119410
27.646717	0.1	-0.119200
27.648383	0.1	-0.117770
27.650050	0.1	-0.115852
27.651717	0.1	-0.114688
27.653383	0.1	-0.115335
27.655050	0.1	-0.117780
27.656717	0.1	-0.121095
27.658383	0.1	-0.124108
27.660050	0.1	-0.125710
27.661717	0.1	-0.125454
27.663383	0.1	-0.124401
27.665050	0.1	-0.124294
27.666717	0.1	-0.125328
27.668383	0.1	-0.126096
27.670050	0.1	-0.125766
27.671717	0.1	-0.124862
27.673383	0.1	-0.124108
27.675050	0.1	-0.123824
27.676717	0.1	-0.124238
27.678383	0.1	-0.125468
27.680050	0.1	-0.127167
27.681717	0.1	-0.128676
27.683383	0.1	-0.129230
27.685050	0.1	-0.128280
27.686717	0.1	-0.126143
27.688383	0.1	-0.124052
27.690050	0.1	-0.122855
27.691717	0.1	-0.122408
27.693383	0.1	-0.122353
27.695050	0.1	-0.122483
27.696717	0.1	-0.122399
27.698383	0.1	-0.121850
27.700050	0.1	-0.121370
27.701717	0.1	-0.122036
27.703383	0.1	-0.124476
27.705050	0.1	-0.128392
27.706717	0.1	-0.132644
27.708383	0.1	-0.135684
27.710050	0.1	-0.136527
27.711717	0.1	-0.135219
27.713383	0.1	-0.132322
27.715050	0.1	-0.128695
27.716717	0.1	-0.125594
27.718383	0.1	-0.124220
27.720050	0.1	-0.124625
27.721717	0.1	-0.125463
27.723383	0.1	-0.125477
27.725050	0.1	-0.124616
27.726717	0.1	-0.123442
27.728383	0.1	-0.122441
27.730050	0.1	-0.121985
27.731717	0.1	-0.122208
27.733383	0.1	-0.122637
27.735050	0.1	-0.122469
27.736717	0.1	-0.121417
27.738383	0.1	-0.120462
27.740050	0.1	-0.121011
27.741717	0.1	-0.123112
27.743383	0.1	-0.125444
27.745050	0.1	-0.126814
27.746717	0.1	-0.126758
27.748383	0.1	-0.125412
27.750050	0.1	-0.123321
27.751717	0.1	-0.121226
27.753383	0.1	-0.119745
27.755050	0.1	-0.119195
27.756717	0.1	-0.119708
27.758383	0.1	-0.121100
27.760050	0.1	-0.122767
27.761717	0.1	-0.124038
27.763383	0.1	-0.124462
27.765050	0.1	-0.123773
27.766717	0.1	-0.122148
27.768383	0.1	-0.120611
27.770050	0.1	-0.120644
27.771717	0.1	-0.122734
27.773383	0.1	-0.125710
27.775050	0.1	-0.127936
27.776717	0.1	-0.128942
27.778383	0.1	-0.129472
27.780050	0.1	-0.130339
27.781717	0.1	-0.131605
27.783383	0.1	-0.132644
27.785050	0.1	-0.132765
27.786717	0.1	-0.131824
27.788383	0.1	-0.130422
27.790050	0.1	-0.129594
27.791717	0.1	-0.130301
27.793383	0.1	-0.132741
27.795050	0.1	-0.135857
27.796717	0.1	-0.138255
27.798383	0.1	-0.139670
27.800050	0.1	-0.140425
27.801717	0.1	-0.140173
27.803383	0.1	-0.138534
27.805050	0.1	-0.136001
27.806717	0.1	-0.133379
27.808383	0.1	-0.131070
27.810050	0.1	-0.129277
27.811717	0.1	-0.128420
27.813383	0.1	-0.128727
27.815050	0.1	-0.129784
27.816717	0.1	-0.131046
27.818383	0.1	-0.132415
27.820050	0.1	-0.133798
27.821717	0.1	-0.134595
27.823383	0.1	-0.134110
27.825050	0.1	-0.132136
27.826717	0.1	-0.129002
27.828383	0.1	-0.125673
27.830050	0.1	-0.123540
27.831717	0.1	-0.123470
27.833383	0.1	-0.125179
27.835050	0.1	-0.127335
27.836717	0.1	-0.128224
27.838383	0.1	-0.126692
27.840050	0.1	-0.123018
27.841717	0.1	-0.118841
27.843383	0.1	-0.115819
27.845050	0.1	-0.114497
27.846717	0.1	-0.114841
27.848383	0.1	-0.116765
27.850050	0.1	-0.119503
27.851717	0.1	-0.121524
27.853383	0.1	-0.121668
27.855050	0.1	-0.120178
27.856717	0.1	-0.118306
27.858383	0.1	-0.117030
27.860050	0.1	-0.116322
27.861717	0.1	-0.115810
27.863383	0.1	-0.115852
27.865050	0.1	-0.117389
27.866717	0.1	-0.120685
27.868383	0.1	-0.125202
27.870050	0.1	-0.130585
27.871717	0.1	-0.136658
27.873383	0.1	-0.142707
27.875050	0.1	-0.147866
27.876717	0.1	-0.151736
27.878383	0.1	-0.154004
27.880050	0.1	-0.154343
27.881717	0.1	-0.153226
27.883383	0.1	-0.151941
27.885050	0.1	-0.151186
27.886717	0.1	-0.150274
27.888383	0.1	-0.148471
27.890050	0.1	-0.146325
27.891717	0.1	-0.144974
27.893383	0.1	-0.144807
27.895050	0.1	-0.145570
27.896717	0.1	-0.147056
27.898383	0.1	-0.148779
27.900050	0.1	-0.149920
27.901717	0.1	-0.149971
27.903383	0.1	-0.149258
27.905050	0.1	-0.148555
27.906717	0.1	-0.148439
27.908383	0.1	-0.149072
27.910050	0.1	-0.150334
27.911717	0.1	-0.151885
27.913383	0.1	-0.153147
27.915050	0.1	-0.153561
27.916717	0.1	-0.153058
27.918383	0.1	-0.151992
27.920050	0.1	-0.150860
27.921717	0.1	-0.150194
27.923383	0.1	-0.150087
27.925050	0.1	-0.149962
27.926717	0.1	-0.149300
27.928383	0.1	-0.148481
27.930050	0.1	-0.148052
27.931717	0.1	-0.147806
27.933383	0.1	-0.147456
27.935050	0.1	-0.147563
27.936717	0.1	-0.148877
27.938383	0.1	-0.151368
27.940050	0.1	-0.154129
27.941717	0.1	-0.156071
27.943383	0.1	-0.156583
27.945050	0.1	-0.156001
27.946717	0.1	-0.155284
27.948383	0.1	-0.155121
27.950050	0.1	-0.155461
27.951717	0.1	-0.155740
27.953383	0.1	-0.155624
27.955050	0.1	-0.155428
27.956717	0.1	-0.155442
27.958383	0.1	-0.155400
27.960050	0.1	-0.154558
27.961717	0.1	-0.152062
27.963383	0.1	-0.148080
27.965050	0.1	-0.144569
27.966717	0.1	-0.143624
27.968383	0.1	-0.145365
27.970050	0.1	-0.148546
27.971717	0.1	-0.152234
27.973383	0.1	-0.156104
27.975050	0.1	-0.159671
27.976717	0.1	-0.162004
27.978383	0.1	-0.162455
27.980050	0.1	-0.161524
27.981717	0.1	-0.160588
27.983383	0.1	-0.160723
27.985050	0.1	-0.161966
27.986717	0.1	-0.163815
27.988383	0.1	-0.165785
27.990050	0.1	-0.167317
27.991717	0.1	-0.168039
27.993383	0.1	-0.168267
27.995050	0.1	-0.168537
27.996717	0.1	-0.168816
27.998383	0.1	-0.168825
28.000050	0.1	-0.168802
28.001717	0.1	-0.169361
28.003383	0.1	-0.170642
28.005050	0.1	-0.171955
28.006717	0.1	-0.172462
28.008383	0.1	-0.171913
28.010050	0.1	-0.170497
28.011717	0.1	-0.168514
28.013383	0.1	-0.166348
28.015050	0.1	-0.164364
28.016717	0.1	-0.162898
28.018383	0.1	-0.162469
28.020050	0.1	-0.163508
28.021717	0.1	-0.165794
28.023383	0.1	-0.168611
28.025050	0.1	-0.171084
28.026717	0.1	-0.172444
28.028383	0.1	-0.172271
28.030050	0.1	-0.170688
28.031717	0.1	-0.168113
28.033383	0.1	-0.165110
28.035050	0.1	-0.162371
28.036717	0.1	-0.160611
28.038383	0.1	-0.160355
28.040050	0.1	-0.161398
28.041717	0.1	-0.162353
28.043383	0.1	-0.161468
28.045050	0.1	-0.157729
28.046717	0.1	-0.151214
28.048383	0.1	-0.143005
28.050050	0.1	-0.134627
28.051717	0.1	-0.127293
28.053383	0.1	-0.121510
28.055050	0.1	-0.117035
28.056717	0.1	-0.113361
28.058383	0.1	-0.110250
28.060050	0.1	-0.107666
28.061717	0.1	-0.105868
28.063383	0.1	-0.105822
28.065050	0.1	-0.108941
28.066717	0.1	-0.115964
28.068383	0.1	-0.126082
28.070050	0.1	-0.137230
28.071717	0.1	-0.147265
28.073383	0.1	-0.154893
28.075050	0.1	-0.159880
28.076717	0.1	-0.162725
28.078383	0.1	-0.164020
28.080050	0.1	-0.163936
28.081717	0.1	-0.162590
28.083383	0.1	-0.160635
28.085050	0.1	-0.158981
28.086717	0.1	-0.157999
28.088383	0.1	-0.157491
28.090050	0.1	-0.157254
28.091717	0.1	-0.157231
28.093383	0.1	-0.157170
28.095050	0.1	-0.156560
28.096717	0.1	-0.155345
28.098383	0.1	-0.154283
28.100050	0.1	-0.154264
28.101717	0.1	-0.155489
28.103383	0.1	-0.157407
28.105050	0.1	-0.159102
28.106717	0.1	-0.159787
28.108383	0.1	-0.159424
28.110050	0.1	-0.158856
28.111717	0.1	-0.158953
28.113383	0.1	-0.160025
28.115050	0.1	-0.162013
28.116717	0.1	-0.164486
28.118383	0.1	-0.166725
28.120050	0.1	-0.168374
28.121717	0.1	-0.169780
28.123383	0.1	-0.171256
28.125050	0.1	-0.172365
28.126717	0.1	-0.172523
28.128383	0.1	-0.172015
28.130050	0.1	-0.171727
28.131717	0.1	-0.171885
28.133383	0.1	-0.171727
28.135050	0.1	-0.170530
28.136717	0.1	-0.168364
28.138383	0.1	-0.166059
28.140050	0.1	-0.164784
28.141717	0.1	-0.165454
28.143383	0.1	-0.168281
28.145050	0.1	-0.172616
28.146717	0.1	-0.176979
28.148383	0.1	-0.179615
28.150050	0.1	-0.179550
28.151717	0.1	-0.177338
28.153383	0.1	-0.174628
28.155050	0.1	-0.172793
28.156717	0.1	-0.172188
28.158383	0.1	-0.172523
28.160050	0.1	-0.173505
28.161717	0.1	-0.174949
28.163383	0.1	-0.176695
28.165050	0.1	-0.178679
28.166717	0.1	-0.181007
28.168383	0.1	-0.183536
28.170050	0.1	-0.185664
28.171717	0.1	-0.186739
28.173383	0.1	-0.186404
28.175050	0.1	-0.184383
28.176717	0.1	-0.180025
28.178383	0.1	-0.171969
28.180050	0.1	-0.158874
28.181717	0.1	-0.141100
28.183383	0.1	-0.121049
28.185050	0.1	-0.101682
28.186717	0.1	-0.084983
28.188383	0.1	-0.071428
28.190050	0.1	-0.060708
28.191717	0.1	-0.053141
28.193383	0.1	-0.049928
28.195050	0.1	-0.051772
28.196717	0.1	-0.058603
28.198383	0.1	-0.070739
28.200050	0.1	-0.088508
28.201717	0.1	-0.110464
28.203383	0.1	-0.133161
28.205050	0.1	-0.152830
28.206717	0.1	-0.167037
28.208383	0.1	-0.175466
28.210050	0.1	-0.179438
28.211717	0.1	-0.180705
28.213383	0.1	-0.180900
28.215050	0.1	-0.181282
28.216717	0.1	-0.182437
28.218383	0.1	-0.184188
28.220050	0.1	-0.185692
28.221717	0.1	-0.185855
28.223383	0.1	-0.184001
28.225050	0.1	-0.180225
28.226717	0.1	-0.175694
28.228383	0.1	-0.172332
28.230050	0.1	-0.171629
28.231717	0.1	-0.173626
28.233383	0.1	-0.177063
28.235050	0.1	-0.180304
28.236717	0.1	-0.182362
28.238383	0.1	-0.183154
28.240050	0.1	-0.183219
28.241717	0.1	-0.183177
28.243383	0.1	-0.183317
28.245050	0.1	-0.183582
28.246717	0.1	-0.183913
28.248383	0.1	-0.184369
28.250050	0.1	-0.184854
28.251717	0.1	-0.184965
28.253383	0.1	-0.184295
28.255050	0.1	-0.183280
28.256717	0.1	-0.183326
28.258383	0.1	-0.185496
28.260050	0.1	-0.189450
28.261717	0.1	-0.193850
28.263383	0.1	-0.197482
28.265050	0.1	-0.199680
28.266717	0.1	-0.199908
28.268383	0.1	-0.197799
28.270050	0.1	-0.193925
28.271717	0.1	-0.190083
28.273383	0.1	-0.188025
28.275050	0.1	-0.188076
28.276717	0.1	-0.189007
28.278383	0.1	-0.189352
28.280050	0.1	-0.188933
28.281717	0.1	-0.188602
28.283383	0.1	-0.188770
28.285050	0.1	-0.188909
28.286717	0.1	-0.188462
28.288383	0.1	-0.187694
28.290050	0.1	-0.187242
28.291717	0.1	-0.187322
28.293383	0.1	-0.187703
28.295050	0.1	-0.187838
28.296717	0.1	-0.187275
28.298383	0.1	-0.186260
28.300050	0.1	-0.185552
28.301717	0.1	-0.185575
28.303383	0.1	-0.186060
28.305050	0.1	-0.186535
28.306717	0.1	-0.187238
28.308383	0.1	-0.188835
28.310050	0.1	-0.191205
28.311717	0.1	-0.193333
28.313383	0.1	-0.194046
28.315050	0.1	-0.192514
28.316717	0.1	-0.188700
28.318383	0.1	-0.183722
28.320050	0.1	-0.179512
28.321717	0.1	-0.177925
28.323383	0.1	-0.179755
28.325050	0.1	-0.184011
28.326717	0.1	-0.188057
28.328383	0.1	-0.189450
28.330050	0.1	-0.187894
28.331717	0.1	-0.184895
28.333383	0.1	-0.181939
28.335050	0.1	-0.179973
28.336717	0.1	-0.179559
28.338383	0.1	-0.180695
28.340050	0.1	-0.183037
28.341717	0.1	-0.186372
28.343383	0.1	-0.190441
28.345050	0.1	-0.194735
28.346717	0.1	-0.198628
28.348383	0.1	-0.201440
28.350050	0.1	-0.202269
28.351717	0.1	-0.200556
28.353383	0.1	-0.196858
28.355050	0.1	-0.192551
28.356717	0.1	-0.188877
28.358383	0.1	-0.186781
28.360050	0.1	-0.187177
28.361717	0.1	-0.190451
28.363383	0.1	-0.196048
28.365050	0.1	-0.202646
28.366717	0.1	-0.208518
28.368383	0.1	-0.211983
28.370050	0.1	-0.212067
28.371717	0.1	-0.209026
28.373383	0.1	-0.204057
28.375050	0.1	-0.198581
28.376717	0.1	-0.193953
28.378383	0.1	-0.191499
28.380050	0.1	-0.192113
28.381717	0.1	-0.195457
28.383383	0.1	-0.200062
28.385050	0.1	-0.204383
28.386717	0.1	-0.207420
28.388383	0.1	-0.208663
28.390050	0.1	-0.208104
28.391717	0.1	-0.206199
28.393383	0.1	-0.203904
28.395050	0.1	-0.202274
28.396717	0.1	-0.201622
28.398383	0.1	-0.201343
28.400050	0.1	-0.200933
28.401717	0.1	-0.200737
28.403383	0.1	-0.201166
28.405050	0.1	-0.201757
28.406717	0.1	-0.201571
28.408383	0.1	-0.200192
28.410050	0.1	-0.198130
28.411717	0.1	-0.196174
28.413383	0.1	-0.194651
28.415050	0.1	-0.193520
28.416717	0.1	-0.193054
28.418383	0.1	-0.193939
28.420050	0.1	-0.196607
28.421717	0.1	-0.200681
28.423383	0.1	-0.204933
28.425050	0.1	-0.208076
28.426717	0.1	-0.209818
28.428383	0.1	-0.210968
28.430050	0.1	-0.212239
28.431717	0.1	-0.213282
28.433383	0.1	-0.213226
28.435050	0.1	-0.211783
28.436717	0.1	-0.209403
28.438383	0.1	-0.206791
28.440050	0.1	-0.204626
28.441717	0.1	-0.203392
28.443383	0.1	-0.202935
28.445050	0.1	-0.202577
28.446717	0.1	-0.202162
28.448383	0.1	-0.202516
28.450050	0.1	-0.204360
28.451717	0.1	-0.207112
28.453383	0.1	-0.209217
28.455050	0.1	-0.209599
28.456717	0.1	-0.208369
28.458383	0.1	-0.206465
28.460050	0.1	-0.204933
28.461717	0.1	-0.204663
28.463383	0.1	-0.206348
28.465050	0.1	-0.210139
28.466717	0.1	-0.215080
28.468383	0.1	-0.219457
28.470050	0.1	-0.222339
28.471717	0.1	-0.224006
28.473383	0.1	-0.224854
28.475050	0.1	-0.224831
28.476717	0.1	-0.223774
28.478383	0.1	-0.221790
28.480050	0.1	-0.219652
28.481717	0.1	-0.218567
28.483383	0.1	-0.218879
28.485050	0.1	-0.219569
28.486717	0.1	-0.219452
28.488383	0.1	-0.218134
28.490050	0.1	-0.216034
28.491717	0.1	-0.214088
28.493383	0.1	-0.212933
28.495050	0.1	-0.212244
28.496717	0.1	-0.211215
28.498383	0.1	-0.209510
28.500050	0.1	-0.207620
28.501717	0.1	-0.206516
28.503383	0.1	-0.207131
28.505050	0.1	-0.209888
28.506717	0.1	-0.214381
28.508383	0.1	-0.219438
28.510050	0.1	-0.223401
28.511717	0.1	-0.225035
28.513383	0.1	-0.224588
28.515050	0.1	-0.223531
28.516717	0.1	-0.222982
28.518383	0.1	-0.222619
28.520050	0.1	-0.221133
28.521717	0.1	-0.217739
28.523383	0.1	-0.213301
28.525050	0.1	-0.209622
28.526717	0.1	-0.207652
28.528383	0.1	-0.206851
28.530050	0.1	-0.205999
28.531717	0.1	-0.204449
28.533383	0.1	-0.202698
28.535050	0.1	-0.201943
28.536717	0.1	-0.203047
28.538383	0.1	-0.205776
28.540050	0.1	-0.208933
28.541717	0.1	-0.210991
28.543383	0.1	-0.210847
28.545050	0.1	-0.208798
28.546717	0.1	-0.206474
28.548383	0.1	-0.205124
28.550050	0.1	-0.204751
28.551717	0.1	-0.205217
28.553383	0.1	-0.206968
28.555050	0.1	-0.210023
28.556717	0.1	-0.213557
28.558383	0.1	-0.216933
28.560050	0.1	-0.220207
28.561717	0.1	-0.223294
28.563383	0.1	-0.225203
28.565050	0.1	-0.224570
28.566717	0.1	-0.221180
28.568383	0.1	-0.216416
28.570050	0.1	-0.211927
28.571717	0.1	-0.208882
28.573383	0.1	-0.208323
28.575050	0.1	-0.210679
28.576717	0.1	-0.214963
28.578383	0.1	-0.219406
28.580050	0.1	-0.222363
28.581717	0.1	-0.222814
28.583383	0.1	-0.220682
28.585050	0.1	-0.216528
28.586717	0.1	-0.211434
28.588383	0.1	-0.206949
28.590050	0.1	-0.204230
28.591717	0.1	-0.203401
28.593383	0.1	-0.204011
28.595050	0.1	-0.205096
28.596717	0.1	-0.205454
28.598383	0.1	-0.204649
28.600050	0.1	-0.203298
28.601717	0.1	-0.201981
28.603383	0.1	-0.200644
28.605050	0.1	-0.199508
28.606717	0.1	-0.199694
28.608383	0.1	-0.202162
28.610050	0.1	-0.206665
28.611717	0.1	-0.212095
28.613383	0.1	-0.217156
28.615050	0.1	-0.220630
28.616717	0.1	-0.221855
28.618383	0.1	-0.221464
28.620050	0.1	-0.221184
28.621717	0.1	-0.222432
28.623383	0.1	-0.225096
28.625050	0.1	-0.227862
28.626717	0.1	-0.229361
28.628383	0.1	-0.229138
28.630050	0.1	-0.227774
28.631717	0.1	-0.226116
28.633383	0.1	-0.224523
28.635050	0.1	-0.222973
28.636717	0.1	-0.221571
28.638383	0.1	-0.220449
28.640050	0.1	-0.219438
28.641717	0.1	-0.218414
28.643383	0.1	-0.217836
28.645050	0.1	-0.218488
28.646717	0.1	-0.220579
28.648383	0.1	-0.223587
28.650050	0.1	-0.226861
28.651717	0.1	-0.229911
28.653383	0.1	-0.232379
28.655050	0.1	-0.234121
28.656717	0.1	-0.235322
28.658383	0.1	-0.236058
28.660050	0.1	-0.236095
28.661717	0.1	-0.235634
28.663383	0.1	-0.235741
28.665050	0.1	-0.237236
28.666717	0.1	-0.239532
28.668383	0.1	-0.241171
28.670050	0.1	-0.241422
28.671717	0.1	-0.240873
28.673383	0.1	-0.240491
28.675050	0.1	-0.240598
28.676717	0.1	-0.241036
28.678383	0.1	-0.241846
28.680050	0.1	-0.243098
28.681717	0.1	-0.244216
28.683383	0.1	-0.244249
28.685050	0.1	-0.243215
28.686717	0.1	-0.242167
28.688383	0.1	-0.241790
28.690050	0.1	-0.241846
28.691717	0.1	-0.241962
28.693383	0.1	-0.241911
28.695050	0.1	-0.241520
28.696717	0.1	-0.240910
28.698383	0.1	-0.240305
28.700050	0.1	-0.239853
28.701717	0.1	-0.239932
28.703383	0.1	-0.240873
28.705050	0.1	-0.242270
28.706717	0.1	-0.243559
28.708383	0.1	-0.244807
28.710050	0.1	-0.246121
28.711717	0.1	-0.246945
28.713383	0.1	-0.246768
28.715050	0.1	-0.245739
28.716717	0.1	-0.244062
28.718383	0.1	-0.241692
28.720050	0.1	-0.238968
28.721717	0.1	-0.236761
28.723383	0.1	-0.235615
28.725050	0.1	-0.235410
28.726717	0.1	-0.235932
28.728383	0.1	-0.237101
28.730050	0.1	-0.238731
28.731717	0.1	-0.240593
28.733383	0.1	-0.242405
28.735050	0.1	-0.243858
28.736717	0.1	-0.244924
28.738383	0.1	-0.246032
28.740050	0.1	-0.247634
28.741717	0.1	-0.249683
28.743383	0.1	-0.251415
28.745050	0.1	-0.251839
28.746717	0.1	-0.250433
28.748383	0.1	-0.247317
28.750050	0.1	-0.243182
28.751717	0.1	-0.239164
28.753383	0.1	-0.236044
28.755050	0.1	-0.233576
28.756717	0.1	-0.231373
28.758383	0.1	-0.229767
28.760050	0.1	-0.229073
28.761717	0.1	-0.228891
28.763383	0.1	-0.228896
28.765050	0.1	-0.229329
28.766717	0.1	-0.230423
28.768383	0.1	-0.232127
28.770050	0.1	-0.234335
28.771717	0.1	-0.236756
28.773383	0.1	-0.238740
28.775050	0.1	-0.239573
28.776717	0.1	-0.239140
28.778383	0.1	-0.238093
28.780050	0.1	-0.237175
28.781717	0.1	-0.236710
28.783383	0.1	-0.236714
28.785050	0.1	-0.236994
28.786717	0.1	-0.237138
28.788383	0.1	-0.236575
28.790050	0.1	-0.234991
28.791717	0.1	-0.232980
28.793383	0.1	-0.231932
28.795050	0.1	-0.232896
28.796717	0.1	-0.235597
28.798383	0.1	-0.238800
28.800050	0.1	-0.241697
28.801717	0.1	-0.244384
28.803383	0.1	-0.246931
28.805050	0.1	-0.248649
28.806717	0.1	-0.248374
28.808383	0.1	-0.245539
28.810050	0.1	-0.241180
28.811717	0.1	-0.237455
28.813383	0.1	-0.236025
28.815050	0.1	-0.236928
28.816717	0.1	-0.238889
28.818383	0.1	-0.240742
28.820050	0.1	-0.242149
28.821717	0.1	-0.243122
28.823383	0.1	-0.243653
28.825050	0.1	-0.243932
28.826717	0.1	-0.244398
28.828383	0.1	-0.245320
28.830050	0.1	-0.246540
28.831717	0.1	-0.247834
28.833383	0.1	-0.248901
28.835050	0.1	-0.249194
28.836717	0.1	-0.248556
28.838383	0.1	-0.247629
28.840050	0.1	-0.247187
28.841717	0.1	-0.247490
28.843383	0.1	-0.248258
28.845050	0.1	-0.248835
28.846717	0.1	-0.248528
28.848383	0.1	-0.247080
28.850050	0.1	-0.244677
28.851717	0.1	-0.241753
28.853383	0.1	-0.239010
28.855050	0.1	-0.237455
28.856717	0.1	-0.237906
28.858383	0.1	-0.240603
28.860050	0.1	-0.244970
28.861717	0.1	-0.249548
28.863383	0.1	-0.253003
28.865050	0.1	-0.255029
28.866717	0.1	-0.256002
28.868383	0.1	-0.256412
28.870050	0.1	-0.256710
28.871717	0.1	-0.257059
28.873383	0.1	-0.257334
28.875050	0.1	-0.257143
28.876717	0.1	-0.255979
28.878383	0.1	-0.253697
28.880050	0.1	-0.250749
28.881717	0.1	-0.247876
28.883383	0.1	-0.245916
28.885050	0.1	-0.245459
28.886717	0.1	-0.246223
28.888383	0.1	-0.247145
28.890050	0.1	-0.247126
28.891717	0.1	-0.245734
28.893383	0.1	-0.243750
28.895050	0.1	-0.242833
28.896717	0.1	-0.244118
28.898383	0.1	-0.247224
28.900050	0.1	-0.250628
28.901717	0.1	-0.253031
28.903383	0.1	-0.254461
28.905050	0.1	-0.255685
28.906717	0.1	-0.256882
28.908383	0.1	-0.257795
28.910050	0.1	-0.258703
28.911717	0.1	-0.260063
28.913383	0.1	-0.261767
28.915050	0.1	-0.263415
28.916717	0.1	-0.264738
28.918383	0.1	-0.265441
28.920050	0.1	-0.265143
28.921717	0.1	-0.263620
28.923383	0.1	-0.260826
28.925050	0.1	-0.256961
28.926717	0.1	-0.252891
28.928383	0.1	-0.249799
28.930050	0.1	-0.248016
28.931717	0.1	-0.246852
28.933383	0.1	-0.245506
28.935050	0.1	-0.243587
28.936717	0.1	-0.241343
28.938383	0.1	-0.239909
28.940050	0.1	-0.240551
28.941717	0.1	-0.243261
28.943383	0.1	-0.246768
28.945050	0.1	-0.250158
28.946717	0.1	-0.253543
28.948383	0.1	-0.257073
28.950050	0.1	-0.260235
28.951717	0.1	-0.262605
28.953383	0.1	-0.264184
28.955050	0.1	-0.264584
28.956717	0.1	-0.263019
28.958383	0.1	-0.259560
28.960050	0.1	-0.255592
28.961717	0.1	-0.252654
28.963383	0.1	-0.251625
28.965050	0.1	-0.253036
28.966717	0.1	-0.256929
28.968383	0.1	-0.262265
28.970050	0.1	-0.267234
28.971717	0.1	-0.270270
28.973383	0.1	-0.271015
28.975050	0.1	-0.270386
28.976717	0.1	-0.269474
28.978383	0.1	-0.268980
28.980050	0.1	-0.269529
28.981717	0.1	-0.271010
28.983383	0.1	-0.271969
28.985050	0.1	-0.271094
28.986717	0.1	-0.268812
28.988383	0.1	-0.266475
28.990050	0.1	-0.265008
28.991717	0.1	-0.264840
28.993383	0.1	-0.265865
28.995050	0.1	-0.267075
28.996717	0.1	-0.267182
28.998383	0.1	-0.265632
29.000050	0.1	-0.262973
29.001717	0.1	-0.260687
29.003383	0.1	-0.260258
29.005050	0.1	-0.261776
29.006717	0.1	-0.264049
29.008383	0.1	-0.265925
29.010050	0.1	-0.266992
29.011717	0.1	-0.267448
29.013383	0.1	-0.267602
29.015050	0.1	-0.267304
29.016717	0.1	-0.266270
29.018383	0.1	-0.264845
29.020050	0.1	-0.263862
29.021717	0.1	-0.263802
[truncated: 257,310 more chars]
