# Supplementary material for: Fade into you: genetic control of pigmentation patterns in red-flesh apple (Malus domestica)
Source: Front Plant Sci. 2025 Jan 13;15:1462545. doi: 10.3389/fpls.2024.1462545 (PMC11770013; doi:10.3389/fpls.2024.1462545)
Supplement: Supplementary file 4 [file DataSheet1.zip › CR A2EXT250NM/CR A2EXT250NM.txt]

URL	chrom://thermo-pfav3ojr/ChromeleonLocal/Instrument Data/Vanquish_MS/Dimitri/VALEMA/Pierre/Echantillons 03-04-24.seq/703.smp/EXT250NM.channel/EXT250NM.chm
Channel	EXT250NM

Injection Information:
Data Vault	ChromeleonLocal
Sequence	Echantillons 03-04-24
Name	CR A2
Number	8
Position	B:A8
Comment	colonne SB-AQ MeOH+5%AA
Processing Method	Quantitative
Instrument Method	VALEMA test separation GRAQ 4
Type	Unknown
Status	Finished
Inject Time	4/3/2024 10:59:22 PM +02:00
Volume (µl)	10.0000
Dilution Factor	1.0000
Weight	1.0000

Chromatogram Data Information:
Time Min. (min)	0.001717
Time Max. (min)	47.000050
Data Points	28200
Detector	UV
Generating Data System	Chromeleon 7.3.2.10759
Exporting Data System	Chromeleon 7.3.2.0
Operator	Administrator
Signal Quantity	Absorbance
Signal Unit	mAU
Signal Min.	-0.689328
Signal Max.	383.542739
Channel	EXT250NM
Driver Name	VDAD.dll
Channel Type	Evaluation
Min. Step (s)	0.1
Max. Step (s)	0.1
Average Step (s)	0.1

Signal Parameter Information:
Signal Info	WVL:250 nm

Chromatogram Data:
Time (min)	Step (s)	Value (mAU)
0.001717	n.a.	0.000000
0.003383	0.1	0.000000
0.005050	0.1	-0.000179
0.006717	0.1	-0.000894
0.008383	0.1	-0.002801
0.010050	0.1	-0.006795
0.011717	0.1	-0.012517
0.013383	0.1	-0.018358
0.015050	0.1	-0.021935
0.016717	0.1	-0.022888
0.018383	0.1	-0.023723
0.020050	0.1	-0.027657
0.021717	0.1	-0.034809
0.023383	0.1	-0.042140
0.025050	0.1	-0.046611
0.026717	0.1	-0.047803
0.028383	0.1	-0.047505
0.030050	0.1	-0.046730
0.031717	0.1	-0.045359
0.033383	0.1	-0.043392
0.035050	0.1	-0.042021
0.036717	0.1	-0.041425
0.038383	0.1	-0.040114
0.040050	0.1	-0.037014
0.041717	0.1	-0.032723
0.043383	0.1	-0.028372
0.045050	0.1	-0.024676
0.046717	0.1	-0.022650
0.048383	0.1	-0.023663
0.050050	0.1	-0.027478
0.051717	0.1	-0.032067
0.053383	0.1	-0.034928
0.055050	0.1	-0.035048
0.056717	0.1	-0.032365
0.058383	0.1	-0.027299
0.060050	0.1	-0.021338
0.061717	0.1	-0.015855
0.063383	0.1	-0.011027
0.065050	0.1	-0.006557
0.066717	0.1	-0.003040
0.068383	0.1	-0.000894
0.070050	0.1	-0.000119
0.071717	0.1	-0.000954
0.073383	0.1	-0.003576
0.075050	0.1	-0.007093
0.076717	0.1	-0.009596
0.078383	0.1	-0.010014
0.080050	0.1	-0.008464
0.081717	0.1	-0.005543
0.083383	0.1	-0.001431
0.085050	0.1	0.003338
0.086717	0.1	0.007272
0.088383	0.1	0.009179
0.090050	0.1	0.008821
0.091717	0.1	0.007033
0.093383	0.1	0.005722
0.095050	0.1	0.005960
0.096717	0.1	0.006914
0.098383	0.1	0.006974
0.100050	0.1	0.005841
0.101717	0.1	0.004888
0.103383	0.1	0.005007
0.105050	0.1	0.005364
0.106717	0.1	0.004590
0.108383	0.1	0.001788
0.110050	0.1	-0.003040
0.111717	0.1	-0.008106
0.113383	0.1	-0.010610
0.115050	0.1	-0.009656
0.116717	0.1	-0.006914
0.118383	0.1	-0.004232
0.120050	0.1	-0.002503
0.121717	0.1	-0.002146
0.123383	0.1	-0.003517
0.125050	0.1	-0.006258
0.126717	0.1	-0.009239
0.128383	0.1	-0.010908
0.130050	0.1	-0.009775
0.131717	0.1	-0.004828
0.133383	0.1	0.003576
0.135050	0.1	0.012398
0.136717	0.1	0.017941
0.138383	0.1	0.018537
0.140050	0.1	0.014901
0.141717	0.1	0.008225
0.143383	0.1	0.000417
0.145050	0.1	-0.005543
0.146717	0.1	-0.007749
0.148383	0.1	-0.006855
0.150050	0.1	-0.004351
0.151717	0.1	-0.000536
0.153383	0.1	0.004590
0.155050	0.1	0.009716
0.156717	0.1	0.013232
0.158383	0.1	0.014782
0.160050	0.1	0.014842
0.161717	0.1	0.014365
0.163383	0.1	0.014246
0.165050	0.1	0.014424
0.166717	0.1	0.014007
0.168383	0.1	0.012219
0.170050	0.1	0.008464
0.171717	0.1	0.002682
0.173383	0.1	-0.003934
0.175050	0.1	-0.009298
0.176717	0.1	-0.011623
0.178383	0.1	-0.011086
0.180050	0.1	-0.009060
0.181717	0.1	-0.007272
0.183383	0.1	-0.006735
0.185050	0.1	-0.007749
0.186717	0.1	-0.009716
0.188383	0.1	-0.011444
0.190050	0.1	-0.012219
0.191717	0.1	-0.011861
0.193383	0.1	-0.010669
0.195050	0.1	-0.009775
0.196717	0.1	-0.009656
0.198383	0.1	-0.009894
0.200050	0.1	-0.010848
0.201717	0.1	-0.013411
0.203383	0.1	-0.017405
0.205050	0.1	-0.021100
0.206717	0.1	-0.022829
0.208383	0.1	-0.022590
0.210050	0.1	-0.021279
0.211717	0.1	-0.019968
0.213383	0.1	-0.018656
0.215050	0.1	-0.017047
0.216717	0.1	-0.015378
0.218383	0.1	-0.014305
0.220050	0.1	-0.014007
0.221717	0.1	-0.014007
0.223383	0.1	-0.014424
0.225050	0.1	-0.015080
0.226717	0.1	-0.015914
0.228383	0.1	-0.016451
0.230050	0.1	-0.016570
0.231717	0.1	-0.016809
0.233383	0.1	-0.018418
0.235050	0.1	-0.022233
0.236717	0.1	-0.027418
0.238383	0.1	-0.032187
0.240050	0.1	-0.035346
0.241717	0.1	-0.036299
0.243383	0.1	-0.035226
0.245050	0.1	-0.032425
0.246717	0.1	-0.028312
0.248383	0.1	-0.023425
0.250050	0.1	-0.018954
0.251717	0.1	-0.016272
0.253383	0.1	-0.016093
0.255050	0.1	-0.017583
0.256717	0.1	-0.018954
0.258383	0.1	-0.018835
0.260050	0.1	-0.018060
0.261717	0.1	-0.017762
0.263383	0.1	-0.018775
0.265050	0.1	-0.021279
0.266717	0.1	-0.024557
0.268383	0.1	-0.027120
0.270050	0.1	-0.027716
0.271717	0.1	-0.026286
0.273383	0.1	-0.024438
0.275050	0.1	-0.024438
0.276717	0.1	-0.026941
0.278383	0.1	-0.030339
0.280050	0.1	-0.032604
0.281717	0.1	-0.032961
0.283383	0.1	-0.031233
0.285050	0.1	-0.027835
0.286717	0.1	-0.024498
0.288383	0.1	-0.023127
0.290050	0.1	-0.024438
0.291717	0.1	-0.027478
0.293383	0.1	-0.030160
0.295050	0.1	-0.030935
0.296717	0.1	-0.029862
0.298383	0.1	-0.028551
0.300050	0.1	-0.028253
0.301717	0.1	-0.029504
0.303383	0.1	-0.032306
0.305050	0.1	-0.036240
0.306717	0.1	-0.040054
0.308383	0.1	-0.042260
0.310050	0.1	-0.041842
0.311717	0.1	-0.038505
0.313383	0.1	-0.033081
0.315050	0.1	-0.027657
0.316717	0.1	-0.024438
0.318383	0.1	-0.024259
0.320050	0.1	-0.025988
0.321717	0.1	-0.028014
0.323383	0.1	-0.029922
0.325050	0.1	-0.032067
0.326717	0.1	-0.034690
0.328383	0.1	-0.036836
0.330050	0.1	-0.036895
0.331717	0.1	-0.033677
0.333383	0.1	-0.027299
0.335050	0.1	-0.019372
0.336717	0.1	-0.012636
0.338383	0.1	-0.008941
0.340050	0.1	-0.008225
0.341717	0.1	-0.008643
0.343383	0.1	-0.008404
0.345050	0.1	-0.007272
0.346717	0.1	-0.006318
0.348383	0.1	-0.006437
0.350050	0.1	-0.007868
0.351717	0.1	-0.010729
0.353383	0.1	-0.014842
0.355050	0.1	-0.019372
0.356717	0.1	-0.023246
0.358383	0.1	-0.026345
0.360050	0.1	-0.028372
0.361717	0.1	-0.029266
0.363383	0.1	-0.029027
0.365050	0.1	-0.027835
0.366717	0.1	-0.026286
0.368383	0.1	-0.025451
0.370050	0.1	-0.025928
0.371717	0.1	-0.027180
0.373383	0.1	-0.027835
0.375050	0.1	-0.027716
0.376717	0.1	-0.027597
0.378383	0.1	-0.027955
0.380050	0.1	-0.028372
0.381717	0.1	-0.028253
0.383383	0.1	-0.027418
0.385050	0.1	-0.026464
0.386717	0.1	-0.025868
0.388383	0.1	-0.025272
0.390050	0.1	-0.024021
0.391717	0.1	-0.022233
0.393383	0.1	-0.019908
0.395050	0.1	-0.016868
0.396717	0.1	-0.013888
0.398383	0.1	-0.012398
0.400050	0.1	-0.012398
0.401717	0.1	-0.013411
0.403383	0.1	-0.015557
0.405050	0.1	-0.018716
0.406717	0.1	-0.021756
0.408383	0.1	-0.023425
0.410050	0.1	-0.023067
0.411717	0.1	-0.020564
0.413383	0.1	-0.016689
0.415050	0.1	-0.013590
0.416717	0.1	-0.013292
0.418383	0.1	-0.015736
0.420050	0.1	-0.019073
0.421717	0.1	-0.021636
0.423383	0.1	-0.022173
0.425050	0.1	-0.019729
0.426717	0.1	-0.014961
0.428383	0.1	-0.010490
0.430050	0.1	-0.008583
0.431717	0.1	-0.009596
0.433383	0.1	-0.012100
0.435050	0.1	-0.014365
0.436717	0.1	-0.015855
0.438383	0.1	-0.016749
0.440050	0.1	-0.017464
0.441717	0.1	-0.017643
0.443383	0.1	-0.017166
0.445050	0.1	-0.016689
0.446717	0.1	-0.018060
0.448383	0.1	-0.022173
0.450050	0.1	-0.027895
0.451717	0.1	-0.032663
0.453383	0.1	-0.035286
0.455050	0.1	-0.036418
0.456717	0.1	-0.037372
0.458383	0.1	-0.038683
0.460050	0.1	-0.039995
0.461717	0.1	-0.040770
0.463383	0.1	-0.040650
0.465050	0.1	-0.039876
0.466717	0.1	-0.039101
0.468383	0.1	-0.038266
0.470050	0.1	-0.036955
0.471717	0.1	-0.034332
0.473383	0.1	-0.030160
0.475050	0.1	-0.025094
0.476717	0.1	-0.020981
0.478383	0.1	-0.019491
0.480050	0.1	-0.020742
0.481717	0.1	-0.023484
0.483383	0.1	-0.026345
0.485050	0.1	-0.028670
0.486717	0.1	-0.031352
0.488383	0.1	-0.034690
0.490050	0.1	-0.037551
0.491717	0.1	-0.038862
0.493383	0.1	-0.039101
0.495050	0.1	-0.039041
0.496717	0.1	-0.038922
0.498383	0.1	-0.038624
0.500050	0.1	-0.038147
0.501717	0.1	-0.037253
0.503383	0.1	-0.035822
0.505050	0.1	-0.034273
0.506717	0.1	-0.032902
0.508383	0.1	-0.031888
0.510050	0.1	-0.031054
0.511717	0.1	-0.030696
0.513383	0.1	-0.030935
0.515050	0.1	-0.031412
0.516717	0.1	-0.032127
0.518383	0.1	-0.033081
0.520050	0.1	-0.033855
0.521717	0.1	-0.034213
0.523383	0.1	-0.034094
0.525050	0.1	-0.033855
0.526717	0.1	-0.033855
0.528383	0.1	-0.034332
0.530050	0.1	-0.035048
0.531717	0.1	-0.035107
0.533383	0.1	-0.033915
0.535050	0.1	-0.031769
0.536717	0.1	-0.030220
0.538383	0.1	-0.030339
0.540050	0.1	-0.032485
0.541717	0.1	-0.035822
0.543383	0.1	-0.038385
0.545050	0.1	-0.038207
0.546717	0.1	-0.035465
0.548383	0.1	-0.032246
0.550050	0.1	-0.030458
0.551717	0.1	-0.030339
0.553383	0.1	-0.030518
0.555050	0.1	-0.029624
0.556717	0.1	-0.028133
0.558383	0.1	-0.027835
0.560050	0.1	-0.029266
0.561717	0.1	-0.030994
0.563383	0.1	-0.031948
0.565050	0.1	-0.032842
0.566717	0.1	-0.034571
0.568383	0.1	-0.037253
0.570050	0.1	-0.040054
0.571717	0.1	-0.041127
0.573383	0.1	-0.039697
0.575050	0.1	-0.037253
0.576717	0.1	-0.035763
0.578383	0.1	-0.036001
0.580050	0.1	-0.037611
0.581717	0.1	-0.039876
0.583383	0.1	-0.041664
0.585050	0.1	-0.042081
0.586717	0.1	-0.041246
0.588383	0.1	-0.039577
0.590050	0.1	-0.037909
0.591717	0.1	-0.037611
0.593383	0.1	-0.039637
0.595050	0.1	-0.043154
0.596717	0.1	-0.046730
0.598383	0.1	-0.049174
0.600050	0.1	-0.049293
0.601717	0.1	-0.046968
0.603383	0.1	-0.043571
0.605050	0.1	-0.040889
0.606717	0.1	-0.039756
0.608383	0.1	-0.039995
0.610050	0.1	-0.040591
0.611717	0.1	-0.040531
0.613383	0.1	-0.039518
0.615050	0.1	-0.037670
0.616717	0.1	-0.035107
0.618383	0.1	-0.032127
0.620050	0.1	-0.029027
0.621717	0.1	-0.026584
0.623383	0.1	-0.025570
0.625050	0.1	-0.026822
0.626717	0.1	-0.030339
0.628383	0.1	-0.035524
0.630050	0.1	-0.041068
0.631717	0.1	-0.045657
0.633383	0.1	-0.049055
0.635050	0.1	-0.050962
0.636717	0.1	-0.050962
0.638383	0.1	-0.049770
0.640050	0.1	-0.048518
0.641717	0.1	-0.047684
0.643383	0.1	-0.047386
0.645050	0.1	-0.047565
0.646717	0.1	-0.047386
0.648383	0.1	-0.045359
0.650050	0.1	-0.040710
0.651717	0.1	-0.034392
0.653383	0.1	-0.028372
0.655050	0.1	-0.025213
0.656717	0.1	-0.026107
0.658383	0.1	-0.029922
0.660050	0.1	-0.034273
0.661717	0.1	-0.037432
0.663383	0.1	-0.038207
0.665050	0.1	-0.036538
0.666717	0.1	-0.033557
0.668383	0.1	-0.030816
0.670050	0.1	-0.028491
0.671717	0.1	-0.026405
0.673383	0.1	-0.024855
0.675050	0.1	-0.024676
0.676717	0.1	-0.026405
0.678383	0.1	-0.029564
0.680050	0.1	-0.033081
0.681717	0.1	-0.035286
0.683383	0.1	-0.034988
0.685050	0.1	-0.032663
0.686717	0.1	-0.030398
0.688383	0.1	-0.029981
0.690050	0.1	-0.031769
0.691717	0.1	-0.034750
0.693383	0.1	-0.037074
0.695050	0.1	-0.037014
0.696717	0.1	-0.034571
0.698383	0.1	-0.031590
0.700050	0.1	-0.030220
0.701717	0.1	-0.031114
0.703383	0.1	-0.033498
0.705050	0.1	-0.036418
0.706717	0.1	-0.039756
0.708383	0.1	-0.042856
0.710050	0.1	-0.044703
0.711717	0.1	-0.044286
0.713383	0.1	-0.041842
0.715050	0.1	-0.039279
0.716717	0.1	-0.038564
0.718383	0.1	-0.039756
0.720050	0.1	-0.040829
0.721717	0.1	-0.040174
0.723383	0.1	-0.038087
0.725050	0.1	-0.036240
0.726717	0.1	-0.035286
0.728383	0.1	-0.034869
0.730050	0.1	-0.034451
0.731717	0.1	-0.033677
0.733383	0.1	-0.032604
0.735050	0.1	-0.031650
0.736717	0.1	-0.031710
0.738383	0.1	-0.033617
0.740050	0.1	-0.037432
0.741717	0.1	-0.042021
0.743383	0.1	-0.046253
0.745050	0.1	-0.049531
0.746717	0.1	-0.051737
0.748383	0.1	-0.052691
0.750050	0.1	-0.052750
0.751717	0.1	-0.053227
0.753383	0.1	-0.054538
0.755050	0.1	-0.055611
0.756717	0.1	-0.054717
0.758383	0.1	-0.051200
0.760050	0.1	-0.046372
0.761717	0.1	-0.042558
0.763383	0.1	-0.041366
0.765050	0.1	-0.042558
0.766717	0.1	-0.045240
0.768383	0.1	-0.048339
0.770050	0.1	-0.050783
0.771717	0.1	-0.051916
0.773383	0.1	-0.051618
0.775050	0.1	-0.050247
0.776717	0.1	-0.047445
0.778383	0.1	-0.043809
0.780050	0.1	-0.041425
0.781717	0.1	-0.041485
0.783383	0.1	-0.042439
0.785050	0.1	-0.042677
0.786717	0.1	-0.041962
0.788383	0.1	-0.041187
0.790050	0.1	-0.040948
0.791717	0.1	-0.041902
0.793383	0.1	-0.044286
0.795050	0.1	-0.047982
0.796717	0.1	-0.052035
0.798383	0.1	-0.055730
0.800050	0.1	-0.058591
0.801717	0.1	-0.060201
0.803383	0.1	-0.060141
0.805050	0.1	-0.058770
0.806717	0.1	-0.056803
0.808383	0.1	-0.055075
0.810050	0.1	-0.054300
0.811717	0.1	-0.054717
0.813383	0.1	-0.055969
0.815050	0.1	-0.057518
0.816717	0.1	-0.059187
0.818383	0.1	-0.060499
0.820050	0.1	-0.060678
0.821717	0.1	-0.059485
0.823383	0.1	-0.058055
0.825050	0.1	-0.057697
0.826717	0.1	-0.058532
0.828383	0.1	-0.059128
0.830050	0.1	-0.058234
0.831717	0.1	-0.055969
0.833383	0.1	-0.053585
0.835050	0.1	-0.052333
0.836717	0.1	-0.052631
0.838383	0.1	-0.054300
0.840050	0.1	-0.056207
0.841717	0.1	-0.057518
0.843383	0.1	-0.058293
0.845050	0.1	-0.059426
0.846717	0.1	-0.061154
0.848383	0.1	-0.062406
0.850050	0.1	-0.061691
0.851717	0.1	-0.059009
0.853383	0.1	-0.056863
0.855050	0.1	-0.057817
0.856717	0.1	-0.061750
0.858383	0.1	-0.066102
0.860050	0.1	-0.068188
0.861717	0.1	-0.067413
0.863383	0.1	-0.065565
0.865050	0.1	-0.064313
0.866717	0.1	-0.063062
0.868383	0.1	-0.060439
0.870050	0.1	-0.056267
0.871717	0.1	-0.051141
0.873383	0.1	-0.046015
0.875050	0.1	-0.042081
0.876717	0.1	-0.041008
0.878383	0.1	-0.043213
0.880050	0.1	-0.047624
0.881717	0.1	-0.052512
0.883383	0.1	-0.055969
0.885050	0.1	-0.057220
0.886717	0.1	-0.056982
0.888383	0.1	-0.056803
0.890050	0.1	-0.057161
0.891717	0.1	-0.057459
0.893383	0.1	-0.057042
0.895050	0.1	-0.056088
0.896717	0.1	-0.056028
0.898383	0.1	-0.058055
0.900050	0.1	-0.061393
0.901717	0.1	-0.063837
0.903383	0.1	-0.063658
0.905050	0.1	-0.061035
0.906717	0.1	-0.057220
0.908383	0.1	-0.054061
0.910050	0.1	-0.052929
0.911717	0.1	-0.053763
0.913383	0.1	-0.055492
0.915050	0.1	-0.056922
0.916717	0.1	-0.057101
0.918383	0.1	-0.055254
0.920050	0.1	-0.052214
0.921717	0.1	-0.049591
0.923383	0.1	-0.048518
0.925050	0.1	-0.048935
0.926717	0.1	-0.051022
0.928383	0.1	-0.054419
0.930050	0.1	-0.057280
0.931717	0.1	-0.057340
0.933383	0.1	-0.054717
0.935050	0.1	-0.051081
0.936717	0.1	-0.048041
0.938383	0.1	-0.046551
0.940050	0.1	-0.047028
0.941717	0.1	-0.048935
0.943383	0.1	-0.050902
0.945050	0.1	-0.051796
0.946717	0.1	-0.051320
0.948383	0.1	-0.050366
0.950050	0.1	-0.050247
0.951717	0.1	-0.051737
0.953383	0.1	-0.053704
0.955050	0.1	-0.054836
0.956717	0.1	-0.054598
0.958383	0.1	-0.053406
0.960050	0.1	-0.052035
0.961717	0.1	-0.051200
0.963383	0.1	-0.051618
0.965050	0.1	-0.052929
0.966717	0.1	-0.054002
0.968383	0.1	-0.053704
0.970050	0.1	-0.051796
0.971717	0.1	-0.049233
0.973383	0.1	-0.047445
0.975050	0.1	-0.047028
0.976717	0.1	-0.047803
0.978383	0.1	-0.049710
0.980050	0.1	-0.052631
0.981717	0.1	-0.055671
0.983383	0.1	-0.057340
0.985050	0.1	-0.057101
0.986717	0.1	-0.055969
0.988383	0.1	-0.055194
0.990050	0.1	-0.054777
0.991717	0.1	-0.054419
0.993383	0.1	-0.054538
0.995050	0.1	-0.055671
0.996717	0.1	-0.057638
0.998383	0.1	-0.059724
1.000050	0.1	-0.061154
1.001717	0.1	-0.061274
1.003383	0.1	-0.059843
1.005050	0.1	-0.057578
1.006717	0.1	-0.055611
1.008383	0.1	-0.055254
1.010050	0.1	-0.057340
1.011717	0.1	-0.061095
1.013383	0.1	-0.064969
1.015050	0.1	-0.067830
1.016717	0.1	-0.069439
1.018383	0.1	-0.069976
1.020050	0.1	-0.069976
1.021717	0.1	-0.069737
1.023383	0.1	-0.069261
1.025050	0.1	-0.068486
1.026717	0.1	-0.067532
1.028383	0.1	-0.066400
1.030050	0.1	-0.065207
1.031717	0.1	-0.063658
1.033383	0.1	-0.061274
1.035050	0.1	-0.057757
1.036717	0.1	-0.053942
1.038383	0.1	-0.051320
1.040050	0.1	-0.050902
1.041717	0.1	-0.052691
1.043383	0.1	-0.055909
1.045050	0.1	-0.060380
1.046717	0.1	-0.066161
1.048383	0.1	-0.072718
1.050050	0.1	-0.078797
1.051717	0.1	-0.082850
1.053383	0.1	-0.083864
1.055050	0.1	-0.082016
1.056717	0.1	-0.078619
1.058383	0.1	-0.074804
1.060050	0.1	-0.071287
1.061717	0.1	-0.068665
1.063383	0.1	-0.067532
1.065050	0.1	-0.067830
1.066717	0.1	-0.068665
1.068383	0.1	-0.069439
1.070050	0.1	-0.070214
1.071717	0.1	-0.070691
1.073383	0.1	-0.070035
1.075050	0.1	-0.068486
1.076717	0.1	-0.066698
1.078383	0.1	-0.065029
1.080050	0.1	-0.063300
1.081717	0.1	-0.061393
1.083383	0.1	-0.060081
1.085050	0.1	-0.060260
1.086717	0.1	-0.061929
1.088383	0.1	-0.063717
1.090050	0.1	-0.064790
1.091717	0.1	-0.066102
1.093383	0.1	-0.068486
1.095050	0.1	-0.070751
1.096717	0.1	-0.071168
1.098383	0.1	-0.069320
1.100050	0.1	-0.065923
1.101717	0.1	-0.062227
1.103383	0.1	-0.059664
1.105050	0.1	-0.059068
1.106717	0.1	-0.060499
1.108383	0.1	-0.063539
1.110050	0.1	-0.067711
1.111717	0.1	-0.072300
1.113383	0.1	-0.075698
1.115050	0.1	-0.076532
1.116717	0.1	-0.074089
1.118383	0.1	-0.069439
1.120050	0.1	-0.064731
1.121717	0.1	-0.061452
1.123383	0.1	-0.060260
1.125050	0.1	-0.061035
1.126717	0.1	-0.063241
1.128383	0.1	-0.065625
1.130050	0.1	-0.066876
1.131717	0.1	-0.066876
1.133383	0.1	-0.066698
1.135050	0.1	-0.067651
1.136717	0.1	-0.069678
1.138383	0.1	-0.071228
1.140050	0.1	-0.070810
1.141717	0.1	-0.068605
1.143383	0.1	-0.066519
1.145050	0.1	-0.065923
1.146717	0.1	-0.067115
1.148383	0.1	-0.070035
1.150050	0.1	-0.074625
1.151717	0.1	-0.079870
1.153383	0.1	-0.084043
1.155050	0.1	-0.086069
1.156717	0.1	-0.085950
1.158383	0.1	-0.084519
1.160050	0.1	-0.082731
1.161717	0.1	-0.081718
1.163383	0.1	-0.081897
1.165050	0.1	-0.082374
1.166717	0.1	-0.081956
1.168383	0.1	-0.079751
1.170050	0.1	-0.075996
1.171717	0.1	-0.071228
1.173383	0.1	-0.066757
1.175050	0.1	-0.064075
1.176717	0.1	-0.064015
1.178383	0.1	-0.066280
1.180050	0.1	-0.069261
1.181717	0.1	-0.071585
1.183383	0.1	-0.072420
1.185050	0.1	-0.072181
1.186717	0.1	-0.071466
1.188383	0.1	-0.070393
1.190050	0.1	-0.069261
1.191717	0.1	-0.068784
1.193383	0.1	-0.069916
1.195050	0.1	-0.072479
1.196717	0.1	-0.075161
1.198383	0.1	-0.076711
1.200050	0.1	-0.077724
1.201717	0.1	-0.079930
1.203383	0.1	-0.083625
1.205050	0.1	-0.087023
1.206717	0.1	-0.088394
1.208383	0.1	-0.087023
1.210050	0.1	-0.083625
1.211717	0.1	-0.080407
1.213383	0.1	-0.079095
1.215050	0.1	-0.079513
1.216717	0.1	-0.080884
1.218383	0.1	-0.082791
1.220050	0.1	-0.084937
1.221717	0.1	-0.086665
1.223383	0.1	-0.087678
1.225050	0.1	-0.088394
1.226717	0.1	-0.088573
1.228383	0.1	-0.088036
1.230050	0.1	-0.087142
1.231717	0.1	-0.086308
1.233383	0.1	-0.085890
1.235050	0.1	-0.086188
1.236717	0.1	-0.087678
1.238383	0.1	-0.090122
1.240050	0.1	-0.092149
1.241717	0.1	-0.092804
1.243383	0.1	-0.091791
1.245050	0.1	-0.089884
1.246717	0.1	-0.088573
1.248383	0.1	-0.088871
1.250050	0.1	-0.090420
1.251717	0.1	-0.092328
1.253383	0.1	-0.094175
1.255050	0.1	-0.095904
1.256717	0.1	-0.097573
1.258383	0.1	-0.099361
1.260050	0.1	-0.101030
1.261717	0.1	-0.102520
1.263383	0.1	-0.103831
1.265050	0.1	-0.104964
1.266717	0.1	-0.105500
1.268383	0.1	-0.105500
1.270050	0.1	-0.105798
1.271717	0.1	-0.107288
1.273383	0.1	-0.110269
1.275050	0.1	-0.113964
1.276717	0.1	-0.117421
1.278383	0.1	-0.119269
1.280050	0.1	-0.118375
1.281717	0.1	-0.114977
1.283383	0.1	-0.111103
1.285050	0.1	-0.108957
1.286717	0.1	-0.109494
1.288383	0.1	-0.111938
1.290050	0.1	-0.114679
1.291717	0.1	-0.116289
1.293383	0.1	-0.115752
1.295050	0.1	-0.112712
1.296717	0.1	-0.107467
1.298383	0.1	-0.101268
1.300050	0.1	-0.095427
1.301717	0.1	-0.090361
1.303383	0.1	-0.085354
1.305050	0.1	-0.079751
1.306717	0.1	-0.073552
1.308383	0.1	-0.067651
1.310050	0.1	-0.062525
1.311717	0.1	-0.058234
1.313383	0.1	-0.054240
1.315050	0.1	-0.050128
1.316717	0.1	-0.045717
1.318383	0.1	-0.042081
1.320050	0.1	-0.040889
1.321717	0.1	-0.043094
1.323383	0.1	-0.048161
1.325050	0.1	-0.054896
1.326717	0.1	-0.062585
1.328383	0.1	-0.071526
1.330050	0.1	-0.082195
1.331717	0.1	-0.093997
1.333383	0.1	-0.105321
1.335050	0.1	-0.114262
1.336717	0.1	-0.120044
1.338383	0.1	-0.123560
1.340050	0.1	-0.126243
1.341717	0.1	-0.129163
1.343383	0.1	-0.132442
1.345050	0.1	-0.136375
1.346717	0.1	-0.141561
1.348383	0.1	-0.147641
1.350050	0.1	-0.153840
1.351717	0.1	-0.160754
1.353383	0.1	-0.169456
1.355050	0.1	-0.179350
1.356717	0.1	-0.188947
1.358383	0.1	-0.197351
1.360050	0.1	-0.204325
1.361717	0.1	-0.209987
1.363383	0.1	-0.214517
1.365050	0.1	-0.217617
1.366717	0.1	-0.218868
1.368383	0.1	-0.218630
1.370050	0.1	-0.217676
1.371717	0.1	-0.216723
1.373383	0.1	-0.216603
1.375050	0.1	-0.217438
1.376717	0.1	-0.218451
1.378383	0.1	-0.217855
1.380050	0.1	-0.214040
1.381717	0.1	-0.206709
1.383383	0.1	-0.197828
1.385050	0.1	-0.190496
1.386717	0.1	-0.186920
1.388383	0.1	-0.187159
1.390050	0.1	-0.189602
1.391717	0.1	-0.192761
1.393383	0.1	-0.195980
1.395050	0.1	-0.199139
1.396717	0.1	-0.201821
1.398383	0.1	-0.203729
1.400050	0.1	-0.204563
1.401717	0.1	-0.204206
1.403383	0.1	-0.202596
1.405050	0.1	-0.199974
1.406717	0.1	-0.197411
1.408383	0.1	-0.196219
1.410050	0.1	-0.196815
1.411717	0.1	-0.198722
1.413383	0.1	-0.201941
1.415050	0.1	-0.206828
1.416717	0.1	-0.213087
1.418383	0.1	-0.219226
1.420050	0.1	-0.223458
1.421717	0.1	-0.225961
1.423383	0.1	-0.228584
1.425050	0.1	-0.232339
1.426717	0.1	-0.236928
1.428383	0.1	-0.241458
1.430050	0.1	-0.245333
1.431717	0.1	-0.247777
1.433383	0.1	-0.247955
1.435050	0.1	-0.245392
1.436717	0.1	-0.240088
1.438383	0.1	-0.232458
1.440050	0.1	-0.223219
1.441717	0.1	-0.213325
1.443383	0.1	-0.202954
1.445050	0.1	-0.191689
1.446717	0.1	-0.179350
1.448383	0.1	-0.166476
1.450050	0.1	-0.152946
1.451717	0.1	-0.138283
1.453383	0.1	-0.122130
1.455050	0.1	-0.105202
1.456717	0.1	-0.088334
1.458383	0.1	-0.071585
1.460050	0.1	-0.054419
1.461717	0.1	-0.037670
1.463383	0.1	-0.022590
1.465050	0.1	-0.009298
1.466717	0.1	0.003636
1.468383	0.1	0.017524
1.470050	0.1	0.033498
1.471717	0.1	0.051856
1.473383	0.1	0.072002
1.475050	0.1	0.093222
1.476717	0.1	0.115156
1.478383	0.1	0.137150
1.480050	0.1	0.157833
1.481717	0.1	0.175893
1.483383	0.1	0.191331
1.485050	0.1	0.205278
1.486717	0.1	0.219584
1.488383	0.1	0.235856
1.490050	0.1	0.254393
1.491717	0.1	0.273764
1.493383	0.1	0.292122
1.495050	0.1	0.308096
1.496717	0.1	0.321507
1.498383	0.1	0.332952
1.500050	0.1	0.343561
1.501717	0.1	0.354528
1.503383	0.1	0.366449
1.505050	0.1	0.378430
1.506717	0.1	0.389457
1.508383	0.1	0.399649
1.510050	0.1	0.410736
1.511717	0.1	0.424087
1.513383	0.1	0.439525
1.515050	0.1	0.455499
1.516717	0.1	0.471175
1.518383	0.1	0.487149
1.520050	0.1	0.504136
1.521717	0.1	0.521779
1.523383	0.1	0.539422
1.525050	0.1	0.557005
1.526717	0.1	0.575483
1.528383	0.1	0.595987
1.530050	0.1	0.618637
1.531717	0.1	0.642657
1.533383	0.1	0.666618
1.535050	0.1	0.690699
1.536717	0.1	0.716806
1.538383	0.1	0.747144
1.540050	0.1	0.782430
1.541717	0.1	0.821888
1.543383	0.1	0.864685
1.545050	0.1	0.910640
1.546717	0.1	0.959277
1.548383	0.1	1.009584
1.550050	0.1	1.061142
1.551717	0.1	1.114190
1.553383	0.1	1.169086
1.555050	0.1	1.226723
1.556717	0.1	1.289427
1.558383	0.1	1.359761
1.560050	0.1	1.440108
1.561717	0.1	1.533091
1.563383	0.1	1.641929
1.565050	0.1	1.769483
1.566717	0.1	1.917660
1.568383	0.1	2.088070
1.570050	0.1	2.283514
1.571717	0.1	2.507806
1.573383	0.1	2.764762
1.575050	0.1	3.057599
1.576717	0.1	3.388345
1.578383	0.1	3.757954
1.580050	0.1	4.166723
1.581717	0.1	4.613936
1.583383	0.1	5.096436
1.585050	0.1	5.608678
1.586717	0.1	6.144524
1.588383	0.1	6.698311
1.590050	0.1	7.264436
1.591717	0.1	7.836104
1.593383	0.1	8.407593
1.595050	0.1	8.974195
1.596717	0.1	9.531320
1.598383	0.1	10.073603
1.600050	0.1	10.595680
1.601717	0.1	11.093200
1.603383	0.1	11.562706
1.605050	0.1	12.001515
1.606717	0.1	12.408675
1.608383	0.1	12.785674
1.610050	0.1	13.134123
1.611717	0.1	13.453306
1.613383	0.1	13.739169
1.615050	0.1	13.985933
1.616717	0.1	14.186800
1.618383	0.1	14.334381
1.620050	0.1	14.421404
1.621717	0.1	14.441431
1.623383	0.1	14.389933
1.625050	0.1	14.265002
1.626717	0.1	14.067233
1.628383	0.1	13.798834
1.630050	0.1	13.464869
1.631717	0.1	13.073684
1.633383	0.1	12.636245
1.635050	0.1	12.164057
1.636717	0.1	11.668564
1.638383	0.1	11.162103
1.640050	0.1	10.657371
1.641717	0.1	10.166705
1.643383	0.1	9.701372
1.645050	0.1	9.272159
1.646717	0.1	8.887828
1.648383	0.1	8.553327
1.650050	0.1	8.271516
1.651717	0.1	8.045257
1.653383	0.1	7.877172
1.655050	0.1	7.767261
1.656717	0.1	7.712067
1.658383	0.1	7.704974
1.660050	0.1	7.737458
1.661717	0.1	7.801950
1.663383	0.1	7.893026
1.665050	0.1	8.006514
1.666717	0.1	8.137286
1.668383	0.1	8.279324
1.670050	0.1	8.426607
1.671717	0.1	8.574188
1.673383	0.1	8.718193
1.675050	0.1	8.855224
1.676717	0.1	8.981884
1.678383	0.1	9.095550
1.680050	0.1	9.194315
1.681717	0.1	9.277702
1.683383	0.1	9.346247
1.685050	0.1	9.401382
1.686717	0.1	9.444178
1.688383	0.1	9.474576
1.690050	0.1	9.492457
1.691717	0.1	9.498120
1.693383	0.1	9.493590
1.695050	0.1	9.481967
1.696717	0.1	9.464920
1.698383	0.1	9.442092
1.700050	0.1	9.413720
1.701717	0.1	9.381593
1.703383	0.1	9.348274
1.705050	0.1	9.315968
1.706717	0.1	9.285689
1.708383	0.1	9.257317
1.710050	0.1	9.229184
1.711717	0.1	9.200037
1.713383	0.1	9.170712
1.715050	0.1	9.144009
1.716717	0.1	9.122074
1.718383	0.1	9.104312
1.720050	0.1	9.088815
1.721717	0.1	9.073556
1.723383	0.1	9.057463
1.725050	0.1	9.040475
1.726717	0.1	9.022594
1.728383	0.1	9.003640
1.730050	0.1	8.983732
1.731717	0.1	8.964420
1.733383	0.1	8.946717
1.735050	0.1	8.929611
1.736717	0.1	8.910895
1.738383	0.1	8.889139
1.740050	0.1	8.864463
1.741717	0.1	8.838535
1.743383	0.1	8.812726
1.745050	0.1	8.787215
1.746717	0.1	8.762360
1.748383	0.1	8.738757
1.750050	0.1	8.716286
1.751717	0.1	8.693398
1.753383	0.1	8.668066
1.755050	0.1	8.640171
1.756717	0.1	8.612156
1.758383	0.1	8.585752
1.760050	0.1	8.560956
1.761717	0.1	8.537353
1.763383	0.1	8.514345
1.765050	0.1	8.491040
1.766717	0.1	8.466721
1.768383	0.1	8.441806
1.770050	0.1	8.416474
1.771717	0.1	8.390487
1.773383	0.1	8.363843
1.775050	0.1	8.337558
1.776717	0.1	8.312703
1.778383	0.1	8.289040
1.780050	0.1	8.265913
1.781717	0.1	8.243263
1.783383	0.1	8.221150
1.785050	0.1	8.199096
1.786717	0.1	8.176387
1.788383	0.1	8.152962
1.790050	0.1	8.129597
1.791717	0.1	8.107722
1.793383	0.1	8.088351
1.795050	0.1	8.071423
1.796717	0.1	8.056224
1.798383	0.1	8.042336
1.800050	0.1	8.029342
1.801717	0.1	8.016527
1.803383	0.1	8.003355
1.805050	0.1	7.989347
1.806717	0.1	7.975102
1.808383	0.1	7.961691
1.810050	0.1	7.948995
1.811717	0.1	7.935703
1.813383	0.1	7.920862
1.815050	0.1	7.904828
1.816717	0.1	7.888973
1.818383	0.1	7.874072
1.820050	0.1	7.860005
1.821717	0.1	7.846177
1.823383	0.1	7.832349
1.825050	0.1	7.818044
1.826717	0.1	7.802427
1.828383	0.1	7.784784
1.830050	0.1	7.765532
1.831717	0.1	7.746101
1.833383	0.1	7.727564
1.835050	0.1	7.710278
1.836717	0.1	7.694543
1.838383	0.1	7.680893
1.840050	0.1	7.669688
1.841717	0.1	7.660628
1.843383	0.1	7.653475
1.845050	0.1	7.647872
1.846717	0.1	7.643939
1.848383	0.1	7.642448
1.850050	0.1	7.644415
1.851717	0.1	7.650733
1.853383	0.1	7.662416
1.855050	0.1	7.680178
1.856717	0.1	7.704378
1.858383	0.1	7.734955
1.860050	0.1	7.771850
1.861717	0.1	7.815302
1.863383	0.1	7.866025
1.865050	0.1	7.924080
1.866717	0.1	7.989109
1.868383	0.1	8.060217
1.870050	0.1	8.136690
1.871717	0.1	8.218289
1.873383	0.1	8.304835
1.875050	0.1	8.395613
1.876717	0.1	8.490444
1.878383	0.1	8.589805
1.880050	0.1	8.694292
1.881717	0.1	8.804024
1.883383	0.1	8.917869
1.885050	0.1	9.034753
1.886717	0.1	9.154261
1.888383	0.1	9.276152
1.890050	0.1	9.399653
1.891717	0.1	9.524167
1.893383	0.1	9.649397
1.895050	0.1	9.775103
1.896717	0.1	9.900928
1.898383	0.1	10.025740
1.900050	0.1	10.147393
1.901717	0.1	10.264338
1.903383	0.1	10.376454
1.905050	0.1	10.485531
1.906717	0.1	10.593832
1.908383	0.1	10.702968
1.910050	0.1	10.812283
1.911717	0.1	10.918439
1.913383	0.1	11.017681
1.915050	0.1	11.108399
1.916717	0.1	11.191309
1.918383	0.1	11.268140
1.920050	0.1	11.340082
1.921717	0.1	11.407376
1.923383	0.1	11.470676
1.925050	0.1	11.530996
1.926717	0.1	11.588932
1.928383	0.1	11.643768
1.930050	0.1	11.693896
1.931717	0.1	11.738182
1.933383	0.1	11.777461
1.935050	0.1	11.813641
1.936717	0.1	11.847318
1.938383	0.1	11.877776
1.940050	0.1	11.904419
1.941717	0.1	11.927725
1.943383	0.1	11.948348
1.945050	0.1	11.966408
1.946717	0.1	11.982322
1.948383	0.1	11.997164
1.950050	0.1	12.011886
1.951717	0.1	12.026370
1.953383	0.1	12.039781
1.955050	0.1	12.050987
1.956717	0.1	12.059570
1.958383	0.1	12.066365
1.960050	0.1	12.073100
1.961717	0.1	12.081505
1.963383	0.1	12.090803
1.965050	0.1	12.098373
1.966717	0.1	12.102247
1.968383	0.1	12.102009
1.970050	0.1	12.099028
1.971717	0.1	12.094796
1.973383	0.1	12.090088
1.975050	0.1	12.085021
1.976717	0.1	12.079895
1.978383	0.1	12.075186
1.980050	0.1	12.071253
1.981717	0.1	12.067796
1.983383	0.1	12.063444
1.985050	0.1	12.056828
1.986717	0.1	12.047709
1.988383	0.1	12.036205
1.990050	0.1	12.021960
1.991717	0.1	12.004019
1.993383	0.1	11.982382
1.995050	0.1	11.958242
1.996717	0.1	11.932791
1.998383	0.1	11.906386
2.000050	0.1	11.878610
2.001717	0.1	11.849643
2.003383	0.1	11.821092
2.005050	0.1	11.795164
2.006717	0.1	11.772514
2.008383	0.1	11.752010
2.010050	0.1	11.731208
2.011717	0.1	11.707307
2.013383	0.1	11.679114
2.015050	0.1	11.647344
2.016717	0.1	11.613310
2.018383	0.1	11.577905
2.020050	0.1	11.542023
2.021717	0.1	11.506737
2.023383	0.1	11.472941
2.025050	0.1	11.440397
2.026717	0.1	11.408091
2.028383	0.1	11.374832
2.030050	0.1	11.339844
2.031717	0.1	11.302829
2.033383	0.1	11.263848
2.035050	0.1	11.223198
2.036717	0.1	11.181772
2.038383	0.1	11.140645
2.040050	0.1	11.100591
2.041717	0.1	11.061192
2.043383	0.1	11.021615
2.045050	0.1	10.981620
2.046717	0.1	10.941327
2.048383	0.1	10.900319
2.050050	0.1	10.858536
2.051717	0.1	10.816754
2.053383	0.1	10.776282
2.055050	0.1	10.737181
2.056717	0.1	10.698975
2.058383	0.1	10.660649
2.060050	0.1	10.621012
2.061717	0.1	10.579408
2.063383	0.1	10.535658
2.065050	0.1	10.490180
2.066717	0.1	10.443688
2.068383	0.1	10.397316
2.070050	0.1	10.352433
2.071717	0.1	10.310054
2.073383	0.1	10.270179
2.075050	0.1	10.232270
2.076717	0.1	10.195554
2.078383	0.1	10.159135
2.080050	0.1	10.121942
2.081717	0.1	10.083080
2.083383	0.1	10.042132
2.085050	0.1	9.999157
2.086717	0.1	9.955586
2.088383	0.1	9.913087
2.090050	0.1	9.872020
2.091717	0.1	9.831548
2.093383	0.1	9.791375
2.095050	0.1	9.751380
2.096717	0.1	9.711385
2.098383	0.1	9.670795
2.100050	0.1	9.629787
2.101717	0.1	9.588957
2.103383	0.1	9.549022
2.105050	0.1	9.509743
2.106717	0.1	9.470344
2.108383	0.1	9.430647
2.110050	0.1	9.391428
2.111717	0.1	9.353042
2.113383	0.1	9.315432
2.115050	0.1	9.277881
2.116717	0.1	9.239734
2.118383	0.1	9.200931
2.120050	0.1	9.162069
2.121717	0.1	9.123445
2.123383	0.1	9.083927
2.125050	0.1	9.042621
2.126717	0.1	9.000481
2.128383	0.1	8.958698
2.130050	0.1	8.917809
2.131717	0.1	8.877755
2.133383	0.1	8.838654
2.135050	0.1	8.801163
2.136717	0.1	8.765102
2.138383	0.1	8.729637
2.140050	0.1	8.693815
2.141717	0.1	8.657098
2.143383	0.1	8.619428
2.145050	0.1	8.581341
2.146717	0.1	8.543790
2.148383	0.1	8.507431
2.150050	0.1	8.472801
2.151717	0.1	8.439720
2.153383	0.1	8.407414
2.155050	0.1	8.375526
2.156717	0.1	8.344293
2.158383	0.1	8.313180
2.160050	0.1	8.280516
2.161717	0.1	8.245349
2.163383	0.1	8.208156
2.165050	0.1	8.170188
2.166717	0.1	8.132339
2.168383	0.1	8.095444
2.170050	0.1	8.060039
2.171717	0.1	8.026600
2.173383	0.1	7.994831
2.175050	0.1	7.963658
2.176717	0.1	7.931591
2.178383	0.1	7.897556
2.180050	0.1	7.861615
2.181717	0.1	7.824183
2.183383	0.1	7.785738
2.185050	0.1	7.746697
2.186717	0.1	7.707715
2.188383	0.1	7.669807
2.190050	0.1	7.633925
2.191717	0.1	7.600129
2.193383	0.1	7.567406
2.195050	0.1	7.533730
2.196717	0.1	7.497728
2.198383	0.1	7.459403
2.200050	0.1	7.419587
2.201717	0.1	7.379115
2.203383	0.1	7.339061
2.205050	0.1	7.301152
2.206717	0.1	7.266403
2.208383	0.1	7.234157
2.210050	0.1	7.202447
2.211717	0.1	7.169545
2.213383	0.1	7.134617
2.215050	0.1	7.097781
2.216717	0.1	7.059575
2.218383	0.1	7.020832
2.220050	0.1	6.982267
2.221717	0.1	6.944478
2.223383	0.1	6.907821
2.225050	0.1	6.872058
2.226717	0.1	6.837011
2.228383	0.1	6.802679
2.230050	0.1	6.768346
2.231717	0.1	6.732941
2.233383	0.1	6.696284
2.235050	0.1	6.658733
2.236717	0.1	6.620646
2.238383	0.1	6.582499
2.240050	0.1	6.545663
2.241717	0.1	6.511450
2.243383	0.1	6.479979
2.245050	0.1	6.449938
2.246717	0.1	6.419957
2.248383	0.1	6.389082
2.250050	0.1	6.357074
2.251717	0.1	6.324232
2.253383	0.1	6.291688
2.255050	0.1	6.260991
2.256717	0.1	6.232143
2.258383	0.1	6.203533
2.260050	0.1	6.173790
2.261717	0.1	6.142736
2.263383	0.1	6.110371
2.265050	0.1	6.075919
2.266717	0.1	6.039024
2.268383	0.1	6.000340
2.270050	0.1	5.961001
2.271717	0.1	5.922199
2.273383	0.1	5.884886
2.275050	0.1	5.849362
2.276717	0.1	5.815328
2.278383	0.1	5.782783
2.280050	0.1	5.751670
2.281717	0.1	5.721569
2.283383	0.1	5.691350
2.285050	0.1	5.660177
2.286717	0.1	5.628109
2.288383	0.1	5.595863
2.290050	0.1	5.564213
2.291717	0.1	5.532980
2.293383	0.1	5.501330
2.295050	0.1	5.469084
2.296717	0.1	5.437792
2.298383	0.1	5.409062
2.300050	0.1	5.382598
2.301717	0.1	5.356849
2.303383	0.1	5.330503
2.305050	0.1	5.303026
2.306717	0.1	5.273938
2.308383	0.1	5.243898
2.310050	0.1	5.214095
2.311717	0.1	5.186022
2.313383	0.1	5.160213
2.315050	0.1	5.135775
2.316717	0.1	5.111635
2.318383	0.1	5.087495
2.320050	0.1	5.063892
2.321717	0.1	5.040884
2.323383	0.1	5.018175
2.325050	0.1	4.995048
2.326717	0.1	4.971505
2.328383	0.1	4.947841
2.330050	0.1	4.924298
2.331717	0.1	4.900754
2.333383	0.1	4.877031
2.335050	0.1	4.853130
2.336717	0.1	4.828871
2.338383	0.1	4.803479
2.340050	0.1	4.777372
2.341717	0.1	4.752279
2.343383	0.1	4.729569
2.345050	0.1	4.708648
2.346717	0.1	4.688263
2.348383	0.1	4.667998
2.350050	0.1	4.647613
2.351717	0.1	4.626513
2.353383	0.1	4.603446
2.355050	0.1	4.577518
2.356717	0.1	4.549027
2.358383	0.1	4.519284
2.360050	0.1	4.490018
2.361717	0.1	4.462123
2.363383	0.1	4.435718
2.365050	0.1	4.410208
2.366717	0.1	4.384816
2.368383	0.1	4.359067
2.370050	0.1	4.333139
2.371717	0.1	4.306972
2.373383	0.1	4.280508
2.375050	0.1	4.253328
2.376717	0.1	4.225254
2.378383	0.1	4.196465
2.380050	0.1	4.167319
2.381717	0.1	4.137934
2.383383	0.1	4.108370
2.385050	0.1	4.079104
2.386717	0.1	4.050732
2.388383	0.1	4.023552
2.390050	0.1	3.997088
2.391717	0.1	3.970266
2.393383	0.1	3.941834
2.395050	0.1	3.911555
2.396717	0.1	3.880084
2.398383	0.1	3.848493
2.400050	0.1	3.817857
2.401717	0.1	3.789127
2.403383	0.1	3.762782
2.405050	0.1	3.737807
2.406717	0.1	3.711641
2.408383	0.1	3.682077
2.410050	0.1	3.649712
2.411717	0.1	3.616989
2.413383	0.1	3.586471
2.415050	0.1	3.558696
2.416717	0.1	3.532291
2.418383	0.1	3.505945
2.420050	0.1	3.478587
2.421717	0.1	3.449619
2.423383	0.1	3.419280
2.425050	0.1	3.388763
2.426717	0.1	3.359139
2.428383	0.1	3.330469
2.430050	0.1	3.301978
2.431717	0.1	3.273189
2.433383	0.1	3.244400
2.435050	0.1	3.215611
2.436717	0.1	3.186047
2.438383	0.1	3.155470
2.440050	0.1	3.125072
2.441717	0.1	3.096461
2.443383	0.1	3.069699
2.445050	0.1	3.043473
2.446717	0.1	3.016651
2.448383	0.1	2.989054
2.450050	0.1	2.961099
2.451717	0.1	2.933324
2.453383	0.1	2.905846
2.455050	0.1	2.879024
2.456717	0.1	2.852857
2.458383	0.1	2.827406
2.460050	0.1	2.802611
2.461717	0.1	2.777636
2.463383	0.1	2.750874
2.465050	0.1	2.721608
2.466717	0.1	2.691448
2.468383	0.1	2.662897
2.470050	0.1	2.636731
2.471717	0.1	2.611578
2.473383	0.1	2.585769
2.475050	0.1	2.559364
2.476717	0.1	2.533853
2.478383	0.1	2.510250
2.480050	0.1	2.488136
2.481717	0.1	2.466381
2.483383	0.1	2.444089
2.485050	0.1	2.420783
2.486717	0.1	2.395868
2.488383	0.1	2.369344
2.490050	0.1	2.342582
2.491717	0.1	2.317906
2.493383	0.1	2.296686
2.495050	0.1	2.278209
2.496717	0.1	2.260447
2.498383	0.1	2.242088
2.500050	0.1	2.222538
2.501717	0.1	2.201438
2.503383	0.1	2.179265
2.505050	0.1	2.157331
2.506717	0.1	2.136290
2.508383	0.1	2.115488
2.510050	0.1	2.093673
2.511717	0.1	2.070427
2.513383	0.1	2.046764
2.515050	0.1	2.024114
2.516717	0.1	2.003551
2.518383	0.1	1.985729
2.520050	0.1	1.970053
2.521717	0.1	1.954258
2.523383	0.1	1.935959
2.525050	0.1	1.914322
2.526717	0.1	1.891255
2.528383	0.1	1.869679
2.530050	0.1	1.851261
2.531717	0.1	1.835108
2.533383	0.1	1.819909
2.535050	0.1	1.805484
2.536717	0.1	1.791835
2.538383	0.1	1.778364
2.540050	0.1	1.763880
2.541717	0.1	1.748204
2.543383	0.1	1.731992
2.545050	0.1	1.716018
2.546717	0.1	1.700580
2.548383	0.1	1.686037
2.550050	0.1	1.672924
2.551717	0.1	1.660943
2.553383	0.1	1.648486
2.555050	0.1	1.634479
2.556717	0.1	1.619160
2.558383	0.1	1.603365
2.560050	0.1	1.588404
2.561717	0.1	1.575291
2.563383	0.1	1.563430
2.565050	0.1	1.551509
2.566717	0.1	1.539052
2.568383	0.1	1.526475
2.570050	0.1	1.513779
2.571717	0.1	1.500428
2.573383	0.1	1.486242
2.575050	0.1	1.471818
2.576717	0.1	1.458347
2.578383	0.1	1.446903
2.580050	0.1	1.437545
2.581717	0.1	1.429260
2.583383	0.1	1.419962
2.585050	0.1	1.408398
2.586717	0.1	1.395106
2.588383	0.1	1.381576
2.590050	0.1	1.368523
2.591717	0.1	1.356840
2.593383	0.1	1.347423
2.595050	0.1	1.340449
2.596717	0.1	1.334608
2.598383	0.1	1.328290
2.600050	0.1	1.320481
2.601717	0.1	1.311898
2.603383	0.1	1.304448
2.605050	0.1	1.298189
2.606717	0.1	1.290977
2.608383	0.1	1.281381
2.610050	0.1	1.270652
2.611717	0.1	1.261413
2.613383	0.1	1.254141
2.615050	0.1	1.247585
2.616717	0.1	1.240313
2.618383	0.1	1.232445
2.620050	0.1	1.224756
2.621717	0.1	1.218498
2.623383	0.1	1.213968
2.625050	0.1	1.210332
2.626717	0.1	1.206040
2.628383	0.1	1.200378
2.630050	0.1	1.194775
2.631717	0.1	1.190186
2.633383	0.1	1.185954
2.635050	0.1	1.180768
2.636717	0.1	1.174808
2.638383	0.1	1.169145
2.640050	0.1	1.164198
2.641717	0.1	1.159310
2.643383	0.1	1.153171
2.645050	0.1	1.145423
2.646717	0.1	1.136780
2.648383	0.1	1.128316
2.650050	0.1	1.120925
2.651717	0.1	1.115441
2.653383	0.1	1.111806
2.655050	0.1	1.108587
2.656717	0.1	1.104474
2.658383	0.1	1.099646
2.660050	0.1	1.095474
2.661717	0.1	1.092553
2.663383	0.1	1.089811
2.665050	0.1	1.086652
2.666717	0.1	1.083791
2.668383	0.1	1.082718
2.670050	0.1	1.083791
2.671717	0.1	1.085937
2.673383	0.1	1.086831
2.675050	0.1	1.084745
2.676717	0.1	1.079440
2.678383	0.1	1.072049
2.680050	0.1	1.064658
2.681717	0.1	1.059234
2.683383	0.1	1.056731
2.685050	0.1	1.056969
2.686717	0.1	1.058519
2.688383	0.1	1.058757
2.690050	0.1	1.055777
2.691717	0.1	1.050115
2.693383	0.1	1.043856
2.695050	0.1	1.038671
2.696717	0.1	1.034677
2.698383	0.1	1.031458
2.700050	0.1	1.029074
2.701717	0.1	1.027525
2.703383	0.1	1.026630
2.705050	0.1	1.026332
2.706717	0.1	1.026273
2.708383	0.1	1.025736
2.710050	0.1	1.024008
2.711717	0.1	1.021266
2.713383	0.1	1.018345
2.715050	0.1	1.015306
2.716717	0.1	1.011670
2.718383	0.1	1.007676
2.720050	0.1	1.004815
2.721717	0.1	1.003861
2.723383	0.1	1.004636
2.725050	0.1	1.006663
2.726717	0.1	1.008987
2.728383	0.1	1.010060
2.730050	0.1	1.008928
2.731717	0.1	1.005769
2.733383	0.1	1.001716
2.735050	0.1	0.997603
2.736717	0.1	0.993788
2.738383	0.1	0.991345
2.740050	0.1	0.991225
2.741717	0.1	0.993013
2.743383	0.1	0.995219
2.745050	0.1	0.997305
2.746717	0.1	0.999689
2.748383	0.1	1.002312
2.750050	0.1	1.004279
2.751717	0.1	1.004756
2.753383	0.1	1.004100
2.755050	0.1	1.003742
2.756717	0.1	1.004756
2.758383	0.1	1.006603
2.760050	0.1	1.007438
2.761717	0.1	1.007140
2.763383	0.1	1.007319
2.765050	0.1	1.008689
2.766717	0.1	1.010239
2.768383	0.1	1.010478
2.770050	0.1	1.009286
2.771717	0.1	1.007378
2.773383	0.1	1.005352
2.775050	0.1	1.003563
2.776717	0.1	1.002193
2.778383	0.1	1.001298
2.780050	0.1	1.000762
2.781717	0.1	1.000226
2.783383	0.1	0.999391
2.785050	0.1	0.999093
2.786717	0.1	1.000881
2.788383	0.1	1.005054
2.790050	0.1	1.009643
2.791717	0.1	1.013160
2.793383	0.1	1.015902
2.795050	0.1	1.018703
2.796717	0.1	1.020908
2.798383	0.1	1.020968
2.800050	0.1	1.018524
2.801717	0.1	1.015663
2.803383	0.1	1.014829
2.805050	0.1	1.016378
2.806717	0.1	1.018643
2.808383	0.1	1.019836
2.810050	0.1	1.019359
2.811717	0.1	1.017392
2.813383	0.1	1.014710
2.815050	0.1	1.012027
2.816717	0.1	1.010060
2.818383	0.1	1.009584
2.820050	0.1	1.011729
2.821717	0.1	1.017094
2.823383	0.1	1.025140
2.825050	0.1	1.034200
2.826717	0.1	1.042485
2.828383	0.1	1.048446
2.830050	0.1	1.051128
2.831717	0.1	1.051128
2.833383	0.1	1.050592
2.835050	0.1	1.050830
2.836717	0.1	1.051068
2.838383	0.1	1.050472
2.840050	0.1	1.050115
2.841717	0.1	1.052022
2.843383	0.1	1.056433
2.845050	0.1	1.060963
2.846717	0.1	1.063526
2.848383	0.1	1.064301
2.850050	0.1	1.065075
2.851717	0.1	1.066625
2.853383	0.1	1.069427
2.855050	0.1	1.073539
2.856717	0.1	1.078427
2.858383	0.1	1.083016
2.860050	0.1	1.086533
2.861717	0.1	1.088321
2.863383	0.1	1.088381
2.865050	0.1	1.087248
2.866717	0.1	1.085699
2.868383	0.1	1.085043
2.870050	0.1	1.086533
2.871717	0.1	1.090229
2.873383	0.1	1.095414
2.875050	0.1	1.101136
2.876717	0.1	1.105964
2.878383	0.1	1.108646
2.880050	0.1	1.109004
2.881717	0.1	1.107812
2.883383	0.1	1.106143
2.885050	0.1	1.104593
2.886717	0.1	1.103759
2.888383	0.1	1.103580
2.890050	0.1	1.103699
2.891717	0.1	1.104057
2.893383	0.1	1.104772
2.895050	0.1	1.105964
2.896717	0.1	1.107693
2.898383	0.1	1.109243
2.900050	0.1	1.110196
2.901717	0.1	1.110554
2.903383	0.1	1.110852
2.905050	0.1	1.110911
2.906717	0.1	1.110375
2.908383	0.1	1.109600
2.910050	0.1	1.109183
2.911717	0.1	1.108706
2.913383	0.1	1.107574
2.915050	0.1	1.105964
2.916717	0.1	1.105130
2.918383	0.1	1.105964
2.920050	0.1	1.108170
2.921717	0.1	1.110613
2.923383	0.1	1.112282
2.925050	0.1	1.112342
2.926717	0.1	1.110554
2.928383	0.1	1.108110
2.930050	0.1	1.106501
2.931717	0.1	1.105845
2.933383	0.1	1.104951
2.935050	0.1	1.103461
2.936717	0.1	1.102805
2.938383	0.1	1.103997
2.940050	0.1	1.105666
2.941717	0.1	1.106262
2.943383	0.1	1.105845
2.945050	0.1	1.105070
2.946717	0.1	1.103282
2.948383	0.1	1.100242
2.950050	0.1	1.096964
2.951717	0.1	1.095057
2.953383	0.1	1.095176
2.955050	0.1	1.096428
2.956717	0.1	1.098096
2.958383	0.1	1.100183
2.960050	0.1	1.102567
2.961717	0.1	1.103759
2.963383	0.1	1.102150
2.965050	0.1	1.097322
2.966717	0.1	1.090467
2.968383	0.1	1.083553
2.970050	0.1	1.078725
2.971717	0.1	1.077056
2.973383	0.1	1.077950
2.975050	0.1	1.079857
2.976717	0.1	1.081109
2.978383	0.1	1.080990
2.980050	0.1	1.080334
2.981717	0.1	1.080632
2.983383	0.1	1.082122
2.985050	0.1	1.083255
2.986717	0.1	1.082242
2.988383	0.1	1.078546
2.990050	0.1	1.073837
2.991717	0.1	1.070738
2.993383	0.1	1.070499
2.995050	0.1	1.072049
2.996717	0.1	1.073420
2.998383	0.1	1.073539
3.000050	0.1	1.072109
3.001717	0.1	1.069665
3.003383	0.1	1.067221
3.005050	0.1	1.064956
3.006717	0.1	1.061916
3.008383	0.1	1.056731
3.010050	0.1	1.049817
3.011717	0.1	1.043677
3.013383	0.1	1.040816
3.015050	0.1	1.041174
3.016717	0.1	1.042843
3.018383	0.1	1.044095
3.020050	0.1	1.044631
3.021717	0.1	1.045048
3.023383	0.1	1.045644
3.025050	0.1	1.046598
3.026717	0.1	1.047194
3.028383	0.1	1.046300
3.030050	0.1	1.043320
3.031717	0.1	1.038849
3.033383	0.1	1.034439
3.035050	0.1	1.031578
3.036717	0.1	1.031220
3.038383	0.1	1.032829
3.040050	0.1	1.034081
3.041717	0.1	1.032054
3.043383	0.1	1.026273
3.045050	0.1	1.018941
3.046717	0.1	1.012385
3.048383	0.1	1.007080
3.050050	0.1	1.002491
3.051717	0.1	0.999332
3.053383	0.1	0.998855
3.055050	0.1	1.000643
3.056717	0.1	1.002848
3.058383	0.1	1.003921
3.060050	0.1	1.003325
3.061717	0.1	1.001239
3.063383	0.1	0.998497
3.065050	0.1	0.996053
3.066717	0.1	0.994682
3.068383	0.1	0.993788
3.070050	0.1	0.991941
3.071717	0.1	0.988424
3.073383	0.1	0.984132
3.075050	0.1	0.980794
3.076717	0.1	0.979006
3.078383	0.1	0.978291
3.080050	0.1	0.977337
3.081717	0.1	0.974715
3.083383	0.1	0.969946
3.085050	0.1	0.964761
3.086717	0.1	0.961244
3.088383	0.1	0.959992
3.090050	0.1	0.960290
3.091717	0.1	0.961244
3.093383	0.1	0.962138
3.095050	0.1	0.962257
3.096717	0.1	0.961542
3.098383	0.1	0.959992
3.100050	0.1	0.957906
3.101717	0.1	0.955641
3.103383	0.1	0.952482
3.105050	0.1	0.947654
3.106717	0.1	0.941217
3.108383	0.1	0.934660
3.110050	0.1	0.929534
3.111717	0.1	0.927031
3.113383	0.1	0.927329
3.115050	0.1	0.929594
3.116717	0.1	0.932336
3.118383	0.1	0.934064
3.120050	0.1	0.934422
3.121717	0.1	0.933826
3.123383	0.1	0.932634
3.125050	0.1	0.930488
3.126717	0.1	0.927031
3.128383	0.1	0.921965
3.130050	0.1	0.914991
3.131717	0.1	0.906408
3.133383	0.1	0.897348
3.135050	0.1	0.889480
3.136717	0.1	0.883699
3.138383	0.1	0.880361
3.140050	0.1	0.879407
3.141717	0.1	0.880599
3.143383	0.1	0.883460
3.145050	0.1	0.887036
3.146717	0.1	0.890136
3.148383	0.1	0.891507
3.150050	0.1	0.890255
3.151717	0.1	0.885963
3.153383	0.1	0.879109
3.155050	0.1	0.870824
3.156717	0.1	0.862420
3.158383	0.1	0.854373
3.160050	0.1	0.846982
3.161717	0.1	0.840366
3.163383	0.1	0.834763
3.165050	0.1	0.829876
3.166717	0.1	0.825405
3.168383	0.1	0.821352
3.170050	0.1	0.817716
3.171717	0.1	0.814378
3.173383	0.1	0.812054
3.175050	0.1	0.811458
3.176717	0.1	0.812531
3.178383	0.1	0.814319
3.180050	0.1	0.815332
3.181717	0.1	0.814498
3.183383	0.1	0.811577
3.185050	0.1	0.806987
3.186717	0.1	0.801861
3.188383	0.1	0.797212
3.190050	0.1	0.794053
3.191717	0.1	0.792742
3.193383	0.1	0.792980
3.195050	0.1	0.793099
3.196717	0.1	0.791132
3.198383	0.1	0.786364
3.200050	0.1	0.779271
3.201717	0.1	0.771403
3.203383	0.1	0.764668
3.205050	0.1	0.760138
3.206717	0.1	0.757635
3.208383	0.1	0.756800
3.210050	0.1	0.757158
3.211717	0.1	0.757098
3.213383	0.1	0.754535
3.215050	0.1	0.749230
3.216717	0.1	0.743151
3.218383	0.1	0.738263
3.220050	0.1	0.735223
3.221717	0.1	0.734150
3.223383	0.1	0.734568
3.225050	0.1	0.734270
3.226717	0.1	0.730515
3.228383	0.1	0.722170
3.230050	0.1	0.711262
3.231717	0.1	0.701666
3.233383	0.1	0.696480
3.235050	0.1	0.695646
3.236717	0.1	0.696838
3.238383	0.1	0.697553
3.240050	0.1	0.697076
3.241717	0.1	0.696063
3.243383	0.1	0.695050
3.245050	0.1	0.694037
3.246717	0.1	0.692844
3.248383	0.1	0.691831
3.250050	0.1	0.691176
3.251717	0.1	0.689685
3.253383	0.1	0.685513
3.255050	0.1	0.678301
3.256717	0.1	0.669777
3.258383	0.1	0.662327
3.260050	0.1	0.656426
3.261717	0.1	0.651121
3.263383	0.1	0.645459
3.265050	0.1	0.639677
3.266717	0.1	0.634909
3.268383	0.1	0.631928
3.270050	0.1	0.630021
3.271717	0.1	0.627756
3.273383	0.1	0.624239
3.275050	0.1	0.619650
3.276717	0.1	0.615180
3.278383	0.1	0.611305
3.280050	0.1	0.607908
3.281717	0.1	0.604093
3.283383	0.1	0.599206
3.285050	0.1	0.593185
3.286717	0.1	0.587225
3.288383	0.1	0.582457
3.290050	0.1	0.578940
3.291717	0.1	0.576496
3.293383	0.1	0.574887
3.295050	0.1	0.573397
3.296717	0.1	0.571430
3.298383	0.1	0.569284
3.300050	0.1	0.567615
3.301717	0.1	0.566304
3.303383	0.1	0.564933
3.305050	0.1	0.563443
3.306717	0.1	0.561655
3.308383	0.1	0.559509
3.310050	0.1	0.556946
3.311717	0.1	0.553727
3.313383	0.1	0.549972
3.315050	0.1	0.546336
3.316717	0.1	0.542343
3.318383	0.1	0.536740
3.320050	0.1	0.529110
3.321717	0.1	0.521481
3.323383	0.1	0.516117
3.325050	0.1	0.513732
3.326717	0.1	0.513017
3.328383	0.1	0.512600
3.330050	0.1	0.511885
3.331717	0.1	0.510514
3.333383	0.1	0.508308
3.335050	0.1	0.504792
3.336717	0.1	0.499606
3.338383	0.1	0.493050
3.340050	0.1	0.485837
3.341717	0.1	0.478685
3.343383	0.1	0.472248
3.345050	0.1	0.466526
3.346717	0.1	0.461102
3.348383	0.1	0.456095
3.350050	0.1	0.452399
3.351717	0.1	0.450492
3.353383	0.1	0.449836
3.355050	0.1	0.449538
3.356717	0.1	0.448942
3.358383	0.1	0.447273
3.360050	0.1	0.444591
3.361717	0.1	0.441670
3.363383	0.1	0.439048
3.365050	0.1	0.436485
3.366717	0.1	0.433207
3.368383	0.1	0.429511
3.370050	0.1	0.426352
3.371717	0.1	0.423908
3.373383	0.1	0.420809
3.375050	0.1	0.416517
3.376717	0.1	0.412226
3.378383	0.1	0.409544
3.380050	0.1	0.407994
3.381717	0.1	0.406027
3.383383	0.1	0.402749
3.385050	0.1	0.398636
3.386717	0.1	0.394762
3.388383	0.1	0.391781
3.390050	0.1	0.390053
3.391717	0.1	0.389338
3.393383	0.1	0.389099
3.395050	0.1	0.389457
3.396717	0.1	0.390768
3.398383	0.1	0.392139
3.400050	0.1	0.392497
3.401717	0.1	0.391364
3.403383	0.1	0.388861
3.405050	0.1	0.384569
3.406717	0.1	0.378132
3.408383	0.1	0.370622
3.410050	0.1	0.364244
3.411717	0.1	0.360429
3.413383	0.1	0.358999
3.415050	0.1	0.358820
3.416717	0.1	0.358999
3.418383	0.1	0.359297
3.420050	0.1	0.359595
3.421717	0.1	0.358939
3.423383	0.1	0.356376
3.425050	0.1	0.352204
3.426717	0.1	0.348330
3.428383	0.1	0.346005
3.430050	0.1	0.344276
3.431717	0.1	0.341892
3.433383	0.1	0.339806
3.435050	0.1	0.339270
3.436717	0.1	0.339866
3.438383	0.1	0.339746
3.440050	0.1	0.338614
3.441717	0.1	0.337362
3.443383	0.1	0.336409
3.445050	0.1	0.334859
3.446717	0.1	0.332296
3.448383	0.1	0.329316
3.450050	0.1	0.326693
3.451717	0.1	0.324368
3.453383	0.1	0.322104
3.455050	0.1	0.320673
3.456717	0.1	0.321448
3.458383	0.1	0.325143
3.460050	0.1	0.330746
3.461717	0.1	0.336766
3.463383	0.1	0.342846
3.465050	0.1	0.349760
3.466717	0.1	0.358045
3.468383	0.1	0.367880
3.470050	0.1	0.379026
3.471717	0.1	0.390530
3.473383	0.1	0.402093
3.475050	0.1	0.413299
3.476717	0.1	0.423908
3.478383	0.1	0.433207
3.480050	0.1	0.440478
3.481717	0.1	0.445008
3.483383	0.1	0.445962
3.485050	0.1	0.442684
3.486717	0.1	0.435770
3.488383	0.1	0.427067
3.490050	0.1	0.418603
3.491717	0.1	0.410736
3.493383	0.1	0.402868
3.495050	0.1	0.394464
3.496717	0.1	0.386119
3.498383	0.1	0.379264
3.500050	0.1	0.375032
3.501717	0.1	0.373602
3.503383	0.1	0.374138
3.505050	0.1	0.375867
3.506717	0.1	0.378847
3.508383	0.1	0.383854
3.510050	0.1	0.392735
3.511717	0.1	0.407398
3.513383	0.1	0.428021
3.515050	0.1	0.451982
3.516717	0.1	0.475645
3.518383	0.1	0.496209
3.520050	0.1	0.513256
3.521717	0.1	0.527740
3.523383	0.1	0.539839
3.525050	0.1	0.549078
3.526717	0.1	0.555575
3.528383	0.1	0.560641
3.530050	0.1	0.565529
3.531717	0.1	0.570297
3.533383	0.1	0.574768
3.535050	0.1	0.579178
3.536717	0.1	0.584364
3.538383	0.1	0.590444
3.540050	0.1	0.596046
3.541717	0.1	0.600457
3.543383	0.1	0.604272
3.545050	0.1	0.608265
3.546717	0.1	0.612557
3.548383	0.1	0.616610
3.550050	0.1	0.619292
3.551717	0.1	0.619590
3.553383	0.1	0.617981
3.555050	0.1	0.616312
3.556717	0.1	0.615835
3.558383	0.1	0.616491
3.560050	0.1	0.617802
3.561717	0.1	0.619471
3.563383	0.1	0.621438
3.565050	0.1	0.623524
3.566717	0.1	0.625312
3.568383	0.1	0.627101
3.570050	0.1	0.629365
3.571717	0.1	0.631273
3.573383	0.1	0.631392
3.575050	0.1	0.629842
3.576717	0.1	0.628293
3.578383	0.1	0.628531
3.580050	0.1	0.631154
3.581717	0.1	0.635147
3.583383	0.1	0.638366
3.585050	0.1	0.638783
3.586717	0.1	0.636041
3.588383	0.1	0.631511
3.590050	0.1	0.626981
3.591717	0.1	0.623584
3.593383	0.1	0.621319
3.595050	0.1	0.619948
3.596717	0.1	0.619590
3.598383	0.1	0.620127
3.600050	0.1	0.620961
3.601717	0.1	0.621438
3.603383	0.1	0.621915
3.605050	0.1	0.622392
3.606717	0.1	0.622571
3.608383	0.1	0.622153
3.610050	0.1	0.621378
3.611717	0.1	0.621140
3.613383	0.1	0.622153
3.615050	0.1	0.623941
3.616717	0.1	0.625074
3.618383	0.1	0.624180
3.620050	0.1	0.621140
3.621717	0.1	0.617027
3.623383	0.1	0.613451
3.625050	0.1	0.611067
3.626717	0.1	0.609696
3.628383	0.1	0.608921
3.630050	0.1	0.608504
3.631717	0.1	0.607848
3.633383	0.1	0.606120
3.635050	0.1	0.602901
3.636717	0.1	0.599265
3.638383	0.1	0.596345
3.640050	0.1	0.594795
3.641717	0.1	0.594437
3.643383	0.1	0.594854
3.645050	0.1	0.595629
3.646717	0.1	0.596285
3.648383	0.1	0.596404
3.650050	0.1	0.596166
3.651717	0.1	0.595987
3.653383	0.1	0.595391
3.655050	0.1	0.593960
3.656717	0.1	0.591636
3.658383	0.1	0.588775
3.660050	0.1	0.586450
3.661717	0.1	0.585496
3.663383	0.1	0.585794
3.665050	0.1	0.586331
3.666717	0.1	0.586033
3.668383	0.1	0.584006
3.670050	0.1	0.580251
3.671717	0.1	0.575364
3.673383	0.1	0.570476
3.675050	0.1	0.566185
3.676717	0.1	0.562727
3.678383	0.1	0.560343
3.680050	0.1	0.559628
3.681717	0.1	0.560701
3.683383	0.1	0.562251
3.685050	0.1	0.562668
3.686717	0.1	0.561714
3.688383	0.1	0.560463
3.690050	0.1	0.559449
3.691717	0.1	0.558078
3.693383	0.1	0.556409
3.695050	0.1	0.555396
3.696717	0.1	0.555635
3.698383	0.1	0.556350
3.700050	0.1	0.556231
3.701717	0.1	0.554860
3.703383	0.1	0.552356
3.705050	0.1	0.548780
3.706717	0.1	0.544727
3.708383	0.1	0.541210
3.710050	0.1	0.538826
3.711717	0.1	0.537157
3.713383	0.1	0.535786
3.715050	0.1	0.534892
3.716717	0.1	0.535190
3.718383	0.1	0.536501
3.720050	0.1	0.537932
3.721717	0.1	0.538111
3.723383	0.1	0.536919
3.725050	0.1	0.535488
3.726717	0.1	0.535369
3.728383	0.1	0.537157
3.730050	0.1	0.540316
3.731717	0.1	0.543773
3.733383	0.1	0.546634
3.735050	0.1	0.547588
3.736717	0.1	0.545263
3.738383	0.1	0.540376
3.740050	0.1	0.535369
3.741717	0.1	0.532031
3.743383	0.1	0.530601
3.745050	0.1	0.530481
3.746717	0.1	0.530958
3.748383	0.1	0.531316
3.750050	0.1	0.531256
3.751717	0.1	0.530422
3.753383	0.1	0.528753
3.755050	0.1	0.526130
3.756717	0.1	0.522256
3.758383	0.1	0.517488
3.760050	0.1	0.513673
3.761717	0.1	0.512719
3.763383	0.1	0.514329
3.765050	0.1	0.517070
3.766717	0.1	0.519514
3.768383	0.1	0.520587
3.770050	0.1	0.520110
3.771717	0.1	0.518322
3.773383	0.1	0.515580
3.775050	0.1	0.511885
3.776717	0.1	0.507534
3.778383	0.1	0.503659
3.780050	0.1	0.501514
3.781717	0.1	0.500619
3.783383	0.1	0.499070
3.785050	0.1	0.495851
3.786717	0.1	0.491858
3.788383	0.1	0.488818
3.790050	0.1	0.487804
3.791717	0.1	0.488222
3.793383	0.1	0.488579
3.795050	0.1	0.488460
3.796717	0.1	0.488400
3.798383	0.1	0.488460
3.800050	0.1	0.487804
3.801717	0.1	0.485837
3.803383	0.1	0.483096
3.805050	0.1	0.480771
3.806717	0.1	0.479758
3.808383	0.1	0.480175
3.810050	0.1	0.481129
3.811717	0.1	0.481844
3.813383	0.1	0.481784
3.815050	0.1	0.480711
3.816717	0.1	0.478208
3.818383	0.1	0.474215
3.820050	0.1	0.469565
3.821717	0.1	0.465930
3.823383	0.1	0.464261
3.825050	0.1	0.464261
3.826717	0.1	0.465095
3.828383	0.1	0.465870
3.830050	0.1	0.466049
3.831717	0.1	0.465155
3.833383	0.1	0.463128
3.835050	0.1	0.460506
3.836717	0.1	0.458121
3.838383	0.1	0.455976
3.840050	0.1	0.452995
3.841717	0.1	0.448406
3.843383	0.1	0.442565
3.845050	0.1	0.437081
3.846717	0.1	0.433564
3.848383	0.1	0.432432
3.850050	0.1	0.432611
3.851717	0.1	0.433028
3.853383	0.1	0.433385
3.855050	0.1	0.433385
3.856717	0.1	0.432491
3.858383	0.1	0.431001
3.860050	0.1	0.429332
3.861717	0.1	0.427663
3.863383	0.1	0.425637
3.865050	0.1	0.423133
3.866717	0.1	0.420868
3.868383	0.1	0.419557
3.870050	0.1	0.419021
3.871717	0.1	0.418663
3.873383	0.1	0.417709
3.875050	0.1	0.415742
3.876717	0.1	0.412464
3.878383	0.1	0.407815
3.880050	0.1	0.402749
3.881717	0.1	0.398874
3.883383	0.1	0.396907
3.885050	0.1	0.396311
3.886717	0.1	0.396490
3.888383	0.1	0.397146
3.890050	0.1	0.398099
3.891717	0.1	0.398755
3.893383	0.1	0.398517
3.895050	0.1	0.397205
3.896717	0.1	0.395119
3.898383	0.1	0.392616
3.900050	0.1	0.389755
3.901717	0.1	0.386655
3.903383	0.1	0.383675
3.905050	0.1	0.380635
3.906717	0.1	0.376940
3.908383	0.1	0.372291
3.910050	0.1	0.367165
3.911717	0.1	0.362277
3.913383	0.1	0.358641
3.915050	0.1	0.356555
3.916717	0.1	0.355661
3.918383	0.1	0.355721
3.920050	0.1	0.356793
3.921717	0.1	0.358522
3.923383	0.1	0.360012
3.925050	0.1	0.360727
3.926717	0.1	0.360250
3.928383	0.1	0.358880
3.930050	0.1	0.357330
3.931717	0.1	0.355840
3.933383	0.1	0.354111
3.935050	0.1	0.351548
3.936717	0.1	0.348270
3.938383	0.1	0.344813
3.940050	0.1	0.341773
3.941717	0.1	0.339270
3.943383	0.1	0.337482
3.945050	0.1	0.336945
3.946717	0.1	0.337780
3.948383	0.1	0.339329
3.950050	0.1	0.340760
3.951717	0.1	0.342071
3.953383	0.1	0.343561
3.955050	0.1	0.344574
3.956717	0.1	0.344276
3.958383	0.1	0.343084
3.960050	0.1	0.341773
3.961717	0.1	0.340343
3.963383	0.1	0.338316
3.965050	0.1	0.335515
3.966717	0.1	0.331879
3.968383	0.1	0.327408
3.970050	0.1	0.321686
3.971717	0.1	0.315070
3.973383	0.1	0.308871
3.975050	0.1	0.304699
3.976717	0.1	0.302970
3.978383	0.1	0.303209
3.980050	0.1	0.304401
3.981717	0.1	0.305712
3.983383	0.1	0.306904
3.985050	0.1	0.307739
3.986717	0.1	0.307441
3.988383	0.1	0.305772
3.990050	0.1	0.303805
3.991717	0.1	0.302911
3.993383	0.1	0.303030
3.995050	0.1	0.303030
3.996717	0.1	0.301898
3.998383	0.1	0.300050
4.000050	0.1	0.298977
4.001717	0.1	0.299156
4.003383	0.1	0.299811
4.005050	0.1	0.299871
4.006717	0.1	0.298142
4.008383	0.1	0.293970
4.010050	0.1	0.287950
4.011717	0.1	0.281870
4.013383	0.1	0.277162
4.015050	0.1	0.274062
4.016717	0.1	0.271976
4.018383	0.1	0.270128
4.020050	0.1	0.268459
4.021717	0.1	0.267804
4.023383	0.1	0.268817
4.025050	0.1	0.270903
4.026717	0.1	0.272155
4.028383	0.1	0.270963
4.030050	0.1	0.267148
4.031717	0.1	0.261962
4.033383	0.1	0.257611
4.035050	0.1	0.255644
4.036717	0.1	0.256002
4.038383	0.1	0.258148
4.040050	0.1	0.261188
4.041717	0.1	0.263810
4.043383	0.1	0.265181
4.045050	0.1	0.265062
4.046717	0.1	0.263572
4.048383	0.1	0.260592
4.050050	0.1	0.256598
4.051717	0.1	0.252128
4.053383	0.1	0.247598
4.055050	0.1	0.243068
4.056717	0.1	0.238538
4.058383	0.1	0.234306
4.060050	0.1	0.231564
4.061717	0.1	0.231266
4.063383	0.1	0.233054
4.065050	0.1	0.235796
4.066717	0.1	0.238836
4.068383	0.1	0.241160
4.070050	0.1	0.241816
4.071717	0.1	0.240386
4.073383	0.1	0.237346
4.075050	0.1	0.234127
4.076717	0.1	0.231981
4.078383	0.1	0.230432
4.080050	0.1	0.228167
4.081717	0.1	0.225008
4.083383	0.1	0.222325
4.085050	0.1	0.221372
4.086717	0.1	0.221908
4.088383	0.1	0.222445
4.090050	0.1	0.221908
4.091717	0.1	0.220597
4.093383	0.1	0.219405
4.095050	0.1	0.218332
4.096717	0.1	0.217080
4.098383	0.1	0.215471
4.100050	0.1	0.213325
4.101717	0.1	0.210881
4.103383	0.1	0.208914
4.105050	0.1	0.208378
4.106717	0.1	0.209332
4.108383	0.1	0.210345
4.110050	0.1	0.209272
4.111717	0.1	0.205576
4.113383	0.1	0.200868
4.115050	0.1	0.196815
4.116717	0.1	0.193298
4.118383	0.1	0.189543
4.120050	0.1	0.185311
4.121717	0.1	0.181198
4.123383	0.1	0.178576
4.125050	0.1	0.178576
4.126717	0.1	0.180125
4.128383	0.1	0.181139
4.130050	0.1	0.180900
4.131717	0.1	0.179648
4.133383	0.1	0.177562
4.135050	0.1	0.174999
4.136717	0.1	0.172675
4.138383	0.1	0.171423
4.140050	0.1	0.171423
4.141717	0.1	0.172496
4.143383	0.1	0.174224
4.145050	0.1	0.175893
4.146717	0.1	0.176013
4.148383	0.1	0.173152
4.150050	0.1	0.167549
4.151717	0.1	0.161588
4.153383	0.1	0.157475
4.155050	0.1	0.155330
4.156717	0.1	0.154436
4.158383	0.1	0.154674
4.160050	0.1	0.155807
4.161717	0.1	0.157177
4.163383	0.1	0.158489
4.165050	0.1	0.159740
4.166717	0.1	0.160277
4.168383	0.1	0.158906
4.170050	0.1	0.155091
4.171717	0.1	0.150025
4.173383	0.1	0.145614
4.175050	0.1	0.142932
4.176717	0.1	0.141919
4.178383	0.1	0.141621
4.180050	0.1	0.141263
4.181717	0.1	0.140965
4.183383	0.1	0.141025
4.185050	0.1	0.140727
4.186717	0.1	0.139475
4.188383	0.1	0.137568
4.190050	0.1	0.135601
4.191717	0.1	0.133514
4.193383	0.1	0.131369
4.195050	0.1	0.130236
4.196717	0.1	0.131428
4.198383	0.1	0.135183
4.200050	0.1	0.139534
4.201717	0.1	0.142038
4.203383	0.1	0.141740
4.205050	0.1	0.139177
4.206717	0.1	0.135183
4.208383	0.1	0.130773
4.210050	0.1	0.127137
4.211717	0.1	0.125766
4.213383	0.1	0.127018
4.215050	0.1	0.129879
4.216717	0.1	0.132978
4.218383	0.1	0.134408
4.220050	0.1	0.133395
4.221717	0.1	0.131428
4.223383	0.1	0.131011
4.225050	0.1	0.133157
4.226717	0.1	0.136673
4.228383	0.1	0.139475
4.230050	0.1	0.139773
4.231717	0.1	0.137329
4.233383	0.1	0.132918
4.235050	0.1	0.127554
4.236717	0.1	0.121892
4.238383	0.1	0.116587
4.240050	0.1	0.113010
4.241717	0.1	0.112593
4.243383	0.1	0.114381
4.245050	0.1	0.115454
4.246717	0.1	0.113785
4.248383	0.1	0.109375
4.250050	0.1	0.104606
4.251717	0.1	0.102460
4.253383	0.1	0.104964
4.255050	0.1	0.111759
4.256717	0.1	0.120223
4.258383	0.1	0.126719
4.260050	0.1	0.128627
4.261717	0.1	0.125885
4.263383	0.1	0.120342
4.265050	0.1	0.114381
4.266717	0.1	0.110209
4.268383	0.1	0.108659
4.270050	0.1	0.109315
4.271717	0.1	0.111103
4.273383	0.1	0.112653
4.275050	0.1	0.113010
4.276717	0.1	0.111520
4.278383	0.1	0.108421
4.280050	0.1	0.104249
4.281717	0.1	0.099361
4.283383	0.1	0.094354
4.285050	0.1	0.090718
4.286717	0.1	0.089824
4.288383	0.1	0.091374
4.290050	0.1	0.093460
4.291717	0.1	0.094235
4.293383	0.1	0.093699
4.295050	0.1	0.092685
4.296717	0.1	0.091374
4.298383	0.1	0.089526
4.300050	0.1	0.087500
4.301717	0.1	0.085831
4.303383	0.1	0.084817
4.305050	0.1	0.084281
4.306717	0.1	0.083864
4.308383	0.1	0.082910
4.310050	0.1	0.081420
4.311717	0.1	0.080526
4.313383	0.1	0.081539
4.315050	0.1	0.084400
4.316717	0.1	0.087619
4.318383	0.1	0.089526
4.320050	0.1	0.089347
4.321717	0.1	0.087917
4.323383	0.1	0.086546
4.325050	0.1	0.086188
4.326717	0.1	0.087440
4.328383	0.1	0.090778
4.330050	0.1	0.095904
4.331717	0.1	0.101030
4.333383	0.1	0.103414
4.335050	0.1	0.101566
4.336717	0.1	0.096738
4.338383	0.1	0.091434
4.340050	0.1	0.087678
4.341717	0.1	0.086010
4.343383	0.1	0.086129
4.345050	0.1	0.087738
4.346717	0.1	0.090539
4.348383	0.1	0.093699
4.350050	0.1	0.096083
4.351717	0.1	0.097454
4.353383	0.1	0.097990
4.355050	0.1	0.098467
4.356717	0.1	0.099361
4.358383	0.1	0.100315
4.360050	0.1	0.101149
4.361717	0.1	0.102162
4.363383	0.1	0.103533
4.365050	0.1	0.105262
4.366717	0.1	0.108004
4.368383	0.1	0.111759
4.370050	0.1	0.115156
4.371717	0.1	0.116169
4.373383	0.1	0.114024
4.375050	0.1	0.110090
4.376717	0.1	0.107169
4.378383	0.1	0.106990
4.380050	0.1	0.108659
4.381717	0.1	0.110030
4.383383	0.1	0.110209
4.385050	0.1	0.110328
4.386717	0.1	0.111818
4.388383	0.1	0.114739
4.390050	0.1	0.118017
4.391717	0.1	0.120580
4.393383	0.1	0.122130
4.395050	0.1	0.123203
4.396717	0.1	0.124991
4.398383	0.1	0.128090
4.400050	0.1	0.132263
4.401717	0.1	0.136733
4.403383	0.1	0.140905
4.405050	0.1	0.144362
4.406717	0.1	0.147283
4.408383	0.1	0.148952
4.410050	0.1	0.148654
4.411717	0.1	0.146568
4.413383	0.1	0.144005
4.415050	0.1	0.141978
4.416717	0.1	0.140607
4.418383	0.1	0.139475
4.420050	0.1	0.138879
4.421717	0.1	0.139058
4.423383	0.1	0.139833
4.425050	0.1	0.140965
4.426717	0.1	0.142813
4.428383	0.1	0.146091
4.430050	0.1	0.150740
4.431717	0.1	0.155926
4.433383	0.1	0.160038
4.435050	0.1	0.161350
4.436717	0.1	0.159800
4.438383	0.1	0.157237
4.440050	0.1	0.155449
4.441717	0.1	0.154734
4.443383	0.1	0.154972
4.445050	0.1	0.156283
4.446717	0.1	0.158608
4.448383	0.1	0.161350
4.450050	0.1	0.163734
4.451717	0.1	0.164926
4.453383	0.1	0.164866
4.455050	0.1	0.164151
4.456717	0.1	0.162661
4.458383	0.1	0.160217
4.460050	0.1	0.157297
4.461717	0.1	0.155270
4.463383	0.1	0.154972
4.465050	0.1	0.155985
4.466717	0.1	0.157416
4.468383	0.1	0.158548
4.470050	0.1	0.158966
4.471717	0.1	0.158131
4.473383	0.1	0.155747
4.475050	0.1	0.152349
4.476717	0.1	0.149071
4.478383	0.1	0.147879
4.480050	0.1	0.149429
4.481717	0.1	0.152648
4.483383	0.1	0.155509
4.485050	0.1	0.156999
4.486717	0.1	0.157356
4.488383	0.1	0.157416
4.490050	0.1	0.157535
4.491717	0.1	0.156939
4.493383	0.1	0.154734
4.495050	0.1	0.151157
4.496717	0.1	0.147223
4.498383	0.1	0.143826
4.500050	0.1	0.140846
4.501717	0.1	0.138044
4.503383	0.1	0.135183
4.505050	0.1	0.131786
4.506717	0.1	0.127554
4.508383	0.1	0.123322
4.510050	0.1	0.120521
4.511717	0.1	0.120163
4.513383	0.1	0.122607
4.515050	0.1	0.126600
4.516717	0.1	0.130296
4.518383	0.1	0.132263
4.520050	0.1	0.132442
4.521717	0.1	0.131607
4.523383	0.1	0.130475
4.525050	0.1	0.129521
4.526717	0.1	0.128448
4.528383	0.1	0.127375
4.530050	0.1	0.127018
4.531717	0.1	0.128984
4.533383	0.1	0.133693
4.535050	0.1	0.139654
4.536717	0.1	0.144780
4.538383	0.1	0.147402
4.540050	0.1	0.147164
4.541717	0.1	0.144780
4.543383	0.1	0.140846
4.545050	0.1	0.135779
4.546717	0.1	0.130951
4.548383	0.1	0.127971
4.550050	0.1	0.126660
4.551717	0.1	0.125885
4.553383	0.1	0.124753
4.555050	0.1	0.123262
4.556717	0.1	0.122428
4.558383	0.1	0.123501
4.560050	0.1	0.126541
4.561717	0.1	0.130177
4.563383	0.1	0.132918
4.565050	0.1	0.134707
4.566717	0.1	0.136197
4.568383	0.1	0.137746
4.570050	0.1	0.139296
4.571717	0.1	0.140011
4.573383	0.1	0.139058
4.575050	0.1	0.136673
4.576717	0.1	0.134051
4.578383	0.1	0.131726
4.580050	0.1	0.128984
4.581717	0.1	0.125825
4.583383	0.1	0.123322
4.585050	0.1	0.122309
4.586717	0.1	0.122428
4.588383	0.1	0.122845
4.590050	0.1	0.123262
4.591717	0.1	0.123918
4.593383	0.1	0.125170
4.595050	0.1	0.127018
4.596717	0.1	0.129044
4.598383	0.1	0.131130
4.600050	0.1	0.132561
4.601717	0.1	0.132620
4.603383	0.1	0.131428
4.605050	0.1	0.130296
4.606717	0.1	0.130236
4.608383	0.1	0.131488
4.610050	0.1	0.133276
4.611717	0.1	0.134826
4.613383	0.1	0.135899
4.615050	0.1	0.136316
4.616717	0.1	0.135958
4.618383	0.1	0.134945
4.620050	0.1	0.133038
4.621717	0.1	0.130475
4.623383	0.1	0.127792
4.625050	0.1	0.124872
4.626717	0.1	0.121534
4.628383	0.1	0.118375
4.630050	0.1	0.116110
4.631717	0.1	0.115275
4.633383	0.1	0.115991
4.635050	0.1	0.118554
4.636717	0.1	0.123262
4.638383	0.1	0.129521
4.640050	0.1	0.135243
4.641717	0.1	0.138283
4.643383	0.1	0.137806
4.645050	0.1	0.134707
4.646717	0.1	0.129759
4.648383	0.1	0.123084
4.650050	0.1	0.115812
4.651717	0.1	0.110865
4.653383	0.1	0.110030
4.655050	0.1	0.112653
4.656717	0.1	0.116229
4.658383	0.1	0.118673
4.660050	0.1	0.119507
4.661717	0.1	0.119448
4.663383	0.1	0.119030
4.665050	0.1	0.118315
4.666717	0.1	0.117362
4.668383	0.1	0.116110
4.670050	0.1	0.115097
4.671717	0.1	0.115335
4.673383	0.1	0.117302
4.675050	0.1	0.120044
4.676717	0.1	0.122011
4.678383	0.1	0.122726
4.680050	0.1	0.123203
4.681717	0.1	0.123799
4.683383	0.1	0.123501
4.685050	0.1	0.121892
4.686717	0.1	0.120282
4.688383	0.1	0.119984
4.690050	0.1	0.120938
4.691717	0.1	0.122488
4.693383	0.1	0.124276
4.695050	0.1	0.126362
4.696717	0.1	0.128508
4.698383	0.1	0.129998
4.700050	0.1	0.130177
4.701717	0.1	0.129461
4.703383	0.1	0.128508
4.705050	0.1	0.127494
4.706717	0.1	0.126183
4.708383	0.1	0.124455
4.710050	0.1	0.123262
4.711717	0.1	0.123560
4.713383	0.1	0.125110
4.715050	0.1	0.126362
4.716717	0.1	0.126481
4.718383	0.1	0.125885
4.720050	0.1	0.125587
4.721717	0.1	0.126302
4.723383	0.1	0.127137
4.725050	0.1	0.126898
4.726717	0.1	0.125885
4.728383	0.1	0.124931
4.730050	0.1	0.124335
4.731717	0.1	0.124156
4.733383	0.1	0.124931
4.735050	0.1	0.126302
4.736717	0.1	0.128150
4.738383	0.1	0.131071
4.740050	0.1	0.135660
4.741717	0.1	0.141144
4.743383	0.1	0.145793
4.745050	0.1	0.148356
4.746717	0.1	0.148892
4.748383	0.1	0.147820
4.750050	0.1	0.145674
4.751717	0.1	0.143170
4.753383	0.1	0.140786
4.755050	0.1	0.138283
4.756717	0.1	0.135720
4.758383	0.1	0.133991
4.760050	0.1	0.133872
4.761717	0.1	0.134885
4.763383	0.1	0.136733
4.765050	0.1	0.139594
4.766717	0.1	0.142932
4.768383	0.1	0.145435
4.770050	0.1	0.146985
4.771717	0.1	0.148058
4.773383	0.1	0.148475
4.775050	0.1	0.147522
4.776717	0.1	0.144303
4.778383	0.1	0.138819
4.780050	0.1	0.132382
4.781717	0.1	0.127316
4.783383	0.1	0.125170
4.785050	0.1	0.126064
4.786717	0.1	0.129282
4.788383	0.1	0.133693
4.790050	0.1	0.137866
4.791717	0.1	0.140369
4.793383	0.1	0.140607
4.795050	0.1	0.138819
4.796717	0.1	0.136733
4.798383	0.1	0.136554
4.800050	0.1	0.139296
4.801717	0.1	0.144064
4.803383	0.1	0.149012
4.805050	0.1	0.152707
4.806717	0.1	0.154614
4.808383	0.1	0.155687
4.810050	0.1	0.156939
4.811717	0.1	0.158727
4.813383	0.1	0.160337
4.815050	0.1	0.160575
4.816717	0.1	0.159144
4.818383	0.1	0.156701
4.820050	0.1	0.154316
4.821717	0.1	0.152171
4.823383	0.1	0.149786
4.825050	0.1	0.146687
4.826717	0.1	0.143886
4.828383	0.1	0.143111
4.830050	0.1	0.145018
4.831717	0.1	0.148475
4.833383	0.1	0.151813
4.835050	0.1	0.153840
4.836717	0.1	0.154257
4.838383	0.1	0.153780
4.840050	0.1	0.153661
4.841717	0.1	0.154138
4.843383	0.1	0.154734
4.845050	0.1	0.154555
4.846717	0.1	0.153601
4.848383	0.1	0.152886
4.850050	0.1	0.153363
4.851717	0.1	0.155151
4.853383	0.1	0.157714
4.855050	0.1	0.160456
4.856717	0.1	0.163078
4.858383	0.1	0.166178
4.860050	0.1	0.169635
4.861717	0.1	0.172138
4.863383	0.1	0.171483
4.865050	0.1	0.167191
4.866717	0.1	0.161052
4.868383	0.1	0.155866
4.870050	0.1	0.153363
4.871717	0.1	0.153661
4.873383	0.1	0.155926
4.875050	0.1	0.159085
4.876717	0.1	0.161588
4.878383	0.1	0.161827
4.880050	0.1	0.159085
4.881717	0.1	0.154614
4.883383	0.1	0.150442
4.885050	0.1	0.147939
4.886717	0.1	0.147820
4.888383	0.1	0.150204
4.890050	0.1	0.153959
4.891717	0.1	0.157177
4.893383	0.1	0.158191
4.895050	0.1	0.156522
4.896717	0.1	0.152826
4.898383	0.1	0.148773
4.900050	0.1	0.146329
4.901717	0.1	0.146091
4.903383	0.1	0.147879
4.905050	0.1	0.150621
4.906717	0.1	0.153363
4.908383	0.1	0.155509
4.910050	0.1	0.156641
4.911717	0.1	0.156581
4.913383	0.1	0.155985
4.915050	0.1	0.155747
4.916717	0.1	0.156343
4.918383	0.1	0.158012
4.920050	0.1	0.160813
4.921717	0.1	0.164211
4.923383	0.1	0.166655
4.925050	0.1	0.167608
4.926717	0.1	0.167549
4.928383	0.1	0.167370
4.930050	0.1	0.167310
4.931717	0.1	0.167608
4.933383	0.1	0.168979
4.935050	0.1	0.171602
4.936717	0.1	0.175118
4.938383	0.1	0.178158
4.940050	0.1	0.179231
4.941717	0.1	0.178158
4.943383	0.1	0.176549
4.945050	0.1	0.176191
4.946717	0.1	0.177085
4.948383	0.1	0.178516
4.950050	0.1	0.180125
4.951717	0.1	0.181615
4.953383	0.1	0.182629
4.955050	0.1	0.183284
4.956717	0.1	0.184059
4.958383	0.1	0.185013
4.960050	0.1	0.185609
4.961717	0.1	0.185251
4.963383	0.1	0.184476
4.965050	0.1	0.184894
4.966717	0.1	0.187814
4.968383	0.1	0.193238
4.970050	0.1	0.199497
4.971717	0.1	0.204504
4.973383	0.1	0.207484
4.975050	0.1	0.208855
4.976717	0.1	0.208676
4.978383	0.1	0.206828
4.980050	0.1	0.203967
4.981717	0.1	0.201345
4.983383	0.1	0.199914
4.985050	0.1	0.200272
4.986717	0.1	0.202835
4.988383	0.1	0.207722
4.990050	0.1	0.214398
4.991717	0.1	0.221252
4.993383	0.1	0.226438
4.995050	0.1	0.229597
4.996717	0.1	0.231922
4.998383	0.1	0.234664
5.000050	0.1	0.237703
5.001717	0.1	0.240684
5.003383	0.1	0.243366
5.005050	0.1	0.246227
5.006717	0.1	0.249803
5.008383	0.1	0.254333
5.010050	0.1	0.258625
5.011717	0.1	0.261664
5.013383	0.1	0.263333
5.015050	0.1	0.263989
5.016717	0.1	0.263691
5.018383	0.1	0.262678
5.020050	0.1	0.261962
5.021717	0.1	0.263095
5.023383	0.1	0.267029
5.025050	0.1	0.272930
5.026717	0.1	0.278533
5.028383	0.1	0.282049
5.030050	0.1	0.283539
5.031717	0.1	0.283837
5.033383	0.1	0.284076
5.035050	0.1	0.285029
5.036717	0.1	0.286698
5.038383	0.1	0.288785
5.040050	0.1	0.291288
5.041717	0.1	0.294328
5.043383	0.1	0.297785
5.045050	0.1	0.300884
5.046717	0.1	0.303268
5.048383	0.1	0.304937
5.050050	0.1	0.306010
5.051717	0.1	0.307322
5.053383	0.1	0.309587
5.055050	0.1	0.312865
5.056717	0.1	0.316739
5.058383	0.1	0.321031
5.060050	0.1	0.325024
5.061717	0.1	0.327528
5.063383	0.1	0.328243
5.065050	0.1	0.328362
5.066717	0.1	0.329077
5.068383	0.1	0.330448
5.070050	0.1	0.331461
5.071717	0.1	0.331402
5.073383	0.1	0.330687
5.075050	0.1	0.330806
5.076717	0.1	0.333011
5.078383	0.1	0.337064
5.080050	0.1	0.341654
5.081717	0.1	0.345707
5.083383	0.1	0.349283
5.085050	0.1	0.352860
5.086717	0.1	0.356317
5.088383	0.1	0.359535
5.090050	0.1	0.362694
5.091717	0.1	0.365317
5.093383	0.1	0.367224
5.095050	0.1	0.368774
5.096717	0.1	0.370383
5.098383	0.1	0.372231
5.100050	0.1	0.374913
5.101717	0.1	0.378966
5.103383	0.1	0.383675
5.105050	0.1	0.387847
5.106717	0.1	0.390708
5.108383	0.1	0.392556
5.110050	0.1	0.394166
5.111717	0.1	0.396729
5.113383	0.1	0.400841
5.115050	0.1	0.406444
5.116717	0.1	0.412107
5.118383	0.1	0.416398
5.120050	0.1	0.419259
5.121717	0.1	0.422597
5.123383	0.1	0.428021
5.125050	0.1	0.435352
5.126717	0.1	0.442386
5.128383	0.1	0.446498
5.130050	0.1	0.447035
5.131717	0.1	0.446320
5.133383	0.1	0.447810
5.135050	0.1	0.453115
5.136717	0.1	0.461340
5.138383	0.1	0.470281
5.140050	0.1	0.478447
5.141717	0.1	0.486195
5.143383	0.1	0.494063
5.145050	0.1	0.501633
5.146717	0.1	0.508249
5.148383	0.1	0.513852
5.150050	0.1	0.518918
5.151717	0.1	0.524402
5.153383	0.1	0.531077
5.155050	0.1	0.539303
5.156717	0.1	0.549078
5.158383	0.1	0.559568
5.160050	0.1	0.569165
5.161717	0.1	0.577271
5.163383	0.1	0.584602
5.165050	0.1	0.591874
5.166717	0.1	0.598967
5.168383	0.1	0.605643
5.170050	0.1	0.613153
5.171717	0.1	0.622451
5.173383	0.1	0.633240
5.175050	0.1	0.643730
5.176717	0.1	0.653505
5.178383	0.1	0.663579
5.180050	0.1	0.674844
5.181717	0.1	0.686169
5.183383	0.1	0.696123
5.185050	0.1	0.704408
5.186717	0.1	0.712156
5.188383	0.1	0.720739
5.190050	0.1	0.731111
5.191717	0.1	0.743091
5.193383	0.1	0.755310
5.195050	0.1	0.765443
5.196717	0.1	0.772059
5.198383	0.1	0.775695
5.200050	0.1	0.778854
5.201717	0.1	0.784397
5.203383	0.1	0.793278
5.205050	0.1	0.804544
5.206717	0.1	0.816524
5.208383	0.1	0.827313
5.210050	0.1	0.835300
5.211717	0.1	0.839770
5.213383	0.1	0.841856
5.215050	0.1	0.843823
5.216717	0.1	0.847459
5.218383	0.1	0.852764
5.220050	0.1	0.858843
5.221717	0.1	0.865102
5.223383	0.1	0.871301
5.225050	0.1	0.876963
5.226717	0.1	0.881374
5.228383	0.1	0.884473
5.230050	0.1	0.887096
5.231717	0.1	0.890493
5.233383	0.1	0.895143
5.235050	0.1	0.901103
5.236717	0.1	0.907362
5.238383	0.1	0.912249
5.240050	0.1	0.914633
5.241717	0.1	0.914335
5.243383	0.1	0.912309
5.245050	0.1	0.910699
5.246717	0.1	0.911534
5.248383	0.1	0.914991
5.250050	0.1	0.919461
5.251717	0.1	0.923395
5.253383	0.1	0.926316
5.255050	0.1	0.928342
5.256717	0.1	0.929594
5.258383	0.1	0.930429
5.260050	0.1	0.931323
5.261717	0.1	0.931978
5.263383	0.1	0.931799
5.265050	0.1	0.930607
5.266717	0.1	0.928879
5.268383	0.1	0.927210
5.270050	0.1	0.925958
5.271717	0.1	0.925541
5.273383	0.1	0.926673
5.275050	0.1	0.929415
5.276717	0.1	0.933290
5.278383	0.1	0.936747
5.280050	0.1	0.937998
5.281717	0.1	0.936329
5.283383	0.1	0.932753
5.285050	0.1	0.929058
5.286717	0.1	0.926614
5.288383	0.1	0.926077
5.290050	0.1	0.927210
5.291717	0.1	0.929534
5.293383	0.1	0.932276
5.295050	0.1	0.934482
5.296717	0.1	0.935316
5.298383	0.1	0.935316
5.300050	0.1	0.935435
5.301717	0.1	0.935912
5.303383	0.1	0.936031
5.305050	0.1	0.935495
5.306717	0.1	0.934482
5.308383	0.1	0.933409
5.310050	0.1	0.932634
5.311717	0.1	0.932276
5.313383	0.1	0.932038
5.315050	0.1	0.930965
5.316717	0.1	0.927925
5.318383	0.1	0.923395
5.320050	0.1	0.918806
5.321717	0.1	0.915468
5.323383	0.1	0.914037
5.325050	0.1	0.915229
5.326717	0.1	0.919461
5.328383	0.1	0.926077
5.330050	0.1	0.933409
5.331717	0.1	0.938892
5.333383	0.1	0.940681
5.335050	0.1	0.939012
5.336717	0.1	0.935555
5.338383	0.1	0.931799
5.340050	0.1	0.928700
5.341717	0.1	0.926912
5.343383	0.1	0.926673
5.345050	0.1	0.927031
5.346717	0.1	0.926793
5.348383	0.1	0.925601
5.350050	0.1	0.924528
5.351717	0.1	0.924587
5.353383	0.1	0.926077
5.355050	0.1	0.927925
5.356717	0.1	0.928581
5.358383	0.1	0.927031
5.360050	0.1	0.923991
5.361717	0.1	0.921607
5.363383	0.1	0.922024
5.365050	0.1	0.925779
5.366717	0.1	0.931323
5.368383	0.1	0.935972
5.370050	0.1	0.936985
5.371717	0.1	0.933051
5.373383	0.1	0.925660
5.375050	0.1	0.918150
5.376717	0.1	0.913203
5.378383	0.1	0.911713
5.380050	0.1	0.912666
5.381717	0.1	0.914514
5.383383	0.1	0.915885
5.385050	0.1	0.916719
5.386717	0.1	0.917673
5.388383	0.1	0.918686
5.390050	0.1	0.919342
5.391717	0.1	0.919342
5.393383	0.1	0.918388
5.395050	0.1	0.915885
5.396717	0.1	0.911832
5.398383	0.1	0.907302
5.400050	0.1	0.903964
5.401717	0.1	0.902474
5.403383	0.1	0.902474
5.405050	0.1	0.902414
5.406717	0.1	0.901580
5.408383	0.1	0.900328
5.410050	0.1	0.899911
5.411717	0.1	0.901699
5.413383	0.1	0.906110
5.415050	0.1	0.911474
5.416717	0.1	0.915289
5.418383	0.1	0.915945
5.420050	0.1	0.913322
5.421717	0.1	0.908375
5.423383	0.1	0.902593
5.425050	0.1	0.897527
5.426717	0.1	0.893295
5.428383	0.1	0.889540
5.430050	0.1	0.886798
5.431717	0.1	0.886262
5.433383	0.1	0.887811
5.435050	0.1	0.890017
5.436717	0.1	0.891626
5.438383	0.1	0.892341
5.440050	0.1	0.892937
5.441717	0.1	0.894606
5.443383	0.1	0.897229
5.445050	0.1	0.899494
5.446717	0.1	0.900924
5.448383	0.1	0.902176
5.450050	0.1	0.903070
5.451717	0.1	0.902772
5.453383	0.1	0.900388
5.455050	0.1	0.896573
5.456717	0.1	0.893533
5.458383	0.1	0.892937
5.460050	0.1	0.894785
5.461717	0.1	0.898123
5.463383	0.1	0.901580
5.465050	0.1	0.903785
5.466717	0.1	0.904262
5.468383	0.1	0.903964
5.470050	0.1	0.903785
5.471717	0.1	0.903964
5.473383	0.1	0.904083
5.475050	0.1	0.903726
5.476717	0.1	0.902534
5.478383	0.1	0.900328
5.480050	0.1	0.897229
5.481717	0.1	0.893772
5.483383	0.1	0.891388
5.485050	0.1	0.891805
5.486717	0.1	0.894964
5.488383	0.1	0.899315
5.490050	0.1	0.903428
5.491717	0.1	0.906825
5.493383	0.1	0.909567
5.495050	0.1	0.911236
5.496717	0.1	0.910878
5.498383	0.1	0.908375
5.500050	0.1	0.904262
5.501717	0.1	0.899673
5.503383	0.1	0.896156
5.505050	0.1	0.895441
5.506717	0.1	0.897348
5.508383	0.1	0.899911
5.510050	0.1	0.901043
5.511717	0.1	0.900447
5.513383	0.1	0.898957
5.515050	0.1	0.897408
5.516717	0.1	0.895917
5.518383	0.1	0.894308
5.520050	0.1	0.892758
5.521717	0.1	0.892222
5.523383	0.1	0.893712
5.525050	0.1	0.897229
5.526717	0.1	0.901461
5.528383	0.1	0.905037
5.530050	0.1	0.907242
5.531717	0.1	0.908256
5.533383	0.1	0.908315
5.535050	0.1	0.907064
5.536717	0.1	0.904024
5.538383	0.1	0.900090
5.540050	0.1	0.897706
5.541717	0.1	0.898004
5.543383	0.1	0.899851
5.545050	0.1	0.900924
5.546717	0.1	0.900388
5.548383	0.1	0.899136
5.550050	0.1	0.899017
5.551717	0.1	0.900924
5.553383	0.1	0.904024
5.555050	0.1	0.906587
5.556717	0.1	0.908017
5.558383	0.1	0.908494
5.560050	0.1	0.908196
5.561717	0.1	0.906885
5.563383	0.1	0.904620
5.565050	0.1	0.901997
5.566717	0.1	0.900149
5.568383	0.1	0.899792
5.570050	0.1	0.900686
5.571717	0.1	0.902593
5.573383	0.1	0.904620
5.575050	0.1	0.905573
5.576717	0.1	0.905216
5.578383	0.1	0.904739
5.580050	0.1	0.904858
5.581717	0.1	0.905275
5.583383	0.1	0.905693
5.585050	0.1	0.906110
5.586717	0.1	0.906408
5.588383	0.1	0.906110
5.590050	0.1	0.905395
5.591717	0.1	0.904739
5.593383	0.1	0.904262
5.595050	0.1	0.903606
5.596717	0.1	0.903070
5.598383	0.1	0.902772
5.600050	0.1	0.901878
5.601717	0.1	0.899851
5.603383	0.1	0.897825
5.605050	0.1	0.897110
5.606717	0.1	0.897825
5.608383	0.1	0.898540
5.610050	0.1	0.898242
5.611717	0.1	0.897467
5.613383	0.1	0.896871
5.615050	0.1	0.896096
5.616717	0.1	0.894785
5.618383	0.1	0.893593
5.620050	0.1	0.893772
5.621717	0.1	0.895679
5.623383	0.1	0.898302
5.625050	0.1	0.899971
5.626717	0.1	0.899315
5.628383	0.1	0.895858
5.630050	0.1	0.890553
5.631717	0.1	0.885725
5.633383	0.1	0.883281
5.635050	0.1	0.883520
5.636717	0.1	0.885606
5.638383	0.1	0.888586
5.640050	0.1	0.891805
5.641717	0.1	0.894487
5.643383	0.1	0.895500
5.645050	0.1	0.893951
5.646717	0.1	0.890613
5.648383	0.1	0.887334
5.650050	0.1	0.885248
5.651717	0.1	0.883997
5.653383	0.1	0.882864
5.655050	0.1	0.881374
5.656717	0.1	0.878811
5.658383	0.1	0.874937
5.660050	0.1	0.870824
5.661717	0.1	0.867724
5.663383	0.1	0.865459
5.665050	0.1	0.863195
5.666717	0.1	0.862062
5.668383	0.1	0.864267
5.670050	0.1	0.870407
5.671717	0.1	0.878751
5.673383	0.1	0.887156
5.675050	0.1	0.893414
5.676717	0.1	0.896335
5.678383	0.1	0.896096
5.680050	0.1	0.894427
5.681717	0.1	0.892878
5.683383	0.1	0.891149
5.685050	0.1	0.888348
5.686717	0.1	0.884712
5.688383	0.1	0.881612
5.690050	0.1	0.880778
5.691717	0.1	0.882447
5.693383	0.1	0.884473
5.695050	0.1	0.884414
5.696717	0.1	0.882030
5.698383	0.1	0.878334
5.700050	0.1	0.874281
5.701717	0.1	0.871062
5.703383	0.1	0.869632
5.705050	0.1	0.869751
5.706717	0.1	0.870109
5.708383	0.1	0.869095
5.710050	0.1	0.866354
5.711717	0.1	0.862896
5.713383	0.1	0.860393
5.715050	0.1	0.859141
5.716717	0.1	0.858724
5.718383	0.1	0.859082
5.720050	0.1	0.860632
5.721717	0.1	0.862956
5.723383	0.1	0.864863
5.725050	0.1	0.865221
5.726717	0.1	0.863910
5.728383	0.1	0.861645
5.730050	0.1	0.859141
5.731717	0.1	0.856102
5.733383	0.1	0.852108
5.735050	0.1	0.847697
5.736717	0.1	0.844121
5.738383	0.1	0.841975
5.740050	0.1	0.841677
5.741717	0.1	0.843287
5.743383	0.1	0.846088
5.745050	0.1	0.849009
5.746717	0.1	0.851154
5.748383	0.1	0.852168
5.750050	0.1	0.852168
5.751717	0.1	0.851929
5.753383	0.1	0.851512
5.755050	0.1	0.850558
5.756717	0.1	0.848055
5.758383	0.1	0.843465
5.760050	0.1	0.837565
5.761717	0.1	0.831664
5.763383	0.1	0.826538
5.765050	0.1	0.823259
5.766717	0.1	0.823021
5.768383	0.1	0.826001
5.770050	0.1	0.830531
5.771717	0.1	0.834227
5.773383	0.1	0.835717
5.775050	0.1	0.835359
5.776717	0.1	0.833809
5.778383	0.1	0.831604
5.780050	0.1	0.828862
5.781717	0.1	0.826120
5.783383	0.1	0.823975
5.785050	0.1	0.822604
5.786717	0.1	0.821292
5.788383	0.1	0.819922
5.790050	0.1	0.818908
5.791717	0.1	0.818133
5.793383	0.1	0.816882
5.795050	0.1	0.815630
5.796717	0.1	0.815809
5.798383	0.1	0.817955
5.800050	0.1	0.821173
5.801717	0.1	0.823557
5.803383	0.1	0.824213
5.805050	0.1	0.823677
5.806717	0.1	0.822187
5.808383	0.1	0.819385
5.810050	0.1	0.815213
5.811717	0.1	0.809670
5.813383	0.1	0.803232
5.815050	0.1	0.797868
5.816717	0.1	0.795245
5.818383	0.1	0.795484
5.820050	0.1	0.796735
5.821717	0.1	0.797570
5.823383	0.1	0.797272
5.825050	0.1	0.795901
5.826717	0.1	0.794351
5.828383	0.1	0.793338
5.830050	0.1	0.793517
5.831717	0.1	0.795364
5.833383	0.1	0.798047
5.835050	0.1	0.799716
5.836717	0.1	0.799239
5.838383	0.1	0.797331
5.840050	0.1	0.795662
5.841717	0.1	0.795126
5.843383	0.1	0.795007
5.845050	0.1	0.794053
5.846717	0.1	0.792623
5.848383	0.1	0.792325
5.850050	0.1	0.793517
5.851717	0.1	0.794649
5.853383	0.1	0.794530
5.855050	0.1	0.793755
5.856717	0.1	0.792623
5.858383	0.1	0.790477
5.860050	0.1	0.786841
5.861717	0.1	0.782669
5.863383	0.1	0.779212
5.865050	0.1	0.777602
5.866717	0.1	0.777662
5.868383	0.1	0.778019
5.870050	0.1	0.776827
5.871717	0.1	0.772834
5.873383	0.1	0.766754
5.875050	0.1	0.760138
5.876717	0.1	0.754714
5.878383	0.1	0.751674
5.880050	0.1	0.751674
5.881717	0.1	0.753939
5.883383	0.1	0.756443
5.885050	0.1	0.757456
5.886717	0.1	0.756919
5.888383	0.1	0.755847
5.890050	0.1	0.754654
5.891717	0.1	0.752926
5.893383	0.1	0.751317
5.895050	0.1	0.751376
5.896717	0.1	0.753641
5.898383	0.1	0.756145
5.900050	0.1	0.756502
5.901717	0.1	0.754476
5.903383	0.1	0.751495
5.905050	0.1	0.749350
5.906717	0.1	0.748754
5.908383	0.1	0.749528
5.910050	0.1	0.750124
5.911717	0.1	0.748754
5.913383	0.1	0.745177
5.915050	0.1	0.740767
5.916717	0.1	0.736952
5.918383	0.1	0.734389
5.920050	0.1	0.732780
5.921717	0.1	0.731111
5.923383	0.1	0.728011
5.925050	0.1	0.722528
5.926717	0.1	0.715435
5.928383	0.1	0.709117
5.930050	0.1	0.706375
5.931717	0.1	0.707269
5.933383	0.1	0.709415
5.935050	0.1	0.710189
5.936717	0.1	0.707984
5.938383	0.1	0.702441
5.940050	0.1	0.694871
5.941717	0.1	0.688136
5.943383	0.1	0.684559
5.945050	0.1	0.684083
5.946717	0.1	0.684917
5.948383	0.1	0.685036
5.950050	0.1	0.683188
5.951717	0.1	0.680089
5.953383	0.1	0.677347
5.955050	0.1	0.675917
5.956717	0.1	0.674844
5.958383	0.1	0.672638
5.960050	0.1	0.668764
5.961717	0.1	0.664353
5.963383	0.1	0.660956
5.965050	0.1	0.659168
5.966717	0.1	0.658691
5.968383	0.1	0.658512
5.970050	0.1	0.656664
5.971717	0.1	0.650823
5.973383	0.1	0.640690
5.975050	0.1	0.628948
5.976717	0.1	0.619531
5.978383	0.1	0.613689
5.980050	0.1	0.610411
5.981717	0.1	0.609219
5.983383	0.1	0.610590
5.985050	0.1	0.613570
5.986717	0.1	0.615478
5.988383	0.1	0.613868
5.990050	0.1	0.608981
5.991717	0.1	0.602961
5.993383	0.1	0.597477
5.995050	0.1	0.592589
5.996717	0.1	0.587702
5.998383	0.1	0.582576
6.000050	0.1	0.577450
6.001717	0.1	0.572622
6.003383	0.1	0.568092
6.005050	0.1	0.563800
6.006717	0.1	0.559926
6.008383	0.1	0.556886
6.010050	0.1	0.555158
6.011717	0.1	0.554681
6.013383	0.1	0.554442
6.015050	0.1	0.553310
6.016717	0.1	0.551164
6.018383	0.1	0.548542
6.020050	0.1	0.545919
6.021717	0.1	0.543714
6.023383	0.1	0.542104
6.025050	0.1	0.540495
6.026717	0.1	0.537694
6.028383	0.1	0.532925
6.030050	0.1	0.526667
6.031717	0.1	0.519693
6.033383	0.1	0.512838
6.035050	0.1	0.506818
6.036717	0.1	0.502169
6.038383	0.1	0.498951
6.040050	0.1	0.497043
6.041717	0.1	0.495911
6.043383	0.1	0.494599
6.045050	0.1	0.492811
6.046717	0.1	0.491321
6.048383	0.1	0.491142
6.050050	0.1	0.492036
6.051717	0.1	0.492632
6.053383	0.1	0.491560
6.055050	0.1	0.488460
6.056717	0.1	0.484049
6.058383	0.1	0.479937
6.060050	0.1	0.477433
6.061717	0.1	0.476003
6.063383	0.1	0.473857
6.065050	0.1	0.469804
6.066717	0.1	0.463724
6.068383	0.1	0.457048
6.070050	0.1	0.451565
6.071717	0.1	0.447810
6.073383	0.1	0.445485
6.075050	0.1	0.444651
6.076717	0.1	0.445485
6.078383	0.1	0.447750
6.080050	0.1	0.450492
6.081717	0.1	0.452399
6.083383	0.1	0.452578
6.085050	0.1	0.450671
6.086717	0.1	0.447094
6.088383	0.1	0.442266
6.090050	0.1	0.436783
6.091717	0.1	0.431359
6.093383	0.1	0.427306
6.095050	0.1	0.425339
6.096717	0.1	0.425398
6.098383	0.1	0.426114
6.100050	0.1	0.425994
6.101717	0.1	0.424564
6.103383	0.1	0.422180
6.105050	0.1	0.419199
6.106717	0.1	0.415742
6.108383	0.1	0.412643
6.110050	0.1	0.411153
6.111717	0.1	0.411928
6.113383	0.1	0.413418
6.115050	0.1	0.413656
6.116717	0.1	0.411749
6.118383	0.1	0.408888
6.120050	0.1	0.406802
6.121717	0.1	0.406802
6.123383	0.1	0.408828
6.125050	0.1	0.411212
6.126717	0.1	0.412405
6.128383	0.1	0.411630
6.130050	0.1	0.408888
6.131717	0.1	0.404656
6.133383	0.1	0.400066
6.135050	0.1	0.396907
6.136717	0.1	0.396311
6.138383	0.1	0.398159
6.140050	0.1	0.400960
6.141717	0.1	0.403106
6.143383	0.1	0.403762
6.145050	0.1	0.403464
6.146717	0.1	0.403225
6.148383	0.1	0.403881
6.150050	0.1	0.405669
6.151717	0.1	0.408351
6.153383	0.1	0.410855
6.155050	0.1	0.412047
6.156717	0.1	0.410974
6.158383	0.1	0.407517
6.160050	0.1	0.402331
6.161717	0.1	0.396788
6.163383	0.1	0.392199
6.165050	0.1	0.388861
6.166717	0.1	0.387013
6.168383	0.1	0.387251
6.170050	0.1	0.389338
6.171717	0.1	0.391960
6.173383	0.1	0.393987
6.175050	0.1	0.395298
6.176717	0.1	0.396490
6.178383	0.1	0.397980
6.180050	0.1	0.400245
6.181717	0.1	0.403583
6.183383	0.1	0.407755
6.185050	0.1	0.411809
6.186717	0.1	0.414670
6.188383	0.1	0.415564
6.190050	0.1	0.414133
6.191717	0.1	0.410616
6.193383	0.1	0.405312
6.195050	0.1	0.399232
6.196717	0.1	0.393450
6.198383	0.1	0.388920
6.200050	0.1	0.385940
6.201717	0.1	0.384033
6.203383	0.1	0.382900
6.205050	0.1	0.383258
6.206717	0.1	0.385940
6.208383	0.1	0.390530
6.210050	0.1	0.395536
6.211717	0.1	0.399351
6.213383	0.1	0.400782
6.215050	0.1	0.400364
6.216717	0.1	0.400186
6.218383	0.1	0.402451
6.220050	0.1	0.406683
6.221717	0.1	0.410736
6.223383	0.1	0.413001
6.225050	0.1	0.414014
6.226717	0.1	0.414729
6.228383	0.1	0.415444
6.230050	0.1	0.415683
6.231717	0.1	0.415921
6.233383	0.1	0.417113
6.235050	0.1	0.419319
6.236717	0.1	0.421762
6.238383	0.1	0.422955
6.240050	0.1	0.422061
6.241717	0.1	0.419319
6.243383	0.1	0.416398
6.245050	0.1	0.414133
6.246717	0.1	0.412464
6.248383	0.1	0.411332
6.250050	0.1	0.411272
6.251717	0.1	0.413001
6.253383	0.1	0.416100
6.255050	0.1	0.419319
6.256717	0.1	0.421762
6.258383	0.1	0.423968
6.260050	0.1	0.426531
6.261717	0.1	0.429153
6.263383	0.1	0.430346
6.265050	0.1	0.429690
6.266717	0.1	0.428200
6.268383	0.1	0.427365
6.270050	0.1	0.428081
6.271717	0.1	0.430167
6.273383	0.1	0.432730
6.275050	0.1	0.434220
6.276717	0.1	0.433743
6.278383	0.1	0.431836
6.280050	0.1	0.429630
6.281717	0.1	0.428319
6.283383	0.1	0.428438
6.285050	0.1	0.430107
6.286717	0.1	0.433147
6.288383	0.1	0.437140
6.290050	0.1	0.441432
6.291717	0.1	0.445366
6.293383	0.1	0.448704
6.295050	0.1	0.451922
6.296717	0.1	0.455201
6.298383	0.1	0.458062
6.300050	0.1	0.459969
6.301717	0.1	0.460923
6.303383	0.1	0.461936
6.305050	0.1	0.464082
6.306717	0.1	0.468016
6.308383	0.1	0.472963
6.310050	0.1	0.478089
6.311717	0.1	0.483155
6.313383	0.1	0.487685
6.315050	0.1	0.490189
6.316717	0.1	0.490010
6.318383	0.1	0.489175
6.320050	0.1	0.490129
6.321717	0.1	0.493228
6.323383	0.1	0.497401
6.325050	0.1	0.502467
6.326717	0.1	0.509799
6.328383	0.1	0.520170
6.330050	0.1	0.532270
6.331717	0.1	0.543594
6.333383	0.1	0.552535
6.335050	0.1	0.558674
6.336717	0.1	0.562370
6.338383	0.1	0.563979
6.340050	0.1	0.564158
6.341717	0.1	0.563741
6.343383	0.1	0.564098
6.345050	0.1	0.566661
6.346717	0.1	0.572324
6.348383	0.1	0.580490
6.350050	0.1	0.589490
6.351717	0.1	0.597954
6.353383	0.1	0.606120
6.355050	0.1	0.614584
6.356717	0.1	0.623286
6.358383	0.1	0.632107
6.360050	0.1	0.640631
6.361717	0.1	0.648618
6.363383	0.1	0.656486
6.365050	0.1	0.665069
6.366717	0.1	0.674605
6.368383	0.1	0.684023
6.370050	0.1	0.692427
6.371717	0.1	0.699520
6.373383	0.1	0.706077
6.375050	0.1	0.712812
6.376717	0.1	0.720084
6.378383	0.1	0.728071
6.380050	0.1	0.737190
6.381717	0.1	0.747860
6.383383	0.1	0.759244
6.385050	0.1	0.770509
6.386717	0.1	0.781298
6.388383	0.1	0.791431
6.390050	0.1	0.800490
6.391717	0.1	0.808895
6.393383	0.1	0.818014
6.395050	0.1	0.828981
6.396717	0.1	0.841439
6.398383	0.1	0.854313
6.400050	0.1	0.866652
6.401717	0.1	0.877738
6.403383	0.1	0.887096
6.405050	0.1	0.894904
6.406717	0.1	0.901878
6.408383	0.1	0.908434
6.410050	0.1	0.915527
6.411717	0.1	0.923932
6.413383	0.1	0.932872
6.415050	0.1	0.940561
6.416717	0.1	0.946164
6.418383	0.1	0.950277
6.420050	0.1	0.954568
6.421717	0.1	0.960887
6.423383	0.1	0.969768
6.425050	0.1	0.980020
6.426717	0.1	0.990570
6.428383	0.1	1.000464
6.430050	0.1	1.008511
6.431717	0.1	1.012921
6.433383	0.1	1.012981
6.435050	0.1	1.009941
6.436717	0.1	1.006365
6.438383	0.1	1.004756
6.440050	0.1	1.005411
6.441717	0.1	1.006723
6.443383	0.1	1.007497
6.445050	0.1	1.008153
6.446717	0.1	1.010239
6.448383	0.1	1.013756
6.450050	0.1	1.017630
6.451717	0.1	1.020491
6.453383	0.1	1.021683
6.455050	0.1	1.021385
6.456717	0.1	1.020968
6.458383	0.1	1.021504
6.460050	0.1	1.023173
6.461717	0.1	1.025260
6.463383	0.1	1.027048
6.465050	0.1	1.027644
6.466717	0.1	1.026273
6.468383	0.1	1.022577
6.470050	0.1	1.018107
6.471717	0.1	1.014948
6.473383	0.1	1.013815
6.475050	0.1	1.013577
6.476717	0.1	1.012743
6.478383	0.1	1.011610
6.480050	0.1	1.011312
6.481717	0.1	1.012445
6.483383	0.1	1.014352
6.485050	0.1	1.015484
6.486717	0.1	1.015067
6.488383	0.1	1.013517
6.490050	0.1	1.012087
6.491717	0.1	1.010954
6.493383	0.1	1.009464
6.495050	0.1	1.007021
6.496717	0.1	1.003981
6.498383	0.1	1.001000
6.500050	0.1	0.998914
6.501717	0.1	0.997782
6.503383	0.1	0.997245
6.505050	0.1	0.997365
6.506717	0.1	0.998199
6.508383	0.1	0.998616
6.510050	0.1	0.998259
6.511717	0.1	0.998437
6.513383	0.1	0.999987
6.515050	0.1	1.001775
6.516717	0.1	1.002073
6.518383	0.1	1.000583
6.520050	0.1	0.998974
6.521717	0.1	0.998855
6.523383	0.1	1.000345
6.525050	0.1	1.002312
6.526717	0.1	1.003504
6.528383	0.1	1.002967
6.530050	0.1	1.000464
6.531717	0.1	0.996769
6.533383	0.1	0.993490
6.535050	0.1	0.992239
6.536717	0.1	0.993431
6.538383	0.1	0.995994
6.540050	0.1	0.998139
6.541717	0.1	0.999093
6.543383	0.1	0.999570
6.545050	0.1	1.000166
6.546717	0.1	1.000285
6.548383	0.1	0.998914
6.550050	0.1	0.995994
6.551717	0.1	0.992119
6.553383	0.1	0.988185
6.555050	0.1	0.985503
6.556717	0.1	0.984848
6.558383	0.1	0.986159
6.560050	0.1	0.988245
6.561717	0.1	0.989914
6.563383	0.1	0.990510
6.565050	0.1	0.990629
6.566717	0.1	0.991166
6.568383	0.1	0.992179
6.570050	0.1	0.993133
6.571717	0.1	0.993967
6.573383	0.1	0.995040
6.575050	0.1	0.995994
6.576717	0.1	0.996411
6.578383	0.1	0.996292
6.580050	0.1	0.996292
6.581717	0.1	0.996769
6.583383	0.1	0.997901
6.585050	0.1	1.000166
6.586717	0.1	1.003981
6.588383	0.1	1.008749
6.590050	0.1	1.012802
6.591717	0.1	1.014650
6.593383	0.1	1.014054
6.595050	0.1	1.012623
6.596717	0.1	1.011908
6.598383	0.1	1.012385
6.600050	0.1	1.013815
6.601717	0.1	1.015842
6.603383	0.1	1.018286
6.605050	0.1	1.020968
6.606717	0.1	1.022995
6.608383	0.1	1.023471
6.610050	0.1	1.022756
6.611717	0.1	1.021564
6.613383	0.1	1.020908
6.615050	0.1	1.021922
6.616717	0.1	1.025617
6.618383	0.1	1.031697
6.620050	0.1	1.038730
6.621717	0.1	1.044393
6.623383	0.1	1.046777
6.625050	0.1	1.044810
6.626717	0.1	1.039267
6.628383	0.1	1.032651
6.630050	0.1	1.028180
6.631717	0.1	1.028419
6.633383	0.1	1.034200
6.635050	0.1	1.043916
6.636717	0.1	1.054525
6.638383	0.1	1.063526
6.640050	0.1	1.070023
6.641717	0.1	1.074135
6.643383	0.1	1.075924
6.645050	0.1	1.075625
6.646717	0.1	1.074493
6.648383	0.1	1.074016
6.650050	0.1	1.074493
6.651717	0.1	1.075447
6.653383	0.1	1.076341
6.655050	0.1	1.076996
6.656717	0.1	1.077652
6.658383	0.1	1.078904
6.660050	0.1	1.080751
6.661717	0.1	1.082063
6.663383	0.1	1.081646
6.665050	0.1	1.080394
6.666717	0.1	1.080811
6.668383	0.1	1.085281
6.670050	0.1	1.094043
6.671717	0.1	1.105189
6.673383	0.1	1.115441
6.675050	0.1	1.121819
6.676717	0.1	1.123130
6.678383	0.1	1.120389
6.680050	0.1	1.116097
6.681717	0.1	1.112938
6.683383	0.1	1.112580
6.685050	0.1	1.114428
6.686717	0.1	1.116395
6.688383	0.1	1.116693
6.690050	0.1	1.115024
6.691717	0.1	1.112759
6.693383	0.1	1.111686
6.695050	0.1	1.112402
6.696717	0.1	1.114428
6.698383	0.1	1.117468
6.700050	0.1	1.121581
6.701717	0.1	1.126707
6.703383	0.1	1.132131
6.705050	0.1	1.136601
6.706717	0.1	1.139581
6.708383	0.1	1.141846
6.710050	0.1	1.143873
6.711717	0.1	1.144528
6.713383	0.1	1.142740
6.715050	0.1	1.138866
6.716717	0.1	1.134932
6.718383	0.1	1.132667
6.720050	0.1	1.132846
6.721717	0.1	1.135111
6.723383	0.1	1.138449
6.725050	0.1	1.141548
6.726717	0.1	1.143634
6.728383	0.1	1.145005
6.730050	0.1	1.146257
6.731717	0.1	1.147389
6.733383	0.1	1.147926
6.735050	0.1	1.147807
6.736717	0.1	1.147509
6.738383	0.1	1.147628
6.740050	0.1	1.148403
6.741717	0.1	1.149416
6.743383	0.1	1.150131
6.745050	0.1	1.149774
6.746717	0.1	1.148462
6.748383	0.1	1.147270
6.750050	0.1	1.147211
6.751717	0.1	1.148641
6.753383	0.1	1.151264
6.755050	0.1	1.153767
6.756717	0.1	1.154721
6.758383	0.1	1.153886
6.760050	0.1	1.151562
6.761717	0.1	1.147926
6.763383	0.1	1.143754
6.765050	0.1	1.140535
6.766717	0.1	1.138926
6.768383	0.1	1.138806
6.770050	0.1	1.139164
6.771717	0.1	1.139164
6.773383	0.1	1.138806
6.775050	0.1	1.139104
6.776717	0.1	1.140833
6.778383	0.1	1.144171
6.780050	0.1	1.148105
6.781717	0.1	1.150370
6.783383	0.1	1.149535
6.785050	0.1	1.146138
6.786717	0.1	1.141727
6.788383	0.1	1.137257
6.790050	0.1	1.133800
6.791717	0.1	1.132369
6.793383	0.1	1.133204
6.795050	0.1	1.135290
6.796717	0.1	1.138449
6.798383	0.1	1.143336
6.800050	0.1	1.149833
6.801717	0.1	1.155734
6.803383	0.1	1.158536
6.805050	0.1	1.157522
6.806717	0.1	1.153529
6.808383	0.1	1.148641
6.810050	0.1	1.144946
6.811717	0.1	1.143932
6.813383	0.1	1.145125
6.815050	0.1	1.146913
6.816717	0.1	1.148582
6.818383	0.1	1.150370
6.820050	0.1	1.152515
6.821717	0.1	1.154304
6.823383	0.1	1.155257
6.825050	0.1	1.154780
6.826717	0.1	1.152337
6.828383	0.1	1.148760
6.830050	0.1	1.146197
6.831717	0.1	1.146257
6.833383	0.1	1.148582
6.835050	0.1	1.151681
6.836717	0.1	1.153648
6.838383	0.1	1.153350
6.840050	0.1	1.150847
6.841717	0.1	1.147389
6.843383	0.1	1.144767
6.845050	0.1	1.143336
6.846717	0.1	1.142085
6.848383	0.1	1.140058
6.850050	0.1	1.137614
6.851717	0.1	1.135945
6.853383	0.1	1.136065
6.855050	0.1	1.138270
6.856717	0.1	1.141548
6.858383	0.1	1.144230
6.860050	0.1	1.145601
6.861717	0.1	1.145542
6.863383	0.1	1.144111
6.865050	0.1	1.141846
6.866717	0.1	1.139522
6.868383	0.1	1.137555
6.870050	0.1	1.135707
6.871717	0.1	1.133382
6.873383	0.1	1.130223
6.875050	0.1	1.126170
6.876717	0.1	1.121819
6.878383	0.1	1.117885
6.880050	0.1	1.115382
6.881717	0.1	1.115263
6.883383	0.1	1.117885
6.885050	0.1	1.121998
6.886717	0.1	1.125991
6.888383	0.1	1.129329
6.890050	0.1	1.132369
6.891717	0.1	1.134932
6.893383	0.1	1.136482
6.895050	0.1	1.136899
6.896717	0.1	1.136839
6.898383	0.1	1.136601
6.900050	0.1	1.135647
6.901717	0.1	1.133084
6.903383	0.1	1.129389
6.905050	0.1	1.126170
6.906717	0.1	1.124501
6.908383	0.1	1.124144
6.910050	0.1	1.125038
6.911717	0.1	1.127958
6.913383	0.1	1.132608
6.915050	0.1	1.137197
6.916717	0.1	1.139581
6.918383	0.1	1.139104
6.920050	0.1	1.136780
6.921717	0.1	1.133740
6.923383	0.1	1.130164
6.925050	0.1	1.126349
6.926717	0.1	1.123250
6.928383	0.1	1.121759
6.930050	0.1	1.122296
6.931717	0.1	1.125217
6.933383	0.1	1.130402
6.935050	0.1	1.136601
6.936717	0.1	1.141787
6.938383	0.1	1.144648
6.940050	0.1	1.144767
6.941717	0.1	1.142621
6.943383	0.1	1.139581
6.945050	0.1	1.137614
6.946717	0.1	1.137018
6.948383	0.1	1.136541
6.950050	0.1	1.135171
6.951717	0.1	1.132429
6.953383	0.1	1.128554
6.955050	0.1	1.124740
6.956717	0.1	1.122236
6.958383	0.1	1.121342
6.960050	0.1	1.121581
6.961717	0.1	1.121819
6.963383	0.1	1.121104
6.965050	0.1	1.119614
6.966717	0.1	1.118422
6.968383	0.1	1.118422
6.970050	0.1	1.119375
6.971717	0.1	1.120567
6.973383	0.1	1.121342
6.975050	0.1	1.121879
6.976717	0.1	1.122713
6.978383	0.1	1.124024
6.980050	0.1	1.125157
6.981717	0.1	1.124978
6.983383	0.1	1.123130
6.985050	0.1	1.120985
6.986717	0.1	1.120269
6.988383	0.1	1.121283
6.990050	0.1	1.122952
6.991717	0.1	1.123726
6.993383	0.1	1.122654
6.995050	0.1	1.119673
6.996717	0.1	1.114607
6.998383	0.1	1.108408
7.000050	0.1	1.103163
7.001717	0.1	1.100361
7.003383	0.1	1.100123
7.005050	0.1	1.100957
7.006717	0.1	1.101017
7.008383	0.1	1.098394
7.010050	0.1	1.091957
7.011717	0.1	1.082718
7.013383	0.1	1.073361
7.015050	0.1	1.066506
7.016717	0.1	1.062810
7.018383	0.1	1.061559
7.020050	0.1	1.061559
7.021717	0.1	1.061976
7.023383	0.1	1.062036
7.025050	0.1	1.061380
7.026717	0.1	1.059830
7.028383	0.1	1.057386
7.030050	0.1	1.053631
7.031717	0.1	1.047432
7.033383	0.1	1.038849
7.035050	0.1	1.029849
7.036717	0.1	1.023769
7.038383	0.1	1.021981
7.040050	0.1	1.022339
7.041717	0.1	1.020968
7.043383	0.1	1.016080
7.045050	0.1	1.008928
7.046717	0.1	1.002371
7.048383	0.1	0.998259
7.050050	0.1	0.996113
7.051717	0.1	0.994444
7.053383	0.1	0.992775
7.055050	0.1	0.991345
7.056717	0.1	0.990272
7.058383	0.1	0.989258
7.060050	0.1	0.988305
7.061717	0.1	0.987291
7.063383	0.1	0.985384
7.065050	0.1	0.981391
7.066717	0.1	0.974894
7.068383	0.1	0.966787
7.070050	0.1	0.958204
7.071717	0.1	0.950337
7.073383	0.1	0.944734
7.075050	0.1	0.941932
7.076717	0.1	0.940561
7.078383	0.1	0.938535
7.080050	0.1	0.935197
7.081717	0.1	0.930607
7.083383	0.1	0.924885
7.085050	0.1	0.917792
7.086717	0.1	0.909746
7.088383	0.1	0.902057
7.090050	0.1	0.896096
7.091717	0.1	0.893056
7.093383	0.1	0.892818
7.095050	0.1	0.894010
7.096717	0.1	0.894964
7.098383	0.1	0.894964
7.100050	0.1	0.894129
7.101717	0.1	0.892699
7.103383	0.1	0.890613
7.105050	0.1	0.887096
7.106717	0.1	0.881672
7.108383	0.1	0.874877
7.110050	0.1	0.868499
7.111717	0.1	0.863969
7.113383	0.1	0.861824
7.115050	0.1	0.861406
7.116717	0.1	0.861526
7.118383	0.1	0.860572
7.120050	0.1	0.857353
7.121717	0.1	0.852168
7.123383	0.1	0.846148
7.125050	0.1	0.840187
7.126717	0.1	0.835061
7.128383	0.1	0.831723
7.130050	0.1	0.830889
7.131717	0.1	0.831962
7.133383	0.1	0.833869
7.135050	0.1	0.835598
7.136717	0.1	0.836492
7.138383	0.1	0.835717
7.140050	0.1	0.833452
7.141717	0.1	0.831068
7.143383	0.1	0.829637
7.145050	0.1	0.829816
7.146717	0.1	0.831485
7.148383	0.1	0.834167
7.150050	0.1	0.836611
7.151717	0.1	0.837505
7.153383	0.1	0.836551
7.155050	0.1	0.834465
7.156717	0.1	0.832260
7.158383	0.1	0.830293
7.160050	0.1	0.828564
7.161717	0.1	0.827253
7.163383	0.1	0.826597
7.165050	0.1	0.826836
7.166717	0.1	0.828147
7.168383	0.1	0.829995
7.170050	0.1	0.831127
7.171717	0.1	0.830770
7.173383	0.1	0.829935
7.175050	0.1	0.829816
7.176717	0.1	0.831127
7.178383	0.1	0.834107
7.180050	0.1	0.838637
7.181717	0.1	0.843525
7.183383	0.1	0.847340
7.185050	0.1	0.849128
7.186717	0.1	0.849068
7.188383	0.1	0.848115
7.190050	0.1	0.847399
7.191717	0.1	0.847638
7.193383	0.1	0.848591
7.195050	0.1	0.849664
7.196717	0.1	0.851095
7.198383	0.1	0.853121
7.200050	0.1	0.855267
7.201717	0.1	0.856578
7.203383	0.1	0.857294
7.205050	0.1	0.858843
7.206717	0.1	0.862241
7.208383	0.1	0.867248
7.210050	0.1	0.873148
7.211717	0.1	0.879288
7.213383	0.1	0.885010
7.215050	0.1	0.889480
7.216717	0.1	0.891984
7.218383	0.1	0.891924
7.220050	0.1	0.889003
7.221717	0.1	0.883341
7.223383	0.1	0.876010
7.225050	0.1	0.868619
7.226717	0.1	0.863433
7.228383	0.1	0.861824
7.230050	0.1	0.863910
7.231717	0.1	0.868917
7.233383	0.1	0.875890
7.235050	0.1	0.882804
7.236717	0.1	0.887871
7.238383	0.1	0.890851
7.240050	0.1	0.892758
7.241717	0.1	0.894249
7.243383	0.1	0.895500
7.245050	0.1	0.896633
7.246717	0.1	0.898004
7.248383	0.1	0.899315
7.250050	0.1	0.899613
7.251717	0.1	0.898778
7.253383	0.1	0.897646
7.255050	0.1	0.896335
7.256717	0.1	0.894308
7.258383	0.1	0.891089
7.260050	0.1	0.887275
7.261717	0.1	0.884175
7.263383	0.1	0.882626
7.265050	0.1	0.882447
7.266717	0.1	0.883520
7.268383	0.1	0.886083
7.270050	0.1	0.889659
7.271717	0.1	0.892937
7.273383	0.1	0.895143
7.275050	0.1	0.896156
7.276717	0.1	0.895977
7.278383	0.1	0.894785
7.280050	0.1	0.893056
7.281717	0.1	0.891745
7.283383	0.1	0.891328
7.285050	0.1	0.891388
7.286717	0.1	0.891388
7.288383	0.1	0.891745
7.290050	0.1	0.892937
7.291717	0.1	0.894427
7.293383	0.1	0.895619
7.295050	0.1	0.896394
7.296717	0.1	0.897110
7.298383	0.1	0.898123
7.300050	0.1	0.899494
7.301717	0.1	0.900805
7.303383	0.1	0.901103
7.305050	0.1	0.900149
7.306717	0.1	0.898480
7.308383	0.1	0.896931
7.310050	0.1	0.895917
7.311717	0.1	0.895202
7.313383	0.1	0.894308
7.315050	0.1	0.892937
7.316717	0.1	0.891328
7.318383	0.1	0.890017
7.320050	0.1	0.889123
7.321717	0.1	0.888765
7.323383	0.1	0.889361
7.325050	0.1	0.891209
7.326717	0.1	0.893474
7.328383	0.1	0.895202
7.330050	0.1	0.895262
7.331717	0.1	0.892639
7.333383	0.1	0.887513
7.335050	0.1	0.881851
7.336717	0.1	0.878453
7.338383	0.1	0.878751
7.340050	0.1	0.881791
7.341717	0.1	0.885367
7.343383	0.1	0.887454
7.345050	0.1	0.887215
7.346717	0.1	0.885546
7.348383	0.1	0.883818
7.350050	0.1	0.882328
7.351717	0.1	0.880480
7.353383	0.1	0.878394
7.355050	0.1	0.877500
7.356717	0.1	0.878871
7.358383	0.1	0.882387
7.360050	0.1	0.886619
7.361717	0.1	0.889838
7.363383	0.1	0.890791
7.365050	0.1	0.889480
7.366717	0.1	0.887513
7.368383	0.1	0.886440
7.370050	0.1	0.885427
7.371717	0.1	0.883043
7.373383	0.1	0.879347
7.375050	0.1	0.876069
7.376717	0.1	0.874937
7.378383	0.1	0.875890
7.380050	0.1	0.877678
7.381717	0.1	0.879228
7.383383	0.1	0.879526
7.385050	0.1	0.878274
7.386717	0.1	0.876129
7.388383	0.1	0.874519
7.390050	0.1	0.874639
7.391717	0.1	0.876546
7.393383	0.1	0.879109
7.395050	0.1	0.881195
7.396717	0.1	0.882685
7.398383	0.1	0.883699
7.400050	0.1	0.883937
7.401717	0.1	0.883222
7.403383	0.1	0.881910
7.405050	0.1	0.880182
7.406717	0.1	0.878096
7.408383	0.1	0.876069
7.410050	0.1	0.874579
7.411717	0.1	0.873625
7.413383	0.1	0.872970
7.415050	0.1	0.872970
7.416717	0.1	0.874221
7.418383	0.1	0.876606
7.420050	0.1	0.879109
7.421717	0.1	0.880837
7.423383	0.1	0.881195
7.425050	0.1	0.879943
7.426717	0.1	0.877321
7.428383	0.1	0.874162
7.430050	0.1	0.871480
7.431717	0.1	0.869989
7.433383	0.1	0.868738
7.435050	0.1	0.866354
7.436717	0.1	0.862896
7.438383	0.1	0.859857
7.440050	0.1	0.858784
7.441717	0.1	0.860274
7.443383	0.1	0.864208
7.445050	0.1	0.869811
7.446717	0.1	0.875711
7.448383	0.1	0.880003
7.450050	0.1	0.881732
7.451717	0.1	0.880897
7.453383	0.1	0.878215
7.455050	0.1	0.874758
7.456717	0.1	0.871062
7.458383	0.1	0.867665
7.460050	0.1	0.865579
7.461717	0.1	0.865400
7.463383	0.1	0.866890
7.465050	0.1	0.869334
7.466717	0.1	0.871539
7.468383	0.1	0.872135
7.470050	0.1	0.870585
7.471717	0.1	0.868142
7.473383	0.1	0.866652
7.475050	0.1	0.867724
7.476717	0.1	0.871599
7.478383	0.1	0.876308
7.480050	0.1	0.878453
7.481717	0.1	0.875533
7.483383	0.1	0.868678
7.485050	0.1	0.861406
7.486717	0.1	0.856757
7.488383	0.1	0.855923
7.490050	0.1	0.858128
7.491717	0.1	0.861704
7.493383	0.1	0.865519
7.495050	0.1	0.869513
7.496717	0.1	0.873387
7.498383	0.1	0.876129
7.500050	0.1	0.876725
7.501717	0.1	0.874460
7.503383	0.1	0.869751
7.505050	0.1	0.864327
7.506717	0.1	0.859857
7.508383	0.1	0.856936
7.510050	0.1	0.855923
7.511717	0.1	0.857472
7.513383	0.1	0.861287
7.515050	0.1	0.865102
7.516717	0.1	0.866890
7.518383	0.1	0.866354
7.520050	0.1	0.865161
7.521717	0.1	0.864208
7.523383	0.1	0.862777
7.525050	0.1	0.859976
7.526717	0.1	0.856280
7.528383	0.1	0.852644
7.530050	0.1	0.849545
7.531717	0.1	0.846982
7.533383	0.1	0.845552
7.535050	0.1	0.845552
7.536717	0.1	0.846028
7.538383	0.1	0.845671
7.540050	0.1	0.844479
7.541717	0.1	0.843763
7.543383	0.1	0.844181
7.545050	0.1	0.845254
7.546717	0.1	0.846326
7.548383	0.1	0.846744
7.550050	0.1	0.846684
7.551717	0.1	0.846565
7.553383	0.1	0.846744
7.555050	0.1	0.846982
7.556717	0.1	0.847459
7.558383	0.1	0.848770
7.560050	0.1	0.850856
7.561717	0.1	0.852466
7.563383	0.1	0.852525
7.565050	0.1	0.851333
7.566717	0.1	0.850201
7.568383	0.1	0.849605
7.570050	0.1	0.849485
7.571717	0.1	0.849128
7.573383	0.1	0.847638
7.575050	0.1	0.844836
7.576717	0.1	0.841737
7.578383	0.1	0.838697
7.580050	0.1	0.834763
7.581717	0.1	0.829995
7.583383	0.1	0.825524
7.585050	0.1	0.822783
7.586717	0.1	0.822544
7.588383	0.1	0.824809
7.590050	0.1	0.828981
7.591717	0.1	0.834525
7.593383	0.1	0.840068
7.595050	0.1	0.843763
7.596717	0.1	0.845134
7.598383	0.1	0.845492
7.600050	0.1	0.845730
7.601717	0.1	0.845373
7.603383	0.1	0.843585
7.605050	0.1	0.840664
7.606717	0.1	0.837565
7.608383	0.1	0.835180
7.610050	0.1	0.833929
7.611717	0.1	0.834048
7.613383	0.1	0.835598
7.615050	0.1	0.836909
7.616717	0.1	0.835955
7.618383	0.1	0.832915
7.620050	0.1	0.830650
7.621717	0.1	0.831544
7.623383	0.1	0.835776
7.625050	0.1	0.841320
7.626717	0.1	0.846148
7.628383	0.1	0.849366
7.630050	0.1	0.850678
7.631717	0.1	0.850380
7.633383	0.1	0.849128
7.635050	0.1	0.847518
7.636717	0.1	0.845194
7.638383	0.1	0.841320
7.640050	0.1	0.837147
7.641717	0.1	0.834942
7.643383	0.1	0.835896
7.645050	0.1	0.838578
7.646717	0.1	0.840902
7.648383	0.1	0.841379
7.650050	0.1	0.839949
7.651717	0.1	0.838161
7.653383	0.1	0.837386
7.655050	0.1	0.837565
7.656717	0.1	0.838101
7.658383	0.1	0.838459
7.660050	0.1	0.838935
7.661717	0.1	0.839353
7.663383	0.1	0.839651
7.665050	0.1	0.840306
7.666717	0.1	0.841796
7.668383	0.1	0.843942
7.670050	0.1	0.846207
7.671717	0.1	0.848711
7.673383	0.1	0.851750
7.675050	0.1	0.855207
7.676717	0.1	0.858605
7.678383	0.1	0.861704
7.680050	0.1	0.864148
7.681717	0.1	0.865638
7.683383	0.1	0.866175
7.685050	0.1	0.865698
7.686717	0.1	0.864506
7.688383	0.1	0.862658
7.690050	0.1	0.860214
7.691717	0.1	0.857949
7.693383	0.1	0.856578
7.695050	0.1	0.856042
7.696717	0.1	0.855923
7.698383	0.1	0.856757
7.700050	0.1	0.859201
7.701717	0.1	0.862777
7.703383	0.1	0.866056
7.705050	0.1	0.868142
7.706717	0.1	0.869334
7.708383	0.1	0.870168
7.710050	0.1	0.870884
7.711717	0.1	0.871360
7.713383	0.1	0.871539
7.715050	0.1	0.871360
7.716717	0.1	0.870347
7.718383	0.1	0.868559
7.720050	0.1	0.866652
7.721717	0.1	0.865638
7.723383	0.1	0.865758
7.725050	0.1	0.866175
7.726717	0.1	0.866234
7.728383	0.1	0.866592
7.730050	0.1	0.867665
7.731717	0.1	0.868976
7.733383	0.1	0.870347
7.735050	0.1	0.872195
7.736717	0.1	0.874281
7.738383	0.1	0.875592
7.740050	0.1	0.875175
7.741717	0.1	0.873268
7.743383	0.1	0.870287
7.745050	0.1	0.866294
7.746717	0.1	0.861108
7.748383	0.1	0.854969
7.750050	0.1	0.848830
7.751717	0.1	0.843585
7.753383	0.1	0.839889
7.755050	0.1	0.838637
7.756717	0.1	0.840008
7.758383	0.1	0.842810
7.760050	0.1	0.845790
7.761717	0.1	0.848293
7.763383	0.1	0.849247
7.765050	0.1	0.847518
7.766717	0.1	0.843585
7.768383	0.1	0.838935
7.770050	0.1	0.835300
7.771717	0.1	0.833571
7.773383	0.1	0.833631
7.775050	0.1	0.834942
7.776717	0.1	0.837505
7.778383	0.1	0.840843
7.780050	0.1	0.843763
7.781717	0.1	0.845671
7.783383	0.1	0.845850
7.785050	0.1	0.844061
7.786717	0.1	0.840902
7.788383	0.1	0.837326
7.790050	0.1	0.833213
7.791717	0.1	0.827909
7.793383	0.1	0.822127
7.795050	0.1	0.817776
7.796717	0.1	0.816047
7.798383	0.1	0.816524
7.800050	0.1	0.818253
7.801717	0.1	0.820279
7.803383	0.1	0.821590
7.805050	0.1	0.821054
7.806717	0.1	0.818789
7.808383	0.1	0.815749
7.810050	0.1	0.813067
7.811717	0.1	0.811279
7.813383	0.1	0.810444
7.815050	0.1	0.810623
7.816717	0.1	0.811577
7.818383	0.1	0.812531
7.820050	0.1	0.812590
7.821717	0.1	0.811458
7.823383	0.1	0.809252
7.825050	0.1	0.806034
7.826717	0.1	0.802577
7.828383	0.1	0.800014
7.830050	0.1	0.799716
7.831717	0.1	0.802100
7.833383	0.1	0.805676
7.835050	0.1	0.808418
7.836717	0.1	0.809610
7.838383	0.1	0.810146
7.840050	0.1	0.810862
7.841717	0.1	0.811994
7.843383	0.1	0.813067
7.845050	0.1	0.813365
7.846717	0.1	0.812352
7.848383	0.1	0.810325
7.850050	0.1	0.807643
7.851717	0.1	0.804484
7.853383	0.1	0.801384
7.855050	0.1	0.799239
7.856717	0.1	0.798821
7.858383	0.1	0.800133
7.860050	0.1	0.802338
7.861717	0.1	0.804067
7.863383	0.1	0.804365
7.865050	0.1	0.803411
7.866717	0.1	0.802040
7.868383	0.1	0.800490
7.870050	0.1	0.798345
7.871717	0.1	0.795484
7.873383	0.1	0.792265
7.875050	0.1	0.789225
7.876717	0.1	0.787020
7.878383	0.1	0.786185
7.880050	0.1	0.786305
7.881717	0.1	0.786603
7.883383	0.1	0.786722
7.885050	0.1	0.786543
7.886717	0.1	0.785589
7.888383	0.1	0.783563
7.890050	0.1	0.781298
7.891717	0.1	0.779688
7.893383	0.1	0.779092
7.895050	0.1	0.779748
7.896717	0.1	0.782192
7.898383	0.1	0.786245
7.900050	0.1	0.790834
7.901717	0.1	0.794947
7.903383	0.1	0.797927
7.905050	0.1	0.799537
7.906717	0.1	0.799775
7.908383	0.1	0.799179
7.910050	0.1	0.798464
7.911717	0.1	0.798523
7.913383	0.1	0.800371
7.915050	0.1	0.803828
7.916717	0.1	0.807166
7.918383	0.1	0.808299
7.920050	0.1	0.806451
7.921717	0.1	0.802279
7.923383	0.1	0.797749
7.925050	0.1	0.794232
7.926717	0.1	0.791848
7.928383	0.1	0.789940
7.930050	0.1	0.788212
7.931717	0.1	0.786960
7.933383	0.1	0.786603
7.935050	0.1	0.786841
7.936717	0.1	0.787556
7.938383	0.1	0.788629
7.940050	0.1	0.789583
7.941717	0.1	0.789702
7.943383	0.1	0.789166
7.945050	0.1	0.789285
7.946717	0.1	0.790894
7.948383	0.1	0.793397
7.950050	0.1	0.795841
7.951717	0.1	0.797212
7.953383	0.1	0.796855
7.955050	0.1	0.794828
7.956717	0.1	0.792027
7.958383	0.1	0.788927
7.960050	0.1	0.786245
7.961717	0.1	0.785351
7.963383	0.1	0.787258
7.965050	0.1	0.791550
7.966717	0.1	0.796378
7.968383	0.1	0.799775
7.970050	0.1	0.800967
7.971717	0.1	0.800252
7.973383	0.1	0.798225
7.975050	0.1	0.795662
7.976717	0.1	0.792980
7.978383	0.1	0.790298
7.980050	0.1	0.787914
7.981717	0.1	0.786424
7.983383	0.1	0.786424
7.985050	0.1	0.787616
7.986717	0.1	0.788629
7.988383	0.1	0.788510
7.990050	0.1	0.787199
7.991717	0.1	0.785649
7.993383	0.1	0.784397
7.995050	0.1	0.783622
7.996717	0.1	0.783682
7.998383	0.1	0.784516
8.000050	0.1	0.785291
8.001717	0.1	0.785232
8.003383	0.1	0.784695
8.005050	0.1	0.784636
8.006717	0.1	0.785232
8.008383	0.1	0.785947
8.010050	0.1	0.786006
8.011717	0.1	0.785708
8.013383	0.1	0.786006
8.015050	0.1	0.787616
8.016717	0.1	0.790358
8.018383	0.1	0.793099
8.020050	0.1	0.795007
8.021717	0.1	0.795662
8.023383	0.1	0.795424
8.025050	0.1	0.794113
8.026717	0.1	0.791669
8.028383	0.1	0.788629
8.030050	0.1	0.785887
8.031717	0.1	0.783801
8.033383	0.1	0.782132
8.035050	0.1	0.781238
8.036717	0.1	0.781596
8.038383	0.1	0.782907
8.040050	0.1	0.783622
8.041717	0.1	0.783145
8.043383	0.1	0.782788
8.045050	0.1	0.784695
8.046717	0.1	0.789285
8.048383	0.1	0.794709
8.050050	0.1	0.798583
8.051717	0.1	0.799954
8.053383	0.1	0.798464
8.055050	0.1	0.794590
8.056717	0.1	0.790000
8.058383	0.1	0.786662
8.060050	0.1	0.785589
8.061717	0.1	0.786424
8.063383	0.1	0.787377
8.065050	0.1	0.786543
8.066717	0.1	0.783443
8.068383	0.1	0.779212
8.070050	0.1	0.776053
8.071717	0.1	0.775278
8.073383	0.1	0.776827
8.075050	0.1	0.779748
8.076717	0.1	0.783026
8.078383	0.1	0.785887
8.080050	0.1	0.787258
8.081717	0.1	0.786603
8.083383	0.1	0.784814
8.085050	0.1	0.783265
8.086717	0.1	0.782192
8.088383	0.1	0.781357
8.090050	0.1	0.781000
8.091717	0.1	0.781417
8.093383	0.1	0.782430
8.095050	0.1	0.783384
8.096717	0.1	0.783801
8.098383	0.1	0.784099
8.100050	0.1	0.784874
8.101717	0.1	0.786722
8.103383	0.1	0.789881
8.105050	0.1	0.793874
8.106717	0.1	0.796974
8.108383	0.1	0.798285
8.110050	0.1	0.798464
8.111717	0.1	0.798225
8.113383	0.1	0.797927
8.115050	0.1	0.797629
8.116717	0.1	0.797391
8.118383	0.1	0.797153
8.120050	0.1	0.797153
8.121717	0.1	0.797689
8.123383	0.1	0.798583
8.125050	0.1	0.799298
8.126717	0.1	0.799477
8.128383	0.1	0.798941
8.130050	0.1	0.797510
8.131717	0.1	0.795424
8.133383	0.1	0.793219
8.135050	0.1	0.791132
8.136717	0.1	0.789285
8.138383	0.1	0.788033
8.140050	0.1	0.787795
8.141717	0.1	0.788629
8.143383	0.1	0.789583
8.145050	0.1	0.789464
8.146717	0.1	0.787675
8.148383	0.1	0.784934
8.150050	0.1	0.782251
8.151717	0.1	0.780404
8.153383	0.1	0.779331
8.155050	0.1	0.778198
8.156717	0.1	0.777185
8.158383	0.1	0.777245
8.160050	0.1	0.778973
8.161717	0.1	0.781477
8.163383	0.1	0.783443
8.165050	0.1	0.784338
8.166717	0.1	0.785291
8.168383	0.1	0.787795
8.170050	0.1	0.792205
8.171717	0.1	0.797510
8.173383	0.1	0.801861
8.175050	0.1	0.803888
8.176717	0.1	0.803649
8.178383	0.1	0.802279
8.180050	0.1	0.800133
8.181717	0.1	0.797331
8.183383	0.1	0.794411
8.185050	0.1	0.792265
8.186717	0.1	0.791609
8.188383	0.1	0.792503
8.190050	0.1	0.794411
8.191717	0.1	0.796080
8.193383	0.1	0.796676
8.195050	0.1	0.796676
8.196717	0.1	0.796974
8.198383	0.1	0.797629
8.200050	0.1	0.797749
8.201717	0.1	0.796855
8.203383	0.1	0.795603
8.205050	0.1	0.795662
8.206717	0.1	0.798345
8.208383	0.1	0.803232
8.210050	0.1	0.808477
8.211717	0.1	0.813067
8.213383	0.1	0.817299
8.215050	0.1	0.821292
8.216717	0.1	0.824392
8.218383	0.1	0.826240
8.220050	0.1	0.827670
8.221717	0.1	0.829935
8.223383	0.1	0.833273
8.225050	0.1	0.836670
8.226717	0.1	0.838637
8.228383	0.1	0.837803
8.230050	0.1	0.833988
8.231717	0.1	0.828624
8.233383	0.1	0.823975
8.235050	0.1	0.821948
8.236717	0.1	0.823677
8.238383	0.1	0.829220
8.240050	0.1	0.836790
8.241717	0.1	0.843644
8.243383	0.1	0.848472
8.245050	0.1	0.851750
8.246717	0.1	0.854731
8.248383	0.1	0.858247
8.250050	0.1	0.862002
8.251717	0.1	0.865400
8.253383	0.1	0.868201
8.255050	0.1	0.870109
8.256717	0.1	0.870526
8.258383	0.1	0.869155
8.260050	0.1	0.866294
8.261717	0.1	0.863850
8.263383	0.1	0.864029
8.265050	0.1	0.867367
8.266717	0.1	0.872552
8.268383	0.1	0.878215
8.270050	0.1	0.883579
8.271717	0.1	0.887930
8.273383	0.1	0.891447
8.275050	0.1	0.895023
8.276717	0.1	0.898719
8.278383	0.1	0.901043
8.280050	0.1	0.900567
8.281717	0.1	0.897050
8.283383	0.1	0.891984
8.285050	0.1	0.887632
8.286717	0.1	0.885606
8.288383	0.1	0.885546
8.290050	0.1	0.885785
8.291717	0.1	0.885844
8.293383	0.1	0.886798
8.295050	0.1	0.889480
8.296717	0.1	0.893414
8.298383	0.1	0.897229
8.300050	0.1	0.899851
8.301717	0.1	0.901401
8.303383	0.1	0.902832
8.305050	0.1	0.904858
8.306717	0.1	0.907242
8.308383	0.1	0.909150
8.310050	0.1	0.909329
8.311717	0.1	0.906885
8.313383	0.1	0.902236
8.315050	0.1	0.897408
8.316717	0.1	0.894964
8.318383	0.1	0.896752
8.320050	0.1	0.901282
8.321717	0.1	0.904977
8.323383	0.1	0.905097
8.325050	0.1	0.901938
8.326717	0.1	0.897586
8.328383	0.1	0.893772
8.330050	0.1	0.891566
8.331717	0.1	0.891447
8.333383	0.1	0.893295
8.335050	0.1	0.895858
8.336717	0.1	0.897110
8.338383	0.1	0.894904
8.340050	0.1	0.889301
8.341717	0.1	0.882149
8.343383	0.1	0.874877
8.345050	0.1	0.868619
8.346717	0.1	0.864744
8.348383	0.1	0.865519
8.350050	0.1	0.871658
8.351717	0.1	0.880480
8.353383	0.1	0.887990
8.355050	0.1	0.891984
8.356717	0.1	0.892997
8.358383	0.1	0.892341
8.360050	0.1	0.890493
8.361717	0.1	0.887811
8.363383	0.1	0.884950
8.365050	0.1	0.882208
8.366717	0.1	0.879407
8.368383	0.1	0.876188
8.370050	0.1	0.872850
8.371717	0.1	0.870109
8.373383	0.1	0.868797
8.375050	0.1	0.869215
8.376717	0.1	0.871062
8.378383	0.1	0.873685
8.380050	0.1	0.876248
8.381717	0.1	0.878096
8.383383	0.1	0.878871
8.385050	0.1	0.878871
8.386717	0.1	0.878930
8.388383	0.1	0.879467
8.390050	0.1	0.880122
8.391717	0.1	0.879943
8.393383	0.1	0.878513
8.395050	0.1	0.876069
8.396717	0.1	0.873327
8.398383	0.1	0.871241
8.400050	0.1	0.870526
8.401717	0.1	0.871420
8.403383	0.1	0.873566
8.405050	0.1	0.875890
8.406717	0.1	0.876844
8.408383	0.1	0.875890
8.410050	0.1	0.874400
8.411717	0.1	0.874579
8.413383	0.1	0.876784
8.415050	0.1	0.879884
8.416717	0.1	0.882626
8.418383	0.1	0.884771
8.420050	0.1	0.886381
8.421717	0.1	0.887394
8.423383	0.1	0.887632
8.425050	0.1	0.887394
8.426717	0.1	0.887036
8.428383	0.1	0.886560
8.430050	0.1	0.886202
8.431717	0.1	0.886083
8.433383	0.1	0.886440
8.435050	0.1	0.887394
8.436717	0.1	0.889003
8.438383	0.1	0.890970
8.440050	0.1	0.892222
8.441717	0.1	0.891566
8.443383	0.1	0.889242
8.445050	0.1	0.886440
8.446717	0.1	0.885129
8.448383	0.1	0.887036
8.450050	0.1	0.892222
8.451717	0.1	0.898838
8.453383	0.1	0.904381
8.455050	0.1	0.906587
8.456717	0.1	0.904679
8.458383	0.1	0.900269
8.460050	0.1	0.895500
8.461717	0.1	0.891626
8.463383	0.1	0.888288
8.465050	0.1	0.885308
8.466717	0.1	0.884175
8.468383	0.1	0.886381
8.470050	0.1	0.891566
8.471717	0.1	0.898063
8.473383	0.1	0.904143
8.475050	0.1	0.909150
8.476717	0.1	0.913262
8.478383	0.1	0.916541
8.480050	0.1	0.918984
8.481717	0.1	0.920117
8.483383	0.1	0.919342
8.485050	0.1	0.917316
8.486717	0.1	0.915706
8.488383	0.1	0.915945
8.490050	0.1	0.917673
8.491717	0.1	0.919700
8.493383	0.1	0.921071
8.495050	0.1	0.921547
8.496717	0.1	0.921726
8.498383	0.1	0.922680
8.500050	0.1	0.924885
8.501717	0.1	0.927627
8.503383	0.1	0.929475
8.505050	0.1	0.929356
8.506717	0.1	0.927329
8.508383	0.1	0.924468
8.510050	0.1	0.922382
8.511717	0.1	0.921905
8.513383	0.1	0.923038
8.515050	0.1	0.925243
8.516717	0.1	0.927746
8.518383	0.1	0.929117
8.520050	0.1	0.928223
8.521717	0.1	0.926018
8.523383	0.1	0.925243
8.525050	0.1	0.927806
8.526717	0.1	0.932813
8.528383	0.1	0.937998
8.530050	0.1	0.942290
8.531717	0.1	0.945687
8.533383	0.1	0.948310
8.535050	0.1	0.949979
8.536717	0.1	0.950456
8.538383	0.1	0.949621
8.540050	0.1	0.947714
8.541717	0.1	0.945807
8.543383	0.1	0.945151
8.545050	0.1	0.946164
8.546717	0.1	0.948310
8.548383	0.1	0.950575
8.550050	0.1	0.952303
8.551717	0.1	0.953376
8.553383	0.1	0.954866
8.555050	0.1	0.957489
8.556717	0.1	0.960827
8.558383	0.1	0.964046
8.560050	0.1	0.967026
8.561717	0.1	0.969768
8.563383	0.1	0.972152
8.565050	0.1	0.974417
8.566717	0.1	0.977457
8.568383	0.1	0.981927
8.570050	0.1	0.987411
8.571717	0.1	0.992537
8.573383	0.1	0.995517
8.575050	0.1	0.995040
8.576717	0.1	0.991106
8.578383	0.1	0.985324
8.580050	0.1	0.980258
8.581717	0.1	0.977397
8.583383	0.1	0.976801
8.585050	0.1	0.977576
8.586717	0.1	0.979483
8.588383	0.1	0.982463
8.590050	0.1	0.986517
8.591717	0.1	0.990510
8.593383	0.1	0.993431
8.595050	0.1	0.994623
8.596717	0.1	0.994146
8.598383	0.1	0.992179
8.600050	0.1	0.989199
8.601717	0.1	0.985920
8.603383	0.1	0.983000
8.605050	0.1	0.981033
8.606717	0.1	0.980556
8.608383	0.1	0.981569
8.610050	0.1	0.983417
8.611717	0.1	0.985861
8.613383	0.1	0.988722
8.615050	0.1	0.992239
8.616717	0.1	0.995874
8.618383	0.1	0.998557
8.620050	0.1	0.998914
8.621717	0.1	0.996232
8.623383	0.1	0.991464
8.625050	0.1	0.986397
8.626717	0.1	0.982642
8.628383	0.1	0.980496
8.630050	0.1	0.979364
8.631717	0.1	0.978768
8.633383	0.1	0.978530
8.635050	0.1	0.978053
8.636717	0.1	0.976741
8.638383	0.1	0.974536
8.640050	0.1	0.971437
8.641717	0.1	0.967145
8.643383	0.1	0.962257
8.645050	0.1	0.958324
8.646717	0.1	0.956595
8.648383	0.1	0.957966
8.650050	0.1	0.961959
8.651717	0.1	0.966311
8.653383	0.1	0.968337
8.655050	0.1	0.967562
8.656717	0.1	0.965893
8.658383	0.1	0.964999
8.660050	0.1	0.964403
8.661717	0.1	0.963092
8.663383	0.1	0.960708
8.665050	0.1	0.958026
8.666717	0.1	0.955224
8.668383	0.1	0.951886
8.670050	0.1	0.947774
8.671717	0.1	0.943124
8.673383	0.1	0.938237
8.675050	0.1	0.933468
8.676717	0.1	0.929236
8.678383	0.1	0.926018
8.680050	0.1	0.923872
8.681717	0.1	0.922322
8.683383	0.1	0.920951
8.685050	0.1	0.919819
8.686717	0.1	0.919044
8.688383	0.1	0.918686
8.690050	0.1	0.917912
8.691717	0.1	0.915706
8.693383	0.1	0.911892
8.695050	0.1	0.907540
8.696717	0.1	0.904083
8.698383	0.1	0.902355
8.700050	0.1	0.902653
8.701717	0.1	0.904799
8.703383	0.1	0.908077
8.705050	0.1	0.910938
8.706717	0.1	0.911951
8.708383	0.1	0.911057
8.710050	0.1	0.908673
8.711717	0.1	0.905097
8.713383	0.1	0.901043
8.715050	0.1	0.898063
8.716717	0.1	0.897050
8.718383	0.1	0.897765
8.720050	0.1	0.898182
8.721717	0.1	0.896037
8.723383	0.1	0.891089
8.725050	0.1	0.885546
8.726717	0.1	0.881553
8.728383	0.1	0.878453
8.730050	0.1	0.874639
8.731717	0.1	0.869989
8.733383	0.1	0.866234
8.735050	0.1	0.864983
8.736717	0.1	0.866294
8.738383	0.1	0.868917
8.740050	0.1	0.871480
8.741717	0.1	0.873387
8.743383	0.1	0.874579
8.745050	0.1	0.875294
8.746717	0.1	0.875771
8.748383	0.1	0.876486
8.750050	0.1	0.878036
8.751717	0.1	0.880122
8.753383	0.1	0.881493
8.755050	0.1	0.881195
8.756717	0.1	0.879049
8.758383	0.1	0.875890
8.760050	0.1	0.873148
8.761717	0.1	0.872195
8.763383	0.1	0.873923
8.765050	0.1	0.878990
8.766717	0.1	0.886023
8.768383	0.1	0.891447
8.770050	0.1	0.891924
8.771717	0.1	0.886798
8.773383	0.1	0.878811
8.775050	0.1	0.872016
8.776717	0.1	0.869036
8.778383	0.1	0.870287
8.780050	0.1	0.874281
8.781717	0.1	0.878751
8.783383	0.1	0.881732
8.785050	0.1	0.882864
8.786717	0.1	0.883460
8.788383	0.1	0.884533
8.790050	0.1	0.885606
8.791717	0.1	0.885665
8.793383	0.1	0.884950
8.795050	0.1	0.884891
8.796717	0.1	0.885725
8.798383	0.1	0.887156
8.800050	0.1	0.889063
8.801717	0.1	0.891686
8.803383	0.1	0.894368
8.805050	0.1	0.896335
8.806717	0.1	0.897348
8.808383	0.1	0.897706
8.810050	0.1	0.897348
8.811717	0.1	0.896156
8.813383	0.1	0.894725
8.815050	0.1	0.894129
8.816717	0.1	0.895381
8.818383	0.1	0.898719
8.820050	0.1	0.903487
8.821717	0.1	0.908434
8.823383	0.1	0.912488
8.825050	0.1	0.915110
8.826717	0.1	0.916362
8.828383	0.1	0.916541
8.830050	0.1	0.916064
8.831717	0.1	0.915110
8.833383	0.1	0.914276
8.835050	0.1	0.914395
8.836717	0.1	0.915408
8.838383	0.1	0.916660
8.840050	0.1	0.917614
8.841717	0.1	0.918269
8.843383	0.1	0.919104
8.845050	0.1	0.920951
8.846717	0.1	0.924885
8.848383	0.1	0.931323
8.850050	0.1	0.939727
8.851717	0.1	0.948012
8.853383	0.1	0.953794
8.855050	0.1	0.956237
8.856717	0.1	0.956535
8.858383	0.1	0.956714
8.860050	0.1	0.957966
8.861717	0.1	0.960350
8.863383	0.1	0.964165
8.865050	0.1	0.969410
8.866717	0.1	0.974894
8.868383	0.1	0.978887
8.870050	0.1	0.981152
8.871717	0.1	0.983298
8.873383	0.1	0.986397
8.875050	0.1	0.989676
8.876717	0.1	0.992358
8.878383	0.1	0.994921
8.880050	0.1	0.997841
8.881717	0.1	1.000941
8.883383	0.1	1.004398
8.885050	0.1	1.008272
8.886717	0.1	1.011908
8.888383	0.1	1.014769
8.890050	0.1	1.017511
8.891717	0.1	1.021326
8.893383	0.1	1.025975
8.895050	0.1	1.030326
8.896717	0.1	1.033783
8.898383	0.1	1.036882
8.900050	0.1	1.040280
8.901717	0.1	1.043797
8.903383	0.1	1.046836
8.905050	0.1	1.049221
8.906717	0.1	1.050651
8.908383	0.1	1.051128
8.910050	0.1	1.051545
8.911717	0.1	1.052678
8.913383	0.1	1.054466
8.915050	0.1	1.056373
8.916717	0.1	1.057744
8.918383	0.1	1.058340
8.920050	0.1	1.058579
8.921717	0.1	1.059890
8.923383	0.1	1.063824
8.925050	0.1	1.070440
8.926717	0.1	1.077592
8.928383	0.1	1.082718
8.930050	0.1	1.084447
8.931717	0.1	1.082778
8.933383	0.1	1.078427
8.935050	0.1	1.072586
8.936717	0.1	1.067400
8.938383	0.1	1.064718
8.940050	0.1	1.064658
8.941717	0.1	1.066387
8.943383	0.1	1.069546
8.945050	0.1	1.073003
8.946717	0.1	1.074612
8.948383	0.1	1.073062
8.950050	0.1	1.069129
8.951717	0.1	1.065016
8.953383	0.1	1.061678
8.955050	0.1	1.058936
8.956717	0.1	1.057208
8.958383	0.1	1.057327
8.960050	0.1	1.059294
8.961717	0.1	1.061678
8.963383	0.1	1.063228
8.965050	0.1	1.063347
8.966717	0.1	1.062155
8.968383	0.1	1.060605
8.970050	0.1	1.059771
8.971717	0.1	1.059711
8.973383	0.1	1.059294
8.975050	0.1	1.057088
8.976717	0.1	1.053333
8.978383	0.1	1.050174
8.980050	0.1	1.049638
8.981717	0.1	1.052082
8.983383	0.1	1.056016
8.985050	0.1	1.059353
8.986717	0.1	1.060367
8.988383	0.1	1.059055
8.990050	0.1	1.056671
8.991717	0.1	1.054287
8.993383	0.1	1.052737
8.995050	0.1	1.052141
8.996717	0.1	1.051962
8.998383	0.1	1.051426
9.000050	0.1	1.049876
9.001717	0.1	1.046956
9.003383	0.1	1.043320
9.005050	0.1	1.039982
9.006717	0.1	1.036882
9.008383	0.1	1.033604
9.010050	0.1	1.030624
9.011717	0.1	1.029193
9.013383	0.1	1.029372
9.015050	0.1	1.030266
9.016717	0.1	1.030684
9.018383	0.1	1.030147
9.020050	0.1	1.029372
9.021717	0.1	1.029015
9.023383	0.1	1.029015
9.025050	0.1	1.028955
9.026717	0.1	1.028955
9.028383	0.1	1.028955
9.030050	0.1	1.029253
9.031717	0.1	1.030326
9.033383	0.1	1.031756
9.035050	0.1	1.032710
9.036717	0.1	1.033187
9.038383	0.1	1.034081
9.040050	0.1	1.035452
9.041717	0.1	1.036406
9.043383	0.1	1.036286
9.045050	0.1	1.035690
9.046717	0.1	1.035929
9.048383	0.1	1.037538
9.050050	0.1	1.040101
9.051717	0.1	1.042426
9.053383	0.1	1.043439
9.055050	0.1	1.043260
9.056717	0.1	1.042485
9.058383	0.1	1.042008
9.060050	0.1	1.042306
9.061717	0.1	1.042485
9.063383	0.1	1.041055
9.065050	0.1	1.038551
9.066717	0.1	1.036465
9.068383	0.1	1.035094
9.070050	0.1	1.033604
9.071717	0.1	1.031935
9.073383	0.1	1.031160
9.075050	0.1	1.032174
9.076717	0.1	1.034737
9.078383	0.1	1.037002
9.080050	0.1	1.037717
9.081717	0.1	1.037180
9.083383	0.1	1.036704
9.085050	0.1	1.036525
9.086717	0.1	1.035869
9.088383	0.1	1.034141
9.090050	0.1	1.031637
9.091717	0.1	1.029134
9.093383	0.1	1.027227
9.095050	0.1	1.026452
9.096717	0.1	1.026928
9.098383	0.1	1.028597
9.100050	0.1	1.030982
9.101717	0.1	1.033723
9.103383	0.1	1.036406
9.105050	0.1	1.038194
9.106717	0.1	1.037777
9.108383	0.1	1.034796
9.110050	0.1	1.030862
9.111717	0.1	1.027823
9.113383	0.1	1.026392
9.115050	0.1	1.026452
9.116717	0.1	1.027763
9.118383	0.1	1.029670
9.120050	0.1	1.031220
9.121717	0.1	1.031339
9.123383	0.1	1.030088
9.125050	0.1	1.028478
9.126717	0.1	1.027942
9.128383	0.1	1.029015
9.130050	0.1	1.031220
9.131717	0.1	1.033902
9.133383	0.1	1.036763
9.135050	0.1	1.039267
9.136717	0.1	1.040518
9.138383	0.1	1.040399
9.140050	0.1	1.039207
9.141717	0.1	1.037061
9.143383	0.1	1.033783
9.145050	0.1	1.029551
9.146717	0.1	1.024783
9.148383	0.1	1.019478
9.150050	0.1	1.013279
9.151717	0.1	1.007021
9.153383	0.1	1.002312
9.155050	0.1	0.999928
9.156717	0.1	0.999451
9.158383	0.1	0.999987
9.160050	0.1	1.001000
9.161717	0.1	1.002371
9.163383	0.1	1.004040
9.165050	0.1	1.006007
9.166717	0.1	1.008451
9.168383	0.1	1.011074
9.170050	0.1	1.012921
9.171717	0.1	1.013041
9.173383	0.1	1.011431
9.175050	0.1	1.008928
9.176717	0.1	1.006126
9.178383	0.1	1.003563
9.180050	0.1	1.002312
9.181717	0.1	1.003504
9.183383	0.1	1.006842
9.185050	0.1	1.010358
9.186717	0.1	1.012325
9.188383	0.1	1.012921
9.190050	0.1	1.013458
9.191717	0.1	1.014173
9.193383	0.1	1.013994
9.195050	0.1	1.012266
9.196717	0.1	1.009703
9.198383	0.1	1.007259
9.200050	0.1	1.004815
9.201717	0.1	1.001895
9.203383	0.1	0.999212
9.205050	0.1	0.997424
9.206717	0.1	0.995636
9.208383	0.1	0.993133
9.210050	0.1	0.990510
9.211717	0.1	0.989199
9.213383	0.1	0.989378
9.215050	0.1	0.990093
9.216717	0.1	0.990510
9.218383	0.1	0.990689
9.220050	0.1	0.991106
9.221717	0.1	0.991643
9.223383	0.1	0.991523
9.225050	0.1	0.989676
9.226717	0.1	0.985980
9.228383	0.1	0.981212
9.230050	0.1	0.976086
9.231717	0.1	0.971079
9.233383	0.1	0.966370
9.235050	0.1	0.962377
9.236717	0.1	0.960648
9.238383	0.1	0.962138
9.240050	0.1	0.965357
9.241717	0.1	0.967860
9.243383	0.1	0.968695
9.245050	0.1	0.968218
9.246717	0.1	0.966787
9.248383	0.1	0.964046
9.250050	0.1	0.959814
9.251717	0.1	0.954807
9.253383	0.1	0.950515
9.255050	0.1	0.948012
9.256717	0.1	0.946701
9.258383	0.1	0.945389
9.260050	0.1	0.943780
9.261717	0.1	0.942230
9.263383	0.1	0.941038
9.265050	0.1	0.940263
9.266717	0.1	0.939906
9.268383	0.1	0.938952
9.270050	0.1	0.936866
9.271717	0.1	0.933945
9.273383	0.1	0.931144
9.275050	0.1	0.928938
9.276717	0.1	0.927150
9.278383	0.1	0.925303
9.280050	0.1	0.923395
9.281717	0.1	0.921786
9.283383	0.1	0.920832
9.285050	0.1	0.920475
9.286717	0.1	0.920475
9.288383	0.1	0.920415
9.290050	0.1	0.920177
9.291717	0.1	0.920475
9.293383	0.1	0.922144
9.295050	0.1	0.924945
9.296717	0.1	0.927508
9.298383	0.1	0.928462
9.300050	0.1	0.927806
9.301717	0.1	0.926137
9.303383	0.1	0.923634
9.305050	0.1	0.920773
9.306717	0.1	0.918865
9.308383	0.1	0.918627
9.310050	0.1	0.919581
9.311717	0.1	0.921011
9.313383	0.1	0.921965
9.315050	0.1	0.922144
9.316717	0.1	0.921726
9.318383	0.1	0.921607
9.320050	0.1	0.922561
9.321717	0.1	0.924766
9.323383	0.1	0.927746
9.325050	0.1	0.930846
9.326717	0.1	0.933647
9.328383	0.1	0.936568
9.330050	0.1	0.940502
9.331717	0.1	0.945568
9.333383	0.1	0.950575
9.335050	0.1	0.953853
9.336717	0.1	0.955284
9.338383	0.1	0.956357
9.340050	0.1	0.958145
9.341717	0.1	0.961125
9.343383	0.1	0.965297
9.345050	0.1	0.970364
9.346717	0.1	0.975251
9.348383	0.1	0.978947
9.350050	0.1	0.981271
9.351717	0.1	0.982642
9.353383	0.1	0.983477
9.355050	0.1	0.984192
9.356717	0.1	0.985444
9.358383	0.1	0.988126
9.360050	0.1	0.991583
9.361717	0.1	0.994444
9.363383	0.1	0.996172
9.365050	0.1	0.997365
9.366717	0.1	0.998497
9.368383	0.1	0.999093
9.370050	0.1	0.998855
9.371717	0.1	0.997901
9.373383	0.1	0.997007
9.375050	0.1	0.997186
9.376717	0.1	0.999153
9.378383	0.1	1.003087
9.380050	0.1	1.008630
9.381717	0.1	1.014471
9.383383	0.1	1.018524
9.385050	0.1	1.019597
9.386717	0.1	1.018584
9.388383	0.1	1.017749
9.390050	0.1	1.018167
9.391717	0.1	1.019716
9.393383	0.1	1.021862
9.395050	0.1	1.024246
9.396717	0.1	1.026630
9.398383	0.1	1.028955
9.400050	0.1	1.031339
9.401717	0.1	1.032949
9.403383	0.1	1.032591
9.405050	0.1	1.029790
9.406717	0.1	1.025379
9.408383	0.1	1.020908
9.410050	0.1	1.017928
9.411717	0.1	1.016975
9.413383	0.1	1.017809
9.415050	0.1	1.019895
9.416717	0.1	1.022458
9.418383	0.1	1.024842
9.420050	0.1	1.026750
9.421717	0.1	1.028180
9.423383	0.1	1.029193
9.425050	0.1	1.029611
9.426717	0.1	1.029432
9.428383	0.1	1.028657
9.430050	0.1	1.027286
9.431717	0.1	1.025736
9.433383	0.1	1.024485
9.435050	0.1	1.024008
9.436717	0.1	1.024067
9.438383	0.1	1.024127
9.440050	0.1	1.024067
9.441717	0.1	1.023889
9.443383	0.1	1.023710
9.445050	0.1	1.023650
9.446717	0.1	1.023829
9.448383	0.1	1.024485
9.450050	0.1	1.025677
9.451717	0.1	1.027644
9.453383	0.1	1.030743
9.455050	0.1	1.034260
9.456717	0.1	1.036465
9.458383	0.1	1.035333
9.460050	0.1	1.031160
9.461717	0.1	1.026511
9.463383	0.1	1.023889
9.465050	0.1	1.024008
9.466717	0.1	1.025915
9.468383	0.1	1.028240
9.470050	0.1	1.029909
9.471717	0.1	1.030743
9.473383	0.1	1.030982
9.475050	0.1	1.031101
9.476717	0.1	1.031518
9.478383	0.1	1.032233
9.480050	0.1	1.032472
9.481717	0.1	1.031935
9.483383	0.1	1.031458
9.485050	0.1	1.032174
9.486717	0.1	1.034081
9.488383	0.1	1.036167
9.490050	0.1	1.037717
9.491717	0.1	1.038849
9.493383	0.1	1.040280
9.495050	0.1	1.042783
9.496717	0.1	1.046240
9.498383	0.1	1.049340
9.500050	0.1	1.050294
9.501717	0.1	1.048088
9.503383	0.1	1.043618
9.505050	0.1	1.039565
9.506717	0.1	1.038134
9.508383	0.1	1.039326
9.510050	0.1	1.041710
9.511717	0.1	1.044035
9.513383	0.1	1.045644
9.515050	0.1	1.046479
9.516717	0.1	1.046896
9.518383	0.1	1.047850
9.520050	0.1	1.050830
9.521717	0.1	1.055956
9.523383	0.1	1.061678
9.525050	0.1	1.066208
9.526717	0.1	1.068235
9.528383	0.1	1.067698
9.530050	0.1	1.065433
9.531717	0.1	1.062810
9.533383	0.1	1.061082
9.535050	0.1	1.060903
9.536717	0.1	1.063049
9.538383	0.1	1.067698
9.540050	0.1	1.074314
9.541717	0.1	1.081109
9.543383	0.1	1.086295
9.545050	0.1	1.088679
9.546717	0.1	1.089096
9.548383	0.1	1.088560
9.550050	0.1	1.087427
9.551717	0.1	1.086414
9.553383	0.1	1.086950
9.555050	0.1	1.089752
9.556717	0.1	1.093745
9.558383	0.1	1.097620
9.560050	0.1	1.100898
9.561717	0.1	1.103461
9.563383	0.1	1.105249
9.565050	0.1	1.105905
9.566717	0.1	1.105487
9.568383	0.1	1.104951
9.570050	0.1	1.105785
9.571717	0.1	1.108170
9.573383	0.1	1.110792
9.575050	0.1	1.111806
9.576717	0.1	1.110852
9.578383	0.1	1.109481
9.580050	0.1	1.109421
9.581717	0.1	1.110911
9.583383	0.1	1.113415
9.585050	0.1	1.117051
9.586717	0.1	1.122236
9.588383	0.1	1.129031
9.590050	0.1	1.136303
9.591717	0.1	1.141489
9.593383	0.1	1.142383
9.595050	0.1	1.139283
9.596717	0.1	1.134574
9.598383	0.1	1.129925
9.600050	0.1	1.126349
9.601717	0.1	1.125217
9.603383	0.1	1.127422
9.605050	0.1	1.131654
9.606717	0.1	1.135528
9.608383	0.1	1.137555
9.610050	0.1	1.138032
9.611717	0.1	1.138687
9.613383	0.1	1.141667
9.615050	0.1	1.146972
9.616717	0.1	1.152575
9.618383	0.1	1.156211
9.620050	0.1	1.157701
9.621717	0.1	1.157820
9.623383	0.1	1.157045
9.625050	0.1	1.155913
9.626717	0.1	1.155138
9.628383	0.1	1.155019
9.630050	0.1	1.155555
9.631717	0.1	1.157045
9.633383	0.1	1.159191
9.635050	0.1	1.160979
9.636717	0.1	1.161158
9.638383	0.1	1.159549
9.640050	0.1	1.156569
9.641717	0.1	1.152814
9.643383	0.1	1.149237
9.645050	0.1	1.147032
9.646717	0.1	1.146913
9.648383	0.1	1.148582
9.650050	0.1	1.151145
9.651717	0.1	1.153588
9.653383	0.1	1.154840
9.655050	0.1	1.154184
9.656717	0.1	1.151204
9.658383	0.1	1.146615
9.660050	0.1	1.142025
9.661717	0.1	1.139164
9.663383	0.1	1.138270
9.665050	0.1	1.137912
9.666717	0.1	1.136780
9.668383	0.1	1.135111
9.670050	0.1	1.134276
9.671717	0.1	1.134694
9.673383	0.1	1.135111
9.675050	0.1	1.134515
9.676717	0.1	1.134276
9.678383	0.1	1.136065
9.680050	0.1	1.139343
9.681717	0.1	1.141250
9.683383	0.1	1.139641
9.685050	0.1	1.135409
9.686717	0.1	1.130939
9.688383	0.1	1.127660
9.690050	0.1	1.125336
9.691717	0.1	1.122832
9.693383	0.1	1.119852
9.695050	0.1	1.117528
9.696717	0.1	1.117826
9.698383	0.1	1.121104
9.700050	0.1	1.125872
9.701717	0.1	1.130283
9.703383	0.1	1.132906
9.705050	0.1	1.132965
9.706717	0.1	1.130700
9.708383	0.1	1.126409
9.710050	0.1	1.120448
9.711717	0.1	1.114070
9.713383	0.1	1.109362
9.715050	0.1	1.107454
9.716717	0.1	1.107514
9.718383	0.1	1.107931
9.720050	0.1	1.107752
9.721717	0.1	1.107395
9.723383	0.1	1.107693
9.725050	0.1	1.109064
9.726717	0.1	1.110673
9.728383	0.1	1.111329
9.730050	0.1	1.110435
9.731717	0.1	1.108706
9.733383	0.1	1.107216
9.735050	0.1	1.106441
9.736717	0.1	1.106501
9.738383	0.1	1.107454
9.740050	0.1	1.108944
9.741717	0.1	1.110375
9.743383	0.1	1.111209
9.745050	0.1	1.111090
9.746717	0.1	1.110077
9.748383	0.1	1.108885
9.750050	0.1	1.108348
9.751717	0.1	1.108408
9.753383	0.1	1.109004
9.755050	0.1	1.110733
9.756717	0.1	1.113474
9.758383	0.1	1.116157
9.760050	0.1	1.117647
9.761717	0.1	1.118124
9.763383	0.1	1.117706
9.765050	0.1	1.115501
9.766717	0.1	1.111209
9.768383	0.1	1.106203
9.770050	0.1	1.103461
9.771717	0.1	1.104534
9.773383	0.1	1.108348
9.775050	0.1	1.112163
9.776717	0.1	1.114249
9.778383	0.1	1.114488
9.780050	0.1	1.113951
9.781717	0.1	1.113415
9.783383	0.1	1.113355
9.785050	0.1	1.113713
9.786717	0.1	1.114190
9.788383	0.1	1.114488
9.790050	0.1	1.114547
9.791717	0.1	1.114667
9.793383	0.1	1.115024
9.795050	0.1	1.115441
9.796717	0.1	1.115322
9.798383	0.1	1.114726
9.800050	0.1	1.115024
9.801717	0.1	1.117230
9.803383	0.1	1.120687
9.805050	0.1	1.123846
9.806717	0.1	1.126349
9.808383	0.1	1.128614
9.810050	0.1	1.130760
9.811717	0.1	1.131594
9.813383	0.1	1.129627
9.815050	0.1	1.125395
9.816717	0.1	1.121879
9.818383	0.1	1.121402
9.820050	0.1	1.123309
9.821717	0.1	1.125217
9.823383	0.1	1.125813
9.825050	0.1	1.126111
9.826717	0.1	1.127601
9.828383	0.1	1.129925
9.830050	0.1	1.131475
9.831717	0.1	1.131594
9.833383	0.1	1.130760
9.835050	0.1	1.129389
9.836717	0.1	1.128197
9.838383	0.1	1.127839
9.840050	0.1	1.128495
9.841717	0.1	1.129687
9.843383	0.1	1.130760
9.845050	0.1	1.131475
9.846717	0.1	1.132429
9.848383	0.1	1.133621
9.850050	0.1	1.134336
9.851717	0.1	1.134217
9.853383	0.1	1.133561
9.855050	0.1	1.132488
9.856717	0.1	1.130462
9.858383	0.1	1.127541
9.860050	0.1	1.124919
9.861717	0.1	1.124203
9.863383	0.1	1.125276
9.865050	0.1	1.126647
9.866717	0.1	1.127601
9.868383	0.1	1.128197
9.870050	0.1	1.128495
9.871717	0.1	1.128197
9.873383	0.1	1.127482
9.875050	0.1	1.127303
9.876717	0.1	1.128435
9.878383	0.1	1.130641
9.880050	0.1	1.133442
9.881717	0.1	1.136839
9.883383	0.1	1.141250
9.885050	0.1	1.145482
9.886717	0.1	1.147211
9.888383	0.1	1.144886
9.890050	0.1	1.139939
9.891717	0.1	1.135111
9.893383	0.1	1.132369
9.895050	0.1	1.131833
9.896717	0.1	1.133382
9.898383	0.1	1.136601
9.900050	0.1	1.140237
9.901717	0.1	1.142263
9.903383	0.1	1.141489
9.905050	0.1	1.138687
9.906717	0.1	1.135230
9.908383	0.1	1.131415
9.910050	0.1	1.127482
9.911717	0.1	1.124322
9.913383	0.1	1.122654
9.915050	0.1	1.122594
9.916717	0.1	1.123786
9.918383	0.1	1.124919
9.920050	0.1	1.124799
9.921717	0.1	1.123071
9.923383	0.1	1.120746
9.925050	0.1	1.118958
9.926717	0.1	1.118362
9.928383	0.1	1.118839
9.930050	0.1	1.119554
9.931717	0.1	1.119256
9.933383	0.1	1.117051
9.935050	0.1	1.113236
9.936717	0.1	1.109064
9.938383	0.1	1.105964
9.940050	0.1	1.105309
9.941717	0.1	1.107574
9.943383	0.1	1.111448
9.945050	0.1	1.114547
9.946717	0.1	1.115441
9.948383	0.1	1.114070
9.950050	0.1	1.111209
9.951717	0.1	1.108229
9.953383	0.1	1.106262
9.955050	0.1	1.105905
9.956717	0.1	1.106978
9.958383	0.1	1.108289
9.960050	0.1	1.108706
9.961717	0.1	1.107931
9.963383	0.1	1.107037
9.965050	0.1	1.107097
9.966717	0.1	1.107991
9.968383	0.1	1.108766
9.970050	0.1	1.108944
9.971717	0.1	1.108706
9.973383	0.1	1.107633
9.975050	0.1	1.105189
9.976717	0.1	1.101315
9.978383	0.1	1.096606
9.980050	0.1	1.092255
9.981717	0.1	1.088739
9.983383	0.1	1.085460
9.985050	0.1	1.081944
9.986717	0.1	1.078665
9.988383	0.1	1.076341
9.990050	0.1	1.075327
9.991717	0.1	1.075566
9.993383	0.1	1.076281
9.995050	0.1	1.076996
9.996717	0.1	1.077950
9.998383	0.1	1.080155
10.000050	0.1	1.084447
10.001717	0.1	1.090288
10.003383	0.1	1.095176
10.005050	0.1	1.096666
10.006717	0.1	1.094341
10.008383	0.1	1.090109
10.010050	0.1	1.086056
10.011717	0.1	1.082540
10.013383	0.1	1.079142
10.015050	0.1	1.075864
10.016717	0.1	1.073480
10.018383	0.1	1.072228
10.020050	0.1	1.071274
10.021717	0.1	1.069605
10.023383	0.1	1.066506
10.025050	0.1	1.062691
10.026717	0.1	1.059532
10.028383	0.1	1.058221
10.030050	0.1	1.058698
10.031717	0.1	1.060546
10.033383	0.1	1.063585
10.035050	0.1	1.067758
10.036717	0.1	1.072288
10.038383	0.1	1.075745
10.040050	0.1	1.076818
10.041717	0.1	1.075506
10.043383	0.1	1.071870
10.045050	0.1	1.066148
10.046717	0.1	1.060009
10.048383	0.1	1.055479
10.050050	0.1	1.053631
10.051717	0.1	1.054227
10.053383	0.1	1.056671
10.055050	0.1	1.060367
10.056717	0.1	1.064777
10.058383	0.1	1.069009
10.060050	0.1	1.071572
10.061717	0.1	1.071215
10.063383	0.1	1.067936
10.065050	0.1	1.062810
10.066717	0.1	1.057267
10.068383	0.1	1.052797
10.070050	0.1	1.049995
10.071717	0.1	1.049459
10.073383	0.1	1.051843
10.075050	0.1	1.057088
10.076717	0.1	1.063526
10.078383	0.1	1.068652
10.080050	0.1	1.070559
10.081717	0.1	1.068592
10.083383	0.1	1.063705
10.085050	0.1	1.057327
10.086717	0.1	1.050949
10.088383	0.1	1.045823
10.090050	0.1	1.043141
10.091717	0.1	1.043201
10.093383	0.1	1.044869
10.095050	0.1	1.046956
10.096717	0.1	1.049340
10.098383	0.1	1.052141
10.100050	0.1	1.055121
10.101717	0.1	1.057625
10.103383	0.1	1.059771
10.105050	0.1	1.061916
10.106717	0.1	1.063705
10.108383	0.1	1.064360
10.110050	0.1	1.063943
10.111717	0.1	1.063109
10.113383	0.1	1.062274
10.115050	0.1	1.060963
10.116717	0.1	1.058877
10.118383	0.1	1.056433
10.120050	0.1	1.054704
10.121717	0.1	1.053989
10.123383	0.1	1.054049
10.125050	0.1	1.054764
10.126717	0.1	1.056731
10.128383	0.1	1.060247
10.130050	0.1	1.064301
10.131717	0.1	1.067042
10.133383	0.1	1.068175
10.135050	0.1	1.068771
10.136717	0.1	1.069605
10.138383	0.1	1.069844
10.140050	0.1	1.069009
10.141717	0.1	1.067758
10.143383	0.1	1.066804
10.145050	0.1	1.066029
10.146717	0.1	1.065314
10.148383	0.1	1.064777
10.150050	0.1	1.064718
10.151717	0.1	1.065195
10.153383	0.1	1.065612
10.155050	0.1	1.066089
10.156717	0.1	1.067162
10.158383	0.1	1.068950
10.160050	0.1	1.070619
10.161717	0.1	1.071274
10.163383	0.1	1.070082
10.165050	0.1	1.066744
10.166717	0.1	1.062393
10.168383	0.1	1.059473
10.170050	0.1	1.059413
10.171717	0.1	1.061797
10.173383	0.1	1.065373
10.175050	0.1	1.068950
10.176717	0.1	1.071692
10.178383	0.1	1.072884
10.180050	0.1	1.072645
10.181717	0.1	1.071692
10.183383	0.1	1.070738
10.185050	0.1	1.069903
10.186717	0.1	1.068831
10.188383	0.1	1.067638
10.190050	0.1	1.067042
10.191717	0.1	1.068115
10.193383	0.1	1.070798
10.195050	0.1	1.073599
10.196717	0.1	1.074791
10.198383	0.1	1.073301
10.200050	0.1	1.070023
10.201717	0.1	1.067042
10.203383	0.1	1.066208
10.205050	0.1	1.068115
10.206717	0.1	1.071692
10.208383	0.1	1.075089
10.210050	0.1	1.076639
10.211717	0.1	1.075387
10.213383	0.1	1.071394
10.215050	0.1	1.066268
10.216717	0.1	1.062095
10.218383	0.1	1.060247
10.220050	0.1	1.061022
10.221717	0.1	1.063526
10.223383	0.1	1.066864
10.225050	0.1	1.070261
10.226717	0.1	1.072943
10.228383	0.1	1.074255
10.230050	0.1	1.074016
10.231717	0.1	1.072586
10.233383	0.1	1.069546
10.235050	0.1	1.064360
10.236717	0.1	1.058042
10.238383	0.1	1.052797
10.240050	0.1	1.050353
10.241717	0.1	1.050234
10.243383	0.1	1.051366
10.245050	0.1	1.053274
10.246717	0.1	1.056314
10.248383	0.1	1.060307
10.250050	0.1	1.064479
10.251717	0.1	1.067877
10.253383	0.1	1.070023
10.255050	0.1	1.071215
10.256717	0.1	1.071930
10.258383	0.1	1.072466
10.260050	0.1	1.072884
10.261717	0.1	1.073539
10.263383	0.1	1.074433
10.265050	0.1	1.075387
10.266717	0.1	1.076400
10.268383	0.1	1.077056
10.270050	0.1	1.076818
10.271717	0.1	1.075506
10.273383	0.1	1.073301
10.275050	0.1	1.071096
10.276717	0.1	1.070380
10.278383	0.1	1.072407
10.280050	0.1	1.076222
10.281717	0.1	1.079679
10.283383	0.1	1.081407
10.285050	0.1	1.081348
10.286717	0.1	1.080334
10.288383	0.1	1.079440
10.290050	0.1	1.079559
10.291717	0.1	1.081288
10.293383	0.1	1.084447
10.295050	0.1	1.088858
10.296717	0.1	1.093924
10.298383	0.1	1.098812
10.300050	0.1	1.102805
10.301717	0.1	1.105666
10.303383	0.1	1.107514
10.305050	0.1	1.108587
10.306717	0.1	1.109481
10.308383	0.1	1.110435
10.310050	0.1	1.110733
10.311717	0.1	1.108825
10.313383	0.1	1.105070
10.315050	0.1	1.101971
10.316717	0.1	1.101375
10.318383	0.1	1.103520
10.320050	0.1	1.108289
10.321717	0.1	1.115143
10.323383	0.1	1.122832
10.325050	0.1	1.130104
10.326717	0.1	1.136065
10.328383	0.1	1.140416
10.330050	0.1	1.142740
10.331717	0.1	1.143754
10.333383	0.1	1.145601
10.335050	0.1	1.150489
10.336717	0.1	1.158178
10.338383	0.1	1.166403
10.340050	0.1	1.173139
10.341717	0.1	1.177847
10.343383	0.1	1.181662
10.345050	0.1	1.186252
10.346717	0.1	1.191616
10.348383	0.1	1.196563
10.350050	0.1	1.201153
10.351717	0.1	1.206100
10.353383	0.1	1.210809
10.355050	0.1	1.214147
10.356717	0.1	1.216650
10.358383	0.1	1.220226
10.360050	0.1	1.226246
10.361717	0.1	1.234889
10.363383	0.1	1.245380
10.365050	0.1	1.256287
10.366717	0.1	1.266360
10.368383	0.1	1.275301
10.370050	0.1	1.283109
10.371717	0.1	1.289845
10.373383	0.1	1.295567
10.375050	0.1	1.301110
10.376717	0.1	1.307726
10.378383	0.1	1.315892
10.380050	0.1	1.324952
10.381717	0.1	1.333892
10.383383	0.1	1.342058
10.385050	0.1	1.349568
10.386717	0.1	1.357615
10.388383	0.1	1.367509
10.390050	0.1	1.379490
10.391717	0.1	1.392305
10.393383	0.1	1.404762
10.395050	0.1	1.416683
10.396717	0.1	1.428008
10.398383	0.1	1.438081
10.400050	0.1	1.447439
10.401717	0.1	1.457810
10.403383	0.1	1.470625
10.405050	0.1	1.485407
10.406717	0.1	1.500070
10.408383	0.1	1.513422
10.410050	0.1	1.526117
10.411717	0.1	1.538754
10.413383	0.1	1.551747
10.415050	0.1	1.565516
10.416717	0.1	1.580775
10.418383	0.1	1.597822
10.420050	0.1	1.616061
10.421717	0.1	1.634419
10.423383	0.1	1.652122
10.425050	0.1	1.669169
10.426717	0.1	1.685500
10.428383	0.1	1.701057
10.430050	0.1	1.716137
10.431717	0.1	1.731038
10.433383	0.1	1.745761
10.435050	0.1	1.760006
10.436717	0.1	1.773715
10.438383	0.1	1.786590
10.440050	0.1	1.798928
10.441717	0.1	1.811981
10.443383	0.1	1.826465
10.445050	0.1	1.841188
10.446717	0.1	1.854658
10.448383	0.1	1.866102
10.450050	0.1	1.876116
10.451717	0.1	1.885712
10.453383	0.1	1.895487
10.455050	0.1	1.905799
10.456717	0.1	1.917303
10.458383	0.1	1.930893
10.460050	0.1	1.946271
10.461717	0.1	1.962006
10.463383	0.1	1.976252
10.465050	0.1	1.988232
10.466717	0.1	1.998127
10.468383	0.1	2.006710
10.470050	0.1	2.013981
10.471717	0.1	2.019346
10.473383	0.1	2.023459
10.475050	0.1	2.029002
10.476717	0.1	2.038837
10.478383	0.1	2.052605
10.480050	0.1	2.067268
10.481717	0.1	2.079845
10.483383	0.1	2.089799
10.485050	0.1	2.097845
10.486717	0.1	2.104044
10.488383	0.1	2.108455
10.490050	0.1	2.111256
10.491717	0.1	2.112985
10.493383	0.1	2.114535
10.495050	0.1	2.117455
10.496717	0.1	2.122700
10.498383	0.1	2.130389
10.500050	0.1	2.140105
10.501717	0.1	2.150893
10.503383	0.1	2.160549
10.505050	0.1	2.167463
10.506717	0.1	2.171457
10.508383	0.1	2.173484
10.510050	0.1	2.174437
10.511717	0.1	2.174974
10.513383	0.1	2.177000
10.515050	0.1	2.182305
10.516717	0.1	2.190471
10.518383	0.1	2.199173
10.520050	0.1	2.205968
10.521717	0.1	2.209842
10.523383	0.1	2.211511
10.525050	0.1	2.211928
10.526717	0.1	2.211630
10.528383	0.1	2.211154
10.530050	0.1	2.211332
10.531717	0.1	2.213299
10.533383	0.1	2.217472
10.535050	0.1	2.223015
10.536717	0.1	2.228379
10.538383	0.1	2.232432
10.540050	0.1	2.235592
10.541717	0.1	2.238453
10.543383	0.1	2.241433
10.545050	0.1	2.244949
10.546717	0.1	2.249241
10.548383	0.1	2.253950
10.550050	0.1	2.257705
10.551717	0.1	2.259135
10.553383	0.1	2.257705
10.555050	0.1	2.254009
10.556717	0.1	2.248764
10.558383	0.1	2.243221
10.560050	0.1	2.238751
10.561717	0.1	2.236426
10.563383	0.1	2.237082
10.565050	0.1	2.240956
10.566717	0.1	2.247155
10.568383	0.1	2.254486
10.570050	0.1	2.261996
10.571717	0.1	2.268851
10.573383	0.1	2.274037
10.575050	0.1	2.276838
10.576717	0.1	2.278030
10.578383	0.1	2.278507
10.580050	0.1	2.278686
10.581717	0.1	2.278626
10.583383	0.1	2.277911
10.585050	0.1	2.276957
10.586717	0.1	2.276778
10.588383	0.1	2.277076
10.590050	0.1	2.276421
10.591717	0.1	2.274275
10.593383	0.1	2.271891
10.595050	0.1	2.270341
10.596717	0.1	2.269983
10.598383	0.1	2.270401
10.600050	0.1	2.270818
10.601717	0.1	2.271354
10.603383	0.1	2.272129
10.605050	0.1	2.272606
10.606717	0.1	2.272666
10.608383	0.1	2.273262
10.610050	0.1	2.275050
10.611717	0.1	2.277553
10.613383	0.1	2.279639
10.615050	0.1	2.280951
10.616717	0.1	2.281487
10.618383	0.1	2.281547
10.620050	0.1	2.282024
10.621717	0.1	2.283991
10.623383	0.1	2.287388
10.625050	0.1	2.290666
10.626717	0.1	2.292276
10.628383	0.1	2.292156
10.630050	0.1	2.291858
10.631717	0.1	2.292633
10.633383	0.1	2.294183
10.635050	0.1	2.295077
10.636717	0.1	2.295137
10.638383	0.1	2.295196
10.640050	0.1	2.296448
10.641717	0.1	2.299190
10.643383	0.1	2.303124
10.645050	0.1	2.306759
10.646717	0.1	2.308846
10.648383	0.1	2.308428
10.650050	0.1	2.305627
10.651717	0.1	2.301037
10.653383	0.1	2.295494
10.655050	0.1	2.289832
10.656717	0.1	2.283991
10.658383	0.1	2.278447
10.660050	0.1	2.274037
10.661717	0.1	2.271295
10.663383	0.1	2.269805
10.665050	0.1	2.268195
10.666717	0.1	2.264619
10.668383	0.1	2.258301
10.670050	0.1	2.250254
10.671717	0.1	2.242446
10.673383	0.1	2.236664
10.675050	0.1	2.233565
10.676717	0.1	2.231658
10.678383	0.1	2.229512
10.680050	0.1	2.226770
10.681717	0.1	2.224147
10.683383	0.1	2.221525
10.685050	0.1	2.217829
10.686717	0.1	2.213001
10.688383	0.1	2.208173
10.690050	0.1	2.204299
10.691717	0.1	2.201080
10.693383	0.1	2.197385
10.695050	0.1	2.192259
10.696717	0.1	2.185285
10.698383	0.1	2.177239
10.700050	0.1	2.169132
10.701717	0.1	2.161265
10.703383	0.1	2.152980
10.705050	0.1	2.143562
10.706717	0.1	2.132774
10.708383	0.1	2.120495
10.710050	0.1	2.107144
10.711717	0.1	2.093792
10.713383	0.1	2.081931
10.715050	0.1	2.071977
10.716717	0.1	2.063394
10.718383	0.1	2.055168
10.720050	0.1	2.047539
10.721717	0.1	2.041638
10.723383	0.1	2.037227
10.725050	0.1	2.032280
10.726717	0.1	2.024293
10.728383	0.1	2.012193
10.730050	0.1	1.996935
10.731717	0.1	1.980782
10.733383	0.1	1.967251
10.735050	0.1	1.958370
10.736717	0.1	1.953185
10.738383	0.1	1.948953
10.740050	0.1	1.943886
10.741717	0.1	1.937389
10.743383	0.1	1.928985
10.745050	0.1	1.918554
10.746717	0.1	1.906753
10.748383	0.1	1.894295
10.750050	0.1	1.881480
10.751717	0.1	1.868427
10.753383	0.1	1.854718
10.755050	0.1	1.840711
10.756717	0.1	1.827657
10.758383	0.1	1.816034
10.760050	0.1	1.805365
10.761717	0.1	1.795173
10.763383	0.1	1.785398
10.765050	0.1	1.776040
10.766717	0.1	1.766920
10.768383	0.1	1.757741
10.770050	0.1	1.748204
10.771717	0.1	1.739264
10.773383	0.1	1.731753
10.775050	0.1	1.725257
10.776717	0.1	1.718819
10.778383	0.1	1.711607
10.780050	0.1	1.703620
10.781717	0.1	1.695395
10.783383	0.1	1.687586
10.785050	0.1	1.680493
10.786717	0.1	1.674652
10.788383	0.1	1.669705
10.790050	0.1	1.664579
10.791717	0.1	1.658261
10.793383	0.1	1.651585
10.795050	0.1	1.645446
10.796717	0.1	1.639366
10.798383	0.1	1.632869
10.800050	0.1	1.626849
10.801717	0.1	1.622796
10.803383	0.1	1.620472
10.805050	0.1	1.618087
10.806717	0.1	1.613140
10.808383	0.1	1.604557
10.810050	0.1	1.593649
10.811717	0.1	1.582503
10.813383	0.1	1.572430
10.815050	0.1	1.563132
10.816717	0.1	1.554191
10.818383	0.1	1.545489
10.820050	0.1	1.537860
10.821717	0.1	1.532495
10.823383	0.1	1.529694
10.825050	0.1	1.529276
10.826717	0.1	1.530349
10.828383	0.1	1.531243
10.830050	0.1	1.531243
10.831717	0.1	1.530647
10.833383	0.1	1.529574
10.835050	0.1	1.526892
10.836717	0.1	1.521945
10.838383	0.1	1.515210
10.840050	0.1	1.507938
10.841717	0.1	1.501083
10.843383	0.1	1.494289
10.845050	0.1	1.487315
10.846717	0.1	1.481235
10.848383	0.1	1.477420
10.850050	0.1	1.476050
10.851717	0.1	1.475692
10.853383	0.1	1.475096
10.855050	0.1	1.474917
10.856717	0.1	1.476407
10.858383	0.1	1.479447
10.860050	0.1	1.482189
10.861717	0.1	1.483023
10.863383	0.1	1.481831
10.865050	0.1	1.479983
10.866717	0.1	1.478672
10.868383	0.1	1.478136
10.870050	0.1	1.478016
10.871717	0.1	1.477838
10.873383	0.1	1.477540
10.875050	0.1	1.476646
10.876717	0.1	1.474917
10.878383	0.1	1.472652
10.880050	0.1	1.471043
10.881717	0.1	1.470804
10.883383	0.1	1.471102
10.885050	0.1	1.470804
10.886717	0.1	1.469910
10.888383	0.1	1.469135
10.890050	0.1	1.468599
10.891717	0.1	1.467705
10.893383	0.1	1.466692
10.895050	0.1	1.466453
10.896717	0.1	1.467526
10.898383	0.1	1.469433
10.900050	0.1	1.471400
10.901717	0.1	1.473248
10.903383	0.1	1.474679
10.905050	0.1	1.475155
10.906717	0.1	1.474619
10.908383	0.1	1.474261
10.910050	0.1	1.474500
10.911717	0.1	1.474857
10.913383	0.1	1.474500
10.915050	0.1	1.473367
10.916717	0.1	1.471520
10.918383	0.1	1.469553
10.920050	0.1	1.468301
10.921717	0.1	1.467645
10.923383	0.1	1.466990
10.925050	0.1	1.466394
10.926717	0.1	1.466930
10.928383	0.1	1.469374
10.930050	0.1	1.473010
10.931717	0.1	1.475930
10.933383	0.1	1.477361
10.935050	0.1	1.478195
10.936717	0.1	1.479566
10.938383	0.1	1.481176
10.940050	0.1	1.482487
10.941717	0.1	1.483142
10.943383	0.1	1.481831
10.945050	0.1	1.477778
10.946717	0.1	1.471996
10.948383	0.1	1.466155
10.950050	0.1	1.461446
10.951717	0.1	1.458168
10.953383	0.1	1.456499
10.955050	0.1	1.456678
10.956717	0.1	1.458705
10.958383	0.1	1.461029
10.960050	0.1	1.461923
10.961717	0.1	1.461327
10.963383	0.1	1.460314
10.965050	0.1	1.459479
10.966717	0.1	1.458585
10.968383	0.1	1.457334
10.970050	0.1	1.455486
10.971717	0.1	1.453221
10.973383	0.1	1.451373
10.975050	0.1	1.451254
10.976717	0.1	1.452923
10.978383	0.1	1.455009
10.980050	0.1	1.456261
10.981717	0.1	1.456380
10.983383	0.1	1.455605
10.985050	0.1	1.453936
10.986717	0.1	1.451731
10.988383	0.1	1.449764
10.990050	0.1	1.449049
10.991717	0.1	1.449883
10.993383	0.1	1.451373
10.995050	0.1	1.452327
10.996717	0.1	1.451790
10.998383	0.1	1.449704
11.000050	0.1	1.446903
11.001717	0.1	1.444638
11.003383	0.1	1.443684
11.005050	0.1	1.444519
11.006717	0.1	1.446784
11.008383	0.1	1.449466
11.010050	0.1	1.452029
11.011717	0.1	1.454949
11.013383	0.1	1.458645
11.015050	0.1	1.462400
11.016717	0.1	1.465440
11.018383	0.1	1.467109
11.020050	0.1	1.466930
11.021717	0.1	1.464546
11.023383	0.1	1.460612
11.025050	0.1	1.456976
11.026717	0.1	1.456022
11.028383	0.1	1.459122
11.030050	0.1	1.465678
11.031717	0.1	1.473367
11.033383	0.1	1.479983
11.035050	0.1	1.485527
11.036717	0.1	1.490772
11.038383	0.1	1.495600
11.040050	0.1	1.498759
11.041717	0.1	1.498997
11.043383	0.1	1.496315
11.045050	0.1	1.492381
11.046717	0.1	1.489520
11.048383	0.1	1.489222
11.050050	0.1	1.491070
11.051717	0.1	1.493573
11.053383	0.1	1.496017
11.055050	0.1	1.498699
11.056717	0.1	1.502097
11.058383	0.1	1.505733
11.060050	0.1	1.509786
11.061717	0.1	1.515150
11.063383	0.1	1.521647
11.065050	0.1	1.527429
11.066717	0.1	1.530945
11.068383	0.1	1.532018
11.070050	0.1	1.531780
11.071717	0.1	1.531839
11.073383	0.1	1.533568
11.075050	0.1	1.537204
11.076717	0.1	1.541436
11.078383	0.1	1.544476
11.080050	0.1	1.545131
11.081717	0.1	1.544356
11.083383	0.1	1.544297
11.085050	0.1	1.546681
11.086717	0.1	1.551449
11.088383	0.1	1.557231
11.090050	0.1	1.562953
11.091717	0.1	1.568377
11.093383	0.1	1.572609
11.095050	0.1	1.574576
11.096717	0.1	1.574755
11.098383	0.1	1.575351
11.100050	0.1	1.578510
11.101717	0.1	1.583874
11.103383	0.1	1.588941
11.105050	0.1	1.591623
11.106717	0.1	1.592040
11.108383	0.1	1.591504
11.110050	0.1	1.591027
11.111717	0.1	1.590908
11.113383	0.1	1.591385
11.115050	0.1	1.592934
11.116717	0.1	1.595318
11.118383	0.1	1.598060
11.120050	0.1	1.600802
11.121717	0.1	1.603842
11.123383	0.1	1.607776
11.125050	0.1	1.612723
11.126717	0.1	1.618147
11.128383	0.1	1.623511
11.130050	0.1	1.628161
11.131717	0.1	1.631141
11.133383	0.1	1.631916
11.135050	0.1	1.631141
11.136717	0.1	1.630545
11.138383	0.1	1.631379
11.140050	0.1	1.633883
11.141717	0.1	1.637757
11.143383	0.1	1.641989
11.145050	0.1	1.645148
11.146717	0.1	1.646876
11.148383	0.1	1.647651
11.150050	0.1	1.647472
11.151717	0.1	1.646221
11.153383	0.1	1.644313
11.155050	0.1	1.643598
11.156717	0.1	1.645982
11.158383	0.1	1.651287
11.160050	0.1	1.657903
11.161717	0.1	1.664281
11.163383	0.1	1.669288
11.165050	0.1	1.672328
11.166717	0.1	1.672745
11.168383	0.1	1.670539
11.170050	0.1	1.666427
11.171717	0.1	1.661778
11.173383	0.1	1.658559
11.175050	0.1	1.658082
11.176717	0.1	1.660228
11.178383	0.1	1.663745
11.180050	0.1	1.667380
11.181717	0.1	1.670182
11.183383	0.1	1.672506
11.185050	0.1	1.674712
11.186717	0.1	1.676262
11.188383	0.1	1.676142
11.190050	0.1	1.673997
11.191717	0.1	1.670897
11.193383	0.1	1.668930
11.195050	0.1	1.670063
11.196717	0.1	1.674771
11.198383	0.1	1.681984
11.200050	0.1	1.689911
11.201717	0.1	1.696527
11.203383	0.1	1.701176
11.205050	0.1	1.704395
11.206717	0.1	1.706839
11.208383	0.1	1.708210
11.210050	0.1	1.707554
11.211717	0.1	1.705229
11.213383	0.1	1.702666
11.215050	0.1	1.701772
11.216717	0.1	1.703382
11.218383	0.1	1.706660
11.220050	0.1	1.709819
11.221717	0.1	1.712024
11.223383	0.1	1.713514
11.225050	0.1	1.714885
11.226717	0.1	1.716495
11.228383	0.1	1.718164
11.230050	0.1	1.719654
11.231717	0.1	1.720786
11.233383	0.1	1.721799
11.235050	0.1	1.723409
11.236717	0.1	1.726329
11.238383	0.1	1.731157
11.240050	0.1	1.737297
11.241717	0.1	1.742780
11.243383	0.1	1.745820
11.245050	0.1	1.745761
11.246717	0.1	1.743555
11.248383	0.1	1.740635
11.250050	0.1	1.738310
11.251717	0.1	1.737237
11.253383	0.1	1.737714
11.255050	0.1	1.739085
11.256717	0.1	1.740456
11.258383	0.1	1.741290
11.260050	0.1	1.741707
11.261717	0.1	1.741767
11.263383	0.1	1.741469
11.265050	0.1	1.740754
11.266717	0.1	1.739025
11.268383	0.1	1.735866
11.270050	0.1	1.732171
11.271717	0.1	1.729190
11.273383	0.1	1.727641
11.275050	0.1	1.727223
11.276717	0.1	1.727581
11.278383	0.1	1.728058
11.280050	0.1	1.728237
11.281717	0.1	1.727820
11.283383	0.1	1.726687
11.285050	0.1	1.724720
11.286717	0.1	1.722336
11.288383	0.1	1.720786
11.290050	0.1	1.721501
11.291717	0.1	1.724780
11.293383	0.1	1.728416
11.295050	0.1	1.729965
11.296717	0.1	1.728654
11.298383	0.1	1.726270
11.300050	0.1	1.724482
11.301717	0.1	1.723886
11.303383	0.1	1.724720
11.305050	0.1	1.727581
11.306717	0.1	1.731932
11.308383	0.1	1.735509
11.310050	0.1	1.736224
11.311717	0.1	1.734495
11.313383	0.1	1.732290
11.315050	0.1	1.731575
11.316717	0.1	1.732409
11.318383	0.1	1.733303
11.320050	0.1	1.733542
11.321717	0.1	1.734197
11.323383	0.1	1.736164
11.325050	0.1	1.737952
11.326717	0.1	1.737475
11.328383	0.1	1.734614
11.330050	0.1	1.730979
11.331717	0.1	1.728118
11.333383	0.1	1.726329
11.335050	0.1	1.725316
11.336717	0.1	1.724601
11.338383	0.1	1.724720
11.340050	0.1	1.726031
11.341717	0.1	1.728475
11.343383	0.1	1.731932
11.345050	0.1	1.736164
11.346717	0.1	1.740396
11.348383	0.1	1.743674
11.350050	0.1	1.745761
11.351717	0.1	1.747131
11.353383	0.1	1.748264
11.355050	0.1	1.749277
11.356717	0.1	1.749933
11.358383	0.1	1.750290
11.360050	0.1	1.750767
11.361717	0.1	1.751304
11.363383	0.1	1.751363
11.365050	0.1	1.751304
11.366717	0.1	1.751661
11.368383	0.1	1.752555
11.370050	0.1	1.753926
11.371717	0.1	1.756430
11.373383	0.1	1.760602
11.375050	0.1	1.765668
11.376717	0.1	1.769602
11.378383	0.1	1.770735
11.380050	0.1	1.769185
11.381717	0.1	1.766443
11.383383	0.1	1.764655
11.385050	0.1	1.765370
11.386717	0.1	1.768887
11.388383	0.1	1.773954
11.390050	0.1	1.779080
11.391717	0.1	1.783311
11.393383	0.1	1.786053
11.395050	0.1	1.786828
11.396717	0.1	1.786053
11.398383	0.1	1.784980
11.400050	0.1	1.785219
11.401717	0.1	1.786828
11.403383	0.1	1.789332
11.405050	0.1	1.792729
11.406717	0.1	1.797021
11.408383	0.1	1.801133
11.410050	0.1	1.803458
11.411717	0.1	1.803696
11.413383	0.1	1.802981
11.415050	0.1	1.802027
11.416717	0.1	1.801372
11.418383	0.1	1.801312
11.420050	0.1	1.801908
11.421717	0.1	1.802862
11.423383	0.1	1.803577
11.425050	0.1	1.803339
11.426717	0.1	1.801610
11.428383	0.1	1.798511
11.430050	0.1	1.795173
11.431717	0.1	1.793385
11.433383	0.1	1.794517
11.435050	0.1	1.798630
11.436717	0.1	1.803875
11.438383	0.1	1.808107
11.440050	0.1	1.809836
11.441717	0.1	1.808226
11.443383	0.1	1.804113
11.445050	0.1	1.799703
11.446717	0.1	1.796901
11.448383	0.1	1.795709
11.450050	0.1	1.794815
11.451717	0.1	1.793623
11.453383	0.1	1.792729
11.455050	0.1	1.793206
11.456717	0.1	1.795232
11.458383	0.1	1.797855
11.460050	0.1	1.799762
11.461717	0.1	1.800180
11.463383	0.1	1.798689
11.465050	0.1	1.795173
11.466717	0.1	1.790881
11.468383	0.1	1.787841
11.470050	0.1	1.786947
11.471717	0.1	1.787484
11.473383	0.1	1.788557
11.475050	0.1	1.789808
11.476717	0.1	1.790643
11.478383	0.1	1.790524
11.480050	0.1	1.789451
11.481717	0.1	1.787841
11.483383	0.1	1.785517
11.485050	0.1	1.782596
11.486717	0.1	1.780272
11.488383	0.1	1.779616
11.490050	0.1	1.780868
11.491717	0.1	1.783729
11.493383	0.1	1.787663
11.495050	0.1	1.791000
11.496717	0.1	1.791716
11.498383	0.1	1.789630
11.500050	0.1	1.786292
11.501717	0.1	1.783729
11.503383	0.1	1.783252
11.505050	0.1	1.784682
11.506717	0.1	1.786590
11.508383	0.1	1.786828
11.510050	0.1	1.784682
11.511717	0.1	1.780689
11.513383	0.1	1.776219
11.515050	0.1	1.772463
11.516717	0.1	1.770198
11.518383	0.1	1.769424
11.520050	0.1	1.769185
11.521717	0.1	1.768708
11.523383	0.1	1.767218
11.525050	0.1	1.765013
11.526717	0.1	1.762629
11.528383	0.1	1.760542
11.530050	0.1	1.759231
11.531717	0.1	1.759350
11.533383	0.1	1.761377
11.535050	0.1	1.764298
11.536717	0.1	1.765788
11.538383	0.1	1.763940
11.540050	0.1	1.759231
11.541717	0.1	1.753688
11.543383	0.1	1.749337
11.545050	0.1	1.747191
11.546717	0.1	1.747370
11.548383	0.1	1.748800
11.550050	0.1	1.749694
11.551717	0.1	1.748860
11.553383	0.1	1.746595
11.555050	0.1	1.743436
11.556717	0.1	1.739144
11.558383	0.1	1.733840
11.560050	0.1	1.728952
11.561717	0.1	1.725853
11.563383	0.1	1.724482
11.565050	0.1	1.724482
11.566717	0.1	1.726031
11.568383	0.1	1.728654
11.570050	0.1	1.729965
11.571717	0.1	1.727700
11.573383	0.1	1.722097
11.575050	0.1	1.714766
11.576717	0.1	1.707196
11.578383	0.1	1.699984
11.580050	0.1	1.693070
11.581717	0.1	1.686573
11.583383	0.1	1.680970
11.585050	0.1	1.676917
11.586717	0.1	1.674414
11.588383	0.1	1.672149
11.590050	0.1	1.668155
11.591717	0.1	1.661956
11.593383	0.1	1.654506
11.595050	0.1	1.646578
11.596717	0.1	1.638472
11.598383	0.1	1.630247
11.600050	0.1	1.622379
11.601717	0.1	1.614928
11.603383	0.1	1.607597
11.605050	0.1	1.599908
11.606717	0.1	1.592219
11.608383	0.1	1.585603
11.610050	0.1	1.580954
11.611717	0.1	1.577973
11.613383	0.1	1.575530
11.615050	0.1	1.572549
11.616717	0.1	1.568973
11.618383	0.1	1.565039
11.620050	0.1	1.561046
11.621717	0.1	1.557410
11.623383	0.1	1.554489
11.625050	0.1	1.551986
11.626717	0.1	1.548946
11.628383	0.1	1.544833
11.630050	0.1	1.538932
11.631717	0.1	1.531005
11.633383	0.1	1.522124
11.635050	0.1	1.514673
11.636717	0.1	1.510680
11.638383	0.1	1.510263
11.640050	0.1	1.511812
11.641717	0.1	1.512826
11.643383	0.1	1.511157
11.645050	0.1	1.506150
11.646717	0.1	1.499117
11.648383	0.1	1.492620
11.650050	0.1	1.488447
11.651717	0.1	1.486778
11.653383	0.1	1.486063
11.655050	0.1	1.484335
11.656717	0.1	1.481295
11.658383	0.1	1.478672
11.660050	0.1	1.477540
11.661717	0.1	1.477182
11.663383	0.1	1.476348
11.665050	0.1	1.474798
11.666717	0.1	1.472533
11.668383	0.1	1.469314
11.670050	0.1	1.464963
11.671717	0.1	1.459539
11.673383	0.1	1.453400
11.675050	0.1	1.447380
11.676717	0.1	1.442671
11.678383	0.1	1.440227
11.680050	0.1	1.439869
11.681717	0.1	1.441062
11.683383	0.1	1.443505
11.685050	0.1	1.446188
11.686717	0.1	1.447439
11.688383	0.1	1.446545
11.690050	0.1	1.444161
11.691717	0.1	1.441658
11.693383	0.1	1.439869
11.695050	0.1	1.438499
11.696717	0.1	1.436412
11.698383	0.1	1.432955
11.700050	0.1	1.428604
11.701717	0.1	1.424134
11.703383	0.1	1.420438
11.705050	0.1	1.417637
11.706717	0.1	1.415730
11.708383	0.1	1.415134
11.710050	0.1	1.415789
11.711717	0.1	1.416922
11.713383	0.1	1.417697
11.715050	0.1	1.417756
11.716717	0.1	1.417518
11.718383	0.1	1.417160
11.720050	0.1	1.417160
11.721717	0.1	1.418173
11.723383	0.1	1.420081
11.725050	0.1	1.421273
11.726717	0.1	1.419902
11.728383	0.1	1.416028
11.730050	0.1	1.411259
11.731717	0.1	1.407087
11.733383	0.1	1.403987
11.735050	0.1	1.402617
11.736717	0.1	1.403213
11.738383	0.1	1.404822
11.740050	0.1	1.405656
11.741717	0.1	1.405001
11.743383	0.1	1.403630
11.745050	0.1	1.402736
11.746717	0.1	1.402974
11.748383	0.1	1.404047
11.750050	0.1	1.404941
11.751717	0.1	1.404822
11.753383	0.1	1.403809
11.755050	0.1	1.402855
11.756717	0.1	1.402378
11.758383	0.1	1.401901
11.760050	0.1	1.400769
11.761717	0.1	1.399100
11.763383	0.1	1.397431
11.765050	0.1	1.396656
11.766717	0.1	1.397193
11.768383	0.1	1.398921
11.770050	0.1	1.401186
11.771717	0.1	1.403749
11.773383	0.1	1.406193
11.775050	0.1	1.407087
11.776717	0.1	1.404941
11.778383	0.1	1.399756
11.780050	0.1	1.393437
11.781717	0.1	1.388788
11.783383	0.1	1.387239
11.785050	0.1	1.388133
11.786717	0.1	1.389742
11.788383	0.1	1.390278
11.790050	0.1	1.389265
11.791717	0.1	1.387656
11.793383	0.1	1.387358
11.795050	0.1	1.388908
11.796717	0.1	1.391530
11.798383	0.1	1.393378
11.800050	0.1	1.393139
11.801717	0.1	1.391113
11.803383	0.1	1.388788
11.805050	0.1	1.387775
11.806717	0.1	1.388490
11.808383	0.1	1.390100
11.810050	0.1	1.392245
11.811717	0.1	1.394987
11.813383	0.1	1.398027
11.815050	0.1	1.400471
11.816717	0.1	1.401365
11.818383	0.1	1.400590
11.820050	0.1	1.399040
11.821717	0.1	1.398146
11.823383	0.1	1.399100
11.825050	0.1	1.401484
11.826717	0.1	1.403511
11.828383	0.1	1.403987
11.830050	0.1	1.403451
11.831717	0.1	1.402974
11.833383	0.1	1.403272
11.835050	0.1	1.404882
11.836717	0.1	1.407862
11.838383	0.1	1.411855
11.840050	0.1	1.416385
11.841717	0.1	1.420677
11.843383	0.1	1.423478
11.845050	0.1	1.424193
11.846717	0.1	1.423180
11.848383	0.1	1.421511
11.850050	0.1	1.419902
11.851717	0.1	1.418054
11.853383	0.1	1.415670
11.855050	0.1	1.412869
11.856717	0.1	1.410246
11.858383	0.1	1.408458
11.860050	0.1	1.407921
11.861717	0.1	1.409054
11.863383	0.1	1.412034
11.865050	0.1	1.417101
11.866717	0.1	1.423657
11.868383	0.1	1.429916
11.870050	0.1	1.433909
11.871717	0.1	1.435101
11.873383	0.1	1.434207
11.875050	0.1	1.432657
11.876717	0.1	1.431584
11.878383	0.1	1.431763
11.880050	0.1	1.433373
11.881717	0.1	1.435518
11.883383	0.1	1.436591
11.885050	0.1	1.435876
11.886717	0.1	1.434267
11.888383	0.1	1.433194
11.890050	0.1	1.433909
11.891717	0.1	1.436710
11.893383	0.1	1.441002
11.895050	0.1	1.445770
11.896717	0.1	1.450121
11.898383	0.1	1.454055
11.900050	0.1	1.457691
11.901717	0.1	1.460195
11.903383	0.1	1.460791
11.905050	0.1	1.460016
11.906717	0.1	1.459420
11.908383	0.1	1.459539
11.910050	0.1	1.459599
11.911717	0.1	1.458824
11.913383	0.1	1.457751
11.915050	0.1	1.457870
11.916717	0.1	1.460016
11.918383	0.1	1.463473
11.920050	0.1	1.467109
11.921717	0.1	1.470864
11.923383	0.1	1.474798
11.925050	0.1	1.478553
11.926717	0.1	1.481652
11.928383	0.1	1.484394
11.930050	0.1	1.487017
11.931717	0.1	1.489282
11.933383	0.1	1.490712
11.935050	0.1	1.491249
11.936717	0.1	1.491368
11.938383	0.1	1.492500
11.940050	0.1	1.495659
11.941717	0.1	1.500964
11.943383	0.1	1.507580
11.945050	0.1	1.513779
11.946717	0.1	1.518488
11.948383	0.1	1.521766
11.950050	0.1	1.524627
11.951717	0.1	1.527667
11.953383	0.1	1.530171
11.955050	0.1	1.531601
11.956717	0.1	1.532793
11.958383	0.1	1.534879
11.960050	0.1	1.537263
11.961717	0.1	1.538634
11.963383	0.1	1.539111
11.965050	0.1	1.540601
11.966717	0.1	1.543701
11.968383	0.1	1.546562
11.970050	0.1	1.547515
11.971717	0.1	1.546741
11.973383	0.1	1.546085
11.975050	0.1	1.547396
11.976717	0.1	1.551569
11.978383	0.1	1.558244
11.980050	0.1	1.566172
11.981717	0.1	1.573980
11.983383	0.1	1.580894
11.985050	0.1	1.587093
11.986717	0.1	1.593053
11.988383	0.1	1.599014
11.990050	0.1	1.604080
11.991717	0.1	1.606763
11.993383	0.1	1.606405
11.995050	0.1	1.604021
11.996717	0.1	1.601696
11.998383	0.1	1.601279
12.000050	0.1	1.603484
12.001717	0.1	1.608014
12.003383	0.1	1.614392
12.005050	0.1	1.621664
12.006717	0.1	1.629174
12.008383	0.1	1.636803
12.010050	0.1	1.644492
12.011717	0.1	1.651704
12.013383	0.1	1.658023
12.015050	0.1	1.663745
12.016717	0.1	1.669109
12.018383	0.1	1.673639
12.020050	0.1	1.677156
12.021717	0.1	1.680493
12.023383	0.1	1.684725
12.025050	0.1	1.690090
12.026717	0.1	1.696289
12.028383	0.1	1.702547
12.030050	0.1	1.708806
12.031717	0.1	1.716018
12.033383	0.1	1.724422
12.035050	0.1	1.732886
12.036717	0.1	1.740337
12.038383	0.1	1.747191
12.040050	0.1	1.754582
12.041717	0.1	1.763046
12.043383	0.1	1.771689
12.045050	0.1	1.779556
12.046717	0.1	1.786709
12.048383	0.1	1.794100
12.050050	0.1	1.802027
12.051717	0.1	1.810610
12.053383	0.1	1.819730
12.055050	0.1	1.829386
12.056717	0.1	1.839876
12.058383	0.1	1.851082
12.060050	0.1	1.862168
12.061717	0.1	1.872838
12.063383	0.1	1.883328
12.065050	0.1	1.893580
12.066717	0.1	1.902759
12.068383	0.1	1.910210
12.070050	0.1	1.916945
12.071717	0.1	1.924098
12.073383	0.1	1.931906
12.075050	0.1	1.940489
12.076717	0.1	1.950145
12.078383	0.1	1.960337
12.080050	0.1	1.970053
12.081717	0.1	1.979351
12.083383	0.1	1.989305
12.085050	0.1	2.001345
12.086717	0.1	2.014995
12.088383	0.1	2.028287
12.090050	0.1	2.039313
12.091717	0.1	2.047956
12.093383	0.1	2.055049
12.095050	0.1	2.061606
12.096717	0.1	2.067566
12.098383	0.1	2.072454
12.100050	0.1	2.076447
12.101717	0.1	2.080083
12.103383	0.1	2.083838
12.105050	0.1	2.088189
12.106717	0.1	2.094209
12.108383	0.1	2.102256
12.110050	0.1	2.111614
12.111717	0.1	2.121210
12.113383	0.1	2.129734
12.115050	0.1	2.136111
12.116717	0.1	2.140165
12.118383	0.1	2.142847
12.120050	0.1	2.144992
12.121717	0.1	2.147019
12.123383	0.1	2.149046
12.125050	0.1	2.151072
12.126717	0.1	2.153754
12.128383	0.1	2.157748
12.130050	0.1	2.163947
12.131717	0.1	2.172351
12.133383	0.1	2.181947
12.135050	0.1	2.190292
12.136717	0.1	2.195895
12.138383	0.1	2.198875
12.140050	0.1	2.199829
12.141717	0.1	2.199829
12.143383	0.1	2.199888
12.145050	0.1	2.200842
12.146717	0.1	2.202690
12.148383	0.1	2.204955
12.150050	0.1	2.207160
12.151717	0.1	2.209067
12.153383	0.1	2.210319
12.155050	0.1	2.210438
12.156717	0.1	2.209485
12.158383	0.1	2.208531
12.160050	0.1	2.208948
12.161717	0.1	2.211273
12.163383	0.1	2.214909
12.165050	0.1	2.218902
12.166717	0.1	2.222896
12.168383	0.1	2.227187
12.170050	0.1	2.231777
12.171717	0.1	2.235830
12.173383	0.1	2.238155
12.175050	0.1	2.237618
12.176717	0.1	2.234042
12.178383	0.1	2.228558
12.180050	0.1	2.223253
12.181717	0.1	2.220094
12.183383	0.1	2.219796
12.185050	0.1	2.221763
12.186717	0.1	2.225101
12.188383	0.1	2.228975
12.190050	0.1	2.232790
12.191717	0.1	2.236009
12.193383	0.1	2.238214
12.195050	0.1	2.238989
12.196717	0.1	2.238214
12.198383	0.1	2.236724
12.200050	0.1	2.235592
12.201717	0.1	2.234757
12.203383	0.1	2.233207
12.205050	0.1	2.230704
12.206717	0.1	2.228499
12.208383	0.1	2.228320
12.210050	0.1	2.230108
12.211717	0.1	2.232075
12.213383	0.1	2.232790
12.215050	0.1	2.232313
12.216717	0.1	2.231598
12.218383	0.1	2.230644
12.220050	0.1	2.229095
12.221717	0.1	2.227247
12.223383	0.1	2.225876
12.225050	0.1	2.225518
12.226717	0.1	2.226412
12.228383	0.1	2.229095
12.230050	0.1	2.234101
12.231717	0.1	2.241314
12.233383	0.1	2.248883
12.235050	0.1	2.254903
12.236717	0.1	2.258599
12.238383	0.1	2.260327
12.240050	0.1	2.260745
12.241717	0.1	2.260685
12.243383	0.1	2.260745
12.245050	0.1	2.260566
12.246717	0.1	2.259612
12.248383	0.1	2.258301
12.250050	0.1	2.258241
12.251717	0.1	2.260625
12.253383	0.1	2.265811
12.255050	0.1	2.273023
12.256717	0.1	2.281010
12.258383	0.1	2.288342
12.260050	0.1	2.294243
12.261717	0.1	2.298594
12.263383	0.1	2.301335
12.265050	0.1	2.302528
12.266717	0.1	2.302766
12.268383	0.1	2.303004
12.270050	0.1	2.303720
12.271717	0.1	2.305567
12.273383	0.1	2.309382
12.275050	0.1	2.315164
12.276717	0.1	2.321661
12.278383	0.1	2.327442
12.280050	0.1	2.332091
12.281717	0.1	2.335608
12.283383	0.1	2.338171
12.285050	0.1	2.340078
12.286717	0.1	2.342403
12.288383	0.1	2.346218
12.290050	0.1	2.351821
12.291717	0.1	2.358914
12.293383	0.1	2.366960
12.295050	0.1	2.375305
12.296717	0.1	2.383411
12.298383	0.1	2.391279
12.300050	0.1	2.399087
12.301717	0.1	2.406359
12.303383	0.1	2.412379
12.305050	0.1	2.417445
12.306717	0.1	2.422512
12.308383	0.1	2.428234
12.310050	0.1	2.434135
12.311717	0.1	2.439261
12.313383	0.1	2.443254
12.315050	0.1	2.447009
12.316717	0.1	2.452672
12.318383	0.1	2.461672
12.320050	0.1	2.473533
12.321717	0.1	2.485395
12.323383	0.1	2.494633
12.325050	0.1	2.501428
12.326717	0.1	2.507031
12.328383	0.1	2.512217
12.330050	0.1	2.517998
12.331717	0.1	2.525568
12.333383	0.1	2.535105
12.335050	0.1	2.545893
12.336717	0.1	2.556801
12.338383	0.1	2.566517
12.340050	0.1	2.573848
12.341717	0.1	2.578974
12.343383	0.1	2.583802
12.345050	0.1	2.590239
12.346717	0.1	2.598822
12.348383	0.1	2.609313
12.350050	0.1	2.621889
12.351717	0.1	2.636135
12.353383	0.1	2.650798
12.355050	0.1	2.663970
12.356717	0.1	2.674341
12.358383	0.1	2.681732
12.360050	0.1	2.687574
12.361717	0.1	2.693117
12.363383	0.1	2.698839
12.365050	0.1	2.704561
12.366717	0.1	2.710045
12.368383	0.1	2.715647
12.370050	0.1	2.722204
12.371717	0.1	2.730310
12.373383	0.1	2.740324
12.375050	0.1	2.752364
12.376717	0.1	2.766073
12.378383	0.1	2.779901
12.380050	0.1	2.791584
12.381717	0.1	2.799392
12.383383	0.1	2.803862
12.385050	0.1	2.807617
12.386717	0.1	2.813459
12.388383	0.1	2.822578
12.390050	0.1	2.833665
12.391717	0.1	2.844811
12.393383	0.1	2.855599
12.395050	0.1	2.866447
12.396717	0.1	2.877236
12.398383	0.1	2.886832
12.400050	0.1	2.894581
12.401717	0.1	2.900958
12.403383	0.1	2.907217
12.405050	0.1	2.914250
12.406717	0.1	2.922356
12.408383	0.1	2.931595
12.410050	0.1	2.941609
12.411717	0.1	2.951384
12.413383	0.1	2.959609
12.415050	0.1	2.965510
12.416717	0.1	2.969325
12.418383	0.1	2.972007
12.420050	0.1	2.974272
12.421717	0.1	2.976060
12.423383	0.1	2.977967
12.425050	0.1	2.981067
12.426717	0.1	2.986789
12.428383	0.1	2.995610
12.430050	0.1	3.007055
12.431717	0.1	3.019810
12.433383	0.1	3.032744
12.435050	0.1	3.044427
12.436717	0.1	3.053487
12.438383	0.1	3.059626
12.440050	0.1	3.063679
12.441717	0.1	3.066778
12.443383	0.1	3.069520
12.445050	0.1	3.071785
12.446717	0.1	3.073156
12.448383	0.1	3.074706
12.450050	0.1	3.077746
12.451717	0.1	3.082693
12.453383	0.1	3.089249
12.455050	0.1	3.097236
12.456717	0.1	3.105760
12.458383	0.1	3.113687
12.460050	0.1	3.119707
12.461717	0.1	3.123105
12.463383	0.1	3.123939
12.465050	0.1	3.123522
12.466717	0.1	3.124058
12.468383	0.1	3.126741
12.470050	0.1	3.130973
12.471717	0.1	3.135443
12.473383	0.1	3.139913
12.475050	0.1	3.144920
12.476717	0.1	3.150225
12.478383	0.1	3.154814
12.480050	0.1	3.158510
12.481717	0.1	3.161907
12.483383	0.1	3.165305
12.485050	0.1	3.167927
12.486717	0.1	3.169179
12.488383	0.1	3.169835
12.490050	0.1	3.171444
12.491717	0.1	3.174782
12.493383	0.1	3.179074
12.495050	0.1	3.183246
12.496717	0.1	3.186703
12.498383	0.1	3.189802
12.500050	0.1	3.193498
12.501717	0.1	3.198028
12.503383	0.1	3.202200
12.505050	0.1	3.204823
12.506717	0.1	3.205955
12.508383	0.1	3.205598
12.510050	0.1	3.203631
12.511717	0.1	3.200293
12.513383	0.1	3.197015
12.515050	0.1	3.195167
12.516717	0.1	3.194571
12.518383	0.1	3.193915
12.520050	0.1	3.191948
12.521717	0.1	3.188431
12.523383	0.1	3.184319
12.525050	0.1	3.180683
12.526717	0.1	3.177762
12.528383	0.1	3.175020
12.530050	0.1	3.172040
12.531717	0.1	3.168881
12.533383	0.1	3.165722
12.535050	0.1	3.162682
12.536717	0.1	3.159583
12.538383	0.1	3.156662
12.540050	0.1	3.154218
12.541717	0.1	3.151834
12.543383	0.1	3.148318
12.545050	0.1	3.143311
12.546717	0.1	3.138006
12.548383	0.1	3.133714
12.550050	0.1	3.130317
12.551717	0.1	3.126204
12.553383	0.1	3.120423
12.555050	0.1	3.114343
12.556717	0.1	3.110230
12.558383	0.1	3.108800
12.560050	0.1	3.108621
12.561717	0.1	3.107190
12.563383	0.1	3.103316
12.565050	0.1	3.097832
12.566717	0.1	3.091634
12.568383	0.1	3.084958
12.570050	0.1	3.077924
12.571717	0.1	3.071845
12.573383	0.1	3.067732
12.575050	0.1	3.065229
12.576717	0.1	3.063262
12.578383	0.1	3.061056
12.580050	0.1	3.058195
12.581717	0.1	3.055215
12.583383	0.1	3.052592
12.585050	0.1	3.050327
12.586717	0.1	3.047466
12.588383	0.1	3.043354
12.590050	0.1	3.038168
12.591717	0.1	3.032148
12.593383	0.1	3.025115
12.595050	0.1	3.017187
12.596717	0.1	3.009021
12.598383	0.1	3.000856
12.600050	0.1	2.992630
12.601717	0.1	2.984941
12.603383	0.1	2.978683
12.605050	0.1	2.974093
12.606717	0.1	2.970159
12.608383	0.1	2.965927
12.610050	0.1	2.960444
12.611717	0.1	2.953589
12.613383	0.1	2.946258
12.615050	0.1	2.939820
12.616717	0.1	2.934992
12.618383	0.1	2.931237
12.620050	0.1	2.927900
12.621717	0.1	2.924562
12.623383	0.1	2.920866
12.625050	0.1	2.915979
12.626717	0.1	2.909303
12.628383	0.1	2.900660
12.630050	0.1	2.890706
12.631717	0.1	2.880871
12.633383	0.1	2.871394
12.635050	0.1	2.862036
12.636717	0.1	2.852202
12.638383	0.1	2.841890
12.640050	0.1	2.831876
12.641717	0.1	2.823532
12.643383	0.1	2.817333
12.645050	0.1	2.812207
12.646717	0.1	2.806366
12.648383	0.1	2.798855
12.650050	0.1	2.790094
12.651717	0.1	2.780736
12.653383	0.1	2.770782
12.655050	0.1	2.760351
12.656717	0.1	2.749741
12.658383	0.1	2.739430
12.660050	0.1	2.729774
12.661717	0.1	2.720833
12.663383	0.1	2.712906
12.665050	0.1	2.706230
12.666717	0.1	2.700925
12.668383	0.1	2.697051
12.670050	0.1	2.693236
12.671717	0.1	2.687991
12.673383	0.1	2.680600
12.675050	0.1	2.671242
12.676717	0.1	2.659857
12.678383	0.1	2.646387
12.680050	0.1	2.631903
12.681717	0.1	2.618194
12.683383	0.1	2.606154
12.685050	0.1	2.595365
12.686717	0.1	2.585590
12.688383	0.1	2.576828
12.690050	0.1	2.569258
12.691717	0.1	2.562106
12.693383	0.1	2.554119
12.695050	0.1	2.544642
12.696717	0.1	2.534390
12.698383	0.1	2.524913
12.700050	0.1	2.517164
12.701717	0.1	2.511740
12.703383	0.1	2.508819
12.705050	0.1	2.507508
12.706717	0.1	2.506077
12.708383	0.1	2.502978
12.710050	0.1	2.497077
12.711717	0.1	2.488732
12.713383	0.1	2.479673
12.715050	0.1	2.471507
12.716717	0.1	2.464056
12.718383	0.1	2.456367
12.720050	0.1	2.448440
12.721717	0.1	2.441347
12.723383	0.1	2.435506
12.725050	0.1	2.430260
12.726717	0.1	2.424717
12.728383	0.1	2.418935
12.730050	0.1	2.413392
12.731717	0.1	2.408385
12.733383	0.1	2.403617
12.735050	0.1	2.399027
12.736717	0.1	2.394676
12.738383	0.1	2.390802
12.740050	0.1	2.387941
12.741717	0.1	2.386451
12.743383	0.1	2.386153
12.745050	0.1	2.386212
12.746717	0.1	2.385616
12.748383	0.1	2.384126
12.750050	0.1	2.382219
12.751717	0.1	2.380192
12.753383	0.1	2.378106
12.755050	0.1	2.375364
12.756717	0.1	2.371669
12.758383	0.1	2.367556
12.760050	0.1	2.364159
12.761717	0.1	2.362073
12.763383	0.1	2.361119
12.765050	0.1	2.360344
12.766717	0.1	2.359688
12.768383	0.1	2.359808
12.770050	0.1	2.361238
12.771717	0.1	2.363384
12.773383	0.1	2.365112
12.775050	0.1	2.365649
12.776717	0.1	2.364814
12.778383	0.1	2.363503
12.780050	0.1	2.362609
12.781717	0.1	2.362073
12.783383	0.1	2.361596
12.785050	0.1	2.360940
12.786717	0.1	2.360046
12.788383	0.1	2.358973
12.790050	0.1	2.358258
12.791717	0.1	2.358675
12.793383	0.1	2.361119
12.795050	0.1	2.365768
12.796717	0.1	2.371907
12.798383	0.1	2.377451
12.800050	0.1	2.381444
12.801717	0.1	2.384246
12.803383	0.1	2.386272
12.805050	0.1	2.387226
12.806717	0.1	2.386511
12.808383	0.1	2.384782
12.810050	0.1	2.383709
12.811717	0.1	2.384544
12.813383	0.1	2.387703
12.815050	0.1	2.392829
12.816717	0.1	2.399266
12.818383	0.1	2.406657
12.820050	0.1	2.415121
12.821717	0.1	2.424598
12.823383	0.1	2.434075
12.825050	0.1	2.442420
12.826717	0.1	2.448857
12.828383	0.1	2.454043
12.830050	0.1	2.458811
12.831717	0.1	2.462626
12.833383	0.1	2.464354
12.835050	0.1	2.463997
12.836717	0.1	2.463222
12.838383	0.1	2.464056
12.840050	0.1	2.467454
12.841717	0.1	2.473176
12.843383	0.1	2.481222
12.845050	0.1	2.491772
12.846717	0.1	2.504051
12.848383	0.1	2.517224
12.850050	0.1	2.531052
12.851717	0.1	2.546072
12.853383	0.1	2.561867
12.855050	0.1	2.577365
12.856717	0.1	2.591252
12.858383	0.1	2.602577
12.860050	0.1	2.611518
12.861717	0.1	2.619267
12.863383	0.1	2.626896
12.865050	0.1	2.635122
12.866717	0.1	2.644062
12.868383	0.1	2.654255
12.870050	0.1	2.666056
12.871717	0.1	2.678693
12.873383	0.1	2.691031
12.875050	0.1	2.702952
12.876717	0.1	2.715230
12.878383	0.1	2.727807
12.880050	0.1	2.739608
12.881717	0.1	2.749384
12.883383	0.1	2.757549
12.885050	0.1	2.766133
12.886717	0.1	2.776861
12.888383	0.1	2.790094
12.890050	0.1	2.804637
12.891717	0.1	2.818644
12.893383	0.1	2.830982
12.895050	0.1	2.842009
12.896717	0.1	2.853453
12.898383	0.1	2.866745
12.900050	0.1	2.881825
12.901717	0.1	2.897144
12.903383	0.1	2.910733
12.905050	0.1	2.921641
12.906717	0.1	2.930522
12.908383	0.1	2.939165
12.910050	0.1	2.948880
12.911717	0.1	2.959550
12.913383	0.1	2.970934
12.915050	0.1	2.983391
12.916717	0.1	2.996564
12.918383	0.1	3.008783
12.920050	0.1	3.018558
12.921717	0.1	3.025890
12.923383	0.1	3.031910
12.925050	0.1	3.037572
12.926717	0.1	3.043235
12.928383	0.1	3.048539
12.930050	0.1	3.052831
12.931717	0.1	3.056586
12.933383	0.1	3.061056
12.935050	0.1	3.066063
12.936717	0.1	3.069997
12.938383	0.1	3.072083
12.940050	0.1	3.072441
12.941717	0.1	3.071726
12.943383	0.1	3.070891
12.945050	0.1	3.071130
12.946717	0.1	3.072679
12.948383	0.1	3.075183
12.950050	0.1	3.078163
12.951717	0.1	3.080309
12.953383	0.1	3.079713
12.955050	0.1	3.076375
12.956717	0.1	3.073096
12.958383	0.1	3.072441
12.960050	0.1	3.073991
12.961717	0.1	3.075302
12.963383	0.1	3.074825
12.965050	0.1	3.073156
12.966717	0.1	3.071964
12.968383	0.1	3.071904
12.970050	0.1	3.072262
12.971717	0.1	3.071785
12.973383	0.1	3.069878
12.975050	0.1	3.067076
12.976717	0.1	3.064275
12.978383	0.1	3.061414
12.980050	0.1	3.058195
12.981717	0.1	3.055155
12.983383	0.1	3.053010
12.985050	0.1	3.051460
12.986717	0.1	3.049016
12.988383	0.1	3.044188
12.990050	0.1	3.036559
12.991717	0.1	3.027201
12.993383	0.1	3.017605
12.995050	0.1	3.008545
12.996717	0.1	3.000796
12.998383	0.1	2.994716
13.000050	0.1	2.990067
13.001717	0.1	2.985954
13.003383	0.1	2.981365
13.005050	0.1	2.975166
13.006717	0.1	2.966702
13.008383	0.1	2.955914
13.010050	0.1	2.942980
13.011717	0.1	2.928496
13.013383	0.1	2.913833
13.015050	0.1	2.900839
13.016717	0.1	2.890349
13.018383	0.1	2.881289
13.020050	0.1	2.872288
13.021717	0.1	2.863527
13.023383	0.1	2.856136
13.025050	0.1	2.849877
13.026717	0.1	2.842724
13.028383	0.1	2.832353
13.030050	0.1	2.817631
13.031717	0.1	2.799332
13.033383	0.1	2.779663
13.035050	0.1	2.760410
13.036717	0.1	2.742291
13.038383	0.1	2.725482
13.040050	0.1	2.709747
13.041717	0.1	2.694249
13.043383	0.1	2.677918
13.045050	0.1	2.660692
13.046717	0.1	2.642989
13.048383	0.1	2.625466
13.050050	0.1	2.608776
13.051717	0.1	2.593160
13.053383	0.1	2.578557
13.055050	0.1	2.564371
13.056717	0.1	2.550543
13.058383	0.1	2.537847
13.060050	0.1	2.526581
13.061717	0.1	2.515614
13.063383	0.1	2.503514
13.065050	0.1	2.489865
13.066717	0.1	2.475202
13.068383	0.1	2.459884
13.070050	0.1	2.444267
13.071717	0.1	2.429009
13.073383	0.1	2.414584
13.075050	0.1	2.401114
13.076717	0.1	2.389252
13.078383	0.1	2.380073
13.080050	0.1	2.373696
13.081717	0.1	2.368629
13.083383	0.1	2.362609
13.085050	0.1	2.354086
13.086717	0.1	2.342940
13.088383	0.1	2.331197
13.090050	0.1	2.320647
13.091717	0.1	2.311528
13.093383	0.1	2.303779
13.095050	0.1	2.298236
13.096717	0.1	2.295017
13.098383	0.1	2.292395
13.100050	0.1	2.288401
13.101717	0.1	2.282798
13.103383	0.1	2.277255
13.105050	0.1	2.273500
13.106717	0.1	2.270818
13.108383	0.1	2.267718
13.110050	0.1	2.264619
13.111717	0.1	2.263248
13.113383	0.1	2.264023
13.115050	0.1	2.265573
13.116717	0.1	2.266288
13.118383	0.1	2.265811
13.120050	0.1	2.264500
13.121717	0.1	2.262712
13.123383	0.1	2.260149
13.125050	0.1	2.257049
13.126717	0.1	2.254307
13.128383	0.1	2.253175
13.130050	0.1	2.253354
13.131717	0.1	2.253950
13.133383	0.1	2.254546
13.135050	0.1	2.255857
13.136717	0.1	2.257586
13.138383	0.1	2.258659
13.140050	0.1	2.258837
13.141717	0.1	2.259135
13.143383	0.1	2.260387
13.145050	0.1	2.262056
13.146717	0.1	2.263129
13.148383	0.1	2.263188
13.150050	0.1	2.262652
13.151717	0.1	2.262116
13.153383	0.1	2.262473
13.155050	0.1	2.264559
13.156717	0.1	2.268374
13.158383	0.1	2.273142
13.160050	0.1	2.278090
13.161717	0.1	2.283275
13.163383	0.1	2.288997
13.165050	0.1	2.295256
13.166717	0.1	2.301335
13.168383	0.1	2.306759
13.170050	0.1	2.311647
13.171717	0.1	2.315760
13.173383	0.1	2.318740
13.175050	0.1	2.321243
13.176717	0.1	2.324104
13.178383	0.1	2.327800
13.180050	0.1	2.331436
13.181717	0.1	2.333582
13.183383	0.1	2.333641
13.185050	0.1	2.332986
13.186717	0.1	2.333164
13.188383	0.1	2.334952
13.190050	0.1	2.338529
13.191717	0.1	2.344132
13.193383	0.1	2.351284
13.195050	0.1	2.358735
13.196717	0.1	2.365530
13.198383	0.1	2.371252
13.200050	0.1	2.375960
13.201717	0.1	2.379418
13.203383	0.1	2.382159
13.205050	0.1	2.385736
13.206717	0.1	2.391398
13.208383	0.1	2.398551
13.210050	0.1	2.405286
13.211717	0.1	2.410829
13.213383	0.1	2.415538
13.215050	0.1	2.419949
13.216717	0.1	2.423942
13.218383	0.1	2.427578
13.220050	0.1	2.431095
13.221717	0.1	2.435088
13.223383	0.1	2.440035
13.225050	0.1	2.445758
13.226717	0.1	2.451599
13.228383	0.1	2.457559
13.230050	0.1	2.463758
13.231717	0.1	2.470136
13.233383	0.1	2.476871
13.235050	0.1	2.483845
13.236717	0.1	2.490401
13.238383	0.1	2.496302
13.240050	0.1	2.502144
13.241717	0.1	2.508581
13.243383	0.1	2.514899
13.245050	0.1	2.519369
13.246717	0.1	2.520859
13.248383	0.1	2.519429
13.250050	0.1	2.516449
13.251717	0.1	2.513886
13.253383	0.1	2.513290
13.255050	0.1	2.515137
13.256717	0.1	2.518952
13.258383	0.1	2.523780
13.260050	0.1	2.528668
13.261717	0.1	2.533138
13.263383	0.1	2.537489
13.265050	0.1	2.542555
13.266717	0.1	2.548397
13.268383	0.1	2.554059
13.270050	0.1	2.558291
13.271717	0.1	2.560675
13.273383	0.1	2.562404
13.275050	0.1	2.565205
13.276717	0.1	2.569616
13.278383	0.1	2.574325
13.280050	0.1	2.576947
13.281717	0.1	2.577007
13.283383	0.1	2.576053
13.285050	0.1	2.576351
13.286717	0.1	2.578795
13.288383	0.1	2.582729
13.290050	0.1	2.586901
13.291717	0.1	2.590835
13.293383	0.1	2.594292
13.295050	0.1	2.597213
13.296717	0.1	2.599299
13.298383	0.1	2.600491
13.300050	0.1	2.601028
13.301717	0.1	2.601862
13.303383	0.1	2.603769
13.305050	0.1	2.607346
13.306717	0.1	2.613247
13.308383	0.1	2.621293
13.310050	0.1	2.630055
13.311717	0.1	2.637983
13.313383	0.1	2.645135
13.315050	0.1	2.652347
13.316717	0.1	2.660036
13.318383	0.1	2.666950
13.320050	0.1	2.671123
13.321717	0.1	2.671838
13.323383	0.1	2.670765
13.325050	0.1	2.670407
13.326717	0.1	2.672494
13.328383	0.1	2.677441
13.330050	0.1	2.685249
13.331717	0.1	2.695859
13.333383	0.1	2.708376
13.335050	0.1	2.721012
13.336717	0.1	2.732396
13.338383	0.1	2.742052
13.340050	0.1	2.750278
13.341717	0.1	2.757013
13.343383	0.1	2.762318
13.345050	0.1	2.766669
13.346717	0.1	2.771139
13.348383	0.1	2.776623
13.350050	0.1	2.783537
13.351717	0.1	2.792359
13.353383	0.1	2.803564
13.355050	0.1	2.816498
13.356717	0.1	2.829731
13.358383	0.1	2.842367
13.360050	0.1	2.854824
13.361717	0.1	2.867878
13.363383	0.1	2.881348
13.365050	0.1	2.894223
13.366717	0.1	2.906025
13.368383	0.1	2.917767
13.370050	0.1	2.930463
13.371717	0.1	2.944291
13.373383	0.1	2.959430
13.375050	0.1	2.976656
13.376717	0.1	2.995849
13.378383	0.1	3.015816
13.380050	0.1	3.034771
13.381717	0.1	3.051639
13.383383	0.1	3.066898
13.385050	0.1	3.082335
13.386717	0.1	3.099501
13.388383	0.1	3.118754
13.390050	0.1	3.139377
13.391717	0.1	3.161490
13.393383	0.1	3.185332
13.395050	0.1	3.210306
13.396717	0.1	3.235340
13.398383	0.1	3.260195
13.400050	0.1	3.285468
13.401717	0.1	3.311634
13.403383	0.1	3.338576
13.405050	0.1	3.365934
13.406717	0.1	3.393829
13.408383	0.1	3.422380
13.410050	0.1	3.451407
13.411717	0.1	3.480315
13.413383	0.1	3.508330
13.415050	0.1	3.534615
13.416717	0.1	3.558636
13.418383	0.1	3.581166
13.420050	0.1	3.603935
13.421717	0.1	3.628373
13.423383	0.1	3.655136
13.425050	0.1	3.683746
13.426717	0.1	3.713191
13.428383	0.1	3.742755
13.430050	0.1	3.771663
13.431717	0.1	3.798843
13.433383	0.1	3.823996
13.435050	0.1	3.847480
13.436717	0.1	3.869772
13.438383	0.1	3.890753
13.440050	0.1	3.910303
13.441717	0.1	3.928781
13.443383	0.1	3.947079
13.445050	0.1	3.966034
13.446717	0.1	3.986240
13.448383	0.1	4.007101
13.450050	0.1	4.027248
13.451717	0.1	4.045308
13.453383	0.1	4.061401
13.455050	0.1	4.076600
13.456717	0.1	4.091859
13.458383	0.1	4.106820
13.460050	0.1	4.121125
13.461717	0.1	4.134774
13.463383	0.1	4.147947
13.465050	0.1	4.160881
13.466717	0.1	4.173279
13.468383	0.1	4.184008
13.470050	0.1	4.191578
13.471717	0.1	4.195094
13.473383	0.1	4.195035
13.475050	0.1	4.193127
13.476717	0.1	4.191756
13.478383	0.1	4.192770
13.480050	0.1	4.196346
13.481717	0.1	4.200757
13.483383	0.1	4.203558
13.485050	0.1	4.203916
13.486717	0.1	4.202903
13.488383	0.1	4.201889
13.490050	0.1	4.201174
13.491717	0.1	4.200161
13.493383	0.1	4.198551
13.495050	0.1	4.196346
13.496717	0.1	4.193306
13.498383	0.1	4.189015
13.500050	0.1	4.183650
13.501717	0.1	4.178345
13.503383	0.1	4.173935
13.505050	0.1	4.170716
13.506717	0.1	4.168928
13.508383	0.1	4.167676
13.510050	0.1	4.165054
13.511717	0.1	4.159808
13.513383	0.1	4.152417
13.515050	0.1	4.143894
13.516717	0.1	4.134953
13.518383	0.1	4.125774
13.520050	0.1	4.117131
13.521717	0.1	4.109442
13.523383	0.1	4.102230
13.525050	0.1	4.094422
13.526717	0.1	4.085124
13.528383	0.1	4.073739
13.530050	0.1	4.060328
13.531717	0.1	4.045487
13.533383	0.1	4.029811
13.535050	0.1	4.013896
13.536717	0.1	3.997922
13.538383	0.1	3.982246
13.540050	0.1	3.966570
13.541717	0.1	3.949881
13.543383	0.1	3.931940
13.545050	0.1	3.913343
13.546717	0.1	3.894568
13.548383	0.1	3.875733
13.550050	0.1	3.857017
13.551717	0.1	3.838420
13.553383	0.1	3.819764
13.555050	0.1	3.800154
13.556717	0.1	3.778696
13.558383	0.1	3.755570
13.560050	0.1	3.732085
13.561717	0.1	3.709257
13.563383	0.1	3.686846
13.565050	0.1	3.662944
13.566717	0.1	3.636122
13.568383	0.1	3.606618
13.570050	0.1	3.576517
13.571717	0.1	3.548146
13.573383	0.1	3.522158
13.575050	0.1	3.497660
13.576717	0.1	3.473640
13.578383	0.1	3.449679
13.580050	0.1	3.425539
13.581717	0.1	3.400684
13.583383	0.1	3.374636
13.585050	0.1	3.347159
13.586717	0.1	3.318787
13.588383	0.1	3.289998
13.590050	0.1	3.260970
13.591717	0.1	3.232062
13.593383	0.1	3.204286
13.595050	0.1	3.178537
13.596717	0.1	3.154993
13.598383	0.1	3.132999
13.600050	0.1	3.110945
13.601717	0.1	3.087104
13.603383	0.1	3.061235
13.605050	0.1	3.034830
13.606717	0.1	3.009200
13.608383	0.1	2.984762
13.610050	0.1	2.961695
13.611717	0.1	2.940834
13.613383	0.1	2.922654
13.615050	0.1	2.906323
13.616717	0.1	2.890587
13.618383	0.1	2.874673
13.620050	0.1	2.858460
13.621717	0.1	2.842724
13.623383	0.1	2.827823
13.625050	0.1	2.813339
13.626717	0.1	2.798617
13.628383	0.1	2.784193
13.630050	0.1	2.771259
13.631717	0.1	2.759993
13.633383	0.1	2.749682
13.635050	0.1	2.739549
13.636717	0.1	2.729476
13.638383	0.1	2.719879
13.640050	0.1	2.711177
13.641717	0.1	2.703250
13.643383	0.1	2.695263
13.645050	0.1	2.686143
13.646717	0.1	2.676368
13.648383	0.1	2.667427
13.650050	0.1	2.660334
13.651717	0.1	2.655387
13.653383	0.1	2.652526
13.655050	0.1	2.651334
13.656717	0.1	2.650201
13.658383	0.1	2.648473
13.660050	0.1	2.646148
13.661717	0.1	2.643109
13.663383	0.1	2.638281
13.665050	0.1	2.631068
13.666717	0.1	2.622545
13.668383	0.1	2.614737
13.670050	0.1	2.609551
13.671717	0.1	2.607763
13.673383	0.1	2.609492
13.675050	0.1	2.613306
13.676717	0.1	2.616882
13.678383	0.1	2.618075
13.680050	0.1	2.616763
13.681717	0.1	2.613664
13.683383	0.1	2.609074
13.685050	0.1	2.603650
13.686717	0.1	2.599061
13.688383	0.1	2.597094
13.690050	0.1	2.598107
13.691717	0.1	2.600789
13.693383	0.1	2.602697
13.695050	0.1	2.601504
13.696717	0.1	2.596796
13.698383	0.1	2.589941
13.700050	0.1	2.583325
13.701717	0.1	2.578676
13.703383	0.1	2.576530
13.705050	0.1	2.576530
13.706717	0.1	2.578020
13.708383	0.1	2.579928
13.710050	0.1	2.581418
13.711717	0.1	2.582073
13.713383	0.1	2.581418
13.715050	0.1	2.579808
13.716717	0.1	2.578736
13.718383	0.1	2.579093
13.720050	0.1	2.580047
13.721717	0.1	2.580047
13.723383	0.1	2.578437
13.725050	0.1	2.575636
13.726717	0.1	2.572656
13.728383	0.1	2.570629
13.730050	0.1	2.569735
13.731717	0.1	2.569795
13.733383	0.1	2.570808
13.735050	0.1	2.572775
13.736717	0.1	2.575934
13.738383	0.1	2.579928
13.740050	0.1	2.583325
13.741717	0.1	2.584517
13.743383	0.1	2.583683
13.745050	0.1	2.581656
13.746717	0.1	2.579391
13.748383	0.1	2.577186
13.750050	0.1	2.575517
13.751717	0.1	2.574563
13.753383	0.1	2.574384
13.755050	0.1	2.575100
13.756717	0.1	2.576590
13.758383	0.1	2.578020
13.760050	0.1	2.578318
13.761717	0.1	2.577305
13.763383	0.1	2.576173
13.765050	0.1	2.576113
13.766717	0.1	2.577543
13.768383	0.1	2.580106
13.770050	0.1	2.582669
13.771717	0.1	2.584458
13.773383	0.1	2.586007
13.775050	0.1	2.588749
13.776717	0.1	2.593339
13.778383	0.1	2.599299
13.780050	0.1	2.604723
13.781717	0.1	2.607942
13.783383	0.1	2.608299
13.785050	0.1	2.606869
13.786717	0.1	2.605498
13.788383	0.1	2.605856
13.790050	0.1	2.608180
13.791717	0.1	2.611458
13.793383	0.1	2.614916
13.795050	0.1	2.618849
13.796717	0.1	2.623379
13.798383	0.1	2.628327
13.800050	0.1	2.633810
13.801717	0.1	2.639592
13.803383	0.1	2.645314
13.805050	0.1	2.651155
13.806717	0.1	2.656877
13.808383	0.1	2.661586
13.810050	0.1	2.664805
13.811717	0.1	2.667308
13.813383	0.1	2.670348
13.815050	0.1	2.674818
13.816717	0.1	2.680838
13.818383	0.1	2.687037
13.820050	0.1	2.691507
13.821717	0.1	2.693951
13.823383	0.1	2.696216
13.825050	0.1	2.700269
13.826717	0.1	2.706349
13.828383	0.1	2.713621
13.830050	0.1	2.721191
13.831717	0.1	2.728164
13.833383	0.1	2.734184
13.835050	0.1	2.740324
13.836717	0.1	2.747595
13.838383	0.1	2.756119
13.840050	0.1	2.764821
13.841717	0.1	2.772808
13.843383	0.1	2.780199
13.845050	0.1	2.787292
13.846717	0.1	2.793849
13.848383	0.1	2.798200
13.850050	0.1	2.798379
13.851717	0.1	2.794981
13.853383	0.1	2.790928
13.855050	0.1	2.788782
13.856717	0.1	2.789140
13.858383	0.1	2.792299
13.860050	0.1	2.798498
13.861717	0.1	2.806783
13.863383	0.1	2.814770
13.865050	0.1	2.820552
13.866717	0.1	2.823770
13.868383	0.1	2.825320
13.870050	0.1	2.826989
13.871717	0.1	2.830208
13.873383	0.1	2.834559
13.875050	0.1	2.838552
13.876717	0.1	2.841652
13.878383	0.1	2.844393
13.880050	0.1	2.847374
13.881717	0.1	2.850890
13.883383	0.1	2.855182
13.885050	0.1	2.859831
13.886717	0.1	2.863646
13.888383	0.1	2.865851
13.890050	0.1	2.867162
13.891717	0.1	2.869427
13.893383	0.1	2.873898
13.895050	0.1	2.880275
13.896717	0.1	2.886594
13.898383	0.1	2.890587
13.900050	0.1	2.891243
13.901717	0.1	2.889097
13.903383	0.1	2.885521
13.905050	0.1	2.881944
13.906717	0.1	2.878845
13.908383	0.1	2.876342
13.910050	0.1	2.874255
13.911717	0.1	2.872825
13.913383	0.1	2.872467
13.915050	0.1	2.873302
13.916717	0.1	2.874911
13.918383	0.1	2.877057
13.920050	0.1	2.879441
13.921717	0.1	2.882004
13.923383	0.1	2.884388
13.925050	0.1	2.885699
13.926717	0.1	2.885103
13.928383	0.1	2.883077
13.930050	0.1	2.881050
13.931717	0.1	2.879620
13.933383	0.1	2.878606
13.935050	0.1	2.878010
13.936717	0.1	2.878189
13.938383	0.1	2.879024
13.940050	0.1	2.880395
13.941717	0.1	2.882004
13.943383	0.1	2.882838
13.945050	0.1	2.881646
13.946717	0.1	2.878666
13.948383	0.1	2.875686
13.950050	0.1	2.874077
13.951717	0.1	2.874494
13.953383	0.1	2.876818
13.955050	0.1	2.880216
13.956717	0.1	2.882779
13.958383	0.1	2.882779
13.960050	0.1	2.880335
13.961717	0.1	2.877355
13.963383	0.1	2.875626
13.965050	0.1	2.875030
13.966717	0.1	2.874673
13.968383	0.1	2.874077
13.970050	0.1	2.872825
13.971717	0.1	2.871096
13.973383	0.1	2.869666
13.975050	0.1	2.869189
13.976717	0.1	2.870143
13.978383	0.1	2.872408
13.980050	0.1	2.875209
13.981717	0.1	2.877534
13.983383	0.1	2.878845
13.985050	0.1	2.879620
13.986717	0.1	2.880156
13.988383	0.1	2.879977
13.990050	0.1	2.879083
13.991717	0.1	2.878666
13.993383	0.1	2.879679
13.995050	0.1	2.882540
13.996717	0.1	2.886594
13.998383	0.1	2.890587
14.000050	0.1	2.893448
14.001717	0.1	2.895057
14.003383	0.1	2.896190
14.005050	0.1	2.898038
14.006717	0.1	2.901018
14.008383	0.1	2.904773
14.010050	0.1	2.909303
14.011717	0.1	2.915085
14.013383	0.1	2.922356
14.015050	0.1	2.930522
14.016717	0.1	2.938569
14.018383	0.1	2.945423
14.020050	0.1	2.950370
14.021717	0.1	2.953112
14.023383	0.1	2.953410
14.025050	0.1	2.951443
14.026717	0.1	2.948642
14.028383	0.1	2.947152
14.030050	0.1	2.948582
14.031717	0.1	2.953887
14.033383	0.1	2.962530
14.035050	0.1	2.972365
14.036717	0.1	2.981484
14.038383	0.1	2.989650
14.040050	0.1	2.997995
14.041717	0.1	3.007770
14.043383	0.1	3.018141
14.045050	0.1	3.027141
14.046717	0.1	3.033757
14.048383	0.1	3.038466
14.050050	0.1	3.042817
14.051717	0.1	3.048122
14.053383	0.1	3.054917
14.055050	0.1	3.062546
14.056717	0.1	3.070593
14.058383	0.1	3.079295
14.060050	0.1	3.088772
14.061717	0.1	3.099203
14.063383	0.1	3.111243
14.065050	0.1	3.124774
14.066717	0.1	3.138185
14.068383	0.1	3.149271
14.070050	0.1	3.156781
14.071717	0.1	3.161550
14.073383	0.1	3.165543
14.075050	0.1	3.170490
14.076717	0.1	3.176451
14.078383	0.1	3.182888
14.080050	0.1	3.190398
14.081717	0.1	3.200412
14.083383	0.1	3.213525
14.085050	0.1	3.228069
14.086717	0.1	3.240884
14.088383	0.1	3.250361
14.090050	0.1	3.257692
14.091717	0.1	3.265143
14.093383	0.1	3.273368
14.095050	0.1	3.281534
14.096717	0.1	3.289342
14.098383	0.1	3.297627
14.100050	0.1	3.307402
14.101717	0.1	3.318429
14.103383	0.1	3.329456
14.105050	0.1	3.339291
14.106717	0.1	3.347576
14.108383	0.1	3.354967
14.110050	0.1	3.363133
14.111717	0.1	3.373087
14.113383	0.1	3.384948
14.115050	0.1	3.397465
14.116717	0.1	3.408790
14.118383	0.1	3.417611
14.120050	0.1	3.424287
14.121717	0.1	3.430486
14.123383	0.1	3.437519
14.125050	0.1	3.445387
14.126717	0.1	3.453374
14.128383	0.1	3.461004
14.130050	0.1	3.468394
14.131717	0.1	3.476382
14.133383	0.1	3.485859
14.135050	0.1	3.496826
14.136717	0.1	3.507972
14.138383	0.1	3.517807
14.140050	0.1	3.525794
14.141717	0.1	3.532529
14.143383	0.1	3.539264
14.145050	0.1	3.547013
14.146717	0.1	3.555656
14.148383	0.1	3.564120
14.150050	0.1	3.572226
14.151717	0.1	3.580809
14.153383	0.1	3.590346
14.155050	0.1	3.599882
14.156717	0.1	3.608465
14.158383	0.1	3.615499
14.160050	0.1	3.620923
14.161717	0.1	3.625334
14.163383	0.1	3.630221
14.165050	0.1	3.637135
14.166717	0.1	3.646195
14.168383	0.1	3.655672
14.170050	0.1	3.663600
14.171717	0.1	3.669024
14.173383	0.1	3.671944
14.175050	0.1	3.673136
14.176717	0.1	3.674329
14.178383	0.1	3.677666
14.180050	0.1	3.684104
14.181717	0.1	3.693044
14.183383	0.1	3.702641
14.185050	0.1	3.710985
14.186717	0.1	3.717005
14.188383	0.1	3.720880
14.190050	0.1	3.723622
14.191717	0.1	3.726006
14.193383	0.1	3.728271
14.195050	0.1	3.730536
14.196717	0.1	3.732920
14.198383	0.1	3.735364
14.200050	0.1	3.737807
14.201717	0.1	3.740132
14.203383	0.1	3.741682
14.205050	0.1	3.742337
14.206717	0.1	3.742576
14.208383	0.1	3.742457
14.210050	0.1	3.741205
14.211717	0.1	3.739119
14.213383	0.1	3.737211
14.215050	0.1	3.736079
14.216717	0.1	3.735662
14.218383	0.1	3.735662
14.220050	0.1	3.735781
14.221717	0.1	3.735364
14.223383	0.1	3.733397
14.225050	0.1	3.729761
14.226717	0.1	3.724992
14.228383	0.1	3.720403
14.230050	0.1	3.717125
14.231717	0.1	3.715754
14.233383	0.1	3.715575
14.235050	0.1	3.715575
14.236717	0.1	3.714144
14.238383	0.1	3.710270
14.240050	0.1	3.704548
14.241717	0.1	3.698528
14.243383	0.1	3.693223
14.245050	0.1	3.688693
14.246717	0.1	3.685057
14.248383	0.1	3.682435
14.250050	0.1	3.680468
14.251717	0.1	3.678680
14.253383	0.1	3.676772
14.255050	0.1	3.675103
14.256717	0.1	3.674031
14.258383	0.1	3.673494
14.260050	0.1	3.673136
14.261717	0.1	3.673136
14.263383	0.1	3.673315
14.265050	0.1	3.672779
14.266717	0.1	3.670395
14.268383	0.1	3.666520
14.270050	0.1	3.662408
14.271717	0.1	3.658414
14.273383	0.1	3.653944
14.275050	0.1	3.648579
14.276717	0.1	3.643334
14.278383	0.1	3.639579
14.280050	0.1	3.638268
14.281717	0.1	3.639519
14.283383	0.1	3.642321
14.285050	0.1	3.645420
14.286717	0.1	3.647268
14.288383	0.1	3.646672
14.290050	0.1	3.643692
14.291717	0.1	3.640592
14.293383	0.1	3.639460
14.295050	0.1	3.640414
14.296717	0.1	3.642202
14.298383	0.1	3.644049
14.300050	0.1	3.646076
14.301717	0.1	3.647924
14.303383	0.1	3.648699
14.305050	0.1	3.648162
14.306717	0.1	3.647030
14.308383	0.1	3.645778
14.310050	0.1	3.644347
14.311717	0.1	3.643155
14.313383	0.1	3.642678
14.315050	0.1	3.642082
14.316717	0.1	3.640473
14.318383	0.1	3.638447
14.320050	0.1	3.636837
14.321717	0.1	3.635824
14.323383	0.1	3.636062
14.325050	0.1	3.638208
14.326717	0.1	3.641844
14.328383	0.1	3.645778
14.330050	0.1	3.648877
14.331717	0.1	3.650964
14.333383	0.1	3.652096
14.335050	0.1	3.652990
14.336717	0.1	3.654421
14.338383	0.1	3.656745
14.340050	0.1	3.659129
14.341717	0.1	3.660619
14.343383	0.1	3.660619
14.345050	0.1	3.659189
14.346717	0.1	3.657520
14.348383	0.1	3.656984
14.350050	0.1	3.657818
14.351717	0.1	3.659249
14.353383	0.1	3.660500
14.355050	0.1	3.661871
14.356717	0.1	3.663957
14.358383	0.1	3.667355
14.360050	0.1	3.672064
14.361717	0.1	3.677666
14.363383	0.1	3.683388
14.365050	0.1	3.689230
14.366717	0.1	3.695429
14.368383	0.1	3.701985
14.370050	0.1	3.708542
14.371717	0.1	3.714502
14.373383	0.1	3.719330
14.375050	0.1	3.722549
14.376717	0.1	3.724575
14.378383	0.1	3.726959
14.380050	0.1	3.730715
14.381717	0.1	3.735900
14.383383	0.1	3.742576
14.385050	0.1	3.750503
14.386717	0.1	3.758610
14.388383	0.1	3.766120
14.390050	0.1	3.773511
14.391717	0.1	3.781557
14.393383	0.1	3.790438
14.395050	0.1	3.800094
14.396717	0.1	3.810108
14.398383	0.1	3.819823
14.400050	0.1	3.828526
14.401717	0.1	3.836215
14.403383	0.1	3.843427
14.405050	0.1	3.850639
14.406717	0.1	3.858090
14.408383	0.1	3.866494
14.410050	0.1	3.875852
14.411717	0.1	3.884852
14.413383	0.1	3.893256
14.415050	0.1	3.902614
14.416717	0.1	3.914178
14.418383	0.1	3.926873
14.420050	0.1	3.938854
14.421717	0.1	3.949702
14.423383	0.1	3.960312
14.425050	0.1	3.971219
14.426717	0.1	3.982783
14.428383	0.1	3.995598
14.430050	0.1	4.009724
14.431717	0.1	4.023791
14.433383	0.1	4.036427
14.435050	0.1	4.047513
14.436717	0.1	4.057527
14.438383	0.1	4.067123
14.440050	0.1	4.076243
14.441717	0.1	4.085243
14.443383	0.1	4.094899
14.445050	0.1	4.105807
14.446717	0.1	4.117131
14.448383	0.1	4.127562
14.450050	0.1	4.136503
14.451717	0.1	4.144848
14.453383	0.1	4.154444
14.455050	0.1	4.166067
14.456717	0.1	4.179299
14.458383	0.1	4.192591
14.460050	0.1	4.205048
14.461717	0.1	4.216492
14.463383	0.1	4.227638
14.465050	0.1	4.239559
14.466717	0.1	4.252374
14.468383	0.1	4.265487
14.470050	0.1	4.278481
14.471717	0.1	4.291058
14.473383	0.1	4.302979
14.475050	0.1	4.314065
14.476717	0.1	4.324377
14.478383	0.1	4.334271
14.480050	0.1	4.343987
14.481717	0.1	4.353285
14.483383	0.1	4.362226
14.485050	0.1	4.371405
14.486717	0.1	4.381895
14.488383	0.1	4.394055
14.490050	0.1	4.406929
14.491717	0.1	4.419804
14.493383	0.1	4.433394
14.495050	0.1	4.449070
14.496717	0.1	4.467607
14.498383	0.1	4.488349
14.500050	0.1	4.509926
14.501717	0.1	4.530907
14.503383	0.1	4.550278
14.505050	0.1	4.567743
14.506717	0.1	4.584015
14.508383	0.1	4.599870
14.510050	0.1	4.615784
14.511717	0.1	4.632771
14.513383	0.1	4.652322
14.515050	0.1	4.675210
14.516717	0.1	4.700840
14.518383	0.1	4.727781
14.520050	0.1	4.754961
14.521717	0.1	4.782200
14.523383	0.1	4.809439
14.525050	0.1	4.836738
14.526717	0.1	4.864216
14.528383	0.1	4.891873
14.530050	0.1	4.919708
14.531717	0.1	4.948378
14.533383	0.1	4.979015
14.535050	0.1	5.012751
14.536717	0.1	5.049527
14.538383	0.1	5.088330
14.540050	0.1	5.128324
14.541717	0.1	5.168855
14.543383	0.1	5.209506
14.545050	0.1	5.250275
14.546717	0.1	5.292714
14.548383	0.1	5.338610
14.550050	0.1	5.388677
14.551717	0.1	5.441785
14.553383	0.1	5.496443
14.555050	0.1	5.551935
14.556717	0.1	5.607963
14.558383	0.1	5.663872
14.560050	0.1	5.719304
14.561717	0.1	5.774320
14.563383	0.1	5.830229
14.565050	0.1	5.888999
14.566717	0.1	5.951524
14.568383	0.1	6.017030
14.570050	0.1	6.084025
14.571717	0.1	6.151915
14.573383	0.1	6.220997
14.575050	0.1	6.292105
14.576717	0.1	6.366432
14.578383	0.1	6.443978
14.580050	0.1	6.523073
14.581717	0.1	6.601751
14.583383	0.1	6.679237
14.585050	0.1	6.756246
14.586717	0.1	6.833792
14.588383	0.1	6.912172
14.590050	0.1	6.992221
14.591717	0.1	7.074714
14.593383	0.1	7.159830
14.595050	0.1	7.246376
14.596717	0.1	7.332981
14.598383	0.1	7.419050
14.600050	0.1	7.504166
14.601717	0.1	7.588208
14.603383	0.1	7.671655
14.605050	0.1	7.755399
14.606717	0.1	7.839084
14.608383	0.1	7.921458
14.610050	0.1	8.001864
14.611717	0.1	8.080721
14.613383	0.1	8.158803
14.615050	0.1	8.236111
14.616717	0.1	8.312285
14.618383	0.1	8.388043
14.620050	0.1	8.464754
14.621717	0.1	8.542419
14.623383	0.1	8.619071
14.625050	0.1	8.692503
14.626717	0.1	8.761228
14.628383	0.1	8.825422
14.630050	0.1	8.886278
14.631717	0.1	8.944750
14.633383	0.1	9.000898
14.635050	0.1	9.054840
14.636717	0.1	9.106994
14.638383	0.1	9.157658
14.640050	0.1	9.206296
14.641717	0.1	9.252668
14.643383	0.1	9.297431
14.645050	0.1	9.340644
14.646717	0.1	9.381533
14.648383	0.1	9.418905
14.650050	0.1	9.452224
14.651717	0.1	9.481967
14.653383	0.1	9.508253
14.655050	0.1	9.530187
14.656717	0.1	9.547532
14.658383	0.1	9.561122
14.660050	0.1	9.571791
14.661717	0.1	9.579897
14.663383	0.1	9.585858
14.665050	0.1	9.589971
14.666717	0.1	9.591282
14.668383	0.1	9.588004
14.670050	0.1	9.578884
14.671717	0.1	9.564341
14.673383	0.1	9.546877
14.675050	0.1	9.529472
14.676717	0.1	9.513379
14.678383	0.1	9.497822
14.680050	0.1	9.480894
14.681717	0.1	9.460629
14.683383	0.1	9.436370
14.685050	0.1	9.408534
14.686717	0.1	9.377480
14.688383	0.1	9.342909
14.690050	0.1	9.304882
14.691717	0.1	9.264470
14.693383	0.1	9.222985
14.695050	0.1	9.180427
14.696717	0.1	9.135306
14.698383	0.1	9.087384
14.700050	0.1	9.038807
14.701717	0.1	8.992434
14.703383	0.1	8.948744
14.705050	0.1	8.906007
14.706717	0.1	8.862973
14.708383	0.1	8.819581
14.710050	0.1	8.775592
14.711717	0.1	8.730710
14.713383	0.1	8.685649
14.715050	0.1	8.641780
14.716717	0.1	8.599461
14.718383	0.1	8.557559
14.720050	0.1	8.515418
14.721717	0.1	8.474410
14.723383	0.1	8.435905
14.725050	0.1	8.399845
14.726717	0.1	8.365095
14.728383	0.1	8.331657
14.730050	0.1	8.300126
14.731717	0.1	8.270801
14.733383	0.1	8.243502
14.735050	0.1	8.218647
14.736717	0.1	8.197904
14.738383	0.1	8.182347
14.740050	0.1	8.171618
14.741717	0.1	8.164108
14.743383	0.1	8.159280
14.745050	0.1	8.157909
14.746717	0.1	8.159817
14.748383	0.1	8.162976
14.750050	0.1	8.165539
14.751717	0.1	8.167327
14.753383	0.1	8.169771
14.755050	0.1	8.174360
14.756717	0.1	8.182586
14.758383	0.1	8.195580
14.760050	0.1	8.213461
14.761717	0.1	8.235991
14.763383	0.1	8.262516
14.765050	0.1	8.291245
14.766717	0.1	8.320153
14.768383	0.1	8.349002
14.770050	0.1	8.378983
14.771717	0.1	8.410991
14.773383	0.1	8.444608
14.775050	0.1	8.479476
14.776717	0.1	8.515180
14.778383	0.1	8.551658
14.780050	0.1	8.588553
14.781717	0.1	8.625925
14.783383	0.1	8.663774
14.785050	0.1	8.701802
14.786717	0.1	8.738816
14.788383	0.1	8.774162
14.790050	0.1	8.808017
14.791717	0.1	8.840859
14.793383	0.1	8.872986
14.795050	0.1	8.903504
14.796717	0.1	8.931161
14.798383	0.1	8.955777
14.800050	0.1	8.978427
14.801717	0.1	9.000719
14.803383	0.1	9.023667
14.805050	0.1	9.046317
14.806717	0.1	9.066701
14.808383	0.1	9.083033
14.810050	0.1	9.095550
14.811717	0.1	9.105623
14.813383	0.1	9.113908
14.815050	0.1	9.119809
14.816717	0.1	9.123326
14.818383	0.1	9.124876
14.820050	0.1	9.124816
14.821717	0.1	9.123147
14.823383	0.1	9.119750
14.825050	0.1	9.114087
14.826717	0.1	9.105862
14.828383	0.1	9.095669
14.830050	0.1	9.083808
14.831717	0.1	9.070397
14.833383	0.1	9.055615
14.835050	0.1	9.039879
14.836717	0.1	9.023727
14.838383	0.1	9.007097
14.840050	0.1	8.989215
14.841717	0.1	8.969546
14.843383	0.1	8.947790
14.845050	0.1	8.923650
14.846717	0.1	8.897961
14.848383	0.1	8.872450
14.850050	0.1	8.848131
14.851717	0.1	8.824051
14.853383	0.1	8.798779
14.855050	0.1	8.771599
14.856717	0.1	8.742989
14.858383	0.1	8.713842
14.860050	0.1	8.684218
14.861717	0.1	8.653105
14.863383	0.1	8.619786
14.865050	0.1	8.584977
14.866717	0.1	8.549929
14.868383	0.1	8.515358
14.870050	0.1	8.480728
14.871717	0.1	8.445323
14.873383	0.1	8.409262
14.875050	0.1	8.373499
14.876717	0.1	8.338154
14.878383	0.1	8.301914
14.880050	0.1	8.263469
14.881717	0.1	8.223236
14.883383	0.1	8.182407
14.885050	0.1	8.142114
14.886717	0.1	8.103073
14.888383	0.1	8.065522
14.890050	0.1	8.028925
14.891717	0.1	7.992387
14.893383	0.1	7.954777
14.895050	0.1	7.915080
14.896717	0.1	7.873178
14.898383	0.1	7.830739
14.900050	0.1	7.789791
14.901717	0.1	7.751108
14.903383	0.1	7.714689
14.905050	0.1	7.680238
14.906717	0.1	7.646800
14.908383	0.1	7.613481
14.910050	0.1	7.580400
14.911717	0.1	7.548452
14.913383	0.1	7.518232
14.915050	0.1	7.489741
14.916717	0.1	7.462085
14.918383	0.1	7.434786
14.920050	0.1	7.408619
14.921717	0.1	7.384897
14.923383	0.1	7.364154
14.925050	0.1	7.346094
14.926717	0.1	7.330478
14.928383	0.1	7.317126
14.930050	0.1	7.306219
14.931717	0.1	7.298410
14.933383	0.1	7.294655
14.935050	0.1	7.294953
14.936717	0.1	7.298530
14.938383	0.1	7.304430
14.940050	0.1	7.312000
14.941717	0.1	7.321299
14.943383	0.1	7.332862
14.945050	0.1	7.346809
14.946717	0.1	7.363260
14.948383	0.1	7.382572
14.950050	0.1	7.405222
14.951717	0.1	7.431329
14.953383	0.1	7.460416
14.955050	0.1	7.490814
14.956717	0.1	7.521093
14.958383	0.1	7.551253
14.960050	0.1	7.582784
14.961717	0.1	7.616938
14.963383	0.1	7.653773
14.965050	0.1	7.692874
14.966717	0.1	7.733763
14.968383	0.1	7.775963
14.970050	0.1	7.819117
14.971717	0.1	7.863164
14.973383	0.1	7.908524
14.975050	0.1	7.955492
14.976717	0.1	8.003951
14.978383	0.1	8.053065
14.980050	0.1	8.102298
14.981717	0.1	8.151412
14.983383	0.1	8.200706
14.985050	0.1	8.250952
14.986717	0.1	8.302331
14.988383	0.1	8.354128
14.990050	0.1	8.405090
14.991717	0.1	8.455039
14.993383	0.1	8.504689
14.995050	0.1	8.553684
14.996717	0.1	8.600772
14.998383	0.1	8.645416
15.000050	0.1	8.688093
15.001717	0.1	8.729816
15.003383	0.1	8.770884
15.005050	0.1	8.810640
15.006717	0.1	8.848608
15.008383	0.1	8.885742
15.010050	0.1	8.923233
15.011717	0.1	8.960724
15.013383	0.1	8.996487
15.015050	0.1	9.029747
15.016717	0.1	9.060622
15.018383	0.1	9.089172
15.020050	0.1	9.115637
15.021717	0.1	9.140671
15.023383	0.1	9.165288
15.025050	0.1	9.189487
15.026717	0.1	9.212375
15.028383	0.1	9.233118
15.030050	0.1	9.251118
15.031717	0.1	9.266079
15.033383	0.1	9.278060
15.035050	0.1	9.287537
15.036717	0.1	9.294808
15.038383	0.1	9.301127
15.040050	0.1	9.307921
15.041717	0.1	9.315372
15.043383	0.1	9.321869
15.045050	0.1	9.325803
15.046717	0.1	9.326876
15.048383	0.1	9.325564
15.050050	0.1	9.322823
15.051717	0.1	9.319723
15.053383	0.1	9.316862
15.055050	0.1	9.313942
15.056717	0.1	9.309948
15.058383	0.1	9.304584
15.060050	0.1	9.298027
15.061717	0.1	9.290100
15.063383	0.1	9.280265
15.065050	0.1	9.268582
15.066717	0.1	9.255767
15.068383	0.1	9.242833
15.070050	0.1	9.230197
15.071717	0.1	9.218097
15.073383	0.1	9.207130
15.075050	0.1	9.198189
15.076717	0.1	9.191573
15.078383	0.1	9.186268
15.080050	0.1	9.181142
15.081717	0.1	9.176374
15.083383	0.1	9.172023
15.085050	0.1	9.167016
15.086717	0.1	9.160162
15.088383	0.1	9.151936
15.090050	0.1	9.144784
15.091717	0.1	9.140730
15.093383	0.1	9.140254
15.095050	0.1	9.142519
15.096717	0.1	9.146393
15.098383	0.1	9.151221
15.100050	0.1	9.157360
15.101717	0.1	9.164572
15.103383	0.1	9.172798
15.105050	0.1	9.182275
15.106717	0.1	9.194315
15.108383	0.1	9.210289
15.110050	0.1	9.230197
15.111717	0.1	9.252191
15.113383	0.1	9.274781
15.115050	0.1	9.297908
15.116717	0.1	9.322763
15.118383	0.1	9.350420
15.120050	0.1	9.381295
15.121717	0.1	9.415031
15.123383	0.1	9.450853
15.125050	0.1	9.488285
15.126717	0.1	9.528101
15.128383	0.1	9.571374
15.130050	0.1	9.617985
15.131717	0.1	9.666980
15.133383	0.1	9.718478
15.135050	0.1	9.773136
15.136717	0.1	9.830773
15.138383	0.1	9.890617
15.140050	0.1	9.952427
15.141717	0.1	10.017455
15.143383	0.1	10.087193
15.145050	0.1	10.161460
15.146717	0.1	10.238529
15.148383	0.1	10.317445
15.150050	0.1	10.398687
15.151717	0.1	10.482133
15.153383	0.1	10.566056
15.155050	0.1	10.649563
15.156717	0.1	10.733665
15.158383	0.1	10.820687
15.160050	0.1	10.912002
15.161717	0.1	11.007727
15.163383	0.1	11.106611
15.165050	0.1	11.207522
15.166717	0.1	11.310757
15.168383	0.1	11.417986
15.170050	0.1	11.530042
15.171717	0.1	11.645616
15.173383	0.1	11.762322
15.175050	0.1	11.878730
15.176717	0.1	11.995495
15.178383	0.1	12.113333
15.180050	0.1	12.232006
15.181717	0.1	12.350739
15.183383	0.1	12.468577
15.185050	0.1	12.585283
15.186717	0.1	12.702406
15.188383	0.1	12.822212
15.190050	0.1	12.945891
15.191717	0.1	13.072849
15.193383	0.1	13.201059
15.195050	0.1	13.327778
15.196717	0.1	13.450921
15.198383	0.1	13.569773
15.200050	0.1	13.684989
15.201717	0.1	13.797403
15.203383	0.1	13.907851
15.205050	0.1	14.016748
15.206717	0.1	14.123858
15.208383	0.1	14.229298
15.210050	0.1	14.333070
15.211717	0.1	14.434577
15.213383	0.1	14.532209
15.215050	0.1	14.624060
15.216717	0.1	14.708758
15.218383	0.1	14.786602
15.220050	0.1	14.859022
15.221717	0.1	14.927507
15.223383	0.1	14.993013
15.225050	0.1	15.055180
15.226717	0.1	15.112759
15.228383	0.1	15.164674
15.230050	0.1	15.210868
15.231717	0.1	15.250803
15.233383	0.1	15.283705
15.235050	0.1	15.309514
15.236717	0.1	15.329243
15.238383	0.1	15.344144
15.240050	0.1	15.354634
15.241717	0.1	15.360058
15.243383	0.1	15.359939
15.245050	0.1	15.354515
15.246717	0.1	15.344203
15.248383	0.1	15.328706
15.250050	0.1	15.307368
15.251717	0.1	15.279950
15.253383	0.1	15.247167
15.255050	0.1	15.209437
15.256717	0.1	15.166522
15.258383	0.1	15.118183
15.260050	0.1	15.064538
15.261717	0.1	15.006185
15.263383	0.1	14.943601
15.265050	0.1	14.877141
15.266717	0.1	14.807344
15.268383	0.1	14.735163
15.270050	0.1	14.660955
15.271717	0.1	14.583767
15.273383	0.1	14.502645
15.275050	0.1	14.416696
15.276717	0.1	14.325798
15.278383	0.1	14.230550
15.280050	0.1	14.133156
15.281717	0.1	14.035881
15.283383	0.1	13.939679
15.285050	0.1	13.843418
15.286717	0.1	13.746322
15.288383	0.1	13.648272
15.290050	0.1	13.549209
15.291717	0.1	13.448418
15.293383	0.1	13.345540
15.295050	0.1	13.240934
15.296717	0.1	13.135017
15.298383	0.1	13.028682
15.300050	0.1	12.923301
15.301717	0.1	12.820423
15.303383	0.1	12.721003
15.305050	0.1	12.625278
15.306717	0.1	12.532652
15.308383	0.1	12.442530
15.310050	0.1	12.354852
15.311717	0.1	12.269259
15.313383	0.1	12.184263
15.315050	0.1	12.098790
15.316717	0.1	12.014092
15.318383	0.1	11.932374
15.320050	0.1	11.855663
15.321717	0.1	11.784495
15.323383	0.1	11.718751
15.325050	0.1	11.657477
15.326717	0.1	11.599243
15.328383	0.1	11.543036
15.330050	0.1	11.489213
15.331717	0.1	11.439026
15.333383	0.1	11.394323
15.335050	0.1	11.356533
15.336717	0.1	11.326135
15.338383	0.1	11.302174
15.340050	0.1	11.282564
15.341717	0.1	11.264861
15.343383	0.1	11.248708
15.345050	0.1	11.235297
15.346717	0.1	11.226059
15.348383	0.1	11.222661
15.350050	0.1	11.227489
15.351717	0.1	11.240841
15.353383	0.1	11.259974
15.355050	0.1	11.281253
15.356717	0.1	11.303306
15.358383	0.1	11.327685
15.360050	0.1	11.357070
15.361717	0.1	11.392832
15.363383	0.1	11.435211
15.365050	0.1	11.482955
15.366717	0.1	11.534811
15.368383	0.1	11.590064
15.370050	0.1	11.648834
15.371717	0.1	11.711181
15.373383	0.1	11.776508
15.375050	0.1	11.844815
15.376717	0.1	11.916698
15.378383	0.1	11.993170
15.380050	0.1	12.075663
15.381717	0.1	12.165428
15.383383	0.1	12.262762
15.385050	0.1	12.367130
15.386717	0.1	12.477637
15.388383	0.1	12.594105
15.390050	0.1	12.716115
15.391717	0.1	12.843073
15.393383	0.1	12.974740
15.395050	0.1	13.112427
15.396717	0.1	13.257564
15.398383	0.1	13.410390
15.400050	0.1	13.571025
15.401717	0.1	13.740004
15.403383	0.1	13.917268
15.405050	0.1	14.102698
15.406717	0.1	14.295936
15.408383	0.1	14.497519
15.410050	0.1	14.708639
15.411717	0.1	14.930964
15.413383	0.1	15.165389
15.415050	0.1	15.412391
15.416717	0.1	15.672625
15.418383	0.1	15.946806
15.420050	0.1	16.235531
15.421717	0.1	16.539336
15.423383	0.1	16.858579
15.425050	0.1	17.193736
15.426717	0.1	17.546238
15.428383	0.1	17.918767
15.430050	0.1	18.313886
15.431717	0.1	18.732489
15.433383	0.1	19.173742
15.435050	0.1	19.636573
15.436717	0.1	20.121099
15.438383	0.1	20.629109
15.440050	0.1	21.162869
15.441717	0.1	21.724523
15.443383	0.1	22.314907
15.445050	0.1	22.933961
15.446717	0.1	23.581625
15.448383	0.1	24.259330
15.450050	0.1	24.970235
15.451717	0.1	25.716366
15.453383	0.1	26.498081
15.455050	0.1	27.315737
15.456717	0.1	28.170349
15.458383	0.1	29.064240
15.460050	0.1	29.999556
15.461717	0.1	30.977847
15.463383	0.1	31.999113
15.465050	0.1	33.062877
15.466717	0.1	34.169497
15.468383	0.1	35.320046
15.470050	0.1	36.515417
15.471717	0.1	37.757041
15.473383	0.1	39.046588
15.475050	0.1	40.384772
15.476717	0.1	41.772130
15.478383	0.1	43.209198
15.480050	0.1	44.697049
15.481717	0.1	46.236458
15.483383	0.1	47.829035
15.485050	0.1	49.476030
15.486717	0.1	51.177982
15.488383	0.1	52.935186
15.490050	0.1	54.749432
15.491717	0.1	56.624058
15.493383	0.1	58.561865
15.495050	0.1	60.563031
15.496717	0.1	62.626604
15.498383	0.1	64.752821
15.500050	0.1	66.942934
15.501717	0.1	69.198613
15.503383	0.1	71.522538
15.505050	0.1	73.918109
15.506717	0.1	76.388066
15.508383	0.1	78.933661
15.510050	0.1	81.555669
15.511717	0.1	84.255700
15.513383	0.1	87.037390
15.515050	0.1	89.905744
15.516717	0.1	92.865830
15.518383	0.1	95.922416
15.520050	0.1	99.079615
15.521717	0.1	102.339989
15.523383	0.1	105.705387
15.525050	0.1	109.178967
15.526717	0.1	112.766451
15.528383	0.1	116.475410
15.530050	0.1	120.314426
15.531717	0.1	124.292083
15.533383	0.1	128.415056
15.535050	0.1	132.688411
15.536717	0.1	137.116798
15.538383	0.1	141.705223
15.540050	0.1	146.458873
15.541717	0.1	151.383707
15.543383	0.1	156.486461
15.545050	0.1	161.773274
15.546717	0.1	167.247782
15.548383	0.1	172.911535
15.550050	0.1	178.764950
15.551717	0.1	184.808206
15.553383	0.1	191.041123
15.555050	0.1	197.461855
15.556717	0.1	204.066527
15.558383	0.1	210.848165
15.560050	0.1	217.795683
15.561717	0.1	224.893226
15.563383	0.1	232.123448
15.565050	0.1	239.468708
15.566717	0.1	246.909633
15.568383	0.1	254.423395
15.570050	0.1	261.983768
15.571717	0.1	269.562082
15.573383	0.1	277.128534
15.575050	0.1	284.651952
15.576717	0.1	292.100268
15.578383	0.1	299.441355
15.580050	0.1	306.642610
15.581717	0.1	313.670594
15.583383	0.1	320.492525
15.585050	0.1	327.077766
15.586717	0.1	333.397289
15.588383	0.1	339.423617
15.590050	0.1	345.131954
15.591717	0.1	350.500187
15.593383	0.1	355.507633
15.595050	0.1	360.134802
15.596717	0.1	364.365301
15.598383	0.1	368.186257
15.600050	0.1	371.587418
15.601717	0.1	374.560796
15.603383	0.1	377.102696
15.605050	0.1	379.213833
15.606717	0.1	380.899035
15.608383	0.1	382.165455
15.610050	0.1	383.021437
15.611717	0.1	383.476697
15.613383	0.1	383.542739
15.615050	0.1	383.232438
15.616717	0.1	382.558667
15.618383	0.1	381.534122
15.620050	0.1	380.173467
15.621717	0.1	378.494285
15.623383	0.1	376.515113
15.625050	0.1	374.252640
15.626717	0.1	371.723316
15.628383	0.1	368.944786
15.630050	0.1	365.934871
15.631717	0.1	362.709603
15.633383	0.1	359.284065
15.635050	0.1	355.673156
15.636717	0.1	351.892850
15.638383	0.1	347.959718
15.640050	0.1	343.889138
15.641717	0.1	339.693447
15.643383	0.1	335.383733
15.645050	0.1	330.971142
15.646717	0.1	326.465328
15.648383	0.1	321.874519
15.650050	0.1	317.208786
15.651717	0.1	312.479813
15.653383	0.1	307.698149
15.655050	0.1	302.871186
15.656717	0.1	298.004049
15.658383	0.1	293.102163
15.660050	0.1	288.172739
15.661717	0.1	283.223765
15.663383	0.1	278.261976
15.665050	0.1	273.292260
15.666717	0.1	268.318908
15.668383	0.1	263.346271
15.670050	0.1	258.378521
15.671717	0.1	253.420428
15.673383	0.1	248.477235
15.675050	0.1	243.553534
15.676717	0.1	238.652661
15.678383	0.1	233.776643
15.680050	0.1	228.928580
15.681717	0.1	224.112822
15.683383	0.1	219.333483
15.685050	0.1	214.592768
15.686717	0.1	209.892166
15.688383	0.1	205.234540
15.690050	0.1	200.624239
15.691717	0.1	196.065438
15.693383	0.1	191.560280
15.695050	0.1	187.109720
15.696717	0.1	182.714235
15.698383	0.1	178.375314
15.700050	0.1	174.094747
15.701717	0.1	169.874499
15.703383	0.1	165.716658
15.705050	0.1	161.623786
15.706717	0.1	157.597432
15.708383	0.1	153.637657
15.710050	0.1	149.744281
15.711717	0.1	145.917901
15.713383	0.1	142.159053
15.715050	0.1	138.469227
15.716717	0.1	134.850927
15.718383	0.1	131.306894
15.720050	0.1	127.838798
15.721717	0.1	124.447115
15.723383	0.1	121.131606
15.725050	0.1	117.891319
15.726717	0.1	114.724106
15.728383	0.1	111.628599
15.730050	0.1	108.605511
15.731717	0.1	105.656451
15.733383	0.1	102.782256
15.735050	0.1	99.982566
15.736717	0.1	97.256785
15.738383	0.1	94.604319
15.740050	0.1	92.024391
15.741717	0.1	89.516347
15.743383	0.1	87.080007
15.745050	0.1	84.715073
15.746717	0.1	82.420175
15.748383	0.1	80.192869
15.750050	0.1	78.030949
15.751717	0.1	75.934176
15.753383	0.1	73.902611
15.755050	0.1	71.934704
15.756717	0.1	70.028250
15.758383	0.1	68.182413
15.760050	0.1	66.397850
15.761717	0.1	64.674679
15.763383	0.1	63.011829
15.765050	0.1	61.407749
15.766717	0.1	59.860591
15.768383	0.1	58.368210
15.770050	0.1	56.927506
15.771717	0.1	55.535797
15.773383	0.1	54.192367
15.775050	0.1	52.897218
15.776717	0.1	51.649454
15.778383	0.1	50.447109
15.780050	0.1	49.288335
15.781717	0.1	48.172954
15.783383	0.1	47.101441
15.785050	0.1	46.073499
15.786717	0.1	45.086804
15.788383	0.1	44.138494
15.790050	0.1	43.226423
15.791717	0.1	42.349162
15.793383	0.1	41.505101
15.795050	0.1	40.692630
15.796717	0.1	39.911034
15.798383	0.1	39.159837
15.800050	0.1	38.438382
15.801717	0.1	37.745776
15.803383	0.1	37.080588
15.805050	0.1	36.440851
15.806717	0.1	35.825314
15.808383	0.1	35.233619
15.810050	0.1	34.665944
15.811717	0.1	34.122409
15.813383	0.1	33.602478
15.815050	0.1	33.104899
15.816717	0.1	32.628240
15.818383	0.1	32.170655
15.820050	0.1	31.730237
15.821717	0.1	31.305553
15.823383	0.1	30.895831
15.825050	0.1	30.500593
15.826717	0.1	30.120255
15.828383	0.1	29.755236
15.830050	0.1	29.405715
15.831717	0.1	29.071988
15.833383	0.1	28.754176
15.835050	0.1	28.451266
15.836717	0.1	28.161229
15.838383	0.1	27.882101
15.840050	0.1	27.612569
15.841717	0.1	27.351858
15.843383	0.1	27.099790
15.845050	0.1	26.856603
15.846717	0.1	26.622833
15.848383	0.1	26.399316
15.850050	0.1	26.185931
15.851717	0.1	25.981547
15.853383	0.1	25.785269
15.855050	0.1	25.596918
15.856717	0.1	25.415482
15.858383	0.1	25.239708
15.860050	0.1	25.069059
15.861717	0.1	24.904670
15.863383	0.1	24.747850
15.865050	0.1	24.598600
15.866717	0.1	24.454714
15.868383	0.1	24.313749
15.870050	0.1	24.174871
15.871717	0.1	24.039330
15.873383	0.1	23.908497
15.875050	0.1	23.782553
15.876717	0.1	23.661019
15.878383	0.1	23.543657
15.880050	0.1	23.430706
15.881717	0.1	23.322643
15.883383	0.1	23.220123
15.885050	0.1	23.123623
15.886717	0.1	23.032249
15.888383	0.1	22.944094
15.890050	0.1	22.857787
15.891717	0.1	22.772731
15.893383	0.1	22.689105
15.895050	0.1	22.607447
15.896717	0.1	22.528531
15.898383	0.1	22.452654
15.900050	0.1	22.379459
15.901717	0.1	22.308411
15.903383	0.1	22.238852
15.905050	0.1	22.170843
15.906717	0.1	22.105576
15.908383	0.1	22.045435
15.910050	0.1	21.991433
15.911717	0.1	21.942140
15.913383	0.1	21.895112
15.915050	0.1	21.849097
15.916717	0.1	21.803678
15.918383	0.1	21.758736
15.920050	0.1	21.714867
15.921717	0.1	21.673085
15.923383	0.1	21.634461
15.925050	0.1	21.598877
15.926717	0.1	21.565558
15.928383	0.1	21.534027
15.930050	0.1	21.504403
15.931717	0.1	21.477224
15.933383	0.1	21.452369
15.935050	0.1	21.428706
15.936717	0.1	21.406354
15.938383	0.1	21.386625
15.940050	0.1	21.370591
15.941717	0.1	21.357538
15.943383	0.1	21.346451
15.945050	0.1	21.337391
15.946717	0.1	21.330537
15.948383	0.1	21.325291
15.950050	0.1	21.320463
15.951717	0.1	21.315755
15.953383	0.1	21.311880
15.955050	0.1	21.310033
15.956717	0.1	21.310688
15.958383	0.1	21.312596
15.960050	0.1	21.314503
15.961717	0.1	21.317602
15.963383	0.1	21.323861
15.965050	0.1	21.334053
15.966717	0.1	21.347464
15.968383	0.1	21.362962
15.970050	0.1	21.380128
15.971717	0.1	21.399022
15.973383	0.1	21.419228
15.975050	0.1	21.440328
15.976717	0.1	21.461786
15.978383	0.1	21.483125
15.980050	0.1	21.504582
15.981717	0.1	21.527590
15.983383	0.1	21.554233
15.985050	0.1	21.584870
15.986717	0.1	21.617712
15.988383	0.1	21.650554
15.990050	0.1	21.683039
15.991717	0.1	21.716477
15.993383	0.1	21.752895
15.995050	0.1	21.793605
15.996717	0.1	21.838309
15.998383	0.1	21.885158
16.000050	0.1	21.931888
16.001717	0.1	21.977724
16.003383	0.1	22.023202
16.005050	0.1	22.069396
16.006717	0.1	22.116782
16.008383	0.1	22.165300
16.010050	0.1	22.214652
16.011717	0.1	22.264840
16.013383	0.1	22.315921
16.015050	0.1	22.367717
16.016717	0.1	22.420169
16.018383	0.1	22.473635
16.020050	0.1	22.528531
16.021717	0.1	22.585155
16.023383	0.1	22.643866
16.025050	0.1	22.704901
16.026717	0.1	22.766830
16.028383	0.1	22.827984
16.030050	0.1	22.887768
16.031717	0.1	22.947015
16.033383	0.1	23.006619
16.035050	0.1	23.066820
16.036717	0.1	23.126425
16.038383	0.1	23.184182
16.040050	0.1	23.239912
16.041717	0.1	23.294152
16.043383	0.1	23.347200
16.045050	0.1	23.399295
16.046717	0.1	23.451508
16.048383	0.1	23.505510
16.050050	0.1	23.560645
16.051717	0.1	23.614289
16.053383	0.1	23.663761
16.055050	0.1	23.708464
16.056717	0.1	23.749293
16.058383	0.1	23.786606
16.060050	0.1	23.820104
16.061717	0.1	23.850383
16.063383	0.1	23.879529
16.065050	0.1	23.908557
16.066717	0.1	23.936333
16.068383	0.1	23.961307
16.070050	0.1	23.983361
16.071717	0.1	24.003507
16.073383	0.1	24.021985
16.075050	0.1	24.038018
16.076717	0.1	24.050476
16.078383	0.1	24.058582
16.080050	0.1	24.062635
16.081717	0.1	24.063589
16.083383	0.1	24.062337
16.085050	0.1	24.058403
16.086717	0.1	24.050416
16.088383	0.1	24.037780
16.090050	0.1	24.021269
16.091717	0.1	24.002673
16.093383	0.1	23.983778
16.095050	0.1	23.965718
16.096717	0.1	23.948134
16.098383	0.1	23.929895
16.100050	0.1	23.909570
16.101717	0.1	23.886026
16.103383	0.1	23.859145
16.105050	0.1	23.830952
16.106717	0.1	23.804189
16.108383	0.1	23.780526
16.110050	0.1	23.758949
16.111717	0.1	23.736896
16.113383	0.1	23.712577
16.115050	0.1	23.686232
16.116717	0.1	23.659350
16.118383	0.1	23.633064
16.120050	0.1	23.607375
16.121717	0.1	23.582520
16.123383	0.1	23.559572
16.125050	0.1	23.539723
16.126717	0.1	23.523272
16.128383	0.1	23.509563
16.130050	0.1	23.497821
16.131717	0.1	23.487033
16.133383	0.1	23.476244
16.135050	0.1	23.465098
16.136717	0.1	23.454608
16.138383	0.1	23.446442
16.140050	0.1	23.442031
16.141717	0.1	23.441912
16.143383	0.1	23.446025
16.145050	0.1	23.454608
16.146717	0.1	23.467721
16.148383	0.1	23.485006
16.150050	0.1	23.505033
16.151717	0.1	23.525776
16.153383	0.1	23.545922
16.155050	0.1	23.565115
16.156717	0.1	23.584010
16.158383	0.1	23.603798
16.160050	0.1	23.625614
16.161717	0.1	23.650350
16.163383	0.1	23.678543
16.165050	0.1	23.709895
16.166717	0.1	23.743929
16.168383	0.1	23.779632
16.170050	0.1	23.816587
16.171717	0.1	23.854913
16.173383	0.1	23.895205
16.175050	0.1	23.938002
16.176717	0.1	23.982765
16.178383	0.1	24.028183
16.180050	0.1	24.073066
16.181717	0.1	24.117054
16.183383	0.1	24.160744
16.185050	0.1	24.205209
16.186717	0.1	24.250092
16.188383	0.1	24.294378
16.190050	0.1	24.338604
16.191717	0.1	24.384798
16.193383	0.1	24.434687
16.195050	0.1	24.488629
16.196717	0.1	24.545611
16.198383	0.1	24.603607
16.200050	0.1	24.660887
16.201717	0.1	24.716915
16.203383	0.1	24.772824
16.205050	0.1	24.830164
16.206717	0.1	24.889590
16.208383	0.1	24.950267
16.210050	0.1	25.011124
16.211717	0.1	25.071563
16.213383	0.1	25.132300
16.215050	0.1	25.193991
16.216717	0.1	25.256635
16.218383	0.1	25.318982
16.220050	0.1	25.379600
16.221717	0.1	25.437655
16.223383	0.1	25.494398
16.225050	0.1	25.552274
16.226717	0.1	25.613250
16.228383	0.1	25.677086
16.230050	0.1	25.742532
16.231717	0.1	25.808038
16.233383	0.1	25.872590
16.235050	0.1	25.936128
16.236717	0.1	25.999846
16.238383	0.1	26.065411
16.240050	0.1	26.133241
16.241717	0.1	26.202025
16.243383	0.1	26.269616
16.245050	0.1	26.334526
16.246717	0.1	26.396932
16.248383	0.1	26.458146
16.250050	0.1	26.519837
16.251717	0.1	26.582839
16.253383	0.1	26.647033
16.255050	0.1	26.712300
16.256717	0.1	26.779117
16.258383	0.1	26.847603
16.260050	0.1	26.916863
16.261717	0.1	26.985408
16.263383	0.1	27.051331
16.265050	0.1	27.114274
16.266717	0.1	27.175130
16.268383	0.1	27.234914
16.270050	0.1	27.294220
16.271717	0.1	27.353706
16.273383	0.1	27.414204
16.275050	0.1	27.477028
16.276717	0.1	27.542950
16.278383	0.1	27.611198
16.280050	0.1	27.679922
16.281717	0.1	27.747990
16.283383	0.1	27.814867
16.285050	0.1	27.880551
16.286717	0.1	27.945222
16.288383	0.1	28.008880
16.290050	0.1	28.071584
16.291717	0.1	28.134705
16.293383	0.1	28.200151
16.295050	0.1	28.267743
16.296717	0.1	28.335454
16.298383	0.1	28.401794
16.300050	0.1	28.466703
16.301717	0.1	28.530719
16.303383	0.1	28.594913
16.305050	0.1	28.660239
16.306717	0.1	28.727056
16.308383	0.1	28.795125
16.310050	0.1	28.863193
16.311717	0.1	28.930249
16.313383	0.1	28.996231
16.315050	0.1	29.061677
16.316717	0.1	29.127182
16.318383	0.1	29.193701
16.320050	0.1	29.262425
16.321717	0.1	29.333891
16.323383	0.1	29.407384
16.325050	0.1	29.481651
16.326717	0.1	29.556097
16.328383	0.1	29.630544
16.330050	0.1	29.704394
16.331717	0.1	29.776813
16.333383	0.1	29.847922
16.335050	0.1	29.919268
16.336717	0.1	29.991867
16.338383	0.1	30.065359
16.340050	0.1	30.139269
16.341717	0.1	30.214013
16.343383	0.1	30.290605
16.345050	0.1	30.369045
16.346717	0.1	30.447902
16.348383	0.1	30.525686
16.350050	0.1	30.602636
16.351717	0.1	30.680003
16.353383	0.1	30.757727
16.355050	0.1	30.833783
16.356717	0.1	30.906619
16.358383	0.1	30.977489
16.360050	0.1	31.049492
16.361717	0.1	31.125428
16.363383	0.1	31.205656
16.365050	0.1	31.288030
16.366717	0.1	31.369926
16.368383	0.1	31.449558
16.370050	0.1	31.526210
16.371717	0.1	31.599881
16.373383	0.1	31.671764
16.375050	0.1	31.744482
16.376717	0.1	31.820001
16.378383	0.1	31.898202
16.380050	0.1	31.977596
16.381717	0.1	32.057406
16.383383	0.1	32.137277
16.385050	0.1	32.216551
16.386717	0.1	32.294454
16.388383	0.1	32.371702
16.390050	0.1	32.449963
16.391717	0.1	32.529773
16.393383	0.1	32.610001
16.395050	0.1	32.690169
16.396717	0.1	32.770993
16.398383	0.1	32.853009
16.400050	0.1	32.935919
16.401717	0.1	33.018949
16.403383	0.1	33.100786
16.405050	0.1	33.181192
16.406717	0.1	33.261063
16.408383	0.1	33.342363
16.410050	0.1	33.425810
16.411717	0.1	33.510568
16.413383	0.1	33.595385
16.415050	0.1	33.678832
16.416717	0.1	33.760669
16.418383	0.1	33.841314
16.420050	0.1	33.921840
16.421717	0.1	34.003737
16.423383	0.1	34.088494
16.425050	0.1	34.176232
16.426717	0.1	34.265282
16.428383	0.1	34.353735
16.430050	0.1	34.441116
16.431717	0.1	34.528258
16.433383	0.1	34.616413
16.435050	0.1	34.706058
16.436717	0.1	34.796776
16.438383	0.1	34.887554
16.440050	0.1	34.977677
16.441717	0.1	35.066607
16.443383	0.1	35.154822
16.445050	0.1	35.243513
16.446717	0.1	35.333576
16.448383	0.1	35.424890
16.450050	0.1	35.516860
16.451717	0.1	35.609247
16.453383	0.1	35.702290
16.455050	0.1	35.796048
16.456717	0.1	35.889628
16.458383	0.1	35.982134
16.460050	0.1	36.073627
16.461717	0.1	36.164882
16.463383	0.1	36.256375
16.465050	0.1	36.348226
16.466717	0.1	36.440851
16.468383	0.1	36.535742
16.470050	0.1	36.634149
16.471717	0.1	36.734941
16.473383	0.1	36.835673
16.475050	0.1	36.934855
16.476717	0.1	37.032249
16.478383	0.1	37.127974
16.480050	0.1	37.222566
16.481717	0.1	37.317457
16.483383	0.1	37.413957
16.485050	0.1	37.512960
16.486717	0.1	37.614705
16.488383	0.1	37.719073
16.490050	0.1	37.825169
16.491717	0.1	37.932100
16.493383	0.1	38.039031
16.495050	0.1	38.144889
16.496717	0.1	38.248720
16.498383	0.1	38.351478
16.500050	0.1	38.455071
16.501717	0.1	38.560989
16.503383	0.1	38.669529
16.505050	0.1	38.780751
16.506717	0.1	38.894179
16.508383	0.1	39.008977
16.510050	0.1	39.124432
16.511717	0.1	39.239945
16.513383	0.1	39.356294
16.515050	0.1	39.474370
16.516717	0.1	39.593878
16.518383	0.1	39.713743
16.520050	0.1	39.833369
16.521717	0.1	39.952996
16.523383	0.1	40.073934
16.525050	0.1	40.198567
16.526717	0.1	40.328088
16.528383	0.1	40.461602
16.530050	0.1	40.597143
16.531717	0.1	40.733817
16.533383	0.1	40.872457
16.535050	0.1	41.014078
16.536717	0.1	41.159155
16.538383	0.1	41.307154
16.540050	0.1	41.457715
16.541717	0.1	41.610541
16.543383	0.1	41.765216
16.545050	0.1	41.921380
16.546717	0.1	42.078974
16.548383	0.1	42.238417
16.550050	0.1	42.400422
16.551717	0.1	42.565766
16.553383	0.1	42.734387
16.555050	0.1	42.905214
16.556717	0.1	43.077471
16.558383	0.1	43.251577
16.560050	0.1	43.428722
16.561717	0.1	43.609562
16.563383	0.1	43.793800
16.565050	0.1	43.981316
16.566717	0.1	44.173184
16.568383	0.1	44.370296
16.570050	0.1	44.572594
16.571717	0.1	44.778886
16.573383	0.1	44.987264
16.575050	0.1	45.196357
16.576717	0.1	45.406106
16.578383	0.1	45.618239
16.580050	0.1	45.835200
16.581717	0.1	46.058896
16.583383	0.1	46.289745
16.585050	0.1	46.527210
16.586717	0.1	46.770993
16.588383	0.1	47.021213
16.590050	0.1	47.277692
16.591717	0.1	47.539177
16.593383	0.1	47.803941
16.595050	0.1	48.071864
16.596717	0.1	48.344198
16.598383	0.1	48.622909
16.600050	0.1	48.909369
16.601717	0.1	49.204054
16.603383	0.1	49.506906
16.605050	0.1	49.817803
16.606717	0.1	50.136688
16.608383	0.1	50.463381
16.610050	0.1	50.797227
16.611717	0.1	51.137629
16.613383	0.1	51.484051
16.615050	0.1	51.837686
16.616717	0.1	52.200678
16.618383	0.1	52.573982
16.620050	0.1	52.956644
16.621717	0.1	53.347591
16.623383	0.1	53.746703
16.625050	0.1	54.154399
16.626717	0.1	54.570559
16.628383	0.1	54.993633
16.630050	0.1	55.421415
16.631717	0.1	55.851701
16.633383	0.1	56.282285
16.635050	0.1	56.711439
16.636717	0.1	57.139162
16.638383	0.1	57.565871
16.640050	0.1	57.991508
16.641717	0.1	58.414999
16.643383	0.1	58.834735
16.645050	0.1	59.248570
16.646717	0.1	59.655133
16.648383	0.1	60.053650
16.650050	0.1	60.442034
16.651717	0.1	60.816292
16.653383	0.1	61.172370
16.655050	0.1	61.508182
16.656717	0.1	61.823133
16.658383	0.1	62.117163
16.660050	0.1	62.390391
16.661717	0.1	62.643651
16.663383	0.1	62.877003
16.665050	0.1	63.089732
16.666717	0.1	63.279394
16.668383	0.1	63.442472
16.670050	0.1	63.576046
16.671717	0.1	63.679639
16.673383	0.1	63.754920
16.675050	0.1	63.803617
16.676717	0.1	63.826386
16.678383	0.1	63.823823
16.680050	0.1	63.796941
16.681717	0.1	63.746575
16.683383	0.1	63.672666
16.685050	0.1	63.575152
16.686717	0.1	63.455049
16.688383	0.1	63.313130
16.690050	0.1	63.149873
16.691717	0.1	62.966112
16.693383	0.1	62.764589
16.695050	0.1	62.549237
16.696717	0.1	62.323038
16.698383	0.1	62.086765
16.700050	0.1	61.840598
16.701717	0.1	61.585966
16.703383	0.1	61.325494
16.705050	0.1	61.061922
16.706717	0.1	60.797457
16.708383	0.1	60.533587
16.710050	0.1	60.271088
16.711717	0.1	60.010437
16.713383	0.1	59.752766
16.715050	0.1	59.499267
16.716717	0.1	59.251252
16.718383	0.1	59.009317
16.720050	0.1	58.774415
16.721717	0.1	58.548394
16.723383	0.1	58.333698
16.725050	0.1	58.131639
16.726717	0.1	57.942334
16.728383	0.1	57.765010
16.730050	0.1	57.598833
16.731717	0.1	57.443503
16.733383	0.1	57.299558
16.735050	0.1	57.167116
16.736717	0.1	57.046059
16.738383	0.1	56.935493
16.740050	0.1	56.834403
16.741717	0.1	56.742493
16.743383	0.1	56.661132
16.745050	0.1	56.591335
16.746717	0.1	56.532625
16.748383	0.1	56.483511
16.750050	0.1	56.442741
16.751717	0.1	56.409720
16.753383	0.1	56.383554
16.755050	0.1	56.364659
16.756717	0.1	56.354764
16.758383	0.1	56.355003
16.760050	0.1	56.363705
16.761717	0.1	56.378010
16.763383	0.1	56.396905
16.765050	0.1	56.421224
16.766717	0.1	56.450966
16.768383	0.1	56.484345
16.770050	0.1	56.520167
16.771717	0.1	56.559566
16.773383	0.1	56.604687
16.775050	0.1	56.655947
16.776717	0.1	56.711916
16.778383	0.1	56.770567
16.780050	0.1	56.830469
16.781717	0.1	56.891624
16.783383	0.1	56.954566
16.785050	0.1	57.019774
16.786717	0.1	57.087246
16.788383	0.1	57.156566
16.790050	0.1	57.226423
16.791717	0.1	57.295326
16.793383	0.1	57.363335
16.795050	0.1	57.432655
16.796717	0.1	57.505730
16.798383	0.1	57.582978
16.800050	0.1	57.662490
16.801717	0.1	57.742182
16.803383	0.1	57.821277
16.805050	0.1	57.900253
16.806717	0.1	57.979945
16.808383	0.1	58.060590
16.810050	0.1	58.141831
16.811717	0.1	58.223132
16.813383	0.1	58.304671
16.815050	0.1	58.387223
16.816717	0.1	58.471564
16.818383	0.1	58.558229
16.820050	0.1	58.646980
16.821717	0.1	58.736805
16.823383	0.1	58.826450
16.825050	0.1	58.915142
16.826717	0.1	59.002582
16.828383	0.1	59.089962
16.830050	0.1	59.179071
16.831717	0.1	59.270385
16.833383	0.1	59.362475
16.835050	0.1	59.453551
16.836717	0.1	59.543077
16.838383	0.1	59.631470
16.840050	0.1	59.719089
16.841717	0.1	59.806172
16.843383	0.1	59.893314
16.845050	0.1	59.980754
16.846717	0.1	60.068432
16.848383	0.1	60.156587
16.850050	0.1	60.245816
16.851717	0.1	60.336295
16.853383	0.1	60.426775
16.855050	0.1	60.516123
16.856717	0.1	60.604993
16.858383	0.1	60.695235
16.860050	0.1	60.787801
16.861717	0.1	60.881738
16.863383	0.1	60.975317
16.865050	0.1	61.067823
16.866717	0.1	61.159376
16.868383	0.1	61.251048
16.870050	0.1	61.343554
16.871717	0.1	61.436657
16.873383	0.1	61.528984
16.875050	0.1	61.618689
16.876717	0.1	61.704878
16.878383	0.1	61.787728
16.880050	0.1	61.869089
16.881717	0.1	61.950628
16.883383	0.1	62.033240
16.885050	0.1	62.117759
16.886717	0.1	62.205259
16.888383	0.1	62.295560
16.890050	0.1	62.386814
16.891717	0.1	62.476698
16.893383	0.1	62.565032
16.895050	0.1	62.653724
16.896717	0.1	62.744323
16.898383	0.1	62.836532
16.900050	0.1	62.928621
16.901717	0.1	63.018922
16.903383	0.1	63.106660
16.905050	0.1	63.192073
16.906717	0.1	63.275877
16.908383	0.1	63.357536
16.910050	0.1	63.436214
16.911717	0.1	63.512150
16.913383	0.1	63.586418
16.915050	0.1	63.659851
16.916717	0.1	63.733641
16.918383	0.1	63.809339
16.920050	0.1	63.887063
16.921717	0.1	63.964788
16.923383	0.1	64.040247
16.925050	0.1	64.112071
16.926717	0.1	64.180020
16.928383	0.1	64.244691
16.930050	0.1	64.307574
16.931717	0.1	64.370040
16.933383	0.1	64.432923
16.935050	0.1	64.496581
16.936717	0.1	64.560119
16.938383	0.1	64.621691
16.940050	0.1	64.680282
16.941717	0.1	64.736847
16.943383	0.1	64.792697
16.945050	0.1	64.848308
16.946717	0.1	64.903323
16.948383	0.1	64.956848
16.950050	0.1	65.007571
16.951717	0.1	65.054480
16.953383	0.1	65.097813
16.955050	0.1	65.138642
16.956717	0.1	65.178339
16.958383	0.1	65.218333
16.960050	0.1	65.259103
16.961717	0.1	65.299694
16.963383	0.1	65.338019
16.965050	0.1	65.372769
16.966717	0.1	65.404061
16.968383	0.1	65.432433
16.970050	0.1	65.458123
16.971717	0.1	65.482143
16.973383	0.1	65.506164
16.975050	0.1	65.530781
16.976717	0.1	65.555219
16.978383	0.1	65.578286
16.980050	0.1	65.598969
16.981717	0.1	65.616731
16.983383	0.1	65.631930
16.985050	0.1	65.645758
16.986717	0.1	65.659825
16.988383	0.1	65.675024
16.990050	0.1	65.690521
16.991717	0.1	65.704052
16.993383	0.1	65.713827
16.995050	0.1	65.719906
16.996717	0.1	65.724198
16.998383	0.1	65.728370
17.000050	0.1	65.733198
17.001717	0.1	65.739040
17.003383	0.1	65.745715
17.005050	0.1	65.751974
17.006717	0.1	65.756325
17.008383	0.1	65.758530
17.010050	0.1	65.759782
17.011717	0.1	65.761809
17.013383	0.1	65.765206
17.015050	0.1	65.769319
17.016717	0.1	65.773014
17.018383	0.1	65.775458
17.020050	0.1	65.776412
17.021717	0.1	65.776054
17.023383	0.1	65.774981
17.025050	0.1	65.774385
17.026717	0.1	65.775935
17.028383	0.1	65.781001
17.030050	0.1	65.789227
17.031717	0.1	65.798525
17.033383	0.1	65.806452
17.035050	0.1	65.811519
17.036717	0.1	65.813963
17.038383	0.1	65.816228
17.040050	0.1	65.820400
17.041717	0.1	65.826062
17.043383	0.1	65.831308
17.045050	0.1	65.834943
17.046717	0.1	65.836374
17.048383	0.1	65.835480
17.050050	0.1	65.833632
17.051717	0.1	65.832917
17.053383	0.1	65.834824
17.055050	0.1	65.838997
17.056717	0.1	65.844182
17.058383	0.1	65.849845
17.060050	0.1	65.856520
17.061717	0.1	65.864269
17.063383	0.1	65.872971
17.065050	0.1	65.883044
17.066717	0.1	65.894608
17.068383	0.1	65.907005
17.070050	0.1	65.919105
17.071717	0.1	65.930490
17.073383	0.1	65.940980
17.075050	0.1	65.950398
17.076717	0.1	65.958742
17.078383	0.1	65.966670
17.080050	0.1	65.974716
17.081717	0.1	65.983121
17.083383	0.1	65.991763
17.085050	0.1	66.000823
17.086717	0.1	66.010896
17.088383	0.1	66.022936
17.090050	0.1	66.037420
17.091717	0.1	66.054169
17.093383	0.1	66.072230
17.095050	0.1	66.090290
17.096717	0.1	66.107277
17.098383	0.1	66.123251
17.100050	0.1	66.138868
17.101717	0.1	66.154842
17.103383	0.1	66.171292
17.105050	0.1	66.188041
17.106717	0.1	66.204790
17.108383	0.1	66.221539
17.110050	0.1	66.238169
17.111717	0.1	66.255275
17.113383	0.1	66.274468
17.115050	0.1	66.297118
17.116717	0.1	66.322927
17.118383	0.1	66.349630
17.120050	0.1	66.375021
17.121717	0.1	66.398327
17.123383	0.1	66.420082
17.125050	0.1	66.440527
17.126717	0.1	66.460435
17.128383	0.1	66.481654
17.130050	0.1	66.506032
17.131717	0.1	66.533510
17.133383	0.1	66.562537
17.135050	0.1	66.591148
17.136717	0.1	66.618983
17.138383	0.1	66.646580
17.140050	0.1	66.674594
17.141717	0.1	66.703383
17.143383	0.1	66.732589
17.145050	0.1	66.761974
17.146717	0.1	66.791956
17.148383	0.1	66.823188
17.150050	0.1	66.855554
17.151717	0.1	66.887860
17.153383	0.1	66.919092
17.155050	0.1	66.949372
17.156717	0.1	66.979412
17.158383	0.1	67.009453
17.160050	0.1	67.039673
17.161717	0.1	67.070309
17.163383	0.1	67.101185
17.165050	0.1	67.131762
17.166717	0.1	67.161683
17.168383	0.1	67.191545
17.170050	0.1	67.222003
17.171717	0.1	67.253176
17.173383	0.1	67.283694
17.175050	0.1	67.312483
17.176717	0.1	67.339544
17.178383	0.1	67.366425
17.180050	0.1	67.394916
17.181717	0.1	67.425553
17.183383	0.1	67.456965
17.185050	0.1	67.487303
17.186717	0.1	67.515735
17.188383	0.1	67.542319
17.190050	0.1	67.567531
17.191717	0.1	67.592386
17.193383	0.1	67.617897
17.195050	0.1	67.644243
17.196717	0.1	67.671363
17.198383	0.1	67.699854
17.200050	0.1	67.730371
17.201717	0.1	67.762975
17.203383	0.1	67.796711
17.205050	0.1	67.830686
17.206717	0.1	67.864780
17.208383	0.1	67.899648
17.210050	0.1	67.935828
17.211717	0.1	67.972962
17.213383	0.1	68.010394
17.215050	0.1	68.047528
17.216717	0.1	68.084184
17.218383	0.1	68.120662
17.220050	0.1	68.157975
17.221717	0.1	68.196718
17.223383	0.1	68.236772
17.225050	0.1	68.277661
17.226717	0.1	68.319682
17.228383	0.1	68.363194
17.230050	0.1	68.408136
17.231717	0.1	68.454627
17.233383	0.1	68.502907
17.235050	0.1	68.553035
17.236717	0.1	68.603877
17.238383	0.1	68.654780
17.240050	0.1	68.706457
17.241717	0.1	68.759863
17.243383	0.1	68.815176
17.245050	0.1	68.871562
17.246717	0.1	68.928842
17.248383	0.1	68.987433
17.250050	0.1	69.048051
17.251717	0.1	69.110159
17.253383	0.1	69.172446
17.255050	0.1	69.234196
17.256717	0.1	69.294755
17.258383	0.1	69.353883
17.260050	0.1	69.412593
17.261717	0.1	69.473032
17.263383	0.1	69.536392
17.265050	0.1	69.602196
17.266717	0.1	69.669430
17.268383	0.1	69.737737
17.270050	0.1	69.806938
17.271717	0.1	69.876317
17.273383	0.1	69.945340
17.275050	0.1	70.014541
17.276717	0.1	70.084695
17.278383	0.1	70.155327
17.280050	0.1	70.225601
17.281717	0.1	70.294861
17.283383	0.1	70.362512
17.285050	0.1	70.428972
17.286717	0.1	70.496563
17.288383	0.1	70.567851
17.290050	0.1	70.643906
17.291717	0.1	70.724551
17.293383	0.1	70.808832
17.295050	0.1	70.894961
17.296717	0.1	70.981626
17.298383	0.1	71.067934
17.300050	0.1	71.153645
17.301717	0.1	71.239118
17.303383	0.1	71.325604
17.305050	0.1	71.414535
17.306717	0.1	71.506445
17.308383	0.1	71.601455
17.310050	0.1	71.699922
17.311717	0.1	71.802561
17.313383	0.1	71.910505
17.315050	0.1	72.024886
17.316717	0.1	72.145764
17.318383	0.1	72.271530
17.320050	0.1	72.400217
17.321717	0.1	72.531108
17.323383	0.1	72.664563
17.325050	0.1	72.800879
17.326717	0.1	72.940294
17.328383	0.1	73.084240
17.330050	0.1	73.234384
17.331717	0.1	73.390548
17.333383	0.1	73.550825
17.335050	0.1	73.713426
17.336717	0.1	73.878233
17.338383	0.1	74.046497
17.340050	0.1	74.220185
17.341717	0.1	74.400787
17.343383	0.1	74.588661
17.345050	0.1	74.782674
17.346717	0.1	74.981813
17.348383	0.1	75.185303
17.350050	0.1	75.392370
17.351717	0.1	75.602357
17.353383	0.1	75.814907
17.355050	0.1	76.029365
17.356717	0.1	76.245193
17.358383	0.1	76.462452
17.360050	0.1	76.681320
17.361717	0.1	76.901023
17.363383	0.1	77.120070
17.365050	0.1	77.338104
17.366717	0.1	77.556197
17.368383	0.1	77.775662
17.370050	0.1	77.996557
17.371717	0.1	78.218405
17.373383	0.1	78.440373
17.375050	0.1	78.660374
17.376717	0.1	78.876142
17.378383	0.1	79.087024
17.380050	0.1	79.293792
17.381717	0.1	79.497700
17.383383	0.1	79.699461
17.385050	0.1	79.898839
17.386717	0.1	80.093746
17.388383	0.1	80.282693
17.390050	0.1	80.465500
17.391717	0.1	80.641573
17.393383	0.1	80.809360
17.395050	0.1	80.967193
17.396717	0.1	81.114714
17.398383	0.1	81.252043
17.400050	0.1	81.379597
17.401717	0.1	81.497734
17.403383	0.1	81.607287
17.405050	0.1	81.709092
17.406717	0.1	81.803386
17.408383	0.1	81.889932
17.410050	0.1	81.968968
17.411717	0.1	82.040196
17.413383	0.1	82.102006
17.415050	0.1	82.153444
17.416717	0.1	82.195466
17.418383	0.1	82.228964
17.420050	0.1	82.253819
17.421717	0.1	82.269554
17.423383	0.1	82.275932
17.425050	0.1	82.273369
17.426717	0.1	82.263057
17.428383	0.1	82.246249
17.430050	0.1	82.222884
17.431717	0.1	82.191413
17.433383	0.1	82.150881
17.435050	0.1	82.102304
17.436717	0.1	82.047289
17.438383	0.1	81.987267
17.440050	0.1	81.922536
17.441717	0.1	81.852024
17.443383	0.1	81.774657
17.445050	0.1	81.690436
17.446717	0.1	81.600492
17.448383	0.1	81.506257
17.450050	0.1	81.408923
17.451717	0.1	81.309204
17.453383	0.1	81.207399
17.455050	0.1	81.104164
17.456717	0.1	81.000452
17.458383	0.1	80.896859
17.460050	0.1	80.793028
17.461717	0.1	80.688183
17.463383	0.1	80.581014
17.465050	0.1	80.471520
17.466717	0.1	80.360656
17.468383	0.1	80.249970
17.470050	0.1	80.140893
17.471717	0.1	80.034201
17.473383	0.1	79.930012
17.475050	0.1	79.827909
17.476717	0.1	79.726880
17.478383	0.1	79.625254
17.480050	0.1	79.521720
17.481717	0.1	79.416578
17.483383	0.1	79.311018
17.485050	0.1	79.205935
17.486717	0.1	79.103475
17.488383	0.1	79.005783
17.490050	0.1	78.912442
17.491717	0.1	78.821664
17.493383	0.1	78.732674
17.495050	0.1	78.646545
17.496717	0.1	78.564052
17.498383	0.1	78.484480
17.500050	0.1	78.406637
17.501717	0.1	78.330462
17.503383	0.1	78.256373
17.505050	0.1	78.184252
17.506717	0.1	78.113143
17.508383	0.1	78.042929
17.510050	0.1	77.974801
17.511717	0.1	77.910368
17.513383	0.1	77.849452
17.515050	0.1	77.790027
17.516717	0.1	77.730541
17.518383	0.1	77.671771
17.520050	0.1	77.615266
17.521717	0.1	77.561800
17.523383	0.1	77.511494
17.525050	0.1	77.464347
17.526717	0.1	77.419882
17.528383	0.1	77.377026
17.530050	0.1	77.335243
17.531717	0.1	77.295368
17.533383	0.1	77.257817
17.535050	0.1	77.222411
17.536717	0.1	77.188258
17.538383	0.1	77.154462
17.540050	0.1	77.121024
17.541717	0.1	77.088718
17.543383	0.1	77.058797
17.545050	0.1	77.032273
17.546717	0.1	77.010219
17.548383	0.1	76.993232
17.550050	0.1	76.980893
17.551717	0.1	76.971536
17.553383	0.1	76.962774
17.555050	0.1	76.953177
17.556717	0.1	76.942925
17.558383	0.1	76.933448
17.560050	0.1	76.926355
17.561717	0.1	76.922302
17.563383	0.1	76.920931
17.565050	0.1	76.921706
17.566717	0.1	76.924388
17.568383	0.1	76.929037
17.570050	0.1	76.936071
17.571717	0.1	76.946382
17.573383	0.1	76.960151
17.575050	0.1	76.976423
17.576717	0.1	76.994304
17.578383	0.1	77.013616
17.580050	0.1	77.034657
17.581717	0.1	77.057843
17.583383	0.1	77.083771
17.585050	0.1	77.112679
17.586717	0.1	77.144866
17.588383	0.1	77.180569
17.590050	0.1	77.218597
17.591717	0.1	77.257042
17.593383	0.1	77.294593
17.595050	0.1	77.331846
17.596717	0.1	77.370648
17.598383	0.1	77.412491
17.600050	0.1	77.457135
17.601717	0.1	77.503090
17.603383	0.1	77.548985
17.605050	0.1	77.594821
17.606717	0.1	77.641313
17.608383	0.1	77.689116
17.610050	0.1	77.738170
17.611717	0.1	77.787642
17.613383	0.1	77.837353
17.615050	0.1	77.887540
17.616717	0.1	77.937906
17.618383	0.1	77.987735
17.620050	0.1	78.037207
17.621717	0.1	78.087573
17.623383	0.1	78.140204
17.625050	0.1	78.194921
17.626717	0.1	78.250711
17.628383	0.1	78.306322
17.630050	0.1	78.360622
17.631717	0.1	78.413193
17.633383	0.1	78.464811
17.635050	0.1	78.516250
17.636717	0.1	78.567867
17.638383	0.1	78.619783
17.640050	0.1	78.671818
17.641717	0.1	78.723078
17.643383	0.1	78.772490
17.645050	0.1	78.820174
17.646717	0.1	78.866963
17.648383	0.1	78.913455
17.650050	0.1	78.959529
17.651717	0.1	79.004948
17.653383	0.1	79.049294
17.655050	0.1	79.092984
17.656717	0.1	79.135959
17.658383	0.1	79.177027
17.660050	0.1	79.215293
17.661717	0.1	79.250996
17.663383	0.1	79.285507
17.665050	0.1	79.319899
17.666717	0.1	79.354112
17.668383	0.1	79.386954
17.670050	0.1	79.417174
17.671717	0.1	79.443758
17.673383	0.1	79.467003
17.675050	0.1	79.488699
17.676717	0.1	79.509919
17.678383	0.1	79.530601
17.680050	0.1	79.550390
17.681717	0.1	79.568808
17.683383	0.1	79.585617
17.685050	0.1	79.601352
17.686717	0.1	79.616969
17.688383	0.1	79.632585
17.690050	0.1	79.646652
17.691717	0.1	79.657202
17.693383	0.1	79.664056
17.695050	0.1	79.669123
17.696717	0.1	79.674666
17.698383	0.1	79.681401
17.700050	0.1	79.688137
17.701717	0.1	79.692905
17.703383	0.1	79.694514
17.705050	0.1	79.693203
17.706717	0.1	79.690282
17.708383	0.1	79.687421
17.710050	0.1	79.685633
17.711717	0.1	79.685276
17.713383	0.1	79.686348
17.715050	0.1	79.687839
17.716717	0.1	79.688792
17.718383	0.1	79.688792
17.720050	0.1	79.687719
17.721717	0.1	79.684978
17.723383	0.1	79.679971
17.725050	0.1	79.672520
17.726717	0.1	79.663281
17.728383	0.1	79.652910
17.730050	0.1	79.642777
17.731717	0.1	79.634492
17.733383	0.1	79.628711
17.735050	0.1	79.624002
17.736717	0.1	79.618518
17.738383	0.1	79.611306
17.740050	0.1	79.602365
17.741717	0.1	79.592352
17.743383	0.1	79.582338
17.745050	0.1	79.573576
17.746717	0.1	79.566126
17.748383	0.1	79.558675
17.750050	0.1	79.549317
17.751717	0.1	79.537992
17.753383	0.1	79.526370
17.755050	0.1	79.516058
17.756717	0.1	79.507475
17.758383	0.1	79.500203
17.760050	0.1	79.493110
17.761717	0.1	79.485362
17.763383	0.1	79.476898
17.765050	0.1	79.468672
17.766717	0.1	79.461758
17.768383	0.1	79.455798
17.770050	0.1	79.448884
17.771717	0.1	79.439585
17.773383	0.1	79.428260
17.775050	0.1	79.416697
17.776717	0.1	79.407041
17.778383	0.1	79.401259
17.780050	0.1	79.399590
17.781717	0.1	79.400544
17.783383	0.1	79.401796
17.785050	0.1	79.401855
17.786717	0.1	79.399769
17.788383	0.1	79.394584
17.790050	0.1	79.386358
17.791717	0.1	79.377596
17.793383	0.1	79.372411
17.795050	0.1	79.372888
17.796717	0.1	79.377835
17.798383	0.1	79.384272
17.800050	0.1	79.389875
17.801717	0.1	79.393570
17.803383	0.1	79.396014
17.805050	0.1	79.399590
17.806717	0.1	79.405968
17.808383	0.1	79.415266
17.810050	0.1	79.427187
17.811717	0.1	79.441433
17.813383	0.1	79.456692
17.815050	0.1	79.471295
17.816717	0.1	79.485123
17.818383	0.1	79.499309
17.820050	0.1	79.514866
17.821717	0.1	79.531913
17.823383	0.1	79.550450
17.825050	0.1	79.570239
17.826717	0.1	79.590623
17.828383	0.1	79.610949
17.830050	0.1	79.631274
17.831717	0.1	79.653029
17.833383	0.1	79.678242
17.835050	0.1	79.706912
17.836717	0.1	79.736774
17.838383	0.1	79.766099
17.840050	0.1	79.794769
17.841717	0.1	79.823618
17.843383	0.1	79.853301
17.845050	0.1	79.884176
17.846717	0.1	79.916005
17.848383	0.1	79.949265
17.850050	0.1	79.985087
17.851717	0.1	80.024247
17.853383	0.1	80.064898
17.855050	0.1	80.104177
17.856717	0.1	80.140715
17.858383	0.1	80.175703
17.860050	0.1	80.211406
17.861717	0.1	80.249314
17.863383	0.1	80.289905
17.865050	0.1	80.332999
17.866717	0.1	80.378120
17.868383	0.1	80.424552
17.870050	0.1	80.470924
17.871717	0.1	80.515986
17.873383	0.1	80.559676
17.875050	0.1	80.602829
17.876717	0.1	80.646222
17.878383	0.1	80.690508
17.880050	0.1	80.735927
17.881717	0.1	80.782001
17.883383	0.1	80.827003
17.885050	0.1	80.869381
17.886717	0.1	80.908661
17.888383	0.1	80.945795
17.890050	0.1	80.982273
17.891717	0.1	81.018870
17.893383	0.1	81.055527
17.895050	0.1	81.092184
17.896717	0.1	81.129258
17.898383	0.1	81.166570
17.900050	0.1	81.203227
17.901717	0.1	81.238751
17.903383	0.1	81.273501
17.905050	0.1	81.307297
17.906717	0.1	81.338947
17.908383	0.1	81.367259
17.910050	0.1	81.392651
17.911717	0.1	81.416314
17.913383	0.1	81.439738
17.915050	0.1	81.464117
17.916717	0.1	81.489747
17.918383	0.1	81.515913
17.920050	0.1	81.540709
17.921717	0.1	81.562584
17.923383	0.1	81.580525
17.925050	0.1	81.594353
17.926717	0.1	81.605022
17.928383	0.1	81.613486
17.930050	0.1	81.620162
17.931717	0.1	81.624930
17.933383	0.1	81.627493
17.935050	0.1	81.628327
17.936717	0.1	81.628625
17.938383	0.1	81.628924
17.940050	0.1	81.628625
17.941717	0.1	81.626837
17.943383	0.1	81.623499
17.945050	0.1	81.619864
17.946717	0.1	81.617181
17.948383	0.1	81.615214
17.950050	0.1	81.612234
17.951717	0.1	81.606810
17.953383	0.1	81.597869
17.955050	0.1	81.584816
17.956717	0.1	81.568604
17.958383	0.1	81.551497
17.960050	0.1	81.535106
17.961717	0.1	81.518238
17.963383	0.1	81.498389
17.965050	0.1	81.474905
17.966717	0.1	81.448798
17.968383	0.1	81.421380
17.970050	0.1	81.393366
17.971717	0.1	81.365173
17.973383	0.1	81.337040
17.975050	0.1	81.308549
17.976717	0.1	81.279581
17.978383	0.1	81.250136
17.980050	0.1	81.219797
17.981717	0.1	81.188147
17.983383	0.1	81.155901
17.985050	0.1	81.124489
17.986717	0.1	81.093614
17.988383	0.1	81.061726
17.990050	0.1	81.027989
17.991717	0.1	80.993002
17.993383	0.1	80.957239
17.995050	0.1	80.920224
17.996717	0.1	80.882077
17.998383	0.1	80.843632
18.000050	0.1	80.806320
18.001717	0.1	80.770259
18.003383	0.1	80.734675
18.005050	0.1	80.698733
18.006717	0.1	80.662017
18.008383	0.1	80.624347
18.010050	0.1	80.585723
18.011717	0.1	80.546920
18.013383	0.1	80.509191
18.015050	0.1	80.473368
18.016717	0.1	80.439632
18.018383	0.1	80.406253
18.020050	0.1	80.370848
18.021717	0.1	80.332403
18.023383	0.1	80.292110
18.025050	0.1	80.251937
18.026717	0.1	80.212836
18.028383	0.1	80.175583
18.030050	0.1	80.141191
18.031717	0.1	80.109959
18.033383	0.1	80.081170
18.035050	0.1	80.054109
18.036717	0.1	80.028181
18.038383	0.1	80.002730
18.040050	0.1	79.977636
18.041717	0.1	79.954033
18.043383	0.1	79.933231
18.045050	0.1	79.915051
18.046717	0.1	79.898303
18.048383	0.1	79.881852
18.050050	0.1	79.864864
18.051717	0.1	79.847400
18.053383	0.1	79.830174
18.055050	0.1	79.814737
18.056717	0.1	79.802339
18.058383	0.1	79.793339
18.060050	0.1	79.787080
18.061717	0.1	79.781954
18.063383	0.1	79.776292
18.065050	0.1	79.769676
18.066717	0.1	79.762344
18.068383	0.1	79.754536
18.070050	0.1	79.746966
18.071717	0.1	79.740648
18.073383	0.1	79.736118
18.075050	0.1	79.732184
18.076717	0.1	79.727178
18.078383	0.1	79.719846
18.080050	0.1	79.710608
18.081717	0.1	79.701369
18.083383	0.1	79.694395
18.085050	0.1	79.690282
18.086717	0.1	79.687183
18.088383	0.1	79.682653
18.090050	0.1	79.675381
18.091717	0.1	79.664772
18.093383	0.1	79.650645
18.095050	0.1	79.633539
18.096717	0.1	79.614406
18.098383	0.1	79.594259
18.100050	0.1	79.572563
18.101717	0.1	79.548185
18.103383	0.1	79.521363
18.105050	0.1	79.494183
18.106717	0.1	79.467659
18.108383	0.1	79.440479
18.110050	0.1	79.410498
18.111717	0.1	79.376523
18.113383	0.1	79.339211
18.115050	0.1	79.299812
18.116717	0.1	79.259222
18.118383	0.1	79.217379
18.120050	0.1	79.174643
18.121717	0.1	79.131370
18.123383	0.1	79.087381
18.125050	0.1	79.040830
18.126717	0.1	78.989451
18.128383	0.1	78.932409
18.130050	0.1	78.870957
18.131717	0.1	78.807836
18.133383	0.1	78.745370
18.135050	0.1	78.684454
18.136717	0.1	78.624968
18.138383	0.1	78.565900
18.140050	0.1	78.506176
18.141717	0.1	78.445022
18.143383	0.1	78.381603
18.145050	0.1	78.314786
18.146717	0.1	78.244572
18.148383	0.1	78.171735
18.150050	0.1	78.097169
18.151717	0.1	78.021829
18.153383	0.1	77.946966
18.155050	0.1	77.873831
18.156717	0.1	77.802722
18.158383	0.1	77.732270
18.160050	0.1	77.660625
18.161717	0.1	77.586596
18.163383	0.1	77.510302
18.165050	0.1	77.432995
18.166717	0.1	77.356820
18.168383	0.1	77.282672
18.170050	0.1	77.210073
18.171717	0.1	77.138309
18.173383	0.1	77.067380
18.175050	0.1	76.997106
18.176717	0.1	76.926892
18.178383	0.1	76.855843
18.180050	0.1	76.783066
18.181717	0.1	76.708917
18.183383	0.1	76.634710
18.185050	0.1	76.561634
18.186717	0.1	76.489692
18.188383	0.1	76.418285
18.190050	0.1	76.347415
18.191717	0.1	76.277320
18.193383	0.1	76.207821
18.195050	0.1	76.138024
18.196717	0.1	76.067095
18.198383	0.1	75.994675
18.200050	0.1	75.920765
18.201717	0.1	75.845902
18.203383	0.1	75.772052
18.205050	0.1	75.701241
18.206717	0.1	75.633650
18.208383	0.1	75.567727
18.210050	0.1	75.502400
18.211717	0.1	75.437610
18.213383	0.1	75.372820
18.215050	0.1	75.306658
18.216717	0.1	75.238948
18.218383	0.1	75.171714
18.220050	0.1	75.107042
18.221717	0.1	75.045471
18.223383	0.1	74.985628
18.225050	0.1	74.926142
18.226717	0.1	74.867193
18.228383	0.1	74.809019
18.230050	0.1	74.750487
18.231717	0.1	74.690644
18.233383	0.1	74.630444
18.235050	0.1	74.571614
18.236717	0.1	74.515049
18.238383	0.1	74.460094
18.240050	0.1	74.405555
18.241717	0.1	74.350838
18.243383	0.1	74.295585
18.245050	0.1	74.239914
18.246717	0.1	74.184482
18.248383	0.1	74.130003
18.250050	0.1	74.077015
18.251717	0.1	74.026589
18.253383	0.1	73.979501
18.255050	0.1	73.935454
18.256717	0.1	73.893671
18.258383	0.1	73.853318
18.260050	0.1	73.813741
18.261717	0.1	73.774163
18.263383	0.1	73.733751
18.265050	0.1	73.692386
18.266717	0.1	73.651020
18.268383	0.1	73.611443
18.270050	0.1	73.574488
18.271717	0.1	73.539679
18.273383	0.1	73.506360
18.275050	0.1	73.474590
18.276717	0.1	73.444669
18.278383	0.1	73.415820
18.280050	0.1	73.387150
18.281717	0.1	73.358600
18.283383	0.1	73.330347
18.285050	0.1	73.302095
18.286717	0.1	73.274974
18.288383	0.1	73.251967
18.290050	0.1	73.234860
18.291717	0.1	73.222999
18.293383	0.1	73.214237
18.295050	0.1	73.206787
18.296717	0.1	73.198978
18.298383	0.1	73.190276
18.300050	0.1	73.181872
18.301717	0.1	73.176329
18.303383	0.1	73.175375
18.305050	0.1	73.178474
18.306717	0.1	73.183660
18.308383	0.1	73.190097
18.310050	0.1	73.198621
18.311717	0.1	73.210601
18.313383	0.1	73.227112
18.315050	0.1	73.249404
18.316717	0.1	73.277299
18.318383	0.1	73.308174
18.320050	0.1	73.339049
18.321717	0.1	73.368613
18.323383	0.1	73.397402
18.325050	0.1	73.426787
18.326717	0.1	73.458199
18.328383	0.1	73.491757
18.330050	0.1	73.526566
18.331717	0.1	73.561732
18.333383	0.1	73.598449
18.335050	0.1	73.638563
18.336717	0.1	73.681717
18.338383	0.1	73.725347
18.340050	0.1	73.767309
18.341717	0.1	73.806946
18.343383	0.1	73.844318
18.345050	0.1	73.879723
18.346717	0.1	73.913519
18.348383	0.1	73.945884
18.350050	0.1	73.976700
18.351717	0.1	74.005251
18.353383	0.1	74.030642
18.355050	0.1	74.051325
18.356717	0.1	74.065928
18.358383	0.1	74.074332
18.360050	0.1	74.077730
18.361717	0.1	74.077313
18.363383	0.1	74.072961
18.365050	0.1	74.063842
18.366717	0.1	74.049537
18.368383	0.1	74.029927
18.370050	0.1	74.003701
18.371717	0.1	73.968951
18.373383	0.1	73.924009
18.375050	0.1	73.868935
18.376717	0.1	73.805635
18.378383	0.1	73.737089
18.380050	0.1	73.665504
18.381717	0.1	73.590700
18.383383	0.1	73.510592
18.385050	0.1	73.422734
18.386717	0.1	73.326234
18.388383	0.1	73.221569
18.390050	0.1	73.109989
18.391717	0.1	72.992866
18.393383	0.1	72.871213
18.395050	0.1	72.745447
18.396717	0.1	72.615747
18.398383	0.1	72.482531
18.400050	0.1	72.346513
18.401717	0.1	72.207992
18.403383	0.1	72.067146
18.405050	0.1	71.923797
18.406717	0.1	71.777646
18.408383	0.1	71.628158
18.410050	0.1	71.475033
18.411717	0.1	71.318690
18.413383	0.1	71.160678
18.415050	0.1	71.002666
18.416717	0.1	70.846204
18.418383	0.1	70.691530
18.420050	0.1	70.537035
18.421717	0.1	70.380990
18.423383	0.1	70.223038
18.425050	0.1	70.063893
18.426717	0.1	69.904987
18.428383	0.1	69.748465
18.430050	0.1	69.595937
18.431717	0.1	69.447641
18.433383	0.1	69.302921
18.435050	0.1	69.160942
18.436717	0.1	69.020752
18.438383	0.1	68.881754
18.440050	0.1	68.744425
18.441717	0.1	68.608705
18.443383	0.1	68.473641
18.445050	0.1	68.339054
18.446717	0.1	68.206553
18.448383	0.1	68.077628
18.450050	0.1	67.952697
18.451717	0.1	67.830924
18.453383	0.1	67.710702
18.455050	0.1	67.590718
18.456717	0.1	67.471568
18.458383	0.1	67.354802
18.460050	0.1	67.240659
18.461717	0.1	67.127887
18.463383	0.1	67.015354
18.465050	0.1	66.902343
18.466717	0.1	66.788499
18.468383	0.1	66.675011
18.470050	0.1	66.563372
18.471717	0.1	66.453520
18.473383	0.1	66.344206
18.475050	0.1	66.235367
18.476717	0.1	66.127781
18.478383	0.1	66.021625
18.480050	0.1	65.916661
18.481717	0.1	65.812830
18.483383	0.1	65.710191
18.485050	0.1	65.608505
18.486717	0.1	65.507058
18.488383	0.1	65.405671
18.490050	0.1	65.304402
18.491717	0.1	65.203373
18.493383	0.1	65.102283
18.495050	0.1	65.000478
18.496717	0.1	64.897541
18.498383	0.1	64.793650
18.500050	0.1	64.689402
18.501717	0.1	64.584438
18.503383	0.1	64.477746
18.505050	0.1	64.369921
18.506717	0.1	64.263467
18.508383	0.1	64.160649
18.510050	0.1	64.060990
18.511717	0.1	63.962940
18.513383	0.1	63.865129
18.515050	0.1	63.766841
18.516717	0.1	63.668016
18.518383	0.1	63.568894
18.520050	0.1	63.469295
18.521717	0.1	63.369755
18.523383	0.1	63.271347
18.525050	0.1	63.175086
18.526717	0.1	63.080195
18.528383	0.1	62.985245
18.530050	0.1	62.889520
18.531717	0.1	62.793735
18.533383	0.1	62.699143
18.535050	0.1	62.605802
18.536717	0.1	62.512938
18.538383	0.1	62.419657
18.540050	0.1	62.325720
18.541717	0.1	62.231842
18.543383	0.1	62.138800
18.545050	0.1	62.046472
18.546717	0.1	61.953966
18.548383	0.1	61.861221
18.550050	0.1	61.768893
18.551717	0.1	61.677579
18.553383	0.1	61.588112
18.555050	0.1	61.501209
18.556717	0.1	61.416749
18.558383	0.1	61.334077
18.560050	0.1	61.252955
18.561717	0.1	61.172966
18.563383	0.1	61.093155
18.565050	0.1	61.012570
18.566717	0.1	60.931269
18.568383	0.1	60.849849
18.570050	0.1	60.768727
18.571717	0.1	60.688499
18.573383	0.1	60.610119
18.575050	0.1	60.533885
18.576717	0.1	60.459141
18.578383	0.1	60.384933
18.580050	0.1	60.309771
18.581717	0.1	60.232285
18.583383	0.1	60.153011
18.585050	0.1	60.074214
18.586717	0.1	59.997562
18.588383	0.1	59.921566
18.590050	0.1	59.844021
18.591717	0.1	59.764687
18.593383	0.1	59.685293
18.595050	0.1	59.607748
18.596717	0.1	59.532646
18.598383	0.1	59.458975
18.600050	0.1	59.384052
18.601717	0.1	59.306267
18.603383	0.1	59.225920
18.605050	0.1	59.144202
18.606717	0.1	59.062306
18.608383	0.1	58.981124
18.610050	0.1	58.900539
18.611717	0.1	58.819476
18.613383	0.1	58.736209
18.615050	0.1	58.649961
18.616717	0.1	58.561388
18.618383	0.1	58.471862
18.620050	0.1	58.383289
18.621717	0.1	58.296624
18.623383	0.1	58.211151
18.625050	0.1	58.125380
18.626717	0.1	58.039073
18.628383	0.1	57.953123
18.630050	0.1	57.867709
18.631717	0.1	57.782177
18.633383	0.1	57.695809
18.635050	0.1	57.608727
18.636717	0.1	57.522002
18.638383	0.1	57.436589
18.640050	0.1	57.352427
18.641717	0.1	57.268921
18.643383	0.1	57.185534
18.645050	0.1	57.102445
18.646717	0.1	57.019535
18.648383	0.1	56.936625
18.650050	0.1	56.853715
18.651717	0.1	56.771043
18.653383	0.1	56.688849
18.655050	0.1	56.607548
18.656717	0.1	56.527499
18.658383	0.1	56.449297
18.660050	0.1	56.373063
18.661717	0.1	56.298378
18.663383	0.1	56.224350
18.665050	0.1	56.150559
18.666717	0.1	56.076709
18.668383	0.1	56.002203
18.670050	0.1	55.926803
18.671717	0.1	55.850867
18.673383	0.1	55.775527
18.675050	0.1	55.702570
18.676717	0.1	55.633667
18.678383	0.1	55.567983
18.680050	0.1	55.502418
18.681717	0.1	55.434469
18.683383	0.1	55.364076
18.685050	0.1	55.292788
18.686717	0.1	55.222038
18.688383	0.1	55.152181
18.690050	0.1	55.083517
18.691717	0.1	55.016402
18.693383	0.1	54.950896
18.695050	0.1	54.886940
18.696717	0.1	54.823938
18.698383	0.1	54.761115
18.700050	0.1	54.698292
18.701717	0.1	54.636184
18.703383	0.1	54.575804
18.705050	0.1	54.516855
18.706717	0.1	54.458204
18.708383	0.1	54.398302
18.710050	0.1	54.336372
18.711717	0.1	54.272715
18.713383	0.1	54.207865
18.715050	0.1	54.142180
18.716717	0.1	54.076019
18.718383	0.1	54.010573
18.720050	0.1	53.948108
18.721717	0.1	53.890291
18.723383	0.1	53.836289
18.725050	0.1	53.784076
18.726717	0.1	53.732041
18.728383	0.1	53.679648
18.730050	0.1	53.626660
18.731717	0.1	53.572896
18.733383	0.1	53.518239
18.735050	0.1	53.462807
18.736717	0.1	53.406897
18.738383	0.1	53.350988
18.740050	0.1	53.295496
18.741717	0.1	53.239945
18.743383	0.1	53.184334
18.745050	0.1	53.129617
18.746717	0.1	53.076866
18.748383	0.1	53.026203
18.750050	0.1	52.976492
18.751717	0.1	52.926842
18.753383	0.1	52.877072
18.755050	0.1	52.827600
18.756717	0.1	52.779797
18.758383	0.1	52.735511
18.760050	0.1	52.695874
18.761717	0.1	52.659813
18.763383	0.1	52.624884
18.765050	0.1	52.588824
18.766717	0.1	52.551034
18.768383	0.1	52.512589
18.770050	0.1	52.474383
18.771717	0.1	52.435699
18.773383	0.1	52.397016
18.775050	0.1	52.361015
18.776717	0.1	52.330318
18.778383	0.1	52.305403
18.780050	0.1	52.284184
18.781717	0.1	52.264038
18.783383	0.1	52.244309
18.785050	0.1	52.226666
18.786717	0.1	52.213195
18.788383	0.1	52.204374
18.790050	0.1	52.198652
18.791717	0.1	52.194479
18.793383	0.1	52.191618
18.795050	0.1	52.190724
18.796717	0.1	52.191976
18.798383	0.1	52.195433
18.800050	0.1	52.201691
18.801717	0.1	52.211467
18.803383	0.1	52.224758
18.805050	0.1	52.241150
18.806717	0.1	52.260879
18.808383	0.1	52.284840
18.810050	0.1	52.314046
18.811717	0.1	52.348438
18.813383	0.1	52.387598
18.815050	0.1	52.430871
18.816717	0.1	52.478495
18.818383	0.1	52.529994
18.820050	0.1	52.584055
18.821717	0.1	52.639070
18.823383	0.1	52.694741
18.825050	0.1	52.752736
18.826717	0.1	52.815798
18.828383	0.1	52.884641
18.830050	0.1	52.958074
18.831717	0.1	53.034666
18.833383	0.1	53.114239
18.835050	0.1	53.196851
18.836717	0.1	53.282443
18.838383	0.1	53.371015
18.840050	0.1	53.462926
18.841717	0.1	53.557578
18.843383	0.1	53.653661
18.845050	0.1	53.750697
18.846717	0.1	53.848866
18.848383	0.1	53.948108
18.850050	0.1	54.048065
18.851717	0.1	54.148737
18.853383	0.1	54.249946
18.855050	0.1	54.350677
18.856717	0.1	54.449979
18.858383	0.1	54.547611
18.860050	0.1	54.643634
18.861717	0.1	54.738167
18.863383	0.1	54.831568
18.865050	0.1	54.923657
18.866717	0.1	55.012766
18.868383	0.1	55.095855
18.870050	0.1	55.169764
18.871717	0.1	55.232767
18.873383	0.1	55.285099
18.875050	0.1	55.328492
18.876717	0.1	55.364135
18.878383	0.1	55.392626
18.880050	0.1	55.413369
18.881717	0.1	55.424872
18.883383	0.1	55.425766
18.885050	0.1	55.415812
18.886717	0.1	55.393997
18.888383	0.1	55.358115
18.890050	0.1	55.306736
18.891717	0.1	55.239204
18.893383	0.1	55.155400
18.895050	0.1	55.055920
18.896717	0.1	54.941777
18.898383	0.1	54.814163
18.900050	0.1	54.673735
18.901717	0.1	54.520074
18.903383	0.1	54.352823
18.905050	0.1	54.172936
18.906717	0.1	53.982321
18.908383	0.1	53.782347
18.910050	0.1	53.572896
18.911717	0.1	53.353611
18.913383	0.1	53.123895
18.915050	0.1	52.883688
18.916717	0.1	52.633885
18.918383	0.1	52.376452
18.920050	0.1	52.112821
18.921717	0.1	51.843944
18.923383	0.1	51.570895
18.925050	0.1	51.295403
18.926717	0.1	51.019552
18.928383	0.1	50.744358
18.930050	0.1	50.468567
18.931717	0.1	50.189915
18.933383	0.1	49.907747
18.935050	0.1	49.623969
18.936717	0.1	49.341562
18.938383	0.1	49.063745
18.940050	0.1	48.792186
18.941717	0.1	48.526946
18.943383	0.1	48.267248
18.945050	0.1	48.012259
18.946717	0.1	47.761741
18.948383	0.1	47.517183
18.950050	0.1	47.280970
18.951717	0.1	47.054949
18.953383	0.1	46.838227
18.955050	0.1	46.627822
18.956717	0.1	46.421233
18.958383	0.1	46.217981
18.960050	0.1	46.019557
18.961717	0.1	45.827451
18.963383	0.1	45.642319
18.965050	0.1	45.464697
18.966717	0.1	45.295420
18.968383	0.1	45.134845
18.970050	0.1	44.981244
18.971717	0.1	44.831934
18.973383	0.1	44.685426
18.975050	0.1	44.542315
18.976717	0.1	44.403734
18.978383	0.1	44.270816
18.980050	0.1	44.143799
18.981717	0.1	44.022205
18.983383	0.1	43.904605
18.985050	0.1	43.789270
18.986717	0.1	43.674829
18.988383	0.1	43.561461
18.990050	0.1	43.450477
18.991717	0.1	43.343249
18.993383	0.1	43.240013
18.995050	0.1	43.139818
18.996717	0.1	43.041470
18.998383	0.1	42.944911
19.000050	0.1	42.851510
19.001717	0.1	42.762282
19.003383	0.1	42.676273
19.005050	0.1	42.591455
19.006717	0.1	42.506161
19.008383	0.1	42.420747
19.010050	0.1	42.336526
19.011717	0.1	42.254629
19.013383	0.1	42.174997
19.015050	0.1	42.097213
19.016717	0.1	42.021217
19.018383	0.1	41.945758
19.020050	0.1	41.868868
19.021717	0.1	41.789892
19.023383	0.1	41.710558
19.025050	0.1	41.632893
19.026717	0.1	41.557791
19.028383	0.1	41.485312
19.030050	0.1	41.415336
19.031717	0.1	41.346672
19.033383	0.1	41.278007
19.035050	0.1	41.208687
19.036717	0.1	41.138949
19.038383	0.1	41.069510
19.040050	0.1	41.001620
19.041717	0.1	40.936174
19.043383	0.1	40.872815
19.045050	0.1	40.810289
19.046717	0.1	40.747764
19.048383	0.1	40.684762
19.050050	0.1	40.620329
19.051717	0.1	40.553989
19.053383	0.1	40.486636
19.055050	0.1	40.420296
19.056717	0.1	40.356460
19.058383	0.1	40.294888
19.060050	0.1	40.234628
19.061717	0.1	40.175142
19.063383	0.1	40.115657
19.065050	0.1	40.055873
19.066717	0.1	39.996507
19.068383	0.1	39.938452
19.070050	0.1	39.881828
19.071717	0.1	39.825680
19.073383	0.1	39.769175
19.075050	0.1	39.712253
19.076717	0.1	39.655151
19.078383	0.1	39.597633
19.080050	0.1	39.540055
19.081717	0.1	39.484146
19.083383	0.1	39.430919
19.085050	0.1	39.379301
19.086717	0.1	39.327385
19.088383	0.1	39.274576
19.090050	0.1	39.221587
19.091717	0.1	39.170804
19.093383	0.1	39.123537
19.095050	0.1	39.078357
19.096717	0.1	39.032581
19.098383	0.1	38.985195
19.100050	0.1	38.936796
19.101717	0.1	38.888338
19.103383	0.1	38.840654
19.105050	0.1	38.793983
19.106717	0.1	38.748088
19.108383	0.1	38.702311
19.110050	0.1	38.655820
19.111717	0.1	38.608315
19.113383	0.1	38.560035
19.115050	0.1	38.511279
19.116717	0.1	38.462224
19.118383	0.1	38.413944
19.120050	0.1	38.368525
19.121717	0.1	38.328054
19.123383	0.1	38.291933
19.125050	0.1	38.257482
19.126717	0.1	38.221600
19.128383	0.1	38.182559
19.130050	0.1	38.140001
19.131717	0.1	38.095119
19.133383	0.1	38.049819
19.135050	0.1	38.005414
19.136717	0.1	37.962558
19.138383	0.1	37.921550
19.140050	0.1	37.882330
19.141717	0.1	37.844720
19.143383	0.1	37.808599
19.145050	0.1	37.774029
19.146717	0.1	37.741186
19.148383	0.1	37.709715
19.150050	0.1	37.678363
19.151717	0.1	37.645581
19.153383	0.1	37.610772
19.155050	0.1	37.574293
19.156717	0.1	37.536385
19.158383	0.1	37.496807
19.160050	0.1	37.455263
19.161717	0.1	37.412109
19.163383	0.1	37.368777
19.165050	0.1	37.327769
19.166717	0.1	37.291291
19.168383	0.1	37.258985
19.170050	0.1	37.228288
19.171717	0.1	37.196758
19.173383	0.1	37.163379
19.175050	0.1	37.128510
19.176717	0.1	37.092986
19.178383	0.1	37.057402
19.180050	0.1	37.021818
19.181717	0.1	36.985698
19.183383	0.1	36.948206
19.185050	0.1	36.908629
19.186717	0.1	36.866727
19.188383	0.1	36.822858
19.190050	0.1	36.777439
19.191717	0.1	36.730292
19.193383	0.1	36.681416
19.195050	0.1	36.631050
19.196717	0.1	36.579432
19.198383	0.1	36.527338
19.200050	0.1	36.474886
19.201717	0.1	36.421003
19.203383	0.1	36.364319
19.205050	0.1	36.305430
19.206717	0.1	36.245706
19.208383	0.1	36.185565
19.210050	0.1	36.124887
19.211717	0.1	36.063971
19.213383	0.1	36.002817
19.215050	0.1	35.940292
19.216717	0.1	35.874548
19.218383	0.1	35.804870
19.220050	0.1	35.732391
19.221717	0.1	35.659494
19.223383	0.1	35.587969
19.225050	0.1	35.518291
19.226717	0.1	35.450222
19.228383	0.1	35.382571
19.230050	0.1	35.314085
19.231717	0.1	35.244646
19.233383	0.1	35.174670
19.235050	0.1	35.103442
19.236717	0.1	35.029354
19.238383	0.1	34.951629
19.240050	0.1	34.871282
19.241717	0.1	34.790220
19.243383	0.1	34.709932
19.245050	0.1	34.631195
19.246717	0.1	34.554007
19.248383	0.1	34.478368
19.250050	0.1	34.404101
19.251717	0.1	34.330787
19.253383	0.1	34.257950
19.255050	0.1	34.185233
19.256717	0.1	34.112694
19.258383	0.1	34.040155
19.260050	0.1	33.967497
19.261717	0.1	33.894422
19.263383	0.1	33.821585
19.265050	0.1	33.750119
19.266717	0.1	33.680203
19.268383	0.1	33.610406
19.270050	0.1	33.538880
19.271717	0.1	33.465924
19.273383	0.1	33.393027
19.275050	0.1	33.321323
19.276717	0.1	33.251288
19.278383	0.1	33.183398
19.280050	0.1	33.117892
19.281717	0.1	33.055009
19.283383	0.1	32.994511
19.285050	0.1	32.935681
19.286717	0.1	32.876255
19.288383	0.1	32.814147
19.290050	0.1	32.749178
19.291717	0.1	32.683255
19.293383	0.1	32.618763
19.295050	0.1	32.556953
19.296717	0.1	32.498064
19.298383	0.1	32.441141
19.300050	0.1	32.384755
19.301717	0.1	32.327714
19.303383	0.1	32.270672
19.305050	0.1	32.214345
19.306717	0.1	32.158794
19.308383	0.1	32.103898
19.310050	0.1	32.050135
19.311717	0.1	31.997504
19.313383	0.1	31.945469
19.315050	0.1	31.893851
19.316717	0.1	31.842770
19.318383	0.1	31.791331
19.320050	0.1	31.738939
19.321717	0.1	31.686189
19.323383	0.1	31.633975
19.325050	0.1	31.582655
19.326717	0.1	31.532528
19.328383	0.1	31.484010
19.330050	0.1	31.436743
19.331717	0.1	31.390430
19.333383	0.1	31.345369
19.335050	0.1	31.301918
19.336717	0.1	31.259598
19.338383	0.1	31.217756
19.340050	0.1	31.175198
19.341717	0.1	31.131329
19.343383	0.1	31.086149
19.345050	0.1	31.040074
19.346717	0.1	30.993404
19.348383	0.1	30.946733
19.350050	0.1	30.900361
19.351717	0.1	30.854823
19.353383	0.1	30.810656
19.355050	0.1	30.768635
19.356717	0.1	30.728282
19.358383	0.1	30.688049
19.360050	0.1	30.647280
19.361717	0.1	30.606212
19.363383	0.1	30.565204
19.365050	0.1	30.523898
19.366717	0.1	30.481817
19.368383	0.1	30.438902
19.370050	0.1	30.396165
19.371717	0.1	30.354025
19.373383	0.1	30.312063
19.375050	0.1	30.269505
19.376717	0.1	30.226232
19.378383	0.1	30.183019
19.380050	0.1	30.140402
19.381717	0.1	30.098798
19.383383	0.1	30.057790
19.385050	0.1	30.016484
19.386717	0.1	29.973807
19.388383	0.1	29.929759
19.390050	0.1	29.885532
19.391717	0.1	29.842438
19.393383	0.1	29.800953
19.395050	0.1	29.760362
19.396717	0.1	29.719772
19.398383	0.1	29.678943
19.400050	0.1	29.638471
19.401717	0.1	29.599072
19.403383	0.1	29.560329
19.405050	0.1	29.520931
19.406717	0.1	29.480101
19.408383	0.1	29.437842
19.410050	0.1	29.394628
19.411717	0.1	29.351236
19.413383	0.1	29.308559
19.415050	0.1	29.267372
19.416717	0.1	29.228212
19.418383	0.1	29.191138
19.420050	0.1	29.155196
19.421717	0.1	29.119136
19.423383	0.1	29.082181
19.425050	0.1	29.044570
19.426717	0.1	29.006185
19.428383	0.1	28.966607
19.430050	0.1	28.925540
19.431717	0.1	28.883638
19.433383	0.1	28.841736
19.435050	0.1	28.800072
19.436717	0.1	28.758945
19.438383	0.1	28.719427
19.440050	0.1	28.682472
19.441717	0.1	28.647782
19.443383	0.1	28.613986
19.445050	0.1	28.579535
19.446717	0.1	28.542818
19.448383	0.1	28.503181
19.450050	0.1	28.461518
19.451717	0.1	28.419377
19.453383	0.1	28.377952
19.455050	0.1	28.338076
19.456717	0.1	28.300347
19.458383	0.1	28.264107
19.460050	0.1	28.227450
19.461717	0.1	28.189005
19.463383	0.1	28.149070
19.465050	0.1	28.108956
19.466717	0.1	28.070690
19.468383	0.1	28.035642
19.470050	0.1	28.002562
19.471717	0.1	27.969362
19.473383	0.1	27.934493
19.475050	0.1	27.897419
19.476717	0.1	27.858080
19.478383	0.1	27.816536
19.480050	0.1	27.773501
19.481717	0.1	27.730049
19.483383	0.1	27.687551
19.485050	0.1	27.647080
19.486717	0.1	27.608217
19.488383	0.1	27.569594
19.490050	0.1	27.529241
19.491717	0.1	27.486266
19.493383	0.1	27.441205
19.495050	0.1	27.395071
19.496717	0.1	27.348937
19.498383	0.1	27.304115
19.500050	0.1	27.261140
19.501717	0.1	27.219238
19.503383	0.1	27.177753
19.505050	0.1	27.136685
19.506717	0.1	27.095498
19.508383	0.1	27.052881
19.510050	0.1	27.008177
19.511717	0.1	26.962222
19.513383	0.1	26.915969
19.515050	0.1	26.869060
19.516717	0.1	26.820125
19.518383	0.1	26.768507
19.520050	0.1	26.715936
19.521717	0.1	26.664497
19.523383	0.1	26.614787
19.525050	0.1	26.566149
19.526717	0.1	26.517870
19.528383	0.1	26.469411
19.530050	0.1	26.420356
19.531717	0.1	26.370348
19.533383	0.1	26.319625
19.535050	0.1	26.268305
19.536717	0.1	26.216210
19.538383	0.1	26.162686
19.540050	0.1	26.108088
19.541717	0.1	26.053967
19.543383	0.1	26.001872
19.545050	0.1	25.952579
19.546717	0.1	25.905789
19.548383	0.1	25.860192
19.550050	0.1	25.814296
19.551717	0.1	25.767507
19.553383	0.1	25.720240
19.555050	0.1	25.672914
19.556717	0.1	25.625290
19.558383	0.1	25.576772
19.560050	0.1	25.527479
19.561717	0.1	25.478245
19.563383	0.1	25.430442
19.565050	0.1	25.384904
19.566717	0.1	25.342168
19.568383	0.1	25.302233
19.570050	0.1	25.264086
19.571717	0.1	25.225462
19.573383	0.1	25.184692
19.575050	0.1	25.141956
19.576717	0.1	25.098862
19.578383	0.1	25.056900
19.580050	0.1	25.017203
19.581717	0.1	24.980010
19.583383	0.1	24.945201
19.585050	0.1	24.912180
19.586717	0.1	24.879934
19.588383	0.1	24.847926
19.590050	0.1	24.816515
19.591717	0.1	24.785639
19.593383	0.1	24.754645
19.595050	0.1	24.723114
19.596717	0.1	24.691762
19.598383	0.1	24.661244
19.600050	0.1	24.631323
19.601717	0.1	24.600925
19.603383	0.1	24.569394
19.605050	0.1	24.536969
19.606717	0.1	24.504484
19.608383	0.1	24.472596
19.610050	0.1	24.441721
19.611717	0.1	24.412335
19.613383	0.1	24.384321
19.615050	0.1	24.356545
19.616717	0.1	24.328591
19.618383	0.1	24.300696
19.620050	0.1	24.272741
19.621717	0.1	24.243058
19.623383	0.1	24.210991
19.625050	0.1	24.178685
19.626717	0.1	24.148585
19.628383	0.1	24.120511
19.630050	0.1	24.092556
19.631717	0.1	24.063529
19.633383	0.1	24.032833
19.635050	0.1	24.000587
19.636717	0.1	23.967804
19.638383	0.1	23.935319
19.640050	0.1	23.902894
19.641717	0.1	23.869456
19.643383	0.1	23.834588
19.645050	0.1	23.799600
19.646717	0.1	23.766102
19.648383	0.1	23.734750
19.650050	0.1	23.704411
19.651717	0.1	23.673774
19.653383	0.1	23.642065
19.655050	0.1	23.608924
19.656717	0.1	23.574711
19.658383	0.1	23.540200
19.660050	0.1	23.505451
19.661717	0.1	23.470642
19.663383	0.1	23.436905
19.665050	0.1	23.405494
19.666717	0.1	23.375572
19.668383	0.1	23.344399
19.670050	0.1	23.310424
19.671717	0.1	23.274304
19.673383	0.1	23.236455
19.675050	0.1	23.197116
19.676717	0.1	23.157717
19.678383	0.1	23.120464
19.680050	0.1	23.086490
19.681717	0.1	23.055316
19.683383	0.1	23.025097
19.685050	0.1	22.994341
19.686717	0.1	22.962452
19.688383	0.1	22.930087
19.690050	0.1	22.898377
19.691717	0.1	22.868158
19.693383	0.1	22.839607
19.695050	0.1	22.811891
19.696717	0.1	22.784175
19.698383	0.1	22.755803
19.700050	0.1	22.726180
19.701717	0.1	22.695483
19.703383	0.1	22.664787
19.705050	0.1	22.634865
19.706717	0.1	22.605719
19.708383	0.1	22.576870
19.710050	0.1	22.548558
19.711717	0.1	22.521497
19.713383	0.1	22.496404
19.715050	0.1	22.472681
19.716717	0.1	22.448243
19.718383	0.1	22.421183
19.720050	0.1	22.392155
19.721717	0.1	22.363664
19.723383	0.1	22.337498
19.725050	0.1	22.313298
19.726717	0.1	22.290172
19.728383	0.1	22.268356
19.730050	0.1	22.247793
19.731717	0.1	22.227408
19.733383	0.1	22.206248
19.735050	0.1	22.184433
19.736717	0.1	22.163035
19.738383	0.1	22.143067
19.740050	0.1	22.125007
19.741717	0.1	22.108675
19.743383	0.1	22.093715
19.745050	0.1	22.079409
19.746717	0.1	22.064985
19.748383	0.1	22.049726
19.750050	0.1	22.033216
19.751717	0.1	22.015513
19.753383	0.1	21.997751
19.755050	0.1	21.981777
19.756717	0.1	21.969618
19.758383	0.1	21.962346
19.760050	0.1	21.958770
19.761717	0.1	21.956624
19.763383	0.1	21.954299
19.765050	0.1	21.952273
19.766717	0.1	21.951319
19.768383	0.1	21.951438
19.770050	0.1	21.951915
19.771717	0.1	21.952154
19.773383	0.1	21.952571
19.775050	0.1	21.954538
19.776717	0.1	21.959545
19.778383	0.1	21.967830
19.780050	0.1	21.978201
19.781717	0.1	21.987499
19.783383	0.1	21.992685
19.785050	0.1	21.992864
19.786717	0.1	21.989704
19.788383	0.1	21.985532
19.790050	0.1	21.981658
19.791717	0.1	21.978558
19.793383	0.1	21.977068
19.795050	0.1	21.976830
19.796717	0.1	21.976055
19.798383	0.1	21.972658
19.800050	0.1	21.966220
19.801717	0.1	21.957160
19.803383	0.1	21.946014
19.805050	0.1	21.933140
19.806717	0.1	21.918715
19.808383	0.1	21.902086
19.810050	0.1	21.882118
19.811717	0.1	21.858217
19.813383	0.1	21.831097
19.815050	0.1	21.801413
19.816717	0.1	21.768690
19.818383	0.1	21.731795
19.820050	0.1	21.690489
19.821717	0.1	21.645547
19.823383	0.1	21.598698
19.825050	0.1	21.551253
19.826717	0.1	21.502615
19.828383	0.1	21.451296
19.830050	0.1	21.396877
19.831717	0.1	21.340491
19.833383	0.1	21.282674
19.835050	0.1	21.223546
19.836717	0.1	21.163882
19.838383	0.1	21.104218
19.840050	0.1	21.044077
19.841717	0.1	20.982386
19.843383	0.1	20.918847
19.845050	0.1	20.854236
19.846717	0.1	20.789684
19.848383	0.1	20.725490
19.850050	0.1	20.661892
19.851717	0.1	20.599128
19.853383	0.1	20.537258
19.855050	0.1	20.476104
19.856717	0.1	20.416499
19.858383	0.1	20.359756
19.860050	0.1	20.306410
19.861717	0.1	20.255209
19.863383	0.1	20.204426
19.865050	0.1	20.153583
19.866717	0.1	20.103277
19.868383	0.1	20.053984
19.870050	0.1	20.006539
19.871717	0.1	19.961060
19.873383	0.1	19.916655
19.875050	0.1	19.872667
19.876717	0.1	19.829632
19.878383	0.1	19.789101
19.880050	0.1	19.751729
19.881717	0.1	19.716741
19.883383	0.1	19.682468
19.885050	0.1	19.648017
19.886717	0.1	19.614042
19.888383	0.1	19.581021
19.890050	0.1	19.549192
19.891717	0.1	19.518615
19.893383	0.1	19.489409
19.895050	0.1	19.461395
19.896717	0.1	19.434215
19.898383	0.1	19.407870
19.900050	0.1	19.382716
19.901717	0.1	19.359351
19.903383	0.1	19.338430
19.905050	0.1	19.319655
19.906717	0.1	19.301416
19.908383	0.1	19.280733
19.910050	0.1	19.255997
19.911717	0.1	19.228281
19.913383	0.1	19.200445
19.915050	0.1	19.175113
19.916717	0.1	19.152940
19.918383	0.1	19.133450
19.920050	0.1	19.116105
19.921717	0.1	19.099594
19.923383	0.1	19.082845
19.925050	0.1	19.065322
19.926717	0.1	19.046904
19.928383	0.1	19.027473
19.930050	0.1	19.007326
19.931717	0.1	18.986942
19.933383	0.1	18.966139
19.935050	0.1	18.944980
19.936717	0.1	18.924118
19.938383	0.1	18.904329
19.940050	0.1	18.886090
19.941717	0.1	18.869699
19.943383	0.1	18.854619
19.945050	0.1	18.840195
19.946717	0.1	18.825830
19.948383	0.1	18.811227
19.950050	0.1	18.796266
19.951717	0.1	18.781246
19.953383	0.1	18.766345
19.955050	0.1	18.751444
19.956717	0.1	18.736900
19.958383	0.1	18.722595
19.960050	0.1	18.707873
19.961717	0.1	18.692495
19.963383	0.1	18.676401
19.965050	0.1	18.659474
19.966717	0.1	18.641711
19.968383	0.1	18.623830
19.970050	0.1	18.606068
19.971717	0.1	18.588425
19.973383	0.1	18.571199
19.975050	0.1	18.554331
19.976717	0.1	18.537344
19.978383	0.1	18.520118
19.980050	0.1	18.503488
19.981717	0.1	18.488170
19.983383	0.1	18.473626
19.985050	0.1	18.458606
19.986717	0.1	18.442691
19.988383	0.1	18.426241
19.990050	0.1	18.409313
19.991717	0.1	18.392206
19.993383	0.1	18.375219
19.995050	0.1	18.357993
19.996717	0.1	18.339575
19.998383	0.1	18.319429
20.000050	0.1	18.298389
20.001717	0.1	18.277706
20.003383	0.1	18.258096
20.005050	0.1	18.239320
20.006717	0.1	18.220545
20.008383	0.1	18.201352
20.010050	0.1	18.181206
20.011717	0.1	18.159748
20.013383	0.1	18.136681
20.015050	0.1	18.112303
20.016717	0.1	18.087507
20.018383	0.1	18.063069
20.020050	0.1	18.039108
20.021717	0.1	18.015565
20.023383	0.1	17.992200
20.025050	0.1	17.968596
20.026717	0.1	17.944993
20.028383	0.1	17.921687
20.030050	0.1	17.898263
20.031717	0.1	17.874421
20.033383	0.1	17.850102
20.035050	0.1	17.825605
20.036717	0.1	17.801643
20.038383	0.1	17.779053
20.040050	0.1	17.758311
20.041717	0.1	17.738701
20.043383	0.1	17.719210
20.045050	0.1	17.699123
20.046717	0.1	17.677666
20.048383	0.1	17.654420
20.050050	0.1	17.629267
20.051717	0.1	17.603279
20.053383	0.1	17.577649
20.055050	0.1	17.553450
20.056717	0.1	17.531634
20.058383	0.1	17.512561
20.060050	0.1	17.495991
20.061717	0.1	17.480494
20.063383	0.1	17.464818
20.065050	0.1	17.448486
20.066717	0.1	17.431201
20.068383	0.1	17.412544
20.070050	0.1	17.392934
20.071717	0.1	17.373205
20.073383	0.1	17.352463
20.075050	0.1	17.329336
20.076717	0.1	17.304839
20.078383	0.1	17.281653
20.080050	0.1	17.260970
20.081717	0.1	17.241658
20.083383	0.1	17.222823
20.085050	0.1	17.204345
20.086717	0.1	17.185808
20.088383	0.1	17.166675
20.090050	0.1	17.147244
20.091717	0.1	17.128707
20.093383	0.1	17.112375
20.095050	0.1	17.097772
20.096717	0.1	17.083586
20.098383	0.1	17.069162
20.100050	0.1	17.055453
20.101717	0.1	17.042996
20.103383	0.1	17.031432
20.105050	0.1	17.019929
20.106717	0.1	17.006935
20.108383	0.1	16.991974
20.110050	0.1	16.976834
20.111717	0.1	16.964139
20.113383	0.1	16.955019
20.115050	0.1	16.948522
20.116717	0.1	16.942323
20.118383	0.1	16.933621
20.120050	0.1	16.920866
20.121717	0.1	16.905070
20.123383	0.1	16.889037
20.125050	0.1	16.874910
20.126717	0.1	16.862930
20.128383	0.1	16.852380
20.130050	0.1	16.843141
20.131717	0.1	16.835452
20.133383	0.1	16.829194
20.135050	0.1	16.823174
20.136717	0.1	16.816379
20.138383	0.1	16.808690
20.140050	0.1	16.801299
20.141717	0.1	16.794921
20.143383	0.1	16.789318
20.145050	0.1	16.784013
20.146717	0.1	16.778351
20.148383	0.1	16.771318
20.150050	0.1	16.762556
20.151717	0.1	16.752780
20.153383	0.1	16.743244
20.155050	0.1	16.735376
20.156717	0.1	16.729773
20.158383	0.1	16.725601
20.160050	0.1	16.721130
20.161717	0.1	16.715528
20.163383	0.1	16.709567
20.165050	0.1	16.704620
20.166717	0.1	16.700865
20.168383	0.1	16.697527
20.170050	0.1	16.694010
20.171717	0.1	16.690613
20.173383	0.1	16.687513
20.175050	0.1	16.684712
20.176717	0.1	16.681315
20.178383	0.1	16.676963
20.180050	0.1	16.672374
20.181717	0.1	16.667963
20.183383	0.1	16.662956
20.185050	0.1	16.656638
20.186717	0.1	16.648890
20.188383	0.1	16.640247
20.190050	0.1	16.631723
20.191717	0.1	16.624630
20.193383	0.1	16.619266
20.195050	0.1	16.614975
20.196717	0.1	16.610981
20.198383	0.1	16.607047
20.200050	0.1	16.602994
20.201717	0.1	16.598404
20.203383	0.1	16.593100
20.205050	0.1	16.587735
20.206717	0.1	16.583265
20.208383	0.1	16.580165
20.210050	0.1	16.578318
20.211717	0.1	16.577304
20.213383	0.1	16.576828
20.215050	0.1	16.576232
20.216717	0.1	16.574741
20.218383	0.1	16.572476
20.220050	0.1	16.570092
20.221717	0.1	16.568125
20.223383	0.1	16.566874
20.225050	0.1	16.566695
20.226717	0.1	16.567648
20.228383	0.1	16.568662
20.230050	0.1	16.567768
20.231717	0.1	16.563417
20.233383	0.1	16.555251
20.235050	0.1	16.544224
20.236717	0.1	16.532243
20.238383	0.1	16.520680
20.240050	0.1	16.510130
20.241717	0.1	16.500474
20.243383	0.1	16.491116
20.245050	0.1	16.481222
20.246717	0.1	16.470016
20.248383	0.1	16.457618
20.250050	0.1	16.444565
20.251717	0.1	16.431333
20.253383	0.1	16.417743
20.255050	0.1	16.402961
20.256717	0.1	16.385795
20.258383	0.1	16.365529
20.260050	0.1	16.342224
20.261717	0.1	16.317190
20.263383	0.1	16.292096
20.265050	0.1	16.268314
20.266717	0.1	16.246558
20.268383	0.1	16.226650
20.270050	0.1	16.207696
20.271717	0.1	16.188622
20.273383	0.1	16.168536
20.275050	0.1	16.146720
20.276717	0.1	16.122819
20.278383	0.1	16.096653
20.280050	0.1	16.068161
20.281717	0.1	16.038478
20.283383	0.1	16.009868
20.285050	0.1	15.983046
20.286717	0.1	15.957118
20.288383	0.1	15.930654
20.290050	0.1	15.903593
20.291717	0.1	15.876652
20.293383	0.1	15.850247
20.295050	0.1	15.824080
20.296717	0.1	15.797914
20.298383	0.1	15.772403
20.300050	0.1	15.748681
20.301717	0.1	15.727581
20.303383	0.1	15.708328
20.305050	0.1	15.689314
20.306717	0.1	15.668453
20.308383	0.1	15.645028
20.310050	0.1	15.619696
20.311717	0.1	15.593589
20.313383	0.1	15.567542
20.315050	0.1	15.542568
20.316717	0.1	15.519203
20.318383	0.1	15.496970
20.320050	0.1	15.474618
20.321717	0.1	15.452147
20.323383	0.1	15.430451
20.325050	0.1	15.409947
20.326717	0.1	15.390814
20.328383	0.1	15.372516
20.330050	0.1	15.354455
20.331717	0.1	15.336514
20.333383	0.1	15.319110
20.335050	0.1	15.302719
20.336717	0.1	15.287281
20.338383	0.1	15.272141
20.340050	0.1	15.256644
20.341717	0.1	15.240849
20.343383	0.1	15.225233
20.345050	0.1	15.209259
20.346717	0.1	15.192331
20.348383	0.1	15.174926
20.350050	0.1	15.158773
20.351717	0.1	15.145780
20.353383	0.1	15.136064
20.355050	0.1	15.126646
20.356717	0.1	15.113831
20.358383	0.1	15.096725
20.360050	0.1	15.077353
20.361717	0.1	15.058459
20.363383	0.1	15.042127
20.365050	0.1	15.029491
20.366717	0.1	15.020014
20.368383	0.1	15.012027
20.370050	0.1	15.003682
20.371717	0.1	14.994384
20.373383	0.1	14.984311
20.375050	0.1	14.973641
20.376717	0.1	14.962316
20.378383	0.1	14.950038
20.380050	0.1	14.936984
20.381717	0.1	14.924944
20.383383	0.1	14.915586
20.385050	0.1	14.908672
20.386717	0.1	14.902414
20.388383	0.1	14.895321
20.390050	0.1	14.887453
20.391717	0.1	14.879466
20.393383	0.1	14.872015
20.395050	0.1	14.864922
20.396717	0.1	14.856816
20.398383	0.1	14.846505
20.400050	0.1	14.834763
20.401717	0.1	14.823497
20.403383	0.1	14.813722
20.405050	0.1	14.805556
20.406717	0.1	14.798225
20.408383	0.1	14.790655
20.410050	0.1	14.782072
20.411717	0.1	14.772476
20.413383	0.1	14.762760
20.415050	0.1	14.754356
20.416717	0.1	14.748097
20.418383	0.1	14.743687
20.420050	0.1	14.739932
20.421717	0.1	14.734806
20.423383	0.1	14.726580
20.425050	0.1	14.715017
20.426717	0.1	14.701367
20.428383	0.1	14.687777
20.430050	0.1	14.676095
20.431717	0.1	14.666916
20.433383	0.1	14.659525
20.435050	0.1	14.652968
20.436717	0.1	14.646352
20.438383	0.1	14.639200
20.440050	0.1	14.631749
20.441717	0.1	14.624656
20.443383	0.1	14.617861
20.445050	0.1	14.610530
20.446717	0.1	14.602364
20.448383	0.1	14.593125
20.450050	0.1	14.582456
20.451717	0.1	14.570595
20.453383	0.1	14.558972
20.455050	0.1	14.549137
20.456717	0.1	14.541508
20.458383	0.1	14.535190
20.460050	0.1	14.528454
20.461717	0.1	14.519812
20.463383	0.1	14.508129
20.465050	0.1	14.493526
20.466717	0.1	14.477433
20.468383	0.1	14.462531
20.470050	0.1	14.450611
20.471717	0.1	14.441729
20.473383	0.1	14.434577
20.475050	0.1	14.427484
20.476717	0.1	14.419974
20.478383	0.1	14.412523
20.480050	0.1	14.405967
20.481717	0.1	14.400662
20.483383	0.1	14.396370
20.485050	0.1	14.391781
20.486717	0.1	14.385403
20.488383	0.1	14.376522
20.490050	0.1	14.365793
20.491717	0.1	14.354409
20.493383	0.1	14.343739
20.495050	0.1	14.334739
20.496717	0.1	14.327646
20.498383	0.1	14.322520
20.500050	0.1	14.318646
20.501717	0.1	14.314593
20.503383	0.1	14.309586
20.505050	0.1	14.303864
20.506717	0.1	14.298440
20.508383	0.1	14.294148
20.510050	0.1	14.291645
20.511717	0.1	14.291287
20.513383	0.1	14.292420
20.515050	0.1	14.293612
20.516717	0.1	14.293970
20.518383	0.1	14.293493
20.520050	0.1	14.292956
20.521717	0.1	14.293075
20.523383	0.1	14.293373
20.525050	0.1	14.293195
20.526717	0.1	14.292956
20.528383	0.1	14.293791
20.530050	0.1	14.296771
20.531717	0.1	14.302016
20.533383	0.1	14.308930
20.535050	0.1	14.316083
20.536717	0.1	14.321447
20.538383	0.1	14.324129
20.540050	0.1	14.325262
20.541717	0.1	14.326991
20.543383	0.1	14.330984
20.545050	0.1	14.337660
20.546717	0.1	14.346302
20.548383	0.1	14.355660
20.550050	0.1	14.364720
20.551717	0.1	14.373601
20.553383	0.1	14.383794
20.555050	0.1	14.396132
20.556717	0.1	14.410199
20.558383	0.1	14.424921
20.560050	0.1	14.440299
20.561717	0.1	14.456392
20.563383	0.1	14.473022
20.565050	0.1	14.490009
20.566717	0.1	14.507771
20.568383	0.1	14.526428
20.570050	0.1	14.546634
20.571717	0.1	14.569283
20.573383	0.1	14.594735
20.575050	0.1	14.622630
20.576717	0.1	14.652193
20.578383	0.1	14.682413
20.580050	0.1	14.712156
20.581717	0.1	14.740468
20.583383	0.1	14.767052
20.585050	0.1	14.792980
20.586717	0.1	14.820100
20.588383	0.1	14.850617
20.590050	0.1	14.886142
20.591717	0.1	14.926256
20.593383	0.1	14.967800
20.595050	0.1	15.007437
20.596717	0.1	15.043677
20.598383	0.1	15.077234
20.600050	0.1	15.109540
20.601717	0.1	15.142442
20.603383	0.1	15.177310
20.605050	0.1	15.213967
20.606717	0.1	15.250505
20.608383	0.1	15.284122
20.610050	0.1	15.313209
20.611717	0.1	15.337826
20.613383	0.1	15.358211
20.615050	0.1	15.374304
20.616717	0.1	15.387357
20.618383	0.1	15.398980
20.620050	0.1	15.409769
20.621717	0.1	15.418352
20.623383	0.1	15.423120
20.625050	0.1	15.423418
20.626717	0.1	15.419901
20.628383	0.1	15.413047
20.630050	0.1	15.402497
20.631717	0.1	15.386523
20.633383	0.1	15.364290
20.635050	0.1	15.337587
20.636717	0.1	15.309037
20.638383	0.1	15.280009
20.640050	0.1	15.250863
20.641717	0.1	15.221299
20.643383	0.1	15.190245
20.645050	0.1	15.156508
20.646717	0.1	15.119852
20.648383	0.1	15.080810
20.650050	0.1	15.039504
20.651717	0.1	14.995695
20.653383	0.1	14.949740
20.655050	0.1	14.902831
20.656717	0.1	14.855207
20.658383	0.1	14.806212
20.660050	0.1	14.755906
20.661717	0.1	14.706374
20.663383	0.1	14.660836
20.665050	0.1	14.620961
20.666717	0.1	14.586092
20.668383	0.1	14.553429
20.670050	0.1	14.520288
20.671717	0.1	14.485718
20.673383	0.1	14.450670
20.675050	0.1	14.416099
20.676717	0.1	14.382065
20.678383	0.1	14.348806
20.680050	0.1	14.317513
20.681717	0.1	14.289618
20.683383	0.1	14.265657
20.685050	0.1	14.244975
20.686717	0.1	14.226497
20.688383	0.1	14.210225
20.690050	0.1	14.195920
20.691717	0.1	14.182986
20.693383	0.1	14.170886
20.695050	0.1	14.159680
20.696717	0.1	14.150263
20.698383	0.1	14.143289
20.700050	0.1	14.137984
20.701717	0.1	14.132203
20.703383	0.1	14.125229
20.705050	0.1	14.118076
20.706717	0.1	14.111937
20.708383	0.1	14.107109
20.710050	0.1	14.103473
20.711717	0.1	14.100612
20.713383	0.1	14.098705
20.715050	0.1	14.098407
20.716717	0.1	14.100493
20.718383	0.1	14.105380
20.720050	0.1	14.112712
20.721717	0.1	14.121295
20.723383	0.1	14.129878
20.725050	0.1	14.138401
20.726717	0.1	14.147342
20.728383	0.1	14.157296
20.730050	0.1	14.168323
20.731717	0.1	14.179767
20.733383	0.1	14.190257
20.735050	0.1	14.199258
20.736717	0.1	14.208198
20.738383	0.1	14.219345
20.740050	0.1	14.233530
20.741717	0.1	14.249683
20.743383	0.1	14.266432
20.745050	0.1	14.282466
20.746717	0.1	14.297367
20.748383	0.1	14.311434
20.750050	0.1	14.325500
20.751717	0.1	14.339925
20.753383	0.1	14.353991
20.755050	0.1	14.367283
20.756717	0.1	14.380575
20.758383	0.1	14.395297
20.760050	0.1	14.411927
20.761717	0.1	14.428855
20.763383	0.1	14.444471
20.765050	0.1	14.458478
20.766717	0.1	14.471472
20.768383	0.1	14.483870
20.770050	0.1	14.496208
20.771717	0.1	14.509142
20.773383	0.1	14.522553
20.775050	0.1	14.535547
20.776717	0.1	14.547826
20.778383	0.1	14.560045
20.780050	0.1	14.572442
20.781717	0.1	14.584304
20.783383	0.1	14.594556
20.785050	0.1	14.603854
20.786717	0.1	14.613152
20.788383	0.1	14.622749
20.790050	0.1	14.633060
20.791717	0.1	14.644922
20.793383	0.1	14.657617
20.795050	0.1	14.668764
20.796717	0.1	14.676214
20.798383	0.1	14.679671
20.800050	0.1	14.681102
20.801717	0.1	14.682651
20.803383	0.1	14.685214
20.805050	0.1	14.688493
20.806717	0.1	14.692129
20.808383	0.1	14.695645
20.810050	0.1	14.699043
20.811717	0.1	14.702619
20.813383	0.1	14.707626
20.815050	0.1	14.714898
20.816717	0.1	14.724136
20.818383	0.1	14.734567
20.820050	0.1	14.745475
20.821717	0.1	14.756561
20.823383	0.1	14.767350
20.825050	0.1	14.777900
20.826717	0.1	14.789582
20.828383	0.1	14.803708
20.830050	0.1	14.819861
20.831717	0.1	14.836133
20.833383	0.1	14.851392
20.835050	0.1	14.865340
20.836717	0.1	14.878274
20.838383	0.1	14.891327
20.840050	0.1	14.906050
20.841717	0.1	14.923573
20.843383	0.1	14.943541
20.845050	0.1	14.964105
20.846717	0.1	14.983834
20.848383	0.1	15.002728
20.850050	0.1	15.021683
20.851717	0.1	15.041471
20.853383	0.1	15.062452
20.855050	0.1	15.084089
20.856717	0.1	15.104950
20.858383	0.1	15.123487
20.860050	0.1	15.139581
20.861717	0.1	15.154899
20.863383	0.1	15.171648
20.865050	0.1	15.190245
20.866717	0.1	15.208364
20.868383	0.1	15.223325
20.870050	0.1	15.234471
20.871717	0.1	15.242995
20.873383	0.1	15.250088
20.875050	0.1	15.255989
20.876717	0.1	15.260459
20.878383	0.1	15.263320
20.880050	0.1	15.264154
20.881717	0.1	15.262903
20.883383	0.1	15.259386
20.885050	0.1	15.253128
20.886717	0.1	15.243710
20.888383	0.1	15.231789
20.890050	0.1	15.218497
20.891717	0.1	15.204490
20.893383	0.1	15.189529
20.895050	0.1	15.173019
20.896717	0.1	15.154780
20.898383	0.1	15.135408
20.900050	0.1	15.115739
20.901717	0.1	15.095652
20.903383	0.1	15.074254
20.905050	0.1	15.050889
20.906717	0.1	15.025497
20.908383	0.1	14.999033
20.910050	0.1	14.972688
20.911717	0.1	14.947177
20.913383	0.1	14.922203
20.915050	0.1	14.896930
20.916717	0.1	14.871062
20.918383	0.1	14.845074
20.920050	0.1	14.819504
20.921717	0.1	14.794172
20.923383	0.1	14.768840
20.925050	0.1	14.743687
20.926717	0.1	14.719547
20.928383	0.1	14.697076
20.930050	0.1	14.675678
20.931717	0.1	14.654220
20.933383	0.1	14.632107
20.935050	0.1	14.610053
20.936717	0.1	14.588953
20.938383	0.1	14.568568
20.940050	0.1	14.548303
20.941717	0.1	14.528037
20.943383	0.1	14.508367
20.945050	0.1	14.489532
20.946717	0.1	14.472247
20.948383	0.1	14.457823
20.950050	0.1	14.446617
20.951717	0.1	14.437259
20.953383	0.1	14.427842
20.955050	0.1	14.417709
20.956717	0.1	14.407934
20.958383	0.1	14.399589
20.960050	0.1	14.392973
20.961717	0.1	14.387132
20.963383	0.1	14.381827
20.965050	0.1	14.377476
20.966717	0.1	14.374615
20.968383	0.1	14.372588
20.970050	0.1	14.370383
20.971717	0.1	14.367641
20.973383	0.1	14.364541
20.975050	0.1	14.361502
20.976717	0.1	14.358343
20.978383	0.1	14.354587
20.980050	0.1	14.350236
20.981717	0.1	14.346362
20.983383	0.1	14.343918
20.985050	0.1	14.343143
20.986717	0.1	14.343620
20.988383	0.1	14.344753
20.990050	0.1	14.346243
20.991717	0.1	14.348150
20.993383	0.1	14.349879
20.995050	0.1	14.351071
20.996717	0.1	14.352382
20.998383	0.1	14.354170
21.000050	0.1	14.355839
21.001717	0.1	14.356793
21.003383	0.1	14.357508
21.005050	0.1	14.359177
21.006717	0.1	14.362098
21.008383	0.1	14.364899
21.010050	0.1	14.366806
21.011717	0.1	14.368595
21.013383	0.1	14.370562
21.015050	0.1	14.371992
21.016717	0.1	14.372648
21.018383	0.1	14.372946
21.020050	0.1	14.373601
21.021717	0.1	14.375270
21.023383	0.1	14.379025
21.025050	0.1	14.385940
21.026717	0.1	14.395774
21.028383	0.1	14.406920
21.030050	0.1	14.417053
21.031717	0.1	14.424802
21.033383	0.1	14.430047
21.035050	0.1	14.433862
21.036717	0.1	14.437319
21.038383	0.1	14.441074
21.040050	0.1	14.445604
21.041717	0.1	14.451028
21.043383	0.1	14.457167
21.045050	0.1	14.464081
21.046717	0.1	14.472068
21.048383	0.1	14.482022
21.050050	0.1	14.493645
21.051717	0.1	14.504732
21.053383	0.1	14.513851
21.055050	0.1	14.521719
21.056717	0.1	14.529706
21.058383	0.1	14.538289
21.060050	0.1	14.547110
21.061717	0.1	14.555574
21.063383	0.1	14.563621
21.065050	0.1	14.572025
21.066717	0.1	14.582277
21.068383	0.1	14.595033
21.070050	0.1	14.609576
21.071717	0.1	14.624239
21.073383	0.1	14.637769
21.075050	0.1	14.650346
21.076717	0.1	14.662982
21.078383	0.1	14.677406
21.080050	0.1	14.694394
21.081717	0.1	14.713646
21.083383	0.1	14.734507
21.085050	0.1	14.756204
21.086717	0.1	14.777780
21.088383	0.1	14.798642
21.090050	0.1	14.818848
21.091717	0.1	14.838637
21.093383	0.1	14.858962
21.095050	0.1	14.881254
21.096717	0.1	14.906527
21.098383	0.1	14.934243
21.100050	0.1	14.963270
21.101717	0.1	14.992596
21.103383	0.1	15.021206
21.105050	0.1	15.048207
21.106717	0.1	15.074075
21.108383	0.1	15.100063
21.110050	0.1	15.127004
21.111717	0.1	15.155078
21.113383	0.1	15.184403
21.115050	0.1	15.214802
21.116717	0.1	15.245617
21.118383	0.1	15.277148
21.120050	0.1	15.310050
21.121717	0.1	15.344025
21.123383	0.1	15.377403
21.125050	0.1	15.408755
21.126717	0.1	15.438200
21.128383	0.1	15.467108
21.130050	0.1	15.496255
21.131717	0.1	15.524686
21.133383	0.1	15.551091
21.135050	0.1	15.574814
21.136717	0.1	15.596391
21.138383	0.1	15.616239
21.140050	0.1	15.634120
21.141717	0.1	15.650393
21.143383	0.1	15.666128
21.145050	0.1	15.681864
21.146717	0.1	15.697123
21.148383	0.1	15.710236
21.150050	0.1	15.719832
21.151717	0.1	15.725256
21.153383	0.1	15.727521
21.155050	0.1	15.728475
21.156717	0.1	15.728892
21.158383	0.1	15.728117
21.160050	0.1	15.725614
21.161717	0.1	15.721918
21.163383	0.1	15.717448
21.165050	0.1	15.711368
21.166717	0.1	15.701593
21.168383	0.1	15.686692
21.170050	0.1	15.666724
21.171717	0.1	15.642942
21.173383	0.1	15.616775
21.175050	0.1	15.589298
21.176717	0.1	15.561641
21.178383	0.1	15.534342
21.180050	0.1	15.507520
21.181717	0.1	15.481175
21.183383	0.1	15.455843
21.185050	0.1	15.431286
21.186717	0.1	15.406550
21.188383	0.1	15.380980
21.190050	0.1	15.354515
21.191717	0.1	15.326680
21.193383	0.1	15.296699
21.195050	0.1	15.264691
21.196717	0.1	15.231431
21.198383	0.1	15.197457
21.200050	0.1	15.163840
21.201717	0.1	15.132070
21.203383	0.1	15.102983
21.205050	0.1	15.075744
21.206717	0.1	15.049220
21.208383	0.1	15.022756
21.210050	0.1	14.996887
21.211717	0.1	14.972330
21.213383	0.1	14.949740
21.215050	0.1	14.929653
21.216717	0.1	14.912129
21.218383	0.1	14.896155
21.220050	0.1	14.880241
21.221717	0.1	14.863790
21.223383	0.1	14.847458
21.225050	0.1	14.831782
21.226717	0.1	14.816702
21.228383	0.1	14.802218
21.230050	0.1	14.788629
21.231717	0.1	14.776231
21.233383	0.1	14.764548
21.235050	0.1	14.752568
21.236717	0.1	14.739812
21.238383	0.1	14.727176
21.240050	0.1	14.715911
21.241717	0.1	14.706434
21.243383	0.1	14.698208
21.245050	0.1	14.690758
21.246717	0.1	14.683784
21.248383	0.1	14.676691
21.250050	0.1	14.669717
21.251717	0.1	14.663399
21.253383	0.1	14.657141
21.255050	0.1	14.648796
21.256717	0.1	14.637650
21.258383	0.1	14.625371
21.260050	0.1	14.614583
21.261717	0.1	14.606715
21.263383	0.1	14.601112
21.265050	0.1	14.596046
21.266717	0.1	14.590503
21.268383	0.1	14.584602
21.270050	0.1	14.578164
21.271717	0.1	14.570952
21.273383	0.1	14.563263
21.275050	0.1	14.555276
21.276717	0.1	14.546336
21.278383	0.1	14.535845
21.280050	0.1	14.524341
21.281717	0.1	14.512897
21.283383	0.1	14.502109
21.285050	0.1	14.491321
21.286717	0.1	14.478744
21.288383	0.1	14.463247
21.290050	0.1	14.445544
21.291717	0.1	14.428080
21.293383	0.1	14.412523
21.295050	0.1	14.398695
21.296717	0.1	14.386357
21.298383	0.1	14.375866
21.300050	0.1	14.366628
21.301717	0.1	14.357687
21.303383	0.1	14.348508
21.305050	0.1	14.338971
21.306717	0.1	14.329732
21.308383	0.1	14.321507
21.310050	0.1	14.313699
21.311717	0.1	14.304341
21.313383	0.1	14.291943
21.315050	0.1	14.276386
21.316717	0.1	14.259637
21.318383	0.1	14.244438
21.320050	0.1	14.231504
21.321717	0.1	14.219643
21.323383	0.1	14.207781
21.325050	0.1	14.196635
21.326717	0.1	14.186383
21.328383	0.1	14.175833
21.330050	0.1	14.163733
21.331717	0.1	14.150501
21.333383	0.1	14.138401
21.335050	0.1	14.129043
21.336717	0.1	14.121593
21.338383	0.1	14.113248
21.340050	0.1	14.101983
21.341717	0.1	14.087976
21.343383	0.1	14.073134
21.345050	0.1	14.059306
21.346717	0.1	14.047206
21.348383	0.1	14.036597
21.350050	0.1	14.026523
21.351717	0.1	14.016212
21.353383	0.1	14.005245
21.355050	0.1	13.993920
21.356717	0.1	13.983250
21.358383	0.1	13.974429
21.360050	0.1	13.967813
21.361717	0.1	13.963164
21.363383	0.1	13.958813
21.365050	0.1	13.953031
21.366717	0.1	13.945282
21.368383	0.1	13.936759
21.370050	0.1	13.928712
21.371717	0.1	13.921858
21.373383	0.1	13.916195
21.375050	0.1	13.911367
21.376717	0.1	13.907553
21.378383	0.1	13.904394
21.380050	0.1	13.901056
21.381717	0.1	13.896764
21.383383	0.1	13.891698
21.385050	0.1	13.886035
21.386717	0.1	13.879658
21.388383	0.1	13.872565
21.390050	0.1	13.865114
21.391717	0.1	13.858081
21.393383	0.1	13.852061
21.395050	0.1	13.846637
21.396717	0.1	13.840736
21.398383	0.1	13.834060
21.400050	0.1	13.827384
21.401717	0.1	13.820709
21.403383	0.1	13.813437
21.405050	0.1	13.805152
21.406717	0.1	13.796688
21.408383	0.1	13.789357
21.410050	0.1	13.783694
21.411717	0.1	13.779879
21.413383	0.1	13.777853
21.415050	0.1	13.776959
21.416717	0.1	13.776005
21.418383	0.1	13.774634
21.420050	0.1	13.772727
21.421717	0.1	13.770164
21.423383	0.1	13.766647
21.425050	0.1	13.762415
21.426717	0.1	13.757885
21.428383	0.1	13.753236
21.430050	0.1	13.748289
21.431717	0.1	13.742388
21.433383	0.1	13.735295
21.435050	0.1	13.728321
21.436717	0.1	13.722599
21.438383	0.1	13.717295
21.440050	0.1	13.710678
21.441717	0.1	13.702334
21.443383	0.1	13.692976
21.445050	0.1	13.683260
21.446717	0.1	13.673843
21.448383	0.1	13.664485
21.450050	0.1	13.654173
21.451717	0.1	13.641775
21.453383	0.1	13.627172
21.455050	0.1	13.611139
21.456717	0.1	13.594688
21.458383	0.1	13.578714
21.460050	0.1	13.563753
21.461717	0.1	13.549150
21.463383	0.1	13.533891
21.465050	0.1	13.518096
21.466717	0.1	13.503135
21.468383	0.1	13.489366
21.470050	0.1	13.475002
21.471717	0.1	13.457955
21.473383	0.1	13.437212
21.475050	0.1	13.413013
21.476717	0.1	13.386846
21.478383	0.1	13.360740
21.480050	0.1	13.336302
21.481717	0.1	13.313652
21.483383	0.1	13.291539
21.485050	0.1	13.269723
21.486717	0.1	13.249100
21.488383	0.1	13.230623
21.490050	0.1	13.213576
21.491717	0.1	13.195813
21.493383	0.1	13.175667
21.495050	0.1	13.152898
21.496717	0.1	13.128162
21.498383	0.1	13.102711
21.500050	0.1	13.077737
21.501717	0.1	13.053478
21.503383	0.1	13.029218
21.505050	0.1	13.005079
21.506717	0.1	12.982131
21.508383	0.1	12.961448
21.510050	0.1	12.942851
21.511717	0.1	12.924553
21.513383	0.1	12.904704
21.515050	0.1	12.883187
21.516717	0.1	12.861431
21.518383	0.1	12.840749
21.520050	0.1	12.820900
21.521717	0.1	12.801410
21.523383	0.1	12.782336
21.525050	0.1	12.764157
21.526717	0.1	12.746335
21.528383	0.1	12.728751
21.530050	0.1	12.711347
21.531717	0.1	12.693525
21.533383	0.1	12.674869
21.535050	0.1	12.656093
21.536717	0.1	12.638212
21.538383	0.1	12.620629
21.540050	0.1	12.602330
21.541717	0.1	12.583137
21.543383	0.1	12.564123
21.545050	0.1	12.546421
21.546717	0.1	12.530804
21.548383	0.1	12.517513
21.550050	0.1	12.505770
21.551717	0.1	12.493909
21.553383	0.1	12.480438
21.555050	0.1	12.465537
21.556717	0.1	12.450577
21.558383	0.1	12.436927
21.560050	0.1	12.424827
21.561717	0.1	12.414158
21.563383	0.1	12.404502
21.565050	0.1	12.395204
21.566717	0.1	12.385906
21.568383	0.1	12.376011
21.570050	0.1	12.364865
21.571717	0.1	12.351931
21.573383	0.1	12.337387
21.575050	0.1	12.321950
21.576717	0.1	12.306929
21.578383	0.1	12.293578
21.580050	0.1	12.281538
21.581717	0.1	12.269796
21.583383	0.1	12.257696
21.585050	0.1	12.245358
21.586717	0.1	12.233198
21.588383	0.1	12.221516
21.590050	0.1	12.210012
21.591717	0.1	12.199045
21.593383	0.1	12.189627
21.595050	0.1	12.182356
21.596717	0.1	12.176753
21.598383	0.1	12.171925
21.600050	0.1	12.166858
21.601717	0.1	12.160481
21.603383	0.1	12.151421
21.605050	0.1	12.138785
21.606717	0.1	12.123287
21.608383	0.1	12.107194
21.610050	0.1	12.093068
21.611717	0.1	12.083054
21.613383	0.1	12.077213
21.615050	0.1	12.073696
21.616717	0.1	12.070239
21.618383	0.1	12.065352
21.620050	0.1	12.058974
21.621717	0.1	12.051523
21.623383	0.1	12.043596
21.625050	0.1	12.035430
21.626717	0.1	12.027622
21.628383	0.1	12.020648
21.630050	0.1	12.013734
21.631717	0.1	12.005389
21.633383	0.1	11.994422
21.635050	0.1	11.981846
21.636717	0.1	11.970461
21.638383	0.1	11.962415
21.640050	0.1	11.957408
21.641717	0.1	11.954368
21.643383	0.1	11.952759
21.645050	0.1	11.952341
21.646717	0.1	11.952163
21.648383	0.1	11.951090
21.650050	0.1	11.947811
21.651717	0.1	11.942149
21.653383	0.1	11.935056
21.655050	0.1	11.928440
21.656717	0.1	11.923910
21.658383	0.1	11.920810
21.660050	0.1	11.917592
21.661717	0.1	11.913479
21.663383	0.1	11.908949
21.665050	0.1	11.905194
21.666717	0.1	11.903167
21.668383	0.1	11.903287
21.670050	0.1	11.904836
21.671717	0.1	11.906386
21.673383	0.1	11.907459
21.675050	0.1	11.907697
21.676717	0.1	11.907161
21.678383	0.1	11.906803
21.680050	0.1	11.908115
21.681717	0.1	11.911929
21.683383	0.1	11.916936
21.685050	0.1	11.920453
21.686717	0.1	11.921407
21.688383	0.1	11.921585
21.690050	0.1	11.923373
21.691717	0.1	11.928142
21.693383	0.1	11.935533
21.695050	0.1	11.944414
21.696717	0.1	11.953474
21.698383	0.1	11.962534
21.700050	0.1	11.972130
21.701717	0.1	11.982561
21.703383	0.1	11.993528
21.705050	0.1	12.004376
21.706717	0.1	12.014509
21.708383	0.1	12.024105
21.710050	0.1	12.034119
21.711717	0.1	12.045265
21.713383	0.1	12.056530
21.715050	0.1	12.065948
21.716717	0.1	12.072623
21.718383	0.1	12.077511
21.720050	0.1	12.082220
21.721717	0.1	12.087763
21.723383	0.1	12.093306
21.725050	0.1	12.097598
21.726717	0.1	12.100220
21.728383	0.1	12.101591
21.730050	0.1	12.101472
21.731717	0.1	12.098969
21.733383	0.1	12.093426
21.735050	0.1	12.084962
21.736717	0.1	12.074531
21.738383	0.1	12.063683
21.740050	0.1	12.053550
21.741717	0.1	12.043894
21.743383	0.1	12.033404
21.745050	0.1	12.020410
21.746717	0.1	12.003601
21.748383	0.1	11.982442
21.750050	0.1	11.957706
21.751717	0.1	11.930824
21.753383	0.1	11.902929
21.755050	0.1	11.874557
21.756717	0.1	11.845470
21.758383	0.1	11.814476
21.760050	0.1	11.779845
21.761717	0.1	11.740506
21.763383	0.1	11.697293
21.765050	0.1	11.652292
21.766717	0.1	11.607528
21.768383	0.1	11.564196
21.770050	0.1	11.522711
21.771717	0.1	11.483372
21.773383	0.1	11.446179
21.775050	0.1	11.410535
21.776717	0.1	11.375011
21.778383	0.1	11.338294
21.780050	0.1	11.299313
21.781717	0.1	11.257232
21.783383	0.1	11.211634
21.785050	0.1	11.163414
21.786717	0.1	11.115015
21.788383	0.1	11.069298
21.790050	0.1	11.027516
21.791717	0.1	10.988236
21.793383	0.1	10.949255
21.795050	0.1	10.910273
21.796717	0.1	10.872484
21.798383	0.1	10.836840
21.800050	0.1	10.803223
21.801717	0.1	10.770620
21.803383	0.1	10.738195
21.805050	0.1	10.705889
21.806717	0.1	10.674000
21.808383	0.1	10.643662
21.810050	0.1	10.616244
21.811717	0.1	10.592580
21.813383	0.1	10.571898
21.815050	0.1	10.552467
21.816717	0.1	10.533393
21.818383	0.1	10.514618
21.820050	0.1	10.496319
21.821717	0.1	10.477126
21.823383	0.1	10.455192
21.825050	0.1	10.430396
21.826717	0.1	10.405660
21.828383	0.1	10.385276
21.830050	0.1	10.371268
21.831717	0.1	10.362507
21.833383	0.1	10.355712
21.835050	0.1	10.347427
21.836717	0.1	10.335804
21.838383	0.1	10.321558
21.840050	0.1	10.307193
21.841717	0.1	10.294796
21.843383	0.1	10.284305
21.845050	0.1	10.274470
21.846717	0.1	10.264695
21.848383	0.1	10.255457
21.850050	0.1	10.247231
21.851717	0.1	10.240615
21.853383	0.1	10.235251
21.855050	0.1	10.230542
21.856717	0.1	10.226071
21.858383	0.1	10.222495
21.860050	0.1	10.219873
21.861717	0.1	10.217190
21.863383	0.1	10.213555
21.865050	0.1	10.209144
21.866717	0.1	10.204852
21.868383	0.1	10.201216
21.870050	0.1	10.197342
21.871717	0.1	10.192156
21.873383	0.1	10.185600
21.875050	0.1	10.178447
21.876717	0.1	10.171354
21.878383	0.1	10.164858
21.880050	0.1	10.159732
21.881717	0.1	10.156692
21.883383	0.1	10.155261
21.885050	0.1	10.153831
21.886717	0.1	10.151268
21.888383	0.1	10.148049
21.890050	0.1	10.145546
21.891717	0.1	10.143877
21.893383	0.1	10.141671
21.895050	0.1	10.137916
21.896717	0.1	10.132135
21.898383	0.1	10.125280
21.900050	0.1	10.118783
21.901717	0.1	10.113001
21.903383	0.1	10.107399
21.905050	0.1	10.101617
21.906717	0.1	10.095537
21.908383	0.1	10.089458
21.910050	0.1	10.084093
21.911717	0.1	10.080100
21.913383	0.1	10.077835
21.915050	0.1	10.075808
21.916717	0.1	10.071874
21.918383	0.1	10.064662
21.920050	0.1	10.055423
21.921717	0.1	10.047079
21.923383	0.1	10.041535
21.925050	0.1	10.038376
21.926717	0.1	10.035456
21.928383	0.1	10.030330
21.930050	0.1	10.022104
21.931717	0.1	10.011793
21.933383	0.1	10.001720
21.935050	0.1	9.993494
21.936717	0.1	9.987593
21.938383	0.1	9.982885
21.940050	0.1	9.977699
21.941717	0.1	9.970964
21.943383	0.1	9.963096
21.945050	0.1	9.955347
21.946717	0.1	9.948791
21.948383	0.1	9.943665
21.950050	0.1	9.938956
21.951717	0.1	9.933532
21.953383	0.1	9.926677
21.955050	0.1	9.918154
21.956717	0.1	9.908558
21.958383	0.1	9.899200
21.960050	0.1	9.890974
21.961717	0.1	9.884596
21.963383	0.1	9.880245
21.965050	0.1	9.876311
21.966717	0.1	9.870947
21.968383	0.1	9.863735
21.970050	0.1	9.855748
21.971717	0.1	9.847701
21.973383	0.1	9.839655
21.975050	0.1	9.832264
21.976717	0.1	9.826065
21.978383	0.1	9.820819
21.980050	0.1	9.815157
21.981717	0.1	9.808124
21.983383	0.1	9.800375
21.985050	0.1	9.793640
21.986717	0.1	9.789289
21.988383	0.1	9.787083
21.990050	0.1	9.786010
21.991717	0.1	9.785057
21.993383	0.1	9.783626
21.995050	0.1	9.781480
21.996717	0.1	9.779633
21.998383	0.1	9.778441
22.000050	0.1	9.776950
22.001717	0.1	9.773672
22.003383	0.1	9.768606
22.005050	0.1	9.763241
22.006717	0.1	9.758950
22.008383	0.1	9.755791
22.010050	0.1	9.753109
22.011717	0.1	9.750486
22.013383	0.1	9.747625
22.015050	0.1	9.744168
22.016717	0.1	9.740174
22.018383	0.1	9.736777
22.020050	0.1	9.734750
22.021717	0.1	9.734095
22.023383	0.1	9.734572
22.025050	0.1	9.736479
22.026717	0.1	9.740055
22.028383	0.1	9.744585
22.030050	0.1	9.748579
22.031717	0.1	9.750844
22.033383	0.1	9.751261
22.035050	0.1	9.750426
22.036717	0.1	9.748996
22.038383	0.1	9.747029
22.040050	0.1	9.745002
22.041717	0.1	9.743870
22.043383	0.1	9.744585
22.045050	0.1	9.747804
22.046717	0.1	9.753049
22.048383	0.1	9.758890
22.050050	0.1	9.764672
22.051717	0.1	9.770513
22.053383	0.1	9.776295
22.055050	0.1	9.781659
22.056717	0.1	9.786666
22.058383	0.1	9.791196
22.060050	0.1	9.794832
22.061717	0.1	9.797812
22.063383	0.1	9.801865
22.065050	0.1	9.807826
22.066717	0.1	9.814919
22.068383	0.1	9.821833
22.070050	0.1	9.828270
22.071717	0.1	9.835244
22.073383	0.1	9.844125
22.075050	0.1	9.855509
22.076717	0.1	9.868026
22.078383	0.1	9.878994
22.080050	0.1	9.885908
22.081717	0.1	9.887815
22.083383	0.1	9.885908
22.085050	0.1	9.883047
22.086717	0.1	9.882212
22.088383	0.1	9.884775
22.090050	0.1	9.889484
22.091717	0.1	9.893776
22.093383	0.1	9.895802
22.095050	0.1	9.895504
22.096717	0.1	9.892941
22.098383	0.1	9.888232
22.100050	0.1	9.882570
22.101717	0.1	9.877623
22.103383	0.1	9.873629
22.105050	0.1	9.869457
22.106717	0.1	9.864092
22.108383	0.1	9.857000
22.110050	0.1	9.848297
22.111717	0.1	9.838343
22.113383	0.1	9.827376
22.115050	0.1	9.815693
22.116717	0.1	9.802998
22.118383	0.1	9.788395
22.120050	0.1	9.771586
22.121717	0.1	9.753585
22.123383	0.1	9.736121
22.125050	0.1	9.719670
22.126717	0.1	9.704590
22.128383	0.1	9.691179
22.130050	0.1	9.678960
22.131717	0.1	9.666920
22.133383	0.1	9.654999
22.135050	0.1	9.643078
22.136717	0.1	9.630025
22.138383	0.1	9.614707
22.140050	0.1	9.596766
22.141717	0.1	9.576619
22.143383	0.1	9.555698
22.145050	0.1	9.535373
22.146717	0.1	9.517253
22.148383	0.1	9.503008
22.150050	0.1	9.493054
22.151717	0.1	9.485663
22.153383	0.1	9.478927
22.155050	0.1	9.471834
22.156717	0.1	9.464205
22.158383	0.1	9.456099
22.160050	0.1	9.447277
22.161717	0.1	9.437800
22.163383	0.1	9.428502
22.165050	0.1	9.420634
22.166717	0.1	9.414733
22.168383	0.1	9.410859
22.170050	0.1	9.408892
22.171717	0.1	9.408236
22.173383	0.1	9.407819
22.175050	0.1	9.407104
22.176717	0.1	9.405971
22.178383	0.1	9.403706
22.180050	0.1	9.399832
22.181717	0.1	9.394706
22.183383	0.1	9.389341
22.185050	0.1	9.385169
22.186717	0.1	9.383560
22.188383	0.1	9.385169
22.190050	0.1	9.388924
22.191717	0.1	9.393156
22.193383	0.1	9.396315
22.195050	0.1	9.397269
22.196717	0.1	9.396971
22.198383	0.1	9.397746
22.200050	0.1	9.400607
22.201717	0.1	9.405435
22.203383	0.1	9.412289
22.205050	0.1	9.421409
22.206717	0.1	9.432138
22.208383	0.1	9.442449
22.210050	0.1	9.450079
22.211717	0.1	9.454132
22.213383	0.1	9.455383
22.215050	0.1	9.455741
22.216717	0.1	9.456874
22.218383	0.1	9.459079
22.220050	0.1	9.461821
22.221717	0.1	9.465635
22.223383	0.1	9.470702
22.225050	0.1	9.475709
22.226717	0.1	9.479166
22.228383	0.1	9.481133
22.230050	0.1	9.482980
22.231717	0.1	9.485782
22.233383	0.1	9.490789
22.235050	0.1	9.498299
22.236717	0.1	9.506524
22.238383	0.1	9.512842
22.240050	0.1	9.516478
22.241717	0.1	9.517849
22.243383	0.1	9.517313
22.245050	0.1	9.514571
22.246717	0.1	9.509922
22.248383	0.1	9.504676
22.250050	0.1	9.500683
22.251717	0.1	9.499550
22.253383	0.1	9.502173
22.255050	0.1	9.507359
22.256717	0.1	9.512008
22.258383	0.1	9.513617
22.260050	0.1	9.511948
22.261717	0.1	9.508312
22.263383	0.1	9.503842
22.265050	0.1	9.499252
22.266717	0.1	9.494484
22.268383	0.1	9.489239
22.270050	0.1	9.483040
22.271717	0.1	9.475887
22.273383	0.1	9.468616
22.275050	0.1	9.461940
22.276717	0.1	9.455741
22.278383	0.1	9.449602
22.280050	0.1	9.443403
22.281717	0.1	9.437740
22.283383	0.1	9.433032
22.285050	0.1	9.429277
22.286717	0.1	9.426416
22.288383	0.1	9.424806
22.290050	0.1	9.424151
22.291717	0.1	9.423316
22.293383	0.1	9.421170
22.295050	0.1	9.417058
22.296717	0.1	9.410680
22.298383	0.1	9.403110
22.300050	0.1	9.396375
22.301717	0.1	9.392381
22.303383	0.1	9.391547
22.305050	0.1	9.392918
22.306717	0.1	9.395302
22.308383	0.1	9.398103
22.310050	0.1	9.400428
22.311717	0.1	9.401620
22.313383	0.1	9.401680
22.315050	0.1	9.402037
22.316717	0.1	9.404183
22.318383	0.1	9.408475
22.320050	0.1	9.414256
22.321717	0.1	9.421051
22.323383	0.1	9.428144
22.325050	0.1	9.435416
22.326717	0.1	9.442747
22.328383	0.1	9.450138
22.330050	0.1	9.456933
22.331717	0.1	9.463072
22.333383	0.1	9.469689
22.335050	0.1	9.478510
22.336717	0.1	9.489656
22.338383	0.1	9.500981
22.340050	0.1	9.509981
22.341717	0.1	9.516180
22.343383	0.1	9.521366
22.345050	0.1	9.527743
22.346717	0.1	9.536207
22.348383	0.1	9.546638
22.350050	0.1	9.558201
22.351717	0.1	9.570897
22.353383	0.1	9.584964
22.355050	0.1	9.600163
22.356717	0.1	9.615183
22.358383	0.1	9.629310
22.360050	0.1	9.642542
22.361717	0.1	9.655059
22.363383	0.1	9.667099
22.365050	0.1	9.678484
22.366717	0.1	9.688914
22.368383	0.1	9.698272
22.370050	0.1	9.707153
22.371717	0.1	9.716333
22.373383	0.1	9.726704
22.375050	0.1	9.738207
22.376717	0.1	9.750367
22.378383	0.1	9.762705
22.380050	0.1	9.774924
22.381717	0.1	9.787143
22.383383	0.1	9.800315
22.385050	0.1	9.815217
22.386717	0.1	9.831548
22.388383	0.1	9.848357
22.390050	0.1	9.864331
22.391717	0.1	9.878636
22.393383	0.1	9.890855
22.395050	0.1	9.901167
22.396717	0.1	9.911061
22.398383	0.1	9.922207
22.400050	0.1	9.934664
22.401717	0.1	9.946883
22.403383	0.1	9.957910
22.405050	0.1	9.967626
22.406717	0.1	9.975911
22.408383	0.1	9.982587
22.410050	0.1	9.988487
22.411717	0.1	9.994865
22.413383	0.1	10.002494
22.415050	0.1	10.011376
22.416717	0.1	10.020674
22.418383	0.1	10.029376
22.420050	0.1	10.036529
22.421717	0.1	10.042132
22.423383	0.1	10.046542
22.425050	0.1	10.050178
22.426717	0.1	10.053456
22.428383	0.1	10.056675
22.430050	0.1	10.060132
22.431717	0.1	10.063887
22.433383	0.1	10.067702
22.435050	0.1	10.071457
22.436717	0.1	10.075272
22.438383	0.1	10.079504
22.440050	0.1	10.084510
22.441717	0.1	10.090173
22.443383	0.1	10.095835
22.445050	0.1	10.100604
22.446717	0.1	10.104120
22.448383	0.1	10.107160
22.450050	0.1	10.110915
22.451717	0.1	10.116518
22.453383	0.1	10.124565
22.455050	0.1	10.134280
22.456717	0.1	10.144592
22.458383	0.1	10.154904
22.460050	0.1	10.165632
22.461717	0.1	10.177434
22.463383	0.1	10.190905
22.465050	0.1	10.206521
22.466717	0.1	10.224701
22.468383	0.1	10.245801
22.470050	0.1	10.269881
22.471717	0.1	10.296345
22.473383	0.1	10.324240
22.475050	0.1	10.352612
22.476717	0.1	10.381163
22.478383	0.1	10.410965
22.480050	0.1	10.443748
22.481717	0.1	10.480405
22.483383	0.1	10.520340
22.485050	0.1	10.562957
22.486717	0.1	10.608555
22.488383	0.1	10.657967
22.490050	0.1	10.711611
22.491717	0.1	10.769308
22.493383	0.1	10.829747
22.495050	0.1	10.891319
22.496717	0.1	10.953427
22.498383	0.1	11.016727
22.500050	0.1	11.082113
22.501717	0.1	11.150361
22.503383	0.1	11.221827
22.505050	0.1	11.295975
22.506717	0.1	11.372448
22.508383	0.1	11.452139
22.510050	0.1	11.536599
22.511717	0.1	11.626900
22.513383	0.1	11.723459
22.515050	0.1	11.826039
22.516717	0.1	11.933447
22.518383	0.1	12.044311
22.520050	0.1	12.158573
22.521717	0.1	12.277723
22.523383	0.1	12.403787
22.525050	0.1	12.537301
22.526717	0.1	12.677789
22.528383	0.1	12.823821
22.530050	0.1	12.975038
22.531717	0.1	13.132573
22.533383	0.1	13.297559
22.535050	0.1	13.469637
22.536717	0.1	13.647498
22.538383	0.1	13.830722
22.540050	0.1	14.019788
22.541717	0.1	14.214636
22.543383	0.1	14.414729
22.545050	0.1	14.619292
22.546717	0.1	14.827968
22.548383	0.1	15.040279
22.550050	0.1	15.256108
22.551717	0.1	15.474976
22.553383	0.1	15.695215
22.555050	0.1	15.914799
22.556717	0.1	16.132535
22.558383	0.1	16.348542
22.560050	0.1	16.563178
22.561717	0.1	16.775609
22.563383	0.1	16.984404
22.565050	0.1	17.188073
22.566717	0.1	17.385484
22.568383	0.1	17.574907
22.570050	0.1	17.753781
22.571717	0.1	17.920078
22.573383	0.1	18.073321
22.575050	0.1	18.213929
22.576717	0.1	18.341900
22.578383	0.1	18.456520
22.580050	0.1	18.556536
22.581717	0.1	18.640221
22.583383	0.1	18.705548
22.585050	0.1	18.751026
22.586717	0.1	18.776299
22.588383	0.1	18.781604
22.590050	0.1	18.766941
22.591717	0.1	18.732608
22.593383	0.1	18.680395
22.595050	0.1	18.612803
22.596717	0.1	18.531026
22.598383	0.1	18.433930
22.600050	0.1	18.319489
22.601717	0.1	18.186988
22.603383	0.1	18.037439
22.605050	0.1	17.872037
22.606717	0.1	17.691554
22.608383	0.1	17.496646
22.610050	0.1	17.288686
22.611717	0.1	17.069222
22.613383	0.1	16.840340
22.615050	0.1	16.603590
22.616717	0.1	16.360284
22.618383	0.1	16.111196
22.620050	0.1	15.857221
22.621717	0.1	15.600086
22.623383	0.1	15.342236
22.625050	0.1	15.085400
22.626717	0.1	14.829398
22.628383	0.1	14.573217
22.630050	0.1	14.317096
22.631717	0.1	14.063300
22.633383	0.1	13.813794
22.635050	0.1	13.569177
22.636717	0.1	13.329805
22.638383	0.1	13.096929
22.640050	0.1	12.872279
22.641717	0.1	12.656093
22.643383	0.1	12.446881
22.645050	0.1	12.242854
22.646717	0.1	12.043715
22.648383	0.1	11.850417
22.650050	0.1	11.663557
22.651717	0.1	11.483551
22.653383	0.1	11.311830
22.655050	0.1	11.150540
22.656717	0.1	11.000634
22.658383	0.1	10.861219
22.660050	0.1	10.731280
22.661717	0.1	10.610045
22.663383	0.1	10.496975
22.665050	0.1	10.391415
22.666717	0.1	10.293842
22.668383	0.1	10.204971
22.670050	0.1	10.123671
22.671717	0.1	10.047675
22.673383	0.1	9.975315
22.675050	0.1	9.906591
22.676717	0.1	9.842396
22.678383	0.1	9.784639
22.680050	0.1	9.734929
22.681717	0.1	9.692550
22.683383	0.1	9.655357
22.685050	0.1	9.622038
22.686717	0.1	9.592772
22.688383	0.1	9.567679
22.690050	0.1	9.546519
22.691717	0.1	9.528638
22.693383	0.1	9.513140
22.695050	0.1	9.499670
22.696717	0.1	9.488941
22.698383	0.1	9.481669
22.700050	0.1	9.477437
22.701717	0.1	9.475232
22.703383	0.1	9.475113
22.705050	0.1	9.478033
22.706717	0.1	9.484292
22.708383	0.1	9.492756
22.710050	0.1	9.502113
22.711717	0.1	9.512246
22.713383	0.1	9.522975
22.715050	0.1	9.534300
22.716717	0.1	9.546221
22.718383	0.1	9.558917
22.720050	0.1	9.572447
22.721717	0.1	9.587050
22.723383	0.1	9.603084
22.725050	0.1	9.619952
22.726717	0.1	9.636760
22.728383	0.1	9.653509
22.730050	0.1	9.670675
22.731717	0.1	9.688318
22.733383	0.1	9.706379
22.735050	0.1	9.724677
22.736717	0.1	9.742678
22.738383	0.1	9.759009
22.740050	0.1	9.773017
22.741717	0.1	9.785236
22.743383	0.1	9.796203
22.745050	0.1	9.805561
22.746717	0.1	9.813488
22.748383	0.1	9.821654
22.750050	0.1	9.831429
22.751717	0.1	9.841681
22.753383	0.1	9.850443
22.755050	0.1	9.856642
22.756717	0.1	9.859980
22.758383	0.1	9.860397
22.760050	0.1	9.857834
22.761717	0.1	9.852887
22.763383	0.1	9.845973
22.765050	0.1	9.837151
22.766717	0.1	9.826005
22.768383	0.1	9.812475
22.770050	0.1	9.797216
22.771717	0.1	9.781182
22.773383	0.1	9.765030
22.775050	0.1	9.748757
22.776717	0.1	9.731174
22.778383	0.1	9.710312
22.780050	0.1	9.685040
22.781717	0.1	9.656549
22.783383	0.1	9.626866
22.785050	0.1	9.597481
22.786717	0.1	9.568811
22.788383	0.1	9.540797
22.790050	0.1	9.513081
22.791717	0.1	9.485007
22.793383	0.1	9.455443
22.795050	0.1	9.423912
22.796717	0.1	9.391547
22.798383	0.1	9.359897
22.800050	0.1	9.329379
22.801717	0.1	9.299696
22.803383	0.1	9.270132
22.805050	0.1	9.240211
22.806717	0.1	9.210229
22.808383	0.1	9.180427
22.810050	0.1	9.150684
22.811717	0.1	9.121299
22.813383	0.1	9.092808
22.815050	0.1	9.065748
22.816717	0.1	9.040475
22.818383	0.1	9.016991
22.820050	0.1	8.994639
22.821717	0.1	8.972586
22.823383	0.1	8.950115
22.825050	0.1	8.927465
22.826717	0.1	8.905948
22.828383	0.1	8.887053
22.830050	0.1	8.871496
22.831717	0.1	8.858383
22.833383	0.1	8.845509
22.835050	0.1	8.830965
22.836717	0.1	8.814991
22.838383	0.1	8.799732
22.840050	0.1	8.787156
22.841717	0.1	8.777321
22.843383	0.1	8.768499
22.845050	0.1	8.759380
22.846717	0.1	8.749605
22.848383	0.1	8.739770
22.850050	0.1	8.730531
22.851717	0.1	8.722961
22.853383	0.1	8.718014
22.855050	0.1	8.714915
22.856717	0.1	8.711815
22.858383	0.1	8.707345
22.860050	0.1	8.701325
22.861717	0.1	8.694172
22.863383	0.1	8.686841
22.865050	0.1	8.680761
22.866717	0.1	8.677066
22.868383	0.1	8.675278
22.870050	0.1	8.673788
22.871717	0.1	8.671821
22.873383	0.1	8.669436
22.875050	0.1	8.667112
22.876717	0.1	8.665264
22.878383	0.1	8.663774
22.880050	0.1	8.662165
22.881717	0.1	8.659959
22.883383	0.1	8.657098
22.885050	0.1	8.654058
22.886717	0.1	8.651555
22.888383	0.1	8.650482
22.890050	0.1	8.651197
22.891717	0.1	8.653582
22.893383	0.1	8.656443
22.895050	0.1	8.657873
22.896717	0.1	8.656920
22.898383	0.1	8.654476
22.900050	0.1	8.652270
22.901717	0.1	8.651257
22.903383	0.1	8.650780
22.905050	0.1	8.650005
22.906717	0.1	8.648336
22.908383	0.1	8.645595
22.910050	0.1	8.642078
22.911717	0.1	8.638442
22.913383	0.1	8.635581
22.915050	0.1	8.633972
22.916717	0.1	8.633972
22.918383	0.1	8.636296
22.920050	0.1	8.641124
22.921717	0.1	8.646787
22.923383	0.1	8.651019
22.925050	0.1	8.652807
22.926717	0.1	8.652628
22.928383	0.1	8.651615
22.930050	0.1	8.650840
22.931717	0.1	8.650601
22.933383	0.1	8.651197
22.935050	0.1	8.652688
22.936717	0.1	8.654833
22.938383	0.1	8.656621
22.940050	0.1	8.657635
22.941717	0.1	8.657992
22.943383	0.1	8.658469
22.945050	0.1	8.659661
22.946717	0.1	8.661807
22.948383	0.1	8.665145
22.950050	0.1	8.669854
22.951717	0.1	8.676291
22.953383	0.1	8.684397
22.955050	0.1	8.693100
22.956717	0.1	8.700133
22.958383	0.1	8.703888
22.960050	0.1	8.705199
22.961717	0.1	8.705736
22.963383	0.1	8.706093
22.965050	0.1	8.706570
22.966717	0.1	8.707464
22.968383	0.1	8.709133
22.970050	0.1	8.711458
22.971717	0.1	8.714557
22.973383	0.1	8.718491
22.975050	0.1	8.723438
22.976717	0.1	8.729160
22.978383	0.1	8.735002
22.980050	0.1	8.740485
22.981717	0.1	8.746207
22.983383	0.1	8.753002
22.985050	0.1	8.761049
22.986717	0.1	8.769334
22.988383	0.1	8.776844
22.990050	0.1	8.783639
22.991717	0.1	8.790494
22.993383	0.1	8.798183
22.995050	0.1	8.806944
22.996717	0.1	8.816422
22.998383	0.1	8.826137
23.000050	0.1	8.836031
23.001717	0.1	8.846105
23.003383	0.1	8.856476
23.005050	0.1	8.867562
23.006717	0.1	8.879901
23.008383	0.1	8.893610
23.010050	0.1	8.908272
23.011717	0.1	8.923710
23.013383	0.1	8.939326
23.015050	0.1	8.954287
23.016717	0.1	8.967460
23.018383	0.1	8.978367
23.020050	0.1	8.987666
23.021717	0.1	8.996547
23.023383	0.1	9.005726
23.025050	0.1	9.015740
23.026717	0.1	9.027124
23.028383	0.1	9.040237
23.030050	0.1	9.054184
23.031717	0.1	9.067715
23.033383	0.1	9.080053
23.035050	0.1	9.091914
23.036717	0.1	9.104848
23.038383	0.1	9.119452
23.040050	0.1	9.134949
23.041717	0.1	9.149612
23.043383	0.1	9.162367
23.045050	0.1	9.173453
23.046717	0.1	9.183944
23.048383	0.1	9.195030
23.050050	0.1	9.206713
23.051717	0.1	9.217859
23.053383	0.1	9.227038
23.055050	0.1	9.234071
23.056717	0.1	9.240091
23.058383	0.1	9.245813
23.060050	0.1	9.251118
23.061717	0.1	9.256125
23.063383	0.1	9.261132
23.065050	0.1	9.266615
23.066717	0.1	9.272934
23.068383	0.1	9.279728
23.070050	0.1	9.286523
23.071717	0.1	9.293080
23.073383	0.1	9.298683
23.075050	0.1	9.301842
23.076717	0.1	9.301365
23.078383	0.1	9.298385
23.080050	0.1	9.295464
23.081717	0.1	9.294034
23.083383	0.1	9.294093
23.085050	0.1	9.295047
23.086717	0.1	9.296001
23.088383	0.1	9.295405
23.090050	0.1	9.291888
23.091717	0.1	9.285808
23.093383	0.1	9.278954
23.095050	0.1	9.273649
23.096717	0.1	9.271086
23.098383	0.1	9.270788
23.100050	0.1	9.271086
23.101717	0.1	9.270192
23.103383	0.1	9.267629
23.105050	0.1	9.264768
23.106717	0.1	9.263397
23.108383	0.1	9.263635
23.110050	0.1	9.263933
23.111717	0.1	9.262086
23.113383	0.1	9.257496
23.115050	0.1	9.250820
23.116717	0.1	9.243072
23.118383	0.1	9.234965
23.120050	0.1	9.227574
23.121717	0.1	9.221912
23.123383	0.1	9.218157
23.125050	0.1	9.215594
23.126717	0.1	9.213806
23.128383	0.1	9.212554
23.130050	0.1	9.211243
23.131717	0.1	9.208978
23.133383	0.1	9.205044
23.135050	0.1	9.199918
23.136717	0.1	9.195269
23.138383	0.1	9.191692
23.140050	0.1	9.188474
23.141717	0.1	9.184480
23.143383	0.1	9.179116
23.145050	0.1	9.172321
23.146717	0.1	9.164751
23.148383	0.1	9.157718
23.150050	0.1	9.151996
23.151717	0.1	9.147227
23.153383	0.1	9.141982
23.155050	0.1	9.135068
23.156717	0.1	9.126366
23.158383	0.1	9.116114
23.160050	0.1	9.104670
23.161717	0.1	9.092272
23.163383	0.1	9.079755
23.165050	0.1	9.068430
23.166717	0.1	9.058655
23.168383	0.1	9.049058
23.170050	0.1	9.038330
23.171717	0.1	9.026826
23.173383	0.1	9.015620
23.175050	0.1	9.005130
23.176717	0.1	8.994997
23.178383	0.1	8.984626
23.180050	0.1	8.974135
23.181717	0.1	8.964122
23.183383	0.1	8.954406
23.185050	0.1	8.944154
23.186717	0.1	8.933366
23.188383	0.1	8.922875
23.190050	0.1	8.912921
23.191717	0.1	8.902371
23.193383	0.1	8.890868
23.195050	0.1	8.878768
23.196717	0.1	8.866430
23.198383	0.1	8.854271
23.200050	0.1	8.843303
23.201717	0.1	8.833647
23.203383	0.1	8.824170
23.205050	0.1	8.813739
23.206717	0.1	8.801938
23.208383	0.1	8.788944
23.210050	0.1	8.775056
23.211717	0.1	8.760870
23.213383	0.1	8.747280
23.215050	0.1	8.735598
23.216717	0.1	8.726538
23.218383	0.1	8.719981
23.220050	0.1	8.715869
23.221717	0.1	8.713544
23.223383	0.1	8.711517
23.225050	0.1	8.707524
23.226717	0.1	8.700133
23.228383	0.1	8.690000
23.230050	0.1	8.679092
23.231717	0.1	8.669317
23.233383	0.1	8.661390
23.235050	0.1	8.654237
23.236717	0.1	8.646548
23.238383	0.1	8.638680
23.240050	0.1	8.632124
23.241717	0.1	8.627832
23.243383	0.1	8.624793
23.245050	0.1	8.621157
23.246717	0.1	8.615852
23.248383	0.1	8.609593
23.250050	0.1	8.604408
23.251717	0.1	8.601547
23.253383	0.1	8.600891
23.255050	0.1	8.601606
23.256717	0.1	8.602918
23.258383	0.1	8.604050
23.260050	0.1	8.605004
23.261717	0.1	8.605779
23.263383	0.1	8.605838
23.265050	0.1	8.604646
23.266717	0.1	8.602083
23.268383	0.1	8.598865
23.270050	0.1	8.595408
23.271717	0.1	8.591950
23.273383	0.1	8.588732
23.275050	0.1	8.586407
23.276717	0.1	8.585930
23.278383	0.1	8.587838
23.280050	0.1	8.591533
23.281717	0.1	8.595646
23.283383	0.1	8.598626
23.285050	0.1	8.599759
23.286717	0.1	8.599818
23.288383	0.1	8.599818
23.290050	0.1	8.599699
23.291717	0.1	8.598388
23.293383	0.1	8.595765
23.295050	0.1	8.593262
23.296717	0.1	8.592725
23.298383	0.1	8.594871
23.300050	0.1	8.599580
23.301717	0.1	8.606077
23.303383	0.1	8.612097
23.305050	0.1	8.614362
23.306717	0.1	8.611620
23.308383	0.1	8.605660
23.310050	0.1	8.599461
23.311717	0.1	8.594990
23.313383	0.1	8.593023
23.315050	0.1	8.594096
23.316717	0.1	8.597851
23.318383	0.1	8.601726
23.320050	0.1	8.603097
23.321717	0.1	8.601606
23.323383	0.1	8.599103
23.325050	0.1	8.597136
23.326717	0.1	8.596600
23.328383	0.1	8.597553
23.330050	0.1	8.599699
23.331717	0.1	8.601547
23.333383	0.1	8.601606
23.335050	0.1	8.600235
23.336717	0.1	8.599282
23.338383	0.1	8.599878
23.340050	0.1	8.600534
23.341717	0.1	8.599103
23.343383	0.1	8.595467
23.345050	0.1	8.591354
23.346717	0.1	8.588613
23.348383	0.1	8.587242
23.350050	0.1	8.586228
23.351717	0.1	8.584440
23.353383	0.1	8.582473
23.355050	0.1	8.581222
23.356717	0.1	8.580864
23.358383	0.1	8.581162
23.360050	0.1	8.581758
23.361717	0.1	8.582414
23.363383	0.1	8.583129
23.365050	0.1	8.583725
23.366717	0.1	8.583606
23.368383	0.1	8.581758
23.370050	0.1	8.577407
23.371717	0.1	8.571268
23.373383	0.1	8.565307
23.375050	0.1	8.561254
23.376717	0.1	8.559168
23.378383	0.1	8.557797
23.380050	0.1	8.556009
23.381717	0.1	8.553267
23.383383	0.1	8.549572
23.385050	0.1	8.545340
23.386717	0.1	8.540869
23.388383	0.1	8.536995
23.390050	0.1	8.533836
23.391717	0.1	8.530319
23.393383	0.1	8.526087
23.395050	0.1	8.522928
23.396717	0.1	8.522332
23.398383	0.1	8.523703
23.400050	0.1	8.524895
23.401717	0.1	8.523882
23.403383	0.1	8.520067
23.405050	0.1	8.514703
23.406717	0.1	8.509577
23.408383	0.1	8.506001
23.410050	0.1	8.504391
23.411717	0.1	8.504868
23.413383	0.1	8.507431
23.415050	0.1	8.511603
23.416717	0.1	8.515478
23.418383	0.1	8.516908
23.420050	0.1	8.515180
23.421717	0.1	8.511365
23.423383	0.1	8.506954
23.425050	0.1	8.502901
23.426717	0.1	8.499802
23.428383	0.1	8.498371
23.430050	0.1	8.499027
23.431717	0.1	8.501113
23.433383	0.1	8.503318
23.435050	0.1	8.504808
23.436717	0.1	8.505166
23.438383	0.1	8.503974
23.440050	0.1	8.500279
23.441717	0.1	8.494556
23.443383	0.1	8.488775
23.445050	0.1	8.485497
23.446717	0.1	8.485914
23.448383	0.1	8.489490
23.450050	0.1	8.494616
23.451717	0.1	8.499265
23.453383	0.1	8.501709
23.455050	0.1	8.501590
23.456717	0.1	8.499861
23.458383	0.1	8.497537
23.460050	0.1	8.494795
23.461717	0.1	8.491397
23.463383	0.1	8.488417
23.465050	0.1	8.487225
23.466717	0.1	8.487642
23.468383	0.1	8.488596
23.470050	0.1	8.488775
23.471717	0.1	8.487583
23.473383	0.1	8.485199
23.475050	0.1	8.482397
23.476717	0.1	8.479417
23.478383	0.1	8.476198
23.480050	0.1	8.472980
23.481717	0.1	8.470476
23.483383	0.1	8.468926
23.485050	0.1	8.468032
23.486717	0.1	8.467854
23.488383	0.1	8.469224
23.490050	0.1	8.472562
23.491717	0.1	8.476556
23.493383	0.1	8.479000
23.495050	0.1	8.478582
23.496717	0.1	8.475364
23.498383	0.1	8.470476
23.500050	0.1	8.465529
23.501717	0.1	8.461357
23.503383	0.1	8.458734
23.505050	0.1	8.458555
23.506717	0.1	8.460701
23.508383	0.1	8.463264
23.510050	0.1	8.463681
23.511717	0.1	8.461237
23.513383	0.1	8.457125
23.515050	0.1	8.452654
23.516717	0.1	8.448363
23.518383	0.1	8.444191
23.520050	0.1	8.440257
23.521717	0.1	8.437336
23.523383	0.1	8.436084
23.525050	0.1	8.436680
23.526717	0.1	8.438409
23.528383	0.1	8.440376
23.530050	0.1	8.442045
23.531717	0.1	8.443237
23.533383	0.1	8.443714
23.535050	0.1	8.443475
23.536717	0.1	8.442581
23.538383	0.1	8.441091
23.540050	0.1	8.438767
23.541717	0.1	8.436382
23.543383	0.1	8.435727
23.545050	0.1	8.437932
23.546717	0.1	8.442641
23.548383	0.1	8.448363
23.550050	0.1	8.453370
23.551717	0.1	8.456469
23.553383	0.1	8.457482
23.555050	0.1	8.457125
23.556717	0.1	8.457006
23.558383	0.1	8.458376
23.560050	0.1	8.461774
23.561717	0.1	8.466960
23.563383	0.1	8.472980
23.565050	0.1	8.479357
23.566717	0.1	8.485914
23.568383	0.1	8.492411
23.570050	0.1	8.499027
23.571717	0.1	8.506358
23.573383	0.1	8.514286
23.575050	0.1	8.522392
23.576717	0.1	8.530796
23.578383	0.1	8.540571
23.580050	0.1	8.552194
23.581717	0.1	8.564950
23.583383	0.1	8.578122
23.585050	0.1	8.590937
23.586717	0.1	8.603216
23.588383	0.1	8.614719
23.590050	0.1	8.625925
23.591717	0.1	8.638144
23.593383	0.1	8.652509
23.595050	0.1	8.669317
23.596717	0.1	8.688331
23.598383	0.1	8.708895
23.600050	0.1	8.729935
23.601717	0.1	8.750678
23.603383	0.1	8.771897
23.605050	0.1	8.794904
23.606717	0.1	8.819759
23.608383	0.1	8.845389
23.610050	0.1	8.870483
23.611717	0.1	8.895457
23.613383	0.1	8.921922
23.615050	0.1	8.951307
23.616717	0.1	8.983851
23.618383	0.1	9.018541
23.620050	0.1	9.054125
23.621717	0.1	9.089530
23.623383	0.1	9.123505
23.625050	0.1	9.155810
23.626717	0.1	9.187878
23.628383	0.1	9.221674
23.630050	0.1	9.258330
23.631717	0.1	9.298444
23.633383	0.1	9.342492
23.635050	0.1	9.390712
23.636717	0.1	9.442509
23.638383	0.1	9.496689
23.640050	0.1	9.552062
23.641717	0.1	9.607494
23.643383	0.1	9.662331
23.645050	0.1	9.717167
23.646717	0.1	9.772719
23.648383	0.1	9.829403
23.650050	0.1	9.887159
23.651717	0.1	9.945930
23.653383	0.1	10.006071
23.655050	0.1	10.068656
23.656717	0.1	10.135115
23.658383	0.1	10.206223
23.660050	0.1	10.281861
23.661717	0.1	10.361493
23.663383	0.1	10.444463
23.665050	0.1	10.529817
23.666717	0.1	10.616542
23.668383	0.1	10.703922
23.670050	0.1	10.792316
23.671717	0.1	10.882617
23.673383	0.1	10.976673
23.675050	0.1	11.075736
23.676717	0.1	11.179984
23.678383	0.1	11.288465
23.680050	0.1	11.399985
23.681717	0.1	11.513711
23.683383	0.1	11.629582
23.685050	0.1	11.748493
23.686717	0.1	11.871696
23.688383	0.1	12.000800
23.690050	0.1	12.137354
23.691717	0.1	12.282253
23.693383	0.1	12.435437
23.695050	0.1	12.595535
23.696717	0.1	12.760759
23.698383	0.1	12.929738
23.700050	0.1	13.101936
23.701717	0.1	13.277829
23.703383	0.1	13.458074
23.705050	0.1	13.643802
23.706717	0.1	13.836265
23.708383	0.1	14.035583
23.710050	0.1	14.240206
23.711717	0.1	14.448226
23.713383	0.1	14.659048
23.715050	0.1	14.872492
23.716717	0.1	15.087844
23.718383	0.1	15.304507
23.720050	0.1	15.522302
23.721717	0.1	15.740336
23.723383	0.1	15.956641
23.725050	0.1	16.168953
23.726717	0.1	16.375841
23.728383	0.1	16.576470
23.730050	0.1	16.770006
23.731717	0.1	16.955079
23.733383	0.1	17.130018
23.735050	0.1	17.293812
23.736717	0.1	17.445685
23.738383	0.1	17.585755
23.740050	0.1	17.713965
23.741717	0.1	17.829002
23.743383	0.1	17.928661
23.745050	0.1	18.011273
23.746717	0.1	18.076361
23.748383	0.1	18.124403
23.750050	0.1	18.155397
23.751717	0.1	18.169583
23.753383	0.1	18.167676
23.755050	0.1	18.149317
23.756717	0.1	18.112839
23.758383	0.1	18.056334
23.760050	0.1	17.979563
23.761717	0.1	17.883719
23.763383	0.1	17.769993
23.765050	0.1	17.638684
23.766717	0.1	17.490746
23.768383	0.1	17.328621
23.770050	0.1	17.154873
23.771717	0.1	16.970337
23.773383	0.1	16.774715
23.775050	0.1	16.568364
23.776717	0.1	16.353131
23.778383	0.1	16.129972
23.780050	0.1	15.898765
23.781717	0.1	15.660048
23.783383	0.1	15.415491
23.785050	0.1	15.167058
23.786717	0.1	14.915944
23.788383	0.1	14.662743
23.790050	0.1	14.408291
23.791717	0.1	14.153183
23.793383	0.1	13.898791
23.795050	0.1	13.647021
23.796717	0.1	13.400138
23.798383	0.1	13.159455
23.800050	0.1	12.924672
23.801717	0.1	12.695134
23.803383	0.1	12.470961
23.805050	0.1	12.252510
23.806717	0.1	12.039960
23.808383	0.1	11.833788
23.810050	0.1	11.634410
23.811717	0.1	11.441828
23.813383	0.1	11.255742
23.815050	0.1	11.076689
23.816717	0.1	10.906220
23.818383	0.1	10.745407
23.820050	0.1	10.594488
23.821717	0.1	10.452629
23.823383	0.1	10.318936
23.825050	0.1	10.193408
23.826717	0.1	10.075749
23.828383	0.1	9.964884
23.830050	0.1	9.859682
23.831717	0.1	9.760321
23.833383	0.1	9.667695
23.835050	0.1	9.582103
23.836717	0.1	9.502709
23.838383	0.1	9.427488
23.840050	0.1	9.355188
23.841717	0.1	9.286106
23.843383	0.1	9.220601
23.845050	0.1	9.158791
23.846717	0.1	9.101034
23.848383	0.1	9.048582
23.850050	0.1	9.002090
23.851717	0.1	8.960963
23.853383	0.1	8.923770
23.855050	0.1	8.888543
23.856717	0.1	8.852959
23.858383	0.1	8.816064
23.860050	0.1	8.779467
23.861717	0.1	8.745730
23.863383	0.1	8.715570
23.865050	0.1	8.688391
23.866717	0.1	8.663774
23.868383	0.1	8.641184
23.870050	0.1	8.620024
23.871717	0.1	8.600116
23.873383	0.1	8.581877
23.875050	0.1	8.565605
23.876717	0.1	8.550764
23.878383	0.1	8.536459
23.880050	0.1	8.521736
23.881717	0.1	8.506537
23.883383	0.1	8.491815
23.885050	0.1	8.478821
23.886717	0.1	8.468509
23.888383	0.1	8.460582
23.890050	0.1	8.453727
23.891717	0.1	8.446694
23.893383	0.1	8.439899
23.895050	0.1	8.434892
23.896717	0.1	8.432210
23.898383	0.1	8.430064
23.900050	0.1	8.426548
23.901717	0.1	8.420647
23.903383	0.1	8.412481
23.905050	0.1	8.402825
23.906717	0.1	8.393109
23.908383	0.1	8.384705
23.910050	0.1	8.378089
23.911717	0.1	8.373023
23.913383	0.1	8.368969
23.915050	0.1	8.365393
23.916717	0.1	8.361996
23.918383	0.1	8.358598
23.920050	0.1	8.355320
23.921717	0.1	8.352519
23.923383	0.1	8.350730
23.925050	0.1	8.350552
23.926717	0.1	8.351684
23.928383	0.1	8.353055
23.930050	0.1	8.353711
23.931717	0.1	8.353293
23.933383	0.1	8.351326
23.935050	0.1	8.347095
23.936717	0.1	8.340955
23.938383	0.1	8.334101
23.940050	0.1	8.327365
23.941717	0.1	8.321167
23.943383	0.1	8.316279
23.945050	0.1	8.313239
23.946717	0.1	8.310915
23.948383	0.1	8.307636
23.950050	0.1	8.303285
23.951717	0.1	8.299232
23.953383	0.1	8.296609
23.955050	0.1	8.295477
23.956717	0.1	8.295477
23.958383	0.1	8.295715
23.960050	0.1	8.295119
23.961717	0.1	8.293689
23.963383	0.1	8.292258
23.965050	0.1	8.291364
23.966717	0.1	8.290649
23.968383	0.1	8.289338
23.970050	0.1	8.286298
23.971717	0.1	8.281053
23.973383	0.1	8.274615
23.975050	0.1	8.268834
23.976717	0.1	8.265377
23.978383	0.1	8.264483
23.980050	0.1	8.264721
23.981717	0.1	8.264542
23.983383	0.1	8.263290
23.985050	0.1	8.261621
23.986717	0.1	8.260668
23.988383	0.1	8.261085
23.990050	0.1	8.262218
23.991717	0.1	8.262933
23.993383	0.1	8.262218
23.995050	0.1	8.259953
23.996717	0.1	8.256615
23.998383	0.1	8.253217
24.000050	0.1	8.250416
24.001717	0.1	8.248449
24.003383	0.1	8.247436
24.005050	0.1	8.247257
24.006717	0.1	8.247078
24.008383	0.1	8.245707
24.010050	0.1	8.242906
24.011717	0.1	8.239449
24.013383	0.1	8.236826
24.015050	0.1	8.236349
24.016717	0.1	8.238078
24.018383	0.1	8.240700
24.020050	0.1	8.242846
24.021717	0.1	8.243800
24.023383	0.1	8.243979
24.025050	0.1	8.243979
24.026717	0.1	8.243740
24.028383	0.1	8.243323
24.030050	0.1	8.243084
24.031717	0.1	8.242846
24.033383	0.1	8.242131
24.035050	0.1	8.240700
24.036717	0.1	8.239508
24.038383	0.1	8.239985
24.040050	0.1	8.241952
24.041717	0.1	8.244634
24.043383	0.1	8.248032
24.045050	0.1	8.252204
24.046717	0.1	8.255721
24.048383	0.1	8.256674
24.050050	0.1	8.254707
24.051717	0.1	8.250952
24.053383	0.1	8.247257
24.055050	0.1	8.245469
24.056717	0.1	8.246661
24.058383	0.1	8.250237
24.060050	0.1	8.255065
24.061717	0.1	8.260251
24.063383	0.1	8.264900
24.065050	0.1	8.267820
24.066717	0.1	8.267999
24.068383	0.1	8.265555
24.070050	0.1	8.262814
24.071717	0.1	8.263410
24.073383	0.1	8.268595
24.075050	0.1	8.276284
24.076717	0.1	8.282900
24.078383	0.1	8.286417
24.080050	0.1	8.288026
24.081717	0.1	8.289457
24.083383	0.1	8.291424
24.085050	0.1	8.294285
24.086717	0.1	8.298278
24.088383	0.1	8.302987
24.090050	0.1	8.307517
24.091717	0.1	8.311511
24.093383	0.1	8.314670
24.095050	0.1	8.316041
24.096717	0.1	8.315146
24.098383	0.1	8.312464
24.100050	0.1	8.309424
24.101717	0.1	8.307696
24.103383	0.1	8.308948
24.105050	0.1	8.313597
24.106717	0.1	8.320392
24.108383	0.1	8.326948
24.110050	0.1	8.331895
24.111717	0.1	8.335591
24.113383	0.1	8.339286
24.115050	0.1	8.343876
24.116717	0.1	8.348942
24.118383	0.1	8.353174
24.120050	0.1	8.355439
24.121717	0.1	8.355558
24.123383	0.1	8.354545
24.125050	0.1	8.353770
24.126717	0.1	8.354545
24.128383	0.1	8.357525
24.130050	0.1	8.361877
24.131717	0.1	8.366049
24.133383	0.1	8.369029
24.135050	0.1	8.370758
24.136717	0.1	8.371234
24.138383	0.1	8.370877
24.140050	0.1	8.370877
24.141717	0.1	8.372546
24.143383	0.1	8.375943
24.145050	0.1	8.380414
24.146717	0.1	8.385718
24.148383	0.1	8.391381
24.150050	0.1	8.396388
24.151717	0.1	8.399487
24.153383	0.1	8.399725
24.155050	0.1	8.396626
24.156717	0.1	8.390606
24.158383	0.1	8.383692
24.160050	0.1	8.378387
24.161717	0.1	8.376360
24.163383	0.1	8.377374
24.165050	0.1	8.379996
24.166717	0.1	8.382619
24.168383	0.1	8.384049
24.170050	0.1	8.383632
24.171717	0.1	8.381486
24.173383	0.1	8.379221
24.175050	0.1	8.379162
24.176717	0.1	8.382798
24.178383	0.1	8.390129
24.180050	0.1	8.399368
24.181717	0.1	8.407653
24.183383	0.1	8.412540
24.185050	0.1	8.413971
24.186717	0.1	8.413494
24.188383	0.1	8.412660
24.190050	0.1	8.412421
24.191717	0.1	8.413256
24.193383	0.1	8.415819
24.195050	0.1	8.420468
24.196717	0.1	8.426607
24.198383	0.1	8.432925
24.200050	0.1	8.438707
24.201717	0.1	8.443833
24.203383	0.1	8.448124
24.205050	0.1	8.451283
24.206717	0.1	8.453012
24.208383	0.1	8.452774
24.210050	0.1	8.450449
24.211717	0.1	8.446813
24.213383	0.1	8.443594
24.215050	0.1	8.442462
24.216717	0.1	8.443833
24.218383	0.1	8.446575
24.220050	0.1	8.449317
24.221717	0.1	8.451999
24.223383	0.1	8.454562
24.225050	0.1	8.456350
24.226717	0.1	8.457363
24.228383	0.1	8.458198
24.230050	0.1	8.459330
24.231717	0.1	8.459747
24.233383	0.1	8.458496
24.235050	0.1	8.455575
24.236717	0.1	8.451701
24.238383	0.1	8.447350
24.240050	0.1	8.442522
24.241717	0.1	8.437276
24.243383	0.1	8.431912
24.245050	0.1	8.427144
24.246717	0.1	8.423865
24.248383	0.1	8.422077
24.250050	0.1	8.421064
24.251717	0.1	8.419872
24.253383	0.1	8.418203
24.255050	0.1	8.415938
24.256717	0.1	8.411944
24.258383	0.1	8.404434
24.260050	0.1	8.392692
24.261717	0.1	8.378983
24.263383	0.1	8.366764
24.265050	0.1	8.358121
24.266717	0.1	8.352757
24.268383	0.1	8.349002
24.270050	0.1	8.345008
24.271717	0.1	8.339882
24.273383	0.1	8.333922
24.275050	0.1	8.327544
24.276717	0.1	8.320928
24.278383	0.1	8.314431
24.280050	0.1	8.308590
24.281717	0.1	8.303166
24.283383	0.1	8.297623
24.285050	0.1	8.292020
24.286717	0.1	8.286417
24.288383	0.1	8.281410
24.290050	0.1	8.277894
24.291717	0.1	8.275927
24.293383	0.1	8.274436
24.295050	0.1	8.272291
24.296717	0.1	8.269489
24.298383	0.1	8.266032
24.300050	0.1	8.261920
24.301717	0.1	8.257568
24.303383	0.1	8.253932
24.305050	0.1	8.250773
24.306717	0.1	8.247197
24.308383	0.1	8.243025
24.310050	0.1	8.238912
24.311717	0.1	8.235455
24.313383	0.1	8.233011
24.315050	0.1	8.231640
24.316717	0.1	8.230687
24.318383	0.1	8.229077
24.320050	0.1	8.225918
24.321717	0.1	8.221090
24.323383	0.1	8.215905
24.325050	0.1	8.212686
24.326717	0.1	8.212746
24.328383	0.1	8.214534
24.330050	0.1	8.215547
24.331717	0.1	8.215070
24.333383	0.1	8.213521
24.335050	0.1	8.211852
24.336717	0.1	8.210481
24.338383	0.1	8.208633
24.340050	0.1	8.205712
24.341717	0.1	8.202076
24.343383	0.1	8.198500
24.345050	0.1	8.195460
24.346717	0.1	8.193553
24.348383	0.1	8.193493
24.350050	0.1	8.194745
24.351717	0.1	8.195520
24.353383	0.1	8.194566
24.355050	0.1	8.192540
24.356717	0.1	8.191348
24.358383	0.1	8.193076
24.360050	0.1	8.197964
24.361717	0.1	8.204699
24.363383	0.1	8.211017
24.365050	0.1	8.214951
24.366717	0.1	8.215607
24.368383	0.1	8.213878
24.370050	0.1	8.210600
24.371717	0.1	8.206308
24.373383	0.1	8.202196
24.375050	0.1	8.199513
24.376717	0.1	8.198858
24.378383	0.1	8.199871
24.380050	0.1	8.201659
24.381717	0.1	8.203149
24.383383	0.1	8.203269
24.385050	0.1	8.201600
24.386717	0.1	8.199454
24.388383	0.1	8.198858
24.390050	0.1	8.201123
24.391717	0.1	8.205414
24.393383	0.1	8.209706
24.395050	0.1	8.212030
24.396717	0.1	8.212269
24.398383	0.1	8.212150
24.400050	0.1	8.213163
24.401717	0.1	8.215726
24.403383	0.1	8.219064
24.405050	0.1	8.222342
24.406717	0.1	8.225143
24.408383	0.1	8.227766
24.410050	0.1	8.230210
24.411717	0.1	8.232773
24.413383	0.1	8.235395
24.415050	0.1	8.237422
24.416717	0.1	8.238614
24.418383	0.1	8.239091
24.420050	0.1	8.239449
24.421717	0.1	8.240521
24.423383	0.1	8.242548
24.425050	0.1	8.245528
24.426717	0.1	8.248926
24.428383	0.1	8.251966
24.430050	0.1	8.254350
24.431717	0.1	8.256615
24.433383	0.1	8.259178
24.435050	0.1	8.261562
24.436717	0.1	8.263231
24.438383	0.1	8.263827
24.440050	0.1	8.263529
24.441717	0.1	8.262575
24.443383	0.1	8.261562
24.445050	0.1	8.261323
24.446717	0.1	8.262873
24.448383	0.1	8.266628
24.450050	0.1	8.271635
24.451717	0.1	8.276463
24.453383	0.1	8.280397
24.455050	0.1	8.282900
24.456717	0.1	8.283616
24.458383	0.1	8.283318
24.460050	0.1	8.283318
24.461717	0.1	8.284569
24.463383	0.1	8.286655
24.465050	0.1	8.288622
24.466717	0.1	8.289874
24.468383	0.1	8.290649
24.470050	0.1	8.291543
24.471717	0.1	8.292854
24.473383	0.1	8.294583
24.475050	0.1	8.296371
24.476717	0.1	8.298457
24.478383	0.1	8.301616
24.480050	0.1	8.306742
24.481717	0.1	8.313656
24.483383	0.1	8.320392
24.485050	0.1	8.324147
24.486717	0.1	8.323312
24.488383	0.1	8.319021
24.490050	0.1	8.314610
24.491717	0.1	8.312822
24.493383	0.1	8.314491
24.495050	0.1	8.318663
24.496717	0.1	8.323491
24.498383	0.1	8.327127
24.500050	0.1	8.329928
24.501717	0.1	8.332909
24.503383	0.1	8.335829
24.505050	0.1	8.337796
24.506717	0.1	8.338869
24.508383	0.1	8.339823
24.510050	0.1	8.340776
24.511717	0.1	8.341373
24.513383	0.1	8.341313
24.515050	0.1	8.340598
24.516717	0.1	8.339465
24.518383	0.1	8.338511
24.520050	0.1	8.339108
24.521717	0.1	8.342743
24.523383	0.1	8.349240
24.525050	0.1	8.356274
24.526717	0.1	8.361042
24.528383	0.1	8.362473
24.530050	0.1	8.362115
24.531717	0.1	8.361877
24.533383	0.1	8.362592
24.535050	0.1	8.363665
24.536717	0.1	8.364022
24.538383	0.1	8.362949
24.540050	0.1	8.360982
24.541717	0.1	8.359492
24.543383	0.1	8.359373
24.545050	0.1	8.359850
24.546717	0.1	8.359790
24.548383	0.1	8.358717
24.550050	0.1	8.357466
24.551717	0.1	8.357049
24.553383	0.1	8.358360
24.555050	0.1	8.361698
24.556717	0.1	8.366406
24.558383	0.1	8.371234
24.560050	0.1	8.375049
24.561717	0.1	8.377731
24.563383	0.1	8.379818
24.565050	0.1	8.382142
24.566717	0.1	8.385361
24.568383	0.1	8.389414
24.570050	0.1	8.393407
24.571717	0.1	8.396030
24.573383	0.1	8.396745
24.575050	0.1	8.396447
24.576717	0.1	8.396566
24.578383	0.1	8.397520
24.580050	0.1	8.399249
24.581717	0.1	8.401275
24.583383	0.1	8.403063
24.585050	0.1	8.404673
24.586717	0.1	8.406997
24.588383	0.1	8.410752
24.590050	0.1	8.415461
24.591717	0.1	8.419931
24.593383	0.1	8.423389
24.595050	0.1	8.425534
24.596717	0.1	8.425653
24.598383	0.1	8.423090
24.600050	0.1	8.418799
24.601717	0.1	8.415759
24.603383	0.1	8.416415
24.605050	0.1	8.420766
24.606717	0.1	8.426905
24.608383	0.1	8.432210
24.610050	0.1	8.434713
24.611717	0.1	8.434594
24.613383	0.1	8.433700
24.615050	0.1	8.433581
24.616717	0.1	8.434594
24.618383	0.1	8.435846
24.620050	0.1	8.436263
24.621717	0.1	8.436084
24.623383	0.1	8.436621
24.625050	0.1	8.439243
24.626717	0.1	8.443714
24.628383	0.1	8.448422
24.630050	0.1	8.452178
24.631717	0.1	8.454681
24.633383	0.1	8.455933
24.635050	0.1	8.456350
24.636717	0.1	8.456350
24.638383	0.1	8.455992
24.640050	0.1	8.455098
24.641717	0.1	8.453846
24.643383	0.1	8.453131
24.645050	0.1	8.453548
24.646717	0.1	8.454919
24.648383	0.1	8.456231
24.650050	0.1	8.457184
24.651717	0.1	8.458436
24.653383	0.1	8.460880
24.655050	0.1	8.464516
24.656717	0.1	8.468450
24.658383	0.1	8.471549
24.660050	0.1	8.473039
24.661717	0.1	8.472860
24.663383	0.1	8.471251
24.665050	0.1	8.468390
24.666717	0.1	8.464754
24.668383	0.1	8.460761
24.670050	0.1	8.456111
24.671717	0.1	8.450687
24.673383	0.1	8.445621
24.675050	0.1	8.442343
24.676717	0.1	8.441568
24.678383	0.1	8.442820
24.680050	0.1	8.445442
24.681717	0.1	8.448720
24.683383	0.1	8.451939
24.685050	0.1	8.454681
24.686717	0.1	8.456409
24.688383	0.1	8.456886
24.690050	0.1	8.456111
24.691717	0.1	8.454919
24.693383	0.1	8.453668
24.695050	0.1	8.452178
24.696717	0.1	8.450926
24.698383	0.1	8.450866
24.700050	0.1	8.452893
24.701717	0.1	8.457304
24.703383	0.1	8.463383
24.705050	0.1	8.469821
24.706717	0.1	8.474529
24.708383	0.1	8.475543
24.710050	0.1	8.472443
24.711717	0.1	8.466960
24.713383	0.1	8.461655
24.715050	0.1	8.458376
24.716717	0.1	8.457780
24.718383	0.1	8.459211
24.720050	0.1	8.461237
24.721717	0.1	8.462072
24.723383	0.1	8.461535
24.725050	0.1	8.460761
24.726717	0.1	8.460939
24.728383	0.1	8.461953
24.730050	0.1	8.462966
24.731717	0.1	8.463383
24.733383	0.1	8.462787
24.735050	0.1	8.461535
24.736717	0.1	8.460165
24.738383	0.1	8.458794
24.740050	0.1	8.458198
24.741717	0.1	8.459628
24.743383	0.1	8.463800
24.745050	0.1	8.470476
24.746717	0.1	8.478821
24.748383	0.1	8.486748
24.750050	0.1	8.492411
24.751717	0.1	8.494914
24.753383	0.1	8.494080
24.755050	0.1	8.490623
24.756717	0.1	8.485735
24.758383	0.1	8.480967
24.760050	0.1	8.477688
24.761717	0.1	8.476139
24.763383	0.1	8.475602
24.765050	0.1	8.475185
24.766717	0.1	8.475066
24.768383	0.1	8.475960
24.770050	0.1	8.478344
24.771717	0.1	8.481741
24.773383	0.1	8.485377
24.775050	0.1	8.488298
24.776717	0.1	8.489252
24.778383	0.1	8.487642
24.780050	0.1	8.484602
24.781717	0.1	8.482516
24.783383	0.1	8.482755
24.785050	0.1	8.485497
24.786717	0.1	8.489311
24.788383	0.1	8.492411
24.790050	0.1	8.493126
24.791717	0.1	8.491159
24.793383	0.1	8.487702
24.795050	0.1	8.484185
24.796717	0.1	8.481563
24.798383	0.1	8.480251
24.800050	0.1	8.480430
24.801717	0.1	8.481801
24.803383	0.1	8.483828
24.805050	0.1	8.485854
24.806717	0.1	8.487046
24.808383	0.1	8.486808
24.810050	0.1	8.485675
24.811717	0.1	8.485497
24.813383	0.1	8.488358
24.815050	0.1	8.494020
24.816717	0.1	8.500338
24.818383	0.1	8.505047
24.820050	0.1	8.507371
24.821717	0.1	8.507193
24.823383	0.1	8.504570
24.825050	0.1	8.500219
24.826717	0.1	8.495987
24.828383	0.1	8.493484
24.830050	0.1	8.493186
24.831717	0.1	8.494437
24.833383	0.1	8.497239
24.835050	0.1	8.502007
24.836717	0.1	8.508683
24.838383	0.1	8.516133
24.840050	0.1	8.522451
24.841717	0.1	8.525610
24.843383	0.1	8.524597
24.845050	0.1	8.520425
24.846717	0.1	8.515180
24.848383	0.1	8.511127
24.850050	0.1	8.509875
24.851717	0.1	8.511842
24.853383	0.1	8.515835
24.855050	0.1	8.520127
24.856717	0.1	8.523405
24.858383	0.1	8.525551
24.860050	0.1	8.527756
24.861717	0.1	8.530915
24.863383	0.1	8.533896
24.865050	0.1	8.534670
24.866717	0.1	8.533001
24.868383	0.1	8.530200
24.870050	0.1	8.527995
24.871717	0.1	8.528173
24.873383	0.1	8.531511
24.875050	0.1	8.537770
24.876717	0.1	8.545697
24.878383	0.1	8.553923
24.880050	0.1	8.562208
24.881717	0.1	8.570731
24.883383	0.1	8.579135
24.885050	0.1	8.587182
24.886717	0.1	8.594931
24.888383	0.1	8.603335
24.890050	0.1	8.613349
24.891717	0.1	8.624316
24.893383	0.1	8.634508
24.895050	0.1	8.643568
24.896717	0.1	8.652866
24.898383	0.1	8.663357
24.900050	0.1	8.674264
24.901717	0.1	8.684636
24.903383	0.1	8.694649
24.905050	0.1	8.705259
24.906717	0.1	8.716822
24.908383	0.1	8.728982
24.910050	0.1	8.742095
24.911717	0.1	8.757234
24.913383	0.1	8.775116
24.915050	0.1	8.795202
24.916717	0.1	8.815945
24.918383	0.1	8.835674
24.920050	0.1	8.853674
24.921717	0.1	8.870662
24.923383	0.1	8.887709
24.925050	0.1	8.905471
24.926717	0.1	8.923293
24.928383	0.1	8.939565
24.930050	0.1	8.953155
24.931717	0.1	8.964778
24.933383	0.1	8.975983
24.935050	0.1	8.987725
24.936717	0.1	9.000779
24.938383	0.1	9.014965
24.940050	0.1	9.029210
24.941717	0.1	9.041966
24.943383	0.1	9.051741
24.945050	0.1	9.058297
24.946717	0.1	9.063244
24.948383	0.1	9.068251
24.950050	0.1	9.073675
24.951717	0.1	9.078384
24.953383	0.1	9.081960
24.955050	0.1	9.084583
24.956717	0.1	9.086490
24.958383	0.1	9.087861
24.960050	0.1	9.088994
24.961717	0.1	9.089888
24.963383	0.1	9.089828
24.965050	0.1	9.088159
24.966717	0.1	9.084344
24.968383	0.1	9.078265
24.970050	0.1	9.070457
24.971717	0.1	9.061456
24.973383	0.1	9.051860
24.975050	0.1	9.041668
24.976717	0.1	9.030760
24.978383	0.1	9.018660
24.980050	0.1	9.005309
24.981717	0.1	8.991242
24.983383	0.1	8.977473
24.985050	0.1	8.965016
24.986717	0.1	8.952916
24.988383	0.1	8.939088
24.990050	0.1	8.922816
24.991717	0.1	8.905709
24.993383	0.1	8.889616
24.995050	0.1	8.875073
24.996717	0.1	8.861304
24.998383	0.1	8.847714
25.000050	0.1	8.834422
25.001717	0.1	8.821488
25.003383	0.1	8.808196
25.005050	0.1	8.793235
25.006717	0.1	8.775950
25.008383	0.1	8.757055
25.010050	0.1	8.738697
25.011717	0.1	8.722961
25.013383	0.1	8.711160
25.015050	0.1	8.702875
25.016717	0.1	8.696020
25.018383	0.1	8.688450
25.020050	0.1	8.679390
25.021717	0.1	8.669377
25.023383	0.1	8.659423
25.025050	0.1	8.649886
25.026717	0.1	8.640588
25.028383	0.1	8.631111
25.030050	0.1	8.621216
25.031717	0.1	8.610905
25.033383	0.1	8.600593
25.035050	0.1	8.591533
25.036717	0.1	8.584917
25.038383	0.1	8.581102
25.040050	0.1	8.579731
25.041717	0.1	8.579910
25.043383	0.1	8.579791
25.045050	0.1	8.576692
25.046717	0.1	8.569420
25.048383	0.1	8.559526
25.050050	0.1	8.549750
25.051717	0.1	8.542061
25.053383	0.1	8.537174
25.055050	0.1	8.534551
25.056717	0.1	8.533121
25.058383	0.1	8.532107
25.060050	0.1	8.531571
25.061717	0.1	8.531273
25.063383	0.1	8.530379
25.065050	0.1	8.528829
25.066717	0.1	8.527458
25.068383	0.1	8.526862
25.070050	0.1	8.526922
25.071717	0.1	8.526922
25.073383	0.1	8.526862
25.075050	0.1	8.527518
25.076717	0.1	8.528889
25.078383	0.1	8.530498
25.080050	0.1	8.531869
25.081717	0.1	8.533001
25.083383	0.1	8.533419
25.085050	0.1	8.531690
25.086717	0.1	8.527577
25.088383	0.1	8.523405
25.090050	0.1	8.522213
25.091717	0.1	8.525134
25.093383	0.1	8.530558
25.095050	0.1	8.535684
25.096717	0.1	8.538008
25.098383	0.1	8.536161
25.100050	0.1	8.530796
25.101717	0.1	8.523882
25.103383	0.1	8.517504
25.105050	0.1	8.513451
25.106717	0.1	8.511961
25.108383	0.1	8.511484
25.110050	0.1	8.511186
25.111717	0.1	8.511603
25.113383	0.1	8.513153
25.115050	0.1	8.515358
25.116717	0.1	8.517802
25.118383	0.1	8.520723
25.120050	0.1	8.524299
25.121717	0.1	8.527458
25.123383	0.1	8.528591
25.125050	0.1	8.527399
25.126717	0.1	8.525312
25.128383	0.1	8.523703
25.130050	0.1	8.522630
25.131717	0.1	8.521498
25.133383	0.1	8.520246
25.135050	0.1	8.519769
25.136717	0.1	8.520842
25.138383	0.1	8.523346
25.140050	0.1	8.526028
25.141717	0.1	8.527577
25.143383	0.1	8.526505
25.145050	0.1	8.522571
25.146717	0.1	8.517623
25.148383	0.1	8.514464
25.150050	0.1	8.514703
25.151717	0.1	8.517802
25.153383	0.1	8.521557
25.155050	0.1	8.523584
25.156717	0.1	8.522869
25.158383	0.1	8.520186
25.160050	0.1	8.516908
25.161717	0.1	8.514286
25.163383	0.1	8.513511
25.165050	0.1	8.515120
25.166717	0.1	8.517981
25.168383	0.1	8.520365
25.170050	0.1	8.521677
25.171717	0.1	8.522451
25.173383	0.1	8.523226
25.175050	0.1	8.524180
25.176717	0.1	8.524716
25.178383	0.1	8.524001
25.180050	0.1	8.522690
25.181717	0.1	8.522392
25.183383	0.1	8.523763
25.185050	0.1	8.525193
25.186717	0.1	8.524836
25.188383	0.1	8.522928
25.190050	0.1	8.521438
25.191717	0.1	8.521438
25.193383	0.1	8.522451
25.195050	0.1	8.523584
25.196717	0.1	8.524597
25.198383	0.1	8.525610
25.200050	0.1	8.526624
25.201717	0.1	8.528293
25.203383	0.1	8.531809
25.205050	0.1	8.537770
25.206717	0.1	8.545161
25.208383	0.1	8.552313
25.210050	0.1	8.558691
25.211717	0.1	8.564771
25.213383	0.1	8.570850
25.215050	0.1	8.576334
25.216717	0.1	8.580804
25.218383	0.1	8.584738
25.220050	0.1	8.588911
25.221717	0.1	8.593143
25.223383	0.1	8.596957
25.225050	0.1	8.600414
25.226717	0.1	8.604885
25.228383	0.1	8.610845
25.230050	0.1	8.617044
25.231717	0.1	8.621812
25.233383	0.1	8.625389
25.235050	0.1	8.630217
25.236717	0.1	8.637846
25.238383	0.1	8.647681
25.240050	0.1	8.658588
25.241717	0.1	8.670271
25.243383	0.1	8.682907
25.245050	0.1	8.696259
25.246717	0.1	8.709372
25.248383	0.1	8.722008
25.250050	0.1	8.734704
25.251717	0.1	8.748353
25.253383	0.1	8.762479
25.255050	0.1	8.776129
25.256717	0.1	8.788229
25.258383	0.1	8.798838
25.260050	0.1	8.809448
25.261717	0.1	8.822024
25.263383	0.1	8.837343
25.265050	0.1	8.854807
25.266717	0.1	8.873165
25.268383	0.1	8.891583
25.270050	0.1	8.909286
25.271717	0.1	8.926154
25.273383	0.1	8.943558
25.275050	0.1	8.963049
25.276717	0.1	8.984745
25.278383	0.1	9.007216
25.280050	0.1	9.029508
25.281717	0.1	9.051800
25.283383	0.1	9.075523
25.285050	0.1	9.101689
25.286717	0.1	9.129823
25.288383	0.1	9.158195
25.290050	0.1	9.185315
25.291717	0.1	9.211183
25.293383	0.1	9.236694
25.295050	0.1	9.262086
25.296717	0.1	9.287894
25.298383	0.1	9.315432
25.300050	0.1	9.345055
25.301717	0.1	9.376646
25.303383	0.1	9.409667
25.305050	0.1	9.443701
25.306717	0.1	9.478152
25.308383	0.1	9.512902
25.310050	0.1	9.548426
25.311717	0.1	9.586037
25.313383	0.1	9.626687
25.315050	0.1	9.670139
25.316717	0.1	9.715081
25.318383	0.1	9.760619
25.320050	0.1	9.806336
25.321717	0.1	9.852589
25.323383	0.1	9.900272
25.325050	0.1	9.949864
25.326717	0.1	10.001004
25.328383	0.1	10.053039
25.330050	0.1	10.106743
25.331717	0.1	10.163725
25.333383	0.1	10.225237
25.335050	0.1	10.291637
25.336717	0.1	10.362745
25.338383	0.1	10.437370
25.340050	0.1	10.513426
25.341717	0.1	10.589660
25.343383	0.1	10.665954
25.345050	0.1	10.742546
25.346717	0.1	10.820211
25.348383	0.1	10.900498
25.350050	0.1	10.984421
25.351717	0.1	11.071921
25.353383	0.1	11.161686
25.355050	0.1	11.252046
25.356717	0.1	11.341274
25.358383	0.1	11.427940
25.360050	0.1	11.511625
25.361717	0.1	11.592627
25.363383	0.1	11.671723
25.365050	0.1	11.749030
25.366717	0.1	11.825264
25.368383	0.1	11.900545
25.370050	0.1	11.973978
25.371717	0.1	12.043834
25.373383	0.1	12.107731
25.375050	0.1	12.164176
25.376717	0.1	12.214006
25.378383	0.1	12.259603
25.380050	0.1	12.302638
25.381717	0.1	12.342752
25.383383	0.1	12.377620
25.385050	0.1	12.405039
25.386717	0.1	12.423993
25.388383	0.1	12.434901
25.390050	0.1	12.438238
25.391717	0.1	12.434722
25.393383	0.1	12.425006
25.395050	0.1	12.409867
25.396717	0.1	12.389601
25.398383	0.1	12.363435
25.400050	0.1	12.330354
25.401717	0.1	12.290002
25.403383	0.1	12.242735
25.405050	0.1	12.189389
25.406717	0.1	12.131036
25.408383	0.1	12.068570
25.410050	0.1	12.002886
25.411717	0.1	11.934460
25.413383	0.1	11.863054
25.415050	0.1	11.788250
25.416717	0.1	11.710048
25.418383	0.1	11.628926
25.420050	0.1	11.545420
25.421717	0.1	11.460305
25.423383	0.1	11.374534
25.425050	0.1	11.288822
25.426717	0.1	11.203588
25.428383	0.1	11.118949
25.430050	0.1	11.034609
25.431717	0.1	10.950864
25.433383	0.1	10.868192
25.435050	0.1	10.786832
25.436717	0.1	10.706485
25.438383	0.1	10.627449
25.440050	0.1	10.550559
25.441717	0.1	10.476590
25.443383	0.1	10.405780
25.445050	0.1	10.338486
25.446717	0.1	10.274411
25.448383	0.1	10.212660
25.450050	0.1	10.152341
25.451717	0.1	10.093034
25.453383	0.1	10.034443
25.455050	0.1	9.976507
25.456717	0.1	9.919882
25.458383	0.1	9.866119
25.460050	0.1	9.816766
25.461717	0.1	9.772063
25.463383	0.1	9.730220
25.465050	0.1	9.688974
25.466717	0.1	9.648264
25.468383	0.1	9.608985
25.470050	0.1	9.570838
25.471717	0.1	9.532691
25.473383	0.1	9.494603
25.475050	0.1	9.457946
25.476717	0.1	9.423733
25.478383	0.1	9.391606
25.480050	0.1	9.361089
25.481717	0.1	9.332955
25.483383	0.1	9.307683
25.485050	0.1	9.283960
25.486717	0.1	9.259761
25.488383	0.1	9.234667
25.490050	0.1	9.209097
25.491717	0.1	9.182811
25.493383	0.1	9.155393
25.495050	0.1	9.127796
25.496717	0.1	9.101868
25.498383	0.1	9.078742
25.500050	0.1	9.057880
25.501717	0.1	9.037793
25.503383	0.1	9.017289
25.505050	0.1	8.996547
25.506717	0.1	8.977295
25.508383	0.1	8.961082
25.510050	0.1	8.947790
25.511717	0.1	8.936108
25.513383	0.1	8.925498
25.515050	0.1	8.915902
25.516717	0.1	8.907021
25.518383	0.1	8.898199
25.520050	0.1	8.888782
25.521717	0.1	8.878828
25.523383	0.1	8.869350
25.525050	0.1	8.861542
25.526717	0.1	8.855641
25.528383	0.1	8.850635
25.530050	0.1	8.845628
25.531717	0.1	8.839906
25.533383	0.1	8.833409
25.535050	0.1	8.827568
25.536717	0.1	8.823276
25.538383	0.1	8.819819
25.540050	0.1	8.816302
25.541717	0.1	8.812845
25.543383	0.1	8.810163
25.545050	0.1	8.808077
25.546717	0.1	8.805574
25.548383	0.1	8.802355
25.550050	0.1	8.799017
25.551717	0.1	8.796514
25.553383	0.1	8.795381
25.555050	0.1	8.794845
25.556717	0.1	8.793831
25.558383	0.1	8.791149
25.560050	0.1	8.785964
25.561717	0.1	8.778394
25.563383	0.1	8.769811
25.565050	0.1	8.761883
25.566717	0.1	8.755506
25.568383	0.1	8.751512
25.570050	0.1	8.750082
25.571717	0.1	8.750201
25.573383	0.1	8.750141
25.575050	0.1	8.748711
25.576717	0.1	8.745790
25.578383	0.1	8.742333
25.580050	0.1	8.739174
25.581717	0.1	8.736671
25.583383	0.1	8.733750
25.585050	0.1	8.729160
25.586717	0.1	8.722783
25.588383	0.1	8.715392
25.590050	0.1	8.707762
25.591717	0.1	8.700491
25.593383	0.1	8.694470
25.595050	0.1	8.689642
25.596717	0.1	8.684755
25.598383	0.1	8.678914
25.600050	0.1	8.672655
25.601717	0.1	8.667470
25.603383	0.1	8.664191
25.605050	0.1	8.662642
25.606717	0.1	8.661867
25.608383	0.1	8.659900
25.610050	0.1	8.655191
25.611717	0.1	8.647979
25.613383	0.1	8.639694
25.615050	0.1	8.632124
25.616717	0.1	8.626342
25.618383	0.1	8.622587
25.620050	0.1	8.619726
25.621717	0.1	8.616448
25.623383	0.1	8.612276
25.625050	0.1	8.607746
25.626717	0.1	8.603693
25.628383	0.1	8.599520
25.630050	0.1	8.594156
25.631717	0.1	8.588255
25.633383	0.1	8.584023
25.635050	0.1	8.583010
25.636717	0.1	8.584679
25.638383	0.1	8.587003
25.640050	0.1	8.588672
25.641717	0.1	8.589983
25.643383	0.1	8.592248
25.645050	0.1	8.595467
25.646717	0.1	8.597971
25.648383	0.1	8.598388
25.650050	0.1	8.596659
25.651717	0.1	8.593679
25.653383	0.1	8.590282
25.655050	0.1	8.587003
25.656717	0.1	8.584798
25.658383	0.1	8.584321
25.660050	0.1	8.585334
25.661717	0.1	8.586407
25.663383	0.1	8.586407
25.665050	0.1	8.585990
25.666717	0.1	8.587063
25.668383	0.1	8.590580
25.670050	0.1	8.595706
25.671717	0.1	8.600534
25.673383	0.1	8.602858
25.675050	0.1	8.601845
25.676717	0.1	8.598269
25.678383	0.1	8.594454
25.680050	0.1	8.592368
25.681717	0.1	8.592546
25.683383	0.1	8.594394
25.685050	0.1	8.596719
25.686717	0.1	8.599222
25.688383	0.1	8.601964
25.690050	0.1	8.604169
25.691717	0.1	8.604825
25.693383	0.1	8.604467
25.695050	0.1	8.604646
25.696717	0.1	8.606017
25.698383	0.1	8.608103
25.700050	0.1	8.610189
25.701717	0.1	8.611501
25.703383	0.1	8.610905
25.705050	0.1	8.608103
25.706717	0.1	8.604527
25.708383	0.1	8.602024
25.710050	0.1	8.601606
25.711717	0.1	8.602977
25.713383	0.1	8.605302
25.715050	0.1	8.607507
25.716717	0.1	8.608878
25.718383	0.1	8.609653
25.720050	0.1	8.610189
25.721717	0.1	8.610189
25.723383	0.1	8.609474
25.725050	0.1	8.608759
25.726717	0.1	8.608759
25.728383	0.1	8.609713
25.730050	0.1	8.611262
25.731717	0.1	8.613050
25.733383	0.1	8.615077
25.735050	0.1	8.617282
25.736717	0.1	8.619547
25.738383	0.1	8.621336
25.740050	0.1	8.622051
25.741717	0.1	8.621336
25.743383	0.1	8.618773
25.745050	0.1	8.614839
25.746717	0.1	8.611143
25.748383	0.1	8.609474
25.750050	0.1	8.610726
25.751717	0.1	8.614123
25.753383	0.1	8.618415
25.755050	0.1	8.622587
25.756717	0.1	8.626104
25.758383	0.1	8.628369
25.760050	0.1	8.628905
25.761717	0.1	8.628011
25.763383	0.1	8.626164
25.765050	0.1	8.623064
25.766717	0.1	8.619130
25.768383	0.1	8.615971
25.770050	0.1	8.615077
25.771717	0.1	8.616508
25.773383	0.1	8.619309
25.775050	0.1	8.622110
25.776717	0.1	8.624435
25.778383	0.1	8.625865
25.780050	0.1	8.624971
25.781717	0.1	8.620799
25.783383	0.1	8.614541
25.785050	0.1	8.609295
25.786717	0.1	8.607328
25.788383	0.1	8.608938
25.790050	0.1	8.612514
25.791717	0.1	8.615613
25.793383	0.1	8.616150
25.795050	0.1	8.613766
25.796717	0.1	8.609653
25.798383	0.1	8.605421
25.800050	0.1	8.602322
25.801717	0.1	8.600832
25.803383	0.1	8.600891
25.805050	0.1	8.601904
25.806717	0.1	8.602560
25.808383	0.1	8.601964
25.810050	0.1	8.599937
25.811717	0.1	8.596421
25.813383	0.1	8.591354
25.815050	0.1	8.585573
25.816717	0.1	8.580208
25.818383	0.1	8.576811
25.820050	0.1	8.576811
25.821717	0.1	8.580626
25.823383	0.1	8.586944
25.825050	0.1	8.593083
25.826717	0.1	8.597315
25.828383	0.1	8.599043
25.830050	0.1	8.598686
25.831717	0.1	8.597017
25.833383	0.1	8.594752
25.835050	0.1	8.592368
25.836717	0.1	8.590580
25.838383	0.1	8.589924
25.840050	0.1	8.590520
25.841717	0.1	8.592427
25.843383	0.1	8.595825
25.845050	0.1	8.599997
25.846717	0.1	8.602500
25.848383	0.1	8.601428
25.850050	0.1	8.597374
25.851717	0.1	8.591891
25.853383	0.1	8.586228
25.855050	0.1	8.581579
25.856717	0.1	8.579731
25.858383	0.1	8.581222
25.860050	0.1	8.584738
25.861717	0.1	8.588315
25.863383	0.1	8.591533
25.865050	0.1	8.595169
25.866717	0.1	8.599222
25.868383	0.1	8.602381
25.870050	0.1	8.603514
25.871717	0.1	8.603156
25.873383	0.1	8.602500
25.875050	0.1	8.601845
25.876717	0.1	8.600772
25.878383	0.1	8.599580
25.880050	0.1	8.598686
25.881717	0.1	8.598865
25.883383	0.1	8.600414
25.885050	0.1	8.602918
25.886717	0.1	8.606017
25.888383	0.1	8.609534
25.890050	0.1	8.613050
25.891717	0.1	8.615613
25.893383	0.1	8.616567
25.895050	0.1	8.616150
25.896717	0.1	8.614958
25.898383	0.1	8.613229
25.900050	0.1	8.611322
25.901717	0.1	8.609653
25.903383	0.1	8.608521
25.905050	0.1	8.607805
25.906717	0.1	8.607984
25.908383	0.1	8.609832
25.910050	0.1	8.613349
25.911717	0.1	8.617402
25.913383	0.1	8.620799
25.915050	0.1	8.623541
25.916717	0.1	8.626044
25.918383	0.1	8.627892
25.920050	0.1	8.627952
25.921717	0.1	8.626521
25.923383	0.1	8.625389
25.925050	0.1	8.626044
25.926717	0.1	8.628607
25.928383	0.1	8.632422
25.930050	0.1	8.636833
25.931717	0.1	8.641303
25.933383	0.1	8.645058
25.935050	0.1	8.647323
25.936717	0.1	8.647323
25.938383	0.1	8.645058
25.940050	0.1	8.642078
25.941717	0.1	8.640290
25.943383	0.1	8.640409
25.945050	0.1	8.641959
25.946717	0.1	8.644641
25.948383	0.1	8.648277
25.950050	0.1	8.652092
25.951717	0.1	8.655668
25.953383	0.1	8.658767
25.955050	0.1	8.661628
25.956717	0.1	8.664489
25.958383	0.1	8.667350
25.960050	0.1	8.670509
25.961717	0.1	8.674264
25.963383	0.1	8.678198
25.965050	0.1	8.681059
25.966717	0.1	8.681417
25.968383	0.1	8.679569
25.970050	0.1	8.677125
25.971717	0.1	8.674622
25.973383	0.1	8.671403
25.975050	0.1	8.667052
25.976717	0.1	8.662582
25.978383	0.1	8.660079
25.980050	0.1	8.660257
25.981717	0.1	8.662522
25.983383	0.1	8.665026
25.985050	0.1	8.666516
25.986717	0.1	8.666158
25.988383	0.1	8.664251
25.990050	0.1	8.662284
25.991717	0.1	8.662344
25.993383	0.1	8.665383
25.995050	0.1	8.669913
25.996717	0.1	8.673668
25.998383	0.1	8.675576
26.000050	0.1	8.676649
26.001717	0.1	8.677722
26.003383	0.1	8.678616
26.005050	0.1	8.678616
26.006717	0.1	8.676708
26.008383	0.1	8.672953
26.010050	0.1	8.668721
26.011717	0.1	8.666039
26.013383	0.1	8.665503
26.015050	0.1	8.666277
26.016717	0.1	8.667708
26.018383	0.1	8.669615
26.020050	0.1	8.670807
26.021717	0.1	8.670092
26.023383	0.1	8.667708
26.025050	0.1	8.665443
26.026717	0.1	8.664907
26.028383	0.1	8.666456
26.030050	0.1	8.668840
26.031717	0.1	8.670450
26.033383	0.1	8.670927
26.035050	0.1	8.670450
26.036717	0.1	8.668542
26.038383	0.1	8.665205
26.040050	0.1	8.661271
26.041717	0.1	8.658171
26.043383	0.1	8.656860
26.045050	0.1	8.657873
26.046717	0.1	8.660377
26.048383	0.1	8.662642
26.050050	0.1	8.664072
26.051717	0.1	8.665324
26.053383	0.1	8.666873
26.055050	0.1	8.668423
26.056717	0.1	8.668662
26.058383	0.1	8.667112
26.060050	0.1	8.665741
26.061717	0.1	8.666873
26.063383	0.1	8.670927
26.065050	0.1	8.677006
26.066717	0.1	8.683980
26.068383	0.1	8.691371
26.070050	0.1	8.698106
26.071717	0.1	8.702755
26.073383	0.1	8.704663
26.075050	0.1	8.704842
26.076717	0.1	8.704246
26.078383	0.1	8.703411
26.080050	0.1	8.703113
26.081717	0.1	8.704007
26.083383	0.1	8.705557
26.085050	0.1	8.707047
26.086717	0.1	8.708537
26.088383	0.1	8.710623
26.090050	0.1	8.713663
26.091717	0.1	8.717895
26.093383	0.1	8.723140
26.095050	0.1	8.729220
26.096717	0.1	8.735300
26.098383	0.1	8.740485
26.100050	0.1	8.744300
26.101717	0.1	8.747697
26.103383	0.1	8.751691
26.105050	0.1	8.756340
26.106717	0.1	8.760870
26.108383	0.1	8.765221
26.110050	0.1	8.770168
26.111717	0.1	8.776188
26.113383	0.1	8.782507
26.115050	0.1	8.788407
26.116717	0.1	8.793891
26.118383	0.1	8.799375
26.120050	0.1	8.804620
26.121717	0.1	8.808792
26.123383	0.1	8.811772
26.125050	0.1	8.814276
26.126717	0.1	8.816958
26.128383	0.1	8.820832
26.130050	0.1	8.827329
26.131717	0.1	8.837104
26.133383	0.1	8.849085
26.135050	0.1	8.861423
26.136717	0.1	8.872331
26.138383	0.1	8.881152
26.140050	0.1	8.888662
26.141717	0.1	8.896828
26.143383	0.1	8.906901
26.145050	0.1	8.918942
26.146717	0.1	8.932293
26.148383	0.1	8.946062
26.150050	0.1	8.959234
26.151717	0.1	8.970976
26.153383	0.1	8.980990
26.155050	0.1	8.989692
26.156717	0.1	8.997858
26.158383	0.1	9.006680
26.160050	0.1	9.016812
26.161717	0.1	9.028495
26.163383	0.1	9.041608
26.165050	0.1	9.055853
26.166717	0.1	9.070933
26.168383	0.1	9.085894
26.170050	0.1	9.100915
26.171717	0.1	9.117723
26.173383	0.1	9.137631
26.175050	0.1	9.160281
26.176717	0.1	9.184242
26.178383	0.1	9.208084
26.180050	0.1	9.231151
26.181717	0.1	9.252906
26.183383	0.1	9.273291
26.185050	0.1	9.293259
26.186717	0.1	9.313822
26.188383	0.1	9.335220
26.190050	0.1	9.358168
26.191717	0.1	9.383262
26.193383	0.1	9.409726
26.195050	0.1	9.436310
26.196717	0.1	9.462774
26.198383	0.1	9.490133
26.200050	0.1	9.520114
26.201717	0.1	9.554089
26.203383	0.1	9.591461
26.205050	0.1	9.630442
26.206717	0.1	9.670079
26.208383	0.1	9.710491
26.210050	0.1	9.752453
26.211717	0.1	9.796858
26.213383	0.1	9.843588
26.215050	0.1	9.891153
26.216717	0.1	9.937704
26.218383	0.1	9.982944
26.220050	0.1	10.028065
26.221717	0.1	10.074080
26.223383	0.1	10.121704
26.225050	0.1	10.171772
26.226717	0.1	10.224760
26.228383	0.1	10.280610
26.230050	0.1	10.338784
26.231717	0.1	10.398508
26.233383	0.1	10.458768
26.235050	0.1	10.518730
26.236717	0.1	10.578573
26.238383	0.1	10.639132
26.240050	0.1	10.700167
26.241717	0.1	10.759533
26.243383	0.1	10.815383
26.245050	0.1	10.867716
26.246717	0.1	10.916055
26.248383	0.1	10.959805
26.250050	0.1	10.999442
26.251717	0.1	11.037291
26.253383	0.1	11.074424
26.255050	0.1	11.109651
26.256717	0.1	11.141778
26.258383	0.1	11.170388
26.260050	0.1	11.194826
26.261717	0.1	11.213899
26.263383	0.1	11.227430
26.265050	0.1	11.235953
26.266717	0.1	11.240662
26.268383	0.1	11.242569
26.270050	0.1	11.242212
26.271717	0.1	11.239052
26.273383	0.1	11.231960
26.275050	0.1	11.219681
26.276717	0.1	11.201382
26.278383	0.1	11.176766
26.280050	0.1	11.146129
26.281717	0.1	11.110247
26.283383	0.1	11.069954
26.285050	0.1	11.026264
26.286717	0.1	10.980368
26.288383	0.1	10.933221
26.290050	0.1	10.885060
26.291717	0.1	10.834873
26.293383	0.1	10.781289
26.295050	0.1	10.724068
26.296717	0.1	10.663927
26.298383	0.1	10.602415
26.300050	0.1	10.540724
26.301717	0.1	10.479153
26.303383	0.1	10.417045
26.305050	0.1	10.353804
26.306717	0.1	10.289550
26.308383	0.1	10.224820
26.310050	0.1	10.160983
26.311717	0.1	10.099292
26.313383	0.1	10.039569
26.315050	0.1	9.980858
26.316717	0.1	9.922326
26.318383	0.1	9.864510
26.320050	0.1	9.808303
26.321717	0.1	9.754241
26.323383	0.1	9.702623
26.325050	0.1	9.653628
26.326717	0.1	9.606898
26.328383	0.1	9.561956
26.330050	0.1	9.519578
26.331717	0.1	9.480894
26.333383	0.1	9.446085
26.335050	0.1	9.413720
26.336717	0.1	9.381772
26.338383	0.1	9.348810
26.340050	0.1	9.315074
26.341717	0.1	9.282351
26.343383	0.1	9.252132
26.345050	0.1	9.225131
26.346717	0.1	9.201766
26.348383	0.1	9.181560
26.350050	0.1	9.162844
26.351717	0.1	9.144426
26.353383	0.1	9.126545
26.355050	0.1	9.110332
26.356717	0.1	9.096206
26.358383	0.1	9.083868
26.360050	0.1	9.072722
26.361717	0.1	9.061635
26.363383	0.1	9.048999
26.365050	0.1	9.034575
26.366717	0.1	9.019375
26.368383	0.1	9.004832
26.370050	0.1	8.991838
26.371717	0.1	8.981109
26.373383	0.1	8.972824
26.375050	0.1	8.966446
26.376717	0.1	8.961082
26.378383	0.1	8.956492
26.380050	0.1	8.953155
26.381717	0.1	8.951247
26.383383	0.1	8.949340
26.385050	0.1	8.945823
26.386717	0.1	8.941293
26.388383	0.1	8.938015
26.390050	0.1	8.937061
26.391717	0.1	8.937061
26.393383	0.1	8.936644
26.395050	0.1	8.935392
26.396717	0.1	8.933902
26.398383	0.1	8.932591
26.400050	0.1	8.931280
26.401717	0.1	8.929611
26.403383	0.1	8.927167
26.405050	0.1	8.924068
26.406717	0.1	8.921028
26.408383	0.1	8.918346
26.410050	0.1	8.915365
26.411717	0.1	8.912027
26.413383	0.1	8.909345
26.415050	0.1	8.908928
26.416717	0.1	8.911074
26.418383	0.1	8.913935
26.420050	0.1	8.914471
26.421717	0.1	8.911551
26.423383	0.1	8.906782
26.425050	0.1	8.902073
26.426717	0.1	8.898020
26.428383	0.1	8.894086
26.430050	0.1	8.890391
26.431717	0.1	8.887172
26.433383	0.1	8.884728
26.435050	0.1	8.883358
26.436717	0.1	8.883298
26.438383	0.1	8.884132
26.440050	0.1	8.884728
26.441717	0.1	8.884311
26.443383	0.1	8.882464
26.445050	0.1	8.879185
26.446717	0.1	8.875609
26.448383	0.1	8.873702
26.450050	0.1	8.874357
26.451717	0.1	8.876324
26.453383	0.1	8.877039
26.455050	0.1	8.874715
26.456717	0.1	8.869947
26.458383	0.1	8.864761
26.460050	0.1	8.860767
26.461717	0.1	8.858085
26.463383	0.1	8.855641
26.465050	0.1	8.852780
26.466717	0.1	8.849800
26.468383	0.1	8.846880
26.470050	0.1	8.844019
26.471717	0.1	8.841813
26.473383	0.1	8.840979
26.475050	0.1	8.842171
26.476717	0.1	8.845151
26.478383	0.1	8.848608
26.480050	0.1	8.850754
26.481717	0.1	8.850873
26.483383	0.1	8.849621
26.485050	0.1	8.847535
26.486717	0.1	8.844793
26.488383	0.1	8.841932
26.490050	0.1	8.839071
26.491717	0.1	8.836330
26.493383	0.1	8.833945
26.495050	0.1	8.832336
26.496717	0.1	8.831919
26.498383	0.1	8.832992
26.500050	0.1	8.835435
26.501717	0.1	8.838296
26.503383	0.1	8.840085
26.505050	0.1	8.840383
26.506717	0.1	8.840263
26.508383	0.1	8.840323
26.510050	0.1	8.839787
26.511717	0.1	8.838177
26.513383	0.1	8.836151
26.515050	0.1	8.834780
26.516717	0.1	8.834541
26.518383	0.1	8.835137
26.520050	0.1	8.835972
26.521717	0.1	8.836866
26.523383	0.1	8.837760
26.525050	0.1	8.838416
26.526717	0.1	8.838535
26.528383	0.1	8.838058
26.530050	0.1	8.837045
26.531717	0.1	8.835853
26.533383	0.1	8.834839
26.535050	0.1	8.834482
26.536717	0.1	8.835018
26.538383	0.1	8.836568
26.540050	0.1	8.839131
26.541717	0.1	8.842052
26.543383	0.1	8.843899
26.545050	0.1	8.843482
26.546717	0.1	8.840859
26.548383	0.1	8.836985
26.550050	0.1	8.833409
26.551717	0.1	8.831859
26.553383	0.1	8.833528
26.555050	0.1	8.837224
26.556717	0.1	8.839429
26.558383	0.1	8.837641
26.560050	0.1	8.833409
26.561717	0.1	8.829892
26.563383	0.1	8.828760
26.565050	0.1	8.829535
26.566717	0.1	8.831561
26.568383	0.1	8.833826
26.570050	0.1	8.835376
26.571717	0.1	8.835614
26.573383	0.1	8.835137
26.575050	0.1	8.834720
26.576717	0.1	8.834780
26.578383	0.1	8.834899
26.580050	0.1	8.834899
26.581717	0.1	8.834839
26.583383	0.1	8.834661
26.585050	0.1	8.833707
26.586717	0.1	8.831144
26.588383	0.1	8.826435
26.590050	0.1	8.821250
26.591717	0.1	8.818865
26.593383	0.1	8.821130
26.595050	0.1	8.826912
26.596717	0.1	8.833707
26.598383	0.1	8.839787
26.600050	0.1	8.844853
26.601717	0.1	8.849860
26.603383	0.1	8.855582
26.605050	0.1	8.861721
26.606717	0.1	8.866847
26.608383	0.1	8.869470
26.610050	0.1	8.869052
26.611717	0.1	8.866191
26.613383	0.1	8.862317
26.615050	0.1	8.858800
26.616717	0.1	8.856357
26.618383	0.1	8.855403
26.620050	0.1	8.855880
26.621717	0.1	8.857608
26.623383	0.1	8.859516
26.625050	0.1	8.860410
26.626717	0.1	8.859695
26.628383	0.1	8.857549
26.630050	0.1	8.855224
26.631717	0.1	8.853794
26.633383	0.1	8.853853
26.635050	0.1	8.856059
26.636717	0.1	8.860708
26.638383	0.1	8.867324
26.640050	0.1	8.874298
26.641717	0.1	8.880437
26.643383	0.1	8.884788
26.645050	0.1	8.886517
26.646717	0.1	8.885921
26.648383	0.1	8.884967
26.650050	0.1	8.886338
26.651717	0.1	8.890808
26.653383	0.1	8.897007
26.655050	0.1	8.903266
26.656717	0.1	8.908332
26.658383	0.1	8.911491
26.660050	0.1	8.912445
26.661717	0.1	8.911670
26.663383	0.1	8.910597
26.665050	0.1	8.911014
26.666717	0.1	8.913577
26.668383	0.1	8.918286
26.670050	0.1	8.924842
26.671717	0.1	8.931697
26.673383	0.1	8.937002
26.675050	0.1	8.940459
26.676717	0.1	8.943320
26.678383	0.1	8.946837
26.680050	0.1	8.950711
26.681717	0.1	8.954228
26.683383	0.1	8.957208
26.685050	0.1	8.960665
26.686717	0.1	8.965314
26.688383	0.1	8.970857
26.690050	0.1	8.976996
26.691717	0.1	8.984149
26.693383	0.1	8.993269
26.695050	0.1	9.004236
26.696717	0.1	9.015740
26.698383	0.1	9.025574
26.700050	0.1	9.032727
26.701717	0.1	9.038270
26.703383	0.1	9.044171
26.705050	0.1	9.051264
26.706717	0.1	9.058953
26.708383	0.1	9.066403
26.710050	0.1	9.073377
26.711717	0.1	9.080649
26.713383	0.1	9.088874
26.715050	0.1	9.098769
26.716717	0.1	9.110213
26.718383	0.1	9.122193
26.720050	0.1	9.133697
26.721717	0.1	9.144426
26.723383	0.1	9.154320
26.725050	0.1	9.164215
26.726717	0.1	9.176016
26.728383	0.1	9.191394
26.730050	0.1	9.209812
26.731717	0.1	9.229482
26.733383	0.1	9.249271
26.735050	0.1	9.268702
26.736717	0.1	9.287000
26.738383	0.1	9.302736
26.740050	0.1	9.315372
26.741717	0.1	9.325445
26.743383	0.1	9.334028
26.745050	0.1	9.342969
26.746717	0.1	9.354234
26.748383	0.1	9.368718
26.750050	0.1	9.386361
26.751717	0.1	9.406806
26.753383	0.1	9.429217
26.755050	0.1	9.452522
26.756717	0.1	9.476126
26.758383	0.1	9.500385
26.760050	0.1	9.525598
26.761717	0.1	9.551168
26.763383	0.1	9.576321
26.765050	0.1	9.601296
26.766717	0.1	9.627104
26.768383	0.1	9.654642
26.770050	0.1	9.683669
26.771717	0.1	9.713173
26.773383	0.1	9.742857
26.775050	0.1	9.772957
26.776717	0.1	9.803653
26.778383	0.1	9.834588
26.780050	0.1	9.865940
26.781717	0.1	9.898425
26.783383	0.1	9.933293
26.785050	0.1	9.972156
26.786717	0.1	10.016204
26.788383	0.1	10.065258
26.790050	0.1	10.117770
26.791717	0.1	10.171414
26.793383	0.1	10.224283
26.795050	0.1	10.275305
26.796717	0.1	10.324598
26.798383	0.1	10.373533
26.800050	0.1	10.424495
26.801717	0.1	10.479570
26.803383	0.1	10.539532
26.805050	0.1	10.604025
26.806717	0.1	10.671795
26.808383	0.1	10.741950
26.810050	0.1	10.813893
26.811717	0.1	10.887147
26.813383	0.1	10.961474
26.815050	0.1	11.036695
26.816717	0.1	11.112095
26.818383	0.1	11.186839
26.820050	0.1	11.260331
26.821717	0.1	11.332691
26.823383	0.1	11.404634
26.825050	0.1	11.476756
26.826717	0.1	11.548579
26.828383	0.1	11.619032
26.830050	0.1	11.687756
26.831717	0.1	11.755884
26.833383	0.1	11.824013
26.835050	0.1	11.890770
26.836717	0.1	11.953891
26.838383	0.1	12.012363
26.840050	0.1	12.065709
26.841717	0.1	12.112976
26.843383	0.1	12.153865
26.845050	0.1	12.189449
26.846717	0.1	12.221516
26.848383	0.1	12.251080
26.850050	0.1	12.278319
26.851717	0.1	12.302757
26.853383	0.1	12.322367
26.855050	0.1	12.335122
26.856717	0.1	12.340189
26.858383	0.1	12.338579
26.860050	0.1	12.332083
26.861717	0.1	12.321533
26.863383	0.1	12.306751
26.865050	0.1	12.287677
26.866717	0.1	12.265087
26.868383	0.1	12.239934
26.870050	0.1	12.212337
26.871717	0.1	12.181998
26.873383	0.1	12.148858
26.875050	0.1	12.112261
26.876717	0.1	12.071789
26.878383	0.1	12.027682
26.880050	0.1	11.980832
26.881717	0.1	11.932672
26.883383	0.1	11.885048
26.885050	0.1	11.838675
26.886717	0.1	11.792780
26.888383	0.1	11.746586
26.890050	0.1	11.700869
26.891717	0.1	11.656762
26.893383	0.1	11.614562
26.895050	0.1	11.574507
26.896717	0.1	11.537970
26.898383	0.1	11.505545
26.900050	0.1	11.476041
26.901717	0.1	11.447848
26.903383	0.1	11.421085
26.905050	0.1	11.397422
26.906717	0.1	11.378527
26.908383	0.1	11.364639
26.910050	0.1	11.354030
26.911717	0.1	11.344195
26.913383	0.1	11.334480
26.915050	0.1	11.326552
26.916717	0.1	11.322022
26.918383	0.1	11.321009
26.920050	0.1	11.323095
26.921717	0.1	11.327804
26.923383	0.1	11.334241
26.925050	0.1	11.341513
26.926717	0.1	11.349083
26.928383	0.1	11.356474
26.930050	0.1	11.363507
26.931717	0.1	11.370123
26.933383	0.1	11.376024
26.935050	0.1	11.380792
26.936717	0.1	11.384488
26.938383	0.1	11.387170
26.940050	0.1	11.388422
26.941717	0.1	11.387408
26.943383	0.1	11.383832
26.945050	0.1	11.378170
26.946717	0.1	11.370779
26.948383	0.1	11.361063
26.950050	0.1	11.348308
26.951717	0.1	11.332453
26.953383	0.1	11.313737
26.955050	0.1	11.291624
26.956717	0.1	11.265159
26.958383	0.1	11.233628
26.960050	0.1	11.197687
26.961717	0.1	11.158407
26.963383	0.1	11.117221
26.965050	0.1	11.075319
26.966717	0.1	11.032582
26.968383	0.1	10.988653
26.970050	0.1	10.942937
26.971717	0.1	10.894716
26.973383	0.1	10.843754
26.975050	0.1	10.791422
26.976717	0.1	10.738314
26.978383	0.1	10.683776
26.980050	0.1	10.627509
26.981717	0.1	10.570765
26.983383	0.1	10.515094
26.985050	0.1	10.460556
26.986717	0.1	10.406674
26.988383	0.1	10.352672
26.990050	0.1	10.297299
26.991717	0.1	10.240496
26.993383	0.1	10.183573
26.995050	0.1	10.127962
26.996717	0.1	10.074378
26.998383	0.1	10.022939
27.000050	0.1	9.973348
27.001717	0.1	9.924710
27.003383	0.1	9.877027
27.005050	0.1	9.831608
27.006717	0.1	9.789646
27.008383	0.1	9.751022
27.010050	0.1	9.714306
27.011717	0.1	9.678603
27.013383	0.1	9.644390
27.015050	0.1	9.612680
27.016717	0.1	9.583831
27.018383	0.1	9.557367
27.020050	0.1	9.532869
27.021717	0.1	9.510041
27.023383	0.1	9.489000
27.025050	0.1	9.469748
27.026717	0.1	9.451986
27.028383	0.1	9.434999
27.030050	0.1	9.418130
27.031717	0.1	9.401262
27.033383	0.1	9.385646
27.035050	0.1	9.373248
27.036717	0.1	9.364784
27.038383	0.1	9.359062
27.040050	0.1	9.354115
27.041717	0.1	9.349585
27.043383	0.1	9.346009
27.045050	0.1	9.343505
27.046717	0.1	9.341598
27.048383	0.1	9.340585
27.050050	0.1	9.341479
27.051717	0.1	9.345174
27.053383	0.1	9.351969
27.055050	0.1	9.361446
27.056717	0.1	9.372056
27.058383	0.1	9.381235
27.060050	0.1	9.386957
27.061717	0.1	9.388984
27.063383	0.1	9.388924
27.065050	0.1	9.389282
27.066717	0.1	9.391845
27.068383	0.1	9.396852
27.070050	0.1	9.403706
27.071717	0.1	9.412170
27.073383	0.1	9.422660
27.075050	0.1	9.435297
27.076717	0.1	9.449483
27.078383	0.1	9.464443
27.080050	0.1	9.480417
27.081717	0.1	9.498418
27.083383	0.1	9.518207
27.085050	0.1	9.538293
27.086717	0.1	9.557784
27.088383	0.1	9.576202
27.090050	0.1	9.593428
27.091717	0.1	9.610236
27.093383	0.1	9.628893
27.095050	0.1	9.651602
27.096717	0.1	9.678543
27.098383	0.1	9.707273
27.100050	0.1	9.735585
27.101717	0.1	9.762824
27.103383	0.1	9.789408
27.105050	0.1	9.815932
27.106717	0.1	9.843469
27.108383	0.1	9.872318
27.110050	0.1	9.902239
27.111717	0.1	9.932638
27.113383	0.1	9.963692
27.115050	0.1	9.995163
27.116717	0.1	10.027290
27.118383	0.1	10.061145
27.120050	0.1	10.097802
27.121717	0.1	10.137559
27.123383	0.1	10.180474
27.125050	0.1	10.226012
27.126717	0.1	10.272563
27.128383	0.1	10.318041
27.130050	0.1	10.361851
27.131717	0.1	10.405541
27.133383	0.1	10.450781
27.135050	0.1	10.498763
27.136717	0.1	10.549725
27.138383	0.1	10.603250
27.140050	0.1	10.658563
27.141717	0.1	10.714830
27.143383	0.1	10.772169
27.145050	0.1	10.831536
27.146717	0.1	10.893226
27.148383	0.1	10.957242
27.150050	0.1	11.023164
27.151717	0.1	11.090041
27.153383	0.1	11.157692
27.155050	0.1	11.227668
27.156717	0.1	11.301757
27.158383	0.1	11.379600
27.160050	0.1	11.459172
27.161717	0.1	11.538566
27.163383	0.1	11.617542
27.165050	0.1	11.697233
27.166717	0.1	11.779130
27.168383	0.1	11.864007
27.170050	0.1	11.952639
27.171717	0.1	12.045801
27.173383	0.1	12.143613
27.175050	0.1	12.245477
27.176717	0.1	12.349904
27.178383	0.1	12.455583
27.180050	0.1	12.563349
27.181717	0.1	12.675405
27.183383	0.1	12.793482
27.185050	0.1	12.917817
27.186717	0.1	13.047934
27.188383	0.1	13.183535
27.190050	0.1	13.324977
27.191717	0.1	13.473392
27.193383	0.1	13.629735
27.195050	0.1	13.794065
27.196717	0.1	13.965906
27.198383	0.1	14.144243
27.200050	0.1	14.328779
27.201717	0.1	14.520467
27.203383	0.1	14.721096
27.205050	0.1	14.931560
27.206717	0.1	15.150906
27.208383	0.1	15.378297
27.210050	0.1	15.614689
27.211717	0.1	15.862227
27.213383	0.1	16.122342
27.215050	0.1	16.395153
27.216717	0.1	16.680182
27.218383	0.1	16.977669
27.220050	0.1	17.287851
27.221717	0.1	17.610551
27.223383	0.1	17.945410
27.225050	0.1	18.291117
27.226717	0.1	18.645526
27.228383	0.1	19.006730
27.230050	0.1	19.374491
27.231717	0.1	19.750596
27.233383	0.1	20.136596
27.235050	0.1	20.532073
27.236717	0.1	20.934583
27.238383	0.1	21.341206
27.240050	0.1	21.749259
27.241717	0.1	22.157134
27.243383	0.1	22.564770
27.245050	0.1	22.971929
27.246717	0.1	23.376287
27.248383	0.1	23.773910
27.250050	0.1	24.161877
27.251717	0.1	24.539115
27.253383	0.1	24.904491
27.255050	0.1	25.256635
27.256717	0.1	25.593700
27.258383	0.1	25.913598
27.260050	0.1	26.213886
27.261717	0.1	26.492657
27.263383	0.1	26.748003
27.265050	0.1	26.977362
27.266717	0.1	27.178051
27.268383	0.1	27.348282
27.270050	0.1	27.486564
27.271717	0.1	27.591707
27.273383	0.1	27.662935
27.275050	0.1	27.700068
27.276717	0.1	27.703764
27.278383	0.1	27.674915
27.280050	0.1	27.614238
27.281717	0.1	27.522089
27.283383	0.1	27.398171
27.285050	0.1	27.241470
27.286717	0.1	27.051570
27.288383	0.1	26.829542
27.290050	0.1	26.577415
27.291717	0.1	26.298048
27.293383	0.1	25.993885
27.295050	0.1	25.666715
27.296717	0.1	25.318207
27.298383	0.1	24.950267
27.300050	0.1	24.564506
27.301717	0.1	24.161877
27.303383	0.1	23.742916
27.305050	0.1	23.309590
27.306717	0.1	22.864999
27.308383	0.1	22.412123
27.310050	0.1	21.952511
27.311717	0.1	21.488191
27.313383	0.1	21.022261
27.315050	0.1	20.557524
27.316717	0.1	20.096244
27.318383	0.1	19.640328
27.320050	0.1	19.190849
27.321717	0.1	18.747986
27.323383	0.1	18.312575
27.325050	0.1	17.886401
27.326717	0.1	17.470599
27.328383	0.1	17.065168
27.330050	0.1	16.669692
27.331717	0.1	16.285182
27.333383	0.1	15.913309
27.335050	0.1	15.555144
27.336717	0.1	15.210510
27.338383	0.1	14.878751
27.340050	0.1	14.560641
27.341717	0.1	14.257790
27.343383	0.1	13.970853
27.345050	0.1	13.698877
27.346717	0.1	13.440312
27.348383	0.1	13.194085
27.350050	0.1	12.959779
27.351717	0.1	12.738050
27.353383	0.1	12.530149
27.355050	0.1	12.336553
27.356717	0.1	12.156070
27.358383	0.1	11.986078
27.360050	0.1	11.824072
27.361717	0.1	11.669577
27.363383	0.1	11.524142
27.365050	0.1	11.389375
27.366717	0.1	11.264861
27.368383	0.1	11.148632
27.370050	0.1	11.039019
27.371717	0.1	10.935844
27.373383	0.1	10.839165
27.375050	0.1	10.748327
27.376717	0.1	10.662795
27.378383	0.1	10.582925
27.380050	0.1	10.509074
27.381717	0.1	10.440946
27.383383	0.1	10.377229
27.385050	0.1	10.316194
27.386717	0.1	10.256589
27.388383	0.1	10.198475
27.390050	0.1	10.143340
27.391717	0.1	10.092915
27.393383	0.1	10.047198
27.395050	0.1	10.004402
27.396717	0.1	9.962619
27.398383	0.1	9.921253
27.400050	0.1	9.880543
27.401717	0.1	9.841383
27.403383	0.1	9.804786
27.405050	0.1	9.771526
27.406717	0.1	9.741486
27.408383	0.1	9.713948
27.410050	0.1	9.688557
27.411717	0.1	9.664655
27.413383	0.1	9.641588
27.415050	0.1	9.619415
27.416717	0.1	9.599805
27.418383	0.1	9.584010
27.420050	0.1	9.571314
27.421717	0.1	9.559930
27.423383	0.1	9.547890
27.425050	0.1	9.533942
27.426717	0.1	9.517968
27.428383	0.1	9.501398
27.430050	0.1	9.485484
27.431717	0.1	9.470881
27.433383	0.1	9.457887
27.435050	0.1	9.446741
27.436717	0.1	9.437085
27.438383	0.1	9.427846
27.440050	0.1	9.418011
27.441717	0.1	9.407223
27.443383	0.1	9.396613
27.445050	0.1	9.387673
27.446717	0.1	9.381056
27.448383	0.1	9.376467
27.450050	0.1	9.372593
27.451717	0.1	9.368003
27.453383	0.1	9.361804
27.455050	0.1	9.354890
27.456717	0.1	9.348691
27.458383	0.1	9.343386
27.460050	0.1	9.337962
27.461717	0.1	9.332121
27.463383	0.1	9.327174
27.465050	0.1	9.324015
27.466717	0.1	9.322048
27.468383	0.1	9.320319
27.470050	0.1	9.318173
27.471717	0.1	9.315372
27.473383	0.1	9.312034
27.475050	0.1	9.309173
27.476717	0.1	9.307862
27.478383	0.1	9.308398
27.480050	0.1	9.310008
27.481717	0.1	9.311498
27.483383	0.1	9.312571
27.485050	0.1	9.313465
27.486717	0.1	9.314299
27.488383	0.1	9.314597
27.490050	0.1	9.314061
27.491717	0.1	9.312392
27.493383	0.1	9.309233
27.495050	0.1	9.305001
27.496717	0.1	9.300829
27.498383	0.1	9.297848
27.500050	0.1	9.296895
27.501717	0.1	9.297371
27.503383	0.1	9.297371
27.505050	0.1	9.294808
27.506717	0.1	9.289861
27.508383	0.1	9.285033
27.510050	0.1	9.282411
27.511717	0.1	9.282411
27.513383	0.1	9.284199
27.515050	0.1	9.287179
27.516717	0.1	9.290636
27.518383	0.1	9.293199
27.520050	0.1	9.293259
27.521717	0.1	9.290577
27.523383	0.1	9.286404
27.525050	0.1	9.282053
27.526717	0.1	9.278119
27.528383	0.1	9.275020
27.530050	0.1	9.273410
27.531717	0.1	9.273470
27.533383	0.1	9.274662
27.535050	0.1	9.276450
27.536717	0.1	9.278358
27.538383	0.1	9.279550
27.540050	0.1	9.279073
27.541717	0.1	9.276212
27.543383	0.1	9.270847
27.545050	0.1	9.264112
27.546717	0.1	9.257794
27.548383	0.1	9.253026
27.550050	0.1	9.250105
27.551717	0.1	9.249151
27.553383	0.1	9.249807
27.555050	0.1	9.250761
27.556717	0.1	9.250820
27.558383	0.1	9.250522
27.560050	0.1	9.251059
27.561717	0.1	9.252310
27.563383	0.1	9.253085
27.565050	0.1	9.252608
27.566717	0.1	9.251357
27.568383	0.1	9.250522
27.570050	0.1	9.250880
27.571717	0.1	9.252072
27.573383	0.1	9.252668
27.575050	0.1	9.251595
27.576717	0.1	9.248674
27.578383	0.1	9.244621
27.580050	0.1	9.240389
27.581717	0.1	9.236694
27.583383	0.1	9.233773
27.585050	0.1	9.231568
27.586717	0.1	9.229720
27.588383	0.1	9.228230
27.590050	0.1	9.227217
27.591717	0.1	9.227038
27.593383	0.1	9.227992
27.595050	0.1	9.229780
27.596717	0.1	9.231270
27.598383	0.1	9.231568
27.600050	0.1	9.230793
27.601717	0.1	9.229661
27.603383	0.1	9.228647
27.605050	0.1	9.228528
27.606717	0.1	9.229780
27.608383	0.1	9.231628
27.610050	0.1	9.233416
27.611717	0.1	9.235442
27.613383	0.1	9.238363
27.615050	0.1	9.241582
27.616717	0.1	9.243846
27.618383	0.1	9.244562
27.620050	0.1	9.243966
27.621717	0.1	9.242416
27.623383	0.1	9.240151
27.625050	0.1	9.238005
27.626717	0.1	9.236694
27.628383	0.1	9.235919
27.630050	0.1	9.234369
27.631717	0.1	9.231747
27.633383	0.1	9.229363
27.635050	0.1	9.228826
27.636717	0.1	9.231031
27.638383	0.1	9.235323
27.640050	0.1	9.239853
27.641717	0.1	9.242178
27.643383	0.1	9.241045
27.645050	0.1	9.236932
27.646717	0.1	9.231628
27.648383	0.1	9.227872
27.650050	0.1	9.226740
27.651717	0.1	9.227455
27.653383	0.1	9.229124
27.655050	0.1	9.230972
27.656717	0.1	9.232462
27.658383	0.1	9.233594
27.660050	0.1	9.234787
27.661717	0.1	9.235502
27.663383	0.1	9.234608
27.665050	0.1	9.232104
27.666717	0.1	9.229541
27.668383	0.1	9.228170
27.670050	0.1	9.227992
27.671717	0.1	9.228588
27.673383	0.1	9.229839
27.675050	0.1	9.231568
27.676717	0.1	9.233833
27.678383	0.1	9.236873
27.680050	0.1	9.240270
27.681717	0.1	9.242893
27.683383	0.1	9.243727
27.685050	0.1	9.243191
27.686717	0.1	9.242833
27.688383	0.1	9.243787
27.690050	0.1	9.246469
27.691717	0.1	9.249867
27.693383	0.1	9.252310
27.695050	0.1	9.253264
27.696717	0.1	9.253979
27.698383	0.1	9.255291
27.700050	0.1	9.256721
27.701717	0.1	9.257556
27.703383	0.1	9.257615
27.705050	0.1	9.257436
27.706717	0.1	9.257496
27.708383	0.1	9.258152
27.710050	0.1	9.258807
27.711717	0.1	9.258509
27.713383	0.1	9.257079
27.715050	0.1	9.256006
27.716717	0.1	9.256900
27.718383	0.1	9.260417
27.720050	0.1	9.265900
27.721717	0.1	9.272099
27.723383	0.1	9.277821
27.725050	0.1	9.282291
27.726717	0.1	9.285689
27.728383	0.1	9.288431
27.730050	0.1	9.290279
27.731717	0.1	9.290696
27.733383	0.1	9.289563
27.735050	0.1	9.288014
27.736717	0.1	9.287716
27.738383	0.1	9.289742
27.740050	0.1	9.293438
27.741717	0.1	9.297193
27.743383	0.1	9.300292
27.745050	0.1	9.303272
27.746717	0.1	9.306670
27.748383	0.1	9.310365
27.750050	0.1	9.314359
27.751717	0.1	9.318650
27.753383	0.1	9.323180
27.755050	0.1	9.327770
27.756717	0.1	9.331763
27.758383	0.1	9.334386
27.760050	0.1	9.335340
27.761717	0.1	9.334982
27.763383	0.1	9.334624
27.765050	0.1	9.335340
27.766717	0.1	9.336830
27.768383	0.1	9.337664
27.770050	0.1	9.337068
27.771717	0.1	9.335638
27.773383	0.1	9.335042
27.775050	0.1	9.335816
27.776717	0.1	9.337068
27.778383	0.1	9.337664
27.780050	0.1	9.337426
27.781717	0.1	9.336770
27.783383	0.1	9.336532
27.785050	0.1	9.337605
27.786717	0.1	9.340525
27.788383	0.1	9.345115
27.790050	0.1	9.350539
27.791717	0.1	9.355546
27.793383	0.1	9.359241
27.795050	0.1	9.361387
27.796717	0.1	9.362400
27.798383	0.1	9.363235
27.800050	0.1	9.364486
27.801717	0.1	9.365917
27.803383	0.1	9.366453
27.805050	0.1	9.365082
27.806717	0.1	9.361625
27.808383	0.1	9.356618
27.810050	0.1	9.351314
27.811717	0.1	9.346426
27.813383	0.1	9.341956
27.815050	0.1	9.337903
27.816717	0.1	9.335101
27.818383	0.1	9.334207
27.820050	0.1	9.335280
27.821717	0.1	9.337545
27.823383	0.1	9.339452
27.825050	0.1	9.340168
27.826717	0.1	9.339631
27.828383	0.1	9.337843
27.830050	0.1	9.335161
27.831717	0.1	9.332181
27.833383	0.1	9.329796
27.835050	0.1	9.328247
27.836717	0.1	9.327055
27.838383	0.1	9.325207
27.840050	0.1	9.322048
27.841717	0.1	9.317756
27.843383	0.1	9.313405
27.845050	0.1	9.310306
27.846717	0.1	9.308637
27.848383	0.1	9.307683
27.850050	0.1	9.306551
27.851717	0.1	9.304822
27.853383	0.1	9.302617
27.855050	0.1	9.300173
27.856717	0.1	9.297550
27.858383	0.1	9.295285
27.860050	0.1	9.294332
27.861717	0.1	9.294570
27.863383	0.1	9.295643
27.865050	0.1	9.297252
27.866717	0.1	9.299338
27.868383	0.1	9.301425
27.870050	0.1	9.302736
27.871717	0.1	9.303451
27.873383	0.1	9.304524
27.875050	0.1	9.306491
27.876717	0.1	9.308637
27.878383	0.1	9.309888
27.880050	0.1	9.309710
27.881717	0.1	9.308637
27.883383	0.1	9.307802
27.885050	0.1	9.308160
27.886717	0.1	9.309054
27.888383	0.1	9.308756
27.890050	0.1	9.307147
27.891717	0.1	9.306014
27.893383	0.1	9.307504
27.895050	0.1	9.311438
27.896717	0.1	9.315432
27.898383	0.1	9.317875
27.900050	0.1	9.319544
27.901717	0.1	9.321511
27.903383	0.1	9.323121
27.905050	0.1	9.323776
27.906717	0.1	9.323836
27.908383	0.1	9.324313
27.910050	0.1	9.325505
27.911717	0.1	9.327651
27.913383	0.1	9.331525
27.915050	0.1	9.337187
27.916717	0.1	9.343207
27.918383	0.1	9.347022
27.920050	0.1	9.347380
27.921717	0.1	9.345413
27.923383	0.1	9.343744
27.925050	0.1	9.344102
27.926717	0.1	9.346486
27.928383	0.1	9.350360
27.930050	0.1	9.355367
27.931717	0.1	9.361208
27.933383	0.1	9.366811
27.935050	0.1	9.371460
27.936717	0.1	9.375394
27.938383	0.1	9.379745
27.940050	0.1	9.385646
27.941717	0.1	9.393275
27.943383	0.1	9.401143
27.945050	0.1	9.407521
27.946717	0.1	9.412230
27.948383	0.1	9.416342
27.950050	0.1	9.420097
27.951717	0.1	9.422601
27.953383	0.1	9.423078
27.955050	0.1	9.421766
27.956717	0.1	9.420217
27.958383	0.1	9.420395
27.960050	0.1	9.423316
27.961717	0.1	9.428502
27.963383	0.1	9.434760
27.965050	0.1	9.441257
27.966717	0.1	9.447873
27.968383	0.1	9.454370
27.970050	0.1	9.460450
27.971717	0.1	9.465933
27.973383	0.1	9.470344
27.975050	0.1	9.472490
27.976717	0.1	9.471953
27.978383	0.1	9.469987
27.980050	0.1	9.468973
27.981717	0.1	9.470523
27.983383	0.1	9.474695
27.985050	0.1	9.480537
27.986717	0.1	9.487272
27.988383	0.1	9.494424
27.990050	0.1	9.501637
27.991717	0.1	9.508253
27.993383	0.1	9.513736
27.995050	0.1	9.518326
27.996717	0.1	9.522677
27.998383	0.1	9.527982
28.000050	0.1	9.535134
28.001717	0.1	9.544671
28.003383	0.1	9.555281
28.005050	0.1	9.564579
28.006717	0.1	9.570838
28.008383	0.1	9.574295
28.010050	0.1	9.576321
28.011717	0.1	9.577990
28.013383	0.1	9.579540
28.015050	0.1	9.581268
28.016717	0.1	9.584308
28.018383	0.1	9.589434
28.020050	0.1	9.596229
28.021717	0.1	9.603739
28.023383	0.1	9.611369
28.025050	0.1	9.619356
28.026717	0.1	9.627522
28.028383	0.1	9.635330
28.030050	0.1	9.642006
28.031717	0.1	9.647132
28.033383	0.1	9.650708
28.035050	0.1	9.653092
28.036717	0.1	9.655059
28.038383	0.1	9.657562
28.040050	0.1	9.661556
28.041717	0.1	9.667814
28.043383	0.1	9.676159
28.045050	0.1	9.684861
28.046717	0.1	9.692491
28.048383	0.1	9.699286
28.050050	0.1	9.705723
28.051717	0.1	9.711624
28.053383	0.1	9.716809
28.055050	0.1	9.722055
28.056717	0.1	9.728551
28.058383	0.1	9.735883
28.060050	0.1	9.743333
28.061717	0.1	9.750844
28.063383	0.1	9.759009
28.065050	0.1	9.768189
28.066717	0.1	9.778619
28.068383	0.1	9.789527
28.070050	0.1	9.799660
28.071717	0.1	9.807706
28.073383	0.1	9.813369
28.075050	0.1	9.817184
28.076717	0.1	9.819985
28.078383	0.1	9.822429
28.080050	0.1	9.825051
28.081717	0.1	9.828151
28.083383	0.1	9.831727
28.085050	0.1	9.835423
28.086717	0.1	9.838939
28.088383	0.1	9.841741
28.090050	0.1	9.843529
28.091717	0.1	9.844423
28.093383	0.1	9.845734
28.095050	0.1	9.848834
28.096717	0.1	9.853960
28.098383	0.1	9.860099
28.100050	0.1	9.865821
28.101717	0.1	9.870113
28.103383	0.1	9.872795
28.105050	0.1	9.874225
28.106717	0.1	9.875060
28.108383	0.1	9.875358
28.110050	0.1	9.875000
28.111717	0.1	9.874583
28.113383	0.1	9.875119
28.115050	0.1	9.877504
28.116717	0.1	9.881199
28.118383	0.1	9.884298
28.120050	0.1	9.885193
28.121717	0.1	9.883524
28.123383	0.1	9.879768
28.125050	0.1	9.874642
28.126717	0.1	9.869695
28.128383	0.1	9.866238
28.130050	0.1	9.863198
28.131717	0.1	9.858609
28.133383	0.1	9.851874
28.135050	0.1	9.844185
28.136717	0.1	9.836674
28.138383	0.1	9.830058
28.140050	0.1	9.825290
28.141717	0.1	9.822131
28.143383	0.1	9.818972
28.145050	0.1	9.814263
28.146717	0.1	9.807885
28.148383	0.1	9.800077
28.150050	0.1	9.790838
28.151717	0.1	9.780765
28.153383	0.1	9.771705
28.155050	0.1	9.765447
28.156717	0.1	9.761930
28.158383	0.1	9.759486
28.160050	0.1	9.756566
28.161717	0.1	9.752751
28.163383	0.1	9.747983
28.165050	0.1	9.741963
28.166717	0.1	9.734393
28.168383	0.1	9.725392
28.170050	0.1	9.715379
28.171717	0.1	9.705604
28.173383	0.1	9.697199
28.175050	0.1	9.691001
28.176717	0.1	9.687245
28.178383	0.1	9.685457
28.180050	0.1	9.684146
28.181717	0.1	9.681225
28.183383	0.1	9.674788
28.185050	0.1	9.664357
28.186717	0.1	9.651900
28.188383	0.1	9.640992
28.190050	0.1	9.634376
28.191717	0.1	9.631932
28.193383	0.1	9.631217
28.195050	0.1	9.629846
28.196717	0.1	9.626508
28.198383	0.1	9.621144
28.200050	0.1	9.614528
28.201717	0.1	9.608031
28.203383	0.1	9.602786
28.205050	0.1	9.598613
28.206717	0.1	9.594977
28.208383	0.1	9.591282
28.210050	0.1	9.587765
28.211717	0.1	9.585381
28.213383	0.1	9.584547
28.215050	0.1	9.584964
28.216717	0.1	9.585739
28.218383	0.1	9.585858
28.220050	0.1	9.584070
28.221717	0.1	9.580315
28.223383	0.1	9.576381
28.225050	0.1	9.573639
28.226717	0.1	9.571255
28.228383	0.1	9.567798
28.230050	0.1	9.563149
28.231717	0.1	9.558857
28.233383	0.1	9.556175
28.235050	0.1	9.555758
28.236717	0.1	9.557546
28.238383	0.1	9.560466
28.240050	0.1	9.562612
28.241717	0.1	9.562731
28.243383	0.1	9.561003
28.245050	0.1	9.559215
28.246717	0.1	9.558678
28.248383	0.1	9.559334
28.250050	0.1	9.560824
28.251717	0.1	9.562612
28.253383	0.1	9.564043
28.255050	0.1	9.564162
28.256717	0.1	9.563029
28.258383	0.1	9.561301
28.260050	0.1	9.559513
28.261717	0.1	9.557725
28.263383	0.1	9.556175
28.265050	0.1	9.555340
28.266717	0.1	9.556115
28.268383	0.1	9.558857
28.270050	0.1	9.562433
28.271717	0.1	9.564698
28.273383	0.1	9.564043
28.275050	0.1	9.561778
28.276717	0.1	9.560526
28.278383	0.1	9.561658
28.280050	0.1	9.563745
28.281717	0.1	9.564579
28.283383	0.1	9.563625
28.285050	0.1	9.562255
28.286717	0.1	9.562135
28.288383	0.1	9.563566
28.290050	0.1	9.565533
28.291717	0.1	9.566784
28.293383	0.1	9.567202
28.295050	0.1	9.567082
28.296717	0.1	9.567082
28.298383	0.1	9.568275
28.300050	0.1	9.570778
28.301717	0.1	9.573222
28.303383	0.1	9.574473
28.305050	0.1	9.575368
28.306717	0.1	9.577275
28.308383	0.1	9.580017
28.310050	0.1	9.582222
28.311717	0.1	9.583593
28.313383	0.1	9.585023
28.315050	0.1	9.587229
28.316717	0.1	9.589911
28.318383	0.1	9.591997
28.320050	0.1	9.592832
28.321717	0.1	9.593011
28.323383	0.1	9.594083
28.325050	0.1	9.596706
28.326717	0.1	9.600521
28.328383	0.1	9.604455
28.330050	0.1	9.607673
28.331717	0.1	9.610296
28.333383	0.1	9.613276
28.335050	0.1	9.617568
28.336717	0.1	9.623111
28.338383	0.1	9.628893
28.340050	0.1	9.633124
28.341717	0.1	9.634376
28.343383	0.1	9.633005
28.345050	0.1	9.630859
28.346717	0.1	9.630442
28.348383	0.1	9.632767
28.350050	0.1	9.637297
28.351717	0.1	9.643019
28.353383	0.1	9.649814
28.355050	0.1	9.657682
28.356717	0.1	9.665013
28.358383	0.1	9.669602
28.360050	0.1	9.670914
28.361717	0.1	9.670497
28.363383	0.1	9.670020
28.365050	0.1	9.670377
28.366717	0.1	9.672464
28.368383	0.1	9.676993
28.370050	0.1	9.683252
28.371717	0.1	9.689093
28.373383	0.1	9.691954
28.375050	0.1	9.690285
28.376717	0.1	9.685100
28.378383	0.1	9.679318
28.380050	0.1	9.675980
28.381717	0.1	9.676219
28.383383	0.1	9.679020
28.385050	0.1	9.682060
28.386717	0.1	9.683371
28.388383	0.1	9.681941
28.390050	0.1	9.677768
28.391717	0.1	9.672106
28.393383	0.1	9.666324
28.395050	0.1	9.660781
28.396717	0.1	9.655119
28.398383	0.1	9.649873
28.400050	0.1	9.646595
28.401717	0.1	9.645522
28.403383	0.1	9.645343
28.405050	0.1	9.644688
28.406717	0.1	9.643078
28.408383	0.1	9.641171
28.410050	0.1	9.639800
28.411717	0.1	9.639025
28.413383	0.1	9.637476
28.415050	0.1	9.634615
28.416717	0.1	9.631336
28.418383	0.1	9.628296
28.420050	0.1	9.625078
28.421717	0.1	9.621263
28.423383	0.1	9.616614
28.425050	0.1	9.611488
28.426717	0.1	9.606183
28.428383	0.1	9.600580
28.430050	0.1	9.594501
28.431717	0.1	9.588719
28.433383	0.1	9.584487
28.435050	0.1	9.581924
28.436717	0.1	9.579599
28.438383	0.1	9.576560
28.440050	0.1	9.573341
28.441717	0.1	9.570778
28.443383	0.1	9.568871
28.445050	0.1	9.566963
28.446717	0.1	9.564698
28.448383	0.1	9.562076
28.450050	0.1	9.559453
28.451717	0.1	9.557248
28.453383	0.1	9.555817
28.455050	0.1	9.555042
28.456717	0.1	9.554148
28.458383	0.1	9.552539
28.460050	0.1	9.550572
28.461717	0.1	9.549320
28.463383	0.1	9.549559
28.465050	0.1	9.550274
28.466717	0.1	9.549797
28.468383	0.1	9.547949
28.470050	0.1	9.545804
28.471717	0.1	9.544731
28.473383	0.1	9.545267
28.475050	0.1	9.546519
28.476717	0.1	9.547651
28.478383	0.1	9.547830
28.480050	0.1	9.546221
28.481717	0.1	9.541929
28.483383	0.1	9.535909
28.485050	0.1	9.530426
28.486717	0.1	9.527088
28.488383	0.1	9.525717
28.490050	0.1	9.525419
28.491717	0.1	9.526432
28.493383	0.1	9.528816
28.495050	0.1	9.531737
28.496717	0.1	9.534002
28.498383	0.1	9.534717
28.500050	0.1	9.533942
28.501717	0.1	9.532691
28.503383	0.1	9.532393
28.505050	0.1	9.533942
28.506717	0.1	9.537399
28.508383	0.1	9.542347
28.510050	0.1	9.548307
28.511717	0.1	9.554267
28.513383	0.1	9.558559
28.515050	0.1	9.560049
28.516717	0.1	9.559215
28.518383	0.1	9.557486
28.520050	0.1	9.556294
28.521717	0.1	9.556592
28.523383	0.1	9.558797
28.525050	0.1	9.562076
28.526717	0.1	9.564698
28.528383	0.1	9.565175
28.530050	0.1	9.563447
28.531717	0.1	9.560645
28.533383	0.1	9.557963
28.535050	0.1	9.556175
28.536717	0.1	9.556056
28.538383	0.1	9.558321
28.540050	0.1	9.562851
28.541717	0.1	9.568096
28.543383	0.1	9.572208
28.545050	0.1	9.575010
28.546717	0.1	9.577454
28.548383	0.1	9.580613
28.550050	0.1	9.585262
28.551717	0.1	9.591461
28.553383	0.1	9.598017
28.555050	0.1	9.603322
28.556717	0.1	9.606779
28.558383	0.1	9.608687
28.560050	0.1	9.609879
28.561717	0.1	9.611726
28.563383	0.1	9.614945
28.565050	0.1	9.619415
28.566717	0.1	9.624482
28.568383	0.1	9.629310
28.570050	0.1	9.633422
28.571717	0.1	9.636820
28.573383	0.1	9.640396
28.575050	0.1	9.644688
28.576717	0.1	9.650052
28.578383	0.1	9.656489
28.580050	0.1	9.663940
28.581717	0.1	9.672225
28.583383	0.1	9.681225
28.585050	0.1	9.690762
28.586717	0.1	9.700299
28.588383	0.1	9.709180
28.590050	0.1	9.716809
28.591717	0.1	9.723127
28.593383	0.1	9.728909
28.595050	0.1	9.735406
28.596717	0.1	9.743155
28.598383	0.1	9.752155
28.600050	0.1	9.762467
28.601717	0.1	9.773911
28.603383	0.1	9.785891
28.605050	0.1	9.798289
28.606717	0.1	9.811402
28.608383	0.1	9.824753
28.610050	0.1	9.838045
28.611717	0.1	9.852052
28.613383	0.1	9.867073
28.615050	0.1	9.882391
28.616717	0.1	9.897233
28.618383	0.1	9.911657
28.620050	0.1	9.926320
28.621717	0.1	9.941817
28.623383	0.1	9.957910
28.625050	0.1	9.973646
28.626717	0.1	9.988547
28.628383	0.1	10.003687
28.630050	0.1	10.021032
28.631717	0.1	10.043264
28.633383	0.1	10.070861
28.635050	0.1	10.101319
28.636717	0.1	10.131539
28.638383	0.1	10.160626
28.640050	0.1	10.189534
28.641717	0.1	10.218979
28.643383	0.1	10.249317
28.645050	0.1	10.281563
28.646717	0.1	10.317505
28.648383	0.1	10.358632
28.650050	0.1	10.404826
28.651717	0.1	10.454596
28.653383	0.1	10.506571
28.655050	0.1	10.559679
28.656717	0.1	10.613740
28.658383	0.1	10.669232
28.660050	0.1	10.726751
28.661717	0.1	10.787190
28.663383	0.1	10.851086
28.665050	0.1	10.916770
28.666717	0.1	10.981560
28.668383	0.1	11.045337
28.670050	0.1	11.111260
28.671717	0.1	11.182786
28.673383	0.1	11.262000
28.675050	0.1	11.348546
28.676717	0.1	11.440397
28.678383	0.1	11.535407
28.680050	0.1	11.632622
28.681717	0.1	11.732162
28.683383	0.1	11.834622
28.685050	0.1	11.940003
28.686717	0.1	12.048603
28.688383	0.1	12.161852
28.690050	0.1	12.281478
28.691717	0.1	12.408198
28.693383	0.1	12.541533
28.695050	0.1	12.680531
28.696717	0.1	12.824536
28.698383	0.1	12.973369
28.700050	0.1	13.127268
28.701717	0.1	13.286532
28.703383	0.1	13.450504
28.705050	0.1	13.617874
28.706717	0.1	13.787628
28.708383	0.1	13.959766
28.710050	0.1	14.135421
28.711717	0.1	14.315725
28.713383	0.1	14.500917
28.715050	0.1	14.690758
28.716717	0.1	14.885069
28.718383	0.1	15.083910
28.720050	0.1	15.287937
28.721717	0.1	15.498103
28.723383	0.1	15.714587
28.725050	0.1	15.936912
28.726717	0.1	16.164721
28.728383	0.1	16.398133
28.730050	0.1	16.637147
28.731717	0.1	16.881527
28.733383	0.1	17.130853
28.735050	0.1	17.384769
28.736717	0.1	17.643930
28.738383	0.1	17.908872
28.740050	0.1	18.179477
28.741717	0.1	18.455924
28.743383	0.1	18.738867
28.745050	0.1	19.028724
28.746717	0.1	19.324959
28.748383	0.1	19.627513
28.750050	0.1	19.937397
28.751717	0.1	20.256223
28.753383	0.1	20.585300
28.755050	0.1	20.925165
28.756717	0.1	21.276058
28.758383	0.1	21.637441
28.760050	0.1	22.008778
28.761717	0.1	22.390486
28.763383	0.1	22.783042
28.765050	0.1	23.186566
28.766717	0.1	23.601414
28.768383	0.1	24.028720
28.770050	0.1	24.469615
28.771717	0.1	24.925055
28.773383	0.1	25.395514
28.775050	0.1	25.880994
28.776717	0.1	26.381256
28.778383	0.1	26.896836
28.780050	0.1	27.428807
28.781717	0.1	27.978124
28.783383	0.1	28.544606
28.785050	0.1	29.126407
28.786717	0.1	29.721560
28.788383	0.1	30.328931
28.790050	0.1	30.948104
28.791717	0.1	31.577708
28.793383	0.1	32.215180
28.795050	0.1	32.857301
28.796717	0.1	33.501627
28.798383	0.1	34.146847
28.800050	0.1	34.791889
28.801717	0.1	35.434665
28.803383	0.1	36.072495
28.805050	0.1	36.702099
28.806717	0.1	37.319126
28.808383	0.1	37.918987
28.810050	0.1	38.497987
28.811717	0.1	39.053144
28.813383	0.1	39.580646
28.815050	0.1	40.075841
28.816717	0.1	40.535095
28.818383	0.1	40.955904
28.820050	0.1	41.335824
28.821717	0.1	41.672053
28.823383	0.1	41.961732
28.825050	0.1	42.201879
28.826717	0.1	42.389753
28.828383	0.1	42.523089
28.830050	0.1	42.600157
28.831717	0.1	42.619112
28.833383	0.1	42.578581
28.835050	0.1	42.478147
28.836717	0.1	42.318347
28.838383	0.1	42.101147
28.840050	0.1	41.829589
28.841717	0.1	41.505399
28.843383	0.1	41.128340
28.845050	0.1	40.697279
28.846717	0.1	40.212812
28.848383	0.1	39.678218
28.850050	0.1	39.098325
28.851717	0.1	38.477423
28.853383	0.1	37.818553
28.855050	0.1	37.124517
28.856717	0.1	36.398473
28.858383	0.1	35.643699
28.860050	0.1	34.864011
28.861717	0.1	34.063699
28.863383	0.1	33.246817
28.865050	0.1	32.416703
28.866717	0.1	31.576755
28.868383	0.1	30.730845
28.870050	0.1	29.882552
28.871717	0.1	29.034855
28.873383	0.1	28.190972
28.875050	0.1	27.354004
28.876717	0.1	26.526989
28.878383	0.1	25.713386
28.880050	0.1	24.916174
28.881717	0.1	24.136127
28.883383	0.1	23.373128
28.885050	0.1	22.628309
28.886717	0.1	21.904529
28.888383	0.1	21.204413
28.890050	0.1	20.529331
28.891717	0.1	19.880296
28.893383	0.1	19.258620
28.895050	0.1	18.664898
28.896717	0.1	18.098177
28.898383	0.1	17.556966
28.900050	0.1	17.040313
28.901717	0.1	16.547323
28.903383	0.1	16.077937
28.905050	0.1	15.634180
[truncated: 257,970 more chars]
