# Supplementary material for: Fade into you: genetic control of pigmentation patterns in red-flesh apple (Malus domestica)
Source: Front Plant Sci. 2025 Jan 13;15:1462545. doi: 10.3389/fpls.2024.1462545 (PMC11770013; doi:10.3389/fpls.2024.1462545)
Supplement: Supplementary file 4 [file DataSheet1.zip › CR A2EXT284NM/CR A2EXT284NM.txt]

URL	chrom://thermo-pfav3ojr/ChromeleonLocal/Instrument Data/Vanquish_MS/Dimitri/VALEMA/Pierre/Echantillons 03-04-24.seq/703.smp/EXT284NM.channel/EXT284NM.chm
Channel	EXT284NM

Injection Information:
Data Vault	ChromeleonLocal
Sequence	Echantillons 03-04-24
Name	CR A2
Number	8
Position	B:A8
Comment	colonne SB-AQ MeOH+5%AA
Processing Method	Quantitative
Instrument Method	VALEMA test separation GRAQ 4
Type	Unknown
Status	Finished
Inject Time	4/3/2024 10:59:22 PM +02:00
Volume (µl)	10.0000
Dilution Factor	1.0000
Weight	1.0000

Chromatogram Data Information:
Time Min. (min)	0.001717
Time Max. (min)	47.000050
Data Points	28200
Detector	UV
Generating Data System	Chromeleon 7.3.2.10759
Exporting Data System	Chromeleon 7.3.2.0
Operator	Administrator
Signal Quantity	Absorbance
Signal Unit	mAU
Signal Min.	-1.272380
Signal Max.	400.265896
Channel	EXT284NM
Driver Name	VDAD.dll
Channel Type	Evaluation
Min. Step (s)	0.1
Max. Step (s)	0.1
Average Step (s)	0.1

Signal Parameter Information:
Signal Info	WVL:284 nm

Chromatogram Data:
Time (min)	Step (s)	Value (mAU)
0.001717	n.a.	0.000000
0.003383	0.1	0.000000
0.005050	0.1	0.000238
0.006717	0.1	0.000894
0.008383	0.1	0.002086
0.010050	0.1	0.003994
0.011717	0.1	0.006557
0.013383	0.1	0.009418
0.015050	0.1	0.012338
0.016717	0.1	0.015318
0.018383	0.1	0.017762
0.020050	0.1	0.018358
0.021717	0.1	0.016570
0.023383	0.1	0.013471
0.025050	0.1	0.010192
0.026717	0.1	0.006497
0.028383	0.1	0.001550
0.030050	0.1	-0.004232
0.031717	0.1	-0.009120
0.033383	0.1	-0.011683
0.035050	0.1	-0.012040
0.036717	0.1	-0.010729
0.038383	0.1	-0.007749
0.040050	0.1	-0.003219
0.041717	0.1	0.002146
0.043383	0.1	0.006914
0.045050	0.1	0.009060
0.046717	0.1	0.006437
0.048383	0.1	-0.000775
0.050050	0.1	-0.009716
0.051717	0.1	-0.016749
0.053383	0.1	-0.019610
0.055050	0.1	-0.017881
0.056717	0.1	-0.012457
0.058383	0.1	-0.005424
0.060050	0.1	0.000656
0.061717	0.1	0.004232
0.063383	0.1	0.004709
0.065050	0.1	0.002325
0.066717	0.1	-0.001311
0.068383	0.1	-0.003219
0.070050	0.1	-0.002146
0.071717	0.1	0.000775
0.073383	0.1	0.004053
0.075050	0.1	0.007272
0.076717	0.1	0.010133
0.078383	0.1	0.012100
0.080050	0.1	0.012398
0.081717	0.1	0.010788
0.083383	0.1	0.007510
0.085050	0.1	0.003755
0.086717	0.1	0.001788
0.088383	0.1	0.002742
0.090050	0.1	0.005424
0.091717	0.1	0.008404
0.093383	0.1	0.011563
0.095050	0.1	0.014305
0.096717	0.1	0.014842
0.098383	0.1	0.012815
0.100050	0.1	0.009120
0.101717	0.1	0.004292
0.103383	0.1	-0.001013
0.105050	0.1	-0.005186
0.106717	0.1	-0.006378
0.108383	0.1	-0.004113
0.110050	0.1	0.000656
0.111717	0.1	0.005722
0.113383	0.1	0.009239
0.115050	0.1	0.010252
0.116717	0.1	0.009239
0.118383	0.1	0.007868
0.120050	0.1	0.007987
0.121717	0.1	0.010073
0.123383	0.1	0.013113
0.125050	0.1	0.015378
0.126717	0.1	0.015557
0.128383	0.1	0.012994
0.130050	0.1	0.008285
0.131717	0.1	0.002623
0.133383	0.1	-0.003219
0.135050	0.1	-0.008285
0.136717	0.1	-0.011623
0.138383	0.1	-0.013173
0.140050	0.1	-0.014186
0.141717	0.1	-0.015557
0.143383	0.1	-0.016212
0.145050	0.1	-0.014782
0.146717	0.1	-0.010908
0.148383	0.1	-0.005603
0.150050	0.1	-0.000060
0.151717	0.1	0.003695
0.153383	0.1	0.003874
0.155050	0.1	0.000358
0.156717	0.1	-0.005066
0.158383	0.1	-0.010192
0.160050	0.1	-0.013232
0.161717	0.1	-0.013769
0.163383	0.1	-0.012815
0.165050	0.1	-0.012100
0.166717	0.1	-0.011623
0.168383	0.1	-0.009716
0.170050	0.1	-0.006080
0.171717	0.1	-0.002682
0.173383	0.1	-0.001550
0.175050	0.1	-0.002801
0.176717	0.1	-0.005007
0.178383	0.1	-0.005662
0.180050	0.1	-0.003457
0.181717	0.1	0.000358
0.183383	0.1	0.003397
0.185050	0.1	0.005245
0.186717	0.1	0.006139
0.188383	0.1	0.005364
0.190050	0.1	0.002146
0.191717	0.1	-0.002801
0.193383	0.1	-0.008166
0.195050	0.1	-0.013053
0.196717	0.1	-0.016332
0.198383	0.1	-0.016749
0.200050	0.1	-0.013471
0.201717	0.1	-0.006557
0.203383	0.1	0.002563
0.205050	0.1	0.010908
0.206717	0.1	0.015557
0.208383	0.1	0.015378
0.210050	0.1	0.011563
0.211717	0.1	0.006974
0.213383	0.1	0.003457
0.215050	0.1	0.000775
0.216717	0.1	-0.002146
0.218383	0.1	-0.005841
0.220050	0.1	-0.009775
0.221717	0.1	-0.012338
0.223383	0.1	-0.012279
0.225050	0.1	-0.009954
0.226717	0.1	-0.006676
0.228383	0.1	-0.004470
0.230050	0.1	-0.004888
0.231717	0.1	-0.007808
0.233383	0.1	-0.011265
0.235050	0.1	-0.012755
0.236717	0.1	-0.010192
0.238383	0.1	-0.004232
0.240050	0.1	0.001550
0.241717	0.1	0.004172
0.243383	0.1	0.003397
0.245050	0.1	0.001132
0.246717	0.1	-0.001013
0.248383	0.1	-0.001907
0.250050	0.1	-0.001252
0.251717	0.1	0.000358
0.253383	0.1	0.002205
0.255050	0.1	0.003874
0.256717	0.1	0.005126
0.258383	0.1	0.005484
0.260050	0.1	0.004530
0.261717	0.1	0.001907
0.263383	0.1	-0.002205
0.265050	0.1	-0.006139
0.266717	0.1	-0.008643
0.268383	0.1	-0.009418
0.270050	0.1	-0.008762
0.271717	0.1	-0.006974
0.273383	0.1	-0.004411
0.275050	0.1	-0.001431
0.276717	0.1	0.001729
0.278383	0.1	0.004053
0.280050	0.1	0.003636
0.281717	0.1	-0.000238
0.283383	0.1	-0.006258
0.285050	0.1	-0.012219
0.286717	0.1	-0.015974
0.288383	0.1	-0.016809
0.290050	0.1	-0.015378
0.291717	0.1	-0.012934
0.293383	0.1	-0.009656
0.295050	0.1	-0.004947
0.296717	0.1	0.000417
0.298383	0.1	0.004053
0.300050	0.1	0.004590
0.301717	0.1	0.003040
0.303383	0.1	0.000298
0.305050	0.1	-0.003040
0.306717	0.1	-0.005603
0.308383	0.1	-0.006437
0.310050	0.1	-0.006080
0.311717	0.1	-0.005722
0.313383	0.1	-0.007153
0.315050	0.1	-0.011265
0.316717	0.1	-0.017166
0.318383	0.1	-0.022173
0.320050	0.1	-0.023782
0.321717	0.1	-0.021160
0.323383	0.1	-0.015974
0.325050	0.1	-0.011086
0.326717	0.1	-0.008345
0.328383	0.1	-0.007212
0.330050	0.1	-0.006557
0.331717	0.1	-0.006676
0.333383	0.1	-0.008464
0.335050	0.1	-0.012040
0.336717	0.1	-0.016153
0.338383	0.1	-0.019193
0.340050	0.1	-0.019908
0.341717	0.1	-0.017643
0.343383	0.1	-0.012934
0.345050	0.1	-0.007510
0.346717	0.1	-0.002861
0.348383	0.1	-0.000179
0.350050	0.1	-0.000656
0.351717	0.1	-0.004768
0.353383	0.1	-0.011146
0.355050	0.1	-0.017047
0.356717	0.1	-0.020266
0.358383	0.1	-0.019670
0.360050	0.1	-0.015676
0.361717	0.1	-0.010729
0.363383	0.1	-0.007629
0.365050	0.1	-0.007093
0.366717	0.1	-0.008166
0.368383	0.1	-0.009716
0.370050	0.1	-0.011325
0.371717	0.1	-0.012815
0.373383	0.1	-0.013769
0.375050	0.1	-0.013173
0.376717	0.1	-0.010014
0.378383	0.1	-0.004709
0.380050	0.1	0.001013
0.381717	0.1	0.004470
0.383383	0.1	0.003576
0.385050	0.1	-0.001907
0.386717	0.1	-0.009239
0.388383	0.1	-0.015736
0.390050	0.1	-0.020146
0.391717	0.1	-0.021994
0.393383	0.1	-0.020802
0.395050	0.1	-0.016928
0.396717	0.1	-0.012100
0.398383	0.1	-0.007927
0.400050	0.1	-0.004649
0.401717	0.1	-0.002146
0.403383	0.1	-0.000894
0.405050	0.1	-0.001192
0.406717	0.1	-0.002801
0.408383	0.1	-0.006020
0.410050	0.1	-0.011206
0.411717	0.1	-0.016689
0.413383	0.1	-0.019670
0.415050	0.1	-0.018597
0.416717	0.1	-0.014305
0.418383	0.1	-0.009179
0.420050	0.1	-0.004768
0.421717	0.1	-0.001311
0.423383	0.1	0.001252
0.425050	0.1	0.002205
0.426717	0.1	0.000417
0.428383	0.1	-0.004590
0.430050	0.1	-0.011206
0.431717	0.1	-0.016809
0.433383	0.1	-0.019491
0.435050	0.1	-0.019372
0.436717	0.1	-0.017405
0.438383	0.1	-0.015140
0.440050	0.1	-0.014007
0.441717	0.1	-0.015438
0.443383	0.1	-0.019372
0.445050	0.1	-0.023961
0.446717	0.1	-0.026762
0.448383	0.1	-0.025809
0.450050	0.1	-0.021219
0.451717	0.1	-0.014484
0.453383	0.1	-0.007212
0.455050	0.1	-0.000238
0.456717	0.1	0.005424
0.458383	0.1	0.007749
0.460050	0.1	0.005484
0.461717	0.1	-0.000179
0.463383	0.1	-0.006199
0.465050	0.1	-0.010014
0.466717	0.1	-0.010073
0.468383	0.1	-0.006557
0.470050	0.1	-0.001013
0.471717	0.1	0.003755
0.473383	0.1	0.005662
0.475050	0.1	0.004530
0.476717	0.1	0.001311
0.478383	0.1	-0.003040
0.480050	0.1	-0.007510
0.481717	0.1	-0.010550
0.483383	0.1	-0.012040
0.485050	0.1	-0.013113
0.486717	0.1	-0.014782
0.488383	0.1	-0.016809
0.490050	0.1	-0.018418
0.491717	0.1	-0.019252
0.493383	0.1	-0.019252
0.495050	0.1	-0.017405
0.496717	0.1	-0.013173
0.498383	0.1	-0.008106
0.500050	0.1	-0.004649
0.501717	0.1	-0.003219
0.503383	0.1	-0.002623
0.505050	0.1	-0.002205
0.506717	0.1	-0.002086
0.508383	0.1	-0.002325
0.510050	0.1	-0.002861
0.511717	0.1	-0.003278
0.513383	0.1	-0.002980
0.515050	0.1	-0.001967
0.516717	0.1	-0.001192
0.518383	0.1	-0.001073
0.520050	0.1	-0.001490
0.521717	0.1	-0.002086
0.523383	0.1	-0.002921
0.525050	0.1	-0.004590
0.526717	0.1	-0.008106
0.528383	0.1	-0.013471
0.530050	0.1	-0.019491
0.531717	0.1	-0.024199
0.533383	0.1	-0.027657
0.535050	0.1	-0.031114
0.536717	0.1	-0.035465
0.538383	0.1	-0.040650
0.540050	0.1	-0.045538
0.541717	0.1	-0.047922
0.543383	0.1	-0.046134
0.545050	0.1	-0.040293
0.546717	0.1	-0.032365
0.548383	0.1	-0.024915
0.550050	0.1	-0.019372
0.551717	0.1	-0.015438
0.553383	0.1	-0.012398
0.555050	0.1	-0.009477
0.556717	0.1	-0.006616
0.558383	0.1	-0.004888
0.560050	0.1	-0.004768
0.561717	0.1	-0.006616
0.563383	0.1	-0.010312
0.565050	0.1	-0.014424
0.566717	0.1	-0.016868
0.568383	0.1	-0.016809
0.570050	0.1	-0.015378
0.571717	0.1	-0.014186
0.573383	0.1	-0.013828
0.575050	0.1	-0.014126
0.576717	0.1	-0.014842
0.578383	0.1	-0.016034
0.580050	0.1	-0.018120
0.581717	0.1	-0.021279
0.583383	0.1	-0.024676
0.585050	0.1	-0.026584
0.586717	0.1	-0.025630
0.588383	0.1	-0.022590
0.590050	0.1	-0.019610
0.591717	0.1	-0.018001
0.593383	0.1	-0.017226
0.595050	0.1	-0.016510
0.596717	0.1	-0.015557
0.598383	0.1	-0.015438
0.600050	0.1	-0.017583
0.601717	0.1	-0.021875
0.603383	0.1	-0.026405
0.605050	0.1	-0.029802
0.606717	0.1	-0.032902
0.608383	0.1	-0.037313
0.610050	0.1	-0.043511
0.611717	0.1	-0.050247
0.613383	0.1	-0.055552
0.615050	0.1	-0.056863
0.616717	0.1	-0.053227
0.618383	0.1	-0.046074
0.620050	0.1	-0.037789
0.621717	0.1	-0.029624
0.623383	0.1	-0.021696
0.625050	0.1	-0.014603
0.626717	0.1	-0.010014
0.628383	0.1	-0.009298
0.630050	0.1	-0.011861
0.631717	0.1	-0.015140
0.633383	0.1	-0.017285
0.635050	0.1	-0.018716
0.636717	0.1	-0.020981
0.638383	0.1	-0.024557
0.640050	0.1	-0.027895
0.641717	0.1	-0.028610
0.643383	0.1	-0.025570
0.645050	0.1	-0.019789
0.646717	0.1	-0.013232
0.648383	0.1	-0.008285
0.650050	0.1	-0.006318
0.651717	0.1	-0.006437
0.653383	0.1	-0.006199
0.655050	0.1	-0.005960
0.656717	0.1	-0.007808
0.658383	0.1	-0.012219
0.660050	0.1	-0.017285
0.661717	0.1	-0.020802
0.663383	0.1	-0.021517
0.665050	0.1	-0.019431
0.666717	0.1	-0.016451
0.668383	0.1	-0.014961
0.670050	0.1	-0.016272
0.671717	0.1	-0.020087
0.673383	0.1	-0.024378
0.675050	0.1	-0.027061
0.676717	0.1	-0.027835
0.678383	0.1	-0.027657
0.680050	0.1	-0.027120
0.681717	0.1	-0.026405
0.683383	0.1	-0.025868
0.685050	0.1	-0.026524
0.686717	0.1	-0.028789
0.688383	0.1	-0.032187
0.690050	0.1	-0.034869
0.691717	0.1	-0.035346
0.693383	0.1	-0.034571
0.695050	0.1	-0.033975
0.696717	0.1	-0.033975
0.698383	0.1	-0.034332
0.700050	0.1	-0.034988
0.701717	0.1	-0.034988
0.703383	0.1	-0.033379
0.705050	0.1	-0.030935
0.706717	0.1	-0.029027
0.708383	0.1	-0.028014
0.710050	0.1	-0.027478
0.711717	0.1	-0.026584
0.713383	0.1	-0.024676
0.715050	0.1	-0.022829
0.716717	0.1	-0.023842
0.718383	0.1	-0.028968
0.720050	0.1	-0.036061
0.721717	0.1	-0.041425
0.723383	0.1	-0.043273
0.725050	0.1	-0.041962
0.726717	0.1	-0.038266
0.728383	0.1	-0.032425
0.730050	0.1	-0.025332
0.731717	0.1	-0.019133
0.733383	0.1	-0.015736
0.735050	0.1	-0.015497
0.736717	0.1	-0.017345
0.738383	0.1	-0.020266
0.740050	0.1	-0.023663
0.741717	0.1	-0.026226
0.743383	0.1	-0.026405
0.745050	0.1	-0.024080
0.746717	0.1	-0.020444
0.748383	0.1	-0.016928
0.750050	0.1	-0.015736
0.751717	0.1	-0.018537
0.753383	0.1	-0.024199
0.755050	0.1	-0.029743
0.756717	0.1	-0.033200
0.758383	0.1	-0.033915
0.760050	0.1	-0.032306
0.761717	0.1	-0.029445
0.763383	0.1	-0.026703
0.765050	0.1	-0.024855
0.766717	0.1	-0.024438
0.768383	0.1	-0.025749
0.770050	0.1	-0.028253
0.771717	0.1	-0.030935
0.773383	0.1	-0.033855
0.775050	0.1	-0.036955
0.776717	0.1	-0.039279
0.778383	0.1	-0.038862
0.780050	0.1	-0.035465
0.781717	0.1	-0.030935
0.783383	0.1	-0.027180
0.785050	0.1	-0.025392
0.786717	0.1	-0.026643
0.788383	0.1	-0.030518
0.790050	0.1	-0.034869
0.791717	0.1	-0.037372
0.793383	0.1	-0.037432
0.795050	0.1	-0.035524
0.796717	0.1	-0.032365
0.798383	0.1	-0.028670
0.800050	0.1	-0.024498
0.801717	0.1	-0.020683
0.803383	0.1	-0.018477
0.805050	0.1	-0.017583
0.806717	0.1	-0.016212
0.808383	0.1	-0.013947
0.810050	0.1	-0.012338
0.811717	0.1	-0.012994
0.813383	0.1	-0.016153
0.815050	0.1	-0.020683
0.816717	0.1	-0.024915
0.818383	0.1	-0.027955
0.820050	0.1	-0.030279
0.821717	0.1	-0.032187
0.823383	0.1	-0.033379
0.825050	0.1	-0.034273
0.826717	0.1	-0.035942
0.828383	0.1	-0.038028
0.830050	0.1	-0.039160
0.831717	0.1	-0.039220
0.833383	0.1	-0.038683
0.835050	0.1	-0.037611
0.836717	0.1	-0.035942
0.838383	0.1	-0.033975
0.840050	0.1	-0.031710
0.841717	0.1	-0.029385
0.843383	0.1	-0.026941
0.845050	0.1	-0.024319
0.846717	0.1	-0.021040
0.848383	0.1	-0.017524
0.850050	0.1	-0.015497
0.851717	0.1	-0.016809
0.853383	0.1	-0.021100
0.855050	0.1	-0.026107
0.856717	0.1	-0.029981
0.858383	0.1	-0.032663
0.860050	0.1	-0.034750
0.861717	0.1	-0.036120
0.863383	0.1	-0.035763
0.865050	0.1	-0.033438
0.866717	0.1	-0.030220
0.868383	0.1	-0.028014
0.870050	0.1	-0.027716
0.871717	0.1	-0.029087
0.873383	0.1	-0.032246
0.875050	0.1	-0.036299
0.876717	0.1	-0.038862
0.878383	0.1	-0.038624
0.880050	0.1	-0.037134
0.881717	0.1	-0.036657
0.883383	0.1	-0.037909
0.885050	0.1	-0.040472
0.886717	0.1	-0.043690
0.888383	0.1	-0.046611
0.890050	0.1	-0.048041
0.891717	0.1	-0.047684
0.893383	0.1	-0.046372
0.895050	0.1	-0.045300
0.896717	0.1	-0.044107
0.898383	0.1	-0.041783
0.900050	0.1	-0.038147
0.901717	0.1	-0.034094
0.903383	0.1	-0.030816
0.905050	0.1	-0.029206
0.906717	0.1	-0.029027
0.908383	0.1	-0.029087
0.910050	0.1	-0.028491
0.911717	0.1	-0.027955
0.913383	0.1	-0.027835
0.915050	0.1	-0.026822
0.916717	0.1	-0.023425
0.918383	0.1	-0.018239
0.920050	0.1	-0.013947
0.921717	0.1	-0.013173
0.923383	0.1	-0.016332
0.925050	0.1	-0.021875
0.926717	0.1	-0.027120
0.928383	0.1	-0.030279
0.930050	0.1	-0.031114
0.931717	0.1	-0.030518
0.933383	0.1	-0.029564
0.935050	0.1	-0.029206
0.936717	0.1	-0.030637
0.938383	0.1	-0.033617
0.940050	0.1	-0.036180
0.941717	0.1	-0.037193
0.943383	0.1	-0.037611
0.945050	0.1	-0.038326
0.946717	0.1	-0.038624
0.948383	0.1	-0.037551
0.950050	0.1	-0.035048
0.951717	0.1	-0.031590
0.953383	0.1	-0.028431
0.955050	0.1	-0.027478
0.956717	0.1	-0.029147
0.958383	0.1	-0.032306
0.960050	0.1	-0.035405
0.961717	0.1	-0.037432
0.963383	0.1	-0.037372
0.965050	0.1	-0.034809
0.966717	0.1	-0.031054
0.968383	0.1	-0.028551
0.970050	0.1	-0.027895
0.971717	0.1	-0.027239
0.973383	0.1	-0.024736
0.975050	0.1	-0.020266
0.976717	0.1	-0.015557
0.978383	0.1	-0.012815
0.980050	0.1	-0.012755
0.981717	0.1	-0.014007
0.983383	0.1	-0.015020
0.985050	0.1	-0.015855
0.986717	0.1	-0.017166
0.988383	0.1	-0.018835
0.990050	0.1	-0.020981
0.991717	0.1	-0.024259
0.993383	0.1	-0.028610
0.995050	0.1	-0.033855
0.996717	0.1	-0.040293
0.998383	0.1	-0.046611
1.000050	0.1	-0.049531
1.001717	0.1	-0.046730
1.003383	0.1	-0.039995
1.005050	0.1	-0.034273
1.006717	0.1	-0.032485
1.008383	0.1	-0.033736
1.010050	0.1	-0.035465
1.011717	0.1	-0.036240
1.013383	0.1	-0.035465
1.015050	0.1	-0.032961
1.016717	0.1	-0.029266
1.018383	0.1	-0.026226
1.020050	0.1	-0.025570
1.021717	0.1	-0.027478
1.023383	0.1	-0.030816
1.025050	0.1	-0.033736
1.026717	0.1	-0.035405
1.028383	0.1	-0.036120
1.030050	0.1	-0.036657
1.031717	0.1	-0.037432
1.033383	0.1	-0.038028
1.035050	0.1	-0.038326
1.036717	0.1	-0.038922
1.038383	0.1	-0.039935
1.040050	0.1	-0.041127
1.041717	0.1	-0.041902
1.043383	0.1	-0.041008
1.045050	0.1	-0.037193
1.046717	0.1	-0.030994
1.048383	0.1	-0.024498
1.050050	0.1	-0.019670
1.051717	0.1	-0.017166
1.053383	0.1	-0.016809
1.055050	0.1	-0.018895
1.056717	0.1	-0.023246
1.058383	0.1	-0.027955
1.060050	0.1	-0.030696
1.061717	0.1	-0.031173
1.063383	0.1	-0.030458
1.065050	0.1	-0.030160
1.066717	0.1	-0.031352
1.068383	0.1	-0.033200
1.070050	0.1	-0.033915
1.071717	0.1	-0.033259
1.073383	0.1	-0.032961
1.075050	0.1	-0.034153
1.076717	0.1	-0.036538
1.078383	0.1	-0.038683
1.080050	0.1	-0.038445
1.081717	0.1	-0.034869
1.083383	0.1	-0.029087
1.085050	0.1	-0.024378
1.086717	0.1	-0.024080
1.088383	0.1	-0.029504
1.090050	0.1	-0.038326
1.091717	0.1	-0.046551
1.093383	0.1	-0.051141
1.095050	0.1	-0.051737
1.096717	0.1	-0.049651
1.098383	0.1	-0.046432
1.100050	0.1	-0.042558
1.101717	0.1	-0.038087
1.103383	0.1	-0.034273
1.105050	0.1	-0.032127
1.106717	0.1	-0.030875
1.108383	0.1	-0.028908
1.110050	0.1	-0.024915
1.111717	0.1	-0.018477
1.113383	0.1	-0.011265
1.115050	0.1	-0.006437
1.116717	0.1	-0.005960
1.118383	0.1	-0.010490
1.120050	0.1	-0.019729
1.121717	0.1	-0.031769
1.123383	0.1	-0.043273
1.125050	0.1	-0.051737
1.126717	0.1	-0.057161
1.128383	0.1	-0.060499
1.130050	0.1	-0.062287
1.131717	0.1	-0.062406
1.133383	0.1	-0.060320
1.135050	0.1	-0.055969
1.136717	0.1	-0.050128
1.138383	0.1	-0.043511
1.140050	0.1	-0.036597
1.141717	0.1	-0.030339
1.143383	0.1	-0.025928
1.145050	0.1	-0.023663
1.146717	0.1	-0.023246
1.148383	0.1	-0.024080
1.150050	0.1	-0.025392
1.151717	0.1	-0.026524
1.153383	0.1	-0.027537
1.155050	0.1	-0.028372
1.156717	0.1	-0.028729
1.158383	0.1	-0.028551
1.160050	0.1	-0.027597
1.161717	0.1	-0.025630
1.163383	0.1	-0.022888
1.165050	0.1	-0.020683
1.166717	0.1	-0.020206
1.168383	0.1	-0.022173
1.170050	0.1	-0.026107
1.171717	0.1	-0.030816
1.173383	0.1	-0.034511
1.175050	0.1	-0.036478
1.176717	0.1	-0.037909
1.178383	0.1	-0.040531
1.180050	0.1	-0.044584
1.181717	0.1	-0.048995
1.183383	0.1	-0.052929
1.185050	0.1	-0.056088
1.186717	0.1	-0.057280
1.188383	0.1	-0.054836
1.190050	0.1	-0.047803
1.191717	0.1	-0.037968
1.193383	0.1	-0.029147
1.195050	0.1	-0.024259
1.196717	0.1	-0.023484
1.198383	0.1	-0.024676
1.200050	0.1	-0.025213
1.201717	0.1	-0.023901
1.203383	0.1	-0.021756
1.205050	0.1	-0.020027
1.206717	0.1	-0.018477
1.208383	0.1	-0.016689
1.210050	0.1	-0.016034
1.211717	0.1	-0.018656
1.213383	0.1	-0.024736
1.215050	0.1	-0.032604
1.216717	0.1	-0.040948
1.218383	0.1	-0.048339
1.220050	0.1	-0.052333
1.221717	0.1	-0.051558
1.223383	0.1	-0.046790
1.225050	0.1	-0.040591
1.226717	0.1	-0.035882
1.228383	0.1	-0.034034
1.230050	0.1	-0.034571
1.231717	0.1	-0.036180
1.233383	0.1	-0.037611
1.235050	0.1	-0.038087
1.236717	0.1	-0.037313
1.238383	0.1	-0.035226
1.240050	0.1	-0.031769
1.241717	0.1	-0.027835
1.243383	0.1	-0.024319
1.245050	0.1	-0.021517
1.246717	0.1	-0.020564
1.248383	0.1	-0.023007
1.250050	0.1	-0.028312
1.251717	0.1	-0.033438
1.253383	0.1	-0.035524
1.255050	0.1	-0.034451
1.256717	0.1	-0.031471
1.258383	0.1	-0.028312
1.260050	0.1	-0.027478
1.261717	0.1	-0.030160
1.263383	0.1	-0.034869
1.265050	0.1	-0.038147
1.266717	0.1	-0.038147
1.268383	0.1	-0.036001
1.270050	0.1	-0.033617
1.271717	0.1	-0.031888
1.273383	0.1	-0.030994
1.275050	0.1	-0.031590
1.276717	0.1	-0.033915
1.278383	0.1	-0.036955
1.280050	0.1	-0.038624
1.281717	0.1	-0.037909
1.283383	0.1	-0.034988
1.285050	0.1	-0.030756
1.286717	0.1	-0.027478
1.288383	0.1	-0.027776
1.290050	0.1	-0.031829
1.291717	0.1	-0.037193
1.293383	0.1	-0.041187
1.295050	0.1	-0.042915
1.296717	0.1	-0.042319
1.298383	0.1	-0.040054
1.300050	0.1	-0.036895
1.301717	0.1	-0.032902
1.303383	0.1	-0.028312
1.305050	0.1	-0.024855
1.306717	0.1	-0.023723
1.308383	0.1	-0.024855
1.310050	0.1	-0.027418
1.311717	0.1	-0.030100
1.313383	0.1	-0.032008
1.315050	0.1	-0.032842
1.316717	0.1	-0.032544
1.318383	0.1	-0.030875
1.320050	0.1	-0.028610
1.321717	0.1	-0.027895
1.323383	0.1	-0.031054
1.325050	0.1	-0.038564
1.326717	0.1	-0.048757
1.328383	0.1	-0.058353
1.330050	0.1	-0.062585
1.331717	0.1	-0.058353
1.333383	0.1	-0.046790
1.335050	0.1	-0.032246
1.336717	0.1	-0.019014
1.338383	0.1	-0.009835
1.340050	0.1	-0.004768
1.341717	0.1	-0.001609
1.343383	0.1	0.001788
1.345050	0.1	0.004888
1.346717	0.1	0.005901
1.348383	0.1	0.003874
1.350050	0.1	-0.001132
1.351717	0.1	-0.006735
1.353383	0.1	-0.010252
1.355050	0.1	-0.011027
1.356717	0.1	-0.010908
1.358383	0.1	-0.011742
1.360050	0.1	-0.014782
1.361717	0.1	-0.020921
1.363383	0.1	-0.029743
1.365050	0.1	-0.038862
1.366717	0.1	-0.045717
1.368383	0.1	-0.049531
1.370050	0.1	-0.050843
1.371717	0.1	-0.050843
1.373383	0.1	-0.051260
1.375050	0.1	-0.053048
1.376717	0.1	-0.055850
1.378383	0.1	-0.058115
1.380050	0.1	-0.057936
1.381717	0.1	-0.054479
1.383383	0.1	-0.048339
1.385050	0.1	-0.040770
1.386717	0.1	-0.032902
1.388383	0.1	-0.025630
1.390050	0.1	-0.019491
1.391717	0.1	-0.014484
1.393383	0.1	-0.011921
1.395050	0.1	-0.013173
1.396717	0.1	-0.017285
1.398383	0.1	-0.020921
1.400050	0.1	-0.021935
1.401717	0.1	-0.020683
1.403383	0.1	-0.017941
1.405050	0.1	-0.012398
1.406717	0.1	-0.002503
1.408383	0.1	0.012100
1.410050	0.1	0.030279
1.411717	0.1	0.050902
1.413383	0.1	0.073433
1.415050	0.1	0.097096
1.416717	0.1	0.120580
1.418383	0.1	0.143409
1.420050	0.1	0.166953
1.421717	0.1	0.193059
1.423383	0.1	0.222862
1.425050	0.1	0.256956
1.426717	0.1	0.294626
1.428383	0.1	0.333428
1.430050	0.1	0.371575
1.431717	0.1	0.409603
1.433383	0.1	0.449538
1.435050	0.1	0.493348
1.436717	0.1	0.541508
1.438383	0.1	0.593185
1.440050	0.1	0.646412
1.441717	0.1	0.700772
1.443383	0.1	0.757635
1.445050	0.1	0.818253
1.446717	0.1	0.882149
1.448383	0.1	0.947416
1.450050	0.1	1.011968
1.451717	0.1	1.074135
1.453383	0.1	1.134038
1.455050	0.1	1.192987
1.456717	0.1	1.252294
1.458383	0.1	1.313090
1.460050	0.1	1.375675
1.461717	0.1	1.439452
1.463383	0.1	1.503289
1.465050	0.1	1.565874
1.466717	0.1	1.626492
1.468383	0.1	1.685917
1.470050	0.1	1.745820
1.471717	0.1	1.806855
1.473383	0.1	1.867294
1.475050	0.1	1.926601
1.476717	0.1	1.985729
1.478383	0.1	2.045155
1.480050	0.1	2.104044
1.481717	0.1	2.161503
1.483383	0.1	2.218008
1.485050	0.1	2.274454
1.486717	0.1	2.330780
1.488383	0.1	2.385855
1.490050	0.1	2.439737
1.491717	0.1	2.494276
1.493383	0.1	2.551556
1.495050	0.1	2.611280
1.496717	0.1	2.671123
1.498383	0.1	2.729476
1.500050	0.1	2.786338
1.501717	0.1	2.841473
1.503383	0.1	2.894223
1.505050	0.1	2.944946
1.506717	0.1	2.994955
1.508383	0.1	3.045798
1.510050	0.1	3.099382
1.511717	0.1	3.156901
1.513383	0.1	3.217638
1.515050	0.1	3.279269
1.516717	0.1	3.339589
1.518383	0.1	3.396988
1.520050	0.1	3.451288
1.521717	0.1	3.504276
1.523383	0.1	3.558457
1.525050	0.1	3.614605
1.526717	0.1	3.672064
1.528383	0.1	3.730417
1.530050	0.1	3.788769
1.531717	0.1	3.845513
1.533383	0.1	3.898978
1.535050	0.1	3.949344
1.536717	0.1	3.998518
1.538383	0.1	4.047752
1.540050	0.1	4.097462
1.541717	0.1	4.147530
1.543383	0.1	4.197419
1.545050	0.1	4.245937
1.546717	0.1	4.291713
1.548383	0.1	4.334212
1.550050	0.1	4.374564
1.551717	0.1	4.414380
1.553383	0.1	4.454434
1.555050	0.1	4.494965
1.556717	0.1	4.536033
1.558383	0.1	4.577518
1.560050	0.1	4.619658
1.561717	0.1	4.663646
1.563383	0.1	4.711151
1.565050	0.1	4.763544
1.566717	0.1	4.822314
1.568383	0.1	4.889190
1.570050	0.1	4.964710
1.571717	0.1	5.048454
1.573383	0.1	5.140066
1.575050	0.1	5.239845
1.576717	0.1	5.348385
1.578383	0.1	5.466342
1.580050	0.1	5.593539
1.581717	0.1	5.728543
1.583383	0.1	5.869627
1.585050	0.1	6.016016
1.586717	0.1	6.167472
1.588383	0.1	6.322801
1.590050	0.1	6.479562
1.591717	0.1	6.634951
1.593383	0.1	6.787002
1.595050	0.1	6.935120
1.596717	0.1	7.078469
1.598383	0.1	7.215679
1.600050	0.1	7.345260
1.601717	0.1	7.466853
1.603383	0.1	7.582128
1.605050	0.1	7.693828
1.606717	0.1	7.805527
1.608383	0.1	7.920266
1.610050	0.1	8.039415
1.611717	0.1	8.162797
1.613383	0.1	8.287907
1.615050	0.1	8.409203
1.616717	0.1	8.519888
1.618383	0.1	8.613289
1.620050	0.1	8.681417
1.621717	0.1	8.714259
1.623383	0.1	8.702636
1.625050	0.1	8.641363
1.626717	0.1	8.530677
1.628383	0.1	8.373976
1.630050	0.1	8.176506
1.631717	0.1	7.945300
1.633383	0.1	7.688523
1.635050	0.1	7.415116
1.636717	0.1	7.134259
1.638383	0.1	6.854535
1.640050	0.1	6.582976
1.641717	0.1	6.325663
1.643383	0.1	6.088257
1.645050	0.1	5.876184
1.646717	0.1	5.693496
1.648383	0.1	5.543650
1.650050	0.1	5.428434
1.651717	0.1	5.346537
1.653383	0.1	5.293548
1.655050	0.1	5.265355
1.656717	0.1	5.259097
1.658383	0.1	5.271674
1.660050	0.1	5.299211
1.661717	0.1	5.337537
1.663383	0.1	5.382419
1.665050	0.1	5.430401
1.666717	0.1	5.478502
1.668383	0.1	5.524278
1.670050	0.1	5.564869
1.671717	0.1	5.596936
1.673383	0.1	5.620003
1.675050	0.1	5.636514
1.676717	0.1	5.649507
1.678383	0.1	5.659700
1.680050	0.1	5.665660
1.681717	0.1	5.665005
1.683383	0.1	5.656123
1.685050	0.1	5.638957
1.686717	0.1	5.614877
1.688383	0.1	5.585969
1.690050	0.1	5.553186
1.691717	0.1	5.516291
1.693383	0.1	5.475939
1.695050	0.1	5.433500
1.696717	0.1	5.388618
1.698383	0.1	5.339325
1.700050	0.1	5.285800
1.701717	0.1	5.231083
1.703383	0.1	5.177498
1.705050	0.1	5.125523
1.706717	0.1	5.074799
1.708383	0.1	5.024672
1.710050	0.1	4.974187
1.711717	0.1	4.922867
1.713383	0.1	4.871548
1.715050	0.1	4.822195
1.716717	0.1	4.775822
1.718383	0.1	4.731596
1.720050	0.1	4.688263
1.721717	0.1	4.645705
1.723383	0.1	4.604757
1.725050	0.1	4.566729
1.726717	0.1	4.532159
1.728383	0.1	4.499495
1.730050	0.1	4.466832
1.731717	0.1	4.434765
1.733383	0.1	4.405260
1.735050	0.1	4.379034
1.736717	0.1	4.355848
1.738383	0.1	4.334748
1.740050	0.1	4.314363
1.741717	0.1	4.293561
1.743383	0.1	4.272282
1.745050	0.1	4.251957
1.746717	0.1	4.233897
1.748383	0.1	4.217863
1.750050	0.1	4.202247
1.751717	0.1	4.186094
1.753383	0.1	4.170358
1.755050	0.1	4.156709
1.756717	0.1	4.145265
1.758383	0.1	4.134417
1.760050	0.1	4.122436
1.761717	0.1	4.109562
1.763383	0.1	4.096985
1.765050	0.1	4.085005
1.766717	0.1	4.073024
1.768383	0.1	4.061461
1.770050	0.1	4.051268
1.771717	0.1	4.042685
1.773383	0.1	4.034877
1.775050	0.1	4.027367
1.776717	0.1	4.019976
1.778383	0.1	4.012466
1.780050	0.1	4.003763
1.781717	0.1	3.992856
1.783383	0.1	3.979445
1.785050	0.1	3.964961
1.786717	0.1	3.951311
1.788383	0.1	3.939450
1.790050	0.1	3.928125
1.791717	0.1	3.915012
1.793383	0.1	3.898800
1.795050	0.1	3.879607
1.796717	0.1	3.858865
1.798383	0.1	3.838957
1.800050	0.1	3.822148
1.801717	0.1	3.808677
1.803383	0.1	3.797472
1.805050	0.1	3.787399
1.806717	0.1	3.777743
1.808383	0.1	3.766895
1.810050	0.1	3.753543
1.811717	0.1	3.737569
1.813383	0.1	3.719986
1.815050	0.1	3.702045
1.816717	0.1	3.685653
1.818383	0.1	3.671885
1.820050	0.1	3.660381
1.821717	0.1	3.649712
1.823383	0.1	3.639221
1.825050	0.1	3.628612
1.826717	0.1	3.617048
1.828383	0.1	3.603578
1.830050	0.1	3.589273
1.831717	0.1	3.575862
1.833383	0.1	3.563881
1.835050	0.1	3.551841
1.836717	0.1	3.538192
1.838383	0.1	3.522754
1.840050	0.1	3.507138
1.841717	0.1	3.493130
1.843383	0.1	3.480852
1.845050	0.1	3.468573
1.846717	0.1	3.454745
1.848383	0.1	3.440261
1.850050	0.1	3.427685
1.851717	0.1	3.418327
1.853383	0.1	3.411293
1.855050	0.1	3.404439
1.856717	0.1	3.396034
1.858383	0.1	3.385246
1.860050	0.1	3.371597
1.861717	0.1	3.354967
1.863383	0.1	3.335834
1.865050	0.1	3.315449
1.866717	0.1	3.295124
1.868383	0.1	3.275037
1.870050	0.1	3.255129
1.871717	0.1	3.235638
1.873383	0.1	3.216863
1.875050	0.1	3.198445
1.876717	0.1	3.179848
1.878383	0.1	3.160954
1.880050	0.1	3.141403
1.881717	0.1	3.121495
1.883383	0.1	3.103018
1.885050	0.1	3.087998
1.886717	0.1	3.075659
1.888383	0.1	3.062904
1.890050	0.1	3.046990
1.891717	0.1	3.026962
1.893383	0.1	3.003359
1.895050	0.1	2.978385
1.896717	0.1	2.954185
1.898383	0.1	2.931118
1.900050	0.1	2.907813
1.901717	0.1	2.883613
1.903383	0.1	2.858937
1.905050	0.1	2.833426
1.906717	0.1	2.805650
1.908383	0.1	2.775192
1.910050	0.1	2.744019
1.911717	0.1	2.715051
1.913383	0.1	2.690315
1.915050	0.1	2.669215
1.916717	0.1	2.649009
1.918383	0.1	2.627134
1.920050	0.1	2.602935
1.921717	0.1	2.577424
1.923383	0.1	2.551377
1.925050	0.1	2.525211
1.926717	0.1	2.499342
1.928383	0.1	2.474308
1.930050	0.1	2.450586
1.931717	0.1	2.428949
1.933383	0.1	2.409697
1.935050	0.1	2.392352
1.936717	0.1	2.375424
1.938383	0.1	2.357602
1.940050	0.1	2.338171
1.941717	0.1	2.317846
1.943383	0.1	2.298892
1.945050	0.1	2.282918
1.946717	0.1	2.269685
1.948383	0.1	2.257705
1.950050	0.1	2.245486
1.951717	0.1	2.232373
1.953383	0.1	2.218604
1.955050	0.1	2.204299
1.956717	0.1	2.189696
1.958383	0.1	2.176106
1.960050	0.1	2.165258
1.961717	0.1	2.157867
1.963383	0.1	2.152681
1.965050	0.1	2.147079
1.966717	0.1	2.139330
1.968383	0.1	2.129376
1.970050	0.1	2.118170
1.971717	0.1	2.106369
1.973383	0.1	2.093792
1.975050	0.1	2.080381
1.976717	0.1	2.066672
1.978383	0.1	2.054155
1.980050	0.1	2.043784
1.981717	0.1	2.034724
1.983383	0.1	2.025247
1.985050	0.1	2.014458
1.986717	0.1	2.003133
1.988383	0.1	1.992345
1.990050	0.1	1.982570
1.991717	0.1	1.974225
1.993383	0.1	1.967311
1.995050	0.1	1.960576
1.996717	0.1	1.952052
1.998383	0.1	1.941800
2.000050	0.1	1.932204
2.001717	0.1	1.924336
2.003383	0.1	1.916587
2.005050	0.1	1.907706
2.006717	0.1	1.899004
2.008383	0.1	1.891315
2.010050	0.1	1.882434
2.011717	0.1	1.870394
2.013383	0.1	1.856089
2.015050	0.1	1.842380
2.016717	0.1	1.831472
2.018383	0.1	1.824021
2.020050	0.1	1.819849
2.021717	0.1	1.818538
2.023383	0.1	1.819193
2.025050	0.1	1.819968
2.026717	0.1	1.818836
2.028383	0.1	1.815140
2.030050	0.1	1.809538
2.031717	0.1	1.802981
2.033383	0.1	1.796305
2.035050	0.1	1.790404
2.036717	0.1	1.785517
2.038383	0.1	1.780272
2.040050	0.1	1.773656
2.041717	0.1	1.765847
2.043383	0.1	1.757681
2.045050	0.1	1.748860
2.046717	0.1	1.738250
2.048383	0.1	1.725912
2.050050	0.1	1.713932
2.051717	0.1	1.704335
2.053383	0.1	1.697123
2.055050	0.1	1.691580
2.056717	0.1	1.687884
2.058383	0.1	1.685977
2.060050	0.1	1.683831
2.061717	0.1	1.679242
2.063383	0.1	1.672268
2.065050	0.1	1.664400
2.066717	0.1	1.657426
2.068383	0.1	1.651883
2.070050	0.1	1.647234
2.071717	0.1	1.643062
2.073383	0.1	1.639307
2.075050	0.1	1.635134
2.076717	0.1	1.629531
2.078383	0.1	1.621962
2.080050	0.1	1.612425
2.081717	0.1	1.601100
2.083383	0.1	1.588404
2.085050	0.1	1.575649
2.086717	0.1	1.564622
2.088383	0.1	1.556754
2.090050	0.1	1.552105
2.091717	0.1	1.549721
2.093383	0.1	1.548410
2.095050	0.1	1.547217
2.096717	0.1	1.545012
2.098383	0.1	1.540363
2.100050	0.1	1.532614
2.101717	0.1	1.523078
2.103383	0.1	1.514495
2.105050	0.1	1.507998
2.106717	0.1	1.501918
2.108383	0.1	1.494467
2.110050	0.1	1.485467
2.111717	0.1	1.475751
2.113383	0.1	1.465321
2.115050	0.1	1.454055
2.116717	0.1	1.443267
2.118383	0.1	1.434267
2.120050	0.1	1.426578
2.121717	0.1	1.418889
2.123383	0.1	1.411438
2.125050	0.1	1.405418
2.126717	0.1	1.401246
2.128383	0.1	1.397431
2.130050	0.1	1.391769
2.131717	0.1	1.382530
2.133383	0.1	1.370132
2.135050	0.1	1.356006
2.136717	0.1	1.341581
2.138383	0.1	1.328886
2.140050	0.1	1.320303
2.141717	0.1	1.316845
2.143383	0.1	1.317144
2.145050	0.1	1.318395
2.146717	0.1	1.317918
2.148383	0.1	1.313925
2.150050	0.1	1.306415
2.151717	0.1	1.296580
2.153383	0.1	1.285553
2.155050	0.1	1.274705
2.156717	0.1	1.265049
2.158383	0.1	1.256824
2.160050	0.1	1.250207
2.161717	0.1	1.245916
2.163383	0.1	1.244068
2.165050	0.1	1.242817
2.166717	0.1	1.239240
2.168383	0.1	1.232147
2.170050	0.1	1.221955
2.171717	0.1	1.210153
2.173383	0.1	1.198828
2.175050	0.1	1.189888
2.176717	0.1	1.183391
2.178383	0.1	1.178026
2.180050	0.1	1.172185
2.181717	0.1	1.164138
2.183383	0.1	1.153469
2.185050	0.1	1.142621
2.186717	0.1	1.134932
2.188383	0.1	1.131535
2.190050	0.1	1.131177
2.191717	0.1	1.130402
2.193383	0.1	1.125276
2.195050	0.1	1.113772
2.196717	0.1	1.097500
2.198383	0.1	1.080215
2.200050	0.1	1.064599
2.201717	0.1	1.051486
2.203383	0.1	1.041353
2.205050	0.1	1.035154
2.206717	0.1	1.033127
2.208383	0.1	1.033783
2.210050	0.1	1.035035
2.211717	0.1	1.035035
2.213383	0.1	1.033127
2.215050	0.1	1.029790
2.216717	0.1	1.025856
2.218383	0.1	1.020312
2.220050	0.1	1.011670
2.221717	0.1	1.000345
2.223383	0.1	0.988901
2.225050	0.1	0.980496
2.226717	0.1	0.976324
2.228383	0.1	0.974596
2.230050	0.1	0.972569
2.231717	0.1	0.969172
2.233383	0.1	0.964820
2.235050	0.1	0.960231
2.236717	0.1	0.955820
2.238383	0.1	0.951529
2.240050	0.1	0.947297
2.241717	0.1	0.942648
2.243383	0.1	0.937522
2.245050	0.1	0.932932
2.246717	0.1	0.929833
2.248383	0.1	0.926912
2.250050	0.1	0.922144
2.251717	0.1	0.915587
2.253383	0.1	0.909209
2.255050	0.1	0.904918
2.256717	0.1	0.902832
2.258383	0.1	0.901461
2.260050	0.1	0.898838
2.261717	0.1	0.893951
2.263383	0.1	0.886262
2.265050	0.1	0.876188
2.266717	0.1	0.865758
2.268383	0.1	0.857234
2.270050	0.1	0.851750
2.271717	0.1	0.848830
2.273383	0.1	0.847697
2.275050	0.1	0.846863
2.276717	0.1	0.844002
2.278383	0.1	0.838339
2.280050	0.1	0.831842
2.281717	0.1	0.827372
2.283383	0.1	0.826597
2.285050	0.1	0.829518
2.286717	0.1	0.834644
2.288383	0.1	0.838816
2.290050	0.1	0.839233
2.291717	0.1	0.835300
2.293383	0.1	0.828862
2.295050	0.1	0.821590
2.296717	0.1	0.813544
2.298383	0.1	0.805020
2.300050	0.1	0.798047
2.301717	0.1	0.795126
2.303383	0.1	0.796139
2.305050	0.1	0.798047
2.306717	0.1	0.797451
2.308383	0.1	0.792980
2.310050	0.1	0.786603
2.311717	0.1	0.781298
2.313383	0.1	0.778675
2.315050	0.1	0.778616
2.316717	0.1	0.780344
2.318383	0.1	0.782669
2.320050	0.1	0.783920
2.321717	0.1	0.783026
2.323383	0.1	0.780940
2.325050	0.1	0.779569
2.326717	0.1	0.779629
2.328383	0.1	0.780404
2.330050	0.1	0.781655
2.331717	0.1	0.783086
2.333383	0.1	0.784516
2.335050	0.1	0.786483
2.336717	0.1	0.789285
2.338383	0.1	0.792265
2.340050	0.1	0.794828
2.341717	0.1	0.796258
2.343383	0.1	0.795484
2.345050	0.1	0.792563
2.346717	0.1	0.788987
2.348383	0.1	0.786126
2.350050	0.1	0.783503
2.351717	0.1	0.779867
2.353383	0.1	0.774980
2.355050	0.1	0.770509
2.356717	0.1	0.768125
2.358383	0.1	0.767887
2.360050	0.1	0.769258
2.361717	0.1	0.771999
2.363383	0.1	0.774801
2.365050	0.1	0.775814
2.366717	0.1	0.774264
2.368383	0.1	0.770927
2.370050	0.1	0.766993
2.371717	0.1	0.763774
2.373383	0.1	0.761926
2.375050	0.1	0.760376
2.376717	0.1	0.756919
2.378383	0.1	0.750780
2.380050	0.1	0.743985
2.381717	0.1	0.739932
2.383383	0.1	0.740528
2.385050	0.1	0.744820
2.386717	0.1	0.749409
2.388383	0.1	0.751019
2.390050	0.1	0.748694
2.391717	0.1	0.743628
2.393383	0.1	0.738025
2.395050	0.1	0.733078
2.396717	0.1	0.728905
2.398383	0.1	0.724793
2.400050	0.1	0.720263
2.401717	0.1	0.716090
2.403383	0.1	0.712872
2.405050	0.1	0.710607
2.406717	0.1	0.708938
2.408383	0.1	0.708461
2.410050	0.1	0.710130
2.411717	0.1	0.713110
2.413383	0.1	0.714660
2.415050	0.1	0.712395
2.416717	0.1	0.705719
2.418383	0.1	0.695944
2.420050	0.1	0.685513
2.421717	0.1	0.678062
2.423383	0.1	0.676155
2.425050	0.1	0.678957
2.426717	0.1	0.682771
2.428383	0.1	0.684738
2.430050	0.1	0.684798
2.431717	0.1	0.684381
2.433383	0.1	0.683963
2.435050	0.1	0.683248
2.436717	0.1	0.681222
2.438383	0.1	0.677168
2.440050	0.1	0.671327
2.441717	0.1	0.664353
2.443383	0.1	0.656962
2.445050	0.1	0.650168
2.446717	0.1	0.645161
2.448383	0.1	0.642419
2.450050	0.1	0.640988
2.451717	0.1	0.638783
2.453383	0.1	0.635028
2.455050	0.1	0.630617
2.456717	0.1	0.626743
2.458383	0.1	0.624001
2.460050	0.1	0.622749
2.461717	0.1	0.622928
2.463383	0.1	0.623584
2.465050	0.1	0.622749
2.466717	0.1	0.619948
2.468383	0.1	0.616252
2.470050	0.1	0.612021
2.471717	0.1	0.606954
2.473383	0.1	0.602484
2.475050	0.1	0.599861
2.476717	0.1	0.598431
2.478383	0.1	0.596643
2.480050	0.1	0.594497
2.481717	0.1	0.593245
2.483383	0.1	0.593603
2.485050	0.1	0.594676
2.486717	0.1	0.594735
2.488383	0.1	0.593245
2.490050	0.1	0.590742
2.491717	0.1	0.586510
2.493383	0.1	0.579953
2.495050	0.1	0.572562
2.496717	0.1	0.567198
2.498383	0.1	0.565410
2.500050	0.1	0.565767
2.501717	0.1	0.565648
2.503383	0.1	0.563800
2.505050	0.1	0.560582
2.506717	0.1	0.557184
2.508383	0.1	0.553906
2.510050	0.1	0.551164
2.511717	0.1	0.550509
2.513383	0.1	0.553131
2.515050	0.1	0.557780
2.516717	0.1	0.562072
2.518383	0.1	0.564277
2.520050	0.1	0.563681
2.521717	0.1	0.559688
2.523383	0.1	0.552952
2.525050	0.1	0.545323
2.526717	0.1	0.538588
2.528383	0.1	0.533164
2.530050	0.1	0.528693
2.531717	0.1	0.525296
2.533383	0.1	0.523508
2.535050	0.1	0.522912
2.536717	0.1	0.522912
2.538383	0.1	0.522375
2.540050	0.1	0.520110
2.541717	0.1	0.515878
2.543383	0.1	0.510395
2.545050	0.1	0.504434
2.546717	0.1	0.497758
2.548383	0.1	0.491142
2.550050	0.1	0.487030
2.551717	0.1	0.487208
2.553383	0.1	0.491023
2.555050	0.1	0.496388
2.556717	0.1	0.502169
2.558383	0.1	0.507534
2.560050	0.1	0.511766
2.561717	0.1	0.513792
2.563383	0.1	0.513017
2.565050	0.1	0.509024
2.566717	0.1	0.502229
2.568383	0.1	0.494063
2.570050	0.1	0.487030
2.571717	0.1	0.482440
2.573383	0.1	0.479698
2.575050	0.1	0.478148
2.576717	0.1	0.478029
2.578383	0.1	0.479102
2.580050	0.1	0.479817
2.581717	0.1	0.478148
2.583383	0.1	0.473678
2.585050	0.1	0.468016
2.586717	0.1	0.464022
2.588383	0.1	0.463486
2.590050	0.1	0.466287
2.591717	0.1	0.470698
2.593383	0.1	0.474393
2.595050	0.1	0.475347
2.596717	0.1	0.472486
2.598383	0.1	0.466168
2.600050	0.1	0.457943
2.601717	0.1	0.450373
2.603383	0.1	0.445604
2.605050	0.1	0.443637
2.606717	0.1	0.443697
2.608383	0.1	0.445604
2.610050	0.1	0.448704
2.611717	0.1	0.452042
2.613383	0.1	0.455081
2.615050	0.1	0.456989
2.616717	0.1	0.456810
2.618383	0.1	0.454366
2.620050	0.1	0.451028
2.621717	0.1	0.449061
2.623383	0.1	0.449181
2.625050	0.1	0.450254
2.626717	0.1	0.450552
2.628383	0.1	0.448704
2.630050	0.1	0.445306
2.631717	0.1	0.441790
2.633383	0.1	0.439227
2.635050	0.1	0.437558
2.636717	0.1	0.436485
2.638383	0.1	0.435889
2.640050	0.1	0.435710
2.641717	0.1	0.435710
2.643383	0.1	0.435352
2.645050	0.1	0.434995
2.646717	0.1	0.435114
2.648383	0.1	0.435233
2.650050	0.1	0.434816
2.651717	0.1	0.434220
2.653383	0.1	0.433743
2.655050	0.1	0.432372
2.656717	0.1	0.429273
2.658383	0.1	0.424862
2.660050	0.1	0.419259
2.661717	0.1	0.411391
2.663383	0.1	0.401437
2.665050	0.1	0.392020
2.666717	0.1	0.385523
2.668383	0.1	0.382721
2.670050	0.1	0.382721
2.671717	0.1	0.384569
2.673383	0.1	0.387609
2.675050	0.1	0.391543
2.676717	0.1	0.395954
2.678383	0.1	0.400186
2.680050	0.1	0.404000
2.681717	0.1	0.407100
2.683383	0.1	0.409424
2.685050	0.1	0.411332
2.686717	0.1	0.413179
2.688383	0.1	0.414729
2.690050	0.1	0.415564
2.691717	0.1	0.415027
2.693383	0.1	0.412703
2.695050	0.1	0.409126
2.696717	0.1	0.405133
2.698383	0.1	0.400543
2.700050	0.1	0.395834
2.701717	0.1	0.392556
2.703383	0.1	0.392258
2.705050	0.1	0.395000
2.706717	0.1	0.398755
2.708383	0.1	0.401080
2.710050	0.1	0.401199
2.711717	0.1	0.400066
2.713383	0.1	0.398636
2.715050	0.1	0.398219
2.716717	0.1	0.400782
2.718383	0.1	0.406384
2.720050	0.1	0.412166
2.721717	0.1	0.415564
2.723383	0.1	0.416696
2.725050	0.1	0.416696
2.726717	0.1	0.415504
2.728383	0.1	0.412643
2.730050	0.1	0.408947
2.731717	0.1	0.405848
2.733383	0.1	0.403941
2.735050	0.1	0.402570
2.736717	0.1	0.402033
2.738383	0.1	0.402689
2.740050	0.1	0.403941
2.741717	0.1	0.405073
2.743383	0.1	0.405490
2.745050	0.1	0.404358
2.746717	0.1	0.401855
2.748383	0.1	0.399768
2.750050	0.1	0.399709
2.751717	0.1	0.401437
2.753383	0.1	0.403285
2.755050	0.1	0.403404
2.756717	0.1	0.401080
2.758383	0.1	0.396609
2.760050	0.1	0.391305
2.761717	0.1	0.387549
2.763383	0.1	0.387251
2.765050	0.1	0.390410
2.766717	0.1	0.395179
2.768383	0.1	0.399292
2.770050	0.1	0.402033
2.771717	0.1	0.403881
2.773383	0.1	0.405371
2.775050	0.1	0.406265
2.776717	0.1	0.406027
2.778383	0.1	0.404537
2.780050	0.1	0.402212
2.781717	0.1	0.399649
2.783383	0.1	0.397027
2.785050	0.1	0.395000
2.786717	0.1	0.395656
2.788383	0.1	0.399530
2.790050	0.1	0.404298
2.791717	0.1	0.406981
2.793383	0.1	0.406802
2.795050	0.1	0.404596
2.796717	0.1	0.402212
2.798383	0.1	0.402510
2.800050	0.1	0.406325
2.801717	0.1	0.411093
2.803383	0.1	0.413477
2.805050	0.1	0.412703
2.806717	0.1	0.409544
2.808383	0.1	0.405014
2.810050	0.1	0.400007
2.811717	0.1	0.395417
2.813383	0.1	0.392318
2.815050	0.1	0.392139
2.816717	0.1	0.395656
2.818383	0.1	0.401378
2.820050	0.1	0.406742
2.821717	0.1	0.409961
2.823383	0.1	0.411153
2.825050	0.1	0.411570
2.826717	0.1	0.411928
2.828383	0.1	0.412226
2.830050	0.1	0.411868
2.831717	0.1	0.410676
2.833383	0.1	0.409067
2.835050	0.1	0.406086
2.836717	0.1	0.400066
2.838383	0.1	0.392199
2.840050	0.1	0.386775
2.841717	0.1	0.386596
2.843383	0.1	0.389874
2.845050	0.1	0.392914
2.846717	0.1	0.394046
2.848383	0.1	0.394166
2.850050	0.1	0.394225
2.851717	0.1	0.393987
2.853383	0.1	0.393331
2.855050	0.1	0.393331
2.856717	0.1	0.395119
2.858383	0.1	0.398815
2.860050	0.1	0.403583
2.861717	0.1	0.408292
2.863383	0.1	0.412345
2.865050	0.1	0.415266
2.866717	0.1	0.417113
2.868383	0.1	0.418305
2.870050	0.1	0.419438
2.871717	0.1	0.421047
2.873383	0.1	0.423431
2.875050	0.1	0.426233
2.876717	0.1	0.428796
2.878383	0.1	0.430822
2.880050	0.1	0.432193
2.881717	0.1	0.432670
2.883383	0.1	0.431776
2.885050	0.1	0.429273
2.886717	0.1	0.426352
2.888383	0.1	0.424683
2.890050	0.1	0.424564
2.891717	0.1	0.425041
2.893383	0.1	0.424981
2.895050	0.1	0.423789
2.896717	0.1	0.421882
2.898383	0.1	0.421286
2.900050	0.1	0.423372
2.901717	0.1	0.427187
2.903383	0.1	0.429928
2.905050	0.1	0.429809
2.906717	0.1	0.426888
2.908383	0.1	0.423253
2.910050	0.1	0.421286
2.911717	0.1	0.422716
2.913383	0.1	0.427604
2.915050	0.1	0.434518
2.916717	0.1	0.440478
2.918383	0.1	0.442266
2.920050	0.1	0.439286
2.921717	0.1	0.433743
2.923383	0.1	0.428200
2.925050	0.1	0.424564
2.926717	0.1	0.424147
2.928383	0.1	0.427425
2.930050	0.1	0.432611
2.931717	0.1	0.436842
2.933383	0.1	0.438392
2.935050	0.1	0.438094
2.936717	0.1	0.437439
2.938383	0.1	0.436783
2.940050	0.1	0.435650
2.941717	0.1	0.434101
2.943383	0.1	0.432253
2.945050	0.1	0.429571
2.946717	0.1	0.425756
2.948383	0.1	0.421941
2.950050	0.1	0.419617
2.951717	0.1	0.418842
2.953383	0.1	0.418603
2.955050	0.1	0.418484
2.956717	0.1	0.418842
2.958383	0.1	0.419557
2.960050	0.1	0.420213
2.961717	0.1	0.421286
2.963383	0.1	0.423908
2.965050	0.1	0.428200
2.966717	0.1	0.432730
2.968383	0.1	0.436306
2.970050	0.1	0.438452
2.971717	0.1	0.439644
2.973383	0.1	0.440061
2.975050	0.1	0.439763
2.976717	0.1	0.439048
2.978383	0.1	0.438094
2.980050	0.1	0.436068
2.981717	0.1	0.432730
2.983383	0.1	0.429869
2.985050	0.1	0.429094
2.986717	0.1	0.429511
2.988383	0.1	0.429451
2.990050	0.1	0.429094
2.991717	0.1	0.429392
2.993383	0.1	0.430346
2.995050	0.1	0.431240
2.996717	0.1	0.431240
2.998383	0.1	0.429809
3.000050	0.1	0.425875
3.001717	0.1	0.418961
3.003383	0.1	0.411034
3.005050	0.1	0.405550
3.006717	0.1	0.404000
3.008383	0.1	0.404418
3.010050	0.1	0.404239
3.011717	0.1	0.403643
3.013383	0.1	0.404537
3.015050	0.1	0.407517
3.016717	0.1	0.411272
3.018383	0.1	0.414968
3.020050	0.1	0.418842
3.021717	0.1	0.422716
3.023383	0.1	0.425279
3.025050	0.1	0.425577
3.026717	0.1	0.424027
3.028383	0.1	0.421643
3.030050	0.1	0.419557
3.031717	0.1	0.418663
3.033383	0.1	0.418842
3.035050	0.1	0.419438
3.036717	0.1	0.420153
3.038383	0.1	0.420809
3.040050	0.1	0.421226
3.041717	0.1	0.420630
3.043383	0.1	0.417948
3.045050	0.1	0.412524
3.046717	0.1	0.405014
3.048383	0.1	0.398099
3.050050	0.1	0.395536
3.051717	0.1	0.398994
3.053383	0.1	0.406384
3.055050	0.1	0.413537
3.056717	0.1	0.418186
3.058383	0.1	0.420630
3.060050	0.1	0.420988
3.061717	0.1	0.418186
3.063383	0.1	0.411153
3.065050	0.1	0.400603
3.066717	0.1	0.389457
3.068383	0.1	0.382066
3.070050	0.1	0.381708
3.071717	0.1	0.387669
3.073383	0.1	0.395477
3.075050	0.1	0.400722
3.076717	0.1	0.402451
3.078383	0.1	0.402987
3.080050	0.1	0.403643
3.081717	0.1	0.403523
3.083383	0.1	0.401855
3.085050	0.1	0.399172
3.086717	0.1	0.396967
3.088383	0.1	0.395775
3.090050	0.1	0.394642
3.091717	0.1	0.393093
3.093383	0.1	0.392079
3.095050	0.1	0.392497
3.096717	0.1	0.393271
3.098383	0.1	0.392854
3.100050	0.1	0.391126
3.101717	0.1	0.388801
3.103383	0.1	0.386357
3.105050	0.1	0.383973
3.106717	0.1	0.381410
3.108383	0.1	0.378430
3.110050	0.1	0.375628
3.111717	0.1	0.374734
3.113383	0.1	0.376999
3.115050	0.1	0.381649
3.116717	0.1	0.385940
3.118383	0.1	0.387609
3.120050	0.1	0.386238
3.121717	0.1	0.383139
3.123383	0.1	0.379860
3.125050	0.1	0.377774
3.126717	0.1	0.378013
3.128383	0.1	0.380814
3.130050	0.1	0.384986
3.131717	0.1	0.388920
3.133383	0.1	0.391722
3.135050	0.1	0.392735
3.136717	0.1	0.390768
3.138383	0.1	0.386059
3.140050	0.1	0.380278
3.141717	0.1	0.375211
3.143383	0.1	0.371635
3.145050	0.1	0.369847
3.146717	0.1	0.369608
3.148383	0.1	0.370383
3.150050	0.1	0.371337
3.151717	0.1	0.371397
3.153383	0.1	0.370741
3.155050	0.1	0.370502
3.156717	0.1	0.371218
3.158383	0.1	0.372112
3.160050	0.1	0.372648
3.161717	0.1	0.372410
3.163383	0.1	0.370204
3.165050	0.1	0.365734
3.166717	0.1	0.360847
3.168383	0.1	0.357807
3.170050	0.1	0.357211
3.171717	0.1	0.358343
3.173383	0.1	0.359476
3.175050	0.1	0.358939
3.176717	0.1	0.355482
3.178383	0.1	0.349641
3.180050	0.1	0.343323
3.181717	0.1	0.338435
3.183383	0.1	0.336051
3.185050	0.1	0.336766
3.186717	0.1	0.340223
3.188383	0.1	0.344753
3.190050	0.1	0.348389
3.191717	0.1	0.349879
3.193383	0.1	0.348926
3.195050	0.1	0.346005
3.196717	0.1	0.341773
3.198383	0.1	0.337482
3.200050	0.1	0.334501
3.201717	0.1	0.333488
3.203383	0.1	0.333905
3.205050	0.1	0.334442
3.206717	0.1	0.334024
3.208383	0.1	0.333011
3.210050	0.1	0.333011
3.211717	0.1	0.334799
3.213383	0.1	0.337183
3.215050	0.1	0.338078
3.216717	0.1	0.335932
3.218383	0.1	0.330746
3.220050	0.1	0.324547
3.221717	0.1	0.320673
3.223383	0.1	0.321269
3.225050	0.1	0.325024
3.226717	0.1	0.328541
3.228383	0.1	0.328600
3.230050	0.1	0.324786
3.231717	0.1	0.319064
3.233383	0.1	0.313520
3.235050	0.1	0.309110
3.236717	0.1	0.306129
3.238383	0.1	0.304341
3.240050	0.1	0.302494
3.241717	0.1	0.298679
3.243383	0.1	0.292718
3.245050	0.1	0.287235
3.246717	0.1	0.286281
3.248383	0.1	0.290871
3.250050	0.1	0.298440
3.251717	0.1	0.305414
3.253383	0.1	0.309467
3.255050	0.1	0.309527
3.256717	0.1	0.305474
3.258383	0.1	0.298977
3.260050	0.1	0.292718
3.261717	0.1	0.288546
3.263383	0.1	0.285625
3.265050	0.1	0.282288
3.266717	0.1	0.278533
3.268383	0.1	0.275493
3.270050	0.1	0.274301
3.271717	0.1	0.275075
3.273383	0.1	0.277996
3.275050	0.1	0.282645
3.276717	0.1	0.287414
3.278383	0.1	0.289798
3.280050	0.1	0.288010
3.281717	0.1	0.282645
3.283383	0.1	0.276148
3.285050	0.1	0.271380
3.286717	0.1	0.270128
3.288383	0.1	0.271916
3.290050	0.1	0.275373
3.291717	0.1	0.279307
3.293383	0.1	0.282049
3.295050	0.1	0.281274
3.296717	0.1	0.276029
3.298383	0.1	0.268281
3.300050	0.1	0.261664
3.301717	0.1	0.258386
3.303383	0.1	0.257790
3.305050	0.1	0.257969
3.306717	0.1	0.257671
3.308383	0.1	0.256240
3.310050	0.1	0.253201
3.311717	0.1	0.248969
3.313383	0.1	0.245273
3.315050	0.1	0.243485
3.316717	0.1	0.243008
3.318383	0.1	0.242889
3.320050	0.1	0.243008
3.321717	0.1	0.244141
3.323383	0.1	0.246406
3.325050	0.1	0.248909
3.326717	0.1	0.249803
3.328383	0.1	0.247955
3.330050	0.1	0.243723
3.331717	0.1	0.238538
3.333383	0.1	0.233710
3.335050	0.1	0.230253
3.336717	0.1	0.228822
3.338383	0.1	0.228941
3.340050	0.1	0.229061
3.341717	0.1	0.227988
3.343383	0.1	0.226021
3.345050	0.1	0.224710
3.346717	0.1	0.223994
3.348383	0.1	0.222027
3.350050	0.1	0.217855
3.351717	0.1	0.213146
3.353383	0.1	0.210702
3.355050	0.1	0.211537
3.356717	0.1	0.214517
3.358383	0.1	0.217199
3.360050	0.1	0.217795
3.361717	0.1	0.216305
3.363383	0.1	0.213742
3.365050	0.1	0.211477
3.366717	0.1	0.210047
3.368383	0.1	0.209272
3.370050	0.1	0.209093
3.371717	0.1	0.209332
3.373383	0.1	0.210226
3.375050	0.1	0.212312
3.376717	0.1	0.215411
3.378383	0.1	0.218153
3.380050	0.1	0.218570
3.381717	0.1	0.215769
3.383383	0.1	0.210881
3.385050	0.1	0.205457
3.386717	0.1	0.201046
3.388383	0.1	0.199020
3.390050	0.1	0.199974
3.391717	0.1	0.203252
3.393383	0.1	0.208199
3.395050	0.1	0.214100
3.396717	0.1	0.219405
3.398383	0.1	0.222147
3.400050	0.1	0.221968
3.401717	0.1	0.219166
3.403383	0.1	0.213623
3.405050	0.1	0.205278
3.406717	0.1	0.195980
3.408383	0.1	0.188589
3.410050	0.1	0.184894
3.411717	0.1	0.183523
3.413383	0.1	0.182331
3.415050	0.1	0.181496
3.416717	0.1	0.182331
3.418383	0.1	0.184894
3.420050	0.1	0.187695
3.421717	0.1	0.189006
3.423383	0.1	0.187635
3.425050	0.1	0.184000
3.426717	0.1	0.180244
3.428383	0.1	0.179529
3.430050	0.1	0.183702
3.431717	0.1	0.191808
3.433383	0.1	0.200748
3.435050	0.1	0.206769
3.436717	0.1	0.207782
3.438383	0.1	0.204027
3.440050	0.1	0.198483
3.441717	0.1	0.194371
3.443383	0.1	0.192583
3.445050	0.1	0.191927
3.446717	0.1	0.191331
3.448383	0.1	0.190377
3.450050	0.1	0.188947
3.451717	0.1	0.187814
3.453383	0.1	0.188351
3.455050	0.1	0.191510
3.456717	0.1	0.196278
3.458383	0.1	0.200748
3.460050	0.1	0.203788
3.461717	0.1	0.205576
3.463383	0.1	0.207424
3.465050	0.1	0.211358
3.466717	0.1	0.218749
3.468383	0.1	0.228822
3.470050	0.1	0.238717
3.471717	0.1	0.246227
3.473383	0.1	0.250340
3.475050	0.1	0.250578
3.476717	0.1	0.247538
3.478383	0.1	0.243604
3.480050	0.1	0.241280
3.481717	0.1	0.240982
3.483383	0.1	0.241637
3.485050	0.1	0.242114
3.486717	0.1	0.241816
3.488383	0.1	0.240505
3.490050	0.1	0.237942
3.491717	0.1	0.233531
3.493383	0.1	0.228465
3.495050	0.1	0.225842
3.496717	0.1	0.227392
3.498383	0.1	0.231504
3.500050	0.1	0.235140
3.501717	0.1	0.236452
3.503383	0.1	0.235200
3.505050	0.1	0.232339
3.506717	0.1	0.229538
3.508383	0.1	0.229061
3.510050	0.1	0.232458
3.511717	0.1	0.237763
3.513383	0.1	0.240803
3.515050	0.1	0.239372
3.516717	0.1	0.235438
3.518383	0.1	0.231922
3.520050	0.1	0.230014
3.521717	0.1	0.228584
3.523383	0.1	0.226021
3.525050	0.1	0.222564
3.526717	0.1	0.219345
3.528383	0.1	0.216067
3.530050	0.1	0.211000
3.531717	0.1	0.203669
3.533383	0.1	0.195861
3.535050	0.1	0.189543
3.536717	0.1	0.184774
3.538383	0.1	0.181615
3.540050	0.1	0.180066
3.541717	0.1	0.179887
3.543383	0.1	0.180304
3.545050	0.1	0.179946
3.546717	0.1	0.177503
3.548383	0.1	0.172853
3.550050	0.1	0.167906
3.551717	0.1	0.164747
3.553383	0.1	0.163734
3.555050	0.1	0.163257
3.556717	0.1	0.161648
3.558383	0.1	0.158191
3.560050	0.1	0.153959
3.561717	0.1	0.150800
3.563383	0.1	0.149310
3.565050	0.1	0.149071
3.566717	0.1	0.149906
3.568383	0.1	0.151753
3.570050	0.1	0.153303
3.571717	0.1	0.153124
3.573383	0.1	0.152230
3.575050	0.1	0.153184
3.576717	0.1	0.156283
3.578383	0.1	0.159442
3.580050	0.1	0.160515
3.581717	0.1	0.159204
3.583383	0.1	0.156164
3.585050	0.1	0.152111
3.586717	0.1	0.148773
3.588383	0.1	0.147522
3.590050	0.1	0.147045
3.591717	0.1	0.144541
3.593383	0.1	0.139296
3.595050	0.1	0.133395
3.596717	0.1	0.128925
3.598383	0.1	0.126481
3.600050	0.1	0.125825
3.601717	0.1	0.126600
3.603383	0.1	0.127554
3.605050	0.1	0.128269
3.606717	0.1	0.129342
3.608383	0.1	0.131905
3.610050	0.1	0.136018
3.611717	0.1	0.140369
3.613383	0.1	0.143051
3.615050	0.1	0.143111
3.616717	0.1	0.140905
3.618383	0.1	0.137389
3.620050	0.1	0.133932
3.621717	0.1	0.132203
3.623383	0.1	0.132918
3.625050	0.1	0.134826
3.626717	0.1	0.136375
3.628383	0.1	0.137031
3.630050	0.1	0.136793
3.631717	0.1	0.135660
3.633383	0.1	0.133872
3.635050	0.1	0.131607
3.636717	0.1	0.129163
3.638383	0.1	0.127614
3.640050	0.1	0.127673
3.641717	0.1	0.128329
3.643383	0.1	0.128567
3.645050	0.1	0.128090
3.646717	0.1	0.127256
3.648383	0.1	0.126481
3.650050	0.1	0.126541
3.651717	0.1	0.128090
3.653383	0.1	0.130475
3.655050	0.1	0.132620
3.656717	0.1	0.133634
3.658383	0.1	0.133216
3.660050	0.1	0.131845
3.661717	0.1	0.130415
3.663383	0.1	0.130236
3.665050	0.1	0.132084
3.666717	0.1	0.135005
3.668383	0.1	0.137270
3.670050	0.1	0.137866
3.671717	0.1	0.136852
3.673383	0.1	0.134766
3.675050	0.1	0.132442
3.676717	0.1	0.129640
3.678383	0.1	0.126004
3.680050	0.1	0.122309
3.681717	0.1	0.118792
3.683383	0.1	0.114918
3.685050	0.1	0.110984
3.686717	0.1	0.108480
3.688383	0.1	0.108302
3.690050	0.1	0.109971
3.691717	0.1	0.112295
3.693383	0.1	0.114322
3.695050	0.1	0.115693
3.696717	0.1	0.116527
3.698383	0.1	0.116587
3.700050	0.1	0.115454
3.701717	0.1	0.113368
3.703383	0.1	0.111520
3.705050	0.1	0.110984
3.706717	0.1	0.112236
3.708383	0.1	0.115514
3.710050	0.1	0.120044
3.711717	0.1	0.124097
3.713383	0.1	0.126600
3.715050	0.1	0.128210
3.716717	0.1	0.130177
3.718383	0.1	0.132084
3.720050	0.1	0.131845
3.721717	0.1	0.128329
3.723383	0.1	0.122905
3.725050	0.1	0.117660
3.726717	0.1	0.113308
3.728383	0.1	0.109196
3.730050	0.1	0.106215
3.731717	0.1	0.106633
3.733383	0.1	0.111282
3.735050	0.1	0.118136
3.736717	0.1	0.124872
3.738383	0.1	0.130117
3.740050	0.1	0.133276
3.741717	0.1	0.134707
3.743383	0.1	0.135303
3.745050	0.1	0.136375
3.746717	0.1	0.138104
3.748383	0.1	0.139177
3.750050	0.1	0.137508
3.751717	0.1	0.131965
3.753383	0.1	0.123680
3.755050	0.1	0.115097
3.756717	0.1	0.109017
3.758383	0.1	0.107169
3.760050	0.1	0.109434
3.761717	0.1	0.114262
3.763383	0.1	0.119388
3.765050	0.1	0.122726
3.766717	0.1	0.123203
3.768383	0.1	0.121534
3.770050	0.1	0.118554
3.771717	0.1	0.114858
3.773383	0.1	0.111341
3.775050	0.1	0.109375
3.776717	0.1	0.109494
3.778383	0.1	0.111938
3.780050	0.1	0.117004
3.781717	0.1	0.124156
3.783383	0.1	0.130892
3.785050	0.1	0.133574
3.786717	0.1	0.130713
3.788383	0.1	0.124812
3.790050	0.1	0.119805
3.791717	0.1	0.118554
3.793383	0.1	0.121653
3.795050	0.1	0.127435
3.796717	0.1	0.132620
3.798383	0.1	0.134885
3.800050	0.1	0.133693
3.801717	0.1	0.129938
3.803383	0.1	0.124991
3.805050	0.1	0.119448
3.806717	0.1	0.113904
3.808383	0.1	0.109375
3.810050	0.1	0.106752
3.811717	0.1	0.106096
3.813383	0.1	0.107229
3.815050	0.1	0.110745
3.816717	0.1	0.116050
3.818383	0.1	0.120938
3.820050	0.1	0.123858
3.821717	0.1	0.124753
3.823383	0.1	0.123918
3.825050	0.1	0.121653
3.826717	0.1	0.118554
3.828383	0.1	0.116527
3.830050	0.1	0.116706
3.831717	0.1	0.118017
3.833383	0.1	0.118136
3.835050	0.1	0.116825
3.836717	0.1	0.115991
3.838383	0.1	0.117123
3.840050	0.1	0.119030
3.841717	0.1	0.119865
3.843383	0.1	0.119269
3.845050	0.1	0.118852
3.846717	0.1	0.119984
3.848383	0.1	0.122666
3.850050	0.1	0.125408
3.851717	0.1	0.126839
3.853383	0.1	0.126123
3.855050	0.1	0.123620
3.856717	0.1	0.120759
3.858383	0.1	0.119209
3.860050	0.1	0.119865
3.861717	0.1	0.122249
3.863383	0.1	0.124633
3.865050	0.1	0.125825
3.866717	0.1	0.126302
3.868383	0.1	0.127077
3.870050	0.1	0.128150
3.871717	0.1	0.128686
3.873383	0.1	0.127554
3.875050	0.1	0.124276
3.876717	0.1	0.119567
3.878383	0.1	0.115573
3.880050	0.1	0.114024
3.881717	0.1	0.114560
3.883383	0.1	0.115514
3.885050	0.1	0.116408
3.886717	0.1	0.118434
3.888383	0.1	0.121713
3.890050	0.1	0.124693
3.891717	0.1	0.126183
3.893383	0.1	0.126779
3.895050	0.1	0.127077
3.896717	0.1	0.126183
3.898383	0.1	0.123024
3.900050	0.1	0.118256
3.901717	0.1	0.114024
3.903383	0.1	0.111222
3.905050	0.1	0.108778
3.906717	0.1	0.105321
3.908383	0.1	0.101626
3.910050	0.1	0.099719
3.911717	0.1	0.100017
3.913383	0.1	0.101149
3.915050	0.1	0.101864
3.916717	0.1	0.101268
3.918383	0.1	0.099897
3.920050	0.1	0.098646
3.921717	0.1	0.098467
3.923383	0.1	0.099063
3.925050	0.1	0.098944
3.926717	0.1	0.096917
3.928383	0.1	0.093400
3.930050	0.1	0.090361
3.931717	0.1	0.088692
3.933383	0.1	0.088632
3.935050	0.1	0.089765
3.936717	0.1	0.091672
3.938383	0.1	0.093341
3.940050	0.1	0.093281
3.941717	0.1	0.090957
3.943383	0.1	0.086784
3.945050	0.1	0.082195
3.946717	0.1	0.078619
3.948383	0.1	0.077367
3.950050	0.1	0.079155
3.951717	0.1	0.083745
3.953383	0.1	0.089586
3.955050	0.1	0.094593
3.956717	0.1	0.097513
3.958383	0.1	0.098228
3.960050	0.1	0.097275
3.961717	0.1	0.094891
3.963383	0.1	0.091016
3.965050	0.1	0.086546
3.966717	0.1	0.083625
3.968383	0.1	0.083447
3.970050	0.1	0.084460
3.971717	0.1	0.083625
3.973383	0.1	0.080466
3.975050	0.1	0.077009
3.976717	0.1	0.074863
3.978383	0.1	0.073850
3.980050	0.1	0.073075
3.981717	0.1	0.071347
3.983383	0.1	0.068128
3.985050	0.1	0.064969
3.986717	0.1	0.064790
3.988383	0.1	0.068903
3.990050	0.1	0.075579
3.991717	0.1	0.081420
3.993383	0.1	0.083923
3.995050	0.1	0.082970
3.996717	0.1	0.080287
3.998383	0.1	0.078499
4.000050	0.1	0.078619
4.001717	0.1	0.079930
4.003383	0.1	0.081360
4.005050	0.1	0.081599
4.006717	0.1	0.079453
4.008383	0.1	0.074387
4.010050	0.1	0.068069
4.011717	0.1	0.063360
4.013383	0.1	0.062168
4.015050	0.1	0.063777
4.016717	0.1	0.066042
4.018383	0.1	0.068128
4.020050	0.1	0.071049
4.021717	0.1	0.075281
4.023383	0.1	0.080168
4.025050	0.1	0.085115
4.026717	0.1	0.089705
4.028383	0.1	0.093281
4.030050	0.1	0.094891
4.031717	0.1	0.093460
4.033383	0.1	0.089049
4.035050	0.1	0.082970
4.036717	0.1	0.076711
4.038383	0.1	0.070989
4.040050	0.1	0.066340
4.041717	0.1	0.064135
4.043383	0.1	0.065982
4.045050	0.1	0.071168
4.046717	0.1	0.077248
4.048383	0.1	0.082016
4.050050	0.1	0.084698
4.051717	0.1	0.085235
4.053383	0.1	0.083566
4.055050	0.1	0.079811
4.056717	0.1	0.075221
4.058383	0.1	0.071049
4.060050	0.1	0.067651
4.061717	0.1	0.065029
4.063383	0.1	0.063896
4.065050	0.1	0.064969
4.066717	0.1	0.067890
4.068383	0.1	0.072002
4.070050	0.1	0.076711
4.071717	0.1	0.080943
4.073383	0.1	0.083148
4.075050	0.1	0.082433
4.076717	0.1	0.079453
4.078383	0.1	0.075996
4.080050	0.1	0.073016
4.081717	0.1	0.070810
4.083383	0.1	0.069618
4.085050	0.1	0.069559
4.086717	0.1	0.069737
4.088383	0.1	0.069678
4.090050	0.1	0.069320
4.091717	0.1	0.068903
4.093383	0.1	0.068426
4.095050	0.1	0.068009
4.096717	0.1	0.068069
4.098383	0.1	0.068069
4.100050	0.1	0.066638
4.101717	0.1	0.063717
4.103383	0.1	0.059843
4.105050	0.1	0.055909
4.106717	0.1	0.052869
4.108383	0.1	0.051320
4.110050	0.1	0.052035
4.111717	0.1	0.055373
4.113383	0.1	0.060439
4.115050	0.1	0.065446
4.116717	0.1	0.068545
4.118383	0.1	0.069201
4.120050	0.1	0.068247
4.121717	0.1	0.066519
4.123383	0.1	0.064075
4.125050	0.1	0.060558
4.126717	0.1	0.055850
4.128383	0.1	0.050783
4.130050	0.1	0.046968
4.131717	0.1	0.045419
4.133383	0.1	0.046015
4.135050	0.1	0.048041
4.136717	0.1	0.051081
4.138383	0.1	0.054717
4.140050	0.1	0.058353
4.141717	0.1	0.061691
4.143383	0.1	0.064373
4.145050	0.1	0.065923
4.146717	0.1	0.066161
4.148383	0.1	0.065446
4.150050	0.1	0.064731
4.151717	0.1	0.064671
4.153383	0.1	0.064909
4.155050	0.1	0.064433
4.156717	0.1	0.062883
4.158383	0.1	0.060678
4.160050	0.1	0.057459
4.161717	0.1	0.052452
4.163383	0.1	0.046194
4.165050	0.1	0.040293
4.166717	0.1	0.036597
4.168383	0.1	0.035465
4.170050	0.1	0.036180
4.171717	0.1	0.038743
4.173383	0.1	0.043452
4.175050	0.1	0.050068
4.176717	0.1	0.057042
4.178383	0.1	0.061810
4.180050	0.1	0.062764
4.181717	0.1	0.060081
4.183383	0.1	0.055194
4.185050	0.1	0.049829
4.186717	0.1	0.045896
4.188383	0.1	0.044107
4.190050	0.1	0.043631
4.191717	0.1	0.042975
4.193383	0.1	0.042200
4.195050	0.1	0.042617
4.196717	0.1	0.044107
4.198383	0.1	0.045657
4.200050	0.1	0.046909
4.201717	0.1	0.048399
4.203383	0.1	0.050485
4.205050	0.1	0.052989
4.206717	0.1	0.055790
4.208383	0.1	0.058293
4.210050	0.1	0.059307
4.211717	0.1	0.057995
4.213383	0.1	0.054121
4.215050	0.1	0.048459
4.216717	0.1	0.043392
4.218383	0.1	0.040531
4.220050	0.1	0.038922
4.221717	0.1	0.036955
4.223383	0.1	0.034750
4.225050	0.1	0.034153
4.226717	0.1	0.036180
4.228383	0.1	0.039518
4.230050	0.1	0.042140
4.231717	0.1	0.043273
4.233383	0.1	0.043809
4.235050	0.1	0.044644
4.236717	0.1	0.045955
4.238383	0.1	0.047505
4.240050	0.1	0.048816
4.241717	0.1	0.049531
4.243383	0.1	0.049412
4.245050	0.1	0.049233
4.246717	0.1	0.050306
4.248383	0.1	0.052750
4.250050	0.1	0.055254
4.251717	0.1	0.055194
4.253383	0.1	0.051320
4.255050	0.1	0.045121
4.256717	0.1	0.039518
4.258383	0.1	0.035942
4.260050	0.1	0.033677
4.261717	0.1	0.032246
4.263383	0.1	0.032902
4.265050	0.1	0.036716
4.266717	0.1	0.043213
4.268383	0.1	0.050902
4.270050	0.1	0.058293
4.271717	0.1	0.063896
4.273383	0.1	0.066638
4.275050	0.1	0.066698
4.276717	0.1	0.065386
4.278383	0.1	0.064194
4.280050	0.1	0.063121
4.281717	0.1	0.060678
4.283383	0.1	0.055969
4.285050	0.1	0.050247
4.286717	0.1	0.044942
4.288383	0.1	0.039935
4.290050	0.1	0.034332
4.291717	0.1	0.028014
4.293383	0.1	0.022292
4.295050	0.1	0.018358
4.296717	0.1	0.016510
4.298383	0.1	0.016809
4.300050	0.1	0.019670
4.301717	0.1	0.025809
4.303383	0.1	0.033975
4.305050	0.1	0.040412
4.306717	0.1	0.042558
4.308383	0.1	0.041544
4.310050	0.1	0.039935
4.311717	0.1	0.039399
4.313383	0.1	0.040710
4.315050	0.1	0.043571
4.316717	0.1	0.046849
4.318383	0.1	0.050008
4.320050	0.1	0.053287
4.321717	0.1	0.056207
4.323383	0.1	0.057042
4.325050	0.1	0.055134
4.326717	0.1	0.051975
4.328383	0.1	0.050306
4.330050	0.1	0.051379
4.331717	0.1	0.053406
4.333383	0.1	0.053883
4.335050	0.1	0.052571
4.336717	0.1	0.051320
4.338383	0.1	0.051558
4.340050	0.1	0.052214
4.341717	0.1	0.050545
4.343383	0.1	0.046074
4.345050	0.1	0.041544
4.346717	0.1	0.040829
4.348383	0.1	0.045002
4.350050	0.1	0.051975
4.351717	0.1	0.058174
4.353383	0.1	0.060916
4.355050	0.1	0.059843
4.356717	0.1	0.056982
4.358383	0.1	0.054419
4.360050	0.1	0.052869
4.361717	0.1	0.051677
4.363383	0.1	0.050962
4.365050	0.1	0.051200
4.366717	0.1	0.052035
4.368383	0.1	0.052094
4.370050	0.1	0.051320
4.371717	0.1	0.050306
4.373383	0.1	0.049829
4.375050	0.1	0.050068
4.376717	0.1	0.050426
4.378383	0.1	0.049949
4.380050	0.1	0.048459
4.381717	0.1	0.047028
4.383383	0.1	0.046551
4.385050	0.1	0.047445
4.386717	0.1	0.048757
4.388383	0.1	0.049829
4.390050	0.1	0.051081
4.391717	0.1	0.053048
4.393383	0.1	0.054717
4.395050	0.1	0.055790
4.396717	0.1	0.057220
4.398383	0.1	0.059068
4.400050	0.1	0.060201
4.401717	0.1	0.060856
4.403383	0.1	0.062346
4.405050	0.1	0.065088
4.406717	0.1	0.067174
4.408383	0.1	0.066936
4.410050	0.1	0.064671
4.411717	0.1	0.062704
4.413383	0.1	0.062883
4.415050	0.1	0.064969
4.416717	0.1	0.067651
4.418383	0.1	0.070751
4.420050	0.1	0.074804
4.421717	0.1	0.079334
4.423383	0.1	0.082433
4.425050	0.1	0.083208
4.426717	0.1	0.082612
4.428383	0.1	0.082731
4.430050	0.1	0.084460
4.431717	0.1	0.087678
4.433383	0.1	0.091195
4.435050	0.1	0.093818
4.436717	0.1	0.095129
4.438383	0.1	0.095189
4.440050	0.1	0.094056
4.441717	0.1	0.092268
4.443383	0.1	0.091493
4.445050	0.1	0.092268
4.446717	0.1	0.092864
4.448383	0.1	0.091672
4.450050	0.1	0.089109
4.451717	0.1	0.086427
4.453383	0.1	0.083625
4.455050	0.1	0.080228
4.456717	0.1	0.077248
4.458383	0.1	0.077069
4.460050	0.1	0.080407
4.461717	0.1	0.084937
4.463383	0.1	0.087857
4.465050	0.1	0.088334
4.466717	0.1	0.087261
4.468383	0.1	0.085592
4.470050	0.1	0.083387
4.471717	0.1	0.080347
4.473383	0.1	0.076771
4.475050	0.1	0.073850
4.476717	0.1	0.072241
4.478383	0.1	0.072002
4.480050	0.1	0.073373
4.481717	0.1	0.075936
4.483383	0.1	0.078201
4.485050	0.1	0.078261
4.486717	0.1	0.076175
4.488383	0.1	0.073671
4.490050	0.1	0.072479
4.491717	0.1	0.073016
4.493383	0.1	0.075161
4.495050	0.1	0.078440
4.496717	0.1	0.081778
4.498383	0.1	0.083983
4.500050	0.1	0.084460
4.501717	0.1	0.082791
4.503383	0.1	0.079036
4.505050	0.1	0.074029
4.506717	0.1	0.069559
4.508383	0.1	0.067472
4.510050	0.1	0.068128
4.511717	0.1	0.070333
4.513383	0.1	0.071168
4.515050	0.1	0.068665
4.516717	0.1	0.062943
4.518383	0.1	0.056505
4.520050	0.1	0.052452
4.521717	0.1	0.052392
4.523383	0.1	0.055730
4.525050	0.1	0.060201
4.526717	0.1	0.063837
4.528383	0.1	0.066221
4.530050	0.1	0.068128
4.531717	0.1	0.070333
4.533383	0.1	0.073314
4.535050	0.1	0.076592
4.536717	0.1	0.078738
4.538383	0.1	0.077665
4.540050	0.1	0.072300
4.541717	0.1	0.063777
4.543383	0.1	0.055850
4.545050	0.1	0.052154
4.546717	0.1	0.052869
4.548383	0.1	0.055671
4.550050	0.1	0.058591
4.551717	0.1	0.060081
4.553383	0.1	0.059426
4.555050	0.1	0.057518
4.556717	0.1	0.055969
4.558383	0.1	0.055432
4.560050	0.1	0.055611
4.561717	0.1	0.056565
4.563383	0.1	0.058591
4.565050	0.1	0.061095
4.566717	0.1	0.063479
4.568383	0.1	0.066102
4.570050	0.1	0.069201
4.571717	0.1	0.071347
4.573383	0.1	0.071466
4.575050	0.1	0.069737
4.576717	0.1	0.066102
4.578383	0.1	0.061750
4.580050	0.1	0.059187
4.581717	0.1	0.059783
4.583383	0.1	0.061452
4.585050	0.1	0.061095
4.586717	0.1	0.058234
4.588383	0.1	0.054240
4.590050	0.1	0.050843
4.591717	0.1	0.049174
4.593383	0.1	0.048697
4.595050	0.1	0.048757
4.596717	0.1	0.050128
4.598383	0.1	0.054121
4.600050	0.1	0.059545
4.601717	0.1	0.063539
4.603383	0.1	0.064373
4.605050	0.1	0.062466
4.606717	0.1	0.059366
4.608383	0.1	0.056326
4.610050	0.1	0.053585
4.611717	0.1	0.051498
4.613383	0.1	0.051022
4.615050	0.1	0.052869
4.616717	0.1	0.056684
4.618383	0.1	0.060916
4.620050	0.1	0.063360
4.621717	0.1	0.062943
4.623383	0.1	0.060260
4.625050	0.1	0.056982
4.626717	0.1	0.054479
4.628383	0.1	0.054002
4.630050	0.1	0.056624
4.631717	0.1	0.062823
4.633383	0.1	0.071704
4.635050	0.1	0.081301
4.636717	0.1	0.088751
4.638383	0.1	0.091434
4.640050	0.1	0.088274
4.641717	0.1	0.081003
4.643383	0.1	0.072837
4.645050	0.1	0.065088
4.646717	0.1	0.057757
4.648383	0.1	0.051379
4.650050	0.1	0.047028
4.651717	0.1	0.045002
4.653383	0.1	0.044346
4.655050	0.1	0.044286
4.656717	0.1	0.044405
4.658383	0.1	0.044525
4.660050	0.1	0.044882
4.661717	0.1	0.045240
4.663383	0.1	0.044882
4.665050	0.1	0.043571
4.666717	0.1	0.042796
4.668383	0.1	0.044465
4.670050	0.1	0.048459
4.671717	0.1	0.052392
4.673383	0.1	0.053644
4.675050	0.1	0.051737
4.676717	0.1	0.048518
4.678383	0.1	0.046015
4.680050	0.1	0.044882
4.681717	0.1	0.044525
4.683383	0.1	0.044942
4.685050	0.1	0.046849
4.686717	0.1	0.049710
4.688383	0.1	0.052273
4.690050	0.1	0.054657
4.691717	0.1	0.058055
4.693383	0.1	0.062525
4.695050	0.1	0.066936
4.696717	0.1	0.069499
4.698383	0.1	0.069261
4.700050	0.1	0.066996
4.701717	0.1	0.064313
4.703383	0.1	0.061989
4.705050	0.1	0.059485
4.706717	0.1	0.056982
4.708383	0.1	0.055850
4.710050	0.1	0.057399
4.711717	0.1	0.060558
4.713383	0.1	0.062525
4.715050	0.1	0.061572
4.716717	0.1	0.058174
4.718383	0.1	0.054538
4.720050	0.1	0.051558
4.721717	0.1	0.048339
4.723383	0.1	0.043631
4.725050	0.1	0.038266
4.726717	0.1	0.034451
4.728383	0.1	0.033140
4.730050	0.1	0.032961
4.731717	0.1	0.032485
4.733383	0.1	0.031948
4.735050	0.1	0.032604
4.736717	0.1	0.035405
4.738383	0.1	0.040591
4.740050	0.1	0.046670
4.741717	0.1	0.051379
4.743383	0.1	0.053108
4.745050	0.1	0.052273
4.746717	0.1	0.050843
4.748383	0.1	0.050306
4.750050	0.1	0.050008
4.751717	0.1	0.048697
4.753383	0.1	0.046134
4.755050	0.1	0.042737
4.756717	0.1	0.038505
4.758383	0.1	0.033438
4.760050	0.1	0.028849
4.761717	0.1	0.027001
4.763383	0.1	0.029385
4.765050	0.1	0.035405
4.766717	0.1	0.042796
4.768383	0.1	0.049114
4.770050	0.1	0.053167
4.771717	0.1	0.055552
4.773383	0.1	0.056922
4.775050	0.1	0.057042
4.776717	0.1	0.056088
4.778383	0.1	0.055254
4.780050	0.1	0.055075
4.781717	0.1	0.054955
4.783383	0.1	0.054955
4.785050	0.1	0.056326
4.786717	0.1	0.059187
4.788383	0.1	0.061870
4.790050	0.1	0.062287
4.791717	0.1	0.058830
4.793383	0.1	0.051081
4.795050	0.1	0.041485
4.796717	0.1	0.034451
4.798383	0.1	0.032961
4.800050	0.1	0.036716
4.801717	0.1	0.043035
4.803383	0.1	0.048399
4.805050	0.1	0.050604
4.806717	0.1	0.050068
4.808383	0.1	0.048578
4.810050	0.1	0.047207
4.811717	0.1	0.046432
4.813383	0.1	0.046790
4.815050	0.1	0.049233
4.816717	0.1	0.054240
4.818383	0.1	0.061035
4.820050	0.1	0.066936
4.821717	0.1	0.068784
4.823383	0.1	0.066161
4.825050	0.1	0.061393
4.826717	0.1	0.056982
4.828383	0.1	0.053406
4.830050	0.1	0.049651
4.831717	0.1	0.045121
4.833383	0.1	0.040889
4.835050	0.1	0.039041
4.836717	0.1	0.040829
4.838383	0.1	0.045419
4.840050	0.1	0.050247
4.841717	0.1	0.052631
4.843383	0.1	0.051737
4.845050	0.1	0.049055
4.846717	0.1	0.046670
4.848383	0.1	0.046134
4.850050	0.1	0.047565
4.851717	0.1	0.049949
4.853383	0.1	0.051796
4.855050	0.1	0.052273
4.856717	0.1	0.052035
4.858383	0.1	0.052333
4.860050	0.1	0.053823
4.861717	0.1	0.055969
4.863383	0.1	0.058115
4.865050	0.1	0.059843
4.866717	0.1	0.061750
4.868383	0.1	0.063837
4.870050	0.1	0.065148
4.871717	0.1	0.064850
4.873383	0.1	0.063002
4.875050	0.1	0.060439
4.876717	0.1	0.058353
4.878383	0.1	0.058115
4.880050	0.1	0.060022
4.881717	0.1	0.062227
4.883383	0.1	0.063062
4.885050	0.1	0.063062
4.886717	0.1	0.063777
4.888383	0.1	0.065327
4.890050	0.1	0.066936
4.891717	0.1	0.068128
4.893383	0.1	0.069082
4.895050	0.1	0.070632
4.896717	0.1	0.073791
4.898383	0.1	0.078321
4.900050	0.1	0.083029
4.901717	0.1	0.087023
4.903383	0.1	0.089467
4.905050	0.1	0.089824
4.906717	0.1	0.088394
4.908383	0.1	0.086665
4.910050	0.1	0.086129
4.911717	0.1	0.086963
4.913383	0.1	0.088573
4.915050	0.1	0.091434
4.916717	0.1	0.096858
4.918383	0.1	0.105381
4.920050	0.1	0.115573
4.921717	0.1	0.124991
4.923383	0.1	0.131845
4.925050	0.1	0.136495
4.926717	0.1	0.139952
4.928383	0.1	0.142336
4.930050	0.1	0.142753
4.931717	0.1	0.141740
4.933383	0.1	0.141501
4.935050	0.1	0.143170
4.936717	0.1	0.145972
4.938383	0.1	0.149310
4.940050	0.1	0.154555
4.941717	0.1	0.163138
4.943383	0.1	0.174522
4.945050	0.1	0.187457
4.946717	0.1	0.200510
4.948383	0.1	0.212610
4.950050	0.1	0.223219
4.951717	0.1	0.232041
4.953383	0.1	0.239015
4.955050	0.1	0.245273
4.956717	0.1	0.252843
4.958383	0.1	0.261962
4.960050	0.1	0.271142
4.961717	0.1	0.279546
4.963383	0.1	0.287890
4.965050	0.1	0.297248
4.966717	0.1	0.307977
4.968383	0.1	0.319719
4.970050	0.1	0.331879
4.971717	0.1	0.344038
4.973383	0.1	0.356138
4.975050	0.1	0.367641
4.976717	0.1	0.377417
4.978383	0.1	0.385225
4.980050	0.1	0.392973
4.981717	0.1	0.403583
4.983383	0.1	0.418067
4.985050	0.1	0.434816
4.986717	0.1	0.451326
4.988383	0.1	0.465989
4.990050	0.1	0.478804
4.991717	0.1	0.491560
4.993383	0.1	0.505984
4.995050	0.1	0.522196
4.996717	0.1	0.538826
4.998383	0.1	0.554204
5.000050	0.1	0.567794
5.001717	0.1	0.579596
5.003383	0.1	0.589848
5.005050	0.1	0.599027
5.006717	0.1	0.608563
5.008383	0.1	0.620365
5.010050	0.1	0.635564
5.011717	0.1	0.653565
5.013383	0.1	0.673354
5.015050	0.1	0.693560
5.016717	0.1	0.712395
5.018383	0.1	0.728250
5.020050	0.1	0.740528
5.021717	0.1	0.750482
5.023383	0.1	0.760794
5.025050	0.1	0.773668
5.026717	0.1	0.789225
5.028383	0.1	0.805974
5.030050	0.1	0.822604
5.031717	0.1	0.838757
5.033383	0.1	0.852943
5.035050	0.1	0.863552
5.036717	0.1	0.870943
5.038383	0.1	0.877440
5.040050	0.1	0.884354
5.041717	0.1	0.891686
5.043383	0.1	0.899375
5.045050	0.1	0.908315
5.046717	0.1	0.919402
5.048383	0.1	0.931919
5.050050	0.1	0.943899
5.051717	0.1	0.954270
5.053383	0.1	0.962615
5.055050	0.1	0.968814
5.056717	0.1	0.973284
5.058383	0.1	0.976861
5.060050	0.1	0.980496
5.061717	0.1	0.984728
5.063383	0.1	0.990510
5.065050	0.1	0.997841
5.066717	0.1	1.006305
5.068383	0.1	1.016080
5.070050	0.1	1.027703
5.071717	0.1	1.040459
5.073383	0.1	1.052022
5.075050	0.1	1.058936
5.076717	0.1	1.059175
5.078383	0.1	1.054943
5.080050	0.1	1.050711
5.081717	0.1	1.049817
5.083383	0.1	1.052797
5.085050	0.1	1.059294
5.086717	0.1	1.068235
5.088383	0.1	1.077056
5.090050	0.1	1.083016
5.091717	0.1	1.084805
5.093383	0.1	1.083255
5.095050	0.1	1.080811
5.096717	0.1	1.079202
5.098383	0.1	1.079261
5.100050	0.1	1.081586
5.101717	0.1	1.086295
5.103383	0.1	1.092017
5.105050	0.1	1.097202
5.106717	0.1	1.101613
5.108383	0.1	1.105964
5.110050	0.1	1.110137
5.111717	0.1	1.112938
5.113383	0.1	1.113474
5.115050	0.1	1.112104
5.116717	0.1	1.109421
5.118383	0.1	1.105964
5.120050	0.1	1.102805
5.121717	0.1	1.101673
5.123383	0.1	1.103401
5.125050	0.1	1.107276
5.126717	0.1	1.111865
5.128383	0.1	1.115024
5.130050	0.1	1.115143
5.131717	0.1	1.112223
5.133383	0.1	1.107395
5.135050	0.1	1.102269
5.136717	0.1	1.099229
5.138383	0.1	1.100838
5.140050	0.1	1.108229
5.141717	0.1	1.118541
5.143383	0.1	1.127005
5.145050	0.1	1.130760
5.146717	0.1	1.130641
5.148383	0.1	1.128495
5.150050	0.1	1.126409
5.151717	0.1	1.126051
5.153383	0.1	1.127005
5.155050	0.1	1.128078
5.156717	0.1	1.129627
5.158383	0.1	1.132965
5.160050	0.1	1.137972
5.161717	0.1	1.143217
5.163383	0.1	1.147389
5.165050	0.1	1.150847
5.166717	0.1	1.155019
5.168383	0.1	1.159966
5.170050	0.1	1.163840
5.171717	0.1	1.164377
5.173383	0.1	1.162529
5.175050	0.1	1.161397
5.176717	0.1	1.162946
5.178383	0.1	1.166463
5.180050	0.1	1.169920
5.181717	0.1	1.171827
5.183383	0.1	1.172066
5.185050	0.1	1.171589
5.186717	0.1	1.170755
5.188383	0.1	1.169682
5.190050	0.1	1.169026
5.191717	0.1	1.169443
5.193383	0.1	1.170755
5.195050	0.1	1.172662
5.196717	0.1	1.175940
5.198383	0.1	1.181543
5.200050	0.1	1.189947
5.201717	0.1	1.199842
5.203383	0.1	1.208007
5.205050	0.1	1.211763
5.206717	0.1	1.210749
5.208383	0.1	1.206338
5.210050	0.1	1.200020
5.211717	0.1	1.194000
5.213383	0.1	1.190662
5.215050	0.1	1.190662
5.216717	0.1	1.192927
5.218383	0.1	1.195610
5.220050	0.1	1.197159
5.221717	0.1	1.196742
5.223383	0.1	1.194477
5.225050	0.1	1.191020
5.226717	0.1	1.187384
5.228383	0.1	1.184881
5.230050	0.1	1.185179
5.231717	0.1	1.188457
5.233383	0.1	1.193523
5.235050	0.1	1.199365
5.236717	0.1	1.205504
5.238383	0.1	1.211047
5.240050	0.1	1.214326
5.241717	0.1	1.214385
5.243383	0.1	1.212299
5.245050	0.1	1.209974
5.246717	0.1	1.208007
5.248383	0.1	1.206696
5.250050	0.1	1.206875
5.251717	0.1	1.209080
5.253383	0.1	1.212180
5.255050	0.1	1.214266
5.256717	0.1	1.214624
5.258383	0.1	1.214743
5.260050	0.1	1.216650
5.261717	0.1	1.220942
5.263383	0.1	1.226306
5.265050	0.1	1.230598
5.266717	0.1	1.232743
5.268383	0.1	1.231790
5.270050	0.1	1.226902
5.271717	0.1	1.218259
5.273383	0.1	1.207948
5.275050	0.1	1.199603
5.276717	0.1	1.195848
5.278383	0.1	1.197279
5.280050	0.1	1.202107
5.281717	0.1	1.207650
5.283383	0.1	1.211464
5.285050	0.1	1.212359
5.286717	0.1	1.210928
5.288383	0.1	1.209319
5.290050	0.1	1.209378
5.291717	0.1	1.212239
5.293383	0.1	1.217544
5.295050	0.1	1.223683
5.296717	0.1	1.227677
5.298383	0.1	1.226723
5.300050	0.1	1.220107
5.301717	0.1	1.210630
5.303383	0.1	1.202762
5.305050	0.1	1.199484
5.306717	0.1	1.200259
5.308383	0.1	1.202583
5.310050	0.1	1.204729
5.311717	0.1	1.207113
5.313383	0.1	1.211226
5.315050	0.1	1.216769
5.316717	0.1	1.222193
5.318383	0.1	1.226485
5.320050	0.1	1.229048
5.321717	0.1	1.229167
5.323383	0.1	1.226604
5.325050	0.1	1.223147
5.326717	0.1	1.220703
5.328383	0.1	1.219750
5.330050	0.1	1.219213
5.331717	0.1	1.217842
5.333383	0.1	1.215935
5.335050	0.1	1.214445
5.336717	0.1	1.213551
5.338383	0.1	1.212835
5.340050	0.1	1.212657
5.341717	0.1	1.213193
5.343383	0.1	1.213431
5.345050	0.1	1.212657
5.346717	0.1	1.211703
5.348383	0.1	1.212120
5.350050	0.1	1.214087
5.351717	0.1	1.216054
5.353383	0.1	1.216412
5.355050	0.1	1.214981
5.356717	0.1	1.212776
5.358383	0.1	1.210034
5.360050	0.1	1.206517
5.361717	0.1	1.202524
5.363383	0.1	1.199603
5.365050	0.1	1.198649
5.366717	0.1	1.198828
5.368383	0.1	1.197696
5.370050	0.1	1.194000
5.371717	0.1	1.188576
5.373383	0.1	1.183629
5.375050	0.1	1.181126
5.376717	0.1	1.182497
5.378383	0.1	1.187503
5.380050	0.1	1.194418
5.381717	0.1	1.200736
5.383383	0.1	1.205146
5.385050	0.1	1.207888
5.386717	0.1	1.209915
5.388383	0.1	1.211047
5.390050	0.1	1.209676
5.391717	0.1	1.205504
5.393383	0.1	1.200616
5.395050	0.1	1.197457
5.396717	0.1	1.196325
5.398383	0.1	1.195490
5.400050	0.1	1.193523
5.401717	0.1	1.190186
5.403383	0.1	1.186192
5.405050	0.1	1.182556
5.406717	0.1	1.180947
5.408383	0.1	1.182318
5.410050	0.1	1.185596
5.411717	0.1	1.188636
5.413383	0.1	1.190066
5.415050	0.1	1.189530
5.416717	0.1	1.187444
5.418383	0.1	1.185417
5.420050	0.1	1.185477
5.421717	0.1	1.188040
5.423383	0.1	1.191676
5.425050	0.1	1.193822
5.426717	0.1	1.192808
5.428383	0.1	1.188576
5.430050	0.1	1.183033
5.431717	0.1	1.178265
5.433383	0.1	1.175106
5.435050	0.1	1.173437
5.436717	0.1	1.173318
5.438383	0.1	1.174808
5.440050	0.1	1.176953
5.441717	0.1	1.178563
5.443383	0.1	1.178980
5.445050	0.1	1.178384
5.446717	0.1	1.177311
5.448383	0.1	1.176119
5.450050	0.1	1.173973
5.451717	0.1	1.170099
5.453383	0.1	1.165629
5.455050	0.1	1.162648
5.456717	0.1	1.161635
5.458383	0.1	1.161754
5.460050	0.1	1.162469
5.461717	0.1	1.164556
5.463383	0.1	1.168072
5.465050	0.1	1.171768
5.466717	0.1	1.173973
5.468383	0.1	1.174033
5.470050	0.1	1.171053
5.471717	0.1	1.164198
5.473383	0.1	1.154065
5.475050	0.1	1.143217
5.476717	0.1	1.134813
5.478383	0.1	1.130879
5.480050	0.1	1.131415
5.481717	0.1	1.134634
5.483383	0.1	1.138628
5.485050	0.1	1.141965
5.486717	0.1	1.143813
5.488383	0.1	1.144588
5.490050	0.1	1.145721
5.491717	0.1	1.148343
5.493383	0.1	1.152337
5.495050	0.1	1.156271
5.496717	0.1	1.158595
5.498383	0.1	1.157999
5.500050	0.1	1.153529
5.501717	0.1	1.145780
5.503383	0.1	1.137555
5.505050	0.1	1.132488
5.506717	0.1	1.132190
5.508383	0.1	1.135528
5.510050	0.1	1.139820
5.511717	0.1	1.143217
5.513383	0.1	1.144826
5.515050	0.1	1.144767
5.516717	0.1	1.144350
5.518383	0.1	1.144290
5.520050	0.1	1.143813
5.521717	0.1	1.142144
5.523383	0.1	1.139641
5.525050	0.1	1.136661
5.526717	0.1	1.133204
5.528383	0.1	1.129687
5.530050	0.1	1.126647
5.531717	0.1	1.124263
5.533383	0.1	1.122296
5.535050	0.1	1.120448
5.536717	0.1	1.118958
5.538383	0.1	1.118004
5.540050	0.1	1.117706
5.541717	0.1	1.117587
5.543383	0.1	1.116872
5.545050	0.1	1.115263
5.546717	0.1	1.112521
5.548383	0.1	1.109183
5.550050	0.1	1.106620
5.551717	0.1	1.105845
5.553383	0.1	1.105785
5.555050	0.1	1.104534
5.556717	0.1	1.101554
5.558383	0.1	1.097381
5.560050	0.1	1.092434
5.561717	0.1	1.086712
5.563383	0.1	1.080692
5.565050	0.1	1.074851
5.566717	0.1	1.069605
5.568383	0.1	1.066208
5.570050	0.1	1.066446
5.571717	0.1	1.070142
5.573383	0.1	1.075029
5.575050	0.1	1.077950
5.576717	0.1	1.077771
5.578383	0.1	1.075864
5.580050	0.1	1.074195
5.581717	0.1	1.072526
5.583383	0.1	1.069844
5.585050	0.1	1.065970
5.586717	0.1	1.061916
5.588383	0.1	1.058936
5.590050	0.1	1.057506
5.591717	0.1	1.056612
5.593383	0.1	1.055598
5.595050	0.1	1.054943
5.596717	0.1	1.055002
5.598383	0.1	1.054585
5.600050	0.1	1.052439
5.601717	0.1	1.048803
5.603383	0.1	1.044810
5.605050	0.1	1.040638
5.606717	0.1	1.034916
5.608383	0.1	1.026988
5.610050	0.1	1.018107
5.611717	0.1	1.010120
5.613383	0.1	1.003861
5.615050	0.1	0.998974
5.616717	0.1	0.994802
5.618383	0.1	0.991404
5.620050	0.1	0.988782
5.621717	0.1	0.986278
5.623383	0.1	0.983596
5.625050	0.1	0.981033
5.626717	0.1	0.979066
5.628383	0.1	0.977516
5.630050	0.1	0.975847
5.631717	0.1	0.972927
5.633383	0.1	0.968099
5.635050	0.1	0.962317
5.636717	0.1	0.956893
5.638383	0.1	0.952959
5.640050	0.1	0.951409
5.641717	0.1	0.952780
5.643383	0.1	0.955999
5.645050	0.1	0.959516
5.646717	0.1	0.961244
5.648383	0.1	0.959456
5.650050	0.1	0.953496
5.651717	0.1	0.945091
5.653383	0.1	0.937045
5.655050	0.1	0.931799
5.656717	0.1	0.930131
5.658383	0.1	0.932217
5.660050	0.1	0.936866
5.661717	0.1	0.941217
5.663383	0.1	0.941932
5.665050	0.1	0.937283
5.666717	0.1	0.928283
5.668383	0.1	0.917494
5.670050	0.1	0.907004
5.671717	0.1	0.897527
5.673383	0.1	0.889361
5.675050	0.1	0.883341
5.676717	0.1	0.880361
5.678383	0.1	0.880539
5.680050	0.1	0.881612
5.681717	0.1	0.880718
5.683383	0.1	0.876129
5.685050	0.1	0.867784
5.686717	0.1	0.856459
5.688383	0.1	0.844240
5.690050	0.1	0.833809
5.691717	0.1	0.826120
5.693383	0.1	0.819922
5.695050	0.1	0.814319
5.696717	0.1	0.809729
5.698383	0.1	0.806153
5.700050	0.1	0.802457
5.701717	0.1	0.797987
5.703383	0.1	0.793159
5.705050	0.1	0.788868
5.706717	0.1	0.786066
5.708383	0.1	0.784755
5.710050	0.1	0.783384
5.711717	0.1	0.780404
5.713383	0.1	0.775516
5.715050	0.1	0.769854
5.716717	0.1	0.763714
5.718383	0.1	0.756323
5.720050	0.1	0.746965
5.721717	0.1	0.736594
5.723383	0.1	0.726521
5.725050	0.1	0.716746
5.726717	0.1	0.707507
5.728383	0.1	0.699878
5.730050	0.1	0.694633
5.731717	0.1	0.692368
5.733383	0.1	0.693858
5.735050	0.1	0.698686
5.736717	0.1	0.703573
5.738383	0.1	0.703931
5.740050	0.1	0.696898
5.741717	0.1	0.683665
5.743383	0.1	0.668585
5.745050	0.1	0.656247
5.746717	0.1	0.648141
5.748383	0.1	0.643253
5.750050	0.1	0.639856
5.751717	0.1	0.636637
5.753383	0.1	0.632644
5.755050	0.1	0.627339
5.756717	0.1	0.621438
5.758383	0.1	0.616133
5.760050	0.1	0.611246
5.761717	0.1	0.605822
5.763383	0.1	0.599980
5.765050	0.1	0.595033
5.766717	0.1	0.591338
5.768383	0.1	0.588059
5.770050	0.1	0.584126
5.771717	0.1	0.578404
5.773383	0.1	0.570178
5.775050	0.1	0.560045
5.776717	0.1	0.549972
5.778383	0.1	0.542581
5.780050	0.1	0.539124
5.781717	0.1	0.538647
5.783383	0.1	0.538647
5.785050	0.1	0.536919
5.786717	0.1	0.532985
5.788383	0.1	0.528455
5.790050	0.1	0.524044
5.791717	0.1	0.518560
5.793383	0.1	0.510633
5.795050	0.1	0.500798
5.796717	0.1	0.491321
5.798383	0.1	0.484586
5.800050	0.1	0.481904
5.801717	0.1	0.482798
5.803383	0.1	0.485480
5.805050	0.1	0.487506
5.806717	0.1	0.487506
5.808383	0.1	0.485241
5.810050	0.1	0.480592
5.811717	0.1	0.473499
5.813383	0.1	0.464976
5.815050	0.1	0.456154
5.816717	0.1	0.447452
5.818383	0.1	0.439525
5.820050	0.1	0.433505
5.821717	0.1	0.430644
5.823383	0.1	0.430107
5.825050	0.1	0.429511
5.826717	0.1	0.426650
5.828383	0.1	0.421524
5.830050	0.1	0.415742
5.831717	0.1	0.411630
5.833383	0.1	0.409842
5.835050	0.1	0.408947
5.836717	0.1	0.406623
5.838383	0.1	0.402570
5.840050	0.1	0.398219
5.841717	0.1	0.395000
5.843383	0.1	0.393152
5.845050	0.1	0.392139
5.846717	0.1	0.391066
5.848383	0.1	0.389516
5.850050	0.1	0.387490
5.851717	0.1	0.385523
5.853383	0.1	0.384033
5.855050	0.1	0.383317
5.856717	0.1	0.383079
5.858383	0.1	0.382721
5.860050	0.1	0.381410
5.861717	0.1	0.379086
5.863383	0.1	0.376284
5.865050	0.1	0.373065
5.866717	0.1	0.369310
5.868383	0.1	0.365317
5.870050	0.1	0.361562
5.871717	0.1	0.358343
5.873383	0.1	0.356078
5.875050	0.1	0.354648
5.876717	0.1	0.353813
5.878383	0.1	0.352621
5.880050	0.1	0.350118
5.881717	0.1	0.346363
5.883383	0.1	0.342727
5.885050	0.1	0.340223
5.886717	0.1	0.339031
5.888383	0.1	0.339329
5.890050	0.1	0.341594
5.891717	0.1	0.345111
5.893383	0.1	0.347078
5.895050	0.1	0.345409
5.896717	0.1	0.340760
5.898383	0.1	0.335634
5.900050	0.1	0.332057
5.901717	0.1	0.329852
5.903383	0.1	0.327408
5.905050	0.1	0.324190
5.906717	0.1	0.321448
5.908383	0.1	0.319719
5.910050	0.1	0.318050
5.911717	0.1	0.315547
5.913383	0.1	0.312090
5.915050	0.1	0.308692
5.916717	0.1	0.306666
5.918383	0.1	0.306904
5.920050	0.1	0.309587
5.921717	0.1	0.313818
5.923383	0.1	0.317395
5.925050	0.1	0.318408
5.926717	0.1	0.316262
5.928383	0.1	0.311673
5.930050	0.1	0.306487
5.931717	0.1	0.302196
5.933383	0.1	0.299215
5.935050	0.1	0.296831
5.936717	0.1	0.294328
5.938383	0.1	0.291824
5.940050	0.1	0.290573
5.941717	0.1	0.292242
5.943383	0.1	0.297606
5.945050	0.1	0.304878
5.946717	0.1	0.311434
5.948383	0.1	0.315964
5.950050	0.1	0.317693
5.951717	0.1	0.315726
5.953383	0.1	0.310242
5.955050	0.1	0.303566
5.956717	0.1	0.298858
5.958383	0.1	0.297070
5.960050	0.1	0.296474
5.961717	0.1	0.295579
5.963383	0.1	0.294209
5.965050	0.1	0.292301
5.966717	0.1	0.288963
5.968383	0.1	0.283957
5.970050	0.1	0.279248
5.971717	0.1	0.277221
5.973383	0.1	0.278175
5.975050	0.1	0.280440
5.976717	0.1	0.282109
5.978383	0.1	0.282109
5.980050	0.1	0.280142
5.981717	0.1	0.276387
5.983383	0.1	0.270486
5.985050	0.1	0.262976
5.986717	0.1	0.256360
5.988383	0.1	0.253916
5.990050	0.1	0.257254
5.991717	0.1	0.264823
5.993383	0.1	0.272572
5.995050	0.1	0.276566
5.996717	0.1	0.275970
5.998383	0.1	0.273049
6.000050	0.1	0.270307
6.001717	0.1	0.268817
6.003383	0.1	0.268459
6.005050	0.1	0.268698
6.006717	0.1	0.268698
6.008383	0.1	0.266910
6.010050	0.1	0.262737
6.011717	0.1	0.257492
6.013383	0.1	0.253260
6.015050	0.1	0.250638
6.016717	0.1	0.248492
6.018383	0.1	0.246048
6.020050	0.1	0.243723
6.021717	0.1	0.242353
6.023383	0.1	0.242472
6.025050	0.1	0.243306
6.026717	0.1	0.242949
6.028383	0.1	0.240326
6.030050	0.1	0.236094
6.031717	0.1	0.231385
6.033383	0.1	0.227273
6.035050	0.1	0.225067
6.036717	0.1	0.225246
6.038383	0.1	0.225842
6.040050	0.1	0.224292
6.041717	0.1	0.220418
6.043383	0.1	0.216484
6.045050	0.1	0.214458
6.046717	0.1	0.213921
6.048383	0.1	0.213206
6.050050	0.1	0.211298
6.051717	0.1	0.208437
6.053383	0.1	0.206888
6.055050	0.1	0.209093
6.056717	0.1	0.214279
6.058383	0.1	0.219226
6.060050	0.1	0.221670
6.061717	0.1	0.222266
6.063383	0.1	0.222683
6.065050	0.1	0.223756
6.066717	0.1	0.225961
6.068383	0.1	0.229538
6.070050	0.1	0.233412
6.071717	0.1	0.235498
6.073383	0.1	0.233948
6.075050	0.1	0.229299
6.076717	0.1	0.223696
6.078383	0.1	0.218689
6.080050	0.1	0.214636
6.081717	0.1	0.211716
6.083383	0.1	0.211298
6.085050	0.1	0.214815
6.086717	0.1	0.221670
6.088383	0.1	0.229120
6.090050	0.1	0.235319
6.091717	0.1	0.239909
6.093383	0.1	0.242949
6.095050	0.1	0.243783
6.096717	0.1	0.241518
6.098383	0.1	0.236630
6.100050	0.1	0.231266
6.101717	0.1	0.227571
6.103383	0.1	0.225961
6.105050	0.1	0.225246
6.106717	0.1	0.224888
6.108383	0.1	0.225484
6.110050	0.1	0.226498
6.111717	0.1	0.226140
6.113383	0.1	0.222981
6.115050	0.1	0.218034
6.116717	0.1	0.213802
6.118383	0.1	0.211537
6.120050	0.1	0.211000
6.121717	0.1	0.211895
6.123383	0.1	0.213981
6.125050	0.1	0.217199
6.126717	0.1	0.221670
6.128383	0.1	0.226617
6.130050	0.1	0.229895
6.131717	0.1	0.229418
6.133383	0.1	0.225127
6.135050	0.1	0.218689
6.136717	0.1	0.212014
6.138383	0.1	0.206292
6.140050	0.1	0.202179
6.141717	0.1	0.199974
6.143383	0.1	0.200033
6.145050	0.1	0.202298
6.146717	0.1	0.206530
6.148383	0.1	0.211835
6.150050	0.1	0.216723
6.151717	0.1	0.220120
6.153383	0.1	0.221550
6.155050	0.1	0.220776
6.156717	0.1	0.218391
6.158383	0.1	0.217021
6.160050	0.1	0.219643
6.161717	0.1	0.225902
6.163383	0.1	0.231981
6.165050	0.1	0.234664
6.166717	0.1	0.233352
6.168383	0.1	0.228822
6.170050	0.1	0.221670
6.171717	0.1	0.212550
6.173383	0.1	0.202715
6.175050	0.1	0.194371
6.176717	0.1	0.190079
6.178383	0.1	0.191391
6.180050	0.1	0.197291
6.181717	0.1	0.204504
6.183383	0.1	0.209630
6.185050	0.1	0.211298
6.186717	0.1	0.210106
6.188383	0.1	0.207663
6.190050	0.1	0.205457
6.191717	0.1	0.204265
6.193383	0.1	0.204384
6.195050	0.1	0.205874
6.196717	0.1	0.209212
6.198383	0.1	0.214756
6.200050	0.1	0.222385
6.201717	0.1	0.230253
6.203383	0.1	0.235438
6.205050	0.1	0.235617
6.206717	0.1	0.231266
6.208383	0.1	0.225008
6.210050	0.1	0.219226
6.211717	0.1	0.214934
6.213383	0.1	0.212848
6.215050	0.1	0.213325
6.216717	0.1	0.215948
6.218383	0.1	0.219524
6.220050	0.1	0.223279
6.221717	0.1	0.227094
6.223383	0.1	0.231504
6.225050	0.1	0.236452
6.226717	0.1	0.240505
6.228383	0.1	0.242293
6.230050	0.1	0.241876
6.231717	0.1	0.240386
6.233383	0.1	0.239193
6.235050	0.1	0.239611
6.236717	0.1	0.241399
6.238383	0.1	0.242949
6.240050	0.1	0.241935
6.241717	0.1	0.237227
6.243383	0.1	0.230849
6.245050	0.1	0.226736
6.246717	0.1	0.226975
6.248383	0.1	0.230789
6.250050	0.1	0.235677
6.251717	0.1	0.238895
6.253383	0.1	0.238895
6.255050	0.1	0.236928
6.256717	0.1	0.235260
6.258383	0.1	0.234544
6.260050	0.1	0.233948
6.261717	0.1	0.232577
6.263383	0.1	0.230372
6.265050	0.1	0.227928
6.266717	0.1	0.225425
6.268383	0.1	0.222921
6.270050	0.1	0.220776
6.271717	0.1	0.219882
6.273383	0.1	0.220537
6.275050	0.1	0.221431
6.276717	0.1	0.221729
6.278383	0.1	0.221729
6.280050	0.1	0.222027
6.281717	0.1	0.222564
6.283383	0.1	0.222743
6.285050	0.1	0.221908
6.286717	0.1	0.220537
6.288383	0.1	0.220895
6.290050	0.1	0.224412
6.291717	0.1	0.229716
6.293383	0.1	0.234067
6.295050	0.1	0.235677
6.296717	0.1	0.233710
6.298383	0.1	0.228524
6.300050	0.1	0.221908
6.301717	0.1	0.216186
6.303383	0.1	0.211656
6.305050	0.1	0.207067
6.306717	0.1	0.202239
6.308383	0.1	0.198603
6.310050	0.1	0.197351
6.311717	0.1	0.198364
6.313383	0.1	0.200868
6.315050	0.1	0.203967
6.316717	0.1	0.207007
6.318383	0.1	0.209093
6.320050	0.1	0.210345
6.321717	0.1	0.211000
6.323383	0.1	0.211000
6.325050	0.1	0.210762
6.326717	0.1	0.210524
6.328383	0.1	0.210166
6.330050	0.1	0.210345
6.331717	0.1	0.212133
6.333383	0.1	0.215113
6.335050	0.1	0.216901
6.336717	0.1	0.216365
6.338383	0.1	0.215292
6.340050	0.1	0.216186
6.341717	0.1	0.219524
6.343383	0.1	0.223398
6.345050	0.1	0.225604
6.346717	0.1	0.225127
6.348383	0.1	0.222683
6.350050	0.1	0.219703
6.351717	0.1	0.217259
6.353383	0.1	0.215530
6.355050	0.1	0.214160
6.356717	0.1	0.213683
6.358383	0.1	0.215650
6.360050	0.1	0.220895
6.361717	0.1	0.227451
6.363383	0.1	0.231981
6.365050	0.1	0.232279
6.366717	0.1	0.228703
6.368383	0.1	0.223935
6.370050	0.1	0.220835
6.371717	0.1	0.220716
6.373383	0.1	0.222921
6.375050	0.1	0.226200
6.376717	0.1	0.229955
6.378383	0.1	0.233829
6.380050	0.1	0.236809
6.381717	0.1	0.237882
6.383383	0.1	0.237644
6.385050	0.1	0.237763
6.386717	0.1	0.238776
6.388383	0.1	0.240028
6.390050	0.1	0.241280
6.391717	0.1	0.243008
6.393383	0.1	0.245214
6.395050	0.1	0.247419
6.396717	0.1	0.249445
6.398383	0.1	0.250995
6.400050	0.1	0.251114
6.401717	0.1	0.249922
6.403383	0.1	0.248373
6.405050	0.1	0.247121
6.406717	0.1	0.245512
6.408383	0.1	0.242293
6.410050	0.1	0.237107
6.411717	0.1	0.231564
6.413383	0.1	0.226736
6.415050	0.1	0.222802
6.416717	0.1	0.220418
6.418383	0.1	0.220597
6.420050	0.1	0.222981
6.421717	0.1	0.225604
6.423383	0.1	0.227034
6.425050	0.1	0.227690
6.426717	0.1	0.228882
6.428383	0.1	0.231385
6.430050	0.1	0.235736
6.431717	0.1	0.241399
6.433383	0.1	0.246286
6.435050	0.1	0.248075
6.436717	0.1	0.246823
6.438383	0.1	0.243962
6.440050	0.1	0.240505
6.441717	0.1	0.236809
6.443383	0.1	0.233412
6.445050	0.1	0.230968
6.446717	0.1	0.229239
6.448383	0.1	0.228107
6.450050	0.1	0.228226
6.451717	0.1	0.229836
6.453383	0.1	0.232220
6.455050	0.1	0.233412
6.456717	0.1	0.231743
6.458383	0.1	0.227451
6.460050	0.1	0.222802
6.461717	0.1	0.219703
6.463383	0.1	0.219286
6.465050	0.1	0.221372
6.466717	0.1	0.225067
6.468383	0.1	0.229418
6.470050	0.1	0.233591
6.471717	0.1	0.236630
6.473383	0.1	0.238538
6.475050	0.1	0.240326
6.476717	0.1	0.241995
6.478383	0.1	0.242353
6.480050	0.1	0.240743
6.481717	0.1	0.238001
6.483383	0.1	0.235140
6.485050	0.1	0.232935
6.486717	0.1	0.231922
6.488383	0.1	0.232339
6.490050	0.1	0.234067
6.491717	0.1	0.236332
6.493383	0.1	0.238180
6.495050	0.1	0.239074
6.496717	0.1	0.239432
6.498383	0.1	0.240147
6.500050	0.1	0.241578
6.501717	0.1	0.243187
6.503383	0.1	0.243962
6.505050	0.1	0.243127
6.506717	0.1	0.240922
6.508383	0.1	0.238180
6.510050	0.1	0.236571
6.511717	0.1	0.237227
6.513383	0.1	0.239968
6.515050	0.1	0.243604
6.516717	0.1	0.246823
6.518383	0.1	0.248313
6.520050	0.1	0.247657
6.521717	0.1	0.245512
6.523383	0.1	0.243485
6.525050	0.1	0.243425
6.526717	0.1	0.245929
6.528383	0.1	0.249326
6.530050	0.1	0.250936
6.531717	0.1	0.250518
6.533383	0.1	0.250459
6.535050	0.1	0.251651
6.536717	0.1	0.252128
6.538383	0.1	0.250757
6.540050	0.1	0.249147
6.541717	0.1	0.249147
6.543383	0.1	0.251532
6.545050	0.1	0.255823
6.546717	0.1	0.260651
6.548383	0.1	0.264645
6.550050	0.1	0.266850
6.551717	0.1	0.266373
6.553383	0.1	0.263274
6.555050	0.1	0.258207
6.556717	0.1	0.252366
6.558383	0.1	0.247240
6.560050	0.1	0.244439
6.561717	0.1	0.244498
6.563383	0.1	0.246644
6.565050	0.1	0.249028
6.566717	0.1	0.249863
6.568383	0.1	0.248790
6.570050	0.1	0.247121
6.571717	0.1	0.247359
6.573383	0.1	0.251174
6.575050	0.1	0.258029
6.576717	0.1	0.265718
6.578383	0.1	0.272214
6.580050	0.1	0.276446
6.581717	0.1	0.278711
6.583383	0.1	0.280559
6.585050	0.1	0.283301
6.586717	0.1	0.286758
6.588383	0.1	0.289440
6.590050	0.1	0.289619
6.591717	0.1	0.286937
6.593383	0.1	0.282884
6.595050	0.1	0.279725
6.596717	0.1	0.278950
6.598383	0.1	0.280559
6.600050	0.1	0.283241
6.601717	0.1	0.285327
6.603383	0.1	0.286162
6.605050	0.1	0.286102
6.606717	0.1	0.286222
6.608383	0.1	0.287175
6.610050	0.1	0.288904
6.611717	0.1	0.291109
6.613383	0.1	0.292480
6.615050	0.1	0.291586
6.616717	0.1	0.288844
6.618383	0.1	0.285923
6.620050	0.1	0.283897
6.621717	0.1	0.282407
6.623383	0.1	0.280261
6.625050	0.1	0.277579
6.626717	0.1	0.276148
6.628383	0.1	0.278354
6.630050	0.1	0.284195
6.631717	0.1	0.291049
6.633383	0.1	0.296116
6.635050	0.1	0.299215
6.636717	0.1	0.301719
6.638383	0.1	0.304818
6.640050	0.1	0.308812
6.641717	0.1	0.313044
6.643383	0.1	0.316858
6.645050	0.1	0.319660
6.646717	0.1	0.321388
6.648383	0.1	0.322044
6.650050	0.1	0.321567
6.651717	0.1	0.320554
6.653383	0.1	0.319302
6.655050	0.1	0.317335
6.656717	0.1	0.313580
6.658383	0.1	0.308573
6.660050	0.1	0.304580
6.661717	0.1	0.304043
6.663383	0.1	0.307679
6.665050	0.1	0.313878
6.666717	0.1	0.319600
6.668383	0.1	0.322998
6.670050	0.1	0.324368
6.671717	0.1	0.325799
6.673383	0.1	0.328422
6.675050	0.1	0.331163
6.676717	0.1	0.331759
6.678383	0.1	0.329077
6.680050	0.1	0.324011
6.681717	0.1	0.318646
6.683383	0.1	0.315666
6.685050	0.1	0.316262
6.686717	0.1	0.319481
6.688383	0.1	0.324070
6.690050	0.1	0.329614
6.691717	0.1	0.335395
6.693383	0.1	0.339568
6.695050	0.1	0.341177
6.696717	0.1	0.341833
6.698383	0.1	0.343144
6.700050	0.1	0.344157
6.701717	0.1	0.342727
6.703383	0.1	0.339091
6.705050	0.1	0.335693
6.706717	0.1	0.334740
6.708383	0.1	0.335395
6.710050	0.1	0.335574
6.711717	0.1	0.334740
6.713383	0.1	0.333786
6.715050	0.1	0.333250
6.716717	0.1	0.332773
6.718383	0.1	0.331998
6.720050	0.1	0.331044
6.721717	0.1	0.329614
6.723383	0.1	0.327587
6.725050	0.1	0.325620
6.726717	0.1	0.325143
6.728383	0.1	0.326514
6.730050	0.1	0.328541
6.731717	0.1	0.330389
6.733383	0.1	0.332475
6.735050	0.1	0.335455
6.736717	0.1	0.338674
6.738383	0.1	0.340700
6.740050	0.1	0.341237
6.741717	0.1	0.340939
6.743383	0.1	0.339568
6.745050	0.1	0.335693
6.746717	0.1	0.329494
6.748383	0.1	0.322998
6.750050	0.1	0.317872
6.751717	0.1	0.314295
6.753383	0.1	0.312269
6.755050	0.1	0.312567
6.756717	0.1	0.315487
6.758383	0.1	0.319421
6.760050	0.1	0.322044
6.761717	0.1	0.322461
6.763383	0.1	0.321507
6.765050	0.1	0.320613
6.766717	0.1	0.320196
6.768383	0.1	0.320613
6.770050	0.1	0.322640
6.771717	0.1	0.326157
6.773383	0.1	0.329018
6.775050	0.1	0.329196
6.776717	0.1	0.327289
6.778383	0.1	0.324965
6.780050	0.1	0.322759
6.781717	0.1	0.321090
6.783383	0.1	0.320673
6.785050	0.1	0.321865
6.786717	0.1	0.323832
6.788383	0.1	0.325739
6.790050	0.1	0.327110
6.791717	0.1	0.327826
6.793383	0.1	0.328004
6.795050	0.1	0.327587
6.796717	0.1	0.325859
6.798383	0.1	0.322104
6.800050	0.1	0.316441
6.801717	0.1	0.310719
6.803383	0.1	0.307798
6.805050	0.1	0.308692
6.806717	0.1	0.312030
6.808383	0.1	0.316143
6.810050	0.1	0.319898
6.811717	0.1	0.321686
6.813383	0.1	0.319660
6.815050	0.1	0.313282
6.816717	0.1	0.304103
6.818383	0.1	0.294983
6.820050	0.1	0.289559
6.821717	0.1	0.290096
6.823383	0.1	0.295699
6.825050	0.1	0.302851
6.826717	0.1	0.308454
6.828383	0.1	0.311434
6.830050	0.1	0.311792
6.831717	0.1	0.310242
6.833383	0.1	0.308037
6.835050	0.1	0.306129
6.836717	0.1	0.304222
6.838383	0.1	0.301480
6.840050	0.1	0.298262
6.841717	0.1	0.295758
6.843383	0.1	0.294447
6.845050	0.1	0.294030
6.846717	0.1	0.293553
6.848383	0.1	0.292659
6.850050	0.1	0.291824
6.851717	0.1	0.290573
6.853383	0.1	0.287950
6.855050	0.1	0.284314
6.856717	0.1	0.281751
6.858383	0.1	0.281215
6.860050	0.1	0.281751
6.861717	0.1	0.283003
6.863383	0.1	0.286102
6.865050	0.1	0.290930
6.866717	0.1	0.295341
6.868383	0.1	0.297368
6.870050	0.1	0.296712
6.871717	0.1	0.294626
6.873383	0.1	0.292540
6.875050	0.1	0.290334
6.876717	0.1	0.286818
6.878383	0.1	0.281751
6.880050	0.1	0.276864
6.881717	0.1	0.274181
6.883383	0.1	0.273407
6.885050	0.1	0.271916
6.886717	0.1	0.267386
6.888383	0.1	0.260472
6.890050	0.1	0.254333
6.891717	0.1	0.251651
6.893383	0.1	0.253260
6.895050	0.1	0.257909
6.896717	0.1	0.263095
6.898383	0.1	0.266194
6.900050	0.1	0.266612
6.901717	0.1	0.265896
6.903383	0.1	0.265896
6.905050	0.1	0.266314
6.906717	0.1	0.265121
6.908383	0.1	0.261962
6.910050	0.1	0.258923
6.911717	0.1	0.258088
6.913383	0.1	0.259399
6.915050	0.1	0.261664
6.916717	0.1	0.263453
6.918383	0.1	0.264525
6.920050	0.1	0.265718
6.921717	0.1	0.267565
6.923383	0.1	0.269651
6.925050	0.1	0.270665
6.926717	0.1	0.269651
6.928383	0.1	0.266850
6.930050	0.1	0.264049
6.931717	0.1	0.262856
6.933383	0.1	0.263035
6.935050	0.1	0.262916
6.936717	0.1	0.262141
6.938383	0.1	0.262201
6.940050	0.1	0.264168
6.941717	0.1	0.266612
6.943383	0.1	0.267446
6.945050	0.1	0.266790
6.946717	0.1	0.266731
6.948383	0.1	0.268400
6.950050	0.1	0.269771
6.951717	0.1	0.268340
6.953383	0.1	0.264108
6.955050	0.1	0.259399
6.956717	0.1	0.255704
6.958383	0.1	0.252843
6.960050	0.1	0.250280
6.961717	0.1	0.248671
6.963383	0.1	0.249445
6.965050	0.1	0.252724
6.966717	0.1	0.256479
6.968383	0.1	0.258565
6.970050	0.1	0.258207
6.971717	0.1	0.255883
6.973383	0.1	0.253379
6.975050	0.1	0.252962
6.976717	0.1	0.256062
6.978383	0.1	0.261605
6.980050	0.1	0.267148
6.981717	0.1	0.270367
6.983383	0.1	0.271499
6.985050	0.1	0.272036
6.986717	0.1	0.272095
6.988383	0.1	0.270724
6.990050	0.1	0.268936
6.991717	0.1	0.269055
6.993383	0.1	0.271738
6.995050	0.1	0.274599
6.996717	0.1	0.274360
6.998383	0.1	0.270188
7.000050	0.1	0.263929
7.001717	0.1	0.258088
7.003383	0.1	0.254154
7.005050	0.1	0.252426
7.006717	0.1	0.252485
7.008383	0.1	0.254452
7.010050	0.1	0.258207
7.011717	0.1	0.262916
7.013383	0.1	0.267267
7.015050	0.1	0.270307
7.016717	0.1	0.271082
7.018383	0.1	0.268281
7.020050	0.1	0.262201
7.021717	0.1	0.255287
7.023383	0.1	0.250757
7.025050	0.1	0.250101
7.026717	0.1	0.251710
7.028383	0.1	0.253022
7.030050	0.1	0.253201
7.031717	0.1	0.253201
7.033383	0.1	0.253677
7.035050	0.1	0.254512
7.036717	0.1	0.255823
7.038383	0.1	0.257850
7.040050	0.1	0.260890
7.041717	0.1	0.264823
7.043383	0.1	0.269413
7.045050	0.1	0.273645
7.046717	0.1	0.276625
7.048383	0.1	0.278354
7.050050	0.1	0.278413
7.051717	0.1	0.275612
7.053383	0.1	0.269830
7.055050	0.1	0.262558
7.056717	0.1	0.256240
7.058383	0.1	0.252128
7.060050	0.1	0.250280
7.061717	0.1	0.250816
7.063383	0.1	0.253499
7.065050	0.1	0.256956
7.066717	0.1	0.259757
7.068383	0.1	0.261247
7.070050	0.1	0.261307
7.071717	0.1	0.259459
7.073383	0.1	0.254929
7.075050	0.1	0.247300
7.076717	0.1	0.238001
7.078383	0.1	0.230193
7.080050	0.1	0.226200
7.081717	0.1	0.225961
7.083383	0.1	0.228584
7.085050	0.1	0.233769
7.086717	0.1	0.241280
7.088383	0.1	0.248790
7.090050	0.1	0.254095
7.091717	0.1	0.257134
7.093383	0.1	0.258803
7.095050	0.1	0.259399
7.096717	0.1	0.259459
7.098383	0.1	0.259817
7.100050	0.1	0.260413
7.101717	0.1	0.259876
7.103383	0.1	0.256956
7.105050	0.1	0.252604
7.106717	0.1	0.248313
7.108383	0.1	0.244141
7.110050	0.1	0.239909
7.111717	0.1	0.236332
7.113383	0.1	0.234902
7.115050	0.1	0.236750
7.116717	0.1	0.241339
7.118383	0.1	0.246763
7.120050	0.1	0.251889
7.121717	0.1	0.256002
7.123383	0.1	0.258565
7.125050	0.1	0.259638
7.126717	0.1	0.260055
7.128383	0.1	0.259876
7.130050	0.1	0.258625
7.131717	0.1	0.256240
7.133383	0.1	0.253856
7.135050	0.1	0.253320
7.136717	0.1	0.255525
7.138383	0.1	0.259638
7.140050	0.1	0.264168
7.141717	0.1	0.268519
7.143383	0.1	0.271559
7.145050	0.1	0.271380
7.146717	0.1	0.267744
7.148383	0.1	0.263453
7.150050	0.1	0.261903
7.151717	0.1	0.263929
7.153383	0.1	0.268221
7.155050	0.1	0.272453
7.156717	0.1	0.274479
7.158383	0.1	0.274241
7.160050	0.1	0.274301
7.161717	0.1	0.277102
7.163383	0.1	0.281453
7.165050	0.1	0.284493
7.166717	0.1	0.283778
7.168383	0.1	0.279129
7.170050	0.1	0.272512
7.171717	0.1	0.267208
7.173383	0.1	0.264466
7.175050	0.1	0.263512
7.176717	0.1	0.263929
7.178383	0.1	0.266910
7.180050	0.1	0.273407
7.181717	0.1	0.282466
7.183383	0.1	0.291526
7.185050	0.1	0.297904
7.186717	0.1	0.300765
7.188383	0.1	0.301003
7.190050	0.1	0.300050
7.191717	0.1	0.298679
7.193383	0.1	0.297487
7.195050	0.1	0.297487
7.196717	0.1	0.299275
7.198383	0.1	0.302434
7.200050	0.1	0.306010
7.201717	0.1	0.309587
7.203383	0.1	0.312448
7.205050	0.1	0.312924
7.206717	0.1	0.310540
7.208383	0.1	0.307262
7.210050	0.1	0.306964
7.211717	0.1	0.311911
7.213383	0.1	0.320613
7.215050	0.1	0.328243
7.216717	0.1	0.330985
7.218383	0.1	0.329077
7.220050	0.1	0.325382
7.221717	0.1	0.322104
7.223383	0.1	0.319660
7.225050	0.1	0.318527
7.226717	0.1	0.319898
7.228383	0.1	0.323892
7.230050	0.1	0.329077
7.231717	0.1	0.333250
7.233383	0.1	0.334978
7.235050	0.1	0.333607
7.236717	0.1	0.329852
7.238383	0.1	0.325441
7.240050	0.1	0.322521
7.241717	0.1	0.322342
7.243383	0.1	0.324309
7.245050	0.1	0.327468
7.246717	0.1	0.331998
7.248383	0.1	0.338256
7.250050	0.1	0.344872
7.251717	0.1	0.349760
7.253383	0.1	0.351369
7.255050	0.1	0.349224
7.256717	0.1	0.343800
7.258383	0.1	0.336885
7.260050	0.1	0.330985
7.261717	0.1	0.327468
7.263383	0.1	0.325739
7.265050	0.1	0.323832
7.266717	0.1	0.320554
7.268383	0.1	0.315428
7.270050	0.1	0.309169
7.271717	0.1	0.303686
7.273383	0.1	0.301301
7.275050	0.1	0.302970
7.276717	0.1	0.307620
7.278383	0.1	0.312805
7.280050	0.1	0.316262
7.281717	0.1	0.317693
7.283383	0.1	0.318229
7.285050	0.1	0.318885
7.286717	0.1	0.320017
7.288383	0.1	0.321686
7.290050	0.1	0.324070
7.291717	0.1	0.327289
7.293383	0.1	0.330091
7.295050	0.1	0.330091
7.296717	0.1	0.325978
7.298383	0.1	0.318944
7.300050	0.1	0.312269
7.301717	0.1	0.308514
7.303383	0.1	0.307739
7.305050	0.1	0.308931
7.306717	0.1	0.311673
7.308383	0.1	0.315189
7.310050	0.1	0.317752
7.311717	0.1	0.318527
7.313383	0.1	0.318110
7.315050	0.1	0.317872
7.316717	0.1	0.318229
7.318383	0.1	0.318348
7.320050	0.1	0.317335
7.321717	0.1	0.315428
7.323383	0.1	0.313580
7.325050	0.1	0.312984
7.326717	0.1	0.314116
7.328383	0.1	0.316501
7.330050	0.1	0.319600
7.331717	0.1	0.323474
7.333383	0.1	0.327408
7.335050	0.1	0.330508
7.336717	0.1	0.332832
7.338383	0.1	0.334919
7.340050	0.1	0.336766
7.341717	0.1	0.337362
7.343383	0.1	0.335932
7.345050	0.1	0.333071
7.346717	0.1	0.329435
7.348383	0.1	0.324607
7.350050	0.1	0.317812
7.351717	0.1	0.310242
7.353383	0.1	0.304341
7.355050	0.1	0.301421
7.356717	0.1	0.301540
7.358383	0.1	0.303626
7.360050	0.1	0.306368
7.361717	0.1	0.308275
7.363383	0.1	0.308812
7.365050	0.1	0.308990
7.366717	0.1	0.310302
7.368383	0.1	0.313103
7.370050	0.1	0.315964
7.371717	0.1	0.317156
7.373383	0.1	0.316441
7.375050	0.1	0.315309
7.376717	0.1	0.315428
7.378383	0.1	0.316858
7.380050	0.1	0.318408
7.381717	0.1	0.319064
7.383383	0.1	0.318944
7.385050	0.1	0.318408
7.386717	0.1	0.317156
7.388383	0.1	0.314951
7.390050	0.1	0.312865
7.391717	0.1	0.312328
7.393383	0.1	0.313938
7.395050	0.1	0.316024
7.396717	0.1	0.316501
7.398383	0.1	0.314653
7.400050	0.1	0.311434
7.401717	0.1	0.307500
7.403383	0.1	0.303090
7.405050	0.1	0.299096
7.406717	0.1	0.296772
7.408383	0.1	0.296593
7.410050	0.1	0.298202
7.411717	0.1	0.301540
7.413383	0.1	0.306487
7.415050	0.1	0.311911
7.416717	0.1	0.315964
7.418383	0.1	0.317097
7.420050	0.1	0.316024
7.421717	0.1	0.314593
7.423383	0.1	0.313461
7.425050	0.1	0.312209
7.426717	0.1	0.310779
7.428383	0.1	0.310183
7.430050	0.1	0.310779
7.431717	0.1	0.310838
7.433383	0.1	0.308692
7.435050	0.1	0.304699
7.436717	0.1	0.300825
7.438383	0.1	0.298798
7.440050	0.1	0.298798
7.441717	0.1	0.299633
7.443383	0.1	0.300527
7.445050	0.1	0.302076
7.446717	0.1	0.304520
7.448383	0.1	0.307202
7.450050	0.1	0.309408
7.451717	0.1	0.311375
7.453383	0.1	0.313163
7.455050	0.1	0.313163
7.456717	0.1	0.310123
7.458383	0.1	0.305593
7.460050	0.1	0.302494
7.461717	0.1	0.301182
7.463383	0.1	0.299811
7.465050	0.1	0.296950
7.466717	0.1	0.292897
7.468383	0.1	0.288904
7.470050	0.1	0.285447
7.471717	0.1	0.283599
7.473383	0.1	0.285029
7.475050	0.1	0.290632
7.476717	0.1	0.298560
7.478383	0.1	0.306249
7.480050	0.1	0.312030
7.481717	0.1	0.314832
7.483383	0.1	0.313997
7.485050	0.1	0.310421
7.486717	0.1	0.306427
7.488383	0.1	0.304103
7.490050	0.1	0.303864
7.491717	0.1	0.304818
7.493383	0.1	0.305355
7.495050	0.1	0.304043
7.496717	0.1	0.300646
7.498383	0.1	0.296354
7.500050	0.1	0.292897
7.501717	0.1	0.290871
7.503383	0.1	0.289381
7.505050	0.1	0.287414
7.506717	0.1	0.284135
7.508383	0.1	0.279129
7.510050	0.1	0.273049
7.511717	0.1	0.268340
7.513383	0.1	0.267684
7.515050	0.1	0.271201
7.516717	0.1	0.276685
7.518383	0.1	0.281990
7.520050	0.1	0.286520
7.521717	0.1	0.289261
7.523383	0.1	0.289500
7.525050	0.1	0.288010
7.526717	0.1	0.286937
7.528383	0.1	0.287116
7.530050	0.1	0.287473
7.531717	0.1	0.286579
7.533383	0.1	0.284195
7.535050	0.1	0.281334
7.536717	0.1	0.278473
7.538383	0.1	0.275850
7.540050	0.1	0.274837
7.541717	0.1	0.276864
7.543383	0.1	0.281930
7.545050	0.1	0.287652
7.546717	0.1	0.291049
7.548383	0.1	0.290871
7.550050	0.1	0.288248
7.551717	0.1	0.285029
7.553383	0.1	0.282168
7.555050	0.1	0.279844
7.556717	0.1	0.278473
7.558383	0.1	0.278831
7.560050	0.1	0.280261
7.561717	0.1	0.280380
7.563383	0.1	0.277817
7.565050	0.1	0.274360
7.566717	0.1	0.272572
7.568383	0.1	0.272810
7.570050	0.1	0.273228
7.571717	0.1	0.272453
7.573383	0.1	0.271022
7.575050	0.1	0.270009
7.576717	0.1	0.269592
7.578383	0.1	0.269592
7.580050	0.1	0.269711
7.581717	0.1	0.269830
7.583383	0.1	0.270486
7.585050	0.1	0.272274
7.586717	0.1	0.275373
7.588383	0.1	0.279546
7.590050	0.1	0.285268
7.591717	0.1	0.292242
7.593383	0.1	0.298738
7.595050	0.1	0.302970
7.596717	0.1	0.304699
7.598383	0.1	0.304937
7.600050	0.1	0.304759
7.601717	0.1	0.304520
7.603383	0.1	0.304401
7.605050	0.1	0.305057
7.606717	0.1	0.307202
7.608383	0.1	0.310421
7.610050	0.1	0.313580
7.611717	0.1	0.315428
7.613383	0.1	0.315249
7.615050	0.1	0.313461
7.616717	0.1	0.311255
7.618383	0.1	0.309825
7.620050	0.1	0.309587
7.621717	0.1	0.309408
7.623383	0.1	0.308156
7.625050	0.1	0.306308
7.626717	0.1	0.305176
7.628383	0.1	0.305712
7.630050	0.1	0.308394
7.631717	0.1	0.313163
7.633383	0.1	0.318587
7.635050	0.1	0.322461
7.636717	0.1	0.323653
7.638383	0.1	0.323057
7.640050	0.1	0.322402
7.641717	0.1	0.322998
7.643383	0.1	0.325680
7.645050	0.1	0.330448
7.646717	0.1	0.335753
7.648383	0.1	0.339806
7.650050	0.1	0.342786
7.651717	0.1	0.345171
7.653383	0.1	0.346243
7.655050	0.1	0.344753
7.656717	0.1	0.340760
7.658383	0.1	0.336349
7.660050	0.1	0.333130
7.661717	0.1	0.331461
7.663383	0.1	0.330985
7.665050	0.1	0.331998
7.666717	0.1	0.335455
7.668383	0.1	0.342011
7.670050	0.1	0.351369
7.671717	0.1	0.362813
7.673383	0.1	0.374854
7.675050	0.1	0.385702
7.676717	0.1	0.394881
7.678383	0.1	0.403106
7.680050	0.1	0.411451
7.681717	0.1	0.419378
7.683383	0.1	0.424802
7.685050	0.1	0.425816
7.686717	0.1	0.423551
7.688383	0.1	0.421405
7.690050	0.1	0.421762
7.691717	0.1	0.423670
7.693383	0.1	0.424624
7.695050	0.1	0.424504
7.696717	0.1	0.425279
7.698383	0.1	0.428379
7.700050	0.1	0.433683
7.701717	0.1	0.440300
7.703383	0.1	0.446916
7.705050	0.1	0.452280
7.706717	0.1	0.456214
7.708383	0.1	0.459731
7.710050	0.1	0.463843
7.711717	0.1	0.467658
7.713383	0.1	0.469327
7.715050	0.1	0.467181
7.716717	0.1	0.462174
7.718383	0.1	0.457168
7.720050	0.1	0.454605
7.721717	0.1	0.455022
7.723383	0.1	0.457466
7.725050	0.1	0.460863
7.726717	0.1	0.463963
7.728383	0.1	0.465810
7.730050	0.1	0.465572
7.731717	0.1	0.463247
7.733383	0.1	0.460804
7.735050	0.1	0.460207
7.736717	0.1	0.461340
7.738383	0.1	0.461757
7.740050	0.1	0.459909
7.741717	0.1	0.456154
7.743383	0.1	0.452399
7.745050	0.1	0.449896
7.746717	0.1	0.449121
7.748383	0.1	0.450194
7.750050	0.1	0.451565
7.751717	0.1	0.451148
7.753383	0.1	0.448763
7.755050	0.1	0.446677
7.756717	0.1	0.446379
7.758383	0.1	0.447154
7.760050	0.1	0.447214
7.761717	0.1	0.445843
7.763383	0.1	0.443518
7.765050	0.1	0.441194
7.766717	0.1	0.439227
7.768383	0.1	0.436723
7.770050	0.1	0.433207
7.771717	0.1	0.430167
7.773383	0.1	0.430465
7.775050	0.1	0.434876
7.776717	0.1	0.440896
7.778383	0.1	0.445187
7.780050	0.1	0.446320
7.781717	0.1	0.443876
7.783383	0.1	0.438213
7.785050	0.1	0.431478
7.786717	0.1	0.426590
7.788383	0.1	0.424683
7.790050	0.1	0.424862
7.791717	0.1	0.425458
7.793383	0.1	0.424862
7.795050	0.1	0.422597
7.796717	0.1	0.419438
7.798383	0.1	0.416577
7.800050	0.1	0.414014
7.801717	0.1	0.411212
7.803383	0.1	0.407994
7.805050	0.1	0.405431
7.806717	0.1	0.404716
7.808383	0.1	0.405073
7.810050	0.1	0.404894
7.811717	0.1	0.403881
7.813383	0.1	0.403345
7.815050	0.1	0.404358
7.816717	0.1	0.406742
7.818383	0.1	0.409305
7.820050	0.1	0.411570
7.821717	0.1	0.413001
7.823383	0.1	0.413001
7.825050	0.1	0.411451
7.826717	0.1	0.409305
7.828383	0.1	0.407338
7.830050	0.1	0.405550
7.831717	0.1	0.403106
7.833383	0.1	0.399888
7.835050	0.1	0.397086
7.836717	0.1	0.396073
7.838383	0.1	0.396788
7.840050	0.1	0.398815
7.841717	0.1	0.401795
7.843383	0.1	0.405192
7.845050	0.1	0.407159
7.846717	0.1	0.406146
7.848383	0.1	0.402629
7.850050	0.1	0.397921
7.851717	0.1	0.393450
7.853383	0.1	0.390887
7.855050	0.1	0.391722
7.856717	0.1	0.394881
7.858383	0.1	0.397503
7.860050	0.1	0.398159
7.861717	0.1	0.397325
7.863383	0.1	0.395834
7.865050	0.1	0.394106
7.866717	0.1	0.392735
7.868383	0.1	0.392854
7.870050	0.1	0.394642
7.871717	0.1	0.396669
7.873383	0.1	0.397146
7.875050	0.1	0.395656
7.876717	0.1	0.393450
7.878383	0.1	0.392377
7.880050	0.1	0.393331
7.881717	0.1	0.395417
7.883383	0.1	0.396550
7.885050	0.1	0.395536
7.886717	0.1	0.392795
7.888383	0.1	0.390768
7.890050	0.1	0.392497
7.891717	0.1	0.398636
7.893383	0.1	0.406146
7.895050	0.1	0.410438
7.896717	0.1	0.409246
7.898383	0.1	0.404358
7.900050	0.1	0.399530
7.901717	0.1	0.397384
7.903383	0.1	0.398636
7.905050	0.1	0.402093
7.906717	0.1	0.405729
7.908383	0.1	0.407696
7.910050	0.1	0.407338
7.911717	0.1	0.405073
7.913383	0.1	0.402153
7.915050	0.1	0.398815
7.916717	0.1	0.394285
7.918383	0.1	0.388742
7.920050	0.1	0.383854
7.921717	0.1	0.381887
7.923383	0.1	0.383794
7.925050	0.1	0.388563
7.926717	0.1	0.394464
7.928383	0.1	0.399888
7.930050	0.1	0.404358
7.931717	0.1	0.407279
7.933383	0.1	0.408232
7.935050	0.1	0.408649
7.936717	0.1	0.410020
7.938383	0.1	0.412047
7.940050	0.1	0.413001
7.941717	0.1	0.412226
7.943383	0.1	0.410557
7.945050	0.1	0.408292
7.946717	0.1	0.405014
7.948383	0.1	0.401258
7.950050	0.1	0.399053
7.951717	0.1	0.399709
7.953383	0.1	0.403106
7.955050	0.1	0.407577
7.956717	0.1	0.411928
7.958383	0.1	0.415921
7.960050	0.1	0.419974
7.961717	0.1	0.424325
7.963383	0.1	0.428736
7.965050	0.1	0.433266
7.966717	0.1	0.438213
7.968383	0.1	0.442803
7.970050	0.1	0.445485
7.971717	0.1	0.446081
7.973383	0.1	0.445545
7.975050	0.1	0.444114
7.976717	0.1	0.441134
7.978383	0.1	0.436723
7.980050	0.1	0.431597
7.981717	0.1	0.426948
7.983383	0.1	0.424385
7.985050	0.1	0.425041
7.986717	0.1	0.428438
7.988383	0.1	0.432849
7.990050	0.1	0.437021
7.991717	0.1	0.440180
7.993383	0.1	0.441849
7.995050	0.1	0.441849
7.996717	0.1	0.440598
7.998383	0.1	0.438571
8.000050	0.1	0.436366
8.001717	0.1	0.435114
8.003383	0.1	0.435233
8.005050	0.1	0.436187
8.006717	0.1	0.437439
8.008383	0.1	0.438213
8.010050	0.1	0.438035
8.011717	0.1	0.436842
8.013383	0.1	0.435174
8.015050	0.1	0.433207
8.016717	0.1	0.430822
8.018383	0.1	0.428498
8.020050	0.1	0.427485
8.021717	0.1	0.428259
8.023383	0.1	0.430048
8.025050	0.1	0.431478
8.026717	0.1	0.431657
8.028383	0.1	0.430703
8.030050	0.1	0.428855
8.031717	0.1	0.426173
8.033383	0.1	0.422895
8.035050	0.1	0.420511
8.036717	0.1	0.420749
8.038383	0.1	0.423551
8.040050	0.1	0.426829
8.041717	0.1	0.428259
8.043383	0.1	0.427544
8.045050	0.1	0.426054
8.046717	0.1	0.424922
8.048383	0.1	0.424325
8.050050	0.1	0.424087
8.051717	0.1	0.424683
8.053383	0.1	0.426173
8.055050	0.1	0.427425
8.056717	0.1	0.426531
8.058383	0.1	0.423193
8.060050	0.1	0.419140
8.061717	0.1	0.416458
8.063383	0.1	0.415802
8.065050	0.1	0.416458
8.066717	0.1	0.416815
8.068383	0.1	0.415444
8.070050	0.1	0.411987
8.071717	0.1	0.407040
8.073383	0.1	0.401616
8.075050	0.1	0.397563
8.076717	0.1	0.396729
8.078383	0.1	0.400066
8.080050	0.1	0.406861
8.081717	0.1	0.414610
8.083383	0.1	0.421286
8.085050	0.1	0.425756
8.086717	0.1	0.428438
8.088383	0.1	0.429750
8.090050	0.1	0.429451
8.091717	0.1	0.427425
8.093383	0.1	0.423372
8.095050	0.1	0.417292
8.096717	0.1	0.410438
8.098383	0.1	0.405490
8.100050	0.1	0.404716
8.101717	0.1	0.407577
8.103383	0.1	0.411332
8.105050	0.1	0.413656
8.106717	0.1	0.414312
8.108383	0.1	0.414193
8.110050	0.1	0.414372
8.111717	0.1	0.414372
8.113383	0.1	0.412762
8.115050	0.1	0.409007
8.116717	0.1	0.403881
8.118383	0.1	0.399172
8.120050	0.1	0.396550
8.121717	0.1	0.395775
8.123383	0.1	0.395536
8.125050	0.1	0.394702
8.126717	0.1	0.393212
8.128383	0.1	0.391364
8.130050	0.1	0.389576
8.131717	0.1	0.387371
8.133383	0.1	0.383973
8.135050	0.1	0.379622
8.136717	0.1	0.376105
8.138383	0.1	0.375032
8.140050	0.1	0.376582
8.141717	0.1	0.378907
8.143383	0.1	0.379026
8.145050	0.1	0.374854
8.146717	0.1	0.367939
8.148383	0.1	0.362039
8.150050	0.1	0.359654
8.151717	0.1	0.360191
8.153383	0.1	0.361800
8.155050	0.1	0.363231
8.156717	0.1	0.364184
8.158383	0.1	0.364959
8.160050	0.1	0.366151
8.161717	0.1	0.367522
8.163383	0.1	0.368297
8.165050	0.1	0.368595
8.166717	0.1	0.368655
8.168383	0.1	0.367701
8.170050	0.1	0.364959
8.171717	0.1	0.360906
8.173383	0.1	0.356734
8.175050	0.1	0.353098
8.176717	0.1	0.350118
8.178383	0.1	0.347972
8.180050	0.1	0.347137
8.181717	0.1	0.347435
8.183383	0.1	0.348687
8.185050	0.1	0.350595
8.186717	0.1	0.352442
8.188383	0.1	0.353515
8.190050	0.1	0.355065
8.191717	0.1	0.358403
8.193383	0.1	0.362515
8.195050	0.1	0.364423
8.196717	0.1	0.361800
8.198383	0.1	0.355303
8.200050	0.1	0.347316
8.201717	0.1	0.340402
8.203383	0.1	0.335753
8.205050	0.1	0.334144
8.206717	0.1	0.336111
8.208383	0.1	0.340581
8.210050	0.1	0.344455
8.211717	0.1	0.344872
8.213383	0.1	0.341594
8.215050	0.1	0.336051
8.216717	0.1	0.330389
8.218383	0.1	0.325978
8.220050	0.1	0.323474
8.221717	0.1	0.323474
8.223383	0.1	0.325918
8.225050	0.1	0.329316
8.226717	0.1	0.332356
8.228383	0.1	0.334859
8.230050	0.1	0.336647
8.231717	0.1	0.337243
8.233383	0.1	0.336826
8.235050	0.1	0.336289
8.236717	0.1	0.336826
8.238383	0.1	0.338614
8.240050	0.1	0.340402
8.241717	0.1	0.340879
8.243383	0.1	0.340223
8.245050	0.1	0.339568
8.246717	0.1	0.339746
8.248383	0.1	0.340521
8.250050	0.1	0.340521
8.251717	0.1	0.339091
8.253383	0.1	0.336885
8.255050	0.1	0.334680
8.256717	0.1	0.333130
8.258383	0.1	0.332654
8.260050	0.1	0.333071
8.261717	0.1	0.334144
8.263383	0.1	0.335932
8.265050	0.1	0.338197
8.266717	0.1	0.340164
8.268383	0.1	0.340819
8.270050	0.1	0.340164
8.271717	0.1	0.338733
8.273383	0.1	0.337303
8.275050	0.1	0.336051
8.276717	0.1	0.335276
8.278383	0.1	0.335276
8.280050	0.1	0.335455
8.281717	0.1	0.334322
8.283383	0.1	0.331700
8.285050	0.1	0.329673
8.286717	0.1	0.330508
8.288383	0.1	0.334263
8.290050	0.1	0.338912
8.291717	0.1	0.342608
8.293383	0.1	0.344515
8.295050	0.1	0.344396
8.296717	0.1	0.342309
8.298383	0.1	0.339389
8.300050	0.1	0.337601
8.301717	0.1	0.337899
8.303383	0.1	0.339508
8.305050	0.1	0.341356
8.306717	0.1	0.342786
8.308383	0.1	0.342906
8.310050	0.1	0.341296
8.311717	0.1	0.337958
8.313383	0.1	0.333965
8.315050	0.1	0.330865
8.316717	0.1	0.329316
8.318383	0.1	0.328481
8.320050	0.1	0.327110
8.321717	0.1	0.325203
8.323383	0.1	0.323236
8.325050	0.1	0.322104
8.326717	0.1	0.323117
8.328383	0.1	0.326872
8.330050	0.1	0.331640
8.331717	0.1	0.334322
8.333383	0.1	0.332773
8.335050	0.1	0.327647
8.336717	0.1	0.321865
8.338383	0.1	0.318587
8.340050	0.1	0.319183
8.341717	0.1	0.321388
8.343383	0.1	0.321567
8.345050	0.1	0.318170
8.346717	0.1	0.312150
8.348383	0.1	0.304639
8.350050	0.1	0.296414
8.351717	0.1	0.288963
8.353383	0.1	0.284016
8.355050	0.1	0.282586
8.356717	0.1	0.284195
8.358383	0.1	0.287414
8.360050	0.1	0.290334
8.361717	0.1	0.292659
8.363383	0.1	0.295639
8.365050	0.1	0.300467
8.366717	0.1	0.306010
8.368383	0.1	0.309348
8.370050	0.1	0.307918
8.371717	0.1	0.301540
8.373383	0.1	0.292420
8.375050	0.1	0.282705
8.376717	0.1	0.273347
8.378383	0.1	0.265181
8.380050	0.1	0.259697
8.381717	0.1	0.257790
8.383383	0.1	0.258505
8.385050	0.1	0.259995
8.386717	0.1	0.261247
8.388383	0.1	0.262737
8.390050	0.1	0.265419
8.391717	0.1	0.268757
8.393383	0.1	0.271261
8.395050	0.1	0.271738
8.396717	0.1	0.269353
8.398383	0.1	0.264645
8.400050	0.1	0.260413
8.401717	0.1	0.260115
8.403383	0.1	0.264525
8.405050	0.1	0.271559
8.406717	0.1	0.279069
8.408383	0.1	0.285983
8.410050	0.1	0.291526
8.411717	0.1	0.294864
8.413383	0.1	0.294805
8.415050	0.1	0.290811
8.416717	0.1	0.283659
8.418383	0.1	0.275850
8.420050	0.1	0.269413
8.421717	0.1	0.265002
8.423383	0.1	0.262737
8.425050	0.1	0.263095
8.426717	0.1	0.266433
8.428383	0.1	0.271082
8.430050	0.1	0.274539
8.431717	0.1	0.275552
8.433383	0.1	0.275135
8.435050	0.1	0.274718
8.436717	0.1	0.274241
8.438383	0.1	0.273228
8.440050	0.1	0.272036
8.441717	0.1	0.271380
8.443383	0.1	0.271559
8.445050	0.1	0.272512
8.446717	0.1	0.274718
8.448383	0.1	0.277996
8.450050	0.1	0.281036
8.451717	0.1	0.282466
8.453383	0.1	0.282109
8.455050	0.1	0.281036
8.456717	0.1	0.279844
8.458383	0.1	0.278056
8.460050	0.1	0.275314
8.461717	0.1	0.271916
8.463383	0.1	0.268757
8.465050	0.1	0.267386
8.466717	0.1	0.269592
8.468383	0.1	0.275552
8.470050	0.1	0.283480
8.471717	0.1	0.290096
8.473383	0.1	0.292540
8.475050	0.1	0.290632
8.476717	0.1	0.286102
8.478383	0.1	0.281513
8.480050	0.1	0.278950
8.481717	0.1	0.278652
8.483383	0.1	0.279248
8.485050	0.1	0.279188
8.486717	0.1	0.277877
8.488383	0.1	0.275493
8.490050	0.1	0.273287
8.491717	0.1	0.273228
8.493383	0.1	0.275671
8.495050	0.1	0.278711
8.496717	0.1	0.280440
8.498383	0.1	0.280619
8.500050	0.1	0.279367
8.501717	0.1	0.276804
8.503383	0.1	0.273943
8.505050	0.1	0.272334
8.506717	0.1	0.272870
8.508383	0.1	0.274539
8.510050	0.1	0.276089
8.511717	0.1	0.276744
8.513383	0.1	0.276983
8.515050	0.1	0.277460
8.516717	0.1	0.277996
8.518383	0.1	0.278056
8.520050	0.1	0.277400
8.521717	0.1	0.276268
8.523383	0.1	0.274837
8.525050	0.1	0.272989
8.526717	0.1	0.271201
8.528383	0.1	0.270247
8.530050	0.1	0.270903
8.531717	0.1	0.273287
8.533383	0.1	0.277042
8.535050	0.1	0.281692
8.536717	0.1	0.286937
8.538383	0.1	0.292182
8.540050	0.1	0.296593
8.541717	0.1	0.299633
8.543383	0.1	0.300944
8.545050	0.1	0.300705
8.546717	0.1	0.300169
8.548383	0.1	0.300169
8.550050	0.1	0.299573
8.551717	0.1	0.296950
8.553383	0.1	0.292480
8.555050	0.1	0.287771
8.556717	0.1	0.283837
8.558383	0.1	0.280976
8.560050	0.1	0.279546
8.561717	0.1	0.279069
8.563383	0.1	0.278175
8.565050	0.1	0.276029
8.566717	0.1	0.273883
8.568383	0.1	0.273645
8.570050	0.1	0.276506
8.571717	0.1	0.282228
8.573383	0.1	0.289381
8.575050	0.1	0.296593
8.576717	0.1	0.303090
8.578383	0.1	0.308752
8.580050	0.1	0.313461
8.581717	0.1	0.316024
8.583383	0.1	0.314951
8.585050	0.1	0.310779
8.586717	0.1	0.306010
8.588383	0.1	0.302970
8.590050	0.1	0.302315
8.591717	0.1	0.303507
8.593383	0.1	0.305653
8.595050	0.1	0.307262
8.596717	0.1	0.307024
8.598383	0.1	0.304818
8.600050	0.1	0.302136
8.601717	0.1	0.300765
8.603383	0.1	0.300467
8.605050	0.1	0.298858
8.606717	0.1	0.294983
8.608383	0.1	0.290811
8.610050	0.1	0.289321
8.611717	0.1	0.291288
8.613383	0.1	0.295579
8.615050	0.1	0.300050
8.616717	0.1	0.302970
8.618383	0.1	0.303447
8.620050	0.1	0.301540
8.621717	0.1	0.297725
8.623383	0.1	0.293195
8.625050	0.1	0.289857
8.626717	0.1	0.288963
8.628383	0.1	0.290394
8.630050	0.1	0.293374
8.631717	0.1	0.297189
8.633383	0.1	0.300407
8.635050	0.1	0.301600
8.636717	0.1	0.300586
8.638383	0.1	0.298321
8.640050	0.1	0.294864
8.641717	0.1	0.289321
8.643383	0.1	0.281692
8.645050	0.1	0.274241
8.646717	0.1	0.269711
8.648383	0.1	0.269294
8.650050	0.1	0.272512
8.651717	0.1	0.277281
8.653383	0.1	0.280380
8.655050	0.1	0.279605
8.656717	0.1	0.275373
8.658383	0.1	0.270069
8.660050	0.1	0.266016
8.661717	0.1	0.264108
8.663383	0.1	0.263274
8.665050	0.1	0.260949
8.666717	0.1	0.255644
8.668383	0.1	0.249267
8.670050	0.1	0.246108
8.671717	0.1	0.248969
8.673383	0.1	0.256598
8.675050	0.1	0.264823
8.676717	0.1	0.270307
8.678383	0.1	0.271618
8.680050	0.1	0.268579
8.681717	0.1	0.261188
8.683383	0.1	0.250876
8.685050	0.1	0.240922
8.686717	0.1	0.234962
8.688383	0.1	0.233352
8.690050	0.1	0.233769
8.691717	0.1	0.233948
8.693383	0.1	0.234008
8.695050	0.1	0.235081
8.696717	0.1	0.236571
8.698383	0.1	0.237048
8.700050	0.1	0.236213
8.701717	0.1	0.235796
8.703383	0.1	0.236452
8.705050	0.1	0.236869
8.706717	0.1	0.234604
8.708383	0.1	0.228107
8.710050	0.1	0.218213
8.711717	0.1	0.208020
8.713383	0.1	0.199735
8.715050	0.1	0.193894
8.716717	0.1	0.189960
8.718383	0.1	0.186980
8.720050	0.1	0.184000
8.721717	0.1	0.180542
8.723383	0.1	0.177085
8.725050	0.1	0.174463
8.726717	0.1	0.173211
8.728383	0.1	0.173509
8.730050	0.1	0.175178
8.731717	0.1	0.177741
8.733383	0.1	0.180006
8.735050	0.1	0.180841
8.736717	0.1	0.179112
8.738383	0.1	0.174880
8.740050	0.1	0.169814
8.741717	0.1	0.165343
8.743383	0.1	0.161648
8.745050	0.1	0.158310
8.746717	0.1	0.155449
8.748383	0.1	0.154376
8.750050	0.1	0.157118
8.751717	0.1	0.164330
8.753383	0.1	0.173807
8.755050	0.1	0.181854
8.756717	0.1	0.186026
8.758383	0.1	0.186205
8.760050	0.1	0.184178
8.761717	0.1	0.182509
8.763383	0.1	0.182569
8.765050	0.1	0.183642
8.766717	0.1	0.184298
8.768383	0.1	0.183463
8.770050	0.1	0.181258
8.771717	0.1	0.178397
8.773383	0.1	0.175416
8.775050	0.1	0.172853
8.776717	0.1	0.171602
8.778383	0.1	0.171781
8.780050	0.1	0.172436
8.781717	0.1	0.172317
8.783383	0.1	0.171423
8.785050	0.1	0.171661
8.786717	0.1	0.174522
8.788383	0.1	0.178754
8.790050	0.1	0.181854
8.791717	0.1	0.183165
8.793383	0.1	0.184476
8.795050	0.1	0.187635
8.796717	0.1	0.192881
8.798383	0.1	0.198901
8.800050	0.1	0.204027
8.801717	0.1	0.207663
8.803383	0.1	0.210345
8.805050	0.1	0.212729
8.806717	0.1	0.214219
8.808383	0.1	0.213206
8.810050	0.1	0.210285
8.811717	0.1	0.208318
8.813383	0.1	0.209749
8.815050	0.1	0.213861
8.816717	0.1	0.218213
8.818383	0.1	0.221014
8.820050	0.1	0.221670
8.821717	0.1	0.220776
8.823383	0.1	0.219882
8.825050	0.1	0.221133
8.826717	0.1	0.225663
8.828383	0.1	0.232160
8.830050	0.1	0.237942
8.831717	0.1	0.241280
8.833383	0.1	0.242054
8.835050	0.1	0.241399
8.836717	0.1	0.240982
8.838383	0.1	0.242472
8.840050	0.1	0.245512
8.841717	0.1	0.247955
8.843383	0.1	0.247717
8.845050	0.1	0.245214
8.846717	0.1	0.242949
8.848383	0.1	0.243008
8.850050	0.1	0.244796
8.851717	0.1	0.246286
8.853383	0.1	0.246882
8.855050	0.1	0.247478
8.856717	0.1	0.249505
8.858383	0.1	0.253558
8.860050	0.1	0.258982
8.861717	0.1	0.264168
8.863383	0.1	0.268340
8.865050	0.1	0.271738
8.866717	0.1	0.274122
8.868383	0.1	0.275075
8.870050	0.1	0.275314
8.871717	0.1	0.276506
8.873383	0.1	0.278771
8.875050	0.1	0.280440
8.876717	0.1	0.279963
8.878383	0.1	0.277877
8.880050	0.1	0.277102
8.881717	0.1	0.281036
8.883383	0.1	0.289738
8.885050	0.1	0.300825
8.886717	0.1	0.311494
8.888383	0.1	0.320315
8.890050	0.1	0.326753
8.891717	0.1	0.330985
8.893383	0.1	0.334322
8.895050	0.1	0.338018
8.896717	0.1	0.342131
8.898383	0.1	0.345290
8.900050	0.1	0.346482
8.901717	0.1	0.346541
8.903383	0.1	0.346720
8.905050	0.1	0.347078
8.906717	0.1	0.346422
8.908383	0.1	0.344574
8.910050	0.1	0.343740
8.911717	0.1	0.346243
8.913383	0.1	0.351489
8.915050	0.1	0.356495
8.916717	0.1	0.358820
8.918383	0.1	0.358343
8.920050	0.1	0.356674
8.921717	0.1	0.355721
8.923383	0.1	0.356734
8.925050	0.1	0.359356
8.926717	0.1	0.361562
8.928383	0.1	0.361323
8.930050	0.1	0.358939
8.931717	0.1	0.357032
8.933383	0.1	0.357926
8.935050	0.1	0.361800
8.936717	0.1	0.366271
8.938383	0.1	0.368834
8.940050	0.1	0.369132
8.941717	0.1	0.367463
8.943383	0.1	0.364184
8.945050	0.1	0.359654
8.946717	0.1	0.354946
8.948383	0.1	0.352561
8.950050	0.1	0.354290
8.951717	0.1	0.359297
8.953383	0.1	0.363886
8.955050	0.1	0.364959
8.956717	0.1	0.362158
8.958383	0.1	0.357330
8.960050	0.1	0.352085
8.961717	0.1	0.347435
8.963383	0.1	0.344634
8.965050	0.1	0.343561
8.966717	0.1	0.343144
8.968383	0.1	0.342906
8.970050	0.1	0.343442
8.971717	0.1	0.345051
8.973383	0.1	0.346601
8.975050	0.1	0.346661
8.976717	0.1	0.344455
8.978383	0.1	0.340283
8.980050	0.1	0.335157
8.981717	0.1	0.330865
8.983383	0.1	0.328839
8.985050	0.1	0.329435
8.986717	0.1	0.331819
8.988383	0.1	0.334263
8.990050	0.1	0.334978
8.991717	0.1	0.333607
8.993383	0.1	0.331044
8.995050	0.1	0.328600
8.996717	0.1	0.326574
8.998383	0.1	0.324368
9.000050	0.1	0.322104
9.001717	0.1	0.320554
9.003383	0.1	0.319719
9.005050	0.1	0.318944
9.006717	0.1	0.317931
9.008383	0.1	0.317335
9.010050	0.1	0.316978
9.011717	0.1	0.316083
9.013383	0.1	0.314951
9.015050	0.1	0.314772
9.016717	0.1	0.316739
9.018383	0.1	0.320673
9.020050	0.1	0.325382
9.021717	0.1	0.329196
9.023383	0.1	0.331461
9.025050	0.1	0.332475
9.026717	0.1	0.332356
9.028383	0.1	0.330448
9.030050	0.1	0.326991
9.031717	0.1	0.322759
9.033383	0.1	0.317693
9.035050	0.1	0.311017
9.036717	0.1	0.303388
9.038383	0.1	0.297070
9.040050	0.1	0.293314
9.041717	0.1	0.291884
9.043383	0.1	0.292003
9.045050	0.1	0.293493
9.046717	0.1	0.296652
9.048383	0.1	0.300646
9.050050	0.1	0.303030
9.051717	0.1	0.302315
9.053383	0.1	0.299394
9.055050	0.1	0.297010
9.056717	0.1	0.296652
9.058383	0.1	0.298560
9.060050	0.1	0.301778
9.061717	0.1	0.304520
9.063383	0.1	0.305712
9.065050	0.1	0.305116
9.066717	0.1	0.302911
9.068383	0.1	0.299811
9.070050	0.1	0.297189
9.071717	0.1	0.296354
9.073383	0.1	0.297785
9.075050	0.1	0.300825
9.076717	0.1	0.304520
9.078383	0.1	0.308335
9.080050	0.1	0.311852
9.081717	0.1	0.315011
9.083383	0.1	0.317752
9.085050	0.1	0.319064
9.086717	0.1	0.318587
9.088383	0.1	0.317097
9.090050	0.1	0.315547
9.091717	0.1	0.314057
9.093383	0.1	0.312090
9.095050	0.1	0.309587
9.096717	0.1	0.307322
9.098383	0.1	0.305355
9.100050	0.1	0.302851
9.101717	0.1	0.299633
9.103383	0.1	0.296891
9.105050	0.1	0.295520
9.106717	0.1	0.294983
9.108383	0.1	0.295043
9.110050	0.1	0.295937
9.111717	0.1	0.297546
9.113383	0.1	0.298560
9.115050	0.1	0.297844
9.116717	0.1	0.295043
9.118383	0.1	0.291348
9.120050	0.1	0.288486
9.121717	0.1	0.288010
9.123383	0.1	0.290394
9.125050	0.1	0.295043
9.126717	0.1	0.300229
9.128383	0.1	0.304103
9.130050	0.1	0.305176
9.131717	0.1	0.302851
9.133383	0.1	0.297427
9.135050	0.1	0.290334
9.136717	0.1	0.283360
9.138383	0.1	0.278413
9.140050	0.1	0.276983
9.141717	0.1	0.279009
9.143383	0.1	0.283241
9.145050	0.1	0.288308
9.146717	0.1	0.292778
9.148383	0.1	0.294387
9.150050	0.1	0.292242
9.151717	0.1	0.287652
9.153383	0.1	0.283539
9.155050	0.1	0.281632
9.156717	0.1	0.282168
9.158383	0.1	0.284612
9.160050	0.1	0.288367
9.161717	0.1	0.291586
9.163383	0.1	0.291705
9.165050	0.1	0.287712
9.166717	0.1	0.281215
9.168383	0.1	0.275075
9.170050	0.1	0.270784
9.171717	0.1	0.268519
9.173383	0.1	0.268042
9.175050	0.1	0.269055
9.176717	0.1	0.271082
9.178383	0.1	0.273705
9.180050	0.1	0.276446
9.181717	0.1	0.279188
9.183383	0.1	0.283003
9.185050	0.1	0.288486
9.186717	0.1	0.294626
9.188383	0.1	0.298798
9.190050	0.1	0.299037
9.191717	0.1	0.295937
9.193383	0.1	0.292063
9.195050	0.1	0.288665
9.196717	0.1	0.284731
9.198383	0.1	0.279546
9.200050	0.1	0.273883
9.201717	0.1	0.269592
9.203383	0.1	0.268042
9.205050	0.1	0.268817
9.206717	0.1	0.270009
9.208383	0.1	0.270665
9.210050	0.1	0.271738
9.211717	0.1	0.273585
9.213383	0.1	0.275016
9.215050	0.1	0.275016
9.216717	0.1	0.274003
9.218383	0.1	0.272512
9.220050	0.1	0.270128
9.221717	0.1	0.266433
9.223383	0.1	0.261664
9.225050	0.1	0.256240
9.226717	0.1	0.250399
9.228383	0.1	0.245333
9.230050	0.1	0.243306
9.231717	0.1	0.245392
9.233383	0.1	0.249326
9.235050	0.1	0.252485
9.236717	0.1	0.253797
9.238383	0.1	0.253022
9.240050	0.1	0.250161
9.241717	0.1	0.245452
9.243383	0.1	0.239849
9.245050	0.1	0.234842
9.246717	0.1	0.230730
9.248383	0.1	0.226975
9.250050	0.1	0.223100
9.251717	0.1	0.219047
9.253383	0.1	0.214815
9.255050	0.1	0.211418
9.256717	0.1	0.209510
9.258383	0.1	0.208735
9.260050	0.1	0.207663
9.261717	0.1	0.205338
9.263383	0.1	0.202596
9.265050	0.1	0.200510
9.266717	0.1	0.199676
9.268383	0.1	0.200510
9.270050	0.1	0.203550
9.271717	0.1	0.208557
9.273383	0.1	0.214398
9.275050	0.1	0.219345
9.276717	0.1	0.222147
9.278383	0.1	0.222385
9.280050	0.1	0.220239
9.281717	0.1	0.216067
9.283383	0.1	0.210881
9.285050	0.1	0.206530
9.286717	0.1	0.204861
9.288383	0.1	0.205696
9.290050	0.1	0.206769
9.291717	0.1	0.206172
9.293383	0.1	0.203908
9.295050	0.1	0.201404
9.296717	0.1	0.200212
9.298383	0.1	0.200868
9.300050	0.1	0.203431
9.301717	0.1	0.208020
9.303383	0.1	0.214160
9.305050	0.1	0.219703
9.306717	0.1	0.222683
9.308383	0.1	0.222981
9.310050	0.1	0.222862
9.311717	0.1	0.224113
9.313383	0.1	0.226319
9.315050	0.1	0.227630
9.316717	0.1	0.226915
9.318383	0.1	0.225008
9.320050	0.1	0.224233
9.321717	0.1	0.225842
9.323383	0.1	0.229418
9.325050	0.1	0.232995
9.326717	0.1	0.234783
9.328383	0.1	0.234067
9.330050	0.1	0.231683
9.331717	0.1	0.228345
9.333383	0.1	0.224888
9.335050	0.1	0.223160
9.336717	0.1	0.224531
9.338383	0.1	0.228226
9.340050	0.1	0.232279
9.341717	0.1	0.236928
9.343383	0.1	0.244141
9.345050	0.1	0.254869
9.346717	0.1	0.268161
9.348383	0.1	0.281453
9.350050	0.1	0.291944
9.351717	0.1	0.298202
9.353383	0.1	0.300586
9.355050	0.1	0.300944
9.356717	0.1	0.300884
9.358383	0.1	0.300825
9.360050	0.1	0.300884
9.361717	0.1	0.301421
9.363383	0.1	0.302136
9.365050	0.1	0.301778
9.366717	0.1	0.300169
9.368383	0.1	0.299633
9.370050	0.1	0.302076
9.371717	0.1	0.307202
9.373383	0.1	0.312805
9.375050	0.1	0.316858
9.376717	0.1	0.318587
9.378383	0.1	0.319541
9.380050	0.1	0.320971
9.381717	0.1	0.322104
9.383383	0.1	0.321925
9.385050	0.1	0.321209
9.386717	0.1	0.321090
9.388383	0.1	0.321507
9.390050	0.1	0.322342
9.391717	0.1	0.324309
9.393383	0.1	0.327468
9.395050	0.1	0.329673
9.396717	0.1	0.328481
9.398383	0.1	0.323594
9.400050	0.1	0.317395
9.401717	0.1	0.312805
9.403383	0.1	0.311315
9.405050	0.1	0.312209
9.406717	0.1	0.314772
9.408383	0.1	0.319421
9.410050	0.1	0.326037
9.411717	0.1	0.332534
9.413383	0.1	0.336945
9.415050	0.1	0.339389
9.416717	0.1	0.341415
9.418383	0.1	0.342727
9.420050	0.1	0.341892
9.421717	0.1	0.337899
9.423383	0.1	0.331938
9.425050	0.1	0.325918
9.426717	0.1	0.321448
9.428383	0.1	0.319183
9.430050	0.1	0.319302
9.431717	0.1	0.321448
9.433383	0.1	0.324607
9.435050	0.1	0.327528
9.436717	0.1	0.329673
9.438383	0.1	0.330985
9.440050	0.1	0.330865
9.441717	0.1	0.328004
9.443383	0.1	0.322700
9.445050	0.1	0.316858
9.446717	0.1	0.311971
9.448383	0.1	0.308633
9.450050	0.1	0.307024
9.451717	0.1	0.307441
9.453383	0.1	0.309229
9.455050	0.1	0.311136
9.456717	0.1	0.312448
9.458383	0.1	0.313520
9.460050	0.1	0.315130
9.461717	0.1	0.317872
9.463383	0.1	0.321448
9.465050	0.1	0.324845
9.466717	0.1	0.327468
9.468383	0.1	0.329375
9.470050	0.1	0.330627
9.471717	0.1	0.330985
9.473383	0.1	0.330031
9.475050	0.1	0.328720
9.476717	0.1	0.329137
9.478383	0.1	0.332236
9.480050	0.1	0.336170
9.481717	0.1	0.337958
9.483383	0.1	0.336468
9.485050	0.1	0.332773
9.486717	0.1	0.328839
9.488383	0.1	0.325441
9.490050	0.1	0.322878
9.491717	0.1	0.321984
9.493383	0.1	0.323296
9.495050	0.1	0.326216
9.496717	0.1	0.329494
9.498383	0.1	0.332236
9.500050	0.1	0.334799
9.501717	0.1	0.337362
9.503383	0.1	0.339329
9.505050	0.1	0.338733
9.506717	0.1	0.335217
9.508383	0.1	0.331044
9.510050	0.1	0.329316
9.511717	0.1	0.329971
9.513383	0.1	0.330865
9.515050	0.1	0.331879
9.516717	0.1	0.334978
9.518383	0.1	0.340343
9.520050	0.1	0.345290
9.521717	0.1	0.346959
9.523383	0.1	0.344932
9.525050	0.1	0.341594
9.526717	0.1	0.339031
9.528383	0.1	0.337720
9.530050	0.1	0.337780
9.531717	0.1	0.339568
9.533383	0.1	0.343859
9.535050	0.1	0.350535
9.536717	0.1	0.357986
9.538383	0.1	0.364363
9.540050	0.1	0.368536
9.541717	0.1	0.369430
9.543383	0.1	0.367224
9.545050	0.1	0.363946
9.546717	0.1	0.362933
9.548383	0.1	0.365496
9.550050	0.1	0.370324
9.551717	0.1	0.375390
9.553383	0.1	0.380158
9.555050	0.1	0.384510
9.556717	0.1	0.387430
9.558383	0.1	0.387311
9.560050	0.1	0.383973
9.561717	0.1	0.379205
9.563383	0.1	0.375032
9.565050	0.1	0.372350
9.566717	0.1	0.371337
9.568383	0.1	0.372350
9.570050	0.1	0.375807
9.571717	0.1	0.381172
9.573383	0.1	0.386953
9.575050	0.1	0.391841
9.576717	0.1	0.395536
9.578383	0.1	0.398099
9.580050	0.1	0.399768
9.581717	0.1	0.400424
9.583383	0.1	0.400782
9.585050	0.1	0.402689
9.586717	0.1	0.407755
9.588383	0.1	0.415564
9.590050	0.1	0.423253
9.591717	0.1	0.428140
9.593383	0.1	0.429451
9.595050	0.1	0.428438
9.596717	0.1	0.426590
9.598383	0.1	0.424862
9.600050	0.1	0.424266
9.601717	0.1	0.426173
9.603383	0.1	0.430405
9.605050	0.1	0.434339
9.606717	0.1	0.435412
9.608383	0.1	0.433803
9.610050	0.1	0.431240
9.611717	0.1	0.428855
9.613383	0.1	0.427306
9.615050	0.1	0.427067
9.616717	0.1	0.428021
9.618383	0.1	0.429213
9.620050	0.1	0.429153
9.621717	0.1	0.426412
9.623383	0.1	0.421464
9.625050	0.1	0.416219
9.626717	0.1	0.412226
9.628383	0.1	0.410497
9.630050	0.1	0.411868
9.631717	0.1	0.416875
9.633383	0.1	0.424206
9.635050	0.1	0.430763
9.636717	0.1	0.434101
9.638383	0.1	0.433922
9.640050	0.1	0.431299
9.641717	0.1	0.428081
9.643383	0.1	0.426352
9.645050	0.1	0.427365
9.646717	0.1	0.429988
9.648383	0.1	0.432313
9.650050	0.1	0.433505
9.651717	0.1	0.433445
9.653383	0.1	0.431955
9.655050	0.1	0.429153
9.656717	0.1	0.424743
9.658383	0.1	0.418603
9.660050	0.1	0.412405
9.661717	0.1	0.409246
9.663383	0.1	0.410140
9.665050	0.1	0.412822
9.666717	0.1	0.414550
9.668383	0.1	0.414312
9.670050	0.1	0.411987
9.671717	0.1	0.407100
9.673383	0.1	0.400245
9.675050	0.1	0.393629
9.676717	0.1	0.389099
9.678383	0.1	0.387013
9.680050	0.1	0.386357
9.681717	0.1	0.386059
9.683383	0.1	0.386298
9.685050	0.1	0.387788
9.686717	0.1	0.389695
9.688383	0.1	0.389755
9.690050	0.1	0.386596
9.691717	0.1	0.381231
9.693383	0.1	0.375867
9.695050	0.1	0.371754
9.696717	0.1	0.369310
9.698383	0.1	0.368595
9.700050	0.1	0.368953
9.701717	0.1	0.369191
9.703383	0.1	0.368357
9.705050	0.1	0.366628
9.706717	0.1	0.364780
9.708383	0.1	0.363886
9.710050	0.1	0.364840
9.711717	0.1	0.366926
9.713383	0.1	0.367641
9.715050	0.1	0.364780
9.716717	0.1	0.358582
9.718383	0.1	0.350893
9.720050	0.1	0.343978
9.721717	0.1	0.339746
9.723383	0.1	0.338554
9.725050	0.1	0.339091
9.726717	0.1	0.339270
9.728383	0.1	0.338674
9.730050	0.1	0.338435
9.731717	0.1	0.339329
9.733383	0.1	0.340581
9.735050	0.1	0.341356
9.736717	0.1	0.341952
9.738383	0.1	0.342548
9.740050	0.1	0.342309
9.741717	0.1	0.340402
9.743383	0.1	0.336885
9.745050	0.1	0.333011
9.746717	0.1	0.330150
9.748383	0.1	0.328720
9.750050	0.1	0.328898
9.751717	0.1	0.331104
9.753383	0.1	0.335217
9.755050	0.1	0.339448
9.756717	0.1	0.341713
9.758383	0.1	0.341296
9.760050	0.1	0.339746
9.761717	0.1	0.339806
9.763383	0.1	0.341833
9.765050	0.1	0.343740
9.766717	0.1	0.343740
9.768383	0.1	0.342190
9.770050	0.1	0.339746
9.771717	0.1	0.336885
9.773383	0.1	0.334144
9.775050	0.1	0.331819
9.776717	0.1	0.330329
9.778383	0.1	0.330091
9.780050	0.1	0.330746
9.781717	0.1	0.331581
9.783383	0.1	0.332236
9.785050	0.1	0.332117
9.786717	0.1	0.331402
9.788383	0.1	0.331163
9.790050	0.1	0.332415
9.791717	0.1	0.335336
9.793383	0.1	0.339389
9.795050	0.1	0.343800
9.796717	0.1	0.348210
9.798383	0.1	0.352383
9.800050	0.1	0.355721
9.801717	0.1	0.357687
9.803383	0.1	0.357926
9.805050	0.1	0.356376
9.806717	0.1	0.353277
9.808383	0.1	0.349462
9.810050	0.1	0.345826
9.811717	0.1	0.343144
9.813383	0.1	0.341892
9.815050	0.1	0.342965
9.816717	0.1	0.347257
9.818383	0.1	0.353813
9.820050	0.1	0.359714
9.821717	0.1	0.361979
9.823383	0.1	0.359178
9.825050	0.1	0.351310
9.826717	0.1	0.339627
9.828383	0.1	0.326812
9.830050	0.1	0.316262
9.831717	0.1	0.310302
9.833383	0.1	0.309229
9.835050	0.1	0.312209
9.836717	0.1	0.318229
9.838383	0.1	0.325501
9.840050	0.1	0.330985
9.841717	0.1	0.332713
9.843383	0.1	0.331998
9.845050	0.1	0.331700
9.846717	0.1	0.333309
9.848383	0.1	0.336349
9.850050	0.1	0.338972
9.851717	0.1	0.339210
9.853383	0.1	0.336289
9.855050	0.1	0.331402
9.856717	0.1	0.326872
9.858383	0.1	0.324488
9.860050	0.1	0.325263
9.861717	0.1	0.328124
9.863383	0.1	0.330567
9.865050	0.1	0.330508
9.866717	0.1	0.328183
9.868383	0.1	0.324965
9.870050	0.1	0.321209
9.871717	0.1	0.317514
9.873383	0.1	0.315726
9.875050	0.1	0.317276
9.876717	0.1	0.321269
9.878383	0.1	0.325322
9.880050	0.1	0.328004
9.881717	0.1	0.328958
9.883383	0.1	0.328243
9.885050	0.1	0.326395
9.886717	0.1	0.324547
9.888383	0.1	0.323296
9.890050	0.1	0.322402
9.891717	0.1	0.321567
9.893383	0.1	0.320554
9.895050	0.1	0.319064
9.896717	0.1	0.317097
9.898383	0.1	0.315368
9.900050	0.1	0.313520
9.901717	0.1	0.310004
9.903383	0.1	0.305235
9.905050	0.1	0.301659
9.906717	0.1	0.301063
9.908383	0.1	0.302672
9.910050	0.1	0.304699
9.911717	0.1	0.306129
9.913383	0.1	0.307977
9.915050	0.1	0.312209
9.916717	0.1	0.318825
9.918383	0.1	0.325799
9.920050	0.1	0.330329
9.921717	0.1	0.331163
9.923383	0.1	0.328541
9.925050	0.1	0.323713
9.926717	0.1	0.317276
9.928383	0.1	0.308931
9.930050	0.1	0.299215
9.931717	0.1	0.289917
9.933383	0.1	0.283360
9.935050	0.1	0.281334
9.936717	0.1	0.284195
9.938383	0.1	0.290394
9.940050	0.1	0.296474
9.941717	0.1	0.299931
9.943383	0.1	0.301182
9.945050	0.1	0.301838
9.946717	0.1	0.302553
9.948383	0.1	0.302732
9.950050	0.1	0.302136
9.951717	0.1	0.301182
9.953383	0.1	0.301123
9.955050	0.1	0.302136
9.956717	0.1	0.302672
9.958383	0.1	0.301242
9.960050	0.1	0.297904
9.961717	0.1	0.293612
9.963383	0.1	0.289500
9.965050	0.1	0.286698
9.966717	0.1	0.286341
9.968383	0.1	0.288486
9.970050	0.1	0.291705
9.971717	0.1	0.293374
9.973383	0.1	0.292480
9.975050	0.1	0.290394
9.976717	0.1	0.288785
9.978383	0.1	0.287712
9.980050	0.1	0.286162
9.981717	0.1	0.283778
9.983383	0.1	0.280797
9.985050	0.1	0.277877
9.986717	0.1	0.275970
9.988383	0.1	0.276148
9.990050	0.1	0.278711
9.991717	0.1	0.283241
9.993383	0.1	0.287950
9.995050	0.1	0.290215
9.996717	0.1	0.288785
9.998383	0.1	0.285327
10.000050	0.1	0.282705
10.001717	0.1	0.282407
10.003383	0.1	0.283360
10.005050	0.1	0.284135
10.006717	0.1	0.284612
10.008383	0.1	0.285685
10.010050	0.1	0.288248
10.011717	0.1	0.291586
10.013383	0.1	0.294089
10.015050	0.1	0.294149
10.016717	0.1	0.290871
10.018383	0.1	0.284731
10.020050	0.1	0.278294
10.021717	0.1	0.274837
10.023383	0.1	0.275970
10.025050	0.1	0.279963
10.026717	0.1	0.283301
10.028383	0.1	0.283957
10.030050	0.1	0.282943
10.031717	0.1	0.282645
10.033383	0.1	0.284493
10.035050	0.1	0.287652
10.036717	0.1	0.289857
10.038383	0.1	0.289261
10.040050	0.1	0.286400
10.041717	0.1	0.283122
10.043383	0.1	0.280678
10.045050	0.1	0.279069
10.046717	0.1	0.278115
10.048383	0.1	0.277877
10.050050	0.1	0.279009
10.051717	0.1	0.281692
10.053383	0.1	0.284970
10.055050	0.1	0.286937
10.056717	0.1	0.286222
10.058383	0.1	0.283062
10.060050	0.1	0.279188
10.061717	0.1	0.275970
10.063383	0.1	0.274181
10.065050	0.1	0.273705
10.066717	0.1	0.274599
10.068383	0.1	0.277102
10.070050	0.1	0.280499
10.071717	0.1	0.283659
10.073383	0.1	0.286877
10.075050	0.1	0.291467
10.076717	0.1	0.297368
10.078383	0.1	0.302374
10.080050	0.1	0.304341
10.081717	0.1	0.302732
10.083383	0.1	0.297427
10.085050	0.1	0.288844
10.086717	0.1	0.278711
10.088383	0.1	0.270665
10.090050	0.1	0.267506
10.091717	0.1	0.268400
10.093383	0.1	0.269651
10.095050	0.1	0.269294
10.096717	0.1	0.268698
10.098383	0.1	0.269890
10.100050	0.1	0.272572
10.101717	0.1	0.274599
10.103383	0.1	0.274420
10.105050	0.1	0.272214
10.106717	0.1	0.268698
10.108383	0.1	0.264823
10.110050	0.1	0.262380
10.111717	0.1	0.263095
10.113383	0.1	0.267208
10.115050	0.1	0.273168
10.116717	0.1	0.278950
10.118383	0.1	0.282705
10.120050	0.1	0.283778
10.121717	0.1	0.282347
10.123383	0.1	0.279784
10.125050	0.1	0.278950
10.126717	0.1	0.280738
10.128383	0.1	0.283003
10.130050	0.1	0.282705
10.131717	0.1	0.279009
10.133383	0.1	0.273526
10.135050	0.1	0.268936
10.136717	0.1	0.267804
10.138383	0.1	0.271499
10.140050	0.1	0.278652
10.141717	0.1	0.285745
10.143383	0.1	0.289440
10.145050	0.1	0.288665
10.146717	0.1	0.284851
10.148383	0.1	0.279725
10.150050	0.1	0.274003
10.151717	0.1	0.268579
10.153383	0.1	0.265360
10.155050	0.1	0.265956
10.156717	0.1	0.270188
10.158383	0.1	0.276387
10.160050	0.1	0.282288
10.161717	0.1	0.285983
10.163383	0.1	0.287592
10.165050	0.1	0.288844
10.166717	0.1	0.290513
10.168383	0.1	0.291407
10.170050	0.1	0.290215
10.171717	0.1	0.286698
10.173383	0.1	0.281036
10.175050	0.1	0.273943
10.176717	0.1	0.267088
10.178383	0.1	0.262916
10.180050	0.1	0.263274
10.181717	0.1	0.267982
10.183383	0.1	0.275135
10.185050	0.1	0.281870
10.186717	0.1	0.285625
10.188383	0.1	0.285745
10.190050	0.1	0.283539
10.191717	0.1	0.280619
10.193383	0.1	0.277698
10.195050	0.1	0.274897
10.196717	0.1	0.272691
10.198383	0.1	0.271380
10.200050	0.1	0.271380
10.201717	0.1	0.273287
10.203383	0.1	0.276208
10.205050	0.1	0.277936
10.206717	0.1	0.277400
10.208383	0.1	0.275433
10.210050	0.1	0.274241
10.211717	0.1	0.276446
10.213383	0.1	0.282943
10.215050	0.1	0.291049
10.216717	0.1	0.296712
10.218383	0.1	0.297666
10.220050	0.1	0.294089
10.221717	0.1	0.287235
10.223383	0.1	0.278533
10.225050	0.1	0.269711
10.226717	0.1	0.263274
10.228383	0.1	0.261188
10.230050	0.1	0.263751
10.231717	0.1	0.269175
10.233383	0.1	0.274956
10.235050	0.1	0.279665
10.236717	0.1	0.282705
10.238383	0.1	0.284076
10.240050	0.1	0.283897
10.241717	0.1	0.283182
10.243383	0.1	0.283182
10.245050	0.1	0.284195
10.246717	0.1	0.285149
10.248383	0.1	0.284493
10.250050	0.1	0.281453
10.251717	0.1	0.277996
10.253383	0.1	0.277698
10.255050	0.1	0.281453
10.256717	0.1	0.286698
10.258383	0.1	0.290155
10.260050	0.1	0.290990
10.261717	0.1	0.290155
10.263383	0.1	0.288963
10.265050	0.1	0.288129
10.266717	0.1	0.287652
10.268383	0.1	0.287592
10.270050	0.1	0.288606
10.271717	0.1	0.290811
10.273383	0.1	0.293076
10.275050	0.1	0.293553
10.276717	0.1	0.291765
10.278383	0.1	0.288785
10.280050	0.1	0.285387
10.281717	0.1	0.281632
10.283383	0.1	0.277936
10.285050	0.1	0.274837
10.286717	0.1	0.273108
10.288383	0.1	0.273407
10.290050	0.1	0.275731
10.291717	0.1	0.278890
10.293383	0.1	0.282168
10.295050	0.1	0.286102
10.296717	0.1	0.291109
10.298383	0.1	0.296533
10.300050	0.1	0.301838
10.301717	0.1	0.306964
10.303383	0.1	0.311673
10.305050	0.1	0.316083
10.306717	0.1	0.320137
10.308383	0.1	0.322819
10.310050	0.1	0.323355
10.311717	0.1	0.322402
10.313383	0.1	0.321448
10.315050	0.1	0.321090
10.316717	0.1	0.320852
10.318383	0.1	0.319839
10.320050	0.1	0.318408
10.321717	0.1	0.318050
10.323383	0.1	0.319839
10.325050	0.1	0.324190
10.326717	0.1	0.330806
10.328383	0.1	0.338912
10.330050	0.1	0.347257
10.331717	0.1	0.354946
10.333383	0.1	0.361502
10.335050	0.1	0.367105
10.336717	0.1	0.371337
10.338383	0.1	0.373781
10.340050	0.1	0.375450
10.341717	0.1	0.378907
10.343383	0.1	0.384986
10.345050	0.1	0.392020
10.346717	0.1	0.398159
10.348383	0.1	0.403047
10.350050	0.1	0.407279
10.351717	0.1	0.411034
10.353383	0.1	0.413954
10.355050	0.1	0.416517
10.356717	0.1	0.420034
10.358383	0.1	0.424981
10.360050	0.1	0.430584
10.361717	0.1	0.436366
10.363383	0.1	0.443459
10.365050	0.1	0.453234
10.366717	0.1	0.465512
10.368383	0.1	0.478029
10.370050	0.1	0.488281
10.371717	0.1	0.494540
10.373383	0.1	0.496507
10.375050	0.1	0.496328
10.376717	0.1	0.497580
10.378383	0.1	0.503004
10.380050	0.1	0.513077
10.381717	0.1	0.526249
10.383383	0.1	0.541210
10.385050	0.1	0.557065
10.386717	0.1	0.572383
10.388383	0.1	0.585854
10.390050	0.1	0.597060
10.391717	0.1	0.607073
10.393383	0.1	0.617564
10.395050	0.1	0.629783
10.396717	0.1	0.643849
10.398383	0.1	0.659108
10.400050	0.1	0.674188
10.401717	0.1	0.687599
10.403383	0.1	0.698686
10.405050	0.1	0.708103
10.406717	0.1	0.717878
10.408383	0.1	0.729978
10.410050	0.1	0.744998
10.411717	0.1	0.762224
10.413383	0.1	0.780702
10.415050	0.1	0.799239
10.416717	0.1	0.815988
10.418383	0.1	0.829458
10.420050	0.1	0.840008
10.421717	0.1	0.850081
10.423383	0.1	0.862360
10.425050	0.1	0.878155
10.426717	0.1	0.897288
10.428383	0.1	0.918746
10.430050	0.1	0.941038
10.431717	0.1	0.962794
10.433383	0.1	0.983238
10.435050	0.1	1.002133
10.436717	0.1	1.020074
10.438383	0.1	1.037419
10.440050	0.1	1.052797
10.441717	0.1	1.064181
10.443383	0.1	1.071692
10.445050	0.1	1.078487
10.446717	0.1	1.088023
10.448383	0.1	1.101255
10.450050	0.1	1.116097
10.451717	0.1	1.129508
10.453383	0.1	1.140118
10.455050	0.1	1.149237
10.456717	0.1	1.159072
10.458383	0.1	1.170456
10.460050	0.1	1.182497
10.461717	0.1	1.193822
10.463383	0.1	1.203835
10.465050	0.1	1.212835
10.466717	0.1	1.221001
10.468383	0.1	1.228273
10.470050	0.1	1.233637
10.471717	0.1	1.236379
10.473383	0.1	1.237631
10.475050	0.1	1.240313
10.476717	0.1	1.246572
10.478383	0.1	1.255870
10.480050	0.1	1.264989
10.481717	0.1	1.271844
10.483383	0.1	1.276612
10.485050	0.1	1.280427
10.486717	0.1	1.283705
10.488383	0.1	1.286030
10.490050	0.1	1.287699
10.491717	0.1	1.289129
10.493383	0.1	1.290202
10.495050	0.1	1.291275
10.496717	0.1	1.292825
10.498383	0.1	1.294732
10.500050	0.1	1.296938
10.501717	0.1	1.299799
10.503383	0.1	1.302421
10.505050	0.1	1.303196
10.506717	0.1	1.302004
10.508383	0.1	1.300395
10.510050	0.1	1.299441
10.511717	0.1	1.299679
10.513383	0.1	1.301527
10.515050	0.1	1.305223
10.516717	0.1	1.310229
10.518383	0.1	1.315117
10.520050	0.1	1.317859
10.521717	0.1	1.318216
10.523383	0.1	1.318336
10.525050	0.1	1.320362
10.526717	0.1	1.324296
10.528383	0.1	1.327932
10.530050	0.1	1.329660
10.531717	0.1	1.329959
10.533383	0.1	1.330018
10.535050	0.1	1.330078
10.536717	0.1	1.329362
10.538383	0.1	1.327932
10.540050	0.1	1.327694
10.541717	0.1	1.330853
10.543383	0.1	1.337588
10.545050	0.1	1.345813
10.546717	0.1	1.352251
10.548383	0.1	1.354575
10.550050	0.1	1.353383
10.551717	0.1	1.351357
10.553383	0.1	1.350522
10.555050	0.1	1.350463
10.556717	0.1	1.350463
10.558383	0.1	1.351237
10.560050	0.1	1.354337
10.561717	0.1	1.359642
10.563383	0.1	1.365364
10.565050	0.1	1.369715
10.566717	0.1	1.372576
10.568383	0.1	1.374722
10.570050	0.1	1.376689
10.571717	0.1	1.378059
10.573383	0.1	1.378119
10.575050	0.1	1.377106
10.576717	0.1	1.376212
10.578383	0.1	1.376808
10.580050	0.1	1.378477
10.581717	0.1	1.379669
10.583383	0.1	1.379907
10.585050	0.1	1.380205
10.586717	0.1	1.381695
10.588383	0.1	1.384378
10.590050	0.1	1.387596
10.591717	0.1	1.390517
10.593383	0.1	1.392186
10.595050	0.1	1.392365
10.596717	0.1	1.392067
10.598383	0.1	1.392901
10.600050	0.1	1.396179
10.601717	0.1	1.401961
10.603383	0.1	1.408458
10.605050	0.1	1.412749
10.606717	0.1	1.413465
10.608383	0.1	1.411796
10.610050	0.1	1.409888
10.611717	0.1	1.409054
10.613383	0.1	1.409531
10.615050	0.1	1.410842
10.616717	0.1	1.411855
10.618383	0.1	1.411259
10.620050	0.1	1.408637
10.621717	0.1	1.405180
10.623383	0.1	1.402676
10.625050	0.1	1.401544
10.626717	0.1	1.401603
10.628383	0.1	1.402199
10.630050	0.1	1.402438
10.631717	0.1	1.401126
10.633383	0.1	1.398027
10.635050	0.1	1.394570
10.636717	0.1	1.392841
10.638383	0.1	1.393974
10.640050	0.1	1.396895
10.641717	0.1	1.399636
10.643383	0.1	1.401246
10.645050	0.1	1.401126
10.646717	0.1	1.398861
10.648383	0.1	1.394987
10.650050	0.1	1.390457
10.651717	0.1	1.386583
10.653383	0.1	1.384914
10.655050	0.1	1.386285
10.656717	0.1	1.390219
10.658383	0.1	1.394570
10.660050	0.1	1.396239
10.661717	0.1	1.393020
10.663383	0.1	1.385570
10.665050	0.1	1.377642
10.666717	0.1	1.372635
10.668383	0.1	1.370788
10.670050	0.1	1.369894
10.671717	0.1	1.368284
10.673383	0.1	1.365304
10.675050	0.1	1.361191
10.676717	0.1	1.355827
10.678383	0.1	1.348555
10.680050	0.1	1.339734
10.681717	0.1	1.330733
10.683383	0.1	1.323164
10.685050	0.1	1.317442
10.686717	0.1	1.312792
10.688383	0.1	1.307845
10.690050	0.1	1.301229
10.691717	0.1	1.293063
10.693383	0.1	1.284480
10.695050	0.1	1.276374
10.696717	0.1	1.268923
10.698383	0.1	1.261652
10.700050	0.1	1.253247
10.701717	0.1	1.242578
10.703383	0.1	1.229525
10.705050	0.1	1.215100
10.706717	0.1	1.200855
10.708383	0.1	1.188219
10.710050	0.1	1.177669
10.711717	0.1	1.168668
10.713383	0.1	1.159847
10.715050	0.1	1.150251
10.716717	0.1	1.141071
10.718383	0.1	1.134574
10.720050	0.1	1.130402
10.721717	0.1	1.125097
10.723383	0.1	1.115263
10.725050	0.1	1.100600
10.726717	0.1	1.083970
10.728383	0.1	1.068533
10.730050	0.1	1.055956
10.731717	0.1	1.045942
10.733383	0.1	1.037538
10.735050	0.1	1.029790
10.736717	0.1	1.021624
10.738383	0.1	1.012921
10.740050	0.1	1.004815
10.741717	0.1	0.997126
10.743383	0.1	0.987768
10.745050	0.1	0.976145
10.746717	0.1	0.963450
10.748383	0.1	0.951946
10.750050	0.1	0.942588
10.751717	0.1	0.934660
10.753383	0.1	0.926793
10.755050	0.1	0.918567
10.756717	0.1	0.909746
10.758383	0.1	0.900388
10.760050	0.1	0.891566
10.761717	0.1	0.884950
10.763383	0.1	0.881016
10.765050	0.1	0.877917
10.766717	0.1	0.872672
10.768383	0.1	0.863612
10.770050	0.1	0.851512
10.771717	0.1	0.838935
10.773383	0.1	0.828147
10.775050	0.1	0.820458
10.776717	0.1	0.815988
10.778383	0.1	0.813305
10.780050	0.1	0.810087
10.781717	0.1	0.804722
10.783383	0.1	0.797033
10.785050	0.1	0.787914
10.786717	0.1	0.778556
10.788383	0.1	0.770211
10.790050	0.1	0.763178
10.791717	0.1	0.757098
10.793383	0.1	0.751972
10.795050	0.1	0.747681
10.796717	0.1	0.743985
10.798383	0.1	0.741065
10.800050	0.1	0.739753
10.801717	0.1	0.739992
10.803383	0.1	0.739932
10.805050	0.1	0.737786
10.806717	0.1	0.732780
10.808383	0.1	0.725746
10.810050	0.1	0.718772
10.811717	0.1	0.714064
10.813383	0.1	0.712395
10.815050	0.1	0.712872
10.816717	0.1	0.714183
10.818383	0.1	0.716031
10.820050	0.1	0.718117
10.821717	0.1	0.719786
10.823383	0.1	0.720501
10.825050	0.1	0.720024
10.826717	0.1	0.718534
10.828383	0.1	0.716746
10.830050	0.1	0.715375
10.831717	0.1	0.714719
10.833383	0.1	0.714839
10.835050	0.1	0.715792
10.836717	0.1	0.717282
10.838383	0.1	0.719428
10.840050	0.1	0.721991
10.841717	0.1	0.723958
10.843383	0.1	0.724495
10.845050	0.1	0.723183
10.846717	0.1	0.720382
10.848383	0.1	0.718176
10.850050	0.1	0.719369
10.851717	0.1	0.724793
10.853383	0.1	0.732243
10.855050	0.1	0.738502
10.856717	0.1	0.741899
10.858383	0.1	0.743389
10.860050	0.1	0.745177
10.861717	0.1	0.748336
10.863383	0.1	0.751674
10.865050	0.1	0.753760
10.866717	0.1	0.754356
10.868383	0.1	0.753820
10.870050	0.1	0.752807
10.871717	0.1	0.752628
10.873383	0.1	0.754774
10.875050	0.1	0.760019
10.876717	0.1	0.767827
10.878383	0.1	0.776768
10.880050	0.1	0.784993
10.881717	0.1	0.792086
10.883383	0.1	0.798345
10.885050	0.1	0.803471
10.886717	0.1	0.806630
10.888383	0.1	0.808477
10.890050	0.1	0.810981
10.891717	0.1	0.815272
10.893383	0.1	0.820398
10.895050	0.1	0.824690
10.896717	0.1	0.828147
10.898383	0.1	0.831902
10.900050	0.1	0.835896
10.901717	0.1	0.839114
10.903383	0.1	0.841498
10.905050	0.1	0.843406
10.906717	0.1	0.844657
10.908383	0.1	0.845075
10.910050	0.1	0.844240
10.911717	0.1	0.842154
10.913383	0.1	0.839174
10.915050	0.1	0.836849
10.916717	0.1	0.837088
10.918383	0.1	0.841022
10.920050	0.1	0.847876
10.921717	0.1	0.855088
10.923383	0.1	0.859618
10.925050	0.1	0.860095
10.926717	0.1	0.857592
10.928383	0.1	0.853181
10.930050	0.1	0.847697
10.931717	0.1	0.843585
10.933383	0.1	0.843823
10.935050	0.1	0.848293
10.936717	0.1	0.853777
10.938383	0.1	0.857711
10.940050	0.1	0.859976
10.941717	0.1	0.861228
10.943383	0.1	0.861645
10.945050	0.1	0.861704
10.946717	0.1	0.862658
10.948383	0.1	0.865161
10.950050	0.1	0.867903
10.951717	0.1	0.868559
10.953383	0.1	0.865877
10.955050	0.1	0.860572
10.956717	0.1	0.854790
10.958383	0.1	0.850856
10.960050	0.1	0.849903
10.961717	0.1	0.850320
10.963383	0.1	0.850558
10.965050	0.1	0.851452
10.966717	0.1	0.854433
10.968383	0.1	0.859201
10.970050	0.1	0.863254
10.971717	0.1	0.864148
10.973383	0.1	0.861287
10.975050	0.1	0.855744
10.976717	0.1	0.849545
10.978383	0.1	0.844777
10.980050	0.1	0.842869
10.981717	0.1	0.843525
10.983383	0.1	0.844598
10.985050	0.1	0.844121
10.986717	0.1	0.841618
10.988383	0.1	0.838280
10.990050	0.1	0.835955
10.991717	0.1	0.835061
10.993383	0.1	0.834882
10.995050	0.1	0.835002
10.996717	0.1	0.835836
10.998383	0.1	0.837624
11.000050	0.1	0.840664
11.001717	0.1	0.844657
11.003383	0.1	0.848234
11.005050	0.1	0.849664
11.006717	0.1	0.847995
11.008383	0.1	0.844240
11.010050	0.1	0.840545
11.011717	0.1	0.838757
11.013383	0.1	0.839710
11.015050	0.1	0.843465
11.016717	0.1	0.849843
11.018383	0.1	0.858486
11.020050	0.1	0.867844
11.021717	0.1	0.874937
11.023383	0.1	0.876665
11.025050	0.1	0.872433
11.026717	0.1	0.864089
11.028383	0.1	0.854373
11.030050	0.1	0.846386
11.031717	0.1	0.842869
11.033383	0.1	0.844836
11.035050	0.1	0.850320
11.036717	0.1	0.856519
11.038383	0.1	0.862777
11.040050	0.1	0.870228
11.041717	0.1	0.879109
11.043383	0.1	0.886977
11.045050	0.1	0.891328
11.046717	0.1	0.892401
11.048383	0.1	0.892639
11.050050	0.1	0.894129
11.051717	0.1	0.897467
11.053383	0.1	0.902891
11.055050	0.1	0.909865
11.056717	0.1	0.916839
11.058383	0.1	0.922501
11.060050	0.1	0.926733
11.061717	0.1	0.929713
11.063383	0.1	0.930369
11.065050	0.1	0.927925
11.066717	0.1	0.923038
11.068383	0.1	0.917912
11.070050	0.1	0.915051
11.071717	0.1	0.916302
11.073383	0.1	0.921965
11.075050	0.1	0.930607
11.076717	0.1	0.940204
11.078383	0.1	0.948787
11.080050	0.1	0.955164
11.081717	0.1	0.959635
11.083383	0.1	0.963271
11.085050	0.1	0.966668
11.086717	0.1	0.969887
11.088383	0.1	0.972867
11.090050	0.1	0.975430
11.091717	0.1	0.977099
11.093383	0.1	0.976980
11.095050	0.1	0.974774
11.096717	0.1	0.971735
11.098383	0.1	0.969529
11.100050	0.1	0.968576
11.101717	0.1	0.967503
11.103383	0.1	0.965238
11.105050	0.1	0.962079
11.106717	0.1	0.959218
11.108383	0.1	0.957668
11.110050	0.1	0.958085
11.111717	0.1	0.960112
11.113383	0.1	0.962913
11.115050	0.1	0.965774
11.116717	0.1	0.968814
11.118383	0.1	0.972152
11.120050	0.1	0.974774
11.121717	0.1	0.974536
11.123383	0.1	0.970662
11.125050	0.1	0.965476
11.126717	0.1	0.961840
11.128383	0.1	0.960529
11.130050	0.1	0.959635
11.131717	0.1	0.957429
11.133383	0.1	0.953972
11.135050	0.1	0.949681
11.136717	0.1	0.944376
11.138383	0.1	0.938296
11.140050	0.1	0.933051
11.141717	0.1	0.930429
11.143383	0.1	0.930727
11.145050	0.1	0.932217
11.146717	0.1	0.933886
11.148383	0.1	0.935793
11.150050	0.1	0.937164
11.151717	0.1	0.936568
11.153383	0.1	0.933945
11.155050	0.1	0.930488
11.156717	0.1	0.927091
11.158383	0.1	0.923455
11.160050	0.1	0.919163
11.161717	0.1	0.914931
11.163383	0.1	0.911832
11.165050	0.1	0.909627
11.166717	0.1	0.907004
11.168383	0.1	0.903487
11.170050	0.1	0.900567
11.171717	0.1	0.899196
11.173383	0.1	0.898242
11.175050	0.1	0.896037
11.176717	0.1	0.892818
11.178383	0.1	0.890613
11.180050	0.1	0.891328
11.181717	0.1	0.894725
11.183383	0.1	0.899136
11.185050	0.1	0.902653
11.186717	0.1	0.904203
11.188383	0.1	0.904739
11.190050	0.1	0.905812
11.191717	0.1	0.907958
11.193383	0.1	0.909746
11.195050	0.1	0.909269
11.196717	0.1	0.906229
11.198383	0.1	0.902176
11.200050	0.1	0.899375
11.201717	0.1	0.898540
11.203383	0.1	0.899017
11.205050	0.1	0.900745
11.206717	0.1	0.903547
11.208383	0.1	0.906110
11.210050	0.1	0.906646
11.211717	0.1	0.904262
11.213383	0.1	0.899851
11.215050	0.1	0.895441
11.216717	0.1	0.892282
11.218383	0.1	0.891030
11.220050	0.1	0.892282
11.221717	0.1	0.896156
11.223383	0.1	0.901222
11.225050	0.1	0.905275
11.226717	0.1	0.907064
11.228383	0.1	0.906646
11.230050	0.1	0.904083
11.231717	0.1	0.900209
11.233383	0.1	0.897408
11.235050	0.1	0.897706
11.236717	0.1	0.900924
11.238383	0.1	0.905991
11.240050	0.1	0.912726
11.241717	0.1	0.921190
11.243383	0.1	0.929296
11.245050	0.1	0.933707
11.246717	0.1	0.932813
11.248383	0.1	0.927925
11.250050	0.1	0.921130
11.251717	0.1	0.913858
11.253383	0.1	0.908017
11.255050	0.1	0.905573
11.256717	0.1	0.906110
11.258383	0.1	0.906944
11.260050	0.1	0.906050
11.261717	0.1	0.904381
11.263383	0.1	0.903368
11.265050	0.1	0.903308
11.266717	0.1	0.903845
11.268383	0.1	0.904977
11.270050	0.1	0.906408
11.271717	0.1	0.906646
11.273383	0.1	0.904143
11.275050	0.1	0.899196
11.276717	0.1	0.893712
11.278383	0.1	0.889778
11.280050	0.1	0.888526
11.281717	0.1	0.888944
11.283383	0.1	0.888646
11.285050	0.1	0.886500
11.286717	0.1	0.883699
11.288383	0.1	0.882685
11.290050	0.1	0.884473
11.291717	0.1	0.887513
11.293383	0.1	0.889063
11.295050	0.1	0.887156
11.296717	0.1	0.881493
11.298383	0.1	0.874043
11.300050	0.1	0.867426
11.301717	0.1	0.862539
11.303383	0.1	0.858307
11.305050	0.1	0.853598
11.306717	0.1	0.849009
11.308383	0.1	0.846326
11.310050	0.1	0.846446
11.311717	0.1	0.849307
11.313383	0.1	0.853419
11.315050	0.1	0.855267
11.316717	0.1	0.851929
11.318383	0.1	0.844061
11.320050	0.1	0.835002
11.321717	0.1	0.827551
11.323383	0.1	0.823140
11.325050	0.1	0.822008
11.326717	0.1	0.823379
11.328383	0.1	0.825763
11.330050	0.1	0.826895
11.331717	0.1	0.825346
11.333383	0.1	0.822067
11.335050	0.1	0.818729
11.336717	0.1	0.816286
11.338383	0.1	0.815034
11.340050	0.1	0.815332
11.341717	0.1	0.815988
11.343383	0.1	0.814557
11.345050	0.1	0.809729
11.346717	0.1	0.802755
11.348383	0.1	0.795841
11.350050	0.1	0.790536
11.351717	0.1	0.787497
11.353383	0.1	0.787497
11.355050	0.1	0.790715
11.356717	0.1	0.795066
11.358383	0.1	0.797093
11.360050	0.1	0.795245
11.361717	0.1	0.790834
11.363383	0.1	0.785589
11.365050	0.1	0.780940
11.366717	0.1	0.776947
11.368383	0.1	0.773013
11.370050	0.1	0.769556
11.371717	0.1	0.767946
11.373383	0.1	0.769496
11.375050	0.1	0.773907
11.376717	0.1	0.779390
11.378383	0.1	0.783503
11.380050	0.1	0.784695
11.381717	0.1	0.783324
11.383383	0.1	0.781655
11.385050	0.1	0.781477
11.386717	0.1	0.782132
11.388383	0.1	0.783145
11.390050	0.1	0.786126
11.391717	0.1	0.793099
11.393383	0.1	0.803232
11.395050	0.1	0.813127
11.396717	0.1	0.818551
11.398383	0.1	0.816762
11.400050	0.1	0.808299
11.401717	0.1	0.796676
11.403383	0.1	0.786781
11.405050	0.1	0.781775
11.406717	0.1	0.781596
11.408383	0.1	0.783682
11.410050	0.1	0.786185
11.411717	0.1	0.789344
11.413383	0.1	0.793636
11.415050	0.1	0.797927
11.416717	0.1	0.800133
11.418383	0.1	0.799835
11.420050	0.1	0.797987
11.421717	0.1	0.795424
11.423383	0.1	0.791907
11.425050	0.1	0.787199
11.426717	0.1	0.781775
11.428383	0.1	0.776887
11.430050	0.1	0.773907
11.431717	0.1	0.773013
11.433383	0.1	0.772536
11.435050	0.1	0.771046
11.436717	0.1	0.769019
11.438383	0.1	0.768721
11.440050	0.1	0.771344
11.441717	0.1	0.775158
11.443383	0.1	0.777841
11.445050	0.1	0.778377
11.446717	0.1	0.777483
11.448383	0.1	0.776291
11.450050	0.1	0.775456
11.451717	0.1	0.775039
11.453383	0.1	0.775397
11.455050	0.1	0.776410
11.456717	0.1	0.777006
11.458383	0.1	0.775874
11.460050	0.1	0.772834
11.461717	0.1	0.769258
11.463383	0.1	0.766277
11.465050	0.1	0.763357
11.466717	0.1	0.759661
11.468383	0.1	0.755370
11.470050	0.1	0.750959
11.471717	0.1	0.747621
11.473383	0.1	0.746667
11.475050	0.1	0.747860
11.476717	0.1	0.750423
11.478383	0.1	0.754178
11.480050	0.1	0.758827
11.481717	0.1	0.763655
11.483383	0.1	0.767946
11.485050	0.1	0.770927
11.486717	0.1	0.771880
11.488383	0.1	0.770569
11.490050	0.1	0.767052
11.491717	0.1	0.761688
11.493383	0.1	0.755549
11.495050	0.1	0.750661
11.496717	0.1	0.748158
11.498383	0.1	0.747323
11.500050	0.1	0.746906
11.501717	0.1	0.746071
11.503383	0.1	0.744700
11.505050	0.1	0.742734
11.506717	0.1	0.740290
11.508383	0.1	0.737906
11.510050	0.1	0.736535
11.511717	0.1	0.736833
11.513383	0.1	0.738621
11.515050	0.1	0.739932
11.516717	0.1	0.738919
11.518383	0.1	0.735939
11.520050	0.1	0.732303
11.521717	0.1	0.728786
11.523383	0.1	0.725329
11.525050	0.1	0.721455
11.526717	0.1	0.717282
11.528383	0.1	0.713468
11.530050	0.1	0.710964
11.531717	0.1	0.710785
11.533383	0.1	0.713229
11.535050	0.1	0.717640
11.536717	0.1	0.721991
11.538383	0.1	0.724018
11.540050	0.1	0.722826
11.541717	0.1	0.718832
11.543383	0.1	0.713527
11.545050	0.1	0.708878
11.546717	0.1	0.706673
11.548383	0.1	0.706911
11.550050	0.1	0.708163
11.551717	0.1	0.709117
11.553383	0.1	0.708342
11.555050	0.1	0.704229
11.556717	0.1	0.696957
11.558383	0.1	0.689268
11.560050	0.1	0.684977
11.561717	0.1	0.685275
11.563383	0.1	0.688672
11.565050	0.1	0.693381
11.566717	0.1	0.697196
11.568383	0.1	0.697613
11.570050	0.1	0.693083
11.571717	0.1	0.684559
11.573383	0.1	0.674069
11.575050	0.1	0.662983
11.576717	0.1	0.652492
11.578383	0.1	0.644445
11.580050	0.1	0.639558
11.581717	0.1	0.635982
11.583383	0.1	0.631511
11.585050	0.1	0.625730
11.586717	0.1	0.619650
11.588383	0.1	0.614584
11.590050	0.1	0.611544
11.591717	0.1	0.610292
11.593383	0.1	0.608683
11.595050	0.1	0.604689
11.596717	0.1	0.597954
11.598383	0.1	0.589848
11.600050	0.1	0.582576
11.601717	0.1	0.577450
11.603383	0.1	0.574112
11.605050	0.1	0.570536
11.606717	0.1	0.565231
11.608383	0.1	0.559211
11.610050	0.1	0.554502
11.611717	0.1	0.552118
11.613383	0.1	0.551224
11.615050	0.1	0.550151
11.616717	0.1	0.547111
11.618383	0.1	0.541925
11.620050	0.1	0.536740
11.621717	0.1	0.534475
11.623383	0.1	0.536025
11.625050	0.1	0.539601
11.626717	0.1	0.542641
11.628383	0.1	0.543356
11.630050	0.1	0.540555
11.631717	0.1	0.533402
11.633383	0.1	0.522912
11.635050	0.1	0.512004
11.636717	0.1	0.504315
11.638383	0.1	0.501275
11.640050	0.1	0.501454
11.641717	0.1	0.501633
11.643383	0.1	0.499547
11.645050	0.1	0.495017
11.646717	0.1	0.489354
11.648383	0.1	0.483930
11.650050	0.1	0.479937
11.651717	0.1	0.477731
11.653383	0.1	0.477493
11.655050	0.1	0.478745
11.656717	0.1	0.480354
11.658383	0.1	0.480592
11.660050	0.1	0.478208
11.661717	0.1	0.473857
11.663383	0.1	0.469029
11.665050	0.1	0.464737
11.666717	0.1	0.460625
11.668383	0.1	0.456512
11.670050	0.1	0.452757
11.671717	0.1	0.449836
11.673383	0.1	0.447929
11.675050	0.1	0.446379
11.676717	0.1	0.443995
11.678383	0.1	0.440538
11.680050	0.1	0.437200
11.681717	0.1	0.435174
11.683383	0.1	0.434935
11.685050	0.1	0.435770
11.686717	0.1	0.435650
11.688383	0.1	0.433803
11.690050	0.1	0.431418
11.691717	0.1	0.430465
11.693383	0.1	0.431120
11.695050	0.1	0.431359
11.696717	0.1	0.429034
11.698383	0.1	0.424266
11.700050	0.1	0.419498
11.701717	0.1	0.416160
11.703383	0.1	0.413775
11.705050	0.1	0.411689
11.706717	0.1	0.410080
11.708383	0.1	0.409007
11.710050	0.1	0.407517
11.711717	0.1	0.405014
11.713383	0.1	0.401974
11.715050	0.1	0.399888
11.716717	0.1	0.398994
11.718383	0.1	0.397682
11.720050	0.1	0.394464
11.721717	0.1	0.390828
11.723383	0.1	0.389159
11.725050	0.1	0.388920
11.726717	0.1	0.387847
11.728383	0.1	0.385106
11.730050	0.1	0.382006
11.731717	0.1	0.379682
11.733383	0.1	0.377655
11.735050	0.1	0.375748
11.736717	0.1	0.373781
11.738383	0.1	0.371695
11.740050	0.1	0.369847
11.741717	0.1	0.368059
11.743383	0.1	0.366092
11.745050	0.1	0.364065
11.746717	0.1	0.362575
11.748383	0.1	0.361681
11.750050	0.1	0.360847
11.751717	0.1	0.359833
11.753383	0.1	0.358641
11.755050	0.1	0.357687
11.756717	0.1	0.357032
11.758383	0.1	0.356972
11.760050	0.1	0.357687
11.761717	0.1	0.358701
11.763383	0.1	0.359416
11.765050	0.1	0.360370
11.766717	0.1	0.362158
11.768383	0.1	0.364721
11.770050	0.1	0.367343
11.771717	0.1	0.369787
11.773383	0.1	0.371993
11.775050	0.1	0.373364
11.776717	0.1	0.372946
11.778383	0.1	0.370860
11.780050	0.1	0.368059
11.781717	0.1	0.365913
11.783383	0.1	0.365734
11.785050	0.1	0.368714
11.786717	0.1	0.374496
11.788383	0.1	0.379860
11.790050	0.1	0.381589
11.791717	0.1	0.379324
11.793383	0.1	0.375390
11.795050	0.1	0.372112
11.796717	0.1	0.369847
11.798383	0.1	0.367403
11.800050	0.1	0.364006
11.801717	0.1	0.360489
11.803383	0.1	0.358224
11.805050	0.1	0.358522
11.806717	0.1	0.362277
11.808383	0.1	0.368774
11.810050	0.1	0.375688
11.811717	0.1	0.379741
11.813383	0.1	0.379682
11.815050	0.1	0.377119
11.816717	0.1	0.374854
11.818383	0.1	0.374138
11.820050	0.1	0.375092
11.821717	0.1	0.378191
11.823383	0.1	0.382781
11.825050	0.1	0.386834
11.826717	0.1	0.388742
11.828383	0.1	0.388742
11.830050	0.1	0.388324
11.831717	0.1	0.389576
11.833383	0.1	0.392854
11.835050	0.1	0.396013
11.836717	0.1	0.396192
11.838383	0.1	0.392914
11.840050	0.1	0.389397
11.841717	0.1	0.389338
11.843383	0.1	0.393152
11.845050	0.1	0.398219
11.846717	0.1	0.402153
11.848383	0.1	0.404418
11.850050	0.1	0.405550
11.851717	0.1	0.405788
11.853383	0.1	0.405431
11.855050	0.1	0.405312
11.856717	0.1	0.405967
11.858383	0.1	0.406861
11.860050	0.1	0.408232
11.861717	0.1	0.411391
11.863383	0.1	0.417113
11.865050	0.1	0.424266
11.866717	0.1	0.431597
11.868383	0.1	0.438631
11.870050	0.1	0.445068
11.871717	0.1	0.449896
11.873383	0.1	0.451982
11.875050	0.1	0.451505
11.876717	0.1	0.450075
11.878383	0.1	0.449836
11.880050	0.1	0.452042
11.881717	0.1	0.456274
11.883383	0.1	0.461936
11.885050	0.1	0.468075
11.886717	0.1	0.473499
11.888383	0.1	0.476897
11.890050	0.1	0.477910
11.891717	0.1	0.477076
11.893383	0.1	0.475407
11.895050	0.1	0.474811
11.896717	0.1	0.477731
11.898383	0.1	0.485599
11.900050	0.1	0.497401
11.901717	0.1	0.509381
11.903383	0.1	0.517309
11.905050	0.1	0.519455
11.906717	0.1	0.517964
11.908383	0.1	0.515759
11.910050	0.1	0.514209
11.911717	0.1	0.513792
11.913383	0.1	0.514805
11.915050	0.1	0.516295
11.916717	0.1	0.518680
11.918383	0.1	0.524223
11.920050	0.1	0.534534
11.921717	0.1	0.547707
11.923383	0.1	0.560164
11.925050	0.1	0.569046
11.926717	0.1	0.573993
11.928383	0.1	0.576437
11.930050	0.1	0.577927
11.931717	0.1	0.579476
11.933383	0.1	0.582337
11.935050	0.1	0.587463
11.936717	0.1	0.595033
11.938383	0.1	0.603974
11.940050	0.1	0.612974
11.941717	0.1	0.621378
11.943383	0.1	0.629902
11.945050	0.1	0.639379
11.946717	0.1	0.649095
11.948383	0.1	0.657678
11.950050	0.1	0.664711
11.951717	0.1	0.670254
11.953383	0.1	0.674427
11.955050	0.1	0.677764
11.956717	0.1	0.681818
11.958383	0.1	0.687361
11.960050	0.1	0.693739
11.961717	0.1	0.700235
11.963383	0.1	0.706852
11.965050	0.1	0.713646
11.966717	0.1	0.720084
11.968383	0.1	0.725627
11.970050	0.1	0.730991
11.971717	0.1	0.736594
11.973383	0.1	0.741899
11.975050	0.1	0.746250
11.976717	0.1	0.750244
11.978383	0.1	0.755727
11.980050	0.1	0.763118
11.981717	0.1	0.770271
11.983383	0.1	0.775278
11.985050	0.1	0.778377
11.986717	0.1	0.781357
11.988383	0.1	0.784934
11.990050	0.1	0.788808
11.991717	0.1	0.793338
11.993383	0.1	0.800133
11.995050	0.1	0.810444
11.996717	0.1	0.823617
11.998383	0.1	0.837684
12.000050	0.1	0.850558
12.001717	0.1	0.860572
12.003383	0.1	0.866890
12.005050	0.1	0.869930
12.006717	0.1	0.871718
12.008383	0.1	0.875294
12.010050	0.1	0.882685
12.011717	0.1	0.893295
12.013383	0.1	0.905395
12.015050	0.1	0.918090
12.016717	0.1	0.931561
12.018383	0.1	0.945151
12.020050	0.1	0.957429
12.021717	0.1	0.967264
12.023383	0.1	0.974834
12.025050	0.1	0.980496
12.026717	0.1	0.984669
12.028383	0.1	0.987887
12.030050	0.1	0.991225
12.031717	0.1	0.996053
12.033383	0.1	1.003563
12.035050	0.1	1.013815
12.036717	0.1	1.026809
12.038383	0.1	1.042068
12.040050	0.1	1.058221
12.041717	0.1	1.073301
12.043383	0.1	1.085818
12.045050	0.1	1.095712
12.046717	0.1	1.104772
12.048383	0.1	1.114905
12.050050	0.1	1.125574
12.051717	0.1	1.135290
12.053383	0.1	1.144409
12.055050	0.1	1.154423
12.056717	0.1	1.165450
12.058383	0.1	1.176536
12.060050	0.1	1.187325
12.061717	0.1	1.198053
12.063383	0.1	1.208603
12.065050	0.1	1.218677
12.066717	0.1	1.228213
12.068383	0.1	1.237154
12.070050	0.1	1.246333
12.071717	0.1	1.257300
12.073383	0.1	1.270413
12.075050	0.1	1.284778
12.076717	0.1	1.299381
12.078383	0.1	1.312673
12.080050	0.1	1.322329
12.081717	0.1	1.328051
12.083383	0.1	1.331925
12.085050	0.1	1.335740
12.086717	0.1	1.339316
12.088383	0.1	1.341999
12.090050	0.1	1.344979
12.091717	0.1	1.350701
12.093383	0.1	1.359701
12.095050	0.1	1.369059
12.096717	0.1	1.375556
12.098383	0.1	1.379252
12.100050	0.1	1.382589
12.101717	0.1	1.387060
12.103383	0.1	1.392126
12.105050	0.1	1.396954
12.106717	0.1	1.401365
12.108383	0.1	1.405835
12.110050	0.1	1.410425
12.111717	0.1	1.414180
12.113383	0.1	1.416683
12.115050	0.1	1.418650
12.116717	0.1	1.420856
12.118383	0.1	1.423240
12.120050	0.1	1.425684
12.121717	0.1	1.428425
12.123383	0.1	1.432121
12.125050	0.1	1.436949
12.126717	0.1	1.442075
12.128383	0.1	1.446128
12.130050	0.1	1.449168
12.131717	0.1	1.452148
12.133383	0.1	1.455128
12.135050	0.1	1.458287
12.136717	0.1	1.462221
12.138383	0.1	1.466811
12.140050	0.1	1.470625
12.141717	0.1	1.472235
12.143383	0.1	1.471877
12.145050	0.1	1.471341
12.146717	0.1	1.471341
12.148383	0.1	1.471162
12.150050	0.1	1.470566
12.151717	0.1	1.470864
12.153383	0.1	1.473308
12.155050	0.1	1.477957
12.156717	0.1	1.483619
12.158383	0.1	1.488686
12.160050	0.1	1.491726
12.161717	0.1	1.491606
12.163383	0.1	1.488507
12.165050	0.1	1.483739
12.166717	0.1	1.479805
12.168383	0.1	1.478493
12.170050	0.1	1.479983
12.171717	0.1	1.483023
12.173383	0.1	1.485288
12.175050	0.1	1.484573
12.176717	0.1	1.480579
12.178383	0.1	1.475096
12.180050	0.1	1.470685
12.181717	0.1	1.468301
12.183383	0.1	1.467705
12.185050	0.1	1.468301
12.186717	0.1	1.469731
12.188383	0.1	1.471698
12.190050	0.1	1.473427
12.191717	0.1	1.474500
12.193383	0.1	1.475811
12.195050	0.1	1.478374
12.196717	0.1	1.481295
12.198383	0.1	1.482487
12.200050	0.1	1.480699
12.201717	0.1	1.476407
12.203383	0.1	1.470924
12.205050	0.1	1.466990
12.206717	0.1	1.467168
12.208383	0.1	1.471222
12.210050	0.1	1.476467
12.211717	0.1	1.481176
12.213383	0.1	1.485169
12.215050	0.1	1.488268
12.216717	0.1	1.490235
12.218383	0.1	1.491487
12.220050	0.1	1.493871
12.221717	0.1	1.498342
12.223383	0.1	1.504064
12.225050	0.1	1.509249
12.226717	0.1	1.512766
12.228383	0.1	1.514495
12.230050	0.1	1.515031
12.231717	0.1	1.515389
12.233383	0.1	1.516223
12.235050	0.1	1.518369
12.236717	0.1	1.523018
12.238383	0.1	1.530707
12.240050	0.1	1.541019
12.241717	0.1	1.552403
12.243383	0.1	1.563370
12.245050	0.1	1.572967
12.246717	0.1	1.581848
12.248383	0.1	1.591444
12.250050	0.1	1.601994
12.251717	0.1	1.613259
12.253383	0.1	1.625002
12.255050	0.1	1.636922
12.256717	0.1	1.648724
12.258383	0.1	1.660049
12.260050	0.1	1.671195
12.261717	0.1	1.682401
12.263383	0.1	1.693308
12.265050	0.1	1.703680
12.266717	0.1	1.714051
12.268383	0.1	1.725018
12.270050	0.1	1.736820
12.271717	0.1	1.749873
12.273383	0.1	1.763940
12.275050	0.1	1.777709
12.276717	0.1	1.789570
12.278383	0.1	1.799464
12.280050	0.1	1.809120
12.281717	0.1	1.820088
12.283383	0.1	1.831830
12.285050	0.1	1.843035
12.286717	0.1	1.854420
12.288383	0.1	1.868248
12.290050	0.1	1.885116
12.291717	0.1	1.902878
12.293383	0.1	1.918674
12.295050	0.1	1.931071
12.296717	0.1	1.940549
12.298383	0.1	1.948834
12.300050	0.1	1.958132
12.301717	0.1	1.970112
12.303383	0.1	1.985312
12.305050	0.1	2.003133
12.306717	0.1	2.022863
12.308383	0.1	2.043784
12.310050	0.1	2.064705
12.311717	0.1	2.084375
12.313383	0.1	2.102375
12.315050	0.1	2.119482
12.316717	0.1	2.136290
12.318383	0.1	2.152622
12.320050	0.1	2.167761
12.321717	0.1	2.182305
12.323383	0.1	2.197147
12.325050	0.1	2.212763
12.326717	0.1	2.228797
12.328383	0.1	2.244890
12.330050	0.1	2.260208
12.331717	0.1	2.274990
12.333383	0.1	2.290547
12.335050	0.1	2.307296
12.336717	0.1	2.323926
12.338383	0.1	2.339125
12.340050	0.1	2.353370
12.341717	0.1	2.368271
12.343383	0.1	2.385318
12.345050	0.1	2.404392
12.346717	0.1	2.424657
12.348383	0.1	2.445936
12.350050	0.1	2.468646
12.351717	0.1	2.492011
12.353383	0.1	2.514184
12.355050	0.1	2.533376
12.356717	0.1	2.548993
12.358383	0.1	2.562702
12.360050	0.1	2.577663
12.361717	0.1	2.596319
12.363383	0.1	2.617896
12.365050	0.1	2.639771
12.366717	0.1	2.659738
12.368383	0.1	2.677381
12.370050	0.1	2.694070
12.371717	0.1	2.711833
12.373383	0.1	2.732217
12.375050	0.1	2.755702
12.376717	0.1	2.781391
12.378383	0.1	2.806604
12.380050	0.1	2.828598
12.381717	0.1	2.847135
12.383383	0.1	2.864897
12.385050	0.1	2.885342
12.386717	0.1	2.909184
12.388383	0.1	2.933979
12.390050	0.1	2.956689
12.391717	0.1	2.976060
12.393383	0.1	2.992869
12.395050	0.1	3.009081
12.396717	0.1	3.026784
12.398383	0.1	3.047824
12.400050	0.1	3.071845
12.401717	0.1	3.095925
12.403383	0.1	3.117264
12.405050	0.1	3.135622
12.406717	0.1	3.153563
12.408383	0.1	3.173769
12.410050	0.1	3.197611
12.411717	0.1	3.225088
12.413383	0.1	3.255487
12.415050	0.1	3.287435
12.416717	0.1	3.319025
12.418383	0.1	3.347933
12.420050	0.1	3.372848
12.421717	0.1	3.394306
12.423383	0.1	3.414035
12.425050	0.1	3.434539
12.426717	0.1	3.457427
12.428383	0.1	3.482104
12.430050	0.1	3.506601
12.431717	0.1	3.530443
12.433383	0.1	3.554821
12.435050	0.1	3.580928
12.436717	0.1	3.608763
12.438383	0.1	3.636956
12.440050	0.1	3.663182
12.441717	0.1	3.685951
12.443383	0.1	3.705681
12.445050	0.1	3.724754
12.446717	0.1	3.745020
12.448383	0.1	3.766597
12.450050	0.1	3.788710
12.451717	0.1	3.810525
12.453383	0.1	3.831208
12.455050	0.1	3.850401
12.456717	0.1	3.868163
12.458383	0.1	3.884137
12.460050	0.1	3.897906
12.461717	0.1	3.910065
12.463383	0.1	3.922463
12.465050	0.1	3.936649
12.466717	0.1	3.952921
12.468383	0.1	3.970683
12.470050	0.1	3.988981
12.471717	0.1	4.006565
12.473383	0.1	4.022300
12.475050	0.1	4.035473
12.476717	0.1	4.046917
12.478383	0.1	4.058719
12.480050	0.1	4.071534
12.481717	0.1	4.082442
12.483383	0.1	4.087925
12.485050	0.1	4.087985
12.486717	0.1	4.085541
12.488383	0.1	4.083514
12.490050	0.1	4.083395
12.491717	0.1	4.085362
12.493383	0.1	4.088462
12.495050	0.1	4.091144
12.496717	0.1	4.092396
12.498383	0.1	4.092455
12.500050	0.1	4.092157
12.501717	0.1	4.091859
12.503383	0.1	4.091025
12.505050	0.1	4.089773
12.506717	0.1	4.088164
12.508383	0.1	4.086256
12.510050	0.1	4.084289
12.511717	0.1	4.082084
12.513383	0.1	4.078508
12.515050	0.1	4.072845
12.516717	0.1	4.066289
12.518383	0.1	4.060686
12.520050	0.1	4.057110
12.521717	0.1	4.056037
12.523383	0.1	4.056633
12.525050	0.1	4.056573
12.526717	0.1	4.054129
12.528383	0.1	4.049659
12.530050	0.1	4.044771
12.531717	0.1	4.040361
12.533383	0.1	4.035533
12.535050	0.1	4.029572
12.536717	0.1	4.023254
12.538383	0.1	4.018009
12.540050	0.1	4.014731
12.541717	0.1	4.013956
12.543383	0.1	4.015446
12.545050	0.1	4.018128
12.546717	0.1	4.021168
12.548383	0.1	4.022956
12.550050	0.1	4.020989
12.551717	0.1	4.013896
12.553383	0.1	4.003406
12.555050	0.1	3.992677
12.556717	0.1	3.984034
12.558383	0.1	3.977478
12.560050	0.1	3.971756
12.561717	0.1	3.965557
12.563383	0.1	3.958524
12.565050	0.1	3.951133
12.566717	0.1	3.944040
12.568383	0.1	3.936649
12.570050	0.1	3.928244
12.571717	0.1	3.920615
12.573383	0.1	3.916085
12.575050	0.1	3.913760
12.576717	0.1	3.910303
12.578383	0.1	3.903866
12.580050	0.1	3.895521
12.581717	0.1	3.887177
12.583383	0.1	3.879309
12.585050	0.1	3.870905
12.586717	0.1	3.860891
12.588383	0.1	3.849268
12.590050	0.1	3.836572
12.591717	0.1	3.823459
12.593383	0.1	3.810287
12.595050	0.1	3.797412
12.596717	0.1	3.784836
12.598383	0.1	3.772378
12.600050	0.1	3.759682
12.601717	0.1	3.746748
12.603383	0.1	3.734887
12.605050	0.1	3.725052
12.606717	0.1	3.716171
12.608383	0.1	3.706455
12.610050	0.1	3.694356
12.611717	0.1	3.678560
12.613383	0.1	3.658355
12.615050	0.1	3.634989
12.616717	0.1	3.611684
12.618383	0.1	3.590822
12.620050	0.1	3.571749
12.621717	0.1	3.551603
12.623383	0.1	3.529251
12.625050	0.1	3.506184
12.626717	0.1	3.483951
12.628383	0.1	3.462017
12.630050	0.1	3.438711
12.631717	0.1	3.412724
12.633383	0.1	3.384888
12.635050	0.1	3.356934
12.636717	0.1	3.329456
12.638383	0.1	3.302634
12.640050	0.1	3.276825
12.641717	0.1	3.252506
12.643383	0.1	3.229201
12.645050	0.1	3.206015
12.646717	0.1	3.182113
12.648383	0.1	3.157020
12.650050	0.1	3.130734
12.651717	0.1	3.102780
12.653383	0.1	3.073096
12.655050	0.1	3.043592
12.656717	0.1	3.016293
12.658383	0.1	2.989948
12.660050	0.1	2.961934
12.661717	0.1	2.931714
12.663383	0.1	2.901137
12.665050	0.1	2.871871
12.666717	0.1	2.843797
12.668383	0.1	2.815485
12.670050	0.1	2.786398
12.671717	0.1	2.757251
12.673383	0.1	2.728999
12.675050	0.1	2.702117
12.676717	0.1	2.677500
12.678383	0.1	2.655506
12.680050	0.1	2.635598
12.681717	0.1	2.616286
12.683383	0.1	2.596677
12.685050	0.1	2.575696
12.686717	0.1	2.551973
12.688383	0.1	2.524316
12.690050	0.1	2.492488
12.691717	0.1	2.457142
12.693383	0.1	2.420128
12.695050	0.1	2.384246
12.696717	0.1	2.351940
12.698383	0.1	2.323866
12.700050	0.1	2.299488
12.701717	0.1	2.277911
12.703383	0.1	2.258539
12.705050	0.1	2.240658
12.706717	0.1	2.223551
12.708383	0.1	2.206385
12.710050	0.1	2.188325
12.711717	0.1	2.169073
12.713383	0.1	2.148867
12.715050	0.1	2.127886
12.716717	0.1	2.106011
12.718383	0.1	2.083838
12.720050	0.1	2.062798
12.721717	0.1	2.044082
12.723383	0.1	2.026498
12.725050	0.1	2.007246
12.726717	0.1	1.984120
12.728383	0.1	1.957536
12.730050	0.1	1.929760
12.731717	0.1	1.904369
12.733383	0.1	1.884282
12.735050	0.1	1.870692
12.736717	0.1	1.862168
12.738383	0.1	1.855254
12.740050	0.1	1.846612
12.741717	0.1	1.834333
12.743383	0.1	1.818061
12.745050	0.1	1.798689
12.746717	0.1	1.779139
12.748383	0.1	1.763284
12.750050	0.1	1.752913
12.751717	0.1	1.746059
12.753383	0.1	1.738608
12.755050	0.1	1.728177
12.756717	0.1	1.715660
12.758383	0.1	1.702488
12.760050	0.1	1.688361
12.761717	0.1	1.673639
12.763383	0.1	1.660764
12.765050	0.1	1.651704
12.766717	0.1	1.644790
12.768383	0.1	1.635909
12.770050	0.1	1.622498
12.771717	0.1	1.606286
12.773383	0.1	1.591504
12.775050	0.1	1.580715
12.776717	0.1	1.573086
12.778383	0.1	1.567066
12.780050	0.1	1.561880
12.781717	0.1	1.557708
12.783383	0.1	1.554847
12.785050	0.1	1.552224
12.786717	0.1	1.548469
12.788383	0.1	1.544416
12.790050	0.1	1.542211
12.791717	0.1	1.542986
12.793383	0.1	1.546145
12.795050	0.1	1.549721
12.796717	0.1	1.551867
12.798383	0.1	1.551688
12.800050	0.1	1.549900
12.801717	0.1	1.548052
12.803383	0.1	1.547635
12.805050	0.1	1.548827
12.806717	0.1	1.550257
12.808383	0.1	1.550853
12.810050	0.1	1.550496
12.811717	0.1	1.549721
12.813383	0.1	1.549184
12.815050	0.1	1.549542
12.816717	0.1	1.551926
12.818383	0.1	1.556635
12.820050	0.1	1.561940
12.821717	0.1	1.565039
12.823383	0.1	1.565695
12.825050	0.1	1.567245
12.826717	0.1	1.572967
12.828383	0.1	1.582444
12.830050	0.1	1.592338
12.831717	0.1	1.599074
12.833383	0.1	1.602054
12.835050	0.1	1.604021
12.836717	0.1	1.608372
12.838383	0.1	1.615942
12.840050	0.1	1.625478
12.841717	0.1	1.635909
12.843383	0.1	1.647711
12.845050	0.1	1.661241
12.846717	0.1	1.675248
12.848383	0.1	1.687884
12.850050	0.1	1.700044
12.851717	0.1	1.714349
12.853383	0.1	1.731515
12.855050	0.1	1.749337
12.856717	0.1	1.765668
12.858383	0.1	1.781166
12.860050	0.1	1.797497
12.861717	0.1	1.814187
12.863383	0.1	1.829445
12.865050	0.1	1.842857
12.866717	0.1	1.854718
12.868383	0.1	1.865625
12.870050	0.1	1.876235
12.871717	0.1	1.887322
12.873383	0.1	1.899243
12.875050	0.1	1.912177
12.876717	0.1	1.924992
12.878383	0.1	1.936019
12.880050	0.1	1.944125
12.881717	0.1	1.949251
12.883383	0.1	1.952708
12.885050	0.1	1.955986
12.886717	0.1	1.960337
12.888383	0.1	1.967013
12.890050	0.1	1.976967
12.891717	0.1	1.990080
12.893383	0.1	2.004624
12.895050	0.1	2.018631
12.896717	0.1	2.030254
12.898383	0.1	2.038300
12.900050	0.1	2.043903
12.901717	0.1	2.049685
12.903383	0.1	2.057791
12.905050	0.1	2.067685
12.906717	0.1	2.077103
12.908383	0.1	2.083302
12.910050	0.1	2.084792
12.911717	0.1	2.083659
12.913383	0.1	2.083242
12.915050	0.1	2.085447
12.916717	0.1	2.089262
12.918383	0.1	2.092421
12.920050	0.1	2.093136
12.921717	0.1	2.091885
12.923383	0.1	2.091169
12.925050	0.1	2.093315
12.926717	0.1	2.098322
12.928383	0.1	2.104879
12.930050	0.1	2.111018
12.931717	0.1	2.115607
12.933383	0.1	2.118588
12.935050	0.1	2.119780
12.936717	0.1	2.118886
12.938383	0.1	2.116084
12.940050	0.1	2.112866
12.941717	0.1	2.111435
12.943383	0.1	2.111554
12.945050	0.1	2.110362
12.946717	0.1	2.105713
12.948383	0.1	2.098799
12.950050	0.1	2.091885
12.951717	0.1	2.085388
12.953383	0.1	2.078474
12.955050	0.1	2.070964
12.956717	0.1	2.063215
12.958383	0.1	2.055287
12.960050	0.1	2.047658
12.961717	0.1	2.040982
12.963383	0.1	2.036214
12.965050	0.1	2.033293
12.966717	0.1	2.030969
12.968383	0.1	2.028227
12.970050	0.1	2.024949
12.971717	0.1	2.021194
12.973383	0.1	2.017260
12.975050	0.1	2.012849
12.976717	0.1	2.007246
12.978383	0.1	1.999855
12.980050	0.1	1.991987
12.981717	0.1	1.984716
12.983383	0.1	1.977265
12.985050	0.1	1.968742
12.986717	0.1	1.959443
12.988383	0.1	1.950681
12.990050	0.1	1.943052
12.991717	0.1	1.936138
12.993383	0.1	1.929224
12.995050	0.1	1.922071
12.996717	0.1	1.914561
12.998383	0.1	1.906693
13.000050	0.1	1.897276
13.001717	0.1	1.884282
13.003383	0.1	1.866579
13.005050	0.1	1.845837
13.006717	0.1	1.825929
13.008383	0.1	1.810074
13.010050	0.1	1.798511
13.011717	0.1	1.789987
13.013383	0.1	1.783311
13.015050	0.1	1.776695
13.016717	0.1	1.767159
13.018383	0.1	1.753152
13.020050	0.1	1.735807
13.021717	0.1	1.717627
13.023383	0.1	1.699984
13.025050	0.1	1.682341
13.026717	0.1	1.663685
13.028383	0.1	1.643956
13.030050	0.1	1.624704
13.031717	0.1	1.607359
13.033383	0.1	1.592040
13.035050	0.1	1.577258
13.036717	0.1	1.561761
13.038383	0.1	1.545787
13.040050	0.1	1.529873
13.041717	0.1	1.513660
13.043383	0.1	1.496673
13.045050	0.1	1.479805
13.046717	0.1	1.464248
13.048383	0.1	1.449406
13.050050	0.1	1.433671
13.051717	0.1	1.416743
13.053383	0.1	1.399636
13.055050	0.1	1.382887
13.056717	0.1	1.366556
13.058383	0.1	1.350224
13.060050	0.1	1.334071
13.061717	0.1	1.318693
13.063383	0.1	1.304686
13.065050	0.1	1.291990
13.066717	0.1	1.279473
13.068383	0.1	1.266301
13.070050	0.1	1.252174
13.071717	0.1	1.237512
13.073383	0.1	1.222789
13.075050	0.1	1.207829
13.076717	0.1	1.193106
13.078383	0.1	1.180410
13.080050	0.1	1.171410
13.081717	0.1	1.166165
13.083383	0.1	1.163662
13.085050	0.1	1.162708
13.086717	0.1	1.161814
13.088383	0.1	1.159251
13.090050	0.1	1.154184
13.091717	0.1	1.147032
13.093383	0.1	1.138330
13.095050	0.1	1.128256
13.096717	0.1	1.116514
13.098383	0.1	1.103640
13.100050	0.1	1.091659
13.101717	0.1	1.083672
13.103383	0.1	1.080930
13.105050	0.1	1.081586
13.106717	0.1	1.082838
13.108383	0.1	1.083195
13.110050	0.1	1.082361
13.111717	0.1	1.080036
13.113383	0.1	1.076460
13.115050	0.1	1.073241
13.116717	0.1	1.071930
13.118383	0.1	1.071930
13.120050	0.1	1.071632
13.121717	0.1	1.071096
13.123383	0.1	1.071632
13.125050	0.1	1.073241
13.126717	0.1	1.074493
13.128383	0.1	1.073599
13.130050	0.1	1.070678
13.131717	0.1	1.066983
13.133383	0.1	1.063466
13.135050	0.1	1.060963
13.136717	0.1	1.059771
13.138383	0.1	1.059234
13.140050	0.1	1.058757
13.141717	0.1	1.058340
13.143383	0.1	1.058161
13.145050	0.1	1.058340
13.146717	0.1	1.059413
13.148383	0.1	1.061082
13.150050	0.1	1.061618
13.151717	0.1	1.059771
13.153383	0.1	1.056492
13.155050	0.1	1.053989
13.156717	0.1	1.053631
13.158383	0.1	1.055896
13.160050	0.1	1.060188
13.161717	0.1	1.065254
13.163383	0.1	1.070559
13.165050	0.1	1.076281
13.166717	0.1	1.082063
13.168383	0.1	1.086354
13.170050	0.1	1.087606
13.171717	0.1	1.086056
13.173383	0.1	1.083732
13.175050	0.1	1.083195
13.176717	0.1	1.085997
13.178383	0.1	1.091600
13.180050	0.1	1.098037
13.181717	0.1	1.103938
13.183383	0.1	1.108825
13.185050	0.1	1.112461
13.186717	0.1	1.114488
13.188383	0.1	1.115084
13.190050	0.1	1.115263
13.191717	0.1	1.116455
13.193383	0.1	1.119435
13.195050	0.1	1.123786
13.196717	0.1	1.128554
13.198383	0.1	1.132846
13.200050	0.1	1.136065
13.201717	0.1	1.137376
13.203383	0.1	1.136661
13.205050	0.1	1.134992
13.206717	0.1	1.133680
13.208383	0.1	1.133442
13.210050	0.1	1.134694
13.211717	0.1	1.137972
13.213383	0.1	1.142502
13.215050	0.1	1.146436
13.216717	0.1	1.148582
13.218383	0.1	1.149774
13.220050	0.1	1.151204
13.221717	0.1	1.152992
13.223383	0.1	1.154602
13.225050	0.1	1.155794
13.226717	0.1	1.155675
13.228383	0.1	1.153529
13.230050	0.1	1.150787
13.231717	0.1	1.150668
13.233383	0.1	1.155794
13.235050	0.1	1.166403
13.236717	0.1	1.180589
13.238383	0.1	1.196265
13.240050	0.1	1.212001
13.241717	0.1	1.225829
13.243383	0.1	1.235366
13.245050	0.1	1.240254
13.246717	0.1	1.242638
13.248383	0.1	1.245618
13.250050	0.1	1.250982
13.251717	0.1	1.258612
13.253383	0.1	1.267374
13.255050	0.1	1.275539
13.256717	0.1	1.281321
13.258383	0.1	1.284778
13.260050	0.1	1.288474
13.261717	0.1	1.294434
13.263383	0.1	1.302183
13.265050	0.1	1.310527
13.266717	0.1	1.320005
13.268383	0.1	1.332462
13.270050	0.1	1.348555
13.271717	0.1	1.366973
13.273383	0.1	1.386523
13.275050	0.1	1.406670
13.276717	0.1	1.425803
13.278383	0.1	1.441598
13.280050	0.1	1.453638
13.281717	0.1	1.464486
13.283383	0.1	1.477718
13.285050	0.1	1.495779
13.286717	0.1	1.519322
13.288383	0.1	1.546919
13.290050	0.1	1.576066
13.291717	0.1	1.603365
13.293383	0.1	1.627028
13.295050	0.1	1.648843
13.296717	0.1	1.672626
13.298383	0.1	1.701057
13.300050	0.1	1.734316
13.301717	0.1	1.770258
13.303383	0.1	1.806498
13.305050	0.1	1.842380
13.306717	0.1	1.879096
13.308383	0.1	1.918197
13.310050	0.1	1.960456
13.311717	0.1	2.006054
13.313383	0.1	2.054155
13.315050	0.1	2.102316
13.316717	0.1	2.148628
13.318383	0.1	2.193213
13.320050	0.1	2.237558
13.321717	0.1	2.282083
13.323383	0.1	2.326727
13.325050	0.1	2.372801
13.326717	0.1	2.423585
13.328383	0.1	2.482116
13.330050	0.1	2.547741
13.331717	0.1	2.616406
13.333383	0.1	2.683997
13.335050	0.1	2.748311
13.336717	0.1	2.809823
13.338383	0.1	2.871514
13.340050	0.1	2.936959
13.341717	0.1	3.007770
13.343383	0.1	3.083408
13.345050	0.1	3.163219
13.346717	0.1	3.246725
13.348383	0.1	3.332615
13.350050	0.1	3.418684
13.351717	0.1	3.504276
13.353383	0.1	3.591418
13.355050	0.1	3.683031
13.356717	0.1	3.779948
13.358383	0.1	3.880620
13.360050	0.1	3.983379
13.361717	0.1	4.089058
13.363383	0.1	4.199803
13.365050	0.1	4.316330
13.366717	0.1	4.436314
13.368383	0.1	4.557252
13.370050	0.1	4.677475
13.371717	0.1	4.796326
13.373383	0.1	4.914940
13.375050	0.1	5.036474
13.376717	0.1	5.164087
13.378383	0.1	5.298257
13.380050	0.1	5.438447
13.381717	0.1	5.584419
13.383383	0.1	5.736292
13.385050	0.1	5.892992
13.386717	0.1	6.053150
13.388383	0.1	6.215811
13.390050	0.1	6.381214
13.391717	0.1	6.549359
13.393383	0.1	6.718874
13.395050	0.1	6.888390
13.396717	0.1	7.058442
13.398383	0.1	7.231176
13.400050	0.1	7.409156
13.401717	0.1	7.594765
13.403383	0.1	7.788957
13.405050	0.1	7.989645
13.406717	0.1	8.192719
13.408383	0.1	8.395672
13.410050	0.1	8.598865
13.411717	0.1	8.803428
13.413383	0.1	9.009183
13.415050	0.1	9.214640
13.416717	0.1	9.418130
13.418383	0.1	9.619892
13.420050	0.1	9.821118
13.421717	0.1	10.022522
13.423383	0.1	10.223151
13.425050	0.1	10.421277
13.426717	0.1	10.615409
13.428383	0.1	10.805548
13.430050	0.1	10.991991
13.431717	0.1	11.175276
13.433383	0.1	11.355937
13.435050	0.1	11.534513
13.436717	0.1	11.710346
13.438383	0.1	11.881591
13.440050	0.1	12.046874
13.441717	0.1	12.206317
13.443383	0.1	12.360454
13.445050	0.1	12.509943
13.446717	0.1	12.654961
13.448383	0.1	12.794376
13.450050	0.1	12.926162
13.451717	0.1	13.049603
13.453383	0.1	13.165594
13.455050	0.1	13.275266
13.456717	0.1	13.378085
13.458383	0.1	13.472498
13.460050	0.1	13.557971
13.461717	0.1	13.635577
13.463383	0.1	13.707281
13.465050	0.1	13.774277
13.466717	0.1	13.835908
13.468383	0.1	13.891340
13.470050	0.1	13.941587
13.471717	0.1	13.987840
13.473383	0.1	14.029325
13.475050	0.1	14.064074
13.476717	0.1	14.091493
13.478383	0.1	14.113367
13.480050	0.1	14.132083
13.481717	0.1	14.148713
13.483383	0.1	14.162780
13.485050	0.1	14.173389
13.486717	0.1	14.178813
13.488383	0.1	14.176906
13.490050	0.1	14.167488
13.491717	0.1	14.152885
13.493383	0.1	14.135898
13.495050	0.1	14.117659
13.496717	0.1	14.097274
13.498383	0.1	14.072359
13.500050	0.1	14.041186
13.501717	0.1	14.004231
13.503383	0.1	13.963402
13.505050	0.1	13.920785
13.506717	0.1	13.877631
13.508383	0.1	13.833643
13.510050	0.1	13.788641
13.511717	0.1	13.742627
13.513383	0.1	13.695002
13.515050	0.1	13.643504
13.516717	0.1	13.585568
13.518383	0.1	13.520242
13.520050	0.1	13.448776
13.521717	0.1	13.373853
13.523383	0.1	13.297261
13.525050	0.1	13.218702
13.526717	0.1	13.137163
13.528383	0.1	13.051630
13.530050	0.1	12.961150
13.531717	0.1	12.864650
13.533383	0.1	12.762011
13.535050	0.1	12.654424
13.536717	0.1	12.542845
13.538383	0.1	12.427033
13.540050	0.1	12.306333
13.541717	0.1	12.180746
13.543383	0.1	12.050987
13.545050	0.1	11.916817
13.546717	0.1	11.777044
13.548383	0.1	11.630476
13.550050	0.1	11.477769
13.551717	0.1	11.321665
13.553383	0.1	11.164249
13.555050	0.1	11.004747
13.556717	0.1	10.841251
13.558383	0.1	10.672331
13.560050	0.1	10.497571
13.561717	0.1	10.317207
13.563383	0.1	10.132671
13.565050	0.1	9.946168
13.566717	0.1	9.759307
13.568383	0.1	9.571910
13.570050	0.1	9.382904
13.571717	0.1	9.191514
13.573383	0.1	8.997262
13.575050	0.1	8.799375
13.576717	0.1	8.598269
13.578383	0.1	8.395315
13.580050	0.1	8.191646
13.581717	0.1	7.987559
13.583383	0.1	7.783533
13.585050	0.1	7.580460
13.586717	0.1	7.378817
13.588383	0.1	7.178963
13.590050	0.1	6.981552
13.591717	0.1	6.786347
13.593383	0.1	6.591380
13.595050	0.1	6.394923
13.596717	0.1	6.197513
13.598383	0.1	6.001771
13.600050	0.1	5.810500
13.601717	0.1	5.626083
13.603383	0.1	5.449772
13.605050	0.1	5.280555
13.606717	0.1	5.115569
13.608383	0.1	4.952312
13.610050	0.1	4.789472
13.611717	0.1	4.626751
13.613383	0.1	4.464805
13.615050	0.1	4.305899
13.616717	0.1	4.152715
13.618383	0.1	4.006744
13.620050	0.1	3.868222
13.621717	0.1	3.736735
13.623383	0.1	3.611446
13.625050	0.1	3.491163
13.626717	0.1	3.375173
13.628383	0.1	3.263653
13.630050	0.1	3.157139
13.631717	0.1	3.055632
13.633383	0.1	2.957940
13.635050	0.1	2.862036
13.636717	0.1	2.766788
13.638383	0.1	2.673388
13.640050	0.1	2.584160
13.641717	0.1	2.500773
13.643383	0.1	2.424061
13.645050	0.1	2.354443
13.646717	0.1	2.291620
13.648383	0.1	2.233505
13.650050	0.1	2.177358
13.651717	0.1	2.121329
13.653383	0.1	2.066374
13.655050	0.1	2.013683
13.656717	0.1	1.963139
13.658383	0.1	1.914203
13.660050	0.1	1.867354
13.661717	0.1	1.823545
13.663383	0.1	1.783192
13.665050	0.1	1.746595
13.666717	0.1	1.713514
13.668383	0.1	1.682699
13.670050	0.1	1.652718
13.671717	0.1	1.623571
13.673383	0.1	1.597226
13.675050	0.1	1.575291
13.676717	0.1	1.556933
13.678383	0.1	1.538634
13.680050	0.1	1.517534
13.681717	0.1	1.494289
13.683383	0.1	1.472116
13.685050	0.1	1.453459
13.686717	0.1	1.438558
13.688383	0.1	1.426041
13.690050	0.1	1.413822
13.691717	0.1	1.400471
13.693383	0.1	1.386345
13.695050	0.1	1.372457
13.696717	0.1	1.358926
13.698383	0.1	1.345575
13.700050	0.1	1.332581
13.701717	0.1	1.320124
13.703383	0.1	1.307547
13.705050	0.1	1.294851
13.706717	0.1	1.284182
13.708383	0.1	1.277506
13.710050	0.1	1.273513
13.711717	0.1	1.268029
13.713383	0.1	1.258552
13.715050	0.1	1.245618
13.716717	0.1	1.231492
13.718383	0.1	1.218021
13.720050	0.1	1.207113
13.721717	0.1	1.199901
13.723383	0.1	1.196146
13.725050	0.1	1.194477
13.726717	0.1	1.193464
13.728383	0.1	1.192153
13.730050	0.1	1.189172
13.731717	0.1	1.182735
13.733383	0.1	1.172304
13.735050	0.1	1.160264
13.736717	0.1	1.150131
13.738383	0.1	1.143575
13.740050	0.1	1.139224
13.741717	0.1	1.134515
13.743383	0.1	1.128495
13.745050	0.1	1.122534
13.746717	0.1	1.118183
13.748383	0.1	1.115739
13.750050	0.1	1.114488
13.751717	0.1	1.113713
13.753383	0.1	1.113057
13.755050	0.1	1.113236
13.756717	0.1	1.114130
13.758383	0.1	1.114190
13.760050	0.1	1.112163
13.761717	0.1	1.108825
13.763383	0.1	1.105905
13.765050	0.1	1.104415
13.766717	0.1	1.104176
13.768383	0.1	1.104355
13.770050	0.1	1.103401
13.771717	0.1	1.099706
13.773383	0.1	1.092315
13.775050	0.1	1.082182
13.776717	0.1	1.072764
13.778383	0.1	1.068890
13.780050	0.1	1.072884
13.781717	0.1	1.082480
13.783383	0.1	1.093030
13.785050	0.1	1.100838
13.786717	0.1	1.104176
13.788383	0.1	1.103699
13.790050	0.1	1.101852
13.791717	0.1	1.101911
13.793383	0.1	1.104713
13.795050	0.1	1.109004
13.796717	0.1	1.113176
13.798383	0.1	1.115680
13.800050	0.1	1.115680
13.801717	0.1	1.113653
13.803383	0.1	1.111090
13.805050	0.1	1.108706
13.806717	0.1	1.106203
13.808383	0.1	1.103640
13.810050	0.1	1.101673
13.811717	0.1	1.101017
13.813383	0.1	1.101613
13.815050	0.1	1.102865
13.816717	0.1	1.103640
13.818383	0.1	1.103580
13.820050	0.1	1.103342
13.821717	0.1	1.104593
13.823383	0.1	1.108289
13.825050	0.1	1.114070
13.826717	0.1	1.120091
13.828383	0.1	1.123905
13.830050	0.1	1.124144
13.831717	0.1	1.121581
13.833383	0.1	1.118243
13.835050	0.1	1.115978
13.836717	0.1	1.115620
13.838383	0.1	1.117766
13.840050	0.1	1.122654
13.841717	0.1	1.129448
13.843383	0.1	1.136124
13.845050	0.1	1.141012
13.846717	0.1	1.144350
13.848383	0.1	1.147270
13.850050	0.1	1.150906
13.851717	0.1	1.155853
13.853383	0.1	1.162171
13.855050	0.1	1.169860
13.856717	0.1	1.178682
13.858383	0.1	1.187444
13.860050	0.1	1.194298
13.861717	0.1	1.197457
13.863383	0.1	1.196861
13.865050	0.1	1.194120
13.866717	0.1	1.191259
13.868383	0.1	1.189590
13.870050	0.1	1.189947
13.871717	0.1	1.192272
13.873383	0.1	1.195967
13.875050	0.1	1.200199
13.876717	0.1	1.204729
13.878383	0.1	1.209080
13.880050	0.1	1.212001
13.881717	0.1	1.213253
13.883383	0.1	1.213968
13.885050	0.1	1.215279
13.886717	0.1	1.216889
13.888383	0.1	1.217485
13.890050	0.1	1.215935
13.891717	0.1	1.212955
13.893383	0.1	1.210570
13.895050	0.1	1.210451
13.896717	0.1	1.212657
13.898383	0.1	1.216233
13.900050	0.1	1.221001
13.901717	0.1	1.226127
13.903383	0.1	1.230061
13.905050	0.1	1.232386
13.906717	0.1	1.233876
13.908383	0.1	1.234174
13.910050	0.1	1.232922
13.911717	0.1	1.232147
13.913383	0.1	1.234293
13.915050	0.1	1.239061
13.916717	0.1	1.244009
13.918383	0.1	1.247644
13.920050	0.1	1.250327
13.921717	0.1	1.252770
13.923383	0.1	1.255572
13.925050	0.1	1.258433
13.926717	0.1	1.261532
13.928383	0.1	1.265049
13.930050	0.1	1.269043
13.931717	0.1	1.272976
13.933383	0.1	1.275539
13.935050	0.1	1.276374
13.936717	0.1	1.277030
13.938383	0.1	1.280129
13.940050	0.1	1.286924
13.941717	0.1	1.295626
13.943383	0.1	1.303077
13.945050	0.1	1.307905
13.946717	0.1	1.311481
13.948383	0.1	1.315892
13.950050	0.1	1.320899
13.951717	0.1	1.324713
13.953383	0.1	1.326561
13.955050	0.1	1.327753
13.956717	0.1	1.329601
13.958383	0.1	1.332820
13.960050	0.1	1.337290
13.961717	0.1	1.341820
13.963383	0.1	1.344740
13.965050	0.1	1.346111
13.966717	0.1	1.348555
13.968383	0.1	1.354992
13.970050	0.1	1.365721
13.971717	0.1	1.377940
13.973383	0.1	1.388788
13.975050	0.1	1.397312
13.976717	0.1	1.404047
13.978383	0.1	1.409590
13.980050	0.1	1.414657
13.981717	0.1	1.420617
13.983383	0.1	1.428962
13.985050	0.1	1.439333
13.986717	0.1	1.450479
13.988383	0.1	1.461089
13.990050	0.1	1.469731
13.991717	0.1	1.475692
13.993383	0.1	1.480401
13.995050	0.1	1.486123
13.996717	0.1	1.494229
13.998383	0.1	1.504600
14.000050	0.1	1.515925
14.001717	0.1	1.526475
14.003383	0.1	1.535297
14.005050	0.1	1.543522
14.006717	0.1	1.553118
14.008383	0.1	1.565874
14.010050	0.1	1.582205
14.011717	0.1	1.601100
14.013383	0.1	1.620054
14.015050	0.1	1.637578
14.016717	0.1	1.653791
14.018383	0.1	1.669824
14.020050	0.1	1.685917
14.021717	0.1	1.701892
14.023383	0.1	1.717627
14.025050	0.1	1.733124
14.026717	0.1	1.748979
14.028383	0.1	1.766205
14.030050	0.1	1.785219
14.031717	0.1	1.805782
14.033383	0.1	1.826525
14.035050	0.1	1.845241
14.036717	0.1	1.861513
14.038383	0.1	1.877964
14.040050	0.1	1.897156
14.041717	0.1	1.919448
14.043383	0.1	1.943767
14.045050	0.1	1.968742
14.046717	0.1	1.993597
14.048383	0.1	2.018511
14.050050	0.1	2.043665
14.051717	0.1	2.069414
14.053383	0.1	2.096176
14.055050	0.1	2.124131
14.056717	0.1	2.152205
14.058383	0.1	2.178967
14.060050	0.1	2.203763
14.061717	0.1	2.227843
14.063383	0.1	2.253175
14.065050	0.1	2.280057
14.066717	0.1	2.307296
14.068383	0.1	2.333999
14.070050	0.1	2.360463
14.071717	0.1	2.387583
14.073383	0.1	2.415598
14.075050	0.1	2.443433
14.076717	0.1	2.470851
14.078383	0.1	2.498746
14.080050	0.1	2.527714
14.081717	0.1	2.556563
14.083383	0.1	2.583802
14.085050	0.1	2.609372
14.086717	0.1	2.635539
14.088383	0.1	2.663970
14.090050	0.1	2.694309
14.091717	0.1	2.724946
14.093383	0.1	2.755165
14.095050	0.1	2.784610
14.096717	0.1	2.812445
14.098383	0.1	2.837718
14.100050	0.1	2.860964
14.101717	0.1	2.883554
14.103383	0.1	2.906263
14.105050	0.1	2.928198
14.106717	0.1	2.947569
14.108383	0.1	2.963603
14.110050	0.1	2.977729
14.111717	0.1	2.992511
14.113383	0.1	3.009558
14.115050	0.1	3.029049
14.116717	0.1	3.050447
14.118383	0.1	3.073096
14.120050	0.1	3.096163
14.121717	0.1	3.117740
14.123383	0.1	3.135920
14.125050	0.1	3.150463
14.126717	0.1	3.162563
14.128383	0.1	3.173292
14.130050	0.1	3.183007
14.131717	0.1	3.191769
14.133383	0.1	3.200352
14.135050	0.1	3.209412
14.136717	0.1	3.218651
14.138383	0.1	3.226936
14.140050	0.1	3.234327
14.141717	0.1	3.242493
14.143383	0.1	3.251910
14.145050	0.1	3.260791
14.146717	0.1	3.266752
14.148383	0.1	3.269315
14.150050	0.1	3.270209
14.151717	0.1	3.271163
14.153383	0.1	3.271699
14.155050	0.1	3.271401
14.156717	0.1	3.271222
14.158383	0.1	3.271997
14.160050	0.1	3.272891
14.161717	0.1	3.274024
14.163383	0.1	3.276229
14.165050	0.1	3.278852
14.166717	0.1	3.279686
14.168383	0.1	3.277600
14.170050	0.1	3.273368
14.171717	0.1	3.268242
14.173383	0.1	3.263056
14.175050	0.1	3.258228
14.176717	0.1	3.253341
14.178383	0.1	3.247380
14.180050	0.1	3.239215
14.181717	0.1	3.228545
14.183383	0.1	3.216028
14.185050	0.1	3.203392
14.186717	0.1	3.192127
14.188383	0.1	3.182590
14.190050	0.1	3.173888
14.191717	0.1	3.164768
14.193383	0.1	3.154218
14.195050	0.1	3.141284
14.196717	0.1	3.124714
14.198383	0.1	3.105223
14.200050	0.1	3.085375
14.201717	0.1	3.067076
14.203383	0.1	3.050208
14.205050	0.1	3.034055
14.206717	0.1	3.018797
14.208383	0.1	3.003955
14.210050	0.1	2.987802
14.211717	0.1	2.968490
14.213383	0.1	2.945423
14.215050	0.1	2.919674
14.216717	0.1	2.893984
14.218383	0.1	2.870500
14.220050	0.1	2.849221
14.221717	0.1	2.828181
14.223383	0.1	2.805829
14.225050	0.1	2.781987
14.226717	0.1	2.757311
14.228383	0.1	2.732933
14.230050	0.1	2.709150
14.231717	0.1	2.686262
14.233383	0.1	2.664626
14.235050	0.1	2.644360
14.236717	0.1	2.624989
14.238383	0.1	2.605617
14.240050	0.1	2.585411
14.241717	0.1	2.563477
14.243383	0.1	2.539039
14.245050	0.1	2.512455
14.246717	0.1	2.484977
14.248383	0.1	2.457440
14.250050	0.1	2.430558
14.251717	0.1	2.405584
14.253383	0.1	2.384246
14.255050	0.1	2.366722
14.256717	0.1	2.351165
14.258383	0.1	2.335549
14.260050	0.1	2.319336
14.261717	0.1	2.302528
14.263383	0.1	2.284169
14.265050	0.1	2.263010
14.266717	0.1	2.239943
14.268383	0.1	2.217412
14.270050	0.1	2.196729
14.271717	0.1	2.178252
14.273383	0.1	2.162874
14.275050	0.1	2.151489
14.276717	0.1	2.143443
14.278383	0.1	2.137125
14.280050	0.1	2.130628
14.281717	0.1	2.122164
14.283383	0.1	2.111495
14.285050	0.1	2.100170
14.286717	0.1	2.089739
14.288383	0.1	2.080619
14.290050	0.1	2.072871
14.291717	0.1	2.067447
14.293383	0.1	2.065003
14.295050	0.1	2.063930
14.296717	0.1	2.061188
14.298383	0.1	2.054453
14.300050	0.1	2.043843
14.301717	0.1	2.031565
14.303383	0.1	2.021134
14.305050	0.1	2.014756
14.306717	0.1	2.011478
14.308383	0.1	2.008855
14.310050	0.1	2.005041
14.311717	0.1	1.999438
14.313383	0.1	1.992405
14.315050	0.1	1.984596
14.316717	0.1	1.977027
14.318383	0.1	1.970649
14.320050	0.1	1.965881
14.321717	0.1	1.963496
14.323383	0.1	1.964271
14.325050	0.1	1.967549
14.326717	0.1	1.971126
14.328383	0.1	1.972675
14.330050	0.1	1.970530
14.331717	0.1	1.964927
14.333383	0.1	1.958251
14.335050	0.1	1.952410
14.336717	0.1	1.947582
14.338383	0.1	1.943171
14.340050	0.1	1.939178
14.341717	0.1	1.934946
14.343383	0.1	1.929164
14.345050	0.1	1.922488
14.346717	0.1	1.918137
14.348383	0.1	1.918137
14.350050	0.1	1.920700
14.351717	0.1	1.922906
14.353383	0.1	1.923919
14.355050	0.1	1.924217
14.356717	0.1	1.924276
14.358383	0.1	1.924038
14.360050	0.1	1.923382
14.361717	0.1	1.922429
14.363383	0.1	1.921237
14.365050	0.1	1.920402
14.366717	0.1	1.920343
14.368383	0.1	1.921237
14.370050	0.1	1.923740
14.371717	0.1	1.927495
14.373383	0.1	1.931727
14.375050	0.1	1.936734
14.376717	0.1	1.943469
14.378383	0.1	1.950860
14.380050	0.1	1.956105
14.381717	0.1	1.957953
14.383383	0.1	1.957834
14.385050	0.1	1.957536
14.386717	0.1	1.957774
14.388383	0.1	1.958668
14.390050	0.1	1.960516
14.391717	0.1	1.963854
14.393383	0.1	1.969457
14.395050	0.1	1.976967
14.396717	0.1	1.985371
14.398383	0.1	1.994610
14.400050	0.1	2.005041
14.401717	0.1	2.016604
14.403383	0.1	2.028465
14.405050	0.1	2.040148
14.406717	0.1	2.051294
14.408383	0.1	2.060712
14.410050	0.1	2.067208
14.411717	0.1	2.071142
14.413383	0.1	2.074719
14.415050	0.1	2.080381
14.416717	0.1	2.088785
14.418383	0.1	2.098560
14.420050	0.1	2.108932
14.421717	0.1	2.119899
14.423383	0.1	2.130866
14.425050	0.1	2.140463
14.426717	0.1	2.148867
14.428383	0.1	2.157331
14.430050	0.1	2.167106
14.431717	0.1	2.178848
14.433383	0.1	2.192319
14.435050	0.1	2.205193
14.436717	0.1	2.214134
14.438383	0.1	2.218187
14.440050	0.1	2.219081
14.441717	0.1	2.220273
14.443383	0.1	2.224445
14.445050	0.1	2.231300
14.446717	0.1	2.239704
14.448383	0.1	2.249360
14.450050	0.1	2.259612
14.451717	0.1	2.269149
14.453383	0.1	2.278268
14.455050	0.1	2.288699
14.456717	0.1	2.300501
14.458383	0.1	2.311289
14.460050	0.1	2.319813
14.461717	0.1	2.326906
14.463383	0.1	2.333880
14.465050	0.1	2.341509
14.466717	0.1	2.350390
14.468383	0.1	2.360761
14.470050	0.1	2.371967
14.471717	0.1	2.382457
14.473383	0.1	2.391398
14.475050	0.1	2.398253
14.476717	0.1	2.403557
14.478383	0.1	2.409160
14.480050	0.1	2.417267
14.481717	0.1	2.428651
14.483383	0.1	2.443075
14.485050	0.1	2.460122
14.486717	0.1	2.478957
14.488383	0.1	2.497435
14.490050	0.1	2.513886
14.491717	0.1	2.528727
14.493383	0.1	2.543688
14.495050	0.1	2.560318
14.496717	0.1	2.579332
14.498383	0.1	2.601266
14.500050	0.1	2.624512
14.501717	0.1	2.645850
14.503383	0.1	2.663851
14.505050	0.1	2.680421
14.506717	0.1	2.697826
14.508383	0.1	2.716422
14.510050	0.1	2.735555
14.511717	0.1	2.755463
14.513383	0.1	2.777100
14.515050	0.1	2.800524
14.516717	0.1	2.824724
14.518383	0.1	2.849162
14.520050	0.1	2.874136
14.521717	0.1	2.900481
14.523383	0.1	2.928436
14.525050	0.1	2.957761
14.526717	0.1	2.987743
14.528383	0.1	3.017962
14.530050	0.1	3.049493
14.531717	0.1	3.084362
14.533383	0.1	3.123701
14.535050	0.1	3.166497
14.536717	0.1	3.210485
14.538383	0.1	3.255129
14.540050	0.1	3.301501
14.541717	0.1	3.350795
14.543383	0.1	3.402949
14.545050	0.1	3.456414
14.546717	0.1	3.508985
14.548383	0.1	3.559470
14.550050	0.1	3.609300
14.551717	0.1	3.662348
14.553383	0.1	3.722310
14.555050	0.1	3.789604
14.556717	0.1	3.861249
14.558383	0.1	3.932834
14.560050	0.1	4.001081
14.561717	0.1	4.066229
14.563383	0.1	4.132390
14.565050	0.1	4.203797
14.566717	0.1	4.280985
14.568383	0.1	4.361809
14.570050	0.1	4.445136
14.571717	0.1	4.530847
14.573383	0.1	4.618645
14.575050	0.1	4.707158
14.576717	0.1	4.795790
14.578383	0.1	4.884839
14.580050	0.1	4.975379
14.581717	0.1	5.068958
14.583383	0.1	5.166889
14.585050	0.1	5.268812
14.586717	0.1	5.372763
14.588383	0.1	5.476833
14.590050	0.1	5.580426
14.591717	0.1	5.684078
14.593383	0.1	5.787850
14.595050	0.1	5.891085
14.596717	0.1	5.994082
14.598383	0.1	6.098688
14.600050	0.1	6.206513
14.601717	0.1	6.317020
14.603383	0.1	6.428659
14.605050	0.1	6.540537
14.606717	0.1	6.651760
14.608383	0.1	6.761074
14.610050	0.1	6.867886
14.611717	0.1	6.973565
14.613383	0.1	7.080257
14.615050	0.1	7.188738
14.616717	0.1	7.298351
14.618383	0.1	7.407546
14.620050	0.1	7.514537
14.621717	0.1	7.618428
14.623383	0.1	7.719577
14.625050	0.1	7.818223
14.626717	0.1	7.913709
14.628383	0.1	8.005322
14.630050	0.1	8.092940
14.631717	0.1	8.177281
14.633383	0.1	8.259535
14.635050	0.1	8.340896
14.636717	0.1	8.421660
14.638383	0.1	8.501113
14.640050	0.1	8.577765
14.641717	0.1	8.650244
14.643383	0.1	8.718133
14.645050	0.1	8.782447
14.646717	0.1	8.844138
14.648383	0.1	8.903564
14.650050	0.1	8.960605
14.651717	0.1	9.014726
14.653383	0.1	9.065211
14.655050	0.1	9.111763
14.656717	0.1	9.154618
14.658383	0.1	9.194077
14.660050	0.1	9.230614
14.661717	0.1	9.264291
14.663383	0.1	9.294391
14.665050	0.1	9.321511
14.666717	0.1	9.347320
14.668383	0.1	9.372652
14.670050	0.1	9.396971
14.671717	0.1	9.419144
14.673383	0.1	9.437919
14.675050	0.1	9.452463
14.676717	0.1	9.462953
14.678383	0.1	9.470344
14.680050	0.1	9.475768
14.681717	0.1	9.480060
14.683383	0.1	9.484470
14.685050	0.1	9.490371
14.686717	0.1	9.497703
14.688383	0.1	9.505034
14.690050	0.1	9.511352
14.691717	0.1	9.516597
14.693383	0.1	9.521366
14.695050	0.1	9.526611
14.696717	0.1	9.533585
14.698383	0.1	9.542645
14.700050	0.1	9.552181
14.701717	0.1	9.560347
14.703383	0.1	9.567440
14.705050	0.1	9.576738
14.706717	0.1	9.592653
14.708383	0.1	9.617746
14.710050	0.1	9.650469
14.711717	0.1	9.686053
14.713383	0.1	9.720564
14.715050	0.1	9.754062
14.716717	0.1	9.790183
14.718383	0.1	9.832502
14.720050	0.1	9.882272
14.721717	0.1	9.939671
14.723383	0.1	10.004879
14.725050	0.1	10.077239
14.726717	0.1	10.155261
14.728383	0.1	10.238767
14.730050	0.1	10.329247
14.731717	0.1	10.428548
14.733383	0.1	10.537744
14.735050	0.1	10.658026
14.736717	0.1	10.789812
14.738383	0.1	10.932446
14.740050	0.1	11.083961
14.741717	0.1	11.242748
14.743383	0.1	11.409164
14.745050	0.1	11.584581
14.746717	0.1	11.769951
14.748383	0.1	11.965574
14.750050	0.1	12.171686
14.751717	0.1	12.387336
14.753383	0.1	12.610794
14.755050	0.1	12.840927
14.756717	0.1	13.077915
14.758383	0.1	13.322473
14.760050	0.1	13.574899
14.761717	0.1	13.834358
14.763383	0.1	14.099182
14.765050	0.1	14.368297
14.766717	0.1	14.641465
14.768383	0.1	14.918388
14.770050	0.1	15.198053
14.771717	0.1	15.479387
14.773383	0.1	15.762092
14.775050	0.1	16.046465
14.776717	0.1	16.331793
14.778383	0.1	16.615332
14.780050	0.1	16.894342
14.781717	0.1	17.167450
14.783383	0.1	17.433704
14.785050	0.1	17.691911
14.786717	0.1	17.941536
14.788383	0.1	18.182577
14.790050	0.1	18.415333
14.791717	0.1	18.639327
14.793383	0.1	18.853844
14.795050	0.1	19.058169
14.796717	0.1	19.251765
14.798383	0.1	19.434096
14.800050	0.1	19.605340
14.801717	0.1	19.765497
14.803383	0.1	19.912661
14.805050	0.1	20.044090
14.806717	0.1	20.159067
14.808383	0.1	20.258487
14.810050	0.1	20.343484
14.811717	0.1	20.415009
14.813383	0.1	20.474852
14.815050	0.1	20.525636
14.816717	0.1	20.567657
14.818383	0.1	20.598472
14.820050	0.1	20.615937
14.821717	0.1	20.619811
14.823383	0.1	20.611883
14.825050	0.1	20.594956
14.826717	0.1	20.571173
14.828383	0.1	20.540596
14.830050	0.1	20.501198
14.831717	0.1	20.451189
14.833383	0.1	20.391167
14.835050	0.1	20.323397
14.836717	0.1	20.249070
14.838383	0.1	20.168782
14.840050	0.1	20.083905
14.841717	0.1	19.995214
14.843383	0.1	19.901396
14.845050	0.1	19.801320
14.846717	0.1	19.695104
14.848383	0.1	19.583405
14.850050	0.1	19.466103
14.851717	0.1	19.342602
14.853383	0.1	19.212247
14.855050	0.1	19.075216
14.856717	0.1	18.932463
14.858383	0.1	18.785597
14.860050	0.1	18.636168
14.861717	0.1	18.484832
14.863383	0.1	18.331112
14.865050	0.1	18.173815
14.866717	0.1	18.010677
14.868383	0.1	17.839016
14.870050	0.1	17.657341
14.871717	0.1	17.466785
14.873383	0.1	17.270149
14.875050	0.1	17.069698
14.876717	0.1	16.865910
14.878383	0.1	16.657890
14.880050	0.1	16.444505
14.881717	0.1	16.226173
14.883383	0.1	16.003967
14.885050	0.1	15.777708
14.886717	0.1	15.546442
14.888383	0.1	15.310110
14.890050	0.1	15.069962
14.891717	0.1	14.827133
14.893383	0.1	14.581860
14.895050	0.1	14.333249
14.896717	0.1	14.080644
14.898383	0.1	13.825417
14.900050	0.1	13.570071
14.901717	0.1	13.316453
14.903383	0.1	13.065518
14.905050	0.1	12.817801
14.906717	0.1	12.573422
14.908383	0.1	12.331486
14.910050	0.1	12.091161
14.911717	0.1	11.852504
14.913383	0.1	11.616827
14.915050	0.1	11.386276
14.916717	0.1	11.163057
14.918383	0.1	10.949016
14.920050	0.1	10.744513
14.921717	0.1	10.549188
14.923383	0.1	10.362447
14.925050	0.1	10.183275
14.926717	0.1	10.010720
14.928383	0.1	9.845079
14.930050	0.1	9.687663
14.931717	0.1	9.540141
14.933383	0.1	9.403825
14.935050	0.1	9.279788
14.936717	0.1	9.168327
14.938383	0.1	9.068490
14.940050	0.1	8.979381
14.941717	0.1	8.900941
14.943383	0.1	8.834422
14.945050	0.1	8.780420
14.946717	0.1	8.737684
14.948383	0.1	8.703828
14.950050	0.1	8.678139
14.951717	0.1	8.661569
14.953383	0.1	8.654714
14.955050	0.1	8.657098
14.956717	0.1	8.667827
14.958383	0.1	8.685947
14.960050	0.1	8.711875
14.961717	0.1	8.746923
14.963383	0.1	8.791566
14.965050	0.1	8.846045
14.966717	0.1	8.911491
14.968383	0.1	8.988798
14.970050	0.1	9.075523
14.971717	0.1	9.167016
14.973383	0.1	9.259880
14.975050	0.1	9.354115
14.976717	0.1	9.451211
14.978383	0.1	9.551466
14.980050	0.1	9.653986
14.981717	0.1	9.757996
14.983383	0.1	9.863496
14.985050	0.1	9.970070
14.986717	0.1	10.076047
14.988383	0.1	10.180414
14.990050	0.1	10.285080
14.991717	0.1	10.392488
14.993383	0.1	10.502697
14.995050	0.1	10.612846
14.996717	0.1	10.719896
14.998383	0.1	10.822356
15.000050	0.1	10.921002
15.001717	0.1	11.017204
15.003383	0.1	11.111081
15.005050	0.1	11.201919
15.006717	0.1	11.289120
15.008383	0.1	11.371256
15.010050	0.1	11.446715
15.011717	0.1	11.515678
15.013383	0.1	11.579812
15.015050	0.1	11.640788
15.016717	0.1	11.698187
15.018383	0.1	11.750460
15.020050	0.1	11.797012
15.021717	0.1	11.837304
15.023383	0.1	11.869670
15.025050	0.1	11.892498
15.026717	0.1	11.906207
15.028383	0.1	11.913121
15.030050	0.1	11.915565
15.031717	0.1	11.915088
15.033383	0.1	11.912823
15.035050	0.1	11.909426
15.036717	0.1	11.903644
15.038383	0.1	11.892796
15.040050	0.1	11.874557
15.041717	0.1	11.847854
15.043383	0.1	11.812390
15.045050	0.1	11.768938
15.046717	0.1	11.719526
15.048383	0.1	11.666477
15.050050	0.1	11.612058
15.051717	0.1	11.557759
15.053383	0.1	11.504114
15.055050	0.1	11.449815
15.056717	0.1	11.391581
15.058383	0.1	11.326612
15.060050	0.1	11.253894
15.061717	0.1	11.174083
15.063383	0.1	11.088193
15.065050	0.1	10.998190
15.066717	0.1	10.906757
15.068383	0.1	10.815383
15.070050	0.1	10.723770
15.071717	0.1	10.631383
15.073383	0.1	10.539175
15.075050	0.1	10.448695
15.076717	0.1	10.359467
15.078383	0.1	10.268629
15.080050	0.1	10.174335
15.081717	0.1	10.077239
15.083383	0.1	9.978951
15.085050	0.1	9.881080
15.086717	0.1	9.784937
15.088383	0.1	9.691179
15.090050	0.1	9.598554
15.091717	0.1	9.504438
15.093383	0.1	9.408236
15.095050	0.1	9.311796
15.096717	0.1	9.216786
15.098383	0.1	9.123505
15.100050	0.1	9.032488
15.101717	0.1	8.945585
15.103383	0.1	8.864344
15.105050	0.1	8.788825
15.106717	0.1	8.717955
15.108383	0.1	8.651078
15.110050	0.1	8.587778
15.111717	0.1	8.527041
15.113383	0.1	8.467198
15.115050	0.1	8.407712
15.116717	0.1	8.349896
15.118383	0.1	8.296311
15.120050	0.1	8.249462
15.121717	0.1	8.210123
15.123383	0.1	8.177400
15.125050	0.1	8.150578
15.126717	0.1	8.129061
15.128383	0.1	8.112371
15.130050	0.1	8.099795
15.131717	0.1	8.090973
15.133383	0.1	8.085669
15.135050	0.1	8.083344
15.136717	0.1	8.083702
15.138383	0.1	8.087397
15.140050	0.1	8.095444
15.141717	0.1	8.108199
15.143383	0.1	8.125306
15.145050	0.1	8.146048
15.146717	0.1	8.170844
15.148383	0.1	8.200646
15.150050	0.1	8.235634
15.151717	0.1	8.274556
15.153383	0.1	8.316637
15.155050	0.1	8.362294
15.156717	0.1	8.412123
15.158383	0.1	8.466125
15.160050	0.1	8.523405
15.161717	0.1	8.583427
15.163383	0.1	8.646727
15.165050	0.1	8.713782
15.166717	0.1	8.784175
15.168383	0.1	8.856834
15.170050	0.1	8.930922
15.171717	0.1	9.006739
15.173383	0.1	9.085537
15.175050	0.1	9.167731
15.176717	0.1	9.253145
15.178383	0.1	9.342313
15.180050	0.1	9.435177
15.181717	0.1	9.529114
15.183383	0.1	9.620607
15.185050	0.1	9.708346
15.186717	0.1	9.794832
15.188383	0.1	9.883345
15.190050	0.1	9.974599
15.191717	0.1	10.067225
15.193383	0.1	10.159791
15.195050	0.1	10.250986
15.196717	0.1	10.339559
15.198383	0.1	10.425628
15.200050	0.1	10.511220
15.201717	0.1	10.599018
15.203383	0.1	10.689378
15.205050	0.1	10.779262
15.206717	0.1	10.865153
15.208383	0.1	10.946036
15.210050	0.1	11.022509
15.211717	0.1	11.094213
15.213383	0.1	11.160613
15.215050	0.1	11.222184
15.216717	0.1	11.279703
15.218383	0.1	11.334122
15.220050	0.1	11.386038
15.221717	0.1	11.435509
15.223383	0.1	11.482418
15.225050	0.1	11.526228
15.226717	0.1	11.565209
15.228383	0.1	11.597753
15.230050	0.1	11.623145
15.231717	0.1	11.641324
15.233383	0.1	11.653364
15.235050	0.1	11.661173
15.236717	0.1	11.664928
15.238383	0.1	11.663378
15.240050	0.1	11.655987
15.241717	0.1	11.644185
15.243383	0.1	11.629642
15.245050	0.1	11.612178
15.246717	0.1	11.590124
15.248383	0.1	11.562050
15.250050	0.1	11.527718
15.251717	0.1	11.487783
15.253383	0.1	11.442543
15.255050	0.1	11.392773
15.256717	0.1	11.340261
15.258383	0.1	11.285961
15.260050	0.1	11.228860
15.261717	0.1	11.167825
15.263383	0.1	11.102081
15.265050	0.1	11.030734
15.266717	0.1	10.953308
15.268383	0.1	10.870994
15.270050	0.1	10.785342
15.271717	0.1	10.697902
15.273383	0.1	10.609210
15.275050	0.1	10.519088
15.276717	0.1	10.427178
15.278383	0.1	10.332943
15.280050	0.1	10.235310
15.281717	0.1	10.133327
15.283383	0.1	10.027648
15.285050	0.1	9.921194
15.286717	0.1	9.816945
15.288383	0.1	9.715498
15.290050	0.1	9.614170
15.291717	0.1	9.510160
15.293383	0.1	9.403229
15.295050	0.1	9.295166
15.296717	0.1	9.187341
15.298383	0.1	9.079516
15.300050	0.1	8.972169
15.301717	0.1	8.866549
15.303383	0.1	8.763433
15.305050	0.1	8.662880
15.306717	0.1	8.565069
15.308383	0.1	8.469821
15.310050	0.1	8.377195
15.311717	0.1	8.287788
15.313383	0.1	8.202196
15.315050	0.1	8.119584
15.316717	0.1	8.039058
15.318383	0.1	7.960737
15.320050	0.1	7.885278
15.321717	0.1	7.811189
15.323383	0.1	7.735372
15.325050	0.1	7.657350
15.326717	0.1	7.580698
15.328383	0.1	7.510424
15.330050	0.1	7.448853
15.331717	0.1	7.396102
15.333383	0.1	7.352055
15.335050	0.1	7.315755
15.336717	0.1	7.284821
15.338383	0.1	7.256806
15.340050	0.1	7.230640
15.341717	0.1	7.206738
15.343383	0.1	7.186175
15.345050	0.1	7.170082
15.346717	0.1	7.159412
15.348383	0.1	7.154942
15.350050	0.1	7.155776
15.351717	0.1	7.160247
15.353383	0.1	7.168115
15.355050	0.1	7.180214
15.356717	0.1	7.196427
15.358383	0.1	7.215620
15.360050	0.1	7.237971
15.361717	0.1	7.264793
15.363383	0.1	7.296801
15.365050	0.1	7.333279
15.366717	0.1	7.373631
15.368383	0.1	7.418633
15.370050	0.1	7.468999
15.371717	0.1	7.523358
15.373383	0.1	7.579923
15.375050	0.1	7.639230
15.376717	0.1	7.703245
15.378383	0.1	7.772565
15.380050	0.1	7.846416
15.381717	0.1	7.925034
15.383383	0.1	8.009375
15.385050	0.1	8.099795
15.386717	0.1	8.196354
15.388383	0.1	8.299649
15.390050	0.1	8.409560
15.391717	0.1	8.524836
15.393383	0.1	8.644343
15.395050	0.1	8.768678
15.396717	0.1	8.899391
15.398383	0.1	9.037495
15.400050	0.1	9.183169
15.401717	0.1	9.335816
15.403383	0.1	9.494663
15.405050	0.1	9.661019
15.406717	0.1	9.838343
15.408383	0.1	10.028422
15.410050	0.1	10.230065
15.411717	0.1	10.442556
15.413383	0.1	10.667742
15.415050	0.1	10.907293
15.416717	0.1	11.160613
15.418383	0.1	11.426509
15.420050	0.1	11.704922
15.421717	0.1	11.997104
15.423383	0.1	12.304068
15.425050	0.1	12.626589
15.426717	0.1	12.965978
15.428383	0.1	13.324679
15.430050	0.1	13.705195
15.431717	0.1	14.108897
15.433383	0.1	14.536084
15.435050	0.1	14.986874
15.436717	0.1	15.461327
15.438383	0.1	15.959800
15.440050	0.1	16.484262
15.441717	0.1	17.037989
15.443383	0.1	17.622412
15.445050	0.1	18.236400
15.446717	0.1	18.879415
15.448383	0.1	19.553305
15.450050	0.1	20.261408
15.451717	0.1	21.006228
15.453383	0.1	21.789433
15.455050	0.1	22.611560
15.456717	0.1	23.472251
15.458383	0.1	24.370612
15.460050	0.1	25.306703
15.461717	0.1	26.282610
15.463383	0.1	27.300896
15.465050	0.1	28.363051
15.466717	0.1	29.470147
15.468383	0.1	30.624391
15.470050	0.1	31.828167
15.471717	0.1	33.082487
15.473383	0.1	34.388067
15.475050	0.1	35.746934
15.476717	0.1	37.161174
15.478383	0.1	38.632336
15.480050	0.1	40.161195
15.481717	0.1	41.746798
15.483383	0.1	43.386820
15.485050	0.1	45.080068
15.486717	0.1	46.828154
15.488383	0.1	48.633400
15.490050	0.1	50.497058
15.491717	0.1	52.419725
15.493383	0.1	54.402533
15.495050	0.1	56.447867
15.496717	0.1	58.558348
15.498383	0.1	60.736541
15.500050	0.1	62.985364
15.501717	0.1	65.308932
15.503383	0.1	67.710463
15.505050	0.1	70.189957
15.506717	0.1	72.745208
15.508383	0.1	75.375085
15.510050	0.1	78.082328
15.511717	0.1	80.871825
15.513383	0.1	83.748584
15.515050	0.1	86.717015
15.516717	0.1	89.781588
15.518383	0.1	92.947548
15.520050	0.1	96.220857
15.521717	0.1	99.606222
15.523383	0.1	103.105849
15.525050	0.1	106.722242
15.526717	0.1	110.460407
15.528383	0.1	114.326722
15.530050	0.1	118.329711
15.531717	0.1	122.479804
15.533383	0.1	126.786836
15.535050	0.1	131.258376
15.536717	0.1	135.900446
15.538383	0.1	140.719422
15.540050	0.1	145.722517
15.541717	0.1	150.916347
15.543383	0.1	156.306634
15.545050	0.1	161.897609
15.546717	0.1	167.693387
15.548383	0.1	173.697065
15.550050	0.1	179.909121
15.551717	0.1	186.327707
15.553383	0.1	192.951393
15.555050	0.1	199.778986
15.556717	0.1	206.807208
15.558383	0.1	214.027298
15.560050	0.1	221.425904
15.561717	0.1	228.988721
15.563383	0.1	236.701920
15.565050	0.1	244.548812
15.566717	0.1	252.507106
15.568383	0.1	260.550813
15.570050	0.1	268.651501
15.571717	0.1	276.776688
15.573383	0.1	284.889417
15.575050	0.1	292.952913
15.576717	0.1	300.934273
15.578383	0.1	308.803696
15.580050	0.1	316.529889
15.581717	0.1	324.078222
15.583383	0.1	331.413110
15.585050	0.1	338.501474
15.586717	0.1	345.312616
15.588383	0.1	351.815662
15.590050	0.1	357.980153
15.591717	0.1	363.778613
15.593383	0.1	369.189702
15.595050	0.1	374.198936
15.596717	0.1	378.793679
15.598383	0.1	382.958852
15.600050	0.1	386.678838
15.601717	0.1	389.943265
15.603383	0.1	392.749691
15.605050	0.1	395.101928
15.606717	0.1	397.006357
15.608383	0.1	398.468220
15.610050	0.1	399.492884
15.611717	0.1	400.088513
15.613383	0.1	400.265896
15.615050	0.1	400.037551
15.616717	0.1	399.418974
15.618383	0.1	398.429954
15.620050	0.1	397.092783
15.621717	0.1	395.427072
15.623383	0.1	393.446290
15.625050	0.1	391.162478
15.626717	0.1	388.592803
15.628383	0.1	385.758542
15.630050	0.1	382.679008
15.631717	0.1	379.369639
15.633383	0.1	375.845872
15.635050	0.1	372.126303
15.636717	0.1	368.230722
15.638383	0.1	364.176235
15.640050	0.1	359.975717
15.641717	0.1	355.638585
15.643383	0.1	351.173720
15.645050	0.1	346.591672
15.646717	0.1	341.905376
15.648383	0.1	337.129911
15.650050	0.1	332.279583
15.651717	0.1	327.364345
15.653383	0.1	322.388489
15.655050	0.1	317.353566
15.656717	0.1	312.264461
15.658383	0.1	307.131964
15.660050	0.1	301.969248
15.661717	0.1	296.786445
15.663383	0.1	291.589635
15.665050	0.1	286.382990
15.666717	0.1	281.170862
15.668383	0.1	275.957184
15.670050	0.1	270.743744
15.671717	0.1	265.532509
15.673383	0.1	260.329560
15.675050	0.1	255.143658
15.676717	0.1	249.981537
15.678383	0.1	244.847491
15.680050	0.1	239.743903
15.681717	0.1	234.671666
15.683383	0.1	229.631795
15.685050	0.1	224.625899
15.686717	0.1	219.656838
15.688383	0.1	214.729560
15.690050	0.1	209.849072
15.691717	0.1	205.018294
15.693383	0.1	200.240088
15.695050	0.1	195.517969
15.696717	0.1	190.854322
15.698383	0.1	186.248612
15.700050	0.1	181.699942
15.701717	0.1	177.209805
15.703383	0.1	172.782372
15.705050	0.1	168.422053
15.706717	0.1	164.132128
15.708383	0.1	159.913251
15.710050	0.1	155.763933
15.711717	0.1	151.681790
15.713383	0.1	147.665986
15.715050	0.1	143.719384
15.716717	0.1	139.846989
15.718383	0.1	136.050530
15.720050	0.1	132.328399
15.721717	0.1	128.679879
15.723383	0.1	125.107534
15.725050	0.1	121.614881
15.726717	0.1	118.203111
15.728383	0.1	114.870078
15.730050	0.1	111.613519
15.731717	0.1	108.432895
15.733383	0.1	105.328328
15.735050	0.1	102.299696
15.736717	0.1	99.347717
15.738383	0.1	96.473998
15.740050	0.1	93.679493
15.741717	0.1	90.963190
15.743383	0.1	88.321870
15.745050	0.1	85.752075
15.746717	0.1	83.252554
15.748383	0.1	80.824380
15.750050	0.1	78.468625
15.751717	0.1	76.185052
15.753383	0.1	73.971812
15.755050	0.1	71.826164
15.756717	0.1	69.745008
15.758383	0.1	67.726258
15.760050	0.1	65.769796
15.761717	0.1	63.877288
15.763383	0.1	62.049929
15.765050	0.1	60.287360
15.766717	0.1	58.587614
15.768383	0.1	56.948069
15.770050	0.1	55.365506
15.771717	0.1	53.837660
15.773383	0.1	52.363041
15.775050	0.1	50.940338
15.776717	0.1	49.567881
15.778383	0.1	48.243883
15.780050	0.1	46.967926
15.781717	0.1	45.740726
15.783383	0.1	44.561866
15.785050	0.1	43.427232
15.786717	0.1	42.332175
15.788383	0.1	41.275206
15.790050	0.1	40.256979
15.791717	0.1	39.276841
15.793383	0.1	38.333657
15.795050	0.1	37.426772
15.796717	0.1	36.556246
15.798383	0.1	35.722258
15.800050	0.1	34.923794
15.801717	0.1	34.158411
15.803383	0.1	33.423545
15.805050	0.1	32.716991
15.806717	0.1	32.036843
15.808383	0.1	31.381609
15.810050	0.1	30.750873
15.811717	0.1	30.144157
15.813383	0.1	29.560508
15.815050	0.1	28.998973
15.816717	0.1	28.459968
15.818383	0.1	27.945163
15.820050	0.1	27.454616
15.821717	0.1	26.985408
15.823383	0.1	26.534440
15.825050	0.1	26.099922
15.826717	0.1	25.680782
15.828383	0.1	25.275888
15.830050	0.1	24.884106
15.831717	0.1	24.505199
15.833383	0.1	24.139883
15.835050	0.1	23.788692
15.836717	0.1	23.451628
15.838383	0.1	23.128511
15.840050	0.1	22.819461
15.841717	0.1	22.524239
15.843383	0.1	22.242190
15.845050	0.1	21.972419
15.846717	0.1	21.713497
15.848383	0.1	21.463515
15.850050	0.1	21.221281
15.851717	0.1	20.986797
15.853383	0.1	20.760597
15.855050	0.1	20.541967
15.856717	0.1	20.329596
15.858383	0.1	20.123423
15.860050	0.1	19.925178
15.861717	0.1	19.736053
15.863383	0.1	19.555331
15.865050	0.1	19.381882
15.866717	0.1	19.214214
15.868383	0.1	19.050182
15.870050	0.1	18.888594
15.871717	0.1	18.729867
15.873383	0.1	18.575193
15.875050	0.1	18.426300
15.876717	0.1	18.284918
15.878383	0.1	18.151225
15.880050	0.1	18.023134
15.881717	0.1	17.897965
15.883383	0.1	17.774762
15.885050	0.1	17.655314
15.886717	0.1	17.542006
15.888383	0.1	17.435433
15.890050	0.1	17.333568
15.891717	0.1	17.234028
15.893383	0.1	17.135860
15.895050	0.1	17.039717
15.896717	0.1	16.945661
15.898383	0.1	16.853989
15.900050	0.1	16.765536
15.901717	0.1	16.681613
15.903383	0.1	16.602756
15.905050	0.1	16.528250
15.906717	0.1	16.457082
15.908383	0.1	16.389192
15.910050	0.1	16.324581
15.911717	0.1	16.262532
15.913383	0.1	16.202749
15.915050	0.1	16.145767
15.916717	0.1	16.091765
15.918383	0.1	16.039551
15.920050	0.1	15.988530
15.921717	0.1	15.939535
15.923383	0.1	15.893699
15.925050	0.1	15.851141
15.926717	0.1	15.811623
15.928383	0.1	15.775205
15.930050	0.1	15.742601
15.931717	0.1	15.714169
15.933383	0.1	15.689076
15.935050	0.1	15.666307
15.936717	0.1	15.646161
15.938383	0.1	15.629233
15.940050	0.1	15.615166
15.941717	0.1	15.603066
15.943383	0.1	15.592814
15.945050	0.1	15.585304
15.946717	0.1	15.581013
15.948383	0.1	15.580178
15.950050	0.1	15.582920
15.951717	0.1	15.588642
15.953383	0.1	15.596570
15.955050	0.1	15.606464
15.956717	0.1	15.618564
15.958383	0.1	15.632571
15.960050	0.1	15.647830
15.961717	0.1	15.664578
15.963383	0.1	15.684248
15.965050	0.1	15.707792
15.966717	0.1	15.734673
15.968383	0.1	15.762866
15.970050	0.1	15.790821
15.971717	0.1	15.819372
15.973383	0.1	15.850903
15.975050	0.1	15.886248
15.976717	0.1	15.924395
15.978383	0.1	15.964747
15.980050	0.1	16.008259
15.981717	0.1	16.055406
15.983383	0.1	16.105176
15.985050	0.1	16.155602
15.986717	0.1	16.204835
15.988383	0.1	16.253055
15.990050	0.1	16.301871
15.991717	0.1	16.352476
15.993383	0.1	16.404093
15.995050	0.1	16.455115
15.996717	0.1	16.504289
15.998383	0.1	16.551257
16.000050	0.1	16.596199
16.001717	0.1	16.640545
16.003383	0.1	16.686202
16.005050	0.1	16.734720
16.006717	0.1	16.785980
16.008383	0.1	16.838432
16.010050	0.1	16.890229
16.011717	0.1	16.940297
16.013383	0.1	16.988517
16.015050	0.1	17.035485
16.016717	0.1	17.081917
16.018383	0.1	17.128707
16.020050	0.1	17.176272
16.021717	0.1	17.224372
16.023383	0.1	17.271401
16.025050	0.1	17.314972
16.026717	0.1	17.352999
16.028383	0.1	17.385245
16.030050	0.1	17.414273
16.031717	0.1	17.443658
16.033383	0.1	17.475546
16.035050	0.1	17.509163
16.036717	0.1	17.541767
16.038383	0.1	17.571152
16.040050	0.1	17.596127
16.041717	0.1	17.616333
16.043383	0.1	17.632426
16.045050	0.1	17.646135
16.046717	0.1	17.659486
16.048383	0.1	17.673017
16.050050	0.1	17.685474
16.051717	0.1	17.695845
16.053383	0.1	17.704428
16.055050	0.1	17.712475
16.056717	0.1	17.720224
16.058383	0.1	17.725886
16.060050	0.1	17.726899
16.061717	0.1	17.721833
16.063383	0.1	17.711223
16.065050	0.1	17.696441
16.066717	0.1	17.678441
16.068383	0.1	17.657817
16.070050	0.1	17.635525
16.071717	0.1	17.611683
16.073383	0.1	17.585755
16.075050	0.1	17.557145
16.076717	0.1	17.525853
16.078383	0.1	17.492117
16.080050	0.1	17.455102
16.081717	0.1	17.413379
16.083383	0.1	17.366708
16.085050	0.1	17.317058
16.086717	0.1	17.266751
16.088383	0.1	17.216624
16.090050	0.1	17.165066
16.091717	0.1	17.109753
16.093383	0.1	17.050983
16.095050	0.1	16.991378
16.096717	0.1	16.932012
16.098383	0.1	16.871692
16.100050	0.1	16.808928
16.101717	0.1	16.743423
16.103383	0.1	16.676069
16.105050	0.1	16.607643
16.106717	0.1	16.538502
16.108383	0.1	16.468705
16.110050	0.1	16.399265
16.111717	0.1	16.331376
16.113383	0.1	16.266168
16.115050	0.1	16.204239
16.116717	0.1	16.145648
16.118383	0.1	16.089202
16.120050	0.1	16.032935
16.121717	0.1	15.975238
16.123383	0.1	15.916408
16.125050	0.1	15.858174
16.126717	0.1	15.801669
16.128383	0.1	15.746594
16.130050	0.1	15.692771
16.131717	0.1	15.640975
16.133383	0.1	15.592040
16.135050	0.1	15.546502
16.136717	0.1	15.504957
16.138383	0.1	15.467764
16.140050	0.1	15.434802
16.141717	0.1	15.405239
16.143383	0.1	15.378059
16.145050	0.1	15.352667
16.146717	0.1	15.329183
16.148383	0.1	15.307666
16.150050	0.1	15.288592
16.151717	0.1	15.272976
16.153383	0.1	15.260340
16.155050	0.1	15.248836
16.156717	0.1	15.236796
16.158383	0.1	15.224577
16.160050	0.1	15.214086
16.161717	0.1	15.207888
16.163383	0.1	15.207470
16.165050	0.1	15.212418
16.166717	0.1	15.221358
16.168383	0.1	15.233339
16.170050	0.1	15.248121
16.171717	0.1	15.265048
16.173383	0.1	15.282334
16.175050	0.1	15.298725
16.176717	0.1	15.315057
16.178383	0.1	15.332879
16.180050	0.1	15.353383
16.181717	0.1	15.376926
16.183383	0.1	15.403212
16.185050	0.1	15.430809
16.186717	0.1	15.458823
16.188383	0.1	15.487135
16.190050	0.1	15.516461
16.191717	0.1	15.547336
16.193383	0.1	15.578986
16.195050	0.1	15.610398
16.196717	0.1	15.642048
16.198383	0.1	15.675546
16.200050	0.1	15.711487
16.201717	0.1	15.748442
16.203383	0.1	15.784443
16.205050	0.1	15.819133
16.206717	0.1	15.854598
16.208383	0.1	15.893579
16.210050	0.1	15.936495
16.211717	0.1	15.981437
16.213383	0.1	16.027511
16.215050	0.1	16.075791
16.216717	0.1	16.126812
16.218383	0.1	16.179086
16.220050	0.1	16.230882
16.221717	0.1	16.280950
16.223383	0.1	16.328276
16.225050	0.1	16.372145
16.226717	0.1	16.413332
16.228383	0.1	16.455055
16.230050	0.1	16.500653
16.231717	0.1	16.551615
16.233383	0.1	16.606928
16.235050	0.1	16.664685
16.236717	0.1	16.723157
16.238383	0.1	16.781868
16.240050	0.1	16.840519
16.241717	0.1	16.897620
16.243383	0.1	16.951741
16.245050	0.1	17.002941
16.246717	0.1	17.052771
16.248383	0.1	17.103077
16.250050	0.1	17.154158
16.251717	0.1	17.205537
16.253383	0.1	17.257513
16.255050	0.1	17.311872
16.256717	0.1	17.368973
16.258383	0.1	17.425836
16.260050	0.1	17.479361
16.261717	0.1	17.529787
16.263383	0.1	17.580033
16.265050	0.1	17.632366
16.266717	0.1	17.687203
16.268383	0.1	17.743529
16.270050	0.1	17.799915
16.271717	0.1	17.855526
16.273383	0.1	17.911316
16.275050	0.1	17.968656
16.276717	0.1	18.027068
16.278383	0.1	18.084944
16.280050	0.1	18.141926
16.281717	0.1	18.198491
16.283383	0.1	18.254639
16.285050	0.1	18.309594
16.286717	0.1	18.363060
16.288383	0.1	18.415631
16.290050	0.1	18.468262
16.291717	0.1	18.521787
16.293383	0.1	18.577040
16.295050	0.1	18.634499
16.296717	0.1	18.693508
16.298383	0.1	18.751503
16.300050	0.1	18.805803
16.301717	0.1	18.856705
16.303383	0.1	18.907727
16.305050	0.1	18.962563
16.306717	0.1	19.021333
16.308383	0.1	19.081474
16.310050	0.1	19.140423
16.311717	0.1	19.197167
16.313383	0.1	19.251825
16.315050	0.1	19.305767
16.316717	0.1	19.360841
16.318383	0.1	19.417883
16.320050	0.1	19.475759
16.321717	0.1	19.531966
16.323383	0.1	19.585253
16.325050	0.1	19.636155
16.326717	0.1	19.686640
16.328383	0.1	19.738735
16.330050	0.1	19.793214
16.331717	0.1	19.850434
16.333383	0.1	19.910873
16.335050	0.1	19.973696
16.336717	0.1	20.036579
16.338383	0.1	20.098270
16.340050	0.1	20.160378
16.341717	0.1	20.224692
16.343383	0.1	20.290674
16.345050	0.1	20.356478
16.346717	0.1	20.421447
16.348383	0.1	20.485820
16.350050	0.1	20.549358
16.351717	0.1	20.610870
16.353383	0.1	20.669700
16.355050	0.1	20.726205
16.356717	0.1	20.782353
16.358383	0.1	20.840884
16.360050	0.1	20.903052
16.361717	0.1	20.968200
16.363383	0.1	21.034480
16.365050	0.1	21.100403
16.366717	0.1	21.165730
16.368383	0.1	21.231355
16.370050	0.1	21.297575
16.371717	0.1	21.364809
16.373383	0.1	21.434130
16.375050	0.1	21.505596
16.376717	0.1	21.577419
16.378383	0.1	21.648110
16.380050	0.1	21.717490
16.381717	0.1	21.787049
16.383383	0.1	21.858097
16.385050	0.1	21.931769
16.386717	0.1	22.008420
16.388383	0.1	22.087873
16.390050	0.1	22.169114
16.391717	0.1	22.250415
16.393383	0.1	22.330226
16.395050	0.1	22.409023
16.396717	0.1	22.488417
16.398383	0.1	22.569539
16.400050	0.1	22.651555
16.401717	0.1	22.731961
16.403383	0.1	22.808851
16.405050	0.1	22.883119
16.406717	0.1	22.956850
16.408383	0.1	23.031534
16.410050	0.1	23.107232
16.411717	0.1	23.184420
16.413383	0.1	23.263933
16.415050	0.1	23.345949
16.416717	0.1	23.429812
16.418383	0.1	23.514034
16.420050	0.1	23.598136
16.421717	0.1	23.682715
16.423383	0.1	23.769082
16.425050	0.1	23.857476
16.426717	0.1	23.947777
16.428383	0.1	24.039568
16.430050	0.1	24.132372
16.431717	0.1	24.225773
16.433383	0.1	24.318697
16.435050	0.1	24.409415
16.436717	0.1	24.497153
16.438383	0.1	24.583639
16.440050	0.1	24.671616
16.441717	0.1	24.762692
16.443383	0.1	24.855794
16.445050	0.1	24.949254
16.446717	0.1	25.041343
16.448383	0.1	25.132121
16.450050	0.1	25.223733
16.451717	0.1	25.318207
16.453383	0.1	25.414588
16.455050	0.1	25.510670
16.456717	0.1	25.605740
16.458383	0.1	25.700928
16.460050	0.1	25.796951
16.461717	0.1	25.892617
16.463383	0.1	25.986137
16.465050	0.1	26.078166
16.466717	0.1	26.171090
16.468383	0.1	26.267113
16.470050	0.1	26.365997
16.471717	0.1	26.466431
16.473383	0.1	26.566924
16.475050	0.1	26.667179
16.476717	0.1	26.768090
16.478383	0.1	26.871206
16.480050	0.1	26.976408
16.481717	0.1	27.081551
16.483383	0.1	27.184309
16.485050	0.1	27.284743
16.486717	0.1	27.384760
16.488383	0.1	27.485790
16.490050	0.1	27.587713
16.491717	0.1	27.690651
16.493383	0.1	27.795316
16.495050	0.1	27.901830
16.496717	0.1	28.010132
16.498383	0.1	28.120400
16.500050	0.1	28.232457
16.501717	0.1	28.345646
16.503383	0.1	28.459610
16.505050	0.1	28.574707
16.506717	0.1	28.691174
16.508383	0.1	28.807880
16.510050	0.1	28.923871
16.511717	0.1	29.040577
16.513383	0.1	29.160740
16.515050	0.1	29.285671
16.516717	0.1	29.413344
16.518383	0.1	29.539945
16.520050	0.1	29.663147
16.521717	0.1	29.783429
16.523383	0.1	29.902996
16.525050	0.1	30.023636
16.526717	0.1	30.145945
16.528383	0.1	30.269982
16.530050	0.1	30.396702
16.531717	0.1	30.527176
16.533383	0.1	30.661346
16.535050	0.1	30.797245
16.536717	0.1	30.931892
16.538383	0.1	31.064035
16.540050	0.1	31.194987
16.541717	0.1	31.327786
16.543383	0.1	31.466069
16.545050	0.1	31.611683
16.546717	0.1	31.763496
16.548383	0.1	31.919064
16.550050	0.1	32.076659
16.551717	0.1	32.235565
16.553383	0.1	32.394650
16.555050	0.1	32.552483
16.556717	0.1	32.709124
16.558383	0.1	32.865288
16.560050	0.1	33.021214
16.561717	0.1	33.177378
16.563383	0.1	33.334913
16.565050	0.1	33.494951
16.566717	0.1	33.658030
16.568383	0.1	33.824386
16.570050	0.1	33.993842
16.571717	0.1	34.165861
16.573383	0.1	34.340205
16.575050	0.1	34.517111
16.576717	0.1	34.696641
16.578383	0.1	34.878912
16.580050	0.1	35.063805
16.581717	0.1	35.250249
16.583383	0.1	35.436513
16.585050	0.1	35.621466
16.586717	0.1	35.805943
16.588383	0.1	35.992863
16.590050	0.1	36.184551
16.591717	0.1	36.381426
16.593383	0.1	36.583009
16.595050	0.1	36.789241
16.596717	0.1	36.999526
16.598383	0.1	37.212553
16.600050	0.1	37.426832
16.601717	0.1	37.641110
16.603383	0.1	37.855508
16.605050	0.1	38.071873
16.606717	0.1	38.292649
16.608383	0.1	38.518252
16.610050	0.1	38.747611
16.611717	0.1	38.979771
16.613383	0.1	39.213898
16.615050	0.1	39.449277
16.616717	0.1	39.687099
16.618383	0.1	39.930167
16.620050	0.1	40.180268
16.621717	0.1	40.437343
16.623383	0.1	40.700557
16.625050	0.1	40.968599
16.626717	0.1	41.239562
16.628383	0.1	41.511955
16.630050	0.1	41.785123
16.631717	0.1	42.058053
16.633383	0.1	42.329016
16.635050	0.1	42.597356
16.636717	0.1	42.864087
16.638383	0.1	43.130400
16.640050	0.1	43.396595
16.641717	0.1	43.661776
16.643383	0.1	43.924155
16.645050	0.1	44.182363
16.646717	0.1	44.435742
16.648383	0.1	44.682744
16.650050	0.1	44.921341
16.651717	0.1	45.151356
16.653383	0.1	45.375290
16.655050	0.1	45.595589
16.656717	0.1	45.810941
16.658383	0.1	46.017113
16.660050	0.1	46.210709
16.661717	0.1	46.390119
16.663383	0.1	46.554330
16.665050	0.1	46.703163
16.666717	0.1	46.837571
16.668383	0.1	46.959105
16.670050	0.1	47.069076
16.671717	0.1	47.168317
16.673383	0.1	47.256711
16.675050	0.1	47.333899
16.676717	0.1	47.399762
16.678383	0.1	47.454241
16.680050	0.1	47.497097
16.681717	0.1	47.528270
16.683383	0.1	47.547224
16.685050	0.1	47.554198
16.686717	0.1	47.550443
16.688383	0.1	47.537806
16.690050	0.1	47.517064
16.691717	0.1	47.487381
16.693383	0.1	47.447088
16.695050	0.1	47.394994
16.696717	0.1	47.331515
16.698383	0.1	47.259274
16.700050	0.1	47.181609
16.701717	0.1	47.101322
16.703383	0.1	47.019782
16.705050	0.1	46.937290
16.706717	0.1	46.853426
16.708383	0.1	46.767774
16.710050	0.1	46.680751
16.711717	0.1	46.593669
16.713383	0.1	46.509149
16.715050	0.1	46.429339
16.716717	0.1	46.354297
16.718383	0.1	46.281937
16.720050	0.1	46.210471
16.721717	0.1	46.139958
16.723383	0.1	46.071651
16.725050	0.1	46.006444
16.726717	0.1	45.944097
16.728383	0.1	45.885327
16.730050	0.1	45.832279
16.731717	0.1	45.786622
16.733383	0.1	45.747640
16.735050	0.1	45.712951
16.736717	0.1	45.681122
16.738383	0.1	45.653823
16.740050	0.1	45.634034
16.741717	0.1	45.623186
16.743383	0.1	45.620146
16.745050	0.1	45.622709
16.746717	0.1	45.629146
16.748383	0.1	45.638147
16.750050	0.1	45.648339
16.751717	0.1	45.658472
16.753383	0.1	45.668486
16.755050	0.1	45.679751
16.756717	0.1	45.694056
16.758383	0.1	45.712414
16.760050	0.1	45.735541
16.761717	0.1	45.764747
16.763383	0.1	45.800629
16.765050	0.1	45.841816
16.766717	0.1	45.885327
16.768383	0.1	45.928600
16.770050	0.1	45.970741
16.771717	0.1	46.011987
16.773383	0.1	46.052876
16.775050	0.1	46.094122
16.776717	0.1	46.137157
16.778383	0.1	46.184006
16.780050	0.1	46.235445
16.781717	0.1	46.290043
16.783383	0.1	46.345117
16.785050	0.1	46.398583
16.786717	0.1	46.450200
16.788383	0.1	46.501222
16.790050	0.1	46.552363
16.791717	0.1	46.603802
16.793383	0.1	46.655837
16.795050	0.1	46.709063
16.796717	0.1	46.763065
16.798383	0.1	46.815279
16.800050	0.1	46.863857
16.801717	0.1	46.909872
16.803383	0.1	46.956840
16.805050	0.1	47.007385
16.806717	0.1	47.062221
16.808383	0.1	47.120276
16.810050	0.1	47.179285
16.811717	0.1	47.236505
16.813383	0.1	47.289672
16.815050	0.1	47.338250
16.816717	0.1	47.383967
16.818383	0.1	47.429564
16.820050	0.1	47.477367
16.821717	0.1	47.528031
16.823383	0.1	47.580603
16.825050	0.1	47.633293
16.826717	0.1	47.684553
16.828383	0.1	47.733489
16.830050	0.1	47.779861
16.831717	0.1	47.824445
16.833383	0.1	47.868851
16.835050	0.1	47.915283
16.836717	0.1	47.964457
16.838383	0.1	48.014703
16.840050	0.1	48.063698
16.841717	0.1	48.110488
16.843383	0.1	48.154774
16.845050	0.1	48.196259
16.846717	0.1	48.235419
16.848383	0.1	48.274282
16.850050	0.1	48.314753
16.851717	0.1	48.356417
16.853383	0.1	48.397484
16.855050	0.1	48.437777
16.856717	0.1	48.478725
16.858383	0.1	48.520091
16.860050	0.1	48.558953
16.861717	0.1	48.592451
16.863383	0.1	48.621538
16.865050	0.1	48.650208
16.866717	0.1	48.681143
16.868383	0.1	48.713866
16.870050	0.1	48.747662
16.871717	0.1	48.783305
16.873383	0.1	48.820439
16.875050	0.1	48.855963
16.876717	0.1	48.887494
16.878383	0.1	48.917296
16.880050	0.1	48.949066
16.881717	0.1	48.983219
16.883383	0.1	49.016538
16.885050	0.1	49.046758
16.886717	0.1	49.074534
16.888383	0.1	49.101296
16.890050	0.1	49.126747
16.891717	0.1	49.149695
16.893383	0.1	49.170020
16.895050	0.1	49.188974
16.896717	0.1	49.206915
16.898383	0.1	49.223068
16.900050	0.1	49.237791
16.901717	0.1	49.254480
16.903383	0.1	49.276355
16.905050	0.1	49.302402
16.906717	0.1	49.327972
16.908383	0.1	49.350205
16.910050	0.1	49.369755
16.911717	0.1	49.388233
16.913383	0.1	49.405399
16.915050	0.1	49.419764
16.916717	0.1	49.429777
16.918383	0.1	49.435917
16.920050	0.1	49.441221
16.921717	0.1	49.449030
16.923383	0.1	49.460116
16.925050	0.1	49.472633
16.926717	0.1	49.483719
16.928383	0.1	49.491230
16.930050	0.1	49.493733
16.931717	0.1	49.491468
16.933383	0.1	49.486521
16.935050	0.1	49.481693
16.936717	0.1	49.478534
16.938383	0.1	49.476805
16.940050	0.1	49.475732
16.941717	0.1	49.474302
16.943383	0.1	49.470785
16.945050	0.1	49.462679
16.946717	0.1	49.449089
16.948383	0.1	49.432042
16.950050	0.1	49.414101
16.951717	0.1	49.395803
16.953383	0.1	49.376789
16.955050	0.1	49.357179
16.956717	0.1	49.337271
16.958383	0.1	49.316886
16.960050	0.1	49.295726
16.961717	0.1	49.273732
16.963383	0.1	49.250129
16.965050	0.1	49.224439
16.966717	0.1	49.196246
16.968383	0.1	49.165252
16.970050	0.1	49.132052
16.971717	0.1	49.097303
16.973383	0.1	49.060109
16.975050	0.1	49.019161
16.976717	0.1	48.974457
16.978383	0.1	48.928204
16.980050	0.1	48.882487
16.981717	0.1	48.837903
16.983383	0.1	48.793200
16.985050	0.1	48.746827
16.986717	0.1	48.698667
16.988383	0.1	48.649552
16.990050	0.1	48.600259
16.991717	0.1	48.551443
16.993383	0.1	48.503640
16.995050	0.1	48.456195
16.996717	0.1	48.408213
16.998383	0.1	48.359993
17.000050	0.1	48.311415
17.001717	0.1	48.260811
17.003383	0.1	48.206094
17.005050	0.1	48.147145
17.006717	0.1	48.085275
17.008383	0.1	48.021498
17.010050	0.1	47.955635
17.011717	0.1	47.887805
17.013383	0.1	47.820333
17.015050	0.1	47.756794
17.016717	0.1	47.698322
17.018383	0.1	47.643426
17.020050	0.1	47.589424
17.021717	0.1	47.533157
17.023383	0.1	47.471824
17.025050	0.1	47.404769
17.026717	0.1	47.334435
17.028383	0.1	47.264519
17.030050	0.1	47.196689
17.031717	0.1	47.130588
17.033383	0.1	47.065380
17.035050	0.1	47.001424
17.036717	0.1	46.939733
17.038383	0.1	46.880427
17.040050	0.1	46.822074
17.041717	0.1	46.762827
17.043383	0.1	46.701255
17.045050	0.1	46.637121
17.046717	0.1	46.570840
17.048383	0.1	46.503606
17.050050	0.1	46.437147
17.051717	0.1	46.372059
17.053383	0.1	46.307269
17.055050	0.1	46.241823
17.056717	0.1	46.177032
17.058383	0.1	46.115044
17.060050	0.1	46.055797
17.061717	0.1	45.996371
17.063383	0.1	45.933547
17.065050	0.1	45.865896
17.066717	0.1	45.793774
17.068383	0.1	45.719269
17.070050	0.1	45.645955
17.071717	0.1	45.577171
17.073383	0.1	45.513752
17.075050	0.1	45.453968
17.076717	0.1	45.395556
17.078383	0.1	45.336964
17.080050	0.1	45.277121
17.081717	0.1	45.215431
17.083383	0.1	45.151594
17.085050	0.1	45.086446
17.086717	0.1	45.021298
17.088383	0.1	44.957342
17.090050	0.1	44.895234
17.091717	0.1	44.835451
17.093383	0.1	44.777932
17.095050	0.1	44.721666
17.096717	0.1	44.665339
17.098383	0.1	44.608655
17.100050	0.1	44.551435
17.101717	0.1	44.492724
17.103383	0.1	44.431808
17.105050	0.1	44.369521
17.106717	0.1	44.306758
17.108383	0.1	44.243398
17.110050	0.1	44.180098
17.111717	0.1	44.119599
17.113383	0.1	44.064346
17.115050	0.1	44.014397
17.116717	0.1	43.966832
17.118383	0.1	43.918851
17.120050	0.1	43.870094
17.121717	0.1	43.820980
17.123383	0.1	43.770375
17.125050	0.1	43.716612
17.126717	0.1	43.660107
17.128383	0.1	43.602112
17.130050	0.1	43.543878
17.131717	0.1	43.486419
17.133383	0.1	43.431404
17.135050	0.1	43.379727
17.136717	0.1	43.330553
17.138383	0.1	43.282929
17.140050	0.1	43.238642
17.141717	0.1	43.200138
17.143383	0.1	43.166282
17.145050	0.1	43.132963
17.146717	0.1	43.096366
17.148383	0.1	43.055060
17.150050	0.1	43.009880
17.151717	0.1	42.962732
17.153383	0.1	42.915704
17.155050	0.1	42.871001
17.156717	0.1	42.829814
17.158383	0.1	42.791488
17.160050	0.1	42.754653
17.161717	0.1	42.719307
17.163383	0.1	42.686107
17.165050	0.1	42.654874
17.166717	0.1	42.624476
17.168383	0.1	42.594555
17.170050	0.1	42.565408
17.171717	0.1	42.537096
17.173383	0.1	42.509916
17.175050	0.1	42.484226
17.176717	0.1	42.460206
17.178383	0.1	42.437437
17.180050	0.1	42.415562
17.181717	0.1	42.394402
17.183383	0.1	42.374256
17.185050	0.1	42.356076
17.186717	0.1	42.340579
17.188383	0.1	42.326870
17.190050	0.1	42.312923
17.191717	0.1	42.297425
17.193383	0.1	42.280975
17.195050	0.1	42.266312
17.196717	0.1	42.256239
17.198383	0.1	42.252424
17.200050	0.1	42.254689
17.201717	0.1	42.261424
17.203383	0.1	42.271378
17.205050	0.1	42.283955
17.206717	0.1	42.298677
17.208383	0.1	42.314949
17.210050	0.1	42.333307
17.211717	0.1	42.355421
17.213383	0.1	42.382124
17.215050	0.1	42.413535
17.216717	0.1	42.450431
17.218383	0.1	42.494419
17.220050	0.1	42.544904
17.221717	0.1	42.599144
17.223383	0.1	42.654278
17.225050	0.1	42.709472
17.226717	0.1	42.766633
17.228383	0.1	42.827907
17.230050	0.1	42.894545
17.231717	0.1	42.967918
17.233383	0.1	43.049994
17.235050	0.1	43.141844
17.236717	0.1	43.242159
17.238383	0.1	43.348434
17.240050	0.1	43.459299
17.241717	0.1	43.574038
17.243383	0.1	43.692949
17.245050	0.1	43.818178
17.246717	0.1	43.952587
17.248383	0.1	44.096830
17.250050	0.1	44.248584
17.251717	0.1	44.404688
17.253383	0.1	44.564667
17.255050	0.1	44.730606
17.256717	0.1	44.905367
17.258383	0.1	45.091095
17.260050	0.1	45.288565
17.261717	0.1	45.496526
17.263383	0.1	45.711818
17.265050	0.1	45.931402
17.266717	0.1	46.154442
17.268383	0.1	46.382192
17.270050	0.1	46.616676
17.271717	0.1	46.858790
17.273383	0.1	47.109189
17.275050	0.1	47.369721
17.276717	0.1	47.642472
17.278383	0.1	47.927859
17.280050	0.1	48.224988
17.281717	0.1	48.532548
17.283383	0.1	48.849168
17.285050	0.1	49.173656
17.286717	0.1	49.506906
17.288383	0.1	49.851540
17.290050	0.1	50.208691
17.291717	0.1	50.577226
17.293383	0.1	50.956848
17.295050	0.1	51.348510
17.296717	0.1	51.752034
17.298383	0.1	52.165988
17.300050	0.1	52.589539
17.301717	0.1	53.023341
17.303383	0.1	53.468827
17.305050	0.1	53.927246
17.306717	0.1	54.400268
17.308383	0.1	54.890755
17.310050	0.1	55.401567
17.311717	0.1	55.932346
17.313383	0.1	56.480411
17.315050	0.1	57.043973
17.316717	0.1	57.622973
17.318383	0.1	58.217112
17.320050	0.1	58.825914
17.321717	0.1	59.451226
17.323383	0.1	60.095791
17.325050	0.1	60.760621
17.326717	0.1	61.444584
17.328383	0.1	62.147740
17.330050	0.1	62.872294
17.331717	0.1	63.620094
17.333383	0.1	64.390306
17.335050	0.1	65.181378
17.336717	0.1	65.992359
17.338383	0.1	66.821520
17.340050	0.1	67.667011
17.341717	0.1	68.528775
17.343383	0.1	69.408004
17.345050	0.1	70.304875
17.346717	0.1	71.219270
17.348383	0.1	72.150652
17.350050	0.1	73.098127
17.351717	0.1	74.060564
17.353383	0.1	75.037424
17.355050	0.1	76.028113
17.356717	0.1	77.030365
17.358383	0.1	78.039412
17.360050	0.1	79.050844
17.361717	0.1	80.062692
17.363383	0.1	81.074183
17.365050	0.1	82.083886
17.366717	0.1	83.090489
17.368383	0.1	84.092920
17.370050	0.1	85.089212
17.371717	0.1	86.075967
17.373383	0.1	87.049609
17.375050	0.1	88.007455
17.376717	0.1	88.947599
17.378383	0.1	89.867001
17.380050	0.1	90.761011
17.381717	0.1	91.625219
17.383383	0.1	92.456108
17.385050	0.1	93.250995
17.386717	0.1	94.008630
17.388383	0.1	94.728952
17.390050	0.1	95.411724
17.391717	0.1	96.055394
17.393383	0.1	96.658176
17.395050	0.1	97.218460
17.396717	0.1	97.733742
17.398383	0.1	98.201281
17.400050	0.1	98.619407
17.401717	0.1	98.987585
17.403383	0.1	99.305159
17.405050	0.1	99.570876
17.406717	0.1	99.783248
17.408383	0.1	99.941379
17.410050	0.1	100.044495
17.411717	0.1	100.092655
17.413383	0.1	100.087351
17.415050	0.1	100.030369
17.416717	0.1	99.922246
17.418383	0.1	99.763399
17.420050	0.1	99.554902
17.421717	0.1	99.297589
17.423383	0.1	98.990685
17.425050	0.1	98.633295
17.426717	0.1	98.226553
17.428383	0.1	97.773260
17.430050	0.1	97.276693
17.431717	0.1	96.740013
17.433383	0.1	96.166676
17.435050	0.1	95.558291
17.436717	0.1	94.914084
17.438383	0.1	94.233220
17.440050	0.1	93.517905
17.441717	0.1	92.771893
17.443383	0.1	91.997808
17.445050	0.1	91.197556
17.446717	0.1	90.373343
17.448383	0.1	89.528387
17.450050	0.1	88.666683
17.451717	0.1	87.791448
17.453383	0.1	86.904591
17.455050	0.1	86.006468
17.456717	0.1	85.096066
17.458383	0.1	84.172850
17.460050	0.1	83.238547
17.461717	0.1	82.296376
17.463383	0.1	81.348603
17.465050	0.1	80.397253
17.466717	0.1	79.444950
17.468383	0.1	78.494732
17.470050	0.1	77.549045
17.471717	0.1	76.608722
17.473383	0.1	75.674419
17.475050	0.1	74.748223
17.476717	0.1	73.832576
17.478383	0.1	72.927777
17.480050	0.1	72.032396
17.481717	0.1	71.146075
17.483383	0.1	70.270543
17.485050	0.1	69.408600
17.486717	0.1	68.562810
17.488383	0.1	67.734782
17.490050	0.1	66.924874
17.491717	0.1	66.132669
17.493383	0.1	65.356855
17.495050	0.1	64.595703
17.496717	0.1	63.848857
17.498383	0.1	63.118760
17.500050	0.1	62.408868
17.501717	0.1	61.720971
17.503383	0.1	61.053518
17.505050	0.1	60.402814
17.506717	0.1	59.766594
17.508383	0.1	59.145871
17.510050	0.1	58.543328
17.511717	0.1	57.960216
17.513383	0.1	57.395879
17.515050	0.1	56.849483
17.516717	0.1	56.321207
17.518383	0.1	55.810932
17.520050	0.1	55.317346
17.521717	0.1	54.839316
17.523383	0.1	54.377023
17.525050	0.1	53.930107
17.526717	0.1	53.497914
17.528383	0.1	53.080622
17.530050	0.1	52.679303
17.531717	0.1	52.293661
17.533383	0.1	51.921073
17.535050	0.1	51.558319
17.536717	0.1	51.204208
17.538383	0.1	50.860229
17.540050	0.1	50.528947
17.541717	0.1	50.212505
17.543383	0.1	49.911383
17.545050	0.1	49.624446
17.546717	0.1	49.349728
17.548383	0.1	49.086097
17.550050	0.1	48.832241
17.551717	0.1	48.585775
17.553383	0.1	48.345032
17.555050	0.1	48.110488
17.556717	0.1	47.884467
17.558383	0.1	47.668758
17.560050	0.1	47.463718
17.561717	0.1	47.268036
17.563383	0.1	47.080877
17.565050	0.1	46.902004
17.566717	0.1	46.731058
17.568383	0.1	46.568158
17.570050	0.1	46.413901
17.571717	0.1	46.268287
17.573383	0.1	46.130302
17.575050	0.1	45.998874
17.576717	0.1	45.872929
17.578383	0.1	45.752111
17.580050	0.1	45.637253
17.581717	0.1	45.529189
17.583383	0.1	45.428338
17.585050	0.1	45.334342
17.586717	0.1	45.245352
17.588383	0.1	45.159283
17.590050	0.1	45.076194
17.591717	0.1	44.998529
17.593383	0.1	44.927242
17.595050	0.1	44.860783
17.596717	0.1	44.797006
17.598383	0.1	44.735256
17.600050	0.1	44.677081
17.601717	0.1	44.624749
17.603383	0.1	44.579449
17.605050	0.1	44.540170
17.606717	0.1	44.504466
17.608383	0.1	44.469478
17.610050	0.1	44.432941
17.611717	0.1	44.395449
17.613383	0.1	44.359091
17.615050	0.1	44.325474
17.616717	0.1	44.295194
17.618383	0.1	44.268968
17.620050	0.1	44.247034
17.621717	0.1	44.229033
17.623383	0.1	44.214967
17.625050	0.1	44.204655
17.626717	0.1	44.196489
17.628383	0.1	44.187608
17.630050	0.1	44.176343
17.631717	0.1	44.164541
17.633383	0.1	44.155481
17.635050	0.1	44.149640
17.636717	0.1	44.144275
17.638383	0.1	44.136467
17.640050	0.1	44.125560
17.641717	0.1	44.112864
17.643383	0.1	44.100228
17.645050	0.1	44.089618
17.646717	0.1	44.082644
17.648383	0.1	44.079366
17.650050	0.1	44.078353
17.651717	0.1	44.077935
17.653383	0.1	44.076386
17.655050	0.1	44.072035
17.656717	0.1	44.063273
17.658383	0.1	44.050875
17.660050	0.1	44.038060
17.661717	0.1	44.027152
17.663383	0.1	44.017914
17.665050	0.1	44.009927
17.666717	0.1	44.003608
17.668383	0.1	43.998542
17.670050	0.1	43.992939
17.671717	0.1	43.985548
17.673383	0.1	43.976548
17.675050	0.1	43.966773
17.676717	0.1	43.957117
17.678383	0.1	43.947819
17.680050	0.1	43.937984
17.681717	0.1	43.926003
17.683383	0.1	43.911460
17.685050	0.1	43.895843
17.686717	0.1	43.881181
17.688383	0.1	43.868425
17.690050	0.1	43.857398
17.691717	0.1	43.846908
17.693383	0.1	43.835464
17.695050	0.1	43.822887
17.696717	0.1	43.810430
17.698383	0.1	43.799761
17.700050	0.1	43.790999
17.701717	0.1	43.782177
17.703383	0.1	43.770912
17.705050	0.1	43.755653
17.706717	0.1	43.736639
17.708383	0.1	43.715360
17.710050	0.1	43.694499
17.711717	0.1	43.676915
17.713383	0.1	43.664756
17.715050	0.1	43.658021
17.716717	0.1	43.653550
17.718383	0.1	43.646815
17.720050	0.1	43.634954
17.721717	0.1	43.618443
17.723383	0.1	43.599727
17.725050	0.1	43.581190
17.726717	0.1	43.564620
17.728383	0.1	43.550673
17.730050	0.1	43.538931
17.731717	0.1	43.528202
17.733383	0.1	43.516758
17.735050	0.1	43.503347
17.736717	0.1	43.488922
17.738383	0.1	43.475034
17.740050	0.1	43.461623
17.741717	0.1	43.447557
17.743383	0.1	43.432358
17.745050	0.1	43.416205
17.746717	0.1	43.399575
17.748383	0.1	43.383362
17.750050	0.1	43.368163
17.751717	0.1	43.353620
17.753383	0.1	43.339255
17.755050	0.1	43.325784
17.756717	0.1	43.314460
17.758383	0.1	43.305400
17.760050	0.1	43.297293
17.761717	0.1	43.287697
17.763383	0.1	43.274286
17.765050	0.1	43.255809
17.766717	0.1	43.232622
17.768383	0.1	43.206992
17.770050	0.1	43.182852
17.771717	0.1	43.163719
17.773383	0.1	43.150368
17.775050	0.1	43.141487
17.776717	0.1	43.135348
17.778383	0.1	43.129626
17.780050	0.1	43.121162
17.781717	0.1	43.108287
17.783383	0.1	43.092849
17.785050	0.1	43.078485
17.786717	0.1	43.067994
17.788383	0.1	43.062213
17.790050	0.1	43.060186
17.791717	0.1	43.058994
17.793383	0.1	43.055179
17.795050	0.1	43.046298
17.796717	0.1	43.033304
17.798383	0.1	43.020370
17.800050	0.1	43.011072
17.801717	0.1	43.006244
17.803383	0.1	43.004933
17.805050	0.1	43.005648
17.806717	0.1	43.006542
17.808383	0.1	43.006065
17.810050	0.1	43.004158
17.811717	0.1	43.001356
17.813383	0.1	42.998197
17.815050	0.1	42.994740
17.816717	0.1	42.990508
17.818383	0.1	42.984965
17.820050	0.1	42.979183
17.821717	0.1	42.975786
17.823383	0.1	42.977216
17.825050	0.1	42.983773
17.826717	0.1	42.994085
17.828383	0.1	43.006244
17.830050	0.1	43.019238
17.831717	0.1	43.032410
17.833383	0.1	43.044987
17.835050	0.1	43.056014
17.836717	0.1	43.064776
17.838383	0.1	43.071332
17.840050	0.1	43.076637
17.841717	0.1	43.081882
17.843383	0.1	43.089035
17.845050	0.1	43.100658
17.846717	0.1	43.118777
17.848383	0.1	43.143215
17.850050	0.1	43.171647
17.851717	0.1	43.201151
17.853383	0.1	43.228927
17.855050	0.1	43.253126
17.856717	0.1	43.274226
17.858383	0.1	43.295028
17.860050	0.1	43.318274
17.861717	0.1	43.344023
17.863383	0.1	43.370249
17.865050	0.1	43.395641
17.866717	0.1	43.420556
17.868383	0.1	43.445709
17.870050	0.1	43.471577
17.871717	0.1	43.498936
17.873383	0.1	43.529334
17.875050	0.1	43.563369
17.876717	0.1	43.598654
17.878383	0.1	43.632450
17.880050	0.1	43.663802
17.881717	0.1	43.693485
17.883383	0.1	43.722692
17.885050	0.1	43.752196
17.886717	0.1	43.782177
17.888383	0.1	43.812516
17.890050	0.1	43.842914
17.891717	0.1	43.873372
17.893383	0.1	43.903771
17.895050	0.1	43.934348
17.896717	0.1	43.965879
17.898383	0.1	43.998482
17.900050	0.1	44.031801
17.901717	0.1	44.065717
17.903383	0.1	44.100049
17.905050	0.1	44.133249
17.906717	0.1	44.162574
17.908383	0.1	44.186833
17.910050	0.1	44.207039
17.911717	0.1	44.224444
17.913383	0.1	44.239702
17.915050	0.1	44.254961
17.916717	0.1	44.272902
17.918383	0.1	44.294479
17.920050	0.1	44.318738
17.921717	0.1	44.343295
17.923383	0.1	44.365409
17.925050	0.1	44.383350
17.926717	0.1	44.398370
17.928383	0.1	44.413033
17.930050	0.1	44.428292
17.931717	0.1	44.443312
17.933383	0.1	44.457915
17.935050	0.1	44.471863
17.936717	0.1	44.483962
17.938383	0.1	44.493201
17.940050	0.1	44.499042
17.941717	0.1	44.501009
17.943383	0.1	44.499758
17.945050	0.1	44.497731
17.946717	0.1	44.497493
17.948383	0.1	44.499400
17.950050	0.1	44.502082
17.951717	0.1	44.504824
17.953383	0.1	44.507745
17.955050	0.1	44.510606
17.956717	0.1	44.512215
17.958383	0.1	44.510725
17.960050	0.1	44.504824
17.961717	0.1	44.494989
17.963383	0.1	44.482651
17.965050	0.1	44.469598
17.966717	0.1	44.456604
17.968383	0.1	44.444206
17.970050	0.1	44.433537
17.971717	0.1	44.425550
17.973383	0.1	44.419709
17.975050	0.1	44.414106
17.976717	0.1	44.406655
17.978383	0.1	44.396165
17.980050	0.1	44.382754
17.981717	0.1	44.367137
17.983383	0.1	44.350269
17.985050	0.1	44.332149
17.986717	0.1	44.311228
17.988383	0.1	44.287625
17.990050	0.1	44.263127
17.991717	0.1	44.239047
17.993383	0.1	44.214728
17.995050	0.1	44.189635
17.996717	0.1	44.164839
17.998383	0.1	44.141414
18.000050	0.1	44.118586
18.001717	0.1	44.094446
18.003383	0.1	44.068339
18.005050	0.1	44.041457
18.006717	0.1	44.015708
18.008383	0.1	43.991807
18.010050	0.1	43.968740
18.011717	0.1	43.945554
18.013383	0.1	43.922069
18.015050	0.1	43.897929
18.016717	0.1	43.871346
18.018383	0.1	43.840351
18.020050	0.1	43.805483
18.021717	0.1	43.769064
18.023383	0.1	43.733599
18.025050	0.1	43.700876
18.026717	0.1	43.671730
18.028383	0.1	43.646279
18.030050	0.1	43.623867
18.031717	0.1	43.604257
18.033383	0.1	43.586734
18.035050	0.1	43.568852
18.036717	0.1	43.548408
18.038383	0.1	43.524745
18.040050	0.1	43.498876
18.041717	0.1	43.472531
18.043383	0.1	43.446841
18.045050	0.1	43.423059
18.046717	0.1	43.404105
18.048383	0.1	43.391469
18.050050	0.1	43.383422
18.051717	0.1	43.376389
18.053383	0.1	43.367448
18.055050	0.1	43.355587
18.056717	0.1	43.341758
18.058383	0.1	43.328169
18.060050	0.1	43.316128
18.061717	0.1	43.305578
18.063383	0.1	43.296280
18.065050	0.1	43.288055
18.066717	0.1	43.280664
18.068383	0.1	43.273571
18.070050	0.1	43.266299
18.071717	0.1	43.258431
18.073383	0.1	43.249729
18.075050	0.1	43.239298
18.076717	0.1	43.226423
18.078383	0.1	43.211642
18.080050	0.1	43.196919
18.081717	0.1	43.184164
18.083383	0.1	43.173435
18.085050	0.1	43.162766
18.086717	0.1	43.149831
18.088383	0.1	43.134334
18.090050	0.1	43.117645
18.091717	0.1	43.100181
18.093383	0.1	43.080869
18.095050	0.1	43.059173
18.096717	0.1	43.036285
18.098383	0.1	43.013694
18.100050	0.1	42.992714
18.101717	0.1	42.974594
18.103383	0.1	42.958679
18.105050	0.1	42.942050
18.106717	0.1	42.922142
18.108383	0.1	42.899075
18.110050	0.1	42.874756
18.111717	0.1	42.849543
18.113383	0.1	42.821410
18.115050	0.1	42.787852
18.116717	0.1	42.748513
18.118383	0.1	42.704942
18.120050	0.1	42.659643
18.121717	0.1	42.614939
18.123383	0.1	42.572620
18.125050	0.1	42.533162
18.126717	0.1	42.495670
18.128383	0.1	42.458775
18.130050	0.1	42.420926
18.131717	0.1	42.380514
18.133383	0.1	42.338016
18.135050	0.1	42.296114
18.136717	0.1	42.255404
18.138383	0.1	42.212489
18.140050	0.1	42.164447
18.141717	0.1	42.112353
18.143383	0.1	42.059722
18.145050	0.1	42.010131
18.146717	0.1	41.964831
18.148383	0.1	41.922095
18.150050	0.1	41.879358
18.151717	0.1	41.834834
18.153383	0.1	41.787269
18.155050	0.1	41.736963
18.156717	0.1	41.685763
18.158383	0.1	41.635456
18.160050	0.1	41.586521
18.161717	0.1	41.538003
18.163383	0.1	41.488531
18.165050	0.1	41.436615
18.166717	0.1	41.380944
18.168383	0.1	41.321638
18.170050	0.1	41.261914
18.171717	0.1	41.205409
18.173383	0.1	41.152957
18.175050	0.1	41.102531
18.176717	0.1	41.051927
18.178383	0.1	41.000190
18.180050	0.1	40.947142
18.181717	0.1	40.892961
18.183383	0.1	40.838840
18.185050	0.1	40.786150
18.186717	0.1	40.734770
18.188383	0.1	40.683510
18.190050	0.1	40.632608
18.191717	0.1	40.582540
18.193383	0.1	40.532055
18.195050	0.1	40.479662
18.196717	0.1	40.425363
18.198383	0.1	40.369930
18.200050	0.1	40.314081
18.201717	0.1	40.258112
18.203383	0.1	40.202858
18.205050	0.1	40.148201
18.206717	0.1	40.092709
18.208383	0.1	40.036144
18.210050	0.1	39.980652
18.211717	0.1	39.929035
18.213383	0.1	39.882007
18.215050	0.1	39.838436
18.216717	0.1	39.795938
18.218383	0.1	39.752605
18.220050	0.1	39.707127
18.221717	0.1	39.659264
18.223383	0.1	39.609673
18.225050	0.1	39.559724
18.226717	0.1	39.510848
18.228383	0.1	39.464357
18.230050	0.1	39.421442
18.231717	0.1	39.382043
18.233383	0.1	39.343777
18.235050	0.1	39.303603
18.236717	0.1	39.260151
18.238383	0.1	39.214196
18.240050	0.1	39.167287
18.241717	0.1	39.119842
18.243383	0.1	39.072158
18.245050	0.1	39.025905
18.246717	0.1	38.982394
18.248383	0.1	38.941028
18.250050	0.1	38.899960
18.251717	0.1	38.858237
18.253383	0.1	38.816454
18.255050	0.1	38.776162
18.256717	0.1	38.737538
18.258383	0.1	38.699450
18.260050	0.1	38.660886
18.261717	0.1	38.621309
18.263383	0.1	38.581910
18.265050	0.1	38.545134
18.266717	0.1	38.511517
18.268383	0.1	38.478675
18.270050	0.1	38.444402
18.271717	0.1	38.408639
18.273383	0.1	38.373294
18.275050	0.1	38.339558
18.276717	0.1	38.306596
18.278383	0.1	38.272622
18.280050	0.1	38.237276
18.281717	0.1	38.201036
18.283383	0.1	38.164618
18.285050	0.1	38.129213
18.286717	0.1	38.095536
18.288383	0.1	38.063588
18.290050	0.1	38.033368
18.291717	0.1	38.005652
18.293383	0.1	37.980261
18.295050	0.1	37.956002
18.296717	0.1	37.931146
18.298383	0.1	37.905218
18.300050	0.1	37.879171
18.301717	0.1	37.854376
18.303383	0.1	37.830474
18.305050	0.1	37.806334
18.306717	0.1	37.782016
18.308383	0.1	37.758591
18.310050	0.1	37.736597
18.311717	0.1	37.714901
18.313383	0.1	37.691953
18.315050	0.1	37.667277
18.316717	0.1	37.642183
18.318383	0.1	37.619355
18.320050	0.1	37.600818
18.321717	0.1	37.585738
18.323383	0.1	37.571730
18.325050	0.1	37.557187
18.326717	0.1	37.542286
18.328383	0.1	37.527444
18.330050	0.1	37.512066
18.331717	0.1	37.495556
18.333383	0.1	37.479164
18.335050	0.1	37.465098
18.336717	0.1	37.453654
18.338383	0.1	37.443282
18.340050	0.1	37.432911
18.341717	0.1	37.421765
18.343383	0.1	37.408473
18.345050	0.1	37.392261
18.346717	0.1	37.373843
18.348383	0.1	37.354531
18.350050	0.1	37.335934
18.351717	0.1	37.319841
18.353383	0.1	37.307026
18.355050	0.1	37.296119
18.356717	0.1	37.284674
18.358383	0.1	37.272813
18.360050	0.1	37.262561
18.361717	0.1	37.253620
18.363383	0.1	37.243249
18.365050	0.1	37.229779
18.366717	0.1	37.214043
18.368383	0.1	37.197592
18.370050	0.1	37.181260
18.371717	0.1	37.165167
18.373383	0.1	37.149610
18.375050	0.1	37.135424
18.376717	0.1	37.122550
18.378383	0.1	37.109437
18.380050	0.1	37.094059
18.381717	0.1	37.075522
18.383383	0.1	37.054064
18.385050	0.1	37.031355
18.386717	0.1	37.008586
18.388383	0.1	36.985757
18.390050	0.1	36.961796
18.391717	0.1	36.936405
18.393383	0.1	36.911311
18.395050	0.1	36.888482
18.396717	0.1	36.867025
18.398383	0.1	36.844256
18.400050	0.1	36.818805
18.401717	0.1	36.790552
18.403383	0.1	36.759379
18.405050	0.1	36.726298
18.406717	0.1	36.693754
18.408383	0.1	36.663058
18.410050	0.1	36.633136
18.411717	0.1	36.602440
18.413383	0.1	36.570790
18.415050	0.1	36.538126
18.416717	0.1	36.504092
18.418383	0.1	36.468925
18.420050	0.1	36.433580
18.421717	0.1	36.399426
18.423383	0.1	36.367299
18.425050	0.1	36.337616
18.426717	0.1	36.309721
18.428383	0.1	36.281945
18.430050	0.1	36.252084
18.431717	0.1	36.218943
18.433383	0.1	36.181988
18.435050	0.1	36.140980
18.436717	0.1	36.096754
18.438383	0.1	36.051275
18.440050	0.1	36.006453
18.441717	0.1	35.963120
18.443383	0.1	35.922053
18.445050	0.1	35.882833
18.446717	0.1	35.843911
18.448383	0.1	35.803916
18.450050	0.1	35.762610
18.451717	0.1	35.720768
18.453383	0.1	35.678389
18.455050	0.1	35.633864
18.456717	0.1	35.586061
18.458383	0.1	35.536172
18.460050	0.1	35.487058
18.461717	0.1	35.440328
18.463383	0.1	35.396042
18.465050	0.1	35.353245
18.466717	0.1	35.310807
18.468383	0.1	35.267594
18.470050	0.1	35.222771
18.471717	0.1	35.176160
18.473383	0.1	35.128774
18.475050	0.1	35.081925
18.476717	0.1	35.035493
18.478383	0.1	34.987571
18.480050	0.1	34.935834
18.481717	0.1	34.879508
18.483383	0.1	34.820022
18.485050	0.1	34.759404
18.486717	0.1	34.699859
18.488383	0.1	34.643533
18.490050	0.1	34.590783
18.491717	0.1	34.540596
18.493383	0.1	34.491779
18.495050	0.1	34.443142
18.496717	0.1	34.393491
18.498383	0.1	34.342708
18.500050	0.1	34.290852
18.501717	0.1	34.237625
18.503383	0.1	34.183087
18.505050	0.1	34.127595
18.506717	0.1	34.071507
18.508383	0.1	34.015598
18.510050	0.1	33.960821
18.511717	0.1	33.907177
18.513383	0.1	33.853712
18.515050	0.1	33.800485
18.516717	0.1	33.747139
18.518383	0.1	33.692302
18.520050	0.1	33.635380
18.521717	0.1	33.578815
18.523383	0.1	33.524634
18.525050	0.1	33.472600
18.526717	0.1	33.421876
18.528383	0.1	33.372047
18.530050	0.1	33.322575
18.531717	0.1	33.271911
18.533383	0.1	33.218684
18.535050	0.1	33.162953
18.536717	0.1	33.105614
18.538383	0.1	33.048393
18.540050	0.1	32.993676
18.541717	0.1	32.943310
18.543383	0.1	32.896998
18.545050	0.1	32.853725
18.546717	0.1	32.813015
18.548383	0.1	32.773079
18.550050	0.1	32.731118
18.551717	0.1	32.685818
18.553383	0.1	32.637717
18.555050	0.1	32.587828
18.556717	0.1	32.537403
18.558383	0.1	32.487871
18.560050	0.1	32.440486
18.561717	0.1	32.396199
18.563383	0.1	32.354416
18.565050	0.1	32.313647
18.566717	0.1	32.272937
18.568383	0.1	32.231988
18.570050	0.1	32.191338
18.571717	0.1	32.151105
18.573383	0.1	32.109859
18.575050	0.1	32.066288
18.576717	0.1	32.020571
18.578383	0.1	31.974020
18.580050	0.1	31.927766
18.581717	0.1	31.882228
18.583383	0.1	31.837704
18.585050	0.1	31.794312
18.586717	0.1	31.752171
18.588383	0.1	31.711044
18.590050	0.1	31.670930
18.591717	0.1	31.631352
18.593383	0.1	31.591238
18.595050	0.1	31.549754
18.596717	0.1	31.507017
18.598383	0.1	31.463088
18.600050	0.1	31.418027
18.601717	0.1	31.371655
18.603383	0.1	31.323792
18.605050	0.1	31.273963
18.606717	0.1	31.222584
18.608383	0.1	31.171801
18.610050	0.1	31.123819
18.611717	0.1	31.079294
18.613383	0.1	31.037571
18.615050	0.1	30.997576
18.616717	0.1	30.957283
18.618383	0.1	30.914010
18.620050	0.1	30.867161
18.621717	0.1	30.818703
18.623383	0.1	30.770840
18.625050	0.1	30.724289
18.626717	0.1	30.678811
18.628383	0.1	30.633869
18.630050	0.1	30.589702
18.631717	0.1	30.546607
18.633383	0.1	30.504169
18.635050	0.1	30.461194
18.636717	0.1	30.416788
18.638383	0.1	30.371131
18.640050	0.1	30.324878
18.641717	0.1	30.278088
18.643383	0.1	30.231239
18.645050	0.1	30.185463
18.646717	0.1	30.142309
18.648383	0.1	30.102195
18.650050	0.1	30.065240
18.651717	0.1	30.031444
18.653383	0.1	30.000450
18.655050	0.1	29.971601
18.656717	0.1	29.943945
18.658383	0.1	29.915931
18.660050	0.1	29.885830
18.661717	0.1	29.853346
18.663383	0.1	29.821159
18.665050	0.1	29.792609
18.666717	0.1	29.768409
18.668383	0.1	29.747190
18.670050	0.1	29.727580
18.671717	0.1	29.709401
18.673383	0.1	29.692354
18.675050	0.1	29.675843
18.676717	0.1	29.660346
18.678383	0.1	29.646637
18.680050	0.1	29.634954
18.681717	0.1	29.624643
18.683383	0.1	29.614629
18.685050	0.1	29.604437
18.686717	0.1	29.594960
18.688383	0.1	29.588165
18.690050	0.1	29.584708
18.691717	0.1	29.584350
18.693383	0.1	29.586734
18.695050	0.1	29.591681
18.696717	0.1	29.598834
18.698383	0.1	29.608430
18.700050	0.1	29.621841
18.701717	0.1	29.640319
18.703383	0.1	29.663207
18.705050	0.1	29.687406
18.706717	0.1	29.709937
18.708383	0.1	29.730679
18.710050	0.1	29.752673
18.711717	0.1	29.779555
18.713383	0.1	29.812397
18.715050	0.1	29.850127
18.716717	0.1	29.891016
18.718383	0.1	29.934229
18.720050	0.1	29.979767
18.721717	0.1	30.028464
18.723383	0.1	30.081214
18.725050	0.1	30.138256
18.726717	0.1	30.198576
18.728383	0.1	30.261578
18.730050	0.1	30.327918
18.731717	0.1	30.399086
18.733383	0.1	30.475082
18.735050	0.1	30.553939
18.736717	0.1	30.633809
18.738383	0.1	30.715408
18.740050	0.1	30.801238
18.741717	0.1	30.892732
18.743383	0.1	30.989589
18.745050	0.1	31.090738
18.746717	0.1	31.195046
18.748383	0.1	31.301858
18.750050	0.1	31.411292
18.751717	0.1	31.524958
18.753383	0.1	31.644525
18.755050	0.1	31.771006
18.756717	0.1	31.904222
18.758383	0.1	32.043161
18.760050	0.1	32.187225
18.761717	0.1	32.336356
18.763383	0.1	32.491507
18.765050	0.1	32.654049
18.766717	0.1	32.825174
18.768383	0.1	33.004644
18.770050	0.1	33.190431
18.771717	0.1	33.380451
18.773383	0.1	33.575656
18.775050	0.1	33.779325
18.776717	0.1	33.993067
18.778383	0.1	34.215333
18.780050	0.1	34.444215
18.781717	0.1	34.679296
18.783383	0.1	34.922900
18.785050	0.1	35.178961
18.786717	0.1	35.449745
18.788383	0.1	35.733344
18.790050	0.1	36.026242
18.791717	0.1	36.327305
18.793383	0.1	36.637964
18.795050	0.1	36.959770
18.796717	0.1	37.293675
18.798383	0.1	37.641170
18.800050	0.1	38.003209
18.801717	0.1	38.379314
18.803383	0.1	38.768294
18.805050	0.1	39.168897
18.806717	0.1	39.579513
18.808383	0.1	39.999249
18.810050	0.1	40.427687
18.811717	0.1	40.865185
18.813383	0.1	41.313889
18.815050	0.1	41.775468
18.816717	0.1	42.248430
18.818383	0.1	42.729440
18.820050	0.1	43.215516
18.821717	0.1	43.704512
18.823383	0.1	44.194582
18.825050	0.1	44.685188
18.826717	0.1	45.176866
18.828383	0.1	45.670393
18.830050	0.1	46.164933
18.831717	0.1	46.657029
18.833383	0.1	47.141436
18.835050	0.1	47.612849
18.836717	0.1	48.067871
18.838383	0.1	48.505846
18.840050	0.1	48.927787
18.841717	0.1	49.334827
18.843383	0.1	49.727324
18.845050	0.1	50.103608
18.846717	0.1	50.460103
18.848383	0.1	50.792518
18.850050	0.1	51.097635
18.851717	0.1	51.373783
18.853383	0.1	51.619950
18.855050	0.1	51.835004
18.856717	0.1	52.017036
18.858383	0.1	52.164319
18.860050	0.1	52.276674
18.861717	0.1	52.354399
18.863383	0.1	52.396658
18.865050	0.1	52.402499
18.866717	0.1	52.372101
18.868383	0.1	52.305821
18.870050	0.1	52.204314
18.871717	0.1	52.069250
18.873383	0.1	51.901880
18.875050	0.1	51.701608
18.876717	0.1	51.466826
18.878383	0.1	51.197055
18.880050	0.1	50.894085
18.881717	0.1	50.560239
18.883383	0.1	50.197127
18.885050	0.1	49.805167
18.886717	0.1	49.385253
18.888383	0.1	48.940304
18.890050	0.1	48.474851
18.891717	0.1	47.992352
18.893383	0.1	47.493878
18.895050	0.1	46.979430
18.896717	0.1	46.449306
18.898383	0.1	45.904460
18.900050	0.1	45.345786
18.901717	0.1	44.773641
18.903383	0.1	44.189396
18.905050	0.1	43.596688
18.906717	0.1	43.000164
18.908383	0.1	42.402866
18.910050	0.1	41.805866
18.911717	0.1	41.208806
18.913383	0.1	40.611985
18.915050	0.1	40.018084
18.916717	0.1	39.429727
18.918383	0.1	38.847210
18.920050	0.1	38.270357
18.921717	0.1	37.700059
18.923383	0.1	37.137213
18.925050	0.1	36.582413
18.926717	0.1	36.037388
18.928383	0.1	35.504284
18.930050	0.1	34.984710
18.931717	0.1	34.478666
18.933383	0.1	33.984961
18.935050	0.1	33.502342
18.936717	0.1	33.031704
18.938383	0.1	32.576026
18.940050	0.1	32.137753
18.941717	0.1	31.716706
18.943383	0.1	31.311395
18.945050	0.1	30.919494
18.946717	0.1	30.539812
18.948383	0.1	30.172707
18.950050	0.1	29.819610
18.951717	0.1	29.481532
18.953383	0.1	29.158356
18.955050	0.1	28.848173
18.956717	0.1	28.548064
18.958383	0.1	28.256835
18.960050	0.1	27.975501
18.961717	0.1	27.705790
18.963383	0.1	27.448477
18.965050	0.1	27.204158
18.966717	0.1	26.973309
18.968383	0.1	26.756348
18.970050	0.1	26.552381
18.971717	0.1	26.358606
18.973383	0.1	26.171388
18.975050	0.1	25.989117
18.976717	0.1	25.813164
18.978383	0.1	25.645198
18.980050	0.1	25.485279
18.981717	0.1	25.331618
18.983383	0.1	25.182845
18.985050	0.1	25.038065
18.986717	0.1	24.896802
18.988383	0.1	24.760129
18.990050	0.1	24.629952
18.991717	0.1	24.506809
18.993383	0.1	24.390282
18.995050	0.1	24.279536
18.996717	0.1	24.173678
18.998383	0.1	24.072231
19.000050	0.1	23.975016
19.001717	0.1	23.881377
19.003383	0.1	23.790063
19.005050	0.1	23.700239
19.006717	0.1	23.612262
19.008383	0.1	23.526968
19.010050	0.1	23.445786
19.011717	0.1	23.369373
19.013383	0.1	23.296477
19.015050	0.1	23.224236
19.016717	0.1	23.149969
19.018383	0.1	23.072840
19.020050	0.1	22.994579
19.021717	0.1	22.918524
19.023383	0.1	22.847415
19.025050	0.1	22.782267
19.026717	0.1	22.722365
19.028383	0.1	22.665860
19.030050	0.1	22.610785
19.031717	0.1	22.555412
19.033383	0.1	22.499026
19.035050	0.1	22.441925
19.036717	0.1	22.384704
19.038383	0.1	22.328497
19.040050	0.1	22.274555
19.041717	0.1	22.223414
19.043383	0.1	22.174896
19.045050	0.1	22.128345
19.046717	0.1	22.083105
19.048383	0.1	22.038640
19.050050	0.1	21.993221
19.051717	0.1	21.944643
19.053383	0.1	21.892489
19.055050	0.1	21.839858
19.056717	0.1	21.790863
19.058383	0.1	21.747054
19.060050	0.1	21.707000
19.061717	0.1	21.668495
19.063383	0.1	21.629096
19.065050	0.1	21.587433
19.066717	0.1	21.543444
19.068383	0.1	21.498801
19.070050	0.1	21.455230
19.071717	0.1	21.413924
19.073383	0.1	21.374942
19.075050	0.1	21.336914
19.076717	0.1	21.297873
19.078383	0.1	21.256627
19.080050	0.1	21.213831
19.081717	0.1	21.171273
19.083383	0.1	21.130563
19.085050	0.1	21.093429
19.086717	0.1	21.059932
19.088383	0.1	21.026970
19.090050	0.1	20.992042
19.091717	0.1	20.956100
19.093383	0.1	20.921470
19.095050	0.1	20.888926
19.096717	0.1	20.857276
19.098383	0.1	20.824434
19.100050	0.1	20.788850
19.101717	0.1	20.751120
19.103383	0.1	20.713450
19.105050	0.1	20.677687
19.106717	0.1	20.644428
19.108383	0.1	20.613910
19.110050	0.1	20.586075
19.111717	0.1	20.561160
19.113383	0.1	20.538451
19.115050	0.1	20.515682
19.116717	0.1	20.490290
19.118383	0.1	20.461322
19.120050	0.1	20.429791
19.121717	0.1	20.396830
19.123383	0.1	20.362796
19.125050	0.1	20.328523
19.126717	0.1	20.295442
19.128383	0.1	20.265461
19.130050	0.1	20.239950
19.131717	0.1	20.219029
19.133383	0.1	20.201386
19.135050	0.1	20.185651
19.136717	0.1	20.170094
19.138383	0.1	20.153106
19.140050	0.1	20.134450
19.141717	0.1	20.115138
19.143383	0.1	20.096065
19.145050	0.1	20.078124
19.146717	0.1	20.061852
19.148383	0.1	20.047070
19.150050	0.1	20.033361
19.151717	0.1	20.019890
19.153383	0.1	20.006241
19.155050	0.1	19.992949
19.156717	0.1	19.980313
19.158383	0.1	19.968153
19.160050	0.1	19.955934
19.161717	0.1	19.943537
19.163383	0.1	19.931437
19.165050	0.1	19.919754
19.166717	0.1	19.908549
19.168383	0.1	19.898654
19.170050	0.1	19.891204
19.171717	0.1	19.886018
19.173383	0.1	19.881726
19.175050	0.1	19.876779
19.176717	0.1	19.870163
19.178383	0.1	19.861342
19.180050	0.1	19.849182
19.181717	0.1	19.833029
19.183383	0.1	19.814075
19.185050	0.1	19.794286
19.186717	0.1	19.774796
19.188383	0.1	19.755722
19.190050	0.1	19.737304
19.191717	0.1	19.720317
19.193383	0.1	19.703807
19.195050	0.1	19.684972
19.196717	0.1	19.661666
19.198383	0.1	19.633175
19.200050	0.1	19.599200
19.201717	0.1	19.559981
19.203383	0.1	19.517542
19.205050	0.1	19.474984
19.206717	0.1	19.434990
19.208383	0.1	19.398690
19.210050	0.1	19.365610
19.211717	0.1	19.334377
19.213383	0.1	19.302310
19.215050	0.1	19.265832
19.216717	0.1	19.223334
19.218383	0.1	19.175829
19.220050	0.1	19.125284
19.221717	0.1	19.073249
19.223383	0.1	19.020380
19.225050	0.1	18.967093
19.226717	0.1	18.913032
19.228383	0.1	18.857421
19.230050	0.1	18.799187
19.231717	0.1	18.739046
19.233383	0.1	18.679322
19.235050	0.1	18.621386
19.236717	0.1	18.564583
19.238383	0.1	18.508733
19.240050	0.1	18.454851
19.241717	0.1	18.403054
19.243383	0.1	18.351079
19.245050	0.1	18.296779
19.246717	0.1	18.240334
19.248383	0.1	18.183232
19.250050	0.1	18.125952
19.251717	0.1	18.068434
19.253383	0.1	18.010319
19.255050	0.1	17.951490
19.256717	0.1	17.892779
19.258383	0.1	17.836155
19.260050	0.1	17.782689
19.261717	0.1	17.732204
19.263383	0.1	17.683447
19.265050	0.1	17.635048
19.266717	0.1	17.586173
19.268383	0.1	17.536522
19.270050	0.1	17.485918
19.271717	0.1	17.433406
19.273383	0.1	17.378629
19.275050	0.1	17.322720
19.276717	0.1	17.268659
19.278383	0.1	17.218650
19.280050	0.1	17.172874
19.281717	0.1	17.129601
19.283383	0.1	17.086805
19.285050	0.1	17.043770
19.286717	0.1	17.001272
19.288383	0.1	16.960085
19.290050	0.1	16.919673
19.291717	0.1	16.878606
19.293383	0.1	16.835750
19.295050	0.1	16.792418
19.296717	0.1	16.751052
19.298383	0.1	16.712607
19.300050	0.1	16.675116
19.301717	0.1	16.636671
19.303383	0.1	16.597272
19.305050	0.1	16.557873
19.306717	0.1	16.519786
19.308383	0.1	16.484321
19.310050	0.1	16.451837
19.311717	0.1	16.420783
19.313383	0.1	16.388417
19.315050	0.1	16.353310
19.316717	0.1	16.316176
19.318383	0.1	16.279758
19.320050	0.1	16.246558
19.321717	0.1	16.216875
19.323383	0.1	16.188563
19.325050	0.1	16.160191
19.326717	0.1	16.131938
19.328383	0.1	16.104043
19.330050	0.1	16.075910
19.331717	0.1	16.047300
19.333383	0.1	16.018213
19.335050	0.1	15.988291
19.336717	0.1	15.956105
19.338383	0.1	15.920819
19.340050	0.1	15.883745
19.341717	0.1	15.848042
19.343383	0.1	15.817166
19.345050	0.1	15.792013
19.346717	0.1	15.770496
19.348383	0.1	15.749992
19.350050	0.1	15.728832
19.351717	0.1	15.706421
19.353383	0.1	15.682519
19.355050	0.1	15.657426
19.356717	0.1	15.631736
19.358383	0.1	15.606106
19.360050	0.1	15.581668
19.361717	0.1	15.559555
19.363383	0.1	15.539587
19.365050	0.1	15.520931
19.366717	0.1	15.502931
19.368383	0.1	15.484870
19.370050	0.1	15.465439
19.371717	0.1	15.443266
19.373383	0.1	15.418113
19.375050	0.1	15.391291
19.376717	0.1	15.366019
19.378383	0.1	15.345038
19.380050	0.1	15.327991
19.381717	0.1	15.311779
19.383383	0.1	15.293063
19.385050	0.1	15.270651
19.386717	0.1	15.245617
19.388383	0.1	15.219391
19.390050	0.1	15.192390
19.391717	0.1	15.165032
19.393383	0.1	15.138806
19.395050	0.1	15.115202
19.396717	0.1	15.093447
19.398383	0.1	15.072168
19.400050	0.1	15.050293
19.401717	0.1	15.027762
19.403383	0.1	15.005113
19.405050	0.1	14.982880
19.406717	0.1	14.961244
19.408383	0.1	14.940084
19.410050	0.1	14.920176
19.411717	0.1	14.902295
19.413383	0.1	14.886082
19.415050	0.1	14.869691
19.416717	0.1	14.851809
19.418383	0.1	14.832557
19.420050	0.1	14.813245
19.421717	0.1	14.795185
19.423383	0.1	14.779032
19.425050	0.1	14.763773
19.426717	0.1	14.748038
19.428383	0.1	14.731706
19.430050	0.1	14.715613
19.431717	0.1	14.700294
19.433383	0.1	14.684916
19.435050	0.1	14.668048
19.436717	0.1	14.648856
19.438383	0.1	14.628232
19.440050	0.1	14.607609
19.441717	0.1	14.588595
19.443383	0.1	14.572919
19.445050	0.1	14.560104
19.446717	0.1	14.547587
19.448383	0.1	14.532209
19.450050	0.1	14.512540
19.451717	0.1	14.490367
19.453383	0.1	14.469326
19.455050	0.1	14.451087
19.456717	0.1	14.434577
19.458383	0.1	14.418066
19.460050	0.1	14.401675
19.461717	0.1	14.386238
19.463383	0.1	14.371456
19.465050	0.1	14.356018
19.466717	0.1	14.338852
19.468383	0.1	14.319778
19.470050	0.1	14.299394
19.471717	0.1	14.278592
19.473383	0.1	14.257551
19.475050	0.1	14.236809
19.476717	0.1	14.217258
19.478383	0.1	14.199317
19.480050	0.1	14.182092
19.481717	0.1	14.165045
19.483383	0.1	14.148773
19.485050	0.1	14.133156
19.486717	0.1	14.117182
19.488383	0.1	14.099599
19.490050	0.1	14.079512
19.491717	0.1	14.056385
19.493383	0.1	14.031113
19.495050	0.1	14.006377
19.496717	0.1	13.984621
19.498383	0.1	13.965965
19.500050	0.1	13.948322
19.501717	0.1	13.929308
19.503383	0.1	13.908208
19.505050	0.1	13.885618
19.506717	0.1	13.862015
19.508383	0.1	13.837338
19.510050	0.1	13.811530
19.511717	0.1	13.784290
19.513383	0.1	13.755442
19.515050	0.1	13.726295
19.516717	0.1	13.698340
19.518383	0.1	13.671637
19.520050	0.1	13.644398
19.521717	0.1	13.615430
19.523383	0.1	13.584436
19.525050	0.1	13.551176
19.526717	0.1	13.515473
19.528383	0.1	13.477922
19.530050	0.1	13.440431
19.531717	0.1	13.405085
19.533383	0.1	13.372720
19.535050	0.1	13.341726
19.536717	0.1	13.310135
19.538383	0.1	13.277233
19.540050	0.1	13.243855
19.541717	0.1	13.211490
19.543383	0.1	13.181210
19.545050	0.1	13.153077
19.546717	0.1	13.126612
19.548383	0.1	13.100923
19.550050	0.1	13.074458
19.551717	0.1	13.046623
19.553383	0.1	13.017953
19.555050	0.1	12.988747
19.556717	0.1	12.958885
19.558383	0.1	12.928904
19.560050	0.1	12.899638
19.561717	0.1	12.871624
19.563383	0.1	12.844623
19.565050	0.1	12.817980
19.566717	0.1	12.791396
19.568383	0.1	12.765647
19.570050	0.1	12.742699
19.571717	0.1	12.723983
19.573383	0.1	12.708665
19.575050	0.1	12.694538
19.576717	0.1	12.680233
19.578383	0.1	12.665928
19.580050	0.1	12.652517
19.581717	0.1	12.640894
19.583383	0.1	12.630523
19.585050	0.1	12.619973
19.586717	0.1	12.608052
19.588383	0.1	12.595297
19.590050	0.1	12.582482
19.591717	0.1	12.570084
19.593383	0.1	12.557925
19.595050	0.1	12.546838
19.596717	0.1	12.537778
19.598383	0.1	12.531639
19.600050	0.1	12.528480
19.601717	0.1	12.526871
19.603383	0.1	12.523950
19.605050	0.1	12.517691
19.606717	0.1	12.507201
19.608383	0.1	12.492300
19.610050	0.1	12.474180
19.611717	0.1	12.455345
19.613383	0.1	12.438179
19.615050	0.1	12.424172
19.616717	0.1	12.413860
19.618383	0.1	12.406648
19.620050	0.1	12.399913
19.621717	0.1	12.390912
19.623383	0.1	12.379170
19.625050	0.1	12.365342
19.626717	0.1	12.350143
19.628383	0.1	12.333632
19.630050	0.1	12.316466
19.631717	0.1	12.299777
19.633383	0.1	12.283922
19.635050	0.1	12.267590
19.636717	0.1	12.248874
19.638383	0.1	12.226105
19.640050	0.1	12.199403
19.641717	0.1	12.171031
19.643383	0.1	12.142778
19.645050	0.1	12.115002
19.646717	0.1	12.088061
19.648383	0.1	12.062073
19.650050	0.1	12.035907
19.651717	0.1	12.009025
19.653383	0.1	11.981548
19.655050	0.1	11.953295
19.656717	0.1	11.924327
19.658383	0.1	11.895538
19.660050	0.1	11.867285
19.661717	0.1	11.838437
19.663383	0.1	11.807323
19.665050	0.1	11.772395
19.666717	0.1	11.734009
19.668383	0.1	11.695386
19.670050	0.1	11.660219
19.671717	0.1	11.630178
19.673383	0.1	11.605204
19.675050	0.1	11.583627
19.676717	0.1	11.562527
19.678383	0.1	11.539579
19.680050	0.1	11.514843
19.681717	0.1	11.489273
19.683383	0.1	11.462868
19.685050	0.1	11.434437
19.686717	0.1	11.403323
19.688383	0.1	11.370123
19.690050	0.1	11.336804
19.691717	0.1	11.305750
19.693383	0.1	11.278928
19.695050	0.1	11.257351
19.696717	0.1	11.240006
19.698383	0.1	11.223376
19.700050	0.1	11.203409
19.701717	0.1	11.179269
19.703383	0.1	11.153341
19.705050	0.1	11.128843
19.706717	0.1	11.107743
19.708383	0.1	11.091054
19.710050	0.1	11.077703
19.711717	0.1	11.064530
19.713383	0.1	11.048556
19.715050	0.1	11.029483
19.716717	0.1	11.009634
19.718383	0.1	10.991634
19.720050	0.1	10.976077
19.721717	0.1	10.961652
19.723383	0.1	10.946632
19.725050	0.1	10.930479
19.726717	0.1	10.913909
19.728383	0.1	10.898352
19.730050	0.1	10.885359
19.731717	0.1	10.874689
19.733383	0.1	10.863484
19.735050	0.1	10.849477
19.736717	0.1	10.833383
19.738383	0.1	10.818661
19.740050	0.1	10.808170
19.741717	0.1	10.802210
19.743383	0.1	10.798157
19.745050	0.1	10.792077
19.746717	0.1	10.781468
19.748383	0.1	10.767222
19.750050	0.1	10.753036
19.751717	0.1	10.741652
19.753383	0.1	10.733009
19.755050	0.1	10.725499
19.756717	0.1	10.717691
19.758383	0.1	10.709346
19.760050	0.1	10.701657
19.761717	0.1	10.695756
19.763383	0.1	10.692001
19.765050	0.1	10.689498
19.766717	0.1	10.687709
19.768383	0.1	10.686756
19.770050	0.1	10.686756
19.771717	0.1	10.686279
19.773383	0.1	10.683954
19.775050	0.1	10.679782
19.776717	0.1	10.675312
19.778383	0.1	10.672153
19.780050	0.1	10.671318
19.781717	0.1	10.672749
19.783383	0.1	10.675133
19.785050	0.1	10.676206
19.786717	0.1	10.674537
19.788383	0.1	10.670782
19.790050	0.1	10.667265
19.791717	0.1	10.665477
19.793383	0.1	10.664702
19.795050	0.1	10.663629
19.796717	0.1	10.662258
19.798383	0.1	10.661305
19.800050	0.1	10.660232
19.801717	0.1	10.656953
19.803383	0.1	10.650278
19.805050	0.1	10.640801
19.806717	0.1	10.629893
19.808383	0.1	10.617734
19.810050	0.1	10.604144
19.811717	0.1	10.589541
19.813383	0.1	10.575176
19.815050	0.1	10.561765
19.816717	0.1	10.548771
19.818383	0.1	10.534049
19.820050	0.1	10.515154
19.821717	0.1	10.491491
19.823383	0.1	10.464013
19.825050	0.1	10.434509
19.826717	0.1	10.404528
19.828383	0.1	10.375441
19.830050	0.1	10.348201
19.831717	0.1	10.322273
19.833383	0.1	10.296643
19.835050	0.1	10.270179
19.836717	0.1	10.241509
19.838383	0.1	10.209442
19.840050	0.1	10.173619
19.841717	0.1	10.135770
19.843383	0.1	10.098041
19.845050	0.1	10.061086
19.846717	0.1	10.024787
19.848383	0.1	9.989918
19.850050	0.1	9.957731
19.851717	0.1	9.928108
19.853383	0.1	9.900094
19.855050	0.1	9.872497
19.856717	0.1	9.845138
19.858383	0.1	9.817780
19.860050	0.1	9.789885
19.861717	0.1	9.761215
19.863383	0.1	9.732009
19.865050	0.1	9.702087
19.866717	0.1	9.671689
19.868383	0.1	9.641529
19.870050	0.1	9.612144
19.871717	0.1	9.583772
19.873383	0.1	9.556115
19.875050	0.1	9.528936
19.876717	0.1	9.502173
19.878383	0.1	9.476841
19.880050	0.1	9.454549
19.881717	0.1	9.435714
19.883383	0.1	9.419025
19.885050	0.1	9.402752
19.886717	0.1	9.386361
19.888383	0.1	9.370864
19.890050	0.1	9.357274
19.891717	0.1	9.344936
19.893383	0.1	9.331585
19.895050	0.1	9.316207
19.896717	0.1	9.299517
19.898383	0.1	9.282828
19.900050	0.1	9.266973
19.901717	0.1	9.251834
19.903383	0.1	9.236396
19.905050	0.1	9.219885
19.906717	0.1	9.203137
19.908383	0.1	9.188414
19.910050	0.1	9.177208
19.911717	0.1	9.169519
19.913383	0.1	9.164095
19.915050	0.1	9.159267
19.916717	0.1	9.152830
19.918383	0.1	9.143532
19.920050	0.1	9.131432
19.921717	0.1	9.118259
19.923383	0.1	9.106577
19.925050	0.1	9.097279
19.926717	0.1	9.088994
19.928383	0.1	9.080411
19.930050	0.1	9.072185
19.931717	0.1	9.065271
19.933383	0.1	9.059847
19.935050	0.1	9.055913
19.936717	0.1	9.054006
19.938383	0.1	9.053529
19.940050	0.1	9.051681
19.941717	0.1	9.046257
19.943383	0.1	9.037912
19.945050	0.1	9.029687
19.946717	0.1	9.023667
19.948383	0.1	9.019256
19.950050	0.1	9.013415
19.951717	0.1	9.004117
19.953383	0.1	8.992255
19.955050	0.1	8.980573
19.956717	0.1	8.971096
19.958383	0.1	8.964897
19.960050	0.1	8.962215
19.961717	0.1	8.961797
19.963383	0.1	8.960546
19.965050	0.1	8.956254
19.966717	0.1	8.948803
19.968383	0.1	8.939565
19.970050	0.1	8.929968
19.971717	0.1	8.921445
19.973383	0.1	8.915604
19.975050	0.1	8.913875
19.976717	0.1	8.915246
19.978383	0.1	8.916140
19.980050	0.1	8.913458
19.981717	0.1	8.906603
19.983383	0.1	8.896351
19.985050	0.1	8.884371
19.986717	0.1	8.872450
19.988383	0.1	8.861542
19.990050	0.1	8.850992
19.991717	0.1	8.839906
19.993383	0.1	8.828939
19.995050	0.1	8.819998
19.996717	0.1	8.813739
19.998383	0.1	8.808554
20.000050	0.1	8.802236
20.001717	0.1	8.793414
20.003383	0.1	8.782268
20.005050	0.1	8.770168
20.006717	0.1	8.758903
20.008383	0.1	8.749188
20.010050	0.1	8.739889
20.011717	0.1	8.728982
20.013383	0.1	8.715869
20.015050	0.1	8.701504
20.016717	0.1	8.686007
20.018383	0.1	8.669079
20.020050	0.1	8.651615
20.021717	0.1	8.634627
20.023383	0.1	8.617402
20.025050	0.1	8.599401
20.026717	0.1	8.581818
20.028383	0.1	8.566559
20.030050	0.1	8.553267
20.031717	0.1	8.539796
20.033383	0.1	8.525253
20.035050	0.1	8.510173
20.036717	0.1	8.494854
20.038383	0.1	8.478344
20.040050	0.1	8.460403
20.041717	0.1	8.442641
20.043383	0.1	8.426428
20.045050	0.1	8.411646
20.046717	0.1	8.396745
20.048383	0.1	8.380712
20.050050	0.1	8.363665
20.051717	0.1	8.346499
20.053383	0.1	8.330226
20.055050	0.1	8.315146
20.056717	0.1	8.301318
20.058383	0.1	8.288384
20.060050	0.1	8.274735
20.061717	0.1	8.259237
20.063383	0.1	8.242786
20.065050	0.1	8.227647
20.066717	0.1	8.214713
20.068383	0.1	8.203507
20.070050	0.1	8.192897
20.071717	0.1	8.181572
20.073383	0.1	8.168757
20.075050	0.1	8.154870
20.076717	0.1	8.141518
20.078383	0.1	8.130551
20.080050	0.1	8.121908
20.081717	0.1	8.113266
20.083383	0.1	8.102715
20.085050	0.1	8.091271
20.086717	0.1	8.080423
20.088383	0.1	8.069754
20.090050	0.1	8.059145
20.091717	0.1	8.050442
20.093383	0.1	8.045316
20.095050	0.1	8.043826
20.096717	0.1	8.044363
20.098383	0.1	8.045495
20.100050	0.1	8.045793
20.101717	0.1	8.044422
20.103383	0.1	8.040905
20.105050	0.1	8.035660
20.106717	0.1	8.030177
20.108383	0.1	8.026243
20.110050	0.1	8.024991
20.111717	0.1	8.026362
20.113383	0.1	8.030117
20.115050	0.1	8.036614
20.116717	0.1	8.044482
20.118383	0.1	8.050561
20.120050	0.1	8.053363
20.121717	0.1	8.054376
20.123383	0.1	8.055449
20.125050	0.1	8.057118
20.126717	0.1	8.059204
20.128383	0.1	8.061469
20.130050	0.1	8.064569
20.131717	0.1	8.069635
20.133383	0.1	8.078039
20.135050	0.1	8.090199
20.136717	0.1	8.105457
20.138383	0.1	8.121610
20.140050	0.1	8.136988
20.141717	0.1	8.151651
20.143383	0.1	8.165777
20.145050	0.1	8.178950
20.146717	0.1	8.191467
20.148383	0.1	8.204699
20.150050	0.1	8.219958
20.151717	0.1	8.237958
20.153383	0.1	8.258462
20.155050	0.1	8.280397
20.156717	0.1	8.302510
20.158383	0.1	8.323253
20.160050	0.1	8.342028
20.161717	0.1	8.360208
20.163383	0.1	8.380473
20.165050	0.1	8.404732
20.166717	0.1	8.433462
20.168383	0.1	8.465827
20.170050	0.1	8.499444
20.171717	0.1	8.531631
20.173383	0.1	8.561314
20.175050	0.1	8.589924
20.176717	0.1	8.618534
20.178383	0.1	8.647800
20.180050	0.1	8.678794
20.181717	0.1	8.713425
20.183383	0.1	8.753658
20.185050	0.1	8.801342
20.186717	0.1	8.855701
20.188383	0.1	8.912623
20.190050	0.1	8.967519
20.191717	0.1	9.018660
20.193383	0.1	9.067059
20.195050	0.1	9.114922
20.196717	0.1	9.164274
20.198383	0.1	9.217144
20.200050	0.1	9.274841
20.201717	0.1	9.337545
20.203383	0.1	9.404719
20.205050	0.1	9.475411
20.206717	0.1	9.547651
20.208383	0.1	9.618879
20.210050	0.1	9.687901
20.211717	0.1	9.755850
20.213383	0.1	9.824396
20.215050	0.1	9.894372
20.216717	0.1	9.965480
20.218383	0.1	10.037244
20.220050	0.1	10.108472
20.221717	0.1	10.177434
20.223383	0.1	10.242642
20.225050	0.1	10.304034
20.226717	0.1	10.361910
20.228383	0.1	10.415197
20.230050	0.1	10.462464
20.231717	0.1	10.504187
20.233383	0.1	10.543168
20.235050	0.1	10.581673
20.236717	0.1	10.618926
20.238383	0.1	10.651947
20.240050	0.1	10.677756
20.241717	0.1	10.694564
20.243383	0.1	10.701955
20.245050	0.1	10.701299
20.246717	0.1	10.693849
20.248383	0.1	10.679722
20.250050	0.1	10.658801
20.251717	0.1	10.631860
20.253383	0.1	10.599435
20.255050	0.1	10.560990
20.256717	0.1	10.515631
20.258383	0.1	10.463596
20.260050	0.1	10.405422
20.261717	0.1	10.341228
20.263383	0.1	10.271490
20.265050	0.1	10.197163
20.266717	0.1	10.119379
20.268383	0.1	10.038734
20.270050	0.1	9.956062
20.271717	0.1	9.872020
20.273383	0.1	9.786010
20.275050	0.1	9.696723
20.276717	0.1	9.603620
20.278383	0.1	9.507418
20.280050	0.1	9.409309
20.281717	0.1	9.311200
20.283383	0.1	9.214223
20.285050	0.1	9.117663
20.286717	0.1	9.019554
20.288383	0.1	8.919895
20.290050	0.1	8.820415
20.291717	0.1	8.722365
20.293383	0.1	8.626700
20.295050	0.1	8.534909
20.296717	0.1	8.448482
20.298383	0.1	8.367301
20.300050	0.1	8.290232
20.301717	0.1	8.216560
20.303383	0.1	8.146704
20.305050	0.1	8.080423
20.306717	0.1	8.016110
20.308383	0.1	7.953108
20.310050	0.1	7.893324
20.311717	0.1	7.839084
20.313383	0.1	7.790208
20.315050	0.1	7.744074
20.316717	0.1	7.698179
20.318383	0.1	7.652104
20.320050	0.1	7.607043
20.321717	0.1	7.565618
20.323383	0.1	7.530213
20.325050	0.1	7.499457
20.326717	0.1	7.469118
20.328383	0.1	7.436455
20.330050	0.1	7.402122
20.331717	0.1	7.368744
20.333383	0.1	7.339001
20.335050	0.1	7.315696
20.336717	0.1	7.299722
20.338383	0.1	7.289052
20.340050	0.1	7.279933
20.341717	0.1	7.270217
20.343383	0.1	7.259906
20.345050	0.1	7.249594
20.346717	0.1	7.239759
20.348383	0.1	7.230938
20.350050	0.1	7.223785
20.351717	0.1	7.218361
20.353383	0.1	7.213951
20.355050	0.1	7.209719
20.356717	0.1	7.205308
20.358383	0.1	7.201255
20.360050	0.1	7.197679
20.361717	0.1	7.194400
20.363383	0.1	7.191360
20.365050	0.1	7.188678
20.366717	0.1	7.186175
20.368383	0.1	7.184029
20.370050	0.1	7.183910
20.371717	0.1	7.187784
20.373383	0.1	7.195354
20.375050	0.1	7.204235
20.376717	0.1	7.212103
20.378383	0.1	7.218004
20.380050	0.1	7.222236
20.381717	0.1	7.225097
20.383383	0.1	7.226885
20.385050	0.1	7.227421
20.386717	0.1	7.226050
20.388383	0.1	7.222236
20.390050	0.1	7.217408
20.391717	0.1	7.215202
20.393383	0.1	7.218540
20.395050	0.1	7.227123
20.396717	0.1	7.237971
20.398383	0.1	7.247627
20.400050	0.1	7.253945
20.401717	0.1	7.256926
20.403383	0.1	7.258892
20.405050	0.1	7.263005
20.406717	0.1	7.271052
20.408383	0.1	7.282556
20.410050	0.1	7.295549
20.411717	0.1	7.308126
20.413383	0.1	7.318616
20.415050	0.1	7.325948
20.416717	0.1	7.330358
20.418383	0.1	7.332802
20.420050	0.1	7.335186
20.421717	0.1	7.339657
20.423383	0.1	7.347346
20.425050	0.1	7.357538
20.426717	0.1	7.368148
20.428383	0.1	7.376492
20.430050	0.1	7.381797
20.431717	0.1	7.385612
20.433383	0.1	7.389129
20.435050	0.1	7.392228
20.436717	0.1	7.395745
20.438383	0.1	7.401824
20.440050	0.1	7.411004
20.441717	0.1	7.421673
20.443383	0.1	7.431210
20.445050	0.1	7.438243
20.446717	0.1	7.442534
20.448383	0.1	7.444561
20.450050	0.1	7.444919
20.451717	0.1	7.444382
20.453383	0.1	7.443667
20.455050	0.1	7.443369
20.456717	0.1	7.443369
20.458383	0.1	7.443607
20.460050	0.1	7.444263
20.461717	0.1	7.444799
20.463383	0.1	7.444084
20.465050	0.1	7.442534
20.466717	0.1	7.441521
20.468383	0.1	7.440389
20.470050	0.1	7.437945
20.471717	0.1	7.434845
20.473383	0.1	7.432819
20.475050	0.1	7.431925
20.476717	0.1	7.430435
20.478383	0.1	7.427454
20.480050	0.1	7.422388
20.481717	0.1	7.415534
20.483383	0.1	7.408202
20.485050	0.1	7.402480
20.486717	0.1	7.399381
20.488383	0.1	7.398248
20.490050	0.1	7.397116
20.491717	0.1	7.394195
20.493383	0.1	7.389009
20.495050	0.1	7.382095
20.496717	0.1	7.373393
20.498383	0.1	7.363499
20.500050	0.1	7.354260
20.501717	0.1	7.347584
20.503383	0.1	7.343948
20.505050	0.1	7.342458
20.506717	0.1	7.341028
20.508383	0.1	7.337451
20.510050	0.1	7.330656
20.511717	0.1	7.321418
20.513383	0.1	7.312298
20.515050	0.1	7.306576
20.516717	0.1	7.306397
20.518383	0.1	7.311702
20.520050	0.1	7.320464
20.521717	0.1	7.329762
20.523383	0.1	7.337094
20.525050	0.1	7.341743
20.526717	0.1	7.344366
20.528383	0.1	7.345736
20.530050	0.1	7.347048
20.531717	0.1	7.349611
20.533383	0.1	7.353187
20.535050	0.1	7.356644
20.536717	0.1	7.360518
20.538383	0.1	7.366062
20.540050	0.1	7.372678
20.541717	0.1	7.378996
20.543383	0.1	7.384718
20.545050	0.1	7.389546
20.546717	0.1	7.392705
20.548383	0.1	7.395268
20.550050	0.1	7.399977
20.551717	0.1	7.408798
20.553383	0.1	7.420779
20.555050	0.1	7.433594
20.556717	0.1	7.445932
20.558383	0.1	7.457138
20.560050	0.1	7.467330
20.561717	0.1	7.477403
20.563383	0.1	7.488370
20.565050	0.1	7.500649
20.566717	0.1	7.514537
20.568383	0.1	7.530690
20.570050	0.1	7.548213
20.571717	0.1	7.564843
20.573383	0.1	7.579983
20.575050	0.1	7.594586
20.576717	0.1	7.608951
20.578383	0.1	7.622362
20.580050	0.1	7.634759
20.581717	0.1	7.647157
20.583383	0.1	7.660568
20.585050	0.1	7.675529
20.586717	0.1	7.692516
20.588383	0.1	7.712543
20.590050	0.1	7.735849
20.591717	0.1	7.760466
20.593383	0.1	7.783115
20.595050	0.1	7.802248
20.596717	0.1	7.818580
20.598383	0.1	7.833422
20.600050	0.1	7.848263
20.601717	0.1	7.864535
20.603383	0.1	7.883132
20.605050	0.1	7.903815
20.606717	0.1	7.925630
20.608383	0.1	7.947147
20.610050	0.1	7.967592
20.611717	0.1	7.986069
20.613383	0.1	8.001686
20.615050	0.1	8.014083
20.616717	0.1	8.023859
20.618383	0.1	8.032322
20.620050	0.1	8.040011
20.621717	0.1	8.046568
20.623383	0.1	8.051694
20.625050	0.1	8.056164
20.626717	0.1	8.060635
20.628383	0.1	8.064926
20.630050	0.1	8.068681
20.631717	0.1	8.072079
20.633383	0.1	8.075178
20.635050	0.1	8.077622
20.636717	0.1	8.079112
20.638383	0.1	8.079470
20.640050	0.1	8.078993
20.641717	0.1	8.077145
20.643383	0.1	8.073330
20.645050	0.1	8.068622
20.646717	0.1	8.065105
20.648383	0.1	8.063078
20.650050	0.1	8.061111
20.651717	0.1	8.057833
20.653383	0.1	8.053363
20.655050	0.1	8.048296
20.656717	0.1	8.042217
20.658383	0.1	8.034170
20.660050	0.1	8.024812
20.661717	0.1	8.016408
20.663383	0.1	8.011103
20.665050	0.1	8.008242
20.666717	0.1	8.005083
20.668383	0.1	8.001149
20.670050	0.1	7.998884
20.671717	0.1	8.001149
20.673383	0.1	8.008123
20.675050	0.1	8.017302
20.676717	0.1	8.025527
20.678383	0.1	8.031130
20.680050	0.1	8.034409
20.681717	0.1	8.037448
20.683383	0.1	8.042694
20.685050	0.1	8.051217
20.686717	0.1	8.061886
20.688383	0.1	8.073330
20.690050	0.1	8.085311
20.691717	0.1	8.098126
20.693383	0.1	8.111179
20.695050	0.1	8.123577
20.696717	0.1	8.135140
20.698383	0.1	8.147121
20.700050	0.1	8.161903
20.701717	0.1	8.180917
20.703383	0.1	8.204937
20.705050	0.1	8.233727
20.706717	0.1	8.266092
20.708383	0.1	8.299530
20.710050	0.1	8.331895
20.711717	0.1	8.362055
20.713383	0.1	8.389831
20.715050	0.1	8.415759
20.716717	0.1	8.440555
20.718383	0.1	8.465291
20.720050	0.1	8.490503
20.721717	0.1	8.515060
20.723383	0.1	8.538008
20.725050	0.1	8.560479
20.726717	0.1	8.585275
20.728383	0.1	8.614898
20.730050	0.1	8.649231
20.731717	0.1	8.686424
20.733383	0.1	8.724332
20.735050	0.1	8.761287
20.736717	0.1	8.797288
20.738383	0.1	8.833945
20.740050	0.1	8.872927
20.741717	0.1	8.914054
20.743383	0.1	8.955479
20.745050	0.1	8.996010
20.746717	0.1	9.037257
20.748383	0.1	9.081543
20.750050	0.1	9.128631
20.751717	0.1	9.176136
20.753383	0.1	9.221793
20.755050	0.1	9.263993
20.756717	0.1	9.302319
20.758383	0.1	9.337724
20.760050	0.1	9.372354
20.761717	0.1	9.408415
20.763383	0.1	9.447277
20.765050	0.1	9.488285
20.766717	0.1	9.529830
20.768383	0.1	9.570540
20.770050	0.1	9.610177
20.771717	0.1	9.648443
20.773383	0.1	9.684206
20.775050	0.1	9.716035
20.776717	0.1	9.743870
20.778383	0.1	9.768189
20.780050	0.1	9.789706
20.781717	0.1	9.809077
20.783383	0.1	9.827316
20.785050	0.1	9.846151
20.786717	0.1	9.866179
20.788383	0.1	9.885789
20.790050	0.1	9.902776
20.791717	0.1	9.916545
20.793383	0.1	9.927989
20.795050	0.1	9.937585
20.796717	0.1	9.944678
20.798383	0.1	9.949268
20.800050	0.1	9.952427
20.801717	0.1	9.954513
20.803383	0.1	9.954274
20.805050	0.1	9.950877
20.806717	0.1	9.945989
20.808383	0.1	9.941698
20.810050	0.1	9.937645
20.811717	0.1	9.932697
20.813383	0.1	9.927035
20.815050	0.1	9.921551
20.816717	0.1	9.916783
20.818383	0.1	9.913743
20.820050	0.1	9.913624
20.821717	0.1	9.917439
20.823383	0.1	9.925366
20.825050	0.1	9.935797
20.826717	0.1	9.945095
20.828383	0.1	9.949804
20.830050	0.1	9.949268
20.831717	0.1	9.947062
20.833383	0.1	9.948195
20.835050	0.1	9.956062
20.836717	0.1	9.969772
20.838383	0.1	9.985567
20.840050	0.1	10.000766
20.841717	0.1	10.015250
20.843383	0.1	10.029674
20.845050	0.1	10.045112
20.846717	0.1	10.061861
20.848383	0.1	10.079325
20.850050	0.1	10.097325
20.851717	0.1	10.116280
20.853383	0.1	10.136426
20.855050	0.1	10.157169
20.856717	0.1	10.177374
20.858383	0.1	10.196448
20.860050	0.1	10.214508
20.861717	0.1	10.231376
20.863383	0.1	10.245205
20.865050	0.1	10.255337
20.866717	0.1	10.264397
20.868383	0.1	10.276497
20.870050	0.1	10.293663
20.871717	0.1	10.313869
20.873383	0.1	10.333121
20.875050	0.1	10.348321
20.876717	0.1	10.357917
20.878383	0.1	10.361970
20.880050	0.1	10.361970
20.881717	0.1	10.360182
20.883383	0.1	10.358334
20.885050	0.1	10.356129
20.886717	0.1	10.352612
20.888383	0.1	10.347725
20.890050	0.1	10.341824
20.891717	0.1	10.335208
20.893383	0.1	10.327876
20.895050	0.1	10.318936
20.896717	0.1	10.307432
20.898383	0.1	10.293067
20.900050	0.1	10.275961
20.901717	0.1	10.256947
20.903383	0.1	10.236681
20.905050	0.1	10.215879
20.906717	0.1	10.194958
20.908383	0.1	10.174454
20.910050	0.1	10.154606
20.911717	0.1	10.134400
20.913383	0.1	10.111929
20.915050	0.1	10.085524
20.916717	0.1	10.055602
20.918383	0.1	10.024787
20.920050	0.1	9.995640
20.921717	0.1	9.969473
20.923383	0.1	9.947062
20.925050	0.1	9.928585
20.926717	0.1	9.913147
20.928383	0.1	9.898365
20.930050	0.1	9.881616
20.931717	0.1	9.860755
20.933383	0.1	9.835959
20.935050	0.1	9.810567
20.936717	0.1	9.788693
20.938383	0.1	9.772480
20.940050	0.1	9.761513
20.941717	0.1	9.754122
20.943383	0.1	9.748757
20.945050	0.1	9.744168
20.946717	0.1	9.739459
20.948383	0.1	9.734154
20.950050	0.1	9.728075
20.951717	0.1	9.721041
20.953383	0.1	9.712875
20.955050	0.1	9.704114
20.956717	0.1	9.695829
20.958383	0.1	9.688378
20.960050	0.1	9.680272
20.961717	0.1	9.671033
20.963383	0.1	9.663523
20.965050	0.1	9.660960
20.966717	0.1	9.663761
20.968383	0.1	9.670199
20.970050	0.1	9.678782
20.971717	0.1	9.688080
20.973383	0.1	9.695769
20.975050	0.1	9.699882
20.976717	0.1	9.700299
20.978383	0.1	9.698928
20.980050	0.1	9.698094
20.981717	0.1	9.698392
20.983383	0.1	9.699822
20.985050	0.1	9.703518
20.986717	0.1	9.711862
20.988383	0.1	9.726108
20.990050	0.1	9.745062
20.991717	0.1	9.765566
20.993383	0.1	9.784937
20.995050	0.1	9.802580
20.996717	0.1	9.818376
20.998383	0.1	9.832144
21.000050	0.1	9.843946
21.001717	0.1	9.853781
21.003383	0.1	9.861470
21.005050	0.1	9.867371
21.006717	0.1	9.873510
21.008383	0.1	9.883106
21.010050	0.1	9.898127
21.011717	0.1	9.917915
21.013383	0.1	9.939075
21.015050	0.1	9.957672
21.016717	0.1	9.971679
21.018383	0.1	9.982288
21.020050	0.1	9.992362
21.021717	0.1	10.005296
21.023383	0.1	10.022581
21.025050	0.1	10.043026
21.026717	0.1	10.064364
21.028383	0.1	10.084987
21.030050	0.1	10.105193
21.031717	0.1	10.126234
21.033383	0.1	10.148168
21.035050	0.1	10.170282
21.036717	0.1	10.192752
21.038383	0.1	10.215819
21.040050	0.1	10.237694
21.041717	0.1	10.256112
21.043383	0.1	10.271431
21.045050	0.1	10.286511
21.046717	0.1	10.303558
21.048383	0.1	10.323108
21.050050	0.1	10.344744
21.051717	0.1	10.368109
21.053383	0.1	10.392965
21.055050	0.1	10.418595
21.056717	0.1	10.444284
21.058383	0.1	10.470093
21.060050	0.1	10.496081
21.061717	0.1	10.521830
21.063383	0.1	10.546566
21.065050	0.1	10.570586
21.066717	0.1	10.596038
21.068383	0.1	10.624469
21.070050	0.1	10.655285
21.071717	0.1	10.686339
21.073383	0.1	10.716141
21.075050	0.1	10.744334
21.076717	0.1	10.772169
21.078383	0.1	10.801912
21.080050	0.1	10.835767
21.081717	0.1	10.874391
21.083383	0.1	10.916532
21.085050	0.1	10.959924
21.086717	0.1	11.003197
21.088383	0.1	11.047185
21.090050	0.1	11.093081
21.091717	0.1	11.141241
21.093383	0.1	11.190355
21.095050	0.1	11.238695
21.096717	0.1	11.285306
21.098383	0.1	11.330128
21.100050	0.1	11.373997
21.101717	0.1	11.419714
21.103383	0.1	11.470676
21.105050	0.1	11.528612
21.106717	0.1	11.591912
21.108383	0.1	11.657716
21.110050	0.1	11.723519
21.111717	0.1	11.787415
21.113383	0.1	11.848510
21.115050	0.1	11.907399
21.116717	0.1	11.965752
21.118383	0.1	12.024701
21.120050	0.1	12.084306
21.121717	0.1	12.142957
21.123383	0.1	12.199522
21.125050	0.1	12.254596
21.126717	0.1	12.309254
21.128383	0.1	12.363315
21.130050	0.1	12.415171
21.131717	0.1	12.464166
21.133383	0.1	12.510896
21.135050	0.1	12.556315
21.136717	0.1	12.600661
21.138383	0.1	12.643517
21.140050	0.1	12.684823
21.141717	0.1	12.724698
21.143383	0.1	12.762965
21.145050	0.1	12.798549
21.146717	0.1	12.829841
21.148383	0.1	12.855411
21.150050	0.1	12.875260
21.151717	0.1	12.890638
21.153383	0.1	12.903274
21.155050	0.1	12.914658
21.156717	0.1	12.925208
21.158383	0.1	12.932182
21.160050	0.1	12.930632
21.161717	0.1	12.917519
21.163383	0.1	12.895048
21.165050	0.1	12.868703
21.166717	0.1	12.842894
21.168383	0.1	12.818397
21.170050	0.1	12.793124
21.171717	0.1	12.764693
21.173383	0.1	12.732685
21.175050	0.1	12.699009
21.176717	0.1	12.665332
21.178383	0.1	12.631655
21.180050	0.1	12.596906
21.181717	0.1	12.560011
21.183383	0.1	12.520314
21.185050	0.1	12.478352
21.186717	0.1	12.436748
21.188383	0.1	12.398363
21.190050	0.1	12.364388
21.191717	0.1	12.333275
21.193383	0.1	12.302280
21.195050	0.1	12.270451
21.196717	0.1	12.239695
21.198383	0.1	12.212456
21.200050	0.1	12.189508
21.201717	0.1	12.169123
21.203383	0.1	12.149156
21.205050	0.1	12.129665
21.206717	0.1	12.112499
21.208383	0.1	12.099207
21.210050	0.1	12.089194
21.211717	0.1	12.079955
21.213383	0.1	12.069822
21.215050	0.1	12.061001
21.216717	0.1	12.056649
21.218383	0.1	12.057186
21.220050	0.1	12.061001
21.221717	0.1	12.066723
21.223383	0.1	12.074292
21.225050	0.1	12.083531
21.226717	0.1	12.093485
21.228383	0.1	12.103320
21.230050	0.1	12.113572
21.231717	0.1	12.126446
21.233383	0.1	12.144089
21.235050	0.1	12.165368
21.236717	0.1	12.186230
21.238383	0.1	12.203694
21.240050	0.1	12.217463
21.241717	0.1	12.227953
21.243383	0.1	12.236298
21.245050	0.1	12.244643
21.246717	0.1	12.255252
21.248383	0.1	12.268365
21.250050	0.1	12.282193
21.251717	0.1	12.293399
21.253383	0.1	12.300313
21.255050	0.1	12.304188
21.256717	0.1	12.307883
21.258383	0.1	12.311698
21.260050	0.1	12.313009
21.261717	0.1	12.309254
21.263383	0.1	12.300075
21.265050	0.1	12.286723
21.266717	0.1	12.270332
21.268383	0.1	12.251735
21.270050	0.1	12.231410
21.271717	0.1	12.209774
21.273383	0.1	12.186945
21.275050	0.1	12.162150
21.276717	0.1	12.134135
21.278383	0.1	12.103081
21.280050	0.1	12.070239
21.281717	0.1	12.035728
21.283383	0.1	11.998118
21.285050	0.1	11.956216
21.286717	0.1	11.910082
21.288383	0.1	11.861265
21.290050	0.1	11.811853
21.291717	0.1	11.762501
21.293383	0.1	11.712850
21.295050	0.1	11.663438
21.296717	0.1	11.614800
21.298383	0.1	11.566640
21.300050	0.1	11.518479
21.301717	0.1	11.469782
21.303383	0.1	11.420310
21.305050	0.1	11.371375
21.306717	0.1	11.325181
21.308383	0.1	11.282623
21.310050	0.1	11.242986
21.311717	0.1	11.204482
21.313383	0.1	11.165322
21.315050	0.1	11.123479
21.316717	0.1	11.077226
21.318383	0.1	11.027098
21.320050	0.1	10.976077
21.321717	0.1	10.928393
21.323383	0.1	10.886551
21.325050	0.1	10.850430
21.326717	0.1	10.817946
21.328383	0.1	10.785998
21.330050	0.1	10.752679
21.331717	0.1	10.718644
21.333383	0.1	10.685623
21.335050	0.1	10.654331
21.336717	0.1	10.624648
21.338383	0.1	10.596216
21.340050	0.1	10.568798
21.341717	0.1	10.541857
21.343383	0.1	10.514260
21.345050	0.1	10.485113
21.346717	0.1	10.455490
21.348383	0.1	10.428250
21.350050	0.1	10.404528
21.351717	0.1	10.383309
21.353383	0.1	10.363699
21.355050	0.1	10.346413
21.356717	0.1	10.331929
21.358383	0.1	10.318936
21.360050	0.1	10.305167
21.361717	0.1	10.289252
21.363383	0.1	10.271907
21.365050	0.1	10.255278
21.366717	0.1	10.241390
21.368383	0.1	10.230065
21.370050	0.1	10.219515
21.371717	0.1	10.208011
21.373383	0.1	10.194302
21.375050	0.1	10.177196
21.376717	0.1	10.156692
21.378383	0.1	10.135294
21.380050	0.1	10.115743
21.381717	0.1	10.099352
21.383383	0.1	10.085881
21.385050	0.1	10.074080
21.386717	0.1	10.062576
21.388383	0.1	10.051430
21.390050	0.1	10.040701
21.391717	0.1	10.029615
21.393383	0.1	10.018051
21.395050	0.1	10.006905
21.396717	0.1	9.997011
21.398383	0.1	9.988547
21.400050	0.1	9.981275
21.401717	0.1	9.975196
21.403383	0.1	9.970368
21.405050	0.1	9.965897
21.406717	0.1	9.960056
21.408383	0.1	9.952069
21.410050	0.1	9.941936
21.411717	0.1	9.928942
21.413383	0.1	9.911299
21.415050	0.1	9.888769
21.416717	0.1	9.864152
21.418383	0.1	9.841145
21.420050	0.1	9.821773
21.421717	0.1	9.805263
21.423383	0.1	9.790242
21.425050	0.1	9.776176
21.426717	0.1	9.763063
21.428383	0.1	9.750724
21.430050	0.1	9.738505
21.431717	0.1	9.726108
21.433383	0.1	9.713770
21.435050	0.1	9.700835
21.436717	0.1	9.686113
21.438383	0.1	9.669662
21.440050	0.1	9.653211
21.441717	0.1	9.637714
21.443383	0.1	9.622336
21.445050	0.1	9.605468
21.446717	0.1	9.585798
21.448383	0.1	9.563506
21.450050	0.1	9.540797
21.451717	0.1	9.520293
21.453383	0.1	9.501279
21.455050	0.1	9.480775
21.456717	0.1	9.456993
21.458383	0.1	9.430707
21.460050	0.1	9.403527
21.461717	0.1	9.377301
21.463383	0.1	9.352923
21.465050	0.1	9.329677
21.466717	0.1	9.306789
21.468383	0.1	9.284974
21.470050	0.1	9.264410
21.471717	0.1	9.243489
21.473383	0.1	9.220481
21.475050	0.1	9.194911
21.476717	0.1	9.167135
21.478383	0.1	9.137393
21.480050	0.1	9.106100
21.481717	0.1	9.074569
21.483383	0.1	9.043933
21.485050	0.1	9.015024
21.486717	0.1	8.987070
21.488383	0.1	8.958102
21.490050	0.1	8.927703
21.491717	0.1	8.897901
21.493383	0.1	8.870721
21.495050	0.1	8.846045
21.496717	0.1	8.822263
21.498383	0.1	8.797765
21.500050	0.1	8.771897
21.501717	0.1	8.745194
21.503383	0.1	8.718193
21.505050	0.1	8.690179
21.506717	0.1	8.660019
21.508383	0.1	8.627773
21.510050	0.1	8.595169
21.511717	0.1	8.564592
21.513383	0.1	8.538664
21.515050	0.1	8.519531
21.516717	0.1	8.506597
21.518383	0.1	8.496166
21.520050	0.1	8.483530
21.521717	0.1	8.467138
21.523383	0.1	8.448303
21.525050	0.1	8.428693
21.526717	0.1	8.408487
21.528383	0.1	8.386910
21.530050	0.1	8.362949
21.531717	0.1	8.336068
21.533383	0.1	8.306265
21.535050	0.1	8.274377
21.536717	0.1	8.242667
21.538383	0.1	8.213819
21.540050	0.1	8.189083
21.541717	0.1	8.167565
21.543383	0.1	8.147955
21.545050	0.1	8.129478
21.546717	0.1	8.111597
21.548383	0.1	8.093536
21.550050	0.1	8.075297
21.551717	0.1	8.057416
21.553383	0.1	8.039177
21.555050	0.1	8.019507
21.556717	0.1	7.999063
21.558383	0.1	7.979990
21.560050	0.1	7.962049
21.561717	0.1	7.942975
21.563383	0.1	7.921458
21.565050	0.1	7.898808
21.566717	0.1	7.877470
21.568383	0.1	7.858277
21.570050	0.1	7.840395
21.571717	0.1	7.823050
21.573383	0.1	7.806957
21.575050	0.1	7.793129
21.576717	0.1	7.780970
21.578383	0.1	7.768274
21.580050	0.1	7.752836
21.581717	0.1	7.734299
21.583383	0.1	7.714153
21.585050	0.1	7.694483
21.586717	0.1	7.676542
21.588383	0.1	7.660866
21.590050	0.1	7.647932
21.591717	0.1	7.636607
21.593383	0.1	7.624448
21.595050	0.1	7.609427
21.596717	0.1	7.592261
21.598383	0.1	7.575334
21.600050	0.1	7.559360
21.601717	0.1	7.543028
21.603383	0.1	7.524789
21.605050	0.1	7.504166
21.606717	0.1	7.481456
21.608383	0.1	7.458985
21.610050	0.1	7.439673
21.611717	0.1	7.424415
21.613383	0.1	7.411957
21.615050	0.1	7.400334
21.616717	0.1	7.387877
21.618383	0.1	7.374108
21.620050	0.1	7.359922
21.621717	0.1	7.346333
21.623383	0.1	7.333518
21.625050	0.1	7.320941
21.626717	0.1	7.308960
21.628383	0.1	7.298470
21.630050	0.1	7.289470
21.631717	0.1	7.281065
21.633383	0.1	7.272661
21.635050	0.1	7.263959
21.636717	0.1	7.254005
21.638383	0.1	7.241250
21.640050	0.1	7.225752
21.641717	0.1	7.210553
21.643383	0.1	7.199049
21.645050	0.1	7.191718
21.646717	0.1	7.186294
21.648383	0.1	7.180989
21.650050	0.1	7.175744
21.651717	0.1	7.171750
21.653383	0.1	7.169903
21.655050	0.1	7.169724
21.656717	0.1	7.169545
21.658383	0.1	7.167757
21.660050	0.1	7.164181
21.661717	0.1	7.159293
21.663383	0.1	7.153571
21.665050	0.1	7.147670
21.666717	0.1	7.140637
21.668383	0.1	7.131577
21.670050	0.1	7.121563
21.671717	0.1	7.113517
21.673383	0.1	7.109285
21.675050	0.1	7.108689
21.676717	0.1	7.110417
21.678383	0.1	7.113219
21.680050	0.1	7.116616
21.681717	0.1	7.120252
21.683383	0.1	7.123530
21.685050	0.1	7.125915
21.686717	0.1	7.127881
21.688383	0.1	7.130385
21.690050	0.1	7.134140
21.691717	0.1	7.139683
21.693383	0.1	7.147253
21.695050	0.1	7.156611
21.696717	0.1	7.166803
21.698383	0.1	7.176459
21.700050	0.1	7.184983
21.701717	0.1	7.193029
21.703383	0.1	7.201732
21.705050	0.1	7.210970
21.706717	0.1	7.220090
21.708383	0.1	7.228792
21.710050	0.1	7.237792
21.711717	0.1	7.247866
21.713383	0.1	7.258475
21.715050	0.1	7.266999
21.716717	0.1	7.270813
21.718383	0.1	7.270158
21.720050	0.1	7.267893
21.721717	0.1	7.266701
21.723383	0.1	7.266880
21.725050	0.1	7.267297
21.726717	0.1	7.266343
21.728383	0.1	7.263065
21.730050	0.1	7.256210
21.731717	0.1	7.244945
21.733383	0.1	7.230103
21.735050	0.1	7.213712
21.736717	0.1	7.196963
21.738383	0.1	7.178963
21.740050	0.1	7.158101
21.741717	0.1	7.134021
21.743383	0.1	7.107079
21.745050	0.1	7.076741
21.746717	0.1	7.041634
21.748383	0.1	7.000804
21.750050	0.1	6.955862
21.751717	0.1	6.909848
21.753383	0.1	6.864727
21.755050	0.1	6.820560
21.756717	0.1	6.776214
21.758383	0.1	6.730318
21.760050	0.1	6.681919
21.761717	0.1	6.630958
21.763383	0.1	6.577790
21.765050	0.1	6.522477
21.766717	0.1	6.465435
21.768383	0.1	6.408155
21.770050	0.1	6.352604
21.771717	0.1	6.299258
21.773383	0.1	6.246388
21.775050	0.1	6.191731
21.776717	0.1	6.134510
21.778383	0.1	6.075621
21.780050	0.1	6.016970
21.781717	0.1	5.959928
21.783383	0.1	5.905569
21.785050	0.1	5.854726
21.786717	0.1	5.807102
21.788383	0.1	5.761266
21.790050	0.1	5.715549
21.791717	0.1	5.669654
21.793383	0.1	5.623639
21.795050	0.1	5.577803
21.796717	0.1	5.533219
21.798383	0.1	5.491197
21.800050	0.1	5.452395
21.801717	0.1	5.416692
21.803383	0.1	5.383373
21.805050	0.1	5.351544
21.806717	0.1	5.320490
21.808383	0.1	5.289734
21.810050	0.1	5.258978
21.811717	0.1	5.227864
21.813383	0.1	5.196691
21.815050	0.1	5.167008
21.816717	0.1	5.140484
21.818383	0.1	5.117238
21.820050	0.1	5.095244
21.821717	0.1	5.072415
21.823383	0.1	5.048156
21.825050	0.1	5.023480
21.826717	0.1	4.999161
21.828383	0.1	4.975915
21.830050	0.1	4.955828
21.831717	0.1	4.940868
21.833383	0.1	4.931271
21.835050	0.1	4.925251
21.836717	0.1	4.919946
21.838383	0.1	4.912556
21.840050	0.1	4.901111
21.841717	0.1	4.885435
21.843383	0.1	4.866839
21.845050	0.1	4.848004
21.846717	0.1	4.831791
21.848383	0.1	4.819453
21.850050	0.1	4.809439
21.851717	0.1	4.798949
21.853383	0.1	4.785121
21.855050	0.1	4.768193
21.856717	0.1	4.751802
21.858383	0.1	4.739583
21.860050	0.1	4.732073
21.861717	0.1	4.727841
21.863383	0.1	4.725635
21.865050	0.1	4.725158
21.866717	0.1	4.724920
21.868383	0.1	4.722655
21.870050	0.1	4.716873
21.871717	0.1	4.708827
21.873383	0.1	4.700601
21.875050	0.1	4.693628
21.876717	0.1	4.687608
21.878383	0.1	4.681826
21.880050	0.1	4.675508
21.881717	0.1	4.667878
21.883383	0.1	4.658103
21.885050	0.1	4.646123
21.886717	0.1	4.633606
21.888383	0.1	4.623294
21.890050	0.1	4.617095
21.891717	0.1	4.614711
21.893383	0.1	4.613817
21.895050	0.1	4.611612
21.896717	0.1	4.606426
21.898383	0.1	4.598856
21.900050	0.1	4.590035
21.901717	0.1	4.579783
21.903383	0.1	4.568279
21.905050	0.1	4.556716
21.906717	0.1	4.546225
21.908383	0.1	4.537165
21.910050	0.1	4.529417
21.911717	0.1	4.522205
21.913383	0.1	4.514814
21.915050	0.1	4.506350
21.916717	0.1	4.496098
21.918383	0.1	4.484892
21.920050	0.1	4.475475
21.921717	0.1	4.469514
21.923383	0.1	4.465461
21.925050	0.1	4.461527
21.926717	0.1	4.457295
21.928383	0.1	4.452348
21.930050	0.1	4.445613
21.931717	0.1	4.436195
21.933383	0.1	4.424632
21.935050	0.1	4.412532
21.936717	0.1	4.401505
21.938383	0.1	4.391849
21.940050	0.1	4.382789
21.941717	0.1	4.373610
21.943383	0.1	4.364908
21.945050	0.1	4.357875
21.946717	0.1	4.352093
21.948383	0.1	4.346252
21.950050	0.1	4.339695
21.951717	0.1	4.332721
21.953383	0.1	4.324436
21.955050	0.1	4.313588
21.956717	0.1	4.301012
21.958383	0.1	4.289747
21.960050	0.1	4.282296
21.961717	0.1	4.278660
21.963383	0.1	4.276932
21.965050	0.1	4.275620
21.966717	0.1	4.274011
21.968383	0.1	4.271209
21.970050	0.1	4.265487
21.971717	0.1	4.256130
21.973383	0.1	4.244983
21.975050	0.1	4.234910
21.976717	0.1	4.227698
21.978383	0.1	4.223109
21.980050	0.1	4.220307
21.981717	0.1	4.218698
21.983383	0.1	4.217267
21.985050	0.1	4.215122
21.986717	0.1	4.211486
21.988383	0.1	4.206002
21.990050	0.1	4.198492
21.991717	0.1	4.189670
21.993383	0.1	4.180491
21.995050	0.1	4.171312
21.996717	0.1	4.162014
21.998383	0.1	4.153073
22.000050	0.1	4.145861
22.001717	0.1	4.141689
22.003383	0.1	4.140914
22.005050	0.1	4.142702
22.006717	0.1	4.145444
22.008383	0.1	4.147291
22.010050	0.1	4.147113
22.011717	0.1	4.145265
22.013383	0.1	4.143715
22.015050	0.1	4.144371
22.016717	0.1	4.147828
22.018383	0.1	4.152954
22.020050	0.1	4.157245
22.021717	0.1	4.158736
22.023383	0.1	4.157782
22.025050	0.1	4.156351
22.026717	0.1	4.156232
22.028383	0.1	4.157961
22.030050	0.1	4.160941
22.031717	0.1	4.164160
22.033383	0.1	4.166782
22.035050	0.1	4.168809
22.036717	0.1	4.171252
22.038383	0.1	4.175186
22.040050	0.1	4.180432
22.041717	0.1	4.186213
22.043383	0.1	4.191935
22.045050	0.1	4.197896
22.046717	0.1	4.204154
22.048383	0.1	4.210711
22.050050	0.1	4.217327
22.051717	0.1	4.223883
22.053383	0.1	4.229903
22.055050	0.1	4.235804
22.056717	0.1	4.243136
22.058383	0.1	4.253745
22.060050	0.1	4.268408
22.061717	0.1	4.286528
22.063383	0.1	4.306555
22.065050	0.1	4.326701
22.066717	0.1	4.345894
22.068383	0.1	4.362762
22.070050	0.1	4.375994
22.071717	0.1	4.386187
22.073383	0.1	4.395724
22.075050	0.1	4.405678
22.076717	0.1	4.415393
22.078383	0.1	4.424453
22.080050	0.1	4.433394
22.081717	0.1	4.442513
22.083383	0.1	4.450858
22.085050	0.1	4.457832
22.086717	0.1	4.464448
22.088383	0.1	4.471779
22.090050	0.1	4.480064
22.091717	0.1	4.489601
22.093383	0.1	4.499734
22.095050	0.1	4.507721
22.096717	0.1	4.510701
22.098383	0.1	4.508198
22.100050	0.1	4.502237
22.101717	0.1	4.494906
22.103383	0.1	4.487872
22.105050	0.1	4.481793
22.106717	0.1	4.475117
22.108383	0.1	4.465103
22.110050	0.1	4.450619
22.111717	0.1	4.432738
22.113383	0.1	4.413545
22.115050	0.1	4.395664
22.116717	0.1	4.380405
22.118383	0.1	4.366994
22.120050	0.1	4.354060
22.121717	0.1	4.339934
22.123383	0.1	4.323125
22.125050	0.1	4.302204
22.126717	0.1	4.277408
22.128383	0.1	4.250825
22.130050	0.1	4.225135
22.131717	0.1	4.201472
22.133383	0.1	4.179418
22.135050	0.1	4.157484
22.136717	0.1	4.134834
22.138383	0.1	4.112065
22.140050	0.1	4.090727
22.141717	0.1	4.071713
22.143383	0.1	4.053951
22.145050	0.1	4.036129
22.146717	0.1	4.017771
22.148383	0.1	3.999651
22.150050	0.1	3.981889
22.151717	0.1	3.964782
22.153383	0.1	3.949642
22.155050	0.1	3.937483
22.156717	0.1	3.927768
22.158383	0.1	3.918946
22.160050	0.1	3.910244
22.161717	0.1	3.901661
22.163383	0.1	3.892720
22.165050	0.1	3.883660
22.166717	0.1	3.876031
22.168383	0.1	3.871024
22.170050	0.1	3.868640
22.171717	0.1	3.868520
22.173383	0.1	3.870428
22.175050	0.1	3.874362
22.176717	0.1	3.879786
22.178383	0.1	3.885985
22.180050	0.1	3.892958
22.181717	0.1	3.901243
22.183383	0.1	3.911138
22.185050	0.1	3.921449
22.186717	0.1	3.931105
22.188383	0.1	3.940881
22.190050	0.1	3.952265
22.191717	0.1	3.965497
22.193383	0.1	3.979564
22.195050	0.1	3.993094
22.196717	0.1	4.004836
22.198383	0.1	4.015386
22.200050	0.1	4.026592
22.201717	0.1	4.040420
22.203383	0.1	4.056394
22.205050	0.1	4.072666
22.206717	0.1	4.088640
22.208383	0.1	4.105449
22.210050	0.1	4.124820
22.211717	0.1	4.147351
22.213383	0.1	4.171789
22.215050	0.1	4.195392
22.216717	0.1	4.215777
22.218383	0.1	4.232645
22.220050	0.1	4.247308
22.221717	0.1	4.261136
22.223383	0.1	4.275322
22.225050	0.1	4.291713
22.226717	0.1	4.310906
22.228383	0.1	4.331887
22.230050	0.1	4.352570
22.231717	0.1	4.371643
22.233383	0.1	4.388154
22.235050	0.1	4.401088
22.236717	0.1	4.410565
22.238383	0.1	4.418850
22.240050	0.1	4.428387
22.241717	0.1	4.439056
22.243383	0.1	4.448653
22.245050	0.1	4.455447
22.246717	0.1	4.458845
22.248383	0.1	4.459501
22.250050	0.1	4.458547
22.251717	0.1	4.456282
22.253383	0.1	4.452169
22.255050	0.1	4.445493
22.256717	0.1	4.436314
22.258383	0.1	4.425764
22.260050	0.1	4.414141
22.261717	0.1	4.400373
22.263383	0.1	4.383087
22.265050	0.1	4.362464
22.266717	0.1	4.339636
22.268383	0.1	4.315794
22.270050	0.1	4.291356
22.271717	0.1	4.266203
22.273383	0.1	4.240155
22.275050	0.1	4.213453
22.276717	0.1	4.187048
22.278383	0.1	4.161537
22.280050	0.1	4.135967
22.281717	0.1	4.108191
22.283383	0.1	4.077137
22.285050	0.1	4.044295
22.286717	0.1	4.012406
22.288383	0.1	3.983736
22.290050	0.1	3.958524
22.291717	0.1	3.934741
22.293383	0.1	3.909827
22.295050	0.1	3.883064
22.296717	0.1	3.856004
22.298383	0.1	3.830612
22.300050	0.1	3.808201
22.301717	0.1	3.788710
22.303383	0.1	3.771365
22.305050	0.1	3.754854
22.306717	0.1	3.737629
22.308383	0.1	3.718138
22.310050	0.1	3.696799
22.311717	0.1	3.676176
22.313383	0.1	3.659368
22.315050	0.1	3.647089
22.316717	0.1	3.637076
22.318383	0.1	3.627300
22.320050	0.1	3.617883
22.321717	0.1	3.610075
22.323383	0.1	3.603935
22.325050	0.1	3.599465
22.326717	0.1	3.597021
22.328383	0.1	3.596485
22.330050	0.1	3.597498
22.331717	0.1	3.600598
22.333383	0.1	3.606498
22.335050	0.1	3.614545
22.336717	0.1	3.623128
22.338383	0.1	3.631532
22.340050	0.1	3.639400
22.341717	0.1	3.647089
22.343383	0.1	3.654897
22.345050	0.1	3.663361
22.346717	0.1	3.673077
22.348383	0.1	3.684461
22.350050	0.1	3.697455
22.351717	0.1	3.711701
22.353383	0.1	3.726959
22.355050	0.1	3.743589
22.356717	0.1	3.762543
22.358383	0.1	3.783882
22.360050	0.1	3.806532
22.361717	0.1	3.829181
22.363383	0.1	3.851295
22.365050	0.1	3.872931
22.366717	0.1	3.894866
22.368383	0.1	3.918410
22.370050	0.1	3.944516
22.371717	0.1	3.972829
22.373383	0.1	4.002333
22.375050	0.1	4.032791
22.376717	0.1	4.064560
22.378383	0.1	4.097581
22.380050	0.1	4.132092
22.381717	0.1	4.168809
22.383383	0.1	4.208565
22.385050	0.1	4.251600
22.386717	0.1	4.297555
22.388383	0.1	4.345656
22.390050	0.1	4.395366
22.391717	0.1	4.445195
22.393383	0.1	4.493773
22.395050	0.1	4.540742
22.396717	0.1	4.586697
22.398383	0.1	4.633189
22.400050	0.1	4.683078
22.401717	0.1	4.738152
22.403383	0.1	4.798055
22.405050	0.1	4.861415
22.406717	0.1	4.927516
22.408383	0.1	4.996658
22.410050	0.1	5.069793
22.411717	0.1	5.147040
22.413383	0.1	5.227745
22.415050	0.1	5.310834
22.416717	0.1	5.395651
22.418383	0.1	5.482197
22.420050	0.1	5.570948
22.421717	0.1	5.662978
22.423383	0.1	5.760134
22.425050	0.1	5.864263
22.426717	0.1	5.975426
22.428383	0.1	6.092668
22.430050	0.1	6.214559
22.431717	0.1	6.340623
22.433383	0.1	6.471277
22.435050	0.1	6.606818
22.436717	0.1	6.747127
22.438383	0.1	6.892264
22.440050	0.1	7.043601
22.441717	0.1	7.203401
22.443383	0.1	7.373155
22.445050	0.1	7.552565
22.446717	0.1	7.740319
22.448383	0.1	7.935048
22.450050	0.1	8.137286
22.451717	0.1	8.348465
22.453383	0.1	8.569658
22.455050	0.1	8.801699
22.456717	0.1	9.046019
22.458383	0.1	9.304107
22.460050	0.1	9.575964
22.461717	0.1	9.860278
22.463383	0.1	10.155559
22.465050	0.1	10.461152
22.466717	0.1	10.778130
22.468383	0.1	11.107863
22.470050	0.1	11.450351
22.471717	0.1	11.805654
22.473383	0.1	12.174607
22.475050	0.1	12.557388
22.476717	0.1	12.952090
22.478383	0.1	13.359190
22.480050	0.1	13.783038
22.481717	0.1	14.228047
22.483383	0.1	14.695347
22.485050	0.1	15.183092
22.486717	0.1	15.689195
22.488383	0.1	16.213001
22.490050	0.1	16.754747
22.491717	0.1	17.314018
22.493383	0.1	17.891587
22.495050	0.1	18.489541
22.496717	0.1	19.109787
22.498383	0.1	19.753636
22.500050	0.1	20.422519
22.501717	0.1	21.118463
22.503383	0.1	21.843017
22.505050	0.1	22.596420
22.506717	0.1	23.378552
22.508383	0.1	24.190785
22.510050	0.1	25.035681
22.511717	0.1	25.915505
22.513383	0.1	26.832403
22.515050	0.1	27.789356
22.516717	0.1	28.788926
22.518383	0.1	29.832126
22.520050	0.1	30.919136
22.521717	0.1	32.051208
22.523383	0.1	33.230426
22.525050	0.1	34.459414
22.526717	0.1	35.741868
22.528383	0.1	37.081363
22.530050	0.1	38.479092
22.531717	0.1	39.933624
22.533383	0.1	41.441324
22.535050	0.1	42.998734
22.536717	0.1	44.605198
22.538383	0.1	46.263221
22.540050	0.1	47.974947
22.541717	0.1	49.739602
22.543383	0.1	51.553848
22.545050	0.1	53.411964
22.546717	0.1	55.306557
22.548383	0.1	57.231728
22.550050	0.1	59.183601
22.551717	0.1	61.156813
22.553383	0.1	63.143436
22.555050	0.1	65.135066
22.556717	0.1	67.123179
22.558383	0.1	69.097523
22.560050	0.1	71.046535
22.561717	0.1	72.960262
22.563383	0.1	74.830656
22.565050	0.1	76.648896
22.566717	0.1	78.404431
22.568383	0.1	80.085342
22.570050	0.1	81.679230
22.571717	0.1	83.174472
22.573383	0.1	84.561413
22.575050	0.1	85.831409
22.576717	0.1	86.976355
22.578383	0.1	87.988739
22.580050	0.1	88.860636
22.581717	0.1	89.582151
22.583383	0.1	90.144401
22.585050	0.1	90.541487
22.586717	0.1	90.771144
22.588383	0.1	90.833729
22.590050	0.1	90.730553
22.591717	0.1	90.463644
22.593383	0.1	90.034907
22.595050	0.1	89.444404
22.596717	0.1	88.690823
22.598383	0.1	87.774818
22.600050	0.1	86.701577
22.601717	0.1	85.480099
22.603383	0.1	84.120457
22.605050	0.1	82.631712
22.606717	0.1	81.022446
22.608383	0.1	79.301302
22.610050	0.1	77.476745
22.611717	0.1	75.556819
22.613383	0.1	73.550408
22.615050	0.1	71.468596
22.616717	0.1	69.324259
22.618383	0.1	67.130152
22.620050	0.1	64.898137
22.621717	0.1	62.639479
22.623383	0.1	60.364786
22.625050	0.1	58.083240
22.626717	0.1	55.802527
22.628383	0.1	53.529981
22.630050	0.1	51.273647
22.631717	0.1	49.042347
22.633383	0.1	46.844187
22.635050	0.1	44.685486
22.636717	0.1	42.571964
22.638383	0.1	40.509167
22.640050	0.1	38.502040
22.641717	0.1	36.555114
22.643383	0.1	34.673931
22.645050	0.1	32.864155
22.646717	0.1	31.129243
22.648383	0.1	29.470505
22.650050	0.1	27.888300
22.651717	0.1	26.381554
22.653383	0.1	24.948598
22.655050	0.1	23.588122
22.656717	0.1	22.300125
22.658383	0.1	21.085323
22.660050	0.1	19.942762
22.661717	0.1	18.870593
22.663383	0.1	17.866613
22.665050	0.1	16.929329
22.666717	0.1	16.057909
22.668383	0.1	15.251161
22.670050	0.1	14.507175
22.671717	0.1	13.822854
22.673383	0.1	13.194204
22.675050	0.1	12.616993
22.676717	0.1	12.088419
22.678383	0.1	11.606277
22.680050	0.1	11.169077
22.681717	0.1	10.776520
22.683383	0.1	10.428668
22.685050	0.1	10.123671
22.686717	0.1	9.857059
22.688383	0.1	9.623647
22.690050	0.1	9.418905
22.691717	0.1	9.240389
22.693383	0.1	9.088755
22.695050	0.1	8.965731
22.696717	0.1	8.872271
22.698383	0.1	8.806587
22.700050	0.1	8.765460
22.701717	0.1	8.745671
22.703383	0.1	8.745194
22.705050	0.1	8.762181
22.706717	0.1	8.794845
22.708383	0.1	8.841217
22.710050	0.1	8.901001
22.711717	0.1	8.975089
22.713383	0.1	9.064258
22.715050	0.1	9.167970
22.716717	0.1	9.284854
22.718383	0.1	9.413243
22.720050	0.1	9.551168
22.721717	0.1	9.696305
22.723383	0.1	9.846151
22.725050	0.1	9.998024
22.726717	0.1	10.149837
22.728383	0.1	10.300697
22.730050	0.1	10.451735
22.731717	0.1	10.605097
22.733383	0.1	10.761917
22.735050	0.1	10.920764
22.736717	0.1	11.080027
22.738383	0.1	11.238993
22.740050	0.1	11.395455
22.741717	0.1	11.544467
22.743383	0.1	11.682094
22.745050	0.1	11.807681
22.746717	0.1	11.922181
22.748383	0.1	12.025119
22.750050	0.1	12.115181
22.751717	0.1	12.191118
22.753383	0.1	12.252570
22.755050	0.1	12.299240
22.756717	0.1	12.329818
22.758383	0.1	12.343348
22.760050	0.1	12.340904
22.761717	0.1	12.323559
22.763383	0.1	12.290657
22.765050	0.1	12.240709
22.766717	0.1	12.173594
22.768383	0.1	12.090266
22.770050	0.1	11.991502
22.771717	0.1	11.878014
22.773383	0.1	11.750758
22.775050	0.1	11.610151
22.776717	0.1	11.455715
22.778383	0.1	11.286677
22.780050	0.1	11.103810
22.781717	0.1	10.909022
22.783383	0.1	10.703445
22.785050	0.1	10.487438
22.786717	0.1	10.261894
22.788383	0.1	10.029019
22.790050	0.1	9.791792
22.791717	0.1	9.552599
22.793383	0.1	9.312451
22.795050	0.1	9.071291
22.796717	0.1	8.828700
22.798383	0.1	8.584500
22.800050	0.1	8.339108
22.801717	0.1	8.093834
22.803383	0.1	7.850707
22.805050	0.1	7.611871
22.806717	0.1	7.378698
22.808383	0.1	7.151485
22.810050	0.1	6.929636
22.811717	0.1	6.711483
22.813383	0.1	6.496132
22.815050	0.1	6.285429
22.816717	0.1	6.082476
22.818383	0.1	5.888999
22.820050	0.1	5.705178
22.821717	0.1	5.531550
22.823383	0.1	5.368471
22.825050	0.1	5.215705
22.826717	0.1	5.072236
22.828383	0.1	4.936695
22.830050	0.1	4.808188
22.831717	0.1	4.685045
22.833383	0.1	4.565478
22.835050	0.1	4.449606
22.836717	0.1	4.338980
22.838383	0.1	4.235089
22.840050	0.1	4.138947
22.841717	0.1	4.050792
22.843383	0.1	3.970206
22.845050	0.1	3.895581
22.846717	0.1	3.825248
22.848383	0.1	3.758550
22.850050	0.1	3.696561
22.851717	0.1	3.640712
22.853383	0.1	3.590942
22.855050	0.1	3.546238
22.856717	0.1	3.505826
22.858383	0.1	3.470242
22.860050	0.1	3.440321
22.861717	0.1	3.415227
22.863383	0.1	3.392518
22.865050	0.1	3.370285
22.866717	0.1	3.346801
22.868383	0.1	3.320754
22.870050	0.1	3.293097
22.871717	0.1	3.267348
22.873383	0.1	3.245771
22.875050	0.1	3.227711
22.876717	0.1	3.211379
22.878383	0.1	3.196180
22.880050	0.1	3.182292
22.881717	0.1	3.169835
22.883383	0.1	3.158868
22.885050	0.1	3.149510
22.886717	0.1	3.141046
22.888383	0.1	3.132403
22.890050	0.1	3.123820
22.891717	0.1	3.116667
22.893383	0.1	3.111184
22.895050	0.1	3.106058
22.896717	0.1	3.100336
22.898383	0.1	3.093779
22.900050	0.1	3.086209
22.901717	0.1	3.077746
22.903383	0.1	3.069699
22.905050	0.1	3.063858
22.906717	0.1	3.061593
22.908383	0.1	3.063023
22.910050	0.1	3.067315
22.911717	0.1	3.072679
22.913383	0.1	3.076852
22.915050	0.1	3.078163
22.916717	0.1	3.076196
22.918383	0.1	3.071964
22.920050	0.1	3.067255
22.921717	0.1	3.064156
22.923383	0.1	3.064096
22.925050	0.1	3.067374
22.926717	0.1	3.073156
22.928383	0.1	3.079951
22.930050	0.1	3.086269
22.931717	0.1	3.091395
22.933383	0.1	3.095865
22.935050	0.1	3.101170
22.936717	0.1	3.108740
22.938383	0.1	3.119469
22.940050	0.1	3.133238
22.941717	0.1	3.149212
22.943383	0.1	3.165245
22.945050	0.1	3.178418
22.946717	0.1	3.186643
22.948383	0.1	3.190220
22.950050	0.1	3.192008
22.951717	0.1	3.195584
22.953383	0.1	3.202558
22.955050	0.1	3.212810
22.956717	0.1	3.226578
22.958383	0.1	3.244162
22.960050	0.1	3.265083
22.961717	0.1	3.288210
22.963383	0.1	3.312230
22.965050	0.1	3.336191
22.966717	0.1	3.360272
22.968383	0.1	3.385425
22.970050	0.1	3.411591
22.971717	0.1	3.436685
22.973383	0.1	3.459096
22.975050	0.1	3.479779
22.976717	0.1	3.500462
22.978383	0.1	3.522098
22.980050	0.1	3.546059
22.981717	0.1	3.574550
22.983383	0.1	3.608763
22.985050	0.1	3.647447
22.986717	0.1	3.686965
22.988383	0.1	3.724039
22.990050	0.1	3.757894
22.991717	0.1	3.790736
22.993383	0.1	3.826559
22.995050	0.1	3.868163
22.996717	0.1	3.915668
22.998383	0.1	3.967107
23.000050	0.1	4.020095
23.001717	0.1	4.074693
23.003383	0.1	4.132033
23.005050	0.1	4.191756
23.006717	0.1	4.251302
23.008383	0.1	4.309178
23.010050	0.1	4.366339
23.011717	0.1	4.425526
23.013383	0.1	4.489064
23.015050	0.1	4.557789
23.016717	0.1	4.630685
23.018383	0.1	4.705310
23.020050	0.1	4.779935
23.021717	0.1	4.854083
23.023383	0.1	4.928291
23.025050	0.1	5.004585
23.026717	0.1	5.085409
23.028383	0.1	5.170226
23.030050	0.1	5.254925
23.031717	0.1	5.335927
23.033383	0.1	5.412996
23.035050	0.1	5.487502
23.036717	0.1	5.560577
23.038383	0.1	5.633831
23.040050	0.1	5.708456
23.041717	0.1	5.783022
23.043383	0.1	5.854130
23.045050	0.1	5.919457
23.046717	0.1	5.978883
23.048383	0.1	6.033123
23.050050	0.1	6.081939
23.051717	0.1	6.124378
23.053383	0.1	6.160736
23.055050	0.1	6.192327
23.056717	0.1	6.219566
23.058383	0.1	6.241024
23.060050	0.1	6.254614
23.061717	0.1	6.258846
23.063383	0.1	6.253779
23.065050	0.1	6.240905
23.066717	0.1	6.221712
23.068383	0.1	6.197453
23.070050	0.1	6.169379
23.071717	0.1	6.138444
23.073383	0.1	6.104470
23.075050	0.1	6.066382
23.076717	0.1	6.022931
23.078383	0.1	5.972386
23.080050	0.1	5.912900
23.081717	0.1	5.844057
23.083383	0.1	5.767227
23.085050	0.1	5.685151
23.086717	0.1	5.600691
23.088383	0.1	5.515099
23.090050	0.1	5.428553
23.091717	0.1	5.340875
23.093383	0.1	5.251825
23.095050	0.1	5.161226
23.096717	0.1	5.069614
23.098383	0.1	4.978061
23.100050	0.1	4.887343
23.101717	0.1	4.797221
23.103383	0.1	4.706860
23.105050	0.1	4.615963
23.106717	0.1	4.524350
23.108383	0.1	4.432082
23.110050	0.1	4.340410
23.111717	0.1	4.251063
23.113383	0.1	4.165411
23.115050	0.1	4.084170
23.116717	0.1	4.007459
23.118383	0.1	3.935158
23.120050	0.1	3.866613
23.121717	0.1	3.801108
23.123383	0.1	3.738284
23.125050	0.1	3.678501
23.126717	0.1	3.621996
23.128383	0.1	3.568292
23.130050	0.1	3.515780
23.131717	0.1	3.463388
23.133383	0.1	3.412008
23.135050	0.1	3.363192
23.136717	0.1	3.317833
23.138383	0.1	3.276348
23.140050	0.1	3.238738
23.141717	0.1	3.204942
23.143383	0.1	3.175080
23.145050	0.1	3.148198
23.146717	0.1	3.123045
23.148383	0.1	3.100038
23.150050	0.1	3.079832
23.151717	0.1	3.061354
23.153383	0.1	3.043413
23.155050	0.1	3.026605
23.156717	0.1	3.012598
23.158383	0.1	3.001869
23.160050	0.1	2.992749
23.161717	0.1	2.983272
23.163383	0.1	2.972782
23.165050	0.1	2.962411
23.166717	0.1	2.952516
23.168383	0.1	2.942443
23.170050	0.1	2.931535
23.171717	0.1	2.920449
23.173383	0.1	2.910257
23.175050	0.1	2.900720
23.176717	0.1	2.891541
23.178383	0.1	2.883256
23.180050	0.1	2.876103
23.181717	0.1	2.869427
23.183383	0.1	2.863825
23.185050	0.1	2.860248
23.186717	0.1	2.858281
23.188383	0.1	2.856374
23.190050	0.1	2.853632
23.191717	0.1	2.850712
23.193383	0.1	2.848447
23.195050	0.1	2.846658
23.196717	0.1	2.845287
23.198383	0.1	2.844930
23.200050	0.1	2.845466
23.201717	0.1	2.844989
23.203383	0.1	2.842546
23.205050	0.1	2.839506
23.206717	0.1	2.837837
23.208383	0.1	2.838493
23.210050	0.1	2.841532
23.211717	0.1	2.845347
23.213383	0.1	2.847254
23.215050	0.1	2.844870
23.216717	0.1	2.838016
23.218383	0.1	2.828241
23.220050	0.1	2.816618
23.221717	0.1	2.804637
23.223383	0.1	2.795100
23.225050	0.1	2.790809
23.226717	0.1	2.791703
23.228383	0.1	2.795339
23.230050	0.1	2.798915
23.231717	0.1	2.800942
23.233383	0.1	2.801478
23.235050	0.1	2.801359
23.236717	0.1	2.802134
23.238383	0.1	2.804935
23.240050	0.1	2.809823
23.241717	0.1	2.815604
23.243383	0.1	2.820790
23.245050	0.1	2.825201
23.246717	0.1	2.829492
23.248383	0.1	2.833724
23.250050	0.1	2.836824
23.251717	0.1	2.838493
23.253383	0.1	2.839565
23.255050	0.1	2.840936
23.256717	0.1	2.842903
23.258383	0.1	2.846003
23.260050	0.1	2.850771
23.261717	0.1	2.856672
23.263383	0.1	2.862513
23.265050	0.1	2.867937
23.266717	0.1	2.873004
23.268383	0.1	2.877832
23.270050	0.1	2.882481
23.271717	0.1	2.887547
23.273383	0.1	2.893329
23.275050	0.1	2.899766
23.276717	0.1	2.906859
23.278383	0.1	2.914787
23.280050	0.1	2.922952
23.281717	0.1	2.929866
23.283383	0.1	2.934873
23.285050	0.1	2.938748
23.286717	0.1	2.942681
23.288383	0.1	2.947092
23.290050	0.1	2.951503
23.291717	0.1	2.955496
23.293383	0.1	2.959192
23.295050	0.1	2.962589
23.296717	0.1	2.964556
23.298383	0.1	2.964199
23.300050	0.1	2.962232
23.301717	0.1	2.960682
23.303383	0.1	2.961040
23.305050	0.1	2.962589
23.306717	0.1	2.963126
23.308383	0.1	2.960205
23.310050	0.1	2.953530
23.311717	0.1	2.945662
23.313383	0.1	2.939820
23.315050	0.1	2.936661
23.316717	0.1	2.933860
23.318383	0.1	2.929807
23.320050	0.1	2.925813
23.321717	0.1	2.923489
23.323383	0.1	2.922058
23.325050	0.1	2.919078
23.326717	0.1	2.913356
23.328383	0.1	2.905667
23.330050	0.1	2.897859
23.331717	0.1	2.890647
23.333383	0.1	2.883017
23.335050	0.1	2.873302
23.336717	0.1	2.861262
23.338383	0.1	2.848625
23.340050	0.1	2.839089
23.341717	0.1	2.835572
23.343383	0.1	2.837181
23.345050	0.1	2.838910
23.346717	0.1	2.836168
23.348383	0.1	2.828360
23.350050	0.1	2.817869
23.351717	0.1	2.807915
23.353383	0.1	2.800524
23.355050	0.1	2.795994
23.356717	0.1	2.793789
23.358383	0.1	2.793312
23.360050	0.1	2.792537
23.361717	0.1	2.788603
23.363383	0.1	2.780616
23.365050	0.1	2.771199
23.366717	0.1	2.763570
23.368383	0.1	2.759278
23.370050	0.1	2.757907
23.371717	0.1	2.758205
23.373383	0.1	2.758801
23.375050	0.1	2.759278
23.376717	0.1	2.759993
23.378383	0.1	2.761722
23.380050	0.1	2.764642
23.381717	0.1	2.768040
23.383383	0.1	2.771557
23.385050	0.1	2.774716
23.386717	0.1	2.776444
23.388383	0.1	2.775669
23.390050	0.1	2.772987
23.391717	0.1	2.770722
23.393383	0.1	2.770901
23.395050	0.1	2.773583
23.396717	0.1	2.777755
23.398383	0.1	2.783656
23.400050	0.1	2.791703
23.401717	0.1	2.800822
23.403383	0.1	2.809644
23.405050	0.1	2.818048
23.406717	0.1	2.825737
23.408383	0.1	2.832472
23.410050	0.1	2.838671
23.411717	0.1	2.845287
23.413383	0.1	2.853573
23.415050	0.1	2.864361
23.416717	0.1	2.876342
23.418383	0.1	2.885997
23.420050	0.1	2.891004
23.421717	0.1	2.893150
23.423383	0.1	2.895236
23.425050	0.1	2.897978
23.426717	0.1	2.900660
23.428383	0.1	2.903640
23.430050	0.1	2.907694
23.431717	0.1	2.912879
23.433383	0.1	2.919316
23.435050	0.1	2.927602
23.436717	0.1	2.936125
23.438383	0.1	2.942383
23.440050	0.1	2.945602
23.441717	0.1	2.946973
23.443383	0.1	2.947211
23.445050	0.1	2.945066
23.446717	0.1	2.939284
23.448383	0.1	2.931059
23.450050	0.1	2.923489
23.451717	0.1	2.918601
23.453383	0.1	2.915621
23.455050	0.1	2.912164
23.456717	0.1	2.906978
23.458383	0.1	2.900541
23.460050	0.1	2.893448
23.461717	0.1	2.885640
23.463383	0.1	2.876580
23.465050	0.1	2.866209
23.466717	0.1	2.855182
23.468383	0.1	2.844691
23.470050	0.1	2.835274
23.471717	0.1	2.826095
23.473383	0.1	2.815664
23.475050	0.1	2.803207
23.476717	0.1	2.789200
23.478383	0.1	2.775014
23.480050	0.1	2.761722
23.481717	0.1	2.749682
23.483383	0.1	2.738714
23.485050	0.1	2.728939
23.486717	0.1	2.719939
23.488383	0.1	2.711177
23.490050	0.1	2.702356
23.491717	0.1	2.694011
23.493383	0.1	2.686918
23.495050	0.1	2.682150
23.496717	0.1	2.680004
23.498383	0.1	2.679348
23.500050	0.1	2.678812
23.501717	0.1	2.678096
23.503383	0.1	2.677977
23.505050	0.1	2.678812
23.506717	0.1	2.680004
23.508383	0.1	2.680481
23.510050	0.1	2.680242
23.511717	0.1	2.681077
23.513383	0.1	2.685249
23.515050	0.1	2.693653
23.516717	0.1	2.704740
23.518383	0.1	2.716124
23.520050	0.1	2.726317
23.521717	0.1	2.734840
23.523383	0.1	2.741814
23.525050	0.1	2.748728
23.526717	0.1	2.758503
23.528383	0.1	2.773404
23.530050	0.1	2.793193
23.531717	0.1	2.815306
23.533383	0.1	2.837241
23.535050	0.1	2.858639
23.536717	0.1	2.880097
23.538383	0.1	2.901435
23.540050	0.1	2.923131
23.541717	0.1	2.947569
23.543383	0.1	2.976895
23.545050	0.1	3.010571
23.546717	0.1	3.045559
23.548383	0.1	3.079355
23.550050	0.1	3.111720
23.551717	0.1	3.145218
23.553383	0.1	3.182888
23.555050	0.1	3.225863
23.556717	0.1	3.272712
23.558383	0.1	3.321350
23.560050	0.1	3.370762
23.561717	0.1	3.421545
23.563383	0.1	3.475249
23.565050	0.1	3.533542
23.566717	0.1	3.596962
23.568383	0.1	3.664136
23.570050	0.1	3.733337
23.571717	0.1	3.804445
23.573383	0.1	3.878772
23.575050	0.1	3.958583
23.576717	0.1	4.045367
23.578383	0.1	4.138351
23.580050	0.1	4.236639
23.581717	0.1	4.340828
23.583383	0.1	4.451633
23.585050	0.1	4.567027
23.586717	0.1	4.684747
23.588383	0.1	4.805565
23.590050	0.1	4.932642
23.591717	0.1	5.068362
23.593383	0.1	5.212844
23.595050	0.1	5.364836
23.596717	0.1	5.522907
23.598383	0.1	5.686462
23.600050	0.1	5.856276
23.601717	0.1	6.033957
23.603383	0.1	6.220818
23.605050	0.1	6.417454
23.606717	0.1	6.624461
23.608383	0.1	6.842554
23.610050	0.1	7.071913
23.611717	0.1	7.312000
23.613383	0.1	7.562757
23.615050	0.1	7.824183
23.616717	0.1	8.096040
23.618383	0.1	8.378387
23.620050	0.1	8.672059
23.621717	0.1	8.978367
23.623383	0.1	9.298444
23.625050	0.1	9.632648
23.626717	0.1	9.979666
23.628383	0.1	10.336459
23.630050	0.1	10.701061
23.631717	0.1	11.074901
23.633383	0.1	11.462808
23.635050	0.1	11.868895
23.636717	0.1	12.294293
23.638383	0.1	12.738109
23.640050	0.1	13.199211
23.641717	0.1	13.675571
23.643383	0.1	14.164747
23.645050	0.1	14.666081
23.646717	0.1	15.180350
23.648383	0.1	15.708686
23.650050	0.1	16.252161
23.651717	0.1	16.812564
23.653383	0.1	17.392219
23.655050	0.1	17.991782
23.656717	0.1	18.610300
23.658383	0.1	19.247652
23.660050	0.1	19.905628
23.661717	0.1	20.586730
23.663383	0.1	21.292330
23.665050	0.1	22.022725
23.666717	0.1	22.778870
23.668383	0.1	23.562075
23.670050	0.1	24.373175
23.671717	0.1	25.212885
23.673383	0.1	26.082100
23.675050	0.1	26.982845
23.676717	0.1	27.917446
23.678383	0.1	28.887333
23.680050	0.1	29.892685
23.681717	0.1	30.934812
23.683383	0.1	32.017829
23.685050	0.1	33.147099
23.686717	0.1	34.325721
23.688383	0.1	35.553815
23.690050	0.1	36.830070
23.691717	0.1	38.154127
23.693383	0.1	39.526405
23.695050	0.1	40.947499
23.696717	0.1	42.419198
23.698383	0.1	43.944123
23.700050	0.1	45.523825
23.701717	0.1	47.157350
23.703383	0.1	48.841599
23.705050	0.1	50.572756
23.706717	0.1	52.346292
23.708383	0.1	54.157499
23.710050	0.1	56.003276
23.711717	0.1	57.882789
23.713383	0.1	59.795443
23.715050	0.1	61.736289
23.716717	0.1	63.694779
23.718383	0.1	65.659229
23.720050	0.1	67.620520
23.721717	0.1	69.570426
23.723383	0.1	71.500246
23.725050	0.1	73.402111
23.726717	0.1	75.267856
23.728383	0.1	77.087526
23.730050	0.1	78.848724
23.731717	0.1	80.538218
23.733383	0.1	82.144385
23.735050	0.1	83.657866
23.736717	0.1	85.070436
23.738383	0.1	86.373155
23.740050	0.1	87.555891
23.741717	0.1	88.608091
23.743383	0.1	89.518910
23.745050	0.1	90.279167
23.746717	0.1	90.882664
23.748383	0.1	91.324812
23.750050	0.1	91.602033
23.751717	0.1	91.713076
23.753383	0.1	91.658478
23.755050	0.1	91.437703
23.756717	0.1	91.049081
23.758383	0.1	90.492671
23.760050	0.1	89.771216
23.761717	0.1	88.888352
23.763383	0.1	87.848490
23.765050	0.1	86.657231
23.766717	0.1	85.322385
23.768383	0.1	83.851760
23.770050	0.1	82.252686
23.771717	0.1	80.534344
23.773383	0.1	78.708236
23.775050	0.1	76.785509
23.776717	0.1	74.775581
23.778383	0.1	72.686855
23.780050	0.1	70.528631
23.781717	0.1	68.310920
23.783383	0.1	66.045586
23.785050	0.1	63.745741
23.786717	0.1	61.424974
23.788383	0.1	59.094254
23.790050	0.1	56.761149
23.791717	0.1	54.431978
23.793383	0.1	52.114490
23.795050	0.1	49.817267
23.796717	0.1	47.547582
23.798383	0.1	45.310560
23.800050	0.1	43.112221
23.801717	0.1	40.960791
23.803383	0.1	38.865032
23.805050	0.1	36.832692
23.806717	0.1	34.869196
23.808383	0.1	32.975974
23.810050	0.1	31.151893
23.811717	0.1	29.395761
23.813383	0.1	27.708532
23.815050	0.1	26.093365
23.816717	0.1	24.553300
23.818383	0.1	23.088635
23.820050	0.1	21.697523
23.821717	0.1	20.378412
23.823383	0.1	19.130291
23.825050	0.1	17.952503
23.826717	0.1	16.843856
23.828383	0.1	15.802623
23.830050	0.1	14.827252
23.831717	0.1	13.915957
23.833383	0.1	13.065935
23.835050	0.1	12.274385
23.836717	0.1	11.538387
23.838383	0.1	10.854543
23.840050	0.1	10.219277
23.841717	0.1	9.629548
23.843383	0.1	9.082616
23.845050	0.1	8.575976
23.846717	0.1	8.106709
23.848383	0.1	7.672430
23.850050	0.1	7.271588
23.851717	0.1	6.903589
23.853383	0.1	6.567836
23.855050	0.1	6.262184
23.856717	0.1	5.982757
23.858383	0.1	5.726159
23.860050	0.1	5.490244
23.861717	0.1	5.273402
23.863383	0.1	5.075217
23.865050	0.1	4.896522
23.866717	0.1	4.736781
23.868383	0.1	4.593432
23.870050	0.1	4.463077
23.871717	0.1	4.343212
23.873383	0.1	4.232228
23.875050	0.1	4.128695
23.876717	0.1	4.032254
23.878383	0.1	3.944159
23.880050	0.1	3.865659
23.881717	0.1	3.796220
23.883383	0.1	3.733874
23.885050	0.1	3.676594
23.886717	0.1	3.622532
23.888383	0.1	3.571213
23.890050	0.1	3.523827
23.891717	0.1	3.481686
23.893383	0.1	3.443599
23.895050	0.1	3.406167
23.896717	0.1	3.367484
23.898383	0.1	3.328979
23.900050	0.1	3.293574
23.901717	0.1	3.262997
23.903383	0.1	3.237724
23.905050	0.1	3.217101
23.906717	0.1	3.199041
23.908383	0.1	3.180742
23.910050	0.1	3.160596
23.911717	0.1	3.138244
23.913383	0.1	3.114581
23.915050	0.1	3.092051
23.916717	0.1	3.073156
23.918383	0.1	3.057242
23.920050	0.1	3.041268
23.921717	0.1	3.023863
23.923383	0.1	3.007055
23.925050	0.1	2.993167
23.926717	0.1	2.981484
23.928383	0.1	2.969265
23.930050	0.1	2.953768
23.931717	0.1	2.933145
23.933383	0.1	2.907276
23.935050	0.1	2.878368
23.936717	0.1	2.850056
23.938383	0.1	2.825320
23.940050	0.1	2.805770
23.941717	0.1	2.792120
23.943383	0.1	2.783239
23.945050	0.1	2.775371
23.946717	0.1	2.764762
23.948383	0.1	2.751112
23.950050	0.1	2.736926
23.951717	0.1	2.723813
23.953383	0.1	2.711892
23.955050	0.1	2.700806
23.956717	0.1	2.690971
23.958383	0.1	2.682090
23.960050	0.1	2.672732
23.961717	0.1	2.661288
23.963383	0.1	2.648056
23.965050	0.1	2.634406
23.966717	0.1	2.620399
23.968383	0.1	2.605677
23.970050	0.1	2.591193
23.971717	0.1	2.578795
23.973383	0.1	2.568841
23.975050	0.1	2.561271
23.976717	0.1	2.556265
23.978383	0.1	2.552569
23.980050	0.1	2.547860
23.981717	0.1	2.541721
23.983383	0.1	2.535284
23.985050	0.1	2.528250
23.986717	0.1	2.519250
23.988383	0.1	2.507687
23.990050	0.1	2.495051
23.991717	0.1	2.483845
23.993383	0.1	2.475023
23.995050	0.1	2.467454
23.996717	0.1	2.459765
23.998383	0.1	2.452314
24.000050	0.1	2.446234
24.001717	0.1	2.441645
24.003383	0.1	2.437830
24.005050	0.1	2.434015
24.006717	0.1	2.430618
24.008383	0.1	2.428293
24.010050	0.1	2.426744
24.011717	0.1	2.424538
24.013383	0.1	2.420783
24.015050	0.1	2.416611
24.016717	0.1	2.413631
24.018383	0.1	2.411723
24.020050	0.1	2.409756
24.021717	0.1	2.407074
24.023383	0.1	2.403796
24.025050	0.1	2.399802
24.026717	0.1	2.394915
24.028383	0.1	2.389133
24.030050	0.1	2.381981
24.031717	0.1	2.373278
24.033383	0.1	2.364397
24.035050	0.1	2.357960
24.036717	0.1	2.355874
24.038383	0.1	2.357483
24.040050	0.1	2.360344
24.041717	0.1	2.362430
24.043383	0.1	2.363682
24.045050	0.1	2.366126
24.046717	0.1	2.370775
24.048383	0.1	2.375782
24.050050	0.1	2.378702
24.051717	0.1	2.379120
24.053383	0.1	2.378285
24.055050	0.1	2.377212
24.056717	0.1	2.376318
24.058383	0.1	2.375901
24.060050	0.1	2.376080
24.061717	0.1	2.375782
24.063383	0.1	2.374530
24.065050	0.1	2.374470
24.066717	0.1	2.377987
24.068383	0.1	2.384484
24.070050	0.1	2.390742
24.071717	0.1	2.394796
24.073383	0.1	2.397478
24.075050	0.1	2.399564
24.076717	0.1	2.400637
24.078383	0.1	2.400637
24.080050	0.1	2.400279
24.081717	0.1	2.400100
24.083383	0.1	2.400220
24.085050	0.1	2.400637
24.086717	0.1	2.401173
24.088383	0.1	2.401292
24.090050	0.1	2.401233
24.091717	0.1	2.402127
24.093383	0.1	2.404809
24.095050	0.1	2.409697
24.096717	0.1	2.417207
24.098383	0.1	2.426326
24.100050	0.1	2.434731
24.101717	0.1	2.440810
24.103383	0.1	2.445460
24.105050	0.1	2.449572
24.106717	0.1	2.453208
24.108383	0.1	2.456606
24.110050	0.1	2.459705
24.111717	0.1	2.461136
24.113383	0.1	2.459884
24.115050	0.1	2.457321
24.116717	0.1	2.456010
24.118383	0.1	2.456963
24.120050	0.1	2.459586
24.121717	0.1	2.463758
24.123383	0.1	2.469242
24.125050	0.1	2.475143
24.126717	0.1	2.480745
24.128383	0.1	2.485454
24.130050	0.1	2.487838
24.131717	0.1	2.487242
24.133383	0.1	2.485752
24.135050	0.1	2.486050
24.136717	0.1	2.488494
24.138383	0.1	2.491176
24.140050	0.1	2.492488
24.141717	0.1	2.491415
24.143383	0.1	2.487838
24.145050	0.1	2.482593
24.146717	0.1	2.477825
24.148383	0.1	2.475679
24.150050	0.1	2.476812
24.151717	0.1	2.479792
24.153383	0.1	2.482355
24.155050	0.1	2.483487
24.156717	0.1	2.483785
24.158383	0.1	2.483547
24.160050	0.1	2.482414
24.161717	0.1	2.480626
24.163383	0.1	2.478779
24.165050	0.1	2.476871
24.166717	0.1	2.473831
24.168383	0.1	2.469659
24.170050	0.1	2.465606
24.171717	0.1	2.463460
24.173383	0.1	2.464056
24.175050	0.1	2.467334
24.176717	0.1	2.472460
24.178383	0.1	2.478182
24.180050	0.1	2.483666
24.181717	0.1	2.489150
24.183383	0.1	2.495527
24.185050	0.1	2.502501
24.186717	0.1	2.509236
24.188383	0.1	2.514720
24.190050	0.1	2.518833
24.191717	0.1	2.522469
24.193383	0.1	2.526701
24.195050	0.1	2.531529
24.196717	0.1	2.535880
24.198383	0.1	2.539218
24.200050	0.1	2.542854
24.201717	0.1	2.548754
24.203383	0.1	2.557755
24.205050	0.1	2.569318
24.206717	0.1	2.582073
24.208383	0.1	2.595186
24.210050	0.1	2.608776
24.211717	0.1	2.623499
24.213383	0.1	2.638579
24.215050	0.1	2.652228
24.216717	0.1	2.662957
24.218383	0.1	2.670884
24.220050	0.1	2.677500
24.221717	0.1	2.683520
24.223383	0.1	2.688766
24.225050	0.1	2.693772
24.226717	0.1	2.700329
24.228383	0.1	2.709747
24.230050	0.1	2.721965
24.231717	0.1	2.736271
24.233383	0.1	2.750993
24.235050	0.1	2.763987
24.236717	0.1	2.773822
24.238383	0.1	2.781391
24.240050	0.1	2.789021
24.241717	0.1	2.798557
24.243383	0.1	2.809286
24.245050	0.1	2.819359
24.246717	0.1	2.827943
24.248383	0.1	2.834380
24.250050	0.1	2.837658
24.251717	0.1	2.837420
24.253383	0.1	2.834499
24.255050	0.1	2.830327
24.256717	0.1	2.825976
24.258383	0.1	2.822399
24.260050	0.1	2.820671
24.261717	0.1	2.821386
24.263383	0.1	2.823413
24.265050	0.1	2.824843
24.266717	0.1	2.824307
24.268383	0.1	2.821326
24.270050	0.1	2.815187
24.271717	0.1	2.805650
24.273383	0.1	2.793908
24.275050	0.1	2.781511
24.276717	0.1	2.768219
24.278383	0.1	2.753019
24.280050	0.1	2.736688
24.281717	0.1	2.721012
24.283383	0.1	2.706766
24.285050	0.1	2.693117
24.286717	0.1	2.678812
24.288383	0.1	2.662897
24.290050	0.1	2.644956
24.291717	0.1	2.624870
24.293383	0.1	2.603293
24.295050	0.1	2.581656
24.296717	0.1	2.561450
24.298383	0.1	2.543211
24.300050	0.1	2.526045
24.301717	0.1	2.508640
24.303383	0.1	2.490223
24.305050	0.1	2.469897
24.306717	0.1	2.446950
24.308383	0.1	2.422452
24.310050	0.1	2.398729
24.311717	0.1	2.377153
24.313383	0.1	2.357662
24.315050	0.1	2.339661
24.316717	0.1	2.322853
24.318383	0.1	2.307296
24.320050	0.1	2.293289
24.321717	0.1	2.281368
24.323383	0.1	2.271831
24.325050	0.1	2.264142
24.326717	0.1	2.255619
24.328383	0.1	2.244353
24.330050	0.1	2.231240
24.331717	0.1	2.218425
24.333383	0.1	2.206326
24.335050	0.1	2.193809
24.336717	0.1	2.180219
24.338383	0.1	2.166152
24.340050	0.1	2.153039
24.341717	0.1	2.142072
24.343383	0.1	2.133727
24.345050	0.1	2.128005
24.346717	0.1	2.124429
24.348383	0.1	2.122283
24.350050	0.1	2.121091
24.351717	0.1	2.120555
24.353383	0.1	2.120257
24.355050	0.1	2.119005
24.356717	0.1	2.116203
24.358383	0.1	2.112866
24.360050	0.1	2.110899
24.361717	0.1	2.110899
24.363383	0.1	2.111793
24.365050	0.1	2.111614
24.366717	0.1	2.108574
24.368383	0.1	2.103090
24.370050	0.1	2.097666
24.371717	0.1	2.094031
24.373383	0.1	2.091527
24.375050	0.1	2.088547
24.376717	0.1	2.084911
24.378383	0.1	2.081573
24.380050	0.1	2.080143
24.381717	0.1	2.081156
24.383383	0.1	2.083302
24.385050	0.1	2.085686
24.386717	0.1	2.089083
24.388383	0.1	2.093792
24.390050	0.1	2.097726
24.391717	0.1	2.098918
24.393383	0.1	2.097666
24.395050	0.1	2.095223
24.396717	0.1	2.092719
24.398383	0.1	2.090633
24.400050	0.1	2.089024
24.401717	0.1	2.087295
24.403383	0.1	2.084971
24.405050	0.1	2.083004
24.406717	0.1	2.081871
24.408383	0.1	2.080441
24.410050	0.1	2.077699
24.411717	0.1	2.075672
24.413383	0.1	2.076864
24.415050	0.1	2.081156
24.416717	0.1	2.086759
24.418383	0.1	2.092004
24.420050	0.1	2.095640
24.421717	0.1	2.096534
24.423383	0.1	2.095282
24.425050	0.1	2.092600
24.426717	0.1	2.088845
24.428383	0.1	2.085090
24.430050	0.1	2.083600
24.431717	0.1	2.085805
24.433383	0.1	2.091050
24.435050	0.1	2.097249
24.436717	0.1	2.102971
24.438383	0.1	2.107501
24.440050	0.1	2.110779
24.441717	0.1	2.113283
24.443383	0.1	2.116323
24.445050	0.1	2.120435
24.446717	0.1	2.124429
24.448383	0.1	2.126277
24.450050	0.1	2.125442
24.451717	0.1	2.122402
24.453383	0.1	2.117515
24.455050	0.1	2.111197
24.456717	0.1	2.105892
24.458383	0.1	2.104700
24.460050	0.1	2.108932
24.461717	0.1	2.116919
24.463383	0.1	2.126336
24.465050	0.1	2.135039
24.466717	0.1	2.141297
24.468383	0.1	2.144814
24.470050	0.1	2.146602
24.471717	0.1	2.147675
24.473383	0.1	2.149284
24.475050	0.1	2.152562
24.476717	0.1	2.156675
24.478383	0.1	2.158642
24.480050	0.1	2.156913
24.481717	0.1	2.153218
24.483383	0.1	2.151549
24.485050	0.1	2.154231
24.486717	0.1	2.159774
24.488383	0.1	2.164126
24.490050	0.1	2.164900
24.491717	0.1	2.162695
24.493383	0.1	2.160013
24.495050	0.1	2.159238
24.496717	0.1	2.161145
24.498383	0.1	2.164483
24.500050	0.1	2.167285
24.501717	0.1	2.168536
24.503383	0.1	2.168656
24.505050	0.1	2.168238
24.506717	0.1	2.167583
24.508383	0.1	2.166748
24.510050	0.1	2.165318
24.511717	0.1	2.162933
24.513383	0.1	2.160609
24.515050	0.1	2.160430
24.516717	0.1	2.163708
24.518383	0.1	2.169252
24.520050	0.1	2.174199
24.521717	0.1	2.176881
24.523383	0.1	2.177417
24.525050	0.1	2.177298
24.526717	0.1	2.178073
24.528383	0.1	2.179921
24.530050	0.1	2.181769
24.531717	0.1	2.183199
24.533383	0.1	2.183736
24.535050	0.1	2.182126
24.536717	0.1	2.177298
24.538383	0.1	2.170563
24.540050	0.1	2.164543
24.541717	0.1	2.161503
24.543383	0.1	2.162337
24.545050	0.1	2.166927
24.546717	0.1	2.173484
24.548383	0.1	2.179444
24.550050	0.1	2.183259
24.551717	0.1	2.184689
24.553383	0.1	2.185226
24.555050	0.1	2.186716
24.556717	0.1	2.189219
24.558383	0.1	2.190888
24.560050	0.1	2.189279
24.561717	0.1	2.183318
24.563383	0.1	2.174258
24.565050	0.1	2.165616
24.566717	0.1	2.160967
24.568383	0.1	2.161682
24.570050	0.1	2.165735
24.571717	0.1	2.170444
24.573383	0.1	2.174676
24.575050	0.1	2.177954
24.576717	0.1	2.179146
24.578383	0.1	2.177835
24.580050	0.1	2.175689
24.581717	0.1	2.174437
24.583383	0.1	2.174139
24.585050	0.1	2.173603
24.586717	0.1	2.171397
24.588383	0.1	2.167702
24.590050	0.1	2.164364
24.591717	0.1	2.163410
24.593383	0.1	2.165854
24.595050	0.1	2.170503
24.596717	0.1	2.175331
24.598383	0.1	2.179206
24.600050	0.1	2.182424
24.601717	0.1	2.185285
24.603383	0.1	2.187014
24.605050	0.1	2.186775
24.606717	0.1	2.185226
24.608383	0.1	2.184212
24.610050	0.1	2.185047
24.611717	0.1	2.187491
24.613383	0.1	2.190530
24.615050	0.1	2.193272
24.616717	0.1	2.194464
24.618383	0.1	2.193809
24.620050	0.1	2.192855
24.621717	0.1	2.193928
24.623383	0.1	2.198219
24.625050	0.1	2.204716
24.626717	0.1	2.210856
24.628383	0.1	2.214968
24.630050	0.1	2.216756
24.631717	0.1	2.216816
24.633383	0.1	2.216637
24.635050	0.1	2.217472
24.636717	0.1	2.219200
24.638383	0.1	2.220690
24.640050	0.1	2.221644
24.641717	0.1	2.222359
24.643383	0.1	2.222896
24.645050	0.1	2.223671
24.646717	0.1	2.226472
24.648383	0.1	2.232969
24.650050	0.1	2.243340
24.651717	0.1	2.256453
24.653383	0.1	2.269924
24.655050	0.1	2.280772
24.656717	0.1	2.286971
24.658383	0.1	2.288997
24.660050	0.1	2.289295
24.661717	0.1	2.290309
24.663383	0.1	2.293348
24.665050	0.1	2.297700
24.666717	0.1	2.302170
24.668383	0.1	2.306759
24.670050	0.1	2.312184
24.671717	0.1	2.318680
24.673383	0.1	2.326787
24.675050	0.1	2.336741
24.676717	0.1	2.346695
24.678383	0.1	2.354264
24.680050	0.1	2.358377
24.681717	0.1	2.359986
24.683383	0.1	2.361119
24.685050	0.1	2.363086
24.686717	0.1	2.366722
24.688383	0.1	2.372325
24.690050	0.1	2.380192
24.691717	0.1	2.389193
24.693383	0.1	2.396464
24.695050	0.1	2.399147
24.696717	0.1	2.397120
24.698383	0.1	2.393007
24.700050	0.1	2.390146
24.701717	0.1	2.390206
24.703383	0.1	2.392948
24.705050	0.1	2.396643
24.706717	0.1	2.399206
24.708383	0.1	2.399326
24.710050	0.1	2.396882
24.711717	0.1	2.393365
24.713383	0.1	2.390981
24.715050	0.1	2.390266
24.716717	0.1	2.389372
24.718383	0.1	2.387226
24.720050	0.1	2.384663
24.721717	0.1	2.382755
24.723383	0.1	2.380848
24.725050	0.1	2.378822
24.726717	0.1	2.377510
24.728383	0.1	2.377093
24.730050	0.1	2.376199
24.731717	0.1	2.372861
24.733383	0.1	2.367139
24.735050	0.1	2.360642
24.736717	0.1	2.354264
24.738383	0.1	2.347112
24.740050	0.1	2.338827
24.741717	0.1	2.330601
24.743383	0.1	2.323151
24.745050	0.1	2.315462
24.746717	0.1	2.306819
24.748383	0.1	2.298117
24.750050	0.1	2.291143
24.751717	0.1	2.286494
24.753383	0.1	2.283216
24.755050	0.1	2.279401
24.756717	0.1	2.274633
24.758383	0.1	2.270162
24.760050	0.1	2.266586
24.761717	0.1	2.261639
24.763383	0.1	2.252996
24.765050	0.1	2.240837
24.766717	0.1	2.227724
24.768383	0.1	2.215624
24.770050	0.1	2.205610
24.771717	0.1	2.198398
24.773383	0.1	2.193928
24.775050	0.1	2.190709
24.776717	0.1	2.186537
24.778383	0.1	2.180815
24.780050	0.1	2.174974
24.781717	0.1	2.170265
24.783383	0.1	2.166391
24.785050	0.1	2.161980
24.786717	0.1	2.156139
24.788383	0.1	2.149522
24.790050	0.1	2.143443
24.791717	0.1	2.138794
24.793383	0.1	2.135754
24.795050	0.1	2.134085
24.796717	0.1	2.132476
24.798383	0.1	2.130211
24.800050	0.1	2.127290
24.801717	0.1	2.123773
24.803383	0.1	2.119482
24.805050	0.1	2.114535
24.806717	0.1	2.110005
24.808383	0.1	2.107382
24.810050	0.1	2.107561
24.811717	0.1	2.109528
24.813383	0.1	2.110779
24.815050	0.1	2.108812
24.816717	0.1	2.103627
24.818383	0.1	2.097249
24.820050	0.1	2.091169
24.821717	0.1	2.085269
24.823383	0.1	2.079725
24.825050	0.1	2.076090
24.826717	0.1	2.075255
24.828383	0.1	2.076864
24.830050	0.1	2.079427
24.831717	0.1	2.080858
24.833383	0.1	2.080381
24.835050	0.1	2.078772
24.836717	0.1	2.076805
24.838383	0.1	2.073705
24.840050	0.1	2.068877
24.841717	0.1	2.062976
24.843383	0.1	2.057314
24.845050	0.1	2.053857
24.846717	0.1	2.053797
24.848383	0.1	2.057374
24.850050	0.1	2.063930
24.851717	0.1	2.072215
24.853383	0.1	2.080441
24.855050	0.1	2.087414
24.856717	0.1	2.093494
24.858383	0.1	2.098441
24.860050	0.1	2.100527
24.861717	0.1	2.098620
24.863383	0.1	2.093434
24.865050	0.1	2.086640
24.866717	0.1	2.080381
24.868383	0.1	2.077639
24.870050	0.1	2.080560
24.871717	0.1	2.089143
24.873383	0.1	2.101302
24.875050	0.1	2.114296
24.876717	0.1	2.126038
24.878383	0.1	2.136231
24.880050	0.1	2.145946
24.881717	0.1	2.155543
24.883383	0.1	2.163768
24.885050	0.1	2.169132
24.886717	0.1	2.172172
24.888383	0.1	2.175033
24.890050	0.1	2.179384
24.891717	0.1	2.186299
24.893383	0.1	2.196491
24.895050	0.1	2.210260
24.896717	0.1	2.226412
24.898383	0.1	2.242148
24.900050	0.1	2.255321
24.901717	0.1	2.266526
24.903383	0.1	2.277970
24.905050	0.1	2.290666
24.906717	0.1	2.304077
24.908383	0.1	2.317906
24.910050	0.1	2.332270
24.911717	0.1	2.346933
24.913383	0.1	2.360702
24.915050	0.1	2.373397
24.916717	0.1	2.386928
24.918383	0.1	2.403200
24.920050	0.1	2.422631
24.921717	0.1	2.444327
24.923383	0.1	2.467156
24.925050	0.1	2.490461
24.926717	0.1	2.513409
24.928383	0.1	2.534568
24.930050	0.1	2.552629
24.931717	0.1	2.567649
24.933383	0.1	2.579928
24.935050	0.1	2.590358
24.936717	0.1	2.600849
24.938383	0.1	2.613425
24.940050	0.1	2.628148
24.941717	0.1	2.643347
24.943383	0.1	2.656520
24.945050	0.1	2.666950
24.946717	0.1	2.676010
24.948383	0.1	2.685368
24.950050	0.1	2.695978
24.951717	0.1	2.707660
24.953383	0.1	2.718508
24.955050	0.1	2.726197
24.956717	0.1	2.730191
24.958383	0.1	2.732158
24.960050	0.1	2.734780
24.961717	0.1	2.739608
24.963383	0.1	2.745688
24.965050	0.1	2.750516
24.966717	0.1	2.751708
24.968383	0.1	2.748847
24.970050	0.1	2.742291
24.971717	0.1	2.732575
24.973383	0.1	2.720595
24.975050	0.1	2.708733
24.976717	0.1	2.698720
24.978383	0.1	2.689898
24.980050	0.1	2.680361
24.981717	0.1	2.669037
24.983383	0.1	2.656639
24.985050	0.1	2.643824
24.986717	0.1	2.630353
24.988383	0.1	2.616227
24.990050	0.1	2.601862
24.991717	0.1	2.586961
24.993383	0.1	2.570570
24.995050	0.1	2.551913
24.996717	0.1	2.531350
24.998383	0.1	2.509415
25.000050	0.1	2.487183
25.001717	0.1	2.465546
25.003383	0.1	2.445400
25.005050	0.1	2.427638
25.006717	0.1	2.411425
25.008383	0.1	2.394498
25.010050	0.1	2.375245
25.011717	0.1	2.353490
25.013383	0.1	2.329946
25.015050	0.1	2.306223
25.016717	0.1	2.283991
25.018383	0.1	2.264679
25.020050	0.1	2.249837
25.021717	0.1	2.239108
25.023383	0.1	2.229512
25.025050	0.1	2.217829
25.026717	0.1	2.203167
25.028383	0.1	2.187252
25.030050	0.1	2.172589
25.031717	0.1	2.160251
25.033383	0.1	2.149284
25.035050	0.1	2.138436
25.036717	0.1	2.127111
25.038383	0.1	2.115071
25.040050	0.1	2.102077
25.041717	0.1	2.088189
25.043383	0.1	2.074838
25.045050	0.1	2.063871
25.046717	0.1	2.056122
25.048383	0.1	2.051294
25.050050	0.1	2.048493
25.051717	0.1	2.046943
25.053383	0.1	2.045453
25.055050	0.1	2.042055
25.056717	0.1	2.036512
25.058383	0.1	2.030909
25.060050	0.1	2.026737
25.061717	0.1	2.023518
25.063383	0.1	2.020598
25.065050	0.1	2.017737
25.066717	0.1	2.014220
25.068383	0.1	2.009690
25.070050	0.1	2.004862
25.071717	0.1	2.000451
25.073383	0.1	1.996219
25.075050	0.1	1.992166
25.076717	0.1	1.988828
25.078383	0.1	1.986563
25.080050	0.1	1.985848
25.081717	0.1	1.986444
25.083383	0.1	1.986325
25.085050	0.1	1.983345
25.086717	0.1	1.977801
25.088383	0.1	1.971960
25.090050	0.1	1.968324
25.091717	0.1	1.968503
25.093383	0.1	1.972437
25.095050	0.1	1.978338
25.096717	0.1	1.983643
25.098383	0.1	1.986325
25.100050	0.1	1.985669
25.101717	0.1	1.982331
25.103383	0.1	1.978219
25.105050	0.1	1.975477
25.106717	0.1	1.975000
25.108383	0.1	1.976013
25.110050	0.1	1.977205
25.111717	0.1	1.977503
25.113383	0.1	1.976490
25.115050	0.1	1.974642
25.116717	0.1	1.972497
25.118383	0.1	1.969874
25.120050	0.1	1.967013
25.121717	0.1	1.964212
25.123383	0.1	1.961529
25.125050	0.1	1.959741
25.126717	0.1	1.959860
25.128383	0.1	1.962006
25.130050	0.1	1.965284
25.131717	0.1	1.969457
25.133383	0.1	1.974225
25.135050	0.1	1.977980
25.136717	0.1	1.979172
25.138383	0.1	1.978755
25.140050	0.1	1.979292
25.141717	0.1	1.981914
25.143383	0.1	1.985133
25.145050	0.1	1.987636
25.146717	0.1	1.989126
25.148383	0.1	1.989603
25.150050	0.1	1.988888
25.151717	0.1	1.987517
25.153383	0.1	1.986444
25.155050	0.1	1.985967
25.156717	0.1	1.985252
25.158383	0.1	1.983225
25.160050	0.1	1.979232
25.161717	0.1	1.973808
25.163383	0.1	1.968861
25.165050	0.1	1.966775
25.166717	0.1	1.968622
25.168383	0.1	1.974166
25.170050	0.1	1.982331
25.171717	0.1	1.990497
25.173383	0.1	1.995623
25.175050	0.1	1.996458
25.176717	0.1	1.994550
25.178383	0.1	1.991987
25.180050	0.1	1.989365
25.181717	0.1	1.986444
25.183383	0.1	1.983464
25.185050	0.1	1.981139
25.186717	0.1	1.979768
25.188383	0.1	1.979768
25.190050	0.1	1.982212
25.191717	0.1	1.987577
25.193383	0.1	1.994729
25.195050	0.1	2.001405
25.196717	0.1	2.006233
25.198383	0.1	2.008855
25.200050	0.1	2.010524
25.201717	0.1	2.013326
25.203383	0.1	2.017796
25.205050	0.1	2.021670
25.206717	0.1	2.022505
25.208383	0.1	2.021074
25.210050	0.1	2.021432
25.211717	0.1	2.026677
25.213383	0.1	2.036035
25.215050	0.1	2.045870
25.216717	0.1	2.053201
25.218383	0.1	2.057731
25.220050	0.1	2.061010
25.221717	0.1	2.064169
25.223383	0.1	2.066970
25.225050	0.1	2.069652
25.226717	0.1	2.073169
25.228383	0.1	2.077222
25.230050	0.1	2.080500
25.231717	0.1	2.083302
25.233383	0.1	2.087772
25.235050	0.1	2.095640
25.236717	0.1	2.106428
25.238383	0.1	2.118230
25.240050	0.1	2.129257
25.241717	0.1	2.138913
25.243383	0.1	2.146900
25.245050	0.1	2.152920
25.246717	0.1	2.157450
25.248383	0.1	2.162218
25.250050	0.1	2.169252
25.251717	0.1	2.179563
25.253383	0.1	2.193213
25.255050	0.1	2.209485
25.256717	0.1	2.227187
25.258383	0.1	2.245069
25.260050	0.1	2.262473
25.261717	0.1	2.279341
25.263383	0.1	2.295792
25.265050	0.1	2.311707
25.266717	0.1	2.326548
25.268383	0.1	2.339959
25.270050	0.1	2.352953
25.271717	0.1	2.367497
25.273383	0.1	2.385020
25.275050	0.1	2.405703
25.276717	0.1	2.427995
25.278383	0.1	2.449691
25.280050	0.1	2.469540
25.281717	0.1	2.487600
25.283383	0.1	2.504647
25.285050	0.1	2.522171
25.286717	0.1	2.541781
25.288383	0.1	2.563894
25.290050	0.1	2.587259
25.291717	0.1	2.609670
25.293383	0.1	2.629459
25.295050	0.1	2.646506
25.296717	0.1	2.662659
25.298383	0.1	2.679825
25.300050	0.1	2.697945
25.301717	0.1	2.716065
25.303383	0.1	2.734959
25.305050	0.1	2.755463
25.306717	0.1	2.776385
25.308383	0.1	2.794922
25.310050	0.1	2.809405
25.311717	0.1	2.820909
25.313383	0.1	2.832830
25.315050	0.1	2.847314
25.316717	0.1	2.864242
25.318383	0.1	2.883136
25.320050	0.1	2.904415
25.321717	0.1	2.927244
25.323383	0.1	2.949357
25.325050	0.1	2.969027
25.326717	0.1	2.985478
25.328383	0.1	2.999187
25.330050	0.1	3.011763
25.331717	0.1	3.024638
25.333383	0.1	3.038109
25.335050	0.1	3.051698
25.336717	0.1	3.065705
25.338383	0.1	3.080666
25.340050	0.1	3.096879
25.341717	0.1	3.113866
25.343383	0.1	3.132105
25.345050	0.1	3.153444
25.346717	0.1	3.178477
25.348383	0.1	3.204525
25.350050	0.1	3.228247
25.351717	0.1	3.249288
25.353383	0.1	3.269494
25.355050	0.1	3.290534
25.356717	0.1	3.313303
25.358383	0.1	3.337980
25.360050	0.1	3.364206
25.361717	0.1	3.390908
25.363383	0.1	3.415883
25.365050	0.1	3.437340
25.366717	0.1	3.455103
25.368383	0.1	3.470898
25.370050	0.1	3.487230
25.371717	0.1	3.505469
25.373383	0.1	3.525317
25.375050	0.1	3.545821
25.376717	0.1	3.565848
25.378383	0.1	3.583908
25.380050	0.1	3.597856
25.381717	0.1	3.605902
25.383383	0.1	3.607929
25.385050	0.1	3.605902
25.386717	0.1	3.602386
25.388383	0.1	3.597975
25.390050	0.1	3.592313
25.391717	0.1	3.585935
25.393383	0.1	3.579319
25.395050	0.1	3.571272
25.396717	0.1	3.559768
25.398383	0.1	3.544629
25.400050	0.1	3.527522
25.401717	0.1	3.510297
25.403383	0.1	3.492773
25.405050	0.1	3.473520
25.406717	0.1	3.451586
25.408383	0.1	3.427565
25.410050	0.1	3.402472
25.411717	0.1	3.376126
25.413383	0.1	3.347039
25.415050	0.1	3.313840
25.416717	0.1	3.277540
25.418383	0.1	3.240764
25.420050	0.1	3.205180
25.421717	0.1	3.170371
25.423383	0.1	3.134608
25.425050	0.1	3.096223
25.426717	0.1	3.055275
25.428383	0.1	3.014624
25.430050	0.1	2.978325
25.431717	0.1	2.948165
25.433383	0.1	2.921581
25.435050	0.1	2.894342
25.436717	0.1	2.864719
25.438383	0.1	2.833963
25.440050	0.1	2.803266
25.441717	0.1	2.772689
25.443383	0.1	2.742410
25.445050	0.1	2.713204
25.446717	0.1	2.684772
25.448383	0.1	2.655387
25.450050	0.1	2.624929
25.451717	0.1	2.595961
25.453383	0.1	2.571106
25.455050	0.1	2.550543
25.456717	0.1	2.532840
25.458383	0.1	2.516806
25.460050	0.1	2.501249
25.461717	0.1	2.484918
25.463383	0.1	2.466917
25.465050	0.1	2.447486
25.466717	0.1	2.427280
25.468383	0.1	2.406538
25.470050	0.1	2.385557
25.471717	0.1	2.365470
25.473383	0.1	2.348125
25.475050	0.1	2.335310
25.476717	0.1	2.325773
25.478383	0.1	2.315521
25.480050	0.1	2.302170
25.481717	0.1	2.287388
25.483383	0.1	2.274573
25.485050	0.1	2.264619
25.486717	0.1	2.255738
25.488383	0.1	2.245963
25.490050	0.1	2.235174
25.491717	0.1	2.224147
25.493383	0.1	2.213657
25.495050	0.1	2.204180
25.496717	0.1	2.195418
25.498383	0.1	2.186060
25.500050	0.1	2.175570
25.501717	0.1	2.165198
25.503383	0.1	2.155662
25.505050	0.1	2.145887
25.506717	0.1	2.134979
25.508383	0.1	2.124190
25.510050	0.1	2.114952
25.511717	0.1	2.107203
25.513383	0.1	2.100766
25.515050	0.1	2.095997
25.516717	0.1	2.092898
25.518383	0.1	2.090991
25.520050	0.1	2.089858
25.521717	0.1	2.088368
25.523383	0.1	2.084911
25.525050	0.1	2.079666
25.526717	0.1	2.074182
25.528383	0.1	2.068579
25.530050	0.1	2.062082
25.531717	0.1	2.055824
25.533383	0.1	2.052963
25.535050	0.1	2.055109
25.536717	0.1	2.060771
25.538383	0.1	2.066851
25.540050	0.1	2.070248
25.541717	0.1	2.068818
25.543383	0.1	2.062202
25.545050	0.1	2.052009
25.546717	0.1	2.040923
25.548383	0.1	2.031922
25.550050	0.1	2.026916
25.551717	0.1	2.026379
25.553383	0.1	2.029121
25.555050	0.1	2.032578
25.556717	0.1	2.033532
25.558383	0.1	2.030254
25.560050	0.1	2.024174
25.561717	0.1	2.017975
25.563383	0.1	2.012372
25.565050	0.1	2.006829
25.566717	0.1	2.001524
25.568383	0.1	1.997709
25.570050	0.1	1.995623
25.571717	0.1	1.993239
25.573383	0.1	1.988828
25.575050	0.1	1.982868
25.576717	0.1	1.976609
25.578383	0.1	1.969874
25.580050	0.1	1.961529
25.581717	0.1	1.951516
25.583383	0.1	1.940429
25.585050	0.1	1.929641
25.586717	0.1	1.921952
25.588383	0.1	1.919687
25.590050	0.1	1.921356
25.591717	0.1	1.923144
25.593383	0.1	1.922369
25.595050	0.1	1.918912
25.596717	0.1	1.914263
25.598383	0.1	1.910627
25.600050	0.1	1.909316
25.601717	0.1	1.910091
25.603383	0.1	1.911879
25.605050	0.1	1.913726
25.606717	0.1	1.914799
25.608383	0.1	1.914322
25.610050	0.1	1.912415
25.611717	0.1	1.909554
25.613383	0.1	1.905441
25.615050	0.1	1.898825
25.616717	0.1	1.889706
25.618383	0.1	1.879215
25.620050	0.1	1.868963
25.621717	0.1	1.860857
25.623383	0.1	1.855850
25.625050	0.1	1.853347
25.626717	0.1	1.852334
25.628383	0.1	1.852334
25.630050	0.1	1.853049
25.631717	0.1	1.853824
25.633383	0.1	1.853824
25.635050	0.1	1.852691
25.636717	0.1	1.851261
25.638383	0.1	1.850307
25.640050	0.1	1.850426
25.641717	0.1	1.851738
25.643383	0.1	1.853347
25.645050	0.1	1.853407
25.646717	0.1	1.850009
25.648383	0.1	1.843393
25.650050	0.1	1.835883
25.651717	0.1	1.829982
25.653383	0.1	1.826823
25.655050	0.1	1.826465
25.656717	0.1	1.828492
25.658383	0.1	1.832664
25.660050	0.1	1.838029
25.661717	0.1	1.843155
25.663383	0.1	1.847148
25.665050	0.1	1.849830
25.666717	0.1	1.851559
25.668383	0.1	1.852810
25.670050	0.1	1.853645
25.671717	0.1	1.853228
25.673383	0.1	1.850784
25.675050	0.1	1.847506
25.676717	0.1	1.845420
25.678383	0.1	1.845658
25.680050	0.1	1.847088
25.681717	0.1	1.847983
25.683383	0.1	1.847446
25.685050	0.1	1.845241
25.686717	0.1	1.841903
25.688383	0.1	1.838386
25.690050	0.1	1.835287
25.691717	0.1	1.832724
25.693383	0.1	1.830220
25.695050	0.1	1.827717
25.696717	0.1	1.825392
25.698383	0.1	1.823843
25.700050	0.1	1.823127
25.701717	0.1	1.822949
25.703383	0.1	1.822651
25.705050	0.1	1.821876
25.706717	0.1	1.820564
25.708383	0.1	1.818299
25.710050	0.1	1.815200
25.711717	0.1	1.813173
25.713383	0.1	1.814544
25.715050	0.1	1.819372
25.716717	0.1	1.824737
25.718383	0.1	1.827657
25.720050	0.1	1.827240
25.721717	0.1	1.824558
25.723383	0.1	1.821518
25.725050	0.1	1.819909
25.726717	0.1	1.820743
25.728383	0.1	1.823962
25.730050	0.1	1.828313
25.731717	0.1	1.831234
25.733383	0.1	1.829565
25.735050	0.1	1.822889
25.736717	0.1	1.814962
25.738383	0.1	1.810670
25.740050	0.1	1.812816
25.741717	0.1	1.820326
25.743383	0.1	1.829624
25.745050	0.1	1.837015
25.746717	0.1	1.840532
25.748383	0.1	1.840055
25.750050	0.1	1.837075
25.751717	0.1	1.833618
25.753383	0.1	1.831949
25.755050	0.1	1.833499
25.756717	0.1	1.837850
25.758383	0.1	1.842678
25.760050	0.1	1.845837
25.761717	0.1	1.846135
25.763383	0.1	1.843095
25.765050	0.1	1.836956
25.766717	0.1	1.828492
25.768383	0.1	1.818955
25.770050	0.1	1.810193
25.771717	0.1	1.804113
25.773383	0.1	1.801372
25.775050	0.1	1.800060
25.776717	0.1	1.797795
25.778383	0.1	1.794398
25.780050	0.1	1.791179
25.781717	0.1	1.788914
25.783383	0.1	1.788020
25.785050	0.1	1.787901
25.786717	0.1	1.787663
25.788383	0.1	1.787245
25.790050	0.1	1.787603
25.791717	0.1	1.789332
25.793383	0.1	1.791358
25.795050	0.1	1.791835
25.796717	0.1	1.789332
25.798383	0.1	1.784563
25.800050	0.1	1.779974
25.801717	0.1	1.778066
25.803383	0.1	1.779258
25.805050	0.1	1.782119
25.806717	0.1	1.784444
25.808383	0.1	1.784146
25.810050	0.1	1.780927
25.811717	0.1	1.776397
25.813383	0.1	1.773000
25.815050	0.1	1.771987
25.816717	0.1	1.772106
25.818383	0.1	1.771331
25.820050	0.1	1.769006
25.821717	0.1	1.765668
25.823383	0.1	1.762092
25.825050	0.1	1.758874
25.826717	0.1	1.757264
25.828383	0.1	1.758397
25.830050	0.1	1.762152
25.831717	0.1	1.766920
25.833383	0.1	1.771331
25.835050	0.1	1.775265
25.836717	0.1	1.778782
25.838383	0.1	1.780570
25.840050	0.1	1.778603
25.841717	0.1	1.772642
25.843383	0.1	1.764357
25.845050	0.1	1.756251
25.846717	0.1	1.750350
25.848383	0.1	1.747251
25.850050	0.1	1.746297
25.851717	0.1	1.746655
25.853383	0.1	1.747429
25.855050	0.1	1.748264
25.856717	0.1	1.749396
25.858383	0.1	1.750708
25.860050	0.1	1.751363
25.861717	0.1	1.750946
25.863383	0.1	1.750887
25.865050	0.1	1.752257
25.866717	0.1	1.754522
25.868383	0.1	1.757085
25.870050	0.1	1.759172
25.871717	0.1	1.758754
25.873383	0.1	1.754701
25.875050	0.1	1.748204
25.876717	0.1	1.742065
25.878383	0.1	1.738250
25.880050	0.1	1.737833
25.881717	0.1	1.740873
25.883383	0.1	1.746178
25.885050	0.1	1.751185
25.886717	0.1	1.753569
25.888383	0.1	1.752377
25.890050	0.1	1.748145
25.891717	0.1	1.742363
25.893383	0.1	1.736462
25.895050	0.1	1.731336
25.896717	0.1	1.727641
25.898383	0.1	1.725495
25.900050	0.1	1.724660
25.901717	0.1	1.725495
25.903383	0.1	1.728475
25.905050	0.1	1.732886
25.906717	0.1	1.737356
25.908383	0.1	1.741350
25.910050	0.1	1.744568
25.911717	0.1	1.747251
25.913383	0.1	1.749814
25.915050	0.1	1.752615
25.916717	0.1	1.755118
25.918383	0.1	1.756489
25.920050	0.1	1.756489
25.921717	0.1	1.755715
25.923383	0.1	1.755059
25.925050	0.1	1.754344
25.926717	0.1	1.752079
25.928383	0.1	1.747429
25.930050	0.1	1.741231
25.931717	0.1	1.735747
25.933383	0.1	1.733184
25.935050	0.1	1.734614
25.936717	0.1	1.739204
25.938383	0.1	1.745045
25.940050	0.1	1.750171
25.941717	0.1	1.754224
25.943383	0.1	1.757979
25.945050	0.1	1.762688
25.946717	0.1	1.769006
25.948383	0.1	1.776219
25.950050	0.1	1.781941
25.951717	0.1	1.783788
25.953383	0.1	1.781762
25.955050	0.1	1.778543
25.956717	0.1	1.775980
25.958383	0.1	1.773536
25.960050	0.1	1.769960
25.961717	0.1	1.765967
25.963383	0.1	1.763046
25.965050	0.1	1.761377
25.966717	0.1	1.760185
25.968383	0.1	1.758576
25.970050	0.1	1.756966
25.971717	0.1	1.756728
25.973383	0.1	1.758993
25.975050	0.1	1.763940
25.976717	0.1	1.770854
25.978383	0.1	1.778126
25.980050	0.1	1.784265
25.981717	0.1	1.788199
25.983383	0.1	1.789749
25.985050	0.1	1.789749
25.986717	0.1	1.789987
25.988383	0.1	1.790941
25.990050	0.1	1.791418
25.991717	0.1	1.789510
25.993383	0.1	1.784682
25.995050	0.1	1.778364
25.996717	0.1	1.773477
25.998383	0.1	1.772225
26.000050	0.1	1.773715
26.001717	0.1	1.775265
26.003383	0.1	1.775324
26.005050	0.1	1.774371
26.006717	0.1	1.773059
26.008383	0.1	1.772046
26.010050	0.1	1.772404
26.011717	0.1	1.774728
26.013383	0.1	1.778782
26.015050	0.1	1.783788
26.016717	0.1	1.788735
26.018383	0.1	1.792431
26.020050	0.1	1.794100
26.021717	0.1	1.793385
26.023383	0.1	1.790226
26.025050	0.1	1.785576
26.026717	0.1	1.781702
26.028383	0.1	1.780510
26.030050	0.1	1.781821
26.031717	0.1	1.784444
26.033383	0.1	1.787663
26.035050	0.1	1.790464
26.036717	0.1	1.791477
26.038383	0.1	1.790285
26.040050	0.1	1.788437
26.041717	0.1	1.787722
26.043383	0.1	1.788378
26.045050	0.1	1.789749
26.046717	0.1	1.791477
26.048383	0.1	1.793265
26.050050	0.1	1.794815
26.051717	0.1	1.795888
26.053383	0.1	1.795828
26.055050	0.1	1.793742
26.056717	0.1	1.790285
26.058383	0.1	1.786471
26.060050	0.1	1.783073
26.061717	0.1	1.780748
26.063383	0.1	1.780272
26.065050	0.1	1.782000
26.066717	0.1	1.785159
26.068383	0.1	1.788735
26.070050	0.1	1.792550
26.071717	0.1	1.796126
26.073383	0.1	1.798511
26.075050	0.1	1.799464
26.076717	0.1	1.799882
26.078383	0.1	1.800895
26.080050	0.1	1.802683
26.081717	0.1	1.804531
26.083383	0.1	1.805246
26.085050	0.1	1.804829
26.086717	0.1	1.804412
26.088383	0.1	1.804829
26.090050	0.1	1.805961
26.091717	0.1	1.807451
26.093383	0.1	1.809359
26.095050	0.1	1.811087
26.096717	0.1	1.812101
26.098383	0.1	1.813114
26.100050	0.1	1.815081
26.101717	0.1	1.817882
26.103383	0.1	1.819909
26.105050	0.1	1.819611
26.106717	0.1	1.816511
26.108383	0.1	1.811922
26.110050	0.1	1.808345
26.111717	0.1	1.807988
26.113383	0.1	1.811743
26.115050	0.1	1.818538
26.116717	0.1	1.826346
26.118383	0.1	1.832664
26.120050	0.1	1.835942
26.121717	0.1	1.836658
26.123383	0.1	1.836360
26.125050	0.1	1.835585
26.126717	0.1	1.833677
26.128383	0.1	1.830995
26.130050	0.1	1.829684
26.131717	0.1	1.831651
26.133383	0.1	1.836777
26.135050	0.1	1.842857
26.136717	0.1	1.847386
26.138383	0.1	1.849413
26.140050	0.1	1.850605
26.141717	0.1	1.852810
26.143383	0.1	1.855731
26.145050	0.1	1.857758
26.146717	0.1	1.858533
26.148383	0.1	1.859844
26.150050	0.1	1.863718
26.151717	0.1	1.870513
26.153383	0.1	1.878739
26.155050	0.1	1.886666
26.156717	0.1	1.893401
26.158383	0.1	1.898706
26.160050	0.1	1.902700
26.161717	0.1	1.905978
26.163383	0.1	1.910150
26.165050	0.1	1.916170
26.166717	0.1	1.923859
26.168383	0.1	1.932860
26.170050	0.1	1.942635
26.171717	0.1	1.951635
26.173383	0.1	1.958370
26.175050	0.1	1.963258
26.176717	0.1	1.967847
26.178383	0.1	1.972675
26.180050	0.1	1.977563
26.181717	0.1	1.982987
26.183383	0.1	1.989484
26.185050	0.1	1.997531
26.186717	0.1	2.007306
26.188383	0.1	2.018213
26.190050	0.1	2.028406
26.191717	0.1	2.035797
26.193383	0.1	2.040744
26.195050	0.1	2.045751
26.196717	0.1	2.053082
26.198383	0.1	2.063751
26.200050	0.1	2.078235
26.201717	0.1	2.096951
26.203383	0.1	2.119482
26.205050	0.1	2.143204
26.206717	0.1	2.164424
26.208383	0.1	2.180696
26.210050	0.1	2.193034
26.211717	0.1	2.204538
26.213383	0.1	2.217591
26.215050	0.1	2.233207
26.216717	0.1	2.252042
26.218383	0.1	2.273917
26.220050	0.1	2.297998
26.221717	0.1	2.322912
26.223383	0.1	2.347887
26.225050	0.1	2.373099
26.226717	0.1	2.398253
26.228383	0.1	2.422512
26.230050	0.1	2.446950
26.231717	0.1	2.473593
26.233383	0.1	2.502442
26.235050	0.1	2.531290
26.236717	0.1	2.558768
26.238383	0.1	2.584636
26.240050	0.1	2.608299
26.241717	0.1	2.629340
26.243383	0.1	2.648711
26.245050	0.1	2.667666
26.246717	0.1	2.686799
26.248383	0.1	2.706289
26.250050	0.1	2.726197
26.251717	0.1	2.746344
26.253383	0.1	2.766192
26.255050	0.1	2.784789
26.256717	0.1	2.801120
26.258383	0.1	2.815187
26.260050	0.1	2.827585
26.261717	0.1	2.838493
26.263383	0.1	2.847254
26.265050	0.1	2.852440
26.266717	0.1	2.852976
26.268383	0.1	2.848745
26.270050	0.1	2.841354
26.271717	0.1	2.833009
26.273383	0.1	2.826035
26.275050	0.1	2.821803
26.276717	0.1	2.818763
26.278383	0.1	2.814233
26.280050	0.1	2.807021
26.281717	0.1	2.796889
26.283383	0.1	2.783239
26.285050	0.1	2.766013
26.286717	0.1	2.745688
26.288383	0.1	2.723098
26.290050	0.1	2.699316
26.291717	0.1	2.674818
26.293383	0.1	2.649129
26.295050	0.1	2.621949
26.296717	0.1	2.594531
26.298383	0.1	2.568543
26.300050	0.1	2.543867
26.301717	0.1	2.519071
26.303383	0.1	2.493560
26.305050	0.1	2.468527
26.306717	0.1	2.444744
26.308383	0.1	2.421677
26.310050	0.1	2.397895
26.311717	0.1	2.372801
26.313383	0.1	2.345920
26.315050	0.1	2.316654
26.316717	0.1	2.286375
26.318383	0.1	2.258241
26.320050	0.1	2.234459
26.321717	0.1	2.214491
26.323383	0.1	2.196431
26.325050	0.1	2.178252
26.326717	0.1	2.159596
26.328383	0.1	2.141714
26.330050	0.1	2.125502
26.331717	0.1	2.110064
26.333383	0.1	2.093554
26.335050	0.1	2.074957
26.336717	0.1	2.054632
26.338383	0.1	2.033651
26.340050	0.1	2.013743
26.341717	0.1	1.995742
26.343383	0.1	1.979292
26.345050	0.1	1.964212
26.346717	0.1	1.951337
26.348383	0.1	1.940668
26.350050	0.1	1.930297
26.351717	0.1	1.918852
26.353383	0.1	1.907051
26.355050	0.1	1.896620
26.356717	0.1	1.888991
26.358383	0.1	1.884222
26.360050	0.1	1.880825
26.361717	0.1	1.876772
26.363383	0.1	1.871348
26.365050	0.1	1.864731
26.366717	0.1	1.857460
26.368383	0.1	1.849651
26.370050	0.1	1.841545
26.371717	0.1	1.833797
26.373383	0.1	1.826644
26.375050	0.1	1.819730
26.376717	0.1	1.812041
26.378383	0.1	1.803219
26.380050	0.1	1.794040
26.381717	0.1	1.785219
26.383383	0.1	1.777172
26.385050	0.1	1.770318
26.386717	0.1	1.765430
26.388383	0.1	1.762807
26.390050	0.1	1.762092
26.391717	0.1	1.762569
26.393383	0.1	1.763463
26.395050	0.1	1.764834
26.396717	0.1	1.766205
26.398383	0.1	1.766265
26.400050	0.1	1.764536
26.401717	0.1	1.761854
26.403383	0.1	1.758397
26.405050	0.1	1.753032
26.406717	0.1	1.746059
26.408383	0.1	1.739562
26.410050	0.1	1.735568
26.411717	0.1	1.734734
26.413383	0.1	1.735985
26.415050	0.1	1.736879
26.416717	0.1	1.735449
26.418383	0.1	1.731873
26.420050	0.1	1.728177
26.421717	0.1	1.726091
26.423383	0.1	1.725495
26.425050	0.1	1.725018
26.426717	0.1	1.723886
26.428383	0.1	1.723647
26.430050	0.1	1.726329
26.431717	0.1	1.731098
26.433383	0.1	1.735091
26.435050	0.1	1.736164
26.436717	0.1	1.734018
26.438383	0.1	1.730085
26.440050	0.1	1.726985
26.441717	0.1	1.726091
26.443383	0.1	1.725972
26.445050	0.1	1.724362
26.446717	0.1	1.720309
26.448383	0.1	1.714766
26.450050	0.1	1.709461
26.451717	0.1	1.706720
26.453383	0.1	1.707792
26.455050	0.1	1.711786
26.456717	0.1	1.716316
26.458383	0.1	1.719475
26.460050	0.1	1.721025
26.461717	0.1	1.721621
26.463383	0.1	1.721859
26.465050	0.1	1.722396
26.466717	0.1	1.723588
26.468383	0.1	1.725078
26.470050	0.1	1.725137
26.471717	0.1	1.722634
26.473383	0.1	1.718164
26.475050	0.1	1.713157
26.476717	0.1	1.709223
26.478383	0.1	1.707435
26.480050	0.1	1.708329
26.481717	0.1	1.710653
26.483383	0.1	1.711249
26.485050	0.1	1.708210
26.486717	0.1	1.702607
26.488383	0.1	1.696706
26.490050	0.1	1.692057
26.491717	0.1	1.689613
26.493383	0.1	1.688898
26.495050	0.1	1.688838
26.496717	0.1	1.688719
26.498383	0.1	1.688659
26.500050	0.1	1.689792
26.501717	0.1	1.693547
26.503383	0.1	1.700044
26.505050	0.1	1.707316
26.506717	0.1	1.712859
26.508383	0.1	1.715362
26.510050	0.1	1.716018
26.511717	0.1	1.716793
26.513383	0.1	1.718104
26.515050	0.1	1.719177
26.516717	0.1	1.719534
26.518383	0.1	1.718819
26.520050	0.1	1.716495
26.521717	0.1	1.712263
26.523383	0.1	1.706898
26.525050	0.1	1.701832
26.526717	0.1	1.699150
26.528383	0.1	1.700223
26.530050	0.1	1.703680
26.531717	0.1	1.706302
26.533383	0.1	1.705945
26.535050	0.1	1.703084
26.536717	0.1	1.699627
26.538383	0.1	1.697481
26.540050	0.1	1.697064
26.541717	0.1	1.697600
26.543383	0.1	1.697779
26.545050	0.1	1.697183
26.546717	0.1	1.696527
26.548383	0.1	1.696468
26.550050	0.1	1.696050
26.551717	0.1	1.694381
26.553383	0.1	1.691997
26.555050	0.1	1.689971
26.556717	0.1	1.688421
26.558383	0.1	1.686335
26.560050	0.1	1.683354
26.561717	0.1	1.680493
26.563383	0.1	1.678705
26.565050	0.1	1.678288
26.566717	0.1	1.679182
26.568383	0.1	1.680791
26.570050	0.1	1.681924
26.571717	0.1	1.681566
26.573383	0.1	1.680553
26.575050	0.1	1.680732
26.576717	0.1	1.683653
26.578383	0.1	1.689136
26.580050	0.1	1.695335
26.581717	0.1	1.700223
26.583383	0.1	1.702905
26.585050	0.1	1.703858
26.586717	0.1	1.704097
26.588383	0.1	1.703739
26.590050	0.1	1.702249
26.591717	0.1	1.700103
26.593383	0.1	1.699209
26.595050	0.1	1.701534
26.596717	0.1	1.707375
26.598383	0.1	1.714289
26.600050	0.1	1.719296
26.601717	0.1	1.721323
26.603383	0.1	1.722097
26.605050	0.1	1.723945
26.606717	0.1	1.727104
26.608383	0.1	1.728773
26.610050	0.1	1.725674
26.611717	0.1	1.717568
26.613383	0.1	1.707733
26.615050	0.1	1.699090
26.616717	0.1	1.692474
26.618383	0.1	1.687825
26.620050	0.1	1.686216
26.621717	0.1	1.688600
26.623383	0.1	1.694143
26.625050	0.1	1.701594
26.626717	0.1	1.709640
26.628383	0.1	1.715362
26.630050	0.1	1.715362
26.631717	0.1	1.710236
26.633383	0.1	1.704335
26.635050	0.1	1.701355
26.636717	0.1	1.700878
26.638383	0.1	1.700223
26.640050	0.1	1.698792
26.641717	0.1	1.698017
26.643383	0.1	1.698315
26.645050	0.1	1.699209
26.646717	0.1	1.700342
26.648383	0.1	1.701534
26.650050	0.1	1.701772
26.651717	0.1	1.701176
26.653383	0.1	1.701474
26.655050	0.1	1.703739
26.656717	0.1	1.707018
26.658383	0.1	1.709223
26.660050	0.1	1.709461
26.661717	0.1	1.708448
26.663383	0.1	1.707018
26.665050	0.1	1.704991
26.666717	0.1	1.703084
26.668383	0.1	1.702964
26.670050	0.1	1.705766
26.671717	0.1	1.710892
26.673383	0.1	1.717508
26.675050	0.1	1.725316
26.676717	0.1	1.733959
26.678383	0.1	1.742661
26.680050	0.1	1.750529
26.681717	0.1	1.756489
26.683383	0.1	1.759887
26.685050	0.1	1.760960
26.686717	0.1	1.759887
26.688383	0.1	1.757026
26.690050	0.1	1.753211
26.691717	0.1	1.750231
26.693383	0.1	1.749337
26.695050	0.1	1.750469
26.696717	0.1	1.753509
26.698383	0.1	1.759470
26.700050	0.1	1.769006
26.701717	0.1	1.780510
26.703383	0.1	1.791358
26.705050	0.1	1.800060
26.706717	0.1	1.806200
26.708383	0.1	1.810253
26.710050	0.1	1.813054
26.711717	0.1	1.815140
26.713383	0.1	1.816630
26.715050	0.1	1.818299
26.716717	0.1	1.821280
26.718383	0.1	1.826406
26.720050	0.1	1.833260
26.721717	0.1	1.840890
26.723383	0.1	1.849055
26.725050	0.1	1.858354
26.726717	0.1	1.869619
26.728383	0.1	1.881600
26.730050	0.1	1.892030
26.731717	0.1	1.899958
26.733383	0.1	1.907289
26.735050	0.1	1.916349
26.736717	0.1	1.927078
26.738383	0.1	1.937986
26.740050	0.1	1.948297
26.741717	0.1	1.958549
26.743383	0.1	1.969814
26.745050	0.1	1.983166
26.746717	0.1	1.998663
26.748383	0.1	2.014876
26.750050	0.1	2.029896
26.751717	0.1	2.042890
26.753383	0.1	2.054930
26.755050	0.1	2.067328
26.756717	0.1	2.080858
26.758383	0.1	2.095938
26.760050	0.1	2.113104
26.761717	0.1	2.131641
26.763383	0.1	2.148986
26.765050	0.1	2.162874
26.766717	0.1	2.173484
26.768383	0.1	2.183199
26.770050	0.1	2.195001
26.771717	0.1	2.210498
26.773383	0.1	2.230168
26.775050	0.1	2.253711
26.776717	0.1	2.280235
26.778383	0.1	2.308905
26.780050	0.1	2.338290
26.781717	0.1	2.365887
26.783383	0.1	2.389550
26.785050	0.1	2.410531
26.786717	0.1	2.432168
26.788383	0.1	2.456963
26.790050	0.1	2.485454
26.791717	0.1	2.516866
26.793383	0.1	2.549827
26.795050	0.1	2.582491
26.796717	0.1	2.614498
26.798383	0.1	2.646625
26.800050	0.1	2.680421
26.801717	0.1	2.717495
26.803383	0.1	2.758384
26.805050	0.1	2.802432
26.806717	0.1	2.848566
26.808383	0.1	2.894998
26.810050	0.1	2.939880
26.811717	0.1	2.982438
26.813383	0.1	3.023327
26.815050	0.1	3.063560
26.816717	0.1	3.104508
26.818383	0.1	3.147662
26.820050	0.1	3.192544
26.821717	0.1	3.236652
26.823383	0.1	3.278792
26.825050	0.1	3.320217
26.826717	0.1	3.362239
26.828383	0.1	3.404737
26.830050	0.1	3.446579
26.831717	0.1	3.486455
26.833383	0.1	3.523529
26.835050	0.1	3.557563
26.836717	0.1	3.589571
26.838383	0.1	3.620327
26.840050	0.1	3.649652
26.841717	0.1	3.676653
26.843383	0.1	3.700912
26.845050	0.1	3.722429
26.846717	0.1	3.741026
26.848383	0.1	3.756404
26.850050	0.1	3.768444
26.851717	0.1	3.776729
26.853383	0.1	3.780604
26.855050	0.1	3.780544
26.856717	0.1	3.778100
26.858383	0.1	3.773630
26.860050	0.1	3.766537
26.861717	0.1	3.757119
26.863383	0.1	3.746391
26.865050	0.1	3.734172
26.866717	0.1	3.719688
26.868383	0.1	3.702402
26.870050	0.1	3.681839
26.871717	0.1	3.658056
26.873383	0.1	3.631950
26.875050	0.1	3.604949
26.876717	0.1	3.577292
26.878383	0.1	3.548384
26.880050	0.1	3.517330
26.881717	0.1	3.482878
26.883383	0.1	3.444135
26.885050	0.1	3.402353
26.886717	0.1	3.361047
26.888383	0.1	3.324032
26.890050	0.1	3.291965
26.891717	0.1	3.262282
26.893383	0.1	3.231466
26.895050	0.1	3.198266
26.896717	0.1	3.163994
26.898383	0.1	3.130675
26.900050	0.1	3.100038
26.901717	0.1	3.072441
26.903383	0.1	3.046453
26.905050	0.1	3.020525
26.906717	0.1	2.994418
26.908383	0.1	2.969921
26.910050	0.1	2.949178
26.911717	0.1	2.932966
26.913383	0.1	2.919734
26.915050	0.1	2.906382
26.916717	0.1	2.890229
26.918383	0.1	2.870441
26.920050	0.1	2.849221
26.921717	0.1	2.830863
26.923383	0.1	2.818585
26.925050	0.1	2.812803
26.926717	0.1	2.811492
26.928383	0.1	2.811790
26.930050	0.1	2.810836
26.931717	0.1	2.806962
26.933383	0.1	2.799750
26.935050	0.1	2.790690
26.936717	0.1	2.782285
26.938383	0.1	2.775729
26.940050	0.1	2.769888
26.941717	0.1	2.763212
26.943383	0.1	2.755344
26.945050	0.1	2.746523
26.946717	0.1	2.737165
26.948383	0.1	2.726972
26.950050	0.1	2.715647
26.951717	0.1	2.703607
26.953383	0.1	2.692521
26.955050	0.1	2.683699
26.956717	0.1	2.676428
26.958383	0.1	2.668619
26.960050	0.1	2.658546
26.961717	0.1	2.645731
26.963383	0.1	2.631009
26.965050	0.1	2.614677
26.966717	0.1	2.595961
26.968383	0.1	2.573490
26.970050	0.1	2.547205
26.971717	0.1	2.518475
26.973383	0.1	2.489686
26.975050	0.1	2.462626
26.976717	0.1	2.437532
26.978383	0.1	2.414405
26.980050	0.1	2.393425
26.981717	0.1	2.373994
26.983383	0.1	2.354205
26.985050	0.1	2.331853
26.986717	0.1	2.305865
26.988383	0.1	2.276480
26.990050	0.1	2.246320
26.991717	0.1	2.218425
26.993383	0.1	2.194345
26.995050	0.1	2.173007
26.996717	0.1	2.153874
26.998383	0.1	2.137542
27.000050	0.1	2.124608
27.001717	0.1	2.113342
27.003383	0.1	2.100587
27.005050	0.1	2.084077
27.006717	0.1	2.063155
27.008383	0.1	2.039492
27.010050	0.1	2.016485
27.011717	0.1	1.997650
27.013383	0.1	1.984418
27.015050	0.1	1.975358
27.016717	0.1	1.966655
27.018383	0.1	1.955330
27.020050	0.1	1.941860
27.021717	0.1	1.929224
27.023383	0.1	1.919031
27.025050	0.1	1.910329
27.026717	0.1	1.901448
27.028383	0.1	1.892567
27.030050	0.1	1.884580
27.031717	0.1	1.877606
27.033383	0.1	1.871169
27.035050	0.1	1.865327
27.036717	0.1	1.861334
27.038383	0.1	1.859665
27.040050	0.1	1.860142
27.041717	0.1	1.862586
27.043383	0.1	1.865804
27.045050	0.1	1.868010
27.046717	0.1	1.868546
27.048383	0.1	1.868963
27.050050	0.1	1.870751
27.051717	0.1	1.873672
27.053383	0.1	1.876176
27.055050	0.1	1.877666
27.056717	0.1	1.878977
27.058383	0.1	1.880765
27.060050	0.1	1.883149
27.061717	0.1	1.885533
27.063383	0.1	1.887500
27.065050	0.1	1.889289
27.066717	0.1	1.891375
27.068383	0.1	1.893461
27.070050	0.1	1.895905
27.071717	0.1	1.900077
27.073383	0.1	1.906633
27.075050	0.1	1.913965
27.076717	0.1	1.919508
27.078383	0.1	1.922965
27.080050	0.1	1.926303
27.081717	0.1	1.931846
27.083383	0.1	1.940072
27.085050	0.1	1.950204
27.086717	0.1	1.961053
27.088383	0.1	1.972020
27.090050	0.1	1.984000
27.091717	0.1	1.998127
27.093383	0.1	2.014876
27.095050	0.1	2.033472
27.096717	0.1	2.051890
27.098383	0.1	2.067924
27.100050	0.1	2.080441
27.101717	0.1	2.090097
27.103383	0.1	2.098084
27.105050	0.1	2.104759
27.106717	0.1	2.110064
27.108383	0.1	2.114058
27.110050	0.1	2.118349
27.111717	0.1	2.125204
27.113383	0.1	2.135277
27.115050	0.1	2.147854
27.116717	0.1	2.162755
27.118383	0.1	2.179325
27.120050	0.1	2.195537
27.121717	0.1	2.209008
27.123383	0.1	2.219498
27.125050	0.1	2.229691
27.126717	0.1	2.242923
27.128383	0.1	2.261222
27.130050	0.1	2.283752
27.131717	0.1	2.307832
27.133383	0.1	2.331674
27.135050	0.1	2.355635
27.136717	0.1	2.380908
27.138383	0.1	2.406180
27.140050	0.1	2.428711
27.141717	0.1	2.447724
27.143383	0.1	2.465427
27.145050	0.1	2.484977
27.146717	0.1	2.508760
27.148383	0.1	2.536833
27.150050	0.1	2.567947
27.151717	0.1	2.600789
27.153383	0.1	2.634049
27.155050	0.1	2.665520
27.156717	0.1	2.693594
27.158383	0.1	2.718985
27.160050	0.1	2.744675
27.161717	0.1	2.773047
27.163383	0.1	2.803803
27.165050	0.1	2.836168
27.166717	0.1	2.871454
27.168383	0.1	2.910853
27.170050	0.1	2.952933
27.171717	0.1	2.995134
27.173383	0.1	3.036320
27.175050	0.1	3.076315
27.176717	0.1	3.116191
27.178383	0.1	3.157795
27.180050	0.1	3.202915
27.181717	0.1	3.252149
27.183383	0.1	3.305674
27.185050	0.1	3.363490
27.186717	0.1	3.424823
27.188383	0.1	3.488004
27.190050	0.1	3.551543
27.191717	0.1	3.615558
27.193383	0.1	3.680647
27.195050	0.1	3.747881
27.196717	0.1	3.818870
27.198383	0.1	3.894806
27.200050	0.1	3.975868
27.201717	0.1	4.062951
27.203383	0.1	4.157126
27.205050	0.1	4.258275
27.206717	0.1	4.364252
27.208383	0.1	4.473329
27.210050	0.1	4.584432
27.211717	0.1	4.696787
27.213383	0.1	4.810155
27.215050	0.1	4.925788
27.216717	0.1	5.046606
27.218383	0.1	5.174995
27.220050	0.1	5.311549
27.221717	0.1	5.455256
27.223383	0.1	5.603373
27.225050	0.1	5.753577
27.226717	0.1	5.905450
27.228383	0.1	6.060422
27.230050	0.1	6.219864
27.231717	0.1	6.383896
27.233383	0.1	6.552220
27.235050	0.1	6.725192
27.236717	0.1	6.902814
27.238383	0.1	7.083655
27.240050	0.1	7.266760
27.241717	0.1	7.452548
27.243383	0.1	7.641197
27.245050	0.1	7.830799
27.246717	0.1	8.018494
27.248383	0.1	8.202196
27.250050	0.1	8.380950
27.251717	0.1	8.553803
27.253383	0.1	8.719564
27.255050	0.1	8.878053
27.256717	0.1	9.030343
27.258383	0.1	9.176314
27.260050	0.1	9.315134
27.261717	0.1	9.447218
27.263383	0.1	9.573460
27.265050	0.1	9.693027
27.266717	0.1	9.803177
27.268383	0.1	9.900511
27.270050	0.1	9.982467
27.271717	0.1	10.048152
27.273383	0.1	10.098637
27.275050	0.1	10.136247
27.276717	0.1	10.163129
27.278383	0.1	10.179461
27.280050	0.1	10.183693
27.281717	0.1	10.175586
27.283383	0.1	10.156036
27.285050	0.1	10.124088
27.286717	0.1	10.077417
27.288383	0.1	10.016144
27.290050	0.1	9.944380
27.291717	0.1	9.866834
27.293383	0.1	9.784163
27.295050	0.1	9.693564
27.296717	0.1	9.592534
27.298383	0.1	9.481431
27.300050	0.1	9.362817
27.301717	0.1	9.240687
27.303383	0.1	9.118379
27.305050	0.1	8.997024
27.306717	0.1	8.874298
27.308383	0.1	8.746684
27.310050	0.1	8.613050
27.311717	0.1	8.476377
27.313383	0.1	8.341015
27.315050	0.1	8.209169
27.316717	0.1	8.080960
27.318383	0.1	7.955969
27.320050	0.1	7.834256
27.321717	0.1	7.715404
27.323383	0.1	7.599354
27.325050	0.1	7.486463
27.326717	0.1	7.375837
27.328383	0.1	7.265509
27.330050	0.1	7.156551
27.331717	0.1	7.053018
27.333383	0.1	6.957293
27.335050	0.1	6.868482
27.336717	0.1	6.785095
27.338383	0.1	6.706953
27.340050	0.1	6.634653
27.341717	0.1	6.567598
27.343383	0.1	6.503165
27.345050	0.1	6.438613
27.346717	0.1	6.373167
27.348383	0.1	6.307662
27.350050	0.1	6.243110
27.351717	0.1	6.180168
27.353383	0.1	6.118060
27.355050	0.1	6.054879
27.356717	0.1	5.988360
27.358383	0.1	5.917907
27.360050	0.1	5.845428
27.361717	0.1	5.773068
27.363383	0.1	5.700469
27.365050	0.1	5.625069
27.366717	0.1	5.545557
27.368383	0.1	5.462945
27.370050	0.1	5.378366
27.371717	0.1	5.291820
27.373383	0.1	5.202949
27.375050	0.1	5.111337
27.376717	0.1	5.016208
27.378383	0.1	4.916847
27.380050	0.1	4.814565
27.381717	0.1	4.712701
27.383383	0.1	4.613757
27.385050	0.1	4.517019
27.386717	0.1	4.419804
27.388383	0.1	4.320503
27.390050	0.1	4.219771
27.391717	0.1	4.119098
27.393383	0.1	4.018843
27.395050	0.1	3.917694
27.396717	0.1	3.814221
27.398383	0.1	3.709078
27.400050	0.1	3.605068
27.401717	0.1	3.504455
27.403383	0.1	3.407359
27.405050	0.1	3.313065
27.406717	0.1	3.221095
27.408383	0.1	3.132105
27.410050	0.1	3.046751
27.411717	0.1	2.964437
27.413383	0.1	2.883732
27.415050	0.1	2.804399
27.416717	0.1	2.727926
27.418383	0.1	2.655804
27.420050	0.1	2.588391
27.421717	0.1	2.525211
27.423383	0.1	2.465964
27.425050	0.1	2.410472
27.426717	0.1	2.358794
27.428383	0.1	2.310813
27.430050	0.1	2.266348
27.431717	0.1	2.224624
27.433383	0.1	2.184689
27.435050	0.1	2.145946
27.436717	0.1	2.109110
27.438383	0.1	2.075791
27.440050	0.1	2.045632
27.441717	0.1	2.017200
27.443383	0.1	1.989424
27.445050	0.1	1.962066
27.446717	0.1	1.935661
27.448383	0.1	1.910806
27.450050	0.1	1.888037
27.451717	0.1	1.867294
27.453383	0.1	1.847923
27.455050	0.1	1.829743
27.456717	0.1	1.813114
27.458383	0.1	1.797557
27.460050	0.1	1.782775
27.461717	0.1	1.769960
27.463383	0.1	1.760602
27.465050	0.1	1.754224
27.466717	0.1	1.748562
27.468383	0.1	1.741946
27.470050	0.1	1.734495
27.471717	0.1	1.727522
27.473383	0.1	1.722097
27.475050	0.1	1.719296
27.476717	0.1	1.718760
27.478383	0.1	1.718402
27.480050	0.1	1.716137
27.481717	0.1	1.710951
27.483383	0.1	1.702666
27.485050	0.1	1.692772
27.486717	0.1	1.684368
27.488383	0.1	1.680017
27.490050	0.1	1.678944
27.491717	0.1	1.678765
27.493383	0.1	1.678407
27.495050	0.1	1.678228
27.496717	0.1	1.677990
27.498383	0.1	1.676858
27.500050	0.1	1.674950
27.501717	0.1	1.673043
27.503383	0.1	1.670897
27.505050	0.1	1.667857
27.506717	0.1	1.664758
27.508383	0.1	1.663983
27.510050	0.1	1.666546
27.511717	0.1	1.671195
27.513383	0.1	1.675308
27.515050	0.1	1.677632
27.516717	0.1	1.678109
27.518383	0.1	1.676619
27.520050	0.1	1.673460
27.521717	0.1	1.670182
27.523383	0.1	1.669049
27.525050	0.1	1.670778
27.526717	0.1	1.674533
27.528383	0.1	1.679123
27.530050	0.1	1.682580
27.531717	0.1	1.683056
27.533383	0.1	1.680493
27.535050	0.1	1.677454
27.536717	0.1	1.677215
27.538383	0.1	1.680255
27.540050	0.1	1.684487
27.541717	0.1	1.686871
27.543383	0.1	1.684487
27.545050	0.1	1.676679
27.546717	0.1	1.665890
27.548383	0.1	1.656234
27.550050	0.1	1.650453
27.551717	0.1	1.648665
27.553383	0.1	1.649141
27.555050	0.1	1.649320
27.556717	0.1	1.647711
27.558383	0.1	1.644790
27.560050	0.1	1.642764
27.561717	0.1	1.644135
27.563383	0.1	1.649201
27.565050	0.1	1.655579
27.566717	0.1	1.659811
27.568383	0.1	1.659811
27.570050	0.1	1.656294
27.571717	0.1	1.651764
27.573383	0.1	1.649261
27.575050	0.1	1.650572
27.576717	0.1	1.655817
27.578383	0.1	1.663149
27.580050	0.1	1.669228
27.581717	0.1	1.671016
27.583383	0.1	1.667202
27.585050	0.1	1.659393
27.586717	0.1	1.650095
27.588383	0.1	1.641333
27.590050	0.1	1.634181
27.591717	0.1	1.628399
27.593383	0.1	1.623750
27.595050	0.1	1.621306
27.596717	0.1	1.622677
27.598383	0.1	1.628041
27.600050	0.1	1.634419
27.601717	0.1	1.638174
27.603383	0.1	1.637697
27.605050	0.1	1.634061
27.606717	0.1	1.629293
27.608383	0.1	1.624704
27.610050	0.1	1.621306
27.611717	0.1	1.619578
27.613383	0.1	1.618683
27.615050	0.1	1.617313
27.616717	0.1	1.615107
27.618383	0.1	1.613557
27.620050	0.1	1.613796
27.621717	0.1	1.614988
27.623383	0.1	1.615584
27.625050	0.1	1.615107
27.626717	0.1	1.613975
27.628383	0.1	1.612365
27.630050	0.1	1.610637
27.631717	0.1	1.610041
27.633383	0.1	1.611054
27.635050	0.1	1.613200
27.636717	0.1	1.616061
27.638383	0.1	1.619160
27.640050	0.1	1.621306
27.641717	0.1	1.621485
27.643383	0.1	1.618862
27.645050	0.1	1.613617
27.646717	0.1	1.606643
27.648383	0.1	1.600325
27.650050	0.1	1.596749
27.651717	0.1	1.596153
27.653383	0.1	1.596212
27.655050	0.1	1.594782
27.656717	0.1	1.591623
27.658383	0.1	1.587987
27.660050	0.1	1.585186
27.661717	0.1	1.583934
27.663383	0.1	1.584947
27.665050	0.1	1.588523
27.666717	0.1	1.594305
27.668383	0.1	1.600564
27.670050	0.1	1.605094
27.671717	0.1	1.607418
27.673383	0.1	1.607895
27.675050	0.1	1.606941
27.676717	0.1	1.605153
27.678383	0.1	1.603603
27.680050	0.1	1.602709
27.681717	0.1	1.602233
27.683383	0.1	1.602411
27.685050	0.1	1.603901
27.686717	0.1	1.607299
27.688383	0.1	1.611948
27.690050	0.1	1.616120
27.691717	0.1	1.617968
27.693383	0.1	1.617849
27.695050	0.1	1.616716
27.696717	0.1	1.614988
27.698383	0.1	1.612842
27.700050	0.1	1.610994
27.701717	0.1	1.609802
27.703383	0.1	1.608908
27.705050	0.1	1.608014
27.706717	0.1	1.607895
27.708383	0.1	1.608908
27.710050	0.1	1.610279
27.711717	0.1	1.611412
27.713383	0.1	1.613259
27.715050	0.1	1.616716
27.716717	0.1	1.621008
27.718383	0.1	1.624286
27.720050	0.1	1.625359
27.721717	0.1	1.624584
27.723383	0.1	1.623869
27.725050	0.1	1.625955
27.726717	0.1	1.631856
27.728383	0.1	1.640022
27.730050	0.1	1.647353
27.731717	0.1	1.652062
27.733383	0.1	1.653969
27.735050	0.1	1.654267
27.736717	0.1	1.654267
27.738383	0.1	1.655460
27.740050	0.1	1.658619
27.741717	0.1	1.663268
27.743383	0.1	1.668155
27.745050	0.1	1.672864
27.746717	0.1	1.677632
27.748383	0.1	1.682878
27.750050	0.1	1.688659
27.751717	0.1	1.694977
27.753383	0.1	1.701355
27.755050	0.1	1.707435
27.756717	0.1	1.713574
27.758383	0.1	1.719475
27.760050	0.1	1.723647
27.761717	0.1	1.724482
27.763383	0.1	1.722813
27.765050	0.1	1.721025
27.766717	0.1	1.721025
27.768383	0.1	1.723051
27.770050	0.1	1.726687
27.771717	0.1	1.731396
27.773383	0.1	1.737177
27.775050	0.1	1.743257
27.776717	0.1	1.747727
27.778383	0.1	1.748264
27.780050	0.1	1.743972
27.781717	0.1	1.736939
27.783383	0.1	1.730979
27.785050	0.1	1.728773
27.786717	0.1	1.730502
27.788383	0.1	1.734555
27.790050	0.1	1.739323
27.791717	0.1	1.743317
27.793383	0.1	1.745522
27.795050	0.1	1.745463
27.796717	0.1	1.743376
27.798383	0.1	1.739442
27.800050	0.1	1.734197
27.801717	0.1	1.728177
27.803383	0.1	1.722097
27.805050	0.1	1.716912
27.806717	0.1	1.713812
27.808383	0.1	1.712740
27.810050	0.1	1.711845
27.811717	0.1	1.709700
27.813383	0.1	1.706898
27.815050	0.1	1.704216
27.816717	0.1	1.701057
27.818383	0.1	1.696766
27.820050	0.1	1.691997
27.821717	0.1	1.687944
27.823383	0.1	1.685202
27.825050	0.1	1.683951
27.826717	0.1	1.683951
27.828383	0.1	1.683951
27.830050	0.1	1.682401
27.831717	0.1	1.678765
27.833383	0.1	1.673639
27.835050	0.1	1.667857
27.836717	0.1	1.662433
27.838383	0.1	1.657903
27.840050	0.1	1.654029
27.841717	0.1	1.650572
27.843383	0.1	1.648843
27.845050	0.1	1.650155
27.846717	0.1	1.653314
27.848383	0.1	1.655400
27.850050	0.1	1.654625
27.851717	0.1	1.650870
27.853383	0.1	1.644492
27.855050	0.1	1.636267
27.856717	0.1	1.628757
27.858383	0.1	1.625121
27.860050	0.1	1.626253
27.861717	0.1	1.631081
27.863383	0.1	1.638651
27.865050	0.1	1.647294
27.866717	0.1	1.653314
27.868383	0.1	1.654506
27.870050	0.1	1.652598
27.871717	0.1	1.650810
27.873383	0.1	1.650274
27.875050	0.1	1.650214
27.876717	0.1	1.649797
27.878383	0.1	1.649201
27.880050	0.1	1.648605
27.881717	0.1	1.647472
27.883383	0.1	1.645863
27.885050	0.1	1.644909
27.886717	0.1	1.645148
27.888383	0.1	1.646280
27.890050	0.1	1.648069
27.891717	0.1	1.651466
27.893383	0.1	1.657426
27.895050	0.1	1.665294
27.896717	0.1	1.672268
27.898383	0.1	1.676083
27.900050	0.1	1.677096
27.901717	0.1	1.677334
27.903383	0.1	1.677990
27.905050	0.1	1.678646
27.906717	0.1	1.677990
27.908383	0.1	1.676202
27.910050	0.1	1.674354
27.911717	0.1	1.673281
27.913383	0.1	1.674175
27.915050	0.1	1.677513
27.916717	0.1	1.681805
27.918383	0.1	1.684964
27.920050	0.1	1.686752
27.921717	0.1	1.687408
27.923383	0.1	1.686931
27.925050	0.1	1.685977
27.926717	0.1	1.685858
27.928383	0.1	1.686394
27.930050	0.1	1.686394
27.931717	0.1	1.685143
27.933383	0.1	1.683593
27.935050	0.1	1.682639
27.936717	0.1	1.682103
27.938383	0.1	1.682282
27.940050	0.1	1.684308
27.941717	0.1	1.688361
27.943383	0.1	1.692414
27.945050	0.1	1.694083
27.946717	0.1	1.692593
27.948383	0.1	1.689613
27.950050	0.1	1.687467
27.951717	0.1	1.687110
27.953383	0.1	1.687646
27.955050	0.1	1.688600
27.956717	0.1	1.690269
27.958383	0.1	1.692712
27.960050	0.1	1.695216
27.961717	0.1	1.697660
27.963383	0.1	1.700580
27.965050	0.1	1.703978
27.966717	0.1	1.706481
27.968383	0.1	1.706243
27.970050	0.1	1.703084
27.971717	0.1	1.698554
27.973383	0.1	1.694679
27.975050	0.1	1.692891
27.976717	0.1	1.694262
27.978383	0.1	1.698315
27.980050	0.1	1.703084
27.981717	0.1	1.707256
27.983383	0.1	1.710773
27.985050	0.1	1.713276
27.986717	0.1	1.713634
27.988383	0.1	1.710832
27.990050	0.1	1.705945
27.991717	0.1	1.701772
27.993383	0.1	1.701117
27.995050	0.1	1.703739
27.996717	0.1	1.707018
27.998383	0.1	1.709461
28.000050	0.1	1.712978
28.001717	0.1	1.719654
28.003383	0.1	1.728952
28.005050	0.1	1.738846
28.006717	0.1	1.747727
28.008383	0.1	1.754582
28.010050	0.1	1.758814
28.011717	0.1	1.760244
28.013383	0.1	1.759350
28.015050	0.1	1.757920
28.016717	0.1	1.758039
28.018383	0.1	1.760483
28.020050	0.1	1.764476
28.021717	0.1	1.769722
28.023383	0.1	1.777113
28.025050	0.1	1.787484
28.026717	0.1	1.798272
28.028383	0.1	1.805425
28.030050	0.1	1.807749
28.031717	0.1	1.808345
28.033383	0.1	1.810312
28.035050	0.1	1.814544
28.036717	0.1	1.820624
28.038383	0.1	1.828075
28.040050	0.1	1.836479
28.041717	0.1	1.844764
28.043383	0.1	1.851380
28.045050	0.1	1.855850
28.046717	0.1	1.859784
28.048383	0.1	1.864195
28.050050	0.1	1.868308
28.051717	0.1	1.871586
28.053383	0.1	1.875103
28.055050	0.1	1.879811
28.056717	0.1	1.885653
28.058383	0.1	1.892030
28.060050	0.1	1.898468
28.061717	0.1	1.904369
28.063383	0.1	1.910150
28.065050	0.1	1.916468
28.066717	0.1	1.922906
28.068383	0.1	1.928806
28.070050	0.1	1.934350
28.071717	0.1	1.940012
28.073383	0.1	1.945734
28.075050	0.1	1.950979
28.076717	0.1	1.954615
28.078383	0.1	1.955390
28.080050	0.1	1.953483
28.081717	0.1	1.950562
28.083383	0.1	1.948059
28.085050	0.1	1.945973
28.086717	0.1	1.943052
28.088383	0.1	1.938105
28.090050	0.1	1.931489
28.091717	0.1	1.924396
28.093383	0.1	1.918554
28.095050	0.1	1.915693
28.096717	0.1	1.916707
28.098383	0.1	1.921177
28.100050	0.1	1.928032
28.101717	0.1	1.935482
28.103383	0.1	1.941741
28.105050	0.1	1.946151
28.106717	0.1	1.949012
28.108383	0.1	1.950264
28.110050	0.1	1.949370
28.111717	0.1	1.947045
28.113383	0.1	1.944304
28.115050	0.1	1.940966
28.116717	0.1	1.936317
28.118383	0.1	1.930714
28.120050	0.1	1.925230
28.121717	0.1	1.920641
28.123383	0.1	1.916766
28.125050	0.1	1.912773
28.126717	0.1	1.908898
28.128383	0.1	1.905799
28.130050	0.1	1.903415
28.131717	0.1	1.901329
28.133383	0.1	1.899898
28.135050	0.1	1.900315
28.136717	0.1	1.903057
28.138383	0.1	1.906574
28.140050	0.1	1.908422
28.141717	0.1	1.906276
28.143383	0.1	1.899004
28.145050	0.1	1.887798
28.146717	0.1	1.876533
28.148383	0.1	1.869023
28.150050	0.1	1.865804
28.151717	0.1	1.864612
28.153383	0.1	1.863003
28.155050	0.1	1.859963
28.156717	0.1	1.855493
28.158383	0.1	1.850188
28.160050	0.1	1.845121
28.161717	0.1	1.840294
28.163383	0.1	1.834035
28.165050	0.1	1.825333
28.166717	0.1	1.815319
28.168383	0.1	1.805544
28.170050	0.1	1.796901
28.171717	0.1	1.789630
28.173383	0.1	1.784504
28.175050	0.1	1.781404
28.176717	0.1	1.778483
28.178383	0.1	1.773775
28.180050	0.1	1.767159
28.181717	0.1	1.760662
28.183383	0.1	1.755655
28.185050	0.1	1.752138
28.186717	0.1	1.750052
28.188383	0.1	1.748920
28.190050	0.1	1.747906
28.191717	0.1	1.746774
28.193383	0.1	1.745820
28.195050	0.1	1.744986
28.196717	0.1	1.743436
28.198383	0.1	1.740754
28.200050	0.1	1.737654
28.201717	0.1	1.734555
28.203383	0.1	1.730979
28.205050	0.1	1.725495
28.206717	0.1	1.718462
28.208383	0.1	1.712859
28.210050	0.1	1.711369
28.211717	0.1	1.713038
28.213383	0.1	1.715601
28.215050	0.1	1.718164
28.216717	0.1	1.720667
28.218383	0.1	1.722276
28.220050	0.1	1.721203
28.221717	0.1	1.715839
28.223383	0.1	1.706779
28.225050	0.1	1.697302
28.226717	0.1	1.690865
28.228383	0.1	1.688659
28.230050	0.1	1.689971
28.231717	0.1	1.693130
28.233383	0.1	1.696110
28.235050	0.1	1.697600
28.236717	0.1	1.698554
28.238383	0.1	1.699567
28.240050	0.1	1.700044
28.241717	0.1	1.699567
28.243383	0.1	1.699269
28.245050	0.1	1.699925
28.246717	0.1	1.700401
28.248383	0.1	1.699209
28.250050	0.1	1.696825
28.251717	0.1	1.696110
28.253383	0.1	1.698315
28.255050	0.1	1.700938
28.256717	0.1	1.700997
28.258383	0.1	1.698792
28.260050	0.1	1.696587
28.261717	0.1	1.695216
28.263383	0.1	1.694262
28.265050	0.1	1.693308
28.266717	0.1	1.692057
28.268383	0.1	1.691163
28.270050	0.1	1.691222
28.271717	0.1	1.691699
28.273383	0.1	1.692116
28.275050	0.1	1.693726
28.276717	0.1	1.696944
28.278383	0.1	1.700044
28.280050	0.1	1.701057
28.281717	0.1	1.700878
28.283383	0.1	1.701474
28.285050	0.1	1.703084
28.286717	0.1	1.704931
28.288383	0.1	1.707792
28.290050	0.1	1.712799
28.291717	0.1	1.718640
28.293383	0.1	1.722932
28.295050	0.1	1.724780
28.296717	0.1	1.725197
28.298383	0.1	1.726031
28.300050	0.1	1.728594
28.301717	0.1	1.732409
28.303383	0.1	1.736283
28.305050	0.1	1.739740
28.306717	0.1	1.742900
28.308383	0.1	1.745641
28.310050	0.1	1.748324
28.311717	0.1	1.752079
28.313383	0.1	1.757205
28.315050	0.1	1.763344
28.316717	0.1	1.770139
28.318383	0.1	1.777709
28.320050	0.1	1.786172
28.321717	0.1	1.794756
28.323383	0.1	1.801968
28.325050	0.1	1.806617
28.326717	0.1	1.809299
28.328383	0.1	1.811802
28.330050	0.1	1.815856
28.331717	0.1	1.821518
28.333383	0.1	1.828432
28.335050	0.1	1.836062
28.336717	0.1	1.843870
28.338383	0.1	1.851380
28.340050	0.1	1.858056
28.341717	0.1	1.864374
28.343383	0.1	1.871884
28.345050	0.1	1.881480
28.346717	0.1	1.891077
28.348383	0.1	1.897752
28.350050	0.1	1.901209
28.351717	0.1	1.903415
28.353383	0.1	1.905680
28.355050	0.1	1.907885
28.356717	0.1	1.909495
28.358383	0.1	1.909912
28.360050	0.1	1.909614
28.361717	0.1	1.909435
28.363383	0.1	1.909435
28.365050	0.1	1.909495
28.366717	0.1	1.909256
28.368383	0.1	1.908302
28.370050	0.1	1.906514
28.371717	0.1	1.904667
28.373383	0.1	1.903653
28.375050	0.1	1.903772
28.376717	0.1	1.904607
28.378383	0.1	1.905322
28.380050	0.1	1.904667
28.381717	0.1	1.901209
28.383383	0.1	1.895011
28.385050	0.1	1.887202
28.386717	0.1	1.878679
28.388383	0.1	1.870453
28.390050	0.1	1.864135
28.391717	0.1	1.860380
28.393383	0.1	1.858473
28.395050	0.1	1.857340
28.396717	0.1	1.855791
28.398383	0.1	1.852691
28.400050	0.1	1.846790
28.401717	0.1	1.837194
28.403383	0.1	1.823723
28.405050	0.1	1.808226
28.406717	0.1	1.793742
28.408383	0.1	1.782656
28.410050	0.1	1.774311
28.411717	0.1	1.766324
28.413383	0.1	1.757324
28.415050	0.1	1.748026
28.416717	0.1	1.739919
28.418383	0.1	1.732826
28.420050	0.1	1.725733
28.421717	0.1	1.717627
28.423383	0.1	1.708686
28.425050	0.1	1.699269
28.426717	0.1	1.689673
28.428383	0.1	1.680315
28.430050	0.1	1.672208
28.431717	0.1	1.665831
28.433383	0.1	1.660884
28.435050	0.1	1.656890
28.436717	0.1	1.653373
28.438383	0.1	1.649737
28.440050	0.1	1.645029
28.441717	0.1	1.638889
28.443383	0.1	1.631796
28.445050	0.1	1.624704
28.446717	0.1	1.618505
28.448383	0.1	1.614213
28.450050	0.1	1.611948
28.451717	0.1	1.610279
28.453383	0.1	1.607537
28.455050	0.1	1.603246
28.456717	0.1	1.598477
28.458383	0.1	1.594722
28.460050	0.1	1.593113
28.461717	0.1	1.593530
28.463383	0.1	1.594007
28.465050	0.1	1.592398
28.466717	0.1	1.588047
28.468383	0.1	1.581669
28.470050	0.1	1.574516
28.471717	0.1	1.568019
28.473383	0.1	1.563430
28.475050	0.1	1.561165
28.476717	0.1	1.560569
28.478383	0.1	1.559675
28.480050	0.1	1.557469
28.481717	0.1	1.554966
28.483383	0.1	1.554072
28.485050	0.1	1.555443
28.486717	0.1	1.557827
28.488383	0.1	1.559079
28.490050	0.1	1.559556
28.491717	0.1	1.560688
28.493383	0.1	1.562476
28.495050	0.1	1.562774
28.496717	0.1	1.560092
28.498383	0.1	1.555801
28.500050	0.1	1.553059
28.501717	0.1	1.553834
28.503383	0.1	1.557171
28.505050	0.1	1.560569
28.506717	0.1	1.562834
28.508383	0.1	1.564384
28.510050	0.1	1.566351
28.511717	0.1	1.569271
28.513383	0.1	1.572609
28.515050	0.1	1.576007
28.516717	0.1	1.580060
28.518383	0.1	1.585305
28.520050	0.1	1.591206
28.521717	0.1	1.596868
28.523383	0.1	1.601219
28.525050	0.1	1.603544
28.526717	0.1	1.603484
28.528383	0.1	1.601756
28.530050	0.1	1.600623
28.531717	0.1	1.601637
28.533383	0.1	1.604736
28.535050	0.1	1.608789
28.536717	0.1	1.613081
28.538383	0.1	1.617193
28.540050	0.1	1.621127
28.541717	0.1	1.624227
28.543383	0.1	1.625121
28.545050	0.1	1.624227
28.546717	0.1	1.624823
28.548383	0.1	1.629531
28.550050	0.1	1.637340
28.551717	0.1	1.645982
28.553383	0.1	1.654565
28.555050	0.1	1.663029
28.556717	0.1	1.671434
28.558383	0.1	1.680255
28.560050	0.1	1.690507
28.561717	0.1	1.702190
28.563383	0.1	1.714349
28.565050	0.1	1.725912
28.566717	0.1	1.735807
28.568383	0.1	1.743972
28.570050	0.1	1.751423
28.571717	0.1	1.758695
28.573383	0.1	1.765013
28.575050	0.1	1.769781
28.576717	0.1	1.773894
28.578383	0.1	1.779378
28.580050	0.1	1.787245
28.581717	0.1	1.796484
28.583383	0.1	1.805902
28.585050	0.1	1.815736
28.586717	0.1	1.826465
28.588383	0.1	1.837850
28.590050	0.1	1.848459
28.591717	0.1	1.856566
28.593383	0.1	1.862109
28.595050	0.1	1.866937
28.596717	0.1	1.873136
28.598383	0.1	1.881659
28.600050	0.1	1.892805
28.601717	0.1	1.906276
28.603383	0.1	1.920581
28.605050	0.1	1.933515
28.606717	0.1	1.943946
28.608383	0.1	1.952052
28.610050	0.1	1.959026
28.611717	0.1	1.966119
28.613383	0.1	1.974404
28.615050	0.1	1.984596
28.616717	0.1	1.996577
28.618383	0.1	2.009809
28.620050	0.1	2.023697
28.621717	0.1	2.037823
28.623383	0.1	2.051175
28.625050	0.1	2.062500
28.626717	0.1	2.072036
28.628383	0.1	2.081514
28.630050	0.1	2.092123
28.631717	0.1	2.103448
28.633383	0.1	2.114833
28.635050	0.1	2.126873
28.636717	0.1	2.140880
28.638383	0.1	2.157092
28.640050	0.1	2.174616
28.641717	0.1	2.192497
28.643383	0.1	2.209842
28.645050	0.1	2.225578
28.646717	0.1	2.238929
28.648383	0.1	2.250850
28.650050	0.1	2.263546
28.651717	0.1	2.278626
28.653383	0.1	2.296269
28.655050	0.1	2.315343
28.656717	0.1	2.334952
28.658383	0.1	2.355874
28.660050	0.1	2.379358
28.661717	0.1	2.405405
28.663383	0.1	2.432525
28.665050	0.1	2.458930
28.666717	0.1	2.483666
28.668383	0.1	2.507568
28.670050	0.1	2.531707
28.671717	0.1	2.555609
28.673383	0.1	2.578080
28.675050	0.1	2.600312
28.676717	0.1	2.625942
28.678383	0.1	2.657235
28.680050	0.1	2.692342
28.681717	0.1	2.727628
28.683383	0.1	2.760828
28.685050	0.1	2.792001
28.686717	0.1	2.821922
28.688383	0.1	2.852023
28.690050	0.1	2.883315
28.691717	0.1	2.916157
28.693383	0.1	2.950967
28.695050	0.1	2.987981
28.696717	0.1	3.027976
28.698383	0.1	3.072143
28.700050	0.1	3.120899
28.701717	0.1	3.173292
28.703383	0.1	3.228605
28.705050	0.1	3.286064
28.706717	0.1	3.345132
28.708383	0.1	3.406108
28.710050	0.1	3.468693
28.711717	0.1	3.531456
28.713383	0.1	3.592968
28.715050	0.1	3.653646
28.716717	0.1	3.716052
28.718383	0.1	3.782332
28.720050	0.1	3.851950
28.721717	0.1	3.922999
28.723383	0.1	3.995776
28.725050	0.1	4.072130
28.726717	0.1	4.152775
28.728383	0.1	4.236996
28.730050	0.1	4.323781
28.731717	0.1	4.412353
28.733383	0.1	4.502952
28.735050	0.1	4.596830
28.736717	0.1	4.695833
28.738383	0.1	4.800558
28.740050	0.1	4.909337
28.741717	0.1	5.019427
28.743383	0.1	5.129099
28.745050	0.1	5.238235
28.746717	0.1	5.348444
28.748383	0.1	5.462230
28.750050	0.1	5.580783
28.751717	0.1	5.702973
28.753383	0.1	5.827308
28.755050	0.1	5.953610
28.756717	0.1	6.082833
28.758383	0.1	6.216228
28.760050	0.1	6.355286
28.761717	0.1	6.501496
28.763383	0.1	6.655217
28.765050	0.1	6.815911
28.766717	0.1	6.982565
28.768383	0.1	7.153869
28.770050	0.1	7.329166
28.771717	0.1	7.508278
28.773383	0.1	7.691384
28.775050	0.1	7.879198
28.776717	0.1	8.072794
28.778383	0.1	8.273125
28.780050	0.1	8.479476
28.781717	0.1	8.690596
28.783383	0.1	8.906305
28.785050	0.1	9.128869
28.786717	0.1	9.360672
28.788383	0.1	9.600878
28.790050	0.1	9.845317
28.791717	0.1	10.090232
28.793383	0.1	10.335088
28.795050	0.1	10.581852
28.796717	0.1	10.831357
28.798383	0.1	11.083425
28.800050	0.1	11.337281
28.801717	0.1	11.591614
28.803383	0.1	11.843801
28.805050	0.1	12.089909
28.806717	0.1	12.327076
28.808383	0.1	12.555660
28.810050	0.1	12.777627
28.811717	0.1	12.992860
28.813383	0.1	13.198138
28.815050	0.1	13.389886
28.816717	0.1	13.566197
28.818383	0.1	13.727189
28.820050	0.1	13.874591
28.821717	0.1	14.009536
28.823383	0.1	14.129461
28.825050	0.1	14.228702
28.826717	0.1	14.302910
28.828383	0.1	14.351369
28.830050	0.1	14.376403
28.831717	0.1	14.379860
28.833383	0.1	14.361680
28.835050	0.1	14.320970
28.836717	0.1	14.257909
28.838383	0.1	14.173330
28.840050	0.1	14.067591
28.841717	0.1	13.940574
28.843383	0.1	13.793290
28.845050	0.1	13.626636
28.846717	0.1	13.440550
28.848383	0.1	13.234318
28.850050	0.1	13.008357
28.851717	0.1	12.764514
28.853383	0.1	12.505770
28.855050	0.1	12.234569
28.856717	0.1	11.951864
28.858383	0.1	11.658610
28.860050	0.1	11.356235
28.861717	0.1	11.046172
28.863383	0.1	10.729433
28.865050	0.1	10.407091
28.866717	0.1	10.080994
28.868383	0.1	9.753764
28.870050	0.1	9.427429
28.871717	0.1	9.102285
28.873383	0.1	8.777977
28.875050	0.1	8.455158
28.876717	0.1	8.134842
28.878383	0.1	7.818103
28.880050	0.1	7.506431
28.881717	0.1	7.201195
28.883383	0.1	6.903947
28.885050	0.1	6.614924
28.886717	0.1	6.332994
28.888383	0.1	6.058097
28.890050	0.1	5.791784
28.891717	0.1	5.535663
28.893383	0.1	5.290389
28.895050	0.1	5.056978
28.896717	0.1	4.835666
28.898383	0.1	4.625142
28.900050	0.1	4.423738
28.901717	0.1	4.231572
28.903383	0.1	4.049778
28.905050	0.1	3.879488
28.906717	0.1	3.721118
28.908383	0.1	3.573656
28.910050	0.1	3.435731
28.911717	0.1	3.306627
28.913383	0.1	3.186226
28.915050	0.1	3.073752
28.916717	0.1	2.968431
28.918383	0.1	2.870143
28.920050	0.1	2.778769
28.921717	0.1	2.693594
28.923383	0.1	2.614200
28.925050	0.1	2.540767
28.926717	0.1	2.473772
28.928383	0.1	2.413869
28.930050	0.1	2.361298
28.931717	0.1	2.315104
28.933383	0.1	2.273798
28.935050	0.1	2.235353
28.936717	0.1	2.197445
28.938383	0.1	2.159178
28.940050	0.1	2.122164
28.941717	0.1	2.088964
28.943383	0.1	2.060592
28.945050	0.1	2.035976
28.946717	0.1	2.014697
28.948383	0.1	1.996756
28.950050	0.1	1.981735
28.951717	0.1	1.968444
28.953383	0.1	1.956284
28.955050	0.1	1.945496
28.956717	0.1	1.936019
28.958383	0.1	1.926482
28.960050	0.1	1.916587
28.961717	0.1	1.908362
28.963383	0.1	1.903296
28.965050	0.1	1.900017
28.966717	0.1	1.895845
28.968383	0.1	1.889706
28.970050	0.1	1.883030
28.971717	0.1	1.877666
28.973383	0.1	1.872957
28.975050	0.1	1.866698
28.976717	0.1	1.859009
28.978383	0.1	1.852274
28.980050	0.1	1.847565
28.981717	0.1	1.843751
28.983383	0.1	1.839280
28.985050	0.1	1.833499
28.986717	0.1	1.827479
28.988383	0.1	1.822889
28.990050	0.1	1.819670
28.991717	0.1	1.816094
28.993383	0.1	1.811445
28.995050	0.1	1.806259
28.996717	0.1	1.801074
28.998383	0.1	1.795411
29.000050	0.1	1.789034
29.001717	0.1	1.782000
29.003383	0.1	1.774490
29.005050	0.1	1.766980
29.006717	0.1	1.759470
29.008383	0.1	1.751483
29.010050	0.1	1.743794
29.011717	0.1	1.737177
29.013383	0.1	1.731157
29.015050	0.1	1.724839
[truncated: 248,767 more chars]
